# Supplementary material for: Identification of the Molecular Events Involved in the Development of Prefrontal Cortex Through the Analysis of RNA-Seq Data From BrainSpan
Source: ASN Neuro. 2019 Jun 18;11:1759091419854627. doi: 10.1177/1759091419854627 (PMC6582306; doi:10.1177/1759091419854627)
Supplement: Supplemental Material1 - Supplemental material for Identification of the Molecular Events Involved in the Development of Prefrontal Cortex Through the Analysis of RNA-Seq Data From BrainSpan [file Supplemental_Material1.zip]

Archive with 92 entries (44 files):
- DFC/
- DFC/1/
- DFC/1/DEGs-1.csv
- DFC/10/
- DFC/10/DEGs-10.csv
- DFC/11/
- DFC/11/DEGs-11.csv
- DFC/2/
- DFC/2/DEGs-2.csv
- DFC/3/
- DFC/3/DEGs-3.csv
- DFC/4/
- DFC/4/DEGs-4.csv
- DFC/5/
- DFC/5/DEGs-5.csv
- DFC/6/
- DFC/6/DEGs-6.csv
- DFC/7/
- DFC/7/DEGs-7.csv
- DFC/8/
- DFC/8/DEGs-8.csv
- DFC/9/
- DFC/9/DEGs-9.csv
- MFC/
- MFC/MFC1/
- MFC/MFC1/DEGs-11.csv
- MFC/MFC10/
- MFC/MFC10/DEGs-10.csv
- MFC/MFC11/
- MFC/MFC11/DEGs-11.csv
- MFC/MFC2/
- MFC/MFC2/DEGs-2.csv
- MFC/MFC3/
- MFC/MFC3/DEGs-3.csv
- MFC/MFC4/
- MFC/MFC4/DEGs-4.csv
- MFC/MFC5/
- MFC/MFC5/DEGs-5.csv
- MFC/MFC6/
- MFC/MFC6/DEGs-7.csv
- MFC/MFC7/
- MFC/MFC7/DEGs-7.csv
- MFC/MFC8/
- MFC/MFC8/DEGs-8.csv
- MFC/MFC9/
- MFC/MFC9/DEGs-9.csv
- OFC/
- OFC/OFC1/
- OFC/OFC1/DEGs-1.csv
- OFC/OFC10/
- OFC/OFC10/DEGs-10.csv
- OFC/OFC11/
- OFC/OFC11/DEGs-11.csv
- OFC/OFC2/
- OFC/OFC2/DEGs-2.csv
- OFC/OFC3/
- OFC/OFC3/DEGs-3.csv
- OFC/OFC4/
- OFC/OFC4/DEGs-4.csv
- OFC/OFC5/
- OFC/OFC5/DEGs-5.csv
- OFC/OFC6/
- OFC/OFC6/DEGs-6.csv
- OFC/OFC7/
- OFC/OFC7/DEGs-7.csv
- OFC/OFC8/
- OFC/OFC8/DEGs-8.csv
- OFC/OFC9/
- OFC/OFC9/DEGs-9.csv
- VFC/
- VFC/VFC1/
- VFC/VFC1/DEGs-1.csv
- VFC/VFC10/
- VFC/VFC10/DEGs-10.csv
- VFC/VFC11/
- VFC/VFC11/DEGs-11.csv
- VFC/VFC2/
- VFC/VFC2/DEGs-2.csv
- VFC/VFC3/
- VFC/VFC3/DEGs-3.csv
- VFC/VFC4/
- VFC/VFC4/DEGs-4.csv
- VFC/VFC5/
- VFC/VFC5/DEGs-5.csv
- VFC/VFC6/
- VFC/VFC6/DEGs-6.csv
- VFC/VFC7/
- VFC/VFC7/DEGs-7.csv
- VFC/VFC8/
- VFC/VFC8/DEGs-8.csv
- VFC/VFC9/
- VFC/VFC9/DEGs-9.csv
