# Supplementary material for: Identification of the Molecular Events Involved in the Development of Prefrontal Cortex Through the Analysis of RNA-Seq Data From BrainSpan
Source: ASN Neuro. 2019 Jun 18;11:1759091419854627. doi: 10.1177/1759091419854627 (PMC6582306; doi:10.1177/1759091419854627)
Supplement: Supplemental Material1 - Supplemental material for Identification of the Molecular Events Involved in the Development of Prefrontal Cortex Through the Analysis of RNA-Seq Data From BrainSpan [file Supplemental_Material1.zip › DFC/10/DEGs-10.csv]

id	name	gene-id	gene-symbol	gene-name	entrez-id	chromosome	start-position	end-position	p	fold-change
279794150	ENSG00000225972	0	MTND1P23	MT-ND1 pseudogene 23	0	1	n/a	n/a	7.84e-01	66.411
280002750	ENSG00000248527	0	RP5-857K21.10	RP5-857K21.10	0	1	n/a	n/a	7.41e-01	17.763
279797638	ENSG00000226278	0	PSPHP1	phosphoserine phosphatase pseudogene 1	0	7	n/a	n/a	7.45e-01	10.245
279928483	ENSG00000237973	0	RP5-857K21.6	RP5-857K21.6	0	1	n/a	n/a	7.76e-01	8.145
279923600	ENSG00000237550	0	RPL9P9	ribosomal protein L9 pseudogene 9	0	15	n/a	n/a	7.72e-01	7.972
279849088	ENSG00000230903	0	RPL9P8	ribosomal protein L9 pseudogene 8	0	15	n/a	n/a	7.65e-01	6.108
1105306	ENSG00000204894	0	RP11-208G20.2	RP11-208G20.2	0	7	n/a	n/a	7.61e-01	5.157
1104784	ENSG00000198868	0	MIR4461	microRNA 4461	0	5	n/a	n/a	6.21e-01	4.708
1109116	ENSG00000243955	2921	GSTA1	glutathione S-transferase alpha 1	2938	6	n/a	n/a	7.38e-01	3.769
1093090	ENSG00000129824	6159	RPS4Y1	ribosomal protein S4, Y-linked 1	6192	Y	n/a	n/a	3.38e-01	2.890
279846040	ENSG00000230614	0	AC073958.2	AC073958.2	0	7	n/a	n/a	6.12e-01	2.867
1103826	ENSG00000196136	9	SERPINA3	serpin peptidase inhibitor, clade A (alpha-1 antiproteinase, antitrypsin), member 3	12	14	n/a	n/a	2.83e-01	2.819
280095383	ENSG00000256385	0	AE000658.27	AE000658.27	0	14	n/a	n/a	7.60e-01	2.735
279996116	ENSG00000247627	0	MTND4P12	MT-ND4 pseudogene 12	0	5	n/a	n/a	5.96e-01	2.729
279745039	ENSG00000216676	0	RP1-15D7.1	RP1-15D7.1	0	6	n/a	n/a	7.61e-01	2.683
280100224	ENSG00000256971	0	RP11-749H20.7	RP11-749H20.7	0	12	n/a	n/a	7.81e-01	2.665
1108298	ENSG00000234337	0	AC026462.1	AC026462.1	0	16	n/a	n/a	7.61e-01	2.606
1099884	ENSG00000170889	6170	RPS9	ribosomal protein S9	6203	19	n/a	n/a	7.59e-01	2.570
280110651	ENSG00000257971	0	OR7E5P	olfactory receptor, family 7, subfamily E, member 5 pseudogene	0	12	n/a	n/a	8.07e-01	2.546
279746801	ENSG00000217716	0	RPS10P3	ribosomal protein S10 pseudogene 3	0	9	n/a	n/a	6.64e-01	2.444
279911943	ENSG00000236526	0	RP4-742J24.2	RP4-742J24.2	0	20	n/a	n/a	7.12e-01	2.427
1090510	ENSG00000108960	23286	MMD	monocyte to macrophage differentiation-associated	23531	17	n/a	n/a	7.93e-01	2.421
280111987	ENSG00000258111	0	RP11-43D4.2	RP11-43D4.2	0	12	n/a	n/a	5.65e-01	2.399
1104150	ENSG00000197045	2747	GMFB	glia maturation factor, beta	2764	14	n/a	n/a	7.57e-01	2.390
279839395	ENSG00000230051	0	CTA-929C8.8	CTA-929C8.8	0	22	n/a	n/a	7.81e-01	2.389
280036026	ENSG00000251228	0	RP11-192C21.3	RP11-192C21.3	0	4	n/a	n/a	7.65e-01	2.371
279555139	ENSG00000185834	0	RPL12P4	ribosomal protein L12 pseudogene 4	0	20	n/a	n/a	7.27e-01	2.342
280112872	ENSG00000258204	0	RP11-90E9.1	RP11-90E9.1	0	12	n/a	n/a	7.66e-01	2.342
1087685	ENSG00000060303	0	RPS17P5	ribosomal protein S17 pseudogene 5	0	6	n/a	n/a	6.16e-01	2.337
1092468	ENSG00000124614	6171	RPS10	ribosomal protein S10	6204	6	n/a	n/a	7.60e-01	2.333
1088743	ENSG00000090104	5964	RGS1	regulator of G-protein signaling 1	5996	1	n/a	n/a	3.14e-01	2.333
280097901	ENSG00000256673	0	RP11-599J14.2	RP11-599J14.2	0	12	n/a	n/a	5.77e-01	2.298
1100408	ENSG00000173110	3290	HSPA6	heat shock 70kDa protein 6 (HSP70B')	3310	1	n/a	n/a	5.56e-01	2.267
1100463	ENSG00000173369	709	C1QB	complement component 1, q subcomponent, B chain	713	1	n/a	n/a	5.59e-01	2.258
279720085	ENSG00000213209	0	AC005229.7	AC005229.7	0	7	n/a	n/a	7.90e-01	2.257
1104801	ENSG00000198898	826	CAPZA2	capping protein (actin filament) muscle Z-line, alpha 2	830	7	n/a	n/a	6.77e-01	2.244
1094479	ENSG00000137876	30669	RSL24D1	ribosomal L24 domain containing 1	51187	15	n/a	n/a	7.57e-01	2.233
279745688	ENSG00000217027	0	RP1-83M4.2	RP1-83M4.2	0	6	n/a	n/a	7.58e-01	2.233
1090548	ENSG00000109255	10716	NMU	neuromedin U	10874	4	n/a	n/a	7.82e-01	2.230
279787979	ENSG00000225471	0	RP11-262D11.2	RP11-262D11.2	0	X	n/a	n/a	7.11e-01	2.228
279898833	ENSG00000235282	0	RP1-8B22.1	RP1-8B22.1	0	1	n/a	n/a	7.78e-01	2.224
279719305	ENSG00000213110	0	AC019178.2	AC019178.2	0	2	n/a	n/a	7.29e-01	2.218
1096263	ENSG00000150779	26269	TIMM8B	translocase of inner mitochondrial membrane 8 homolog B (yeast)	26521	11	n/a	n/a	7.73e-01	2.213
1100464	ENSG00000173372	708	C1QA	complement component 1, q subcomponent, A chain	712	1	n/a	n/a	7.35e-01	2.205
1102539	ENSG00000184227	165222	ACOT1	acyl-CoA thioesterase 1	641371	14	n/a	n/a	7.09e-01	2.200
1104320	ENSG00000197575	0	RPS17P2	ribosomal protein S17 pseudogene 2	0	5	n/a	n/a	5.58e-01	2.197
280072901	ENSG00000254589	0	AP000435.1	AP000435.1	0	11	n/a	n/a	6.97e-01	2.191
280106426	ENSG00000257542	0	RP1-288H2.1	RP1-288H2.1	0	12	n/a	n/a	8.19e-01	2.190
279781200	ENSG00000224856	0	RP4-796I17.5	RP4-796I17.5	0	22	n/a	n/a	7.48e-01	2.183
1096991	ENSG00000157005	6710	SST	somatostatin	6750	3	n/a	n/a	7.26e-01	2.174
279992162	ENSG00000246115	0	RP11-561P12.2	RP11-561P12.2	0	12	n/a	n/a	8.08e-01	2.170
279795418	ENSG00000226084	0	RP4-706A16.3	RP4-706A16.3	0	1	n/a	n/a	7.29e-01	2.163
279849175	ENSG00000230911	0	PPIHP1	peptidylprolyl isomerase H (cyclophilin H) pseudogene 1	0	11	n/a	n/a	8.09e-01	2.163
279881781	ENSG00000233786	0	CDC27P1	cell division cycle 27 homolog (S. cerevisiae) pseudogene 1	0	2	n/a	n/a	7.61e-01	2.162
279975668	ENSG00000243495	0	GMFBP1	glia maturation factor, beta pseudogene 1	0	3	n/a	n/a	7.10e-01	2.161
279777538	ENSG00000224525	0	RP11-561I11.2	RP11-561I11.2	0	1	n/a	n/a	7.64e-01	2.159
1087775	ENSG00000064886	1109	CHI3L2	chitinase 3-like 2	1117	1	n/a	n/a	5.55e-01	2.156
280093711	ENSG00000256193	157127629	RP11-749H20.6	RP11-749H20.6	100862680	12	n/a	n/a	7.26e-01	2.155
279981205	ENSG00000244020	0	MT1P2	MT1P2	0	1	n/a	n/a	5.79e-01	2.146
280095127	ENSG00000256356	0	RP11-320N7.3	RP11-320N7.3	0	12	n/a	n/a	6.04e-01	2.145
279869344	ENSG00000232689	0	RP11-561I11.3	RP11-561I11.3	0	1	n/a	n/a	7.14e-01	2.137
279685023	ENSG00000204637	0	AC068538.2	AC068538.2	0	2	n/a	n/a	7.62e-01	2.135
279719695	ENSG00000213169	0	RP11-393N4.2	RP11-393N4.2	0	3	n/a	n/a	5.94e-01	2.135
279828995	ENSG00000229097	0	CALM2P2	calmodulin 2 pseudogene 2	0	10	n/a	n/a	7.95e-01	2.132
1103005	ENSG00000186106	81295	ANKRD46	ankyrin repeat domain 46	157567	8	n/a	n/a	7.69e-01	2.128
279781825	ENSG00000224908	0	TIMM8BP2	translocase of inner mitochondrial membrane 8B pseudogene 2	0	X	n/a	n/a	7.17e-01	2.124
280093125	ENSG00000256103	0	RP1-96H9.5	RP1-96H9.5	0	12	n/a	n/a	7.11e-01	2.119
279747276	ENSG00000218069	0	RSL24D1P1	ribosomal L24 domain containing 1 pseudogene 1	0	6	n/a	n/a	7.15e-01	2.107
280123593	ENSG00000258903	0	RP11-355I22.2	RP11-355I22.2	0	14	n/a	n/a	7.07e-01	2.106
1091735	ENSG00000118640	8604	VAMP8	vesicle-associated membrane protein 8 (endobrevin)	8673	2	n/a	n/a	7.46e-01	2.102
279897786	ENSG00000235174	0	RP11-398K22.3	RP11-398K22.3	0	6	n/a	n/a	7.73e-01	2.091
1094803	ENSG00000139780	83431	METTL21C	methyltransferase like 21C	196541	13	n/a	n/a	8.09e-01	2.090
279786828	ENSG00000225356	0	RP11-433O3.1	RP11-433O3.1	0	4	n/a	n/a	7.91e-01	2.078
280075543	ENSG00000254758	0	AP000889.1	AP000889.1	0	11	n/a	n/a	7.62e-01	2.071
1090948	ENSG00000112335	8653	SNX3	sorting nexin 3	8724	6	n/a	n/a	7.28e-01	2.062
279974667	ENSG00000243404	0	RP11-13J17.1	RP11-13J17.1	0	15	n/a	n/a	7.35e-01	2.062
1094301	ENSG00000136942	11064	RPL35	ribosomal protein L35	11224	9	n/a	n/a	7.11e-01	2.057
279887415	ENSG00000234286	0	AC006026.13	AC006026.13	0	7	n/a	n/a	7.82e-01	2.047
279849023	ENSG00000230897	0	AC013248.1	AC013248.1	0	17	n/a	n/a	7.73e-01	2.045
279891363	ENSG00000234648	0	AL162151.3	AL162151.3	0	14	n/a	n/a	7.17e-01	2.039
1102242	ENSG00000183036	5089	PCP4	Purkinje cell protein 4	5121	21	n/a	n/a	8.09e-01	2.039
1097256	ENSG00000159189	710	C1QC	complement component 1, q subcomponent, C chain	714	1	n/a	n/a	6.07e-01	2.030
1093171	ENSG00000130383	2511	FUT5	fucosyltransferase 5 (alpha (1,3) fucosyltransferase)	2527	19	n/a	n/a	7.41e-01	2.029
279478878	ENSG00000177144	0	AL359758.1	AL359758.1	0	1	n/a	n/a	7.26e-01	2.016
1093628	ENSG00000133112	7135	TPT1	tumor protein, translationally-controlled 1	7178	13	n/a	n/a	7.60e-01	2.014
279863672	ENSG00000232176	0	RP11-146N23.1	RP11-146N23.1	0	9	n/a	n/a	7.73e-01	2.012
279764663	ENSG00000223505	0	RP11-397P13.7	RP11-397P13.7	0	1	n/a	n/a	7.75e-01	2.009
279971885	ENSG00000243085	0	RP11-392E22.3	RP11-392E22.3	0	9	n/a	n/a	7.73e-01	1.994
279851688	ENSG00000231158	0	PTP4A1P1	protein tyrosine phosphatase type IVA, member 1 pseudogene 1	0	2	n/a	n/a	7.29e-01	1.992
279755873	ENSG00000221795	1023030	MIR1324	microRNA 1324	100302212	3	n/a	n/a	6.22e-01	1.985
279785774	ENSG00000225267	0	RPL8P2	ribosomal protein L8 pseudogene 2	0	21	n/a	n/a	7.04e-01	1.979
279722105	ENSG00000213442	0	RPL18AP3	ribosomal protein L18a pseudogene 3	0	12	n/a	n/a	8.02e-01	1.977
1098051	ENSG00000163682	6101	RPL9	ribosomal protein L9	6133	4	n/a	n/a	6.08e-01	1.967
1107153	ENSG00000226976	0	COX6A1P2	cytochrome c oxidase subunit VIa polypeptide 1 pseudogene 2	0	6	n/a	n/a	6.40e-01	1.966
1087172	ENSG00000011600	7262	TYROBP	TYRO protein tyrosine kinase binding protein	7305	19	n/a	n/a	7.73e-01	1.966
279704759	ENSG00000206941	0	SNORD15A	small nucleolar RNA, C/D box 15A	0	11	n/a	n/a	5.56e-01	1.962
1089786	ENSG00000104327	789	CALB1	calbindin 1, 28kDa	793	8	n/a	n/a	8.78e-01	1.961
279898400	ENSG00000235238	0	SUMO2P1	SMT3 suppressor of mif two 3 homolog 2 (S. cerevisiae) pseudogene 1	0	6	n/a	n/a	6.65e-01	1.954
279893236	ENSG00000234782	0	RP11-442A13.1	RP11-442A13.1	0	9	n/a	n/a	7.22e-01	1.952
280099046	ENSG00000256843	0	RP11-467L13.4	RP11-467L13.4	0	12	n/a	n/a	6.11e-01	1.951
279789857	ENSG00000225616	0	RP4-604A21.1	RP4-604A21.1	0	1	n/a	n/a	6.83e-01	1.948
280088659	ENSG00000255633	0	MTRNR2L9	MT-RNR2-like 9 (pseudogene)	0	6	n/a	n/a	5.80e-01	1.947
1091605	ENSG00000117410	530	ATP6V0B	ATPase, H+ transporting, lysosomal 21kDa, V0 subunit b	533	1	n/a	n/a	7.10e-01	1.944
1089724	ENSG00000103569	363	AQP9	aquaporin 9	366	15	n/a	n/a	7.66e-01	1.944
279967002	ENSG00000242539	0	AC007620.3	AC007620.3	0	3	n/a	n/a	7.26e-01	1.939
1099517	ENSG00000169245	3602	CXCL10	chemokine (C-X-C motif) ligand 10	3627	4	n/a	n/a	5.56e-01	1.934
279805691	ENSG00000226970	0	RP11-82H13.2	RP11-82H13.2	0	1	n/a	n/a	7.05e-01	1.932
1100738	ENSG00000174886	79134	NDUFA11	NADH dehydrogenase (ubiquinone) 1 alpha subcomplex, 11, 14.7kDa	126328	19	n/a	n/a	7.08e-01	1.923
279704976	ENSG00000206978	0	Y_RNA	Y RNA	0	4	n/a	n/a	5.42e-01	1.921
1099747	ENSG00000170290	6550	SLN	sarcolipin	6588	11	n/a	n/a	7.45e-01	1.921
279874387	ENSG00000233123	157122321	RP5-1059M17.1	RP5-1059M17.1	100506527	7	n/a	n/a	7.64e-01	1.919
1090335	ENSG00000107758	5500	PPP3CB	protein phosphatase 3, catalytic subunit, beta isozyme	5532	10	n/a	n/a	7.73e-01	1.914
280075502	ENSG00000254755	0	RP11-672A2.7	RP11-672A2.7	0	11	n/a	n/a	7.61e-01	1.914
1095642	ENSG00000145545	6675	SRD5A1	steroid-5-alpha-reductase, alpha polypeptide 1 (3-oxo-5 alpha-steroid delta 4-dehydrogenase alpha 1)	6715	5	n/a	n/a	7.85e-01	1.911
1095422	ENSG00000143933	801	CALM2	calmodulin 2 (phosphorylase kinase, delta)	805	2	n/a	n/a	7.18e-01	1.911
279955941	ENSG00000241352	0	RP11-392P7.1	RP11-392P7.1	0	12	n/a	n/a	7.52e-01	1.910
279659926	ENSG00000200141	0	Y_RNA	Y RNA	0	9	n/a	n/a	7.39e-01	1.908
1107505	ENSG00000229117	6139	RPL41	ribosomal protein L41	6171	12	n/a	n/a	7.07e-01	1.907
1102212	ENSG00000182916	36128	TCEAL7	transcription elongation factor A (SII)-like 7	56849	X	n/a	n/a	1.36e+00	1.906
279952730	ENSG00000240950	0	RP11-372E1.1	RP11-372E1.1	0	3	n/a	n/a	8.22e-01	1.905
279923105	ENSG00000237514	0	PTP4A1P7	protein tyrosine phosphatase type IVA, member 1 pseudogene 7	0	1	n/a	n/a	7.10e-01	1.903
279928763	ENSG00000237991	0	RPL35P1	ribosomal protein L35 pseudogene 1	0	1	n/a	n/a	5.74e-01	1.902
1100084	ENSG00000171659	2840	GPR34	G protein-coupled receptor 34	2857	X	n/a	n/a	6.60e-01	1.901
279748792	ENSG00000219222	0	RP11-480N24.3	RP11-480N24.3	0	6	n/a	n/a	7.60e-01	1.895
279891312	ENSG00000234645	0	AC097523.2	AC097523.2	0	2	n/a	n/a	7.53e-01	1.894
279730030	ENSG00000214342	0	ATP5F1P2	ATP synthase, H+ transporting, mitochondrial Fo complex, subunit B1 pseudogene 2	0	7	n/a	n/a	5.55e-01	1.894
279875170	ENSG00000233205	0	AC108479.2	AC108479.2	0	2	n/a	n/a	7.51e-01	1.889
279978981	ENSG00000243777	0	RP11-864G5.1	RP11-864G5.1	0	11	n/a	n/a	7.84e-01	1.888
279739956	ENSG00000215414	0	PSMA6P1	proteasome (prosome, macropain) subunit, alpha type, 6 pseudogene 1	0	Y	n/a	n/a	7.45e-01	1.886
279817459	ENSG00000228056	0	CFL1P3	cofilin 1 (non-muscle) pseudogene 3	0	1	n/a	n/a	6.97e-01	1.884
279829950	ENSG00000229184	0	RP11-255J3.3	RP11-255J3.3	0	9	n/a	n/a	8.04e-01	1.883
280006917	ENSG00000248865	0	AC121336.2	AC121336.2	0	12	n/a	n/a	6.08e-01	1.881
1088986	ENSG00000099715	57627	PCDH11Y	protocadherin 11 Y-linked	83259	Y	n/a	n/a	6.03e-01	1.881
279897639	ENSG00000235165	0	AC016405.1	AC016405.1	0	8	n/a	n/a	7.46e-01	1.875
1098807	ENSG00000166426	1372	CRABP1	cellular retinoic acid binding protein 1	1381	15	n/a	n/a	7.61e-01	1.874
1087033	ENSG00000007129	59876	CEACAM21	carcinoembryonic antigen-related cell adhesion molecule 21	90273	19	n/a	n/a	7.07e-01	1.868
1091180	ENSG00000114391	6120	RPL24	ribosomal protein L24	6152	3	n/a	n/a	7.04e-01	1.867
279509439	ENSG00000181524	0	RPL24P4	ribosomal protein L24 pseudogene 4	0	6	n/a	n/a	7.08e-01	1.864
280128587	ENSG00000259187	0	CTD-2008A1.1	CTD-2008A1.1	0	15	n/a	n/a	7.46e-01	1.859
279880469	ENSG00000233662	0	CALM2P4	calmodulin 2 pseudogene 4	0	13	n/a	n/a	7.13e-01	1.858
279713169	ENSG00000211766	0	TRBJ2-2P	T cell receptor beta joining 2-2P (non-functional)	0	7	n/a	n/a	7.62e-01	1.856
1089077	ENSG00000100122	1405	CRYBB1	crystallin, beta B1	1414	22	n/a	n/a	6.82e-01	1.855
279764176	ENSG00000223467	0	CALM1P1	calmodulin 1 (phosphorylase kinase, delta) pseudogene 1	0	X	n/a	n/a	7.24e-01	1.855
279789224	ENSG00000225558	0	UBE2D3P2	ubiquitin-conjugating enzyme E2D 3 pseudogene 2	0	3	n/a	n/a	8.13e-01	1.851
279721180	ENSG00000213361	0	RP4-778K6.1	RP4-778K6.1	0	7	n/a	n/a	5.60e-01	1.848
1091075	ENSG00000113387	10765	SUB1	SUB1 homolog (S. cerevisiae)	10923	5	n/a	n/a	7.73e-01	1.847
1088581	ENSG00000086717	5443	PPEF1	protein phosphatase, EF-hand calcium binding domain 1	5475	X	n/a	n/a	8.06e-01	1.846
1095715	ENSG00000146007	81131	ZMAT2	zinc finger, matrin-type 2	153527	5	n/a	n/a	8.18e-01	1.844
1098237	ENSG00000164187	60156	LMBRD2	LMBR1 domain containing 2	92255	5	n/a	n/a	7.72e-01	1.842
279925944	ENSG00000237758	0	AC084031.1	AC084031.1	0	2	n/a	n/a	7.20e-01	1.842
279953338	ENSG00000241031	0	AL591044.3	AL591044.3	0	6	n/a	n/a	7.77e-01	1.841
279788518	ENSG00000225504	0	RP11-160A10.2	RP11-160A10.2	0	6	n/a	n/a	8.07e-01	1.837
280008835	ENSG00000249031	0	SUMO2P6	SMT3 suppressor of mif two 3 homolog 2 (S. cerevisiae) pseudogene 6	0	5	n/a	n/a	7.74e-01	1.837
279822429	ENSG00000228502	0	EEF1A1P11	eukaryotic translation elongation factor 1 alpha 1 pseudogene 11	0	1	n/a	n/a	7.45e-01	1.835
1091009	ENSG00000112799	9313	LY86	lymphocyte antigen 86	9450	6	n/a	n/a	7.14e-01	1.833
279725943	ENSG00000213935	0	AC092610.12	AC092610.12	0	7	n/a	n/a	5.56e-01	1.832
279670511	ENSG00000203659	0	AL353671.3	AL353671.3	0	9	n/a	n/a	7.63e-01	1.831
278785385	ENSG00000105988	0	NHP2P1	NHP2 ribonucleoprotein homolog (yeast) pseudogene 1	0	10	n/a	n/a	7.77e-01	1.829
1091242	ENSG00000114942	1920	EEF1B2	eukaryotic translation elongation factor 1 beta 2	1933	2	n/a	n/a	7.63e-01	1.825
279750021	ENSG00000219870	0	RP11-430A19.2	RP11-430A19.2	0	X	n/a	n/a	5.56e-01	1.824
279896640	ENSG00000235084	0	CHCHD2P6	coiled-coil-helix-coiled-coil-helix domain containing 2 pseudogene 6	0	1	n/a	n/a	7.26e-01	1.822
279677853	ENSG00000204253	0	AC019178.1	AC019178.1	0	2	n/a	n/a	7.11e-01	1.819
280115010	ENSG00000258403	0	RP11-355I22.6	RP11-355I22.6	0	14	n/a	n/a	7.23e-01	1.817
279797235	ENSG00000226247	0	AC005034.3	AC005034.3	0	2	n/a	n/a	7.09e-01	1.816
1099573	ENSG00000169508	1868	GPR183	G protein-coupled receptor 183	1880	13	n/a	n/a	5.55e-01	1.815
1093950	ENSG00000135253	0	KCP	kielin/chordin-like protein	0	7	n/a	n/a	5.83e-01	1.813
279710044	ENSG00000207928	1013209	MIR632	microRNA 632	693217	17	n/a	n/a	5.56e-01	1.811
1098302	ENSG00000164405	26834	UQCRQ	ubiquinol-cytochrome c reductase, complex III subunit VII, 9.5kDa	27089	5	n/a	n/a	7.81e-01	1.811
280121857	ENSG00000258802	0	RP11-589M4.2	RP11-589M4.2	0	14	n/a	n/a	5.65e-01	1.808
279808849	ENSG00000227241	0	AC011998.4	AC011998.4	0	2	n/a	n/a	7.60e-01	1.808
1089285	ENSG00000100902	5655	PSMA6	proteasome (prosome, macropain) subunit, alpha type, 6	5687	14	n/a	n/a	7.57e-01	1.805
1100808	ENSG00000175206	4847	NPPA	natriuretic peptide A	4878	1	n/a	n/a	7.59e-01	1.799
1091309	ENSG00000115350	35934	POLE4	polymerase (DNA-directed), epsilon 4 (p12 subunit)	56655	2	n/a	n/a	7.69e-01	1.799
1087899	ENSG00000067992	5133	PDK3	pyruvate dehydrogenase kinase, isozyme 3	5165	X	n/a	n/a	7.32e-01	1.798
1101930	ENSG00000181610	31129	MRPS23	mitochondrial ribosomal protein S23	51649	17	n/a	n/a	9.25e-01	1.797
279983921	ENSG00000244295	0	RPS20P21	ribosomal protein S20 pseudogene 21	0	8	n/a	n/a	7.73e-01	1.793
279933772	ENSG00000238520	0	snoU13	Small nucleolar RNA U13	0	2	n/a	n/a	5.41e-01	1.792
279913427	ENSG00000236698	0	EIF1AP1	EIF1AP1	0	1	n/a	n/a	6.54e-01	1.791
279721351	ENSG00000213376	0	GAPDHP71	glyceraldehyde-3-phosphate dehydrogenase pseudogene 71	0	5	n/a	n/a	5.93e-01	1.790
279818046	ENSG00000228118	0	AC118653.1	AC118653.1	0	17	n/a	n/a	7.73e-01	1.790
279793382	ENSG00000225912	0	RP13-258O15.1	RP13-258O15.1	0	X	n/a	n/a	6.92e-01	1.788
279738866	ENSG00000215284	0	RP11-198M15.1	RP11-198M15.1	0	X	n/a	n/a	7.93e-01	1.788
279925566	ENSG00000237730	0	RP11-459A10.1	RP11-459A10.1	0	X	n/a	n/a	5.56e-01	1.786
279938356	ENSG00000239246	0	RP11-464D20.2	RP11-464D20.2	0	17	n/a	n/a	7.78e-01	1.780
1098650	ENSG00000165832	80281	TRUB1	TruB pseudouridine (psi) synthase homolog 1 (E. coli)	142940	10	n/a	n/a	7.55e-01	1.778
1108439	ENSG00000235297	0	RP11-504H5.1	RP11-504H5.1	0	18	n/a	n/a	7.39e-01	1.777
279961080	ENSG00000241932	0	RP11-14K2.1	RP11-14K2.1	0	16	n/a	n/a	7.43e-01	1.777
279991276	ENSG00000245864	0	CTC-467M3.1	CTC-467M3.1	0	5	n/a	n/a	5.83e-01	1.775
279881949	ENSG00000233799	0	AC139887.4	AC139887.4	0	4	n/a	n/a	5.96e-01	1.775
1093600	ENSG00000132965	238	ALOX5AP	arachidonate 5-lipoxygenase-activating protein	241	13	n/a	n/a	5.77e-01	1.772
278811883	ENSG00000108958	0	AC016292.3	AC016292.3	0	17	n/a	n/a	7.70e-01	1.770
279489069	ENSG00000178503	0	AC009530.1	AC009530.1	0	7	n/a	n/a	5.91e-01	1.769
279731191	ENSG00000214535	0	RPS15AP1	ribosomal protein S15a pseudogene 1	0	20	n/a	n/a	7.46e-01	1.767
1099583	ENSG00000169567	3076	HINT1	histidine triad nucleotide binding protein 1	3094	5	n/a	n/a	7.06e-01	1.767
1093105	ENSG00000129991	7094	TNNI3	troponin I type 3 (cardiac)	7137	19	n/a	n/a	7.69e-01	1.765
1092948	ENSG00000128590	4164	DNAJB9	DnaJ (Hsp40) homolog, subfamily B, member 9	4189	7	n/a	n/a	7.74e-01	1.765
279720817	ENSG00000213318	0	RP11-331F4.1	RP11-331F4.1	0	16	n/a	n/a	3.50e-01	1.764
279731342	ENSG00000214549	0	RP11-360G10.2	RP11-360G10.2	0	10	n/a	n/a	7.95e-01	1.764
1092722	ENSG00000126432	25573	PRDX5	peroxiredoxin 5	25824	11	n/a	n/a	7.82e-01	1.763
280045427	ENSG00000252144	0	SNORD112	Small nucleolar RNA SNORD112	0	14	n/a	n/a	2.82e-01	1.763
280080751	ENSG00000255087	0	RP11-168K9.2	Uncharacterized protein	0	11	n/a	n/a	7.74e-01	1.763
279762492	ENSG00000223203	0	5S_rRNA	5S ribosomal RNA	0	6	n/a	n/a	6.11e-01	1.761
279964486	ENSG00000242262	0	RP11-100N21.1	RP11-100N21.1	0	4	n/a	n/a	5.64e-01	1.761
1102527	ENSG00000184203	5472	PPP1R2	protein phosphatase 1, regulatory (inhibitor) subunit 2	5504	3	n/a	n/a	7.64e-01	1.759
279809240	ENSG00000227269	0	RP11-96L7.2	RP11-96L7.2	0	9	n/a	n/a	6.54e-01	1.756
1087565	ENSG00000051523	1524	CYBA	cytochrome b-245, alpha polypeptide	1535	16	n/a	n/a	6.48e-01	1.756
279816404	ENSG00000227952	0	RPL18AP17	ribosomal protein L18a pseudogene 17	0	13	n/a	n/a	6.94e-01	1.752
280125486	ENSG00000259007	0	RP11-463J10.3	RP11-463J10.3	0	14	n/a	n/a	7.05e-01	1.747
1102690	ENSG00000184900	6572	SUMO3	SMT3 suppressor of mif two 3 homolog 3 (S. cerevisiae)	6612	21	n/a	n/a	8.15e-01	1.745
279750744	ENSG00000220583	0	RPL35P2	ribosomal protein L35 pseudogene 2	0	6	n/a	n/a	7.75e-01	1.741
1103336	ENSG00000187608	9492	ISG15	ISG15 ubiquitin-like modifier	9636	1	n/a	n/a	3.38e-01	1.740
279888788	ENSG00000234422	0	UBE2WP1	ubiquitin-conjugating enzyme E2W pseudogene 1	0	1	n/a	n/a	7.59e-01	1.740
1096831	ENSG00000155659	11161	VSIG4	V-set and immunoglobulin domain containing 4	11326	X	n/a	n/a	3.04e-01	1.739
280079566	ENSG00000255014	0	RP11-686G23.1	RP11-686G23.1	0	11	n/a	n/a	7.55e-01	1.738
1105923	ENSG00000213867	0	RP11-829H16.2	RP11-829H16.2	0	14	n/a	n/a	7.71e-01	1.737
279783200	ENSG00000225022	0	UBE2D3P1	ubiquitin-conjugating enzyme E2D 3 pseudogene 1	0	20	n/a	n/a	8.21e-01	1.737
279857092	ENSG00000231619	0	GS1-542M4.3	GS1-542M4.3	0	X	n/a	n/a	7.71e-01	1.736
279749351	ENSG00000219487	0	RP11-365H23.1	RP11-365H23.1	0	6	n/a	n/a	7.23e-01	1.735
279722249	ENSG00000213453	0	FTH1P3	ferritin, heavy polypeptide 1 pseudogene 3	0	2	n/a	n/a	3.04e-01	1.734
280065501	ENSG00000254065	0	RP11-697N18.2	RP11-697N18.2	0	8	n/a	n/a	7.62e-01	1.734
1087720	ENSG00000062716	57353	VMP1	vacuole membrane protein 1	81671	17	n/a	n/a	8.18e-01	1.731
279747449	ENSG00000218261	0	RP11-96J19.1	RP11-96J19.1	0	6	n/a	n/a	7.20e-01	1.730
1092074	ENSG00000121481	6013	RNF2	ring finger protein 2	6045	1	n/a	n/a	7.29e-01	1.728
279870135	ENSG00000232751	0	RP11-296O14.1	RP11-296O14.1	0	1	n/a	n/a	6.61e-01	1.728
280093048	ENSG00000256093	0	RP11-158L12.2	RP11-158L12.2	0	12	n/a	n/a	8.07e-01	1.728
280006188	ENSG00000248785	0	HIGD1AP14	HIG1 hypoxia inducible domain family, member 1A pseudogene 14	0	4	n/a	n/a	6.47e-01	1.728
1105151	ENSG00000204472	196	AIF1	allograft inflammatory factor 1	199	6	n/a	n/a	7.37e-01	1.727
280048976	ENSG00000252660	0	Y_RNA	Y RNA	0	12	n/a	n/a	6.95e-01	1.727
1095173	ENSG00000142534	6172	RPS11	ribosomal protein S11	6205	19	n/a	n/a	7.30e-01	1.727
1089505	ENSG00000102069	123632	UBE2NL	ubiquitin-conjugating enzyme E2N-like	389898	X	n/a	n/a	7.45e-01	1.726
1105014	ENSG00000204116	32824	CHIC1	cysteine-rich hydrophobic domain 1	53344	X	n/a	n/a	7.62e-01	1.724
1098032	ENSG00000163630	79506	SYNPR	synaptoporin	132204	3	n/a	n/a	7.12e-01	1.724
279895612	ENSG00000234985	0	RP11-3L10.3	RP11-3L10.3	0	7	n/a	n/a	7.76e-01	1.722
1105048	ENSG00000204217	655	BMPR2	bone morphogenetic protein receptor, type II (serine/threonine kinase)	659	2	n/a	n/a	6.45e-01	1.722
279740571	ENSG00000215482	0	CALM2P3	calmodulin 2 pseudogene 3	0	13	n/a	n/a	6.55e-01	1.721
1097225	ENSG00000158869	2192	FCER1G	Fc fragment of IgE, high affinity I, receptor for; gamma polypeptide	2207	1	n/a	n/a	5.57e-01	1.721
279854500	ENSG00000231386	0	AC007395.4	AC007395.4	0	2	n/a	n/a	7.70e-01	1.721
279865535	ENSG00000232368	0	FTLP2	ferritin, light polypeptide pseudogene 2	0	X	n/a	n/a	5.75e-01	1.720
279764763	ENSG00000223514	0	AC004866.1	AC004866.1	0	7	n/a	n/a	5.41e-01	1.720
279788858	ENSG00000225528	0	RP3-370M22.8	RP3-370M22.8	0	22	n/a	n/a	5.71e-01	1.720
1104430	ENSG00000197903	59423	HIST1H2BK	histone cluster 1, H2bk	85236	6	n/a	n/a	7.71e-01	1.718
1097521	ENSG00000161016	6100	RPL8	ribosomal protein L8	6132	8	n/a	n/a	8.23e-01	1.716
1100130	ENSG00000171858	6194	RPS21	ribosomal protein S21	6227	20	n/a	n/a	7.31e-01	1.716
279912261	ENSG00000236552	171027	RPL13AP5	ribosomal protein L13a pseudogene 5	728658	10	n/a	n/a	7.29e-01	1.715
279706635	ENSG00000207262	0	SNORD57	Small nucleolar RNA SNORD57	0	20	n/a	n/a	2.90e-01	1.714
279800887	ENSG00000226572	0	SNORD57	small nucleolar RNA, C/D box 57	0	20	n/a	n/a	2.90e-01	1.714
1092938	ENSG00000128524	9163	ATP6V1F	ATPase, H+ transporting, lysosomal 14kDa, V1 subunit F	9296	7	n/a	n/a	7.59e-01	1.713
1089382	ENSG00000101327	5141	PDYN	prodynorphin	5173	20	n/a	n/a	7.61e-01	1.713
279493488	ENSG00000179131	0	RP11-458F8.3	RP11-458F8.3	0	7	n/a	n/a	5.80e-01	1.710
1100024	ENSG00000171450	8862	CDK5R2	cyclin-dependent kinase 5, regulatory subunit 2 (p39)	8941	2	n/a	n/a	5.77e-01	1.709
280103175	ENSG00000257243	0	RP11-133N21.7	RP11-133N21.7	0	12	n/a	n/a	7.44e-01	1.708
279945785	ENSG00000240143	0	RP4-753P9.3	RP4-753P9.3	0	X	n/a	n/a	6.32e-01	1.708
280051804	ENSG00000253067	0	snoZ6	Z6 small nucleolar RNA	0	5	n/a	n/a	5.83e-01	1.707
1096867	ENSG00000155970	94787	EFHA2	EF-hand domain family, member A2	286097	8	n/a	n/a	7.11e-01	1.704
279904646	ENSG00000235857	0	CTBP2P1	C-terminal binding protein 2 pseudogene 1	0	Y	n/a	n/a	6.54e-01	1.700
279958277	ENSG00000241592	0	RP11-372E1.7	RP11-372E1.7	0	3	n/a	n/a	5.84e-01	1.698
279901524	ENSG00000235547	0	NDUFB11P1	NADH dehydrogenase (ubiquinone) 1 beta subcomplex, 11, pseudogene 1	0	11	n/a	n/a	8.15e-01	1.698
279744889	ENSG00000216613	0	RP3-406A7.5	RP3-406A7.5	0	6	n/a	n/a	7.19e-01	1.697
280033416	ENSG00000251020	0	RP1-50O24.8	RP1-50O24.8	0	1	n/a	n/a	7.60e-01	1.696
280113552	ENSG00000258282	0	BTF3P2	basic transcription factor 3, pseudogene 2	0	14	n/a	n/a	7.34e-01	1.696
279752282	ENSG00000221164	0	SNORA11	Small nucleolar RNA SNORA11	0	10	n/a	n/a	7.08e-01	1.696
279780961	ENSG00000224831	0	RP11-651P23.4	RP11-651P23.4	0	3	n/a	n/a	7.82e-01	1.695
1089927	ENSG00000105143	6475	SLC1A6	solute carrier family 1 (high affinity aspartate/glutamate transporter), member 6	6511	19	n/a	n/a	6.64e-01	1.695
279570804	ENSG00000187186	169186	RP11-195F19.5	HCG2040265, isoform CRA_acDNA FLJ50015	730098	9	n/a	n/a	6.34e-01	1.693
1107205	ENSG00000227304	0	RP11-791G16.2	RP11-791G16.2	0	4	n/a	n/a	7.49e-01	1.693
279932738	ENSG00000238351	0	snoU13	Small nucleolar RNA U13	0	4	n/a	n/a	2.90e-01	1.692
280095465	ENSG00000256393	0	AC138123.2	AC138123.2	0	12	n/a	n/a	7.09e-01	1.690
280044412	ENSG00000251997	0	5S_rRNA	5S ribosomal RNA	0	18	n/a	n/a	5.41e-01	1.690
1099078	ENSG00000167552	7800	TUBA1A	tubulin, alpha 1a	7846	12	n/a	n/a	7.62e-01	1.689
279803138	ENSG00000226781	0	TBCAP1	tubulin folding cofactor A pseudogene 1	0	X	n/a	n/a	7.64e-01	1.689
280051006	ENSG00000252953	0	U6	U6 spliceosomal RNA	0	3	n/a	n/a	5.41e-01	1.688
1092814	ENSG00000127337	8038	YEATS4	YEATS domain containing 4	8089	12	n/a	n/a	8.30e-01	1.688
1093906	ENSG00000135002	34601	RFK	riboflavin kinase	55312	9	n/a	n/a	7.79e-01	1.685
1105084	ENSG00000204308	6016	RNF5	ring finger protein 5	6048	6	n/a	n/a	8.14e-01	1.684
1092240	ENSG00000123009	0	NME2P1	non-metastatic cells 2, protein (NM23B) expressed in, pseudogene 1	0	12	n/a	n/a	1.17e+00	1.684
279809475	ENSG00000227295	0	ELL2P1	elongation factor, RNA polymerase II, 2 pseudogene 1	0	1	n/a	n/a	7.59e-01	1.684
279934206	ENSG00000238588	0	snoU13	Small nucleolar RNA U13	0	10	n/a	n/a	5.59e-01	1.684
1091864	ENSG00000119801	31126	YPEL5	yippee-like 5 (Drosophila)	51646	2	n/a	n/a	6.91e-01	1.682
279709407	ENSG00000207765	0	AL132780.1	AL132780.1	0	14	n/a	n/a	7.28e-01	1.679
1102396	ENSG00000183662	128168	FAM19A1	family with sequence similarity 19 (chemokine (C-C motif)-like), member A1	407738	3	n/a	n/a	7.63e-01	1.679
279845656	ENSG00000230580	0	AC021016.7	AC021016.7	0	2	n/a	n/a	7.46e-01	1.678
280102313	ENSG00000257156	0	RP11-13A1.3	RP11-13A1.3	0	12	n/a	n/a	7.26e-01	1.678
279925806	ENSG00000237748	0	UQCRBP1	ubiquinol-cytochrome c reductase binding protein pseudogene 1	0	X	n/a	n/a	5.85e-01	1.677
1101323	ENSG00000177954	6199	RPS27	ribosomal protein S27	6232	1	n/a	n/a	7.11e-01	1.675
279661298	ENSG00000200534	0	SNORA33	small nucleolar RNA, H/ACA box 33	0	6	n/a	n/a	7.79e-01	1.675
1101440	ENSG00000178662	55836	CSRNP3	cysteine-serine-rich nuclear protein 3	80034	2	n/a	n/a	5.94e-01	1.674
279748643	ENSG00000219074	0	RP11-506E9.1	RP11-506E9.1	0	6	n/a	n/a	7.22e-01	1.673
279873793	ENSG00000233070	0	ZFY-AS1	ZFY antisense RNA 1 (non-protein coding)	0	Y	n/a	n/a	6.13e-01	1.673
1099927	ENSG00000171051	2341	FPR1	formyl peptide receptor 1	2357	19	n/a	n/a	3.03e-01	1.673
1103105	ENSG00000186479	125502	RGS7BP	regulator of G-protein signaling 7 binding protein	401190	5	n/a	n/a	6.65e-01	1.671
280119564	ENSG00000258674	0	CTC-260F20.3	Uncharacterized protein	0	19	n/a	n/a	8.95e-01	1.671
279934486	ENSG00000238638	0	AL353626.1	AL353626.1	0	9	n/a	n/a	2.97e-01	1.671
1107800	ENSG00000231167	0	YBX1P2	Y box binding protein 1 pseudogene 2	0	7	n/a	n/a	7.76e-01	1.670
279677096	ENSG00000204196	0	AC011737.2	AC011737.2	0	2	n/a	n/a	7.61e-01	1.670
1103075	ENSG00000186369	0	RP11-355I22.3	RP11-355I22.3	0	14	n/a	n/a	1.05e+00	1.670
279957500	ENSG00000241494	0	RP11-796G6.1	RP11-796G6.1	0	14	n/a	n/a	6.92e-01	1.670
279849611	ENSG00000230953	0	RP4-631H13.6	RP4-631H13.6	0	1	n/a	n/a	3.23e-01	1.670
1109025	ENSG00000242173	395	ARHGDIG	Rho GDP dissociation inhibitor (GDI) gamma	398	16	n/a	n/a	7.39e-01	1.670
1087444	ENSG00000041353	5842	RAB27B	RAB27B, member RAS oncogene family	5874	18	n/a	n/a	7.58e-01	1.669
279782357	ENSG00000224953	0	SRIP3	sorcin pseudogene 3	0	Y	n/a	n/a	6.44e-01	1.665
1102316	ENSG00000183346	85544	C10orf107	chromosome 10 open reading frame 107	219621	10	n/a	n/a	7.04e-01	1.664
1099554	ENSG00000169413	6007	RNASE6	ribonuclease, RNase A family, k6	6039	14	n/a	n/a	5.82e-01	1.663
1094078	ENSG00000135900	41604	MRPL44	mitochondrial ribosomal protein L44	65080	2	n/a	n/a	7.85e-01	1.661
1100938	ENSG00000175906	376	ARL4D	ADP-ribosylation factor-like 4D	379	17	n/a	n/a	5.66e-01	1.661
280075685	ENSG00000254771	0	RP11-50B3.1	RP11-50B3.1	0	11	n/a	n/a	7.93e-01	1.660
1087717	ENSG00000062582	41475	MRPS24	mitochondrial ribosomal protein S24	64951	7	n/a	n/a	7.91e-01	1.660
1108730	ENSG00000237238	0	RP11-236F9.4	RP11-236F9.4	0	9	n/a	n/a	7.27e-01	1.660
280048486	ENSG00000252589	1023294	MIR2117	microRNA 2117	100313779	17	n/a	n/a	6.39e-01	1.659
1104238	ENSG00000197345	85587	MRPL21	mitochondrial ribosomal protein L21	219927	11	n/a	n/a	7.10e-01	1.659
280043691	ENSG00000251894	0	U6	U6 spliceosomal RNA	0	21	n/a	n/a	5.77e-01	1.658
280050705	ENSG00000252910	0	U7	U7 small nuclear RNA	0	8	n/a	n/a	6.24e-01	1.657
1091107	ENSG00000113638	23302	TTC33	tetratricopeptide repeat domain 33	23548	5	n/a	n/a	7.55e-01	1.654
1087096	ENSG00000008988	6191	RPS20	ribosomal protein S20	6224	8	n/a	n/a	5.98e-01	1.654
279728670	ENSG00000214192	0	UBE2V1P2	ubiquitin-conjugating enzyme E2 variant 1 pseudogene 2	0	3	n/a	n/a	7.64e-01	1.653
279754088	ENSG00000221469	0	AL133260.1	AL133260.1	0	6	n/a	n/a	5.41e-01	1.653
1090826	ENSG00000111678	76653	C12orf57	chromosome 12 open reading frame 57	113246	12	n/a	n/a	7.44e-01	1.652
1101867	ENSG00000181163	4838	NPM1	nucleophosmin (nucleolar phosphoprotein B23, numatrin)	4869	5	n/a	n/a	7.68e-01	1.652
279740371	ENSG00000215467	0	RPL27AP	ribosomal protein L27a pseudogene	0	20	n/a	n/a	7.84e-01	1.651
280110416	ENSG00000257949	1000883	C17orf106	CST complex subunit TEN1	100134934	17	n/a	n/a	7.63e-01	1.651
1096481	ENSG00000152495	810	CAMK4	calcium/calmodulin-dependent protein kinase IV	814	5	n/a	n/a	7.25e-01	1.650
1098342	ENSG00000164603	81199	C7orf60	chromosome 7 open reading frame 60	154743	7	n/a	n/a	7.66e-01	1.650
279723266	ENSG00000213604	0	RP11-444K7.8	RP11-444K7.8	0	11	n/a	n/a	7.62e-01	1.649
1105503	ENSG00000205544	90221	C17orf61	chromosome 17 open reading frame 61	254863	17	n/a	n/a	7.72e-01	1.649
279951106	ENSG00000240742	0	RP11-465L10.7	RP11-465L10.7	0	20	n/a	n/a	7.44e-01	1.648
279979009	ENSG00000243781	0	RP11-193H5.2	RP11-193H5.2	0	1	n/a	n/a	7.62e-01	1.648
279854094	ENSG00000231357	0	AC006028.11	AC006028.11	0	7	n/a	n/a	7.56e-01	1.648
279799259	ENSG00000226415	0	TPI1P1	triosephosphate isomerase 1 pseudogene 1	0	1	n/a	n/a	6.73e-01	1.648
279705144	ENSG00000207008	0	SNORA54	small nucleolar RNA, H/ACA box 54	0	11	n/a	n/a	5.59e-01	1.647
1098510	ENSG00000165246	22585	NLGN4Y	neuroligin 4, Y-linked	22829	Y	n/a	n/a	3.07e-01	1.646
279856321	ENSG00000231549	0	USMG5P1	up-regulated during skeletal muscle growth 5 homolog (mouse) pseudogene 1	0	X	n/a	n/a	2.88e-01	1.646
1088559	ENSG00000086065	30990	CHMP5	charged multivesicular body protein 5	51510	9	n/a	n/a	7.31e-01	1.645
279931317	ENSG00000238199	0	RP4-796F18.2	RP4-796F18.2	0	1	n/a	n/a	7.20e-01	1.645
279664616	ENSG00000201529	0	Y_RNA	Y RNA	0	14	n/a	n/a	7.17e-01	1.644
1099460	ENSG00000169020	518	ATP5I	ATP synthase, H+ transporting, mitochondrial Fo complex, subunit E	521	4	n/a	n/a	7.59e-01	1.644
1093244	ENSG00000130755	9394	GMFG	glia maturation factor, gamma	9535	19	n/a	n/a	7.71e-01	1.644
279813794	ENSG00000227725	0	RP11-35D5.3	RP11-35D5.3	0	4	n/a	n/a	7.51e-01	1.643
1102609	ENSG00000184515	109874	BEX5	brain expressed, X-linked 5	340542	X	n/a	n/a	7.29e-01	1.641
1095220	ENSG00000142875	5535	PRKACB	protein kinase, cAMP-dependent, catalytic, beta	5567	1	n/a	n/a	7.53e-01	1.641
279711580	ENSG00000211498	0	AC093311.1	AC093311.1	0	5	n/a	n/a	5.70e-01	1.640
279709253	ENSG00000207742	0	MIR382	microRNA 382	0	14	n/a	n/a	5.41e-01	1.640
279795762	ENSG00000226107	0	AC004383.3	AC004383.3	0	X	n/a	n/a	7.59e-01	1.640
279814750	ENSG00000227813	0	RP1-180M12.1	RP1-180M12.1	0	22	n/a	n/a	7.58e-01	1.640
279914252	ENSG00000236762	0	RP11-159H3.1	RP11-159H3.1	0	10	n/a	n/a	5.82e-01	1.639
279965138	ENSG00000242327	0	CTD-2184D3.1	CTD-2184D3.1	0	15	n/a	n/a	5.56e-01	1.638
1090439	ENSG00000108518	5184	PFN1	profilin 1	5216	17	n/a	n/a	7.44e-01	1.638
1102206	ENSG00000182899	6133	RPL35A	ribosomal protein L35a	6165	3	n/a	n/a	7.83e-01	1.638
279717012	ENSG00000212493	0	SNORD19	small nucleolar RNA, C/D box 19	0	3	n/a	n/a	5.41e-01	1.638
1094311	ENSG00000137038	59984	C9orf123	chromosome 9 open reading frame 123	90871	9	n/a	n/a	1.22e+00	1.637
1087973	ENSG00000070087	5185	PFN2	profilin 2	5217	3	n/a	n/a	7.79e-01	1.636
1094647	ENSG00000138757	9764	G3BP2	GTPase activating protein (SH3 domain) binding protein 2	9908	4	n/a	n/a	7.38e-01	1.636
1087912	ENSG00000068366	2167	ACSL4	acyl-CoA synthetase long-chain family member 4	2182	X	n/a	n/a	7.07e-01	1.635
280047835	ENSG00000252494	0	U6	U6 spliceosomal RNA	0	11	n/a	n/a	5.80e-01	1.634
1092341	ENSG00000123975	1155	CKS2	CDC28 protein kinase regulatory subunit 2	1164	9	n/a	n/a	7.56e-01	1.634
280045434	ENSG00000252145	0	U6	U6 spliceosomal RNA	0	X	n/a	n/a	6.66e-01	1.633
1092286	ENSG00000123395	38104	C12orf44	chromosome 12 open reading frame 44	60673	12	n/a	n/a	7.82e-01	1.632
279659639	ENSG00000200058	0	5S_rRNA	5S ribosomal RNA	0	6	n/a	n/a	5.41e-01	1.632
279937276	ENSG00000239083	0	snoU13	Small nucleolar RNA U13	0	15	n/a	n/a	5.41e-01	1.631
1090103	ENSG00000105887	79673	MTPN	myotrophin	136319	7	n/a	n/a	7.11e-01	1.630
1097702	ENSG00000162511	7759	LAPTM5	lysosomal protein transmembrane 5	7805	1	n/a	n/a	6.63e-01	1.630
1099759	ENSG00000170340	10531	B3GNT2	UDP-GlcNAc:betaGal beta-1,3-N-acetylglucosaminyltransferase 2	10678	2	n/a	n/a	5.80e-01	1.628
1088576	ENSG00000086598	10801	TMED2	transmembrane emp24 domain trafficking protein 2	10959	12	n/a	n/a	7.85e-01	1.628
279902424	ENSG00000235636	0	NUS1P1	nuclear undecaprenyl pyrophosphate synthase 1 homolog (S. cerevisiae) pseudogene 1	0	X	n/a	n/a	7.10e-01	1.628
1100580	ENSG00000173954	0	SNURFL	SNRPN upstream reading frame-like	0	X	n/a	n/a	7.72e-01	1.627
1103206	ENSG00000186940	0	CHCHD2P9	coiled-coil-helix-coiled-coil-helix domain containing 2 pseudogene 9	0	9	n/a	n/a	5.56e-01	1.627
279667262	ENSG00000202275	0	SNORD51	Small nucleolar RNA SNORD51	0	14	n/a	n/a	5.41e-01	1.627
1104559	ENSG00000198258	37710	UBL5	ubiquitin-like 5	59286	19	n/a	n/a	7.74e-01	1.626
279864405	ENSG00000232260	0	BTF3L4P1	basic transcription factor 3-like 4 pseudogene 1	0	21	n/a	n/a	7.08e-01	1.626
1095374	ENSG00000143632	55	ACTA1	actin, alpha 1, skeletal muscle	58	1	n/a	n/a	7.31e-01	1.625
279893250	ENSG00000234785	0	RP1-241P17.3	RP1-241P17.3	0	X	n/a	n/a	5.59e-01	1.624
1104206	ENSG00000197223	10291	C1D	C1D nuclear receptor corepressor	10438	2	n/a	n/a	7.74e-01	1.624
1089101	ENSG00000100216	36272	TOMM22	translocase of outer mitochondrial membrane 22 homolog (yeast)	56993	22	n/a	n/a	7.90e-01	1.623
1100571	ENSG00000173915	59023	USMG5	up-regulated during skeletal muscle growth 5 homolog (mouse)	84833	10	n/a	n/a	7.62e-01	1.623
1099244	ENSG00000168081	5336	PNOC	prepronociceptin	5368	8	n/a	n/a	7.61e-01	1.623
1093632	ENSG00000133119	5951	RFC3	replication factor C (activator 1) 3, 38kDa	5983	13	n/a	n/a	7.77e-01	1.623
279914467	ENSG00000236782	0	RP11-96L14.7	RP11-96L14.7	0	1	n/a	n/a	7.60e-01	1.622
279884441	ENSG00000234009	0	AL049757.3	AL049757.3	0	22	n/a	n/a	6.83e-01	1.622
279720569	ENSG00000213280	0	RP11-212P7.1	RP11-212P7.1	0	7	n/a	n/a	3.05e-01	1.622
279490113	ENSG00000178715	0	RP11-169K16.8	RP11-169K16.8	0	1	n/a	n/a	7.61e-01	1.622
1093841	ENSG00000134594	9228	RAB33A	RAB33A, member RAS oncogene family	9363	X	n/a	n/a	5.82e-01	1.622
1090259	ENSG00000106853	22704	PTGR1	prostaglandin reductase 1	22949	9	n/a	n/a	7.10e-01	1.622
1099307	ENSG00000168374	375	ARF4	ADP-ribosylation factor 4	378	3	n/a	n/a	7.35e-01	1.619
1094753	ENSG00000139505	8984	MTMR6	myotubularin related protein 6	9107	13	n/a	n/a	7.86e-01	1.619
1093487	ENSG00000132386	5144	SERPINF1	serpin peptidase inhibitor, clade F (alpha-2 antiplasmin, pigment epithelium derived factor), member 1	5176	17	n/a	n/a	6.47e-01	1.618
280051391	ENSG00000253008	0	MIR2355	microRNA 2355	0	2	n/a	n/a	5.59e-01	1.617
1104550	ENSG00000198225	0	FKBP1C	FK506 binding protein 1C	0	6	n/a	n/a	5.60e-01	1.616
1105384	ENSG00000205106	119464	CTD-2210P24.4	Uncharacterized protein	374387	11	n/a	n/a	7.72e-01	1.616
279707230	ENSG00000207362	0	U6	U6 spliceosomal RNA	0	10	n/a	n/a	7.50e-01	1.616
279808421	ENSG00000227203	0	SUB1P1	SUB1 homolog (S. cerevisiae) pseudogene 1	0	8	n/a	n/a	7.28e-01	1.614
280044335	ENSG00000251986	0	Y_RNA	Y RNA	0	3	n/a	n/a	5.41e-01	1.613
1093601	ENSG00000132967	0	HMGB1P5	high mobility group box 1 pseudogene 5	0	3	n/a	n/a	7.72e-01	1.612
1088322	ENSG00000079101	26843	CLUL1	clusterin-like 1 (retinal)	27098	18	n/a	n/a	7.71e-01	1.612
1090175	ENSG00000106328	29732	FSCN3	fascin homolog 3, actin-bundling protein, testicular (Strongylocentrotus purpuratus)	29999	7	n/a	n/a	7.44e-01	1.611
1089164	ENSG00000100362	5784	PVALB	parvalbumin	5816	22	n/a	n/a	7.11e-01	1.610
1089319	ENSG00000101084	35254	C20orf24	chromosome 20 open reading frame 24	55969	20	n/a	n/a	8.28e-01	1.609
1096528	ENSG00000152932	77715	RAB3C	RAB3C, member RAS oncogene family	115827	5	n/a	n/a	7.23e-01	1.608
279769145	ENSG00000223861	0	RP11-74C1.2	RP11-74C1.2	0	1	n/a	n/a	5.41e-01	1.608
1102907	ENSG00000185745	3414	IFIT1	interferon-induced protein with tetratricopeptide repeats 1	3434	10	n/a	n/a	3.30e-01	1.608
1090035	ENSG00000105619	29579	TFPT	TCF3 (E2A) fusion partner (in childhood Leukemia)	29844	19	n/a	n/a	7.85e-01	1.608
1090616	ENSG00000109929	6275	SC5DL	sterol-C5-desaturase (ERG3 delta-5-desaturase homolog, S. cerevisiae)-like	6309	11	n/a	n/a	7.27e-01	1.608
279986358	ENSG00000244558	0	RP11-445H22.4	RP11-445H22.4	0	20	n/a	n/a	7.62e-01	1.607
1105837	ENSG00000213246	6787	SUPT4H1	suppressor of Ty 4 homolog 1 (S. cerevisiae)	6827	17	n/a	n/a	7.81e-01	1.606
279860153	ENSG00000231884	0	NDUFB1P1	NADH dehydrogenase (ubiquinone) 1 beta subcomplex, 1 pseudogene 1	0	3	n/a	n/a	2.93e-01	1.606
279721285	ENSG00000213370	0	RANP6	RAN, member RAS oncogene family pseudogene 6	0	4	n/a	n/a	7.39e-01	1.605
279730750	ENSG00000214460	0	RP11-30P6.3	RP11-30P6.3	0	6	n/a	n/a	6.95e-01	1.604
280057152	ENSG00000253467	0	IGHV7-40	immunoglobulin heavy variable 7-40 (pseudogene)	0	14	n/a	n/a	5.80e-01	1.603
1104012	ENSG00000196636	36280	ACN9	ACN9 homolog (S. cerevisiae)	57001	7	n/a	n/a	7.62e-01	1.603
1100585	ENSG00000173991	8491	TCAP	titin-cap (telethonin)	8557	17	n/a	n/a	7.61e-01	1.603
1096781	ENSG00000155096	31062	AZIN1	antizyme inhibitor 1	51582	8	n/a	n/a	7.10e-01	1.601
1100155	ENSG00000171960	10318	PPIH	peptidylprolyl isomerase H (cyclophilin H)	10465	1	n/a	n/a	7.05e-01	1.601
280065992	ENSG00000254099	0	AC005740.5	AC005740.5	0	5	n/a	n/a	7.23e-01	1.601
279856126	ENSG00000231531	0	HINT1P1	histidine triad nucleotide binding protein 1 pseudogene 1	0	7	n/a	n/a	5.83e-01	1.600
1092494	ENSG00000124785	30780	NRN1	neuritin 1	51299	6	n/a	n/a	7.98e-01	1.599
1096461	ENSG00000152402	2960	GUCY1A2	guanylate cyclase 1, soluble, alpha 2	2977	11	n/a	n/a	6.65e-01	1.598
279761526	ENSG00000222922	0	5S_rRNA	5S ribosomal RNA	0	X	n/a	n/a	6.10e-01	1.598
280094664	ENSG00000256306	0	RP11-4N23.1	RP11-4N23.1	0	12	n/a	n/a	7.42e-01	1.598
280002246	ENSG00000248485	151628	PCP4L1	Purkinje cell protein 4 like 1	654790	1	n/a	n/a	7.18e-01	1.597
1102982	ENSG00000186010	30561	NDUFA13	NADH dehydrogenase (ubiquinone) 1 alpha subcomplex, 13	51079	19	n/a	n/a	9.55e-01	1.597
279847987	ENSG00000230807	0	AC099535.4	AC099535.4	0	3	n/a	n/a	3.55e-01	1.596
1106969	ENSG00000225663	110380	FAM195B	family with sequence similarity 195, member B	348262	17	n/a	n/a	7.30e-01	1.595
279713211	ENSG00000211772	0	TRBC2	T cell receptor beta constant 2	0	7	n/a	n/a	7.66e-01	1.595
1092682	ENSG00000125995	80152	ROMO1	reactive oxygen species modulator 1	140823	20	n/a	n/a	7.26e-01	1.595
279784527	ENSG00000225159	0	RP11-40H20.2	RP11-40H20.2	0	1	n/a	n/a	7.04e-01	1.595
1108087	ENSG00000232888	0	RPS11P5	ribosomal protein S11 pseudogene 5	0	12	n/a	n/a	7.81e-01	1.594
279720790	ENSG00000213315	0	CTD-3035D6.1	CTD-3035D6.1	0	14	n/a	n/a	6.14e-01	1.594
279922201	ENSG00000237447	0	CDC27P2	cell division cycle 27 homolog (S. cerevisiae) pseudogene 2	0	Y	n/a	n/a	7.73e-01	1.593
279865549	ENSG00000232370	0	AF241726.2	AF241726.2	0	X	n/a	n/a	7.06e-01	1.593
1091835	ENSG00000119673	10807	ACOT2	acyl-CoA thioesterase 2	10965	14	n/a	n/a	7.11e-01	1.593
279937115	ENSG00000239058	0	snoU13	Small nucleolar RNA U13	0	X	n/a	n/a	5.41e-01	1.593
1091620	ENSG00000117505	1798	DR1	down-regulator of transcription 1, TBP-binding (negative cofactor 2)	1810	1	n/a	n/a	7.63e-01	1.592
1088252	ENSG00000077264	5031	PAK3	p21 protein (Cdc42/Rac)-activated kinase 3	5063	X	n/a	n/a	7.03e-01	1.592
1089473	ENSG00000101911	5602	PRPS2	phosphoribosyl pyrophosphate synthetase 2	5634	X	n/a	n/a	7.46e-01	1.591
279704479	ENSG00000206891	0	U6	U6 spliceosomal RNA	0	3	n/a	n/a	5.40e-01	1.591
280087619	ENSG00000255529	57198	GRINL1A	glutamate receptor, ionotropic, N-methyl D-aspartate-like 1A	81488	15	n/a	n/a	7.56e-01	1.591
279753213	ENSG00000221325	0	MIR1200	microRNA 1200	0	7	n/a	n/a	6.67e-01	1.591
280017295	ENSG00000249751	0	ECSCR	endothelial cell-specific chemotaxis regulator	0	5	n/a	n/a	7.12e-01	1.589
280099013	ENSG00000256826	0	AC138744.2	AC138744.2	0	17	n/a	n/a	7.45e-01	1.589
280088678	ENSG00000255639	0	RP11-234B24.6	RP11-234B24.6	0	12	n/a	n/a	7.08e-01	1.589
1094698	ENSG00000139163	34789	ETNK1	ethanolamine kinase 1	55500	12	n/a	n/a	7.60e-01	1.589
279922723	ENSG00000237481	0	RP4-803J11.2	RP4-803J11.2	0	1	n/a	n/a	7.44e-01	1.588
279870973	ENSG00000232829	0	GSTO3P	glutathione S-transferase omega 3, pseudogene	0	3	n/a	n/a	8.00e-01	1.588
279984222	ENSG00000244313	0	RP11-425L10.1	RP11-425L10.1	0	11	n/a	n/a	5.77e-01	1.588
1091345	ENSG00000115540	25592	MOB4	MOB family member 4, phocein	25843	2	n/a	n/a	7.62e-01	1.588
1095937	ENSG00000147676	0	MAL2	mal, T-cell differentiation protein 2 (gene/pseudogene)	0	8	n/a	n/a	7.30e-01	1.588
279746032	ENSG00000217130	0	RP3-375P9.2	RP3-375P9.2	0	6	n/a	n/a	6.86e-01	1.588
1100055	ENSG00000171530	6862	TBCA	tubulin folding cofactor A	6902	5	n/a	n/a	7.70e-01	1.587
1089562	ENSG00000102471	33893	NDFIP2	Nedd4 family interacting protein 2	54602	13	n/a	n/a	7.62e-01	1.587
1101497	ENSG00000178980	6379	SEPW1	selenoprotein W, 1	6415	19	n/a	n/a	7.68e-01	1.587
280048423	ENSG00000252580	0	SNORA31	Small nucleolar RNA SNORA31	0	9	n/a	n/a	5.40e-01	1.587
1099683	ENSG00000169976	57687	SF3B5	splicing factor 3b, subunit 5, 10kDa	83443	6	n/a	n/a	7.92e-01	1.587
1098399	ENSG00000164821	1657	DEFA4	defensin, alpha 4, corticostatin	1669	8	n/a	n/a	6.20e-01	1.586
1096558	ENSG00000153130	38052	SCOC	short coiled-coil protein	60592	4	n/a	n/a	7.60e-01	1.585
1092027	ENSG00000120992	10287	LYPLA1	lysophospholipase I	10434	8	n/a	n/a	7.44e-01	1.585
280068559	ENSG00000254270	0	ERHP1	enhancer of rudimentary homolog (Drosophila) pseudogene 1	0	7	n/a	n/a	7.44e-01	1.585
1108594	ENSG00000236338	0	AC015987.1	AC015987.1	0	7	n/a	n/a	7.24e-01	1.584
279715508	ENSG00000212111	0	AL121584.1	AL121584.1	0	20	n/a	n/a	5.40e-01	1.584
1105902	ENSG00000213760	531	ATP6V1G2	ATPase, H+ transporting, lysosomal 13kDa, V1 subunit G2	534	6	n/a	n/a	7.10e-01	1.583
1090037	ENSG00000105640	6110	RPL18A	ribosomal protein L18a	6142	19	n/a	n/a	7.40e-01	1.582
279959903	ENSG00000241780	0	AC025627.4	AC025627.4	0	17	n/a	n/a	5.40e-01	1.582
1095674	ENSG00000145781	30878	COMMD10	COMM domain containing 10	51397	5	n/a	n/a	7.08e-01	1.581
280115850	ENSG00000258459	0	CTD-2292M16.7	CTD-2292M16.7	0	14	n/a	n/a	7.65e-01	1.581
279818734	ENSG00000228187	0	RP11-363H12.1	RP11-363H12.1	0	1	n/a	n/a	7.12e-01	1.581
280081146	ENSG00000255107	0	RP11-159H10.1	RP11-159H10.1	0	8	n/a	n/a	5.58e-01	1.580
1089808	ENSG00000104442	34445	ARMC1	armadillo repeat containing 1	55156	8	n/a	n/a	7.65e-01	1.580
1092253	ENSG00000123131	10402	PRDX4	peroxiredoxin 4	10549	X	n/a	n/a	7.72e-01	1.580
279924956	ENSG00000237668	0	WI2-80423F1.1	WI2-80423F1.1	0	22	n/a	n/a	6.42e-01	1.580
1092303	ENSG00000123545	28814	NDUFAF4	NADH dehydrogenase (ubiquinone) 1 alpha subcomplex, assembly factor 4	29078	6	n/a	n/a	7.43e-01	1.579
280119366	ENSG00000258660	0	RP4-693M11.3	RP4-693M11.3	0	14	n/a	n/a	7.61e-01	1.579
1103957	ENSG00000196468	8746	FGF16	fibroblast growth factor 16	8823	X	n/a	n/a	7.87e-01	1.579
279981933	ENSG00000244097	0	RP11-411G7.1	RP11-411G7.1	0	17	n/a	n/a	7.61e-01	1.579
1092850	ENSG00000127589	0	TUBBP1	tubulin, beta pseudogene 1	0	8	n/a	n/a	5.99e-01	1.579
1092891	ENSG00000128045	41840	RASL11B	RAS-like, family 11, member B	65997	4	n/a	n/a	5.78e-01	1.579
1108562	ENSG00000236138	0	RP11-413E6.7	RP11-413E6.7	0	3	n/a	n/a	5.59e-01	1.579
1092799	ENSG00000127184	1341	COX7C	cytochrome c oxidase subunit VIIc	1350	5	n/a	n/a	7.45e-01	1.578
1105924	ENSG00000213886	10390	UBD	ubiquitin D	10537	6	n/a	n/a	7.27e-01	1.577
1099271	ENSG00000168243	2769	GNG4	guanine nucleotide binding protein (G protein), gamma 4	2786	1	n/a	n/a	7.77e-01	1.577
1089870	ENSG00000104872	34300	PIH1D1	PIH1 domain containing 1	55011	19	n/a	n/a	7.68e-01	1.577
279863644	ENSG00000232172	0	RP11-57C19.2	RP11-57C19.2	0	9	n/a	n/a	7.41e-01	1.577
1092648	ENSG00000125868	10876	DSTN	destrin (actin depolymerizing factor)	11034	20	n/a	n/a	7.26e-01	1.576
1091402	ENSG00000115944	9043	COX7A2L	cytochrome c oxidase subunit VIIa polypeptide 2 like	9167	2	n/a	n/a	8.05e-01	1.576
1086932	ENSG00000004961	3035	HCCS	holocytochrome c synthase	3052	X	n/a	n/a	8.17e-01	1.576
279500932	ENSG00000180211	0	RP1-278E11.3	RP1-278E11.3	0	6	n/a	n/a	7.62e-01	1.576
1092601	ENSG00000125730	714	C3	complement component 3	718	19	n/a	n/a	5.55e-01	1.576
1096889	ENSG00000156136	1621	DCK	deoxycytidine kinase	1633	4	n/a	n/a	7.10e-01	1.576
1099494	ENSG00000169181	80517	GSG1L	GSG1-like	146395	16	n/a	n/a	7.78e-01	1.576
1091647	ENSG00000117650	4725	NEK2	NIMA (never in mitosis gene a)-related kinase 2	4751	1	n/a	n/a	7.18e-01	1.576
1105224	ENSG00000204632	3117	HLA-G	major histocompatibility complex, class I, G	3135	6	n/a	n/a	7.58e-01	1.575
1101036	ENSG00000176422	93935	SPRYD4	SPRY domain containing 4	283377	12	n/a	n/a	7.15e-01	1.575
279862113	ENSG00000232042	0	RP11-45J1.1	RP11-45J1.1	0	X	n/a	n/a	5.57e-01	1.575
1107860	ENSG00000231500	6189	RPS18	ribosomal protein S18	6222	6	n/a	n/a	5.91e-01	1.574
280021597	ENSG00000250067	119514	YJEFN3	YjeF N-terminal domain containing 3	374887	19	n/a	n/a	6.99e-01	1.573
279721409	ENSG00000213386	0	RP11-779O18.2	RP11-779O18.2	0	5	n/a	n/a	7.31e-01	1.573
279828586	ENSG00000229047	0	AF127577.10	AF127577.10	0	21	n/a	n/a	6.16e-01	1.573
1089799	ENSG00000104388	5830	RAB2A	RAB2A, member RAS oncogene family	5862	8	n/a	n/a	7.45e-01	1.572
1091772	ENSG00000119048	7277	UBE2B	ubiquitin-conjugating enzyme E2B	7320	5	n/a	n/a	7.09e-01	1.572
1093696	ENSG00000133731	3587	IMPA1	inositol(myo)-1(or 4)-monophosphatase 1	3612	8	n/a	n/a	7.49e-01	1.572
279805469	ENSG00000226953	0	AC010890.1	AC010890.1	0	2	n/a	n/a	6.00e-01	1.572
279597692	ENSG00000196085	0	AC013442.1	AC013442.1	0	2	n/a	n/a	7.43e-01	1.571
279876241	ENSG00000233304	0	RP13-614K11.1	RP13-614K11.1	0	1	n/a	n/a	7.62e-01	1.571
1097644	ENSG00000162188	2768	GNG3	guanine nucleotide binding protein (G protein), gamma 3	2785	11	n/a	n/a	6.29e-01	1.571
1093430	ENSG00000131969	80438	ABHD12B	abhydrolase domain containing 12B	145447	14	n/a	n/a	7.23e-01	1.570
1107047	ENSG00000226138	0	RP1-228P16.7	RP1-228P16.7	0	12	n/a	n/a	7.17e-01	1.570
1089807	ENSG00000104435	10917	STMN2	stathmin-like 2	11075	8	n/a	n/a	7.34e-01	1.570
279789431	ENSG00000225573	0	RPL35P5	ribosomal protein L35 pseudogene 5	0	7	n/a	n/a	5.56e-01	1.570
280052784	ENSG00000253153	0	KB-1562D12.3	KB-1562D12.3	0	8	n/a	n/a	7.70e-01	1.570
1091644	ENSG00000117632	3900	STMN1	stathmin 1	3925	1	n/a	n/a	7.60e-01	1.569
1096304	ENSG00000151229	76986	SLC2A13	solute carrier family 2 (facilitated glucose transporter), member 13	114134	12	n/a	n/a	7.82e-01	1.569
279863900	ENSG00000232203	0	RP11-572H4.2	RP11-572H4.2	0	9	n/a	n/a	5.59e-01	1.569
1089363	ENSG00000101247	54972	C20orf7	chromosome 20 open reading frame 7	79133	20	n/a	n/a	8.13e-01	1.568
279723294	ENSG00000213608	0	RP11-722P15.2	RP11-722P15.2	0	4	n/a	n/a	7.74e-01	1.567
280068064	ENSG00000254236	0	KB-1639H6.2	KB-1639H6.2	0	8	n/a	n/a	2.90e-01	1.567
280012412	ENSG00000249347	0	RP11-747H12.4	RP11-747H12.4	0	4	n/a	n/a	8.19e-01	1.567
1088936	ENSG00000096092	28714	TMEM14A	transmembrane protein 14A	28978	6	n/a	n/a	7.43e-01	1.567
1100139	ENSG00000171873	143	ADRA1D	adrenergic, alpha-1D-, receptor	146	20	n/a	n/a	5.56e-01	1.566
1103054	ENSG00000186297	2542	GABRA5	gamma-aminobutyric acid (GABA) A receptor, alpha 5	2558	15	n/a	n/a	7.60e-01	1.566
280016237	ENSG00000249689	0	AC138517.5	AC138517.5	0	5	n/a	n/a	7.62e-01	1.566
279941479	ENSG00000239611	0	AC098817.2	AC098817.2	0	2	n/a	n/a	5.40e-01	1.566
280033595	ENSG00000251037	0	AC006157.2	AC006157.2	0	Y	n/a	n/a	3.92e-01	1.565
280058575	ENSG00000253571	0	RP11-728L1.1	RP11-728L1.1	0	8	n/a	n/a	7.47e-01	1.565
279936373	ENSG00000238937	0	AL583842.1	AL583842.1	0	1	n/a	n/a	6.18e-01	1.564
279663888	ENSG00000201326	1013537	SNORD115-22	small nucleolar RNA, C/D box 115-22	100033799	15	n/a	n/a	2.94e-01	1.563
280076870	ENSG00000254854	0	CTD-2523D13.2	CTD-2523D13.2	0	11	n/a	n/a	7.54e-01	1.563
279982219	ENSG00000244130	0	RP11-648C16.1	RP11-648C16.1	0	3	n/a	n/a	7.60e-01	1.563
1098958	ENSG00000167005	10893	NUDT21	nudix (nucleoside diphosphate linked moiety X)-type motif 21	11051	16	n/a	n/a	7.56e-01	1.562
1096799	ENSG00000155304	6742	HSPA13	heat shock protein 70kDa family, member 13	6782	21	n/a	n/a	7.77e-01	1.562
279835459	ENSG00000229691	0	RP11-21N7.2	RP11-21N7.2	0	1	n/a	n/a	5.56e-01	1.561
1105413	ENSG00000205220	5667	PSMB10	proteasome (prosome, macropain) subunit, beta type, 10	5699	16	n/a	n/a	7.11e-01	1.561
279919424	ENSG00000237235	0	TRDD2	T cell receptor delta diversity 2	0	14	n/a	n/a	5.40e-01	1.561
280037286	ENSG00000251331	0	RP11-689K5.3	RP11-689K5.3	0	4	n/a	n/a	7.11e-01	1.560
1093138	ENSG00000130208	338	APOC1	apolipoprotein C-I	341	19	n/a	n/a	5.56e-01	1.560
1088594	ENSG00000087086	2496	FTL	ferritin, light polypeptide	2512	19	n/a	n/a	5.58e-01	1.560
1099980	ENSG00000171224	85560	C10orf35	chromosome 10 open reading frame 35	219738	10	n/a	n/a	6.57e-01	1.560
279922015	ENSG00000237438	27182	CECR7	cat eye syndrome chromosome region, candidate 7 (non-protein coding)	100130418	22	n/a	n/a	7.81e-01	1.560
279925269	ENSG00000237701	0	ATP5JP1	ATP synthase, H+ transporting, mitochondrial Fo complex, subunit F6 pseudogene 1	0	Y	n/a	n/a	7.62e-01	1.559
280051762	ENSG00000253061	0	AL157773.1	AL157773.1	0	6	n/a	n/a	5.40e-01	1.557
280103527	ENSG00000257283	0	RP11-1060G2.1	RP11-1060G2.1	0	12	n/a	n/a	7.12e-01	1.556
1088488	ENSG00000083845	6160	RPS5	ribosomal protein S5	6193	19	n/a	n/a	7.62e-01	1.556
1101557	ENSG00000179271	59921	GADD45GIP1	growth arrest and DNA-damage-inducible, gamma interacting protein 1	90480	19	n/a	n/a	8.15e-01	1.556
1106330	ENSG00000215375	4610	MYL5	myosin, light chain 5, regulatory	4636	4	n/a	n/a	7.62e-01	1.556
279974247	ENSG00000243343	0	AC105921.6	AC105921.6	0	2	n/a	n/a	5.59e-01	1.556
280079376	ENSG00000254999	35133	BRK1	BRICK1, SCAR/WAVE actin-nucleating complex subunit	55845	3	n/a	n/a	7.70e-01	1.555
1089080	ENSG00000100138	4778	NHP2L1	NHP2 non-histone chromosome protein 2-like 1 (S. cerevisiae)	4809	22	n/a	n/a	7.63e-01	1.554
279657525	ENSG00000199405	0	SNORA1	Small nucleolar RNA SNORA1	0	8	n/a	n/a	5.40e-01	1.554
1094366	ENSG00000137288	58510	C6orf125	chromosome 6 open reading frame 125	84300	6	n/a	n/a	7.10e-01	1.553
280000969	ENSG00000248381	0	RP11-539I5.2	RP11-539I5.2	0	10	n/a	n/a	5.59e-01	1.553
280068214	ENSG00000254247	0	RP11-278I4.1	RP11-278I4.1	0	8	n/a	n/a	7.30e-01	1.553
279836712	ENSG00000229814	0	RP11-563H8.2	RP11-563H8.2	0	9	n/a	n/a	5.67e-01	1.553
1105676	ENSG00000206527	83649	PTPLB	protein tyrosine phosphatase-like (proline instead of catalytic arginine), member b	201562	3	n/a	n/a	7.89e-01	1.553
279949201	ENSG00000240500	0	RP11-160A10.3	RP11-160A10.3	0	6	n/a	n/a	7.74e-01	1.552
1087381	ENSG00000034510	9044	TMSB10	thymosin beta 10	9168	2	n/a	n/a	7.98e-01	1.552
1099528	ENSG00000169288	41532	MRPL1	mitochondrial ribosomal protein L1	65008	4	n/a	n/a	7.76e-01	1.552
279885445	ENSG00000234120	0	AF228730.8	AF228730.8	0	8	n/a	n/a	7.97e-01	1.552
279860481	ENSG00000231906	0	RP11-541M12.3	RP11-541M12.3	0	10	n/a	n/a	5.40e-01	1.552
279806171	ENSG00000227008	0	RP3-417G15.1	RP3-417G15.1	0	X	n/a	n/a	7.74e-01	1.551
1101544	ENSG00000179172	110040	HNRNPCL1	heterogeneous nuclear ribonucleoprotein C-like 1	343069	1	n/a	n/a	7.83e-01	1.551
1091731	ENSG00000118579	56107	MED28	mediator complex subunit 28	80306	4	n/a	n/a	7.25e-01	1.550
1092751	ENSG00000126749	0	EMG1	EMG1 nucleolar protein homolog (S. cerevisiae)	0	12	n/a	n/a	7.92e-01	1.550
1096737	ENSG00000154723	519	ATP5J	ATP synthase, H+ transporting, mitochondrial Fo complex, subunit F6	522	21	n/a	n/a	7.60e-01	1.549
279776311	ENSG00000224415	0	RP11-401L13.4	RP11-401L13.4	0	7	n/a	n/a	6.17e-01	1.549
279008951	ENSG00000132832	54855	RP11-445H22.3	RP11-445H22.3	79015	20	n/a	n/a	6.10e-01	1.548
1093404	ENSG00000131779	8722	PEX11B	peroxisomal biogenesis factor 11 beta	8799	1	n/a	n/a	7.59e-01	1.548
279709757	ENSG00000207819	128161	MIR9-3	microRNA 9-3	407051	15	n/a	n/a	7.43e-01	1.548
1095253	ENSG00000143155	92198	TIPRL	TIP41, TOR signaling pathway regulator-like (S. cerevisiae)	261726	1	n/a	n/a	7.00e-01	1.548
279792283	ENSG00000225813	0	AC009299.4	AC009299.4	0	2	n/a	n/a	5.90e-01	1.547
280014840	ENSG00000249565	0	RP11-721G13.1	RP11-721G13.1	0	4	n/a	n/a	5.66e-01	1.547
279596568	ENSG00000189343	0	AC004448.3	AC004448.3	0	17	n/a	n/a	5.54e-01	1.547
1109132	ENSG00000244187	59201	TMEM141	transmembrane protein 141	85014	9	n/a	n/a	7.38e-01	1.546
1095940	ENSG00000147684	4689	NDUFB9	NADH dehydrogenase (ubiquinone) 1 beta subcomplex, 9, 22kDa	4715	8	n/a	n/a	7.52e-01	1.546
1103595	ENSG00000188612	6573	SUMO2	SMT3 suppressor of mif two 3 homolog 2 (S. cerevisiae)	6613	17	n/a	n/a	7.62e-01	1.546
279715962	ENSG00000212232	0	SNORD17	small nucleolar RNA, C/D box 17	0	20	n/a	n/a	6.16e-01	1.546
280098542	ENSG00000256756	0	RP11-871F6.2	RP11-871F6.2	0	12	n/a	n/a	8.23e-01	1.546
1093362	ENSG00000131469	6123	RPL27	ribosomal protein L27	6155	17	n/a	n/a	5.59e-01	1.546
279887629	ENSG00000234315	0	OSTCP5	oligosaccharyltransferase complex subunit pseudogene 5	0	1	n/a	n/a	7.71e-01	1.546
1090785	ENSG00000111348	394	ARHGDIB	Rho GDP dissociation inhibitor (GDI) beta	397	12	n/a	n/a	6.07e-01	1.546
1102391	ENSG00000183648	4681	NDUFB1	NADH dehydrogenase (ubiquinone) 1 beta subcomplex, 1, 7kDa	4707	14	n/a	n/a	7.09e-01	1.545
1109088	ENSG00000243501	0	KHDC1L	KH homology domain containing 1-like	0	6	n/a	n/a	7.71e-01	1.545
279937283	ENSG00000239084	0	snoU13	Small nucleolar RNA U13	0	5	n/a	n/a	3.19e-01	1.545
1092716	ENSG00000126267	1331	COX6B1	cytochrome c oxidase subunit VIb polypeptide 1 (ubiquitous)	1340	19	n/a	n/a	7.45e-01	1.545
279866672	ENSG00000232472	0	EEF1B2P3	eukaryotic translation elongation factor 1 beta 2 pseudogene 3	0	X	n/a	n/a	7.64e-01	1.545
1089805	ENSG00000104427	30583	FAM164A	family with sequence similarity 164, member A	51101	8	n/a	n/a	7.62e-01	1.544
279705004	ENSG00000206982	0	Y_RNA	Y RNA	0	6	n/a	n/a	5.40e-01	1.544
279810882	ENSG00000227440	0	ATP5G1P4	ATP synthase, H+ transporting, mitochondrial Fo complex, subunit C1 (subunit 9) pseudogene 4	0	3	n/a	n/a	7.73e-01	1.544
1090446	ENSG00000108561	704	C1QBP	complement component 1, q subcomponent binding protein	708	17	n/a	n/a	7.28e-01	1.544
279921644	ENSG00000237406	0	AL079295.1	AL079295.1	0	22	n/a	n/a	7.60e-01	1.544
280107485	ENSG00000257663	0	RP11-1100L3.7	RP11-1100L3.7	0	12	n/a	n/a	7.25e-01	1.543
279717579	ENSG00000212620	0	SNORA75	Small nucleolar RNA SNORA75	0	4	n/a	n/a	5.40e-01	1.542
280073753	ENSG00000254644	0	RP11-5A11.2	RP11-5A11.2	0	8	n/a	n/a	7.45e-01	1.540
279865338	ENSG00000232346	0	SC22CB-1E7.1	SC22CB-1E7.1	0	22	n/a	n/a	7.62e-01	1.540
279965437	ENSG00000242358	0	AC006427.1	AC006427.1	0	4	n/a	n/a	7.24e-01	1.540
279991424	ENSG00000245910	0	SNHG6	small nucleolar RNA host gene 6 (non-protein coding)	0	8	n/a	n/a	5.90e-01	1.540
280055476	ENSG00000253346	0	CTD-3107M8.1	CTD-3107M8.1	0	8	n/a	n/a	6.01e-01	1.540
279999667	ENSG00000248294	0	CTD-2023N9.2	CTD-2023N9.2	0	5	n/a	n/a	6.52e-01	1.539
279660885	ENSG00000200403	0	U6	U6 spliceosomal RNA	0	1	n/a	n/a	5.40e-01	1.539
1108907	ENSG00000239672	4799	NME1	non-metastatic cells 1, protein (NM23A) expressed in	4830	17	n/a	n/a	7.11e-01	1.539
279856288	ENSG00000231544	0	RSL24D1P11	ribosomal L24 domain containing 1 pseudogene 11	0	18	n/a	n/a	7.63e-01	1.539
1089683	ENSG00000103316	1417	CRYM	crystallin, mu	1428	16	n/a	n/a	6.41e-01	1.537
280042606	ENSG00000251736	0	U6	U6 spliceosomal RNA	0	7	n/a	n/a	5.40e-01	1.537
279747854	ENSG00000218426	0	RP11-475C16.1	RP11-475C16.1	0	6	n/a	n/a	7.59e-01	1.537
279706768	ENSG00000207283	0	Y_RNA	Y RNA	0	3	n/a	n/a	5.39e-01	1.537
280093438	ENSG00000256148	0	RP11-809N8.5	RP11-809N8.5	0	11	n/a	n/a	2.80e-01	1.536
1104904	ENSG00000203760	122200	CENPW	centromere protein W	387103	6	n/a	n/a	7.61e-01	1.536
279879046	ENSG00000233532	0	LINC00460	long intergenic non-protein coding RNA 460	0	13	n/a	n/a	7.43e-01	1.536
1100277	ENSG00000172461	10543	FUT9	fucosyltransferase 9 (alpha (1,3) fucosyltransferase)	10690	6	n/a	n/a	6.55e-01	1.536
1091574	ENSG00000117152	5967	RGS4	regulator of G-protein signaling 4	5999	1	n/a	n/a	7.79e-01	1.535
1091636	ENSG00000117598	81596	LPPR5	Lipid phosphate phosphatase-related protein type 5	163404	1	n/a	n/a	8.20e-01	1.535
1105120	ENSG00000204388	3284	HSPA1B	heat shock 70kDa protein 1B	3304	6	n/a	n/a	3.39e-01	1.534
280115107	ENSG00000258409	0	RP11-195F19.30	RP11-195F19.30	0	9	n/a	n/a	5.58e-01	1.534
279728023	ENSG00000214111	0	RP1-258N20.3	RP1-258N20.3	0	X	n/a	n/a	7.62e-01	1.533
1106065	ENSG00000214391	0	RP11-121L10.3	RP11-121L10.3	0	11	n/a	n/a	5.56e-01	1.533
279743329	ENSG00000215909	0	RP4-597A16.3	RP4-597A16.3	0	1	n/a	n/a	7.75e-01	1.532
279725168	ENSG00000213864	0	EEF1B2P2	eukaryotic translation elongation factor 1 beta 2 pseudogene 2	0	5	n/a	n/a	7.56e-01	1.532
280116726	ENSG00000258509	0	RP11-857B24.3	RP11-857B24.3	0	14	n/a	n/a	7.66e-01	1.531
279755467	ENSG00000221720	0	AC114496.1	AC114496.1	0	1	n/a	n/a	5.39e-01	1.530
279982387	ENSG00000244157	0	RP11-190P13.1	RP11-190P13.1	0	3	n/a	n/a	7.48e-01	1.530
280132241	ENSG00000259399	157124253	RP5-977B1.10	TGIF2-C20orf24 protein	100527943	20	n/a	n/a	7.86e-01	1.530
1096189	ENSG00000149806	2182	FAU	Finkel-Biskis-Reilly murine sarcoma virus (FBR-MuSV) ubiquitously expressed	2197	11	n/a	n/a	7.12e-01	1.529
279800339	ENSG00000226519	0	RP11-478K15.1	RP11-478K15.1	0	13	n/a	n/a	5.66e-01	1.529
279798859	ENSG00000226374	0	RP13-614K11.2	RP13-614K11.2	0	1	n/a	n/a	7.62e-01	1.529
279852802	ENSG00000231234	0	SKP1P1	S-phase kinase-associated protein 1 pseudogene 1	0	7	n/a	n/a	7.26e-01	1.529
1090324	ENSG00000107643	5567	MAPK8	mitogen-activated protein kinase 8	5599	10	n/a	n/a	7.39e-01	1.529
1098924	ENSG00000166896	60044	XRCC6BP1	XRCC6 binding protein 1	91419	12	n/a	n/a	7.96e-01	1.528
279781257	ENSG00000224864	0	CTC-260E6.2	CTC-260E6.2	0	19	n/a	n/a	7.78e-01	1.528
1104585	ENSG00000198356	436	ASNA1	arsA arsenite transporter, ATP-binding, homolog 1 (bacterial)	439	19	n/a	n/a	7.47e-01	1.528
1106104	ENSG00000214552	0	RP11-89A12.1	RP11-89A12.1	0	3	n/a	n/a	7.32e-01	1.527
279721846	ENSG00000213403	0	CISD1P1	CDGSH iron sulfur domain 1 pseudogene 1	0	2	n/a	n/a	2.92e-01	1.527
280085800	ENSG00000255402	0	RP11-696P8.2	RP11-696P8.2	0	8	n/a	n/a	3.58e-01	1.527
1106448	ENSG00000217930	30508	PAM16	presequence translocase-associated motor 16 homolog (S. cerevisiae)	51025	16	n/a	n/a	7.36e-01	1.527
1097201	ENSG00000158716	34224	DUSP23	dual specificity phosphatase 23	54935	1	n/a	n/a	7.62e-01	1.526
1098685	ENSG00000165985	123649	C1QL3	complement component 1, q subcomponent-like 3	389941	10	n/a	n/a	2.98e-01	1.526
279941528	ENSG00000239622	0	CTA-242H14.1	CTA-242H14.1	0	7	n/a	n/a	5.56e-01	1.526
280087553	ENSG00000255526	0	NEDD8-MDP1	NEDD8-MDP1 readthrough	0	14	n/a	n/a	7.52e-01	1.526
1101315	ENSG00000177889	7291	UBE2N	ubiquitin-conjugating enzyme E2N	7334	12	n/a	n/a	7.31e-01	1.526
279484207	ENSG00000177803	0	RP11-606P2.1	RP11-606P2.1	0	4	n/a	n/a	6.12e-01	1.525
279775188	ENSG00000224334	0	AP000357.4	AP000357.4	0	22	n/a	n/a	7.65e-01	1.524
279973676	ENSG00000243312	0	RP11-397E7.1	RP11-397E7.1	0	4	n/a	n/a	7.53e-01	1.524
1089214	ENSG00000100528	10030	CNIH	cornichon homolog (Drosophila)	10175	14	n/a	n/a	7.39e-01	1.524
1094447	ENSG00000137770	30976	CTDSPL2	CTD (carboxy-terminal domain, RNA polymerase II, polypeptide A) small phosphatase like 2	51496	15	n/a	n/a	7.13e-01	1.524
1094624	ENSG00000138660	34724	AP1AR	adaptor-related protein complex 1 associated regulatory protein	55435	4	n/a	n/a	7.75e-01	1.523
279968284	ENSG00000242659	0	RP11-271C24.2	RP11-271C24.2	0	3	n/a	n/a	3.23e-01	1.523
1090187	ENSG00000106367	1165	AP1S1	adaptor-related protein complex 1, sigma 1 subunit	1174	7	n/a	n/a	7.71e-01	1.523
279778651	ENSG00000224616	0	RP11-305E17.6	RP11-305E17.6	0	1	n/a	n/a	7.43e-01	1.523
1093434	ENSG00000132002	3317	DNAJB1	DnaJ (Hsp40) homolog, subfamily B, member 1	3337	19	n/a	n/a	3.19e-01	1.523
1101526	ENSG00000179091	1526	CYC1	cytochrome c-1	1537	8	n/a	n/a	7.58e-01	1.523
1096081	ENSG00000148950	83400	IMMP1L	IMP1 inner mitochondrial membrane peptidase-like (S. cerevisiae)	196294	11	n/a	n/a	5.80e-01	1.522
280113571	ENSG00000258284	0	POLR2KP1	polymerase (RNA) II (DNA directed) polypeptide K, 7.0kDa pseudogene 1	0	12	n/a	n/a	5.55e-01	1.522
280125626	ENSG00000259022	0	RP11-561B11.4	RP11-561B11.4	0	14	n/a	n/a	7.37e-01	1.522
1101258	ENSG00000177576	152128	C18orf32	chromosome 18 open reading frame 32	497661	18	n/a	n/a	5.72e-01	1.522
1101837	ENSG00000180992	41452	MRPL14	mitochondrial ribosomal protein L14	64928	6	n/a	n/a	7.43e-01	1.521
1090209	ENSG00000106537	26820	TSPAN13	tetraspanin 13	27075	7	n/a	n/a	6.00e-01	1.521
280132514	ENSG00000259413	0	RP11-5O23.1	RP11-5O23.1	0	15	n/a	n/a	7.64e-01	1.521
279707111	ENSG00000207339	0	U1	U1 spliceosomal RNA	0	12	n/a	n/a	5.39e-01	1.520
1104712	ENSG00000198738	0	FAM165A	family with sequence similarity 165, member A	0	6	n/a	n/a	7.25e-01	1.519
279717334	ENSG00000212565	0	SNORA68	Small nucleolar RNA SNORA68	0	17	n/a	n/a	7.14e-01	1.519
1098416	ENSG00000164885	1015	CDK5	cyclin-dependent kinase 5	1020	7	n/a	n/a	7.56e-01	1.519
1090536	ENSG00000109158	2541	GABRA4	gamma-aminobutyric acid (GABA) A receptor, alpha 4	2557	4	n/a	n/a	7.48e-01	1.517
1106748	ENSG00000224201	59158	PNMA6A	paraneoplastic antigen like 6A	84968	X	n/a	n/a	7.68e-01	1.517
1092479	ENSG00000124702	77739	KLHDC3	kelch domain containing 3	116138	6	n/a	n/a	7.71e-01	1.517
279756767	ENSG00000221879	0	RP11-332L8.2	RP11-332L8.2	0	1	n/a	n/a	7.10e-01	1.517
1100888	ENSG00000175606	34257	TMEM70	transmembrane protein 70	54968	8	n/a	n/a	7.44e-01	1.516
1095659	ENSG00000145708	1384	CRHBP	corticotropin releasing hormone binding protein	1393	5	n/a	n/a	7.78e-01	1.516
279881574	ENSG00000233762	0	AC007969.5	AC007969.5	0	2	n/a	n/a	6.46e-01	1.516
1097153	ENSG00000158373	3000	HIST1H2BD	histone cluster 1, H2bd	3017	6	n/a	n/a	7.63e-01	1.516
1095035	ENSG00000141433	113	ADCYAP1	adenylate cyclase activating polypeptide 1 (pituitary)	116	18	n/a	n/a	7.15e-01	1.516
279725976	ENSG00000213942	0	RP1-102E24.1	RP1-102E24.1	0	12	n/a	n/a	5.58e-01	1.516
1102700	ENSG00000184924	124224	PTRHD1	peptidyl-tRNA hydrolase domain containing 1	391356	2	n/a	n/a	7.75e-01	1.516
280124594	ENSG00000258956	0	RP11-442G21.1	RP11-442G21.1	0	14	n/a	n/a	5.58e-01	1.515
279722950	ENSG00000213553	0	RPLP0P6	ribosomal protein, large, P0 pseudogene 6	0	2	n/a	n/a	6.65e-01	1.515
1093584	ENSG00000132872	6820	SYT4	synaptotagmin IV	6860	18	n/a	n/a	5.65e-01	1.515
1089326	ENSG00000101132	5171	PFDN4	prefoldin subunit 4	5203	20	n/a	n/a	5.66e-01	1.514
280090364	ENSG00000255807	0	PTP4A1P2	protein tyrosine phosphatase type IVA, member 1 pseudogene 2	0	12	n/a	n/a	5.55e-01	1.514
1094247	ENSG00000136783	25683	NIPSNAP3A	nipsnap homolog 3A (C. elegans)	25934	9	n/a	n/a	7.21e-01	1.514
1088514	ENSG00000084733	10732	RAB10	RAB10, member RAS oncogene family	10890	2	n/a	n/a	7.65e-01	1.513
1102449	ENSG00000183807	85735	FAM162B	family with sequence similarity 162, member B	221303	6	n/a	n/a	7.77e-01	1.513
279721075	ENSG00000213344	0	PCNPP3	PEST containing nuclear protein pseudogene 3	0	12	n/a	n/a	7.40e-01	1.513
279998658	ENSG00000248202	0	RP11-455B3.1	RP11-455B3.1	0	5	n/a	n/a	7.58e-01	1.513
1086897	ENSG00000003137	35883	CYP26B1	cytochrome P450, family 26, subfamily B, polypeptide 1	56603	2	n/a	n/a	5.57e-01	1.512
1100232	ENSG00000172292	90133	CERS6	ceramide synthase 6	253782	2	n/a	n/a	6.37e-01	1.511
1107023	ENSG00000225917	0	AC006427.1	AC006427.1	0	4	n/a	n/a	7.29e-01	1.511
279762632	ENSG00000223247	0	U2	U2 spliceosomal RNA	0	3	n/a	n/a	6.47e-01	1.511
1094625	ENSG00000138663	30620	COPS4	COP9 constitutive photomorphogenic homolog subunit 4 (Arabidopsis)	51138	4	n/a	n/a	7.29e-01	1.510
1105121	ENSG00000204389	3283	HSPA1A	heat shock 70kDa protein 1A	3303	6	n/a	n/a	3.29e-01	1.510
1101523	ENSG00000179085	33635	DPM3	dolichyl-phosphate mannosyltransferase polypeptide 3	54344	1	n/a	n/a	5.57e-01	1.510
279708462	ENSG00000207597	1012738	MIR490	microRNA 490	574443	7	n/a	n/a	7.78e-01	1.510
1093064	ENSG00000129518	35125	EAPP	E2F-associated phosphoprotein	55837	14	n/a	n/a	7.52e-01	1.508
1108426	ENSG00000235183	0	RP11-613C6.4	RP11-613C6.4	0	17	n/a	n/a	7.19e-01	1.508
279827248	ENSG00000228938	0	SNRPD2P1	small nuclear ribonucleoprotein D2 pseudogene 1	0	10	n/a	n/a	7.60e-01	1.508
1097545	ENSG00000161281	1337	COX7A1	cytochrome c oxidase subunit VIIa polypeptide 1 (muscle)	1346	19	n/a	n/a	7.61e-01	1.507
1087107	ENSG00000009844	31014	VTA1	Vps20-associated 1 homolog (S. cerevisiae)	51534	6	n/a	n/a	7.28e-01	1.507
1092930	ENSG00000128422	3847	KRT17	keratin 17	3872	17	n/a	n/a	7.37e-01	1.507
1088730	ENSG00000089818	25726	NECAP1	NECAP endocytosis associated 1	25977	12	n/a	n/a	7.61e-01	1.507
280075692	ENSG00000254772	1924	EEF1G	eukaryotic translation elongation factor 1 gamma	1937	11	n/a	n/a	7.34e-01	1.506
1105885	ENSG00000213639	5468	PPP1CB	protein phosphatase 1, catalytic subunit, beta isozyme	5500	2	n/a	n/a	7.10e-01	1.505
1095221	ENSG00000142892	9882	PIGK	phosphatidylinositol glycan anchor biosynthesis, class K	10026	1	n/a	n/a	7.03e-01	1.505
279983244	ENSG00000244251	0	RP11-64K12.1	RP11-64K12.1	0	15	n/a	n/a	7.35e-01	1.505
1087343	ENSG00000029153	36217	ARNTL2	aryl hydrocarbon receptor nuclear translocator-like 2	56938	12	n/a	n/a	7.22e-01	1.504
1096988	ENSG00000156976	1959	EIF4A2	eukaryotic translation initiation factor 4A2	1974	3	n/a	n/a	6.85e-01	1.504
1103100	ENSG00000186469	33622	GNG2	guanine nucleotide binding protein (G protein), gamma 2	54331	14	n/a	n/a	7.98e-01	1.504
1101291	ENSG00000177707	25694	PVRL3	poliovirus receptor-related 3	25945	3	n/a	n/a	7.60e-01	1.504
279663615	ENSG00000201247	1013325	SNORD114-13	small nucleolar RNA, C/D box 114-13	767591	14	n/a	n/a	5.39e-01	1.503
1094203	ENSG00000136514	40741	RTP4	receptor (chemosensory) transporter protein 4	64108	3	n/a	n/a	5.59e-01	1.503
1102378	ENSG00000183617	77863	MRPL54	mitochondrial ribosomal protein L54	116541	19	n/a	n/a	7.62e-01	1.502
279709134	ENSG00000207725	128117	MIR222	microRNA 222	407007	X	n/a	n/a	2.93e-01	1.502
279934913	ENSG00000238710	0	AL162505.1	AL162505.1	0	20	n/a	n/a	5.39e-01	1.502
1090926	ENSG00000112245	7757	PTP4A1	protein tyrosine phosphatase type IVA, member 1	7803	6	n/a	n/a	7.06e-01	1.502
279872539	ENSG00000232977	157122559	LINC00327	long intergenic non-protein coding RNA 327	100506697	13	n/a	n/a	7.07e-01	1.502
1103766	ENSG00000189275	124939	AL450307.1	Uncharacterized proteincDNA FLJ46300 fis, clone TESTI4035989	399827	10	n/a	n/a	3.36e-01	1.502
1099813	ENSG00000170540	22959	ARL6IP1	ADP-ribosylation factor-like 6 interacting protein 1	23204	16	n/a	n/a	7.07e-01	1.501
280127927	ENSG00000259152	0	RP11-100M12.2	RP11-100M12.2	0	15	n/a	n/a	7.47e-01	1.501
280126695	ENSG00000259079	0	RP1-261D10.1	RP1-261D10.1	0	14	n/a	n/a	6.55e-01	1.501
279899381	ENSG00000235339	0	RP11-626A1.1	RP11-626A1.1	0	3	n/a	n/a	7.48e-01	1.500
1092118	ENSG00000121905	3188	HPCA	hippocalcin	3208	1	n/a	n/a	5.85e-01	1.500
280100329	ENSG00000256980	1000572	RP11-257K9.7	Putative KHDC1-like protein	100129128	6	n/a	n/a	7.72e-01	1.500
1102022	ENSG00000182117	34794	NOP10	NOP10 ribonucleoprotein homolog (yeast)	55505	15	n/a	n/a	7.75e-01	1.499
1095201	ENSG00000142684	30524	ZNF593	zinc finger protein 593	51042	1	n/a	n/a	7.81e-01	1.499
1098215	ENSG00000164128	4855	NPY1R	neuropeptide Y receptor Y1	4886	4	n/a	n/a	7.62e-01	1.499
279754235	ENSG00000221495	0	AC098680.1	AC098680.1	0	4	n/a	n/a	5.39e-01	1.499
1096412	ENSG00000152034	58740	MCHR2	melanin-concentrating hormone receptor 2	84539	6	n/a	n/a	6.04e-01	1.498
1089427	ENSG00000101473	9861	ACOT8	acyl-CoA thioesterase 8	10005	20	n/a	n/a	7.71e-01	1.498
279744456	ENSG00000216179	1013725	MIR541	microRNA 541	100126308	14	n/a	n/a	5.39e-01	1.497
1095354	ENSG00000143549	7127	TPM3	tropomyosin 3	7170	1	n/a	n/a	7.77e-01	1.497
279919204	ENSG00000237214	0	RP11-12M9.3	RP11-12M9.3	0	22	n/a	n/a	6.25e-01	1.497
280104782	ENSG00000257386	0	RP11-56G10.2	RP11-56G10.2	0	12	n/a	n/a	5.81e-01	1.497
1092592	ENSG00000125656	8141	CLPP	ClpP caseinolytic peptidase, ATP-dependent, proteolytic subunit homolog (E. coli)	8192	19	n/a	n/a	7.42e-01	1.497
1099534	ENSG00000169313	41377	P2RY12	purinergic receptor P2Y, G-protein coupled, 12	64805	3	n/a	n/a	3.03e-01	1.497
1091765	ENSG00000118985	22691	ELL2	elongation factor, RNA polymerase II, 2	22936	5	n/a	n/a	7.33e-01	1.497
279657042	ENSG00000199262	0	snoZ39	Small nucleolar RNA Z39	0	5	n/a	n/a	2.89e-01	1.496
1104135	ENSG00000197006	30590	METTL9	methyltransferase like 9	51108	16	n/a	n/a	7.60e-01	1.496
1093980	ENSG00000135404	962	CD63	CD63 molecule	967	12	n/a	n/a	7.22e-01	1.496
280113634	ENSG00000258290	0	RP11-654D12.1	RP11-654D12.1	0	12	n/a	n/a	5.74e-01	1.495
279719593	ENSG00000213155	0	RP11-252O18.3	RP11-252O18.3	0	3	n/a	n/a	6.11e-01	1.495
279959884	ENSG00000241777	0	RP11-148O7.2	RP11-148O7.2	0	3	n/a	n/a	5.59e-01	1.495
1100321	ENSG00000172673	122408	THEMIS	thymocyte selection associated	387357	6	n/a	n/a	7.60e-01	1.495
279666646	ENSG00000202093	0	SNORD58C	small nucleolar RNA, C/D box 58C	0	18	n/a	n/a	5.56e-01	1.495
279718840	ENSG00000213070	0	HMGB3P6	high mobility group box 3 pseudogene 6	0	1	n/a	n/a	7.55e-01	1.495
1091238	ENSG00000114902	28708	SPCS1	signal peptidase complex subunit 1 homolog (S. cerevisiae)	28972	3	n/a	n/a	7.73e-01	1.495
279939693	ENSG00000239396	0	AC012072.1	AC012072.1	0	2	n/a	n/a	6.18e-01	1.495
1092748	ENSG00000126709	2521	IFI6	interferon, alpha-inducible protein 6	2537	1	n/a	n/a	3.35e-01	1.495
1093353	ENSG00000131401	90335	NAPSB	napsin B aspartic peptidase pseudogene	256236	19	n/a	n/a	5.76e-01	1.495
1088928	ENSG00000095970	33501	TREM2	triggering receptor expressed on myeloid cells 2	54209	6	n/a	n/a	5.71e-01	1.494
279834443	ENSG00000229590	0	AC005962.1	AC005962.1	0	17	n/a	n/a	5.56e-01	1.494
1088530	ENSG00000085415	57601	SEH1L	SEH1-like (S. cerevisiae)	81929	18	n/a	n/a	7.21e-01	1.494
279920961	ENSG00000237341	0	SYP-AS1	SYP antisense RNA 1 (non-protein coding)	0	X	n/a	n/a	3.57e-01	1.493
279882690	ENSG00000233864	41192	TTTY15	testis-specific transcript, Y-linked 15 (non-protein coding)	64595	Y	n/a	n/a	3.01e-01	1.493
1100715	ENSG00000174748	6106	RPL15	ribosomal protein L15	6138	3	n/a	n/a	7.36e-01	1.493
280031203	ENSG00000250846	1006867	RP11-807H7.1	RP11-807H7.1	100144602	4	n/a	n/a	2.92e-01	1.492
1098813	ENSG00000166441	6125	RPL27A	ribosomal protein L27a	6157	11	n/a	n/a	7.73e-01	1.492
279774110	ENSG00000224237	0	AC093555.1	AC093555.1	0	3	n/a	n/a	2.84e-01	1.492
1091606	ENSG00000117411	8634	B4GALT2	UDP-Gal:betaGlcNAc beta 1,4- galactosyltransferase, polypeptide 2	8704	1	n/a	n/a	7.73e-01	1.492
280054090	ENSG00000253251	0	CTC-534A2.2	CDNA FLJ26957 fis, clone SLV00486Uncharacterized protein	0	5	n/a	n/a	7.29e-01	1.491
1091187	ENSG00000114450	37769	GNB4	guanine nucleotide binding protein (G protein), beta polypeptide 4	59345	3	n/a	n/a	7.03e-01	1.491
279964585	ENSG00000242272	0	AK2P2	adenylate kinase 2 pseudogene 2	0	2	n/a	n/a	7.05e-01	1.491
279867905	ENSG00000232581	0	AC079742.4	AC079742.4	0	7	n/a	n/a	7.65e-01	1.491
279854762	ENSG00000231416	0	RP11-422P24.9	RP11-422P24.9	0	1	n/a	n/a	3.04e-01	1.489
280073228	ENSG00000254612	0	RP11-676M6.1	RP11-676M6.1	0	11	n/a	n/a	7.51e-01	1.489
279965526	ENSG00000242369	0	AC113209.1	AC113209.1	0	8	n/a	n/a	5.39e-01	1.488
1088698	ENSG00000089157	6143	RPLP0	ribosomal protein, large, P0	6175	12	n/a	n/a	6.00e-01	1.488
279780409	ENSG00000224781	0	RP13-77O11.2	RP13-77O11.2	0	X	n/a	n/a	6.60e-01	1.488
279899603	ENSG00000235363	0	SNRPGP10	small nuclear ribonucleoprotein polypeptide G pseudogene 10	0	1	n/a	n/a	2.97e-01	1.488
1094825	ENSG00000139973	58085	SYT16	synaptotagmin XVI	83851	14	n/a	n/a	6.15e-01	1.487
1091774	ENSG00000119125	9471	GDA	guanine deaminase	9615	9	n/a	n/a	6.55e-01	1.487
1098546	ENSG00000165434	93883	PGM2L1	phosphoglucomutase 2-like 1	283209	11	n/a	n/a	6.20e-01	1.487
1095760	ENSG00000146352	79617	CLVS2	clavesin 2	134829	6	n/a	n/a	6.17e-01	1.487
1098449	ENSG00000164983	81283	TMEM65	transmembrane protein 65	157378	8	n/a	n/a	5.78e-01	1.486
1098190	ENSG00000164087	25635	POC1A	POC1 centriolar protein homolog A (Chlamydomonas)	25886	3	n/a	n/a	7.12e-01	1.486
279760763	ENSG00000222675	0	RN5S146	RNA, 5S ribosomal 146	0	3	n/a	n/a	6.48e-01	1.486
1101446	ENSG00000178695	77660	KCTD12	potassium channel tetramerisation domain containing 12	115207	13	n/a	n/a	6.93e-01	1.485
1108387	ENSG00000234906	341	APOC2	apolipoprotein C-II	344	19	n/a	n/a	3.36e-01	1.485
1096381	ENSG00000151746	633	BICD1	bicaudal D homolog 1 (Drosophila)	636	12	n/a	n/a	6.93e-01	1.485
279768508	ENSG00000223803	0	RP11-42D20.2	RP11-42D20.2	0	3	n/a	n/a	5.70e-01	1.485
1098498	ENSG00000165194	36799	PCDH19	protocadherin 19	57526	X	n/a	n/a	5.83e-01	1.484
279972850	ENSG00000243200	0	AL158819.3	AL158819.3	0	X	n/a	n/a	5.39e-01	1.484
279746815	ENSG00000217733	0	CCT7P1	chaperonin containing TCP1, subunit 7 (eta) pseudogene 1	0	6	n/a	n/a	7.40e-01	1.484
1100526	ENSG00000173674	1951	EIF1AX	eukaryotic translation initiation factor 1A, X-linked	1964	X	n/a	n/a	7.10e-01	1.484
1095366	ENSG00000143612	25661	C1orf43	chromosome 1 open reading frame 43	25912	1	n/a	n/a	7.85e-01	1.484
279948292	ENSG00000240407	0	AL158165.1	AL158165.1	0	10	n/a	n/a	5.39e-01	1.482
279706201	ENSG00000207186	0	RN5S122	RNA, 5S ribosomal 122	0	2	n/a	n/a	5.86e-01	1.482
279834869	ENSG00000229627	0	RP11-368M16.4	RP11-368M16.4	0	7	n/a	n/a	5.61e-01	1.482
1097470	ENSG00000160752	2209	FDPS	farnesyl diphosphate synthase	2224	1	n/a	n/a	7.61e-01	1.481
280127219	ENSG00000259112	0	NDUFC2-KCTD14	NDUFC2-KCTD14 readthrough	0	11	n/a	n/a	7.74e-01	1.481
1089289	ENSG00000100916	58522	BRMS1L	breast cancer metastasis-suppressor 1-like	84312	14	n/a	n/a	7.41e-01	1.481
279889918	ENSG00000234518	0	RP5-837D10.2	RP5-837D10.2	0	1	n/a	n/a	7.12e-01	1.481
1095936	ENSG00000147669	5408	POLR2K	polymerase (RNA) II (DNA directed) polypeptide K, 7.0kDa	5440	8	n/a	n/a	6.10e-01	1.481
279776698	ENSG00000224452	0	RSL24D1P6	ribosomal L24 domain containing 1 pseudogene 6	0	20	n/a	n/a	5.79e-01	1.481
279948910	ENSG00000240471	0	PHBP8	prohibitin pseudogene 8	0	3	n/a	n/a	5.99e-01	1.481
1093539	ENSG00000132640	22659	BTBD3	BTB (POZ) domain containing 3	22903	20	n/a	n/a	7.42e-01	1.481
1096382	ENSG00000151748	37945	SAV1	salvador homolog 1 (Drosophila)	60485	14	n/a	n/a	7.61e-01	1.481
279890966	ENSG00000234607	0	RP11-5P18.1	RP11-5P18.1	0	1	n/a	n/a	8.01e-01	1.480
279869869	ENSG00000232727	0	RP11-321E8.1-001	RP11-321E8.1-001	0	7	n/a	n/a	7.06e-01	1.479
280058568	ENSG00000253570	0	RNF5P1	ring finger protein 5 pseudogene 1	0	8	n/a	n/a	7.63e-01	1.479
280097264	ENSG00000256603	0	RP11-667M19.2	RP11-667M19.2	0	11	n/a	n/a	5.56e-01	1.479
279754249	ENSG00000221497	0	AL034449.1	AL034449.1	0	21	n/a	n/a	5.39e-01	1.479
1091682	ENSG00000118181	6197	RPS25	ribosomal protein S25	6230	11	n/a	n/a	5.81e-01	1.478
1104453	ENSG00000197958	6104	RPL12	ribosomal protein L12	6136	9	n/a	n/a	7.72e-01	1.478
1103546	ENSG00000188394	2827	GPR21	G protein-coupled receptor 21	2844	9	n/a	n/a	5.60e-01	1.478
279799154	ENSG00000226403	0	RP11-31F19.1	RP11-31F19.1	0	9	n/a	n/a	3.00e-01	1.478
280096058	ENSG00000256466	0	AP003026.1	AP003026.1	0	11	n/a	n/a	7.82e-01	1.478
1088993	ENSG00000099795	4687	NDUFB7	NADH dehydrogenase (ubiquinone) 1 beta subcomplex, 7, 18kDa	4713	19	n/a	n/a	6.56e-01	1.478
1086938	ENSG00000005059	34302	CCDC109B	coiled-coil domain containing 109B	55013	4	n/a	n/a	7.98e-01	1.477
279759839	ENSG00000222414	0	U2	U2 spliceosomal RNA	0	10	n/a	n/a	5.83e-01	1.477
1093001	ENSG00000128989	10618	ARPP19	cAMP-regulated phosphoprotein, 19kDa	10776	15	n/a	n/a	7.70e-01	1.477
1105661	ENSG00000206199	123310	ANKUB1	ankyrin repeat and ubiquitin domain containing 1	389161	3	n/a	n/a	7.62e-01	1.477
280119061	ENSG00000258650	0	RP11-517O13.2	RP11-517O13.2	0	14	n/a	n/a	7.71e-01	1.476
1099022	ENSG00000167283	10485	ATP5L	ATP synthase, H+ transporting, mitochondrial Fo complex, subunit G	10632	11	n/a	n/a	7.06e-01	1.475
1102901	ENSG00000185728	90146	YTHDF3	YTH domain family, member 3	253943	8	n/a	n/a	5.83e-01	1.475
279944814	ENSG00000240030	0	AC099654.2	AC099654.2	0	7	n/a	n/a	5.39e-01	1.475
279704374	ENSG00000206870	0	U6	U6 spliceosomal RNA	0	14	n/a	n/a	6.17e-01	1.475
280133616	ENSG00000259479	0	CTD-2008A1.2	CTD-2008A1.2	0	15	n/a	n/a	7.69e-01	1.475
279962419	ENSG00000242041	0	RP11-70F11.2	RP11-70F11.2	0	12	n/a	n/a	7.84e-01	1.475
1095921	ENSG00000147586	28693	MRPS28	mitochondrial ribosomal protein S28	28957	8	n/a	n/a	7.80e-01	1.474
1103270	ENSG00000187189	23025	TSPYL4	TSPY-like 4	23270	6	n/a	n/a	6.22e-01	1.474
279957575	ENSG00000241511	0	RPS15AP24	ribosomal protein S15a pseudogene 24	0	8	n/a	n/a	6.10e-01	1.474
1093660	ENSG00000133321	5888	RARRES3	retinoic acid receptor responder (tazarotene induced) 3	5920	11	n/a	n/a	3.29e-01	1.474
279946759	ENSG00000240243	0	AL135999.1	AL135999.1	0	14	n/a	n/a	5.39e-01	1.473
279856617	ENSG00000231578	0	AC093171.1	AC093171.1	0	2	n/a	n/a	7.41e-01	1.473
1095887	ENSG00000147383	30301	NSDHL	NAD(P) dependent steroid dehydrogenase-like	50814	X	n/a	n/a	7.33e-01	1.473
1095737	ENSG00000146151	33802	HMGCLL1	3-hydroxymethyl-3-methylglutaryl-CoA lyase-like 1	54511	6	n/a	n/a	8.10e-01	1.473
1099568	ENSG00000169490	58111	TM2D2	TM2 domain containing 2	83877	8	n/a	n/a	6.99e-01	1.472
279752198	ENSG00000221143	0	AC069304.1	AC069304.1	0	7	n/a	n/a	5.39e-01	1.472
1092597	ENSG00000125691	9214	RPL23	ribosomal protein L23	9349	17	n/a	n/a	7.78e-01	1.472
1106383	ENSG00000215621	0	AC174470.1	Protein FAM195B	0	17	n/a	n/a	7.11e-01	1.472
1090834	ENSG00000111711	30509	GOLT1B	golgi transport 1B	51026	12	n/a	n/a	7.57e-01	1.472
1093335	ENSG00000131263	30614	RLIM	ring finger protein, LIM domain interacting	51132	X	n/a	n/a	6.14e-01	1.471
1099387	ENSG00000168734	10983	PKIG	protein kinase (cAMP-dependent, catalytic) inhibitor gamma	11142	20	n/a	n/a	7.10e-01	1.471
279720308	ENSG00000213236	0	YWHAZP2	tyrosine 3-monooxygenase/tryptophan 5-monooxygenase activation protein, zeta pseudogene 2	0	2	n/a	n/a	5.72e-01	1.471
1089935	ENSG00000105197	60198	TIMM50	translocase of inner mitochondrial membrane 50 homolog (S. cerevisiae)	92609	19	n/a	n/a	7.47e-01	1.471
279783231	ENSG00000225026	0	AC091492.2	AC091492.2	0	3	n/a	n/a	6.10e-01	1.470
279779637	ENSG00000224701	0	RP6-227L5.1	RP6-227L5.1	0	X	n/a	n/a	6.65e-01	1.470
1089951	ENSG00000105254	1146	TBCB	tubulin folding cofactor B	1155	19	n/a	n/a	7.86e-01	1.469
1102095	ENSG00000182389	781	CACNB4	calcium channel, voltage-dependent, beta 4 subunit	785	2	n/a	n/a	7.50e-01	1.469
280031230	ENSG00000250847	0	CTD-2020P22.1	CTD-2020P22.1	0	5	n/a	n/a	5.38e-01	1.469
279919596	ENSG00000237250	1002040	RP11-193H5.1	RP11-193H5.1	100130331	1	n/a	n/a	6.50e-01	1.469
1103711	ENSG00000189043	4671	NDUFA4	NADH dehydrogenase (ubiquinone) 1 alpha subcomplex, 4, 9kDa	4697	7	n/a	n/a	7.64e-01	1.469
279660325	ENSG00000200248	0	5S_rRNA	5S ribosomal RNA	0	6	n/a	n/a	5.38e-01	1.468
279939167	ENSG00000239339	0	AC023425.1	AC023425.1	0	12	n/a	n/a	2.82e-01	1.468
1099741	ENSG00000170270	58721	C14orf142	chromosome 14 open reading frame 142	84520	14	n/a	n/a	7.62e-01	1.468
279820965	ENSG00000228373	0	RP11-497K15.1	RP11-497K15.1	0	9	n/a	n/a	6.07e-01	1.468
279926788	ENSG00000237828	0	PA2G4P1	proliferation-associated 2G4 pseudogene 1	0	X	n/a	n/a	7.11e-01	1.468
279941446	ENSG00000239606	0	AL592207.1	AL592207.1	0	1	n/a	n/a	5.38e-01	1.468
1087889	ENSG00000067646	7501	ZFY	zinc finger protein, Y-linked	7544	Y	n/a	n/a	5.55e-01	1.468
279838749	ENSG00000229994	0	RP4-765A10.1	RP4-765A10.1	0	1	n/a	n/a	7.35e-01	1.468
1105569	ENSG00000205794	110150	RP11-333E13.4	RP11-333E13.4	344967	4	n/a	n/a	2.91e-01	1.467
1090452	ENSG00000108590	30486	MED31	mediator complex subunit 31	51003	17	n/a	n/a	7.65e-01	1.467
1100290	ENSG00000172500	9034	FIBP	fibroblast growth factor (acidic) intracellular binding protein	9158	11	n/a	n/a	7.46e-01	1.467
279932451	ENSG00000238305	0	snoU13	Small nucleolar RNA U13	0	13	n/a	n/a	5.38e-01	1.467
1098242	ENSG00000164209	60007	SLC25A46	solute carrier family 25, member 46	91137	5	n/a	n/a	7.71e-01	1.467
280051692	ENSG00000253051	0	SNORA31	Small nucleolar RNA SNORA31	0	13	n/a	n/a	7.62e-01	1.467
1100218	ENSG00000172239	10458	PAIP1	poly(A) binding protein interacting protein 1	10605	5	n/a	n/a	7.73e-01	1.467
1095256	ENSG00000143158	25623	BRP44	brain protein 44	25874	1	n/a	n/a	7.05e-01	1.466
279914271	ENSG00000236764	0	COX7A2P2	cytochrome c oxidase subunit VIIa polypeptide 2 (liver) pseudogene 2	0	4	n/a	n/a	6.56e-01	1.466
1086908	ENSG00000004059	378	ARF5	ADP-ribosylation factor 5	381	7	n/a	n/a	7.62e-01	1.465
1096704	ENSG00000154429	79167	C1orf96	chromosome 1 open reading frame 96	126731	1	n/a	n/a	7.80e-01	1.465
1087514	ENSG00000048540	35172	LMO3	LIM domain only 3 (rhombotin-like 2)	55885	12	n/a	n/a	7.61e-01	1.465
279955405	ENSG00000241287	0	XXbac-BPG254F23.6	XXbac-BPG254F23.6	0	6	n/a	n/a	3.54e-01	1.464
280096723	ENSG00000256541	0	RP4-761J14.5	RP4-761J14.5	0	12	n/a	n/a	6.45e-01	1.464
1092097	ENSG00000121764	3044	HCRTR1	hypocretin (orexin) receptor 1	3061	1	n/a	n/a	6.74e-01	1.464
1100467	ENSG00000173391	4941	OLR1	oxidized low density lipoprotein (lectin-like) receptor 1	4973	12	n/a	n/a	5.59e-01	1.464
279844380	ENSG00000230482	0	ATP5G2P3	ATP synthase, H+ transporting, mitochondrial Fo complex, subunit C2 (subunit 9) pseudogene 3	0	2	n/a	n/a	6.55e-01	1.463
1086936	ENSG00000005020	8856	SKAP2	src kinase associated phosphoprotein 2	8935	7	n/a	n/a	7.43e-01	1.463
280051454	ENSG00000253017	0	AL160037.1	AL160037.1	0	6	n/a	n/a	5.38e-01	1.463
1097999	ENSG00000163539	22877	CLASP2	cytoplasmic linker associated protein 2	23122	3	n/a	n/a	7.29e-01	1.463
280050005	ENSG00000252808	0	SCARNA4	small Cajal body-specific RNA 4	0	1	n/a	n/a	5.38e-01	1.462
1103939	ENSG00000196420	6243	S100A5	S100 calcium binding protein A5	6276	1	n/a	n/a	6.94e-01	1.462
1092756	ENSG00000126768	10099	TIMM17B	translocase of inner mitochondrial membrane 17 homolog B (yeast)	10245	X	n/a	n/a	7.50e-01	1.462
279913038	ENSG00000236663	0	AP001631.9	AP001631.9	0	21	n/a	n/a	6.26e-01	1.461
1097740	ENSG00000162639	76691	HENMT1	HEN1 methyltransferase homolog 1 (Arabidopsis)	113802	1	n/a	n/a	8.04e-01	1.461
279937164	ENSG00000239066	0	snoU13	Small nucleolar RNA U13	0	22	n/a	n/a	5.38e-01	1.461
280023364	ENSG00000250229	0	RP11-397D21.1	RP11-397D21.1	0	4	n/a	n/a	5.38e-01	1.461
279921921	ENSG00000237429	0	RP1-159A19.4	RP1-159A19.4	0	1	n/a	n/a	7.27e-01	1.461
1088082	ENSG00000072832	1391	CRMP1	collapsin response mediator protein 1	1400	4	n/a	n/a	6.06e-01	1.460
1105959	ENSG00000213988	7600	ZNF90	zinc finger protein 90	7643	19	n/a	n/a	7.79e-01	1.460
1095600	ENSG00000145242	2029	EPHA5	EPH receptor A5	2044	4	n/a	n/a	5.82e-01	1.459
1100877	ENSG00000175567	7308	UCP2	uncoupling protein 2 (mitochondrial, proton carrier)	7351	11	n/a	n/a	6.46e-01	1.459
279658260	ENSG00000199635	0	Y_RNA	Y RNA	0	9	n/a	n/a	5.38e-01	1.459
279953366	ENSG00000241035	0	RP11-689J19.1	RP11-689J19.1	0	14	n/a	n/a	6.17e-01	1.458
279987389	ENSG00000244648	0	AC009960.7	AC009960.7	0	2	n/a	n/a	5.93e-01	1.458
279710002	ENSG00000207922	0	MIR566	microRNA 566	0	3	n/a	n/a	5.38e-01	1.458
1097951	ENSG00000163412	105958	EIF4E3	eukaryotic translation initiation factor 4E family member 3	317649	3	n/a	n/a	8.26e-01	1.457
279914341	ENSG00000236773	0	RP11-365O16.1	RP11-365O16.1	0	1	n/a	n/a	7.74e-01	1.457
279656734	ENSG00000199145	135801	MIR302D	microRNA 302d	442896	4	n/a	n/a	5.38e-01	1.457
279792668	ENSG00000225855	0	RUSC1-AS1	RUSC1 antisense RNA 1 (non-protein coding)	0	1	n/a	n/a	7.34e-01	1.457
280069033	ENSG00000254305	0	MRPL9P1	mitochondrial ribosomal protein L9 pseudogene 1	0	8	n/a	n/a	7.79e-01	1.457
1088960	ENSG00000099246	22687	RAB18	RAB18, member RAS oncogene family	22931	10	n/a	n/a	7.59e-01	1.457
1093872	ENSG00000134809	26267	TIMM10	translocase of inner mitochondrial membrane 10 homolog (yeast)	26519	11	n/a	n/a	7.75e-01	1.456
280113373	ENSG00000258262	0	RP11-693J15.3	RP11-693J15.3	0	12	n/a	n/a	6.94e-01	1.456
279951779	ENSG00000240809	0	RP11-550F7.1	RP11-550F7.1	0	3	n/a	n/a	7.61e-01	1.456
280022769	ENSG00000250162	0	CSNK1A1P3	casein kinase 1, alpha 1 pseudogene 3	0	5	n/a	n/a	7.43e-01	1.456
279865461	ENSG00000232358	0	RP5-955M13.4	RP5-955M13.4	0	20	n/a	n/a	3.18e-01	1.456
1093146	ENSG00000130255	25622	RPL36	ribosomal protein L36	25873	19	n/a	n/a	7.05e-01	1.455
1095423	ENSG00000143942	142303	CHAC2	ChaC, cation transport regulator homolog 2 (E. coli)	494143	2	n/a	n/a	8.03e-01	1.455
279718428	ENSG00000213041	0	RP11-383G10.3	RP11-383G10.3	0	1	n/a	n/a	5.56e-01	1.455
1096535	ENSG00000152954	80113	NRSN1	neurensin 1	140767	6	n/a	n/a	7.19e-01	1.455
279879368	ENSG00000233558	0	RP3-486I3.4	RP3-486I3.4	0	6	n/a	n/a	6.64e-01	1.455
1087497	ENSG00000047621	36380	C12orf4	chromosome 12 open reading frame 4	57102	12	n/a	n/a	7.99e-01	1.455
279957397	ENSG00000241489	0	AF011889.5	AF011889.5	0	X	n/a	n/a	5.56e-01	1.455
280050852	ENSG00000252931	0	U6	U6 spliceosomal RNA	0	15	n/a	n/a	5.38e-01	1.454
1099661	ENSG00000169900	92196	PYDC1	PYD (pyrin domain) containing 1	260434	16	n/a	n/a	7.48e-01	1.454
280048094	ENSG00000252532	0	U7	U7 small nuclear RNA	0	10	n/a	n/a	5.38e-01	1.454
279886131	ENSG00000234176	0	HSPA8P1	heat shock 70kDa protein 8 pseudogene 1	0	X	n/a	n/a	5.67e-01	1.454
279835394	ENSG00000229683	0	ASNSP5	asparagine synthetase pseudogene 5	0	1	n/a	n/a	6.21e-01	1.454
1099079	ENSG00000167553	58982	TUBA1C	tubulin, alpha 1c	84790	12	n/a	n/a	5.56e-01	1.453
279852077	ENSG00000231184	0	FAM58DP	family with sequence similarity 58, member D, pseudogene	0	13	n/a	n/a	6.21e-01	1.453
1092714	ENSG00000126264	10712	HCST	hematopoietic cell signal transducer	10870	19	n/a	n/a	7.66e-01	1.453
1098318	ENSG00000164484	77525	TMEM200A	transmembrane protein 200A	114801	6	n/a	n/a	7.75e-01	1.453
279918799	ENSG00000237173	0	RP5-866L20.2	RP5-866L20.2	0	1	n/a	n/a	3.58e-01	1.453
279746719	ENSG00000217624	0	RP11-204C16.4	RP11-204C16.4	0	X	n/a	n/a	5.58e-01	1.453
1100270	ENSG00000172428	80913	MYEOV2	myeloma overexpressed 2	150678	2	n/a	n/a	6.37e-01	1.453
1089216	ENSG00000100554	30863	ATP6V1D	ATPase, H+ transporting, lysosomal 34kDa, V1 subunit D	51382	14	n/a	n/a	7.30e-01	1.453
280071382	ENSG00000254481	0	PTP4A2P2	protein tyrosine phosphatase type IVA, member 2 pseudogene 2	0	11	n/a	n/a	7.65e-01	1.452
1087066	ENSG00000008086	6752	CDKL5	cyclin-dependent kinase-like 5	6792	X	n/a	n/a	2.93e-01	1.452
279747497	ENSG00000218283	0	MORF4L1P1	mortality factor 4 like 1 pseudogene 1	0	1	n/a	n/a	7.07e-01	1.451
1088064	ENSG00000072401	7278	UBE2D1	ubiquitin-conjugating enzyme E2D 1	7321	10	n/a	n/a	7.11e-01	1.451
279841146	ENSG00000230200	0	RP11-426A6.8	RP11-426A6.8	0	9	n/a	n/a	5.55e-01	1.450
279805520	ENSG00000226956	0	AP000432.2	AP000432.2	0	21	n/a	n/a	6.47e-01	1.450
279763280	ENSG00000223375	0	RP11-224O19.5	RP11-224O19.5	0	1	n/a	n/a	5.37e-01	1.450
1093083	ENSG00000129682	2243	FGF13	fibroblast growth factor 13	2258	X	n/a	n/a	7.71e-01	1.450
279710856	ENSG00000209480	0	SNORD83B	small nucleolar RNA, C/D box 83B	0	22	n/a	n/a	7.18e-01	1.450
280087192	ENSG00000255508	0	MIR3654	microRNA 3654	0	11	n/a	n/a	7.41e-01	1.450
1089507	ENSG00000102078	8897	SLC25A14	solute carrier family 25 (mitochondrial carrier, brain), member 14	9016	X	n/a	n/a	7.84e-01	1.450
279943848	ENSG00000239912	0	CTD-2224J9.3	CTD-2224J9.3	0	19	n/a	n/a	5.37e-01	1.449
1100353	ENSG00000172809	6137	RPL38	ribosomal protein L38	6169	17	n/a	n/a	6.06e-01	1.449
279811816	ENSG00000227519	0	CTA-342B11.1	CTA-342B11.1	0	22	n/a	n/a	7.73e-01	1.449
1087827	ENSG00000065978	4873	YBX1	Y box binding protein 1	4904	1	n/a	n/a	6.86e-01	1.449
1100601	ENSG00000174100	58521	MRPL45	mitochondrial ribosomal protein L45	84311	17	n/a	n/a	7.38e-01	1.448
1099107	ENSG00000167642	10506	SPINT2	serine peptidase inhibitor, Kunitz type, 2	10653	19	n/a	n/a	6.46e-01	1.448
279770664	ENSG00000224004	0	ATP5C1P1	ATP synthase, H+ transporting, mitochondrial F1 complex, gamma polypeptide 1 pseudogene 1	0	14	n/a	n/a	7.94e-01	1.448
279843577	ENSG00000230418	0	ARL2BPP7	ADP-ribosylation factor-like 2 binding protein pseudogene 7	0	9	n/a	n/a	7.65e-01	1.448
279837964	ENSG00000229932	0	YWHAZP3	tyrosine 3-monooxygenase/tryptophan 5-monooxygenase activation protein, zeta pseudogene 3	0	10	n/a	n/a	5.58e-01	1.448
1097616	ENSG00000161980	31208	POLR3K	polymerase (RNA) III (DNA directed) polypeptide K, 12.3 kDa	51728	16	n/a	n/a	7.44e-01	1.447
280071565	ENSG00000254497	0	CTD-2560E9.5	CTD-2560E9.5	0	11	n/a	n/a	3.38e-01	1.447
1092624	ENSG00000125814	40551	NAPB	N-ethylmaleimide-sensitive factor attachment protein, beta	63908	20	n/a	n/a	6.16e-01	1.447
280086164	ENSG00000255432	0	RP11-831H9.11	Uncharacterized protein	0	11	n/a	n/a	7.82e-01	1.446
1104361	ENSG00000197705	36838	KLHL14	kelch-like 14 (Drosophila)	57565	18	n/a	n/a	5.72e-01	1.446
1090090	ENSG00000105835	9990	NAMPT	nicotinamide phosphoribosyltransferase	10135	7	n/a	n/a	7.09e-01	1.446
279785537	ENSG00000225242	0	COX6B1P7	cytochrome c oxidase subunit VIb polypeptide 1 (ubiquitous) pseudogene 7	0	1	n/a	n/a	5.37e-01	1.445
279872402	ENSG00000232959	0	RP11-332H17.1	RP11-332H17.1	0	1	n/a	n/a	3.13e-01	1.445
280128329	ENSG00000259173	0	RP11-30K9.7	RP11-30K9.7	0	15	n/a	n/a	2.97e-01	1.445
279903638	ENSG00000235742	0	RP11-5G18.2	RP11-5G18.2	0	10	n/a	n/a	5.37e-01	1.445
279964049	ENSG00000242222	0	RP11-237P21.1	RP11-237P21.1	0	3	n/a	n/a	5.58e-01	1.445
279998042	ENSG00000248145	0	CTC-305H11.1	CTC-305H11.1	0	5	n/a	n/a	5.37e-01	1.444
280107583	ENSG00000257675	0	RP11-641A6.9	RP11-641A6.9	0	12	n/a	n/a	7.05e-01	1.443
279711748	ENSG00000211538	0	MIR501	microRNA 501	0	X	n/a	n/a	5.37e-01	1.443
1102926	ENSG00000185825	9989	BCAP31	B-cell receptor-associated protein 31	10134	X	n/a	n/a	6.46e-01	1.443
1089560	ENSG00000102466	2244	FGF14	fibroblast growth factor 14	2259	13	n/a	n/a	5.89e-01	1.443
280006541	ENSG00000248820	0	RP11-15B17.3	RP11-15B17.3	0	4	n/a	n/a	5.37e-01	1.443
1096460	ENSG00000152382	78439	TADA1	transcriptional adaptor 1	117143	1	n/a	n/a	8.26e-01	1.443
1108080	ENSG00000232856	0	MIR3654	microRNA 3654	0	7	n/a	n/a	6.46e-01	1.442
1089293	ENSG00000100934	10337	SEC23A	Sec23 homolog A (S. cerevisiae)	10484	14	n/a	n/a	7.78e-01	1.442
1095287	ENSG00000143314	55393	MRPL24	mitochondrial ribosomal protein L24	79590	1	n/a	n/a	9.36e-01	1.441
279995853	ENSG00000247570	0	RP11-449M6.1	RP11-449M6.1	0	8	n/a	n/a	7.80e-01	1.441
279783882	ENSG00000225099	0	ATP6V1E1P1	ATPase, H+ transporting, lysosomal 31kDa, V1 subunit E1 pseudogene 1	0	1	n/a	n/a	7.34e-01	1.441
279724240	ENSG00000213711	0	PHBP7	prohibitin pseudogene 7	0	9	n/a	n/a	6.60e-01	1.440
1096779	ENSG00000155090	7028	KLF10	Kruppel-like factor 10	7071	8	n/a	n/a	3.23e-01	1.440
1097943	ENSG00000163382	79267	APOA1BP	apolipoprotein A-I binding protein	128240	1	n/a	n/a	6.25e-01	1.440
1088405	ENSG00000081189	4183	MEF2C	myocyte enhancer factor 2C	4208	5	n/a	n/a	6.22e-01	1.440
280064617	ENSG00000253992	0	RP11-737F9.1	RP11-737F9.1	0	8	n/a	n/a	7.45e-01	1.440
1095395	ENSG00000143786	80765	CNIH3	cornichon homolog 3 (Drosophila)	149111	1	n/a	n/a	5.60e-01	1.440
279743721	ENSG00000215948	0	AC055873.1	AC055873.1	0	15	n/a	n/a	5.37e-01	1.439
1098129	ENSG00000163923	78145	RPL39L	ribosomal protein L39-like	116832	3	n/a	n/a	7.30e-01	1.439
279985183	ENSG00000244422	0	RP11-463H12.1	RP11-463H12.1	0	4	n/a	n/a	6.47e-01	1.439
279935457	ENSG00000238794	0	AC007391.1	AC007391.1	0	2	n/a	n/a	5.37e-01	1.439
1103613	ENSG00000188674	123259	C2orf80	chromosome 2 open reading frame 80	389073	2	n/a	n/a	7.83e-01	1.439
279880902	ENSG00000233705	94754	AC078937.4	AC078937.4	286002	7	n/a	n/a	5.80e-01	1.439
279724872	ENSG00000213790	0	RP1-257I20.13	RP1-257I20.13	0	22	n/a	n/a	7.31e-01	1.439
1087144	ENSG00000011052	1013020	NME2	non-metastatic cells 2, protein (NM23B) expressed in	654364	17	n/a	n/a	8.14e-01	1.439
1089973	ENSG00000105366	26926	SIGLEC8	sialic acid binding Ig-like lectin 8	27181	19	n/a	n/a	5.57e-01	1.439
279837639	ENSG00000229906	0	SNRPGP11	small nuclear ribonucleoprotein polypeptide G pseudogene 11	0	13	n/a	n/a	5.37e-01	1.439
280072985	ENSG00000254596	0	CTD-3074O7.7	CTD-3074O7.7	0	11	n/a	n/a	7.19e-01	1.438
1092885	ENSG00000127995	41445	CASD1	CAS1 domain containing 1	64921	7	n/a	n/a	7.69e-01	1.438
280133146	ENSG00000259449	0	RP11-561C5.2	RP11-561C5.2	0	15	n/a	n/a	7.64e-01	1.438
280053169	ENSG00000253179	0	CALCP	calcitonin pseudogene	0	11	n/a	n/a	5.37e-01	1.438
279809176	ENSG00000227259	0	HMGN2P22	high mobility group nucleosomal binding domain 2 pseudogene 22	0	2	n/a	n/a	5.37e-01	1.438
1095128	ENSG00000142089	10263	IFITM3	interferon induced transmembrane protein 3	10410	11	n/a	n/a	3.83e-01	1.438
1096299	ENSG00000151151	90107	IPMK	inositol polyphosphate multikinase	253430	10	n/a	n/a	7.62e-01	1.437
1092678	ENSG00000125971	57900	DYNLRB1	dynein, light chain, roadblock-type 1	83658	20	n/a	n/a	6.11e-01	1.437
1095698	ENSG00000145912	34940	NHP2	NHP2 ribonucleoprotein homolog (yeast)	55651	5	n/a	n/a	7.11e-01	1.437
1104625	ENSG00000198513	30544	ATL1	atlastin GTPase 1	51062	14	n/a	n/a	7.62e-01	1.437
1099757	ENSG00000170324	80296	FRMPD2	FERM and PDZ domain containing 2	143162	10	n/a	n/a	7.62e-01	1.437
279723185	ENSG00000213598	0	RP11-112J1.1	RP11-112J1.1	0	14	n/a	n/a	3.23e-01	1.437
1092151	ENSG00000122223	31224	CD244	CD244 molecule, natural killer cell receptor 2B4	51744	1	n/a	n/a	8.16e-01	1.437
1088666	ENSG00000088832	2264	FKBP1A	FK506 binding protein 1A, 12kDa	2280	20	n/a	n/a	7.11e-01	1.437
279997435	ENSG00000248102	0	RP11-79P5.3-001	RP11-79P5.3-001	0	5	n/a	n/a	7.61e-01	1.436
279793133	ENSG00000225886	0	RP11-288L9.4	RP11-288L9.4	0	1	n/a	n/a	5.56e-01	1.436
279775195	ENSG00000224335	0	RP11-301M17.2	RP11-301M17.2	0	1	n/a	n/a	5.71e-01	1.436
279664266	ENSG00000201431	0	U6	U6 spliceosomal RNA	0	14	n/a	n/a	5.82e-01	1.436
1093753	ENSG00000134153	36130	C15orf24	chromosome 15 open reading frame 24	56851	15	n/a	n/a	7.16e-01	1.436
1104212	ENSG00000197249	5233	SERPINA1	serpin peptidase inhibitor, clade A (alpha-1 antiproteinase, antitrypsin), member 1	5265	14	n/a	n/a	5.83e-01	1.436
1105840	ENSG00000213281	4862	NRAS	neuroblastoma RAS viral (v-ras) oncogene homolog	4893	1	n/a	n/a	7.24e-01	1.436
279720241	ENSG00000213226	0	RP11-337C18.4	RP11-337C18.4	0	1	n/a	n/a	6.07e-01	1.436
279864249	ENSG00000232238	0	AC017080.1	AC017080.1	0	2	n/a	n/a	3.51e-01	1.435
280001842	ENSG00000248455	0	RP11-321E2.3	RP11-321E2.3	0	5	n/a	n/a	7.05e-01	1.435
279909515	ENSG00000236317	0	RP11-348H3.5	RP11-348H3.5	0	1	n/a	n/a	7.33e-01	1.435
280121613	ENSG00000258790	0	RP11-561B11.2	RP11-561B11.2	0	14	n/a	n/a	7.46e-01	1.435
279912548	ENSG00000236603	0	RANP1	RAN, member RAS oncogene family pseudogene 1	0	6	n/a	n/a	6.94e-01	1.434
1090401	ENSG00000108294	5659	PSMB3	proteasome (prosome, macropain) subunit, beta type, 3	5691	17	n/a	n/a	7.24e-01	1.434
279703023	ENSG00000206640	0	Y_RNA	Y RNA	0	1	n/a	n/a	5.37e-01	1.434
279880644	ENSG00000233676	0	FDPSP6	farnesyl diphosphate synthase pseudogene 6	0	21	n/a	n/a	7.38e-01	1.434
279659534	ENSG00000200028	0	RN5S98	RNA, 5S ribosomal 98	0	2	n/a	n/a	5.36e-01	1.434
1094973	ENSG00000140988	6154	RPS2	ribosomal protein S2	6187	16	n/a	n/a	7.61e-01	1.434
1089806	ENSG00000104432	3549	IL7	interleukin 7	3574	8	n/a	n/a	7.05e-01	1.433
1108039	ENSG00000232629	3102	HLA-DQB2	major histocompatibility complex, class II, DQ beta 2	3120	6	n/a	n/a	6.56e-01	1.433
1104737	ENSG00000198791	29618	CNOT7	CCR4-NOT transcription complex, subunit 7	29883	8	n/a	n/a	8.13e-01	1.432
279720543	ENSG00000213275	0	AP005232.1	AP005232.1	0	11	n/a	n/a	6.94e-01	1.432
1089778	ENSG00000104290	7930	FZD3	frizzled family receptor 3	7976	8	n/a	n/a	6.11e-01	1.432
279893695	ENSG00000234819	0	RP11-336N8.4	RP11-336N8.4	0	9	n/a	n/a	7.80e-01	1.432
280026310	ENSG00000250441	0	RP11-47F1.1	RP11-47F1.1	0	5	n/a	n/a	7.27e-01	1.432
1089790	ENSG00000104343	34573	UBE2W	ubiquitin-conjugating enzyme E2W (putative)	55284	8	n/a	n/a	6.11e-01	1.432
1097834	ENSG00000162980	25974	ARL5A	ADP-ribosylation factor-like 5A	26225	2	n/a	n/a	7.32e-01	1.432
1092263	ENSG00000123179	58848	EBPL	emopamil binding protein-like	84650	13	n/a	n/a	7.64e-01	1.432
279812689	ENSG00000227617	157127455	AC009475.2	AC009475.2	100861402	2	n/a	n/a	5.59e-01	1.431
279932062	ENSG00000238271	0	IFNWP19	interferon, omega 1 pseudogene 19	0	9	n/a	n/a	5.90e-01	1.431
1101455	ENSG00000178741	9242	COX5A	cytochrome c oxidase subunit Va	9377	15	n/a	n/a	7.10e-01	1.431
1087297	ENSG00000023516	11055	AKAP11	A kinase (PRKA) anchor protein 11	11215	13	n/a	n/a	7.61e-01	1.431
1091144	ENSG00000114021	36233	NIT2	nitrilase family, member 2	56954	3	n/a	n/a	7.97e-01	1.431
1106028	ENSG00000214253	30507	FIS1	fission 1 (mitochondrial outer membrane) homolog (S. cerevisiae)	51024	7	n/a	n/a	7.47e-01	1.430
279660290	ENSG00000200241	0	Y_RNA	Y RNA	0	2	n/a	n/a	3.14e-01	1.430
1089622	ENSG00000102981	30339	PARD6A	par-6 partitioning defective 6 homolog alpha (C. elegans)	50855	16	n/a	n/a	7.45e-01	1.430
280046351	ENSG00000252278	0	U6	U6 spliceosomal RNA	0	17	n/a	n/a	5.36e-01	1.430
1098468	ENSG00000165084	77762	C8orf34	chromosome 8 open reading frame 34	116328	8	n/a	n/a	7.59e-01	1.430
1096532	ENSG00000152944	9276	MED21	mediator complex subunit 21	9412	12	n/a	n/a	7.82e-01	1.430
279716585	ENSG00000212385	0	U6	U6 spliceosomal RNA	0	1	n/a	n/a	5.36e-01	1.429
1101738	ENSG00000180440	125038	SERTM1	serine-rich and transmembrane domain containing 1	400120	13	n/a	n/a	5.61e-01	1.429
279979667	ENSG00000243851	0	AC087439.1	AC087439.1	0	8	n/a	n/a	5.36e-01	1.429
1096714	ENSG00000154518	515	ATP5G3	ATP synthase, H+ transporting, mitochondrial Fo complex, subunit C3 (subunit 9)	518	2	n/a	n/a	7.61e-01	1.429
279663622	ENSG00000201253	0	RNU4-10P	RNA, U4 small nuclear 10, pseudogene	0	13	n/a	n/a	5.36e-01	1.429
279627148	ENSG00000197620	0	CXorf40A	chromosome X open reading frame 40A	0	X	n/a	n/a	7.22e-01	1.429
279711818	ENSG00000211563	1023732	MIR338	microRNA 338	100422915	17	n/a	n/a	5.36e-01	1.428
1106853	ENSG00000224916	341	APOC4	apolipoprotein C-IV	344	19	n/a	n/a	3.32e-01	1.428
1103743	ENSG00000189159	30637	HN1	hematological and neurological expressed 1	51155	17	n/a	n/a	6.20e-01	1.428
279913989	ENSG00000236741	0	RP4-560B9.4	RP4-560B9.4	0	1	n/a	n/a	7.13e-01	1.428
1088557	ENSG00000086061	3281	DNAJA1	DnaJ (Hsp40) homolog, subfamily A, member 1	3301	9	n/a	n/a	7.60e-01	1.427
1103324	ENSG00000187556	110031	NANOS3	nanos homolog 3 (Drosophila)	342977	19	n/a	n/a	5.74e-01	1.427
280042886	ENSG00000251776	0	7SK	7SK RNA	0	9	n/a	n/a	5.36e-01	1.427
1090555	ENSG00000109332	7280	UBE2D3	ubiquitin-conjugating enzyme E2D 3	7323	4	n/a	n/a	7.96e-01	1.427
279704269	ENSG00000206853	0	SNORA51	Small nucleolar RNA SNORA51	0	8	n/a	n/a	5.36e-01	1.427
1089851	ENSG00000104808	27039	DHDH	dihydrodiol dehydrogenase (dimeric)	27294	19	n/a	n/a	5.89e-01	1.426
1100134	ENSG00000171863	6168	RPS7	ribosomal protein S7	6201	2	n/a	n/a	5.73e-01	1.426
279708777	ENSG00000207643	0	Z95704.1	Z95704.1	0	4	n/a	n/a	5.36e-01	1.426
1095556	ENSG00000144834	28850	TAGLN3	transgelin 3	29114	3	n/a	n/a	7.63e-01	1.426
279770719	ENSG00000224014	0	RP11-488L18.6	RP11-488L18.6	0	1	n/a	n/a	7.79e-01	1.426
1089174	ENSG00000100387	9834	RBX1	ring-box 1, E3 ubiquitin protein ligase	9978	22	n/a	n/a	8.00e-01	1.426
1106238	ENSG00000215021	11166	PHB2	prohibitin 2	11331	12	n/a	n/a	7.31e-01	1.426
1086921	ENSG00000004779	4680	NDUFAB1	NADH dehydrogenase (ubiquinone) 1, alpha/beta subcomplex, 1, 8kDa	4706	16	n/a	n/a	5.82e-01	1.426
280039457	ENSG00000251495	0	PPIAP11	peptidylprolyl isomerase A (cyclophilin A) pseudogene 11	0	5	n/a	n/a	8.09e-01	1.426
279826181	ENSG00000228834	0	RP11-249L21.4	RP11-249L21.4	0	6	n/a	n/a	5.78e-01	1.426
279760133	ENSG00000222493	0	Y_RNA	Y RNA	0	12	n/a	n/a	5.36e-01	1.425
1102516	ENSG00000184156	3761	KCNQ3	potassium voltage-gated channel, KQT-like subfamily, member 3	3786	8	n/a	n/a	5.79e-01	1.425
1106504	ENSG00000221823	5502	PPP3R1	protein phosphatase 3, regulatory subunit B, alpha	5534	2	n/a	n/a	7.72e-01	1.425
1096455	ENSG00000152332	79250	UHMK1	U2AF homology motif (UHM) kinase 1	127933	1	n/a	n/a	5.91e-01	1.425
1099625	ENSG00000169750	5849	RAC3	ras-related C3 botulinum toxin substrate 3 (rho family, small GTP binding protein Rac3)	5881	17	n/a	n/a	5.69e-01	1.425
279790000	ENSG00000225630	0	MTND2P28	MT-ND2 pseudogene 28	0	1	n/a	n/a	3.72e-01	1.425
279953993	ENSG00000241114	0	AC008280.3	AC008280.3	0	2	n/a	n/a	6.04e-01	1.425
1091096	ENSG00000113575	5483	PPP2CA	protein phosphatase 2, catalytic subunit, alpha isozyme	5515	5	n/a	n/a	7.63e-01	1.424
279715067	ENSG00000211987	0	AC104802.1	AC104802.1	0	2	n/a	n/a	5.36e-01	1.424
1098160	ENSG00000164031	55784	DNAJB14	DnaJ (Hsp40) homolog, subfamily B, member 14	79982	4	n/a	n/a	7.59e-01	1.424
1090101	ENSG00000105879	55675	CBLL1	Cas-Br-M (murine) ecotropic retroviral transforming sequence-like 1	79872	7	n/a	n/a	7.81e-01	1.424
279975767	ENSG00000243505	0	AL135933.1	AL135933.1	0	11	n/a	n/a	5.36e-01	1.423
1091263	ENSG00000115128	31119	AC008073.5	Pre-mRNA branch site protein p14	51639	2	n/a	n/a	6.00e-01	1.423
1093789	ENSG00000134308	10813	YWHAQ	tyrosine 3-monooxygenase/tryptophan 5-monooxygenase activation protein, theta polypeptide	10971	2	n/a	n/a	7.04e-01	1.423
1096904	ENSG00000156253	9924	RWDD2B	RWD domain containing 2B	10069	21	n/a	n/a	5.81e-01	1.423
1094160	ENSG00000136247	34435	ZDHHC4	zinc finger, DHHC-type containing 4	55146	7	n/a	n/a	7.40e-01	1.422
279960064	ENSG00000241802	0	TRNAF17P	transfer RNA phenylalanine 17 (anticodon GAA) pseudogene	0	1	n/a	n/a	5.59e-01	1.422
1094703	ENSG00000139180	4678	NDUFA9	NADH dehydrogenase (ubiquinone) 1 alpha subcomplex, 9, 39kDa	4704	12	n/a	n/a	7.74e-01	1.422
280106944	ENSG00000257605	0	RP11-680A11.5	RP11-680A11.5	0	12	n/a	n/a	7.35e-01	1.421
1096236	ENSG00000150540	3156	HNMT	histamine N-methyltransferase	3176	2	n/a	n/a	7.33e-01	1.421
1098876	ENSG00000166741	4806	NNMT	nicotinamide N-methyltransferase	4837	11	n/a	n/a	7.50e-01	1.421
1097233	ENSG00000158985	36269	CDC42SE2	CDC42 small effector 2	56990	5	n/a	n/a	7.61e-01	1.420
280113682	ENSG00000258300	0	RP11-317N8.2	RP11-317N8.2	0	14	n/a	n/a	6.36e-01	1.420
1088527	ENSG00000085365	0	SCAMP1	secretory carrier membrane protein 1	0	5	n/a	n/a	7.50e-01	1.420
279944548	ENSG00000240005	0	RP11-293A21.1	RP11-293A21.1	0	4	n/a	n/a	3.11e-01	1.420
280126439	ENSG00000259066	0	RP11-371E8.4	RP11-371E8.4	0	14	n/a	n/a	7.77e-01	1.420
1094490	ENSG00000137959	10806	IFI44L	interferon-induced protein 44-like	10964	1	n/a	n/a	3.34e-01	1.420
1094983	ENSG00000141030	8467	COPS3	COP9 constitutive photomorphogenic homolog subunit 3 (Arabidopsis)	8533	17	n/a	n/a	7.62e-01	1.420
279707076	ENSG00000207332	0	U6	U6 spliceosomal RNA	0	X	n/a	n/a	6.01e-01	1.419
279865740	ENSG00000232389	0	RP11-134K13.2	RP11-134K13.2	0	6	n/a	n/a	8.07e-01	1.419
279788988	ENSG00000225539	0	AC018799.1	AC018799.1	0	2	n/a	n/a	7.42e-01	1.419
1088578	ENSG00000086666	33760	ZFAND6	zinc finger, AN1-type domain 6	54469	15	n/a	n/a	7.63e-01	1.419
1102995	ENSG00000186081	3827	KRT5	keratin 5	3852	12	n/a	n/a	6.91e-01	1.419
279876777	ENSG00000233358	0	RP1-209A6.1	RP1-209A6.1	0	6	n/a	n/a	6.06e-01	1.419
1095092	ENSG00000141698	77647	NT5C3L	5'-nucleotidase, cytosolic III-like	115024	17	n/a	n/a	7.31e-01	1.418
1091637	ENSG00000117600	9746	RP4-788L13.1	Lipid phosphate phosphatase-related protein type 4	9890	1	n/a	n/a	5.59e-01	1.418
1099754	ENSG00000170315	7271	UBB	ubiquitin B	7314	17	n/a	n/a	7.83e-01	1.418
1095393	ENSG00000143774	2970	GUK1	guanylate kinase 1	2987	1	n/a	n/a	8.25e-01	1.418
279959504	ENSG00000241729	0	AC092100.6	AC092100.6	0	7	n/a	n/a	5.36e-01	1.418
280070095	ENSG00000254391	0	CTC-529G1.1	CTC-529G1.1	0	5	n/a	n/a	6.11e-01	1.417
279987382	ENSG00000244647	0	AC106785.10	AC106785.10	0	16	n/a	n/a	5.36e-01	1.417
279796554	ENSG00000226186	0	TCEB1P21	transcription elongation factor B (SIII), polypeptide 1 pseudogene 21	0	2	n/a	n/a	6.12e-01	1.417
1089267	ENSG00000100804	5661	PSMB5	proteasome (prosome, macropain) subunit, beta type, 5	5693	14	n/a	n/a	7.71e-01	1.417
279885239	ENSG00000234093	0	RP11-269F19.4	RP11-269F19.4	0	1	n/a	n/a	3.00e-01	1.417
1090846	ENSG00000111775	1328	COX6A1	cytochrome c oxidase subunit VIa polypeptide 1	1337	12	n/a	n/a	7.31e-01	1.417
280103738	ENSG00000257309	0	RP11-603J24.18	RP11-603J24.18	0	12	n/a	n/a	5.98e-01	1.417
279971224	ENSG00000243014	0	PTMAP8	prothymosin, alpha pseudogene 8	0	3	n/a	n/a	5.60e-01	1.417
1102055	ENSG00000182240	25574	BACE2	beta-site APP-cleaving enzyme 2	25825	21	n/a	n/a	8.19e-01	1.417
1102044	ENSG00000182195	23394	LDOC1	leucine zipper, down-regulated in cancer 1	23641	X	n/a	n/a	6.08e-01	1.416
279982981	ENSG00000244223	0	AL121936.2	AL121936.2	0	6	n/a	n/a	5.35e-01	1.416
279845951	ENSG00000230605	0	AC006326.5	AC006326.5	0	7	n/a	n/a	5.35e-01	1.416
1095483	ENSG00000144362	149620	PHOSPHO2	phosphatase, orphan 2	493911	2	n/a	n/a	7.28e-01	1.416
1091802	ENSG00000119414	5505	PPP6C	protein phosphatase 6, catalytic subunit	5537	9	n/a	n/a	8.03e-01	1.416
280013386	ENSG00000249436	0	CTD-2023N9.3	CTD-2023N9.3	0	5	n/a	n/a	2.99e-01	1.416
1091872	ENSG00000119888	4047	EPCAM	epithelial cell adhesion molecule	4072	2	n/a	n/a	2.94e-01	1.416
279768649	ENSG00000223812	0	RP11-197K6.1	RP11-197K6.1	0	3	n/a	n/a	5.58e-01	1.416
1108913	ENSG00000239779	23313	WBP1	WW domain binding protein 1	23559	2	n/a	n/a	7.74e-01	1.416
279651055	ENSG00000198833	30946	UBE2J1	ubiquitin-conjugating enzyme E2, J1, U	51465	6	n/a	n/a	7.79e-01	1.415
280082707	ENSG00000255190	0	RP11-163O19.2	RP11-163O19.2	0	11	n/a	n/a	7.07e-01	1.415
280008927	ENSG00000249042	0	CTD-2015H6.3	CTD-2015H6.3	0	5	n/a	n/a	7.12e-01	1.415
279955647	ENSG00000241318	0	RP11-47K11.2	RP11-47K11.2	0	1	n/a	n/a	3.04e-01	1.415
1093318	ENSG00000131143	1318	COX4I1	cytochrome c oxidase subunit IV isoform 1	1327	16	n/a	n/a	7.06e-01	1.415
279860462	ENSG00000231903	0	AC079354.5	AC079354.5	0	2	n/a	n/a	5.78e-01	1.415
279821958	ENSG00000228462	0	RP11-445N18.3	RP11-445N18.3	0	10	n/a	n/a	3.23e-01	1.415
280136465	ENSG00000259646	0	AC140725.7	AC140725.7	0	15	n/a	n/a	5.35e-01	1.415
279929253	ENSG00000238038	0	ATP6V0E1P3	ATPase, H+ transporting, lysosomal 9kDa, V0 subunit e1 pseudogene 3	0	2	n/a	n/a	5.58e-01	1.415
1093917	ENSG00000135070	57371	ISCA1	iron-sulfur cluster assembly 1 homolog (S. cerevisiae)	81689	9	n/a	n/a	7.75e-01	1.414
1099563	ENSG00000169446	60275	MMGT1	membrane magnesium transporter 1	93380	X	n/a	n/a	8.12e-01	1.414
1101663	ENSG00000179958	54917	DCTPP1	dCTP pyrophosphatase 1	79077	16	n/a	n/a	7.62e-01	1.414
279886041	ENSG00000234171	157121707	AC108488.3	AC108488.3	100506054	2	n/a	n/a	7.60e-01	1.414
279750548	ENSG00000220418	0	RP1-131H7.2	RP1-131H7.2	0	6	n/a	n/a	3.19e-01	1.414
1097758	ENSG00000162704	9947	ARPC5	actin related protein 2/3 complex, subunit 5, 16kDa	10092	1	n/a	n/a	7.11e-01	1.414
1109099	ENSG00000243678	4800	NME1-NME2	NME1-NME2 readthrough	4831	17	n/a	n/a	7.36e-01	1.414
1105896	ENSG00000213719	1183	CLIC1	chloride intracellular channel 1	1192	6	n/a	n/a	5.99e-01	1.414
279975037	ENSG00000243445	0	RP11-715J22.1	RP11-715J22.1	0	16	n/a	n/a	2.91e-01	1.414
279781183	ENSG00000224855	157129257	OPA1-AS1	OPA1 antisense RNA 1 (non-protein coding)	100873941	3	n/a	n/a	7.59e-01	1.413
280127694	ENSG00000259137	0	RP11-305B6.1	RP11-305B6.1	0	14	n/a	n/a	7.57e-01	1.413
279851807	ENSG00000231162	0	COX11P1	COX11 cytochrome c oxidase assembly homolog (yeast) pseudogene 1	0	6	n/a	n/a	6.56e-01	1.413
279810147	ENSG00000227361	0	AC108039.2	AC108039.2	0	2	n/a	n/a	8.09e-01	1.413
279763850	ENSG00000223430	0	AC011243.1	AC011243.1	0	2	n/a	n/a	7.68e-01	1.413
279720755	ENSG00000213305	0	AP000857.1	AP000857.1	0	11	n/a	n/a	7.27e-01	1.412
280111533	ENSG00000258072	0	RP11-554D14.2	RP11-554D14.2	0	12	n/a	n/a	5.58e-01	1.412
279824788	ENSG00000228705	0	RP5-885L7.10	RP5-885L7.10	0	20	n/a	n/a	6.11e-01	1.411
1095263	ENSG00000143183	33790	TMCO1	transmembrane and coiled-coil domains 1	54499	1	n/a	n/a	6.53e-01	1.411
279718358	ENSG00000213028	0	RP11-108F13.2	RP11-108F13.2	0	1	n/a	n/a	7.83e-01	1.411
1088257	ENSG00000077348	36194	EXOSC5	exosome component 5	56915	19	n/a	n/a	7.63e-01	1.411
1092753	ENSG00000126756	8351	UXT	ubiquitously-expressed transcript	8409	X	n/a	n/a	6.19e-01	1.411
279934654	ENSG00000238670	0	snoU13	Small nucleolar RNA U13	0	3	n/a	n/a	5.35e-01	1.411
1091385	ENSG00000115827	55869	DCAF17	DDB1 and CUL4 associated factor 17	80067	2	n/a	n/a	7.65e-01	1.410
1100131	ENSG00000171860	715	C3AR1	complement component 3a receptor 1	719	12	n/a	n/a	2.89e-01	1.410
279992881	ENSG00000246363	180920	RP11-13A1.1	RP11-13A1.1	728084	12	n/a	n/a	7.24e-01	1.410
279820695	ENSG00000228350	0	RP11-148G20.1	RP11-148G20.1	0	3	n/a	n/a	5.57e-01	1.410
279863603	ENSG00000232167	0	AC137675.1	AC137675.1	0	3	n/a	n/a	5.35e-01	1.410
1100536	ENSG00000173714	79031	WFIKKN2	WAP, follistatin/kazal, immunoglobulin, kunitz and netrin domain containing 2	124857	17	n/a	n/a	7.42e-01	1.410
280089157	ENSG00000255674	0	AC013718.1	AC013718.1	0	2	n/a	n/a	5.79e-01	1.409
279939188	ENSG00000239345	0	HNRNPA1P26	heterogeneous nuclear ribonucleoprotein A1 pseudogene 26	0	X	n/a	n/a	7.78e-01	1.409
1088678	ENSG00000088986	8586	DYNLL1	dynein, light chain, LC8-type 1	8655	12	n/a	n/a	7.74e-01	1.409
1100523	ENSG00000173660	7345	UQCRH	ubiquinol-cytochrome c reductase hinge protein	7388	1	n/a	n/a	7.32e-01	1.408
280051559	ENSG00000253032	0	U6	U6 spliceosomal RNA	0	5	n/a	n/a	5.35e-01	1.408
280049445	ENSG00000252727	0	SCARNA11	Small Cajal body specific RNA 11	0	12	n/a	n/a	5.35e-01	1.408
1091167	ENSG00000114279	2242	FGF12	fibroblast growth factor 12	2257	3	n/a	n/a	7.58e-01	1.408
1091162	ENSG00000114209	11075	PDCD10	programmed cell death 10	11235	3	n/a	n/a	8.19e-01	1.408
1091747	ENSG00000118785	6656	SPP1	secreted phosphoprotein 1	6696	4	n/a	n/a	3.39e-01	1.408
1093857	ENSG00000134717	60042	BTF3L4	basic transcription factor 3-like 4	91408	1	n/a	n/a	7.28e-01	1.408
279928280	ENSG00000237951	0	PPIL1P1	peptidylprolyl isomerase (cyclophilin)-like 1 pseudogene 1	0	2	n/a	n/a	8.17e-01	1.407
279895903	ENSG00000235015	0	RP11-216N14.1	RP11-216N14.1	0	1	n/a	n/a	6.05e-01	1.407
279938412	ENSG00000239256	0	RP11-22N12.1	RP11-22N12.1	0	17	n/a	n/a	3.55e-01	1.407
1098393	ENSG00000164794	26757	KCNV1	potassium channel, subfamily V, member 1	27012	8	n/a	n/a	3.20e-01	1.407
279705459	ENSG00000207067	0	SNORA72	small nucleolar RNA, H/ACA box 72	0	8	n/a	n/a	3.19e-01	1.407
1094889	ENSG00000140450	60120	ARRDC4	arrestin domain containing 4	91947	15	n/a	n/a	5.61e-01	1.407
279935345	ENSG00000238775	0	snoU13	Small nucleolar RNA U13	0	6	n/a	n/a	2.89e-01	1.407
1091349	ENSG00000115561	31132	CHMP3	charged multivesicular body protein 3	51652	2	n/a	n/a	7.81e-01	1.406
279760007	ENSG00000222457	0	U6	U6 spliceosomal RNA	0	1	n/a	n/a	5.35e-01	1.406
279747741	ENSG00000218350	0	RP11-789A7.1	RP11-789A7.1	0	6	n/a	n/a	7.29e-01	1.406
279993194	ENSG00000246493	0	SNHG8	small nucleolar RNA host gene 8 (non-protein coding)	0	4	n/a	n/a	7.38e-01	1.405
279901819	ENSG00000235578	0	XXbac-B33L19.4	XXbac-B33L19.4	0	22	n/a	n/a	5.94e-01	1.405
279909104	ENSG00000236281	0	AC093106.5	AC093106.5	0	7	n/a	n/a	5.57e-01	1.405
279874791	ENSG00000233155	0	HMGA1P8	high mobility group AT-hook 1 pseudogene 8	0	2	n/a	n/a	7.61e-01	1.405
279763306	ENSG00000223380	0	SEC22B	SEC22 vesicle trafficking protein homolog B (S. cerevisiae) (gene/pseudogene)	0	1	n/a	n/a	7.10e-01	1.404
1087554	ENSG00000050628	5701	PTGER3	prostaglandin E receptor 3 (subtype EP3)	5733	1	n/a	n/a	5.82e-01	1.404
1100173	ENSG00000172031	90091	EPHX4	epoxide hydrolase 4	253152	1	n/a	n/a	7.63e-01	1.404
1088746	ENSG00000090266	4682	NDUFB2	NADH dehydrogenase (ubiquinone) 1 beta subcomplex, 2, 8kDa	4708	7	n/a	n/a	7.62e-01	1.403
279734819	ENSG00000214908	0	RP11-229M1.2	RP11-229M1.2	0	9	n/a	n/a	2.99e-01	1.403
1087186	ENSG00000012817	8231	KDM5D	lysine (K)-specific demethylase 5D	8284	Y	n/a	n/a	3.44e-01	1.403
279717439	ENSG00000212588	166966	SNORA26	small nucleolar RNA, H/ACA box 26	677810	4	n/a	n/a	3.40e-01	1.403
1091995	ENSG00000120738	1945	EGR1	early growth response 1	1958	5	n/a	n/a	3.47e-01	1.403
1095066	ENSG00000141552	31009	ANAPC11	anaphase promoting complex subunit 11	51529	17	n/a	n/a	7.30e-01	1.403
1096584	ENSG00000153310	31051	FAM49B	family with sequence similarity 49, member B	51571	8	n/a	n/a	7.94e-01	1.403
279825697	ENSG00000228793	0	RP1-223B1.1	RP1-223B1.1	0	6	n/a	n/a	6.07e-01	1.403
280021914	ENSG00000250094	0	RP4-639F20.3	RP4-639F20.3	0	1	n/a	n/a	6.90e-01	1.403
280119068	ENSG00000258651	0	RP11-545M17.1	RP11-545M17.1	0	14	n/a	n/a	2.97e-01	1.403
279951956	ENSG00000240847	0	AC022408.1	AC022408.1	0	15	n/a	n/a	6.06e-01	1.403
1100511	ENSG00000173598	11004	NUDT4	nudix (nucleoside diphosphate linked moiety X)-type motif 4	11163	12	n/a	n/a	7.81e-01	1.403
280051013	ENSG00000252954	0	AL451164.1	AL451164.1	0	10	n/a	n/a	7.65e-01	1.402
279934682	ENSG00000238674	0	snoU13	Small nucleolar RNA U13	0	5	n/a	n/a	5.35e-01	1.402
279657602	ENSG00000199436	0	SNORD9	small nucleolar RNA, C/D box 9	0	14	n/a	n/a	5.35e-01	1.402
1098593	ENSG00000165629	506	ATP5C1	ATP synthase, H+ transporting, mitochondrial F1 complex, gamma polypeptide 1	509	10	n/a	n/a	7.79e-01	1.401
279962087	ENSG00000241992	0	AL139347.1	AL139347.1	0	1	n/a	n/a	5.35e-01	1.401
280060410	ENSG00000253711	0	RP11-787D18.1	RP11-787D18.1	0	8	n/a	n/a	5.96e-01	1.401
1100800	ENSG00000175182	79471	FAM131A	family with sequence similarity 131, member A	131408	3	n/a	n/a	5.57e-01	1.400
1087188	ENSG00000012963	34437	UBR7	ubiquitin protein ligase E3 component n-recognin 7 (putative)	55148	14	n/a	n/a	7.14e-01	1.400
279714173	ENSG00000211881	0	TRAJ8	T cell receptor alpha joining 8	0	14	n/a	n/a	5.35e-01	1.400
279986979	ENSG00000244608	0	RP11-47K11.3	RP11-47K11.3	0	1	n/a	n/a	3.06e-01	1.400
279836223	ENSG00000229759	0	MRPS18AP1	mitochondrial ribosomal protein S18A pseudogene 1	0	3	n/a	n/a	5.56e-01	1.400
280135548	ENSG00000259580	0	RP11-37C7.1	RP11-37C7.1	0	15	n/a	n/a	6.11e-01	1.399
1094807	ENSG00000139826	59135	ABHD13	abhydrolase domain containing 13	84945	13	n/a	n/a	6.07e-01	1.399
1106143	ENSG00000214708	0	AC090616.2	Uncharacterized protein	0	17	n/a	n/a	5.56e-01	1.399
279789489	ENSG00000225580	0	RP1-159M24.1	RP1-159M24.1	0	6	n/a	n/a	7.73e-01	1.399
279929588	ENSG00000238072	0	RP11-305M3.2	RP11-305M3.2	0	7	n/a	n/a	6.05e-01	1.399
279956709	ENSG00000241434	0	CTD-2224J9.4	CTD-2224J9.4	0	19	n/a	n/a	5.57e-01	1.398
1092708	ENSG00000126249	58516	PDCD2L	programmed cell death 2-like	84306	19	n/a	n/a	7.50e-01	1.398
1092189	ENSG00000122584	29743	NXPH1	neurexophilin 1	30010	7	n/a	n/a	7.05e-01	1.398
279665855	ENSG00000201852	0	U6	U6 spliceosomal RNA	0	18	n/a	n/a	5.35e-01	1.397
279867539	ENSG00000232549	0	RP1-93C23.1	RP1-93C23.1	0	X	n/a	n/a	5.82e-01	1.397
279891298	ENSG00000234643	0	EIF3FP1	eukaryotic translation initiation factor 3, subunit F pseudogene 1	0	21	n/a	n/a	5.99e-01	1.397
279728145	ENSG00000214121	0	RP11-382H24.3	RP11-382H24.3	0	9	n/a	n/a	7.60e-01	1.397
1101874	ENSG00000181218	60226	HIST3H2A	histone cluster 3, H2a	92815	1	n/a	n/a	5.69e-01	1.396
279967924	ENSG00000242619	0	AC090058.1	AC090058.1	0	12	n/a	n/a	5.34e-01	1.396
1098428	ENSG00000164924	7491	YWHAZ	tyrosine 3-monooxygenase/tryptophan 5-monooxygenase activation protein, zeta polypeptide	7534	8	n/a	n/a	6.56e-01	1.396
1097680	ENSG00000162409	5531	PRKAA2	protein kinase, AMP-activated, alpha 2 catalytic subunit	5563	1	n/a	n/a	6.12e-01	1.395
1096067	ENSG00000148834	9309	GSTO1	glutathione S-transferase omega 1	9446	10	n/a	n/a	2.90e-01	1.395
1109069	ENSG00000243147	9411	MRPL33	mitochondrial ribosomal protein L33	9553	2	n/a	n/a	5.82e-01	1.395
1104324	ENSG00000197584	10096	KCNMB2	potassium large conductance calcium-activated channel, subfamily M, beta member 2	10242	3	n/a	n/a	7.04e-01	1.395
1090140	ENSG00000106066	33795	CPVL	carboxypeptidase, vitellogenic-like	54504	7	n/a	n/a	7.63e-01	1.394
1091134	ENSG00000113851	30667	CRBN	cereblon	51185	3	n/a	n/a	7.62e-01	1.394
279486816	ENSG00000178146	0	RP1-232L22__B.1	RP1-232L22__B.1	0	X	n/a	n/a	7.25e-01	1.394
1095612	ENSG00000145332	36836	KLHL8	kelch-like 8 (Drosophila)	57563	4	n/a	n/a	5.93e-01	1.394
1094383	ENSG00000137434	110342	C6orf52	chromosome 6 open reading frame 52	347744	6	n/a	n/a	7.09e-01	1.394
1103713	ENSG00000189046	78855	ALKBH2	alkB, alkylation repair homolog 2 (E. coli)	121642	12	n/a	n/a	7.31e-01	1.394
280007230	ENSG00000248891	0	CTD-2335O3.2	CTD-2335O3.2	0	5	n/a	n/a	5.34e-01	1.394
279705592	ENSG00000207089	0	U6	U6 spliceosomal RNA	0	14	n/a	n/a	5.34e-01	1.394
279725990	ENSG00000213946	0	DNAJB1P1	DnaJ (Hsp40) homolog, subfamily B, member 1 pseudogene 1	0	2	n/a	n/a	6.49e-01	1.393
1098689	ENSG00000165997	85705	ARL5B	ADP-ribosylation factor-like 5B	221079	10	n/a	n/a	7.84e-01	1.393
279989653	ENSG00000245311	0	RP11-165P7.1	RP11-165P7.1	0	12	n/a	n/a	7.48e-01	1.393
280043145	ENSG00000251815	1013516	SNORD116-26	small nucleolar RNA, C/D box 116-26	100033438	15	n/a	n/a	5.66e-01	1.393
1097924	ENSG00000163320	8479	CGGBP1	CGG triplet repeat binding protein 1	8545	3	n/a	n/a	7.26e-01	1.393
280091171	ENSG00000255896	0	U47924.19	U47924.19	0	12	n/a	n/a	5.71e-01	1.393
280096044	ENSG00000256464	0	RP11-613F22.5	RP11-613F22.5	0	11	n/a	n/a	5.77e-01	1.393
1111532	ENSG00000224699	0	RP11-225L12.2	RP11-225L12.2	0	1	n/a	n/a	7.17e-01	1.392
279974580	ENSG00000243388	0	RPL3P3	ribosomal protein L3 pseudogene 3	0	14	n/a	n/a	7.72e-01	1.392
1087647	ENSG00000057608	2649	GDI2	GDP dissociation inhibitor 2	2665	10	n/a	n/a	7.34e-01	1.392
1097614	ENSG00000161970	6122	RPL26	ribosomal protein L26	6154	17	n/a	n/a	5.56e-01	1.392
279709113	ENSG00000207722	1012768	MIR520B	microRNA 520b	574473	19	n/a	n/a	5.34e-01	1.392
279839669	ENSG00000230074	0	RP11-195F19.9	RP11-195F19.9	0	9	n/a	n/a	7.22e-01	1.392
279884024	ENSG00000233971	0	AC067950.1	AC067950.1	0	2	n/a	n/a	3.19e-01	1.392
1096124	ENSG00000149313	37956	AASDHPPT	aminoadipate-semialdehyde dehydrogenase-phosphopantetheinyl transferase	60496	11	n/a	n/a	7.75e-01	1.392
1101758	ENSG00000180581	0	SRP9P1	signal recognition particle 9 pseudogene 1	0	10	n/a	n/a	6.37e-01	1.392
279704563	ENSG00000206906	0	U6	U6 spliceosomal RNA	0	14	n/a	n/a	5.34e-01	1.392
1091697	ENSG00000118276	9197	B4GALT6	UDP-Gal:betaGlcNAc beta 1,4- galactosyltransferase, polypeptide 6	9331	18	n/a	n/a	7.44e-01	1.391
279736378	ENSG00000215035	0	FDPSP5	farnesyl diphosphate synthase pseudogene 5	0	X	n/a	n/a	7.77e-01	1.391
279759573	ENSG00000222350	0	AC055758.1	AC055758.1	0	3	n/a	n/a	5.34e-01	1.391
279832400	ENSG00000229399	0	RP11-378J18.6	RP11-378J18.6	0	1	n/a	n/a	5.94e-01	1.391
280062413	ENSG00000253833	0	RP11-367E12.4	RP11-367E12.4	0	8	n/a	n/a	7.79e-01	1.391
280122597	ENSG00000258843	0	RP11-286O18.1	RP11-286O18.1	0	14	n/a	n/a	7.41e-01	1.391
1096640	ENSG00000153956	777	CACNA2D1	calcium channel, voltage-dependent, alpha 2/delta subunit 1	781	7	n/a	n/a	5.78e-01	1.391
1105458	ENSG00000205364	4473	MT1M	metallothionein 1M	4499	16	n/a	n/a	4.16e-01	1.390
280119635	ENSG00000258677	0	RP11-463D19.2	RP11-463D19.2	0	8	n/a	n/a	7.27e-01	1.390
279829743	ENSG00000229165	0	GDI2P1	GDP dissociation inhibitor 2 pseudogene 1	0	7	n/a	n/a	7.61e-01	1.390
279967677	ENSG00000242598	0	RP5-837I24.3	RP5-837I24.3	0	1	n/a	n/a	5.58e-01	1.390
279960106	ENSG00000241811	0	AC041005.1	AC041005.1	0	8	n/a	n/a	5.59e-01	1.390
1100035	ENSG00000171476	58726	HOPX	HOP homeobox	84525	4	n/a	n/a	3.09e-01	1.390
1096690	ENSG00000154277	7302	UCHL1	ubiquitin carboxyl-terminal esterase L1 (ubiquitin thiolesterase)	7345	4	n/a	n/a	5.80e-01	1.389
1096249	ENSG00000150672	1728	DLG2	discs, large homolog 2 (Drosophila)	1740	11	n/a	n/a	7.20e-01	1.389
279938282	ENSG00000239233	0	AL161450.1	AL161450.1	0	9	n/a	n/a	5.34e-01	1.389
1098845	ENSG00000166557	23178	TMED3	transmembrane emp24 protein transport domain containing 3	23423	15	n/a	n/a	5.57e-01	1.389
280037906	ENSG00000251374	0	RPS23P5	ribosomal protein S23 pseudogene 5	0	5	n/a	n/a	5.91e-01	1.388
279659282	ENSG00000199932	0	RNU1-18P	RNA, U1 small nuclear 18, pseudogene	0	6	n/a	n/a	5.34e-01	1.388
279978457	ENSG00000243723	0	AC008070.1	AC008070.1	0	2	n/a	n/a	5.34e-01	1.388
279842211	ENSG00000230305	0	AC004980.9	AC004980.9	0	7	n/a	n/a	5.88e-01	1.388
1105513	ENSG00000205579	0	DYNLL1P1	dynein, light chain, LC8-type 1 pseudogene 1	0	14	n/a	n/a	7.63e-01	1.388
1096023	ENSG00000148444	23167	COMMD3	COMM domain containing 3	23412	10	n/a	n/a	6.11e-01	1.388
1089775	ENSG00000104231	55555	ZFAND1	zinc finger, AN1-type domain 1	79752	8	n/a	n/a	7.53e-01	1.387
1090620	ENSG00000109971	3292	HSPA8	heat shock 70kDa protein 8	3312	11	n/a	n/a	5.56e-01	1.387
1087203	ENSG00000013561	9460	RNF14	ring finger protein 14	9604	5	n/a	n/a	7.98e-01	1.387
279755852	ENSG00000221792	1023061	MIR1282	microRNA 1282	100302254	15	n/a	n/a	7.47e-01	1.387
1106997	ENSG00000225794	0	AC073321.4	AC073321.4	0	2	n/a	n/a	6.00e-01	1.387
1093070	ENSG00000129562	1591	DAD1	defender against cell death 1	1603	14	n/a	n/a	6.48e-01	1.386
1096241	ENSG00000150625	2806	GPM6A	glycoprotein M6A	2823	4	n/a	n/a	6.17e-01	1.386
279786287	ENSG00000225302	0	RP11-539I5.1	RP11-539I5.1	0	10	n/a	n/a	5.58e-01	1.386
1099507	ENSG00000169220	10489	RGS14	regulator of G-protein signaling 14	10636	5	n/a	n/a	7.62e-01	1.386
279941363	ENSG00000239600	0	AP000797.2	AP000797.2	0	11	n/a	n/a	5.34e-01	1.386
1101399	ENSG00000178381	59951	ZFAND2A	zinc finger, AN1-type domain 2A	90637	7	n/a	n/a	7.80e-01	1.386
1103333	ENSG00000187601	28722	MAGEH1	melanoma antigen family H, 1	28986	X	n/a	n/a	7.12e-01	1.386
280113159	ENSG00000258232	0	RP11-161H23.5	RP11-161H23.5	0	12	n/a	n/a	5.58e-01	1.386
279935032	ENSG00000238729	0	snoU13	Small nucleolar RNA U13	0	X	n/a	n/a	5.34e-01	1.386
1091541	ENSG00000116918	7214	TSNAX	translin-associated factor X	7257	1	n/a	n/a	7.10e-01	1.385
1088288	ENSG00000078140	3075	UBE2K	ubiquitin-conjugating enzyme E2K	3093	4	n/a	n/a	6.50e-01	1.385
1100279	ENSG00000172465	9204	TCEAL1	transcription elongation factor A (SII)-like 1	9338	X	n/a	n/a	7.21e-01	1.385
279796894	ENSG00000226221	0	AC022431.1	AC022431.1	0	5	n/a	n/a	3.02e-01	1.385
279667395	ENSG00000202317	0	U1	U1 spliceosomal RNA	0	11	n/a	n/a	5.34e-01	1.385
280089055	ENSG00000255664	0	AE000658.29	AE000658.29	0	14	n/a	n/a	5.67e-01	1.384
280024049	ENSG00000250266	0	RP11-789C1.1	RP11-789C1.1	0	4	n/a	n/a	5.91e-01	1.384
279914863	ENSG00000236814	0	RP11-446E9.1	RP11-446E9.1	0	8	n/a	n/a	6.51e-01	1.384
1093903	ENSG00000134986	9181	C5orf13	chromosome 5 open reading frame 13	9315	5	n/a	n/a	7.25e-01	1.384
279735887	ENSG00000215007	0	DNAJA1P3	DnaJ (Hsp40) homolog, subfamily A, member 1 pseudogene 3	0	X	n/a	n/a	6.14e-01	1.383
1098831	ENSG00000166503	30297	AC024270.1	Hepatoma-derived growth factor-related protein 3	50810	15	n/a	n/a	6.93e-01	1.383
280029421	ENSG00000250703	0	CTD-2533K21.1	CTD-2533K21.1	0	5	n/a	n/a	5.34e-01	1.383
280138468	ENSG00000259765	0	AF254982.1	AF254982.1	0	21	n/a	n/a	5.79e-01	1.383
279780666	ENSG00000224806	0	AP000357.5	AP000357.5	0	22	n/a	n/a	6.09e-01	1.383
279976406	ENSG00000243563	0	AL020995.1	AL020995.1	0	1	n/a	n/a	5.76e-01	1.383
279722112	ENSG00000213443	0	NPM1P5	nucleophosmin 1 (nucleolar phosphoprotein B23, numatrin) pseudogene 5	0	12	n/a	n/a	7.56e-01	1.383
279929289	ENSG00000238041	0	RP11-59K5.1	RP11-59K5.1	0	11	n/a	n/a	2.89e-01	1.382
1093374	ENSG00000131507	56536	NDFIP1	Nedd4 family interacting protein 1	80762	5	n/a	n/a	7.68e-01	1.382
279999419	ENSG00000248272	0	AL593851.1	AL593851.1	0	9	n/a	n/a	5.65e-01	1.382
279710387	ENSG00000207977	1012773	MIR524	microRNA 524	574478	19	n/a	n/a	5.34e-01	1.382
279838735	ENSG00000229991	0	AKR1B1P1	aldehyde reductase family 1, member B1 pseudogene 1	0	1	n/a	n/a	6.18e-01	1.382
279600014	ENSG00000196205	0	EEF1A1P5	eukaryotic translation elongation factor 1 alpha 1 pseudogene 5	0	9	n/a	n/a	5.66e-01	1.382
279788834	ENSG00000225526	0	MKRN2-AS1	MKRN2 antisense RNA 1 (non-protein coding)	0	3	n/a	n/a	6.61e-01	1.382
1098754	ENSG00000166226	10429	CCT2	chaperonin containing TCP1, subunit 2 (beta)	10576	12	n/a	n/a	7.81e-01	1.382
1098683	ENSG00000165973	4719	NELL1	NEL-like 1 (chicken)	4745	11	n/a	n/a	3.05e-01	1.382
279894355	ENSG00000234881	0	RP11-417B4.4	RP11-417B4.4	0	9	n/a	n/a	7.55e-01	1.381
279943683	ENSG00000239898	0	AC026150.4	AC026150.4	0	15	n/a	n/a	5.33e-01	1.381
279825269	ENSG00000228757	0	AB019438.66	AB019438.66	0	14	n/a	n/a	5.33e-01	1.381
1099524	ENSG00000169255	8636	B3GALNT1	beta-1,3-N-acetylgalactosaminyltransferase 1 (globoside blood group)	8706	3	n/a	n/a	7.10e-01	1.381
280046575	ENSG00000252310	6058	RNY5	RNA, Ro-associated Y5	6090	7	n/a	n/a	5.33e-01	1.381
1107813	ENSG00000231228	0	CTD-2593A12.4	CTD-2593A12.4	0	5	n/a	n/a	8.12e-01	1.381
1092256	ENSG00000123144	54842	C19orf43	chromosome 19 open reading frame 43	79002	19	n/a	n/a	7.36e-01	1.381
279750201	ENSG00000220105	0	RP11-307I14.2	RP11-307I14.2	0	9	n/a	n/a	5.58e-01	1.381
1098847	ENSG00000166562	59960	SEC11C	SEC11 homolog C (S. cerevisiae)	90701	18	n/a	n/a	5.91e-01	1.380
280110689	ENSG00000257979	0	RP11-115H15.1	RP11-115H15.1	0	12	n/a	n/a	6.00e-01	1.380
280093652	ENSG00000256181	0	AP000438.4	AP000438.4	0	11	n/a	n/a	7.56e-01	1.380
279897877	ENSG00000235189	0	RP4-537K23.4	RP4-537K23.4	0	X	n/a	n/a	6.48e-01	1.380
1101871	ENSG00000181195	5147	PENK	proenkephalin	5179	8	n/a	n/a	5.66e-01	1.380
279739370	ENSG00000215349	0	MRPL3P1	mitochondrial ribosomal protein L3 pseudogene 1	0	13	n/a	n/a	7.59e-01	1.380
279884771	ENSG00000234043	0	RP11-56M3.1	RP11-56M3.1	0	10	n/a	n/a	7.95e-01	1.379
279890499	ENSG00000234565	0	COX6B1P1	cytochrome c oxidase subunit VIb polypeptide 1 (ubiquitous) pseudogene 1	0	7	n/a	n/a	5.57e-01	1.379
279666121	ENSG00000201937	1013540	SNORD115-26	small nucleolar RNA, C/D box 115-26	100033802	15	n/a	n/a	5.33e-01	1.379
1096310	ENSG00000151287	60248	C13orf27	chromosome 13 open reading frame 27	93081	13	n/a	n/a	7.72e-01	1.379
279846412	ENSG00000230648	0	RP3-406P24.3	RP3-406P24.3	0	6	n/a	n/a	6.21e-01	1.379
1090615	ENSG00000109927	6965	TECTA	tectorin alpha	7007	11	n/a	n/a	6.21e-01	1.378
279938335	ENSG00000239239	0	AC026440.1	AC026440.1	0	5	n/a	n/a	5.33e-01	1.378
1091737	ENSG00000118680	68077	MYL12B	myosin, light chain 12B, regulatory	103910	18	n/a	n/a	7.63e-01	1.378
279817250	ENSG00000228041	0	RP4-581F12.1	RP4-581F12.1	0	X	n/a	n/a	5.65e-01	1.378
1094943	ENSG00000140798	60804	ABCC12	ATP-binding cassette, sub-family C (CFTR/MRP), member 12	94160	16	n/a	n/a	7.46e-01	1.378
279707783	ENSG00000207456	0	U6	U6 spliceosomal RNA	0	2	n/a	n/a	5.33e-01	1.378
1099649	ENSG00000169861	0	IGHV1OR21-1	immunoglobulin heavy variable 1/OR21-1 (non-functional)	0	21	n/a	n/a	5.79e-01	1.378
1105502	ENSG00000205542	7071	TMSB4X	thymosin beta 4, X-linked	7114	X	n/a	n/a	7.62e-01	1.377
279781567	ENSG00000224891	0	AC007899.3	AC007899.3	0	2	n/a	n/a	7.74e-01	1.377
279921682	ENSG00000237410	0	AP001092.4	AP001092.4	0	11	n/a	n/a	5.65e-01	1.377
1100497	ENSG00000173545	59914	ZNF622	zinc finger protein 622	90441	5	n/a	n/a	7.11e-01	1.377
1090348	ENSG00000107833	10213	NPM3	nucleophosmin/nucleoplasmin 3	10360	10	n/a	n/a	5.79e-01	1.377
279979461	ENSG00000243829	0	CTB-33G10.1	CTB-33G10.1	0	19	n/a	n/a	5.56e-01	1.377
1094856	ENSG00000140264	25515	SERF2	small EDRK-rich factor 2	25764	15	n/a	n/a	7.61e-01	1.377
279773059	ENSG00000224162	0	UQCRHP3	ubiquinol-cytochrome c reductase hinge protein pseudogene 3	0	10	n/a	n/a	5.56e-01	1.377
280088293	ENSG00000255576	0	RP11-113C12.4	RP11-113C12.4	0	12	n/a	n/a	5.92e-01	1.377
1089270	ENSG00000100814	37091	CCNB1IP1	cyclin B1 interacting protein 1, E3 ubiquitin protein ligase	57820	14	n/a	n/a	6.47e-01	1.376
279783269	ENSG00000225031	0	EIF4BP7	eukaryotic translation initiation factor 4B pseudogene 7	0	X	n/a	n/a	7.62e-01	1.376
280003920	ENSG00000248626	0	GAPDHP40	glyceraldehyde 3 phosphate dehydrogenase pseudogene 40	0	5	n/a	n/a	3.13e-01	1.376
279935436	ENSG00000238791	0	snoU13	Small nucleolar RNA U13	0	8	n/a	n/a	5.33e-01	1.376
1105936	ENSG00000213920	80446	MDP1	magnesium-dependent phosphatase 1	145553	14	n/a	n/a	5.59e-01	1.376
1094038	ENSG00000135655	9814	USP15	ubiquitin specific peptidase 15	9958	12	n/a	n/a	8.19e-01	1.375
279703324	ENSG00000206696	26536	SNORD58B	small nucleolar RNA, C/D box 58B	26790	18	n/a	n/a	3.23e-01	1.375
1096074	ENSG00000148908	5969	RGS10	regulator of G-protein signaling 10	6001	10	n/a	n/a	5.56e-01	1.375
1092002	ENSG00000120805	397	ARL1	ADP-ribosylation factor-like 1	400	12	n/a	n/a	7.54e-01	1.375
279761932	ENSG00000223029	0	AC004969.1	AC004969.1	0	7	n/a	n/a	5.33e-01	1.374
279896533	ENSG00000235071	0	RP11-759L5.2	RP11-759L5.2	0	X	n/a	n/a	6.11e-01	1.374
279905598	ENSG00000235957	0	COX7CP1	cytochrome c oxidase subunit VIIc pseudogene 1	0	13	n/a	n/a	5.99e-01	1.374
279933352	ENSG00000238450	0	snoU13	Small nucleolar RNA U13	0	8	n/a	n/a	5.33e-01	1.374
1087866	ENSG00000067048	8584	DDX3Y	DEAD (Asp-Glu-Ala-Asp) box polypeptide 3, Y-linked	8653	Y	n/a	n/a	4.01e-01	1.374
1103482	ENSG00000188133	125657	TMEM215	transmembrane protein 215	401498	9	n/a	n/a	5.80e-01	1.374
280005214	ENSG00000248714	0	RP11-1079K10.3	RP11-1079K10.3	0	17	n/a	n/a	5.57e-01	1.373
279661711	ENSG00000200653	0	U4	U4 spliceosomal RNA	0	14	n/a	n/a	5.57e-01	1.373
1090509	ENSG00000108953	7488	YWHAE	tyrosine 3-monooxygenase/tryptophan 5-monooxygenase activation protein, epsilon polypeptide	7531	17	n/a	n/a	7.33e-01	1.373
279708427	ENSG00000207589	1012808	MIR508	microRNA 508	574513	X	n/a	n/a	5.33e-01	1.373
280042620	ENSG00000251738	0	AC073215.1	AC073215.1	0	2	n/a	n/a	5.33e-01	1.373
1098577	ENSG00000165553	37190	NGB	neuroglobin	58157	14	n/a	n/a	7.65e-01	1.373
279878804	ENSG00000233511	0	RP1-128O3.5	RP1-128O3.5	0	6	n/a	n/a	5.99e-01	1.372
279661081	ENSG00000200469	0	U6	U6 spliceosomal RNA	0	4	n/a	n/a	5.66e-01	1.372
1096962	ENSG00000156735	9389	BAG4	BCL2-associated athanogene 4	9530	8	n/a	n/a	5.56e-01	1.372
279803748	ENSG00000226824	0	RP4-756H11.3	RP4-756H11.3	0	7	n/a	n/a	5.85e-01	1.372
279734600	ENSG00000214881	0	TMEM14D	transmembrane protein 14D	0	10	n/a	n/a	5.56e-01	1.372
1096328	ENSG00000151414	79979	NEK7	NIMA (never in mitosis gene a)-related kinase 7	140609	1	n/a	n/a	5.57e-01	1.372
1094808	ENSG00000139832	34936	RAB20	RAB20, member RAS oncogene family	55647	13	n/a	n/a	2.88e-01	1.371
1098564	ENSG00000165502	6134	RPL36AL	ribosomal protein L36a-like	6166	14	n/a	n/a	6.11e-01	1.371
1092244	ENSG00000123091	26739	RNF11	ring finger protein 11	26994	1	n/a	n/a	7.63e-01	1.371
279986042	ENSG00000244512	0	AC079080.2	AC079080.2	0	4	n/a	n/a	6.62e-01	1.371
279954997	ENSG00000241229	0	AL121587.1	AL121587.1	0	20	n/a	n/a	5.82e-01	1.370
1089210	ENSG00000100519	5674	PSMC6	proteasome (prosome, macropain) 26S subunit, ATPase, 6	5706	14	n/a	n/a	7.62e-01	1.370
1090242	ENSG00000106701	58090	FSD1L	fibronectin type III and SPRY domain containing 1-like	83856	9	n/a	n/a	5.76e-01	1.370
280118319	ENSG00000258596	0	CTD-2576F9.1	CTD-2576F9.1	0	15	n/a	n/a	7.12e-01	1.370
1095653	ENSG00000145681	1395	HAPLN1	hyaluronan and proteoglycan link protein 1	1404	5	n/a	n/a	7.41e-01	1.370
1091393	ENSG00000115875	6396	SRSF7	serine/arginine-rich splicing factor 7	6432	2	n/a	n/a	7.31e-01	1.369
279774486	ENSG00000224272	0	AC114730.3	AC114730.3	0	2	n/a	n/a	3.31e-01	1.369
279711699	ENSG00000211528	0	AP001525.1	AP001525.1	0	18	n/a	n/a	5.33e-01	1.369
280107497	ENSG00000257664	0	RSL24D1P5	ribosomal L24 domain containing 1 pseudogene 5	0	12	n/a	n/a	2.99e-01	1.369
1090731	ENSG00000110958	10570	PTGES3	prostaglandin E synthase 3 (cytosolic)	10728	12	n/a	n/a	6.36e-01	1.369
279662530	ENSG00000200890	0	RN5S99	RNA, 5S ribosomal 99	0	2	n/a	n/a	5.33e-01	1.369
1098739	ENSG00000166171	25660	DPCD	deleted in primary ciliary dyskinesia homolog (mouse)	25911	10	n/a	n/a	7.07e-01	1.369
279907937	ENSG00000236165	0	AC011816.3	AC011816.3	0	3	n/a	n/a	6.01e-01	1.369
1093928	ENSG00000135114	8569	OASL	2'-5'-oligoadenylate synthetase-like	8638	12	n/a	n/a	3.37e-01	1.369
1098276	ENSG00000164323	36860	KIAA1430	KIAA1430	57587	4	n/a	n/a	7.53e-01	1.368
1091797	ENSG00000119401	22709	TRIM32	tripartite motif containing 32	22954	9	n/a	n/a	5.61e-01	1.368
279933156	ENSG00000238417	0	RNU7-63P	RNA, U7 small nuclear 63 pseudogene	0	16	n/a	n/a	5.32e-01	1.368
279839342	ENSG00000230043	0	TMSL6	thymosin-like 6 (pseudogene)	0	20	n/a	n/a	3.48e-01	1.368
279913348	ENSG00000236686	0	BZW1P1	basic leucine zipper and W2 domains 1 pseudogene 1	0	3	n/a	n/a	6.33e-01	1.367
1092120	ENSG00000121933	137	ADORA3	adenosine A3 receptor	140	1	n/a	n/a	5.56e-01	1.367
1095384	ENSG00000143742	6686	SRP9	signal recognition particle 9kDa	6726	1	n/a	n/a	5.57e-01	1.367
1089990	ENSG00000105404	10420	RABAC1	Rab acceptor 1 (prenylated)	10567	19	n/a	n/a	7.45e-01	1.367
1094163	ENSG00000136267	1595	DGKB	diacylglycerol kinase, beta 90kDa	1607	7	n/a	n/a	6.36e-01	1.367
279932640	ENSG00000238336	0	snoU13	Small nucleolar RNA U13	0	7	n/a	n/a	5.32e-01	1.367
1098610	ENSG00000165678	26814	GHITM	growth hormone inducible transmembrane protein	27069	10	n/a	n/a	7.42e-01	1.367
1090651	ENSG00000110200	25655	C11orf51	chromosome 11 open reading frame 51	25906	11	n/a	n/a	7.08e-01	1.367
1088842	ENSG00000092199	3163	HNRNPC	heterogeneous nuclear ribonucleoprotein C (C1/C2)	3183	14	n/a	n/a	7.71e-01	1.366
1090192	ENSG00000106400	10320	ZNHIT1	zinc finger, HIT-type containing 1	10467	7	n/a	n/a	7.63e-01	1.366
279815748	ENSG00000227890	0	AC079354.2	AC079354.2	0	2	n/a	n/a	5.75e-01	1.366
279795432	ENSG00000226086	0	RP11-508N22.4	RP11-508N22.4	0	10	n/a	n/a	7.06e-01	1.366
1091833	ENSG00000119661	57787	DNAL1	dynein, axonemal, light chain 1	83544	14	n/a	n/a	7.51e-01	1.366
1099378	ENSG00000168675	749	C18orf1	chromosome 18 open reading frame 1	753	18	n/a	n/a	5.88e-01	1.366
1095031	ENSG00000141425	34486	RPRD1A	regulation of nuclear pre-mRNA domain containing 1A	55197	18	n/a	n/a	7.12e-01	1.366
279876666	ENSG00000233347	0	ERP29P1	endoplasmic reticulum lumenal protein 29 pseudogene 1	0	20	n/a	n/a	5.91e-01	1.366
1095536	ENSG00000144713	6129	RPL32	ribosomal protein L32	6161	3	n/a	n/a	5.70e-01	1.366
279752653	ENSG00000221232	0	AC012047.1	AC012047.1	0	10	n/a	n/a	5.32e-01	1.365
279711902	ENSG00000211582	1013352	MIR758	microRNA 758	768212	14	n/a	n/a	5.32e-01	1.365
279658176	ENSG00000199603	0	U6	U6 spliceosomal RNA	0	2	n/a	n/a	5.32e-01	1.365
1090382	ENSG00000108106	27083	UBE2S	ubiquitin-conjugating enzyme E2S	27338	19	n/a	n/a	5.63e-01	1.365
279714215	ENSG00000211887	0	TRAJ2	T cell receptor alpha joining 2 (non-functional)	0	14	n/a	n/a	5.32e-01	1.365
1093964	ENSG00000135334	34411	AKIRIN2	akirin 2	55122	6	n/a	n/a	6.24e-01	1.365
1094745	ENSG00000139410	76678	SDSL	serine dehydratase-like	113675	12	n/a	n/a	2.99e-01	1.365
1098621	ENSG00000165704	3231	HPRT1	hypoxanthine phosphoribosyltransferase 1	3251	X	n/a	n/a	6.11e-01	1.365
279795671	ENSG00000226099	0	RP11-544L8__B.2	RP11-544L8__B.2	0	6	n/a	n/a	6.21e-01	1.364
1099289	ENSG00000168288	26994	MMADHC	methylmalonic aciduria (cobalamin deficiency) cblD type, with homocystinuria	27249	2	n/a	n/a	7.62e-01	1.364
1096784	ENSG00000155100	31113	OTUD6B	OTU domain containing 6B	51633	8	n/a	n/a	7.26e-01	1.364
1091327	ENSG00000115457	3465	IGFBP2	insulin-like growth factor binding protein 2, 36kDa	3485	2	n/a	n/a	6.15e-01	1.364
1093429	ENSG00000131966	35148	ACTR10	actin-related protein 10 homolog (S. cerevisiae)	55860	14	n/a	n/a	7.71e-01	1.364
1092693	ENSG00000126088	7346	UROD	uroporphyrinogen decarboxylase	7389	1	n/a	n/a	7.80e-01	1.364
279760602	ENSG00000222624	0	U2	U2 spliceosomal RNA	0	1	n/a	n/a	3.03e-01	1.364
1105721	ENSG00000212664	0	RP11-592N21.1	RP11-592N21.1	0	15	n/a	n/a	6.11e-01	1.363
279667052	ENSG00000202225	0	5S_rRNA	5S ribosomal RNA	0	7	n/a	n/a	5.32e-01	1.363
279962491	ENSG00000242050	0	AL138832.1	AL138832.1	0	6	n/a	n/a	5.32e-01	1.363
1094513	ENSG00000138069	5829	RAB1A	RAB1A, member RAS oncogene family	5861	2	n/a	n/a	5.78e-01	1.363
279952688	ENSG00000240937	0	AC104434.2	AC104434.2	0	3	n/a	n/a	5.32e-01	1.363
1100294	ENSG00000172531	5467	PPP1CA	protein phosphatase 1, catalytic subunit, alpha isozyme	5499	11	n/a	n/a	7.13e-01	1.363
279715696	ENSG00000212160	0	U6	U6 spliceosomal RNA	0	4	n/a	n/a	5.32e-01	1.363
1099382	ENSG00000168701	28836	TMEM208	transmembrane protein 208	29100	16	n/a	n/a	7.25e-01	1.363
280092913	ENSG00000256075	0	RP11-81H14.3	RP11-81H14.3	0	12	n/a	n/a	7.14e-01	1.363
1095361	ENSG00000143575	10309	HAX1	HCLS1 associated protein X-1	10456	1	n/a	n/a	7.70e-01	1.363
279934906	ENSG00000238709	0	RNU7-56P	RNA, U7 small nuclear 56 pseudogene	0	X	n/a	n/a	5.32e-01	1.363
279952030	ENSG00000240850	0	AL512329.1	AL512329.1	0	6	n/a	n/a	5.32e-01	1.362
1088356	ENSG00000079950	8358	STX7	syntaxin 7	8417	6	n/a	n/a	7.62e-01	1.362
1105423	ENSG00000205269	1002442	TMEM170B	transmembrane protein 170B	100113407	6	n/a	n/a	5.81e-01	1.362
1102915	ENSG00000185787	10775	MORF4L1	mortality factor 4 like 1	10933	15	n/a	n/a	7.70e-01	1.362
280079477	ENSG00000255007	0	CTD-2589M5.4	CTD-2589M5.4	0	11	n/a	n/a	6.00e-01	1.362
1090220	ENSG00000106603	35033	C7orf44	chromosome 7 open reading frame 44	55744	7	n/a	n/a	7.29e-01	1.361
1104838	ENSG00000198961	9723	PJA2	praja ring finger 2	9867	5	n/a	n/a	6.13e-01	1.361
1091194	ENSG00000114520	8652	SNX4	sorting nexin 4	8723	3	n/a	n/a	7.83e-01	1.361
1089968	ENSG00000105341	34390	ATP5SL	ATP5S-like	55101	19	n/a	n/a	7.59e-01	1.361
1101108	ENSG00000176853	81316	FAM91A1	family with sequence similarity 91, member A1	157769	8	n/a	n/a	7.61e-01	1.361
280074787	ENSG00000254708	0	RP1-145M24.1	RP1-145M24.1	0	11	n/a	n/a	7.92e-01	1.361
279667227	ENSG00000202268	0	U3	Small nucleolar RNA U3	0	3	n/a	n/a	5.32e-01	1.361
1103815	ENSG00000196104	30343	SPOCK3	sparc/osteonectin, cwcv and kazal-like domains proteoglycan (testican) 3	50859	4	n/a	n/a	7.45e-01	1.361
280106145	ENSG00000257522	0	RP11-562L8.1	RP11-562L8.1	0	14	n/a	n/a	7.03e-01	1.361
1095886	ENSG00000147382	60128	FAM58A	family with sequence similarity 58, member A	92002	X	n/a	n/a	7.05e-01	1.361
279799327	ENSG00000226421	0	AC018641.6	AC018641.6	0	7	n/a	n/a	7.52e-01	1.361
1088019	ENSG00000071082	6128	RPL31	ribosomal protein L31	6160	2	n/a	n/a	5.69e-01	1.360
1098815	ENSG00000166446	78989	CDYL2	chromodomain protein, Y-like 2	124359	16	n/a	n/a	3.05e-01	1.360
1106424	ENSG00000216490	10290	IFI30	interferon, gamma-inducible protein 30	10437	19	n/a	n/a	3.07e-01	1.360
1095678	ENSG00000145817	57257	YIPF5	Yip1 domain family, member 5	81555	5	n/a	n/a	7.73e-01	1.360
1103628	ENSG00000188729	110148	OSTN	osteocrin	344901	3	n/a	n/a	8.08e-01	1.359
280064586	ENSG00000253988	0	RP11-489O18.1	RP11-489O18.1	0	8	n/a	n/a	6.08e-01	1.359
279953763	ENSG00000241093	0	AC021914.1	AC021914.1	0	11	n/a	n/a	3.29e-01	1.359
279904086	ENSG00000235787	0	RP11-219I21.1	RP11-219I21.1	0	3	n/a	n/a	5.99e-01	1.359
279746754	ENSG00000217648	0	RP1-95L4.4	RP1-95L4.4	0	6	n/a	n/a	5.82e-01	1.359
1092488	ENSG00000124767	2722	GLO1	glyoxalase I	2739	6	n/a	n/a	6.06e-01	1.358
1104798	ENSG00000198890	34459	PRMT6	protein arginine methyltransferase 6	55170	1	n/a	n/a	7.63e-01	1.358
280035493	ENSG00000251185	0	RP11-542G1.1	RP11-542G1.1	0	4	n/a	n/a	7.84e-01	1.358
1089184	ENSG00000100417	5340	PMM1	phosphomannomutase 1	5372	22	n/a	n/a	7.72e-01	1.358
1098748	ENSG00000166200	9184	COPS2	COP9 constitutive photomorphogenic homolog subunit 2 (Arabidopsis)	9318	15	n/a	n/a	7.08e-01	1.357
1094719	ENSG00000139239	0	RPL14P1	ribosomal protein L14 pseudogene 1	0	12	n/a	n/a	6.56e-01	1.357
1093677	ENSG00000133597	59990	ADCK2	aarF domain containing kinase 2	90956	7	n/a	n/a	5.81e-01	1.357
279865509	ENSG00000232362	0	ATP5LP2	ATP synthase, H+ transporting, mitochondrial Fo complex, subunit g, pseudogene 2	0	6	n/a	n/a	7.45e-01	1.357
279970896	ENSG00000242984	0	AC103783.1	AC103783.1	0	8	n/a	n/a	7.51e-01	1.356
279470193	ENSG00000176043	0	RP1-146I3.1	RP1-146I3.1	0	14	n/a	n/a	6.04e-01	1.356
1106218	ENSG00000214941	79058	ZSWIM7	zinc finger, SWIM-type containing 7	125150	17	n/a	n/a	8.03e-01	1.356
280049977	ENSG00000252804	0	U6	U6 spliceosomal RNA	0	2	n/a	n/a	5.32e-01	1.356
1100212	ENSG00000172209	2828	GPR22	G protein-coupled receptor 22	2845	7	n/a	n/a	7.27e-01	1.356
279669474	ENSG00000203480	0	AC061975.6	AC061975.6	0	17	n/a	n/a	5.31e-01	1.356
280025096	ENSG00000250347	0	AC005740.4	AC005740.4	0	5	n/a	n/a	8.15e-01	1.356
279862243	ENSG00000232050	0	CTA-125H2.3	CTA-125H2.3	0	22	n/a	n/a	5.31e-01	1.356
279783826	ENSG00000225093	0	RP1-111B22.2	RP1-111B22.2	0	6	n/a	n/a	6.29e-01	1.356
1091537	ENSG00000116885	79239	OSCP1	organic solute carrier partner 1	127700	1	n/a	n/a	7.70e-01	1.356
279822415	ENSG00000228499	0	TMSB10P1	thymosin beta 10 pseudogene 1	0	2	n/a	n/a	5.74e-01	1.356
1089912	ENSG00000105048	7095	TNNT1	troponin T type 1 (skeletal, slow)	7138	19	n/a	n/a	6.21e-01	1.356
280004085	ENSG00000248643	157124185	RBM14-RBM4	RBM14-RBM4 readthrough	100526737	11	n/a	n/a	7.63e-01	1.355
1094335	ENSG00000137154	6161	RPS6	ribosomal protein S6	6194	9	n/a	n/a	3.10e-01	1.355
279929729	ENSG00000238081	0	RP4-620F22.3	RP4-620F22.3	0	1	n/a	n/a	6.24e-01	1.355
279875806	ENSG00000233259	0	FABP3P2	fatty acid binding protein 3, pseudogene 2	0	13	n/a	n/a	5.57e-01	1.355
1090060	ENSG00000105697	37088	HAMP	hepcidin antimicrobial peptide	57817	19	n/a	n/a	5.73e-01	1.355
279948776	ENSG00000240455	0	AC105448.1	AC105448.1	0	4	n/a	n/a	6.30e-01	1.355
279804387	ENSG00000226872	0	AC002472.11	AC002472.11	0	22	n/a	n/a	7.62e-01	1.355
1102233	ENSG00000183011	58526	LSMD1	LSM domain containing 1	84316	17	n/a	n/a	7.28e-01	1.355
279982058	ENSG00000244117	0	RP11-3N2.1	RP11-3N2.1	0	7	n/a	n/a	5.63e-01	1.355
280128706	ENSG00000259199	0	CTD-2544M6.1	CTD-2544M6.1	0	15	n/a	n/a	5.80e-01	1.355
1090992	ENSG00000112695	1338	COX7A2	cytochrome c oxidase subunit VIIa polypeptide 2 (liver)	1347	6	n/a	n/a	5.64e-01	1.355
1091732	ENSG00000118596	9070	SLC16A7	solute carrier family 16, member 7 (monocarboxylic acid transporter 2)	9194	12	n/a	n/a	7.26e-01	1.354
1096709	ENSG00000154478	2832	GPR26	G protein-coupled receptor 26	2849	10	n/a	n/a	5.55e-01	1.354
279715633	ENSG00000212146	0	U6	U6 spliceosomal RNA	0	3	n/a	n/a	5.31e-01	1.354
279662586	ENSG00000200906	0	U6	U6 spliceosomal RNA	0	X	n/a	n/a	3.11e-01	1.354
279871995	ENSG00000232925	0	MRPS16P	mitochondrial ribosomal protein S16 pseudogene	0	20	n/a	n/a	7.81e-01	1.354
1101838	ENSG00000180998	94000	GPR137C	G protein-coupled receptor 137C	283554	14	n/a	n/a	7.59e-01	1.354
279759811	ENSG00000222409	0	AC103996.1	AC103996.1	0	15	n/a	n/a	5.31e-01	1.353
279710170	ENSG00000207946	1012785	MIR516B1	microRNA 516b-1	574490	19	n/a	n/a	5.31e-01	1.353
279764133	ENSG00000223460	0	GAPDHP69	glyceraldehyde 3 phosphate dehydrogenase pseudogene 69	0	13	n/a	n/a	7.63e-01	1.353
279953847	ENSG00000241103	0	RP11-398J16.1	RP11-398J16.1	0	4	n/a	n/a	5.31e-01	1.353
279708238	ENSG00000207558	1012902	MIR487A	microRNA 487a	619555	14	n/a	n/a	5.31e-01	1.353
1092322	ENSG00000123643	83789	SLC36A1	solute carrier family 36 (proton/amino acid symporter), member 1	206358	5	n/a	n/a	2.84e-01	1.353
1097547	ENSG00000161326	10914	DUSP14	dual specificity phosphatase 14	11072	17	n/a	n/a	6.24e-01	1.353
280077065	ENSG00000254864	0	CTD-2516F10.4	CTD-2516F10.4	0	11	n/a	n/a	5.90e-01	1.352
279841460	ENSG00000230234	0	RP1-276N6.2	RP1-276N6.2	0	6	n/a	n/a	5.31e-01	1.352
1091577	ENSG00000117155	78473	SSX2IP	synovial sarcoma, X breakpoint 2 interacting protein	117178	1	n/a	n/a	5.57e-01	1.352
280111547	ENSG00000258074	0	LOC100127976	LOC100127976	0	12	n/a	n/a	5.77e-01	1.352
279953352	ENSG00000241033	0	AC105082.1	AC105082.1	0	8	n/a	n/a	5.31e-01	1.352
280097524	ENSG00000256633	0	RP11-169D4.2	RP11-169D4.2	0	11	n/a	n/a	3.34e-01	1.352
279998529	ENSG00000248184	0	RP11-231C18.1	RP11-231C18.1	0	4	n/a	n/a	2.92e-01	1.352
1101289	ENSG00000177700	5409	POLR2L	polymerase (RNA) II (DNA directed) polypeptide L, 7.6kDa	5441	11	n/a	n/a	7.70e-01	1.352
279883765	ENSG00000233954	0	RP11-169K16.7	RP11-169K16.7	0	1	n/a	n/a	7.31e-01	1.352
1097329	ENSG00000159720	8991	ATP6V0D1	ATPase, H+ transporting, lysosomal 38kDa, V0 subunit d1	9114	16	n/a	n/a	2.93e-01	1.352
279872009	ENSG00000232927	0	USP12PY	ubiquitin specific peptidase 12 pseudogene, Y-linked	0	Y	n/a	n/a	7.58e-01	1.351
279978521	ENSG00000243728	0	AC022532.2	AC022532.2	0	10	n/a	n/a	5.31e-01	1.351
1104421	ENSG00000197885	28248	NKIRAS1	NFKB inhibitor interacting Ras-like 1	28512	3	n/a	n/a	8.13e-01	1.351
279795858	ENSG00000226117	0	AC079199.2	AC079199.2	0	17	n/a	n/a	5.31e-01	1.351
279660570	ENSG00000200312	0	7SK	7SK RNA	0	14	n/a	n/a	5.31e-01	1.351
1102087	ENSG00000182359	80332	KBTBD3	kelch repeat and BTB (POZ) domain containing 3	143879	11	n/a	n/a	7.65e-01	1.351
279660185	ENSG00000200215	1013308	SNORD113-6	small nucleolar RNA, C/D box 113-6	767566	14	n/a	n/a	5.31e-01	1.351
1089604	ENSG00000102897	36425	LYRM1	LYR motif containing 1	57149	16	n/a	n/a	2.90e-01	1.351
1090199	ENSG00000106460	33955	TMEM106B	transmembrane protein 106B	54664	7	n/a	n/a	6.47e-01	1.351
280046302	ENSG00000252271	0	U6	U6 spliceosomal RNA	0	16	n/a	n/a	5.30e-01	1.351
279822422	ENSG00000228501	0	RPL15P18	ribosomal protein L15 pseudogene 18	0	13	n/a	n/a	7.64e-01	1.351
1099779	ENSG00000170419	85823	VSTM2A	V-set and transmembrane domain containing 2A	222008	7	n/a	n/a	7.58e-01	1.351
280042956	ENSG00000251788	0	RNU5A-7P	RNA, U5A small nuclear 7, pseudogene	0	12	n/a	n/a	5.30e-01	1.350
1090234	ENSG00000106648	81720	GALNTL5	UDP-N-acetyl-alpha-D-galactosamine:polypeptide N-acetylgalactosaminyltransferase-like 5	168391	7	n/a	n/a	7.61e-01	1.350
1095314	ENSG00000143387	1502	CTSK	cathepsin K	1513	1	n/a	n/a	6.41e-01	1.350
1088434	ENSG00000082153	9545	BZW1	basic leucine zipper and W2 domains 1	9689	2	n/a	n/a	7.27e-01	1.350
279997128	ENSG00000248044	0	CTD-2653M23.2	CTD-2653M23.2	0	5	n/a	n/a	6.07e-01	1.350
280065371	ENSG00000254052	0	IGHVIII-67-4	immunoglobulin heavy variable (III)-67-4 (pseudogene)	0	14	n/a	n/a	7.26e-01	1.350
1094550	ENSG00000138207	5918	RBP4	retinol binding protein 4, plasma	5950	10	n/a	n/a	7.63e-01	1.350
279659891	ENSG00000200131	0	7SK	7SK RNA	0	9	n/a	n/a	5.62e-01	1.350
1095279	ENSG00000143252	6355	SDHC	succinate dehydrogenase complex, subunit C, integral membrane protein, 15kDa	6391	1	n/a	n/a	7.05e-01	1.350
1090252	ENSG00000106803	10794	SEC61B	Sec61 beta subunit	10952	9	n/a	n/a	7.62e-01	1.350
279981529	ENSG00000244043	0	RPS27P27	ribosomal protein S27 pseudogene 27	0	16	n/a	n/a	3.19e-01	1.350
280037354	ENSG00000251335	0	AL353709.1	AL353709.1	0	1	n/a	n/a	7.10e-01	1.349
1093708	ENSG00000133818	22556	RRAS2	related RAS viral (r-ras) oncogene homolog 2	22800	11	n/a	n/a	7.34e-01	1.349
1107570	ENSG00000229585	0	RPL21P44	ribosomal protein L21 pseudogene 44	0	4	n/a	n/a	7.34e-01	1.349
279979836	ENSG00000243882	0	AP002783.5	AP002783.5	0	11	n/a	n/a	5.30e-01	1.349
279762436	ENSG00000223190	0	7SK	7SK RNA	0	20	n/a	n/a	5.30e-01	1.349
279905478	ENSG00000235949	0	AC061961.2	AC061961.2	0	2	n/a	n/a	2.90e-01	1.349
1091403	ENSG00000115946	36181	PNO1	partner of NOB1 homolog (S. cerevisiae)	56902	2	n/a	n/a	7.04e-01	1.349
1092277	ENSG00000123349	5172	PFDN5	prefoldin subunit 5	5204	12	n/a	n/a	5.55e-01	1.349
279882244	ENSG00000233827	0	FAM58BP	family with sequence similarity 58, member B, pseudogene	0	1	n/a	n/a	7.62e-01	1.349
280049781	ENSG00000252775	0	U7	U7 small nuclear RNA	0	5	n/a	n/a	5.30e-01	1.348
279648293	ENSG00000198744	0	RP5-857K21.11	RP5-857K21.11	0	1	n/a	n/a	7.68e-01	1.348
1093075	ENSG00000129636	57243	ITFG1	integrin alpha FG-GAP repeat containing 1	81533	16	n/a	n/a	7.51e-01	1.348
1091428	ENSG00000116120	9911	FARSB	phenylalanyl-tRNA synthetase, beta subunit	10056	2	n/a	n/a	7.83e-01	1.348
280119204	ENSG00000258654	0	RP11-509A17.3	RP11-509A17.3	0	15	n/a	n/a	6.11e-01	1.347
279710667	ENSG00000208022	0	MIR618	microRNA 618	0	12	n/a	n/a	5.30e-01	1.347
279724397	ENSG00000213735	0	ANAPC10P1	anaphase promoting complex subunit 10 pseudogene 1	0	1	n/a	n/a	7.15e-01	1.347
279800993	ENSG00000226581	0	RP11-340I6.8	RP11-340I6.8	0	7	n/a	n/a	7.80e-01	1.347
1089415	ENSG00000101443	10259	WFDC2	WAP four-disulfide core domain 2	10406	20	n/a	n/a	5.59e-01	1.347
1087667	ENSG00000058804	34995	TMEM48	transmembrane protein 48	55706	1	n/a	n/a	7.62e-01	1.347
279894329	ENSG00000234878	0	HSPEP1	HSPEP1	0	20	n/a	n/a	5.30e-01	1.347
280038799	ENSG00000251437	0	RP11-571L19.2	RP11-571L19.2	0	4	n/a	n/a	5.30e-01	1.347
1103102	ENSG00000186471	81419	AKAP14	A kinase (PRKA) anchor protein 14	158798	X	n/a	n/a	7.94e-01	1.347
279886349	ENSG00000234193	0	AC097461.4	AC097461.4	0	2	n/a	n/a	6.44e-01	1.346
1093619	ENSG00000133083	9077	DCLK1	doublecortin-like kinase 1	9201	13	n/a	n/a	5.56e-01	1.346
279770348	ENSG00000223968	0	AC098614.1	AC098614.1	0	3	n/a	n/a	5.30e-01	1.346
279761218	ENSG00000222800	0	U2	U2 spliceosomal RNA	0	6	n/a	n/a	5.30e-01	1.346
1096669	ENSG00000154146	4869	NRGN	neurogranin (protein kinase C substrate, RC3)	4900	11	n/a	n/a	5.60e-01	1.346
280107802	ENSG00000257718	0	RP11-396F22.1	RP11-396F22.1	0	12	n/a	n/a	7.94e-01	1.346
1091843	ENSG00000119698	36991	PPP4R4	protein phosphatase 4, regulatory subunit 4	57718	14	n/a	n/a	6.44e-01	1.346
279889901	ENSG00000234515	0	PPP1R2P1	protein phosphatase 1, regulatory (inhibitor) subunit 2 pseudogene 1	0	6	n/a	n/a	5.92e-01	1.346
1099429	ENSG00000168899	10633	VAMP5	vesicle-associated membrane protein 5 (myobrevin)	10791	2	n/a	n/a	5.56e-01	1.346
1092199	ENSG00000122679	10122	RAMP3	receptor (G protein-coupled) activity modifying protein 3	10268	7	n/a	n/a	5.62e-01	1.345
279709183	ENSG00000207732	0	MIR218-1	microRNA 218-1	0	4	n/a	n/a	5.30e-01	1.345
1088745	ENSG00000090263	31130	MRPS33	mitochondrial ribosomal protein S33	51650	7	n/a	n/a	5.80e-01	1.345
1087455	ENSG00000042317	35101	SPATA7	spermatogenesis associated 7	55812	14	n/a	n/a	6.11e-01	1.345
279735880	ENSG00000215006	0	CHCHD2P2	coiled-coil-helix-coiled-coil-helix domain containing 2 pseudogene 2	0	5	n/a	n/a	3.67e-01	1.345
1087583	ENSG00000053501	35138	USE1	unconventional SNARE in the ER 1 homolog (S. cerevisiae)	55850	19	n/a	n/a	7.73e-01	1.345
1097292	ENSG00000159377	5660	PSMB4	proteasome (prosome, macropain) subunit, beta type, 4	5692	1	n/a	n/a	7.15e-01	1.345
1100794	ENSG00000175161	90115	CADM2	cell adhesion molecule 2	253559	3	n/a	n/a	5.89e-01	1.345
279761680	ENSG00000222961	0	AC008949.1	AC008949.1	0	5	n/a	n/a	3.02e-01	1.345
1087117	ENSG00000010270	58147	STARD3NL	STARD3 N-terminal like	83930	7	n/a	n/a	7.24e-01	1.344
280124128	ENSG00000258938	0	RP11-317N8.5	RP11-317N8.5	0	14	n/a	n/a	6.94e-01	1.344
1097355	ENSG00000160014	804	CALM3	calmodulin 3 (phosphorylase kinase, delta)	808	19	n/a	n/a	5.73e-01	1.344
280043068	ENSG00000251804	0	U6	U6 spliceosomal RNA	0	3	n/a	n/a	5.30e-01	1.344
279763443	ENSG00000223388	0	AC091736.11	AC091736.11	0	7	n/a	n/a	5.55e-01	1.344
1087516	ENSG00000048545	2961	GUCA1A	guanylate cyclase activator 1A (retina)	2978	6	n/a	n/a	5.77e-01	1.344
279836719	ENSG00000229815	0	CCNB1IP1P1	cyclin B1 interacting protein 1 pseudogene 1	0	1	n/a	n/a	7.72e-01	1.343
279777569	ENSG00000224531	85785	C6orf228	chromosome 6 open reading frame 228	221710	6	n/a	n/a	5.57e-01	1.343
280128616	ENSG00000259189	0	RP11-17L5.1	RP11-17L5.1	0	15	n/a	n/a	3.14e-01	1.343
280134822	ENSG00000259537	0	RP11-795G3.3	RP11-795G3.3	0	15	n/a	n/a	7.69e-01	1.343
279814033	ENSG00000227741	0	RP11-536C5.7	RP11-536C5.7	0	1	n/a	n/a	3.09e-01	1.343
1090215	ENSG00000106560	25906	GIMAP2	GTPase, IMAP family member 2	26157	7	n/a	n/a	6.22e-01	1.343
279951512	ENSG00000240776	0	RP11-435F17.1	RP11-435F17.1	0	3	n/a	n/a	2.89e-01	1.343
280071156	ENSG00000254462	0	TMX2-CTNND1	TMX2-CTNND1 readthrough (non-protein coding)	0	11	n/a	n/a	7.80e-01	1.343
1105826	ENSG00000213190	10804	MLLT11	myeloid/lymphoid or mixed-lineage leukemia (trithorax homolog, Drosophila); translocated to, 11	10962	1	n/a	n/a	7.59e-01	1.343
1095289	ENSG00000143318	840	CASQ1	calsequestrin 1 (fast-twitch, skeletal muscle)	844	1	n/a	n/a	5.60e-01	1.343
279786905	ENSG00000225364	0	ATP6V0E1P1	ATPase, H+ transporting, lysosomal 9kDa, V0 subunit e1 pseudogene 1	0	5	n/a	n/a	5.30e-01	1.343
1098487	ENSG00000165168	1525	CYBB	cytochrome b-245, beta polypeptide	1536	X	n/a	n/a	2.92e-01	1.343
279832407	ENSG00000229400	0	RP11-3L21.2	RP11-3L21.2	0	1	n/a	n/a	6.19e-01	1.342
280058992	ENSG00000253607	0	RP11-557C18.3	RP11-557C18.3	0	8	n/a	n/a	6.38e-01	1.342
279776781	ENSG00000224460	0	RP11-439L18.2	RP11-439L18.2	0	6	n/a	n/a	7.62e-01	1.342
279842266	ENSG00000230311	0	AC004074.3	AC004074.3	0	X	n/a	n/a	5.79e-01	1.342
279707391	ENSG00000207391	0	Y_RNA	Y RNA	0	5	n/a	n/a	5.30e-01	1.341
1102016	ENSG00000182093	7442	WRB	tryptophan rich basic protein	7485	21	n/a	n/a	6.88e-01	1.341
1094426	ENSG00000137692	58469	DCUN1D5	DCN1, defective in cullin neddylation 1, domain containing 5 (S. cerevisiae)	84259	11	n/a	n/a	7.46e-01	1.341
1094812	ENSG00000139874	6711	SSTR1	somatostatin receptor 1	6751	14	n/a	n/a	3.05e-01	1.341
1098202	ENSG00000164109	4060	MAD2L1	MAD2 mitotic arrest deficient-like 1 (yeast)	4085	4	n/a	n/a	7.61e-01	1.341
280033113	ENSG00000250997	0	RP11-502M1.1	RP11-502M1.1	0	4	n/a	n/a	5.29e-01	1.341
1098216	ENSG00000164129	4858	NPY5R	neuropeptide Y receptor Y5	4889	4	n/a	n/a	7.05e-01	1.341
1099461	ENSG00000169021	7343	UQCRFS1	ubiquinol-cytochrome c reductase, Rieske iron-sulfur polypeptide 1	7386	19	n/a	n/a	5.60e-01	1.341
279860862	ENSG00000231940	0	RPS7P3	ribosomal protein S7 pseudogene 3	0	1	n/a	n/a	7.06e-01	1.340
1104545	ENSG00000198211	10234	TUBB3	tubulin, beta 3 class III	10381	16	n/a	n/a	3.30e-01	1.340
279852413	ENSG00000231207	0	RP1-144C9.2	RP1-144C9.2	0	1	n/a	n/a	6.47e-01	1.340
280081767	ENSG00000255150	149558	EID3	EP300 interacting inhibitor of differentiation 3	493861	12	n/a	n/a	7.62e-01	1.340
1100670	ENSG00000174482	81339	LINGO2	leucine rich repeat and Ig domain containing 2	158038	9	n/a	n/a	5.94e-01	1.340
279661865	ENSG00000200703	0	U6	U6 spliceosomal RNA	0	3	n/a	n/a	5.29e-01	1.340
1087199	ENSG00000013392	76599	RWDD2A	RWD domain containing 2A	112611	6	n/a	n/a	7.71e-01	1.340
1087677	ENSG00000059758	5096	CDK17	cyclin-dependent kinase 17	5128	12	n/a	n/a	5.57e-01	1.340
279488699	ENSG00000178429	0	RPS3AP5	ribosomal protein S3A pseudogene 5	0	10	n/a	n/a	3.77e-01	1.339
279974713	ENSG00000243409	0	AL031297.2	AL031297.2	0	1	n/a	n/a	5.29e-01	1.339
1089836	ENSG00000104723	7944	TUSC3	tumor suppressor candidate 3	7991	8	n/a	n/a	5.81e-01	1.339
1099159	ENSG00000167779	3469	IGFBP6	insulin-like growth factor binding protein 6	3489	12	n/a	n/a	7.34e-01	1.339
279668053	ENSG00000202502	0	RN5S151	RNA, 5S ribosomal 151	0	3	n/a	n/a	3.39e-01	1.339
279781328	ENSG00000224869	0	AC062016.1	AC062016.1	0	2	n/a	n/a	5.29e-01	1.339
1099750	ENSG00000170296	11172	GABARAP	GABA(A) receptor-associated protein	11337	17	n/a	n/a	6.04e-01	1.339
279859624	ENSG00000231841	0	RP11-206F17.2	RP11-206F17.2	0	4	n/a	n/a	7.63e-01	1.339
279927058	ENSG00000237846	0	RP11-216M21.1	RP11-216M21.1	0	9	n/a	n/a	6.20e-01	1.339
1094282	ENSG00000136888	9408	ATP6V1G1	ATPase, H+ transporting, lysosomal 13kDa, V1 subunit G1	9550	9	n/a	n/a	7.79e-01	1.339
1098649	ENSG00000165828	78709	PRAP1	proline-rich acidic protein 1	118471	10	n/a	n/a	5.83e-01	1.339
1095484	ENSG00000144366	30935	GULP1	GULP, engulfment adaptor PTB domain containing 1	51454	2	n/a	n/a	7.10e-01	1.338
1098512	ENSG00000165264	4686	NDUFB6	NADH dehydrogenase (ubiquinone) 1 beta subcomplex, 6, 17kDa	4712	9	n/a	n/a	5.54e-01	1.338
279932717	ENSG00000238348	0	snoU13	Small nucleolar RNA U13	0	9	n/a	n/a	5.29e-01	1.338
1094800	ENSG00000139737	78875	SLAIN1	SLAIN motif family, member 1	122060	13	n/a	n/a	7.79e-01	1.338
1104129	ENSG00000196981	33845	WDR5B	WD repeat domain 5B	54554	3	n/a	n/a	6.12e-01	1.338
1100798	ENSG00000175175	22599	PPM1E	protein phosphatase, Mg2+/Mn2+ dependent, 1E	22843	17	n/a	n/a	7.62e-01	1.338
279812220	ENSG00000227556	0	RP11-472F19.1	RP11-472F19.1	0	1	n/a	n/a	5.29e-01	1.338
1093191	ENSG00000130520	25553	LSM4	LSM4 homolog, U6 small nuclear RNA associated (S. cerevisiae)	25804	19	n/a	n/a	7.66e-01	1.338
1087360	ENSG00000031698	6267	SARS	seryl-tRNA synthetase	6301	1	n/a	n/a	6.00e-01	1.338
279996237	ENSG00000247694	0	AL136040.2	AL136040.2	0	14	n/a	n/a	6.06e-01	1.338
279668039	ENSG00000202498	0	SNORD116	Small nucleolar RNA SNORD116	0	1	n/a	n/a	5.29e-01	1.337
1101774	ENSG00000180694	81742	TMEM64	transmembrane protein 64	169200	8	n/a	n/a	7.18e-01	1.337
279902648	ENSG00000235656	0	RPL36P18	ribosomal protein L36 pseudogene 18	0	X	n/a	n/a	6.09e-01	1.337
1088073	ENSG00000072657	29686	TRHDE	thyrotropin-releasing hormone degrading enzyme	29953	12	n/a	n/a	5.78e-01	1.337
280019691	ENSG00000249919	0	FABP5P6	fatty acid binding protein 5 pseudogene 6	0	5	n/a	n/a	6.90e-01	1.337
1092861	ENSG00000127824	7234	TUBA4A	tubulin, alpha 4a	7277	2	n/a	n/a	3.33e-01	1.337
1093014	ENSG00000129128	38019	SPCS3	signal peptidase complex subunit 3 homolog (S. cerevisiae)	60559	4	n/a	n/a	7.60e-01	1.336
1090865	ENSG00000111850	36426	C6orf162	chromosome 6 open reading frame 162	57150	6	n/a	n/a	6.18e-01	1.336
279876601	ENSG00000233339	0	AC018878.3	AC018878.3	0	2	n/a	n/a	7.10e-01	1.336
280083680	ENSG00000255262	0	TCEB2P2	transcription elongation factor B (SIII), polypeptide 2 (18kDa, elongin B) pseudogene 2	0	11	n/a	n/a	3.01e-01	1.336
279861951	ENSG00000232028	0	AC007391.2	AC007391.2	0	2	n/a	n/a	7.22e-01	1.336
279778116	ENSG00000224578	0	AC084058.1	AC084058.1	0	16	n/a	n/a	6.39e-01	1.336
1090567	ENSG00000109475	6132	RPL34	ribosomal protein L34	6164	4	n/a	n/a	3.13e-01	1.336
1091176	ENSG00000114374	8234	USP9Y	ubiquitin specific peptidase 9, Y-linked	8287	Y	n/a	n/a	3.67e-01	1.336
1097965	ENSG00000163466	9964	ARPC2	actin related protein 2/3 complex, subunit 2, 34kDa	10109	2	n/a	n/a	7.10e-01	1.336
1098453	ENSG00000165023	34058	DIRAS2	DIRAS family, GTP-binding RAS-like 2	54769	9	n/a	n/a	3.25e-01	1.336
1095139	ENSG00000142188	753	TMEM50B	transmembrane protein 50B	757	21	n/a	n/a	7.20e-01	1.336
279980535	ENSG00000243954	0	AC007224.1	AC007224.1	0	16	n/a	n/a	6.16e-01	1.336
279744975	ENSG00000216657	0	RP3-406P24.1	RP3-406P24.1	0	6	n/a	n/a	5.56e-01	1.336
1088696	ENSG00000089127	4907	OAS1	2'-5'-oligoadenylate synthetase 1, 40/46kDa	4938	12	n/a	n/a	3.68e-01	1.336
1103731	ENSG00000189108	26028	IL1RAPL2	interleukin 1 receptor accessory protein-like 2	26280	X	n/a	n/a	7.72e-01	1.335
1101506	ENSG00000179021	94513	C3orf38	chromosome 3 open reading frame 38	285237	3	n/a	n/a	7.67e-01	1.335
1090381	ENSG00000108100	85565	CCNY	cyclin Y	219771	10	n/a	n/a	7.04e-01	1.335
1088623	ENSG00000087494	5712	PTHLH	parathyroid hormone-like hormone	5744	12	n/a	n/a	7.42e-01	1.335
1103709	ENSG00000189039	0	VSIG6	V-set and immunoglobulin domain containing 6	0	15	n/a	n/a	7.69e-01	1.335
1094460	ENSG00000137818	6144	RPLP1	ribosomal protein, large, P1	6176	15	n/a	n/a	6.81e-01	1.335
279709204	ENSG00000207735	1012777	MIR520D	microRNA 520d	574482	19	n/a	n/a	5.29e-01	1.335
1094500	ENSG00000138018	59620	EPT1	ethanolaminephosphotransferase 1 (CDP-ethanolamine-specific)	85465	2	n/a	n/a	5.70e-01	1.335
279715850	ENSG00000212199	0	U6	U6 spliceosomal RNA	0	2	n/a	n/a	5.29e-01	1.335
279729621	ENSG00000214297	0	ALDOAP2	aldolase A, fructose-bisphosphate pseudogene 2	0	10	n/a	n/a	3.01e-01	1.335
279879327	ENSG00000233554	0	RP11-326F20.5	RP11-326F20.5	0	9	n/a	n/a	5.83e-01	1.334
1089388	ENSG00000101342	80063	C20orf118	chromosome 20 open reading frame 118	140711	20	n/a	n/a	6.12e-01	1.334
280055106	ENSG00000253319	0	RP11-359P18.8	RP11-359P18.8	0	8	n/a	n/a	5.29e-01	1.334
280123914	ENSG00000258926	0	RP11-47I22.1	RP11-47I22.1	0	14	n/a	n/a	5.54e-01	1.334
279765172	ENSG00000223546	1019576	LL0XNC01-157D4.1	LL0XNC01-157D4.1	100287765	X	n/a	n/a	7.60e-01	1.334
280125194	ENSG00000258991	0	RP11-886I11.4	RP11-886I11.4	0	Y	n/a	n/a	5.56e-01	1.334
279789808	ENSG00000225613	0	RP11-771D21.2	RP11-771D21.2	0	6	n/a	n/a	5.29e-01	1.334
1098714	ENSG00000166111	34819	SVOP	SV2 related protein homolog (rat)	55530	12	n/a	n/a	3.06e-01	1.333
279891125	ENSG00000234624	0	AC016894.1	AC016894.1	0	2	n/a	n/a	5.72e-01	1.333
1091650	ENSG00000117691	29670	NENF	neudesin neurotrophic factor	29937	1	n/a	n/a	6.09e-01	1.333
1102207	ENSG00000182901	5968	RGS7	regulator of G-protein signaling 7	6000	1	n/a	n/a	7.81e-01	1.333
1099729	ENSG00000170222	36264	C17orf48	chromosome 17 open reading frame 48	56985	17	n/a	n/a	7.40e-01	1.333
1086992	ENSG00000006128	6823	TAC1	tachykinin, precursor 1	6863	7	n/a	n/a	6.96e-01	1.333
1088009	ENSG00000070831	993	CDC42	cell division cycle 42 (GTP binding protein, 25kDa)	998	1	n/a	n/a	7.16e-01	1.332
1090591	ENSG00000109738	2726	GLRB	glycine receptor, beta	2743	4	n/a	n/a	7.50e-01	1.332
1089142	ENSG00000100316	6090	RPL3	ribosomal protein L3	6122	22	n/a	n/a	7.73e-01	1.332
279967763	ENSG00000242602	0	CTD-2339M3.1	CTD-2339M3.1	0	5	n/a	n/a	6.10e-01	1.332
279935380	ENSG00000238781	0	snoU13	Small nucleolar RNA U13	0	7	n/a	n/a	5.29e-01	1.332
280115156	ENSG00000258411	0	RP11-804M7.2	RP11-804M7.2	0	14	n/a	n/a	7.13e-01	1.332
280021734	ENSG00000250074	0	AC006499.4	AC006499.4	0	4	n/a	n/a	5.29e-01	1.332
1096230	ENSG00000150459	10138	SAP18	Sin3A-associated protein, 18kDa	10284	13	n/a	n/a	5.79e-01	1.332
1097739	ENSG00000162636	94352	FAM102B	family with sequence similarity 102, member B	284611	1	n/a	n/a	6.55e-01	1.331
279717593	ENSG00000212624	0	SNORA26	Small nucleolar RNA SNORA26	0	1	n/a	n/a	5.29e-01	1.331
1088782	ENSG00000090932	10536	DLL3	delta-like 3 (Drosophila)	10683	19	n/a	n/a	5.59e-01	1.331
1097778	ENSG00000162757	80702	C1orf74	chromosome 1 open reading frame 74	148304	1	n/a	n/a	5.78e-01	1.331
280133407	ENSG00000259467	0	RP11-325E5.3	RP11-325E5.3	0	15	n/a	n/a	3.28e-01	1.330
280029008	ENSG00000250667	0	RP11-321E2.12	RP11-321E2.12	0	5	n/a	n/a	5.28e-01	1.330
279940299	ENSG00000239473	0	RP1-170B16.1	RP1-170B16.1	0	12	n/a	n/a	7.82e-01	1.330
279794805	ENSG00000226032	0	RP1-111C20.3	RP1-111C20.3	0	6	n/a	n/a	7.72e-01	1.330
279970293	ENSG00000242886	0	GLUD1P2	glutamate dehydrogenase 1 pseudogene 2	0	10	n/a	n/a	6.36e-01	1.330
1095497	ENSG00000144460	36897	KIAA1486	KIAA1486	57624	2	n/a	n/a	5.62e-01	1.330
280124391	ENSG00000258947	10234	RP11-566K11.2	Melanocyte-stimulating hormone receptor	10381	16	n/a	n/a	3.30e-01	1.330
279829767	ENSG00000229168	0	RPL19P20	ribosomal protein L19 pseudogene 20	0	X	n/a	n/a	6.59e-01	1.330
280100946	ENSG00000257042	0	RP11-993B23.3	RP11-993B23.3	0	12	n/a	n/a	7.25e-01	1.330
1106936	ENSG00000225477	0	CTD-2302A16.2	CTD-2302A16.2	0	11	n/a	n/a	5.78e-01	1.330
1086864	ENSG00000000003	7062	TSPAN6	tetraspanin 6	7105	X	n/a	n/a	5.56e-01	1.330
1099883	ENSG00000170881	11076	RNF139	ring finger protein 139	11236	8	n/a	n/a	6.64e-01	1.330
279941521	ENSG00000239621	0	AL590396.1	AL590396.1	0	1	n/a	n/a	2.82e-01	1.330
1096167	ENSG00000149600	80835	COMMD7	COMM domain containing 7	149951	20	n/a	n/a	5.56e-01	1.330
280002186	ENSG00000248479	0	RP11-807H7.2	RP11-807H7.2	0	4	n/a	n/a	7.60e-01	1.330
1091519	ENSG00000116783	157124237	FPGT-TNNI3K	FPGT-TNNI3K readthrough	100526835	1	n/a	n/a	7.15e-01	1.330
280105245	ENSG00000257434	0	RP11-81K13.1	RP11-81K13.1	0	12	n/a	n/a	7.42e-01	1.330
1090810	ENSG00000111639	30739	MRPL51	mitochondrial ribosomal protein L51	51258	12	n/a	n/a	7.72e-01	1.330
1095613	ENSG00000145335	6582	SNCA	synuclein, alpha (non A4 component of amyloid precursor)	6622	4	n/a	n/a	5.88e-01	1.329
280085405	ENSG00000255365	0	RP11-776K3.1	RP11-776K3.1	0	8	n/a	n/a	5.28e-01	1.329
279804120	ENSG00000226853	0	AC010894.3	AC010894.3	0	2	n/a	n/a	2.99e-01	1.329
279745681	ENSG00000217026	0	RPL10P1	ribosomal protein L10 pseudogene 1	0	21	n/a	n/a	9.26e-01	1.329
1092544	ENSG00000125356	4668	NDUFA1	NADH dehydrogenase (ubiquinone) 1 alpha subcomplex, 1, 7.5kDa	4694	X	n/a	n/a	5.83e-01	1.329
280086939	ENSG00000255489	0	CTC-830E23.1	CTC-830E23.1	0	11	n/a	n/a	5.87e-01	1.329
1098089	ENSG00000163806	89451	SPDYA	speedy homolog A (Xenopus laevis)	245711	2	n/a	n/a	7.55e-01	1.329
279805388	ENSG00000226945	0	RP11-564A8.4	RP11-564A8.4	0	1	n/a	n/a	6.10e-01	1.329
279884654	ENSG00000234030	0	TMEM97P1	transmembrane protein 97 pseudogene 1	0	21	n/a	n/a	5.85e-01	1.329
1094481	ENSG00000137878	157127185	GCOM1	GRINL1A complex locus	100820829	15	n/a	n/a	8.09e-01	1.329
280044748	ENSG00000252045	0	SNORA33	Small nucleolar RNA SNORA33	0	21	n/a	n/a	5.28e-01	1.329
1086947	ENSG00000005189	57373	AC004381.6	Putative RNA exonuclease NEF-sp	81691	16	n/a	n/a	7.72e-01	1.328
279966259	ENSG00000242445	0	RPL7AP11	ribosomal protein L7a pseudogene 11	0	3	n/a	n/a	3.01e-01	1.328
279848330	ENSG00000230837	0	RPL31P2	ribosomal protein L31 pseudogene 2	0	20	n/a	n/a	3.67e-01	1.328
279667248	ENSG00000202272	0	Y_RNA	Y RNA	0	X	n/a	n/a	5.28e-01	1.327
279753577	ENSG00000221389	0	AC010754.1	AC010754.1	0	18	n/a	n/a	5.28e-01	1.327
279753297	ENSG00000221338	0	AC108456.1	AC108456.1	0	11	n/a	n/a	3.00e-01	1.327
1089327	ENSG00000101134	35105	DOK5	docking protein 5	55816	20	n/a	n/a	6.19e-01	1.327
1093031	ENSG00000129235	59008	TXNDC17	thioredoxin domain containing 17	84817	17	n/a	n/a	7.70e-01	1.327
279938761	ENSG00000239296	0	AC005826.1	AC005826.1	0	7	n/a	n/a	5.28e-01	1.327
1092784	ENSG00000126950	37777	TMEM35	transmembrane protein 35	59353	X	n/a	n/a	5.84e-01	1.327
1092556	ENSG00000125445	30563	MRPS7	mitochondrial ribosomal protein S7	51081	17	n/a	n/a	7.54e-01	1.327
280050663	ENSG00000252904	0	SNORA76	Small nucleolar RNA SNORA76	0	5	n/a	n/a	5.28e-01	1.327
279955761	ENSG00000241332	0	TRNAL37	transfer RNA leucine 37 (anticodon UAA)	0	X	n/a	n/a	5.28e-01	1.327
1104778	ENSG00000198856	37319	OSTC	oligosaccharyltransferase complex subunit	58505	4	n/a	n/a	6.44e-01	1.327
279816612	ENSG00000227971	0	RP11-600G3.1	RP11-600G3.1	0	3	n/a	n/a	5.97e-01	1.327
1088271	ENSG00000077721	7276	UBE2A	ubiquitin-conjugating enzyme E2A	7319	X	n/a	n/a	7.61e-01	1.327
1087418	ENSG00000038274	27174	MAT2B	methionine adenosyltransferase II, beta	27430	5	n/a	n/a	7.68e-01	1.326
1093069	ENSG00000129559	4712	NEDD8	neural precursor cell expressed, developmentally down-regulated 8	4738	14	n/a	n/a	7.32e-01	1.326
279931147	ENSG00000238188	0	RP5-875H3.2	RP5-875H3.2	0	X	n/a	n/a	5.57e-01	1.326
1100680	ENSG00000174521	80672	TTC9B	tetratricopeptide repeat domain 9B	148014	19	n/a	n/a	7.83e-01	1.326
279715473	ENSG00000212100	1023342	MIR764	microRNA 764	100313838	X	n/a	n/a	5.28e-01	1.326
1094176	ENSG00000136319	60112	TTC5	tetratricopeptide repeat domain 5	91875	14	n/a	n/a	7.60e-01	1.326
279873501	ENSG00000233045	0	AC097523.1	AC097523.1	0	2	n/a	n/a	6.15e-01	1.326
1104236	ENSG00000197329	36438	PELI1	pellino homolog 1 (Drosophila)	57162	2	n/a	n/a	7.42e-01	1.326
280082829	ENSG00000255202	0	RP4-541C22.5	RP4-541C22.5	0	11	n/a	n/a	3.38e-01	1.326
280075281	ENSG00000254741	0	RP11-661A12.7	RP11-661A12.7	0	8	n/a	n/a	7.83e-01	1.326
280050404	ENSG00000252866	0	5S_rRNA	5S ribosomal RNA	0	7	n/a	n/a	5.28e-01	1.326
1097475	ENSG00000160783	11082	PMF1	polyamine-modulated factor 1	11243	1	n/a	n/a	7.60e-01	1.325
279937815	ENSG00000239170	0	snoU13	Small nucleolar RNA U13	0	2	n/a	n/a	5.28e-01	1.325
1093785	ENSG00000134287	374	ARF3	ADP-ribosylation factor 3	377	12	n/a	n/a	7.42e-01	1.325
1109003	ENSG00000241697	8511	TMEFF1	transmembrane protein with EGF-like and two follistatin-like domains 1	8577	9	n/a	n/a	7.42e-01	1.325
280038939	ENSG00000251448	0	RP11-71E19.2	RP11-71E19.2	0	3	n/a	n/a	5.60e-01	1.325
1087284	ENSG00000022355	2538	GABRA1	gamma-aminobutyric acid (GABA) A receptor, alpha 1	2554	5	n/a	n/a	6.42e-01	1.325
280037494	ENSG00000251349	0	C9orf30-TMEFF1	C9orf30-TMEFF1 readthrough	0	9	n/a	n/a	6.48e-01	1.325
279959269	ENSG00000241699	0	AC099654.10	AC099654.10	0	7	n/a	n/a	5.28e-01	1.325
279664014	ENSG00000201363	0	Y_RNA	Y RNA	0	20	n/a	n/a	5.28e-01	1.325
1103495	ENSG00000188186	123484	C7orf59	chromosome 7 open reading frame 59	389541	7	n/a	n/a	5.99e-01	1.325
279519561	ENSG00000182814	123223	FUNDC2P2	FUN14 domain containing 2 pseudogene 2	388965	2	n/a	n/a	7.75e-01	1.325
279964912	ENSG00000242299	0	RP11-234A1.1	RP11-234A1.1	0	3	n/a	n/a	2.93e-01	1.325
1094780	ENSG00000139637	37780	C12orf10	chromosome 12 open reading frame 10	60314	12	n/a	n/a	7.38e-01	1.325
1100851	ENSG00000175426	5090	PCSK1	proprotein convertase subtilisin/kexin type 1	5122	5	n/a	n/a	3.05e-01	1.325
279733554	ENSG00000214812	0	RP5-1053E7.3	RP5-1053E7.3	0	1	n/a	n/a	5.83e-01	1.324
279781113	ENSG00000224849	0	RP1-104O17.1	RP1-104O17.1	0	6	n/a	n/a	5.60e-01	1.324
279980759	ENSG00000243974	0	RP11-15N24.3	RP11-15N24.3	0	3	n/a	n/a	7.65e-01	1.324
1109023	ENSG00000242114	31017	MTFP1	mitochondrial fission process 1	51537	22	n/a	n/a	7.82e-01	1.324
1092272	ENSG00000123297	9957	TSFM	Ts translation elongation factor, mitochondrial	10102	12	n/a	n/a	8.04e-01	1.324
279722335	ENSG00000213467	0	HMGB1P37	high mobility group box 1 pseudogene 37	0	9	n/a	n/a	7.61e-01	1.324
279966927	ENSG00000242531	0	RP11-299J3.6	RP11-299J3.6	0	3	n/a	n/a	5.27e-01	1.324
1089907	ENSG00000104979	28710	C19orf53	chromosome 19 open reading frame 53	28974	19	n/a	n/a	6.31e-01	1.324
280051440	ENSG00000253015	0	7SK	7SK RNA	0	5	n/a	n/a	3.02e-01	1.324
279806660	ENSG00000227053	0	RP11-395B7.4	RP11-395B7.4	0	7	n/a	n/a	7.07e-01	1.324
279661753	ENSG00000200664	0	Y_RNA	Y RNA	0	2	n/a	n/a	5.27e-01	1.323
1099974	ENSG00000171208	57511	NETO2	neuropilin (NRP) and tolloid (TLL)-like 2	81831	16	n/a	n/a	7.51e-01	1.323
279760812	ENSG00000222686	0	U4	U4 spliceosomal RNA	0	6	n/a	n/a	5.27e-01	1.323
279705914	ENSG00000207144	0	U6	U6 spliceosomal RNA	0	1	n/a	n/a	5.27e-01	1.323
279664287	ENSG00000201435	0	U4	U4 spliceosomal RNA	0	12	n/a	n/a	5.27e-01	1.323
280031793	ENSG00000250902	0	RP11-301H24.4	RP11-301H24.4	0	4	n/a	n/a	7.30e-01	1.323
279808061	ENSG00000227173	0	MYL6P3	myosin, light chain 6 pseudogene 3	0	10	n/a	n/a	5.56e-01	1.323
280039014	ENSG00000251453	0	RP11-515C16.2	RP11-515C16.2	0	5	n/a	n/a	5.94e-01	1.323
1093059	ENSG00000129480	76594	C14orf126	chromosome 14 open reading frame 126	112487	14	n/a	n/a	7.72e-01	1.323
279704465	ENSG00000206888	0	U6	U6 spliceosomal RNA	0	1	n/a	n/a	5.27e-01	1.323
280124102	ENSG00000258935	0	RP11-1078H9.2	RP11-1078H9.2	0	14	n/a	n/a	5.97e-01	1.323
280129860	ENSG00000259261	0	RP11-603B24.3	RP11-603B24.3	0	15	n/a	n/a	7.71e-01	1.323
279875105	ENSG00000233197	0	RP11-404C6.5	RP11-404C6.5	0	10	n/a	n/a	7.27e-01	1.323
279827986	ENSG00000229000	0	SEPT7P8	septin 7 pseudogene 8	0	19	n/a	n/a	5.58e-01	1.322
279709771	ENSG00000207821	1013217	MIR640	microRNA 640	693225	19	n/a	n/a	5.27e-01	1.322
279854358	ENSG00000231378	0	RP11-64I24.2	RP11-64I24.2	0	1	n/a	n/a	7.71e-01	1.322
279891617	ENSG00000234665	0	RP11-262H14.3	RP11-262H14.3	0	9	n/a	n/a	5.59e-01	1.322
1100308	ENSG00000172594	10766	SMPDL3A	sphingomyelin phosphodiesterase, acid-like 3A	10924	6	n/a	n/a	7.61e-01	1.322
1096923	ENSG00000156411	9414	C14orf2	chromosome 14 open reading frame 2	9556	14	n/a	n/a	5.99e-01	1.322
279818770	ENSG00000228191	0	RP11-345I18.6	RP11-345I18.6	0	1	n/a	n/a	5.27e-01	1.322
1095447	ENSG00000144048	8385	DUSP11	dual specificity phosphatase 11 (RNA/RNP complex 1-interacting)	8446	2	n/a	n/a	7.24e-01	1.322
1095850	ENSG00000147123	33830	NDUFB11	NADH dehydrogenase (ubiquinone) 1 beta subcomplex, 11, 17.3kDa	54539	X	n/a	n/a	7.79e-01	1.322
280095940	ENSG00000256448	0	RP11-809N8.4	RP11-809N8.4	0	11	n/a	n/a	5.61e-01	1.322
279838077	ENSG00000229944	0	AC004797.1	AC004797.1	0	17	n/a	n/a	7.65e-01	1.322
279858549	ENSG00000231747	0	AC079922.2	AC079922.2	0	2	n/a	n/a	5.60e-01	1.322
1096853	ENSG00000155876	10523	RRAGA	Ras-related GTP binding A	10670	9	n/a	n/a	6.12e-01	1.322
1098204	ENSG00000164112	79515	TMEM155	transmembrane protein 155	132332	4	n/a	n/a	5.58e-01	1.322
1091930	ENSG00000120265	5078	PCMT1	protein-L-isoaspartate (D-aspartate) O-methyltransferase	5110	6	n/a	n/a	7.62e-01	1.322
279751890	ENSG00000221089	0	AL353782.1	AL353782.1	0	9	n/a	n/a	5.27e-01	1.321
1098692	ENSG00000166006	3722	KCNC2	potassium voltage-gated channel, Shaw-related subfamily, member 2	3747	12	n/a	n/a	7.48e-01	1.321
279810851	ENSG00000227437	0	RP11-179H18.5	RP11-179H18.5	0	10	n/a	n/a	5.58e-01	1.321
1104905	ENSG00000203778	151786	C6orf225	chromosome 6 open reading frame 225	619208	6	n/a	n/a	2.89e-01	1.321
279916973	ENSG00000236988	0	RP11-402K9.1	RP11-402K9.1	0	X	n/a	n/a	7.61e-01	1.321
1092650	ENSG00000125870	6589	SNRPB2	small nuclear ribonucleoprotein polypeptide B	6629	20	n/a	n/a	6.11e-01	1.321
280052511	ENSG00000253131	0	IGHV7-56	immunoglobulin heavy variable 7-56 (pseudogene)	0	14	n/a	n/a	5.27e-01	1.321
1092967	ENSG00000128656	1115	CHN1	chimerin (chimaerin) 1	1123	2	n/a	n/a	7.82e-01	1.321
279720637	ENSG00000213290	0	CTD-2192J16.12	CTD-2192J16.12	0	19	n/a	n/a	2.98e-01	1.321
1103236	ENSG00000187051	60064	RPS19BP1	ribosomal protein S19 binding protein 1	91582	22	n/a	n/a	6.04e-01	1.321
1099158	ENSG00000167778	59116	SPRYD3	SPRY domain containing 3	84926	12	n/a	n/a	2.90e-01	1.321
279968082	ENSG00000242640	0	RP11-302F12.1	RP11-302F12.1	0	4	n/a	n/a	5.27e-01	1.321
1098052	ENSG00000163683	83664	C4orf34	chromosome 4 open reading frame 34	201895	4	n/a	n/a	7.81e-01	1.321
1105391	ENSG00000205133	94802	C8orf83	chromosome 8 open reading frame 83	286144	8	n/a	n/a	7.80e-01	1.320
1102300	ENSG00000183291	9267	RP4-604K5.1	15 kDa selenoprotein	9403	1	n/a	n/a	7.78e-01	1.320
1090513	ENSG00000108984	5576	MAP2K6	mitogen-activated protein kinase kinase 6	5608	17	n/a	n/a	8.04e-01	1.320
279665519	ENSG00000201770	0	U6	U6 spliceosomal RNA	0	20	n/a	n/a	5.27e-01	1.320
280050593	ENSG00000252894	0	Y_RNA	Y RNA	0	3	n/a	n/a	5.27e-01	1.320
279925369	ENSG00000237708	0	RP11-445O16.2	RP11-445O16.2	0	X	n/a	n/a	6.13e-01	1.320
280007733	ENSG00000248929	0	HIGD1AP3	HIG1 hypoxia inducible domain family, member 1A pseudogene 3	0	5	n/a	n/a	5.27e-01	1.320
279786938	ENSG00000225370	0	AC011515.2	AC011515.2	0	19	n/a	n/a	6.06e-01	1.320
1097330	ENSG00000159723	178	AGRP	agouti related protein homolog (mouse)	181	16	n/a	n/a	7.05e-01	1.320
279799782	ENSG00000226465	0	RP13-401N8.1	RP13-401N8.1	0	20	n/a	n/a	2.88e-01	1.320
279925078	ENSG00000237676	0	AC138972.1	AC138972.1	0	3	n/a	n/a	3.15e-01	1.320
280008978	ENSG00000249047	0	RP11-478C1.3	RP11-478C1.3	0	4	n/a	n/a	5.26e-01	1.320
279713701	ENSG00000211816	0	TRAV38-1	T cell receptor alpha variable 38-1	0	14	n/a	n/a	5.26e-01	1.320
279826075	ENSG00000228825	0	LAMTOR3P1	late endosomal/lysosomal adaptor, MAPK and MTOR activator 3 pseudogene 1	0	13	n/a	n/a	3.21e-01	1.319
280032740	ENSG00000250976	0	RP11-94C24.11	RP11-94C24.11	0	17	n/a	n/a	5.26e-01	1.319
279921060	ENSG00000237350	0	RP11-800K23.2	RP11-800K23.2	0	4	n/a	n/a	5.58e-01	1.319
279904834	ENSG00000235883	0	AC012379.1	AC012379.1	0	15	n/a	n/a	7.09e-01	1.319
280105376	ENSG00000257452	0	RP1-71H24.1	RP1-71H24.1	0	12	n/a	n/a	3.00e-01	1.319
279850964	ENSG00000231084	0	CTA-253N17.1	CTA-253N17.1	0	1	n/a	n/a	5.81e-01	1.319
1096644	ENSG00000153989	77743	NUS1	nuclear undecaprenyl pyrophosphate synthase 1 homolog (S. cerevisiae)	116150	6	n/a	n/a	7.24e-01	1.319
279882471	ENSG00000233847	0	AC104113.3	AC104113.3	0	5	n/a	n/a	6.11e-01	1.319
1107001	ENSG00000225805	0	CTD-2313N18.7	CTD-2313N18.7	0	11	n/a	n/a	5.78e-01	1.319
1095798	ENSG00000146677	0	AC004453.8	AC004453.8	0	7	n/a	n/a	2.99e-01	1.319
279944375	ENSG00000239987	0	Z95114.3	Z95114.3	0	22	n/a	n/a	5.26e-01	1.318
279968350	ENSG00000242669	0	AC092470.1	AC092470.1	0	12	n/a	n/a	5.26e-01	1.318
1095388	ENSG00000143756	22974	FBXO28	F-box protein 28	23219	1	n/a	n/a	5.79e-01	1.318
279805558	ENSG00000226961	0	AC018463.5	AC018463.5	0	2	n/a	n/a	5.65e-01	1.318
280054690	ENSG00000253299	0	RP11-316J7.4	RP11-316J7.4	0	8	n/a	n/a	6.16e-01	1.318
279800514	ENSG00000226530	0	RP11-348F1.2	RP11-348F1.2	0	X	n/a	n/a	7.38e-01	1.318
280089379	ENSG00000255704	0	RP11-292I17.1	RP11-292I17.1	0	12	n/a	n/a	5.26e-01	1.318
279665043	ENSG00000201638	0	RNY4P16	RNA, Ro-associated Y4 pseudogene 16	0	1	n/a	n/a	5.26e-01	1.318
1088340	ENSG00000079393	30689	DUSP13	dual specificity phosphatase 13	51207	10	n/a	n/a	7.09e-01	1.317
1101756	ENSG00000180573	8276	HIST1H2AC	histone cluster 1, H2ac	8334	6	n/a	n/a	5.57e-01	1.317
280061418	ENSG00000253760	0	RP11-48B3.2	RP11-48B3.2	0	8	n/a	n/a	3.23e-01	1.317
279934031	ENSG00000238562	0	U7	U7 small nuclear RNA	0	11	n/a	n/a	5.81e-01	1.317
1093796	ENSG00000134326	79381	CMPK2	cytidine monophosphate (UMP-CMP) kinase 2, mitochondrial	129607	2	n/a	n/a	2.80e-01	1.317
280039007	ENSG00000251452	0	RP13-539F13.2	RP13-539F13.2	0	4	n/a	n/a	5.59e-01	1.317
280119601	ENSG00000258675	157122563	RP11-299L17.3	RP11-299L17.3	100506700	14	n/a	n/a	7.17e-01	1.317
280092884	ENSG00000256072	0	RP11-335I12.2	RP11-335I12.2	0	12	n/a	n/a	7.10e-01	1.317
1087510	ENSG00000048392	29974	RRM2B	ribonucleotide reductase M2 B (TP53 inducible)	50484	8	n/a	n/a	7.63e-01	1.317
1106471	ENSG00000219200	133577	RNASEK	ribonuclease, RNase K	440400	17	n/a	n/a	7.51e-01	1.317
1094307	ENSG00000136986	54978	DERL1	Der1-like domain family, member 1	79139	8	n/a	n/a	7.45e-01	1.317
1090134	ENSG00000106028	6702	SSBP1	single-stranded DNA binding protein 1	6742	7	n/a	n/a	7.70e-01	1.317
279704521	ENSG00000206899	157128889	U6	U6 spliceosomal RNA	100873757	12	n/a	n/a	5.26e-01	1.316
1098998	ENSG00000167186	10083	COQ7	coenzyme Q7 homolog, ubiquinone (yeast)	10229	16	n/a	n/a	7.75e-01	1.316
1097371	ENSG00000160131	83751	VMA21	VMA21 vacuolar H+-ATPase homolog (S. cerevisiae)	203547	X	n/a	n/a	7.84e-01	1.316
279964077	ENSG00000242232	0	AP002783.4	AP002783.4	0	11	n/a	n/a	5.26e-01	1.316
280024239	ENSG00000250289	0	RP11-181E7.1	RP11-181E7.1	0	5	n/a	n/a	5.59e-01	1.316
280067086	ENSG00000254170	0	CTD-2073O6.1	CTD-2073O6.1	0	5	n/a	n/a	5.57e-01	1.316
279915846	ENSG00000236900	0	TIMM9P1	translocase of inner mitochondrial membrane 9 homolog (yeast) pseudogene 1	0	10	n/a	n/a	5.78e-01	1.316
279986594	ENSG00000244577	0	AC137932.1	AC137932.1	0	16	n/a	n/a	3.23e-01	1.316
280123262	ENSG00000258884	0	CTD-3035D6.2	CTD-3035D6.2	0	14	n/a	n/a	5.79e-01	1.316
1101046	ENSG00000176473	55251	WDR25	WD repeat domain 25	79446	14	n/a	n/a	7.73e-01	1.316
280123528	ENSG00000258897	0	RP11-1007I4.1	RP11-1007I4.1	0	14	n/a	n/a	5.26e-01	1.316
1105881	ENSG00000213619	4696	NDUFS3	NADH dehydrogenase (ubiquinone) Fe-S protein 3, 30kDa (NADH-coenzyme Q reductase)	4722	11	n/a	n/a	6.35e-01	1.316
1104663	ENSG00000198612	10762	COPS8	COP9 constitutive photomorphogenic homolog subunit 8 (Arabidopsis)	10920	2	n/a	n/a	7.76e-01	1.315
279761505	ENSG00000222915	0	U6	U6 spliceosomal RNA	0	22	n/a	n/a	3.06e-01	1.315
1094194	ENSG00000136463	30686	TACO1	translational activator of mitochondrially encoded cytochrome c oxidase I	51204	17	n/a	n/a	6.84e-01	1.315
1087666	ENSG00000058799	33723	YIPF1	Yip1 domain family, member 1	54432	1	n/a	n/a	5.59e-01	1.315
280084180	ENSG00000255288	0	RP4-562D20.2	RP4-562D20.2	0	11	n/a	n/a	5.26e-01	1.315
1095630	ENSG00000145425	6156	RPS3A	ribosomal protein S3A	6189	4	n/a	n/a	3.87e-01	1.315
1101659	ENSG00000179941	55541	BBS10	Bardet-Biedl syndrome 10	79738	12	n/a	n/a	6.15e-01	1.315
1100881	ENSG00000175582	5838	RAB6A	RAB6A, member RAS oncogene family	5870	11	n/a	n/a	7.81e-01	1.315
279850819	ENSG00000231072	0	GAPDHP64	glyceraldehyde-3-phosphate dehydrogenase pseudogene 64	0	1	n/a	n/a	6.15e-01	1.315
1094378	ENSG00000137409	23540	MTCH1	mitochondrial carrier 1	23787	6	n/a	n/a	5.56e-01	1.315
279986395	ENSG00000244559	0	CTD-2377D24.2	CTD-2377D24.2	0	17	n/a	n/a	5.26e-01	1.314
280087782	ENSG00000255533	0	RP11-326C3.4	RP11-326C3.4	0	11	n/a	n/a	5.26e-01	1.314
279863290	ENSG00000232142	0	RP11-367H5.8	RP11-367H5.8	0	10	n/a	n/a	5.60e-01	1.314
279769237	ENSG00000223870	0	AP000233.3	AP000233.3	0	21	n/a	n/a	5.26e-01	1.314
1089693	ENSG00000103363	6883	TCEB2	transcription elongation factor B (SIII), polypeptide 2 (18kDa, elongin B)	6923	16	n/a	n/a	6.28e-01	1.314
1100577	ENSG00000173933	5904	RBM4	RNA binding motif protein 4	5936	11	n/a	n/a	7.58e-01	1.314
280056802	ENSG00000253437	0	RP11-90P5.4	RP11-90P5.4	0	8	n/a	n/a	5.25e-01	1.314
279705676	ENSG00000207103	0	U6	U6 spliceosomal RNA	0	8	n/a	n/a	5.25e-01	1.314
1087375	ENSG00000033800	8488	PIAS1	protein inhibitor of activated STAT, 1	8554	15	n/a	n/a	5.60e-01	1.314
1091380	ENSG00000115762	34330	PLEKHB2	pleckstrin homology domain containing, family B (evectins) member 2	55041	2	n/a	n/a	5.99e-01	1.314
1097769	ENSG00000162735	5792	PEX19	peroxisomal biogenesis factor 19	5824	1	n/a	n/a	6.04e-01	1.314
1086929	ENSG00000004897	991	CDC27	cell division cycle 27 homolog (S. cerevisiae)	996	17	n/a	n/a	7.61e-01	1.314
1096260	ENSG00000150768	1725	DLAT	dihydrolipoamide S-acetyltransferase	1737	11	n/a	n/a	7.10e-01	1.314
279771090	ENSG00000224043	0	AC016725.4	AC016725.4	0	2	n/a	n/a	7.72e-01	1.313
279795425	ENSG00000226085	0	UQCRFS1P1	ubiquinol-cytochrome c reductase, Rieske iron-sulfur polypeptide 1 pseudogene 1	0	22	n/a	n/a	5.56e-01	1.313
1090822	ENSG00000111669	7124	TPI1	triosephosphate isomerase 1	7167	12	n/a	n/a	5.59e-01	1.313
1096888	ENSG00000156127	10391	BATF	basic leucine zipper transcription factor, ATF-like	10538	14	n/a	n/a	7.46e-01	1.313
280036587	ENSG00000251285	0	RP11-147K6.2	RP11-147K6.2	0	4	n/a	n/a	5.25e-01	1.313
279937227	ENSG00000239076	0	AC133919.1	AC133919.1	0	16	n/a	n/a	5.60e-01	1.313
279899499	ENSG00000235354	0	CTA-276O3.4	CTA-276O3.4	0	7	n/a	n/a	2.93e-01	1.313
1101702	ENSG00000180233	85883	ZNRF2	zinc and ring finger 2	223082	7	n/a	n/a	7.74e-01	1.313
1099248	ENSG00000168101	58519	NUDT16L1	nudix (nucleoside diphosphate linked moiety X)-type motif 16-like 1	84309	16	n/a	n/a	7.65e-01	1.313
279841797	ENSG00000230266	0	AC011325.1	AC011325.1	0	3	n/a	n/a	6.06e-01	1.312
1100774	ENSG00000175061	79057	C17orf76-AS1	C17orf76 antisense RNA 1 (non-protein coding)	125144	17	n/a	n/a	3.22e-01	1.312
1099877	ENSG00000170855	30979	TRIAP1	TP53 regulated inhibitor of apoptosis 1	51499	12	n/a	n/a	7.04e-01	1.312
279667675	ENSG00000202392	0	7SK	7SK RNA	0	4	n/a	n/a	7.47e-01	1.312
279959701	ENSG00000241760	0	AP000807.3	AP000807.3	0	11	n/a	n/a	6.63e-01	1.312
1106489	ENSG00000220205	6804	VAMP2	vesicle-associated membrane protein 2 (synaptobrevin 2)	6844	17	n/a	n/a	7.47e-01	1.312
279872786	ENSG00000232998	1018860	RP11-470P4.2	RP11-470P4.2	100286938	9	n/a	n/a	5.66e-01	1.311
280056923	ENSG00000253448	0	IGLV3-6	immunoglobulin lambda variable 3-6 (pseudogene)	0	22	n/a	n/a	5.25e-01	1.311
1095294	ENSG00000143324	9089	XPR1	xenotropic and polytropic retrovirus receptor 1	9213	1	n/a	n/a	7.13e-01	1.311
1092642	ENSG00000125848	23520	FLRT3	fibronectin leucine rich transmembrane protein 3	23767	20	n/a	n/a	7.21e-01	1.311
1088366	ENSG00000080298	5959	RFX3	regulatory factor X, 3 (influences HLA class II expression)	5991	9	n/a	n/a	7.60e-01	1.311
279805905	ENSG00000226986	0	RP11-543B16.2	RP11-543B16.2	0	1	n/a	n/a	7.00e-01	1.311
280088396	ENSG00000255595	0	RP4-809F18.1	RP4-809F18.1	0	12	n/a	n/a	7.64e-01	1.311
279794649	ENSG00000226022	0	AC026167.1	AC026167.1	0	3	n/a	n/a	5.76e-01	1.311
1102437	ENSG00000183775	36801	KCTD16	potassium channel tetramerisation domain containing 16	57528	5	n/a	n/a	2.86e-01	1.311
279890801	ENSG00000234590	0	GNG5P5	guanine nucleotide binding protein (G protein), gamma 5 pseudogene 5	0	13	n/a	n/a	5.25e-01	1.310
280091109	ENSG00000255883	0	AC099522.1	AC099522.1	0	5	n/a	n/a	3.47e-01	1.310
1108994	ENSG00000241553	9948	ARPC4	actin related protein 2/3 complex, subunit 4, 20kDa	10093	3	n/a	n/a	7.83e-01	1.310
1097082	ENSG00000157778	58472	PSMG3	proteasome (prosome, macropain) assembly chaperone 3	84262	7	n/a	n/a	7.47e-01	1.310
280044783	ENSG00000252050	0	SNORA31	Small nucleolar RNA SNORA31	0	X	n/a	n/a	5.25e-01	1.310
1091805	ENSG00000119446	60179	RBM18	RNA binding motif protein 18	92400	9	n/a	n/a	7.59e-01	1.310
1096731	ENSG00000154654	4659	NCAM2	neural cell adhesion molecule 2	4685	21	n/a	n/a	5.55e-01	1.310
1099458	ENSG00000169018	9971	FEM1B	fem-1 homolog b (C. elegans)	10116	15	n/a	n/a	5.57e-01	1.310
1091626	ENSG00000117533	8605	VAMP4	vesicle-associated membrane protein 4	8674	1	n/a	n/a	6.42e-01	1.310
1090873	ENSG00000111885	4096	MAN1A1	mannosidase, alpha, class 1A, member 1	4121	6	n/a	n/a	5.56e-01	1.310
280050047	ENSG00000252814	0	7SK	7SK RNA	0	16	n/a	n/a	5.58e-01	1.309
280050922	ENSG00000252941	0	5S_rRNA	5S ribosomal RNA	0	11	n/a	n/a	5.58e-01	1.309
279753304	ENSG00000221340	0	U6atac	U6atac minor spliceosomal RNA	0	1	n/a	n/a	5.59e-01	1.309
280047135	ENSG00000252393	0	U6	U6 spliceosomal RNA	0	12	n/a	n/a	5.59e-01	1.309
1091269	ENSG00000115159	2803	GPD2	glycerol-3-phosphate dehydrogenase 2 (mitochondrial)	2820	2	n/a	n/a	6.12e-01	1.309
1089313	ENSG00000101052	30580	IFT52	intraflagellar transport 52 homolog (Chlamydomonas)	51098	20	n/a	n/a	6.11e-01	1.309
1096863	ENSG00000155959	7368	VBP1	von Hippel-Lindau binding protein 1	7411	X	n/a	n/a	5.67e-01	1.309
279705403	ENSG00000207056	0	U1	U1 spliceosomal RNA	0	1	n/a	n/a	3.23e-01	1.309
279883238	ENSG00000233908	0	RP11-425D10.1	RP11-425D10.1	0	6	n/a	n/a	6.51e-01	1.309
1095541	ENSG00000144744	8919	UBA3	ubiquitin-like modifier activating enzyme 3	9039	3	n/a	n/a	7.30e-01	1.308
280111774	ENSG00000258090	0	RP11-734E19.1	RP11-734E19.1	0	12	n/a	n/a	2.96e-01	1.308
1099175	ENSG00000167851	11150	CD300A	CD300a molecule	11314	17	n/a	n/a	7.74e-01	1.308
1102620	ENSG00000184574	36399	LPAR5	lysophosphatidic acid receptor 5	57121	12	n/a	n/a	2.96e-01	1.308
1100221	ENSG00000172247	77616	C1QTNF4	C1q and tumor necrosis factor related protein 4	114900	11	n/a	n/a	2.86e-01	1.308
279748657	ENSG00000219087	0	RP3-433F14.2	RP3-433F14.2	0	6	n/a	n/a	5.25e-01	1.308
1091077	ENSG00000113391	58205	FAM172A	family with sequence similarity 172, member A	83989	5	n/a	n/a	6.64e-01	1.308
279663860	ENSG00000201318	1013342	SNORD114-30	small nucleolar RNA, C/D box 114-30	767611	14	n/a	n/a	5.25e-01	1.308
1095990	ENSG00000148229	33400	POLE3	polymerase (DNA directed), epsilon 3 (p17 subunit)	54107	9	n/a	n/a	6.52e-01	1.308
279803639	ENSG00000226814	0	RP3-419C19.2	RP3-419C19.2	0	1	n/a	n/a	2.90e-01	1.308
279269141	ENSG00000159186	0	AC007383.6	AC007383.6	0	2	n/a	n/a	3.37e-01	1.308
279821299	ENSG00000228399	0	RP4-575N6.2	RP4-575N6.2	0	1	n/a	n/a	3.57e-01	1.308
279748964	ENSG00000219375	0	ATP5GP1	ATP5GP1	0	6	n/a	n/a	3.86e-01	1.308
279866616	ENSG00000232466	0	RP11-337A23.5	RP11-337A23.5	0	9	n/a	n/a	5.25e-01	1.307
280051489	ENSG00000253022	0	U6	U6 spliceosomal RNA	0	1	n/a	n/a	5.25e-01	1.307
1094015	ENSG00000135535	8690	CD164	CD164 molecule, sialomucin	8763	6	n/a	n/a	6.28e-01	1.307
279666345	ENSG00000202016	0	U6	U6 spliceosomal RNA	0	2	n/a	n/a	5.25e-01	1.307
280046309	ENSG00000252272	0	5S_rRNA	5S ribosomal RNA	0	19	n/a	n/a	5.25e-01	1.307
1090860	ENSG00000111834	110192	RSPH4A	radial spoke head 4 homolog A (Chlamydomonas)	345895	6	n/a	n/a	8.10e-01	1.307
1090858	ENSG00000111817	29673	DSE	dermatan sulfate epimerase	29940	6	n/a	n/a	5.99e-01	1.307
279774023	ENSG00000224227	25996	OR2L1P	olfactory receptor, family 2, subfamily L, member 1 pseudogene	26247	1	n/a	n/a	5.25e-01	1.307
279828491	ENSG00000229037	0	RP11-272G22.3	RP11-272G22.3	0	X	n/a	n/a	5.81e-01	1.307
279769301	ENSG00000223873	0	AC013733.5	AC013733.5	0	2	n/a	n/a	2.88e-01	1.307
1092205	ENSG00000122705	1202	CLTA	clathrin, light chain A	1211	9	n/a	n/a	7.85e-01	1.307
279997637	ENSG00000248120	0	RP11-301A5.2	RP11-301A5.2	0	5	n/a	n/a	5.25e-01	1.307
280010066	ENSG00000249142	0	CTD-2290P7.1	CTD-2290P7.1	0	5	n/a	n/a	5.57e-01	1.306
1102289	ENSG00000183248	55965	AC010336.1	Uncharacterized protein	80164	19	n/a	n/a	3.31e-01	1.306
1094437	ENSG00000137727	36842	ARHGAP20	Rho GTPase activating protein 20	57569	11	n/a	n/a	3.18e-01	1.306
1094354	ENSG00000137252	3045	HCRTR2	hypocretin (orexin) receptor 2	3062	6	n/a	n/a	6.80e-01	1.306
1094523	ENSG00000138085	30855	C2orf28	chromosome 2 open reading frame 28	51374	2	n/a	n/a	2.85e-01	1.306
279954191	ENSG00000241142	0	AC092662.4	AC092662.4	0	2	n/a	n/a	5.24e-01	1.306
1105555	ENSG00000205758	9802	CRYZL1	crystallin, zeta (quinone reductase)-like 1	9946	21	n/a	n/a	2.95e-01	1.306
1094386	ENSG00000137449	79534	CPEB2	cytoplasmic polyadenylation element binding protein 2	132864	4	n/a	n/a	5.56e-01	1.306
1087868	ENSG00000067064	3402	IDI1	isopentenyl-diphosphate delta isomerase 1	3422	10	n/a	n/a	6.41e-01	1.306
279722498	ENSG00000213480	0	RP11-364P2.2	RP11-364P2.2	0	4	n/a	n/a	5.91e-01	1.306
1108368	ENSG00000234797	0	RPS3AP6	ribosomal protein S3A pseudogene 6	0	15	n/a	n/a	3.82e-01	1.306
279937514	ENSG00000239122	0	U2	U2 spliceosomal RNA	0	3	n/a	n/a	5.24e-01	1.306
280044727	ENSG00000252042	0	Y_RNA	Y RNA	0	17	n/a	n/a	5.24e-01	1.306
1095133	ENSG00000142168	6607	SOD1	superoxide dismutase 1, soluble	6647	21	n/a	n/a	7.62e-01	1.305
279862381	ENSG00000232065	0	AC023797.1	AC023797.1	0	3	n/a	n/a	5.94e-01	1.305
1086893	ENSG00000002919	29649	SNX11	sorting nexin 11	29916	17	n/a	n/a	7.38e-01	1.305
1095342	ENSG00000143499	36229	SMYD2	SET and MYND domain containing 2	56950	1	n/a	n/a	5.59e-01	1.305
279953000	ENSG00000240982	0	AL591044.2	AL591044.2	0	6	n/a	n/a	5.24e-01	1.305
1098260	ENSG00000164284	79594	GRPEL2	GrpE-like 2, mitochondrial (E. coli)	134266	5	n/a	n/a	6.44e-01	1.305
1107394	ENSG00000228459	1014729	CXorf28	chromosome X open reading frame 28	100129464	X	n/a	n/a	3.53e-01	1.305
279714998	ENSG00000211973	0	IGHV1-69	immunoglobulin heavy variable 1-69	0	14	n/a	n/a	5.63e-01	1.305
1095749	ENSG00000146243	79615	IRAK1BP1	interleukin-1 receptor-associated kinase 1 binding protein 1	134728	6	n/a	n/a	7.03e-01	1.305
279918122	ENSG00000237111	0	IGHJ3P	immunoglobulin heavy joining 3P (pseudogene)	0	14	n/a	n/a	5.24e-01	1.305
1092608	ENSG00000125743	6593	SNRPD2	small nuclear ribonucleoprotein D2 polypeptide 16.5kDa	6633	19	n/a	n/a	7.51e-01	1.305
279901131	ENSG00000235512	0	TAB3-AS2	TAB3 antisense RNA 2 (non-protein coding)	0	X	n/a	n/a	2.97e-01	1.305
280066679	ENSG00000254143	0	RP11-470M17.2	RP11-470M17.2	0	8	n/a	n/a	5.64e-01	1.305
279966357	ENSG00000242472	0	IGHJ5	immunoglobulin heavy joining 5	0	14	n/a	n/a	5.24e-01	1.305
279979709	ENSG00000243859	0	CTD-2331D11.1	CTD-2331D11.1	0	5	n/a	n/a	5.56e-01	1.304
1098674	ENSG00000165943	40745	MOAP1	modulator of apoptosis 1	64112	14	n/a	n/a	5.66e-01	1.304
279978811	ENSG00000243758	0	RP11-535A15.1	RP11-535A15.1	0	5	n/a	n/a	5.24e-01	1.304
279973078	ENSG00000243228	0	AC012476.1	AC012476.1	0	15	n/a	n/a	5.24e-01	1.304
279723864	ENSG00000213671	0	AC126365.4	AC126365.4	0	17	n/a	n/a	8.18e-01	1.304
279731582	ENSG00000214593	0	RP11-65N13.6	RP11-65N13.6	0	9	n/a	n/a	3.76e-01	1.304
1091665	ENSG00000117906	5923	RCN2	reticulocalbin 2, EF-hand calcium binding domain	5955	15	n/a	n/a	7.69e-01	1.304
279991356	ENSG00000245884	0	AC008759.1	AC008759.1	0	19	n/a	n/a	5.56e-01	1.304
1091514	ENSG00000116752	10140	BCAS2	breast carcinoma amplified sequence 2	10286	1	n/a	n/a	6.46e-01	1.304
1092134	ENSG00000122042	5380	UBL3	ubiquitin-like 3	5412	13	n/a	n/a	7.78e-01	1.303
1088446	ENSG00000082497	35536	SERTAD4	SERTA domain containing 4	56256	1	n/a	n/a	5.95e-01	1.303
1102875	ENSG00000185627	5687	PSMD13	proteasome (prosome, macropain) 26S subunit, non-ATPase, 13	5719	11	n/a	n/a	5.59e-01	1.303
1104637	ENSG00000198551	83486	ZNF627	zinc finger protein 627	199692	19	n/a	n/a	6.00e-01	1.303
280045315	ENSG00000252128	0	SNORD27	Small nucleolar RNA SNORD27	0	13	n/a	n/a	5.58e-01	1.303
280045259	ENSG00000252119	0	ACA64	Small nucleolar RNA ACA64	0	11	n/a	n/a	5.24e-01	1.303
279847372	ENSG00000230746	0	AC006007.1	AC006007.1	0	7	n/a	n/a	7.04e-01	1.303
279871139	ENSG00000232851	0	ATP5J2P3	ATP synthase, H+ transporting, mitochondrial Fo complex, subunit F2 pseudogene 3	0	9	n/a	n/a	5.24e-01	1.303
1098159	ENSG00000164024	22928	METAP1	methionyl aminopeptidase 1	23173	4	n/a	n/a	7.26e-01	1.303
279962101	ENSG00000241995	0	TRNAL46P	transfer RNA leucine 46 (anticodon UAA) pseudogene	0	2	n/a	n/a	5.24e-01	1.303
279932988	ENSG00000238391	0	5S_rRNA	5S ribosomal RNA	0	7	n/a	n/a	5.24e-01	1.303
1095637	ENSG00000145494	4700	NDUFS6	NADH dehydrogenase (ubiquinone) Fe-S protein 6, 13kDa (NADH-coenzyme Q reductase)	4726	5	n/a	n/a	7.58e-01	1.303
279982916	ENSG00000244217	0	KB-1554H10.1	KB-1554H10.1	0	8	n/a	n/a	6.18e-01	1.303
1098139	ENSG00000163947	30139	ARHGEF3	Rho guanine nucleotide exchange factor (GEF) 3	50650	3	n/a	n/a	5.56e-01	1.303
1093574	ENSG00000132823	31006	C20orf111	chromosome 20 open reading frame 111	51526	20	n/a	n/a	5.58e-01	1.303
1098519	ENSG00000165283	29955	STOML2	stomatin (EPB72)-like 2	30968	9	n/a	n/a	6.37e-01	1.303
279932932	ENSG00000238383	0	snoU13	Small nucleolar RNA U13	0	4	n/a	n/a	5.24e-01	1.302
279740978	ENSG00000215515	0	IFIT1P1	interferon-induced protein with tetratricopeptide repeats 1 pseudogene 1	0	13	n/a	n/a	6.05e-01	1.302
280050901	ENSG00000252938	0	AC026801.2	AC026801.2	0	5	n/a	n/a	5.24e-01	1.302
279824366	ENSG00000228677	0	AP001432.11	AP001432.11	0	21	n/a	n/a	7.06e-01	1.302
[truncated: 1 more rows]
