# Supplementary material for: Identification of the Molecular Events Involved in the Development of Prefrontal Cortex Through the Analysis of RNA-Seq Data From BrainSpan
Source: ASN Neuro. 2019 Jun 18;11:1759091419854627. doi: 10.1177/1759091419854627 (PMC6582306; doi:10.1177/1759091419854627)
Supplement: Supplemental Material1 - Supplemental material for Identification of the Molecular Events Involved in the Development of Prefrontal Cortex Through the Analysis of RNA-Seq Data From BrainSpan [file Supplemental_Material1.zip › DFC/11/DEGs-11.csv]

id	name	gene-id	gene-symbol	gene-name	entrez-id	chromosome	start-position	end-position	p	fold-change
279961289	ENSG00000241948	0	AL133512.1	AL133512.1	0	X	n/a	n/a	4.32e-01	5.490
280042389	ENSG00000251705	0	RN5-8S6	RNA, 5.8S ribosomal 6	0	Y	n/a	n/a	3.71e-01	5.435
279648293	ENSG00000198744	0	RP5-857K21.11	RP5-857K21.11	0	1	n/a	n/a	4.24e-01	4.471
1096882	ENSG00000156076	11037	WIF1	WNT inhibitory factor 1	11197	12	n/a	n/a	3.72e-01	4.293
279986623	ENSG00000244580	0	AL121959.1	AL121959.1	0	6	n/a	n/a	3.87e-01	4.109
1087903	ENSG00000068078	2246	FGFR3	fibroblast growth factor receptor 3	2261	4	n/a	n/a	3.38e-01	3.872
1093032	ENSG00000129244	479	ATP1B2	ATPase, Na+/K+ transporting, beta 2 polypeptide	482	17	n/a	n/a	2.80e-01	3.742
1093136	ENSG00000130203	345	APOE	apolipoprotein E	348	19	n/a	n/a	2.93e-01	3.635
1099701	ENSG00000170075	9152	GPR37L1	G protein-coupled receptor 37 like 1	9283	1	n/a	n/a	2.69e-01	3.599
279960050	ENSG00000241800	0	AC114498.5	AC114498.5	0	1	n/a	n/a	4.29e-01	3.539
279957731	ENSG00000241530	0	AC006368.1	AC006368.1	0	2	n/a	n/a	4.32e-01	3.434
1088328	ENSG00000079215	6471	SLC1A3	solute carrier family 1 (glial high affinity glutamate transporter), member 3	6507	5	n/a	n/a	3.85e-01	3.429
1095848	ENSG00000147119	35828	CHST7	carbohydrate (N-acetylglucosamine 6-O) sulfotransferase 7	56548	X	n/a	n/a	3.82e-01	3.422
1096028	ENSG00000148482	85703	SLC39A12	solute carrier family 39 (zinc transporter), member 12	221074	10	n/a	n/a	3.42e-01	3.404
279950430	ENSG00000240656	0	AC068594.1	AC068594.1	0	17	n/a	n/a	4.36e-01	3.396
280090532	ENSG00000255823	1023955	MTRNR2L8	MT-RNR2-like 8	100463486	11	n/a	n/a	4.39e-01	3.394
280049018	ENSG00000252666	0	AD000090.1	AD000090.1	0	19	n/a	n/a	4.24e-01	3.357
1100688	ENSG00000174576	92372	NPAS4	neuronal PAS domain protein 4	266743	11	n/a	n/a	4.34e-01	3.348
279944035	ENSG00000239935	0	AC116340.1	AC116340.1	0	5	n/a	n/a	4.30e-01	3.304
1092367	ENSG00000124145	6349	SDC4	syndecan 4	6385	20	n/a	n/a	3.44e-01	3.281
279667584	ENSG00000202364	6035	SNORD3A	small nucleolar RNA, C/D box 3A	780851	17	n/a	n/a	4.25e-01	3.243
1101604	ENSG00000179604	23334	CDC42EP4	CDC42 effector protein (Rho GTPase binding) 4	23580	17	n/a	n/a	3.43e-01	3.230
279959910	ENSG00000241781	0	AL161626.1	AL161626.1	0	9	n/a	n/a	4.21e-01	3.118
1091624	ENSG00000117525	2137	F3	coagulation factor III (thromboplastin, tissue factor)	2152	1	n/a	n/a	3.91e-01	3.108
1096499	ENSG00000152661	2681	GJA1	gap junction protein, alpha 1, 43kDa	2697	6	n/a	n/a	3.93e-01	3.060
1090675	ENSG00000110436	6470	SLC1A2	solute carrier family 1 (glial high affinity glutamate transporter), member 2	6506	11	n/a	n/a	3.88e-01	3.055
279942860	ENSG00000239776	0	AC079949.1	AC079949.1	0	12	n/a	n/a	4.30e-01	3.051
1105693	ENSG00000211448	1722	DIO2	deiodinase, iodothyronine, type II	1734	14	n/a	n/a	3.87e-01	3.043
1105448	ENSG00000205336	9156	GPR56	G protein-coupled receptor 56	9289	16	n/a	n/a	2.94e-01	3.041
279761813	ENSG00000222999	0	AC105247.1	AC105247.1	0	18	n/a	n/a	3.51e-01	3.026
1089189	ENSG00000100427	22964	MLC1	megalencephalic leukoencephalopathy with subcortical cysts 1	23209	22	n/a	n/a	3.34e-01	3.024
279821610	ENSG00000228421	0	AC005013.5	AC005013.5	0	7	n/a	n/a	3.15e-01	2.982
1089918	ENSG00000105088	60260	OLFM2	olfactomedin 2	93145	19	n/a	n/a	2.81e-01	2.952
1099918	ENSG00000170989	1888	S1PR1	sphingosine-1-phosphate receptor 1	1901	1	n/a	n/a	3.28e-01	2.950
1094144	ENSG00000136160	1897	EDNRB	endothelin receptor type B	1910	13	n/a	n/a	4.13e-01	2.950
279660990	ENSG00000200434	0	RN5-8S2	RNA, 5.8S ribosomal 2	0	16	n/a	n/a	4.01e-01	2.944
1097552	ENSG00000161509	2888	GRIN2C	glutamate receptor, ionotropic, N-methyl D-aspartate 2C	2905	17	n/a	n/a	3.06e-01	2.928
1092093	ENSG00000121742	10646	GJB6	gap junction protein, beta 6, 30kDa	10804	13	n/a	n/a	3.73e-01	2.923
1097678	ENSG00000162407	8546	PPAP2B	phosphatidic acid phosphatase type 2B	8613	1	n/a	n/a	3.41e-01	2.918
1094173	ENSG00000136297	85816	MMD2	monocyte to macrophage differentiation-associated 2	221938	7	n/a	n/a	2.59e-01	2.914
279955011	ENSG00000241231	0	RP11-275H4.1	RP11-275H4.1	0	3	n/a	n/a	2.93e-01	2.912
1087934	ENSG00000068976	5805	PYGM	phosphorylase, glycogen, muscle	5837	11	n/a	n/a	3.21e-01	2.874
1099090	ENSG00000167601	555	AXL	AXL receptor tyrosine kinase	558	19	n/a	n/a	3.38e-01	2.868
279956340	ENSG00000241376	0	AL606830.1	AL606830.1	0	6	n/a	n/a	3.91e-01	2.859
1094696	ENSG00000139155	33214	SLCO1C1	solute carrier organic anion transporter family, member 1C1	53919	12	n/a	n/a	3.86e-01	2.857
1087250	ENSG00000018625	474	ATP1A2	ATPase, Na+/K+ transporting, alpha 2 polypeptide	477	1	n/a	n/a	3.39e-01	2.822
1095048	ENSG00000141485	94182	SLC13A5	solute carrier family 13 (sodium-dependent citrate transporter), member 5	284111	17	n/a	n/a	2.61e-01	2.788
1099979	ENSG00000171223	3701	JUNB	jun B proto-oncogene	3726	19	n/a	n/a	4.15e-01	2.788
1094063	ENSG00000135821	2735	GLUL	glutamate-ammonia ligase	2752	1	n/a	n/a	3.96e-01	2.781
280044069	ENSG00000251948	0	AC092279.1	AC092279.1	0	19	n/a	n/a	4.48e-01	2.755
279755208	ENSG00000221674	0	AL445309.1	AL445309.1	0	6	n/a	n/a	4.26e-01	2.732
1092551	ENSG00000125398	6622	SOX9	SRY (sex determining region Y)-box 9	6662	17	n/a	n/a	3.86e-01	2.725
279983888	ENSG00000244288	0	AC090360.1	AC090360.1	0	18	n/a	n/a	4.26e-01	2.713
279838178	ENSG00000229953	0	RP11-284F21.7	RP11-284F21.7	0	1	n/a	n/a	2.70e-01	2.656
280045392	ENSG00000252139	0	SCARNA18	small Cajal body-specific RNA 18	0	18	n/a	n/a	3.69e-01	2.654
279982254	ENSG00000244137	0	RP11-99J16__A.2	RP11-99J16__A.2	0	1	n/a	n/a	2.75e-01	2.639
280075625	ENSG00000254765	0	RP11-1H15.1	RP11-1H15.1	0	11	n/a	n/a	3.29e-01	2.638
279475262	ENSG00000176734	0	TRIL	TLR4 interactor with leucine-rich repeats	0	7	n/a	n/a	3.87e-01	2.618
1097089	ENSG00000157833	80935	FAM59B	family with sequence similarity 59, member B	150946	2	n/a	n/a	3.37e-01	2.614
280089261	ENSG00000255690	0	AC005013.1	AC005013.1	0	7	n/a	n/a	3.86e-01	2.613
1092823	ENSG00000127418	33139	FGFRL1	fibroblast growth factor receptor-like 1	53834	4	n/a	n/a	2.65e-01	2.607
280087855	ENSG00000255542	0	RP4-683L5.1	RP4-683L5.1	0	11	n/a	n/a	3.85e-01	2.607
279724691	ENSG00000213774	0	AC010904.1	AC010904.1	0	2	n/a	n/a	3.85e-01	2.603
279972630	ENSG00000243172	0	AP003035.1	AP003035.1	0	11	n/a	n/a	4.26e-01	2.599
280043222	ENSG00000251826	0	AL365332.1	AL365332.1	0	1	n/a	n/a	3.97e-01	2.581
1096040	ENSG00000148604	5963	RGR	retinal G protein coupled receptor	5995	10	n/a	n/a	3.91e-01	2.576
1090518	ENSG00000109062	9233	SLC9A3R1	solute carrier family 9 (sodium/hydrogen exchanger), member 3 regulator 1	9368	17	n/a	n/a	2.91e-01	2.575
1101476	ENSG00000178878	57277	APOLD1	apolipoprotein L domain containing 1	81575	12	n/a	n/a	4.32e-01	2.569
1088369	ENSG00000080493	8602	SLC4A4	solute carrier family 4, sodium bicarbonate cotransporter, member 4	8671	4	n/a	n/a	4.15e-01	2.566
1096449	ENSG00000152268	10271	SPON1	spondin 1, extracellular matrix protein	10418	11	n/a	n/a	3.61e-01	2.565
1096695	ENSG00000154319	57890	FAM167A	family with sequence similarity 167, member A	83648	8	n/a	n/a	3.51e-01	2.561
1093271	ENSG00000130876	35581	SLC7A10	solute carrier family 7 (neutral amino acid transporter light chain, asc system), member 10	56301	19	n/a	n/a	3.85e-01	2.560
1103465	ENSG00000188064	7434	WNT7B	wingless-type MMTV integration site family, member 7B	7477	22	n/a	n/a	3.10e-01	2.556
1092214	ENSG00000122756	1262	CNTFR	ciliary neurotrophic factor receptor	1271	9	n/a	n/a	2.63e-01	2.549
279968565	ENSG00000242693	0	AC108047.1	AC108047.1	0	2	n/a	n/a	4.11e-01	2.545
1099241	ENSG00000168077	30916	SCARA3	scavenger receptor class A, member 3	51435	8	n/a	n/a	2.82e-01	2.543
279883044	ENSG00000233893	0	RP11-507C10.5	RP11-507C10.5	0	6	n/a	n/a	4.19e-01	2.539
1098447	ENSG00000164976	36735	KIAA1161	KIAA1161	57462	9	n/a	n/a	2.94e-01	2.537
1095444	ENSG00000144040	60743	SFXN5	sideroflexin 5	94097	2	n/a	n/a	3.20e-01	2.534
1088860	ENSG00000092820	7387	EZR	ezrin	7430	6	n/a	n/a	3.93e-01	2.534
1099782	ENSG00000170425	133	ADORA2B	adenosine A2b receptor	136	17	n/a	n/a	3.52e-01	2.533
280026510	ENSG00000250463	0	RP11-226L15.4	RP11-226L15.4	0	1	n/a	n/a	3.41e-01	2.533
279948931	ENSG00000240475	0	RP11-96C23.7	RP11-96C23.7	0	10	n/a	n/a	3.50e-01	2.529
1101196	ENSG00000177283	8267	FZD8	frizzled family receptor 8	8325	10	n/a	n/a	3.46e-01	2.526
1095469	ENSG00000144230	2823	GPR17	G protein-coupled receptor 17	2840	2	n/a	n/a	2.56e-01	2.526
1094052	ENSG00000135744	180	AGT	angiotensinogen (serpin peptidase inhibitor, clade A, member 8)	183	1	n/a	n/a	2.85e-01	2.517
1097929	ENSG00000163346	36601	PBXIP1	pre-B-cell leukemia homeobox interacting protein 1	57326	1	n/a	n/a	2.96e-01	2.514
1092280	ENSG00000123358	3144	NR4A1	nuclear receptor subfamily 4, group A, member 1	3164	12	n/a	n/a	3.86e-01	2.510
1097299	ENSG00000159423	8590	ALDH4A1	aldehyde dehydrogenase 4 family, member A1	8659	1	n/a	n/a	2.92e-01	2.504
1093149	ENSG00000130287	1452	NCAN	neurocan	1463	19	n/a	n/a	2.89e-01	2.500
1090947	ENSG00000112333	7058	NR2E1	nuclear receptor subfamily 2, group E, member 1	7101	6	n/a	n/a	3.95e-01	2.500
279863679	ENSG00000232177	0	MTND4P24	MT-ND4 pseudogene 24	0	X	n/a	n/a	4.39e-01	2.490
1099155	ENSG00000167772	30611	ANGPTL4	angiopoietin-like 4	51129	19	n/a	n/a	2.81e-01	2.489
280070633	ENSG00000254418	0	RP11-21L19.1	RP11-21L19.1	0	11	n/a	n/a	2.56e-01	2.488
1104651	ENSG00000198576	22992	ARC	activity-regulated cytoskeleton-associated protein	23237	8	n/a	n/a	4.30e-01	2.485
1095751	ENSG00000146250	81702	PRSS35	protease, serine, 35	167681	6	n/a	n/a	3.73e-01	2.485
1093761	ENSG00000134201	2932	GSTM5	glutathione S-transferase mu 5	2949	1	n/a	n/a	2.97e-01	2.480
1098354	ENSG00000164638	85880	SLC29A4	solute carrier family 29 (nucleoside transporters), member 4	222962	7	n/a	n/a	3.12e-01	2.478
1109009	ENSG00000241839	56102	PLEKHO2	pleckstrin homology domain containing, family O member 2	80301	15	n/a	n/a	2.80e-01	2.455
1104438	ENSG00000197921	123048	HES5	hairy and enhancer of split 5 (Drosophila)	388585	1	n/a	n/a	4.26e-01	2.452
279736567	ENSG00000215043	0	GLULP6	glutamate-ammonia ligase (glutamine synthetase) pseudogene 6	0	2	n/a	n/a	2.55e-01	2.451
1102833	ENSG00000185432	25589	METTL7A	methyltransferase like 7A	25840	12	n/a	n/a	4.03e-01	2.450
280072672	ENSG00000254572	0	GLULP3	glutamate-ammonia ligase (glutamine synthetase) pseudogene 3	0	11	n/a	n/a	3.79e-01	2.448
1093885	ENSG00000134873	8949	CLDN10	claudin 10	9071	13	n/a	n/a	4.14e-01	2.447
1089411	ENSG00000101439	1460	CST3	cystatin C	1471	20	n/a	n/a	2.65e-01	2.444
279712709	ENSG00000211688	0	TRGJP2	T cell receptor gamma joining P2	0	7	n/a	n/a	3.39e-01	2.436
1101576	ENSG00000179399	2247	GPC5	glypican 5	2262	13	n/a	n/a	3.83e-01	2.436
279972735	ENSG00000243185	0	AC108078.1	AC108078.1	0	4	n/a	n/a	4.30e-01	2.421
1092888	ENSG00000128016	7495	ZFP36	zinc finger protein 36, C3H type, homolog (mouse)	7538	19	n/a	n/a	4.36e-01	2.416
1098238	ENSG00000164188	83680	RANBP3L	RAN binding protein 3-like	202151	5	n/a	n/a	4.23e-01	2.416
1095713	ENSG00000146005	58459	PSD2	pleckstrin and Sec7 domain containing 2	84249	5	n/a	n/a	3.51e-01	2.408
279752268	ENSG00000221162	0	AL031963.1	AL031963.1	0	6	n/a	n/a	4.20e-01	2.401
1089675	ENSG00000103260	54846	METRN	meteorin, glial cell differentiation regulator	79006	16	n/a	n/a	4.03e-01	2.391
1093835	ENSG00000134569	4013	LRP4	low density lipoprotein receptor-related protein 4	4038	11	n/a	n/a	3.29e-01	2.386
280049102	ENSG00000252678	59641	RPPH1	ribonuclease P RNA component H1	85495	14	n/a	n/a	4.54e-01	2.377
280046631	ENSG00000252318	0	AC097532.1	AC097532.1	0	2	n/a	n/a	4.31e-01	2.361
279922546	ENSG00000237470	0	RP11-271M1.2	RP11-271M1.2	0	10	n/a	n/a	4.33e-01	2.360
1099456	ENSG00000169006	23374	NTSR2	neurotensin receptor 2	23620	2	n/a	n/a	2.71e-01	2.352
1096091	ENSG00000149090	25640	PAMR1	peptidase domain containing associated with muscle regeneration 1	25891	11	n/a	n/a	3.25e-01	2.351
1097452	ENSG00000160606	77756	TLCD1	TLC domain containing 1	116238	17	n/a	n/a	2.75e-01	2.350
1091884	ENSG00000119938	5475	PPP1R3C	protein phosphatase 1, regulatory subunit 3C	5507	10	n/a	n/a	4.26e-01	2.346
279954000	ENSG00000241115	0	AP001347.1	AP001347.1	0	21	n/a	n/a	4.24e-01	2.338
279971217	ENSG00000243013	0	AL592307.1	AL592307.1	0	1	n/a	n/a	4.27e-01	2.338
1097950	ENSG00000163406	6529	SLC15A2	solute carrier family 15 (H+/peptide transporter), member 2	6565	3	n/a	n/a	4.04e-01	2.337
279659744	ENSG00000200087	0	SNORA73B	small nucleolar RNA, H/ACA box 73B	0	1	n/a	n/a	4.44e-01	2.327
1093876	ENSG00000134824	9279	FADS2	fatty acid desaturase 2	9415	11	n/a	n/a	2.65e-01	2.325
1089298	ENSG00000100979	5328	PLTP	phospholipid transfer protein	5360	20	n/a	n/a	3.17e-01	2.324
280108611	ENSG00000257767	0	RP11-162P23.2	Uncharacterized protein	0	12	n/a	n/a	2.78e-01	2.320
1089349	ENSG00000101198	79286	NKAIN4	Na+/K+ transporting ATPase interacting 4	128414	20	n/a	n/a	2.97e-01	2.317
1104954	ENSG00000203883	33636	SOX18	SRY (sex determining region Y)-box 18	54345	20	n/a	n/a	3.91e-01	2.313
280083829	ENSG00000255275	0	RP13-279N23.2	RP13-279N23.2	0	1	n/a	n/a	2.91e-01	2.306
1095321	ENSG00000143416	8883	SELENBP1	selenium binding protein 1	8991	1	n/a	n/a	3.35e-01	2.305
1105100	ENSG00000204347	122962	BTBD17	BTB (POZ) domain containing 17	388419	17	n/a	n/a	2.59e-01	2.304
1097989	ENSG00000163520	2184	FBLN2	fibulin 2	2199	3	n/a	n/a	2.64e-01	2.297
1102540	ENSG00000184232	85637	OAF	OAF homolog (Drosophila)	220323	11	n/a	n/a	3.42e-01	2.296
1101908	ENSG00000181444	81730	ZNF467	zinc finger protein 467	168544	7	n/a	n/a	3.43e-01	2.294
1102038	ENSG00000182175	36242	RGMA	RGM domain family, member A	56963	15	n/a	n/a	2.65e-01	2.292
280112001	ENSG00000258114	0	CTA-109P11.4	CTA-109P11.4	0	10	n/a	n/a	4.05e-01	2.290
279955486	ENSG00000241301	0	AL136982.1	AL136982.1	0	10	n/a	n/a	4.45e-01	2.288
279914144	ENSG00000236754	0	AC004019.13	AC004019.13	0	22	n/a	n/a	2.88e-01	2.284
1091169	ENSG00000114315	3260	HES1	hairy and enhancer of split 1, (Drosophila)	3280	3	n/a	n/a	4.27e-01	2.283
279848349	ENSG00000230839	0	RP5-968J1.1	RP5-968J1.1	0	20	n/a	n/a	2.62e-01	2.272
1100141	ENSG00000171885	358	AQP4	aquaporin 4	361	18	n/a	n/a	4.21e-01	2.271
1096755	ENSG00000154856	80613	APCDD1	adenomatosis polyposis coli down-regulated 1	147495	18	n/a	n/a	3.14e-01	2.270
280125409	ENSG00000259001	0	RPPH1	RPPH1	0	14	n/a	n/a	4.42e-01	2.268
1093533	ENSG00000132613	60144	MTSS1L	metastasis suppressor 1-like	92154	16	n/a	n/a	2.92e-01	2.267
1096569	ENSG00000153208	10314	MERTK	c-mer proto-oncogene tyrosine kinase	10461	2	n/a	n/a	3.34e-01	2.266
1102208	ENSG00000182902	57975	SLC25A18	solute carrier family 25 (mitochondrial carrier), member 18	83733	22	n/a	n/a	3.50e-01	2.266
1094365	ENSG00000137285	110335	TUBB2B	tubulin, beta 2B class IIb	347733	6	n/a	n/a	4.16e-01	2.261
280045763	ENSG00000252194	0	AC114491.2	AC114491.2	0	1	n/a	n/a	4.26e-01	2.258
1099760	ENSG00000170345	2337	FOS	FBJ murine osteosarcoma viral oncogene homolog	2353	14	n/a	n/a	4.24e-01	2.257
1095544	ENSG00000144749	25767	LRIG1	leucine-rich repeats and immunoglobulin-like domains 1	26018	3	n/a	n/a	3.41e-01	2.257
1094909	ENSG00000140522	5985	RLBP1	retinaldehyde binding protein 1	6017	15	n/a	n/a	3.06e-01	2.256
1103303	ENSG00000187479	122698	C11orf96	chromosome 11 open reading frame 96	387763	11	n/a	n/a	2.53e-01	2.253
279985225	ENSG00000244428	0	AC006032.1	AC006032.1	0	Y	n/a	n/a	4.29e-01	2.252
1096764	ENSG00000154930	58733	ACSS1	acyl-CoA synthetase short-chain family member 1	84532	20	n/a	n/a	3.12e-01	2.251
1089477	ENSG00000101938	60108	CHRDL1	chordin-like 1	91851	X	n/a	n/a	3.85e-01	2.244
1088127	ENSG00000074181	4823	NOTCH3	notch 3	4854	19	n/a	n/a	2.72e-01	2.242
1092535	ENSG00000125285	11007	SOX21	SRY (sex determining region Y)-box 21	11166	13	n/a	n/a	4.14e-01	2.241
1100142	ENSG00000171903	37105	CYP4F11	cytochrome P450, family 4, subfamily F, polypeptide 11	57834	19	n/a	n/a	3.85e-01	2.239
279810587	ENSG00000227407	0	AC008746.3	AC008746.3	0	19	n/a	n/a	4.10e-01	2.219
1097573	ENSG00000161642	25695	ZNF385A	zinc finger protein 385A	25946	12	n/a	n/a	3.21e-01	2.216
1097903	ENSG00000163220	6247	S100A9	S100 calcium binding protein A9	6280	1	n/a	n/a	4.24e-01	2.216
279713176	ENSG00000211767	0	TRBJ2-3	T cell receptor beta joining 2-3	0	7	n/a	n/a	3.85e-01	2.214
1096594	ENSG00000153446	80536	C16orf89	chromosome 16 open reading frame 89	146556	16	n/a	n/a	3.53e-01	2.214
1089110	ENSG00000100234	7035	TIMP3	TIMP metallopeptidase inhibitor 3	7078	22	n/a	n/a	3.28e-01	2.213
1093825	ENSG00000134508	60096	CABLES1	Cdk5 and Abl enzyme substrate 1	91768	18	n/a	n/a	3.58e-01	2.199
1089329	ENSG00000101144	651	BMP7	bone morphogenetic protein 7	655	20	n/a	n/a	3.53e-01	2.195
1102713	ENSG00000184985	36810	SORCS2	sortilin-related VPS10 domain containing receptor 2	57537	4	n/a	n/a	2.57e-01	2.195
279837044	ENSG00000229847	0	EMX2OS	EMX2 opposite strand/antisense RNA (non-protein coding)	0	10	n/a	n/a	3.88e-01	2.192
1099263	ENSG00000168209	33832	DDIT4	DNA-damage-inducible transcript 4	54541	10	n/a	n/a	3.13e-01	2.189
279478771	ENSG00000177133	133718	RP1-163G9.1	RP1-163G9.1	440556	1	n/a	n/a	3.83e-01	2.188
1088717	ENSG00000089472	9699	HEPH	hephaestin	9843	X	n/a	n/a	3.84e-01	2.185
1088375	ENSG00000080573	29999	COL5A3	collagen, type V, alpha 3	50509	19	n/a	n/a	3.11e-01	2.182
1101909	ENSG00000181449	6617	SOX2	SRY (sex determining region Y)-box 2	6657	3	n/a	n/a	4.30e-01	2.179
1095693	ENSG00000145888	2724	GLRA1	glycine receptor, alpha 1	2741	5	n/a	n/a	3.86e-01	2.177
1099095	ENSG00000167614	36622	TTYH1	tweety homolog 1 (Drosophila)	57348	19	n/a	n/a	2.46e-01	2.172
1099767	ENSG00000170370	2003	EMX2	empty spiracles homeobox 2	2018	10	n/a	n/a	4.23e-01	2.171
1101001	ENSG00000176244	128527	ACBD7	acyl-CoA binding domain containing 7	414149	10	n/a	n/a	4.24e-01	2.171
1092522	ENSG00000125144	4469	MT1G	metallothionein 1G	4495	16	n/a	n/a	3.75e-01	2.164
1093551	ENSG00000132692	40470	BCAN	brevican	63827	1	n/a	n/a	2.50e-01	2.164
1102368	ENSG00000183579	58344	ZNRF3	zinc and ring finger 3	84133	22	n/a	n/a	3.49e-01	2.162
1091317	ENSG00000115380	2187	EFEMP1	EGF containing fibulin-like extracellular matrix protein 1	2202	2	n/a	n/a	4.15e-01	2.162
279659240	ENSG00000199916	5991	RMRP	RNA component of mitochondrial RNA processing endoribonuclease	6023	9	n/a	n/a	4.02e-01	2.159
1093453	ENSG00000132164	6502	SLC6A11	solute carrier family 6 (neurotransmitter transporter, GABA), member 11	6538	3	n/a	n/a	3.38e-01	2.158
279658393	ENSG00000199675	0	snoU2-30	Small nucleolar RNA U2-30	0	11	n/a	n/a	3.92e-01	2.155
1094150	ENSG00000136205	41334	TNS3	tensin 3	64759	7	n/a	n/a	3.74e-01	2.153
1104460	ENSG00000197977	34187	ELOVL2	ELOVL fatty acid elongase 2	54898	6	n/a	n/a	4.19e-01	2.149
1087593	ENSG00000054179	949	ENTPD2	ectonucleoside triphosphate diphosphohydrolase 2	954	9	n/a	n/a	3.20e-01	2.143
1100174	ENSG00000172037	3888	LAMB2	laminin, beta 2 (laminin S)	3913	3	n/a	n/a	3.29e-01	2.142
1092523	ENSG00000125148	4476	MT2A	metallothionein 2A	4502	16	n/a	n/a	4.26e-01	2.141
279996169	ENSG00000247675	157123445	RP11-411D10.1	RP11-411D10.1	100507401	11	n/a	n/a	3.34e-01	2.134
1090105	ENSG00000105894	5732	PTN	pleiotrophin	5764	7	n/a	n/a	4.26e-01	2.133
1100458	ENSG00000173334	10075	TRIB1	tribbles homolog 1 (Drosophila)	10221	8	n/a	n/a	2.63e-01	2.132
279752989	ENSG00000221290	0	MIR1182	microRNA 1182	0	1	n/a	n/a	3.34e-01	2.131
280045784	ENSG00000252197	0	AC091047.1	AC091047.1	0	8	n/a	n/a	4.21e-01	2.130
1095968	ENSG00000148053	4884	NTRK2	neurotrophic tyrosine kinase, receptor, type 2	4915	9	n/a	n/a	3.85e-01	2.126
1099056	ENSG00000167470	59833	MIDN	midnolin	90007	19	n/a	n/a	3.19e-01	2.126
1103517	ENSG00000188290	37072	HES4	hairy and enhancer of split 4 (Drosophila)	57801	1	n/a	n/a	3.85e-01	2.122
279584659	ENSG00000188338	0	SLC38A3	solute carrier family 38, member 3	0	3	n/a	n/a	2.69e-01	2.118
1090577	ENSG00000109610	6609	SOD3	superoxide dismutase 3, extracellular	6649	4	n/a	n/a	2.60e-01	2.113
1093662	ENSG00000133392	4603	MYH11	myosin, heavy chain 11, smooth muscle	4629	16	n/a	n/a	3.13e-01	2.113
279891363	ENSG00000234648	0	AL162151.3	AL162151.3	0	14	n/a	n/a	4.19e-01	2.110
1089049	ENSG00000100033	5593	PRODH	proline dehydrogenase (oxidase) 1	5625	22	n/a	n/a	3.53e-01	2.109
1100823	ENSG00000175287	90186	PHYHD1	phytanoyl-CoA dioxygenase domain containing 1	254295	9	n/a	n/a	3.16e-01	2.101
1093774	ENSG00000134250	4822	NOTCH2	notch 2	4853	1	n/a	n/a	3.80e-01	2.100
1101303	ENSG00000177807	3741	KCNJ10	potassium inwardly-rectifying channel, subfamily J, member 10	3766	1	n/a	n/a	3.89e-01	2.098
1097498	ENSG00000160888	9449	IER2	immediate early response 2	9592	19	n/a	n/a	3.83e-01	2.096
279805544	ENSG00000226958	0	RN28S1	RNA, 28S ribosomal 1	0	X	n/a	n/a	4.32e-01	2.090
280044741	ENSG00000252044	0	AL928646.1	AL928646.1	0	X	n/a	n/a	3.84e-01	2.090
279894891	ENSG00000234921	0	RP11-85O21.5	RP11-85O21.5	0	9	n/a	n/a	3.21e-01	2.089
1095680	ENSG00000145824	9406	CXCL14	chemokine (C-X-C motif) ligand 14	9547	5	n/a	n/a	3.85e-01	2.086
279668186	ENSG00000202538	26580	RNU4-2	RNA, U4 small nuclear 2	26834	12	n/a	n/a	3.69e-01	2.084
1102881	ENSG00000185650	673	ZFP36L1	zinc finger protein 36, C3H type-like 1	677	14	n/a	n/a	4.27e-01	2.081
1090126	ENSG00000106003	3930	LFNG	LFNG O-fucosylpeptide 3-beta-N-acetylglucosaminyltransferase	3955	7	n/a	n/a	3.60e-01	2.080
1093138	ENSG00000130208	338	APOC1	apolipoprotein C-I	341	19	n/a	n/a	3.20e-01	2.080
1104106	ENSG00000196924	2300	FLNA	filamin A, alpha	2316	X	n/a	n/a	2.63e-01	2.078
1102439	ENSG00000183779	55940	ZNF703	zinc finger protein 703	80139	8	n/a	n/a	3.38e-01	2.072
1093961	ENSG00000135318	4876	NT5E	5'-nucleotidase, ecto (CD73)	4907	6	n/a	n/a	3.74e-01	2.072
1090641	ENSG00000110090	1365	CPT1A	carnitine palmitoyltransferase 1A (liver)	1374	11	n/a	n/a	3.33e-01	2.070
279795715	ENSG00000226102	0	SEPT7P3	septin 7 pseudogene 3	0	7	n/a	n/a	3.59e-01	2.070
279470330	ENSG00000176054	0	RPL23P2	ribosomal protein L23 pseudogene 2	0	21	n/a	n/a	3.44e-01	2.062
1094031	ENSG00000135625	1948	EGR4	early growth response 4	1961	2	n/a	n/a	4.30e-01	2.061
1108930	ENSG00000240184	5066	PCDHGC3	protocadherin gamma subfamily C, 3	5098	5	n/a	n/a	2.63e-01	2.056
280065750	ENSG00000254087	0	LYN	v-yes-1 Yamaguchi sarcoma viral related oncogene homolog	0	8	n/a	n/a	4.31e-01	2.054
1091214	ENSG00000114738	7821	MAPKAPK3	mitogen-activated protein kinase-activated protein kinase 3	7867	3	n/a	n/a	3.13e-01	2.054
1092238	ENSG00000122971	32	ACADS	acyl-CoA dehydrogenase, C-2 to C-3 short chain	35	12	n/a	n/a	2.53e-01	2.049
279528473	ENSG00000183531	0	Z98256.1	Z98256.1	0	22	n/a	n/a	3.88e-01	2.048
1103282	ENSG00000187244	4034	BCAM	basal cell adhesion molecule (Lutheran blood group)	4059	19	n/a	n/a	2.80e-01	2.046
279708301	ENSG00000207570	128157	MIR9-2	microRNA 9-2	407047	5	n/a	n/a	4.26e-01	2.045
1093987	ENSG00000135424	3654	ITGA7	integrin, alpha 7	3679	12	n/a	n/a	2.65e-01	2.039
1088454	ENSG00000082781	3668	ITGB5	integrin, beta 5	3693	3	n/a	n/a	3.13e-01	2.038
279666387	ENSG00000202025	0	U6	U6 spliceosomal RNA	0	1	n/a	n/a	4.20e-01	2.037
279964315	ENSG00000242257	0	AC044839.1	AC044839.1	0	11	n/a	n/a	3.84e-01	2.037
1103220	ENSG00000186998	79364	EMID1	EMI domain containing 1	129080	22	n/a	n/a	2.62e-01	2.034
1089615	ENSG00000102935	22845	ZNF423	zinc finger protein 423	23090	16	n/a	n/a	2.69e-01	2.027
1095102	ENSG00000141756	38112	FKBP10	FK506 binding protein 10, 65 kDa	60681	17	n/a	n/a	3.52e-01	2.023
280109960	ENSG00000257918	0	RP11-482D24.3	RP11-482D24.3	0	12	n/a	n/a	3.61e-01	2.022
1097294	ENSG00000159388	7786	BTG2	BTG family, member 2	7832	1	n/a	n/a	4.27e-01	2.019
1106516	ENSG00000221857	5316	FXYD1	FXYD domain containing ion transport regulator 1	5348	19	n/a	n/a	3.89e-01	2.014
279490190	ENSG00000178723	0	GLULP4	glutamate-ammonia ligase (glutamine synthetase) pseudogene 4	0	9	n/a	n/a	4.34e-01	2.011
1089401	ENSG00000101400	6600	SNTA1	syntrophin, alpha 1 (dystrophin-associated protein A1, 59kDa, acidic component)	6640	20	n/a	n/a	3.45e-01	2.010
1095453	ENSG00000144119	81659	C1QL2	complement component 1, q subcomponent-like 2	165257	2	n/a	n/a	2.92e-01	2.009
1087233	ENSG00000016391	34638	CHDH	choline dehydrogenase	55349	3	n/a	n/a	3.52e-01	2.008
1095569	ENSG00000144908	10682	ALDH1L1	aldehyde dehydrogenase 1 family, member L1	10840	3	n/a	n/a	3.40e-01	2.006
1092015	ENSG00000120903	1127	CHRNA2	cholinergic receptor, nicotinic, alpha 2 (neuronal)	1135	8	n/a	n/a	4.04e-01	2.004
1103604	ENSG00000188643	79949	S100A16	S100 calcium binding protein A16	140576	1	n/a	n/a	3.03e-01	2.003
279948299	ENSG00000240409	0	RP5-857K21.14	RP5-857K21.14	0	1	n/a	n/a	4.32e-01	1.999
1090770	ENSG00000111275	214	ALDH2	aldehyde dehydrogenase 2 family (mitochondrial)	217	12	n/a	n/a	3.74e-01	1.993
1095643	ENSG00000145555	4625	MYO10	myosin X	4651	5	n/a	n/a	3.72e-01	1.992
1096623	ENSG00000153822	3748	KCNJ16	potassium inwardly-rectifying channel, subfamily J, member 16	3773	17	n/a	n/a	3.86e-01	1.992
1095219	ENSG00000142871	3471	CYR61	cysteine-rich, angiogenic inducer, 61	3491	1	n/a	n/a	4.26e-01	1.989
280081303	ENSG00000255118	0	RP11-703H8.7	RP11-703H8.7	0	11	n/a	n/a	3.93e-01	1.989
279845663	ENSG00000230581	0	RP11-390F4.8	RP11-390F4.8	0	9	n/a	n/a	4.18e-01	1.988
1093425	ENSG00000131941	59574	RHPN2	rhophilin, Rho GTPase binding protein 2	85415	19	n/a	n/a	3.86e-01	1.983
1097703	ENSG00000162512	9528	SDC3	syndecan 3	9672	1	n/a	n/a	3.50e-01	1.977
279882372	ENSG00000233839	0	RP11-389O22.4	RP11-389O22.4	0	1	n/a	n/a	3.85e-01	1.976
1104874	ENSG00000203618	2795	GP1BB	glycoprotein Ib (platelet), beta polypeptide	2812	22	n/a	n/a	4.29e-01	1.975
279660346	ENSG00000200253	0	U6	U6 spliceosomal RNA	0	10	n/a	n/a	4.38e-01	1.975
279967580	ENSG00000242590	0	RP11-54O7.14	RP11-54O7.14	0	1	n/a	n/a	3.41e-01	1.974
1097610	ENSG00000161955	8670	TNFSF13	tumor necrosis factor (ligand) superfamily, member 13	8741	17	n/a	n/a	3.83e-01	1.973
1098117	ENSG00000163884	28735	KLF15	Kruppel-like factor 15	28999	3	n/a	n/a	2.75e-01	1.973
1098192	ENSG00000164089	41413	AGXT2L1	alanine-glyoxylate aminotransferase 2-like 1	64850	4	n/a	n/a	4.24e-01	1.973
1091415	ENSG00000116016	2019	EPAS1	endothelial PAS domain protein 1	2034	2	n/a	n/a	2.87e-01	1.971
1096763	ENSG00000154928	2032	EPHB1	EPH receptor B1	2047	3	n/a	n/a	3.16e-01	1.971
279956702	ENSG00000241431	0	RP11-17A4.1	RP11-17A4.1	0	8	n/a	n/a	4.37e-01	1.970
1106481	ENSG00000219607	169334	PPP1R3G	protein phosphatase 1, regulatory subunit 3G	648791	6	n/a	n/a	3.86e-01	1.969
1106070	ENSG00000214401	159020	AC217773.1	AC217773.1	644246	17	n/a	n/a	4.24e-01	1.969
1092804	ENSG00000127249	58449	ATP13A4	ATPase type 13A4	84239	3	n/a	n/a	4.09e-01	1.964
279720656	ENSG00000213293	0	CTD-2666L21.3	CTD-2666L21.3	0	19	n/a	n/a	4.48e-01	1.963
1087314	ENSG00000025423	8561	HSD17B6	hydroxysteroid (17-beta) dehydrogenase 6 homolog (mouse)	8630	12	n/a	n/a	4.19e-01	1.960
1093924	ENSG00000135097	4414	MSI1	musashi homolog 1 (Drosophila)	4440	12	n/a	n/a	3.28e-01	1.960
279711997	ENSG00000211591	1023341	MIR762	microRNA 762	100313837	16	n/a	n/a	3.85e-01	1.955
1089377	ENSG00000101307	10180	SIRPB1	signal-regulatory protein beta 1	10326	20	n/a	n/a	3.21e-01	1.952
1102030	ENSG00000182154	41499	MRPL41	mitochondrial ribosomal protein L41	64975	9	n/a	n/a	4.09e-01	1.951
1098716	ENSG00000166123	58902	GPT2	glutamic pyruvate transaminase (alanine aminotransferase) 2	84706	16	n/a	n/a	3.53e-01	1.950
279936079	ENSG00000238890	0	AC078917.1	AC078917.1	0	12	n/a	n/a	3.86e-01	1.949
1101965	ENSG00000181790	572	BAI1	brain-specific angiogenesis inhibitor 1	575	8	n/a	n/a	2.67e-01	1.947
279812964	ENSG00000227640	0	SOX21-AS1	SOX21 antisense RNA 1 (non-protein coding)	0	13	n/a	n/a	3.86e-01	1.943
279936989	ENSG00000239037	0	snoU13	Small nucleolar RNA U13	0	X	n/a	n/a	4.19e-01	1.940
279782463	ENSG00000224962	0	RP11-450H5.2	RP11-450H5.2	0	3	n/a	n/a	3.51e-01	1.939
279814248	ENSG00000227757	0	AP000282.2	AP000282.2	0	21	n/a	n/a	4.14e-01	1.937
1092344	ENSG00000123989	55389	CHPF	chondroitin polymerizing factor	79586	2	n/a	n/a	3.66e-01	1.936
1103578	ENSG00000188536	3023	HBA2	hemoglobin, alpha 2	3040	16	n/a	n/a	4.38e-01	1.936
1092829	ENSG00000127472	5290	PLA2G5	phospholipase A2, group V	5322	1	n/a	n/a	3.44e-01	1.936
279748302	ENSG00000218803	0	GSTM2P1	glutathione S-transferase mu 2 (muscle) pseudogene 1	0	6	n/a	n/a	2.50e-01	1.935
280085678	ENSG00000255390	0	RP11-732A19.5	RP11-732A19.5	0	11	n/a	n/a	3.14e-01	1.934
1100390	ENSG00000172987	37955	HPSE2	heparanase 2	60495	10	n/a	n/a	4.03e-01	1.931
1100210	ENSG00000172201	3380	ID4	inhibitor of DNA binding 4, dominant negative helix-loop-helix protein	3400	6	n/a	n/a	4.29e-01	1.931
1095499	ENSG00000144476	36286	CXCR7	chemokine (C-X-C motif) receptor 7	57007	2	n/a	n/a	2.43e-01	1.930
1095353	ENSG00000143546	6246	S100A8	S100 calcium binding protein A8	6279	1	n/a	n/a	4.32e-01	1.929
1086919	ENSG00000004776	79143	HSPB6	heat shock protein, alpha-crystallin-related, B6	126393	19	n/a	n/a	3.64e-01	1.922
279751771	ENSG00000221069	0	AC000029.1	AC000029.1	0	22	n/a	n/a	4.20e-01	1.919
1106004	ENSG00000214167	0	AC005544.1	AC005544.1	0	17	n/a	n/a	2.81e-01	1.919
1093734	ENSG00000134042	58110	MRO	maestro	83876	18	n/a	n/a	4.23e-01	1.917
280136559	ENSG00000259653	0	RP11-616K22.3	RP11-616K22.3	0	15	n/a	n/a	3.93e-01	1.916
280096027	ENSG00000256463	0	SALL3	sal-like 3 (Drosophila)	0	18	n/a	n/a	2.92e-01	1.915
279795381	ENSG00000226083	1000557	RP11-110H10.2	RP11-110H10.2	100129213	10	n/a	n/a	3.58e-01	1.915
280046008	ENSG00000252229	0	AC098691.1	AC098691.1	0	1	n/a	n/a	4.27e-01	1.912
1094248	ENSG00000136802	35542	LRRC8A	leucine rich repeat containing 8 family, member A	56262	9	n/a	n/a	3.48e-01	1.910
1091911	ENSG00000120129	1831	DUSP1	dual specificity phosphatase 1	1843	5	n/a	n/a	4.14e-01	1.904
1091117	ENSG00000113721	5127	PDGFRB	platelet-derived growth factor receptor, beta polypeptide	5159	5	n/a	n/a	2.80e-01	1.899
280011037	ENSG00000249240	0	AC069368.3	Uncharacterized protein	0	15	n/a	n/a	3.86e-01	1.897
1090168	ENSG00000106278	5771	PTPRZ1	protein tyrosine phosphatase, receptor-type, Z polypeptide 1	5803	7	n/a	n/a	4.25e-01	1.897
1091882	ENSG00000119927	36951	GPAM	glycerol-3-phosphate acyltransferase, mitochondrial	57678	10	n/a	n/a	4.21e-01	1.897
1096280	ENSG00000151012	23410	SLC7A11	solute carrier family 7 (anionic amino acid transporter light chain, xc- system), member 11	23657	4	n/a	n/a	4.32e-01	1.897
1101625	ENSG00000179796	77738	LRRC3B	leucine rich repeat containing 3B	116135	3	n/a	n/a	3.74e-01	1.893
280037388	ENSG00000251337	0	AL355574.1	AL355574.1	0	9	n/a	n/a	3.96e-01	1.893
280054857	ENSG00000253305	35385	PCDHGB6	protocadherin gamma subfamily B, 6	56100	5	n/a	n/a	2.76e-01	1.892
1088424	ENSG00000081853	35398	PCDHGA2	protocadherin gamma subfamily A, 2	56113	5	n/a	n/a	2.69e-01	1.892
280066368	ENSG00000254122	35384	PCDHGB7	protocadherin gamma subfamily B, 7	56099	5	n/a	n/a	2.63e-01	1.890
280068180	ENSG00000254245	35397	PCDHGA3	protocadherin gamma subfamily A, 3	56112	5	n/a	n/a	2.73e-01	1.889
1094172	ENSG00000136295	56501	TTYH3	tweety homolog 3 (Drosophila)	80727	7	n/a	n/a	3.86e-01	1.888
1088984	ENSG00000099624	510	ATP5D	ATP synthase, H+ transporting, mitochondrial F1 complex, delta subunit	513	19	n/a	n/a	4.29e-01	1.888
279953709	ENSG00000241079	0	AC131055.8	AC131055.8	0	17	n/a	n/a	3.63e-01	1.888
280132567	ENSG00000259417	0	RP11-2E17.1	RP11-2E17.1	0	15	n/a	n/a	2.79e-01	1.886
280063992	ENSG00000253953	8572	PCDHGB4	protocadherin gamma subfamily B, 4	8641	5	n/a	n/a	2.67e-01	1.885
280061510	ENSG00000253767	9564	PCDHGA8	protocadherin gamma subfamily A, 8	9708	5	n/a	n/a	2.75e-01	1.883
1090848	ENSG00000111783	5960	RFX4	regulatory factor X, 4 (influences HLA class II expression)	5992	12	n/a	n/a	4.19e-01	1.882
1108085	ENSG00000232871	0	AC008888.7	AC008888.7	0	19	n/a	n/a	4.15e-01	1.882
1105329	ENSG00000204956	35399	PCDHGA1	protocadherin gamma subfamily A, 1	56114	5	n/a	n/a	2.66e-01	1.881
280057369	ENSG00000253485	35395	PCDHGA5	protocadherin gamma subfamily A, 5	56110	5	n/a	n/a	2.68e-01	1.880
280058001	ENSG00000253537	35393	PCDHGA7	protocadherin gamma subfamily A, 7	56108	5	n/a	n/a	2.65e-01	1.879
1089738	ENSG00000103811	1501	CTSH	cathepsin H	1512	15	n/a	n/a	3.86e-01	1.878
280063488	ENSG00000253910	35388	PCDHGB2	protocadherin gamma subfamily B, 2	56103	5	n/a	n/a	2.61e-01	1.878
279792604	ENSG00000225840	0	RN18S1	RNA, 18S ribosomal 1	0	Y	n/a	n/a	4.12e-01	1.877
280105831	ENSG00000257499	0	RP11-571M6.8	RP11-571M6.8	0	12	n/a	n/a	2.94e-01	1.877
280067773	ENSG00000254221	35389	PCDHGB1	protocadherin gamma subfamily B, 1	56104	5	n/a	n/a	2.60e-01	1.877
1096538	ENSG00000152990	81680	GPR125	G protein-coupled receptor 125	166647	4	n/a	n/a	4.26e-01	1.875
1098556	ENSG00000165478	85636	HEPACAM	hepatic and glial cell adhesion molecule	220296	11	n/a	n/a	3.50e-01	1.873
280062572	ENSG00000253846	35391	PCDHGA10	protocadherin gamma subfamily A, 10	56106	5	n/a	n/a	2.56e-01	1.872
279847205	ENSG00000230729	0	RP11-296L22.8	RP11-296L22.8	0	9	n/a	n/a	3.86e-01	1.871
280061051	ENSG00000253731	35394	PCDHGA6	protocadherin gamma subfamily A, 6	56109	5	n/a	n/a	2.58e-01	1.871
1103243	ENSG00000187091	5301	PLCD1	phospholipase C, delta 1	5333	3	n/a	n/a	3.17e-01	1.871
280052844	ENSG00000253159	25774	PCDHGA12	protocadherin gamma subfamily A, 12	26025	5	n/a	n/a	2.53e-01	1.870
1104604	ENSG00000198435	134573	NRARP	NOTCH-regulated ankyrin repeat protein	441478	9	n/a	n/a	4.24e-01	1.864
279947245	ENSG00000240289	0	RP11-240D10.2	RP11-240D10.2	0	1	n/a	n/a	4.34e-01	1.864
280046722	ENSG00000252331	0	AP002812.1	AP002812.1	0	11	n/a	n/a	3.87e-01	1.861
1106680	ENSG00000223802	10557	CERS1	ceramide synthase 1	10715	19	n/a	n/a	2.52e-01	1.858
1096405	ENSG00000151929	9390	BAG3	BCL2-associated athanogene 3	9531	10	n/a	n/a	3.58e-01	1.856
1109041	ENSG00000242419	35383	PCDHGC4	protocadherin gamma subfamily C, 4	56098	5	n/a	n/a	2.56e-01	1.853
1088349	ENSG00000079691	34893	LRRC16A	leucine rich repeat containing 16A	55604	6	n/a	n/a	4.21e-01	1.853
1088334	ENSG00000079313	36728	REXO1	REX1, RNA exonuclease 1 homolog (S. cerevisiae)	57455	19	n/a	n/a	3.34e-01	1.852
1091204	ENSG00000114646	10528	CSPG5	chondroitin sulfate proteoglycan 5 (neuroglycan C)	10675	3	n/a	n/a	2.56e-01	1.850
279859867	ENSG00000231864	0	RP11-229P13.23	RP11-229P13.23	0	9	n/a	n/a	3.42e-01	1.848
1090240	ENSG00000106689	9220	LHX2	LIM homeobox 2	9355	9	n/a	n/a	3.95e-01	1.845
1102203	ENSG00000182890	2730	GLUD2	glutamate dehydrogenase 2	2747	X	n/a	n/a	3.85e-01	1.844
279794082	ENSG00000225968	124627	PPP1R28	protein phosphatase 1, regulatory subunit 28	392617	7	n/a	n/a	3.35e-01	1.843
1093148	ENSG00000130283	2641	GDF1	growth differentiation factor 1	2657	19	n/a	n/a	2.59e-01	1.842
1097612	ENSG00000161958	2241	FGF11	fibroblast growth factor 11	2256	17	n/a	n/a	2.66e-01	1.840
279906832	ENSG00000236062	0	GSTM5P1	glutathione S-transferase mu 5 pseudogene 1	0	3	n/a	n/a	3.12e-01	1.838
1104235	ENSG00000197324	25769	LRP10	low density lipoprotein receptor-related protein 10	26020	14	n/a	n/a	2.70e-01	1.838
1088869	ENSG00000092969	7000	TGFB2	transforming growth factor, beta 2	7042	1	n/a	n/a	4.26e-01	1.837
279866478	ENSG00000232456	0	RP11-5P18.10	RP11-5P18.10	0	1	n/a	n/a	2.97e-01	1.837
279933597	ENSG00000238491	0	snoU13	Small nucleolar RNA U13	0	3	n/a	n/a	4.27e-01	1.836
1100922	ENSG00000175832	2103	ETV4	ets variant 4	2118	17	n/a	n/a	3.43e-01	1.836
1091848	ENSG00000119711	4303	ALDH6A1	aldehyde dehydrogenase 6 family, member A1	4329	14	n/a	n/a	4.23e-01	1.835
1089007	ENSG00000099864	5032	PALM	paralemmin	5064	19	n/a	n/a	3.96e-01	1.835
1099297	ENSG00000168309	11011	FAM107A	family with sequence similarity 107, member A	11170	3	n/a	n/a	4.19e-01	1.834
1108890	ENSG00000239282	167370	GATSL3	GATS protein-like 3	652968	22	n/a	n/a	2.91e-01	1.834
280062926	ENSG00000253873	35390	PCDHGA11	protocadherin gamma subfamily A, 11	56105	5	n/a	n/a	2.68e-01	1.834
1086955	ENSG00000005379	9129	BZRAP1	benzodiazapine receptor (peripheral) associated protein 1	9256	17	n/a	n/a	2.73e-01	1.831
279959518	ENSG00000241732	0	RP11-38P22.2	RP11-38P22.2	0	3	n/a	n/a	4.30e-01	1.830
1101421	ENSG00000178531	126390	CTXN1	cortexin 1	404217	19	n/a	n/a	4.31e-01	1.829
1102506	ENSG00000184113	7079	CLDN5	claudin 5	7122	22	n/a	n/a	4.03e-01	1.827
280044377	ENSG00000251992	0	SCARNA17	small Cajal body-specific RNA 17	0	18	n/a	n/a	4.34e-01	1.825
1087483	ENSG00000046889	56044	PREX2	phosphatidylinositol-3,4,5-trisphosphate-dependent Rac exchange factor 2	80243	8	n/a	n/a	4.25e-01	1.825
1097796	ENSG00000162840	0	MT1P2	metallothionein 1 pseudogene 2	0	4	n/a	n/a	4.09e-01	1.824
1094917	ENSG00000140548	119492	ZNF710	zinc finger protein 710	374655	15	n/a	n/a	2.63e-01	1.822
1099434	ENSG00000168913	119604	ENHO	energy homeostasis associated	375704	9	n/a	n/a	4.02e-01	1.822
1088035	ENSG00000071655	32933	MBD3	methyl-CpG binding domain protein 3	53615	19	n/a	n/a	3.87e-01	1.821
1101375	ENSG00000178209	5307	PLEC	plectin	5339	8	n/a	n/a	3.75e-01	1.821
1099561	ENSG00000169439	6347	SDC2	syndecan 2	6383	8	n/a	n/a	4.19e-01	1.820
280098583	ENSG00000256761	0	AL008733.1	AL008733.1	0	1	n/a	n/a	3.86e-01	1.819
280009794	ENSG00000249119	0	MTND6P4	MT-ND6 pseudogene 4	0	5	n/a	n/a	4.50e-01	1.818
1086990	ENSG00000006118	34261	TMEM132A	transmembrane protein 132A	54972	11	n/a	n/a	3.57e-01	1.818
1088276	ENSG00000077942	2177	FBLN1	fibulin 1	2192	22	n/a	n/a	2.61e-01	1.817
1099617	ENSG00000169715	4467	MT1E	metallothionein 1E	4493	16	n/a	n/a	4.20e-01	1.817
1095135	ENSG00000142178	80847	SIK1	salt-inducible kinase 1	150094	21	n/a	n/a	4.26e-01	1.816
1100469	ENSG00000173402	1593	DAG1	dystroglycan 1 (dystrophin-associated glycoprotein 1)	1605	3	n/a	n/a	2.63e-01	1.814
1093045	ENSG00000129353	36429	SLC44A2	solute carrier family 44, member 2	57153	19	n/a	n/a	2.56e-01	1.814
1094310	ENSG00000137033	59982	IL33	interleukin 33	90865	9	n/a	n/a	4.48e-01	1.813
1100007	ENSG00000171388	8785	APLN	apelin	8862	X	n/a	n/a	3.91e-01	1.813
279665764	ENSG00000201823	26547	SNORD48	small nucleolar RNA, C/D box 48	26801	6	n/a	n/a	3.29e-01	1.812
1091606	ENSG00000117411	8634	B4GALT2	UDP-Gal:betaGlcNAc beta 1,4- galactosyltransferase, polypeptide 2	8704	1	n/a	n/a	3.17e-01	1.812
1098171	ENSG00000164050	5332	PLXNB1	plexin B1	5364	3	n/a	n/a	3.13e-01	1.811
1096020	ENSG00000148411	79730	NACC2	NACC family member 2, BEN and BTB (POZ) domain containing	138151	9	n/a	n/a	4.06e-01	1.809
279951899	ENSG00000240831	0	AC112777.1	AC112777.1	0	12	n/a	n/a	4.00e-01	1.808
1094087	ENSG00000135919	5238	SERPINE2	serpin peptidase inhibitor, clade E (nexin, plasminogen activator inhibitor type 1), member 2	5270	2	n/a	n/a	3.21e-01	1.808
279967770	ENSG00000242604	0	AL512503.1	AL512503.1	0	1	n/a	n/a	3.93e-01	1.807
1091211	ENSG00000114698	36366	PLSCR4	phospholipid scramblase 4	57088	3	n/a	n/a	4.24e-01	1.803
1088087	ENSG00000072952	10188	MRVI1	murine retrovirus integration site 1 homolog	10335	11	n/a	n/a	4.30e-01	1.802
1101878	ENSG00000181240	94302	SLC25A41	solute carrier family 25, member 41	284427	19	n/a	n/a	2.73e-01	1.800
1101107	ENSG00000176845	94211	METRNL	meteorin, glial cell differentiation regulator-like	284207	17	n/a	n/a	2.92e-01	1.800
1093135	ENSG00000130202	5787	PVRL2	poliovirus receptor-related 2 (herpesvirus entry mediator B)	5819	19	n/a	n/a	2.71e-01	1.800
1088985	ENSG00000099625	90242	C19orf26	chromosome 19 open reading frame 26	255057	19	n/a	n/a	4.28e-01	1.799
1095082	ENSG00000141639	5564	MAPK4	mitogen-activated protein kinase 4	5596	18	n/a	n/a	4.38e-01	1.796
1087308	ENSG00000024422	29837	EHD2	EH-domain containing 2	30846	19	n/a	n/a	2.65e-01	1.794
1094636	ENSG00000138696	654	BMPR1B	bone morphogenetic protein receptor, type IB	658	4	n/a	n/a	4.34e-01	1.793
280097361	ENSG00000256616	0	AP002414.1	AP002414.1	0	18	n/a	n/a	4.32e-01	1.792
1088055	ENSG00000072163	34968	LIMS2	LIM and senescent cell antigen-like domains 2	55679	2	n/a	n/a	4.04e-01	1.791
1102731	ENSG00000185033	10362	SEMA4B	sema domain, immunoglobulin domain (Ig), transmembrane domain (TM) and short cytoplasmic domain, (semaphorin) 4B	10509	15	n/a	n/a	2.50e-01	1.789
1100573	ENSG00000173918	77613	C1QTNF1	C1q and tumor necrosis factor related protein 1	114897	17	n/a	n/a	3.46e-01	1.788
1090568	ENSG00000109501	7423	WFS1	Wolfram syndrome 1 (wolframin)	7466	4	n/a	n/a	2.67e-01	1.787
1095403	ENSG00000143819	2037	EPHX1	epoxide hydrolase 1, microsomal (xenobiotic)	2052	1	n/a	n/a	3.39e-01	1.787
1092837	ENSG00000127528	10218	KLF2	Kruppel-like factor 2 (lung)	10365	19	n/a	n/a	3.13e-01	1.786
279595433	ENSG00000189223	1001793	AC016683.6	AC016683.6	654433	2	n/a	n/a	4.25e-01	1.783
279752723	ENSG00000221243	0	AL031963.2	AL031963.2	0	6	n/a	n/a	3.49e-01	1.782
1096045	ENSG00000148671	10816	C10orf116	chromosome 10 open reading frame 116	10974	10	n/a	n/a	4.20e-01	1.780
280125914	ENSG00000259031	0	CTD-2062F14.3	CTD-2062F14.3	0	14	n/a	n/a	4.11e-01	1.779
280022807	ENSG00000250166	0	RP11-268P4.5	RP11-268P4.5	0	12	n/a	n/a	3.61e-01	1.778
279936856	ENSG00000239014	109430	SNORD108	small nucleolar RNA, C/D box 108	338427	15	n/a	n/a	4.18e-01	1.778
280112801	ENSG00000258199	0	RP11-977G19.5	RP11-977G19.5	0	12	n/a	n/a	2.72e-01	1.778
1094193	ENSG00000136457	1093	CHAD	chondroadherin	1101	17	n/a	n/a	2.61e-01	1.777
1096314	ENSG00000151322	40700	NPAS3	neuronal PAS domain protein 3	64067	14	n/a	n/a	4.26e-01	1.777
1094324	ENSG00000137094	25571	DNAJB5	DnaJ (Hsp40) homolog, subfamily B, member 5	25822	9	n/a	n/a	3.87e-01	1.772
1090532	ENSG00000109113	58105	RAB34	RAB34, member RAS oncogene family	83871	17	n/a	n/a	2.93e-01	1.772
279944075	ENSG00000239943	0	AC079460.1	AC079460.1	0	12	n/a	n/a	4.37e-01	1.771
1103906	ENSG00000196358	58827	NTNG2	netrin G2	84628	9	n/a	n/a	3.20e-01	1.771
1090217	ENSG00000106571	2720	GLI3	GLI family zinc finger 3	2737	7	n/a	n/a	3.90e-01	1.771
1089668	ENSG00000103241	2278	FOXF1	forkhead box F1	2294	16	n/a	n/a	4.15e-01	1.769
1088664	ENSG00000088826	33789	SMOX	spermine oxidase	54498	20	n/a	n/a	3.63e-01	1.768
1088187	ENSG00000075461	26837	CACNG4	calcium channel, voltage-dependent, gamma subunit 4	27092	17	n/a	n/a	2.56e-01	1.767
1097586	ENSG00000161714	76634	PLCD3	phospholipase C, delta 3	113026	17	n/a	n/a	2.54e-01	1.766
1093272	ENSG00000130881	4012	LRP3	low density lipoprotein receptor-related protein 3	4037	19	n/a	n/a	4.04e-01	1.766
1103991	ENSG00000196576	23407	PLXNB2	plexin B2	23654	22	n/a	n/a	3.20e-01	1.765
279761470	ENSG00000222894	0	AL662800.1	AL662800.1	0	6	n/a	n/a	3.52e-01	1.765
280005797	ENSG00000248751	0	RP1-130H16.18	RP1-130H16.18	0	22	n/a	n/a	2.72e-01	1.764
1102011	ENSG00000182054	3398	IDH2	isocitrate dehydrogenase 2 (NADP+), mitochondrial	3418	15	n/a	n/a	2.52e-01	1.764
280009632	ENSG00000249109	0	RP11-1026M7.2	Uncharacterized protein	0	5	n/a	n/a	3.85e-01	1.763
1092486	ENSG00000124762	1020	CDKN1A	cyclin-dependent kinase inhibitor 1A (p21, Cip1)	1026	6	n/a	n/a	4.23e-01	1.762
1108956	ENSG00000240764	35382	PCDHGC5	protocadherin gamma subfamily C, 5	56097	5	n/a	n/a	2.74e-01	1.762
1097865	ENSG00000163083	3600	INHBB	inhibin, beta B	3625	2	n/a	n/a	3.82e-01	1.760
1100139	ENSG00000171873	143	ADRA1D	adrenergic, alpha-1D-, receptor	146	20	n/a	n/a	4.16e-01	1.760
1104600	ENSG00000198417	4468	MT1F	metallothionein 1F	4494	16	n/a	n/a	4.16e-01	1.759
1090332	ENSG00000107738	40748	C10orf54	chromosome 10 open reading frame 54	64115	10	n/a	n/a	2.80e-01	1.758
1093328	ENSG00000131188	56532	PRR7	proline rich 7 (synaptic)	80758	5	n/a	n/a	4.26e-01	1.758
1088607	ENSG00000087250	4478	MT3	metallothionein 3	4504	16	n/a	n/a	4.15e-01	1.758
1092986	ENSG00000128849	59142	CGNL1	cingulin-like 1	84952	15	n/a	n/a	3.21e-01	1.757
1097003	ENSG00000157103	6493	SLC6A1	solute carrier family 6 (neurotransmitter transporter, GABA), member 1	6529	3	n/a	n/a	3.09e-01	1.757
1103459	ENSG00000188039	94305	NWD1	NACHT and WD repeat domain containing 1	284434	19	n/a	n/a	4.32e-01	1.757
1093015	ENSG00000129151	8365	BBOX1	butyrobetaine (gamma), 2-oxoglutarate dioxygenase (gamma-butyrobetaine hydroxylase) 1	8424	11	n/a	n/a	4.26e-01	1.756
1102614	ENSG00000184545	1838	DUSP8	dual specificity phosphatase 8	1850	11	n/a	n/a	3.58e-01	1.756
279762618	ENSG00000223244	0	MIR1909	microRNA 1909	0	19	n/a	n/a	3.39e-01	1.756
1095918	ENSG00000147571	1383	CRH	corticotropin releasing hormone	1392	8	n/a	n/a	3.51e-01	1.755
1099442	ENSG00000168936	60166	TMEM129	transmembrane protein 129	92305	4	n/a	n/a	2.61e-01	1.750
1098550	ENSG00000165458	3611	INPPL1	inositol polyphosphate phosphatase-like 1	3636	11	n/a	n/a	2.65e-01	1.748
1101621	ENSG00000179761	30749	PIPOX	pipecolic acid oxidase	51268	17	n/a	n/a	4.31e-01	1.748
1103486	ENSG00000188157	119616	AGRN	agrin	375790	1	n/a	n/a	3.39e-01	1.747
1092953	ENSG00000128602	6568	SMO	smoothened, frizzled family receptor	6608	7	n/a	n/a	3.64e-01	1.747
279656426	ENSG00000199024	0	MIR103A2	microRNA 103a-2	0	20	n/a	n/a	3.86e-01	1.747
1099205	ENSG00000167971	36797	CASKIN1	CASK interacting protein 1	57524	16	n/a	n/a	3.74e-01	1.745
280027295	ENSG00000250536	0	RP11-365D23.1	RP11-365D23.1	0	1	n/a	n/a	3.37e-01	1.745
1092350	ENSG00000124067	6524	SLC12A4	solute carrier family 12 (potassium/chloride transporters), member 4	6560	16	n/a	n/a	2.93e-01	1.742
1094085	ENSG00000135916	57300	ITM2C	integral membrane protein 2C	81618	2	n/a	n/a	2.65e-01	1.742
1094916	ENSG00000140545	4215	MFGE8	milk fat globule-EGF factor 8 protein	4240	15	n/a	n/a	2.85e-01	1.742
1093355	ENSG00000131409	60677	LRRC4B	leucine rich repeat containing 4B	94030	19	n/a	n/a	3.89e-01	1.741
280082791	ENSG00000255198	182016	SNHG9	small nucleolar RNA host gene 9 (non-protein coding)	735301	16	n/a	n/a	4.42e-01	1.741
1106545	ENSG00000221932	152866	HEPN1	hepatocellular carcinoma, down-regulated 1	641654	11	n/a	n/a	3.84e-01	1.740
1101719	ENSG00000180340	2519	FZD2	frizzled family receptor 2	2535	17	n/a	n/a	2.92e-01	1.740
1101976	ENSG00000181856	6481	SLC2A4	solute carrier family 2 (facilitated glucose transporter), member 4	6517	17	n/a	n/a	3.58e-01	1.740
1086907	ENSG00000003989	6506	SLC7A2	solute carrier family 7 (cationic amino acid transporter, y+ system), member 2	6542	8	n/a	n/a	4.14e-01	1.739
1100517	ENSG00000173621	54839	LRFN4	leucine rich repeat and fibronectin type III domain containing 4	78999	11	n/a	n/a	4.19e-01	1.739
1093923	ENSG00000135094	10835	SDS	serine dehydratase	10993	12	n/a	n/a	2.64e-01	1.738
1093617	ENSG00000133067	37776	LGR6	leucine-rich repeat containing G protein-coupled receptor 6	59352	1	n/a	n/a	3.86e-01	1.738
279968446	ENSG00000242680	0	AL132988.3	AL132988.3	0	14	n/a	n/a	4.25e-01	1.737
1090094	ENSG00000105854	5413	PON2	paraoxonase 2	5445	7	n/a	n/a	4.34e-01	1.736
1105452	ENSG00000205358	4470	MT1H	metallothionein 1H	4496	16	n/a	n/a	2.71e-01	1.736
1097456	ENSG00000160678	6238	S100A1	S100 calcium binding protein A1	6271	1	n/a	n/a	4.33e-01	1.736
1095392	ENSG00000143772	3682	ITPKB	inositol-trisphosphate 3-kinase B	3707	1	n/a	n/a	3.91e-01	1.736
1091995	ENSG00000120738	1945	EGR1	early growth response 1	1958	5	n/a	n/a	4.54e-01	1.736
1103896	ENSG00000196338	33704	NLGN3	neuroligin 3	54413	X	n/a	n/a	3.14e-01	1.736
280046141	ENSG00000252248	0	AC093693.1	AC093693.1	0	7	n/a	n/a	4.20e-01	1.735
1097915	ENSG00000163285	2549	GABRG1	gamma-aminobutyric acid (GABA) A receptor, gamma 1	2565	4	n/a	n/a	4.31e-01	1.735
1100221	ENSG00000172247	77616	C1QTNF4	C1q and tumor necrosis factor related protein 4	114900	11	n/a	n/a	4.50e-01	1.734
280040008	ENSG00000251534	0	RP1-96H9.6	RP1-96H9.6	0	12	n/a	n/a	2.74e-01	1.732
1109083	ENSG00000243449	125465	C4orf48	chromosome 4 open reading frame 48	401115	4	n/a	n/a	4.31e-01	1.731
279470193	ENSG00000176043	0	RP1-146I3.1	RP1-146I3.1	0	14	n/a	n/a	4.38e-01	1.731
1101551	ENSG00000179242	997	CDH4	cadherin 4, type 1, R-cadherin (retinal)	1002	20	n/a	n/a	2.55e-01	1.727
1093192	ENSG00000130522	3702	JUND	jun D proto-oncogene	3727	19	n/a	n/a	4.22e-01	1.727
1101470	ENSG00000178814	0	OPLAH	5-oxoprolinase (ATP-hydrolysing)	0	8	n/a	n/a	2.52e-01	1.726
280120888	ENSG00000258749	0	RP11-688G15.3	RP11-688G15.3	0	14	n/a	n/a	2.56e-01	1.726
1088227	ENSG00000076662	3365	ICAM3	intercellular adhesion molecule 3	3385	19	n/a	n/a	2.58e-01	1.724
1109063	ENSG00000243056	8568	EIF4EBP3	eukaryotic translation initiation factor 4E binding protein 3	8637	5	n/a	n/a	3.48e-01	1.723
1098636	ENSG00000165795	36720	NDRG2	NDRG family member 2	57447	14	n/a	n/a	3.93e-01	1.722
1088631	ENSG00000087903	5958	RFX2	regulatory factor X, 2 (influences HLA class II expression)	5990	19	n/a	n/a	3.86e-01	1.721
1089464	ENSG00000101856	10699	PGRMC1	progesterone receptor membrane component 1	10857	X	n/a	n/a	4.13e-01	1.720
1103384	ENSG00000187773	79075	FAM69C	family with sequence similarity 69, member C	125704	18	n/a	n/a	3.75e-01	1.719
1102018	ENSG00000182103	85640	FAM181B	family with sequence similarity 181, member B	220382	11	n/a	n/a	4.26e-01	1.717
280084379	ENSG00000255301	0	RP11-624G17.3	RP11-624G17.3	0	11	n/a	n/a	4.27e-01	1.717
1092689	ENSG00000126016	81204	AMOT	angiomotin	154796	X	n/a	n/a	4.26e-01	1.716
1103407	ENSG00000187848	22708	P2RX2	purinergic receptor P2X, ligand-gated ion channel, 2	22953	12	n/a	n/a	2.67e-01	1.715
1093154	ENSG00000130304	119630	SLC27A1	solute carrier family 27 (fatty acid transporter), member 1	376497	19	n/a	n/a	3.06e-01	1.715
279934262	ENSG00000238597	0	SNORD4B	small nucleolar RNA, C/D box 4B	0	17	n/a	n/a	4.25e-01	1.715
1099591	ENSG00000169604	58379	ANTXR1	anthrax toxin receptor 1	84168	2	n/a	n/a	4.26e-01	1.714
1095527	ENSG00000144655	41233	CSRNP1	cysteine-serine-rich nuclear protein 1	64651	3	n/a	n/a	4.15e-01	1.713
1089037	ENSG00000099998	2671	GGT5	gamma-glutamyltransferase 5	2687	22	n/a	n/a	2.90e-01	1.712
279754970	ENSG00000221625	0	AC013283.1	AC013283.1	0	12	n/a	n/a	3.84e-01	1.711
280116447	ENSG00000258486	5997	RN7SL1	RNA, 7SL, cytoplasmic 1	6029	14	n/a	n/a	3.92e-01	1.711
1096186	ENSG00000149782	5299	PLCB3	phospholipase C, beta 3 (phosphatidylinositol-specific)	5331	11	n/a	n/a	3.41e-01	1.711
1098896	ENSG00000166816	83463	LDHD	lactate dehydrogenase D	197257	16	n/a	n/a	2.66e-01	1.710
280087032	ENSG00000255498	0	RP11-618K13.2	RP11-618K13.2	0	11	n/a	n/a	4.15e-01	1.708
1108009	ENSG00000232434	123592	C9orf172	chromosome 9 open reading frame 172	389813	9	n/a	n/a	4.25e-01	1.708
279957244	ENSG00000241482	0	AC064836.1	AC064836.1	0	2	n/a	n/a	3.74e-01	1.708
1088611	ENSG00000087266	6416	SH3BP2	SH3-domain binding protein 2	6452	4	n/a	n/a	3.51e-01	1.707
1094427	ENSG00000137693	10266	YAP1	Yes-associated protein 1	10413	11	n/a	n/a	4.21e-01	1.706
1100886	ENSG00000175602	10849	CCDC85B	coiled-coil domain containing 85B	11007	11	n/a	n/a	4.30e-01	1.704
1100585	ENSG00000173991	8491	TCAP	titin-cap (telethonin)	8557	17	n/a	n/a	3.85e-01	1.704
1101294	ENSG00000177728	9628	KIAA0195	KIAA0195	9772	17	n/a	n/a	2.46e-01	1.703
280124335	ENSG00000258944	0	RP4-647C14.3	RP4-647C14.3	0	14	n/a	n/a	3.37e-01	1.701
1092487	ENSG00000124766	6619	SOX4	SRY (sex determining region Y)-box 4	6659	6	n/a	n/a	3.86e-01	1.701
1091226	ENSG00000114790	25833	ARHGEF26	Rho guanine nucleotide exchange factor (GEF) 26	26084	3	n/a	n/a	4.31e-01	1.700
1093476	ENSG00000132329	10121	RAMP1	receptor (G protein-coupled) activity modifying protein 1	10267	2	n/a	n/a	3.87e-01	1.699
280117894	ENSG00000258575	0	RP11-998D10.2	RP11-998D10.2	0	14	n/a	n/a	3.87e-01	1.699
1100568	ENSG00000173905	27078	GOLIM4	golgi integral membrane protein 4	27333	3	n/a	n/a	4.29e-01	1.697
1093543	ENSG00000132669	33744	RIN2	Ras and Rab interactor 2	54453	20	n/a	n/a	4.02e-01	1.696
279873829	ENSG00000233073	0	AC005009.2	AC005009.2	0	7	n/a	n/a	3.83e-01	1.695
1096237	ENSG00000150551	77767	LYPD1	LY6/PLAUR domain containing 1	116372	2	n/a	n/a	3.74e-01	1.695
1098784	ENSG00000166341	8573	DCHS1	dachsous 1 (Drosophila)	8642	11	n/a	n/a	2.62e-01	1.695
1105542	ENSG00000205704	109715	CTA-250D10.15	CTA-250D10.15	339674	22	n/a	n/a	3.72e-01	1.694
280006997	ENSG00000248871	128239	TNFSF12-TNFSF13	TNFSF12-TNFSF13 readthrough	407977	17	n/a	n/a	3.84e-01	1.694
1096739	ENSG00000154734	9369	ADAMTS1	ADAM metallopeptidase with thrombospondin type 1 motif, 1	9510	21	n/a	n/a	4.03e-01	1.694
279847737	ENSG00000230787	0	RP11-548C21.1	RP11-548C21.1	0	1	n/a	n/a	4.17e-01	1.693
1094260	ENSG00000136830	41418	FAM129B	family with sequence similarity 129, member B	64855	9	n/a	n/a	3.14e-01	1.693
279895312	ENSG00000234961	0	RP11-124N14.3	RP11-124N14.3	0	10	n/a	n/a	4.20e-01	1.692
1102280	ENSG00000183186	79158	C2CD4C	C2 calcium-dependent domain containing 4C	126567	19	n/a	n/a	4.06e-01	1.690
1093036	ENSG00000129270	54987	MMP28	matrix metallopeptidase 28	79148	17	n/a	n/a	3.86e-01	1.689
1102740	ENSG00000185052	36693	SLC24A3	solute carrier family 24 (sodium/potassium/calcium exchanger), member 3	57419	20	n/a	n/a	2.70e-01	1.688
279750954	ENSG00000220771	0	RP3-322L4.2	RP3-322L4.2	0	6	n/a	n/a	4.22e-01	1.688
1093095	ENSG00000129911	58089	KLF16	Kruppel-like factor 16	83855	19	n/a	n/a	4.36e-01	1.687
1095346	ENSG00000143514	7116	TP53BP2	tumor protein p53 binding protein, 2	7159	1	n/a	n/a	4.25e-01	1.687
1094017	ENSG00000135540	36500	NHSL1	NHS-like 1	57224	6	n/a	n/a	4.20e-01	1.686
1089673	ENSG00000103254	41833	FAM173A	family with sequence similarity 173, member A	65990	16	n/a	n/a	4.26e-01	1.686
1105457	ENSG00000205363	122844	C15orf59	chromosome 15 open reading frame 59	388135	15	n/a	n/a	3.43e-01	1.685
1095794	ENSG00000146648	1943	EGFR	epidermal growth factor receptor	1956	7	n/a	n/a	4.09e-01	1.685
1103735	ENSG00000189129	85507	PLAC9	placenta-specific 9	219348	10	n/a	n/a	3.17e-01	1.685
1095056	ENSG00000141510	7114	TP53	tumor protein p53	7157	17	n/a	n/a	3.77e-01	1.684
280089818	ENSG00000255750	0	RP11-283G6.5	RP11-283G6.5	0	12	n/a	n/a	3.86e-01	1.684
1099960	ENSG00000171159	54934	C9orf16	chromosome 9 open reading frame 16	79095	9	n/a	n/a	4.26e-01	1.683
1098598	ENSG00000165643	126008	SOHLH1	spermatogenesis and oogenesis specific basic helix-loop-helix 1	402381	9	n/a	n/a	2.97e-01	1.683
1092011	ENSG00000120885	1182	CLU	clusterin	1191	8	n/a	n/a	3.43e-01	1.683
1096046	ENSG00000148672	2729	GLUD1	glutamate dehydrogenase 1	2746	10	n/a	n/a	4.19e-01	1.682
1092942	ENSG00000128564	7382	VGF	VGF nerve growth factor inducible	7425	7	n/a	n/a	4.33e-01	1.682
1103028	ENSG00000186193	59828	C9orf140	chromosome 9 open reading frame 140	89958	9	n/a	n/a	3.15e-01	1.682
280115479	ENSG00000258430	0	RP11-982M15.2	RP11-982M15.2	0	14	n/a	n/a	3.39e-01	1.682
1090997	ENSG00000112715	7379	VEGFA	vascular endothelial growth factor A	7422	6	n/a	n/a	2.70e-01	1.681
279489256	ENSG00000178550	0	AC010170.1	AC010170.1	0	3	n/a	n/a	4.30e-01	1.679
1097685	ENSG00000162430	36466	SEPN1	selenoprotein N, 1	57190	1	n/a	n/a	2.97e-01	1.679
1102458	ENSG00000183840	2846	GPR39	G protein-coupled receptor 39	2863	2	n/a	n/a	3.53e-01	1.678
279869170	ENSG00000232675	0	RP4-718D20.3	RP4-718D20.3	0	20	n/a	n/a	3.52e-01	1.677
1095134	ENSG00000142173	1283	COL6A2	collagen, type VI, alpha 2	1292	21	n/a	n/a	2.92e-01	1.677
1096689	ENSG00000154274	34575	C4orf19	chromosome 4 open reading frame 19	55286	4	n/a	n/a	3.74e-01	1.676
1102517	ENSG00000184160	149	ADRA2C	adrenergic, alpha-2C-, receptor	152	4	n/a	n/a	3.85e-01	1.674
1105458	ENSG00000205364	4473	MT1M	metallothionein 1M	4499	16	n/a	n/a	4.03e-01	1.673
1087357	ENSG00000031081	36787	ARHGAP31	Rho GTPase activating protein 31	57514	3	n/a	n/a	3.38e-01	1.673
279721180	ENSG00000213361	0	RP4-778K6.1	RP4-778K6.1	0	7	n/a	n/a	3.59e-01	1.673
1102852	ENSG00000185519	110389	FAM131C	family with sequence similarity 131, member C	348487	1	n/a	n/a	2.74e-01	1.672
279752037	ENSG00000221116	0	SNORD110	small nucleolar RNA, C/D box 110	0	20	n/a	n/a	4.15e-01	1.672
1095834	ENSG00000147027	57846	TMEM47	transmembrane protein 47	83604	X	n/a	n/a	4.30e-01	1.671
1095922	ENSG00000147588	5343	PMP2	peripheral myelin protein 2	5375	8	n/a	n/a	3.60e-01	1.671
1091507	ENSG00000116729	55773	WLS	wntless homolog (Drosophila)	79971	1	n/a	n/a	3.70e-01	1.670
1099121	ENSG00000167680	10354	SEMA6B	sema domain, transmembrane domain (TM), and cytoplasmic domain, (semaphorin) 6B	10501	19	n/a	n/a	4.29e-01	1.670
1091290	ENSG00000115266	10151	APC2	adenomatosis polyposis coli 2	10297	19	n/a	n/a	3.86e-01	1.670
280080963	ENSG00000255098	0	RP11-481A20.11	Uncharacterized protein	0	8	n/a	n/a	2.91e-01	1.668
1090721	ENSG00000110900	134705	TSPAN11	tetraspanin 11	441631	12	n/a	n/a	2.77e-01	1.668
280106988	ENSG00000257607	0	RP11-449P15.1	RP11-449P15.1	0	7	n/a	n/a	3.72e-01	1.667
1104296	ENSG00000197496	56742	SLC2A10	solute carrier family 2 (facilitated glucose transporter), member 10	81031	20	n/a	n/a	3.83e-01	1.667
280138579	ENSG00000259773	0	RP11-507J18.2	RP11-507J18.2	0	15	n/a	n/a	3.73e-01	1.667
280130420	ENSG00000259291	0	RP11-617F23.1	RP11-617F23.1	0	15	n/a	n/a	3.86e-01	1.667
1092847	ENSG00000127585	80513	FBXL16	F-box and leucine-rich repeat protein 16	146330	16	n/a	n/a	3.87e-01	1.666
1102075	ENSG00000182324	3745	KCNJ14	potassium inwardly-rectifying channel, subfamily J, member 14	3770	19	n/a	n/a	2.64e-01	1.665
1091087	ENSG00000113504	10565	SLC12A7	solute carrier family 12 (potassium/chloride transporters), member 7	10723	5	n/a	n/a	2.92e-01	1.665
1088171	ENSG00000075240	22906	GRAMD4	GRAM domain containing 4	23151	22	n/a	n/a	3.16e-01	1.664
280089678	ENSG00000255737	1002874	RP11-571M6.6	HCG2014417, isoform CRA_aUncharacterized proteincDNA FLJ59598	100130776	12	n/a	n/a	4.28e-01	1.664
280094015	ENSG00000256225	0	AL590710.1	AL590710.1	0	9	n/a	n/a	3.42e-01	1.663
1099074	ENSG00000167543	59881	TP53I13	tumor protein p53 inducible protein 13	90313	17	n/a	n/a	2.69e-01	1.663
1093509	ENSG00000132481	60003	TRIM47	tripartite motif containing 47	91107	17	n/a	n/a	2.89e-01	1.663
279700519	ENSG00000206145	133954	P2RX6P	purinergic receptor P2X, ligand-gated ion channel, 6 pseudogene	440799	22	n/a	n/a	4.29e-01	1.662
1091396	ENSG00000115902	6473	SLC1A4	solute carrier family 1 (glutamate/neutral amino acid transporter), member 4	6509	2	n/a	n/a	3.41e-01	1.662
1101422	ENSG00000178537	784	SLC25A20	solute carrier family 25 (carnitine/acylcarnitine translocase), member 20	788	3	n/a	n/a	3.93e-01	1.662
1098408	ENSG00000164850	2835	GPER	G protein-coupled estrogen receptor 1	2852	7	n/a	n/a	3.16e-01	1.661
279936016	ENSG00000238881	167909	SCARNA2	small Cajal body-specific RNA 2	677766	1	n/a	n/a	4.24e-01	1.660
1096018	ENSG00000148400	4820	NOTCH1	notch 1	4851	9	n/a	n/a	3.13e-01	1.659
1101054	ENSG00000176533	2771	GNG7	guanine nucleotide binding protein (G protein), gamma 7	2788	19	n/a	n/a	3.50e-01	1.659
1102369	ENSG00000183580	22949	FBXL7	F-box and leucine-rich repeat protein 7	23194	5	n/a	n/a	4.06e-01	1.658
1088783	ENSG00000090971	36384	NAT14	N-acetyltransferase 14 (GCN5-related, putative)	57106	19	n/a	n/a	4.08e-01	1.658
279656503	ENSG00000199053	135803	MIR324	microRNA 324	442898	17	n/a	n/a	2.75e-01	1.658
1101266	ENSG00000177606	3700	JUN	jun proto-oncogene	3725	1	n/a	n/a	4.14e-01	1.657
1093384	ENSG00000131653	58441	TRAF7	TNF receptor-associated factor 7	84231	16	n/a	n/a	3.20e-01	1.657
1098700	ENSG00000166033	5622	HTRA1	HtrA serine peptidase 1	5654	10	n/a	n/a	4.22e-01	1.657
1103857	ENSG00000196218	6228	RYR1	ryanodine receptor 1 (skeletal)	6261	19	n/a	n/a	3.86e-01	1.656
279770712	ENSG00000224012	0	RP11-756G12.1	RP11-756G12.1	0	5	n/a	n/a	4.00e-01	1.655
1089463	ENSG00000101850	4904	GPR143	G protein-coupled receptor 143	4935	X	n/a	n/a	3.12e-01	1.654
1097281	ENSG00000159307	56075	SCUBE1	signal peptide, CUB domain, EGF-like 1	80274	22	n/a	n/a	3.12e-01	1.654
279710443	ENSG00000207985	1013246	MIR663	microRNA 663	724033	20	n/a	n/a	3.71e-01	1.654
1093756	ENSG00000134184	2927	GSTM1	glutathione S-transferase mu 1	2944	1	n/a	n/a	3.96e-01	1.654
1093308	ENSG00000131094	10724	C1QL1	complement component 1, q subcomponent-like 1	10882	17	n/a	n/a	4.02e-01	1.653
1102294	ENSG00000183260	80053	ABHD16B	abhydrolase domain containing 16B	140701	20	n/a	n/a	3.38e-01	1.652
280006644	ENSG00000248832	0	RP5-955M13.3	RP5-955M13.3	0	20	n/a	n/a	3.86e-01	1.652
280042529	ENSG00000251725	1023388	MIR2277	microRNA 2277	100313887	5	n/a	n/a	4.29e-01	1.650
1102141	ENSG00000182600	123264	C2orf82	chromosome 2 open reading frame 82	389084	2	n/a	n/a	3.34e-01	1.650
279892892	ENSG00000234758	0	AC034228.4	AC034228.4	0	5	n/a	n/a	3.86e-01	1.650
1092676	ENSG00000125968	3377	ID1	inhibitor of DNA binding 1, dominant negative helix-loop-helix protein	3397	20	n/a	n/a	3.85e-01	1.648
1097904	ENSG00000163221	6250	S100A12	S100 calcium binding protein A12	6283	1	n/a	n/a	4.29e-01	1.647
279834575	ENSG00000229604	0	MT-ATP8	mitochondrially encoded ATP synthase 8	0	2	n/a	n/a	4.03e-01	1.647
1089114	ENSG00000100243	1715	CYB5R3	cytochrome b5 reductase 3	1727	22	n/a	n/a	2.63e-01	1.645
1087766	ENSG00000064655	2124	EYA2	eyes absent homolog 2 (Drosophila)	2139	20	n/a	n/a	3.85e-01	1.644
1102050	ENSG00000182218	58640	HHIPL1	HHIP-like 1	84439	14	n/a	n/a	2.62e-01	1.644
1088048	ENSG00000072071	22615	LPHN1	latrophilin 1	22859	19	n/a	n/a	3.81e-01	1.643
1097458	ENSG00000160683	640	CXCR5	chemokine (C-X-C motif) receptor 5	643	11	n/a	n/a	2.57e-01	1.641
1095098	ENSG00000141744	5377	PNMT	phenylethanolamine N-methyltransferase	5409	17	n/a	n/a	4.05e-01	1.640
1090216	ENSG00000106565	28695	TMEM176B	transmembrane protein 176B	28959	7	n/a	n/a	3.73e-01	1.640
1103940	ENSG00000196422	9714	PPP1R26	protein phosphatase 1, regulatory subunit 26	9858	9	n/a	n/a	2.78e-01	1.639
1096919	ENSG00000156381	78886	ANKRD9	ankyrin repeat domain 9	122416	14	n/a	n/a	3.82e-01	1.639
1092564	ENSG00000125462	10338	C1orf61	chromosome 1 open reading frame 61	10485	1	n/a	n/a	4.06e-01	1.638
1089624	ENSG00000102996	4298	MMP15	matrix metallopeptidase 15 (membrane-inserted)	4324	16	n/a	n/a	2.55e-01	1.638
1093102	ENSG00000129968	57598	FAM108A1	family with sequence similarity 108, member A1	81926	19	n/a	n/a	4.24e-01	1.638
279935116	ENSG00000238741	0	SCARNA7	small Cajal body-specific RNA 7	0	3	n/a	n/a	3.83e-01	1.638
1100547	ENSG00000173805	8891	HAP1	huntingtin-associated protein 1	9001	17	n/a	n/a	3.15e-01	1.637
1092993	ENSG00000128917	33858	DLL4	delta-like 4 (Drosophila)	54567	15	n/a	n/a	3.85e-01	1.636
1089010	ENSG00000099875	2855	MKNK2	MAP kinase interacting serine/threonine kinase 2	2872	19	n/a	n/a	3.43e-01	1.636
1102256	ENSG00000183092	36869	BEGAIN	brain-enriched guanylate kinase-associated homolog (rat)	57596	14	n/a	n/a	3.42e-01	1.636
280036383	ENSG00000251267	0	RP1-5O6.6	RP1-5O6.6	0	22	n/a	n/a	3.52e-01	1.635
1093933	ENSG00000135144	1828	DTX1	deltex homolog 1 (Drosophila)	1840	12	n/a	n/a	2.64e-01	1.635
1087711	ENSG00000062096	413	ARSF	arylsulfatase F	416	X	n/a	n/a	2.75e-01	1.635
1103272	ENSG00000187193	4475	MT1X	metallothionein 1X	4501	16	n/a	n/a	4.19e-01	1.632
1095770	ENSG00000146409	78155	C6orf192	chromosome 6 open reading frame 192	116843	6	n/a	n/a	4.29e-01	1.632
1091800	ENSG00000119408	10625	NEK6	NIMA (never in mitosis gene a)-related kinase 6	10783	9	n/a	n/a	3.89e-01	1.631
279808249	ENSG00000227191	0	TRGC2	T cell receptor gamma constant 2	0	7	n/a	n/a	3.81e-01	1.631
1093827	ENSG00000134531	1997	EMP1	epithelial membrane protein 1	2012	12	n/a	n/a	3.81e-01	1.629
279784688	ENSG00000225177	0	RP11-390P2.4	RP11-390P2.4	0	6	n/a	n/a	4.26e-01	1.629
280062352	ENSG00000253830	0	AC005895.3	AC005895.3	0	5	n/a	n/a	2.56e-01	1.628
1101139	ENSG00000176971	122695	FIBIN	fin bud initiation factor homolog (zebrafish)	387758	11	n/a	n/a	4.20e-01	1.628
1088303	ENSG00000078549	114	ADCYAP1R1	adenylate cyclase activating polypeptide 1 (pituitary) receptor type I	117	7	n/a	n/a	3.12e-01	1.628
1099255	ENSG00000168140	77642	VASN	vasorin	114990	16	n/a	n/a	3.16e-01	1.627
1100254	ENSG00000172366	58541	FAM195A	family with sequence similarity 195, member A	84331	16	n/a	n/a	4.26e-01	1.626
1095186	ENSG00000142611	40612	PRDM16	PR domain containing 16	63976	1	n/a	n/a	4.22e-01	1.623
1092720	ENSG00000126368	9430	NR1D1	nuclear receptor subfamily 1, group D, member 1	9572	17	n/a	n/a	3.83e-01	1.622
1103850	ENSG00000196189	40851	SEMA4A	sema domain, immunoglobulin domain (Ig), transmembrane domain (TM) and short cytoplasmic domain, (semaphorin) 4A	64218	1	n/a	n/a	2.71e-01	1.622
1093572	ENSG00000132819	34833	RBM38	RNA binding motif protein 38	55544	20	n/a	n/a	2.98e-01	1.621
1098935	ENSG00000166925	57310	TSC22D4	TSC22 domain family, member 4	81628	7	n/a	n/a	3.88e-01	1.621
1094130	ENSG00000136114	35188	THSD1	thrombospondin, type I, domain containing 1	55901	13	n/a	n/a	3.97e-01	1.620
279706495	ENSG00000207236	1013510	SNORD116-21	small nucleolar RNA, C/D box 116-21	100033432	15	n/a	n/a	4.21e-01	1.620
1097673	ENSG00000162391	109338	FAM151A	family with sequence similarity 151, member A	338094	1	n/a	n/a	3.85e-01	1.620
1101202	ENSG00000177303	36786	CASKIN2	CASK interacting protein 2	57513	17	n/a	n/a	2.93e-01	1.620
280089196	ENSG00000255680	0	RP11-732A19.9	RP11-732A19.9	0	11	n/a	n/a	3.59e-01	1.620
279941810	ENSG00000239647	0	AC073366.1	AC073366.1	0	10	n/a	n/a	4.26e-01	1.619
280093438	ENSG00000256148	0	RP11-809N8.5	RP11-809N8.5	0	11	n/a	n/a	4.27e-01	1.619
1099028	ENSG00000167315	10302	ACAA2	acetyl-CoA acyltransferase 2	10449	18	n/a	n/a	4.31e-01	1.619
1095512	ENSG00000144579	37222	CTDSP1	CTD (carboxy-terminal domain, RNA polymerase II, polypeptide A) small phosphatase 1	58190	2	n/a	n/a	3.12e-01	1.619
1097232	ENSG00000158966	36958	CACHD1	cache domain containing 1	57685	1	n/a	n/a	3.73e-01	1.618
1100499	ENSG00000173548	90411	SNX33	sorting nexin 33	257364	15	n/a	n/a	2.88e-01	1.616
1090791	ENSG00000111405	8830	ENDOU	endonuclease, polyU-specific	8909	12	n/a	n/a	4.34e-01	1.616
1095260	ENSG00000143171	6225	RXRG	retinoid X receptor, gamma	6258	1	n/a	n/a	3.52e-01	1.616
279884840	ENSG00000234055	0	RP11-247A12.1	RP11-247A12.1	0	9	n/a	n/a	2.67e-01	1.615
1099575	ENSG00000169515	58203	CCDC8	coiled-coil domain containing 8	83987	19	n/a	n/a	4.05e-01	1.615
1089039	ENSG00000100003	23295	SEC14L2	SEC14-like 2 (S. cerevisiae)	23541	22	n/a	n/a	2.67e-01	1.615
1102410	ENSG00000183691	9115	NOG	noggin	9241	17	n/a	n/a	3.51e-01	1.615
1087326	ENSG00000026559	3730	KCNG1	potassium voltage-gated channel, subfamily G, member 1	3755	20	n/a	n/a	4.19e-01	1.615
1095109	ENSG00000141905	4756	NFIC	nuclear factor I/C (CCAAT-binding transcription factor)	4782	19	n/a	n/a	3.87e-01	1.614
1090132	ENSG00000106018	7391	VIPR2	vasoactive intestinal peptide receptor 2	7434	7	n/a	n/a	3.51e-01	1.614
1102436	ENSG00000183773	80861	AIFM3	apoptosis-inducing factor, mitochondrion-associated, 3	150209	22	n/a	n/a	3.89e-01	1.614
1102114	ENSG00000182492	630	BGN	biglycan	633	X	n/a	n/a	2.61e-01	1.613
279774607	ENSG00000224281	1011170	RP3-404F18.2	RP3-404F18.2	100303728	X	n/a	n/a	3.29e-01	1.611
279826323	ENSG00000228844	0	RP11-467I20.3	RP11-467I20.3	0	1	n/a	n/a	4.33e-01	1.611
1096638	ENSG00000153944	79007	MSI2	musashi homolog 2 (Drosophila)	124540	17	n/a	n/a	4.28e-01	1.611
1095786	ENSG00000146535	2751	GNA12	guanine nucleotide binding protein (G protein) alpha 12	2768	7	n/a	n/a	4.03e-01	1.609
1102817	ENSG00000185340	10487	GAS2L1	growth arrest-specific 2 like 1	10634	22	n/a	n/a	3.50e-01	1.609
1096984	ENSG00000156966	60243	B3GNT7	UDP-GlcNAc:betaGal beta-1,3-N-acetylglucosaminyltransferase 7	93010	2	n/a	n/a	3.14e-01	1.608
1094535	ENSG00000138135	8903	CH25H	cholesterol 25-hydroxylase	9023	10	n/a	n/a	4.32e-01	1.608
1097658	ENSG00000162337	4016	LRP5	low density lipoprotein receptor-related protein 5	4041	11	n/a	n/a	3.14e-01	1.608
279841042	ENSG00000230191	0	RP4-725G10.3	RP4-725G10.3	0	7	n/a	n/a	4.27e-01	1.608
280122870	ENSG00000258862	0	RP11-973D8.3	RP11-973D8.3	0	12	n/a	n/a	3.12e-01	1.608
1090044	ENSG00000105655	30957	ISYNA1	inositol-3-phosphate synthase 1	51477	19	n/a	n/a	3.64e-01	1.607
1099648	ENSG00000169860	4996	P2RY1	purinergic receptor P2Y, G-protein coupled, 1	5028	3	n/a	n/a	4.21e-01	1.607
1101752	ENSG00000180537	85783	RNF182	ring finger protein 182	221687	6	n/a	n/a	4.32e-01	1.607
1087792	ENSG00000065268	36692	WDR18	WD repeat domain 18	57418	19	n/a	n/a	3.85e-01	1.606
1091232	ENSG00000114853	60242	ZBTB47	zinc finger and BTB domain containing 47	92999	3	n/a	n/a	2.64e-01	1.606
1097686	ENSG00000162433	202	AK4	adenylate kinase 4	205	1	n/a	n/a	4.29e-01	1.606
1102289	ENSG00000183248	55965	AC010336.1	Uncharacterized protein	80164	19	n/a	n/a	4.23e-01	1.606
1089515	ENSG00000102109	27089	PCSK1N	proprotein convertase subtilisin/kexin type 1 inhibitor	27344	X	n/a	n/a	3.51e-01	1.606
279782317	ENSG00000224946	0	AC007312.3	AC007312.3	0	7	n/a	n/a	4.03e-01	1.605
1092013	ENSG00000120896	10029	SORBS3	sorbin and SH3 domain containing 3	10174	8	n/a	n/a	3.19e-01	1.604
279966459	ENSG00000242481	0	AL592546.1	AL592546.1	0	10	n/a	n/a	4.23e-01	1.604
1097209	ENSG00000158792	78974	SPATA2L	spermatogenesis associated 2-like	124044	16	n/a	n/a	4.23e-01	1.604
280092156	ENSG00000256013	0	RP11-27M24.1	RP11-27M24.1	0	16	n/a	n/a	2.64e-01	1.604
1090530	ENSG00000109107	227	ALDOC	aldolase C, fructose-bisphosphate	230	17	n/a	n/a	2.73e-01	1.603
280038310	ENSG00000251400	0	ALDH7A1P1	aldehyde dehydrogenase 7 family, member A1 pseudogene 1	0	5	n/a	n/a	4.25e-01	1.603
1090486	ENSG00000108819	0	PPP1R9B	protein phosphatase 1, regulatory subunit 9B	0	17	n/a	n/a	3.51e-01	1.602
1098119	ENSG00000163888	60679	CAMK2N2	calcium/calmodulin-dependent protein kinase II inhibitor 2	94032	3	n/a	n/a	3.73e-01	1.601
1091590	ENSG00000117298	1877	ECE1	endothelin converting enzyme 1	1889	1	n/a	n/a	2.57e-01	1.601
1092229	ENSG00000122877	1946	EGR2	early growth response 2	1959	10	n/a	n/a	4.55e-01	1.600
1105763	ENSG00000212864	169833	RNF208	ring finger protein 208	727800	9	n/a	n/a	4.31e-01	1.600
1098424	ENSG00000164904	498	ALDH7A1	aldehyde dehydrogenase 7 family, member A1	501	5	n/a	n/a	4.24e-01	1.600
1102136	ENSG00000182580	2034	EPHB3	EPH receptor B3	2049	3	n/a	n/a	3.68e-01	1.598
1092743	ENSG00000126603	58860	GLIS2	GLIS family zinc finger 2	84662	16	n/a	n/a	3.25e-01	1.598
1105875	ENSG00000213578	149585	CPLX3	complexin 3	594855	15	n/a	n/a	3.85e-01	1.598
1097512	ENSG00000160972	59178	PPP1R16A	protein phosphatase 1, regulatory subunit 16A	84988	8	n/a	n/a	3.52e-01	1.598
279671717	ENSG00000203772	149607	SPRN	shadow of prion protein homolog (zebrafish)	503542	10	n/a	n/a	4.30e-01	1.597
1108908	ENSG00000239697	8671	TNFSF12	tumor necrosis factor (ligand) superfamily, member 12	8742	17	n/a	n/a	3.74e-01	1.597
1089852	ENSG00000104812	2980	GYS1	glycogen synthase 1 (muscle)	2997	19	n/a	n/a	2.74e-01	1.597
1102838	ENSG00000185453	119523	C19orf68	chromosome 19 open reading frame 68	374920	19	n/a	n/a	3.83e-01	1.596
1100330	ENSG00000172728	58946	FUT10	fucosyltransferase 10 (alpha (1,3) fucosyltransferase)	84750	8	n/a	n/a	4.15e-01	1.596
280094828	ENSG00000256329	0	SCARNA10	SCARNA10	0	12	n/a	n/a	4.25e-01	1.596
1105483	ENSG00000205476	106012	CCDC85C	coiled-coil domain containing 85C	317762	14	n/a	n/a	2.56e-01	1.596
1097643	ENSG00000162174	55951	ASRGL1	asparaginase like 1	80150	11	n/a	n/a	4.26e-01	1.595
1096483	ENSG00000152518	674	ZFP36L2	zinc finger protein 36, C3H type-like 2	678	2	n/a	n/a	4.31e-01	1.595
1091477	ENSG00000116544	37326	DLGAP3	discs, large (Drosophila) homolog-associated protein 3	58512	1	n/a	n/a	3.97e-01	1.593
1100191	ENSG00000172137	790	CALB2	calbindin 2	794	16	n/a	n/a	3.42e-01	1.593
279713155	ENSG00000211764	0	TRBJ2-1	T cell receptor beta joining 2-1	0	7	n/a	n/a	4.36e-01	1.593
1089686	ENSG00000103335	9636	PIEZO1	piezo-type mechanosensitive ion channel component 1	9780	16	n/a	n/a	2.65e-01	1.593
1093028	ENSG00000129219	5306	PLD2	phospholipase D2	5338	17	n/a	n/a	3.73e-01	1.592
1098407	ENSG00000164849	77669	GPR146	G protein-coupled receptor 146	115330	7	n/a	n/a	3.26e-01	1.592
280056889	ENSG00000253445	0	CTB-79E8.2	CTB-79E8.2	0	5	n/a	n/a	2.79e-01	1.592
1099495	ENSG00000169184	4304	MN1	meningioma (disrupted in balanced translocation) 1	4330	22	n/a	n/a	3.52e-01	1.592
1100680	ENSG00000174521	80672	TTC9B	tetratricopeptide repeat domain 9B	148014	19	n/a	n/a	4.23e-01	1.591
279797561	ENSG00000226268	0	RP11-61N20.3	RP11-61N20.3	0	11	n/a	n/a	4.09e-01	1.591
1093241	ENSG00000130748	34247	TMEM160	transmembrane protein 160	54958	19	n/a	n/a	4.40e-01	1.590
1097712	ENSG00000162551	246	ALPL	alkaline phosphatase, liver/bone/kidney	249	1	n/a	n/a	3.86e-01	1.590
279836646	ENSG00000229807	7460	XIST	X (inactive)-specific transcript (non-protein coding)	7503	X	n/a	n/a	4.26e-01	1.590
279830440	ENSG00000229230	0	C20orf127	C20orf127	0	20	n/a	n/a	4.31e-01	1.589
280070275	ENSG00000254402	134481	LRRC24	leucine rich repeat containing 24	441381	8	n/a	n/a	4.32e-01	1.589
1088858	ENSG00000092621	25976	PHGDH	phosphoglycerate dehydrogenase	26227	1	n/a	n/a	3.85e-01	1.589
1093139	ENSG00000130222	10754	GADD45G	growth arrest and DNA-damage-inducible, gamma	10912	9	n/a	n/a	4.23e-01	1.589
279536421	ENSG00000184247	0	AC100791.1	AC100791.1	0	17	n/a	n/a	2.61e-01	1.589
1099329	ENSG00000168461	10873	RAB31	RAB31, member RAS oncogene family	11031	18	n/a	n/a	4.43e-01	1.588
1105201	ENSG00000204580	776	DDR1	discoidin domain receptor tyrosine kinase 1	780	6	n/a	n/a	3.63e-01	1.588
1094327	ENSG00000137101	966	CD72	CD72 molecule	971	9	n/a	n/a	3.29e-01	1.588
1093187	ENSG00000130511	81785	SSBP4	single stranded DNA binding protein 4	170463	19	n/a	n/a	4.31e-01	1.588
1101817	ENSG00000180900	23268	SCRIB	scribbled homolog (Drosophila)	23513	8	n/a	n/a	3.12e-01	1.586
1092705	ENSG00000126243	55226	LRFN3	leucine rich repeat and fibronectin type III domain containing 3	79414	19	n/a	n/a	4.29e-01	1.585
1101442	ENSG00000178685	59065	PARP10	poly (ADP-ribose) polymerase family, member 10	84875	8	n/a	n/a	2.55e-01	1.584
1101846	ENSG00000181019	1716	NQO1	NAD(P)H dehydrogenase, quinone 1	1728	16	n/a	n/a	4.27e-01	1.583
1092194	ENSG00000122642	11163	FKBP9	FK506 binding protein 9, 63 kDa	11328	7	n/a	n/a	3.51e-01	1.583
279951564	ENSG00000240787	0	RP11-615J4.4	RP11-615J4.4	0	3	n/a	n/a	2.65e-01	1.583
1089674	ENSG00000103257	8089	SLC7A5	solute carrier family 7 (amino acid transporter light chain, L system), member 5	8140	16	n/a	n/a	4.14e-01	1.583
1091109	ENSG00000113645	23041	WWC1	WW and C2 domain containing 1	23286	5	n/a	n/a	2.56e-01	1.582
1099973	ENSG00000171206	57285	TRIM8	tripartite motif containing 8	81603	10	n/a	n/a	3.15e-01	1.582
1089031	ENSG00000099984	2936	GSTT2	glutathione S-transferase theta 2	2953	22	n/a	n/a	3.49e-01	1.582
1101664	ENSG00000179965	30814	ZNF771	zinc finger protein 771	51333	16	n/a	n/a	4.25e-01	1.581
1098439	ENSG00000164949	2653	GEM	GTP binding protein overexpressed in skeletal muscle	2669	8	n/a	n/a	3.83e-01	1.580
280096239	ENSG00000256498	0	AL928654.1	AL928654.1	0	14	n/a	n/a	3.12e-01	1.579
1096195	ENSG00000149926	57965	FAM57B	family with sequence similarity 57, member B	83723	16	n/a	n/a	3.85e-01	1.579
1097871	ENSG00000163110	10464	PDLIM5	PDZ and LIM domain 5	10611	4	n/a	n/a	4.33e-01	1.578
1087321	ENSG00000026025	7388	VIM	vimentin	7431	10	n/a	n/a	4.24e-01	1.578
1104060	ENSG00000196767	5424	POU3F4	POU class 3 homeobox 4	5456	X	n/a	n/a	2.71e-01	1.577
1106484	ENSG00000220008	153016	LINGO3	leucine rich repeat and Ig domain containing 3	645191	19	n/a	n/a	3.86e-01	1.577
1087467	ENSG00000043355	7503	ZIC2	Zic family member 2	7546	13	n/a	n/a	4.11e-01	1.576
1100498	ENSG00000173546	1453	CSPG4	chondroitin sulfate proteoglycan 4	1464	15	n/a	n/a	2.58e-01	1.575
279764756	ENSG00000223513	0	ATP6V0E1P2	ATPase, H+ transporting, lysosomal 9kDa, V0 subunit e1 pseudogene 2	0	3	n/a	n/a	4.23e-01	1.575
1094841	ENSG00000140067	59840	FAM181A	family with sequence similarity 181, member A	90050	14	n/a	n/a	2.93e-01	1.575
1097494	ENSG00000160877	76626	NACC1	nucleus accumbens associated 1, BEN and BTB (POZ) domain containing	112939	19	n/a	n/a	4.04e-01	1.573
1097197	ENSG00000158710	8349	TAGLN2	transgelin 2	8407	1	n/a	n/a	3.17e-01	1.573
1092363	ENSG00000124126	36853	PREX1	phosphatidylinositol-3,4,5-trisphosphate-dependent Rac exchange factor 1	57580	20	n/a	n/a	3.52e-01	1.573
1102066	ENSG00000182272	109559	B4GALNT4	beta-1,4-N-acetyl-galactosaminyl transferase 4	338707	11	n/a	n/a	3.38e-01	1.573
1097024	ENSG00000157240	8263	FZD1	frizzled family receptor 1	8321	7	n/a	n/a	3.08e-01	1.572
280117812	ENSG00000258568	0	RHOQP1	ras homolog gene family, member Q pseudogene 1	0	14	n/a	n/a	4.02e-01	1.572
279808628	ENSG00000227220	0	RP11-69I8.3	RP11-69I8.3	0	6	n/a	n/a	4.27e-01	1.572
1100797	ENSG00000175170	0	FAM182B	family with sequence similarity 182, member B	0	20	n/a	n/a	3.85e-01	1.571
1094403	ENSG00000137507	2599	LRRC32	leucine rich repeat containing 32	2615	11	n/a	n/a	2.91e-01	1.570
279951718	ENSG00000240801	0	AC132217.4	AC132217.4	0	11	n/a	n/a	4.21e-01	1.570
1095618	ENSG00000145358	77663	DDIT4L	DNA-damage-inducible transcript 4-like	115265	4	n/a	n/a	4.39e-01	1.569
1108060	ENSG00000232748	0	AC135050.1	Uncharacterized proteinZNF668 protein	0	16	n/a	n/a	2.62e-01	1.569
1087440	ENSG00000040608	41602	RTN4R	reticulon 4 receptor	65078	22	n/a	n/a	4.33e-01	1.568
1103173	ENSG00000186815	32853	TPCN1	two pore segment channel 1	53373	12	n/a	n/a	2.56e-01	1.568
1105653	ENSG00000206172	3022	HBA1	hemoglobin, alpha 1	3039	16	n/a	n/a	4.40e-01	1.567
1105456	ENSG00000205362	4463	MT1A	metallothionein 1A	4489	16	n/a	n/a	3.83e-01	1.567
1106465	ENSG00000218891	81568	ZNF579	zinc finger protein 579	163033	19	n/a	n/a	4.14e-01	1.567
279876875	ENSG00000233364	0	RP11-203P2.1	RP11-203P2.1	0	13	n/a	n/a	4.44e-01	1.567
1093916	ENSG00000135069	29701	PSAT1	phosphoserine aminotransferase 1	29968	9	n/a	n/a	4.39e-01	1.567
1086920	ENSG00000004777	77694	ARHGAP33	Rho GTPase activating protein 33	115703	19	n/a	n/a	4.02e-01	1.566
280036105	ENSG00000251239	0	CTB-22K21.2	CTB-22K21.2	0	17	n/a	n/a	4.07e-01	1.566
1107506	ENSG00000229119	0	CTB-63M22.1	CTB-63M22.1	0	5	n/a	n/a	4.26e-01	1.566
1099777	ENSG00000170412	35177	GPRC5C	G protein-coupled receptor, family C, group 5, member C	55890	17	n/a	n/a	3.52e-01	1.566
280067956	ENSG00000254230	0	RP11-582J16.3	RP11-582J16.3	0	8	n/a	n/a	3.38e-01	1.566
1102071	ENSG00000182310	80619	LINC00085	long intergenic non-protein coding RNA 85	147650	19	n/a	n/a	4.28e-01	1.565
1096676	ENSG00000154217	25956	PITPNC1	phosphatidylinositol transfer protein, cytoplasmic 1	26207	17	n/a	n/a	4.25e-01	1.565
1103528	ENSG00000188322	122887	SBK1	SH3-binding domain kinase 1	388228	16	n/a	n/a	3.93e-01	1.565
1089263	ENSG00000100767	59824	PAPLN	papilin, proteoglycan-like sulfated glycoprotein	89932	14	n/a	n/a	3.97e-01	1.565
1103143	ENSG00000186654	34904	PRR5	proline rich 5 (renal)	55615	22	n/a	n/a	3.35e-01	1.564
1095840	ENSG00000147065	4452	MSN	moesin	4478	X	n/a	n/a	3.46e-01	1.563
1094520	ENSG00000138080	10958	EMILIN1	elastin microfibril interfacer 1	11117	2	n/a	n/a	3.29e-01	1.563
279988435	ENSG00000244741	0	AC008670.5	AC008670.5	0	5	n/a	n/a	4.30e-01	1.563
1090002	ENSG00000105472	6285	CLEC11A	C-type lectin domain family 11, member A	6320	19	n/a	n/a	3.90e-01	1.562
1107921	ENSG00000231925	6852	TAPBP	TAP binding protein (tapasin)	6892	6	n/a	n/a	3.12e-01	1.562
279870006	ENSG00000232742	0	RHOQP2	ras homolog gene family, member Q pseudogene 2	0	2	n/a	n/a	4.19e-01	1.562
1097481	ENSG00000160801	5713	PTH1R	parathyroid hormone 1 receptor	5745	3	n/a	n/a	2.65e-01	1.562
1091287	ENSG00000115255	60230	REEP6	receptor accessory protein 6	92840	19	n/a	n/a	3.73e-01	1.562
1092778	ENSG00000126890	29839	CTAG2	cancer/testis antigen 2	30848	X	n/a	n/a	4.55e-01	1.562
279666968	ENSG00000202198	79050	RN7SK	RNA, 7SK small nuclear	125050	6	n/a	n/a	4.24e-01	1.561
279646109	ENSG00000198683	0	AC012615.1	AC012615.1	0	19	n/a	n/a	3.51e-01	1.561
1099454	ENSG00000168994	85792	C6orf145	chromosome 6 open reading frame 145	221749	6	n/a	n/a	3.89e-01	1.561
1092920	ENSG00000128311	7220	TST	thiosulfate sulfurtransferase (rhodanese)	7263	22	n/a	n/a	3.88e-01	1.561
279935681	ENSG00000238828	0	hsa-mir-1974	hsa-mir-1974	0	5	n/a	n/a	4.30e-01	1.560
1098638	ENSG00000165801	34990	ARHGEF40	Rho guanine nucleotide exchange factor (GEF) 40	55701	14	n/a	n/a	2.98e-01	1.560
1088138	ENSG00000074416	11178	MGLL	monoglyceride lipase	11343	3	n/a	n/a	2.69e-01	1.560
1102017	ENSG00000182095	58828	TNRC18	trinucleotide repeat containing 18	84629	7	n/a	n/a	3.73e-01	1.559
1092210	ENSG00000122729	45	ACO1	aconitase 1, soluble	48	9	n/a	n/a	4.15e-01	1.558
1108309	ENSG00000234409	0	AC006547.14	AC006547.14	0	22	n/a	n/a	2.74e-01	1.558
280081424	ENSG00000255126	0	CTD-2531D15.5	CTD-2531D15.5	0	11	n/a	n/a	4.23e-01	1.558
1089685	ENSG00000103326	6610	SOLH	small optic lobes homolog (Drosophila)	6650	16	n/a	n/a	3.42e-01	1.557
1106366	ENSG00000215527	0	AP005482.1	Uncharacterized protein	0	18	n/a	n/a	4.27e-01	1.557
279879250	ENSG00000233547	0	RP11-57H14.2	RP11-57H14.2	0	10	n/a	n/a	2.73e-01	1.557
1088736	ENSG00000090006	8366	LTBP4	latent transforming growth factor beta binding protein 4	8425	19	n/a	n/a	3.54e-01	1.557
279815299	ENSG00000227850	0	SEPT2P1	septin 2 pseudogene 1	0	1	n/a	n/a	4.29e-01	1.557
1095920	ENSG00000147576	79713	ADHFE1	alcohol dehydrogenase, iron containing, 1	137872	8	n/a	n/a	4.28e-01	1.556
1099995	ENSG00000171310	30005	CHST11	carbohydrate (chondroitin 4) sulfotransferase 11	50515	12	n/a	n/a	2.79e-01	1.555
1092510	ENSG00000124915	25819	RP11-467L20.10	RP11-467L20.10	26070	11	n/a	n/a	3.99e-01	1.555
1095110	ENSG00000141933	60127	C19orf20	chromosome 19 open reading frame 20	91978	19	n/a	n/a	3.49e-01	1.554
279818606	ENSG00000228172	0	RP1-317E23.3	RP1-317E23.3	0	1	n/a	n/a	2.70e-01	1.554
279966820	ENSG00000242517	0	AC018607.3	AC018607.3	0	8	n/a	n/a	3.61e-01	1.554
1097336	ENSG00000159788	5970	RGS12	regulator of G-protein signaling 12	6002	4	n/a	n/a	3.17e-01	1.554
1103757	ENSG00000189221	4103	MAOA	monoamine oxidase A	4128	X	n/a	n/a	4.15e-01	1.553
279754515	ENSG00000221539	182109	SNORD99	small nucleolar RNA, C/D box 99	692212	1	n/a	n/a	4.15e-01	1.553
1089015	ENSG00000099904	29536	ZDHHC8	zinc finger, DHHC-type containing 8	29801	22	n/a	n/a	4.22e-01	1.553
1092606	ENSG00000125740	2338	FOSB	FBJ murine osteosarcoma viral oncogene homolog B	2354	19	n/a	n/a	3.76e-01	1.553
1088061	ENSG00000072310	6680	SREBF1	sterol regulatory element binding transcription factor 1	6720	17	n/a	n/a	3.85e-01	1.552
1093118	ENSG00000130055	34146	GDPD2	glycerophosphodiester phosphodiesterase domain containing 2	54857	X	n/a	n/a	3.52e-01	1.552
1104755	ENSG00000198822	2896	GRM3	glutamate receptor, metabotropic 3	2913	7	n/a	n/a	3.45e-01	1.551
1092096	ENSG00000121753	573	BAI2	brain-specific angiogenesis inhibitor 2	576	1	n/a	n/a	4.21e-01	1.551
1095148	ENSG00000142235	77507	LMTK3	lemur tyrosine kinase 3	114783	19	n/a	n/a	4.31e-01	1.550
280000807	ENSG00000248367	0	CTB-129O4.1	CTB-129O4.1	0	5	n/a	n/a	4.02e-01	1.550
1093611	ENSG00000133048	1108	CHI3L1	chitinase 3-like 1 (cartilage glycoprotein-39)	1116	1	n/a	n/a	3.75e-01	1.549
1091807	ENSG00000119471	58473	HSDL2	hydroxysteroid dehydrogenase like 2	84263	9	n/a	n/a	4.44e-01	1.548
280120357	ENSG00000258714	0	RP11-998D10.7	RP11-998D10.7	0	14	n/a	n/a	4.19e-01	1.548
1086894	ENSG00000002933	34654	TMEM176A	transmembrane protein 176A	55365	7	n/a	n/a	3.47e-01	1.548
1095154	ENSG00000142327	36417	RNPEPL1	arginyl aminopeptidase (aminopeptidase B)-like 1	57140	2	n/a	n/a	2.57e-01	1.547
279906558	ENSG00000236041	0	AC013791.2	AC013791.2	0	11	n/a	n/a	3.92e-01	1.546
1088903	ENSG00000095321	1375	CRAT	carnitine O-acetyltransferase	1384	9	n/a	n/a	2.65e-01	1.545
1090590	ENSG00000109736	10081	MFSD10	major facilitator superfamily domain containing 10	10227	4	n/a	n/a	3.87e-01	1.545
279830858	ENSG00000229257	0	RP11-229P13.22	RP11-229P13.22	0	9	n/a	n/a	3.90e-01	1.545
1104743	ENSG00000198797	37066	FAM5B	family with sequence similarity 5, member B	57795	1	n/a	n/a	2.74e-01	1.544
1087083	ENSG00000008394	4232	MGST1	microsomal glutathione S-transferase 1	4257	12	n/a	n/a	4.26e-01	1.544
1096508	ENSG00000152726	35036	FAM21B	family with sequence similarity 21, member B	55747	10	n/a	n/a	2.70e-01	1.544
1090158	ENSG00000106211	3295	HSPB1	heat shock 27kDa protein 1	3315	7	n/a	n/a	4.29e-01	1.544
279943306	ENSG00000239843	0	AC004866.1	AC004866.1	0	7	n/a	n/a	4.21e-01	1.544
279814315	ENSG00000227766	0	HCG4P5	HLA complex group 4 pseudogene 5	0	6	n/a	n/a	4.24e-01	1.544
1099296	ENSG00000168306	8251	ACOX2	acyl-CoA oxidase 2, branched chain	8309	3	n/a	n/a	3.14e-01	1.543
1090070	ENSG00000105722	2062	ERF	Ets2 repressor factor	2077	19	n/a	n/a	3.97e-01	1.543
1105897	ENSG00000213722	23318	DDAH2	dimethylarginine dimethylaminohydrolase 2	23564	6	n/a	n/a	4.02e-01	1.543
279788008	ENSG00000225473	0	ATP13A4-AS1	ATP13A4 antisense RNA 1 (non-protein coding)	0	3	n/a	n/a	4.34e-01	1.543
280062133	ENSG00000253810	0	RP11-109P6.1	RP11-109P6.1	0	8	n/a	n/a	3.87e-01	1.543
280051153	ENSG00000252974	0	AC121334.1	AC121334.1	0	12	n/a	n/a	3.85e-01	1.542
279711853	ENSG00000211574	1013361	MIR770	microRNA 770	768222	14	n/a	n/a	4.05e-01	1.542
1090637	ENSG00000110076	9244	NRXN2	neurexin 2	9379	11	n/a	n/a	4.14e-01	1.541
1094409	ENSG00000137561	7231	TTPA	tocopherol (alpha) transfer protein	7274	8	n/a	n/a	4.26e-01	1.541
1094633	ENSG00000138685	2232	FGF2	fibroblast growth factor 2 (basic)	2247	4	n/a	n/a	3.56e-01	1.541
1087054	ENSG00000007541	8968	PIGQ	phosphatidylinositol glycan anchor biosynthesis, class Q	9091	16	n/a	n/a	3.92e-01	1.541
279829868	ENSG00000229182	0	RP11-122C21.2	RP11-122C21.2	0	8	n/a	n/a	4.27e-01	1.541
1098124	ENSG00000163909	26256	HEYL	hairy/enhancer-of-split related with YRPW motif-like	26508	1	n/a	n/a	3.92e-01	1.541
1108986	ENSG00000241399	9792	CD302	CD302 molecule	9936	2	n/a	n/a	4.33e-01	1.541
1093101	ENSG00000129965	169900	INS-IGF2	INS-IGF2 readthrough	723961	11	n/a	n/a	3.74e-01	1.540
1103336	ENSG00000187608	9492	ISG15	ISG15 ubiquitin-like modifier	9636	1	n/a	n/a	4.52e-01	1.540
1089966	ENSG00000105329	6998	TGFB1	transforming growth factor, beta 1	7040	19	n/a	n/a	3.38e-01	1.540
279857836	ENSG00000231686	0	RP1-203P18.1	RP1-203P18.1	0	X	n/a	n/a	3.38e-01	1.539
1090304	ENSG00000107404	1843	DVL1	dishevelled, dsh homolog 1 (Drosophila)	1855	1	n/a	n/a	3.85e-01	1.539
279918886	ENSG00000237180	0	CYP46A4P	cytochrome P450, family 46, subfamily A, polypeptide 4, pseudogene	0	1	n/a	n/a	4.54e-01	1.539
279883526	ENSG00000233929	0	MT1XP1	metallothionein 1X pseudogene 1	0	1	n/a	n/a	4.15e-01	1.539
1100021	ENSG00000171444	4138	MCC	mutated in colorectal cancers	4163	5	n/a	n/a	4.21e-01	1.539
1102425	ENSG00000183741	23221	CBX6	chromobox homolog 6	23466	22	n/a	n/a	3.38e-01	1.539
1098470	ENSG00000165092	213	ALDH1A1	aldehyde dehydrogenase 1 family, member A1	216	9	n/a	n/a	4.52e-01	1.537
1090395	ENSG00000108262	28700	GIT1	G protein-coupled receptor kinase interacting ArfGAP 1	28964	17	n/a	n/a	3.37e-01	1.537
1101394	ENSG00000178342	26000	KCNG2	potassium voltage-gated channel, subfamily G, member 2	26251	18	n/a	n/a	4.15e-01	1.536
1098843	ENSG00000166546	80506	BEAN1	brain expressed, associated with NEDD4, 1	146227	16	n/a	n/a	2.55e-01	1.536
279890425	ENSG00000234555	0	RP11-74C13.4	RP11-74C13.4	0	1	n/a	n/a	3.61e-01	1.536
1092019	ENSG00000120915	2038	EPHX2	epoxide hydrolase 2, cytoplasmic	2053	8	n/a	n/a	4.22e-01	1.536
1088489	ENSG00000083857	2180	FAT1	FAT tumor suppressor homolog 1 (Drosophila)	2195	4	n/a	n/a	4.19e-01	1.535
280106956	ENSG00000257606	0	RP11-303O9.2	Uncharacterized protein	0	12	n/a	n/a	3.69e-01	1.535
1098200	ENSG00000164106	11176	SCRG1	stimulator of chondrogenesis 1	11341	4	n/a	n/a	4.15e-01	1.535
280050012	ENSG00000252809	0	AC135050.3	AC135050.3	0	16	n/a	n/a	4.42e-01	1.535
1096952	ENSG00000156639	38116	ZFAND3	zinc finger, AN1-type domain 3	60685	6	n/a	n/a	3.14e-01	1.535
1091530	ENSG00000116852	22801	KIF21B	kinesin family member 21B	23046	1	n/a	n/a	4.05e-01	1.534
1097879	ENSG00000163132	4461	MSX1	msh homeobox 1	4487	4	n/a	n/a	3.88e-01	1.534
1100820	ENSG00000175274	9396	TP53I11	tumor protein p53 inducible protein 11	9537	11	n/a	n/a	4.20e-01	1.533
280092069	ENSG00000256005	0	AC093734.1	AC093734.1	0	7	n/a	n/a	4.27e-01	1.533
279853536	ENSG00000231302	0	RPL36P2	ribosomal protein L36 pseudogene 2	0	20	n/a	n/a	3.61e-01	1.533
1104497	ENSG00000198075	26978	SULT1C4	sulfotransferase family, cytosolic, 1C, member 4	27233	2	n/a	n/a	3.97e-01	1.532
280071006	ENSG00000254452	0	RP11-867G23.4	RP11-867G23.4	0	11	n/a	n/a	3.93e-01	1.532
1102544	ENSG00000184261	35939	KCNK12	potassium channel, subfamily K, member 12	56660	2	n/a	n/a	4.27e-01	1.532
1103748	ENSG00000189171	6251	S100A13	S100 calcium binding protein A13	6284	1	n/a	n/a	4.25e-01	1.532
1098846	ENSG00000166558	80496	SLC38A8	solute carrier family 38, member 8	146167	16	n/a	n/a	3.81e-01	1.532
1095911	ENSG00000147509	8535	RGS20	regulator of G-protein signaling 20	8601	8	n/a	n/a	4.39e-01	1.531
1087875	ENSG00000067182	7089	TNFRSF1A	tumor necrosis factor receptor superfamily, member 1A	7132	12	n/a	n/a	5.99e-01	1.531
280023250	ENSG00000250218	157129786	ALDH1L1-AS1	ALDH1L1 antisense RNA 1 (non-protein coding)	100874204	3	n/a	n/a	3.87e-01	1.531
279833744	ENSG00000229520	0	LINC00404	long intergenic non-protein coding RNA 404	0	13	n/a	n/a	3.18e-01	1.531
1088350	ENSG00000079739	5204	PGM1	phosphoglucomutase 1	5236	1	n/a	n/a	3.97e-01	1.531
1088873	ENSG00000093010	1303	COMT	catechol-O-methyltransferase	1312	22	n/a	n/a	3.34e-01	1.531
279768132	ENSG00000223774	0	RP11-307B6.3	RP11-307B6.3	0	1	n/a	n/a	3.85e-01	1.530
1090000	ENSG00000105464	2889	GRIN2D	glutamate receptor, ionotropic, N-methyl D-aspartate 2D	2906	19	n/a	n/a	2.66e-01	1.530
1098241	ENSG00000164199	58270	GPR98	G protein-coupled receptor 98	84059	5	n/a	n/a	4.28e-01	1.530
1096218	ENSG00000150281	1478	CTF1	cardiotrophin 1	1489	16	n/a	n/a	2.94e-01	1.530
1096743	ENSG00000154764	7433	WNT7A	wingless-type MMTV integration site family, member 7A	7476	3	n/a	n/a	3.82e-01	1.529
1087151	ENSG00000011201	3705	KAL1	Kallmann syndrome 1 sequence	3730	X	n/a	n/a	4.21e-01	1.529
1100489	ENSG00000173486	2270	FKBP2	FK506 binding protein 2, 13kDa	2286	11	n/a	n/a	4.25e-01	1.529
1086926	ENSG00000004848	81766	ARX	aristaless related homeobox	170302	X	n/a	n/a	3.38e-01	1.529
279754676	ENSG00000221566	0	MIR1181	microRNA 1181	0	19	n/a	n/a	4.33e-01	1.528
279844812	ENSG00000230521	0	HCG4P7	HLA complex group 4 pseudogene 7	0	6	n/a	n/a	2.61e-01	1.528
1094319	ENSG00000137076	7051	TLN1	talin 1	7094	9	n/a	n/a	3.74e-01	1.528
1098639	ENSG00000165802	25761	NELF	nasal embryonic LHRH factor	26012	9	n/a	n/a	3.64e-01	1.528
1090062	ENSG00000105699	31079	LSR	lipolysis stimulated lipoprotein receptor	51599	19	n/a	n/a	3.44e-01	1.527
1100250	ENSG00000172354	2766	GNB2	guanine nucleotide binding protein (G protein), beta polypeptide 2	2783	7	n/a	n/a	4.31e-01	1.527
1099047	ENSG00000167414	60869	GNG8	guanine nucleotide binding protein (G protein), gamma 8	94235	19	n/a	n/a	4.27e-01	1.527
1099385	ENSG00000168710	10610	AHCYL1	adenosylhomocysteinase-like 1	10768	1	n/a	n/a	4.29e-01	1.527
279989135	ENSG00000245067	90248	RP11-12A1.1	RP11-12A1.1	255130	4	n/a	n/a	3.87e-01	1.527
1089006	ENSG00000099860	4590	GADD45B	growth arrest and DNA-damage-inducible, beta	4616	19	n/a	n/a	4.39e-01	1.527
1094257	ENSG00000136826	9180	KLF4	Kruppel-like factor 4 (gut)	9314	9	n/a	n/a	3.38e-01	1.527
1090039	ENSG00000105642	3755	KCNN1	potassium intermediate/small conductance calcium-activated channel, subfamily N, member 1	3780	19	n/a	n/a	3.86e-01	1.527
1094835	ENSG00000140022	59595	STON2	stonin 2	85439	14	n/a	n/a	4.31e-01	1.526
1093356	ENSG00000131435	8506	PDLIM4	PDZ and LIM domain 4	8572	5	n/a	n/a	3.28e-01	1.525
1094465	ENSG00000137825	3681	ITPKA	inositol-trisphosphate 3-kinase A	3706	15	n/a	n/a	4.29e-01	1.525
1095682	ENSG00000145832	81114	SLC25A48	solute carrier family 25, member 48	153328	5	n/a	n/a	4.15e-01	1.525
1100312	ENSG00000172638	29741	EFEMP2	EGF containing fibulin-like extracellular matrix protein 2	30008	11	n/a	n/a	3.20e-01	1.525
280040309	ENSG00000251548	0	RP11-215G15.4	RP11-215G15.4	0	5	n/a	n/a	3.86e-01	1.524
1099220	ENSG00000168003	6484	SLC3A2	solute carrier family 3 (activators of dibasic and neutral amino acid transport), member 2	6520	11	n/a	n/a	2.66e-01	1.523
280049354	ENSG00000252714	0	5S_rRNA	5S ribosomal RNA	0	15	n/a	n/a	4.27e-01	1.523
1105381	ENSG00000205090	109680	C1orf70	chromosome 1 open reading frame 70	339453	1	n/a	n/a	4.24e-01	1.523
1102464	ENSG00000183864	10608	TOB2	transducer of ERBB2, 2	10766	22	n/a	n/a	2.88e-01	1.523
280107393	ENSG00000257653	0	RP11-579D7.2	RP11-579D7.2	0	12	n/a	n/a	4.26e-01	1.523
1105799	ENSG00000213015	30639	ZNF580	zinc finger protein 580	51157	19	n/a	n/a	3.50e-01	1.522
1088056	ENSG00000072182	34804	ACCN4	amiloride-sensitive cation channel 4, pituitary	55515	2	n/a	n/a	2.65e-01	1.522
1094012	ENSG00000135519	23171	KCNH3	potassium voltage-gated channel, subfamily H (eag-related), member 3	23416	12	n/a	n/a	4.34e-01	1.522
1090133	ENSG00000106025	23308	TSPAN12	tetraspanin 12	23554	7	n/a	n/a	4.34e-01	1.522
1090013	ENSG00000105516	1616	DBP	D site of albumin promoter (albumin D-box) binding protein	1628	19	n/a	n/a	4.28e-01	1.521
279936114	ENSG00000238896	0	snoU13	Small nucleolar RNA U13	0	6	n/a	n/a	4.40e-01	1.520
1095159	ENSG00000142409	79117	ZNF787	zinc finger protein 787	126208	19	n/a	n/a	4.24e-01	1.520
1105940	ENSG00000213926	0	CTC-246B18.1	CTC-246B18.1	0	19	n/a	n/a	2.79e-01	1.520
279938818	ENSG00000239302	0	AC007388.1	AC007388.1	0	2	n/a	n/a	4.16e-01	1.520
279793707	ENSG00000225938	0	RP4-575N6.4	RP4-575N6.4	0	1	n/a	n/a	4.23e-01	1.520
1104752	ENSG00000198816	79881	ZNF358	zinc finger protein 358	140467	19	n/a	n/a	4.20e-01	1.520
1101109	ENSG00000176857	0	CTC-298B17.1	CTC-298B17.1	0	5	n/a	n/a	3.70e-01	1.519
1105573	ENSG00000205809	3797	KLRC2	killer cell lectin-like receptor subfamily C, member 2	3822	12	n/a	n/a	4.26e-01	1.519
1087157	ENSG00000011304	5693	PTBP1	polypyrimidine tract binding protein 1	5725	19	n/a	n/a	3.40e-01	1.519
1092887	ENSG00000128011	36895	LRFN1	leucine rich repeat and fibronectin type III domain containing 1	57622	19	n/a	n/a	4.15e-01	1.519
279912885	ENSG00000236650	0	CTA-221G9.10	CTA-221G9.10	0	22	n/a	n/a	4.38e-01	1.519
1087794	ENSG00000065320	9287	NTN1	netrin 1	9423	17	n/a	n/a	2.93e-01	1.518
1100512	ENSG00000173599	5059	PC	pyruvate carboxylase	5091	11	n/a	n/a	2.93e-01	1.518
279849023	ENSG00000230897	0	AC013248.1	AC013248.1	0	17	n/a	n/a	4.29e-01	1.518
1092284	ENSG00000123384	4010	LRP1	low density lipoprotein receptor-related protein 1	4035	12	n/a	n/a	4.28e-01	1.517
280048087	ENSG00000252531	0	SNORA73	Small nucleolar RNA SNORA73 family	0	2	n/a	n/a	4.29e-01	1.516
1096032	ENSG00000148498	35568	PARD3	par-3 partitioning defective 3 homolog (C. elegans)	56288	10	n/a	n/a	3.92e-01	1.516
279933191	ENSG00000238423	0	SNORD42B	small nucleolar RNA, C/D box 42B	0	17	n/a	n/a	4.15e-01	1.515
279994149	ENSG00000246892	0	AL034548.1	AL034548.1	0	20	n/a	n/a	3.14e-01	1.514
1102074	ENSG00000182319	81278	PRAGMIN	Tyrosine-protein kinase SgK223	157285	8	n/a	n/a	3.86e-01	1.514
1099634	ENSG00000169783	59084	LINGO1	leucine rich repeat and Ig domain containing 1	84894	15	n/a	n/a	4.32e-01	1.513
279905164	ENSG00000235912	0	RP1-159A19.3	RP1-159A19.3	0	1	n/a	n/a	3.93e-01	1.513
1089357	ENSG00000101220	34265	C20orf27	chromosome 20 open reading frame 27	54976	20	n/a	n/a	4.11e-01	1.512
1089993	ENSG00000105426	5770	PTPRS	protein tyrosine phosphatase, receptor type, S	5802	19	n/a	n/a	4.24e-01	1.512
279776235	ENSG00000224407	0	RP5-956O18.3	RP5-956O18.3	0	1	n/a	n/a	2.64e-01	1.512
1093884	ENSG00000134871	1275	COL4A2	collagen, type IV, alpha 2	1284	13	n/a	n/a	2.65e-01	1.512
1087738	ENSG00000063660	2800	GPC1	glypican 1	2817	2	n/a	n/a	3.48e-01	1.512
1091599	ENSG00000117394	6477	SLC2A1	solute carrier family 2 (facilitated glucose transporter), member 1	6513	1	n/a	n/a	3.86e-01	1.512
1095095	ENSG00000141736	2049	ERBB2	v-erb-b2 erythroblastic leukemia viral oncogene homolog 2, neuro/glioblastoma derived oncogene homolog (avian)	2064	17	n/a	n/a	3.38e-01	1.511
1088060	ENSG00000072274	6995	TFRC	transferrin receptor (p90, CD71)	7037	3	n/a	n/a	3.21e-01	1.511
1100227	ENSG00000172270	678	BSG	basigin (Ok blood group)	682	19	n/a	n/a	4.27e-01	1.511
280113559	ENSG00000258283	0	RP11-386G11.3	RP11-386G11.3	0	12	n/a	n/a	3.49e-01	1.511
279909859	ENSG00000236349	0	RP11-778J16.1	RP11-778J16.1	0	12	n/a	n/a	4.29e-01	1.511
1103196	ENSG00000186907	110447	RTN4RL2	reticulon 4 receptor-like 2	349667	11	n/a	n/a	4.48e-01	1.510
1103132	ENSG00000186603	59032	HPDL	4-hydroxyphenylpyruvate dioxygenase-like	84842	1	n/a	n/a	3.87e-01	1.510
1088774	ENSG00000090776	1934	EFNB1	ephrin-B1	1947	X	n/a	n/a	2.72e-01	1.510
1089891	ENSG00000104936	1748	DMPK	dystrophia myotonica-protein kinase	1760	19	n/a	n/a	2.67e-01	1.510
1091631	ENSG00000117592	9446	PRDX6	peroxiredoxin 6	9588	1	n/a	n/a	4.30e-01	1.510
1088642	ENSG00000088280	34905	ASAP3	ArfGAP with SH3 domain, ankyrin repeat and PH domain 3	55616	1	n/a	n/a	3.14e-01	1.510
1091329	ENSG00000115461	3468	IGFBP5	insulin-like growth factor binding protein 5	3488	2	n/a	n/a	3.48e-01	1.510
280119417	ENSG00000258663	0	RP11-123M6.2	RP11-123M6.2	0	14	n/a	n/a	3.51e-01	1.509
1092761	ENSG00000126785	36655	RHOJ	ras homolog gene family, member J	57381	14	n/a	n/a	3.90e-01	1.509
279236391	ENSG00000155254	57984	MARVELD1	MARVEL domain containing 1	83742	10	n/a	n/a	2.93e-01	1.509
1089011	ENSG00000099882	0	AC000036.5	AC000036.5	0	22	n/a	n/a	3.91e-01	1.508
279936779	ENSG00000239002	0	SCARNA10	small Cajal body-specific RNA 10	0	12	n/a	n/a	4.30e-01	1.508
280037050	ENSG00000251322	59528	SHANK3	SH3 and multiple ankyrin repeat domains 3	85358	22	n/a	n/a	3.91e-01	1.508
1094903	ENSG00000140497	9921	SCAMP2	secretory carrier membrane protein 2	10066	15	n/a	n/a	2.53e-01	1.508
1100520	ENSG00000173638	6537	SLC19A1	solute carrier family 19 (folate transporter), member 1	6573	21	n/a	n/a	2.70e-01	1.507
279709190	ENSG00000207733	0	MIR637	microRNA 637	0	19	n/a	n/a	4.26e-01	1.506
1105320	ENSG00000204934	125620	RP4-751H13.6	RP4-751H13.6	401431	7	n/a	n/a	3.42e-01	1.506
280015018	ENSG00000249590	0	RP4-539M6.19	RP4-539M6.19	0	22	n/a	n/a	2.52e-01	1.506
280093086	ENSG00000256100	0	AP000721.4	AP000721.4	0	11	n/a	n/a	4.28e-01	1.506
1087164	ENSG00000011451	37339	WIZ	widely interspaced zinc finger motifs	58525	19	n/a	n/a	3.82e-01	1.505
1099062	ENSG00000167508	4571	MVD	mevalonate (diphospho) decarboxylase	4597	16	n/a	n/a	3.87e-01	1.505
1097716	ENSG00000162576	33878	MXRA8	matrix-remodelling associated 8	54587	1	n/a	n/a	3.86e-01	1.505
1097912	ENSG00000163273	4849	NPPC	natriuretic peptide C	4880	2	n/a	n/a	3.86e-01	1.505
1093534	ENSG00000132622	78147	HSPA12B	heat shock 70kD protein 12B	116835	20	n/a	n/a	2.55e-01	1.504
1103006	ENSG00000186111	23151	PIP5K1C	phosphatidylinositol-4-phosphate 5-kinase, type I, gamma	23396	19	n/a	n/a	4.21e-01	1.503
1093915	ENSG00000135063	9277	FAM189A2	family with sequence similarity 189, member A2	9413	9	n/a	n/a	4.30e-01	1.503
1092578	ENSG00000125534	54983	PPDPF	pancreatic progenitor cell differentiation and proliferation factor homolog (zebrafish)	79144	20	n/a	n/a	3.52e-01	1.503
279953224	ENSG00000241013	0	HIST2H2BB	histone cluster 2, H2bb	0	1	n/a	n/a	2.77e-01	1.503
1095593	ENSG00000145194	9574	ECE2	endothelin converting enzyme 2	9718	3	n/a	n/a	3.47e-01	1.503
1088808	ENSG00000091490	22986	SEL1L3	sel-1 suppressor of lin-12-like 3 (C. elegans)	23231	4	n/a	n/a	3.86e-01	1.502
279897217	ENSG00000235129	0	FABP7P2	fatty acid binding protein 7, brain pseudogene 2	0	2	n/a	n/a	4.19e-01	1.502
1095295	ENSG00000143333	5972	RGS16	regulator of G-protein signaling 16	6004	1	n/a	n/a	3.37e-01	1.502
1105019	ENSG00000204128	90415	C2orf72	chromosome 2 open reading frame 72	257407	2	n/a	n/a	3.89e-01	1.501
1091622	ENSG00000117519	1257	CNN3	calponin 3, acidic	1266	1	n/a	n/a	4.31e-01	1.501
1100056	ENSG00000171532	4735	NEUROD2	neurogenic differentiation 2	4761	17	n/a	n/a	4.15e-01	1.501
1099136	ENSG00000167733	119510	HSD11B1L	hydroxysteroid (11-beta) dehydrogenase 1-like	374875	19	n/a	n/a	4.31e-01	1.501
279920650	ENSG00000237310	1020736	GS1-124K5.4	GS1-124K5.4	100289098	7	n/a	n/a	3.89e-01	1.501
1086949	ENSG00000005206	36207	AC004410.1	Signal peptide peptidase-like 2B	56928	19	n/a	n/a	3.16e-01	1.500
1093576	ENSG00000132825	5477	PPP1R3D	protein phosphatase 1, regulatory subunit 3D	5509	20	n/a	n/a	4.24e-01	1.499
279984182	ENSG00000244307	0	AF235103.1	AF235103.1	0	8	n/a	n/a	3.14e-01	1.499
1092248	ENSG00000123104	3684	ITPR2	inositol 1,4,5-trisphosphate receptor, type 2	3709	12	n/a	n/a	4.26e-01	1.499
279979681	ENSG00000243854	0	AC024902.1	AC024902.1	0	12	n/a	n/a	4.23e-01	1.498
1096141	ENSG00000149485	3967	FADS1	fatty acid desaturase 1	3992	11	n/a	n/a	3.86e-01	1.498
280024788	ENSG00000250327	0	RP11-173M11.2	RP11-173M11.2	0	4	n/a	n/a	2.69e-01	1.498
1093573	ENSG00000132821	79288	VSTM2L	V-set and transmembrane domain containing 2 like	128434	20	n/a	n/a	4.40e-01	1.498
1093882	ENSG00000134853	5124	PDGFRA	platelet-derived growth factor receptor, alpha polypeptide	5156	4	n/a	n/a	4.23e-01	1.498
280074006	ENSG00000254664	0	CTD-2560E9.3	CTD-2560E9.3	0	11	n/a	n/a	4.24e-01	1.498
1097592	ENSG00000161835	81476	GRASP	GRP1 (general receptor for phosphoinositides 1)-associated scaffold protein	160622	12	n/a	n/a	4.29e-01	1.497
1090881	ENSG00000111961	23083	SASH1	SAM and SH3 domain containing 1	23328	6	n/a	n/a	4.28e-01	1.497
1087470	ENSG00000043591	150	ADRB1	adrenergic, beta-1-, receptor	153	10	n/a	n/a	4.08e-01	1.497
1093991	ENSG00000135439	78291	AGAP2	ArfGAP with GTPase domain, ankyrin repeat and PH domain 2	116986	12	n/a	n/a	4.11e-01	1.496
1098175	ENSG00000164056	10106	SPRY1	sprouty homolog 1, antagonist of FGF signaling (Drosophila)	10252	4	n/a	n/a	3.52e-01	1.496
1100328	ENSG00000172724	6328	CCL19	chemokine (C-C motif) ligand 19	6363	9	n/a	n/a	4.21e-01	1.496
279834455	ENSG00000229591	0	RP5-981O7.2	RP5-981O7.2	0	7	n/a	n/a	3.48e-01	1.496
1090740	ENSG00000111058	55414	ACSS3	acyl-CoA synthetase short-chain family member 3	79611	12	n/a	n/a	4.42e-01	1.495
1096803	ENSG00000155324	41826	GRAMD3	GRAM domain containing 3	65983	5	n/a	n/a	4.36e-01	1.495
280059964	ENSG00000253676	0	TAGLN2P1	transgelin 2 pseudogene 1	0	8	n/a	n/a	3.73e-01	1.495
1101248	ENSG00000177519	35755	RPRM	reprimo, TP53 dependent G2 arrest mediator candidate	56475	2	n/a	n/a	4.25e-01	1.495
279784914	ENSG00000225194	1017295	LINC00092	long intergenic non-protein coding RNA 92	100188953	9	n/a	n/a	2.92e-01	1.494
1107238	ENSG00000227500	76646	SCAMP4	secretory carrier membrane protein 4	113178	19	n/a	n/a	3.39e-01	1.493
1105052	ENSG00000204228	7877	HSD17B8	hydroxysteroid (17-beta) dehydrogenase 8	7923	6	n/a	n/a	3.85e-01	1.493
1100944	ENSG00000175938	60256	ORAI3	ORAI calcium release-activated calcium modulator 3	93129	16	n/a	n/a	3.09e-01	1.492
1094265	ENSG00000136848	81101	DAB2IP	DAB2 interacting protein	153090	9	n/a	n/a	3.20e-01	1.492
1095145	ENSG00000142227	1999	EMP3	epithelial membrane protein 3	2014	19	n/a	n/a	3.95e-01	1.492
1091856	ENSG00000119737	10778	GPR75	G protein-coupled receptor 75	10936	2	n/a	n/a	4.30e-01	1.492
1095831	ENSG00000146966	26892	DENND2A	DENN/MADD domain containing 2A	27147	7	n/a	n/a	2.67e-01	1.492
1093483	ENSG00000132361	23032	KIAA0664	KIAA0664	23277	17	n/a	n/a	3.82e-01	1.492
1087946	ENSG00000069399	599	BCL3	B-cell CLL/lymphoma 3	602	19	n/a	n/a	3.96e-01	1.492
1094182	ENSG00000136379	37303	FAM108C1	family with sequence similarity 108, member C1	58489	15	n/a	n/a	4.07e-01	1.491
1087900	ENSG00000068001	8623	HYAL2	hyaluronoglucosaminidase 2	8692	3	n/a	n/a	4.02e-01	1.491
1098391	ENSG00000164776	5228	PHKG1	phosphorylase kinase, gamma 1 (muscle)	5260	7	n/a	n/a	4.26e-01	1.491
1098293	ENSG00000164379	60868	FOXQ1	forkhead box Q1	94234	6	n/a	n/a	4.25e-01	1.491
1105206	ENSG00000204592	3115	HLA-E	major histocompatibility complex, class I, E	3133	6	n/a	n/a	2.62e-01	1.491
1086922	ENSG00000004799	5134	PDK4	pyruvate dehydrogenase kinase, isozyme 4	5166	7	n/a	n/a	4.11e-01	1.491
279993414	ENSG00000246581	0	AC005753.1	AC005753.1	0	5	n/a	n/a	4.20e-01	1.491
279777168	ENSG00000224489	0	RP11-179H18.8	RP11-179H18.8	0	10	n/a	n/a	4.34e-01	1.491
1088975	ENSG00000099364	33911	FBXL19	F-box and leucine-rich repeat protein 19	54620	16	n/a	n/a	3.74e-01	1.491
1098999	ENSG00000167191	31184	GPRC5B	G protein-coupled receptor, family C, group 5, member B	51704	16	n/a	n/a	4.29e-01	1.490
1089385	ENSG00000101335	10251	MYL9	myosin, light chain 9, regulatory	10398	20	n/a	n/a	4.26e-01	1.490
279996985	ENSG00000248000	0	AC138128.1	AC138128.1	0	19	n/a	n/a	3.95e-01	1.490
1103239	ENSG00000187068	94560	C3orf70	chromosome 3 open reading frame 70	285382	3	n/a	n/a	3.87e-01	1.489
1096092	ENSG00000149091	8459	DGKZ	diacylglycerol kinase, zeta	8525	11	n/a	n/a	4.05e-01	1.489
280070669	ENSG00000254422	0	RP11-864G5.3	RP11-864G5.3	0	11	n/a	n/a	4.48e-01	1.488
1100214	ENSG00000172216	1044	CEBPB	CCAAT/enhancer binding protein (C/EBP), beta	1051	20	n/a	n/a	4.24e-01	1.488
279942583	ENSG00000239735	0	AC116316.1	AC116316.1	0	4	n/a	n/a	4.39e-01	1.488
1087261	ENSG00000019991	3064	HGF	hepatocyte growth factor (hepapoietin A; scatter factor)	3082	7	n/a	n/a	4.15e-01	1.488
1105384	ENSG00000205106	119464	CTD-2210P24.4	Uncharacterized protein	374387	11	n/a	n/a	4.22e-01	1.488
1101308	ENSG00000177854	8216	TMEM187	transmembrane protein 187	8269	X	n/a	n/a	3.44e-01	1.488
1090747	ENSG00000111181	6503	SLC6A12	solute carrier family 6 (neurotransmitter transporter, betaine/GABA), member 12	6539	12	n/a	n/a	3.85e-01	1.487
1104659	ENSG00000198598	4300	MMP17	matrix metallopeptidase 17 (membrane-inserted)	4326	12	n/a	n/a	4.27e-01	1.487
1099830	ENSG00000170616	57726	SCRT1	scratch homolog 1, zinc finger protein (Drosophila)	83482	8	n/a	n/a	4.31e-01	1.487
1100808	ENSG00000175206	4847	NPPA	natriuretic peptide A	4878	1	n/a	n/a	3.90e-01	1.487
1103021	ENSG00000186174	93860	BCL9L	B-cell CLL/lymphoma 9-like	283149	11	n/a	n/a	3.74e-01	1.487
1101870	ENSG00000181192	34815	DHTKD1	dehydrogenase E1 and transketolase domain containing 1	55526	10	n/a	n/a	4.34e-01	1.486
1104709	ENSG00000198732	40726	SMOC1	SPARC related modular calcium binding 1	64093	14	n/a	n/a	2.63e-01	1.486
1105862	ENSG00000213445	6458	SIPA1	signal-induced proliferation-associated 1	6494	11	n/a	n/a	2.92e-01	1.486
1102973	ENSG00000185985	58830	SLITRK2	SLIT and NTRK-like family, member 2	84631	X	n/a	n/a	3.97e-01	1.485
1100750	ENSG00000174939	90152	ASPHD1	aspartate beta-hydroxylase domain containing 1	253982	16	n/a	n/a	4.26e-01	1.485
1108355	ENSG00000234719	0	RP11-166B2.1	NPIP-like protein LOC729978	0	16	n/a	n/a	4.28e-01	1.485
279285414	ENSG00000161132	0	XXbac-B444P24.10	XXbac-B444P24.10	0	22	n/a	n/a	3.85e-01	1.485
1094933	ENSG00000140682	6999	TGFB1I1	transforming growth factor beta 1 induced transcript 1	7041	16	n/a	n/a	2.60e-01	1.485
279881873	ENSG00000233796	0	AC089999.1	AC089999.1	0	12	n/a	n/a	4.27e-01	1.485
279940292	ENSG00000239472	0	AL136307.1	AL136307.1	0	6	n/a	n/a	3.83e-01	1.485
279754039	ENSG00000221462	167679	SNORA76	small nucleolar RNA, H/ACA box 76	677842	17	n/a	n/a	3.28e-01	1.485
280082148	ENSG00000255168	0	RP11-458D21.5	RP11-458D21.5	0	1	n/a	n/a	2.69e-01	1.484
280088647	ENSG00000255629	0	RP11-196H14.3	RP11-196H14.3	0	12	n/a	n/a	3.60e-01	1.484
280018528	ENSG00000249849	0	RP11-1101H11.1	RP11-1101H11.1	0	5	n/a	n/a	3.97e-01	1.484
1097147	ENSG00000158292	122559	GPR153	G protein-coupled receptor 153	387509	1	n/a	n/a	3.85e-01	1.484
1102484	ENSG00000183979	90377	NPB	neuropeptide B	256933	17	n/a	n/a	3.89e-01	1.484
1093065	ENSG00000129521	76550	EGLN3	egl nine homolog 3 (C. elegans)	112399	14	n/a	n/a	4.26e-01	1.483
1093807	ENSG00000134376	23173	CRB1	crumbs homolog 1 (Drosophila)	23418	1	n/a	n/a	4.24e-01	1.483
1102229	ENSG00000182985	23458	CADM1	cell adhesion molecule 1	23705	11	n/a	n/a	4.15e-01	1.483
279754823	ENSG00000221598	0	MIR1249	microRNA 1249	0	22	n/a	n/a	4.28e-01	1.482
1090016	ENSG00000105520	41323	AC024575.1	Lipid phosphate phosphatase-related protein type 2	64748	19	n/a	n/a	4.29e-01	1.482
1089961	ENSG00000105298	37323	C19orf29	chromosome 19 open reading frame 29	58509	19	n/a	n/a	3.53e-01	1.482
1099123	ENSG00000167693	40960	NXN	nucleoredoxin	64359	17	n/a	n/a	2.63e-01	1.482
280040938	ENSG00000251593	0	MSNP1	moesin pseudogene 1	0	5	n/a	n/a	3.87e-01	1.482
1087181	ENSG00000012223	4032	LTF	lactotransferrin	4057	3	n/a	n/a	4.29e-01	1.482
1100490	ENSG00000173511	7380	VEGFB	vascular endothelial growth factor B	7423	11	n/a	n/a	4.26e-01	1.482
1088827	ENSG00000091986	81022	CCDC80	coiled-coil domain containing 80	151887	3	n/a	n/a	4.07e-01	1.481
1097961	ENSG00000163453	3470	IGFBP7	insulin-like growth factor binding protein 7	3490	4	n/a	n/a	4.39e-01	1.481
1109131	ENSG00000244165	5000	P2RY11	purinergic receptor P2Y, G-protein coupled, 11	5032	19	n/a	n/a	3.73e-01	1.481
1088185	ENSG00000075426	2339	FOSL2	FOS-like antigen 2	2355	2	n/a	n/a	4.11e-01	1.481
1087660	ENSG00000058404	812	CAMK2B	calcium/calmodulin-dependent protein kinase II beta	816	7	n/a	n/a	3.50e-01	1.480
1099013	ENSG00000167244	3461	IGF2	insulin-like growth factor 2 (somatomedin A)	3481	11	n/a	n/a	3.72e-01	1.479
1093647	ENSG00000133243	34932	BTBD2	BTB (POZ) domain containing 2	55643	19	n/a	n/a	4.29e-01	1.479
1094502	ENSG00000138029	3015	HADHB	hydroxyacyl-CoA dehydrogenase/3-ketoacyl-CoA thiolase/enoyl-CoA hydratase (trifunctional protein), beta subunit	3032	2	n/a	n/a	4.35e-01	1.479
1100815	ENSG00000175229	59732	GAL3ST3	galactose-3-O-sulfotransferase 3	89792	11	n/a	n/a	4.16e-01	1.479
279911327	ENSG00000236472	0	AC002401.1	AC002401.1	0	17	n/a	n/a	2.65e-01	1.479
279761330	ENSG00000222849	0	RN5S21	RNA, 5S ribosomal 21	0	1	n/a	n/a	4.44e-01	1.479
1098934	ENSG00000166924	85878	C7orf51	chromosome 7 open reading frame 51	222950	7	n/a	n/a	4.31e-01	1.479
280130146	ENSG00000259279	0	CTD-2033D15.1	CTD-2033D15.1	0	15	n/a	n/a	4.29e-01	1.478
1093616	ENSG00000133065	90193	SLC41A1	solute carrier family 41, member 1	254428	1	n/a	n/a	3.20e-01	1.478
1089947	ENSG00000105245	9126	NUMBL	numb homolog (Drosophila)-like	9253	19	n/a	n/a	4.31e-01	1.478
279906057	ENSG00000235996	0	RP11-97N19.2	RP11-97N19.2	0	20	n/a	n/a	4.06e-01	1.478
1089352	ENSG00000101203	36915	COL20A1	collagen, type XX, alpha 1	57642	20	n/a	n/a	2.79e-01	1.478
1088410	ENSG00000081320	9134	STK17B	serine/threonine kinase 17b	9262	2	n/a	n/a	4.29e-01	1.477
1105836	ENSG00000213240	123095	NOTCH2NL	notch 2 N-terminal like	388677	1	n/a	n/a	3.37e-01	1.477
279955353	ENSG00000241279	0	AC110615.1	AC110615.1	0	4	n/a	n/a	4.49e-01	1.477
1090074	ENSG00000105737	2884	GRIK5	glutamate receptor, ionotropic, kainate 5	2901	19	n/a	n/a	3.92e-01	1.477
1103639	ENSG00000188763	8268	FZD9	frizzled family receptor 9	8326	7	n/a	n/a	3.38e-01	1.477
1102601	ENSG00000184486	5422	POU3F2	POU class 3 homeobox 2	5454	6	n/a	n/a	4.27e-01	1.477
279662180	ENSG00000200795	26581	RNU4-1	RNA, U4 small nuclear 1	26835	12	n/a	n/a	3.61e-01	1.477
280137550	ENSG00000259716	0	RP5-977B1.11	RP5-977B1.11	0	20	n/a	n/a	4.29e-01	1.477
279781534	ENSG00000224886	0	RP11-119F19.4	RP11-119F19.4	0	10	n/a	n/a	3.39e-01	1.476
1102796	ENSG00000185262	94136	FAM100B	family with sequence similarity 100, member B	283991	17	n/a	n/a	3.43e-01	1.476
1092247	ENSG00000123096	8031	SSPN	sarcospan (Kras oncogene-associated gene)	8082	12	n/a	n/a	4.19e-01	1.476
1101479	ENSG00000178904	80669	DPY19L3	dpy-19-like 3 (C. elegans)	147991	19	n/a	n/a	4.35e-01	1.476
1087213	ENSG00000014164	22899	ZC3H3	zinc finger CCCH-type containing 3	23144	8	n/a	n/a	3.61e-01	1.475
1098548	ENSG00000165449	85682	SLC16A9	solute carrier family 16, member 9 (monocarboxylic acid transporter 9)	220963	10	n/a	n/a	4.30e-01	1.475
1106779	ENSG00000224420	83502	C19orf76	chromosome 19 open reading frame 76	199800	19	n/a	n/a	4.24e-01	1.475
1086884	ENSG00000002330	569	BAD	BCL2-associated agonist of cell death	572	11	n/a	n/a	4.29e-01	1.474
1086979	ENSG00000006016	9118	CRLF1	cytokine receptor-like factor 1	9244	19	n/a	n/a	3.46e-01	1.474
280092093	ENSG00000256007	0	ARAP1-AS1	ARAP1 antisense RNA 1 (non-protein coding)	0	11	n/a	n/a	3.86e-01	1.474
279509666	ENSG00000181577	85751	C6orf223	chromosome 6 open reading frame 223	221416	6	n/a	n/a	4.15e-01	1.474
280075586	ENSG00000254762	0	RP11-867G23.2	RP11-867G23.2	0	11	n/a	n/a	3.55e-01	1.474
1094359	ENSG00000137267	7237	TUBB2A	tubulin, beta 2A class IIa	7280	6	n/a	n/a	3.07e-01	1.474
1087561	ENSG00000051128	9317	HOMER3	homer homolog 3 (Drosophila)	9454	19	n/a	n/a	3.43e-01	1.473
1107153	ENSG00000226976	0	COX6A1P2	cytochrome c oxidase subunit VIa polypeptide 1 pseudogene 2	0	6	n/a	n/a	3.88e-01	1.473
1100243	ENSG00000172340	8724	SUCLG2	succinate-CoA ligase, GDP-forming, beta subunit	8801	3	n/a	n/a	4.52e-01	1.473
1098665	ENSG00000165912	29498	PACSIN3	protein kinase C and casein kinase substrate in neurons 3	29763	11	n/a	n/a	2.92e-01	1.472
279981205	ENSG00000244020	0	MT1P2	MT1P2	0	1	n/a	n/a	4.31e-01	1.472
1099183	ENSG00000167889	80538	MGAT5B	mannosyl (alpha-1,6-)-glycoprotein beta-1,6-N-acetyl-glucosaminyltransferase, isozyme B	146664	17	n/a	n/a	4.14e-01	1.472
279704549	ENSG00000206903	0	SNORA24	Small nucleolar RNA SNORA24	0	15	n/a	n/a	4.23e-01	1.472
1100076	ENSG00000171612	58485	SLC25A33	solute carrier family 25, member 33	84275	1	n/a	n/a	4.44e-01	1.472
1098263	ENSG00000164292	22592	RHOBTB3	Rho-related BTB domain containing 3	22836	5	n/a	n/a	3.78e-01	1.471
1097510	ENSG00000160963	79665	EMID2	EMI domain containing 2	136227	7	n/a	n/a	4.28e-01	1.471
1102698	ENSG00000184922	748	FMNL1	formin-like 1	752	17	n/a	n/a	3.91e-01	1.471
1091487	ENSG00000116661	25981	FBXO2	F-box protein 2	26232	1	n/a	n/a	4.14e-01	1.470
279787991	ENSG00000225472	0	RP11-120J1.1	RP11-120J1.1	0	9	n/a	n/a	4.52e-01	1.470
1102445	ENSG00000183793	1003245	RP11-82O18.1	Uncharacterized protein	100288332	16	n/a	n/a	4.26e-01	1.470
1097795	ENSG00000162836	30687	ACP6	acid phosphatase 6, lysophosphatidic	51205	1	n/a	n/a	3.95e-01	1.470
1100096	ENSG00000171729	34381	TMEM51	transmembrane protein 51	55092	1	n/a	n/a	4.31e-01	1.470
1093245	ENSG00000130758	4269	MAP3K10	mitogen-activated protein kinase kinase kinase 10	4294	19	n/a	n/a	4.21e-01	1.470
1088042	ENSG00000071967	55703	CYBRD1	cytochrome b reductase 1	79901	2	n/a	n/a	4.30e-01	1.470
280020553	ENSG00000249992	25656	TMEM158	transmembrane protein 158 (gene/pseudogene)	25907	3	n/a	n/a	4.37e-01	1.469
279765700	ENSG00000223573	90384	PLAC2	placenta-specific 2 (non-protein coding)	257000	19	n/a	n/a	3.64e-01	1.469
279488997	ENSG00000178464	0	CTD-2192J16.15	CTD-2192J16.15	0	19	n/a	n/a	4.30e-01	1.468
1095179	ENSG00000142549	126118	IGLON5	IgLON family member 5	402665	19	n/a	n/a	3.86e-01	1.468
1104779	ENSG00000198858	60026	C19orf22	chromosome 19 open reading frame 22	91300	19	n/a	n/a	4.19e-01	1.468
1088512	ENSG00000084710	22734	EFR3B	EFR3 homolog B (S. cerevisiae)	22979	2	n/a	n/a	4.24e-01	1.468
280125104	ENSG00000258986	0	TMEM179	transmembrane protein 179	0	14	n/a	n/a	4.10e-01	1.467
1101581	ENSG00000179431	23898	FJX1	four jointed box 1 (Drosophila)	24147	11	n/a	n/a	3.51e-01	1.467
1097428	ENSG00000160360	25835	GPSM1	G-protein signaling modulator 1	26086	9	n/a	n/a	4.14e-01	1.467
1102134	ENSG00000182575	11087	NXPH3	neurexophilin 3	11248	17	n/a	n/a	3.12e-01	1.467
1090227	ENSG00000106624	162	AEBP1	AE binding protein 1	165	7	n/a	n/a	3.92e-01	1.467
1106522	ENSG00000221869	1045	CEBPD	CCAAT/enhancer binding protein (C/EBP), delta	1052	8	n/a	n/a	4.37e-01	1.466
1097144	ENSG00000158270	56746	COLEC12	collectin sub-family member 12	81035	18	n/a	n/a	4.24e-01	1.466
1101527	ENSG00000179094	5155	PER1	period homolog 1 (Drosophila)	5187	17	n/a	n/a	4.26e-01	1.466
1089280	ENSG00000100884	9227	CPNE6	copine VI (neuronal)	9362	14	n/a	n/a	4.26e-01	1.466
279842031	ENSG00000230289	0	RP11-334J6.6	RP11-334J6.6	0	9	n/a	n/a	4.02e-01	1.465
1088154	ENSG00000074855	36992	ANO8	anoctamin 8	57719	19	n/a	n/a	3.48e-01	1.465
280088389	ENSG00000255594	0	Z82188.1	Z82188.1	0	22	n/a	n/a	4.07e-01	1.465
1092875	ENSG00000127948	5415	POR	P450 (cytochrome) oxidoreductase	5447	7	n/a	n/a	3.93e-01	1.465
1099001	ENSG00000167194	80516	C16orf92	chromosome 16 open reading frame 92	146378	16	n/a	n/a	4.44e-01	1.465
1100185	ENSG00000172081	79130	MOB3A	MOB kinase activator 3A	126308	19	n/a	n/a	2.64e-01	1.465
279935946	ENSG00000238868	0	snoU13	Small nucleolar RNA U13	0	7	n/a	n/a	4.27e-01	1.464
279663230	ENSG00000201129	0	SNORA58	Small nucleolar RNA SNORA58	0	1	n/a	n/a	3.85e-01	1.464
1096094	ENSG00000149115	59611	TNKS1BP1	tankyrase 1 binding protein 1, 182kDa	85456	11	n/a	n/a	3.46e-01	1.464
1091047	ENSG00000113209	25916	PCDHB5	protocadherin beta 5	26167	5	n/a	n/a	3.38e-01	1.464
1089034	ENSG00000099992	58108	TBC1D10A	TBC1 domain family, member 10A	83874	22	n/a	n/a	2.69e-01	1.464
1107134	ENSG00000226800	126741	C19orf29-AS1	C19orf29 antisense RNA 1 (non-protein coding)	404665	19	n/a	n/a	3.52e-01	1.464
1097593	ENSG00000161847	79085	RAVER1	ribonucleoprotein, PTB-binding 1	125950	19	n/a	n/a	3.85e-01	1.464
1099687	ENSG00000169992	36828	NLGN2	neuroligin 2	57555	17	n/a	n/a	3.85e-01	1.464
279871740	ENSG00000232907	0	RP5-977B1.7	RP5-977B1.7	0	20	n/a	n/a	3.52e-01	1.464
1098420	ENSG00000164897	57832	TMUB1	transmembrane and ubiquitin-like domain containing 1	83590	7	n/a	n/a	4.20e-01	1.463
1093985	ENSG00000135414	10074	GDF11	growth differentiation factor 11	10220	12	n/a	n/a	3.92e-01	1.463
1103208	ENSG00000186951	5433	PPARA	peroxisome proliferator-activated receptor alpha	5465	22	n/a	n/a	4.26e-01	1.463
279985917	ENSG00000244496	0	AC121247.1	AC121247.1	0	3	n/a	n/a	4.26e-01	1.462
279922306	ENSG00000237457	0	RP11-547I7.2	RP11-547I7.2	0	1	n/a	n/a	4.25e-01	1.462
279962443	ENSG00000242045	0	RP1-90K10.3	RP1-90K10.3	0	6	n/a	n/a	3.72e-01	1.462
1097061	ENSG00000157570	59855	TSPAN18	tetraspanin 18	90139	11	n/a	n/a	3.15e-01	1.462
1105055	ENSG00000204237	109637	C17orf90	chromosome 17 open reading frame 90	339229	17	n/a	n/a	4.30e-01	1.462
279662663	ENSG00000200953	0	Y_RNA	Y RNA	0	12	n/a	n/a	4.23e-01	1.462
1094460	ENSG00000137818	6144	RPLP1	ribosomal protein, large, P1	6176	15	n/a	n/a	4.22e-01	1.461
280032665	ENSG00000250970	0	RP11-274N19.2	RP11-274N19.2	0	1	n/a	n/a	4.24e-01	1.461
1103206	ENSG00000186940	0	CHCHD2P9	coiled-coil-helix-coiled-coil-helix domain containing 2 pseudogene 9	0	9	n/a	n/a	4.54e-01	1.461
279800688	ENSG00000226549	0	SCDP1	stearoyl-CoA desaturase (delta-9-desaturase) pseudogene 1	0	17	n/a	n/a	3.85e-01	1.461
1090688	ENSG00000110651	970	CD81	CD81 molecule	975	11	n/a	n/a	2.80e-01	1.460
1105222	ENSG00000204624	36813	PTCHD2	patched domain containing 2	57540	1	n/a	n/a	2.90e-01	1.460
1088112	ENSG00000073712	10821	FERMT2	fermitin family member 2	10979	14	n/a	n/a	4.30e-01	1.460
1097065	ENSG00000157600	58398	TMEM164	transmembrane protein 164	84187	X	n/a	n/a	2.80e-01	1.460
1097298	ENSG00000159409	11029	CELF3	CUGBP, Elav-like family member 3	11189	1	n/a	n/a	4.26e-01	1.459
1108882	ENSG00000238243	110048	OR2W3	olfactory receptor, family 2, subfamily W, member 3	343171	1	n/a	n/a	4.26e-01	1.459
279751883	ENSG00000221088	0	AP005264.1	AP005264.1	0	18	n/a	n/a	4.29e-01	1.459
1096149	ENSG00000149527	9507	PLCH2	phospholipase C, eta 2	9651	1	n/a	n/a	3.73e-01	1.459
1095106	ENSG00000141858	59899	SAMD1	sterile alpha motif domain containing 1	90378	19	n/a	n/a	3.86e-01	1.459
1097164	ENSG00000158467	23137	AHCYL2	adenosylhomocysteinase-like 2	23382	7	n/a	n/a	4.30e-01	1.459
1092429	ENSG00000124440	40945	HIF3A	hypoxia inducible factor 3, alpha subunit	64344	19	n/a	n/a	3.52e-01	1.459
1092090	ENSG00000121691	843	CAT	catalase	847	11	n/a	n/a	4.27e-01	1.459
279877202	ENSG00000233383	0	RP11-324F21.1	RP11-324F21.1	0	7	n/a	n/a	4.02e-01	1.459
1104738	ENSG00000198792	25578	TMEM184B	transmembrane protein 184B	25829	22	n/a	n/a	3.42e-01	1.459
1095012	ENSG00000141295	59927	SCRN2	secernin 2	90507	17	n/a	n/a	3.57e-01	1.458
1104882	ENSG00000203685	119545	C1orf95	chromosome 1 open reading frame 95	375057	1	n/a	n/a	4.29e-01	1.458
1095131	ENSG00000142156	1282	COL6A1	collagen, type VI, alpha 1	1291	21	n/a	n/a	3.85e-01	1.457
1090339	ENSG00000107796	56	ACTA2	actin, alpha 2, smooth muscle, aorta	59	10	n/a	n/a	4.29e-01	1.456
279885969	ENSG00000234165	0	AC114877.3	AC114877.3	0	3	n/a	n/a	4.26e-01	1.456
1098648	ENSG00000165821	6263	SALL2	sal-like 2 (Drosophila)	6297	14	n/a	n/a	3.17e-01	1.456
279705032	ENSG00000206989	0	SNORD63	small nucleolar RNA, C/D box 63	0	5	n/a	n/a	4.27e-01	1.456
279850729	ENSG00000231064	0	RP11-263K19.4	RP11-263K19.4	0	1	n/a	n/a	4.28e-01	1.455
1099526	ENSG00000169271	8880	HSPB3	heat shock 27kDa protein 3	8988	5	n/a	n/a	4.23e-01	1.455
1089742	ENSG00000103876	2169	FAH	fumarylacetoacetate hydrolase (fumarylacetoacetase)	2184	15	n/a	n/a	2.65e-01	1.454
279962412	ENSG00000242037	0	AL137061.1	AL137061.1	0	13	n/a	n/a	3.75e-01	1.454
280094268	ENSG00000256261	0	AC104698.1	AC104698.1	0	2	n/a	n/a	2.72e-01	1.454
1091593	ENSG00000117318	3379	ID3	inhibitor of DNA binding 3, dominant negative helix-loop-helix protein	3399	1	n/a	n/a	4.05e-01	1.454
279905310	ENSG00000235934	0	AC007405.8	AC007405.8	0	2	n/a	n/a	4.25e-01	1.454
1108387	ENSG00000234906	341	APOC2	apolipoprotein C-II	344	19	n/a	n/a	3.12e-01	1.454
1098649	ENSG00000165828	78709	PRAP1	proline-rich acidic protein 1	118471	10	n/a	n/a	3.54e-01	1.454
1108918	ENSG00000239839	1656	DEFA3	defensin, alpha 3, neutrophil-specific	1668	8	n/a	n/a	3.56e-01	1.454
280099359	ENSG00000256873	0	AL021977.1	AL021977.1	0	22	n/a	n/a	4.26e-01	1.453
1092570	ENSG00000125503	34065	PPP1R12C	protein phosphatase 1, regulatory subunit 12C	54776	19	n/a	n/a	4.25e-01	1.452
1101560	ENSG00000179294	1000148	C17orf96	chromosome 17 open reading frame 96	100170841	17	n/a	n/a	4.32e-01	1.452
279995922	ENSG00000247585	0	AC008567.1	AC008567.1	0	19	n/a	n/a	4.26e-01	1.452
1087657	ENSG00000058262	29660	SEC61A1	Sec61 alpha 1 subunit (S. cerevisiae)	29927	3	n/a	n/a	2.57e-01	1.452
1106889	ENSG00000225138	0	CTD-2228K2.7	CTD-2228K2.7	0	5	n/a	n/a	3.46e-01	1.452
279971747	ENSG00000243069	157123615	ARHGEF26-AS1	ARHGEF26 antisense RNA 1 (non-protein coding)	100507524	3	n/a	n/a	3.64e-01	1.451
279664308	ENSG00000201440	0	5S_rRNA	5S ribosomal RNA	0	X	n/a	n/a	4.26e-01	1.451
1106473	ENSG00000219435	25607	C11orf20	chromosome 11 open reading frame 20	25858	11	n/a	n/a	3.47e-01	1.450
1093364	ENSG00000131471	8570	AOC3	amine oxidase, copper containing 3 (vascular adhesion protein 1)	8639	17	n/a	n/a	2.75e-01	1.450
1104627	ENSG00000198517	7929	MAFK	v-maf musculoaponeurotic fibrosarcoma oncogene homolog K (avian)	7975	7	n/a	n/a	4.15e-01	1.450
1093870	ENSG00000134780	743	DAGLA	diacylglycerol lipase, alpha	747	11	n/a	n/a	4.31e-01	1.450
1089678	ENSG00000103269	8908	RHBDL1	rhomboid, veinlet-like 1 (Drosophila)	9028	16	n/a	n/a	4.30e-01	1.450
279698842	ENSG00000205903	0	AC073343.9	AC073343.9	0	7	n/a	n/a	4.19e-01	1.450
279706404	ENSG00000207217	0	SNORA42	Small nucleolar RNA SNORA42/SNORA80 family	0	7	n/a	n/a	4.15e-01	1.450
1086995	ENSG00000006282	41410	SPATA20	spermatogenesis associated 20	64847	17	n/a	n/a	3.85e-01	1.450
1094905	ENSG00000140506	55551	LMAN1L	lectin, mannose-binding, 1 like	79748	15	n/a	n/a	3.90e-01	1.450
1097337	ENSG00000159792	5649	PSKH1	protein serine kinase H1	5681	16	n/a	n/a	2.58e-01	1.449
1097672	ENSG00000162390	25776	ACOT11	acyl-CoA thioesterase 11	26027	1	n/a	n/a	4.29e-01	1.449
280057796	ENSG00000253520	0	RP11-798K23.5	RP11-798K23.5	0	5	n/a	n/a	3.42e-01	1.449
1098994	ENSG00000167173	36184	C15orf39	chromosome 15 open reading frame 39	56905	15	n/a	n/a	2.92e-01	1.448
1098734	ENSG00000166165	1143	CKB	creatine kinase, brain	1152	14	n/a	n/a	3.95e-01	1.448
1106432	ENSG00000216921	94468	AC131097.4	Uncharacterized protein	285095	2	n/a	n/a	4.46e-01	1.448
279913830	ENSG00000236723	0	RP5-1024G6.2	RP5-1024G6.2	0	1	n/a	n/a	3.83e-01	1.448
279709064	ENSG00000207715	0	AC009065.2	AC009065.2	0	16	n/a	n/a	4.31e-01	1.448
279902998	ENSG00000235695	0	RP11-395P16.1	RP11-395P16.1	0	3	n/a	n/a	4.53e-01	1.448
1102199	ENSG00000182871	56555	COL18A1	collagen, type XVIII, alpha 1	80781	21	n/a	n/a	2.60e-01	1.447
1090825	ENSG00000111676	1810	ATN1	atrophin 1	1822	12	n/a	n/a	4.03e-01	1.447
279668088	ENSG00000202514	0	Y_RNA	Y RNA	0	8	n/a	n/a	4.15e-01	1.446
1092521	ENSG00000125124	580	BBS2	Bardet-Biedl syndrome 2	583	16	n/a	n/a	4.31e-01	1.446
280093412	ENSG00000256142	0	AL513327.1	AL513327.1	0	1	n/a	n/a	4.27e-01	1.446
1102923	ENSG00000185818	109778	NAT8L	N-acetyltransferase 8-like (GCN5-related, putative)	339983	4	n/a	n/a	3.14e-01	1.446
1097533	ENSG00000161179	80864	YDJC	YdjC homolog (bacterial)	150223	22	n/a	n/a	4.25e-01	1.446
280098691	ENSG00000256786	0	AP001029.2	AP001029.2	0	18	n/a	n/a	4.32e-01	1.445
1090521	ENSG00000109066	34157	TMEM104	transmembrane protein 104	54868	17	n/a	n/a	2.80e-01	1.445
1101871	ENSG00000181195	5147	PENK	proenkephalin	5179	8	n/a	n/a	4.26e-01	1.445
1094850	ENSG00000140181	125085	HERC2P2	hect domain and RLD 2 pseudogene 2	400322	15	n/a	n/a	4.24e-01	1.445
1091261	ENSG00000115109	36942	EPB41L5	erythrocyte membrane protein band 4.1 like 5	57669	2	n/a	n/a	4.27e-01	1.445
279658008	ENSG00000199554	0	U1	U1 spliceosomal RNA	0	1	n/a	n/a	3.97e-01	1.444
280091246	ENSG00000255905	0	AL391319.1	AL391319.1	0	6	n/a	n/a	3.87e-01	1.444
1089915	ENSG00000105063	22626	PPP6R1	protein phosphatase 6, regulatory subunit 1	22870	19	n/a	n/a	3.83e-01	1.444
1090278	ENSG00000107140	6974	TESK1	testis-specific kinase 1	7016	9	n/a	n/a	3.37e-01	1.444
1102728	ENSG00000185022	23517	MAFF	v-maf musculoaponeurotic fibrosarcoma oncogene homolog F (avian)	23764	22	n/a	n/a	4.24e-01	1.444
1096190	ENSG00000149809	7065	TM7SF2	transmembrane 7 superfamily member 2	7108	11	n/a	n/a	3.86e-01	1.444
1094273	ENSG00000136869	7056	TLR4	toll-like receptor 4	7099	9	n/a	n/a	4.32e-01	1.444
1099621	ENSG00000169733	5954	RFNG	RFNG O-fucosylpeptide 3-beta-N-acetylglucosaminyltransferase	5986	17	n/a	n/a	4.37e-01	1.443
279841304	ENSG00000230216	0	HSPB1P2	heat shock 27kDa protein 1 pseudogene 2	0	X	n/a	n/a	4.52e-01	1.442
279800531	ENSG00000226532	0	RP5-1052M9.1	RP5-1052M9.1	0	X	n/a	n/a	4.30e-01	1.442
1105893	ENSG00000213699	34267	C2orf18	chromosome 2 open reading frame 18	54978	2	n/a	n/a	3.15e-01	1.442
1104196	ENSG00000197177	58636	GPR123	G protein-coupled receptor 123	84435	10	n/a	n/a	4.14e-01	1.442
1088341	ENSG00000079432	22907	CIC	capicua homolog (Drosophila)	23152	19	n/a	n/a	4.26e-01	1.442
1099893	ENSG00000170915	59502	PAQR8	progestin and adipoQ receptor family member VIII	85315	6	n/a	n/a	4.28e-01	1.441
1099950	ENSG00000171130	81232	ATP6V0E2	ATPase, H+ transporting V0 subunit e2	155066	7	n/a	n/a	3.89e-01	1.441
1089118	ENSG00000100258	60024	LMF2	lipase maturation factor 2	91289	22	n/a	n/a	3.87e-01	1.441
279703191	ENSG00000206674	0	U6	U6 spliceosomal RNA	0	19	n/a	n/a	3.14e-01	1.441
1091060	ENSG00000113296	7018	THBS4	thrombospondin 4	7060	5	n/a	n/a	3.46e-01	1.441
279710751	ENSG00000208038	1012744	MIR492	microRNA 492	574449	12	n/a	n/a	2.55e-01	1.441
1101346	ENSG00000178075	34051	GRAMD1C	GRAM domain containing 1C	54762	3	n/a	n/a	4.31e-01	1.441
1091240	ENSG00000114923	6472	SLC4A3	solute carrier family 4, anion exchanger, member 3	6508	2	n/a	n/a	4.04e-01	1.441
279933009	ENSG00000238394	0	snoU13	Small nucleolar RNA U13	0	7	n/a	n/a	4.20e-01	1.441
1086910	ENSG00000004399	22884	PLXND1	plexin D1	23129	3	n/a	n/a	3.42e-01	1.440
279931237	ENSG00000238193	0	RP11-555H23.1	RP11-555H23.1	0	X	n/a	n/a	4.15e-01	1.440
280001406	ENSG00000248411	0	CTD-2517M14.5	CTD-2517M14.5	0	8	n/a	n/a	3.63e-01	1.440
280001243	ENSG00000248405	0	PRR5-ARHGAP8	PRR5-ARHGAP8 readthrough	0	22	n/a	n/a	2.79e-01	1.439
1101287	ENSG00000177697	972	CD151	CD151 molecule (Raph blood group)	977	11	n/a	n/a	4.09e-01	1.439
1088732	ENSG00000089847	82210	ANKRD24	ankyrin repeat domain 24	170961	19	n/a	n/a	3.74e-01	1.438
280093036	ENSG00000256092	0	RP13-942N8.1	RP13-942N8.1	0	12	n/a	n/a	3.85e-01	1.438
1105085	ENSG00000204310	10407	AGPAT1	1-acylglycerol-3-phosphate O-acyltransferase 1 (lysophosphatidic acid acyltransferase, alpha)	10554	6	n/a	n/a	4.14e-01	1.438
1087278	ENSG00000021762	77597	OSBPL5	oxysterol binding protein-like 5	114879	11	n/a	n/a	4.03e-01	1.438
1098625	ENSG00000165730	85559	STOX1	storkhead box 1	219736	10	n/a	n/a	4.52e-01	1.438
280093671	ENSG00000256185	0	RP11-612B6.2	RP11-612B6.2	0	12	n/a	n/a	4.02e-01	1.437
279950381	ENSG00000240652	0	RP11-832N8.1	RP11-832N8.1	0	11	n/a	n/a	4.54e-01	1.437
1087955	ENSG00000069702	7007	TGFBR3	transforming growth factor, beta receptor III	7049	1	n/a	n/a	4.26e-01	1.437
1090018	ENSG00000105538	34211	RASIP1	Ras interacting protein 1	54922	19	n/a	n/a	3.88e-01	1.437
1107740	ENSG00000230786	0	SPRNP1	shadow of prion protein homolog (zebrafish) pseudogene 1	0	10	n/a	n/a	4.34e-01	1.437
1089297	ENSG00000100968	4750	NFATC4	nuclear factor of activated T-cells, cytoplasmic, calcineurin-dependent 4	4776	14	n/a	n/a	4.02e-01	1.436
1089818	ENSG00000104524	41764	PYCRL	pyrroline-5-carboxylate reductase-like	65263	8	n/a	n/a	4.23e-01	1.436
280129848	ENSG00000259260	0	CTD-3094K11.2	CTD-3094K11.2	0	15	n/a	n/a	3.46e-01	1.435
1090293	ENSG00000107281	35933	NPDC1	neural proliferation, differentiation and control, 1	56654	9	n/a	n/a	4.31e-01	1.435
1107728	ENSG00000230715	0	RP11-274B21.4	RP11-274B21.4	0	7	n/a	n/a	3.68e-01	1.435
1099310	ENSG00000168389	59069	MFSD2A	major facilitator superfamily domain containing 2A	84879	1	n/a	n/a	3.96e-01	1.435
279940853	ENSG00000239529	0	AC131055.2	AC131055.2	0	17	n/a	n/a	4.43e-01	1.435
1104545	ENSG00000198211	10234	TUBB3	tubulin, beta 3 class III	10381	16	n/a	n/a	4.39e-01	1.434
1101822	ENSG00000180914	4989	OXTR	oxytocin receptor	5021	3	n/a	n/a	4.30e-01	1.434
1102668	ENSG00000184792	23515	OSBP2	oxysterol binding protein 2	23762	22	n/a	n/a	3.96e-01	1.434
280082486	ENSG00000255182	0	CTD-2517M22.14	Uncharacterized protein	0	8	n/a	n/a	3.43e-01	1.434
1093137	ENSG00000130204	10305	TOMM40	translocase of outer mitochondrial membrane 40 homolog (yeast)	10452	19	n/a	n/a	4.30e-01	1.434
1089781	ENSG00000104313	2123	EYA1	eyes absent homolog 1 (Drosophila)	2138	8	n/a	n/a	4.25e-01	1.434
1100259	ENSG00000172380	35255	GNG12	guanine nucleotide binding protein (G protein), gamma 12	55970	1	n/a	n/a	4.44e-01	1.434
1100954	ENSG00000176022	79173	B3GALT6	UDP-Gal:betaGal beta 1,3-galactosyltransferase polypeptide 6	126792	1	n/a	n/a	3.21e-01	1.434
1097955	ENSG00000163430	11008	FSTL1	follistatin-like 1	11167	3	n/a	n/a	4.31e-01	1.434
1099120	ENSG00000167676	169708	PLIN4	perilipin 4	729359	19	n/a	n/a	2.64e-01	1.433
279865461	ENSG00000232358	0	RP5-955M13.4	RP5-955M13.4	0	20	n/a	n/a	4.44e-01	1.433
1099253	ENSG00000168135	3736	KCNJ4	potassium inwardly-rectifying channel, subfamily J, member 4	3761	22	n/a	n/a	4.44e-01	1.433
1094806	ENSG00000139800	59575	ZIC5	Zic family member 5	85416	13	n/a	n/a	4.26e-01	1.433
279870843	ENSG00000232815	0	RP11-764K9.2	RP11-764K9.2	0	9	n/a	n/a	3.74e-01	1.432
1089638	ENSG00000103056	34801	SMPD3	sphingomyelin phosphodiesterase 3, neutral membrane (neutral sphingomyelinase II)	55512	16	n/a	n/a	4.33e-01	1.432
279663146	ENSG00000201098	6052	RNY1	RNA, Ro-associated Y1	6084	7	n/a	n/a	4.20e-01	1.432
279971932	ENSG00000243092	0	AC140847.1	AC140847.1	0	12	n/a	n/a	3.86e-01	1.432
1093719	ENSG00000133943	55819	C14orf159	chromosome 14 open reading frame 159	80017	14	n/a	n/a	3.51e-01	1.432
1088970	ENSG00000099330	55432	OCEL1	occludin/ELL domain containing 1	79629	19	n/a	n/a	4.06e-01	1.431
280118420	ENSG00000258604	0	AL161668.5	AL161668.5	0	14	n/a	n/a	4.25e-01	1.431
1086899	ENSG00000003249	54847	DBNDD1	dysbindin (dystrobrevin binding protein 1) domain containing 1	79007	16	n/a	n/a	4.14e-01	1.431
1097530	ENSG00000161082	38111	CELF5	CUGBP, Elav-like family member 5	60680	19	n/a	n/a	3.50e-01	1.431
1087726	ENSG00000063169	29731	GLTSCR1	glioma tumor suppressor candidate region gene 1	29998	19	n/a	n/a	3.92e-01	1.431
1087895	ENSG00000067840	36868	PDZD4	PDZ domain containing 4	57595	X	n/a	n/a	4.29e-01	1.430
1092728	ENSG00000126461	37320	SCAF1	SR-related CTD-associated factor 1	58506	19	n/a	n/a	4.32e-01	1.430
279707713	ENSG00000207445	0	SNORD15B	small nucleolar RNA, C/D box 15B	0	11	n/a	n/a	3.78e-01	1.429
1089410	ENSG00000101438	80032	SLC32A1	solute carrier family 32 (GABA vesicular transporter), member 1	140679	20	n/a	n/a	4.20e-01	1.429
1093587	ENSG00000132881	55199	RSG1	REM2 and RAB-like small GTPase 1	79363	1	n/a	n/a	3.97e-01	1.429
279928576	ENSG00000237977	0	RP3-430N8.8	RP3-430N8.8	0	22	n/a	n/a	3.90e-01	1.429
1103646	ENSG00000188783	5517	PRELP	proline/arginine-rich end leucine-rich repeat protein	5549	1	n/a	n/a	3.04e-01	1.428
279843508	ENSG00000230415	0	RP5-902P8.10	RP5-902P8.10	0	1	n/a	n/a	4.19e-01	1.428
279758434	ENSG00000222043	0	AC079305.10	AC079305.10	0	2	n/a	n/a	3.82e-01	1.428
279708168	ENSG00000207547	0	MIR25	microRNA 25	0	7	n/a	n/a	4.24e-01	1.428
1092295	ENSG00000123453	1745	SARDH	sarcosine dehydrogenase	1757	9	n/a	n/a	2.55e-01	1.427
1100711	ENSG00000174721	80303	FGFBP3	fibroblast growth factor binding protein 3	143282	10	n/a	n/a	4.45e-01	1.427
1094998	ENSG00000141150	60068	RASL10B	RAS-like, family 10, member B	91608	17	n/a	n/a	4.22e-01	1.426
1093829	ENSG00000134533	59192	RERG	RAS-like, estrogen-regulated, growth inhibitor	85004	12	n/a	n/a	4.54e-01	1.426
1097023	ENSG00000157227	4297	MMP14	matrix metallopeptidase 14 (membrane-inserted)	4323	14	n/a	n/a	3.35e-01	1.426
1101852	ENSG00000181035	94307	SLC25A42	solute carrier family 25, member 42	284439	19	n/a	n/a	3.89e-01	1.426
280101336	ENSG00000257069	0	RP11-783K16.10	RP11-783K16.10	0	11	n/a	n/a	4.23e-01	1.425
1090078	ENSG00000105767	83493	CADM4	cell adhesion molecule 4	199731	19	n/a	n/a	3.93e-01	1.425
1102223	ENSG00000182968	6616	SOX1	SRY (sex determining region Y)-box 1	6656	13	n/a	n/a	4.06e-01	1.425
1091206	ENSG00000114650	22692	SCAP	SREBF chaperone	22937	3	n/a	n/a	4.29e-01	1.425
1095028	ENSG00000141401	3588	IMPA2	inositol(myo)-1(or 4)-monophosphatase 2	3613	18	n/a	n/a	3.74e-01	1.424
1091819	ENSG00000119574	59068	ZBTB45	zinc finger and BTB domain containing 45	84878	19	n/a	n/a	4.26e-01	1.424
279911972	ENSG00000236528	0	RP1-125I3.2	RP1-125I3.2	0	1	n/a	n/a	3.45e-01	1.424
279658736	ENSG00000199785	0	SNORA52	small nucleolar RNA, H/ACA box 52	0	11	n/a	n/a	2.65e-01	1.424
1090718	ENSG00000110881	38	ACCN2	amiloride-sensitive cation channel 2, neuronal	41	12	n/a	n/a	3.14e-01	1.424
1099494	ENSG00000169181	80517	GSG1L	GSG1-like	146395	16	n/a	n/a	4.22e-01	1.424
1097387	ENSG00000160200	871	CBS	cystathionine-beta-synthase	875	21	n/a	n/a	4.30e-01	1.423
1094142	ENSG00000136158	10107	SPRY2	sprouty homolog 2 (Drosophila)	10253	13	n/a	n/a	2.80e-01	1.423
1102918	ENSG00000185800	1750	DMWD	dystrophia myotonica, WD repeat containing	1762	19	n/a	n/a	4.22e-01	1.423
1097041	ENSG00000157399	412	ARSE	arylsulfatase E (chondrodysplasia punctata 1)	415	X	n/a	n/a	2.65e-01	1.423
279707916	ENSG00000207480	0	Y_RNA	Y RNA	0	4	n/a	n/a	3.96e-01	1.423
1097520	ENSG00000161013	11121	MGAT4B	mannosyl (alpha-1,3-)-glycoprotein beta-1,4-N-acetylglucosaminyltransferase, isozyme B	11282	5	n/a	n/a	3.89e-01	1.423
1103286	ENSG00000187260	110422	WDR86	WD repeat domain 86	349136	7	n/a	n/a	3.42e-01	1.423
280114670	ENSG00000258388	56635	XXbac-BPG300A18.12	XXbac-BPG300A18.12	80864	6	n/a	n/a	3.86e-01	1.423
1101740	ENSG00000180448	23281	HMHA1	histocompatibility (minor) HA-1	23526	19	n/a	n/a	3.20e-01	1.423
1090365	ENSG00000107954	9025	NEURL	neuralized homolog (Drosophila)	9148	10	n/a	n/a	4.26e-01	1.423
1097584	ENSG00000161682	94166	FAM171A2	family with sequence similarity 171, member A2	284069	17	n/a	n/a	4.55e-01	1.422
1097238	ENSG00000159069	33752	FBXW5	F-box and WD repeat domain containing 5	54461	9	n/a	n/a	4.25e-01	1.422
1097583	ENSG00000161681	30427	SHANK1	SH3 and multiple ankyrin repeat domains 1	50944	19	n/a	n/a	4.29e-01	1.422
1100697	ENSG00000174628	78980	IQCK	IQ motif containing K	124152	16	n/a	n/a	4.05e-01	1.421
1095226	ENSG00000142949	5760	PTPRF	protein tyrosine phosphatase, receptor type, F	5792	1	n/a	n/a	3.86e-01	1.421
1092348	ENSG00000124006	23118	OBSL1	obscurin-like 1	23363	2	n/a	n/a	3.57e-01	1.421
279793423	ENSG00000225915	0	RP3-511B24.5	RP3-511B24.5	0	20	n/a	n/a	3.85e-01	1.421
1090356	ENSG00000107882	31164	SUFU	suppressor of fused homolog (Drosophila)	51684	10	n/a	n/a	2.74e-01	1.421
279836135	ENSG00000229750	0	AC096649.2	AC096649.2	0	2	n/a	n/a	4.19e-01	1.420
1086994	ENSG00000006210	6340	CX3CL1	chemokine (C-X3-C motif) ligand 1	6376	16	n/a	n/a	3.67e-01	1.420
1089481	ENSG00000101955	8348	SRPX	sushi-repeat containing protein, X-linked	8406	X	n/a	n/a	2.62e-01	1.420
1091337	ENSG00000115507	4981	OTX1	orthodenticle homeobox 1	5013	2	n/a	n/a	3.87e-01	1.420
279984798	ENSG00000244388	0	AC008635.1	AC008635.1	0	19	n/a	n/a	4.50e-01	1.420
1103845	ENSG00000196182	58148	STK40	serine/threonine kinase 40	83931	1	n/a	n/a	3.87e-01	1.420
1101905	ENSG00000181418	22864	DDN	dendrin	23109	12	n/a	n/a	3.96e-01	1.419
1091935	ENSG00000120306	58619	C5orf32	chromosome 5 open reading frame 32	84418	5	n/a	n/a	4.23e-01	1.419
1094328	ENSG00000137103	31234	TMEM8B	transmembrane protein 8B	51754	9	n/a	n/a	4.15e-01	1.419
280048871	ENSG00000252645	0	U7	U7 small nuclear RNA	0	15	n/a	n/a	4.01e-01	1.419
1103155	ENSG00000186716	610	BCR	breakpoint cluster region	613	22	n/a	n/a	3.38e-01	1.419
1093099	ENSG00000129946	25510	SHC2	SHC (Src homology 2 domain containing) transforming protein 2	25759	19	n/a	n/a	4.00e-01	1.418
1087723	ENSG00000063015	79037	SEZ6	seizure related 6 homolog (mouse)	124925	17	n/a	n/a	4.43e-01	1.418
279670183	ENSG00000203583	0	AL021707.1	AL021707.1	0	22	n/a	n/a	3.74e-01	1.418
1088750	ENSG00000090339	3363	ICAM1	intercellular adhesion molecule 1	3383	19	n/a	n/a	4.31e-01	1.418
1088516	ENSG00000084754	3013	HADHA	hydroxyacyl-CoA dehydrogenase/3-ketoacyl-CoA thiolase/enoyl-CoA hydratase (trifunctional protein), alpha subunit	3030	2	n/a	n/a	4.20e-01	1.417
1090919	ENSG00000112214	9320	FHL5	four and a half LIM domains 5	9457	6	n/a	n/a	4.26e-01	1.417
280076190	ENSG00000254808	0	RP11-689N19.3	RP11-689N19.3	0	11	n/a	n/a	4.15e-01	1.417
1093653	ENSG00000133275	1444	CSNK1G2	casein kinase 1, gamma 2	1455	19	n/a	n/a	4.25e-01	1.417
1103070	ENSG00000186350	6223	RXRA	retinoid X receptor, alpha	6256	9	n/a	n/a	2.62e-01	1.417
1105113	ENSG00000204377	0	C1orf134	chromosome 1 open reading frame 134	0	1	n/a	n/a	4.29e-01	1.417
1108995	ENSG00000241563	1316	CORT	cortistatin	1325	1	n/a	n/a	4.30e-01	1.417
1095143	ENSG00000142208	204	AKT1	v-akt murine thymoma viral oncogene homolog 1	207	14	n/a	n/a	3.42e-01	1.417
1095948	ENSG00000147813	60252	NAPRT1	nicotinate phosphoribosyltransferase domain containing 1	93100	8	n/a	n/a	4.30e-01	1.416
1105853	ENSG00000213398	3906	LCAT	lecithin-cholesterol acyltransferase	3931	16	n/a	n/a	3.57e-01	1.416
279827884	ENSG00000228989	0	AC133528.2	AC133528.2	0	2	n/a	n/a	3.86e-01	1.416
1093608	ENSG00000133027	10253	PEMT	phosphatidylethanolamine N-methyltransferase	10400	17	n/a	n/a	4.33e-01	1.416
280104348	ENSG00000257341	0	AL928654.7	AL928654.7	0	14	n/a	n/a	4.24e-01	1.416
1097513	ENSG00000160973	8849	FOXH1	forkhead box H1	8928	8	n/a	n/a	4.27e-01	1.416
279704654	ENSG00000206921	0	U6	U6 spliceosomal RNA	0	1	n/a	n/a	4.29e-01	1.416
1096631	ENSG00000153902	81584	LGI4	leucine-rich repeat LGI family, member 4	163175	19	n/a	n/a	3.28e-01	1.415
280107761	ENSG00000257704	90302	PRR24	proline rich 24	255783	19	n/a	n/a	4.25e-01	1.415
1089431	ENSG00000101542	28053	CDH20	cadherin 20, type 2	28316	18	n/a	n/a	4.02e-01	1.415
279787127	ENSG00000225386	0	AC099754.1	AC099754.1	0	3	n/a	n/a	3.44e-01	1.415
1095485	ENSG00000144369	81658	FAM171B	family with sequence similarity 171, member B	165215	2	n/a	n/a	4.26e-01	1.415
1097723	ENSG00000162599	4748	NFIA	nuclear factor I/A	4774	1	n/a	n/a	4.41e-01	1.415
280118505	ENSG00000258610	0	RP11-488C13.7	RP11-488C13.7	0	14	n/a	n/a	3.97e-01	1.415
1088999	ENSG00000099814	94031	KIAA0284	KIAA0284	283638	14	n/a	n/a	4.26e-01	1.415
1106060	ENSG00000214357	33783	NEURL1B	neuralized homolog 1B (Drosophila)	54492	5	n/a	n/a	3.84e-01	1.415
279902105	ENSG00000235605	0	RP5-827C21.1	RP5-827C21.1	0	1	n/a	n/a	3.88e-01	1.414
279979883	ENSG00000243888	0	RP11-548B3.3	RP11-548B3.3	0	9	n/a	n/a	3.52e-01	1.414
1102015	ENSG00000182087	60027	C19orf6	chromosome 19 open reading frame 6	91304	19	n/a	n/a	3.92e-01	1.414
1089423	ENSG00000101460	58758	MAP1LC3A	microtubule-associated protein 1 light chain 3 alpha	84557	20	n/a	n/a	4.43e-01	1.414
1106275	ENSG00000215187	169337	FAM166B	family with sequence similarity 166, member B	730112	9	n/a	n/a	4.25e-01	1.414
1092611	ENSG00000125753	7365	VASP	vasodilator-stimulated phosphoprotein	7408	19	n/a	n/a	2.92e-01	1.414
280096849	ENSG00000256558	0	RP11-713B9.1	RP11-713B9.1	0	11	n/a	n/a	4.26e-01	1.414
279515532	ENSG00000182351	0	AP000358.3	AP000358.3	0	22	n/a	n/a	4.54e-01	1.414
1098513	ENSG00000165269	361	AQP7	aquaporin 7	364	9	n/a	n/a	2.55e-01	1.414
280028328	ENSG00000250610	0	RP11-738E22.2	RP11-738E22.2	0	4	n/a	n/a	3.61e-01	1.414
1094871	ENSG00000140332	7047	TLE3	transducin-like enhancer of split 3 (E(sp1) homolog, Drosophila)	7090	15	n/a	n/a	3.50e-01	1.413
1099280	ENSG00000168268	41467	NT5DC2	5'-nucleotidase domain containing 2	64943	3	n/a	n/a	3.67e-01	1.413
1102858	ENSG00000185551	6984	NR2F2	nuclear receptor subfamily 2, group F, member 2	7026	15	n/a	n/a	4.08e-01	1.413
1097357	ENSG00000160050	54979	CCDC28B	coiled-coil domain containing 28B	79140	1	n/a	n/a	3.74e-01	1.412
280050187	ENSG00000252834	0	snoU40	Small nucleolar RNA U40	0	4	n/a	n/a	4.50e-01	1.412
1100817	ENSG00000175264	8468	CHST1	carbohydrate (keratan sulfate Gal-6) sulfotransferase 1	8534	11	n/a	n/a	3.89e-01	1.412
279792042	ENSG00000225795	0	RP11-395G17.1	RP11-395G17.1	0	7	n/a	n/a	4.25e-01	1.412
279886361	ENSG00000234194	0	RP4-781B1.2	RP4-781B1.2	0	20	n/a	n/a	4.01e-01	1.412
1093123	ENSG00000130158	36845	DOCK6	dedicator of cytokinesis 6	57572	19	n/a	n/a	2.73e-01	1.411
1093706	ENSG00000133812	57526	SBF2	SET binding factor 2	81846	11	n/a	n/a	4.32e-01	1.411
279831793	ENSG00000229344	0	RP5-857K21.7	RP5-857K21.7	0	1	n/a	n/a	4.18e-01	1.411
280007488	ENSG00000248906	0	RP3-389A20.4	RP3-389A20.4	0	X	n/a	n/a	3.38e-01	1.411
1105919	ENSG00000213853	1998	EMP2	epithelial membrane protein 2	2013	16	n/a	n/a	2.54e-01	1.411
279759475	ENSG00000222328	0	RNU2-2	RNA, U2 small nuclear 2	0	11	n/a	n/a	3.80e-01	1.410
1087049	ENSG00000007384	40887	RHBDF1	rhomboid 5 homolog 1 (Drosophila)	64285	16	n/a	n/a	2.63e-01	1.410
1092853	ENSG00000127663	22785	KDM4B	lysine (K)-specific demethylase 4B	23030	19	n/a	n/a	4.09e-01	1.410
1102023	ENSG00000182118	119546	FAM89A	family with sequence similarity 89, member A	375061	1	n/a	n/a	4.20e-01	1.410
1088078	ENSG00000072778	34	ACADVL	acyl-CoA dehydrogenase, very long chain	37	17	n/a	n/a	3.82e-01	1.410
1092574	ENSG00000125520	36010	SLC2A4RG	SLC2A4 regulator	56731	20	n/a	n/a	4.29e-01	1.410
279948863	ENSG00000240463	0	RPS19P3	ribosomal protein S19 pseudogene 3	0	14	n/a	n/a	3.77e-01	1.410
1103637	ENSG00000188760	79433	TMEM198	transmembrane protein 198	130612	2	n/a	n/a	4.29e-01	1.410
1091545	ENSG00000116962	4780	NID1	nidogen 1	4811	1	n/a	n/a	3.27e-01	1.410
1089925	ENSG00000105137	59530	SYDE1	synapse defective 1, Rho GTPase, homolog 1 (C. elegans)	85360	19	n/a	n/a	3.22e-01	1.410
1097634	ENSG00000162076	77640	FLYWCH2	FLYWCH family member 2	114984	16	n/a	n/a	4.27e-01	1.409
280134316	ENSG00000259519	0	RP11-519G16.2	RP11-519G16.2	0	15	n/a	n/a	4.29e-01	1.409
280068875	ENSG00000254294	0	IMPDH1P6	IMP (inosine monophosphate) dehydrogenase 1 pseudogene 6	0	8	n/a	n/a	3.40e-01	1.409
1092901	ENSG00000128228	23506	SDF2L1	stromal cell-derived factor 2-like 1	23753	22	n/a	n/a	4.17e-01	1.409
1094592	ENSG00000138448	3660	ITGAV	integrin, alpha V (vitronectin receptor, alpha polypeptide, antigen CD51)	3685	2	n/a	n/a	3.49e-01	1.409
1092351	ENSG00000124074	58291	C16orf48	chromosome 16 open reading frame 48	84080	16	n/a	n/a	4.02e-01	1.408
1087047	ENSG00000007372	5048	PAX6	paired box 6	5080	11	n/a	n/a	4.43e-01	1.408
1092803	ENSG00000127241	5616	MASP1	mannan-binding lectin serine peptidase 1 (C4/C2 activating component of Ra-reactive factor)	5648	3	n/a	n/a	3.47e-01	1.408
1087558	ENSG00000050820	9422	BCAR1	breast cancer anti-estrogen resistance 1	9564	16	n/a	n/a	4.29e-01	1.408
1093386	ENSG00000131669	4783	NINJ1	ninjurin 1	4814	9	n/a	n/a	3.81e-01	1.408
1087986	ENSG00000070423	34947	RNF126	ring finger protein 126	55658	19	n/a	n/a	4.26e-01	1.408
1089430	ENSG00000101493	9514	ZNF516	zinc finger protein 516	9658	18	n/a	n/a	3.86e-01	1.407
279866740	ENSG00000232480	181322	RP11-224O19.2	RP11-224O19.2	728463	1	n/a	n/a	2.65e-01	1.407
279808673	ENSG00000227227	0	AC017101.10	AC017101.10	0	2	n/a	n/a	3.64e-01	1.407
1088093	ENSG00000073060	944	SCARB1	scavenger receptor class B, member 1	949	12	n/a	n/a	3.20e-01	1.407
1101142	ENSG00000176978	29685	DPP7	dipeptidyl-peptidase 7	29952	9	n/a	n/a	4.26e-01	1.407
1100906	ENSG00000175756	34287	AURKAIP1	aurora kinase A interacting protein 1	54998	1	n/a	n/a	3.69e-01	1.407
1097368	ENSG00000160113	2048	NR2F6	nuclear receptor subfamily 2, group F, member 6	2063	19	n/a	n/a	4.31e-01	1.407
1091007	ENSG00000112787	36939	FBRSL1	fibrosin-like 1	57666	12	n/a	n/a	3.91e-01	1.406
1088097	ENSG00000073150	35945	PANX2	pannexin 2	56666	22	n/a	n/a	4.24e-01	1.406
279921694	ENSG00000237411	0	AC003043.2	AC003043.2	0	17	n/a	n/a	3.85e-01	1.406
279715976	ENSG00000212238	157130510	5S_rRNA	5S ribosomal RNA	100885864	7	n/a	n/a	4.23e-01	1.406
1086996	ENSG00000006283	8834	CACNA1G	calcium channel, voltage-dependent, T type, alpha 1G subunit	8913	17	n/a	n/a	4.31e-01	1.406
1096661	ENSG00000154118	36612	JPH3	junctophilin 3	57338	16	n/a	n/a	3.90e-01	1.406
1094470	ENSG00000137843	36203	PAK6	p21 protein (Cdc42/Rac)-activated kinase 6	56924	15	n/a	n/a	3.83e-01	1.406
1095191	ENSG00000142627	1956	EPHA2	EPH receptor A2	1969	1	n/a	n/a	3.34e-01	1.406
1087160	ENSG00000011376	23150	LARS2	leucyl-tRNA synthetase 2, mitochondrial	23395	3	n/a	n/a	2.63e-01	1.405
1092164	ENSG00000122390	55705	NAA60	N(alpha)-acetyltransferase 60, NatF catalytic subunit	79903	16	n/a	n/a	3.43e-01	1.405
1099607	ENSG00000169682	58201	SPNS1	spinster homolog 1 (Drosophila)	83985	16	n/a	n/a	4.20e-01	1.405
1087032	ENSG00000007080	77650	CCDC124	coiled-coil domain containing 124	115098	19	n/a	n/a	4.52e-01	1.405
1087124	ENSG00000010319	36199	SEMA3G	sema domain, immunoglobulin domain (Ig), short basic domain, secreted, (semaphorin) 3G	56920	3	n/a	n/a	3.21e-01	1.405
1105604	ENSG00000205923	1001644	CEMP1	cementum protein 1	752014	16	n/a	n/a	4.19e-01	1.405
1088904	ENSG00000095370	9899	SH2D3C	SH2 domain containing 3C	10044	9	n/a	n/a	4.15e-01	1.404
279759139	ENSG00000222234	0	AC093628.1	AC093628.1	0	4	n/a	n/a	4.23e-01	1.404
280040407	ENSG00000251562	119806	MALAT1	metastasis associated lung adenocarcinoma transcript 1 (non-protein coding)	378938	11	n/a	n/a	4.08e-01	1.404
279856478	ENSG00000231563	0	RP11-245P10.4	RP11-245P10.4	0	1	n/a	n/a	4.29e-01	1.404
1097411	ENSG00000160293	7367	VAV2	vav 2 guanine nucleotide exchange factor	7410	9	n/a	n/a	2.62e-01	1.404
1104429	ENSG00000197901	9221	SLC22A6	solute carrier family 22 (organic anion transporter), member 6	9356	11	n/a	n/a	3.07e-01	1.404
1098132	ENSG00000163932	5548	PRKCD	protein kinase C, delta	5580	3	n/a	n/a	4.52e-01	1.404
1089664	ENSG00000103202	4802	NME4	non-metastatic cells 4, protein expressed in	4833	16	n/a	n/a	3.54e-01	1.403
1098783	ENSG00000166340	1191	TPP1	tripeptidyl peptidase I	1200	11	n/a	n/a	4.14e-01	1.403
279882515	ENSG00000233849	0	AC022201.5	AC022201.5	0	2	n/a	n/a	3.37e-01	1.403
1091597	ENSG00000117362	30589	APH1A	anterior pharynx defective 1 homolog A (C. elegans)	51107	1	n/a	n/a	2.64e-01	1.403
1088751	ENSG00000090372	29623	STRN4	striatin, calmodulin binding protein 4	29888	19	n/a	n/a	4.15e-01	1.403
279762107	ENSG00000223086	0	5S_rRNA	5S ribosomal RNA	0	4	n/a	n/a	2.78e-01	1.403
280019438	ENSG00000249908	0	CTD-2589H19.4	CTD-2589H19.4	0	5	n/a	n/a	3.71e-01	1.402
1099622	ENSG00000169738	30663	DCXR	dicarbonyl/L-xylulose reductase	51181	17	n/a	n/a	4.41e-01	1.402
279662754	ENSG00000200983	0	SNORA3	small nucleolar RNA, H/ACA box 3	0	11	n/a	n/a	4.31e-01	1.402
1100177	ENSG00000172057	60749	ORMDL3	ORM1-like 3 (S. cerevisiae)	94103	17	n/a	n/a	2.90e-01	1.402
280124391	ENSG00000258947	10234	RP11-566K11.2	Melanocyte-stimulating hormone receptor	10381	16	n/a	n/a	4.39e-01	1.402
1095120	ENSG00000141985	6419	SH3GL1	SH3-domain GRB2-like 1	6455	19	n/a	n/a	4.20e-01	1.402
279825207	ENSG00000228748	0	RP13-39P12.3	RP13-39P12.3	0	10	n/a	n/a	3.89e-01	1.402
1094263	ENSG00000136840	26835	ST6GALNAC4	ST6 (alpha-N-acetyl-neuraminyl-2,3-beta-galactosyl-1,3)-N-acetylgalactosaminide alpha-2,6-sialyltransferase 4	27090	9	n/a	n/a	3.64e-01	1.401
1092124	ENSG00000121966	7806	CXCR4	chemokine (C-X-C motif) receptor 4	7852	2	n/a	n/a	4.15e-01	1.401
1099978	ENSG00000171222	0	SCAND1	SCAN domain containing 1	0	20	n/a	n/a	4.51e-01	1.401
1092603	ENSG00000125733	9188	TRIP10	thyroid hormone receptor interactor 10	9322	19	n/a	n/a	3.52e-01	1.401
1089672	ENSG00000103253	58474	HAGHL	hydroxyacylglutathione hydrolase-like	84264	16	n/a	n/a	4.25e-01	1.401
1090297	ENSG00000107317	5698	PTGDS	prostaglandin D2 synthase 21kDa (brain)	5730	9	n/a	n/a	4.20e-01	1.400
1097715	ENSG00000162572	6304	SCNN1D	sodium channel, nonvoltage-gated 1, delta	6339	1	n/a	n/a	3.87e-01	1.400
280092397	ENSG00000256034	0	RP11-707G14.1	RP11-707G14.1	0	11	n/a	n/a	3.96e-01	1.400
1099232	ENSG00000168056	4029	LTBP3	latent transforming growth factor beta binding protein 3	4054	11	n/a	n/a	2.94e-01	1.399
1090741	ENSG00000111077	23126	TENC1	tensin like C1 domain containing phosphatase (tensin 2)	23371	12	n/a	n/a	2.88e-01	1.399
1088292	ENSG00000078246	7246	TULP3	tubby like protein 3	7289	12	n/a	n/a	4.17e-01	1.399
1088606	ENSG00000087245	4287	MMP2	matrix metallopeptidase 2 (gelatinase A, 72kDa gelatinase, 72kDa type IV collagenase)	4313	16	n/a	n/a	2.57e-01	1.399
1093401	ENSG00000131771	58363	PPP1R1B	protein phosphatase 1, regulatory (inhibitor) subunit 1B	84152	17	n/a	n/a	4.31e-01	1.399
1096411	ENSG00000152022	79255	LIX1L	Lix1 homolog (mouse)-like	128077	1	n/a	n/a	4.25e-01	1.399
1098752	ENSG00000166224	8800	SGPL1	sphingosine-1-phosphate lyase 1	8879	10	n/a	n/a	3.86e-01	1.398
1101217	ENSG00000177380	8475	PPFIA3	protein tyrosine phosphatase, receptor type, f polypeptide (PTPRF), interacting protein (liprin), alpha 3	8541	19	n/a	n/a	4.26e-01	1.398
279708007	ENSG00000207496	166313	SNORA7A	small nucleolar RNA, H/ACA box 7A	619563	3	n/a	n/a	3.96e-01	1.398
1108761	ENSG00000237493	0	RP11-603J24.7	RP11-603J24.7	0	12	n/a	n/a	4.54e-01	1.398
280096747	ENSG00000256545	0	AL139819.1	AL139819.1	0	10	n/a	n/a	3.61e-01	1.398
1101296	ENSG00000177732	6626	SOX12	SRY (sex determining region Y)-box 12	6666	20	n/a	n/a	3.15e-01	1.397
1093505	ENSG00000132470	3666	ITGB4	integrin, beta 4	3691	17	n/a	n/a	3.43e-01	1.397
1095985	ENSG00000148204	94824	CRB2	crumbs homolog 2 (Drosophila)	286204	9	n/a	n/a	3.62e-01	1.397
1100809	ENSG00000175213	55600	ZNF408	zinc finger protein 408	79797	11	n/a	n/a	2.93e-01	1.397
1098842	ENSG00000166535	80379	A2ML1	alpha-2-macroglobulin-like 1	144568	12	n/a	n/a	4.27e-01	1.397
1100059	ENSG00000171551	9291	ECEL1	endothelin converting enzyme-like 1	9427	2	n/a	n/a	3.73e-01	1.396
279665680	ENSG00000201808	6048	SNORA73A	small nucleolar RNA, H/ACA box 73A	6080	1	n/a	n/a	4.19e-01	1.396
1102104	ENSG00000182450	30288	KCNK4	potassium channel, subfamily K, member 4	50801	11	n/a	n/a	4.27e-01	1.396
280097096	ENSG00000256586	0	AC091171.1	AC091171.1	0	8	n/a	n/a	4.11e-01	1.396
1088232	ENSG00000076826	36935	CAMSAP3	calmodulin regulated spectrin-associated protein family, member 3	57662	19	n/a	n/a	4.31e-01	1.396
1106854	ENSG00000224940	125611	PRRT4	proline-rich transmembrane protein 4	401399	7	n/a	n/a	2.54e-01	1.396
1102550	ENSG00000184281	9933	TSSC4	tumor suppressing subtransferable candidate 4	10078	11	n/a	n/a	4.09e-01	1.396
1088388	ENSG00000080845	22595	DLGAP4	discs, large (Drosophila) homolog-associated protein 4	22839	20	n/a	n/a	4.26e-01	1.396
280131744	ENSG00000259368	0	RP11-64K12.4	RP11-64K12.4	0	15	n/a	n/a	4.53e-01	1.395
1089012	ENSG00000099889	418	ARVCF	armadillo repeat gene deleted in velocardiofacial syndrome	421	22	n/a	n/a	3.14e-01	1.395
1102232	ENSG00000183010	5799	PYCR1	pyrroline-5-carboxylate reductase 1	5831	17	n/a	n/a	3.47e-01	1.395
1101915	ENSG00000181481	58492	RNF135	ring finger protein 135	84282	17	n/a	n/a	3.70e-01	1.395
1089992	ENSG00000105419	36196	MEIS3	Meis homeobox 3	56917	19	n/a	n/a	4.26e-01	1.395
1101384	ENSG00000178252	11020	WDR6	WD repeat domain 6	11180	3	n/a	n/a	3.64e-01	1.395
1105979	ENSG00000214063	7063	TSPAN4	tetraspanin 4	7106	11	n/a	n/a	3.74e-01	1.395
1102847	ENSG00000185504	56034	C17orf70	chromosome 17 open reading frame 70	80233	17	n/a	n/a	4.05e-01	1.395
279759699	ENSG00000222383	0	5S_rRNA	5S ribosomal RNA	0	6	n/a	n/a	4.19e-01	1.395
1095313	ENSG00000143384	4145	MCL1	myeloid cell leukemia sequence 1 (BCL2-related)	4170	1	n/a	n/a	4.06e-01	1.394
280105393	ENSG00000257453	0	RP11-290L1.3	RP11-290L1.3	0	12	n/a	n/a	4.24e-01	1.394
1092666	ENSG00000125912	36205	NCLN	nicalin	56926	19	n/a	n/a	4.20e-01	1.394
1095952	ENSG00000147862	4755	NFIB	nuclear factor I/B	4781	9	n/a	n/a	4.36e-01	1.394
1089059	ENSG00000100075	6540	SLC25A1	solute carrier family 25 (mitochondrial carrier; citrate transporter), member 1	6576	22	n/a	n/a	3.48e-01	1.394
1087708	ENSG00000061938	10042	TNK2	tyrosine kinase, non-receptor, 2	10188	3	n/a	n/a	3.51e-01	1.394
1089541	ENSG00000102302	2230	FGD1	FYVE, RhoGEF and PH domain containing 1	2245	X	n/a	n/a	3.50e-01	1.394
1087614	ENSG00000055118	3732	KCNH2	potassium voltage-gated channel, subfamily H (eag-related), member 2	3757	7	n/a	n/a	4.34e-01	1.394
1092627	ENSG00000125817	1052	CENPB	centromere protein B, 80kDa	1059	20	n/a	n/a	4.26e-01	1.393
1095151	ENSG00000142279	79139	WTIP	Wilms tumor 1 interacting protein	126374	19	n/a	n/a	3.65e-01	1.393
1096807	ENSG00000155366	386	RHOC	ras homolog gene family, member C	389	1	n/a	n/a	4.19e-01	1.393
1100717	ENSG00000174775	3245	HRAS	v-Ha-ras Harvey rat sarcoma viral oncogene homolog	3265	11	n/a	n/a	4.27e-01	1.393
1089671	ENSG00000103249	1177	CLCN7	chloride channel 7	1186	16	n/a	n/a	4.20e-01	1.393
1102799	ENSG00000185269	80583	NOTUM	notum pectinacetylesterase homolog (Drosophila)	147111	17	n/a	n/a	2.54e-01	1.393
1104816	ENSG00000198923	0	RP11-290L1.7	RP11-290L1.7	0	12	n/a	n/a	3.72e-01	1.393
1096991	ENSG00000157005	6710	SST	somatostatin	6750	3	n/a	n/a	4.32e-01	1.392
279738182	ENSG00000215237	0	RP11-54D18.2	RP11-54D18.2	0	9	n/a	n/a	4.25e-01	1.392
1090354	ENSG00000107872	55015	FBXL15	F-box and leucine-rich repeat protein 15	79176	10	n/a	n/a	4.49e-01	1.392
1095514	ENSG00000144583	36847	MARCH4	membrane-associated ring finger (C3HC4) 4	57574	2	n/a	n/a	4.31e-01	1.392
1088571	ENSG00000086506	3032	HBQ1	hemoglobin, theta 1	3049	16	n/a	n/a	3.52e-01	1.392
1091602	ENSG00000117400	4326	MPL	myeloproliferative leukemia virus oncogene	4352	1	n/a	n/a	3.69e-01	1.392
1096593	ENSG00000153443	78991	FAM100A	family with sequence similarity 100, member A	124402	16	n/a	n/a	4.38e-01	1.392
1100013	ENSG00000171408	26860	PDE7B	phosphodiesterase 7B	27115	6	n/a	n/a	3.26e-01	1.392
1095236	ENSG00000143036	79183	SLC44A3	solute carrier family 44, member 3	126969	1	n/a	n/a	4.11e-01	1.392
279940791	ENSG00000239523	157122707	MYLK-AS1	MYLK antisense RNA 1 (non-protein coding)	100506826	3	n/a	n/a	2.91e-01	1.391
1087184	ENSG00000012660	37941	ELOVL5	ELOVL fatty acid elongase 5	60481	6	n/a	n/a	4.53e-01	1.391
1092339	ENSG00000123933	10461	MXD4	MAX dimerization protein 4	10608	4	n/a	n/a	3.42e-01	1.391
280130309	ENSG00000259288	0	RP11-133K1.2	RP11-133K1.2	0	15	n/a	n/a	4.27e-01	1.391
279559170	ENSG00000186162	81058	CIDECP	cell death-inducing DFFA-like effector c pseudogene	152302	3	n/a	n/a	4.16e-01	1.391
1087948	ENSG00000069431	9915	ABCC9	ATP-binding cassette, sub-family C (CFTR/MRP), member 9	10060	12	n/a	n/a	4.20e-01	1.391
1090077	ENSG00000105755	23229	ETHE1	ethylmalonic encephalopathy 1	23474	19	n/a	n/a	4.31e-01	1.390
279745202	ENSG00000216817	0	RP1-244F1.2	RP1-244F1.2	0	6	n/a	n/a	4.06e-01	1.390
1103563	ENSG00000188483	123587	IER5L	immediate early response 5-like	389792	9	n/a	n/a	4.25e-01	1.390
279896373	ENSG00000235058	0	ZMYND10-AS1	ZMYND10 antisense RNA 1 (non-protein coding)	0	3	n/a	n/a	3.37e-01	1.390
1103760	ENSG00000189238	0	RP11-173C20.1	RP11-173C20.1	0	12	n/a	n/a	4.25e-01	1.390
280097757	ENSG00000256661	0	A2ML1-AS1	A2ML1 antisense RNA 1 (non-protein coding)	0	12	n/a	n/a	4.31e-01	1.390
1088032	ENSG00000071564	6889	TCF3	transcription factor 3 (E2A immunoglobulin enhancer binding factors E12/E47)	6929	19	n/a	n/a	3.73e-01	1.390
1100367	ENSG00000172889	30644	EGFL7	EGF-like-domain, multiple 7	51162	9	n/a	n/a	3.57e-01	1.389
1089710	ENSG00000103495	4125	MAZ	MYC-associated zinc finger protein (purine-binding transcription factor)	4150	16	n/a	n/a	4.23e-01	1.389
1099128	ENSG00000167702	59993	KIFC2	kinesin family member C2	90990	8	n/a	n/a	4.26e-01	1.389
1096064	ENSG00000148824	60146	MTG1	Mitochondrial GTPase 1	92170	10	n/a	n/a	4.05e-01	1.389
279794347	ENSG00000225994	0	RP11-436D23.1	RP11-436D23.1	0	6	n/a	n/a	4.00e-01	1.388
1095060	ENSG00000141526	9000	SLC16A3	solute carrier family 16, member 3 (monocarboxylic acid transporter 4)	9123	17	n/a	n/a	3.37e-01	1.388
1101250	ENSG00000177542	55554	SLC25A22	solute carrier family 25 (mitochondrial carrier: glutamate), member 22	79751	11	n/a	n/a	4.29e-01	1.388
1103827	ENSG00000196139	8575	AKR1C3	aldo-keto reductase family 1, member C3 (3-alpha hydroxysteroid dehydrogenase, type II)	8644	10	n/a	n/a	4.31e-01	1.388
280089804	ENSG00000255748	0	AC226150.4	Uncharacterized protein	0	12	n/a	n/a	3.21e-01	1.388
1089735	ENSG00000103740	22960	ACSBG1	acyl-CoA synthetase bubblegum family member 1	23205	15	n/a	n/a	4.24e-01	1.388
279869495	ENSG00000232699	0	RP11-758C21.1	RP11-758C21.1	0	6	n/a	n/a	3.65e-01	1.388
1101970	ENSG00000181826	1002216	RELL1	RELT-like 1	768211	4	n/a	n/a	3.85e-01	1.388
1094738	ENSG00000139352	426	ASCL1	achaete-scute complex homolog 1 (Drosophila)	429	12	n/a	n/a	4.33e-01	1.388
280044503	ENSG00000252010	0	SCARNA5	small Cajal body-specific RNA 5	0	2	n/a	n/a	4.38e-01	1.387
279778820	ENSG00000224636	0	AC131971.3	AC131971.3	0	11	n/a	n/a	3.63e-01	1.387
1102803	ENSG00000185275	0	CD24P4	CD24 molecule pseudogene 4	0	Y	n/a	n/a	4.30e-01	1.387
1103406	ENSG00000187840	1963	EIF4EBP1	eukaryotic translation initiation factor 4E binding protein 1	1978	8	n/a	n/a	4.31e-01	1.387
279945894	ENSG00000240160	0	U07000.1	U07000.1	0	22	n/a	n/a	2.59e-01	1.387
1089622	ENSG00000102981	30339	PARD6A	par-6 partitioning defective 6 homolog alpha (C. elegans)	50855	16	n/a	n/a	4.26e-01	1.386
1100735	ENSG00000174871	90183	CNIH2	cornichon homolog 2 (Drosophila)	254263	11	n/a	n/a	3.96e-01	1.386
1106474	ENSG00000219438	25566	FAM19A5	family with sequence similarity 19 (chemokine (C-C motif)-like), member A5	25817	22	n/a	n/a	3.85e-01	1.386
280051832	ENSG00000253071	0	RNU7-31P	RNA, U7 small nuclear 31 pseudogene	0	17	n/a	n/a	4.19e-01	1.386
1089949	ENSG00000105248	34991	CCDC94	coiled-coil domain containing 94	55702	19	n/a	n/a	3.45e-01	1.386
1091153	ENSG00000114115	5915	RBP1	retinol binding protein 1, cellular	5947	3	n/a	n/a	3.82e-01	1.386
279780486	ENSG00000224789	0	AC012363.4	AC012363.4	0	2	n/a	n/a	4.21e-01	1.385
1087874	ENSG00000067177	5223	PHKA1	phosphorylase kinase, alpha 1 (muscle)	5255	X	n/a	n/a	3.86e-01	1.385
1097569	ENSG00000161618	79109	ALDH16A1	aldehyde dehydrogenase 16 family, member A1	126133	19	n/a	n/a	3.92e-01	1.385
1101682	ENSG00000180089	90240	TMEM86B	transmembrane protein 86B	255043	19	n/a	n/a	3.99e-01	1.385
1089190	ENSG00000100429	58150	HDAC10	histone deacetylase 10	83933	22	n/a	n/a	3.41e-01	1.384
1093193	ENSG00000130528	3250	HRC	histidine rich calcium binding protein	3270	19	n/a	n/a	2.93e-01	1.384
1101972	ENSG00000181830	34632	SLC35C1	solute carrier family 35, member C1	55343	11	n/a	n/a	4.15e-01	1.384
1102677	ENSG00000184840	34021	TMED9	transmembrane emp24 protein transport domain containing 9	54732	5	n/a	n/a	3.85e-01	1.384
1098640	ENSG00000165804	30704	ZNF219	zinc finger protein 219	51222	14	n/a	n/a	3.95e-01	1.384
1089594	ENSG00000102858	23050	MGRN1	mahogunin, ring finger 1	23295	16	n/a	n/a	4.23e-01	1.384
1094954	ENSG00000140859	3776	KIFC3	kinesin family member C3	3801	16	n/a	n/a	3.51e-01	1.384
1099312	ENSG00000168394	6850	TAP1	transporter 1, ATP-binding cassette, sub-family B (MDR/TAP)	6890	6	n/a	n/a	3.28e-01	1.384
279944361	ENSG00000239985	0	RP11-460N20.3	RP11-460N20.3	0	7	n/a	n/a	3.38e-01	1.384
1090716	ENSG00000110876	6368	SELPLG	selectin P ligand	6404	12	n/a	n/a	4.33e-01	1.383
1087457	ENSG00000042445	34173	RETSAT	retinol saturase (all-trans-retinol 13,14-reductase)	54884	2	n/a	n/a	2.89e-01	1.383
1101235	ENSG00000177464	2811	GPR4	G protein-coupled receptor 4	2828	19	n/a	n/a	3.85e-01	1.383
1090963	ENSG00000112473	7876	SLC39A7	solute carrier family 39 (zinc transporter), member 7	7922	6	n/a	n/a	3.86e-01	1.383
1096537	ENSG00000152977	7502	ZIC1	Zic family member 1	7545	3	n/a	n/a	4.23e-01	1.383
1091292	ENSG00000115268	6176	RPS15	ribosomal protein S15	6209	19	n/a	n/a	3.95e-01	1.383
280044615	ENSG00000252026	0	U6	U6 spliceosomal RNA	0	16	n/a	n/a	4.25e-01	1.383
279915726	ENSG00000236886	0	AC007563.5	AC007563.5	0	2	n/a	n/a	3.70e-01	1.383
1089865	ENSG00000104856	5939	RELB	v-rel reticuloendotheliosis viral oncogene homolog B	5971	19	n/a	n/a	3.21e-01	1.383
1098829	ENSG00000166484	5566	MAPK7	mitogen-activated protein kinase 7	5598	17	n/a	n/a	2.68e-01	1.383
279935771	ENSG00000238838	0	snoU13	Small nucleolar RNA U13	0	19	n/a	n/a	3.69e-01	1.382
279948161	ENSG00000240397	0	RP11-4K3__A.2	RP11-4K3__A.2	0	1	n/a	n/a	4.26e-01	1.382
1100726	ENSG00000174807	36402	CD248	CD248 molecule, endosialin	57124	11	n/a	n/a	3.88e-01	1.382
1093856	ENSG00000134716	1561	CYP2J2	cytochrome P450, family 2, subfamily J, polypeptide 2	1573	1	n/a	n/a	4.44e-01	1.382
280016169	ENSG00000249684	0	RP11-423H2.3	RP11-423H2.3	0	5	n/a	n/a	3.85e-01	1.382
1087533	ENSG00000049323	4027	LTBP1	latent transforming growth factor beta binding protein 1	4052	2	n/a	n/a	4.32e-01	1.382
280125998	ENSG00000259038	0	CTD-2325P2.4	CTD-2325P2.4	0	14	n/a	n/a	3.70e-01	1.382
279896849	ENSG00000235098	134900	ANKRD65	ankyrin repeat domain 65	441869	1	n/a	n/a	4.34e-01	1.381
279882232	ENSG00000233825	0	RP11-135A24.4	RP11-135A24.4	0	10	n/a	n/a	4.19e-01	1.381
1096341	ENSG00000151491	2044	EPS8	epidermal growth factor receptor pathway substrate 8	2059	12	n/a	n/a	4.33e-01	1.381
279989230	ENSG00000245112	1013954	SMARCA5-AS1	SMARCA5 antisense RNA 1 (non-protein coding)	100128055	4	n/a	n/a	4.48e-01	1.381
1098419	ENSG00000164896	10764	FASTK	Fas-activated serine/threonine kinase	10922	7	n/a	n/a	3.74e-01	1.381
1096628	ENSG00000153885	54887	KCTD15	potassium channel tetramerisation domain containing 15	79047	19	n/a	n/a	3.41e-01	1.381
1107536	ENSG00000229377	0	AC016757.1	Protein FAM132B	0	2	n/a	n/a	4.32e-01	1.381
1103949	ENSG00000196453	26898	ZNF777	zinc finger protein 777	27153	7	n/a	n/a	3.73e-01	1.380
1090903	ENSG00000112139	92360	MDGA1	MAM domain containing glycosylphosphatidylinositol anchor 1	266727	6	n/a	n/a	4.14e-01	1.380
279963480	ENSG00000242170	0	AC084083.1	AC084083.1	0	8	n/a	n/a	4.30e-01	1.380
1095744	ENSG00000146221	83697	TCTE1	t-complex-associated-testis-expressed 1	202500	6	n/a	n/a	3.52e-01	1.380
1102382	ENSG00000183628	8163	DGCR6	DiGeorge syndrome critical region gene 6	8214	22	n/a	n/a	4.21e-01	1.379
1108853	ENSG00000238045	0	AC009133.1	Uncharacterized protein	0	16	n/a	n/a	4.24e-01	1.379
1099244	ENSG00000168081	5336	PNOC	prepronociceptin	5368	8	n/a	n/a	4.26e-01	1.379
1105411	ENSG00000205213	34655	LGR4	leucine-rich repeat containing G protein-coupled receptor 4	55366	11	n/a	n/a	4.31e-01	1.378
280046855	ENSG00000252351	0	U6atac	U6atac minor spliceosomal RNA	0	11	n/a	n/a	3.16e-01	1.378
279668053	ENSG00000202502	0	RN5S151	RNA, 5S ribosomal 151	0	3	n/a	n/a	3.52e-01	1.378
1099122	ENSG00000167685	34600	ZNF444	zinc finger protein 444	55311	19	n/a	n/a	4.14e-01	1.378
1092072	ENSG00000121440	22779	PDZRN3	PDZ domain containing ring finger 3	23024	3	n/a	n/a	3.67e-01	1.378
1095733	ENSG00000146112	82204	PPP1R18	protein phosphatase 1, regulatory subunit 18	170954	6	n/a	n/a	2.70e-01	1.378
1105002	ENSG00000204060	0	FOXO6	forkhead box O6	0	1	n/a	n/a	4.52e-01	1.378
1089962	ENSG00000105321	25842	CCDC9	coiled-coil domain containing 9	26093	19	n/a	n/a	3.89e-01	1.377
1101825	ENSG00000180921	94781	FAM83H	family with sequence similarity 83, member H	286077	8	n/a	n/a	2.52e-01	1.377
279763030	ENSG00000223345	0	HIST2H2BA	histone cluster 2, H2ba	0	1	n/a	n/a	2.87e-01	1.377
1100053	ENSG00000171517	23320	LPAR3	lysophosphatidic acid receptor 3	23566	1	n/a	n/a	4.08e-01	1.377
1098308	ENSG00000164434	2158	FABP7	fatty acid binding protein 7, brain	2173	6	n/a	n/a	4.01e-01	1.377
1089122	ENSG00000100276	10486	RASL10A	RAS-like, family 10, member A	10633	22	n/a	n/a	4.54e-01	1.376
1099072	ENSG00000167535	780	CACNB3	calcium channel, voltage-dependent, beta 3 subunit	784	12	n/a	n/a	4.17e-01	1.376
1102135	ENSG00000182578	1425	CSF1R	colony stimulating factor 1 receptor	1436	5	n/a	n/a	3.56e-01	1.376
1104214	ENSG00000197256	25708	KANK2	KN motif and ankyrin repeat domains 2	25959	19	n/a	n/a	3.86e-01	1.376
1087535	ENSG00000049540	1991	ELN	elastin	2006	7	n/a	n/a	3.15e-01	1.376
1089729	ENSG00000103653	1434	CSK	c-src tyrosine kinase	1445	15	n/a	n/a	3.21e-01	1.375
1097139	ENSG00000158201	82725	ABHD3	abhydrolase domain containing 3	171586	18	n/a	n/a	4.39e-01	1.375
1101290	ENSG00000177706	36254	FAM20C	family with sequence similarity 20, member C	56975	7	n/a	n/a	3.52e-01	1.375
1093199	ENSG00000130558	10292	OLFM1	olfactomedin 1	10439	9	n/a	n/a	2.65e-01	1.375
1089869	ENSG00000104870	2202	FCGRT	Fc fragment of IgG, receptor, transporter, alpha	2217	19	n/a	n/a	2.56e-01	1.375
1106087	ENSG00000214456	133671	PLIN5	perilipin 5	440503	19	n/a	n/a	3.85e-01	1.375
1088426	ENSG00000081913	22994	PHLPP1	PH domain and leucine rich repeat protein phosphatase 1	23239	18	n/a	n/a	4.48e-01	1.375
1098553	ENSG00000165474	2690	GJB2	gap junction protein, beta 2, 26kDa	2706	13	n/a	n/a	4.43e-01	1.374
1088720	ENSG00000089558	23170	KCNH4	potassium voltage-gated channel, subfamily H (eag-related), member 4	23415	17	n/a	n/a	3.82e-01	1.374
1088803	ENSG00000091409	3630	ITGA6	integrin, alpha 6	3655	2	n/a	n/a	4.29e-01	1.374
1103152	ENSG00000186710	122754	CCDC42B	coiled-coil domain containing 42B	387885	12	n/a	n/a	4.27e-01	1.374
1098735	ENSG00000166166	77697	TRMT61A	tRNA methyltransferase 61 homolog A (S. cerevisiae)	115708	14	n/a	n/a	4.33e-01	1.374
280126683	ENSG00000259078	0	CTD-2509G16.6	CTD-2509G16.6	0	14	n/a	n/a	2.63e-01	1.373
279952144	ENSG00000240869	0	AL136303.1	AL136303.1	0	6	n/a	n/a	4.26e-01	1.373
1096055	ENSG00000148730	1964	EIF4EBP2	eukaryotic translation initiation factor 4E binding protein 2	1979	10	n/a	n/a	4.26e-01	1.373
1099059	ENSG00000167487	34584	KLHL26	kelch-like 26 (Drosophila)	55295	19	n/a	n/a	4.19e-01	1.373
280084000	ENSG00000255278	0	AC005363.8	AC005363.8	0	16	n/a	n/a	4.51e-01	1.373
279704017	ENSG00000206811	0	SNORA10	small nucleolar RNA, H/ACA box 10	0	16	n/a	n/a	4.51e-01	1.373
1095163	ENSG00000142459	77695	EVI5L	ecotropic viral integration site 5-like	115704	19	n/a	n/a	4.15e-01	1.373
1105570	ENSG00000205795	82976	CYS1	cystin 1	192668	2	n/a	n/a	4.03e-01	1.373
279955384	ENSG00000241282	0	CTC-451A6.1	CTC-451A6.1	0	19	n/a	n/a	4.39e-01	1.373
1087141	ENSG00000011009	11149	LYPLA2	lysophospholipase II	11313	1	n/a	n/a	3.75e-01	1.373
1096361	ENSG00000151640	10423	DPYSL4	dihydropyrimidinase-like 4	10570	10	n/a	n/a	4.23e-01	1.372
1102919	ENSG00000185803	55384	GPR172A	G protein-coupled receptor 172A	79581	8	n/a	n/a	4.27e-01	1.372
1089154	ENSG00000100345	4601	MYH9	myosin, heavy chain 9, non-muscle	4627	22	n/a	n/a	4.24e-01	1.372
1090886	ENSG00000112033	5435	PPARD	peroxisome proliferator-activated receptor delta	5467	6	n/a	n/a	3.35e-01	1.372
1102536	ENSG00000184221	77779	OLIG1	oligodendrocyte transcription factor 1	116448	21	n/a	n/a	4.31e-01	1.372
1093378	ENSG00000131591	34280	C1orf159	chromosome 1 open reading frame 159	54991	1	n/a	n/a	3.18e-01	1.372
1097771	ENSG00000162738	36492	VANGL2	vang-like 2 (van gogh, Drosophila)	57216	1	n/a	n/a	3.91e-01	1.372
1094116	ENSG00000136044	34487	APPL2	adaptor protein, phosphotyrosine interaction, PH domain and leucine zipper containing 2	55198	12	n/a	n/a	4.38e-01	1.372
279896578	ENSG00000235078	0	AC142528.1	AC142528.1	0	2	n/a	n/a	4.29e-01	1.372
280101792	ENSG00000257096	0	AE000658.22	AE000658.22	0	14	n/a	n/a	4.25e-01	1.372
1087048	ENSG00000007376	76631	RPUSD1	RNA pseudouridylate synthase domain containing 1	113000	16	n/a	n/a	4.31e-01	1.372
1097809	ENSG00000162889	9133	MAPKAPK2	mitogen-activated protein kinase-activated protein kinase 2	9261	1	n/a	n/a	3.61e-01	1.372
279701330	ENSG00000206341	0	HLA-H	major histocompatibility complex, class I, H (pseudogene)	0	6	n/a	n/a	4.29e-01	1.371
1088910	ENSG00000095539	36988	SEMA4G	sema domain, immunoglobulin domain (Ig), transmembrane domain (TM) and short cytoplasmic domain, (semaphorin) 4G	57715	10	n/a	n/a	2.77e-01	1.371
1088784	ENSG00000090975	36878	PITPNM2	phosphatidylinositol transfer protein, membrane-associated 2	57605	12	n/a	n/a	4.23e-01	1.371
1087784	ENSG00000065054	9216	SLC9A3R2	solute carrier family 9 (sodium/hydrogen exchanger), member 3 regulator 2	9351	16	n/a	n/a	4.40e-01	1.371
1101335	ENSG00000178026	123180	C22orf36	chromosome 22 open reading frame 36	388886	22	n/a	n/a	3.75e-01	1.370
1089466	ENSG00000101871	4256	MID1	midline 1 (Opitz/BBB syndrome)	4281	X	n/a	n/a	4.27e-01	1.370
1107418	ENSG00000228594	165129	RP11-345P4.5	Uncharacterized protein	643988	1	n/a	n/a	4.20e-01	1.370
1097707	ENSG00000162522	36921	KIAA1522	KIAA1522	57648	1	n/a	n/a	3.84e-01	1.370
279937395	ENSG00000239103	0	snoU13	Small nucleolar RNA U13	0	5	n/a	n/a	3.69e-01	1.370
1102226	ENSG00000182979	8989	MTA1	metastasis associated 1	9112	14	n/a	n/a	3.52e-01	1.370
1101190	ENSG00000177234	126389	C10orf85	chromosome 10 open reading frame 85	404216	10	n/a	n/a	2.61e-01	1.370
279720762	ENSG00000213307	0	RPL18P11	ribosomal protein L18 pseudogene 11	0	15	n/a	n/a	4.04e-01	1.370
1099404	ENSG00000168792	77755	ABHD15	abhydrolase domain containing 15	116236	17	n/a	n/a	3.50e-01	1.370
1105874	ENSG00000213563	128790	C8orf82	chromosome 8 open reading frame 82	414919	8	n/a	n/a	4.24e-01	1.369
279860581	ENSG00000231916	0	AC006033.22	AC006033.22	0	7	n/a	n/a	4.54e-01	1.369
280135928	ENSG00000259605	0	AC074212.5	AC074212.5	0	19	n/a	n/a	3.87e-01	1.369
1102108	ENSG00000182472	80666	CAPN12	calpain 12	147968	19	n/a	n/a	3.89e-01	1.369
1092097	ENSG00000121764	3044	HCRTR1	hypocretin (orexin) receptor 1	3061	1	n/a	n/a	4.15e-01	1.369
279742002	ENSG00000215692	0	AC114730.8	AC114730.8	0	2	n/a	n/a	4.23e-01	1.369
1104162	ENSG00000197070	60211	ARRDC1	arrestin domain containing 1	92714	9	n/a	n/a	3.39e-01	1.368
1099193	ENSG00000167930	58202	ITFG3	integrin alpha FG-GAP repeat containing 3	83986	16	n/a	n/a	2.86e-01	1.368
280034355	ENSG00000251107	0	RP11-466P24.4	RP11-466P24.4	0	5	n/a	n/a	4.28e-01	1.368
1102701	ENSG00000184925	94835	LCN12	lipocalin 12	286256	9	n/a	n/a	3.74e-01	1.368
1090022	ENSG00000105556	33822	MIER2	mesoderm induction early response 1, family member 2	54531	19	n/a	n/a	4.15e-01	1.368
278951820	ENSG00000126005	0	MT1P3	metallothionein 1 pseudogene 3	0	20	n/a	n/a	4.30e-01	1.368
1092562	ENSG00000125458	29824	NT5C	5', 3'-nucleotidase, cytosolic	30833	17	n/a	n/a	4.26e-01	1.368
1093441	ENSG00000132024	34151	CC2D1A	coiled-coil and C2 domain containing 1A	54862	19	n/a	n/a	3.15e-01	1.368
1101957	ENSG00000181773	2810	GPR3	G protein-coupled receptor 3	2827	1	n/a	n/a	4.26e-01	1.367
1099993	ENSG00000171303	3752	KCNK3	potassium channel, subfamily K, member 3	3777	2	n/a	n/a	4.23e-01	1.367
1089816	ENSG00000104518	55595	GSDMD	gasdermin D	79792	8	n/a	n/a	3.29e-01	1.367
1102157	ENSG00000182667	30347	NTM	neurotrimin	50863	11	n/a	n/a	3.13e-01	1.367
1097038	ENSG00000157368	80520	IL34	interleukin 34	146433	16	n/a	n/a	4.46e-01	1.367
279820916	ENSG00000228367	0	RP11-524L6.2	RP11-524L6.2	0	5	n/a	n/a	3.90e-01	1.367
1091484	ENSG00000116641	59596	DOCK7	dedicator of cytokinesis 7	85440	1	n/a	n/a	4.35e-01	1.366
1093205	ENSG00000130590	80052	SAMD10	sterile alpha motif domain containing 10	140700	20	n/a	n/a	4.25e-01	1.366
1099480	ENSG00000169105	76648	CHST14	carbohydrate (N-acetylgalactosamine 4-0) sulfotransferase 14	113189	15	n/a	n/a	3.52e-01	1.366
1087023	ENSG00000006756	411	ARSD	arylsulfatase D	414	X	n/a	n/a	3.86e-01	1.366
1088345	ENSG00000079482	4951	OPHN1	oligophrenin 1	4983	X	n/a	n/a	4.26e-01	1.366
1090566	ENSG00000109472	1354	CPE	carboxypeptidase E	1363	4	n/a	n/a	4.21e-01	1.366
1095906	ENSG00000147475	11001	ERLIN2	ER lipid raft associated 2	11160	8	n/a	n/a	4.15e-01	1.366
1092747	ENSG00000126705	26990	AHDC1	AT hook, DNA binding motif, containing 1	27245	1	n/a	n/a	4.26e-01	1.365
1091672	ENSG00000118046	6754	STK11	serine/threonine kinase 11	6794	19	n/a	n/a	4.25e-01	1.365
1106720	ENSG00000224051	56546	GLTPD1	glycolipid transfer protein domain containing 1	80772	1	n/a	n/a	4.25e-01	1.365
279930480	ENSG00000238123	0	MID1IP1-AS1	MID1IP1 antisense RNA 1 (non-protein coding)	0	X	n/a	n/a	3.28e-01	1.365
1096070	ENSG00000148841	59606	ITPRIP	inositol 1,4,5-trisphosphate receptor interacting protein	85450	10	n/a	n/a	3.52e-01	1.365
1104082	ENSG00000196839	97	ADA	adenosine deaminase	100	20	n/a	n/a	4.15e-01	1.365
280111781	ENSG00000258091	0	RP11-290L1.6	RP11-290L1.6	0	12	n/a	n/a	4.34e-01	1.364
1099119	ENSG00000167674	58913	AC011498.1	Hepatoma-derived growth factor-related protein 2	84717	19	n/a	n/a	4.20e-01	1.364
1090600	ENSG00000109794	25603	FAM149A	family with sequence similarity 149, member A	25854	4	n/a	n/a	3.38e-01	1.364
1102888	ENSG00000185668	5421	POU3F1	POU class 3 homeobox 1	5453	1	n/a	n/a	4.27e-01	1.364
279815843	ENSG00000227898	0	RP13-100B2.4	RP13-100B2.4	0	9	n/a	n/a	3.21e-01	1.364
1091253	ENSG00000115041	29809	KCNIP3	Kv channel interacting protein 3, calsenilin	30818	2	n/a	n/a	4.33e-01	1.364
1093442	ENSG00000132026	57789	RTBDN	retbindin	83546	19	n/a	n/a	4.32e-01	1.364
1106853	ENSG00000224916	341	APOC4	apolipoprotein C-IV	344	19	n/a	n/a	3.13e-01	1.364
279785324	ENSG00000225231	0	AC091814.2	AC091814.2	0	12	n/a	n/a	4.31e-01	1.364
1094595	ENSG00000138463	59115	DIRC2	disrupted in renal carcinoma 2	84925	3	n/a	n/a	4.14e-01	1.363
1092996	ENSG00000128928	3687	IVD	isovaleryl-CoA dehydrogenase	3712	15	n/a	n/a	3.43e-01	1.363
279985803	ENSG00000244485	0	RP11-150D5.1	RP11-150D5.1	0	16	n/a	n/a	4.07e-01	1.363
1099024	ENSG00000167291	79052	TBC1D16	TBC1 domain family, member 16	125058	17	n/a	n/a	2.51e-01	1.363
1101928	ENSG00000181588	124878	MEX3D	mex-3 homolog D (C. elegans)	399664	19	n/a	n/a	4.26e-01	1.363
1089652	ENSG00000103154	33841	NECAB2	N-terminal EF-hand calcium binding protein 2	54550	16	n/a	n/a	4.19e-01	1.363
1106819	ENSG00000224712	159018	RP11-719K4.1	Uncharacterized protein	642778	16	n/a	n/a	3.85e-01	1.363
1101850	ENSG00000181029	79095	TRAPPC5	trafficking protein particle complex 5	126003	19	n/a	n/a	3.82e-01	1.363
279947570	ENSG00000240311	0	LA16c-306E5.1	LA16c-306E5.1	0	16	n/a	n/a	4.24e-01	1.363
1089900	ENSG00000104967	4827	NOVA2	neuro-oncological ventral antigen 2	4858	19	n/a	n/a	4.32e-01	1.363
1096451	ENSG00000152284	57683	TCF7L1	transcription factor 7-like 1 (T-cell specific, HMG-box)	83439	2	n/a	n/a	4.06e-01	1.363
1096736	ENSG00000154721	37308	JAM2	junctional adhesion molecule 2	58494	21	n/a	n/a	4.29e-01	1.362
280113689	ENSG00000258301	0	RP11-488C13.5	RP11-488C13.5	0	14	n/a	n/a	3.86e-01	1.362
1095947	ENSG00000147804	34919	SLC39A4	solute carrier family 39 (zinc transporter), member 4	55630	8	n/a	n/a	4.23e-01	1.362
1095076	ENSG00000141577	22749	AZI1	5-azacytidine induced 1	22994	17	n/a	n/a	3.39e-01	1.362
1093183	ENSG00000130479	34490	MAP1S	microtubule-associated protein 1S	55201	19	n/a	n/a	3.59e-01	1.362
279914252	ENSG00000236762	0	RP11-159H3.1	RP11-159H3.1	0	10	n/a	n/a	4.30e-01	1.361
279661326	ENSG00000200543	0	7SK	7SK RNA	0	16	n/a	n/a	3.52e-01	1.361
279720569	ENSG00000213280	0	RP11-212P7.1	RP11-212P7.1	0	7	n/a	n/a	3.64e-01	1.361
1101251	ENSG00000177548	55677	RABEP2	rabaptin, RAB GTPase binding effector protein 2	79874	16	n/a	n/a	3.42e-01	1.361
1100507	ENSG00000173581	29637	CCDC106	coiled-coil domain containing 106	29903	19	n/a	n/a	4.40e-01	1.361
1102720	ENSG00000185000	8625	DGAT1	diacylglycerol O-acyltransferase 1	8694	8	n/a	n/a	4.16e-01	1.361
1088156	ENSG00000074964	34449	ARHGEF10L	Rho guanine nucleotide exchange factor (GEF) 10-like	55160	1	n/a	n/a	2.55e-01	1.361
1104181	ENSG00000197136	124961	PCNXL3	pecanex-like 3 (Drosophila)	399909	11	n/a	n/a	4.15e-01	1.361
1087850	ENSG00000066468	2248	FGFR2	fibroblast growth factor receptor 2	2263	10	n/a	n/a	4.31e-01	1.361
279760021	ENSG00000222460	0	7SK	7SK RNA	0	20	n/a	n/a	4.25e-01	1.361
1099207	ENSG00000167977	33733	KCTD5	potassium channel tetramerisation domain containing 5	54442	16	n/a	n/a	2.53e-01	1.360
1097421	ENSG00000160325	10935	C9orf7	chromosome 9 open reading frame 7	11094	9	n/a	n/a	2.77e-01	1.360
1091834	ENSG00000119669	40840	IRF2BPL	interferon regulatory factor 2 binding protein-like	64207	14	n/a	n/a	4.19e-01	1.360
1103985	ENSG00000196557	8833	CACNA1H	calcium channel, voltage-dependent, T type, alpha 1H subunit	8912	16	n/a	n/a	4.54e-01	1.360
1100395	ENSG00000173020	153	ADRBK1	adrenergic, beta, receptor kinase 1	156	11	n/a	n/a	4.26e-01	1.360
1105848	ENSG00000213366	2929	GSTM2	glutathione S-transferase mu 2 (muscle)	2946	1	n/a	n/a	4.29e-01	1.360
1098667	ENSG00000165915	60018	SLC39A13	solute carrier family 39 (zinc transporter), member 13	91252	11	n/a	n/a	3.83e-01	1.360
1101819	ENSG00000180902	172103	D2HGDH	D-2-hydroxyglutarate dehydrogenase	728294	2	n/a	n/a	3.42e-01	1.360
1099060	ENSG00000167491	34104	GATAD2A	GATA zinc finger domain containing 2A	54815	19	n/a	n/a	2.64e-01	1.360
1099164	ENSG00000167797	10117	CDK2AP2	cyclin-dependent kinase 2 associated protein 2	10263	11	n/a	n/a	4.13e-01	1.359
1092690	ENSG00000126062	10912	TMEM115	transmembrane protein 115	11070	3	n/a	n/a	4.22e-01	1.359
1088591	ENSG00000087076	30653	HSD17B14	hydroxysteroid (17-beta) dehydrogenase 14	51171	19	n/a	n/a	4.24e-01	1.359
1093217	ENSG00000130669	10152	PAK4	p21 protein (Cdc42/Rac)-activated kinase 4	10298	19	n/a	n/a	3.75e-01	1.359
1101660	ENSG00000179943	59112	FIZ1	FLT3-interacting zinc finger 1	84922	19	n/a	n/a	2.92e-01	1.359
279710044	ENSG00000207928	1013209	MIR632	microRNA 632	693217	17	n/a	n/a	3.87e-01	1.359
279857430	ENSG00000231655	0	AC011742.3	AC011742.3	0	2	n/a	n/a	3.75e-01	1.358
1098979	ENSG00000167107	56022	ACSF2	acyl-CoA synthetase family member 2	80221	17	n/a	n/a	4.29e-01	1.358
1088272	ENSG00000077782	2245	FGFR1	fibroblast growth factor receptor 1	2260	8	n/a	n/a	3.20e-01	1.358
1090477	ENSG00000108774	5846	RAB5C	RAB5C, member RAS oncogene family	5878	17	n/a	n/a	3.85e-01	1.358
1098658	ENSG00000165886	55821	UBTD1	ubiquitin domain containing 1	80019	10	n/a	n/a	4.22e-01	1.358
1098189	ENSG00000164086	1837	DUSP7	dual specificity phosphatase 7	1849	3	n/a	n/a	3.85e-01	1.358
1089648	ENSG00000103145	34274	HCFC1R1	host cell factor C1 regulator 1 (XPO1 dependent)	54985	16	n/a	n/a	4.32e-01	1.358
279821554	ENSG00000228417	0	RP11-549L6.3	RP11-549L6.3	0	10	n/a	n/a	4.19e-01	1.358
1091485	ENSG00000116649	6683	SRM	spermidine synthase	6723	1	n/a	n/a	4.16e-01	1.357
279909931	ENSG00000236358	0	RP5-827C21.2	RP5-827C21.2	0	1	n/a	n/a	4.00e-01	1.357
1104039	ENSG00000196700	36746	ZNF512B	zinc finger protein 512B	57473	20	n/a	n/a	4.03e-01	1.357
1092038	ENSG00000121068	6869	TBX2	T-box 2	6909	17	n/a	n/a	2.59e-01	1.357
280111434	ENSG00000258056	0	RP11-644F5.11	RP11-644F5.11	0	12	n/a	n/a	3.45e-01	1.357
1097832	ENSG00000162975	3729	KCNF1	potassium voltage-gated channel, subfamily F, member 1	3754	2	n/a	n/a	3.71e-01	1.357
1089257	ENSG00000100726	9750	TELO2	TEL2, telomere maintenance 2, homolog (S. cerevisiae)	9894	16	n/a	n/a	3.92e-01	1.356
1091443	ENSG00000116194	8946	ANGPTL1	angiopoietin-like 1	9068	1	n/a	n/a	4.31e-01	1.356
1088541	ENSG00000085719	8816	CPNE3	copine III	8895	8	n/a	n/a	4.43e-01	1.356
279953476	ENSG00000241051	0	AC025283.4	AC025283.4	0	16	n/a	n/a	4.21e-01	1.356
1090677	ENSG00000110446	30777	SLC15A3	solute carrier family 15, member 3	51296	11	n/a	n/a	2.60e-01	1.356
279879654	ENSG00000233585	0	AC115617.2	AC115617.2	0	X	n/a	n/a	3.65e-01	1.356
279781849	ENSG00000224911	0	AC015936.3	AC015936.3	0	17	n/a	n/a	2.86e-01	1.356
1104810	ENSG00000198914	5423	POU3F3	POU class 3 homeobox 3	5455	2	n/a	n/a	4.31e-01	1.356
279996339	ENSG00000247743	0	AC091558.1	AC091558.1	0	8	n/a	n/a	4.32e-01	1.355
1101559	ENSG00000179292	90356	TMEM151A	transmembrane protein 151A	256472	11	n/a	n/a	3.68e-01	1.355
1093435	ENSG00000132003	41750	ZSWIM4	zinc finger, SWIM-type containing 4	65249	19	n/a	n/a	4.09e-01	1.355
1100904	ENSG00000175745	6983	NR2F1	nuclear receptor subfamily 2, group F, member 1	7025	5	n/a	n/a	3.73e-01	1.355
1104701	ENSG00000198720	79038	ANKRD13B	ankyrin repeat domain 13B	124930	17	n/a	n/a	3.87e-01	1.355
1093013	ENSG00000129116	22777	PALLD	palladin, cytoskeletal associated protein	23022	4	n/a	n/a	4.53e-01	1.355
1097956	ENSG00000163431	25551	LMOD1	leiomodin 1 (smooth muscle)	25802	1	n/a	n/a	3.67e-01	1.355
1098903	ENSG00000166831	110363	RBPMS2	RNA binding protein with multiple splicing 2	348093	15	n/a	n/a	3.43e-01	1.354
1103296	ENSG00000187416	119599	LHFPL3	lipoma HMGIC fusion partner-like 3	375612	7	n/a	n/a	3.49e-01	1.354
279893323	ENSG00000234790	0	RP11-426L16.7	RP11-426L16.7	0	1	n/a	n/a	4.21e-01	1.354
1102787	ENSG00000185236	9105	RAB11B	RAB11B, member RAS oncogene family	9230	19	n/a	n/a	4.21e-01	1.354
1106071	ENSG00000214402	125696	LCNL1	lipocalin-like 1	401562	9	n/a	n/a	3.51e-01	1.354
279970708	ENSG00000242953	0	RP11-803B1.3	RP11-803B1.3	0	3	n/a	n/a	4.31e-01	1.353
1090695	ENSG00000110697	9456	PITPNM1	phosphatidylinositol transfer protein, membrane-associated 1	9600	11	n/a	n/a	4.25e-01	1.353
280109936	ENSG00000257913	0	RP11-386G11.5	RP11-386G11.5	0	12	n/a	n/a	4.35e-01	1.353
280123201	ENSG00000258881	0	AC007040.11	AC007040.11	0	2	n/a	n/a	4.03e-01	1.353
280036524	ENSG00000251279	0	CTC-436P18.1	CTC-436P18.1	0	5	n/a	n/a	2.63e-01	1.353
279810244	ENSG00000227370	0	RP4-669P10.19	RP4-669P10.19	0	22	n/a	n/a	4.26e-01	1.353
279662593	ENSG00000200913	0	SNORD46	small nucleolar RNA, C/D box 46	0	1	n/a	n/a	3.74e-01	1.353
1103240	ENSG00000187079	6961	TEAD1	TEA domain family member 1 (SV40 transcriptional enhancer factor)	7003	11	n/a	n/a	4.38e-01	1.352
280051104	ENSG00000252967	0	AC093693.2	AC093693.2	0	7	n/a	n/a	3.58e-01	1.352
1095406	ENSG00000143845	34513	ETNK2	ethanolamine kinase 2	55224	1	n/a	n/a	3.29e-01	1.352
1101877	ENSG00000181234	60163	TMEM132C	transmembrane protein 132C	92293	12	n/a	n/a	3.38e-01	1.352
279751191	ENSG00000220920	0	RP3-525L6.2	RP3-525L6.2	0	6	n/a	n/a	3.87e-01	1.352
280065066	ENSG00000254031	0	RP11-326E22.1	RP11-326E22.1	0	8	n/a	n/a	2.48e-01	1.352
1090631	ENSG00000110057	57304	UNC93B1	unc-93 homolog B1 (C. elegans)	81622	11	n/a	n/a	2.67e-01	1.352
1090778	ENSG00000111328	8048	CDK2AP1	cyclin-dependent kinase 2 associated protein 1	8099	12	n/a	n/a	4.46e-01	1.351
1089137	ENSG00000100304	22925	TTLL12	tubulin tyrosine ligase-like family, member 12	23170	22	n/a	n/a	3.85e-01	1.351
1097383	ENSG00000160191	5120	PDE9A	phosphodiesterase 9A	5152	21	n/a	n/a	3.86e-01	1.351
1089759	ENSG00000104112	28842	SCG3	secretogranin III	29106	15	n/a	n/a	4.33e-01	1.351
1087143	ENSG00000011028	9758	MRC2	mannose receptor, C type 2	9902	17	n/a	n/a	3.73e-01	1.351
279823403	ENSG00000228601	0	RPL39P	ribosomal protein L39 pseudogene	0	20	n/a	n/a	3.89e-01	1.351
1095121	ENSG00000141994	36210	DUS3L	dihydrouridine synthase 3-like (S. cerevisiae)	56931	19	n/a	n/a	3.44e-01	1.351
279708140	ENSG00000207523	0	SNORA66	small nucleolar RNA, H/ACA box 66	0	1	n/a	n/a	4.24e-01	1.351
1094483	ENSG00000137936	8354	BCAR3	breast cancer anti-estrogen resistance 3	8412	1	n/a	n/a	3.85e-01	1.351
279855793	ENSG00000231501	0	MTND4LP1	MT-ND4L pseudogene 1	0	X	n/a	n/a	4.03e-01	1.351
1099991	ENSG00000171298	2532	GAA	glucosidase, alpha; acid	2548	17	n/a	n/a	4.34e-01	1.351
1090159	ENSG00000106236	4854	NPTX2	neuronal pentraxin II	4885	7	n/a	n/a	3.75e-01	1.350
279729685	ENSG00000214301	0	RP11-91K8.4	RP11-91K8.4	0	3	n/a	n/a	2.56e-01	1.350
1095058	ENSG00000141522	393	ARHGDIA	Rho GDP dissociation inhibitor (GDI) alpha	396	17	n/a	n/a	4.34e-01	1.350
279703709	ENSG00000206760	0	SNORA6	small nucleolar RNA, H/ACA box 6	0	3	n/a	n/a	3.85e-01	1.350
1099021	ENSG00000167281	80543	RBFOX3	RNA binding protein, fox-1 homolog (C. elegans) 3	146713	17	n/a	n/a	4.35e-01	1.350
1104304	ENSG00000197530	80260	MIB2	mindbomb homolog 2 (Drosophila)	142678	1	n/a	n/a	3.90e-01	1.350
1088145	ENSG00000074660	8512	SCARF1	scavenger receptor class F, member 1	8578	17	n/a	n/a	2.79e-01	1.350
1089362	ENSG00000101246	9994	ARFRP1	ADP-ribosylation factor related protein 1	10139	20	n/a	n/a	3.85e-01	1.350
279868454	ENSG00000232626	0	RP11-175B9.2	RP11-175B9.2	0	1	n/a	n/a	4.24e-01	1.350
1102714	ENSG00000184986	56531	TMEM121	transmembrane protein 121	80757	14	n/a	n/a	4.49e-01	1.349
1087983	ENSG00000070388	26751	FGF22	fibroblast growth factor 22	27006	19	n/a	n/a	4.20e-01	1.349
279890499	ENSG00000234565	0	COX6B1P1	cytochrome c oxidase subunit VIb polypeptide 1 (ubiquitous) pseudogene 1	0	7	n/a	n/a	3.55e-01	1.349
280123653	ENSG00000258908	0	RP11-203M5.8	RP11-203M5.8	0	14	n/a	n/a	4.30e-01	1.349
1098086	ENSG00000163795	79428	ZNF513	zinc finger protein 513	130557	2	n/a	n/a	3.85e-01	1.349
1107093	ENSG00000226490	0	AC138647.1	Uncharacterized protein	0	8	n/a	n/a	4.27e-01	1.349
1088640	ENSG00000088247	8504	KHSRP	KH-type splicing regulatory protein	8570	19	n/a	n/a	4.16e-01	1.349
279836539	ENSG00000229793	0	RP11-190J1.7	RP11-190J1.7	0	10	n/a	n/a	4.32e-01	1.349
1091137	ENSG00000113916	601	BCL6	B-cell CLL/lymphoma 6	604	3	n/a	n/a	3.38e-01	1.349
1088267	ENSG00000077585	7064	GPR137B	G protein-coupled receptor 137B	7107	1	n/a	n/a	4.33e-01	1.349
1097657	ENSG00000162302	8878	RPS6KA4	ribosomal protein S6 kinase, 90kDa, polypeptide 4	8986	11	n/a	n/a	4.23e-01	1.348
279787865	ENSG00000225461	0	RP11-525A16.4	RP11-525A16.4	0	10	n/a	n/a	4.35e-01	1.348
1103201	ENSG00000186919	110657	ZACN	zinc activated ligand-gated ion channel	353174	17	n/a	n/a	3.86e-01	1.348
280048416	ENSG00000252579	0	U7	U7 small nuclear RNA	0	16	n/a	n/a	4.27e-01	1.348
1089327	ENSG00000101134	35105	DOK5	docking protein 5	55816	20	n/a	n/a	4.18e-01	1.348
1088151	ENSG00000074800	2008	ENO1	enolase 1, (alpha)	2023	1	n/a	n/a	3.20e-01	1.348
1100926	ENSG00000175866	10311	BAIAP2	BAI1-associated protein 2	10458	17	n/a	n/a	4.24e-01	1.348
1093652	ENSG00000133265	23393	HSPBP1	HSPA (heat shock 70kDa) binding protein, cytoplasmic cochaperone 1	23640	19	n/a	n/a	4.40e-01	1.348
279958147	ENSG00000241572	0	PRICKLE2-AS1	PRICKLE2 antisense RNA 1 (non-protein coding)	0	3	n/a	n/a	4.17e-01	1.348
280051090	ENSG00000252965	0	Y_RNA	Y RNA	0	3	n/a	n/a	3.38e-01	1.348
279778632	ENSG00000224614	1014068	AC124944.2	AC124944.2	100128262	3	n/a	n/a	3.83e-01	1.348
1090955	ENSG00000112378	40698	PERP	PERP, TP53 apoptosis effector	64065	6	n/a	n/a	3.90e-01	1.348
1092377	ENSG00000124181	5303	PLCG1	phospholipase C, gamma 1	5335	20	n/a	n/a	4.16e-01	1.348
1097459	ENSG00000160685	30525	ZBTB7B	zinc finger and BTB domain containing 7B	51043	1	n/a	n/a	3.52e-01	1.347
280010447	ENSG00000249179	0	RP11-39E3.6	RP11-39E3.6	0	3	n/a	n/a	4.45e-01	1.347
1088715	ENSG00000089351	36928	GRAMD1A	GRAM domain containing 1A	57655	19	n/a	n/a	4.31e-01	1.347
1090129	ENSG00000106009	85813	BRAT1	BRCA1-associated ATM activator 1	221927	7	n/a	n/a	3.38e-01	1.346
1087458	ENSG00000042493	818	CAPG	capping protein (actin filament), gelsolin-like	822	2	n/a	n/a	4.50e-01	1.346
1089629	ENSG00000103024	4801	NME3	non-metastatic cells 3, protein expressed in	4832	16	n/a	n/a	4.42e-01	1.346
1090028	ENSG00000105607	2623	GCDH	glutaryl-CoA dehydrogenase	2639	19	n/a	n/a	3.52e-01	1.346
279742864	ENSG00000215861	0	WI2-1896O14.1	WI2-1896O14.1	0	1	n/a	n/a	4.23e-01	1.346
1095079	ENSG00000141582	8469	CBX4	chromobox homolog 4	8535	17	n/a	n/a	4.26e-01	1.346
1088355	ENSG00000079931	25751	MOXD1	monooxygenase, DBH-like 1	26002	6	n/a	n/a	3.82e-01	1.346
1097531	ENSG00000161091	79131	C19orf28	chromosome 19 open reading frame 28	126321	19	n/a	n/a	4.31e-01	1.346
1088224	ENSG00000076604	9474	TRAF4	TNF receptor-associated factor 4	9618	17	n/a	n/a	2.53e-01	1.346
1102186	ENSG00000182809	1388	CRIP2	cysteine-rich protein 2	1397	14	n/a	n/a	3.51e-01	1.346
1100445	ENSG00000173264	36113	GPR137	G protein-coupled receptor 137	56834	11	n/a	n/a	4.25e-01	1.345
1095197	ENSG00000142669	57686	SH3BGRL3	SH3 domain binding glutamic acid-rich protein like 3	83442	1	n/a	n/a	4.23e-01	1.345
1092526	ENSG00000125170	35004	DOK4	docking protein 4	55715	16	n/a	n/a	3.87e-01	1.345
1091679	ENSG00000118160	6507	SLC8A2	solute carrier family 8 (sodium/calcium exchanger), member 2	6543	19	n/a	n/a	3.79e-01	1.345
1095152	ENSG00000142303	57475	ADAMTS10	ADAM metallopeptidase with thrombospondin type 1 motif, 10	81794	19	n/a	n/a	3.87e-01	1.345
279753766	ENSG00000221419	0	MIR1287	microRNA 1287	0	10	n/a	n/a	3.81e-01	1.345
1090329	ENSG00000107719	26888	KIAA1274	KIAA1274	27143	10	n/a	n/a	3.21e-01	1.345
1102950	ENSG00000185920	5695	PTCH1	patched 1	5727	9	n/a	n/a	3.51e-01	1.344
1097696	ENSG00000162482	22732	AKR7A3	aldo-keto reductase family 7, member A3 (aflatoxin aldehyde reductase)	22977	1	n/a	n/a	4.34e-01	1.344
1106969	ENSG00000225663	110380	FAM195B	family with sequence similarity 195, member B	348262	17	n/a	n/a	3.59e-01	1.344
1088218	ENSG00000076351	76652	SLC46A1	solute carrier family 46 (folate transporter), member 1	113235	17	n/a	n/a	2.54e-01	1.344
1093243	ENSG00000130751	4830	NPAS1	neuronal PAS domain protein 1	4861	19	n/a	n/a	4.26e-01	1.344
1106532	ENSG00000221890	23222	NPTXR	neuronal pentraxin receptor	23467	22	n/a	n/a	4.51e-01	1.344
1104294	ENSG00000197483	59816	ZNF628	zinc finger protein 628	89887	19	n/a	n/a	3.74e-01	1.344
1101449	ENSG00000178719	2890	GRINA	glutamate receptor, ionotropic, N-methyl D-aspartate-associated protein 1 (glutamate binding)	2907	8	n/a	n/a	4.31e-01	1.343
1089109	ENSG00000100228	9465	RAB36	RAB36, member RAS oncogene family	9609	22	n/a	n/a	4.24e-01	1.343
1096547	ENSG00000153048	23343	CARHSP1	calcium regulated heat stable protein 1, 24kDa	23589	16	n/a	n/a	4.21e-01	1.343
1098062	ENSG00000163704	94555	PRRT3	proline-rich transmembrane protein 3	285368	3	n/a	n/a	4.30e-01	1.343
1100245	ENSG00000172346	26999	CSDC2	cold shock domain containing C2, RNA binding	27254	22	n/a	n/a	4.30e-01	1.343
280096687	ENSG00000256537	0	RP11-785H5.1	RP11-785H5.1	0	12	n/a	n/a	4.52e-01	1.343
1104741	ENSG00000198795	25674	ZNF521	zinc finger protein 521	25925	18	n/a	n/a	2.75e-01	1.343
1089462	ENSG00000101849	6867	TBL1X	transducin (beta)-like 1X-linked	6907	X	n/a	n/a	4.16e-01	1.343
279660297	ENSG00000200242	0	RNY4P12	RNA, Ro-associated Y4 pseudogene 12	0	11	n/a	n/a	3.87e-01	1.343
1102432	ENSG00000183762	58215	KREMEN1	kringle containing transmembrane protein 1	83999	22	n/a	n/a	2.73e-01	1.343
1090670	ENSG00000110400	5786	PVRL1	poliovirus receptor-related 1 (herpesvirus entry mediator C)	5818	11	n/a	n/a	3.74e-01	1.343
279841739	ENSG00000230260	0	RP11-75C23.1	RP11-75C23.1	0	1	n/a	n/a	4.30e-01	1.343
1096632	ENSG00000153904	23330	DDAH1	dimethylarginine dimethylaminohydrolase 1	23576	1	n/a	n/a	3.58e-01	1.343
279937353	ENSG00000239096	0	snoU13	Small nucleolar RNA U13	0	3	n/a	n/a	4.24e-01	1.343
1090031	ENSG00000105612	1765	DNASE2	deoxyribonuclease II, lysosomal	1777	19	n/a	n/a	3.49e-01	1.342
1103345	ENSG00000187634	80707	SAMD11	sterile alpha motif domain containing 11	148398	1	n/a	n/a	4.24e-01	1.342
280098181	ENSG00000256712	0	RP11-785H5.2	RP11-785H5.2	0	12	n/a	n/a	4.54e-01	1.342
1087669	ENSG00000059122	58466	FLYWCH1	FLYWCH-type zinc finger 1	84256	16	n/a	n/a	4.33e-01	1.342
1103449	ENSG00000188011	94467	C2orf85	chromosome 2 open reading frame 85	285093	2	n/a	n/a	4.40e-01	1.342
279989880	ENSG00000245385	0	RP11-334E6.10	RP11-334E6.10	0	11	n/a	n/a	4.05e-01	1.342
1102688	ENSG00000184897	8871	H1FX	H1 histone family, member X	8971	3	n/a	n/a	3.94e-01	1.342
1109078	ENSG00000243364	1932	EFNA4	ephrin-A4	1945	1	n/a	n/a	3.63e-01	1.342
1093160	ENSG00000130313	25545	PGLS	6-phosphogluconolactonase	25796	19	n/a	n/a	4.28e-01	1.342
1092843	ENSG00000127561	9020	SYNGR3	synaptogyrin 3	9143	16	n/a	n/a	4.42e-01	1.341
1087401	ENSG00000036530	10700	CYP46A1	cytochrome P450, family 46, subfamily A, polypeptide 1	10858	14	n/a	n/a	4.31e-01	1.341
1099157	ENSG00000167775	30774	CD320	CD320 molecule	51293	19	n/a	n/a	4.31e-01	1.341
1089997	ENSG00000105438	10787	KDELR1	KDEL (Lys-Asp-Glu-Leu) endoplasmic reticulum protein retention receptor 1	10945	19	n/a	n/a	3.34e-01	1.341
1089192	ENSG00000100439	40517	ABHD4	abhydrolase domain containing 4	63874	14	n/a	n/a	3.84e-01	1.341
1097605	ENSG00000161921	37223	CXCL16	chemokine (C-X-C motif) ligand 16	58191	17	n/a	n/a	3.86e-01	1.341
1100593	ENSG00000174021	2770	GNG5	guanine nucleotide binding protein (G protein), gamma 5	2787	1	n/a	n/a	3.94e-01	1.341
279761050	ENSG00000222750	0	U4	U4 spliceosomal RNA	0	16	n/a	n/a	2.70e-01	1.341
1091696	ENSG00000118271	7233	TTR	transthyretin	7276	18	n/a	n/a	4.35e-01	1.341
280137836	ENSG00000259729	0	RP5-977B1.12	RP5-977B1.12	0	20	n/a	n/a	4.31e-01	1.341
279881334	ENSG00000233735	0	RP11-567G24.3	RP11-567G24.3	0	1	n/a	n/a	4.32e-01	1.341
279744246	ENSG00000216105	0	MIR943	microRNA 943	0	4	n/a	n/a	4.25e-01	1.341
1093170	ENSG00000130382	4273	MLLT1	myeloid/lymphoid or mixed-lineage leukemia (trithorax homolog, Drosophila); translocated to, 1	4298	19	n/a	n/a	3.94e-01	1.341
1097203	ENSG00000158747	4655	NBL1	neuroblastoma, suppression of tumorigenicity 1	4681	1	n/a	n/a	4.29e-01	1.340
1087732	ENSG00000063245	29657	EPN1	epsin 1	29924	19	n/a	n/a	4.39e-01	1.340
280007681	ENSG00000248923	0	MTND5P11	MT-ND5 pseudogene 11	0	5	n/a	n/a	4.54e-01	1.340
279999257	ENSG00000248254	0	AC092597.3	AC092597.3	0	4	n/a	n/a	3.34e-01	1.340
1108987	ENSG00000241404	56635	EGFL8	EGF-like-domain, multiple 8	80864	6	n/a	n/a	3.58e-01	1.340
279491652	ENSG00000178947	124882	LINC00086	long intergenic non-protein coding RNA 86	399668	X	n/a	n/a	4.28e-01	1.340
280130542	ENSG00000259297	0	DNM1P44	DNM1 pseudogene 44	0	15	n/a	n/a	4.01e-01	1.340
1105245	ENSG00000204681	2534	GABBR1	gamma-aminobutyric acid (GABA) B receptor, 1	2550	6	n/a	n/a	4.31e-01	1.340
1093400	ENSG00000131759	5882	RARA	retinoic acid receptor, alpha	5914	17	n/a	n/a	4.39e-01	1.340
279882840	ENSG00000233875	0	RP11-61L14.6	RP11-61L14.6	0	1	n/a	n/a	3.87e-01	1.340
279945880	ENSG00000240158	0	AC011496.1	AC011496.1	0	19	n/a	n/a	4.15e-01	1.340
1089358	ENSG00000101222	25625	SPEF1	sperm flagellar 1	25876	20	n/a	n/a	3.51e-01	1.340
1092961	ENSG00000128626	6151	MRPS12	mitochondrial ribosomal protein S12	6183	19	n/a	n/a	4.48e-01	1.339
279849213	ENSG00000230916	0	RP11-10B2.1	RP11-10B2.1	0	X	n/a	n/a	4.03e-01	1.339
1091116	ENSG00000113719	36498	ERGIC1	endoplasmic reticulum-golgi intermediate compartment (ERGIC) 1	57222	5	n/a	n/a	3.67e-01	1.339
1096302	ENSG00000151208	9106	DLG5	discs, large homolog 5 (Drosophila)	9231	10	n/a	n/a	3.93e-01	1.339
1105416	ENSG00000205236	1016980	UPK3BL	uroplakin 3B-like	100134938	7	n/a	n/a	4.30e-01	1.339
280108903	ENSG00000257809	0	RP11-603J24.14	RP11-603J24.14	0	12	n/a	n/a	4.04e-01	1.339
1097365	ENSG00000160094	80762	ZNF362	zinc finger protein 362	149076	1	n/a	n/a	3.72e-01	1.339
280108582	ENSG00000257764	0	RP11-1143G9.4	RP11-1143G9.4	0	12	n/a	n/a	3.76e-01	1.339
280040979	ENSG00000251596	0	HADHAP1	hydroxyacyl-CoA dehydrogenase/3-ketoacyl-CoA thiolase/enoyl-CoA hydratase (trifunctional protein), alpha subunit pseudogene 1	0	4	n/a	n/a	4.24e-01	1.339
279702806	ENSG00000206604	0	U6	U6 spliceosomal RNA	0	3	n/a	n/a	4.50e-01	1.339
1089923	ENSG00000105135	10836	ILVBL	ilvB (bacterial acetolactate synthase)-like	10994	19	n/a	n/a	4.12e-01	1.339
279656384	ENSG00000199005	135820	MIR370	microRNA 370	442915	14	n/a	n/a	4.50e-01	1.339
1098415	ENSG00000164880	25922	INTS1	integrator complex subunit 1	26173	7	n/a	n/a	3.63e-01	1.339
1099201	ENSG00000167967	1865	E4F1	E4F transcription factor 1	1877	16	n/a	n/a	4.15e-01	1.339
1092651	ENSG00000125871	60204	C20orf72	chromosome 20 open reading frame 72	92667	20	n/a	n/a	4.24e-01	1.339
1089072	ENSG00000100105	23352	PATZ1	POZ (BTB) and AT hook containing zinc finger 1	23598	22	n/a	n/a	3.14e-01	1.338
1087729	ENSG00000063180	766	CA11	carbonic anhydrase XI	770	19	n/a	n/a	4.30e-01	1.338
1088057	ENSG00000072195	10144	SPEG	SPEG complex locus	10290	2	n/a	n/a	3.90e-01	1.338
1098743	ENSG00000166188	36840	ZNF319	zinc finger protein 319	57567	16	n/a	n/a	2.88e-01	1.338
1092163	ENSG00000122386	7711	ZNF205	zinc finger protein 205	7755	16	n/a	n/a	3.87e-01	1.338
1109023	ENSG00000242114	31017	MTFP1	mitochondrial fission process 1	51537	22	n/a	n/a	4.05e-01	1.337
280042494	ENSG00000251720	0	U7	U7 small nuclear RNA	0	1	n/a	n/a	3.67e-01	1.337
1095222	ENSG00000142910	40762	TINAGL1	tubulointerstitial nephritis antigen-like 1	64129	1	n/a	n/a	3.66e-01	1.337
1086892	ENSG00000002834	3902	LASP1	LIM and SH3 protein 1	3927	17	n/a	n/a	3.21e-01	1.337
1102292	ENSG00000183255	750	PTTG1IP	pituitary tumor-transforming 1 interacting protein	754	21	n/a	n/a	4.23e-01	1.337
279881356	ENSG00000233739	0	RP5-1039K5.13	RP5-1039K5.13	0	22	n/a	n/a	4.09e-01	1.337
280080839	ENSG00000255091	0	RP11-495O11.1	RP11-495O11.1	0	11	n/a	n/a	4.53e-01	1.337
280119231	ENSG00000258655	59027	RP11-431H16.2	RP11-431H16.2	84837	14	n/a	n/a	4.39e-01	1.337
1099127	ENSG00000167701	2858	GPT	glutamic-pyruvate transaminase (alanine aminotransferase)	2875	8	n/a	n/a	4.16e-01	1.337
280116676	ENSG00000258504	0	RP11-638I2.6	RP11-638I2.6	0	14	n/a	n/a	4.53e-01	1.336
279940860	ENSG00000239530	0	AC114498.1	AC114498.1	0	1	n/a	n/a	4.56e-01	1.336
1089321	ENSG00000101098	80082	RIMS4	regulating synaptic membrane exocytosis 4	140730	20	n/a	n/a	3.59e-01	1.336
1092413	ENSG00000124302	40978	CHST8	carbohydrate (N-acetylgalactosamine 4-0) sulfotransferase 8	64377	19	n/a	n/a	4.47e-01	1.336
1088641	ENSG00000088256	2750	GNA11	guanine nucleotide binding protein (G protein), alpha 11 (Gq class)	2767	19	n/a	n/a	4.05e-01	1.336
1105968	ENSG00000214022	29538	REPIN1	replication initiator 1	29803	7	n/a	n/a	2.63e-01	1.336
279891319	ENSG00000234646	0	RP4-753D10.3	RP4-753D10.3	0	20	n/a	n/a	3.04e-01	1.336
1108991	ENSG00000241484	142313	ARHGAP8	Rho GTPase activating protein 8	553158	22	n/a	n/a	2.64e-01	1.336
1089612	ENSG00000102924	865	CBLN1	cerebellin 1 precursor	869	16	n/a	n/a	4.26e-01	1.335
279949037	ENSG00000240493	0	TRNAK38P	transfer RNA lysine 38 (anticodon UUU) pseudogene	0	19	n/a	n/a	4.16e-01	1.335
279871465	ENSG00000232882	0	PHKA1P1	phosphorylase kinase, alpha 1 pseudogene 1	0	1	n/a	n/a	4.26e-01	1.335
279946952	ENSG00000240259	0	AC131055.6	AC131055.6	0	17	n/a	n/a	4.50e-01	1.335
1103481	ENSG00000188130	6266	MAPK12	mitogen-activated protein kinase 12	6300	22	n/a	n/a	3.93e-01	1.335
1102024	ENSG00000182132	29811	KCNIP1	Kv channel interacting protein 1	30820	5	n/a	n/a	3.16e-01	1.335
279933079	ENSG00000238406	0	U7	U7 small nuclear RNA	0	9	n/a	n/a	4.21e-01	1.335
1092588	ENSG00000125648	54924	SLC25A23	solute carrier family 25 (mitochondrial carrier; phosphate carrier), member 23	79085	19	n/a	n/a	3.52e-01	1.335
1102649	ENSG00000184702	5381	SEPT5	septin 5	5413	22	n/a	n/a	4.40e-01	1.335
1090877	ENSG00000111907	7121	TPD52L1	tumor protein D52-like 1	7164	6	n/a	n/a	4.34e-01	1.335
1087634	ENSG00000056487	76622	PHF21B	PHD finger protein 21B	112885	22	n/a	n/a	3.41e-01	1.335
1096719	ENSG00000154553	27040	PDLIM3	PDZ and LIM domain 3	27295	4	n/a	n/a	4.19e-01	1.335
279802091	ENSG00000226686	0	AC012309.5	AC012309.5	0	19	n/a	n/a	4.32e-01	1.334
1100942	ENSG00000175928	36906	LRRN1	leucine rich repeat neuronal 1	57633	3	n/a	n/a	4.25e-01	1.334
1103404	ENSG00000187837	2989	HIST1H1C	histone cluster 1, H1c	3006	6	n/a	n/a	3.72e-01	1.334
1103127	ENSG00000186577	85765	C6orf1	chromosome 6 open reading frame 1	221491	6	n/a	n/a	4.30e-01	1.334
1088969	ENSG00000099326	7550	MZF1	myeloid zinc finger 1	7593	19	n/a	n/a	4.13e-01	1.334
1089971	ENSG00000105357	55587	MYH14	myosin, heavy chain 14, non-muscle	79784	19	n/a	n/a	4.26e-01	1.334
1100813	ENSG00000175221	9881	MED16	mediator complex subunit 16	10025	19	n/a	n/a	4.31e-01	1.334
1091827	ENSG00000119636	55928	C14orf45	chromosome 14 open reading frame 45	80127	14	n/a	n/a	4.40e-01	1.334
1106042	ENSG00000214290	78790	C11orf93	chromosome 11 open reading frame 93	120376	11	n/a	n/a	3.62e-01	1.334
279771064	ENSG00000224040	0	HMGN1P4	high mobility group nucleosome binding domain 1 pseudogene 4	0	1	n/a	n/a	3.82e-01	1.334
1090619	ENSG00000109956	26832	B3GAT1	beta-1,3-glucuronyltransferase 1 (glucuronosyltransferase P)	27087	11	n/a	n/a	3.82e-01	1.334
280035466	ENSG00000251184	0	RP11-101E3.5	RP11-101E3.5	0	9	n/a	n/a	4.35e-01	1.333
1089232	ENSG00000100599	55693	RIN3	Ras and Rab interactor 3	79890	14	n/a	n/a	3.35e-01	1.333
[truncated: 1 more rows]
