# Supplementary material for: Identification of the Molecular Events Involved in the Development of Prefrontal Cortex Through the Analysis of RNA-Seq Data From BrainSpan
Source: ASN Neuro. 2019 Jun 18;11:1759091419854627. doi: 10.1177/1759091419854627 (PMC6582306; doi:10.1177/1759091419854627)
Supplement: Supplemental Material1 - Supplemental material for Identification of the Molecular Events Involved in the Development of Prefrontal Cortex Through the Analysis of RNA-Seq Data From BrainSpan [file Supplemental_Material1.zip › DFC/2/DEGs-2.csv]

id	name	gene-id	gene-symbol	gene-name	entrez-id	chromosome	start-position	end-position	p	fold-change
279750101	ENSG00000219951	0	RP11-378G13.2	RP11-378G13.2	0	6	n/a	n/a	3.93e-01	4.230
279951718	ENSG00000240801	0	AC132217.4	AC132217.4	0	11	n/a	n/a	4.40e-01	4.058
279985225	ENSG00000244428	0	AC006032.1	AC006032.1	0	Y	n/a	n/a	3.61e-01	4.018
1090297	ENSG00000107317	5698	PTGDS	prostaglandin D2 synthase 21kDa (brain)	5730	9	n/a	n/a	4.40e-01	3.714
279928483	ENSG00000237973	0	RP5-857K21.6	RP5-857K21.6	0	1	n/a	n/a	3.96e-01	3.638
279797638	ENSG00000226278	0	PSPHP1	phosphoserine phosphatase pseudogene 1	0	7	n/a	n/a	4.03e-01	3.568
280059868	ENSG00000253668	0	RP11-463C14.1	RP11-463C14.1	0	8	n/a	n/a	4.09e-01	3.404
1099013	ENSG00000167244	3461	IGF2	insulin-like growth factor 2 (somatomedin A)	3481	11	n/a	n/a	3.40e-01	3.336
1096499	ENSG00000152661	2681	GJA1	gap junction protein, alpha 1, 43kDa	2697	6	n/a	n/a	4.33e-01	3.263
1090254	ENSG00000106809	4937	OGN	osteoglycin	4969	9	n/a	n/a	4.38e-01	3.018
279989402	ENSG00000245205	0	RP11-841C19.6	RP11-841C19.6	0	12	n/a	n/a	3.47e-01	3.011
1091747	ENSG00000118785	6656	SPP1	secreted phosphoprotein 1	6696	4	n/a	n/a	4.01e-01	2.945
1099351	ENSG00000168542	1272	COL3A1	collagen, type III, alpha 1	1281	2	n/a	n/a	4.34e-01	2.940
1093004	ENSG00000129009	3646	ISLR	immunoglobulin superfamily containing leucine-rich repeat	3671	15	n/a	n/a	4.42e-01	2.726
1098807	ENSG00000166426	1372	CRABP1	cellular retinoic acid binding protein 1	1381	15	n/a	n/a	3.53e-01	2.651
279710443	ENSG00000207985	1013246	MIR663	microRNA 663	724033	20	n/a	n/a	4.09e-01	2.608
1098685	ENSG00000165985	123649	C1QL3	complement component 1, q subcomponent-like 3	389941	10	n/a	n/a	4.84e-01	2.562
1093101	ENSG00000129965	169900	INS-IGF2	INS-IGF2 readthrough	723961	11	n/a	n/a	3.42e-01	2.549
1090315	ENSG00000107562	6351	CXCL12	chemokine (C-X-C motif) ligand 12	6387	10	n/a	n/a	4.08e-01	2.535
1099534	ENSG00000169313	41377	P2RY12	purinergic receptor P2Y, G-protein coupled, 12	64805	3	n/a	n/a	3.94e-01	2.517
280018615	ENSG00000249855	0	RP11-159F24.4	RP11-159F24.4	0	5	n/a	n/a	4.36e-01	2.484
1088400	ENSG00000081138	1000	CDH7	cadherin 7, type 2	1005	18	n/a	n/a	4.09e-01	2.477
279720824	ENSG00000213326	0	RPS7P11	ribosomal protein S7 pseudogene 11	0	17	n/a	n/a	4.11e-01	2.468
279964486	ENSG00000242262	0	RP11-100N21.1	RP11-100N21.1	0	4	n/a	n/a	4.24e-01	2.404
279752975	ENSG00000221288	1023337	MIR663B	microRNA 663b	100313824	2	n/a	n/a	4.00e-01	2.353
1096270	ENSG00000150907	2292	FOXO1	forkhead box O1	2308	13	n/a	n/a	4.03e-01	2.342
1099300	ENSG00000168329	1513	CX3CR1	chemokine (C-X3-C motif) receptor 1	1524	3	n/a	n/a	3.93e-01	2.296
1099986	ENSG00000171246	4853	NPTX1	neuronal pentraxin I	4884	17	n/a	n/a	3.39e-01	2.295
1098369	ENSG00000164692	1269	COL1A2	collagen, type I, alpha 2	1278	7	n/a	n/a	3.47e-01	2.276
1090487	ENSG00000108821	1268	COL1A1	collagen, type I, alpha 1	1277	17	n/a	n/a	3.54e-01	2.269
1099759	ENSG00000170340	10531	B3GNT2	UDP-GlcNAc:betaGal beta-1,3-N-acetylglucosaminyltransferase 2	10678	2	n/a	n/a	4.47e-01	2.250
279658008	ENSG00000199554	0	U1	U1 spliceosomal RNA	0	1	n/a	n/a	3.95e-01	2.228
279842939	ENSG00000230364	0	RP4-560B9.1	RP4-560B9.1	0	1	n/a	n/a	4.35e-01	2.224
279836646	ENSG00000229807	7460	XIST	X (inactive)-specific transcript (non-protein coding)	7503	X	n/a	n/a	3.94e-01	2.217
1103717	ENSG00000189056	5617	RELN	reelin	5649	7	n/a	n/a	4.01e-01	2.182
1091518	ENSG00000116774	36223	OLFML3	olfactomedin-like 3	56944	1	n/a	n/a	4.00e-01	2.180
1104429	ENSG00000197901	9221	SLC22A6	solute carrier family 22 (organic anion transporter), member 6	9356	11	n/a	n/a	4.39e-01	2.169
279898290	ENSG00000235225	0	AC016712.2	AC016712.2	0	2	n/a	n/a	4.29e-01	2.167
279951772	ENSG00000240808	0	CTD-3236F5.1	CTD-3236F5.1	0	11	n/a	n/a	3.40e-01	2.165
279913647	ENSG00000236713	0	RP11-363I22.3	RP11-363I22.3	0	1	n/a	n/a	3.96e-01	2.154
280096483	ENSG00000256512	0	RP11-860B13.3	RP11-860B13.3	0	12	n/a	n/a	4.32e-01	2.150
280042494	ENSG00000251720	0	U7	U7 small nuclear RNA	0	1	n/a	n/a	4.01e-01	2.132
1101781	ENSG00000180730	122773	SHISA2	shisa homolog 2 (Xenopus laevis)	387914	13	n/a	n/a	4.08e-01	2.126
1093683	ENSG00000133636	4891	NTS	neurotensin	4922	12	n/a	n/a	4.28e-01	2.118
1098684	ENSG00000165983	9183	PTER	phosphotriesterase related	9317	10	n/a	n/a	5.68e-01	2.115
1087194	ENSG00000013297	4978	CLDN11	claudin 11	5010	3	n/a	n/a	4.32e-01	2.091
1101314	ENSG00000177888	111094	ZBTB41	zinc finger and BTB domain containing 41	360023	1	n/a	n/a	4.35e-01	2.080
1096849	ENSG00000155850	1824	SLC26A2	solute carrier family 26 (sulfate transporter), member 2	1836	5	n/a	n/a	3.97e-01	2.077
1096831	ENSG00000155659	11161	VSIG4	V-set and immunoglobulin domain containing 4	11326	X	n/a	n/a	3.96e-01	2.076
1102544	ENSG00000184261	35939	KCNK12	potassium channel, subfamily K, member 12	56660	2	n/a	n/a	3.45e-01	2.072
1094732	ENSG00000139329	4035	LUM	lumican	4060	12	n/a	n/a	4.33e-01	2.059
280031203	ENSG00000250846	1006867	RP11-807H7.1	RP11-807H7.1	100144602	4	n/a	n/a	3.89e-01	2.055
279980848	ENSG00000243988	0	RP11-325K4.1	RP11-325K4.1	0	16	n/a	n/a	4.15e-01	2.040
279817689	ENSG00000228078	0	HLA-U	major histocompatibility complex, class I, U (pseudogene)	0	6	n/a	n/a	4.01e-01	2.031
1087166	ENSG00000011465	1622	DCN	decorin	1634	12	n/a	n/a	4.40e-01	2.020
1093703	ENSG00000133800	10736	LYVE1	lymphatic vessel endothelial hyaluronan receptor 1	10894	11	n/a	n/a	4.06e-01	2.017
1098553	ENSG00000165474	2690	GJB2	gap junction protein, beta 2, 26kDa	2706	13	n/a	n/a	4.37e-01	1.996
279753731	ENSG00000221413	0	AC023593.1	AC023593.1	0	3	n/a	n/a	3.92e-01	1.982
1090199	ENSG00000106460	33955	TMEM106B	transmembrane protein 106B	54664	7	n/a	n/a	4.08e-01	1.975
1097721	ENSG00000162595	8954	DIRAS3	DIRAS family, GTP-binding RAS-like 3	9077	1	n/a	n/a	3.93e-01	1.970
1096364	ENSG00000151655	3673	ITIH2	inter-alpha (globulin) inhibitor H2	3698	10	n/a	n/a	4.41e-01	1.965
1103865	ENSG00000196233	58659	LCOR	ligand dependent nuclear receptor corepressor	84458	10	n/a	n/a	5.27e-01	1.961
1094592	ENSG00000138448	3660	ITGAV	integrin, alpha V (vitronectin receptor, alpha polypeptide, antigen CD51)	3685	2	n/a	n/a	5.65e-01	1.956
1103075	ENSG00000186369	0	RP11-355I22.3	RP11-355I22.3	0	14	n/a	n/a	3.98e-01	1.929
279935226	ENSG00000238757	0	AL031431.1	AL031431.1	0	1	n/a	n/a	4.13e-01	1.926
279973361	ENSG00000243270	0	AC092436.3	AC092436.3	0	4	n/a	n/a	3.91e-01	1.921
1101440	ENSG00000178662	55836	CSRNP3	cysteine-serine-rich nuclear protein 3	80034	2	n/a	n/a	6.70e-01	1.919
279887427	ENSG00000234287	0	RP11-761N21.2	RP11-761N21.2	0	3	n/a	n/a	4.31e-01	1.918
1100084	ENSG00000171659	2840	GPR34	G protein-coupled receptor 34	2857	X	n/a	n/a	4.17e-01	1.911
1087601	ENSG00000054598	2280	FOXC1	forkhead box C1	2296	6	n/a	n/a	4.16e-01	1.910
279822115	ENSG00000228477	0	RP3-342P20.2	RP3-342P20.2	0	1	n/a	n/a	3.49e-01	1.907
279658302	ENSG00000199645	0	U6	U6 spliceosomal RNA	0	5	n/a	n/a	3.98e-01	1.906
1096518	ENSG00000152785	647	BMP3	bone morphogenetic protein 3	651	4	n/a	n/a	3.93e-01	1.905
1097144	ENSG00000158270	56746	COLEC12	collectin sub-family member 12	81035	18	n/a	n/a	4.42e-01	1.905
279708301	ENSG00000207570	128157	MIR9-2	microRNA 9-2	407047	5	n/a	n/a	4.33e-01	1.902
1103605	ENSG00000188647	119609	PTAR1	protein prenyltransferase alpha subunit repeat containing 1	375743	9	n/a	n/a	3.90e-01	1.902
1094217	ENSG00000136603	6462	SKIL	SKI-like oncogene	6498	3	n/a	n/a	3.95e-01	1.898
279901845	ENSG00000235582	0	RP11-448G4.2	RP11-448G4.2	0	1	n/a	n/a	3.44e-01	1.894
279891617	ENSG00000234665	0	RP11-262H14.3	RP11-262H14.3	0	9	n/a	n/a	3.98e-01	1.892
1088534	ENSG00000085491	29690	SLC25A24	solute carrier family 25 (mitochondrial carrier; phosphate carrier), member 24	29957	1	n/a	n/a	6.71e-01	1.890
1092093	ENSG00000121742	10646	GJB6	gap junction protein, beta 6, 30kDa	10804	13	n/a	n/a	4.41e-01	1.888
279819830	ENSG00000228283	0	RP11-497D6.2	RP11-497D6.2	0	6	n/a	n/a	4.49e-01	1.884
1099773	ENSG00000170385	7734	SLC30A1	solute carrier family 30 (zinc transporter), member 1	7779	1	n/a	n/a	4.09e-01	1.878
1091466	ENSG00000116406	56068	EDEM3	ER degradation enhancer, mannosidase alpha-like 3	80267	1	n/a	n/a	6.70e-01	1.877
1094825	ENSG00000139973	58085	SYT16	synaptotagmin XVI	83851	14	n/a	n/a	3.99e-01	1.875
1089018	ENSG00000099937	3036	SERPIND1	serpin peptidase inhibitor, clade D (heparin cofactor), member 1	3053	22	n/a	n/a	3.35e-01	1.875
1097445	ENSG00000160551	36824	TAOK1	TAO kinase 1	57551	17	n/a	n/a	4.02e-01	1.874
1093136	ENSG00000130203	345	APOE	apolipoprotein E	348	19	n/a	n/a	3.39e-01	1.874
1100904	ENSG00000175745	6983	NR2F1	nuclear receptor subfamily 2, group F, member 1	7025	5	n/a	n/a	3.37e-01	1.870
1097003	ENSG00000157103	6493	SLC6A1	solute carrier family 6 (neurotransmitter transporter, GABA), member 1	6529	3	n/a	n/a	4.25e-01	1.863
280072660	ENSG00000254571	0	RP11-60I3.4	RP11-60I3.4	0	9	n/a	n/a	4.44e-01	1.857
1100277	ENSG00000172461	10543	FUT9	fucosyltransferase 9 (alpha (1,3) fucosyltransferase)	10690	6	n/a	n/a	3.97e-01	1.846
1105795	ENSG00000213002	0	AC120194.1	AC120194.1	0	8	n/a	n/a	4.28e-01	1.840
1095291	ENSG00000143320	1373	CRABP2	cellular retinoic acid binding protein 2	1382	1	n/a	n/a	3.55e-01	1.840
1098206	ENSG00000164114	55687	MAP9	microtubule-associated protein 9	79884	4	n/a	n/a	5.45e-01	1.837
1094511	ENSG00000138061	1534	CYP1B1	cytochrome P450, family 1, subfamily B, polypeptide 1	1545	2	n/a	n/a	3.37e-01	1.836
1096106	ENSG00000149212	80328	SESN3	sestrin 3	143686	11	n/a	n/a	3.92e-01	1.835
1097893	ENSG00000163191	6249	S100A11	S100 calcium binding protein A11	6282	1	n/a	n/a	4.28e-01	1.831
1100464	ENSG00000173372	708	C1QA	complement component 1, q subcomponent, A chain	712	1	n/a	n/a	4.04e-01	1.831
1099927	ENSG00000171051	2341	FPR1	formyl peptide receptor 1	2357	19	n/a	n/a	4.42e-01	1.831
1102945	ENSG00000185904	59046	RP11-178A10.1	RP11-178A10.1	84856	10	n/a	n/a	4.03e-01	1.827
1096455	ENSG00000152332	79250	UHMK1	U2AF homology motif (UHM) kinase 1	127933	1	n/a	n/a	4.30e-01	1.825
279750659	ENSG00000220522	0	RP1-177A13.1	RP1-177A13.1	0	6	n/a	n/a	4.23e-01	1.825
279843847	ENSG00000230444	0	TFAMP1	transcription factor A, mitochondrial pseudogene 1	0	7	n/a	n/a	4.36e-01	1.821
1098689	ENSG00000165997	85705	ARL5B	ADP-ribosylation factor-like 5B	221079	10	n/a	n/a	3.91e-01	1.820
279987952	ENSG00000244705	0	RP11-133K1.1	RP11-133K1.1	0	15	n/a	n/a	4.29e-01	1.819
280036320	ENSG00000251260	0	WDFY3-AS1	WDFY3 antisense RNA 1 (non-protein coding)	0	4	n/a	n/a	4.06e-01	1.817
1093068	ENSG00000129538	6003	RNASE1	ribonuclease, RNase A family, 1 (pancreatic)	6035	14	n/a	n/a	4.06e-01	1.816
279978639	ENSG00000243742	76641	RPLP0P2	ribosomal protein, large, P0 pseudogene 2	113157	11	n/a	n/a	4.32e-01	1.815
279810851	ENSG00000227437	0	RP11-179H18.5	RP11-179H18.5	0	10	n/a	n/a	3.38e-01	1.815
280064836	ENSG00000254010	0	RP11-103H7.5	RP11-103H7.5	0	8	n/a	n/a	4.11e-01	1.814
1103465	ENSG00000188064	7434	WNT7B	wingless-type MMTV integration site family, member 7B	7477	22	n/a	n/a	4.33e-01	1.809
1095499	ENSG00000144476	36286	CXCR7	chemokine (C-X-C motif) receptor 7	57007	2	n/a	n/a	3.95e-01	1.808
279938412	ENSG00000239256	0	RP11-22N12.1	RP11-22N12.1	0	17	n/a	n/a	3.90e-01	1.805
1090213	ENSG00000106546	193	AHR	aryl hydrocarbon receptor	196	7	n/a	n/a	4.03e-01	1.805
1102841	ENSG00000185477	94594	GPRIN3	GPRIN family member 3	285513	4	n/a	n/a	3.97e-01	1.804
279725976	ENSG00000213942	0	RP1-102E24.1	RP1-102E24.1	0	12	n/a	n/a	3.98e-01	1.804
1093787	ENSG00000134294	33698	SLC38A2	solute carrier family 38, member 2	54407	12	n/a	n/a	4.07e-01	1.802
1094698	ENSG00000139163	34789	ETNK1	ethanolamine kinase 1	55500	12	n/a	n/a	4.09e-01	1.801
1091101	ENSG00000113594	3952	LIFR	leukemia inhibitory factor receptor alpha	3977	5	n/a	n/a	4.31e-01	1.800
1090255	ENSG00000106819	34118	ASPN	asporin	54829	9	n/a	n/a	3.36e-01	1.796
1096280	ENSG00000151012	23410	SLC7A11	solute carrier family 7 (anionic amino acid transporter light chain, xc- system), member 11	23657	4	n/a	n/a	4.40e-01	1.791
1098872	ENSG00000166710	564	B2M	beta-2-microglobulin	567	15	n/a	n/a	3.90e-01	1.788
279808673	ENSG00000227227	0	AC017101.10	AC017101.10	0	2	n/a	n/a	4.00e-01	1.785
280135548	ENSG00000259580	0	RP11-37C7.1	RP11-37C7.1	0	15	n/a	n/a	3.99e-01	1.784
279848640	ENSG00000230863	0	RP4-595K12.2	RP4-595K12.2	0	1	n/a	n/a	4.09e-01	1.783
279772504	ENSG00000224094	0	RP11-578F5.1	RP11-578F5.1	0	3	n/a	n/a	3.52e-01	1.780
1086870	ENSG00000000971	3057	CFH	complement factor H	3075	1	n/a	n/a	4.42e-01	1.778
279812395	ENSG00000227582	0	RP11-262H14.7	RP11-262H14.7	0	9	n/a	n/a	3.93e-01	1.777
1096051	ENSG00000148700	117	ADD3	adducin 3 (gamma)	120	10	n/a	n/a	4.30e-01	1.775
1096537	ENSG00000152977	7502	ZIC1	Zic family member 1	7545	3	n/a	n/a	4.42e-01	1.774
1099681	ENSG00000169967	10588	MAP3K2	mitogen-activated protein kinase kinase kinase 2	10746	2	n/a	n/a	4.29e-01	1.773
1096481	ENSG00000152495	810	CAMK4	calcium/calmodulin-dependent protein kinase IV	814	5	n/a	n/a	3.94e-01	1.773
1093487	ENSG00000132386	5144	SERPINF1	serpin peptidase inhibitor, clade F (alpha-2 antiplasmin, pigment epithelium derived factor), member 1	5176	17	n/a	n/a	4.37e-01	1.770
1096461	ENSG00000152402	2960	GUCY1A2	guanylate cyclase 1, soluble, alpha 2	2977	11	n/a	n/a	3.91e-01	1.770
1104558	ENSG00000198252	6775	STYX	serine/threonine/tyrosine interacting protein	6815	14	n/a	n/a	4.35e-01	1.768
1091113	ENSG00000113658	4065	SMAD5	SMAD family member 5	4090	5	n/a	n/a	4.72e-01	1.767
1089452	ENSG00000101752	36807	MIB1	mindbomb homolog 1 (Drosophila)	57534	18	n/a	n/a	4.36e-01	1.767
279802716	ENSG00000226744	0	AC079781.5	AC079781.5	0	7	n/a	n/a	4.24e-01	1.764
1090959	ENSG00000112414	36487	GPR126	G protein-coupled receptor 126	57211	6	n/a	n/a	3.92e-01	1.764
279740217	ENSG00000215447	0	BX322557.10	BX322557.10	0	21	n/a	n/a	3.94e-01	1.763
1092224	ENSG00000122862	5520	SRGN	serglycin	5552	10	n/a	n/a	3.92e-01	1.761
279706614	ENSG00000207259	1013509	SNORD116-20	small nucleolar RNA, C/D box 116-20	100033431	15	n/a	n/a	4.94e-01	1.760
1101877	ENSG00000181234	60163	TMEM132C	transmembrane protein 132C	92293	12	n/a	n/a	3.39e-01	1.760
1093687	ENSG00000133657	55375	ATP13A3	ATPase type 13A3	79572	3	n/a	n/a	4.08e-01	1.758
1094386	ENSG00000137449	79534	CPEB2	cytoplasmic polyadenylation element binding protein 2	132864	4	n/a	n/a	3.95e-01	1.757
1090809	ENSG00000111615	10944	KRR1	KRR1, small subunit (SSU) processome component, homolog (yeast)	11103	12	n/a	n/a	4.76e-01	1.756
1100465	ENSG00000173376	55428	NDNF	neuron-derived neurotrophic factor	79625	4	n/a	n/a	3.92e-01	1.756
1100259	ENSG00000172380	35255	GNG12	guanine nucleotide binding protein (G protein), gamma 12	55970	1	n/a	n/a	3.98e-01	1.755
1097839	ENSG00000162998	2471	FRZB	frizzled-related protein	2487	2	n/a	n/a	4.13e-01	1.754
1106675	ENSG00000223768	0	LINC00205	long intergenic non-protein coding RNA 205	0	21	n/a	n/a	3.95e-01	1.752
279884923	ENSG00000234061	0	AC007969.4	AC007969.4	0	2	n/a	n/a	4.46e-01	1.752
1092153	ENSG00000122254	9812	HS3ST2	heparan sulfate (glucosamine) 3-O-sulfotransferase 2	9956	16	n/a	n/a	4.00e-01	1.751
1093963	ENSG00000135333	2030	EPHA7	EPH receptor A7	2045	6	n/a	n/a	3.95e-01	1.750
1096491	ENSG00000152583	8346	SPARCL1	SPARC-like 1 (hevin)	8404	4	n/a	n/a	4.35e-01	1.746
1101702	ENSG00000180233	85883	ZNRF2	zinc and ring finger 2	223082	7	n/a	n/a	4.10e-01	1.745
279753206	ENSG00000221324	0	AL590787.1	AL590787.1	0	13	n/a	n/a	4.02e-01	1.742
280049900	ENSG00000252793	0	5S_rRNA	5S ribosomal RNA	0	5	n/a	n/a	3.97e-01	1.741
279807753	ENSG00000227146	0	ZDHHC20-AS1	ZDHHC20 antisense RNA 1 (non-protein coding)	0	13	n/a	n/a	3.98e-01	1.740
1094401	ENSG00000137502	27059	RAB30	RAB30, member RAS oncogene family	27314	11	n/a	n/a	3.90e-01	1.739
1103105	ENSG00000186479	125502	RGS7BP	regulator of G-protein signaling 7 binding protein	401190	5	n/a	n/a	3.91e-01	1.736
280033910	ENSG00000251062	0	CTD-2218G20.1	CTD-2218G20.1	0	5	n/a	n/a	4.05e-01	1.732
279861446	ENSG00000231991	301	ANXA2P2	annexin A2 pseudogene 2	304	9	n/a	n/a	3.63e-01	1.732
1091511	ENSG00000116747	6698	TROVE2	TROVE domain family, member 2	6738	1	n/a	n/a	5.26e-01	1.730
280022525	ENSG00000250144	0	RP11-553P9.1	RP11-553P9.1	0	4	n/a	n/a	4.33e-01	1.729
279843720	ENSG00000230435	0	AC004160.4	AC004160.4	0	7	n/a	n/a	4.08e-01	1.726
1091786	ENSG00000119314	9847	ROD1	ROD1 regulator of differentiation 1 (S. pombe)	9991	9	n/a	n/a	5.67e-01	1.726
1102135	ENSG00000182578	1425	CSF1R	colony stimulating factor 1 receptor	1436	5	n/a	n/a	3.96e-01	1.726
1098279	ENSG00000164327	90098	RICTOR	RPTOR independent companion of MTOR, complex 2	253260	5	n/a	n/a	4.83e-01	1.725
279621256	ENSG00000197334	0	AC032027.1	AC032027.1	0	8	n/a	n/a	5.21e-01	1.725
279833635	ENSG00000229503	0	AC092155.1	AC092155.1	0	2	n/a	n/a	3.37e-01	1.722
1099498	ENSG00000169193	59959	CCDC126	coiled-coil domain containing 126	90693	7	n/a	n/a	4.31e-01	1.721
280098636	ENSG00000256771	0	ZNF253	zinc finger protein 253	0	19	n/a	n/a	4.09e-01	1.721
1093828	ENSG00000134532	6620	SOX5	SRY (sex determining region Y)-box 5	6660	12	n/a	n/a	3.96e-01	1.720
279763443	ENSG00000223388	0	AC091736.11	AC091736.11	0	7	n/a	n/a	3.35e-01	1.713
279839342	ENSG00000230043	0	TMSL6	thymosin-like 6 (pseudogene)	0	20	n/a	n/a	4.16e-01	1.713
1094889	ENSG00000140450	60120	ARRDC4	arrestin domain containing 4	91947	15	n/a	n/a	4.11e-01	1.713
1091995	ENSG00000120738	1945	EGR1	early growth response 1	1958	5	n/a	n/a	3.47e-01	1.713
1096487	ENSG00000152558	77624	TMEM123	transmembrane protein 123	114908	11	n/a	n/a	5.63e-01	1.710
1092865	ENSG00000127863	34793	TNFRSF19	tumor necrosis factor receptor superfamily, member 19	55504	13	n/a	n/a	3.98e-01	1.710
279959910	ENSG00000241781	0	AL161626.1	AL161626.1	0	9	n/a	n/a	3.86e-01	1.707
279900973	ENSG00000235499	0	AC073046.25	AC073046.25	0	2	n/a	n/a	3.95e-01	1.706
279956709	ENSG00000241434	0	CTD-2224J9.4	CTD-2224J9.4	0	19	n/a	n/a	3.92e-01	1.704
279806307	ENSG00000227018	0	IL6STP1	interleukin 6 signal transducer (gp130, oncostatin M receptor) pseudogene 1	0	17	n/a	n/a	7.33e-01	1.702
1101252	ENSG00000177551	4777	NHLH2	nescient helix loop helix 2	4808	1	n/a	n/a	4.44e-01	1.701
1101582	ENSG00000179454	34102	KLHL28	kelch-like 28 (Drosophila)	54813	14	n/a	n/a	4.20e-01	1.701
1098248	ENSG00000164237	79589	CMBL	carboxymethylenebutenolidase homolog (Pseudomonas)	134147	5	n/a	n/a	3.93e-01	1.700
1095401	ENSG00000143815	3905	LBR	lamin B receptor	3930	1	n/a	n/a	3.94e-01	1.700
1102858	ENSG00000185551	6984	NR2F2	nuclear receptor subfamily 2, group F, member 2	7026	15	n/a	n/a	3.92e-01	1.697
1088788	ENSG00000091039	77600	OSBPL8	oxysterol binding protein-like 8	114882	12	n/a	n/a	4.32e-01	1.695
279928878	ENSG00000238003	0	RP11-465N4.2	RP11-465N4.2	0	1	n/a	n/a	3.50e-01	1.692
1102762	ENSG00000185127	122352	C6orf120	chromosome 6 open reading frame 120	387263	6	n/a	n/a	4.13e-01	1.691
1100936	ENSG00000175899	3	A2M	alpha-2-macroglobulin	2	12	n/a	n/a	4.06e-01	1.691
279898421	ENSG00000235241	0	RP11-108M9.5	RP11-108M9.5	0	1	n/a	n/a	4.20e-01	1.690
1098718	ENSG00000166128	31242	RAB8B	RAB8B, member RAS oncogene family	51762	15	n/a	n/a	3.95e-01	1.688
1095134	ENSG00000142173	1283	COL6A2	collagen, type VI, alpha 2	1292	21	n/a	n/a	3.42e-01	1.688
279903355	ENSG00000235720	0	RP11-340I6.6	RP11-340I6.6	0	7	n/a	n/a	4.51e-01	1.686
1092979	ENSG00000128791	36323	TWSG1	twisted gastrulation homolog 1 (Drosophila)	57045	18	n/a	n/a	5.78e-01	1.685
1088617	ENSG00000087303	22552	NID2	nidogen 2 (osteonidogen)	22795	14	n/a	n/a	4.24e-01	1.683
1099377	ENSG00000168672	81301	FAM84B	family with sequence similarity 84, member B	157638	8	n/a	n/a	4.01e-01	1.682
279996040	ENSG00000247614	0	AC119673.1	AC119673.1	0	1	n/a	n/a	3.92e-01	1.681
1093875	ENSG00000134817	0	APLNR	apelin receptor	0	11	n/a	n/a	4.16e-01	1.681
280131732	ENSG00000259367	0	RP11-815J21.4	RP11-815J21.4	0	15	n/a	n/a	4.30e-01	1.678
279746067	ENSG00000217165	0	RP1-202I21.5	RP1-202I21.5	0	6	n/a	n/a	5.39e-01	1.677
1088225	ENSG00000076641	35112	PAG1	phosphoprotein associated with glycosphingolipid microdomains 1	55824	8	n/a	n/a	3.89e-01	1.676
1094807	ENSG00000139826	59135	ABHD13	abhydrolase domain containing 13	84945	13	n/a	n/a	4.38e-01	1.676
1105773	ENSG00000212928	0	AL391152.1	AL391152.1	0	14	n/a	n/a	3.90e-01	1.675
1103752	ENSG00000189184	33801	PCDH18	protocadherin 18	54510	4	n/a	n/a	3.89e-01	1.675
279750791	ENSG00000220635	0	KRASP1	v-Ki-ras2 Kirsten rat sarcoma viral oncogene homolog pseudogene 1	0	6	n/a	n/a	3.96e-01	1.674
1092955	ENSG00000128606	10088	LRRC17	leucine rich repeat containing 17	10234	7	n/a	n/a	4.42e-01	1.673
1091122	ENSG00000113742	56116	CPEB4	cytoplasmic polyadenylation element binding protein 4	80315	5	n/a	n/a	4.00e-01	1.673
1097591	ENSG00000161813	76654	LARP4	La ribonucleoprotein domain family, member 4	113251	12	n/a	n/a	6.84e-01	1.673
279732919	ENSG00000214748	0	RP11-332E4.1	RP11-332E4.1	0	X	n/a	n/a	3.70e-01	1.673
279984620	ENSG00000244361	0	RP11-1C1.1	RP11-1C1.1	0	5	n/a	n/a	4.05e-01	1.670
1091545	ENSG00000116962	4780	NID1	nidogen 1	4811	1	n/a	n/a	3.47e-01	1.669
1097834	ENSG00000162980	25974	ARL5A	ADP-ribosylation factor-like 5A	26225	2	n/a	n/a	4.09e-01	1.669
1088037	ENSG00000071794	6557	HLTF	helicase-like transcription factor	6596	3	n/a	n/a	3.92e-01	1.668
1094964	ENSG00000140945	1007	CDH13	cadherin 13, H-cadherin (heart)	1012	16	n/a	n/a	3.96e-01	1.667
279708889	ENSG00000207690	1013207	MIR630	microRNA 630	693215	15	n/a	n/a	4.57e-01	1.667
1092601	ENSG00000125730	714	C3	complement component 3	718	19	n/a	n/a	4.00e-01	1.665
279945356	ENSG00000240087	0	RP11-254B13.1	RP11-254B13.1	0	12	n/a	n/a	3.47e-01	1.663
279954768	ENSG00000241202	0	ZIC4-AS1	ZIC4 antisense RNA 1 (non-protein coding)	0	3	n/a	n/a	3.93e-01	1.662
1102801	ENSG00000185272	33326	RBM11	RNA binding motif protein 11	54033	21	n/a	n/a	5.76e-01	1.660
1100212	ENSG00000172209	2828	GPR22	G protein-coupled receptor 22	2845	7	n/a	n/a	4.11e-01	1.659
280071313	ENSG00000254473	0	RP11-522I20.3	RP11-522I20.3	0	9	n/a	n/a	4.02e-01	1.658
1089564	ENSG00000102531	22618	FNDC3A	fibronectin type III domain containing 3A	22862	13	n/a	n/a	4.00e-01	1.657
1093584	ENSG00000132872	6820	SYT4	synaptotagmin IV	6860	18	n/a	n/a	4.09e-01	1.656
1098549	ENSG00000165457	2334	FOLR2	folate receptor 2 (fetal)	2350	11	n/a	n/a	4.07e-01	1.655
279468137	ENSG00000175741	0	RWDD4P2	RWD domain containing 4 pseudogene 2	0	7	n/a	n/a	4.09e-01	1.654
1088620	ENSG00000087448	36815	KLHDC5	kelch domain containing 5	57542	12	n/a	n/a	4.33e-01	1.654
1091076	ENSG00000113389	4852	NPR3	natriuretic peptide receptor C/guanylate cyclase C (atrionatriuretic peptide receptor C)	4883	5	n/a	n/a	4.01e-01	1.654
1091442	ENSG00000116191	34392	RALGPS2	Ral GEF with PH domain and SH3 binding motif 2	55103	1	n/a	n/a	3.93e-01	1.653
1105064	ENSG00000204262	1281	COL5A2	collagen, type V, alpha 2	1290	2	n/a	n/a	4.42e-01	1.653
279500356	ENSG00000180172	0	RPS12P23	ribosomal protein S12 pseudogene 23	0	13	n/a	n/a	3.60e-01	1.653
279160133	ENSG00000145835	0	CDKN2AIPNLP2	CDKN2A interacting protein N-terminal like pseudogene 2	0	2	n/a	n/a	3.95e-01	1.651
279869021	ENSG00000232654	0	FAM136BP	family with sequence similarity 136, member B, pseudogene	0	6	n/a	n/a	4.08e-01	1.649
1098237	ENSG00000164187	60156	LMBRD2	LMBR1 domain containing 2	92255	5	n/a	n/a	4.29e-01	1.649
1104332	ENSG00000197601	58399	FAR1	fatty acyl CoA reductase 1	84188	11	n/a	n/a	3.95e-01	1.649
1090738	ENSG00000111052	8748	LIN7A	lin-7 homolog A (C. elegans)	8825	12	n/a	n/a	4.01e-01	1.649
1097954	ENSG00000163428	77728	LRRC58	leucine rich repeat containing 58	116064	3	n/a	n/a	4.29e-01	1.646
1098106	ENSG00000163848	7663	ZNF148	zinc finger protein 148	7707	3	n/a	n/a	4.35e-01	1.645
1088606	ENSG00000087245	4287	MMP2	matrix metallopeptidase 2 (gelatinase A, 72kDa gelatinase, 72kDa type IV collagenase)	4313	16	n/a	n/a	4.31e-01	1.645
279770640	ENSG00000224002	0	AC090099.2	AC090099.2	0	11	n/a	n/a	4.08e-01	1.644
280081608	ENSG00000255138	0	RP11-113D6.8	RP11-113D6.8	0	11	n/a	n/a	4.06e-01	1.643
280123223	ENSG00000258882	0	CTD-2277K2.1	CTD-2277K2.1	0	14	n/a	n/a	4.05e-01	1.642
1096305	ENSG00000151233	93968	GXYLT1	glucoside xylosyltransferase 1	283464	12	n/a	n/a	3.99e-01	1.642
1102906	ENSG00000185742	124974	C11orf87	chromosome 11 open reading frame 87	399947	11	n/a	n/a	4.41e-01	1.640
1087211	ENSG00000014123	23131	UFL1	UFM1-specific ligase 1	23376	6	n/a	n/a	4.81e-01	1.639
1097936	ENSG00000163359	1284	COL6A3	collagen, type VI, alpha 3	1293	2	n/a	n/a	4.40e-01	1.638
1108345	ENSG00000234631	0	AL162407.1	CDNA FLJ20147 fis, clone COL07954HCG1781466Uncharacterized protein	0	10	n/a	n/a	4.01e-01	1.637
1087791	ENSG00000065243	5554	PKN2	protein kinase N2	5586	1	n/a	n/a	4.03e-01	1.637
1106625	ENSG00000223496	78706	EXOSC6	exosome component 6	118460	16	n/a	n/a	3.92e-01	1.637
1099432	ENSG00000168906	4119	MAT2A	methionine adenosyltransferase II, alpha	4144	2	n/a	n/a	3.61e-01	1.635
1086877	ENSG00000001561	22631	ENPP4	ectonucleotide pyrophosphatase/phosphodiesterase 4 (putative)	22875	6	n/a	n/a	4.12e-01	1.635
279922723	ENSG00000237481	0	RP4-803J11.2	RP4-803J11.2	0	1	n/a	n/a	4.05e-01	1.634
1089778	ENSG00000104290	7930	FZD3	frizzled family receptor 3	7976	8	n/a	n/a	5.81e-01	1.634
1104320	ENSG00000197575	0	RPS17P2	ribosomal protein S17 pseudogene 2	0	5	n/a	n/a	3.92e-01	1.633
1095165	ENSG00000142494	34533	SLC47A1	solute carrier family 47, member 1	55244	17	n/a	n/a	4.40e-01	1.632
1093014	ENSG00000129128	38019	SPCS3	signal peptidase complex subunit 3 homolog (S. cerevisiae)	60559	4	n/a	n/a	4.04e-01	1.631
1101823	ENSG00000180917	35072	FTSJD1	FtsJ methyltransferase domain containing 1	55783	16	n/a	n/a	5.08e-01	1.631
279966788	ENSG00000242516	125439	RP11-413E6.8	RP11-413E6.8	401074	3	n/a	n/a	5.34e-01	1.630
1096728	ENSG00000154642	33442	C21orf91	chromosome 21 open reading frame 91	54149	21	n/a	n/a	5.28e-01	1.629
279864270	ENSG00000232241	0	DYNLT3P1	dynein, light chain, Tctex-type 3 pseudogene 1	0	20	n/a	n/a	4.21e-01	1.628
1101669	ENSG00000180008	78920	SOCS4	suppressor of cytokine signaling 4	122809	14	n/a	n/a	4.72e-01	1.626
1096822	ENSG00000155545	81690	MIER3	mesoderm induction early response 1, family member 3	166968	5	n/a	n/a	4.21e-01	1.626
1088252	ENSG00000077264	5031	PAK3	p21 protein (Cdc42/Rac)-activated kinase 3	5063	X	n/a	n/a	3.94e-01	1.625
1091626	ENSG00000117533	8605	VAMP4	vesicle-associated membrane protein 4	8674	1	n/a	n/a	3.95e-01	1.621
1096299	ENSG00000151151	90107	IPMK	inositol polyphosphate multikinase	253430	10	n/a	n/a	4.06e-01	1.620
1101536	ENSG00000179144	81729	GIMAP7	GTPase, IMAP family member 7	168537	7	n/a	n/a	3.98e-01	1.619
1097702	ENSG00000162511	7759	LAPTM5	lysosomal protein transmembrane 5	7805	1	n/a	n/a	3.93e-01	1.619
1087800	ENSG00000065413	60057	ANKRD44	ankyrin repeat domain 44	91526	2	n/a	n/a	3.97e-01	1.619
1086972	ENSG00000005889	7500	ZFX	zinc finger protein, X-linked	7543	X	n/a	n/a	4.13e-01	1.619
1087698	ENSG00000060982	583	BCAT1	branched chain amino-acid transaminase 1, cytosolic	586	12	n/a	n/a	4.14e-01	1.618
1105423	ENSG00000205269	1002442	TMEM170B	transmembrane protein 170B	100113407	6	n/a	n/a	3.92e-01	1.617
1095235	ENSG00000143033	22579	MTF2	metal response element binding transcription factor 2	22823	1	n/a	n/a	3.90e-01	1.617
1092311	ENSG00000123575	79794	FAM199X	family with sequence similarity 199, X-linked	139231	X	n/a	n/a	4.36e-01	1.616
1088063	ENSG00000072364	26870	AFF4	AF4/FMR2 family, member 4	27125	5	n/a	n/a	4.00e-01	1.616
1104150	ENSG00000197045	2747	GMFB	glia maturation factor, beta	2764	14	n/a	n/a	4.05e-01	1.615
1096563	ENSG00000153162	650	BMP6	bone morphogenetic protein 6	654	6	n/a	n/a	4.28e-01	1.615
280123593	ENSG00000258903	0	RP11-355I22.2	RP11-355I22.2	0	14	n/a	n/a	3.92e-01	1.614
1095750	ENSG00000146247	34312	PHIP	pleckstrin homology domain interacting protein	55023	6	n/a	n/a	3.95e-01	1.613
1104376	ENSG00000197747	6248	S100A10	S100 calcium binding protein A10	6281	1	n/a	n/a	4.27e-01	1.613
1101179	ENSG00000177181	94381	RIMKLA	ribosomal modification protein rimK-like family member A	284716	1	n/a	n/a	4.11e-01	1.612
1101984	ENSG00000181904	79612	C5orf24	chromosome 5 open reading frame 24	134553	5	n/a	n/a	3.99e-01	1.612
279781849	ENSG00000224911	0	AC015936.3	AC015936.3	0	17	n/a	n/a	3.98e-01	1.611
1092995	ENSG00000128923	33920	FAM63B	family with sequence similarity 63, member B	54629	15	n/a	n/a	4.10e-01	1.611
280128568	ENSG00000259185	0	RP11-56B16.4	RP11-56B16.4	0	15	n/a	n/a	3.99e-01	1.610
279990172	ENSG00000245526	165799	LINC00461	long intergenic non-protein coding RNA 461	645323	5	n/a	n/a	4.24e-01	1.609
279949691	ENSG00000240553	0	RP1-184J9.2	RP1-184J9.2	0	1	n/a	n/a	3.94e-01	1.608
1097983	ENSG00000163513	7006	TGFBR2	transforming growth factor, beta receptor II (70/80kDa)	7048	3	n/a	n/a	3.95e-01	1.608
1087992	ENSG00000070540	34351	WIPI1	WD repeat domain, phosphoinositide interacting 1	55062	17	n/a	n/a	3.90e-01	1.608
1103573	ENSG00000188517	58771	COL25A1	collagen, type XXV, alpha 1	84570	4	n/a	n/a	3.99e-01	1.608
279784307	ENSG00000225135	0	RP11-361F15.2	RP11-361F15.2	0	6	n/a	n/a	4.07e-01	1.608
1087565	ENSG00000051523	1524	CYBA	cytochrome b-245, alpha polypeptide	1535	16	n/a	n/a	3.98e-01	1.607
1097680	ENSG00000162409	5531	PRKAA2	protein kinase, AMP-activated, alpha 2 catalytic subunit	5563	1	n/a	n/a	6.16e-01	1.607
1100223	ENSG00000172260	90401	NEGR1	neuronal growth regulator 1	257194	1	n/a	n/a	3.71e-01	1.607
1098487	ENSG00000165168	1525	CYBB	cytochrome b-245, beta polypeptide	1536	X	n/a	n/a	4.09e-01	1.607
280133825	ENSG00000259486	0	ZIM2	Zinc finger imprinted 2	0	19	n/a	n/a	4.11e-01	1.606
1087873	ENSG00000067167	23226	TRAM1	translocation associated membrane protein 1	23471	8	n/a	n/a	4.35e-01	1.606
1096540	ENSG00000153006	94641	SREK1IP1	SREK1-interacting protein 1	285672	5	n/a	n/a	4.00e-01	1.606
1090671	ENSG00000110422	9969	HIPK3	homeodomain interacting protein kinase 3	10114	11	n/a	n/a	4.32e-01	1.602
279753311	ENSG00000221343	0	AC010422.1	AC010422.1	0	19	n/a	n/a	4.24e-01	1.601
1089772	ENSG00000104219	30683	ZDHHC2	zinc finger, DHHC-type containing 2	51201	8	n/a	n/a	4.34e-01	1.601
1087677	ENSG00000059758	5096	CDK17	cyclin-dependent kinase 17	5128	12	n/a	n/a	4.33e-01	1.601
1104174	ENSG00000197121	55857	PGAP1	post-GPI attachment to proteins 1	80055	2	n/a	n/a	4.17e-01	1.601
1104214	ENSG00000197256	25708	KANK2	KN motif and ankyrin repeat domains 2	25959	19	n/a	n/a	3.53e-01	1.601
280098467	ENSG00000256747	0	RP11-860B13.1	RP11-860B13.1	0	12	n/a	n/a	4.11e-01	1.601
1100716	ENSG00000174749	79529	C4orf32	chromosome 4 open reading frame 32	132720	4	n/a	n/a	3.96e-01	1.601
279765139	ENSG00000223540	0	RPS15AP5	ribosomal protein S15a pseudogene 5	0	10	n/a	n/a	4.35e-01	1.598
1088638	ENSG00000088179	5743	PTPN4	protein tyrosine phosphatase, non-receptor type 4 (megakaryocyte)	5775	2	n/a	n/a	4.05e-01	1.598
1097879	ENSG00000163132	4461	MSX1	msh homeobox 1	4487	4	n/a	n/a	3.67e-01	1.598
1090970	ENSG00000112531	9307	QKI	QKI, KH domain containing, RNA binding	9444	6	n/a	n/a	4.10e-01	1.598
1096867	ENSG00000155970	94787	EFHA2	EF-hand domain family, member A2	286097	8	n/a	n/a	3.89e-01	1.597
1088439	ENSG00000082258	900	CCNT2	cyclin T2	905	2	n/a	n/a	4.09e-01	1.597
1099561	ENSG00000169439	6347	SDC2	syndecan 2	6383	8	n/a	n/a	4.09e-01	1.595
1089276	ENSG00000100852	391	ARHGAP5	Rho GTPase activating protein 5	394	14	n/a	n/a	4.50e-01	1.595
1101791	ENSG00000180776	90138	ZDHHC20	zinc finger, DHHC-type containing 20	253832	13	n/a	n/a	3.97e-01	1.594
1092837	ENSG00000127528	10218	KLF2	Kruppel-like factor 2 (lung)	10365	19	n/a	n/a	4.27e-01	1.593
1094622	ENSG00000138653	41176	NDST4	N-deacetylase/N-sulfotransferase (heparan glucosaminyl) 4	64579	4	n/a	n/a	4.31e-01	1.593
279902412	ENSG00000235635	0	AC016644.1	AC016644.1	0	5	n/a	n/a	3.92e-01	1.592
1105306	ENSG00000204894	0	RP11-208G20.2	RP11-208G20.2	0	7	n/a	n/a	3.53e-01	1.592
1086922	ENSG00000004799	5134	PDK4	pyruvate dehydrogenase kinase, isozyme 4	5166	7	n/a	n/a	4.48e-01	1.592
1098353	ENSG00000164631	7516	ZNF12	zinc finger protein 12	7559	7	n/a	n/a	4.00e-01	1.592
279850964	ENSG00000231084	0	CTA-253N17.1	CTA-253N17.1	0	1	n/a	n/a	3.93e-01	1.592
279831642	ENSG00000229325	0	ACAP2-IT1	ACAP2 intronic transcript 1 (non-protein coding)	0	3	n/a	n/a	5.29e-01	1.591
279760049	ENSG00000222466	0	AC117415.1	AC117415.1	0	3	n/a	n/a	3.98e-01	1.589
279840858	ENSG00000230183	0	RP11-81G24.1	RP11-81G24.1	0	15	n/a	n/a	4.07e-01	1.589
1103628	ENSG00000188729	110148	OSTN	osteocrin	344901	3	n/a	n/a	4.01e-01	1.589
1096837	ENSG00000155744	94485	FAM126B	family with sequence similarity 126, member B	285172	2	n/a	n/a	3.95e-01	1.588
1100692	ENSG00000174599	79545	TRAM1L1	translocation associated membrane protein 1-like 1	133022	4	n/a	n/a	3.97e-01	1.588
1091756	ENSG00000118922	11117	KLF12	Kruppel-like factor 12	11278	13	n/a	n/a	3.91e-01	1.587
1093901	ENSG00000134970	30497	TMED7	transmembrane emp24 protein transport domain containing 7	51014	5	n/a	n/a	4.18e-01	1.586
1099843	ENSG00000170677	9173	SOCS6	suppressor of cytokine signaling 6	9306	18	n/a	n/a	4.46e-01	1.586
1095978	ENSG00000148154	7314	UGCG	UDP-glucose ceramide glucosyltransferase	7357	9	n/a	n/a	4.07e-01	1.586
279942583	ENSG00000239735	0	AC116316.1	AC116316.1	0	4	n/a	n/a	3.42e-01	1.584
1103491	ENSG00000188171	83499	ZNF626	zinc finger protein 626	199777	19	n/a	n/a	5.26e-01	1.584
1090642	ENSG00000110092	592	CCND1	cyclin D1	595	11	n/a	n/a	4.27e-01	1.584
280029666	ENSG00000250722	6378	SEPP1	selenoprotein P, plasma, 1	6414	5	n/a	n/a	4.06e-01	1.583
1098645	ENSG00000165813	34377	C10orf118	chromosome 10 open reading frame 118	55088	10	n/a	n/a	3.98e-01	1.583
1088123	ENSG00000073969	4874	NSF	N-ethylmaleimide-sensitive factor	4905	17	n/a	n/a	3.91e-01	1.583
1093904	ENSG00000134987	79602	WDR36	WD repeat domain 36	134430	5	n/a	n/a	4.39e-01	1.582
1096804	ENSG00000155329	34108	ZCCHC10	zinc finger, CCHC domain containing 10	54819	5	n/a	n/a	4.04e-01	1.582
1088852	ENSG00000092439	34111	TRPM7	transient receptor potential cation channel, subfamily M, member 7	54822	15	n/a	n/a	4.31e-01	1.582
279747938	ENSG00000218510	28828	LINC00339	long intergenic non-protein coding RNA 339	29092	1	n/a	n/a	5.33e-01	1.581
1086943	ENSG00000005108	85821	THSD7A	thrombospondin, type I, domain containing 7A	221981	7	n/a	n/a	3.99e-01	1.581
1099834	ENSG00000170629	110424	DPY19L2P2	dpy-19-like 2 pseudogene 2 (C. elegans)	349152	7	n/a	n/a	3.98e-01	1.581
1091548	ENSG00000116983	30921	HPCAL4	hippocalcin like 4	51440	1	n/a	n/a	3.95e-01	1.580
280074982	ENSG00000254719	0	RP11-351I24.3	RP11-351I24.3	0	11	n/a	n/a	3.90e-01	1.580
1103731	ENSG00000189108	26028	IL1RAPL2	interleukin 1 receptor accessory protein-like 2	26280	X	n/a	n/a	3.90e-01	1.580
1097731	ENSG00000162618	40756	ELTD1	EGF, latrophilin and seven transmembrane domain containing 1	64123	1	n/a	n/a	4.35e-01	1.578
1104100	ENSG00000196911	3816	KPNA5	karyopherin alpha 5 (importin alpha 6)	3841	6	n/a	n/a	4.01e-01	1.577
280089360	ENSG00000255701	0	AC090953.1	AC090953.1	0	3	n/a	n/a	4.09e-01	1.577
1098453	ENSG00000165023	34058	DIRAS2	DIRAS family, GTP-binding RAS-like 2	54769	9	n/a	n/a	4.01e-01	1.576
1096358	ENSG00000151617	1896	EDNRA	endothelin receptor type A	1909	4	n/a	n/a	3.98e-01	1.576
1096464	ENSG00000152413	9319	HOMER1	homer homolog 1 (Drosophila)	9456	5	n/a	n/a	4.13e-01	1.575
279942524	ENSG00000239719	0	RP4-800G7.1	RP4-800G7.1	0	7	n/a	n/a	3.38e-01	1.575
1104089	ENSG00000196865	119460	NHLRC2	NHL repeat containing 2	374354	10	n/a	n/a	3.94e-01	1.574
279983106	ENSG00000244234	0	GMCL1P1	germ cell-less homolog 1 (Drosophila) pseudogene 1	0	5	n/a	n/a	4.10e-01	1.573
279906433	ENSG00000236031	0	RP11-269F20.1	RP11-269F20.1	0	1	n/a	n/a	4.89e-01	1.573
1098705	ENSG00000166068	81523	SPRED1	sprouty-related, EVH1 domain containing 1	161742	15	n/a	n/a	3.93e-01	1.572
1095777	ENSG00000146433	36856	TMEM181	transmembrane protein 181	57583	6	n/a	n/a	4.03e-01	1.572
279751477	ENSG00000221016	0	AC002558.1	AC002558.1	0	17	n/a	n/a	3.47e-01	1.570
1100536	ENSG00000173714	79031	WFIKKN2	WAP, follistatin/kazal, immunoglobulin, kunitz and netrin domain containing 2	124857	17	n/a	n/a	4.05e-01	1.570
279949508	ENSG00000240527	0	RP11-429G19.3	RP11-429G19.3	0	10	n/a	n/a	5.53e-01	1.570
1088393	ENSG00000081019	33956	RSBN1	round spermatid basic protein 1	54665	1	n/a	n/a	4.20e-01	1.570
1098431	ENSG00000164932	77719	CTHRC1	collagen triple helix repeat containing 1	115908	8	n/a	n/a	4.19e-01	1.569
1101479	ENSG00000178904	80669	DPY19L3	dpy-19-like 3 (C. elegans)	147991	19	n/a	n/a	4.03e-01	1.569
1092767	ENSG00000126821	57246	SGPP1	sphingosine-1-phosphate phosphatase 1	81537	14	n/a	n/a	4.28e-01	1.569
1087128	ENSG00000010379	6504	SLC6A13	solute carrier family 6 (neurotransmitter transporter, GABA), member 13	6540	12	n/a	n/a	4.42e-01	1.569
1090067	ENSG00000105708	7518	ZNF14	zinc finger protein 14	7561	19	n/a	n/a	4.17e-01	1.569
1101707	ENSG00000180263	35074	FGD6	FYVE, RhoGEF and PH domain containing 6	55785	12	n/a	n/a	4.02e-01	1.568
1090789	ENSG00000111371	57247	SLC38A1	solute carrier family 38, member 1	81539	12	n/a	n/a	4.24e-01	1.568
1087571	ENSG00000052723	55944	SIKE1	suppressor of IKBKE 1	80143	1	n/a	n/a	5.29e-01	1.568
1094690	ENSG00000139132	78848	FGD4	FYVE, RhoGEF and PH domain containing 4	121512	12	n/a	n/a	4.32e-01	1.567
1096799	ENSG00000155304	6742	HSPA13	heat shock protein 70kDa family, member 13	6782	21	n/a	n/a	4.09e-01	1.567
1102864	ENSG00000185585	81748	OLFML2A	olfactomedin-like 2A	169611	9	n/a	n/a	4.10e-01	1.565
1097918	ENSG00000163291	81069	PAQR3	progestin and adipoQ receptor family member III	152559	4	n/a	n/a	6.59e-01	1.565
279727516	ENSG00000214051	0	ARF4P3	ADP-ribosylation factor 4 pseudogene 3	0	13	n/a	n/a	4.06e-01	1.565
280098956	ENSG00000256825	0	CTD-2140B24.4	CTD-2140B24.4	0	12	n/a	n/a	4.05e-01	1.564
280080421	ENSG00000255066	0	AC005363.7	AC005363.7	0	16	n/a	n/a	4.42e-01	1.564
279707468	ENSG00000207405	0	SNORA64	small nucleolar RNA, H/ACA box 64	0	16	n/a	n/a	4.42e-01	1.564
1097939	ENSG00000163376	58742	KBTBD8	kelch repeat and BTB (POZ) domain containing 8	84541	3	n/a	n/a	4.92e-01	1.564
280127727	ENSG00000259141	77730	AC027323.1	lysM and putative peptidoglycan-binding domain-containing protein 3	116068	5	n/a	n/a	4.12e-01	1.563
1100932	ENSG00000175893	109859	ZDHHC21	zinc finger, DHHC-type containing 21	340481	9	n/a	n/a	3.97e-01	1.562
1106308	ENSG00000215301	1642	DDX3X	DEAD (Asp-Glu-Ala-Asp) box polypeptide 3, X-linked	1654	X	n/a	n/a	4.53e-01	1.562
1104783	ENSG00000198865	1003752	CCDC152	coiled-coil domain containing 152	100129792	5	n/a	n/a	4.13e-01	1.561
1091257	ENSG00000115084	56056	SLC35F5	solute carrier family 35, member F5	80255	2	n/a	n/a	4.48e-01	1.561
1095128	ENSG00000142089	10263	IFITM3	interferon induced transmembrane protein 3	10410	11	n/a	n/a	4.30e-01	1.561
1107902	ENSG00000231824	151158	C18orf42	chromosome 18 open reading frame 42	642597	18	n/a	n/a	3.62e-01	1.560
1099791	ENSG00000170458	924	CD14	CD14 molecule	929	5	n/a	n/a	4.32e-01	1.560
1101185	ENSG00000177200	56006	CHD9	chromodomain helicase DNA binding protein 9	80205	16	n/a	n/a	6.96e-01	1.559
1092988	ENSG00000128881	80493	TTBK2	tau tubulin kinase 2	146057	15	n/a	n/a	3.95e-01	1.559
1094731	ENSG00000139324	81471	TMTC3	transmembrane and tetratricopeptide repeat containing 3	160418	12	n/a	n/a	4.37e-01	1.559
1100319	ENSG00000172667	40994	ZMAT3	zinc finger, matrin-type 3	64393	3	n/a	n/a	3.97e-01	1.559
1094146	ENSG00000136167	3911	LCP1	lymphocyte cytosolic protein 1 (L-plastin)	3936	13	n/a	n/a	4.23e-01	1.558
1095314	ENSG00000143387	1502	CTSK	cathepsin K	1513	1	n/a	n/a	3.46e-01	1.558
1100952	ENSG00000176018	0	LYSMD3	LysM, putative peptidoglycan-binding, domain containing 3	0	5	n/a	n/a	4.12e-01	1.558
280134130	ENSG00000259506	0	RP11-352D13.3	RP11-352D13.3	0	15	n/a	n/a	4.06e-01	1.557
1098207	ENSG00000164116	2965	GUCY1A3	guanylate cyclase 1, soluble, alpha 3	2982	4	n/a	n/a	3.94e-01	1.556
1093862	ENSG00000134758	30925	RNF138	ring finger protein 138	51444	18	n/a	n/a	4.07e-01	1.556
1094075	ENSG00000135870	80758	RC3H1	ring finger and CCCH-type domains 1	149041	1	n/a	n/a	3.91e-01	1.556
1104573	ENSG00000198315	7701	ZNF192	zinc finger protein 192	7745	6	n/a	n/a	4.01e-01	1.555
280007143	ENSG00000248881	0	CTC-366B18.2	CTC-366B18.2	0	5	n/a	n/a	4.20e-01	1.555
1091471	ENSG00000116489	825	CAPZA1	capping protein (actin filament) muscle Z-line, alpha 1	829	1	n/a	n/a	3.97e-01	1.554
1103878	ENSG00000196268	94310	ZNF493	zinc finger protein 493	284443	19	n/a	n/a	4.16e-01	1.554
1088064	ENSG00000072401	7278	UBE2D1	ubiquitin-conjugating enzyme E2D 1	7321	10	n/a	n/a	4.50e-01	1.554
1093801	ENSG00000134352	3547	IL6ST	interleukin 6 signal transducer (gp130, oncostatin M receptor)	3572	5	n/a	n/a	4.41e-01	1.554
1095960	ENSG00000147894	83722	C9orf72	chromosome 9 open reading frame 72	203228	9	n/a	n/a	4.32e-01	1.553
1101065	ENSG00000176597	58218	B3GNT5	UDP-GlcNAc:betaGal beta-1,3-N-acetylglucosaminyltransferase 5	84002	3	n/a	n/a	3.91e-01	1.553
1103889	ENSG00000196323	28804	ZBTB44	zinc finger and BTB domain containing 44	29068	11	n/a	n/a	5.64e-01	1.553
1091107	ENSG00000113638	23302	TTC33	tetratricopeptide repeat domain 33	23548	5	n/a	n/a	3.97e-01	1.553
280119366	ENSG00000258660	0	RP4-693M11.3	RP4-693M11.3	0	14	n/a	n/a	3.90e-01	1.552
280111205	ENSG00000258034	0	RP11-493P1.2	RP11-493P1.2	0	12	n/a	n/a	4.38e-01	1.551
1104972	ENSG00000203945	0	RP11-274K13.2	Novel proteinUncharacterized protein	0	X	n/a	n/a	4.05e-01	1.550
1094820	ENSG00000139921	57248	TMX1	thioredoxin-related transmembrane protein 1	81542	14	n/a	n/a	4.05e-01	1.550
279759398	ENSG00000222309	0	AL391839.1	AL391839.1	0	10	n/a	n/a	4.12e-01	1.550
1086907	ENSG00000003989	6506	SLC7A2	solute carrier family 7 (cationic amino acid transporter, y+ system), member 2	6542	8	n/a	n/a	4.40e-01	1.549
1095527	ENSG00000144655	41233	CSRNP1	cysteine-serine-rich nuclear protein 1	64651	3	n/a	n/a	4.19e-01	1.548
279805388	ENSG00000226945	0	RP11-564A8.4	RP11-564A8.4	0	1	n/a	n/a	3.80e-01	1.548
1088618	ENSG00000087338	40996	GMCL1	germ cell-less homolog 1 (Drosophila)	64395	2	n/a	n/a	5.69e-01	1.547
1102610	ENSG00000184517	81535	ZFP1	zinc finger protein 1 homolog (mouse)	162239	16	n/a	n/a	4.19e-01	1.547
1101916	ENSG00000181495	0	AC026703.1	AC026703.1	0	5	n/a	n/a	4.06e-01	1.547
1087354	ENSG00000030419	22563	IKZF2	IKAROS family zinc finger 2 (Helios)	22807	2	n/a	n/a	4.14e-01	1.547
1100479	ENSG00000173451	57833	THAP2	THAP domain containing, apoptosis associated protein 2	83591	12	n/a	n/a	5.20e-01	1.547
1098826	ENSG00000166479	33786	TMX3	thioredoxin-related transmembrane protein 3	54495	18	n/a	n/a	4.48e-01	1.546
279750855	ENSG00000220695	0	RP1-121G13.3	RP1-121G13.3	0	6	n/a	n/a	3.99e-01	1.545
1099709	ENSG00000170113	78953	NIPA1	non imprinted in Prader-Willi/Angelman syndrome 1	123606	15	n/a	n/a	4.14e-01	1.545
1101428	ENSG00000178573	4069	MAF	v-maf musculoaponeurotic fibrosarcoma oncogene homolog (avian)	4094	16	n/a	n/a	3.92e-01	1.545
1095819	ENSG00000146858	60136	ZC3HAV1L	zinc finger CCCH-type, antiviral 1-like	92092	7	n/a	n/a	4.05e-01	1.545
1090394	ENSG00000108256	36805	NUFIP2	nuclear fragile X mental retardation protein interacting protein 2	57532	17	n/a	n/a	4.32e-01	1.545
1091075	ENSG00000113387	10765	SUB1	SUB1 homolog (S. cerevisiae)	10923	5	n/a	n/a	3.94e-01	1.544
1088532	ENSG00000085449	36863	WDFY1	WD repeat and FYVE domain containing 1	57590	2	n/a	n/a	4.06e-01	1.544
1094155	ENSG00000136237	9627	RAPGEF5	Rap guanine nucleotide exchange factor (GEF) 5	9771	7	n/a	n/a	4.07e-01	1.544
1104716	ENSG00000198743	6490	SLC5A3	solute carrier family 5 (sodium/myo-inositol cotransporter), member 3	6526	21	n/a	n/a	4.25e-01	1.543
1095809	ENSG00000146802	41016	TMEM168	transmembrane protein 168	64418	7	n/a	n/a	7.49e-01	1.543
1096428	ENSG00000152133	90119	CCDC75	coiled-coil domain containing 75	253635	2	n/a	n/a	4.10e-01	1.543
1092793	ENSG00000127083	4927	OMD	osteomodulin	4958	9	n/a	n/a	4.42e-01	1.543
279943848	ENSG00000239912	0	CTD-2224J9.3	CTD-2224J9.3	0	19	n/a	n/a	3.94e-01	1.542
1091872	ENSG00000119888	4047	EPCAM	epithelial cell adhesion molecule	4072	2	n/a	n/a	4.01e-01	1.542
1108315	ENSG00000234444	169673	ZNF736	zinc finger protein 736	728927	7	n/a	n/a	3.93e-01	1.542
1100785	ENSG00000175105	34568	ZNF654	zinc finger protein 654	55279	3	n/a	n/a	4.22e-01	1.542
280054360	ENSG00000253276	81726	C7orf74	chromosome 7 open reading frame 74	168455	7	n/a	n/a	4.00e-01	1.541
1087372	ENSG00000033178	34525	UBA6	ubiquitin-like modifier activating enzyme 6	55236	4	n/a	n/a	6.02e-01	1.539
1104880	ENSG00000203668	1114	CHML	choroideremia-like (Rab escort protein 2)	1122	1	n/a	n/a	3.92e-01	1.539
1095537	ENSG00000144724	5761	PTPRG	protein tyrosine phosphatase, receptor type, G	5793	3	n/a	n/a	3.95e-01	1.539
1096503	ENSG00000152683	34965	SLC30A6	solute carrier family 30 (zinc transporter), member 6	55676	2	n/a	n/a	3.97e-01	1.539
1103871	ENSG00000196247	30908	ZNF107	zinc finger protein 107	51427	7	n/a	n/a	4.08e-01	1.539
1102527	ENSG00000184203	5472	PPP1R2	protein phosphatase 1, regulatory (inhibitor) subunit 2	5504	3	n/a	n/a	3.97e-01	1.538
1107938	ENSG00000232040	77545	SCAND3	SCAN domain containing 3	114821	6	n/a	n/a	4.69e-01	1.537
1094789	ENSG00000139679	10016	LPAR6	lysophosphatidic acid receptor 6	10161	13	n/a	n/a	4.92e-01	1.537
1090544	ENSG00000109193	6743	SULT1E1	sulfotransferase family 1E, estrogen-preferring, member 1	6783	4	n/a	n/a	4.17e-01	1.537
280102272	ENSG00000257151	0	RP11-701H24.2	RP11-701H24.2	0	15	n/a	n/a	3.91e-01	1.537
1094015	ENSG00000135535	8690	CD164	CD164 molecule, sialomucin	8763	6	n/a	n/a	4.14e-01	1.536
1091194	ENSG00000114520	8652	SNX4	sorting nexin 4	8723	3	n/a	n/a	3.93e-01	1.536
279948931	ENSG00000240475	0	RP11-96C23.7	RP11-96C23.7	0	10	n/a	n/a	4.02e-01	1.536
1094753	ENSG00000139505	8984	MTMR6	myotubularin related protein 6	9107	13	n/a	n/a	3.98e-01	1.535
1087467	ENSG00000043355	7503	ZIC2	Zic family member 2	7546	13	n/a	n/a	3.47e-01	1.535
1104085	ENSG00000196850	81478	PPTC7	PTC7 protein phosphatase homolog (S. cerevisiae)	160760	12	n/a	n/a	4.09e-01	1.534
1096332	ENSG00000151458	36458	ANKRD50	ankyrin repeat domain 50	57182	4	n/a	n/a	4.11e-01	1.534
1090242	ENSG00000106701	58090	FSD1L	fibronectin type III and SPRY domain containing 1-like	83856	9	n/a	n/a	4.09e-01	1.533
280037584	ENSG00000251356	0	CTD-2281D19.1	CTD-2281D19.1	0	5	n/a	n/a	3.47e-01	1.533
1104316	ENSG00000197563	23310	PIGN	phosphatidylinositol glycan anchor biosynthesis, class N	23556	18	n/a	n/a	4.43e-01	1.533
1098276	ENSG00000164323	36860	KIAA1430	KIAA1430	57587	4	n/a	n/a	3.98e-01	1.533
1102938	ENSG00000185885	8453	IFITM1	interferon induced transmembrane protein 1 (9-27)	8519	11	n/a	n/a	3.62e-01	1.532
1100280	ENSG00000172466	7529	ZNF24	zinc finger protein 24	7572	18	n/a	n/a	4.04e-01	1.532
1088823	ENSG00000091844	26322	RGS17	regulator of G-protein signaling 17	26575	6	n/a	n/a	3.98e-01	1.532
1091816	ENSG00000119541	9384	VPS4B	vacuolar protein sorting 4 homolog B (S. cerevisiae)	9525	18	n/a	n/a	3.99e-01	1.531
279881530	ENSG00000233757	0	AC092835.2	AC092835.2	0	2	n/a	n/a	3.97e-01	1.531
279746160	ENSG00000217239	0	RP1-182O16.1	RP1-182O16.1	0	6	n/a	n/a	4.40e-01	1.531
1092242	ENSG00000123066	23144	MED13L	mediator complex subunit 13-like	23389	12	n/a	n/a	4.25e-01	1.531
1099779	ENSG00000170419	85823	VSTM2A	V-set and transmembrane domain containing 2A	222008	7	n/a	n/a	3.99e-01	1.531
1095663	ENSG00000145725	23017	PPIP5K2	diphosphoinositol pentakisphosphate kinase 2	23262	5	n/a	n/a	7.27e-01	1.531
279798617	ENSG00000226359	0	AC055811.5	AC055811.5	0	17	n/a	n/a	3.49e-01	1.531
1094624	ENSG00000138660	34724	AP1AR	adaptor-related protein complex 1 associated regulatory protein	55435	4	n/a	n/a	4.13e-01	1.531
1088944	ENSG00000096696	1820	DSP	desmoplakin	1832	6	n/a	n/a	3.49e-01	1.531
1106032	ENSG00000214262	59022	ANKRD36BP1	ankyrin repeat domain 36B pseudogene 1	84832	1	n/a	n/a	4.01e-01	1.530
280029496	ENSG00000250709	0	CCDC169-SOHLH2	CCDC169 -SOHLH2 readthrough	0	13	n/a	n/a	3.91e-01	1.530
279953669	ENSG00000241073	0	RP4-714D9.2	RP4-714D9.2	0	1	n/a	n/a	3.94e-01	1.529
1099979	ENSG00000171223	3701	JUNB	jun B proto-oncogene	3726	19	n/a	n/a	4.24e-01	1.529
1090834	ENSG00000111711	30509	GOLT1B	golgi transport 1B	51026	12	n/a	n/a	4.37e-01	1.529
1098435	ENSG00000164938	60873	TP53INP1	tumor protein p53 inducible nuclear protein 1	94241	8	n/a	n/a	3.92e-01	1.528
1105275	ENSG00000204791	0	CTD-3065J16.6	CTD-3065J16.6	0	8	n/a	n/a	4.15e-01	1.528
1093910	ENSG00000135046	298	ANXA1	annexin A1	301	9	n/a	n/a	4.00e-01	1.528
1099760	ENSG00000170345	2337	FOS	FBJ murine osteosarcoma viral oncogene homolog	2353	14	n/a	n/a	3.52e-01	1.528
1090449	ENSG00000108582	1353	CPD	carboxypeptidase D	1362	17	n/a	n/a	4.12e-01	1.527
1096551	ENSG00000153071	1589	DAB2	disabled homolog 2, mitogen-responsive phosphoprotein (Drosophila)	1601	5	n/a	n/a	3.37e-01	1.526
279941868	ENSG00000239652	0	AC091736.10	AC091736.10	0	7	n/a	n/a	3.39e-01	1.526
1105220	ENSG00000204620	0	AC115618.1	Uncharacterized proteincDNA FLJ26048 fis, clone PRS02384	0	X	n/a	n/a	4.12e-01	1.526
1088290	ENSG00000078177	35017	N4BP2	NEDD4 binding protein 2	55728	4	n/a	n/a	4.14e-01	1.526
1089869	ENSG00000104870	2202	FCGRT	Fc fragment of IgG, receptor, transporter, alpha	2217	19	n/a	n/a	4.33e-01	1.526
280090926	ENSG00000255864	0	RP11-444D3.1	RP11-444D3.1	0	12	n/a	n/a	3.91e-01	1.525
1100463	ENSG00000173369	709	C1QB	complement component 1, q subcomponent, B chain	713	1	n/a	n/a	4.09e-01	1.525
279525954	ENSG00000183298	0	RP11-556K13.1	RP11-556K13.1	0	1	n/a	n/a	3.53e-01	1.524
279917209	ENSG00000237008	0	AL591704.5	AL591704.5	0	1	n/a	n/a	4.00e-01	1.524
1091912	ENSG00000120137	55449	PANK3	pantothenate kinase 3	79646	5	n/a	n/a	4.50e-01	1.524
280003970	ENSG00000248632	0	RP11-366M4.11	RP11-366M4.11	0	4	n/a	n/a	4.43e-01	1.523
1090535	ENSG00000109133	34450	TMEM33	transmembrane protein 33	55161	4	n/a	n/a	5.27e-01	1.523
1087170	ENSG00000011566	8425	MAP4K3	mitogen-activated protein kinase kinase kinase kinase 3	8491	2	n/a	n/a	4.02e-01	1.523
279856396	ENSG00000231556	0	RSL24D1P3	ribosomal L24 domain containing 1 pseudogene 3	0	7	n/a	n/a	3.92e-01	1.522
1095566	ENSG00000144891	182	AGTR1	angiotensin II receptor, type 1	185	3	n/a	n/a	4.08e-01	1.522
1098580	ENSG00000165566	85502	FAM123A	family with sequence similarity 123A	219287	13	n/a	n/a	4.39e-01	1.522
1103802	ENSG00000196071	94328	OR2L13	olfactory receptor, family 2, subfamily L, member 13	284521	1	n/a	n/a	3.90e-01	1.521
1109051	ENSG00000242616	2773	GNG10	guanine nucleotide binding protein (G protein), gamma 10	2790	9	n/a	n/a	4.32e-01	1.521
1104530	ENSG00000198162	10747	MAN1A2	mannosidase, alpha, class 1A, member 2	10905	1	n/a	n/a	4.48e-01	1.521
1102116	ENSG00000182504	55401	CEP97	centrosomal protein 97kDa	79598	3	n/a	n/a	3.98e-01	1.521
1106376	ENSG00000215570	0	AL136219.1	Uncharacterized protein	0	13	n/a	n/a	4.00e-01	1.521
1091382	ENSG00000115808	6761	STRN	striatin, calmodulin binding protein	6801	2	n/a	n/a	7.14e-01	1.521
279849899	ENSG00000230982	0	DSTNP1	destrin (actin depolymerizing factor) pseudogene 1	0	21	n/a	n/a	3.94e-01	1.520
1096740	ENSG00000154736	10937	ADAMTS5	ADAM metallopeptidase with thrombospondin type 1 motif, 5	11096	21	n/a	n/a	4.07e-01	1.520
1090117	ENSG00000105974	853	CAV1	caveolin 1, caveolae protein, 22kDa	857	7	n/a	n/a	4.01e-01	1.520
1099249	ENSG00000168116	36964	KIAA1586	KIAA1586	57691	6	n/a	n/a	4.04e-01	1.520
279902424	ENSG00000235636	0	NUS1P1	nuclear undecaprenyl pyrophosphate synthase 1 homolog (S. cerevisiae) pseudogene 1	0	X	n/a	n/a	4.10e-01	1.520
1094804	ENSG00000139793	10005	MBNL2	muscleblind-like 2 (Drosophila)	10150	13	n/a	n/a	3.97e-01	1.519
1097160	ENSG00000158435	34860	C2orf29	chromosome 2 open reading frame 29	55571	2	n/a	n/a	4.09e-01	1.519
279708700	ENSG00000207631	1013218	MIR641	microRNA 641	693226	19	n/a	n/a	3.91e-01	1.519
1091098	ENSG00000113580	2891	NR3C1	nuclear receptor subfamily 3, group C, member 1 (glucocorticoid receptor)	2908	5	n/a	n/a	4.04e-01	1.519
1095485	ENSG00000144369	81658	FAM171B	family with sequence similarity 171, member B	165215	2	n/a	n/a	4.16e-01	1.519
1100496	ENSG00000173542	60197	MOB1B	MOB kinase activator 1B	92597	4	n/a	n/a	5.33e-01	1.519
279959846	ENSG00000241772	0	AC092620.2	AC092620.2	0	2	n/a	n/a	3.95e-01	1.518
280067476	ENSG00000254198	0	RP11-598P20.3	RP11-598P20.3	0	8	n/a	n/a	4.07e-01	1.518
1091245	ENSG00000114978	34522	MOB1A	MOB kinase activator 1A	55233	2	n/a	n/a	5.25e-01	1.518
1103653	ENSG00000188803	122929	SHISA6	shisa homolog 6 (Xenopus laevis)	388336	17	n/a	n/a	4.32e-01	1.518
280086044	ENSG00000255422	0	AP002954.4	AP002954.4	0	11	n/a	n/a	4.09e-01	1.517
1093041	ENSG00000129315	899	CCNT1	cyclin T1	904	12	n/a	n/a	4.71e-01	1.516
1102095	ENSG00000182389	781	CACNB4	calcium channel, voltage-dependent, beta 4 subunit	785	2	n/a	n/a	3.99e-01	1.516
279916973	ENSG00000236988	0	RP11-402K9.1	RP11-402K9.1	0	X	n/a	n/a	4.18e-01	1.516
1087161	ENSG00000011405	5254	PIK3C2A	phosphoinositide-3-kinase, class 2, alpha polypeptide	5286	11	n/a	n/a	4.06e-01	1.516
1087650	ENSG00000057704	36731	TMCC3	transmembrane and coiled-coil domain family 3	57458	12	n/a	n/a	4.02e-01	1.515
1095288	ENSG00000143315	60263	PIGM	phosphatidylinositol glycan anchor biosynthesis, class M	93183	1	n/a	n/a	3.98e-01	1.515
1089438	ENSG00000101596	23102	SMCHD1	structural maintenance of chromosomes flexible hinge domain containing 1	23347	18	n/a	n/a	5.62e-01	1.515
1088184	ENSG00000075420	41351	FNDC3B	fibronectin type III domain containing 3B	64778	3	n/a	n/a	4.34e-01	1.515
279936989	ENSG00000239037	0	snoU13	Small nucleolar RNA U13	0	X	n/a	n/a	5.01e-01	1.515
1094603	ENSG00000138593	9584	SECISBP2L	SECIS binding protein 2-like	9728	15	n/a	n/a	3.99e-01	1.514
279749929	ENSG00000219773	0	RP11-506B6.3	RP11-506B6.3	0	6	n/a	n/a	4.31e-01	1.514
1096122	ENSG00000149308	4832	NPAT	nuclear protein, ataxia-telangiectasia locus	4863	11	n/a	n/a	4.02e-01	1.514
1095472	ENSG00000144278	77529	GALNT13	UDP-N-acetyl-alpha-D-galactosamine:polypeptide N-acetylgalactosaminyltransferase 13 (GalNAc-T13)	114805	2	n/a	n/a	3.47e-01	1.514
1088467	ENSG00000083312	3817	TNPO1	transportin 1	3842	5	n/a	n/a	4.28e-01	1.514
1093696	ENSG00000133731	3587	IMPA1	inositol(myo)-1(or 4)-monophosphatase 1	3612	8	n/a	n/a	3.98e-01	1.513
1089252	ENSG00000100697	23160	DICER1	dicer 1, ribonuclease type III	23405	14	n/a	n/a	3.95e-01	1.513
279750940	ENSG00000220749	1015664	RP11-565J7.3	RP11-565J7.3	100131205	1	n/a	n/a	3.42e-01	1.513
279882232	ENSG00000233825	0	RP11-135A24.4	RP11-135A24.4	0	10	n/a	n/a	4.07e-01	1.513
1101758	ENSG00000180581	0	SRP9P1	signal recognition particle 9 pseudogene 1	0	10	n/a	n/a	4.02e-01	1.513
1090542	ENSG00000109184	22897	DCUN1D4	DCN1, defective in cullin neddylation 1, domain containing 4 (S. cerevisiae)	23142	4	n/a	n/a	5.70e-01	1.513
1092947	ENSG00000128585	4264	MKLN1	muskelin 1, intracellular mediator containing kelch motifs	4289	7	n/a	n/a	4.38e-01	1.513
1095600	ENSG00000145242	2029	EPHA5	EPH receptor A5	2044	4	n/a	n/a	4.50e-01	1.512
279930688	ENSG00000238142	0	RP11-108M9.4	RP11-108M9.4	0	1	n/a	n/a	4.06e-01	1.512
1095337	ENSG00000143479	8383	DYRK3	dual-specificity tyrosine-(Y)-phosphorylation regulated kinase 3	8444	1	n/a	n/a	4.09e-01	1.512
1101573	ENSG00000179387	90286	ELMOD2	ELMO/CED-12 domain containing 2	255520	4	n/a	n/a	4.23e-01	1.512
1096116	ENSG00000149289	59618	ZC3H12C	zinc finger CCCH-type containing 12C	85463	11	n/a	n/a	4.09e-01	1.512
280103767	ENSG00000257315	0	ZBED6	zinc finger, BED-type containing 6	0	1	n/a	n/a	4.00e-01	1.511
1105950	ENSG00000213965	124057	NUDT19	nudix (nucleoside diphosphate linked moiety X)-type motif 19	390916	19	n/a	n/a	3.96e-01	1.511
1092440	ENSG00000124491	2147	F13A1	coagulation factor XIII, A1 polypeptide	2162	6	n/a	n/a	3.36e-01	1.511
279723439	ENSG00000213621	0	RPSAP54	ribosomal protein SA pseudogene 54	0	13	n/a	n/a	4.00e-01	1.511
1100526	ENSG00000173674	1951	EIF1AX	eukaryotic translation initiation factor 1A, X-linked	1964	X	n/a	n/a	4.09e-01	1.510
1091637	ENSG00000117600	9746	RP4-788L13.1	Lipid phosphate phosphatase-related protein type 4	9890	1	n/a	n/a	3.94e-01	1.510
1091552	ENSG00000116991	36841	SIPA1L2	signal-induced proliferation-associated 1 like 2	57568	1	n/a	n/a	3.97e-01	1.510
280121392	ENSG00000258777	0	RP11-618G20.4	RP11-618G20.4	0	14	n/a	n/a	3.94e-01	1.510
1090513	ENSG00000108984	5576	MAP2K6	mitogen-activated protein kinase kinase 6	5608	17	n/a	n/a	4.46e-01	1.509
1098546	ENSG00000165434	93883	PGM2L1	phosphoglucomutase 2-like 1	283209	11	n/a	n/a	4.12e-01	1.509
280108337	ENSG00000257748	0	RP11-966I7.3	RP11-966I7.3	0	14	n/a	n/a	3.95e-01	1.508
1090106	ENSG00000105926	31158	MPP6	membrane protein, palmitoylated 6 (MAGUK p55 subfamily member 6)	51678	7	n/a	n/a	4.97e-01	1.507
1097274	ENSG00000159256	23270	MORC3	MORC family CW-type zinc finger 3	23515	21	n/a	n/a	4.29e-01	1.507
1101774	ENSG00000180694	81742	TMEM64	transmembrane protein 64	169200	8	n/a	n/a	4.21e-01	1.507
1091016	ENSG00000112874	57836	NUDT12	nudix (nucleoside diphosphate linked moiety X)-type motif 12	83594	5	n/a	n/a	4.06e-01	1.506
279989799	ENSG00000245381	0	AC011477.2	AC011477.2	0	19	n/a	n/a	4.08e-01	1.506
279821610	ENSG00000228421	0	AC005013.5	AC005013.5	0	7	n/a	n/a	5.15e-01	1.506
1095334	ENSG00000143469	90311	SYT14	synaptotagmin XIV	255928	1	n/a	n/a	3.90e-01	1.506
1094723	ENSG00000139278	10852	GLIPR1	GLI pathogenesis-related 1	11010	12	n/a	n/a	4.91e-01	1.506
1087753	ENSG00000064300	4773	NGFR	nerve growth factor receptor	4804	17	n/a	n/a	3.45e-01	1.506
1089790	ENSG00000104343	34573	UBE2W	ubiquitin-conjugating enzyme E2W (putative)	55284	8	n/a	n/a	3.90e-01	1.506
1108513	ENSG00000235872	0	RP11-335O4.3	RP11-335O4.3	0	12	n/a	n/a	4.06e-01	1.505
1101773	ENSG00000180667	34721	YOD1	YOD1 OTU deubiquinating enzyme 1 homolog (S. cerevisiae)	55432	1	n/a	n/a	4.03e-01	1.504
1095245	ENSG00000143119	958	CD53	CD53 molecule	963	1	n/a	n/a	4.04e-01	1.504
1097739	ENSG00000162636	94352	FAM102B	family with sequence similarity 102, member B	284611	1	n/a	n/a	3.95e-01	1.504
1100694	ENSG00000174606	59969	ANGEL2	angel homolog 2 (Drosophila)	90806	1	n/a	n/a	5.21e-01	1.504
1087812	ENSG00000065613	9604	SLK	STE20-like kinase	9748	10	n/a	n/a	3.95e-01	1.504
1087356	ENSG00000031003	30787	FAM13B	family with sequence similarity 13, member B	51306	5	n/a	n/a	4.20e-01	1.503
1104252	ENSG00000197372	82555	ZNF675	zinc finger protein 675	171392	19	n/a	n/a	3.96e-01	1.503
279980511	ENSG00000243952	0	RP11-392M18.5	RP11-392M18.5	0	20	n/a	n/a	3.91e-01	1.503
1098019	ENSG00000163605	81027	PPP4R2	protein phosphatase 4, regulatory subunit 2	151987	3	n/a	n/a	3.91e-01	1.503
1098293	ENSG00000164379	60868	FOXQ1	forkhead box Q1	94234	6	n/a	n/a	3.92e-01	1.503
1086951	ENSG00000005243	30708	COPZ2	coatomer protein complex, subunit zeta 2	51226	17	n/a	n/a	4.40e-01	1.503
1095807	ENSG00000146757	81719	ZNF92	zinc finger protein 92	168374	7	n/a	n/a	4.07e-01	1.503
1105342	ENSG00000204977	10060	TRIM13	tripartite motif containing 13	10206	13	n/a	n/a	4.17e-01	1.503
1094447	ENSG00000137770	30976	CTDSPL2	CTD (carboxy-terminal domain, RNA polymerase II, polypeptide A) small phosphatase like 2	51496	15	n/a	n/a	4.04e-01	1.502
279789762	ENSG00000225610	0	AC007679.3	AC007679.3	0	2	n/a	n/a	3.95e-01	1.502
279873407	ENSG00000233033	0	CASK-AS1	CASK antisense RNA 1 (non-protein coding)	0	X	n/a	n/a	5.28e-01	1.502
1104391	ENSG00000197782	94253	ZNF780A	zinc finger protein 780A	284323	19	n/a	n/a	4.21e-01	1.502
1099340	ENSG00000168497	8376	SDPR	serum deprivation response	8436	2	n/a	n/a	3.62e-01	1.502
1098242	ENSG00000164209	60007	SLC25A46	solute carrier family 25, member 46	91137	5	n/a	n/a	4.12e-01	1.502
1092514	ENSG00000124942	54866	AHNAK	AHNAK nucleoprotein	79026	11	n/a	n/a	3.67e-01	1.501
1093030	ENSG00000129226	963	CD68	CD68 molecule	968	17	n/a	n/a	3.94e-01	1.501
279997535	ENSG00000248113	0	RP11-791G16.4	RP11-791G16.4	0	4	n/a	n/a	4.34e-01	1.501
1090189	ENSG00000106392	36192	C1GALT1	core 1 synthase, glycoprotein-N-acetylgalactosamine 3-beta-galactosyltransferase, 1	56913	7	n/a	n/a	3.94e-01	1.500
1087779	ENSG00000064989	10057	CALCRL	calcitonin receptor-like	10203	2	n/a	n/a	3.92e-01	1.498
1098160	ENSG00000164031	55784	DNAJB14	DnaJ (Hsp40) homolog, subfamily B, member 14	79982	4	n/a	n/a	3.96e-01	1.498
279708231	ENSG00000207556	0	MIR636	microRNA 636	0	17	n/a	n/a	4.00e-01	1.496
1100427	ENSG00000173208	222	ABCD2	ATP-binding cassette, sub-family D (ALD), member 2	225	12	n/a	n/a	4.34e-01	1.496
1099243	ENSG00000168079	94799	SCARA5	scavenger receptor class A, member 5 (putative)	286133	8	n/a	n/a	3.42e-01	1.496
1099459	ENSG00000169019	34240	COMMD8	COMM domain containing 8	54951	4	n/a	n/a	3.97e-01	1.496
1104731	ENSG00000198780	25798	FAM169A	family with sequence similarity 169, member A	26049	5	n/a	n/a	4.37e-01	1.495
279797539	ENSG00000226266	0	AC009961.3	AC009961.3	0	2	n/a	n/a	4.00e-01	1.495
280124830	ENSG00000258974	0	RHOXF2	transcriptional regulator Kaiso	0	X	n/a	n/a	3.99e-01	1.495
1100862	ENSG00000175497	36901	DPP10	dipeptidyl-peptidase 10 (non-functional)	57628	2	n/a	n/a	4.04e-01	1.494
1105767	ENSG00000212900	58131	KRTAP3-2	keratin associated protein 3-2	83897	17	n/a	n/a	3.60e-01	1.493
1092773	ENSG00000126861	4942	OMG	oligodendrocyte myelin glycoprotein	4974	17	n/a	n/a	3.97e-01	1.493
279608050	ENSG00000196564	0	RP3-499B10.3	RP3-499B10.3	0	X	n/a	n/a	3.93e-01	1.493
1103296	ENSG00000187416	119599	LHFPL3	lipoma HMGIC fusion partner-like 3	375612	7	n/a	n/a	3.94e-01	1.493
1089585	ENSG00000102781	58267	KATNAL1	katanin p60 subunit A-like 1	84056	13	n/a	n/a	3.93e-01	1.493
1100451	ENSG00000173276	29964	ZNF295	zinc finger protein 295	49854	21	n/a	n/a	3.91e-01	1.493
279797912	ENSG00000226309	0	SMARCE1P2	SWI/SNF related, matrix associated, actin dependent regulator of chromatin, subfamily e, member 1 pseudogene 2	0	6	n/a	n/a	4.27e-01	1.493
1103842	ENSG00000196172	80691	ZNF681	zinc finger protein 681	148213	19	n/a	n/a	3.98e-01	1.492
1103915	ENSG00000196371	2510	FUT4	fucosyltransferase 4 (alpha (1,3) fucosyltransferase, myeloid-specific)	2526	11	n/a	n/a	3.95e-01	1.492
1098753	ENSG00000166225	10660	FRS2	fibroblast growth factor receptor substrate 2	10818	12	n/a	n/a	4.48e-01	1.491
279858733	ENSG00000231764	0	DLX6-AS1	DLX6 antisense RNA 1 (non-protein coding)	0	7	n/a	n/a	3.98e-01	1.491
1093781	ENSG00000134265	8699	NAPG	N-ethylmaleimide-sensitive factor attachment protein, gamma	8774	18	n/a	n/a	3.99e-01	1.491
1099042	ENSG00000167384	7689	ZNF180	zinc finger protein 180	7733	19	n/a	n/a	3.97e-01	1.490
280064751	ENSG00000254004	109662	ZNF260	zinc finger protein 260	339324	19	n/a	n/a	5.60e-01	1.490
280129070	ENSG00000259216	0	RP11-227D13.2	RP11-227D13.2	0	15	n/a	n/a	4.09e-01	1.490
1091020	ENSG00000112936	726	C7	complement component 7	730	5	n/a	n/a	4.35e-01	1.490
279810377	ENSG00000227383	0	RP11-571F15.2	RP11-571F15.2	0	9	n/a	n/a	3.57e-01	1.489
279813114	ENSG00000227671	0	RP11-488L18.4	RP11-488L18.4	0	1	n/a	n/a	3.99e-01	1.489
1092027	ENSG00000120992	10287	LYPLA1	lysophospholipase I	10434	8	n/a	n/a	3.98e-01	1.489
1093210	ENSG00000130635	1280	COL5A1	collagen, type V, alpha 1	1289	9	n/a	n/a	3.42e-01	1.489
1091595	ENSG00000117335	4154	CD46	CD46 molecule, complement regulatory protein	4179	1	n/a	n/a	3.97e-01	1.489
1103817	ENSG00000196110	119512	ZNF699	zinc finger protein 699	374879	19	n/a	n/a	3.97e-01	1.488
1103307	ENSG00000187498	1273	COL4A1	collagen, type IV, alpha 1	1282	13	n/a	n/a	4.19e-01	1.488
1091374	ENSG00000115738	3378	ID2	inhibitor of DNA binding 2, dominant negative helix-loop-helix protein	3398	2	n/a	n/a	4.01e-01	1.488
279983814	ENSG00000244279	0	AC006027.2	AC006027.2	0	7	n/a	n/a	3.90e-01	1.488
280069987	ENSG00000254376	0	SOX5P	SRY (sex determining region Y)-box 5 pseudogene	0	8	n/a	n/a	3.99e-01	1.487
1100351	ENSG00000172795	81696	DCP2	DCP2 decapping enzyme homolog (S. cerevisiae)	167227	5	n/a	n/a	4.00e-01	1.487
1105840	ENSG00000213281	4862	NRAS	neuroblastoma RAS viral (v-ras) oncogene homolog	4893	1	n/a	n/a	3.93e-01	1.487
279739272	ENSG00000215319	0	RP11-98L4.1	RP11-98L4.1	0	X	n/a	n/a	4.34e-01	1.487
1094113	ENSG00000136021	34970	SCYL2	SCY1-like 2 (S. cerevisiae)	55681	12	n/a	n/a	4.51e-01	1.487
280126195	ENSG00000259049	0	RP11-589M4.1	RP11-589M4.1	0	14	n/a	n/a	3.91e-01	1.486
280119429	ENSG00000258664	0	AL359853.3	interferon alpha responsive protein isoform a	0	1	n/a	n/a	4.12e-01	1.485
1101367	ENSG00000178177	90182	LCORL	ligand dependent nuclear receptor corepressor-like	254251	4	n/a	n/a	4.00e-01	1.485
1104528	ENSG00000198160	36981	MIER1	mesoderm induction early response 1 homolog (Xenopus laevis)	57708	1	n/a	n/a	4.00e-01	1.485
1087898	ENSG00000067955	861	CBFB	core-binding factor, beta subunit	865	16	n/a	n/a	3.96e-01	1.485
1087007	ENSG00000006576	36433	PHTF2	putative homeodomain transcription factor 2	57157	7	n/a	n/a	4.28e-01	1.485
1092110	ENSG00000121879	5258	PIK3CA	phosphoinositide-3-kinase, catalytic, alpha polypeptide	5290	3	n/a	n/a	4.47e-01	1.484
1098267	ENSG00000164300	90383	SERINC5	serine incorporator 5	256987	5	n/a	n/a	4.11e-01	1.484
280101711	ENSG00000257093	36465	KIAA1147	KIAA1147	57189	7	n/a	n/a	4.01e-01	1.484
280060540	ENSG00000253721	0	RP11-449M6.2	RP11-449M6.2	0	8	n/a	n/a	3.95e-01	1.484
1101307	ENSG00000177853	0	ZNF518A	zinc finger protein 518A	0	10	n/a	n/a	4.21e-01	1.483
1098275	ENSG00000164318	79564	EGFLAM	EGF-like, fibronectin type III and laminin G domains	133584	5	n/a	n/a	4.35e-01	1.483
279918799	ENSG00000237173	0	RP5-866L20.2	RP5-866L20.2	0	1	n/a	n/a	4.37e-01	1.483
1101936	ENSG00000181631	33134	P2RY13	purinergic receptor P2Y, G-protein coupled, 13	53829	3	n/a	n/a	4.32e-01	1.483
279791678	ENSG00000225770	0	AC092933.3	AC092933.3	0	3	n/a	n/a	3.96e-01	1.483
1095388	ENSG00000143756	22974	FBXO28	F-box protein 28	23219	1	n/a	n/a	3.98e-01	1.483
280093973	ENSG00000256223	7513	ZNF10	zinc finger protein 10	7556	12	n/a	n/a	4.32e-01	1.483
1098440	ENSG00000164951	33993	PDP1	pyruvate dehyrogenase phosphatase catalytic subunit 1	54704	8	n/a	n/a	4.32e-01	1.482
1101279	ENSG00000177683	81725	THAP5	THAP domain containing 5	168451	7	n/a	n/a	4.31e-01	1.482
1089528	ENSG00000102218	6070	RP2	retinitis pigmentosa 2 (X-linked recessive)	6102	X	n/a	n/a	4.01e-01	1.482
1099921	ENSG00000171016	25857	PYGO1	pygopus homolog 1 (Drosophila)	26108	15	n/a	n/a	4.20e-01	1.482
1093752	ENSG00000134152	55571	C15orf29	chromosome 15 open reading frame 29	79768	15	n/a	n/a	5.74e-01	1.481
1095654	ENSG00000145685	10038	LHFPL2	lipoma HMGIC fusion partner-like 2	10184	5	n/a	n/a	4.06e-01	1.481
1096350	ENSG00000151553	36973	FAM160B1	family with sequence similarity 160, member B1	57700	10	n/a	n/a	4.09e-01	1.481
1093805	ENSG00000134371	55380	CDC73	cell division cycle 73, Paf1/RNA polymerase II complex component, homolog (S. cerevisiae)	79577	1	n/a	n/a	4.03e-01	1.481
1092167	ENSG00000122420	5705	PTGFR	prostaglandin F receptor (FP)	5737	1	n/a	n/a	4.31e-01	1.481
280127567	ENSG00000259131	0	AC093510.2	metallo-beta-lactamase domain-containing protein 2	0	5	n/a	n/a	3.90e-01	1.480
1102027	ENSG00000182141	7519	ZNF708	zinc finger protein 708	7562	19	n/a	n/a	3.90e-01	1.480
279898994	ENSG00000235298	0	RP11-575L7.8	RP11-575L7.8	0	9	n/a	n/a	3.93e-01	1.480
279725262	ENSG00000213877	0	CFL1P7	cofilin 1 (non-muscle) pseudogene 7	0	3	n/a	n/a	4.15e-01	1.480
1096509	ENSG00000152749	81485	GPR180	G protein-coupled receptor 180	160897	13	n/a	n/a	3.99e-01	1.479
279484224	ENSG00000177820	0	AC004917.1	AC004917.1	0	7	n/a	n/a	3.54e-01	1.479
1091618	ENSG00000117500	30482	TMED5	transmembrane emp24 protein transport domain containing 5	50999	1	n/a	n/a	4.06e-01	1.479
279976341	ENSG00000243554	0	AC004967.7	AC004967.7	0	7	n/a	n/a	3.96e-01	1.479
1088840	ENSG00000092140	34921	G2E3	G2/M-phase specific E3 ubiquitin protein ligase	55632	14	n/a	n/a	3.90e-01	1.479
1100282	ENSG00000172469	55497	MANEA	mannosidase, endo-alpha	79694	6	n/a	n/a	5.77e-01	1.479
279792604	ENSG00000225840	0	RN18S1	RNA, 18S ribosomal 1	0	Y	n/a	n/a	4.33e-01	1.478
1091241	ENSG00000114933	34180	INO80D	INO80 complex subunit D	54891	2	n/a	n/a	4.03e-01	1.478
1100705	ENSG00000174695	81115	TMEM167A	transmembrane protein 167A	153339	5	n/a	n/a	4.02e-01	1.478
1096594	ENSG00000153446	80536	C16orf89	chromosome 16 open reading frame 89	146556	16	n/a	n/a	4.35e-01	1.477
280087051	ENSG00000255500	0	RP11-347H15.2	RP11-347H15.2	0	11	n/a	n/a	4.08e-01	1.477
1091718	ENSG00000118496	58296	FBXO30	F-box protein 30	84085	6	n/a	n/a	3.97e-01	1.477
1100872	ENSG00000175548	80354	ALG10B	asparagine-linked glycosylation 10, alpha-1,2-glucosyltransferase homolog B (yeast)	144245	12	n/a	n/a	4.24e-01	1.477
1095616	ENSG00000145349	813	CAMK2D	calcium/calmodulin-dependent protein kinase II delta	817	4	n/a	n/a	3.99e-01	1.477
1109129	ENSG00000244115	1012660	DNAJC25-GNG10	DNAJC25-GNG10 readthrough	552891	9	n/a	n/a	4.38e-01	1.476
1094273	ENSG00000136869	7056	TLR4	toll-like receptor 4	7099	9	n/a	n/a	4.23e-01	1.476
279989230	ENSG00000245112	1013954	SMARCA5-AS1	SMARCA5 antisense RNA 1 (non-protein coding)	100128055	4	n/a	n/a	4.28e-01	1.476
280099422	ENSG00000256879	0	RP11-284H19.1	RP11-284H19.1	0	12	n/a	n/a	4.14e-01	1.476
1094249	ENSG00000136805	23485	C9orf4	chromosome 9 open reading frame 4	23732	9	n/a	n/a	4.01e-01	1.476
1094985	ENSG00000141040	36610	ZNF287	zinc finger protein 287	57336	17	n/a	n/a	3.97e-01	1.475
280086705	ENSG00000255470	0	RP11-113D6.6	Uncharacterized protein	0	11	n/a	n/a	4.06e-01	1.475
279730133	ENSG00000214354	0	AC133644.3	AC133644.3	0	2	n/a	n/a	3.90e-01	1.475
279475262	ENSG00000176734	0	TRIL	TLR4 interactor with leucine-rich repeats	0	7	n/a	n/a	4.18e-01	1.475
279783102	ENSG00000225008	0	RP13-228J13.6	RP13-228J13.6	0	X	n/a	n/a	4.05e-01	1.475
1091154	ENSG00000114120	34475	SLC25A36	solute carrier family 25, member 36	55186	3	n/a	n/a	3.93e-01	1.475
279707398	ENSG00000207392	0	SNORA20	small nucleolar RNA, H/ACA box 20	0	6	n/a	n/a	4.04e-01	1.475
1090956	ENSG00000112379	36497	KIAA1244	KIAA1244	57221	6	n/a	n/a	4.05e-01	1.474
279963864	ENSG00000242215	0	RP11-513M16.2	RP11-513M16.2	0	9	n/a	n/a	4.00e-01	1.474
279716158	ENSG00000212283	169524	SNORD89	small nucleolar RNA, C/D box 89	692205	2	n/a	n/a	4.06e-01	1.474
280024572	ENSG00000250312	0	ZNF718	zinc finger protein 718	0	4	n/a	n/a	4.27e-01	1.474
1097234	ENSG00000158987	31215	RAPGEF6	Rap guanine nucleotide exchange factor (GEF) 6	51735	5	n/a	n/a	4.30e-01	1.473
280089261	ENSG00000255690	0	AC005013.1	AC005013.1	0	7	n/a	n/a	4.13e-01	1.473
1108209	ENSG00000233745	0	AC010997.1	AC010997.1	0	10	n/a	n/a	3.97e-01	1.473
1086945	ENSG00000005175	55460	RPAP3	RNA polymerase II associated protein 3	79657	12	n/a	n/a	4.00e-01	1.473
279657791	ENSG00000199477	0	SNORA31	small nucleolar RNA, H/ACA box 31	0	13	n/a	n/a	4.15e-01	1.472
280081601	ENSG00000255137	0	RP11-290D2.4	RP11-290D2.4	0	13	n/a	n/a	4.15e-01	1.472
1105543	ENSG00000205707	80361	LYRM5	LYR motif containing 5	144363	12	n/a	n/a	4.03e-01	1.471
1096295	ENSG00000151135	59923	C12orf23	chromosome 12 open reading frame 23	90488	12	n/a	n/a	3.98e-01	1.471
1091502	ENSG00000116704	22924	SLC35D1	solute carrier family 35 (UDP-glucuronic acid/UDP-N-acetylgalactosamine dual transporter), member D1	23169	1	n/a	n/a	3.97e-01	1.471
279863498	ENSG00000232157	0	RP1-187N21.2	RP1-187N21.2	0	6	n/a	n/a	4.00e-01	1.471
1097757	ENSG00000162702	23283	ZNF281	zinc finger protein 281	23528	1	n/a	n/a	4.06e-01	1.470
279779637	ENSG00000224701	0	RP6-227L5.1	RP6-227L5.1	0	X	n/a	n/a	4.34e-01	1.470
279778687	ENSG00000224620	0	MEF2AP1	myocyte enhancer factor 2A pseudogene 1	0	1	n/a	n/a	4.29e-01	1.470
1098404	ENSG00000164830	34363	OXR1	oxidation resistance 1	55074	8	n/a	n/a	4.07e-01	1.469
1098545	ENSG00000165424	85547	ZCCHC24	zinc finger, CCHC domain containing 24	219654	10	n/a	n/a	4.37e-01	1.469
1093827	ENSG00000134531	1997	EMP1	epithelial membrane protein 1	2012	12	n/a	n/a	4.28e-01	1.469
1101910	ENSG00000181450	109689	ZNF678	zinc finger protein 678	339500	1	n/a	n/a	4.42e-01	1.469
1091809	ENSG00000119508	7965	NR4A3	nuclear receptor subfamily 4, group A, member 3	8013	9	n/a	n/a	4.05e-01	1.468
280062761	ENSG00000253861	0	CTC-293A9.2	CTC-293A9.2	0	5	n/a	n/a	3.95e-01	1.468
1101767	ENSG00000180628	58543	PCGF5	polycomb group ring finger 5	84333	10	n/a	n/a	4.35e-01	1.468
1086968	ENSG00000005812	25973	FBXL3	F-box and leucine-rich repeat protein 3	26224	13	n/a	n/a	5.58e-01	1.468
1105014	ENSG00000204116	32824	CHIC1	cysteine-rich hydrophobic domain 1	53344	X	n/a	n/a	3.95e-01	1.468
1096079	ENSG00000148943	34616	LIN7C	lin-7 homolog C (C. elegans)	55327	11	n/a	n/a	3.95e-01	1.468
1101494	ENSG00000178966	55812	RMI1	RMI1, RecQ mediated genome instability 1, homolog (S. cerevisiae)	80010	9	n/a	n/a	4.24e-01	1.467
1088306	ENSG00000078596	9315	ITM2A	integral membrane protein 2A	9452	X	n/a	n/a	3.98e-01	1.467
279778000	ENSG00000224566	0	RP5-881P19.6	RP5-881P19.6	0	1	n/a	n/a	4.13e-01	1.467
1087809	ENSG00000065559	6380	MAP2K4	mitogen-activated protein kinase kinase 4	6416	17	n/a	n/a	3.97e-01	1.466
1100133	ENSG00000171862	5696	PTEN	phosphatase and tensin homolog	5728	10	n/a	n/a	4.04e-01	1.466
1092531	ENSG00000125249	5879	RAP2A	RAP2A, member of RAS oncogene family	5911	13	n/a	n/a	3.94e-01	1.466
1092426	ENSG00000124406	10249	ATP8A1	ATPase, aminophospholipid transporter (APLT), class I, type 8A, member 1	10396	4	n/a	n/a	4.03e-01	1.466
1096392	ENSG00000151835	26026	SACS	spastic ataxia of Charlevoix-Saguenay (sacsin)	26278	13	n/a	n/a	3.94e-01	1.466
1088960	ENSG00000099246	22687	RAB18	RAB18, member RAS oncogene family	22931	10	n/a	n/a	3.92e-01	1.465
1090972	ENSG00000112541	10688	PDE10A	phosphodiesterase 10A	10846	6	n/a	n/a	3.93e-01	1.465
1091615	ENSG00000117479	10413	SLC19A2	solute carrier family 19 (thiamine transporter), member 2	10560	1	n/a	n/a	3.90e-01	1.465
1094119	ENSG00000136051	23080	KIAA1033	KIAA1033	23325	12	n/a	n/a	5.36e-01	1.464
1094427	ENSG00000137693	10266	YAP1	Yes-associated protein 1	10413	11	n/a	n/a	4.06e-01	1.464
1091158	ENSG00000114127	33755	XRN1	5'-3' exoribonuclease 1	54464	3	n/a	n/a	4.80e-01	1.464
1101108	ENSG00000176853	81316	FAM91A1	family with sequence similarity 91, member A1	157769	8	n/a	n/a	4.55e-01	1.464
1101446	ENSG00000178695	77660	KCTD12	potassium channel tetramerisation domain containing 12	115207	13	n/a	n/a	4.09e-01	1.464
1098713	ENSG00000166106	82001	ADAMTS15	ADAM metallopeptidase with thrombospondin type 1 motif, 15	170689	11	n/a	n/a	3.93e-01	1.464
279853982	ENSG00000231340	0	ACTG1P10	actin, gamma 1 pseudogene 10	0	X	n/a	n/a	4.28e-01	1.464
1095933	ENSG00000147650	29700	LRP12	low density lipoprotein receptor-related protein 12	29967	8	n/a	n/a	5.52e-01	1.463
279974834	ENSG00000243422	0	RP11-413E6.1	RP11-413E6.1	0	3	n/a	n/a	5.47e-01	1.463
1091593	ENSG00000117318	3379	ID3	inhibitor of DNA binding 3, dominant negative helix-loop-helix protein	3399	1	n/a	n/a	3.47e-01	1.463
1101079	ENSG00000176692	2287	FOXC2	forkhead box C2 (MFH-1, mesenchyme forkhead 1)	2303	16	n/a	n/a	3.36e-01	1.463
1095782	ENSG00000146476	55427	C6orf211	chromosome 6 open reading frame 211	79624	6	n/a	n/a	3.99e-01	1.463
1101153	ENSG00000177034	110189	MTX3	metaxin 3	345778	5	n/a	n/a	3.99e-01	1.463
1088497	ENSG00000084093	5946	REST	RE1-silencing transcription factor	5978	4	n/a	n/a	3.96e-01	1.463
280018244	ENSG00000249834	0	RP11-373N22.1	RP11-373N22.1	0	5	n/a	n/a	4.28e-01	1.462
279938011	ENSG00000239200	0	RP11-536C10.1	RP11-536C10.1	0	14	n/a	n/a	4.16e-01	1.462
280076101	ENSG00000254801	0	CTD-2132H18.3	CTD-2132H18.3	0	11	n/a	n/a	4.24e-01	1.462
1099743	ENSG00000170275	10344	CRTAP	cartilage associated protein	10491	3	n/a	n/a	3.98e-01	1.462
1089211	ENSG00000100522	41404	GNPNAT1	glucosamine-phosphate N-acetyltransferase 1	64841	14	n/a	n/a	3.97e-01	1.462
1087293	ENSG00000023287	9677	RB1CC1	RB1-inducible coiled-coil 1	9821	8	n/a	n/a	4.47e-01	1.462
1095221	ENSG00000142892	9882	PIGK	phosphatidylinositol glycan anchor biosynthesis, class K	10026	1	n/a	n/a	3.95e-01	1.461
1089226	ENSG00000100580	94008	TMED8	transmembrane emp24 protein transport domain containing 8	283578	14	n/a	n/a	3.93e-01	1.461
1100025	ENSG00000171451	60141	DSEL	dermatan sulfate epimerase-like	92126	18	n/a	n/a	3.94e-01	1.461
1093108	ENSG00000130021	8174	HDHD1	haloacid dehalogenase-like hydrolase domain containing 1	8226	X	n/a	n/a	3.99e-01	1.461
1090085	ENSG00000105810	1016	CDK6	cyclin-dependent kinase 6	1021	7	n/a	n/a	4.00e-01	1.461
1090808	ENSG00000111605	10894	CPSF6	cleavage and polyadenylation specific factor 6, 68kDa	11052	12	n/a	n/a	5.82e-01	1.460
1095296	ENSG00000143337	25841	TOR1AIP1	torsin A interacting protein 1	26092	1	n/a	n/a	3.99e-01	1.460
1091977	ENSG00000120669	34226	SOHLH2	spermatogenesis and oogenesis specific basic helix-loop-helix 2	54937	13	n/a	n/a	3.96e-01	1.460
1099209	ENSG00000167981	80521	ZNF597	zinc finger protein 597	146434	16	n/a	n/a	4.10e-01	1.459
1088568	ENSG00000086300	29622	SNX10	sorting nexin 10	29887	7	n/a	n/a	4.03e-01	1.459
1091105	ENSG00000113615	10644	SEC24A	SEC24 family, member A (S. cerevisiae)	10802	5	n/a	n/a	6.36e-01	1.459
279893528	ENSG00000234813	0	RP11-288D15.1	RP11-288D15.1	0	10	n/a	n/a	5.26e-01	1.459
1096704	ENSG00000154429	79167	C1orf96	chromosome 1 open reading frame 96	126731	1	n/a	n/a	3.92e-01	1.459
1089485	ENSG00000101974	94868	ATP11C	ATPase, class VI, type 11C	286410	X	n/a	n/a	3.94e-01	1.459
1097256	ENSG00000159189	710	C1QC	complement component 1, q subcomponent, C chain	714	1	n/a	n/a	3.92e-01	1.459
1095294	ENSG00000143324	9089	XPR1	xenotropic and polytropic retrovirus receptor 1	9213	1	n/a	n/a	4.10e-01	1.459
1088802	ENSG00000091317	34207	CMTM6	CKLF-like MARVEL transmembrane domain containing 6	54918	3	n/a	n/a	4.50e-01	1.459
1096253	ENSG00000150712	33836	MTMR12	myotubularin related protein 12	54545	5	n/a	n/a	4.04e-01	1.458
279986206	ENSG00000244538	0	RP11-10G12.1	RP11-10G12.1	0	4	n/a	n/a	4.13e-01	1.458
1101944	ENSG00000181690	5292	PLAG1	pleiomorphic adenoma gene 1	5324	8	n/a	n/a	4.04e-01	1.458
1088011	ENSG00000070886	2031	EPHA8	EPH receptor A8	2046	1	n/a	n/a	3.64e-01	1.457
1096858	ENSG00000155903	5890	RASA2	RAS p21 protein activator 2	5922	3	n/a	n/a	4.59e-01	1.457
1093122	ENSG00000130150	81413	MOSPD2	motile sperm domain containing 2	158747	X	n/a	n/a	4.14e-01	1.457
1102199	ENSG00000182871	56555	COL18A1	collagen, type XVIII, alpha 1	80781	21	n/a	n/a	3.57e-01	1.457
1089239	ENSG00000100614	5462	PPM1A	protein phosphatase, Mg2+/Mn2+ dependent, 1A	5494	14	n/a	n/a	4.04e-01	1.457
1096738	ENSG00000154727	2535	GABPA	GA binding protein transcription factor, alpha subunit 60kDa	2551	21	n/a	n/a	3.90e-01	1.456
1092886	ENSG00000128000	81581	ZNF780B	zinc finger protein 780B	163131	19	n/a	n/a	3.98e-01	1.456
1092196	ENSG00000122644	9979	ARL4A	ADP-ribosylation factor-like 4A	10124	7	n/a	n/a	4.02e-01	1.455
279526051	ENSG00000183308	0	AC005037.3	AC005037.3	0	2	n/a	n/a	3.98e-01	1.455
1094105	ENSG00000135974	54914	C2orf49	chromosome 2 open reading frame 49	79074	2	n/a	n/a	4.01e-01	1.455
279720656	ENSG00000213293	0	CTD-2666L21.3	CTD-2666L21.3	0	19	n/a	n/a	3.81e-01	1.455
1095386	ENSG00000143751	81615	C1orf55	chromosome 1 open reading frame 55	163859	1	n/a	n/a	3.96e-01	1.454
1097051	ENSG00000157500	25809	APPL1	adaptor protein, phosphotyrosine interaction, PH domain and leucine zipper containing 1	26060	3	n/a	n/a	3.97e-01	1.454
1092191	ENSG00000122591	58866	FAM126A	family with sequence similarity 126, member A	84668	7	n/a	n/a	3.99e-01	1.453
280100823	ENSG00000257026	0	AC040173.1	AC040173.1	0	16	n/a	n/a	4.07e-01	1.453
1088042	ENSG00000071967	55703	CYBRD1	cytochrome b reductase 1	79901	2	n/a	n/a	4.30e-01	1.452
1099450	ENSG00000168959	2898	GRM5	glutamate receptor, metabotropic 5	2915	11	n/a	n/a	4.04e-01	1.452
279786931	ENSG00000225369	0	AC009506.2	AC009506.2	0	2	n/a	n/a	5.35e-01	1.452
279841335	ENSG00000230223	0	ATXN8OS	ATXN8 opposite strand (non-protein coding)	0	13	n/a	n/a	4.01e-01	1.452
280003348	ENSG00000248578	0	NPM1P21	nucleophosmin 1 (nucleolar phosphoprotein B23, numatrin) pseudogene 21	0	8	n/a	n/a	4.34e-01	1.452
1093881	ENSG00000134852	9433	CLOCK	clock homolog (mouse)	9575	4	n/a	n/a	4.03e-01	1.452
1092951	ENSG00000128595	809	CALU	calumenin	813	7	n/a	n/a	7.51e-01	1.451
1099723	ENSG00000170185	58839	USP38	ubiquitin specific peptidase 38	84640	4	n/a	n/a	4.21e-01	1.450
279880902	ENSG00000233705	94754	AC078937.4	AC078937.4	286002	7	n/a	n/a	3.99e-01	1.450
1098097	ENSG00000163817	34005	SLC6A20	solute carrier family 6 (proline IMINO transporter), member 20	54716	3	n/a	n/a	4.42e-01	1.450
279895544	ENSG00000234981	0	RP11-534L20.4	RP11-534L20.4	0	1	n/a	n/a	4.35e-01	1.450
279791782	ENSG00000225782	0	RP11-322F10.2	RP11-322F10.2	0	1	n/a	n/a	4.01e-01	1.450
1090338	ENSG00000107789	9420	MINPP1	multiple inositol-polyphosphate phosphatase 1	9562	10	n/a	n/a	4.05e-01	1.450
280045119	ENSG00000252099	0	U1	U1 spliceosomal RNA	0	1	n/a	n/a	3.91e-01	1.450
1106354	ENSG00000215475	93989	SIAH3	seven in absentia homolog 3 (Drosophila)	283514	13	n/a	n/a	4.01e-01	1.449
1098323	ENSG00000164506	79620	STXBP5	syntaxin binding protein 5 (tomosyn)	134957	6	n/a	n/a	4.00e-01	1.449
1094606	ENSG00000138604	25784	GLCE	glucuronic acid epimerase	26035	15	n/a	n/a	4.09e-01	1.449
279743847	ENSG00000215987	0	AC117372.1	AC117372.1	0	12	n/a	n/a	3.57e-01	1.449
1102418	ENSG00000183722	10040	LHFP	lipoma HMGIC fusion partner	10186	13	n/a	n/a	4.34e-01	1.449
1096558	ENSG00000153130	38052	SCOC	short coiled-coil protein	60592	4	n/a	n/a	4.31e-01	1.449
1090314	ENSG00000107560	22597	RAB11FIP2	RAB11 family interacting protein 2 (class I)	22841	10	n/a	n/a	4.12e-01	1.448
1101401	ENSG00000178386	7722	ZNF223	zinc finger protein 223	7766	19	n/a	n/a	3.92e-01	1.448
1087489	ENSG00000047346	35487	KIAA1370	KIAA1370	56204	15	n/a	n/a	3.94e-01	1.448
279747741	ENSG00000218350	0	RP11-789A7.1	RP11-789A7.1	0	6	n/a	n/a	3.97e-01	1.447
1092870	ENSG00000127920	2774	GNG11	guanine nucleotide binding protein (G protein), gamma 11	2791	7	n/a	n/a	4.32e-01	1.447
1102416	ENSG00000183715	4946	OPCML	opioid binding protein/cell adhesion molecule-like	4978	11	n/a	n/a	3.94e-01	1.447
280087855	ENSG00000255542	0	RP4-683L5.1	RP4-683L5.1	0	11	n/a	n/a	3.90e-01	1.447
279943249	ENSG00000239830	0	CTD-3116E22.2	CTD-3116E22.2	0	19	n/a	n/a	4.35e-01	1.447
1103990	ENSG00000196570	110169	PFN3	profilin 3	345456	5	n/a	n/a	4.16e-01	1.447
1094492	ENSG00000137962	9275	ARHGAP29	Rho GTPase activating protein 29	9411	1	n/a	n/a	4.10e-01	1.447
1094083	ENSG00000135913	36968	USP37	ubiquitin specific peptidase 37	57695	2	n/a	n/a	5.70e-01	1.447
280124114	ENSG00000258936	0	CXADRP2	coxsackie virus and adenovirus receptor pseudogene 2	0	15	n/a	n/a	3.92e-01	1.446
1097756	ENSG00000162695	80742	SLC30A7	solute carrier family 30 (zinc transporter), member 7	148867	1	n/a	n/a	4.47e-01	1.446
1107588	ENSG00000229729	0	RP11-159G9.5	Uncharacterized protein	0	3	n/a	n/a	4.10e-01	1.446
1093898	ENSG00000134954	2098	ETS1	v-ets erythroblastosis virus E26 oncogene homolog 1 (avian)	2113	11	n/a	n/a	3.93e-01	1.446
279936296	ENSG00000238924	0	U7	U7 small nuclear RNA	0	10	n/a	n/a	4.05e-01	1.445
280092397	ENSG00000256034	0	RP11-707G14.1	RP11-707G14.1	0	11	n/a	n/a	4.01e-01	1.445
1099865	ENSG00000170802	3324	FOXN2	forkhead box N2	3344	2	n/a	n/a	3.92e-01	1.444
279777569	ENSG00000224531	85785	C6orf228	chromosome 6 open reading frame 228	221710	6	n/a	n/a	4.05e-01	1.444
1094571	ENSG00000138376	577	BARD1	BRCA1 associated RING domain 1	580	2	n/a	n/a	4.32e-01	1.444
280107367	ENSG00000257647	0	RP11-701H24.3	RP11-701H24.3	0	15	n/a	n/a	4.18e-01	1.444
1087376	ENSG00000033867	9356	SLC4A7	solute carrier family 4, sodium bicarbonate cotransporter, member 7	9497	3	n/a	n/a	5.59e-01	1.444
1096784	ENSG00000155100	31113	OTUD6B	OTU domain containing 6B	51633	8	n/a	n/a	3.97e-01	1.444
1090532	ENSG00000109113	58105	RAB34	RAB34, member RAS oncogene family	83871	17	n/a	n/a	3.94e-01	1.444
279854755	ENSG00000231414	0	AC016700.6	AC016700.6	0	2	n/a	n/a	4.14e-01	1.443
1104781	ENSG00000198862	25795	LTN1	listerin E3 ubiquitin protein ligase 1	26046	21	n/a	n/a	4.71e-01	1.443
1094413	ENSG00000137574	61024	TGS1	trimethylguanosine synthase 1	96764	8	n/a	n/a	3.97e-01	1.443
280043201	ENSG00000251823	0	5S_rRNA	5S ribosomal RNA	0	4	n/a	n/a	4.01e-01	1.443
1093882	ENSG00000134853	5124	PDGFRA	platelet-derived growth factor receptor, alpha polypeptide	5156	4	n/a	n/a	3.90e-01	1.443
1094053	ENSG00000135747	60284	ZNF670	zinc finger protein 670	93474	1	n/a	n/a	3.89e-01	1.443
1101255	ENSG00000177565	55521	TBL1XR1	transducin (beta)-like 1 X-linked receptor 1	79718	3	n/a	n/a	3.90e-01	1.443
1101072	ENSG00000176641	85645	RNF152	ring finger protein 152	220441	18	n/a	n/a	4.04e-01	1.443
280035729	ENSG00000251201	1023139	TMED7-TICAM2	TMED7-TICAM2 readthrough	100302736	5	n/a	n/a	3.94e-01	1.442
1093880	ENSG00000134851	35146	TMEM165	transmembrane protein 165	55858	4	n/a	n/a	6.61e-01	1.442
279656377	ENSG00000199004	128101	MIR21	microRNA 21	406991	17	n/a	n/a	4.01e-01	1.441
1096107	ENSG00000149218	22807	ENDOD1	endonuclease domain containing 1	23052	11	n/a	n/a	4.10e-01	1.441
1091227	ENSG00000114796	34089	KLHL24	kelch-like 24 (Drosophila)	54800	3	n/a	n/a	4.08e-01	1.441
279764261	ENSG00000223476	0	VN1R42P	vomeronasal 1 receptor 42 pseudogene	0	7	n/a	n/a	4.07e-01	1.441
1094646	ENSG00000138756	34878	BMP2K	BMP2 inducible kinase	55589	4	n/a	n/a	4.48e-01	1.441
279841042	ENSG00000230191	0	RP4-725G10.3	RP4-725G10.3	0	7	n/a	n/a	3.95e-01	1.441
1090251	ENSG00000106799	7004	TGFBR1	transforming growth factor, beta receptor 1	7046	9	n/a	n/a	4.08e-01	1.441
280075586	ENSG00000254762	0	RP11-867G23.2	RP11-867G23.2	0	11	n/a	n/a	4.16e-01	1.440
1087465	ENSG00000043093	33458	DCUN1D1	DCN1, defective in cullin neddylation 1, domain containing 1 (S. cerevisiae)	54165	3	n/a	n/a	4.11e-01	1.440
1102959	ENSG00000185947	10162	ZNF267	zinc finger protein 267	10308	16	n/a	n/a	5.79e-01	1.440
279805409	ENSG00000226948	0	RP5-1068H6.3	RP5-1068H6.3	0	20	n/a	n/a	3.44e-01	1.439
1094285	ENSG00000136897	33825	MRPL50	mitochondrial ribosomal protein L50	54534	9	n/a	n/a	3.92e-01	1.439
1104840	ENSG00000198964	92007	SGMS1	sphingomyelin synthase 1	259230	10	n/a	n/a	4.06e-01	1.439
1092327	ENSG00000123728	37097	RAP2C	RAP2C, member of RAS oncogene family	57826	X	n/a	n/a	4.23e-01	1.438
279941031	ENSG00000239556	0	AC004951.5	AC004951.5	0	7	n/a	n/a	4.13e-01	1.438
279788518	ENSG00000225504	0	RP11-160A10.2	RP11-160A10.2	0	6	n/a	n/a	3.97e-01	1.438
1093002	ENSG00000129003	34121	VPS13C	vacuolar protein sorting 13 homolog C (S. cerevisiae)	54832	15	n/a	n/a	4.63e-01	1.438
1092172	ENSG00000122482	58357	ZNF644	zinc finger protein 644	84146	1	n/a	n/a	4.50e-01	1.437
1105698	ENSG00000211455	22767	STK38L	serine/threonine kinase 38 like	23012	12	n/a	n/a	4.46e-01	1.437
1092323	ENSG00000123684	9782	LPGAT1	lysophosphatidylglycerol acyltransferase 1	9926	1	n/a	n/a	5.61e-01	1.437
1091925	ENSG00000120251	2874	GRIA2	glutamate receptor, ionotropic, AMPA 2	2891	4	n/a	n/a	3.98e-01	1.436
1087307	ENSG00000024048	23059	UBR2	ubiquitin protein ligase E3 component n-recognin 2	23304	6	n/a	n/a	3.94e-01	1.436
1100778	ENSG00000175073	55925	VCPIP1	valosin containing protein (p97)/p47 complex interacting protein 1	80124	8	n/a	n/a	4.16e-01	1.436
279768862	ENSG00000223828	0	RP11-64I24.1	RP11-64I24.1	0	1	n/a	n/a	3.93e-01	1.436
1089060	ENSG00000100077	154	ADRBK2	adrenergic, beta, receptor kinase 2	157	22	n/a	n/a	4.03e-01	1.436
279949201	ENSG00000240500	0	RP11-160A10.3	RP11-160A10.3	0	6	n/a	n/a	4.23e-01	1.436
1088261	ENSG00000077458	80327	FAM76B	family with sequence similarity 76, member B	143684	11	n/a	n/a	3.90e-01	1.436
1092271	ENSG00000123268	463	ATF1	activating transcription factor 1	466	12	n/a	n/a	4.07e-01	1.435
1103701	ENSG00000188994	22791	ZNF292	zinc finger protein 292	23036	6	n/a	n/a	5.75e-01	1.435
1093042	ENSG00000129317	57692	PUS7L	pseudouridylate synthase 7 homolog (S. cerevisiae)-like	83448	12	n/a	n/a	3.90e-01	1.435
1091012	ENSG00000112837	8973	TBX18	T-box 18	9096	6	n/a	n/a	4.33e-01	1.434
1087706	ENSG00000061918	2966	GUCY1B3	guanylate cyclase 1, soluble, beta 3	2983	4	n/a	n/a	4.02e-01	1.434
280044860	ENSG00000252061	0	U6	U6 spliceosomal RNA	0	15	n/a	n/a	4.04e-01	1.434
1087523	ENSG00000049130	4229	KITLG	KIT ligand	4254	12	n/a	n/a	3.99e-01	1.434
1091286	ENSG00000115252	5104	PDE1A	phosphodiesterase 1A, calmodulin-dependent	5136	2	n/a	n/a	4.06e-01	1.434
279924392	ENSG00000237632	0	S100A11P1	S100 calcium binding protein A11 pseudogene 1	0	7	n/a	n/a	4.28e-01	1.433
1104758	ENSG00000198826	9680	ARHGAP11A	Rho GTPase activating protein 11A	9824	15	n/a	n/a	4.00e-01	1.432
1102833	ENSG00000185432	25589	METTL7A	methyltransferase like 7A	25840	12	n/a	n/a	4.08e-01	1.432
280033800	ENSG00000251057	0	AL390877.1	AL390877.1	0	1	n/a	n/a	4.16e-01	1.432
279778426	ENSG00000224598	0	RPS5P2	ribosomal protein S5 pseudogene 2	0	21	n/a	n/a	4.40e-01	1.432
1094595	ENSG00000138463	59115	DIRC2	disrupted in renal carcinoma 2	84925	3	n/a	n/a	4.49e-01	1.432
280100586	ENSG00000257002	0	AP000438.2	AP000438.2	0	11	n/a	n/a	4.12e-01	1.432
279700778	ENSG00000206168	0	Z69890.1	Z69890.1	0	16	n/a	n/a	4.23e-01	1.432
1096771	ENSG00000155011	26868	DKK2	dickkopf homolog 2 (Xenopus laevis)	27123	4	n/a	n/a	3.92e-01	1.432
1106130	ENSG00000214670	0	AC007956.1	Full-length cDNA 5-PRIME end of clone CS0CAP004YO05 of Thymus of Homo sapiens (human)	0	14	n/a	n/a	5.07e-01	1.432
1096731	ENSG00000154654	4659	NCAM2	neural cell adhesion molecule 2	4685	21	n/a	n/a	4.25e-01	1.432
279997128	ENSG00000248044	0	CTD-2653M23.2	CTD-2653M23.2	0	5	n/a	n/a	4.02e-01	1.431
1098225	ENSG00000164164	34015	OTUD4	OTU domain containing 4	54726	4	n/a	n/a	3.95e-01	1.431
279915726	ENSG00000236886	0	AC007563.5	AC007563.5	0	2	n/a	n/a	3.42e-01	1.431
1087297	ENSG00000023516	11055	AKAP11	A kinase (PRKA) anchor protein 11	11215	13	n/a	n/a	4.22e-01	1.431
1089067	ENSG00000100097	3931	LGALS1	lectin, galactoside-binding, soluble, 1	3956	22	n/a	n/a	4.10e-01	1.430
1091269	ENSG00000115159	2803	GPD2	glycerol-3-phosphate dehydrogenase 2 (mitochondrial)	2820	2	n/a	n/a	3.96e-01	1.430
279879606	ENSG00000233578	0	RP5-1022P6.3	RP5-1022P6.3	0	20	n/a	n/a	4.88e-01	1.430
279982530	ENSG00000244179	0	RP11-315C6.3	RP11-315C6.3	0	6	n/a	n/a	3.94e-01	1.430
1094651	ENSG00000138764	896	CCNG2	cyclin G2	901	4	n/a	n/a	3.98e-01	1.430
279857829	ENSG00000231684	0	RP11-416K24.2	RP11-416K24.2	0	1	n/a	n/a	4.21e-01	1.430
1101070	ENSG00000176624	30801	MEX3C	mex-3 homolog C (C. elegans)	51320	18	n/a	n/a	3.94e-01	1.429
1101160	ENSG00000177076	109860	ACER2	alkaline ceramidase 2	340485	9	n/a	n/a	4.02e-01	1.429
1104406	ENSG00000197841	109659	ZNF181	zinc finger protein 181	339318	19	n/a	n/a	4.04e-01	1.429
1095638	ENSG00000145495	10153	MARCH6	membrane-associated ring finger (C3HC4) 6	10299	5	n/a	n/a	4.06e-01	1.429
1086873	ENSG00000001167	4769	NFYA	nuclear transcription factor Y, alpha	4800	6	n/a	n/a	3.99e-01	1.429
1099422	ENSG00000168876	34140	ANKRD49	ankyrin repeat domain 49	54851	11	n/a	n/a	5.94e-01	1.428
279986049	ENSG00000244513	0	CTD-2013N24.2	CTD-2013N24.2	0	3	n/a	n/a	4.02e-01	1.428
279737344	ENSG00000215146	0	RP11-313J2.1	RP11-313J2.1	0	10	n/a	n/a	5.85e-01	1.428
1101952	ENSG00000181751	59895	C5orf30	chromosome 5 open reading frame 30	90355	5	n/a	n/a	4.36e-01	1.428
1098098	ENSG00000163818	33876	LZTFL1	leucine zipper transcription factor-like 1	54585	3	n/a	n/a	3.99e-01	1.427
1088948	ENSG00000096968	3692	JAK2	Janus kinase 2	3717	9	n/a	n/a	4.12e-01	1.427
279751771	ENSG00000221069	0	AC000029.1	AC000029.1	0	22	n/a	n/a	4.36e-01	1.427
280070669	ENSG00000254422	0	RP11-864G5.3	RP11-864G5.3	0	11	n/a	n/a	3.45e-01	1.427
1087636	ENSG00000056586	33833	RC3H2	ring finger and CCCH-type domains 2	54542	9	n/a	n/a	4.24e-01	1.427
1091541	ENSG00000116918	7214	TSNAX	translin-associated factor X	7257	1	n/a	n/a	4.09e-01	1.427
1100961	ENSG00000176055	81117	MBLAC2	metallo-beta-lactamase domain containing 2	153364	5	n/a	n/a	3.95e-01	1.427
1098766	ENSG00000166266	8015	CUL5	cullin 5	8065	11	n/a	n/a	3.89e-01	1.427
1096944	ENSG00000156531	58505	PHF6	PHD finger protein 6	84295	X	n/a	n/a	4.05e-01	1.426
1103920	ENSG00000196381	81579	ZNF781	zinc finger protein 781	163115	19	n/a	n/a	5.71e-01	1.425
1103989	ENSG00000196569	3883	LAMA2	laminin, alpha 2	3908	6	n/a	n/a	3.59e-01	1.425
1091813	ENSG00000119523	59535	ALG2	asparagine-linked glycosylation 2, alpha-1,3-mannosyltransferase homolog (S. cerevisiae)	85365	9	n/a	n/a	3.93e-01	1.425
1092621	ENSG00000125810	22674	CD93	CD93 molecule	22918	20	n/a	n/a	3.94e-01	1.425
280098181	ENSG00000256712	0	RP11-785H5.2	RP11-785H5.2	0	12	n/a	n/a	3.92e-01	1.425
279910145	ENSG00000236377	157122469	AC084809.3	AC084809.3	100506643	17	n/a	n/a	5.12e-01	1.424
280011335	ENSG00000249264	0	EEF1A1P9	eukaryotic translation elongation factor 1 alpha 1 pseudogene 9	0	4	n/a	n/a	4.11e-01	1.424
1094038	ENSG00000135655	9814	USP15	ubiquitin specific peptidase 15	9958	12	n/a	n/a	4.38e-01	1.424
1097753	ENSG00000162688	175	AGL	amylo-alpha-1, 6-glucosidase, 4-alpha-glucanotransferase	178	1	n/a	n/a	4.81e-01	1.424
1095909	ENSG00000147488	9561	ST18	suppression of tumorigenicity 18 (breast carcinoma) (zinc finger protein)	9705	8	n/a	n/a	4.07e-01	1.424
279996973	ENSG00000247993	0	RP11-79P5.2	RP11-79P5.2	0	5	n/a	n/a	3.87e-01	1.424
1102985	ENSG00000186020	36984	ZNF529	zinc finger protein 529	57711	19	n/a	n/a	3.94e-01	1.424
1104901	ENSG00000203747	2199	FCGR3A	Fc fragment of IgG, low affinity IIIa, receptor (CD16a)	2214	1	n/a	n/a	4.02e-01	1.423
1088242	ENSG00000077092	5883	RARB	retinoic acid receptor, beta	5915	3	n/a	n/a	4.08e-01	1.422
1090469	ENSG00000108691	6312	CCL2	chemokine (C-C motif) ligand 2	6347	17	n/a	n/a	4.16e-01	1.422
1100362	ENSG00000172845	6630	SP3	Sp3 transcription factor	6670	2	n/a	n/a	4.24e-01	1.422
1098772	ENSG00000166292	34562	TMEM100	transmembrane protein 100	55273	17	n/a	n/a	4.40e-01	1.422
280108034	ENSG00000257742	0	RP11-350F4.2	RP11-350F4.2	0	12	n/a	n/a	5.19e-01	1.422
279809889	ENSG00000227344	0	RP11-266F12.1	RP11-266F12.1	0	7	n/a	n/a	4.19e-01	1.422
279715752	ENSG00000212172	0	U1	U1 spliceosomal RNA	0	12	n/a	n/a	4.05e-01	1.422
1091686	ENSG00000118200	23026	CAMSAP2	calmodulin regulated spectrin-associated protein family, member 2	23271	1	n/a	n/a	4.08e-01	1.422
1096381	ENSG00000151746	633	BICD1	bicaudal D homolog 1 (Drosophila)	636	12	n/a	n/a	3.99e-01	1.421
279710254	ENSG00000207958	128038	MIR137	microRNA 137	406928	1	n/a	n/a	3.93e-01	1.420
280080656	ENSG00000255082	157129353	RP11-657K20.2	RP11-657K20.2	100873989	11	n/a	n/a	4.09e-01	1.420
1104079	ENSG00000196826	0	CTD-2192J16.17	Zinc finger protein 709	0	19	n/a	n/a	3.95e-01	1.420
1090653	ENSG00000110218	23896	PANX1	pannexin 1	24145	11	n/a	n/a	4.16e-01	1.420
1103546	ENSG00000188394	2827	GPR21	G protein-coupled receptor 21	2844	9	n/a	n/a	4.01e-01	1.419
1098650	ENSG00000165832	80281	TRUB1	TruB pseudouridine (psi) synthase homolog 1 (E. coli)	142940	10	n/a	n/a	4.06e-01	1.419
1094652	ENSG00000138767	89687	CNOT6L	CCR4-NOT transcription complex, subunit 6-like	246175	4	n/a	n/a	4.49e-01	1.419
1103862	ENSG00000196227	40582	C20orf177	chromosome 20 open reading frame 177	63939	20	n/a	n/a	4.25e-01	1.419
280136559	ENSG00000259653	0	RP11-616K22.3	RP11-616K22.3	0	15	n/a	n/a	4.00e-01	1.419
1090915	ENSG00000112200	25785	ZNF451	zinc finger protein 451	26036	6	n/a	n/a	4.32e-01	1.419
1095791	ENSG00000146587	157124821	RBAK	RB-associated KRAB zinc finger	100533952	7	n/a	n/a	4.65e-01	1.419
1094821	ENSG00000139926	78917	FRMD6	FERM domain containing 6	122786	14	n/a	n/a	4.04e-01	1.419
1088527	ENSG00000085365	0	SCAMP1	secretory carrier membrane protein 1	0	5	n/a	n/a	3.95e-01	1.418
1109079	ENSG00000243414	1023139	TICAM2	toll-like receptor adaptor molecule 2	100302736	5	n/a	n/a	3.91e-01	1.418
279979430	ENSG00000243824	0	RP11-434O22.1	RP11-434O22.1	0	14	n/a	n/a	3.39e-01	1.418
1104234	ENSG00000197323	31072	TRIM33	tripartite motif containing 33	51592	1	n/a	n/a	4.19e-01	1.417
279889543	ENSG00000234482	0	RP11-433J22.2	RP11-433J22.2	0	1	n/a	n/a	4.02e-01	1.417
1092792	ENSG00000127081	57986	ZNF484	zinc finger protein 484	83744	9	n/a	n/a	4.04e-01	1.417
280031930	ENSG00000250910	0	RP11-27G13.2	RP11-27G13.2	0	4	n/a	n/a	4.02e-01	1.417
1096242	ENSG00000150627	78272	WDR17	WD repeat domain 17	116966	4	n/a	n/a	4.27e-01	1.417
1104681	ENSG00000198677	9508	TTC37	tetratricopeptide repeat domain 37	9652	5	n/a	n/a	3.97e-01	1.417
1093407	ENSG00000131791	5533	PRKAB2	protein kinase, AMP-activated, beta 2 non-catalytic subunit	5565	1	n/a	n/a	4.04e-01	1.416
279889901	ENSG00000234515	0	PPP1R2P1	protein phosphatase 1, regulatory (inhibitor) subunit 2 pseudogene 1	0	6	n/a	n/a	5.17e-01	1.416
1092092	ENSG00000121741	7706	ZMYM2	zinc finger, MYM-type 2	7750	13	n/a	n/a	4.70e-01	1.416
1088541	ENSG00000085719	8816	CPNE3	copine III	8895	8	n/a	n/a	4.02e-01	1.416
1095126	ENSG00000142065	36950	ZFP14	zinc finger protein 14 homolog (mouse)	57677	19	n/a	n/a	6.35e-01	1.415
1093140	ENSG00000130224	36904	LRCH2	leucine-rich repeats and calponin homology (CH) domain containing 2	57631	X	n/a	n/a	4.03e-01	1.415
1086910	ENSG00000004399	22884	PLXND1	plexin D1	23129	3	n/a	n/a	4.00e-01	1.415
1092813	ENSG00000127334	8384	DYRK2	dual-specificity tyrosine-(Y)-phosphorylation regulated kinase 2	8445	12	n/a	n/a	4.49e-01	1.415
279936940	ENSG00000239028	0	AL359955.1	AL359955.1	0	9	n/a	n/a	4.01e-01	1.415
1093110	ENSG00000130024	34563	PHF10	PHD finger protein 10	55274	6	n/a	n/a	3.92e-01	1.415
1092467	ENSG00000124613	110198	ZNF391	zinc finger protein 391	346157	6	n/a	n/a	4.09e-01	1.415
1101444	ENSG00000178691	23267	SUZ12	suppressor of zeste 12 homolog (Drosophila)	23512	17	n/a	n/a	4.23e-01	1.415
1101739	ENSG00000180447	2603	GAS1	growth arrest-specific 1	2619	9	n/a	n/a	3.37e-01	1.415
1095220	ENSG00000142875	5535	PRKACB	protein kinase, cAMP-dependent, catalytic, beta	5567	1	n/a	n/a	4.08e-01	1.415
1101306	ENSG00000177842	90121	ZNF620	zinc finger protein 620	253639	3	n/a	n/a	5.30e-01	1.414
1093001	ENSG00000128989	10618	ARPP19	cAMP-regulated phosphoprotein, 19kDa	10776	15	n/a	n/a	4.13e-01	1.414
1101040	ENSG00000176435	81491	CLEC14A	C-type lectin domain family 14, member A	161198	14	n/a	n/a	3.96e-01	1.414
1087172	ENSG00000011600	7262	TYROBP	TYRO protein tyrosine kinase binding protein	7305	19	n/a	n/a	3.93e-01	1.414
1099186	ENSG00000167904	79706	TMEM68	transmembrane protein 68	137695	8	n/a	n/a	3.97e-01	1.414
1090792	ENSG00000111412	55597	C12orf49	chromosome 12 open reading frame 49	79794	12	n/a	n/a	4.09e-01	1.414
1103334	ENSG00000187605	83567	TET3	tet methylcytosine dioxygenase 3	200424	2	n/a	n/a	3.49e-01	1.414
279996116	ENSG00000247627	0	MTND4P12	MT-ND4 pseudogene 12	0	5	n/a	n/a	3.68e-01	1.414
1092876	ENSG00000127951	10717	FGL2	fibrinogen-like 2	10875	7	n/a	n/a	4.32e-01	1.414
1095874	ENSG00000147251	79834	DOCK11	dedicator of cytokinesis 11	139818	X	n/a	n/a	4.09e-01	1.413
279797315	ENSG00000226253	0	MRPL35P3	mitochondrial ribosomal protein L35 pseudogene 3	0	10	n/a	n/a	4.16e-01	1.413
280115010	ENSG00000258403	0	RP11-355I22.6	RP11-355I22.6	0	14	n/a	n/a	3.90e-01	1.413
279851112	ENSG00000231104	0	RP11-354M20.3	RP11-354M20.3	0	10	n/a	n/a	4.15e-01	1.413
1088367	ENSG00000080345	34472	RIF1	RAP1 interacting factor homolog (yeast)	55183	2	n/a	n/a	3.97e-01	1.413
1096391	ENSG00000151834	2539	GABRA2	gamma-aminobutyric acid (GABA) A receptor, alpha 2	2555	4	n/a	n/a	3.94e-01	1.413
279670424	ENSG00000203644	0	AC083799.1	AC083799.1	0	3	n/a	n/a	4.06e-01	1.413
280020415	ENSG00000249971	0	RP11-256P1.1	RP11-256P1.1	0	5	n/a	n/a	4.07e-01	1.413
1109145	ENSG00000244462	9992	RBM12	RNA binding motif protein 12	10137	20	n/a	n/a	4.28e-01	1.412
280015065	ENSG00000249592	1001327	RP11-440L14.1	RP11-440L14.1	100129917	4	n/a	n/a	3.90e-01	1.412
1090272	ENSG00000107036	36862	KIAA1432	KIAA1432	57589	9	n/a	n/a	3.93e-01	1.412
1102005	ENSG00000182022	30844	CHST15	carbohydrate (N-acetylgalactosamine 4-sulfate 6-O) sulfotransferase 15	51363	10	n/a	n/a	4.07e-01	1.412
1099458	ENSG00000169018	9971	FEM1B	fem-1 homolog b (C. elegans)	10116	15	n/a	n/a	3.90e-01	1.412
1104569	ENSG00000198300	5146	ZIM2	zinc finger, imprinted 2	5178	19	n/a	n/a	3.96e-01	1.411
280048871	ENSG00000252645	0	U7	U7 small nuclear RNA	0	15	n/a	n/a	3.96e-01	1.411
1091559	ENSG00000117020	9856	AKT3	v-akt murine thymoma viral oncogene homolog 3 (protein kinase B, gamma)	10000	1	n/a	n/a	4.18e-01	1.411
1100869	ENSG00000175536	122710	LIPT2	lipoyl(octanoyl) transferase 2 (putative)	387787	11	n/a	n/a	4.12e-01	1.411
279901131	ENSG00000235512	0	TAB3-AS2	TAB3 antisense RNA 2 (non-protein coding)	0	X	n/a	n/a	4.13e-01	1.411
1102659	ENSG00000184743	25672	ATL3	atlastin GTPase 3	25923	11	n/a	n/a	3.98e-01	1.411
1088912	ENSG00000095574	40977	IKZF5	IKAROS family zinc finger 5 (Pegasus)	64376	10	n/a	n/a	4.09e-01	1.411
1090436	ENSG00000108510	9825	MED13	mediator complex subunit 13	9969	17	n/a	n/a	5.90e-01	1.410
279803055	ENSG00000226774	0	RP11-654E17.2	RP11-654E17.2	0	X	n/a	n/a	3.93e-01	1.410
1097322	ENSG00000159658	9669	KIAA0494	KIAA0494	9813	1	n/a	n/a	3.90e-01	1.410
1090917	ENSG00000112210	31195	RAB23	RAB23, member RAS oncogene family	51715	6	n/a	n/a	3.93e-01	1.410
1090464	ENSG00000108669	9139	CYTH1	cytohesin 1	9267	17	n/a	n/a	4.34e-01	1.409
1094578	ENSG00000138386	4638	NAB1	NGFI-A binding protein 1 (EGR1 binding protein 1)	4664	2	n/a	n/a	4.37e-01	1.409
279849630	ENSG00000230956	0	RP3-452M16.1	RP3-452M16.1	0	X	n/a	n/a	4.31e-01	1.409
279719877	ENSG00000213194	0	AC016732.2	AC016732.2	0	2	n/a	n/a	3.91e-01	1.409
279520809	ENSG00000182921	0	CCDC75P1	coiled-coil domain containing 75 pseudogene 1	0	3	n/a	n/a	4.05e-01	1.409
1105408	ENSG00000205208	83657	C4orf46	chromosome 4 open reading frame 46	201725	4	n/a	n/a	4.04e-01	1.409
1104484	ENSG00000198040	7594	ZNF84	zinc finger protein 84	7637	12	n/a	n/a	4.83e-01	1.409
280053830	ENSG00000253228	0	KB-1296F8.1	KB-1296F8.1	0	8	n/a	n/a	5.60e-01	1.409
1100654	ENSG00000174405	3956	LIG4	ligase IV, DNA, ATP-dependent	3981	13	n/a	n/a	4.81e-01	1.409
1087275	ENSG00000021574	6643	SPAST	spastin	6683	2	n/a	n/a	4.04e-01	1.409
1093692	ENSG00000133703	3820	KRAS	v-Ki-ras2 Kirsten rat sarcoma viral oncogene homolog	3845	12	n/a	n/a	4.12e-01	1.409
1095796	ENSG00000146674	3466	IGFBP3	insulin-like growth factor binding protein 3	3486	7	n/a	n/a	4.05e-01	1.408
1097852	ENSG00000163041	3003	H3F3A	H3 histone, family 3A	3020	1	n/a	n/a	3.94e-01	1.408
1105810	ENSG00000213064	119543	SFT2D2	SFT2 domain containing 2	375035	1	n/a	n/a	3.46e-01	1.408
1102540	ENSG00000184232	85637	OAF	OAF homolog (Drosophila)	220323	11	n/a	n/a	4.36e-01	1.408
1097796	ENSG00000162840	0	MT1P2	metallothionein 1 pseudogene 2	0	4	n/a	n/a	4.29e-01	1.408
279781861	ENSG00000224914	0	RP11-322M19.2	RP11-322M19.2	0	10	n/a	n/a	4.02e-01	1.408
1100668	ENSG00000174469	25796	CNTNAP2	contactin associated protein-like 2	26047	7	n/a	n/a	3.74e-01	1.408
1103161	ENSG00000186767	79835	SPIN4	spindlin family, member 4	139886	X	n/a	n/a	4.08e-01	1.408
1106083	ENSG00000214447	0	FAM187A	family with sequence similarity 187, member A	0	17	n/a	n/a	3.96e-01	1.408
1093686	ENSG00000133641	60025	C12orf29	chromosome 12 open reading frame 29	91298	12	n/a	n/a	3.96e-01	1.407
1103291	ENSG00000187323	1618	DCC	deleted in colorectal carcinoma	1630	18	n/a	n/a	3.95e-01	1.407
279978671	ENSG00000243743	0	RP1-34B21.6	RP1-34B21.6	0	6	n/a	n/a	3.98e-01	1.407
1097198	ENSG00000158711	1990	ELK4	ELK4, ETS-domain protein (SRF accessory protein 1)	2005	1	n/a	n/a	3.90e-01	1.407
1101794	ENSG00000180787	79042	ZFP3	zinc finger protein 3 homolog (mouse)	124961	17	n/a	n/a	3.93e-01	1.407
1095626	ENSG00000145391	56625	SETD7	SET domain containing (lysine methyltransferase) 7	80854	4	n/a	n/a	3.93e-01	1.406
279777190	ENSG00000224490	0	AC010127.5	AC010127.5	0	2	n/a	n/a	4.05e-01	1.406
1087885	ENSG00000067533	30501	RRP15	ribosomal RNA processing 15 homolog (S. cerevisiae)	51018	1	n/a	n/a	4.20e-01	1.406
1089826	ENSG00000104643	41879	MTMR9	myotubularin related protein 9	66036	8	n/a	n/a	4.07e-01	1.406
1096676	ENSG00000154217	25956	PITPNC1	phosphatidylinositol transfer protein, cytoplasmic 1	26207	17	n/a	n/a	4.04e-01	1.406
1103933	ENSG00000196409	25898	ZNF658	zinc finger protein 658	26149	9	n/a	n/a	3.97e-01	1.405
1100672	ENSG00000174485	10114	DENND4A	DENN/MADD domain containing 4A	10260	15	n/a	n/a	4.17e-01	1.405
1104387	ENSG00000197775	0	AL136419.1	Uncharacterized protein C14orf167	0	14	n/a	n/a	3.91e-01	1.405
279775326	ENSG00000224345	0	AKIRIN2-AS1	AKIRIN2 antisense RNA 1 (non-protein coding)	0	6	n/a	n/a	3.97e-01	1.405
1095689	ENSG00000145864	2545	GABRB2	gamma-aminobutyric acid (GABA) A receptor, beta 2	2561	5	n/a	n/a	3.92e-01	1.405
1103044	ENSG00000186260	36769	MKL2	MKL/myocardin-like 2	57496	16	n/a	n/a	4.26e-01	1.405
1108758	ENSG00000237456	0	RP11-154D3.1	RP11-154D3.1	0	3	n/a	n/a	4.24e-01	1.405
1098544	ENSG00000165417	2940	GTF2A1	general transcription factor IIA, 1, 19/37kDa	2957	14	n/a	n/a	4.08e-01	1.405
279939181	ENSG00000239344	0	RP11-771F20.1	RP11-771F20.1	0	8	n/a	n/a	4.33e-01	1.404
1094312	ENSG00000137040	26698	RANBP6	RAN binding protein 6	26953	9	n/a	n/a	5.29e-01	1.404
279912489	ENSG00000236592	0	S100A11P2	S100 calcium binding protein A11 pseudogene 2	0	7	n/a	n/a	4.05e-01	1.404
1095760	ENSG00000146352	79617	CLVS2	clavesin 2	134829	6	n/a	n/a	4.05e-01	1.404
279706803	ENSG00000207291	157128869	U6	U6 spliceosomal RNA	100873747	X	n/a	n/a	3.96e-01	1.404
1090116	ENSG00000105971	854	CAV2	caveolin 2	858	7	n/a	n/a	4.40e-01	1.404
1088021	ENSG00000071189	22916	SNX13	sorting nexin 13	23161	7	n/a	n/a	4.33e-01	1.404
280060547	ENSG00000253722	0	RP11-10N23.4	RP11-10N23.4	0	8	n/a	n/a	3.93e-01	1.403
279968284	ENSG00000242659	0	RP11-271C24.2	RP11-271C24.2	0	3	n/a	n/a	4.06e-01	1.403
1089495	ENSG00000102024	5326	PLS3	plastin 3	5358	X	n/a	n/a	3.98e-01	1.403
279787474	ENSG00000225422	0	RBMS1P1	RNA binding motif, single stranded interacting protein 1 pseudogene 1	0	12	n/a	n/a	4.00e-01	1.403
1095467	ENSG00000144228	109721	SPOPL	speckle-type POZ protein-like	339745	2	n/a	n/a	4.39e-01	1.403
1091217	ENSG00000114744	30604	COMMD2	COMM domain containing 2	51122	3	n/a	n/a	3.95e-01	1.403
1090867	ENSG00000111860	122216	C6orf204	chromosome 6 open reading frame 204	387119	6	n/a	n/a	4.08e-01	1.403
279904803	ENSG00000235879	0	FAR1P1	fatty acyl CoA reductase 1 pseudogene 1	0	13	n/a	n/a	3.99e-01	1.403
1106678	ENSG00000223796	0	AC009041.2	AC009041.2	0	16	n/a	n/a	3.40e-01	1.403
1098987	ENSG00000167131	122951	CCDC103	coiled-coil domain containing 103	388389	17	n/a	n/a	3.96e-01	1.402
280102578	ENSG00000257181	0	RP11-611O2.5	RP11-611O2.5	0	12	n/a	n/a	3.93e-01	1.402
1104638	ENSG00000198553	93991	KCNRG	potassium channel regulator	283518	13	n/a	n/a	4.09e-01	1.402
280066574	ENSG00000254138	0	RP11-152K4.2	RP11-152K4.2	0	5	n/a	n/a	4.15e-01	1.402
1094310	ENSG00000137033	59982	IL33	interleukin 33	90865	9	n/a	n/a	4.24e-01	1.402
1092534	ENSG00000125266	1935	EFNB2	ephrin-B2	1948	13	n/a	n/a	3.97e-01	1.402
280069558	ENSG00000254348	0	RP11-1134I14.4	RP11-1134I14.4	0	8	n/a	n/a	3.95e-01	1.401
1087576	ENSG00000052850	37989	ALX4	ALX homeobox 4	60529	11	n/a	n/a	3.47e-01	1.401
280039503	ENSG00000251499	0	RP11-420G6.3	RP11-420G6.3	0	6	n/a	n/a	4.12e-01	1.401
279961317	ENSG00000241954	0	RP1-149A16.17	RP1-149A16.17	0	22	n/a	n/a	4.94e-01	1.401
1094691	ENSG00000139133	59110	ALG10	asparagine-linked glycosylation 10, alpha-1,2-glucosyltransferase homolog (S. pombe)	84920	12	n/a	n/a	4.88e-01	1.401
279874527	ENSG00000233137	125660	RP11-220I1.1	RP11-220I1.1	100506710	9	n/a	n/a	4.23e-01	1.401
1100784	ENSG00000175104	7146	TRAF6	TNF receptor-associated factor 6	7189	11	n/a	n/a	4.16e-01	1.400
1104153	ENSG00000197050	80657	ZNF420	zinc finger protein 420	147923	19	n/a	n/a	4.43e-01	1.400
279799951	ENSG00000226479	0	TMEM185B	transmembrane protein 185B	0	2	n/a	n/a	4.29e-01	1.400
1089813	ENSG00000104497	40722	SNX16	sorting nexin 16	64089	8	n/a	n/a	3.98e-01	1.399
1098530	ENSG00000165355	90175	FBXO33	F-box protein 33	254170	14	n/a	n/a	4.47e-01	1.399
1096756	ENSG00000154864	40538	PIEZO2	piezo-type mechanosensitive ion channel component 2	63895	18	n/a	n/a	4.11e-01	1.399
279847987	ENSG00000230807	0	AC099535.4	AC099535.4	0	3	n/a	n/a	4.08e-01	1.399
1097767	ENSG00000162733	4890	DDR2	discoidin domain receptor tyrosine kinase 2	4921	1	n/a	n/a	4.30e-01	1.399
1099527	ENSG00000169282	7835	KCNAB1	potassium voltage-gated channel, shaker-related subfamily, beta member 1	7881	3	n/a	n/a	3.99e-01	1.399
1096885	ENSG00000156103	4299	MMP16	matrix metallopeptidase 16 (membrane-inserted)	4325	8	n/a	n/a	4.11e-01	1.398
1087428	ENSG00000039319	9621	ZFYVE16	zinc finger, FYVE domain containing 16	9765	5	n/a	n/a	5.84e-01	1.398
280028444	ENSG00000250619	0	CTD-2215L10.1	CTD-2215L10.1	0	5	n/a	n/a	4.12e-01	1.398
279809762	ENSG00000227329	0	RP11-258C19.4	RP11-258C19.4	0	X	n/a	n/a	4.08e-01	1.398
279843326	ENSG00000230397	0	SPTLC1P1	serine palmitoyltransferase, long chain base subunit 1 pseudogene 1	0	10	n/a	n/a	4.32e-01	1.398
1102450	ENSG00000183808	123534	RBM12B	RNA binding motif protein 12B	389677	8	n/a	n/a	3.90e-01	1.398
279952289	ENSG00000240890	0	RP11-65E22.2	RP11-65E22.2	0	3	n/a	n/a	4.43e-01	1.398
1088805	ENSG00000091436	31256	AC013461.1	Mitogen-activated protein kinase kinase kinase MLT	51776	2	n/a	n/a	4.06e-01	1.398
1099958	ENSG00000171150	9511	SOCS5	suppressor of cytokine signaling 5	9655	2	n/a	n/a	4.06e-01	1.397
1098432	ENSG00000164933	56745	SLC25A32	solute carrier family 25, member 32	81034	8	n/a	n/a	3.96e-01	1.397
1087654	ENSG00000058063	22955	ATP11B	ATPase, class VI, type 11B	23200	3	n/a	n/a	4.57e-01	1.397
1109058	ENSG00000242852	81571	ZNF709	zinc finger protein 709	163051	19	n/a	n/a	3.97e-01	1.397
1096810	ENSG00000155380	6530	SLC16A1	solute carrier family 16, member 1 (monocarboxylic acid transporter 1)	6566	1	n/a	n/a	5.25e-01	1.397
280009286	ENSG00000249078	0	AC093081.1	AC093081.1	0	7	n/a	n/a	4.30e-01	1.396
1100709	ENSG00000174718	34485	C12orf35	chromosome 12 open reading frame 35	55196	12	n/a	n/a	4.02e-01	1.396
1093654	ENSG00000133302	58460	ANKRD32	ankyrin repeat domain 32	84250	5	n/a	n/a	4.32e-01	1.396
279821366	ENSG00000228407	0	RP4-800M22.1	RP4-800M22.1	0	1	n/a	n/a	4.04e-01	1.396
1095059	ENSG00000141524	11158	TMC6	transmembrane channel-like 6	11322	17	n/a	n/a	4.22e-01	1.396
1094752	ENSG00000139496	9674	NUPL1	nucleoporin like 1	9818	13	n/a	n/a	4.14e-01	1.396
1100991	ENSG00000176204	55861	LRRTM4	leucine rich repeat transmembrane neuronal 4	80059	2	n/a	n/a	3.89e-01	1.396
1091978	ENSG00000120675	28839	DNAJC15	DnaJ (Hsp40) homolog, subfamily C, member 15	29103	13	n/a	n/a	4.23e-01	1.396
1088368	ENSG00000080371	22766	RAB21	RAB21, member RAS oncogene family	23011	12	n/a	n/a	4.01e-01	1.395
280006080	ENSG00000248774	0	RP11-798M19.3	RP11-798M19.3	0	4	n/a	n/a	4.02e-01	1.395
1089469	ENSG00000101888	35203	NXT2	nuclear transport factor 2-like export factor 2	55916	X	n/a	n/a	6.93e-01	1.395
279725123	ENSG00000213856	0	VDAC1P2	voltage-dependent anion channel 1 pseudogene 2	0	X	n/a	n/a	4.29e-01	1.395
1088475	ENSG00000083642	22802	PDS5B	PDS5, regulator of cohesion maintenance, homolog B (S. cerevisiae)	23047	13	n/a	n/a	3.95e-01	1.395
279924934	ENSG00000237667	109743	AC113607.1	AC113607.1	339822	2	n/a	n/a	4.89e-01	1.395
1100602	ENSG00000174106	23346	LEMD3	LEM domain containing 3	23592	12	n/a	n/a	4.13e-01	1.395
1093906	ENSG00000135002	34601	RFK	riboflavin kinase	55312	9	n/a	n/a	4.02e-01	1.395
1088577	ENSG00000086619	35885	ERO1LB	ERO1-like beta (S. cerevisiae)	56605	1	n/a	n/a	4.48e-01	1.395
1089708	ENSG00000103490	28844	PYCARD	PYD and CARD domain containing	29108	16	n/a	n/a	3.95e-01	1.395
280055364	ENSG00000253334	0	RP13-923O23.6	RP13-923O23.6	0	8	n/a	n/a	3.98e-01	1.395
1089706	ENSG00000103485	23230	QPRT	quinolinate phosphoribosyltransferase	23475	16	n/a	n/a	4.32e-01	1.395
1086875	ENSG00000001461	36461	NIPAL3	NIPA-like domain containing 3	57185	1	n/a	n/a	3.93e-01	1.395
1094410	ENSG00000137563	8759	GGH	gamma-glutamyl hydrolase (conjugase, folylpolygammaglutamyl hydrolase)	8836	8	n/a	n/a	3.99e-01	1.395
1097855	ENSG00000163053	80987	SLC16A14	solute carrier family 16, member 14 (monocarboxylic acid transporter 14)	151473	2	n/a	n/a	3.94e-01	1.394
280040635	ENSG00000251571	0	DDX3YP3	DEAD (Asp-Glu-Ala-Asp) box polypeptide 3, Y-linked pseudogene 3	0	4	n/a	n/a	4.05e-01	1.394
1097982	ENSG00000163512	40944	AZI2	5-azacytidine induced 2	64343	3	n/a	n/a	3.95e-01	1.394
279728552	ENSG00000214181	0	DDX6P2	DEAD (Asp-Glu-Ala-Asp) box polypeptide 6 pseudogene 2	0	13	n/a	n/a	4.13e-01	1.394
1092145	ENSG00000122176	2315	FMOD	fibromodulin	2331	1	n/a	n/a	3.47e-01	1.394
1090426	ENSG00000108443	6165	RPS6KB1	ribosomal protein S6 kinase, 70kDa, polypeptide 1	6198	17	n/a	n/a	4.33e-01	1.394
1093357	ENSG00000131437	10968	KIF3A	kinesin family member 3A	11127	5	n/a	n/a	5.25e-01	1.394
279725222	ENSG00000213871	0	TAF9BP1	TAF9B RNA polymerase II, TATA box binding protein (TBP)-associated factor, 31kDa pseudogene 1	0	3	n/a	n/a	3.90e-01	1.393
279876577	ENSG00000233337	0	RP11-552M11.2	RP11-552M11.2	0	1	n/a	n/a	3.97e-01	1.393
1105882	ENSG00000213625	34030	LEPROT	leptin receptor overlapping transcript	54741	1	n/a	n/a	4.48e-01	1.393
1092244	ENSG00000123091	26739	RNF11	ring finger protein 11	26994	1	n/a	n/a	4.08e-01	1.393
280013803	ENSG00000249474	0	RP11-49I4.3	RP11-49I4.3	0	3	n/a	n/a	4.00e-01	1.393
1088366	ENSG00000080298	5959	RFX3	regulatory factor X, 3 (influences HLA class II expression)	5991	9	n/a	n/a	3.92e-01	1.393
1104770	ENSG00000198843	31194	RP11-392O18.1	Selenoprotein T	51714	3	n/a	n/a	4.00e-01	1.393
279882471	ENSG00000233847	0	AC104113.3	AC104113.3	0	5	n/a	n/a	4.04e-01	1.393
1102516	ENSG00000184156	3761	KCNQ3	potassium voltage-gated channel, KQT-like subfamily, member 3	3786	8	n/a	n/a	4.31e-01	1.393
1097730	ENSG00000162616	10922	DNAJB4	DnaJ (Hsp40) homolog, subfamily B, member 4	11080	1	n/a	n/a	4.02e-01	1.393
1089568	ENSG00000102554	684	KLF5	Kruppel-like factor 5 (intestinal)	688	13	n/a	n/a	4.29e-01	1.393
1095135	ENSG00000142178	80847	SIK1	salt-inducible kinase 1	150094	21	n/a	n/a	3.47e-01	1.392
1091345	ENSG00000115540	25592	MOB4	MOB family member 4, phocein	25843	2	n/a	n/a	4.06e-01	1.392
1090664	ENSG00000110330	326	BIRC2	baculoviral IAP repeat containing 2	329	11	n/a	n/a	3.91e-01	1.392
1102748	ENSG00000185070	23521	FLRT2	fibronectin leucine rich transmembrane protein 2	23768	14	n/a	n/a	3.99e-01	1.392
1094210	ENSG00000136536	41407	MARCH7	membrane-associated ring finger (C3HC4) 7	64844	2	n/a	n/a	3.91e-01	1.392
1105816	ENSG00000213096	9393	ZNF254	zinc finger protein 254	9534	19	n/a	n/a	3.99e-01	1.392
1105405	ENSG00000205189	41829	ZBTB10	zinc finger and BTB domain containing 10	65986	8	n/a	n/a	3.95e-01	1.391
1087248	ENSG00000018510	8474	AGPS	alkylglycerone phosphate synthase	8540	2	n/a	n/a	3.97e-01	1.391
1089214	ENSG00000100528	10030	CNIH	cornichon homolog (Drosophila)	10175	14	n/a	n/a	4.29e-01	1.391
1093736	ENSG00000134049	30606	IER3IP1	immediate early response 3 interacting protein 1	51124	18	n/a	n/a	3.95e-01	1.391
279948140	ENSG00000240392	0	RP11-173D9.2	RP11-173D9.2	0	14	n/a	n/a	3.95e-01	1.391
1087678	ENSG00000059769	149578	DNAJC25	DnaJ (Hsp40) homolog, subfamily C , member 25	548645	9	n/a	n/a	4.00e-01	1.391
1087897	ENSG00000067900	6061	ROCK1	Rho-associated, coiled-coil containing protein kinase 1	6093	18	n/a	n/a	5.60e-01	1.390
1105048	ENSG00000204217	655	BMPR2	bone morphogenetic protein receptor, type II (serine/threonine kinase)	659	2	n/a	n/a	4.04e-01	1.389
1095773	ENSG00000146414	90404	SHPRH	SNF2 histone linker PHD RING helicase	257218	6	n/a	n/a	3.98e-01	1.389
1090340	ENSG00000107798	3963	LIPA	lipase A, lysosomal acid, cholesterol esterase	3988	10	n/a	n/a	5.06e-01	1.389
1093539	ENSG00000132640	22659	BTBD3	BTB (POZ) domain containing 3	22903	20	n/a	n/a	4.01e-01	1.389
280103481	ENSG00000257277	0	RP11-434H14.1	RP11-434H14.1	0	2	n/a	n/a	4.07e-01	1.389
280075685	ENSG00000254771	0	RP11-50B3.1	RP11-50B3.1	0	11	n/a	n/a	3.94e-01	1.389
280042078	ENSG00000251675	0	CTC-458I2.2	CTC-458I2.2	0	5	n/a	n/a	4.29e-01	1.388
1088827	ENSG00000091986	81022	CCDC80	coiled-coil domain containing 80	151887	3	n/a	n/a	3.47e-01	1.388
279944075	ENSG00000239943	0	AC079460.1	AC079460.1	0	12	n/a	n/a	3.63e-01	1.388
1095772	ENSG00000146411	81172	SLC2A12	solute carrier family 2 (facilitated glucose transporter), member 12	154091	6	n/a	n/a	3.93e-01	1.388
279908738	ENSG00000236248	0	AC104389.32	AC104389.32	0	11	n/a	n/a	3.75e-01	1.388
1104179	ENSG00000197128	125245	ZNF772	zinc finger protein 772	400720	19	n/a	n/a	3.92e-01	1.388
279846545	ENSG00000230662	0	AL353997.7	AL353997.7	0	17	n/a	n/a	4.22e-01	1.388
279533381	ENSG00000183900	0	FOXD1	forkhead box D1	0	5	n/a	n/a	4.42e-01	1.388
279709442	ENSG00000207770	1013146	MIR568	microRNA 568	693153	3	n/a	n/a	4.02e-01	1.388
1094132	ENSG00000136141	22898	LRCH1	leucine-rich repeats and calponin homology (CH) domain containing 1	23143	13	n/a	n/a	4.12e-01	1.387
1101427	ENSG00000178568	2051	ERBB4	v-erb-a erythroblastic leukemia viral oncogene homolog 4 (avian)	2066	2	n/a	n/a	3.96e-01	1.387
279744889	ENSG00000216613	0	RP3-406A7.5	RP3-406A7.5	0	6	n/a	n/a	3.96e-01	1.387
1101234	ENSG00000177463	7139	NR2C2	nuclear receptor subfamily 2, group C, member 2	7182	3	n/a	n/a	4.25e-01	1.386
280097451	ENSG00000256628	0	RP11-454H13.5	RP11-454H13.5	0	3	n/a	n/a	3.93e-01	1.386
1087337	ENSG00000028137	7090	TNFRSF1B	tumor necrosis factor receptor superfamily, member 1B	7133	1	n/a	n/a	4.09e-01	1.386
1101363	ENSG00000178163	59615	ZNF518B	zinc finger protein 518B	85460	4	n/a	n/a	4.29e-01	1.386
1089432	ENSG00000101544	22606	ADNP2	ADNP homeobox 2	22850	18	n/a	n/a	3.95e-01	1.386
280126106	ENSG00000259042	0	AE000661.50	AE000661.50	0	14	n/a	n/a	4.02e-01	1.386
1104670	ENSG00000198642	35244	KLHL9	kelch-like 9 (Drosophila)	55958	9	n/a	n/a	4.35e-01	1.386
1101373	ENSG00000178202	80334	KDELC2	KDEL (Lys-Asp-Glu-Leu) containing 2	143888	11	n/a	n/a	3.99e-01	1.386
1104102	ENSG00000196914	23120	ARHGEF12	Rho guanine nucleotide exchange factor (GEF) 12	23365	11	n/a	n/a	4.05e-01	1.386
1093675	ENSG00000133561	149615	GIMAP6	GTPase, IMAP family member 6	474344	7	n/a	n/a	3.97e-01	1.385
1098726	ENSG00000166147	2185	FBN1	fibrillin 1	2200	15	n/a	n/a	4.33e-01	1.385
1087132	ENSG00000010610	915	CD4	CD4 molecule	920	12	n/a	n/a	4.01e-01	1.385
1089787	ENSG00000104331	34217	IMPAD1	inositol monophosphatase domain containing 1	54928	8	n/a	n/a	4.08e-01	1.385
280080335	ENSG00000255056	0	BAIAP2L1	BAI1-associated protein 2-like 1	0	7	n/a	n/a	4.13e-01	1.385
280062413	ENSG00000253833	0	RP11-367E12.4	RP11-367E12.4	0	8	n/a	n/a	4.16e-01	1.384
1090910	ENSG00000112175	649	BMP5	bone morphogenetic protein 5	653	6	n/a	n/a	4.34e-01	1.384
1098907	ENSG00000166845	81553	C18orf54	chromosome 18 open reading frame 54	162681	18	n/a	n/a	5.84e-01	1.384
1098958	ENSG00000167005	10893	NUDT21	nudix (nucleoside diphosphate linked moiety X)-type motif 21	11051	16	n/a	n/a	3.94e-01	1.384
1093592	ENSG00000132932	31241	ATP8A2	ATPase, aminophospholipid transporter, class I, type 8A, member 2	51761	13	n/a	n/a	4.38e-01	1.384
280077744	ENSG00000254918	22752	RP11-259P6.1	RP11-259P6.1	22997	11	n/a	n/a	4.05e-01	1.384
1094141	ENSG00000136156	9308	ITM2B	integral membrane protein 2B	9445	13	n/a	n/a	4.07e-01	1.384
1102759	ENSG00000185112	79479	FAM43A	family with sequence similarity 43, member A	131583	3	n/a	n/a	4.32e-01	1.384
279812608	ENSG00000227608	0	DCUN1D2-AS1	DCUN1D2 antisense RNA 1 (non-protein coding)	0	13	n/a	n/a	4.03e-01	1.383
1102477	ENSG00000183943	5581	PRKX	protein kinase, X-linked	5613	X	n/a	n/a	4.01e-01	1.383
1104341	ENSG00000197629	85601	MPEG1	macrophage expressed 1	219972	11	n/a	n/a	3.95e-01	1.383
1087306	ENSG00000023909	2713	GCLM	glutamate-cysteine ligase, modifier subunit	2730	1	n/a	n/a	3.98e-01	1.383
1088580	ENSG00000086712	35076	TXLNG	taxilin gamma	55787	X	n/a	n/a	4.04e-01	1.383
279790469	ENSG00000225673	0	RP11-641C17.3	RP11-641C17.3	0	3	n/a	n/a	4.64e-01	1.383
1090164	ENSG00000106261	7543	ZKSCAN1	zinc finger with KRAB and SCAN domains 1	7586	7	n/a	n/a	3.57e-01	1.383
1101888	ENSG00000181315	55495	ZNF322	zinc finger protein 322	79692	6	n/a	n/a	3.99e-01	1.383
1098871	ENSG00000166704	55897	ZNF606	zinc finger protein 606	80095	19	n/a	n/a	3.97e-01	1.383
1095673	ENSG00000145780	36208	FEM1C	fem-1 homolog c (C. elegans)	56929	5	n/a	n/a	6.25e-01	1.383
1093496	ENSG00000132434	35202	LANCL2	LanC lantibiotic synthetase component C-like 2 (bacterial)	55915	7	n/a	n/a	4.18e-01	1.382
1096528	ENSG00000152932	77715	RAB3C	RAB3C, member RAS oncogene family	115827	5	n/a	n/a	4.10e-01	1.382
1099324	ENSG00000168438	30843	CDC40	cell division cycle 40 homolog (S. cerevisiae)	51362	6	n/a	n/a	3.98e-01	1.382
1088314	ENSG00000078795	26784	PKD2L2	polycystic kidney disease 2-like 2	27039	5	n/a	n/a	3.98e-01	1.382
1088659	ENSG00000088756	55625	ARHGAP28	Rho GTPase activating protein 28	79822	18	n/a	n/a	4.00e-01	1.382
1096644	ENSG00000153989	77743	NUS1	nuclear undecaprenyl pyrophosphate synthase 1 homolog (S. cerevisiae)	116150	6	n/a	n/a	4.16e-01	1.381
1102349	ENSG00000183496	58416	MEX3B	mex-3 homolog B (C. elegans)	84206	15	n/a	n/a	4.30e-01	1.381
1087333	ENSG00000027697	3439	IFNGR1	interferon gamma receptor 1	3459	6	n/a	n/a	4.11e-01	1.381
1098332	ENSG00000164543	9135	STK17A	serine/threonine kinase 17a	9263	7	n/a	n/a	3.54e-01	1.381
1101842	ENSG00000181007	94293	ZFP82	zinc finger protein 82 homolog (mouse)	284406	19	n/a	n/a	4.20e-01	1.380
1106435	ENSG00000217128	61015	FNIP1	folliculin interacting protein 1	96459	5	n/a	n/a	3.92e-01	1.380
1090869	ENSG00000111875	25591	ASF1A	ASF1 anti-silencing function 1 homolog A (S. cerevisiae)	25842	6	n/a	n/a	3.97e-01	1.380
279763268	ENSG00000223374	0	AC005104.3	AC005104.3	0	2	n/a	n/a	4.40e-01	1.380
1103393	ENSG00000187801	41744	ZNF643	zinc finger protein 643	65243	1	n/a	n/a	4.00e-01	1.380
1087560	ENSG00000051108	9565	HERPUD1	homocysteine-inducible, endoplasmic reticulum stress-inducible, ubiquitin-like domain member 1	9709	16	n/a	n/a	3.93e-01	1.380
280080452	ENSG00000255070	0	RP11-699F16.1	RP11-699F16.1	0	11	n/a	n/a	4.08e-01	1.380
1099411	ENSG00000168813	22603	ZNF507	zinc finger protein 507	22847	19	n/a	n/a	6.16e-01	1.380
1090105	ENSG00000105894	5732	PTN	pleiotrophin	5764	7	n/a	n/a	4.10e-01	1.380
1092329	ENSG00000123739	57281	PLA2G12A	phospholipase A2, group XIIA	81579	4	n/a	n/a	4.14e-01	1.380
1107843	ENSG00000231421	0	AC006050.2	AC006050.2	0	17	n/a	n/a	3.92e-01	1.380
279992767	ENSG00000246323	0	RP11-325L7.1	RP11-325L7.1	0	5	n/a	n/a	3.94e-01	1.379
279910979	ENSG00000236439	0	RP11-175B9.3	RP11-175B9.3	0	1	n/a	n/a	4.31e-01	1.379
280019414	ENSG00000249906	1020534	RP5-1029K10.2	RP5-1029K10.2	100288866	17	n/a	n/a	4.00e-01	1.379
280088854	ENSG00000255651	0	RP11-466C23.4	RP11-466C23.4	0	11	n/a	n/a	3.89e-01	1.379
279787952	ENSG00000225470	0	JPX	JPX transcript, XIST activator (non-protein coding)	0	X	n/a	n/a	4.37e-01	1.379
279895380	ENSG00000234969	0	RP13-33H18.1	RP13-33H18.1	0	X	n/a	n/a	4.95e-01	1.379
1091712	ENSG00000118454	57275	ANKRD13C	ankyrin repeat domain 13C	81573	1	n/a	n/a	3.93e-01	1.379
1097038	ENSG00000157368	80520	IL34	interleukin 34	146433	16	n/a	n/a	4.31e-01	1.378
279909111	ENSG00000236283	0	AC013463.2	AC013463.2	0	2	n/a	n/a	3.39e-01	1.378
1093857	ENSG00000134717	60042	BTF3L4	basic transcription factor 3-like 4	91408	1	n/a	n/a	4.01e-01	1.378
1088109	ENSG00000073614	5895	KDM5A	lysine (K)-specific demethylase 5A	5927	12	n/a	n/a	3.97e-01	1.378
1099097	ENSG00000167617	80686	CDC42EP5	CDC42 effector protein (Rho GTPase binding) 5	148170	19	n/a	n/a	4.42e-01	1.378
1091040	ENSG00000113140	6638	SPARC	secreted protein, acidic, cysteine-rich (osteonectin)	6678	5	n/a	n/a	3.45e-01	1.378
280044741	ENSG00000252044	0	AL928646.1	AL928646.1	0	X	n/a	n/a	3.98e-01	1.378
280043005	ENSG00000251795	0	SNORA66	Small nucleolar RNA SNORA66	0	1	n/a	n/a	4.01e-01	1.378
1092275	ENSG00000123338	3054	NCKAP1L	NCK-associated protein 1-like	3071	12	n/a	n/a	4.21e-01	1.377
279780486	ENSG00000224789	0	AC012363.4	AC012363.4	0	2	n/a	n/a	4.09e-01	1.377
1093480	ENSG00000132356	5530	PRKAA1	protein kinase, AMP-activated, alpha 1 catalytic subunit	5562	5	n/a	n/a	4.13e-01	1.377
1091710	ENSG00000118432	1259	CNR1	cannabinoid receptor 1 (brain)	1268	6	n/a	n/a	4.32e-01	1.377
1098314	ENSG00000164463	81109	C5orf41	chromosome 5 open reading frame 41	153222	5	n/a	n/a	3.98e-01	1.377
1098028	ENSG00000163624	1034	CDS1	CDP-diacylglycerol synthase (phosphatidate cytidylyltransferase) 1	1040	4	n/a	n/a	4.09e-01	1.377
1096653	ENSG00000154059	34653	IMPACT	Impact homolog (mouse)	55364	18	n/a	n/a	4.46e-01	1.377
280074401	ENSG00000254685	0	FPGT	fucose-1-phosphate guanylyltransferase	0	1	n/a	n/a	4.01e-01	1.377
1101171	ENSG00000177125	126349	ZBTB34	zinc finger and BTB domain containing 34	403341	9	n/a	n/a	4.13e-01	1.377
280036163	ENSG00000251247	25599	ZNF345	zinc finger protein 345	25850	19	n/a	n/a	7.38e-01	1.376
1103967	ENSG00000196504	34949	PRPF40A	PRP40 pre-mRNA processing factor 40 homolog A (S. cerevisiae)	55660	2	n/a	n/a	4.03e-01	1.376
1094500	ENSG00000138018	59620	EPT1	ethanolaminephosphotransferase 1 (CDP-ethanolamine-specific)	85465	2	n/a	n/a	3.91e-01	1.376
1106389	ENSG00000215695	6215	RSC1A1	regulatory solute carrier protein, family 1, member 1	6248	1	n/a	n/a	4.06e-01	1.376
279937983	ENSG00000239195	181195	SNORD5	small nucleolar RNA, C/D box 5	692072	11	n/a	n/a	4.16e-01	1.376
1094865	ENSG00000140299	659	BNIP2	BCL2/adenovirus E1B 19kDa interacting protein 2	663	15	n/a	n/a	4.32e-01	1.376
1098181	ENSG00000164073	90355	MFSD8	major facilitator superfamily domain containing 8	256471	4	n/a	n/a	5.71e-01	1.376
1092011	ENSG00000120885	1182	CLU	clusterin	1191	8	n/a	n/a	4.02e-01	1.375
1096640	ENSG00000153956	777	CACNA2D1	calcium channel, voltage-dependent, alpha 2/delta subunit 1	781	7	n/a	n/a	4.28e-01	1.375
1098528	ENSG00000165338	80302	HECTD2	HECT domain containing 2	143279	10	n/a	n/a	4.14e-01	1.375
1104510	ENSG00000198105	36485	ZNF248	zinc finger protein 248	57209	10	n/a	n/a	4.47e-01	1.375
1100303	ENSG00000172572	5107	PDE3A	phosphodiesterase 3A, cGMP-inhibited	5139	12	n/a	n/a	3.91e-01	1.374
280131720	ENSG00000259366	0	CTD-2647L4.4	CTD-2647L4.4	0	8	n/a	n/a	3.99e-01	1.374
1097788	ENSG00000162783	30759	IER5	immediate early response 5	51278	1	n/a	n/a	4.15e-01	1.374
1100959	ENSG00000176046	26219	NUPR1	nuclear protein, transcriptional regulator, 1	26471	16	n/a	n/a	3.92e-01	1.374
1104177	ENSG00000197124	60005	ZNF682	zinc finger protein 682	91120	19	n/a	n/a	4.48e-01	1.374
280128770	ENSG00000259201	0	RP11-56B16.5	RP11-56B16.5	0	15	n/a	n/a	2.91e-01	1.373
1098525	ENSG00000165322	60779	ARHGAP12	Rho GTPase activating protein 12	94134	10	n/a	n/a	4.09e-01	1.373
1094747	ENSG00000139433	30710	GLTP	glycolipid transfer protein	51228	12	n/a	n/a	5.30e-01	1.373
1090839	ENSG00000111727	29648	HCFC2	host cell factor C2	29915	12	n/a	n/a	4.05e-01	1.373
1093621	ENSG00000133103	36784	COG6	component of oligomeric golgi complex 6	57511	13	n/a	n/a	5.35e-01	1.373
1088142	ENSG00000074603	34167	DPP8	dipeptidyl-peptidase 8	54878	15	n/a	n/a	4.01e-01	1.373
1089289	ENSG00000100916	58522	BRMS1L	breast cancer metastasis-suppressor 1-like	84312	14	n/a	n/a	4.20e-01	1.373
1087981	ENSG00000070367	10493	EXOC5	exocyst complex component 5	10640	14	n/a	n/a	3.90e-01	1.373
1087478	ENSG00000046604	1817	DSG2	desmoglein 2	1829	18	n/a	n/a	4.14e-01	1.372
279930738	ENSG00000238150	0	AC008753.3	AC008753.3	0	19	n/a	n/a	3.92e-01	1.372
1095482	ENSG00000144357	79423	UBR3	ubiquitin protein ligase E3 component n-recognin 3 (putative)	130507	2	n/a	n/a	4.23e-01	1.372
1104023	ENSG00000196659	80920	TTC30B	tetratricopeptide repeat domain 30B	150737	2	n/a	n/a	4.10e-01	1.372
1091162	ENSG00000114209	11075	PDCD10	programmed cell death 10	11235	3	n/a	n/a	3.93e-01	1.372
1091698	ENSG00000118292	55433	C1orf54	chromosome 1 open reading frame 54	79630	1	n/a	n/a	3.93e-01	1.372
1090339	ENSG00000107796	56	ACTA2	actin, alpha 2, smooth muscle, aorta	59	10	n/a	n/a	3.60e-01	1.372
1096328	ENSG00000151414	79979	NEK7	NIMA (never in mitosis gene a)-related kinase 7	140609	1	n/a	n/a	4.24e-01	1.372
1099886	ENSG00000170891	33651	CYTL1	cytokine-like 1	54360	4	n/a	n/a	3.92e-01	1.372
279818296	ENSG00000228144	0	RP11-745O10.4	RP11-745O10.4	0	12	n/a	n/a	4.01e-01	1.371
279746032	ENSG00000217130	0	RP3-375P9.2	RP3-375P9.2	0	6	n/a	n/a	4.28e-01	1.371
1094882	ENSG00000140396	10352	NCOA2	nuclear receptor coactivator 2	10499	8	n/a	n/a	3.96e-01	1.371
279904627	ENSG00000235852	0	AC005540.3	AC005540.3	0	2	n/a	n/a	4.28e-01	1.371
1107795	ENSG00000231121	0	RP1-34H18.1	RP1-34H18.1	0	12	n/a	n/a	4.28e-01	1.371
1093381	ENSG00000131634	55455	TMEM204	transmembrane protein 204	79652	16	n/a	n/a	4.28e-01	1.371
1095477	ENSG00000144320	56627	KIAA1715	KIAA1715	80856	2	n/a	n/a	4.91e-01	1.371
1098539	ENSG00000165392	7443	WRN	Werner syndrome, RecQ helicase-like	7486	8	n/a	n/a	4.04e-01	1.371
1098250	ENSG00000164244	79567	PRRC1	proline-rich coiled-coil 1	133619	5	n/a	n/a	4.66e-01	1.371
279786287	ENSG00000225302	0	RP11-539I5.1	RP11-539I5.1	0	10	n/a	n/a	3.92e-01	1.371
1105391	ENSG00000205133	94802	C8orf83	chromosome 8 open reading frame 83	286144	8	n/a	n/a	4.35e-01	1.370
1093792	ENSG00000134318	9335	ROCK2	Rho-associated, coiled-coil containing protein kinase 2	9475	2	n/a	n/a	4.13e-01	1.370
1097737	ENSG00000162630	8637	B3GALT2	UDP-Gal:betaGlcNAc beta 1,3-galactosyltransferase, polypeptide 2	8707	1	n/a	n/a	4.03e-01	1.370
280051202	ENSG00000252981	0	U3	Small nucleolar RNA U3	0	2	n/a	n/a	3.92e-01	1.370
1088734	ENSG00000089902	22941	RCOR1	REST corepressor 1	23186	14	n/a	n/a	4.05e-01	1.370
280094664	ENSG00000256306	0	RP11-4N23.1	RP11-4N23.1	0	12	n/a	n/a	3.65e-01	1.370
1091985	ENSG00000120696	58289	KBTBD7	kelch repeat and BTB (POZ) domain containing 7	84078	13	n/a	n/a	4.02e-01	1.370
280106487	ENSG00000257548	0	RP11-797M17.1	RP11-797M17.1	0	12	n/a	n/a	4.06e-01	1.370
1095448	ENSG00000144057	58819	ST6GAL2	ST6 beta-galactosamide alpha-2,6-sialyltranferase 2	84620	2	n/a	n/a	3.90e-01	1.369
1103551	ENSG00000188419	1113	CHM	choroideremia (Rab escort protein 1)	1121	X	n/a	n/a	4.50e-01	1.369
280057777	ENSG00000253518	0	CTD-2031P19.4	CTD-2031P19.4	0	5	n/a	n/a	4.17e-01	1.369
279931825	ENSG00000238259	0	AC067940.1	AC067940.1	0	2	n/a	n/a	4.12e-01	1.369
1102541	ENSG00000184254	217	ALDH1A3	aldehyde dehydrogenase 1 family, member A3	220	15	n/a	n/a	3.35e-01	1.369
1096483	ENSG00000152518	674	ZFP36L2	zinc finger protein 36, C3H type-like 2	678	2	n/a	n/a	4.36e-01	1.369
1095922	ENSG00000147588	5343	PMP2	peripheral myelin protein 2	5375	8	n/a	n/a	4.05e-01	1.369
1088893	ENSG00000095015	4189	MAP3K1	mitogen-activated protein kinase kinase kinase 1	4214	5	n/a	n/a	4.17e-01	1.369
279880229	ENSG00000233635	0	AC037445.1	AC037445.1	0	17	n/a	n/a	3.80e-01	1.369
279774607	ENSG00000224281	1011170	RP3-404F18.2	RP3-404F18.2	100303728	X	n/a	n/a	4.36e-01	1.368
1095972	ENSG00000148110	58840	HIATL1	hippocampus abundant transcript-like 1	84641	9	n/a	n/a	4.81e-01	1.368
1097371	ENSG00000160131	83751	VMA21	VMA21 vacuolar H+-ATPase homolog (S. cerevisiae)	203547	X	n/a	n/a	4.03e-01	1.368
1103710	ENSG00000189042	81576	ZNF567	zinc finger protein 567	163081	19	n/a	n/a	4.73e-01	1.368
1096789	ENSG00000155189	34615	AGPAT5	1-acylglycerol-3-phosphate O-acyltransferase 5 (lysophosphatidic acid acyltransferase, epsilon)	55326	8	n/a	n/a	3.96e-01	1.368
1089365	ENSG00000101255	37033	TRIB3	tribbles homolog 3 (Drosophila)	57761	20	n/a	n/a	4.01e-01	1.368
1097654	ENSG00000162290	0	DCP1A	DCP1 decapping enzyme homolog A (S. cerevisiae)	0	3	n/a	n/a	3.91e-01	1.368
1108038	ENSG00000232615	0	CTD-2012J19.1	CTD-2012J19.1	0	5	n/a	n/a	4.25e-01	1.368
1099571	ENSG00000169504	25681	CLIC4	chloride intracellular channel 4	25932	1	n/a	n/a	3.91e-01	1.368
1104116	ENSG00000196950	36457	SLC39A10	solute carrier family 39 (zinc transporter), member 10	57181	2	n/a	n/a	4.33e-01	1.367
1092749	ENSG00000126733	78450	DACH2	dachshund homolog 2 (Drosophila)	117154	X	n/a	n/a	4.15e-01	1.367
279897468	ENSG00000235151	0	AC114730.2	AC114730.2	0	2	n/a	n/a	4.00e-01	1.367
1092498	ENSG00000124789	9828	NUP153	nucleoporin 153kDa	9972	6	n/a	n/a	4.01e-01	1.367
1095629	ENSG00000145423	6387	SFRP2	secreted frizzled-related protein 2	6423	4	n/a	n/a	3.54e-01	1.367
1090226	ENSG00000106617	30903	PRKAG2	protein kinase, AMP-activated, gamma 2 non-catalytic subunit	51422	7	n/a	n/a	3.96e-01	1.367
279882464	ENSG00000233846	0	RP11-307L3.2	RP11-307L3.2	0	9	n/a	n/a	3.93e-01	1.367
1093335	ENSG00000131263	30614	RLIM	ring finger protein, LIM domain interacting	51132	X	n/a	n/a	3.99e-01	1.366
280069363	ENSG00000254333	0	CTC-367J11.1	CTC-367J11.1	0	5	n/a	n/a	3.92e-01	1.366
1105809	ENSG00000213062	0	AL021068.1	AL021068.1	0	1	n/a	n/a	4.10e-01	1.366
1093855	ENSG00000134709	30842	HOOK1	hook homolog 1 (Drosophila)	51361	1	n/a	n/a	4.45e-01	1.366
1103011	ENSG00000186130	10615	ZBTB6	zinc finger and BTB domain containing 6	10773	9	n/a	n/a	3.95e-01	1.366
1094791	ENSG00000139687	5893	RB1	retinoblastoma 1	5925	13	n/a	n/a	4.14e-01	1.366
1093814	ENSG00000134444	36887	KIAA1468	KIAA1468	57614	18	n/a	n/a	3.97e-01	1.366
279969449	ENSG00000242808	0	SOX2-OT	SOX2 overlapping transcript (non-protein coding)	0	3	n/a	n/a	4.71e-01	1.366
279711997	ENSG00000211591	1023341	MIR762	microRNA 762	100313837	16	n/a	n/a	3.59e-01	1.365
279709106	ENSG00000207721	0	MIR186	microRNA 186	0	1	n/a	n/a	3.93e-01	1.365
1087150	ENSG00000011198	30581	ABHD5	abhydrolase domain containing 5	51099	3	n/a	n/a	3.98e-01	1.365
1094060	ENSG00000135776	23211	ABCB10	ATP-binding cassette, sub-family B (MDR/TAP), member 10	23456	1	n/a	n/a	3.92e-01	1.365
1097754	ENSG00000162692	7369	VCAM1	vascular cell adhesion molecule 1	7412	1	n/a	n/a	4.31e-01	1.365
1088767	ENSG00000090612	10637	ZNF268	zinc finger protein 268	10795	12	n/a	n/a	4.06e-01	1.365
280122580	ENSG00000258842	0	RP11-355I22.5	RP11-355I22.5	0	14	n/a	n/a	4.06e-01	1.364
280110981	ENSG00000258012	0	RP11-603K19.1	RP11-603K19.1	0	12	n/a	n/a	4.02e-01	1.364
1105909	ENSG00000213799	60080	ZNF845	zinc finger protein 845	91664	19	n/a	n/a	5.50e-01	1.364
279704661	ENSG00000206922	0	RNU6-80	RNA, U6 small nuclear 80	0	13	n/a	n/a	4.37e-01	1.364
1088188	ENSG00000075539	94597	FRYL	FRY-like	285527	4	n/a	n/a	3.99e-01	1.364
1097023	ENSG00000157227	4297	MMP14	matrix metallopeptidase 14 (membrane-inserted)	4323	14	n/a	n/a	3.92e-01	1.364
1091493	ENSG00000116678	3928	LEPR	leptin receptor	3953	1	n/a	n/a	3.97e-01	1.364
1098589	ENSG00000165617	30820	DACT1	dapper, antagonist of beta-catenin, homolog 1 (Xenopus laevis)	51339	14	n/a	n/a	4.08e-01	1.364
1090608	ENSG00000109861	1067	CTSC	cathepsin C	1075	11	n/a	n/a	3.90e-01	1.363
1090349	ENSG00000107854	56152	TNKS2	tankyrase, TRF1-interacting ankyrin-related ADP-ribose polymerase 2	80351	10	n/a	n/a	4.19e-01	1.363
1094729	ENSG00000139318	1836	DUSP6	dual specificity phosphatase 6	1848	12	n/a	n/a	4.17e-01	1.363
1094484	ENSG00000137941	55542	TTLL7	tubulin tyrosine ligase-like family, member 7	79739	1	n/a	n/a	4.43e-01	1.363
1101806	ENSG00000180855	10078	ZNF443	zinc finger protein 443	10224	19	n/a	n/a	3.98e-01	1.363
1087855	ENSG00000066654	34912	THUMPD1	THUMP domain containing 1	55623	16	n/a	n/a	3.98e-01	1.363
1102024	ENSG00000182132	29811	KCNIP1	Kv channel interacting protein 1	30820	5	n/a	n/a	4.14e-01	1.363
1092935	ENSG00000128512	9588	DOCK4	dedicator of cytokinesis 4	9732	7	n/a	n/a	4.29e-01	1.362
1092382	ENSG00000124198	10417	ARFGEF2	ADP-ribosylation factor guanine nucleotide-exchange factor 2 (brefeldin A-inhibited)	10564	20	n/a	n/a	3.92e-01	1.362
1103240	ENSG00000187079	6961	TEAD1	TEA domain family member 1 (SV40 transcriptional enhancer factor)	7003	11	n/a	n/a	3.95e-01	1.362
279799736	ENSG00000226455	0	RP3-512E2.2	RP3-512E2.2	0	6	n/a	n/a	4.05e-01	1.362
1094056	ENSG00000135763	9672	URB2	URB2 ribosome biogenesis 2 homolog (S. cerevisiae)	9816	1	n/a	n/a	4.29e-01	1.362
1095101	ENSG00000141753	3467	IGFBP4	insulin-like growth factor binding protein 4	3487	17	n/a	n/a	3.76e-01	1.362
1095181	ENSG00000142556	55911	ZNF614	zinc finger protein 614	80110	19	n/a	n/a	3.98e-01	1.362
279881622	ENSG00000233766	0	AC098617.2	AC098617.2	0	2	n/a	n/a	3.87e-01	1.361
1099546	ENSG00000169379	83598	ARL13B	ADP-ribosylation factor-like 13B	200894	3	n/a	n/a	5.57e-01	1.361
280000674	ENSG00000248356	0	RP11-557J10.4	RP11-557J10.4	0	4	n/a	n/a	4.46e-01	1.361
279761813	ENSG00000222999	0	AC105247.1	AC105247.1	0	18	n/a	n/a	3.72e-01	1.361
279760959	ENSG00000222726	0	RNU2-7P	RNA, U2 small nuclear 7, pseudogene	0	13	n/a	n/a	3.64e-01	1.361
279726157	ENSG00000213950	0	RPS10P2	ribosomal protein S10 pseudogene 2	0	20	n/a	n/a	4.01e-01	1.361
280032958	ENSG00000250986	157123125	AC141928.1	AC141928.1	100507150	4	n/a	n/a	4.10e-01	1.361
1097955	ENSG00000163430	11008	FSTL1	follistatin-like 1	11167	3	n/a	n/a	4.37e-01	1.360
1106293	ENSG00000215256	34738	C14orf167	chromosome 14 open reading frame 167	55449	14	n/a	n/a	3.99e-01	1.360
1091320	ENSG00000115414	2319	FN1	fibronectin 1	2335	2	n/a	n/a	3.73e-01	1.360
1102213	ENSG00000182919	28706	C11orf54	chromosome 11 open reading frame 54	28970	11	n/a	n/a	4.20e-01	1.360
1099903	ENSG00000170941	0	AC135352.1	Uncharacterized protein KIAA1456	0	8	n/a	n/a	4.00e-01	1.360
1090098	ENSG00000105866	6631	SP4	Sp4 transcription factor	6671	7	n/a	n/a	4.49e-01	1.360
1089562	ENSG00000102471	33893	NDFIP2	Nedd4 family interacting protein 2	54602	13	n/a	n/a	3.89e-01	1.360
279823870	ENSG00000228629	0	AC092295.4	AC092295.4	0	19	n/a	n/a	3.95e-01	1.360
1105176	ENSG00000204524	124073	ZNF805	zinc finger protein 805	390980	19	n/a	n/a	4.04e-01	1.359
1097349	ENSG00000159917	9176	ZNF235	zinc finger protein 235	9310	19	n/a	n/a	3.96e-01	1.359
1106883	ENSG00000225094	0	SETP20	SET pseudogene 20	0	4	n/a	n/a	4.02e-01	1.359
1096679	ENSG00000154229	5546	PRKCA	protein kinase C, alpha	5578	17	n/a	n/a	4.12e-01	1.358
1088277	ENSG00000077943	8450	ITGA8	integrin, alpha 8	8516	10	n/a	n/a	3.38e-01	1.358
279780666	ENSG00000224806	0	AP000357.5	AP000357.5	0	22	n/a	n/a	4.29e-01	1.358
1092270	ENSG00000123243	56534	ITIH5	inter-alpha (globulin) inhibitor H5	80760	10	n/a	n/a	4.37e-01	1.358
1103383	ENSG00000187772	123447	LIN28B	lin-28 homolog B (C. elegans)	389421	6	n/a	n/a	4.31e-01	1.358
1101242	ENSG00000177485	9865	ZBTB33	zinc finger and BTB domain containing 33	10009	X	n/a	n/a	4.09e-01	1.358
1100458	ENSG00000173334	10075	TRIB1	tribbles homolog 1 (Drosophila)	10221	8	n/a	n/a	3.95e-01	1.358
1102901	ENSG00000185728	90146	YTHDF3	YTH domain family, member 3	253943	8	n/a	n/a	3.95e-01	1.358
1104839	ENSG00000198963	6064	RORB	RAR-related orphan receptor B	6096	9	n/a	n/a	3.41e-01	1.358
1088369	ENSG00000080493	8602	SLC4A4	solute carrier family 4, sodium bicarbonate cotransporter, member 4	8671	4	n/a	n/a	4.40e-01	1.358
1100364	ENSG00000172869	1645	DMXL1	Dmx-like 1	1657	5	n/a	n/a	4.18e-01	1.358
1091479	ENSG00000116574	37294	RHOU	ras homolog gene family, member U	58480	1	n/a	n/a	3.95e-01	1.358
1103149	ENSG00000186687	59946	LYRM7	Lyrm7 homolog (mouse)	90624	5	n/a	n/a	3.93e-01	1.357
1093468	ENSG00000132294	22922	EFR3A	EFR3 homolog A (S. cerevisiae)	23167	8	n/a	n/a	4.34e-01	1.357
1087685	ENSG00000060303	0	RPS17P5	ribosomal protein S17 pseudogene 5	0	6	n/a	n/a	4.07e-01	1.357
279915252	ENSG00000236844	0	AC091633.2	AC091633.2	0	3	n/a	n/a	4.19e-01	1.357
1090667	ENSG00000110367	1644	DDX6	DEAD (Asp-Glu-Ala-Asp) box polypeptide 6	1656	11	n/a	n/a	3.96e-01	1.357
1091315	ENSG00000115365	10168	LANCL1	LanC lantibiotic synthetase component C-like 1 (bacterial)	10314	2	n/a	n/a	4.03e-01	1.357
279909924	ENSG00000236357	0	RP11-809F4.1	RP11-809F4.1	0	3	n/a	n/a	4.32e-01	1.357
1091713	ENSG00000118473	58461	SGIP1	SH3-domain GRB2-like (endophilin) interacting protein 1	84251	1	n/a	n/a	5.66e-01	1.356
1088410	ENSG00000081320	9134	STK17B	serine/threonine kinase 17b	9262	2	n/a	n/a	3.95e-01	1.356
280076552	ENSG00000254835	0	RP3-515N1.10	RP3-515N1.10	0	22	n/a	n/a	4.05e-01	1.356
1088291	ENSG00000078237	36381	C12orf5	chromosome 12 open reading frame 5	57103	12	n/a	n/a	4.09e-01	1.356
1094434	ENSG00000137714	2215	FDX1	ferredoxin 1	2230	11	n/a	n/a	3.91e-01	1.356
279958369	ENSG00000241600	0	ZNF578	ZNF578	0	19	n/a	n/a	4.13e-01	1.356
1097127	ENSG00000158109	79207	TPRG1L	tumor protein p63 regulated 1-like	127262	1	n/a	n/a	4.29e-01	1.356
1098215	ENSG00000164128	4855	NPY1R	neuropeptide Y receptor Y1	4886	4	n/a	n/a	4.01e-01	1.356
279708259	ENSG00000207561	0	MIR635	microRNA 635	0	17	n/a	n/a	4.02e-01	1.356
1105557	ENSG00000205765	94631	C5orf51	chromosome 5 open reading frame 51	285636	5	n/a	n/a	4.33e-01	1.356
1091620	ENSG00000117505	1798	DR1	down-regulator of transcription 1, TBP-binding (negative cofactor 2)	1810	1	n/a	n/a	4.37e-01	1.356
1097989	ENSG00000163520	2184	FBLN2	fibulin 2	2199	3	n/a	n/a	4.32e-01	1.356
279912593	ENSG00000236608	0	EIF4A1P6	eukaryotic translation initiation factor 4A1 pseudogene 6	0	13	n/a	n/a	4.32e-01	1.355
1100199	ENSG00000172159	90385	FRMD3	FERM domain containing 3	257019	9	n/a	n/a	3.96e-01	1.355
1090580	ENSG00000109654	23076	TRIM2	tripartite motif containing 2	23321	4	n/a	n/a	4.36e-01	1.355
1104521	ENSG00000198142	41642	ANKRD57	ankyrin repeat domain 57	65124	2	n/a	n/a	4.03e-01	1.355
1096634	ENSG00000153922	1097	CHD1	chromodomain helicase DNA binding protein 1	1105	5	n/a	n/a	3.95e-01	1.354
1095632	ENSG00000145431	35319	PDGFC	platelet derived growth factor C	56034	4	n/a	n/a	3.91e-01	1.354
1087596	ENSG00000054277	23350	OPN3	opsin 3	23596	1	n/a	n/a	4.17e-01	1.354
1087250	ENSG00000018625	474	ATP1A2	ATPase, Na+/K+ transporting, alpha 2 polypeptide	477	1	n/a	n/a	4.31e-01	1.354
1102452	ENSG00000183814	94931	LIN9	lin-9 homolog (C. elegans)	286826	1	n/a	n/a	4.05e-01	1.354
1101086	ENSG00000176720	662	BOK	BCL2-related ovarian killer	666	2	n/a	n/a	4.11e-01	1.354
280014051	ENSG00000249491	0	EGFLAM-AS1	EGFLAM antisense RNA 1 (non-protein coding)	0	5	n/a	n/a	3.69e-01	1.354
280083025	ENSG00000255220	0	DDX18P5	DEAD (Asp-Glu-Ala-Asp) box polypeptide 18 pseudogene 5	0	11	n/a	n/a	4.04e-01	1.353
1094381	ENSG00000137414	30920	FAM8A1	family with sequence similarity 8, member A1	51439	6	n/a	n/a	3.92e-01	1.353
280130820	ENSG00000259316	0	CTD-2116N17.1	CTD-2116N17.1	0	15	n/a	n/a	4.06e-01	1.353
1090170	ENSG00000106299	8876	WASL	Wiskott-Aldrich syndrome-like	8976	7	n/a	n/a	3.94e-01	1.353
1093102	ENSG00000129968	57598	FAM108A1	family with sequence similarity 108, member A1	81926	19	n/a	n/a	3.90e-01	1.353
1098999	ENSG00000167191	31184	GPRC5B	G protein-coupled receptor, family C, group 5, member B	51704	16	n/a	n/a	3.70e-01	1.353
280058992	ENSG00000253607	0	RP11-557C18.3	RP11-557C18.3	0	8	n/a	n/a	4.06e-01	1.353
1087544	ENSG00000050030	109873	KIAA2022	KIAA2022	340533	X	n/a	n/a	3.99e-01	1.353
1098138	ENSG00000163946	23027	FAM208A	family with sequence similarity 208, member A	23272	3	n/a	n/a	4.34e-01	1.353
1099161	ENSG00000167785	80685	ZNF558	zinc finger protein 558	148156	19	n/a	n/a	4.12e-01	1.352
1089758	ENSG00000104093	23067	DMXL2	Dmx-like 2	23312	15	n/a	n/a	5.67e-01	1.352
280022676	ENSG00000250156	0	CTC-498M16.2	CTC-498M16.2	0	5	n/a	n/a	4.43e-01	1.352
1098224	ENSG00000164163	6027	ABCE1	ATP-binding cassette, sub-family E (OABP), member 1	6059	4	n/a	n/a	3.94e-01	1.352
1098485	ENSG00000165156	11083	ZHX1	zinc fingers and homeoboxes 1	11244	8	n/a	n/a	4.15e-01	1.352
1099350	ENSG00000168539	1120	CHRM1	cholinergic receptor, muscarinic 1	1128	11	n/a	n/a	4.32e-01	1.352
1102479	ENSG00000183960	79462	KCNH8	potassium voltage-gated channel, subfamily H (eag-related), member 8	131096	3	n/a	n/a	4.06e-01	1.352
1104389	ENSG00000197779	110248	ZNF81	zinc finger protein 81	347344	X	n/a	n/a	3.90e-01	1.352
280121084	ENSG00000258757	0	RP11-841O20.2	RP11-841O20.2	0	14	n/a	n/a	4.01e-01	1.351
1091410	ENSG00000115993	41851	TRAK2	trafficking protein, kinesin binding 2	66008	2	n/a	n/a	3.97e-01	1.351
1104124	ENSG00000196967	83488	ZNF585A	zinc finger protein 585A	199704	19	n/a	n/a	4.30e-01	1.351
279704507	ENSG00000206897	0	SNORA9	Small nucleolar RNA SNORA9	0	12	n/a	n/a	4.01e-01	1.351
1088052	ENSG00000072133	27075	RPS6KA6	ribosomal protein S6 kinase, 90kDa, polypeptide 6	27330	X	n/a	n/a	3.98e-01	1.351
1104836	ENSG00000198959	7010	TGM2	transglutaminase 2 (C polypeptide, protein-glutamine-gamma-glutamyltransferase)	7052	20	n/a	n/a	4.32e-01	1.351
1090332	ENSG00000107738	40748	C10orf54	chromosome 10 open reading frame 54	64115	10	n/a	n/a	3.94e-01	1.351
1090527	ENSG00000109099	5344	PMP22	peripheral myelin protein 22	5376	17	n/a	n/a	3.63e-01	1.351
1096108	ENSG00000149231	55583	CCDC82	coiled-coil domain containing 82	79780	11	n/a	n/a	4.26e-01	1.351
1102556	ENSG00000184305	125483	FAM190A	family with sequence similarity 190, member A	401145	4	n/a	n/a	3.93e-01	1.351
1090434	ENSG00000108506	36781	INTS2	integrator complex subunit 2	57508	17	n/a	n/a	3.99e-01	1.351
280111468	ENSG00000258064	0	RP11-293I14.2	RP11-293I14.2	0	12	n/a	n/a	4.05e-01	1.351
280093904	ENSG00000256210	0	AC005255.1	AC005255.1	0	19	n/a	n/a	4.01e-01	1.351
280100075	ENSG00000256961	0	AC116565.1	AC116565.1	0	4	n/a	n/a	4.21e-01	1.351
1094832	ENSG00000140006	76614	WDR89	WD repeat domain 89	112840	14	n/a	n/a	4.03e-01	1.351
1091099	ENSG00000113583	36230	C5orf15	chromosome 5 open reading frame 15	56951	5	n/a	n/a	4.12e-01	1.351
1087112	ENSG00000010072	58149	C1orf124	chromosome 1 open reading frame 124	83932	1	n/a	n/a	4.97e-01	1.350
1088438	ENSG00000082213	34611	C5orf22	chromosome 5 open reading frame 22	55322	5	n/a	n/a	4.09e-01	1.350
1092127	ENSG00000122008	30907	POLK	polymerase (DNA directed) kappa	51426	5	n/a	n/a	5.67e-01	1.350
1089124	ENSG00000100281	9897	HMGXB4	HMG box domain containing 4	10042	22	n/a	n/a	3.93e-01	1.350
279938370	ENSG00000239248	0	AC084782.1	AC084782.1	0	15	n/a	n/a	3.92e-01	1.350
1094640	ENSG00000138735	8585	PDE5A	phosphodiesterase 5A, cGMP-specific	8654	4	n/a	n/a	3.96e-01	1.350
280132310	ENSG00000259401	0	RP11-566K19.8	RP11-566K19.8	0	15	n/a	n/a	3.97e-01	1.350
1093039	ENSG00000129292	30587	PHF20L1	PHD finger protein 20-like 1	51105	8	n/a	n/a	4.02e-01	1.350
1092002	ENSG00000120805	397	ARL1	ADP-ribosylation factor-like 1	400	12	n/a	n/a	4.27e-01	1.350
1094574	ENSG00000138380	55603	ALS2CR8	amyotrophic lateral sclerosis 2 (juvenile) chromosome region, candidate 8	79800	2	n/a	n/a	7.03e-01	1.350
279957397	ENSG00000241489	0	AF011889.5	AF011889.5	0	X	n/a	n/a	4.29e-01	1.350
1087153	ENSG00000011258	34088	MBTD1	mbt domain containing 1	54799	17	n/a	n/a	4.50e-01	1.350
1088471	ENSG00000083520	22650	DIS3	DIS3 mitotic control homolog (S. cerevisiae)	22894	13	n/a	n/a	4.09e-01	1.350
1091317	ENSG00000115380	2187	EFEMP1	EGF containing fibulin-like extracellular matrix protein 1	2202	2	n/a	n/a	4.37e-01	1.350
1090301	ENSG00000107362	30586	FAM108B1	family with sequence similarity 108, member B1	51104	9	n/a	n/a	3.94e-01	1.349
1104138	ENSG00000197016	123036	ZNF470	zinc finger protein 470	388566	19	n/a	n/a	3.96e-01	1.349
1098003	ENSG00000163558	5552	PRKCI	protein kinase C, iota	5584	3	n/a	n/a	3.91e-01	1.349
1101624	ENSG00000179776	998	CDH5	cadherin 5, type 2 (vascular endothelium)	1003	16	n/a	n/a	4.42e-01	1.349
280041906	ENSG00000251660	0	AC007036.5	AC007036.5	0	7	n/a	n/a	3.99e-01	1.349
279711594	ENSG00000211502	0	MIR675	microRNA 675	0	11	n/a	n/a	3.87e-01	1.348
279986172	ENSG00000244535	0	RP1-181J22.1	RP1-181J22.1	0	11	n/a	n/a	4.08e-01	1.348
1087308	ENSG00000024422	29837	EHD2	EH-domain containing 2	30846	19	n/a	n/a	3.47e-01	1.348
1104415	ENSG00000197860	33848	SGTB	small glutamine-rich tetratricopeptide repeat (TPR)-containing, beta	54557	5	n/a	n/a	3.93e-01	1.348
280045105	ENSG00000252097	0	U6	U6 spliceosomal RNA	0	18	n/a	n/a	4.21e-01	1.348
1104318	ENSG00000197566	36820	ZNF624	zinc finger protein 624	57547	17	n/a	n/a	3.93e-01	1.348
1098081	ENSG00000163785	6226	RYK	RYK receptor-like tyrosine kinase	6259	3	n/a	n/a	4.18e-01	1.348
279931530	ENSG00000238221	0	RP11-69L16.4	RP11-69L16.4	0	6	n/a	n/a	4.55e-01	1.348
1096726	ENSG00000154639	1514	CXADR	coxsackie virus and adenovirus receptor	1525	21	n/a	n/a	4.06e-01	1.348
1102273	ENSG00000183155	5845	RABIF	RAB interacting factor	5877	1	n/a	n/a	4.28e-01	1.348
280065023	ENSG00000254027	0	RP11-363E6.3	RP11-363E6.3	0	8	n/a	n/a	4.08e-01	1.347
1097799	ENSG00000162851	40849	TFB2M	transcription factor B2, mitochondrial	64216	1	n/a	n/a	4.02e-01	1.347
1091867	ENSG00000119844	34101	AFTPH	aftiphilin	54812	2	n/a	n/a	3.97e-01	1.347
1099893	ENSG00000170915	59502	PAQR8	progestin and adipoQ receptor family member VIII	85315	6	n/a	n/a	4.25e-01	1.347
279968070	ENSG00000242639	0	RP11-358L16.2	RP11-358L16.2	0	10	n/a	n/a	3.96e-01	1.347
1096637	ENSG00000153936	9509	HS2ST1	heparan sulfate 2-O-sulfotransferase 1	9653	1	n/a	n/a	4.31e-01	1.347
1096355	ENSG00000151611	81684	MMAA	methylmalonic aciduria (cobalamin deficiency) cblA type	166785	4	n/a	n/a	4.06e-01	1.347
1091990	ENSG00000120709	30788	FAM53C	family with sequence similarity 53, member C	51307	5	n/a	n/a	3.93e-01	1.347
279780435	ENSG00000224785	0	AC006026.9	AC006026.9	0	7	n/a	n/a	4.37e-01	1.346
1087851	ENSG00000066557	34920	LRRC40	leucine rich repeat containing 40	55631	1	n/a	n/a	3.96e-01	1.346
1106542	ENSG00000221923	125242	ZNF880	zinc finger protein 880	400713	19	n/a	n/a	6.59e-01	1.346
279989004	ENSG00000244997	0	AC020928.1	AC020928.1	0	19	n/a	n/a	4.05e-01	1.346
1105042	ENSG00000204186	36956	ZDBF2	zinc finger, DBF-type containing 2	57683	2	n/a	n/a	4.36e-01	1.346
1096854	ENSG00000155886	25520	SLC24A2	solute carrier family 24 (sodium/potassium/calcium exchanger), member 2	25769	9	n/a	n/a	3.53e-01	1.346
1102634	ENSG00000184635	57603	ZNF93	zinc finger protein 93	81931	19	n/a	n/a	5.54e-01	1.346
1088288	ENSG00000078140	3075	UBE2K	ubiquitin-conjugating enzyme E2K	3093	4	n/a	n/a	3.98e-01	1.346
1105691	ENSG00000206579	77510	XKR4	XK, Kell blood group complex subunit-related family, member 4	114786	8	n/a	n/a	3.40e-01	1.346
1105796	ENSG00000213003	0	BTF3P12	basic transcription factor 3 pseudogene 12	0	8	n/a	n/a	4.00e-01	1.345
1098748	ENSG00000166200	9184	COPS2	COP9 constitutive photomorphogenic homolog subunit 2 (Arabidopsis)	9318	15	n/a	n/a	4.36e-01	1.345
1087813	ENSG00000065615	30649	CYB5R4	cytochrome b5 reductase 4	51167	6	n/a	n/a	4.28e-01	1.345
1093962	ENSG00000135324	76598	MRAP2	melanocortin 2 receptor accessory protein 2	112609	6	n/a	n/a	3.39e-01	1.345
1102780	ENSG00000185201	10434	IFITM2	interferon induced transmembrane protein 2 (1-8D)	10581	11	n/a	n/a	4.36e-01	1.345
1090377	ENSG00000108061	7987	SHOC2	soc-2 suppressor of clear homolog (C. elegans)	8036	10	n/a	n/a	4.04e-01	1.345
1096862	ENSG00000155957	31123	TMBIM4	transmembrane BAX inhibitor motif containing 4	51643	12	n/a	n/a	3.98e-01	1.344
1087389	ENSG00000035403	7371	VCL	vinculin	7414	10	n/a	n/a	4.13e-01	1.344
1087865	ENSG00000066933	4623	MYO9A	myosin IXA	4649	15	n/a	n/a	4.12e-01	1.344
1092379	ENSG00000124193	6395	SRSF6	serine/arginine-rich splicing factor 6	6431	20	n/a	n/a	4.05e-01	1.344
280121833	ENSG00000258800	0	CTD-2302E22.2	CTD-2302E22.2	0	14	n/a	n/a	4.11e-01	1.344
1101419	ENSG00000178502	34464	KLHL11	kelch-like 11 (Drosophila)	55175	17	n/a	n/a	4.04e-01	1.344
279553797	ENSG00000185716	169455	C16orf52	chromosome 16 open reading frame 52	730094	16	n/a	n/a	4.66e-01	1.344
1105806	ENSG00000213047	81599	DENND1B	DENN/MADD domain containing 1B	163486	1	n/a	n/a	3.97e-01	1.344
1091996	ENSG00000120742	26975	SERP1	stress-associated endoplasmic reticulum protein 1	27230	3	n/a	n/a	3.95e-01	1.344
1094608	ENSG00000138613	57708	APH1B	anterior pharynx defective 1 homolog B (C. elegans)	83464	15	n/a	n/a	4.08e-01	1.343
280082105	ENSG00000255164	0	RP5-1047A19.4	Uncharacterized protein	0	8	n/a	n/a	4.05e-01	1.343
1101771	ENSG00000180660	4056	MAB21L1	mab-21-like 1 (C. elegans)	4081	13	n/a	n/a	4.36e-01	1.343
1102629	ENSG00000184611	59853	KCNH7	potassium voltage-gated channel, subfamily H (eag-related), member 7	90134	2	n/a	n/a	4.05e-01	1.343
1089571	ENSG00000102580	5579	DNAJC3	DnaJ (Hsp40) homolog, subfamily C, member 3	5611	13	n/a	n/a	4.02e-01	1.343
279912953	ENSG00000236654	0	AC079780.3	AC079780.3	0	7	n/a	n/a	3.95e-01	1.343
1093676	ENSG00000133574	34592	GIMAP4	GTPase, IMAP family member 4	55303	7	n/a	n/a	4.14e-01	1.343
1099293	ENSG00000168300	77667	PCMTD1	protein-L-isoaspartate (D-aspartate) O-methyltransferase domain containing 1	115294	8	n/a	n/a	4.03e-01	1.343
1093892	ENSG00000134901	54910	KDELC1	KDEL (Lys-Asp-Glu-Leu) containing 1	79070	13	n/a	n/a	6.64e-01	1.343
1098114	ENSG00000163877	55556	SNIP1	Smad nuclear interacting protein 1	79753	1	n/a	n/a	3.98e-01	1.343
1089475	ENSG00000101928	35463	MOSPD1	motile sperm domain containing 1	56180	X	n/a	n/a	4.05e-01	1.343
1094041	ENSG00000135679	4168	MDM2	Mdm2 p53 binding protein homolog (mouse)	4193	12	n/a	n/a	3.93e-01	1.343
1093293	ENSG00000131023	8990	LATS1	LATS, large tumor suppressor, homolog 1 (Drosophila)	9113	6	n/a	n/a	5.31e-01	1.343
1096926	ENSG00000156427	8740	FGF18	fibroblast growth factor 18	8817	5	n/a	n/a	4.24e-01	1.343
1100415	ENSG00000173145	40919	NOC3L	nucleolar complex associated 3 homolog (S. cerevisiae)	64318	10	n/a	n/a	4.13e-01	1.342
1090062	ENSG00000105699	31079	LSR	lipolysis stimulated lipoprotein receptor	51599	19	n/a	n/a	4.16e-01	1.342
279795891	ENSG00000226121	0	AC009487.6	AC009487.6	0	2	n/a	n/a	3.99e-01	1.342
1096022	ENSG00000148429	9568	USP6NL	USP6 N-terminal like	9712	10	n/a	n/a	3.90e-01	1.342
1094208	ENSG00000136531	6291	SCN2A	sodium channel, voltage-gated, type II, alpha subunit	6326	2	n/a	n/a	3.96e-01	1.342
1089434	ENSG00000101557	8974	USP14	ubiquitin specific peptidase 14 (tRNA-guanine transglycosylase)	9097	18	n/a	n/a	6.71e-01	1.342
279963155	ENSG00000242128	0	AC079767.2	AC079767.2	0	2	n/a	n/a	4.00e-01	1.342
1088614	ENSG00000087299	55746	L2HGDH	L-2-hydroxyglutarate dehydrogenase	79944	14	n/a	n/a	4.38e-01	1.342
1089129	ENSG00000100292	3142	HMOX1	heme oxygenase (decycling) 1	3162	22	n/a	n/a	3.95e-01	1.342
280010297	ENSG00000249167	0	CTB-118N6.2	CTB-118N6.2	0	5	n/a	n/a	4.36e-01	1.342
1088462	ENSG00000083123	591	BCKDHB	branched chain keto acid dehydrogenase E1, beta polypeptide	594	6	n/a	n/a	5.21e-01	1.342
1097850	ENSG00000163032	7404	VSNL1	visinin-like 1	7447	2	n/a	n/a	3.37e-01	1.342
1092134	ENSG00000122042	5380	UBL3	ubiquitin-like 3	5412	13	n/a	n/a	4.03e-01	1.341
1087095	ENSG00000008952	7052	SEC62	SEC62 homolog (S. cerevisiae)	7095	3	n/a	n/a	4.13e-01	1.341
1105621	ENSG00000206029	0	AC116904.1	AC116904.1	0	18	n/a	n/a	3.94e-01	1.341
279707342	ENSG00000207383	0	Y_RNA	Y RNA	0	2	n/a	n/a	4.32e-01	1.341
280096003	ENSG00000256458	0	RP11-363J17.1	RP11-363J17.1	0	2	n/a	n/a	4.03e-01	1.341
1103735	ENSG00000189129	85507	PLAC9	placenta-specific 9	219348	10	n/a	n/a	4.31e-01	1.341
279786828	ENSG00000225356	0	RP11-433O3.1	RP11-433O3.1	0	4	n/a	n/a	4.17e-01	1.341
279780860	ENSG00000224820	0	BTF3P4	basic transcription factor 3 pseudogene 4	0	9	n/a	n/a	4.36e-01	1.341
1091833	ENSG00000119661	57787	DNAL1	dynein, axonemal, light chain 1	83544	14	n/a	n/a	6.96e-01	1.341
280105245	ENSG00000257434	0	RP11-81K13.1	RP11-81K13.1	0	12	n/a	n/a	6.49e-01	1.341
280121857	ENSG00000258802	0	RP11-589M4.2	RP11-589M4.2	0	14	n/a	n/a	3.57e-01	1.340
1091319	ENSG00000115392	34409	FANCL	Fanconi anemia, complementation group L	55120	2	n/a	n/a	4.09e-01	1.340
1091861	ENSG00000119778	33745	ATAD2B	ATPase family, AAA domain containing 2B	54454	2	n/a	n/a	6.02e-01	1.340
1103292	ENSG00000187325	31096	TAF9B	TAF9B RNA polymerase II, TATA box binding protein (TBP)-associated factor, 31kDa	51616	X	n/a	n/a	4.06e-01	1.340
1090942	ENSG00000112308	57370	C6orf62	chromosome 6 open reading frame 62	81688	6	n/a	n/a	4.19e-01	1.340
1088179	ENSG00000075391	9322	RASAL2	RAS protein activator like 2	9462	1	n/a	n/a	3.97e-01	1.340
1091932	ENSG00000120279	55978	MYCT1	myc target 1	80177	6	n/a	n/a	3.94e-01	1.340
279787991	ENSG00000225472	0	RP11-120J1.1	RP11-120J1.1	0	9	n/a	n/a	4.28e-01	1.340
1090008	ENSG00000105499	8539	PLA2G4C	phospholipase A2, group IVC (cytosolic, calcium-independent)	8605	19	n/a	n/a	4.04e-01	1.340
1102784	ENSG00000185220	92439	PGBD2	piggyBac transposable element derived 2	267002	1	n/a	n/a	4.16e-01	1.340
1099447	ENSG00000168952	28827	STXBP6	syntaxin binding protein 6 (amisyn)	29091	14	n/a	n/a	4.31e-01	1.340
1093779	ENSG00000134259	4772	NGF	nerve growth factor (beta polypeptide)	4803	1	n/a	n/a	3.45e-01	1.340
279807521	ENSG00000227126	0	RP11-316C12.2	RP11-316C12.2	0	1	n/a	n/a	3.36e-01	1.339
1087721	ENSG00000062725	10366	APPBP2	amyloid beta precursor protein (cytoplasmic tail) binding protein 2	10513	17	n/a	n/a	3.90e-01	1.339
1096311	ENSG00000151292	1445	CSNK1G3	casein kinase 1, gamma 3	1456	5	n/a	n/a	4.04e-01	1.339
1087402	ENSG00000036549	25758	ZZZ3	zinc finger, ZZ-type containing 3	26009	1	n/a	n/a	4.41e-01	1.339
1104011	ENSG00000196632	41768	WNK3	WNK lysine deficient protein kinase 3	65267	X	n/a	n/a	4.28e-01	1.339
279824233	ENSG00000228665	0	RP11-20O24.1	RP11-20O24.1	0	1	n/a	n/a	3.54e-01	1.339
1100514	ENSG00000173611	94825	SCAI	suppressor of cancer cell invasion	286205	9	n/a	n/a	3.93e-01	1.339
1098600	ENSG00000165646	6535	SLC18A2	solute carrier family 18 (vesicular monoamine), member 2	6571	10	n/a	n/a	4.04e-01	1.339
279842273	ENSG00000230312	0	LL0XNC01-116E7.4	LL0XNC01-116E7.4	0	X	n/a	n/a	4.09e-01	1.338
1089361	ENSG00000101236	11077	RNF24	ring finger protein 24	11237	20	n/a	n/a	3.70e-01	1.338
1094150	ENSG00000136205	41334	TNS3	tensin 3	64759	7	n/a	n/a	4.07e-01	1.338
1097022	ENSG00000157224	8947	CLDN12	claudin 12	9069	7	n/a	n/a	5.17e-01	1.338
1099937	ENSG00000171100	4508	MTM1	myotubularin 1	4534	X	n/a	n/a	5.63e-01	1.337
1086929	ENSG00000004897	991	CDC27	cell division cycle 27 homolog (S. cerevisiae)	996	17	n/a	n/a	3.93e-01	1.337
279744295	ENSG00000216119	0	AC046130.1	AC046130.1	0	12	n/a	n/a	3.78e-01	1.337
279785060	ENSG00000225206	125277	MIR2682	microRNA 2682	400765	1	n/a	n/a	4.40e-01	1.337
1096514	ENSG00000152778	23889	IFIT5	interferon-induced protein with tetratricopeptide repeats 5	24138	10	n/a	n/a	4.20e-01	1.337
1098238	ENSG00000164188	83680	RANBP3L	RAN binding protein 3-like	202151	5	n/a	n/a	4.40e-01	1.337
1105860	ENSG00000213424	79055	KRT222	keratin 222	125113	17	n/a	n/a	4.32e-01	1.336
1097992	ENSG00000163527	83650	STT3B	STT3, subunit of the oligosaccharyltransferase complex, homolog B (S. cerevisiae)	201595	3	n/a	n/a	3.95e-01	1.336
1090083	ENSG00000105793	59659	GTPBP10	GTP-binding protein 10 (putative)	85865	7	n/a	n/a	3.97e-01	1.336
1087104	ENSG00000009780	83506	FAM76A	family with sequence similarity 76, member A	199870	1	n/a	n/a	4.96e-01	1.336
279820890	ENSG00000228364	0	SAR1P1	SAR1P1	0	6	n/a	n/a	3.99e-01	1.336
280063612	ENSG00000253919	0	PRKRIRP7	protein-kinase, interferon-inducible double stranded RNA dependent inhibitor, repressor of (P58 repressor) pseudogene 7	0	8	n/a	n/a	4.01e-01	1.336
1089719	ENSG00000103540	9594	CCP110	centriolar coiled coil protein 110kDa	9738	16	n/a	n/a	4.47e-01	1.335
1108986	ENSG00000241399	9792	CD302	CD302 molecule	9936	2	n/a	n/a	4.09e-01	1.335
279924811	ENSG00000237655	0	AC073834.3	AC073834.3	0	2	n/a	n/a	4.04e-01	1.335
1090500	ENSG00000108854	41325	SMURF2	SMAD specific E3 ubiquitin protein ligase 2	64750	17	n/a	n/a	4.29e-01	1.335
1108360	ENSG00000234745	3088	HLA-B	major histocompatibility complex, class I, B	3106	6	n/a	n/a	3.99e-01	1.335
1087955	ENSG00000069702	7007	TGFBR3	transforming growth factor, beta receptor III	7049	1	n/a	n/a	3.39e-01	1.335
1098283	ENSG00000164332	79607	UBLCP1	ubiquitin-like domain containing CTD phosphatase 1	134510	5	n/a	n/a	4.06e-01	1.335
1092410	ENSG00000124275	4526	MTRR	5-methyltetrahydrofolate-homocysteine methyltransferase reductase	4552	5	n/a	n/a	4.01e-01	1.335
1097190	ENSG00000158615	59109	PPP1R15B	protein phosphatase 1, regulatory subunit 15B	84919	1	n/a	n/a	3.92e-01	1.335
1090197	ENSG00000106443	9534	PHF14	PHD finger protein 14	9678	7	n/a	n/a	4.08e-01	1.335
1087820	ENSG00000065809	57883	FAM107B	family with sequence similarity 107, member B	83641	10	n/a	n/a	4.32e-01	1.335
1096497	ENSG00000152620	79569	NADKD1	NAD kinase domain containing 1	133686	5	n/a	n/a	4.29e-01	1.335
1093510	ENSG00000132485	9270	ZRANB2	zinc finger, RAN-binding domain containing 2	9406	1	n/a	n/a	3.91e-01	1.334
1094360	ENSG00000137269	34516	LRRC1	leucine rich repeat containing 1	55227	6	n/a	n/a	4.18e-01	1.334
279881949	ENSG00000233799	0	AC139887.4	AC139887.4	0	4	n/a	n/a	3.61e-01	1.334
1090178	ENSG00000106333	5086	PCOLCE	procollagen C-endopeptidase enhancer	5118	7	n/a	n/a	3.83e-01	1.334
279890461	ENSG00000234558	0	API5P1	API5 pseudogene 1	0	X	n/a	n/a	3.98e-01	1.334
1099629	ENSG00000169760	22627	NLGN1	neuroligin 1	22871	3	n/a	n/a	4.00e-01	1.334
1092072	ENSG00000121440	22779	PDZRN3	PDZ domain containing ring finger 3	23024	3	n/a	n/a	3.39e-01	1.333
1101709	ENSG00000180269	78987	GPR139	G protein-coupled receptor 139	124274	16	n/a	n/a	4.42e-01	1.333
1094130	ENSG00000136114	35188	THSD1	thrombospondin, type I, domain containing 1	55901	13	n/a	n/a	4.06e-01	1.333
1089824	ENSG00000104626	59917	ERI1	exoribonuclease 1	90459	8	n/a	n/a	4.02e-01	1.333
1098822	ENSG00000166471	133247	TMEM41B	transmembrane protein 41B	440026	11	n/a	n/a	3.95e-01	1.333
1088857	ENSG00000092607	6873	TBX15	T-box 15	6913	1	n/a	n/a	3.35e-01	1.333
1095429	ENSG00000143971	33756	ETAA1	Ewing tumor-associated antigen 1	54465	2	n/a	n/a	4.80e-01	1.333
1090904	ENSG00000112144	22614	ICK	intestinal cell (MAK-like) kinase	22858	6	n/a	n/a	3.99e-01	1.333
279804828	ENSG00000226912	0	ISCA2P1	iron-sulfur cluster assembly 2 homolog (S. cerevisiae) pseudogene 1	0	22	n/a	n/a	4.08e-01	1.333
1092547	ENSG00000125378	648	BMP4	bone morphogenetic protein 4	652	14	n/a	n/a	3.36e-01	1.332
1091732	ENSG00000118596	9070	SLC16A7	solute carrier family 16, member 7 (monocarboxylic acid transporter 2)	9194	12	n/a	n/a	4.09e-01	1.332
1096330	ENSG00000151422	2226	FER	fer (fps/fes related) tyrosine kinase	2241	5	n/a	n/a	3.97e-01	1.332
1088279	ENSG00000078018	4108	MAP2	microtubule-associated protein 2	4133	2	n/a	n/a	5.41e-01	1.332
1088175	ENSG00000075303	35257	SLC25A40	solute carrier family 25, member 40	55972	7	n/a	n/a	4.18e-01	1.332
279865228	ENSG00000232332	0	RP3-481A17.1	RP3-481A17.1	0	X	n/a	n/a	3.36e-01	1.332
1088889	ENSG00000094916	23223	CBX5	chromobox homolog 5	23468	12	n/a	n/a	4.10e-01	1.332
1107166	ENSG00000227051	0	C14orf132	chromosome 14 open reading frame 132	0	14	n/a	n/a	3.38e-01	1.331
1088029	ENSG00000071537	6364	SEL1L	sel-1 suppressor of lin-12-like (C. elegans)	6400	14	n/a	n/a	3.91e-01	1.331
1096755	ENSG00000154856	80613	APCDD1	adenomatosis polyposis coli down-regulated 1	147495	18	n/a	n/a	3.50e-01	1.331
1093595	ENSG00000132952	10062	USPL1	ubiquitin specific peptidase like 1	10208	13	n/a	n/a	4.09e-01	1.331
1092855	ENSG00000127688	8088	GAN	gigaxonin	8139	16	n/a	n/a	3.95e-01	1.331
280106555	ENSG00000257556	0	RP11-44N21.1	RP11-44N21.1	0	14	n/a	n/a	4.27e-01	1.331
1092524	ENSG00000125149	56063	C16orf70	chromosome 16 open reading frame 70	80262	16	n/a	n/a	4.22e-01	1.331
279749818	ENSG00000219699	0	RP11-325O24.2	RP11-325O24.2	0	6	n/a	n/a	4.05e-01	1.331
1088479	ENSG00000083799	1529	CYLD	cylindromatosis (turban tumor syndrome)	1540	16	n/a	n/a	3.97e-01	1.330
1096306	ENSG00000151239	5724	TWF1	twinfilin, actin-binding protein, homolog 1 (Drosophila)	5756	12	n/a	n/a	4.41e-01	1.330
279762842	ENSG00000223298	0	RNY3P8	RNA, Ro-associated Y3 pseudogene 8	0	13	n/a	n/a	7.51e-01	1.330
1089767	ENSG00000104164	26006	PLDN	pallidin homolog (mouse)	26258	15	n/a	n/a	4.01e-01	1.330
279798477	ENSG00000226342	0	NMD3P1	NMD3 homolog (S. cerevisiae) pseudogene 1	0	7	n/a	n/a	4.12e-01	1.330
1100731	ENSG00000174840	83653	PDE12	phosphodiesterase 12	201626	3	n/a	n/a	4.25e-01	1.330
1094395	ENSG00000137492	5580	PRKRIR	protein-kinase, interferon-inducible double stranded RNA dependent inhibitor, repressor of (P58 repressor)	5612	11	n/a	n/a	4.07e-01	1.330
279845009	ENSG00000230530	0	RP11-697K23.1	RP11-697K23.1	0	3	n/a	n/a	3.92e-01	1.330
1098093	ENSG00000163811	22915	WDR43	WD repeat domain 43	23160	2	n/a	n/a	4.10e-01	1.330
1105699	ENSG00000211456	22664	SACM1L	SAC1 suppressor of actin mutations 1-like (yeast)	22908	3	n/a	n/a	5.69e-01	1.330
1087336	ENSG00000028116	7401	VRK2	vaccinia related kinase 2	7444	2	n/a	n/a	3.95e-01	1.330
279949596	ENSG00000240540	0	RPL3P9	ribosomal protein L3 pseudogene 9	0	8	n/a	n/a	4.05e-01	1.330
1101540	ENSG00000179163	2501	FUCA1	fucosidase, alpha-L- 1, tissue	2517	1	n/a	n/a	4.09e-01	1.330
1098285	ENSG00000164338	58346	UTP15	UTP15, U3 small nucleolar ribonucleoprotein, homolog (S. cerevisiae)	84135	5	n/a	n/a	3.98e-01	1.329
279798631	ENSG00000226361	0	TERF1P5	telomeric repeat binding factor (NIMA-interacting) 1 pseudogene 5	0	13	n/a	n/a	3.90e-01	1.329
1098029	ENSG00000163625	22756	WDFY3	WD repeat and FYVE domain containing 3	23001	4	n/a	n/a	4.08e-01	1.329
1087967	ENSG00000070018	4015	LRP6	low density lipoprotein receptor-related protein 6	4040	12	n/a	n/a	3.94e-01	1.329
1092085	ENSG00000121644	30512	PPPDE1	PPPDE peptidase domain containing 1	51029	1	n/a	n/a	4.05e-01	1.329
1095968	ENSG00000148053	4884	NTRK2	neurotrophic tyrosine kinase, receptor, type 2	4915	9	n/a	n/a	4.10e-01	1.329
279832711	ENSG00000229422	0	RP11-262H14.5	RP11-262H14.5	0	9	n/a	n/a	4.08e-01	1.329
1096545	ENSG00000153044	41470	CENPH	centromere protein H	64946	5	n/a	n/a	4.38e-01	1.329
1096819	ENSG00000155511	2873	GRIA1	glutamate receptor, ionotropic, AMPA 1	2890	5	n/a	n/a	3.54e-01	1.329
279859867	ENSG00000231864	0	RP11-229P13.23	RP11-229P13.23	0	9	n/a	n/a	5.62e-01	1.329
1087299	ENSG00000023608	6577	SNAPC1	small nuclear RNA activating complex, polypeptide 1, 43kDa	6617	14	n/a	n/a	3.97e-01	1.329
279909433	ENSG00000236308	0	RP11-316M21.7	RP11-316M21.7	0	10	n/a	n/a	3.98e-01	1.328
1088364	ENSG00000080224	94508	EPHA6	EPH receptor A6	285220	3	n/a	n/a	4.08e-01	1.328
1090894	ENSG00000112079	11164	STK38	serine/threonine kinase 38	11329	6	n/a	n/a	4.32e-01	1.328
1099262	ENSG00000168175	60285	MAPK1IP1L	mitogen-activated protein kinase 1 interacting protein 1-like	93487	14	n/a	n/a	4.01e-01	1.328
279914634	ENSG00000236792	0	RP11-142L4.2	RP11-142L4.2	0	1	n/a	n/a	3.94e-01	1.328
1088084	ENSG00000072849	30492	DERL2	Der1-like domain family, member 2	51009	17	n/a	n/a	4.43e-01	1.328
1106788	ENSG00000224470	109982	ATXN1L	ataxin 1-like	342371	16	n/a	n/a	4.05e-01	1.328
1100389	ENSG00000172986	171842	GXYLT2	glucoside xylosyltransferase 2	727936	3	n/a	n/a	3.90e-01	1.328
1091171	ENSG00000114331	23282	ACAP2	ArfGAP with coiled-coil, ankyrin repeat and PH domains 2	23527	3	n/a	n/a	4.04e-01	1.327
279751091	ENSG00000220842	0	RP11-572P18.1	RP11-572P18.1	0	10	n/a	n/a	4.14e-01	1.327
1087362	ENSG00000032219	5894	ARID4A	AT rich interactive domain 4A (RBP1-like)	5926	14	n/a	n/a	4.50e-01	1.327
1089481	ENSG00000101955	8348	SRPX	sushi-repeat containing protein, X-linked	8406	X	n/a	n/a	3.52e-01	1.327
1088230	ENSG00000076716	2224	GPC4	glypican 4	2239	X	n/a	n/a	3.86e-01	1.327
279749894	ENSG00000219747	0	RP1-292B18.1	RP1-292B18.1	0	6	n/a	n/a	3.56e-01	1.326
280120876	ENSG00000258748	0	CTD-2223O18.1	CTD-2223O18.1	0	14	n/a	n/a	4.02e-01	1.326
280097361	ENSG00000256616	0	AP002414.1	AP002414.1	0	18	n/a	n/a	4.32e-01	1.326
1097146	ENSG00000158290	8389	CUL4B	cullin 4B	8450	X	n/a	n/a	4.08e-01	1.326
1095543	ENSG00000144747	7067	TMF1	TATA element modulatory factor 1	7110	3	n/a	n/a	3.96e-01	1.326
1097005	ENSG00000157107	77683	FCHO2	FCH domain only 2	115548	5	n/a	n/a	4.33e-01	1.326
1099074	ENSG00000167543	59881	TP53I13	tumor protein p53 inducible protein 13	90313	17	n/a	n/a	4.32e-01	1.326
1090710	ENSG00000110841	8430	PPFIBP1	PTPRF interacting protein, binding protein 1 (liprin beta 1)	8496	12	n/a	n/a	4.05e-01	1.326
1096889	ENSG00000156136	1621	DCK	deoxycytidine kinase	1633	4	n/a	n/a	4.39e-01	1.326
1101400	ENSG00000178385	123258	PLEKHM3	pleckstrin homology domain containing, family M, member 3	389072	2	n/a	n/a	4.40e-01	1.326
1095667	ENSG00000145740	41448	SLC30A5	solute carrier family 30 (zinc transporter), member 5	64924	5	n/a	n/a	2.30e-01	1.326
279781055	ENSG00000224843	0	LINC00240	long intergenic non-protein coding RNA 240	0	6	n/a	n/a	4.20e-01	1.326
1094975	ENSG00000140992	5138	PDPK1	3-phosphoinositide dependent protein kinase-1	5170	16	n/a	n/a	4.02e-01	1.326
1096600	ENSG00000153551	76600	CMTM7	CKLF-like MARVEL transmembrane domain containing 7	112616	3	n/a	n/a	4.21e-01	1.326
1094270	ENSG00000136866	7496	ZFP37	zinc finger protein 37 homolog (mouse)	7539	9	n/a	n/a	4.19e-01	1.325
1100135	ENSG00000171864	23381	PRND	prion protein 2 (dublet)	23627	20	n/a	n/a	3.50e-01	1.325
1101170	ENSG00000177119	83429	ANO6	anoctamin 6	196527	12	n/a	n/a	4.13e-01	1.325
279983244	ENSG00000244251	0	RP11-64K12.1	RP11-64K12.1	0	15	n/a	n/a	3.53e-01	1.325
1092081	ENSG00000121579	56019	NAA50	N(alpha)-acetyltransferase 50, NatE catalytic subunit	80218	3	n/a	n/a	4.09e-01	1.324
1092349	ENSG00000124019	55646	FAM124B	family with sequence similarity 124B	79843	2	n/a	n/a	3.90e-01	1.324
279708007	ENSG00000207496	166313	SNORA7A	small nucleolar RNA, H/ACA box 7A	619563	3	n/a	n/a	3.94e-01	1.324
279746497	ENSG00000217557	0	RP11-157L10.1	RP11-157L10.1	0	6	n/a	n/a	3.92e-01	1.324
279886928	ENSG00000234235	0	BOK-AS1	BOK antisense RNA 1 (non-protein coding)	0	2	n/a	n/a	3.95e-01	1.324
280017746	ENSG00000249786	0	EAF1-AS1	EAF1 antisense RNA 1 (non-protein coding)	0	3	n/a	n/a	4.05e-01	1.324
280114553	ENSG00000258377	0	RP11-649E7.5	RP11-649E7.5	0	14	n/a	n/a	3.95e-01	1.324
1095956	ENSG00000147874	34090	HAUS6	HAUS augmin-like complex, subunit 6	54801	9	n/a	n/a	4.33e-01	1.324
280046974	ENSG00000252368	0	RN5S43	RNA, 5S ribosomal 43	0	1	n/a	n/a	3.93e-01	1.324
1101749	ENSG00000180530	8153	NRIP1	nuclear receptor interacting protein 1	8204	21	n/a	n/a	3.48e-01	1.323
279729240	ENSG00000214263	0	RPSAP53	ribosomal protein SA pseudogene 53	0	13	n/a	n/a	3.50e-01	1.323
1090378	ENSG00000108064	6977	TFAM	transcription factor A, mitochondrial	7019	10	n/a	n/a	4.08e-01	1.323
1104798	ENSG00000198890	34459	PRMT6	protein arginine methyltransferase 6	55170	1	n/a	n/a	4.10e-01	1.323
1091167	ENSG00000114279	2242	FGF12	fibroblast growth factor 12	2257	3	n/a	n/a	3.85e-01	1.323
1095628	ENSG00000145416	34305	MARCH1	membrane-associated ring finger (C3HC4) 1	55016	4	n/a	n/a	4.16e-01	1.323
1092338	ENSG00000123908	26906	EIF2C2	eukaryotic translation initiation factor 2C, 2	27161	8	n/a	n/a	4.32e-01	1.323
1097921	ENSG00000163297	78683	ANTXR2	anthrax toxin receptor 2	118429	4	n/a	n/a	4.01e-01	1.323
1102884	ENSG00000185658	33307	BRWD1	bromodomain and WD repeat domain containing 1	54014	21	n/a	n/a	3.95e-01	1.323
279696217	ENSG00000205663	157122231	RP11-706O15.5	RP11-706O15.5	100506453	X	n/a	n/a	4.25e-01	1.322
1101368	ENSG00000178184	58753	PARD6G	par-6 partitioning defective 6 homolog gamma (C. elegans)	84552	18	n/a	n/a	3.96e-01	1.322
1089808	ENSG00000104442	34445	ARMC1	armadillo repeat containing 1	55156	8	n/a	n/a	4.08e-01	1.322
1087002	ENSG00000006459	56624	JHDM1D	jumonji C domain containing histone demethylase 1 homolog D (S. cerevisiae)	80853	7	n/a	n/a	4.20e-01	1.322
279720755	ENSG00000213305	0	AP000857.1	AP000857.1	0	11	n/a	n/a	4.14e-01	1.322
1100480	ENSG00000173452	90325	TMEM196	transmembrane protein 196	256130	7	n/a	n/a	4.52e-01	1.322
1093952	ENSG00000135272	29702	MDFIC	MyoD family inhibitor domain containing	29969	7	n/a	n/a	4.36e-01	1.322
1087024	ENSG00000006757	8176	PNPLA4	patatin-like phospholipase domain containing 4	8228	X	n/a	n/a	3.90e-01	1.322
1094247	ENSG00000136783	25683	NIPSNAP3A	nipsnap homolog 3A (C. elegans)	25934	9	n/a	n/a	4.32e-01	1.322
1096495	ENSG00000152601	4129	MBNL1	muscleblind-like (Drosophila)	4154	3	n/a	n/a	4.04e-01	1.322
279775114	ENSG00000224324	0	AC093662.6	AC093662.6	0	7	n/a	n/a	4.01e-01	1.322
280123552	ENSG00000258900	0	HNRPCP	heterogeneous nuclear ribonucleoprotein C pseudogene	0	14	n/a	n/a	4.01e-01	1.322
1098214	ENSG00000164125	30794	FAM198B	family with sequence similarity 198, member B	51313	4	n/a	n/a	4.01e-01	1.322
1095299	ENSG00000143344	22934	RGL1	ral guanine nucleotide dissociation stimulator-like 1	23179	1	n/a	n/a	3.57e-01	1.322
1088494	ENSG00000084073	10123	ZMPSTE24	zinc metallopeptidase (STE24 homolog, S. cerevisiae)	10269	1	n/a	n/a	4.09e-01	1.322
1095412	ENSG00000143867	79420	OSR1	odd-skipped related 1 (Drosophila)	130497	2	n/a	n/a	4.40e-01	1.322
1097723	ENSG00000162599	4748	NFIA	nuclear factor I/A	4774	1	n/a	n/a	3.94e-01	1.322
1090893	ENSG00000112078	85865	KCTD20	potassium channel tetramerisation domain containing 20	222658	6	n/a	n/a	4.00e-01	1.322
1095612	ENSG00000145332	36836	KLHL8	kelch-like 8 (Drosophila)	57563	4	n/a	n/a	4.05e-01	1.321
280119238	ENSG00000258656	0	RP11-193F5.4	RP11-193F5.4	0	14	n/a	n/a	4.08e-01	1.321
279773016	ENSG00000224155	0	RP11-700P18.2	RP11-700P18.2	0	7	n/a	n/a	4.11e-01	1.321
1090306	ENSG00000107443	33910	CCNJ	cyclin J	54619	10	n/a	n/a	4.03e-01	1.321
1095024	ENSG00000141380	6720	SS18	synovial sarcoma translocation, chromosome 18	6760	18	n/a	n/a	5.26e-01	1.321
1103250	ENSG00000187118	81040	CMC1	COX assembly mitochondrial protein homolog (S. cerevisiae)	152100	3	n/a	n/a	4.07e-01	1.321
1088244	ENSG00000077147	36168	TM9SF3	transmembrane 9 superfamily member 3	56889	10	n/a	n/a	4.03e-01	1.321
1089337	ENSG00000101166	30495	SLMO2	slowmo homolog 2 (Drosophila)	51012	20	n/a	n/a	3.92e-01	1.321
1099708	ENSG00000170100	83469	ZNF778	zinc finger protein 778	197320	16	n/a	n/a	3.67e-01	1.321
1096161	ENSG00000149575	6292	SCN2B	sodium channel, voltage-gated, type II, beta	6327	11	n/a	n/a	3.92e-01	1.321
279716690	ENSG00000212411	0	SNORD115	Small nucleolar RNA SNORD115	0	10	n/a	n/a	4.37e-01	1.321
1102816	ENSG00000185339	6908	TCN2	transcobalamin II	6948	22	n/a	n/a	4.41e-01	1.320
1094551	ENSG00000138231	30645	DBR1	debranching enzyme homolog 1 (S. cerevisiae)	51163	3	n/a	n/a	3.96e-01	1.320
1090891	ENSG00000112062	1421	MAPK14	mitogen-activated protein kinase 14	1432	6	n/a	n/a	3.97e-01	1.320
1098744	ENSG00000166189	55606	HPS6	Hermansky-Pudlak syndrome 6	79803	10	n/a	n/a	3.42e-01	1.320
1099287	ENSG00000168283	644	BMI1	BMI1 polycomb ring finger oncogene	648	10	n/a	n/a	3.94e-01	1.320
1103168	ENSG00000186806	80617	VSIG10L	V-set and immunoglobulin domain containing 10 like	147645	19	n/a	n/a	4.39e-01	1.320
280055598	ENSG00000253352	0	TUG1	taurine upregulated 1 (non-protein coding)	0	22	n/a	n/a	4.07e-01	1.320
279784893	ENSG00000225191	0	RP11-97C18.1	RP11-97C18.1	0	1	n/a	n/a	3.96e-01	1.319
1089385	ENSG00000101335	10251	MYL9	myosin, light chain 9, regulatory	10398	20	n/a	n/a	3.92e-01	1.319
1090501	ENSG00000108861	1833	DUSP3	dual specificity phosphatase 3	1845	17	n/a	n/a	5.25e-01	1.319
1106929	ENSG00000225407	0	CTD-2384B11.2	CTD-2384B11.2	0	5	n/a	n/a	5.71e-01	1.319
1096962	ENSG00000156735	9389	BAG4	BCL2-associated athanogene 4	9530	8	n/a	n/a	4.02e-01	1.319
1096480	ENSG00000152492	81045	CCDC50	coiled-coil domain containing 50	152137	3	n/a	n/a	3.91e-01	1.319
1101345	ENSG00000178074	83778	C2orf69	chromosome 2 open reading frame 69	205327	2	n/a	n/a	4.00e-01	1.319
1090246	ENSG00000106771	23484	C9orf5	chromosome 9 open reading frame 5	23731	9	n/a	n/a	4.10e-01	1.319
279832028	ENSG00000229368	0	AC090587.4	AC090587.4	0	11	n/a	n/a	3.96e-01	1.318
1091734	ENSG00000118620	56065	ZNF430	zinc finger protein 430	80264	19	n/a	n/a	3.98e-01	1.318
1089484	ENSG00000101972	10577	STAG2	stromal antigen 2	10735	X	n/a	n/a	3.96e-01	1.318
1100461	ENSG00000173349	59017	SFT2D3	SFT2 domain containing 3	84826	2	n/a	n/a	4.02e-01	1.318
1087338	ENSG00000028203	34880	VEZT	vezatin, adherens junctions transmembrane protein	55591	12	n/a	n/a	5.50e-01	1.318
279986979	ENSG00000244608	0	RP11-47K11.3	RP11-47K11.3	0	1	n/a	n/a	3.99e-01	1.318
1091311	ENSG00000115355	34993	CCDC88A	coiled-coil domain containing 88A	55704	2	n/a	n/a	4.05e-01	1.318
279707601	ENSG00000207427	0	SNORA51	small nucleolar RNA, H/ACA box 51	0	20	n/a	n/a	4.06e-01	1.317
1087285	ENSG00000022556	34944	NLRP2	NLR family, pyrin domain containing 2	55655	19	n/a	n/a	3.63e-01	1.317
1104591	ENSG00000198380	2657	GFPT1	glutamine--fructose-6-phosphate transaminase 1	2673	2	n/a	n/a	4.39e-01	1.317
1104676	ENSG00000198663	85762	C6orf89	chromosome 6 open reading frame 89	221477	6	n/a	n/a	3.97e-01	1.317
1100946	ENSG00000175970	58943	UNC119B	unc-119 homolog B (C. elegans)	84747	12	n/a	n/a	3.95e-01	1.317
1091397	ENSG00000115904	6614	SOS1	son of sevenless homolog 1 (Drosophila)	6654	2	n/a	n/a	4.11e-01	1.317
279979009	ENSG00000243781	0	RP11-193H5.2	RP11-193H5.2	0	1	n/a	n/a	4.05e-01	1.317
1100376	ENSG00000172935	77857	MRGPRF	MAS-related GPR, member F	116535	11	n/a	n/a	3.39e-01	1.317
1100183	ENSG00000172071	9314	EIF2AK3	eukaryotic translation initiation factor 2-alpha kinase 3	9451	2	n/a	n/a	3.96e-01	1.317
1097279	ENSG00000159267	3123	HLCS	holocarboxylase synthetase (biotin-(proprionyl-CoA-carboxylase (ATP-hydrolysing)) ligase)	3141	21	n/a	n/a	4.18e-01	1.316
280062352	ENSG00000253830	0	AC005895.3	AC005895.3	0	5	n/a	n/a	4.02e-01	1.316
1106166	ENSG00000214784	0	AC010468.1	AC010468.1	0	5	n/a	n/a	3.42e-01	1.316
1091746	ENSG00000118777	9293	ABCG2	ATP-binding cassette, sub-family G (WHITE), member 2	9429	4	n/a	n/a	4.26e-01	1.316
1087066	ENSG00000008086	6752	CDKL5	cyclin-dependent kinase-like 5	6792	X	n/a	n/a	3.70e-01	1.316
1090659	ENSG00000110315	30346	RNF141	ring finger protein 141	50862	11	n/a	n/a	3.97e-01	1.316
1091252	ENSG00000115020	83578	PIKFYVE	phosphoinositide kinase, FYVE finger containing	200576	2	n/a	n/a	3.95e-01	1.316
1100562	ENSG00000173875	81569	ZNF791	zinc finger protein 791	163049	19	n/a	n/a	4.20e-01	1.316
1092893	ENSG00000128052	3766	KDR	kinase insert domain receptor (a type III receptor tyrosine kinase)	3791	4	n/a	n/a	4.16e-01	1.316
1107738	ENSG00000230778	1015684	ANKRD63	ankyrin repeat domain 63	100131244	15	n/a	n/a	4.29e-01	1.315
1090504	ENSG00000108924	3113	HLF	hepatic leukemia factor	3131	17	n/a	n/a	4.40e-01	1.315
1092309	ENSG00000123570	30691	RAB9B	RAB9B, member RAS oncogene family	51209	X	n/a	n/a	4.46e-01	1.315
1091267	ENSG00000115145	10108	STAM2	signal transducing adaptor molecule (SH3 domain and ITAM motif) 2	10254	2	n/a	n/a	3.94e-01	1.315
1101746	ENSG00000180488	119536	FAM73A	family with sequence similarity 73, member A	374986	1	n/a	n/a	4.04e-01	1.315
1099532	ENSG00000169302	83691	STK32A	serine/threonine kinase 32A	202374	5	n/a	n/a	4.02e-01	1.315
1104637	ENSG00000198551	83486	ZNF627	zinc finger protein 627	199692	19	n/a	n/a	4.14e-01	1.315
1089071	ENSG00000100104	125861	SRRD	SRR1 domain containing	402055	22	n/a	n/a	4.35e-01	1.315
1101316	ENSG00000177917	80956	ARL6IP6	ADP-ribosylation-like factor 6 interacting protein 6	151188	2	n/a	n/a	4.17e-01	1.315
1092036	ENSG00000121064	37766	SCPEP1	serine carboxypeptidase 1	59342	17	n/a	n/a	3.92e-01	1.315
1087676	ENSG00000059728	4059	MXD1	MAX dimerization protein 1	4084	2	n/a	n/a	4.14e-01	1.314
280052765	ENSG00000253151	0	RP11-628E19.3	RP11-628E19.3	0	8	n/a	n/a	3.38e-01	1.314
1104523	ENSG00000198146	34278	ZNF770	zinc finger protein 770	54989	15	n/a	n/a	3.95e-01	1.314
280058914	ENSG00000253596	0	CTD-2320G14.2	CTD-2320G14.2	0	8	n/a	n/a	3.97e-01	1.314
1098393	ENSG00000164794	26757	KCNV1	potassium channel, subfamily V, member 1	27012	8	n/a	n/a	3.50e-01	1.314
1099873	ENSG00000170837	2833	GPR27	G protein-coupled receptor 27	2850	3	n/a	n/a	4.26e-01	1.314
1090923	ENSG00000112237	887	CCNC	cyclin C	892	6	n/a	n/a	4.16e-01	1.314
279705942	ENSG00000207148	0	Y_RNA	Y RNA	0	4	n/a	n/a	3.93e-01	1.314
1095253	ENSG00000143155	92198	TIPRL	TIP41, TOR signaling pathway regulator-like (S. cerevisiae)	261726	1	n/a	n/a	3.98e-01	1.314
1102055	ENSG00000182240	25574	BACE2	beta-site APP-cleaving enzyme 2	25825	21	n/a	n/a	3.40e-01	1.313
1096975	ENSG00000156876	81613	SASS6	spindle assembly 6 homolog (C. elegans)	163786	1	n/a	n/a	4.05e-01	1.313
1098488	ENSG00000165169	6948	DYNLT3	dynein, light chain, Tctex-type 3	6990	X	n/a	n/a	3.93e-01	1.313
1093491	ENSG00000132406	59200	TMEM128	transmembrane protein 128	85013	4	n/a	n/a	3.96e-01	1.313
279486054	ENSG00000178082	0	AC005412.1	AC005412.1	0	17	n/a	n/a	3.95e-01	1.313
1097314	ENSG00000159592	37779	GPBP1L1	GC-rich promoter binding protein 1-like 1	60313	1	n/a	n/a	3.97e-01	1.313
279781183	ENSG00000224855	157129257	OPA1-AS1	OPA1 antisense RNA 1 (non-protein coding)	100873941	3	n/a	n/a	3.95e-01	1.313
1088313	ENSG00000078747	57979	ITCH	itchy E3 ubiquitin protein ligase homolog (mouse)	83737	20	n/a	n/a	4.49e-01	1.313
280008253	ENSG00000248980	0	RP11-87F15.2	RP11-87F15.2	0	4	n/a	n/a	4.32e-01	1.313
1089258	ENSG00000100731	22745	PCNX	pecanex homolog (Drosophila)	22990	14	n/a	n/a	4.05e-01	1.313
1088928	ENSG00000095970	33501	TREM2	triggering receptor expressed on myeloid cells 2	54209	6	n/a	n/a	4.17e-01	1.313
1093759	ENSG00000134198	9955	TSPAN2	tetraspanin 2	10100	1	n/a	n/a	4.34e-01	1.313
279776781	ENSG00000224460	0	RP11-439L18.2	RP11-439L18.2	0	6	n/a	n/a	3.65e-01	1.313
1088786	ENSG00000091009	33730	RBM27	RNA binding motif protein 27	54439	5	n/a	n/a	4.04e-01	1.313
1090241	ENSG00000106692	2203	FKTN	fukutin	2218	9	n/a	n/a	4.40e-01	1.313
1093627	ENSG00000133111	5962	RFXAP	regulatory factor X-associated protein	5994	13	n/a	n/a	4.31e-01	1.313
279962198	ENSG00000242010	0	RP11-287A8.6	RP11-287A8.6	0	9	n/a	n/a	4.00e-01	1.312
1088442	ENSG00000082397	22891	EPB41L3	erythrocyte membrane protein band 4.1-like 3	23136	18	n/a	n/a	3.42e-01	1.312
1103953	ENSG00000196459	6363	TRAPPC2	trafficking protein particle complex 2	6399	X	n/a	n/a	4.10e-01	1.312
280122768	ENSG00000258856	0	CTD-2325K12.1	CTD-2325K12.1	0	14	n/a	n/a	7.83e-02	1.312
1094153	ENSG00000136231	10496	IGF2BP3	insulin-like growth factor 2 mRNA binding protein 3	10643	7	n/a	n/a	4.67e-01	1.312
1087139	ENSG00000010932	2310	FMO1	flavin containing monooxygenase 1	2326	1	n/a	n/a	3.36e-01	1.312
1090602	ENSG00000109814	7315	UGDH	UDP-glucose 6-dehydrogenase	7358	4	n/a	n/a	4.28e-01	1.312
1087397	ENSG00000036054	35062	TBC1D23	TBC1 domain family, member 23	55773	3	n/a	n/a	3.90e-01	1.312
1087912	ENSG00000068366	2167	ACSL4	acyl-CoA synthetase long-chain family member 4	2182	X	n/a	n/a	3.92e-01	1.312
1101203	ENSG00000177311	90109	ZBTB38	zinc finger and BTB domain containing 38	253461	3	n/a	n/a	4.06e-01	1.312
1087514	ENSG00000048540	35172	LMO3	LIM domain only 3 (rhombotin-like 2)	55885	12	n/a	n/a	4.08e-01	1.312
279953175	ENSG00000241002	0	RP11-119H12.1	RP11-119H12.1	0	4	n/a	n/a	4.00e-01	1.312
280087829	ENSG00000255539	0	CTA-797E19.2	CTA-797E19.2	0	11	n/a	n/a	4.19e-01	1.311
1103853	ENSG00000196204	134307	RNF216P1	ring finger protein 216 pseudogene 1	441191	7	n/a	n/a	3.95e-01	1.311
1104639	ENSG00000198554	11010	WDHD1	WD repeat and HMG-box DNA binding protein 1	11169	14	n/a	n/a	4.22e-01	1.311
1090800	ENSG00000111530	35120	CAND1	cullin-associated and neddylation-dissociated 1	55832	12	n/a	n/a	4.06e-01	1.311
1096373	ENSG00000151702	2297	FLI1	Friend leukemia virus integration 1	2313	11	n/a	n/a	4.03e-01	1.311
280095241	ENSG00000256364	0	RP11-173P15.3	RP11-173P15.3	0	12	n/a	n/a	4.28e-01	1.311
1093967	ENSG00000135341	6845	MAP3K7	mitogen-activated protein kinase kinase kinase 7	6885	6	n/a	n/a	4.67e-01	1.311
1097951	ENSG00000163412	105958	EIF4E3	eukaryotic translation initiation factor 4E family member 3	317649	3	n/a	n/a	4.01e-01	1.311
1088399	ENSG00000081087	28698	OSTM1	osteopetrosis associated transmembrane protein 1	28962	6	n/a	n/a	3.95e-01	1.310
1104795	ENSG00000198887	22892	SMC5	structural maintenance of chromosomes 5	23137	9	n/a	n/a	4.17e-01	1.310
1088487	ENSG00000083844	9286	ZNF264	zinc finger protein 264	9422	19	n/a	n/a	4.06e-01	1.310
1092956	ENSG00000128607	22763	KLHDC10	kelch domain containing 10	23008	7	n/a	n/a	4.00e-01	1.310
1103341	ENSG00000187624	125151	C17orf97	chromosome 17 open reading frame 97	400566	17	n/a	n/a	3.56e-01	1.310
1097668	ENSG00000162378	55502	ZYG11B	zyg-11 homolog B (C. elegans)	79699	1	n/a	n/a	4.09e-01	1.310
1099482	ENSG00000169118	33239	CSNK1G1	casein kinase 1, gamma 1	53944	15	n/a	n/a	4.49e-01	1.310
1100589	ENSG00000174010	56112	KLHL15	kelch-like 15 (Drosophila)	80311	X	n/a	n/a	4.22e-01	1.310
1104236	ENSG00000197329	36438	PELI1	pellino homolog 1 (Drosophila)	57162	2	n/a	n/a	4.40e-01	1.310
1100622	ENSG00000174197	23024	MGA	MAX gene associated	23269	15	n/a	n/a	4.32e-01	1.310
1096974	ENSG00000156875	41227	HIAT1	hippocampus abundant transcript 1	64645	1	n/a	n/a	3.98e-01	1.310
1103276	ENSG00000187231	60040	SESTD1	SEC14 and spectrin domains 1	91404	2	n/a	n/a	4.22e-01	1.310
1091693	ENSG00000118260	1376	CREB1	cAMP responsive element binding protein 1	1385	2	n/a	n/a	3.92e-01	1.310
1090276	ENSG00000107105	1978	ELAVL2	ELAV (embryonic lethal, abnormal vision, Drosophila)-like 2 (Hu antigen B)	1993	9	n/a	n/a	4.09e-01	1.310
279845324	ENSG00000230555	0	RP11-517P14.2	RP11-517P14.2	0	10	n/a	n/a	4.10e-01	1.310
279661298	ENSG00000200534	0	SNORA33	small nucleolar RNA, H/ACA box 33	0	6	n/a	n/a	4.27e-01	1.309
1094547	ENSG00000138185	948	ENTPD1	ectonucleoside triphosphate diphosphohydrolase 1	953	10	n/a	n/a	4.45e-01	1.309
1103144	ENSG00000186660	56600	ZFP91	zinc finger protein 91 homolog (mouse)	80829	11	n/a	n/a	3.90e-01	1.309
280001449	ENSG00000248418	0	RP11-93N19.1	RP11-93N19.1	0	5	n/a	n/a	4.37e-01	1.309
1097848	ENSG00000163026	56105	C2orf44	chromosome 2 open reading frame 44	80304	2	n/a	n/a	4.17e-01	1.309
279752310	ENSG00000221170	1023054	MIR1304	microRNA 1304	100302240	11	n/a	n/a	3.47e-01	1.309
1092393	ENSG00000124217	27049	MOCS3	molybdenum cofactor synthesis 3	27304	20	n/a	n/a	4.11e-01	1.309
1089537	ENSG00000102265	7033	TIMP1	TIMP metallopeptidase inhibitor 1	7076	X	n/a	n/a	4.32e-01	1.309
1091988	ENSG00000120705	2092	ETF1	eukaryotic translation termination factor 1	2107	5	n/a	n/a	3.96e-01	1.309
1101056	ENSG00000176542	83783	KIAA2018	KIAA2018	205717	3	n/a	n/a	3.94e-01	1.308
1091696	ENSG00000118271	7233	TTR	transthyretin	7276	18	n/a	n/a	3.81e-01	1.308
279748185	ENSG00000218730	0	RP3-453I5.2	RP3-453I5.2	0	6	n/a	n/a	4.47e-01	1.308
1103309	ENSG00000187513	2685	GJA4	gap junction protein, alpha 4, 37kDa	2701	1	n/a	n/a	4.20e-01	1.308
1087764	ENSG00000064651	6522	SLC12A2	solute carrier family 12 (sodium/potassium/chloride transporters), member 2	6558	5	n/a	n/a	4.03e-01	1.308
1096782	ENSG00000155097	525	ATP6V1C1	ATPase, H+ transporting, lysosomal 42kDa, V1 subunit C1	528	8	n/a	n/a	3.89e-01	1.308
279957060	ENSG00000241472	157122915	RP11-204J18.3	RP11-204J18.3	100506994	3	n/a	n/a	4.00e-01	1.308
1094131	ENSG00000136122	55669	BORA	bora, aurora kinase A activator	79866	13	n/a	n/a	4.46e-01	1.308
1103922	ENSG00000196387	7655	ZNF140	zinc finger protein 140	7699	12	n/a	n/a	3.94e-01	1.308
1095278	ENSG00000143248	8424	RGS5	regulator of G-protein signaling 5	8490	1	n/a	n/a	3.99e-01	1.308
279702939	ENSG00000206625	26573	RNU6-1	RNA, U6 small nuclear 1	26827	15	n/a	n/a	3.93e-01	1.308
279788892	ENSG00000225530	0	SP3P	Sp3 transcription factor pseudogene	0	13	n/a	n/a	4.04e-01	1.308
279750541	ENSG00000220412	0	RP11-95M15.2	RP11-95M15.2	0	6	n/a	n/a	4.48e-01	1.308
1091961	ENSG00000120526	59145	NUDCD1	NudC domain containing 1	84955	8	n/a	n/a	4.02e-01	1.308
1102872	ENSG00000185619	10189	PCGF3	polycomb group ring finger 3	10336	4	n/a	n/a	3.91e-01	1.307
279785631	ENSG00000225254	0	RP11-403F21.1	RP11-403F21.1	0	9	n/a	n/a	3.93e-01	1.307
279489256	ENSG00000178550	0	AC010170.1	AC010170.1	0	3	n/a	n/a	5.07e-01	1.307
279885969	ENSG00000234165	0	AC114877.3	AC114877.3	0	3	n/a	n/a	3.90e-01	1.307
279998467	ENSG00000248175	0	CTC-428G20.3	CTC-428G20.3	0	5	n/a	n/a	4.03e-01	1.307
1092068	ENSG00000121406	90317	ZNF549	zinc finger protein 549	256051	19	n/a	n/a	4.00e-01	1.307
1092411	ENSG00000124279	54912	FASTKD3	FAST kinase domains 3	79072	5	n/a	n/a	3.99e-01	1.307
1102944	ENSG00000185900	58407	SGK196	Protein kinase-like protein SgK196	84197	8	n/a	n/a	3.98e-01	1.307
1092566	ENSG00000125484	9195	GTF3C4	general transcription factor IIIC, polypeptide 4, 90kDa	9329	9	n/a	n/a	4.25e-01	1.307
1095952	ENSG00000147862	4755	NFIB	nuclear factor I/B	4781	9	n/a	n/a	3.99e-01	1.307
1096207	ENSG00000150054	80292	MPP7	membrane protein, palmitoylated 7 (MAGUK p55 subfamily member 7)	143098	10	n/a	n/a	3.94e-01	1.307
1088045	ENSG00000072041	34406	SLC6A15	solute carrier family 6 (neutral amino acid transporter), member 15	55117	12	n/a	n/a	3.93e-01	1.306
279779258	ENSG00000224668	0	IPO8P1	importin 8 pseudogene 1	0	1	n/a	n/a	5.30e-01	1.306
279897786	ENSG00000235174	0	RP11-398K22.3	RP11-398K22.3	0	6	n/a	n/a	4.04e-01	1.306
1103576	ENSG00000188529	10614	SRSF10	serine/arginine-rich splicing factor 10	10772	1	n/a	n/a	4.18e-01	1.306
280085196	ENSG00000255348	0	RP11-700F16.3	RP11-700F16.3	0	11	n/a	n/a	4.26e-01	1.306
1092232	ENSG00000122912	7985	SLC25A16	solute carrier family 25 (mitochondrial carrier; Graves disease autoantigen), member 16	8034	10	n/a	n/a	3.95e-01	1.306
1102164	ENSG00000182700	149566	IGIP	IgA-inducing protein homolog (Bos taurus)	492311	5	n/a	n/a	3.95e-01	1.306
1099264	ENSG00000168214	3495	RBPJ	recombination signal binding protein for immunoglobulin kappa J region	3516	4	n/a	n/a	3.96e-01	1.306
1101123	ENSG00000176907	36171	C8orf4	chromosome 8 open reading frame 4	56892	8	n/a	n/a	4.16e-01	1.306
279846835	ENSG00000230693	0	RP11-456E1.3	RP11-456E1.3	0	X	n/a	n/a	4.10e-01	1.306
1096577	ENSG00000153253	6293	SCN3A	sodium channel, voltage-gated, type III, alpha subunit	6328	2	n/a	n/a	4.06e-01	1.306
1086918	ENSG00000004766	34899	CCDC132	coiled-coil domain containing 132	55610	7	n/a	n/a	4.39e-01	1.306
279533912	ENSG00000183929	0	DUSP5P	dual specificity phosphatase 5 pseudogene	0	1	n/a	n/a	3.57e-01	1.306
280137136	ENSG00000259684	0	RP11-120K9.2	RP11-120K9.2	0	15	n/a	n/a	4.22e-01	1.306
1103303	ENSG00000187479	122698	C11orf96	chromosome 11 open reading frame 96	387763	11	n/a	n/a	3.69e-01	1.306
1103690	ENSG00000188958	90407	UTS2D	urotensin 2 domain containing	257313	3	n/a	n/a	4.11e-01	1.306
1091903	ENSG00000120063	10525	GNA13	guanine nucleotide binding protein (G protein), alpha 13	10672	17	n/a	n/a	3.93e-01	1.306
1090593	ENSG00000109756	9549	RAPGEF2	Rap guanine nucleotide exchange factor (GEF) 2	9693	4	n/a	n/a	4.39e-01	1.305
1104634	ENSG00000198538	7533	ZNF28	zinc finger protein 28	7576	19	n/a	n/a	4.64e-01	1.305
1089436	ENSG00000101574	41426	METTL4	methyltransferase like 4	64863	18	n/a	n/a	6.56e-01	1.305
1087147	ENSG00000011114	35016	BTBD7	BTB (POZ) domain containing 7	55727	14	n/a	n/a	3.95e-01	1.305
1087503	ENSG00000047932	36398	GOPC	golgi-associated PDZ and coiled-coil motif containing	57120	6	n/a	n/a	4.05e-01	1.305
1096931	ENSG00000156469	30484	MTERFD1	MTERF domain containing 1	51001	8	n/a	n/a	4.93e-01	1.305
1104339	ENSG00000197619	94276	ZNF615	zinc finger protein 615	284370	19	n/a	n/a	4.01e-01	1.305
1091642	ENSG00000117620	23198	SLC35A3	solute carrier family 35 (UDP-N-acetylglucosamine (UDP-GlcNAc) transporter), member A3	23443	1	n/a	n/a	3.95e-01	1.305
1097892	ENSG00000163171	10455	CDC42EP3	CDC42 effector protein (Rho GTPase binding) 3	10602	2	n/a	n/a	4.10e-01	1.305
1098280	ENSG00000164329	81695	PAPD4	PAP associated domain containing 4	167153	5	n/a	n/a	4.03e-01	1.305
1095640	ENSG00000145526	1011	CDH18	cadherin 18, type 2	1016	5	n/a	n/a	4.07e-01	1.305
1103906	ENSG00000196358	58827	NTNG2	netrin G2	84628	9	n/a	n/a	4.04e-01	1.305
1096007	ENSG00000148344	9395	PTGES	prostaglandin E synthase	9536	9	n/a	n/a	4.01e-01	1.304
1099286	ENSG00000168282	4222	MGAT2	mannosyl (alpha-1,6-)-glycoprotein beta-1,2-N-acetylglucosaminyltransferase	4247	14	n/a	n/a	3.92e-01	1.304
1090110	ENSG00000105948	55791	TTC26	tetratricopeptide repeat domain 26	79989	7	n/a	n/a	3.97e-01	1.304
1097304	ENSG00000159459	83458	UBR1	ubiquitin protein ligase E3 component n-recognin 1	197131	15	n/a	n/a	4.31e-01	1.304
1103629	ENSG00000188730	119592	VWC2	von Willebrand factor C domain containing 2	375567	7	n/a	n/a	4.25e-01	1.304
279656524	ENSG00000199060	128114	MIR22	microRNA 22	407004	17	n/a	n/a	4.16e-01	1.304
1104617	ENSG00000198478	57941	SH3BGRL2	SH3 domain binding glutamic acid-rich protein like 2	83699	6	n/a	n/a	3.90e-01	1.304
1095321	ENSG00000143416	8883	SELENBP1	selenium binding protein 1	8991	1	n/a	n/a	3.49e-01	1.304
279834582	ENSG00000229605	0	RP11-492M23.2	RP11-492M23.2	0	10	n/a	n/a	3.94e-01	1.304
279949494	ENSG00000240524	0	RP5-1061H20.3	RP5-1061H20.3	0	1	n/a	n/a	4.28e-01	1.303
280015376	ENSG00000249617	0	RP11-366M4.17	RP11-366M4.17	0	4	n/a	n/a	3.97e-01	1.303
1097932	ENSG00000163349	83769	HIPK1	homeodomain interacting protein kinase 1	204851	1	n/a	n/a	4.06e-01	1.303
1103284	ENSG00000187257	85840	RSBN1L	round spermatid basic protein 1-like	222194	7	n/a	n/a	6.62e-01	1.303
1089781	ENSG00000104313	2123	EYA1	eyes absent homolog 1 (Drosophila)	2138	8	n/a	n/a	3.92e-01	1.303
1099552	ENSG00000169403	5692	PTAFR	platelet-activating factor receptor	5724	1	n/a	n/a	4.00e-01	1.303
280004330	ENSG00000248664	0	CTC-498J12.3	CTC-498J12.3	0	5	n/a	n/a	4.26e-01	1.303
1103649	ENSG00000188786	4494	MTF1	metal-regulatory transcription factor 1	4520	1	n/a	n/a	4.40e-01	1.303
1098604	ENSG00000165660	22927	FAM175B	family with sequence similarity 175, member B	23172	10	n/a	n/a	3.94e-01	1.303
279912150	ENSG00000236542	0	RP4-694B14.4	RP4-694B14.4	0	20	n/a	n/a	3.92e-01	1.303
279813794	ENSG00000227725	0	RP11-35D5.3	RP11-35D5.3	0	4	n/a	n/a	4.26e-01	1.303
279981356	ENSG00000244036	0	RP11-306G20.1	RP11-306G20.1	0	7	n/a	n/a	4.52e-01	1.303
1087268	ENSG00000020577	22789	SAMD4A	sterile alpha motif domain containing 4A	23034	14	n/a	n/a	3.92e-01	1.303
279870496	ENSG00000232784	0	AC067961.1	AC067961.1	0	2	n/a	n/a	4.31e-01	1.303
1097800	ENSG00000162852	81616	CNST	consortin, connexin sorting protein	163882	1	n/a	n/a	3.99e-01	1.303
1094736	ENSG00000139350	78841	NEDD1	neural precursor cell expressed, developmentally down-regulated 1	121441	12	n/a	n/a	4.21e-01	1.303
1098555	ENSG00000165476	85696	REEP3	receptor accessory protein 3	221035	10	n/a	n/a	4.38e-01	1.302
1091831	ENSG00000119655	10430	NPC2	Niemann-Pick disease, type C2	10577	14	n/a	n/a	4.02e-01	1.302
1092957	ENSG00000128609	4672	NDUFA5	NADH dehydrogenase (ubiquinone) 1 alpha subcomplex, 5, 13kDa	4698	7	n/a	n/a	3.69e-01	1.302
1087131	ENSG00000010539	7708	ZNF200	zinc finger protein 200	7752	16	n/a	n/a	3.99e-01	1.302
1089476	ENSG00000101935	9805	AMMECR1	Alport syndrome, mental retardation, midface hypoplasia and elliptocytosis chromosomal region gene 1	9949	X	n/a	n/a	4.08e-01	1.302
1102471	ENSG00000183908	85535	LRRC55	leucine rich repeat containing 55	219527	11	n/a	n/a	3.75e-01	1.302
1093971	ENSG00000135363	3980	LMO2	LIM domain only 2 (rhombotin-like 1)	4005	11	n/a	n/a	4.14e-01	1.302
279972728	ENSG00000243181	0	RP11-734J24.1	RP11-734J24.1	0	8	n/a	n/a	4.32e-01	1.302
1099486	ENSG00000169131	6900	ZNF354A	zinc finger protein 354A	6940	5	n/a	n/a	4.01e-01	1.302
1088412	ENSG00000081386	22625	ZNF510	zinc finger protein 510	22869	9	n/a	n/a	4.23e-01	1.302
1097225	ENSG00000158869	2192	FCER1G	Fc fragment of IgE, high affinity I, receptor for; gamma polypeptide	2207	1	n/a	n/a	3.95e-01	1.302
1092970	ENSG00000128699	60747	ORMDL1	ORM1-like 1 (S. cerevisiae)	94101	2	n/a	n/a	4.22e-01	1.302
1094587	ENSG00000138434	6704	SSFA2	sperm specific antigen 2	6744	2	n/a	n/a	3.95e-01	1.302
1086973	ENSG00000005893	3895	LAMP2	lysosomal-associated membrane protein 2	3920	X	n/a	n/a	4.23e-01	1.302
1103484	ENSG00000188153	1278	COL4A5	collagen, type IV, alpha 5	1287	X	n/a	n/a	3.60e-01	1.302
279795367	ENSG00000226081	0	USP12PX	ubiquitin specific peptidase 12 pseudogene, X-linked	0	X	n/a	n/a	4.27e-01	1.302
279788290	ENSG00000225487	0	RP11-403P14.1	RP11-403P14.1	0	1	n/a	n/a	4.22e-01	1.302
1102128	ENSG00000182552	83668	RWDD4	RWD domain containing 4	201965	4	n/a	n/a	5.71e-01	1.302
1104605	ENSG00000198440	80664	ZNF583	zinc finger protein 583	147949	19	n/a	n/a	3.91e-01	1.302
1091338	ENSG00000115514	10044	TXNDC9	thioredoxin domain containing 9	10190	2	n/a	n/a	4.32e-01	1.301
1095751	ENSG00000146250	81702	PRSS35	protease, serine, 35	167681	6	n/a	n/a	3.49e-01	1.301
1096875	ENSG00000156017	79733	C9orf41	chromosome 9 open reading frame 41	138199	9	n/a	n/a	4.01e-01	1.301
1100119	ENSG00000171817	81591	ZNF540	zinc finger protein 540	163255	19	n/a	n/a	4.00e-01	1.301
1095397	ENSG00000143797	79382	MBOAT2	membrane bound O-acyltransferase domain containing 2	129642	2	n/a	n/a	4.04e-01	1.301
1088953	ENSG00000097046	8259	CDC7	cell division cycle 7 homolog (S. cerevisiae)	8317	1	n/a	n/a	4.06e-01	1.301
1097465	ENSG00000160712	3545	IL6R	interleukin 6 receptor	3570	1	n/a	n/a	4.04e-01	1.301
1096720	ENSG00000154556	8408	SORBS2	sorbin and SH3 domain containing 2	8470	4	n/a	n/a	3.96e-01	1.301
1099992	ENSG00000171302	79010	CANT1	calcium activated nucleotidase 1	124583	17	n/a	n/a	4.22e-01	1.301
1098898	ENSG00000166821	8723	PEX11A	peroxisomal biogenesis factor 11 alpha	8800	15	n/a	n/a	4.04e-01	1.301
1105531	ENSG00000205664	0	RP11-706O15.1	HCG1981372, isoform CRA_cNovel proteinUncharacterized protein	0	X	n/a	n/a	3.39e-01	1.301
1087709	ENSG00000061987	22796	MON2	MON2 homolog (S. cerevisiae)	23041	12	n/a	n/a	4.09e-01	1.301
1088887	ENSG00000094880	8628	CDC23	cell division cycle 23 homolog (S. cerevisiae)	8697	5	n/a	n/a	4.09e-01	1.301
1099051	ENSG00000167447	34470	SMG8	smg-8 homolog, nonsense mediated mRNA decay factor (C. elegans)	55181	17	n/a	n/a	4.24e-01	1.301
1100888	ENSG00000175606	34257	TMEM70	transmembrane protein 70	54968	8	n/a	n/a	3.99e-01	1.301
1103844	ENSG00000196177	33	ACADSB	acyl-CoA dehydrogenase, short/branched chain	36	10	n/a	n/a	3.95e-01	1.301
279955647	ENSG00000241318	0	RP11-47K11.2	RP11-47K11.2	0	1	n/a	n/a	4.01e-01	1.301
1100087	ENSG00000171695	149625	C20orf201	chromosome 20 open reading frame 201	198437	20	n/a	n/a	4.33e-01	1.301
1087435	ENSG00000040199	22790	PHLPP2	PH domain and leucine rich repeat protein phosphatase 2	23035	16	n/a	n/a	4.11e-01	1.301
1090872	ENSG00000111880	8661	RNGTT	RNA guanylyltransferase and 5'-phosphatase	8732	6	n/a	n/a	3.90e-01	1.301
1087704	ENSG00000061676	10629	NCKAP1	NCK-associated protein 1	10787	2	n/a	n/a	4.52e-01	1.301
1105460	ENSG00000205403	3406	CFI	complement factor I	3426	4	n/a	n/a	4.37e-01	1.301
1099215	ENSG00000167994	5834	RAB3IL1	RAB3A interacting protein (rabin3)-like 1	5866	11	n/a	n/a	4.42e-01	1.301
1099531	ENSG00000169299	34565	PGM2	phosphoglucomutase 2	55276	4	n/a	n/a	4.23e-01	1.301
1087084	ENSG00000008405	1398	CRY1	cryptochrome 1 (photolyase-like)	1407	12	n/a	n/a	4.06e-01	1.300
1090636	ENSG00000110075	34580	PPP6R3	protein phosphatase 6, regulatory subunit 3	55291	11	n/a	n/a	4.05e-01	1.300
279928681	ENSG00000237984	11031	PTENP1	phosphatase and tensin homolog pseudogene 1	11191	9	n/a	n/a	3.96e-01	1.300
280091968	ENSG00000255994	0	C14orf162	chromosome 14 open reading frame 162	0	14	n/a	n/a	4.28e-01	1.300
1094743	ENSG00000139372	6954	TDG	thymine-DNA glycosylase	6996	12	n/a	n/a	4.00e-01	1.300
1103560	ENSG00000188467	94036	SLC24A5	solute carrier family 24, member 5	283652	15	n/a	n/a	4.04e-01	1.300
1098874	ENSG00000166734	76649	CASC4	cancer susceptibility candidate 4	113201	15	n/a	n/a	4.21e-01	1.300
1101500	ENSG00000178996	76596	SNX18	sorting nexin 18	112574	5	n/a	n/a	4.01e-01	1.300
1094648	ENSG00000138758	35041	SEPT11	septin 11	55752	4	n/a	n/a	3.92e-01	1.300
1099329	ENSG00000168461	10873	RAB31	RAB31, member RAS oncogene family	11031	18	n/a	n/a	4.88e-01	1.300
1099820	ENSG00000170577	10578	SIX2	SIX homeobox 2	10736	2	n/a	n/a	3.49e-01	1.300
1086981	ENSG00000006042	25771	TMEM98	transmembrane protein 98	26022	17	n/a	n/a	4.24e-01	1.300
1097915	ENSG00000163285	2549	GABRG1	gamma-aminobutyric acid (GABA) A receptor, gamma 1	2565	4	n/a	n/a	4.03e-01	1.299
1098031	ENSG00000163629	5751	PTPN13	protein tyrosine phosphatase, non-receptor type 13 (APO-1/CD95 (Fas)-associated phosphatase)	5783	4	n/a	n/a	3.49e-01	1.299
279710786	ENSG00000208342	0	SNORD96A	small nucleolar RNA, C/D box 96A	0	5	n/a	n/a	3.38e-01	1.299
1100082	ENSG00000171649	94249	ZIK1	zinc finger protein interacting with K protein 1 homolog (mouse)	284307	19	n/a	n/a	4.25e-01	1.299
279579257	ENSG00000187952	0	HS6ST1P1	heparan sulfate 6-O-sulfotransferase 1 pseudogene 1	0	1	n/a	n/a	4.24e-01	1.299
1091868	ENSG00000119862	28830	LGALSL	lectin, galactoside-binding-like	29094	2	n/a	n/a	4.15e-01	1.299
280082791	ENSG00000255198	182016	SNHG9	small nucleolar RNA host gene 9 (non-protein coding)	735301	16	n/a	n/a	3.39e-01	1.299
1098769	ENSG00000166275	78734	C10orf32	chromosome 10 open reading frame 32	119032	10	n/a	n/a	3.92e-01	1.299
1096909	ENSG00000156273	568	BACH1	BTB and CNC homology 1, basic leucine zipper transcription factor 1	571	21	n/a	n/a	3.94e-01	1.299
1097869	ENSG00000163104	36195	SMARCAD1	SWI/SNF-related, matrix-associated actin-dependent regulator of chromatin, subfamily a, containing DEAD/H box 1	56916	4	n/a	n/a	3.90e-01	1.299
279930745	ENSG00000238151	0	MLLT10P1	myeloid/lymphoid or mixed-lineage leukemia (trithorax homolog, Drosophila); translocated to, 10 pseudogene 1	0	20	n/a	n/a	3.96e-01	1.299
1100224	ENSG00000172262	7646	ZNF131	zinc finger protein 131	7690	5	n/a	n/a	4.51e-01	1.298
1089261	ENSG00000100749	7400	VRK1	vaccinia related kinase 1	7443	14	n/a	n/a	3.60e-01	1.298
1091300	ENSG00000115295	55548	CLIP4	CAP-GLY domain containing linker protein family, member 4	79745	2	n/a	n/a	3.97e-01	1.298
1090601	ENSG00000109805	40784	NCAPG	non-SMC condensin I complex, subunit G	64151	4	n/a	n/a	3.84e-01	1.298
1088440	ENSG00000082269	36852	FAM135A	family with sequence similarity 135, member A	57579	6	n/a	n/a	4.05e-01	1.298
280090539	ENSG00000255824	0	AL590369.1	AL590369.1	0	9	n/a	n/a	4.00e-01	1.298
280003454	ENSG00000248592	157124207	TMEM110-MUSTN1	TMEM110-MUSTN1 readthrough	100526772	3	n/a	n/a	3.47e-01	1.298
1093571	ENSG00000132801	80159	ZSWIM3	zinc finger, SWIM-type containing 3	140831	20	n/a	n/a	3.38e-01	1.298
1095171	ENSG00000142528	25637	ZNF473	zinc finger protein 473	25888	19	n/a	n/a	4.01e-01	1.298
279863363	ENSG00000232149	0	FERP1	fer (fps/fes related) tyrosine kinase (phosphoprotein NCP94) pseudogene 1	0	X	n/a	n/a	3.96e-01	1.298
1098944	ENSG00000166949	4063	SMAD3	SMAD family member 3	4088	15	n/a	n/a	3.90e-01	1.298
1096779	ENSG00000155090	7028	KLF10	Kruppel-like factor 10	7071	8	n/a	n/a	4.24e-01	1.298
1105885	ENSG00000213639	5468	PPP1CB	protein phosphatase 1, catalytic subunit, beta isozyme	5500	2	n/a	n/a	4.04e-01	1.298
1095571	ENSG00000144935	7177	TRPC1	transient receptor potential cation channel, subfamily C, member 1	7220	3	n/a	n/a	4.38e-01	1.298
1089437	ENSG00000101577	9519	LPIN2	lipin 2	9663	18	n/a	n/a	3.41e-01	1.298
1099609	ENSG00000169684	1130	CHRNA5	cholinergic receptor, nicotinic, alpha 5	1138	15	n/a	n/a	6.19e-01	1.298
1094824	ENSG00000139971	80435	C14orf37	chromosome 14 open reading frame 37	145407	14	n/a	n/a	4.37e-01	1.298
[truncated: 1 more rows]
