# Supplementary material for: Identification of the Molecular Events Involved in the Development of Prefrontal Cortex Through the Analysis of RNA-Seq Data From BrainSpan
Source: ASN Neuro. 2019 Jun 18;11:1759091419854627. doi: 10.1177/1759091419854627 (PMC6582306; doi:10.1177/1759091419854627)
Supplement: Supplemental Material1 - Supplemental material for Identification of the Molecular Events Involved in the Development of Prefrontal Cortex Through the Analysis of RNA-Seq Data From BrainSpan [file Supplemental_Material1.zip › DFC/4/DEGs-4.csv]

id	name	gene-id	gene-symbol	gene-name	entrez-id	chromosome	start-position	end-position	p	fold-change
279668186	ENSG00000202538	26580	RNU4-2	RNA, U4 small nuclear 2	26834	12	n/a	n/a	5.63e-01	7.361
1101402	ENSG00000178394	3330	HTR1A	5-hydroxytryptamine (serotonin) receptor 1A	3350	5	n/a	n/a	1.36e+00	4.446
280042389	ENSG00000251705	0	RN5-8S6	RNA, 5.8S ribosomal 6	0	Y	n/a	n/a	4.53e-01	4.266
1089788	ENSG00000104332	6386	SFRP1	secreted frizzled-related protein 1	6422	8	n/a	n/a	7.12e-01	4.162
279915726	ENSG00000236886	0	AC007563.5	AC007563.5	0	2	n/a	n/a	6.09e-01	4.140
1094333	ENSG00000137142	110241	IGFBPL1	insulin-like growth factor binding protein-like 1	347252	9	n/a	n/a	7.01e-01	3.896
1097980	ENSG00000163508	8262	EOMES	eomesodermin	8320	3	n/a	n/a	5.19e-01	3.769
279759475	ENSG00000222328	0	RNU2-2	RNA, U2 small nuclear 2	0	11	n/a	n/a	5.05e-01	3.720
279660990	ENSG00000200434	0	RN5-8S2	RNA, 5.8S ribosomal 2	0	16	n/a	n/a	4.35e-01	3.709
280049102	ENSG00000252678	59641	RPPH1	ribonuclease P RNA component H1	85495	14	n/a	n/a	5.22e-01	3.706
1091329	ENSG00000115461	3468	IGFBP5	insulin-like growth factor binding protein 5	3488	2	n/a	n/a	6.25e-01	3.428
1090180	ENSG00000106341	10684	PPP1R17	protein phosphatase 1, regulatory subunit 17	10842	7	n/a	n/a	5.08e-01	3.368
279923600	ENSG00000237550	0	RPL9P9	ribosomal protein L9 pseudogene 9	0	15	n/a	n/a	4.35e-01	3.190
1088355	ENSG00000079931	25751	MOXD1	monooxygenase, DBH-like 1	26002	6	n/a	n/a	5.40e-01	3.170
1100106	ENSG00000171786	4776	NHLH1	nescient helix loop helix 1	4807	1	n/a	n/a	5.03e-01	3.120
280125409	ENSG00000259001	0	RPPH1	RPPH1	0	14	n/a	n/a	5.21e-01	3.118
280043222	ENSG00000251826	0	AL365332.1	AL365332.1	0	1	n/a	n/a	6.25e-01	3.017
1088884	ENSG00000094796	3856	KRT31	keratin 31	3881	17	n/a	n/a	5.37e-01	2.975
279884479	ENSG00000234017	0	RP11-214N15.5	RP11-214N15.5	0	10	n/a	n/a	5.16e-01	2.958
279849088	ENSG00000230903	0	RPL9P8	ribosomal protein L9 pseudogene 8	0	15	n/a	n/a	4.34e-01	2.954
279752261	ENSG00000221160	1023051	MIR1281	microRNA 1281	100302237	22	n/a	n/a	5.19e-01	2.920
279762632	ENSG00000223247	0	U2	U2 spliceosomal RNA	0	3	n/a	n/a	5.03e-01	2.897
279636820	ENSG00000198134	0	RP11-267J23.4	RP11-267J23.4	0	12	n/a	n/a	5.05e-01	2.717
279659240	ENSG00000199916	5991	RMRP	RNA component of mitochondrial RNA processing endoribonuclease	6023	9	n/a	n/a	5.27e-01	2.692
1096578	ENSG00000153266	34368	FEZF2	FEZ family zinc finger 2	55079	3	n/a	n/a	7.10e-01	2.683
279760091	ENSG00000222482	0	AC005071.1	AC005071.1	0	7	n/a	n/a	5.25e-01	2.671
1095629	ENSG00000145423	6387	SFRP2	secreted frizzled-related protein 2	6423	4	n/a	n/a	6.62e-01	2.668
1096573	ENSG00000153234	4898	NR4A2	nuclear receptor subfamily 4, group A, member 2	4929	2	n/a	n/a	5.55e-01	2.623
279979850	ENSG00000243884	0	AL163011.1	AL163011.1	0	14	n/a	n/a	5.24e-01	2.587
280074375	ENSG00000254682	0	RP11-660L16.2	RP11-660L16.2	0	11	n/a	n/a	5.92e-01	2.521
1095909	ENSG00000147488	9561	ST18	suppression of tumorigenicity 18 (breast carcinoma) (zinc finger protein)	9705	8	n/a	n/a	6.08e-01	2.512
279904086	ENSG00000235787	0	RP11-219I21.1	RP11-219I21.1	0	3	n/a	n/a	5.10e-01	2.482
1091758	ENSG00000118946	26998	PCDH17	protocadherin 17	27253	13	n/a	n/a	5.73e-01	2.444
279771554	ENSG00000224076	0	AC009487.4	AC009487.4	0	2	n/a	n/a	6.16e-01	2.421
279913965	ENSG00000236739	0	RP11-370B11.1	RP11-370B11.1	0	9	n/a	n/a	5.22e-01	2.420
279665680	ENSG00000201808	6048	SNORA73A	small nucleolar RNA, H/ACA box 73A	6080	1	n/a	n/a	6.24e-01	2.409
279590188	ENSG00000188765	0	TMSB4XP2	thymosin beta 4, X-linked pseudogene 2	0	2	n/a	n/a	5.08e-01	2.403
279667948	ENSG00000202474	0	5S_rRNA	5S ribosomal RNA	0	9	n/a	n/a	8.28e-01	2.387
1092010	ENSG00000120875	1834	DUSP4	dual specificity phosphatase 4	1846	8	n/a	n/a	5.27e-01	2.371
280134130	ENSG00000259506	0	RP11-352D13.3	RP11-352D13.3	0	15	n/a	n/a	5.45e-01	2.363
280046722	ENSG00000252331	0	AP002812.1	AP002812.1	0	11	n/a	n/a	4.97e-01	2.358
279667584	ENSG00000202364	6035	SNORD3A	small nucleolar RNA, C/D box 3A	780851	17	n/a	n/a	5.13e-01	2.337
1093398	ENSG00000131747	7110	TOP2A	topoisomerase (DNA) II alpha 170kDa	7153	17	n/a	n/a	5.07e-01	2.325
279968030	ENSG00000242631	0	RP11-508N12.4	RP11-508N12.4	0	9	n/a	n/a	5.58e-01	2.312
1087046	ENSG00000007350	8224	TKTL1	transketolase-like 1	8277	X	n/a	n/a	5.04e-01	2.302
1101998	ENSG00000181965	4736	NEUROG1	neurogenin 1	4762	5	n/a	n/a	5.04e-01	2.300
279663146	ENSG00000201098	6052	RNY1	RNA, Ro-associated Y1	6084	7	n/a	n/a	3.61e-01	2.300
1104772	ENSG00000198846	9616	TOX	thymocyte selection-associated high mobility group box	9760	8	n/a	n/a	5.10e-01	2.271
279666968	ENSG00000202198	79050	RN7SK	RNA, 7SK small nuclear	125050	6	n/a	n/a	4.43e-01	2.265
1091076	ENSG00000113389	4852	NPR3	natriuretic peptide receptor C/guanylate cyclase C (atrionatriuretic peptide receptor C)	4883	5	n/a	n/a	5.61e-01	2.258
1101196	ENSG00000177283	8267	FZD8	frizzled family receptor 8	8325	10	n/a	n/a	5.06e-01	2.254
279955384	ENSG00000241282	0	CTC-451A6.1	CTC-451A6.1	0	19	n/a	n/a	4.90e-01	2.250
279760546	ENSG00000222611	0	AL355388.1	AL355388.1	0	1	n/a	n/a	9.43e-01	2.244
1101588	ENSG00000179520	89723	SLC17A8	solute carrier family 17 (sodium-dependent inorganic phosphate cotransporter), member 8	246213	12	n/a	n/a	5.64e-01	2.240
280038346	ENSG00000251403	0	RP11-298J23.6	RP11-298J23.6	0	6	n/a	n/a	7.54e-01	2.238
1101916	ENSG00000181495	0	AC026703.1	AC026703.1	0	5	n/a	n/a	6.14e-01	2.236
279708301	ENSG00000207570	128157	MIR9-2	microRNA 9-2	407047	5	n/a	n/a	6.26e-01	2.235
1095988	ENSG00000148219	23000	ASTN2	astrotactin 2	23245	9	n/a	n/a	1.32e+00	2.225
1098553	ENSG00000165474	2690	GJB2	gap junction protein, beta 2, 26kDa	2706	13	n/a	n/a	4.37e-01	2.223
1090217	ENSG00000106571	2720	GLI3	GLI family zinc finger 3	2737	7	n/a	n/a	5.03e-01	2.208
1094387	ENSG00000137460	59617	FHDC1	FH2 domain containing 1	85462	4	n/a	n/a	5.63e-01	2.196
280018615	ENSG00000249855	0	RP11-159F24.4	RP11-159F24.4	0	5	n/a	n/a	4.51e-01	2.195
1105863	ENSG00000213462	2071	ERV3-1	endogenous retrovirus group 3, member 1	2086	7	n/a	n/a	6.28e-01	2.190
280075036	ENSG00000254726	0	MEX3A	mex-3 homolog A (C. elegans)	0	1	n/a	n/a	9.64e-01	2.183
279999555	ENSG00000248285	0	RP11-158J3.2	RP11-158J3.2	0	5	n/a	n/a	5.26e-01	2.180
1094354	ENSG00000137252	3045	HCRTR2	hypocretin (orexin) receptor 2	3062	6	n/a	n/a	5.59e-01	2.175
1098655	ENSG00000165868	91995	HSPA12A	heat shock 70kDa protein 12A	259217	10	n/a	n/a	5.16e-01	2.166
1088626	ENSG00000087510	6980	TFAP2C	transcription factor AP-2 gamma (activating enhancer binding protein 2 gamma)	7022	20	n/a	n/a	5.08e-01	2.142
1104758	ENSG00000198826	9680	ARHGAP11A	Rho GTPase activating protein 11A	9824	15	n/a	n/a	5.50e-01	2.142
279989230	ENSG00000245112	1013954	SMARCA5-AS1	SMARCA5 antisense RNA 1 (non-protein coding)	100128055	4	n/a	n/a	5.28e-01	2.141
1088915	ENSG00000095596	1580	CYP26A1	cytochrome P450, family 26, subfamily A, polypeptide 1	1592	10	n/a	n/a	6.56e-01	2.136
1095295	ENSG00000143333	5972	RGS16	regulator of G-protein signaling 16	6004	1	n/a	n/a	5.98e-01	2.136
1089477	ENSG00000101938	60108	CHRDL1	chordin-like 1	91851	X	n/a	n/a	5.49e-01	2.129
1102822	ENSG00000185352	92356	HS6ST3	heparan sulfate 6-O-sulfotransferase 3	266722	13	n/a	n/a	6.03e-01	2.113
279659744	ENSG00000200087	0	SNORA73B	small nucleolar RNA, H/ACA box 73B	0	1	n/a	n/a	5.14e-01	2.112
280102455	ENSG00000257167	1014038	RP11-181C3.2	RP11-181C3.2	100128191	12	n/a	n/a	7.20e-01	2.109
279880229	ENSG00000233635	0	AC037445.1	AC037445.1	0	17	n/a	n/a	5.56e-01	2.109
280051153	ENSG00000252974	0	AC121334.1	AC121334.1	0	12	n/a	n/a	5.32e-01	2.076
1092798	ENSG00000127152	41443	BCL11B	B-cell CLL/lymphoma 11B (zinc finger protein)	64919	14	n/a	n/a	5.28e-01	2.071
279799736	ENSG00000226455	0	RP3-512E2.2	RP3-512E2.2	0	6	n/a	n/a	5.04e-01	2.066
1092935	ENSG00000128512	9588	DOCK4	dedicator of cytokinesis 4	9732	7	n/a	n/a	5.56e-01	2.065
279942507	ENSG00000239718	157129265	HLTF-AS1	HLTF antisense RNA 1 (non-protein coding)	100873945	3	n/a	n/a	6.91e-01	2.065
279929436	ENSG00000238057	1023150	ZEB2-AS1	ZEB2 antisense RNA 1 (non-protein coding)	100303491	2	n/a	n/a	5.57e-01	2.064
1099771	ENSG00000170381	9579	SEMA3E	sema domain, immunoglobulin domain (Ig), short basic domain, secreted, (semaphorin) 3E	9723	7	n/a	n/a	4.38e-01	2.061
279759839	ENSG00000222414	0	U2	U2 spliceosomal RNA	0	10	n/a	n/a	3.53e-01	2.048
1103825	ENSG00000196132	4635	MYT1	myelin transcription factor 1	4661	20	n/a	n/a	5.11e-01	2.041
1103210	ENSG00000186960	122797	C14orf23	chromosome 14 open reading frame 23	387978	14	n/a	n/a	5.59e-01	2.039
1096841	ENSG00000155760	8266	FZD7	frizzled family receptor 7	8324	2	n/a	n/a	5.50e-01	2.038
1108963	ENSG00000240891	90390	PLCXD2	phosphatidylinositol-specific phospholipase C, X domain containing 2	257068	3	n/a	n/a	5.09e-01	2.037
1097108	ENSG00000157985	78292	AGAP1	ArfGAP with GTPase domain, ankyrin repeat and PH domain 1	116987	2	n/a	n/a	5.27e-01	2.037
1091406	ENSG00000115963	387	RND3	Rho family GTPase 3	390	2	n/a	n/a	5.36e-01	2.036
279707076	ENSG00000207332	0	U6	U6 spliceosomal RNA	0	X	n/a	n/a	5.05e-01	2.036
280097769	ENSG00000256663	0	RP11-424C20.2	RP11-424C20.2	0	12	n/a	n/a	5.10e-01	2.034
279895312	ENSG00000234961	0	RP11-124N14.3	RP11-124N14.3	0	10	n/a	n/a	5.19e-01	2.029
279662180	ENSG00000200795	26581	RNU4-1	RNA, U4 small nuclear 1	26835	12	n/a	n/a	4.40e-01	2.027
1098807	ENSG00000166426	1372	CRABP1	cellular retinoic acid binding protein 1	1381	15	n/a	n/a	4.60e-01	2.027
1101406	ENSG00000178403	40609	NEUROG2	neurogenin 2	63973	4	n/a	n/a	4.44e-01	2.026
280133333	ENSG00000259460	0	RP11-128A17.1	RP11-128A17.1	0	15	n/a	n/a	4.98e-01	2.022
280041412	ENSG00000251621	0	AC009487.5	AC009487.5	0	2	n/a	n/a	6.31e-01	2.022
1090866	ENSG00000111859	4713	NEDD9	neural precursor cell expressed, developmentally down-regulated 9	4739	6	n/a	n/a	5.27e-01	2.014
1097098	ENSG00000157890	58666	MEGF11	multiple EGF-like-domains 11	84465	15	n/a	n/a	5.52e-01	2.002
1095714	ENSG00000146006	25794	LRRTM2	leucine rich repeat transmembrane neuronal 2	26045	5	n/a	n/a	5.05e-01	1.998
1096237	ENSG00000150551	77767	LYPD1	LY6/PLAUR domain containing 1	116372	2	n/a	n/a	5.52e-01	1.996
1100775	ENSG00000175063	10907	UBE2C	ubiquitin-conjugating enzyme E2C	11065	20	n/a	n/a	5.04e-01	1.994
280117529	ENSG00000258554	0	RP11-973D8.4	RP11-973D8.4	0	12	n/a	n/a	5.19e-01	1.989
279728329	ENSG00000214144	0	RP11-488L18.1	RP11-488L18.1	0	1	n/a	n/a	5.53e-01	1.989
1096400	ENSG00000151892	2658	GFRA1	GDNF family receptor alpha 1	2674	10	n/a	n/a	5.11e-01	1.988
279710898	ENSG00000209804	26570	RNU11	RNA, U11 small nuclear	26824	1	n/a	n/a	4.36e-01	1.985
279887427	ENSG00000234287	0	RP11-761N21.2	RP11-761N21.2	0	3	n/a	n/a	4.43e-01	1.985
1101719	ENSG00000180340	2519	FZD2	frizzled family receptor 2	2535	17	n/a	n/a	5.08e-01	1.984
1091286	ENSG00000115252	5104	PDE1A	phosphodiesterase 1A, calmodulin-dependent	5136	2	n/a	n/a	5.63e-01	1.977
1099674	ENSG00000169946	23169	ZFPM2	zinc finger protein, multitype 2	23414	8	n/a	n/a	6.17e-01	1.977
1090789	ENSG00000111371	57247	SLC38A1	solute carrier family 38, member 1	81539	12	n/a	n/a	5.03e-01	1.970
279962575	ENSG00000242067	0	RPL9P28	ribosomal protein L9 pseudogene 28	0	17	n/a	n/a	4.46e-01	1.969
279938556	ENSG00000239268	0	RP11-384F7.2	RP11-384F7.2	0	3	n/a	n/a	5.04e-01	1.968
1093842	ENSG00000134595	6618	SOX3	SRY (sex determining region Y)-box 3	6658	X	n/a	n/a	4.91e-01	1.967
1087607	ENSG00000054803	80041	CBLN4	cerebellin 4 precursor	140689	20	n/a	n/a	1.00e+00	1.965
1103291	ENSG00000187323	1618	DCC	deleted in colorectal carcinoma	1630	18	n/a	n/a	5.26e-01	1.962
1102458	ENSG00000183840	2846	GPR39	G protein-coupled receptor 39	2863	2	n/a	n/a	5.62e-01	1.958
1096059	ENSG00000148773	4263	MKI67	antigen identified by monoclonal antibody Ki-67	4288	10	n/a	n/a	4.34e-01	1.953
1095750	ENSG00000146247	34312	PHIP	pleckstrin homology domain interacting protein	55023	6	n/a	n/a	5.84e-01	1.952
1097153	ENSG00000158373	3000	HIST1H2BD	histone cluster 1, H2bd	3017	6	n/a	n/a	5.25e-01	1.950
1098758	ENSG00000166250	55630	CLMP	CXADR-like membrane protein	79827	11	n/a	n/a	6.93e-01	1.945
1097445	ENSG00000160551	36824	TAOK1	TAO kinase 1	57551	17	n/a	n/a	4.45e-01	1.939
1086981	ENSG00000006042	25771	TMEM98	transmembrane protein 98	26022	17	n/a	n/a	5.26e-01	1.938
1088724	ENSG00000089685	329	BIRC5	baculoviral IAP repeat containing 5	332	17	n/a	n/a	5.03e-01	1.933
279710870	ENSG00000209582	0	SNORA48	small nucleolar RNA, H/ACA box 48	0	17	n/a	n/a	4.45e-01	1.931
279710443	ENSG00000207985	1013246	MIR663	microRNA 663	724033	20	n/a	n/a	3.72e-01	1.928
1098456	ENSG00000165029	16	ABCA1	ATP-binding cassette, sub-family A (ABC1), member 1	19	9	n/a	n/a	5.46e-01	1.923
1089023	ENSG00000099954	27187	CECR2	cat eye syndrome chromosome region, candidate 2	27443	22	n/a	n/a	5.14e-01	1.923
280014778	ENSG00000249556	0	AC010627.1	AC010627.1	0	5	n/a	n/a	4.45e-01	1.922
1091601	ENSG00000117399	986	CDC20	cell division cycle 20 homolog (S. cerevisiae)	991	1	n/a	n/a	5.07e-01	1.921
1087476	ENSG00000044524	2027	EPHA3	EPH receptor A3	2042	3	n/a	n/a	5.54e-01	1.919
1097143	ENSG00000158258	40717	CLSTN2	calsyntenin 2	64084	3	n/a	n/a	5.06e-01	1.919
279928040	ENSG00000237931	0	RP11-469E19.1	RP11-469E19.1	0	X	n/a	n/a	4.95e-01	1.918
1095497	ENSG00000144460	36897	KIAA1486	KIAA1486	57624	2	n/a	n/a	5.51e-01	1.918
1105856	ENSG00000213413	54877	PVRIG	poliovirus receptor related immunoglobulin domain containing	79037	7	n/a	n/a	5.03e-01	1.917
279905478	ENSG00000235949	0	AC061961.2	AC061961.2	0	2	n/a	n/a	5.43e-01	1.916
279976087	ENSG00000243527	0	AC109329.1	AC109329.1	0	8	n/a	n/a	5.09e-01	1.913
279870346	ENSG00000232767	0	RP11-498B4.5	RP11-498B4.5	0	10	n/a	n/a	4.38e-01	1.912
1087321	ENSG00000026025	7388	VIM	vimentin	7431	10	n/a	n/a	5.09e-01	1.910
1092487	ENSG00000124766	6619	SOX4	SRY (sex determining region Y)-box 4	6659	6	n/a	n/a	5.80e-01	1.910
1103987	ENSG00000196562	35245	SULF2	sulfatase 2	55959	20	n/a	n/a	5.51e-01	1.910
279760238	ENSG00000222521	0	AC026956.1	AC026956.1	0	15	n/a	n/a	5.62e-01	1.908
1101502	ENSG00000178999	9088	AURKB	aurora kinase B	9212	17	n/a	n/a	4.89e-01	1.908
279898994	ENSG00000235298	0	RP11-575L7.8	RP11-575L7.8	0	9	n/a	n/a	5.19e-01	1.903
280105393	ENSG00000257453	0	RP11-290L1.3	RP11-290L1.3	0	12	n/a	n/a	5.50e-01	1.901
1098051	ENSG00000163682	6101	RPL9	ribosomal protein L9	6133	4	n/a	n/a	5.05e-01	1.898
1086873	ENSG00000001167	4769	NFYA	nuclear transcription factor Y, alpha	4800	6	n/a	n/a	7.37e-01	1.897
1106354	ENSG00000215475	93989	SIAH3	seven in absentia homolog 3 (Drosophila)	283514	13	n/a	n/a	5.17e-01	1.895
280022928	ENSG00000250182	0	CTD-2165H16.1	CTD-2165H16.1	0	5	n/a	n/a	4.49e-01	1.895
280011335	ENSG00000249264	0	EEF1A1P9	eukaryotic translation elongation factor 1 alpha 1 pseudogene 9	0	4	n/a	n/a	4.46e-01	1.894
1087694	ENSG00000060718	1292	COL11A1	collagen, type XI, alpha 1	1301	1	n/a	n/a	5.27e-01	1.893
280031203	ENSG00000250846	1006867	RP11-807H7.1	RP11-807H7.1	100144602	4	n/a	n/a	5.26e-01	1.885
279857188	ENSG00000231632	0	RP11-82L18.4	RP11-82L18.4	0	9	n/a	n/a	5.11e-01	1.884
1099903	ENSG00000170941	0	AC135352.1	Uncharacterized protein KIAA1456	0	8	n/a	n/a	9.63e-01	1.880
1092093	ENSG00000121742	10646	GJB6	gap junction protein, beta 6, 30kDa	10804	13	n/a	n/a	4.45e-01	1.880
279925813	ENSG00000237749	0	RP3-423B22.5	RP3-423B22.5	0	1	n/a	n/a	4.35e-01	1.875
280106314	ENSG00000257530	0	RP11-843B15.2	RP11-843B15.2	0	12	n/a	n/a	7.46e-01	1.871
279835160	ENSG00000229659	0	RP11-345K20.2	RP11-345K20.2	0	10	n/a	n/a	5.48e-01	1.870
279962857	ENSG00000242100	0	CTC-448F2.1	CTC-448F2.1	0	19	n/a	n/a	4.90e-01	1.868
279765002	ENSG00000223529	0	EEF1A1P8	eukaryotic translation elongation factor 1 alpha 1 pseudogene 8	0	3	n/a	n/a	4.97e-01	1.866
1097048	ENSG00000157456	9010	CCNB2	cyclin B2	9133	15	n/a	n/a	4.94e-01	1.863
279791678	ENSG00000225770	0	AC092933.3	AC092933.3	0	3	n/a	n/a	4.58e-01	1.862
1106351	ENSG00000215462	0	AL136218.1	Sarcoma antigen NY-SAR-79	0	13	n/a	n/a	5.25e-01	1.861
1089404	ENSG00000101412	1857	E2F1	E2F transcription factor 1	1869	20	n/a	n/a	5.04e-01	1.861
279792604	ENSG00000225840	0	RN18S1	RNA, 18S ribosomal 1	0	Y	n/a	n/a	4.43e-01	1.861
1095952	ENSG00000147862	4755	NFIB	nuclear factor I/B	4781	9	n/a	n/a	5.20e-01	1.858
280098467	ENSG00000256747	0	RP11-860B13.1	RP11-860B13.1	0	12	n/a	n/a	5.23e-01	1.858
280133414	ENSG00000259468	0	RP11-1084A12.2	RP11-1084A12.2	0	15	n/a	n/a	5.04e-01	1.858
1091611	ENSG00000117461	8437	PIK3R3	phosphoinositide-3-kinase, regulatory subunit 3 (gamma)	8503	1	n/a	n/a	5.56e-01	1.858
279659982	ENSG00000200156	26578	RNU5B-1	RNA, U5B small nuclear 1	26832	15	n/a	n/a	4.46e-01	1.857
280126248	ENSG00000259053	0	RP11-33N16.3	RP11-33N16.3	0	14	n/a	n/a	6.11e-01	1.856
1092273	ENSG00000123307	37191	NEUROD4	neurogenic differentiation 4	58158	12	n/a	n/a	5.08e-01	1.855
1106166	ENSG00000214784	0	AC010468.1	AC010468.1	0	5	n/a	n/a	4.46e-01	1.852
279951288	ENSG00000240759	0	RP11-25I15.1	RP11-25I15.1	0	12	n/a	n/a	4.79e-01	1.850
279944347	ENSG00000239983	0	RP11-79E3.1	RP11-79E3.1	0	4	n/a	n/a	4.33e-01	1.849
279819148	ENSG00000228222	0	AC074363.1	AC074363.1	0	2	n/a	n/a	5.46e-01	1.847
279915647	ENSG00000236876	0	TMSB4XP1	thymosin beta 4, X-linked pseudogene 1	0	1	n/a	n/a	5.08e-01	1.845
1105692	ENSG00000211445	2861	GPX3	glutathione peroxidase 3 (plasma)	2878	5	n/a	n/a	4.36e-01	1.844
1094539	ENSG00000138160	3807	KIF11	kinesin family member 11	3832	10	n/a	n/a	5.09e-01	1.839
1088166	ENSG00000075213	10224	SEMA3A	sema domain, immunoglobulin domain (Ig), short basic domain, secreted, (semaphorin) 3A	10371	7	n/a	n/a	5.10e-01	1.837
1096176	ENSG00000149654	41006	CDH22	cadherin 22, type 2	64405	20	n/a	n/a	5.04e-01	1.835
1087431	ENSG00000039560	25813	RAI14	retinoic acid induced 14	26064	5	n/a	n/a	5.61e-01	1.835
279926333	ENSG00000237786	0	GFOD1-AS1	GFOD1 antisense RNA 1 (non-protein coding)	0	6	n/a	n/a	5.07e-01	1.832
279909021	ENSG00000236276	0	NDP-AS1	NDP antisense RNA 1 (non-protein coding)	0	X	n/a	n/a	4.51e-01	1.832
1094451	ENSG00000137804	30685	NUSAP1	nucleolar and spindle associated protein 1	51203	15	n/a	n/a	5.03e-01	1.831
1088141	ENSG00000074590	9747	NUAK1	NUAK family, SNF1-like kinase, 1	9891	12	n/a	n/a	9.33e-01	1.831
1092437	ENSG00000124479	4667	NDP	Norrie disease (pseudoglioma)	4693	X	n/a	n/a	4.44e-01	1.830
1095206	ENSG00000142700	40593	DMRTA2	DMRT-like family A2	63950	1	n/a	n/a	5.04e-01	1.830
1087422	ENSG00000038427	1451	VCAN	versican	1462	5	n/a	n/a	5.03e-01	1.829
1094606	ENSG00000138604	25784	GLCE	glucuronic acid epimerase	26035	15	n/a	n/a	5.63e-01	1.829
280135671	ENSG00000259589	0	RP11-317G6.1	RP11-317G6.1	0	15	n/a	n/a	5.55e-01	1.828
1104703	ENSG00000198722	10350	UNC13B	unc-13 homolog B (C. elegans)	10497	9	n/a	n/a	5.47e-01	1.828
280080421	ENSG00000255066	0	AC005363.7	AC005363.7	0	16	n/a	n/a	4.38e-01	1.824
279707468	ENSG00000207405	0	SNORA64	small nucleolar RNA, H/ACA box 64	0	16	n/a	n/a	4.38e-01	1.824
279956892	ENSG00000241464	0	CTC-251H24.1	CTC-251H24.1	0	19	n/a	n/a	5.09e-01	1.824
1098910	ENSG00000166851	5315	PLK1	polo-like kinase 1	5347	16	n/a	n/a	4.71e-01	1.823
1096611	ENSG00000153721	81167	CNKSR3	CNKSR family member 3	154043	6	n/a	n/a	6.14e-01	1.823
1087603	ENSG00000054654	22979	SYNE2	spectrin repeat containing, nuclear envelope 2	23224	14	n/a	n/a	4.94e-01	1.823
279710163	ENSG00000207945	1013241	MIR658	microRNA 658	724028	22	n/a	n/a	4.43e-01	1.822
279885431	ENSG00000234118	150894	RPL13AP6	ribosomal protein L13a pseudogene 6	644511	10	n/a	n/a	4.39e-01	1.819
1094411	ENSG00000137571	57476	SLCO5A1	solute carrier organic anion transporter family, member 5A1	81796	8	n/a	n/a	5.40e-01	1.818
1090257	ENSG00000106829	7048	TLE4	transducin-like enhancer of split 4 (E(sp1) homolog, Drosophila)	7091	9	n/a	n/a	7.28e-01	1.818
280094842	ENSG00000256338	0	AC091304.4	AC091304.4	0	15	n/a	n/a	3.47e-01	1.817
280050194	ENSG00000252835	0	SCARNA21	small Cajal body-specific RNA 21	0	17	n/a	n/a	4.43e-01	1.815
1087977	ENSG00000070193	2240	FGF10	fibroblast growth factor 10	2255	5	n/a	n/a	5.49e-01	1.814
1090200	ENSG00000106462	2131	EZH2	enhancer of zeste homolog 2 (Drosophila)	2146	7	n/a	n/a	5.34e-01	1.813
1095970	ENSG00000148082	32838	SHC3	SHC (Src homology 2 domain containing) transforming protein 3	53358	9	n/a	n/a	5.52e-01	1.810
279715389	ENSG00000212076	0	MIR761	microRNA 761	0	1	n/a	n/a	6.16e-01	1.810
280035466	ENSG00000251184	0	RP11-101E3.5	RP11-101E3.5	0	9	n/a	n/a	6.15e-01	1.809
279489730	ENSG00000178631	0	ACTG1P1	actin, gamma 1 pseudogene 1	0	3	n/a	n/a	3.74e-01	1.807
280131732	ENSG00000259367	0	RP11-815J21.4	RP11-815J21.4	0	15	n/a	n/a	5.76e-01	1.805
1100566	ENSG00000173894	58929	CBX2	chromobox homolog 2	84733	17	n/a	n/a	5.06e-01	1.805
279525954	ENSG00000183298	0	RP11-556K13.1	RP11-556K13.1	0	1	n/a	n/a	5.24e-01	1.803
1088219	ENSG00000076356	5330	PLXNA2	plexin A2	5362	1	n/a	n/a	4.44e-01	1.800
1095130	ENSG00000142149	29802	HUNK	hormonally up-regulated Neu-associated kinase	30811	21	n/a	n/a	5.27e-01	1.800
279986049	ENSG00000244513	0	CTD-2013N24.2	CTD-2013N24.2	0	3	n/a	n/a	5.62e-01	1.798
1102477	ENSG00000183943	5581	PRKX	protein kinase, X-linked	5613	X	n/a	n/a	5.37e-01	1.797
1090254	ENSG00000106809	4937	OGN	osteoglycin	4969	9	n/a	n/a	4.11e-01	1.796
1108786	ENSG00000237649	3808	KIFC1	kinesin family member C1	3833	6	n/a	n/a	4.74e-01	1.793
1094627	ENSG00000138669	5561	PRKG2	protein kinase, cGMP-dependent, type II	5593	4	n/a	n/a	6.30e-01	1.793
1088120	ENSG00000073861	29742	TBX21	T-box 21	30009	17	n/a	n/a	6.26e-01	1.792
1097266	ENSG00000159217	10495	IGF2BP1	insulin-like growth factor 2 mRNA binding protein 1	10642	17	n/a	n/a	5.28e-01	1.792
279853522	ENSG00000231300	0	EZH2P1	enhancer of zeste homolog 2 (Drosophila) pseudogene 1	0	21	n/a	n/a	4.35e-01	1.791
279736905	ENSG00000215093	0	EEF1A1P29	eukaryotic translation elongation factor 1 alpha 1 pseudogene 29	0	X	n/a	n/a	4.35e-01	1.791
1091091	ENSG00000113532	7857	ST8SIA4	ST8 alpha-N-acetyl-neuraminide alpha-2,8-sialyltransferase 4	7903	5	n/a	n/a	5.37e-01	1.789
1094065	ENSG00000135824	59563	RGS8	regulator of G-protein signaling 8	85397	1	n/a	n/a	5.43e-01	1.788
1100127	ENSG00000171848	6208	RRM2	ribonucleotide reductase M2	6241	2	n/a	n/a	5.06e-01	1.787
279725290	ENSG00000213885	0	RPL13AP7	ribosomal protein L13a pseudogene 7	0	21	n/a	n/a	4.39e-01	1.786
279768807	ENSG00000223822	0	EEF1A1P1	eukaryotic translation elongation factor 1 alpha 1 pseudogene	0	21	n/a	n/a	4.43e-01	1.784
279709064	ENSG00000207715	0	AC009065.2	AC009065.2	0	16	n/a	n/a	5.49e-01	1.784
280119068	ENSG00000258651	0	RP11-545M17.1	RP11-545M17.1	0	14	n/a	n/a	5.61e-01	1.783
1097597	ENSG00000161888	80651	SPC24	SPC24, NDC80 kinetochore complex component, homolog (S. cerevisiae)	147841	19	n/a	n/a	4.65e-01	1.783
280086276	ENSG00000255438	0	CTD-2653D5.1	CTD-2653D5.1	0	20	n/a	n/a	5.43e-01	1.782
279882232	ENSG00000233825	0	RP11-135A24.4	RP11-135A24.4	0	10	n/a	n/a	5.62e-01	1.781
1103546	ENSG00000188394	2827	GPR21	G protein-coupled receptor 21	2844	9	n/a	n/a	4.48e-01	1.781
279962796	ENSG00000242088	0	AC090602.2	AC090602.2	0	15	n/a	n/a	4.44e-01	1.777
1107538	ENSG00000229387	0	AC103801.2	AC103801.2	0	11	n/a	n/a	8.96e-01	1.776
1098548	ENSG00000165449	85682	SLC16A9	solute carrier family 16, member 9 (monocarboxylic acid transporter 9)	220963	10	n/a	n/a	1.07e+00	1.776
1093024	ENSG00000129195	33769	FAM64A	family with sequence similarity 64, member A	54478	17	n/a	n/a	4.41e-01	1.774
279935123	ENSG00000238742	1023040	MIR2110	microRNA 2110	100302224	10	n/a	n/a	4.43e-01	1.773
1102018	ENSG00000182103	85640	FAM181B	family with sequence similarity 181, member B	220382	11	n/a	n/a	4.45e-01	1.769
279706614	ENSG00000207259	1013509	SNORD116-20	small nucleolar RNA, C/D box 116-20	100033431	15	n/a	n/a	5.35e-01	1.768
1098727	ENSG00000166148	549	AVPR1A	arginine vasopressin receptor 1A	552	12	n/a	n/a	5.03e-01	1.767
1108172	ENSG00000233476	0	EEF1A1P6	eukaryotic translation elongation factor 1 alpha 1 pseudogene 6	0	7	n/a	n/a	4.47e-01	1.767
1099998	ENSG00000171316	34925	CHD7	chromodomain helicase DNA binding protein 7	55636	8	n/a	n/a	5.01e-01	1.765
279753766	ENSG00000221419	0	MIR1287	microRNA 1287	0	10	n/a	n/a	7.12e-01	1.765
1087754	ENSG00000064309	30420	CDON	Cdon homolog (mouse)	50937	11	n/a	n/a	5.05e-01	1.762
1098699	ENSG00000166025	81206	AMOTL1	angiomotin like 1	154810	11	n/a	n/a	7.12e-01	1.761
1102258	ENSG00000183098	9937	GPC6	glypican 6	10082	13	n/a	n/a	5.08e-01	1.760
1093828	ENSG00000134532	6620	SOX5	SRY (sex determining region Y)-box 5	6660	12	n/a	n/a	4.48e-01	1.756
1092283	ENSG00000123374	1012	CDK2	cyclin-dependent kinase 2	1017	12	n/a	n/a	5.07e-01	1.756
1094930	ENSG00000140660	0	RUNDC2A	RUN domain-containing protein 2A	0	16	n/a	n/a	5.51e-01	1.755
1094693	ENSG00000139146	37330	FAM60A	family with sequence similarity 60, member A	58516	12	n/a	n/a	5.40e-01	1.755
280055347	ENSG00000253333	0	RP11-497H16.8	RP11-497H16.8	0	5	n/a	n/a	5.29e-01	1.753
1098186	ENSG00000164080	22887	RAD54L2	RAD54-like 2 (S. cerevisiae)	23132	3	n/a	n/a	5.14e-01	1.750
279664168	ENSG00000201403	0	SNORD14B	small nucleolar RNA, C/D box 14B	0	11	n/a	n/a	5.06e-01	1.749
280125612	ENSG00000259020	0	RP11-529H20.3	RP11-529H20.3	0	14	n/a	n/a	4.36e-01	1.747
1101147	ENSG00000176994	80120	SMCR8	Smith-Magenis syndrome chromosome region, candidate 8	140775	17	n/a	n/a	7.35e-01	1.745
1094698	ENSG00000139163	34789	ETNK1	ethanolamine kinase 1	55500	12	n/a	n/a	4.44e-01	1.745
279896719	ENSG00000235092	0	AC011747.7	AC011747.7	0	2	n/a	n/a	4.58e-01	1.744
1099063	ENSG00000167513	57302	CDT1	chromatin licensing and DNA replication factor 1	81620	16	n/a	n/a	4.95e-01	1.741
1094433	ENSG00000137713	5487	PPP2R1B	protein phosphatase 2, regulatory subunit A, beta	5519	11	n/a	n/a	7.20e-01	1.739
279928483	ENSG00000237973	0	RP5-857K21.6	RP5-857K21.6	0	1	n/a	n/a	5.03e-01	1.737
1104573	ENSG00000198315	7701	ZNF192	zinc finger protein 192	7745	6	n/a	n/a	5.27e-01	1.737
1092233	ENSG00000122952	10971	ZWINT	ZW10 interactor	11130	10	n/a	n/a	5.04e-01	1.737
280059868	ENSG00000253668	0	RP11-463C14.1	RP11-463C14.1	0	8	n/a	n/a	5.07e-01	1.737
1091196	ENSG00000114541	22905	FRMD4B	FERM domain containing 4B	23150	3	n/a	n/a	5.42e-01	1.736
280069987	ENSG00000254376	0	SOX5P	SRY (sex determining region Y)-box 5 pseudogene	0	8	n/a	n/a	5.08e-01	1.734
279812651	ENSG00000227612	0	RP5-1177E19.2	RP5-1177E19.2	0	1	n/a	n/a	5.41e-01	1.732
1093963	ENSG00000135333	2030	EPHA7	EPH receptor A7	2045	6	n/a	n/a	4.46e-01	1.729
280120678	ENSG00000258734	0	RP11-112J1.3	RP11-112J1.3	0	14	n/a	n/a	5.10e-01	1.729
280103767	ENSG00000257315	0	ZBED6	zinc finger, BED-type containing 6	0	1	n/a	n/a	5.44e-01	1.728
279971224	ENSG00000243014	0	PTMAP8	prothymosin, alpha pseudogene 8	0	3	n/a	n/a	5.04e-01	1.727
1092341	ENSG00000123975	1155	CKS2	CDC28 protein kinase regulatory subunit 2	1164	9	n/a	n/a	4.46e-01	1.727
279752975	ENSG00000221288	1023337	MIR663B	microRNA 663b	100313824	2	n/a	n/a	4.33e-01	1.727
1101423	ENSG00000178538	763	CA8	carbonic anhydrase VIII	767	8	n/a	n/a	5.50e-01	1.725
1087634	ENSG00000056487	76622	PHF21B	PHD finger protein 21B	112885	22	n/a	n/a	4.35e-01	1.724
1094337	ENSG00000137166	77735	FOXP4	forkhead box P4	116113	6	n/a	n/a	4.33e-01	1.724
279763443	ENSG00000223388	0	AC091736.11	AC091736.11	0	7	n/a	n/a	4.57e-01	1.724
279977138	ENSG00000243637	0	AC019221.4	AC019221.4	0	2	n/a	n/a	6.52e-01	1.723
279809762	ENSG00000227329	0	RP11-258C19.4	RP11-258C19.4	0	X	n/a	n/a	5.59e-01	1.723
279917607	ENSG00000237049	0	RP1-69E11.2	RP1-69E11.2	0	1	n/a	n/a	5.11e-01	1.721
1088062	ENSG00000072315	7181	TRPC5	transient receptor potential cation channel, subfamily C, member 5	7224	X	n/a	n/a	4.44e-01	1.721
1093065	ENSG00000129521	76550	EGLN3	egl nine homolog 3 (C. elegans)	112399	14	n/a	n/a	5.83e-01	1.719
1105793	ENSG00000212998	34761	AC010834.1	AC010834.1	55472	8	n/a	n/a	7.05e-01	1.717
279660297	ENSG00000200242	0	RNY4P12	RNA, Ro-associated Y4 pseudogene 12	0	11	n/a	n/a	5.37e-01	1.717
1103836	ENSG00000196159	55436	FAT4	FAT tumor suppressor homolog 4 (Drosophila)	79633	4	n/a	n/a	4.45e-01	1.716
1088167	ENSG00000075218	30992	GTSE1	G-2 and S-phase expressed 1	51512	22	n/a	n/a	4.97e-01	1.715
280044741	ENSG00000252044	0	AL928646.1	AL928646.1	0	X	n/a	n/a	4.45e-01	1.715
1102439	ENSG00000183779	55940	ZNF703	zinc finger protein 703	80139	8	n/a	n/a	4.43e-01	1.715
1095165	ENSG00000142494	34533	SLC47A1	solute carrier family 47, member 1	55244	17	n/a	n/a	4.43e-01	1.714
1100604	ENSG00000174111	29828	SOCS7	suppressor of cytokine signaling 7	30837	17	n/a	n/a	5.50e-01	1.714
1098111	ENSG00000163873	2882	GRIK3	glutamate receptor, ionotropic, kainate 3	2899	1	n/a	n/a	4.77e-01	1.711
1092338	ENSG00000123908	26906	EIF2C2	eukaryotic translation initiation factor 2C, 2	27161	8	n/a	n/a	5.25e-01	1.711
279848640	ENSG00000230863	0	RP4-595K12.2	RP4-595K12.2	0	1	n/a	n/a	5.53e-01	1.711
1090807	ENSG00000111602	8835	TIMELESS	timeless homolog (Drosophila)	8914	12	n/a	n/a	5.29e-01	1.707
1094621	ENSG00000138650	36848	PCDH10	protocadherin 10	57575	4	n/a	n/a	4.97e-01	1.707
279946046	ENSG00000240185	0	AC008806.2	AC008806.2	0	19	n/a	n/a	7.84e-01	1.707
1089635	ENSG00000103044	3021	HAS3	hyaluronan synthase 3	3038	16	n/a	n/a	6.98e-01	1.706
279826255	ENSG00000228838	0	RP4-784A16.2	RP4-784A16.2	0	1	n/a	n/a	5.49e-01	1.706
1095623	ENSG00000145386	885	CCNA2	cyclin A2	890	4	n/a	n/a	5.21e-01	1.705
1099188	ENSG00000167912	0	RP11-25K19.1	RP11-25K19.1	0	8	n/a	n/a	5.06e-01	1.705
279997280	ENSG00000248092	0	RP11-159F24.1	RP11-159F24.1	0	5	n/a	n/a	7.74e-01	1.705
1106336	ENSG00000215397	59652	SCRT2	scratch homolog 2, zinc finger protein (Drosophila)	85508	20	n/a	n/a	4.43e-01	1.704
1099283	ENSG00000168274	2995	HIST1H2AE	histone cluster 1, H2ae	3012	6	n/a	n/a	5.08e-01	1.701
280136027	ENSG00000259612	0	RP11-316P21.1	RP11-316P21.1	0	15	n/a	n/a	4.37e-01	1.700
1091027	ENSG00000112984	9967	KIF20A	kinesin family member 20A	10112	5	n/a	n/a	5.20e-01	1.700
280090448	ENSG00000255817	0	RP11-196H14.4	RP11-196H14.4	0	12	n/a	n/a	4.96e-01	1.699
279817763	ENSG00000228088	0	RP11-119F7.4	RP11-119F7.4	0	10	n/a	n/a	6.36e-01	1.697
1094799	ENSG00000139734	57306	DIAPH3	diaphanous homolog 3 (Drosophila)	81624	13	n/a	n/a	8.51e-01	1.696
279818910	ENSG00000228206	0	AC016717.1	AC016717.1	0	2	n/a	n/a	4.38e-01	1.695
280133825	ENSG00000259486	0	ZIM2	Zinc finger imprinted 2	0	19	n/a	n/a	5.14e-01	1.695
279881530	ENSG00000233757	0	AC092835.2	AC092835.2	0	2	n/a	n/a	5.59e-01	1.695
280049249	ENSG00000252699	0	SNORA21	Small nucleolar RNA SNORA21	0	17	n/a	n/a	5.30e-01	1.695
279833393	ENSG00000229478	0	RP4-718N17.1	RP4-718N17.1	0	7	n/a	n/a	4.44e-01	1.694
1094209	ENSG00000136535	10558	TBR1	T-box, brain, 1	10716	2	n/a	n/a	5.48e-01	1.694
1098346	ENSG00000164611	9107	PTTG1	pituitary tumor-transforming 1	9232	5	n/a	n/a	4.42e-01	1.694
280024470	ENSG00000250305	36877	KIAA1456	Putative methyltransferase KIAA1456	57604	8	n/a	n/a	5.54e-01	1.693
1087120	ENSG00000010292	9774	NCAPD2	non-SMC condensin I complex, subunit D2	9918	12	n/a	n/a	5.08e-01	1.692
279728879	ENSG00000214199	0	EEF1A1P12	eukaryotic translation elongation factor 1 alpha 1 pseudogene 12	0	2	n/a	n/a	3.48e-01	1.689
1097016	ENSG00000157193	7758	LRP8	low density lipoprotein receptor-related protein 8, apolipoprotein e receptor	7804	1	n/a	n/a	5.51e-01	1.689
1107795	ENSG00000231121	0	RP1-34H18.1	RP1-34H18.1	0	12	n/a	n/a	5.05e-01	1.688
1101266	ENSG00000177606	3700	JUN	jun proto-oncogene	3725	1	n/a	n/a	5.04e-01	1.688
279799782	ENSG00000226465	0	RP13-401N8.1	RP13-401N8.1	0	20	n/a	n/a	7.10e-01	1.687
279944035	ENSG00000239935	0	AC116340.1	AC116340.1	0	5	n/a	n/a	3.62e-01	1.686
279733788	ENSG00000214820	0	RP11-944L7.2	RP11-944L7.2	0	3	n/a	n/a	4.95e-01	1.685
279976001	ENSG00000243517	0	RP11-627K11.1	RP11-627K11.1	0	12	n/a	n/a	4.52e-01	1.683
1087483	ENSG00000046889	56044	PREX2	phosphatidylinositol-3,4,5-trisphosphate-dependent Rac exchange factor 2	80243	8	n/a	n/a	5.44e-01	1.683
1103334	ENSG00000187605	83567	TET3	tet methylcytosine dioxygenase 3	200424	2	n/a	n/a	5.02e-01	1.683
1102944	ENSG00000185900	58407	SGK196	Protein kinase-like protein SgK196	84197	8	n/a	n/a	4.39e-01	1.683
279826150	ENSG00000228830	0	RP4-781K5.2	RP4-781K5.2	0	1	n/a	n/a	5.27e-01	1.682
1089380	ENSG00000101321	110085	XKR7	XK, Kell blood group complex subunit-related family, member 7	343702	20	n/a	n/a	5.09e-01	1.682
279868131	ENSG00000232597	0	AC013727.1	AC013727.1	0	2	n/a	n/a	5.20e-01	1.681
280098956	ENSG00000256825	0	CTD-2140B24.4	CTD-2140B24.4	0	12	n/a	n/a	7.91e-01	1.681
279660605	ENSG00000200320	0	SNORA63	small nucleolar RNA, H/ACA box 63	0	3	n/a	n/a	3.68e-01	1.681
279765139	ENSG00000223540	0	RPS15AP5	ribosomal protein S15a pseudogene 5	0	10	n/a	n/a	4.98e-01	1.680
279716991	ENSG00000212487	166742	SNORA17	small nucleolar RNA, H/ACA box 17	677804	9	n/a	n/a	4.43e-01	1.680
279816612	ENSG00000227971	0	RP11-600G3.1	RP11-600G3.1	0	3	n/a	n/a	4.99e-01	1.674
1087425	ENSG00000039068	994	CDH1	cadherin 1, type 1, E-cadherin (epithelial)	999	16	n/a	n/a	6.05e-01	1.674
280036320	ENSG00000251260	0	WDFY3-AS1	WDFY3 antisense RNA 1 (non-protein coding)	0	4	n/a	n/a	5.04e-01	1.672
279900973	ENSG00000235499	0	AC073046.25	AC073046.25	0	2	n/a	n/a	5.50e-01	1.672
1089314	ENSG00000101057	4579	MYBL2	v-myb myeloblastosis viral oncogene homolog (avian)-like 2	4605	20	n/a	n/a	4.38e-01	1.672
279727399	ENSG00000214047	0	RPS11P7	ribosomal protein S11 pseudogene 7	0	X	n/a	n/a	4.44e-01	1.671
1105064	ENSG00000204262	1281	COL5A2	collagen, type V, alpha 2	1290	2	n/a	n/a	4.78e-01	1.671
280098636	ENSG00000256771	0	ZNF253	zinc finger protein 253	0	19	n/a	n/a	6.07e-01	1.671
1096526	ENSG00000152926	30832	ZNF117	zinc finger protein 117	51351	7	n/a	n/a	7.36e-01	1.670
1091227	ENSG00000114796	34089	KLHL24	kelch-like 24 (Drosophila)	54800	3	n/a	n/a	5.55e-01	1.667
279873648	ENSG00000233057	0	EEF1A1P14	eukaryotic translation elongation factor 1 alpha 1 pseudogene 14	0	1	n/a	n/a	4.44e-01	1.665
1100324	ENSG00000172687	0	ZNF738	zinc finger protein 738	0	19	n/a	n/a	6.20e-01	1.665
279469054	ENSG00000175886	0	AC011139.1	AC011139.1	0	18	n/a	n/a	4.44e-01	1.665
279967014	ENSG00000242540	0	AC010729.1	AC010729.1	0	2	n/a	n/a	4.44e-01	1.663
1107472	ENSG00000228919	0	AC097381.1	AC097381.1	0	4	n/a	n/a	6.53e-01	1.662
279942583	ENSG00000239735	0	AC116316.1	AC116316.1	0	4	n/a	n/a	5.52e-01	1.661
279864405	ENSG00000232260	0	BTF3L4P1	basic transcription factor 3-like 4 pseudogene 1	0	21	n/a	n/a	5.08e-01	1.661
280093551	ENSG00000256164	0	RP11-264F23.3	RP11-264F23.3	0	12	n/a	n/a	4.77e-01	1.660
279820890	ENSG00000228364	0	SAR1P1	SAR1P1	0	6	n/a	n/a	5.47e-01	1.660
279850084	ENSG00000231007	0	CDC20P1	cell division cycle 20 homolog (S. cerevisiae) pseudogene 1	0	9	n/a	n/a	5.01e-01	1.659
1100470	ENSG00000173404	3617	INSM1	insulinoma-associated 1	3642	20	n/a	n/a	4.42e-01	1.658
279938216	ENSG00000239223	0	RP11-173M1.1	RP11-173M1.1	0	17	n/a	n/a	3.52e-01	1.657
1091101	ENSG00000113594	3952	LIFR	leukemia inhibitory factor receptor alpha	3977	5	n/a	n/a	5.05e-01	1.656
1097552	ENSG00000161509	2888	GRIN2C	glutamate receptor, ionotropic, N-methyl D-aspartate 2C	2905	17	n/a	n/a	5.04e-01	1.656
1099715	ENSG00000170153	36757	RNF150	ring finger protein 150	57484	4	n/a	n/a	4.98e-01	1.655
279730750	ENSG00000214460	0	RP11-30P6.3	RP11-30P6.3	0	6	n/a	n/a	3.47e-01	1.654
1091215	ENSG00000114739	90	ACVR2B	activin A receptor, type IIB	93	3	n/a	n/a	5.27e-01	1.654
1107738	ENSG00000230778	1015684	ANKRD63	ankyrin repeat domain 63	100131244	15	n/a	n/a	5.13e-01	1.652
279963155	ENSG00000242128	0	AC079767.2	AC079767.2	0	2	n/a	n/a	4.40e-01	1.651
1104804	ENSG00000198901	8935	PRC1	protein regulator of cytokinesis 1	9055	15	n/a	n/a	4.74e-01	1.650
1099185	ENSG00000167900	7040	TK1	thymidine kinase 1, soluble	7083	17	n/a	n/a	5.03e-01	1.649
1104880	ENSG00000203668	1114	CHML	choroideremia-like (Rab escort protein 2)	1122	1	n/a	n/a	5.08e-01	1.649
1099571	ENSG00000169504	25681	CLIC4	chloride intracellular channel 4	25932	1	n/a	n/a	4.35e-01	1.649
279970896	ENSG00000242984	0	AC103783.1	AC103783.1	0	8	n/a	n/a	5.11e-01	1.648
1104311	ENSG00000197555	25786	SIPA1L1	signal-induced proliferation-associated 1 like 1	26037	14	n/a	n/a	5.22e-01	1.647
1104185	ENSG00000197149	0	RP11-452G18.2	RP11-452G18.2	0	11	n/a	n/a	3.60e-01	1.646
1101115	ENSG00000176890	7255	TYMS	thymidylate synthetase	7298	18	n/a	n/a	4.45e-01	1.645
279962533	ENSG00000242060	0	RP11-795H16.1	RP11-795H16.1	0	18	n/a	n/a	4.48e-01	1.644
1093852	ENSG00000134690	34432	CDCA8	cell division cycle associated 8	55143	1	n/a	n/a	5.02e-01	1.643
1087753	ENSG00000064300	4773	NGFR	nerve growth factor receptor	4804	17	n/a	n/a	5.03e-01	1.643
1090487	ENSG00000108821	1268	COL1A1	collagen, type I, alpha 1	1277	17	n/a	n/a	4.36e-01	1.641
279789594	ENSG00000225591	0	RP11-360D2.2	RP11-360D2.2	0	1	n/a	n/a	4.52e-01	1.641
1096525	ENSG00000152910	59601	CNTNAP4	contactin associated protein-like 4	85445	16	n/a	n/a	6.31e-01	1.638
280012176	ENSG00000249331	0	Z83851.2	Z83851.2	0	22	n/a	n/a	5.38e-01	1.637
1099351	ENSG00000168542	1272	COL3A1	collagen, type III, alpha 1	1281	2	n/a	n/a	4.47e-01	1.636
1096676	ENSG00000154217	25956	PITPNC1	phosphatidylinositol transfer protein, cytoplasmic 1	26207	17	n/a	n/a	5.07e-01	1.636
1101565	ENSG00000179331	34023	RAB39	RAB39, member RAS oncogene family	54734	11	n/a	n/a	5.06e-01	1.636
280094167	ENSG00000256248	0	RP11-123O10.4	RP11-123O10.4	0	12	n/a	n/a	5.60e-01	1.636
279728552	ENSG00000214181	0	DDX6P2	DEAD (Asp-Glu-Ala-Asp) box polypeptide 6 pseudogene 2	0	13	n/a	n/a	4.78e-01	1.634
279912090	ENSG00000236537	0	RP11-732M18.3	RP11-732M18.3	0	6	n/a	n/a	5.11e-01	1.633
1090601	ENSG00000109805	40784	NCAPG	non-SMC condensin I complex, subunit G	64151	4	n/a	n/a	5.21e-01	1.633
280127470	ENSG00000259125	0	RP11-545N8.3	RP11-545N8.3	0	12	n/a	n/a	4.44e-01	1.633
280091123	ENSG00000255886	0	RP11-196H14.2	RP11-196H14.2	0	12	n/a	n/a	5.02e-01	1.631
279810636	ENSG00000227409	0	RP4-765A10.2	RP4-765A10.2	0	1	n/a	n/a	5.08e-01	1.630
279750919	ENSG00000220744	0	RP3-351K20.4	RP3-351K20.4	0	6	n/a	n/a	4.35e-01	1.629
280096070	ENSG00000256469	0	RP11-856F16.2	RP11-856F16.2	0	11	n/a	n/a	5.60e-01	1.628
1097723	ENSG00000162599	4748	NFIA	nuclear factor I/A	4774	1	n/a	n/a	4.43e-01	1.628
279759398	ENSG00000222309	0	AL391839.1	AL391839.1	0	10	n/a	n/a	5.53e-01	1.626
279915252	ENSG00000236844	0	AC091633.2	AC091633.2	0	3	n/a	n/a	4.40e-01	1.626
1094751	ENSG00000139445	78856	FOXN4	forkhead box N4	121643	12	n/a	n/a	4.94e-01	1.626
1088185	ENSG00000075426	2339	FOSL2	FOS-like antigen 2	2355	2	n/a	n/a	4.46e-01	1.626
279844725	ENSG00000230508	0	RPL19P21	ribosomal protein L19 pseudogene 21	0	X	n/a	n/a	5.05e-01	1.626
1096986	ENSG00000156970	697	BUB1B	budding uninhibited by benzimidazoles 1 homolog beta (yeast)	701	15	n/a	n/a	5.05e-01	1.625
1094309	ENSG00000136999	4825	NOV	nephroblastoma overexpressed gene	4856	8	n/a	n/a	4.44e-01	1.623
280115622	ENSG00000258445	0	RP11-307P22.1	RP11-307P22.1	0	14	n/a	n/a	5.25e-01	1.622
279927382	ENSG00000237875	0	RP5-1174J21.1	RP5-1174J21.1	0	X	n/a	n/a	4.46e-01	1.621
1093139	ENSG00000130222	10754	GADD45G	growth arrest and DNA-damage-inducible, gamma	10912	9	n/a	n/a	3.71e-01	1.621
279685832	ENSG00000204685	0	AC012307.3	AC012307.3	0	2	n/a	n/a	5.05e-01	1.621
279894513	ENSG00000234892	0	Z82214.2	Z82214.2	0	22	n/a	n/a	4.45e-01	1.621
279719579	ENSG00000213152	0	RPL7AP60	ribosomal protein L7a pseudogene 60	0	12	n/a	n/a	4.60e-01	1.621
279913561	ENSG00000236701	0	RP11-549A6.1	RP11-549A6.1	0	9	n/a	n/a	4.43e-01	1.616
279754459	ENSG00000221531	0	AC074091.1	AC074091.1	0	2	n/a	n/a	5.24e-01	1.615
1089446	ENSG00000101670	9253	LIPG	lipase, endothelial	9388	18	n/a	n/a	5.02e-01	1.615
1088095	ENSG00000073111	4146	MCM2	minichromosome maintenance complex component 2	4171	3	n/a	n/a	5.15e-01	1.614
1105859	ENSG00000213420	85812	GPC2	glypican 2	221914	7	n/a	n/a	5.27e-01	1.613
280094138	ENSG00000256240	0	AC010620.1	AC010620.1	0	19	n/a	n/a	5.00e-01	1.613
1087695	ENSG00000060749	55635	QSER1	glutamine and serine rich 1	79832	11	n/a	n/a	5.37e-01	1.612
279819745	ENSG00000228275	0	ARMCX3-AS1	ARMCX3 antisense RNA 1 (non-protein coding)	0	X	n/a	n/a	5.10e-01	1.612
1093738	ENSG00000134057	886	CCNB1	cyclin B1	891	5	n/a	n/a	5.23e-01	1.611
279711860	ENSG00000211575	1013763	MIR760	microRNA 760	100126348	1	n/a	n/a	4.40e-01	1.611
280074037	ENSG00000254667	1014058	AP000783.1	Uncharacterized protein	100128242	11	n/a	n/a	5.38e-01	1.610
1106628	ENSG00000223508	0	RPL23AP53	ribosomal protein L23a pseudogene 53	0	8	n/a	n/a	6.30e-01	1.608
1094578	ENSG00000138386	4638	NAB1	NGFI-A binding protein 1 (EGR1 binding protein 1)	4664	2	n/a	n/a	5.53e-01	1.608
1101864	ENSG00000181104	2134	F2R	coagulation factor II (thrombin) receptor	2149	5	n/a	n/a	5.59e-01	1.608
280097451	ENSG00000256628	0	RP11-454H13.5	RP11-454H13.5	0	3	n/a	n/a	8.21e-01	1.606
279727004	ENSG00000214018	0	RRM2P3	ribonucleotide reductase M2 polypeptide pseudogene 3	0	X	n/a	n/a	5.05e-01	1.606
1098198	ENSG00000164104	3128	HMGB2	high mobility group box 2	3148	4	n/a	n/a	4.52e-01	1.606
1088137	ENSG00000074410	767	CA12	carbonic anhydrase XII	771	15	n/a	n/a	5.02e-01	1.606
1104716	ENSG00000198743	6490	SLC5A3	solute carrier family 5 (sodium/myo-inositol cotransporter), member 3	6526	21	n/a	n/a	4.42e-01	1.606
279707300	ENSG00000207375	1013512	SNORD116-23	small nucleolar RNA, C/D box 116-23	100033434	15	n/a	n/a	5.14e-01	1.605
279717715	ENSG00000212695	0	RP11-134K1.2	RP11-134K1.2	0	9	n/a	n/a	4.45e-01	1.605
279966459	ENSG00000242481	0	AL592546.1	AL592546.1	0	10	n/a	n/a	4.35e-01	1.603
279833281	ENSG00000229473	0	RGS17P1	regulator of G-protein signaling 17 pseudogene 1	0	13	n/a	n/a	4.98e-01	1.603
279898804	ENSG00000235280	0	MCF2L-AS1	MCF2L antisense RNA 1 (non-protein coding)	0	13	n/a	n/a	5.56e-01	1.603
279937997	ENSG00000239198	0	RP11-380I10.1	RP11-380I10.1	0	8	n/a	n/a	4.99e-01	1.602
1100897	ENSG00000175697	81670	GPR156	G protein-coupled receptor 156	165829	3	n/a	n/a	5.26e-01	1.602
1087542	ENSG00000049860	3056	HEXB	hexosaminidase B (beta polypeptide)	3074	5	n/a	n/a	5.55e-01	1.602
1102229	ENSG00000182985	23458	CADM1	cell adhesion molecule 1	23705	11	n/a	n/a	5.05e-01	1.601
279595433	ENSG00000189223	1001793	AC016683.6	AC016683.6	654433	2	n/a	n/a	3.58e-01	1.601
279799166	ENSG00000226405	0	RP5-984P4.1	RP5-984P4.1	0	20	n/a	n/a	5.09e-01	1.601
280093419	ENSG00000256143	0	Z95704.3	Z95704.3	0	4	n/a	n/a	7.70e-01	1.600
1088646	ENSG00000088325	22729	TPX2	TPX2, microtubule-associated, homolog (Xenopus laevis)	22974	20	n/a	n/a	4.44e-01	1.600
1098013	ENSG00000163590	81010	PPM1L	protein phosphatase, Mg2+/Mn2+ dependent, 1L	151742	3	n/a	n/a	4.44e-01	1.600
280050012	ENSG00000252809	0	AC135050.3	AC135050.3	0	16	n/a	n/a	3.65e-01	1.599
279996828	ENSG00000247925	0	RP3-510L9.1	RP3-510L9.1	0	6	n/a	n/a	7.28e-01	1.599
1102485	ENSG00000184005	90352	ST6GALNAC3	ST6 (alpha-N-acetyl-neuraminyl-2,3-beta-galactosyl-1,3)-N-acetylgalactosaminide alpha-2,6-sialyltransferase 3	256435	1	n/a	n/a	5.02e-01	1.599
1088391	ENSG00000080986	10256	NDC80	NDC80 homolog, kinetochore complex component (S. cerevisiae)	10403	18	n/a	n/a	4.62e-01	1.598
1097057	ENSG00000157542	3738	KCNJ6	potassium inwardly-rectifying channel, subfamily J, member 6	3763	21	n/a	n/a	5.07e-01	1.597
279841139	ENSG00000230199	0	RP11-331N16.1	RP11-331N16.1	0	1	n/a	n/a	4.45e-01	1.596
279888260	ENSG00000234383	0	RP11-518D3.3	RP11-518D3.3	0	1	n/a	n/a	7.05e-01	1.596
279989402	ENSG00000245205	0	RP11-841C19.6	RP11-841C19.6	0	12	n/a	n/a	4.48e-01	1.595
1093569	ENSG00000132792	35539	CTNNBL1	catenin, beta like 1	56259	20	n/a	n/a	4.34e-01	1.595
1095291	ENSG00000143320	1373	CRABP2	cellular retinoic acid binding protein 2	1382	1	n/a	n/a	3.55e-01	1.594
1092054	ENSG00000121297	36889	TSHZ3	teashirt zinc finger homeobox 3	57616	19	n/a	n/a	4.35e-01	1.594
1089615	ENSG00000102935	22845	ZNF423	zinc finger protein 423	23090	16	n/a	n/a	4.46e-01	1.594
1100558	ENSG00000173852	23088	DPY19L1	dpy-19-like 1 (C. elegans)	23333	7	n/a	n/a	5.08e-01	1.593
1092001	ENSG00000120802	7069	TMPO	thymopoietin	7112	12	n/a	n/a	5.08e-01	1.593
279720824	ENSG00000213326	0	RPS7P11	ribosomal protein S7 pseudogene 11	0	17	n/a	n/a	3.56e-01	1.593
1094757	ENSG00000139517	85853	LNX2	ligand of numb-protein X 2	222484	13	n/a	n/a	4.47e-01	1.592
280081601	ENSG00000255137	0	RP11-290D2.4	RP11-290D2.4	0	13	n/a	n/a	5.49e-01	1.592
279657791	ENSG00000199477	0	SNORA31	small nucleolar RNA, H/ACA box 31	0	13	n/a	n/a	5.50e-01	1.592
1087210	ENSG00000013810	10313	TACC3	transforming, acidic coiled-coil containing protein 3	10460	4	n/a	n/a	4.33e-01	1.592
279943869	ENSG00000239917	0	RPS10P16	ribosomal protein S10 pseudogene 16	0	8	n/a	n/a	4.50e-01	1.590
280044377	ENSG00000251992	0	SCARNA17	small Cajal body-specific RNA 17	0	18	n/a	n/a	4.09e-01	1.589
1095632	ENSG00000145431	35319	PDGFC	platelet derived growth factor C	56034	4	n/a	n/a	5.52e-01	1.589
1087194	ENSG00000013297	4978	CLDN11	claudin 11	5010	3	n/a	n/a	3.85e-01	1.589
280033910	ENSG00000251062	0	CTD-2218G20.1	CTD-2218G20.1	0	5	n/a	n/a	5.09e-01	1.589
279925559	ENSG00000237729	0	AC002075.4	AC002075.4	0	7	n/a	n/a	4.48e-01	1.589
1088172	ENSG00000075275	9476	CELSR1	cadherin, EGF LAG seven-pass G-type receptor 1 (flamingo homolog, Drosophila)	9620	22	n/a	n/a	4.72e-01	1.588
1092988	ENSG00000128881	80493	TTBK2	tau tubulin kinase 2	146057	15	n/a	n/a	5.10e-01	1.586
279708168	ENSG00000207547	0	MIR25	microRNA 25	0	7	n/a	n/a	4.38e-01	1.586
1096849	ENSG00000155850	1824	SLC26A2	solute carrier family 26 (sulfate transporter), member 2	1836	5	n/a	n/a	5.02e-01	1.585
1103735	ENSG00000189129	85507	PLAC9	placenta-specific 9	219348	10	n/a	n/a	5.08e-01	1.585
279948693	ENSG00000240445	0	AC026271.4	AC026271.4	0	17	n/a	n/a	5.38e-01	1.585
279861446	ENSG00000231991	301	ANXA2P2	annexin A2 pseudogene 2	304	9	n/a	n/a	3.59e-01	1.585
279799758	ENSG00000226457	0	RP11-430L17.1	RP11-430L17.1	0	1	n/a	n/a	4.40e-01	1.585
279707713	ENSG00000207445	0	SNORD15B	small nucleolar RNA, C/D box 15B	0	11	n/a	n/a	4.50e-01	1.585
1090251	ENSG00000106799	7004	TGFBR1	transforming growth factor, beta receptor 1	7046	9	n/a	n/a	5.12e-01	1.585
279834320	ENSG00000229576	0	AC012309.4	AC012309.4	0	19	n/a	n/a	5.06e-01	1.584
280096027	ENSG00000256463	0	SALL3	sal-like 3 (Drosophila)	0	18	n/a	n/a	4.45e-01	1.584
279750784	ENSG00000220614	0	RP11-480N24.4	RP11-480N24.4	0	6	n/a	n/a	5.32e-01	1.584
279908451	ENSG00000236215	0	RP11-262H14.10	RP11-262H14.10	0	9	n/a	n/a	5.10e-01	1.583
1093189	ENSG00000130517	34147	PGPEP1	pyroglutamyl-peptidase I	54858	19	n/a	n/a	4.55e-01	1.583
1102759	ENSG00000185112	79479	FAM43A	family with sequence similarity 43, member A	131583	3	n/a	n/a	5.62e-01	1.583
1092953	ENSG00000128602	6568	SMO	smoothened, frizzled family receptor	6608	7	n/a	n/a	5.08e-01	1.583
1104429	ENSG00000197901	9221	SLC22A6	solute carrier family 22 (organic anion transporter), member 6	9356	11	n/a	n/a	3.74e-01	1.583
1098311	ENSG00000164442	10223	CITED2	Cbp/p300-interacting transactivator, with Glu/Asp-rich carboxy-terminal domain, 2	10370	6	n/a	n/a	5.50e-01	1.582
1090085	ENSG00000105810	1016	CDK6	cyclin-dependent kinase 6	1021	7	n/a	n/a	5.02e-01	1.582
1107841	ENSG00000231409	0	RP11-83J16.1	RP11-83J16.1	0	15	n/a	n/a	5.26e-01	1.582
1088452	ENSG00000082684	33728	SEMA5B	sema domain, seven thrombospondin repeats (type 1 and type 1-like), transmembrane domain (TM) and short cytoplasmic domain, (semaphorin) 5B	54437	3	n/a	n/a	4.56e-01	1.581
280135393	ENSG00000259570	0	RP11-671M22.4	RP11-671M22.4	0	15	n/a	n/a	4.34e-01	1.580
279752310	ENSG00000221170	1023054	MIR1304	microRNA 1304	100302240	11	n/a	n/a	4.48e-01	1.580
1088225	ENSG00000076641	35112	PAG1	phosphoprotein associated with glycosphingolipid microdomains 1	55824	8	n/a	n/a	5.06e-01	1.580
1104232	ENSG00000197321	6800	SVIL	supervillin	6840	10	n/a	n/a	5.06e-01	1.579
279884750	ENSG00000234040	0	RP11-254B13.4	RP11-254B13.4	0	12	n/a	n/a	5.38e-01	1.577
279903826	ENSG00000235767	0	RP11-377N20.1	RP11-377N20.1	0	6	n/a	n/a	3.55e-01	1.576
1096386	ENSG00000151789	55553	ZNF385D	zinc finger protein 385D	79750	3	n/a	n/a	5.88e-01	1.575
280004386	ENSG00000248668	0	CTD-2062O1.3	CTD-2062O1.3	0	5	n/a	n/a	5.49e-01	1.574
279771064	ENSG00000224040	0	HMGN1P4	high mobility group nucleosome binding domain 1 pseudogene 4	0	1	n/a	n/a	4.97e-01	1.574
1093004	ENSG00000129009	3646	ISLR	immunoglobulin superfamily containing leucine-rich repeat	3671	15	n/a	n/a	4.43e-01	1.574
279706495	ENSG00000207236	1013510	SNORD116-21	small nucleolar RNA, C/D box 116-21	100033432	15	n/a	n/a	5.27e-01	1.573
279787991	ENSG00000225472	0	RP11-120J1.1	RP11-120J1.1	0	9	n/a	n/a	5.23e-01	1.573
1101337	ENSG00000178031	60237	ADAMTSL1	ADAMTS-like 1	92949	9	n/a	n/a	5.06e-01	1.573
279893311	ENSG00000234789	0	RP11-483H20.4	RP11-483H20.4	0	9	n/a	n/a	5.21e-01	1.573
1104174	ENSG00000197121	55857	PGAP1	post-GPI attachment to proteins 1	80055	2	n/a	n/a	5.05e-01	1.572
1088220	ENSG00000076382	10468	SPAG5	sperm associated antigen 5	10615	17	n/a	n/a	4.35e-01	1.572
1089419	ENSG00000101447	57292	FAM83D	family with sequence similarity 83, member D	81610	20	n/a	n/a	5.02e-01	1.571
1105538	ENSG00000205683	8059	DPF3	D4, zinc and double PHD fingers, family 3	8110	14	n/a	n/a	5.49e-01	1.571
1092299	ENSG00000123485	34644	HJURP	Holliday junction recognition protein	55355	2	n/a	n/a	5.10e-01	1.571
280124830	ENSG00000258974	0	RHOXF2	transcriptional regulator Kaiso	0	X	n/a	n/a	4.58e-01	1.570
279863218	ENSG00000232134	0	RP11-544K18.2	RP11-544K18.2	0	1	n/a	n/a	5.25e-01	1.570
1102876	ENSG00000185630	5055	PBX1	pre-B-cell leukemia homeobox 1	5087	1	n/a	n/a	4.44e-01	1.570
280038830	ENSG00000251440	0	RP11-425J20.2	RP11-425J20.2	0	4	n/a	n/a	5.05e-01	1.569
1096733	ENSG00000154678	5105	PDE1C	phosphodiesterase 1C, calmodulin-dependent 70kDa	5137	7	n/a	n/a	5.64e-01	1.569
1089186	ENSG00000100422	41354	CERK	ceramide kinase	64781	22	n/a	n/a	5.35e-01	1.569
279749894	ENSG00000219747	0	RP1-292B18.1	RP1-292B18.1	0	6	n/a	n/a	3.87e-01	1.569
1106641	ENSG00000223551	0	TMSL4	thymosin-like 4 (pseudogene)	0	9	n/a	n/a	4.43e-01	1.568
279724584	ENSG00000213757	0	CTC-451P13.1	CTC-451P13.1	0	5	n/a	n/a	3.58e-01	1.568
1099242	ENSG00000168078	35160	PBK	PDZ binding kinase	55872	8	n/a	n/a	5.02e-01	1.567
279987728	ENSG00000244683	0	AC092656.1	AC092656.1	0	4	n/a	n/a	5.04e-01	1.567
279985225	ENSG00000244428	0	AC006032.1	AC006032.1	0	Y	n/a	n/a	5.07e-01	1.567
1088775	ENSG00000090857	34355	PDPR	pyruvate dehydrogenase phosphatase regulatory subunit	55066	16	n/a	n/a	5.19e-01	1.566
1101583	ENSG00000179455	7637	MKRN3	makorin ring finger protein 3	7681	15	n/a	n/a	5.31e-01	1.566
279725229	ENSG00000213872	0	AC092798.2	AC092798.2	0	3	n/a	n/a	5.25e-01	1.566
279941868	ENSG00000239652	0	AC091736.10	AC091736.10	0	7	n/a	n/a	4.37e-01	1.566
279904627	ENSG00000235852	0	AC005540.3	AC005540.3	0	2	n/a	n/a	5.21e-01	1.565
1105861	ENSG00000213433	0	RP11-54C4.1	RP11-54C4.1	0	5	n/a	n/a	4.35e-01	1.565
1090297	ENSG00000107317	5698	PTGDS	prostaglandin D2 synthase 21kDa (brain)	5730	9	n/a	n/a	4.47e-01	1.565
279731582	ENSG00000214593	0	RP11-65N13.6	RP11-65N13.6	0	9	n/a	n/a	4.34e-01	1.564
1088486	ENSG00000083842	7511	ZNF8	zinc finger protein 8	7554	19	n/a	n/a	5.10e-01	1.564
1098827	ENSG00000166482	4214	MFAP4	microfibrillar-associated protein 4	4239	17	n/a	n/a	4.34e-01	1.563
1095225	ENSG00000142945	10846	KIF2C	kinesin family member 2C	11004	1	n/a	n/a	4.46e-01	1.563
1088272	ENSG00000077782	2245	FGFR1	fibroblast growth factor receptor 1	2260	8	n/a	n/a	5.07e-01	1.562
1090689	ENSG00000110660	34022	SLC35F2	solute carrier family 35, member F2	54733	11	n/a	n/a	5.08e-01	1.562
1094822	ENSG00000139946	36437	PELI2	pellino homolog 2 (Drosophila)	57161	14	n/a	n/a	5.09e-01	1.561
279840858	ENSG00000230183	0	RP11-81G24.1	RP11-81G24.1	0	15	n/a	n/a	5.06e-01	1.560
1088345	ENSG00000079482	4951	OPHN1	oligophrenin 1	4983	X	n/a	n/a	5.49e-01	1.560
279667157	ENSG00000202252	0	SNORD14C	small nucleolar RNA, C/D box 14C	0	11	n/a	n/a	4.49e-01	1.560
279887175	ENSG00000234268	0	AP000936.1	AP000936.1	0	11	n/a	n/a	4.60e-01	1.560
1098369	ENSG00000164692	1269	COL1A2	collagen, type I, alpha 2	1278	7	n/a	n/a	4.42e-01	1.559
279959910	ENSG00000241781	0	AL161626.1	AL161626.1	0	9	n/a	n/a	4.01e-01	1.559
280091263	ENSG00000255906	0	RP11-522N14.1	RP11-522N14.1	0	12	n/a	n/a	5.41e-01	1.559
279901845	ENSG00000235582	0	RP11-448G4.2	RP11-448G4.2	0	1	n/a	n/a	4.45e-01	1.558
279749414	ENSG00000219532	0	RP3-323K23.3	RP3-323K23.3	0	6	n/a	n/a	5.59e-01	1.558
1089361	ENSG00000101236	11077	RNF24	ring finger protein 24	11237	20	n/a	n/a	5.22e-01	1.558
1090752	ENSG00000111206	2289	FOXM1	forkhead box M1	2305	12	n/a	n/a	4.54e-01	1.557
1091435	ENSG00000116147	7100	TNR	tenascin R (restrictin, janusin)	7143	1	n/a	n/a	3.56e-01	1.556
1101582	ENSG00000179454	34102	KLHL28	kelch-like 28 (Drosophila)	54813	14	n/a	n/a	5.07e-01	1.556
1093774	ENSG00000134250	4822	NOTCH2	notch 2	4853	1	n/a	n/a	4.35e-01	1.556
1087478	ENSG00000046604	1817	DSG2	desmoglein 2	1829	18	n/a	n/a	5.59e-01	1.556
1089466	ENSG00000101871	4256	MID1	midline 1 (Opitz/BBB syndrome)	4281	X	n/a	n/a	5.67e-01	1.556
1105952	ENSG00000213971	1000944	AC092329.1	HCG2000535Uncharacterized proteincDNA FLJ32177 fis, clone PLACE6001294	100132815	19	n/a	n/a	5.45e-01	1.556
280097361	ENSG00000256616	0	AP002414.1	AP002414.1	0	18	n/a	n/a	5.24e-01	1.555
279822429	ENSG00000228502	0	EEF1A1P11	eukaryotic translation elongation factor 1 alpha 1 pseudogene 11	0	1	n/a	n/a	4.41e-01	1.555
1097771	ENSG00000162738	36492	VANGL2	vang-like 2 (van gogh, Drosophila)	57216	1	n/a	n/a	4.99e-01	1.555
280105773	ENSG00000257494	0	RP3-521E19.2	RP3-521E19.2	0	12	n/a	n/a	4.33e-01	1.555
1103773	ENSG00000189319	9535	FAM53B	family with sequence similarity 53, member B	9679	10	n/a	n/a	4.56e-01	1.554
279717439	ENSG00000212588	166966	SNORA26	small nucleolar RNA, H/ACA box 26	677810	4	n/a	n/a	4.50e-01	1.553
279747965	ENSG00000218512	0	SPTLC1P2	serine palmitoyltransferase, long chain base subunit 1 pseudogene 2	0	6	n/a	n/a	5.06e-01	1.553
279789445	ENSG00000225578	0	NCBP2-AS1	NCBP2 antisense RNA 1 (non-protein coding)	0	3	n/a	n/a	4.35e-01	1.552
1101709	ENSG00000180269	78987	GPR139	G protein-coupled receptor 139	124274	16	n/a	n/a	1.01e+00	1.551
280089563	ENSG00000255729	0	AC005618.1	AC005618.1	0	5	n/a	n/a	5.06e-01	1.550
279724059	ENSG00000213688	0	FOXO3B	forkhead box O3B pseudogene	0	17	n/a	n/a	1.10e+00	1.550
1101739	ENSG00000180447	2603	GAS1	growth arrest-specific 1	2619	9	n/a	n/a	5.51e-01	1.549
1087390	ENSG00000035499	35078	DEPDC1B	DEP domain containing 1B	55789	5	n/a	n/a	5.75e-01	1.549
1095260	ENSG00000143171	6225	RXRG	retinoid X receptor, gamma	6258	1	n/a	n/a	4.56e-01	1.549
1087378	ENSG00000034063	28863	UHRF1	ubiquitin-like with PHD and ring finger domains 1	29128	19	n/a	n/a	4.94e-01	1.548
1097427	ENSG00000160352	80690	ZNF714	zinc finger protein 714	148206	19	n/a	n/a	5.21e-01	1.548
280128501	ENSG00000259179	0	RP11-126F18.1	RP11-126F18.1	0	15	n/a	n/a	4.76e-01	1.548
279751126	ENSG00000220875	0	H3F3AP1	H3 histone, family 3A pseudogene 1	0	6	n/a	n/a	5.36e-01	1.547
279766766	ENSG00000223668	0	EEF1A1P24	eukaryotic translation elongation factor 1 alpha 1 pseudogene 24	0	3	n/a	n/a	4.39e-01	1.547
279957731	ENSG00000241530	0	AC006368.1	AC006368.1	0	2	n/a	n/a	4.28e-01	1.547
280087051	ENSG00000255500	0	RP11-347H15.2	RP11-347H15.2	0	11	n/a	n/a	4.39e-01	1.546
279745138	ENSG00000216775	181861	RP1-152L7.5	RP1-152L7.5	730101	6	n/a	n/a	6.71e-01	1.546
1097024	ENSG00000157240	8263	FZD1	frizzled family receptor 1	8321	7	n/a	n/a	5.27e-01	1.546
1104661	ENSG00000198604	11017	BAZ1A	bromodomain adjacent to zinc finger domain, 1A	11177	14	n/a	n/a	6.20e-01	1.546
1093951	ENSG00000135269	25885	TES	testis derived transcript (3 LIM domains)	26136	7	n/a	n/a	5.29e-01	1.545
279927527	ENSG00000237888	0	AC087650.1	AC087650.1	0	17	n/a	n/a	5.06e-01	1.544
1105810	ENSG00000213064	119543	SFT2D2	SFT2 domain containing 2	375035	1	n/a	n/a	4.79e-01	1.543
1095795	ENSG00000146670	76638	CDCA5	cell division cycle associated 5	113130	11	n/a	n/a	4.41e-01	1.543
1097079	ENSG00000157764	669	BRAF	v-raf murine sarcoma viral oncogene homolog B1	673	7	n/a	n/a	5.04e-01	1.543
279838348	ENSG00000229965	0	RP11-118H4.1	RP11-118H4.1	0	1	n/a	n/a	3.57e-01	1.542
279665568	ENSG00000201784	0	SNORD14A	small nucleolar RNA, C/D box 14A	0	11	n/a	n/a	4.58e-01	1.542
1100277	ENSG00000172461	10543	FUT9	fucosyltransferase 9 (alpha (1,3) fucosyltransferase)	10690	6	n/a	n/a	5.07e-01	1.540
1088130	ENSG00000074219	8402	TEAD2	TEA domain family member 2	8463	19	n/a	n/a	4.38e-01	1.540
1094181	ENSG00000136378	11014	ADAMTS7	ADAM metallopeptidase with thrombospondin type 1 motif, 7	11173	15	n/a	n/a	4.63e-01	1.540
280017399	ENSG00000249761	0	CTD-2278B20.1	CTD-2278B20.1	0	5	n/a	n/a	3.55e-01	1.540
1099629	ENSG00000169760	22627	NLGN1	neuroligin 1	22871	3	n/a	n/a	4.55e-01	1.539
1104317	ENSG00000197565	1279	COL4A6	collagen, type IV, alpha 6	1288	X	n/a	n/a	4.43e-01	1.539
279720294	ENSG00000213234	0	ST13P10	suppression of tumorigenicity 13 (colon carcinoma) (Hsp70 interacting protein) pseudogene 10	0	11	n/a	n/a	1.26e+00	1.539
1093395	ENSG00000131737	3860	KRT34	keratin 34	3885	17	n/a	n/a	5.22e-01	1.538
279759440	ENSG00000222317	0	RN5S118	RNA, 5S ribosomal 118	0	2	n/a	n/a	4.44e-01	1.537
279949362	ENSG00000240512	0	AC008751.1	AC008751.1	0	19	n/a	n/a	5.12e-01	1.537
279950430	ENSG00000240656	0	AC068594.1	AC068594.1	0	17	n/a	n/a	4.20e-01	1.536
1087700	ENSG00000061337	11018	LZTS1	leucine zipper, putative tumor suppressor 1	11178	8	n/a	n/a	4.44e-01	1.536
1097547	ENSG00000161326	10914	DUSP14	dual specificity phosphatase 14	11072	17	n/a	n/a	5.36e-01	1.535
1091568	ENSG00000117122	4212	MFAP2	microfibrillar-associated protein 2	4237	1	n/a	n/a	5.01e-01	1.535
1099154	ENSG00000167771	93899	RCOR2	REST corepressor 2	283248	11	n/a	n/a	4.35e-01	1.534
279720315	ENSG00000213237	0	AC008155.1	AC008155.1	0	7	n/a	n/a	4.38e-01	1.534
279964585	ENSG00000242272	0	AK2P2	adenylate kinase 2 pseudogene 2	0	2	n/a	n/a	5.26e-01	1.534
1095038	ENSG00000141441	41337	FAM59A	family with sequence similarity 59, member A	64762	18	n/a	n/a	4.35e-01	1.533
1098091	ENSG00000163808	36271	KIF15	kinesin family member 15	56992	3	n/a	n/a	4.95e-01	1.533
279788290	ENSG00000225487	0	RP11-403P14.1	RP11-403P14.1	0	1	n/a	n/a	4.57e-01	1.532
280099072	ENSG00000256847	0	CTD-3110P2.2	CTD-3110P2.2	0	11	n/a	n/a	4.44e-01	1.532
1099708	ENSG00000170100	83469	ZNF778	zinc finger protein 778	197320	16	n/a	n/a	5.95e-01	1.531
279787481	ENSG00000225423	0	RP11-122F14.3	RP11-122F14.3	0	10	n/a	n/a	4.75e-01	1.531
279932215	ENSG00000238280	0	RP11-436D10.3	RP11-436D10.3	0	10	n/a	n/a	6.98e-01	1.531
1089188	ENSG00000100426	9745	ZBED4	zinc finger, BED-type containing 4	9889	22	n/a	n/a	7.06e-01	1.531
1087691	ENSG00000060656	9931	PTPRU	protein tyrosine phosphatase, receptor type, U	10076	1	n/a	n/a	5.26e-01	1.531
279720253	ENSG00000213228	0	RP11-371B4.2	RP11-371B4.2	0	17	n/a	n/a	5.08e-01	1.530
1101096	ENSG00000176771	110103	NCKAP5	NCK-associated protein 5	344148	2	n/a	n/a	5.20e-01	1.530
279942860	ENSG00000239776	0	AC079949.1	AC079949.1	0	12	n/a	n/a	3.90e-01	1.530
1104366	ENSG00000197714	10636	ZNF460	zinc finger protein 460	10794	19	n/a	n/a	4.39e-01	1.528
1095034	ENSG00000141431	56587	ASXL3	additional sex combs like 3 (Drosophila)	80816	18	n/a	n/a	4.35e-01	1.528
279839304	ENSG00000230037	0	UBBP1	ubiquitin B pseudogene 1	0	2	n/a	n/a	4.61e-01	1.528
279775046	ENSG00000224318	0	CHL1-AS2	CHL1 antisense RNA 2 (non-protein coding)	0	3	n/a	n/a	5.05e-01	1.527
279936247	ENSG00000238917	0	SNORD10	small nucleolar RNA, C/D box 10	0	17	n/a	n/a	4.54e-01	1.527
280109905	ENSG00000257907	0	EEF1A1P17	eukaryotic translation elongation factor 1 alpha 1 pseudogene 17	0	12	n/a	n/a	4.45e-01	1.527
279735974	ENSG00000215016	0	AC099544.2	AC099544.2	0	3	n/a	n/a	3.74e-01	1.526
1091072	ENSG00000113368	3976	LMNB1	lamin B1	4001	5	n/a	n/a	5.68e-01	1.526
1095475	ENSG00000144290	36558	SLC4A10	solute carrier family 4, sodium bicarbonate transporter, member 10	57282	2	n/a	n/a	5.03e-01	1.526
279663461	ENSG00000201199	0	snoU2_19	Small nucleolar RNA U2-19	0	11	n/a	n/a	4.45e-01	1.526
280098181	ENSG00000256712	0	RP11-785H5.2	RP11-785H5.2	0	12	n/a	n/a	4.34e-01	1.526
279821554	ENSG00000228417	0	RP11-549L6.3	RP11-549L6.3	0	10	n/a	n/a	5.61e-01	1.526
280008739	ENSG00000249019	0	RP11-539G18.1	RP11-539G18.1	0	4	n/a	n/a	5.02e-01	1.526
279810351	ENSG00000227376	0	FTH1P16	ferritin, heavy polypeptide 1 pseudogene 16	0	11	n/a	n/a	4.34e-01	1.526
1095626	ENSG00000145391	56625	SETD7	SET domain containing (lysine methyltransferase) 7	80854	4	n/a	n/a	5.05e-01	1.526
279870496	ENSG00000232784	0	AC067961.1	AC067961.1	0	2	n/a	n/a	5.21e-01	1.526
280018251	ENSG00000249835	0	VCAN-AS1	VCAN antisense RNA 1 (non-protein coding)	0	5	n/a	n/a	4.39e-01	1.525
1088541	ENSG00000085719	8816	CPNE3	copine III	8895	8	n/a	n/a	4.44e-01	1.525
1090767	ENSG00000111266	56595	DUSP16	dual specificity phosphatase 16	80824	12	n/a	n/a	6.17e-01	1.525
1107843	ENSG00000231421	0	AC006050.2	AC006050.2	0	17	n/a	n/a	5.15e-01	1.525
279978712	ENSG00000243746	0	EEF1A1P10	eukaryotic translation elongation factor 1 alpha 1 pseudogene 10	0	7	n/a	n/a	4.36e-01	1.524
279941528	ENSG00000239622	0	CTA-242H14.1	CTA-242H14.1	0	7	n/a	n/a	4.41e-01	1.524
279824233	ENSG00000228665	0	RP11-20O24.1	RP11-20O24.1	0	1	n/a	n/a	5.03e-01	1.524
279843596	ENSG00000230424	0	RP1-43E13.2	RP1-43E13.2	0	1	n/a	n/a	6.09e-01	1.524
280112715	ENSG00000258185	0	RP11-202H2.1	RP11-202H2.1	0	12	n/a	n/a	4.78e-01	1.522
280034334	ENSG00000251102	0	CTD-2341D24.1	CTD-2341D24.1	0	5	n/a	n/a	5.50e-01	1.522
1093996	ENSG00000135451	9880	TROAP	trophinin associated protein (tastin)	10024	12	n/a	n/a	4.91e-01	1.522
279500356	ENSG00000180172	0	RPS12P23	ribosomal protein S12 pseudogene 23	0	13	n/a	n/a	3.52e-01	1.521
1091056	ENSG00000113269	35107	RNF130	ring finger protein 130	55819	5	n/a	n/a	5.15e-01	1.521
280059122	ENSG00000253618	0	RP11-394O4.4	RP11-394O4.4	0	5	n/a	n/a	5.54e-01	1.521
280085877	ENSG00000255410	0	RP11-732A19.6	RP11-732A19.6	0	11	n/a	n/a	4.35e-01	1.520
280063896	ENSG00000253945	0	RP11-328L11.1	RP11-328L11.1	0	8	n/a	n/a	4.35e-01	1.520
279910481	ENSG00000236404	125652	RP11-125B21.2	RP11-125B21.2	401491	9	n/a	n/a	5.04e-01	1.520
279984632	ENSG00000244363	0	RP11-526L22.1	RP11-526L22.1	0	5	n/a	n/a	4.39e-01	1.520
279965886	ENSG00000242396	0	RP11-67L3.5	RP11-67L3.5	0	1	n/a	n/a	5.28e-01	1.519
279936016	ENSG00000238881	167909	SCARNA2	small Cajal body-specific RNA 2	677766	1	n/a	n/a	3.95e-01	1.519
1089089	ENSG00000100162	54859	CENPM	centromere protein M	79019	22	n/a	n/a	4.34e-01	1.518
279902605	ENSG00000235651	0	AC064850.4	AC064850.4	0	2	n/a	n/a	5.23e-01	1.518
279751883	ENSG00000221088	0	AP005264.1	AP005264.1	0	18	n/a	n/a	4.44e-01	1.518
279973085	ENSG00000243230	0	RP11-286H14.8	RP11-286H14.8	0	7	n/a	n/a	5.10e-01	1.517
279824890	ENSG00000228717	0	AF013593.1	AF013593.1	0	X	n/a	n/a	5.51e-01	1.516
279887415	ENSG00000234286	0	AC006026.13	AC006026.13	0	7	n/a	n/a	4.39e-01	1.515
1098522	ENSG00000165304	9689	MELK	maternal embryonic leucine zipper kinase	9833	9	n/a	n/a	5.08e-01	1.515
1095237	ENSG00000143061	3301	IGSF3	immunoglobulin superfamily, member 3	3321	1	n/a	n/a	5.30e-01	1.515
1103583	ENSG00000188559	36462	RALGAPA2	Ral GTPase activating protein, alpha subunit 2 (catalytic)	57186	20	n/a	n/a	5.58e-01	1.515
1100984	ENSG00000176170	8798	SPHK1	sphingosine kinase 1	8877	17	n/a	n/a	5.17e-01	1.514
1107328	ENSG00000228071	0	CTA-481E9.1	CTA-481E9.1	0	16	n/a	n/a	4.55e-01	1.514
1105780	ENSG00000212950	0	RP11-476E15.3	Novel protein (KIAA0894)Sorbin and SH3 domain containing 1, isoform CRA_eUncharacterized protein	0	10	n/a	n/a	4.40e-01	1.514
279665204	ENSG00000201678	0	Y_RNA	Y RNA	0	12	n/a	n/a	4.60e-01	1.514
1100148	ENSG00000171940	7720	ZNF217	zinc finger protein 217	7764	20	n/a	n/a	5.48e-01	1.514
279966820	ENSG00000242517	0	AC018607.3	AC018607.3	0	8	n/a	n/a	5.06e-01	1.514
280094280	ENSG00000256262	0	RP11-117B7.1	RP11-117B7.1	0	12	n/a	n/a	7.27e-01	1.514
1095277	ENSG00000143228	57783	NUF2	NUF2, NDC80 kinetochore complex component, homolog (S. cerevisiae)	83540	1	n/a	n/a	5.05e-01	1.513
279719096	ENSG00000213082	0	PPP1R14BP2	protein phosphatase 1, regulatory (inhibitor) subunit 14B pseudogene 2	0	2	n/a	n/a	5.09e-01	1.513
279715962	ENSG00000212232	0	SNORD17	small nucleolar RNA, C/D box 17	0	20	n/a	n/a	4.39e-01	1.513
1090299	ENSG00000107338	6425	SHB	Src homology 2 domain containing adaptor protein B	6461	9	n/a	n/a	4.35e-01	1.512
1094127	ENSG00000136108	26333	CKAP2	cytoskeleton associated protein 2	26586	13	n/a	n/a	5.08e-01	1.512
1092793	ENSG00000127083	4927	OMD	osteomodulin	4958	9	n/a	n/a	4.48e-01	1.511
1088214	ENSG00000076248	7331	UNG	uracil-DNA glycosylase	7374	12	n/a	n/a	5.51e-01	1.511
1096499	ENSG00000152661	2681	GJA1	gap junction protein, alpha 1, 43kDa	2697	6	n/a	n/a	4.41e-01	1.511
280098583	ENSG00000256761	0	AL008733.1	AL008733.1	0	1	n/a	n/a	5.06e-01	1.511
279813475	ENSG00000227700	0	RP11-301M17.1	RP11-301M17.1	0	1	n/a	n/a	5.06e-01	1.511
1096445	ENSG00000152253	36679	SPC25	SPC25, NDC80 kinetochore complex component, homolog (S. cerevisiae)	57405	2	n/a	n/a	5.11e-01	1.511
1100486	ENSG00000173473	6560	SMARCC1	SWI/SNF related, matrix associated, actin dependent regulator of chromatin, subfamily c, member 1	6599	3	n/a	n/a	7.15e-01	1.511
279869883	ENSG00000232729	0	AC083884.8	AC083884.8	0	7	n/a	n/a	5.74e-01	1.511
280130745	ENSG00000259311	0	RP11-352D13.1	RP11-352D13.1	0	15	n/a	n/a	5.35e-01	1.511
279723599	ENSG00000213642	0	RP11-561N12.5	RP11-561N12.5	0	7	n/a	n/a	4.45e-01	1.510
280014291	ENSG00000249509	0	RP11-402J6.1	RP11-402J6.1	0	4	n/a	n/a	4.35e-01	1.510
280122039	ENSG00000258813	0	RP11-109N23.4	RP11-109N23.4	0	14	n/a	n/a	5.28e-01	1.510
280098805	ENSG00000256804	0	RP13-977J11.5	RP13-977J11.5	0	12	n/a	n/a	5.46e-01	1.509
1088778	ENSG00000090889	23888	KIF4A	kinesin family member 4A	24137	X	n/a	n/a	4.44e-01	1.509
280091968	ENSG00000255994	0	C14orf162	chromosome 14 open reading frame 162	0	14	n/a	n/a	5.54e-01	1.509
279489256	ENSG00000178550	0	AC010170.1	AC010170.1	0	3	n/a	n/a	3.77e-01	1.508
280124007	ENSG00000258930	0	RP5-1163L11.2	RP5-1163L11.2	0	14	n/a	n/a	5.52e-01	1.507
279663433	ENSG00000201185	0	5S_rRNA	5S ribosomal RNA	0	6	n/a	n/a	4.45e-01	1.506
279849875	ENSG00000230979	0	AC079250.1	AC079250.1	0	2	n/a	n/a	4.56e-01	1.505
279503493	ENSG00000180673	0	RP11-323K3.1	RP11-323K3.1	0	4	n/a	n/a	4.34e-01	1.505
279769646	ENSG00000223911	0	AC009480.3	AC009480.3	0	2	n/a	n/a	4.44e-01	1.505
280023502	ENSG00000250240	0	CTD-2154I11.2	CTD-2154I11.2	0	5	n/a	n/a	7.04e-01	1.505
279968284	ENSG00000242659	0	RP11-271C24.2	RP11-271C24.2	0	3	n/a	n/a	4.46e-01	1.505
280104782	ENSG00000257386	0	RP11-56G10.2	RP11-56G10.2	0	12	n/a	n/a	5.31e-01	1.504
279745681	ENSG00000217026	0	RPL10P1	ribosomal protein L10 pseudogene 1	0	21	n/a	n/a	4.36e-01	1.504
1091551	ENSG00000116990	4584	MYCL1	v-myc myelocytomatosis viral oncogene homolog 1, lung carcinoma derived (avian)	4610	1	n/a	n/a	7.40e-01	1.504
279726997	ENSG00000214016	0	RP6-105D16.1	RP6-105D16.1	0	X	n/a	n/a	4.37e-01	1.504
1088168	ENSG00000075223	10365	SEMA3C	sema domain, immunoglobulin domain (Ig), short basic domain, secreted, (semaphorin) 3C	10512	7	n/a	n/a	4.39e-01	1.504
279775326	ENSG00000224345	0	AKIRIN2-AS1	AKIRIN2 antisense RNA 1 (non-protein coding)	0	6	n/a	n/a	5.26e-01	1.503
279889195	ENSG00000234450	0	AC005534.6	AC005534.6	0	7	n/a	n/a	5.93e-01	1.503
279782609	ENSG00000224971	0	SUMO2P3	SMT3 suppressor of mif two 3 homolog 2 (S. cerevisiae) pseudogene 3	0	7	n/a	n/a	5.07e-01	1.503
279919780	ENSG00000237264	0	FTH1P11	ferritin, heavy polypeptide 1 pseudogene 11	0	8	n/a	n/a	5.03e-01	1.502
280020311	ENSG00000249962	0	RP11-80H5.5	RP11-80H5.5	0	10	n/a	n/a	4.47e-01	1.502
279902412	ENSG00000235635	0	AC016644.1	AC016644.1	0	5	n/a	n/a	5.11e-01	1.502
1093713	ENSG00000133874	55648	RNF122	ring finger protein 122	79845	8	n/a	n/a	4.43e-01	1.501
1105797	ENSG00000213005	26003	PTTG3P	pituitary tumor-transforming 3, pseudogene	26255	8	n/a	n/a	4.39e-01	1.501
279691013	ENSG00000205181	0	RP5-1022P6.6	RP5-1022P6.6	0	20	n/a	n/a	5.97e-01	1.501
1102074	ENSG00000182319	81278	PRAGMIN	Tyrosine-protein kinase SgK223	157285	8	n/a	n/a	4.43e-01	1.500
280003920	ENSG00000248626	0	GAPDHP40	glyceraldehyde 3 phosphate dehydrogenase pseudogene 40	0	5	n/a	n/a	4.45e-01	1.500
1087182	ENSG00000012232	2122	EXTL3	exostoses (multiple)-like 3	2137	8	n/a	n/a	5.12e-01	1.500
279839342	ENSG00000230043	0	TMSL6	thymosin-like 6 (pseudogene)	0	20	n/a	n/a	4.58e-01	1.500
1096240	ENSG00000150594	147	ADRA2A	adrenergic, alpha-2A-, receptor	150	10	n/a	n/a	5.45e-01	1.499
1097151	ENSG00000158321	25802	AUTS2	autism susceptibility candidate 2	26053	7	n/a	n/a	4.41e-01	1.499
1099606	ENSG00000169679	695	BUB1	budding uninhibited by benzimidazoles 1 homolog (yeast)	699	2	n/a	n/a	4.98e-01	1.499
1086887	ENSG00000002587	9813	HS3ST1	heparan sulfate (glucosamine) 3-O-sulfotransferase 1	9957	4	n/a	n/a	5.35e-01	1.499
279810377	ENSG00000227383	0	RP11-571F15.2	RP11-571F15.2	0	9	n/a	n/a	5.38e-01	1.498
1099347	ENSG00000168528	110337	SERINC2	serine incorporator 2	347735	1	n/a	n/a	4.37e-01	1.498
1088950	ENSG00000097007	22	ABL1	c-abl oncogene 1, non-receptor tyrosine kinase	25	9	n/a	n/a	5.04e-01	1.498
1099264	ENSG00000168214	3495	RBPJ	recombination signal binding protein for immunoglobulin kappa J region	3516	4	n/a	n/a	5.05e-01	1.497
1095620	ENSG00000145365	60199	TIFA	TRAF-interacting protein with forkhead-associated domain	92610	4	n/a	n/a	5.09e-01	1.497
1094053	ENSG00000135747	60284	ZNF670	zinc finger protein 670	93474	1	n/a	n/a	5.49e-01	1.496
1095141	ENSG00000142197	9836	DOPEY2	dopey family member 2	9980	21	n/a	n/a	5.19e-01	1.495
1094545	ENSG00000138180	34454	CEP55	centrosomal protein 55kDa	55165	10	n/a	n/a	5.34e-01	1.495
1088944	ENSG00000096696	1820	DSP	desmoplakin	1832	6	n/a	n/a	4.43e-01	1.494
279815325	ENSG00000227854	0	RP11-307O1.1	RP11-307O1.1	0	1	n/a	n/a	4.40e-01	1.494
1093401	ENSG00000131771	58363	PPP1R1B	protein phosphatase 1, regulatory (inhibitor) subunit 1B	84152	17	n/a	n/a	5.25e-01	1.493
1092689	ENSG00000126016	81204	AMOT	angiomotin	154796	X	n/a	n/a	5.14e-01	1.493
280008253	ENSG00000248980	0	RP11-87F15.2	RP11-87F15.2	0	4	n/a	n/a	5.46e-01	1.493
279855303	ENSG00000231458	0	AC098850.1	AC098850.1	0	17	n/a	n/a	5.49e-01	1.493
1101234	ENSG00000177463	7139	NR2C2	nuclear receptor subfamily 2, group C, member 2	7182	3	n/a	n/a	5.29e-01	1.493
279899320	ENSG00000235335	0	AC016723.4	AC016723.4	0	2	n/a	n/a	5.01e-01	1.492
1090819	ENSG00000111665	57705	CDCA3	cell division cycle associated 3	83461	12	n/a	n/a	5.05e-01	1.492
1088808	ENSG00000091490	22986	SEL1L3	sel-1 suppressor of lin-12-like 3 (C. elegans)	23231	4	n/a	n/a	5.25e-01	1.492
1087062	ENSG00000007968	1858	E2F2	E2F transcription factor 2	1870	1	n/a	n/a	4.44e-01	1.491
279720193	ENSG00000213216	0	RP11-355O1.7	RP11-355O1.7	0	9	n/a	n/a	4.50e-01	1.491
280128196	ENSG00000259164	0	RP11-463C8.4	RP11-463C8.4	0	14	n/a	n/a	5.47e-01	1.490
280071156	ENSG00000254462	0	TMX2-CTNND1	TMX2-CTNND1 readthrough (non-protein coding)	0	11	n/a	n/a	5.27e-01	1.490
280061257	ENSG00000253744	0	AC025442.3	AC025442.3	0	5	n/a	n/a	4.95e-01	1.490
279734845	ENSG00000214917	0	RP11-53I6.1	RP11-53I6.1	0	18	n/a	n/a	4.48e-01	1.490
280131241	ENSG00000259344	0	RP11-566K19.6	RP11-566K19.6	0	15	n/a	n/a	4.45e-01	1.489
1087857	ENSG00000066735	25902	KIF26A	kinesin family member 26A	26153	14	n/a	n/a	3.46e-01	1.489
279738082	ENSG00000215210	0	RBMXP2	RNA binding motif protein, X-linked pseudogene 2	0	9	n/a	n/a	5.23e-01	1.489
279730287	ENSG00000214389	0	RPS3AP26	ribosomal protein S3a pseudogene 26	0	7	n/a	n/a	4.58e-01	1.489
1090653	ENSG00000110218	23896	PANX1	pannexin 1	24145	11	n/a	n/a	4.38e-01	1.489
279836539	ENSG00000229793	0	RP11-190J1.7	RP11-190J1.7	0	10	n/a	n/a	4.45e-01	1.489
1087840	ENSG00000066279	92030	ASPM	asp (abnormal spindle) homolog, microcephaly associated (Drosophila)	259266	1	n/a	n/a	5.05e-01	1.489
280046141	ENSG00000252248	0	AC093693.1	AC093693.1	0	7	n/a	n/a	5.19e-01	1.489
279934395	ENSG00000238622	0	SNORD97	small nucleolar RNA, C/D box 97	0	11	n/a	n/a	4.48e-01	1.488
279725142	ENSG00000213860	0	AC005062.3	AC005062.3	0	7	n/a	n/a	4.35e-01	1.488
279815299	ENSG00000227850	0	SEPT2P1	septin 2 pseudogene 1	0	1	n/a	n/a	4.36e-01	1.488
1096559	ENSG00000153132	1041	CLGN	calmegin	1047	4	n/a	n/a	5.78e-01	1.488
1090285	ENSG00000107186	8702	MPDZ	multiple PDZ domain protein	8777	9	n/a	n/a	5.26e-01	1.488
279947619	ENSG00000240322	0	AC073342.2	AC073342.2	0	7	n/a	n/a	5.26e-01	1.488
1095480	ENSG00000144354	58113	CDCA7	cell division cycle associated 7	83879	2	n/a	n/a	4.44e-01	1.487
1097235	ENSG00000159023	2020	EPB41	erythrocyte membrane protein band 4.1 (elliptocytosis 1, RH-linked)	2035	1	n/a	n/a	5.06e-01	1.487
279880390	ENSG00000233654	0	AC093388.3	AC093388.3	0	2	n/a	n/a	5.28e-01	1.487
279977663	ENSG00000243679	0	RP11-274B21.3	RP11-274B21.3	0	7	n/a	n/a	3.75e-01	1.486
279862677	ENSG00000232090	0	AC016724.6	AC016724.6	0	2	n/a	n/a	5.21e-01	1.486
1088774	ENSG00000090776	1934	EFNB1	ephrin-B1	1947	X	n/a	n/a	5.05e-01	1.486
280052047	ENSG00000253102	0	RP1-117B12.4	RP1-117B12.4	0	17	n/a	n/a	5.10e-01	1.485
280123593	ENSG00000258903	0	RP11-355I22.2	RP11-355I22.2	0	14	n/a	n/a	3.58e-01	1.485
279780063	ENSG00000224738	0	AC099850.1	AC099850.1	0	17	n/a	n/a	5.48e-01	1.485
1095976	ENSG00000148143	37313	ZNF462	zinc finger protein 462	58499	9	n/a	n/a	4.97e-01	1.485
279845009	ENSG00000230530	0	RP11-697K23.1	RP11-697K23.1	0	3	n/a	n/a	5.07e-01	1.485
1097788	ENSG00000162783	30759	IER5	immediate early response 5	51278	1	n/a	n/a	5.33e-01	1.484
279703709	ENSG00000206760	0	SNORA6	small nucleolar RNA, H/ACA box 6	0	3	n/a	n/a	4.48e-01	1.484
280134966	ENSG00000259544	0	RP11-158M2.2	RP11-158M2.2	0	15	n/a	n/a	4.45e-01	1.484
1107902	ENSG00000231824	151158	C18orf42	chromosome 18 open reading frame 42	642597	18	n/a	n/a	4.49e-01	1.484
1098178	ENSG00000164066	26897	INTU	inturned planar cell polarity effector homolog (Drosophila)	27152	4	n/a	n/a	6.43e-01	1.484
1090669	ENSG00000110395	863	CBL	Cas-Br-M (murine) ecotropic retroviral transforming sequence	867	11	n/a	n/a	5.06e-01	1.484
279861160	ENSG00000231969	0	AC144449.1	AC144449.1	0	2	n/a	n/a	6.06e-01	1.484
280113929	ENSG00000258325	0	RP4-816N1.6	RP4-816N1.6	0	12	n/a	n/a	6.52e-01	1.484
1094368	ENSG00000137310	6901	TCF19	transcription factor 19	6941	6	n/a	n/a	5.06e-01	1.482
280004714	ENSG00000248683	0	AC026271.1	AC026271.1	0	17	n/a	n/a	5.48e-01	1.481
279901592	ENSG00000235554	0	AC005822.1	AC005822.1	0	17	n/a	n/a	4.54e-01	1.481
279957193	ENSG00000241478	0	RP11-598P12.1	RP11-598P12.1	0	3	n/a	n/a	5.04e-01	1.481
279837735	ENSG00000229917	0	AC007014.1	AC007014.1	0	16	n/a	n/a	5.06e-01	1.480
1087743	ENSG00000064042	22753	LIMCH1	LIM and calponin homology domains 1	22998	4	n/a	n/a	4.53e-01	1.480
279881436	ENSG00000233747	0	RP11-219F1.1	RP11-219F1.1	0	2	n/a	n/a	4.38e-01	1.480
1099753	ENSG00000170312	978	CDK1	cyclin-dependent kinase 1	983	10	n/a	n/a	4.34e-01	1.480
1096461	ENSG00000152402	2960	GUCY1A2	guanylate cyclase 1, soluble, alpha 2	2977	11	n/a	n/a	3.53e-01	1.479
279822337	ENSG00000228492	0	RAB11FIP1P1	RAB11 family interacting protein 1 (class I) pseudogene 1	0	X	n/a	n/a	6.12e-01	1.479
279842920	ENSG00000230362	0	RP11-809F4.2	RP11-809F4.2	0	3	n/a	n/a	4.43e-01	1.479
1106130	ENSG00000214670	0	AC007956.1	Full-length cDNA 5-PRIME end of clone CS0CAP004YO05 of Thymus of Homo sapiens (human)	0	14	n/a	n/a	5.43e-01	1.479
279986206	ENSG00000244538	0	RP11-10G12.1	RP11-10G12.1	0	4	n/a	n/a	3.75e-01	1.479
279940846	ENSG00000239528	0	CTB-118N6.1	CTB-118N6.1	0	5	n/a	n/a	4.46e-01	1.478
279941507	ENSG00000239617	0	RP11-302B13.1	RP11-302B13.1	0	12	n/a	n/a	4.46e-01	1.478
279707580	ENSG00000207424	9166	SNORD30	small nucleolar RNA, C/D box 30	9299	11	n/a	n/a	4.43e-01	1.478
279724691	ENSG00000213774	0	AC010904.1	AC010904.1	0	2	n/a	n/a	5.04e-01	1.478
1099318	ENSG00000168411	34448	RFWD3	ring finger and WD repeat domain 3	55159	16	n/a	n/a	5.76e-01	1.478
1091570	ENSG00000117139	10607	KDM5B	lysine (K)-specific demethylase 5B	10765	1	n/a	n/a	5.26e-01	1.477
279770437	ENSG00000223977	0	AC138623.1	AC138623.1	0	2	n/a	n/a	5.29e-01	1.477
1097757	ENSG00000162702	23283	ZNF281	zinc finger protein 281	23528	1	n/a	n/a	5.10e-01	1.476
1091968	ENSG00000120594	59088	PLXDC2	plexin domain containing 2	84898	10	n/a	n/a	5.04e-01	1.476
1101314	ENSG00000177888	111094	ZBTB41	zinc finger and BTB domain containing 41	360023	1	n/a	n/a	3.61e-01	1.476
1107089	ENSG00000226439	0	RP11-621K7.1	RP11-621K7.1	0	4	n/a	n/a	4.34e-01	1.475
279843172	ENSG00000230383	0	AC009245.3	AC009245.3	0	7	n/a	n/a	4.57e-01	1.475
279781183	ENSG00000224855	157129257	OPA1-AS1	OPA1 antisense RNA 1 (non-protein coding)	100873941	3	n/a	n/a	5.07e-01	1.475
1095640	ENSG00000145526	1011	CDH18	cadherin 18, type 2	1016	5	n/a	n/a	5.38e-01	1.475
1100951	ENSG00000176014	58816	TUBB6	tubulin, beta 6 class V	84617	18	n/a	n/a	4.52e-01	1.475
1101185	ENSG00000177200	56006	CHD9	chromodomain helicase DNA binding protein 9	80205	16	n/a	n/a	5.10e-01	1.475
280092397	ENSG00000256034	0	RP11-707G14.1	RP11-707G14.1	0	11	n/a	n/a	5.42e-01	1.474
1092045	ENSG00000121152	23152	NCAPH	non-SMC condensin I complex, subunit H	23397	2	n/a	n/a	4.44e-01	1.474
1091184	ENSG00000114423	864	CBLB	Cas-Br-M (murine) ecotropic retroviral transforming sequence b	868	3	n/a	n/a	5.42e-01	1.474
1088274	ENSG00000077809	2952	GTF2I	general transcription factor IIi	2969	7	n/a	n/a	5.49e-01	1.474
280136559	ENSG00000259653	0	RP11-616K22.3	RP11-616K22.3	0	15	n/a	n/a	4.99e-01	1.474
279927315	ENSG00000237868	0	AC097533.1	AC097533.1	0	4	n/a	n/a	6.85e-01	1.473
1090681	ENSG00000110492	4167	MDK	midkine (neurite growth-promoting factor 2)	4192	11	n/a	n/a	4.43e-01	1.473
1091931	ENSG00000120278	36753	PLEKHG1	pleckstrin homology domain containing, family G (with RhoGef domain) member 1	57480	6	n/a	n/a	4.71e-01	1.473
1108315	ENSG00000234444	169673	ZNF736	zinc finger protein 736	728927	7	n/a	n/a	5.37e-01	1.472
1103564	ENSG00000188486	2997	H2AFX	H2A histone family, member X	3014	11	n/a	n/a	4.39e-01	1.472
1094787	ENSG00000139668	77714	WDFY2	WD repeat and FYVE domain containing 2	115825	13	n/a	n/a	6.13e-01	1.472
279904764	ENSG00000235875	0	ARHGEF7-AS2	ARHGEF7 antisense RNA 2 (non-protein coding)	0	13	n/a	n/a	6.23e-01	1.471
1098263	ENSG00000164292	22592	RHOBTB3	Rho-related BTB domain containing 3	22836	5	n/a	n/a	5.09e-01	1.471
280070669	ENSG00000254422	0	RP11-864G5.3	RP11-864G5.3	0	11	n/a	n/a	3.64e-01	1.471
1100725	ENSG00000174804	8264	FZD4	frizzled family receptor 4	8322	11	n/a	n/a	5.60e-01	1.471
279705144	ENSG00000207008	0	SNORA54	small nucleolar RNA, H/ACA box 54	0	11	n/a	n/a	4.70e-01	1.471
1088862	ENSG00000092847	26271	EIF2C1	eukaryotic translation initiation factor 2C, 1	26523	1	n/a	n/a	5.00e-01	1.470
1100082	ENSG00000171649	94249	ZIK1	zinc finger protein interacting with K protein 1 homolog (mouse)	284307	19	n/a	n/a	5.26e-01	1.470
1099243	ENSG00000168079	94799	SCARA5	scavenger receptor class A, member 5 (putative)	286133	8	n/a	n/a	4.40e-01	1.470
280072973	ENSG00000254595	0	CTD-2010I16.1	CTD-2010I16.1	0	11	n/a	n/a	5.06e-01	1.470
1101079	ENSG00000176692	2287	FOXC2	forkhead box C2 (MFH-1, mesenchyme forkhead 1)	2303	16	n/a	n/a	4.39e-01	1.470
1087552	ENSG00000050438	9357	SLC4A8	solute carrier family 4, sodium bicarbonate cotransporter, member 8	9498	12	n/a	n/a	5.09e-01	1.470
279996363	ENSG00000247763	0	RP11-447H19.1	RP11-447H19.1	0	5	n/a	n/a	4.49e-01	1.469
279863644	ENSG00000232172	0	RP11-57C19.2	RP11-57C19.2	0	9	n/a	n/a	3.62e-01	1.469
1091172	ENSG00000114346	1882	ECT2	epithelial cell transforming sequence 2 oncogene	1894	3	n/a	n/a	5.21e-01	1.469
1096693	ENSG00000154310	22798	TNIK	TRAF2 and NCK interacting kinase	23043	3	n/a	n/a	5.17e-01	1.469
279832028	ENSG00000229368	0	AC090587.4	AC090587.4	0	11	n/a	n/a	5.18e-01	1.469
279753437	ENSG00000221366	0	MIR1306	microRNA 1306	0	22	n/a	n/a	5.23e-01	1.469
1090168	ENSG00000106278	5771	PTPRZ1	protein tyrosine phosphatase, receptor-type, Z polypeptide 1	5803	7	n/a	n/a	4.58e-01	1.468
1091740	ENSG00000118702	2675	GHRH	growth hormone releasing hormone	2691	20	n/a	n/a	4.41e-01	1.468
279836058	ENSG00000229743	1014001	AC018730.3	AC018730.3	100128131	2	n/a	n/a	5.37e-01	1.467
1108758	ENSG00000237456	0	RP11-154D3.1	RP11-154D3.1	0	3	n/a	n/a	4.37e-01	1.467
279827490	ENSG00000228957	0	RP11-23J9.3	RP11-23J9.3	0	9	n/a	n/a	4.36e-01	1.467
279863498	ENSG00000232157	0	RP1-187N21.2	RP1-187N21.2	0	6	n/a	n/a	4.35e-01	1.467
280094628	ENSG00000256302	0	RP11-705C15.5	RP11-705C15.5	0	12	n/a	n/a	5.23e-01	1.466
279863363	ENSG00000232149	0	FERP1	fer (fps/fes related) tyrosine kinase (phosphoprotein NCP94) pseudogene 1	0	X	n/a	n/a	5.58e-01	1.466
1095673	ENSG00000145780	36208	FEM1C	fem-1 homolog c (C. elegans)	56929	5	n/a	n/a	5.28e-01	1.466
1095547	ENSG00000144791	8886	LIMD1	LIM domains containing 1	8994	3	n/a	n/a	5.06e-01	1.465
279995367	ENSG00000247330	0	AL355999.1	AL355999.1	0	1	n/a	n/a	7.14e-01	1.465
1093763	ENSG00000134207	80700	SYT6	synaptotagmin VI	148281	1	n/a	n/a	5.44e-01	1.465
1090527	ENSG00000109099	5344	PMP22	peripheral myelin protein 22	5376	17	n/a	n/a	4.39e-01	1.465
280046288	ENSG00000252269	0	U4atac	U4atac minor spliceosomal RNA	0	12	n/a	n/a	4.63e-01	1.465
280116719	ENSG00000258508	0	RP11-73E17.1	RP11-73E17.1	0	14	n/a	n/a	5.45e-01	1.465
1101732	ENSG00000180423	93900	HARBI1	harbinger transposase derived 1	283254	11	n/a	n/a	5.50e-01	1.464
1096638	ENSG00000153944	79007	MSI2	musashi homolog 2 (Drosophila)	124540	17	n/a	n/a	5.09e-01	1.464
280047989	ENSG00000252516	0	RN5S82	RNA, 5S ribosomal 82	0	1	n/a	n/a	5.25e-01	1.464
1094204	ENSG00000136518	83	ACTL6A	actin-like 6A	86	3	n/a	n/a	4.95e-01	1.463
1090840	ENSG00000111728	6453	ST8SIA1	ST8 alpha-N-acetyl-neuraminide alpha-2,8-sialyltransferase 1	6489	12	n/a	n/a	5.52e-01	1.462
1095336	ENSG00000143476	30994	DTL	denticleless homolog (Drosophila)	51514	1	n/a	n/a	5.05e-01	1.462
280033595	ENSG00000251037	0	AC006157.2	AC006157.2	0	Y	n/a	n/a	4.57e-01	1.462
1100574	ENSG00000173926	77655	MARCH3	membrane-associated ring finger (C3HC4) 3	115123	5	n/a	n/a	4.55e-01	1.462
1089743	ENSG00000103888	36490	KIAA1199	KIAA1199	57214	15	n/a	n/a	4.35e-01	1.462
280080787	ENSG00000255090	0	RP11-820L6.1	RP11-820L6.1	0	11	n/a	n/a	5.27e-01	1.461
280083474	ENSG00000255248	0	RP11-166D19.1	RP11-166D19.1	0	11	n/a	n/a	4.94e-01	1.461
279912052	ENSG00000236533	0	AC009413.2	AC009413.2	0	2	n/a	n/a	4.54e-01	1.461
279912198	ENSG00000236546	0	RP1-118J21.5	RP1-118J21.5	0	1	n/a	n/a	5.55e-01	1.460
1101419	ENSG00000178502	34464	KLHL11	kelch-like 11 (Drosophila)	55175	17	n/a	n/a	5.37e-01	1.460
1091859	ENSG00000119772	1776	DNMT3A	DNA (cytosine-5-)-methyltransferase 3 alpha	1788	2	n/a	n/a	5.11e-01	1.460
280086044	ENSG00000255422	0	AP002954.4	AP002954.4	0	11	n/a	n/a	4.56e-01	1.460
280071030	ENSG00000254454	0	RCC2P6	regulator of chromosome condensation 2 pseudogene 6	0	11	n/a	n/a	5.63e-01	1.459
1092243	ENSG00000123080	1025	CDKN2C	cyclin-dependent kinase inhibitor 2C (p18, inhibits CDK4)	1031	1	n/a	n/a	4.36e-01	1.459
1088793	ENSG00000091129	4866	NRCAM	neuronal cell adhesion molecule	4897	7	n/a	n/a	4.39e-01	1.459
279746497	ENSG00000217557	0	RP11-157L10.1	RP11-157L10.1	0	6	n/a	n/a	5.13e-01	1.458
279997777	ENSG00000248126	0	CTD-2012J19.2	CTD-2012J19.2	0	5	n/a	n/a	4.95e-01	1.458
1090164	ENSG00000106261	7543	ZKSCAN1	zinc finger with KRAB and SCAN domains 1	7586	7	n/a	n/a	5.29e-01	1.458
1101494	ENSG00000178966	55812	RMI1	RMI1, RecQ mediated genome instability 1, homolog (S. cerevisiae)	80010	9	n/a	n/a	4.35e-01	1.458
1100086	ENSG00000171681	35018	ATF7IP	activating transcription factor 7 interacting protein	55729	12	n/a	n/a	4.47e-01	1.458
1103347	ENSG00000187650	125216	VMAC	vimentin-type intermediate filament associated coiled-coil protein	400673	19	n/a	n/a	4.95e-01	1.457
1106039	ENSG00000214280	0	RP11-553K23.2	RP11-553K23.2	0	3	n/a	n/a	5.58e-01	1.457
280073753	ENSG00000254644	0	RP11-5A11.2	RP11-5A11.2	0	8	n/a	n/a	5.95e-01	1.457
279703093	ENSG00000206653	9164	SNORD29	small nucleolar RNA, C/D box 29	9297	11	n/a	n/a	3.82e-01	1.457
280080498	ENSG00000255073	0	ZFP91-CNTF	ZFP91-CNTF readthrough (non-protein coding)	0	11	n/a	n/a	5.09e-01	1.456
1097259	ENSG00000159200	1815	RCAN1	regulator of calcineurin 1	1827	21	n/a	n/a	5.11e-01	1.455
280013984	ENSG00000249485	0	RBBP4P1	retinoblastoma binding protein 4 pseudogene 1	0	5	n/a	n/a	4.44e-01	1.455
279846526	ENSG00000230659	0	RP11-466F5.9	RP11-466F5.9	0	1	n/a	n/a	4.47e-01	1.455
1096823	ENSG00000155561	22920	NUP205	nucleoporin 205kDa	23165	7	n/a	n/a	5.57e-01	1.455
279906433	ENSG00000236031	0	RP11-269F20.1	RP11-269F20.1	0	1	n/a	n/a	4.39e-01	1.455
279694526	ENSG00000205559	1016992	CTA-384D8.20	CTA-384D8.20	100144603	22	n/a	n/a	5.08e-01	1.455
1089452	ENSG00000101752	36807	MIB1	mindbomb homolog 1 (Drosophila)	57534	18	n/a	n/a	4.38e-01	1.454
279758593	ENSG00000222071	0	MIR1915	microRNA 1915	0	10	n/a	n/a	4.76e-01	1.454
1092242	ENSG00000123066	23144	MED13L	mediator complex subunit 13-like	23389	12	n/a	n/a	4.44e-01	1.454
1100456	ENSG00000173320	36256	STOX2	storkhead box 2	56977	4	n/a	n/a	5.04e-01	1.454
1100236	ENSG00000172318	8638	B3GALT1	UDP-Gal:betaGlcNAc beta 1,3-galactosyltransferase, polypeptide 1	8708	2	n/a	n/a	4.37e-01	1.454
1101874	ENSG00000181218	60226	HIST3H2A	histone cluster 3, H2a	92815	1	n/a	n/a	4.41e-01	1.454
279708889	ENSG00000207690	1013207	MIR630	microRNA 630	693215	15	n/a	n/a	4.46e-01	1.454
1088109	ENSG00000073614	5895	KDM5A	lysine (K)-specific demethylase 5A	5927	12	n/a	n/a	5.19e-01	1.454
1098708	ENSG00000166086	57942	JAM3	junctional adhesion molecule 3	83700	11	n/a	n/a	7.06e-01	1.454
279724879	ENSG00000213791	0	RP11-941H19.2	RP11-941H19.2	0	8	n/a	n/a	5.01e-01	1.453
1091153	ENSG00000114115	5915	RBP1	retinol binding protein 1, cellular	5947	3	n/a	n/a	4.58e-01	1.453
279479626	ENSG00000177236	0	AP006621.1	AP006621.1	0	11	n/a	n/a	4.32e-01	1.453
1093750	ENSG00000134138	4187	MEIS2	Meis homeobox 2	4212	15	n/a	n/a	4.61e-01	1.452
279822422	ENSG00000228501	0	RPL15P18	ribosomal protein L15 pseudogene 18	0	13	n/a	n/a	4.55e-01	1.452
1103023	ENSG00000186185	80568	KIF18B	kinesin family member 18B	146909	17	n/a	n/a	4.33e-01	1.452
1094003	ENSG00000135476	9556	ESPL1	extra spindle pole bodies homolog 1 (S. cerevisiae)	9700	12	n/a	n/a	5.06e-01	1.452
279832711	ENSG00000229422	0	RP11-262H14.5	RP11-262H14.5	0	9	n/a	n/a	5.20e-01	1.452
1103701	ENSG00000188994	22791	ZNF292	zinc finger protein 292	23036	6	n/a	n/a	4.97e-01	1.451
280070719	ENSG00000254428	0	RP11-110I1.11	RP11-110I1.11	0	11	n/a	n/a	4.36e-01	1.451
1093573	ENSG00000132821	79288	VSTM2L	V-set and transmembrane domain containing 2 like	128434	20	n/a	n/a	3.98e-01	1.451
280116214	ENSG00000258472	0	RP11-192H23.4	Uncharacterized protein	0	17	n/a	n/a	4.40e-01	1.451
280080366	ENSG00000255059	0	AP000620.1	AP000620.1	0	11	n/a	n/a	4.35e-01	1.451
1095760	ENSG00000146352	79617	CLVS2	clavesin 2	134829	6	n/a	n/a	4.44e-01	1.451
1096829	ENSG00000155640	25897	C10orf12	chromosome 10 open reading frame 12	26148	10	n/a	n/a	4.94e-01	1.451
279799513	ENSG00000226438	0	RP11-420K8.1	RP11-420K8.1	0	1	n/a	n/a	4.95e-01	1.451
1095340	ENSG00000143494	55608	VASH2	vasohibin 2	79805	1	n/a	n/a	4.44e-01	1.451
279755215	ENSG00000221676	1017094	RNU6ATAC	RNA, U6atac small nuclear (U12-dependent splicing)	100151684	9	n/a	n/a	3.75e-01	1.451
280057796	ENSG00000253520	0	RP11-798K23.5	RP11-798K23.5	0	5	n/a	n/a	5.50e-01	1.450
279769552	ENSG00000223901	0	AP001469.5	AP001469.5	0	21	n/a	n/a	5.60e-01	1.450
1104700	ENSG00000198719	28250	DLL1	delta-like 1 (Drosophila)	28514	6	n/a	n/a	4.43e-01	1.450
1103484	ENSG00000188153	1278	COL4A5	collagen, type IV, alpha 5	1287	X	n/a	n/a	4.45e-01	1.449
279785221	ENSG00000225216	0	AC007362.3	AC007362.3	0	2	n/a	n/a	4.35e-01	1.449
1096926	ENSG00000156427	8740	FGF18	fibroblast growth factor 18	8817	5	n/a	n/a	5.05e-01	1.449
1099858	ENSG00000170779	34327	CDCA4	cell division cycle associated 4	55038	14	n/a	n/a	5.76e-01	1.449
279938356	ENSG00000239246	0	RP11-464D20.2	RP11-464D20.2	0	17	n/a	n/a	4.46e-01	1.449
279850077	ENSG00000231006	0	CTB-54D4.1	CTB-54D4.1	0	7	n/a	n/a	4.40e-01	1.449
1088966	ENSG00000099284	34795	H2AFY2	H2A histone family, member Y2	55506	10	n/a	n/a	4.48e-01	1.448
279932626	ENSG00000238334	0	snoU13	Small nucleolar RNA U13	0	5	n/a	n/a	4.39e-01	1.448
279784907	ENSG00000225193	0	RPS12P26	ribosomal protein S12 pseudogene 26	0	15	n/a	n/a	4.47e-01	1.448
279883808	ENSG00000233961	0	RP11-87H9.2	RP11-87H9.2	0	9	n/a	n/a	5.16e-01	1.447
1098828	ENSG00000166483	7422	WEE1	WEE1 homolog (S. pombe)	7465	11	n/a	n/a	5.37e-01	1.447
1108322	ENSG00000234498	122731	RP11-392P7.2	RP11-392P7.2	387841	12	n/a	n/a	3.97e-01	1.447
278998202	ENSG00000131797	1001774	KIAA0664L3	KIAA0664-like 3	100132341	16	n/a	n/a	5.06e-01	1.447
279915555	ENSG00000236869	0	RP11-944L7.4	RP11-944L7.4	0	3	n/a	n/a	5.23e-01	1.447
1091129	ENSG00000113810	9906	SMC4	structural maintenance of chromosomes 4	10051	3	n/a	n/a	5.04e-01	1.446
279720656	ENSG00000213293	0	CTD-2666L21.3	CTD-2666L21.3	0	19	n/a	n/a	4.43e-01	1.446
279995447	ENSG00000247373	0	RP11-486O12.2	RP11-486O12.2	0	12	n/a	n/a	5.50e-01	1.446
1106542	ENSG00000221923	125242	ZNF880	zinc finger protein 880	400713	19	n/a	n/a	4.87e-01	1.446
1101752	ENSG00000180537	85783	RNF182	ring finger protein 182	221687	6	n/a	n/a	4.95e-01	1.446
1098784	ENSG00000166341	8573	DCHS1	dachsous 1 (Drosophila)	8642	11	n/a	n/a	3.45e-01	1.446
1088872	ENSG00000093009	8260	CDC45	cell division cycle 45 homolog (S. cerevisiae)	8318	22	n/a	n/a	4.43e-01	1.445
279997043	ENSG00000248017	0	AC026449.1	AC026449.1	0	5	n/a	n/a	5.10e-01	1.445
279855800	ENSG00000231503	0	RP11-118B22.3	RP11-118B22.3	0	12	n/a	n/a	3.94e-01	1.445
279890461	ENSG00000234558	0	API5P1	API5 pseudogene 1	0	X	n/a	n/a	4.42e-01	1.445
280068064	ENSG00000254236	0	KB-1639H6.2	KB-1639H6.2	0	8	n/a	n/a	5.21e-01	1.445
279979037	ENSG00000243787	0	AC126544.2	AC126544.2	0	17	n/a	n/a	5.61e-01	1.444
1089911	ENSG00000105011	35012	ASF1B	ASF1 anti-silencing function 1 homolog B (S. cerevisiae)	55723	19	n/a	n/a	4.39e-01	1.444
280059577	ENSG00000253649	0	RP11-981G7.4	RP11-981G7.4	0	8	n/a	n/a	4.36e-01	1.444
1094914	ENSG00000140538	4885	NTRK3	neurotrophic tyrosine kinase, receptor, type 3	4916	15	n/a	n/a	5.02e-01	1.444
279932098	ENSG00000238274	0	LINC00340	long intergenic non-protein coding RNA 340	0	6	n/a	n/a	4.49e-01	1.443
279942524	ENSG00000239719	0	RP4-800G7.1	RP4-800G7.1	0	7	n/a	n/a	4.44e-01	1.443
1088124	ENSG00000074047	2719	GLI2	GLI family zinc finger 2	2736	2	n/a	n/a	4.44e-01	1.443
280095940	ENSG00000256448	0	RP11-809N8.4	RP11-809N8.4	0	11	n/a	n/a	4.45e-01	1.443
280032319	ENSG00000250939	0	AC034198.7	AC034198.7	0	3	n/a	n/a	1.02e+00	1.443
279736891	ENSG00000215088	0	RPS5P3	ribosomal protein S5 pseudogene 3	0	21	n/a	n/a	5.09e-01	1.443
1099173	ENSG00000167842	54843	MIS12	MIS12, MIND kinetochore complex component, homolog (S. pombe)	79003	17	n/a	n/a	5.30e-01	1.443
1098229	ENSG00000164171	3648	ITGA2	integrin, alpha 2 (CD49B, alpha 2 subunit of VLA-2 receptor)	3673	5	n/a	n/a	5.04e-01	1.442
1095638	ENSG00000145495	10153	MARCH6	membrane-associated ring finger (C3HC4) 6	10299	5	n/a	n/a	3.48e-01	1.442
1091647	ENSG00000117650	4725	NEK2	NIMA (never in mitosis gene a)-related kinase 2	4751	1	n/a	n/a	4.97e-01	1.442
1105944	ENSG00000213931	3029	HBE1	hemoglobin, epsilon 1	3046	11	n/a	n/a	4.43e-01	1.442
1103538	ENSG00000188375	133313	H3F3C	H3 histone, family 3C	440093	12	n/a	n/a	4.45e-01	1.442
280059406	ENSG00000253641	0	RP11-981G7.2	RP11-981G7.2	0	8	n/a	n/a	4.34e-01	1.442
1099123	ENSG00000167693	40960	NXN	nucleoredoxin	64359	17	n/a	n/a	4.95e-01	1.442
279785387	ENSG00000225236	0	AP000936.5	AP000936.5	0	11	n/a	n/a	4.37e-01	1.441
1098388	ENSG00000164758	59902	MED30	mediator complex subunit 30	90390	8	n/a	n/a	4.36e-01	1.440
279786371	ENSG00000225313	0	RP11-415J8.3	RP11-415J8.3	0	1	n/a	n/a	5.05e-01	1.440
1090667	ENSG00000110367	1644	DDX6	DEAD (Asp-Glu-Ala-Asp) box polypeptide 6	1656	11	n/a	n/a	4.36e-01	1.440
1096038	ENSG00000148600	60149	CDHR1	cadherin-related family member 1	92211	10	n/a	n/a	5.08e-01	1.440
1088032	ENSG00000071564	6889	TCF3	transcription factor 3 (E2A immunoglobulin enhancer binding factors E12/E47)	6929	19	n/a	n/a	3.49e-01	1.439
1099671	ENSG00000169925	7971	BRD3	bromodomain containing 3	8019	9	n/a	n/a	5.47e-01	1.439
1098167	ENSG00000164045	988	CDC25A	cell division cycle 25 homolog A (S. pombe)	993	3	n/a	n/a	5.49e-01	1.439
1101400	ENSG00000178385	123258	PLEKHM3	pleckstrin homology domain containing, family M, member 3	389072	2	n/a	n/a	5.06e-01	1.439
1097716	ENSG00000162576	33878	MXRA8	matrix-remodelling associated 8	54587	1	n/a	n/a	5.07e-01	1.438
1087967	ENSG00000070018	4015	LRP6	low density lipoprotein receptor-related protein 6	4040	12	n/a	n/a	5.45e-01	1.438
1095890	ENSG00000147402	35167	GABRQ	gamma-aminobutyric acid (GABA) receptor, theta	55879	X	n/a	n/a	4.98e-01	1.438
1094851	ENSG00000140199	9846	SLC12A6	solute carrier family 12 (potassium/chloride transporters), member 6	9990	15	n/a	n/a	4.44e-01	1.437
280132196	ENSG00000259394	0	RP11-244F12.1	RP11-244F12.1	0	15	n/a	n/a	4.43e-01	1.437
279901626	ENSG00000235559	0	NOL5BP	NOL5BP	0	6	n/a	n/a	4.02e-01	1.437
279749692	ENSG00000219642	0	BMPR1APS1	bone morphogenetic protein receptor, type IA pseudogene 1	0	6	n/a	n/a	5.46e-01	1.436
279772984	ENSG00000224152	0	AC009506.1	AC009506.1	0	2	n/a	n/a	5.27e-01	1.436
1092376	ENSG00000124177	58392	CHD6	chromodomain helicase DNA binding protein 6	84181	20	n/a	n/a	5.37e-01	1.436
280008696	ENSG00000249014	0	HMGN2P4	high mobility group nucleosomal binding domain 2 pseudogene 4	0	5	n/a	n/a	4.98e-01	1.436
280005272	ENSG00000248719	0	RP11-377G16.2	RP11-377G16.2	0	4	n/a	n/a	5.45e-01	1.436
1101367	ENSG00000178177	90182	LCORL	ligand dependent nuclear receptor corepressor-like	254251	4	n/a	n/a	5.17e-01	1.436
279954000	ENSG00000241115	0	AP001347.1	AP001347.1	0	21	n/a	n/a	3.68e-01	1.435
280017727	ENSG00000249784	0	SCARNA22	small Cajal body-specific RNA 22	0	4	n/a	n/a	4.34e-01	1.435
280044475	ENSG00000252006	0	SCARNA23	Small Cajal body specific RNA 23	0	4	n/a	n/a	4.34e-01	1.435
1088252	ENSG00000077264	5031	PAK3	p21 protein (Cdc42/Rac)-activated kinase 3	5063	X	n/a	n/a	3.54e-01	1.435
1087850	ENSG00000066468	2248	FGFR2	fibroblast growth factor receptor 2	2263	10	n/a	n/a	4.57e-01	1.435
1091050	ENSG00000113231	8553	PDE8B	phosphodiesterase 8B	8622	5	n/a	n/a	6.08e-01	1.434
280039457	ENSG00000251495	0	PPIAP11	peptidylprolyl isomerase A (cyclophilin A) pseudogene 11	0	5	n/a	n/a	4.95e-01	1.434
1100793	ENSG00000175155	122956	YPEL2	yippee-like 2 (Drosophila)	388403	17	n/a	n/a	5.50e-01	1.434
280081033	ENSG00000255103	151558	KIAA0754	KIAA0754	643314	1	n/a	n/a	5.04e-01	1.434
1101114	ENSG00000176887	6624	SOX11	SRY (sex determining region Y)-box 11	6664	2	n/a	n/a	4.95e-01	1.434
1102349	ENSG00000183496	58416	MEX3B	mex-3 homolog B (C. elegans)	84206	15	n/a	n/a	5.06e-01	1.433
279993534	ENSG00000246634	0	AC068152.2	AC068152.2	0	17	n/a	n/a	7.17e-01	1.433
279704374	ENSG00000206870	0	U6	U6 spliceosomal RNA	0	14	n/a	n/a	4.44e-01	1.433
1092762	ENSG00000126787	9643	DLGAP5	discs, large (Drosophila) homolog-associated protein 5	9787	14	n/a	n/a	4.36e-01	1.432
280082105	ENSG00000255164	0	RP5-1047A19.4	Uncharacterized protein	0	8	n/a	n/a	5.13e-01	1.432
280022769	ENSG00000250162	0	CSNK1A1P3	casein kinase 1, alpha 1 pseudogene 3	0	5	n/a	n/a	6.20e-01	1.432
1091639	ENSG00000117602	10964	RCAN3	RCAN family member 3	11123	1	n/a	n/a	4.61e-01	1.432
1103605	ENSG00000188647	119609	PTAR1	protein prenyltransferase alpha subunit repeat containing 1	375743	9	n/a	n/a	5.09e-01	1.432
279728023	ENSG00000214111	0	RP1-258N20.3	RP1-258N20.3	0	X	n/a	n/a	4.35e-01	1.431
279748058	ENSG00000218582	0	GAPDHP63	glyceraldehyde 3 phosphate dehydrogenase pseudogene 63	0	6	n/a	n/a	4.40e-01	1.431
1099645	ENSG00000169855	6059	ROBO1	roundabout, axon guidance receptor, homolog 1 (Drosophila)	6091	3	n/a	n/a	4.96e-01	1.431
279822508	ENSG00000228509	0	AC006460.2	AC006460.2	0	2	n/a	n/a	6.19e-01	1.431
279981679	ENSG00000244056	0	AC136704.2	AC136704.2	0	15	n/a	n/a	3.82e-01	1.431
1098509	ENSG00000165244	83387	ZNF367	zinc finger protein 367	195828	9	n/a	n/a	5.48e-01	1.431
279787377	ENSG00000225416	0	AC104843.3	AC104843.3	0	7	n/a	n/a	5.08e-01	1.431
1095600	ENSG00000145242	2029	EPHA5	EPH receptor A5	2044	4	n/a	n/a	4.39e-01	1.431
1102462	ENSG00000183856	79266	IQGAP3	IQ motif containing GTPase activating protein 3	128239	1	n/a	n/a	4.96e-01	1.430
1095937	ENSG00000147676	0	MAL2	mal, T-cell differentiation protein 2 (gene/pseudogene)	0	8	n/a	n/a	4.46e-01	1.430
280128317	ENSG00000259172	0	RP11-299G20.2	RP11-299G20.2	0	15	n/a	n/a	4.34e-01	1.430
279875491	ENSG00000233230	0	AC079807.2	AC079807.2	0	2	n/a	n/a	4.35e-01	1.430
1102956	ENSG00000185942	94817	NKAIN3	Na+/K+ transporting ATPase interacting 3	286183	8	n/a	n/a	5.56e-01	1.429
279851873	ENSG00000231165	0	RP11-384P7.3	RP11-384P7.3	0	9	n/a	n/a	4.78e-01	1.429
1091799	ENSG00000119403	25896	PHF19	PHD finger protein 19	26147	9	n/a	n/a	4.39e-01	1.429
1095318	ENSG00000143401	57293	ANP32E	acidic (leucine-rich) nuclear phosphoprotein 32 family, member E	81611	1	n/a	n/a	4.43e-01	1.429
1099015	ENSG00000167258	31235	CDK12	cyclin-dependent kinase 12	51755	17	n/a	n/a	5.41e-01	1.429
279713773	ENSG00000211825	0	TRDJ1	T cell receptor delta joining 1	0	14	n/a	n/a	4.57e-01	1.429
279939181	ENSG00000239344	0	RP11-771F20.1	RP11-771F20.1	0	8	n/a	n/a	4.51e-01	1.429
280060602	ENSG00000253729	5559	PRKDC	protein kinase, DNA-activated, catalytic polypeptide	5591	8	n/a	n/a	5.02e-01	1.429
280108853	ENSG00000257800	0	RP11-287D1.1	RP11-287D1.1	0	2	n/a	n/a	4.46e-01	1.428
1103717	ENSG00000189056	5617	RELN	reelin	5649	7	n/a	n/a	4.25e-01	1.428
1102116	ENSG00000182504	55401	CEP97	centrosomal protein 97kDa	79598	3	n/a	n/a	5.09e-01	1.428
1098871	ENSG00000166704	55897	ZNF606	zinc finger protein 606	80095	19	n/a	n/a	5.30e-01	1.428
1095014	ENSG00000141314	81544	RHBDL3	rhomboid, veinlet-like 3 (Drosophila)	162494	17	n/a	n/a	4.39e-01	1.427
279973615	ENSG00000243302	0	RP11-274B21.2	RP11-274B21.2	0	7	n/a	n/a	4.52e-01	1.427
1102568	ENSG00000184347	6549	SLIT3	slit homolog 3 (Drosophila)	6586	5	n/a	n/a	4.46e-01	1.426
279708231	ENSG00000207556	0	MIR636	microRNA 636	0	17	n/a	n/a	3.52e-01	1.426
280124114	ENSG00000258936	0	CXADRP2	coxsackie virus and adenovirus receptor pseudogene 2	0	15	n/a	n/a	3.50e-01	1.426
280020467	ENSG00000249981	0	RP11-136K7.1	RP11-136K7.1	0	5	n/a	n/a	6.24e-01	1.426
1104357	ENSG00000197697	8286	HIST1H2BE	histone cluster 1, H2be	8344	6	n/a	n/a	4.38e-01	1.426
1096854	ENSG00000155886	25520	SLC24A2	solute carrier family 24 (sodium/potassium/calcium exchanger), member 2	25769	9	n/a	n/a	4.97e-01	1.425
279908499	ENSG00000236229	0	VEZF1P1	vascular endothelial zinc finger 1 pseudogene 1	0	3	n/a	n/a	7.03e-01	1.425
1088512	ENSG00000084710	22734	EFR3B	EFR3 homolog B (S. cerevisiae)	22979	2	n/a	n/a	4.66e-01	1.425
1096106	ENSG00000149212	80328	SESN3	sestrin 3	143686	11	n/a	n/a	4.34e-01	1.424
1104293	ENSG00000197479	35408	PCDHB11	protocadherin beta 11	56125	5	n/a	n/a	5.05e-01	1.423
280062761	ENSG00000253861	0	CTC-293A9.2	CTC-293A9.2	0	5	n/a	n/a	4.45e-01	1.423
1099872	ENSG00000170836	8427	PPM1D	protein phosphatase, Mg2+/Mn2+ dependent, 1D	8493	17	n/a	n/a	5.15e-01	1.423
279909300	ENSG00000236297	0	RP11-175P19.2	RP11-175P19.2	0	3	n/a	n/a	4.99e-01	1.422
1100794	ENSG00000175161	90115	CADM2	cell adhesion molecule 2	253559	3	n/a	n/a	3.98e-01	1.422
1094888	ENSG00000140443	3460	IGF1R	insulin-like growth factor 1 receptor	3480	15	n/a	n/a	4.34e-01	1.422
279868022	ENSG00000232587	0	EEF1A1P3	eukaryotic translation elongation factor 1 alpha 1 pseudogene 3	0	13	n/a	n/a	4.35e-01	1.422
1095507	ENSG00000144554	2162	FANCD2	Fanconi anemia, complementation group D2	2177	3	n/a	n/a	5.10e-01	1.422
279925922	ENSG00000237757	0	EEF1A1P30	eukaryotic translation elongation factor 1 alpha 1 pseudogene 30	0	X	n/a	n/a	4.44e-01	1.421
1093048	ENSG00000129422	36782	MTUS1	microtubule associated tumor suppressor 1	57509	8	n/a	n/a	4.39e-01	1.421
1093290	ENSG00000131016	9448	AKAP12	A kinase (PRKA) anchor protein 12	9590	6	n/a	n/a	4.44e-01	1.421
1089482	ENSG00000101958	2725	GLRA2	glycine receptor, alpha 2	2742	X	n/a	n/a	5.04e-01	1.421
1091014	ENSG00000112852	35416	PCDHB2	protocadherin beta 2	56133	5	n/a	n/a	5.26e-01	1.421
280060383	ENSG00000253710	133354	ALG11	asparagine-linked glycosylation 11, alpha-1,2-mannosyltransferase homolog (yeast)	440138	13	n/a	n/a	5.60e-01	1.421
1104106	ENSG00000196924	2300	FLNA	filamin A, alpha	2316	X	n/a	n/a	3.61e-01	1.420
279992307	ENSG00000246181	0	AC022409.1	AC022409.1	0	19	n/a	n/a	4.45e-01	1.420
279850208	ENSG00000231017	0	AC013404.1	AC013404.1	0	2	n/a	n/a	5.04e-01	1.420
1100210	ENSG00000172201	3380	ID4	inhibitor of DNA binding 4, dominant negative helix-loop-helix protein	3400	6	n/a	n/a	5.11e-01	1.420
279842939	ENSG00000230364	0	RP4-560B9.1	RP4-560B9.1	0	1	n/a	n/a	4.36e-01	1.420
279951826	ENSG00000240821	0	RP11-352G18.1	RP11-352G18.1	0	15	n/a	n/a	3.89e-01	1.420
279948849	ENSG00000240459	0	RP11-477G18.1	RP11-477G18.1	0	4	n/a	n/a	4.34e-01	1.420
279932328	ENSG00000238286	0	SLC35E1P1	solute carrier family 35, member E1 pseudogene 1	0	13	n/a	n/a	4.34e-01	1.420
1096356	ENSG00000151612	81065	ZNF827	zinc finger protein 827	152485	4	n/a	n/a	5.26e-01	1.420
1091024	ENSG00000112977	1599	DAP	death-associated protein	1611	5	n/a	n/a	4.72e-01	1.419
1101408	ENSG00000178409	36946	BEND3	BEN domain containing 3	57673	6	n/a	n/a	5.19e-01	1.419
1101401	ENSG00000178386	7722	ZNF223	zinc finger protein 223	7766	19	n/a	n/a	5.24e-01	1.419
1096431	ENSG00000152154	79440	TMEM178	transmembrane protein 178	130733	2	n/a	n/a	4.99e-01	1.419
1107748	ENSG00000230847	0	RP11-195E2.1	RP11-195E2.1	0	5	n/a	n/a	5.04e-01	1.419
280087829	ENSG00000255539	0	CTA-797E19.2	CTA-797E19.2	0	11	n/a	n/a	5.05e-01	1.419
1091052	ENSG00000113248	35404	PCDHB15	protocadherin beta 15	56121	5	n/a	n/a	5.54e-01	1.419
1103573	ENSG00000188517	58771	COL25A1	collagen, type XXV, alpha 1	84570	4	n/a	n/a	4.36e-01	1.419
1098894	ENSG00000166803	9624	KIAA0101	KIAA0101	9768	15	n/a	n/a	4.35e-01	1.419
279740217	ENSG00000215447	0	BX322557.10	BX322557.10	0	21	n/a	n/a	4.43e-01	1.418
279750954	ENSG00000220771	0	RP3-322L4.2	RP3-322L4.2	0	6	n/a	n/a	3.86e-01	1.418
279944859	ENSG00000240036	0	RP11-587D21.1	RP11-587D21.1	0	11	n/a	n/a	3.58e-01	1.418
280129084	ENSG00000259218	0	RP11-429B14.2	RP11-429B14.2	0	15	n/a	n/a	4.35e-01	1.418
1091000	ENSG00000112742	7229	TTK	TTK protein kinase	7272	6	n/a	n/a	5.09e-01	1.418
279997535	ENSG00000248113	0	RP11-791G16.4	RP11-791G16.4	0	4	n/a	n/a	5.10e-01	1.418
280058638	ENSG00000253576	0	GS1-5L10.1	GS1-5L10.1	0	8	n/a	n/a	4.41e-01	1.418
279898240	ENSG00000235217	79341	TSPY26P	testis specific protein, Y-linked 26, pseudogene	128854	20	n/a	n/a	7.24e-01	1.418
1091013	ENSG00000112851	35201	ERBB2IP	erbb2 interacting protein	55914	5	n/a	n/a	5.24e-01	1.417
1103206	ENSG00000186940	0	CHCHD2P9	coiled-coil-helix-coiled-coil-helix domain containing 2 pseudogene 9	0	9	n/a	n/a	4.11e-01	1.417
279943599	ENSG00000239884	0	AC005696.1	AC005696.1	0	17	n/a	n/a	4.43e-01	1.417
279792290	ENSG00000225814	0	GRPEL2P2	GrpE-like 2, mitochondrial (E. coli) pseudogene 2	0	X	n/a	n/a	4.38e-01	1.417
279949596	ENSG00000240540	0	RPL3P9	ribosomal protein L3 pseudogene 9	0	8	n/a	n/a	4.43e-01	1.417
1098435	ENSG00000164938	60873	TP53INP1	tumor protein p53 inducible nuclear protein 1	94241	8	n/a	n/a	6.40e-01	1.417
279847581	ENSG00000230772	0	VN1R108P	vomeronasal 1 receptor 108 pseudogene	0	20	n/a	n/a	4.94e-01	1.417
280096483	ENSG00000256512	0	RP11-860B13.3	RP11-860B13.3	0	12	n/a	n/a	4.11e-01	1.416
1104612	ENSG00000198464	80620	ZNF480	zinc finger protein 480	147657	19	n/a	n/a	6.49e-01	1.416
1089261	ENSG00000100749	7400	VRK1	vaccinia related kinase 1	7443	14	n/a	n/a	4.39e-01	1.416
280031913	ENSG00000250909	0	RP11-843P14.2	RP11-843P14.2	0	5	n/a	n/a	4.36e-01	1.415
1091374	ENSG00000115738	3378	ID2	inhibitor of DNA binding 2, dominant negative helix-loop-helix protein	3398	2	n/a	n/a	4.48e-01	1.415
279862338	ENSG00000232059	0	RP11-173A6.2	RP11-173A6.2	0	1	n/a	n/a	4.51e-01	1.414
279870843	ENSG00000232815	0	RP11-764K9.2	RP11-764K9.2	0	9	n/a	n/a	4.45e-01	1.414
1089020	ENSG00000099942	1390	CRKL	v-crk sarcoma virus CT10 oncogene homolog (avian)-like	1399	22	n/a	n/a	6.27e-01	1.414
1087300	ENSG00000023697	30553	DERA	deoxyribose-phosphate aldolase (putative)	51071	12	n/a	n/a	5.01e-01	1.414
279781366	ENSG00000224875	0	AC083949.1	AC083949.1	0	2	n/a	n/a	5.45e-01	1.413
1102865	ENSG00000185591	6627	SP1	Sp1 transcription factor	6667	12	n/a	n/a	5.56e-01	1.413
1104140	ENSG00000197020	81588	ZNF100	zinc finger protein 100	163227	19	n/a	n/a	5.56e-01	1.413
1100668	ENSG00000174469	25796	CNTNAP2	contactin associated protein-like 2	26047	7	n/a	n/a	3.55e-01	1.413
1088294	ENSG00000078295	105	ADCY2	adenylate cyclase 2 (brain)	108	5	n/a	n/a	4.76e-01	1.413
1087375	ENSG00000033800	8488	PIAS1	protein inhibitor of activated STAT, 1	8554	15	n/a	n/a	4.45e-01	1.413
1095135	ENSG00000142178	80847	SIK1	salt-inducible kinase 1	150094	21	n/a	n/a	4.33e-01	1.413
279669890	ENSG00000203546	0	RP11-176H8.1	Uncharacterized protein	0	14	n/a	n/a	5.76e-01	1.413
279802716	ENSG00000226744	0	AC079781.5	AC079781.5	0	7	n/a	n/a	5.36e-01	1.413
1098913	ENSG00000166860	9736	ZBTB39	zinc finger and BTB domain containing 39	9880	12	n/a	n/a	6.84e-01	1.412
1098361	ENSG00000164663	25611	USP49	ubiquitin specific peptidase 49	25862	6	n/a	n/a	5.01e-01	1.412
1092686	ENSG00000126003	5294	PLAGL2	pleiomorphic adenoma gene-like 2	5326	20	n/a	n/a	4.97e-01	1.412
280091913	ENSG00000255989	0	RP11-711M9.1	RP11-711M9.1	0	2	n/a	n/a	5.29e-01	1.412
279797773	ENSG00000226292	0	RP11-7G12.1	RP11-7G12.1	0	1	n/a	n/a	4.51e-01	1.411
1087802	ENSG00000065457	23290	ADAT1	adenosine deaminase, tRNA-specific 1	23536	16	n/a	n/a	5.42e-01	1.411
279895819	ENSG00000235008	0	RP3-497J21.1	RP3-497J21.1	0	6	n/a	n/a	5.61e-01	1.410
1102883	ENSG00000185652	4877	NTF3	neurotrophin 3	4908	12	n/a	n/a	4.34e-01	1.410
280034828	ENSG00000251143	0	RP11-849H4.4	RP11-849H4.4	0	11	n/a	n/a	4.56e-01	1.410
279883044	ENSG00000233893	0	RP11-507C10.5	RP11-507C10.5	0	6	n/a	n/a	4.38e-01	1.410
279988025	ENSG00000244717	0	RPS27P14	ribosomal protein S27 pseudogene 14	0	5	n/a	n/a	4.44e-01	1.410
279795891	ENSG00000226121	0	AC009487.6	AC009487.6	0	2	n/a	n/a	5.56e-01	1.410
280069363	ENSG00000254333	0	CTC-367J11.1	CTC-367J11.1	0	5	n/a	n/a	7.27e-01	1.409
279913348	ENSG00000236686	0	BZW1P1	basic leucine zipper and W2 domains 1 pseudogene 1	0	3	n/a	n/a	5.05e-01	1.409
1090792	ENSG00000111412	55597	C12orf49	chromosome 12 open reading frame 49	79794	12	n/a	n/a	5.05e-01	1.409
279813770	ENSG00000227722	0	RP5-1059H15.1	RP5-1059H15.1	0	1	n/a	n/a	5.19e-01	1.409
1104067	ENSG00000196782	34823	MAML3	mastermind-like 3 (Drosophila)	55534	4	n/a	n/a	5.06e-01	1.409
1098752	ENSG00000166224	8800	SGPL1	sphingosine-1-phosphate lyase 1	8879	10	n/a	n/a	5.37e-01	1.408
1093540	ENSG00000132646	5079	PCNA	proliferating cell nuclear antigen	5111	20	n/a	n/a	4.78e-01	1.408
280022525	ENSG00000250144	0	RP11-553P9.1	RP11-553P9.1	0	4	n/a	n/a	4.54e-01	1.408
1098557	ENSG00000165480	85714	SKA3	spindle and kinetochore associated complex subunit 3	221150	13	n/a	n/a	4.95e-01	1.408
279829533	ENSG00000229152	0	ANKRD10-IT1	ANKRD10 intronic transcript 1 (non-protein coding)	0	13	n/a	n/a	4.50e-01	1.408
279865461	ENSG00000232358	0	RP5-955M13.4	RP5-955M13.4	0	20	n/a	n/a	3.86e-01	1.408
1095126	ENSG00000142065	36950	ZFP14	zinc finger protein 14 homolog (mouse)	57677	19	n/a	n/a	4.52e-01	1.407
280120757	ENSG00000258741	0	RP11-386M24.4	RP11-386M24.4	0	15	n/a	n/a	5.05e-01	1.407
280111205	ENSG00000258034	0	RP11-493P1.2	RP11-493P1.2	0	12	n/a	n/a	4.34e-01	1.407
1102644	ENSG00000184678	8291	HIST2H2BE	histone cluster 2, H2be	8349	1	n/a	n/a	5.05e-01	1.407
1086870	ENSG00000000971	3057	CFH	complement factor H	3075	1	n/a	n/a	3.81e-01	1.407
279903973	ENSG00000235776	0	AC000089.3	AC000089.3	0	22	n/a	n/a	3.77e-01	1.406
280065023	ENSG00000254027	0	RP11-363E6.3	RP11-363E6.3	0	8	n/a	n/a	4.35e-01	1.406
1096034	ENSG00000148516	6895	ZEB1	zinc finger E-box binding homeobox 1	6935	10	n/a	n/a	4.34e-01	1.406
1103456	ENSG00000188033	36747	ZNF490	zinc finger protein 490	57474	19	n/a	n/a	5.19e-01	1.406
1105625	ENSG00000206052	85633	DOK6	docking protein 6	220164	18	n/a	n/a	4.35e-01	1.406
279829868	ENSG00000229182	0	RP11-122C21.2	RP11-122C21.2	0	8	n/a	n/a	5.06e-01	1.405
279891511	ENSG00000234661	0	CHL1-AS1	CHL1 antisense RNA 1 (non-protein coding)	0	3	n/a	n/a	3.61e-01	1.405
279955775	ENSG00000241334	0	RP11-71L14.1	RP11-71L14.1	0	16	n/a	n/a	4.41e-01	1.405
279813405	ENSG00000227692	0	AC017071.1	AC017071.1	0	2	n/a	n/a	8.37e-01	1.405
279958147	ENSG00000241572	0	PRICKLE2-AS1	PRICKLE2 antisense RNA 1 (non-protein coding)	0	3	n/a	n/a	4.55e-01	1.405
280059978	ENSG00000253678	0	RP11-981G7.3	RP11-981G7.3	0	8	n/a	n/a	4.45e-01	1.405
1087047	ENSG00000007372	5048	PAX6	paired box 6	5080	11	n/a	n/a	4.33e-01	1.404
279987576	ENSG00000244676	0	AL109761.5	AL109761.5	0	21	n/a	n/a	9.84e-01	1.404
1097572	ENSG00000161640	76984	SIGLEC11	sialic acid binding Ig-like lectin 11	114132	19	n/a	n/a	7.09e-01	1.403
279772504	ENSG00000224094	0	RP11-578F5.1	RP11-578F5.1	0	3	n/a	n/a	4.08e-01	1.403
1091443	ENSG00000116194	8946	ANGPTL1	angiopoietin-like 1	9068	1	n/a	n/a	5.09e-01	1.403
279758754	ENSG00000222112	0	7SK	7SK RNA	0	1	n/a	n/a	4.71e-01	1.403
1092363	ENSG00000124126	36853	PREX1	phosphatidylinositol-3,4,5-trisphosphate-dependent Rac exchange factor 1	57580	20	n/a	n/a	3.67e-01	1.403
1095395	ENSG00000143786	80765	CNIH3	cornichon homolog 3 (Drosophila)	149111	1	n/a	n/a	4.42e-01	1.402
280043264	ENSG00000251832	0	AC005626.1	AC005626.1	0	19	n/a	n/a	3.77e-01	1.402
280053370	ENSG00000253194	0	RP11-351A11.1	RP11-351A11.1	0	6	n/a	n/a	4.98e-01	1.402
279841335	ENSG00000230223	0	ATXN8OS	ATXN8 opposite strand (non-protein coding)	0	13	n/a	n/a	4.73e-01	1.402
279968070	ENSG00000242639	0	RP11-358L16.2	RP11-358L16.2	0	10	n/a	n/a	5.25e-01	1.402
1089683	ENSG00000103316	1417	CRYM	crystallin, mu	1428	16	n/a	n/a	5.05e-01	1.402
279800643	ENSG00000226544	0	RPL7P22	ribosomal protein L7 pseudogene 22	0	5	n/a	n/a	5.38e-01	1.402
1087329	ENSG00000026950	10960	BTN3A1	butyrophilin, subfamily 3, member A1	11119	6	n/a	n/a	5.37e-01	1.402
280100965	ENSG00000257045	0	RP11-486F17.1	RP11-486F17.1	0	2	n/a	n/a	4.50e-01	1.402
1104639	ENSG00000198554	11010	WDHD1	WD repeat and HMG-box DNA binding protein 1	11169	14	n/a	n/a	5.49e-01	1.401
1093180	ENSG00000130449	36961	ZSWIM6	zinc finger, SWIM-type containing 6	57688	5	n/a	n/a	5.48e-01	1.401
1093593	ENSG00000132938	23036	MTUS2	microtubule associated tumor suppressor candidate 2	23281	13	n/a	n/a	4.44e-01	1.401
1096302	ENSG00000151208	9106	DLG5	discs, large homolog 5 (Drosophila)	9231	10	n/a	n/a	4.40e-01	1.401
1088902	ENSG00000095319	23266	NUP188	nucleoporin 188kDa	23511	9	n/a	n/a	5.38e-01	1.400
279787305	ENSG00000225408	0	RP11-207C16.4	RP11-207C16.4	0	9	n/a	n/a	5.29e-01	1.400
1095696	ENSG00000145908	60125	ZNF300	zinc finger protein 300	91975	5	n/a	n/a	5.28e-01	1.400
280019438	ENSG00000249908	0	CTD-2589H19.4	CTD-2589H19.4	0	5	n/a	n/a	4.77e-01	1.399
1091742	ENSG00000118707	37896	TGIF2	TGFB-induced factor homeobox 2	60436	20	n/a	n/a	4.36e-01	1.399
1090146	ENSG00000106086	58921	PLEKHA8	pleckstrin homology domain containing, family A (phosphoinositide binding specific) member 8	84725	7	n/a	n/a	6.00e-01	1.399
280067476	ENSG00000254198	0	RP11-598P20.3	RP11-598P20.3	0	8	n/a	n/a	3.63e-01	1.399
1104929	ENSG00000203818	0	HIST2H3PS2	histone cluster 2, H3, pseudogene 2	0	1	n/a	n/a	5.40e-01	1.398
1091422	ENSG00000116044	4754	NFE2L2	nuclear factor (erythroid-derived 2)-like 2	4780	2	n/a	n/a	4.48e-01	1.398
279698613	ENSG00000205871	0	RP11-473C18.1	RP11-473C18.1	0	15	n/a	n/a	3.93e-01	1.398
279810529	ENSG00000227401	0	RPL37P1	ribosomal protein L37 pseudogene 1	0	20	n/a	n/a	4.23e-01	1.398
1101410	ENSG00000178425	85730	NT5DC1	5'-nucleotidase domain containing 1	221294	6	n/a	n/a	5.08e-01	1.398
279852997	ENSG00000231252	0	RP11-436K8.1	RP11-436K8.1	0	1	n/a	n/a	5.24e-01	1.397
279670680	ENSG00000203688	0	RP11-351J23.1	RP11-351J23.1	0	6	n/a	n/a	5.91e-01	1.397
280087855	ENSG00000255542	0	RP4-683L5.1	RP4-683L5.1	0	11	n/a	n/a	5.26e-01	1.397
279664175	ENSG00000201405	0	Y_RNA	Y RNA	0	1	n/a	n/a	4.53e-01	1.397
1097087	ENSG00000157827	77517	FMNL2	formin-like 2	114793	2	n/a	n/a	5.30e-01	1.397
279983189	ENSG00000244245	0	RP11-120B7.1	RP11-120B7.1	0	5	n/a	n/a	3.94e-01	1.397
1087853	ENSG00000066629	1994	EML1	echinoderm microtubule associated protein like 1	2009	14	n/a	n/a	5.28e-01	1.397
1094217	ENSG00000136603	6462	SKIL	SKI-like oncogene	6498	3	n/a	n/a	4.48e-01	1.397
280064836	ENSG00000254010	0	RP11-103H7.5	RP11-103H7.5	0	8	n/a	n/a	4.35e-01	1.396
280080203	ENSG00000255050	0	RP11-661A12.9	RP11-661A12.9	0	8	n/a	n/a	5.24e-01	1.396
279943042	ENSG00000239801	0	RP11-755B10.2	RP11-755B10.2	0	3	n/a	n/a	5.03e-01	1.396
1094132	ENSG00000136141	22898	LRCH1	leucine-rich repeats and calponin homology (CH) domain containing 1	23143	13	n/a	n/a	5.54e-01	1.396
1096824	ENSG00000155592	109980	ZKSCAN2	zinc finger with KRAB and SCAN domains 2	342357	16	n/a	n/a	9.48e-01	1.395
1089571	ENSG00000102580	5579	DNAJC3	DnaJ (Hsp40) homolog, subfamily C, member 3	5611	13	n/a	n/a	4.35e-01	1.395
1096377	ENSG00000151725	55485	MLF1IP	MLF1 interacting protein	79682	4	n/a	n/a	5.08e-01	1.395
280127069	ENSG00000259102	0	CTD-2552B11.2	CTD-2552B11.2	0	14	n/a	n/a	5.39e-01	1.394
1088240	ENSG00000077063	58208	CTTNBP2	cortactin binding protein 2	83992	7	n/a	n/a	5.05e-01	1.394
280138384	ENSG00000259758	0	CTA-204B4.6	CTA-204B4.6	0	8	n/a	n/a	4.99e-01	1.394
1092554	ENSG00000125430	9809	HS3ST3B1	heparan sulfate (glucosamine) 3-O-sulfotransferase 3B1	9953	17	n/a	n/a	6.07e-01	1.394
280112732	ENSG00000258186	0	SLC7A5P2	solute carrier family 7 (amino acid transporter light chain, L system), member 5 pseudogene 2	0	16	n/a	n/a	4.47e-01	1.394
1090985	ENSG00000112655	5722	PTK7	PTK7 protein tyrosine kinase 7	5754	6	n/a	n/a	4.99e-01	1.393
279983888	ENSG00000244288	0	AC090360.1	AC090360.1	0	18	n/a	n/a	4.32e-01	1.393
280120726	ENSG00000258738	0	RP11-73E17.2	RP11-73E17.2	0	14	n/a	n/a	9.55e-01	1.393
1092956	ENSG00000128607	22763	KLHDC10	kelch domain containing 10	23008	7	n/a	n/a	4.54e-01	1.393
280110658	ENSG00000257973	0	RP11-715H19.2	RP11-715H19.2	0	12	n/a	n/a	4.41e-01	1.393
279438051	ENSG00000172746	0	RP11-344H11.4	RP11-344H11.4	0	1	n/a	n/a	4.44e-01	1.393
279760959	ENSG00000222726	0	RNU2-7P	RNA, U2 small nuclear 7, pseudogene	0	13	n/a	n/a	4.44e-01	1.392
1105211	ENSG00000204604	59888	ZNF468	zinc finger protein 468	90333	19	n/a	n/a	5.13e-01	1.392
280092035	ENSG00000256001	0	RP11-575F12.2	RP11-575F12.2	0	12	n/a	n/a	7.07e-01	1.392
1087673	ENSG00000059573	5800	ALDH18A1	aldehyde dehydrogenase 18 family, member A1	5832	10	n/a	n/a	5.37e-01	1.392
279705942	ENSG00000207148	0	Y_RNA	Y RNA	0	4	n/a	n/a	5.19e-01	1.392
279958369	ENSG00000241600	0	ZNF578	ZNF578	0	19	n/a	n/a	9.98e-01	1.392
279801633	ENSG00000226648	0	RP1-1J6.2	RP1-1J6.2	0	20	n/a	n/a	5.31e-01	1.391
1103725	ENSG00000189079	83430	ARID2	AT rich interactive domain 2 (ARID, RFX-like)	196528	12	n/a	n/a	5.45e-01	1.391
1097404	ENSG00000160233	57249	LRRC3	leucine rich repeat containing 3	81543	21	n/a	n/a	4.54e-01	1.391
1097682	ENSG00000162415	36916	ZSWIM5	zinc finger, SWIM-type containing 5	57643	1	n/a	n/a	7.29e-01	1.391
1104455	ENSG00000197961	7631	ZNF121	zinc finger protein 121	7675	19	n/a	n/a	4.39e-01	1.391
1087756	ENSG00000064393	28732	HIPK2	homeodomain interacting protein kinase 2	28996	7	n/a	n/a	4.36e-01	1.391
279953175	ENSG00000241002	0	RP11-119H12.1	RP11-119H12.1	0	4	n/a	n/a	4.50e-01	1.390
1099161	ENSG00000167785	80685	ZNF558	zinc finger protein 558	148156	19	n/a	n/a	6.23e-01	1.390
1088818	ENSG00000091656	55579	ZFHX4	zinc finger homeobox 4	79776	8	n/a	n/a	4.38e-01	1.390
1090095	ENSG00000105855	3671	ITGB8	integrin, beta 8	3696	7	n/a	n/a	4.43e-01	1.390
1097992	ENSG00000163527	83650	STT3B	STT3, subunit of the oligosaccharyltransferase complex, homolog B (S. cerevisiae)	201595	3	n/a	n/a	4.34e-01	1.390
1091589	ENSG00000117289	10481	TXNIP	thioredoxin interacting protein	10628	1	n/a	n/a	5.23e-01	1.390
279702848	ENSG00000206611	0	SNORD24	small nucleolar RNA, C/D box 24	0	9	n/a	n/a	4.50e-01	1.390
279973589	ENSG00000243297	0	CTD-2525J15.1	CTD-2525J15.1	0	19	n/a	n/a	4.62e-01	1.389
279945356	ENSG00000240087	0	RP11-254B13.1	RP11-254B13.1	0	12	n/a	n/a	4.48e-01	1.389
1101894	ENSG00000181359	0	HSP90AA6P	heat shock protein 90kDa alpha (cytosolic), class A member 6, pseudogene	0	4	n/a	n/a	4.35e-01	1.389
1095464	ENSG00000144218	3874	AFF3	AF4/FMR2 family, member 3	3899	2	n/a	n/a	4.46e-01	1.389
1101123	ENSG00000176907	36171	C8orf4	chromosome 8 open reading frame 4	56892	8	n/a	n/a	4.56e-01	1.389
279851112	ENSG00000231104	0	RP11-354M20.3	RP11-354M20.3	0	10	n/a	n/a	3.63e-01	1.388
1100068	ENSG00000171587	1814	DSCAM	Down syndrome cell adhesion molecule	1826	21	n/a	n/a	4.38e-01	1.388
279739363	ENSG00000215347	0	SLC25A5P1	solute carrier family 25 (mitochondrial carrier; adenine nucleotide translocator), member 5 pseudogene 1	0	22	n/a	n/a	5.08e-01	1.388
279664511	ENSG00000201499	0	U6	U6 spliceosomal RNA	0	2	n/a	n/a	4.97e-01	1.388
1091441	ENSG00000116183	38107	PAPPA2	pappalysin 2	60676	1	n/a	n/a	4.35e-01	1.388
1100810	ENSG00000175215	9961	CTDSP2	CTD (carboxy-terminal domain, RNA polymerase II, polypeptide A) small phosphatase 2	10106	12	n/a	n/a	4.45e-01	1.388
1102841	ENSG00000185477	94594	GPRIN3	GPRIN family member 3	285513	4	n/a	n/a	3.75e-01	1.388
1093125	ENSG00000130164	3924	LDLR	low density lipoprotein receptor	3949	19	n/a	n/a	5.37e-01	1.387
1099426	ENSG00000168887	123225	C2orf68	chromosome 2 open reading frame 68	388969	2	n/a	n/a	5.04e-01	1.387
279660927	ENSG00000200418	0	SNORA63	Small nucleolar RNA SNORA63	0	3	n/a	n/a	3.74e-01	1.387
1087794	ENSG00000065320	9287	NTN1	netrin 1	9423	17	n/a	n/a	4.39e-01	1.387
1095563	ENSG00000144857	60076	BOC	Boc homolog (mouse)	91653	3	n/a	n/a	4.35e-01	1.387
1098202	ENSG00000164109	4060	MAD2L1	MAD2 mitotic arrest deficient-like 1 (yeast)	4085	4	n/a	n/a	4.47e-01	1.386
279891806	ENSG00000234685	0	NUS1P2	nuclear undecaprenyl pyrophosphate synthase 1 homolog (S. cerevisiae) pseudogene 2	0	13	n/a	n/a	5.04e-01	1.386
1095080	ENSG00000141622	149622	RNF165	ring finger protein 165	494470	18	n/a	n/a	4.73e-01	1.386
1094427	ENSG00000137693	10266	YAP1	Yes-associated protein 1	10413	11	n/a	n/a	4.50e-01	1.386
1107588	ENSG00000229729	0	RP11-159G9.5	Uncharacterized protein	0	3	n/a	n/a	4.72e-01	1.386
1097837	ENSG00000162992	4734	NEUROD1	neurogenic differentiation 1	4760	2	n/a	n/a	3.70e-01	1.385
1091783	ENSG00000119280	59076	C1orf198	chromosome 1 open reading frame 198	84886	1	n/a	n/a	5.05e-01	1.385
280124941	ENSG00000258982	0	RP11-638I2.4	RP11-638I2.4	0	14	n/a	n/a	4.58e-01	1.385
1089430	ENSG00000101493	9514	ZNF516	zinc finger protein 516	9658	18	n/a	n/a	5.05e-01	1.385
1099675	ENSG00000169951	60196	ZNF764	zinc finger protein 764	92595	16	n/a	n/a	4.96e-01	1.385
279710828	ENSG00000208892	0	SNORA49	small nucleolar RNA, H/ACA box 49	0	12	n/a	n/a	5.03e-01	1.385
1098199	ENSG00000164105	8742	SAP30	Sin3A-associated protein, 30kDa	8819	4	n/a	n/a	4.96e-01	1.384
1101579	ENSG00000179409	30118	GEMIN4	gem (nuclear organelle) associated protein 4	50628	17	n/a	n/a	8.52e-01	1.384
280002186	ENSG00000248479	0	RP11-807H7.2	RP11-807H7.2	0	4	n/a	n/a	5.01e-01	1.384
1090854	ENSG00000111799	1294	COL12A1	collagen, type XII, alpha 1	1303	6	n/a	n/a	4.33e-01	1.384
1088412	ENSG00000081386	22625	ZNF510	zinc finger protein 510	22869	9	n/a	n/a	5.28e-01	1.383
1094985	ENSG00000141040	36610	ZNF287	zinc finger protein 287	57336	17	n/a	n/a	5.49e-01	1.383
1104745	ENSG00000198799	9716	LRIG2	leucine-rich repeats and immunoglobulin-like domains 2	9860	1	n/a	n/a	5.46e-01	1.383
280097264	ENSG00000256603	0	RP11-667M19.2	RP11-667M19.2	0	11	n/a	n/a	4.43e-01	1.383
1101551	ENSG00000179242	997	CDH4	cadherin 4, type 1, R-cadherin (retinal)	1002	20	n/a	n/a	4.60e-01	1.383
279792357	ENSG00000225822	0	UBXN7-AS1	UBXN7 antisense RNA 1 (non-protein coding)	0	3	n/a	n/a	9.13e-01	1.383
279972728	ENSG00000243181	0	RP11-734J24.1	RP11-734J24.1	0	8	n/a	n/a	4.33e-01	1.382
1103240	ENSG00000187079	6961	TEAD1	TEA domain family member 1 (SV40 transcriptional enhancer factor)	7003	11	n/a	n/a	5.06e-01	1.382
280008103	ENSG00000248966	0	CTD-2089O24.1	CTD-2089O24.1	0	5	n/a	n/a	4.44e-01	1.382
279805544	ENSG00000226958	0	RN28S1	RNA, 28S ribosomal 1	0	X	n/a	n/a	3.84e-01	1.382
1099684	ENSG00000169981	7541	ZNF35	zinc finger protein 35	7584	3	n/a	n/a	5.37e-01	1.382
280096849	ENSG00000256558	0	RP11-713B9.1	RP11-713B9.1	0	11	n/a	n/a	4.46e-01	1.382
1087822	ENSG00000065882	22971	TBC1D1	TBC1 (tre-2/USP6, BUB2, cdc16) domain family, member 1	23216	4	n/a	n/a	5.04e-01	1.382
279985162	ENSG00000244416	0	AC004386.1	AC004386.1	0	X	n/a	n/a	3.62e-01	1.382
1086864	ENSG00000000003	7062	TSPAN6	tetraspanin 6	7105	X	n/a	n/a	4.54e-01	1.381
279720301	ENSG00000213235	0	EEF1A1P33	eukaryotic translation elongation factor 1 alpha 1 pseudogene 33	0	12	n/a	n/a	3.52e-01	1.381
280081040	ENSG00000255104	0	AC005324.8-001	AC005324.8-001	0	17	n/a	n/a	5.34e-01	1.381
1095749	ENSG00000146243	79615	IRAK1BP1	interleukin-1 receptor-associated kinase 1 binding protein 1	134728	6	n/a	n/a	5.56e-01	1.381
279814733	ENSG00000227811	157122087	RP4-773A18.4	RP4-773A18.4	100506343	1	n/a	n/a	4.99e-01	1.381
1087326	ENSG00000026559	3730	KCNG1	potassium voltage-gated channel, subfamily G, member 1	3755	20	n/a	n/a	3.86e-01	1.381
1108342	ENSG00000234616	0	JRK	jerky homolog (mouse)	0	8	n/a	n/a	5.29e-01	1.381
279776271	ENSG00000224410	0	AC097499.2	AC097499.2	0	2	n/a	n/a	3.53e-01	1.381
1088673	ENSG00000088888	36779	MAVS	mitochondrial antiviral signaling protein	57506	20	n/a	n/a	3.59e-01	1.380
1093121	ENSG00000130147	23430	SH3BP4	SH3-domain binding protein 4	23677	2	n/a	n/a	5.68e-01	1.380
280045504	ENSG00000252155	0	U6	U6 spliceosomal RNA	0	Y	n/a	n/a	3.82e-01	1.380
1095438	ENSG00000144028	22775	SNRNP200	small nuclear ribonucleoprotein 200kDa (U5)	23020	2	n/a	n/a	5.61e-01	1.380
279890794	ENSG00000234589	0	RP11-253E3.1	RP11-253E3.1	0	12	n/a	n/a	4.60e-01	1.379
279780486	ENSG00000224789	0	AC012363.4	AC012363.4	0	2	n/a	n/a	5.07e-01	1.379
1093421	ENSG00000131899	3971	LLGL1	lethal giant larvae homolog 1 (Drosophila)	3996	17	n/a	n/a	5.05e-01	1.379
1100770	ENSG00000175029	1477	CTBP2	C-terminal binding protein 2	1488	10	n/a	n/a	6.01e-01	1.379
1106102	ENSG00000214546	0	AC087491.2	AC087491.2	0	17	n/a	n/a	5.24e-01	1.378
1105684	ENSG00000206557	79470	TRIM71	tripartite motif containing 71	131405	3	n/a	n/a	5.45e-01	1.378
1092047	ENSG00000121210	22995	KIAA0922	KIAA0922	23240	4	n/a	n/a	5.62e-01	1.378
1092876	ENSG00000127951	10717	FGL2	fibrinogen-like 2	10875	7	n/a	n/a	3.58e-01	1.378
1091953	ENSG00000120451	124990	SNX19	sorting nexin 19	399979	11	n/a	n/a	4.44e-01	1.378
279964315	ENSG00000242257	0	AC044839.1	AC044839.1	0	11	n/a	n/a	4.16e-01	1.378
1089057	ENSG00000100065	29510	CARD10	caspase recruitment domain family, member 10	29775	22	n/a	n/a	4.36e-01	1.378
279996040	ENSG00000247614	0	AC119673.1	AC119673.1	0	1	n/a	n/a	4.06e-01	1.378
279810851	ENSG00000227437	0	RP11-179H18.5	RP11-179H18.5	0	10	n/a	n/a	4.50e-01	1.378
1096381	ENSG00000151746	633	BICD1	bicaudal D homolog 1 (Drosophila)	636	12	n/a	n/a	5.41e-01	1.377
1103887	ENSG00000196312	58488	HIATL2	hippocampus abundant transcript-like 2	84278	9	n/a	n/a	5.53e-01	1.377
279766828	ENSG00000223676	0	RPL34P26	ribosomal protein L34 pseudogene 26	0	13	n/a	n/a	4.36e-01	1.377
1088638	ENSG00000088179	5743	PTPN4	protein tyrosine phosphatase, non-receptor type 4 (megakaryocyte)	5775	2	n/a	n/a	4.44e-01	1.377
1094725	ENSG00000139289	22578	PHLDA1	pleckstrin homology-like domain, family A, member 1	22822	12	n/a	n/a	4.44e-01	1.377
1094139	ENSG00000136153	3983	LMO7	LIM domain 7	4008	13	n/a	n/a	4.40e-01	1.377
1104050	ENSG00000196741	0	CXorf24	chromosome X open reading frame 24	0	X	n/a	n/a	5.27e-01	1.376
280111359	ENSG00000258048	0	RP11-530C5.1	RP11-530C5.1	0	12	n/a	n/a	5.61e-01	1.376
279966308	ENSG00000242457	0	RBBP4P2	retinoblastoma binding protein 4 pseudogene 2	0	3	n/a	n/a	4.43e-01	1.376
1095314	ENSG00000143387	1502	CTSK	cathepsin K	1513	1	n/a	n/a	3.48e-01	1.376
279789762	ENSG00000225610	0	AC007679.3	AC007679.3	0	2	n/a	n/a	4.37e-01	1.376
1101306	ENSG00000177842	90121	ZNF620	zinc finger protein 620	253639	3	n/a	n/a	5.53e-01	1.376
1105864	ENSG00000213463	34622	SYNJ2BP	synaptojanin 2 binding protein	55333	14	n/a	n/a	5.62e-01	1.375
279865773	ENSG00000232393	0	RP5-924G13.2	RP5-924G13.2	0	1	n/a	n/a	4.43e-01	1.375
279952289	ENSG00000240890	0	RP11-65E22.2	RP11-65E22.2	0	3	n/a	n/a	5.04e-01	1.375
1104793	ENSG00000198885	80924	ITPRIPL1	inositol 1,4,5-trisphosphate receptor interacting protein-like 1	150771	2	n/a	n/a	5.28e-01	1.375
1094056	ENSG00000135763	9672	URB2	URB2 ribosome biogenesis 2 homolog (S. cerevisiae)	9816	1	n/a	n/a	6.01e-01	1.375
279882372	ENSG00000233839	0	RP11-389O22.4	RP11-389O22.4	0	1	n/a	n/a	4.37e-01	1.374
1086999	ENSG00000006432	4268	MAP3K9	mitogen-activated protein kinase kinase kinase 9	4293	14	n/a	n/a	4.37e-01	1.374
1106640	ENSG00000223547	94287	ZNF844	zinc finger protein 844	284391	19	n/a	n/a	4.35e-01	1.374
279470193	ENSG00000176043	0	RP1-146I3.1	RP1-146I3.1	0	14	n/a	n/a	4.18e-01	1.374
1103393	ENSG00000187801	41744	ZNF643	zinc finger protein 643	65243	1	n/a	n/a	1.19e+00	1.374
279708077	ENSG00000207507	0	U6	U6 spliceosomal RNA	0	19	n/a	n/a	4.91e-01	1.374
279788042	ENSG00000225475	0	RP11-377K22.2	RP11-377K22.2	0	1	n/a	n/a	3.62e-01	1.373
279884661	ENSG00000234031	0	RPS3AP44	ribosomal protein S3a pseudogene 44	0	13	n/a	n/a	4.51e-01	1.373
280008835	ENSG00000249031	0	SUMO2P6	SMT3 suppressor of mif two 3 homolog 2 (S. cerevisiae) pseudogene 6	0	5	n/a	n/a	4.43e-01	1.373
1092827	ENSG00000127452	34139	FBXL12	F-box and leucine-rich repeat protein 12	54850	19	n/a	n/a	5.04e-01	1.373
280006548	ENSG00000248821	0	AC009238.6	AC009238.6	0	2	n/a	n/a	4.49e-01	1.373
1101756	ENSG00000180573	8276	HIST1H2AC	histone cluster 1, H2ac	8334	6	n/a	n/a	4.38e-01	1.372
279899980	ENSG00000235408	0	SNORA71B	SNORA71B	0	20	n/a	n/a	4.46e-01	1.372
1096018	ENSG00000148400	4820	NOTCH1	notch 1	4851	9	n/a	n/a	4.04e-01	1.372
1102632	ENSG00000184619	79022	KRBA2	KRAB-A domain containing 2	124751	17	n/a	n/a	3.66e-01	1.372
279984620	ENSG00000244361	0	RP11-1C1.1	RP11-1C1.1	0	5	n/a	n/a	4.39e-01	1.372
1104180	ENSG00000197134	76695	ZNF257	zinc finger protein 257	113835	19	n/a	n/a	5.06e-01	1.371
1087279	ENSG00000021776	9572	AQR	aquarius homolog (mouse)	9716	15	n/a	n/a	4.73e-01	1.371
1099593	ENSG00000169607	80894	CKAP2L	cytoskeleton associated protein 2-like	150468	2	n/a	n/a	4.34e-01	1.371
279980848	ENSG00000243988	0	RP11-325K4.1	RP11-325K4.1	0	16	n/a	n/a	3.77e-01	1.371
279978671	ENSG00000243743	0	RP1-34B21.6	RP1-34B21.6	0	6	n/a	n/a	4.48e-01	1.371
1102450	ENSG00000183808	123534	RBM12B	RNA binding motif protein 12B	389677	8	n/a	n/a	5.24e-01	1.371
1100622	ENSG00000174197	23024	MGA	MAX gene associated	23269	15	n/a	n/a	5.26e-01	1.371
279664217	ENSG00000201416	26522	SNORA71B	small nucleolar RNA, H/ACA box 71B	26776	20	n/a	n/a	4.46e-01	1.371
1087351	ENSG00000030066	23034	NUP160	nucleoporin 160kDa	23279	11	n/a	n/a	4.98e-01	1.371
279964886	ENSG00000242295	0	RP11-522B15.1	RP11-522B15.1	0	15	n/a	n/a	5.20e-01	1.370
279836135	ENSG00000229750	0	AC096649.2	AC096649.2	0	2	n/a	n/a	5.45e-01	1.370
1088735	ENSG00000089916	34957	C14orf118	chromosome 14 open reading frame 118	55668	14	n/a	n/a	5.21e-01	1.370
1094036	ENSG00000135638	2001	EMX1	empty spiracles homeobox 1	2016	2	n/a	n/a	4.34e-01	1.370
1088988	ENSG00000099725	5584	PRKY	protein kinase, Y-linked, pseudogene	5616	Y	n/a	n/a	3.88e-01	1.370
1102509	ENSG00000184139	0	RP11-745L13.1	RP11-745L13.1	0	4	n/a	n/a	4.38e-01	1.370
1091861	ENSG00000119778	33745	ATAD2B	ATPase family, AAA domain containing 2B	54454	2	n/a	n/a	5.46e-01	1.369
279592659	ENSG00000188985	0	AC016839.1	AC016839.1	0	18	n/a	n/a	5.18e-01	1.369
1104449	ENSG00000197951	37305	ZNF71	zinc finger protein 71	58491	19	n/a	n/a	4.63e-01	1.369
1101763	ENSG00000180611	81026	MB21D2	Mab-21 domain containing 2	151963	3	n/a	n/a	4.46e-01	1.369
279656419	ENSG00000199023	0	MIR339	microRNA 339	0	7	n/a	n/a	4.38e-01	1.369
1099856	ENSG00000170776	11054	AKAP13	A kinase (PRKA) anchor protein 13	11214	15	n/a	n/a	5.06e-01	1.369
1095056	ENSG00000141510	7114	TP53	tumor protein p53	7157	17	n/a	n/a	4.35e-01	1.369
279938011	ENSG00000239200	0	RP11-536C10.1	RP11-536C10.1	0	14	n/a	n/a	4.35e-01	1.369
1091670	ENSG00000118007	10128	STAG1	stromal antigen 1	10274	3	n/a	n/a	5.06e-01	1.369
279891170	ENSG00000234630	0	LL22NC03-2H8.4	LL22NC03-2H8.4	0	22	n/a	n/a	4.35e-01	1.368
279884923	ENSG00000234061	0	AC007969.4	AC007969.4	0	2	n/a	n/a	4.38e-01	1.368
279656832	ENSG00000199179	128001	MIRLET7I	microRNA let-7i	406891	12	n/a	n/a	4.43e-01	1.368
279702757	ENSG00000206597	1013090	SNORA57	small nucleolar RNA, H/ACA box 57	692158	11	n/a	n/a	4.18e-01	1.368
1096210	ENSG00000150093	3663	ITGB1	integrin, beta 1 (fibronectin receptor, beta polypeptide, antigen CD29 includes MDF2, MSK12)	3688	10	n/a	n/a	4.40e-01	1.368
279752408	ENSG00000221184	0	MIR1254	microRNA 1254	0	10	n/a	n/a	4.51e-01	1.368
1087078	ENSG00000008300	1938	CELSR3	cadherin, EGF LAG seven-pass G-type receptor 3 (flamingo homolog, Drosophila)	1951	3	n/a	n/a	3.67e-01	1.368
279486054	ENSG00000178082	0	AC005412.1	AC005412.1	0	17	n/a	n/a	4.46e-01	1.368
1089778	ENSG00000104290	7930	FZD3	frizzled family receptor 3	7976	8	n/a	n/a	4.34e-01	1.368
1091376	ENSG00000115756	3221	HPCAL1	hippocalcin-like 1	3241	2	n/a	n/a	4.51e-01	1.367
279967533	ENSG00000242588	0	RP11-274B21.1	RP11-274B21.1	0	7	n/a	n/a	4.37e-01	1.367
280040309	ENSG00000251548	0	RP11-215G15.4	RP11-215G15.4	0	5	n/a	n/a	5.05e-01	1.367
280069349	ENSG00000254331	0	CKS1BP7	CDC28 protein kinase regulatory subunit 1B pseudogene 7	0	8	n/a	n/a	3.47e-01	1.367
1102511	ENSG00000184144	6860	CNTN2	contactin 2 (axonal)	6900	1	n/a	n/a	4.53e-01	1.367
279952976	ENSG00000240979	0	RP11-79D8.2	RP11-79D8.2	0	9	n/a	n/a	5.37e-01	1.366
279727644	ENSG00000214077	0	GNAQP1	guanine nucleotide binding protein (G protein), q polypeptide pseudogene 1	0	2	n/a	n/a	4.63e-01	1.366
1099074	ENSG00000167543	59881	TP53I13	tumor protein p53 inducible protein 13	90313	17	n/a	n/a	4.37e-01	1.366
1090884	ENSG00000112029	26019	FBXO5	F-box protein 5	26271	6	n/a	n/a	5.10e-01	1.366
1094456	ENSG00000137812	36360	CASC5	cancer susceptibility candidate 5	57082	15	n/a	n/a	4.96e-01	1.366
1090276	ENSG00000107105	1978	ELAVL2	ELAV (embryonic lethal, abnormal vision, Drosophila)-like 2 (Hu antigen B)	1993	9	n/a	n/a	4.50e-01	1.366
1094565	ENSG00000138336	56113	TET1	tet methylcytosine dioxygenase 1	80312	10	n/a	n/a	5.07e-01	1.366
279806060	ENSG00000226999	0	AC073325.2	AC073325.2	0	7	n/a	n/a	4.71e-01	1.366
280103888	ENSG00000257331	0	RP11-478B9.3	RP11-478B9.3	0	12	n/a	n/a	4.94e-01	1.365
279951899	ENSG00000240831	0	AC112777.1	AC112777.1	0	12	n/a	n/a	4.34e-01	1.365
279898290	ENSG00000235225	0	AC016712.2	AC016712.2	0	2	n/a	n/a	3.61e-01	1.365
279728193	ENSG00000214135	85666	AC024560.3	AC024560.3	220729	3	n/a	n/a	5.07e-01	1.365
1087796	ENSG00000065328	34677	MCM10	minichromosome maintenance complex component 10	55388	10	n/a	n/a	5.00e-01	1.365
1087522	ENSG00000049089	1289	COL9A2	collagen, type IX, alpha 2	1298	1	n/a	n/a	3.86e-01	1.365
280081303	ENSG00000255118	0	RP11-703H8.7	RP11-703H8.7	0	11	n/a	n/a	4.35e-01	1.365
1097921	ENSG00000163297	78683	ANTXR2	anthrax toxin receptor 2	118429	4	n/a	n/a	5.24e-01	1.365
279907386	ENSG00000236111	0	RP11-630I5.1	RP11-630I5.1	0	1	n/a	n/a	5.05e-01	1.365
280117281	ENSG00000258539	0	RP11-12J10.3	RP11-12J10.3	0	10	n/a	n/a	4.75e-01	1.364
280122580	ENSG00000258842	0	RP11-355I22.5	RP11-355I22.5	0	14	n/a	n/a	4.34e-01	1.364
279774607	ENSG00000224281	1011170	RP3-404F18.2	RP3-404F18.2	100303728	X	n/a	n/a	5.11e-01	1.364
1089141	ENSG00000100314	81640	CABP7	calcium binding protein 7	164633	22	n/a	n/a	4.34e-01	1.364
1086933	ENSG00000004975	1844	DVL2	dishevelled, dsh homolog 2 (Drosophila)	1856	17	n/a	n/a	5.06e-01	1.364
1087346	ENSG00000029534	283	ANK1	ankyrin 1, erythrocytic	286	8	n/a	n/a	4.45e-01	1.364
1107540	ENSG00000229397	0	RP11-230C9.2	RP11-230C9.2	0	6	n/a	n/a	4.94e-01	1.364
1099591	ENSG00000169604	58379	ANTXR1	anthrax toxin receptor 1	84168	2	n/a	n/a	4.98e-01	1.364
1095250	ENSG00000143147	23187	GPR161	G protein-coupled receptor 161	23432	1	n/a	n/a	5.02e-01	1.364
1104676	ENSG00000198663	85762	C6orf89	chromosome 6 open reading frame 89	221477	6	n/a	n/a	5.02e-01	1.363
280063541	ENSG00000253915	0	MAPRE1P1	MAPRE1 pseudogene 1	0	8	n/a	n/a	5.05e-01	1.363
1086907	ENSG00000003989	6506	SLC7A2	solute carrier family 7 (cationic amino acid transporter, y+ system), member 2	6542	8	n/a	n/a	4.36e-01	1.362
1101644	ENSG00000179899	0	PHC1P1	polyhomeotic homolog 1 (Drosophila) pseudogene 1	0	12	n/a	n/a	5.06e-01	1.362
1099830	ENSG00000170616	57726	SCRT1	scratch homolog 1, zinc finger protein (Drosophila)	83482	8	n/a	n/a	3.90e-01	1.362
1101307	ENSG00000177853	0	ZNF518A	zinc finger protein 518A	0	10	n/a	n/a	6.22e-01	1.362
280000482	ENSG00000248341	0	AC115115.2	AC115115.2	0	2	n/a	n/a	5.05e-01	1.362
1091654	ENSG00000117724	1056	CENPF	centromere protein F, 350/400kDa (mitosin)	1063	1	n/a	n/a	4.55e-01	1.362
1102674	ENSG00000184828	83644	ZBTB7C	zinc finger and BTB domain containing 7C	201501	18	n/a	n/a	5.60e-01	1.362
279663559	ENSG00000201229	0	SNORA63	Small nucleolar RNA SNORA63	0	3	n/a	n/a	4.34e-01	1.362
1103912	ENSG00000196367	8242	TRRAP	transformation/transcription domain-associated protein	8295	7	n/a	n/a	4.47e-01	1.362
279865326	ENSG00000232344	0	AC087163.2	AC087163.2	0	17	n/a	n/a	4.60e-01	1.361
1098306	ENSG00000164418	2881	GRIK2	glutamate receptor, ionotropic, kainate 2	2898	6	n/a	n/a	4.38e-01	1.361
1102639	ENSG00000184661	81280	CDCA2	cell division cycle associated 2	157313	8	n/a	n/a	5.04e-01	1.361
1099480	ENSG00000169105	76648	CHST14	carbohydrate (N-acetylgalactosamine 4-0) sulfotransferase 14	113189	15	n/a	n/a	5.04e-01	1.360
1107373	ENSG00000228344	0	AP001496.1	LOC339290 proteinUncharacterized protein	0	18	n/a	n/a	5.05e-01	1.360
1104179	ENSG00000197128	125245	ZNF772	zinc finger protein 772	400720	19	n/a	n/a	5.08e-01	1.360
279934262	ENSG00000238597	0	SNORD4B	small nucleolar RNA, C/D box 4B	0	17	n/a	n/a	4.38e-01	1.360
1092755	ENSG00000126767	1987	ELK1	ELK1, member of ETS oncogene family	2002	X	n/a	n/a	5.31e-01	1.360
1094673	ENSG00000138829	2186	FBN2	fibrillin 2	2201	5	n/a	n/a	4.40e-01	1.359
1087917	ENSG00000068489	35060	PRR11	proline rich 11	55771	17	n/a	n/a	4.33e-01	1.359
280003194	ENSG00000248564	0	RP11-478C6.2	RP11-478C6.2	0	4	n/a	n/a	5.55e-01	1.359
1087845	ENSG00000066382	740	MPPED2	metallophosphoesterase domain containing 2	744	11	n/a	n/a	5.26e-01	1.359
1090869	ENSG00000111875	25591	ASF1A	ASF1 anti-silencing function 1 homolog A (S. cerevisiae)	25842	6	n/a	n/a	4.39e-01	1.358
279938082	ENSG00000239208	0	AC092295.5	AC092295.5	0	19	n/a	n/a	4.35e-01	1.358
1098800	ENSG00000166398	9566	KIAA0355	KIAA0355	9710	19	n/a	n/a	5.74e-01	1.358
279952177	ENSG00000240874	0	CTD-2515H24.1	CTD-2515H24.1	0	15	n/a	n/a	4.36e-01	1.358
279912953	ENSG00000236654	0	AC079780.3	AC079780.3	0	7	n/a	n/a	7.19e-01	1.358
279962627	ENSG00000242073	0	AC006014.7	AC006014.7	0	7	n/a	n/a	3.45e-01	1.358
1088367	ENSG00000080345	34472	RIF1	RAP1 interacting factor homolog (yeast)	55183	2	n/a	n/a	4.41e-01	1.358
279711997	ENSG00000211591	1023341	MIR762	microRNA 762	100313837	16	n/a	n/a	4.22e-01	1.358
280019414	ENSG00000249906	1020534	RP5-1029K10.2	RP5-1029K10.2	100288866	17	n/a	n/a	5.81e-01	1.357
280051692	ENSG00000253051	0	SNORA31	Small nucleolar RNA SNORA31	0	13	n/a	n/a	5.07e-01	1.357
1091343	ENSG00000115526	9346	CHST10	carbohydrate sulfotransferase 10	9486	2	n/a	n/a	5.60e-01	1.357
279939042	ENSG00000239323	0	CTD-2213F21.1	CTD-2213F21.1	0	14	n/a	n/a	4.64e-01	1.357
1105174	ENSG00000204519	59871	ZNF551	zinc finger protein 551	90233	19	n/a	n/a	5.59e-01	1.357
1105892	ENSG00000213694	1890	S1PR3	sphingosine-1-phosphate receptor 3	1903	9	n/a	n/a	4.38e-01	1.357
1092367	ENSG00000124145	6349	SDC4	syndecan 4	6385	20	n/a	n/a	5.55e-01	1.356
1102047	ENSG00000182199	6436	SHMT2	serine hydroxymethyltransferase 2 (mitochondrial)	6472	12	n/a	n/a	5.05e-01	1.356
279817507	ENSG00000228061	0	Z83001.1	Z83001.1	0	11	n/a	n/a	4.59e-01	1.356
280064860	ENSG00000254012	0	RP11-546B8.5	RP11-546B8.5	0	5	n/a	n/a	4.36e-01	1.356
1106366	ENSG00000215527	0	AP005482.1	Uncharacterized protein	0	18	n/a	n/a	4.33e-01	1.356
1104810	ENSG00000198914	5423	POU3F3	POU class 3 homeobox 3	5455	2	n/a	n/a	5.28e-01	1.356
279821900	ENSG00000228452	0	RP5-994D16.9	RP5-994D16.9	0	1	n/a	n/a	9.33e-01	1.356
280077660	ENSG00000254911	0	SCARNA9	small Cajal body-specific RNA 9	0	11	n/a	n/a	4.61e-01	1.356
279993448	ENSG00000246596	0	RP11-1277A3.2	RP11-1277A3.2	0	5	n/a	n/a	4.45e-01	1.356
280138579	ENSG00000259773	0	RP11-507J18.2	RP11-507J18.2	0	15	n/a	n/a	5.55e-01	1.355
1087924	ENSG00000068781	94919	STON1-GTF2A1L	STON1-GTF2A1L readthrough	286749	2	n/a	n/a	5.11e-01	1.355
1099914	ENSG00000170962	56111	PDGFD	platelet derived growth factor D	80310	11	n/a	n/a	4.53e-01	1.355
279940113	ENSG00000239446	0	RP1-76B20.12	RP1-76B20.12	0	22	n/a	n/a	5.25e-01	1.355
1093322	ENSG00000131153	31139	GINS2	GINS complex subunit 2 (Psf2 homolog)	51659	16	n/a	n/a	4.40e-01	1.355
1102569	ENSG00000184348	8272	HIST1H2AK	histone cluster 1, H2ak	8330	6	n/a	n/a	5.22e-01	1.355
1092317	ENSG00000123607	55612	TTC21B	tetratricopeptide repeat domain 21B	79809	2	n/a	n/a	5.11e-01	1.355
1088033	ENSG00000071575	28687	TRIB2	tribbles homolog 2 (Drosophila)	28951	2	n/a	n/a	4.46e-01	1.355
279718622	ENSG00000213055	0	AC064852.5	AC064852.5	0	2	n/a	n/a	4.99e-01	1.355
280026703	ENSG00000250482	0	RP11-152K4.1	RP11-152K4.1	0	5	n/a	n/a	5.19e-01	1.355
1107460	ENSG00000228835	0	AC012123.1	Uncharacterized protein	0	18	n/a	n/a	5.04e-01	1.354
280060410	ENSG00000253711	0	RP11-787D18.1	RP11-787D18.1	0	8	n/a	n/a	5.18e-01	1.354
1101529	ENSG00000179104	81467	TMTC2	transmembrane and tetratricopeptide repeat containing 2	160335	12	n/a	n/a	4.64e-01	1.354
1089060	ENSG00000100077	154	ADRBK2	adrenergic, beta, receptor kinase 2	157	22	n/a	n/a	4.35e-01	1.354
280129674	ENSG00000259248	1015494	RP11-265M18.2	RP11-265M18.2	100130855	15	n/a	n/a	5.43e-01	1.354
1098462	ENSG00000165061	55501	ZMAT4	zinc finger, matrin-type 4	79698	8	n/a	n/a	5.56e-01	1.354
1104060	ENSG00000196767	5424	POU3F4	POU class 3 homeobox 4	5456	X	n/a	n/a	5.08e-01	1.354
1088669	ENSG00000088854	25692	C20orf194	chromosome 20 open reading frame 194	25943	20	n/a	n/a	5.75e-01	1.354
1090305	ENSG00000107438	9001	PDLIM1	PDZ and LIM domain 1	9124	10	n/a	n/a	4.57e-01	1.354
1099495	ENSG00000169184	4304	MN1	meningioma (disrupted in balanced translocation) 1	4330	22	n/a	n/a	4.44e-01	1.354
279781493	ENSG00000224883	0	CTA-250D10.19	CTA-250D10.19	0	22	n/a	n/a	4.33e-01	1.354
1097415	ENSG00000160305	22936	DIP2A	DIP2 disco-interacting protein 2 homolog A (Drosophila)	23181	21	n/a	n/a	5.10e-01	1.354
1104781	ENSG00000198862	25795	LTN1	listerin E3 ubiquitin protein ligase 1	26046	21	n/a	n/a	4.98e-01	1.354
279952638	ENSG00000240929	0	RP5-998N21.5	RP5-998N21.5	0	1	n/a	n/a	5.32e-01	1.353
1093173	ENSG00000130396	4276	MLLT4	myeloid/lymphoid or mixed-lineage leukemia (trithorax homolog, Drosophila); translocated to, 4	4301	6	n/a	n/a	5.19e-01	1.353
280003454	ENSG00000248592	157124207	TMEM110-MUSTN1	TMEM110-MUSTN1 readthrough	100526772	3	n/a	n/a	6.49e-01	1.353
1099056	ENSG00000167470	59833	MIDN	midnolin	90007	19	n/a	n/a	4.43e-01	1.353
1088583	ENSG00000086758	9930	HUWE1	HECT, UBA and WWE domain containing 1	10075	X	n/a	n/a	4.39e-01	1.353
280131756	ENSG00000259369	0	RP11-291H24.1	RP11-291H24.1	0	15	n/a	n/a	4.49e-01	1.353
1090888	ENSG00000112039	2163	FANCE	Fanconi anemia, complementation group E	2178	6	n/a	n/a	5.61e-01	1.353
279865297	ENSG00000232341	0	RP11-54B9.2	RP11-54B9.2	0	1	n/a	n/a	4.37e-01	1.353
1102633	ENSG00000184634	9824	MED12	mediator complex subunit 12	9968	X	n/a	n/a	4.34e-01	1.353
1091718	ENSG00000118496	58296	FBXO30	F-box protein 30	84085	6	n/a	n/a	3.75e-01	1.353
1101669	ENSG00000180008	78920	SOCS4	suppressor of cytokine signaling 4	122809	14	n/a	n/a	4.38e-01	1.352
279749189	ENSG00000219470	0	RP3-337H4.6	RP3-337H4.6	0	6	n/a	n/a	5.04e-01	1.352
1088393	ENSG00000081019	33956	RSBN1	round spermatid basic protein 1	54665	1	n/a	n/a	3.59e-01	1.352
1097589	ENSG00000161800	28862	RACGAP1	Rac GTPase activating protein 1	29127	12	n/a	n/a	5.04e-01	1.352
1101252	ENSG00000177551	4777	NHLH2	nescient helix loop helix 2	4808	1	n/a	n/a	7.43e-01	1.352
1101791	ENSG00000180776	90138	ZDHHC20	zinc finger, DHHC-type containing 20	253832	13	n/a	n/a	4.38e-01	1.352
279729013	ENSG00000214223	0	HNRNPA1P10	heterogeneous nuclear ribonucleoprotein A1 pseudogene 10	0	19	n/a	n/a	5.08e-01	1.352
280034407	ENSG00000251118	0	CTC-505O3.1	CTC-505O3.1	0	5	n/a	n/a	5.37e-01	1.352
1088672	ENSG00000088882	35545	CPXM1	carboxypeptidase X (M14 family), member 1	56265	20	n/a	n/a	5.04e-01	1.352
1102984	ENSG00000186019	1023493	ZNF224	zinc finger protein 224	100379224	19	n/a	n/a	6.45e-01	1.352
279829521	ENSG00000229151	0	RP11-348F1.3	RP11-348F1.3	0	X	n/a	n/a	5.04e-01	1.352
1095695	ENSG00000145907	10001	G3BP1	GTPase activating protein (SH3 domain) binding protein 1	10146	5	n/a	n/a	4.48e-01	1.351
279707566	ENSG00000207421	0	SNORD38B	small nucleolar RNA, C/D box 38B	0	1	n/a	n/a	3.89e-01	1.351
280088207	ENSG00000255571	0	CTD-2335A18.1	CTD-2335A18.1	0	15	n/a	n/a	3.68e-01	1.351
1104369	ENSG00000197724	5221	PHF2	PHD finger protein 2	5253	9	n/a	n/a	5.05e-01	1.351
279706068	ENSG00000207166	0	SNORA68	small nucleolar RNA, H/ACA box 68	0	19	n/a	n/a	4.56e-01	1.351
279827860	ENSG00000228986	0	RP13-228J13.8	RP13-228J13.8	0	X	n/a	n/a	4.45e-01	1.350
279776399	ENSG00000224427	0	AP000281.1	AP000281.1	0	21	n/a	n/a	4.04e-01	1.350
279893089	ENSG00000234773	0	CTD-2666L21.1	CTD-2666L21.1	0	19	n/a	n/a	4.35e-01	1.350
279958569	ENSG00000241624	0	RP4-697K14.12	RP4-697K14.12	0	20	n/a	n/a	5.21e-01	1.350
1087145	ENSG00000011083	6498	SLC6A7	solute carrier family 6 (neurotransmitter transporter, L-proline), member 7	6534	5	n/a	n/a	5.05e-01	1.350
1090337	ENSG00000107779	653	BMPR1A	bone morphogenetic protein receptor, type IA	657	10	n/a	n/a	5.24e-01	1.350
280032665	ENSG00000250970	0	RP11-274N19.2	RP11-274N19.2	0	1	n/a	n/a	4.36e-01	1.350
280044727	ENSG00000252042	0	Y_RNA	Y RNA	0	17	n/a	n/a	3.71e-01	1.350
280067411	ENSG00000254192	0	CTC-558O2.2	CTC-558O2.2	0	5	n/a	n/a	4.40e-01	1.350
1095796	ENSG00000146674	3466	IGFBP3	insulin-like growth factor binding protein 3	3486	7	n/a	n/a	4.39e-01	1.350
279883238	ENSG00000233908	0	RP11-425D10.1	RP11-425D10.1	0	6	n/a	n/a	5.36e-01	1.349
280087361	ENSG00000255515	0	RP11-178H8.3	RP11-178H8.3	0	11	n/a	n/a	5.30e-01	1.349
1090028	ENSG00000105607	2623	GCDH	glutaryl-CoA dehydrogenase	2639	19	n/a	n/a	4.43e-01	1.349
1086944	ENSG00000005156	3955	LIG3	ligase III, DNA, ATP-dependent	3980	17	n/a	n/a	5.52e-01	1.349
279959618	ENSG00000241746	0	RP11-941H19.1	RP11-941H19.1	0	8	n/a	n/a	3.71e-01	1.349
1096966	ENSG00000156802	28764	ATAD2	ATPase family, AAA domain containing 2	29028	8	n/a	n/a	4.41e-01	1.349
1102804	ENSG00000185278	58813	ZBTB37	zinc finger and BTB domain containing 37	84614	1	n/a	n/a	5.04e-01	1.349
279585954	ENSG00000188459	0	WASF4P	WAS protein family, member 4, pseudogene	0	X	n/a	n/a	4.60e-01	1.349
279855189	ENSG00000231445	0	TIMM8AP1	translocase of inner mitochondrial membrane 8 homolog A (yeast) pseudogene 1	0	2	n/a	n/a	5.04e-01	1.348
280094044	ENSG00000256229	59953	ZNF486	zinc finger protein 486	90649	19	n/a	n/a	6.74e-01	1.348
279667864	ENSG00000202441	0	RNY4P10	RNA, Ro-associated Y4 pseudogene 10	0	6	n/a	n/a	4.34e-01	1.348
280048213	ENSG00000252549	0	U6	U6 spliceosomal RNA	0	20	n/a	n/a	4.38e-01	1.348
280110974	ENSG00000258011	0	HMGA1P3	high mobility group AT-hook 1 pseudogene 3	0	12	n/a	n/a	6.17e-01	1.348
1092534	ENSG00000125266	1935	EFNB2	ephrin-B2	1948	13	n/a	n/a	9.41e-01	1.348
1092068	ENSG00000121406	90317	ZNF549	zinc finger protein 549	256051	19	n/a	n/a	5.86e-01	1.347
1090584	ENSG00000109680	34585	TBC1D19	TBC1 domain family, member 19	55296	4	n/a	n/a	5.36e-01	1.347
1101021	ENSG00000176371	34282	ZSCAN2	zinc finger and SCAN domain containing 2	54993	15	n/a	n/a	5.02e-01	1.347
279822115	ENSG00000228477	0	RP3-342P20.2	RP3-342P20.2	0	1	n/a	n/a	4.70e-01	1.347
1104706	ENSG00000198728	8784	LDB1	LIM domain binding 1	8861	10	n/a	n/a	5.03e-01	1.347
279957818	ENSG00000241547	0	RP11-4K3__A.5	RP11-4K3__A.5	0	1	n/a	n/a	3.77e-01	1.347
1101202	ENSG00000177303	36786	CASKIN2	CASK interacting protein 2	57513	17	n/a	n/a	4.46e-01	1.346
1092519	ENSG00000125107	22774	CNOT1	CCR4-NOT transcription complex, subunit 1	23019	16	n/a	n/a	5.15e-01	1.346
1094358	ENSG00000137266	40456	SLC22A23	solute carrier family 22, member 23	63027	6	n/a	n/a	4.46e-01	1.346
1096209	ENSG00000150086	2887	GRIN2B	glutamate receptor, ionotropic, N-methyl D-aspartate 2B	2904	12	n/a	n/a	4.06e-01	1.346
279868780	ENSG00000232640	0	RP1-266L20.2	RP1-266L20.2	0	6	n/a	n/a	4.71e-01	1.346
1101477	ENSG00000178882	80358	FAM101A	family with sequence similarity 101, member A	144347	12	n/a	n/a	4.39e-01	1.346
1095522	ENSG00000144644	109758	GADL1	glutamate decarboxylase-like 1	339896	3	n/a	n/a	5.16e-01	1.345
280096963	ENSG00000256569	0	RP11-173P15.5	RP11-173P15.5	0	12	n/a	n/a	5.14e-01	1.345
279998983	ENSG00000248223	0	CTD-2139B15.2	CTD-2139B15.2	0	5	n/a	n/a	3.58e-01	1.345
1103056	ENSG00000186300	80697	ZNF555	zinc finger protein 555	148254	19	n/a	n/a	6.24e-01	1.345
1097879	ENSG00000163132	4461	MSX1	msh homeobox 1	4487	4	n/a	n/a	3.97e-01	1.345
1098436	ENSG00000164941	34945	INTS8	integrator complex subunit 8	55656	8	n/a	n/a	5.41e-01	1.345
1089453	ENSG00000101773	5900	RBBP8	retinoblastoma binding protein 8	5932	18	n/a	n/a	5.03e-01	1.344
279726202	ENSG00000213962	0	API5P2	API5 pseudogene 2	0	2	n/a	n/a	4.39e-01	1.344
1087533	ENSG00000049323	4027	LTBP1	latent transforming growth factor beta binding protein 1	4052	2	n/a	n/a	3.47e-01	1.344
280064751	ENSG00000254004	109662	ZNF260	zinc finger protein 260	339324	19	n/a	n/a	4.35e-01	1.344
279989409	ENSG00000245208	0	AC103876.1	AC103876.1	0	15	n/a	n/a	3.58e-01	1.344
1104041	ENSG00000196705	82208	ZNF431	zinc finger protein 431	170959	19	n/a	n/a	5.55e-01	1.344
1097023	ENSG00000157227	4297	MMP14	matrix metallopeptidase 14 (membrane-inserted)	4323	14	n/a	n/a	4.58e-01	1.343
1103335	ENSG00000187607	36609	ZNF286A	zinc finger protein 286A	57335	17	n/a	n/a	4.45e-01	1.343
1093262	ENSG00000130818	54927	ZNF426	zinc finger protein 426	79088	19	n/a	n/a	6.60e-01	1.343
280085800	ENSG00000255402	0	RP11-696P8.2	RP11-696P8.2	0	8	n/a	n/a	3.55e-01	1.343
1087376	ENSG00000033867	9356	SLC4A7	solute carrier family 4, sodium bicarbonate cotransporter, member 7	9497	3	n/a	n/a	5.06e-01	1.343
1090442	ENSG00000108551	31135	RASD1	RAS, dexamethasone-induced 1	51655	17	n/a	n/a	3.98e-01	1.342
279944075	ENSG00000239943	0	AC079460.1	AC079460.1	0	12	n/a	n/a	5.56e-01	1.342
1096252	ENSG00000150687	10939	PRSS23	protease, serine, 23	11098	11	n/a	n/a	4.34e-01	1.342
280011159	ENSG00000249249	0	AC010226.4	AC010226.4	0	5	n/a	n/a	4.49e-01	1.342
279805582	ENSG00000226963	0	AC078883.4	AC078883.4	0	2	n/a	n/a	5.06e-01	1.341
279724129	ENSG00000213698	0	RP1-172N19.4	RP1-172N19.4	0	X	n/a	n/a	4.48e-01	1.341
280051664	ENSG00000253047	0	SNORA40	Small nucleolar RNA SNORA40	0	1	n/a	n/a	4.33e-01	1.341
279702855	ENSG00000206612	0	SNORA2A	small nucleolar RNA, H/ACA box 2A	0	12	n/a	n/a	3.62e-01	1.341
279705102	ENSG00000207001	1013492	SNORD116-2	small nucleolar RNA, C/D box 116-2	100033414	15	n/a	n/a	4.42e-01	1.341
1100232	ENSG00000172292	90133	CERS6	ceramide synthase 6	253782	2	n/a	n/a	4.58e-01	1.341
1094563	ENSG00000138316	80112	ADAMTS14	ADAM metallopeptidase with thrombospondin type 1 motif, 14	140766	10	n/a	n/a	4.95e-01	1.341
1097372	ENSG00000160145	8889	KALRN	kalirin, RhoGEF kinase	8997	3	n/a	n/a	4.61e-01	1.341
1098918	ENSG00000166881	23061	TMEM194A	transmembrane protein 194A	23306	12	n/a	n/a	5.04e-01	1.341
279713801	ENSG00000211829	0	TRDC	T cell receptor delta constant	0	14	n/a	n/a	4.43e-01	1.341
279853929	ENSG00000231333	0	RPL34P1	ribosomal protein L34 pseudogene 1	0	1	n/a	n/a	4.16e-01	1.340
280108815	ENSG00000257790	0	RP11-1136G11.6	RP11-1136G11.6	0	12	n/a	n/a	3.57e-01	1.340
1088188	ENSG00000075539	94597	FRYL	FRY-like	285527	4	n/a	n/a	6.27e-01	1.340
279938568	ENSG00000239269	0	RPSAP4	ribosomal protein SA pseudogene 4	0	14	n/a	n/a	4.45e-01	1.340
1095365	ENSG00000143603	3757	KCNN3	potassium intermediate/small conductance calcium-activated channel, subfamily N, member 3	3782	1	n/a	n/a	4.55e-01	1.340
279804245	ENSG00000226864	1015511	RP11-500G22.2	RP11-500G22.2	100130887	10	n/a	n/a	4.43e-01	1.340
1101070	ENSG00000176624	30801	MEX3C	mex-3 homolog C (C. elegans)	51320	18	n/a	n/a	5.76e-01	1.340
1102601	ENSG00000184486	5422	POU3F2	POU class 3 homeobox 2	5454	6	n/a	n/a	5.23e-01	1.340
1106728	ENSG00000224113	0	AC004223.1	Uncharacterized proteincDNA FLJ52625	0	17	n/a	n/a	4.49e-01	1.339
1099278	ENSG00000168264	111030	IRF2BP2	interferon regulatory factor 2 binding protein 2	359948	1	n/a	n/a	5.04e-01	1.339
279918691	ENSG00000237161	0	RP11-32B5.1	RP11-32B5.1	0	15	n/a	n/a	3.50e-01	1.339
1099026	ENSG00000167306	4619	MYO5B	myosin VB	4645	18	n/a	n/a	3.64e-01	1.339
1105222	ENSG00000204624	36813	PTCHD2	patched domain containing 2	57540	1	n/a	n/a	3.76e-01	1.339
280007754	ENSG00000248932	0	RP11-319G6.1	RP11-319G6.1	0	3	n/a	n/a	8.02e-01	1.339
1100482	ENSG00000173457	26220	PPP1R14B	protein phosphatase 1, regulatory (inhibitor) subunit 14B	26472	11	n/a	n/a	3.55e-01	1.339
1087467	ENSG00000043355	7503	ZIC2	Zic family member 2	7546	13	n/a	n/a	3.53e-01	1.339
1097955	ENSG00000163430	11008	FSTL1	follistatin-like 1	11167	3	n/a	n/a	4.59e-01	1.339
279789679	ENSG00000225603	0	RP11-325P15.1	RP11-325P15.1	0	1	n/a	n/a	4.36e-01	1.338
279919982	ENSG00000237278	0	RLIMP2	ring finger protein, LIM domain interacting pseudogene 2	0	1	n/a	n/a	5.18e-01	1.338
1087580	ENSG00000053371	8508	AKR7A2	aldo-keto reductase family 7, member A2 (aflatoxin aldehyde reductase)	8574	1	n/a	n/a	5.14e-01	1.338
1097936	ENSG00000163359	1284	COL6A3	collagen, type VI, alpha 3	1293	2	n/a	n/a	4.23e-01	1.338
1094360	ENSG00000137269	34516	LRRC1	leucine rich repeat containing 1	55227	6	n/a	n/a	5.24e-01	1.338
1106032	ENSG00000214262	59022	ANKRD36BP1	ankyrin repeat domain 36B pseudogene 1	84832	1	n/a	n/a	3.79e-01	1.338
279893695	ENSG00000234819	0	RP11-336N8.4	RP11-336N8.4	0	9	n/a	n/a	4.60e-01	1.338
279776392	ENSG00000224426	0	SLC31A1P1	solute carrier family 31 (copper transporters), member 1 pseudogene 1	0	3	n/a	n/a	5.43e-01	1.338
1092377	ENSG00000124181	5303	PLCG1	phospholipase C, gamma 1	5335	20	n/a	n/a	4.35e-01	1.338
1105813	ENSG00000213079	22584	SCAF8	SR-related CTD-associated factor 8	22828	6	n/a	n/a	5.02e-01	1.338
279997912	ENSG00000248138	0	RP11-446J8.1	RP11-446J8.1	0	4	n/a	n/a	3.80e-01	1.338
1089564	ENSG00000102531	22618	FNDC3A	fibronectin type III domain containing 3A	22862	13	n/a	n/a	4.46e-01	1.337
1093041	ENSG00000129315	899	CCNT1	cyclin T1	904	12	n/a	n/a	4.43e-01	1.337
279809889	ENSG00000227344	0	RP11-266F12.1	RP11-266F12.1	0	7	n/a	n/a	4.76e-01	1.337
279996109	ENSG00000247626	60235	MARS2	methionyl-tRNA synthetase 2, mitochondrial	92935	2	n/a	n/a	5.53e-01	1.337
1104389	ENSG00000197779	110248	ZNF81	zinc finger protein 81	347344	X	n/a	n/a	5.10e-01	1.337
279525470	ENSG00000183239	0	RP5-1120P11.4	RP5-1120P11.4	0	6	n/a	n/a	5.66e-01	1.337
280046617	ENSG00000252316	6054	RNY4	RNA, Ro-associated Y4	6086	7	n/a	n/a	4.49e-01	1.337
279865676	ENSG00000232385	0	AC069292.6	AC069292.6	0	7	n/a	n/a	3.52e-01	1.337
280104545	ENSG00000257360	0	RP11-74K11.1	RP11-74K11.1	0	12	n/a	n/a	4.45e-01	1.336
1095646	ENSG00000145604	6466	SKP2	S-phase kinase-associated protein 2 (p45)	6502	5	n/a	n/a	5.53e-01	1.336
279968042	ENSG00000242634	0	RP11-342M21.1	RP11-342M21.1	0	15	n/a	n/a	3.72e-01	1.336
1092368	ENSG00000124151	8151	NCOA3	nuclear receptor coactivator 3	8202	20	n/a	n/a	4.43e-01	1.336
279759552	ENSG00000222345	0	SNORD19	Small nucleolar RNA SNORD19	0	3	n/a	n/a	4.33e-01	1.336
279950554	ENSG00000240674	0	RP11-366M4.1	RP11-366M4.1	0	4	n/a	n/a	5.06e-01	1.336
279779258	ENSG00000224668	0	IPO8P1	importin 8 pseudogene 1	0	1	n/a	n/a	4.50e-01	1.335
279849698	ENSG00000230964	0	AC018696.4	AC018696.4	0	2	n/a	n/a	4.39e-01	1.335
279760980	ENSG00000222730	0	AC092296.1	AC092296.1	0	19	n/a	n/a	4.55e-01	1.335
280076957	ENSG00000254860	0	RP11-318C2.5	RP11-318C2.5	0	11	n/a	n/a	4.38e-01	1.335
1101514	ENSG00000179051	35207	RCC2	regulator of chromosome condensation 2	55920	1	n/a	n/a	5.09e-01	1.335
279935709	ENSG00000238832	0	snoU109	Small nucleolar RNA U109	0	7	n/a	n/a	5.23e-01	1.335
279705480	ENSG00000207070	169142	SNORA16A	small nucleolar RNA, H/ACA box 16A	692073	1	n/a	n/a	4.60e-01	1.335
1092403	ENSG00000124243	34942	BCAS4	breast carcinoma amplified sequence 4	55653	20	n/a	n/a	4.36e-01	1.334
279960578	ENSG00000241865	0	RP11-323N12.1	RP11-323N12.1	0	17	n/a	n/a	5.06e-01	1.334
279708189	ENSG00000207550	128166	MIR99B	microRNA 99b	407056	19	n/a	n/a	4.53e-01	1.334
1088537	ENSG00000085552	36822	IGSF9	immunoglobulin superfamily, member 9	57549	1	n/a	n/a	3.56e-01	1.334
280029853	ENSG00000250734	0	RP11-404E16.1	RP11-404E16.1	0	1	n/a	n/a	4.10e-01	1.334
279802059	ENSG00000226684	0	RP3-418C23.2	RP3-418C23.2	0	6	n/a	n/a	5.05e-01	1.333
279768862	ENSG00000223828	0	RP11-64I24.1	RP11-64I24.1	0	1	n/a	n/a	4.46e-01	1.333
1089369	ENSG00000101278	0	RPS10L	RPS10L	0	20	n/a	n/a	4.48e-01	1.333
1102169	ENSG00000182732	9484	RGS6	regulator of G-protein signaling 6	9628	14	n/a	n/a	5.64e-01	1.333
1102142	ENSG00000182601	9807	HS3ST4	heparan sulfate (glucosamine) 3-O-sulfotransferase 4	9951	16	n/a	n/a	4.37e-01	1.333
279925376	ENSG00000237709	0	EEF1A1P28	eukaryotic translation elongation factor 1 alpha 1 pseudogene 28	0	7	n/a	n/a	4.59e-01	1.333
1088463	ENSG00000083168	7947	KAT6A	K(lysine) acetyltransferase 6A	7994	8	n/a	n/a	5.17e-01	1.333
1090813	ENSG00000111642	1100	CHD4	chromodomain helicase DNA binding protein 4	1108	12	n/a	n/a	5.50e-01	1.333
280030216	ENSG00000250761	0	RP11-711G10.1	RP11-711G10.1	0	5	n/a	n/a	4.33e-01	1.333
1095401	ENSG00000143815	3905	LBR	lamin B receptor	3930	1	n/a	n/a	5.04e-01	1.332
279754676	ENSG00000221566	0	MIR1181	microRNA 1181	0	19	n/a	n/a	3.88e-01	1.332
1094418	ENSG00000137642	6613	SORL1	sortilin-related receptor, L(DLR class) A repeats containing	6653	11	n/a	n/a	4.34e-01	1.332
1101870	ENSG00000181192	34815	DHTKD1	dehydrogenase E1 and transketolase domain containing 1	55526	10	n/a	n/a	5.04e-01	1.332
280095383	ENSG00000256385	0	AE000658.27	AE000658.27	0	14	n/a	n/a	3.76e-01	1.332
1096022	ENSG00000148429	9568	USP6NL	USP6 N-terminal like	9712	10	n/a	n/a	5.09e-01	1.331
1093720	ENSG00000133958	36851	UNC79	unc-79 homolog (C. elegans)	57578	14	n/a	n/a	5.06e-01	1.331
1101910	ENSG00000181450	109689	ZNF678	zinc finger protein 678	339500	1	n/a	n/a	4.45e-01	1.331
280031338	ENSG00000250853	0	CTD-2331H7.1	CTD-2331H7.1	0	5	n/a	n/a	3.44e-01	1.331
1100023	ENSG00000171448	36957	ZBTB26	zinc finger and BTB domain containing 26	57684	9	n/a	n/a	5.09e-01	1.331
279948126	ENSG00000240388	0	CTD-2061E19.1	CTD-2061E19.1	0	5	n/a	n/a	4.58e-01	1.331
279929289	ENSG00000238041	0	RP11-59K5.1	RP11-59K5.1	0	11	n/a	n/a	4.00e-01	1.331
280041139	ENSG00000251606	0	CTD-2215E18.1	Uncharacterized protein	0	5	n/a	n/a	5.27e-01	1.330
279949494	ENSG00000240524	0	RP5-1061H20.3	RP5-1061H20.3	0	1	n/a	n/a	3.50e-01	1.330
1087833	ENSG00000066084	36882	DIP2B	DIP2 disco-interacting protein 2 homolog B (Drosophila)	57609	12	n/a	n/a	4.73e-01	1.330
279663867	ENSG00000201321	1017109	RN5S9	RNA, 5S ribosomal 9	100169760	1	n/a	n/a	4.34e-01	1.330
1103172	ENSG00000186814	1000126	ZSCAN30	zinc finger and SCAN domain containing 30	100101467	18	n/a	n/a	9.51e-01	1.330
1090915	ENSG00000112200	25785	ZNF451	zinc finger protein 451	26036	6	n/a	n/a	5.02e-01	1.330
280109657	ENSG00000257886	0	RP11-61E11.1	RP11-61E11.1	0	12	n/a	n/a	5.19e-01	1.330
279773191	ENSG00000224172	0	RP11-416N13.1	RP11-416N13.1	0	7	n/a	n/a	3.89e-01	1.329
279963864	ENSG00000242215	0	RP11-513M16.2	RP11-513M16.2	0	9	n/a	n/a	4.36e-01	1.329
280106577	ENSG00000257557	0	RP11-84G21.1	RP11-84G21.1	0	12	n/a	n/a	5.09e-01	1.329
1103914	ENSG00000196369	0	SRGAP2P2	SLIT-ROBO Rho GTPase activating protein 2 pseudogene 2	0	1	n/a	n/a	4.38e-01	1.329
279710800	ENSG00000208772	0	SNORD94	small nucleolar RNA, C/D box 94	0	2	n/a	n/a	3.97e-01	1.329
279764133	ENSG00000223460	0	GAPDHP69	glyceraldehyde 3 phosphate dehydrogenase pseudogene 69	0	13	n/a	n/a	4.37e-01	1.329
279728390	ENSG00000214147	0	RP11-332P22.2	RP11-332P22.2	0	3	n/a	n/a	4.97e-01	1.328
1091395	ENSG00000115896	5302	PLCL1	phospholipase C-like 1	5334	2	n/a	n/a	4.37e-01	1.328
279943535	ENSG00000239881	0	RPS27P25	ribosomal protein S27 pseudogene 25	0	12	n/a	n/a	3.55e-01	1.328
1091270	ENSG00000115163	1051	CENPA	centromere protein A	1058	2	n/a	n/a	4.70e-01	1.328
279744718	ENSG00000216480	0	RP3-393E18.1	RP3-393E18.1	0	6	n/a	n/a	4.49e-01	1.328
279779637	ENSG00000224701	0	RP6-227L5.1	RP6-227L5.1	0	X	n/a	n/a	5.05e-01	1.328
279902641	ENSG00000235655	134055	H3F3AP4	H3 histone, family 3A, pseudogene 4	440926	2	n/a	n/a	3.84e-01	1.328
1096364	ENSG00000151655	3673	ITIH2	inter-alpha (globulin) inhibitor H2	3698	10	n/a	n/a	4.58e-01	1.328
1094401	ENSG00000137502	27059	RAB30	RAB30, member RAS oncogene family	27314	11	n/a	n/a	3.56e-01	1.328
1095334	ENSG00000143469	90311	SYT14	synaptotagmin XIV	255928	1	n/a	n/a	4.43e-01	1.328
279760931	ENSG00000222720	0	AC027307.1	AC027307.1	0	19	n/a	n/a	3.67e-01	1.328
280061901	ENSG00000253793	0	RP11-293D9.2	RP11-293D9.2	0	8	n/a	n/a	4.38e-01	1.327
1087071	ENSG00000008197	57983	TFAP2D	transcription factor AP-2 delta (activating enhancer binding protein 2 delta)	83741	6	n/a	n/a	6.29e-01	1.327
1104124	ENSG00000196967	83488	ZNF585A	zinc finger protein 585A	199704	19	n/a	n/a	5.18e-01	1.327
1087153	ENSG00000011258	34088	MBTD1	mbt domain containing 1	54799	17	n/a	n/a	4.44e-01	1.327
1090871	ENSG00000111879	55435	FAM184A	family with sequence similarity 184, member A	79632	6	n/a	n/a	5.82e-01	1.327
1091384	ENSG00000115825	23436	PRKD3	protein kinase D3	23683	2	n/a	n/a	5.37e-01	1.327
1104373	ENSG00000197744	0	PTMAP2	prothymosin, alpha pseudogene 2 (gene sequence 32)	0	5	n/a	n/a	4.44e-01	1.327
1098526	ENSG00000165323	78776	FAT3	FAT tumor suppressor homolog 3 (Drosophila)	120114	11	n/a	n/a	3.71e-01	1.327
279968976	ENSG00000242757	0	CTD-2090I13.3	CTD-2090I13.3	0	1	n/a	n/a	4.44e-01	1.326
1099041	ENSG00000167383	7728	ZNF229	zinc finger protein 229	7772	19	n/a	n/a	5.18e-01	1.326
1102643	ENSG00000184677	9779	ZBTB40	zinc finger and BTB domain containing 40	9923	1	n/a	n/a	5.08e-01	1.326
279927180	ENSG00000237854	0	AC005332.1	AC005332.1	0	17	n/a	n/a	5.37e-01	1.326
280083352	ENSG00000255242	0	C14orf169	chromosome 14 open reading frame 169	0	14	n/a	n/a	5.94e-01	1.326
279888788	ENSG00000234422	0	UBE2WP1	ubiquitin-conjugating enzyme E2W pseudogene 1	0	1	n/a	n/a	3.89e-01	1.326
279413546	ENSG00000170468	0	AC005280.1	AC005280.1	0	14	n/a	n/a	5.93e-01	1.326
1108038	ENSG00000232615	0	CTD-2012J19.1	CTD-2012J19.1	0	5	n/a	n/a	4.35e-01	1.326
279967945	ENSG00000242622	0	RP11-18H7.1	RP11-18H7.1	0	3	n/a	n/a	5.50e-01	1.326
279500949	ENSG00000180221	0	RP11-179B15.2	RP11-179B15.2	0	10	n/a	n/a	5.03e-01	1.325
1094166	ENSG00000136273	3344	HUS1	HUS1 checkpoint homolog (S. pombe)	3364	7	n/a	n/a	5.27e-01	1.325
1102678	ENSG00000184845	1800	DRD1	dopamine receptor D1	1812	5	n/a	n/a	5.46e-01	1.325
280129123	ENSG00000259220	0	RP11-702L15.2	Uncharacterized protein	0	15	n/a	n/a	4.53e-01	1.325
280047632	ENSG00000252464	0	7SK	7SK RNA	0	5	n/a	n/a	5.03e-01	1.325
1093486	ENSG00000132383	6085	RPA1	replication protein A1, 70kDa	6117	17	n/a	n/a	5.21e-01	1.325
1104474	ENSG00000198015	28713	MRPL42	mitochondrial ribosomal protein L42	28977	12	n/a	n/a	5.37e-01	1.325
279912059	ENSG00000236534	0	H3F3BP1	H3 histone, family 3B (H3.3B) pseudogene 1	0	13	n/a	n/a	4.38e-01	1.325
1092514	ENSG00000124942	54866	AHNAK	AHNAK nucleoprotein	79026	11	n/a	n/a	4.10e-01	1.324
279941568	ENSG00000239631	0	AP003439.1	AP003439.1	0	8	n/a	n/a	4.47e-01	1.324
279947570	ENSG00000240311	0	LA16c-306E5.1	LA16c-306E5.1	0	16	n/a	n/a	3.58e-01	1.324
1090500	ENSG00000108854	41325	SMURF2	SMAD specific E3 ubiquitin protein ligase 2	64750	17	n/a	n/a	5.60e-01	1.324
1089149	ENSG00000100335	33762	SMCR7L	Smith-Magenis syndrome chromosome region, candidate 7-like	54471	22	n/a	n/a	9.85e-01	1.324
279869665	ENSG00000232713	0	AC010733.5	AC010733.5	0	2	n/a	n/a	5.47e-01	1.324
1100709	ENSG00000174718	34485	C12orf35	chromosome 12 open reading frame 35	55196	12	n/a	n/a	6.66e-01	1.324
280064014	ENSG00000253954	0	HMGN1P38	high mobility group nucleosome binding domain 1 pseudogene 38	0	15	n/a	n/a	3.56e-01	1.324
1101806	ENSG00000180855	10078	ZNF443	zinc finger protein 443	10224	19	n/a	n/a	5.46e-01	1.323
1092393	ENSG00000124217	27049	MOCS3	molybdenum cofactor synthesis 3	27304	20	n/a	n/a	5.07e-01	1.323
279616769	ENSG00000197083	0	ZNF300P1	zinc finger protein 300 pseudogene 1	0	5	n/a	n/a	5.40e-01	1.323
1093892	ENSG00000134901	54910	KDELC1	KDEL (Lys-Asp-Glu-Leu) containing 1	79070	13	n/a	n/a	5.46e-01	1.323
1106512	ENSG00000221843	58436	C2orf16	chromosome 2 open reading frame 16	84226	2	n/a	n/a	4.53e-01	1.323
279913427	ENSG00000236698	0	EIF1AP1	EIF1AP1	0	1	n/a	n/a	3.58e-01	1.323
280101453	ENSG00000257076	0	RP11-546D6.2	Uncharacterized protein	0	12	n/a	n/a	6.39e-01	1.323
1091347	ENSG00000115548	35106	KDM3A	lysine (K)-specific demethylase 3A	55818	2	n/a	n/a	5.27e-01	1.323
1099580	ENSG00000169554	9695	ZEB2	zinc finger E-box binding homeobox 2	9839	2	n/a	n/a	4.52e-01	1.323
1095977	ENSG00000148153	37307	C9orf80	chromosome 9 open reading frame 80	58493	9	n/a	n/a	4.95e-01	1.322
279782994	ENSG00000224993	0	CTD-2210P15.1	CTD-2210P15.1	0	5	n/a	n/a	4.35e-01	1.322
279930284	ENSG00000238113	0	RP11-262H14.1	RP11-262H14.1	0	9	n/a	n/a	4.41e-01	1.322
1089132	ENSG00000100297	4149	MCM5	minichromosome maintenance complex component 5	4174	22	n/a	n/a	4.35e-01	1.322
1096145	ENSG00000149503	3594	INCENP	inner centromere protein antigens 135/155kDa	3619	11	n/a	n/a	5.49e-01	1.322
1088484	ENSG00000083828	34096	ZNF586	zinc finger protein 586	54807	19	n/a	n/a	5.03e-01	1.322
279781534	ENSG00000224886	0	RP11-119F19.4	RP11-119F19.4	0	10	n/a	n/a	4.49e-01	1.322
279818388	ENSG00000228149	0	RPL3P1	ribosomal protein L3 pseudogene 1	0	21	n/a	n/a	4.33e-01	1.322
279720741	ENSG00000213303	0	CTC-398G3.2	CTC-398G3.2	0	19	n/a	n/a	4.98e-01	1.322
279742426	ENSG00000215802	0	RFKP1	riboflavin kinase pseudogene 1	0	1	n/a	n/a	5.02e-01	1.322
280025251	ENSG00000250359	0	PTP4A1P4	protein tyrosine phosphatase type IVA, member 1 pseudogene 4	0	5	n/a	n/a	3.57e-01	1.321
279852809	ENSG00000231235	0	RP11-75A9.1	RP11-75A9.1	0	X	n/a	n/a	4.46e-01	1.321
279735820	ENSG00000214998	0	AC006465.4	AC006465.4	0	7	n/a	n/a	4.90e-01	1.321
1101481	ENSG00000178917	94549	ZNF852	zinc finger protein 852	285346	3	n/a	n/a	5.02e-01	1.321
1094900	ENSG00000140479	5014	PCSK6	proprotein convertase subtilisin/kexin type 6	5046	15	n/a	n/a	4.35e-01	1.321
279898486	ENSG00000235246	0	RP1-5O6.5	RP1-5O6.5	0	22	n/a	n/a	5.01e-01	1.321
279842653	ENSG00000230337	0	RP4-635E18.6	RP4-635E18.6	0	1	n/a	n/a	5.40e-01	1.321
1095782	ENSG00000146476	55427	C6orf211	chromosome 6 open reading frame 211	79624	6	n/a	n/a	4.33e-01	1.321
1109073	ENSG00000243244	10879	STON1	stonin 1	11037	2	n/a	n/a	5.04e-01	1.321
1091157	ENSG00000114126	6987	TFDP2	transcription factor Dp-2 (E2F dimerization partner 2)	7029	3	n/a	n/a	4.46e-01	1.321
1096727	ENSG00000154640	10792	BTG3	BTG family, member 3	10950	21	n/a	n/a	4.34e-01	1.321
1098171	ENSG00000164050	5332	PLXNB1	plexin B1	5364	3	n/a	n/a	3.66e-01	1.321
279766446	ENSG00000223642	0	AC008277.1	AC008277.1	0	2	n/a	n/a	5.40e-01	1.321
1106272	ENSG00000215179	0	MAPK6PS4	mitogen-activated protein kinase 6 pseudogene 4	0	8	n/a	n/a	4.43e-01	1.321
279941232	ENSG00000239587	0	AC018730.4	AC018730.4	0	2	n/a	n/a	5.10e-01	1.321
279862629	ENSG00000232085	0	RP11-261C10.4	RP11-261C10.4	0	1	n/a	n/a	3.88e-01	1.321
279809733	ENSG00000227323	0	RP11-443A13.3	RP11-443A13.3	0	10	n/a	n/a	4.90e-01	1.321
279760819	ENSG00000222687	0	SNORA35	Small nucleolar RNA SNORA35	0	X	n/a	n/a	4.33e-01	1.321
279877457	ENSG00000233396	0	RP11-458D21.1	RP11-458D21.1	0	1	n/a	n/a	5.57e-01	1.321
1096480	ENSG00000152492	81045	CCDC50	coiled-coil domain containing 50	152137	3	n/a	n/a	4.55e-01	1.321
279951266	ENSG00000240758	0	RP11-155G14.5	RP11-155G14.5	0	7	n/a	n/a	5.07e-01	1.320
1091261	ENSG00000115109	36942	EPB41L5	erythrocyte membrane protein band 4.1 like 5	57669	2	n/a	n/a	7.22e-01	1.320
1089511	ENSG00000102098	10242	SCML2	sex comb on midleg-like 2 (Drosophila)	10389	X	n/a	n/a	5.09e-01	1.320
280043873	ENSG00000251920	0	5S_rRNA	5S ribosomal RNA	0	6	n/a	n/a	3.93e-01	1.320
279762975	ENSG00000223336	0	RNU2-6P	RNA, U2 small nuclear 6, pseudogene	0	13	n/a	n/a	4.35e-01	1.320
1088644	ENSG00000088305	1777	DNMT3B	DNA (cytosine-5-)-methyltransferase 3 beta	1789	20	n/a	n/a	4.45e-01	1.320
279992767	ENSG00000246323	0	RP11-325L7.1	RP11-325L7.1	0	5	n/a	n/a	4.42e-01	1.319
1088911	ENSG00000095564	8924	BTAF1	BTAF1 RNA polymerase II, B-TFIID transcription factor-associated, 170kDa (Mot1 homolog, S. cerevisiae)	9044	10	n/a	n/a	5.30e-01	1.319
280013355	ENSG00000249430	0	CTD-2231H16.1	CTD-2231H16.1	0	5	n/a	n/a	3.55e-01	1.319
1108892	ENSG00000239306	10285	RBM14	RNA binding motif protein 14	10432	11	n/a	n/a	5.06e-01	1.319
279753045	ENSG00000221299	0	Z83826.1	Z83826.1	0	X	n/a	n/a	4.45e-01	1.319
279960404	ENSG00000241847	0	RP1-20N2.4	RP1-20N2.4	0	6	n/a	n/a	4.48e-01	1.319
279996220	ENSG00000247687	0	AC006504.2	AC006504.2	0	19	n/a	n/a	4.44e-01	1.319
279775188	ENSG00000224334	0	AP000357.4	AP000357.4	0	22	n/a	n/a	4.46e-01	1.319
1102314	ENSG00000183337	34169	BCOR	BCL6 corepressor	54880	X	n/a	n/a	4.36e-01	1.318
279720727	ENSG00000213301	0	HMGB3P11	high mobility group box 3 pseudogene 11	0	2	n/a	n/a	5.37e-01	1.318
1104089	ENSG00000196865	119460	NHLRC2	NHL repeat containing 2	374354	10	n/a	n/a	5.17e-01	1.318
1089447	ENSG00000101680	94215	LAMA1	laminin, alpha 1	284217	18	n/a	n/a	5.05e-01	1.318
279950155	ENSG00000240616	0	AD000092.3	AD000092.3	0	19	n/a	n/a	4.39e-01	1.318
279936870	ENSG00000239017	0	snoU13	Small nucleolar RNA U13	0	X	n/a	n/a	3.85e-01	1.318
279478771	ENSG00000177133	133718	RP1-163G9.1	RP1-163G9.1	440556	1	n/a	n/a	4.40e-01	1.318
1100674	ENSG00000174498	9402	IGDCC3	immunoglobulin superfamily, DCC subclass, member 3	9543	15	n/a	n/a	3.62e-01	1.318
279875484	ENSG00000233229	0	RP11-237F13__B.2	RP11-237F13__B.2	0	X	n/a	n/a	4.44e-01	1.318
280086717	ENSG00000255471	0	RP11-736K20.5	RP11-736K20.5	0	11	n/a	n/a	5.59e-01	1.318
280031793	ENSG00000250902	0	RP11-301H24.4	RP11-301H24.4	0	4	n/a	n/a	4.64e-01	1.318
1100699	ENSG00000174652	10623	ZNF266	zinc finger protein 266	10781	19	n/a	n/a	4.43e-01	1.318
1087791	ENSG00000065243	5554	PKN2	protein kinase N2	5586	1	n/a	n/a	5.31e-01	1.317
1101153	ENSG00000177034	110189	MTX3	metaxin 3	345778	5	n/a	n/a	5.25e-01	1.317
1103048	ENSG00000186272	7522	ZNF17	zinc finger protein 17	7565	19	n/a	n/a	9.78e-01	1.317
1087175	ENSG00000012048	668	BRCA1	breast cancer 1, early onset	672	17	n/a	n/a	5.06e-01	1.317
279854596	ENSG00000231397	0	AC004941.5	AC004941.5	0	7	n/a	n/a	5.08e-01	1.317
1098908	ENSG00000166847	58717	DCTN5	dynactin 5 (p25)	84516	16	n/a	n/a	4.40e-01	1.317
1092130	ENSG00000122026	6112	RPL21	ribosomal protein L21	6144	13	n/a	n/a	4.38e-01	1.317
1095095	ENSG00000141736	2049	ERBB2	v-erb-b2 erythroblastic leukemia viral oncogene homolog 2, neuro/glioblastoma derived oncogene homolog (avian)	2064	17	n/a	n/a	4.45e-01	1.317
1086914	ENSG00000004487	22783	KDM1A	lysine (K)-specific demethylase 1A	23028	1	n/a	n/a	5.51e-01	1.317
280085622	ENSG00000255387	0	RP11-23F23.3	RP11-23F23.3	0	11	n/a	n/a	5.49e-01	1.317
279724091	ENSG00000213690	0	RP11-513D4.1	RP11-513D4.1	0	1	n/a	n/a	5.23e-01	1.317
1090413	ENSG00000108379	7430	WNT3	wingless-type MMTV integration site family, member 3	7473	17	n/a	n/a	4.47e-01	1.317
1092753	ENSG00000126756	8351	UXT	ubiquitously-expressed transcript	8409	X	n/a	n/a	3.60e-01	1.317
280120357	ENSG00000258714	0	RP11-998D10.7	RP11-998D10.7	0	14	n/a	n/a	3.96e-01	1.316
279750940	ENSG00000220749	1015664	RP11-565J7.3	RP11-565J7.3	100131205	1	n/a	n/a	4.46e-01	1.316
279856478	ENSG00000231563	0	RP11-245P10.4	RP11-245P10.4	0	1	n/a	n/a	5.00e-01	1.316
1092657	ENSG00000125885	58716	MCM8	minichromosome maintenance complex component 8	84515	20	n/a	n/a	4.61e-01	1.316
1102722	ENSG00000185008	6060	ROBO2	roundabout, axon guidance receptor, homolog 2 (Drosophila)	6092	3	n/a	n/a	3.58e-01	1.316
280121392	ENSG00000258777	0	RP11-618G20.4	RP11-618G20.4	0	14	n/a	n/a	5.07e-01	1.316
1100672	ENSG00000174485	10114	DENND4A	DENN/MADD domain containing 4A	10260	15	n/a	n/a	4.43e-01	1.316
1094848	ENSG00000140153	60106	WDR20	WD repeat domain 20	91833	14	n/a	n/a	5.81e-01	1.315
1099097	ENSG00000167617	80686	CDC42EP5	CDC42 effector protein (Rho GTPase binding) 5	148170	19	n/a	n/a	3.67e-01	1.315
279935053	ENSG00000238732	0	snoU13	Small nucleolar RNA U13	0	10	n/a	n/a	4.35e-01	1.315
1088885	ENSG00000094804	985	CDC6	cell division cycle 6 homolog (S. cerevisiae)	990	17	n/a	n/a	4.36e-01	1.315
279716249	ENSG00000212304	168706	SNORD12	small nucleolar RNA, C/D box 12	692057	20	n/a	n/a	4.45e-01	1.315
1103690	ENSG00000188958	90407	UTS2D	urotensin 2 domain containing	257313	3	n/a	n/a	5.36e-01	1.315
1095142	ENSG00000142207	9731	URB1	URB1 ribosome biogenesis 1 homolog (S. cerevisiae)	9875	21	n/a	n/a	5.18e-01	1.315
1096125	ENSG00000149328	59826	GLB1L2	galactosidase, beta 1-like 2	89944	11	n/a	n/a	3.81e-01	1.315
279931000	ENSG00000238172	0	RP11-29B11.2	RP11-29B11.2	0	9	n/a	n/a	4.39e-01	1.315
1098279	ENSG00000164327	90098	RICTOR	RPTOR independent companion of MTOR, complex 2	253260	5	n/a	n/a	4.40e-01	1.315
280099422	ENSG00000256879	0	RP11-284H19.1	RP11-284H19.1	0	12	n/a	n/a	4.35e-01	1.315
279818101	ENSG00000228125	0	RP11-516A11.3	RP11-516A11.3	0	X	n/a	n/a	4.60e-01	1.315
279851892	ENSG00000231169	0	EEF1B2P1	eukaryotic translation elongation factor 1 beta 2 pseudogene 1	0	15	n/a	n/a	3.60e-01	1.315
279931457	ENSG00000238213	0	TARDBPP2	TAR DNA binding protein pseudogene 2	0	13	n/a	n/a	5.48e-01	1.315
279964838	ENSG00000242291	0	CTD-3233P19.2	CTD-3233P19.2	0	19	n/a	n/a	5.06e-01	1.314
1104532	ENSG00000198169	59992	ZNF251	zinc finger protein 251	90987	8	n/a	n/a	5.08e-01	1.314
1097580	ENSG00000161664	60195	ASB16	ankyrin repeat and SOCS box containing 16	92591	17	n/a	n/a	3.55e-01	1.314
280045763	ENSG00000252194	0	AC114491.2	AC114491.2	0	1	n/a	n/a	4.25e-01	1.314
1103252	ENSG00000187123	79430	LYPD6	LY6/PLAUR domain containing 6	130574	2	n/a	n/a	5.26e-01	1.314
279995114	ENSG00000247228	0	AC009060.1	AC009060.1	0	16	n/a	n/a	4.36e-01	1.314
279721797	ENSG00000213399	0	AC022210.2	AC022210.2	0	2	n/a	n/a	4.35e-01	1.314
1088464	ENSG00000083223	55473	ZCCHC6	zinc finger, CCHC domain containing 6	79670	9	n/a	n/a	5.22e-01	1.314
1101888	ENSG00000181315	55495	ZNF322	zinc finger protein 322	79692	6	n/a	n/a	4.62e-01	1.314
279710254	ENSG00000207958	128038	MIR137	microRNA 137	406928	1	n/a	n/a	4.38e-01	1.314
1087066	ENSG00000008086	6752	CDKL5	cyclin-dependent kinase-like 5	6792	X	n/a	n/a	3.86e-01	1.314
1104643	ENSG00000198561	1489	CTNND1	catenin (cadherin-associated protein), delta 1	1500	11	n/a	n/a	4.44e-01	1.314
1102099	ENSG00000182405	81525	PGBD4	piggyBac transposable element derived 4	161779	15	n/a	n/a	5.64e-01	1.314
279871707	ENSG00000232901	0	AC022007.4	AC022007.4	0	3	n/a	n/a	4.59e-01	1.314
280110358	ENSG00000257941	0	RP11-290L1.4	RP11-290L1.4	0	12	n/a	n/a	5.22e-01	1.313
1088817	ENSG00000091651	23348	ORC6	origin recognition complex, subunit 6	23594	16	n/a	n/a	4.34e-01	1.313
1102945	ENSG00000185904	59046	RP11-178A10.1	RP11-178A10.1	84856	10	n/a	n/a	3.76e-01	1.313
1098136	ENSG00000163939	34482	PBRM1	polybromo 1	55193	3	n/a	n/a	4.46e-01	1.313
280118312	ENSG00000258595	0	RP11-371E8.2	RP11-371E8.2	0	14	n/a	n/a	4.36e-01	1.313
1101646	ENSG00000179909	7666	ZNF154	zinc finger protein 154	7710	19	n/a	n/a	4.35e-01	1.313
1094785	ENSG00000139651	93921	ZNF740	zinc finger protein 740	283337	12	n/a	n/a	7.59e-01	1.313
280010958	ENSG00000249233	0	ZNF154	ZNF154	0	19	n/a	n/a	4.35e-01	1.313
1105037	ENSG00000204175	0	GPRIN2	G protein regulated inducer of neurite outgrowth 2	0	10	n/a	n/a	4.43e-01	1.312
1107484	ENSG00000228981	0	RP11-364L4.1	RP11-364L4.1	0	4	n/a	n/a	4.41e-01	1.312
1088230	ENSG00000076716	2224	GPC4	glypican 4	2239	X	n/a	n/a	3.70e-01	1.312
1097012	ENSG00000157168	3066	NRG1	neuregulin 1	3084	8	n/a	n/a	5.04e-01	1.312
279977889	ENSG00000243698	0	RP11-574K11.18	RP11-574K11.18	0	10	n/a	n/a	5.01e-01	1.312
279722053	ENSG00000213432	0	RP11-624L12.1	RP11-624L12.1	0	10	n/a	n/a	4.50e-01	1.312
279952409	ENSG00000240898	0	RP11-48B14.1	RP11-48B14.1	0	17	n/a	n/a	4.39e-01	1.312
1099207	ENSG00000167977	33733	KCTD5	potassium channel tetramerisation domain containing 5	54442	16	n/a	n/a	1.08e+00	1.312
279939491	ENSG00000239379	0	AC053527.1	AC053527.1	0	4	n/a	n/a	5.04e-01	1.312
279721688	ENSG00000213393	0	RP11-546B8.1	RP11-546B8.1	0	5	n/a	n/a	4.36e-01	1.312
1097148	ENSG00000158296	41412	SLC13A3	solute carrier family 13 (sodium-dependent dicarboxylate transporter), member 3	64849	20	n/a	n/a	5.03e-01	1.311
1102228	ENSG00000182983	123280	ZNF662	zinc finger protein 662	389114	3	n/a	n/a	5.24e-01	1.311
1092877	ENSG00000127952	31137	STYXL1	serine/threonine/tyrosine interacting-like 1	51657	7	n/a	n/a	4.53e-01	1.311
1087988	ENSG00000070476	55200	ZXDC	ZXD family zinc finger C	79364	3	n/a	n/a	5.08e-01	1.311
1094825	ENSG00000139973	58085	SYT16	synaptotagmin XVI	83851	14	n/a	n/a	3.58e-01	1.311
280065992	ENSG00000254099	0	AC005740.5	AC005740.5	0	5	n/a	n/a	4.44e-01	1.310
1088100	ENSG00000073331	56017	ALPK1	alpha-kinase 1	80216	4	n/a	n/a	5.54e-01	1.310
280059971	ENSG00000253677	0	UBE2HP1	ubiquitin-conjugating enzyme E2H pseudogene 1	0	8	n/a	n/a	3.44e-01	1.310
1091423	ENSG00000116062	2939	MSH6	mutS homolog 6 (E. coli)	2956	2	n/a	n/a	5.23e-01	1.310
279748877	ENSG00000219294	0	PIP5K1P1	phosphatidylinositol-4-phosphate 5-kinase, type I, pseudogene 1	0	6	n/a	n/a	4.95e-01	1.310
1088549	ENSG00000085840	4966	ORC1	origin recognition complex, subunit 1	4998	1	n/a	n/a	4.35e-01	1.309
279891610	ENSG00000234664	0	HMGN2P5	high mobility group nucleosomal binding domain 2 pseudogene 5	0	15	n/a	n/a	4.46e-01	1.309
1094891	ENSG00000140455	9816	USP3	ubiquitin specific peptidase 3	9960	15	n/a	n/a	5.57e-01	1.309
280086220	ENSG00000255435	0	RP11-770J1.3	RP11-770J1.3	0	11	n/a	n/a	4.55e-01	1.309
1100280	ENSG00000172466	7529	ZNF24	zinc finger protein 24	7572	18	n/a	n/a	4.43e-01	1.309
279807384	ENSG00000227117	0	CTA-85E5.10	CTA-85E5.10	0	22	n/a	n/a	5.49e-01	1.309
1096016	ENSG00000148396	9775	SEC16A	SEC16 homolog A (S. cerevisiae)	9919	9	n/a	n/a	4.34e-01	1.309
279750035	ENSG00000219891	0	ZSCAN12P1	zinc finger and SCAN domain containing 12 pseudogene 1	0	6	n/a	n/a	5.18e-01	1.309
1090515	ENSG00000109046	25867	WSB1	WD repeat and SOCS box containing 1	26118	17	n/a	n/a	4.22e-01	1.309
279860972	ENSG00000231951	0	AC004837.4	AC004837.4	0	7	n/a	n/a	5.04e-01	1.309
280086664	ENSG00000255467	0	RP11-144G7.2	RP11-144G7.2	0	11	n/a	n/a	4.36e-01	1.309
1107728	ENSG00000230715	0	RP11-274B21.4	RP11-274B21.4	0	7	n/a	n/a	4.03e-01	1.309
1089187	ENSG00000100425	23527	BRD1	bromodomain containing 1	23774	22	n/a	n/a	5.06e-01	1.309
1099764	ENSG00000170365	4061	SMAD1	SMAD family member 1	4086	4	n/a	n/a	5.08e-01	1.309
279660213	ENSG00000200220	0	U6	U6 spliceosomal RNA	0	1	n/a	n/a	4.64e-01	1.308
1091994	ENSG00000120733	31260	KDM3B	lysine (K)-specific demethylase 3B	51780	5	n/a	n/a	5.17e-01	1.308
280070550	ENSG00000254414	0	RP11-182J1.1	RP11-182J1.1	0	15	n/a	n/a	4.36e-01	1.308
279984182	ENSG00000244307	0	AF235103.1	AF235103.1	0	8	n/a	n/a	4.41e-01	1.308
1093667	ENSG00000133424	9091	LARGE	like-glycosyltransferase	9215	22	n/a	n/a	4.43e-01	1.308
279801420	ENSG00000226624	0	CTA-351J1.1	CTA-351J1.1	0	7	n/a	n/a	3.48e-01	1.308
1097089	ENSG00000157833	80935	FAM59B	family with sequence similarity 59, member B	150946	2	n/a	n/a	3.47e-01	1.308
280130820	ENSG00000259316	0	CTD-2116N17.1	CTD-2116N17.1	0	15	n/a	n/a	5.21e-01	1.308
279849630	ENSG00000230956	0	RP3-452M16.1	RP3-452M16.1	0	X	n/a	n/a	4.43e-01	1.308
1103342	ENSG00000187626	122129	ZKSCAN4	zinc finger with KRAB and SCAN domains 4	387032	6	n/a	n/a	6.72e-01	1.308
1087174	ENSG00000011677	2540	GABRA3	gamma-aminobutyric acid (GABA) A receptor, alpha 3	2556	X	n/a	n/a	4.62e-01	1.308
1093966	ENSG00000135338	81703	LCA5	Leber congenital amaurosis 5	167691	6	n/a	n/a	5.09e-01	1.307
1096345	ENSG00000151503	23065	NCAPD3	non-SMC condensin II complex, subunit D3	23310	11	n/a	n/a	1.16e+00	1.307
279710772	ENSG00000208313	1013094	SNORD77	small nucleolar RNA, C/D box 77	692197	1	n/a	n/a	4.46e-01	1.307
1097546	ENSG00000161298	59101	ZNF382	zinc finger protein 382	84911	19	n/a	n/a	5.17e-01	1.307
280040938	ENSG00000251593	0	MSNP1	moesin pseudogene 1	0	5	n/a	n/a	3.49e-01	1.307
280025571	ENSG00000250387	0	RP11-136K7.2	RP11-136K7.2	0	5	n/a	n/a	6.99e-01	1.307
1104602	ENSG00000198429	7577	ZNF69	zinc finger protein 69	7620	19	n/a	n/a	3.48e-01	1.307
1101125	ENSG00000176912	149616	C18orf56	chromosome 18 open reading frame 56	494514	18	n/a	n/a	4.36e-01	1.307
1093002	ENSG00000129003	34121	VPS13C	vacuolar protein sorting 13 homolog C (S. cerevisiae)	54832	15	n/a	n/a	4.44e-01	1.307
280035729	ENSG00000251201	1023139	TMED7-TICAM2	TMED7-TICAM2 readthrough	100302736	5	n/a	n/a	4.34e-01	1.307
1091170	ENSG00000114316	7332	USP4	ubiquitin specific peptidase 4 (proto-oncogene)	7375	3	n/a	n/a	5.03e-01	1.307
1094549	ENSG00000138193	30678	PLCE1	phospholipase C, epsilon 1	51196	10	n/a	n/a	4.58e-01	1.306
1095736	ENSG00000146147	59931	MLIP	muscular LMNA-interacting protein	90523	6	n/a	n/a	5.06e-01	1.306
1091941	ENSG00000120328	35407	PCDHB12	protocadherin beta 12	56124	5	n/a	n/a	4.46e-01	1.306
1106625	ENSG00000223496	78706	EXOSC6	exosome component 6	118460	16	n/a	n/a	4.38e-01	1.306
1104760	ENSG00000198830	3131	HMGN2	high mobility group nucleosomal binding domain 2	3151	1	n/a	n/a	3.79e-01	1.306
1092591	ENSG00000125652	58476	ALKBH7	alkB, alkylation repair homolog 7 (E. coli)	84266	19	n/a	n/a	3.60e-01	1.306
1091317	ENSG00000115380	2187	EFEMP1	EGF containing fibulin-like extracellular matrix protein 1	2202	2	n/a	n/a	4.54e-01	1.306
1107166	ENSG00000227051	0	C14orf132	chromosome 14 open reading frame 132	0	14	n/a	n/a	5.38e-01	1.305
1094618	ENSG00000138641	8837	HERC3	hect domain and RLD 3	8916	4	n/a	n/a	4.61e-01	1.305
279847082	ENSG00000230721	0	RP4-612B15.2	RP4-612B15.2	0	1	n/a	n/a	4.45e-01	1.305
1087147	ENSG00000011114	35016	BTBD7	BTB (POZ) domain containing 7	55727	14	n/a	n/a	5.63e-01	1.305
1098893	ENSG00000166801	40544	FAM111A	family with sequence similarity 111, member A	63901	11	n/a	n/a	4.46e-01	1.305
1105125	ENSG00000204394	7364	VARS	valyl-tRNA synthetase	7407	6	n/a	n/a	5.55e-01	1.305
280053492	ENSG00000253200	0	RP11-582J16.5	Uncharacterized protein	0	8	n/a	n/a	7.24e-01	1.305
1093090	ENSG00000129824	6159	RPS4Y1	ribosomal protein S4, Y-linked 1	6192	Y	n/a	n/a	4.81e-01	1.305
1108397	ENSG00000234965	0	SHISA8	shisa homolog 8 (Xenopus laevis)	0	22	n/a	n/a	5.24e-01	1.305
279972406	ENSG00000243155	0	RP11-46A10.5	RP11-46A10.5	0	1	n/a	n/a	5.24e-01	1.305
1093851	ENSG00000134686	1899	PHC2	polyhomeotic homolog 2 (Drosophila)	1912	1	n/a	n/a	4.39e-01	1.305
1088058	ENSG00000072201	58904	LNX1	ligand of numb-protein X 1	84708	4	n/a	n/a	5.05e-01	1.304
1102950	ENSG00000185920	5695	PTCH1	patched 1	5727	9	n/a	n/a	4.39e-01	1.304
279997128	ENSG00000248044	0	CTD-2653M23.2	CTD-2653M23.2	0	5	n/a	n/a	5.09e-01	1.304
279956695	ENSG00000241429	0	EEF1A1P25	eukaryotic translation elongation factor 1 alpha 1 pseudogene 25	0	3	n/a	n/a	4.34e-01	1.304
1096751	ENSG00000154822	22983	PLCL2	phospholipase C-like 2	23228	3	n/a	n/a	5.26e-01	1.304
279951512	ENSG00000240776	0	RP11-435F17.1	RP11-435F17.1	0	3	n/a	n/a	3.76e-01	1.304
279917486	ENSG00000237036	0	ZEB1-AS1	ZEB1 antisense RNA 1 (non-protein coding)	0	10	n/a	n/a	5.38e-01	1.304
279774614	ENSG00000224282	0	CTD-2290C23.1	CTD-2290C23.1	0	5	n/a	n/a	4.60e-01	1.304
1093654	ENSG00000133302	58460	ANKRD32	ankyrin repeat domain 32	84250	5	n/a	n/a	4.35e-01	1.304
279891363	ENSG00000234648	0	AL162151.3	AL162151.3	0	14	n/a	n/a	3.45e-01	1.304
1097918	ENSG00000163291	81069	PAQR3	progestin and adipoQ receptor family member III	152559	4	n/a	n/a	4.54e-01	1.304
1091047	ENSG00000113209	25916	PCDHB5	protocadherin beta 5	26167	5	n/a	n/a	5.23e-01	1.304
279844361	ENSG00000230480	0	AC093142.2	AC093142.2	0	3	n/a	n/a	3.79e-01	1.304
1098405	ENSG00000164841	81315	TMEM74	transmembrane protein 74	157753	8	n/a	n/a	4.39e-01	1.304
1089529	ENSG00000102221	9623	PHF16	PHD finger protein 16	9767	X	n/a	n/a	5.09e-01	1.304
1094583	ENSG00000138411	36793	HECW2	HECT, C2 and WW domain containing E3 ubiquitin protein ligase 2	57520	2	n/a	n/a	4.38e-01	1.304
279865249	ENSG00000232335	0	RP11-435D7.3	RP11-435D7.3	0	1	n/a	n/a	4.62e-01	1.304
279995611	ENSG00000247416	0	RP11-629G13.1	RP11-629G13.1	0	11	n/a	n/a	5.09e-01	1.303
1086951	ENSG00000005243	30708	COPZ2	coatomer protein complex, subunit zeta 2	51226	17	n/a	n/a	4.60e-01	1.303
1096472	ENSG00000152455	55526	SUV39H2	suppressor of variegation 3-9 homolog 2 (Drosophila)	79723	10	n/a	n/a	5.08e-01	1.303
1102634	ENSG00000184635	57603	ZNF93	zinc finger protein 93	81931	19	n/a	n/a	5.33e-01	1.303
279874817	ENSG00000233158	0	AC097374.5	AC097374.5	0	2	n/a	n/a	4.04e-01	1.303
1087002	ENSG00000006459	56624	JHDM1D	jumonji C domain containing histone demethylase 1 homolog D (S. cerevisiae)	80853	7	n/a	n/a	4.44e-01	1.303
279853735	ENSG00000231313	0	CLIC1P1	chloride intracellular channel 1 pseudogene 1	0	12	n/a	n/a	4.65e-01	1.303
279903355	ENSG00000235720	0	RP11-340I6.6	RP11-340I6.6	0	7	n/a	n/a	4.50e-01	1.303
1090409	ENSG00000108349	22551	CASC3	cancer susceptibility candidate 3	22794	17	n/a	n/a	5.06e-01	1.303
279484224	ENSG00000177820	0	AC004917.1	AC004917.1	0	7	n/a	n/a	4.35e-01	1.303
279721180	ENSG00000213361	0	RP4-778K6.1	RP4-778K6.1	0	7	n/a	n/a	4.41e-01	1.302
1087354	ENSG00000030419	22563	IKZF2	IKAROS family zinc finger 2 (Helios)	22807	2	n/a	n/a	5.44e-01	1.302
1100479	ENSG00000173451	57833	THAP2	THAP domain containing, apoptosis associated protein 2	83591	12	n/a	n/a	3.59e-01	1.302
1087012	ENSG00000006634	10768	DBF4	DBF4 homolog (S. cerevisiae)	10926	7	n/a	n/a	5.08e-01	1.302
1088555	ENSG00000085999	8378	RAD54L	RAD54-like (S. cerevisiae)	8438	1	n/a	n/a	4.44e-01	1.302
279715752	ENSG00000212172	0	U1	U1 spliceosomal RNA	0	12	n/a	n/a	4.39e-01	1.301
1098332	ENSG00000164543	9135	STK17A	serine/threonine kinase 17a	9263	7	n/a	n/a	4.36e-01	1.301
1098539	ENSG00000165392	7443	WRN	Werner syndrome, RecQ helicase-like	7486	8	n/a	n/a	5.08e-01	1.301
1104214	ENSG00000197256	25708	KANK2	KN motif and ankyrin repeat domains 2	25959	19	n/a	n/a	3.79e-01	1.301
1102038	ENSG00000182175	36242	RGMA	RGM domain family, member A	56963	15	n/a	n/a	4.15e-01	1.301
279885834	ENSG00000234149	0	RP11-77G23.2	RP11-77G23.2	0	10	n/a	n/a	4.96e-01	1.301
1097836	ENSG00000162989	3735	KCNJ3	potassium inwardly-rectifying channel, subfamily J, member 3	3760	2	n/a	n/a	4.38e-01	1.301
279978639	ENSG00000243742	76641	RPLP0P2	ribosomal protein, large, P0 pseudogene 2	113157	11	n/a	n/a	3.71e-01	1.301
1101446	ENSG00000178695	77660	KCTD12	potassium channel tetramerisation domain containing 12	115207	13	n/a	n/a	4.11e-01	1.301
1103865	ENSG00000196233	58659	LCOR	ligand dependent nuclear receptor corepressor	84458	10	n/a	n/a	5.38e-01	1.301
1091092	ENSG00000113552	9863	GNPDA1	glucosamine-6-phosphate deaminase 1	10007	5	n/a	n/a	5.39e-01	1.300
1089612	ENSG00000102924	865	CBLN1	cerebellin 1 precursor	869	16	n/a	n/a	4.29e-01	1.300
1091128	ENSG00000113805	5035	CNTN3	contactin 3 (plasmacytoma associated)	5067	3	n/a	n/a	3.77e-01	1.300
1091807	ENSG00000119471	58473	HSDL2	hydroxysteroid dehydrogenase like 2	84263	9	n/a	n/a	3.49e-01	1.300
279846545	ENSG00000230662	0	AL353997.7	AL353997.7	0	17	n/a	n/a	4.36e-01	1.300
279747882	ENSG00000218459	0	RP3-397H23.2	RP3-397H23.2	0	6	n/a	n/a	4.59e-01	1.300
279848254	ENSG00000230829	0	CTD-2186M15.1	CTD-2186M15.1	0	5	n/a	n/a	3.95e-01	1.300
1098268	ENSG00000164303	79549	ENPP6	ectonucleotide pyrophosphatase/phosphodiesterase 6	133121	4	n/a	n/a	4.36e-01	1.300
1091693	ENSG00000118260	1376	CREB1	cAMP responsive element binding protein 1	1385	2	n/a	n/a	3.51e-01	1.299
1103310	ENSG00000187514	5725	PTMA	prothymosin, alpha	5757	2	n/a	n/a	4.36e-01	1.299
279754382	ENSG00000221520	0	MIR1285-1	microRNA 1285-1	0	7	n/a	n/a	4.37e-01	1.299
279620757	ENSG00000197320	0	AC060834.2	AC060834.2	0	7	n/a	n/a	5.06e-01	1.299
279748382	ENSG00000218857	0	RP1-209B5.2	RP1-209B5.2	0	6	n/a	n/a	4.35e-01	1.299
279814033	ENSG00000227741	0	RP11-536C5.7	RP11-536C5.7	0	1	n/a	n/a	4.25e-01	1.299
279837142	ENSG00000229851	0	ARSD-AS1	ARSD antisense RNA 1 (non-protein coding)	0	X	n/a	n/a	5.22e-01	1.299
280006389	ENSG00000248801	94821	RP11-664D7.4	RP11-664D7.4	286189	8	n/a	n/a	3.47e-01	1.299
1105838	ENSG00000213250	0	RBMS2P1	RNA binding motif, single stranded interacting protein 2 pseudogene 1	0	12	n/a	n/a	4.44e-01	1.298
279811161	ENSG00000227470	0	AC073415.2	AC073415.2	0	2	n/a	n/a	5.03e-01	1.298
279878345	ENSG00000233459	0	AC125238.2	AC125238.2	0	2	n/a	n/a	4.34e-01	1.298
1104265	ENSG00000197410	34087	DCHS2	dachsous 2 (Drosophila)	54798	4	n/a	n/a	4.98e-01	1.298
1089463	ENSG00000101850	4904	GPR143	G protein-coupled receptor 143	4935	X	n/a	n/a	5.66e-01	1.298
279777231	ENSG00000224497	0	RPL36P4	ribosomal protein L36 pseudogene 4	0	20	n/a	n/a	3.53e-01	1.298
1099405	ENSG00000168795	9781	ZBTB5	zinc finger and BTB domain containing 5	9925	9	n/a	n/a	5.20e-01	1.298
279877606	ENSG00000233406	0	RP11-296A18.5	RP11-296A18.5	0	1	n/a	n/a	4.46e-01	1.298
1101823	ENSG00000180917	35072	FTSJD1	FtsJ methyltransferase domain containing 1	55783	16	n/a	n/a	4.35e-01	1.298
1093602	ENSG00000132970	10652	WASF3	WAS protein family, member 3	10810	13	n/a	n/a	4.33e-01	1.298
1091185	ENSG00000114439	36266	BBX	bobby sox homolog (Drosophila)	56987	3	n/a	n/a	4.97e-01	1.298
280119635	ENSG00000258677	0	RP11-463D19.2	RP11-463D19.2	0	8	n/a	n/a	3.46e-01	1.298
1105342	ENSG00000204977	10060	TRIM13	tripartite motif containing 13	10206	13	n/a	n/a	3.54e-01	1.297
1096253	ENSG00000150712	33836	MTMR12	myotubularin related protein 12	54545	5	n/a	n/a	5.24e-01	1.297
1095412	ENSG00000143867	79420	OSR1	odd-skipped related 1 (Drosophila)	130497	2	n/a	n/a	4.46e-01	1.297
280056697	ENSG00000253431	0	RP11-442A17.2	RP11-442A17.2	0	8	n/a	n/a	3.45e-01	1.297
280069643	ENSG00000254353	0	RP11-195E2.4	RP11-195E2.4	0	5	n/a	n/a	5.09e-01	1.297
1105663	ENSG00000206228	0	HNRNPA1P4	heterogeneous nuclear ribonucleoprotein A1 pseudogene 4	0	8	n/a	n/a	4.44e-01	1.297
1089209	ENSG00000100505	76941	TRIM9	tripartite motif containing 9	114088	14	n/a	n/a	4.40e-01	1.297
1100121	ENSG00000171823	80390	FBXL14	F-box and leucine-rich repeat protein 14	144699	12	n/a	n/a	4.47e-01	1.297
1100798	ENSG00000175175	22599	PPM1E	protein phosphatase, Mg2+/Mn2+ dependent, 1E	22843	17	n/a	n/a	3.50e-01	1.297
1106929	ENSG00000225407	0	CTD-2384B11.2	CTD-2384B11.2	0	5	n/a	n/a	5.40e-01	1.297
279832985	ENSG00000229447	0	RP11-490K7.4	RP11-490K7.4	0	1	n/a	n/a	4.35e-01	1.297
1099045	ENSG00000167395	9582	ZNF646	zinc finger protein 646	9726	16	n/a	n/a	4.54e-01	1.297
1090944	ENSG00000112312	30535	GMNN	geminin, DNA replication inhibitor	51053	6	n/a	n/a	3.46e-01	1.296
1105213	ENSG00000204611	59883	ZNF616	zinc finger protein 616	90317	19	n/a	n/a	5.53e-01	1.296
1101781	ENSG00000180730	122773	SHISA2	shisa homolog 2 (Xenopus laevis)	387914	13	n/a	n/a	3.85e-01	1.296
279666184	ENSG00000201955	0	RNY3P1	RNA, Ro-associated Y3 pseudogene 1	0	5	n/a	n/a	4.39e-01	1.296
1088165	ENSG00000075188	54863	NUP37	nucleoporin 37kDa	79023	12	n/a	n/a	4.63e-01	1.296
279925104	ENSG00000237682	0	RP3-514P16.1	RP3-514P16.1	0	X	n/a	n/a	3.77e-01	1.296
1088111	ENSG00000073711	5491	PPP2R3A	protein phosphatase 2, regulatory subunit B'', alpha	5523	3	n/a	n/a	4.55e-01	1.296
279909111	ENSG00000236283	0	AC013463.2	AC013463.2	0	2	n/a	n/a	3.54e-01	1.296
280080402	ENSG00000255063	0	RP11-718B12.1	RP11-718B12.1	0	11	n/a	n/a	5.36e-01	1.296
1096720	ENSG00000154556	8408	SORBS2	sorbin and SH3 domain containing 2	8470	4	n/a	n/a	5.53e-01	1.296
1088697	ENSG00000089154	10827	GCN1L1	GCN1 general control of amino-acid synthesis 1-like 1 (yeast)	10985	12	n/a	n/a	4.53e-01	1.296
1099446	ENSG00000168944	81110	CEP120	centrosomal protein 120kDa	153241	5	n/a	n/a	4.40e-01	1.296
1100535	ENSG00000173706	36766	HEG1	HEG homolog 1 (zebrafish)	57493	3	n/a	n/a	3.75e-01	1.296
279777812	ENSG00000224543	0	AC012318.1	Uncharacterized protein	0	19	n/a	n/a	5.59e-01	1.296
279901213	ENSG00000235522	0	AC009505.2	AC009505.2	0	2	n/a	n/a	5.01e-01	1.295
279658736	ENSG00000199785	0	SNORA52	small nucleolar RNA, H/ACA box 52	0	11	n/a	n/a	4.50e-01	1.295
1097556	ENSG00000161542	5603	PRPSAP1	phosphoribosyl pyrophosphate synthetase-associated protein 1	5635	17	n/a	n/a	4.35e-01	1.295
1103718	ENSG00000189057	119465	FAM111B	family with sequence similarity 111, member B	374393	11	n/a	n/a	4.38e-01	1.295
279748072	ENSG00000218596	0	RP11-2J18.1	RP11-2J18.1	0	6	n/a	n/a	4.44e-01	1.295
1087800	ENSG00000065413	60057	ANKRD44	ankyrin repeat domain 44	91526	2	n/a	n/a	4.34e-01	1.295
1094910	ENSG00000140525	34504	FANCI	Fanconi anemia, complementation group I	55215	15	n/a	n/a	4.38e-01	1.295
279704836	ENSG00000206956	26546	SNORD49A	small nucleolar RNA, C/D box 49A	26800	17	n/a	n/a	4.09e-01	1.295
1100627	ENSG00000174231	10447	PRPF8	PRP8 pre-mRNA processing factor 8 homolog (S. cerevisiae)	10594	17	n/a	n/a	5.08e-01	1.295
279719464	ENSG00000213131	0	YWHAZP4	tyrosine 3-monooxygenase/tryptophan 5-monooxygenase activation protein, zeta pseudogene 4	0	6	n/a	n/a	4.34e-01	1.295
1103805	ENSG00000196081	0	ZNF724P	zinc finger protein 724, pseudogene	0	19	n/a	n/a	5.65e-01	1.295
1097073	ENSG00000157657	77643	ZNF618	zinc finger protein 618	114991	9	n/a	n/a	5.01e-01	1.294
1098603	ENSG00000165659	1590	DACH1	dachshund homolog 1 (Drosophila)	1602	13	n/a	n/a	4.39e-01	1.294
1096837	ENSG00000155744	94485	FAM126B	family with sequence similarity 126, member B	285172	2	n/a	n/a	4.34e-01	1.294
279727783	ENSG00000214089	0	RP11-256K7.1	RP11-256K7.1	0	10	n/a	n/a	4.35e-01	1.294
280004018	ENSG00000248636	0	RP11-768F21.1	RP11-768F21.1	0	12	n/a	n/a	5.03e-01	1.294
279958840	ENSG00000241656	0	UBA52P7	ubiquitin A-52 residue ribosomal protein fusion product 1 pseudogene 7	0	12	n/a	n/a	4.40e-01	1.294
280135851	ENSG00000259599	0	CTD-2647L4.3	CTD-2647L4.3	0	8	n/a	n/a	4.44e-01	1.294
1088276	ENSG00000077942	2177	FBLN1	fibulin 1	2192	22	n/a	n/a	4.34e-01	1.294
279872312	ENSG00000232952	0	RP11-90H3.1	RP11-90H3.1	0	1	n/a	n/a	3.62e-01	1.294
1092596	ENSG00000125686	5437	MED1	mediator complex subunit 1	5469	17	n/a	n/a	4.98e-01	1.294
280000929	ENSG00000248375	0	RP11-177B4.1	RP11-177B4.1	0	4	n/a	n/a	5.98e-01	1.294
1096470	ENSG00000152443	94250	ZNF776	zinc finger protein 776	284309	19	n/a	n/a	5.01e-01	1.294
1103922	ENSG00000196387	7655	ZNF140	zinc finger protein 140	7699	12	n/a	n/a	5.24e-01	1.294
1107319	ENSG00000228006	0	AC004017.1	AC004017.1	0	19	n/a	n/a	5.47e-01	1.294
1101297	ENSG00000177733	10791	HNRNPA0	heterogeneous nuclear ribonucleoprotein A0	10949	5	n/a	n/a	6.22e-01	1.294
279731422	ENSG00000214561	0	RBBP4P4	retinoblastoma binding protein 4 pseudogene 4	0	6	n/a	n/a	5.01e-01	1.294
279822895	ENSG00000228549	0	RP11-108M9.3	RP11-108M9.3	0	1	n/a	n/a	4.45e-01	1.293
279808690	ENSG00000227230	0	RP11-261C10.5	RP11-261C10.5	0	1	n/a	n/a	4.35e-01	1.293
1109079	ENSG00000243414	1023139	TICAM2	toll-like receptor adaptor molecule 2	100302736	5	n/a	n/a	4.34e-01	1.293
279990320	ENSG00000245549	0	AL137798.2	AL137798.2	0	1	n/a	n/a	4.02e-01	1.293
279799951	ENSG00000226479	0	TMEM185B	transmembrane protein 185B	0	2	n/a	n/a	4.38e-01	1.293
1094201	ENSG00000136492	58206	BRIP1	BRCA1 interacting protein C-terminal helicase 1	83990	17	n/a	n/a	5.08e-01	1.293
279720817	ENSG00000213318	0	RP11-331F4.1	RP11-331F4.1	0	16	n/a	n/a	4.71e-01	1.293
279773016	ENSG00000224155	0	RP11-700P18.2	RP11-700P18.2	0	7	n/a	n/a	3.82e-01	1.293
1087562	ENSG00000051180	5856	RAD51	RAD51 homolog (S. cerevisiae)	5888	15	n/a	n/a	4.39e-01	1.293
1098134	ENSG00000163935	30941	SFMBT1	Scm-like with four mbt domains 1	51460	3	n/a	n/a	7.04e-01	1.292
279973293	ENSG00000243256	0	RP11-453M1.1	RP11-453M1.1	0	18	n/a	n/a	4.35e-01	1.292
1098241	ENSG00000164199	58270	GPR98	G protein-coupled receptor 98	84059	5	n/a	n/a	4.59e-01	1.292
1097367	ENSG00000160111	26896	CPAMD8	C3 and PZP-like, alpha-2-macroglobulin domain containing 8	27151	19	n/a	n/a	4.44e-01	1.292
279986630	ENSG00000244582	0	RP11-822E23.1	RP11-822E23.1	0	17	n/a	n/a	4.58e-01	1.292
[truncated: 1 more rows]
