# Supplementary material for: Identification of the Molecular Events Involved in the Development of Prefrontal Cortex Through the Analysis of RNA-Seq Data From BrainSpan
Source: ASN Neuro. 2019 Jun 18;11:1759091419854627. doi: 10.1177/1759091419854627 (PMC6582306; doi:10.1177/1759091419854627)
Supplement: Supplemental Material1 - Supplemental material for Identification of the Molecular Events Involved in the Development of Prefrontal Cortex Through the Analysis of RNA-Seq Data From BrainSpan [file Supplemental_Material1.zip › DFC/6/DEGs-6.csv]

id	name	gene-id	gene-symbol	gene-name	entrez-id	chromosome	start-position	end-position	p	fold-change
1103578	ENSG00000188536	3023	HBA2	hemoglobin, alpha 2	3040	16	n/a	n/a	1.36e+00	48.468
1103988	ENSG00000196565	3031	HBG2	hemoglobin, gamma G	3048	11	n/a	n/a	4.77e-01	11.483
1091747	ENSG00000118785	6656	SPP1	secreted phosphoprotein 1	6696	4	n/a	n/a	1.15e+00	9.265
1105653	ENSG00000206172	3022	HBA1	hemoglobin, alpha 1	3039	16	n/a	n/a	9.37e-01	9.144
280042389	ENSG00000251705	0	RN5-8S6	RNA, 5.8S ribosomal 6	0	Y	n/a	n/a	4.76e-01	8.182
1092888	ENSG00000128016	7495	ZFP36	zinc finger protein 36, C3H type, homolog (mouse)	7538	19	n/a	n/a	9.98e-01	6.427
1091696	ENSG00000118271	7233	TTR	transthyretin	7276	18	n/a	n/a	4.76e-01	6.426
280093438	ENSG00000256148	0	RP11-809N8.5	RP11-809N8.5	0	11	n/a	n/a	4.82e-01	6.390
1105945	ENSG00000213934	3030	HBG1	hemoglobin, gamma A	3047	11	n/a	n/a	4.76e-01	6.379
1104273	ENSG00000197430	60274	OPALIN	oligodendrocytic myelin paranodal and inner loop protein	93377	10	n/a	n/a	4.76e-01	6.268
1095219	ENSG00000142871	3471	CYR61	cysteine-rich, angiogenic inducer, 61	3491	1	n/a	n/a	1.05e+00	5.871
1104624	ENSG00000198502	3109	HLA-DRB5	major histocompatibility complex, class II, DR beta 5	3127	6	n/a	n/a	1.83e+00	5.812
1099155	ENSG00000167772	30611	ANGPTL4	angiopoietin-like 4	51129	19	n/a	n/a	9.38e-01	5.698
1099760	ENSG00000170345	2337	FOS	FBJ murine osteosarcoma viral oncogene homolog	2353	14	n/a	n/a	1.87e+00	5.477
279690724	ENSG00000205116	165078	TMEM88B	transmembrane protein 88B	643965	1	n/a	n/a	8.30e-01	5.450
1096247	ENSG00000150656	58931	CNDP1	carnosine dipeptidase 1 (metallopeptidase M20 family)	84735	18	n/a	n/a	4.75e-01	5.302
279660990	ENSG00000200434	0	RN5-8S2	RNA, 5.8S ribosomal 2	0	16	n/a	n/a	4.77e-01	5.160
1103823	ENSG00000196126	3105	HLA-DRB1	major histocompatibility complex, class II, DR beta 1	3123	6	n/a	n/a	1.16e+00	5.111
279961289	ENSG00000241948	0	AL133512.1	AL133512.1	0	X	n/a	n/a	4.75e-01	5.090
279663146	ENSG00000201098	6052	RNY1	RNA, Ro-associated Y1	6084	7	n/a	n/a	4.76e-01	5.012
279670217	ENSG00000203586	0	AL391244.1	AL391244.1	0	1	n/a	n/a	4.76e-01	4.706
279908625	ENSG00000236239	0	RP4-758J18.9	RP4-758J18.9	0	1	n/a	n/a	4.76e-01	4.702
1094211	ENSG00000136541	36744	ERMN	ermin, ERM-like protein	57471	2	n/a	n/a	4.76e-01	4.692
1095060	ENSG00000141526	9000	SLC16A3	solute carrier family 16, member 3 (monocarboxylic acid transporter 4)	9123	17	n/a	n/a	9.27e-01	4.620
1092764	ENSG00000126803	3286	HSPA2	heat shock 70kDa protein 2	3306	14	n/a	n/a	1.02e+00	4.486
280046141	ENSG00000252248	0	AC093693.1	AC093693.1	0	7	n/a	n/a	8.51e-01	4.406
279710870	ENSG00000209582	0	SNORA48	small nucleolar RNA, H/ACA box 48	0	17	n/a	n/a	4.76e-01	4.345
1097188	ENSG00000158578	209	ALAS2	aminolevulinate, delta-, synthase 2	212	X	n/a	n/a	4.76e-01	4.268
1087163	ENSG00000011426	33734	ANLN	anillin, actin binding protein	54443	7	n/a	n/a	8.32e-01	4.225
280044069	ENSG00000251948	0	AC092279.1	AC092279.1	0	19	n/a	n/a	4.78e-01	4.180
279710443	ENSG00000207985	1013246	MIR663	microRNA 663	724033	20	n/a	n/a	1.08e+00	4.121
1099106	ENSG00000167641	60906	PPP1R14A	protein phosphatase 1, regulatory (inhibitor) subunit 14A	94274	19	n/a	n/a	9.42e-01	4.116
279941810	ENSG00000239647	0	AC073366.1	AC073366.1	0	10	n/a	n/a	4.77e-01	4.062
279996985	ENSG00000248000	0	AC138128.1	AC138128.1	0	19	n/a	n/a	1.49e+00	3.941
279707713	ENSG00000207445	0	SNORD15B	small nucleolar RNA, C/D box 15B	0	11	n/a	n/a	8.12e-01	3.921
279959910	ENSG00000241781	0	AL161626.1	AL161626.1	0	9	n/a	n/a	8.49e-01	3.914
1098213	ENSG00000164124	34603	TMEM144	transmembrane protein 144	55314	4	n/a	n/a	8.19e-01	3.913
1092606	ENSG00000125740	2338	FOSB	FBJ murine osteosarcoma viral oncogene homolog B	2354	19	n/a	n/a	1.73e+00	3.885
1092772	ENSG00000126860	2108	EVI2A	ecotropic viral integration site 2A	2123	17	n/a	n/a	8.52e-01	3.873
1087260	ENSG00000019582	967	CD74	CD74 molecule, major histocompatibility complex, class II invariant chain	972	5	n/a	n/a	1.19e+00	3.869
1090416	ENSG00000108387	5382	SEPT4	septin 4	5414	17	n/a	n/a	8.65e-01	3.800
280049018	ENSG00000252666	0	AD000090.1	AD000090.1	0	19	n/a	n/a	4.76e-01	3.698
1102641	ENSG00000184674	2935	GSTT1	glutathione S-transferase theta 1	2952	22	n/a	n/a	8.66e-01	3.674
280043222	ENSG00000251826	0	AL365332.1	AL365332.1	0	1	n/a	n/a	4.75e-01	3.537
1105654	ENSG00000206177	3025	HBM	hemoglobin, mu	3042	16	n/a	n/a	4.76e-01	3.533
279668186	ENSG00000202538	26580	RNU4-2	RNA, U4 small nuclear 2	26834	12	n/a	n/a	4.77e-01	3.529
279662180	ENSG00000200795	26581	RNU4-1	RNA, U4 small nuclear 1	26835	12	n/a	n/a	4.76e-01	3.464
1108387	ENSG00000234906	341	APOC2	apolipoprotein C-II	344	19	n/a	n/a	1.23e+00	3.456
1090060	ENSG00000105697	37088	HAMP	hepcidin antimicrobial peptide	57817	19	n/a	n/a	9.38e-01	3.432
1093068	ENSG00000129538	6003	RNASE1	ribonuclease, RNase A family, 1 (pancreatic)	6035	14	n/a	n/a	1.17e+00	3.423
1098985	ENSG00000167123	30630	CERCAM	cerebral endothelial cell adhesion molecule	51148	9	n/a	n/a	1.52e+00	3.373
1106213	ENSG00000214921	0	AC003102.1	AC003102.1	0	17	n/a	n/a	8.49e-01	3.369
1099653	ENSG00000169877	30808	AHSP	alpha hemoglobin stabilizing protein	51327	16	n/a	n/a	4.76e-01	3.365
1102511	ENSG00000184144	6860	CNTN2	contactin 2 (axonal)	6900	1	n/a	n/a	8.95e-01	3.351
279752975	ENSG00000221288	1023337	MIR663B	microRNA 663b	100313824	2	n/a	n/a	9.97e-01	3.345
279705480	ENSG00000207070	169142	SNORA16A	small nucleolar RNA, H/ACA box 16A	692073	1	n/a	n/a	1.24e+00	3.338
1100291	ENSG00000172508	36844	CARNS1	carnosine synthase 1	57571	11	n/a	n/a	4.76e-01	3.332
1090605	ENSG00000109846	1401	CRYAB	crystallin, alpha B	1410	11	n/a	n/a	8.73e-01	3.327
1099145	ENSG00000167755	5621	KLK6	kallikrein-related peptidase 6	5653	19	n/a	n/a	4.76e-01	3.298
1090997	ENSG00000112715	7379	VEGFA	vascular endothelial growth factor A	7422	6	n/a	n/a	9.41e-01	3.286
1104954	ENSG00000203883	33636	SOX18	SRY (sex determining region Y)-box 18	54345	20	n/a	n/a	1.28e+00	3.278
279817689	ENSG00000228078	0	HLA-U	major histocompatibility complex, class I, U (pseudogene)	0	6	n/a	n/a	4.76e-01	3.246
279964315	ENSG00000242257	0	AC044839.1	AC044839.1	0	11	n/a	n/a	4.77e-01	3.244
1095111	ENSG00000141934	8545	PPAP2C	phosphatidic acid phosphatase type 2C	8612	19	n/a	n/a	1.83e+00	3.213
1090186	ENSG00000106366	5022	SERPINE1	serpin peptidase inhibitor, clade E (nexin, plasminogen activator inhibitor type 1), member 1	5054	7	n/a	n/a	4.76e-01	3.194
1101782	ENSG00000180739	32955	S1PR5	sphingosine-1-phosphate receptor 5	53637	19	n/a	n/a	4.77e-01	3.165
1086930	ENSG00000004939	6485	SLC4A1	solute carrier family 4, anion exchanger, member 1 (erythrocyte membrane protein band 3, Diego blood group)	6521	17	n/a	n/a	8.13e-01	3.162
279705144	ENSG00000207008	0	SNORA54	small nucleolar RNA, H/ACA box 54	0	11	n/a	n/a	8.24e-01	3.157
1093555	ENSG00000132702	37944	HAPLN2	hyaluronan and proteoglycan link protein 2	60484	1	n/a	n/a	8.41e-01	3.157
1086979	ENSG00000006016	9118	CRLF1	cytokine receptor-like factor 1	9244	19	n/a	n/a	1.21e+00	3.154
1089006	ENSG00000099860	4590	GADD45B	growth arrest and DNA-damage-inducible, beta	4616	19	n/a	n/a	9.34e-01	3.129
279983888	ENSG00000244288	0	AC090360.1	AC090360.1	0	18	n/a	n/a	4.75e-01	3.119
280009236	ENSG00000249072	0	RP11-777B9.5	RP11-777B9.5	0	4	n/a	n/a	4.76e-01	3.092
1087969	ENSG00000070031	6308	SCT	secretin	6343	11	n/a	n/a	8.57e-01	3.091
1087325	ENSG00000026508	955	CD44	CD44 molecule (Indian blood group)	960	11	n/a	n/a	1.01e+00	3.081
1100165	ENSG00000172005	4093	MAL	mal, T-cell differentiation protein	4118	2	n/a	n/a	4.83e-01	3.073
1108950	ENSG00000240583	355	AQP1	aquaporin 1 (Colton blood group)	358	7	n/a	n/a	8.54e-01	3.071
1092913	ENSG00000128283	10976	CDC42EP1	CDC42 effector protein (Rho GTPase binding) 1	11135	22	n/a	n/a	1.19e+00	3.057
1099581	ENSG00000169562	2689	GJB1	gap junction protein, beta 1, 32kDa	2705	X	n/a	n/a	4.76e-01	3.049
1092367	ENSG00000124145	6349	SDC4	syndecan 4	6385	20	n/a	n/a	9.11e-01	3.036
279808628	ENSG00000227220	0	RP11-69I8.3	RP11-69I8.3	0	6	n/a	n/a	1.18e+00	3.019
1088564	ENSG00000086205	2330	FOLH1	folate hydrolase (prostate-specific membrane antigen) 1	2346	11	n/a	n/a	8.43e-01	3.016
1093088	ENSG00000129757	1022	CDKN1C	cyclin-dependent kinase inhibitor 1C (p57, Kip2)	1028	11	n/a	n/a	1.88e+00	3.008
1099811	ENSG00000170525	5177	PFKFB3	6-phosphofructo-2-kinase/fructose-2,6-biphosphatase 3	5209	10	n/a	n/a	1.41e+00	2.987
279985225	ENSG00000244428	0	AC006032.1	AC006032.1	0	Y	n/a	n/a	8.58e-01	2.979
279951899	ENSG00000240831	0	AC112777.1	AC112777.1	0	12	n/a	n/a	4.82e-01	2.951
1087308	ENSG00000024422	29837	EHD2	EH-domain containing 2	30846	19	n/a	n/a	2.14e+00	2.928
1099791	ENSG00000170458	924	CD14	CD14 molecule	929	5	n/a	n/a	9.70e-01	2.919
279943306	ENSG00000239843	0	AC004866.1	AC004866.1	0	7	n/a	n/a	4.83e-01	2.918
1100852	ENSG00000175445	3998	LPL	lipoprotein lipase	4023	8	n/a	n/a	8.49e-01	2.910
279662131	ENSG00000200785	0	SNORD8	small nucleolar RNA, C/D box 8	0	14	n/a	n/a	5.84e-01	2.906
280089360	ENSG00000255701	0	AC090953.1	AC090953.1	0	3	n/a	n/a	1.37e+00	2.889
1096405	ENSG00000151929	9390	BAG3	BCL2-associated athanogene 3	9531	10	n/a	n/a	1.04e+00	2.860
279915726	ENSG00000236886	0	AC007563.5	AC007563.5	0	2	n/a	n/a	4.77e-01	2.855
1089113	ENSG00000100242	25526	SUN2	Sad1 and UNC84 domain containing 2	25777	22	n/a	n/a	1.20e+00	2.851
280051104	ENSG00000252967	0	AC093693.2	AC093693.2	0	7	n/a	n/a	4.75e-01	2.843
1093309	ENSG00000131095	2654	GFAP	glial fibrillary acidic protein	2670	17	n/a	n/a	1.32e+00	2.834
279667584	ENSG00000202364	6035	SNORD3A	small nucleolar RNA, C/D box 3A	780851	17	n/a	n/a	4.76e-01	2.802
1091727	ENSG00000118523	1479	CTGF	connective tissue growth factor	1490	6	n/a	n/a	1.02e+00	2.794
279840524	ENSG00000230149	0	RP3-508I15.19	RP3-508I15.19	0	22	n/a	n/a	1.15e+00	2.793
1096091	ENSG00000149090	25640	PAMR1	peptidase domain containing associated with muscle regeneration 1	25891	11	n/a	n/a	1.49e+00	2.787
279965187	ENSG00000242337	0	TFP1	transferrin pseudogene 1	0	3	n/a	n/a	4.76e-01	2.763
1089794	ENSG00000104368	5295	PLAT	plasminogen activator, tissue	5327	8	n/a	n/a	1.25e+00	2.749
1099855	ENSG00000170775	2844	GPR37	G protein-coupled receptor 37 (endothelin receptor type B-like)	2861	7	n/a	n/a	9.16e-01	2.733
279664217	ENSG00000201416	26522	SNORA71B	small nucleolar RNA, H/ACA box 71B	26776	20	n/a	n/a	1.19e+00	2.722
1092676	ENSG00000125968	3377	ID1	inhibitor of DNA binding 1, dominant negative helix-loop-helix protein	3397	20	n/a	n/a	1.02e+00	2.707
279899980	ENSG00000235408	0	SNORA71B	SNORA71B	0	20	n/a	n/a	1.19e+00	2.697
1087178	ENSG00000012171	7823	SEMA3B	sema domain, immunoglobulin domain (Ig), short basic domain, secreted, (semaphorin) 3B	7869	3	n/a	n/a	8.51e-01	2.688
1104836	ENSG00000198959	7010	TGM2	transglutaminase 2 (C polypeptide, protein-glutamine-gamma-glutamyltransferase)	7052	20	n/a	n/a	1.13e+00	2.679
1100464	ENSG00000173372	708	C1QA	complement component 1, q subcomponent, A chain	712	1	n/a	n/a	9.72e-01	2.678
1101577	ENSG00000179403	41419	VWA1	von Willebrand factor A domain containing 1	64856	1	n/a	n/a	1.83e+00	2.675
1101238	ENSG00000177469	94186	PTRF	polymerase I and transcript release factor	284119	17	n/a	n/a	1.28e+00	2.671
1091329	ENSG00000115461	3468	IGFBP5	insulin-like growth factor binding protein 5	3488	2	n/a	n/a	4.75e-01	2.669
1103261	ENSG00000187164	36971	KIAA1598	KIAA1598	57698	10	n/a	n/a	9.31e-01	2.665
1099888	ENSG00000170893	7157	TRH	thyrotropin-releasing hormone	7200	3	n/a	n/a	4.76e-01	2.662
280026084	ENSG00000250424	0	RP5-877J2.1	Uncharacterized proteincDNA FLJ51453, highly similar to Aquaporin-1	0	7	n/a	n/a	4.76e-01	2.653
1097294	ENSG00000159388	7786	BTG2	BTG family, member 2	7832	1	n/a	n/a	4.77e-01	2.652
1099047	ENSG00000167414	60869	GNG8	guanine nucleotide binding protein (G protein), gamma 8	94235	19	n/a	n/a	4.76e-01	2.649
279957244	ENSG00000241482	0	AC064836.1	AC064836.1	0	2	n/a	n/a	4.76e-01	2.623
1092837	ENSG00000127528	10218	KLF2	Kruppel-like factor 2 (lung)	10365	19	n/a	n/a	8.49e-01	2.613
279777168	ENSG00000224489	0	RP11-179H18.8	RP11-179H18.8	0	10	n/a	n/a	1.36e+00	2.609
279657385	ENSG00000199363	0	SNORA63	Small nucleolar RNA SNORA63	0	3	n/a	n/a	8.97e-01	2.605
279841304	ENSG00000230216	0	HSPB1P2	heat shock 27kDa protein 1 pseudogene 2	0	X	n/a	n/a	9.45e-01	2.605
279489730	ENSG00000178631	0	ACTG1P1	actin, gamma 1 pseudogene 1	0	3	n/a	n/a	1.54e+00	2.604
279886928	ENSG00000234235	0	BOK-AS1	BOK antisense RNA 1 (non-protein coding)	0	2	n/a	n/a	1.15e+00	2.599
1102881	ENSG00000185650	673	ZFP36L1	zinc finger protein 36, C3H type-like 1	677	14	n/a	n/a	9.38e-01	2.593
279711594	ENSG00000211502	0	MIR675	microRNA 675	0	11	n/a	n/a	5.84e-01	2.590
1092511	ENSG00000124920	741	C11orf9	chromosome 11 open reading frame 9	745	11	n/a	n/a	4.76e-01	2.585
1103404	ENSG00000187837	2989	HIST1H1C	histone cluster 1, H1c	3006	6	n/a	n/a	1.18e+00	2.576
1099979	ENSG00000171223	3701	JUNB	jun B proto-oncogene	3726	19	n/a	n/a	1.02e+00	2.571
1101266	ENSG00000177606	3700	JUN	jun proto-oncogene	3725	1	n/a	n/a	1.76e+00	2.563
1089135	ENSG00000100300	702	TSPO	translocator protein (18kDa)	706	22	n/a	n/a	9.56e-01	2.562
1089129	ENSG00000100292	3142	HMOX1	heme oxygenase (decycling) 1	3162	22	n/a	n/a	1.01e+00	2.552
280091246	ENSG00000255905	0	AL391319.1	AL391319.1	0	6	n/a	n/a	9.81e-01	2.552
1088809	ENSG00000091513	6976	TF	transferrin	7018	3	n/a	n/a	4.84e-01	2.540
279889596	ENSG00000234488	0	AC096664.1	AC096664.1	0	2	n/a	n/a	9.56e-01	2.537
279942860	ENSG00000239776	0	AC079949.1	AC079949.1	0	12	n/a	n/a	4.78e-01	2.532
1100959	ENSG00000176046	26219	NUPR1	nuclear protein, transcriptional regulator, 1	26471	16	n/a	n/a	1.02e+00	2.529
1096483	ENSG00000152518	674	ZFP36L2	zinc finger protein 36, C3H type-like 2	678	2	n/a	n/a	1.00e+00	2.525
1094271	ENSG00000136867	1309	SLC31A2	solute carrier family 31 (copper transporters), member 2	1318	9	n/a	n/a	8.78e-01	2.520
1094535	ENSG00000138135	8903	CH25H	cholesterol 25-hydroxylase	9023	10	n/a	n/a	1.15e+00	2.518
279987728	ENSG00000244683	0	AC092656.1	AC092656.1	0	4	n/a	n/a	4.77e-01	2.515
1089804	ENSG00000104419	10250	NDRG1	N-myc downstream regulated 1	10397	8	n/a	n/a	1.04e+00	2.513
279985879	ENSG00000244491	0	RP3-508I15.18	RP3-508I15.18	0	22	n/a	n/a	1.02e+00	2.509
1102615	ENSG00000184557	8901	SOCS3	suppressor of cytokine signaling 3	9021	17	n/a	n/a	1.13e+00	2.505
279752261	ENSG00000221160	1023051	MIR1281	microRNA 1281	100302237	22	n/a	n/a	1.14e+00	2.504
1094467	ENSG00000137834	4066	SMAD6	SMAD family member 6	4091	15	n/a	n/a	1.27e+00	2.501
1097256	ENSG00000159189	710	C1QC	complement component 1, q subcomponent, C chain	714	1	n/a	n/a	9.55e-01	2.500
1091989	ENSG00000120708	7003	TGFBI	transforming growth factor, beta-induced, 68kDa	7045	5	n/a	n/a	4.77e-01	2.498
1103195	ENSG00000186897	109573	C1QL4	complement component 1, q subcomponent-like 4	338761	12	n/a	n/a	4.77e-01	2.492
280046722	ENSG00000252331	0	AP002812.1	AP002812.1	0	11	n/a	n/a	4.82e-01	2.492
1098439	ENSG00000164949	2653	GEM	GTP binding protein overexpressed in skeletal muscle	2669	8	n/a	n/a	1.25e+00	2.486
279792604	ENSG00000225840	0	RN18S1	RNA, 18S ribosomal 1	0	Y	n/a	n/a	4.82e-01	2.481
1098708	ENSG00000166086	57942	JAM3	junctional adhesion molecule 3	83700	11	n/a	n/a	1.03e+00	2.481
279719695	ENSG00000213169	0	RP11-393N4.2	RP11-393N4.2	0	3	n/a	n/a	8.41e-01	2.481
279744246	ENSG00000216105	0	MIR943	microRNA 943	0	4	n/a	n/a	1.31e+00	2.480
1094403	ENSG00000137507	2599	LRRC32	leucine rich repeat containing 32	2615	11	n/a	n/a	1.11e+00	2.479
1103826	ENSG00000196136	9	SERPINA3	serpin peptidase inhibitor, clade A (alpha-1 antiproteinase, antitrypsin), member 3	12	14	n/a	n/a	8.44e-01	2.479
1090466	ENSG00000108679	3934	LGALS3BP	lectin, galactoside-binding, soluble, 3 binding protein	3959	17	n/a	n/a	1.12e+00	2.479
279950430	ENSG00000240656	0	AC068594.1	AC068594.1	0	17	n/a	n/a	4.80e-01	2.476
1093505	ENSG00000132470	3666	ITGB4	integrin, beta 4	3691	17	n/a	n/a	1.25e+00	2.473
1102199	ENSG00000182871	56555	COL18A1	collagen, type XVIII, alpha 1	80781	21	n/a	n/a	1.04e+00	2.469
279706754	ENSG00000207281	0	Y_RNA	Y RNA	0	19	n/a	n/a	1.02e+00	2.467
1101074	ENSG00000176658	4616	MYO1D	myosin ID	4642	17	n/a	n/a	9.25e-01	2.458
1089581	ENSG00000102755	2305	FLT1	fms-related tyrosine kinase 1 (vascular endothelial growth factor/vascular permeability factor receptor)	2321	13	n/a	n/a	9.01e-01	2.456
1106041	ENSG00000214289	0	RPL39P5	ribosomal protein L39 pseudogene 5	0	3	n/a	n/a	1.81e+00	2.453
1100463	ENSG00000173369	709	C1QB	complement component 1, q subcomponent, B chain	713	1	n/a	n/a	8.47e-01	2.447
1092421	ENSG00000124374	125373	PAIP2B	poly(A) binding protein interacting protein 2B	400961	2	n/a	n/a	8.22e-01	2.443
279883526	ENSG00000233929	0	MT1XP1	metallothionein 1X pseudogene 1	0	1	n/a	n/a	9.04e-01	2.437
1095403	ENSG00000143819	2037	EPHX1	epoxide hydrolase 1, microsomal (xenobiotic)	2052	1	n/a	n/a	1.19e+00	2.435
1095392	ENSG00000143772	3682	ITPKB	inositol-trisphosphate 3-kinase B	3707	1	n/a	n/a	1.15e+00	2.430
1090527	ENSG00000109099	5344	PMP22	peripheral myelin protein 22	5376	17	n/a	n/a	8.74e-01	2.430
1101166	ENSG00000177105	388	RHOG	ras homolog gene family, member G (rho G)	391	11	n/a	n/a	1.18e+00	2.430
1097224	ENSG00000158865	77687	SLC5A11	solute carrier family 5 (sodium/glucose cotransporter), member 11	115584	16	n/a	n/a	4.75e-01	2.419
279710800	ENSG00000208772	0	SNORD94	small nucleolar RNA, C/D box 94	0	2	n/a	n/a	1.01e+00	2.417
1091143	ENSG00000114019	30902	AMOTL2	angiomotin like 2	51421	3	n/a	n/a	1.51e+00	2.415
279705620	ENSG00000207093	1013498	SNORD116-8	small nucleolar RNA, C/D box 116-8	100033420	15	n/a	n/a	8.11e-01	2.405
279716158	ENSG00000212283	169524	SNORD89	small nucleolar RNA, C/D box 89	692205	2	n/a	n/a	4.76e-01	2.401
1095982	ENSG00000148180	2917	GSN	gelsolin	2934	9	n/a	n/a	1.14e+00	2.400
279716991	ENSG00000212487	166742	SNORA17	small nucleolar RNA, H/ACA box 17	677804	9	n/a	n/a	1.70e+00	2.398
1098783	ENSG00000166340	1191	TPP1	tripeptidyl peptidase I	1200	11	n/a	n/a	9.30e-01	2.394
1091320	ENSG00000115414	2319	FN1	fibronectin 1	2335	2	n/a	n/a	8.91e-01	2.391
1092523	ENSG00000125148	4476	MT2A	metallothionein 2A	4502	16	n/a	n/a	4.76e-01	2.389
1103272	ENSG00000187193	4475	MT1X	metallothionein 1X	4501	16	n/a	n/a	4.76e-01	2.380
1099785	ENSG00000170439	83410	METTL7B	methyltransferase like 7B	196410	12	n/a	n/a	9.72e-01	2.379
279988435	ENSG00000244741	0	AC008670.5	AC008670.5	0	5	n/a	n/a	4.76e-01	2.371
1095145	ENSG00000142227	1999	EMP3	epithelial membrane protein 3	2014	19	n/a	n/a	9.37e-01	2.366
1094343	ENSG00000137198	2749	GMPR	guanosine monophosphate reductase	2766	6	n/a	n/a	1.59e+00	2.364
279944075	ENSG00000239943	0	AC079460.1	AC079460.1	0	12	n/a	n/a	4.76e-01	2.363
279935681	ENSG00000238828	0	hsa-mir-1974	hsa-mir-1974	0	5	n/a	n/a	4.76e-01	2.358
1090227	ENSG00000106624	162	AEBP1	AE binding protein 1	165	7	n/a	n/a	1.43e+00	2.357
1106522	ENSG00000221869	1045	CEBPD	CCAAT/enhancer binding protein (C/EBP), delta	1052	8	n/a	n/a	9.71e-01	2.343
279761680	ENSG00000222961	0	AC008949.1	AC008949.1	0	5	n/a	n/a	1.08e+00	2.342
1105069	ENSG00000204278	94139	TMEM235	transmembrane protein 235	283999	17	n/a	n/a	4.76e-01	2.342
1094257	ENSG00000136826	9180	KLF4	Kruppel-like factor 4 (gut)	9314	9	n/a	n/a	4.77e-01	2.325
1096267	ENSG00000150867	5273	PIP4K2A	phosphatidylinositol-5-phosphate 4-kinase, type II, alpha	5305	10	n/a	n/a	8.64e-01	2.320
1097200	ENSG00000158715	59573	SLC45A3	solute carrier family 45, member 3	85414	1	n/a	n/a	9.11e-01	2.319
1098804	ENSG00000166407	3979	LMO1	LIM domain only 1 (rhombotin 1)	4004	11	n/a	n/a	8.22e-01	2.318
280046631	ENSG00000252318	0	AC097532.1	AC097532.1	0	2	n/a	n/a	4.83e-01	2.315
1100328	ENSG00000172724	6328	CCL19	chemokine (C-C motif) ligand 19	6363	9	n/a	n/a	4.75e-01	2.314
279827743	ENSG00000228974	0	AC006483.5	AC006483.5	0	7	n/a	n/a	9.10e-01	2.312
280046008	ENSG00000252229	0	AC098691.1	AC098691.1	0	1	n/a	n/a	4.78e-01	2.306
1093177	ENSG00000130427	2041	EPO	erythropoietin	2056	7	n/a	n/a	8.26e-01	2.298
280090412	ENSG00000255813	0	AL162497.1	AL162497.1	0	13	n/a	n/a	1.14e+00	2.291
1099097	ENSG00000167617	80686	CDC42EP5	CDC42 effector protein (Rho GTPase binding) 5	148170	19	n/a	n/a	1.19e+00	2.283
1088855	ENSG00000092529	821	CAPN3	calpain 3, (p94)	825	15	n/a	n/a	4.76e-01	2.279
1086894	ENSG00000002933	34654	TMEM176A	transmembrane protein 176A	55365	7	n/a	n/a	1.01e+00	2.278
1090297	ENSG00000107317	5698	PTGDS	prostaglandin D2 synthase 21kDa (brain)	5730	9	n/a	n/a	4.76e-01	2.275
1103465	ENSG00000188064	7434	WNT7B	wingless-type MMTV integration site family, member 7B	7477	22	n/a	n/a	1.33e+00	2.264
280050194	ENSG00000252835	0	SCARNA21	small Cajal body-specific RNA 21	0	17	n/a	n/a	8.63e-01	2.261
1094154	ENSG00000136235	10310	GPNMB	glycoprotein (transmembrane) nmb	10457	7	n/a	n/a	1.13e+00	2.260
1090265	ENSG00000106991	2007	ENG	endoglin	2022	9	n/a	n/a	1.05e+00	2.259
279702981	ENSG00000206634	166834	SNORA22	small nucleolar RNA, H/ACA box 22	677807	7	n/a	n/a	5.84e-01	2.254
1087604	ENSG00000054690	36748	PLEKHH1	pleckstrin homology domain containing, family H (with MyTH4 domain) member 1	57475	14	n/a	n/a	4.76e-01	2.247
1090158	ENSG00000106211	3295	HSPB1	heat shock 27kDa protein 1	3315	7	n/a	n/a	1.15e+00	2.245
279500265	ENSG00000180139	1016113	RP11-399O19.5	RP11-399O19.5	100132116	10	n/a	n/a	4.77e-01	2.239
1089643	ENSG00000103089	54991	FA2H	fatty acid 2-hydroxylase	79152	16	n/a	n/a	4.82e-01	2.238
280048871	ENSG00000252645	0	U7	U7 small nuclear RNA	0	15	n/a	n/a	9.32e-01	2.235
279759475	ENSG00000222328	0	RNU2-2	RNA, U2 small nuclear 2	0	11	n/a	n/a	4.81e-01	2.228
1087196	ENSG00000013364	9817	MVP	major vault protein	9961	16	n/a	n/a	2.06e+00	2.227
279701330	ENSG00000206341	0	HLA-H	major histocompatibility complex, class I, H (pseudogene)	0	6	n/a	n/a	1.66e+00	2.225
1103085	ENSG00000186417	109971	GLDN	gliomedin	342035	15	n/a	n/a	4.76e-01	2.224
280128317	ENSG00000259172	0	RP11-299G20.2	RP11-299G20.2	0	15	n/a	n/a	1.16e+00	2.223
1090459	ENSG00000108639	9021	SYNGR2	synaptogyrin 2	9144	17	n/a	n/a	1.24e+00	2.222
1090332	ENSG00000107738	40748	C10orf54	chromosome 10 open reading frame 54	64115	10	n/a	n/a	1.11e+00	2.220
279990244	ENSG00000245532	0	NEAT1	nuclear paraspeckle assembly transcript 1 (non-protein coding)	0	11	n/a	n/a	9.75e-01	2.217
1099332	ENSG00000168481	83720	LGI3	leucine-rich repeat LGI family, member 3	203190	8	n/a	n/a	8.48e-01	2.215
279800605	ENSG00000226540	0	GAPDHP73	glyceraldehyde-3-phosphate dehydrogenase pseudogene 73	0	6	n/a	n/a	1.24e+00	2.215
1096065	ENSG00000148826	58705	NKX6-2	NK6 homeobox 2	84504	10	n/a	n/a	4.86e-01	2.212
279709211	ENSG00000207736	0	MIR657	microRNA 657	0	17	n/a	n/a	5.83e-01	2.211
1091060	ENSG00000113296	7018	THBS4	thrombospondin 4	7060	5	n/a	n/a	8.71e-01	2.206
1088824	ENSG00000091879	282	ANGPT2	angiopoietin 2	285	8	n/a	n/a	4.76e-01	2.189
279663433	ENSG00000201185	0	5S_rRNA	5S ribosomal RNA	0	6	n/a	n/a	5.83e-01	2.188
1092576	ENSG00000125531	54865	C20orf195	chromosome 20 open reading frame 195	79025	20	n/a	n/a	8.63e-01	2.186
1105120	ENSG00000204388	3284	HSPA1B	heat shock 70kDa protein 1B	3304	6	n/a	n/a	4.77e-01	2.185
280120678	ENSG00000258734	0	RP11-112J1.3	RP11-112J1.3	0	14	n/a	n/a	8.20e-01	2.184
280086366	ENSG00000255443	0	RP1-68D18.4	RP1-68D18.4	0	11	n/a	n/a	4.76e-01	2.184
279710856	ENSG00000209480	0	SNORD83B	small nucleolar RNA, C/D box 83B	0	22	n/a	n/a	1.02e+00	2.181
1094090	ENSG00000135926	40747	TMBIM1	transmembrane BAX inhibitor motif containing 1	64114	2	n/a	n/a	8.76e-01	2.181
280088659	ENSG00000255633	0	MTRNR2L9	MT-RNR2-like 9 (pseudogene)	0	6	n/a	n/a	4.83e-01	2.177
1106853	ENSG00000224916	341	APOC4	apolipoprotein C-IV	344	19	n/a	n/a	1.43e+00	2.177
279710898	ENSG00000209804	26570	RNU11	RNA, U11 small nuclear	26824	1	n/a	n/a	4.87e-01	2.175
1102938	ENSG00000185885	8453	IFITM1	interferon induced transmembrane protein 1 (9-27)	8519	11	n/a	n/a	4.76e-01	2.174
1087767	ENSG00000064666	1256	CNN2	calponin 2	1265	19	n/a	n/a	1.01e+00	2.172
279833718	ENSG00000229515	0	RP11-793E15.1	RP11-793E15.1	0	3	n/a	n/a	9.84e-01	2.168
1088743	ENSG00000090104	5964	RGS1	regulator of G-protein signaling 1	5996	1	n/a	n/a	8.95e-01	2.167
1095128	ENSG00000142089	10263	IFITM3	interferon induced transmembrane protein 3	10410	11	n/a	n/a	9.55e-01	2.165
279657532	ENSG00000199407	0	5S_rRNA	5S ribosomal RNA	0	10	n/a	n/a	4.75e-01	2.164
279666968	ENSG00000202198	79050	RN7SK	RNA, 7SK small nuclear	125050	6	n/a	n/a	4.83e-01	2.164
1094305	ENSG00000136960	5136	ENPP2	ectonucleotide pyrophosphatase/phosphodiesterase 2	5168	8	n/a	n/a	4.82e-01	2.160
1090339	ENSG00000107796	56	ACTA2	actin, alpha 2, smooth muscle, aorta	59	10	n/a	n/a	4.77e-01	2.158
1097605	ENSG00000161921	37223	CXCL16	chemokine (C-X-C motif) ligand 16	58191	17	n/a	n/a	1.02e+00	2.151
1090975	ENSG00000112562	40727	SMOC2	SPARC related modular calcium binding 2	64094	6	n/a	n/a	9.98e-01	2.149
280094681	ENSG00000256309	0	AC009469.1	AC009469.1	0	2	n/a	n/a	9.74e-01	2.146
1089852	ENSG00000104812	2980	GYS1	glycogen synthase 1 (muscle)	2997	19	n/a	n/a	8.77e-01	2.138
1094933	ENSG00000140682	6999	TGFB1I1	transforming growth factor beta 1 induced transcript 1	7041	16	n/a	n/a	1.16e+00	2.137
1090397	ENSG00000108270	26321	AATF	apoptosis antagonizing transcription factor	26574	17	n/a	n/a	1.51e+00	2.135
1104426	ENSG00000197892	23058	KIF13B	kinesin family member 13B	23303	8	n/a	n/a	8.18e-01	2.133
1097400	ENSG00000160223	23063	ICOSLG	inducible T-cell co-stimulator ligand	23308	21	n/a	n/a	1.10e+00	2.132
1101476	ENSG00000178878	57277	APOLD1	apolipoprotein L domain containing 1	81575	12	n/a	n/a	4.83e-01	2.125
1096547	ENSG00000153048	23343	CARHSP1	calcium regulated heat stable protein 1, 24kDa	23589	16	n/a	n/a	8.94e-01	2.117
279972735	ENSG00000243185	0	AC108078.1	AC108078.1	0	4	n/a	n/a	4.84e-01	2.116
279710849	ENSG00000209418	110295	SNORD64	small nucleolar RNA, C/D box 64	347686	15	n/a	n/a	4.76e-01	2.116
1095733	ENSG00000146112	82204	PPP1R18	protein phosphatase 1, regulatory subunit 18	170954	6	n/a	n/a	1.03e+00	2.115
1090707	ENSG00000110799	7407	VWF	von Willebrand factor	7450	12	n/a	n/a	1.16e+00	2.113
1105234	ENSG00000204655	4314	MOG	myelin oligodendrocyte glycoprotein	4340	6	n/a	n/a	4.87e-01	2.111
1096096	ENSG00000149131	706	SERPING1	serpin peptidase inhibitor, clade G (C1 inhibitor), member 1	710	11	n/a	n/a	1.03e+00	2.108
1091599	ENSG00000117394	6477	SLC2A1	solute carrier family 2 (facilitated glucose transporter), member 1	6513	1	n/a	n/a	8.58e-01	2.107
1097783	ENSG00000162772	464	ATF3	activating transcription factor 3	467	1	n/a	n/a	9.55e-01	2.107
1098999	ENSG00000167191	31184	GPRC5B	G protein-coupled receptor, family C, group 5, member B	51704	16	n/a	n/a	9.01e-01	2.103
1102780	ENSG00000185201	10434	IFITM2	interferon induced transmembrane protein 2 (1-8D)	10581	11	n/a	n/a	8.20e-01	2.102
1090216	ENSG00000106565	28695	TMEM176B	transmembrane protein 176B	28959	7	n/a	n/a	1.32e+00	2.100
279942583	ENSG00000239735	0	AC116316.1	AC116316.1	0	4	n/a	n/a	4.77e-01	2.100
279994601	ENSG00000247095	157121905	MIR210HG	MIR210 host gene (non-protein coding)	100506211	11	n/a	n/a	4.76e-01	2.098
1092574	ENSG00000125520	36010	SLC2A4RG	SLC2A4 regulator	56731	20	n/a	n/a	1.08e+00	2.094
280115874	ENSG00000258461	0	RP11-164J13.1	RP11-164J13.1	0	15	n/a	n/a	4.77e-01	2.089
1093946	ENSG00000135245	29656	C7orf68	chromosome 7 open reading frame 68	29923	7	n/a	n/a	4.81e-01	2.088
280034828	ENSG00000251143	0	RP11-849H4.4	RP11-849H4.4	0	11	n/a	n/a	1.16e+00	2.086
280045847	ENSG00000252206	0	RNU7-40P	RNA, U7 small nuclear 40 pseudogene	0	12	n/a	n/a	8.11e-01	2.084
279979850	ENSG00000243884	0	AL163011.1	AL163011.1	0	14	n/a	n/a	8.53e-01	2.079
1098710	ENSG00000166091	77749	CMTM5	CKLF-like MARVEL transmembrane domain containing 5	116173	14	n/a	n/a	4.75e-01	2.079
1091699	ENSG00000118298	23386	CA14	carbonic anhydrase XIV	23632	1	n/a	n/a	8.26e-01	2.077
279794150	ENSG00000225972	0	MTND1P23	MT-ND1 pseudogene 23	0	1	n/a	n/a	4.93e-01	2.076
279897722	ENSG00000235169	123051	RP1-286D6.2	RP1-286D6.2	388588	1	n/a	n/a	1.46e+00	2.075
1095131	ENSG00000142156	1282	COL6A1	collagen, type VI, alpha 1	1291	21	n/a	n/a	9.23e-01	2.074
279956340	ENSG00000241376	0	AL606830.1	AL606830.1	0	6	n/a	n/a	4.86e-01	2.072
1093356	ENSG00000131435	8506	PDLIM4	PDZ and LIM domain 4	8572	5	n/a	n/a	9.95e-01	2.065
1097153	ENSG00000158373	3000	HIST1H2BD	histone cluster 1, H2bd	3017	6	n/a	n/a	1.24e+00	2.065
1104106	ENSG00000196924	2300	FLNA	filamin A, alpha	2316	X	n/a	n/a	1.22e+00	2.064
1092270	ENSG00000123243	56534	ITIH5	inter-alpha (globulin) inhibitor H5	80760	10	n/a	n/a	1.18e+00	2.063
1102600	ENSG00000184481	4278	FOXO4	forkhead box O4	4303	X	n/a	n/a	9.05e-01	2.062
279663559	ENSG00000201229	0	SNORA63	Small nucleolar RNA SNORA63	0	3	n/a	n/a	4.76e-01	2.061
1106424	ENSG00000216490	10290	IFI30	interferon, gamma-inducible protein 30	10437	19	n/a	n/a	9.27e-01	2.061
1104376	ENSG00000197747	6248	S100A10	S100 calcium binding protein A10	6281	1	n/a	n/a	8.30e-01	2.060
1090280	ENSG00000107159	764	CA9	carbonic anhydrase IX	768	9	n/a	n/a	4.76e-01	2.056
1103615	ENSG00000188681	0	MAFIP	MAFF interacting protein	0	21	n/a	n/a	1.15e+00	2.054
1094951	ENSG00000140848	85718	CPNE2	copine II	221184	16	n/a	n/a	8.98e-01	2.050
1102094	ENSG00000182379	11086	NXPH4	neurexophilin 4	11247	12	n/a	n/a	1.19e+00	2.048
279780561	ENSG00000224795	0	AP003039.3	AP003039.3	0	11	n/a	n/a	4.76e-01	2.048
278984057	ENSG00000130600	93851	H19	H19, imprinted maternally expressed transcript (non-protein coding)	283120	11	n/a	n/a	4.76e-01	2.048
279773446	ENSG00000224189	0	AC009336.23	AC009336.23	0	2	n/a	n/a	4.76e-01	2.047
1091087	ENSG00000113504	10565	SLC12A7	solute carrier family 12 (potassium/chloride transporters), member 7	10723	5	n/a	n/a	1.29e+00	2.046
1088699	ENSG00000089159	5797	PXN	paxillin	5829	12	n/a	n/a	9.42e-01	2.046
1087875	ENSG00000067182	7089	TNFRSF1A	tumor necrosis factor receptor superfamily, member 1A	7132	12	n/a	n/a	8.74e-01	2.046
1090681	ENSG00000110492	4167	MDK	midkine (neurite growth-promoting factor 2)	4192	11	n/a	n/a	8.69e-01	2.045
1088750	ENSG00000090339	3363	ICAM1	intercellular adhesion molecule 1	3383	19	n/a	n/a	1.12e+00	2.044
280044391	ENSG00000251994	0	U2	U2 spliceosomal RNA	0	18	n/a	n/a	8.83e-01	2.044
1094260	ENSG00000136830	41418	FAM129B	family with sequence similarity 129, member B	64855	9	n/a	n/a	1.37e+00	2.036
1101827	ENSG00000180929	78694	GPR62	G protein-coupled receptor 62	118442	3	n/a	n/a	4.76e-01	2.035
279986623	ENSG00000244580	0	AL121959.1	AL121959.1	0	6	n/a	n/a	4.85e-01	2.034
279948332	ENSG00000240414	0	AC114498.4	AC114498.4	0	1	n/a	n/a	4.76e-01	2.032
1103623	ENSG00000188706	30596	ZDHHC9	zinc finger, DHHC-type containing 9	51114	X	n/a	n/a	1.31e+00	2.032
279787798	ENSG00000225450	0	RP3-508I15.14	RP3-508I15.14	0	22	n/a	n/a	2.13e+00	2.031
1088384	ENSG00000080822	35929	CLDND1	claudin domain containing 1	56650	3	n/a	n/a	8.22e-01	2.031
1100726	ENSG00000174807	36402	CD248	CD248 molecule, endosialin	57124	11	n/a	n/a	1.27e+00	2.031
1097050	ENSG00000157483	4617	MYO1E	myosin IE	4643	15	n/a	n/a	1.30e+00	2.023
1099851	ENSG00000170743	80310	SYT9	synaptotagmin IX	143425	11	n/a	n/a	1.03e+00	2.023
1098222	ENSG00000164161	41000	HHIP	hedgehog interacting protein	64399	4	n/a	n/a	4.77e-01	2.021
1099927	ENSG00000171051	2341	FPR1	formyl peptide receptor 1	2357	19	n/a	n/a	4.76e-01	2.019
1100596	ENSG00000174059	942	CD34	CD34 molecule	947	1	n/a	n/a	8.51e-01	2.018
1088293	ENSG00000078269	8792	SYNJ2	synaptojanin 2	8871	6	n/a	n/a	9.11e-01	2.017
1093970	ENSG00000135362	55702	PRR5L	proline rich 5 like	79899	11	n/a	n/a	1.25e+00	2.016
279971932	ENSG00000243092	0	AC140847.1	AC140847.1	0	12	n/a	n/a	4.77e-01	2.016
1097893	ENSG00000163191	6249	S100A11	S100 calcium binding protein A11	6282	1	n/a	n/a	8.54e-01	2.009
1094091	ENSG00000135929	1581	CYP27A1	cytochrome P450, family 27, subfamily A, polypeptide 1	1593	2	n/a	n/a	9.71e-01	2.009
1089275	ENSG00000100842	10132	EFS	embryonal Fyn-associated substrate	10278	14	n/a	n/a	8.69e-01	2.007
1100545	ENSG00000173786	1258	CNP	2',3'-cyclic nucleotide 3' phosphodiesterase	1267	17	n/a	n/a	4.76e-01	2.002
279782020	ENSG00000224924	122536	LINC00320	long intergenic non-protein coding RNA 320	387486	21	n/a	n/a	4.79e-01	2.001
280088389	ENSG00000255594	0	Z82188.1	Z82188.1	0	22	n/a	n/a	1.06e+00	2.000
279955011	ENSG00000241231	0	RP11-275H4.1	RP11-275H4.1	0	3	n/a	n/a	4.76e-01	1.999
1103307	ENSG00000187498	1273	COL4A1	collagen, type IV, alpha 1	1282	13	n/a	n/a	4.82e-01	1.999
279708826	ENSG00000207650	1013148	MIR570	microRNA 570	693155	3	n/a	n/a	9.04e-01	1.995
279705718	ENSG00000207110	0	U1	U1 spliceosomal RNA	0	8	n/a	n/a	1.12e+00	1.992
1095018	ENSG00000141338	10204	ABCA8	ATP-binding cassette, sub-family A (ABC1), member 8	10351	17	n/a	n/a	4.77e-01	1.988
1088061	ENSG00000072310	6680	SREBF1	sterol regulatory element binding transcription factor 1	6720	17	n/a	n/a	9.67e-01	1.988
279957376	ENSG00000241485	0	AC131055.10	AC131055.10	0	17	n/a	n/a	8.11e-01	1.987
1099516	ENSG00000169242	1929	EFNA1	ephrin-A1	1942	1	n/a	n/a	8.96e-01	1.987
1088971	ENSG00000099331	4624	MYO9B	myosin IXB	4650	19	n/a	n/a	1.13e+00	1.987
1089492	ENSG00000102007	5323	PLP2	proteolipid protein 2 (colonic epithelium-enriched)	5355	X	n/a	n/a	8.13e-01	1.985
280089196	ENSG00000255680	0	RP11-732A19.9	RP11-732A19.9	0	11	n/a	n/a	1.21e+00	1.983
1091317	ENSG00000115380	2187	EFEMP1	EGF containing fibulin-like extracellular matrix protein 1	2202	2	n/a	n/a	9.97e-01	1.983
1093884	ENSG00000134871	1275	COL4A2	collagen, type IV, alpha 2	1284	13	n/a	n/a	4.79e-01	1.983
1094370	ENSG00000137331	8791	IER3	immediate early response 3	8870	6	n/a	n/a	1.82e+00	1.982
279662593	ENSG00000200913	0	SNORD46	small nucleolar RNA, C/D box 46	0	1	n/a	n/a	1.28e+00	1.982
1091911	ENSG00000120129	1831	DUSP1	dual specificity phosphatase 1	1843	5	n/a	n/a	4.76e-01	1.978
1104901	ENSG00000203747	2199	FCGR3A	Fc fragment of IgG, low affinity IIIa, receptor (CD16a)	2214	1	n/a	n/a	4.76e-01	1.977
1087118	ENSG00000010278	923	CD9	CD9 molecule	928	12	n/a	n/a	4.77e-01	1.976
279703093	ENSG00000206653	9164	SNORD29	small nucleolar RNA, C/D box 29	9297	11	n/a	n/a	9.42e-01	1.975
1090563	ENSG00000109458	2533	GAB1	GRB2-associated binding protein 1	2549	4	n/a	n/a	1.17e+00	1.972
279805544	ENSG00000226958	0	RN28S1	RNA, 28S ribosomal 1	0	X	n/a	n/a	4.82e-01	1.972
1094014	ENSG00000135525	8933	MAP7	microtubule-associated protein 7	9053	6	n/a	n/a	4.76e-01	1.972
1096233	ENSG00000150510	85624	FAM124A	family with sequence similarity 124A	220108	13	n/a	n/a	1.48e+00	1.971
1103972	ENSG00000196517	6500	SLC6A9	solute carrier family 6 (neurotransmitter transporter, glycine), member 9	6536	1	n/a	n/a	1.15e+00	1.970
1094337	ENSG00000137166	77735	FOXP4	forkhead box P4	116113	6	n/a	n/a	1.36e+00	1.969
1104720	ENSG00000198753	5333	PLXNB3	plexin B3	5365	X	n/a	n/a	8.54e-01	1.969
1093699	ENSG00000133742	755	CA1	carbonic anhydrase I	759	8	n/a	n/a	8.31e-01	1.968
1105177	ENSG00000204525	3089	HLA-C	major histocompatibility complex, class I, C	3107	6	n/a	n/a	4.75e-01	1.966
1103848	ENSG00000196187	9581	TMEM63A	transmembrane protein 63A	9725	1	n/a	n/a	4.77e-01	1.966
280113159	ENSG00000258232	0	RP11-161H23.5	RP11-161H23.5	0	12	n/a	n/a	8.48e-01	1.965
1101048	ENSG00000176485	10986	PLA2G16	phospholipase A2, group XVI	11145	11	n/a	n/a	8.49e-01	1.964
1087177	ENSG00000012124	928	CD22	CD22 molecule	933	19	n/a	n/a	4.76e-01	1.962
280135967	ENSG00000259607	0	CTD-2647L4.5	CTD-2647L4.5	0	8	n/a	n/a	4.77e-01	1.960
1087321	ENSG00000026025	7388	VIM	vimentin	7431	10	n/a	n/a	8.63e-01	1.959
1109164	ENSG00000244734	3026	HBB	hemoglobin, beta	3043	11	n/a	n/a	4.85e-01	1.958
1102377	ENSG00000183615	58930	FAM167B	family with sequence similarity 167, member B	84734	1	n/a	n/a	1.18e+00	1.958
1093065	ENSG00000129521	76550	EGLN3	egl nine homolog 3 (C. elegans)	112399	14	n/a	n/a	9.66e-01	1.957
1105201	ENSG00000204580	776	DDR1	discoidin domain receptor tyrosine kinase 1	780	6	n/a	n/a	1.14e+00	1.956
279954212	ENSG00000241145	0	Z97634.3	Z97634.3	0	16	n/a	n/a	2.08e+00	1.954
1105206	ENSG00000204592	3115	HLA-E	major histocompatibility complex, class I, E	3133	6	n/a	n/a	8.12e-01	1.952
1091776	ENSG00000119139	9278	TJP2	tight junction protein 2 (zona occludens 2)	9414	9	n/a	n/a	9.71e-01	1.951
279948299	ENSG00000240409	0	RP5-857K21.14	RP5-857K21.14	0	1	n/a	n/a	4.88e-01	1.951
1089083	ENSG00000100146	6623	SOX10	SRY (sex determining region Y)-box 10	6663	22	n/a	n/a	4.76e-01	1.949
280050012	ENSG00000252809	0	AC135050.3	AC135050.3	0	16	n/a	n/a	4.75e-01	1.949
279660605	ENSG00000200320	0	SNORA63	small nucleolar RNA, H/ACA box 63	0	3	n/a	n/a	4.86e-01	1.947
1092257	ENSG00000123146	971	CD97	CD97 molecule	976	19	n/a	n/a	1.49e+00	1.945
1088300	ENSG00000078401	1893	EDN1	endothelin 1	1906	6	n/a	n/a	4.82e-01	1.944
280044377	ENSG00000251992	0	SCARNA17	small Cajal body-specific RNA 17	0	18	n/a	n/a	4.75e-01	1.941
279973697	ENSG00000243315	0	AP003392.2	AP003392.2	0	11	n/a	n/a	1.01e+00	1.939
1087954	ENSG00000069696	1803	DRD4	dopamine receptor D4	1815	11	n/a	n/a	1.14e+00	1.936
1099742	ENSG00000170271	10668	C5orf4	chromosome 5 open reading frame 4	10826	5	n/a	n/a	8.74e-01	1.934
1103200	ENSG00000186918	35180	ZNF395	zinc finger protein 395	55893	8	n/a	n/a	1.38e+00	1.933
1092909	ENSG00000128271	132	ADORA2A	adenosine A2a receptor	135	22	n/a	n/a	9.40e-01	1.932
1097225	ENSG00000158869	2192	FCER1G	Fc fragment of IgE, high affinity I, receptor for; gamma polypeptide	2207	1	n/a	n/a	9.31e-01	1.931
280075586	ENSG00000254762	0	RP11-867G23.2	RP11-867G23.2	0	11	n/a	n/a	1.24e+00	1.930
1097700	ENSG00000162496	9123	DHRS3	dehydrogenase/reductase (SDR family) member 3	9249	1	n/a	n/a	8.61e-01	1.929
1095647	ENSG00000145623	9056	OSMR	oncostatin M receptor	9180	5	n/a	n/a	1.04e+00	1.929
1091589	ENSG00000117289	10481	TXNIP	thioredoxin interacting protein	10628	1	n/a	n/a	4.75e-01	1.929
279895312	ENSG00000234961	0	RP11-124N14.3	RP11-124N14.3	0	10	n/a	n/a	4.75e-01	1.927
1100007	ENSG00000171388	8785	APLN	apelin	8862	X	n/a	n/a	9.70e-01	1.924
1087316	ENSG00000025708	1878	TYMP	thymidine phosphorylase	1890	22	n/a	n/a	8.53e-01	1.922
1094398	ENSG00000137497	4895	NUMA1	nuclear mitotic apparatus protein 1	4926	11	n/a	n/a	1.81e+00	1.922
1088342	ENSG00000079435	3966	LIPE	lipase, hormone-sensitive	3991	19	n/a	n/a	9.65e-01	1.922
280038109	ENSG00000251390	0	RP11-276A18.2	RP11-276A18.2	0	20	n/a	n/a	8.51e-01	1.922
1091566	ENSG00000117115	11080	PADI2	peptidyl arginine deiminase, type II	11240	1	n/a	n/a	4.77e-01	1.921
1095134	ENSG00000142173	1283	COL6A2	collagen, type VI, alpha 2	1292	21	n/a	n/a	4.76e-01	1.920
1087373	ENSG00000033327	9702	GAB2	GRB2-associated binding protein 2	9846	11	n/a	n/a	1.39e+00	1.919
279866478	ENSG00000232456	0	RP11-5P18.10	RP11-5P18.10	0	1	n/a	n/a	9.85e-01	1.919
1103719	ENSG00000189058	344	APOD	apolipoprotein D	347	3	n/a	n/a	4.76e-01	1.919
279755054	ENSG00000221643	0	SNORA77	small nucleolar RNA, H/ACA box 77	0	1	n/a	n/a	1.11e+00	1.918
279937073	ENSG00000239052	0	snoU13	Small nucleolar RNA U13	0	2	n/a	n/a	5.83e-01	1.918
1089957	ENSG00000105281	6474	SLC1A5	solute carrier family 1 (neutral amino acid transporter), member 5	6510	19	n/a	n/a	8.84e-01	1.917
279667535	ENSG00000202354	6053	RNY3	RNA, Ro-associated Y3	6085	7	n/a	n/a	8.11e-01	1.917
1088756	ENSG00000090447	6981	TFAP4	transcription factor AP-4 (activating enhancer binding protein 4)	7023	16	n/a	n/a	1.14e+00	1.915
280029666	ENSG00000250722	6378	SEPP1	selenoprotein P, plasma, 1	6414	5	n/a	n/a	8.27e-01	1.914
1087842	ENSG00000066322	41397	ELOVL1	ELOVL fatty acid elongase 1	64834	1	n/a	n/a	4.77e-01	1.913
1099283	ENSG00000168274	2995	HIST1H2AE	histone cluster 1, H2ae	3012	6	n/a	n/a	1.25e+00	1.913
279954000	ENSG00000241115	0	AP001347.1	AP001347.1	0	21	n/a	n/a	4.83e-01	1.911
279770712	ENSG00000224012	0	RP11-756G12.1	RP11-756G12.1	0	5	n/a	n/a	9.71e-01	1.910
1089873	ENSG00000104881	10690	PPP1R13L	protein phosphatase 1, regulatory subunit 13 like	10848	19	n/a	n/a	1.33e+00	1.908
1090741	ENSG00000111077	23126	TENC1	tensin like C1 domain containing phosphatase (tensin 2)	23371	12	n/a	n/a	8.95e-01	1.907
1097251	ENSG00000159167	6741	STC1	stanniocalcin 1	6781	8	n/a	n/a	4.76e-01	1.907
1092726	ENSG00000126458	6204	RRAS	related RAS viral (r-ras) oncogene homolog	6237	19	n/a	n/a	9.04e-01	1.906
1091995	ENSG00000120738	1945	EGR1	early growth response 1	1958	5	n/a	n/a	8.98e-01	1.906
280076957	ENSG00000254860	0	RP11-318C2.5	RP11-318C2.5	0	11	n/a	n/a	1.24e+00	1.905
1096739	ENSG00000154734	9369	ADAMTS1	ADAM metallopeptidase with thrombospondin type 1 motif, 1	9510	21	n/a	n/a	4.77e-01	1.903
1098771	ENSG00000166289	54995	PLEKHF1	pleckstrin homology domain containing, family F (with FYVE domain) member 1	79156	19	n/a	n/a	1.25e+00	1.902
1089657	ENSG00000103184	9573	SEC14L5	SEC14-like 5 (S. cerevisiae)	9717	16	n/a	n/a	9.08e-01	1.901
279703800	ENSG00000206775	0	SNORD37	small nucleolar RNA, C/D box 37	0	19	n/a	n/a	8.10e-01	1.901
1089537	ENSG00000102265	7033	TIMP1	TIMP metallopeptidase inhibitor 1	7076	X	n/a	n/a	9.54e-01	1.900
1093192	ENSG00000130522	3702	JUND	jun D proto-oncogene	3727	19	n/a	n/a	2.21e+00	1.898
1092963	ENSG00000128645	3211	HOXD1	homeobox D1	3231	2	n/a	n/a	4.76e-01	1.898
1099347	ENSG00000168528	110337	SERINC2	serine incorporator 2	347735	1	n/a	n/a	4.76e-01	1.898
280008801	ENSG00000249026	0	CTNNAP1	CTNNAP1	0	5	n/a	n/a	1.75e+00	1.897
1090298	ENSG00000107331	17	ABCA2	ATP-binding cassette, sub-family A (ABC1), member 2	20	9	n/a	n/a	8.14e-01	1.895
279934395	ENSG00000238622	0	SNORD97	small nucleolar RNA, C/D box 97	0	11	n/a	n/a	4.76e-01	1.895
279962198	ENSG00000242010	0	RP11-287A8.6	RP11-287A8.6	0	9	n/a	n/a	4.76e-01	1.895
1099385	ENSG00000168710	10610	AHCYL1	adenosylhomocysteinase-like 1	10768	1	n/a	n/a	9.66e-01	1.895
1087843	ENSG00000066336	6648	SPI1	spleen focus forming virus (SFFV) proviral integration oncogene spi1	6688	11	n/a	n/a	9.40e-01	1.894
279808475	ENSG00000227205	0	RP5-1042I8.3	RP5-1042I8.3	0	1	n/a	n/a	1.34e+00	1.894
1100299	ENSG00000172548	110415	NIPAL4	NIPA-like domain containing 4	348938	5	n/a	n/a	4.76e-01	1.892
280040008	ENSG00000251534	0	RP1-96H9.6	RP1-96H9.6	0	12	n/a	n/a	8.63e-01	1.891
1096076	ENSG00000148926	130	ADM	adrenomedullin	133	11	n/a	n/a	4.77e-01	1.890
279906558	ENSG00000236041	0	AC013791.2	AC013791.2	0	11	n/a	n/a	4.77e-01	1.890
279969175	ENSG00000242777	0	AL590704.1	AL590704.1	0	6	n/a	n/a	8.10e-01	1.889
1097296	ENSG00000159399	3081	HK2	hexokinase 2	3099	2	n/a	n/a	8.47e-01	1.889
280044503	ENSG00000252010	0	SCARNA5	small Cajal body-specific RNA 5	0	2	n/a	n/a	4.75e-01	1.888
280066473	ENSG00000254129	0	CTD-2647L4.1	CTD-2647L4.1	0	8	n/a	n/a	4.76e-01	1.888
279882527	ENSG00000233850	0	AC103563.8	AC103563.8	0	2	n/a	n/a	8.50e-01	1.888
279953763	ENSG00000241093	0	AC021914.1	AC021914.1	0	11	n/a	n/a	4.80e-01	1.888
1102858	ENSG00000185551	6984	NR2F2	nuclear receptor subfamily 2, group F, member 2	7026	15	n/a	n/a	9.37e-01	1.887
1092013	ENSG00000120896	10029	SORBS3	sorbin and SH3 domain containing 3	10174	8	n/a	n/a	8.91e-01	1.887
1109135	ENSG00000244274	35149	DBNDD2	dysbindin (dystrobrevin binding protein 1) domain containing 2	55861	20	n/a	n/a	4.77e-01	1.885
1096611	ENSG00000153721	81167	CNKSR3	CNKSR family member 3	154043	6	n/a	n/a	1.22e+00	1.884
280045504	ENSG00000252155	0	U6	U6 spliceosomal RNA	0	Y	n/a	n/a	1.84e+00	1.884
1102577	ENSG00000184371	1424	CSF1	colony stimulating factor 1 (macrophage)	1435	1	n/a	n/a	1.02e+00	1.884
1092911	ENSG00000128274	0	A4GALT	alpha 1,4-galactosyltransferase	0	22	n/a	n/a	1.16e+00	1.884
1099123	ENSG00000167693	40960	NXN	nucleoredoxin	64359	17	n/a	n/a	1.23e+00	1.884
1097477	ENSG00000160789	3975	LMNA	lamin A/C	4000	1	n/a	n/a	2.08e+00	1.883
279748472	ENSG00000218980	0	FTH1P15	ferritin, heavy polypeptide 1 pseudogene 15	0	6	n/a	n/a	1.52e+00	1.883
1089192	ENSG00000100439	40517	ABHD4	abhydrolase domain containing 4	63874	14	n/a	n/a	9.47e-01	1.881
1097138	ENSG00000158195	10018	WASF2	WAS protein family, member 2	10163	1	n/a	n/a	8.22e-01	1.880
1106668	ENSG00000223722	0	RP11-467L13.5	RP11-467L13.5	0	12	n/a	n/a	8.70e-01	1.880
1086981	ENSG00000006042	25771	TMEM98	transmembrane protein 98	26022	17	n/a	n/a	8.33e-01	1.877
1090190	ENSG00000106397	8877	PLOD3	procollagen-lysine, 2-oxoglutarate 5-dioxygenase 3	8985	7	n/a	n/a	1.84e+00	1.877
1088982	ENSG00000099617	1930	EFNA2	ephrin-A2	1943	19	n/a	n/a	9.32e-01	1.876
1094298	ENSG00000136938	10394	ANP32B	acidic (leucine-rich) nuclear phosphoprotein 32 family, member B	10541	9	n/a	n/a	8.63e-01	1.875
1094516	ENSG00000138074	8805	SLC5A6	solute carrier family 5 (sodium-dependent vitamin transporter), member 6	8884	2	n/a	n/a	1.00e+00	1.873
1101040	ENSG00000176435	81491	CLEC14A	C-type lectin domain family 14, member A	161198	14	n/a	n/a	9.99e-01	1.872
1095755	ENSG00000146278	10799	PNRC1	proline-rich nuclear receptor coactivator 1	10957	6	n/a	n/a	1.28e+00	1.872
1093660	ENSG00000133321	5888	RARRES3	retinoic acid receptor responder (tazarotene induced) 3	5920	11	n/a	n/a	4.75e-01	1.872
1094052	ENSG00000135744	180	AGT	angiotensinogen (serpin peptidase inhibitor, clade A, member 8)	183	1	n/a	n/a	4.76e-01	1.871
279928040	ENSG00000237931	0	RP11-469E19.1	RP11-469E19.1	0	X	n/a	n/a	9.52e-01	1.870
1096533	ENSG00000152952	5320	PLOD2	procollagen-lysine, 2-oxoglutarate 5-dioxygenase 2	5352	3	n/a	n/a	1.15e+00	1.869
1099571	ENSG00000169504	25681	CLIC4	chloride intracellular channel 4	25932	1	n/a	n/a	8.96e-01	1.863
279759300	ENSG00000222287	0	U6	U6 spliceosomal RNA	0	16	n/a	n/a	8.10e-01	1.863
1091783	ENSG00000119280	59076	C1orf198	chromosome 1 open reading frame 198	84886	1	n/a	n/a	9.54e-01	1.861
1092714	ENSG00000126264	10712	HCST	hematopoietic cell signal transducer	10870	19	n/a	n/a	8.39e-01	1.861
1089341	ENSG00000101187	27974	SLCO4A1	solute carrier organic anion transporter family, member 4A1	28231	20	n/a	n/a	4.75e-01	1.860
1108531	ENSG00000235961	1019274	PNMA6C	paraneoplastic antigen like 6C	100287428	X	n/a	n/a	9.98e-01	1.860
1094900	ENSG00000140479	5014	PCSK6	proprotein convertase subtilisin/kexin type 6	5046	15	n/a	n/a	9.51e-01	1.859
1096594	ENSG00000153446	80536	C16orf89	chromosome 16 open reading frame 89	146556	16	n/a	n/a	1.15e+00	1.859
280011944	ENSG00000249313	0	RP4-543J19.8	RP4-543J19.8	0	20	n/a	n/a	1.77e+00	1.858
1104242	ENSG00000197358	0	BNIP3P1	BCL2/adenovirus E1B 19kDa interacting protein 3 pseudogene 1	0	14	n/a	n/a	4.76e-01	1.856
1101622	ENSG00000179772	2291	FOXS1	forkhead box S1	2307	20	n/a	n/a	9.16e-01	1.856
280049781	ENSG00000252775	0	U7	U7 small nuclear RNA	0	5	n/a	n/a	9.87e-01	1.855
1092551	ENSG00000125398	6622	SOX9	SRY (sex determining region Y)-box 9	6662	17	n/a	n/a	8.22e-01	1.855
1091331	ENSG00000115468	56104	EFHD1	EF-hand domain family, member D1	80303	2	n/a	n/a	4.76e-01	1.852
1099176	ENSG00000167858	57901	TEKT1	tektin 1	83659	17	n/a	n/a	9.37e-01	1.852
1089154	ENSG00000100345	4601	MYH9	myosin, heavy chain 9, non-muscle	4627	22	n/a	n/a	1.42e+00	1.851
1100078	ENSG00000171621	55977	SPSB1	splA/ryanodine receptor domain and SOCS box containing 1	80176	1	n/a	n/a	1.07e+00	1.850
280088647	ENSG00000255629	0	RP11-196H14.3	RP11-196H14.3	0	12	n/a	n/a	1.36e+00	1.849
279780020	ENSG00000224731	0	AC016716.2	AC016716.2	0	2	n/a	n/a	4.76e-01	1.848
1086973	ENSG00000005893	3895	LAMP2	lysosomal-associated membrane protein 2	3920	X	n/a	n/a	9.30e-01	1.847
1093349	ENSG00000131386	78535	GALNTL2	UDP-N-acetyl-alpha-D-galactosamine:polypeptide N-acetylgalactosaminyltransferase-like 2	117248	3	n/a	n/a	1.16e+00	1.846
1089966	ENSG00000105329	6998	TGFB1	transforming growth factor, beta 1	7040	19	n/a	n/a	1.02e+00	1.843
1096164	ENSG00000149591	6836	TAGLN	transgelin	6876	11	n/a	n/a	4.77e-01	1.843
279706124	ENSG00000207174	1013505	SNORD116-15	small nucleolar RNA, C/D box 116-15	100033427	15	n/a	n/a	8.10e-01	1.841
1087194	ENSG00000013297	4978	CLDN11	claudin 11	5010	3	n/a	n/a	4.84e-01	1.841
1088352	ENSG00000079805	1773	DNM2	dynamin 2	1785	19	n/a	n/a	1.16e+00	1.840
1093550	ENSG00000132688	10605	NES	nestin	10763	1	n/a	n/a	1.14e+00	1.839
1095062	ENSG00000141540	60663	TTYH2	tweety homolog 2 (Drosophila)	94015	17	n/a	n/a	4.76e-01	1.839
1087820	ENSG00000065809	57883	FAM107B	family with sequence similarity 107, member B	83641	10	n/a	n/a	9.49e-01	1.838
1095174	ENSG00000142538	76636	PTH2	parathyroid hormone 2	113091	19	n/a	n/a	4.75e-01	1.838
279753773	ENSG00000221420	0	SNORA81	small nucleolar RNA, H/ACA box 81	0	3	n/a	n/a	4.79e-01	1.837
1104514	ENSG00000198121	1889	LPAR1	lysophosphatidic acid receptor 1	1902	9	n/a	n/a	4.83e-01	1.837
1098328	ENSG00000164530	85761	PI16	peptidase inhibitor 16	221476	6	n/a	n/a	1.24e+00	1.837
1093401	ENSG00000131771	58363	PPP1R1B	protein phosphatase 1, regulatory (inhibitor) subunit 1B	84152	17	n/a	n/a	1.02e+00	1.836
1090117	ENSG00000105974	853	CAV1	caveolin 1, caveolae protein, 22kDa	857	7	n/a	n/a	9.39e-01	1.835
1088127	ENSG00000074181	4823	NOTCH3	notch 3	4854	19	n/a	n/a	9.56e-01	1.835
1105631	ENSG00000206077	0	ZDHHC11B	zinc finger, DHHC-type containing 11B	0	5	n/a	n/a	1.82e+00	1.834
1102731	ENSG00000185033	10362	SEMA4B	sema domain, immunoglobulin domain (Ig), transmembrane domain (TM) and short cytoplasmic domain, (semaphorin) 4B	10509	15	n/a	n/a	1.49e+00	1.834
279752954	ENSG00000221284	0	AL591424.1	AL591424.1	0	9	n/a	n/a	5.83e-01	1.834
279999067	ENSG00000248235	0	AC037459.4	Uncharacterized protein	0	8	n/a	n/a	1.17e+00	1.834
279706166	ENSG00000207181	0	SNORA14B	small nucleolar RNA, H/ACA box 14B	0	1	n/a	n/a	4.76e-01	1.832
1092579	ENSG00000125538	3528	IL1B	interleukin 1, beta	3553	2	n/a	n/a	8.13e-01	1.831
1104783	ENSG00000198865	1003752	CCDC152	coiled-coil domain containing 152	100129792	5	n/a	n/a	4.77e-01	1.830
1088333	ENSG00000079308	7102	TNS1	tensin 1	7145	2	n/a	n/a	9.22e-01	1.829
1094268	ENSG00000136859	23207	ANGPTL2	angiopoietin-like 2	23452	9	n/a	n/a	8.51e-01	1.827
1101624	ENSG00000179776	998	CDH5	cadherin 5, type 2 (vascular endothelium)	1003	16	n/a	n/a	4.76e-01	1.827
279660010	ENSG00000200164	0	Y_RNA	Y RNA	0	16	n/a	n/a	4.75e-01	1.826
279744295	ENSG00000216119	0	AC046130.1	AC046130.1	0	12	n/a	n/a	1.99e+00	1.826
280006331	ENSG00000248794	0	CTD-2248H3.1	CTD-2248H3.1	0	5	n/a	n/a	4.76e-01	1.826
1091586	ENSG00000117266	5097	CDK18	cyclin-dependent kinase 18	5129	1	n/a	n/a	4.76e-01	1.826
1093350	ENSG00000131389	6497	SLC6A6	solute carrier family 6 (neurotransmitter transporter, taurine), member 6	6533	3	n/a	n/a	1.19e+00	1.825
1105616	ENSG00000205978	36796	NYNRIN	NYN domain and retroviral integrase containing	57523	14	n/a	n/a	9.38e-01	1.825
1102055	ENSG00000182240	25574	BACE2	beta-site APP-cleaving enzyme 2	25825	21	n/a	n/a	8.50e-01	1.825
1089334	ENSG00000101160	1511	CTSZ	cathepsin Z	1522	20	n/a	n/a	1.01e+00	1.824
279938997	ENSG00000239317	0	RP11-449H3.2	RP11-449H3.2	0	5	n/a	n/a	8.90e-01	1.824
1092246	ENSG00000123095	55201	BHLHE41	basic helix-loop-helix family, member e41	79365	12	n/a	n/a	8.70e-01	1.823
1105897	ENSG00000213722	23318	DDAH2	dimethylarginine dimethylaminohydrolase 2	23564	6	n/a	n/a	9.12e-01	1.823
279787317	ENSG00000225410	0	AC107016.1	AC107016.1	0	12	n/a	n/a	8.91e-01	1.823
1087473	ENSG00000044115	1484	CTNNA1	catenin (cadherin-associated protein), alpha 1, 102kDa	1495	5	n/a	n/a	1.25e+00	1.822
279710891	ENSG00000209707	128123	MIR24-2	microRNA 24-2	407013	19	n/a	n/a	1.80e+00	1.822
279755915	ENSG00000221803	0	SNORD23	small nucleolar RNA, C/D box 23	0	19	n/a	n/a	1.36e+00	1.821
279870826	ENSG00000232814	157129784	COL4A2-AS1	COL4A2 antisense RNA 1 (non-protein coding)	100874203	13	n/a	n/a	4.79e-01	1.821
1101086	ENSG00000176720	662	BOK	BCL2-related ovarian killer	666	2	n/a	n/a	9.96e-01	1.820
1092986	ENSG00000128849	59142	CGNL1	cingulin-like 1	84952	15	n/a	n/a	9.38e-01	1.820
1101884	ENSG00000181284	94184	TMEM102	transmembrane protein 102	284114	17	n/a	n/a	9.31e-01	1.819
279662145	ENSG00000200788	0	Y_RNA	Y RNA	0	9	n/a	n/a	5.83e-01	1.819
1094167	ENSG00000136274	22903	NACAD	NAC alpha domain containing	23148	7	n/a	n/a	4.76e-01	1.819
1095295	ENSG00000143333	5972	RGS16	regulator of G-protein signaling 16	6004	1	n/a	n/a	8.74e-01	1.818
1093283	ENSG00000130962	5606	PRRG1	proline rich Gla (G-carboxyglutamic acid) 1	5638	X	n/a	n/a	4.76e-01	1.815
1093618	ENSG00000133069	9767	TMCC2	transmembrane and coiled-coil domain family 2	9911	1	n/a	n/a	9.97e-01	1.813
1097107	ENSG00000157978	25868	LDLRAP1	low density lipoprotein receptor adaptor protein 1	26119	1	n/a	n/a	9.46e-01	1.811
1100951	ENSG00000176014	58816	TUBB6	tubulin, beta 6 class V	84617	18	n/a	n/a	8.51e-01	1.810
1103303	ENSG00000187479	122698	C11orf96	chromosome 11 open reading frame 96	387763	11	n/a	n/a	9.53e-01	1.808
1095322	ENSG00000143418	29689	CERS2	ceramide synthase 2	29956	1	n/a	n/a	8.70e-01	1.808
1090442	ENSG00000108551	31135	RASD1	RAS, dexamethasone-induced 1	51655	17	n/a	n/a	4.76e-01	1.806
1098644	ENSG00000165810	81139	BTNL9	butyrophilin-like 9	153579	5	n/a	n/a	1.05e+00	1.806
279937003	ENSG00000239039	182393	SNORD13	small nucleolar RNA, C/D box 13	692084	8	n/a	n/a	4.76e-01	1.805
279912489	ENSG00000236592	0	S100A11P2	S100 calcium binding protein A11 pseudogene 2	0	7	n/a	n/a	1.01e+00	1.803
1102260	ENSG00000183111	123404	ARHGEF37	Rho guanine nucleotide exchange factor (GEF) 37	389337	5	n/a	n/a	4.76e-01	1.800
1093121	ENSG00000130147	23430	SH3BP4	SH3-domain binding protein 4	23677	2	n/a	n/a	8.76e-01	1.800
1104419	ENSG00000197879	4615	MYO1C	myosin IC	4641	17	n/a	n/a	1.34e+00	1.799
1094319	ENSG00000137076	7051	TLN1	talin 1	7094	9	n/a	n/a	1.10e+00	1.799
1091121	ENSG00000113739	8547	STC2	stanniocalcin 2	8614	5	n/a	n/a	4.76e-01	1.799
279984328	ENSG00000244331	0	CTB-47B8.1	CTB-47B8.1	0	5	n/a	n/a	8.94e-01	1.798
1102124	ENSG00000182541	3960	LIMK2	LIM domain kinase 2	3985	22	n/a	n/a	1.28e+00	1.797
1090414	ENSG00000108381	440	ASPA	aspartoacylase	443	17	n/a	n/a	4.77e-01	1.797
1094342	ENSG00000137193	5260	PIM1	pim-1 oncogene	5292	6	n/a	n/a	4.76e-01	1.797
279761169	ENSG00000222788	0	U2	U2 spliceosomal RNA	0	1	n/a	n/a	1.27e+00	1.797
279706936	ENSG00000207311	167371	SNORA61	small nucleolar RNA, H/ACA box 61	677838	1	n/a	n/a	4.77e-01	1.796
1089037	ENSG00000099998	2671	GGT5	gamma-glutamyltransferase 5	2687	22	n/a	n/a	1.15e+00	1.796
1101216	ENSG00000177374	3072	HIC1	hypermethylated in cancer 1	3090	17	n/a	n/a	1.33e+00	1.796
1092159	ENSG00000122367	10996	LDB3	LIM domain binding 3	11155	10	n/a	n/a	4.77e-01	1.796
1106037	ENSG00000214274	280	ANG	angiogenin, ribonuclease, RNase A family, 5	283	14	n/a	n/a	1.14e+00	1.795
279783276	ENSG00000225032	0	RP11-228B15.4	RP11-228B15.4	0	9	n/a	n/a	9.22e-01	1.794
1102114	ENSG00000182492	630	BGN	biglycan	633	X	n/a	n/a	9.47e-01	1.794
279953423	ENSG00000241047	0	AC008434.2	AC008434.2	0	5	n/a	n/a	5.83e-01	1.793
279956709	ENSG00000241434	0	CTD-2224J9.4	CTD-2224J9.4	0	19	n/a	n/a	1.28e+00	1.793
1089925	ENSG00000105137	59530	SYDE1	synapse defective 1, Rho GTPase, homolog 1 (C. elegans)	85360	19	n/a	n/a	9.39e-01	1.792
1097796	ENSG00000162840	0	MT1P2	metallothionein 1 pseudogene 2	0	4	n/a	n/a	4.75e-01	1.792
279723315	ENSG00000213613	0	RP11-380G5.3	RP11-380G5.3	0	10	n/a	n/a	4.76e-01	1.790
1092578	ENSG00000125534	54983	PPDPF	pancreatic progenitor cell differentiation and proliferation factor homolog (zebrafish)	79144	20	n/a	n/a	8.53e-01	1.788
1093217	ENSG00000130669	10152	PAK4	p21 protein (Cdc42/Rac)-activated kinase 4	10298	19	n/a	n/a	1.73e+00	1.786
279720656	ENSG00000213293	0	CTD-2666L21.3	CTD-2666L21.3	0	19	n/a	n/a	1.18e+00	1.786
1089382	ENSG00000101327	5141	PDYN	prodynorphin	5173	20	n/a	n/a	1.02e+00	1.785
279929038	ENSG00000238018	0	AC093110.3	AC093110.3	0	2	n/a	n/a	4.78e-01	1.785
1089885	ENSG00000104903	4041	LYL1	lymphoblastic leukemia derived sequence 1	4066	19	n/a	n/a	9.59e-01	1.785
1103646	ENSG00000188783	5517	PRELP	proline/arginine-rich end leucine-rich repeat protein	5549	1	n/a	n/a	9.53e-01	1.785
1088468	ENSG00000083444	5319	PLOD1	procollagen-lysine, 2-oxoglutarate 5-dioxygenase 1	5351	1	n/a	n/a	8.41e-01	1.783
1102565	ENSG00000184343	26323	SRPK3	SRSF protein kinase 3	26576	X	n/a	n/a	4.76e-01	1.782
279721853	ENSG00000213406	0	ANXA2P1	annexin A2 pseudogene 1	0	4	n/a	n/a	9.48e-01	1.781
1098378	ENSG00000164736	40922	SOX17	SRY (sex determining region Y)-box 17	64321	8	n/a	n/a	1.02e+00	1.781
1091844	ENSG00000119699	7001	TGFB3	transforming growth factor, beta 3	7043	14	n/a	n/a	8.34e-01	1.780
1103243	ENSG00000187091	5301	PLCD1	phospholipase C, delta 1	5333	3	n/a	n/a	9.02e-01	1.777
1099658	ENSG00000169894	4558	MUC3A	mucin 3A, cell surface associated	4584	7	n/a	n/a	4.76e-01	1.777
1090203	ENSG00000106483	6388	SFRP4	secreted frizzled-related protein 4	6424	7	n/a	n/a	1.02e+00	1.773
279845656	ENSG00000230580	0	AC021016.7	AC021016.7	0	2	n/a	n/a	4.77e-01	1.772
1105919	ENSG00000213853	1998	EMP2	epithelial membrane protein 2	2013	16	n/a	n/a	9.16e-01	1.772
279898907	ENSG00000235290	0	HLA-W	major histocompatibility complex, class I, W (pseudogene)	0	6	n/a	n/a	1.74e+00	1.771
279841854	ENSG00000230269	157123173	RP1-40E16.9	RP1-40E16.9	100507194	6	n/a	n/a	4.76e-01	1.770
1092231	ENSG00000122884	5001	P4HA1	prolyl 4-hydroxylase, alpha polypeptide I	5033	10	n/a	n/a	9.10e-01	1.769
280092156	ENSG00000256013	0	RP11-27M24.1	RP11-27M24.1	0	16	n/a	n/a	8.53e-01	1.769
279716235	ENSG00000212302	0	SNORD41	Small nucleolar RNA SNORD41	0	14	n/a	n/a	5.83e-01	1.769
280114065	ENSG00000258342	0	RP11-116N8.1	RP11-116N8.1	0	14	n/a	n/a	1.75e+00	1.767
1104686	ENSG00000198682	8939	PAPSS2	3'-phosphoadenosine 5'-phosphosulfate synthase 2	9060	10	n/a	n/a	1.00e+00	1.766
280045392	ENSG00000252139	0	SCARNA18	small Cajal body-specific RNA 18	0	18	n/a	n/a	4.84e-01	1.766
279971217	ENSG00000243013	0	AL592307.1	AL592307.1	0	1	n/a	n/a	4.85e-01	1.765
280030524	ENSG00000250786	157121371	CTD-2001E22.2	CTD-2001E22.2	100505806	5	n/a	n/a	1.06e+00	1.764
280125593	ENSG00000259018	0	RP11-124D2.3	RP11-124D2.3	0	14	n/a	n/a	4.75e-01	1.763
1101276	ENSG00000177674	36363	AGTRAP	angiotensin II receptor-associated protein	57085	1	n/a	n/a	8.68e-01	1.759
279721351	ENSG00000213376	0	GAPDHP71	glyceraldehyde-3-phosphate dehydrogenase pseudogene 71	0	5	n/a	n/a	4.75e-01	1.759
1087254	ENSG00000019144	22942	PHLDB1	pleckstrin homology-like domain, family B, member 1	23187	11	n/a	n/a	1.15e+00	1.756
1092514	ENSG00000124942	54866	AHNAK	AHNAK nucleoprotein	79026	11	n/a	n/a	4.76e-01	1.755
279662649	ENSG00000200942	0	U6	U6 spliceosomal RNA	0	1	n/a	n/a	1.78e+00	1.754
1099175	ENSG00000167851	11150	CD300A	CD300a molecule	11314	17	n/a	n/a	4.80e-01	1.754
280137550	ENSG00000259716	0	RP5-977B1.11	RP5-977B1.11	0	20	n/a	n/a	4.76e-01	1.754
280118319	ENSG00000258596	0	CTD-2576F9.1	CTD-2576F9.1	0	15	n/a	n/a	1.17e+00	1.753
279709519	ENSG00000207783	0	MIR564	microRNA 564	0	3	n/a	n/a	8.87e-01	1.753
279665260	ENSG00000201690	0	RNY1P2	RNA, Ro-associated Y1 pseudogene 2	0	13	n/a	n/a	1.30e+00	1.750
279658484	ENSG00000199704	1013541	SNORD115-29	small nucleolar RNA, C/D box 115-29	100033803	15	n/a	n/a	8.10e-01	1.750
280076146	ENSG00000254806	0	SYS1-DBNDD2	SYS1-DBNDD2 readthrough (non-protein coding)	0	20	n/a	n/a	4.77e-01	1.750
1104578	ENSG00000198336	4609	MYL4	myosin, light chain 4, alkali; atrial, embryonic	4635	17	n/a	n/a	8.17e-01	1.750
1103278	ENSG00000187239	22803	FNBP1	formin binding protein 1	23048	9	n/a	n/a	1.03e+00	1.750
279986213	ENSG00000244539	0	AL136131.2	AL136131.2	0	6	n/a	n/a	1.89e+00	1.750
1090210	ENSG00000106538	5887	RARRES2	retinoic acid receptor responder (tazarotene induced) 2	5919	7	n/a	n/a	9.56e-01	1.749
280075281	ENSG00000254741	0	RP11-661A12.7	RP11-661A12.7	0	8	n/a	n/a	1.39e+00	1.746
279948924	ENSG00000240474	0	AL031657.1	AL031657.1	0	20	n/a	n/a	8.80e-01	1.745
1102018	ENSG00000182103	85640	FAM181B	family with sequence similarity 181, member B	220382	11	n/a	n/a	1.00e+00	1.745
1102852	ENSG00000185519	110389	FAM131C	family with sequence similarity 131, member C	348487	1	n/a	n/a	4.77e-01	1.745
279864024	ENSG00000232220	0	AC008440.5	AC008440.5	0	19	n/a	n/a	9.53e-01	1.745
280032740	ENSG00000250976	0	RP11-94C24.11	RP11-94C24.11	0	17	n/a	n/a	5.83e-01	1.744
279702680	ENSG00000206582	0	Y_RNA	Y RNA	0	20	n/a	n/a	1.80e+00	1.743
279664847	ENSG00000201592	0	snoU2_19	Small nucleolar RNA U2-19	0	X	n/a	n/a	8.09e-01	1.743
280043264	ENSG00000251832	0	AC005626.1	AC005626.1	0	19	n/a	n/a	4.86e-01	1.742
1096728	ENSG00000154642	33442	C21orf91	chromosome 21 open reading frame 91	54149	21	n/a	n/a	4.77e-01	1.741
1096107	ENSG00000149218	22807	ENDOD1	endonuclease domain containing 1	23052	11	n/a	n/a	9.51e-01	1.741
280045133	ENSG00000252101	0	U6	U6 spliceosomal RNA	0	16	n/a	n/a	5.82e-01	1.741
279993806	ENSG00000246731	59189	CTD-2514K5.2	CTD-2514K5.2	85001	17	n/a	n/a	1.50e+00	1.741
279743658	ENSG00000215937	0	hsa-mir-220b	hsa-mir-220b	0	19	n/a	n/a	4.84e-01	1.740
1097872	ENSG00000163113	36236	OTUD7B	OTU domain containing 7B	56957	1	n/a	n/a	4.77e-01	1.740
1096066	ENSG00000148832	83439	PAOX	polyamine oxidase (exo-N4-amino)	196743	10	n/a	n/a	9.93e-01	1.740
1087527	ENSG00000049245	9206	VAMP3	vesicle-associated membrane protein 3 (cellubrevin)	9341	1	n/a	n/a	4.76e-01	1.740
1105073	ENSG00000204287	3104	HLA-DRA	major histocompatibility complex, class II, DR alpha	3122	6	n/a	n/a	4.76e-01	1.740
1087946	ENSG00000069399	599	BCL3	B-cell CLL/lymphoma 3	602	19	n/a	n/a	1.03e+00	1.740
279913026	ENSG00000236662	0	RP11-108L7.4	RP11-108L7.4	0	10	n/a	n/a	4.77e-01	1.739
1102464	ENSG00000183864	10608	TOB2	transducer of ERBB2, 2	10766	22	n/a	n/a	1.00e+00	1.739
1093006	ENSG00000129038	3991	LOXL1	lysyl oxidase-like 1	4016	15	n/a	n/a	1.23e+00	1.738
280131562	ENSG00000259357	0	RP11-316M1.12	RP11-316M1.12	0	1	n/a	n/a	4.76e-01	1.737
1102252	ENSG00000183077	79053	AFMID	arylformamidase	125061	17	n/a	n/a	1.18e+00	1.736
279710702	ENSG00000208028	1013193	MIR616	microRNA 616	693201	12	n/a	n/a	1.03e+00	1.736
1104628	ENSG00000198518	8309	HIST1H4E	histone cluster 1, H4e	8367	6	n/a	n/a	8.97e-01	1.735
1095350	ENSG00000143537	8679	ADAM15	ADAM metallopeptidase domain 15	8751	1	n/a	n/a	1.06e+00	1.735
279723028	ENSG00000213574	0	LDHAP5	lactate dehydrogenase A pseudogene 5	0	10	n/a	n/a	4.86e-01	1.734
1098833	ENSG00000166508	4151	MCM7	minichromosome maintenance complex component 7	4176	7	n/a	n/a	1.19e+00	1.733
1093267	ENSG00000130829	1840	DUSP9	dual specificity phosphatase 9	1852	X	n/a	n/a	4.75e-01	1.733
279931813	ENSG00000238258	0	RP11-342D11.2	RP11-342D11.2	0	10	n/a	n/a	8.95e-01	1.733
1106136	ENSG00000214688	128530	C10orf105	chromosome 10 open reading frame 105	414152	10	n/a	n/a	2.02e+00	1.733
1104083	ENSG00000196843	10707	ARID5A	AT rich interactive domain 5A (MRF1-like)	10865	2	n/a	n/a	4.76e-01	1.732
1095045	ENSG00000141458	4833	NPC1	Niemann-Pick disease, type C1	4864	18	n/a	n/a	4.77e-01	1.732
279752842	ENSG00000221262	0	AC005159.1	AC005159.1	0	7	n/a	n/a	8.09e-01	1.731
280051384	ENSG00000253007	0	SNORA50	Small nucleolar RNA SNORA50	0	22	n/a	n/a	5.82e-01	1.731
1088292	ENSG00000078246	7246	TULP3	tubby like protein 3	7289	12	n/a	n/a	4.75e-01	1.730
1090469	ENSG00000108691	6312	CCL2	chemokine (C-C motif) ligand 2	6347	17	n/a	n/a	1.01e+00	1.729
279702757	ENSG00000206597	1013090	SNORA57	small nucleolar RNA, H/ACA box 57	692158	11	n/a	n/a	8.13e-01	1.728
1100877	ENSG00000175567	7308	UCP2	uncoupling protein 2 (mitochondrial, proton carrier)	7351	11	n/a	n/a	8.71e-01	1.728
1091593	ENSG00000117318	3379	ID3	inhibitor of DNA binding 3, dominant negative helix-loop-helix protein	3399	1	n/a	n/a	4.77e-01	1.728
1095208	ENSG00000142733	8942	MAP3K6	mitogen-activated protein kinase kinase kinase 6	9064	1	n/a	n/a	1.01e+00	1.727
1108360	ENSG00000234745	3088	HLA-B	major histocompatibility complex, class I, B	3106	6	n/a	n/a	8.55e-01	1.726
1093432	ENSG00000131981	3933	LGALS3	lectin, galactoside-binding, soluble, 3	3958	14	n/a	n/a	4.77e-01	1.724
1089191	ENSG00000100433	33499	KCNK10	potassium channel, subfamily K, member 10	54207	14	n/a	n/a	1.52e+00	1.723
280090532	ENSG00000255823	1023955	MTRNR2L8	MT-RNR2-like 8	100463486	11	n/a	n/a	4.90e-01	1.723
280028413	ENSG00000250615	0	CTC-564N23.2	CTC-564N23.2	0	5	n/a	n/a	8.20e-01	1.723
279963473	ENSG00000242169	0	RP11-219G10.1	RP11-219G10.1	0	4	n/a	n/a	8.50e-01	1.723
1088337	ENSG00000079337	10264	RAPGEF3	Rap guanine nucleotide exchange factor (GEF) 3	10411	12	n/a	n/a	9.00e-01	1.723
279806584	ENSG00000227045	0	RP11-98D18.1	RP11-98D18.1	0	1	n/a	n/a	8.72e-01	1.722
1101904	ENSG00000181409	9481	AATK	apoptosis-associated tyrosine kinase	9625	17	n/a	n/a	9.38e-01	1.722
279939049	ENSG00000239325	0	AC006323.1	AC006323.1	0	7	n/a	n/a	8.09e-01	1.720
1094520	ENSG00000138080	10958	EMILIN1	elastin microfibril interfacer 1	11117	2	n/a	n/a	1.55e+00	1.720
1097297	ENSG00000159403	711	C1R	complement component 1, r subcomponent	715	12	n/a	n/a	8.14e-01	1.720
1091414	ENSG00000116014	58833	KISS1R	KISS1 receptor	84634	19	n/a	n/a	9.04e-01	1.720
279812077	ENSG00000227544	157122593	AC018647.3	AC018647.3	100506725	7	n/a	n/a	4.83e-01	1.719
279664308	ENSG00000201440	0	5S_rRNA	5S ribosomal RNA	0	X	n/a	n/a	9.52e-01	1.718
1088137	ENSG00000074410	767	CA12	carbonic anhydrase XII	771	15	n/a	n/a	1.02e+00	1.718
1098096	ENSG00000163815	7080	CLEC3B	C-type lectin domain family 3, member B	7123	3	n/a	n/a	4.75e-01	1.717
1100227	ENSG00000172270	678	BSG	basigin (Ok blood group)	682	19	n/a	n/a	8.13e-01	1.717
279834575	ENSG00000229604	0	MT-ATP8	mitochondrially encoded ATP synthase 8	0	2	n/a	n/a	4.76e-01	1.717
1094764	ENSG00000139567	91	ACVRL1	activin A receptor type II-like 1	94	12	n/a	n/a	9.11e-01	1.716
280008357	ENSG00000248993	0	XXbac-BPG181M17.5	Major histocompatibility complex, class II, DM beta	0	6	n/a	n/a	9.06e-01	1.715
1102292	ENSG00000183255	750	PTTG1IP	pituitary tumor-transforming 1 interacting protein	754	21	n/a	n/a	4.75e-01	1.714
1090299	ENSG00000107338	6425	SHB	Src homology 2 domain containing adaptor protein B	6461	9	n/a	n/a	1.16e+00	1.713
279981623	ENSG00000244053	0	RPL13AP2	ribosomal protein L13a pseudogene 2	0	14	n/a	n/a	4.77e-01	1.713
1102976	ENSG00000185989	22577	RASA3	RAS p21 protein activator 3	22821	13	n/a	n/a	1.64e+00	1.713
280138179	ENSG00000259748	0	RP11-56B16.3	RP11-56B16.3	0	15	n/a	n/a	4.77e-01	1.713
280052007	ENSG00000253096	0	Y_RNA	Y RNA	0	14	n/a	n/a	8.09e-01	1.712
279711853	ENSG00000211574	1013361	MIR770	microRNA 770	768222	14	n/a	n/a	4.77e-01	1.711
1087056	ENSG00000007866	6963	TEAD3	TEA domain family member 3	7005	6	n/a	n/a	1.17e+00	1.711
1104373	ENSG00000197744	0	PTMAP2	prothymosin, alpha pseudogene 2 (gene sequence 32)	0	5	n/a	n/a	1.45e+00	1.710
279962398	ENSG00000242035	0	AP003461.6	AP003461.6	0	11	n/a	n/a	8.08e-01	1.710
1101052	ENSG00000176531	151739	PHLDB3	pleckstrin homology-like domain, family B, member 3	653583	19	n/a	n/a	1.24e+00	1.710
1091248	ENSG00000114993	6209	RTKN	rhotekin	6242	2	n/a	n/a	4.75e-01	1.709
1088910	ENSG00000095539	36988	SEMA4G	sema domain, immunoglobulin domain (Ig), transmembrane domain (TM) and short cytoplasmic domain, (semaphorin) 4G	57715	10	n/a	n/a	4.82e-01	1.709
279659744	ENSG00000200087	0	SNORA73B	small nucleolar RNA, H/ACA box 73B	0	1	n/a	n/a	4.84e-01	1.709
279743875	ENSG00000215998	0	MIR935	microRNA 935	0	19	n/a	n/a	1.23e+00	1.709
1095180	ENSG00000142552	36607	RCN3	reticulocalbin 3, EF-hand calcium binding domain	57333	19	n/a	n/a	4.77e-01	1.709
279951266	ENSG00000240758	0	RP11-155G14.5	RP11-155G14.5	0	7	n/a	n/a	4.83e-01	1.709
1105115	ENSG00000204381	80335	LAYN	layilin	143903	11	n/a	n/a	8.74e-01	1.708
279932855	ENSG00000238369	0	snoU13	Small nucleolar RNA U13	0	5	n/a	n/a	1.07e+00	1.706
1087355	ENSG00000030582	2879	GRN	granulin	2896	17	n/a	n/a	9.73e-01	1.706
279719457	ENSG00000213130	0	EEF1DP5	eukaryotic translation elongation factor 1 delta pseudogene 5	0	6	n/a	n/a	9.12e-01	1.705
1101530	ENSG00000179111	58865	HES7	hairy and enhancer of split 7 (Drosophila)	84667	17	n/a	n/a	8.80e-01	1.705
1089965	ENSG00000105327	26858	BBC3	BCL2 binding component 3	27113	19	n/a	n/a	4.84e-01	1.705
1088865	ENSG00000092871	78652	RFFL	ring finger and FYVE-like domain containing 1	117584	17	n/a	n/a	1.14e+00	1.704
1089298	ENSG00000100979	5328	PLTP	phospholipid transfer protein	5360	20	n/a	n/a	8.53e-01	1.704
1087585	ENSG00000053702	57956	NRIP2	nuclear receptor interacting protein 2	83714	12	n/a	n/a	8.30e-01	1.703
1104235	ENSG00000197324	25769	LRP10	low density lipoprotein receptor-related protein 10	26020	14	n/a	n/a	8.32e-01	1.703
279528473	ENSG00000183531	0	Z98256.1	Z98256.1	0	22	n/a	n/a	4.77e-01	1.701
1101328	ENSG00000177989	133981	ODF3B	outer dense fiber of sperm tails 3B	440836	22	n/a	n/a	1.15e+00	1.701
1095909	ENSG00000147488	9561	ST18	suppression of tumorigenicity 18 (breast carcinoma) (zinc finger protein)	9705	8	n/a	n/a	8.83e-01	1.700
280120830	ENSG00000258745	0	RP11-218E20.5	RP11-218E20.5	0	14	n/a	n/a	9.56e-01	1.700
1095512	ENSG00000144579	37222	CTDSP1	CTD (carboxy-terminal domain, RNA polymerase II, polypeptide A) small phosphatase 1	58190	2	n/a	n/a	8.64e-01	1.700
1089882	ENSG00000104897	8124	SF3A2	splicing factor 3a, subunit 2, 66kDa	8175	19	n/a	n/a	8.63e-01	1.699
1102506	ENSG00000184113	7079	CLDN5	claudin 5	7122	22	n/a	n/a	4.77e-01	1.698
1093118	ENSG00000130055	34146	GDPD2	glycerophosphodiester phosphodiesterase domain containing 2	54857	X	n/a	n/a	8.75e-01	1.697
279966459	ENSG00000242481	0	AL592546.1	AL592546.1	0	10	n/a	n/a	4.81e-01	1.697
279499535	ENSG00000179997	0	AC010894.4	AC010894.4	0	2	n/a	n/a	1.19e+00	1.695
279710751	ENSG00000208038	1012744	MIR492	microRNA 492	574449	12	n/a	n/a	4.82e-01	1.695
280126142	ENSG00000259045	0	RP11-320M16.1	RP11-320M16.1	0	14	n/a	n/a	4.87e-01	1.694
280128300	ENSG00000259171	0	AL163636.6	AL163636.6	0	14	n/a	n/a	9.03e-01	1.694
1087773	ENSG00000064787	8471	BCAS1	breast carcinoma amplified sequence 1	8537	20	n/a	n/a	4.91e-01	1.693
1100124	ENSG00000171840	4784	NINJ2	ninjurin 2	4815	12	n/a	n/a	4.76e-01	1.693
1090305	ENSG00000107438	9001	PDLIM1	PDZ and LIM domain 1	9124	10	n/a	n/a	4.77e-01	1.692
1089366	ENSG00000101265	9626	RASSF2	Ras association (RalGDS/AF-6) domain family member 2	9770	20	n/a	n/a	9.38e-01	1.692
1093509	ENSG00000132481	60003	TRIM47	tripartite motif containing 47	91107	17	n/a	n/a	9.74e-01	1.692
279710184	ENSG00000207948	135806	MIR328	microRNA 328	442901	16	n/a	n/a	8.08e-01	1.692
1096007	ENSG00000148344	9395	PTGES	prostaglandin E synthase	9536	9	n/a	n/a	1.81e+00	1.691
1094351	ENSG00000137221	60301	TJAP1	tight junction associated protein 1 (peripheral)	93643	6	n/a	n/a	9.41e-01	1.691
1089385	ENSG00000101335	10251	MYL9	myosin, light chain 9, regulatory	10398	20	n/a	n/a	4.77e-01	1.691
279766427	ENSG00000223640	0	RP11-734K21.1	RP11-734K21.1	0	2	n/a	n/a	9.37e-01	1.691
1102848	ENSG00000185507	3640	IRF7	interferon regulatory factor 7	3665	11	n/a	n/a	9.56e-01	1.690
1087336	ENSG00000028116	7401	VRK2	vaccinia related kinase 2	7444	2	n/a	n/a	1.79e+00	1.690
280047401	ENSG00000252431	0	U6	U6 spliceosomal RNA	0	6	n/a	n/a	8.08e-01	1.690
279750108	ENSG00000219986	0	BTF3P7	basic transcription factor 3 pseudogene 7	0	6	n/a	n/a	8.16e-01	1.689
279748706	ENSG00000219146	0	RP11-134L4.1	RP11-134L4.1	0	6	n/a	n/a	1.13e+00	1.688
279809427	ENSG00000227291	0	AC092170.1	AC092170.1	0	2	n/a	n/a	1.16e+00	1.688
279659982	ENSG00000200156	26578	RNU5B-1	RNA, U5B small nuclear 1	26832	15	n/a	n/a	4.76e-01	1.688
1089978	ENSG00000105373	29730	GLTSCR2	glioma tumor suppressor candidate region gene 2	29997	19	n/a	n/a	1.16e+00	1.687
1108241	ENSG00000233927	6201	RPS28	ribosomal protein S28	6234	19	n/a	n/a	4.77e-01	1.686
1093210	ENSG00000130635	1280	COL5A1	collagen, type V, alpha 1	1289	9	n/a	n/a	4.78e-01	1.685
1099612	ENSG00000169692	10408	AGPAT2	1-acylglycerol-3-phosphate O-acyltransferase 2 (lysophosphatidic acid acyltransferase, beta)	10555	9	n/a	n/a	1.19e+00	1.684
1100598	ENSG00000174083	0	PIK3R6	phosphoinositide-3-kinase, regulatory subunit 6	0	17	n/a	n/a	1.17e+00	1.683
1089022	ENSG00000099953	4294	MMP11	matrix metallopeptidase 11 (stromelysin 3)	4320	22	n/a	n/a	4.76e-01	1.683
1092440	ENSG00000124491	2147	F13A1	coagulation factor XIII, A1 polypeptide	2162	6	n/a	n/a	1.19e+00	1.683
280075036	ENSG00000254726	0	MEX3A	mex-3 homolog A (C. elegans)	0	1	n/a	n/a	4.76e-01	1.682
1097498	ENSG00000160888	9449	IER2	immediate early response 2	9592	19	n/a	n/a	9.47e-01	1.682
1098198	ENSG00000164104	3128	HMGB2	high mobility group box 2	3148	4	n/a	n/a	9.15e-01	1.681
280128623	ENSG00000259190	0	RP11-761I4.1	RP11-761I4.1	0	15	n/a	n/a	1.01e+00	1.680
1089481	ENSG00000101955	8348	SRPX	sushi-repeat containing protein, X-linked	8406	X	n/a	n/a	1.38e+00	1.680
1087682	ENSG00000060138	8465	CSDA	cold shock domain protein A	8531	12	n/a	n/a	1.15e+00	1.680
279710828	ENSG00000208892	0	SNORA49	small nucleolar RNA, H/ACA box 49	0	12	n/a	n/a	4.75e-01	1.679
1093252	ENSG00000130775	9333	C1orf38	chromosome 1 open reading frame 38	9473	1	n/a	n/a	1.14e+00	1.677
279924392	ENSG00000237632	0	S100A11P1	S100 calcium binding protein A11 pseudogene 1	0	7	n/a	n/a	4.77e-01	1.676
1103966	ENSG00000196503	79537	ARL9	ADP-ribosylation factor-like 9	132946	4	n/a	n/a	4.76e-01	1.676
1104212	ENSG00000197249	5233	SERPINA1	serpin peptidase inhibitor, clade A (alpha-1 antiproteinase, antitrypsin), member 1	5265	14	n/a	n/a	4.76e-01	1.675
1105942	ENSG00000213928	10232	IRF9	interferon regulatory factor 9	10379	14	n/a	n/a	4.76e-01	1.674
279872700	ENSG00000232993	0	RP11-334A14.5	RP11-334A14.5	0	1	n/a	n/a	8.51e-01	1.674
1097936	ENSG00000163359	1284	COL6A3	collagen, type VI, alpha 3	1293	2	n/a	n/a	4.78e-01	1.673
1094040	ENSG00000135678	1359	CPM	carboxypeptidase M	1368	12	n/a	n/a	8.18e-01	1.672
1100936	ENSG00000175899	3	A2M	alpha-2-macroglobulin	2	12	n/a	n/a	4.76e-01	1.670
279666184	ENSG00000201955	0	RNY3P1	RNA, Ro-associated Y3 pseudogene 1	0	5	n/a	n/a	8.08e-01	1.668
280090539	ENSG00000255824	0	AL590369.1	AL590369.1	0	9	n/a	n/a	1.84e+00	1.668
1090432	ENSG00000108479	2568	GALK1	galactokinase 1	2584	17	n/a	n/a	8.49e-01	1.668
1088544	ENSG00000085741	7438	WNT11	wingless-type MMTV integration site family, member 11	7481	11	n/a	n/a	8.63e-01	1.668
279855800	ENSG00000231503	0	RP11-118B22.3	RP11-118B22.3	0	12	n/a	n/a	4.75e-01	1.668
280002995	ENSG00000248546	0	ANP32C	acidic (leucine-rich) nuclear phosphoprotein 32 family, member C	0	4	n/a	n/a	8.78e-01	1.667
1088383	ENSG00000080819	1362	CPOX	coproporphyrinogen oxidase	1371	3	n/a	n/a	8.46e-01	1.666
1105221	ENSG00000204622	0	HLA-J	major histocompatibility complex, class I, J (pseudogene)	0	6	n/a	n/a	1.78e+00	1.665
1093729	ENSG00000134013	3992	LOXL2	lysyl oxidase-like 2	4017	8	n/a	n/a	4.76e-01	1.664
280010024	ENSG00000249141	0	RP11-514O12.4	RP11-514O12.4	0	6	n/a	n/a	4.77e-01	1.663
279929436	ENSG00000238057	1023150	ZEB2-AS1	ZEB2 antisense RNA 1 (non-protein coding)	100303491	2	n/a	n/a	1.15e+00	1.662
1102447	ENSG00000183798	59861	EMILIN3	elastin microfibril interfacer 3	90187	20	n/a	n/a	1.16e+00	1.662
279944035	ENSG00000239935	0	AC116340.1	AC116340.1	0	5	n/a	n/a	4.84e-01	1.662
279896065	ENSG00000235033	0	RP11-61I13.3	RP11-61I13.3	0	6	n/a	n/a	4.76e-01	1.662
1101629	ENSG00000179820	60079	MYADM	myeloid-associated differentiation marker	91663	19	n/a	n/a	8.78e-01	1.661
1093745	ENSG00000134107	8487	BHLHE40	basic helix-loop-helix family, member e40	8553	3	n/a	n/a	9.72e-01	1.660
1094702	ENSG00000139178	30760	C1RL	complement component 1, r subcomponent-like	51279	12	n/a	n/a	8.22e-01	1.660
1094800	ENSG00000139737	78875	SLAIN1	SLAIN motif family, member 1	122060	13	n/a	n/a	8.55e-01	1.660
1101717	ENSG00000180332	122048	KCTD4	potassium channel tetramerisation domain containing 4	386618	13	n/a	n/a	1.07e+00	1.659
279966820	ENSG00000242517	0	AC018607.3	AC018607.3	0	8	n/a	n/a	4.82e-01	1.659
279759972	ENSG00000222448	0	7SK	7SK RNA	0	5	n/a	n/a	8.50e-01	1.658
280078390	ENSG00000254960	157129880	KIRREL3-AS2	KIRREL3 antisense RNA 2 (non-protein coding)	100874251	11	n/a	n/a	4.76e-01	1.657
279814315	ENSG00000227766	0	HCG4P5	HLA complex group 4 pseudogene 5	0	6	n/a	n/a	8.55e-01	1.657
1106597	ENSG00000222040	148	ADRA2B	adrenergic, alpha-2B-, receptor	151	2	n/a	n/a	1.02e+00	1.656
1097456	ENSG00000160678	6238	S100A1	S100 calcium binding protein A1	6271	1	n/a	n/a	4.88e-01	1.654
279956702	ENSG00000241431	0	RP11-17A4.1	RP11-17A4.1	0	8	n/a	n/a	4.76e-01	1.653
1098008	ENSG00000163576	81007	EFHB	EF-hand domain family, member B	151651	3	n/a	n/a	1.17e+00	1.653
1089702	ENSG00000103449	6265	SALL1	sal-like 1 (Drosophila)	6299	16	n/a	n/a	9.29e-01	1.652
1086869	ENSG00000000938	2253	FGR	Gardner-Rasheed feline sarcoma viral (v-fgr) oncogene homolog	2268	1	n/a	n/a	8.48e-01	1.651
280127410	ENSG00000259120	1002512	C17orf110	chromosome 17 open reading frame 110	100130933	17	n/a	n/a	8.07e-01	1.651
279962735	ENSG00000242085	0	RPS20P33	ribosomal protein S20 pseudogene 33	0	14	n/a	n/a	1.18e+00	1.651
279925813	ENSG00000237749	0	RP3-423B22.5	RP3-423B22.5	0	1	n/a	n/a	1.48e+00	1.650
1103282	ENSG00000187244	4034	BCAM	basal cell adhesion molecule (Lutheran blood group)	4059	19	n/a	n/a	9.57e-01	1.650
279914856	ENSG00000236813	0	BTF3P8	basic transcription factor 3 pseudogene 8	0	X	n/a	n/a	1.13e+00	1.650
1096447	ENSG00000152256	5131	PDK1	pyruvate dehydrogenase kinase, isozyme 1	5163	2	n/a	n/a	4.78e-01	1.650
1094308	ENSG00000136997	4583	MYC	v-myc myelocytomatosis viral oncogene homolog (avian)	4609	8	n/a	n/a	4.76e-01	1.648
1100561	ENSG00000173868	81543	PHOSPHO1	phosphatase, orphan 1	162466	17	n/a	n/a	9.38e-01	1.648
1100359	ENSG00000172830	34250	SSH3	slingshot homolog 3 (Drosophila)	54961	11	n/a	n/a	1.49e+00	1.648
1087872	ENSG00000067141	4730	NEO1	neogenin 1	4756	15	n/a	n/a	1.61e+00	1.647
1099304	ENSG00000168350	78940	DEGS2	degenerative spermatocyte homolog 2, lipid desaturase (Drosophila)	123099	14	n/a	n/a	9.33e-01	1.646
1088664	ENSG00000088826	33789	SMOX	spermine oxidase	54498	20	n/a	n/a	1.02e+00	1.646
1087784	ENSG00000065054	9216	SLC9A3R2	solute carrier family 9 (sodium/hydrogen exchanger), member 3 regulator 2	9351	16	n/a	n/a	1.73e+00	1.644
1097405	ENSG00000160255	3664	ITGB2	integrin, beta 2 (complement component 3 receptor 3 and 4 subunit)	3689	21	n/a	n/a	4.75e-01	1.644
280043390	ENSG00000251850	0	RN5S96	RNA, 5S ribosomal 96	0	2	n/a	n/a	8.07e-01	1.643
279935876	ENSG00000238858	0	snoU13	Small nucleolar RNA U13	0	17	n/a	n/a	8.07e-01	1.643
279790000	ENSG00000225630	0	MTND2P28	MT-ND2 pseudogene 28	0	1	n/a	n/a	4.94e-01	1.642
1091363	ENSG00000115649	26758	CNPPD1	cyclin Pas1/PHO80 domain containing 1	27013	2	n/a	n/a	9.71e-01	1.642
280030609	ENSG00000250794	0	RP11-351I21.2	RP11-351I21.2	0	8	n/a	n/a	1.41e+00	1.642
279913965	ENSG00000236739	0	RP11-370B11.1	RP11-370B11.1	0	9	n/a	n/a	4.77e-01	1.641
1091669	ENSG00000118004	54829	COLEC11	collectin sub-family member 11	78989	2	n/a	n/a	1.78e+00	1.640
1097061	ENSG00000157570	59855	TSPAN18	tetraspanin 18	90139	11	n/a	n/a	8.68e-01	1.640
1096349	ENSG00000151552	5828	QDPR	quinoid dihydropteridine reductase	5860	4	n/a	n/a	9.36e-01	1.639
1093364	ENSG00000131471	8570	AOC3	amine oxidase, copper containing 3 (vascular adhesion protein 1)	8639	17	n/a	n/a	4.75e-01	1.639
279805513	ENSG00000226955	0	AC104306.4	AC104306.4	0	3	n/a	n/a	1.02e+00	1.639
1100801	ENSG00000175183	1455	CSRP2	cysteine and glycine-rich protein 2	1466	12	n/a	n/a	4.76e-01	1.639
1089981	ENSG00000105379	2094	ETFB	electron-transfer-flavoprotein, beta polypeptide	2109	19	n/a	n/a	1.19e+00	1.639
1095734	ENSG00000146122	23255	DAAM2	dishevelled associated activator of morphogenesis 2	23500	6	n/a	n/a	4.77e-01	1.638
1096188	ENSG00000149798	10288	CDC42EP2	CDC42 effector protein (Rho GTPase binding) 2	10435	11	n/a	n/a	9.72e-01	1.637
1092305	ENSG00000123560	5322	PLP1	proteolipid protein 1	5354	X	n/a	n/a	4.93e-01	1.637
1096831	ENSG00000155659	11161	VSIG4	V-set and immunoglobulin domain containing 4	11326	X	n/a	n/a	4.76e-01	1.637
1098417	ENSG00000164889	6486	SLC4A2	solute carrier family 4, anion exchanger, member 2 (erythrocyte membrane protein band 3-like 1)	6522	7	n/a	n/a	1.02e+00	1.636
1093381	ENSG00000131634	55455	TMEM204	transmembrane protein 204	79652	16	n/a	n/a	9.33e-01	1.636
280046575	ENSG00000252310	6058	RNY5	RNA, Ro-associated Y5	6090	7	n/a	n/a	5.82e-01	1.636
279869262	ENSG00000232682	0	RP11-388P9.2	RP11-388P9.2	0	10	n/a	n/a	4.76e-01	1.635
1099456	ENSG00000169006	23374	NTSR2	neurotensin receptor 2	23620	2	n/a	n/a	4.84e-01	1.635
279974110	ENSG00000243334	0	AC012363.3	AC012363.3	0	2	n/a	n/a	8.07e-01	1.635
1101960	ENSG00000181784	6006	RNASE4	ribonuclease, RNase A family, 4	6038	14	n/a	n/a	9.36e-01	1.635
1093421	ENSG00000131899	3971	LLGL1	lethal giant larvae homolog 1 (Drosophila)	3996	17	n/a	n/a	1.02e+00	1.635
279659240	ENSG00000199916	5991	RMRP	RNA component of mitochondrial RNA processing endoribonuclease	6023	9	n/a	n/a	4.92e-01	1.635
1099816	ENSG00000170549	55029	IRX1	iroquois homeobox 1	79192	5	n/a	n/a	8.06e-01	1.635
1095135	ENSG00000142178	80847	SIK1	salt-inducible kinase 1	150094	21	n/a	n/a	4.77e-01	1.634
1105675	ENSG00000206503	3087	HLA-A	major histocompatibility complex, class I, A	3105	6	n/a	n/a	4.76e-01	1.634
1099309	ENSG00000168386	11098	FILIP1L	filamin A interacting protein 1-like	11259	3	n/a	n/a	1.17e+00	1.634
1093391	ENSG00000131724	3572	IL13RA1	interleukin 13 receptor, alpha 1	3597	X	n/a	n/a	4.77e-01	1.633
280090848	ENSG00000255857	157122481	RP1-278C19.3	RP1-278C19.3	100506649	12	n/a	n/a	8.20e-01	1.633
1100546	ENSG00000173801	3703	JUP	junction plakoglobin	3728	17	n/a	n/a	4.76e-01	1.633
279898290	ENSG00000235225	0	AC016712.2	AC016712.2	0	2	n/a	n/a	1.72e+00	1.632
1098411	ENSG00000164867	4815	NOS3	nitric oxide synthase 3 (endothelial cell)	4846	7	n/a	n/a	9.59e-01	1.632
1100329	ENSG00000172725	36451	CORO1B	coronin, actin binding protein, 1B	57175	11	n/a	n/a	1.02e+00	1.632
1090629	ENSG00000110047	10780	EHD1	EH-domain containing 1	10938	11	n/a	n/a	1.52e+00	1.632
1102877	ENSG00000185633	36180	NDUFA4L2	NADH dehydrogenase (ubiquinone) 1 alpha subcomplex, 4-like 2	56901	12	n/a	n/a	9.52e-01	1.632
1091825	ENSG00000119630	5196	PGF	placental growth factor	5228	14	n/a	n/a	1.10e+00	1.631
279931244	ENSG00000238194	157122139	RP4-719C8.1	RP4-719C8.1	100506384	20	n/a	n/a	1.16e+00	1.630
1090631	ENSG00000110057	57304	UNC93B1	unc-93 homolog B1 (C. elegans)	81622	11	n/a	n/a	9.74e-01	1.630
279781883	ENSG00000224915	0	RP11-108L7.7	RP11-108L7.7	0	10	n/a	n/a	1.03e+00	1.630
280126422	ENSG00000259065	0	RP5-1021I20.1	RP5-1021I20.1	0	14	n/a	n/a	4.76e-01	1.630
1087324	ENSG00000026297	8566	RNASET2	ribonuclease T2	8635	6	n/a	n/a	8.95e-01	1.630
279710219	ENSG00000207953	128104	MIR212	microRNA 212	406994	17	n/a	n/a	8.06e-01	1.629
279705571	ENSG00000207086	0	Y_RNA	Y RNA	0	2	n/a	n/a	8.06e-01	1.629
279946461	ENSG00000240223	0	AC026639.1	AC026639.1	0	11	n/a	n/a	8.06e-01	1.629
1087978	ENSG00000070214	23201	SLC44A1	solute carrier family 44, member 1	23446	9	n/a	n/a	4.82e-01	1.629
280054840	ENSG00000253304	124762	TMEM200B	transmembrane protein 200B	399474	1	n/a	n/a	1.31e+00	1.629
280024691	ENSG00000250320	0	CTD-2269F5.1	CTD-2269F5.1	0	5	n/a	n/a	9.45e-01	1.629
280127756	ENSG00000259143	0	CTD-2240H23.2	CTD-2240H23.2	0	14	n/a	n/a	9.57e-01	1.628
279985183	ENSG00000244422	0	RP11-463H12.1	RP11-463H12.1	0	4	n/a	n/a	4.80e-01	1.627
1108201	ENSG00000233670	165596	PIRT	phosphoinositide-interacting regulator of transient receptor potential channels	644139	17	n/a	n/a	1.46e+00	1.627
279735974	ENSG00000215016	0	AC099544.2	AC099544.2	0	3	n/a	n/a	9.47e-01	1.627
1103484	ENSG00000188153	1278	COL4A5	collagen, type IV, alpha 5	1287	X	n/a	n/a	4.76e-01	1.626
279873887	ENSG00000233078	0	RP11-5P18.5	RP11-5P18.5	0	1	n/a	n/a	4.76e-01	1.626
1089072	ENSG00000100105	23352	PATZ1	POZ (BTB) and AT hook containing zinc finger 1	23598	22	n/a	n/a	1.19e+00	1.624
1098679	ENSG00000165959	55592	CLMN	calmin (calponin-like, transmembrane)	79789	14	n/a	n/a	4.76e-01	1.624
279945534	ENSG00000240115	0	AC064853.4	AC064853.4	0	2	n/a	n/a	4.76e-01	1.624
1099215	ENSG00000167994	5834	RAB3IL1	RAB3A interacting protein (rabin3)-like 1	5866	11	n/a	n/a	1.28e+00	1.624
1091784	ENSG00000119283	133890	TRIM67	tripartite motif containing 67	440730	1	n/a	n/a	4.84e-01	1.623
1090650	ENSG00000110195	2332	FOLR1	folate receptor 1 (adult)	2348	11	n/a	n/a	9.89e-01	1.623
1095236	ENSG00000143036	79183	SLC44A3	solute carrier family 44, member 3	126969	1	n/a	n/a	1.38e+00	1.622
280122768	ENSG00000258856	0	CTD-2325K12.1	CTD-2325K12.1	0	14	n/a	n/a	9.41e-01	1.622
1087601	ENSG00000054598	2280	FOXC1	forkhead box C1	2296	6	n/a	n/a	8.76e-01	1.622
280019438	ENSG00000249908	0	CTD-2589H19.4	CTD-2589H19.4	0	5	n/a	n/a	9.54e-01	1.622
279841042	ENSG00000230191	0	RP4-725G10.3	RP4-725G10.3	0	7	n/a	n/a	4.76e-01	1.621
1093827	ENSG00000134531	1997	EMP1	epithelial membrane protein 1	2012	12	n/a	n/a	4.77e-01	1.621
1094777	ENSG00000139629	11066	GALNT6	UDP-N-acetyl-alpha-D-galactosamine:polypeptide N-acetylgalactosaminyltransferase 6 (GalNAc-T6)	11226	12	n/a	n/a	8.49e-01	1.621
1093308	ENSG00000131094	10724	C1QL1	complement component 1, q subcomponent-like 1	10882	17	n/a	n/a	1.02e+00	1.620
1098829	ENSG00000166484	5566	MAPK7	mitogen-activated protein kinase 7	5598	17	n/a	n/a	9.45e-01	1.620
1104658	ENSG00000198597	9601	ZNF536	zinc finger protein 536	9745	19	n/a	n/a	8.47e-01	1.620
279968843	ENSG00000242737	0	RP11-562A8.1	RP11-562A8.1	0	15	n/a	n/a	8.05e-01	1.620
279817976	ENSG00000228110	0	ST13P19	suppression of tumorigenicity 13 (colon carcinoma) (Hsp70 interacting protein) pseudogene 19	0	1	n/a	n/a	1.30e+00	1.618
279751883	ENSG00000221088	0	AP005264.1	AP005264.1	0	18	n/a	n/a	9.81e-01	1.618
279664448	ENSG00000201482	1013532	SNORD115-17	small nucleolar RNA, C/D box 115-17	100033455	15	n/a	n/a	5.82e-01	1.617
1097221	ENSG00000158859	9366	ADAMTS4	ADAM metallopeptidase with thrombospondin type 1 motif, 4	9507	1	n/a	n/a	4.81e-01	1.617
1105920	ENSG00000213859	80576	KCTD11	potassium channel tetramerisation domain containing 11	147040	17	n/a	n/a	1.21e+00	1.616
1087907	ENSG00000068137	55792	PLEKHH3	pleckstrin homology domain containing, family H (with MyTH4 domain) member 3	79990	17	n/a	n/a	1.21e+00	1.616
279716354	ENSG00000212331	0	5S_rRNA	5S ribosomal RNA	0	10	n/a	n/a	5.82e-01	1.616
1094122	ENSG00000136068	2301	FLNB	filamin B, beta	2317	3	n/a	n/a	9.87e-01	1.615
1087057	ENSG00000007908	6365	SELE	selectin E	6401	1	n/a	n/a	1.11e+00	1.613
279665813	ENSG00000201839	1013315	SNORD114-3	small nucleolar RNA, C/D box 114-3	767579	14	n/a	n/a	8.05e-01	1.613
1104614	ENSG00000198467	7126	TPM2	tropomyosin 2 (beta)	7169	9	n/a	n/a	8.81e-01	1.612
280101792	ENSG00000257096	0	AE000658.22	AE000658.22	0	14	n/a	n/a	8.69e-01	1.612
1099575	ENSG00000169515	58203	CCDC8	coiled-coil domain containing 8	83987	19	n/a	n/a	1.24e+00	1.612
1089945	ENSG00000105227	36989	PRX	periaxin	57716	19	n/a	n/a	1.01e+00	1.612
279669770	ENSG00000203508	0	CR786580.1	CR786580.1	0	9	n/a	n/a	8.98e-01	1.612
279758922	ENSG00000222168	0	Y_RNA	Y RNA	0	1	n/a	n/a	5.82e-01	1.611
279896849	ENSG00000235098	134900	ANKRD65	ankyrin repeat domain 65	441869	1	n/a	n/a	1.16e+00	1.610
1087083	ENSG00000008394	4232	MGST1	microsomal glutathione S-transferase 1	4257	12	n/a	n/a	4.76e-01	1.609
1100985	ENSG00000176171	660	BNIP3	BCL2/adenovirus E1B 19kDa interacting protein 3	664	10	n/a	n/a	4.80e-01	1.609
1091591	ENSG00000117305	3135	HMGCL	3-hydroxymethyl-3-methylglutaryl-CoA lyase	3155	1	n/a	n/a	9.41e-01	1.609
1093513	ENSG00000132510	22890	KDM6B	lysine (K)-specific demethylase 6B	23135	17	n/a	n/a	4.76e-01	1.609
1100396	ENSG00000173039	5938	RELA	v-rel reticuloendotheliosis viral oncogene homolog A (avian)	5970	11	n/a	n/a	8.87e-01	1.608
280096171	ENSG00000256492	0	AL118508.1	AL118508.1	0	20	n/a	n/a	8.12e-01	1.608
1087246	ENSG00000018280	6520	SLC11A1	solute carrier family 11 (proton-coupled divalent metal ion transporters), member 1	6556	2	n/a	n/a	4.75e-01	1.608
279883044	ENSG00000233893	0	RP11-507C10.5	RP11-507C10.5	0	6	n/a	n/a	4.76e-01	1.607
1096210	ENSG00000150093	3663	ITGB1	integrin, beta 1 (fibronectin receptor, beta polypeptide, antigen CD29 includes MDF2, MSK12)	3688	10	n/a	n/a	4.75e-01	1.607
279743644	ENSG00000215933	0	BX119917.1	BX119917.1	0	X	n/a	n/a	8.94e-01	1.606
1101022	ENSG00000176381	94687	PRR18	proline rich 18	285800	6	n/a	n/a	4.86e-01	1.606
279858053	ENSG00000231707	0	PABPC1P1	poly(A) binding protein, cytoplasmic 1 pseudogene 1	0	4	n/a	n/a	4.76e-01	1.605
1089165	ENSG00000100364	23068	KIAA0930	KIAA0930	23313	22	n/a	n/a	8.52e-01	1.605
279722569	ENSG00000213493	0	RP11-55L3.2	RP11-55L3.2	0	4	n/a	n/a	1.49e+00	1.605
280009590	ENSG00000249106	0	RP11-806K15.1	RP11-806K15.1	0	4	n/a	n/a	9.34e-01	1.604
1107728	ENSG00000230715	0	RP11-274B21.4	RP11-274B21.4	0	7	n/a	n/a	8.51e-01	1.603
1091479	ENSG00000116574	37294	RHOU	ras homolog gene family, member U	58480	1	n/a	n/a	8.49e-01	1.602
279839342	ENSG00000230043	0	TMSL6	thymosin-like 6 (pseudogene)	0	20	n/a	n/a	4.75e-01	1.602
1095206	ENSG00000142700	40593	DMRTA2	DMRT-like family A2	63950	1	n/a	n/a	4.76e-01	1.602
279708504	ENSG00000207603	0	MIR7-1	microRNA 7-1	0	9	n/a	n/a	4.76e-01	1.602
1088950	ENSG00000097007	22	ABL1	c-abl oncogene 1, non-receptor tyrosine kinase	25	9	n/a	n/a	1.84e+00	1.601
1089118	ENSG00000100258	60024	LMF2	lipase maturation factor 2	91289	22	n/a	n/a	1.39e+00	1.601
1095840	ENSG00000147065	4452	MSN	moesin	4478	X	n/a	n/a	4.77e-01	1.601
1100056	ENSG00000171532	4735	NEUROD2	neurogenic differentiation 2	4761	17	n/a	n/a	9.21e-01	1.601
1089335	ENSG00000101161	23899	PRPF6	PRP6 pre-mRNA processing factor 6 homolog (S. cerevisiae)	24148	20	n/a	n/a	8.63e-01	1.601
279821554	ENSG00000228417	0	RP11-549L6.3	RP11-549L6.3	0	10	n/a	n/a	4.76e-01	1.600
280023243	ENSG00000250215	0	RP11-201O10.1	RP11-201O10.1	0	4	n/a	n/a	9.47e-01	1.600
279852262	ENSG00000231198	0	AC004987.10	AC004987.10	0	7	n/a	n/a	4.76e-01	1.599
1086878	ENSG00000001617	6369	SEMA3F	sema domain, immunoglobulin domain (Ig), short basic domain, secreted, (semaphorin) 3F	6405	3	n/a	n/a	4.77e-01	1.599
279927520	ENSG00000237887	0	AC092839.1	AC092839.1	0	2	n/a	n/a	5.82e-01	1.599
279875916	ENSG00000233271	0	RP11-12C17.2	RP11-12C17.2	0	1	n/a	n/a	8.22e-01	1.598
280058094	ENSG00000253541	0	SEPT10P1	septin 10 pseudogene 1	0	8	n/a	n/a	8.26e-01	1.597
280050677	ENSG00000252906	0	SCARNA3	small Cajal body-specific RNA 3	0	1	n/a	n/a	4.75e-01	1.597
1087567	ENSG00000051620	23347	HEBP2	heme binding protein 2	23593	6	n/a	n/a	4.77e-01	1.597
1092924	ENSG00000128340	5848	RAC2	ras-related C3 botulinum toxin substrate 2 (rho family, small GTP binding protein Rac2)	5880	22	n/a	n/a	1.12e+00	1.597
1094290	ENSG00000136929	34652	HEMGN	hemogen	55363	9	n/a	n/a	4.75e-01	1.596
279784338	ENSG00000225140	0	RP11-809C18.3	RP11-809C18.3	0	10	n/a	n/a	4.76e-01	1.596
279664882	ENSG00000201599	26523	SNORA71A	small nucleolar RNA, H/ACA box 71A	26777	20	n/a	n/a	1.76e+00	1.595
1093034	ENSG00000129250	10591	KIF1C	kinesin family member 1C	10749	17	n/a	n/a	4.82e-01	1.595
279935226	ENSG00000238757	0	AL031431.1	AL031431.1	0	1	n/a	n/a	9.38e-01	1.594
1091319	ENSG00000115392	34409	FANCL	Fanconi anemia, complementation group L	55120	2	n/a	n/a	1.26e+00	1.594
1095903	ENSG00000147459	55807	DOCK5	dedicator of cytokinesis 5	80005	8	n/a	n/a	4.75e-01	1.593
279982337	ENSG00000244151	0	RP11-148K1.12	RP11-148K1.12	0	7	n/a	n/a	9.41e-01	1.592
1097716	ENSG00000162576	33878	MXRA8	matrix-remodelling associated 8	54587	1	n/a	n/a	9.99e-01	1.592
1104105	ENSG00000196923	9132	PDLIM7	PDZ and LIM domain 7 (enigma)	9260	5	n/a	n/a	8.12e-01	1.591
279710079	ENSG00000207933	0	MIR9-1	microRNA 9-1	0	1	n/a	n/a	4.77e-01	1.591
1108719	ENSG00000237172	58948	B3GNT9	UDP-GlcNAc:betaGal beta-1,3-N-acetylglucosaminyltransferase 9	84752	16	n/a	n/a	2.21e+00	1.591
1091470	ENSG00000116478	3048	HDAC1	histone deacetylase 1	3065	1	n/a	n/a	4.77e-01	1.591
280137483	ENSG00000259710	0	RP11-150L8.3	RP11-150L8.3	0	15	n/a	n/a	9.73e-01	1.591
1089057	ENSG00000100065	29510	CARD10	caspase recruitment domain family, member 10	29775	22	n/a	n/a	8.74e-01	1.591
279936856	ENSG00000239014	109430	SNORD108	small nucleolar RNA, C/D box 108	338427	15	n/a	n/a	4.88e-01	1.590
1090483	ENSG00000108798	30707	ABI3	ABI family, member 3	51225	17	n/a	n/a	9.57e-01	1.590
1097571	ENSG00000161638	3653	ITGA5	integrin, alpha 5 (fibronectin receptor, alpha polypeptide)	3678	12	n/a	n/a	4.76e-01	1.589
1088193	ENSG00000075651	5305	PLD1	phospholipase D1, phosphatidylcholine-specific	5337	3	n/a	n/a	4.76e-01	1.588
1094219	ENSG00000136630	3124	HLX	H2.0-like homeobox	3142	1	n/a	n/a	1.36e+00	1.588
279666422	ENSG00000202031	0	SNORD38A	small nucleolar RNA, C/D box 38A	0	1	n/a	n/a	1.17e+00	1.588
1094808	ENSG00000139832	34936	RAB20	RAB20, member RAS oncogene family	55647	13	n/a	n/a	4.78e-01	1.588
1095792	ENSG00000146592	9444	CREB5	cAMP responsive element binding protein 5	9586	7	n/a	n/a	1.15e+00	1.587
280094842	ENSG00000256338	0	AC091304.4	AC091304.4	0	15	n/a	n/a	1.52e+00	1.587
1089497	ENSG00000102032	5941	RENBP	renin binding protein	5973	X	n/a	n/a	9.66e-01	1.587
1092685	ENSG00000126001	11030	CEP250	centrosomal protein 250kDa	11190	20	n/a	n/a	1.16e+00	1.587
1099263	ENSG00000168209	33832	DDIT4	DNA-damage-inducible transcript 4	54541	10	n/a	n/a	4.80e-01	1.586
1101566	ENSG00000179335	1189	CLK3	CDC-like kinase 3	1198	15	n/a	n/a	9.93e-01	1.585
279755166	ENSG00000221667	1023003	MIR1825	microRNA 1825	100302183	20	n/a	n/a	4.76e-01	1.585
1089736	ENSG00000103742	36995	IGDCC4	immunoglobulin superfamily, DCC subclass, member 4	57722	15	n/a	n/a	8.63e-01	1.585
1099297	ENSG00000168309	11011	FAM107A	family with sequence similarity 107, member A	11170	3	n/a	n/a	4.76e-01	1.584
1088956	ENSG00000099194	6284	SCD	stearoyl-CoA desaturase (delta-9-desaturase)	6319	10	n/a	n/a	4.82e-01	1.584
1094050	ENSG00000135736	60234	CCDC102A	coiled-coil domain containing 102A	92922	16	n/a	n/a	1.50e+00	1.583
280044741	ENSG00000252044	0	AL928646.1	AL928646.1	0	X	n/a	n/a	4.82e-01	1.583
280090653	ENSG00000255836	0	RP11-157G21.2	RP11-157G21.2	0	12	n/a	n/a	1.01e+00	1.582
1089970	ENSG00000105355	10080	PLIN3	perilipin 3	10226	19	n/a	n/a	8.17e-01	1.582
1100000	ENSG00000171345	3855	KRT19	keratin 19	3880	17	n/a	n/a	4.86e-01	1.581
280123148	ENSG00000258876	0	RP11-270M14.5	RP11-270M14.5	0	14	n/a	n/a	8.12e-01	1.581
279800788	ENSG00000226564	0	FTH1P20	ferritin, heavy polypeptide 1 pseudogene 20	0	2	n/a	n/a	4.76e-01	1.580
279707951	ENSG00000207487	9171	SNORD22	small nucleolar RNA, C/D box 22	9304	11	n/a	n/a	4.76e-01	1.580
280090124	ENSG00000255782	0	Z83840.1	Z83840.1	0	22	n/a	n/a	4.83e-01	1.580
279771554	ENSG00000224076	0	AC009487.4	AC009487.4	0	2	n/a	n/a	4.85e-01	1.580
279812706	ENSG00000227619	0	RP11-492E3.2	RP11-492E3.2	0	9	n/a	n/a	9.17e-01	1.579
1100695	ENSG00000174607	7325	UGT8	UDP glycosyltransferase 8	7368	4	n/a	n/a	4.91e-01	1.579
1102468	ENSG00000183888	80799	C1orf64	chromosome 1 open reading frame 64	149563	1	n/a	n/a	4.76e-01	1.579
279755950	ENSG00000221809	0	AC074051.1	AC074051.1	0	16	n/a	n/a	4.77e-01	1.579
1109150	ENSG00000244509	27095	APOBEC3C	apolipoprotein B mRNA editing enzyme, catalytic polypeptide-like 3C	27350	22	n/a	n/a	1.18e+00	1.579
1095694	ENSG00000145901	10172	TNIP1	TNFAIP3 interacting protein 1	10318	5	n/a	n/a	8.24e-01	1.578
1087119	ENSG00000010282	36740	HHATL	hedgehog acyltransferase-like	57467	3	n/a	n/a	4.83e-01	1.578
279783807	ENSG00000225091	0	SNORA71A	SNORA71A	0	20	n/a	n/a	1.76e+00	1.578
1102286	ENSG00000183230	28855	CTNNA3	catenin (cadherin-associated protein), alpha 3	29119	10	n/a	n/a	8.55e-01	1.577
279853536	ENSG00000231302	0	RPL36P2	ribosomal protein L36 pseudogene 2	0	20	n/a	n/a	9.56e-01	1.577
1093255	ENSG00000130787	8906	HIP1R	huntingtin interacting protein 1 related	9026	12	n/a	n/a	9.75e-01	1.575
1107237	ENSG00000227495	0	AC109333.10	AC109333.10	0	17	n/a	n/a	4.78e-01	1.575
1098956	ENSG00000166997	89469	CNPY4	canopy 4 homolog (zebrafish)	245812	7	n/a	n/a	1.23e+00	1.575
1087236	ENSG00000016602	22558	CLCA4	chloride channel accessory 4	22802	1	n/a	n/a	4.77e-01	1.575
279934262	ENSG00000238597	0	SNORD4B	small nucleolar RNA, C/D box 4B	0	17	n/a	n/a	4.77e-01	1.574
280092811	ENSG00000256066	0	AC013269.1	AC013269.1	0	2	n/a	n/a	1.32e+00	1.574
1089152	ENSG00000100342	8476	APOL1	apolipoprotein L, 1	8542	22	n/a	n/a	9.39e-01	1.574
1095056	ENSG00000141510	7114	TP53	tumor protein p53	7157	17	n/a	n/a	4.76e-01	1.574
279953723	ENSG00000241081	0	RP11-488C13.1	RP11-488C13.1	0	14	n/a	n/a	4.76e-01	1.574
1096563	ENSG00000153162	650	BMP6	bone morphogenetic protein 6	654	6	n/a	n/a	1.02e+00	1.574
279826150	ENSG00000228830	0	RP4-781K5.2	RP4-781K5.2	0	1	n/a	n/a	8.76e-01	1.573
1097955	ENSG00000163430	11008	FSTL1	follistatin-like 1	11167	3	n/a	n/a	4.77e-01	1.573
280096747	ENSG00000256545	0	AL139819.1	AL139819.1	0	10	n/a	n/a	4.82e-01	1.573
1092405	ENSG00000124251	27041	TP53TG5	TP53 target 5	27296	20	n/a	n/a	8.68e-01	1.572
279664959	ENSG00000201616	0	U1	U1 spliceosomal RNA	0	11	n/a	n/a	8.05e-01	1.571
1088214	ENSG00000076248	7331	UNG	uracil-DNA glycosylase	7374	12	n/a	n/a	4.76e-01	1.571
1093689	ENSG00000133665	58542	DYDC2	DPY30 domain containing 2	84332	10	n/a	n/a	9.28e-01	1.571
1105861	ENSG00000213433	0	RP11-54C4.1	RP11-54C4.1	0	5	n/a	n/a	8.72e-01	1.570
280041108	ENSG00000251603	0	RP11-164P12.4	RP11-164P12.4	0	4	n/a	n/a	9.75e-01	1.570
280122609	ENSG00000258844	0	RP11-259K15.2	RP11-259K15.2	0	14	n/a	n/a	8.62e-01	1.570
1102664	ENSG00000184785	150816	CXorf69	chromosome X open reading frame 69	644538	X	n/a	n/a	4.77e-01	1.570
1091056	ENSG00000113269	35107	RNF130	ring finger protein 130	55819	5	n/a	n/a	9.67e-01	1.569
1097771	ENSG00000162738	36492	VANGL2	vang-like 2 (van gogh, Drosophila)	57216	1	n/a	n/a	4.75e-01	1.569
280122099	ENSG00000258818	0	RNASE4	Ribonuclease 4	0	14	n/a	n/a	9.03e-01	1.569
1092949	ENSG00000128591	2302	FLNC	filamin C, gamma	2318	7	n/a	n/a	9.69e-01	1.569
1090526	ENSG00000109089	29841	CDR2L	cerebellar degeneration-related protein 2-like	30850	17	n/a	n/a	1.02e+00	1.568
279661305	ENSG00000200536	0	SNORA25	Small nucleolar RNA SNORA25	0	1	n/a	n/a	8.05e-01	1.568
280006874	ENSG00000248859	0	RP11-375B1.3	RP11-375B1.3	0	5	n/a	n/a	1.15e+00	1.568
279821354	ENSG00000228404	0	AP001468.58	AP001468.58	0	21	n/a	n/a	4.76e-01	1.568
1090343	ENSG00000107816	58646	LZTS2	leucine zipper, putative tumor suppressor 2	84445	10	n/a	n/a	1.22e+00	1.568
279754893	ENSG00000221611	0	SNORD88	Small nucleolar RNA SNORD88	0	12	n/a	n/a	5.82e-01	1.568
1088591	ENSG00000087076	30653	HSD17B14	hydroxysteroid (17-beta) dehydrogenase 14	51171	19	n/a	n/a	8.69e-01	1.567
1094532	ENSG00000138119	26257	MYOF	myoferlin	26509	10	n/a	n/a	1.04e+00	1.567
1103614	ENSG00000188677	29515	PARVB	parvin, beta	29780	22	n/a	n/a	1.10e+00	1.566
279503476	ENSG00000180672	0	AC007362.1	AC007362.1	0	2	n/a	n/a	1.20e+00	1.566
1087458	ENSG00000042493	818	CAPG	capping protein (actin filament), gelsolin-like	822	2	n/a	n/a	9.18e-01	1.566
280066519	ENSG00000254132	0	MTND6P3	MT-ND6 pseudogene 3	0	5	n/a	n/a	4.77e-01	1.565
1088136	ENSG00000074370	486	ATP2A3	ATPase, Ca++ transporting, ubiquitous	489	17	n/a	n/a	8.56e-01	1.565
1095276	ENSG00000143226	2197	FCGR2A	Fc fragment of IgG, low affinity IIa, receptor (CD32)	2212	1	n/a	n/a	8.78e-01	1.565
1103441	ENSG00000187990	8281	HIST1H2BG	histone cluster 1, H2bg	8339	6	n/a	n/a	9.26e-01	1.565
279759839	ENSG00000222414	0	U2	U2 spliceosomal RNA	0	10	n/a	n/a	4.86e-01	1.565
279879250	ENSG00000233547	0	RP11-57H14.2	RP11-57H14.2	0	10	n/a	n/a	4.76e-01	1.565
1101803	ENSG00000180834	55731	MAP6D1	MAP6 domain containing 1	79929	3	n/a	n/a	4.77e-01	1.564
1098115	ENSG00000163879	7756	DNALI1	dynein, axonemal, light intermediate chain 1	7802	1	n/a	n/a	4.75e-01	1.563
279662754	ENSG00000200983	0	SNORA3	small nucleolar RNA, H/ACA box 3	0	11	n/a	n/a	9.04e-01	1.563
1090023	ENSG00000105559	36937	PLEKHA4	pleckstrin homology domain containing, family A (phosphoinositide binding specific) member 4	57664	19	n/a	n/a	9.73e-01	1.562
1091347	ENSG00000115548	35106	KDM3A	lysine (K)-specific demethylase 3A	55818	2	n/a	n/a	8.96e-01	1.561
1098955	ENSG00000166987	77509	MBD6	methyl-CpG binding domain protein 6	114785	12	n/a	n/a	8.59e-01	1.560
1093683	ENSG00000133636	4891	NTS	neurotensin	4922	12	n/a	n/a	4.77e-01	1.560
1093282	ENSG00000130958	10888	SLC35D2	solute carrier family 35, member D2	11046	9	n/a	n/a	4.75e-01	1.560
280135899	ENSG00000259603	0	CTD-2012M11.3	CTD-2012M11.3	0	5	n/a	n/a	8.04e-01	1.559
279725962	ENSG00000213939	0	RP11-314A20.1	RP11-314A20.1	0	17	n/a	n/a	4.84e-01	1.559
1087389	ENSG00000035403	7371	VCL	vinculin	7414	10	n/a	n/a	8.50e-01	1.559
1100547	ENSG00000173805	8891	HAP1	huntingtin-associated protein 1	9001	17	n/a	n/a	1.18e+00	1.559
1103720	ENSG00000189060	2988	H1F0	H1 histone family, member 0	3005	22	n/a	n/a	4.78e-01	1.559
279665680	ENSG00000201808	6048	SNORA73A	small nucleolar RNA, H/ACA box 73A	6080	1	n/a	n/a	4.87e-01	1.558
279742864	ENSG00000215861	0	WI2-1896O14.1	WI2-1896O14.1	0	1	n/a	n/a	4.76e-01	1.558
1099232	ENSG00000168056	4029	LTBP3	latent transforming growth factor beta binding protein 3	4054	11	n/a	n/a	1.05e+00	1.558
1109074	ENSG00000243251	92441	PGBD3	piggyBac transposable element derived 3	267004	10	n/a	n/a	1.37e+00	1.557
279997234	ENSG00000248050	0	RP11-422N16.3	Uncharacterized protein	0	8	n/a	n/a	1.19e+00	1.557
279846412	ENSG00000230648	0	RP3-406P24.3	RP3-406P24.3	0	6	n/a	n/a	8.47e-01	1.557
1100214	ENSG00000172216	1044	CEBPB	CCAAT/enhancer binding protein (C/EBP), beta	1051	20	n/a	n/a	1.67e+00	1.557
1104261	ENSG00000197405	724	C5AR1	complement component 5a receptor 1	728	19	n/a	n/a	9.62e-01	1.556
1090622	ENSG00000110002	3988	VWA5A	von Willebrand factor A domain containing 5A	4013	11	n/a	n/a	1.14e+00	1.556
1099586	ENSG00000169583	8902	CLIC3	chloride intracellular channel 3	9022	9	n/a	n/a	1.80e+00	1.555
1102979	ENSG00000186007	60269	LEMD1	LEM domain containing 1	93273	1	n/a	n/a	4.76e-01	1.555
280098332	ENSG00000256725	0	RP11-662M24.2	RP11-662M24.2	0	12	n/a	n/a	4.79e-01	1.554
1100044	ENSG00000171492	34433	LRRC8D	leucine rich repeat containing 8 family, member D	55144	1	n/a	n/a	9.68e-01	1.554
1099278	ENSG00000168264	111030	IRF2BP2	interferon regulatory factor 2 binding protein 2	359948	1	n/a	n/a	9.66e-01	1.554
279760819	ENSG00000222687	0	SNORA35	Small nucleolar RNA SNORA35	0	X	n/a	n/a	8.04e-01	1.553
1101608	ENSG00000179630	80400	LACC1	laccase (multicopper oxidoreductase) domain containing 1	144811	13	n/a	n/a	9.30e-01	1.553
279936394	ENSG00000238940	0	snoU13	Small nucleolar RNA U13	0	12	n/a	n/a	8.04e-01	1.553
1091165	ENSG00000114268	5178	PFKFB4	6-phosphofructo-2-kinase/fructose-2,6-biphosphatase 4	5210	3	n/a	n/a	4.76e-01	1.553
279784326	ENSG00000225137	0	RP11-56A21.4	RP11-56A21.4	0	10	n/a	n/a	1.20e+00	1.553
1095362	ENSG00000143578	80703	CREB3L4	cAMP responsive element binding protein 3-like 4	148327	1	n/a	n/a	9.52e-01	1.553
280099908	ENSG00000256940	0	RP11-783K16.5	RP11-783K16.5	0	11	n/a	n/a	8.59e-01	1.551
1098408	ENSG00000164850	2835	GPER	G protein-coupled estrogen receptor 1	2852	7	n/a	n/a	8.76e-01	1.551
1088919	ENSG00000095739	25554	BAMBI	BMP and activin membrane-bound inhibitor homolog (Xenopus laevis)	25805	10	n/a	n/a	4.76e-01	1.551
1095320	ENSG00000143412	8357	ANXA9	annexin A9	8416	1	n/a	n/a	4.76e-01	1.550
1092639	ENSG00000125844	6205	RRBP1	ribosome binding protein 1 homolog 180kDa (dog)	6238	20	n/a	n/a	4.76e-01	1.550
1093971	ENSG00000135363	3980	LMO2	LIM domain only 2 (rhombotin-like 1)	4005	11	n/a	n/a	8.33e-01	1.550
1098457	ENSG00000165030	4757	NFIL3	nuclear factor, interleukin 3 regulated	4783	9	n/a	n/a	4.81e-01	1.550
1102531	ENSG00000184208	55443	C22orf46	chromosome 22 open reading frame 46	79640	22	n/a	n/a	4.76e-01	1.550
279849213	ENSG00000230916	0	RP11-10B2.1	RP11-10B2.1	0	X	n/a	n/a	4.90e-01	1.550
1094248	ENSG00000136802	35542	LRRC8A	leucine rich repeat containing 8 family, member A	56262	9	n/a	n/a	1.28e+00	1.549
279662663	ENSG00000200953	0	Y_RNA	Y RNA	0	12	n/a	n/a	1.16e+00	1.549
1093045	ENSG00000129353	36429	SLC44A2	solute carrier family 44, member 2	57153	19	n/a	n/a	9.01e-01	1.549
1095102	ENSG00000141756	38112	FKBP10	FK506 binding protein 10, 65 kDa	60681	17	n/a	n/a	4.75e-01	1.549
279919730	ENSG00000237259	0	RP4-568F9.3	RP4-568F9.3	0	20	n/a	n/a	1.21e+00	1.549
1092543	ENSG00000125355	34315	FAM70A	family with sequence similarity 70, member A	55026	X	n/a	n/a	4.75e-01	1.548
279939882	ENSG00000239419	0	AC073342.1	AC073342.1	0	7	n/a	n/a	1.74e+00	1.548
280010464	ENSG00000249180	0	CTC-506B8.1	CTC-506B8.1	0	5	n/a	n/a	8.74e-01	1.548
1088642	ENSG00000088280	34905	ASAP3	ArfGAP with SH3 domain, ankyrin repeat and PH domain 3	55616	1	n/a	n/a	8.68e-01	1.548
279857430	ENSG00000231655	0	AC011742.3	AC011742.3	0	2	n/a	n/a	9.54e-01	1.547
1101550	ENSG00000179241	80311	LDLRAD3	low density lipoprotein receptor class A domain containing 3	143458	11	n/a	n/a	8.90e-01	1.546
1095569	ENSG00000144908	10682	ALDH1L1	aldehyde dehydrogenase 1 family, member L1	10840	3	n/a	n/a	4.76e-01	1.546
1087291	ENSG00000023191	6018	RNH1	ribonuclease/angiogenin inhibitor 1	6050	11	n/a	n/a	1.24e+00	1.546
1101876	ENSG00000181222	5398	POLR2A	polymerase (RNA) II (DNA directed) polypeptide A, 220kDa	5430	17	n/a	n/a	9.01e-01	1.546
1089904	ENSG00000104973	57537	MED25	mediator complex subunit 25	81857	19	n/a	n/a	9.96e-01	1.545
1093329	ENSG00000131196	4746	NFATC1	nuclear factor of activated T-cells, cytoplasmic, calcineurin-dependent 1	4772	18	n/a	n/a	1.14e+00	1.545
1101568	ENSG00000179348	2608	GATA2	GATA binding protein 2	2624	3	n/a	n/a	8.52e-01	1.545
279957731	ENSG00000241530	0	AC006368.1	AC006368.1	0	2	n/a	n/a	4.86e-01	1.545
1103444	ENSG00000188000	81566	OR7D2	olfactory receptor, family 7, subfamily D, member 2	162998	19	n/a	n/a	9.64e-01	1.545
1103039	ENSG00000186231	77516	KLHL32	kelch-like 32 (Drosophila)	114792	6	n/a	n/a	1.28e+00	1.545
279494036	ENSG00000179178	79264	TMEM125	transmembrane protein 125	128218	1	n/a	n/a	4.84e-01	1.543
1087162	ENSG00000011422	5297	PLAUR	plasminogen activator, urokinase receptor	5329	19	n/a	n/a	4.78e-01	1.543
1094377	ENSG00000137404	11109	NRM	nurim (nuclear envelope membrane protein)	11270	6	n/a	n/a	8.20e-01	1.542
1101107	ENSG00000176845	94211	METRNL	meteorin, glial cell differentiation regulator-like	284207	17	n/a	n/a	1.21e+00	1.542
1095059	ENSG00000141524	11158	TMC6	transmembrane channel-like 6	11322	17	n/a	n/a	8.20e-01	1.542
280067956	ENSG00000254230	0	RP11-582J16.3	RP11-582J16.3	0	8	n/a	n/a	4.76e-01	1.542
1093079	ENSG00000129667	55454	RHBDF2	rhomboid 5 homolog 2 (Drosophila)	79651	17	n/a	n/a	9.47e-01	1.542
280040938	ENSG00000251593	0	MSNP1	moesin pseudogene 1	0	5	n/a	n/a	8.66e-01	1.541
279719096	ENSG00000213082	0	PPP1R14BP2	protein phosphatase 1, regulatory (inhibitor) subunit 14B pseudogene 2	0	2	n/a	n/a	9.73e-01	1.541
1100520	ENSG00000173638	6537	SLC19A1	solute carrier family 19 (folate transporter), member 1	6573	21	n/a	n/a	1.01e+00	1.541
1093741	ENSG00000134070	3631	IRAK2	interleukin-1 receptor-associated kinase 2	3656	3	n/a	n/a	8.69e-01	1.540
1101375	ENSG00000178209	5307	PLEC	plectin	5339	8	n/a	n/a	8.78e-01	1.540
1092621	ENSG00000125810	22674	CD93	CD93 molecule	22918	20	n/a	n/a	4.76e-01	1.540
1099480	ENSG00000169105	76648	CHST14	carbohydrate (N-acetylgalactosamine 4-0) sulfotransferase 14	113189	15	n/a	n/a	8.30e-01	1.540
1096841	ENSG00000155760	8266	FZD7	frizzled family receptor 7	8324	2	n/a	n/a	9.58e-01	1.539
1094397	ENSG00000137496	9923	IL18BP	interleukin 18 binding protein	10068	11	n/a	n/a	1.02e+00	1.539
1099722	ENSG00000170180	2976	GYPA	glycophorin A (MNS blood group)	2993	4	n/a	n/a	4.76e-01	1.539
1090126	ENSG00000106003	3930	LFNG	LFNG O-fucosylpeptide 3-beta-N-acetylglucosaminyltransferase	3955	7	n/a	n/a	8.49e-01	1.539
1109094	ENSG00000243646	3563	IL10RB	interleukin 10 receptor, beta	3588	21	n/a	n/a	4.77e-01	1.539
1089686	ENSG00000103335	9636	PIEZO1	piezo-type mechanosensitive ion channel component 1	9780	16	n/a	n/a	8.57e-01	1.539
279936079	ENSG00000238890	0	AC078917.1	AC078917.1	0	12	n/a	n/a	4.78e-01	1.538
279751652	ENSG00000221044	0	U3	Small nucleolar RNA U3	0	17	n/a	n/a	8.18e-01	1.538
1106109	ENSG00000214575	41104	CPEB1	cytoplasmic polyadenylation element binding protein 1	64506	15	n/a	n/a	1.28e+00	1.538
1094656	ENSG00000138772	303	ANXA3	annexin A3	306	4	n/a	n/a	9.36e-01	1.537
279707601	ENSG00000207427	0	SNORA51	small nucleolar RNA, H/ACA box 51	0	20	n/a	n/a	4.76e-01	1.537
279823403	ENSG00000228601	0	RPL39P	ribosomal protein L39 pseudogene	0	20	n/a	n/a	1.17e+00	1.537
1095222	ENSG00000142910	40762	TINAGL1	tubulointerstitial nephritis antigen-like 1	64129	1	n/a	n/a	4.76e-01	1.537
279660717	ENSG00000200354	167130	SNORA71D	small nucleolar RNA, H/ACA box 71D	677840	20	n/a	n/a	8.04e-01	1.536
1091033	ENSG00000113070	1827	HBEGF	heparin-binding EGF-like growth factor	1839	5	n/a	n/a	9.73e-01	1.536
1098536	ENSG00000165388	78719	ZNF488	zinc finger protein 488	118738	10	n/a	n/a	2.21e+00	1.536
279781849	ENSG00000224911	0	AC015936.3	AC015936.3	0	17	n/a	n/a	4.76e-01	1.535
1087952	ENSG00000069535	4104	MAOB	monoamine oxidase B	4129	X	n/a	n/a	1.28e+00	1.535
1103071	ENSG00000186352	110770	ANKRD37	ankyrin repeat domain 37	353322	4	n/a	n/a	8.25e-01	1.534
279831793	ENSG00000229344	0	RP5-857K21.7	RP5-857K21.7	0	1	n/a	n/a	4.94e-01	1.534
279804245	ENSG00000226864	1015511	RP11-500G22.2	RP11-500G22.2	100130887	10	n/a	n/a	9.50e-01	1.534
279870683	ENSG00000232803	1013846	RP11-93B14.5	RP11-93B14.5	100127888	20	n/a	n/a	8.68e-01	1.534
279665071	ENSG00000201643	166672	SNORA14A	small nucleolar RNA, H/ACA box 14A	677801	7	n/a	n/a	5.81e-01	1.533
280075890	ENSG00000254782	0	ABHD14A-ACY1	ABHD14A-ACY1 readthrough (non-protein coding)	0	3	n/a	n/a	1.24e+00	1.533
279841335	ENSG00000230223	0	ATXN8OS	ATXN8 opposite strand (non-protein coding)	0	13	n/a	n/a	4.82e-01	1.533
1100447	ENSG00000173269	55615	MMRN2	multimerin 2	79812	10	n/a	n/a	8.90e-01	1.533
280045819	ENSG00000252202	0	Y_RNA	Y RNA	0	5	n/a	n/a	8.51e-01	1.532
280049172	ENSG00000252688	0	U6	U6 spliceosomal RNA	0	2	n/a	n/a	5.81e-01	1.532
280023972	ENSG00000250264	0	XXbac-BPG246D15.9	Uncharacterized protein	0	6	n/a	n/a	9.69e-01	1.532
279837524	ENSG00000229891	1001058	Z83851.1	Z83851.1	100134361	22	n/a	n/a	4.75e-01	1.532
279959356	ENSG00000241717	0	VWFP1	von Willebrand factor pseudogene 1	0	22	n/a	n/a	9.54e-01	1.531
1089741	ENSG00000103855	56155	CD276	CD276 molecule	80381	15	n/a	n/a	8.21e-01	1.531
1088081	ENSG00000072818	9600	ACAP1	ArfGAP with coiled-coil, ankyrin repeat and PH domains 1	9744	17	n/a	n/a	1.45e+00	1.531
1097453	ENSG00000160613	9035	PCSK7	proprotein convertase subtilisin/kexin type 7	9159	11	n/a	n/a	8.90e-01	1.531
279931101	ENSG00000238184	0	AC129929.5	AC129929.5	0	11	n/a	n/a	1.81e+00	1.531
279981335	ENSG00000244032	0	AC105921.7	AC105921.7	0	2	n/a	n/a	8.04e-01	1.530
279662166	ENSG00000200792	0	SNORA80	small nucleolar RNA, H/ACA box 80	0	21	n/a	n/a	8.03e-01	1.530
1103722	ENSG00000189067	9375	LITAF	lipopolysaccharide-induced TNF factor	9516	16	n/a	n/a	4.79e-01	1.529
1103219	ENSG00000186994	90379	KANK3	KN motif and ankyrin repeat domains 3	256949	19	n/a	n/a	1.26e+00	1.529
279861446	ENSG00000231991	301	ANXA2P2	annexin A2 pseudogene 2	304	9	n/a	n/a	4.79e-01	1.529
1092351	ENSG00000124074	58291	C16orf48	chromosome 16 open reading frame 48	84080	16	n/a	n/a	1.18e+00	1.528
279758537	ENSG00000222057	0	U4	U4 spliceosomal RNA	0	3	n/a	n/a	8.03e-01	1.528
1096652	ENSG00000154040	26004	CABYR	calcium binding tyrosine-(Y)-phosphorylation regulated	26256	18	n/a	n/a	4.77e-01	1.528
1091831	ENSG00000119655	10430	NPC2	Niemann-Pick disease, type C2	10577	14	n/a	n/a	4.76e-01	1.528
1092993	ENSG00000128917	33858	DLL4	delta-like 4 (Drosophila)	54567	15	n/a	n/a	8.44e-01	1.527
1108161	ENSG00000233404	0	AC005035.1	AC005035.1	0	2	n/a	n/a	4.76e-01	1.526
1089110	ENSG00000100234	7035	TIMP3	TIMP metallopeptidase inhibitor 3	7078	22	n/a	n/a	4.76e-01	1.526
279661438	ENSG00000200571	0	U6	U6 spliceosomal RNA	0	3	n/a	n/a	5.81e-01	1.526
1108761	ENSG00000237493	0	RP11-603J24.7	RP11-603J24.7	0	12	n/a	n/a	4.75e-01	1.524
1099074	ENSG00000167543	59881	TP53I13	tumor protein p53 inducible protein 13	90313	17	n/a	n/a	1.01e+00	1.524
1093183	ENSG00000130479	34490	MAP1S	microtubule-associated protein 1S	55201	19	n/a	n/a	4.76e-01	1.524
1094607	ENSG00000138606	59932	SHF	Src homology 2 domain containing F	90525	15	n/a	n/a	4.81e-01	1.524
279783269	ENSG00000225031	0	EIF4BP7	eukaryotic translation initiation factor 4B pseudogene 7	0	X	n/a	n/a	9.73e-01	1.524
1088027	ENSG00000071282	29728	LMCD1	LIM and cysteine-rich domains 1	29995	3	n/a	n/a	1.02e+00	1.523
1092292	ENSG00000123427	25644	METTL21B	methyltransferase like 21B	25895	12	n/a	n/a	8.45e-01	1.523
1097102	ENSG00000157927	34987	RADIL	Ras association and DIL domains	55698	7	n/a	n/a	9.30e-01	1.523
1088017	ENSG00000071054	9311	MAP4K4	mitogen-activated protein kinase kinase kinase kinase 4	9448	2	n/a	n/a	4.78e-01	1.522
1096525	ENSG00000152910	59601	CNTNAP4	contactin associated protein-like 4	85445	16	n/a	n/a	4.76e-01	1.522
1099570	ENSG00000169499	37763	PLEKHA2	pleckstrin homology domain containing, family A (phosphoinositide binding specific) member 2	59339	8	n/a	n/a	9.58e-01	1.522
279708399	ENSG00000207585	1012752	MIR181D	microRNA 181d	574457	19	n/a	n/a	8.03e-01	1.521
1093174	ENSG00000130402	78	ACTN4	actinin, alpha 4	81	19	n/a	n/a	1.80e+00	1.521
1106152	ENSG00000214743	0	MRPS5P3	mitochondrial ribosomal protein S5 pseudogene 3	0	5	n/a	n/a	4.76e-01	1.521
1098099	ENSG00000163820	55248	FYCO1	FYVE and coiled-coil domain containing 1	79443	3	n/a	n/a	4.76e-01	1.521
1095177	ENSG00000142544	59894	CTU1	cytosolic thiouridylase subunit 1 homolog (S. pombe)	90353	19	n/a	n/a	8.70e-01	1.521
279666611	ENSG00000202079	0	Y_RNA	Y RNA	0	1	n/a	n/a	1.11e+00	1.521
279970221	ENSG00000242876	0	AC007731.1	AC007731.1	0	22	n/a	n/a	8.03e-01	1.521
279970896	ENSG00000242984	0	AC103783.1	AC103783.1	0	8	n/a	n/a	4.76e-01	1.521
280078433	ENSG00000254964	0	RP11-831H9.3	RP11-831H9.3	0	11	n/a	n/a	1.18e+00	1.520
279933415	ENSG00000238460	0	AC068587.2	AC068587.2	0	8	n/a	n/a	4.83e-01	1.520
1104241	ENSG00000197355	60037	UAP1L1	UDP-N-acteylglucosamine pyrophosphorylase 1-like 1	91373	9	n/a	n/a	8.52e-01	1.520
1093077	ENSG00000129654	2286	FOXJ1	forkhead box J1	2302	17	n/a	n/a	4.76e-01	1.520
1106876	ENSG00000225051	0	HMGB3P22	high mobility group box 3 pseudogene 22	0	5	n/a	n/a	9.42e-01	1.519
1097459	ENSG00000160685	30525	ZBTB7B	zinc finger and BTB domain containing 7B	51043	1	n/a	n/a	1.02e+00	1.519
279848330	ENSG00000230837	0	RPL31P2	ribosomal protein L31 pseudogene 2	0	20	n/a	n/a	4.77e-01	1.519
1103978	ENSG00000196535	124892	MYO18A	myosin XVIIIA	399687	17	n/a	n/a	8.30e-01	1.518
279711860	ENSG00000211575	1013763	MIR760	microRNA 760	100126348	1	n/a	n/a	8.52e-01	1.518
279791685	ENSG00000225771	0	RP4-537K17.2	RP4-537K17.2	0	1	n/a	n/a	1.06e+00	1.518
1094961	ENSG00000140939	8888	NOL3	nucleolar protein 3 (apoptosis repressor with CARD domain)	8996	16	n/a	n/a	1.16e+00	1.517
279658393	ENSG00000199675	0	snoU2-30	Small nucleolar RNA U2-30	0	11	n/a	n/a	4.95e-01	1.517
1099363	ENSG00000168610	6734	STAT3	signal transducer and activator of transcription 3 (acute-phase response factor)	6774	17	n/a	n/a	9.73e-01	1.517
1093188	ENSG00000130513	9377	GDF15	growth differentiation factor 15	9518	19	n/a	n/a	4.76e-01	1.517
279661284	ENSG00000200528	0	U6	U6 spliceosomal RNA	0	8	n/a	n/a	5.81e-01	1.516
279747456	ENSG00000218265	0	RP11-501I19.4	RP11-501I19.4	0	6	n/a	n/a	8.68e-01	1.516
279657427	ENSG00000199377	26574	RNU5F-1	RNA, U5F small nuclear 1	26828	1	n/a	n/a	2.21e+00	1.516
1093486	ENSG00000132383	6085	RPA1	replication protein A1, 70kDa	6117	17	n/a	n/a	1.19e+00	1.516
280083575	ENSG00000255252	0	RP1-65P5.3	RP1-65P5.3	0	11	n/a	n/a	1.54e+00	1.515
1100904	ENSG00000175745	6983	NR2F1	nuclear receptor subfamily 2, group F, member 1	7025	5	n/a	n/a	4.76e-01	1.515
1092981	ENSG00000128805	37318	ARHGAP22	Rho GTPase activating protein 22	58504	10	n/a	n/a	8.71e-01	1.515
1103446	ENSG00000188002	0	RP11-43F13.1	RP11-43F13.1	0	5	n/a	n/a	1.02e+00	1.515
279847193	ENSG00000230728	0	RP11-240D10.4	RP11-240D10.4	0	1	n/a	n/a	5.81e-01	1.515
1089463	ENSG00000101850	4904	GPR143	G protein-coupled receptor 143	4935	X	n/a	n/a	4.76e-01	1.514
1087337	ENSG00000028137	7090	TNFRSF1B	tumor necrosis factor receptor superfamily, member 1B	7133	1	n/a	n/a	9.03e-01	1.514
279751813	ENSG00000221077	0	AL117190.1	AL117190.1	0	14	n/a	n/a	8.02e-01	1.514
1098589	ENSG00000165617	30820	DACT1	dapper, antagonist of beta-catenin, homolog 1 (Xenopus laevis)	51339	14	n/a	n/a	4.91e-01	1.514
280045784	ENSG00000252197	0	AC091047.1	AC091047.1	0	8	n/a	n/a	4.88e-01	1.514
1095319	ENSG00000143409	35082	FAM63A	family with sequence similarity 63, member A	55793	1	n/a	n/a	4.77e-01	1.513
1099425	ENSG00000168884	54994	TNIP2	TNFAIP3 interacting protein 2	79155	4	n/a	n/a	9.67e-01	1.513
280044237	ENSG00000251972	0	U6	U6 spliceosomal RNA	0	21	n/a	n/a	8.02e-01	1.513
279951259	ENSG00000240756	0	AL132988.2	AL132988.2	0	14	n/a	n/a	4.83e-01	1.513
1095088	ENSG00000141665	83640	FBXO15	F-box protein 15	201456	18	n/a	n/a	1.22e+00	1.513
279760091	ENSG00000222482	0	AC005071.1	AC005071.1	0	7	n/a	n/a	4.78e-01	1.513
1088592	ENSG00000087077	7162	TRIP6	thyroid hormone receptor interactor 6	7205	7	n/a	n/a	8.13e-01	1.512
1103429	ENSG00000187942	125831	LDLRAD2	low density lipoprotein receptor class A domain containing 2	401944	1	n/a	n/a	8.50e-01	1.512
280040979	ENSG00000251596	0	HADHAP1	hydroxyacyl-CoA dehydrogenase/3-ketoacyl-CoA thiolase/enoyl-CoA hydratase (trifunctional protein), alpha subunit pseudogene 1	0	4	n/a	n/a	8.81e-01	1.511
1100810	ENSG00000175215	9961	CTDSP2	CTD (carboxy-terminal domain, RNA polymerase II, polypeptide A) small phosphatase 2	10106	12	n/a	n/a	4.77e-01	1.511
279908451	ENSG00000236215	0	RP11-262H14.10	RP11-262H14.10	0	9	n/a	n/a	8.95e-01	1.511
1091174	ENSG00000114353	2754	GNAI2	guanine nucleotide binding protein (G protein), alpha inhibiting activity polypeptide 2	2771	3	n/a	n/a	1.12e+00	1.510
279719884	ENSG00000213197	0	AC012066.1	AC012066.1	0	2	n/a	n/a	4.76e-01	1.510
279936177	ENSG00000238906	0	snoU13	Small nucleolar RNA U13	0	7	n/a	n/a	1.01e+00	1.510
1088250	ENSG00000077238	3541	IL4R	interleukin 4 receptor	3566	16	n/a	n/a	4.77e-01	1.510
1101547	ENSG00000179218	807	CALR	calreticulin	811	19	n/a	n/a	1.27e+00	1.510
279708672	ENSG00000207627	0	MIR581	microRNA 581	0	5	n/a	n/a	1.27e+00	1.509
1090888	ENSG00000112039	2163	FANCE	Fanconi anemia, complementation group E	2178	6	n/a	n/a	4.76e-01	1.509
1102799	ENSG00000185269	80583	NOTUM	notum pectinacetylesterase homolog (Drosophila)	147111	17	n/a	n/a	8.54e-01	1.509
1091674	ENSG00000118094	11021	TREH	trehalase (brush-border membrane glycoprotein)	11181	11	n/a	n/a	9.51e-01	1.509
279955384	ENSG00000241282	0	CTC-451A6.1	CTC-451A6.1	0	19	n/a	n/a	1.12e+00	1.509
279936247	ENSG00000238917	0	SNORD10	small nucleolar RNA, C/D box 10	0	17	n/a	n/a	9.92e-01	1.509
280048780	ENSG00000252632	0	AC010326.1	AC010326.1	0	19	n/a	n/a	4.76e-01	1.509
1093651	ENSG00000133256	5126	PDE6B	phosphodiesterase 6B, cGMP-specific, rod, beta	5158	4	n/a	n/a	4.76e-01	1.508
1101856	ENSG00000181045	94191	SLC26A11	solute carrier family 26, member 11	284129	17	n/a	n/a	8.56e-01	1.508
279716487	ENSG00000212367	0	U3	Small nucleolar RNA U3	0	18	n/a	n/a	1.02e+00	1.508
1093915	ENSG00000135063	9277	FAM189A2	family with sequence similarity 189, member A2	9413	9	n/a	n/a	4.77e-01	1.508
1105605	ENSG00000205927	10069	OLIG2	oligodendrocyte lineage transcription factor 2	10215	21	n/a	n/a	4.81e-01	1.508
1095598	ENSG00000145220	34935	LYAR	Ly1 antibody reactive homolog (mouse)	55646	4	n/a	n/a	1.68e+00	1.508
280090364	ENSG00000255807	0	PTP4A1P2	protein tyrosine phosphatase type IVA, member 1 pseudogene 2	0	12	n/a	n/a	4.75e-01	1.508
1093367	ENSG00000131477	10120	RAMP2	receptor (G protein-coupled) activity modifying protein 2	10266	17	n/a	n/a	4.75e-01	1.508
1106572	ENSG00000221995	9096	TIAF1	TGFB1-induced anti-apoptotic factor 1	9220	17	n/a	n/a	8.57e-01	1.508
1088906	ENSG00000095383	34646	TBC1D2	TBC1 domain family, member 2	55357	9	n/a	n/a	1.81e+00	1.508
1090411	ENSG00000108370	8710	RGS9	regulator of G-protein signaling 9	8787	17	n/a	n/a	4.76e-01	1.507
280099046	ENSG00000256843	0	RP11-467L13.4	RP11-467L13.4	0	12	n/a	n/a	9.31e-01	1.507
1095230	ENSG00000143001	83514	TMEM61	transmembrane protein 61	199964	1	n/a	n/a	4.75e-01	1.507
280009511	ENSG00000249098	0	RP11-39E3.4	RP11-39E3.4	0	3	n/a	n/a	8.19e-01	1.506
1096197	ENSG00000149929	8414	HIRIP3	HIRA interacting protein 3	8479	16	n/a	n/a	1.19e+00	1.506
1097235	ENSG00000159023	2020	EPB41	erythrocyte membrane protein band 4.1 (elliptocytosis 1, RH-linked)	2035	1	n/a	n/a	8.15e-01	1.505
279706488	ENSG00000207235	0	Y_RNA	Y RNA	0	17	n/a	n/a	8.02e-01	1.505
1087724	ENSG00000063046	1960	EIF4B	eukaryotic translation initiation factor 4B	1975	12	n/a	n/a	4.75e-01	1.505
1088245	ENSG00000077150	4760	NFKB2	nuclear factor of kappa light polypeptide gene enhancer in B-cells 2 (p49/p100)	4791	10	n/a	n/a	8.32e-01	1.505
1099881	ENSG00000170873	9644	MTSS1	metastasis suppressor 1	9788	8	n/a	n/a	4.75e-01	1.505
280034369	ENSG00000251111	0	RP11-148K14.3	RP11-148K14.3	0	4	n/a	n/a	1.89e+00	1.504
1105875	ENSG00000213578	149585	CPLX3	complexin 3	594855	15	n/a	n/a	9.41e-01	1.504
1099580	ENSG00000169554	9695	ZEB2	zinc finger E-box binding homeobox 2	9839	2	n/a	n/a	1.46e+00	1.503
1098006	ENSG00000163565	3408	IFI16	interferon, gamma-inducible protein 16	3428	1	n/a	n/a	8.95e-01	1.503
1097020	ENSG00000157216	23401	SSBP3	single stranded DNA binding protein 3	23648	1	n/a	n/a	9.56e-01	1.502
279840144	ENSG00000230113	0	AC091177.1	AC091177.1	0	17	n/a	n/a	1.15e+00	1.502
1091073	ENSG00000113369	36834	ARRDC3	arrestin domain containing 3	57561	5	n/a	n/a	4.83e-01	1.501
1090955	ENSG00000112378	40698	PERP	PERP, TP53 apoptosis effector	64065	6	n/a	n/a	1.05e+00	1.501
279717383	ENSG00000212579	0	SNORA40	Small nucleolar RNA SNORA40	0	6	n/a	n/a	5.81e-01	1.500
279665526	ENSG00000201772	0	SNORA5C	small nucleolar RNA, H/ACA box 5C	0	7	n/a	n/a	1.51e+00	1.500
279520315	ENSG00000182873	0	RP11-181G12.2	RP11-181G12.2	0	1	n/a	n/a	1.02e+00	1.500
1104771	ENSG00000198844	22655	ARHGEF15	Rho guanine nucleotide exchange factor (GEF) 15	22899	17	n/a	n/a	4.76e-01	1.500
279818419	ENSG00000228153	0	RP11-23I7.1	RP11-23I7.1	0	1	n/a	n/a	8.50e-01	1.499
1092660	ENSG00000125898	57784	FAM110A	family with sequence similarity 110, member A	83541	20	n/a	n/a	4.83e-01	1.499
1100174	ENSG00000172037	3888	LAMB2	laminin, beta 2 (laminin S)	3913	3	n/a	n/a	8.49e-01	1.499
1092780	ENSG00000126903	8220	SLC10A3	solute carrier family 10 (sodium/bile acid cotransporter family), member 3	8273	X	n/a	n/a	9.35e-01	1.499
280123552	ENSG00000258900	0	HNRPCP	heterogeneous nuclear ribonucleoprotein C pseudogene	0	14	n/a	n/a	1.67e+00	1.499
1097612	ENSG00000161958	2241	FGF11	fibroblast growth factor 11	2256	17	n/a	n/a	4.81e-01	1.499
1088803	ENSG00000091409	3630	ITGA6	integrin, alpha 6	3655	2	n/a	n/a	4.77e-01	1.499
1096169	ENSG00000149633	59605	KIAA1755	KIAA1755	85449	20	n/a	n/a	4.77e-01	1.497
1088117	ENSG00000073792	10497	IGF2BP2	insulin-like growth factor 2 mRNA binding protein 2	10644	3	n/a	n/a	8.60e-01	1.497
1096843	ENSG00000155792	41371	DEPTOR	DEP domain containing MTOR-interacting protein	64798	8	n/a	n/a	1.18e+00	1.497
1089232	ENSG00000100599	55693	RIN3	Ras and Rab interactor 3	79890	14	n/a	n/a	1.15e+00	1.497
1089860	ENSG00000104833	10235	TUBB4A	tubulin, beta 4A class IVa	10382	19	n/a	n/a	4.82e-01	1.496
1097150	ENSG00000158315	34222	RHBDL2	rhomboid, veinlet-like 2 (Drosophila)	54933	1	n/a	n/a	4.76e-01	1.496
1098232	ENSG00000164176	9940	EDIL3	EGF-like repeats and discoidin I-like domains 3	10085	5	n/a	n/a	8.20e-01	1.496
1099554	ENSG00000169413	6007	RNASE6	ribonuclease, RNase A family, k6	6039	14	n/a	n/a	4.77e-01	1.495
280046582	ENSG00000252311	0	U1	U1 spliceosomal RNA	0	16	n/a	n/a	1.28e+00	1.495
1101536	ENSG00000179144	81729	GIMAP7	GTPase, IMAP family member 7	168537	7	n/a	n/a	4.76e-01	1.494
1088907	ENSG00000095397	25610	DFNB31	deafness, autosomal recessive 31	25861	9	n/a	n/a	8.30e-01	1.494
1093835	ENSG00000134569	4013	LRP4	low density lipoprotein receptor-related protein 4	4038	11	n/a	n/a	4.77e-01	1.493
279706019	ENSG00000207159	1013511	SNORD116-22	small nucleolar RNA, C/D box 116-22	100033433	15	n/a	n/a	4.76e-01	1.493
279988923	ENSG00000244953	0	RP11-613D13.8	RP11-613D13.8	0	11	n/a	n/a	4.76e-01	1.493
279967931	ENSG00000242620	0	AC091167.4	AC091167.4	0	15	n/a	n/a	8.52e-01	1.493
1100988	ENSG00000176194	1141	CIDEA	cell death-inducing DFFA-like effector a	1149	18	n/a	n/a	8.50e-01	1.492
1092923	ENSG00000128335	23533	APOL2	apolipoprotein L, 2	23780	22	n/a	n/a	8.54e-01	1.492
1093032	ENSG00000129244	479	ATP1B2	ATPase, Na+/K+ transporting, beta 2 polypeptide	482	17	n/a	n/a	4.78e-01	1.492
1087593	ENSG00000054179	949	ENTPD2	ectonucleoside triphosphate diphosphohydrolase 2	954	9	n/a	n/a	4.76e-01	1.492
279754592	ENSG00000221553	0	AC004924.1	AC004924.1	0	11	n/a	n/a	8.02e-01	1.492
1089448	ENSG00000101695	34230	RNF125	ring finger protein 125	54941	18	n/a	n/a	1.19e+00	1.491
1094088	ENSG00000135924	3280	DNAJB2	DnaJ (Hsp40) homolog, subfamily B, member 2	3300	2	n/a	n/a	9.31e-01	1.491
1088709	ENSG00000089250	4811	NOS1	nitric oxide synthase 1 (neuronal)	4842	12	n/a	n/a	1.16e+00	1.491
1097517	ENSG00000160999	0	SH2B2	SH2B adaptor protein 2	0	7	n/a	n/a	1.51e+00	1.491
1091616	ENSG00000117480	2151	FAAH	fatty acid amide hydrolase	2166	1	n/a	n/a	9.47e-01	1.491
280074114	ENSG00000254673	0	RP11-598P20.5	Uncharacterized protein	0	8	n/a	n/a	4.76e-01	1.490
280051713	ENSG00000253054	0	RNU7-77P	RNA, U7 small nuclear 77 pseudogene	0	10	n/a	n/a	5.81e-01	1.490
279927382	ENSG00000237875	0	RP5-1174J21.1	RP5-1174J21.1	0	X	n/a	n/a	5.81e-01	1.490
279822914	ENSG00000228551	0	SNRPGP9	small nuclear ribonucleoprotein polypeptide G pseudogene 9	0	2	n/a	n/a	5.80e-01	1.490
1088276	ENSG00000077942	2177	FBLN1	fibulin 1	2192	22	n/a	n/a	9.82e-01	1.490
279715752	ENSG00000212172	0	U1	U1 spliceosomal RNA	0	12	n/a	n/a	9.88e-01	1.489
280024181	ENSG00000250284	0	CTB-1I21.1	CTB-1I21.1	0	5	n/a	n/a	4.76e-01	1.489
279905092	ENSG00000235903	0	CPB2-AS1	CPB2 antisense RNA 1 (non-protein coding)	0	13	n/a	n/a	1.25e+00	1.489
1093569	ENSG00000132792	35539	CTNNBL1	catenin, beta like 1	56259	20	n/a	n/a	1.51e+00	1.489
279890644	ENSG00000234577	0	RP3-398G3.3	RP3-398G3.3	0	6	n/a	n/a	8.29e-01	1.489
1094903	ENSG00000140497	9921	SCAMP2	secretory carrier membrane protein 2	10066	15	n/a	n/a	8.95e-01	1.488
279748992	ENSG00000219392	0	RP1-265C24.5	RP1-265C24.5	0	6	n/a	n/a	1.76e+00	1.488
279673965	ENSG00000203914	0	HSP90B3P	heat shock protein 90kDa beta (Grp94), member 3, pseudogene	0	1	n/a	n/a	1.24e+00	1.487
280117541	ENSG00000258555	0	KB-1896H10.1	Uncharacterized protein	0	22	n/a	n/a	1.02e+00	1.487
279664616	ENSG00000201529	0	Y_RNA	Y RNA	0	14	n/a	n/a	1.43e+00	1.486
1100005	ENSG00000171368	10918	TPPP	tubulin polymerization promoting protein	11076	5	n/a	n/a	4.82e-01	1.486
279971512	ENSG00000243051	0	AL121714.1	AL121714.1	0	1	n/a	n/a	1.43e+00	1.486
279785221	ENSG00000225216	0	AC007362.3	AC007362.3	0	2	n/a	n/a	1.14e+00	1.486
1096429	ENSG00000152137	26101	HSPB8	heat shock 22kDa protein 8	26353	12	n/a	n/a	4.76e-01	1.486
1093962	ENSG00000135324	76598	MRAP2	melanocortin 2 receptor accessory protein 2	112609	6	n/a	n/a	1.19e+00	1.486
279886385	ENSG00000234198	0	AC092431.1	AC092431.1	0	2	n/a	n/a	4.77e-01	1.485
279711997	ENSG00000211591	1023341	MIR762	microRNA 762	100313837	16	n/a	n/a	1.01e+00	1.485
1091887	ENSG00000119950	4575	MXI1	MAX interactor 1	4601	10	n/a	n/a	4.76e-01	1.485
1096111	ENSG00000149257	867	SERPINH1	serpin peptidase inhibitor, clade H (heat shock protein 47), member 1, (collagen binding protein 1)	871	11	n/a	n/a	4.76e-01	1.485
279897099	ENSG00000235119	0	RP11-9M16.2	RP11-9M16.2	0	9	n/a	n/a	1.15e+00	1.484
1104497	ENSG00000198075	26978	SULT1C4	sulfotransferase family, cytosolic, 1C, member 4	27233	2	n/a	n/a	4.76e-01	1.484
1097407	ENSG00000160271	5868	RALGDS	ral guanine nucleotide dissociation stimulator	5900	9	n/a	n/a	8.79e-01	1.484
279706740	ENSG00000207279	1013513	SNORD116-24	small nucleolar RNA, C/D box 116-24	100033435	15	n/a	n/a	8.01e-01	1.484
1100490	ENSG00000173511	7380	VEGFB	vascular endothelial growth factor B	7423	11	n/a	n/a	8.30e-01	1.484
1101600	ENSG00000179593	244	ALOX15B	arachidonate 15-lipoxygenase, type B	247	17	n/a	n/a	4.77e-01	1.483
1099090	ENSG00000167601	555	AXL	AXL receptor tyrosine kinase	558	19	n/a	n/a	4.80e-01	1.483
1092794	ENSG00000127084	59782	FGD3	FYVE, RhoGEF and PH domain containing 3	89846	9	n/a	n/a	4.77e-01	1.483
1102854	ENSG00000185522	90344	C11orf35	chromosome 11 open reading frame 35	256329	11	n/a	n/a	8.13e-01	1.483
1093841	ENSG00000134594	9228	RAB33A	RAB33A, member RAS oncogene family	9363	X	n/a	n/a	8.75e-01	1.483
279855793	ENSG00000231501	0	MTND4LP1	MT-ND4L pseudogene 1	0	X	n/a	n/a	4.87e-01	1.483
1107837	ENSG00000231389	3095	HLA-DPA1	major histocompatibility complex, class II, DP alpha 1	3113	6	n/a	n/a	1.02e+00	1.483
279938032	ENSG00000239203	0	AC093484.4	AC093484.4	0	17	n/a	n/a	4.77e-01	1.483
1090568	ENSG00000109501	7423	WFS1	Wolfram syndrome 1 (wolframin)	7466	4	n/a	n/a	1.98e+00	1.482
1097367	ENSG00000160111	26896	CPAMD8	C3 and PZP-like, alpha-2-macroglobulin domain containing 8	27151	19	n/a	n/a	4.76e-01	1.482
279707433	ENSG00000207399	0	U6	U6 spliceosomal RNA	0	8	n/a	n/a	1.20e+00	1.481
1088151	ENSG00000074800	2008	ENO1	enolase 1, (alpha)	2023	1	n/a	n/a	9.70e-01	1.481
280106988	ENSG00000257607	0	RP11-449P15.1	RP11-449P15.1	0	7	n/a	n/a	4.76e-01	1.481
279812266	ENSG00000227560	0	RP11-139K1.2	RP11-139K1.2	0	10	n/a	n/a	9.67e-01	1.481
1097438	ENSG00000160447	29674	PKN3	protein kinase N3	29941	9	n/a	n/a	1.08e+00	1.481
1097217	ENSG00000158825	973	CDA	cytidine deaminase	978	1	n/a	n/a	4.79e-01	1.481
1087052	ENSG00000007516	8859	BAIAP3	BAI1-associated protein 3	8938	16	n/a	n/a	9.73e-01	1.481
279658141	ENSG00000199593	1013326	SNORD114-14	small nucleolar RNA, C/D box 114-14	767592	14	n/a	n/a	5.80e-01	1.481
280071382	ENSG00000254481	0	PTP4A2P2	protein tyrosine phosphatase type IVA, member 2 pseudogene 2	0	11	n/a	n/a	9.30e-01	1.481
1100215	ENSG00000172232	563	AZU1	azurocidin 1	566	19	n/a	n/a	4.76e-01	1.480
279760175	ENSG00000222503	0	Y_RNA	Y RNA	0	10	n/a	n/a	1.81e+00	1.480
1087703	ENSG00000061656	6636	SPAG4	sperm associated antigen 4	6676	20	n/a	n/a	4.83e-01	1.479
279947180	ENSG00000240282	0	AC019159.1	AC019159.1	0	2	n/a	n/a	5.80e-01	1.479
280043957	ENSG00000251932	1013558	SNORD116-28	small nucleolar RNA, C/D box 116-28	100033820	15	n/a	n/a	8.01e-01	1.479
279982254	ENSG00000244137	0	RP11-99J16__A.2	RP11-99J16__A.2	0	1	n/a	n/a	4.77e-01	1.479
1088520	ENSG00000085117	3707	CD82	CD82 molecule	3732	11	n/a	n/a	8.52e-01	1.478
1087218	ENSG00000014914	10745	MTMR11	myotubularin related protein 11	10903	1	n/a	n/a	8.53e-01	1.478
279776235	ENSG00000224407	0	RP5-956O18.3	RP5-956O18.3	0	1	n/a	n/a	1.11e+00	1.478
279974216	ENSG00000243339	0	AC083822.2	AC083822.2	0	3	n/a	n/a	1.21e+00	1.478
1101044	ENSG00000176463	27975	SLCO3A1	solute carrier organic anion transporter family, member 3A1	28232	15	n/a	n/a	9.47e-01	1.477
1101911	ENSG00000181458	34365	TMEM45A	transmembrane protein 45A	55076	3	n/a	n/a	1.13e+00	1.477
1089069	ENSG00000100100	76689	PIK3IP1	phosphoinositide-3-kinase interacting protein 1	113791	22	n/a	n/a	8.53e-01	1.477
280133165	ENSG00000259451	0	RP11-561C5.6	RP11-561C5.6	0	15	n/a	n/a	4.77e-01	1.477
279585954	ENSG00000188459	0	WASF4P	WAS protein family, member 4, pseudogene	0	X	n/a	n/a	4.76e-01	1.477
1093206	ENSG00000130592	4021	LSP1	lymphocyte-specific protein 1	4046	11	n/a	n/a	1.76e+00	1.476
1094905	ENSG00000140506	55551	LMAN1L	lectin, mannose-binding, 1 like	79748	15	n/a	n/a	9.38e-01	1.476
1096610	ENSG00000153714	94852	C9orf150	chromosome 9 open reading frame 150	286343	9	n/a	n/a	1.78e+00	1.476
1092218	ENSG00000122786	796	CALD1	caldesmon 1	800	7	n/a	n/a	8.43e-01	1.475
1093037	ENSG00000129277	6316	CCL4	chemokine (C-C motif) ligand 4	6351	17	n/a	n/a	1.20e+00	1.475
1087793	ENSG00000065308	9553	TRAM2	translocation associated membrane protein 2	9697	6	n/a	n/a	9.68e-01	1.475
1086922	ENSG00000004799	5134	PDK4	pyruvate dehydrogenase kinase, isozyme 4	5166	7	n/a	n/a	4.76e-01	1.475
1105049	ENSG00000204219	6880	TCEA3	transcription elongation factor A (SII), 3	6920	1	n/a	n/a	9.50e-01	1.475
1094187	ENSG00000136436	10095	CALCOCO2	calcium binding and coiled-coil domain 2	10241	17	n/a	n/a	4.76e-01	1.475
279899195	ENSG00000235323	0	COTL1P2	coactosin-like 1 (Dictyostelium) pseudogene 2	0	17	n/a	n/a	1.01e+00	1.474
279660920	ENSG00000200413	1013338	SNORD114-26	small nucleolar RNA, C/D box 114-26	767606	14	n/a	n/a	8.01e-01	1.474
279887636	ENSG00000234317	0	AC108724.1	AC108724.1	0	3	n/a	n/a	4.77e-01	1.474
1093622	ENSG00000133104	22866	SPG20	spastic paraplegia 20 (Troyer syndrome)	23111	13	n/a	n/a	8.26e-01	1.474
1105002	ENSG00000204060	0	FOXO6	forkhead box O6	0	1	n/a	n/a	4.83e-01	1.473
1097697	ENSG00000162490	119528	C1orf187	chromosome 1 open reading frame 187	374946	1	n/a	n/a	4.94e-01	1.473
279955272	ENSG00000241268	0	AC105921.3	AC105921.3	0	2	n/a	n/a	8.01e-01	1.473
280040407	ENSG00000251562	119806	MALAT1	metastasis associated lung adenocarcinoma transcript 1 (non-protein coding)	378938	11	n/a	n/a	4.94e-01	1.473
1090892	ENSG00000112077	5973	RHAG	Rh-associated glycoprotein	6005	6	n/a	n/a	8.00e-01	1.473
279788290	ENSG00000225487	0	RP11-403P14.1	RP11-403P14.1	0	1	n/a	n/a	1.02e+00	1.473
1092958	ENSG00000128610	123486	FEZF1	FEZ family zinc finger 1	389549	7	n/a	n/a	4.76e-01	1.473
1091415	ENSG00000116016	2019	EPAS1	endothelial PAS domain protein 1	2034	2	n/a	n/a	4.81e-01	1.472
1108508	ENSG00000235865	0	C9orf31	chromosome 9 open reading frame 31	0	9	n/a	n/a	9.38e-01	1.472
1095857	ENSG00000147144	59841	CCDC120	coiled-coil domain containing 120	90060	X	n/a	n/a	4.76e-01	1.471
1101115	ENSG00000176890	7255	TYMS	thymidylate synthetase	7298	18	n/a	n/a	1.00e+00	1.471
279719483	ENSG00000213135	0	AC015815.6	AC015815.6	0	17	n/a	n/a	8.52e-01	1.471
1093263	ENSG00000130821	6499	SLC6A8	solute carrier family 6 (neurotransmitter transporter, creatine), member 8	6535	X	n/a	n/a	1.03e+00	1.471
280047044	ENSG00000252378	0	AC004851.1	AC004851.1	0	7	n/a	n/a	8.00e-01	1.471
1102088	ENSG00000182362	33352	YBEY	ybeY metallopeptidase (putative)	54059	21	n/a	n/a	9.11e-01	1.470
279928251	ENSG00000237949	0	RP11-456A18.1	RP11-456A18.1	0	10	n/a	n/a	4.91e-01	1.470
1089838	ENSG00000104728	9495	ARHGEF10	Rho guanine nucleotide exchange factor (GEF) 10	9639	8	n/a	n/a	8.14e-01	1.470
279935709	ENSG00000238832	0	snoU109	Small nucleolar RNA U109	0	7	n/a	n/a	1.50e+00	1.470
280066424	ENSG00000254126	0	AC108868.4	AC108868.4	0	2	n/a	n/a	4.77e-01	1.470
1093626	ENSG00000133110	10484	POSTN	periostin, osteoblast specific factor	10631	13	n/a	n/a	4.78e-01	1.470
279877722	ENSG00000233416	0	AC012065.5	AC012065.5	0	2	n/a	n/a	8.81e-01	1.470
1090330	ENSG00000107731	85557	UNC5B	unc-5 homolog B (C. elegans)	219699	10	n/a	n/a	9.26e-01	1.469
279704507	ENSG00000206897	0	SNORA9	Small nucleolar RNA SNORA9	0	12	n/a	n/a	5.80e-01	1.469
1097015	ENSG00000157191	34996	NECAP2	NECAP endocytosis associated 2	55707	1	n/a	n/a	4.77e-01	1.469
1108530	ENSG00000235953	0	AL353805.1	AL353805.1	0	9	n/a	n/a	1.30e+00	1.468
280049186	ENSG00000252690	166006	SCARNA15	small Cajal body-specific RNA 15	677778	15	n/a	n/a	9.36e-01	1.468
1095204	ENSG00000142694	34483	FAM176B	family with sequence similarity 176, member B	55194	1	n/a	n/a	9.70e-01	1.467
1090974	ENSG00000112561	7896	TFEB	transcription factor EB	7942	6	n/a	n/a	8.26e-01	1.467
1105063	ENSG00000204257	3090	HLA-DMA	major histocompatibility complex, class II, DM alpha	3108	6	n/a	n/a	1.42e+00	1.467
279982804	ENSG00000244209	0	RP11-323N12.2	RP11-323N12.2	0	17	n/a	n/a	1.16e+00	1.467
1107513	ENSG00000229164	0	TRAC	T cell receptor alpha constant	0	14	n/a	n/a	1.00e+00	1.465
1095357	ENSG00000143554	10842	SLC27A3	solute carrier family 27 (fatty acid transporter), member 3	11000	1	n/a	n/a	4.75e-01	1.465
1096807	ENSG00000155366	386	RHOC	ras homolog gene family, member C	389	1	n/a	n/a	4.77e-01	1.464
1093842	ENSG00000134595	6618	SOX3	SRY (sex determining region Y)-box 3	6658	X	n/a	n/a	9.07e-01	1.464
280110957	ENSG00000258010	0	RP11-210M15.1	RP11-210M15.1	0	15	n/a	n/a	4.82e-01	1.464
279937304	ENSG00000239088	0	RNU7-10P	RNA, U7 small nuclear 10 pseudogene	0	3	n/a	n/a	8.00e-01	1.464
279725262	ENSG00000213877	0	CFL1P7	cofilin 1 (non-muscle) pseudogene 7	0	3	n/a	n/a	4.84e-01	1.464
1094026	ENSG00000135604	8607	STX11	syntaxin 11	8676	6	n/a	n/a	8.50e-01	1.464
280059519	ENSG00000253645	0	CTD-2544N14.3	CTD-2544N14.3	0	8	n/a	n/a	8.32e-01	1.464
1089440	ENSG00000101608	10480	MYL12A	myosin, light chain 12A, regulatory, non-sarcomeric	10627	18	n/a	n/a	4.84e-01	1.464
280115704	ENSG00000258451	0	RP11-903H12.3	RP11-903H12.3	0	14	n/a	n/a	8.47e-01	1.463
1092729	ENSG00000126464	36752	PRR12	proline rich 12	57479	19	n/a	n/a	4.76e-01	1.463
1095954	ENSG00000147872	157124067	PLIN2	perilipin 2	100509484	9	n/a	n/a	8.52e-01	1.463
1088272	ENSG00000077782	2245	FGFR1	fibroblast growth factor receptor 1	2260	8	n/a	n/a	8.12e-01	1.463
1103434	ENSG00000187955	7330	COL14A1	collagen, type XIV, alpha 1	7373	8	n/a	n/a	1.22e+00	1.463
280086939	ENSG00000255489	0	CTC-830E23.1	CTC-830E23.1	0	11	n/a	n/a	1.35e+00	1.463
1087467	ENSG00000043355	7503	ZIC2	Zic family member 2	7546	13	n/a	n/a	8.84e-01	1.463
1093030	ENSG00000129226	963	CD68	CD68 molecule	968	17	n/a	n/a	8.95e-01	1.463
1091425	ENSG00000116096	6657	SPR	sepiapterin reductase (7,8-dihydrobiopterin:NADP+ oxidoreductase)	6697	2	n/a	n/a	1.31e+00	1.463
1092469	ENSG00000124615	4311	MOCS1	molybdenum cofactor synthesis 1	4337	6	n/a	n/a	4.76e-01	1.463
1095981	ENSG00000148175	2025	STOM	stomatin	2040	9	n/a	n/a	4.83e-01	1.463
279661207	ENSG00000200503	1013520	SNORD115-5	small nucleolar RNA, C/D box 115-5	100033442	15	n/a	n/a	4.95e-01	1.462
1096832	ENSG00000155660	9457	PDIA4	protein disulfide isomerase family A, member 4	9601	7	n/a	n/a	1.51e+00	1.462
280074572	ENSG00000254693	0	RP11-58K22.5	RP11-58K22.5	0	11	n/a	n/a	1.02e+00	1.462
1100587	ENSG00000174004	119583	LRRC33	leucine rich repeat containing 33	375387	3	n/a	n/a	1.34e+00	1.462
279810529	ENSG00000227401	0	RPL37P1	ribosomal protein L37 pseudogene 1	0	20	n/a	n/a	4.84e-01	1.462
1088868	ENSG00000092964	1796	DPYSL2	dihydropyrimidinase-like 2	1808	8	n/a	n/a	4.75e-01	1.461
1087087	ENSG00000008513	6446	ST3GAL1	ST3 beta-galactoside alpha-2,3-sialyltransferase 1	6482	8	n/a	n/a	9.67e-01	1.461
279965905	ENSG00000242398	0	AC018628.2	AC018628.2	0	17	n/a	n/a	9.53e-01	1.461
279667577	ENSG00000202363	0	SNORA62	Small nucleolar RNA SNORA62/SNORA6 family	0	3	n/a	n/a	1.75e+00	1.461
1087980	ENSG00000070366	23048	SMG6	smg-6 homolog, nonsense mediated mRNA decay factor (C. elegans)	23293	17	n/a	n/a	1.29e+00	1.461
279841139	ENSG00000230199	0	RP11-331N16.1	RP11-331N16.1	0	1	n/a	n/a	5.80e-01	1.461
279490694	ENSG00000178803	152920	C22orf45	chromosome 22 open reading frame 45	646023	22	n/a	n/a	1.81e+00	1.460
280089811	ENSG00000255749	0	RP11-134N1.3	RP11-134N1.3	0	12	n/a	n/a	4.76e-01	1.460
1100210	ENSG00000172201	3380	ID4	inhibitor of DNA binding 4, dominant negative helix-loop-helix protein	3400	6	n/a	n/a	1.13e+00	1.459
1089549	ENSG00000102362	60766	SYTL4	synaptotagmin-like 4	94121	X	n/a	n/a	2.02e+00	1.459
1098697	ENSG00000166016	25590	ABTB2	ankyrin repeat and BTB (POZ) domain containing 2	25841	11	n/a	n/a	4.77e-01	1.459
280081153	ENSG00000255108	0	AP006621.8	AP006621.8	0	11	n/a	n/a	2.13e+00	1.459
1097006	ENSG00000157110	10872	RBPMS	RNA binding protein with multiple splicing	11030	8	n/a	n/a	9.28e-01	1.459
279999048	ENSG00000248233	0	AL513122.1	AL513122.1	0	9	n/a	n/a	8.16e-01	1.459
1089963	ENSG00000105323	10941	HNRNPUL1	heterogeneous nuclear ribonucleoprotein U-like 1	11100	19	n/a	n/a	1.05e+00	1.458
1092044	ENSG00000121104	57260	FAM117A	family with sequence similarity 117, member A	81558	17	n/a	n/a	9.57e-01	1.458
1092860	ENSG00000127804	54906	METTL16	methyltransferase like 16	79066	17	n/a	n/a	9.36e-01	1.458
280125409	ENSG00000259001	0	RPPH1	RPPH1	0	14	n/a	n/a	4.91e-01	1.458
1096744	ENSG00000154767	7465	XPC	xeroderma pigmentosum, complementation group C	7508	3	n/a	n/a	1.33e+00	1.458
1097458	ENSG00000160683	640	CXCR5	chemokine (C-X-C motif) receptor 5	643	11	n/a	n/a	4.76e-01	1.457
1108156	ENSG00000233389	0	AC005071.3	Uncharacterized protein	0	7	n/a	n/a	1.24e+00	1.457
279716578	ENSG00000212384	1013304	SNORD113-2	small nucleolar RNA, C/D box 113-2	767562	14	n/a	n/a	8.00e-01	1.457
1097228	ENSG00000158887	4333	MPZ	myelin protein zero	4359	1	n/a	n/a	8.79e-01	1.457
280081608	ENSG00000255138	0	RP11-113D6.8	RP11-113D6.8	0	11	n/a	n/a	4.76e-01	1.456
1106777	ENSG00000224389	717	C4B	complement component 4B (Chido blood group)	721	6	n/a	n/a	9.40e-01	1.456
279770640	ENSG00000224002	0	AC090099.2	AC090099.2	0	11	n/a	n/a	4.76e-01	1.455
1090037	ENSG00000105640	6110	RPL18A	ribosomal protein L18a	6142	19	n/a	n/a	4.78e-01	1.455
1090577	ENSG00000109610	6609	SOD3	superoxide dismutase 3, extracellular	6649	4	n/a	n/a	4.79e-01	1.455
279618422	ENSG00000197146	0	AL133458.1	AL133458.1	0	6	n/a	n/a	9.41e-01	1.455
279994468	ENSG00000247061	0	AC005696.2	AC005696.2	0	17	n/a	n/a	9.73e-01	1.455
1103449	ENSG00000188011	94467	C2orf85	chromosome 2 open reading frame 85	285093	2	n/a	n/a	4.83e-01	1.455
279716865	ENSG00000212452	0	SNORD69	small nucleolar RNA, C/D box 69	0	3	n/a	n/a	4.76e-01	1.454
1093494	ENSG00000132429	40841	POPDC3	popeye domain containing 3	64208	6	n/a	n/a	9.80e-01	1.454
1097023	ENSG00000157227	4297	MMP14	matrix metallopeptidase 14 (membrane-inserted)	4323	14	n/a	n/a	4.83e-01	1.454
280010210	ENSG00000249159	0	RP11-480D4.2	RP11-480D4.2	0	5	n/a	n/a	2.25e+00	1.454
1096158	ENSG00000149564	59988	ESAM	endothelial cell adhesion molecule	90952	11	n/a	n/a	4.77e-01	1.454
1095565	ENSG00000144868	41843	TMEM108	transmembrane protein 108	66000	3	n/a	n/a	4.75e-01	1.454
279937514	ENSG00000239122	0	U2	U2 spliceosomal RNA	0	3	n/a	n/a	1.19e+00	1.454
1104431	ENSG00000197905	6962	TEAD4	TEA domain family member 4	7004	12	n/a	n/a	9.17e-01	1.454
1092964	ENSG00000128652	3212	HOXD3	homeobox D3	3232	2	n/a	n/a	4.76e-01	1.453
1094446	ENSG00000137767	37286	SQRDL	sulfide quinone reductase-like (yeast)	58472	15	n/a	n/a	4.77e-01	1.453
279705116	ENSG00000207003	0	U6	U6 spliceosomal RNA	0	19	n/a	n/a	8.00e-01	1.453
279765700	ENSG00000223573	90384	PLAC2	placenta-specific 2 (non-protein coding)	257000	19	n/a	n/a	8.74e-01	1.453
279489256	ENSG00000178550	0	AC010170.1	AC010170.1	0	3	n/a	n/a	4.85e-01	1.452
1097390	ENSG00000160207	10919	HSF2BP	heat shock transcription factor 2 binding protein	11077	21	n/a	n/a	2.10e+00	1.452
1100457	ENSG00000173327	4271	MAP3K11	mitogen-activated protein kinase kinase kinase 11	4296	11	n/a	n/a	1.13e+00	1.451
1101587	ENSG00000179477	239	ALOX12B	arachidonate 12-lipoxygenase, 12R type	242	17	n/a	n/a	8.75e-01	1.451
1105121	ENSG00000204389	3283	HSPA1A	heat shock 70kDa protein 1A	3303	6	n/a	n/a	4.75e-01	1.450
279859597	ENSG00000231840	0	AC073342.12	AC073342.12	0	7	n/a	n/a	9.17e-01	1.450
1103138	ENSG00000186635	78290	ARAP1	ArfGAP with RhoGAP domain, ankyrin repeat and PH domain 1	116985	11	n/a	n/a	1.74e+00	1.450
1106652	ENSG00000223609	3028	HBD	hemoglobin, delta	3045	11	n/a	n/a	4.77e-01	1.449
1089784	ENSG00000104324	10257	PGCP	Plasma glutamate carboxypeptidase	10404	8	n/a	n/a	4.76e-01	1.449
279802273	ENSG00000226696	0	AC008746.11	AC008746.11	0	19	n/a	n/a	4.79e-01	1.448
1094991	ENSG00000141086	1495	CTRL	chymotrypsin-like	1506	16	n/a	n/a	1.16e+00	1.448
1087691	ENSG00000060656	9931	PTPRU	protein tyrosine phosphatase, receptor type, U	10076	1	n/a	n/a	4.82e-01	1.448
1092429	ENSG00000124440	40945	HIF3A	hypoxia inducible factor 3, alpha subunit	64344	19	n/a	n/a	4.77e-01	1.448
279959744	ENSG00000241765	0	RP11-159A18.1	RP11-159A18.1	0	12	n/a	n/a	7.99e-01	1.448
1100804	ENSG00000175197	1637	DDIT3	DNA-damage-inducible transcript 3	1649	12	n/a	n/a	1.07e+00	1.448
279660031	ENSG00000200170	0	Y_RNA	Y RNA	0	10	n/a	n/a	7.99e-01	1.447
279835529	ENSG00000229696	0	KARSP1	lysyl-tRNA synthetase pseudogene 1	0	13	n/a	n/a	8.22e-01	1.447
279969868	ENSG00000242861	0	RP11-285F7.2	RP11-285F7.2	0	1	n/a	n/a	4.86e-01	1.447
1088087	ENSG00000072952	10188	MRVI1	murine retrovirus integration site 1 homolog	10335	11	n/a	n/a	4.82e-01	1.447
1099327	ENSG00000168453	35095	HR	hairless homolog (mouse)	55806	8	n/a	n/a	9.15e-01	1.447
279928161	ENSG00000237943	0	RP11-5N23.2	RP11-5N23.2	0	10	n/a	n/a	4.78e-01	1.446
1089896	ENSG00000104953	55619	TLE6	transducin-like enhancer of split 6 (E(sp1) homolog, Drosophila)	79816	19	n/a	n/a	4.75e-01	1.446
1101142	ENSG00000176978	29685	DPP7	dipeptidyl-peptidase 7	29952	9	n/a	n/a	9.38e-01	1.446
1098942	ENSG00000166947	2023	EPB42	erythrocyte membrane protein band 4.2	2038	15	n/a	n/a	8.22e-01	1.445
1099555	ENSG00000169418	4850	NPR1	natriuretic peptide receptor A/guanylate cyclase A (atrionatriuretic peptide receptor A)	4881	1	n/a	n/a	9.31e-01	1.445
1089894	ENSG00000104946	55538	TBC1D17	TBC1 domain family, member 17	79735	19	n/a	n/a	9.98e-01	1.445
279765100	ENSG00000223537	0	RP5-919F19.5	RP5-919F19.5	0	6	n/a	n/a	8.98e-01	1.445
1088002	ENSG00000070759	10273	TESK2	testis-specific kinase 2	10420	1	n/a	n/a	1.10e+00	1.445
279710163	ENSG00000207945	1013241	MIR658	microRNA 658	724028	22	n/a	n/a	1.30e+00	1.445
1087776	ENSG00000064932	22660	SBNO2	strawberry notch homolog 2 (Drosophila)	22904	19	n/a	n/a	9.06e-01	1.445
1097854	ENSG00000163050	36276	ADCK3	aarF domain containing kinase 3	56997	1	n/a	n/a	4.76e-01	1.445
280051146	ENSG00000252973	0	U6	U6 spliceosomal RNA	0	19	n/a	n/a	4.76e-01	1.444
1096186	ENSG00000149782	5299	PLCB3	phospholipase C, beta 3 (phosphatidylinositol-specific)	5331	11	n/a	n/a	4.76e-01	1.444
1095703	ENSG00000145936	3754	KCNMB1	potassium large conductance calcium-activated channel, subfamily M, beta member 1	3779	5	n/a	n/a	4.76e-01	1.444
1098117	ENSG00000163884	28735	KLF15	Kruppel-like factor 15	28999	3	n/a	n/a	4.76e-01	1.444
1088042	ENSG00000071967	55703	CYBRD1	cytochrome b reductase 1	79901	2	n/a	n/a	4.80e-01	1.444
279744176	ENSG00000216089	0	AC105316.1	AC105316.1	0	4	n/a	n/a	7.99e-01	1.444
279935904	ENSG00000238862	0	SNORD19B	small nucleolar RNA, C/D box 19B	0	3	n/a	n/a	1.82e+00	1.444
1102314	ENSG00000183337	34169	BCOR	BCL6 corepressor	54880	X	n/a	n/a	1.01e+00	1.444
1100913	ENSG00000175785	80426	PRIMA1	proline rich membrane anchor 1	145270	14	n/a	n/a	4.79e-01	1.443
1103737	ENSG00000189134	85871	NKAPL	NFKB activating protein-like	222698	6	n/a	n/a	4.76e-01	1.443
280111788	ENSG00000258092	0	RP4-816N1.7	RP4-816N1.7	0	12	n/a	n/a	1.51e+00	1.443
279941521	ENSG00000239621	0	AL590396.1	AL590396.1	0	1	n/a	n/a	5.80e-01	1.443
1088258	ENSG00000077380	1769	DYNC1I2	dynein, cytoplasmic 1, intermediate chain 2	1781	2	n/a	n/a	1.13e+00	1.443
1101165	ENSG00000177103	36726	DSCAML1	Down syndrome cell adhesion molecule like 1	57453	11	n/a	n/a	1.52e+00	1.442
279873369	ENSG00000233028	0	RP4-725G10.4	RP4-725G10.4	0	7	n/a	n/a	4.76e-01	1.442
1101909	ENSG00000181449	6617	SOX2	SRY (sex determining region Y)-box 2	6657	3	n/a	n/a	8.19e-01	1.442
1096808	ENSG00000155367	109203	PPM1J	protein phosphatase, Mg2+/Mn2+ dependent, 1J	333926	1	n/a	n/a	4.77e-01	1.442
1096431	ENSG00000152154	79440	TMEM178	transmembrane protein 178	130733	2	n/a	n/a	1.02e+00	1.441
1100823	ENSG00000175287	90186	PHYHD1	phytanoyl-CoA dioxygenase domain containing 1	254295	9	n/a	n/a	4.75e-01	1.441
1095309	ENSG00000143375	36803	CGN	cingulin	57530	1	n/a	n/a	1.32e+00	1.441
1092655	ENSG00000125878	6899	TCF15	transcription factor 15 (basic helix-loop-helix)	6939	20	n/a	n/a	1.17e+00	1.441
1100645	ENSG00000174348	79218	PODN	podocan	127435	1	n/a	n/a	1.03e+00	1.440
1092255	ENSG00000123143	5553	PKN1	protein kinase N1	5585	19	n/a	n/a	1.00e+00	1.440
279956873	ENSG00000241462	0	RP11-579O24.1	RP11-579O24.1	0	17	n/a	n/a	5.80e-01	1.440
279898323	ENSG00000235231	0	AP000351.10	AP000351.10	0	22	n/a	n/a	1.15e+00	1.440
279942189	ENSG00000239687	0	AL360268.1	AL360268.1	0	9	n/a	n/a	5.80e-01	1.440
1093181	ENSG00000130475	22904	FCHO1	FCH domain only 1	23149	19	n/a	n/a	4.77e-01	1.439
1092214	ENSG00000122756	1262	CNTFR	ciliary neurotrophic factor receptor	1271	9	n/a	n/a	1.21e+00	1.439
1106230	ENSG00000214999	0	AC129492.6	AC129492.6	0	17	n/a	n/a	8.25e-01	1.439
279725210	ENSG00000213866	0	YBX1P10	Y box binding protein 1 pseudogene 10	0	9	n/a	n/a	4.82e-01	1.439
1105460	ENSG00000205403	3406	CFI	complement factor I	3426	4	n/a	n/a	8.19e-01	1.439
1091968	ENSG00000120594	59088	PLXDC2	plexin domain containing 2	84898	10	n/a	n/a	1.04e+00	1.439
279945859	ENSG00000240155	0	AC114498.2	AC114498.2	0	1	n/a	n/a	4.91e-01	1.438
279748917	ENSG00000219329	0	RP11-397G5.2	RP11-397G5.2	0	6	n/a	n/a	9.33e-01	1.438
280077660	ENSG00000254911	0	SCARNA9	small Cajal body-specific RNA 9	0	11	n/a	n/a	4.94e-01	1.437
280129123	ENSG00000259220	0	RP11-702L15.2	Uncharacterized protein	0	15	n/a	n/a	4.79e-01	1.437
1091788	ENSG00000119321	23062	FKBP15	FK506 binding protein 15, 133kDa	23307	9	n/a	n/a	9.83e-01	1.437
280086539	ENSG00000255457	0	RP11-436P7.1	RP11-436P7.1	0	8	n/a	n/a	4.87e-01	1.436
1088229	ENSG00000076706	4137	MCAM	melanoma cell adhesion molecule	4162	11	n/a	n/a	4.77e-01	1.436
1105626	ENSG00000206053	59980	HN1L	hematological and neurological expressed 1-like	90861	16	n/a	n/a	1.20e+00	1.436
1102542	ENSG00000184258	1032	CDR1	cerebellar degeneration-related protein 1, 34kDa	1038	X	n/a	n/a	4.87e-01	1.436
1090430	ENSG00000108469	9264	RECQL5	RecQ protein-like 5	9400	17	n/a	n/a	1.46e+00	1.436
279972149	ENSG00000243132	0	AL590396.7	AL590396.7	0	1	n/a	n/a	5.79e-01	1.436
279942867	ENSG00000239777	0	AC091189.1	AC091189.1	0	8	n/a	n/a	7.99e-01	1.436
1104762	ENSG00000198835	36441	GJC2	gap junction protein, gamma 2, 47kDa	57165	1	n/a	n/a	4.90e-01	1.436
1089614	ENSG00000102934	30572	PLLP	plasmolipin	51090	16	n/a	n/a	4.91e-01	1.435
1097338	ENSG00000159840	7745	ZYX	zyxin	7791	7	n/a	n/a	4.79e-01	1.435
1093656	ENSG00000133315	28728	MACROD1	MACRO domain containing 1	28992	11	n/a	n/a	4.81e-01	1.435
279704983	ENSG00000206979	0	SNORD61	small nucleolar RNA, C/D box 61	0	X	n/a	n/a	7.98e-01	1.434
1099255	ENSG00000168140	77642	VASN	vasorin	114990	16	n/a	n/a	9.70e-01	1.434
279822031	ENSG00000228466	0	RP5-1189B24.4	RP5-1189B24.4	0	X	n/a	n/a	4.85e-01	1.433
1093129	ENSG00000130175	5557	PRKCSH	protein kinase C substrate 80K-H	5589	19	n/a	n/a	1.15e+00	1.433
1091400	ENSG00000115935	7413	WIPF1	WAS/WASL interacting protein family, member 1	7456	2	n/a	n/a	4.76e-01	1.433
1106008	ENSG00000214182	0	PTMAP5	prothymosin, alpha pseudogene 5	0	13	n/a	n/a	4.76e-01	1.433
280062977	ENSG00000253877	0	RP11-946L20.2	RP11-946L20.2	0	8	n/a	n/a	5.79e-01	1.433
279759503	ENSG00000222334	0	AC008598.1	AC008598.1	0	8	n/a	n/a	5.79e-01	1.433
280076317	ENSG00000254815	0	RP11-496I9.1	RP11-496I9.1	0	11	n/a	n/a	4.77e-01	1.433
1091834	ENSG00000119669	40840	IRF2BPL	interferon regulatory factor 2 binding protein-like	64207	14	n/a	n/a	4.77e-01	1.432
279816322	ENSG00000227945	0	RP11-103C16.2	RP11-103C16.2	0	6	n/a	n/a	8.78e-01	1.432
1087903	ENSG00000068078	2246	FGFR3	fibroblast growth factor receptor 3	2261	4	n/a	n/a	4.85e-01	1.432
1091692	ENSG00000118257	8751	NRP2	neuropilin 2	8828	2	n/a	n/a	1.16e+00	1.432
1088011	ENSG00000070886	2031	EPHA8	EPH receptor A8	2046	1	n/a	n/a	4.82e-01	1.432
1090919	ENSG00000112214	9320	FHL5	four and a half LIM domains 5	9457	6	n/a	n/a	4.76e-01	1.432
1102761	ENSG00000185122	3277	HSF1	heat shock transcription factor 1	3297	8	n/a	n/a	8.38e-01	1.431
279840592	ENSG00000230155	0	RP3-477O4.14	RP3-477O4.14	0	20	n/a	n/a	1.38e+00	1.431
1097375	ENSG00000160179	9475	ABCG1	ATP-binding cassette, sub-family G (WHITE), member 1	9619	21	n/a	n/a	9.47e-01	1.431
1091532	ENSG00000116863	34225	ADPRHL2	ADP-ribosylhydrolase like 2	54936	1	n/a	n/a	9.71e-01	1.431
279817910	ENSG00000228107	0	AP000692.9	AP000692.9	0	21	n/a	n/a	8.28e-01	1.431
1089462	ENSG00000101849	6867	TBL1X	transducin (beta)-like 1X-linked	6907	X	n/a	n/a	8.31e-01	1.431
1091169	ENSG00000114315	3260	HES1	hairy and enhancer of split 1, (Drosophila)	3280	3	n/a	n/a	4.82e-01	1.431
279786596	ENSG00000225331	0	AP001055.6	AP001055.6	0	21	n/a	n/a	9.97e-01	1.430
280088762	ENSG00000255642	0	RP11-415I12.6	RP11-415I12.6	0	12	n/a	n/a	4.82e-01	1.429
1102838	ENSG00000185453	119523	C19orf68	chromosome 19 open reading frame 68	374920	19	n/a	n/a	8.52e-01	1.429
279721149	ENSG00000213355	0	CNN2P8	calponin 2 pseudogene 8	0	2	n/a	n/a	8.45e-01	1.429
279667402	ENSG00000202318	0	Y_RNA	Y RNA	0	12	n/a	n/a	5.79e-01	1.429
279979111	ENSG00000243790	0	AC100827.1	AC100827.1	0	15	n/a	n/a	5.79e-01	1.429
1092439	ENSG00000124490	7137	CRISP2	cysteine-rich secretory protein 2	7180	6	n/a	n/a	4.77e-01	1.429
279706614	ENSG00000207259	1013509	SNORD116-20	small nucleolar RNA, C/D box 116-20	100033431	15	n/a	n/a	7.98e-01	1.429
279703282	ENSG00000206688	1013508	SNORD116-18	small nucleolar RNA, C/D box 116-18	100033430	15	n/a	n/a	7.98e-01	1.429
1094085	ENSG00000135916	57300	ITM2C	integral membrane protein 2C	81618	2	n/a	n/a	8.61e-01	1.429
1095156	ENSG00000142347	4516	MYO1F	myosin IF	4542	19	n/a	n/a	1.24e+00	1.428
1092018	ENSG00000120913	40869	PDLIM2	PDZ and LIM domain 2 (mystique)	64236	8	n/a	n/a	8.95e-01	1.428
280078548	ENSG00000254969	0	RP11-939C17.2	RP11-939C17.2	0	11	n/a	n/a	4.82e-01	1.428
1106071	ENSG00000214402	125696	LCNL1	lipocalin-like 1	401562	9	n/a	n/a	4.77e-01	1.427
1092460	ENSG00000124587	5158	PEX6	peroxisomal biogenesis factor 6	5190	6	n/a	n/a	8.23e-01	1.427
1088102	ENSG00000073417	5119	PDE8A	phosphodiesterase 8A	5151	15	n/a	n/a	4.77e-01	1.427
1087535	ENSG00000049540	1991	ELN	elastin	2006	7	n/a	n/a	4.86e-01	1.427
1089770	ENSG00000104213	5125	PDGFRL	platelet-derived growth factor receptor-like	5157	8	n/a	n/a	4.81e-01	1.427
1106465	ENSG00000218891	81568	ZNF579	zinc finger protein 579	163033	19	n/a	n/a	9.18e-01	1.427
1087817	ENSG00000065675	5556	PRKCQ	protein kinase C, theta	5588	10	n/a	n/a	1.12e+00	1.427
279874416	ENSG00000233125	0	ACTBP12	actin, beta pseudogene 12	0	1	n/a	n/a	4.76e-01	1.426
280047268	ENSG00000252412	0	Y_RNA	Y RNA	0	22	n/a	n/a	4.76e-01	1.426
1098788	ENSG00000166348	81453	USP54	ubiquitin specific peptidase 54	159195	10	n/a	n/a	4.83e-01	1.426
1106472	ENSG00000219410	0	AC125494.1	Uncharacterized protein	0	12	n/a	n/a	4.76e-01	1.426
280042970	ENSG00000251790	166027	SCARNA16	small Cajal body-specific RNA 16	677781	17	n/a	n/a	4.75e-01	1.426
1094362	ENSG00000137273	2279	FOXF2	forkhead box F2	2295	6	n/a	n/a	4.75e-01	1.426
280086453	ENSG00000255449	0	RP11-91P24.6	RP11-91P24.6	0	11	n/a	n/a	8.44e-01	1.426
1097066	ENSG00000157601	4573	MX1	myxovirus (influenza virus) resistance 1, interferon-inducible protein p78 (mouse)	4599	21	n/a	n/a	4.75e-01	1.426
279719534	ENSG00000213144	0	RP11-64B16.2	RP11-64B16.2	0	12	n/a	n/a	8.99e-01	1.426
279661956	ENSG00000200729	26516	SNORD79	small nucleolar RNA, C/D box 79	26770	1	n/a	n/a	2.12e+00	1.426
279715689	ENSG00000212158	0	SNORD66	small nucleolar RNA, C/D box 66	0	3	n/a	n/a	7.98e-01	1.425
1095114	ENSG00000141959	5179	PFKL	phosphofructokinase, liver	5211	21	n/a	n/a	8.86e-01	1.425
1096854	ENSG00000155886	25520	SLC24A2	solute carrier family 24 (sodium/potassium/calcium exchanger), member 2	25769	9	n/a	n/a	4.79e-01	1.425
1096857	ENSG00000155897	111	ADCY8	adenylate cyclase 8 (brain)	114	8	n/a	n/a	9.60e-01	1.425
280126340	ENSG00000259059	0	RP11-103F13.3	RP11-103F13.3	0	14	n/a	n/a	4.75e-01	1.425
1103907	ENSG00000196361	1980	ELAVL3	ELAV (embryonic lethal, abnormal vision, Drosophila)-like 3 (Hu antigen C)	1995	19	n/a	n/a	4.78e-01	1.425
1095215	ENSG00000142798	3319	HSPG2	heparan sulfate proteoglycan 2	3339	1	n/a	n/a	4.77e-01	1.424
1104158	ENSG00000197061	8306	HIST1H4C	histone cluster 1, H4c	8364	6	n/a	n/a	4.76e-01	1.424
1101604	ENSG00000179604	23334	CDC42EP4	CDC42 effector protein (Rho GTPase binding) 4	23580	17	n/a	n/a	4.76e-01	1.424
279980201	ENSG00000243923	0	AL449305.1	AL449305.1	0	9	n/a	n/a	4.76e-01	1.423
1102767	ENSG00000185149	4856	NPY2R	neuropeptide Y receptor Y2	4887	4	n/a	n/a	1.30e+00	1.423
279778116	ENSG00000224578	0	AC084058.1	AC084058.1	0	16	n/a	n/a	9.47e-01	1.423
279662306	ENSG00000200831	0	SNORD36B	small nucleolar RNA, C/D box 36B	0	9	n/a	n/a	7.97e-01	1.423
280129872	ENSG00000259262	0	RP11-154B12.2	RP11-154B12.2	0	15	n/a	n/a	4.75e-01	1.423
1089312	ENSG00000101049	9965	SGK2	serum/glucocorticoid regulated kinase 2	10110	20	n/a	n/a	4.77e-01	1.423
1102184	ENSG00000182796	133322	AC023055.2	AC023055.2	440104	12	n/a	n/a	4.81e-01	1.423
1103866	ENSG00000196235	6789	SUPT5H	suppressor of Ty 5 homolog (S. cerevisiae)	6829	19	n/a	n/a	8.68e-01	1.423
1088055	ENSG00000072163	34968	LIMS2	LIM and senescent cell antigen-like domains 2	55679	2	n/a	n/a	4.79e-01	1.423
1096018	ENSG00000148400	4820	NOTCH1	notch 1	4851	9	n/a	n/a	8.54e-01	1.423
279851274	ENSG00000231120	0	BTF3P10	basic transcription factor 3 pseudogene 10	0	6	n/a	n/a	8.57e-01	1.423
1087271	ENSG00000021300	37287	PLEKHB1	pleckstrin homology domain containing, family B (evectins) member 1	58473	11	n/a	n/a	4.87e-01	1.423
1087477	ENSG00000044574	3289	HSPA5	heat shock 70kDa protein 5 (glucose-regulated protein, 78kDa)	3309	9	n/a	n/a	9.38e-01	1.422
1091475	ENSG00000116525	34512	TRIM62	tripartite motif containing 62	55223	1	n/a	n/a	1.83e+00	1.421
1102608	ENSG00000184508	119493	HDDC3	HD domain containing 3	374659	15	n/a	n/a	1.01e+00	1.421
1088234	ENSG00000076924	36228	XAB2	XPA binding protein 2	56949	19	n/a	n/a	8.68e-01	1.421
1098703	ENSG00000166046	90277	TCP11L2	t-complex 11 (mouse)-like 2	255394	12	n/a	n/a	9.74e-01	1.421
279793557	ENSG00000225924	0	RP1-111D6.2	RP1-111D6.2	0	6	n/a	n/a	1.02e+00	1.421
279937353	ENSG00000239096	0	snoU13	Small nucleolar RNA U13	0	3	n/a	n/a	7.97e-01	1.421
1099046	ENSG00000167397	54841	VKORC1	vitamin K epoxide reductase complex, subunit 1	79001	16	n/a	n/a	4.76e-01	1.421
1097068	ENSG00000157617	25715	C2CD2	C2 calcium-dependent domain containing 2	25966	21	n/a	n/a	1.36e+00	1.421
279744526	ENSG00000216195	1013767	MIR941-2	microRNA 941-2	100126352	20	n/a	n/a	1.14e+00	1.420
279661151	ENSG00000200486	1013526	SNORD115-11	small nucleolar RNA, C/D box 115-11	100033448	15	n/a	n/a	5.79e-01	1.420
279918463	ENSG00000237133	0	AC020594.5	AC020594.5	0	2	n/a	n/a	4.77e-01	1.420
279990004	ENSG00000245448	0	AC011474.1	AC011474.1	0	19	n/a	n/a	4.76e-01	1.420
1089746	ENSG00000103966	29835	EHD4	EH-domain containing 4	30844	15	n/a	n/a	8.29e-01	1.419
1094747	ENSG00000139433	30710	GLTP	glycolipid transfer protein	51228	12	n/a	n/a	4.82e-01	1.419
1103385	ENSG00000187775	8563	DNAH17	dynein, axonemal, heavy chain 17	8632	17	n/a	n/a	4.75e-01	1.419
279658806	ENSG00000199798	1013317	SNORD114-5	small nucleolar RNA, C/D box 114-5	767581	14	n/a	n/a	5.79e-01	1.419
279832585	ENSG00000229413	0	AC018638.1	AC018638.1	0	7	n/a	n/a	1.19e+00	1.419
1101451	ENSG00000178726	7014	THBD	thrombomodulin	7056	20	n/a	n/a	9.42e-01	1.419
280045889	ENSG00000252212	0	U2	U2 spliceosomal RNA	0	17	n/a	n/a	8.64e-01	1.419
279725065	ENSG00000213846	0	AC098614.2	AC098614.2	0	3	n/a	n/a	9.40e-01	1.419
1098320	ENSG00000164488	81707	DACT2	dapper, antagonist of beta-catenin, homolog 2 (Xenopus laevis)	168002	6	n/a	n/a	1.16e+00	1.419
1102485	ENSG00000184005	90352	ST6GALNAC3	ST6 (alpha-N-acetyl-neuraminyl-2,3-beta-galactosyl-1,3)-N-acetylgalactosaminide alpha-2,6-sialyltransferase 3	256435	1	n/a	n/a	9.69e-01	1.418
1087133	ENSG00000010626	10087	LRRC23	leucine rich repeat containing 23	10233	12	n/a	n/a	1.18e+00	1.418
279996157	ENSG00000247670	0	AL078611.1	AL078611.1	0	22	n/a	n/a	9.68e-01	1.418
1101273	ENSG00000177666	36382	PNPLA2	patatin-like phospholipase domain containing 2	57104	11	n/a	n/a	1.02e+00	1.418
1102871	ENSG00000185615	41289	PDIA2	protein disulfide isomerase family A, member 2	64714	16	n/a	n/a	4.83e-01	1.418
1092225	ENSG00000122863	9329	CHST3	carbohydrate (chondroitin 6) sulfotransferase 3	9469	10	n/a	n/a	8.66e-01	1.418
1092561	ENSG00000125457	36683	MIF4GD	MIF4G domain containing	57409	17	n/a	n/a	4.77e-01	1.418
279839760	ENSG00000230084	0	RP4-613B23.1	RP4-613B23.1	0	3	n/a	n/a	4.83e-01	1.418
280026738	ENSG00000250487	0	RP11-43D2.6	RP11-43D2.6	0	5	n/a	n/a	1.47e+00	1.418
1097582	ENSG00000161677	79106	JOSD2	Josephin domain containing 2	126119	19	n/a	n/a	1.19e+00	1.418
280047051	ENSG00000252379	0	U6	U6 spliceosomal RNA	0	18	n/a	n/a	5.79e-01	1.418
280041412	ENSG00000251621	0	AC009487.5	AC009487.5	0	2	n/a	n/a	4.94e-01	1.417
279747103	ENSG00000218014	0	RP11-263F15.1	RP11-263F15.1	0	6	n/a	n/a	4.84e-01	1.417
1095360	ENSG00000143570	26918	SLC39A1	solute carrier family 39 (zinc transporter), member 1	27173	1	n/a	n/a	4.77e-01	1.417
1088024	ENSG00000071242	6163	RPS6KA2	ribosomal protein S6 kinase, 90kDa, polypeptide 2	6196	6	n/a	n/a	1.02e+00	1.416
280003187	ENSG00000248560	0	CTB-14A14.2	CTB-14A14.2	0	5	n/a	n/a	1.49e+00	1.416
1100638	ENSG00000174307	23366	PHLDA3	pleckstrin homology-like domain, family A, member 3	23612	1	n/a	n/a	8.71e-01	1.416
279970938	ENSG00000242992	0	FTH1P4	ferritin, heavy polypeptide 1 pseudogene 4	0	3	n/a	n/a	1.16e+00	1.416
1087022	ENSG00000006747	59625	SCIN	scinderin	85477	7	n/a	n/a	4.76e-01	1.416
1099359	ENSG00000168589	57899	DYNLRB2	dynein, light chain, roadblock-type 2	83657	16	n/a	n/a	4.79e-01	1.416
1103069	ENSG00000186340	7016	THBS2	thrombospondin 2	7058	6	n/a	n/a	4.76e-01	1.416
280062075	ENSG00000253806	0	CTD-2292P10.2	CTD-2292P10.2	0	8	n/a	n/a	8.90e-01	1.416
1086964	ENSG00000005513	29803	SOX8	SRY (sex determining region Y)-box 8	30812	16	n/a	n/a	4.84e-01	1.416
279967076	ENSG00000242546	0	AC004932.2	AC004932.2	0	7	n/a	n/a	7.97e-01	1.415
1097131	ENSG00000158156	34402	XKR8	XK, Kell blood group complex subunit-related family, member 8	55113	1	n/a	n/a	1.03e+00	1.415
1087049	ENSG00000007384	40887	RHBDF1	rhomboid 5 homolog 1 (Drosophila)	64285	16	n/a	n/a	4.76e-01	1.415
279723829	ENSG00000213661	0	RP11-510I6.2	RP11-510I6.2	0	5	n/a	n/a	4.88e-01	1.415
1090078	ENSG00000105767	83493	CADM4	cell adhesion molecule 4	199731	19	n/a	n/a	1.16e+00	1.415
1096378	ENSG00000151726	2165	ACSL1	acyl-CoA synthetase long-chain family member 1	2180	4	n/a	n/a	9.37e-01	1.415
1093733	ENSG00000134030	9667	CTIF	CBP80/20-dependent translation initiation factor	9811	18	n/a	n/a	4.77e-01	1.414
280069643	ENSG00000254353	0	RP11-195E2.4	RP11-195E2.4	0	5	n/a	n/a	9.55e-01	1.414
279935324	ENSG00000238772	0	snoU13	Small nucleolar RNA U13	0	7	n/a	n/a	7.97e-01	1.414
1103538	ENSG00000188375	133313	H3F3C	H3 histone, family 3C	440093	12	n/a	n/a	9.34e-01	1.414
1087546	ENSG00000050165	26867	DKK3	dickkopf homolog 3 (Xenopus laevis)	27122	11	n/a	n/a	4.76e-01	1.414
1091881	ENSG00000119922	3413	IFIT2	interferon-induced protein with tetratricopeptide repeats 2	3433	10	n/a	n/a	4.80e-01	1.414
1094360	ENSG00000137269	34516	LRRC1	leucine rich repeat containing 1	55227	6	n/a	n/a	9.55e-01	1.414
279705438	ENSG00000207063	1013491	SNORD116-1	small nucleolar RNA, C/D box 116-1	100033413	15	n/a	n/a	4.85e-01	1.414
1090911	ENSG00000112182	37928	BACH2	BTB and CNC homology 1, basic leucine zipper transcription factor 2	60468	6	n/a	n/a	4.79e-01	1.414
1088977	ENSG00000099377	56071	HSD3B7	hydroxy-delta-5-steroid dehydrogenase, 3 beta- and steroid delta-isomerase 7	80270	16	n/a	n/a	9.76e-01	1.413
279819863	ENSG00000228288	157122557	RP11-480I12.3	RP11-480I12.3	100506696	1	n/a	n/a	4.75e-01	1.413
279616128	ENSG00000197047	0	Z73979.1	Z73979.1	0	22	n/a	n/a	4.77e-01	1.413
279944541	ENSG00000240004	0	AC003111.2	AC003111.2	0	19	n/a	n/a	1.81e+00	1.413
1100640	ENSG00000174326	81546	SLC16A11	solute carrier family 16, member 11 (monocarboxylic acid transporter 11)	162515	17	n/a	n/a	1.18e+00	1.413
1102633	ENSG00000184634	9824	MED12	mediator complex subunit 12	9968	X	n/a	n/a	1.47e+00	1.412
1088237	ENSG00000076984	5577	MAP2K7	mitogen-activated protein kinase kinase 7	5609	19	n/a	n/a	1.02e+00	1.412
279708637	ENSG00000207622	0	MIR619	microRNA 619	0	12	n/a	n/a	7.96e-01	1.412
279802530	ENSG00000226721	0	EEF1DP2	eukaryotic translation elongation factor 1 delta pseudogene 2	0	9	n/a	n/a	1.75e+00	1.412
1105796	ENSG00000213003	0	BTF3P12	basic transcription factor 3 pseudogene 12	0	8	n/a	n/a	4.81e-01	1.412
280032937	ENSG00000250982	0	RP11-159J3.1	RP11-159J3.1	0	16	n/a	n/a	1.17e+00	1.411
1093048	ENSG00000129422	36782	MTUS1	microtubule associated tumor suppressor 1	57509	8	n/a	n/a	4.82e-01	1.411
280116447	ENSG00000258486	5997	RN7SL1	RNA, 7SL, cytoplasmic 1	6029	14	n/a	n/a	4.95e-01	1.411
279994149	ENSG00000246892	0	AL034548.1	AL034548.1	0	20	n/a	n/a	4.83e-01	1.411
1097956	ENSG00000163431	25551	LMOD1	leiomodin 1 (smooth muscle)	25802	1	n/a	n/a	4.76e-01	1.410
280048087	ENSG00000252531	0	SNORA73	Small nucleolar RNA SNORA73 family	0	2	n/a	n/a	4.83e-01	1.410
279997312	ENSG00000248098	590	BCKDHA	branched chain keto acid dehydrogenase E1, alpha polypeptide	593	19	n/a	n/a	9.17e-01	1.410
1091590	ENSG00000117298	1877	ECE1	endothelin converting enzyme 1	1889	1	n/a	n/a	9.19e-01	1.410
1092455	ENSG00000124570	5237	SERPINB6	serpin peptidase inhibitor, clade B (ovalbumin), member 6	5269	6	n/a	n/a	4.79e-01	1.410
279915391	ENSG00000236854	0	AL121656.5	AL121656.5	0	2	n/a	n/a	7.96e-01	1.410
279665757	ENSG00000201822	0	RN5S149	RNA, 5S ribosomal 149	0	3	n/a	n/a	5.78e-01	1.410
1092611	ENSG00000125753	7365	VASP	vasodilator-stimulated phosphoprotein	7408	19	n/a	n/a	4.77e-01	1.410
279841871	ENSG00000230270	0	RP4-758J18.8	RP4-758J18.8	0	1	n/a	n/a	4.76e-01	1.409
279845958	ENSG00000230606	157121797	AC159540.1	AC159540.1	100506123	2	n/a	n/a	4.76e-01	1.409
279731840	ENSG00000214612	0	RPS19P1	ribosomal protein S19 pseudogene 1	0	20	n/a	n/a	4.85e-01	1.409
1091420	ENSG00000116035	25555	VAX2	ventral anterior homeobox 2	25806	2	n/a	n/a	4.77e-01	1.409
280128642	ENSG00000259192	0	AC109631.1	AC109631.1	0	15	n/a	n/a	1.20e+00	1.409
1090825	ENSG00000111676	1810	ATN1	atrophin 1	1822	12	n/a	n/a	4.76e-01	1.409
1098933	ENSG00000166923	26332	GREM1	gremlin 1	26585	15	n/a	n/a	4.83e-01	1.409
1091487	ENSG00000116661	25981	FBXO2	F-box protein 2	26232	1	n/a	n/a	4.85e-01	1.409
1101125	ENSG00000176912	149616	C18orf56	chromosome 18 open reading frame 56	494514	18	n/a	n/a	1.17e+00	1.408
1098234	ENSG00000164181	55795	ELOVL7	ELOVL fatty acid elongase 7	79993	5	n/a	n/a	4.78e-01	1.408
279956866	ENSG00000241461	0	AC135506.1	AC135506.1	0	3	n/a	n/a	1.15e+00	1.408
1102912	ENSG00000185761	109668	ADAMTSL5	ADAMTS-like 5	339366	19	n/a	n/a	1.11e+00	1.407
280016206	ENSG00000249685	0	RP11-360F5.3	RP11-360F5.3	0	4	n/a	n/a	4.76e-01	1.407
1095901	ENSG00000147454	30793	SLC25A37	solute carrier family 25, member 37	51312	8	n/a	n/a	4.77e-01	1.407
279667241	ENSG00000202270	1013324	SNORD114-12	small nucleolar RNA, C/D box 114-12	767590	14	n/a	n/a	7.96e-01	1.407
1096144	ENSG00000149499	90347	EML3	echinoderm microtubule associated protein like 3	256364	11	n/a	n/a	4.76e-01	1.407
1102118	ENSG00000182511	2227	FES	feline sarcoma oncogene	2242	15	n/a	n/a	8.63e-01	1.407
1088858	ENSG00000092621	25976	PHGDH	phosphoglycerate dehydrogenase	26227	1	n/a	n/a	4.77e-01	1.407
1088994	ENSG00000099797	9383	TECR	trans-2,3-enoyl-CoA reductase	9524	19	n/a	n/a	1.28e+00	1.406
279842324	ENSG00000230316	81209	RP11-560I19.4	RP11-560I19.4	154860	7	n/a	n/a	4.76e-01	1.406
1102941	ENSG00000185896	3891	LAMP1	lysosomal-associated membrane protein 1	3916	13	n/a	n/a	8.91e-01	1.406
279878780	ENSG00000233508	0	RP1-269M15.3	RP1-269M15.3	0	20	n/a	n/a	4.91e-01	1.406
279749894	ENSG00000219747	0	RP1-292B18.1	RP1-292B18.1	0	6	n/a	n/a	4.79e-01	1.405
1090645	ENSG00000110108	54913	TMEM109	transmembrane protein 109	79073	11	n/a	n/a	9.37e-01	1.405
1092743	ENSG00000126603	58860	GLIS2	GLIS family zinc finger 2	84662	16	n/a	n/a	4.75e-01	1.405
280041906	ENSG00000251660	0	AC007036.5	AC007036.5	0	7	n/a	n/a	4.82e-01	1.405
1099454	ENSG00000168994	85792	C6orf145	chromosome 6 open reading frame 145	221749	6	n/a	n/a	4.77e-01	1.405
1106484	ENSG00000220008	153016	LINGO3	leucine rich repeat and Ig domain containing 3	645191	19	n/a	n/a	1.04e+00	1.405
1099291	ENSG00000168297	34188	PXK	PX domain containing serine/threonine kinase	54899	3	n/a	n/a	4.77e-01	1.404
279956594	ENSG00000241409	0	AC064852.4	AC064852.4	0	2	n/a	n/a	4.87e-01	1.404
280009403	ENSG00000249093	0	AC135050.2	AC135050.2	0	16	n/a	n/a	9.44e-01	1.404
279935597	ENSG00000238815	0	snoU13	Small nucleolar RNA U13	0	17	n/a	n/a	5.78e-01	1.404
1094455	ENSG00000137809	22557	ITGA11	integrin, alpha 11	22801	15	n/a	n/a	4.84e-01	1.404
280078072	ENSG00000254943	0	RP11-664I21.6	Uncharacterized protein	0	11	n/a	n/a	4.79e-01	1.404
280042078	ENSG00000251675	0	CTC-458I2.2	CTC-458I2.2	0	5	n/a	n/a	1.83e+00	1.404
279709106	ENSG00000207721	0	MIR186	microRNA 186	0	1	n/a	n/a	7.96e-01	1.404
1103341	ENSG00000187624	125151	C17orf97	chromosome 17 open reading frame 97	400566	17	n/a	n/a	8.76e-01	1.404
279869091	ENSG00000232662	0	LDHBP1	lactate dehydrogenase B pseudogene 1	0	13	n/a	n/a	4.75e-01	1.404
1091666	ENSG00000117971	1135	CHRNB4	cholinergic receptor, nicotinic, beta 4	1143	15	n/a	n/a	4.79e-01	1.403
279936436	ENSG00000238946	0	snoU13	Small nucleolar RNA U13	0	17	n/a	n/a	5.78e-01	1.403
279800471	ENSG00000226525	0	RPS7P10	ribosomal protein S7 pseudogene 10	0	13	n/a	n/a	4.76e-01	1.403
279978818	ENSG00000243759	0	ST13P15	suppression of tumorigenicity 13 (colon carcinoma) (Hsp70 interacting protein) pseudogene 15	0	3	n/a	n/a	1.13e+00	1.403
279943035	ENSG00000239800	0	AC000029.2	AC000029.2	0	22	n/a	n/a	9.56e-01	1.403
1103987	ENSG00000196562	35245	SULF2	sulfatase 2	55959	20	n/a	n/a	1.16e+00	1.403
279800986	ENSG00000226580	0	RPL39P40	ribosomal protein L39 pseudogene 40	0	21	n/a	n/a	9.57e-01	1.402
279994320	ENSG00000246981	0	AL139044.1	AL139044.1	0	6	n/a	n/a	4.76e-01	1.402
279661760	ENSG00000200665	0	U6	U6 spliceosomal RNA	0	12	n/a	n/a	5.78e-01	1.402
279817539	ENSG00000228063	0	RP11-135J2.4	RP11-135J2.4	0	1	n/a	n/a	8.70e-01	1.402
1096314	ENSG00000151322	40700	NPAS3	neuronal PAS domain protein 3	64067	14	n/a	n/a	1.01e+00	1.402
279967677	ENSG00000242598	0	RP5-837I24.3	RP5-837I24.3	0	1	n/a	n/a	9.61e-01	1.401
280065489	ENSG00000254064	157123025	CTD-2530N21.4	CTD-2530N21.4	100507071	8	n/a	n/a	1.86e+00	1.401
279862600	ENSG00000232083	0	AC109327.1	AC109327.1	0	17	n/a	n/a	8.17e-01	1.401
280038638	ENSG00000251429	0	RP11-597D13.7	RP11-597D13.7	0	4	n/a	n/a	4.77e-01	1.401
279810851	ENSG00000227437	0	RP11-179H18.5	RP11-179H18.5	0	10	n/a	n/a	1.42e+00	1.401
279999660	ENSG00000248293	0	CTC-281M20.3	CTC-281M20.3	0	5	n/a	n/a	5.78e-01	1.401
279787474	ENSG00000225422	0	RBMS1P1	RNA binding motif, single stranded interacting protein 1 pseudogene 1	0	12	n/a	n/a	1.19e+00	1.400
279902228	ENSG00000235617	0	XXbac-B476C20.10	XXbac-B476C20.10	0	22	n/a	n/a	9.72e-01	1.400
279706642	ENSG00000207263	1013506	SNORD116-16	small nucleolar RNA, C/D box 116-16	100033428	15	n/a	n/a	7.96e-01	1.400
1091430	ENSG00000116128	604	BCL9	B-cell CLL/lymphoma 9	607	1	n/a	n/a	8.60e-01	1.400
1099220	ENSG00000168003	6484	SLC3A2	solute carrier family 3 (activators of dibasic and neutral amino acid transport), member 2	6520	11	n/a	n/a	1.02e+00	1.400
279851303	ENSG00000231123	0	SPATA20P1	spermatogenesis associated 20 pseudogene 1	0	21	n/a	n/a	4.76e-01	1.399
1105874	ENSG00000213563	128790	C8orf82	chromosome 8 open reading frame 82	414919	8	n/a	n/a	1.05e+00	1.399
1090030	ENSG00000105610	10514	KLF1	Kruppel-like factor 1 (erythroid)	10661	19	n/a	n/a	4.76e-01	1.399
1103246	ENSG00000187098	4261	MITF	microphthalmia-associated transcription factor	4286	3	n/a	n/a	4.77e-01	1.399
1087157	ENSG00000011304	5693	PTBP1	polypyrimidine tract binding protein 1	5725	19	n/a	n/a	4.77e-01	1.399
1097847	ENSG00000163017	69	ACTG2	actin, gamma 2, smooth muscle, enteric	72	2	n/a	n/a	4.91e-01	1.399
279657959	ENSG00000199537	1013552	SNORD115-40	small nucleolar RNA, C/D box 115-40	100033814	15	n/a	n/a	5.78e-01	1.399
279666926	ENSG00000202188	1013543	SNORD115-31	small nucleolar RNA, C/D box 115-31	100033805	15	n/a	n/a	5.78e-01	1.399
279710716	ENSG00000208033	0	MIR609	microRNA 609	0	10	n/a	n/a	5.77e-01	1.399
279933597	ENSG00000238491	0	snoU13	Small nucleolar RNA U13	0	3	n/a	n/a	5.78e-01	1.399
1099056	ENSG00000167470	59833	MIDN	midnolin	90007	19	n/a	n/a	8.89e-01	1.399
280086293	ENSG00000255439	0	RP11-196G11.1	Uncharacterized protein	0	16	n/a	n/a	4.76e-01	1.399
1091049	ENSG00000113212	35412	PCDHB7	protocadherin beta 7	56129	5	n/a	n/a	1.13e+00	1.399
280011316	ENSG00000249262	0	RP11-710E1.1	RP11-710E1.1	0	4	n/a	n/a	1.22e+00	1.399
280020553	ENSG00000249992	25656	TMEM158	transmembrane protein 158 (gene/pseudogene)	25907	3	n/a	n/a	9.20e-01	1.398
1102364	ENSG00000183570	33332	PCBP3	poly(rC) binding protein 3	54039	21	n/a	n/a	1.12e+00	1.398
1090554	ENSG00000109323	4101	MANBA	mannosidase, beta A, lysosomal	4126	4	n/a	n/a	1.28e+00	1.398
280049102	ENSG00000252678	59641	RPPH1	ribonuclease P RNA component H1	85495	14	n/a	n/a	4.95e-01	1.398
1096573	ENSG00000153234	4898	NR4A2	nuclear receptor subfamily 4, group A, member 2	4929	2	n/a	n/a	4.84e-01	1.398
279854596	ENSG00000231397	0	AC004941.5	AC004941.5	0	7	n/a	n/a	1.44e+00	1.398
280086705	ENSG00000255470	0	RP11-113D6.6	Uncharacterized protein	0	11	n/a	n/a	4.76e-01	1.398
280069904	ENSG00000254370	0	RP11-181B11.1	RP11-181B11.1	0	8	n/a	n/a	9.73e-01	1.398
1092487	ENSG00000124766	6619	SOX4	SRY (sex determining region Y)-box 4	6659	6	n/a	n/a	4.84e-01	1.397
280095885	ENSG00000256439	0	AC008731.1	AC008731.1	0	16	n/a	n/a	1.13e+00	1.397
1101176	ENSG00000177156	6848	TALDO1	transaldolase 1	6888	11	n/a	n/a	1.42e+00	1.397
1102932	ENSG00000185862	2109	EVI2B	ecotropic viral integration site 2B	2124	17	n/a	n/a	8.96e-01	1.397
1094941	ENSG00000140750	34403	ARHGAP17	Rho GTPase activating protein 17	55114	16	n/a	n/a	1.12e+00	1.397
1089713	ENSG00000103507	10149	BCKDK	branched chain ketoacid dehydrogenase kinase	10295	16	n/a	n/a	4.77e-01	1.397
1088212	ENSG00000076201	25679	PTPN23	protein tyrosine phosphatase, non-receptor type 23	25930	3	n/a	n/a	8.79e-01	1.396
1097691	ENSG00000162444	77765	RBP7	retinol binding protein 7, cellular	116362	1	n/a	n/a	4.85e-01	1.396
1098267	ENSG00000164300	90383	SERINC5	serine incorporator 5	256987	5	n/a	n/a	1.20e+00	1.396
279750281	ENSG00000220181	0	RP11-486M3.2	RP11-486M3.2	0	6	n/a	n/a	1.75e+00	1.396
1095125	ENSG00000142046	169768	TMEM91	transmembrane protein 91	641649	19	n/a	n/a	4.77e-01	1.396
1101851	ENSG00000181031	9360	RPH3AL	rabphilin 3A-like (without C2 domains)	9501	17	n/a	n/a	1.19e+00	1.396
279706278	ENSG00000207197	1013502	SNORD116-12	small nucleolar RNA, C/D box 116-12	100033424	15	n/a	n/a	7.95e-01	1.396
1090941	ENSG00000112306	6173	RPS12	ribosomal protein S12	6206	6	n/a	n/a	4.87e-01	1.395
280068578	ENSG00000254272	0	RP11-382J24.2	RP11-382J24.2	0	8	n/a	n/a	9.74e-01	1.395
1093355	ENSG00000131409	60677	LRRC4B	leucine rich repeat containing 4B	94030	19	n/a	n/a	4.77e-01	1.395
280134173	ENSG00000259510	0	RP11-138H8.5	RP11-138H8.5	0	15	n/a	n/a	4.87e-01	1.395
1099856	ENSG00000170776	11054	AKAP13	A kinase (PRKA) anchor protein 13	11214	15	n/a	n/a	1.12e+00	1.395
1095159	ENSG00000142409	79117	ZNF787	zinc finger protein 787	126208	19	n/a	n/a	1.17e+00	1.394
279900463	ENSG00000235450	0	RP11-142A5.1	RP11-142A5.1	0	7	n/a	n/a	4.76e-01	1.394
1096712	ENSG00000154493	78714	C10orf90	chromosome 10 open reading frame 90	118611	10	n/a	n/a	4.78e-01	1.394
1109089	ENSG00000243509	8696	TNFRSF6B	tumor necrosis factor receptor superfamily, member 6b, decoy	8771	20	n/a	n/a	4.76e-01	1.394
280095785	ENSG00000256427	0	RP11-118B22.4	RP11-118B22.4	0	12	n/a	n/a	4.78e-01	1.394
1102351	ENSG00000183508	34144	FAM46C	family with sequence similarity 46, member C	54855	1	n/a	n/a	4.76e-01	1.393
1090767	ENSG00000111266	56595	DUSP16	dual specificity phosphatase 16	80824	12	n/a	n/a	4.75e-01	1.393
279985404	ENSG00000244457	0	ENO1P1	enolase 1, (alpha) pseudogene 1	0	1	n/a	n/a	4.75e-01	1.393
279968030	ENSG00000242631	0	RP11-508N12.4	RP11-508N12.4	0	9	n/a	n/a	4.76e-01	1.393
1089114	ENSG00000100243	1715	CYB5R3	cytochrome b5 reductase 3	1727	22	n/a	n/a	1.24e+00	1.392
280000807	ENSG00000248367	0	CTB-129O4.1	CTB-129O4.1	0	5	n/a	n/a	4.82e-01	1.392
1092392	ENSG00000124216	6575	SNAI1	snail homolog 1 (Drosophila)	6615	20	n/a	n/a	1.18e+00	1.392
280012412	ENSG00000249347	0	RP11-747H12.4	RP11-747H12.4	0	4	n/a	n/a	4.77e-01	1.392
1095122	ENSG00000142002	59997	DPP9	dipeptidyl-peptidase 9	91039	19	n/a	n/a	1.24e+00	1.392
1094336	ENSG00000137161	10548	CNPY3	canopy 3 homolog (zebrafish)	10695	6	n/a	n/a	8.28e-01	1.392
279585111	ENSG00000188365	0	AC092171.2	AC092171.2	0	7	n/a	n/a	8.39e-01	1.392
279990320	ENSG00000245549	0	AL137798.2	AL137798.2	0	1	n/a	n/a	4.76e-01	1.392
279667997	ENSG00000202487	0	Y_RNA	Y RNA	0	10	n/a	n/a	7.95e-01	1.392
279752254	ENSG00000221159	0	AL356741.1	AL356741.1	0	10	n/a	n/a	7.95e-01	1.392
1087778	ENSG00000064961	10215	HMG20B	high mobility group 20B	10362	19	n/a	n/a	8.30e-01	1.391
1091719	ENSG00000118503	7085	TNFAIP3	tumor necrosis factor, alpha-induced protein 3	7128	6	n/a	n/a	8.44e-01	1.391
279822540	ENSG00000228510	0	RP11-339B21.8	RP11-339B21.8	0	9	n/a	n/a	2.06e+00	1.391
1090073	ENSG00000105732	41338	ZNF574	zinc finger protein 574	64763	19	n/a	n/a	4.80e-01	1.391
1098796	ENSG00000166387	8429	PPFIBP2	PTPRF interacting protein, binding protein 2 (liprin beta 2)	8495	11	n/a	n/a	9.70e-01	1.391
1091799	ENSG00000119403	25896	PHF19	PHD finger protein 19	26147	9	n/a	n/a	8.21e-01	1.390
1088235	ENSG00000076928	9015	ARHGEF1	Rho guanine nucleotide exchange factor (GEF) 1	9138	19	n/a	n/a	4.76e-01	1.390
1097702	ENSG00000162511	7759	LAPTM5	lysosomal protein transmembrane 5	7805	1	n/a	n/a	4.76e-01	1.390
1095814	ENSG00000146833	59686	TRIM4	tripartite motif containing 4	89122	7	n/a	n/a	9.40e-01	1.390
280065127	ENSG00000254035	0	RP11-281O15.4	RP11-281O15.4	0	5	n/a	n/a	1.02e+00	1.390
1087637	ENSG00000056661	7659	PCGF2	polycomb group ring finger 2	7703	17	n/a	n/a	4.76e-01	1.390
1089001	ENSG00000099821	5410	POLRMT	polymerase (RNA) mitochondrial (DNA directed)	5442	19	n/a	n/a	8.58e-01	1.390
279717523	ENSG00000212607	0	SNORA45	small nucleolar RNA, H/ACA box 45	0	11	n/a	n/a	4.76e-01	1.389
1104207	ENSG00000197226	22816	TBC1D9B	TBC1 domain family, member 9B (with GRAM domain)	23061	5	n/a	n/a	1.98e+00	1.389
280070326	ENSG00000254406	0	RP11-215D10.1	RP11-215D10.1	0	11	n/a	n/a	1.09e+00	1.389
1093442	ENSG00000132026	57789	RTBDN	retbindin	83546	19	n/a	n/a	4.87e-01	1.389
280089505	ENSG00000255723	0	RP11-529H2.2	RP11-529H2.2	0	4	n/a	n/a	4.75e-01	1.389
280071899	ENSG00000254520	0	RP11-707M1.5	RP11-707M1.5	0	11	n/a	n/a	1.60e+00	1.388
1094373	ENSG00000137343	55771	ATAT1	alpha tubulin acetyltransferase 1	79969	6	n/a	n/a	4.89e-01	1.388
279961150	ENSG00000241940	0	AL139021.1	AL139021.1	0	14	n/a	n/a	7.95e-01	1.388
1095820	ENSG00000146859	34570	TMEM140	transmembrane protein 140	55281	7	n/a	n/a	4.76e-01	1.388
1102461	ENSG00000183853	34532	KIRREL	kin of IRRE like (Drosophila)	55243	1	n/a	n/a	8.18e-01	1.388
279657315	ENSG00000199347	26575	RNU5E-1	RNA, U5E small nuclear 1	26829	1	n/a	n/a	4.76e-01	1.388
1099180	ENSG00000167874	60145	TMEM88	transmembrane protein 88	92162	17	n/a	n/a	4.83e-01	1.388
1095786	ENSG00000146535	2751	GNA12	guanine nucleotide binding protein (G protein) alpha 12	2768	7	n/a	n/a	8.46e-01	1.387
279934549	ENSG00000238650	0	SNORD54	small nucleolar RNA, C/D box 54	0	8	n/a	n/a	4.76e-01	1.387
279746109	ENSG00000217227	0	RP1-319M7.2	RP1-319M7.2	0	6	n/a	n/a	1.19e+00	1.387
1098407	ENSG00000164849	77669	GPR146	G protein-coupled receptor 146	115330	7	n/a	n/a	4.77e-01	1.387
279820302	ENSG00000228318	0	AP001610.5	AP001610.5	0	21	n/a	n/a	8.29e-01	1.387
279808383	ENSG00000227198	0	C6orf47-AS1	C6orf47 antisense RNA 1 (non-protein coding)	0	6	n/a	n/a	1.16e+00	1.387
279717194	ENSG00000212536	0	5S_rRNA	5S ribosomal RNA	0	20	n/a	n/a	7.94e-01	1.386
279702960	ENSG00000206630	26534	SNORD60	small nucleolar RNA, C/D box 60	26788	16	n/a	n/a	9.36e-01	1.386
279970847	ENSG00000242974	0	AL031963.3	AL031963.3	0	6	n/a	n/a	7.94e-01	1.386
1099330	ENSG00000168476	56147	REEP4	receptor accessory protein 4	80346	8	n/a	n/a	4.75e-01	1.386
1087904	ENSG00000068079	3410	IFI35	interferon-induced protein 35	3430	17	n/a	n/a	4.82e-01	1.386
280081407	ENSG00000255125	0	RP11-685M7.5	RP11-685M7.5	0	11	n/a	n/a	4.77e-01	1.386
1088201	ENSG00000075884	35131	ARHGAP15	Rho GTPase activating protein 15	55843	2	n/a	n/a	4.83e-01	1.386
1106641	ENSG00000223551	0	TMSL4	thymosin-like 4 (pseudogene)	0	9	n/a	n/a	1.87e+00	1.385
279800688	ENSG00000226549	0	SCDP1	stearoyl-CoA desaturase (delta-9-desaturase) pseudogene 1	0	17	n/a	n/a	4.86e-01	1.385
1101157	ENSG00000177051	23158	FBXO46	F-box protein 46	23403	19	n/a	n/a	4.75e-01	1.385
1099073	ENSG00000167536	80575	DHRS13	dehydrogenase/reductase (SDR family) member 13	147015	17	n/a	n/a	4.79e-01	1.385
1102644	ENSG00000184678	8291	HIST2H2BE	histone cluster 2, H2be	8349	1	n/a	n/a	4.77e-01	1.384
1092124	ENSG00000121966	7806	CXCR4	chemokine (C-X-C motif) receptor 4	7852	2	n/a	n/a	4.79e-01	1.384
1087213	ENSG00000014164	22899	ZC3H3	zinc finger CCCH-type containing 3	23144	8	n/a	n/a	8.24e-01	1.384
279620757	ENSG00000197320	0	AC060834.2	AC060834.2	0	7	n/a	n/a	4.75e-01	1.384
1094945	ENSG00000140829	9641	DHX38	DEAH (Asp-Glu-Ala-His) box polypeptide 38	9785	16	n/a	n/a	9.68e-01	1.384
1097394	ENSG00000160213	1465	CSTB	cystatin B (stefin B)	1476	21	n/a	n/a	8.22e-01	1.383
1106015	ENSG00000214212	90304	C19orf38	chromosome 19 open reading frame 38	255809	19	n/a	n/a	4.77e-01	1.383
279953476	ENSG00000241051	0	AC025283.4	AC025283.4	0	16	n/a	n/a	4.77e-01	1.383
279972630	ENSG00000243172	0	AP003035.1	AP003035.1	0	11	n/a	n/a	4.95e-01	1.383
279823512	ENSG00000228612	0	HK2P1	hexokinase 2 pseudogene 1	0	X	n/a	n/a	8.68e-01	1.383
1090700	ENSG00000110719	10166	TCIRG1	T-cell, immune regulator 1, ATPase, H+ transporting, lysosomal V0 subunit A3	10312	11	n/a	n/a	4.76e-01	1.382
1090044	ENSG00000105655	30957	ISYNA1	inositol-3-phosphate synthase 1	51477	19	n/a	n/a	4.83e-01	1.382
1087492	ENSG00000047457	1347	CP	ceruloplasmin (ferroxidase)	1356	3	n/a	n/a	1.77e+00	1.382
1103964	ENSG00000196498	9468	NCOR2	nuclear receptor corepressor 2	9612	12	n/a	n/a	8.36e-01	1.382
279957646	ENSG00000241525	0	AC108004.3	AC108004.3	0	17	n/a	n/a	4.75e-01	1.382
1093523	ENSG00000132561	4122	MATN2	matrilin 2	4147	8	n/a	n/a	9.49e-01	1.382
279659856	ENSG00000200118	0	Y_RNA	Y RNA	0	3	n/a	n/a	7.94e-01	1.382
280019198	ENSG00000249887	0	RP11-457P14.6	RP11-457P14.6	0	4	n/a	n/a	7.94e-01	1.382
279784647	ENSG00000225174	1019220	RP3-429G5.3	RP3-429G5.3	100287366	6	n/a	n/a	9.36e-01	1.382
1092887	ENSG00000128011	36895	LRFN1	leucine rich repeat and fibronectin type III domain containing 1	57622	19	n/a	n/a	4.85e-01	1.382
1089208	ENSG00000100504	5804	PYGL	phosphorylase, glycogen, liver	5836	14	n/a	n/a	4.75e-01	1.382
280089575	ENSG00000255730	0	CTC-435M10.3	Uncharacterized protein	0	19	n/a	n/a	8.36e-01	1.382
1098591	ENSG00000165623	85698	UCMA	upper zone of growth plate and cartilage matrix associated	221044	10	n/a	n/a	9.46e-01	1.381
280136685	ENSG00000259661	0	AC068831.15	AC068831.15	0	15	n/a	n/a	8.45e-01	1.381
1093154	ENSG00000130304	119630	SLC27A1	solute carrier family 27 (fatty acid transporter), member 1	376497	19	n/a	n/a	4.76e-01	1.381
1106146	ENSG00000214725	133534	AC120114.1	AC120114.1	440356	16	n/a	n/a	4.79e-01	1.381
280106448	ENSG00000257543	0	RP11-321F8.4	RP11-321F8.4	0	12	n/a	n/a	1.60e+00	1.381
279656657	ENSG00000199104	0	MIR346	microRNA 346	0	10	n/a	n/a	7.93e-01	1.380
1089338	ENSG00000101180	11094	HRH3	histamine receptor H3	11255	20	n/a	n/a	1.09e+00	1.380
279817459	ENSG00000228056	0	CFL1P3	cofilin 1 (non-muscle) pseudogene 3	0	1	n/a	n/a	1.68e+00	1.380
1102479	ENSG00000183960	79462	KCNH8	potassium voltage-gated channel, subfamily H (eag-related), member 8	131096	3	n/a	n/a	4.76e-01	1.380
279761862	ENSG00000223010	0	MIR1914	microRNA 1914	0	20	n/a	n/a	9.44e-01	1.380
1096139	ENSG00000149480	9095	MTA2	metastasis associated 1 family, member 2	9219	11	n/a	n/a	1.26e+00	1.379
1107238	ENSG00000227500	76646	SCAMP4	secretory carrier membrane protein 4	113178	19	n/a	n/a	1.40e+00	1.379
279854755	ENSG00000231414	0	AC016700.6	AC016700.6	0	2	n/a	n/a	6.92e-01	1.379
279800183	ENSG00000226499	0	RP5-882O7.1	RP5-882O7.1	0	1	n/a	n/a	8.49e-01	1.379
1094074	ENSG00000135862	3890	LAMC1	laminin, gamma 1 (formerly LAMB2)	3915	1	n/a	n/a	4.79e-01	1.379
1088781	ENSG00000090924	41420	PLEKHG2	pleckstrin homology domain containing, family G (with RhoGef domain) member 2	64857	19	n/a	n/a	4.78e-01	1.379
279933695	ENSG00000238508	0	AC024569.1	AC024569.1	0	5	n/a	n/a	5.77e-01	1.379
279666415	ENSG00000202030	1013717	VTRNA2-1	vault RNA 2-1	100126299	5	n/a	n/a	7.93e-01	1.379
1089948	ENSG00000105246	10003	EBI3	Epstein-Barr virus induced 3	10148	19	n/a	n/a	1.21e+00	1.378
279848201	ENSG00000230823	0	CBX1P1	chromobox homolog 1 pseudogene 1	0	X	n/a	n/a	9.47e-01	1.378
1087499	ENSG00000047644	35129	WWC3	WWC family member 3	55841	X	n/a	n/a	4.76e-01	1.378
1092434	ENSG00000124466	26821	LYPD3	LY6/PLAUR domain containing 3	27076	19	n/a	n/a	8.17e-01	1.378
279996123	ENSG00000247629	0	RP11-707G14.6	RP11-707G14.6	0	11	n/a	n/a	9.89e-01	1.377
279708084	ENSG00000207508	0	U6	U6 spliceosomal RNA	0	1	n/a	n/a	7.93e-01	1.377
280111390	ENSG00000258052	0	AC025263.3	AC025263.3	0	12	n/a	n/a	8.88e-01	1.377
279940403	ENSG00000239480	0	RP11-514P8.2	RP11-514P8.2	0	7	n/a	n/a	8.76e-01	1.377
1105108	ENSG00000204366	85771	ZBTB12	zinc finger and BTB domain containing 12	221527	6	n/a	n/a	9.21e-01	1.377
1103612	ENSG00000188672	5974	RHCE	Rh blood group, CcEe antigens	6006	1	n/a	n/a	1.23e+00	1.377
279808690	ENSG00000227230	0	RP11-261C10.5	RP11-261C10.5	0	1	n/a	n/a	4.77e-01	1.377
1089107	ENSG00000100226	9425	GTPBP1	GTP binding protein 1	9567	22	n/a	n/a	8.80e-01	1.377
279849088	ENSG00000230903	0	RPL9P8	ribosomal protein L9 pseudogene 8	0	15	n/a	n/a	8.51e-01	1.376
1095997	ENSG00000148300	36387	REXO4	REX4, RNA exonuclease 4 homolog (S. cerevisiae)	57109	9	n/a	n/a	8.70e-01	1.376
1093153	ENSG00000130303	680	BST2	bone marrow stromal cell antigen 2	684	19	n/a	n/a	4.82e-01	1.376
1101155	ENSG00000177045	80655	SIX5	SIX homeobox 5	147912	19	n/a	n/a	9.13e-01	1.376
279901831	ENSG00000235579	0	AC007283.4	AC007283.4	0	2	n/a	n/a	4.83e-01	1.376
279792042	ENSG00000225795	0	RP11-395G17.1	RP11-395G17.1	0	7	n/a	n/a	1.82e+00	1.376
279720611	ENSG00000213283	0	AC009237.8	AC009237.8	0	2	n/a	n/a	1.51e+00	1.375
279666268	ENSG00000201987	0	Y_RNA	Y RNA	0	1	n/a	n/a	5.77e-01	1.375
1104991	ENSG00000204010	133217	IFIT1B	interferon-induced protein with tetratricopeptide repeats 1B	439996	10	n/a	n/a	4.76e-01	1.375
1106476	ENSG00000219481	0	NBPF1	neuroblastoma breakpoint family, member 1	0	1	n/a	n/a	1.42e+00	1.375
279996305	ENSG00000247732	0	RP11-404K5.1	RP11-404K5.1	0	5	n/a	n/a	5.77e-01	1.375
280125267	ENSG00000258995	0	RP11-1112J20.1	RP11-1112J20.1	0	14	n/a	n/a	8.31e-01	1.375
1105701	ENSG00000211584	34941	SLC48A1	solute carrier family 48 (heme transporter), member 1	55652	12	n/a	n/a	8.69e-01	1.375
1108165	ENSG00000233438	0	AC109829.1	Uncharacterized protein	0	2	n/a	n/a	1.48e+00	1.375
279751126	ENSG00000220875	0	H3F3AP1	H3 histone, family 3A pseudogene 1	0	6	n/a	n/a	1.49e+00	1.374
1097182	ENSG00000158545	78986	ZC3H18	zinc finger CCCH-type containing 18	124245	16	n/a	n/a	8.70e-01	1.374
1088851	ENSG00000092421	36829	SEMA6A	sema domain, transmembrane domain (TM), and cytoplasmic domain, (semaphorin) 6A	57556	5	n/a	n/a	8.92e-01	1.374
1094086	ENSG00000135917	56478	SLC19A3	solute carrier family 19, member 3	80704	2	n/a	n/a	4.76e-01	1.374
1097152	ENSG00000158352	36750	SHROOM4	shroom family member 4	57477	X	n/a	n/a	4.82e-01	1.374
1090848	ENSG00000111783	5960	RFX4	regulatory factor X, 4 (influences HLA class II expression)	5992	12	n/a	n/a	4.82e-01	1.374
1092803	ENSG00000127241	5616	MASP1	mannan-binding lectin serine peptidase 1 (C4/C2 activating component of Ra-reactive factor)	5648	3	n/a	n/a	4.75e-01	1.373
1097698	ENSG00000162493	10483	PDPN	podoplanin	10630	1	n/a	n/a	4.79e-01	1.373
1103227	ENSG00000187017	57957	ESPN	espin	83715	1	n/a	n/a	1.10e+00	1.373
1094365	ENSG00000137285	110335	TUBB2B	tubulin, beta 2B class IIb	347733	6	n/a	n/a	4.77e-01	1.373
1103563	ENSG00000188483	123587	IER5L	immediate early response 5-like	389792	9	n/a	n/a	4.82e-01	1.373
1100498	ENSG00000173546	1453	CSPG4	chondroitin sulfate proteoglycan 4	1464	15	n/a	n/a	8.95e-01	1.372
1102165	ENSG00000182704	25736	TSKU	tsukushi small leucine rich proteoglycan homolog (Xenopus laevis)	25987	11	n/a	n/a	4.76e-01	1.372
1093458	ENSG00000132199	34845	ENOSF1	enolase superfamily member 1	55556	18	n/a	n/a	4.76e-01	1.372
1093400	ENSG00000131759	5882	RARA	retinoic acid receptor, alpha	5914	17	n/a	n/a	4.77e-01	1.372
1096032	ENSG00000148498	35568	PARD3	par-3 partitioning defective 3 homolog (C. elegans)	56288	10	n/a	n/a	8.19e-01	1.372
1103029	ENSG00000186197	79260	EDARADD	EDAR-associated death domain	128178	1	n/a	n/a	4.76e-01	1.371
280132437	ENSG00000259407	0	RP11-158M2.3	RP11-158M2.3	0	15	n/a	n/a	4.77e-01	1.371
1093204	ENSG00000130589	59597	RP4-697K14.7	Peroxisomal proliferator-activated receptor A-interacting complex 285 kDa protein	85441	20	n/a	n/a	1.00e+00	1.371
1106382	ENSG00000215612	3146	HMX1	H6 family homeobox 1	3166	4	n/a	n/a	4.76e-01	1.371
279794275	ENSG00000225985	0	RP11-214F16.3	RP11-214F16.3	0	13	n/a	n/a	4.76e-01	1.371
279707916	ENSG00000207480	0	Y_RNA	Y RNA	0	4	n/a	n/a	7.93e-01	1.371
279763867	ENSG00000223431	0	MTND6P21	MT-ND6 pseudogene 21	0	21	n/a	n/a	1.81e+00	1.371
1086875	ENSG00000001461	36461	NIPAL3	NIPA-like domain containing 3	57185	1	n/a	n/a	4.82e-01	1.371
1092892	ENSG00000128050	10459	PAICS	phosphoribosylaminoimidazole carboxylase, phosphoribosylaminoimidazole succinocarboxamide synthetase	10606	4	n/a	n/a	4.76e-01	1.370
279948019	ENSG00000240370	93924	RPL13P5	ribosomal protein L13 pseudogene 5	283345	12	n/a	n/a	1.75e+00	1.370
1089738	ENSG00000103811	1501	CTSH	cathepsin H	1512	15	n/a	n/a	8.51e-01	1.370
1089399	ENSG00000101384	179	JAG1	jagged 1	182	20	n/a	n/a	4.76e-01	1.370
279871067	ENSG00000232842	0	RP5-961K14.1	RP5-961K14.1	0	X	n/a	n/a	9.54e-01	1.370
279719586	ENSG00000213153	0	RP11-259P6.3	RP11-259P6.3	0	11	n/a	n/a	1.19e+00	1.370
1099812	ENSG00000170537	55707	TMC7	transmembrane channel-like 7	79905	16	n/a	n/a	4.77e-01	1.369
1092823	ENSG00000127418	33139	FGFRL1	fibroblast growth factor receptor-like 1	53834	4	n/a	n/a	4.78e-01	1.369
279793332	ENSG00000225905	0	RP4-758J18.7	RP4-758J18.7	0	1	n/a	n/a	4.75e-01	1.369
279703534	ENSG00000206728	0	Y_RNA	Y RNA	0	3	n/a	n/a	7.92e-01	1.369
279659191	ENSG00000199905	0	U6	U6 spliceosomal RNA	0	9	n/a	n/a	7.92e-01	1.369
279662117	ENSG00000200779	0	U6	U6 spliceosomal RNA	0	2	n/a	n/a	7.92e-01	1.369
279934094	ENSG00000238571	0	snoU13	Small nucleolar RNA U13	0	1	n/a	n/a	7.93e-01	1.369
280066108	ENSG00000254102	125636	RP11-21C4.1	RP11-21C4.1	401463	8	n/a	n/a	4.82e-01	1.369
1093876	ENSG00000134824	9279	FADS2	fatty acid desaturase 2	9415	11	n/a	n/a	8.22e-01	1.369
1095957	ENSG00000147883	1024	CDKN2B	cyclin-dependent kinase inhibitor 2B (p15, inhibits CDK4)	1030	9	n/a	n/a	1.75e+00	1.369
1100697	ENSG00000174628	78980	IQCK	IQ motif containing K	124152	16	n/a	n/a	4.82e-01	1.368
1101459	ENSG00000178764	22638	ZHX2	zinc fingers and homeoboxes 2	22882	8	n/a	n/a	8.84e-01	1.368
280106526	ENSG00000257551	0	HLA-AS1	HLA antisense RNA 1 (non-protein coding)	0	1	n/a	n/a	9.51e-01	1.368
1095643	ENSG00000145555	4625	MYO10	myosin X	4651	5	n/a	n/a	4.83e-01	1.368
279870843	ENSG00000232815	0	RP11-764K9.2	RP11-764K9.2	0	9	n/a	n/a	4.85e-01	1.368
280051237	ENSG00000252986	0	AC147651.1	AC147651.1	0	7	n/a	n/a	1.67e+00	1.368
280036481	ENSG00000251274	0	RP11-436H11.4	RP11-436H11.4	0	5	n/a	n/a	5.77e-01	1.368
1097393	ENSG00000160211	2523	G6PD	glucose-6-phosphate dehydrogenase	2539	X	n/a	n/a	8.94e-01	1.368
1088679	ENSG00000088992	34286	TESC	tescalcin	54997	12	n/a	n/a	8.49e-01	1.368
279793797	ENSG00000225946	0	RP11-395B7.2	RP11-395B7.2	0	7	n/a	n/a	4.76e-01	1.368
280080963	ENSG00000255098	0	RP11-481A20.11	Uncharacterized protein	0	8	n/a	n/a	2.01e+00	1.367
1099340	ENSG00000168497	8376	SDPR	serum deprivation response	8436	2	n/a	n/a	4.94e-01	1.367
279911149	ENSG00000236455	0	AC005154.5	AC005154.5	0	7	n/a	n/a	9.21e-01	1.367
280051223	ENSG00000252984	0	U6	U6 spliceosomal RNA	0	15	n/a	n/a	5.77e-01	1.367
1094922	ENSG00000140575	8749	IQGAP1	IQ motif containing GTPase activating protein 1	8826	15	n/a	n/a	4.77e-01	1.367
1095076	ENSG00000141577	22749	AZI1	5-azacytidine induced 1	22994	17	n/a	n/a	1.23e+00	1.366
279865167	ENSG00000232320	0	AC009299.5	AC009299.5	0	2	n/a	n/a	8.45e-01	1.366
279936065	ENSG00000238888	0	snoU13	Small nucleolar RNA U13	0	2	n/a	n/a	7.92e-01	1.366
1090592	ENSG00000109743	679	BST1	bone marrow stromal cell antigen 1	683	4	n/a	n/a	1.02e+00	1.366
279776597	ENSG00000224441	0	AC068831.3	AC068831.3	0	15	n/a	n/a	8.63e-01	1.366
1095576	ENSG00000145014	60255	TMEM44	transmembrane protein 44	93109	3	n/a	n/a	4.81e-01	1.366
1088712	ENSG00000089327	33132	FXYD5	FXYD domain containing ion transport regulator 5	53827	19	n/a	n/a	4.75e-01	1.366
1090066	ENSG00000105707	3229	HPN	hepsin	3249	19	n/a	n/a	4.76e-01	1.365
1103658	ENSG00000188818	55647	ZDHHC11	zinc finger, DHHC-type containing 11	79844	5	n/a	n/a	2.14e+00	1.365
1088032	ENSG00000071564	6889	TCF3	transcription factor 3 (E2A immunoglobulin enhancer binding factors E12/E47)	6929	19	n/a	n/a	8.28e-01	1.365
280092093	ENSG00000256007	0	ARAP1-AS1	ARAP1 antisense RNA 1 (non-protein coding)	0	11	n/a	n/a	1.05e+00	1.365
1102038	ENSG00000182175	36242	RGMA	RGM domain family, member A	56963	15	n/a	n/a	4.77e-01	1.365
1089729	ENSG00000103653	1434	CSK	c-src tyrosine kinase	1445	15	n/a	n/a	8.38e-01	1.365
279925424	ENSG00000237714	0	AC063976.4	AC063976.4	0	5	n/a	n/a	8.70e-01	1.365
1097157	ENSG00000158417	9525	EIF5B	eukaryotic translation initiation factor 5B	9669	2	n/a	n/a	4.82e-01	1.365
1101551	ENSG00000179242	997	CDH4	cadherin 4, type 1, R-cadherin (retinal)	1002	20	n/a	n/a	4.77e-01	1.364
279710408	ENSG00000207980	128120	MIR23A	microRNA 23a	407010	19	n/a	n/a	7.91e-01	1.364
1087753	ENSG00000064300	4773	NGFR	nerve growth factor receptor	4804	17	n/a	n/a	1.15e+00	1.364
279885981	ENSG00000234166	0	ARHGEF19-AS1	ARHGEF19 antisense RNA 1 (non-protein coding)	0	1	n/a	n/a	1.29e+00	1.364
1099098	ENSG00000167618	3879	LAIR2	leukocyte-associated immunoglobulin-like receptor 2	3904	19	n/a	n/a	9.07e-01	1.364
279909658	ENSG00000236330	0	AC096591.1	AC096591.1	0	2	n/a	n/a	9.75e-01	1.364
1101296	ENSG00000177732	6626	SOX12	SRY (sex determining region Y)-box 12	6666	20	n/a	n/a	4.84e-01	1.364
280017787	ENSG00000249790	0	RP11-20D14.6	RP11-20D14.6	0	12	n/a	n/a	1.75e+00	1.364
1090255	ENSG00000106819	34118	ASPN	asporin	54829	9	n/a	n/a	4.94e-01	1.363
1096021	ENSG00000148426	90192	C10orf47	chromosome 10 open reading frame 47	254427	10	n/a	n/a	1.04e+00	1.363
280121084	ENSG00000258757	0	RP11-841O20.2	RP11-841O20.2	0	14	n/a	n/a	4.86e-01	1.363
279760021	ENSG00000222460	0	7SK	7SK RNA	0	20	n/a	n/a	1.06e+00	1.363
1102831	ENSG00000185418	78948	TARSL2	threonyl-tRNA synthetase-like 2	123283	15	n/a	n/a	4.76e-01	1.363
279658239	ENSG00000199631	0	SNORD33	small nucleolar RNA, C/D box 33	0	19	n/a	n/a	4.75e-01	1.363
1096879	ENSG00000156049	9486	GNA14	guanine nucleotide binding protein (G protein), alpha 14	9630	9	n/a	n/a	4.77e-01	1.363
279926743	ENSG00000237821	0	AC083873.4	AC083873.4	0	7	n/a	n/a	1.15e+00	1.363
279579257	ENSG00000187952	0	HS6ST1P1	heparan sulfate 6-O-sulfotransferase 1 pseudogene 1	0	1	n/a	n/a	8.83e-01	1.362
279866820	ENSG00000232489	0	MFAP1P1	microfibrillar-associated protein 1 pseudogene 1	0	13	n/a	n/a	8.95e-01	1.362
280049865	ENSG00000252788	0	AC093028.1	AC093028.1	0	12	n/a	n/a	5.77e-01	1.362
1089997	ENSG00000105438	10787	KDELR1	KDEL (Lys-Asp-Glu-Leu) endoplasmic reticulum protein retention receptor 1	10945	19	n/a	n/a	8.12e-01	1.362
1087684	ENSG00000060237	41643	WNK1	WNK lysine deficient protein kinase 1	65125	12	n/a	n/a	4.77e-01	1.362
279843172	ENSG00000230383	0	AC009245.3	AC009245.3	0	7	n/a	n/a	8.48e-01	1.362
1100578	ENSG00000173947	79275	C1orf88	chromosome 1 open reading frame 88	128344	1	n/a	n/a	1.79e+00	1.362
1097067	ENSG00000157613	59994	CREB3L1	cAMP responsive element binding protein 3-like 1	90993	11	n/a	n/a	4.77e-01	1.361
[truncated: 1 more rows]
