# Supplementary material for: Identification of the Molecular Events Involved in the Development of Prefrontal Cortex Through the Analysis of RNA-Seq Data From BrainSpan
Source: ASN Neuro. 2019 Jun 18;11:1759091419854627. doi: 10.1177/1759091419854627 (PMC6582306; doi:10.1177/1759091419854627)
Supplement: Supplemental Material1 - Supplemental material for Identification of the Molecular Events Involved in the Development of Prefrontal Cortex Through the Analysis of RNA-Seq Data From BrainSpan [file Supplemental_Material1.zip › DFC/7/DEGs-7.csv]

id	name	gene-id	gene-symbol	gene-name	entrez-id	chromosome	start-position	end-position	p	fold-change
1093090	ENSG00000129824	6159	RPS4Y1	ribosomal protein S4, Y-linked 1	6192	Y	n/a	n/a	4.72E-01	8.94
279928483	ENSG00000237973	0	RP5-857K21.6	RP5-857K21.6	0	1	n/a	n/a	4.92E-01	7.656
279953709	ENSG00000241079	0	AC131055.8	AC131055.8	0	17	n/a	n/a	5.33E-01	7.638
1104438	ENSG00000197921	123048	HES5	hairy and enhancer of split 5 (Drosophila)	388585	1	n/a	n/a	5.77E-01	7.329
1091624	ENSG00000117525	2137	F3	coagulation factor III (thromboplastin, tissue factor)	2152	1	n/a	n/a	5.92E-01	6.902
279955486	ENSG00000241301	0	AL136982.1	AL136982.1	0	10	n/a	n/a	6.47E-01	6.899
1105693	ENSG00000211448	1722	DIO2	deiodinase, iodothyronine, type II	1734	14	n/a	n/a	6.49E-01	6.788
1100964	ENSG00000176076	23384	KCNE1L	KCNE1-like	23630	X	n/a	n/a	9.14E-01	6.257
1095751	ENSG00000146250	81702	PRSS35	protease, serine, 35	167681	6	n/a	n/a	6.23E-01	5.977
1097135	ENSG00000158164	10855	TMSB15A	thymosin beta 15a	11013	X	n/a	n/a	6.59E-01	5.877
1104320	ENSG00000197575	0	RPS17P2	ribosomal protein S17 pseudogene 2	0	5	n/a	n/a	5.01E-01	5.82
279960050	ENSG00000241800	0	AC114498.5	AC114498.5	0	1	n/a	n/a	7.38E-01	5.696
280022807	ENSG00000250166	0	RP11-268P4.5	RP11-268P4.5	0	12	n/a	n/a	5.46E-01	5.615
1089189	ENSG00000100427	22964	MLC1	megalencephalic leukoencephalopathy with subcortical cysts 1	23209	22	n/a	n/a	8.31E-01	5.505
1087449	ENSG00000041982	3351	TNC	tenascin C	3371	9	n/a	n/a	8.48E-01	5.402
1088328	ENSG00000079215	6471	SLC1A3	solute carrier family 1 (glial high affinity glutamate transporter), member 3	6507	5	n/a	n/a	5.83E-01	5.194
1099918	ENSG00000170989	1888	S1PR1	sphingosine-1-phosphate receptor 1	1901	1	n/a	n/a	5.40E-01	5.137
1090105	ENSG00000105894	5732	PTN	pleiotrophin	5764	7	n/a	n/a	7.21E-01	5.117
1093916	ENSG00000135069	29701	PSAT1	phosphoserine aminotransferase 1	29968	9	n/a	n/a	7.33E-01	4.997
1097678	ENSG00000162407	8546	PPAP2B	phosphatidic acid phosphatase type 2B	8613	1	n/a	n/a	6.21E-01	4.939
1094696	ENSG00000139155	33214	SLCO1C1	solute carrier organic anion transporter family, member 1C1	53919	12	n/a	n/a	5.93E-01	4.866
1094173	ENSG00000136297	85816	MMD2	monocyte to macrophage differentiation-associated 2	221938	7	n/a	n/a	6.08E-01	4.772
279940860	ENSG00000239530	0	AC114498.1	AC114498.1	0	1	n/a	n/a	5.92E-01	4.732
1105448	ENSG00000205336	9156	GPR56	G protein-coupled receptor 56	9289	16	n/a	n/a	7.58E-01	4.726
279750101	ENSG00000219951	0	RP11-378G13.2	RP11-378G13.2	0	6	n/a	n/a	3.55E-01	4.715
279847737	ENSG00000230787	0	RP11-548C21.1	RP11-548C21.1	0	1	n/a	n/a	6.11E-01	4.704
279748239	ENSG00000218748	0	DBIP1	diazepam binding inhibitor (GABA receptor modulator, acyl-CoA binding protein) pseudogene 1	0	6	n/a	n/a	7.61E-01	4.64
1092551	ENSG00000125398	6622	SOX9	SRY (sex determining region Y)-box 9	6662	17	n/a	n/a	6.50E-01	4.617
1096499	ENSG00000152661	2681	GJA1	gap junction protein, alpha 1, 43kDa	2697	6	n/a	n/a	6.22E-01	4.606
279660346	ENSG00000200253	0	U6	U6 spliceosomal RNA	0	10	n/a	n/a	7.94E-01	4.604
1105100	ENSG00000204347	122962	BTBD17	BTB (POZ) domain containing 17	388419	17	n/a	n/a	7.56E-01	4.551
1106070	ENSG00000214401	159020	AC217773.1	AC217773.1	644246	17	n/a	n/a	3.56E-01	4.487
1100141	ENSG00000171885	358	AQP4	aquaporin 4	361	18	n/a	n/a	7.23E-01	4.477
279777538	ENSG00000224525	0	RP11-561I11.2	RP11-561I11.2	0	1	n/a	n/a	5.23E-01	4.453
1095544	ENSG00000144749	25767	LRIG1	leucine-rich repeats and immunoglobulin-like domains 1	26018	3	n/a	n/a	8.10E-01	4.44
1099329	ENSG00000168461	10873	RAB31	RAB31, member RAS oncogene family	11031	18	n/a	n/a	5.59E-01	4.438
1101001	ENSG00000176244	128527	ACBD7	acyl-CoA binding domain containing 7	414149	10	n/a	n/a	5.41E-01	4.414
279763268	ENSG00000223374	0	AC005104.3	AC005104.3	0	2	n/a	n/a	5.86E-01	4.413
1103604	ENSG00000188643	79949	S100A16	S100 calcium binding protein A16	140576	1	n/a	n/a	6.05E-01	4.375
1099241	ENSG00000168077	30916	SCARA3	scavenger receptor class A, member 3	51435	8	n/a	n/a	6.58E-01	4.362
1094144	ENSG00000136160	1897	EDNRB	endothelin receptor type B	1910	13	n/a	n/a	7.46E-01	4.324
1087903	ENSG00000068078	2246	FGFR3	fibroblast growth factor receptor 3	2261	4	n/a	n/a	5.96E-01	4.318
1098556	ENSG00000165478	85636	HEPACAM	hepatic and glial cell adhesion molecule	220296	11	n/a	n/a	5.81E-01	4.302
1097089	ENSG00000157833	80935	FAM59B	family with sequence similarity 59, member B	150946	2	n/a	n/a	6.75E-01	4.285
1102833	ENSG00000185432	25589	METTL7A	methyltransferase like 7A	25840	12	n/a	n/a	5.29E-01	4.264
279847265	ENSG00000230734	0	RPL10P3	ribosomal protein L10 pseudogene 3	0	9	n/a	n/a	6.77E-01	4.234
1093032	ENSG00000129244	479	ATP1B2	ATPase, Na+/K+ transporting, beta 2 polypeptide	482	17	n/a	n/a	5.92E-01	4.227
279959518	ENSG00000241732	0	RP11-38P22.2	RP11-38P22.2	0	3	n/a	n/a	5.78E-01	4.204
1092676	ENSG00000125968	3377	ID1	inhibitor of DNA binding 1, dominant negative helix-loop-helix protein	3397	20	n/a	n/a	7.47E-01	4.192
279720817	ENSG00000213318	0	RP11-331F4.1	RP11-331F4.1	0	16	n/a	n/a	4.80E-01	4.175
1104460	ENSG00000197977	34187	ELOVL2	ELOVL fatty acid elongase 2	54898	6	n/a	n/a	7.06E-01	4.175
1093885	ENSG00000134873	8949	CLDN10	claudin 10	9071	13	n/a	n/a	5.13E-01	4.166
1090094	ENSG00000105854	5413	PON2	paraoxonase 2	5445	7	n/a	n/a	5.31E-01	4.155
280072672	ENSG00000254572	0	GLULP3	glutamate-ammonia ligase (glutamine synthetase) pseudogene 3	0	11	n/a	n/a	6.12E-01	4.125
1098308	ENSG00000164434	2158	FABP7	fatty acid binding protein 7, brain	2173	6	n/a	n/a	5.70E-01	4.095
279869344	ENSG00000232689	0	RP11-561I11.3	RP11-561I11.3	0	1	n/a	n/a	5.07E-01	4.077
1088369	ENSG00000080493	8602	SLC4A4	solute carrier family 4, sodium bicarbonate cotransporter, member 4	8671	4	n/a	n/a	5.62E-01	4.072
1094063	ENSG00000135821	2735	GLUL	glutamate-ammonia ligase	2752	1	n/a	n/a	6.42E-01	4.041
279705725	ENSG00000207112	165979	SNORA25	small nucleolar RNA, H/ACA box 25	684959	11	n/a	n/a	7.23E-01	4.032
279800531	ENSG00000226532	0	RP5-1052M9.1	RP5-1052M9.1	0	X	n/a	n/a	4.81E-01	3.993
1089411	ENSG00000101439	1460	CST3	cystatin C	1471	20	n/a	n/a	6.31E-01	3.982
1098447	ENSG00000164976	36735	KIAA1161	KIAA1161	57462	9	n/a	n/a	6.55E-01	3.956
1106545	ENSG00000221932	152866	HEPN1	hepatocellular carcinoma, down-regulated 1	641654	11	n/a	n/a	5.80E-01	3.904
1088187	ENSG00000075461	26837	CACNG4	calcium channel, voltage-dependent, gamma subunit 4	27092	17	n/a	n/a	5.99E-01	3.892
1096755	ENSG00000154856	80613	APCDD1	adenomatosis polyposis coli down-regulated 1	147495	18	n/a	n/a	5.80E-01	3.89
1090947	ENSG00000112333	7058	NR2E1	nuclear receptor subfamily 2, group E, member 1	7101	6	n/a	n/a	6.08E-01	3.886
1087685	ENSG00000060303	0	RPS17P5	ribosomal protein S17 pseudogene 5	0	6	n/a	n/a	5.08E-01	3.855
280096171	ENSG00000256492	0	AL118508.1	AL118508.1	0	20	n/a	n/a	6.59E-01	3.84
1099701	ENSG00000170075	9152	GPR37L1	G protein-coupled receptor 37 like 1	9283	1	n/a	n/a	5.62E-01	3.82
280033595	ENSG00000251037	0	AC006157.2	AC006157.2	0	Y	n/a	n/a	4.75E-01	3.816
280085678	ENSG00000255390	0	RP11-732A19.5	RP11-732A19.5	0	11	n/a	n/a	6.58E-01	3.802
280119417	ENSG00000258663	0	RP11-123M6.2	RP11-123M6.2	0	14	n/a	n/a	4.84E-01	3.799
279869495	ENSG00000232699	0	RP11-758C21.1	RP11-758C21.1	0	6	n/a	n/a	5.45E-01	3.799
1099028	ENSG00000167315	10302	ACAA2	acetyl-CoA acyltransferase 2	10449	18	n/a	n/a	5.62E-01	3.794
279841982	ENSG00000230286	0	AC013472.4	AC013472.4	0	2	n/a	n/a	1.19E+00	3.793
1091622	ENSG00000117519	1257	CNN3	calponin 3, acidic	1266	1	n/a	n/a	5.62E-01	3.776
1098238	ENSG00000164188	83680	RANBP3L	RAN binding protein 3-like	202151	5	n/a	n/a	6.14E-01	3.773
1101476	ENSG00000178878	57277	APOLD1	apolipoprotein L domain containing 1	81575	12	n/a	n/a	3.57E-01	3.767
279936114	ENSG00000238896	0	snoU13	Small nucleolar RNA U13	0	6	n/a	n/a	5.22E-01	3.747
1100210	ENSG00000172201	3380	ID4	inhibitor of DNA binding 4, dominant negative helix-loop-helix protein	3400	6	n/a	n/a	8.46E-01	3.745
1097950	ENSG00000163406	6529	SLC15A2	solute carrier family 15 (H+/peptide transporter), member 2	6565	3	n/a	n/a	5.13E-01	3.744
279913026	ENSG00000236662	0	RP11-108L7.4	RP11-108L7.4	0	10	n/a	n/a	9.97E-01	3.737
279928564	ENSG00000237976	0	RP11-126K1.6	RP11-126K1.6	0	1	n/a	n/a	7.52E-01	3.736
1096659	ENSG00000154102	126670	C16orf74	chromosome 16 open reading frame 74	404550	16	n/a	n/a	6.04E-01	3.731
1090168	ENSG00000106278	5771	PTPRZ1	protein tyrosine phosphatase, receptor-type, Z polypeptide 1	5803	7	n/a	n/a	6.23E-01	3.718
1089582	ENSG00000102760	28720	C13orf15	chromosome 13 open reading frame 15	28984	13	n/a	n/a	4.88E-01	3.693
1101196	ENSG00000177283	8267	FZD8	frizzled family receptor 8	8325	10	n/a	n/a	6.58E-01	3.682
1090532	ENSG00000109113	58105	RAB34	RAB34, member RAS oncogene family	83871	17	n/a	n/a	6.00E-01	3.681
1102038	ENSG00000182175	36242	RGMA	RGM domain family, member A	56963	15	n/a	n/a	8.51E-01	3.678
280062133	ENSG00000253810	0	RP11-109P6.1	RP11-109P6.1	0	8	n/a	n/a	5.87E-01	3.667
1093961	ENSG00000135318	4876	NT5E	5'-nucleotidase, ecto (CD73)	4907	6	n/a	n/a	5.54E-01	3.664
1088860	ENSG00000092820	7387	EZR	ezrin	7430	6	n/a	n/a	7.30E-01	3.64
279584659	ENSG00000188338	0	SLC38A3	solute carrier family 38, member 3	0	3	n/a	n/a	6.56E-01	3.634
279754515	ENSG00000221539	182109	SNORD99	small nucleolar RNA, C/D box 99	692212	1	n/a	n/a	4.79E-01	3.61
280069479	ENSG00000254341	0	SNORD87	SNORD87	0	8	n/a	n/a	6.06E-01	3.606
279782463	ENSG00000224962	0	RP11-450H5.2	RP11-450H5.2	0	3	n/a	n/a	6.58E-01	3.601
1095444	ENSG00000144040	60743	SFXN5	sideroflexin 5	94097	2	n/a	n/a	6.33E-01	3.598
1096483	ENSG00000152518	674	ZFP36L2	zinc finger protein 36, C3H type-like 2	678	2	n/a	n/a	7.36E-01	3.591
279897217	ENSG00000235129	0	FABP7P2	fatty acid binding protein 7, brain pseudogene 2	0	2	n/a	n/a	5.31E-01	3.58
279717668	ENSG00000212694	109578	AC084018.1	AC084018.1	338799	12	n/a	n/a	5.03E-01	3.575
279736567	ENSG00000215043	0	GLULP6	glutamate-ammonia ligase (glutamine synthetase) pseudogene 6	0	2	n/a	n/a	6.80E-01	3.567
1090126	ENSG00000106003	3930	LFNG	LFNG O-fucosylpeptide 3-beta-N-acetylglucosaminyltransferase	3955	7	n/a	n/a	7.80E-01	3.561
1102208	ENSG00000182902	57975	SLC25A18	solute carrier family 25 (mitochondrial carrier), member 18	83733	22	n/a	n/a	5.73E-01	3.556
279708735	ENSG00000207636	1013208	MIR631	microRNA 631	693216	15	n/a	n/a	6.85E-01	3.554
1094310	ENSG00000137033	59982	IL33	interleukin 33	90865	9	n/a	n/a	6.13E-01	3.551
1106004	ENSG00000214167	0	AC005544.1	AC005544.1	0	17	n/a	n/a	5.75E-01	3.543
1092564	ENSG00000125462	10338	C1orf61	chromosome 1 open reading frame 61	10485	1	n/a	n/a	5.60E-01	3.536
279787991	ENSG00000225472	0	RP11-120J1.1	RP11-120J1.1	0	9	n/a	n/a	4.90E-01	3.534
1097416	ENSG00000160307	6252	S100B	S100 calcium binding protein B	6285	21	n/a	n/a	4.93E-01	3.529
279705970	ENSG00000207152	0	SNORA67	small nucleolar RNA, H/ACA box 67	0	17	n/a	n/a	6.46E-01	3.511
1096046	ENSG00000148672	2729	GLUD1	glutamate dehydrogenase 1	2746	10	n/a	n/a	5.56E-01	3.504
1096028	ENSG00000148482	85703	SLC39A12	solute carrier family 39 (zinc transporter), member 12	221074	10	n/a	n/a	5.08E-01	3.502
1087250	ENSG00000018625	474	ATP1A2	ATPase, Na+/K+ transporting, alpha 2 polypeptide	477	1	n/a	n/a	5.70E-01	3.493
279665358	ENSG00000201719	167372	SNORD87	small nucleolar RNA, C/D box 87	641648	8	n/a	n/a	5.93E-01	3.472
1095848	ENSG00000147119	35828	CHST7	carbohydrate (N-acetylglucosamine 6-O) sulfotransferase 7	56548	X	n/a	n/a	5.93E-01	3.456
1088224	ENSG00000076604	9474	TRAF4	TNF receptor-associated factor 4	9618	17	n/a	n/a	6.66E-01	3.451
279914144	ENSG00000236754	0	AC004019.13	AC004019.13	0	22	n/a	n/a	5.73E-01	3.438
1087850	ENSG00000066468	2248	FGFR2	fibroblast growth factor receptor 2	2263	10	n/a	n/a	5.69E-01	3.425
1090973	ENSG00000112559	4163	MDFI	MyoD family inhibitor	4188	6	n/a	n/a	6.33E-01	3.415
279666457	ENSG00000202042	0	SNORD49B	small nucleolar RNA, C/D box 49B	0	17	n/a	n/a	4.98E-01	3.4
1096623	ENSG00000153822	3748	KCNJ16	potassium inwardly-rectifying channel, subfamily J, member 16	3773	17	n/a	n/a	5.06E-01	3.386
1097652	ENSG00000162244	6127	RPL29	ribosomal protein L29	6159	3	n/a	n/a	7.47E-01	3.383
279879654	ENSG00000233585	0	AC115617.2	AC115617.2	0	X	n/a	n/a	5.60E-01	3.381
1093551	ENSG00000132692	40470	BCAN	brevican	63827	1	n/a	n/a	7.22E-01	3.381
1089349	ENSG00000101198	79286	NKAIN4	Na+/K+ transporting ATPase interacting 4	128414	20	n/a	n/a	5.97E-01	3.375
1097824	ENSG00000162944	79409	RFTN2	raftlin family member 2	130132	2	n/a	n/a	5.16E-01	3.371
1092535	ENSG00000125285	11007	SOX21	SRY (sex determining region Y)-box 21	11166	13	n/a	n/a	6.45E-01	3.354
1093015	ENSG00000129151	8365	BBOX1	butyrobetaine (gamma), 2-oxoglutarate dioxygenase (gamma-butyrobetaine hydroxylase) 1	8424	11	n/a	n/a	5.98E-01	3.353
1093453	ENSG00000132164	6502	SLC6A11	solute carrier family 6 (neurotransmitter transporter, GABA), member 11	6538	3	n/a	n/a	1.21E+00	3.349
1101909	ENSG00000181449	6617	SOX2	SRY (sex determining region Y)-box 2	6657	3	n/a	n/a	7.22E-01	3.343
1096809	ENSG00000155368	1610	DBI	diazepam binding inhibitor (GABA receptor modulator, acyl-CoA binding protein)	1622	2	n/a	n/a	5.87E-01	3.327
1091226	ENSG00000114790	25833	ARHGEF26	Rho guanine nucleotide exchange factor (GEF) 26	26084	3	n/a	n/a	6.62E-01	3.313
279928763	ENSG00000237991	0	RPL35P1	ribosomal protein L35 pseudogene 1	0	1	n/a	n/a	8.57E-01	3.303
1101604	ENSG00000179604	23334	CDC42EP4	CDC42 effector protein (Rho GTPase binding) 4	23580	17	n/a	n/a	6.19E-01	3.301
1090848	ENSG00000111783	5960	RFX4	regulatory factor X, 4 (influences HLA class II expression)	5992	12	n/a	n/a	5.58E-01	3.301
1091117	ENSG00000113721	5127	PDGFRB	platelet-derived growth factor receptor, beta polypeptide	5159	5	n/a	n/a	5.83E-01	3.298
1094909	ENSG00000140522	5985	RLBP1	retinaldehyde binding protein 1	6017	15	n/a	n/a	6.01E-01	3.297
1100102	ENSG00000171766	2612	GATM	glycine amidinotransferase (L-arginine:glycine amidinotransferase)	2628	15	n/a	n/a	5.91E-01	3.295
1092955	ENSG00000128606	10088	LRRC17	leucine rich repeat containing 17	10234	7	n/a	n/a	5.51E-01	3.293
279821958	ENSG00000228462	0	RP11-445N18.3	RP11-445N18.3	0	10	n/a	n/a	5.82E-01	3.291
1091884	ENSG00000119938	5475	PPP1R3C	protein phosphatase 1, regulatory subunit 3C	5507	10	n/a	n/a	5.70E-01	3.291
279800688	ENSG00000226549	0	SCDP1	stearoyl-CoA desaturase (delta-9-desaturase) pseudogene 1	0	17	n/a	n/a	5.33E-01	3.282
279710898	ENSG00000209804	26570	RNU11	RNA, U11 small nuclear	26824	1	n/a	n/a	3.70E-01	3.272
1092829	ENSG00000127472	5290	PLA2G5	phospholipase A2, group V	5322	1	n/a	n/a	5.92E-01	3.261
280125593	ENSG00000259018	0	RP11-124D2.3	RP11-124D2.3	0	14	n/a	n/a	5.55E-01	3.255
1098263	ENSG00000164292	22592	RHOBTB3	Rho-related BTB domain containing 3	22836	5	n/a	n/a	5.70E-01	3.245
1093924	ENSG00000135097	4414	MSI1	musashi homolog 1 (Drosophila)	4440	12	n/a	n/a	6.74E-01	3.241
280097368	ENSG00000256618	1023939	MTRNR2L1	MT-RNR2-like 1	100462977	17	n/a	n/a	3.81E-01	3.229
279998995	ENSG00000248227	0	RP11-83C7.1	RP11-83C7.1	0	4	n/a	n/a	4.85E-01	3.226
1092437	ENSG00000124479	4667	NDP	Norrie disease (pseudoglioma)	4693	X	n/a	n/a	5.40E-01	3.224
1099047	ENSG00000167414	60869	GNG8	guanine nucleotide binding protein (G protein), gamma 8	94235	19	n/a	n/a	6.39E-01	3.219
1095911	ENSG00000147509	8535	RGS20	regulator of G-protein signaling 20	8601	8	n/a	n/a	5.46E-01	3.214
1099297	ENSG00000168309	11011	FAM107A	family with sequence similarity 107, member A	11170	3	n/a	n/a	5.96E-01	3.213
1090133	ENSG00000106025	23308	TSPAN12	tetraspanin 12	23554	7	n/a	n/a	6.52E-01	3.209
1094365	ENSG00000137285	110335	TUBB2B	tubulin, beta 2B class IIb	347733	6	n/a	n/a	5.91E-01	3.209
1104387	ENSG00000197775	0	AL136419.1	Uncharacterized protein C14orf167	0	14	n/a	n/a	6.27E-01	3.202
279922546	ENSG00000237470	0	RP11-271M1.2	RP11-271M1.2	0	10	n/a	n/a	5.08E-01	3.202
1089329	ENSG00000101144	651	BMP7	bone morphogenetic protein 7	655	20	n/a	n/a	5.83E-01	3.197
1096695	ENSG00000154319	57890	FAM167A	family with sequence similarity 167, member A	83648	8	n/a	n/a	6.08E-01	3.192
280112782	ENSG00000258197	0	NKX2-2-AS1	NKX2-2 antisense RNA 1 (non-protein coding)	0	20	n/a	n/a	5.34E-01	3.188
280065750	ENSG00000254087	0	LYN	v-yes-1 Yamaguchi sarcoma viral related oncogene homolog	0	8	n/a	n/a	5.51E-01	3.188
1089777	ENSG00000104267	756	CA2	carbonic anhydrase II	760	8	n/a	n/a	4.81E-01	3.187
1105201	ENSG00000204580	776	DDR1	discoidin domain receptor tyrosine kinase 1	780	6	n/a	n/a	8.79E-01	3.174
1096051	ENSG00000148700	117	ADD3	adducin 3 (gamma)	120	10	n/a	n/a	5.65E-01	3.17
279871219	ENSG00000232858	0	RPL34P27	ribosomal protein L34 pseudogene 27	0	13	n/a	n/a	6.13E-01	3.168
280073869	ENSG00000254652	0	RP11-678P16.1	RP11-678P16.1	0	17	n/a	n/a	6.08E-01	3.164
1094835	ENSG00000140022	59595	STON2	stonin 2	85439	14	n/a	n/a	5.25E-01	3.161
1090518	ENSG00000109062	9233	SLC9A3R1	solute carrier family 9 (sodium/hydrogen exchanger), member 3 regulator 1	9368	17	n/a	n/a	5.92E-01	3.16
1093884	ENSG00000134871	1275	COL4A2	collagen, type IV, alpha 2	1284	13	n/a	n/a	7.47E-01	3.156
279802091	ENSG00000226686	0	AC012309.5	AC012309.5	0	19	n/a	n/a	7.57E-01	3.148
1088858	ENSG00000092621	25976	PHGDH	phosphoglycerate dehydrogenase	26227	1	n/a	n/a	7.62E-01	3.142
1091882	ENSG00000119927	36951	GPAM	glycerol-3-phosphate acyltransferase, mitochondrial	57678	10	n/a	n/a	5.48E-01	3.138
1104604	ENSG00000198435	134573	NRARP	NOTCH-regulated ankyrin repeat protein	441478	9	n/a	n/a	6.32E-01	3.135
1101870	ENSG00000181192	34815	DHTKD1	dehydrogenase E1 and transketolase domain containing 1	55526	10	n/a	n/a	6.75E-01	3.132
1093271	ENSG00000130876	35581	SLC7A10	solute carrier family 7 (neutral amino acid transporter light chain, asc system), member 10	56301	19	n/a	n/a	6.49E-01	3.13
1094130	ENSG00000136114	35188	THSD1	thrombospondin, type I, domain containing 1	55901	13	n/a	n/a	5.82E-01	3.123
279708301	ENSG00000207570	128157	MIR9-2	microRNA 9-2	407047	5	n/a	n/a	7.47E-01	3.122
1103145	ENSG00000186665	94148	C17orf58	chromosome 17 open reading frame 58	284018	17	n/a	n/a	8.54E-01	3.119
1102869	ENSG00000185610	133317	DBX2	developing brain homeobox 2	440097	12	n/a	n/a	7.33E-01	3.118
1089733	ENSG00000103710	30766	RASL12	RAS-like, family 12	51285	15	n/a	n/a	6.52E-01	3.118
1099308	ENSG00000168385	4709	2-Sep	septin 2	4735	2	n/a	n/a	5.48E-01	3.116
1088267	ENSG00000077585	7064	GPR137B	G protein-coupled receptor 137B	7107	1	n/a	n/a	4.87E-01	3.116
279667682	ENSG00000202394	26548	SNORD47	small nucleolar RNA, C/D box 47	26802	1	n/a	n/a	5.29E-01	3.115
1091848	ENSG00000119711	4303	ALDH6A1	aldehyde dehydrogenase 6 family, member A1	4329	14	n/a	n/a	5.71E-01	3.115
1097552	ENSG00000161509	2888	GRIN2C	glutamate receptor, ionotropic, N-methyl D-aspartate 2C	2905	17	n/a	n/a	6.18E-01	3.114
1095653	ENSG00000145681	1395	HAPLN1	hyaluronan and proteoglycan link protein 1	1404	5	n/a	n/a	8.47E-01	3.11
1103406	ENSG00000187840	1963	EIF4EBP1	eukaryotic translation initiation factor 4E binding protein 1	1978	8	n/a	n/a	8.98E-01	3.108
280067956	ENSG00000254230	0	RP11-582J16.3	RP11-582J16.3	0	8	n/a	n/a	5.44E-01	3.108
1095775	ENSG00000146425	6951	DYNLT1	dynein, light chain, Tctex-type 1	6993	6	n/a	n/a	5.59E-01	3.107
1096807	ENSG00000155366	386	RHOC	ras homolog gene family, member C	389	1	n/a	n/a	5.82E-01	3.093
280044377	ENSG00000251992	0	SCARNA17	small Cajal body-specific RNA 17	0	18	n/a	n/a	5.39E-01	3.09
279705459	ENSG00000207067	0	SNORA72	small nucleolar RNA, H/ACA box 72	0	8	n/a	n/a	1.15E+00	3.085
1099782	ENSG00000170425	133	ADORA2B	adenosine A2b receptor	136	17	n/a	n/a	5.23E-01	3.083
280075625	ENSG00000254765	0	RP11-1H15.1	RP11-1H15.1	0	11	n/a	n/a	5.97E-01	3.077
1098545	ENSG00000165424	85547	ZCCHC24	zinc finger, CCHC domain containing 24	219654	10	n/a	n/a	6.17E-01	3.074
1093023	ENSG00000129194	6625	SOX15	SRY (sex determining region Y)-box 15	6665	17	n/a	n/a	1.37E+00	3.069
1102436	ENSG00000183773	80861	AIFM3	apoptosis-inducing factor, mitochondrion-associated, 3	150209	22	n/a	n/a	6.77E-01	3.066
1102018	ENSG00000182103	85640	FAM181B	family with sequence similarity 181, member B	220382	11	n/a	n/a	7.98E-01	3.064
279940853	ENSG00000239529	0	AC131055.2	AC131055.2	0	17	n/a	n/a	4.88E-01	3.062
1091674	ENSG00000118094	11021	TREH	trehalase (brush-border membrane glycoprotein)	11181	11	n/a	n/a	8.56E-01	3.057
1097573	ENSG00000161642	25695	ZNF385A	zinc finger protein 385A	25946	12	n/a	n/a	6.26E-01	3.055
1091807	ENSG00000119471	58473	HSDL2	hydroxysteroid dehydrogenase like 2	84263	9	n/a	n/a	5.80E-01	3.053
1096314	ENSG00000151322	40700	NPAS3	neuronal PAS domain protein 3	64067	14	n/a	n/a	8.33E-01	3.053
280017295	ENSG00000249751	0	ECSCR	endothelial cell-specific chemotaxis regulator	0	5	n/a	n/a	4.75E-01	3.051
279529087	ENSG00000183586	0	HMGN3P1	high mobility group nucleosomal binding domain 3 pseudogene 1	0	1	n/a	n/a	5.35E-01	3.041
280096747	ENSG00000256545	0	AL139819.1	AL139819.1	0	10	n/a	n/a	5.12E-01	3.033
1087900	ENSG00000068001	8623	HYAL2	hyaluronoglucosaminidase 2	8692	3	n/a	n/a	5.27E-01	3.032
279490190	ENSG00000178723	0	GLULP4	glutamate-ammonia ligase (glutamine synthetase) pseudogene 4	0	9	n/a	n/a	4.97E-01	3.028
1103307	ENSG00000187498	1273	COL4A1	collagen, type IV, alpha 1	1282	13	n/a	n/a	9.21E-01	3.028
279925566	ENSG00000237730	0	RP11-459A10.1	RP11-459A10.1	0	X	n/a	n/a	5.69E-01	3.026
1109063	ENSG00000243056	8568	EIF4EBP3	eukaryotic translation initiation factor 4E binding protein 3	8637	5	n/a	n/a	5.78E-01	3.021
279837044	ENSG00000229847	0	EMX2OS	EMX2 opposite strand/antisense RNA (non-protein coding)	0	10	n/a	n/a	4.89E-01	3.018
1099648	ENSG00000169860	4996	P2RY1	purinergic receptor P2Y, G-protein coupled, 1	5028	3	n/a	n/a	5.80E-01	3.015
279838178	ENSG00000229953	0	RP11-284F21.7	RP11-284F21.7	0	1	n/a	n/a	8.32E-01	3.011
1095643	ENSG00000145555	4625	MYO10	myosin X	4651	5	n/a	n/a	5.99E-01	3.008
280024667	ENSG00000250318	0	CTA-963H5.5	CTA-963H5.5	0	22	n/a	n/a	8.51E-01	3.004
279926490	ENSG00000237797	0	RP11-472N13.3	RP11-472N13.3	0	10	n/a	n/a	5.12E-01	3.003
1101479	ENSG00000178904	80669	DPY19L3	dpy-19-like 3 (C. elegans)	147991	19	n/a	n/a	5.85E-01	3.001
1095661	ENSG00000145721	81698	LIX1	Lix1 homolog (chicken)	167410	5	n/a	n/a	5.41E-01	2.999
1093367	ENSG00000131477	10120	RAMP2	receptor (G protein-coupled) activity modifying protein 2	10266	17	n/a	n/a	6.39E-01	2.994
1109009	ENSG00000241839	56102	PLEKHO2	pleckstrin homology domain containing, family O member 2	80301	15	n/a	n/a	5.74E-01	2.989
1094636	ENSG00000138696	654	BMPR1B	bone morphogenetic protein receptor, type IB	658	4	n/a	n/a	6.53E-01	2.984
1098636	ENSG00000165795	36720	NDRG2	NDRG family member 2	57447	14	n/a	n/a	5.80E-01	2.981
279475262	ENSG00000176734	0	TRIL	TLR4 interactor with leucine-rich repeats	0	7	n/a	n/a	6.52E-01	2.975
1103760	ENSG00000189238	0	RP11-173C20.1	RP11-173C20.1	0	12	n/a	n/a	5.31E-01	2.975
1100711	ENSG00000174721	80303	FGFBP3	fibroblast growth factor binding protein 3	143282	10	n/a	n/a	7.92E-01	2.972
280089261	ENSG00000255690	0	AC005013.1	AC005013.1	0	7	n/a	n/a	6.50E-01	2.968
279784688	ENSG00000225177	0	RP11-390P2.4	RP11-390P2.4	0	6	n/a	n/a	4.71E-01	2.965
1101139	ENSG00000176971	122695	FIBIN	fin bud initiation factor homolog (zebrafish)	387758	11	n/a	n/a	6.63E-01	2.962
279950155	ENSG00000240616	0	AD000092.3	AD000092.3	0	19	n/a	n/a	4.92E-01	2.961
1088827	ENSG00000091986	81022	CCDC80	coiled-coil domain containing 80	151887	3	n/a	n/a	5.83E-01	2.954
1092775	ENSG00000126878	57786	AIF1L	allograft inflammatory factor 1-like	83543	9	n/a	n/a	5.38E-01	2.948
1094150	ENSG00000136205	41334	TNS3	tensin 3	64759	7	n/a	n/a	5.37E-01	2.945
279889543	ENSG00000234482	0	RP11-433J22.2	RP11-433J22.2	0	1	n/a	n/a	6.06E-01	2.945
279908183	ENSG00000236197	0	AC002429.5	AC002429.5	0	7	n/a	n/a	5.51E-01	2.943
279796133	ENSG00000226143	0	RP1-138B7.5	RP1-138B7.5	0	20	n/a	n/a	5.21E-01	2.939
279708700	ENSG00000207631	1013218	MIR641	microRNA 641	693226	19	n/a	n/a	5.78E-01	2.935
1093835	ENSG00000134569	4013	LRP4	low density lipoprotein receptor-related protein 4	4038	11	n/a	n/a	5.30E-01	2.935
279748520	ENSG00000219023	0	RP3-340B19.2	RP3-340B19.2	0	6	n/a	n/a	4.81E-01	2.93
1088112	ENSG00000073712	10821	FERMT2	fermitin family member 2	10979	14	n/a	n/a	5.77E-01	2.93
1096764	ENSG00000154930	58733	ACSS1	acyl-CoA synthetase short-chain family member 1	84532	20	n/a	n/a	5.42E-01	2.93
279935116	ENSG00000238741	0	SCARNA7	small Cajal body-specific RNA 7	0	3	n/a	n/a	3.53E-01	2.929
1087314	ENSG00000025423	8561	HSD17B6	hydroxysteroid (17-beta) dehydrogenase 6 homolog (mouse)	8630	12	n/a	n/a	5.15E-01	2.928
1098700	ENSG00000166033	5622	HTRA1	HtrA serine peptidase 1	5654	10	n/a	n/a	5.16E-01	2.927
1099767	ENSG00000170370	2003	EMX2	empty spiracles homeobox 2	2018	10	n/a	n/a	5.13E-01	2.926
280109960	ENSG00000257918	0	RP11-482D24.3	RP11-482D24.3	0	12	n/a	n/a	5.91E-01	2.923
1092837	ENSG00000127528	10218	KLF2	Kruppel-like factor 2 (lung)	10365	19	n/a	n/a	4.83E-01	2.922
1091204	ENSG00000114646	10528	CSPG5	chondroitin sulfate proteoglycan 5 (neuroglycan C)	10675	3	n/a	n/a	8.33E-01	2.921
1091159	ENSG00000114166	8773	KAT2B	K(lysine) acetyltransferase 2B	8850	3	n/a	n/a	5.26E-01	2.92
1096449	ENSG00000152268	10271	SPON1	spondin 1, extracellular matrix protein	10418	11	n/a	n/a	8.32E-01	2.909
1105458	ENSG00000205364	4473	MT1M	metallothionein 1M	4499	16	n/a	n/a	3.55E-01	2.908
1091211	ENSG00000114698	36366	PLSCR4	phospholipid scramblase 4	57088	3	n/a	n/a	5.80E-01	2.906
1092689	ENSG00000126016	81204	AMOT	angiomotin	154796	X	n/a	n/a	5.43E-01	2.899
279819863	ENSG00000228288	157122557	RP11-480I12.3	RP11-480I12.3	100506696	1	n/a	n/a	6.42E-01	2.892
280077641	ENSG00000254909	0	RP11-110I1.5	RP11-110I1.5	0	11	n/a	n/a	3.57E-01	2.892
280026510	ENSG00000250463	0	RP11-226L15.4	RP11-226L15.4	0	1	n/a	n/a	4.85E-01	2.892
279596568	ENSG00000189343	0	AC004448.3	AC004448.3	0	17	n/a	n/a	5.23E-01	2.889
280070633	ENSG00000254418	0	RP11-21L19.1	RP11-21L19.1	0	11	n/a	n/a	5.97E-01	2.886
1100469	ENSG00000173402	1593	DAG1	dystroglycan 1 (dystrophin-associated glycoprotein 1)	1605	3	n/a	n/a	5.61E-01	2.872
1102203	ENSG00000182890	2730	GLUD2	glutamate dehydrogenase 2	2747	X	n/a	n/a	5.09E-01	2.871
1087535	ENSG00000049540	1991	ELN	elastin	2006	7	n/a	n/a	1.24E+00	2.869
1103384	ENSG00000187773	79075	FAM69C	family with sequence similarity 69, member C	125704	18	n/a	n/a	5.70E-01	2.864
1096411	ENSG00000152022	79255	LIX1L	Lix1 homolog (mouse)-like	128077	1	n/a	n/a	6.62E-01	2.861
1096280	ENSG00000151012	23410	SLC7A11	solute carrier family 7 (anionic amino acid transporter light chain, xc- system), member 11	23657	4	n/a	n/a	5.16E-01	2.858
279882372	ENSG00000233839	0	RP11-389O22.4	RP11-389O22.4	0	1	n/a	n/a	3.57E-01	2.856
1101621	ENSG00000179761	30749	PIPOX	pipecolic acid oxidase	51268	17	n/a	n/a	5.48E-01	2.856
1088956	ENSG00000099194	6284	SCD	stearoyl-CoA desaturase (delta-9-desaturase)	6319	10	n/a	n/a	5.29E-01	2.856
279909021	ENSG00000236276	0	NDP-AS1	NDP antisense RNA 1 (non-protein coding)	0	X	n/a	n/a	4.99E-01	2.855
279715962	ENSG00000212232	0	SNORD17	small nucleolar RNA, C/D box 17	0	20	n/a	n/a	3.63E-01	2.854
1097452	ENSG00000160606	77756	TLCD1	TLC domain containing 1	116238	17	n/a	n/a	6.17E-01	2.854
279991784	ENSG00000246022	157127591	ALDH1L1-AS2	ALDH1L1 antisense RNA 2 (non-protein coding)	100862662	3	n/a	n/a	5.62E-01	2.853
1101303	ENSG00000177807	3741	KCNJ10	potassium inwardly-rectifying channel, subfamily J, member 10	3766	1	n/a	n/a	4.98E-01	2.849
1094906	ENSG00000140511	80477	HAPLN3	hyaluronan and proteoglycan link protein 3	145864	15	n/a	n/a	5.70E-01	2.845
279749414	ENSG00000219532	0	RP3-323K23.3	RP3-323K23.3	0	6	n/a	n/a	8.41E-01	2.84
279900213	ENSG00000235426	0	RP11-342M3.5	RP11-342M3.5	0	10	n/a	n/a	5.32E-01	2.839
1105306	ENSG00000204894	0	RP11-208G20.2	RP11-208G20.2	0	7	n/a	n/a	4.76E-01	2.839
279665764	ENSG00000201823	26547	SNORD48	small nucleolar RNA, C/D box 48	26801	6	n/a	n/a	5.46E-01	2.834
1093533	ENSG00000132613	60144	MTSS1L	metastasis suppressor 1-like	92154	16	n/a	n/a	7.31E-01	2.833
1096882	ENSG00000156076	11037	WIF1	WNT inhibitory factor 1	11197	12	n/a	n/a	4.89E-01	2.829
1092093	ENSG00000121742	10646	GJB6	gap junction protein, beta 6, 30kDa	10804	13	n/a	n/a	4.81E-01	2.827
1097299	ENSG00000159423	8590	ALDH4A1	aldehyde dehydrogenase 4 family, member A1	8659	1	n/a	n/a	7.08E-01	2.826
1088611	ENSG00000087266	6416	SH3BP2	SH3-domain binding protein 2	6452	4	n/a	n/a	7.86E-01	2.824
1092823	ENSG00000127418	33139	FGFRL1	fibroblast growth factor receptor-like 1	53834	4	n/a	n/a	5.63E-01	2.821
1095974	ENSG00000148123	34175	RP11-35N6.1	Lipid phosphate phosphatase-related protein type 1	54886	9	n/a	n/a	1.20E+00	2.819
1098554	ENSG00000165475	30566	CRYL1	crystallin, lambda 1	51084	13	n/a	n/a	4.97E-01	2.819
279849618	ENSG00000230955	0	RP11-109P14.10	RP11-109P14.10	0	1	n/a	n/a	4.98E-01	2.815
1090515	ENSG00000109046	25867	WSB1	WD repeat and SOCS box containing 1	26118	17	n/a	n/a	4.67E-01	2.813
1095770	ENSG00000146409	78155	C6orf192	chromosome 6 open reading frame 192	116843	6	n/a	n/a	5.81E-01	2.813
1093882	ENSG00000134853	5124	PDGFRA	platelet-derived growth factor receptor, alpha polypeptide	5156	4	n/a	n/a	5.16E-01	2.81
279847635	ENSG00000230777	0	RP11-318C24.1	RP11-318C24.1	0	1	n/a	n/a	6.30E-01	2.804
1101625	ENSG00000179796	77738	LRRC3B	leucine rich repeat containing 3B	116135	3	n/a	n/a	5.87E-01	2.803
1095920	ENSG00000147576	79713	ADHFE1	alcohol dehydrogenase, iron containing, 1	137872	8	n/a	n/a	5.53E-01	2.803
1096237	ENSG00000150551	77767	LYPD1	LY6/PLAUR domain containing 1	116372	2	n/a	n/a	6.49E-01	2.802
1089615	ENSG00000102935	22845	ZNF423	zinc finger protein 423	23090	16	n/a	n/a	7.35E-01	2.799
280057777	ENSG00000253518	0	CTD-2031P19.4	CTD-2031P19.4	0	5	n/a	n/a	4.97E-01	2.799
1091160	ENSG00000114200	587	BCHE	butyrylcholinesterase	590	3	n/a	n/a	5.26E-01	2.799
1095680	ENSG00000145824	9406	CXCL14	chemokine (C-X-C motif) ligand 14	9547	5	n/a	n/a	6.73E-01	2.796
1087233	ENSG00000016391	34638	CHDH	choline dehydrogenase	55349	3	n/a	n/a	5.88E-01	2.795
1108761	ENSG00000237493	0	RP11-603J24.7	RP11-603J24.7	0	12	n/a	n/a	5.63E-01	2.794
1090240	ENSG00000106689	9220	LHX2	LIM homeobox 2	9355	9	n/a	n/a	7.67E-01	2.793
279949301	ENSG00000240509	0	CTC-788C1.1	CTC-788C1.1	0	8	n/a	n/a	5.92E-01	2.791
1100007	ENSG00000171388	8785	APLN	apelin	8862	X	n/a	n/a	6.83E-01	2.789
1087184	ENSG00000012660	37941	ELOVL5	ELOVL fatty acid elongase 5	60481	6	n/a	n/a	5.43E-01	2.787
1098051	ENSG00000163682	6101	RPL9	ribosomal protein L9	6133	4	n/a	n/a	4.89E-01	2.786
1087567	ENSG00000051620	23347	HEBP2	heme binding protein 2	23593	6	n/a	n/a	5.80E-01	2.774
279989361	ENSG00000245178	0	AL513497.1	AL513497.1	0	1	n/a	n/a	5.26E-01	2.77
1087321	ENSG00000026025	7388	VIM	vimentin	7431	10	n/a	n/a	6.53E-01	2.769
279709442	ENSG00000207770	1013146	MIR568	microRNA 568	693153	3	n/a	n/a	1.09E+00	2.768
1096689	ENSG00000154274	34575	C4orf19	chromosome 4 open reading frame 19	55286	4	n/a	n/a	5.63E-01	2.768
1099426	ENSG00000168887	123225	C2orf68	chromosome 2 open reading frame 68	388969	2	n/a	n/a	5.59E-01	2.767
1092743	ENSG00000126603	58860	GLIS2	GLIS family zinc finger 2	84662	16	n/a	n/a	8.99E-01	2.766
279911549	ENSG00000236494	0	RP11-89N17.4	RP11-89N17.4	0	7	n/a	n/a	3.62E-01	2.762
1087075	ENSG00000008282	6816	SYPL1	synaptophysin-like 1	6856	7	n/a	n/a	5.52E-01	2.761
1099090	ENSG00000167601	555	AXL	AXL receptor tyrosine kinase	558	19	n/a	n/a	5.04E-01	2.755
280024738	ENSG00000250321	0	RP11-478C6.4	RP11-478C6.4	0	4	n/a	n/a	4.89E-01	2.755
279850729	ENSG00000231064	0	RP11-263K19.4	RP11-263K19.4	0	1	n/a	n/a	6.36E-01	2.754
279797638	ENSG00000226278	0	PSPHP1	phosphoserine phosphatase pseudogene 1	0	7	n/a	n/a	3.83E-01	2.75
1094017	ENSG00000135540	36500	NHSL1	NHS-like 1	57224	6	n/a	n/a	6.66E-01	2.747
279822429	ENSG00000228502	0	EEF1A1P11	eukaryotic translation elongation factor 1 alpha 1 pseudogene 11	0	1	n/a	n/a	9.61E-01	2.745
1094916	ENSG00000140545	4215	MFGE8	milk fat globule-EGF factor 8 protein	4240	15	n/a	n/a	5.39E-01	2.745
1095131	ENSG00000142156	1282	COL6A1	collagen, type VI, alpha 1	1291	21	n/a	n/a	8.54E-01	2.744
1090970	ENSG00000112531	9307	QKI	QKI, KH domain containing, RNA binding	9444	6	n/a	n/a	5.83E-01	2.742
280088647	ENSG00000255629	0	RP11-196H14.3	RP11-196H14.3	0	12	n/a	n/a	7.78E-01	2.74
1093136	ENSG00000130203	345	APOE	apolipoprotein E	348	19	n/a	n/a	4.85E-01	2.738
1101576	ENSG00000179399	2247	GPC5	glypican 5	2262	13	n/a	n/a	5.17E-01	2.738
1108890	ENSG00000239282	167370	GATSL3	GATS protein-like 3	652968	22	n/a	n/a	6.84E-01	2.737
1089192	ENSG00000100439	40517	ABHD4	abhydrolase domain containing 4	63874	14	n/a	n/a	5.87E-01	2.733
1095682	ENSG00000145832	81114	SLC25A48	solute carrier family 25, member 48	153328	5	n/a	n/a	5.73E-01	2.731
1093520	ENSG00000132541	10101	HRSP12	heat-responsive protein 12	10247	8	n/a	n/a	5.24E-01	2.729
279731191	ENSG00000214535	0	RPS15AP1	ribosomal protein S15a pseudogene 1	0	20	n/a	n/a	5.46E-01	2.729
1102408	ENSG00000183688	110927	FAM101B	family with sequence similarity 101, member B	359845	17	n/a	n/a	9.51E-01	2.729
1095713	ENSG00000146005	58459	PSD2	pleckstrin and Sec7 domain containing 2	84249	5	n/a	n/a	6.26E-01	2.727
1094257	ENSG00000136826	9180	KLF4	Kruppel-like factor 4 (gut)	9314	9	n/a	n/a	3.57E-01	2.726
279864249	ENSG00000232238	0	AC017080.1	AC017080.1	0	2	n/a	n/a	8.49E-01	2.724
279764663	ENSG00000223505	0	RP11-397P13.7	RP11-397P13.7	0	1	n/a	n/a	5.01E-01	2.723
279892626	ENSG00000234742	0	AC144530.1	AC144530.1	0	3	n/a	n/a	6.07E-01	2.718
1087866	ENSG00000067048	8584	DDX3Y	DEAD (Asp-Glu-Ala-Asp) box polypeptide 3, Y-linked	8653	Y	n/a	n/a	4.80E-01	2.716
1095922	ENSG00000147588	5343	PMP2	peripheral myelin protein 2	5375	8	n/a	n/a	4.91E-01	2.714
1098510	ENSG00000165246	22585	NLGN4Y	neuroligin 4, Y-linked	22829	Y	n/a	n/a	5.25E-01	2.713
1095786	ENSG00000146535	2751	GNA12	guanine nucleotide binding protein (G protein) alpha 12	2768	7	n/a	n/a	7.95E-01	2.712
1105019	ENSG00000204128	90415	C2orf72	chromosome 2 open reading frame 72	257407	2	n/a	n/a	6.11E-01	2.708
1091708	ENSG00000118418	9190	HMGN3	high mobility group nucleosomal binding domain 3	9324	6	n/a	n/a	5.49E-01	2.707
1103722	ENSG00000189067	9375	LITAF	lipopolysaccharide-induced TNF factor	9516	16	n/a	n/a	4.94E-01	2.707
1095346	ENSG00000143514	7116	TP53BP2	tumor protein p53 binding protein, 2	7159	1	n/a	n/a	5.68E-01	2.707
1100259	ENSG00000172380	35255	GNG12	guanine nucleotide binding protein (G protein), gamma 12	55970	1	n/a	n/a	5.01E-01	2.707
1098716	ENSG00000166123	58902	GPT2	glutamic pyruvate transaminase (alanine aminotransferase) 2	84706	16	n/a	n/a	7.44E-01	2.707
279884024	ENSG00000233971	0	AC067950.1	AC067950.1	0	2	n/a	n/a	5.01E-01	2.706
279968357	ENSG00000242670	0	RP11-601I15.1	RP11-601I15.1	0	4	n/a	n/a	4.86E-01	2.701
279818606	ENSG00000228172	0	RP1-317E23.3	RP1-317E23.3	0	1	n/a	n/a	7.22E-01	2.7
1097955	ENSG00000163430	11008	FSTL1	follistatin-like 1	11167	3	n/a	n/a	5.46E-01	2.699
1104755	ENSG00000198822	2896	GRM3	glutamate receptor, metabotropic 3	2913	7	n/a	n/a	5.87E-01	2.694
1093987	ENSG00000135424	3654	ITGA7	integrin, alpha 7	3679	12	n/a	n/a	5.99E-01	2.693
1102458	ENSG00000183840	2846	GPR39	G protein-coupled receptor 39	2863	2	n/a	n/a	6.59E-01	2.689
1089624	ENSG00000102996	4298	MMP15	matrix metallopeptidase 15 (membrane-inserted)	4324	16	n/a	n/a	8.67E-01	2.687
1099893	ENSG00000170915	59502	PAQR8	progestin and adipoQ receptor family member VIII	85315	6	n/a	n/a	5.00E-01	2.684
1093149	ENSG00000130287	1452	NCAN	neurocan	1463	19	n/a	n/a	6.52E-01	2.681
1108317	ENSG00000234465	124065	AC006276.1	AC006276.1	390940	19	n/a	n/a	5.57E-01	2.68
1108238	ENSG00000233913	0	CTC-575D19.1	CTC-575D19.1	0	5	n/a	n/a	6.23E-01	2.68
1098772	ENSG00000166292	34562	TMEM100	transmembrane protein 100	55273	17	n/a	n/a	4.83E-01	2.676
279662474	ENSG00000200879	0	SNORD14E	small nucleolar RNA, C/D box 14E	0	11	n/a	n/a	4.75E-01	2.675
1093154	ENSG00000130304	119630	SLC27A1	solute carrier family 27 (fatty acid transporter), member 1	376497	19	n/a	n/a	6.47E-01	2.674
279236391	ENSG00000155254	57984	MARVELD1	MARVEL domain containing 1	83742	10	n/a	n/a	6.91E-01	2.671
1097139	ENSG00000158201	82725	ABHD3	abhydrolase domain containing 3	171586	18	n/a	n/a	4.89E-01	2.671
1100790	ENSG00000175130	41626	MARCKSL1	MARCKS-like 1	65108	1	n/a	n/a	1.24E+00	2.67
1098424	ENSG00000164904	498	ALDH7A1	aldehyde dehydrogenase 7 family, member A1	501	5	n/a	n/a	5.75E-01	2.67
279665680	ENSG00000201808	6048	SNORA73A	small nucleolar RNA, H/ACA box 73A	6080	1	n/a	n/a	6.11E-01	2.668
1095048	ENSG00000141485	94182	SLC13A5	solute carrier family 13 (sodium-dependent citrate transporter), member 5	284111	17	n/a	n/a	5.11E-01	2.667
1099310	ENSG00000168389	59069	MFSD2A	major facilitator superfamily domain containing 2A	84879	1	n/a	n/a	5.35E-01	2.667
1092629	ENSG00000125820	4790	NKX2-2	NK2 homeobox 2	4821	20	n/a	n/a	5.01E-01	2.665
279968446	ENSG00000242680	0	AL132988.3	AL132988.3	0	14	n/a	n/a	4.66E-01	2.664
1105605	ENSG00000205927	10069	OLIG2	oligodendrocyte lineage transcription factor 2	10215	21	n/a	n/a	5.78E-01	2.662
1094193	ENSG00000136457	1093	CHAD	chondroadherin	1101	17	n/a	n/a	6.06E-01	2.658
280117894	ENSG00000258575	0	RP11-998D10.2	RP11-998D10.2	0	14	n/a	n/a	5.41E-01	2.657
1104825	ENSG00000198937	81191	CCDC167	coiled-coil domain containing 167	154467	6	n/a	n/a	9.06E-01	2.657
1096491	ENSG00000152583	8346	SPARCL1	SPARC-like 1 (hevin)	8404	4	n/a	n/a	5.10E-01	2.656
1090641	ENSG00000110090	1365	CPT1A	carnitine palmitoyltransferase 1A (liver)	1374	11	n/a	n/a	4.96E-01	2.656
1096547	ENSG00000153048	23343	CARHSP1	calcium regulated heat stable protein 1, 24kDa	23589	16	n/a	n/a	6.39E-01	2.654
1099389	ENSG00000168743	90297	NPNT	nephronectin	255743	4	n/a	n/a	8.56E-01	2.652
1089366	ENSG00000101265	9626	RASSF2	Ras association (RalGDS/AF-6) domain family member 2	9770	20	n/a	n/a	7.36E-01	2.651
1103465	ENSG00000188064	7434	WNT7B	wingless-type MMTV integration site family, member 7B	7477	22	n/a	n/a	6.84E-01	2.65
279717439	ENSG00000212588	166966	SNORA26	small nucleolar RNA, H/ACA box 26	677810	4	n/a	n/a	6.39E-01	2.649
280093220	ENSG00000256121	0	AC010296.1	AC010296.1	0	5	n/a	n/a	7.43E-01	2.646
1093617	ENSG00000133067	37776	LGR6	leucine-rich repeat containing G protein-coupled receptor 6	59352	1	n/a	n/a	6.69E-01	2.646
280038310	ENSG00000251400	0	ALDH7A1P1	aldehyde dehydrogenase 7 family, member A1 pseudogene 1	0	5	n/a	n/a	5.57E-01	2.645
279887943	ENSG00000234353	0	AP000347.4	AP000347.4	0	22	n/a	n/a	8.38E-01	2.643
1102369	ENSG00000183580	22949	FBXL7	F-box and leucine-rich repeat protein 7	23194	5	n/a	n/a	5.73E-01	2.642
279665477	ENSG00000201754	26543	SNORD52	small nucleolar RNA, C/D box 52	26797	6	n/a	n/a	5.79E-01	2.641
1090675	ENSG00000110436	6470	SLC1A2	solute carrier family 1 (glial high affinity glutamate transporter), member 2	6506	11	n/a	n/a	4.90E-01	2.638
1098490	ENSG00000165175	37340	MID1IP1	MID1 interacting protein 1 (gastrulation specific G12 homolog (zebrafish))	58526	X	n/a	n/a	6.41E-01	2.638
1095056	ENSG00000141510	7114	TP53	tumor protein p53	7157	17	n/a	n/a	5.17E-01	2.635
279814248	ENSG00000227757	0	AP000282.2	AP000282.2	0	21	n/a	n/a	6.06E-01	2.632
1106516	ENSG00000221857	5316	FXYD1	FXYD domain containing ion transport regulator 1	5348	19	n/a	n/a	5.31E-01	2.631
1089469	ENSG00000101888	35203	NXT2	nuclear transport factor 2-like export factor 2	55916	X	n/a	n/a	6.47E-01	2.631
1094593	ENSG00000138449	29772	SLC40A1	solute carrier family 40 (iron-regulated transporter), member 1	30061	2	n/a	n/a	5.93E-01	2.627
1091589	ENSG00000117289	10481	TXNIP	thioredoxin interacting protein	10628	1	n/a	n/a	4.92E-01	2.623
1092953	ENSG00000128602	6568	SMO	smoothened, frizzled family receptor	6608	7	n/a	n/a	5.78E-01	2.622
1091545	ENSG00000116962	4780	NID1	nidogen 1	4811	1	n/a	n/a	6.39E-01	2.619
280092093	ENSG00000256007	0	ARAP1-AS1	ARAP1 antisense RNA 1 (non-protein coding)	0	11	n/a	n/a	8.50E-01	2.618
279706061	ENSG00000207165	0	SNORA70	small nucleolar RNA, H/ACA box 70	0	X	n/a	n/a	4.92E-01	2.617
1093036	ENSG00000129270	54987	MMP28	matrix metallopeptidase 28	79148	17	n/a	n/a	6.58E-01	2.615
1095321	ENSG00000143416	8883	SELENBP1	selenium binding protein 1	8991	1	n/a	n/a	6.41E-01	2.615
1104235	ENSG00000197324	25769	LRP10	low density lipoprotein receptor-related protein 10	26020	14	n/a	n/a	5.58E-01	2.614
279480959	ENSG00000177410	134970	ZNFX1-AS1	ZNFX1 antisense RNA 1 (non-protein coding)	441951	20	n/a	n/a	4.95E-01	2.614
1100944	ENSG00000175938	60256	ORAI3	ORAI calcium release-activated calcium modulator 3	93129	16	n/a	n/a	5.57E-01	2.61
279948863	ENSG00000240463	0	RPS19P3	ribosomal protein S19 pseudogene 3	0	14	n/a	n/a	6.70E-01	2.609
1089970	ENSG00000105355	10080	PLIN3	perilipin 3	10226	19	n/a	n/a	6.18E-01	2.609
280053548	ENSG00000253204	0	RP5-1009N12.1	RP5-1009N12.1	0	8	n/a	n/a	6.26E-01	2.608
1095538	ENSG00000144730	34045	IL17RD	interleukin 17 receptor D	54756	3	n/a	n/a	6.58E-01	2.608
279947570	ENSG00000240311	0	LA16c-306E5.1	LA16c-306E5.1	0	16	n/a	n/a	6.19E-01	2.606
1091097	ENSG00000113578	2231	FGF1	fibroblast growth factor 1 (acidic)	2246	5	n/a	n/a	4.76E-01	2.602
279866279	ENSG00000232442	157121327	CTD-3184A7.4	CTD-3184A7.4	100505771	20	n/a	n/a	5.01E-01	2.602
279731548	ENSG00000214578	0	HMGN2P42	high mobility group nucleosomal binding domain 2 pseudogene 42	0	17	n/a	n/a	5.83E-01	2.601
280028413	ENSG00000250615	0	CTC-564N23.2	CTC-564N23.2	0	5	n/a	n/a	5.85E-01	2.601
1099263	ENSG00000168209	33832	DDIT4	DNA-damage-inducible transcript 4	54541	10	n/a	n/a	4.78E-01	2.6
1088303	ENSG00000078549	114	ADCYAP1R1	adenylate cyclase activating polypeptide 1 (pituitary) receptor type I	117	7	n/a	n/a	7.15E-01	2.598
279870826	ENSG00000232814	157129784	COL4A2-AS1	COL4A2 antisense RNA 1 (non-protein coding)	100874203	13	n/a	n/a	1.04E+00	2.596
279895312	ENSG00000234961	0	RP11-124N14.3	RP11-124N14.3	0	10	n/a	n/a	6.32E-01	2.596
1098165	ENSG00000164039	36177	BDH2	3-hydroxybutyrate dehydrogenase, type 2	56898	4	n/a	n/a	5.12E-01	2.591
1093081	ENSG00000129675	9321	ARHGEF6	Rac/Cdc42 guanine nucleotide exchange factor (GEF) 6	9459	X	n/a	n/a	5.93E-01	2.583
1093638	ENSG00000133136	0	GNG5P2	guanine nucleotide binding protein (G protein), gamma 5 pseudogene 2	0	X	n/a	n/a	4.68E-01	2.583
1093118	ENSG00000130055	34146	GDPD2	glycerophosphodiester phosphodiesterase domain containing 2	54857	X	n/a	n/a	5.92E-01	2.582
280043873	ENSG00000251920	0	5S_rRNA	5S ribosomal RNA	0	6	n/a	n/a	4.70E-01	2.577
279865338	ENSG00000232346	0	SC22CB-1E7.1	SC22CB-1E7.1	0	22	n/a	n/a	5.92E-01	2.572
1101115	ENSG00000176890	7255	TYMS	thymidylate synthetase	7298	18	n/a	n/a	7.22E-01	2.572
280045392	ENSG00000252139	0	SCARNA18	small Cajal body-specific RNA 18	0	18	n/a	n/a	4.71E-01	2.571
279902641	ENSG00000235655	134055	H3F3AP4	H3 histone, family 3A, pseudogene 4	440926	2	n/a	n/a	5.35E-01	2.571
1097929	ENSG00000163346	36601	PBXIP1	pre-B-cell leukemia homeobox interacting protein 1	57326	1	n/a	n/a	6.18E-01	2.571
279995114	ENSG00000247228	0	AC009060.1	AC009060.1	0	16	n/a	n/a	5.43E-01	2.569
279715976	ENSG00000212238	157130510	5S_rRNA	5S ribosomal RNA	100885864	7	n/a	n/a	7.54E-01	2.568
1093311	ENSG00000131097	31231	HIGD1B	HIG1 hypoxia inducible domain family, member 1B	51751	17	n/a	n/a	4.78E-01	2.563
1096040	ENSG00000148604	5963	RGR	retinal G protein coupled receptor	5995	10	n/a	n/a	5.27E-01	2.561
1093119	ENSG00000130066	6269	SAT1	spermidine/spermine N1-acetyltransferase 1	6303	X	n/a	n/a	4.67E-01	2.56
279636847	ENSG00000198150	1001720	AC135178.1	HCG1985372Uncharacterized proteincDNA FLJ37541 fis, clone BRCAN2026340	100128288	17	n/a	n/a	5.12E-01	2.56
1103272	ENSG00000187193	4475	MT1X	metallothionein 1X	4501	16	n/a	n/a	3.56E-01	2.559
1106293	ENSG00000215256	34738	C14orf167	chromosome 14 open reading frame 167	55449	14	n/a	n/a	6.58E-01	2.559
279802830	ENSG00000226754	157123681	RP5-1024G6.5	RP5-1024G6.5	100507564	1	n/a	n/a	6.74E-01	2.556
279738114	ENSG00000215221	0	UBA52P6	ubiquitin A-52 residue ribosomal protein fusion product 1 pseudogene 6	0	9	n/a	n/a	9.19E-01	2.553
1093994	ENSG00000135446	1014	CDK4	cyclin-dependent kinase 4	1019	12	n/a	n/a	5.49E-01	2.549
1104709	ENSG00000198732	40726	SMOC1	SPARC related modular calcium binding 1	64093	14	n/a	n/a	5.66E-01	2.544
1105882	ENSG00000213625	34030	LEPROT	leptin receptor overlapping transcript	54741	1	n/a	n/a	5.38E-01	2.543
279720762	ENSG00000213307	0	RPL18P11	ribosomal protein L18 pseudogene 11	0	15	n/a	n/a	5.42E-01	2.543
1088130	ENSG00000074219	8402	TEAD2	TEA domain family member 2	8463	19	n/a	n/a	5.14E-01	2.543
1092214	ENSG00000122756	1262	CNTFR	ciliary neurotrophic factor receptor	1271	9	n/a	n/a	8.36E-01	2.537
279978579	ENSG00000243736	0	RP1-136J15.3	RP1-136J15.3	0	X	n/a	n/a	6.57E-01	2.536
279750066	ENSG00000219928	0	RP11-40C6.2	RP11-40C6.2	0	9	n/a	n/a	3.53E-01	2.534
280082791	ENSG00000255198	182016	SNHG9	small nucleolar RNA host gene 9 (non-protein coding)	735301	16	n/a	n/a	3.54E-01	2.534
1092346	ENSG00000123999	3598	INHA	inhibin, alpha	3623	2	n/a	n/a	5.27E-01	2.532
1098117	ENSG00000163884	28735	KLF15	Kruppel-like factor 15	28999	3	n/a	n/a	6.01E-01	2.532
280093671	ENSG00000256185	0	RP11-612B6.2	RP11-612B6.2	0	12	n/a	n/a	9.21E-01	2.531
1096258	ENSG00000150760	1781	DOCK1	dedicator of cytokinesis 1	1793	10	n/a	n/a	5.49E-01	2.531
1107667	ENSG00000230291	0	RP11-244J10.1	RP11-244J10.1	0	12	n/a	n/a	5.08E-01	2.53
1097771	ENSG00000162738	36492	VANGL2	vang-like 2 (van gogh, Drosophila)	57216	1	n/a	n/a	1.09E+00	2.529
1101422	ENSG00000178537	784	SLC25A20	solute carrier family 25 (carnitine/acylcarnitine translocase), member 20	788	3	n/a	n/a	4.93E-01	2.527
1087934	ENSG00000068976	5805	PYGM	phosphorylase, glycogen, muscle	5837	11	n/a	n/a	6.49E-01	2.524
1092013	ENSG00000120896	10029	SORBS3	sorbin and SH3 domain containing 3	10174	8	n/a	n/a	5.51E-01	2.523
279734819	ENSG00000214908	0	RP11-229M1.2	RP11-229M1.2	0	9	n/a	n/a	5.18E-01	2.521
280078433	ENSG00000254964	0	RP11-831H9.3	RP11-831H9.3	0	11	n/a	n/a	6.11E-01	2.518
1104296	ENSG00000197496	56742	SLC2A10	solute carrier family 2 (facilitated glucose transporter), member 10	81031	20	n/a	n/a	5.52E-01	2.517
1093028	ENSG00000129219	5306	PLD2	phospholipase D2	5338	17	n/a	n/a	6.43E-01	2.517
1100852	ENSG00000175445	3998	LPL	lipoprotein lipase	4023	8	n/a	n/a	1.34E+00	2.516
1090721	ENSG00000110900	134705	TSPAN11	tetraspanin 11	441631	12	n/a	n/a	6.26E-01	2.516
1093550	ENSG00000132688	10605	NES	nestin	10763	1	n/a	n/a	8.48E-01	2.514
1097023	ENSG00000157227	4297	MMP14	matrix metallopeptidase 14 (membrane-inserted)	4323	14	n/a	n/a	8.10E-01	2.514
279781233	ENSG00000224861	0	YBX1P1	Y box binding protein 1 pseudogene 1	0	14	n/a	n/a	9.05E-01	2.513
279883044	ENSG00000233893	0	RP11-507C10.5	RP11-507C10.5	0	6	n/a	n/a	4.90E-01	2.512
280112001	ENSG00000258114	0	CTA-109P11.4	CTA-109P11.4	0	10	n/a	n/a	4.70E-01	2.509
279748792	ENSG00000219222	0	RP11-480N24.3	RP11-480N24.3	0	6	n/a	n/a	4.82E-01	2.508
1099840	ENSG00000170647	58152	TMEM133	transmembrane protein 133	83935	11	n/a	n/a	6.37E-01	2.506
1102877	ENSG00000185633	36180	NDUFA4L2	NADH dehydrogenase (ubiquinone) 1 alpha subcomplex, 4-like 2	56901	12	n/a	n/a	6.86E-01	2.504
1103220	ENSG00000186998	79364	EMID1	EMI domain containing 1	129080	22	n/a	n/a	6.83E-01	2.504
279849023	ENSG00000230897	0	AC013248.1	AC013248.1	0	17	n/a	n/a	4.75E-01	2.504
279722105	ENSG00000213442	0	RPL18AP3	ribosomal protein L18a pseudogene 3	0	12	n/a	n/a	6.84E-01	2.503
1095693	ENSG00000145888	2724	GLRA1	glycine receptor, alpha 1	2741	5	n/a	n/a	6.66E-01	2.499
1088032	ENSG00000071564	6889	TCF3	transcription factor 3 (E2A immunoglobulin enhancer binding factors E12/E47)	6929	19	n/a	n/a	7.53E-01	2.499
1088300	ENSG00000078401	1893	EDN1	endothelin 1	1906	6	n/a	n/a	3.66E-01	2.498
279799078	ENSG00000226396	0	RP5-1056L3.3	RP5-1056L3.3	0	1	n/a	n/a	5.11E-01	2.498
1097144	ENSG00000158270	56746	COLEC12	collectin sub-family member 12	81035	18	n/a	n/a	6.11E-01	2.497
1088349	ENSG00000079691	34893	LRRC16A	leucine rich repeat containing 16A	55604	6	n/a	n/a	5.63E-01	2.497
1097474	ENSG00000160781	55759	PAQR6	progestin and adipoQ receptor family member VI	79957	1	n/a	n/a	4.77E-01	2.496
279776912	ENSG00000224469	0	AC009517.2	AC009517.2	0	7	n/a	n/a	5.97E-01	2.493
1103996	ENSG00000196586	4620	MYO6	myosin VI	4646	6	n/a	n/a	5.46E-01	2.493
279677096	ENSG00000204196	0	AC011737.2	AC011737.2	0	2	n/a	n/a	5.73E-01	2.493
1108635	ENSG00000236624	79163	CCDC163P	coiled-coil domain containing 163, pseudogene	126661	1	n/a	n/a	4.91E-01	2.491
1100726	ENSG00000174807	36402	CD248	CD248 molecule, endosialin	57124	11	n/a	n/a	7.81E-01	2.488
1100823	ENSG00000175287	90186	PHYHD1	phytanoyl-CoA dioxygenase domain containing 1	254295	9	n/a	n/a	6.03E-01	2.487
279951059	ENSG00000240731	0	RP5-890O3.9	RP5-890O3.9	0	1	n/a	n/a	7.79E-01	2.487
279616769	ENSG00000197083	0	ZNF300P1	zinc finger protein 300 pseudogene 1	0	5	n/a	n/a	4.89E-01	2.485
1098935	ENSG00000166925	57310	TSC22D4	TSC22 domain family, member 4	81628	7	n/a	n/a	5.79E-01	2.485
1097697	ENSG00000162490	119528	C1orf187	chromosome 1 open reading frame 187	374946	1	n/a	n/a	5.74E-01	2.483
279751091	ENSG00000220842	0	RP11-572P18.1	RP11-572P18.1	0	10	n/a	n/a	5.48E-01	2.481
1097796	ENSG00000162840	0	MT1P2	metallothionein 1 pseudogene 2	0	4	n/a	n/a	5.04E-01	2.48
1088851	ENSG00000092421	36829	SEMA6A	sema domain, transmembrane domain (TM), and cytoplasmic domain, (semaphorin) 6A	57556	5	n/a	n/a	6.65E-01	2.48
1101970	ENSG00000181826	1002216	RELL1	RELT-like 1	768211	4	n/a	n/a	5.06E-01	2.477
279971747	ENSG00000243069	157123615	ARHGEF26-AS1	ARHGEF26 antisense RNA 1 (non-protein coding)	100507524	3	n/a	n/a	5.12E-01	2.476
1098171	ENSG00000164050	5332	PLXNB1	plexin B1	5364	3	n/a	n/a	5.40E-01	2.475
1099227	ENSG00000168028	3896	RPSA	ribosomal protein SA	3921	3	n/a	n/a	5.12E-01	2.473
1089275	ENSG00000100842	10132	EFS	embryonal Fyn-associated substrate	10278	14	n/a	n/a	5.77E-01	2.473
1092621	ENSG00000125810	22674	CD93	CD93 molecule	22918	20	n/a	n/a	6.08E-01	2.473
279880509	ENSG00000233668	0	RP11-571F15.3	RP11-571F15.3	0	9	n/a	n/a	5.75E-01	2.472
1094747	ENSG00000139433	30710	GLTP	glycolipid transfer protein	51228	12	n/a	n/a	5.45E-01	2.472
1091331	ENSG00000115468	56104	EFHD1	EF-hand domain family, member D1	80303	2	n/a	n/a	5.33E-01	2.471
1092651	ENSG00000125871	60204	C20orf72	chromosome 20 open reading frame 72	92667	20	n/a	n/a	5.41E-01	2.468
1089298	ENSG00000100979	5328	PLTP	phospholipid transfer protein	5360	20	n/a	n/a	6.19E-01	2.468
279847205	ENSG00000230729	0	RP11-296L22.8	RP11-296L22.8	0	9	n/a	n/a	5.21E-01	2.467
1102368	ENSG00000183579	58344	ZNRF3	zinc and ring finger 3	84133	22	n/a	n/a	7.20E-01	2.466
1092920	ENSG00000128311	7220	TST	thiosulfate sulfurtransferase (rhodanese)	7263	22	n/a	n/a	5.56E-01	2.463
1097693	ENSG00000162458	34040	FBLIM1	filamin binding LIM protein 1	54751	1	n/a	n/a	2.03E+00	2.461
279912261	ENSG00000236552	171027	RPL13AP5	ribosomal protein L13a pseudogene 5	728658	10	n/a	n/a	6.19E-01	2.461
1098357	ENSG00000164649	34825	CDCA7L	cell division cycle associated 7-like	55536	7	n/a	n/a	5.97E-01	2.46
279990172	ENSG00000245526	165799	LINC00461	long intergenic non-protein coding RNA 461	645323	5	n/a	n/a	5.41E-01	2.459
1097754	ENSG00000162692	7369	VCAM1	vascular cell adhesion molecule 1	7412	1	n/a	n/a	5.53E-01	2.457
279897786	ENSG00000235174	0	RP11-398K22.3	RP11-398K22.3	0	6	n/a	n/a	4.85E-01	2.456
279782357	ENSG00000224953	0	SRIP3	sorcin pseudogene 3	0	Y	n/a	n/a	8.47E-01	2.454
1086864	ENSG00000000003	7062	TSPAN6	tetraspanin 6	7105	X	n/a	n/a	5.33E-01	2.453
279930480	ENSG00000238123	0	MID1IP1-AS1	MID1IP1 antisense RNA 1 (non-protein coding)	0	X	n/a	n/a	6.23E-01	2.449
1092124	ENSG00000121966	7806	CXCR4	chemokine (C-X-C motif) receptor 4	7852	2	n/a	n/a	5.62E-01	2.445
279795381	ENSG00000226083	1000557	RP11-110H10.2	RP11-110H10.2	100129213	10	n/a	n/a	4.76E-01	2.443
1095469	ENSG00000144230	2823	GPR17	G protein-coupled receptor 17	2840	2	n/a	n/a	3.53E-01	2.443
1088982	ENSG00000099617	1930	EFNA2	ephrin-A2	1943	19	n/a	n/a	7.15E-01	2.442
1102115	ENSG00000182500	59066	ORAI1	ORAI calcium release-activated calcium modulator 1	84876	12	n/a	n/a	6.59E-01	2.441
1098124	ENSG00000163909	26256	HEYL	hairy/enhancer-of-split related with YRPW motif-like	26508	1	n/a	n/a	5.13E-01	2.434
1098270	ENSG00000164305	832	CASP3	caspase 3, apoptosis-related cysteine peptidase	836	4	n/a	n/a	1.46E+00	2.433
1095353	ENSG00000143546	6246	S100A8	S100 calcium binding protein A8	6279	1	n/a	n/a	3.63E-01	2.433
1095091	ENSG00000141696	10462	LEPREL4	leprecan-like 4	10609	17	n/a	n/a	8.12E-01	2.432
1088671	ENSG00000088881	36866	EBF4	early B-cell factor 4	57593	20	n/a	n/a	8.68E-01	2.432
1091153	ENSG00000114115	5915	RBP1	retinol binding protein 1, cellular	5947	3	n/a	n/a	5.77E-01	2.431
1097871	ENSG00000163110	10464	PDLIM5	PDZ and LIM domain 5	10611	4	n/a	n/a	5.23E-01	2.427
1100243	ENSG00000172340	8724	SUCLG2	succinate-CoA ligase, GDP-forming, beta subunit	8801	3	n/a	n/a	6.07E-01	2.427
1089049	ENSG00000100033	5593	PRODH	proline dehydrogenase (oxidase) 1	5625	22	n/a	n/a	4.88E-01	2.424
280096027	ENSG00000256463	0	SALL3	sal-like 3 (Drosophila)	0	18	n/a	n/a	7.02E-01	2.423
1097357	ENSG00000160050	54979	CCDC28B	coiled-coil domain containing 28B	79140	1	n/a	n/a	7.80E-01	2.421
1097795	ENSG00000162836	30687	ACP6	acid phosphatase 6, lysophosphatidic	51205	1	n/a	n/a	5.63E-01	2.421
1097294	ENSG00000159388	7786	BTG2	BTG family, member 2	7832	1	n/a	n/a	3.60E-01	2.421
1090315	ENSG00000107562	6351	CXCL12	chemokine (C-X-C motif) ligand 12	6387	10	n/a	n/a	5.33E-01	2.42
1101316	ENSG00000177917	80956	ARL6IP6	ADP-ribosylation-like factor 6 interacting protein 6	151188	2	n/a	n/a	6.16E-01	2.417
1104527	ENSG00000198157	55202	HMGN5	high mobility group nucleosome binding domain 5	79366	X	n/a	n/a	5.76E-01	2.411
1094958	ENSG00000140931	78971	CMTM3	CKLF-like MARVEL transmembrane domain containing 3	123920	16	n/a	n/a	6.16E-01	2.411
279963124	ENSG00000242125	8361	SNHG3	small nucleolar RNA host gene 3 (non-protein coding)	8420	1	n/a	n/a	5.06E-01	2.411
280069686	ENSG00000254360	0	AC006160.8	AC006160.8	0	4	n/a	n/a	7.25E-01	2.41
280098583	ENSG00000256761	0	AL008733.1	AL008733.1	0	1	n/a	n/a	5.78E-01	2.409
279720522	ENSG00000213269	0	AC004386.4	AC004386.4	0	X	n/a	n/a	4.81E-01	2.406
1089675	ENSG00000103260	54846	METRN	meteorin, glial cell differentiation regulator	79006	16	n/a	n/a	5.89E-01	2.406
1103243	ENSG00000187091	5301	PLCD1	phospholipase C, delta 1	5333	3	n/a	n/a	5.81E-01	2.405
279706803	ENSG00000207291	157128869	U6	U6 spliceosomal RNA	100873747	X	n/a	n/a	6.66E-01	2.404
279987831	ENSG00000244691	0	RP11-600F24.2	RP11-600F24.2	0	14	n/a	n/a	6.14E-01	2.403
279712661	ENSG00000211683	0	AP000346.2	AP000346.2	0	22	n/a	n/a	6.76E-01	2.402
279807067	ENSG00000227085	0	RP5-1141O19.2	RP5-1141O19.2	0	1	n/a	n/a	6.75E-01	2.402
280018251	ENSG00000249835	0	VCAN-AS1	VCAN antisense RNA 1 (non-protein coding)	0	5	n/a	n/a	5.35E-01	2.4
279885239	ENSG00000234093	0	RP11-269F19.4	RP11-269F19.4	0	1	n/a	n/a	4.80E-01	2.4
1097685	ENSG00000162430	36466	SEPN1	selenoprotein N, 1	57190	1	n/a	n/a	7.05E-01	2.399
1088869	ENSG00000092969	7000	TGFB2	transforming growth factor, beta 2	7042	1	n/a	n/a	1.00E+00	2.399
1104497	ENSG00000198075	26978	SULT1C4	sulfotransferase family, cytosolic, 1C, member 4	27233	2	n/a	n/a	5.19E-01	2.399
1096719	ENSG00000154553	27040	PDLIM3	PDZ and LIM domain 3	27295	4	n/a	n/a	5.12E-01	2.397
1105119	ENSG00000204387	30338	C6orf48	chromosome 6 open reading frame 48	50854	6	n/a	n/a	6.53E-01	2.397
1086981	ENSG00000006042	25771	TMEM98	transmembrane protein 98	26022	17	n/a	n/a	4.93E-01	2.395
280028389	ENSG00000250613	0	RP11-136I13.1	RP11-136I13.1	0	4	n/a	n/a	9.63E-01	2.393
1098752	ENSG00000166224	8800	SGPL1	sphingosine-1-phosphate lyase 1	8879	10	n/a	n/a	5.30E-01	2.393
1103296	ENSG00000187416	119599	LHFPL3	lipoma HMGIC fusion partner-like 3	375612	7	n/a	n/a	5.01E-01	2.393
1099280	ENSG00000168268	41467	NT5DC2	5'-nucleotidase domain containing 2	64943	3	n/a	n/a	9.05E-01	2.393
1088910	ENSG00000095539	36988	SEMA4G	sema domain, immunoglobulin domain (Ig), transmembrane domain (TM) and short cytoplasmic domain, (semaphorin) 4G	57715	10	n/a	n/a	8.50E-01	2.391
1091698	ENSG00000118292	55433	C1orf54	chromosome 1 open reading frame 54	79630	1	n/a	n/a	4.66E-01	2.39
1101114	ENSG00000176887	6624	SOX11	SRY (sex determining region Y)-box 11	6664	2	n/a	n/a	8.00E-01	2.389
280120678	ENSG00000258734	0	RP11-112J1.3	RP11-112J1.3	0	14	n/a	n/a	4.69E-01	2.388
1103946	ENSG00000196436	133526	NPIPL2	nuclear pore complex interacting protein-like 2	440348	16	n/a	n/a	5.13E-01	2.386
279708840	ENSG00000207652	1013198	MIR621	microRNA 621	693206	13	n/a	n/a	8.02E-01	2.386
279859677	ENSG00000231848	0	AC012354.8	AC012354.8	0	2	n/a	n/a	5.84E-01	2.384
280070669	ENSG00000254422	0	RP11-864G5.3	RP11-864G5.3	0	11	n/a	n/a	5.35E-01	2.383
1092870	ENSG00000127920	2774	GNG11	guanine nucleotide binding protein (G protein), gamma 11	2791	7	n/a	n/a	4.69E-01	2.382
280005797	ENSG00000248751	0	RP1-130H16.18	RP1-130H16.18	0	22	n/a	n/a	7.37E-01	2.382
1098278	ENSG00000164326	9463	CARTPT	CART prepropeptide	9607	5	n/a	n/a	7.52E-01	2.38
1102777	ENSG00000185187	37731	SIGIRR	single immunoglobulin and toll-interleukin 1 receptor (TIR) domain	59307	11	n/a	n/a	6.83E-01	2.379
1098192	ENSG00000164089	41413	AGXT2L1	alanine-glyoxylate aminotransferase 2-like 1	64850	4	n/a	n/a	4.69E-01	2.379
1088419	ENSG00000081791	9668	KIAA0141	KIAA0141	9812	5	n/a	n/a	5.95E-01	2.379
1107506	ENSG00000229119	0	CTB-63M22.1	CTB-63M22.1	0	5	n/a	n/a	5.57E-01	2.378
1098999	ENSG00000167191	31184	GPRC5B	G protein-coupled receptor, family C, group 5, member B	51704	16	n/a	n/a	5.33E-01	2.377
1095105	ENSG00000141854	76651	AC022098.1	Uncharacterized protein LOC113230	113230	19	n/a	n/a	1.15E+00	2.376
1089083	ENSG00000100146	6623	SOX10	SRY (sex determining region Y)-box 10	6663	22	n/a	n/a	4.78E-01	2.376
279951718	ENSG00000240801	0	AC132217.4	AC132217.4	0	11	n/a	n/a	5.75E-01	2.374
1092203	ENSG00000122694	81030	GLIPR2	GLI pathogenesis-related 2	152007	9	n/a	n/a	4.87E-01	2.374
1087118	ENSG00000010278	923	CD9	CD9 molecule	928	12	n/a	n/a	4.69E-01	2.374
279794850	ENSG00000226040	0	AC005740.3	AC005740.3	0	5	n/a	n/a	6.29E-01	2.373
1103567	ENSG00000188493	94254	C19orf54	chromosome 19 open reading frame 54	284325	19	n/a	n/a	6.76E-01	2.373
1105065	ENSG00000204264	5664	PSMB8	proteasome (prosome, macropain) subunit, beta type, 8 (large multifunctional peptidase 7)	5696	6	n/a	n/a	4.81E-01	2.373
279805428	ENSG00000226950	36566	SNHG13	small nucleolar RNA host gene 13 (non-protein coding)	57291	4	n/a	n/a	4.90E-01	2.371
280011037	ENSG00000249240	0	AC069368.3	Uncharacterized protein	0	15	n/a	n/a	6.14E-01	2.369
1096020	ENSG00000148411	79730	NACC2	NACC family member 2, BEN and BTB (POZ) domain containing	138151	9	n/a	n/a	6.47E-01	2.369
1088488	ENSG00000083845	6160	RPS5	ribosomal protein S5	6193	19	n/a	n/a	5.50E-01	2.366
1092804	ENSG00000127249	58449	ATP13A4	ATPase type 13A4	84239	3	n/a	n/a	5.06E-01	2.365
1101202	ENSG00000177303	36786	CASKIN2	CASK interacting protein 2	57513	17	n/a	n/a	6.58E-01	2.364
1089977	ENSG00000105372	6190	RPS19	ribosomal protein S19	6223	19	n/a	n/a	5.90E-01	2.364
1096538	ENSG00000152990	81680	GPR125	G protein-coupled receptor 125	166647	4	n/a	n/a	6.12E-01	2.364
1089290	ENSG00000100918	9841	REC8	REC8 homolog (yeast)	9985	14	n/a	n/a	8.11E-01	2.363
1098241	ENSG00000164199	58270	GPR98	G protein-coupled receptor 98	84059	5	n/a	n/a	5.64E-01	2.361
1093507	ENSG00000132475	3004	H3F3B	H3 histone, family 3B (H3.3B)	3021	17	n/a	n/a	6.05E-01	2.361
279948931	ENSG00000240475	0	RP11-96C23.7	RP11-96C23.7	0	10	n/a	n/a	6.75E-01	2.361
1091742	ENSG00000118707	37896	TGIF2	TGFB-induced factor homeobox 2	60436	20	n/a	n/a	5.18E-01	2.36
279806171	ENSG00000227008	0	RP3-417G15.1	RP3-417G15.1	0	X	n/a	n/a	5.60E-01	2.359
279769347	ENSG00000223877	0	RP11-2F9.1	RP11-2F9.1	0	15	n/a	n/a	5.38E-01	2.356
1094052	ENSG00000135744	180	AGT	angiotensinogen (serpin peptidase inhibitor, clade A, member 8)	183	1	n/a	n/a	4.94E-01	2.356
1089521	ENSG00000102158	58272	MAGT1	magnesium transporter 1	84061	X	n/a	n/a	4.86E-01	2.355
279895612	ENSG00000234985	0	RP11-3L10.3	RP11-3L10.3	0	7	n/a	n/a	5.59E-01	2.355
280123653	ENSG00000258908	0	RP11-203M5.8	RP11-203M5.8	0	14	n/a	n/a	5.39E-01	2.353
1098638	ENSG00000165801	34990	ARHGEF40	Rho guanine nucleotide exchange factor (GEF) 40	55701	14	n/a	n/a	6.15E-01	2.352
279894891	ENSG00000234921	0	RP11-85O21.5	RP11-85O21.5	0	9	n/a	n/a	7.62E-01	2.35
279982254	ENSG00000244137	0	RP11-99J16__A.2	RP11-99J16__A.2	0	1	n/a	n/a	5.49E-01	2.349
1099434	ENSG00000168913	119604	ENHO	energy homeostasis associated	375704	9	n/a	n/a	5.06E-01	2.349
279805409	ENSG00000226948	0	RP5-1068H6.3	RP5-1068H6.3	0	20	n/a	n/a	6.74E-01	2.349
1098408	ENSG00000164850	2835	GPER	G protein-coupled estrogen receptor 1	2852	7	n/a	n/a	6.27E-01	2.348
1102445	ENSG00000183793	1003245	RP11-82O18.1	Uncharacterized protein	100288332	16	n/a	n/a	7.22E-01	2.347
279880241	ENSG00000233639	0	AC018730.1	AC018730.1	0	2	n/a	n/a	5.25E-01	2.347
1087151	ENSG00000011201	3705	KAL1	Kallmann syndrome 1 sequence	3730	X	n/a	n/a	8.11E-01	2.346
1095392	ENSG00000143772	3682	ITPKB	inositol-trisphosphate 3-kinase B	3707	1	n/a	n/a	6.62E-01	2.345
1099203	ENSG00000167969	1620	ECI1	enoyl-CoA delta isomerase 1	1632	16	n/a	n/a	5.87E-01	2.345
1103219	ENSG00000186994	90379	KANK3	KN motif and ankyrin repeat domains 3	256949	19	n/a	n/a	1.08E+00	2.345
1103785	ENSG00000189366	83592	ALG1L	asparagine-linked glycosylation 1-like	200810	3	n/a	n/a	8.67E-01	2.345
1092761	ENSG00000126785	36655	RHOJ	ras homolog gene family, member J	57381	14	n/a	n/a	5.03E-01	2.344
279720569	ENSG00000213280	0	RP11-212P7.1	RP11-212P7.1	0	7	n/a	n/a	3.57E-01	2.342
1088061	ENSG00000072310	6680	SREBF1	sterol regulatory element binding transcription factor 1	6720	17	n/a	n/a	6.13E-01	2.341
280083829	ENSG00000255275	0	RP13-279N23.2	RP13-279N23.2	0	1	n/a	n/a	6.58E-01	2.341
1096808	ENSG00000155367	109203	PPM1J	protein phosphatase, Mg2+/Mn2+ dependent, 1J	333926	1	n/a	n/a	5.43E-01	2.339
1108514	ENSG00000235878	0	AP001468.1	Uncharacterized protein	0	21	n/a	n/a	5.42E-01	2.339
1099775	ENSG00000170390	81679	DCLK2	doublecortin-like kinase 2	166614	4	n/a	n/a	6.06E-01	2.333
1091437	ENSG00000116157	2865	GPX7	glutathione peroxidase 7	2882	1	n/a	n/a	4.93E-01	2.332
279892599	ENSG00000234741	38105	GAS5	growth arrest-specific 5 (non-protein coding)	60674	1	n/a	n/a	5.09E-01	2.332
279515532	ENSG00000182351	0	AP000358.3	AP000358.3	0	22	n/a	n/a	4.69E-01	2.332
280028328	ENSG00000250610	0	RP11-738E22.2	RP11-738E22.2	0	4	n/a	n/a	4.81E-01	2.33
279812964	ENSG00000227640	0	SOX21-AS1	SOX21 antisense RNA 1 (non-protein coding)	0	13	n/a	n/a	5.72E-01	2.327
1093734	ENSG00000134042	58110	MRO	maestro	83876	18	n/a	n/a	4.88E-01	2.326
1096218	ENSG00000150281	1478	CTF1	cardiotrophin 1	1489	16	n/a	n/a	6.69E-01	2.324
279908738	ENSG00000236248	0	AC104389.32	AC104389.32	0	11	n/a	n/a	1.16E+00	2.324
1094951	ENSG00000140848	85718	CPNE2	copine II	221184	16	n/a	n/a	7.64E-01	2.324
279826323	ENSG00000228844	0	RP11-467I20.3	RP11-467I20.3	0	1	n/a	n/a	7.70E-01	2.323
1101719	ENSG00000180340	2519	FZD2	frizzled family receptor 2	2535	17	n/a	n/a	5.68E-01	2.323
1097337	ENSG00000159792	5649	PSKH1	protein serine kinase H1	5681	16	n/a	n/a	8.59E-01	2.323
1093135	ENSG00000130202	5787	PVRL2	poliovirus receptor-related 2 (herpesvirus entry mediator B)	5819	19	n/a	n/a	1.38E+00	2.322
1098899	ENSG00000166822	79001	TMEM170A	transmembrane protein 170A	124491	16	n/a	n/a	5.45E-01	2.32
1104954	ENSG00000203883	33636	SOX18	SRY (sex determining region Y)-box 18	54345	20	n/a	n/a	5.89E-01	2.319
279789431	ENSG00000225573	0	RPL35P5	ribosomal protein L35 pseudogene 5	0	7	n/a	n/a	5.58E-01	2.318
1097410	ENSG00000160285	4022	LSS	lanosterol synthase (2,3-oxidosqualene-lanosterol cyclase)	4047	21	n/a	n/a	8.39E-01	2.318
279872050	ENSG00000232931	0	LINC00342	long intergenic non-protein coding RNA 342	0	2	n/a	n/a	4.97E-01	2.317
1087574	ENSG00000052802	6273	MSMO1	methylsterol monooxygenase 1	6307	4	n/a	n/a	5.36E-01	2.316
1108987	ENSG00000241404	56635	EGFL8	EGF-like-domain, multiple 8	80864	6	n/a	n/a	5.12E-01	2.315
1095102	ENSG00000141756	38112	FKBP10	FK506 binding protein 10, 65 kDa	60681	17	n/a	n/a	5.93E-01	2.315
1104395	ENSG00000197798	55410	FAM118B	family with sequence similarity 118, member B	79607	11	n/a	n/a	4.79E-01	2.314
280095258	ENSG00000256370	0	AL353660.1	AL353660.1	0	13	n/a	n/a	5.01E-01	2.314
279718649	ENSG00000213058	0	RP4-765C7.2	RP4-765C7.2	0	1	n/a	n/a	6.06E-01	2.313
1089376	ENSG00000101306	59536	MYLK2	myosin light chain kinase 2	85366	20	n/a	n/a	4.75E-01	2.313
1093013	ENSG00000129116	22777	PALLD	palladin, cytoskeletal associated protein	23022	4	n/a	n/a	5.18E-01	2.311
1102292	ENSG00000183255	750	PTTG1IP	pituitary tumor-transforming 1 interacting protein	754	21	n/a	n/a	5.15E-01	2.311
279896065	ENSG00000235033	0	RP11-61I13.3	RP11-61I13.3	0	6	n/a	n/a	8.35E-01	2.311
1093774	ENSG00000134250	4822	NOTCH2	notch 2	4853	1	n/a	n/a	5.49E-01	2.31
280037388	ENSG00000251337	0	AL355574.1	AL355574.1	0	9	n/a	n/a	6.60E-01	2.31
279849163	ENSG00000230910	0	RP3-525N10.2	RP3-525N10.2	0	6	n/a	n/a	3.66E-01	2.309
1102536	ENSG00000184221	77779	OLIG1	oligodendrocyte transcription factor 1	116448	21	n/a	n/a	5.12E-01	2.309
1089785	ENSG00000104325	1654	DECR1	2,4-dienoyl CoA reductase 1, mitochondrial	1666	8	n/a	n/a	5.12E-01	2.309
1099591	ENSG00000169604	58379	ANTXR1	anthrax toxin receptor 1	84168	2	n/a	n/a	4.73E-01	2.308
1101864	ENSG00000181104	2134	F2R	coagulation factor II (thrombin) receptor	2149	5	n/a	n/a	6.75E-01	2.308
1093432	ENSG00000131981	3933	LGALS3	lectin, galactoside-binding, soluble, 3	3958	14	n/a	n/a	4.81E-01	2.308
1097061	ENSG00000157570	59855	TSPAN18	tetraspanin 18	90139	11	n/a	n/a	8.92E-01	2.307
1102165	ENSG00000182704	25736	TSKU	tsukushi small leucine rich proteoglycan homolog (Xenopus laevis)	25987	11	n/a	n/a	7.80E-01	2.307
1093876	ENSG00000134824	9279	FADS2	fatty acid desaturase 2	9415	11	n/a	n/a	6.53E-01	2.307
1101248	ENSG00000177519	35755	RPRM	reprimo, TP53 dependent G2 arrest mediator candidate	56475	2	n/a	n/a	5.23E-01	2.306
1089004	ENSG00000099840	76645	IZUMO4	IZUMO family member 4	113177	19	n/a	n/a	4.86E-01	2.304
279768439	ENSG00000223799	0	AP000295.7	AP000295.7	0	21	n/a	n/a	6.53E-01	2.304
1095512	ENSG00000144579	37222	CTDSP1	CTD (carboxy-terminal domain, RNA polymerase II, polypeptide A) small phosphatase 1	58190	2	n/a	n/a	5.46E-01	2.303
1092019	ENSG00000120915	2038	EPHX2	epoxide hydrolase 2, cytoplasmic	2053	8	n/a	n/a	5.29E-01	2.302
279854762	ENSG00000231416	0	RP11-422P24.9	RP11-422P24.9	0	1	n/a	n/a	5.08E-01	2.3
1088607	ENSG00000087250	4478	MT3	metallothionein 3	4504	16	n/a	n/a	4.78E-01	2.3
1102815	ENSG00000185338	8582	SOCS1	suppressor of cytokine signaling 1	8651	16	n/a	n/a	1.53E+00	2.298
1100774	ENSG00000175061	79057	C17orf76-AS1	C17orf76 antisense RNA 1 (non-protein coding)	125144	17	n/a	n/a	5.03E-01	2.298
279847987	ENSG00000230807	0	AC099535.4	AC099535.4	0	3	n/a	n/a	5.90E-01	2.298
1099884	ENSG00000170889	6170	RPS9	ribosomal protein S9	6203	19	n/a	n/a	4.93E-01	2.297
1092803	ENSG00000127241	5616	MASP1	mannan-binding lectin serine peptidase 1 (C4/C2 activating component of Ra-reactive factor)	5648	3	n/a	n/a	6.19E-01	2.297
1089702	ENSG00000103449	6265	SALL1	sal-like 1 (Drosophila)	6299	16	n/a	n/a	6.82E-01	2.297
279670183	ENSG00000203583	0	AL021707.1	AL021707.1	0	22	n/a	n/a	1.24E+00	2.296
279928251	ENSG00000237949	0	RP11-456A18.1	RP11-456A18.1	0	10	n/a	n/a	3.64E-01	2.294
1096754	ENSG00000154845	9845	PPP4R1	protein phosphatase 4, regulatory subunit 1	9989	18	n/a	n/a	7.46E-01	2.293
1093713	ENSG00000133874	55648	RNF122	ring finger protein 122	79845	8	n/a	n/a	4.95E-01	2.293
279555139	ENSG00000185834	0	RPL12P4	ribosomal protein L12 pseudogene 4	0	20	n/a	n/a	5.03E-01	2.293
1093476	ENSG00000132329	10121	RAMP1	receptor (G protein-coupled) activity modifying protein 1	10267	2	n/a	n/a	5.49E-01	2.293
279907913	ENSG00000236163	0	RP11-501I18.2	RP11-501I18.2	0	6	n/a	n/a	5.20E-01	2.292
279837142	ENSG00000229851	0	ARSD-AS1	ARSD antisense RNA 1 (non-protein coding)	0	X	n/a	n/a	6.12E-01	2.291
1092248	ENSG00000123104	3684	ITPR2	inositol 1,4,5-trisphosphate receptor, type 2	3709	12	n/a	n/a	5.08E-01	2.291
1108087	ENSG00000232888	0	RPS11P5	ribosomal protein S11 pseudogene 5	0	12	n/a	n/a	5.45E-01	2.291
1094973	ENSG00000140988	6154	RPS2	ribosomal protein S2	6187	16	n/a	n/a	5.51E-01	2.291
1105891	ENSG00000213689	11116	TREX1	three prime repair exonuclease 1	11277	3	n/a	n/a	6.07E-01	2.291
1099666	ENSG00000169908	4046	TM4SF1	transmembrane 4 L six family member 1	4071	3	n/a	n/a	4.69E-01	2.29
279706957	ENSG00000207314	167232	SNORA44	small nucleolar RNA, H/ACA box 44	677825	1	n/a	n/a	5.12E-01	2.287
1103748	ENSG00000189171	6251	S100A13	S100 calcium binding protein A13	6284	1	n/a	n/a	3.67E-01	2.286
279863672	ENSG00000232176	0	RP11-146N23.1	RP11-146N23.1	0	9	n/a	n/a	4.88E-01	2.285
1097961	ENSG00000163453	3470	IGFBP7	insulin-like growth factor binding protein 7	3490	4	n/a	n/a	4.89E-01	2.284
1088087	ENSG00000072952	10188	MRVI1	murine retrovirus integration site 1 homolog	10335	11	n/a	n/a	4.82E-01	2.284
1102540	ENSG00000184232	85637	OAF	OAF homolog (Drosophila)	220323	11	n/a	n/a	4.79E-01	2.284
1101346	ENSG00000178075	34051	GRAMD1C	GRAM domain containing 1C	54762	3	n/a	n/a	5.29E-01	2.283
279746160	ENSG00000217239	0	RP1-182O16.1	RP1-182O16.1	0	6	n/a	n/a	8.57E-01	2.281
1104456	ENSG00000197965	8899	MPZL1	myelin protein zero-like 1	9019	1	n/a	n/a	5.69E-01	2.279
1097003	ENSG00000157103	6493	SLC6A1	solute carrier family 6 (neurotransmitter transporter, GABA), member 1	6529	3	n/a	n/a	4.76E-01	2.279
279828586	ENSG00000229047	0	AF127577.10	AF127577.10	0	21	n/a	n/a	9.04E-01	2.278
280094015	ENSG00000256225	0	AL590710.1	AL590710.1	0	9	n/a	n/a	5.97E-01	2.278
279908618	ENSG00000236238	0	AC093106.4	AC093106.4	0	7	n/a	n/a	4.77E-01	2.277
1092122	ENSG00000121957	29634	GPSM2	G-protein signaling modulator 2	29899	1	n/a	n/a	6.20E-01	2.276
279499361	ENSG00000179967	0	PPP1R14BP3	protein phosphatase 1, regulatory (inhibitor) subunit 14B pseudogene 3	0	4	n/a	n/a	5.37E-01	2.275
279863644	ENSG00000232172	0	RP11-57C19.2	RP11-57C19.2	0	9	n/a	n/a	6.06E-01	2.274
1094116	ENSG00000136044	34487	APPL2	adaptor protein, phosphotyrosine interaction, PH domain and leucine zipper containing 2	55198	12	n/a	n/a	5.18E-01	2.272
280008739	ENSG00000249019	0	RP11-539G18.1	RP11-539G18.1	0	4	n/a	n/a	5.24E-01	2.271
1098421	ENSG00000164898	81203	C7orf55	chromosome 7 open reading frame 55	154791	7	n/a	n/a	5.88E-01	2.27
1095734	ENSG00000146122	23255	DAAM2	dishevelled associated activator of morphogenesis 2	23500	6	n/a	n/a	7.61E-01	2.27
1088775	ENSG00000090857	34355	PDPR	pyruvate dehydrogenase phosphatase regulatory subunit	55066	16	n/a	n/a	5.19E-01	2.27
279595433	ENSG00000189223	1001793	AC016683.6	AC016683.6	654433	2	n/a	n/a	6.84E-01	2.27
1108930	ENSG00000240184	5066	PCDHGC3	protocadherin gamma subfamily C, 3	5098	5	n/a	n/a	9.02E-01	2.269
279747347	ENSG00000218175	0	AC016739.2	AC016739.2	0	2	n/a	n/a	6.08E-01	2.269
1088426	ENSG00000081913	22994	PHLPP1	PH domain and leucine rich repeat protein phosphatase 1	23239	18	n/a	n/a	5.93E-01	2.269
1102973	ENSG00000185985	58830	SLITRK2	SLIT and NTRK-like family, member 2	84631	X	n/a	n/a	5.67E-01	2.268
280027600	ENSG00000250562	0	RP11-227H4.4	RP11-227H4.4	0	3	n/a	n/a	4.69E-01	2.267
1097723	ENSG00000162599	4748	NFIA	nuclear factor I/A	4774	1	n/a	n/a	5.70E-01	2.26
1100596	ENSG00000174059	942	CD34	CD34 molecule	947	1	n/a	n/a	4.97E-01	2.256
1094186	ENSG00000136425	10371	CIB2	calcium and integrin binding family member 2	10518	15	n/a	n/a	6.70E-01	2.256
1092350	ENSG00000124067	6524	SLC12A4	solute carrier family 12 (potassium/chloride transporters), member 4	6560	16	n/a	n/a	5.95E-01	2.254
1103079	ENSG00000186395	3833	KRT10	keratin 10	3858	17	n/a	n/a	6.44E-01	2.254
1094883	ENSG00000140398	55464	NEIL1	nei endonuclease VIII-like 1 (E. coli)	79661	15	n/a	n/a	5.45E-01	2.253
279922306	ENSG00000237457	0	RP11-547I7.2	RP11-547I7.2	0	1	n/a	n/a	4.96E-01	2.253
279720824	ENSG00000213326	0	RPS7P11	ribosomal protein S7 pseudogene 11	0	17	n/a	n/a	4.69E-01	2.252
1100272	ENSG00000172456	34566	FGGY	FGGY carbohydrate kinase domain containing	55277	1	n/a	n/a	4.77E-01	2.251
1101564	ENSG00000179314	109624	WSCD1	WSC domain containing 1	339166	17	n/a	n/a	8.33E-01	2.25
1095024	ENSG00000141380	6720	SS18	synovial sarcoma translocation, chromosome 18	6760	18	n/a	n/a	6.53E-01	2.25
1087412	ENSG00000037757	58455	MRI1	methylthioribose-1-phosphate isomerase homolog (S. cerevisiae)	84245	19	n/a	n/a	6.54E-01	2.249
1106254	ENSG00000215099	0	AC004148.1	Uncharacterized protein	0	17	n/a	n/a	5.64E-01	2.249
279879368	ENSG00000233558	0	RP3-486I3.4	RP3-486I3.4	0	6	n/a	n/a	5.28E-01	2.248
1087992	ENSG00000070540	34351	WIPI1	WD repeat domain, phosphoinositide interacting 1	55062	17	n/a	n/a	6.81E-01	2.248
279791135	ENSG00000225733	157121169	AC090937.2	AC090937.2	100505641	3	n/a	n/a	7.01E-01	2.248
1087827	ENSG00000065978	4873	YBX1	Y box binding protein 1	4904	1	n/a	n/a	4.91E-01	2.245
1103991	ENSG00000196576	23407	PLXNB2	plexin B2	23654	22	n/a	n/a	5.65E-01	2.242
1088965	ENSG00000099282	23309	TSPAN15	tetraspanin 15	23555	10	n/a	n/a	4.85E-01	2.241
279722950	ENSG00000213553	0	RPLP0P6	ribosomal protein, large, P0 pseudogene 6	0	2	n/a	n/a	6.05E-01	2.241
279909859	ENSG00000236349	0	RP11-778J16.1	RP11-778J16.1	0	12	n/a	n/a	5.38E-01	2.241
279751883	ENSG00000221088	0	AP005264.1	AP005264.1	0	18	n/a	n/a	6.27E-01	2.238
1104879	ENSG00000203667	77754	FAM36A	family with sequence similarity 36, member A	116228	1	n/a	n/a	5.89E-01	2.238
279704836	ENSG00000206956	26546	SNORD49A	small nucleolar RNA, C/D box 49A	26800	17	n/a	n/a	9.16E-01	2.238
1091593	ENSG00000117318	3379	ID3	inhibitor of DNA binding 3, dominant negative helix-loop-helix protein	3399	1	n/a	n/a	4.81E-01	2.238
1094427	ENSG00000137693	10266	YAP1	Yes-associated protein 1	10413	11	n/a	n/a	5.05E-01	2.237
1088664	ENSG00000088826	33789	SMOX	spermine oxidase	54498	20	n/a	n/a	7.20E-01	2.237
279755166	ENSG00000221667	1023003	MIR1825	microRNA 1825	100302183	20	n/a	n/a	5.93E-01	2.237
1092429	ENSG00000124440	40945	HIF3A	hypoxia inducible factor 3, alpha subunit	64344	19	n/a	n/a	5.59E-01	2.236
1097010	ENSG00000157150	7036	TIMP4	TIMP metallopeptidase inhibitor 4	7079	3	n/a	n/a	5.84E-01	2.235
1105896	ENSG00000213719	1183	CLIC1	chloride intracellular channel 1	1192	6	n/a	n/a	4.71E-01	2.235
279793707	ENSG00000225938	0	RP4-575N6.4	RP4-575N6.4	0	1	n/a	n/a	5.41E-01	2.234
1102184	ENSG00000182796	133322	AC023055.2	AC023055.2	440104	12	n/a	n/a	4.94E-01	2.233
1098548	ENSG00000165449	85682	SLC16A9	solute carrier family 16, member 9 (monocarboxylic acid transporter 9)	220963	10	n/a	n/a	5.34E-01	2.231
1090500	ENSG00000108854	41325	SMURF2	SMAD specific E3 ubiquitin protein ligase 2	64750	17	n/a	n/a	5.20E-01	2.23
1096018	ENSG00000148400	4820	NOTCH1	notch 1	4851	9	n/a	n/a	6.60E-01	2.23
279815843	ENSG00000227898	0	RP13-100B2.4	RP13-100B2.4	0	9	n/a	n/a	8.46E-01	2.23
1099429	ENSG00000168899	10633	VAMP5	vesicle-associated membrane protein 5 (myobrevin)	10791	2	n/a	n/a	4.72E-01	2.23
279661081	ENSG00000200469	0	U6	U6 spliceosomal RNA	0	4	n/a	n/a	8.96E-01	2.224
1099561	ENSG00000169439	6347	SDC2	syndecan 2	6383	8	n/a	n/a	5.09E-01	2.224
280101792	ENSG00000257096	0	AE000658.22	AE000658.22	0	14	n/a	n/a	5.49E-01	2.223
1100312	ENSG00000172638	29741	EFEMP2	EGF containing fibulin-like extracellular matrix protein 2	30008	11	n/a	n/a	6.12E-01	2.222
280083680	ENSG00000255262	0	TCEB2P2	transcription elongation factor B (SIII), polypeptide 2 (18kDa, elongin B) pseudogene 2	0	11	n/a	n/a	7.21E-01	2.221
1107800	ENSG00000231167	0	YBX1P2	Y box binding protein 1 pseudogene 2	0	7	n/a	n/a	5.61E-01	2.22
1097703	ENSG00000162512	9528	SDC3	syndecan 3	9672	1	n/a	n/a	5.11E-01	2.219
1089135	ENSG00000100300	702	TSPO	translocator protein (18kDa)	706	22	n/a	n/a	6.49E-01	2.219
1099207	ENSG00000167977	33733	KCTD5	potassium channel tetramerisation domain containing 5	54442	16	n/a	n/a	9.17E-01	2.218
1097989	ENSG00000163520	2184	FBLN2	fibulin 2	2199	3	n/a	n/a	5.36E-01	2.217
1088229	ENSG00000076706	4137	MCAM	melanoma cell adhesion molecule	4162	11	n/a	n/a	5.17E-01	2.217
1099749	ENSG00000170293	81048	CMTM8	CKLF-like MARVEL transmembrane domain containing 8	152189	3	n/a	n/a	6.68E-01	2.217
279998529	ENSG00000248184	0	RP11-231C18.1	RP11-231C18.1	0	4	n/a	n/a	4.78E-01	2.216
280062352	ENSG00000253830	0	AC005895.3	AC005895.3	0	5	n/a	n/a	5.80E-01	2.216
1106938	ENSG00000225485	36909	ARHGAP23	Rho GTPase activating protein 23	57636	17	n/a	n/a	9.16E-01	2.216
1088808	ENSG00000091490	22986	SEL1L3	sel-1 suppressor of lin-12-like 3 (C. elegans)	23231	4	n/a	n/a	6.39E-01	2.215
1092611	ENSG00000125753	7365	VASP	vasodilator-stimulated phosphoprotein	7408	19	n/a	n/a	5.87E-01	2.211
1099515	ENSG00000169241	35259	SLC50A1	solute carrier family 50 (sugar transporter), member 1	55974	1	n/a	n/a	5.06E-01	2.211
1090387	ENSG00000108187	40714	PBLD	phenazine biosynthesis-like protein domain containing	64081	10	n/a	n/a	6.58E-01	2.21
1102871	ENSG00000185615	41289	PDIA2	protein disulfide isomerase family A, member 2	64714	16	n/a	n/a	4.71E-01	2.21
1097698	ENSG00000162493	10483	PDPN	podoplanin	10630	1	n/a	n/a	5.92E-01	2.21
279957575	ENSG00000241511	0	RPS15AP24	ribosomal protein S15a pseudogene 24	0	8	n/a	n/a	3.55E-01	2.21
280007664	ENSG00000248922	0	AL137061.2	AL137061.2	0	13	n/a	n/a	5.11E-01	2.209
1102024	ENSG00000182132	29811	KCNIP1	Kv channel interacting protein 1	30820	5	n/a	n/a	5.81E-01	2.207
1088056	ENSG00000072182	34804	ACCN4	amiloride-sensitive cation channel 4, pituitary	55515	2	n/a	n/a	6.35E-01	2.207
279806452	ENSG00000227036	125185	AC007639.1	AC007639.1	400619	17	n/a	n/a	5.27E-01	2.206
1087550	ENSG00000050405	30954	LIMA1	LIM domain and actin binding 1	51474	12	n/a	n/a	4.94E-01	2.206
1092011	ENSG00000120885	1182	CLU	clusterin	1191	8	n/a	n/a	5.92E-01	2.205
280124335	ENSG00000258944	0	RP4-647C14.3	RP4-647C14.3	0	14	n/a	n/a	4.92E-01	2.205
1100801	ENSG00000175183	1455	CSRP2	cysteine and glycine-rich protein 2	1466	12	n/a	n/a	6.85E-01	2.204
1099480	ENSG00000169105	76648	CHST14	carbohydrate (N-acetylgalactosamine 4-0) sulfotransferase 14	113189	15	n/a	n/a	5.70E-01	2.204
280069067	ENSG00000254307	0	KB-1608C10.2	KB-1608C10.2	0	8	n/a	n/a	1.09E+00	2.204
1095569	ENSG00000144908	10682	ALDH1L1	aldehyde dehydrogenase 1 family, member L1	10840	3	n/a	n/a	5.69E-01	2.203
279764756	ENSG00000223513	0	ATP6V0E1P2	ATPase, H+ transporting, lysosomal 9kDa, V0 subunit e1 pseudogene 2	0	3	n/a	n/a	5.93E-01	2.202
1098203	ENSG00000164111	305	ANXA5	annexin A5	308	4	n/a	n/a	4.95E-01	2.202
1089073	ENSG00000100106	10920	TRIOBP	TRIO and F-actin binding protein	11078	22	n/a	n/a	8.70E-01	2.201
279904342	ENSG00000235823	0	LINC00263	long intergenic non-protein coding RNA 263	0	10	n/a	n/a	4.83E-01	2.2
279665190	ENSG00000201675	0	SNORD32A	small nucleolar RNA, C/D box 32A	0	19	n/a	n/a	4.92E-01	2.2
1089110	ENSG00000100234	7035	TIMP3	TIMP metallopeptidase inhibitor 3	7078	22	n/a	n/a	4.94E-01	2.199
1086933	ENSG00000004975	1844	DVL2	dishevelled, dsh homolog 2 (Drosophila)	1856	17	n/a	n/a	6.64E-01	2.199
1098929	ENSG00000166912	34182	MTMR10	myotubularin related protein 10	54893	15	n/a	n/a	4.81E-01	2.198
1102847	ENSG00000185504	56034	C17orf70	chromosome 17 open reading frame 70	80233	17	n/a	n/a	6.89E-01	2.198
1100490	ENSG00000173511	7380	VEGFB	vascular endothelial growth factor B	7423	11	n/a	n/a	6.22E-01	2.197
1096186	ENSG00000149782	5299	PLCB3	phospholipase C, beta 3 (phosphatidylinositol-specific)	5331	11	n/a	n/a	6.15E-01	2.197
1094584	ENSG00000138413	3397	IDH1	isocitrate dehydrogenase 1 (NADP+), soluble	3417	2	n/a	n/a	6.18E-01	2.197
1096143	ENSG00000149489	6062	ROM1	retinal outer segment membrane protein 1	6094	11	n/a	n/a	5.93E-01	2.195
279724691	ENSG00000213774	0	AC010904.1	AC010904.1	0	2	n/a	n/a	6.83E-01	2.195
1088454	ENSG00000082781	3668	ITGB5	integrin, beta 5	3693	3	n/a	n/a	6.20E-01	2.195
279815299	ENSG00000227850	0	SEPT2P1	septin 2 pseudogene 1	0	1	n/a	n/a	4.72E-01	2.195
279979244	ENSG00000243802	0	RP11-390K5.1	RP11-390K5.1	0	11	n/a	n/a	4.79E-01	2.193
279996169	ENSG00000247675	157123445	RP11-411D10.1	RP11-411D10.1	100507401	11	n/a	n/a	6.18E-01	2.193
279933401	ENSG00000238458	0	snoU13	Small nucleolar RNA U13	0	6	n/a	n/a	8.36E-01	2.192
280074375	ENSG00000254682	0	RP11-660L16.2	RP11-660L16.2	0	11	n/a	n/a	3.73E-01	2.192
1097253	ENSG00000159176	1454	CSRP1	cysteine and glycine-rich protein 1	1465	1	n/a	n/a	4.82E-01	2.192
1088163	ENSG00000075142	6677	SRI	sorcin	6717	7	n/a	n/a	5.53E-01	2.191
279895884	ENSG00000235013	0	AC092534.1	AC092534.1	0	2	n/a	n/a	6.58E-01	2.19
1095095	ENSG00000141736	2049	ERBB2	v-erb-b2 erythroblastic leukemia viral oncogene homolog 2, neuro/glioblastoma derived oncogene homolog (avian)	2064	17	n/a	n/a	6.90E-01	2.189
280092156	ENSG00000256013	0	RP11-27M24.1	RP11-27M24.1	0	16	n/a	n/a	5.31E-01	2.189
1104110	ENSG00000196935	36795	SRGAP1	SLIT-ROBO Rho GTPase activating protein 1	57522	12	n/a	n/a	8.72E-01	2.188
279706607	ENSG00000207258	0	Y_RNA	Y RNA	0	8	n/a	n/a	4.66E-01	2.188
279821299	ENSG00000228399	0	RP4-575N6.2	RP4-575N6.2	0	1	n/a	n/a	4.78E-01	2.188
279827884	ENSG00000228989	0	AC133528.2	AC133528.2	0	2	n/a	n/a	5.55E-01	2.188
1099074	ENSG00000167543	59881	TP53I13	tumor protein p53 inducible protein 13	90313	17	n/a	n/a	6.76E-01	2.187
1105419	ENSG00000205246	123009	RPSAP58	ribosomal protein SA pseudogene 58	388524	19	n/a	n/a	5.49E-01	2.187
279745039	ENSG00000216676	0	RP1-15D7.1	RP1-15D7.1	0	6	n/a	n/a	5.64E-01	2.187
1095328	ENSG00000143443	34253	C1orf56	chromosome 1 open reading frame 56	54964	1	n/a	n/a	5.40E-01	2.186
1103020	ENSG00000186166	109550	CCDC84	coiled-coil domain containing 84	338657	11	n/a	n/a	4.88E-01	2.185
1100593	ENSG00000174021	2770	GNG5	guanine nucleotide binding protein (G protein), gamma 5	2787	1	n/a	n/a	3.57E-01	2.185
1107205	ENSG00000227304	0	RP11-791G16.2	RP11-791G16.2	0	4	n/a	n/a	4.81E-01	2.184
280065023	ENSG00000254027	0	RP11-363E6.3	RP11-363E6.3	0	8	n/a	n/a	5.37E-01	2.183
279711552	ENSG00000211482	0	AC092574.1	AC092574.1	0	4	n/a	n/a	8.33E-01	2.183
1097015	ENSG00000157191	34996	NECAP2	NECAP endocytosis associated 2	55707	1	n/a	n/a	5.15E-01	2.183
1089477	ENSG00000101938	60108	CHRDL1	chordin-like 1	91851	X	n/a	n/a	5.07E-01	2.183
1105897	ENSG00000213722	23318	DDAH2	dimethylarginine dimethylaminohydrolase 2	23564	6	n/a	n/a	7.75E-01	2.182
1091724	ENSG00000118515	6410	SGK1	serum/glucocorticoid regulated kinase 1	6446	6	n/a	n/a	4.76E-01	2.181
1097865	ENSG00000163083	3600	INHBB	inhibin, beta B	3625	2	n/a	n/a	6.85E-01	2.181
1093810	ENSG00000134419	6177	RPS15A	ribosomal protein S15a	6210	16	n/a	n/a	4.69E-01	2.179
1099622	ENSG00000169738	30663	DCXR	dicarbonyl/L-xylulose reductase	51181	17	n/a	n/a	5.69E-01	2.177
1088055	ENSG00000072163	34968	LIMS2	LIM and senescent cell antigen-like domains 2	55679	2	n/a	n/a	5.41E-01	2.177
1087157	ENSG00000011304	5693	PTBP1	polypyrimidine tract binding protein 1	5725	19	n/a	n/a	6.37E-01	2.176
279759398	ENSG00000222309	0	AL391839.1	AL391839.1	0	10	n/a	n/a	5.12E-01	2.176
279876875	ENSG00000233364	0	RP11-203P2.1	RP11-203P2.1	0	13	n/a	n/a	4.92E-01	2.176
1092574	ENSG00000125520	36010	SLC2A4RG	SLC2A4 regulator	56731	20	n/a	n/a	6.82E-01	2.175
280023313	ENSG00000250222	0	CTC-338M12.5	CTC-338M12.5	0	5	n/a	n/a	4.80E-01	2.173
280110021	ENSG00000257922	0	RP11-796E2.3	RP11-796E2.3	0	12	n/a	n/a	5.92E-01	2.172
1099180	ENSG00000167874	60145	TMEM88	transmembrane protein 88	92162	17	n/a	n/a	4.75E-01	2.172
1097064	ENSG00000157593	110336	SLC35B2	solute carrier family 35, member B2	347734	6	n/a	n/a	5.35E-01	2.171
1098435	ENSG00000164938	60873	TP53INP1	tumor protein p53 inducible nuclear protein 1	94241	8	n/a	n/a	6.03E-01	2.169
1106889	ENSG00000225138	0	CTD-2228K2.7	CTD-2228K2.7	0	5	n/a	n/a	5.74E-01	2.169
279914981	ENSG00000236819	0	AC087393.1	AC087393.1	0	17	n/a	n/a	6.10E-01	2.169
1092720	ENSG00000126368	9430	NR1D1	nuclear receptor subfamily 1, group D, member 1	9572	17	n/a	n/a	6.12E-01	2.167
1087593	ENSG00000054179	949	ENTPD2	ectonucleoside triphosphate diphosphohydrolase 2	954	9	n/a	n/a	5.07E-01	2.167
279750574	ENSG00000220472	0	RP11-69L16.5	RP11-69L16.5	0	6	n/a	n/a	4.95E-01	2.167
1092090	ENSG00000121691	843	CAT	catalase	847	11	n/a	n/a	5.05E-01	2.167
1104082	ENSG00000196839	97	ADA	adenosine deaminase	100	20	n/a	n/a	4.96E-01	2.165
280116447	ENSG00000258486	5997	RN7SL1	RNA, 7SL, cytoplasmic 1	6029	14	n/a	n/a	1.28E+00	2.165
279853735	ENSG00000231313	0	CLIC1P1	chloride intracellular channel 1 pseudogene 1	0	12	n/a	n/a	4.79E-01	2.163
1096487	ENSG00000152558	77624	TMEM123	transmembrane protein 123	114908	11	n/a	n/a	5.19E-01	2.163
280093036	ENSG00000256092	0	RP13-942N8.1	RP13-942N8.1	0	12	n/a	n/a	4.89E-01	2.163
1088717	ENSG00000089472	9699	HEPH	hephaestin	9843	X	n/a	n/a	4.77E-01	2.162
280085056	ENSG00000255343	0	RP11-299M14.2	RP11-299M14.2	0	8	n/a	n/a	4.91E-01	2.162
279873829	ENSG00000233073	0	AC005009.2	AC005009.2	0	7	n/a	n/a	5.75E-01	2.161
279977670	ENSG00000243680	0	CTC-471J1.1	CTC-471J1.1	0	19	n/a	n/a	4.82E-01	2.161
1087241	ENSG00000017483	60216	SLC38A5	solute carrier family 38, member 5	92745	X	n/a	n/a	4.76E-01	2.161
1094933	ENSG00000140682	6999	TGFB1I1	transforming growth factor beta 1 induced transcript 1	7041	16	n/a	n/a	6.74E-01	2.161
279975037	ENSG00000243445	0	RP11-715J22.1	RP11-715J22.1	0	16	n/a	n/a	5.45E-01	2.16
1100725	ENSG00000174804	8264	FZD4	frizzled family receptor 4	8322	11	n/a	n/a	3.60E-01	2.16
1093543	ENSG00000132669	33744	RIN2	Ras and Rab interactor 2	54453	20	n/a	n/a	5.33E-01	2.159
1103435	ENSG00000187957	60215	DNER	delta/notch-like EGF repeat containing	92737	2	n/a	n/a	9.27E-01	2.158
1088831	ENSG00000092036	34219	HAUS4	HAUS augmin-like complex, subunit 4	54930	14	n/a	n/a	5.76E-01	2.157
279657448	ENSG00000199382	92447	RNU12	RNA, U12 small nuclear	267010	22	n/a	n/a	4.66E-01	2.156
279919204	ENSG00000237214	0	RP11-12M9.3	RP11-12M9.3	0	22	n/a	n/a	5.02E-01	2.155
1098648	ENSG00000165821	6263	SALL2	sal-like 2 (Drosophila)	6297	14	n/a	n/a	7.77E-01	2.155
1095371	ENSG00000143627	5281	PKLR	pyruvate kinase, liver and RBC	5313	1	n/a	n/a	7.47E-01	2.153
279708021	ENSG00000207498	0	U6	U6 spliceosomal RNA	0	15	n/a	n/a	4.92E-01	2.153
1104665	ENSG00000198625	4169	MDM4	Mdm4 p53 binding protein homolog (mouse)	4194	1	n/a	n/a	4.84E-01	2.152
280118420	ENSG00000258604	0	AL161668.5	AL161668.5	0	14	n/a	n/a	4.76E-01	2.151
1088292	ENSG00000078246	7246	TULP3	tubby like protein 3	7289	12	n/a	n/a	4.88E-01	2.151
1089966	ENSG00000105329	6998	TGFB1	transforming growth factor, beta 1	7040	19	n/a	n/a	6.42E-01	2.151
1102222	ENSG00000182963	9907	GJC1	gap junction protein, gamma 1, 45kDa	10052	17	n/a	n/a	7.82E-01	2.15
280078666	ENSG00000254979	0	RP11-872D17.8	RP11-872D17.8	0	11	n/a	n/a	5.09E-01	2.148
1089059	ENSG00000100075	6540	SLC25A1	solute carrier family 25 (mitochondrial carrier; citrate transporter), member 1	6576	22	n/a	n/a	1.01E+00	2.148
279659506	ENSG00000200016	1013093	SNORD76	small nucleolar RNA, C/D box 76	692196	1	n/a	n/a	5.61E-01	2.148
1091931	ENSG00000120278	36753	PLEKHG1	pleckstrin homology domain containing, family G (with RhoGef domain) member 1	57480	6	n/a	n/a	4.76E-01	2.148
1092913	ENSG00000128283	10976	CDC42EP1	CDC42 effector protein (Rho GTPase binding) 1	11135	22	n/a	n/a	5.08E-01	2.148
279885390	ENSG00000234115	0	RP11-288G3.4	RP11-288G3.4	0	6	n/a	n/a	6.33E-01	2.147
279854113	ENSG00000231359	0	AC072052.7	AC072052.7	0	7	n/a	n/a	8.36E-01	2.147
279462726	ENSG00000175147	0	C1orf126	chromosome 1 open reading frame 126	0	1	n/a	n/a	6.09E-01	2.146
1097383	ENSG00000160191	5120	PDE9A	phosphodiesterase 9A	5152	21	n/a	n/a	8.55E-01	2.146
1087874	ENSG00000067177	5223	PHKA1	phosphorylase kinase, alpha 1 (muscle)	5255	X	n/a	n/a	5.25E-01	2.145
279862381	ENSG00000232065	0	AC023797.1	AC023797.1	0	3	n/a	n/a	5.51E-01	2.144
1105853	ENSG00000213398	3906	LCAT	lecithin-cholesterol acyltransferase	3931	16	n/a	n/a	5.45E-01	2.143
280038219	ENSG00000251396	157121039	RP11-163N6.2	RP11-163N6.2	100505532	8	n/a	n/a	4.91E-01	2.143
1098391	ENSG00000164776	5228	PHKG1	phosphorylase kinase, gamma 1 (muscle)	5260	7	n/a	n/a	5.04E-01	2.142
1088254	ENSG00000077279	1629	DCX	doublecortin	1641	X	n/a	n/a	5.38E-01	2.142
280127579	ENSG00000259132	0	RP11-298I3.5	RP11-298I3.5	0	14	n/a	n/a	5.37E-01	2.141
279711643	ENSG00000211517	0	MIR671	microRNA 671	0	7	n/a	n/a	4.94E-01	2.141
1096569	ENSG00000153208	10314	MERTK	c-mer proto-oncogene tyrosine kinase	10461	2	n/a	n/a	4.92E-01	2.141
1108950	ENSG00000240583	355	AQP1	aquaporin 1 (Colton blood group)	358	7	n/a	n/a	4.76E-01	2.139
1093509	ENSG00000132481	60003	TRIM47	tripartite motif containing 47	91107	17	n/a	n/a	6.21E-01	2.138
1087728	ENSG00000063177	6109	RPL18	ribosomal protein L18	6141	19	n/a	n/a	5.24E-01	2.137
1098569	ENSG00000165512	7527	ZNF22	zinc finger protein 22 (KOX 15)	7570	10	n/a	n/a	5.46E-01	2.137
1103309	ENSG00000187513	2685	GJA4	gap junction protein, alpha 4, 37kDa	2701	1	n/a	n/a	5.08E-01	2.136
1091855	ENSG00000119729	23188	RHOQ	ras homolog gene family, member Q	23433	2	n/a	n/a	4.95E-01	2.136
279991745	ENSG00000246015	0	AC010332.1	AC010332.1	0	19	n/a	n/a	4.97E-01	2.135
1095796	ENSG00000146674	3466	IGFBP3	insulin-like growth factor binding protein 3	3486	7	n/a	n/a	4.75E-01	2.135
279900992	ENSG00000235501	170799	RP4-639F20.1	RP4-639F20.1	729970	1	n/a	n/a	5.11E-01	2.134
1106542	ENSG00000221923	125242	ZNF880	zinc finger protein 880	400713	19	n/a	n/a	1.37E+00	2.134
1093660	ENSG00000133321	5888	RARRES3	retinoic acid receptor responder (tazarotene induced) 3	5920	11	n/a	n/a	4.76E-01	2.134
1086940	ENSG00000005075	5407	POLR2J	polymerase (RNA) II (DNA directed) polypeptide J, 13.3kDa	5439	7	n/a	n/a	6.70E-01	2.133
1093105	ENSG00000129991	7094	TNNI3	troponin I type 3 (cardiac)	7137	19	n/a	n/a	4.86E-01	2.133
279964912	ENSG00000242299	0	RP11-234A1.1	RP11-234A1.1	0	3	n/a	n/a	4.81E-01	2.132
1104916	ENSG00000203797	8462	DDO	D-aspartate oxidase	8528	6	n/a	n/a	5.39E-01	2.131
1096803	ENSG00000155324	41826	GRAMD3	GRAM domain containing 3	65983	5	n/a	n/a	4.77E-01	2.129
280036105	ENSG00000251239	0	CTB-22K21.2	CTB-22K21.2	0	17	n/a	n/a	6.17E-01	2.129
1104453	ENSG00000197958	6104	RPL12	ribosomal protein L12	6136	9	n/a	n/a	4.88E-01	2.129
280098691	ENSG00000256786	0	AP001029.2	AP001029.2	0	18	n/a	n/a	6.06E-01	2.128
1089658	ENSG00000103187	23161	COTL1	coactosin-like 1 (Dictyostelium)	23406	16	n/a	n/a	1.13E+00	2.127
279528473	ENSG00000183531	0	Z98256.1	Z98256.1	0	22	n/a	n/a	4.73E-01	2.126
1099193	ENSG00000167930	58202	ITFG3	integrin alpha FG-GAP repeat containing 3	83986	16	n/a	n/a	7.35E-01	2.125
279750926	ENSG00000220745	0	RP1-101K10.4	RP1-101K10.4	0	6	n/a	n/a	1.46E+00	2.125
279895491	ENSG00000234975	0	FTH1P2	ferritin, heavy polypeptide 1 pseudogene 2	0	1	n/a	n/a	6.89E-01	2.124
1093045	ENSG00000129353	36429	SLC44A2	solute carrier family 44, member 2	57153	19	n/a	n/a	6.01E-01	2.124
1089072	ENSG00000100105	23352	PATZ1	POZ (BTB) and AT hook containing zinc finger 1	23598	22	n/a	n/a	7.52E-01	2.123
279736347	ENSG00000215030	0	AC073621.1	AC073621.1	0	17	n/a	n/a	6.29E-01	2.122
279932813	ENSG00000238363	166563	SNORA13	small nucleolar RNA, H/ACA box 13	654322	5	n/a	n/a	6.38E-01	2.122
1100035	ENSG00000171476	58726	HOPX	HOP homeobox	84525	4	n/a	n/a	3.58E-01	2.121
1088680	ENSG00000089006	26876	SNX5	sorting nexin 5	27131	20	n/a	n/a	4.85E-01	2.121
1101577	ENSG00000179403	41419	VWA1	von Willebrand factor A domain containing 1	64856	1	n/a	n/a	8.02E-01	2.118
279929588	ENSG00000238072	0	RP11-305M3.2	RP11-305M3.2	0	7	n/a	n/a	5.87E-01	2.118
1091511	ENSG00000116747	6698	TROVE2	TROVE domain family, member 2	6738	1	n/a	n/a	7.22E-01	2.116
1091844	ENSG00000119699	7001	TGFB3	transforming growth factor, beta 3	7043	14	n/a	n/a	6.81E-01	2.116
1107172	ENSG00000227081	0	RP11-543P15.1	RP11-543P15.1	0	12	n/a	n/a	4.94E-01	2.115
1105956	ENSG00000213977	29842	TAX1BP3	Tax1 (human T-cell leukemia virus type I) binding protein 3	30851	17	n/a	n/a	6.59E-01	2.114
279825851	ENSG00000228802	0	AC073641.2	AC073641.2	0	2	n/a	n/a	6.60E-01	2.114
1091214	ENSG00000114738	7821	MAPKAPK3	mitogen-activated protein kinase-activated protein kinase 3	7867	3	n/a	n/a	4.89E-01	2.113
1087254	ENSG00000019144	22942	PHLDB1	pleckstrin homology-like domain, family B, member 1	23187	11	n/a	n/a	6.81E-01	2.113
280053453	ENSG00000253198	0	RP11-643N23.1	RP11-643N23.1	0	8	n/a	n/a	1.14E+00	2.112
1087527	ENSG00000049245	9206	VAMP3	vesicle-associated membrane protein 3 (cellubrevin)	9341	1	n/a	n/a	4.68E-01	2.111
1098200	ENSG00000164106	11176	SCRG1	stimulator of chondrogenesis 1	11341	4	n/a	n/a	3.65E-01	2.111
279797561	ENSG00000226268	0	RP11-61N20.3	RP11-61N20.3	0	11	n/a	n/a	4.76E-01	2.109
1109108	ENSG00000243749	1000425	ZMYM6NB	ZMYM6 neighbor	100506144	1	n/a	n/a	4.71E-01	2.108
1107860	ENSG00000231500	6189	RPS18	ribosomal protein S18	6222	6	n/a	n/a	4.81E-01	2.108
1091525	ENSG00000116815	960	CD58	CD58 molecule	965	1	n/a	n/a	4.80E-01	2.107
1088144	ENSG00000074657	34494	ZNF532	zinc finger protein 532	55205	18	n/a	n/a	5.26E-01	2.106
279979681	ENSG00000243854	0	AC024902.1	AC024902.1	0	12	n/a	n/a	3.54E-01	2.104
280062572	ENSG00000253846	35391	PCDHGA10	protocadherin gamma subfamily A, 10	56106	5	n/a	n/a	9.41E-01	2.104
280066368	ENSG00000254122	35384	PCDHGB7	protocadherin gamma subfamily B, 7	56099	5	n/a	n/a	9.79E-01	2.104
1090718	ENSG00000110881	38	ACCN2	amiloride-sensitive cation channel 2, neuronal	41	12	n/a	n/a	5.15E-01	2.103
280054857	ENSG00000253305	35385	PCDHGB6	protocadherin gamma subfamily B, 6	56100	5	n/a	n/a	9.81E-01	2.103
1099149	ENSG00000167766	35058	ZNF83	zinc finger protein 83	55769	19	n/a	n/a	4.91E-01	2.103
279981933	ENSG00000244097	0	RP11-411G7.1	RP11-411G7.1	0	17	n/a	n/a	5.78E-01	2.103
279758929	ENSG00000222169	0	AL162590.1	AL162590.1	0	9	n/a	n/a	5.34E-01	2.102
279818903	ENSG00000228205	0	RP11-778D9.4	RP11-778D9.4	0	3	n/a	n/a	5.36E-01	2.101
1097815	ENSG00000162909	820	CAPN2	calpain 2, (m/II) large subunit	824	1	n/a	n/a	5.57E-01	2.101
1102172	ENSG00000182749	81621	PAQR7	progestin and adipoQ receptor family member VII	164091	1	n/a	n/a	6.88E-01	2.1
280061510	ENSG00000253767	9564	PCDHGA8	protocadherin gamma subfamily A, 8	9708	5	n/a	n/a	9.83E-01	2.1
1089891	ENSG00000104936	1748	DMPK	dystrophia myotonica-protein kinase	1760	19	n/a	n/a	1.47E+00	2.099
279705039	ENSG00000206990	0	Y_RNA	Y RNA	0	1	n/a	n/a	5.84E-01	2.099
280134846	ENSG00000259539	0	CTD-2651B20.1	CTD-2651B20.1	0	15	n/a	n/a	6.05E-01	2.099
280063992	ENSG00000253953	8572	PCDHGB4	protocadherin gamma subfamily B, 4	8641	5	n/a	n/a	9.54E-01	2.097
1095224	ENSG00000142937	6169	RPS8	ribosomal protein S8	6202	1	n/a	n/a	4.81E-01	2.097
1104356	ENSG00000197696	4797	NMB	neuromedin B	4828	15	n/a	n/a	8.56E-01	2.096
1094019	ENSG00000135547	23248	HEY2	hairy/enhancer-of-split related with YRPW motif 2	23493	6	n/a	n/a	5.75E-01	2.096
1105329	ENSG00000204956	35399	PCDHGA1	protocadherin gamma subfamily A, 1	56114	5	n/a	n/a	9.78E-01	2.096
279771431	ENSG00000224067	0	RP11-430K21.2	RP11-430K21.2	0	9	n/a	n/a	5.49E-01	2.095
280058001	ENSG00000253537	35393	PCDHGA7	protocadherin gamma subfamily A, 7	56108	5	n/a	n/a	9.43E-01	2.095
1088235	ENSG00000076928	9015	ARHGEF1	Rho guanine nucleotide exchange factor (GEF) 1	9138	19	n/a	n/a	5.53E-01	2.094
1088424	ENSG00000081853	35398	PCDHGA2	protocadherin gamma subfamily A, 2	56113	5	n/a	n/a	9.64E-01	2.094
1090858	ENSG00000111817	29673	DSE	dermatan sulfate epimerase	29940	6	n/a	n/a	5.13E-01	2.093
280067773	ENSG00000254221	35389	PCDHGB1	protocadherin gamma subfamily B, 1	56104	5	n/a	n/a	9.40E-01	2.093
1104060	ENSG00000196767	5424	POU3F4	POU class 3 homeobox 4	5456	X	n/a	n/a	7.47E-01	2.092
280068180	ENSG00000254245	35397	PCDHGA3	protocadherin gamma subfamily A, 3	56112	5	n/a	n/a	9.68E-01	2.091
1102114	ENSG00000182492	630	BGN	biglycan	633	X	n/a	n/a	6.10E-01	2.091
1094633	ENSG00000138685	2232	FGF2	fibroblast growth factor 2 (basic)	2247	4	n/a	n/a	5.86E-01	2.091
279710786	ENSG00000208342	0	SNORD96A	small nucleolar RNA, C/D box 96A	0	5	n/a	n/a	6.93E-01	2.091
1089286	ENSG00000100906	4761	NFKBIA	nuclear factor of kappa light polypeptide gene enhancer in B-cells inhibitor, alpha	4792	14	n/a	n/a	4.70E-01	2.09
280063488	ENSG00000253910	35388	PCDHGB2	protocadherin gamma subfamily B, 2	56103	5	n/a	n/a	9.51E-01	2.09
1097700	ENSG00000162496	9123	DHRS3	dehydrogenase/reductase (SDR family) member 3	9249	1	n/a	n/a	4.95E-01	2.089
279702827	ENSG00000206607	0	SNORD44	small nucleolar RNA, C/D box 44	0	1	n/a	n/a	6.22E-01	2.089
279896614	ENSG00000235081	0	AC010492.2	AC010492.2	0	19	n/a	n/a	7.97E-01	2.089
1088742	ENSG00000090097	36338	PCBP4	poly(rC) binding protein 4	57060	3	n/a	n/a	8.43E-01	2.088
1094392	ENSG00000137478	9729	FCHSD2	FCH and double SH3 domains 2	9873	11	n/a	n/a	8.28E-01	2.087
279849213	ENSG00000230916	0	RP11-10B2.1	RP11-10B2.1	0	X	n/a	n/a	4.92E-01	2.086
1109041	ENSG00000242419	35383	PCDHGC4	protocadherin gamma subfamily C, 4	56098	5	n/a	n/a	8.55E-01	2.085
1097593	ENSG00000161847	79085	RAVER1	ribonucleoprotein, PTB-binding 1	125950	19	n/a	n/a	5.33E-01	2.084
279669008	ENSG00000203403	0	AC020907.2	AC020907.2	0	19	n/a	n/a	5.49E-01	2.084
280075312	ENSG00000254744	0	CTD-3076O17.1	CTD-3076O17.1	0	15	n/a	n/a	6.36E-01	2.084
1086912	ENSG00000004468	947	CD38	CD38 molecule	952	4	n/a	n/a	4.97E-01	2.084
1088873	ENSG00000093010	1303	COMT	catechol-O-methyltransferase	1312	22	n/a	n/a	6.54E-01	2.084
1094192	ENSG00000136451	7672	VEZF1	vascular endothelial zinc finger 1	7716	17	n/a	n/a	6.60E-01	2.084
1105898	ENSG00000213741	6202	RPS29	ribosomal protein S29	6235	14	n/a	n/a	4.77E-01	2.082
1108986	ENSG00000241399	9792	CD302	CD302 molecule	9936	2	n/a	n/a	4.70E-01	2.081
1099575	ENSG00000169515	58203	CCDC8	coiled-coil domain containing 8	83987	19	n/a	n/a	9.19E-01	2.081
279657791	ENSG00000199477	0	SNORA31	small nucleolar RNA, H/ACA box 31	0	13	n/a	n/a	3.57E-01	2.081
280081601	ENSG00000255137	0	RP11-290D2.4	RP11-290D2.4	0	13	n/a	n/a	3.57E-01	2.081
1098697	ENSG00000166016	25590	ABTB2	ankyrin repeat and BTB (POZ) domain containing 2	25841	11	n/a	n/a	9.29E-01	2.08
279781883	ENSG00000224915	0	RP11-108L7.7	RP11-108L7.7	0	10	n/a	n/a	7.40E-01	2.08
279748302	ENSG00000218803	0	GSTM2P1	glutathione S-transferase mu 2 (muscle) pseudogene 1	0	6	n/a	n/a	5.53E-01	2.079
1090894	ENSG00000112079	11164	STK38	serine/threonine kinase 38	11329	6	n/a	n/a	5.22E-01	2.078
279948074	ENSG00000240376	0	RP11-36C20.1	RP11-36C20.1	0	5	n/a	n/a	4.80E-01	2.078
1102974	ENSG00000185986	0	SDHAP3	succinate dehydrogenase complex, subunit A, flavoprotein pseudogene 3	0	5	n/a	n/a	7.70E-01	2.077
1100674	ENSG00000174498	9402	IGDCC3	immunoglobulin superfamily, DCC subclass, member 3	9543	15	n/a	n/a	6.46E-01	2.076
1089537	ENSG00000102265	7033	TIMP1	TIMP metallopeptidase inhibitor 1	7076	X	n/a	n/a	5.12E-01	2.076
280061051	ENSG00000253731	35394	PCDHGA6	protocadherin gamma subfamily A, 6	56109	5	n/a	n/a	9.16E-01	2.074
280079739	ENSG00000255031	0	RP11-802E16.3	RP11-802E16.3	0	11	n/a	n/a	5.18E-01	2.074
1105384	ENSG00000205106	119464	CTD-2210P24.4	Uncharacterized protein	374387	11	n/a	n/a	5.06E-01	2.074
279973816	ENSG00000243317	0	C7orf73	chromosome 7 open reading frame 73	0	7	n/a	n/a	6.73E-01	2.074
1094409	ENSG00000137561	7231	TTPA	tocopherol (alpha) transfer protein	7274	8	n/a	n/a	5.08E-01	2.07
1106550	ENSG00000221944	83589	TIGD1	tigger transposable element derived 1	200765	2	n/a	n/a	6.05E-01	2.07
279943471	ENSG00000239872	0	RPL35AP19	ribosomal protein L35a pseudogene 19	0	8	n/a	n/a	4.93E-01	2.069
1104974	ENSG00000203950	25820	FAM127B	family with sequence similarity 127, member B	26071	X	n/a	n/a	8.80E-01	2.068
1105222	ENSG00000204624	36813	PTCHD2	patched domain containing 2	57540	1	n/a	n/a	1.13E+00	2.068
279488997	ENSG00000178464	0	CTD-2192J16.15	CTD-2192J16.15	0	19	n/a	n/a	6.28E-01	2.068
1089943	ENSG00000105221	205	AKT2	v-akt murine thymoma viral oncogene homolog 2	208	19	n/a	n/a	6.27E-01	2.067
1088489	ENSG00000083857	2180	FAT1	FAT tumor suppressor homolog 1 (Drosophila)	2195	4	n/a	n/a	5.92E-01	2.067
1095639	ENSG00000145506	59570	NKD2	naked cuticle homolog 2 (Drosophila)	85409	5	n/a	n/a	6.86E-01	2.066
1095101	ENSG00000141753	3467	IGFBP4	insulin-like growth factor binding protein 4	3487	17	n/a	n/a	1.01E+00	2.066
1097421	ENSG00000160325	10935	C9orf7	chromosome 9 open reading frame 7	11094	9	n/a	n/a	1.26E+00	2.065
280052844	ENSG00000253159	25774	PCDHGA12	protocadherin gamma subfamily A, 12	26025	5	n/a	n/a	9.16E-01	2.065
1097091	ENSG00000157851	36175	DPYSL5	dihydropyrimidinase-like 5	56896	2	n/a	n/a	4.75E-01	2.065
1108452	ENSG00000235423	0	RP11-282O18.3	RP11-282O18.3	0	12	n/a	n/a	4.85E-01	2.064
1088306	ENSG00000078596	9315	ITM2A	integral membrane protein 2A	9452	X	n/a	n/a	3.57E-01	2.062
1095805	ENSG00000146733	5691	PSPH	phosphoserine phosphatase	5723	7	n/a	n/a	5.36E-01	2.061
1095891	ENSG00000147403	6102	RPL10	ribosomal protein L10	6134	X	n/a	n/a	5.73E-01	2.061
1090567	ENSG00000109475	6132	RPL34	ribosomal protein L34	6164	4	n/a	n/a	4.66E-01	2.061
280057369	ENSG00000253485	35395	PCDHGA5	protocadherin gamma subfamily A, 5	56110	5	n/a	n/a	9.19E-01	2.06
1087329	ENSG00000026950	10960	BTN3A1	butyrophilin, subfamily 3, member A1	11119	6	n/a	n/a	4.73E-01	2.06
1094082	ENSG00000135912	9510	TTLL4	tubulin tyrosine ligase-like family, member 4	9654	2	n/a	n/a	5.40E-01	2.059
280074018	ENSG00000254665	0	RP11-152H18.3	RP11-152H18.3	0	11	n/a	n/a	5.17E-01	2.059
1101581	ENSG00000179431	23898	FJX1	four jointed box 1 (Drosophila)	24147	11	n/a	n/a	1.15E+00	2.058
279789857	ENSG00000225616	0	RP4-604A21.1	RP4-604A21.1	0	1	n/a	n/a	4.68E-01	2.057
1091169	ENSG00000114315	3260	HES1	hairy and enhancer of split 1, (Drosophila)	3280	3	n/a	n/a	5.04E-01	2.056
279995922	ENSG00000247585	0	AC008567.1	AC008567.1	0	19	n/a	n/a	5.04E-01	2.056
280061459	ENSG00000253764	0	RP11-439C15.4	RP11-439C15.4	0	8	n/a	n/a	5.03E-01	2.056
1088781	ENSG00000090924	41420	PLEKHG2	pleckstrin homology domain containing, family G (with RhoGef domain) member 2	64857	19	n/a	n/a	6.37E-01	2.056
279969449	ENSG00000242808	0	SOX2-OT	SOX2 overlapping transcript (non-protein coding)	0	3	n/a	n/a	4.80E-01	2.056
279667864	ENSG00000202441	0	RNY4P10	RNA, Ro-associated Y4 pseudogene 10	0	6	n/a	n/a	1.03E+00	2.055
1087638	ENSG00000056736	34829	IL17RB	interleukin 17 receptor B	55540	3	n/a	n/a	4.70E-01	2.055
1093915	ENSG00000135063	9277	FAM189A2	family with sequence similarity 189, member A2	9413	9	n/a	n/a	4.93E-01	2.055
1100716	ENSG00000174749	79529	C4orf32	chromosome 4 open reading frame 32	132720	4	n/a	n/a	5.35E-01	2.055
280064014	ENSG00000253954	0	HMGN1P38	high mobility group nucleosome binding domain 1 pseudogene 38	0	15	n/a	n/a	6.53E-01	2.055
1090275	ENSG00000107104	22944	KANK1	KN motif and ankyrin repeat domains 1	23189	9	n/a	n/a	5.12E-01	2.054
1093425	ENSG00000131941	59574	RHPN2	rhophilin, Rho GTPase binding protein 2	85415	19	n/a	n/a	3.55E-01	2.053
280062926	ENSG00000253873	35390	PCDHGA11	protocadherin gamma subfamily A, 11	56105	5	n/a	n/a	7.42E-01	2.052
279848397	ENSG00000230844	125708	RP1-71L16.2	RP1-71L16.2	401588	X	n/a	n/a	5.17E-01	2.052
279706936	ENSG00000207311	167371	SNORA61	small nucleolar RNA, H/ACA box 61	677838	1	n/a	n/a	4.69E-01	2.051
280111193	ENSG00000258033	0	RP11-350G24.2	RP11-350G24.2	0	12	n/a	n/a	4.81E-01	2.051
1098085	ENSG00000163794	7306	UCN	urocortin	7349	2	n/a	n/a	9.14E-01	2.05
279978981	ENSG00000243777	0	RP11-864G5.1	RP11-864G5.1	0	11	n/a	n/a	4.68E-01	2.049
279885834	ENSG00000234149	0	RP11-77G23.2	RP11-77G23.2	0	10	n/a	n/a	5.19E-01	2.049
280055598	ENSG00000253352	0	TUG1	taurine upregulated 1 (non-protein coding)	0	22	n/a	n/a	5.32E-01	2.049
1104691	ENSG00000198692	8963	EIF1AY	eukaryotic translation initiation factor 1A, Y-linked	9086	Y	n/a	n/a	3.54E-01	2.049
1097418	ENSG00000160318	79078	CLDND2	claudin domain containing 2	125875	19	n/a	n/a	5.81E-01	2.048
280060470	ENSG00000253716	0	RP13-582O9.5	RP13-582O9.5	0	8	n/a	n/a	4.69E-01	2.048
1101624	ENSG00000179776	998	CDH5	cadherin 5, type 2 (vascular endothelium)	1003	16	n/a	n/a	4.78E-01	2.048
1102506	ENSG00000184113	7079	CLDN5	claudin 5	7122	22	n/a	n/a	4.86E-01	2.047
1093842	ENSG00000134595	6618	SOX3	SRY (sex determining region Y)-box 3	6658	X	n/a	n/a	5.99E-01	2.047
280100689	ENSG00000257017	3220	HP	haptoglobin	3240	16	n/a	n/a	3.66E-01	2.047
1101294	ENSG00000177728	9628	KIAA0195	KIAA0195	9772	17	n/a	n/a	5.72E-01	2.047
1102880	ENSG00000185641	0	CTD-2287O16.1	CTD-2287O16.1	0	5	n/a	n/a	4.74E-01	2.046
1093875	ENSG00000134817	0	APLNR	apelin receptor	0	11	n/a	n/a	5.75E-01	2.046
279913830	ENSG00000236723	0	RP5-1024G6.2	RP5-1024G6.2	0	1	n/a	n/a	5.42E-01	2.045
279784914	ENSG00000225194	1017295	LINC00092	long intergenic non-protein coding RNA 92	100188953	9	n/a	n/a	4.71E-01	2.044
1095191	ENSG00000142627	1956	EPHA2	EPH receptor A2	1969	1	n/a	n/a	4.81E-01	2.043
1103208	ENSG00000186951	5433	PPARA	peroxisome proliferator-activated receptor alpha	5465	22	n/a	n/a	5.01E-01	2.043
1088127	ENSG00000074181	4823	NOTCH3	notch 3	4854	19	n/a	n/a	4.88E-01	2.043
279809089	ENSG00000227253	0	RP11-166N17.1	RP11-166N17.1	0	10	n/a	n/a	5.58E-01	2.043
1086964	ENSG00000005513	29803	SOX8	SRY (sex determining region Y)-box 8	30812	16	n/a	n/a	5.00E-01	2.042
1099513	ENSG00000169231	7017	THBS3	thrombospondin 3	7059	1	n/a	n/a	5.54E-01	2.041
1088698	ENSG00000089157	6143	RPLP0	ribosomal protein, large, P0	6175	12	n/a	n/a	5.06E-01	2.04
279750744	ENSG00000220583	0	RPL35P2	ribosomal protein L35 pseudogene 2	0	6	n/a	n/a	4.69E-01	2.04
1099096	ENSG00000167615	77547	LENG8	leukocyte receptor cluster (LRC) member 8	114823	19	n/a	n/a	4.83E-01	2.04
279731840	ENSG00000214612	0	RPS19P1	ribosomal protein S19 pseudogene 1	0	20	n/a	n/a	3.55E-01	2.039
279931573	ENSG00000238225	0	AC093416.3	AC093416.3	0	3	n/a	n/a	3.57E-01	2.038
1108755	ENSG00000237441	5831	RGL2	ral guanine nucleotide dissociation stimulator-like 2	5863	6	n/a	n/a	4.96E-01	2.037
280006709	ENSG00000248839	0	RP11-227H4.5	RP11-227H4.5	0	3	n/a	n/a	3.54E-01	2.037
1101816	ENSG00000180891	126376	CUEDC1	CUE domain containing 1	404093	17	n/a	n/a	7.06E-01	2.037
1089664	ENSG00000103202	4802	NME4	non-metastatic cells 4, protein expressed in	4833	16	n/a	n/a	4.85E-01	2.036
1094502	ENSG00000138029	3015	HADHB	hydroxyacyl-CoA dehydrogenase/3-ketoacyl-CoA thiolase/enoyl-CoA hydratase (trifunctional protein), beta subunit	3032	2	n/a	n/a	4.80E-01	2.036
279781004	ENSG00000224837	0	RP4-702J19.1	RP4-702J19.1	0	1	n/a	n/a	4.91E-01	2.036
279665204	ENSG00000201678	0	Y_RNA	Y RNA	0	12	n/a	n/a	4.92E-01	2.035
1096144	ENSG00000149499	90347	EML3	echinoderm microtubule associated protein like 3	256364	11	n/a	n/a	5.58E-01	2.035
280089804	ENSG00000255748	0	AC226150.4	Uncharacterized protein	0	12	n/a	n/a	8.37E-01	2.034
1090681	ENSG00000110492	4167	MDK	midkine (neurite growth-promoting factor 2)	4192	11	n/a	n/a	5.06E-01	2.033
280113689	ENSG00000258301	0	RP11-488C13.5	RP11-488C13.5	0	14	n/a	n/a	1.20E+00	2.033
1098429	ENSG00000164929	55673	BAALC	brain and acute leukemia, cytoplasmic	79870	8	n/a	n/a	4.81E-01	2.033
1090270	ENSG00000107020	35136	C9orf46	chromosome 9 open reading frame 46	55848	9	n/a	n/a	6.01E-01	2.032
1093871	ENSG00000134802	28751	SLC43A3	solute carrier family 43, member 3	29015	11	n/a	n/a	5.08E-01	2.032
279985803	ENSG00000244485	0	RP11-150D5.1	RP11-150D5.1	0	16	n/a	n/a	3.54E-01	2.031
1094854	ENSG00000140262	6898	TCF12	transcription factor 12	6938	15	n/a	n/a	5.24E-01	2.031
1088802	ENSG00000091317	34207	CMTM6	CKLF-like MARVEL transmembrane domain containing 6	54918	3	n/a	n/a	4.99E-01	2.03
280014944	ENSG00000249577	0	CTD-2195M15.1	CTD-2195M15.1	0	5	n/a	n/a	6.08E-01	2.029
1092276	ENSG00000123342	4301	MMP19	matrix metallopeptidase 19	4327	12	n/a	n/a	4.94E-01	2.029
279830858	ENSG00000229257	0	RP11-229P13.22	RP11-229P13.22	0	9	n/a	n/a	5.93E-01	2.029
1092469	ENSG00000124615	4311	MOCS1	molybdenum cofactor synthesis 1	4337	6	n/a	n/a	5.80E-01	2.029
279824730	ENSG00000228701	157123777	RP11-251A15.4	RP11-251A15.4	100507633	10	n/a	n/a	4.76E-01	2.028
279787081	ENSG00000225383	83798	SFTA1P	surfactant associated 1, pseudogene	207107	10	n/a	n/a	4.79E-01	2.026
1092455	ENSG00000124570	5237	SERPINB6	serpin peptidase inhibitor, clade B (ovalbumin), member 6	5269	6	n/a	n/a	4.81E-01	2.025
1105375	ENSG00000205078	1000887	SYCE1L	synaptonemal complex central element protein 1-like	100130958	16	n/a	n/a	5.26E-01	2.024
1091784	ENSG00000119283	133890	TRIM67	tripartite motif containing 67	440730	1	n/a	n/a	5.12E-01	2.023
1092943	ENSG00000128567	5388	PODXL	podocalyxin-like	5420	7	n/a	n/a	4.81E-01	2.023
1102210	ENSG00000182909	60706	LENG9	leukocyte receptor cluster (LRC) member 9	94059	19	n/a	n/a	4.80E-01	2.022
280130420	ENSG00000259291	0	RP11-617F23.1	RP11-617F23.1	0	15	n/a	n/a	6.08E-01	2.021
1103459	ENSG00000188039	94305	NWD1	NACHT and WD repeat domain containing 1	284434	19	n/a	n/a	5.67E-01	2.02
1100396	ENSG00000173039	5938	RELA	v-rel reticuloendotheliosis viral oncogene homolog A (avian)	5970	11	n/a	n/a	6.75E-01	2.02
1106087	ENSG00000214456	133671	PLIN5	perilipin 5	440503	19	n/a	n/a	5.32E-01	2.02
1087613	ENSG00000055070	25848	C1orf144	chromosome 1 open reading frame 144	26099	1	n/a	n/a	5.31E-01	2.019
1096947	ENSG00000156574	4807	NODAL	nodal homolog (mouse)	4838	10	n/a	n/a	5.93E-01	2.019
1102816	ENSG00000185339	6908	TCN2	transcobalamin II	6948	22	n/a	n/a	5.77E-01	2.019
279883526	ENSG00000233929	0	MT1XP1	metallothionein 1X pseudogene 1	0	1	n/a	n/a	3.53E-01	2.018
1100942	ENSG00000175928	36906	LRRN1	leucine rich repeat neuronal 1	57633	3	n/a	n/a	3.53E-01	2.018
1100951	ENSG00000176014	58816	TUBB6	tubulin, beta 6 class V	84617	18	n/a	n/a	4.84E-01	2.018
280085671	ENSG00000255389	0	C6orf3	C6orf3	0	6	n/a	n/a	4.71E-01	2.017
1093971	ENSG00000135363	3980	LMO2	LIM domain only 2 (rhombotin-like 1)	4005	11	n/a	n/a	5.42E-01	2.017
1096451	ENSG00000152284	57683	TCF7L1	transcription factor 7-like 1 (T-cell specific, HMG-box)	83439	2	n/a	n/a	5.18E-01	2.017
1103235	ENSG00000187049	30740	TMEM216	transmembrane protein 216	51259	11	n/a	n/a	4.91E-01	2.017
279945981	ENSG00000240178	0	CA5B-AS1	CA5B antisense RNA 1 (non-protein coding)	0	X	n/a	n/a	7.29E-01	2.016
280035466	ENSG00000251184	0	RP11-101E3.5	RP11-101E3.5	0	9	n/a	n/a	5.22E-01	2.016
1099617	ENSG00000169715	4467	MT1E	metallothionein 1E	4493	16	n/a	n/a	3.79E-01	2.016
280070074	ENSG00000254387	0	RP3-388N13.2	RP3-388N13.2	0	8	n/a	n/a	3.59E-01	2.016
1100482	ENSG00000173457	26220	PPP1R14B	protein phosphatase 1, regulatory (inhibitor) subunit 14B	26472	11	n/a	n/a	4.78E-01	2.015
1094091	ENSG00000135929	1581	CYP27A1	cytochrome P450, family 27, subfamily A, polypeptide 1	1593	2	n/a	n/a	4.97E-01	2.014
1105892	ENSG00000213694	1890	S1PR3	sphingosine-1-phosphate receptor 3	1903	9	n/a	n/a	6.22E-01	2.014
1098072	ENSG00000163739	2902	CXCL1	chemokine (C-X-C motif) ligand 1 (melanoma growth stimulating activity, alpha)	2919	4	n/a	n/a	4.70E-01	2.013
279781257	ENSG00000224864	0	CTC-260E6.2	CTC-260E6.2	0	19	n/a	n/a	3.53E-01	2.012
1093065	ENSG00000129521	76550	EGLN3	egl nine homolog 3 (C. elegans)	112399	14	n/a	n/a	5.18E-01	2.012
1088856	ENSG00000092531	8698	SNAP23	synaptosomal-associated protein, 23kDa	8773	15	n/a	n/a	4.67E-01	2.012
279955713	ENSG00000241326	0	RP11-807G9.2	RP11-807G9.2	0	1	n/a	n/a	6.61E-01	2.011
280132567	ENSG00000259417	0	RP11-2E17.1	RP11-2E17.1	0	15	n/a	n/a	7.59E-01	2.011
1087282	ENSG00000022267	2258	FHL1	four and a half LIM domains 1	2273	X	n/a	n/a	7.22E-01	2.011
280103423	ENSG00000257270	0	RP11-521B24.5	RP11-521B24.5	0	14	n/a	n/a	6.54E-01	2.01
279994149	ENSG00000246892	0	AL034548.1	AL034548.1	0	20	n/a	n/a	8.40E-01	2.01
1104720	ENSG00000198753	5333	PLXNB3	plexin B3	5365	X	n/a	n/a	4.91E-01	2.009
1096666	ENSG00000154134	40854	ROBO3	roundabout, axon guidance receptor, homolog 3 (Drosophila)	64221	11	n/a	n/a	4.87E-01	2.009
1093362	ENSG00000131469	6123	RPL27	ribosomal protein L27	6155	17	n/a	n/a	4.85E-01	2.009
1097409	ENSG00000160284	58431	C21orf56	chromosome 21 open reading frame 56	84221	21	n/a	n/a	6.54E-01	2.008
279833744	ENSG00000229520	0	LINC00404	long intergenic non-protein coding RNA 404	0	13	n/a	n/a	4.70E-01	2.008
279891226	ENSG00000234635	0	RP11-9E13.2	RP11-9E13.2	0	10	n/a	n/a	6.83E-01	2.008
279513401	ENSG00000182165	11096	TP53TG1	TP53 target 1 (non-protein coding)	11257	7	n/a	n/a	4.76E-01	2.007
279990374	ENSG00000245556	169420	CTD-2037K23.2	CTD-2037K23.2	728769	5	n/a	n/a	4.82E-01	2.007
279877202	ENSG00000233383	0	RP11-324F21.1	RP11-324F21.1	0	7	n/a	n/a	6.00E-01	2.007
279771404	ENSG00000224066	0	RP4-622L5.7	RP4-622L5.7	0	1	n/a	n/a	6.81E-01	2.007
1103173	ENSG00000186815	32853	TPCN1	two pore segment channel 1	53373	12	n/a	n/a	5.74E-01	2.007
1100096	ENSG00000171729	34381	TMEM51	transmembrane protein 51	55092	1	n/a	n/a	5.44E-01	2.006
279720790	ENSG00000213315	0	CTD-3035D6.1	CTD-3035D6.1	0	14	n/a	n/a	4.70E-01	2.006
1102840	ENSG00000185475	119466	TMEM179B	transmembrane protein 179B	374395	11	n/a	n/a	4.88E-01	2.005
1100568	ENSG00000173905	27078	GOLIM4	golgi integral membrane protein 4	27333	3	n/a	n/a	5.62E-01	2.005
1097571	ENSG00000161638	3653	ITGA5	integrin, alpha 5 (fibronectin receptor, alpha polypeptide)	3678	12	n/a	n/a	5.97E-01	2.004
1087439	ENSG00000040531	1486	CTNS	cystinosin, lysosomal cystine transporter	1497	17	n/a	n/a	7.80E-01	2.004
1101892	ENSG00000181350	122934	C17orf76	chromosome 17 open reading frame 76	388341	17	n/a	n/a	4.75E-01	2.004
279885969	ENSG00000234165	0	AC114877.3	AC114877.3	0	3	n/a	n/a	4.69E-01	2.003
1093123	ENSG00000130158	36845	DOCK6	dedicator of cytokinesis 6	57572	19	n/a	n/a	4.96E-01	2.003
1106481	ENSG00000219607	169334	PPP1R3G	protein phosphatase 1, regulatory subunit 3G	648791	6	n/a	n/a	6.39E-01	2.002
279669404	ENSG00000203472	0	AC009163.1	AC009163.1	0	16	n/a	n/a	5.84E-01	2.002
1096987	ENSG00000156973	5115	PDE6D	phosphodiesterase 6D, cGMP-specific, rod, delta	5147	2	n/a	n/a	4.88E-01	2.002
1100076	ENSG00000171612	58485	SLC25A33	solute carrier family 25, member 33	84275	1	n/a	n/a	4.77E-01	2.001
1088764	ENSG00000090554	2307	FLT3LG	fms-related tyrosine kinase 3 ligand	2323	19	n/a	n/a	8.69E-01	2
1108379	ENSG00000234851	0	RP11-3P17.3	RP11-3P17.3	0	3	n/a	n/a	3.57E-01	2
279991215	ENSG00000245849	157121177	CTD-2339L15.1	CTD-2339L15.1	100505648	15	n/a	n/a	4.75E-01	2
279710233	ENSG00000207955	128113	MIR219-2	microRNA 219-2	407003	9	n/a	n/a	5.00E-01	1.999
1091019	ENSG00000112902	8917	SEMA5A	sema domain, seven thrombospondin repeats (type 1 and type 1-like), transmembrane domain (TM) and short cytoplasmic domain, (semaphorin) 5A	9037	5	n/a	n/a	5.95E-01	1.999
1090217	ENSG00000106571	2720	GLI3	GLI family zinc finger 3	2737	7	n/a	n/a	5.28E-01	1.998
1088282	ENSG00000078061	366	ARAF	v-raf murine sarcoma 3611 viral oncogene homolog	369	X	n/a	n/a	5.63E-01	1.998
279822086	ENSG00000228474	1014334	OST4	oligosaccharyltransferase 4 homolog (S. cerevisiae)	100128731	2	n/a	n/a	5.38E-01	1.998
279963452	ENSG00000242163	0	RP11-299L17.1	RP11-299L17.1	0	14	n/a	n/a	4.71E-01	1.998
1101523	ENSG00000179085	33635	DPM3	dolichyl-phosphate mannosyltransferase polypeptide 3	54344	1	n/a	n/a	5.17E-01	1.998
279784987	ENSG00000225200	0	AB019441.29	AB019441.29	0	14	n/a	n/a	4.81E-01	1.997
1103499	ENSG00000188206	94379	HNRNPU-AS1	HNRNPU antisense RNA 1 (non-protein coding)	284702	1	n/a	n/a	6.14E-01	1.997
279934556	ENSG00000238651	0	snoU13	Small nucleolar RNA U13	0	13	n/a	n/a	9.19E-01	1.997
280025477	ENSG00000250378	0	RP11-119J18.1	RP11-119J18.1	0	5	n/a	n/a	5.30E-01	1.996
1087766	ENSG00000064655	2124	EYA2	eyes absent homolog 2 (Drosophila)	2139	20	n/a	n/a	5.02E-01	1.995
1107323	ENSG00000228049	89889	POLR2J2	polymerase (RNA) II (DNA directed) polypeptide J2	246721	7	n/a	n/a	9.00E-01	1.994
1094764	ENSG00000139567	91	ACVRL1	activin A receptor type II-like 1	94	12	n/a	n/a	5.79E-01	1.994
279819261	ENSG00000228236	0	AC073271.1	AC073271.1	0	2	n/a	n/a	1.26E+00	1.993
279830440	ENSG00000229230	0	C20orf127	C20orf127	0	20	n/a	n/a	3.82E-01	1.993
279882690	ENSG00000233864	41192	TTTY15	testis-specific transcript, Y-linked 15 (non-protein coding)	64595	Y	n/a	n/a	4.68E-01	1.991
279994589	ENSG00000247092	0	SNHG10	small nucleolar RNA host gene 10 (non-protein coding)	0	14	n/a	n/a	5.00E-01	1.99
1096984	ENSG00000156966	60243	B3GNT7	UDP-GlcNAc:betaGal beta-1,3-N-acetylglucosaminyltransferase 7	93010	2	n/a	n/a	5.11E-01	1.99
279826879	ENSG00000228906	0	RP13-216E22.4	RP13-216E22.4	0	X	n/a	n/a	5.85E-01	1.99
1089693	ENSG00000103363	6883	TCEB2	transcription elongation factor B (SIII), polypeptide 2 (18kDa, elongin B)	6923	16	n/a	n/a	5.50E-01	1.99
1090770	ENSG00000111275	214	ALDH2	aldehyde dehydrogenase 2 family (mitochondrial)	217	12	n/a	n/a	6.16E-01	1.99
280118505	ENSG00000258610	0	RP11-488C13.7	RP11-488C13.7	0	14	n/a	n/a	1.30E+00	1.989
280055476	ENSG00000253346	0	CTD-3107M8.1	CTD-3107M8.1	0	8	n/a	n/a	9.03E-01	1.989
279760546	ENSG00000222611	0	AL355388.1	AL355388.1	0	1	n/a	n/a	5.96E-01	1.989
280048857	ENSG00000252643	0	U6	U6 spliceosomal RNA	0	7	n/a	n/a	6.21E-01	1.989
1095152	ENSG00000142303	57475	ADAMTS10	ADAM metallopeptidase with thrombospondin type 1 motif, 10	81794	19	n/a	n/a	7.27E-01	1.989
1094493	ENSG00000137965	10414	IFI44	interferon-induced protein 44	10561	1	n/a	n/a	3.63E-01	1.989
1104555	ENSG00000198242	6115	RPL23A	ribosomal protein L23a	6147	17	n/a	n/a	3.58E-01	1.988
1101069	ENSG00000176623	30597	FAM82B	family with sequence similarity 82, member B	51115	8	n/a	n/a	4.85E-01	1.988
280107393	ENSG00000257653	0	RP11-579D7.2	RP11-579D7.2	0	12	n/a	n/a	6.45E-01	1.988
1091119	ENSG00000113732	8884	ATP6V0E1	ATPase, H+ transporting, lysosomal 9kDa, V0 subunit e1	8992	5	n/a	n/a	4.75E-01	1.988
1094592	ENSG00000138448	3660	ITGAV	integrin, alpha V (vitronectin receptor, alpha polypeptide, antigen CD51)	3685	2	n/a	n/a	5.18E-01	1.986
1091470	ENSG00000116478	3048	HDAC1	histone deacetylase 1	3065	1	n/a	n/a	4.73E-01	1.986
1090530	ENSG00000109107	227	ALDOC	aldolase C, fructose-bisphosphate	230	17	n/a	n/a	5.60E-01	1.985
1090747	ENSG00000111181	6503	SLC6A12	solute carrier family 6 (neurotransmitter transporter, betaine/GABA), member 12	6539	12	n/a	n/a	5.42E-01	1.985
1105979	ENSG00000214063	7063	TSPAN4	tetraspanin 4	7106	11	n/a	n/a	9.08E-01	1.984
279707951	ENSG00000207487	9171	SNORD22	small nucleolar RNA, C/D box 22	9304	11	n/a	n/a	4.73E-01	1.983
1097387	ENSG00000160200	871	CBS	cystathionine-beta-synthase	875	21	n/a	n/a	8.07E-01	1.983
1098537	ENSG00000165389	82687	SPTSSA	serine palmitoyltransferase, small subunit A	171546	14	n/a	n/a	8.24E-01	1.983
1091113	ENSG00000113658	4065	SMAD5	SMAD family member 5	4090	5	n/a	n/a	5.44E-01	1.982
279783276	ENSG00000225032	0	RP11-228B15.4	RP11-228B15.4	0	9	n/a	n/a	5.04E-01	1.982
1095453	ENSG00000144119	81659	C1QL2	complement component 1, q subcomponent-like 2	165257	2	n/a	n/a	6.19E-01	1.982
280100871	ENSG00000257034	0	AL021707.2	AL021707.2	0	22	n/a	n/a	7.96E-01	1.982
1090778	ENSG00000111328	8048	CDK2AP1	cyclin-dependent kinase 2 associated protein 1	8099	12	n/a	n/a	4.91E-01	1.982
1092185	ENSG00000122557	40857	HERPUD2	HERPUD family member 2	64224	7	n/a	n/a	6.23E-01	1.982
279823953	ENSG00000228638	0	CTD-3211M3.1	CTD-3211M3.1	0	3	n/a	n/a	6.59E-01	1.982
280090679	ENSG00000255839	0	RP11-338K17.8	RP11-338K17.8	0	12	n/a	n/a	8.57E-01	1.981
1089081	ENSG00000100139	59547	MICALL1	MICAL-like 1	85377	22	n/a	n/a	6.77E-01	1.981
1088962	ENSG00000099251	81351	HSD17B7P2	hydroxysteroid (17-beta) dehydrogenase 7 pseudogene 2	158160	10	n/a	n/a	5.18E-01	1.981
1099130	ENSG00000167705	57790	RILP	Rab interacting lysosomal protein	83547	17	n/a	n/a	6.79E-01	1.98
1090015	ENSG00000105519	824	CAPS	calcyphosine	828	19	n/a	n/a	4.89E-01	1.979
1087592	ENSG00000054148	28821	PHPT1	phosphohistidine phosphatase 1	29085	9	n/a	n/a	5.70E-01	1.979
1098011	ENSG00000163584	83601	RPL22L1	ribosomal protein L22-like 1	200916	3	n/a	n/a	4.73E-01	1.979
1096806	ENSG00000155363	4317	MOV10	Mov10, Moloney leukemia virus 10, homolog (mouse)	4343	1	n/a	n/a	4.91E-01	1.979
1106042	ENSG00000214290	78790	C11orf93	chromosome 11 open reading frame 93	120376	11	n/a	n/a	6.23E-01	1.979
279750201	ENSG00000220105	0	RP11-307I14.2	RP11-307I14.2	0	9	n/a	n/a	4.96E-01	1.978
1088154	ENSG00000074855	36992	ANO8	anoctamin 8	57719	19	n/a	n/a	5.86E-01	1.977
279868780	ENSG00000232640	0	RP1-266L20.2	RP1-266L20.2	0	6	n/a	n/a	7.68E-01	1.977
1102881	ENSG00000185650	673	ZFP36L1	zinc finger protein 36, C3H type-like 1	677	14	n/a	n/a	4.70E-01	1.977
279927180	ENSG00000237854	0	AC005332.1	AC005332.1	0	17	n/a	n/a	5.75E-01	1.977
279799154	ENSG00000226403	0	RP11-31F19.1	RP11-31F19.1	0	9	n/a	n/a	5.03E-01	1.976
1095696	ENSG00000145908	60125	ZNF300	zinc finger protein 300	91975	5	n/a	n/a	6.68E-01	1.976
1088169	ENSG00000075234	34309	TTC38	tetratricopeptide repeat domain 38	55020	22	n/a	n/a	5.46E-01	1.976
279812670	ENSG00000227615	0	RP11-864N7.2	RP11-864N7.2	0	11	n/a	n/a	3.58E-01	1.974
1090881	ENSG00000111961	23083	SASH1	SAM and SH3 domain containing 1	23328	6	n/a	n/a	5.09E-01	1.974
1093421	ENSG00000131899	3971	LLGL1	lethal giant larvae homolog 1 (Drosophila)	3996	17	n/a	n/a	6.81E-01	1.974
1087921	ENSG00000068697	9597	LAPTM4A	lysosomal protein transmembrane 4 alpha	9741	2	n/a	n/a	5.75E-01	1.973
1108345	ENSG00000234631	0	AL162407.1	CDNA FLJ20147 fis, clone COL07954HCG1781466Uncharacterized protein	0	10	n/a	n/a	1.02E+00	1.972
1102439	ENSG00000183779	55940	ZNF703	zinc finger protein 703	80139	8	n/a	n/a	6.39E-01	1.972
1104702	ENSG00000198721	10308	ECI2	enoyl-CoA delta isomerase 2	10455	6	n/a	n/a	4.86E-01	1.971
1088989	ENSG00000099749	0	TXLNG2P	taxilin gamma 2, pseudogene	0	Y	n/a	n/a	6.86E-01	1.971
1105848	ENSG00000213366	2929	GSTM2	glutathione S-transferase mu 2 (muscle)	2946	1	n/a	n/a	5.66E-01	1.971
1105862	ENSG00000213445	6458	SIPA1	signal-induced proliferation-associated 1	6494	11	n/a	n/a	6.87E-01	1.97
279744197	ENSG00000216095	1013743	MIR940	microRNA 940	100126328	16	n/a	n/a	4.66E-01	1.97
1097802	ENSG00000162873	34509	KLHDC8A	kelch domain containing 8A	55220	1	n/a	n/a	5.30E-01	1.97
279673575	ENSG00000203875	122163	SNHG5	small nucleolar RNA host gene 5 (non-protein coding)	387066	6	n/a	n/a	5.18E-01	1.969
1087271	ENSG00000021300	37287	PLEKHB1	pleckstrin homology domain containing, family B (evectins) member 1	58473	11	n/a	n/a	4.70E-01	1.968
280059766	ENSG00000253661	1001545	RP11-65D13.1	RP11-65D13.1	100192378	8	n/a	n/a	5.33E-01	1.968
1096270	ENSG00000150907	2292	FOXO1	forkhead box O1	2308	13	n/a	n/a	6.11E-01	1.968
279827161	ENSG00000228929	0	RP11-159C21.4	RP11-159C21.4	0	1	n/a	n/a	3.57E-01	1.967
1088724	ENSG00000089685	329	BIRC5	baculoviral IAP repeat containing 5	332	17	n/a	n/a	5.39E-01	1.966
1095352	ENSG00000143545	5840	RAB13	RAB13, member RAS oncogene family	5872	1	n/a	n/a	5.00E-01	1.965
279503857	ENSG00000180769	126382	WDFY3-AS2	WDFY3 antisense RNA 2 (non-protein coding)	404201	4	n/a	n/a	5.31E-01	1.965
1087031	ENSG00000007062	8765	PROM1	prominin 1	8842	4	n/a	n/a	5.62E-01	1.965
280101828	ENSG00000257103	25814	LSM14A	LSM14A, SCD6 homolog A (S. cerevisiae)	26065	19	n/a	n/a	6.44E-01	1.965
1088592	ENSG00000087077	7162	TRIP6	thyroid hormone receptor interactor 6	7205	7	n/a	n/a	5.08E-01	1.964
1107030	ENSG00000225973	0	AC018926.1	AC018926.1	0	15	n/a	n/a	6.41E-01	1.964
1096497	ENSG00000152620	79569	NADKD1	NAD kinase domain containing 1	133686	5	n/a	n/a	7.60E-01	1.964
279972957	ENSG00000243209	0	AC010889.1	AC010889.1	0	Y	n/a	n/a	6.60E-01	1.963
279981806	ENSG00000244073	0	CTD-2284O10.1	CTD-2284O10.1	0	5	n/a	n/a	4.94E-01	1.963
279820633	ENSG00000228342	0	RP1-238O23.4	RP1-238O23.4	0	6	n/a	n/a	4.69E-01	1.962
1087657	ENSG00000058262	29660	SEC61A1	Sec61 alpha 1 subunit (S. cerevisiae)	29927	3	n/a	n/a	6.53E-01	1.962
1096763	ENSG00000154928	2032	EPHB1	EPH receptor B1	2047	3	n/a	n/a	7.81E-01	1.962
279709743	ENSG00000207817	1013191	MIR614	microRNA 614	693199	12	n/a	n/a	4.66E-01	1.961
279790823	ENSG00000225706	0	RP11-75C9.1	RP11-75C9.1	0	9	n/a	n/a	5.29E-01	1.961
1104813	ENSG00000198918	6138	RPL39	ribosomal protein L39	6170	X	n/a	n/a	4.94E-01	1.961
279989135	ENSG00000245067	90248	RP11-12A1.1	RP11-12A1.1	255130	4	n/a	n/a	5.11E-01	1.961
1096434	ENSG00000152207	36383	CYSLTR2	cysteinyl leukotriene receptor 2	57105	13	n/a	n/a	5.49E-01	1.96
1089654	ENSG00000103168	8894	TAF1C	TATA box binding protein (TBP)-associated factor, RNA polymerase I, C, 110kDa	9013	16	n/a	n/a	5.31E-01	1.96
1094301	ENSG00000136942	11064	RPL35	ribosomal protein L35	11224	9	n/a	n/a	4.70E-01	1.96
1095249	ENSG00000143140	2686	GJA5	gap junction protein, alpha 5, 40kDa	2702	1	n/a	n/a	5.36E-01	1.96
1089398	ENSG00000101367	22675	MAPRE1	microtubule-associated protein, RP/EB family, member 1	22919	20	n/a	n/a	9.07E-01	1.96
1089674	ENSG00000103257	8089	SLC7A5	solute carrier family 7 (amino acid transporter light chain, L system), member 5	8140	16	n/a	n/a	5.49E-01	1.96
1091800	ENSG00000119408	10625	NEK6	NIMA (never in mitosis gene a)-related kinase 6	10783	9	n/a	n/a	5.32E-01	1.959
279016288	ENSG00000133519	0	ZDHHC8P1	zinc finger, DHHC-type containing 8 pseudogene 1	0	22	n/a	n/a	7.86E-01	1.958
1092062	ENSG00000121361	3739	KCNJ8	potassium inwardly-rectifying channel, subfamily J, member 8	3764	12	n/a	n/a	6.09E-01	1.958
1089811	ENSG00000104472	33401	CHRAC1	chromatin accessibility complex 1	54108	8	n/a	n/a	5.19E-01	1.958
1087089	ENSG00000008517	9110	IL32	interleukin 32	9235	16	n/a	n/a	4.89E-01	1.957
1093121	ENSG00000130147	23430	SH3BP4	SH3-domain binding protein 4	23677	2	n/a	n/a	5.18E-01	1.957
279947817	ENSG00000240342	0	RPS2P5	ribosomal protein S2 pseudogene 5	0	12	n/a	n/a	4.77E-01	1.956
279805148	ENSG00000226937	0	RP11-285G1.8	RP11-285G1.8	0	10	n/a	n/a	5.71E-01	1.956
1101459	ENSG00000178764	22638	ZHX2	zinc fingers and homeoboxes 2	22882	8	n/a	n/a	7.87E-01	1.955
280095885	ENSG00000256439	0	AC008731.1	AC008731.1	0	16	n/a	n/a	9.06E-01	1.955
279921694	ENSG00000237411	0	AC003043.2	AC003043.2	0	17	n/a	n/a	6.38E-01	1.955
280024640	ENSG00000250317	123335	C4orf52	chromosome 4 open reading frame 52	389203	4	n/a	n/a	4.71E-01	1.955
279866740	ENSG00000232480	181322	RP11-224O19.2	RP11-224O19.2	728463	1	n/a	n/a	8.09E-01	1.954
1098979	ENSG00000167107	56022	ACSF2	acyl-CoA synthetase family member 2	80221	17	n/a	n/a	5.26E-01	1.954
1093914	ENSG00000135052	30761	GOLM1	golgi membrane protein 1	51280	9	n/a	n/a	7.56E-01	1.953
1093756	ENSG00000134184	2927	GSTM1	glutathione S-transferase mu 1	2944	1	n/a	n/a	6.54E-01	1.952
279966590	ENSG00000242500	0	RP11-24O6.2	RP11-24O6.2	0	X	n/a	n/a	5.77E-01	1.952
1089934	ENSG00000105193	6184	RPS16	ribosomal protein S16	6217	19	n/a	n/a	4.69E-01	1.951
1088859	ENSG00000092758	1290	COL9A3	collagen, type IX, alpha 3	1299	20	n/a	n/a	6.12E-01	1.951
280049886	ENSG00000252791	0	Y_RNA	Y RNA	0	20	n/a	n/a	7.55E-01	1.95
279821610	ENSG00000228421	0	AC005013.5	AC005013.5	0	7	n/a	n/a	7.28E-01	1.95
1107428	ENSG00000228642	0	AC011477.1	AC011477.1	0	19	n/a	n/a	5.41E-01	1.95
1094745	ENSG00000139410	76678	SDSL	serine dehydratase-like	113675	12	n/a	n/a	7.47E-01	1.95
1094778	ENSG00000139631	30861	CSAD	cysteine sulfinic acid decarboxylase	51380	12	n/a	n/a	6.04E-01	1.949
279781574	ENSG00000224892	0	RPS4XP16	ribosomal protein S4X pseudogene 16	0	13	n/a	n/a	6.48E-01	1.948
1098175	ENSG00000164056	10106	SPRY1	sprouty homolog 1, antagonist of FGF signaling (Drosophila)	10252	4	n/a	n/a	6.05E-01	1.948
1091983	ENSG00000120693	4068	SMAD9	SMAD family member 9	4093	13	n/a	n/a	1.19E+00	1.948
1087522	ENSG00000049089	1289	COL9A2	collagen, type IX, alpha 2	1298	1	n/a	n/a	5.96E-01	1.947
1088541	ENSG00000085719	8816	CPNE3	copine III	8895	8	n/a	n/a	4.85E-01	1.947
280089818	ENSG00000255750	0	RP11-283G6.5	RP11-283G6.5	0	12	n/a	n/a	4.70E-01	1.947
1086919	ENSG00000004776	79143	HSPB6	heat shock protein, alpha-crystallin-related, B6	126393	19	n/a	n/a	5.56E-01	1.946
1095176	ENSG00000142541	23276	RPL13A	ribosomal protein L13a	23521	19	n/a	n/a	4.83E-01	1.945
1088672	ENSG00000088882	35545	CPXM1	carboxypeptidase X (M14 family), member 1	56265	20	n/a	n/a	8.41E-01	1.945
1087047	ENSG00000007372	5048	PAX6	paired box 6	5080	11	n/a	n/a	6.19E-01	1.945
1095794	ENSG00000146648	1943	EGFR	epidermal growth factor receptor	1956	7	n/a	n/a	7.85E-01	1.944
1095630	ENSG00000145425	6156	RPS3A	ribosomal protein S3A	6189	4	n/a	n/a	4.86E-01	1.944
279810587	ENSG00000227407	0	AC008746.3	AC008746.3	0	19	n/a	n/a	5.40E-01	1.944
1090740	ENSG00000111058	55414	ACSS3	acyl-CoA synthetase short-chain family member 3	79611	12	n/a	n/a	5.66E-01	1.944
1105052	ENSG00000204228	7877	HSD17B8	hydroxysteroid (17-beta) dehydrogenase 8	7923	6	n/a	n/a	4.79E-01	1.942
1097910	ENSG00000163257	34165	DCAF16	DDB1 and CUL4 associated factor 16	54876	4	n/a	n/a	5.01E-01	1.941
1098553	ENSG00000165474	2690	GJB2	gap junction protein, beta 2, 26kDa	2706	13	n/a	n/a	5.20E-01	1.941
1095251	ENSG00000143149	220	ALDH9A1	aldehyde dehydrogenase 9 family, member A1	223	1	n/a	n/a	5.18E-01	1.941
279802273	ENSG00000226696	0	AC008746.11	AC008746.11	0	19	n/a	n/a	4.69E-01	1.941
1101296	ENSG00000177732	6626	SOX12	SRY (sex determining region Y)-box 12	6666	20	n/a	n/a	6.76E-01	1.94
1093684	ENSG00000133639	690	BTG1	B-cell translocation gene 1, anti-proliferative	694	12	n/a	n/a	6.11E-01	1.939
1104279	ENSG00000197448	119414	GSTK1	glutathione S-transferase kappa 1	373156	7	n/a	n/a	4.96E-01	1.939
1095401	ENSG00000143815	3905	LBR	lamin B receptor	3930	1	n/a	n/a	6.61E-01	1.939
1088410	ENSG00000081320	9134	STK17B	serine/threonine kinase 17b	9262	2	n/a	n/a	4.71E-01	1.939
1099242	ENSG00000168078	35160	PBK	PDZ binding kinase	55872	8	n/a	n/a	6.54E-01	1.938
1094903	ENSG00000140497	9921	SCAMP2	secretory carrier membrane protein 2	10066	15	n/a	n/a	6.23E-01	1.937
1092926	ENSG00000128346	58843	C22orf23	chromosome 22 open reading frame 23	84645	22	n/a	n/a	1.17E+00	1.937
279754823	ENSG00000221598	0	MIR1249	microRNA 1249	0	22	n/a	n/a	5.35E-01	1.936
279936569	ENSG00000238968	0	snoU13	Small nucleolar RNA U13	0	3	n/a	n/a	4.66E-01	1.936
1088950	ENSG00000097007	22	ABL1	c-abl oncogene 1, non-receptor tyrosine kinase	25	9	n/a	n/a	4.79E-01	1.936
1099232	ENSG00000168056	4029	LTBP3	latent transforming growth factor beta binding protein 3	4054	11	n/a	n/a	6.42E-01	1.935
1094564	ENSG00000138326	6196	RPS24	ribosomal protein S24	6229	10	n/a	n/a	4.80E-01	1.935
279774148	ENSG00000224243	0	LINC00403	long intergenic non-protein coding RNA 403	0	13	n/a	n/a	5.15E-01	1.934
279897065	ENSG00000235117	0	RP11-229P13.20	RP11-229P13.20	0	9	n/a	n/a	9.03E-01	1.934
1104105	ENSG00000196923	9132	PDLIM7	PDZ and LIM domain 7 (enigma)	9260	5	n/a	n/a	7.80E-01	1.934
279952912	ENSG00000240970	0	RPL23AP64	ribosomal protein L23a pseudogene 64	0	11	n/a	n/a	3.59E-01	1.934
1095526	ENSG00000144649	170019	FAM198A	family with sequence similarity 198, member A	729085	3	n/a	n/a	1.15E+00	1.933
1091856	ENSG00000119737	10778	GPR75	G protein-coupled receptor 75	10936	2	n/a	n/a	4.96E-01	1.932
279810396	ENSG00000227388	0	RP11-112J3.16	RP11-112J3.16	0	9	n/a	n/a	4.97E-01	1.932
1094222	ENSG00000136636	30615	KCTD3	potassium channel tetramerisation domain containing 3	51133	1	n/a	n/a	7.86E-01	1.932
1104747	ENSG00000198805	4829	PNP	purine nucleoside phosphorylase	4860	14	n/a	n/a	4.91E-01	1.932
280031338	ENSG00000250853	0	CTD-2331H7.1	CTD-2331H7.1	0	5	n/a	n/a	6.50E-01	1.931
1108241	ENSG00000233927	6201	RPS28	ribosomal protein S28	6234	19	n/a	n/a	4.67E-01	1.931
1091261	ENSG00000115109	36942	EPB41L5	erythrocyte membrane protein band 4.1 like 5	57669	2	n/a	n/a	5.31E-01	1.93
1101276	ENSG00000177674	36363	AGTRAP	angiotensin II receptor-associated protein	57085	1	n/a	n/a	5.00E-01	1.929
1087486	ENSG00000047230	35754	CTPS2	CTP synthase II	56474	X	n/a	n/a	5.93E-01	1.929
1100971	ENSG00000176105	7482	YES1	v-yes-1 Yamaguchi sarcoma viral oncogene homolog 1	7525	18	n/a	n/a	5.10E-01	1.929
1095369	ENSG00000143622	5984	RIT1	Ras-like without CAAX 1	6016	1	n/a	n/a	5.13E-01	1.929
1087778	ENSG00000064961	10215	HMG20B	high mobility group 20B	10362	19	n/a	n/a	5.77E-01	1.929
1102161	ENSG00000182685	94103	C16orf79	chromosome 16 open reading frame 79	283870	16	n/a	n/a	5.80E-01	1.928
1092639	ENSG00000125844	6205	RRBP1	ribosome binding protein 1 homolog 180kDa (dog)	6238	20	n/a	n/a	5.35E-01	1.928
279986334	ENSG00000244553	0	RP5-1092A11.3	RP5-1092A11.3	0	1	n/a	n/a	8.50E-01	1.928
1088971	ENSG00000099331	4624	MYO9B	myosin IXB	4650	19	n/a	n/a	5.06E-01	1.927
280070719	ENSG00000254428	0	RP11-110I1.11	RP11-110I1.11	0	11	n/a	n/a	3.62E-01	1.927
1104753	ENSG00000198818	76661	SFT2D1	SFT2 domain containing 1	113402	6	n/a	n/a	4.89E-01	1.927
1096588	ENSG00000153363	58983	LINC00467	long intergenic non-protein coding RNA 467	84791	1	n/a	n/a	5.64E-01	1.927
1092190	ENSG00000122585	4821	NPY	neuropeptide Y	4852	7	n/a	n/a	4.93E-01	1.927
279929038	ENSG00000238018	0	AC093110.3	AC093110.3	0	2	n/a	n/a	3.66E-01	1.927
279750687	ENSG00000220548	0	RP11-162L10.1	RP11-162L10.1	0	6	n/a	n/a	5.92E-01	1.926
1097201	ENSG00000158716	34224	DUSP23	dual specificity phosphatase 23	54935	1	n/a	n/a	5.45E-01	1.926
1100109	ENSG00000171792	57937	C12orf32	chromosome 12 open reading frame 32	83695	12	n/a	n/a	5.97E-01	1.926
1094766	ENSG00000139574	8551	NPFF	neuropeptide FF-amide peptide precursor	8620	12	n/a	n/a	4.75E-01	1.925
280080491	ENSG00000255072	0	RP11-466G12.4	Phosphatidylinositol N-acetylglucosaminyltransferase subunit Y	0	4	n/a	n/a	6.01E-01	1.924
1100142	ENSG00000171903	37105	CYP4F11	cytochrome P450, family 4, subfamily F, polypeptide 11	57834	19	n/a	n/a	4.85E-01	1.923
1097014	ENSG00000157184	1367	CPT2	carnitine palmitoyltransferase 2	1376	1	n/a	n/a	5.51E-01	1.923
1099069	ENSG00000167526	6105	RPL13	ribosomal protein L13	6137	16	n/a	n/a	5.18E-01	1.923
280113552	ENSG00000258282	0	BTF3P2	basic transcription factor 3, pseudogene 2	0	14	n/a	n/a	6.45E-01	1.923
1087565	ENSG00000051523	1524	CYBA	cytochrome b-245, alpha polypeptide	1535	16	n/a	n/a	9.23E-01	1.923
279859100	ENSG00000231792	0	RP5-1198E17.1	RP5-1198E17.1	0	1	n/a	n/a	5.91E-01	1.922
279867553	ENSG00000232553	0	AC006026.10	AC006026.10	0	7	n/a	n/a	7.10E-01	1.921
1089070	ENSG00000100101	0	NOL12	nucleolar protein 12	0	22	n/a	n/a	1.78E+00	1.92
1087483	ENSG00000046889	56044	PREX2	phosphatidylinositol-3,4,5-trisphosphate-dependent Rac exchange factor 2	80243	8	n/a	n/a	4.84E-01	1.92
279646109	ENSG00000198683	0	AC012615.1	AC012615.1	0	19	n/a	n/a	7.71E-01	1.92
1094451	ENSG00000137804	30685	NUSAP1	nucleolar and spindle associated protein 1	51203	15	n/a	n/a	5.01E-01	1.92
279924956	ENSG00000237668	0	WI2-80423F1.1	WI2-80423F1.1	0	22	n/a	n/a	3.66E-01	1.92
1094335	ENSG00000137154	6161	RPS6	ribosomal protein S6	6194	9	n/a	n/a	3.59E-01	1.92
1098625	ENSG00000165730	85559	STOX1	storkhead box 1	219736	10	n/a	n/a	4.70E-01	1.919
279906088	ENSG00000235999	0	RP11-403I13.8	RP11-403I13.8	0	1	n/a	n/a	6.77E-01	1.919
1088963	ENSG00000099256	36231	PRTFDC1	phosphoribosyl transferase domain containing 1	56952	10	n/a	n/a	5.43E-01	1.919
279841165	ENSG00000230202	0	RP11-632C17__A.1	RP11-632C17__A.1	0	6	n/a	n/a	4.69E-01	1.919
1096058	ENSG00000148737	6894	TCF7L2	transcription factor 7-like 2 (T-cell specific, HMG-box)	6934	10	n/a	n/a	4.79E-01	1.919
280095802	ENSG00000256428	0	RP11-467L20.9	RP11-467L20.9	0	11	n/a	n/a	4.85E-01	1.919
1092892	ENSG00000128050	10459	PAICS	phosphoribosylaminoimidazole carboxylase, phosphoribosylaminoimidazole succinocarboxamide synthetase	10606	4	n/a	n/a	5.20E-01	1.919
1099155	ENSG00000167772	30611	ANGPTL4	angiopoietin-like 4	51129	19	n/a	n/a	5.86E-01	1.919
1095014	ENSG00000141314	81544	RHBDL3	rhomboid, veinlet-like 3 (Drosophila)	162494	17	n/a	n/a	5.88E-01	1.918
1087526	ENSG00000049239	9421	H6PD	hexose-6-phosphate dehydrogenase (glucose 1-dehydrogenase)	9563	1	n/a	n/a	6.89E-01	1.918
1090701	ENSG00000110721	1111	CHKA	choline kinase alpha	1119	11	n/a	n/a	5.01E-01	1.918
279979709	ENSG00000243859	0	CTD-2331D11.1	CTD-2331D11.1	0	5	n/a	n/a	4.96E-01	1.918
1102223	ENSG00000182968	6616	SOX1	SRY (sex determining region Y)-box 1	6656	13	n/a	n/a	9.07E-01	1.917
1097555	ENSG00000161533	48	ACOX1	acyl-CoA oxidase 1, palmitoyl	51	17	n/a	n/a	6.24E-01	1.917
1093445	ENSG00000132122	33849	SPATA6	spermatogenesis associated 6	54558	1	n/a	n/a	4.69E-01	1.917
279836539	ENSG00000229793	0	RP11-190J1.7	RP11-190J1.7	0	10	n/a	n/a	3.60E-01	1.917
1105959	ENSG00000213988	7600	ZNF90	zinc finger protein 90	7643	19	n/a	n/a	3.54E-01	1.917
280105624	ENSG00000257479	0	RP11-1136G11.7	RP11-1136G11.7	0	12	n/a	n/a	4.93E-01	1.916
1098555	ENSG00000165476	85696	REEP3	receptor accessory protein 3	221035	10	n/a	n/a	5.01E-01	1.916
1093186	ENSG00000130508	7791	PXDN	peroxidasin homolog (Drosophila)	7837	2	n/a	n/a	5.92E-01	1.916
1101752	ENSG00000180537	85783	RNF182	ring finger protein 182	221687	6	n/a	n/a	5.55E-01	1.916
1103987	ENSG00000196562	35245	SULF2	sulfatase 2	55959	20	n/a	n/a	4.85E-01	1.916
279750968	ENSG00000220785	0	MTMR9LP	myotubularin related protein 9-like, pseudogene	0	1	n/a	n/a	3.53E-01	1.915
1088470	ENSG00000083457	3657	ITGAE	integrin, alpha E (antigen CD103, human mucosal lymphocyte antigen 1; alpha polypeptide)	3682	17	n/a	n/a	4.69E-01	1.914
1102865	ENSG00000185591	6627	SP1	Sp1 transcription factor	6667	12	n/a	n/a	4.91E-01	1.914
1091783	ENSG00000119280	59076	C1orf198	chromosome 1 open reading frame 198	84886	1	n/a	n/a	5.05E-01	1.914
1095062	ENSG00000141540	60663	TTYH2	tweety homolog 2 (Drosophila)	94015	17	n/a	n/a	4.69E-01	1.913
1091472	ENSG00000116497	41340	S100PBP	S100P binding protein	64766	1	n/a	n/a	6.07E-01	1.913
279888939	ENSG00000234431	0	AC007283.5	AC007283.5	0	2	n/a	n/a	5.68E-01	1.913
1089352	ENSG00000101203	36915	COL20A1	collagen, type XX, alpha 1	57642	20	n/a	n/a	5.33E-01	1.912
1106249	ENSG00000215067	157122577	AC027763.2	Uncharacterized protein	100506713	17	n/a	n/a	4.91E-01	1.912
280081943	ENSG00000255153	90284	CTD-2245O6.1	CTD-2245O6.1	255512	11	n/a	n/a	7.03E-01	1.912
1092603	ENSG00000125733	9188	TRIP10	thyroid hormone receptor interactor 10	9322	19	n/a	n/a	4.76E-01	1.911
279478771	ENSG00000177133	133718	RP1-163G9.1	RP1-163G9.1	440556	1	n/a	n/a	4.69E-01	1.911
1091072	ENSG00000113368	3976	LMNB1	lamin B1	4001	5	n/a	n/a	6.48E-01	1.91
1100330	ENSG00000172728	58946	FUT10	fucosyltransferase 10 (alpha (1,3) fucosyltransferase)	84750	8	n/a	n/a	4.83E-01	1.909
1098305	ENSG00000164414	10412	SLC35A1	solute carrier family 35 (CMP-sialic acid transporter), member A1	10559	6	n/a	n/a	7.60E-01	1.909
1088979	ENSG00000099385	9143	BCL7C	B-cell CLL/lymphoma 7C	9274	16	n/a	n/a	5.84E-01	1.909
1095501	ENSG00000144485	34791	HES6	hairy and enhancer of split 6 (Drosophila)	55502	2	n/a	n/a	5.46E-01	1.909
280108611	ENSG00000257767	0	RP11-162P23.2	Uncharacterized protein	0	12	n/a	n/a	5.92E-01	1.909
279934262	ENSG00000238597	0	SNORD4B	small nucleolar RNA, C/D box 4B	0	17	n/a	n/a	3.56E-01	1.908
1096658	ENSG00000154099	78966	DNAAF1	dynein, axonemal, assembly factor 1	123872	16	n/a	n/a	5.81E-01	1.907
1099073	ENSG00000167536	80575	DHRS13	dehydrogenase/reductase (SDR family) member 13	147015	17	n/a	n/a	1.17E+00	1.907
1099323	ENSG00000168434	60122	COG7	component of oligomeric golgi complex 7	91949	16	n/a	n/a	6.44E-01	1.906
1090330	ENSG00000107731	85557	UNC5B	unc-5 homolog B (C. elegans)	219699	10	n/a	n/a	6.05E-01	1.906
1103673	ENSG00000188873	0	RPL10AP2	ribosomal protein L10a pseudogene 2	0	8	n/a	n/a	5.22E-01	1.906
279749407	ENSG00000219529	0	AP000580.1	AP000580.1	0	11	n/a	n/a	5.53E-01	1.906
1097963	ENSG00000163463	83539	KRTCAP2	keratinocyte associated protein 2	200185	1	n/a	n/a	5.21E-01	1.906
1092243	ENSG00000123080	1025	CDKN2C	cyclin-dependent kinase inhibitor 2C (p18, inhibits CDK4)	1031	1	n/a	n/a	5.17E-01	1.904
1096414	ENSG00000152049	23457	KCNE4	potassium voltage-gated channel, Isk-related family, member 4	23704	2	n/a	n/a	4.69E-01	1.904
1095005	ENSG00000141232	9995	TOB1	transducer of ERBB2, 1	10140	17	n/a	n/a	7.50E-01	1.904
1098430	ENSG00000164930	8265	FZD6	frizzled family receptor 6	8323	8	n/a	n/a	5.13E-01	1.903
1105574	ENSG00000205810	3798	KLRC3	killer cell lectin-like receptor subfamily C, member 3	3823	12	n/a	n/a	3.58E-01	1.903
280041571	ENSG00000251632	0	RP11-714L20.1	RP11-714L20.1	0	4	n/a	n/a	4.79E-01	1.903
1092726	ENSG00000126458	6204	RRAS	related RAS viral (r-ras) oncogene homolog	6237	19	n/a	n/a	4.80E-01	1.903
1108368	ENSG00000234797	0	RPS3AP6	ribosomal protein S3A pseudogene 6	0	15	n/a	n/a	4.81E-01	1.902
279708490	ENSG00000207601	0	MIR611	microRNA 611	0	11	n/a	n/a	5.19E-01	1.902
1099095	ENSG00000167614	36622	TTYH1	tweety homolog 1 (Drosophila)	57348	19	n/a	n/a	6.66E-01	1.902
280097096	ENSG00000256586	0	AC091171.1	AC091171.1	0	8	n/a	n/a	5.66E-01	1.901
1099454	ENSG00000168994	85792	C6orf145	chromosome 6 open reading frame 145	221749	6	n/a	n/a	4.87E-01	1.901
1093827	ENSG00000134531	1997	EMP1	epithelial membrane protein 1	2012	12	n/a	n/a	3.53E-01	1.9
279817944	ENSG00000228109	157123001	MFI2-AS1	MFI2 antisense RNA 1 (non-protein coding)	100507057	3	n/a	n/a	5.10E-01	1.9
279941377	ENSG00000239602	0	RP11-449H3.1	RP11-449H3.1	0	5	n/a	n/a	6.84E-01	1.899
279891363	ENSG00000234648	0	AL162151.3	AL162151.3	0	14	n/a	n/a	8.49E-01	1.899
1098337	ENSG00000164587	6175	RPS14	ribosomal protein S14	6208	5	n/a	n/a	4.81E-01	1.899
1094074	ENSG00000135862	3890	LAMC1	laminin, gamma 1 (formerly LAMB2)	3915	1	n/a	n/a	5.29E-01	1.898
1094676	ENSG00000138867	57848	C22orf13	chromosome 22 open reading frame 13	83606	22	n/a	n/a	7.26E-01	1.897
1100707	ENSG00000174705	94614	SH3PXD2B	SH3 and PX domains 2B	285590	5	n/a	n/a	5.14E-01	1.896
1106451	ENSG00000218227	0	RP11-889L3.1	RP11-889L3.1	0	5	n/a	n/a	4.79E-01	1.896
279955941	ENSG00000241352	0	RP11-392P7.1	RP11-392P7.1	0	12	n/a	n/a	4.69E-01	1.896
1102731	ENSG00000185033	10362	SEMA4B	sema domain, immunoglobulin domain (Ig), transmembrane domain (TM) and short cytoplasmic domain, (semaphorin) 4B	10509	15	n/a	n/a	8.85E-01	1.896
279842292	ENSG00000230314	0	RP1-62D2.3	RP1-62D2.3	0	6	n/a	n/a	6.16E-01	1.896
1089337	ENSG00000101166	30495	SLMO2	slowmo homolog 2 (Drosophila)	51012	20	n/a	n/a	5.21E-01	1.895
1090458	ENSG00000108622	3364	ICAM2	intercellular adhesion molecule 2	3384	17	n/a	n/a	4.72E-01	1.895
279939896	ENSG00000239422	0	AC068669.2	AC068669.2	0	17	n/a	n/a	4.66E-01	1.895
1094090	ENSG00000135926	40747	TMBIM1	transmembrane BAX inhibitor motif containing 1	64114	2	n/a	n/a	4.68E-01	1.895
279858549	ENSG00000231747	0	AC079922.2	AC079922.2	0	2	n/a	n/a	4.70E-01	1.895
1092315	ENSG00000123595	9232	RAB9A	RAB9A, member RAS oncogene family	9367	X	n/a	n/a	4.82E-01	1.894
279820645	ENSG00000228343	0	RP11-1148L6.5	RP11-1148L6.5	0	X	n/a	n/a	8.99E-01	1.894
279896373	ENSG00000235058	0	ZMYND10-AS1	ZMYND10 antisense RNA 1 (non-protein coding)	0	3	n/a	n/a	5.43E-01	1.894
1095875	ENSG00000147255	3522	IGSF1	immunoglobulin superfamily, member 1	3547	X	n/a	n/a	6.44E-01	1.893
1099881	ENSG00000170873	9644	MTSS1	metastasis suppressor 1	9788	8	n/a	n/a	7.51E-01	1.893
279996562	ENSG00000247828	157121485	CTC-358I24.1	CTC-358I24.1	100505894	5	n/a	n/a	5.41E-01	1.893
279978832	ENSG00000243762	0	AC006547.8	AC006547.8	0	22	n/a	n/a	7.28E-01	1.892
280009794	ENSG00000249119	0	MTND6P4	MT-ND6 pseudogene 4	0	5	n/a	n/a	3.92E-01	1.892
280126794	ENSG00000259081	0	RP11-488C13.6	RP11-488C13.6	0	14	n/a	n/a	6.32E-01	1.892
279993686	ENSG00000246695	0	RP11-877E17.2	RP11-877E17.2	0	12	n/a	n/a	5.03E-01	1.891
279771064	ENSG00000224040	0	HMGN1P4	high mobility group nucleosome binding domain 1 pseudogene 4	0	1	n/a	n/a	5.29E-01	1.891
1091384	ENSG00000115825	23436	PRKD3	protein kinase D3	23683	2	n/a	n/a	4.76E-01	1.891
1091087	ENSG00000113504	10565	SLC12A7	solute carrier family 12 (potassium/chloride transporters), member 7	10723	5	n/a	n/a	5.77E-01	1.89
1089253	ENSG00000100711	54878	ZFYVE21	zinc finger, FYVE domain containing 21	79038	14	n/a	n/a	6.45E-01	1.89
1088375	ENSG00000080573	29999	COL5A3	collagen, type V, alpha 3	50509	19	n/a	n/a	4.82E-01	1.89
1102149	ENSG00000182628	110375	SKA2	spindle and kinetochore associated complex subunit 2	348235	17	n/a	n/a	6.08E-01	1.89
1089368	ENSG00000101276	76657	C20orf54	chromosome 20 open reading frame 54	113278	20	n/a	n/a	4.95E-01	1.89
279885272	ENSG00000234104	0	RP5-1177M21.1	RP5-1177M21.1	0	20	n/a	n/a	4.69E-01	1.89
280088725	ENSG00000255641	0	RP11-277P12.6	Uncharacterized protein	0	12	n/a	n/a	3.61E-01	1.89
1090251	ENSG00000106799	7004	TGFBR1	transforming growth factor, beta receptor 1	7046	9	n/a	n/a	6.83E-01	1.89
279769552	ENSG00000223901	0	AP001469.5	AP001469.5	0	21	n/a	n/a	5.16E-01	1.889
1090566	ENSG00000109472	1354	CPE	carboxypeptidase E	1363	4	n/a	n/a	5.82E-01	1.889
279982488	ENSG00000244167	0	RP4-733B9.1	RP4-733B9.1	0	7	n/a	n/a	6.01E-01	1.889
1086997	ENSG00000006327	30811	TNFRSF12A	tumor necrosis factor receptor superfamily, member 12A	51330	16	n/a	n/a	4.76E-01	1.889
280072596	ENSG00000254563	0	RP11-673F18.1	RP11-673F18.1	0	11	n/a	n/a	4.71E-01	1.888
1106059	ENSG00000214353	1015514	AC020763.1	HCG1998535Uncharacterized proteincDNA FLJ37701 fis, clone BRHIP2016990	100130894	16	n/a	n/a	6.13E-01	1.888
1088520	ENSG00000085117	3707	CD82	CD82 molecule	3732	11	n/a	n/a	5.76E-01	1.888
279747406	ENSG00000218208	0	RP11-367G18.2	RP11-367G18.2	0	6	n/a	n/a	4.70E-01	1.888
1104600	ENSG00000198417	4468	MT1F	metallothionein 1F	4494	16	n/a	n/a	3.67E-01	1.887
1087948	ENSG00000069431	9915	ABCC9	ATP-binding cassette, sub-family C (CFTR/MRP), member 9	10060	12	n/a	n/a	5.84E-01	1.887
1095578	ENSG00000145020	272	AMT	aminomethyltransferase	275	3	n/a	n/a	4.87E-01	1.885
1090931	ENSG00000112280	1288	COL9A1	collagen, type IX, alpha 1	1297	6	n/a	n/a	4.96E-01	1.885
279917462	ENSG00000237033	0	RP11-428K13.1	RP11-428K13.1	0	1	n/a	n/a	7.59E-01	1.884
279956039	ENSG00000241357	0	RP11-758P17.2	RP11-758P17.2	0	7	n/a	n/a	4.85E-01	1.884
1092902	ENSG00000128242	9373	GAL3ST1	galactose-3-O-sulfotransferase 1	9514	22	n/a	n/a	5.44E-01	1.883
1103720	ENSG00000189060	2988	H1F0	H1 histone family, member 0	3005	22	n/a	n/a	6.39E-01	1.883
1097903	ENSG00000163220	6247	S100A9	S100 calcium binding protein A9	6280	1	n/a	n/a	3.95E-01	1.882
1090176	ENSG00000106330	41195	MOSPD3	motile sperm domain containing 3	64598	7	n/a	n/a	6.65E-01	1.882
279725943	ENSG00000213935	0	AC092610.12	AC092610.12	0	7	n/a	n/a	3.59E-01	1.881
1090521	ENSG00000109066	34157	TMEM104	transmembrane protein 104	54868	17	n/a	n/a	6.20E-01	1.881
1087794	ENSG00000065320	9287	NTN1	netrin 1	9423	17	n/a	n/a	6.61E-01	1.881
279855793	ENSG00000231501	0	MTND4LP1	MT-ND4L pseudogene 1	0	X	n/a	n/a	3.54E-01	1.88
1094302	ENSG00000136943	1504	CTSL2	cathepsin L2	1515	9	n/a	n/a	7.41E-01	1.88
1088026	ENSG00000071246	22602	VASH1	vasohibin 1	22846	14	n/a	n/a	8.74E-01	1.88
1087756	ENSG00000064393	28732	HIPK2	homeodomain interacting protein kinase 2	28996	7	n/a	n/a	4.75E-01	1.879
1093877	ENSG00000134825	742	C11orf10	chromosome 11 open reading frame 10	746	11	n/a	n/a	4.80E-01	1.879
280065870	ENSG00000254092	0	RP11-369E15.3	RP11-369E15.3	0	8	n/a	n/a	7.22E-01	1.879
1093024	ENSG00000129195	33769	FAM64A	family with sequence similarity 64, member A	54478	17	n/a	n/a	5.37E-01	1.878
1105514	ENSG00000205581	3130	HMGN1	high mobility group nucleosome binding domain 1	3150	21	n/a	n/a	4.99E-01	1.878
1101089	ENSG00000176732	119556	PFN4	profilin family, member 4	375189	2	n/a	n/a	1.70E+00	1.878
1088829	ENSG00000092010	5688	PSME1	proteasome (prosome, macropain) activator subunit 1 (PA28 alpha)	5720	14	n/a	n/a	5.51E-01	1.878
1103920	ENSG00000196381	81579	ZNF781	zinc finger protein 781	163115	19	n/a	n/a	9.22E-01	1.877
1093061	ENSG00000129493	25687	HEATR5A	HEAT repeat containing 5A	25938	14	n/a	n/a	4.89E-01	1.876
1090524	ENSG00000109083	59907	IFT20	intraflagellar transport 20 homolog (Chlamydomonas)	90410	17	n/a	n/a	5.38E-01	1.876
280112801	ENSG00000258199	0	RP11-977G19.5	RP11-977G19.5	0	12	n/a	n/a	5.63E-01	1.876
1098841	ENSG00000166532	36767	RIMKLB	ribosomal modification protein rimK-like family member B	57494	12	n/a	n/a	6.11E-01	1.875
1096638	ENSG00000153944	79007	MSI2	musashi homolog 2 (Drosophila)	124540	17	n/a	n/a	4.80E-01	1.875
280116676	ENSG00000258504	0	RP11-638I2.6	RP11-638I2.6	0	14	n/a	n/a	5.08E-01	1.874
280063922	ENSG00000253948	0	RP11-410L14.2	RP11-410L14.2	0	8	n/a	n/a	3.58E-01	1.874
1096228	ENSG00000150456	85713	N6AMT2	N-6 adenine-specific DNA methyltransferase 2 (putative)	221143	13	n/a	n/a	5.29E-01	1.874
279661067	ENSG00000200463	1013267	U8	U8 small nucleolar RNA	727676	17	n/a	n/a	7.20E-01	1.874
279931237	ENSG00000238193	0	RP11-555H23.1	RP11-555H23.1	0	X	n/a	n/a	4.68E-01	1.874
1089515	ENSG00000102109	27089	PCSK1N	proprotein convertase subtilisin/kexin type 1 inhibitor	27344	X	n/a	n/a	6.19E-01	1.873
1094145	ENSG00000136161	1094	RCBTB2	regulator of chromosome condensation (RCC1) and BTB (POZ) domain containing protein 2	1102	13	n/a	n/a	8.75E-01	1.873
279906818	ENSG00000236058	0	RP11-215A21.2	RP11-215A21.2	0	10	n/a	n/a	3.58E-01	1.872
1098335	ENSG00000164574	34857	GALNT10	UDP-N-acetyl-alpha-D-galactosamine:polypeptide N-acetylgalactosaminyltransferase 10 (GalNAc-T10)	55568	5	n/a	n/a	6.08E-01	1.872
279943535	ENSG00000239881	0	RPS27P25	ribosomal protein S27 pseudogene 25	0	12	n/a	n/a	5.83E-01	1.871
1092283	ENSG00000123374	1012	CDK2	cyclin-dependent kinase 2	1017	12	n/a	n/a	4.89E-01	1.87
1101921	ENSG00000181523	6412	SGSH	N-sulfoglucosamine sulfohydrolase	6448	17	n/a	n/a	8.49E-01	1.87
1089656	ENSG00000103175	37221	WFDC1	WAP four-disulfide core domain 1	58189	16	n/a	n/a	5.32E-01	1.87
1090752	ENSG00000111206	2289	FOXM1	forkhead box M1	2305	12	n/a	n/a	6.13E-01	1.869
1092521	ENSG00000125124	580	BBS2	Bardet-Biedl syndrome 2	583	16	n/a	n/a	4.77E-01	1.869
279996780	ENSG00000247903	0	RP11-421F16.3	RP11-421F16.3	0	12	n/a	n/a	8.50E-01	1.869
1094087	ENSG00000135919	5238	SERPINE2	serpin peptidase inhibitor, clade E (nexin, plasminogen activator inhibitor type 1), member 2	5270	2	n/a	n/a	5.63E-01	1.868
1101018	ENSG00000176343	0	RPL37AP8	ribosomal protein L37a pseudogene 8	0	11	n/a	n/a	3.63E-01	1.868
280085750	ENSG00000255397	0	AC022182.2	AC022182.2	0	8	n/a	n/a	7.39E-01	1.868
279961080	ENSG00000241932	0	RP11-14K2.1	RP11-14K2.1	0	16	n/a	n/a	4.68E-01	1.868
1091827	ENSG00000119636	55928	C14orf45	chromosome 14 open reading frame 45	80127	14	n/a	n/a	5.79E-01	1.868
1105820	ENSG00000213145	1387	CRIP1	cysteine-rich protein 1 (intestinal)	1396	14	n/a	n/a	4.76E-01	1.867
279860192	ENSG00000231889	151110	TRAF3IP2-AS1	TRAF3IP2 antisense RNA 1 (non-protein coding)	643749	6	n/a	n/a	5.72E-01	1.867
1095199	ENSG00000142676	6103	RPL11	ribosomal protein L11	6135	1	n/a	n/a	5.03E-01	1.867
1089736	ENSG00000103742	36995	IGDCC4	immunoglobulin superfamily, DCC subclass, member 4	57722	15	n/a	n/a	7.12E-01	1.866
1095540	ENSG00000144741	77665	SLC25A26	solute carrier family 25, member 26	115286	3	n/a	n/a	6.19E-01	1.866
1107547	ENSG00000229453	158897	SPINK8	serine peptidase inhibitor, Kazal type 8 (putative)	646424	3	n/a	n/a	3.67E-01	1.866
280077482	ENSG00000254894	0	NAV2-AS1	NAV2 antisense RNA 1 (non-protein coding)	0	11	n/a	n/a	5.88E-01	1.865
1090493	ENSG00000108830	8102	RND2	Rho family GTPase 2	8153	17	n/a	n/a	4.69E-01	1.865
1105023	ENSG00000204138	41822	PHACTR4	phosphatase and actin regulator 4	65979	1	n/a	n/a	5.49E-01	1.865
280084137	ENSG00000255284	157122313	AP006621.5	Uncharacterized protein	100506518	11	n/a	n/a	5.68E-01	1.864
279864366	ENSG00000232257	0	RP11-92G12.3	RP11-92G12.3	0	1	n/a	n/a	4.76E-01	1.864
1100185	ENSG00000172081	79130	MOB3A	MOB kinase activator 3A	126308	19	n/a	n/a	4.95E-01	1.864
279948041	ENSG00000240371	0	RP11-624G17.1	RP11-624G17.1	0	11	n/a	n/a	3.57E-01	1.863
1088952	ENSG00000097033	30582	SH3GLB1	SH3-domain GRB2-like endophilin B1	51100	1	n/a	n/a	1.24E+00	1.863
1102471	ENSG00000183908	85535	LRRC55	leucine rich repeat containing 55	219527	11	n/a	n/a	4.74E-01	1.862
279703947	ENSG00000206799	172279	SNORA32	small nucleolar RNA, H/ACA box 32	692063	11	n/a	n/a	4.75E-01	1.862
1106012	ENSG00000214194	125609	AC073346.2	Putative transmembrane protein LOC401397	401397	7	n/a	n/a	5.28E-01	1.861
1105108	ENSG00000204366	85771	ZBTB12	zinc finger and BTB domain containing 12	221527	6	n/a	n/a	6.08E-01	1.86
279907713	ENSG00000236144	157122251	AD000090.2	AD000090.2	100506469	19	n/a	n/a	7.38E-01	1.86
1103538	ENSG00000188375	133313	H3F3C	H3 histone, family 3C	440093	12	n/a	n/a	6.85E-01	1.86
1096115	ENSG00000149273	6155	RPS3	ribosomal protein S3	6188	11	n/a	n/a	4.75E-01	1.86
1095948	ENSG00000147813	60252	NAPRT1	nicotinate phosphoribosyltransferase domain containing 1	93100	8	n/a	n/a	6.33E-01	1.859
1101040	ENSG00000176435	81491	CLEC14A	C-type lectin domain family 14, member A	161198	14	n/a	n/a	5.18E-01	1.859
1097513	ENSG00000160973	8849	FOXH1	forkhead box H1	8928	8	n/a	n/a	1.17E+00	1.859
1089099	ENSG00000100209	80869	HSCB	HscB iron-sulfur cluster co-chaperone homolog (E. coli)	150274	22	n/a	n/a	4.78E-01	1.859
1093572	ENSG00000132819	34833	RBM38	RNA binding motif protein 38	55544	20	n/a	n/a	6.71E-01	1.859
1088642	ENSG00000088280	34905	ASAP3	ArfGAP with SH3 domain, ankyrin repeat and PH domain 3	55616	1	n/a	n/a	5.40E-01	1.858
1095676	ENSG00000145794	58667	MEGF10	multiple EGF-like-domains 10	84466	5	n/a	n/a	4.84E-01	1.858
1087079	ENSG00000008311	10012	AASS	aminoadipate-semialdehyde synthase	10157	7	n/a	n/a	4.67E-01	1.858
1089925	ENSG00000105137	59530	SYDE1	synapse defective 1, Rho GTPase, homolog 1 (C. elegans)	85360	19	n/a	n/a	5.52E-01	1.858
1100428	ENSG00000173209	79450	AHSA2	AHA1, activator of heat shock 90kDa protein ATPase homolog 2 (yeast)	130872	2	n/a	n/a	4.75E-01	1.858
1094474	ENSG00000137868	40853	STRA6	stimulated by retinoic acid gene 6 homolog (mouse)	64220	15	n/a	n/a	7.22E-01	1.858
1101137	ENSG00000176953	59091	NFATC2IP	nuclear factor of activated T-cells, cytoplasmic, calcineurin-dependent 2 interacting protein	84901	16	n/a	n/a	5.16E-01	1.858
1089067	ENSG00000100097	3931	LGALS1	lectin, galactoside-binding, soluble, 1	3956	22	n/a	n/a	6.30E-01	1.857
1096892	ENSG00000156162	94803	DPY19L4	dpy-19-like 4 (C. elegans)	286148	8	n/a	n/a	5.98E-01	1.856
1090265	ENSG00000106991	2007	ENG	endoglin	2022	9	n/a	n/a	4.81E-01	1.856
1100822	ENSG00000175283	22601	DOLK	dolichol kinase	22845	9	n/a	n/a	5.22E-01	1.855
1104711	ENSG00000198736	31214	SEPX1	selenoprotein X, 1	51734	16	n/a	n/a	5.68E-01	1.854
1093244	ENSG00000130755	9394	GMFG	glia maturation factor, gamma	9535	19	n/a	n/a	4.80E-01	1.854
1095798	ENSG00000146677	0	AC004453.8	AC004453.8	0	7	n/a	n/a	3.64E-01	1.854
1090329	ENSG00000107719	26888	KIAA1274	KIAA1274	27143	10	n/a	n/a	5.85E-01	1.853
1095492	ENSG00000144426	41589	NBEAL1	neurobeachin-like 1	65065	2	n/a	n/a	5.51E-01	1.853
1093804	ENSG00000134369	59735	NAV1	neuron navigator 1	89796	1	n/a	n/a	3.59E-01	1.852
1106103	ENSG00000214548	34673	MEG3	maternally expressed 3 (non-protein coding)	55384	14	n/a	n/a	4.75E-01	1.852
280119231	ENSG00000258655	59027	RP11-431H16.2	RP11-431H16.2	84837	14	n/a	n/a	5.13E-01	1.851
1095319	ENSG00000143409	35082	FAM63A	family with sequence similarity 63, member A	55793	1	n/a	n/a	4.66E-01	1.851
1087023	ENSG00000006756	411	ARSD	arylsulfatase D	414	X	n/a	n/a	4.98E-01	1.851
1093761	ENSG00000134201	2932	GSTM5	glutathione S-transferase mu 5	2949	1	n/a	n/a	4.87E-01	1.851
1090469	ENSG00000108691	6312	CCL2	chemokine (C-C motif) ligand 2	6347	17	n/a	n/a	5.69E-01	1.85
1097731	ENSG00000162618	40756	ELTD1	EGF, latrophilin and seven transmembrane domain containing 1	64123	1	n/a	n/a	4.71E-01	1.85
1094460	ENSG00000137818	6144	RPLP1	ribosomal protein, large, P1	6176	15	n/a	n/a	4.74E-01	1.849
279657784	ENSG00000199476	0	Y_RNA	Y RNA	0	3	n/a	n/a	5.49E-01	1.849
1104269	ENSG00000197417	23482	SHPK	sedoheptulokinase	23729	17	n/a	n/a	6.83E-01	1.849
279897580	ENSG00000235162	122751	C12orf75	chromosome 12 open reading frame 75	387882	12	n/a	n/a	7.67E-01	1.848
1105113	ENSG00000204377	0	C1orf134	chromosome 1 open reading frame 134	0	1	n/a	n/a	7.84E-01	1.848
1099018	ENSG00000167272	30848	POP5	processing of precursor 5, ribonuclease P/MRP subunit (S. cerevisiae)	51367	12	n/a	n/a	6.57E-01	1.848
279837316	ENSG00000229863	0	RP11-157F20.1	RP11-157F20.1	0	3	n/a	n/a	4.77E-01	1.848
279950797	ENSG00000240701	0	AP003040.1	AP003040.1	0	11	n/a	n/a	3.95E-01	1.848
279796894	ENSG00000226221	0	AC022431.1	AC022431.1	0	5	n/a	n/a	4.74E-01	1.848
1087300	ENSG00000023697	30553	DERA	deoxyribose-phosphate aldolase (putative)	51071	12	n/a	n/a	4.97E-01	1.847
1093568	ENSG00000132781	4569	MUTYH	mutY homolog (E. coli)	4595	1	n/a	n/a	5.23E-01	1.847
1104369	ENSG00000197724	5221	PHF2	PHD finger protein 2	5253	9	n/a	n/a	5.37E-01	1.846
1087013	ENSG00000006638	6875	TBXA2R	thromboxane A2 receptor	6915	19	n/a	n/a	8.35E-01	1.845
279962742	ENSG00000242086	171245	AC069513.3	AC069513.3	727956	3	n/a	n/a	4.93E-01	1.845
1090322	ENSG00000107623	2646	GDF10	growth differentiation factor 10	2662	10	n/a	n/a	4.95E-01	1.845
1102344	ENSG00000183476	159183	SH2D7	SH2 domain containing 7	646892	15	n/a	n/a	7.47E-01	1.845
1096282	ENSG00000151023	85550	ENKUR	enkurin, TRPC channel interacting protein	219670	10	n/a	n/a	5.08E-01	1.844
279850964	ENSG00000231084	0	CTA-253N17.1	CTA-253N17.1	0	1	n/a	n/a	8.51E-01	1.844
1095840	ENSG00000147065	4452	MSN	moesin	4478	X	n/a	n/a	4.69E-01	1.843
1103653	ENSG00000188803	122929	SHISA6	shisa homolog 6 (Xenopus laevis)	388336	17	n/a	n/a	4.88E-01	1.843
1108586	ENSG00000236312	0	CTB-31C7.1	CTB-31C7.1	0	19	n/a	n/a	3.67E-01	1.843
279807872	ENSG00000227157	0	AC068535.2	AC068535.2	0	2	n/a	n/a	4.85E-01	1.842
1103295	ENSG00000187398	109547	LUZP2	leucine zipper protein 2	338645	11	n/a	n/a	5.87E-01	1.842
1092562	ENSG00000125458	29824	NT5C	5', 3'-nucleotidase, cytosolic	30833	17	n/a	n/a	5.72E-01	1.842
1098690	ENSG00000166002	36214	C11orf75	chromosome 11 open reading frame 75	56935	11	n/a	n/a	6.06E-01	1.841
1095733	ENSG00000146112	82204	PPP1R18	protein phosphatase 1, regulatory subunit 18	170954	6	n/a	n/a	8.82E-01	1.841
1099645	ENSG00000169855	6059	ROBO1	roundabout, axon guidance receptor, homolog 1 (Drosophila)	6091	3	n/a	n/a	1.19E+00	1.841
280031793	ENSG00000250902	0	RP11-301H24.4	RP11-301H24.4	0	4	n/a	n/a	4.80E-01	1.841
1092523	ENSG00000125148	4476	MT2A	metallothionein 2A	4502	16	n/a	n/a	3.78E-01	1.84
1097242	ENSG00000159110	3435	IFNAR2	interferon (alpha, beta and omega) receptor 2	3455	21	n/a	n/a	5.02E-01	1.839
280023502	ENSG00000250240	0	CTD-2154I11.2	CTD-2154I11.2	0	5	n/a	n/a	3.54E-01	1.839
279904208	ENSG00000235808	0	MYL6P2	myosin, light chain 6 pseudogene 2	0	21	n/a	n/a	8.39E-01	1.839
1096985	ENSG00000156968	90237	MPV17L	MPV17 mitochondrial membrane protein-like	255027	16	n/a	n/a	5.27E-01	1.838
1097327	ENSG00000159713	31153	TPPP3	tubulin polymerization-promoting protein family member 3	51673	16	n/a	n/a	5.86E-01	1.838
1097658	ENSG00000162337	4016	LRP5	low density lipoprotein receptor-related protein 5	4041	11	n/a	n/a	7.67E-01	1.838
1091093	ENSG00000113555	30775	PCDH12	protocadherin 12	51294	5	n/a	n/a	7.65E-01	1.837
279981616	ENSG00000244052	0	RPL5P24	ribosomal protein L5 pseudogene 24	0	8	n/a	n/a	5.70E-01	1.837
1088463	ENSG00000083168	7947	KAT6A	K(lysine) acetyltransferase 6A	7994	8	n/a	n/a	4.73E-01	1.836
279991670	ENSG00000245970	0	KB-1208A12.3	KB-1208A12.3	0	8	n/a	n/a	4.69E-01	1.836
1104722	ENSG00000198755	4710	RPL10A	ribosomal protein L10a	4736	6	n/a	n/a	4.79E-01	1.835
1091176	ENSG00000114374	8234	USP9Y	ubiquitin specific peptidase 9, Y-linked	8287	Y	n/a	n/a	3.54E-01	1.835
279746801	ENSG00000217716	0	RPS10P3	ribosomal protein S10 pseudogene 3	0	9	n/a	n/a	3.67E-01	1.835
279677975	ENSG00000204261	1021875	XXbac-BPG246D15.8	XXbac-BPG246D15.8	100507463	6	n/a	n/a	3.57E-01	1.834
1087198	ENSG00000013375	5206	PGM3	phosphoglucomutase 3	5238	6	n/a	n/a	4.90E-01	1.834
1105223	ENSG00000204628	10252	GNB2L1	guanine nucleotide binding protein (G protein), beta polypeptide 2-like 1	10399	5	n/a	n/a	5.21E-01	1.834
1097053	ENSG00000157510	79593	AFAP1L1	actin filament associated protein 1-like 1	134265	5	n/a	n/a	4.96E-01	1.833
1098208	ENSG00000164117	26017	FBXO8	F-box protein 8	26269	4	n/a	n/a	4.81E-01	1.833
280022819	ENSG00000250167	0	CTC-321K16.1	CTC-321K16.1	0	5	n/a	n/a	5.03E-01	1.832
280102073	ENSG00000257126	0	RP11-966I7.1	RP11-966I7.1	0	14	n/a	n/a	5.13E-01	1.831
1090533	ENSG00000109118	36922	PHF12	PHD finger protein 12	57649	17	n/a	n/a	4.79E-01	1.831
280060197	ENSG00000253696	0	RP11-439C15.2	RP11-439C15.2	0	8	n/a	n/a	5.06E-01	1.831
1100924	ENSG00000175854	119611	SWI5	SWI5 recombination repair homolog (yeast)	375757	9	n/a	n/a	5.83E-01	1.831
279795418	ENSG00000226084	0	RP4-706A16.3	RP4-706A16.3	0	1	n/a	n/a	3.58E-01	1.831
1109156	ENSG00000244617	80992	ASPRV1	aspartic peptidase, retroviral-like 1	151516	2	n/a	n/a	9.15E-01	1.831
1103896	ENSG00000196338	33704	NLGN3	neuroligin 3	54413	X	n/a	n/a	4.71E-01	1.831
1098800	ENSG00000166398	9566	KIAA0355	KIAA0355	9710	19	n/a	n/a	5.51E-01	1.83
1098646	ENSG00000165816	109897	VWA2	von Willebrand factor A domain containing 2	340706	10	n/a	n/a	5.62E-01	1.83
1097338	ENSG00000159840	7745	ZYX	zyxin	7791	7	n/a	n/a	1.03E+00	1.83
1090031	ENSG00000105612	1765	DNASE2	deoxyribonuclease II, lysosomal	1777	19	n/a	n/a	5.21E-01	1.83
279869045	ENSG00000232656	35141	IDI2-AS1	IDI2 antisense RNA 1 (non-protein coding)	55853	10	n/a	n/a	5.93E-01	1.83
1089614	ENSG00000102934	30572	PLLP	plasmolipin	51090	16	n/a	n/a	3.68E-01	1.829
1105397	ENSG00000205155	35139	PSENEN	presenilin enhancer 2 homolog (C. elegans)	55851	19	n/a	n/a	1.25E+00	1.829
1098853	ENSG00000166582	83613	CENPV	centromere protein V	201161	17	n/a	n/a	6.25E-01	1.829
279894809	ENSG00000234912	1000896	LINC00338	long intergenic non-protein coding RNA 338	654434	17	n/a	n/a	5.35E-01	1.829
1096189	ENSG00000149806	2182	FAU	Finkel-Biskis-Reilly murine sarcoma virus (FBR-MuSV) ubiquitously expressed	2197	11	n/a	n/a	4.81E-01	1.828
1097768	ENSG00000162734	8613	PEA15	phosphoprotein enriched in astrocytes 15	8682	1	n/a	n/a	4.92E-01	1.828
1092165	ENSG00000122406	6093	RPL5	ribosomal protein L5	6125	1	n/a	n/a	4.82E-01	1.828
279790883	ENSG00000225712	0	ATP5G2P1	ATP synthase, H+ transporting, mitochondrial Fo complex, subunit C2 (subunit 9) pseudogene 1	0	1	n/a	n/a	7.30E-01	1.828
280089451	ENSG00000255717	23395	SNHG1	small nucleolar RNA host gene 1 (non-protein coding)	23642	11	n/a	n/a	3.54E-01	1.828
279996339	ENSG00000247743	0	AC091558.1	AC091558.1	0	8	n/a	n/a	8.47E-01	1.827
279865957	ENSG00000232412	0	RP1-315G1.3	RP1-315G1.3	0	X	n/a	n/a	5.14E-01	1.827
1102265	ENSG00000183134	11090	GPR44	G protein-coupled receptor 44	11251	11	n/a	n/a	8.38E-01	1.826
1098784	ENSG00000166341	8573	DCHS1	dachsous 1 (Drosophila)	8642	11	n/a	n/a	4.83E-01	1.826
1095372	ENSG00000143630	36930	HCN3	hyperpolarization activated cyclic nucleotide-gated potassium channel 3	57657	1	n/a	n/a	7.81E-01	1.826
1090527	ENSG00000109099	5344	PMP22	peripheral myelin protein 22	5376	17	n/a	n/a	3.61E-01	1.826
1093205	ENSG00000130590	80052	SAMD10	sterile alpha motif domain containing 10	140700	20	n/a	n/a	8.57E-01	1.825
280019705	ENSG00000249921	0	CTC-329H14.1	CTC-329H14.1	0	5	n/a	n/a	4.96E-01	1.825
280129872	ENSG00000259262	0	RP11-154B12.2	RP11-154B12.2	0	15	n/a	n/a	4.74E-01	1.825
1098081	ENSG00000163785	6226	RYK	RYK receptor-like tyrosine kinase	6259	3	n/a	n/a	5.12E-01	1.824
1093458	ENSG00000132199	34845	ENOSF1	enolase superfamily member 1	55556	18	n/a	n/a	4.99E-01	1.824
279895351	ENSG00000234964	0	FABP5P7	fatty acid binding protein 5 pseudogene 7	0	11	n/a	n/a	4.94E-01	1.823
1108470	ENSG00000235560	0	AC002310.1	AC002310.1	0	16	n/a	n/a	6.53E-01	1.823
1087619	ENSG00000055211	77758	C6orf72	chromosome 6 open reading frame 72	116254	6	n/a	n/a	4.79E-01	1.823
1098773	ENSG00000166295	78747	ANAPC16	anaphase promoting complex subunit 16	119504	10	n/a	n/a	4.85E-01	1.823
279828268	ENSG00000229020	0	AKR7A2P1	aldo-keto reductase family 7, member A2 pseudogene 1	0	1	n/a	n/a	5.35E-01	1.823
1102167	ENSG00000182712	1018794	MTCP1NB	mature T-cell proliferation 1 neighbor	100272147	X	n/a	n/a	3.57E-01	1.823
1099129	ENSG00000167703	79039	SLC43A2	solute carrier family 43, member 2	124935	17	n/a	n/a	5.55E-01	1.822
1100498	ENSG00000173546	1453	CSPG4	chondroitin sulfate proteoglycan 4	1464	15	n/a	n/a	5.06E-01	1.822
280090848	ENSG00000255857	157122481	RP1-278C19.3	RP1-278C19.3	100506649	12	n/a	n/a	4.79E-01	1.82
1088606	ENSG00000087245	4287	MMP2	matrix metallopeptidase 2 (gelatinase A, 72kDa gelatinase, 72kDa type IV collagenase)	4313	16	n/a	n/a	5.45E-01	1.82
279990965	ENSG00000245748	0	RP11-367J11.2	RP11-367J11.2	0	4	n/a	n/a	8.35E-01	1.819
1105416	ENSG00000205236	1016980	UPK3BL	uroplakin 3B-like	100134938	7	n/a	n/a	8.68E-01	1.819
279992608	ENSG00000246263	0	KB-431C1.4	KB-431C1.4	0	8	n/a	n/a	7.66E-01	1.818
1094389	ENSG00000137463	58905	C4orf49	chromosome 4 open reading frame 49	84709	4	n/a	n/a	7.52E-01	1.818
1097320	ENSG00000159648	119499	TEPP	testis, prostate and placenta expressed	374739	16	n/a	n/a	8.45E-01	1.817
280128026	ENSG00000259159	0	RP11-334E6.11	RP11-334E6.11	0	11	n/a	n/a	6.11E-01	1.817
279825207	ENSG00000228748	0	RP13-39P12.3	RP13-39P12.3	0	10	n/a	n/a	5.01E-01	1.817
279732895	ENSG00000214738	0	ABHD11-AS2	ABHD11 antisense RNA 2 (non-protein coding)	0	7	n/a	n/a	6.75E-01	1.816
279982633	ENSG00000244192	0	RP11-114H7.1	RP11-114H7.1	0	5	n/a	n/a	5.33E-01	1.816
1108458	ENSG00000235471	0	AL033532.1	Uncharacterized protein	0	1	n/a	n/a	6.49E-01	1.816
279998855	ENSG00000248217	0	CLEC4GP1	C-type lectin domain family 4, member G pseudogene 1	0	19	n/a	n/a	7.25E-01	1.816
1095803	ENSG00000146729	2615	GBAS	glioblastoma amplified sequence	2631	7	n/a	n/a	4.88E-01	1.816
1098431	ENSG00000164932	77719	CTHRC1	collagen triple helix repeat containing 1	115908	8	n/a	n/a	4.96E-01	1.815
1091013	ENSG00000112851	35201	ERBB2IP	erbb2 interacting protein	55914	5	n/a	n/a	4.90E-01	1.815
279717355	ENSG00000212569	0	Y_RNA	Y RNA	0	22	n/a	n/a	8.68E-01	1.815
1106703	ENSG00000223953	77618	C1QTNF5	C1q and tumor necrosis factor related protein 5	114902	11	n/a	n/a	6.11E-01	1.815
1108810	ENSG00000237774	0	RP11-129B9.1	RP11-129B9.1	0	12	n/a	n/a	4.76E-01	1.815
1092240	ENSG00000123009	0	NME2P1	non-metastatic cells 2, protein (NM23B) expressed in, pseudogene 1	0	12	n/a	n/a	5.42E-01	1.815
279979461	ENSG00000243829	0	CTB-33G10.1	CTB-33G10.1	0	19	n/a	n/a	4.79E-01	1.814
279988743	ENSG00000244879	0	CTD-3110H11.2	CTD-3110H11.2	0	15	n/a	n/a	4.86E-01	1.814
1089034	ENSG00000099992	58108	TBC1D10A	TBC1 domain family, member 10A	83874	22	n/a	n/a	6.22E-01	1.814
1108684	ENSG00000236939	81293	C8orf56	chromosome 8 open reading frame 56	157556	8	n/a	n/a	6.67E-01	1.813
280062618	ENSG00000253851	0	RP11-318M2.3	RP11-318M2.3	0	8	n/a	n/a	4.68E-01	1.812
1087167	ENSG00000011478	34103	QPCTL	glutaminyl-peptide cyclotransferase-like	54814	19	n/a	n/a	5.12E-01	1.812
1092543	ENSG00000125355	34315	FAM70A	family with sequence similarity 70, member A	55026	X	n/a	n/a	1.01E+00	1.812
280007143	ENSG00000248881	0	CTC-366B18.2	CTC-366B18.2	0	5	n/a	n/a	6.08E-01	1.812
279710807	ENSG00000208797	0	SNORD73A	small nucleolar RNA, C/D box 73A	0	4	n/a	n/a	3.66E-01	1.812
279841042	ENSG00000230191	0	RP4-725G10.3	RP4-725G10.3	0	7	n/a	n/a	4.77E-01	1.812
279658379	ENSG00000199673	0	SNORD16	small nucleolar RNA, C/D box 16	0	15	n/a	n/a	6.59E-01	1.811
1099444	ENSG00000168938	5448	PPIC	peptidylprolyl isomerase C (cyclophilin C)	5480	5	n/a	n/a	4.91E-01	1.811
1100896	ENSG00000175691	37306	ZNF77	zinc finger protein 77	58492	19	n/a	n/a	3.60E-01	1.811
280026483	ENSG00000250462	0	AC005562.3	AC005562.3	0	17	n/a	n/a	5.56E-01	1.811
1092238	ENSG00000122971	32	ACADS	acyl-CoA dehydrogenase, C-2 to C-3 short chain	35	12	n/a	n/a	6.31E-01	1.81
1104622	ENSG00000198496	10084	NBR2	neighbor of BRCA1 gene 2 (non-protein coding)	10230	17	n/a	n/a	7.66E-01	1.81
279868244	ENSG00000232607	0	MIR497HG	mir-497-195 cluster host gene (non-protein coding)	0	17	n/a	n/a	6.89E-01	1.809
280027726	ENSG00000250571	2721	GLI4	GLI family zinc finger 4	2738	8	n/a	n/a	1.26E+00	1.809
279730354	ENSG00000214413	60185	BBIP1	BBSome interacting protein 1	92482	10	n/a	n/a	6.98E-01	1.808
1092186	ENSG00000122565	11170	CBX3	chromobox homolog 3	11335	7	n/a	n/a	7.83E-01	1.808
1091033	ENSG00000113070	1827	HBEGF	heparin-binding EGF-like growth factor	1839	5	n/a	n/a	7.14E-01	1.807
1091217	ENSG00000114744	30604	COMMD2	COMM domain containing 2	51122	3	n/a	n/a	8.52E-01	1.807
1106347	ENSG00000215440	157126161	NPEPL1	aminopeptidase-like 1	100652930	20	n/a	n/a	4.85E-01	1.806
1089528	ENSG00000102218	6070	RP2	retinitis pigmentosa 2 (X-linked recessive)	6102	X	n/a	n/a	6.14E-01	1.806
1090403	ENSG00000108298	6111	RPL19	ribosomal protein L19	6143	17	n/a	n/a	3.56E-01	1.806
1103580	ENSG00000188549	122833	C15orf52	chromosome 15 open reading frame 52	388115	15	n/a	n/a	5.54E-01	1.806
1088239	ENSG00000077044	8461	DGKD	diacylglycerol kinase, delta 130kDa	8527	2	n/a	n/a	3.54E-01	1.805
1091232	ENSG00000114853	60242	ZBTB47	zinc finger and BTB domain containing 47	92999	3	n/a	n/a	6.07E-01	1.804
1108487	ENSG00000235718	57795	MFRP	membrane frizzled-related protein	83552	11	n/a	n/a	6.12E-01	1.804
1089517	ENSG00000102125	6861	TAZ	tafazzin	6901	X	n/a	n/a	5.86E-01	1.804
1087842	ENSG00000066322	41397	ELOVL1	ELOVL fatty acid elongase 1	64834	1	n/a	n/a	3.57E-01	1.803
1088986	ENSG00000099715	57627	PCDH11Y	protocadherin 11 Y-linked	83259	Y	n/a	n/a	3.61E-01	1.803
1102037	ENSG00000182173	94135	TSEN54	tRNA splicing endonuclease 54 homolog (S. cerevisiae)	283989	17	n/a	n/a	7.93E-01	1.803
280064383	ENSG00000253978	0	CTB-178M22.2	CTB-178M22.2	0	5	n/a	n/a	4.69E-01	1.803
1102555	ENSG00000184304	5555	PRKD1	protein kinase D1	5587	14	n/a	n/a	5.07E-01	1.803
280115044	ENSG00000258405	0	ZNF578	zinc finger protein 578	0	19	n/a	n/a	6.89E-01	1.802
1103666	ENSG00000188846	8925	RPL14	ribosomal protein L14	9045	3	n/a	n/a	4.70E-01	1.802
1092028	ENSG00000121005	57932	CRISPLD1	cysteine-rich secretory protein LCCL domain containing 1	83690	8	n/a	n/a	7.21E-01	1.801
1091130	ENSG00000113811	37329	RP11-884K10.5	Selenoprotein K	58515	3	n/a	n/a	4.72E-01	1.801
1096338	ENSG00000151474	34980	FRMD4A	FERM domain containing 4A	55691	10	n/a	n/a	6.07E-01	1.801
1087769	ENSG00000064692	9483	SNCAIP	synuclein, alpha interacting protein	9627	5	n/a	n/a	5.62E-01	1.801
1091597	ENSG00000117362	30589	APH1A	anterior pharynx defective 1 homolog A (C. elegans)	51107	1	n/a	n/a	5.39E-01	1.801
1099839	ENSG00000170638	56106	TRABD	TraB domain containing	80305	22	n/a	n/a	5.41E-01	1.8
1088803	ENSG00000091409	3630	ITGA6	integrin, alpha 6	3655	2	n/a	n/a	4.71E-01	1.8
1089263	ENSG00000100767	59824	PAPLN	papilin, proteoglycan-like sulfated glycoprotein	89932	14	n/a	n/a	4.86E-01	1.8
1097013	ENSG00000157181	34242	C1orf27	chromosome 1 open reading frame 27	54953	1	n/a	n/a	5.64E-01	1.8
279787594	ENSG00000225436	0	AC005971.3	AC005971.3	0	17	n/a	n/a	4.91E-01	1.799
279768508	ENSG00000223803	0	RP11-42D20.2	RP11-42D20.2	0	3	n/a	n/a	3.63E-01	1.799
1095019	ENSG00000141349	60194	G6PC3	glucose 6 phosphatase, catalytic, 3	92579	17	n/a	n/a	6.63E-01	1.799
280064751	ENSG00000254004	109662	ZNF260	zinc finger protein 260	339324	19	n/a	n/a	6.81E-01	1.799
1102953	ENSG00000185928	55252	C16orf53	chromosome 16 open reading frame 53	79447	16	n/a	n/a	6.15E-01	1.797
280051692	ENSG00000253051	0	SNORA31	Small nucleolar RNA SNORA31	0	13	n/a	n/a	7.39E-01	1.797
1091830	ENSG00000119650	76607	IFT43	intraflagellar transport 43 homolog (Chlamydomonas)	112752	14	n/a	n/a	6.60E-01	1.797
1102565	ENSG00000184343	26323	SRPK3	SRSF protein kinase 3	26576	X	n/a	n/a	4.71E-01	1.797
1090696	ENSG00000110700	6174	RPS13	ribosomal protein S13	6207	11	n/a	n/a	3.60E-01	1.796
279960769	ENSG00000241885	0	TRNAE40P	transfer RNA glutamic acid 40 (anticodon UUC) pseudogene	0	2	n/a	n/a	8.73E-01	1.796
279890425	ENSG00000234555	0	RP11-74C13.4	RP11-74C13.4	0	1	n/a	n/a	7.76E-01	1.796
1088272	ENSG00000077782	2245	FGFR1	fibroblast growth factor receptor 1	2260	8	n/a	n/a	5.33E-01	1.796
279957542	ENSG00000241505	0	RP11-161I10.1	RP11-161I10.1	0	1	n/a	n/a	4.69E-01	1.796
1093125	ENSG00000130164	3924	LDLR	low density lipoprotein receptor	3949	19	n/a	n/a	3.57E-01	1.796
1099910	ENSG00000170955	76588	PRKCDBP	protein kinase C, delta binding protein	112464	11	n/a	n/a	6.11E-01	1.795
1090598	ENSG00000109787	30755	KLF3	Kruppel-like factor 3 (basic)	51274	4	n/a	n/a	6.63E-01	1.795
1088919	ENSG00000095739	25554	BAMBI	BMP and activin membrane-bound inhibitor homolog (Xenopus laevis)	25805	10	n/a	n/a	4.99E-01	1.795
1103115	ENSG00000186522	80943	10-Sep	septin 10	151011	2	n/a	n/a	5.22E-01	1.795
280021768	ENSG00000250076	0	RP11-141P6.1	RP11-141P6.1	0	4	n/a	n/a	8.31E-01	1.795
1093902	ENSG00000134982	321	APC	adenomatous polyposis coli	324	5	n/a	n/a	5.51E-01	1.794
279994002	ENSG00000246859	157121211	CTC-426B10.1	CTC-426B10.1	100505678	5	n/a	n/a	8.33E-01	1.794
1103480	ENSG00000188126	55824	MYO15B	myosin XVB pseudogene	80022	17	n/a	n/a	4.82E-01	1.794
1088500	ENSG00000084207	2933	GSTP1	glutathione S-transferase pi 1	2950	11	n/a	n/a	6.85E-01	1.794
1089152	ENSG00000100342	8476	APOL1	apolipoprotein L, 1	8542	22	n/a	n/a	5.63E-01	1.793
1090457	ENSG00000108604	6563	SMARCD2	SWI/SNF related, matrix associated, actin dependent regulator of chromatin, subfamily d, member 2	6603	17	n/a	n/a	5.53E-01	1.793
279732919	ENSG00000214748	0	RP11-332E4.1	RP11-332E4.1	0	X	n/a	n/a	3.68E-01	1.793
280068173	ENSG00000254244	0	PAICSP4	phosphoribosylaminoimidazole carboxylase, phosphoribosylaminoimidazole succinocarboxamide synthetase pseudogene 4	0	8	n/a	n/a	6.41E-01	1.793
1094838	ENSG00000140043	80440	PTGR2	prostaglandin reductase 2	145482	14	n/a	n/a	5.50E-01	1.793
1094432	ENSG00000137710	5930	RDX	radixin	5962	11	n/a	n/a	6.47E-01	1.793
279859867	ENSG00000231864	0	RP11-229P13.23	RP11-229P13.23	0	9	n/a	n/a	4.98E-01	1.792
279889262	ENSG00000234456	157121471	MAGI2-AS3	MAGI2 antisense RNA 3 (non-protein coding)	100505881	7	n/a	n/a	5.49E-01	1.792
1089440	ENSG00000101608	10480	MYL12A	myosin, light chain 12A, regulatory, non-sarcomeric	10627	18	n/a	n/a	3.69E-01	1.791
280095465	ENSG00000256393	0	AC138123.2	AC138123.2	0	12	n/a	n/a	3.73E-01	1.791
1087868	ENSG00000067064	3402	IDI1	isopentenyl-diphosphate delta isomerase 1	3422	10	n/a	n/a	6.37E-01	1.79
1104521	ENSG00000198142	41642	ANKRD57	ankyrin repeat domain 57	65124	2	n/a	n/a	4.81E-01	1.79
1102751	ENSG00000185088	30547	RPS27L	ribosomal protein S27-like	51065	15	n/a	n/a	3.53E-01	1.79
1094808	ENSG00000139832	34936	RAB20	RAB20, member RAS oncogene family	55647	13	n/a	n/a	5.12E-01	1.79
279879250	ENSG00000233547	0	RP11-57H14.2	RP11-57H14.2	0	10	n/a	n/a	3.54E-01	1.79
1093854	ENSG00000134698	82978	EIF2C4	eukaryotic translation initiation factor 2C, 4	192670	1	n/a	n/a	5.21E-01	1.79
1097605	ENSG00000161921	37223	CXCL16	chemokine (C-X-C motif) ligand 16	58191	17	n/a	n/a	5.10E-01	1.79
279708959	ENSG00000207700	128047	MIR145	microRNA 145	406937	5	n/a	n/a	8.56E-01	1.789
280087855	ENSG00000255542	0	RP4-683L5.1	RP4-683L5.1	0	11	n/a	n/a	3.57E-01	1.789
1094394	ENSG00000137491	11145	SLCO2B1	solute carrier organic anion transporter family, member 2B1	11309	11	n/a	n/a	3.54E-01	1.789
1103507	ENSG00000188242	25594	CTD-2228K2.5	Uncharacterized protein	25845	5	n/a	n/a	5.73E-01	1.788
279804197	ENSG00000226860	0	AC109638.1	AC109638.1	0	2	n/a	n/a	5.12E-01	1.788
1109011	ENSG00000241852	143198	C8orf58	chromosome 8 open reading frame 58	541565	8	n/a	n/a	8.70E-01	1.788
1089576	ENSG00000102699	140	PARP4	poly (ADP-ribose) polymerase family, member 4	143	13	n/a	n/a	6.13E-01	1.788
279944548	ENSG00000240005	0	RP11-293A21.1	RP11-293A21.1	0	4	n/a	n/a	4.81E-01	1.787
1091987	ENSG00000120699	11175	EXOSC8	exosome component 8	11340	13	n/a	n/a	4.92E-01	1.787
1105874	ENSG00000213563	128790	C8orf82	chromosome 8 open reading frame 82	414919	8	n/a	n/a	1.02E+00	1.787
1091735	ENSG00000118640	8604	VAMP8	vesicle-associated membrane protein 8 (endobrevin)	8673	2	n/a	n/a	3.55E-01	1.786
1087189	ENSG00000012983	11023	MAP4K5	mitogen-activated protein kinase kinase kinase kinase 5	11183	14	n/a	n/a	6.82E-01	1.786
1094214	ENSG00000136560	9866	TANK	TRAF family member-associated NFKB activator	10010	2	n/a	n/a	6.54E-01	1.786
279834515	ENSG00000229598	0	PRDX3P1	peroxiredoxin 3 pseudogene 1	0	22	n/a	n/a	9.18E-01	1.786
1090281	ENSG00000107164	8860	FUBP3	far upstream element (FUSE) binding protein 3	8939	9	n/a	n/a	6.48E-01	1.786
1092196	ENSG00000122644	9979	ARL4A	ADP-ribosylation factor-like 4A	10124	7	n/a	n/a	7.55E-01	1.785
279712972	ENSG00000211725	0	TRBV5-5	T cell receptor beta variable 5-5	0	7	n/a	n/a	4.88E-01	1.784
280071115	ENSG00000254459	0	RP11-91P24.7	RP11-91P24.7	0	11	n/a	n/a	5.73E-01	1.784
279813412	ENSG00000227693	0	GSTM3P1	glutathione S-transferase mu 3 pseudogene 1	0	20	n/a	n/a	4.73E-01	1.783
279847804	ENSG00000230795	0	HLA-K	major histocompatibility complex, class I, K (pseudogene)	0	6	n/a	n/a	5.18E-01	1.783
279943096	ENSG00000239809	0	RP11-51L5.2	RP11-51L5.2	0	17	n/a	n/a	6.60E-01	1.783
280028955	ENSG00000250661	0	RP11-458I7.4	RP11-458I7.4	0	1	n/a	n/a	5.21E-01	1.783
1099083	ENSG00000167565	29679	SERTAD3	SERTA domain containing 3	29946	19	n/a	n/a	5.05E-01	1.782
1108956	ENSG00000240764	35382	PCDHGC5	protocadherin gamma subfamily C, 5	56097	5	n/a	n/a	6.86E-01	1.782
279885911	ENSG00000234160	0	RP11-613M10.6	RP11-613M10.6	0	9	n/a	n/a	5.65E-01	1.782
1094941	ENSG00000140750	34403	ARHGAP17	Rho GTPase activating protein 17	55114	16	n/a	n/a	7.52E-01	1.782
1100698	ENSG00000174640	6541	SLCO2A1	solute carrier organic anion transporter family, member 2A1	6578	3	n/a	n/a	5.08E-01	1.781
279555193	ENSG00000185839	0	RP4-592A1.2	RP4-592A1.2	0	1	n/a	n/a	5.18E-01	1.78
1089446	ENSG00000101670	9253	LIPG	lipase, endothelial	9388	18	n/a	n/a	5.11E-01	1.78
1099995	ENSG00000171310	30005	CHST11	carbohydrate (chondroitin 4) sulfotransferase 11	50515	12	n/a	n/a	6.61E-01	1.78
1100200	ENSG00000172164	6601	SNTB1	syntrophin, beta 1 (dystrophin-associated protein A1, 59kDa, basic component 1)	6641	8	n/a	n/a	5.17E-01	1.78
280037584	ENSG00000251356	0	CTD-2281D19.1	CTD-2281D19.1	0	5	n/a	n/a	4.68E-01	1.779
1105079	ENSG00000204301	4824	NOTCH4	notch 4	4855	6	n/a	n/a	3.54E-01	1.779
1099219	ENSG00000168002	5404	POLR2G	polymerase (RNA) II (DNA directed) polypeptide G	5436	11	n/a	n/a	6.73E-01	1.778
1094477	ENSG00000137872	55833	SEMA6D	sema domain, transmembrane domain (TM), and cytoplasmic domain, (semaphorin) 6D	80031	15	n/a	n/a	4.96E-01	1.778
1108080	ENSG00000232856	0	MIR3654	microRNA 3654	0	7	n/a	n/a	4.70E-01	1.778
1100134	ENSG00000171863	6168	RPS7	ribosomal protein S7	6201	2	n/a	n/a	3.54E-01	1.778
1095111	ENSG00000141934	8545	PPAP2C	phosphatidic acid phosphatase type 2C	8612	19	n/a	n/a	6.83E-01	1.777
1094664	ENSG00000138795	30658	LEF1	lymphoid enhancer-binding factor 1	51176	4	n/a	n/a	3.59E-01	1.777
1095186	ENSG00000142611	40612	PRDM16	PR domain containing 16	63976	1	n/a	n/a	6.53E-01	1.777
1094182	ENSG00000136379	37303	FAM108C1	family with sequence similarity 108, member C1	58489	15	n/a	n/a	8.36E-01	1.777
279708168	ENSG00000207547	0	MIR25	microRNA 25	0	7	n/a	n/a	3.95E-01	1.777
279750715	ENSG00000220563	0	RP11-33E24.1	RP11-33E24.1	0	6	n/a	n/a	6.22E-01	1.777
1087195	ENSG00000013306	31109	SLC25A39	solute carrier family 25, member 39	51629	17	n/a	n/a	7.82E-01	1.776
1103354	ENSG00000187678	57528	SPRY4	sprouty homolog 4 (Drosophila)	81848	5	n/a	n/a	4.69E-01	1.776
1089021	ENSG00000099949	8165	LZTR1	leucine-zipper-like transcription regulator 1	8216	22	n/a	n/a	6.61E-01	1.775
1087529	ENSG00000049247	10753	UTS2	urotensin 2	10911	1	n/a	n/a	5.19E-01	1.775
280023250	ENSG00000250218	157129786	ALDH1L1-AS1	ALDH1L1 antisense RNA 1 (non-protein coding)	100874204	3	n/a	n/a	5.08E-01	1.774
280002750	ENSG00000248527	0	RP5-857K21.10	RP5-857K21.10	0	1	n/a	n/a	4.41E-01	1.774
1106440	ENSG00000217442	151891	SYCE3	synaptonemal complex central element protein 3	644186	22	n/a	n/a	1.13E+00	1.773
279853929	ENSG00000231333	0	RPL34P1	ribosomal protein L34 pseudogene 1	0	1	n/a	n/a	5.36E-01	1.773
1087247	ENSG00000018408	25686	WWTR1	WW domain containing transcription regulator 1	25937	3	n/a	n/a	4.69E-01	1.772
1087787	ENSG00000065135	2756	GNAI3	guanine nucleotide binding protein (G protein), alpha inhibiting activity polypeptide 3	2773	1	n/a	n/a	6.65E-01	1.772
1101086	ENSG00000176720	662	BOK	BCL2-related ovarian killer	666	2	n/a	n/a	5.32E-01	1.772
279776311	ENSG00000224415	0	RP11-401L13.4	RP11-401L13.4	0	7	n/a	n/a	3.57E-01	1.771
279943848	ENSG00000239912	0	CTD-2224J9.3	CTD-2224J9.3	0	19	n/a	n/a	5.14E-01	1.771
1093101	ENSG00000129965	169900	INS-IGF2	INS-IGF2 readthrough	723961	11	n/a	n/a	3.54E-01	1.771
279838749	ENSG00000229994	0	RP4-765A10.1	RP4-765A10.1	0	1	n/a	n/a	3.54E-01	1.771
1096183	ENSG00000149743	57949	TRPT1	tRNA phosphotransferase 1	83707	11	n/a	n/a	5.70E-01	1.771
280008246	ENSG00000248979	0	LAMTOR3P2	late endosomal/lysosomal adaptor, MAPK and MTOR activator 3 pseudogene 2	0	5	n/a	n/a	1.14E+00	1.77
279806433	ENSG00000227034	0	RP11-234N17.1	RP11-234N17.1	0	1	n/a	n/a	3.57E-01	1.77
1087049	ENSG00000007384	40887	RHBDF1	rhomboid 5 homolog 1 (Drosophila)	64285	16	n/a	n/a	5.15E-01	1.769
1096341	ENSG00000151491	2044	EPS8	epidermal growth factor receptor pathway substrate 8	2059	12	n/a	n/a	6.15E-01	1.769
279936282	ENSG00000238922	0	snoU13	Small nucleolar RNA U13	0	7	n/a	n/a	3.66E-01	1.769
1097370	ENSG00000160124	79461	CCDC58	coiled-coil domain containing 58	131076	3	n/a	n/a	6.22E-01	1.769
1088344	ENSG00000079462	5018	PAFAH1B3	platelet-activating factor acetylhydrolase 1b, catalytic subunit 3 (29kDa)	5050	19	n/a	n/a	5.69E-01	1.769
1099060	ENSG00000167491	34104	GATAD2A	GATA zinc finger domain containing 2A	54815	19	n/a	n/a	6.80E-01	1.768
279667493	ENSG00000202343	0	SNORA2	Small nucleolar RNA SNORA2/SNORA34 family	0	6	n/a	n/a	4.71E-01	1.768
1093266	ENSG00000130827	34847	PLXNA3	plexin A3	55558	X	n/a	n/a	3.57E-01	1.768
1087810	ENSG00000065600	34537	TMEM206	transmembrane protein 206	55248	1	n/a	n/a	4.75E-01	1.768
1094248	ENSG00000136802	35542	LRRC8A	leucine rich repeat containing 8 family, member A	56262	9	n/a	n/a	4.76E-01	1.768
1103278	ENSG00000187239	22803	FNBP1	formin binding protein 1	23048	9	n/a	n/a	5.59E-01	1.767
1094736	ENSG00000139350	78841	NEDD1	neural precursor cell expressed, developmentally down-regulated 1	121441	12	n/a	n/a	5.48E-01	1.767
1087695	ENSG00000060749	55635	QSER1	glutamine and serine rich 1	79832	11	n/a	n/a	6.34E-01	1.767
279752989	ENSG00000221290	0	MIR1182	microRNA 1182	0	1	n/a	n/a	4.70E-01	1.767
1104548	ENSG00000198221	158874	C6orf124	chromosome 6 open reading frame 124	653483	6	n/a	n/a	7.63E-01	1.767
1091721	ENSG00000118508	10823	RAB32	RAB32, member RAS oncogene family	10981	6	n/a	n/a	4.92E-01	1.766
1099664	ENSG00000169905	81602	TOR1AIP2	torsin A interacting protein 2	163590	1	n/a	n/a	6.06E-01	1.766
1090989	ENSG00000112667	10444	C6orf108	chromosome 6 open reading frame 108	10591	6	n/a	n/a	4.88E-01	1.766
1100812	ENSG00000175220	389	ARHGAP1	Rho GTPase activating protein 1	392	11	n/a	n/a	3.62E-01	1.766
279760049	ENSG00000222466	0	AC117415.1	AC117415.1	0	3	n/a	n/a	3.59E-01	1.765
1087759	ENSG00000064490	8556	RFXANK	regulatory factor X-associated ankyrin-containing protein	8625	19	n/a	n/a	6.08E-01	1.764
1099362	ENSG00000168597	0	C17orf65	chromosome 17 open reading frame 65	0	17	n/a	n/a	5.93E-01	1.764
1094870	ENSG00000140326	80494	CDAN1	congenital dyserythropoietic anemia, type I	146059	15	n/a	n/a	7.46E-01	1.764
1102480	ENSG00000183963	6489	SMTN	smoothelin	6525	22	n/a	n/a	5.02E-01	1.764
1092540	ENSG00000125351	41627	UPF3B	UPF3 regulator of nonsense transcripts homolog B (yeast)	65109	X	n/a	n/a	6.74E-01	1.764
1094383	ENSG00000137434	110342	C6orf52	chromosome 6 open reading frame 52	347744	6	n/a	n/a	4.71E-01	1.763
280080203	ENSG00000255050	0	RP11-661A12.9	RP11-661A12.9	0	8	n/a	n/a	7.55E-01	1.763
1094377	ENSG00000137404	11109	NRM	nurim (nuclear envelope membrane protein)	11270	6	n/a	n/a	4.95E-01	1.762
279768132	ENSG00000223774	0	RP11-307B6.3	RP11-307B6.3	0	1	n/a	n/a	3.54E-01	1.762
1101372	ENSG00000178201	36467	VN1R1	vomeronasal 1 receptor 1	57191	19	n/a	n/a	4.74E-01	1.762
1092012	ENSG00000120889	8718	TNFRSF10B	tumor necrosis factor receptor superfamily, member 10b	8795	8	n/a	n/a	5.92E-01	1.762
1092115	ENSG00000121900	76666	TMEM54	transmembrane protein 54	113452	1	n/a	n/a	7.48E-01	1.761
1091526	ENSG00000116819	109688	TFAP2E	transcription factor AP-2 epsilon (activating enhancer binding protein 2 epsilon)	339488	1	n/a	n/a	8.40E-01	1.761
1094896	ENSG00000140470	82003	ADAMTS17	ADAM metallopeptidase with thrombospondin type 1 motif, 17	170691	15	n/a	n/a	8.46E-01	1.761
1097686	ENSG00000162433	202	AK4	adenylate kinase 4	205	1	n/a	n/a	5.60E-01	1.761
279711713	ENSG00000211530	0	AL354933.1	AL354933.1	0	6	n/a	n/a	6.49E-01	1.761
279708259	ENSG00000207561	0	MIR635	microRNA 635	0	17	n/a	n/a	6.23E-01	1.761
280018656	ENSG00000249858	0	SNX5P1	sorting nexin 5 pseudogene 1	0	4	n/a	n/a	5.25E-01	1.76
279302907	ENSG00000162997	110117	NCRNA00117	NCRNA00117	344405	2	n/a	n/a	1.46E+00	1.76
279707566	ENSG00000207421	0	SNORD38B	small nucleolar RNA, C/D box 38B	0	1	n/a	n/a	3.58E-01	1.76
280078452	ENSG00000254966	0	RP11-1081L13.4	RP11-1081L13.4	0	11	n/a	n/a	8.34E-01	1.759
1102895	ENSG00000185689	126392	C6orf201	chromosome 6 open reading frame 201	404220	6	n/a	n/a	5.12E-01	1.758
279951564	ENSG00000240787	0	RP11-615J4.4	RP11-615J4.4	0	3	n/a	n/a	6.58E-01	1.758
1086911	ENSG00000004455	201	AK2	adenylate kinase 2	204	1	n/a	n/a	4.90E-01	1.757
279858820	ENSG00000231770	0	AC046143.5	AC046143.5	0	3	n/a	n/a	3.59E-01	1.757
279863828	ENSG00000232196	1023950	MTRNR2L4	MT-RNR2-like 4	100463285	16	n/a	n/a	3.57E-01	1.757
279879753	ENSG00000233594	0	BTF3P5	basic transcription factor 3 pseudogene 5	0	2	n/a	n/a	5.75E-01	1.757
1106189	ENSG00000214857	0	SHFM1P1	split hand/foot malformation (ectrodactyly) type 1 pseudogene 1	0	5	n/a	n/a	6.86E-01	1.756
1097517	ENSG00000160999	0	SH2B2	SH2B adaptor protein 2	0	7	n/a	n/a	6.26E-01	1.756
1091396	ENSG00000115902	6473	SLC1A4	solute carrier family 1 (glutamate/neutral amino acid transporter), member 4	6509	2	n/a	n/a	6.72E-01	1.756
1101190	ENSG00000177234	126389	C10orf85	chromosome 10 open reading frame 85	404216	10	n/a	n/a	8.26E-01	1.755
1100935	ENSG00000175898	9161	S1PR2	sphingosine-1-phosphate receptor 2	9294	19	n/a	n/a	5.97E-01	1.755
1096302	ENSG00000151208	9106	DLG5	discs, large homolog 5 (Drosophila)	9231	10	n/a	n/a	4.93E-01	1.755
1103825	ENSG00000196132	4635	MYT1	myelin transcription factor 1	4661	20	n/a	n/a	4.86E-01	1.755
279816349	ENSG00000227946	0	AC007383.3	AC007383.3	0	2	n/a	n/a	4.81E-01	1.755
280093412	ENSG00000256142	0	AL513327.1	AL513327.1	0	1	n/a	n/a	1.19E+00	1.755
1095012	ENSG00000141295	59927	SCRN2	secernin 2	90507	17	n/a	n/a	9.30E-01	1.754
1099921	ENSG00000171016	25857	PYGO1	pygopus homolog 1 (Drosophila)	26108	15	n/a	n/a	8.90E-01	1.754
1093910	ENSG00000135046	298	ANXA1	annexin A1	301	9	n/a	n/a	3.53E-01	1.754
279365955	ENSG00000166707	0	ZCCHC18	zinc finger, CCHC domain containing 18	0	X	n/a	n/a	6.27E-01	1.754
1095356	ENSG00000143553	23311	SNAPIN	SNAP-associated protein	23557	1	n/a	n/a	3.57E-01	1.754
1095291	ENSG00000143320	1373	CRABP2	cellular retinoic acid binding protein 2	1382	1	n/a	n/a	4.81E-01	1.754
1087124	ENSG00000010319	36199	SEMA3G	sema domain, immunoglobulin domain (Ig), short basic domain, secreted, (semaphorin) 3G	56920	3	n/a	n/a	4.91E-01	1.754
279715836	ENSG00000212195	0	U3	Small nucleolar RNA U3	0	17	n/a	n/a	3.95E-01	1.754
1096358	ENSG00000151617	1896	EDNRA	endothelin receptor type A	1909	4	n/a	n/a	6.77E-01	1.753
1087872	ENSG00000067141	4730	NEO1	neogenin 1	4756	15	n/a	n/a	5.16E-01	1.753
1099456	ENSG00000169006	23374	NTSR2	neurotensin receptor 2	23620	2	n/a	n/a	3.56E-01	1.753
1087099	ENSG00000009413	5948	REV3L	REV3-like, catalytic subunit of DNA polymerase zeta (yeast)	5980	6	n/a	n/a	5.34E-01	1.753
1091307	ENSG00000115325	1784	DOK1	docking protein 1, 62kDa (downstream of tyrosine kinase 1)	1796	2	n/a	n/a	1.02E+00	1.753
1087422	ENSG00000038427	1451	VCAN	versican	1462	5	n/a	n/a	4.95E-01	1.752
1091422	ENSG00000116044	4754	NFE2L2	nuclear factor (erythroid-derived 2)-like 2	4780	2	n/a	n/a	3.55E-01	1.752
1087626	ENSG00000055950	58746	MRPL43	mitochondrial ribosomal protein L43	84545	10	n/a	n/a	8.19E-01	1.752
279702757	ENSG00000206597	1013090	SNORA57	small nucleolar RNA, H/ACA box 57	692158	11	n/a	n/a	4.69E-01	1.752
279899499	ENSG00000235354	0	CTA-276O3.4	CTA-276O3.4	0	7	n/a	n/a	3.81E-01	1.752
1098273	ENSG00000164308	40800	ERAP2	endoplasmic reticulum aminopeptidase 2	64167	5	n/a	n/a	3.61E-01	1.751
1093608	ENSG00000133027	10253	PEMT	phosphatidylethanolamine N-methyltransferase	10400	17	n/a	n/a	1.25E+00	1.751
1089706	ENSG00000103485	23230	QPRT	quinolinate phosphoribosyltransferase	23475	16	n/a	n/a	5.04E-01	1.751
1092351	ENSG00000124074	58291	C16orf48	chromosome 16 open reading frame 48	84080	16	n/a	n/a	7.20E-01	1.751
279951266	ENSG00000240758	0	RP11-155G14.5	RP11-155G14.5	0	7	n/a	n/a	8.98E-01	1.751
1102632	ENSG00000184619	79022	KRBA2	KRAB-A domain containing 2	124751	17	n/a	n/a	4.81E-01	1.75
1104167	ENSG00000197093	55493	GAL3ST4	galactose-3-O-sulfotransferase 4	79690	7	n/a	n/a	4.84E-01	1.75
1101965	ENSG00000181790	572	BAI1	brain-specific angiogenesis inhibitor 1	575	8	n/a	n/a	5.91E-01	1.75
1091841	ENSG00000119688	5794	ABCD4	ATP-binding cassette, sub-family D (ALD), member 4	5826	14	n/a	n/a	4.80E-01	1.75
1096595	ENSG00000153485	25924	C14orf109	chromosome 14 open reading frame 109	26175	14	n/a	n/a	5.78E-01	1.75
1099124	ENSG00000167695	55653	FAM57A	family with sequence similarity 57, member A	79850	17	n/a	n/a	5.32E-01	1.749
1107418	ENSG00000228594	165129	RP11-345P4.5	Uncharacterized protein	643988	1	n/a	n/a	6.80E-01	1.749
1099296	ENSG00000168306	8251	ACOX2	acyl-CoA oxidase 2, branched chain	8309	3	n/a	n/a	5.37E-01	1.749
1098198	ENSG00000164104	3128	HMGB2	high mobility group box 2	3148	4	n/a	n/a	5.09E-01	1.749
1087088	ENSG00000008516	40987	MMP25	matrix metallopeptidase 25	64386	16	n/a	n/a	6.25E-01	1.749
1095028	ENSG00000141401	3588	IMPA2	inositol(myo)-1(or 4)-monophosphatase 2	3613	18	n/a	n/a	4.91E-01	1.749
1108939	ENSG00000240344	33233	PPIL3	peptidylprolyl isomerase (cyclophilin)-like 3	53938	2	n/a	n/a	3.54E-01	1.749
1103252	ENSG00000187123	79430	LYPD6	LY6/PLAUR domain containing 6	130574	2	n/a	n/a	7.83E-01	1.748
1102484	ENSG00000183979	90377	NPB	neuropeptide B	256933	17	n/a	n/a	5.97E-01	1.748
1104985	ENSG00000203993	59213	C9orf37	chromosome 9 open reading frame 37	85026	9	n/a	n/a	7.50E-01	1.748
1089756	ENSG00000104067	7039	TJP1	tight junction protein 1 (zona occludens 1)	7082	15	n/a	n/a	4.87E-01	1.748
279718965	ENSG00000213078	0	RP5-933K21.2	RP5-933K21.2	0	6	n/a	n/a	4.69E-01	1.748
1099164	ENSG00000167797	10117	CDK2AP2	cyclin-dependent kinase 2 associated protein 2	10263	11	n/a	n/a	6.58E-01	1.747
1096164	ENSG00000149591	6836	TAGLN	transgelin	6876	11	n/a	n/a	3.54E-01	1.747
1089037	ENSG00000099998	2671	GGT5	gamma-glutamyltransferase 5	2687	22	n/a	n/a	7.17E-01	1.747
1099140	ENSG00000167747	58990	C19orf48	chromosome 19 open reading frame 48	84798	19	n/a	n/a	1.01E+00	1.747
1095536	ENSG00000144713	6129	RPL32	ribosomal protein L32	6161	3	n/a	n/a	3.61E-01	1.747
280032340	ENSG00000250943	0	AL157931.2	AL157931.2	0	13	n/a	n/a	9.01E-01	1.746
1089215	ENSG00000100532	10521	CGRRF1	cell growth regulator with ring finger domain 1	10668	14	n/a	n/a	4.69E-01	1.746
1097411	ENSG00000160293	7367	VAV2	vav 2 guanine nucleotide exchange factor	7410	9	n/a	n/a	5.31E-01	1.746
1093398	ENSG00000131747	7110	TOP2A	topoisomerase (DNA) II alpha 170kDa	7153	17	n/a	n/a	6.08E-01	1.746
1091682	ENSG00000118181	6197	RPS25	ribosomal protein S25	6230	11	n/a	n/a	3.66E-01	1.746
279967878	ENSG00000242615	0	CTC-359D24.3	CTC-359D24.3	0	19	n/a	n/a	5.33E-01	1.746
1097608	ENSG00000161940	90308	BCL6B	B-cell CLL/lymphoma 6, member B	255877	17	n/a	n/a	3.57E-01	1.745
279974667	ENSG00000243404	0	RP11-13J17.1	RP11-13J17.1	0	15	n/a	n/a	3.67E-01	1.745
1109094	ENSG00000243646	3563	IL10RB	interleukin 10 receptor, beta	3588	21	n/a	n/a	3.58E-01	1.745
1087798	ENSG00000065361	2050	ERBB3	v-erb-b2 erythroblastic leukemia viral oncogene homolog 3 (avian)	2065	12	n/a	n/a	5.08E-01	1.745
1097197	ENSG00000158710	8349	TAGLN2	transgelin 2	8407	1	n/a	n/a	5.80E-01	1.745
1092918	ENSG00000128309	4331	MPST	mercaptopyruvate sulfurtransferase	4357	22	n/a	n/a	6.47E-01	1.744
279885661	ENSG00000234133	0	AC005154.9	AC005154.9	0	7	n/a	n/a	5.74E-01	1.744
1088652	ENSG00000088448	34897	ANKRD10	ankyrin repeat domain 10	55608	13	n/a	n/a	4.70E-01	1.744
1094137	ENSG00000136149	0	RPL13AP25	ribosomal protein L13a pseudogene 25	0	13	n/a	n/a	3.77E-01	1.744
279475150	ENSG00000176728	34699	TTTY14	testis-specific transcript, Y-linked 14 (non-protein coding)	55410	Y	n/a	n/a	5.52E-01	1.743
279909866	ENSG00000236352	0	AC005220.3	AC005220.3	0	20	n/a	n/a	4.78E-01	1.743
280072641	ENSG00000254568	0	RP11-664I21.5	RP11-664I21.5	0	11	n/a	n/a	4.71E-01	1.743
1104481	ENSG00000198034	6158	RPS4X	ribosomal protein S4, X-linked	6191	X	n/a	n/a	4.76E-01	1.743
1094891	ENSG00000140455	9816	USP3	ubiquitin specific peptidase 3	9960	15	n/a	n/a	5.31E-01	1.742
1090062	ENSG00000105699	31079	LSR	lipolysis stimulated lipoprotein receptor	51599	19	n/a	n/a	6.00E-01	1.742
1102778	ENSG00000185189	109848	NRBP2	nuclear receptor binding protein 2	340371	8	n/a	n/a	6.58E-01	1.742
1104714	ENSG00000198740	22590	ZNF652	zinc finger protein 652	22834	17	n/a	n/a	6.38E-01	1.742
279840827	ENSG00000230177	0	RP5-1112D6.4	RP5-1112D6.4	0	6	n/a	n/a	6.73E-01	1.742
1104614	ENSG00000198467	7126	TPM2	tropomyosin 2 (beta)	7169	9	n/a	n/a	5.09E-01	1.741
1088395	ENSG00000081041	2903	CXCL2	chemokine (C-X-C motif) ligand 2	2920	4	n/a	n/a	3.54E-01	1.741
1094774	ENSG00000139624	59996	CERS5	ceramide synthase 5	91012	12	n/a	n/a	5.99E-01	1.741
280003757	ENSG00000248603	0	RP3-412A9.10	RP3-412A9.10	0	22	n/a	n/a	4.80E-01	1.741
1101123	ENSG00000176907	36171	C8orf4	chromosome 8 open reading frame 4	56892	8	n/a	n/a	5.92E-01	1.74
1090828	ENSG00000111684	10017	LPCAT3	lysophosphatidylcholine acyltransferase 3	10162	12	n/a	n/a	4.89E-01	1.74
1102788	ENSG00000185238	10050	PRMT3	protein arginine methyltransferase 3	10196	11	n/a	n/a	5.39E-01	1.74
1099188	ENSG00000167912	0	RP11-25K19.1	RP11-25K19.1	0	8	n/a	n/a	7.08E-01	1.74
1101669	ENSG00000180008	78920	SOCS4	suppressor of cytokine signaling 4	122809	14	n/a	n/a	5.75E-01	1.74
279659163	ENSG00000199899	0	Y_RNA	Y RNA	0	12	n/a	n/a	7.79E-01	1.74
1088875	ENSG00000093100	0	XXbac-B461K10.4	protein MICAL-3 isoform 1	0	22	n/a	n/a	3.53E-01	1.74
279798624	ENSG00000226360	0	RPL10AP6	ribosomal protein L10a pseudogene 6	0	3	n/a	n/a	4.81E-01	1.739
1092239	ENSG00000122986	58539	HVCN1	hydrogen voltage-gated channel 1	84329	12	n/a	n/a	4.81E-01	1.739
1103239	ENSG00000187068	94560	C3orf70	chromosome 3 open reading frame 70	285382	3	n/a	n/a	4.95E-01	1.739
279753311	ENSG00000221343	0	AC010422.1	AC010422.1	0	19	n/a	n/a	8.17E-01	1.739
1098379	ENSG00000164741	10248	DLC1	deleted in liver cancer 1	10395	8	n/a	n/a	4.85E-01	1.739
1092986	ENSG00000128849	59142	CGNL1	cingulin-like 1	84952	15	n/a	n/a	4.94E-01	1.739
1087711	ENSG00000062096	413	ARSF	arylsulfatase F	416	X	n/a	n/a	8.33E-01	1.739
279898804	ENSG00000235280	0	MCF2L-AS1	MCF2L antisense RNA 1 (non-protein coding)	0	13	n/a	n/a	6.23E-01	1.739
1105950	ENSG00000213965	124057	NUDT19	nudix (nucleoside diphosphate linked moiety X)-type motif 19	390916	19	n/a	n/a	5.19E-01	1.738
1087752	ENSG00000064270	9770	ATP2C2	ATPase, Ca++ transporting, type 2C, member 2	9914	16	n/a	n/a	8.49E-01	1.738
1093160	ENSG00000130313	25545	PGLS	6-phosphogluconolactonase	25796	19	n/a	n/a	5.24E-01	1.737
1103028	ENSG00000186193	59828	C9orf140	chromosome 9 open reading frame 140	89958	9	n/a	n/a	5.26E-01	1.737
1100366	ENSG00000172888	94523	ZNF621	zinc finger protein 621	285268	3	n/a	n/a	3.53E-01	1.736
279921454	ENSG00000237389	0	RP11-402L1.4	RP11-402L1.4	0	10	n/a	n/a	5.61E-01	1.736
1093567	ENSG00000132780	4652	NASP	nuclear autoantigenic sperm protein (histone-binding)	4678	1	n/a	n/a	6.32E-01	1.736
1100186	ENSG00000172086	30796	KRCC1	lysine-rich coiled-coil 1	51315	2	n/a	n/a	5.32E-01	1.736
1088591	ENSG00000087076	30653	HSD17B14	hydroxysteroid (17-beta) dehydrogenase 14	51171	19	n/a	n/a	5.02E-01	1.736
1096934	ENSG00000156482	6124	RPL30	ribosomal protein L30	6156	8	n/a	n/a	4.70E-01	1.735
1106819	ENSG00000224712	159018	RP11-719K4.1	Uncharacterized protein	642778	16	n/a	n/a	4.90E-01	1.735
279874916	ENSG00000233177	0	RP11-179H18.2	RP11-179H18.2	0	10	n/a	n/a	7.34E-01	1.735
280036026	ENSG00000251228	0	RP11-192C21.3	RP11-192C21.3	0	4	n/a	n/a	3.57E-01	1.734
1094595	ENSG00000138463	59115	DIRC2	disrupted in renal carcinoma 2	84925	3	n/a	n/a	5.77E-01	1.734
279972630	ENSG00000243172	0	AP003035.1	AP003035.1	0	11	n/a	n/a	3.66E-01	1.734
279662369	ENSG00000200847	0	Y_RNA	Y RNA	0	7	n/a	n/a	4.66E-01	1.734
1090944	ENSG00000112312	30535	GMNN	geminin, DNA replication inhibitor	51053	6	n/a	n/a	4.74E-01	1.734
1098096	ENSG00000163815	7080	CLEC3B	C-type lectin domain family 3, member B	7123	3	n/a	n/a	3.57E-01	1.733
280106815	ENSG00000257591	0	ZNF625	Zinc finger protein 625	0	19	n/a	n/a	5.56E-01	1.733
1095950	ENSG00000147853	30295	AK3	adenylate kinase 3	50808	9	n/a	n/a	5.22E-01	1.733
1105324	ENSG00000204947	81228	ZNF425	zinc finger protein 425	155054	7	n/a	n/a	4.68E-01	1.733
1090055	ENSG00000105677	10283	TMEM147	transmembrane protein 147	10430	19	n/a	n/a	6.47E-01	1.733
1092721	ENSG00000126391	58020	FRMD8	FERM domain containing 8	83786	11	n/a	n/a	6.58E-01	1.733
1088145	ENSG00000074660	8512	SCARF1	scavenger receptor class F, member 1	8578	17	n/a	n/a	6.19E-01	1.732
1096656	ENSG00000154080	57782	CHST9	carbohydrate (N-acetylgalactosamine 4-0) sulfotransferase 9	83539	18	n/a	n/a	5.23E-01	1.731
1088863	ENSG00000092850	27030	TEKT2	tektin 2 (testicular)	27285	1	n/a	n/a	1.38E+00	1.731
279964301	ENSG00000242255	0	CTD-3099C6.4	CTD-3099C6.4	0	19	n/a	n/a	5.31E-01	1.731
1095405	ENSG00000143842	9438	SOX13	SRY (sex determining region Y)-box 13	9580	1	n/a	n/a	4.89E-01	1.731
279765268	ENSG00000223550	0	SNRPBP1	small nuclear ribonucleoprotein polypeptides B and B1 pseudogene 1	0	7	n/a	n/a	5.80E-01	1.731
1088345	ENSG00000079482	4951	OPHN1	oligophrenin 1	4983	X	n/a	n/a	5.15E-01	1.731
280093438	ENSG00000256148	0	RP11-809N8.5	RP11-809N8.5	0	11	n/a	n/a	4.24E-01	1.731
280097361	ENSG00000256616	0	AP002414.1	AP002414.1	0	18	n/a	n/a	5.05E-01	1.731
1095121	ENSG00000141994	36210	DUS3L	dihydrouridine synthase 3-like (S. cerevisiae)	56931	19	n/a	n/a	8.76E-01	1.73
279752282	ENSG00000221164	0	SNORA11	Small nucleolar RNA SNORA11	0	10	n/a	n/a	4.66E-01	1.73
1097039	ENSG00000157379	77713	DHRS1	dehydrogenase/reductase (SDR family) member 1	115817	14	n/a	n/a	8.81E-01	1.73
1100535	ENSG00000173706	36766	HEG1	HEG homolog 1 (zebrafish)	57493	3	n/a	n/a	3.54E-01	1.729
1098867	ENSG00000166682	56686	TMPRSS5	transmembrane protease, serine 5	80975	11	n/a	n/a	5.18E-01	1.729
1106443	ENSG00000217555	30674	CKLF	chemokine-like factor	51192	16	n/a	n/a	5.18E-01	1.729
1100837	ENSG00000175348	35953	TMEM9B	TMEM9 domain family, member B	56674	11	n/a	n/a	8.16E-01	1.729
[truncated: 1 more rows]
