# Supplementary material for: Identification of the Molecular Events Involved in the Development of Prefrontal Cortex Through the Analysis of RNA-Seq Data From BrainSpan
Source: ASN Neuro. 2019 Jun 18;11:1759091419854627. doi: 10.1177/1759091419854627 (PMC6582306; doi:10.1177/1759091419854627)
Supplement: Supplemental Material1 - Supplemental material for Identification of the Molecular Events Involved in the Development of Prefrontal Cortex Through the Analysis of RNA-Seq Data From BrainSpan [file Supplemental_Material1.zip › DFC/8/DEGs-8.csv]

id	name	gene-id	gene-symbol	gene-name	entrez-id	chromosome	start-position	end-position	p	fold-change
1102803	ENSG00000185275	0	CD24P4	CD24 molecule pseudogene 4	0	Y	n/a	n/a	8.92E-02	20.636
279991276	ENSG00000245864	0	CTC-467M3.1	CTC-467M3.1	0	5	n/a	n/a	8.87E-02	19.84
1102630	ENSG00000184613	4727	NELL2	NEL-like 2 (chicken)	4753	12	n/a	n/a	1.06E-01	16.478
280092397	ENSG00000256034	0	RP11-707G14.1	RP11-707G14.1	0	11	n/a	n/a	1.18E-01	15.804
1096528	ENSG00000152932	77715	RAB3C	RAB3C, member RAS oncogene family	115827	5	n/a	n/a	9.05E-02	15.712
1103105	ENSG00000186479	125502	RGS7BP	regulator of G-protein signaling 7 binding protein	401190	5	n/a	n/a	1.24E-01	13.64
1100851	ENSG00000175426	5090	PCSK1	proprotein convertase subtilisin/kexin type 1	5122	5	n/a	n/a	9.58E-02	13.061
1089991	ENSG00000105409	475	ATP1A3	ATPase, Na+/K+ transporting, alpha 3 polypeptide	478	19	n/a	n/a	1.18E-01	12.989
279920961	ENSG00000237341	0	SYP-AS1	SYP antisense RNA 1 (non-protein coding)	0	X	n/a	n/a	1.28E-01	12.973
1098685	ENSG00000165985	123649	C1QL3	complement component 1, q subcomponent-like 3	389941	10	n/a	n/a	1.15E-01	12.666
279957397	ENSG00000241489	0	AF011889.5	AF011889.5	0	X	n/a	n/a	8.91E-02	12.459
280105245	ENSG00000257434	0	RP11-81K13.1	RP11-81K13.1	0	12	n/a	n/a	8.42E-02	12.343
280071565	ENSG00000254497	0	CTD-2560E9.5	CTD-2560E9.5	0	11	n/a	n/a	8.84E-02	12.241
280028691	ENSG00000250638	0	AC068499.6	AC068499.6	0	19	n/a	n/a	1.38E-01	11.893
1094964	ENSG00000140945	1007	CDH13	cadherin 13, H-cadherin (heart)	1012	16	n/a	n/a	1.03E-01	11.828
280037340	ENSG00000251333	0	RTN3P1	reticulon 3 pseudogene 1	0	4	n/a	n/a	8.41E-02	11.558
1087891	ENSG00000067715	6817	SYT1	synaptotagmin I	6857	12	n/a	n/a	1.15E-01	11.368
279807120	ENSG00000227091	0	RP5-1028L10.1	RP5-1028L10.1	0	1	n/a	n/a	1.02E-01	11.268
1091774	ENSG00000119125	9471	GDA	guanine deaminase	9615	9	n/a	n/a	1.14E-01	11.153
279837964	ENSG00000229932	0	YWHAZP3	tyrosine 3-monooxygenase/tryptophan 5-monooxygenase activation protein, zeta pseudogene 3	0	10	n/a	n/a	1.08E-01	11.136
280104782	ENSG00000257386	0	RP11-56G10.2	RP11-56G10.2	0	12	n/a	n/a	1.14E-01	10.649
279489069	ENSG00000178503	0	AC009530.1	AC009530.1	0	7	n/a	n/a	8.73E-02	10.597
1093619	ENSG00000133083	9077	DCLK1	doublecortin-like kinase 1	9201	13	n/a	n/a	9.91E-02	10.405
280085800	ENSG00000255402	0	RP11-696P8.2	RP11-696P8.2	0	8	n/a	n/a	1.33E-01	10.145
279720308	ENSG00000213236	0	YWHAZP2	tyrosine 3-monooxygenase/tryptophan 5-monooxygenase activation protein, zeta pseudogene 2	0	2	n/a	n/a	1.19E-01	10.138
1092624	ENSG00000125814	40551	NAPB	N-ethylmaleimide-sensitive factor attachment protein, beta	63908	20	n/a	n/a	9.03E-02	10.138
279828969	ENSG00000229091	0	AC009945.3	AC009945.3	0	7	n/a	n/a	1.38E-01	10.059
1093584	ENSG00000132872	6820	SYT4	synaptotagmin IV	6860	18	n/a	n/a	1.25E-01	9.928
1091426	ENSG00000116106	2028	EPHA4	EPH receptor A4	2043	2	n/a	n/a	8.87E-02	9.74
1095475	ENSG00000144290	36558	SLC4A10	solute carrier family 4, sodium bicarbonate transporter, member 10	57282	2	n/a	n/a	8.54E-02	9.663
279812689	ENSG00000227617	157127455	AC009475.2	AC009475.2	100861402	2	n/a	n/a	1.02E-01	9.454
1098453	ENSG00000165023	34058	DIRAS2	DIRAS family, GTP-binding RAS-like 2	54769	9	n/a	n/a	1.34E-01	9.424
1098546	ENSG00000165434	93883	PGM2L1	phosphoglucomutase 2-like 1	283209	11	n/a	n/a	1.16E-01	9.383
279801201	ENSG00000226605	0	AC007098.1	AC007098.1	0	2	n/a	n/a	9.04E-02	9.373
1091574	ENSG00000117152	5967	RGS4	regulator of G-protein signaling 4	5999	1	n/a	n/a	1.55E-01	9.369
1100077	ENSG00000171617	8441	ENC1	ectodermal-neural cortex 1 (with BTB-like domain)	8507	5	n/a	n/a	1.33E-01	9.202
1091637	ENSG00000117600	9746	RP4-788L13.1	Lipid phosphate phosphatase-related protein type 4	9890	1	n/a	n/a	1.09E-01	9.128
1087258	ENSG00000019505	36859	SYT13	synaptotagmin XIII	57586	11	n/a	n/a	1.03E-01	9.111
280096058	ENSG00000256466	0	AP003026.1	AP003026.1	0	11	n/a	n/a	1.03E-01	9.02
1096061	ENSG00000148798	8995	INA	internexin neuronal intermediate filament protein, alpha	9118	10	n/a	n/a	1.25E-01	8.972
1095689	ENSG00000145864	2545	GABRB2	gamma-aminobutyric acid (GABA) A receptor, beta 2	2561	5	n/a	n/a	9.37E-02	8.959
280007740	ENSG00000248930	0	CTC-250P20.1-001	CTC-250P20.1-001	0	5	n/a	n/a	8.87E-02	8.828
1089837	ENSG00000104725	0	NEFL	neurofilament, light polypeptide	0	8	n/a	n/a	1.15E-01	8.824
1091167	ENSG00000114279	2242	FGF12	fibroblast growth factor 12	2257	3	n/a	n/a	8.78E-02	8.791
280098332	ENSG00000256725	0	RP11-662M24.2	RP11-662M24.2	0	12	n/a	n/a	1.60E-01	8.715
1088279	ENSG00000078018	4108	MAP2	microtubule-associated protein 2	4133	2	n/a	n/a	9.72E-02	8.714
1088405	ENSG00000081189	4183	MEF2C	myocyte enhancer factor 2C	4208	5	n/a	n/a	8.93E-02	8.698
1105625	ENSG00000206052	85633	DOK6	docking protein 6	220164	18	n/a	n/a	9.03E-02	8.697
280062761	ENSG00000253861	0	CTC-293A9.2	CTC-293A9.2	0	5	n/a	n/a	9.50E-02	8.644
1099821	ENSG00000170579	9104	DLGAP1	discs, large (Drosophila) homolog-associated protein 1	9229	18	n/a	n/a	8.43E-02	8.577
1100232	ENSG00000172292	90133	CERS6	ceramide synthase 6	253782	2	n/a	n/a	9.02E-02	8.528
280042529	ENSG00000251725	1023388	MIR2277	microRNA 2277	100313887	5	n/a	n/a	8.75E-02	8.506
279958147	ENSG00000241572	0	PRICKLE2-AS1	PRICKLE2 antisense RNA 1 (non-protein coding)	0	3	n/a	n/a	1.55E-01	8.461
1099693	ENSG00000170027	7489	YWHAG	tyrosine 3-monooxygenase/tryptophan 5-monooxygenase activation protein, gamma polypeptide	7532	7	n/a	n/a	1.08E-01	8.456
1088177	ENSG00000075340	116	ADD2	adducin 2 (beta)	119	2	n/a	n/a	8.61E-02	8.448
1089807	ENSG00000104435	10917	STMN2	stathmin-like 2	11075	8	n/a	n/a	1.76E-01	8.389
1100151	ENSG00000171951	7811	SCG2	secretogranin II	7857	2	n/a	n/a	1.25E-01	8.324
279478878	ENSG00000177144	0	AL359758.1	AL359758.1	0	1	n/a	n/a	8.59E-02	8.32
1091067	ENSG00000113327	2550	GABRG2	gamma-aminobutyric acid (GABA) A receptor, gamma 2	2566	5	n/a	n/a	1.14E-01	8.311
1098683	ENSG00000165973	4719	NELL1	NEL-like 1 (chicken)	4745	11	n/a	n/a	9.29E-02	8.295
1096999	ENSG00000157064	22812	NMNAT2	nicotinamide nucleotide adenylyltransferase 2	23057	1	n/a	n/a	8.87E-02	8.281
279781493	ENSG00000224883	0	CTA-250D10.19	CTA-250D10.19	0	22	n/a	n/a	8.87E-02	8.245
1096622	ENSG00000153820	56110	SPHKAP	SPHK1 interactor, AKAP domain containing	80309	2	n/a	n/a	8.78E-02	8.204
1100668	ENSG00000174469	25796	CNTNAP2	contactin associated protein-like 2	26047	7	n/a	n/a	8.42E-02	8.174
279872312	ENSG00000232952	0	RP11-90H3.1	RP11-90H3.1	0	1	n/a	n/a	8.35E-02	8.172
280097524	ENSG00000256633	0	RP11-169D4.2	RP11-169D4.2	0	11	n/a	n/a	9.78E-02	8.167
279904627	ENSG00000235852	0	AC005540.3	AC005540.3	0	2	n/a	n/a	9.20E-02	8.127
1096304	ENSG00000151229	76986	SLC2A13	solute carrier family 2 (facilitated glucose transporter), member 13	114134	12	n/a	n/a	8.70E-02	8.108
1094519	ENSG00000138079	6483	SLC3A1	solute carrier family 3 (cystine, dibasic and neutral amino acid transporters, activator of cystine, dibasic and neutral amino acid transport), member 1	6519	2	n/a	n/a	8.76E-02	8.091
279762261	ENSG00000223134	0	AL122015.1	AL122015.1	0	11	n/a	n/a	8.54E-02	7.998
1102516	ENSG00000184156	3761	KCNQ3	potassium voltage-gated channel, KQT-like subfamily, member 3	3786	8	n/a	n/a	1.16E-01	7.985
1095600	ENSG00000145242	2029	EPHA5	EPH receptor A5	2044	4	n/a	n/a	9.71E-02	7.981
280130309	ENSG00000259288	0	RP11-133K1.2	RP11-133K1.2	0	15	n/a	n/a	8.79E-02	7.97
279874387	ENSG00000233123	157122321	RP5-1059M17.1	RP5-1059M17.1	100506527	7	n/a	n/a	1.21E-01	7.877
279874539	ENSG00000233138	0	RP1-67K17.3	RP1-67K17.3	0	6	n/a	n/a	1.60E-01	7.863
280100224	ENSG00000256971	0	RP11-749H20.7	RP11-749H20.7	0	12	n/a	n/a	1.45E-01	7.861
279885625	ENSG00000234130	0	RP13-88F20.1	RP13-88F20.1	0	X	n/a	n/a	9.36E-02	7.858
1108953	ENSG00000240694	10540	PNMA2	paraneoplastic antigen MA2	10687	8	n/a	n/a	1.00E-01	7.825
1090536	ENSG00000109158	2541	GABRA4	gamma-aminobutyric acid (GABA) A receptor, alpha 4	2557	4	n/a	n/a	8.43E-02	7.781
279997912	ENSG00000248138	0	RP11-446J8.1	RP11-446J8.1	0	4	n/a	n/a	8.90E-02	7.745
1102822	ENSG00000185352	92356	HS6ST3	heparan sulfate 6-O-sulfotransferase 3	266722	13	n/a	n/a	2.13E-01	7.727
1103075	ENSG00000186369	0	RP11-355I22.3	RP11-355I22.3	0	14	n/a	n/a	8.56E-02	7.727
1100798	ENSG00000175175	22599	PPM1E	protein phosphatase, Mg2+/Mn2+ dependent, 1E	22843	17	n/a	n/a	8.57E-02	7.698
279764176	ENSG00000223467	0	CALM1P1	calmodulin 1 (phosphorylase kinase, delta) pseudogene 1	0	X	n/a	n/a	9.12E-02	7.641
1087284	ENSG00000022355	2538	GABRA1	gamma-aminobutyric acid (GABA) A receptor, alpha 1	2554	5	n/a	n/a	1.39E-01	7.568
279991237	ENSG00000245856	0	RP11-656E20.4	RP11-656E20.4	0	12	n/a	n/a	8.53E-02	7.531
279906666	ENSG00000236051	157129802	MYCBP2-AS1	MYCBP2 antisense RNA 1 (non-protein coding)	100874212	13	n/a	n/a	1.27E-01	7.502
1095638	ENSG00000145495	10153	6-Mar	membrane-associated ring finger (C3HC4) 6	10299	5	n/a	n/a	8.50E-02	7.461
1092850	ENSG00000127589	0	TUBBP1	tubulin, beta pseudogene 1	0	8	n/a	n/a	1.01E-01	7.453
1087912	ENSG00000068366	2167	ACSL4	acyl-CoA synthetase long-chain family member 4	2182	X	n/a	n/a	8.49E-02	7.432
1098341	ENSG00000164600	40610	NEUROD6	neurogenic differentiation 6	63974	7	n/a	n/a	1.37E-01	7.391
1092904	ENSG00000128250	5956	RFPL1	ret finger protein-like 1	5988	22	n/a	n/a	1.08E-01	7.341
279937843	ENSG00000239174	0	AC092143.1	AC092143.1	0	16	n/a	n/a	1.15E-01	7.288
1103054	ENSG00000186297	2542	GABRA5	gamma-aminobutyric acid (GABA) A receptor, alpha 5	2558	15	n/a	n/a	1.03E-01	7.276
1099951	ENSG00000171132	5549	PRKCE	protein kinase C, epsilon	5581	2	n/a	n/a	8.28E-02	7.202
279996040	ENSG00000247614	0	AC119673.1	AC119673.1	0	1	n/a	n/a	1.17E-01	7.199
280093711	ENSG00000256193	157127629	RP11-749H20.6	RP11-749H20.6	100862680	12	n/a	n/a	1.62E-01	7.174
280010802	ENSG00000249212	0	ATP1B1P1	ATPase, Na+/K+ transporting, beta 1 polypeptide pseudogene 1	0	4	n/a	n/a	8.82E-02	7.149
279912953	ENSG00000236654	0	AC079780.3	AC079780.3	0	7	n/a	n/a	8.48E-02	7.14
1087444	ENSG00000041353	5842	RAB27B	RAB27B, member RAS oncogene family	5874	18	n/a	n/a	9.38E-02	7.123
1101440	ENSG00000178662	55836	CSRNP3	cysteine-serine-rich nuclear protein 3	80034	2	n/a	n/a	8.51E-02	7.116
1097850	ENSG00000163032	7404	VSNL1	visinin-like 1	7447	2	n/a	n/a	1.60E-01	7.108
1091744	ENSG00000118733	78681	OLFM3	olfactomedin 3	118427	1	n/a	n/a	1.16E-01	7.107
1091843	ENSG00000119698	36991	PPP4R4	protein phosphatase 4, regulatory subunit 4	57718	14	n/a	n/a	8.59E-02	7.106
1089560	ENSG00000102466	2244	FGF14	fibroblast growth factor 14	2259	13	n/a	n/a	1.16E-01	7.08
1088568	ENSG00000086300	29622	SNX10	sorting nexin 10	29887	7	n/a	n/a	1.25E-01	7.08
1105291	ENSG00000204850	0	AC011484.1	Uncharacterized proteincDNA FLJ42076 fis, clone SYNOV2018921	0	19	n/a	n/a	8.43E-02	7.073
1098714	ENSG00000166111	34819	SVOP	SV2 related protein homolog (rat)	55530	12	n/a	n/a	1.15E-01	7.057
1099418	ENSG00000168843	36163	FSTL5	follistatin-like 5	56884	4	n/a	n/a	8.96E-02	7.025
1094208	ENSG00000136531	6291	SCN2A	sodium channel, voltage-gated, type II, alpha subunit	6326	2	n/a	n/a	8.51E-02	7.025
1106532	ENSG00000221890	23222	NPTXR	neuronal pentraxin receptor	23467	22	n/a	n/a	9.87E-02	7.009
280096044	ENSG00000256464	0	RP11-613F22.5	RP11-613F22.5	0	11	n/a	n/a	8.42E-02	6.998
1088058	ENSG00000072201	58904	LNX1	ligand of numb-protein X 1	84708	4	n/a	n/a	8.75E-02	6.993
279685023	ENSG00000204637	0	AC068538.2	AC068538.2	0	2	n/a	n/a	1.08E-01	6.982
1087174	ENSG00000011677	2540	GABRA3	gamma-aminobutyric acid (GABA) A receptor, alpha 3	2556	X	n/a	n/a	9.97E-02	6.971
279727644	ENSG00000214077	0	GNAQP1	guanine nucleotide binding protein (G protein), q polypeptide pseudogene 1	0	2	n/a	n/a	8.71E-02	6.945
279843679	ENSG00000230432	0	AC114803.3	AC114803.3	0	2	n/a	n/a	1.18E-01	6.94
280119635	ENSG00000258677	0	RP11-463D19.2	RP11-463D19.2	0	8	n/a	n/a	8.65E-02	6.917
1088531	ENSG00000085433	22667	WDR47	WD repeat domain 47	22911	1	n/a	n/a	1.00E-01	6.913
1091322	ENSG00000115419	2727	GLS	glutaminase	2744	2	n/a	n/a	8.49E-02	6.873
1090335	ENSG00000107758	5500	PPP3CB	protein phosphatase 3, catalytic subunit, beta isozyme	5532	10	n/a	n/a	1.30E-01	6.861
1096874	ENSG00000156011	23117	PSD3	pleckstrin and Sec7 domain containing 3	23362	8	n/a	n/a	8.29E-02	6.84
1107235	ENSG00000227487	1002744	RP11-839D17.2	RP11-839D17.2	100288346	11	n/a	n/a	1.00E-01	6.824
1088513	ENSG00000084731	3772	KIF3C	kinesin family member 3C	3797	2	n/a	n/a	8.76E-02	6.818
1097739	ENSG00000162636	94352	FAM102B	family with sequence similarity 102, member B	284611	1	n/a	n/a	1.02E-01	6.817
280130576	ENSG00000259299	0	RP11-37J13.1	RP11-37J13.1	0	15	n/a	n/a	8.95E-02	6.816
1090913	ENSG00000112186	10339	CAP2	CAP, adenylate cyclase-associated protein, 2 (yeast)	10486	6	n/a	n/a	1.31E-01	6.802
279870346	ENSG00000232767	0	RP11-498B4.5	RP11-498B4.5	0	10	n/a	n/a	1.35E-01	6.786
1095466	ENSG00000144227	11088	NXPH2	neurexophilin 2	11249	2	n/a	n/a	8.87E-02	6.744
279893514	ENSG00000234811	0	RP11-241I20.5	RP11-241I20.5	0	10	n/a	n/a	1.04E-01	6.731
1091984	ENSG00000120694	10650	HSPH1	heat shock 105kDa/110kDa protein 1	10808	13	n/a	n/a	8.77E-02	6.726
1105609	ENSG00000205940	0	HSP90AB2P	heat shock protein 90kDa alpha (cytosolic), class B member 2, pseudogene	0	4	n/a	n/a	8.83E-02	6.715
1092644	ENSG00000125851	5094	PCSK2	proprotein convertase subtilisin/kexin type 2	5126	20	n/a	n/a	1.04E-01	6.698
1095089	ENSG00000141668	80607	CBLN2	cerebellin 2 precursor	147381	18	n/a	n/a	1.41E-01	6.681
1094518	ENSG00000138078	9439	PREPL	prolyl endopeptidase-like	9581	2	n/a	n/a	1.02E-01	6.678
1087245	ENSG00000018236	1263	CNTN1	contactin 1	1272	12	n/a	n/a	8.74E-02	6.674
1089980	ENSG00000105376	7044	ICAM5	intercellular adhesion molecule 5, telencephalin	7087	19	n/a	n/a	9.81E-02	6.661
1089410	ENSG00000101438	80032	SLC32A1	solute carrier family 32 (GABA vesicular transporter), member 1	140679	20	n/a	n/a	1.11E-01	6.641
1097186	ENSG00000158560	1768	DYNC1I1	dynein, cytoplasmic 1, intermediate chain 1	1780	7	n/a	n/a	1.32E-01	6.638
1104307	ENSG00000197535	4618	MYO5A	myosin VA (heavy chain 12, myoxin)	4644	15	n/a	n/a	9.41E-02	6.634
1101247	ENSG00000177511	30528	ST8SIA3	ST8 alpha-N-acetyl-neuraminide alpha-2,8-sialyltransferase 3	51046	18	n/a	n/a	8.46E-02	6.629
1098692	ENSG00000166006	3722	KCNC2	potassium voltage-gated channel, Shaw-related subfamily, member 2	3747	12	n/a	n/a	1.12E-01	6.609
1098760	ENSG00000166257	35089	SCN3B	sodium channel, voltage-gated, type III, beta	55800	11	n/a	n/a	8.65E-02	6.603
1088123	ENSG00000073969	4874	NSF	N-ethylmaleimide-sensitive factor	4905	17	n/a	n/a	1.31E-01	6.599
279760238	ENSG00000222521	0	AC026956.1	AC026956.1	0	15	n/a	n/a	8.78E-02	6.588
1087066	ENSG00000008086	6752	CDKL5	cyclin-dependent kinase-like 5	6792	X	n/a	n/a	1.90E-01	6.587
1098498	ENSG00000165194	36799	PCDH19	protocadherin 19	57526	X	n/a	n/a	8.75E-02	6.572
1095714	ENSG00000146006	25794	LRRTM2	leucine rich repeat transmembrane neuronal 2	26045	5	n/a	n/a	8.52E-02	6.568
1094704	ENSG00000139182	9602	CLSTN3	calsyntenin 3	9746	12	n/a	n/a	1.01E-01	6.566
1098380	ENSG00000164742	104	ADCY1	adenylate cyclase 1 (brain)	107	7	n/a	n/a	1.59E-01	6.56
1096819	ENSG00000155511	2873	GRIA1	glutamate receptor, ionotropic, AMPA 1	2890	5	n/a	n/a	8.51E-02	6.554
1089805	ENSG00000104427	30583	FAM164A	family with sequence similarity 164, member A	51101	8	n/a	n/a	8.85E-02	6.54
279975668	ENSG00000243495	0	GMFBP1	glia maturation factor, beta pseudogene 1	0	3	n/a	n/a	9.42E-02	6.534
280094821	ENSG00000256326	0	RP11-467L13.3	RP11-467L13.3	0	12	n/a	n/a	1.46E-01	6.525
1105958	ENSG00000213985	0	AC078899.1	AC078899.1	0	19	n/a	n/a	1.05E-01	6.511
1090244	ENSG00000106723	10769	SPIN1	spindlin 1	10927	9	n/a	n/a	8.45E-02	6.498
279750548	ENSG00000220418	0	RP1-131H7.2	RP1-131H7.2	0	6	n/a	n/a	1.09E-01	6.486
1088444	ENSG00000082458	1729	DLG3	discs, large homolog 3 (Drosophila)	1741	X	n/a	n/a	8.50E-02	6.451
1091492	ENSG00000116675	9685	DNAJC6	DnaJ (Hsp40) homolog, subfamily C, member 6	9829	1	n/a	n/a	9.90E-02	6.414
1096412	ENSG00000152034	58740	MCHR2	melanin-concentrating hormone receptor 2	84539	6	n/a	n/a	1.27E-01	6.392
1088252	ENSG00000077264	5031	PAK3	p21 protein (Cdc42/Rac)-activated kinase 3	5063	X	n/a	n/a	1.35E-01	6.384
1087706	ENSG00000061918	2966	GUCY1B3	guanylate cyclase 1, soluble, beta 3	2983	4	n/a	n/a	1.35E-01	6.381
1094266	ENSG00000136854	6772	STXBP1	syntaxin binding protein 1	6812	9	n/a	n/a	1.09E-01	6.376
280049900	ENSG00000252793	0	5S_rRNA	5S ribosomal RNA	0	5	n/a	n/a	1.98E-01	6.374
279857188	ENSG00000231632	0	RP11-82L18.4	RP11-82L18.4	0	9	n/a	n/a	1.31E-01	6.355
1096114	ENSG00000149269	5026	PAK1	p21 protein (Cdc42/Rac)-activated kinase 1	5058	11	n/a	n/a	1.44E-01	6.332
279733554	ENSG00000214812	0	RP5-1053E7.3	RP5-1053E7.3	0	1	n/a	n/a	8.50E-02	6.276
1093538	ENSG00000132639	6576	SNAP25	synaptosomal-associated protein, 25kDa	6616	20	n/a	n/a	1.69E-01	6.274
1093482	ENSG00000132359	22863	RAP1GAP2	RAP1 GTPase activating protein 2	23108	17	n/a	n/a	1.05E-01	6.263
280125486	ENSG00000259007	0	RP11-463J10.3	RP11-463J10.3	0	14	n/a	n/a	1.33E-01	6.246
279836216	ENSG00000229758	0	DYNLT3P2	dynein, light chain, Tctex-type 3 pseudogene 2	0	2	n/a	n/a	1.52E-01	6.244
279898164	ENSG00000235207	0	RP11-310H4.4	RP11-310H4.4	0	7	n/a	n/a	8.58E-02	6.237
1100302	ENSG00000172568	128444	FNDC9	fibronectin type III domain containing 9	408263	5	n/a	n/a	1.15E-01	6.234
1098749	ENSG00000166206	2546	GABRB3	gamma-aminobutyric acid (GABA) A receptor, beta 3	2562	15	n/a	n/a	9.24E-02	6.226
280100586	ENSG00000257002	0	AP000438.2	AP000438.2	0	11	n/a	n/a	1.28E-01	6.214
1090294	ENSG00000107282	317	APBA1	amyloid beta (A4) precursor protein-binding, family A, member 1	320	9	n/a	n/a	1.62E-01	6.21
279728016	ENSG00000214110	0	LDHAP4	lactate dehydrogenase A pseudogene 4	0	9	n/a	n/a	8.91E-02	6.21
279967198	ENSG00000242557	0	RP11-316M1.11	RP11-316M1.11	0	1	n/a	n/a	1.70E-01	6.206
279746719	ENSG00000217624	0	RP11-204C16.4	RP11-204C16.4	0	X	n/a	n/a	8.52E-02	6.199
1103100	ENSG00000186469	33622	GNG2	guanine nucleotide binding protein (G protein), gamma 2	54331	14	n/a	n/a	9.55E-02	6.168
1087956	ENSG00000069712	23040	KIAA1107	KIAA1107	23285	1	n/a	n/a	1.04E-01	6.123
1093075	ENSG00000129636	57243	ITFG1	integrin alpha FG-GAP repeat containing 1	81533	16	n/a	n/a	1.08E-01	6.122
279736980	ENSG00000215105	0	TTC3P1	tetratricopeptide repeat domain 3 pseudogene 1	0	X	n/a	n/a	1.00E-01	6.12
1097949	ENSG00000163399	473	ATP1A1	ATPase, Na+/K+ transporting, alpha 1 polypeptide	476	1	n/a	n/a	8.36E-02	6.107
1087443	ENSG00000040933	3606	INPP4A	inositol polyphosphate-4-phosphatase, type I, 107kDa	3631	2	n/a	n/a	8.68E-02	6.062
1092365	ENSG00000124140	36741	SLC12A5	solute carrier family 12 (potassium/chloride transporter), member 5	57468	20	n/a	n/a	1.46E-01	6.022
1100408	ENSG00000173110	3290	HSPA6	heat shock 70kDa protein 6 (HSP70B')	3310	1	n/a	n/a	2.73E-01	6.018
1096249	ENSG00000150672	1728	DLG2	discs, large homolog 2 (Drosophila)	1740	11	n/a	n/a	8.50E-02	6.013
280107583	ENSG00000257675	0	RP11-641A6.9	RP11-641A6.9	0	12	n/a	n/a	8.29E-02	6.002
1105826	ENSG00000213190	10804	MLLT11	myeloid/lymphoid or mixed-lineage leukemia (trithorax homolog, Drosophila); translocated to, 11	10962	1	n/a	n/a	1.66E-01	5.991
1088148	ENSG00000074706	25783	IPCEF1	interaction protein for cytohesin exchange factors 1	26034	6	n/a	n/a	9.40E-02	5.989
1103158	ENSG00000186732	754	MPPED1	metallophosphoesterase domain containing 1	758	22	n/a	n/a	1.01E-01	5.977
1098204	ENSG00000164112	79515	TMEM155	transmembrane protein 155	132332	4	n/a	n/a	1.78E-01	5.975
1098323	ENSG00000164506	79620	STXBP5	syntaxin binding protein 5 (tomosyn)	134957	6	n/a	n/a	1.43E-01	5.954
1096223	ENSG00000150394	1001	CDH8	cadherin 8, type 2	1006	16	n/a	n/a	1.39E-01	5.942
279780409	ENSG00000224781	0	RP13-77O11.2	RP13-77O11.2	0	X	n/a	n/a	1.02E-01	5.934
1096867	ENSG00000155970	94787	EFHA2	EF-hand domain family, member A2	286097	8	n/a	n/a	8.49E-02	5.934
1090042	ENSG00000105649	5832	RAB3A	RAB3A, member RAS oncogene family	5864	19	n/a	n/a	1.62E-01	5.928
279773016	ENSG00000224155	0	RP11-700P18.2	RP11-700P18.2	0	7	n/a	n/a	8.78E-02	5.906
1087605	ENSG00000054793	9934	ATP9A	ATPase, class II, type 9A	10079	20	n/a	n/a	8.29E-02	5.886
1089683	ENSG00000103316	1417	CRYM	crystallin, mu	1428	16	n/a	n/a	1.94E-01	5.879
1104415	ENSG00000197860	33848	SGTB	small glutamine-rich tetratricopeptide repeat (TPR)-containing, beta	54557	5	n/a	n/a	1.08E-01	5.846
1087129	ENSG00000010404	3403	IDS	iduronate 2-sulfatase	3423	X	n/a	n/a	1.01E-01	5.844
1090824	ENSG00000111674	2011	ENO2	enolase 2 (gamma, neuronal)	2026	12	n/a	n/a	1.15E-01	5.833
1090815	ENSG00000111647	22829	UHRF1BP1L	UHRF1 binding protein 1-like	23074	12	n/a	n/a	8.86E-02	5.831
1098995	ENSG00000167178	36884	ISLR2	immunoglobulin superfamily containing leucine-rich repeat 2	57611	15	n/a	n/a	8.31E-02	5.825
1094812	ENSG00000139874	6711	SSTR1	somatostatin receptor 1	6751	14	n/a	n/a	1.40E-01	5.797
279953969	ENSG00000241111	157125841	RP11-129B22.1	RP11-129B22.1	100652759	3	n/a	n/a	1.10E-01	5.794
1102147	ENSG00000182621	22991	PLCB1	phospholipase C, beta 1 (phosphoinositide-specific)	23236	20	n/a	n/a	1.01E-01	5.792
1087521	ENSG00000048991	23273	R3HDM1	R3H domain containing 1	23518	2	n/a	n/a	9.82E-02	5.785
1089473	ENSG00000101911	5602	PRPS2	phosphoribosyl pyrophosphate synthetase 2	5634	X	n/a	n/a	1.28E-01	5.784
1089786	ENSG00000104327	789	CALB1	calbindin 1, 28kDa	793	8	n/a	n/a	1.34E-01	5.782
279891511	ENSG00000234661	0	CHL1-AS1	CHL1 antisense RNA 1 (non-protein coding)	0	3	n/a	n/a	1.16E-01	5.774
1094309	ENSG00000136999	4825	NOV	nephroblastoma overexpressed gene	4856	8	n/a	n/a	8.50E-02	5.768
1088281	ENSG00000078053	270	AMPH	amphiphysin	273	7	n/a	n/a	1.21E-01	5.767
1096481	ENSG00000152495	810	CAMK4	calcium/calmodulin-dependent protein kinase IV	814	5	n/a	n/a	8.43E-02	5.762
1108883	ENSG00000238244	0	GABARAPL3	GABA(A) receptors associated protein like 3, pseudogene	0	15	n/a	n/a	1.01E-01	5.76
1103270	ENSG00000187189	23025	TSPYL4	TSPY-like 4	23270	6	n/a	n/a	8.41E-02	5.75
1096313	ENSG00000151320	9332	AKAP6	A kinase (PRKA) anchor protein 6	9472	14	n/a	n/a	8.77E-02	5.745
280048619	ENSG00000252609	0	snoU13	Small nucleolar RNA U13	0	6	n/a	n/a	8.47E-02	5.742
1104944	ENSG00000203865	59042	ATP1A1OS	ATP1A1 opposite strand	84852	1	n/a	n/a	8.45E-02	5.724
1104169	ENSG00000197106	123092	SLC6A17	solute carrier family 6, member 17	388662	1	n/a	n/a	1.20E-01	5.713
1098393	ENSG00000164794	26757	KCNV1	potassium channel, subfamily V, member 1	27012	8	n/a	n/a	1.09E-01	5.707
1091548	ENSG00000116983	30921	HPCAL4	hippocalcin like 4	51440	1	n/a	n/a	9.40E-02	5.699
1103107	ENSG00000186487	22795	MYT1L	myelin transcription factor 1-like	23040	2	n/a	n/a	8.50E-02	5.696
1089060	ENSG00000100077	154	ADRBK2	adrenergic, beta, receptor kinase 2	157	22	n/a	n/a	1.42E-01	5.689
280079566	ENSG00000255014	0	RP11-686G23.1	RP11-686G23.1	0	11	n/a	n/a	8.40E-02	5.686
1095640	ENSG00000145526	1011	CDH18	cadherin 18, type 2	1016	5	n/a	n/a	1.20E-01	5.651
1094243	ENSG00000136750	2556	GAD2	glutamate decarboxylase 2 (pancreatic islets and brain, 65kDa)	2572	10	n/a	n/a	1.04E-01	5.65
1095220	ENSG00000142875	5535	PRKACB	protein kinase, cAMP-dependent, catalytic, beta	5567	1	n/a	n/a	8.94E-02	5.642
1091200	ENSG00000114573	520	ATP6V1A	ATPase, H+ transporting, lysosomal 70kDa, V1 subunit A	523	3	n/a	n/a	9.40E-02	5.638
279914634	ENSG00000236792	0	RP11-142L4.2	RP11-142L4.2	0	1	n/a	n/a	8.44E-02	5.637
1090296	ENSG00000107295	6420	SH3GL2	SH3-domain GRB2-like 2	6456	9	n/a	n/a	1.55E-01	5.635
280123593	ENSG00000258903	0	RP11-355I22.2	RP11-355I22.2	0	14	n/a	n/a	1.88E-01	5.635
1092741	ENSG00000126583	5550	PRKCG	protein kinase C, gamma	5582	19	n/a	n/a	1.23E-01	5.618
278638676	ENSG00000073905	0	VDAC1P1	voltage-dependent anion channel 1 pseudogene 1	0	X	n/a	n/a	1.00E-01	5.609
1098139	ENSG00000163947	30139	ARHGEF3	Rho guanine nucleotide exchange factor (GEF) 3	50650	3	n/a	n/a	1.06E-01	5.6
1093749	ENSG00000134121	10594	CHL1	cell adhesion molecule with homology to L1CAM (close homolog of L1)	10752	3	n/a	n/a	8.67E-02	5.586
1090482	ENSG00000108797	8440	CNTNAP1	contactin associated protein 1	8506	17	n/a	n/a	1.34E-01	5.585
279867539	ENSG00000232549	0	RP1-93C23.1	RP1-93C23.1	0	X	n/a	n/a	8.93E-02	5.584
1090789	ENSG00000111371	57247	SLC38A1	solute carrier family 38, member 1	81539	12	n/a	n/a	1.91E-01	5.547
1087839	ENSG00000066248	25540	NGEF	neuronal guanine nucleotide exchange factor	25791	2	n/a	n/a	1.43E-01	5.54
1094249	ENSG00000136805	23485	C9orf4	chromosome 9 open reading frame 4	23732	9	n/a	n/a	2.12E-01	5.536
279720449	ENSG00000213260	0	YWHAZP5	tyrosine 3-monooxygenase/tryptophan 5-monooxygenase activation protein, zeta pseudogene 5	0	10	n/a	n/a	8.75E-02	5.534
280094664	ENSG00000256306	0	RP11-4N23.1	RP11-4N23.1	0	12	n/a	n/a	1.66E-01	5.53
279875484	ENSG00000233229	0	RP11-237F13__B.2	RP11-237F13__B.2	0	X	n/a	n/a	9.14E-02	5.527
280006917	ENSG00000248865	0	AC121336.2	AC121336.2	0	12	n/a	n/a	2.20E-01	5.521
279954888	ENSG00000241216	0	SNAPC5P1	small nuclear RNA activating complex, polypeptide 5, 19kDa pseudogene 1	0	6	n/a	n/a	1.22E-01	5.521
1096640	ENSG00000153956	777	CACNA2D1	calcium channel, voltage-dependent, alpha 2/delta subunit 1	781	7	n/a	n/a	8.48E-02	5.513
1094124	ENSG00000136099	5068	PCDH8	protocadherin 8	5100	13	n/a	n/a	8.82E-02	5.511
1094716	ENSG00000139220	8433	PPFIA2	protein tyrosine phosphatase, receptor type, f polypeptide (PTPRF), interacting protein (liprin), alpha 2	8499	12	n/a	n/a	8.91E-02	5.51
280070774	ENSG00000254433	0	RP11-677I18.3	RP11-677I18.3	0	11	n/a	n/a	8.53E-02	5.504
1101738	ENSG00000180440	125038	SERTM1	serine-rich and transmembrane domain containing 1	400120	13	n/a	n/a	1.31E-01	5.502
1098183	ENSG00000164076	54852	CAMKV	CaM kinase-like vesicle-associated	79012	3	n/a	n/a	1.34E-01	5.487
1088082	ENSG00000072832	1391	CRMP1	collapsin response mediator protein 1	1400	4	n/a	n/a	8.74E-02	5.481
1088730	ENSG00000089818	25726	NECAP1	NECAP endocytosis associated 1	25977	12	n/a	n/a	1.35E-01	5.473
1088073	ENSG00000072657	29686	TRHDE	thyrotropin-releasing hormone degrading enzyme	29953	12	n/a	n/a	8.37E-02	5.472
1100223	ENSG00000172260	90401	NEGR1	neuronal growth regulator 1	257194	1	n/a	n/a	1.02E-01	5.461
1089878	ENSG00000104888	36308	SLC17A7	solute carrier family 17 (sodium-dependent inorganic phosphate cotransporter), member 7	57030	19	n/a	n/a	1.30E-01	5.456
279925104	ENSG00000237682	0	RP3-514P16.1	RP3-514P16.1	0	X	n/a	n/a	1.30E-01	5.456
1104757	ENSG00000198825	22632	INPP5F	inositol polyphosphate-5-phosphatase F	22876	10	n/a	n/a	1.02E-01	5.455
1087020	ENSG00000006740	9768	ARHGAP44	Rho GTPase activating protein 44	9912	17	n/a	n/a	1.21E-01	5.454
1092967	ENSG00000128656	1115	CHN1	chimerin (chimaerin) 1	1123	2	n/a	n/a	1.22E-01	5.45
1090560	ENSG00000109436	22913	TBC1D9	TBC1 domain family, member 9 (with GRAM domain)	23158	4	n/a	n/a	1.11E-01	5.444
1088826	ENSG00000091972	4319	CD200	CD200 molecule	4345	3	n/a	n/a	1.39E-01	5.44
279867936	ENSG00000232584	0	RP11-397O8.4	RP11-397O8.4	0	13	n/a	n/a	8.38E-02	5.431
1104094	ENSG00000196876	6299	SCN8A	sodium channel, voltage gated, type VIII, alpha subunit	6334	12	n/a	n/a	2.57E-01	5.389
1090510	ENSG00000108960	23286	MMD	monocyte to macrophage differentiation-associated	23531	17	n/a	n/a	1.60E-01	5.377
1095930	ENSG00000147642	34927	SYBU	syntabulin (syntaxin-interacting)	55638	8	n/a	n/a	9.01E-02	5.373
1100928	ENSG00000175874	83565	CREG2	cellular repressor of E1A-stimulated genes 2	200407	2	n/a	n/a	2.35E-01	5.373
1101894	ENSG00000181359	0	HSP90AA6P	heat shock protein 90kDa alpha (cytosolic), class A member 6, pseudogene	0	4	n/a	n/a	8.92E-02	5.371
1101179	ENSG00000177181	94381	RIMKLA	ribosomal modification protein rimK-like family member A	284716	1	n/a	n/a	1.17E-01	5.364
1087297	ENSG00000023516	11055	AKAP11	A kinase (PRKA) anchor protein 11	11215	13	n/a	n/a	8.53E-02	5.36
1097998	ENSG00000163536	5242	SERPINI1	serpin peptidase inhibitor, clade I (neuroserpin), member 1	5274	3	n/a	n/a	1.43E-01	5.358
279913348	ENSG00000236686	0	BZW1P1	basic leucine zipper and W2 domains 1 pseudogene 1	0	3	n/a	n/a	9.21E-02	5.353
1088297	ENSG00000078328	34004	RBFOX1	RNA binding protein, fox-1 homolog (C. elegans) 1	54715	16	n/a	n/a	9.38E-02	5.348
1091697	ENSG00000118276	9197	B4GALT6	UDP-Gal:betaGlcNAc beta 1,4- galactosyltransferase, polypeptide 6	9331	18	n/a	n/a	9.56E-02	5.344
280073014	ENSG00000254598	93844	CSNK2A1P	casein kinase 2, alpha 1 polypeptide pseudogene	283106	11	n/a	n/a	1.04E-01	5.338
1097011	ENSG00000157152	6814	SYN2	synapsin II	6854	3	n/a	n/a	1.58E-01	5.334
1098032	ENSG00000163630	79506	SYNPR	synaptoporin	132204	3	n/a	n/a	1.64E-01	5.331
1097249	ENSG00000159164	9756	SV2A	synaptic vesicle glycoprotein 2A	9900	1	n/a	n/a	9.29E-02	5.321
1091771	ENSG00000119042	23069	SATB2	SATB homeobox 2	23314	2	n/a	n/a	8.77E-02	5.307
279719305	ENSG00000213110	0	AC019178.2	AC019178.2	0	2	n/a	n/a	9.66E-02	5.306
279725123	ENSG00000213856	0	VDAC1P2	voltage-dependent anion channel 1 pseudogene 2	0	X	n/a	n/a	8.50E-02	5.306
279752268	ENSG00000221162	0	AL031963.1	AL031963.1	0	6	n/a	n/a	1.18E-01	5.306
279949201	ENSG00000240500	0	RP11-160A10.3	RP11-160A10.3	0	6	n/a	n/a	8.61E-02	5.298
1100372	ENSG00000172915	26705	NBEA	neurobeachin	26960	13	n/a	n/a	1.65E-01	5.284
1090276	ENSG00000107105	1978	ELAVL2	ELAV (embryonic lethal, abnormal vision, Drosophila)-like 2 (Hu antigen B)	1993	9	n/a	n/a	1.23E-01	5.277
280041412	ENSG00000251621	0	AC009487.5	AC009487.5	0	2	n/a	n/a	1.14E-01	5.272
279724872	ENSG00000213790	0	RP1-257I20.13	RP1-257I20.13	0	22	n/a	n/a	1.31E-01	5.268
1102851	ENSG00000185518	9755	SV2B	synaptic vesicle glycoprotein 2B	9899	15	n/a	n/a	1.59E-01	5.268
1104838	ENSG00000198961	9723	PJA2	praja ring finger 2	9867	5	n/a	n/a	8.50E-02	5.268
1088581	ENSG00000086717	5443	PPEF1	protein phosphatase, EF-hand calcium binding domain 1	5475	X	n/a	n/a	1.33E-01	5.258
1098958	ENSG00000167005	10893	NUDT21	nudix (nucleoside diphosphate linked moiety X)-type motif 21	11051	16	n/a	n/a	9.61E-02	5.255
1098039	ENSG00000163637	81675	PRICKLE2	prickle homolog 2 (Drosophila)	166336	3	n/a	n/a	8.47E-02	5.254
279880902	ENSG00000233705	94754	AC078937.4	AC078937.4	286002	7	n/a	n/a	1.09E-01	5.253
1102336	ENSG00000183454	2886	GRIN2A	glutamate receptor, ionotropic, N-methyl D-aspartate 2A	2903	16	n/a	n/a	1.94E-01	5.249
1087693	ENSG00000060709	23259	RIMBP2	RIMS binding protein 2	23504	12	n/a	n/a	1.35E-01	5.245
1097666	ENSG00000162374	1981	ELAVL4	ELAV (embryonic lethal, abnormal vision, Drosophila)-like 4 (Hu antigen D)	1996	1	n/a	n/a	9.60E-02	5.244
1102282	ENSG00000183199	0	HSP90AB3P	heat shock protein 90kDa alpha (cytosolic), class B member 3, pseudogene	0	4	n/a	n/a	1.14E-01	5.241
1103756	ENSG00000189203	0	RP11-614O9.3	Transmembrane protein 179	0	14	n/a	n/a	9.22E-02	5.238
1101636	ENSG00000179841	9354	AKAP5	A kinase (PRKA) anchor protein 5	9495	14	n/a	n/a	2.13E-01	5.236
1100095	ENSG00000171724	36960	VAT1L	vesicle amine transport protein 1 homolog (T. californica)-like	57687	16	n/a	n/a	1.22E-01	5.234
1102095	ENSG00000182389	781	CACNB4	calcium channel, voltage-dependent, beta 4 subunit	785	2	n/a	n/a	9.59E-02	5.229
279791782	ENSG00000225782	0	RP11-322F10.2	RP11-322F10.2	0	1	n/a	n/a	8.50E-02	5.227
280091968	ENSG00000255994	0	C14orf162	chromosome 14 open reading frame 162	0	14	n/a	n/a	8.38E-02	5.224
1097046	ENSG00000157445	35088	CACNA2D3	calcium channel, voltage-dependent, alpha 2/delta subunit 3	55799	3	n/a	n/a	8.60E-02	5.223
1095613	ENSG00000145335	6582	SNCA	synuclein, alpha (non A4 component of amyloid precursor)	6622	4	n/a	n/a	1.76E-01	5.22
1098830	ENSG00000166501	5547	PRKCB	protein kinase C, beta	5579	16	n/a	n/a	8.82E-02	5.214
1100794	ENSG00000175161	90115	CADM2	cell adhesion molecule 2	253559	3	n/a	n/a	1.15E-01	5.209
1087811	ENSG00000065609	9748	SNAP91	synaptosomal-associated protein, 91kDa homolog (mouse)	9892	6	n/a	n/a	1.19E-01	5.209
1087039	ENSG00000007237	8456	GAS7	growth arrest-specific 7	8522	17	n/a	n/a	9.20E-02	5.204
1087624	ENSG00000055813	77524	CCDC85A	coiled-coil domain containing 85A	114800	2	n/a	n/a	9.04E-02	5.203
1090418	ENSG00000108395	4565	TRIM37	tripartite motif containing 37	4591	17	n/a	n/a	9.73E-02	5.202
1100611	ENSG00000174145	36768	KIAA1239	KIAA1239	57495	4	n/a	n/a	1.60E-01	5.184
279846835	ENSG00000230693	0	RP11-456E1.3	RP11-456E1.3	0	X	n/a	n/a	1.65E-01	5.176
1107813	ENSG00000231228	0	CTD-2593A12.4	CTD-2593A12.4	0	5	n/a	n/a	1.42E-01	5.173
280085222	ENSG00000255351	0	RP11-567I13.1	RP11-567I13.1	0	11	n/a	n/a	9.11E-02	5.172
280062413	ENSG00000253833	0	RP11-367E12.4	RP11-367E12.4	0	8	n/a	n/a	1.02E-01	5.171
280096483	ENSG00000256512	0	RP11-860B13.3	RP11-860B13.3	0	12	n/a	n/a	1.76E-01	5.169
280130146	ENSG00000259279	0	CTD-2033D15.1	CTD-2033D15.1	0	15	n/a	n/a	8.90E-02	5.165
279865461	ENSG00000232358	0	RP5-955M13.4	RP5-955M13.4	0	20	n/a	n/a	1.40E-01	5.164
1087446	ENSG00000041515	22781	MYO16	myosin XVI	23026	13	n/a	n/a	8.92E-02	5.162
279818910	ENSG00000228206	0	AC016717.1	AC016717.1	0	2	n/a	n/a	1.22E-01	5.157
1091187	ENSG00000114450	37769	GNB4	guanine nucleotide binding protein (G protein), beta polypeptide 4	59345	3	n/a	n/a	1.15E-01	5.15
1096761	ENSG00000154917	31040	RAB6B	RAB6B, member RAS oncogene family	51560	3	n/a	n/a	9.71E-02	5.144
1088704	ENSG00000089199	1106	CHGB	chromogranin B (secretogranin 1)	1114	20	n/a	n/a	1.25E-01	5.135
280035763	ENSG00000251204	0	CTC-278L1.1	CTC-278L1.1	0	5	n/a	n/a	9.04E-02	5.113
1090762	ENSG00000111249	23071	CUX2	cut-like homeobox 2	23316	12	n/a	n/a	1.49E-01	5.103
1087138	ENSG00000010818	3079	HIVEP2	human immunodeficiency virus type I enhancer binding protein 2	3097	6	n/a	n/a	2.01E-01	5.098
1093196	ENSG00000130540	25579	SULT4A1	sulfotransferase family 4A, member 1	25830	22	n/a	n/a	1.21E-01	5.095
280129070	ENSG00000259216	0	RP11-227D13.2	RP11-227D13.2	0	15	n/a	n/a	9.70E-02	5.092
280068064	ENSG00000254236	0	KB-1639H6.2	KB-1639H6.2	0	8	n/a	n/a	8.46E-02	5.091
1095937	ENSG00000147676	0	MAL2	mal, T-cell differentiation protein 2 (gene/pseudogene)	0	8	n/a	n/a	1.58E-01	5.091
1101092	ENSG00000176749	8774	CDK5R1	cyclin-dependent kinase 5, regulatory subunit 1 (p35)	8851	17	n/a	n/a	1.25E-01	5.089
279786821	ENSG00000225355	0	RP13-331H15.1	RP13-331H15.1	0	10	n/a	n/a	8.41E-02	5.088
1100392	ENSG00000172995	10619	ARPP21	cAMP-regulated phosphoprotein, 21kDa	10777	3	n/a	n/a	1.30E-01	5.086
1094647	ENSG00000138757	9764	G3BP2	GTPase activating protein (SH3 domain) binding protein 2	9908	4	n/a	n/a	9.78E-02	5.08
1103352	ENSG00000187672	25808	ERC2	ELKS/RAB6-interacting/CAST family member 2	26059	3	n/a	n/a	8.34E-02	5.076
1106504	ENSG00000221823	5502	PPP3R1	protein phosphatase 3, regulatory subunit B, alpha	5534	2	n/a	n/a	1.35E-01	5.07
1097846	ENSG00000163013	80918	FBXO41	F-box protein 41	150726	2	n/a	n/a	1.26E-01	5.069
1090591	ENSG00000109738	2726	GLRB	glycine receptor, beta	2743	4	n/a	n/a	1.01E-01	5.063
1090691	ENSG00000110675	152634	ELMOD1	ELMO/CED-12 domain containing 1	643923	11	n/a	n/a	1.26E-01	5.062
279957193	ENSG00000241478	0	RP11-598P12.1	RP11-598P12.1	0	3	n/a	n/a	1.19E-01	5.059
1095893	ENSG00000147416	523	ATP6V1B2	ATPase, H+ transporting, lysosomal 56/58kDa, V1 subunit B2	526	8	n/a	n/a	1.41E-01	5.052
280064236	ENSG00000253972	0	RP11-4K16.2	RP11-4K16.2	0	8	n/a	n/a	1.17E-01	5.051
1109072	ENSG00000243232	35417	PCDHAC2	protocadherin alpha subfamily C, 2	56134	5	n/a	n/a	8.58E-02	5.047
1087034	ENSG00000007168	5016	PAFAH1B1	platelet-activating factor acetylhydrolase 1b, regulatory subunit 1 (45kDa)	5048	17	n/a	n/a	8.77E-02	5.047
1102722	ENSG00000185008	6060	ROBO2	roundabout, axon guidance receptor, homolog 2 (Drosophila)	6092	3	n/a	n/a	8.89E-02	5.036
1092211	ENSG00000122733	23104	KIAA1045	KIAA1045	23349	9	n/a	n/a	9.13E-02	5.031
1100304	ENSG00000172575	9980	RASGRP1	RAS guanyl releasing protein 1 (calcium and DAG-regulated)	10125	15	n/a	n/a	1.15E-01	5.019
1093881	ENSG00000134852	9433	CLOCK	clock homolog (mouse)	9575	4	n/a	n/a	1.08E-01	5.017
1089927	ENSG00000105143	6475	SLC1A6	solute carrier family 1 (high affinity aspartate/glutamate transporter), member 6	6511	19	n/a	n/a	9.87E-02	5.013
1102416	ENSG00000183715	4946	OPCML	opioid binding protein/cell adhesion molecule-like	4978	11	n/a	n/a	1.14E-01	5.009
279872402	ENSG00000232959	0	RP11-332H17.1	RP11-332H17.1	0	1	n/a	n/a	8.95E-02	5.006
1104625	ENSG00000198513	30544	ATL1	atlastin GTPase 1	51062	14	n/a	n/a	1.33E-01	5.004
1099624	ENSG00000169744	8956	LDB2	LIM domain binding 2	9079	4	n/a	n/a	1.22E-01	5.004
1102207	ENSG00000182901	5968	RGS7	regulator of G-protein signaling 7	6000	1	n/a	n/a	1.25E-01	4.993
1104807	ENSG00000198910	3872	L1CAM	L1 cell adhesion molecule	3897	X	n/a	n/a	2.06E-01	4.988
1088815	ENSG00000091622	57643	PITPNM3	PITPNM family member 3	83394	17	n/a	n/a	9.77E-02	4.98
1097240	ENSG00000159082	8789	SYNJ1	synaptojanin 1	8867	21	n/a	n/a	8.96E-02	4.972
280106287	ENSG00000257529	0	RP1-164F3.9	Ribosomal protein L36a	0	X	n/a	n/a	9.53E-02	4.969
1103786	ENSG00000189367	9585	KIAA0408	KIAA0408	9729	6	n/a	n/a	8.92E-02	4.965
1100881	ENSG00000175582	5838	RAB6A	RAB6A, member RAS oncogene family	5870	11	n/a	n/a	1.09E-01	4.96
279982751	ENSG00000244202	0	RP11-18A3.4	RP11-18A3.4	0	9	n/a	n/a	9.20E-02	4.957
1088421	ENSG00000081803	60316	CADPS2	Ca++-dependent secretion activator 2	93664	7	n/a	n/a	8.96E-02	4.952
280035678	ENSG00000251196	0	RP11-54F2.1	RP11-54F2.1	0	5	n/a	n/a	2.42E-01	4.946
279735887	ENSG00000215007	0	DNAJA1P3	DnaJ (Hsp40) homolog, subfamily A, member 1 pseudogene 3	0	X	n/a	n/a	1.22E-01	4.943
280084810	ENSG00000255330	0	RP3-403A15.5	RP3-403A15.5	0	6	n/a	n/a	8.86E-02	4.942
279794778	ENSG00000226031	1014840	RP1-260J9.2	RP1-260J9.2	100129662	X	n/a	n/a	8.49E-02	4.937
279863498	ENSG00000232157	0	RP1-187N21.2	RP1-187N21.2	0	6	n/a	n/a	1.30E-01	4.93
1090902	ENSG00000112137	85784	PHACTR1	phosphatase and actin regulator 1	221692	6	n/a	n/a	1.08E-01	4.924
1106454	ENSG00000218336	35003	ODZ3	odz, odd Oz/ten-m homolog 3 (Drosophila)	55714	4	n/a	n/a	1.87E-01	4.92
1099804	ENSG00000170500	81650	LONRF2	LON peptidase N-terminal domain and ring finger 2	164832	2	n/a	n/a	8.88E-02	4.912
1088168	ENSG00000075223	10365	SEMA3C	sema domain, immunoglobulin domain (Ig), short basic domain, secreted, (semaphorin) 3C	10512	7	n/a	n/a	8.79E-02	4.908
1094823	ENSG00000139970	6219	RTN1	reticulon 1	6252	14	n/a	n/a	1.70E-01	4.906
1101802	ENSG00000180828	27064	BHLHE22	basic helix-loop-helix family, member e22	27319	8	n/a	n/a	8.28E-02	4.901
1094437	ENSG00000137727	36842	ARHGAP20	Rho GTPase activating protein 20	57569	11	n/a	n/a	1.55E-01	4.897
1091559	ENSG00000117020	9856	AKT3	v-akt murine thymoma viral oncogene homolog 3 (protein kinase B, gamma)	10000	1	n/a	n/a	8.44E-02	4.886
1103098	ENSG00000186462	4648	NAP1L2	nucleosome assembly protein 1-like 2	4674	X	n/a	n/a	1.25E-01	4.884
1093389	ENSG00000131711	4106	MAP1B	microtubule-associated protein 1B	4131	5	n/a	n/a	1.37E-01	4.878
1109016	ENSG00000241973	5265	PI4KA	phosphatidylinositol 4-kinase, catalytic, alpha	5297	22	n/a	n/a	1.34E-01	4.871
1096953	ENSG00000156642	26765	NPTN	neuroplastin	27020	15	n/a	n/a	1.35E-01	4.868
1098785	ENSG00000166342	57512	NETO1	neuropilin (NRP) and tolloid (TLL)-like 1	81832	18	n/a	n/a	1.01E-01	4.862
1103059	ENSG00000186310	4649	NAP1L3	nucleosome assembly protein 1-like 3	4675	X	n/a	n/a	1.16E-01	4.859
1106058	ENSG00000214338	122201	C6orf174	chromosome 6 open reading frame 174	387104	6	n/a	n/a	8.90E-02	4.851
1104763	ENSG00000198836	4944	OPA1	optic atrophy 1 (autosomal dominant)	4976	3	n/a	n/a	1.17E-01	4.85
1090159	ENSG00000106236	4854	NPTX2	neuronal pentraxin II	4885	7	n/a	n/a	1.59E-01	4.849
1087598	ENSG00000054356	5766	PTPRN	protein tyrosine phosphatase, receptor type, N	5798	2	n/a	n/a	1.05E-01	4.843
1089955	ENSG00000105270	25748	CLIP3	CAP-GLY domain containing linker protein 3	25999	19	n/a	n/a	8.63E-02	4.843
279739272	ENSG00000215319	0	RP11-98L4.1	RP11-98L4.1	0	X	n/a	n/a	8.90E-02	4.841
1100991	ENSG00000176204	55861	LRRTM4	leucine rich repeat transmembrane neuronal 4	80059	2	n/a	n/a	8.36E-02	4.838
280089678	ENSG00000255737	1002874	RP11-571M6.6	HCG2014417, isoform CRA_aUncharacterized proteincDNA FLJ59598	100130776	12	n/a	n/a	9.52E-02	4.834
1098440	ENSG00000164951	33993	PDP1	pyruvate dehyrogenase phosphatase catalytic subunit 1	54704	8	n/a	n/a	1.22E-01	4.832
1098026	ENSG00000163618	8549	CADPS	Ca++-dependent secretion activator	8618	3	n/a	n/a	9.04E-02	4.83
1093083	ENSG00000129682	2243	FGF13	fibroblast growth factor 13	2258	X	n/a	n/a	1.31E-01	4.829
1099779	ENSG00000170419	85823	VSTM2A	V-set and transmembrane domain containing 2A	222008	7	n/a	n/a	1.21E-01	4.828
1089491	ENSG00000102003	6815	SYP	synaptophysin	6855	X	n/a	n/a	1.25E-01	4.82
1095080	ENSG00000141622	149622	RNF165	ring finger protein 165	494470	18	n/a	n/a	1.68E-01	4.814
1096780	ENSG00000155093	5767	PTPRN2	protein tyrosine phosphatase, receptor type, N polypeptide 2	5799	7	n/a	n/a	9.73E-02	4.808
1102906	ENSG00000185742	124974	C11orf87	chromosome 11 open reading frame 87	399947	11	n/a	n/a	1.27E-01	4.806
1097638	ENSG00000162105	22696	SHANK2	SH3 and multiple ankyrin repeat domains 2	22941	11	n/a	n/a	1.09E-01	4.805
1091112	ENSG00000113657	1797	DPYSL3	dihydropyrimidinase-like 3	1809	5	n/a	n/a	8.82E-02	4.8
280031203	ENSG00000250846	1006867	RP11-807H7.1	RP11-807H7.1	100144602	4	n/a	n/a	1.30E-01	4.795
1086897	ENSG00000003137	35883	CYP26B1	cytochrome P450, family 26, subfamily B, polypeptide 1	56603	2	n/a	n/a	9.62E-02	4.793
1096650	ENSG00000154027	26037	AK5	adenylate kinase 5	26289	1	n/a	n/a	1.23E-01	4.783
1087556	ENSG00000050748	5569	MAPK9	mitogen-activated protein kinase 9	5601	5	n/a	n/a	9.19E-02	4.782
280014871	ENSG00000249568	0	RP11-234O6.2	RP11-234O6.2	0	4	n/a	n/a	1.06E-01	4.78
1104465	ENSG00000197991	41430	PCDH20	protocadherin 20	64881	13	n/a	n/a	9.69E-02	4.777
1093182	ENSG00000130477	22780	UNC13A	unc-13 homolog A (C. elegans)	23025	19	n/a	n/a	1.93E-01	4.76
1088103	ENSG00000073464	1174	CLCN4	chloride channel 4	1183	X	n/a	n/a	8.29E-02	4.754
1096202	ENSG00000149970	22622	CNKSR2	connector enhancer of kinase suppressor of Ras 2	22866	X	n/a	n/a	1.13E-01	4.751
1099705	ENSG00000170091	31097	HMP19	Neuron-specific protein family member 2	51617	5	n/a	n/a	1.31E-01	4.749
1106065	ENSG00000214391	0	RP11-121L10.3	RP11-121L10.3	0	11	n/a	n/a	1.60E-01	4.747
279452249	ENSG00000174028	0	FAM3C2	family with sequence similarity 3, member C2 (pseudogene)	0	X	n/a	n/a	1.04E-01	4.744
279957818	ENSG00000241547	0	RP11-4K3__A.5	RP11-4K3__A.5	0	1	n/a	n/a	1.14E-01	4.743
1099481	ENSG00000169116	25598	PARM1	prostate androgen-regulated mucin-like protein 1	25849	4	n/a	n/a	9.71E-02	4.735
1088476	ENSG00000083720	4987	OXCT1	3-oxoacid CoA transferase 1	5019	5	n/a	n/a	1.09E-01	4.73
1087064	ENSG00000008056	6813	SYN1	synapsin I	6853	X	n/a	n/a	1.26E-01	4.721
1105860	ENSG00000213424	79055	KRT222	keratin 222	125113	17	n/a	n/a	1.23E-01	4.7
1087523	ENSG00000049130	4229	KITLG	KIT ligand	4254	12	n/a	n/a	9.24E-02	4.699
280115574	ENSG00000258441	94026	CTD-2552B11.4	CTD-2552B11.4	283624	14	n/a	n/a	9.71E-02	4.682
280138020	ENSG00000259741	0	AL589988.1	zinc finger MYND domain-containing protein 11 isoform g	0	10	n/a	n/a	1.34E-01	4.681
1087442	ENSG00000040731	1003	CDH10	cadherin 10, type 2 (T2-cadherin)	1008	5	n/a	n/a	8.84E-02	4.681
1096731	ENSG00000154654	4659	NCAM2	neural cell adhesion molecule 2	4685	21	n/a	n/a	8.96E-02	4.681
1093307	ENSG00000131089	22984	ARHGEF9	Cdc42 guanine nucleotide exchange factor (GEF) 9	23229	X	n/a	n/a	8.79E-02	4.68
280135565	ENSG00000259581	0	RP11-685G9.1	RP11-685G9.1	0	15	n/a	n/a	8.76E-02	4.679
1091679	ENSG00000118160	6507	SLC8A2	solute carrier family 8 (sodium/calcium exchanger), member 2	6543	19	n/a	n/a	1.26E-01	4.678
1094163	ENSG00000136267	1595	DGKB	diacylglycerol kinase, beta 90kDa	1607	7	n/a	n/a	8.39E-02	4.678
1108232	ENSG00000233863	0	AC012215.1	Uncharacterized protein	0	8	n/a	n/a	8.91E-02	4.667
280059868	ENSG00000253668	0	RP11-463C14.1	RP11-463C14.1	0	8	n/a	n/a	8.48E-02	4.661
1105336	ENSG00000204965	35426	PCDHA5	protocadherin alpha 5	56143	5	n/a	n/a	1.03E-01	4.659
1105569	ENSG00000205794	110150	RP11-333E13.4	RP11-333E13.4	344967	4	n/a	n/a	1.65E-01	4.654
279891163	ENSG00000234629	0	WDR82P1	WD repeat domain 82 pseudogene 1	0	3	n/a	n/a	1.27E-01	4.654
1088423	ENSG00000081842	35425	PCDHA6	protocadherin alpha 6	56142	5	n/a	n/a	1.02E-01	4.653
1088007	ENSG00000070808	811	CAMK2A	calcium/calmodulin-dependent protein kinase II alpha	815	5	n/a	n/a	1.09E-01	4.649
1095020	ENSG00000141367	1204	CLTC	clathrin, heavy chain (Hc)	1213	17	n/a	n/a	8.55E-02	4.649
279851112	ENSG00000231104	0	RP11-354M20.3	RP11-354M20.3	0	10	n/a	n/a	1.66E-01	4.643
279750101	ENSG00000219951	0	RP11-378G13.2	RP11-378G13.2	0	6	n/a	n/a	2.83E-01	4.642
1089812	ENSG00000104490	58204	NCALD	neurocalcin delta	83988	8	n/a	n/a	1.33E-01	4.64
280017746	ENSG00000249786	0	EAF1-AS1	EAF1 antisense RNA 1 (non-protein coding)	0	3	n/a	n/a	8.81E-02	4.639
279780341	ENSG00000224773	0	RP1-170D19.3	RP1-170D19.3	0	X	n/a	n/a	1.35E-01	4.638
1093988	ENSG00000135426	9696	KIAA0748	KIAA0748	9840	12	n/a	n/a	1.42E-01	4.637
1092891	ENSG00000128045	41840	RASL11B	RAS-like, family 11, member B	65997	4	n/a	n/a	1.40E-01	4.633
1104355	ENSG00000197694	6669	SPTAN1	spectrin, alpha, non-erythrocytic 1 (alpha-fodrin)	6709	9	n/a	n/a	1.04E-01	4.628
1092229	ENSG00000122877	1946	EGR2	early growth response 2	1959	10	n/a	n/a	9.68E-02	4.626
1089562	ENSG00000102471	33893	NDFIP2	Nedd4 family interacting protein 2	54602	13	n/a	n/a	1.26E-01	4.626
1098684	ENSG00000165983	9183	PTER	phosphotriesterase related	9317	10	n/a	n/a	1.59E-01	4.615
1096620	ENSG00000153814	85809	JAZF1	JAZF zinc finger 1	221895	7	n/a	n/a	1.09E-01	4.606
1105337	ENSG00000204967	35427	PCDHA4	protocadherin alpha 4	56144	5	n/a	n/a	1.03E-01	4.604
1090882	ENSG00000111962	9945	UST	uronyl-2-sulfotransferase	10090	6	n/a	n/a	9.44E-02	4.595
1095585	ENSG00000145087	9374	STXBP5L	syntaxin binding protein 5-like	9515	3	n/a	n/a	8.91E-02	4.593
280010188	ENSG00000249158	35421	PCDHA11	protocadherin alpha 11	56138	5	n/a	n/a	1.03E-01	4.592
1095202	ENSG00000142686	79241	C1orf216	chromosome 1 open reading frame 216	127703	1	n/a	n/a	1.06E-01	4.591
1090582	ENSG00000109670	34583	FBXW7	F-box and WD repeat domain containing 7	55294	4	n/a	n/a	9.03E-02	4.59
1091713	ENSG00000118473	58461	SGIP1	SH3-domain GRB2-like (endophilin) interacting protein 1	84251	1	n/a	n/a	8.93E-02	4.588
1086967	ENSG00000005810	22832	MYCBP2	MYC binding protein 2	23077	13	n/a	n/a	1.89E-01	4.584
1087896	ENSG00000067842	489	ATP2B3	ATPase, Ca++ transporting, plasma membrane 3	492	X	n/a	n/a	1.47E-01	4.584
279864446	ENSG00000232267	0	ACTR3P2	ARP3 actin-related protein 3 homolog (yeast) pseudogene 2	0	X	n/a	n/a	8.87E-02	4.582
1100567	ENSG00000173898	6672	SPTBN2	spectrin, beta, non-erythrocytic 2	6712	11	n/a	n/a	8.51E-02	4.575
1101779	ENSG00000180720	1124	CHRM4	cholinergic receptor, muscarinic 4	1132	11	n/a	n/a	8.79E-02	4.571
279902807	ENSG00000235674	0	LDHAP2	lactate dehydrogenase A pseudogene 2	0	1	n/a	n/a	8.62E-02	4.566
1105340	ENSG00000204970	35430	PCDHA1	protocadherin alpha 1	56147	5	n/a	n/a	1.03E-01	4.563
1091710	ENSG00000118432	1259	CNR1	cannabinoid receptor 1 (brain)	1268	6	n/a	n/a	1.37E-01	4.563
1088502	ENSG00000084444	36886	KIAA1467	KIAA1467	57613	12	n/a	n/a	8.70E-02	4.558
280022212	ENSG00000250120	35422	PCDHA10	protocadherin alpha 10	56139	5	n/a	n/a	1.02E-01	4.556
279968284	ENSG00000242659	0	RP11-271C24.2	RP11-271C24.2	0	3	n/a	n/a	8.62E-02	4.556
279800478	ENSG00000226526	0	RP1-37C10.3	RP1-37C10.3	0	1	n/a	n/a	1.01E-01	4.555
279479357	ENSG00000177197	0	PCNPP5	PEST containing nuclear protein pseudogene 5	0	13	n/a	n/a	9.95E-02	4.553
279923105	ENSG00000237514	0	PTP4A1P7	protein tyrosine phosphatase type IVA, member 1 pseudogene 7	0	1	n/a	n/a	8.60E-02	4.549
280041949	ENSG00000251664	35420	PCDHA12	protocadherin alpha 12	56137	5	n/a	n/a	1.03E-01	4.549
279743329	ENSG00000215909	0	RP4-597A16.3	RP4-597A16.3	0	1	n/a	n/a	8.88E-02	4.54
1093894	ENSG00000134909	9599	ARHGAP32	Rho GTPase activating protein 32	9743	11	n/a	n/a	1.94E-01	4.532
280085843	ENSG00000255408	35428	PCDHA3	protocadherin alpha 3	56145	5	n/a	n/a	1.03E-01	4.532
1105335	ENSG00000204963	35424	PCDHA7	protocadherin alpha 7	56141	5	n/a	n/a	1.03E-01	4.53
280137004	ENSG00000259678	0	RP11-707P17.1	RP11-707P17.1	0	15	n/a	n/a	1.11E-01	4.528
1096161	ENSG00000149575	6292	SCN2B	sodium channel, voltage-gated, type II, beta	6327	11	n/a	n/a	8.67E-02	4.524
279724247	ENSG00000213713	0	PIGCP1	phosphatidylinositol glycan anchor biosynthesis, class C, pseudogene 1	0	11	n/a	n/a	1.36E-01	4.524
1096406	ENSG00000151948	80367	GLT1D1	glycosyltransferase 1 domain containing 1	144423	12	n/a	n/a	1.09E-01	4.521
1098930	ENSG00000166913	7486	YWHAB	tyrosine 3-monooxygenase/tryptophan 5-monooxygenase activation protein, beta polypeptide	7529	20	n/a	n/a	1.17E-01	4.521
280115402	ENSG00000258424	0	RP11-471B22.2	RP11-471B22.2	0	14	n/a	n/a	8.90E-02	4.516
1098650	ENSG00000165832	80281	TRUB1	TruB pseudouridine (psi) synthase homolog 1 (E. coli)	142940	10	n/a	n/a	1.04E-01	4.51
1091530	ENSG00000116852	22801	KIF21B	kinesin family member 21B	23046	1	n/a	n/a	1.01E-01	4.505
1090324	ENSG00000107643	5567	MAPK8	mitogen-activated protein kinase 8	5599	10	n/a	n/a	8.69E-02	4.501
1092956	ENSG00000128607	22763	KLHDC10	kelch domain containing 10	23008	7	n/a	n/a	1.01E-01	4.5
1096572	ENSG00000153233	5769	PTPRR	protein tyrosine phosphatase, receptor type, R	5801	12	n/a	n/a	1.31E-01	4.498
1097583	ENSG00000161681	30427	SHANK1	SH3 and multiple ankyrin repeat domains 1	50944	19	n/a	n/a	1.29E-01	4.492
1092885	ENSG00000127995	41445	CASD1	CAS1 domain containing 1	64921	7	n/a	n/a	1.00E-01	4.491
280000986	ENSG00000248383	35418	PCDHAC1	protocadherin alpha subfamily C, 1	56135	5	n/a	n/a	1.03E-01	4.486
279776278	ENSG00000224411	0	RP11-1033A18.1	RP11-1033A18.1	0	11	n/a	n/a	8.96E-02	4.482
279927250	ENSG00000237861	0	RP11-332L8.1	RP11-332L8.1	0	1	n/a	n/a	1.64E-01	4.481
1090209	ENSG00000106537	26820	TSPAN13	tetraspanin 13	27075	7	n/a	n/a	1.44E-01	4.478
1090738	ENSG00000111052	8748	LIN7A	lin-7 homolog A (C. elegans)	8825	12	n/a	n/a	8.37E-02	4.478
279902424	ENSG00000235636	0	NUS1P1	nuclear undecaprenyl pyrophosphate synthase 1 homolog (S. cerevisiae) pseudogene 1	0	X	n/a	n/a	1.07E-01	4.477
1104688	ENSG00000198689	10332	SLC9A6	solute carrier family 9 (sodium/hydrogen exchanger), member 6	10479	X	n/a	n/a	1.03E-01	4.474
1096124	ENSG00000149313	37956	AASDHPPT	aminoadipate-semialdehyde dehydrogenase-phosphopantetheinyl transferase	60496	11	n/a	n/a	9.52E-02	4.472
1095701	ENSG00000145920	10656	CPLX2	complexin 2	10814	5	n/a	n/a	2.56E-01	4.466
1105334	ENSG00000204962	35423	PCDHA8	protocadherin alpha 8	56140	5	n/a	n/a	1.03E-01	4.465
280064867	ENSG00000254013	0	MAP2K1P1	mitogen-activated protein kinase kinase 1 pseudogene 1	0	8	n/a	n/a	8.95E-02	4.459
1094591	ENSG00000138443	10007	ABI2	abl-interactor 2	10152	2	n/a	n/a	8.72E-02	4.459
1091636	ENSG00000117598	81596	LPPR5	Lipid phosphate phosphatase-related protein type 5	163404	1	n/a	n/a	1.07E-01	4.458
279812388	ENSG00000227581	0	RP13-140E4.1	RP13-140E4.1	0	X	n/a	n/a	8.62E-02	4.456
279787891	ENSG00000225465	0	RFPL1-AS1	RFPL1 antisense RNA 1 (non-protein coding)	0	22	n/a	n/a	1.11E-01	4.453
1108898	ENSG00000239389	35419	PCDHA13	protocadherin alpha 13	56136	5	n/a	n/a	1.03E-01	4.451
1100212	ENSG00000172209	2828	GPR22	G protein-coupled receptor 22	2845	7	n/a	n/a	1.04E-01	4.445
1092968	ENSG00000128683	2555	GAD1	glutamate decarboxylase 1 (brain, 67kDa)	2571	2	n/a	n/a	1.11E-01	4.444
1093800	ENSG00000134343	40618	ANO3	anoctamin 3	63982	11	n/a	n/a	9.00E-02	4.439
280011091	ENSG00000249242	134151	TMEM150C	transmembrane protein 150C	441027	4	n/a	n/a	1.04E-01	4.438
1097467	ENSG00000160716	1133	CHRNB2	cholinergic receptor, nicotinic, beta 2 (neuronal)	1141	1	n/a	n/a	1.03E-01	4.437
279886450	ENSG00000234203	0	AC004771.2	AC004771.2	0	17	n/a	n/a	8.91E-02	4.434
1105339	ENSG00000204969	35429	PCDHA2	protocadherin alpha 2	56146	5	n/a	n/a	1.03E-01	4.429
1099503	ENSG00000169213	5833	RAB3B	RAB3B, member RAS oncogene family	5865	1	n/a	n/a	1.78E-01	4.427
1096709	ENSG00000154478	2832	GPR26	G protein-coupled receptor 26	2849	10	n/a	n/a	1.85E-01	4.424
1091833	ENSG00000119661	57787	DNAL1	dynein, axonemal, light chain 1	83544	14	n/a	n/a	9.03E-02	4.422
1094679	ENSG00000138944	59523	KIAA1644	KIAA1644	85352	22	n/a	n/a	8.95E-02	4.418
1087374	ENSG00000033627	532	ATP6V0A1	ATPase, H+ transporting, lysosomal V0 subunit a1	535	17	n/a	n/a	9.70E-02	4.416
1102802	ENSG00000185274	41010	WBSCR17	Williams-Beuren syndrome chromosome region 17	64409	7	n/a	n/a	1.04E-01	4.412
1088045	ENSG00000072041	34406	SLC6A15	solute carrier family 6 (neutral amino acid transporter), member 15	55117	12	n/a	n/a	8.49E-02	4.409
1087277	ENSG00000021645	9234	NRXN3	neurexin 3	9369	14	n/a	n/a	2.10E-01	4.402
1100862	ENSG00000175497	36901	DPP10	dipeptidyl-peptidase 10 (non-functional)	57628	2	n/a	n/a	8.92E-02	4.398
1100749	ENSG00000174938	26218	SEZ6L2	seizure related 6 homolog (mouse)-like 2	26470	16	n/a	n/a	1.06E-01	4.396
279723028	ENSG00000213574	0	LDHAP5	lactate dehydrogenase A pseudogene 5	0	10	n/a	n/a	1.02E-01	4.391
280056697	ENSG00000253431	0	RP11-442A17.2	RP11-442A17.2	0	8	n/a	n/a	8.78E-02	4.39
1088014	ENSG00000070961	487	ATP2B1	ATPase, Ca++ transporting, plasma membrane 1	490	12	n/a	n/a	1.29E-01	4.387
1090103	ENSG00000105887	79673	MTPN	myotrophin	136319	7	n/a	n/a	8.79E-02	4.387
1104733	ENSG00000198785	77775	GRIN3A	glutamate receptor, ionotropic, N-methyl-D-aspartate 3A	116443	9	n/a	n/a	1.81E-01	4.387
1091037	ENSG00000113100	1002	CDH9	cadherin 9, type 2 (T1-cadherin)	1007	5	n/a	n/a	1.40E-01	4.386
1098674	ENSG00000165943	40745	MOAP1	modulator of apoptosis 1	64112	14	n/a	n/a	1.50E-01	4.384
1101574	ENSG00000179388	1947	EGR3	early growth response 3	1960	8	n/a	n/a	1.75E-01	4.383
1104882	ENSG00000203685	119545	C1orf95	chromosome 1 open reading frame 95	375057	1	n/a	n/a	8.77E-02	4.382
279875458	ENSG00000233225	0	AC004987.9	AC004987.9	0	7	n/a	n/a	9.00E-02	4.377
1090873	ENSG00000111885	4096	MAN1A1	mannosidase, alpha, class 1A, member 1	4121	6	n/a	n/a	1.00E-01	4.372
1089561	ENSG00000102468	3336	HTR2A	5-hydroxytryptamine (serotonin) receptor 2A	3356	13	n/a	n/a	2.22E-01	4.368
1104545	ENSG00000198211	10234	TUBB3	tubulin, beta 3 class III	10381	16	n/a	n/a	1.50E-01	4.368
1086952	ENSG00000005249	5545	PRKAR2B	protein kinase, cAMP-dependent, regulatory, type II, beta	5577	7	n/a	n/a	9.54E-02	4.364
1097999	ENSG00000163539	22877	CLASP2	cytoplasmic linker associated protein 2	23122	3	n/a	n/a	8.74E-02	4.359
279825030	ENSG00000228732	0	AP001092.5	AP001092.5	0	11	n/a	n/a	1.50E-01	4.358
1091705	ENSG00000118402	6745	ELOVL4	ELOVL fatty acid elongase 4	6785	6	n/a	n/a	1.39E-01	4.351
1096455	ENSG00000152332	79250	UHMK1	U2AF homology motif (UHM) kinase 1	127933	1	n/a	n/a	8.67E-02	4.35
1099691	ENSG00000170011	25673	MYRIP	myosin VIIA and Rab interacting protein	25924	3	n/a	n/a	2.26E-01	4.348
1090743	ENSG00000111110	36733	PPM1H	protein phosphatase, Mg2+/Mn2+ dependent, 1H	57460	12	n/a	n/a	8.45E-02	4.34
1092323	ENSG00000123684	9782	LPGAT1	lysophosphatidylglycerol acyltransferase 1	9926	1	n/a	n/a	8.92E-02	4.34
1100143	ENSG00000171914	57902	TLN2	talin 2	83660	15	n/a	n/a	1.73E-01	4.338
1102587	ENSG00000184408	3726	KCND2	potassium voltage-gated channel, Shal-related subfamily, member 2	3751	7	n/a	n/a	8.49E-02	4.332
1091558	ENSG00000117016	9639	RIMS3	regulating synaptic membrane exocytosis 3	9783	1	n/a	n/a	9.00E-02	4.325
1087679	ENSG00000059804	6479	SLC2A3	solute carrier family 2 (facilitated glucose transporter), member 3	6515	12	n/a	n/a	8.48E-02	4.325
1095760	ENSG00000146352	79617	CLVS2	clavesin 2	134829	6	n/a	n/a	1.77E-01	4.322
1106130	ENSG00000214670	0	AC007956.1	Full-length cDNA 5-PRIME end of clone CS0CAP004YO05 of Thymus of Homo sapiens (human)	0	14	n/a	n/a	1.16E-01	4.321
1099673	ENSG00000169933	9614	FRMPD4	FERM and PDZ domain containing 4	9758	X	n/a	n/a	2.24E-01	4.318
1097445	ENSG00000160551	36824	TAOK1	TAO kinase 1	57551	17	n/a	n/a	1.60E-01	4.317
280030901	ENSG00000250810	0	AC096753.1	AC096753.1	0	2	n/a	n/a	1.35E-01	4.313
1105587	ENSG00000205867	133242	KRTAP5-2	keratin associated protein 5-2	440021	11	n/a	n/a	1.81E-01	4.309
280006586	ENSG00000248827	0	RP11-252I13.1	RP11-252I13.1	0	5	n/a	n/a	1.02E-01	4.275
1105048	ENSG00000204217	655	BMPR2	bone morphogenetic protein receptor, type II (serine/threonine kinase)	659	2	n/a	n/a	8.92E-02	4.275
1090504	ENSG00000108924	3113	HLF	hepatic leukemia factor	3131	17	n/a	n/a	8.56E-02	4.267
1096464	ENSG00000152413	9319	HOMER1	homer homolog 1 (Drosophila)	9456	5	n/a	n/a	1.44E-01	4.26
1094470	ENSG00000137843	36203	PAK6	p21 protein (Cdc42/Rac)-activated kinase 6	56924	15	n/a	n/a	8.45E-02	4.257
279976916	ENSG00000243613	0	RP11-216N14.8	RP11-216N14.8	0	1	n/a	n/a	1.25E-01	4.254
279728670	ENSG00000214192	0	UBE2V1P2	ubiquitin-conjugating enzyme E2 variant 1 pseudogene 2	0	3	n/a	n/a	1.21E-01	4.254
1097143	ENSG00000158258	40717	CLSTN2	calsyntenin 2	64084	3	n/a	n/a	2.13E-01	4.253
1089482	ENSG00000101958	2725	GLRA2	glycine receptor, alpha 2	2742	X	n/a	n/a	8.66E-02	4.249
1100604	ENSG00000174111	29828	SOCS7	suppressor of cytokine signaling 7	30837	17	n/a	n/a	1.56E-01	4.248
1087519	ENSG00000048740	10512	CELF2	CUGBP, Elav-like family member 2	10659	10	n/a	n/a	1.23E-01	4.247
1100667	ENSG00000174460	81765	ZCCHC12	zinc finger, CCHC domain containing 12	170261	X	n/a	n/a	1.72E-01	4.245
280119366	ENSG00000258660	0	RP4-693M11.3	RP4-693M11.3	0	14	n/a	n/a	1.04E-01	4.242
1087375	ENSG00000033800	8488	PIAS1	protein inhibitor of activated STAT, 1	8554	15	n/a	n/a	1.00E-01	4.238
279749818	ENSG00000219699	0	RP11-325O24.2	RP11-325O24.2	0	6	n/a	n/a	1.14E-01	4.234
1102876	ENSG00000185630	5055	PBX1	pre-B-cell leukemia homeobox 1	5087	1	n/a	n/a	8.94E-02	4.233
280004885	ENSG00000248694	0	RP11-18D7.2	RP11-18D7.2	0	4	n/a	n/a	2.31E-01	4.229
1089758	ENSG00000104093	23067	DMXL2	Dmx-like 2	23312	15	n/a	n/a	1.39E-01	4.227
1102913	ENSG00000185774	56134	KCNIP4	Kv channel interacting protein 4	80333	4	n/a	n/a	1.35E-01	4.227
1095634	ENSG00000145451	7953	GLRA3	glycine receptor, alpha 3	8001	4	n/a	n/a	1.27E-01	4.225
1098951	ENSG00000166974	10824	MAPRE2	microtubule-associated protein, RP/EB family, member 2	10982	18	n/a	n/a	9.06E-02	4.223
279951847	ENSG00000240825	0	RP11-392A14.7	RP11-392A14.7	0	9	n/a	n/a	1.35E-01	4.222
279967002	ENSG00000242539	0	AC007620.3	AC007620.3	0	3	n/a	n/a	1.16E-01	4.221
1094333	ENSG00000137142	110241	IGFBPL1	insulin-like growth factor binding protein-like 1	347252	9	n/a	n/a	8.77E-02	4.221
1098655	ENSG00000165868	91995	HSPA12A	heat shock 70kDa protein 12A	259217	10	n/a	n/a	1.66E-01	4.221
1100246	ENSG00000172348	10085	RCAN2	regulator of calcineurin 2	10231	6	n/a	n/a	1.37E-01	4.217
1088788	ENSG00000091039	77600	OSBPL8	oxysterol binding protein-like 8	114882	12	n/a	n/a	8.98E-02	4.214
1097149	ENSG00000158301	77634	GPRASP2	G protein-coupled receptor associated sorting protein 2	114928	X	n/a	n/a	1.25E-01	4.205
279792729	ENSG00000225858	0	RP1-172N19.3	RP1-172N19.3	0	X	n/a	n/a	8.47E-02	4.204
280002246	ENSG00000248485	151628	PCP4L1	Purkinje cell protein 4 like 1	654790	1	n/a	n/a	1.89E-01	4.196
1104131	ENSG00000196990	158665	FAM163B	family with sequence similarity 163, member B	642968	9	n/a	n/a	1.29E-01	4.193
1093991	ENSG00000135439	78291	AGAP2	ArfGAP with GTPase domain, ankyrin repeat and PH domain 2	116986	12	n/a	n/a	9.49E-02	4.19
1092942	ENSG00000128564	7382	VGF	VGF nerve growth factor inducible	7425	7	n/a	n/a	1.44E-01	4.186
279965886	ENSG00000242396	0	RP11-67L3.5	RP11-67L3.5	0	1	n/a	n/a	1.46E-01	4.186
1098318	ENSG00000164484	77525	TMEM200A	transmembrane protein 200A	114801	6	n/a	n/a	8.93E-02	4.186
1089354	ENSG00000101210	1904	EEF1A2	eukaryotic translation elongation factor 1 alpha 2	1917	20	n/a	n/a	1.44E-01	4.181
280133825	ENSG00000259486	0	ZIM2	Zinc finger imprinted 2	0	19	n/a	n/a	2.34E-01	4.18
1097001	ENSG00000157087	488	ATP2B2	ATPase, Ca++ transporting, plasma membrane 2	491	3	n/a	n/a	2.23E-01	4.178
1090149	ENSG00000106105	2601	GARS	glycyl-tRNA synthetase	2617	7	n/a	n/a	8.47E-02	4.177
1096782	ENSG00000155097	525	ATP6V1C1	ATPase, H+ transporting, lysosomal 42kDa, V1 subunit C1	528	8	n/a	n/a	9.00E-02	4.175
1087514	ENSG00000048540	35172	LMO3	LIM domain only 3 (rhombotin-like 2)	55885	12	n/a	n/a	1.04E-01	4.172
280017507	ENSG00000249772	0	CTD-2193P3.2	CTD-2193P3.2	0	5	n/a	n/a	2.01E-01	4.172
1095253	ENSG00000143155	92198	TIPRL	TIP41, TOR signaling pathway regulator-like (S. cerevisiae)	261726	1	n/a	n/a	8.86E-02	4.172
1096991	ENSG00000157005	6710	SST	somatostatin	6750	3	n/a	n/a	2.34E-01	4.169
280124391	ENSG00000258947	10234	RP11-566K11.2	Melanocyte-stimulating hormone receptor	10381	16	n/a	n/a	1.50E-01	4.169
1094825	ENSG00000139973	58085	SYT16	synaptotagmin XVI	83851	14	n/a	n/a	2.14E-01	4.165
1098237	ENSG00000164187	60156	LMBRD2	LMBR1 domain containing 2	92255	5	n/a	n/a	1.01E-01	4.161
1090309	ENSG00000107518	25782	ATRNL1	attractin-like 1	26033	10	n/a	n/a	1.16E-01	4.161
1092784	ENSG00000126950	37777	TMEM35	transmembrane protein 35	59353	X	n/a	n/a	1.05E-01	4.155
1093949	ENSG00000135250	6693	SRPK2	SRSF protein kinase 2	6733	7	n/a	n/a	8.94E-02	4.153
1089126	ENSG00000100285	4718	NEFH	neurofilament, heavy polypeptide	4744	22	n/a	n/a	1.03E-01	4.151
1097161	ENSG00000158445	3720	KCNB1	potassium voltage-gated channel, Shab-related subfamily, member 1	3745	20	n/a	n/a	2.84E-01	4.15
1090933	ENSG00000112290	8857	WASF1	WAS protein family, member 1	8936	6	n/a	n/a	1.08E-01	4.149
1089835	ENSG00000104722	4715	NEFM	neurofilament, medium polypeptide	4741	8	n/a	n/a	1.10E-01	4.144
1095970	ENSG00000148082	32838	SHC3	SHC (Src homology 2 domain containing) transforming protein 3	53358	9	n/a	n/a	1.48E-01	4.14
1105333	ENSG00000204961	9608	PCDHA9	protocadherin alpha 9	9752	5	n/a	n/a	1.01E-01	4.138
1104222	ENSG00000197283	8754	SYNGAP1	synaptic Ras GTPase activating protein 1	8831	6	n/a	n/a	1.39E-01	4.136
1092140	ENSG00000122126	4921	OCRL	oculocerebrorenal syndrome of Lowe	4952	X	n/a	n/a	8.39E-02	4.123
279881105	ENSG00000233719	0	GOT2P3	glutamic-oxaloacetic transaminase 2 pseudogene 3	0	12	n/a	n/a	8.41E-02	4.123
280122303	ENSG00000258830	0	RP11-123K3.4	RP11-123K3.4	0	12	n/a	n/a	1.65E-01	4.117
1092074	ENSG00000121481	6013	RNF2	ring finger protein 2	6045	1	n/a	n/a	1.43E-01	4.113
1093468	ENSG00000132294	22922	EFR3A	EFR3 homolog A (S. cerevisiae)	23167	8	n/a	n/a	8.59E-02	4.111
1089090	ENSG00000100167	35250	3-Sep	septin 3	55964	22	n/a	n/a	9.73E-02	4.111
279660430	ENSG00000200278	0	5S_rRNA	5S ribosomal RNA	0	11	n/a	n/a	2.35E-01	4.109
1100191	ENSG00000172137	790	CALB2	calbindin 2	794	16	n/a	n/a	1.35E-01	4.109
1104677	ENSG00000198668	797	CALM1	calmodulin 1 (phosphorylase kinase, delta)	801	14	n/a	n/a	8.77E-02	4.104
279802554	ENSG00000226723	0	RP11-142L4.3	RP11-142L4.3	0	1	n/a	n/a	8.36E-02	4.098
1092903	ENSG00000128245	7490	YWHAH	tyrosine 3-monooxygenase/tryptophan 5-monooxygenase activation protein, eta polypeptide	7533	22	n/a	n/a	1.66E-01	4.096
1088141	ENSG00000074590	9747	NUAK1	NUAK family, SNF1-like kinase, 1	9891	12	n/a	n/a	8.43E-02	4.091
1093487	ENSG00000132386	5144	SERPINF1	serpin peptidase inhibitor, clade F (alpha-2 antiplasmin, pigment epithelium derived factor), member 1	5176	17	n/a	n/a	1.69E-01	4.091
1087343	ENSG00000029153	36217	ARNTL2	aryl hydrocarbon receptor nuclear translocator-like 2	56938	12	n/a	n/a	9.71E-02	4.088
1095572	ENSG00000144959	36825	NCEH1	neutral cholesterol ester hydrolase 1	57552	3	n/a	n/a	1.56E-01	4.086
1095616	ENSG00000145349	813	CAMK2D	calcium/calmodulin-dependent protein kinase II delta	817	4	n/a	n/a	9.72E-02	4.082
1087094	ENSG00000008869	33788	HEATR5B	HEAT repeat containing 5B	54497	2	n/a	n/a	9.04E-02	4.082
1103864	ENSG00000196230	83710	TUBB	tubulin, beta class I	203068	6	n/a	n/a	1.21E-01	4.08
1090507	ENSG00000108947	1936	EFNB3	ephrin-B3	1949	17	n/a	n/a	1.16E-01	4.079
279793550	ENSG00000225923	0	RP4-736I12.1	RP4-736I12.1	0	1	n/a	n/a	9.20E-02	4.078
1094139	ENSG00000136153	3983	LMO7	LIM domain 7	4008	13	n/a	n/a	8.54E-02	4.078
1089826	ENSG00000104643	41879	MTMR9	myotubularin related protein 9	66036	8	n/a	n/a	8.93E-02	4.073
1105802	ENSG00000213023	58468	SYT3	synaptotagmin III	84258	19	n/a	n/a	1.10E-01	4.073
1102419	ENSG00000183723	80503	CMTM4	CKLF-like MARVEL transmembrane domain containing 4	146223	16	n/a	n/a	8.36E-02	4.071
1096850	ENSG00000155858	79597	LSM11	LSM11, U7 small nuclear RNA associated	134353	5	n/a	n/a	8.49E-02	4.069
279904581	ENSG00000235847	0	LDHAP7	lactate dehydrogenase A pseudogene 7	0	2	n/a	n/a	8.45E-02	4.068
279822031	ENSG00000228466	0	RP5-1189B24.4	RP5-1189B24.4	0	X	n/a	n/a	1.22E-01	4.068
1087704	ENSG00000061676	10629	NCKAP1	NCK-associated protein 1	10787	2	n/a	n/a	9.71E-02	4.066
1097355	ENSG00000160014	804	CALM3	calmodulin 3 (phosphorylase kinase, delta)	808	19	n/a	n/a	1.08E-01	4.066
279795367	ENSG00000226081	0	USP12PX	ubiquitin specific peptidase 12 pseudogene, X-linked	0	X	n/a	n/a	1.36E-01	4.063
1099919	ENSG00000171004	59857	HS6ST2	heparan sulfate 6-O-sulfotransferase 2	90161	X	n/a	n/a	8.59E-02	4.059
280126702	ENSG00000259080	0	RP11-158I13.2	RP11-158I13.2	0	2	n/a	n/a	9.20E-02	4.053
1104824	ENSG00000198934	36965	MAGEE1	melanoma antigen family E, 1	57692	X	n/a	n/a	1.01E-01	4.053
279911943	ENSG00000236526	0	RP4-742J24.2	RP4-742J24.2	0	20	n/a	n/a	9.81E-02	4.051
1097372	ENSG00000160145	8889	KALRN	kalirin, RhoGEF kinase	8997	3	n/a	n/a	1.19E-01	4.05
1088548	ENSG00000085832	2045	EPS15	epidermal growth factor receptor pathway substrate 15	2060	1	n/a	n/a	8.45E-02	4.047
279745716	ENSG00000217060	0	RP11-30P6.1	RP11-30P6.1	0	6	n/a	n/a	1.04E-01	4.043
280124007	ENSG00000258930	0	RP5-1163L11.2	RP5-1163L11.2	0	14	n/a	n/a	8.79E-02	4.039
279728552	ENSG00000214181	0	DDX6P2	DEAD (Asp-Glu-Ala-Asp) box polypeptide 6 pseudogene 2	0	13	n/a	n/a	1.07E-01	4.035
1088939	ENSG00000096384	3306	HSP90AB1	heat shock protein 90kDa alpha (cytosolic), class B member 1	3326	6	n/a	n/a	1.35E-01	4.033
279913647	ENSG00000236713	0	RP11-363I22.3	RP11-363I22.3	0	1	n/a	n/a	1.15E-01	4.032
1096779	ENSG00000155090	7028	KLF10	Kruppel-like factor 10	7071	8	n/a	n/a	1.25E-01	4.03
1089552	ENSG00000102385	1809	DRP2	dystrophin related protein 2	1821	X	n/a	n/a	8.46E-02	4.026
1093725	ENSG00000133985	23263	TTC9	tetratricopeptide repeat domain 9	23508	14	n/a	n/a	1.05E-01	4.026
1088241	ENSG00000077080	30893	ACTL6B	actin-like 6B	51412	7	n/a	n/a	1.77E-01	4.019
1100659	ENSG00000174437	485	ATP2A2	ATPase, Ca++ transporting, cardiac muscle, slow twitch 2	488	12	n/a	n/a	9.04E-02	4.019
1096075	ENSG00000148925	58490	BTBD10	BTB (POZ) domain containing 10	84280	11	n/a	n/a	1.47E-01	4.019
279930338	ENSG00000238116	0	RP3-347M6.2	RP3-347M6.2	0	X	n/a	n/a	1.03E-01	4.014
279906284	ENSG00000236018	0	RP4-814D15.1	RP4-814D15.1	0	7	n/a	n/a	8.59E-02	4.012
1087326	ENSG00000026559	3730	KCNG1	potassium voltage-gated channel, subfamily G, member 1	3755	20	n/a	n/a	1.35E-01	4.011
1100052	ENSG00000171509	37774	RXFP1	relaxin/insulin-like family peptide receptor 1	59350	4	n/a	n/a	1.46E-01	4.006
1104679	ENSG00000198673	109581	FAM19A2	family with sequence similarity 19 (chemokine (C-C motif)-like), member A2	338811	12	n/a	n/a	1.10E-01	4.003
1104418	ENSG00000197872	57255	FAM49A	family with sequence similarity 49, member A	81553	2	n/a	n/a	1.06E-01	4.001
1095294	ENSG00000143324	9089	XPR1	xenotropic and polytropic retrovirus receptor 1	9213	1	n/a	n/a	8.87E-02	3.998
1103886	ENSG00000196305	3356	IARS	isoleucyl-tRNA synthetase	3376	9	n/a	n/a	8.49E-02	3.998
1088999	ENSG00000099814	94031	KIAA0284	KIAA0284	283638	14	n/a	n/a	8.80E-02	3.996
1096407	ENSG00000151952	78825	TMEM132D	transmembrane protein 132D	121256	12	n/a	n/a	2.34E-01	3.988
1106060	ENSG00000214357	33783	NEURL1B	neuralized homolog 1B (Drosophila)	54492	5	n/a	n/a	8.63E-02	3.987
1103044	ENSG00000186260	36769	MKL2	MKL/myocardin-like 2	57496	16	n/a	n/a	1.72E-01	3.985
1090501	ENSG00000108861	1833	DUSP3	dual specificity phosphatase 3	1845	17	n/a	n/a	9.57E-02	3.984
280135548	ENSG00000259580	0	RP11-37C7.1	RP11-37C7.1	0	15	n/a	n/a	1.06E-01	3.983
1102396	ENSG00000183662	128168	FAM19A1	family with sequence similarity 19 (chemokine (C-C motif)-like), member A1	407738	3	n/a	n/a	1.24E-01	3.976
280094551	ENSG00000256293	0	RP11-114F3.2	RP11-114F3.2	0	12	n/a	n/a	1.56E-01	3.975
1086989	ENSG00000006116	10221	CACNG3	calcium channel, voltage-dependent, gamma subunit 3	10368	16	n/a	n/a	1.39E-01	3.968
279755208	ENSG00000221674	0	AL445309.1	AL445309.1	0	6	n/a	n/a	1.66E-01	3.967
279955647	ENSG00000241318	0	RP11-47K11.2	RP11-47K11.2	0	1	n/a	n/a	1.09E-01	3.965
1099656	ENSG00000169891	9061	REPS2	RALBP1 associated Eps domain containing 2	9185	X	n/a	n/a	8.73E-02	3.962
1092494	ENSG00000124785	30780	NRN1	neuritin 1	51299	6	n/a	n/a	1.50E-01	3.959
1103034	ENSG00000186212	110157	ANKRD56	ankyrin repeat domain 56	345079	4	n/a	n/a	1.44E-01	3.958
1098089	ENSG00000163806	89451	SPDYA	speedy homolog A (Xenopus laevis)	245711	2	n/a	n/a	8.74E-02	3.957
280126439	ENSG00000259066	0	RP11-371E8.4	RP11-371E8.4	0	14	n/a	n/a	8.81E-02	3.955
1087659	ENSG00000058335	5891	RASGRF1	Ras protein-specific guanine nucleotide-releasing factor 1	5923	15	n/a	n/a	2.42E-01	3.954
280065992	ENSG00000254099	0	AC005740.5	AC005740.5	0	5	n/a	n/a	8.36E-02	3.953
279771554	ENSG00000224076	0	AC009487.4	AC009487.4	0	2	n/a	n/a	1.09E-01	3.952
1096577	ENSG00000153253	6293	SCN3A	sodium channel, voltage-gated, type III, alpha subunit	6328	2	n/a	n/a	8.62E-02	3.951
1090264	ENSG00000106976	1747	DNM1	dynamin 1	1759	9	n/a	n/a	1.35E-01	3.951
1106784	ENSG00000224453	0	AC073610.1	Uncharacterized proteincDNA, FLJ78869	0	12	n/a	n/a	8.92E-02	3.951
1089836	ENSG00000104723	7944	TUSC3	tumor suppressor candidate 3	7991	8	n/a	n/a	1.45E-01	3.95
1101291	ENSG00000177707	25694	PVRL3	poliovirus receptor-related 3	25945	3	n/a	n/a	1.04E-01	3.949
1090667	ENSG00000110367	1644	DDX6	DEAD (Asp-Glu-Ala-Asp) box polypeptide 6	1656	11	n/a	n/a	1.03E-01	3.947
1098404	ENSG00000164830	34363	OXR1	oxidation resistance 1	55074	8	n/a	n/a	1.13E-01	3.943
279878780	ENSG00000233508	0	RP1-269M15.3	RP1-269M15.3	0	20	n/a	n/a	8.44E-02	3.942
1102254	ENSG00000183090	81682	FREM3	FRAS1 related extracellular matrix 3	166752	4	n/a	n/a	1.98E-01	3.941
279861930	ENSG00000232024	0	LSM12P1	LSM12 homolog (S. cerevisiae) pseudogene 1	0	8	n/a	n/a	9.60E-02	3.941
1097792	ENSG00000162817	55565	C1orf115	chromosome 1 open reading frame 115	79762	1	n/a	n/a	9.03E-02	3.937
279809733	ENSG00000227323	0	RP11-443A13.3	RP11-443A13.3	0	10	n/a	n/a	2.43E-01	3.934
1104116	ENSG00000196950	36457	SLC39A10	solute carrier family 39 (zinc transporter), member 10	57181	2	n/a	n/a	8.53E-02	3.933
1098621	ENSG00000165704	3231	HPRT1	hypoxanthine phosphoribosyltransferase 1	3251	X	n/a	n/a	2.06E-01	3.929
1099271	ENSG00000168243	2769	GNG4	guanine nucleotide binding protein (G protein), gamma 4	2786	1	n/a	n/a	8.87E-02	3.928
1096962	ENSG00000156735	9389	BAG4	BCL2-associated athanogene 4	9530	8	n/a	n/a	1.10E-01	3.928
1090620	ENSG00000109971	3292	HSPA8	heat shock 70kDa protein 8	3312	11	n/a	n/a	1.14E-01	3.925
280078421	ENSG00000254963	0	CTD-2562J17.9	CTD-2562J17.9	0	11	n/a	n/a	1.05E-01	3.922
1100514	ENSG00000173611	94825	SCAI	suppressor of cancer cell invasion	286205	9	n/a	n/a	1.22E-01	3.918
1103005	ENSG00000186106	81295	ANKRD46	ankyrin repeat domain 46	157567	8	n/a	n/a	1.23E-01	3.918
280136559	ENSG00000259653	0	RP11-616K22.3	RP11-616K22.3	0	15	n/a	n/a	1.61E-01	3.915
1105010	ENSG00000204103	9791	MAFB	v-maf musculoaponeurotic fibrosarcoma oncogene homolog B (avian)	9935	20	n/a	n/a	8.88E-02	3.914
1088918	ENSG00000095713	34407	CRTAC1	cartilage acidic protein 1	55118	10	n/a	n/a	1.30E-01	3.914
1095649	ENSG00000145632	10611	PLK2	polo-like kinase 2	10769	5	n/a	n/a	1.39E-01	3.913
1091925	ENSG00000120251	2874	GRIA2	glutamate receptor, ionotropic, AMPA 2	2891	4	n/a	n/a	1.54E-01	3.912
1091899	ENSG00000120053	2788	GOT1	glutamic-oxaloacetic transaminase 1, soluble (aspartate aminotransferase 1)	2805	10	n/a	n/a	1.66E-01	3.91
1087809	ENSG00000065559	6380	MAP2K4	mitogen-activated protein kinase kinase 4	6416	17	n/a	n/a	1.18E-01	3.909
1092861	ENSG00000127824	7234	TUBA4A	tubulin, alpha 4a	7277	2	n/a	n/a	1.70E-01	3.908
279907079	ENSG00000236083	0	OR13E1P	olfactory receptor, family 13, subfamily E, member 1 pseudogene	0	9	n/a	n/a	1.81E-01	3.902
279788518	ENSG00000225504	0	RP11-160A10.2	RP11-160A10.2	0	6	n/a	n/a	1.15E-01	3.899
1088798	ENSG00000091157	23090	WDR7	WD repeat domain 7	23335	18	n/a	n/a	1.23E-01	3.894
280115010	ENSG00000258403	0	RP11-355I22.6	RP11-355I22.6	0	14	n/a	n/a	1.46E-01	3.894
280013619	ENSG00000249456	0	RP11-298J20.4	RP11-298J20.4	0	10	n/a	n/a	1.50E-01	3.892
1095659	ENSG00000145708	1384	CRHBP	corticotropin releasing hormone binding protein	1393	5	n/a	n/a	1.75E-01	3.892
1090467	ENSG00000108684	37	ACCN1	amiloride-sensitive cation channel 1, neuronal	40	17	n/a	n/a	1.10E-01	3.888
1099158	ENSG00000167778	59116	SPRYD3	SPRY domain containing 3	84926	12	n/a	n/a	1.22E-01	3.887
1098449	ENSG00000164983	81283	TMEM65	transmembrane protein 65	157378	8	n/a	n/a	9.25E-02	3.885
1091240	ENSG00000114923	6472	SLC4A3	solute carrier family 4, anion exchanger, member 3	6508	2	n/a	n/a	1.03E-01	3.883
1091797	ENSG00000119401	22709	TRIM32	tripartite motif containing 32	22954	9	n/a	n/a	8.78E-02	3.879
1086890	ENSG00000002746	22827	HECW1	HECT, C2 and WW domain containing E3 ubiquitin protein ligase 1	23072	7	n/a	n/a	1.07E-01	3.878
1100678	ENSG00000174514	80735	MFSD4	major facilitator superfamily domain containing 4	148808	1	n/a	n/a	1.81E-01	3.877
279503493	ENSG00000180673	0	RP11-323K3.1	RP11-323K3.1	0	4	n/a	n/a	1.22E-01	3.876
1104063	ENSG00000196776	956	CD47	CD47 molecule	961	3	n/a	n/a	8.77E-02	3.872
1099525	ENSG00000169258	77511	GPRIN1	G protein regulated inducer of neurite outgrowth 1	114787	5	n/a	n/a	9.61E-02	3.869
280089563	ENSG00000255729	0	AC005618.1	AC005618.1	0	5	n/a	n/a	1.03E-01	3.868
1095556	ENSG00000144834	28850	TAGLN3	transgelin 3	29114	3	n/a	n/a	2.37E-01	3.868
1087883	ENSG00000067369	7115	TP53BP1	tumor protein p53 binding protein 1	7158	15	n/a	n/a	1.07E-01	3.861
1087074	ENSG00000008277	32934	ADAM22	ADAM metallopeptidase domain 22	53616	7	n/a	n/a	2.00E-01	3.861
1099350	ENSG00000168539	1120	CHRM1	cholinergic receptor, muscarinic 1	1128	11	n/a	n/a	1.68E-01	3.861
1087617	ENSG00000055163	26744	CYFIP2	cytoplasmic FMR1 interacting protein 2	26999	5	n/a	n/a	9.19E-02	3.86
1104713	ENSG00000198739	110333	LRRTM3	leucine rich repeat transmembrane neuronal 3	347731	10	n/a	n/a	8.49E-02	3.858
1095702	ENSG00000145934	36724	ODZ2	odz, odd Oz/ten-m homolog 2 (Drosophila)	57451	5	n/a	n/a	1.81E-01	3.857
279848485	ENSG00000230849	0	GOT2P2	glutamic-oxaloacetic transaminase 2 pseudogene 2	0	1	n/a	n/a	1.03E-01	3.856
1089280	ENSG00000100884	9227	CPNE6	copine VI (neuronal)	9362	14	n/a	n/a	1.45E-01	3.856
1096781	ENSG00000155096	31062	AZIN1	antizyme inhibitor 1	51582	8	n/a	n/a	8.93E-02	3.855
1098428	ENSG00000164924	7491	YWHAZ	tyrosine 3-monooxygenase/tryptophan 5-monooxygenase activation protein, zeta polypeptide	7534	8	n/a	n/a	1.41E-01	3.854
1087918	ENSG00000068615	41579	REEP1	receptor accessory protein 1	65055	2	n/a	n/a	1.35E-01	3.853
1096957	ENSG00000156687	79720	UNC5D	unc-5 homolog D (C. elegans)	137970	8	n/a	n/a	9.12E-02	3.851
1093632	ENSG00000133119	5951	RFC3	replication factor C (activator 1) 3, 38kDa	5983	13	n/a	n/a	8.64E-02	3.85
279789383	ENSG00000225568	0	RP11-384B12.3	RP11-384B12.3	0	1	n/a	n/a	9.81E-02	3.847
280122580	ENSG00000258842	0	RP11-355I22.5	RP11-355I22.5	0	14	n/a	n/a	2.37E-01	3.847
1098176	ENSG00000164061	8848	BSN	bassoon (presynaptic cytomatrix protein)	8927	3	n/a	n/a	2.39E-01	3.844
279759139	ENSG00000222234	0	AC093628.1	AC093628.1	0	4	n/a	n/a	2.33E-01	3.841
1102911	ENSG00000185760	35759	KCNQ5	potassium voltage-gated channel, KQT-like subfamily, member 5	56479	6	n/a	n/a	1.29E-01	3.84
279884280	ENSG00000233994	0	GDI2P2	GDP dissociation inhibitor 2 pseudogene 2	0	1	n/a	n/a	1.74E-01	3.84
1091243	ENSG00000114948	8674	ADAM23	ADAM metallopeptidase domain 23	8745	2	n/a	n/a	1.52E-01	3.833
1093913	ENSG00000135049	23042	AGTPBP1	ATP/GTP binding protein 1	23287	9	n/a	n/a	8.82E-02	3.832
1099413	ENSG00000168824	26810	NSG1	Neuron-specific protein family member 1	27065	4	n/a	n/a	1.59E-01	3.832
279641115	ENSG00000198406	0	BZW1P2	basic leucine zipper and W2 domains 1 pseudogene 2	0	3	n/a	n/a	8.47E-02	3.831
1089293	ENSG00000100934	10337	SEC23A	Sec23 homolog A (S. cerevisiae)	10484	14	n/a	n/a	1.02E-01	3.83
1089531	ENSG00000102226	8185	USP11	ubiquitin specific peptidase 11	8237	X	n/a	n/a	9.39E-02	3.829
1099974	ENSG00000171208	57511	NETO2	neuropilin (NRP) and tolloid (TLL)-like 2	81831	16	n/a	n/a	1.22E-01	3.829
1104168	ENSG00000197102	1766	DYNC1H1	dynein, cytoplasmic 1, heavy chain 1	1778	14	n/a	n/a	1.04E-01	3.825
1088479	ENSG00000083799	1529	CYLD	cylindromatosis (turban tumor syndrome)	1540	16	n/a	n/a	9.01E-02	3.825
1094686	ENSG00000139112	23463	GABARAPL1	GABA(A) receptor-associated protein like 1	23710	12	n/a	n/a	1.05E-01	3.825
1096222	ENSG00000150361	36899	KLHL1	kelch-like 1 (Drosophila)	57626	13	n/a	n/a	9.44E-02	3.822
279925869	ENSG00000237752	0	RP13-75G22.1	RP13-75G22.1	0	X	n/a	n/a	8.46E-02	3.821
1091995	ENSG00000120738	1945	EGR1	early growth response 1	1958	5	n/a	n/a	1.36E-01	3.819
1103808	ENSG00000196090	10963	PTPRT	protein tyrosine phosphatase, receptor type, T	11122	20	n/a	n/a	2.12E-01	3.813
1098779	ENSG00000166326	34054	TRIM44	tripartite motif containing 44	54765	11	n/a	n/a	1.10E-01	3.813
279790476	ENSG00000225674	0	IPO7P2	importin 7 pseudogene 2	0	13	n/a	n/a	1.17E-01	3.812
1096767	ENSG00000154975	36213	CA10	carbonic anhydrase X	56934	17	n/a	n/a	1.14E-01	3.812
280040895	ENSG00000251587	0	LDHAP1	lactate dehydrogenase A pseudogene 1	0	4	n/a	n/a	1.50E-01	3.81
1093592	ENSG00000132932	31241	ATP8A2	ATPase, aminophospholipid transporter, class I, type 8A, member 2	51761	13	n/a	n/a	2.05E-01	3.808
280128196	ENSG00000259164	0	RP11-463C8.4	RP11-463C8.4	0	14	n/a	n/a	2.11E-01	3.807
1093902	ENSG00000134982	321	APC	adenomatous polyposis coli	324	5	n/a	n/a	1.22E-01	3.805
1087159	ENSG00000011347	8944	SYT7	synaptotagmin VII	9066	11	n/a	n/a	1.29E-01	3.805
280014847	ENSG00000249566	0	AC117517.1	AC117517.1	0	X	n/a	n/a	1.23E-01	3.804
1099985	ENSG00000171243	25677	SOSTDC1	sclerostin domain containing 1	25928	7	n/a	n/a	8.42E-02	3.802
1095642	ENSG00000145545	6675	SRD5A1	steroid-5-alpha-reductase, alpha polypeptide 1 (3-oxo-5 alpha-steroid delta 4-dehydrogenase alpha 1)	6715	5	n/a	n/a	8.72E-02	3.799
279792249	ENSG00000225811	0	RP11-547I7.1	RP11-547I7.1	0	1	n/a	n/a	1.08E-01	3.796
1102437	ENSG00000183775	36801	KCTD16	potassium channel tetramerisation domain containing 16	57528	5	n/a	n/a	2.30E-01	3.785
1090683	ENSG00000110514	8501	MADD	MAP-kinase activating death domain	8567	11	n/a	n/a	1.84E-01	3.784
1103628	ENSG00000188729	110148	OSTN	osteocrin	344901	3	n/a	n/a	1.97E-01	3.784
1101941	ENSG00000181656	33405	GPR88	G protein-coupled receptor 88	54112	1	n/a	n/a	9.50E-02	3.783
1088793	ENSG00000091129	4866	NRCAM	neuronal cell adhesion molecule	4897	7	n/a	n/a	1.35E-01	3.78
279709239	ENSG00000207740	1013177	MIR600	microRNA 600	693185	9	n/a	n/a	1.46E-01	3.78
279658302	ENSG00000199645	0	U6	U6 spliceosomal RNA	0	5	n/a	n/a	8.91E-02	3.778
1103188	ENSG00000186868	4112	MAPT	microtubule-associated protein tau	4137	17	n/a	n/a	1.46E-01	3.777
279790423	ENSG00000225670	1015969	CTA-134P22.2	CTA-134P22.2	100131825	1	n/a	n/a	1.65E-01	3.775
1106096	ENSG00000214517	30881	PPME1	protein phosphatase methylesterase 1	51400	11	n/a	n/a	8.63E-02	3.772
279989067	ENSG00000245025	0	RP11-875O11.1	RP11-875O11.1	0	8	n/a	n/a	1.47E-01	3.771
280128616	ENSG00000259189	0	RP11-17L5.1	RP11-17L5.1	0	15	n/a	n/a	2.37E-01	3.77
1088932	ENSG00000096063	6692	SRPK1	SRSF protein kinase 1	6732	6	n/a	n/a	8.92E-02	3.769
1097951	ENSG00000163412	105958	EIF4E3	eukaryotic translation initiation factor 4E family member 3	317649	3	n/a	n/a	1.18E-01	3.767
1089382	ENSG00000101327	5141	PDYN	prodynorphin	5173	20	n/a	n/a	1.22E-01	3.767
1087370	ENSG00000033122	36827	LRRC7	leucine rich repeat containing 7	57554	1	n/a	n/a	8.41E-02	3.766
279865228	ENSG00000232332	0	RP3-481A17.1	RP3-481A17.1	0	X	n/a	n/a	9.82E-02	3.766
1097759	ENSG00000162706	37134	CADM3	cell adhesion molecule 3	57863	1	n/a	n/a	1.71E-01	3.761
1087506	ENSG00000048052	9590	HDAC9	histone deacetylase 9	9734	7	n/a	n/a	8.77E-02	3.76
280025378	ENSG00000250366	157122977	RP11-185P18.1	RP11-185P18.1	100507043	14	n/a	n/a	1.22E-01	3.759
1105014	ENSG00000204116	32824	CHIC1	cysteine-rich hydrophobic domain 1	53344	X	n/a	n/a	9.53E-02	3.756
1092443	ENSG00000124507	29726	PACSIN1	protein kinase C and casein kinase substrate in neurons 1	29993	6	n/a	n/a	1.24E-01	3.755
1089734	ENSG00000103723	8069	AP3B2	adaptor-related protein complex 3, beta 2 subunit	8120	15	n/a	n/a	8.84E-02	3.753
279865740	ENSG00000232389	0	RP11-134K13.2	RP11-134K13.2	0	6	n/a	n/a	1.97E-01	3.753
1099324	ENSG00000168438	30843	CDC40	cell division cycle 40 homolog (S. cerevisiae)	51362	6	n/a	n/a	8.65E-02	3.751
1097788	ENSG00000162783	30759	IER5	immediate early response 5	51278	1	n/a	n/a	1.70E-01	3.749
1103251	ENSG00000187122	6548	SLIT1	slit homolog 1 (Drosophila)	6585	10	n/a	n/a	2.10E-01	3.749
1096671	ENSG00000154162	1005	CDH12	cadherin 12, type 2 (N-cadherin 2)	1010	5	n/a	n/a	1.32E-01	3.748
1093620	ENSG00000133101	8821	CCNA1	cyclin A1	8900	13	n/a	n/a	1.36E-01	3.745
1090147	ENSG00000106089	6764	STX1A	syntaxin 1A (brain)	6804	7	n/a	n/a	1.57E-01	3.737
1096864	ENSG00000155961	77774	RAB39B	RAB39B, member RAS oncogene family	116442	X	n/a	n/a	9.69E-02	3.736
279828995	ENSG00000229097	0	CALM2P2	calmodulin 2 pseudogene 2	0	10	n/a	n/a	1.83E-01	3.734
1101584	ENSG00000179456	10325	ZNF238	zinc finger protein 238	10472	1	n/a	n/a	8.50E-02	3.731
1096437	ENSG00000152214	5982	RIT2	Ras-like without CAAX 2	6014	18	n/a	n/a	1.86E-01	3.725
1096536	ENSG00000152969	81086	JAKMIP1	janus kinase and microtubule interacting protein 1	152789	4	n/a	n/a	8.60E-02	3.725
1087757	ENSG00000064419	23289	TNPO3	transportin 3	23534	7	n/a	n/a	1.13E-01	3.724
279794601	ENSG00000226015	0	CCT8P1	chaperonin containing TCP1, subunit 8 (theta) pseudogene 1	0	1	n/a	n/a	1.22E-01	3.723
1095935	ENSG00000147655	109853	RSPO2	R-spondin 2	340419	8	n/a	n/a	1.09E-01	3.723
1096458	ENSG00000152377	6655	SPOCK1	sparc/osteonectin, cwcv and kazal-like domains proteoglycan (testican) 1	6695	5	n/a	n/a	9.35E-02	3.723
1096775	ENSG00000155052	79385	CNTNAP5	contactin associated protein-like 5	129684	2	n/a	n/a	2.23E-01	3.723
1106260	ENSG00000215114	79715	UBXN2B	UBX domain protein 2B	137886	8	n/a	n/a	8.77E-02	3.722
279783200	ENSG00000225022	0	UBE2D3P1	ubiquitin-conjugating enzyme E2D 3 pseudogene 1	0	20	n/a	n/a	8.28E-02	3.722
1096704	ENSG00000154429	79167	C1orf96	chromosome 1 open reading frame 96	126731	1	n/a	n/a	1.04E-01	3.72
280127939	ENSG00000259153	0	RP6-65G23.3	RP6-65G23.3	0	14	n/a	n/a	1.36E-01	3.72
1088527	ENSG00000085365	0	SCAMP1	secretory carrier membrane protein 1	0	5	n/a	n/a	8.83E-02	3.719
1098013	ENSG00000163590	81010	PPM1L	protein phosphatase, Mg2+/Mn2+ dependent, 1L	151742	3	n/a	n/a	1.51E-01	3.717
1096461	ENSG00000152402	2960	GUCY1A2	guanylate cyclase 1, soluble, alpha 2	2977	11	n/a	n/a	1.66E-01	3.712
1101675	ENSG00000180044	125451	C3orf80	chromosome 3 open reading frame 80	401097	3	n/a	n/a	1.49E-01	3.71
1104805	ENSG00000198908	56594	BHLHB9	basic helix-loop-helix domain containing, class B, 9	80823	X	n/a	n/a	9.56E-02	3.708
1089047	ENSG00000100030	5562	MAPK1	mitogen-activated protein kinase 1	5594	22	n/a	n/a	1.08E-01	3.708
1095482	ENSG00000144357	79423	UBR3	ubiquitin protein ligase E3 component n-recognin 3 (putative)	130507	2	n/a	n/a	1.63E-01	3.706
279719082	ENSG00000213080	0	RP11-312J18.5	RP11-312J18.5	0	1	n/a	n/a	1.39E-01	3.706
1095040	ENSG00000141447	77595	OSBPL1A	oxysterol binding protein-like 1A	114876	18	n/a	n/a	1.30E-01	3.705
279930557	ENSG00000238132	0	CASC4P1	cancer susceptibility candidate 4 pseudogene 1	0	13	n/a	n/a	1.33E-01	3.705
1086906	ENSG00000003987	8985	MTMR7	myotubularin related protein 7	9108	8	n/a	n/a	8.60E-02	3.704
1096690	ENSG00000154277	7302	UCHL1	ubiquitin carboxyl-terminal esterase L1 (ubiquitin thiolesterase)	7345	4	n/a	n/a	2.55E-01	3.702
1088492	ENSG00000084070	41319	SMAP2	small ArfGAP2	64744	1	n/a	n/a	8.70E-02	3.702
1089144	ENSG00000100320	23297	RBFOX2	RNA binding protein, fox-1 homolog (C. elegans) 2	23543	22	n/a	n/a	1.22E-01	3.7
279888788	ENSG00000234422	0	UBE2WP1	ubiquitin-conjugating enzyme E2W pseudogene 1	0	1	n/a	n/a	1.97E-01	3.698
1096340	ENSG00000151490	5768	PTPRO	protein tyrosine phosphatase, receptor type, O	5800	12	n/a	n/a	2.06E-01	3.697
1091042	ENSG00000113161	3136	HMGCR	3-hydroxy-3-methylglutaryl-CoA reductase	3156	5	n/a	n/a	8.92E-02	3.696
1097049	ENSG00000157470	80461	FAM81A	family with sequence similarity 81, member A	145773	15	n/a	n/a	8.33E-02	3.695
1096517	ENSG00000152784	36257	PRDM8	PR domain containing 8	56978	4	n/a	n/a	9.99E-02	3.695
1103103	ENSG00000186472	27189	PCLO	piccolo (presynaptic cytomatrix protein)	27445	7	n/a	n/a	1.79E-01	3.693
1090336	ENSG00000107771	33753	FAM190B	family with sequence similarity 190, member B	54462	10	n/a	n/a	8.55E-02	3.692
1101381	ENSG00000178234	40560	GALNT11	UDP-N-acetyl-alpha-D-galactosamine:polypeptide N-acetylgalactosaminyltransferase 11 (GalNAc-T11)	63917	7	n/a	n/a	8.49E-02	3.687
1098242	ENSG00000164209	60007	SLC25A46	solute carrier family 25, member 46	91137	5	n/a	n/a	8.82E-02	3.685
1091577	ENSG00000117155	78473	SSX2IP	synovial sarcoma, X breakpoint 2 interacting protein	117178	1	n/a	n/a	1.04E-01	3.684
1091445	ENSG00000116199	9773	FAM20B	family with sequence similarity 20, member B	9917	1	n/a	n/a	1.02E-01	3.683
280052765	ENSG00000253151	0	RP11-628E19.3	RP11-628E19.3	0	8	n/a	n/a	2.47E-01	3.683
1087437	ENSG00000040341	26812	STAU2	staufen, RNA binding protein, homolog 2 (Drosophila)	27067	8	n/a	n/a	9.03E-02	3.68
1094185	ENSG00000136404	32826	TM6SF1	transmembrane 6 superfamily member 1	53346	15	n/a	n/a	8.41E-02	3.679
279986979	ENSG00000244608	0	RP11-47K11.3	RP11-47K11.3	0	1	n/a	n/a	1.09E-01	3.675
1094318	ENSG00000137075	81029	RNF38	ring finger protein 38	152006	9	n/a	n/a	8.96E-02	3.673
1097740	ENSG00000162639	76691	HENMT1	HEN1 methyltransferase homolog 1 (Arabidopsis)	113802	1	n/a	n/a	1.29E-01	3.671
279842266	ENSG00000230311	0	AC004074.3	AC004074.3	0	X	n/a	n/a	8.75E-02	3.67
279745174	ENSG00000216802	0	RP11-390P2.2	RP11-390P2.2	0	6	n/a	n/a	1.45E-01	3.67
1108513	ENSG00000235872	0	RP11-335O4.3	RP11-335O4.3	0	12	n/a	n/a	2.05E-01	3.668
1089450	ENSG00000101746	8644	NOL4	nucleolar protein 4	8715	18	n/a	n/a	1.70E-01	3.665
1096673	ENSG00000154174	9724	TOMM70A	translocase of outer mitochondrial membrane 70 homolog A (S. cerevisiae)	9868	3	n/a	n/a	8.70E-02	3.664
1100938	ENSG00000175906	376	ARL4D	ADP-ribosylation factor-like 4D	379	17	n/a	n/a	1.47E-01	3.664
1090032	ENSG00000105613	22738	MAST1	microtubule associated serine/threonine kinase 1	22983	19	n/a	n/a	1.14E-01	3.66
279809475	ENSG00000227295	0	ELL2P1	elongation factor, RNA polymerase II, 2 pseudogene 1	0	1	n/a	n/a	9.38E-02	3.659
1089444	ENSG00000101654	8660	RNMT	RNA (guanine-7-) methyltransferase	8731	18	n/a	n/a	8.56E-02	3.658
279795715	ENSG00000226102	0	SEPT7P3	septin 7 pseudogene 3	0	7	n/a	n/a	3.05E-01	3.657
1095978	ENSG00000148154	7314	UGCG	UDP-glucose ceramide glucosyltransferase	7357	9	n/a	n/a	9.01E-02	3.654
280058985	ENSG00000253606	0	AFG3L2P1	AFG3 ATPase family gene 3-like 2 (S. cerevisiae) pseudogene 1	0	8	n/a	n/a	9.20E-02	3.653
1098338	ENSG00000164588	110417	HCN1	hyperpolarization activated cyclic nucleotide-gated potassium channel 1	348980	5	n/a	n/a	2.09E-01	3.651
280095940	ENSG00000256448	0	RP11-809N8.4	RP11-809N8.4	0	11	n/a	n/a	1.76E-01	3.65
1096488	ENSG00000152578	2876	GRIA4	glutamate receptor, ionotrophic, AMPA 4	2893	11	n/a	n/a	9.18E-02	3.645
279834209	ENSG00000229562	0	ZFYVE9P1	zinc finger, FYVE domain containing 9 pseudogene 1	0	X	n/a	n/a	8.92E-02	3.643
1086936	ENSG00000005020	8856	SKAP2	src kinase associated phosphoprotein 2	8935	7	n/a	n/a	1.06E-01	3.642
1095335	ENSG00000143473	3731	KCNH1	potassium voltage-gated channel, subfamily H (eag-related), member 1	3756	1	n/a	n/a	2.47E-01	3.633
1087582	ENSG00000053438	4795	NNAT	neuronatin	4826	20	n/a	n/a	2.22E-01	3.631
1091249	ENSG00000114999	80893	TTL	tubulin tyrosine ligase	150465	2	n/a	n/a	8.37E-02	3.63
1088832	ENSG00000092051	58703	JPH4	junctophilin 4	84502	14	n/a	n/a	8.38E-02	3.629
1088701	ENSG00000089169	22651	RPH3A	rabphilin 3A homolog (mouse)	22895	12	n/a	n/a	1.32E-01	3.626
1092322	ENSG00000123643	83789	SLC36A1	solute carrier family 36 (proton/amino acid symporter), member 1	206358	5	n/a	n/a	1.65E-01	3.625
1087231	ENSG00000015676	23141	NUDCD3	NudC domain containing 3	23386	7	n/a	n/a	1.09E-01	3.625
1099351	ENSG00000168542	1272	COL3A1	collagen, type III, alpha 1	1281	2	n/a	n/a	1.17E-01	3.624
1087216	ENSG00000014641	4165	MDH1	malate dehydrogenase 1, NAD (soluble)	4190	2	n/a	n/a	1.71E-01	3.624
1090727	ENSG00000110931	10498	CAMKK2	calcium/calmodulin-dependent protein kinase kinase 2, beta	10645	12	n/a	n/a	9.38E-02	3.621
1097000	ENSG00000157077	9237	ZFYVE9	zinc finger, FYVE domain containing 9	9372	1	n/a	n/a	8.88E-02	3.621
279789224	ENSG00000225558	0	UBE2D3P2	ubiquitin-conjugating enzyme E2D 3 pseudogene 2	0	3	n/a	n/a	9.38E-02	3.621
1101765	ENSG00000180616	6712	SSTR2	somatostatin receptor 2	6752	17	n/a	n/a	1.52E-01	3.618
1087193	ENSG00000013293	36982	SLC7A14	solute carrier family 7 (orphan transporter), member 14	57709	3	n/a	n/a	1.83E-01	3.616
1098215	ENSG00000164128	4855	NPY1R	neuropeptide Y receptor Y1	4886	4	n/a	n/a	8.44E-02	3.615
1087962	ENSG00000069956	5565	MAPK6	mitogen-activated protein kinase 6	5597	15	n/a	n/a	8.45E-02	3.615
279811749	ENSG00000227513	0	AC114755.3	AC114755.3	0	2	n/a	n/a	8.60E-02	3.615
1088976	ENSG00000099365	76608	STX1B	syntaxin 1B	112755	16	n/a	n/a	9.19E-02	3.614
1096289	ENSG00000151090	7025	THRB	thyroid hormone receptor, beta	7068	3	n/a	n/a	1.76E-01	3.611
1090954	ENSG00000112367	9752	FIG4	FIG4 homolog, SAC1 lipid phosphatase domain containing (S. cerevisiae)	9896	6	n/a	n/a	1.05E-01	3.611
1103903	ENSG00000196353	79458	CPNE4	copine IV	131034	3	n/a	n/a	1.15E-01	3.604
1086929	ENSG00000004897	991	CDC27	cell division cycle 27 homolog (S. cerevisiae)	996	17	n/a	n/a	1.70E-01	3.603
1108298	ENSG00000234337	0	AC026462.1	AC026462.1	0	16	n/a	n/a	1.28E-01	3.6
1102305	ENSG00000183307	27183	CECR6	cat eye syndrome chromosome region, candidate 6	27439	22	n/a	n/a	1.58E-01	3.599
280027707	ENSG00000250568	0	RP11-333E13.2	RP11-333E13.2	0	4	n/a	n/a	1.08E-01	3.597
1095514	ENSG00000144583	36847	4-Mar	membrane-associated ring finger (C3HC4) 4	57574	2	n/a	n/a	1.50E-01	3.595
1090921	ENSG00000112232	83700	KHDRBS2	KH domain containing, RNA binding, signal transduction associated 2	202559	6	n/a	n/a	1.09E-01	3.595
1089778	ENSG00000104290	7930	FZD3	frizzled family receptor 3	7976	8	n/a	n/a	1.03E-01	3.594
279901131	ENSG00000235512	0	TAB3-AS2	TAB3 antisense RNA 2 (non-protein coding)	0	X	n/a	n/a	1.94E-01	3.593
1091102	ENSG00000113595	370	TRIM23	tripartite motif containing 23	373	5	n/a	n/a	1.12E-01	3.591
1089944	ENSG00000105223	23399	PLD3	phospholipase D family, member 3	23646	19	n/a	n/a	1.25E-01	3.591
1099527	ENSG00000169282	7835	KCNAB1	potassium voltage-gated channel, shaker-related subfamily, beta member 1	7881	3	n/a	n/a	8.51E-02	3.59
280074753	ENSG00000254706	0	RP11-565P22.6	RP11-565P22.6	0	1	n/a	n/a	2.17E-01	3.589
1090766	ENSG00000111262	3711	KCNA1	potassium voltage-gated channel, shaker-related subfamily, member 1 (episodic ataxia with myokymia)	3736	12	n/a	n/a	1.69E-01	3.589
279782198	ENSG00000224936	0	SUCLA2P1	succinate-CoA ligase, ADP-forming, beta subunit pseudogene 1	0	6	n/a	n/a	8.74E-02	3.586
1096799	ENSG00000155304	6742	HSPA13	heat shock protein 70kDa family, member 13	6782	21	n/a	n/a	9.72E-02	3.585
1087851	ENSG00000066557	34920	LRRC40	leucine rich repeat containing 40	55631	1	n/a	n/a	1.04E-01	3.582
279770404	ENSG00000223973	0	AC068491.3	AC068491.3	0	2	n/a	n/a	1.31E-01	3.582
1088354	ENSG00000079841	22754	RIMS1	regulating synaptic membrane exocytosis 1	22999	6	n/a	n/a	1.14E-01	3.58
1090726	ENSG00000110925	57268	CSRNP2	cysteine-serine-rich nuclear protein 2	81566	12	n/a	n/a	9.76E-02	3.579
1107125	ENSG00000226757	1001516	AC079341.1	Uncharacterized protein	100192379	4	n/a	n/a	1.23E-01	3.579
1088442	ENSG00000082397	22891	EPB41L3	erythrocyte membrane protein band 4.1-like 3	23136	18	n/a	n/a	8.86E-02	3.579
1089538	ENSG00000102271	35347	KLHL4	kelch-like 4 (Drosophila)	56062	X	n/a	n/a	8.82E-02	3.576
1103428	ENSG00000187939	0	DOC2B	double C2-like domains, beta	0	17	n/a	n/a	1.56E-01	3.575
1094449	ENSG00000137801	7015	THBS1	thrombospondin 1	7057	15	n/a	n/a	1.35E-01	3.575
1096522	ENSG00000152822	2894	GRM1	glutamate receptor, metabotropic 1	2911	6	n/a	n/a	9.28E-02	3.574
1099644	ENSG00000169851	5067	PCDH7	protocadherin 7	5099	4	n/a	n/a	2.57E-01	3.574
1093539	ENSG00000132640	22659	BTBD3	BTB (POZ) domain containing 3	22903	20	n/a	n/a	8.57E-02	3.573
1097042	ENSG00000157404	3790	KIT	v-kit Hardy-Zuckerman 4 feline sarcoma viral oncogene homolog	3815	4	n/a	n/a	1.20E-01	3.571
1101811	ENSG00000180875	40989	GREM2	gremlin 2	64388	1	n/a	n/a	9.25E-02	3.564
1098589	ENSG00000165617	30820	DACT1	dapper, antagonist of beta-catenin, homolog 1 (Xenopus laevis)	51339	14	n/a	n/a	1.08E-01	3.562
1088597	ENSG00000087095	31181	NLK	nemo-like kinase	51701	17	n/a	n/a	1.04E-01	3.561
1104591	ENSG00000198380	2657	GFPT1	glutamine--fructose-6-phosphate transaminase 1	2673	2	n/a	n/a	8.88E-02	3.558
1086992	ENSG00000006128	6823	TAC1	tachykinin, precursor 1	6863	7	n/a	n/a	2.27E-01	3.557
1095619	ENSG00000145362	284	ANK2	ankyrin 2, neuronal	287	4	n/a	n/a	1.83E-01	3.556
1094670	ENSG00000138814	5498	PPP3CA	protein phosphatase 3, catalytic subunit, alpha isozyme	5530	4	n/a	n/a	1.24E-01	3.556
279876082	ENSG00000233292	0	RP11-341B24.3	RP11-341B24.3	0	10	n/a	n/a	9.67E-02	3.555
280022205	ENSG00000250118	0	RP11-136H13.2	RP11-136H13.2	0	5	n/a	n/a	1.85E-01	3.549
1087356	ENSG00000031003	30787	FAM13B	family with sequence similarity 13, member B	51306	5	n/a	n/a	1.61E-01	3.548
1091336	ENSG00000115504	23056	EHBP1	EH domain binding protein 1	23301	2	n/a	n/a	8.64E-02	3.547
1089332	ENSG00000101152	56132	DNAJC5	DnaJ (Hsp40) homolog, subfamily C, member 5	80331	20	n/a	n/a	8.74E-02	3.547
1103140	ENSG00000186642	5106	PDE2A	phosphodiesterase 2A, cGMP-stimulated	5138	11	n/a	n/a	1.33E-01	3.545
1104792	ENSG00000198883	77548	PNMA5	paraneoplastic antigen like 5	114824	X	n/a	n/a	1.00E-01	3.542
1092438	ENSG00000124486	8187	USP9X	ubiquitin specific peptidase 9, X-linked	8239	X	n/a	n/a	1.21E-01	3.541
1098207	ENSG00000164116	2965	GUCY1A3	guanylate cyclase 1, soluble, alpha 3	2982	4	n/a	n/a	9.62E-02	3.54
1087996	ENSG00000070669	437	ASNS	asparagine synthetase (glutamine-hydrolyzing)	440	7	n/a	n/a	1.57E-01	3.54
1093707	ENSG00000133816	9501	MICAL2	microtubule associated monoxygenase, calponin and LIM domain containing 2	9645	11	n/a	n/a	1.38E-01	3.539
280137836	ENSG00000259729	0	RP5-977B1.12	RP5-977B1.12	0	20	n/a	n/a	1.01E-01	3.539
1094688	ENSG00000139117	80364	CPNE8	copine VIII	144402	12	n/a	n/a	8.51E-02	3.535
1094698	ENSG00000139163	34789	ETNK1	ethanolamine kinase 1	55500	12	n/a	n/a	1.25E-01	3.534
279880469	ENSG00000233662	0	CALM2P4	calmodulin 2 pseudogene 4	0	13	n/a	n/a	1.99E-01	3.532
1093659	ENSG00000133318	10167	RTN3	reticulon 3	10313	11	n/a	n/a	1.18E-01	3.531
1099986	ENSG00000171246	4853	NPTX1	neuronal pentraxin I	4884	17	n/a	n/a	1.93E-01	3.531
279976282	ENSG00000243547	0	HNRNPKP4	heterogeneous nuclear ribonucleoprotein K pseudogene 4	0	3	n/a	n/a	1.33E-01	3.53
1096277	ENSG00000150995	3683	ITPR1	inositol 1,4,5-trisphosphate receptor, type 1	3708	3	n/a	n/a	2.04E-01	3.53
279484207	ENSG00000177803	0	RP11-606P2.1	RP11-606P2.1	0	4	n/a	n/a	8.95E-02	3.529
1098948	ENSG00000166963	4105	MAP1A	microtubule-associated protein 1A	4130	15	n/a	n/a	1.37E-01	3.527
1087564	ENSG00000051382	5259	PIK3CB	phosphoinositide-3-kinase, catalytic, beta polypeptide	5291	3	n/a	n/a	8.93E-02	3.526
1104731	ENSG00000198780	25798	FAM169A	family with sequence similarity 169, member A	26049	5	n/a	n/a	8.85E-02	3.524
279922723	ENSG00000237481	0	RP4-803J11.2	RP4-803J11.2	0	1	n/a	n/a	1.08E-01	3.523
1099923	ENSG00000171033	5537	PKIA	protein kinase (cAMP-dependent, catalytic) inhibitor alpha	5569	8	n/a	n/a	1.12E-01	3.523
1099352	ENSG00000168546	2659	GFRA2	GDNF family receptor alpha 2	2675	8	n/a	n/a	1.00E-01	3.523
1092244	ENSG00000123091	26739	RNF11	ring finger protein 11	26994	1	n/a	n/a	1.38E-01	3.522
1099336	ENSG00000168490	9652	PHYHIP	phytanoyl-CoA 2-hydroxylase interacting protein	9796	8	n/a	n/a	1.03E-01	3.522
1093607	ENSG00000133026	4602	MYH10	myosin, heavy chain 10, non-muscle	4628	17	n/a	n/a	1.63E-01	3.522
1093357	ENSG00000131437	10968	KIF3A	kinesin family member 3A	11127	5	n/a	n/a	1.21E-01	3.521
1094624	ENSG00000138660	34724	AP1AR	adaptor-related protein complex 1 associated regulatory protein	55435	4	n/a	n/a	9.29E-02	3.52
1102640	ENSG00000184672	79725	RALYL	RALY RNA binding protein-like	138046	8	n/a	n/a	1.28E-01	3.518
279912368	ENSG00000236570	0	AC105765.1	AC105765.1	0	3	n/a	n/a	1.00E-01	3.518
1103913	ENSG00000196368	34479	NUDT11	nudix (nucleoside diphosphate linked moiety X)-type motif 11	55190	X	n/a	n/a	1.46E-01	3.516
1096416	ENSG00000152061	9766	RABGAP1L	RAB GTPase activating protein 1-like	9910	1	n/a	n/a	8.33E-02	3.515
1102132	ENSG00000182568	6270	SATB1	SATB homeobox 1	6304	3	n/a	n/a	9.53E-02	3.512
1090875	ENSG00000111897	36788	SERINC1	serine incorporator 1	57515	6	n/a	n/a	9.65E-02	3.511
279704374	ENSG00000206870	0	U6	U6 spliceosomal RNA	0	14	n/a	n/a	9.55E-02	3.511
1098666	ENSG00000165914	80447	TTC7B	tetratricopeptide repeat domain 7B	145567	14	n/a	n/a	8.80E-02	3.51
1103460	ENSG00000188042	9978	ARL4C	ADP-ribosylation factor-like 4C	10123	2	n/a	n/a	9.38E-02	3.509
279812651	ENSG00000227612	0	RP5-1177E19.2	RP5-1177E19.2	0	1	n/a	n/a	1.74E-01	3.508
1099715	ENSG00000170153	36757	RNF150	ring finger protein 150	57484	4	n/a	n/a	2.22E-01	3.508
1092633	ENSG00000125827	35535	TMX4	thioredoxin-related transmembrane protein 4	56255	20	n/a	n/a	1.08E-01	3.507
280098467	ENSG00000256747	0	RP11-860B13.1	RP11-860B13.1	0	12	n/a	n/a	1.70E-01	3.506
1095297	ENSG00000143340	80731	FAM163A	family with sequence similarity 163, member A	148753	1	n/a	n/a	1.91E-01	3.502
1101650	ENSG00000179915	9243	NRXN1	neurexin 1	9378	2	n/a	n/a	1.24E-01	3.5
1087683	ENSG00000060140	34648	STYK1	serine/threonine/tyrosine kinase 1	55359	12	n/a	n/a	1.07E-01	3.498
1105306	ENSG00000204894	0	RP11-208G20.2	RP11-208G20.2	0	7	n/a	n/a	2.53E-01	3.498
1091388	ENSG00000115840	8538	SLC25A12	solute carrier family 25 (mitochondrial carrier, Aralar), member 12	8604	2	n/a	n/a	8.45E-02	3.497
1102004	ENSG00000182013	34517	PNMAL1	PNMA-like 1	55228	19	n/a	n/a	1.03E-01	3.496
1100511	ENSG00000173598	11004	NUDT4	nudix (nucleoside diphosphate linked moiety X)-type motif 4	11163	12	n/a	n/a	8.48E-02	3.492
1100800	ENSG00000175182	79471	FAM131A	family with sequence similarity 131, member A	131408	3	n/a	n/a	1.50E-01	3.49
1093781	ENSG00000134265	8699	NAPG	N-ethylmaleimide-sensitive factor attachment protein, gamma	8774	18	n/a	n/a	9.63E-02	3.49
1087677	ENSG00000059758	5096	CDK17	cyclin-dependent kinase 17	5128	12	n/a	n/a	8.48E-02	3.49
279882268	ENSG00000233830	0	AC073150.4	AC073150.4	0	7	n/a	n/a	9.66E-02	3.487
1090101	ENSG00000105879	55675	CBLL1	Cas-Br-M (murine) ecotropic retroviral transforming sequence-like 1	79872	7	n/a	n/a	9.66E-02	3.487
1091107	ENSG00000113638	23302	TTC33	tetratricopeptide repeat domain 33	23548	5	n/a	n/a	8.71E-02	3.483
1105732	ENSG00000212719	109648	C17orf51	chromosome 17 open reading frame 51	339263	17	n/a	n/a	1.51E-01	3.483
1101871	ENSG00000181195	5147	PENK	proenkephalin	5179	8	n/a	n/a	1.73E-01	3.483
1093798	ENSG00000134333	3914	LDHA	lactate dehydrogenase A	3939	11	n/a	n/a	1.59E-01	3.482
279963217	ENSG00000242140	0	RP11-262M14.2	RP11-262M14.2	0	3	n/a	n/a	8.40E-02	3.482
1093001	ENSG00000128989	10618	ARPP19	cAMP-regulated phosphoprotein, 19kDa	10776	15	n/a	n/a	1.47E-01	3.48
1098164	ENSG00000164038	79554	SLC9B2	solute carrier family 9, subfamily B (cation proton antiporter 2), member 2	133308	4	n/a	n/a	9.35E-02	3.478
1101402	ENSG00000178394	3330	HTR1A	5-hydroxytryptamine (serotonin) receptor 1A	3350	5	n/a	n/a	1.78E-01	3.478
1098815	ENSG00000166446	78989	CDYL2	chromodomain protein, Y-like 2	124359	16	n/a	n/a	1.81E-01	3.476
1104814	ENSG00000198919	9522	DZIP3	DAZ interacting protein 3, zinc finger	9666	3	n/a	n/a	9.00E-02	3.475
1095381	ENSG00000143702	9715	CEP170	centrosomal protein 170kDa	9859	1	n/a	n/a	8.49E-02	3.474
1096176	ENSG00000149654	41006	CDH22	cadherin 22, type 2	64405	20	n/a	n/a	1.03E-01	3.474
1105287	ENSG00000204843	1627	DCTN1	dynactin 1	1639	2	n/a	n/a	8.51E-02	3.473
279747276	ENSG00000218069	0	RSL24D1P1	ribosomal L24 domain containing 1 pseudogene 1	0	6	n/a	n/a	1.98E-01	3.473
279874020	ENSG00000233087	0	AC073869.1	AC073869.1	0	2	n/a	n/a	8.40E-02	3.469
1099771	ENSG00000170381	9579	SEMA3E	sema domain, immunoglobulin domain (Ig), short basic domain, secreted, (semaphorin) 3E	9723	7	n/a	n/a	8.74E-02	3.469
1086991	ENSG00000006125	160	AP2B1	adaptor-related protein complex 2, beta 1 subunit	163	17	n/a	n/a	8.84E-02	3.467
279889490	ENSG00000234478	0	RP11-275I14.4	RP11-275I14.4	0	1	n/a	n/a	1.08E-01	3.466
1101033	ENSG00000176406	9555	RIMS2	regulating synaptic membrane exocytosis 2	9699	8	n/a	n/a	9.62E-02	3.465
1098852	ENSG00000166579	57267	NDEL1	nudE nuclear distribution gene E homolog (A. nidulans)-like 1	81565	17	n/a	n/a	9.02E-02	3.464
1090487	ENSG00000108821	1268	COL1A1	collagen, type I, alpha 1	1277	17	n/a	n/a	1.22E-01	3.458
1091066	ENSG00000113319	5892	RASGRF2	Ras protein-specific guanine nucleotide-releasing factor 2	5924	5	n/a	n/a	1.79E-01	3.457
1096301	ENSG00000151176	83417	PLBD2	phospholipase B domain containing 2	196463	12	n/a	n/a	8.91E-02	3.456
279709099	ENSG00000207720	0	MIR555	microRNA 555	0	1	n/a	n/a	1.75E-01	3.456
1102524	ENSG00000184185	3743	KCNJ12	potassium inwardly-rectifying channel, subfamily J, member 12	3768	17	n/a	n/a	8.77E-02	3.456
1087107	ENSG00000009844	31014	VTA1	Vps20-associated 1 homolog (S. cerevisiae)	51534	6	n/a	n/a	8.73E-02	3.455
1100530	ENSG00000173692	5675	PSMD1	proteasome (prosome, macropain) 26S subunit, non-ATPase, 1	5707	2	n/a	n/a	1.32E-01	3.452
280131744	ENSG00000259368	0	RP11-64K12.4	RP11-64K12.4	0	15	n/a	n/a	2.02E-01	3.446
1094209	ENSG00000136535	10558	TBR1	T-box, brain, 1	10716	2	n/a	n/a	1.12E-01	3.445
1104569	ENSG00000198300	5146	ZIM2	zinc finger, imprinted 2	5178	19	n/a	n/a	1.55E-01	3.445
1093906	ENSG00000135002	34601	RFK	riboflavin kinase	55312	9	n/a	n/a	1.46E-01	3.443
1099450	ENSG00000168959	2898	GRM5	glutamate receptor, metabotropic 5	2915	11	n/a	n/a	2.33E-01	3.443
280030009	ENSG00000250746	0	RP11-39C10.1	RP11-39C10.1	0	4	n/a	n/a	1.13E-01	3.443
1088943	ENSG00000096654	7694	ZNF184	zinc finger protein 184	7738	6	n/a	n/a	1.03E-01	3.441
1091149	ENSG00000114062	7294	UBE3A	ubiquitin protein ligase E3A	7337	15	n/a	n/a	1.01E-01	3.434
1098932	ENSG00000166922	6411	SCG5	secretogranin V (7B2 protein)	6447	15	n/a	n/a	2.13E-01	3.433
1103717	ENSG00000189056	5617	RELN	reelin	5649	7	n/a	n/a	2.02E-01	3.428
1090247	ENSG00000106772	81393	PRUNE2	prune homolog 2 (Drosophila)	158471	9	n/a	n/a	1.04E-01	3.427
1090917	ENSG00000112210	31195	RAB23	RAB23, member RAS oncogene family	51715	6	n/a	n/a	9.77E-02	3.423
1094654	ENSG00000138769	8890	CDKL2	cyclin-dependent kinase-like 2 (CDC2-related kinase)	8999	4	n/a	n/a	2.09E-01	3.422
1093682	ENSG00000133627	36456	ACTR3B	ARP3 actin-related protein 3 homolog B (yeast)	57180	7	n/a	n/a	1.24E-01	3.422
1094627	ENSG00000138669	5561	PRKG2	protein kinase, cGMP-dependent, type II	5593	4	n/a	n/a	9.19E-02	3.421
1087927	ENSG00000068796	3771	KIF2A	kinesin heavy chain member 2A	3796	5	n/a	n/a	1.21E-01	3.42
280056889	ENSG00000253445	0	CTB-79E8.2	CTB-79E8.2	0	5	n/a	n/a	1.23E-01	3.419
1087244	ENSG00000018189	22658	RUFY3	RUN and FYVE domain containing 3	22902	4	n/a	n/a	1.34E-01	3.418
1087484	ENSG00000047056	22640	WDR37	WD repeat domain 37	22884	10	n/a	n/a	1.29E-01	3.417
1089236	ENSG00000100604	1105	CHGA	chromogranin A (parathyroid secretory protein 1)	1113	14	n/a	n/a	1.66E-01	3.414
1102246	ENSG00000183049	36396	CAMK1D	calcium/calmodulin-dependent protein kinase ID	57118	10	n/a	n/a	1.71E-01	3.413
279722498	ENSG00000213480	0	RP11-364P2.2	RP11-364P2.2	0	4	n/a	n/a	8.58E-02	3.413
1095652	ENSG00000145675	5263	PIK3R1	phosphoinositide-3-kinase, regulatory subunit 1 (alpha)	5295	5	n/a	n/a	8.92E-02	3.413
1108486	ENSG00000235711	123953	ANKRD34C	ankyrin repeat domain 34C	390616	15	n/a	n/a	1.65E-01	3.41
1092087	ENSG00000121671	1399	CRY2	cryptochrome 2 (photolyase-like)	1408	11	n/a	n/a	1.07E-01	3.409
279848757	ENSG00000230870	0	FBXW11P1	F-box and WD repeat domain containing 11 pseudogene 1	0	21	n/a	n/a	1.55E-01	3.407
1104546	ENSG00000198216	773	CACNA1E	calcium channel, voltage-dependent, R type, alpha 1E subunit	777	1	n/a	n/a	2.15E-01	3.403
279845739	ENSG00000230584	0	CCT5P2	chaperonin containing TCP1, subunit 5 (epsilon) pseudogene 2	0	13	n/a	n/a	8.54E-02	3.402
1095252	ENSG00000143153	478	ATP1B1	ATPase, Na+/K+ transporting, beta 1 polypeptide	481	1	n/a	n/a	1.48E-01	3.401
1095258	ENSG00000143164	35115	DCAF6	DDB1 and CUL4 associated factor 6	55827	1	n/a	n/a	1.09E-01	3.4
279921060	ENSG00000237350	0	RP11-800K23.2	RP11-800K23.2	0	4	n/a	n/a	1.02E-01	3.4
1091565	ENSG00000117114	23021	LPHN2	latrophilin 2	23266	1	n/a	n/a	2.03E-01	3.395
1094125	ENSG00000136100	30511	VPS36	vacuolar protein sorting 36 homolog (S. cerevisiae)	51028	13	n/a	n/a	8.79E-02	3.394
1094514	ENSG00000138071	9952	ACTR2	ARP2 actin-related protein 2 homolog (yeast)	10097	2	n/a	n/a	1.08E-01	3.393
1087975	ENSG00000070182	6670	SPTB	spectrin, beta, erythrocytic	6710	14	n/a	n/a	1.37E-01	3.389
1087542	ENSG00000049860	3056	HEXB	hexosaminidase B (beta polypeptide)	3074	5	n/a	n/a	1.79E-01	3.388
1091407	ENSG00000115966	1377	ATF2	activating transcription factor 2	1386	2	n/a	n/a	8.34E-02	3.388
279951779	ENSG00000240809	0	RP11-550F7.1	RP11-550F7.1	0	3	n/a	n/a	1.04E-01	3.385
1104184	ENSG00000197147	23262	LRRC8B	leucine rich repeat containing 8 family, member B	23507	1	n/a	n/a	2.02E-01	3.384
1094046	ENSG00000135709	9620	KIAA0513	KIAA0513	9764	16	n/a	n/a	1.83E-01	3.383
1089690	ENSG00000103353	35346	UBFD1	ubiquitin family domain containing 1	56061	16	n/a	n/a	8.51E-02	3.383
1101493	ENSG00000178965	79205	C1orf173	chromosome 1 open reading frame 173	127254	1	n/a	n/a	9.21E-02	3.383
1088530	ENSG00000085415	57601	SEH1L	SEH1-like (S. cerevisiae)	81929	18	n/a	n/a	1.04E-01	3.381
1098736	ENSG00000166167	8866	BTRC	beta-transducin repeat containing	8945	10	n/a	n/a	1.16E-01	3.379
1103297	ENSG00000187446	11100	AC012652.1	Calcium-binding protein p22	11261	15	n/a	n/a	8.77E-02	3.376
1097668	ENSG00000162378	55502	ZYG11B	zyg-11 homolog B (C. elegans)	79699	1	n/a	n/a	8.39E-02	3.374
1101838	ENSG00000180998	94000	GPR137C	G protein-coupled receptor 137C	283554	14	n/a	n/a	8.94E-02	3.374
279743658	ENSG00000215937	0	hsa-mir-220b	hsa-mir-220b	0	19	n/a	n/a	1.01E-01	3.373
279746220	ENSG00000217289	0	AC018865.5	AC018865.5	0	2	n/a	n/a	8.26E-02	3.372
280102272	ENSG00000257151	0	RP11-701H24.2	RP11-701H24.2	0	15	n/a	n/a	1.23E-01	3.372
1088366	ENSG00000080298	5959	RFX3	regulatory factor X, 3 (influences HLA class II expression)	5991	9	n/a	n/a	9.54E-02	3.371
1095612	ENSG00000145332	36836	KLHL8	kelch-like 8 (Drosophila)	57563	4	n/a	n/a	8.79E-02	3.37
1087067	ENSG00000008118	36448	CAMK1G	calcium/calmodulin-dependent protein kinase IG	57172	1	n/a	n/a	1.55E-01	3.37
280020510	ENSG00000249986	0	YWHAQP6	YWHAQ pseudogene 6	0	3	n/a	n/a	1.32E-01	3.369
1098928	ENSG00000166908	55640	PIP4K2C	phosphatidylinositol-5-phosphate 4-kinase, type II, gamma	79837	12	n/a	n/a	1.31E-01	3.368
1093335	ENSG00000131263	30614	RLIM	ring finger protein, LIM domain interacting	51132	X	n/a	n/a	8.70E-02	3.367
1090506	ENSG00000108946	5541	PRKAR1A	protein kinase, cAMP-dependent, regulatory, type I, alpha (tissue specific extinguisher 1)	5573	17	n/a	n/a	8.49E-02	3.367
1099747	ENSG00000170290	6550	SLN	sarcolipin	6588	11	n/a	n/a	2.21E-01	3.367
279740571	ENSG00000215482	0	CALM2P3	calmodulin 2 pseudogene 3	0	13	n/a	n/a	1.98E-01	3.366
1088557	ENSG00000086061	3281	DNAJA1	DnaJ (Hsp40) homolog, subfamily A, member 1	3301	9	n/a	n/a	1.30E-01	3.366
279891312	ENSG00000234645	0	AC097523.2	AC097523.2	0	2	n/a	n/a	1.69E-01	3.365
1093785	ENSG00000134287	374	ARF3	ADP-ribosylation factor 3	377	12	n/a	n/a	8.79E-02	3.361
1104102	ENSG00000196914	23120	ARHGEF12	Rho guanine nucleotide exchange factor (GEF) 12	23365	11	n/a	n/a	1.26E-01	3.361
279858733	ENSG00000231764	0	DLX6-AS1	DLX6 antisense RNA 1 (non-protein coding)	0	7	n/a	n/a	1.10E-01	3.36
279816800	ENSG00000228002	0	DHX9P1	DEAH (Asp-Glu-Ala-His) box polypeptide 9 pseudogene 1	0	13	n/a	n/a	1.04E-01	3.36
1091912	ENSG00000120137	55449	PANK3	pantothenate kinase 3	79646	5	n/a	n/a	9.13E-02	3.359
1088951	ENSG00000097021	11167	ACOT7	acyl-CoA thioesterase 7	11332	1	n/a	n/a	1.85E-01	3.359
280087051	ENSG00000255500	0	RP11-347H15.2	RP11-347H15.2	0	11	n/a	n/a	1.39E-01	3.358
279833393	ENSG00000229478	0	RP4-718N17.1	RP4-718N17.1	0	7	n/a	n/a	2.27E-01	3.357
279849630	ENSG00000230956	0	RP3-452M16.1	RP3-452M16.1	0	X	n/a	n/a	8.47E-02	3.356
279941063	ENSG00000239557	0	RP11-168J18.6	RP11-168J18.6	0	3	n/a	n/a	9.57E-02	3.356
1091706	ENSG00000118407	26890	FILIP1	filamin A interacting protein 1	27145	6	n/a	n/a	8.96E-02	3.355
1087772	ENSG00000064763	35000	FAR2	fatty acyl CoA reductase 2	55711	12	n/a	n/a	9.24E-02	3.353
1086999	ENSG00000006432	4268	MAP3K9	mitogen-activated protein kinase kinase kinase 9	4293	14	n/a	n/a	1.87E-01	3.353
280109305	ENSG00000257846	0	RP11-597A11.3	RP11-597A11.3	0	14	n/a	n/a	1.05E-01	3.352
279778687	ENSG00000224620	0	MEF2AP1	myocyte enhancer factor 2A pseudogene 1	0	1	n/a	n/a	2.58E-01	3.35
1093496	ENSG00000132434	35202	LANCL2	LanC lantibiotic synthetase component C-like 2 (bacterial)	55915	7	n/a	n/a	9.35E-02	3.347
1104472	ENSG00000198010	9103	DLGAP2	discs, large (Drosophila) homolog-associated protein 2	9228	8	n/a	n/a	2.09E-01	3.346
1093954	ENSG00000135298	574	BAI3	brain-specific angiogenesis inhibitor 3	577	6	n/a	n/a	8.45E-02	3.346
1100808	ENSG00000175206	4847	NPPA	natriuretic peptide A	4878	1	n/a	n/a	1.94E-01	3.345
1101101	ENSG00000176788	10262	BASP1	brain abundant, membrane attached signal protein 1	10409	5	n/a	n/a	1.37E-01	3.344
1090353	ENSG00000107864	22605	CPEB3	cytoplasmic polyadenylation element binding protein 3	22849	10	n/a	n/a	8.59E-02	3.344
280013984	ENSG00000249485	0	RBBP4P1	retinoblastoma binding protein 4 pseudogene 1	0	5	n/a	n/a	1.19E-01	3.343
1094618	ENSG00000138641	8837	HERC3	hect domain and RLD 3	8916	4	n/a	n/a	1.17E-01	3.342
1090672	ENSG00000110427	25509	C11orf41	chromosome 11 open reading frame 41	25758	11	n/a	n/a	2.62E-01	3.341
279918364	ENSG00000237126	0	AC073254.1	AC073254.1	0	2	n/a	n/a	9.54E-02	3.34
279838077	ENSG00000229944	0	AC004797.1	AC004797.1	0	17	n/a	n/a	8.46E-02	3.34
1088512	ENSG00000084710	22734	EFR3B	EFR3 homolog B (S. cerevisiae)	22979	2	n/a	n/a	1.82E-01	3.339
1086994	ENSG00000006210	6340	CX3CL1	chemokine (C-X3-C motif) ligand 1	6376	16	n/a	n/a	1.62E-01	3.338
1096889	ENSG00000156136	1621	DCK	deoxycytidine kinase	1633	4	n/a	n/a	1.14E-01	3.337
1088280	ENSG00000078043	8941	PIAS2	protein inhibitor of activated STAT, 2	9063	18	n/a	n/a	9.72E-02	3.334
1087076	ENSG00000008283	1523	CYB561	cytochrome b-561	1534	17	n/a	n/a	1.22E-01	3.334
1087963	ENSG00000069966	10534	GNB5	guanine nucleotide binding protein (G protein), beta 5	10681	15	n/a	n/a	1.07E-01	3.333
1095590	ENSG00000145147	9218	SLIT2	slit homolog 2 (Drosophila)	9353	4	n/a	n/a	1.98E-01	3.332
1088819	ENSG00000091664	36362	SLC17A6	solute carrier family 17 (sodium-dependent inorganic phosphate cotransporter), member 6	57084	11	n/a	n/a	8.85E-02	3.331
1100979	ENSG00000176148	34635	TCP11L1	t-complex 11 (mouse)-like 1	55346	11	n/a	n/a	1.51E-01	3.33
1103761	ENSG00000189241	7216	TSPYL1	TSPY-like 1	7259	6	n/a	n/a	1.16E-01	3.329
279801804	ENSG00000226666	0	HSPA9P1	heat shock 70kDa protein 9 pseudogene 1	0	2	n/a	n/a	1.58E-01	3.328
1105042	ENSG00000204186	36956	ZDBF2	zinc finger, DBF-type containing 2	57683	2	n/a	n/a	8.59E-02	3.326
1087495	ENSG00000047597	7461	XK	X-linked Kx blood group (McLeod syndrome)	7504	X	n/a	n/a	8.35E-02	3.324
1092303	ENSG00000123545	28814	NDUFAF4	NADH dehydrogenase (ubiquinone) 1 alpha subcomplex, assembly factor 4	29078	6	n/a	n/a	1.62E-01	3.323
1104737	ENSG00000198791	29618	CNOT7	CCR4-NOT transcription complex, subunit 7	29883	8	n/a	n/a	1.40E-01	3.321
279720637	ENSG00000213290	0	CTD-2192J16.12	CTD-2192J16.12	0	19	n/a	n/a	1.25E-01	3.321
1087656	ENSG00000058091	5186	CDK14	cyclin-dependent kinase 14	5218	7	n/a	n/a	1.04E-01	3.321
280073228	ENSG00000254612	0	RP11-676M6.1	RP11-676M6.1	0	11	n/a	n/a	8.93E-02	3.318
1097021	ENSG00000157219	3341	HTR5A	5-hydroxytryptamine (serotonin) receptor 5A	3361	7	n/a	n/a	1.38E-01	3.317
1091123	ENSG00000113749	3254	HRH2	histamine receptor H2	3274	5	n/a	n/a	2.27E-01	3.317
279737550	ENSG00000215168	0	RP11-30M20.1	RP11-30M20.1	0	X	n/a	n/a	9.94E-02	3.316
1093142	ENSG00000130227	22794	XPO7	exportin 7	23039	8	n/a	n/a	8.35E-02	3.315
280039655	ENSG00000251508	0	RP5-862P8.3	RP5-862P8.3	0	1	n/a	n/a	1.46E-01	3.306
1087884	ENSG00000067445	7173	TRO	trophinin	7216	X	n/a	n/a	8.50E-02	3.306
280127567	ENSG00000259131	0	AC093510.2	metallo-beta-lactamase domain-containing protein 2	0	5	n/a	n/a	8.62E-02	3.305
1100609	ENSG00000174136	94653	RGMB	RGM domain family, member B	285704	5	n/a	n/a	2.13E-01	3.303
1106283	ENSG00000215218	79586	UBE2QL1	ubiquitin-conjugating enzyme E2Q family-like 1	134111	5	n/a	n/a	2.01E-01	3.3
1100309	ENSG00000172602	27034	RND1	Rho family GTPase 1	27289	12	n/a	n/a	1.02E-01	3.299
279496787	ENSG00000179611	0	DGKZP1	diacylglycerol kinase, zeta pseudogene 1	0	13	n/a	n/a	1.01E-01	3.298
1093100	ENSG00000129951	55750	MIR3187	microRNA 3187	79948	19	n/a	n/a	1.67E-01	3.298
1095737	ENSG00000146151	33802	HMGCLL1	3-hydroxymethyl-3-methylglutaryl-CoA lyase-like 1	54511	6	n/a	n/a	1.25E-01	3.297
1104259	ENSG00000197386	3047	HTT	huntingtin	3064	4	n/a	n/a	1.06E-01	3.296
1089598	ENSG00000102879	10992	CORO1A	coronin, actin binding protein, 1A	11151	16	n/a	n/a	1.66E-01	3.296
1093691	ENSG00000133687	58091	TMTC1	transmembrane and tetratricopeptide repeat containing 1	83857	12	n/a	n/a	1.31E-01	3.295
1095781	ENSG00000146469	7389	VIP	vasoactive intestinal peptide	7432	6	n/a	n/a	1.78E-01	3.295
1092014	ENSG00000120899	2170	PTK2B	PTK2B protein tyrosine kinase 2 beta	2185	8	n/a	n/a	9.24E-02	3.293
1096861	ENSG00000155926	6467	SLA	Src-like-adaptor	6503	8	n/a	n/a	8.95E-02	3.292
1089392	ENSG00000101349	36421	PAK7	p21 protein (Cdc42/Rac)-activated kinase 7	57144	20	n/a	n/a	1.87E-01	3.292
280090909	ENSG00000255863	0	AC073610.5	AC073610.5	0	12	n/a	n/a	1.25E-01	3.291
1096636	ENSG00000153933	8460	DGKE	diacylglycerol kinase, epsilon 64kDa	8526	17	n/a	n/a	8.51E-02	3.287
1102192	ENSG00000182836	110175	PLCXD3	phosphatidylinositol-specific phospholipase C, X domain containing 3	345557	5	n/a	n/a	8.54E-02	3.285
1101975	ENSG00000181852	10047	RNF41	ring finger protein 41	10193	12	n/a	n/a	1.36E-01	3.283
1088794	ENSG00000091136	3887	LAMB1	laminin, beta 1	3912	7	n/a	n/a	9.66E-02	3.282
1090379	ENSG00000108091	7982	CCDC6	coiled-coil domain containing 6	8030	10	n/a	n/a	8.75E-02	3.281
279832407	ENSG00000229400	0	RP11-3L21.2	RP11-3L21.2	0	1	n/a	n/a	1.29E-01	3.279
1100480	ENSG00000173452	90325	TMEM196	transmembrane protein 196	256130	7	n/a	n/a	9.83E-02	3.274
1105902	ENSG00000213760	531	ATP6V1G2	ATPase, H+ transporting, lysosomal 13kDa, V1 subunit G2	534	6	n/a	n/a	1.98E-01	3.274
279739370	ENSG00000215349	0	MRPL3P1	mitochondrial ribosomal protein L3 pseudogene 1	0	13	n/a	n/a	1.13E-01	3.272
1099826	ENSG00000170606	3288	HSPA4	heat shock 70kDa protein 4	3308	5	n/a	n/a	8.46E-02	3.27
280060511	ENSG00000253719	1001970	ATXN7L3B	ataxin 7-like 3B	552889	12	n/a	n/a	8.45E-02	3.269
280134130	ENSG00000259506	0	RP11-352D13.3	RP11-352D13.3	0	15	n/a	n/a	2.28E-01	3.269
1088728	ENSG00000089737	36340	DDX24	DEAD (Asp-Glu-Ala-Asp) box polypeptide 24	57062	14	n/a	n/a	9.01E-02	3.269
1103371	ENSG00000187730	2547	GABRD	gamma-aminobutyric acid (GABA) A receptor, delta	2563	1	n/a	n/a	1.61E-01	3.269
1101380	ENSG00000178233	134270	TMEM151B	transmembrane protein 151B	441151	6	n/a	n/a	1.06E-01	3.269
1088654	ENSG00000088538	1783	DOCK3	dedicator of cytokinesis 3	1795	3	n/a	n/a	2.37E-01	3.268
1099378	ENSG00000168675	749	C18orf1	chromosome 18 open reading frame 1	753	18	n/a	n/a	9.60E-02	3.266
1105430	ENSG00000205279	152816	CTXN3	cortexin 3	613212	5	n/a	n/a	1.62E-01	3.265
1094463	ENSG00000137822	26974	TUBGCP4	tubulin, gamma complex associated protein 4	27229	15	n/a	n/a	1.17E-01	3.264
1090314	ENSG00000107560	22597	RAB11FIP2	RAB11 family interacting protein 2 (class I)	22841	10	n/a	n/a	8.94E-02	3.264
280061834	ENSG00000253785	0	CTC-308K20.3	CTC-308K20.3	0	5	n/a	n/a	1.06E-01	3.262
279908463	ENSG00000236216	0	PPP1R11P1	protein phosphatase 1, regulatory (inhibitor) subunit 11 pseudogene 1	0	1	n/a	n/a	1.44E-01	3.261
1088590	ENSG00000087074	23398	PPP1R15A	protein phosphatase 1, regulatory subunit 15A	23645	19	n/a	n/a	2.20E-01	3.26
279817485	ENSG00000228060	0	RP11-15J6.1	RP11-15J6.1	0	1	n/a	n/a	9.81E-02	3.26
1087607	ENSG00000054803	80041	CBLN4	cerebellin 4 precursor	140689	20	n/a	n/a	1.25E-01	3.258
1094217	ENSG00000136603	6462	SKIL	SKI-like oncogene	6498	3	n/a	n/a	2.20E-01	3.257
1097079	ENSG00000157764	669	BRAF	v-raf murine sarcoma viral oncogene homolog B1	673	7	n/a	n/a	1.06E-01	3.255
279890461	ENSG00000234558	0	API5P1	API5 pseudogene 1	0	X	n/a	n/a	1.62E-01	3.252
1090926	ENSG00000112245	7757	PTP4A1	protein tyrosine phosphatase type IVA, member 1	7803	6	n/a	n/a	8.92E-02	3.251
279484508	ENSG00000177855	0	AC074182.1	AC074182.1	0	2	n/a	n/a	1.53E-01	3.251
1095140	ENSG00000142192	348	APP	amyloid beta (A4) precursor protein	351	21	n/a	n/a	1.27E-01	3.249
1103534	ENSG00000188352	34203	KIAA1797	KIAA1797	54914	9	n/a	n/a	8.83E-02	3.247
279893121	ENSG00000234775	0	RP11-335O13.7	RP11-335O13.7	0	1	n/a	n/a	9.77E-02	3.247
1104550	ENSG00000198225	0	FKBP1C	FK506 binding protein 1C	0	6	n/a	n/a	1.20E-01	3.244
279834455	ENSG00000229591	0	RP5-981O7.2	RP5-981O7.2	0	7	n/a	n/a	8.63E-02	3.243
1091128	ENSG00000113805	5035	CNTN3	contactin 3 (plasmacytoma associated)	5067	3	n/a	n/a	1.65E-01	3.242
279983694	ENSG00000244265	0	SIAH2-AS1	SIAH2 antisense RNA 1 (non-protein coding)	0	3	n/a	n/a	9.01E-02	3.241
279780961	ENSG00000224831	0	RP11-651P23.4	RP11-651P23.4	0	3	n/a	n/a	1.73E-01	3.24
1095780	ENSG00000146463	9078	ZMYM4	zinc finger, MYM-type 4	9202	1	n/a	n/a	9.13E-02	3.239
1104666	ENSG00000198626	6229	RYR2	ryanodine receptor 2 (cardiac)	6262	1	n/a	n/a	1.95E-01	3.239
279877553	ENSG00000233401	0	RP4-621B10.6	RP4-621B10.6	0	1	n/a	n/a	1.25E-01	3.239
1091513	ENSG00000116750	30858	UCHL5	ubiquitin carboxyl-terminal hydrolase L5	51377	1	n/a	n/a	9.01E-02	3.237
1094253	ENSG00000136813	23147	KIAA0368	KIAA0368	23392	9	n/a	n/a	8.48E-02	3.236
280017399	ENSG00000249761	0	CTD-2278B20.1	CTD-2278B20.1	0	5	n/a	n/a	8.89E-02	3.236
280078060	ENSG00000254942	0	RP5-1160K1.8	RP5-1160K1.8	0	1	n/a	n/a	1.95E-01	3.235
279861618	ENSG00000232004	0	CAP1P2	CAP1 pseudogene 2	0	10	n/a	n/a	8.64E-02	3.233
1087290	ENSG00000023171	36749	GRAMD1B	GRAM domain containing 1B	57476	11	n/a	n/a	1.64E-01	3.231
279881949	ENSG00000233799	0	AC139887.4	AC139887.4	0	4	n/a	n/a	1.22E-01	3.231
280050418	ENSG00000252868	0	snoZ278	Small nucleolar RNA Z278	0	15	n/a	n/a	1.04E-01	3.229
279926360	ENSG00000237788	0	RP5-1041C10.3	RP5-1041C10.3	0	20	n/a	n/a	9.12E-02	3.228
1099107	ENSG00000167642	10506	SPINT2	serine peptidase inhibitor, Kunitz type, 2	10653	19	n/a	n/a	1.79E-01	3.228
1106493	ENSG00000220575	1014069	AC093726.4	Uncharacterized proteincDNA FLJ50038	100128264	7	n/a	n/a	1.31E-01	3.226
1106104	ENSG00000214552	0	RP11-89A12.1	RP11-89A12.1	0	3	n/a	n/a	8.39E-02	3.225
1096421	ENSG00000152092	457	ASTN1	astrotactin 1	460	1	n/a	n/a	1.67E-01	3.219
1104835	ENSG00000198954	25877	KIAA1279	KIAA1279	26128	10	n/a	n/a	1.69E-01	3.219
1096535	ENSG00000152954	80113	NRSN1	neurensin 1	140767	6	n/a	n/a	1.50E-01	3.219
1106351	ENSG00000215462	0	AL136218.1	Sarcoma antigen NY-SAR-79	0	13	n/a	n/a	8.90E-02	3.219
1094012	ENSG00000135519	23171	KCNH3	potassium voltage-gated channel, subfamily H (eag-related), member 3	23416	12	n/a	n/a	8.51E-02	3.219
1101496	ENSG00000178974	34319	FBXO34	F-box protein 34	55030	14	n/a	n/a	1.15E-01	3.218
1091483	ENSG00000116604	4184	MEF2D	myocyte enhancer factor 2D	4209	1	n/a	n/a	1.92E-01	3.217
279681451	ENSG00000204429	0	RP11-1E11.1	RP11-1E11.1	0	9	n/a	n/a	1.18E-01	3.214
1095035	ENSG00000141433	113	ADCYAP1	adenylate cyclase activating polypeptide 1 (pituitary)	116	18	n/a	n/a	1.44E-01	3.21
1089709	ENSG00000103494	23077	RPGRIP1L	RPGRIP1-like	23322	16	n/a	n/a	8.65E-02	3.21
1091140	ENSG00000113966	58311	ARL6	ADP-ribosylation factor-like 6	84100	3	n/a	n/a	1.26E-01	3.21
279827284	ENSG00000228941	0	UBE3AP2	ubiquitin protein ligase E3A pseudogene 2	0	21	n/a	n/a	8.38E-02	3.21
279982356	ENSG00000244153	0	RP11-569H14.1	RP11-569H14.1	0	3	n/a	n/a	9.72E-02	3.209
279966920	ENSG00000242529	0	XX-CR54.2	XX-CR54.2	0	1	n/a	n/a	2.43E-01	3.209
1091409	ENSG00000115977	22604	AAK1	AP2 associated kinase 1	22848	2	n/a	n/a	2.40E-01	3.207
1091939	ENSG00000120324	35409	PCDHB10	protocadherin beta 10	56126	5	n/a	n/a	1.03E-01	3.206
1090556	ENSG00000109339	5570	MAPK10	mitogen-activated protein kinase 10	5602	4	n/a	n/a	8.64E-02	3.205
1101288	ENSG00000177699	1014768	RP11-16K12.1	RP11-16K12.1	100129540	15	n/a	n/a	2.58E-01	3.205
279864270	ENSG00000232241	0	DYNLT3P1	dynein, light chain, Tctex-type 3 pseudogene 1	0	20	n/a	n/a	1.33E-01	3.204
1088083	ENSG00000072840	2106	EVC	Ellis van Creveld syndrome	2121	4	n/a	n/a	9.04E-02	3.204
1104822	ENSG00000198932	9593	GPRASP1	G protein-coupled receptor associated sorting protein 1	9737	X	n/a	n/a	1.15E-01	3.204
280025120	ENSG00000250349	0	RP5-972B16.2	Uncharacterized proteincDNA FLJ59144, highly similar to Tetraspanin-7	0	X	n/a	n/a	1.27E-01	3.204
1105851	ENSG00000213390	59176	ARHGAP19	Rho GTPase activating protein 19	84986	10	n/a	n/a	2.28E-01	3.203
1094753	ENSG00000139505	8984	MTMR6	myotubularin related protein 6	9107	13	n/a	n/a	1.10E-01	3.203
280039340	ENSG00000251482	0	RP11-707F2.2	RP11-707F2.2	0	4	n/a	n/a	1.11E-01	3.201
1093605	ENSG00000133019	1123	CHRM3	cholinergic receptor, muscarinic 3	1131	1	n/a	n/a	2.21E-01	3.2
1089798	ENSG00000104381	33623	GDAP1	ganglioside-induced differentiation-associated protein 1	54332	8	n/a	n/a	1.06E-01	3.199
1090880	ENSG00000111913	9606	FAM65B	family with sequence similarity 65, member B	9750	6	n/a	n/a	1.44E-01	3.199
1098517	ENSG00000165280	7372	VCP	valosin containing protein	7415	9	n/a	n/a	1.01E-01	3.199
1087698	ENSG00000060982	583	BCAT1	branched chain amino-acid transaminase 1, cytosolic	586	12	n/a	n/a	8.86E-02	3.198
1089321	ENSG00000101098	80082	RIMS4	regulating synaptic membrane exocytosis 4	140730	20	n/a	n/a	8.80E-02	3.192
1101382	ENSG00000178235	77522	SLITRK1	SLIT and NTRK-like family, member 1	114798	13	n/a	n/a	1.81E-01	3.192
1091043	ENSG00000113163	9942	COL4A3BP	collagen, type IV, alpha 3 (Goodpasture antigen) binding protein	10087	5	n/a	n/a	1.04E-01	3.19
1098689	ENSG00000165997	85705	ARL5B	ADP-ribosylation factor-like 5B	221079	10	n/a	n/a	1.46E-01	3.19
1087892	ENSG00000067798	59734	NAV3	neuron navigator 3	89795	12	n/a	n/a	1.34E-01	3.188
1089372	ENSG00000101290	8688	CDS2	CDP-diacylglycerol synthase (phosphatidate cytidylyltransferase) 2	8760	20	n/a	n/a	9.62E-02	3.186
279545377	ENSG00000185031	0	RP11-182I10.4	RP11-182I10.4	0	1	n/a	n/a	1.09E-01	3.186
280124830	ENSG00000258974	0	RHOXF2	transcriptional regulator Kaiso	0	X	n/a	n/a	1.24E-01	3.185
1088265	ENSG00000077522	85	ACTN2	actinin, alpha 2	88	1	n/a	n/a	8.96E-02	3.183
1101113	ENSG00000176884	2885	GRIN1	glutamate receptor, ionotropic, N-methyl D-aspartate 1	2902	9	n/a	n/a	1.79E-01	3.182
280113634	ENSG00000258290	0	RP11-654D12.1	RP11-654D12.1	0	12	n/a	n/a	8.52E-02	3.182
1100171	ENSG00000172020	2580	GAP43	growth associated protein 43	2596	3	n/a	n/a	1.84E-01	3.182
279775326	ENSG00000224345	0	AKIRIN2-AS1	AKIRIN2 antisense RNA 1 (non-protein coding)	0	6	n/a	n/a	1.02E-01	3.18
279779258	ENSG00000224668	0	IPO8P1	importin 8 pseudogene 1	0	1	n/a	n/a	8.56E-02	3.179
1100173	ENSG00000172031	90091	EPHX4	epoxide hydrolase 4	253152	1	n/a	n/a	1.80E-01	3.179
1096460	ENSG00000152382	78439	TADA1	transcriptional adaptor 1	117143	1	n/a	n/a	1.09E-01	3.178
279979009	ENSG00000243781	0	RP11-193H5.2	RP11-193H5.2	0	1	n/a	n/a	1.00E-01	3.178
280100965	ENSG00000257045	0	RP11-486F17.1	RP11-486F17.1	0	2	n/a	n/a	1.66E-01	3.178
1104811	ENSG00000198915	85693	RASGEF1A	RasGEF domain family, member 1A	221002	10	n/a	n/a	9.41E-02	3.177
1104603	ENSG00000198431	7253	TXNRD1	thioredoxin reductase 1	7296	12	n/a	n/a	8.95E-02	3.176
1090041	ENSG00000105647	5264	PIK3R2	phosphoinositide-3-kinase, regulatory subunit 2 (beta)	5296	19	n/a	n/a	8.60E-02	3.175
279738006	ENSG00000215199	0	YWHAZP6	tyrosine 3-monooxygenase/tryptophan 5-monooxygenase activation protein, zeta pseudogene 6	0	9	n/a	n/a	8.37E-02	3.174
1092099	ENSG00000121769	2155	FABP3	fatty acid binding protein 3, muscle and heart (mammary-derived growth inhibitor)	2170	1	n/a	n/a	2.36E-01	3.173
279775188	ENSG00000224334	0	AP000357.4	AP000357.4	0	22	n/a	n/a	9.81E-02	3.171
1091454	ENSG00000116254	25787	CHD5	chromodomain helicase DNA binding protein 5	26038	1	n/a	n/a	1.42E-01	3.167
1093790	ENSG00000134313	36771	KIDINS220	kinase D-interacting substrate, 220kDa	57498	2	n/a	n/a	1.68E-01	3.166
1093692	ENSG00000133703	3820	KRAS	v-Ki-ras2 Kirsten rat sarcoma viral oncogene homolog	3845	12	n/a	n/a	8.45E-02	3.166
1092382	ENSG00000124198	10417	ARFGEF2	ADP-ribosylation factor guanine nucleotide-exchange factor 2 (brefeldin A-inhibited)	10564	20	n/a	n/a	1.20E-01	3.165
1096309	ENSG00000151276	9098	MAGI1	membrane associated guanylate kinase, WW and PDZ domain containing 1	9223	3	n/a	n/a	2.28E-01	3.165
1087188	ENSG00000012963	34437	UBR7	ubiquitin protein ligase E3 component n-recognin 7 (putative)	55148	14	n/a	n/a	8.49E-02	3.164
1088622	ENSG00000087470	9914	DNM1L	dynamin 1-like	10059	12	n/a	n/a	9.72E-02	3.163
1095407	ENSG00000143847	8431	PPFIA4	protein tyrosine phosphatase, receptor type, f polypeptide (PTPRF), interacting protein (liprin), alpha 4	8497	1	n/a	n/a	8.93E-02	3.162
279908088	ENSG00000236182	0	RP11-297K7.1	RP11-297K7.1	0	3	n/a	n/a	1.64E-01	3.162
1089559	ENSG00000102452	92009	NALCN	sodium leak channel, non-selective	259232	13	n/a	n/a	1.62E-01	3.16
1099464	ENSG00000169032	5572	MAP2K1	mitogen-activated protein kinase kinase 1	5604	15	n/a	n/a	1.22E-01	3.158
1104205	ENSG00000197217	9441	ENTPD4	ectonucleoside triphosphate diphosphohydrolase 4	9583	8	n/a	n/a	1.31E-01	3.156
1099244	ENSG00000168081	5336	PNOC	prepronociceptin	5368	8	n/a	n/a	1.96E-01	3.151
1092542	ENSG00000125354	22912	6-Sep	septin 6	23157	X	n/a	n/a	8.62E-02	3.149
279928681	ENSG00000237984	11031	PTENP1	phosphatase and tensin homolog pseudogene 1	11191	9	n/a	n/a	9.51E-02	3.149
1092783	ENSG00000126947	30790	ARMCX1	armadillo repeat containing, X-linked 1	51309	X	n/a	n/a	1.71E-01	3.149
1092497	ENSG00000124788	6276	ATXN1	ataxin 1	6310	6	n/a	n/a	8.60E-02	3.148
1088254	ENSG00000077279	1629	DCX	doublecortin	1641	X	n/a	n/a	8.48E-02	3.148
1090373	ENSG00000108018	77539	SORCS1	sortilin-related VPS10 domain containing receptor 1	114815	10	n/a	n/a	2.22E-01	3.146
1093519	ENSG00000132535	1730	DLG4	discs, large homolog 4 (Drosophila)	1742	17	n/a	n/a	9.52E-02	3.144
1091509	ENSG00000116741	5965	RGS2	regulator of G-protein signaling 2, 24kDa	5997	1	n/a	n/a	1.44E-01	3.143
1090141	ENSG00000106069	1116	CHN2	chimerin (chimaerin) 2	1124	7	n/a	n/a	8.49E-02	3.143
279911327	ENSG00000236472	0	AC002401.1	AC002401.1	0	17	n/a	n/a	1.05E-01	3.142
1092642	ENSG00000125848	23520	FLRT3	fibronectin leucine rich transmembrane protein 3	23767	20	n/a	n/a	9.73E-02	3.14
1087974	ENSG00000070159	5742	PTPN3	protein tyrosine phosphatase, non-receptor type 3	5774	9	n/a	n/a	1.69E-01	3.139
279751477	ENSG00000221016	0	AC002558.1	AC002558.1	0	17	n/a	n/a	2.37E-01	3.136
1091059	ENSG00000113282	9541	CLINT1	clathrin interactor 1	9685	5	n/a	n/a	1.02E-01	3.136
280099884	ENSG00000256929	0	AC067852.1	AC067852.1	0	17	n/a	n/a	1.01E-01	3.135
1086916	ENSG00000004660	58464	CAMKK1	calcium/calmodulin-dependent protein kinase kinase 1, alpha	84254	17	n/a	n/a	1.34E-01	3.134
1090838	ENSG00000111726	35194	CMAS	cytidine monophosphate N-acetylneuraminic acid synthetase	55907	12	n/a	n/a	1.39E-01	3.129
1090800	ENSG00000111530	35120	CAND1	cullin-associated and neddylation-dissociated 1	55832	12	n/a	n/a	8.86E-02	3.129
1090380	ENSG00000108094	8392	CUL2	cullin 2	8453	10	n/a	n/a	8.65E-02	3.129
1087876	ENSG00000067191	778	CACNB1	calcium channel, voltage-dependent, beta 1 subunit	782	17	n/a	n/a	8.97E-02	3.128
1098049	ENSG00000163673	59599	DCLK3	doublecortin-like kinase 3	85443	3	n/a	n/a	9.16E-02	3.128
279912548	ENSG00000236603	0	RANP1	RAN, member RAS oncogene family pseudogene 1	0	6	n/a	n/a	1.39E-01	3.127
1092414	ENSG00000124313	22851	IQSEC2	IQ motif and Sec7 domain 2	23096	X	n/a	n/a	1.69E-01	3.126
1089567	ENSG00000102547	57299	CAB39L	calcium binding protein 39-like	81617	13	n/a	n/a	1.08E-01	3.126
1089730	ENSG00000103657	8846	HERC1	hect (homologous to the E6-AP (UBE3A) carboxyl terminus) domain and RCC1 (CHC1)-like domain (RLD) 1	8925	15	n/a	n/a	1.58E-01	3.125
1087971	ENSG00000070061	8452	IKBKAP	inhibitor of kappa light polypeptide gene enhancer in B-cells, kinase complex-associated protein	8518	9	n/a	n/a	8.49E-02	3.124
279913427	ENSG00000236698	0	EIF1AP1	EIF1AP1	0	1	n/a	n/a	1.16E-01	3.124
1099870	ENSG00000170832	157122779	USP32	ubiquitin specific peptidase 32	100506882	17	n/a	n/a	1.24E-01	3.123
1089112	ENSG00000100241	6271	SBF1	SET binding factor 1	6305	22	n/a	n/a	1.03E-01	3.121
1094885	ENSG00000140403	34755	DNAJA4	DnaJ (Hsp40) homolog, subfamily A, member 4	55466	15	n/a	n/a	9.60E-02	3.119
1095395	ENSG00000143786	80765	CNIH3	cornichon homolog 3 (Drosophila)	149111	1	n/a	n/a	1.29E-01	3.118
279908865	ENSG00000236257	0	RP11-144L1.2	RP11-144L1.2	0	1	n/a	n/a	9.20E-02	3.116
1088088	ENSG00000072954	54881	TMEM38A	transmembrane protein 38A	79041	19	n/a	n/a	9.81E-02	3.116
1094831	ENSG00000139998	119625	RAB15	RAB15, member RAS onocogene family	376267	14	n/a	n/a	8.51E-02	3.116
1091434	ENSG00000116141	4114	MARK1	MAP/microtubule affinity-regulating kinase 1	4139	1	n/a	n/a	1.01E-01	3.114
1096381	ENSG00000151746	633	BICD1	bicaudal D homolog 1 (Drosophila)	636	12	n/a	n/a	8.44E-02	3.112
1094038	ENSG00000135655	9814	USP15	ubiquitin specific peptidase 15	9958	12	n/a	n/a	1.38E-01	3.112
1088528	ENSG00000085377	5518	PREP	prolyl endopeptidase	5550	6	n/a	n/a	1.08E-01	3.111
1087973	ENSG00000070087	5185	PFN2	profilin 2	5217	3	n/a	n/a	1.50E-01	3.108
1104651	ENSG00000198576	22992	ARC	activity-regulated cytoskeleton-associated protein	23237	8	n/a	n/a	1.17E-01	3.108
279819745	ENSG00000228275	0	ARMCX3-AS1	ARMCX3 antisense RNA 1 (non-protein coding)	0	X	n/a	n/a	1.18E-01	3.106
1093667	ENSG00000133424	9091	LARGE	like-glycosyltransferase	9215	22	n/a	n/a	1.51E-01	3.106
1088649	ENSG00000088367	2021	EPB41L1	erythrocyte membrane protein band 4.1-like 1	2036	20	n/a	n/a	1.24E-01	3.106
1104617	ENSG00000198478	57941	SH3BGRL2	SH3 domain binding glutamic acid-rich protein like 2	83699	6	n/a	n/a	8.47E-02	3.105
1092669	ENSG00000125945	56589	ZNF436	zinc finger protein 436	80818	1	n/a	n/a	8.47E-02	3.105
1094537	ENSG00000138138	59086	ATAD1	ATPase family, AAA domain containing 1	84896	10	n/a	n/a	1.64E-01	3.104
279730133	ENSG00000214354	0	AC133644.3	AC133644.3	0	2	n/a	n/a	9.53E-02	3.103
1098503	ENSG00000165209	34631	STRBP	spermatid perinuclear RNA binding protein	55342	9	n/a	n/a	8.80E-02	3.103
1091075	ENSG00000113387	10765	SUB1	SUB1 homolog (S. cerevisiae)	10923	5	n/a	n/a	1.77E-01	3.103
1097536	ENSG00000161203	1164	AP2M1	adaptor-related protein complex 2, mu 1 subunit	1173	3	n/a	n/a	1.06E-01	3.102
1094459	ENSG00000137817	36244	PARP6	poly (ADP-ribose) polymerase family, member 6	56965	15	n/a	n/a	8.70E-02	3.101
1097290	ENSG00000159363	23155	ATP13A2	ATPase type 13A2	23400	1	n/a	n/a	8.89E-02	3.1
1098471	ENSG00000165097	85781	KDM1B	lysine (K)-specific demethylase 1B	221656	6	n/a	n/a	1.15E-01	3.1
279687085	ENSG00000204789	7710	ZNF204P	zinc finger protein 204, pseudogene	7754	6	n/a	n/a	1.19E-01	3.098
1095337	ENSG00000143479	8383	DYRK3	dual-specificity tyrosine-(Y)-phosphorylation regulated kinase 3	8444	1	n/a	n/a	1.13E-01	3.098
280006644	ENSG00000248832	0	RP5-955M13.3	RP5-955M13.3	0	20	n/a	n/a	1.39E-01	3.098
1094525	ENSG00000138095	9983	LRPPRC	leucine-rich PPR-motif containing	10128	2	n/a	n/a	9.17E-02	3.097
1090695	ENSG00000110697	9456	PITPNM1	phosphatidylinositol transfer protein, membrane-associated 1	9600	11	n/a	n/a	1.35E-01	3.095
279936989	ENSG00000239037	0	snoU13	Small nucleolar RNA U13	0	X	n/a	n/a	1.34E-01	3.095
1094393	ENSG00000137486	405	ARRB1	arrestin, beta 1	408	11	n/a	n/a	8.66E-02	3.094
1091473	ENSG00000116514	79224	RNF19B	ring finger protein 19B	127544	1	n/a	n/a	1.11E-01	3.094
1096983	ENSG00000156959	119574	LHFPL4	lipoma HMGIC fusion partner-like 4	375323	3	n/a	n/a	2.86E-01	3.094
1090956	ENSG00000112379	36497	KIAA1244	KIAA1244	57221	6	n/a	n/a	1.86E-01	3.092
1092386	ENSG00000124207	1423	CSE1L	CSE1 chromosome segregation 1-like (yeast)	1434	20	n/a	n/a	1.50E-01	3.092
1097644	ENSG00000162188	2768	GNG3	guanine nucleotide binding protein (G protein), gamma 3	2785	11	n/a	n/a	2.16E-01	3.091
279856288	ENSG00000231544	0	RSL24D1P11	ribosomal L24 domain containing 1 pseudogene 11	0	18	n/a	n/a	1.73E-01	3.091
1095776	ENSG00000146426	157121025	TIAM2	T-cell lymphoma invasion and metastasis 2	100505519	6	n/a	n/a	8.44E-02	3.091
1091380	ENSG00000115762	34330	PLEKHB2	pleckstrin homology domain containing, family B (evectins) member 2	55041	2	n/a	n/a	1.13E-01	3.091
280004386	ENSG00000248668	0	CTD-2062O1.3	CTD-2062O1.3	0	5	n/a	n/a	2.00E-01	3.088
279813770	ENSG00000227722	0	RP5-1059H15.1	RP5-1059H15.1	0	1	n/a	n/a	1.50E-01	3.087
1101049	ENSG00000176490	80696	DIRAS1	DIRAS family, GTP-binding RAS-like 1	148252	19	n/a	n/a	9.50E-02	3.083
1089434	ENSG00000101557	8974	USP14	ubiquitin specific peptidase 14 (tRNA-guanine transglycosylase)	9097	18	n/a	n/a	8.42E-02	3.083
279866449	ENSG00000232454	0	RP11-3J10.7	RP11-3J10.7	0	9	n/a	n/a	1.33E-01	3.083
1088438	ENSG00000082213	34611	C5orf22	chromosome 5 open reading frame 22	55322	5	n/a	n/a	8.51E-02	3.081
280111468	ENSG00000258064	0	RP11-293I14.2	RP11-293I14.2	0	12	n/a	n/a	1.22E-01	3.081
1098521	ENSG00000165300	25799	SLITRK5	SLIT and NTRK-like family, member 5	26050	13	n/a	n/a	2.05E-01	3.079
1103679	ENSG00000188895	109652	MSL1	male-specific lethal 1 homolog (Drosophila)	339287	17	n/a	n/a	8.65E-02	3.079
1097181	ENSG00000158528	34896	PPP1R9A	protein phosphatase 1, regulatory subunit 9A	55607	7	n/a	n/a	8.58E-02	3.079
1088453	ENSG00000082701	2915	GSK3B	glycogen synthase kinase 3 beta	2932	3	n/a	n/a	1.63E-01	3.076
1108768	ENSG00000237515	169061	SHISA9	shisa homolog 9 (Xenopus laevis)	729993	16	n/a	n/a	2.24E-01	3.074
279931317	ENSG00000238199	0	RP4-796F18.2	RP4-796F18.2	0	1	n/a	n/a	8.95E-02	3.073
1098878	ENSG00000166747	161	AP1G1	adaptor-related protein complex 1, gamma 1 subunit	164	16	n/a	n/a	8.95E-02	3.071
1094445	ENSG00000137766	133462	UNC13C	unc-13 homolog C (C. elegans)	440279	15	n/a	n/a	1.16E-01	3.068
280065501	ENSG00000254065	0	RP11-697N18.2	RP11-697N18.2	0	8	n/a	n/a	1.32E-01	3.066
280080498	ENSG00000255073	0	ZFP91-CNTF	ZFP91-CNTF readthrough (non-protein coding)	0	11	n/a	n/a	1.23E-01	3.064
1091809	ENSG00000119508	7965	NR4A3	nuclear receptor subfamily 4, group A, member 3	8013	9	n/a	n/a	1.90E-01	3.063
1091387	ENSG00000115839	22686	RAB3GAP1	RAB3 GTPase activating protein subunit 1 (catalytic)	22930	2	n/a	n/a	8.78E-02	3.063
1097800	ENSG00000162852	81616	CNST	consortin, connexin sorting protein	163882	1	n/a	n/a	1.25E-01	3.063
1105120	ENSG00000204388	3284	HSPA1B	heat shock 70kDa protein 1B	3304	6	n/a	n/a	3.29E-01	3.063
279871067	ENSG00000232842	0	RP5-961K14.1	RP5-961K14.1	0	X	n/a	n/a	1.20E-01	3.06
280094124	ENSG00000256238	0	RP11-473N11.2	RP11-473N11.2	0	12	n/a	n/a	8.70E-02	3.06
1096403	ENSG00000151917	85737	BEND6	BEN domain containing 6	221336	6	n/a	n/a	1.33E-01	3.06
1088897	ENSG00000095139	369	ARCN1	archain 1	372	11	n/a	n/a	8.53E-02	3.06
1102237	ENSG00000183023	6510	SLC8A1	solute carrier family 8 (sodium/calcium exchanger), member 1	6546	2	n/a	n/a	1.03E-01	3.059
1087145	ENSG00000011083	6498	SLC6A7	solute carrier family 6 (neurotransmitter transporter, L-proline), member 7	6534	5	n/a	n/a	2.01E-01	3.058
1093344	ENSG00000131374	9635	TBC1D5	TBC1 domain family, member 5	9779	3	n/a	n/a	1.30E-01	3.056
1087755	ENSG00000064313	6833	TAF2	TAF2 RNA polymerase II, TATA box binding protein (TBP)-associated factor, 150kDa	6873	8	n/a	n/a	1.10E-01	3.056
279904834	ENSG00000235883	0	AC012379.1	AC012379.1	0	15	n/a	n/a	1.28E-01	3.054
280009923	ENSG00000249129	0	RP11-1252I4.1	RP11-1252I4.1	0	5	n/a	n/a	1.25E-01	3.054
279553797	ENSG00000185716	169455	C16orf52	chromosome 16 open reading frame 52	730094	16	n/a	n/a	9.88E-02	3.052
279751133	ENSG00000220884	0	MESTP1	mesoderm specific transcript homolog (mouse) pseudogene 1	0	6	n/a	n/a	1.95E-01	3.05
1101869	ENSG00000181191	40852	PJA1	praja ring finger 1	64219	X	n/a	n/a	9.60E-02	3.049
1091489	ENSG00000116667	57265	C1orf21	chromosome 1 open reading frame 21	81563	1	n/a	n/a	8.54E-02	3.048
1094115	ENSG00000136040	10009	PLXNC1	plexin C1	10154	12	n/a	n/a	1.81E-01	3.048
279861427	ENSG00000231989	81148	PPP1R2P3	protein phosphatase 1, regulatory (inhibitor) subunit 2 pseudogene 3	153743	5	n/a	n/a	8.53E-02	3.047
279780435	ENSG00000224785	0	AC006026.9	AC006026.9	0	7	n/a	n/a	8.75E-02	3.042
1095568	ENSG00000144895	58156	EIF2A	eukaryotic translation initiation factor 2A, 65kDa	83939	3	n/a	n/a	1.88E-01	3.04
1092813	ENSG00000127334	8384	DYRK2	dual-specificity tyrosine-(Y)-phosphorylation regulated kinase 2	8445	12	n/a	n/a	1.38E-01	3.04
279489730	ENSG00000178631	0	ACTG1P1	actin, gamma 1 pseudogene 1	0	3	n/a	n/a	1.02E-01	3.04
1098802	ENSG00000166402	7232	TUB	tubby homolog (mouse)	7275	11	n/a	n/a	1.14E-01	3.04
279753199	ENSG00000221323	0	MIR1178	microRNA 1178	0	12	n/a	n/a	2.39E-01	3.039
279943115	ENSG00000239815	0	RP11-309L24.4	RP11-309L24.4	0	7	n/a	n/a	8.75E-02	3.039
1100654	ENSG00000174405	3956	LIG4	ligase IV, DNA, ATP-dependent	3981	13	n/a	n/a	9.61E-02	3.039
1108677	ENSG00000236901	57273	MIR600HG	MIR600 host gene (non-protein coding)	81571	9	n/a	n/a	1.22E-01	3.037
1108242	ENSG00000233930	109548	RP13-25N22.1	RP13-25N22.1	338651	11	n/a	n/a	1.99E-01	3.037
279969755	ENSG00000242849	0	ALDOAP1	aldolase A, fructose-bisphosphate pseudogene 1	0	3	n/a	n/a	1.34E-01	3.036
1094148	ENSG00000136193	9661	SCRN1	secernin 1	9805	7	n/a	n/a	1.25E-01	3.035
1093595	ENSG00000132952	10062	USPL1	ubiquitin specific peptidase like 1	10208	13	n/a	n/a	1.05E-01	3.034
1090242	ENSG00000106701	58090	FSD1L	fibronectin type III and SPRY domain containing 1-like	83856	9	n/a	n/a	8.43E-02	3.034
1108275	ENSG00000234188	0	AL121963.1	AL121963.1	0	6	n/a	n/a	1.84E-01	3.029
1088164	ENSG00000075151	8603	EIF4G3	eukaryotic translation initiation factor 4 gamma, 3	8672	1	n/a	n/a	1.64E-01	3.028
1089317	ENSG00000101079	36719	NDRG3	NDRG family member 3	57446	20	n/a	n/a	1.64E-01	3.028
279724663	ENSG00000213763	0	CTD-2309M13.1	CTD-2309M13.1	0	5	n/a	n/a	8.49E-02	3.028
280005051	ENSG00000248710	0	RP11-432B6.3	RP11-432B6.3	0	3	n/a	n/a	1.09E-01	3.025
1093963	ENSG00000135333	2030	EPHA7	EPH receptor A7	2045	6	n/a	n/a	8.85E-02	3.024
1096573	ENSG00000153234	4898	NR4A2	nuclear receptor subfamily 4, group A, member 2	4929	2	n/a	n/a	1.76E-01	3.024
1087908	ENSG00000068305	4180	MEF2A	myocyte enhancer factor 2A	4205	15	n/a	n/a	1.83E-01	3.023
1088638	ENSG00000088179	5743	PTPN4	protein tyrosine phosphatase, non-receptor type 4 (megakaryocyte)	5775	2	n/a	n/a	1.59E-01	3.022
1100139	ENSG00000171873	143	ADRA1D	adrenergic, alpha-1D-, receptor	146	20	n/a	n/a	1.72E-01	3.022
280058575	ENSG00000253571	0	RP11-728L1.1	RP11-728L1.1	0	8	n/a	n/a	8.49E-02	3.022
1105780	ENSG00000212950	0	RP11-476E15.3	Novel protein (KIAA0894)Sorbin and SH3 domain containing 1, isoform CRA_eUncharacterized protein	0	10	n/a	n/a	2.70E-01	3.02
1099218	ENSG00000168000	26327	BSCL2	Berardinelli-Seip congenital lipodystrophy 2 (seipin)	26580	11	n/a	n/a	1.82E-01	3.02
1106936	ENSG00000225477	0	CTD-2302A16.2	CTD-2302A16.2	0	11	n/a	n/a	1.03E-01	3.02
279785202	ENSG00000225214	0	AC079790.2	AC079790.2	0	2	n/a	n/a	2.05E-01	3.02
279905310	ENSG00000235934	0	AC007405.8	AC007405.8	0	2	n/a	n/a	1.98E-01	3.018
1096283	ENSG00000151025	36785	GPR158	G protein-coupled receptor 158	57512	10	n/a	n/a	1.74E-01	3.017
1096392	ENSG00000151835	26026	SACS	spastic ataxia of Charlevoix-Saguenay (sacsin)	26278	13	n/a	n/a	1.86E-01	3.016
1105383	ENSG00000205100	0	HSP90AA4P	heat shock protein 90kDa alpha (cytosolic), class A member 4, pseudogene	0	4	n/a	n/a	8.26E-02	3.016
1098885	ENSG00000166783	9521	KIAA0430	KIAA0430	9665	16	n/a	n/a	8.89E-02	3.016
1090024	ENSG00000105568	5486	PPP2R1A	protein phosphatase 2, regulatory subunit A, alpha	5518	19	n/a	n/a	8.64E-02	3.016
279489256	ENSG00000178550	0	AC010170.1	AC010170.1	0	3	n/a	n/a	1.08E-01	3.015
279874527	ENSG00000233137	125660	RP11-220I1.1	RP11-220I1.1	100506710	9	n/a	n/a	1.39E-01	3.015
1102289	ENSG00000183248	55965	AC010336.1	Uncharacterized protein	80164	19	n/a	n/a	1.22E-01	3.013
1094711	ENSG00000139200	83425	C12orf53	chromosome 12 open reading frame 53	196500	12	n/a	n/a	1.09E-01	3.012
1101758	ENSG00000180581	0	SRP9P1	signal recognition particle 9 pseudogene 1	0	10	n/a	n/a	9.56E-02	3.012
279827102	ENSG00000228925	0	AC016722.4	AC016722.4	0	2	n/a	n/a	1.73E-01	3.011
1092309	ENSG00000123570	30691	RAB9B	RAB9B, member RAS oncogene family	51209	X	n/a	n/a	8.54E-02	3.01
280130982	ENSG00000259327	0	CTD-2184D3.6	CTD-2184D3.6	0	15	n/a	n/a	1.34E-01	3.009
1093450	ENSG00000132142	28	ACACA	acetyl-CoA carboxylase alpha	31	17	n/a	n/a	1.17E-01	3.006
1100670	ENSG00000174482	81339	LINGO2	leucine rich repeat and Ig domain containing 2	158038	9	n/a	n/a	1.34E-01	3.002
1098707	ENSG00000166073	11084	GPR176	G protein-coupled receptor 176	11245	15	n/a	n/a	8.72E-02	3.002
1103496	ENSG00000188191	5543	PRKAR1B	protein kinase, cAMP-dependent, regulatory, type I, beta	5575	7	n/a	n/a	1.30E-01	3
1098758	ENSG00000166250	55630	CLMP	CXADR-like membrane protein	79827	11	n/a	n/a	1.49E-01	2.997
280122889	ENSG00000258864	0	CTC-554D6.1	CTC-554D6.1	0	5	n/a	n/a	8.50E-02	2.997
1096751	ENSG00000154822	22983	PLCL2	phospholipase C-like 2	23228	3	n/a	n/a	1.65E-01	2.997
1104454	ENSG00000197959	25801	DNM3	dynamin 3	26052	1	n/a	n/a	8.45E-02	2.996
1100538	ENSG00000173726	9660	TOMM20	translocase of outer mitochondrial membrane 20 homolog (yeast)	9804	1	n/a	n/a	1.09E-01	2.996
1097052	ENSG00000157502	79792	MUM1L1	melanoma associated antigen (mutated) 1-like 1	139221	X	n/a	n/a	9.28E-02	2.995
1096479	ENSG00000152484	85505	USP12	ubiquitin specific peptidase 12	219333	13	n/a	n/a	8.82E-02	2.995
1096584	ENSG00000153310	31051	FAM49B	family with sequence similarity 49, member B	51571	8	n/a	n/a	1.25E-01	2.992
1097074	ENSG00000157680	9038	DGKI	diacylglycerol kinase, iota	9162	7	n/a	n/a	2.11E-01	2.991
1095519	ENSG00000144619	81059	CNTN4	contactin 4	152330	3	n/a	n/a	1.04E-01	2.991
1090080	ENSG00000105778	22835	AVL9	AVL9 homolog (S. cerevisiase)	23080	7	n/a	n/a	9.69E-02	2.989
1097471	ENSG00000160753	23377	RUSC1	RUN and SH3 domain containing 1	23623	1	n/a	n/a	1.05E-01	2.988
279877052	ENSG00000233370	0	AC092664.1	AC092664.1	0	2	n/a	n/a	9.70E-02	2.988
1104150	ENSG00000197045	2747	GMFB	glia maturation factor, beta	2764	14	n/a	n/a	1.49E-01	2.986
1094065	ENSG00000135824	59563	RGS8	regulator of G-protein signaling 8	85397	1	n/a	n/a	2.21E-01	2.985
1097801	ENSG00000162869	79368	PPP1R21	protein phosphatase 1, regulatory subunit 21	129285	2	n/a	n/a	9.02E-02	2.984
279995801	ENSG00000247556	0	RP11-46M12.1	RP11-46M12.1	0	15	n/a	n/a	1.27E-01	2.983
1090258	ENSG00000106852	26216	LHX6	LIM homeobox 6	26468	9	n/a	n/a	1.11E-01	2.983
1093891	ENSG00000134900	7131	TPP2	tripeptidyl peptidase II	7174	13	n/a	n/a	8.49E-02	2.982
1091686	ENSG00000118200	23026	CAMSAP2	calmodulin regulated spectrin-associated protein family, member 2	23271	1	n/a	n/a	1.13E-01	2.982
1102629	ENSG00000184611	59853	KCNH7	potassium voltage-gated channel, subfamily H (eag-related), member 7	90134	2	n/a	n/a	2.01E-01	2.982
1093814	ENSG00000134444	36887	KIAA1468	KIAA1468	57614	18	n/a	n/a	1.60E-01	2.982
1087295	ENSG00000023330	208	ALAS1	aminolevulinate, delta-, synthase 1	211	3	n/a	n/a	1.71E-01	2.981
280124352	ENSG00000258945	0	RP11-497E19.2	RP11-497E19.2	0	14	n/a	n/a	9.70E-02	2.98
1096942	ENSG00000156515	3080	HK1	hexokinase 1	3098	10	n/a	n/a	8.45E-02	2.98
280032116	ENSG00000250927	0	MESTP3	mesoderm specific transcript homolog (mouse) pseudogene 3	0	4	n/a	n/a	1.52E-01	2.98
279747741	ENSG00000218350	0	RP11-789A7.1	RP11-789A7.1	0	6	n/a	n/a	9.17E-02	2.98
1096913	ENSG00000156299	7031	TIAM1	T-cell lymphoma invasion and metastasis 1	7074	21	n/a	n/a	1.48E-01	2.979
1091620	ENSG00000117505	1798	DR1	down-regulator of transcription 1, TBP-binding (negative cofactor 2)	1810	1	n/a	n/a	9.89E-02	2.979
1095237	ENSG00000143061	3301	IGSF3	immunoglobulin superfamily, member 3	3321	1	n/a	n/a	1.85E-01	2.979
1098484	ENSG00000165152	58512	C9orf125	chromosome 9 open reading frame 125	84302	9	n/a	n/a	2.01E-01	2.979
279719789	ENSG00000213184	0	RP11-335F8.2	RP11-335F8.2	0	11	n/a	n/a	1.24E-01	2.979
1106520	ENSG00000221866	60065	PLXNA4	plexin A4	91584	7	n/a	n/a	2.49E-01	2.979
279875806	ENSG00000233259	0	FABP3P2	fatty acid binding protein 3, pseudogene 2	0	13	n/a	n/a	2.32E-01	2.978
1101180	ENSG00000177182	81319	CLVS1	clavesin 1	157807	8	n/a	n/a	8.72E-02	2.978
280041906	ENSG00000251660	0	AC007036.5	AC007036.5	0	7	n/a	n/a	1.69E-01	2.977
1093434	ENSG00000132002	3317	DNAJB1	DnaJ (Hsp40) homolog, subfamily B, member 1	3337	19	n/a	n/a	2.71E-01	2.976
1088772	ENSG00000090674	36468	MCOLN1	mucolipin 1	57192	19	n/a	n/a	1.20E-01	2.976
1087544	ENSG00000050030	109873	KIAA2022	KIAA2022	340533	X	n/a	n/a	8.51E-02	2.976
1099476	ENSG00000169085	90213	C8orf46	chromosome 8 open reading frame 46	254778	8	n/a	n/a	1.64E-01	2.975
1087263	ENSG00000020129	22909	NCDN	neurochondrin	23154	1	n/a	n/a	2.52E-01	2.974
1093855	ENSG00000134709	30842	HOOK1	hook homolog 1 (Drosophila)	51361	1	n/a	n/a	1.03E-01	2.974
1089845	ENSG00000104765	661	BNIP3L	BCL2/adenovirus E1B 19kDa interacting protein 3-like	665	8	n/a	n/a	1.08E-01	2.974
1104740	ENSG00000198794	82990	SCAMP5	secretory carrier membrane protein 5	192683	15	n/a	n/a	1.02E-01	2.974
1095873	ENSG00000147246	3338	HTR2C	5-hydroxytryptamine (serotonin) receptor 2C	3358	X	n/a	n/a	1.71E-01	2.974
1105507	ENSG00000205562	0	RP11-497E19.1	RP11-497E19.1	0	14	n/a	n/a	1.17E-01	2.971
1095736	ENSG00000146147	59931	MLIP	muscular LMNA-interacting protein	90523	6	n/a	n/a	8.61E-02	2.971
1088933	ENSG00000096070	26899	BRPF3	bromodomain and PHD finger containing, 3	27154	6	n/a	n/a	1.76E-01	2.97
1100961	ENSG00000176055	81117	MBLAC2	metallo-beta-lactamase domain containing 2	153364	5	n/a	n/a	8.44E-02	2.97
279824754	ENSG00000228703	0	RP5-1160K1.6	RP5-1160K1.6	0	1	n/a	n/a	8.77E-02	2.97
279718932	ENSG00000213073	0	RP11-288H12.3	RP11-288H12.3	0	6	n/a	n/a	1.35E-01	2.97
1090549	ENSG00000109265	36755	KIAA1211	KIAA1211	57482	4	n/a	n/a	1.23E-01	2.969
1097233	ENSG00000158985	36269	CDC42SE2	CDC42 small effector 2	56990	5	n/a	n/a	8.91E-02	2.967
279720234	ENSG00000213225	0	AC018804.7	AC018804.7	0	2	n/a	n/a	9.59E-02	2.966
1086918	ENSG00000004766	34899	CCDC132	coiled-coil domain containing 132	55610	7	n/a	n/a	8.53E-02	2.964
1100811	ENSG00000175216	9649	CKAP5	cytoskeleton associated protein 5	9793	11	n/a	n/a	1.25E-01	2.964
1105691	ENSG00000206579	77510	XKR4	XK, Kell blood group complex subunit-related family, member 4	114786	8	n/a	n/a	2.75E-01	2.963
1093604	ENSG00000132975	2818	GPR12	G protein-coupled receptor 12	2835	13	n/a	n/a	8.60E-02	2.962
279736941	ENSG00000215102	0	TERF1P4	telomeric repeat binding factor (NIMA-interacting) 1 pseudogene 4	0	X	n/a	n/a	9.05E-02	2.962
1097191	ENSG00000158623	0	COPG2	coatomer protein complex, subunit gamma 2	0	7	n/a	n/a	8.62E-02	2.96
1088837	ENSG00000092096	30791	SLC22A17	solute carrier family 22, member 17	51310	14	n/a	n/a	9.12E-02	2.959
1087723	ENSG00000063015	79037	SEZ6	seizure related 6 homolog (mouse)	124925	17	n/a	n/a	2.43E-01	2.958
279800339	ENSG00000226519	0	RP11-478K15.1	RP11-478K15.1	0	13	n/a	n/a	8.59E-02	2.955
279869869	ENSG00000232727	0	RP11-321E8.1-001	RP11-321E8.1-001	0	7	n/a	n/a	1.97E-01	2.955
1090151	ENSG00000106123	2036	EPHB6	EPH receptor B6	2051	7	n/a	n/a	8.89E-02	2.951
1091435	ENSG00000116147	7100	TNR	tenascin R (restrictin, janusin)	7143	1	n/a	n/a	2.96E-01	2.95
1094552	ENSG00000138246	23072	DNAJC13	DnaJ (Hsp40) homolog, subfamily C, member 13	23317	3	n/a	n/a	1.09E-01	2.95
1096541	ENSG00000153012	34492	LGI2	leucine-rich repeat LGI family, member 2	55203	4	n/a	n/a	1.64E-01	2.95
1091749	ENSG00000118816	10825	CCNI	cyclin I	10983	4	n/a	n/a	1.94E-01	2.949
279926471	ENSG00000237794	0	TOP1P1	topoisomerase (DNA) I pseudogene 1	0	1	n/a	n/a	1.24E-01	2.948
1087663	ENSG00000058668	490	ATP2B4	ATPase, Ca++ transporting, plasma membrane 4	493	1	n/a	n/a	2.24E-01	2.947
1087497	ENSG00000047621	36380	C12orf4	chromosome 12 open reading frame 4	57102	12	n/a	n/a	9.25E-02	2.945
1099980	ENSG00000171224	85560	C10orf35	chromosome 10 open reading frame 35	219738	10	n/a	n/a	2.44E-01	2.945
1103467	ENSG00000188070	0	C11orf95	chromosome 11 open reading frame 95	0	11	n/a	n/a	9.09E-02	2.944
1088116	ENSG00000073756	5711	PTGS2	prostaglandin-endoperoxide synthase 2 (prostaglandin G/H synthase and cyclooxygenase)	5743	1	n/a	n/a	1.32E-01	2.944
1091385	ENSG00000115827	55869	DCAF17	DDB1 and CUL4 associated factor 17	80067	2	n/a	n/a	1.35E-01	2.944
1096854	ENSG00000155886	25520	SLC24A2	solute carrier family 24 (sodium/potassium/calcium exchanger), member 2	25769	9	n/a	n/a	2.87E-01	2.94
1090823	ENSG00000111670	54997	GNPTAB	N-acetylglucosamine-1-phosphate transferase, alpha and beta subunits	79158	12	n/a	n/a	1.62E-01	2.94
1090754	ENSG00000111218	35621	PRMT8	protein arginine methyltransferase 8	56341	12	n/a	n/a	1.22E-01	2.939
280011215	ENSG00000249252	0	RP11-665G4.1	RP11-665G4.1	0	4	n/a	n/a	1.10E-01	2.939
1087539	ENSG00000049759	23082	NEDD4L	neural precursor cell expressed, developmentally down-regulated 4-like	23327	18	n/a	n/a	1.03E-01	2.939
280055683	ENSG00000253358	0	GS1-251I9.3	GS1-251I9.3	0	8	n/a	n/a	9.90E-02	2.939
1097855	ENSG00000163053	80987	SLC16A14	solute carrier family 16, member 14 (monocarboxylic acid transporter 14)	151473	2	n/a	n/a	8.43E-02	2.938
1091644	ENSG00000117632	3900	STMN1	stathmin 1	3925	1	n/a	n/a	2.13E-01	2.938
280072901	ENSG00000254589	0	AP000435.1	AP000435.1	0	11	n/a	n/a	1.70E-01	2.937
1087488	ENSG00000047315	5399	POLR2B	polymerase (RNA) II (DNA directed) polypeptide B, 140kDa	5431	4	n/a	n/a	1.34E-01	2.936
1107795	ENSG00000231121	0	RP1-34H18.1	RP1-34H18.1	0	12	n/a	n/a	1.39E-01	2.935
1106273	ENSG00000215183	181486	MSMP	microseminoprotein, prostate associated	692094	9	n/a	n/a	1.17E-01	2.933
1093714	ENSG00000133878	54826	DUSP26	dual specificity phosphatase 26 (putative)	78986	8	n/a	n/a	1.60E-01	2.933
1096706	ENSG00000154447	36903	SH3RF1	SH3 domain containing ring finger 1	57630	4	n/a	n/a	8.63E-02	2.931
280112893	ENSG00000258210	0	RP11-478C19.2	Uncharacterized protein	0	12	n/a	n/a	8.65E-02	2.93
1096298	ENSG00000151150	285	ANK3	ankyrin 3, node of Ranvier (ankyrin G)	288	10	n/a	n/a	1.65E-01	2.93
1092847	ENSG00000127585	80513	FBXL16	F-box and leucine-rich repeat protein 16	146330	16	n/a	n/a	8.88E-02	2.928
1100399	ENSG00000173064	93960	C12orf51	chromosome 12 open reading frame 51	283450	12	n/a	n/a	2.47E-01	2.928
1094548	ENSG00000138190	33827	EXOC6	exocyst complex component 6	54536	10	n/a	n/a	1.00E-01	2.928
1098468	ENSG00000165084	77762	C8orf34	chromosome 8 open reading frame 34	116328	8	n/a	n/a	8.93E-02	2.928
1103613	ENSG00000188674	123259	C2orf80	chromosome 2 open reading frame 80	389073	2	n/a	n/a	2.28E-01	2.926
1103482	ENSG00000188133	125657	TMEM215	transmembrane protein 215	401498	9	n/a	n/a	1.55E-01	2.924
1098197	ENSG00000164100	9213	NDST3	N-deacetylase/N-sulfotransferase (heparan glucosaminyl) 3	9348	4	n/a	n/a	1.92E-01	2.922
1097835	ENSG00000162981	80976	FAM84A	family with sequence similarity 84, member A	151354	2	n/a	n/a	1.24E-01	2.921
1095075	ENSG00000141576	77528	RNF157	ring finger protein 157	114804	17	n/a	n/a	9.12E-02	2.919
1088052	ENSG00000072133	27075	RPS6KA6	ribosomal protein S6 kinase, 90kDa, polypeptide 6	27330	X	n/a	n/a	1.84E-01	2.919
1092843	ENSG00000127561	9020	SYNGR3	synaptogyrin 3	9143	16	n/a	n/a	1.80E-01	2.917
1089145	ENSG00000100321	9022	SYNGR1	synaptogyrin 1	9145	22	n/a	n/a	1.57E-01	2.917
1091970	ENSG00000120645	133294	IQSEC3	IQ motif and Sec7 domain 3	440073	12	n/a	n/a	8.48E-02	2.916
1094550	ENSG00000138207	5918	RBP4	retinol binding protein 4, plasma	5950	10	n/a	n/a	1.80E-01	2.915
1099285	ENSG00000168280	3775	KIF5C	kinesin family member 5C	3800	2	n/a	n/a	1.18E-01	2.914
279832561	ENSG00000229407	0	RP11-12M5.3	RP11-12M5.3	0	1	n/a	n/a	9.89E-02	2.913
1096866	ENSG00000155966	2318	AFF2	AF4/FMR2 family, member 2	2334	X	n/a	n/a	1.25E-01	2.913
1087421	ENSG00000038382	7161	TRIO	triple functional domain (PTPRF interacting)	7204	5	n/a	n/a	2.22E-01	2.913
279834467	ENSG00000229593	0	SUCLA2P3	succinate-CoA ligase, ADP-forming, beta subunit pseudogene 3	0	2	n/a	n/a	9.18E-02	2.912
279816246	ENSG00000227934	0	RP11-423F24.3	RP11-423F24.3	0	1	n/a	n/a	1.12E-01	2.912
1089606	ENSG00000102900	9544	NUP93	nucleoporin 93kDa	9688	16	n/a	n/a	1.09E-01	2.911
280098759	ENSG00000256799	0	RP11-500M8.6	RP11-500M8.6	0	12	n/a	n/a	1.21E-01	2.907
1087217	ENSG00000014824	10316	SLC30A9	solute carrier family 30 (zinc transporter), member 9	10463	4	n/a	n/a	9.89E-02	2.905
1096080	ENSG00000148948	36962	LRRC4C	leucine rich repeat containing 4C	57689	11	n/a	n/a	2.31E-01	2.905
1096720	ENSG00000154556	8408	SORBS2	sorbin and SH3 domain containing 2	8470	4	n/a	n/a	1.98E-01	2.904
1091805	ENSG00000119446	60179	RBM18	RNA binding motif protein 18	92400	9	n/a	n/a	8.64E-02	2.904
1097836	ENSG00000162989	3735	KCNJ3	potassium inwardly-rectifying channel, subfamily J, member 3	3760	2	n/a	n/a	1.37E-01	2.902
1102421	ENSG00000183729	2814	NPBWR1	neuropeptides B/W receptor 1	2831	8	n/a	n/a	1.93E-01	2.901
1089707	ENSG00000103489	40764	XYLT1	xylosyltransferase I	64131	16	n/a	n/a	2.69E-01	2.901
1092999	ENSG00000128965	54933	CHAC1	ChaC, cation transport regulator homolog 1 (E. coli)	79094	15	n/a	n/a	1.20E-01	2.901
1107456	ENSG00000228804	1015878	RP11-211G3.3	Uncharacterized protein	100131635	3	n/a	n/a	1.68E-01	2.9
1093850	ENSG00000134684	8499	YARS	tyrosyl-tRNA synthetase	8565	1	n/a	n/a	9.83E-02	2.898
1092109	ENSG00000121871	22621	SLITRK3	SLIT and NTRK-like family, member 3	22865	3	n/a	n/a	1.79E-01	2.898
1091562	ENSG00000117069	57529	ST6GALNAC5	ST6 (alpha-N-acetyl-neuraminyl-2,3-beta-galactosyl-1,3)-N-acetylgalactosaminide alpha-2,6-sialyltransferase 5	81849	1	n/a	n/a	1.35E-01	2.897
1098160	ENSG00000164031	55784	DNAJB14	DnaJ (Hsp40) homolog, subfamily B, member 14	79982	4	n/a	n/a	8.52E-02	2.897
1089573	ENSG00000102606	8795	ARHGEF7	Rho guanine nucleotide exchange factor (GEF) 7	8874	13	n/a	n/a	1.90E-01	2.897
279968969	ENSG00000242756	0	RHOT1P3	ras homolog gene family, member T1 pseudogene 3	0	13	n/a	n/a	1.74E-01	2.896
1091265	ENSG00000115137	30758	DNAJC27	DnaJ (Hsp40) homolog, subfamily C, member 27	51277	2	n/a	n/a	8.80E-02	2.895
1094583	ENSG00000138411	36793	HECW2	HECT, C2 and WW domain containing E3 ubiquitin protein ligase 2	57520	2	n/a	n/a	2.40E-01	2.894
1101905	ENSG00000181418	22864	DDN	dendrin	23109	12	n/a	n/a	8.59E-02	2.894
1088620	ENSG00000087448	36815	KLHDC5	kelch domain containing 5	57542	12	n/a	n/a	8.51E-02	2.893
1092426	ENSG00000124406	10249	ATP8A1	ATPase, aminophospholipid transporter (APLT), class I, type 8A, member 1	10396	4	n/a	n/a	8.78E-02	2.893
1094500	ENSG00000138018	59620	EPT1	ethanolaminephosphotransferase 1 (CDP-ethanolamine-specific)	85465	2	n/a	n/a	1.43E-01	2.892
279886131	ENSG00000234176	0	HSPA8P1	heat shock 70kDa protein 8 pseudogene 1	0	X	n/a	n/a	1.53E-01	2.892
1087652	ENSG00000057935	36777	MTA3	metastasis associated 1 family, member 3	57504	2	n/a	n/a	8.50E-02	2.891
280091140	ENSG00000255892	0	RP11-459D22.2	RP11-459D22.2	0	12	n/a	n/a	1.11E-01	2.891
1101228	ENSG00000177432	92419	NAP1L5	nucleosome assembly protein 1-like 5	266812	4	n/a	n/a	1.44E-01	2.891
1089066	ENSG00000100095	23298	SEZ6L	seizure related 6 homolog (mouse)-like	23544	22	n/a	n/a	2.30E-01	2.89
1087226	ENSG00000015479	9638	MATR3	matrin 3	9782	5	n/a	n/a	9.42E-02	2.889
279874897	ENSG00000233175	0	AC138150.4	AC138150.4	0	17	n/a	n/a	1.04E-01	2.889
279803162	ENSG00000226783	0	TLK1P1	tousled-like kinase 1 pseudogene 1	0	9	n/a	n/a	1.85E-01	2.889
1095534	ENSG00000144711	9778	IQSEC1	IQ motif and Sec7 domain 1	9922	3	n/a	n/a	8.89E-02	2.888
279797638	ENSG00000226278	0	PSPHP1	phosphoserine phosphatase pseudogene 1	0	7	n/a	n/a	3.43E-01	2.888
1098816	ENSG00000166448	85875	TMEM130	transmembrane protein 130	222865	7	n/a	n/a	1.74E-01	2.887
1091286	ENSG00000115252	5104	PDE1A	phosphodiesterase 1A, calmodulin-dependent	5136	2	n/a	n/a	1.38E-01	2.887
1098098	ENSG00000163818	33876	LZTFL1	leucine zipper transcription factor-like 1	54585	3	n/a	n/a	1.15E-01	2.887
1088892	ENSG00000095002	4410	MSH2	mutS homolog 2, colon cancer, nonpolyposis type 1 (E. coli)	4436	2	n/a	n/a	9.02E-02	2.886
1098369	ENSG00000164692	1269	COL1A2	collagen, type I, alpha 2	1278	7	n/a	n/a	1.69E-01	2.886
1091687	ENSG00000118217	22682	ATF6	activating transcription factor 6	22926	1	n/a	n/a	8.75E-02	2.886
279839926	ENSG00000230097	0	RP11-460C6.1	RP11-460C6.1	0	9	n/a	n/a	1.02E-01	2.886
279776271	ENSG00000224410	0	AC097499.2	AC097499.2	0	2	n/a	n/a	1.39E-01	2.884
1108720	ENSG00000237187	134217	RP11-65F13.2	RP11-65F13.2	441094	5	n/a	n/a	1.03E-01	2.884
1099629	ENSG00000169760	22627	NLGN1	neuroligin 1	22871	3	n/a	n/a	1.02E-01	2.883
1099834	ENSG00000170629	110424	DPY19L2P2	dpy-19-like 2 pseudogene 2 (C. elegans)	349152	7	n/a	n/a	1.89E-01	2.882
1099183	ENSG00000167889	80538	MGAT5B	mannosyl (alpha-1,6-)-glycoprotein beta-1,6-N-acetyl-glucosaminyltransferase, isozyme B	146664	17	n/a	n/a	9.71E-02	2.882
1088465	ENSG00000083290	9562	ULK2	unc-51-like kinase 2 (C. elegans)	9706	17	n/a	n/a	9.74E-02	2.881
1100256	ENSG00000172375	9710	C2CD2L	C2CD2-like	9854	11	n/a	n/a	1.05E-01	2.879
279947211	ENSG00000240286	0	MEAF6P1	MYST/Esa1-associated factor 6 pseudogene 1	0	2	n/a	n/a	1.35E-01	2.879
1104751	ENSG00000198815	22643	FOXJ3	forkhead box J3	22887	1	n/a	n/a	8.37E-02	2.878
1091274	ENSG00000115194	7736	SLC30A3	solute carrier family 30 (zinc transporter), member 3	7781	2	n/a	n/a	1.53E-01	2.877
279896626	ENSG00000235082	0	RP11-179G5.4	RP11-179G5.4	0	1	n/a	n/a	8.75E-02	2.877
1098915	ENSG00000166863	6826	TAC3	tachykinin 3	6866	12	n/a	n/a	1.97E-01	2.877
1102276	ENSG00000183166	57940	CALN1	calneuron 1	83698	7	n/a	n/a	1.47E-01	2.873
279852262	ENSG00000231198	0	AC004987.10	AC004987.10	0	7	n/a	n/a	1.16E-01	2.872
279806307	ENSG00000227018	0	IL6STP1	interleukin 6 signal transducer (gp130, oncostatin M receptor) pseudogene 1	0	17	n/a	n/a	1.34E-01	2.872
1104828	ENSG00000198944	79610	ANKRD43	ankyrin repeat domain 43	134548	5	n/a	n/a	1.03E-01	2.872
1099458	ENSG00000169018	9971	FEM1B	fem-1 homolog b (C. elegans)	10116	15	n/a	n/a	1.58E-01	2.871
1092899	ENSG00000128203	36444	ASPHD2	aspartate beta-hydroxylase domain containing 2	57168	22	n/a	n/a	1.62E-01	2.87
279872305	ENSG00000232951	0	IPO7P1	importin 7 pseudogene 1	0	X	n/a	n/a	1.01E-01	2.87
279800572	ENSG00000226535	0	RP11-417L14.1	RP11-417L14.1	0	9	n/a	n/a	8.87E-02	2.87
1088159	ENSG00000075043	3760	KCNQ2	potassium voltage-gated channel, KQT-like subfamily, member 2	3785	20	n/a	n/a	1.72E-01	2.87
1104583	ENSG00000198354	109884	DCAF12L2	DDB1 and CUL4 associated factor 12-like 2	340578	X	n/a	n/a	8.85E-02	2.87
1095388	ENSG00000143756	22974	FBXO28	F-box protein 28	23219	1	n/a	n/a	8.52E-02	2.869
1099228	ENSG00000168032	951	ENTPD3	ectonucleoside triphosphate diphosphohydrolase 3	956	3	n/a	n/a	1.49E-01	2.869
1089044	ENSG00000100027	29534	YPEL1	yippee-like 1 (Drosophila)	29799	22	n/a	n/a	9.99E-02	2.868
279811379	ENSG00000227484	0	XX-C283C717.1	XX-C283C717.1	0	22	n/a	n/a	1.02E-01	2.868
1105672	ENSG00000206432	152015	TMEM200C	transmembrane protein 200C	645369	18	n/a	n/a	1.34E-01	2.867
1096281	ENSG00000151014	25568	CCRN4L	CCR4 carbon catabolite repression 4-like (S. cerevisiae)	25819	4	n/a	n/a	1.84E-01	2.866
279808690	ENSG00000227230	0	RP11-261C10.5	RP11-261C10.5	0	1	n/a	n/a	9.37E-02	2.866
279740217	ENSG00000215447	0	BX322557.10	BX322557.10	0	21	n/a	n/a	1.74E-01	2.866
1104361	ENSG00000197705	36838	KLHL14	kelch-like 14 (Drosophila)	57565	18	n/a	n/a	1.76E-01	2.865
1089251	ENSG00000100678	6511	SLC8A3	solute carrier family 8 (sodium/calcium exchanger), member 3	6547	14	n/a	n/a	1.37E-01	2.865
279999667	ENSG00000248294	0	CTD-2023N9.2	CTD-2023N9.2	0	5	n/a	n/a	2.21E-01	2.865
1095506	ENSG00000144550	81016	CPNE9	copine family member IX	151835	3	n/a	n/a	1.77E-01	2.863
1091269	ENSG00000115159	2803	GPD2	glycerol-3-phosphate dehydrogenase 2 (mitochondrial)	2820	2	n/a	n/a	1.46E-01	2.862
1094792	ENSG00000139697	34495	SBNO1	strawberry notch homolog 1 (Drosophila)	55206	12	n/a	n/a	1.74E-01	2.862
279755663	ENSG00000221754	1023050	MIR1260	microRNA 1260	100302236	14	n/a	n/a	2.21E-01	2.861
1089737	ENSG00000103769	8693	RAB11A	RAB11A, member RAS oncogene family	8766	15	n/a	n/a	8.87E-02	2.861
279723294	ENSG00000213608	0	RP11-722P15.2	RP11-722P15.2	0	4	n/a	n/a	1.08E-01	2.861
1094637	ENSG00000138698	5878	RAP1GDS1	RAP1, GTP-GDP dissociation stimulator 1	5910	4	n/a	n/a	1.37E-01	2.86
1102576	ENSG00000184368	90368	MAP7D2	MAP7 domain containing 2	256714	X	n/a	n/a	1.00E-01	2.859
279495670	ENSG00000179449	0	AC124309.1	AC124309.1	0	15	n/a	n/a	8.78E-02	2.859
1087238	ENSG00000017260	26777	ATP2C1	ATPase, Ca++ transporting, type 2C, member 1	27032	3	n/a	n/a	8.80E-02	2.859
1089754	ENSG00000104059	23114	FAM189A1	family with sequence similarity 189, member A1	23359	15	n/a	n/a	8.93E-02	2.859
1103802	ENSG00000196071	94328	OR2L13	olfactory receptor, family 2, subfamily L, member 13	284521	1	n/a	n/a	1.68E-01	2.858
1095484	ENSG00000144366	30935	GULP1	GULP, engulfment adaptor PTB domain containing 1	51454	2	n/a	n/a	1.36E-01	2.858
279780666	ENSG00000224806	0	AP000357.5	AP000357.5	0	22	n/a	n/a	8.47E-02	2.857
1099776	ENSG00000170396	60094	ZNF804A	zinc finger protein 804A	91752	2	n/a	n/a	1.61E-01	2.856
280034253	ENSG00000251095	0	RP11-115D19.1	RP11-115D19.1	0	4	n/a	n/a	2.32E-01	2.855
1103006	ENSG00000186111	23151	PIP5K1C	phosphatidylinositol-4-phosphate 5-kinase, type I, gamma	23396	19	n/a	n/a	1.70E-01	2.855
1088898	ENSG00000095203	33857	EPB41L4B	erythrocyte membrane protein band 4.1 like 4B	54566	9	n/a	n/a	9.88E-02	2.854
1096452	ENSG00000152291	10471	TGOLN2	trans-golgi network protein 2	10618	2	n/a	n/a	9.61E-02	2.854
279869170	ENSG00000232675	0	RP4-718D20.3	RP4-718D20.3	0	20	n/a	n/a	1.25E-01	2.853
1104601	ENSG00000198420	9603	FAM115A	family with sequence similarity 115, member A	9747	7	n/a	n/a	1.13E-01	2.853
1092278	ENSG00000123352	41745	SPATS2	spermatogenesis associated, serine-rich 2	65244	12	n/a	n/a	1.08E-01	2.853
1104148	ENSG00000197043	306	ANXA6	annexin A6	309	5	n/a	n/a	9.05E-02	2.851
280052685	ENSG00000253144	0	RP11-281O15.7	RP11-281O15.7	0	5	n/a	n/a	1.14E-01	2.851
279823606	ENSG00000228620	0	RP3-434P1.6	RP3-434P1.6	0	22	n/a	n/a	1.87E-01	2.85
1094635	ENSG00000138688	58373	KIAA1109	KIAA1109	84162	4	n/a	n/a	1.81E-01	2.849
1088364	ENSG00000080224	94508	EPHA6	EPH receptor A6	285220	3	n/a	n/a	2.17E-01	2.848
1088312	ENSG00000078725	1608	DBC1	deleted in bladder cancer 1	1620	9	n/a	n/a	1.17E-01	2.847
1087230	ENSG00000015592	57253	STMN4	stathmin-like 4	81551	8	n/a	n/a	1.01E-01	2.845
1088841	ENSG00000092148	25580	HECTD1	HECT domain containing 1	25831	14	n/a	n/a	1.01E-01	2.845
279825995	ENSG00000228818	0	RP11-567G24.1	RP11-567G24.1	0	1	n/a	n/a	1.06E-01	2.845
1090277	ENSG00000107130	23168	NCS1	neuronal calcium sensor 1	23413	9	n/a	n/a	1.01E-01	2.845
1091349	ENSG00000115561	31132	CHMP3	charged multivesicular body protein 3	51652	2	n/a	n/a	1.39E-01	2.844
279839700	ENSG00000230079	0	RP11-535K18.2	RP11-535K18.2	0	X	n/a	n/a	9.61E-02	2.843
1108594	ENSG00000236338	0	AC015987.1	AC015987.1	0	7	n/a	n/a	1.33E-01	2.842
1099079	ENSG00000167553	58982	TUBA1C	tubulin, alpha 1c	84790	12	n/a	n/a	2.09E-01	2.842
1097730	ENSG00000162616	10922	DNAJB4	DnaJ (Hsp40) homolog, subfamily B, member 4	11080	1	n/a	n/a	2.34E-01	2.842
1095520	ENSG00000144635	30625	DYNC1LI1	dynein, cytoplasmic 1, light intermediate chain 1	51143	3	n/a	n/a	1.34E-01	2.842
1097924	ENSG00000163320	8479	CGGBP1	CGG triplet repeat binding protein 1	8545	3	n/a	n/a	1.15E-01	2.841
1089461	ENSG00000101846	409	STS	steroid sulfatase (microsomal), isozyme S	412	X	n/a	n/a	2.16E-01	2.84
1088207	ENSG00000076003	4150	MCM6	minichromosome maintenance complex component 6	4175	2	n/a	n/a	1.81E-01	2.839
1091928	ENSG00000120256	59108	LRP11	low density lipoprotein receptor-related protein 11	84918	6	n/a	n/a	8.86E-02	2.839
1106489	ENSG00000220205	6804	VAMP2	vesicle-associated membrane protein 2 (synaptobrevin 2)	6844	17	n/a	n/a	1.39E-01	2.836
1102443	ENSG00000183785	31287	TUBA8	tubulin, alpha 8	51807	22	n/a	n/a	1.87E-01	2.836
279845515	ENSG00000230568	0	SF3A3P1	splicing factor 3a, subunit 3 pseudogene 1	0	20	n/a	n/a	1.33E-01	2.834
1097629	ENSG00000162065	36738	TBC1D24	TBC1 domain family, member 24	57465	16	n/a	n/a	2.29E-01	2.833
1096668	ENSG00000154144	59087	TBRG1	transforming growth factor beta regulator 1	84897	11	n/a	n/a	1.25E-01	2.832
1099494	ENSG00000169181	80517	GSG1L	GSG1-like	146395	16	n/a	n/a	1.01E-01	2.831
280008103	ENSG00000248966	0	CTD-2089O24.1	CTD-2089O24.1	0	5	n/a	n/a	1.11E-01	2.83
1104078	ENSG00000196821	41345	C6orf106	chromosome 6 open reading frame 106	64771	6	n/a	n/a	1.66E-01	2.829
1092525	ENSG00000125166	2789	GOT2	glutamic-oxaloacetic transaminase 2, mitochondrial (aspartate aminotransferase 2)	2806	16	n/a	n/a	1.17E-01	2.827
1089027	ENSG00000099960	6509	SLC7A4	solute carrier family 7 (orphan transporter), member 4	6545	22	n/a	n/a	1.35E-01	2.827
1098311	ENSG00000164442	10223	CITED2	Cbp/p300-interacting transactivator, with Glu/Asp-rich carboxy-terminal domain, 2	10370	6	n/a	n/a	1.39E-01	2.826
1100558	ENSG00000173852	23088	DPY19L1	dpy-19-like 1 (C. elegans)	23333	7	n/a	n/a	8.80E-02	2.826
1095753	ENSG00000146267	58754	C6orf168	chromosome 6 open reading frame 168	84553	6	n/a	n/a	1.39E-01	2.825
279747828	ENSG00000218418	0	RP11-296E7.1	RP11-296E7.1	0	6	n/a	n/a	1.95E-01	2.825
1097749	ENSG00000162670	109685	FAM5C	family with sequence similarity 5, member C	339479	1	n/a	n/a	1.72E-01	2.825
1096389	ENSG00000151806	38018	GUF1	GUF1 GTPase homolog (S. cerevisiae)	60558	4	n/a	n/a	1.25E-01	2.824
1098671	ENSG00000165929	78937	TC2N	tandem C2 domains, nuclear	123036	14	n/a	n/a	1.88E-01	2.824
1094834	ENSG00000140015	26878	KCNH5	potassium voltage-gated channel, subfamily H (eag-related), member 5	27133	14	n/a	n/a	2.65E-01	2.824
279777569	ENSG00000224531	85785	C6orf228	chromosome 6 open reading frame 228	221710	6	n/a	n/a	8.42E-02	2.824
1092935	ENSG00000128512	9588	DOCK4	dedicator of cytokinesis 4	9732	7	n/a	n/a	1.31E-01	2.824
280060410	ENSG00000253711	0	RP11-787D18.1	RP11-787D18.1	0	8	n/a	n/a	8.48E-02	2.822
1091428	ENSG00000116120	9911	FARSB	phenylalanyl-tRNA synthetase, beta subunit	10056	2	n/a	n/a	1.44E-01	2.822
1105676	ENSG00000206527	83649	PTPLB	protein tyrosine phosphatase-like (proline instead of catalytic arginine), member b	201562	3	n/a	n/a	1.14E-01	2.822
280071299	ENSG00000254471	0	RP11-885L14.1	RP11-885L14.1	0	11	n/a	n/a	1.11E-01	2.819
279905478	ENSG00000235949	0	AC061961.2	AC061961.2	0	2	n/a	n/a	2.37E-01	2.817
1096332	ENSG00000151458	36458	ANKRD50	ankyrin repeat domain 50	57182	4	n/a	n/a	2.19E-01	2.816
1094054	ENSG00000135749	55805	PCNXL2	pecanex-like 2 (Drosophila)	80003	1	n/a	n/a	1.90E-01	2.816
279979883	ENSG00000243888	0	RP11-548B3.3	RP11-548B3.3	0	9	n/a	n/a	1.72E-01	2.816
279750855	ENSG00000220695	0	RP1-121G13.3	RP1-121G13.3	0	6	n/a	n/a	8.61E-02	2.815
1095564	ENSG00000144867	37291	SRPRB	signal recognition particle receptor, B subunit	58477	3	n/a	n/a	1.06E-01	2.815
280106608	ENSG00000257564	0	RP11-123M21.2	RP11-123M21.2	0	12	n/a	n/a	9.83E-02	2.815
1089767	ENSG00000104164	26006	PLDN	pallidin homolog (mouse)	26258	15	n/a	n/a	1.10E-01	2.814
1091496	ENSG00000116688	9783	MFN2	mitofusin 2	9927	1	n/a	n/a	9.75E-02	2.814
279851004	ENSG00000231092	0	AC012513.6	AC012513.6	0	2	n/a	n/a	8.43E-02	2.812
1104160	ENSG00000197063	4072	MAFG	v-maf musculoaponeurotic fibrosarcoma oncogene homolog G (avian)	4097	17	n/a	n/a	8.76E-02	2.812
1092915	ENSG00000128285	2830	MCHR1	melanin-concentrating hormone receptor 1	2847	22	n/a	n/a	1.43E-01	2.811
280032944	ENSG00000250983	0	RP11-91K8.2	RP11-91K8.2	0	3	n/a	n/a	2.10E-01	2.81
1091477	ENSG00000116544	37326	DLGAP3	discs, large (Drosophila) homolog-associated protein 3	58512	1	n/a	n/a	8.50E-02	2.81
279522080	ENSG00000183022	0	TPM3P8	tropomyosin 3 pseudogene 8	0	2	n/a	n/a	1.61E-01	2.81
1090580	ENSG00000109654	23076	TRIM2	tripartite motif containing 2	23321	4	n/a	n/a	8.28E-02	2.809
1105292	ENSG00000204851	36742	PNMAL2	PNMA-like 2	57469	19	n/a	n/a	1.09E-01	2.808
1090879	ENSG00000111912	79624	NCOA7	nuclear receptor coactivator 7	135112	6	n/a	n/a	1.39E-01	2.806
1093233	ENSG00000130723	58922	PRRC2B	proline-rich coiled-coil 2B	84726	9	n/a	n/a	1.84E-01	2.805
1095464	ENSG00000144218	3874	AFF3	AF4/FMR2 family, member 3	3899	2	n/a	n/a	1.49E-01	2.803
1094827	ENSG00000139977	78921	NAA30	N(alpha)-acetyltransferase 30, NatC catalytic subunit	122830	14	n/a	n/a	1.33E-01	2.803
1096726	ENSG00000154639	1514	CXADR	coxsackie virus and adenovirus receptor	1525	21	n/a	n/a	1.04E-01	2.803
279747096	ENSG00000217950	125393	AC073869.20	AC073869.20	401010	2	n/a	n/a	8.66E-02	2.802
1096585	ENSG00000153317	30294	ASAP1	ArfGAP with SH3 domain, ankyrin repeat and PH domain 1	50807	8	n/a	n/a	2.19E-01	2.801
279486054	ENSG00000178082	0	AC005412.1	AC005412.1	0	17	n/a	n/a	1.49E-01	2.8
280038830	ENSG00000251440	0	RP11-425J20.2	RP11-425J20.2	0	4	n/a	n/a	1.08E-01	2.8
279742426	ENSG00000215802	0	RFKP1	riboflavin kinase pseudogene 1	0	1	n/a	n/a	9.72E-02	2.798
1103551	ENSG00000188419	1113	CHM	choroideremia (Rab escort protein 1)	1121	X	n/a	n/a	1.81E-01	2.798
1096209	ENSG00000150086	2887	GRIN2B	glutamate receptor, ionotropic, N-methyl D-aspartate 2B	2904	12	n/a	n/a	3.17E-01	2.798
280072833	ENSG00000254585	0	MAGEL2	MAGE-like 2	0	15	n/a	n/a	9.13E-02	2.798
279826002	ENSG00000228819	0	RP1-305B16.3	RP1-305B16.3	0	X	n/a	n/a	1.03E-01	2.798
280107497	ENSG00000257664	0	RSL24D1P5	ribosomal L24 domain containing 1 pseudogene 5	0	12	n/a	n/a	1.34E-01	2.796
279843465	ENSG00000230409	0	TCEA1P2	transcription elongation factor A (SII), 1 pseudogene 2	0	3	n/a	n/a	1.32E-01	2.795
279971231	ENSG00000243015	0	AC025260.1	AC025260.1	0	12	n/a	n/a	1.04E-01	2.794
1104457	ENSG00000197969	22985	VPS13A	vacuolar protein sorting 13 homolog A (S. cerevisiae)	23230	9	n/a	n/a	8.44E-02	2.794
1104952	ENSG00000203879	2648	GDI1	GDP dissociation inhibitor 1	2664	X	n/a	n/a	9.58E-02	2.794
1100672	ENSG00000174485	10114	DENND4A	DENN/MADD domain containing 4A	10260	15	n/a	n/a	8.44E-02	2.793
1093334	ENSG00000131242	58641	RAB11FIP4	RAB11 family interacting protein 4 (class II)	84440	17	n/a	n/a	1.09E-01	2.793
279997535	ENSG00000248113	0	RP11-791G16.4	RP11-791G16.4	0	4	n/a	n/a	2.05E-01	2.793
1099897	ENSG00000170921	25864	TANC2	tetratricopeptide repeat, ankyrin repeat and coiled-coil containing 2	26115	17	n/a	n/a	2.75E-01	2.792
1093104	ENSG00000129990	6821	SYT5	synaptotagmin V	6861	19	n/a	n/a	1.72E-01	2.792
1098831	ENSG00000166503	30297	AC024270.1	Hepatoma-derived growth factor-related protein 3	50810	15	n/a	n/a	1.80E-01	2.789
280025251	ENSG00000250359	0	PTP4A1P4	protein tyrosine phosphatase type IVA, member 1 pseudogene 4	0	5	n/a	n/a	8.38E-02	2.787
1096657	ENSG00000154096	7027	THY1	Thy-1 cell surface antigen	7070	11	n/a	n/a	1.85E-01	2.785
1103196	ENSG00000186907	110447	RTN4RL2	reticulon 4 receptor-like 2	349667	11	n/a	n/a	1.65E-01	2.784
280060132	ENSG00000253690	0	RP11-380I10.4	RP11-380I10.4	0	8	n/a	n/a	1.55E-01	2.783
1096621	ENSG00000153815	56561	CMIP	c-Maf inducing protein	80790	16	n/a	n/a	2.09E-01	2.782
1092320	ENSG00000123612	79417	ACVR1C	activin A receptor, type IC	130399	2	n/a	n/a	1.36E-01	2.782
1088417	ENSG00000081760	41828	AACS	acetoacetyl-CoA synthetase	65985	12	n/a	n/a	8.28E-02	2.782
1096041	ENSG00000148606	10969	POLR3A	polymerase (RNA) III (DNA directed) polypeptide A, 155kDa	11128	10	n/a	n/a	1.60E-01	2.781
280116630	ENSG00000258501	0	RP11-705B14.1	RP11-705B14.1	0	14	n/a	n/a	1.85E-01	2.781
1092740	ENSG00000126581	8609	BECN1	beclin 1, autophagy related	8678	17	n/a	n/a	1.65E-01	2.781
1092932	ENSG00000128482	7688	RNF112	ring finger protein 112	7732	17	n/a	n/a	8.42E-02	2.78
279807521	ENSG00000227126	0	RP11-316C12.2	RP11-316C12.2	0	1	n/a	n/a	8.39E-02	2.779
1102904	ENSG00000185737	10560	NRG3	neuregulin 3	10718	10	n/a	n/a	1.75E-01	2.778
1097737	ENSG00000162630	8637	B3GALT2	UDP-Gal:betaGlcNAc beta 1,3-galactosyltransferase, polypeptide 2	8707	1	n/a	n/a	1.27E-01	2.777
1087125	ENSG00000010322	11028	NISCH	nischarin	11188	3	n/a	n/a	1.34E-01	2.776
1100943	ENSG00000175931	40536	UBE2O	ubiquitin-conjugating enzyme E2O	63893	17	n/a	n/a	1.85E-01	2.775
1103084	ENSG00000186416	35209	NKRF	NFKB repressing factor	55922	X	n/a	n/a	1.22E-01	2.775
1103546	ENSG00000188394	2827	GPR21	G protein-coupled receptor 21	2844	9	n/a	n/a	1.97E-01	2.775
1094993	ENSG00000141098	57279	GFOD2	glucose-fructose oxidoreductase domain containing 2	81577	16	n/a	n/a	1.05E-01	2.774
1104174	ENSG00000197121	55857	PGAP1	post-GPI attachment to proteins 1	80055	2	n/a	n/a	1.23E-01	2.771
1102044	ENSG00000182195	23394	LDOC1	leucine zipper, down-regulated in cancer 1	23641	X	n/a	n/a	1.80E-01	2.771
1087847	ENSG00000066422	26852	ZBTB11	zinc finger and BTB domain containing 11	27107	3	n/a	n/a	8.49E-02	2.769
279832690	ENSG00000229419	0	RALGAPA1P	Ral GTPase activating protein, alpha subunit 1 (catalytic) pseudogene	0	9	n/a	n/a	1.62E-01	2.769
1096848	ENSG00000155849	9700	ELMO1	engulfment and cell motility 1	9844	7	n/a	n/a	1.06E-01	2.768
279878345	ENSG00000233459	0	AC125238.2	AC125238.2	0	2	n/a	n/a	1.10E-01	2.768
1096019	ENSG00000148408	770	CACNA1B	calcium channel, voltage-dependent, N type, alpha 1B subunit	774	9	n/a	n/a	2.69E-01	2.768
279847372	ENSG00000230746	0	AC006007.1	AC006007.1	0	7	n/a	n/a	1.14E-01	2.767
279908424	ENSG00000236213	0	AC006369.2	AC006369.2	0	2	n/a	n/a	8.96E-02	2.767
279945718	ENSG00000240132	0	ETF1P2	eukaryotic translation termination factor 1 pseudogene 2	0	7	n/a	n/a	8.84E-02	2.766
279995447	ENSG00000247373	0	RP11-486O12.2	RP11-486O12.2	0	12	n/a	n/a	8.34E-02	2.765
1094386	ENSG00000137449	79534	CPEB2	cytoplasmic polyadenylation element binding protein 2	132864	4	n/a	n/a	9.88E-02	2.765
1103500	ENSG00000188211	119463	RP1-239B22.1	B7 homolog 6	374383	11	n/a	n/a	1.90E-01	2.764
280134173	ENSG00000259510	0	RP11-138H8.5	RP11-138H8.5	0	15	n/a	n/a	1.28E-01	2.762
1101256	ENSG00000177570	125643	SAMD12	sterile alpha motif domain containing 12	401474	8	n/a	n/a	1.97E-01	2.761
1092189	ENSG00000122584	29743	NXPH1	neurexophilin 1	30010	7	n/a	n/a	1.39E-01	2.761
279728586	ENSG00000214185	0	XPOTP1	exportin, tRNA (nuclear export receptor for tRNAs) pseudogene 1	0	20	n/a	n/a	1.36E-01	2.76
1095481	ENSG00000144355	1733	DLX1	distal-less homeobox 1	1745	2	n/a	n/a	1.21E-01	2.76
280077520	ENSG00000254898	0	RP11-513D5.2	RP11-513D5.2	0	8	n/a	n/a	1.87E-01	2.759
1094009	ENSG00000135503	88	ACVR1B	activin A receptor, type IB	91	12	n/a	n/a	1.83E-01	2.759
1101164	ENSG00000177098	6295	SCN4B	sodium channel, voltage-gated, type IV, beta	6330	11	n/a	n/a	9.11E-02	2.759
280078255	ENSG00000254953	0	RP11-100N3.2	RP11-100N3.2	0	11	n/a	n/a	8.77E-02	2.759
1092072	ENSG00000121440	22779	PDZRN3	PDZ domain containing ring finger 3	23024	3	n/a	n/a	1.25E-01	2.759
1101364	ENSG00000178171	83773	FAM123C	family with sequence similarity 123C	205147	2	n/a	n/a	1.62E-01	2.758
1103601	ENSG00000188636	58457	LDOC1L	leucine zipper, down-regulated in cancer 1-like	84247	22	n/a	n/a	2.03E-01	2.757
279802920	ENSG00000226762	0	RP11-298E9.6	RP11-298E9.6	0	10	n/a	n/a	1.62E-01	2.757
1087788	ENSG00000065150	3818	IPO5	importin 5	3843	13	n/a	n/a	8.89E-02	2.757
279668688	ENSG00000203343	0	AC009107.1	AC009107.1	0	16	n/a	n/a	1.53E-01	2.756
1097960	ENSG00000163449	60208	TMEM169	transmembrane protein 169	92691	2	n/a	n/a	1.04E-01	2.755
1096241	ENSG00000150625	2806	GPM6A	glycoprotein M6A	2823	4	n/a	n/a	1.92E-01	2.755
279869883	ENSG00000232729	0	AC083884.8	AC083884.8	0	7	n/a	n/a	1.82E-01	2.754
1100660	ENSG00000174442	34344	ZWILCH	Zwilch, kinetochore associated, homolog (Drosophila)	55055	15	n/a	n/a	9.25E-02	2.754
1096646	ENSG00000154001	5497	PPP2R5E	protein phosphatase 2, regulatory subunit B', epsilon isoform	5529	14	n/a	n/a	8.33E-02	2.753
1098534	ENSG00000165379	80448	LRFN5	leucine rich repeat and fibronectin type III domain containing 5	145581	14	n/a	n/a	1.97E-01	2.753
279777826	ENSG00000224546	0	EIF4BP3	eukaryotic translation initiation factor 4B pseudogene 3	0	9	n/a	n/a	8.66E-02	2.751
280126894	ENSG00000259086	0	RP11-134E15.2	RP11-134E15.2	0	14	n/a	n/a	8.75E-02	2.751
279981834	ENSG00000244078	0	RP11-431I8.1	RP11-431I8.1	0	3	n/a	n/a	2.19E-01	2.751
279781183	ENSG00000224855	157129257	OPA1-AS1	OPA1 antisense RNA 1 (non-protein coding)	100873941	3	n/a	n/a	8.91E-02	2.75
1090604	ENSG00000109832	28854	DDX25	DEAD (Asp-Glu-Ala-Asp) box polypeptide 25	29118	11	n/a	n/a	1.37E-01	2.748
1087037	ENSG00000007202	9559	KIAA0100	KIAA0100	9703	17	n/a	n/a	1.15E-01	2.748
280121084	ENSG00000258757	0	RP11-841O20.2	RP11-841O20.2	0	14	n/a	n/a	8.92E-02	2.744
280048276	ENSG00000252558	0	U6	U6 spliceosomal RNA	0	8	n/a	n/a	1.39E-01	2.743
1101763	ENSG00000180611	81026	MB21D2	Mab-21 domain containing 2	151963	3	n/a	n/a	9.21E-02	2.742
1096988	ENSG00000156976	1959	EIF4A2	eukaryotic translation initiation factor 4A2	1974	3	n/a	n/a	1.79E-01	2.742
1096150	ENSG00000149531	94403	FRG1B	FSHD region gene 1 family, member B	284802	20	n/a	n/a	8.81E-02	2.742
1093955	ENSG00000135299	22637	ANKRD6	ankyrin repeat domain 6	22881	6	n/a	n/a	1.02E-01	2.737
1089289	ENSG00000100916	58522	BRMS1L	breast cancer metastasis-suppressor 1-like	84312	14	n/a	n/a	1.04E-01	2.737
1108009	ENSG00000232434	123592	C9orf172	chromosome 9 open reading frame 172	389813	9	n/a	n/a	1.04E-01	2.736
1094953	ENSG00000140854	10154	KATNB1	katanin p80 (WD repeat containing) subunit B 1	10300	16	n/a	n/a	1.09E-01	2.736
1108672	ENSG00000236850	61018	LL22NC03-80A10.6	LL22NC03-80A10.6	96610	22	n/a	n/a	9.29E-02	2.735
1097057	ENSG00000157542	3738	KCNJ6	potassium inwardly-rectifying channel, subfamily J, member 6	3763	21	n/a	n/a	2.04E-01	2.734
1099689	ENSG00000170004	1099	CHD3	chromodomain helicase DNA binding protein 3	1107	17	n/a	n/a	1.32E-01	2.732
280095127	ENSG00000256356	0	RP11-320N7.3	RP11-320N7.3	0	12	n/a	n/a	1.70E-01	2.732
1087418	ENSG00000038274	27174	MAT2B	methionine adenosyltransferase II, beta	27430	5	n/a	n/a	9.57E-02	2.731
1094653	ENSG00000138768	8548	USO1	USO1 vesicle docking protein homolog (yeast)	8615	4	n/a	n/a	8.83E-02	2.729
279656426	ENSG00000199024	0	MIR103A2	microRNA 103a-2	0	20	n/a	n/a	1.22E-01	2.729
1097165	ENSG00000158470	9200	B4GALT5	UDP-Gal:betaGlcNAc beta 1,4- galactosyltransferase, polypeptide 5	9334	20	n/a	n/a	1.99E-01	2.728
1098289	ENSG00000164347	58550	GFM2	G elongation factor, mitochondrial 2	84340	5	n/a	n/a	1.01E-01	2.727
1094585	ENSG00000138430	29524	OLA1	Obg-like ATPase 1	29789	2	n/a	n/a	1.87E-01	2.727
280037494	ENSG00000251349	0	C9orf30-TMEFF1	C9orf30-TMEFF1 readthrough	0	9	n/a	n/a	1.55E-01	2.727
279839731	ENSG00000230082	157129441	PRRT3-AS1	PRRT3 antisense RNA 1 (non-protein coding)	100874032	3	n/a	n/a	1.14E-01	2.727
1100225	ENSG00000172264	80085	MACROD2	MACRO domain containing 2	140733	20	n/a	n/a	8.77E-02	2.727
1094001	ENSG00000135472	22772	FAIM2	Fas apoptotic inhibitory molecule 2	23017	12	n/a	n/a	8.61E-02	2.725
1088356	ENSG00000079950	8358	STX7	syntaxin 7	8417	6	n/a	n/a	9.67E-02	2.725
1087609	ENSG00000054965	22956	FAM168A	family with sequence similarity 168, member A	23201	11	n/a	n/a	1.59E-01	2.724
279862629	ENSG00000232085	0	RP11-261C10.4	RP11-261C10.4	0	1	n/a	n/a	1.85E-01	2.724
1092123	ENSG00000121964	55515	GTDC1	glycosyltransferase-like domain containing 1	79712	2	n/a	n/a	1.57E-01	2.723
1102158	ENSG00000182670	7224	TTC3	tetratricopeptide repeat domain 3	7267	21	n/a	n/a	1.36E-01	2.722
1094629	ENSG00000138674	22628	SEC31A	SEC31 homolog A (S. cerevisiae)	22872	4	n/a	n/a	8.85E-02	2.722
279953770	ENSG00000241095	0	RP11-657G2.1	RP11-657G2.1	0	3	n/a	n/a	1.44E-01	2.722
1096159	ENSG00000149571	58822	KIRREL3	kin of IRRE like 3 (Drosophila)	84623	11	n/a	n/a	1.45E-01	2.722
1094412	ENSG00000137573	22968	SULF1	sulfatase 1	23213	8	n/a	n/a	1.04E-01	2.721
1090503	ENSG00000108883	9208	EFTUD2	elongation factor Tu GTP binding domain containing 2	9343	17	n/a	n/a	9.15E-02	2.72
1097827	ENSG00000162951	110332	LRRTM1	leucine rich repeat transmembrane neuronal 1	347730	2	n/a	n/a	1.43E-01	2.72
1101548	ENSG00000179222	9359	MAGED1	melanoma antigen family D, 1	9500	X	n/a	n/a	8.52E-02	2.72
279829743	ENSG00000229165	0	GDI2P1	GDP dissociation inhibitor 2 pseudogene 1	0	7	n/a	n/a	1.94E-01	2.719
1101168	ENSG00000177108	94007	ZDHHC22	zinc finger, DHHC-type containing 22	283576	14	n/a	n/a	9.53E-02	2.719
1092010	ENSG00000120875	1834	DUSP4	dual specificity phosphatase 4	1846	8	n/a	n/a	2.06E-01	2.717
1089201	ENSG00000100473	1678	COCH	coagulation factor C homolog, cochlin (Limulus polyphemus)	1690	14	n/a	n/a	8.71E-02	2.717
1096805	ENSG00000155330	122900	C16orf87	chromosome 16 open reading frame 87	388272	16	n/a	n/a	8.89E-02	2.717
1088567	ENSG00000086289	34038	EPDR1	ependymin related protein 1 (zebrafish)	54749	7	n/a	n/a	1.30E-01	2.717
280080656	ENSG00000255082	157129353	RP11-657K20.2	RP11-657K20.2	100873989	11	n/a	n/a	2.00E-01	2.716
1093907	ENSG00000135018	29712	UBQLN1	ubiquilin 1	29979	9	n/a	n/a	1.34E-01	2.716
1096498	ENSG00000152642	22926	GPD1L	glycerol-3-phosphate dehydrogenase 1-like	23171	3	n/a	n/a	8.95E-02	2.714
1092573	ENSG00000125510	4955	OPRL1	opiate receptor-like 1	4987	20	n/a	n/a	1.14E-01	2.714
1101757	ENSG00000180574	0	EIF2S3L	Uncharacterized protein	0	12	n/a	n/a	8.60E-02	2.714
1088322	ENSG00000079101	26843	CLUL1	clusterin-like 1 (retinal)	27098	18	n/a	n/a	1.47E-01	2.714
280084872	ENSG00000255331	0	RP11-736I10.2	RP11-736I10.2	0	11	n/a	n/a	8.42E-02	2.714
1094462	ENSG00000137821	34128	LRRC49	leucine rich repeat containing 49	54839	15	n/a	n/a	1.34E-01	2.713
1090435	ENSG00000108509	22880	CAMTA2	calmodulin binding transcription activator 2	23125	17	n/a	n/a	9.28E-02	2.713
1090260	ENSG00000106868	41018	SUSD1	sushi domain containing 1	64420	9	n/a	n/a	1.73E-01	2.713
279925580	ENSG00000237732	134063	AC010980.2	AC010980.2	440934	2	n/a	n/a	8.58E-02	2.711
1097959	ENSG00000163444	60210	TMEM183A	transmembrane protein 183A	92703	1	n/a	n/a	2.00E-01	2.711
1102242	ENSG00000183036	5089	PCP4	Purkinje cell protein 4	5121	21	n/a	n/a	2.49E-01	2.711
1090940	ENSG00000112305	38113	SMAP1	small ArfGAP 1	60682	6	n/a	n/a	9.00E-02	2.71
1092594	ENSG00000125675	2875	GRIA3	glutamate receptor, ionotrophic, AMPA 3	2892	X	n/a	n/a	2.26E-01	2.709
1096817	ENSG00000155506	23122	LARP1	La ribonucleoprotein domain family, member 1	23367	5	n/a	n/a	2.04E-01	2.709
1092291	ENSG00000123416	10229	TUBA1B	tubulin, alpha 1b	10376	12	n/a	n/a	2.16E-01	2.708
279882840	ENSG00000233875	0	RP11-61L14.6	RP11-61L14.6	0	1	n/a	n/a	1.31E-01	2.708
1098375	ENSG00000164715	22609	LMTK2	lemur tyrosine kinase 2	22853	7	n/a	n/a	2.88E-01	2.706
1093756	ENSG00000134184	2927	GSTM1	glutathione S-transferase mu 1	2944	1	n/a	n/a	1.87E-01	2.706
1088205	ENSG00000075945	22676	KIFAP3	kinesin-associated protein 3	22920	1	n/a	n/a	1.16E-01	2.705
1098080	ENSG00000163781	10915	TOPBP1	topoisomerase (DNA) II binding protein 1	11073	3	n/a	n/a	1.11E-01	2.704
1090326	ENSG00000107669	10942	ATE1	arginyltransferase 1	11101	10	n/a	n/a	1.01E-01	2.704
279796359	ENSG00000226167	1019538	RP5-1073O3.5	RP5-1073O3.5	100287722	1	n/a	n/a	1.28E-01	2.703
1093167	ENSG00000130363	58095	RSPH3	radial spoke 3 homolog (Chlamydomonas)	83861	6	n/a	n/a	1.58E-01	2.703
280096849	ENSG00000256558	0	RP11-713B9.1	RP11-713B9.1	0	11	n/a	n/a	2.22E-01	2.699
1095571	ENSG00000144935	7177	TRPC1	transient receptor potential cation channel, subfamily C, member 1	7220	3	n/a	n/a	1.08E-01	2.699
279787259	ENSG00000225402	0	AC010878.3	AC010878.3	0	2	n/a	n/a	8.85E-02	2.699
1095655	ENSG00000145687	23388	SSBP2	single-stranded DNA binding protein 2	23635	5	n/a	n/a	9.39E-02	2.699
1095497	ENSG00000144460	36897	KIAA1486	KIAA1486	57624	2	n/a	n/a	2.06E-01	2.699
1100094	ENSG00000171723	10097	GPHN	gephyrin	10243	14	n/a	n/a	8.64E-02	2.698
1101217	ENSG00000177380	8475	PPFIA3	protein tyrosine phosphatase, receptor type, f polypeptide (PTPRF), interacting protein (liprin), alpha 3	8541	19	n/a	n/a	8.40E-02	2.698
1098278	ENSG00000164326	9463	CARTPT	CART prepropeptide	9607	5	n/a	n/a	1.71E-01	2.697
1087027	ENSG00000006837	30746	CDKL3	cyclin-dependent kinase-like 3	51265	5	n/a	n/a	8.86E-02	2.697
1095797	ENSG00000146676	5782	PURB	purine-rich element binding protein B	5814	7	n/a	n/a	1.62E-01	2.696
280052784	ENSG00000253153	0	KB-1562D12.3	KB-1562D12.3	0	8	n/a	n/a	1.34E-01	2.695
1093868	ENSG00000134775	56007	FHOD3	formin homology 2 domain containing 3	80206	18	n/a	n/a	2.04E-01	2.694
1094314	ENSG00000137055	9238	PLAA	phospholipase A2-activating protein	9373	9	n/a	n/a	1.02E-01	2.694
279837445	ENSG00000229880	0	IMMTP1	inner membrane protein, mitochondrial (mitofilin) pseudogene 1	0	21	n/a	n/a	8.53E-02	2.693
279728023	ENSG00000214111	0	RP1-258N20.3	RP1-258N20.3	0	X	n/a	n/a	1.03E-01	2.693
279750791	ENSG00000220635	0	KRASP1	v-Ki-ras2 Kirsten rat sarcoma viral oncogene homolog pseudogene 1	0	6	n/a	n/a	1.68E-01	2.693
1100590	ENSG00000174013	83603	FBXO45	F-box protein 45	200933	3	n/a	n/a	1.26E-01	2.69
280065827	ENSG00000254088	0	CTD-3083F21.5	CTD-3083F21.5	0	8	n/a	n/a	1.26E-01	2.689
1091980	ENSG00000120686	31049	UFM1	ubiquitin-fold modifier 1	51569	13	n/a	n/a	1.86E-01	2.689
1089540	ENSG00000102290	27073	PCDH11X	protocadherin 11 X-linked	27328	X	n/a	n/a	8.35E-02	2.687
280129361	ENSG00000259234	168577	RP11-17L5.4	RP11-17L5.4	729911	15	n/a	n/a	1.04E-01	2.687
279757094	ENSG00000221930	0	FAM45B	family with sequence similarity 45, member B (pseudogene)	0	X	n/a	n/a	1.72E-01	2.687
1088784	ENSG00000090975	36878	PITPNM2	phosphatidylinositol transfer protein, membrane-associated 2	57605	12	n/a	n/a	2.11E-01	2.686
1096921	ENSG00000156395	22741	SORCS3	sortilin-related VPS10 domain containing receptor 3	22986	10	n/a	n/a	1.72E-01	2.686
279788283	ENSG00000225486	0	RP11-301G21.1	RP11-301G21.1	0	1	n/a	n/a	1.35E-01	2.685
1088179	ENSG00000075391	9322	RASAL2	RAS protein activator like 2	9462	1	n/a	n/a	1.65E-01	2.685
1094418	ENSG00000137642	6613	SORL1	sortilin-related receptor, L(DLR class) A repeats containing	6653	11	n/a	n/a	2.13E-01	2.685
280127315	ENSG00000259115	0	CTD-2540L5.5	CTD-2540L5.5	0	14	n/a	n/a	1.21E-01	2.685
1101419	ENSG00000178502	34464	KLHL11	kelch-like 11 (Drosophila)	55175	17	n/a	n/a	1.90E-01	2.683
1088288	ENSG00000078140	3075	UBE2K	ubiquitin-conjugating enzyme E2K	3093	4	n/a	n/a	8.49E-02	2.682
1096137	ENSG00000149474	36600	CSRP2BP	CSRP2 binding protein	57325	20	n/a	n/a	1.03E-01	2.682
1103743	ENSG00000189159	30637	HN1	hematological and neurological expressed 1	51155	17	n/a	n/a	1.94E-01	2.682
1102098	ENSG00000182400	78897	TRAPPC6B	trafficking protein particle complex 6B	122553	14	n/a	n/a	1.36E-01	2.681
1109003	ENSG00000241697	8511	TMEFF1	transmembrane protein with EGF-like and two follistatin-like domains 1	8577	9	n/a	n/a	1.50E-01	2.681
1106243	ENSG00000215041	58662	NEURL4	neuralized homolog 4 (Drosophila)	84461	17	n/a	n/a	8.42E-02	2.68
279914863	ENSG00000236814	0	RP11-446E9.1	RP11-446E9.1	0	8	n/a	n/a	1.96E-01	2.679
1096578	ENSG00000153266	34368	FEZF2	FEZ family zinc finger 2	55079	3	n/a	n/a	1.15E-01	2.677
1092489	ENSG00000124772	36972	CPNE5	copine V	57699	6	n/a	n/a	1.56E-01	2.677
1099830	ENSG00000170616	57726	SCRT1	scratch homolog 1, zinc finger protein (Drosophila)	83482	8	n/a	n/a	8.99E-02	2.677
280089157	ENSG00000255674	0	AC013718.1	AC013718.1	0	2	n/a	n/a	1.28E-01	2.677
1088915	ENSG00000095596	1580	CYP26A1	cytochrome P450, family 26, subfamily A, polypeptide 1	1592	10	n/a	n/a	1.47E-01	2.676
1100627	ENSG00000174231	10447	PRPF8	PRP8 pre-mRNA processing factor 8 homolog (S. cerevisiae)	10594	17	n/a	n/a	1.35E-01	2.676
1091228	ENSG00000114805	22762	PLCH1	phospholipase C, eta 1	23007	3	n/a	n/a	8.57E-02	2.674
1104775	ENSG00000198853	9709	RUSC2	RUN and SH3 domain containing 2	9853	9	n/a	n/a	1.11E-01	2.674
280027194	ENSG00000250526	0	CCT6P2	chaperonin containing TCP1, subunit 6 (zeta) pseudogene 2	0	5	n/a	n/a	1.41E-01	2.672
1097752	ENSG00000162687	110066	KCNT2	potassium channel, subfamily T, member 2	343450	1	n/a	n/a	1.08E-01	2.672
1092952	ENSG00000128596	41328	CCDC136	coiled-coil domain containing 136	64753	7	n/a	n/a	1.15E-01	2.671
279720430	ENSG00000213252	0	RP11-819M15.1	RP11-819M15.1	0	11	n/a	n/a	1.27E-01	2.671
279827974	ENSG00000228999	0	AC068490.1	AC068490.1	0	2	n/a	n/a	1.61E-01	2.671
1104819	ENSG00000198929	9578	NOS1AP	nitric oxide synthase 1 (neuronal) adaptor protein	9722	1	n/a	n/a	1.35E-01	2.67
1101876	ENSG00000181222	5398	POLR2A	polymerase (RNA) II (DNA directed) polypeptide A, 220kDa	5430	17	n/a	n/a	1.55E-01	2.669
1092498	ENSG00000124789	9828	NUP153	nucleoporin 153kDa	9972	6	n/a	n/a	1.03E-01	2.669
1109034	ENSG00000242265	22844	PEG10	paternally expressed 10	23089	7	n/a	n/a	2.27E-01	2.669
1087790	ENSG00000065183	10727	WDR3	WD repeat domain 3	10885	1	n/a	n/a	8.42E-02	2.669
279779415	ENSG00000224680	0	PLA2G12AP1	phospholipase A2, group XIIA pseudogene 1	0	1	n/a	n/a	1.88E-01	2.668
1101182	ENSG00000177189	6164	RPS6KA3	ribosomal protein S6 kinase, 90kDa, polypeptide 3	6197	X	n/a	n/a	1.30E-01	2.668
1087888	ENSG00000067606	5558	PRKCZ	protein kinase C, zeta	5590	1	n/a	n/a	1.31E-01	2.667
1102341	ENSG00000183473	6713	SSTR3	somatostatin receptor 3	6753	22	n/a	n/a	8.51E-02	2.667
1096344	ENSG00000151502	76624	VPS26B	vacuolar protein sorting 26 homolog B (S. pombe)	112936	11	n/a	n/a	8.64E-02	2.667
1095343	ENSG00000143502	34350	SUSD4	sushi domain containing 4	55061	1	n/a	n/a	1.03E-01	2.667
1101132	ENSG00000176928	30782	GCNT4	glucosaminyl (N-acetyl) transferase 4, core 2	51301	5	n/a	n/a	8.82E-02	2.666
1087660	ENSG00000058404	812	CAMK2B	calcium/calmodulin-dependent protein kinase II beta	816	7	n/a	n/a	1.41E-01	2.666
1088298	ENSG00000078369	2765	GNB1	guanine nucleotide binding protein (G protein), beta polypeptide 1	2782	1	n/a	n/a	8.56E-02	2.663
1092136	ENSG00000122068	58458	FYTTD1	forty-two-three domain containing 1	84248	3	n/a	n/a	1.45E-01	2.663
279953272	ENSG00000241020	0	RP11-727A23.1	RP11-727A23.1	0	11	n/a	n/a	8.52E-02	2.663
1104234	ENSG00000197323	31072	TRIM33	tripartite motif containing 33	51592	1	n/a	n/a	8.90E-02	2.662
1103750	ENSG00000189181	125853	OR14I1	olfactory receptor, family 14, subfamily I, member 1	401994	1	n/a	n/a	2.09E-01	2.661
1100420	ENSG00000173166	41583	RAPH1	Ras association (RalGDS/AF-6) and pleckstrin homology domains 1	65059	2	n/a	n/a	2.13E-01	2.661
1091872	ENSG00000119888	4047	EPCAM	epithelial cell adhesion molecule	4072	2	n/a	n/a	1.33E-01	2.659
1095474	ENSG00000144285	6288	SCN1A	sodium channel, voltage-gated, type I, alpha subunit	6323	2	n/a	n/a	1.99E-01	2.658
280021438	ENSG00000250056	90249	CTD-2195M18.1	CTD-2195M18.1	255167	5	n/a	n/a	1.98E-01	2.658
280116923	ENSG00000258525	157121735	RP11-829H16.3	RP11-829H16.3	100506071	14	n/a	n/a	8.50E-02	2.658
1090267	ENSG00000106993	34953	CDC37L1	cell division cycle 37 homolog (S. cerevisiae)-like 1	55664	9	n/a	n/a	1.25E-01	2.657
1094937	ENSG00000140718	54908	FTO	fat mass and obesity associated	79068	16	n/a	n/a	8.70E-02	2.657
279996792	ENSG00000247909	0	AL669918.1	AL669918.1	0	6	n/a	n/a	1.15E-01	2.657
279784893	ENSG00000225191	0	RP11-97C18.1	RP11-97C18.1	0	1	n/a	n/a	1.06E-01	2.654
279719500	ENSG00000213137	0	ARF1P2	ADP-ribosylation factor 1 pseudogene 2	0	12	n/a	n/a	8.81E-02	2.654
280020344	ENSG00000249967	0	RP11-548K23.11	Uncharacterized protein	0	10	n/a	n/a	1.30E-01	2.654
1099524	ENSG00000169255	8636	B3GALNT1	beta-1,3-N-acetylgalactosaminyltransferase 1 (globoside blood group)	8706	3	n/a	n/a	1.55E-01	2.654
1098180	ENSG00000164070	22580	HSPA4L	heat shock 70kDa protein 4-like	22824	4	n/a	n/a	8.53E-02	2.653
1090059	ENSG00000105696	25538	TMEM59L	transmembrane protein 59-like	25789	19	n/a	n/a	1.73E-01	2.653
1093141	ENSG00000130226	1792	DPP6	dipeptidyl-peptidase 6	1804	7	n/a	n/a	2.24E-01	2.652
1092041	ENSG00000121083	80087	DYNLL2	dynein, light chain, LC8-type 2	140735	17	n/a	n/a	9.54E-02	2.652
279999274	ENSG00000248255	0	AC126775.1	AC126775.1	0	5	n/a	n/a	1.52E-01	2.651
280095383	ENSG00000256385	0	AE000658.27	AE000658.27	0	14	n/a	n/a	1.11E-01	2.651
1095094	ENSG00000141720	8338	PIP4K2B	phosphatidylinositol-5-phosphate 4-kinase, type II, beta	8396	17	n/a	n/a	1.17E-01	2.65
1106391	ENSG00000215712	172263	C6orf35	chromosome 6 open reading frame 35	729515	6	n/a	n/a	1.04E-01	2.65
1104092	ENSG00000196872	110099	C2orf55	chromosome 2 open reading frame 55	343990	2	n/a	n/a	1.55E-01	2.649
1103528	ENSG00000188322	122887	SBK1	SH3-binding domain kinase 1	388228	16	n/a	n/a	8.37E-02	2.649
279887761	ENSG00000234332	0	BCAS2P2	breast carcinoma amplified sequence 2 pseudogene 2	0	1	n/a	n/a	9.14E-02	2.649
1096364	ENSG00000151655	3673	ITIH2	inter-alpha (globulin) inhibitor H2	3698	10	n/a	n/a	1.11E-01	2.648
1087615	ENSG00000055130	8393	CUL1	cullin 1	8454	7	n/a	n/a	8.37E-02	2.648
1092307	ENSG00000123562	9499	MORF4L2	mortality factor 4 like 2	9643	X	n/a	n/a	1.67E-01	2.648
1099398	ENSG00000168772	56120	CXXC4	CXXC finger protein 4	80319	4	n/a	n/a	9.13E-02	2.648
279744015	ENSG00000216042	1013737	MIR922	microRNA 922	100126321	3	n/a	n/a	2.40E-01	2.648
1096482	ENSG00000152503	34810	TRIM36	tripartite motif containing 36	55521	5	n/a	n/a	1.43E-01	2.647
1108984	ENSG00000241360	36304	PDXP	pyridoxal (pyridoxine, vitamin B6) phosphatase	57026	22	n/a	n/a	1.48E-01	2.647
279925479	ENSG00000237720	0	AC011995.1	AC011995.1	0	2	n/a	n/a	2.29E-01	2.647
1087573	ENSG00000052795	36873	FNIP2	folliculin interacting protein 2	57600	4	n/a	n/a	1.39E-01	2.646
1091870	ENSG00000119866	32815	BCL11A	B-cell CLL/lymphoma 11A (zinc finger protein)	53335	2	n/a	n/a	1.48E-01	2.646
1101964	ENSG00000181789	22576	COPG	coatomer protein complex, subunit gamma	22820	3	n/a	n/a	8.48E-02	2.646
1096394	ENSG00000151846	5010	PABPC3	poly(A) binding protein, cytoplasmic 3	5042	13	n/a	n/a	1.68E-01	2.645
1090025	ENSG00000105576	29733	TNPO2	transportin 2	30000	19	n/a	n/a	1.08E-01	2.644
1093573	ENSG00000132821	79288	VSTM2L	V-set and transmembrane domain containing 2 like	128434	20	n/a	n/a	1.69E-01	2.643
1108882	ENSG00000238243	110048	OR2W3	olfactory receptor, family 2, subfamily W, member 3	343171	1	n/a	n/a	1.39E-01	2.642
279742433	ENSG00000215805	0	RP11-438O11.1	RP11-438O11.1	0	1	n/a	n/a	1.32E-01	2.642
1100024	ENSG00000171450	8862	CDK5R2	cyclin-dependent kinase 5, regulatory subunit 2 (p39)	8941	2	n/a	n/a	1.28E-01	2.642
1105122	ENSG00000204390	3285	HSPA1L	heat shock 70kDa protein 1-like	3305	6	n/a	n/a	2.74E-01	2.642
1098462	ENSG00000165061	55501	ZMAT4	zinc finger, matrin-type 4	79698	8	n/a	n/a	1.29E-01	2.641
1094729	ENSG00000139318	1836	DUSP6	dual specificity phosphatase 6	1848	12	n/a	n/a	1.55E-01	2.641
1094031	ENSG00000135625	1948	EGR4	early growth response 4	1961	2	n/a	n/a	1.81E-01	2.64
1100422	ENSG00000173175	108	ADCY5	adenylate cyclase 5	111	3	n/a	n/a	9.68E-02	2.64
1101832	ENSG00000180957	23513	PITPNB	phosphatidylinositol transfer protein, beta	23760	22	n/a	n/a	9.73E-02	2.639
1088242	ENSG00000077092	5883	RARB	retinoic acid receptor, beta	5915	3	n/a	n/a	1.13E-01	2.637
1096625	ENSG00000153827	9186	TRIP12	thyroid hormone receptor interactor 12	9320	2	n/a	n/a	1.15E-01	2.637
1101855	ENSG00000181039	94355	ANKRD34A	ankyrin repeat domain 34A	284615	1	n/a	n/a	1.66E-01	2.637
279832028	ENSG00000229368	0	AC090587.4	AC090587.4	0	11	n/a	n/a	1.61E-01	2.637
1096876	ENSG00000156026	59936	MCU	mitochondrial calcium uniporter	90550	10	n/a	n/a	8.41E-02	2.636
1088251	ENSG00000077254	22787	USP33	ubiquitin specific peptidase 33	23032	1	n/a	n/a	9.74E-02	2.636
1093918	ENSG00000135074	8657	ADAM19	ADAM metallopeptidase domain 19	8728	5	n/a	n/a	2.07E-01	2.635
1087554	ENSG00000050628	5701	PTGER3	prostaglandin E receptor 3 (subtype EP3)	5733	1	n/a	n/a	8.71E-02	2.635
1087945	ENSG00000069345	10148	DNAJA2	DnaJ (Hsp40) homolog, subfamily A, member 2	10294	16	n/a	n/a	1.23E-01	2.635
1087997	ENSG00000070718	10789	AP3M2	adaptor-related protein complex 3, mu 2 subunit	10947	8	n/a	n/a	8.49E-02	2.635
1098687	ENSG00000165995	779	CACNB2	calcium channel, voltage-dependent, beta 2 subunit	783	10	n/a	n/a	1.89E-01	2.635
279901213	ENSG00000235522	0	AC009505.2	AC009505.2	0	2	n/a	n/a	1.34E-01	2.634
1088475	ENSG00000083642	22802	PDS5B	PDS5, regulator of cohesion maintenance, homolog B (S. cerevisiae)	23047	13	n/a	n/a	1.03E-01	2.633
1087003	ENSG00000006468	2100	ETV1	ets variant 1	2115	7	n/a	n/a	8.85E-02	2.633
1098342	ENSG00000164603	81199	C7orf60	chromosome 7 open reading frame 60	154743	7	n/a	n/a	1.90E-01	2.632
1095518	ENSG00000144597	59566	EAF1	ELL associated factor 1	85403	3	n/a	n/a	9.04E-02	2.632
1087035	ENSG00000007171	4812	NOS2	nitric oxide synthase 2, inducible	4843	17	n/a	n/a	1.22E-01	2.632
279802506	ENSG00000226717	0	RP11-87N24.2	RP11-87N24.2	0	9	n/a	n/a	1.34E-01	2.631
280121833	ENSG00000258800	0	CTD-2302E22.2	CTD-2302E22.2	0	14	n/a	n/a	1.55E-01	2.631
280080153	ENSG00000255045	0	RP11-677M14.2-001	RP11-677M14.2-001	0	11	n/a	n/a	1.97E-01	2.631
1097447	ENSG00000160570	81564	DEDD2	death effector domain containing 2	162989	19	n/a	n/a	2.01E-01	2.63
1091752	ENSG00000118873	25531	RAB3GAP2	RAB3 GTPase activating protein subunit 2 (non-catalytic)	25782	1	n/a	n/a	1.11E-01	2.63
279854500	ENSG00000231386	0	AC007395.4	AC007395.4	0	2	n/a	n/a	1.36E-01	2.63
1087476	ENSG00000044524	2027	EPHA3	EPH receptor A3	2042	3	n/a	n/a	1.76E-01	2.63
1098908	ENSG00000166847	58717	DCTN5	dynactin 5 (p25)	84516	16	n/a	n/a	1.01E-01	2.63
1090706	ENSG00000110786	59057	PTPN5	protein tyrosine phosphatase, non-receptor type 5 (striatum-enriched)	84867	11	n/a	n/a	1.42E-01	2.629
1096603	ENSG00000153561	41368	RMND5A	required for meiotic nuclear division 5 homolog A (S. cerevisiae)	64795	2	n/a	n/a	9.62E-02	2.627
1090774	ENSG00000111305	57689	GSG1	germ cell associated 1	83445	12	n/a	n/a	1.65E-01	2.627
1090365	ENSG00000107954	9025	NEURL	neuralized homolog (Drosophila)	9148	10	n/a	n/a	8.92E-02	2.625
279784307	ENSG00000225135	0	RP11-361F15.2	RP11-361F15.2	0	6	n/a	n/a	1.74E-01	2.624
279921067	ENSG00000237351	0	CTD-2522E6.4	CTD-2522E6.4	0	X	n/a	n/a	9.05E-02	2.624
1104252	ENSG00000197372	82555	ZNF675	zinc finger protein 675	171392	19	n/a	n/a	8.87E-02	2.624
1098754	ENSG00000166226	10429	CCT2	chaperonin containing TCP1, subunit 2 (beta)	10576	12	n/a	n/a	1.97E-01	2.622
1092795	ENSG00000127124	37693	HIVEP3	human immunodeficiency virus type I enhancer binding protein 3	59269	1	n/a	n/a	1.53E-01	2.622
279723682	ENSG00000213650	0	RP11-760D2.7	RP11-760D2.7	0	7	n/a	n/a	1.89E-01	2.622
1095472	ENSG00000144278	77529	GALNT13	UDP-N-acetyl-alpha-D-galactosamine:polypeptide N-acetylgalactosaminyltransferase 13 (GalNAc-T13)	114805	2	n/a	n/a	1.01E-01	2.622
1093748	ENSG00000134115	27000	CNTN6	contactin 6	27255	3	n/a	n/a	8.63E-02	2.621
1103197	ENSG00000186908	23145	ZDHHC17	zinc finger, DHHC-type containing 17	23390	12	n/a	n/a	8.30E-02	2.62
1092269	ENSG00000123240	9988	OPTN	optineurin	10133	10	n/a	n/a	1.11E-01	2.62
279854358	ENSG00000231378	0	RP11-64I24.2	RP11-64I24.2	0	1	n/a	n/a	1.23E-01	2.62
1101754	ENSG00000180543	59609	TSPYL5	TSPY-like 5	85453	8	n/a	n/a	1.58E-01	2.62
279719855	ENSG00000213189	0	BTF3L4P2	basic transcription factor 3-like 4 pseudogene 2	0	2	n/a	n/a	1.04E-01	2.62
1087168	ENSG00000011485	5504	PPP5C	protein phosphatase 5, catalytic subunit	5536	19	n/a	n/a	1.08E-01	2.619
1090595	ENSG00000109762	58125	SNX25	sorting nexin 25	83891	4	n/a	n/a	1.44E-01	2.619
1088469	ENSG00000083454	4994	P2RX5	purinergic receptor P2X, ligand-gated ion channel, 5	5026	17	n/a	n/a	1.42E-01	2.619
1092188	ENSG00000122574	152643	WIPF3	WAS/WASL interacting protein family, member 3	644150	7	n/a	n/a	9.54E-02	2.618
1091665	ENSG00000117906	5923	RCN2	reticulocalbin 2, EF-hand calcium binding domain	5955	15	n/a	n/a	1.40E-01	2.617
1094928	ENSG00000140632	58854	GLYR1	glyoxylate reductase 1 homolog (Arabidopsis)	84656	16	n/a	n/a	1.10E-01	2.617
1090646	ENSG00000110148	882	CCKBR	cholecystokinin B receptor	887	11	n/a	n/a	1.61E-01	2.616
1087596	ENSG00000054277	23350	OPN3	opsin 3	23596	1	n/a	n/a	1.63E-01	2.616
279489796	ENSG00000178660	0	RP11-668N23.1	RP11-668N23.1	0	3	n/a	n/a	1.00E-01	2.616
1091077	ENSG00000113391	58205	FAM172A	family with sequence similarity 172, member A	83989	5	n/a	n/a	1.04E-01	2.614
279901626	ENSG00000235559	0	NOL5BP	NOL5BP	0	6	n/a	n/a	1.80E-01	2.613
1089580	ENSG00000102753	3814	KPNA3	karyopherin alpha 3 (importin alpha 4)	3839	13	n/a	n/a	9.66E-02	2.613
1087320	ENSG00000025800	23387	KPNA6	karyopherin alpha 6 (importin alpha 7)	23633	1	n/a	n/a	9.54E-02	2.612
1088674	ENSG00000088899	9618	RP5-1187M17.10	ProSAP-interacting protein 1	9762	20	n/a	n/a	1.11E-01	2.612
1102457	ENSG00000183837	29677	PNMA3	paraneoplastic antigen MA3	29944	X	n/a	n/a	1.20E-01	2.611
279889713	ENSG00000234497	0	RP4-612J11.1	RP4-612J11.1	0	1	n/a	n/a	8.61E-02	2.611
280099096	ENSG00000256849	0	RP11-405A12.1	RP11-405A12.1	0	12	n/a	n/a	1.55E-01	2.61
1090349	ENSG00000107854	56152	TNKS2	tankyrase, TRF1-interacting ankyrin-related ADP-ribose polymerase 2	80351	10	n/a	n/a	1.57E-01	2.608
1093074	ENSG00000129625	7859	REEP5	receptor accessory protein 5	7905	5	n/a	n/a	1.25E-01	2.608
1092373	ENSG00000124164	9093	VAPB	VAMP (vesicle-associated membrane protein)-associated protein B and C	9217	20	n/a	n/a	8.37E-02	2.608
279873004	ENSG00000233009	157130468	NALCN-AS1	NALCN antisense RNA 1 (non-protein coding)	100885778	13	n/a	n/a	1.51E-01	2.606
280100958	ENSG00000257043	0	RP11-137N23.1	RP11-137N23.1	0	11	n/a	n/a	1.40E-01	2.606
1088121	ENSG00000073910	9984	FRY	furry homolog (Drosophila)	10129	13	n/a	n/a	2.56E-01	2.605
[truncated: 2,000 more rows]
