# Supplementary material for: Identification of the Molecular Events Involved in the Development of Prefrontal Cortex Through the Analysis of RNA-Seq Data From BrainSpan
Source: ASN Neuro. 2019 Jun 18;11:1759091419854627. doi: 10.1177/1759091419854627 (PMC6582306; doi:10.1177/1759091419854627)
Supplement: Supplemental Material1 - Supplemental material for Identification of the Molecular Events Involved in the Development of Prefrontal Cortex Through the Analysis of RNA-Seq Data From BrainSpan [file Supplemental_Material1.zip › MFC/MFC1/DEGs-11.csv]

id	name	gene-id	gene-symbol	gene-name	entrez-id	chromosome	start-position	end-position	p	fold-change
1093090	ENSG00000129824	6159	RPS4Y1	ribosomal protein S4, Y-linked 1	6192	Y	n/a	n/a	1.81E-01	165.66
1093842	ENSG00000134595	6618	SOX3	SRY (sex determining region Y)-box 3	6658	X	n/a	n/a	1.74E-01	76.021
1100210	ENSG00000172201	3380	ID4	inhibitor of DNA binding 4, dominant negative helix-loop-helix protein	3400	6	n/a	n/a	1.73E-01	45.554
1098198	ENSG00000164104	3128	HMGB2	high mobility group box 2	3148	4	n/a	n/a	1.76E-01	42.453
1092551	ENSG00000125398	6622	SOX9	SRY (sex determining region Y)-box 9	6662	17	n/a	n/a	1.73E-01	39.454
1104438	ENSG00000197921	123048	HES5	hairy and enhancer of split 5 (Drosophila)	388585	1	n/a	n/a	1.80E-01	35.812
1101909	ENSG00000181449	6617	SOX2	SRY (sex determining region Y)-box 2	6657	3	n/a	n/a	1.84E-01	35.379
1101196	ENSG00000177283	8267	FZD8	frizzled family receptor 8	8325	10	n/a	n/a	1.80E-01	34.435
279720817	ENSG00000213318	0	RP11-331F4.1	RP11-331F4.1	0	16	n/a	n/a	1.79E-01	33.301
280033595	ENSG00000251037	0	AC006157.2	AC006157.2	0	Y	n/a	n/a	1.62E-01	30.627
1089788	ENSG00000104332	6386	SFRP1	secreted frizzled-related protein 1	6422	8	n/a	n/a	1.93E-01	30.025
1093398	ENSG00000131747	7110	TOP2A	topoisomerase (DNA) II alpha 170kDa	7153	17	n/a	n/a	1.84E-01	29.081
1101502	ENSG00000178999	9088	AURKB	aurora kinase B	9212	17	n/a	n/a	1.73E-01	28.275
1098910	ENSG00000166851	5315	PLK1	polo-like kinase 1	5347	16	n/a	n/a	1.99E-01	27.481
1090947	ENSG00000112333	7058	NR2E1	nuclear receptor subfamily 2, group E, member 1	7101	6	n/a	n/a	1.73E-01	27.145
1088724	ENSG00000089685	329	BIRC5	baculoviral IAP repeat containing 5	332	17	n/a	n/a	1.66E-01	26.32
1091601	ENSG00000117399	986	CDC20	cell division cycle 20 homolog (S. cerevisiae)	991	1	n/a	n/a	1.77E-01	26.139
1101739	ENSG00000180447	2603	GAS1	growth arrest-specific 1	2619	9	n/a	n/a	1.94E-01	25.218
1098603	ENSG00000165659	1590	DACH1	dachshund homolog 1 (Drosophila)	1602	13	n/a	n/a	1.66E-01	24.444
1088858	ENSG00000092621	25976	PHGDH	phosphoglycerate dehydrogenase	26227	1	n/a	n/a	1.77E-01	24.113
1093024	ENSG00000129195	33769	FAM64A	family with sequence similarity 64, member A	54478	17	n/a	n/a	1.76E-01	24.07
1100775	ENSG00000175063	10907	UBE2C	ubiquitin-conjugating enzyme E2C	11065	20	n/a	n/a	1.76E-01	23.966
1094451	ENSG00000137804	30685	NUSAP1	nucleolar and spindle associated protein 1	51203	15	n/a	n/a	1.92E-01	23.905
1089314	ENSG00000101057	4579	MYBL2	v-myb myeloblastosis viral oncogene homolog (avian)-like 2	4605	20	n/a	n/a	1.80E-01	23.821
1097048	ENSG00000157456	9010	CCNB2	cyclin B2	9133	15	n/a	n/a	1.76E-01	23.552
1095629	ENSG00000145423	6387	SFRP2	secreted frizzled-related protein 2	6423	4	n/a	n/a	1.76E-01	23.459
279850084	ENSG00000231007	0	CDC20P1	cell division cycle 20 homolog (S. cerevisiae) pseudogene 1	0	9	n/a	n/a	2.64E-01	22.98
1092341	ENSG00000123975	1155	CKS2	CDC28 protein kinase regulatory subunit 2	1164	9	n/a	n/a	1.94E-01	22.82
1099767	ENSG00000170370	2003	EMX2	empty spiracles homeobox 2	2018	10	n/a	n/a	1.72E-01	22.449
1095623	ENSG00000145386	885	CCNA2	cyclin A2	890	4	n/a	n/a	1.79E-01	21.856
1095206	ENSG00000142700	40593	DMRTA2	DMRT-like family A2	63950	1	n/a	n/a	1.85E-01	21.295
1101115	ENSG00000176890	7255	TYMS	thymidylate synthetase	7298	18	n/a	n/a	1.76E-01	21.248
280070669	ENSG00000254422	0	RP11-864G5.3	RP11-864G5.3	0	11	n/a	n/a	2.24E-01	21.138
1087046	ENSG00000007350	8224	TKTL1	transketolase-like 1	8277	X	n/a	n/a	2.06E-01	20.553
1094539	ENSG00000138160	3807	KIF11	kinesin family member 11	3832	10	n/a	n/a	1.80E-01	20.464
1098357	ENSG00000164649	34825	CDCA7L	cell division cycle associated 7-like	55536	7	n/a	n/a	1.79E-01	20.424
1099753	ENSG00000170312	978	CDK1	cyclin-dependent kinase 1	983	10	n/a	n/a	1.78E-01	20.053
1105797	ENSG00000213005	26003	PTTG3P	pituitary tumor-transforming 3, pseudogene	26255	8	n/a	n/a	1.84E-01	19.577
280105393	ENSG00000257453	0	RP11-290L1.3	RP11-290L1.3	0	12	n/a	n/a	1.65E-01	19.188
1108786	ENSG00000237649	3808	KIFC1	kinesin family member C1	3833	6	n/a	n/a	1.80E-01	18.713
1105326	ENSG00000204950	123760	LRRC10B	leucine rich repeat containing 10B	390205	11	n/a	n/a	1.64E-01	18.71
1101719	ENSG00000180340	2519	FZD2	frizzled family receptor 2	2535	17	n/a	n/a	1.73E-01	18.691
1098346	ENSG00000164611	9107	PTTG1	pituitary tumor-transforming 1	9232	5	n/a	n/a	1.74E-01	18.514
1102223	ENSG00000182968	6616	SOX1	SRY (sex determining region Y)-box 1	6656	13	n/a	n/a	1.79E-01	18.407
1099242	ENSG00000168078	35160	PBK	PDZ binding kinase	55872	8	n/a	n/a	1.72E-01	18.24
1088391	ENSG00000080986	10256	NDC80	NDC80 homolog, kinetochore complex component (S. cerevisiae)	10403	18	n/a	n/a	1.72E-01	18.051
280131168	ENSG00000259340	0	CTD-2027G2.1	CTD-2027G2.1	0	15	n/a	n/a	2.04E-01	17.915
280117529	ENSG00000258554	0	RP11-973D8.4	RP11-973D8.4	0	12	n/a	n/a	1.73E-01	17.87
1096200	ENSG00000149948	8040	HMGA2	high mobility group AT-hook 2	8091	12	n/a	n/a	2.20E-01	17.749
1095661	ENSG00000145721	81698	LIX1	Lix1 homolog (chicken)	167410	5	n/a	n/a	1.73E-01	17.67
1088626	ENSG00000087510	6980	TFAP2C	transcription factor AP-2 gamma (activating enhancer binding protein 2 gamma)	7022	20	n/a	n/a	1.84E-01	17.606
1102881	ENSG00000185650	673	ZFP36L1	zinc finger protein 36, C3H type-like 1	677	14	n/a	n/a	2.05E-01	17.469
1088646	ENSG00000088325	22729	TPX2	TPX2, microtubule-associated, homolog (Xenopus laevis)	22974	20	n/a	n/a	1.75E-01	17.359
1105100	ENSG00000204347	122962	BTBD17	BTB (POZ) domain containing 17	388419	17	n/a	n/a	1.78E-01	17.332
1092762	ENSG00000126787	9643	DLGAP5	discs, large (Drosophila) homolog-associated protein 5	9787	14	n/a	n/a	1.68E-01	17.317
1097980	ENSG00000163508	8262	EOMES	eomesodermin	8320	3	n/a	n/a	2.06E-01	17.168
1089327	ENSG00000101134	35105	DOK5	docking protein 5	55816	20	n/a	n/a	1.68E-01	17.164
1101998	ENSG00000181965	4736	NEUROG1	neurogenin 1	4762	5	n/a	n/a	1.62E-01	17.153
1100106	ENSG00000171786	4776	NHLH1	nescient helix loop helix 1	4807	1	n/a	n/a	1.71E-01	17.107
1099095	ENSG00000167614	36622	TTYH1	tweety homolog 1 (Drosophila)	57348	19	n/a	n/a	1.80E-01	16.862
1090217	ENSG00000106571	2720	GLI3	GLI family zinc finger 3	2737	7	n/a	n/a	2.09E-01	16.848
1097597	ENSG00000161888	80651	SPC24	SPC24, NDC80 kinetochore complex component, homolog (S. cerevisiae)	147841	19	n/a	n/a	1.71E-01	16.728
1091169	ENSG00000114315	3260	HES1	hairy and enhancer of split 1, (Drosophila)	3280	3	n/a	n/a	1.75E-01	16.591
1095225	ENSG00000142945	10846	KIF2C	kinesin family member 2C	11004	1	n/a	n/a	1.67E-01	16.438
1100127	ENSG00000171848	6208	RRM2	ribonucleotide reductase M2	6241	2	n/a	n/a	1.68E-01	16.309
1094715	ENSG00000139219	1271	COL2A1	collagen, type II, alpha 1	1280	12	n/a	n/a	1.70E-01	16.292
1090126	ENSG00000106003	3930	LFNG	LFNG O-fucosylpeptide 3-beta-N-acetylglucosaminyltransferase	3955	7	n/a	n/a	2.21E-01	16.278
279880241	ENSG00000233639	0	AC018730.1	AC018730.1	0	2	n/a	n/a	1.70E-01	16.239
280097769	ENSG00000256663	0	RP11-424C20.2	RP11-424C20.2	0	12	n/a	n/a	1.68E-01	16.027
1095480	ENSG00000144354	58113	CDCA7	cell division cycle associated 7	83879	2	n/a	n/a	1.70E-01	15.791
1097678	ENSG00000162407	8546	PPAP2B	phosphatidic acid phosphatase type 2B	8613	1	n/a	n/a	1.80E-01	15.704
1099063	ENSG00000167513	57302	CDT1	chromatin licensing and DNA replication factor 1	81620	16	n/a	n/a	1.62E-01	15.634
1090158	ENSG00000106211	3295	HSPB1	heat shock 27kDa protein 1	3315	7	n/a	n/a	1.75E-01	15.49
1087047	ENSG00000007372	5048	PAX6	paired box 6	5080	11	n/a	n/a	1.66E-01	15.151
279841304	ENSG00000230216	0	HSPB1P2	heat shock 27kDa protein 1 pseudogene 2	0	X	n/a	n/a	2.10E-01	15.055
1089702	ENSG00000103449	6265	SALL1	sal-like 1 (Drosophila)	6299	16	n/a	n/a	2.05E-01	15.027
1094427	ENSG00000137693	10266	YAP1	Yes-associated protein 1	10413	11	n/a	n/a	1.69E-01	14.764
1103564	ENSG00000188486	2997	H2AFX	H2A histone family, member X	3014	11	n/a	n/a	1.84E-01	14.673
1101564	ENSG00000179314	109624	WSCD1	WSC domain containing 1	339166	17	n/a	n/a	2.28E-01	14.646
1093766	ENSG00000134222	58918	PSRC1	proline/serine-rich coiled-coil 1	84722	1	n/a	n/a	1.75E-01	14.637
1092233	ENSG00000122952	10971	ZWINT	ZW10 interactor	11130	10	n/a	n/a	1.81E-01	14.553
1091331	ENSG00000115468	56104	EFHD1	EF-hand domain family, member D1	80303	2	n/a	n/a	1.74E-01	14.552
279809750	ENSG00000227325	0	AC021106.1	AC021106.1	0	4	n/a	n/a	1.76E-01	14.54
1093852	ENSG00000134690	34432	CDCA8	cell division cycle associated 8	55143	1	n/a	n/a	1.72E-01	14.524
1088328	ENSG00000079215	6471	SLC1A3	solute carrier family 1 (glial high affinity glutamate transporter), member 3	6507	5	n/a	n/a	1.66E-01	14.485
1098894	ENSG00000166803	9624	KIAA0101	KIAA0101	9768	15	n/a	n/a	2.01E-01	14.31
1095795	ENSG00000146670	76638	CDCA5	cell division cycle associated 5	113130	11	n/a	n/a	1.72E-01	14.24
279810587	ENSG00000227407	0	AC008746.3	AC008746.3	0	19	n/a	n/a	1.70E-01	14.237
1087210	ENSG00000013810	10313	TACC3	transforming, acidic coiled-coil containing protein 3	10460	4	n/a	n/a	1.72E-01	14.219
1090752	ENSG00000111206	2289	FOXM1	forkhead box M1	2305	12	n/a	n/a	1.80E-01	14.155
1092283	ENSG00000123374	1012	CDK2	cyclin-dependent kinase 2	1017	12	n/a	n/a	2.57E-01	13.903
280128501	ENSG00000259179	0	RP11-126F18.1	RP11-126F18.1	0	15	n/a	n/a	1.73E-01	13.735
1093738	ENSG00000134057	886	CCNB1	cyclin B1	891	5	n/a	n/a	1.62E-01	13.463
280023829	ENSG00000250254	10586	PTTG2	pituitary tumor-transforming 2	10744	4	n/a	n/a	1.77E-01	13.425
1090240	ENSG00000106689	9220	LHX2	LIM homeobox 2	9355	9	n/a	n/a	1.67E-01	13.417
1104804	ENSG00000198901	8935	PRC1	protein regulator of cytokinesis 1	9055	15	n/a	n/a	1.72E-01	13.416
1091129	ENSG00000113810	9906	SMC4	structural maintenance of chromosomes 4	10051	3	n/a	n/a	1.85E-01	13.123
280115622	ENSG00000258445	0	RP11-307P22.1	RP11-307P22.1	0	14	n/a	n/a	1.71E-01	13.109
1095985	ENSG00000148204	94824	CRB2	crumbs homolog 2 (Drosophila)	286204	9	n/a	n/a	1.80E-01	13.093
1087321	ENSG00000026025	7388	VIM	vimentin	7431	10	n/a	n/a	1.76E-01	13.049
1094725	ENSG00000139289	22578	PHLDA1	pleckstrin homology-like domain, family A, member 1	22822	12	n/a	n/a	1.72E-01	13.011
1088130	ENSG00000074219	8402	TEAD2	TEA domain family member 2	8463	19	n/a	n/a	1.81E-01	12.641
1088095	ENSG00000073111	4146	MCM2	minichromosome maintenance complex component 2	4171	3	n/a	n/a	1.84E-01	12.562
1096986	ENSG00000156970	697	BUB1B	budding uninhibited by benzimidazoles 1 homolog beta (yeast)	701	15	n/a	n/a	1.77E-01	12.398
1091027	ENSG00000112984	9967	KIF20A	kinesin family member 20A	10112	5	n/a	n/a	1.79E-01	12.382
1100891	ENSG00000175643	77725	RMI2	RMI2, RecQ mediated genome instability 2, homolog (S. cerevisiae)	116028	16	n/a	n/a	1.72E-01	12.335
1087866	ENSG00000067048	8584	DDX3Y	DEAD (Asp-Glu-Ala-Asp) box polypeptide 3, Y-linked	8653	Y	n/a	n/a	1.68E-01	12.305
279895312	ENSG00000234961	0	RP11-124N14.3	RP11-124N14.3	0	10	n/a	n/a	1.71E-01	12.305
1091789	ENSG00000119326	8656	CTNNAL1	catenin (cadherin-associated protein), alpha-like 1	8727	9	n/a	n/a	2.04E-01	12.275
1089404	ENSG00000101412	1857	E2F1	E2F transcription factor 1	1869	20	n/a	n/a	1.75E-01	12.273
1098807	ENSG00000166426	1372	CRABP1	cellular retinoic acid binding protein 1	1381	15	n/a	n/a	2.07E-01	12.26
1090466	ENSG00000108679	3934	LGALS3BP	lectin, galactoside-binding, soluble, 3 binding protein	3959	17	n/a	n/a	1.77E-01	12.243
1092299	ENSG00000123485	34644	HJURP	Holliday junction recognition protein	55355	2	n/a	n/a	1.66E-01	12.192
1099918	ENSG00000170989	1888	S1PR1	sphingosine-1-phosphate receptor 1	1901	1	n/a	n/a	1.86E-01	12.149
1098202	ENSG00000164109	4060	MAD2L1	MAD2 mitotic arrest deficient-like 1 (yeast)	4085	4	n/a	n/a	1.92E-01	12.113
1087533	ENSG00000049323	4027	LTBP1	latent transforming growth factor beta binding protein 1	4052	2	n/a	n/a	2.73E-01	12.031
1089675	ENSG00000103260	54846	METRN	meteorin, glial cell differentiation regulator	79006	16	n/a	n/a	1.99E-01	11.897
1099297	ENSG00000168309	11011	FAM107A	family with sequence similarity 107, member A	11170	3	n/a	n/a	1.84E-01	11.833
279727004	ENSG00000214018	0	RRM2P3	ribonucleotide reductase M2 polypeptide pseudogene 3	0	X	n/a	n/a	1.73E-01	11.798
1096537	ENSG00000152977	7502	ZIC1	Zic family member 1	7545	3	n/a	n/a	1.90E-01	11.791
1098091	ENSG00000163808	36271	KIF15	kinesin family member 15	56992	3	n/a	n/a	1.71E-01	11.789
1104604	ENSG00000198435	134573	NRARP	NOTCH-regulated ankyrin repeat protein	441478	9	n/a	n/a	1.90E-01	11.782
1099185	ENSG00000167900	7040	TK1	thymidine kinase 1, soluble	7083	17	n/a	n/a	1.90E-01	11.781
280083575	ENSG00000255252	0	RP1-65P5.3	RP1-65P5.3	0	11	n/a	n/a	1.75E-01	11.748
279894891	ENSG00000234921	0	RP11-85O21.5	RP11-85O21.5	0	9	n/a	n/a	1.67E-01	11.707
1091647	ENSG00000117650	4725	NEK2	NIMA (never in mitosis gene a)-related kinase 2	4751	1	n/a	n/a	1.82E-01	11.607
1092045	ENSG00000121152	23152	NCAPH	non-SMC condensin I complex, subunit H	23397	2	n/a	n/a	1.63E-01	11.41
1102369	ENSG00000183580	22949	FBXL7	F-box and leucine-rich repeat protein 7	23194	5	n/a	n/a	2.20E-01	11.392
1090900	ENSG00000112118	4147	MCM3	minichromosome maintenance complex component 3	4172	6	n/a	n/a	1.75E-01	11.384
1088167	ENSG00000075218	30992	GTSE1	G-2 and S-phase expressed 1	51512	22	n/a	n/a	1.69E-01	11.347
1099919	ENSG00000171004	59857	HS6ST2	heparan sulfate 6-O-sulfotransferase 2	90161	X	n/a	n/a	1.75E-01	11.244
1091000	ENSG00000112742	7229	TTK	TTK protein kinase	7272	6	n/a	n/a	1.66E-01	11.22
1095295	ENSG00000143333	5972	RGS16	regulator of G-protein signaling 16	6004	1	n/a	n/a	1.81E-01	11.158
1098522	ENSG00000165304	9689	MELK	maternal embryonic leucine zipper kinase	9833	9	n/a	n/a	1.65E-01	11.106
1087378	ENSG00000034063	28863	UHRF1	ubiquitin-like with PHD and ring finger domains 1	29128	19	n/a	n/a	1.81E-01	11.098
1092775	ENSG00000126878	57786	AIF1L	allograft inflammatory factor 1-like	83543	9	n/a	n/a	1.80E-01	11.095
1095834	ENSG00000147027	57846	TMEM47	transmembrane protein 47	83604	X	n/a	n/a	1.77E-01	11.026
1091172	ENSG00000114346	1882	ECT2	epithelial cell transforming sequence 2 oncogene	1894	3	n/a	n/a	1.67E-01	10.862
1099606	ENSG00000169679	695	BUB1	budding uninhibited by benzimidazoles 1 homolog (yeast)	699	2	n/a	n/a	1.67E-01	10.689
1091742	ENSG00000118707	37896	TGIF2	TGFB-induced factor homeobox 2	60436	20	n/a	n/a	1.75E-01	10.677
1088220	ENSG00000076382	10468	SPAG5	sperm associated antigen 5	10615	17	n/a	n/a	1.76E-01	10.607
1101303	ENSG00000177807	3741	KCNJ10	potassium inwardly-rectifying channel, subfamily J, member 10	3766	1	n/a	n/a	1.95E-01	10.586
1094019	ENSG00000135547	23248	HEY2	hairy/enhancer-of-split related with YRPW motif 2	23493	6	n/a	n/a	1.70E-01	10.561
1095792	ENSG00000146592	9444	CREB5	cAMP responsive element binding protein 5	9586	7	n/a	n/a	2.19E-01	10.373
1096377	ENSG00000151725	55485	MLF1IP	MLF1 interacting protein	79682	4	n/a	n/a	1.72E-01	10.346
1088778	ENSG00000090889	23888	KIF4A	kinesin family member 4A	24137	X	n/a	n/a	1.62E-01	10.258
1105896	ENSG00000213719	1183	CLIC1	chloride intracellular channel 1	1192	6	n/a	n/a	1.80E-01	10.257
279847737	ENSG00000230787	0	RP11-548C21.1	RP11-548C21.1	0	1	n/a	n/a	2.03E-01	10.231
1087754	ENSG00000064309	30420	CDON	Cdon homolog (mouse)	50937	11	n/a	n/a	2.04E-01	10.222
1099154	ENSG00000167771	93899	RCOR2	REST corepressor 2	283248	11	n/a	n/a	1.66E-01	10.218
280026510	ENSG00000250463	0	RP11-226L15.4	RP11-226L15.4	0	1	n/a	n/a	2.35E-01	10.151
279882690	ENSG00000233864	41192	TTTY15	testis-specific transcript, Y-linked 15 (non-protein coding)	64595	Y	n/a	n/a	1.79E-01	10.108
1095277	ENSG00000143228	57783	NUF2	NUF2, NDC80 kinetochore complex component, homolog (S. cerevisiae)	83540	1	n/a	n/a	1.73E-01	10.104
1096451	ENSG00000152284	57683	TCF7L1	transcription factor 7-like 1 (T-cell specific, HMG-box)	83439	2	n/a	n/a	1.80E-01	10.088
1099203	ENSG00000167969	1620	ECI1	enoyl-CoA delta isomerase 1	1632	16	n/a	n/a	1.98E-01	10.088
1089089	ENSG00000100162	54859	CENPM	centromere protein M	79019	22	n/a	n/a	1.66E-01	10.076
1096445	ENSG00000152253	36679	SPC25	SPC25, NDC80 kinetochore complex component, homolog (S. cerevisiae)	57405	2	n/a	n/a	1.82E-01	10.025
1089765	ENSG00000104147	11174	OIP5	Opa interacting protein 5	11339	15	n/a	n/a	2.04E-01	9.97
1088361	ENSG00000080166	1626	DCT	dopachrome tautomerase (dopachrome delta-isomerase, tyrosine-related protein 2)	1638	13	n/a	n/a	1.76E-01	9.957
1088627	ENSG00000087586	6750	AURKA	aurora kinase A	6790	20	n/a	n/a	2.05E-01	9.952
279735820	ENSG00000214998	0	AC006465.4	AC006465.4	0	7	n/a	n/a	1.66E-01	9.795
1093916	ENSG00000135069	29701	PSAT1	phosphoserine aminotransferase 1	29968	9	n/a	n/a	1.87E-01	9.747
1087840	ENSG00000066279	92030	ASPM	asp (abnormal spindle) homolog, microcephaly associated (Drosophila)	259266	1	n/a	n/a	1.85E-01	9.697
1087390	ENSG00000035499	35078	DEPDC1B	DEP domain containing 1B	55789	5	n/a	n/a	1.75E-01	9.689
1098358	ENSG00000164651	85802	SP8	Sp8 transcription factor	221833	7	n/a	n/a	1.80E-01	9.628
1090807	ENSG00000111602	8835	TIMELESS	timeless homolog (Drosophila)	8914	12	n/a	n/a	1.66E-01	9.616
280053453	ENSG00000253198	0	RP11-643N23.1	RP11-643N23.1	0	8	n/a	n/a	1.75E-01	9.582
1093322	ENSG00000131153	31139	GINS2	GINS complex subunit 2 (Psf2 homolog)	51659	16	n/a	n/a	1.90E-01	9.541
1094664	ENSG00000138795	30658	LEF1	lymphoid enhancer-binding factor 1	51176	4	n/a	n/a	1.77E-01	9.468
1092535	ENSG00000125285	11007	SOX21	SRY (sex determining region Y)-box 21	11166	13	n/a	n/a	1.96E-01	9.43
1096483	ENSG00000152518	674	ZFP36L2	zinc finger protein 36, C3H type-like 2	678	2	n/a	n/a	1.95E-01	9.407
279745138	ENSG00000216775	181861	RP1-152L7.5	RP1-152L7.5	730101	6	n/a	n/a	1.71E-01	9.401
1098625	ENSG00000165730	85559	STOX1	storkhead box 1	219736	10	n/a	n/a	1.68E-01	9.317
1096059	ENSG00000148773	4263	MKI67	antigen identified by monoclonal antibody Ki-67	4288	10	n/a	n/a	2.51E-01	9.274
1092642	ENSG00000125848	23520	FLRT3	fibronectin leucine rich transmembrane protein 3	23767	20	n/a	n/a	1.84E-01	9.246
1104760	ENSG00000198830	3131	HMGN2	high mobility group nucleosomal binding domain 2	3151	1	n/a	n/a	2.62E-01	9.245
1089189	ENSG00000100427	22964	MLC1	megalencephalic leukoencephalopathy with subcortical cysts 1	23209	22	n/a	n/a	1.68E-01	9.232
1097802	ENSG00000162873	34509	KLHDC8A	kelch domain containing 8A	55220	1	n/a	n/a	1.70E-01	9.217
1096727	ENSG00000154640	10792	BTG3	BTG family, member 3	10950	21	n/a	n/a	1.70E-01	9.163
1092273	ENSG00000123307	37191	NEUROD4	neurogenic differentiation 4	58158	12	n/a	n/a	1.74E-01	9.09
1102639	ENSG00000184661	81280	CDCA2	cell division cycle associated 2	157313	8	n/a	n/a	1.62E-01	9.04
1098557	ENSG00000165480	85714	SKA3	spindle and kinetochore associated complex subunit 3	221150	13	n/a	n/a	1.76E-01	9.04
1090210	ENSG00000106538	5887	RARRES2	retinoic acid receptor responder (tazarotene induced) 2	5919	7	n/a	n/a	2.04E-01	9.013
1095336	ENSG00000143476	30994	DTL	denticleless homolog (Drosophila)	51514	1	n/a	n/a	1.73E-01	8.998
1093309	ENSG00000131095	2654	GFAP	glial fibrillary acidic protein	2670	17	n/a	n/a	1.78E-01	8.995
1088774	ENSG00000090776	1934	EFNB1	ephrin-B1	1947	X	n/a	n/a	1.80E-01	8.984
1101125	ENSG00000176912	149616	C18orf56	chromosome 18 open reading frame 56	494514	18	n/a	n/a	1.81E-01	8.962
1089132	ENSG00000100297	4149	MCM5	minichromosome maintenance complex component 5	4174	22	n/a	n/a	1.78E-01	8.908
1091654	ENSG00000117724	1056	CENPF	centromere protein F, 350/400kDa (mitosin)	1063	1	n/a	n/a	2.08E-01	8.907
1089419	ENSG00000101447	57292	FAM83D	family with sequence similarity 83, member D	81610	20	n/a	n/a	1.72E-01	8.877
1094453	ENSG00000137807	9353	KIF23	kinesin family member 23	9493	15	n/a	n/a	1.71E-01	8.858
1090819	ENSG00000111665	57705	CDCA3	cell division cycle associated 3	83461	12	n/a	n/a	1.81E-01	8.855
1088172	ENSG00000075275	9476	CELSR1	cadherin, EGF LAG seven-pass G-type receptor 1 (flamingo homolog, Drosophila)	9620	22	n/a	n/a	2.27E-01	8.849
1099575	ENSG00000169515	58203	CCDC8	coiled-coil domain containing 8	83987	19	n/a	n/a	1.81E-01	8.843
279730696	ENSG00000214455	0	RCN1P2	reticulocalbin 1, EF-hand calcium binding domain pseudogene 2	0	13	n/a	n/a	1.68E-01	8.796
1104317	ENSG00000197565	1279	COL4A6	collagen, type IV, alpha 6	1288	X	n/a	n/a	1.62E-01	8.755
1094738	ENSG00000139352	426	ASCL1	achaete-scute complex homolog 1 (Drosophila)	429	12	n/a	n/a	1.81E-01	8.727
1090070	ENSG00000105722	2062	ERF	Ets2 repressor factor	2077	19	n/a	n/a	1.77E-01	8.611
1099593	ENSG00000169607	80894	CKAP2L	cytoskeleton associated protein 2-like	150468	2	n/a	n/a	1.76E-01	8.532
1087359	ENSG00000031691	34455	CENPQ	centromere protein Q	55166	6	n/a	n/a	2.09E-01	8.477
1094545	ENSG00000138180	34454	CEP55	centrosomal protein 55kDa	55165	10	n/a	n/a	1.79E-01	8.466
1088872	ENSG00000093009	8260	CDC45	cell division cycle 45 homolog (S. cerevisiae)	8318	22	n/a	n/a	1.74E-01	8.452
1090944	ENSG00000112312	30535	GMNN	geminin, DNA replication inhibitor	51053	6	n/a	n/a	2.04E-01	8.429
1108820	ENSG00000237810	0	CTD-2571E19.3	CTD-2571E19.3	0	8	n/a	n/a	1.90E-01	8.331
1089297	ENSG00000100968	4750	NFATC4	nuclear factor of activated T-cells, cytoplasmic, calcineurin-dependent 4	4776	14	n/a	n/a	1.70E-01	8.323
1088489	ENSG00000083857	2180	FAT1	FAT tumor suppressor homolog 1 (Drosophila)	2195	4	n/a	n/a	2.15E-01	8.269
1087534	ENSG00000049449	133255	RCN1	reticulocalbin 1, EF-hand calcium binding domain	440034	11	n/a	n/a	1.74E-01	8.264
280069349	ENSG00000254331	0	CKS1BP7	CDC28 protein kinase regulatory subunit 1B pseudogene 7	0	8	n/a	n/a	2.29E-01	8.264
1096979	ENSG00000156925	7504	ZIC3	Zic family member 3	7547	X	n/a	n/a	1.70E-01	8.24
1088803	ENSG00000091409	3630	ITGA6	integrin, alpha 6	3655	2	n/a	n/a	1.80E-01	8.229
1093835	ENSG00000134569	4013	LRP4	low density lipoprotein receptor-related protein 4	4038	11	n/a	n/a	2.05E-01	8.216
1096018	ENSG00000148400	4820	NOTCH1	notch 1	4851	9	n/a	n/a	2.58E-01	8.215
1095318	ENSG00000143401	57293	ANP32E	acidic (leucine-rich) nuclear phosphoprotein 32 family, member E	81611	1	n/a	n/a	2.02E-01	8.2
1096032	ENSG00000148498	35568	PARD3	par-3 partitioning defective 3 homolog (C. elegans)	56288	10	n/a	n/a	1.79E-01	8.163
1088347	ENSG00000079616	3810	KIF22	kinesin family member 22	3835	16	n/a	n/a	1.69E-01	8.118
1105825	ENSG00000213186	94932	TRIM59	tripartite motif containing 59	286827	3	n/a	n/a	1.75E-01	8.115
1089213	ENSG00000100526	1027	CDKN3	cyclin-dependent kinase inhibitor 3	1033	14	n/a	n/a	2.04E-01	8.106
1089911	ENSG00000105011	35012	ASF1B	ASF1 anti-silencing function 1 homolog B (S. cerevisiae)	55723	19	n/a	n/a	1.71E-01	8.091
1087157	ENSG00000011304	5693	PTBP1	polypyrimidine tract binding protein 1	5725	19	n/a	n/a	1.73E-01	8.072
1097865	ENSG00000163083	3600	INHBB	inhibin, beta B	3625	2	n/a	n/a	1.80E-01	8.065
1091568	ENSG00000117122	4212	MFAP2	microfibrillar-associated protein 2	4237	1	n/a	n/a	1.75E-01	8.054
280126683	ENSG00000259078	0	CTD-2509G16.6	CTD-2509G16.6	0	14	n/a	n/a	1.68E-01	8.028
1087467	ENSG00000043355	7503	ZIC2	Zic family member 2	7546	13	n/a	n/a	2.07E-01	8.018
1087722	ENSG00000062822	5392	POLD1	polymerase (DNA directed), delta 1, catalytic subunit 125kDa	5424	19	n/a	n/a	1.63E-01	8.007
278984057	ENSG00000130600	93851	H19	H19, imprinted maternally expressed transcript (non-protein coding)	283120	11	n/a	n/a	1.74E-01	7.983
1094910	ENSG00000140525	34504	FANCI	Fanconi anemia, complementation group I	55215	15	n/a	n/a	1.82E-01	7.959
1087796	ENSG00000065328	34677	MCM10	minichromosome maintenance complex component 10	55388	10	n/a	n/a	1.77E-01	7.897
1097754	ENSG00000162692	7369	VCAM1	vascular cell adhesion molecule 1	7412	1	n/a	n/a	1.81E-01	7.896
1092011	ENSG00000120885	1182	CLU	clusterin	1191	8	n/a	n/a	1.79E-01	7.882
1089431	ENSG00000101542	28053	CDH20	cadherin 20, type 2	28316	18	n/a	n/a	1.68E-01	7.869
1098190	ENSG00000164087	25635	POC1A	POC1 centriolar protein homolog A (Chlamydomonas)	25886	3	n/a	n/a	1.82E-01	7.855
1087120	ENSG00000010292	9774	NCAPD2	non-SMC condensin I complex, subunit D2	9918	12	n/a	n/a	1.81E-01	7.853
280112001	ENSG00000258114	0	CTA-109P11.4	CTA-109P11.4	0	10	n/a	n/a	1.72E-01	7.79
1103023	ENSG00000186185	80568	KIF18B	kinesin family member 18B	146909	17	n/a	n/a	2.30E-01	7.768
279726195	ENSG00000213959	0	RP5-1100H13.3	RP5-1100H13.3	0	20	n/a	n/a	1.70E-01	7.628
1094693	ENSG00000139146	37330	FAM60A	family with sequence similarity 60, member A	58516	12	n/a	n/a	1.66E-01	7.539
279922784	ENSG00000237485	157129433	SGOL1-AS1	SGOL1 antisense RNA 1 (non-protein coding)	100874028	3	n/a	n/a	1.75E-01	7.516
279869495	ENSG00000232699	0	RP11-758C21.1	RP11-758C21.1	0	6	n/a	n/a	2.04E-01	7.501
1093844	ENSG00000134602	31245	MST4	Serine/threonine-protein kinase MST4	51765	X	n/a	n/a	2.05E-01	7.496
1096487	ENSG00000152558	77624	TMEM123	transmembrane protein 123	114908	11	n/a	n/a	1.80E-01	7.491
1091918	ENSG00000120162	55620	MOB3B	MOB kinase activator 3B	79817	9	n/a	n/a	1.76E-01	7.466
1094720	ENSG00000139263	78824	LRIG3	leucine-rich repeats and immunoglobulin-like domains 3	121227	12	n/a	n/a	2.02E-01	7.452
1088127	ENSG00000074181	4823	NOTCH3	notch 3	4854	19	n/a	n/a	1.95E-01	7.407
279893695	ENSG00000234819	0	RP11-336N8.4	RP11-336N8.4	0	9	n/a	n/a	1.66E-01	7.406
1090681	ENSG00000110492	4167	MDK	midkine (neurite growth-promoting factor 2)	4192	11	n/a	n/a	1.76E-01	7.359
279837044	ENSG00000229847	0	EMX2OS	EMX2 opposite strand/antisense RNA (non-protein coding)	0	10	n/a	n/a	1.80E-01	7.342
1094310	ENSG00000137033	59982	IL33	interleukin 33	90865	9	n/a	n/a	1.76E-01	7.34
1095501	ENSG00000144485	34791	HES6	hairy and enhancer of split 6 (Drosophila)	55502	2	n/a	n/a	1.84E-01	7.325
1100650	ENSG00000174371	9033	EXO1	exonuclease 1	9156	1	n/a	n/a	1.62E-01	7.315
1099984	ENSG00000171241	55604	SHCBP1	SHC SH2-domain binding protein 1	79801	16	n/a	n/a	1.65E-01	7.311
280120490	ENSG00000258725	157123083	AC068831.8	AC068831.8	100507118	15	n/a	n/a	2.04E-01	7.306
1100984	ENSG00000176170	8798	SPHK1	sphingosine kinase 1	8877	17	n/a	n/a	1.70E-01	7.29
1109078	ENSG00000243364	1932	EFNA4	ephrin-A4	1945	1	n/a	n/a	1.79E-01	7.29
1094806	ENSG00000139800	59575	ZIC5	Zic family member 5	85416	13	n/a	n/a	1.78E-01	7.278
1103484	ENSG00000188153	1278	COL4A5	collagen, type IV, alpha 5	1287	X	n/a	n/a	1.68E-01	7.277
1089359	ENSG00000101224	989	CDC25B	cell division cycle 25 homolog B (S. pombe)	994	20	n/a	n/a	1.77E-01	7.267
1093013	ENSG00000129116	22777	PALLD	palladin, cytoskeletal associated protein	23022	4	n/a	n/a	1.65E-01	7.234
1092533	ENSG00000125257	10111	ABCC4	ATP-binding cassette, sub-family C (CFTR/MRP), member 4	10257	13	n/a	n/a	1.75E-01	7.217
1086964	ENSG00000005513	29803	SOX8	SRY (sex determining region Y)-box 8	30812	16	n/a	n/a	1.85E-01	7.179
1092083	ENSG00000121621	57602	KIF18A	kinesin family member 18A	81930	11	n/a	n/a	1.79E-01	7.178
279711594	ENSG00000211502	0	MIR675	microRNA 675	0	11	n/a	n/a	2.17E-01	7.146
1089615	ENSG00000102935	22845	ZNF423	zinc finger protein 423	23090	16	n/a	n/a	2.08E-01	7.12
1098229	ENSG00000164171	3648	ITGA2	integrin, alpha 2 (CD49B, alpha 2 subunit of VLA-2 receptor)	3673	5	n/a	n/a	2.03E-01	7.113
1088885	ENSG00000094804	985	CDC6	cell division cycle 6 homolog (S. cerevisiae)	990	17	n/a	n/a	2.11E-01	7.113
1101698	ENSG00000180209	29630	MYLPF	myosin light chain, phosphorylatable, fast skeletal muscle	29895	16	n/a	n/a	2.09E-01	7.101
1098529	ENSG00000165349	59079	SLC7A3	solute carrier family 7 (cationic amino acid transporter, y+ system), member 3	84889	X	n/a	n/a	1.63E-01	7.101
1102258	ENSG00000183098	9937	GPC6	glypican 6	10082	13	n/a	n/a	1.69E-01	7.095
1093458	ENSG00000132199	34845	ENOSF1	enolase superfamily member 1	55556	18	n/a	n/a	1.75E-01	7.089
1087458	ENSG00000042493	818	CAPG	capping protein (actin filament), gelsolin-like	822	2	n/a	n/a	1.73E-01	7.071
1093774	ENSG00000134250	4822	NOTCH2	notch 2	4853	1	n/a	n/a	2.14E-01	7.071
1088350	ENSG00000079739	5204	PGM1	phosphoglucomutase 1	5236	1	n/a	n/a	1.78E-01	7.02
1090848	ENSG00000111783	5960	RFX4	regulatory factor X, 4 (influences HLA class II expression)	5992	12	n/a	n/a	1.79E-01	7.002
1096156	ENSG00000149554	1103	CHEK1	CHK1 checkpoint homolog (S. pombe)	1111	11	n/a	n/a	1.77E-01	7
1104904	ENSG00000203760	122200	CENPW	centromere protein W	387103	6	n/a	n/a	2.11E-01	6.981
1091214	ENSG00000114738	7821	MAPKAPK3	mitogen-activated protein kinase-activated protein kinase 3	7867	3	n/a	n/a	1.76E-01	6.981
1105944	ENSG00000213931	3029	HBE1	hemoglobin, epsilon 1	3046	11	n/a	n/a	2.11E-01	6.97
1098203	ENSG00000164111	305	ANXA5	annexin A5	308	4	n/a	n/a	1.81E-01	6.941
279842570	ENSG00000230330	0	HMGN2P3	high mobility group nucleosomal binding domain 2 pseudogene 3	0	16	n/a	n/a	2.47E-01	6.919
1091426	ENSG00000116106	2028	EPHA4	EPH receptor A4	2043	2	n/a	n/a	1.74E-01	6.905
1097589	ENSG00000161800	28862	RACGAP1	Rac GTPase activating protein 1	29127	12	n/a	n/a	1.78E-01	6.903
1087163	ENSG00000011426	33734	ANLN	anillin, actin binding protein	54443	7	n/a	n/a	1.71E-01	6.888
1092953	ENSG00000128602	6568	SMO	smoothened, frizzled family receptor	6608	7	n/a	n/a	1.71E-01	6.875
279836058	ENSG00000229743	1014001	AC018730.3	AC018730.3	100128131	2	n/a	n/a	1.85E-01	6.873
1089446	ENSG00000101670	9253	LIPG	lipase, endothelial	9388	18	n/a	n/a	2.36E-01	6.854
1101604	ENSG00000179604	23334	CDC42EP4	CDC42 effector protein (Rho GTPase binding) 4	23580	17	n/a	n/a	1.68E-01	6.84
1093139	ENSG00000130222	10754	GADD45G	growth arrest and DNA-damage-inducible, gamma	10912	9	n/a	n/a	1.76E-01	6.821
1093540	ENSG00000132646	5079	PCNA	proliferating cell nuclear antigen	5111	20	n/a	n/a	2.01E-01	6.789
1098968	ENSG00000167081	5058	PBX3	pre-B-cell leukemia homeobox 3	5090	9	n/a	n/a	1.72E-01	6.765
1104283	ENSG00000197459	8287	HIST1H2BH	histone cluster 1, H2bh	8345	6	n/a	n/a	2.44E-01	6.757
1095646	ENSG00000145604	6466	SKP2	S-phase kinase-associated protein 2 (p45)	6502	5	n/a	n/a	1.78E-01	6.74
1087917	ENSG00000068489	35060	PRR11	proline rich 11	55771	17	n/a	n/a	2.37E-01	6.733
1097154	ENSG00000158402	990	CDC25C	cell division cycle 25 homolog C (S. pombe)	995	5	n/a	n/a	1.76E-01	6.731
1090804	ENSG00000111554	36169	MDM1	Mdm1 nuclear protein homolog (mouse)	56890	12	n/a	n/a	1.65E-01	6.71
279782463	ENSG00000224962	0	RP11-450H5.2	RP11-450H5.2	0	3	n/a	n/a	1.72E-01	6.699
1091696	ENSG00000118271	7233	TTR	transthyretin	7276	18	n/a	n/a	2.25E-01	6.696
1104060	ENSG00000196767	5424	POU3F4	POU class 3 homeobox 4	5456	X	n/a	n/a	2.01E-01	6.695
1093089	ENSG00000129810	81005	SGOL1	shugoshin-like 1 (S. pombe)	151648	3	n/a	n/a	1.64E-01	6.685
1098167	ENSG00000164045	988	CDC25A	cell division cycle 25 homolog A (S. pombe)	993	3	n/a	n/a	2.05E-01	6.664
1090095	ENSG00000105855	3671	ITGB8	integrin, beta 8	3696	7	n/a	n/a	1.66E-01	6.651
1093996	ENSG00000135451	9880	TROAP	trophinin associated protein (tastin)	10024	12	n/a	n/a	2.31E-01	6.644
1087250	ENSG00000018625	474	ATP1A2	ATPase, Na+/K+ transporting, alpha 2 polypeptide	477	1	n/a	n/a	1.83E-01	6.644
1101001	ENSG00000176244	128527	ACBD7	acyl-CoA binding domain containing 7	414149	10	n/a	n/a	1.80E-01	6.641
1089970	ENSG00000105355	10080	PLIN3	perilipin 3	10226	19	n/a	n/a	1.86E-01	6.575
1107111	ENSG00000226650	94634	KIF4B	kinesin family member 4B	285643	5	n/a	n/a	1.84E-01	6.571
1093077	ENSG00000129654	2286	FOXJ1	forkhead box J1	2302	17	n/a	n/a	1.77E-01	6.57
1105246	ENSG00000204682	124909	C10orf114	chromosome 10 open reading frame 114	399726	10	n/a	n/a	2.06E-01	6.555
1096966	ENSG00000156802	28764	ATAD2	ATPase family, AAA domain containing 2	29028	8	n/a	n/a	1.79E-01	6.554
1087062	ENSG00000007968	1858	E2F2	E2F transcription factor 2	1870	1	n/a	n/a	1.69E-01	6.528
1102074	ENSG00000182319	81278	PRAGMIN	Tyrosine-protein kinase SgK223	157285	8	n/a	n/a	2.34E-01	6.519
1100426	ENSG00000173207	1154	CKS1B	CDC28 protein kinase regulatory subunit 1B	1163	1	n/a	n/a	2.49E-01	6.515
1100951	ENSG00000176014	58816	TUBB6	tubulin, beta 6 class V	84617	18	n/a	n/a	1.82E-01	6.511
1092823	ENSG00000127418	33139	FGFRL1	fibroblast growth factor receptor-like 1	53834	4	n/a	n/a	1.80E-01	6.498
1097438	ENSG00000160447	29674	PKN3	protein kinase N3	29941	9	n/a	n/a	2.17E-01	6.45
1095544	ENSG00000144749	25767	LRIG1	leucine-rich repeats and immunoglobulin-like domains 1	26018	3	n/a	n/a	1.74E-01	6.446
1092574	ENSG00000125520	36010	SLC2A4RG	SLC2A4 regulator	56731	20	n/a	n/a	1.92E-01	6.434
1091522	ENSG00000116791	1418	CRYZ	crystallin, zeta (quinone reductase)	1429	1	n/a	n/a	1.92E-01	6.43
1099263	ENSG00000168209	33832	DDIT4	DNA-damage-inducible transcript 4	54541	10	n/a	n/a	1.99E-01	6.42
279747931	ENSG00000218502	0	H2AFZP3	H2A histone family, member Z pseudogene 3	0	13	n/a	n/a	2.09E-01	6.417
1096753	ENSG00000154839	85628	SKA1	spindle and kinetochore associated complex subunit 1	220134	18	n/a	n/a	1.59E-01	6.417
1102410	ENSG00000183691	9115	NOG	noggin	9241	17	n/a	n/a	2.81E-01	6.384
1098001	ENSG00000163545	57470	NUAK2	NUAK family, SNF1-like kinase, 2	81788	1	n/a	n/a	2.36E-01	6.348
1095191	ENSG00000142627	1956	EPHA2	EPH receptor A2	1969	1	n/a	n/a	1.94E-01	6.331
279812964	ENSG00000227640	0	SOX21-AS1	SOX21 antisense RNA 1 (non-protein coding)	0	13	n/a	n/a	2.38E-01	6.32
1108731	ENSG00000237240	0	U47924.25	Uncharacterized protein	0	12	n/a	n/a	1.78E-01	6.31
1098550	ENSG00000165458	3611	INPPL1	inositol polyphosphate phosphatase-like 1	3636	11	n/a	n/a	2.13E-01	6.307
1093058	ENSG00000129474	59152	JUB	jub, ajuba homolog (Xenopus laevis)	84962	14	n/a	n/a	1.67E-01	6.291
280135928	ENSG00000259605	0	AC074212.5	AC074212.5	0	19	n/a	n/a	1.64E-01	6.288
1101944	ENSG00000181690	5292	PLAG1	pleiomorphic adenoma gene 1	5324	8	n/a	n/a	1.68E-01	6.278
1095102	ENSG00000141756	38112	FKBP10	FK506 binding protein 10, 65 kDa	60681	17	n/a	n/a	1.99E-01	6.274
1088555	ENSG00000085999	8378	RAD54L	RAD54-like (S. cerevisiae)	8438	1	n/a	n/a	1.72E-01	6.272
1100191	ENSG00000172137	790	CALB2	calbindin 2	794	16	n/a	n/a	1.86E-01	6.27
1091270	ENSG00000115163	1051	CENPA	centromere protein A	1058	2	n/a	n/a	1.75E-01	6.254
1103404	ENSG00000187837	2989	HIST1H1C	histone cluster 1, H1c	3006	6	n/a	n/a	1.78E-01	6.247
279989687	ENSG00000245322	0	RP11-15B17.1	RP11-15B17.1	0	4	n/a	n/a	2.33E-01	6.221
280104545	ENSG00000257360	0	RP11-74K11.1	RP11-74K11.1	0	12	n/a	n/a	1.75E-01	6.192
1087562	ENSG00000051180	5856	RAD51	RAD51 homolog (S. cerevisiae)	5888	15	n/a	n/a	1.81E-01	6.186
1095676	ENSG00000145794	58667	MEGF10	multiple EGF-like-domains 10	84466	5	n/a	n/a	1.77E-01	6.177
280096027	ENSG00000256463	0	SALL3	sal-like 3 (Drosophila)	0	18	n/a	n/a	1.97E-01	6.165
1102462	ENSG00000183856	79266	IQGAP3	IQ motif containing GTPase activating protein 3	128239	1	n/a	n/a	2.20E-01	6.161
1092243	ENSG00000123080	1025	CDKN2C	cyclin-dependent kinase inhibitor 2C (p18, inhibits CDK4)	1031	1	n/a	n/a	1.80E-01	6.158
1101265	ENSG00000177602	58137	GSG2	germ cell associated 2 (haspin)	83903	17	n/a	n/a	1.72E-01	6.154
1094256	ENSG00000136824	10445	SMC2	structural maintenance of chromosomes 2	10592	9	n/a	n/a	1.68E-01	6.153
1090884	ENSG00000112029	26019	FBXO5	F-box protein 5	26271	6	n/a	n/a	1.78E-01	6.125
280102455	ENSG00000257167	1014038	RP11-181C3.2	RP11-181C3.2	100128191	12	n/a	n/a	2.08E-01	6.125
1090761	ENSG00000111247	10488	RAD51AP1	RAD51 associated protein 1	10635	12	n/a	n/a	1.81E-01	6.114
1090548	ENSG00000109255	10716	NMU	neuromedin U	10874	4	n/a	n/a	2.05E-01	6.097
1088549	ENSG00000085840	4966	ORC1	origin recognition complex, subunit 1	4998	1	n/a	n/a	1.81E-01	6.091
1099074	ENSG00000167543	59881	TP53I13	tumor protein p53 inducible protein 13	90313	17	n/a	n/a	1.80E-01	6.09
1101420	ENSG00000178522	255	AMBN	ameloblastin (enamel matrix protein)	258	4	n/a	n/a	2.22E-01	6.079
1088071	ENSG00000072571	3141	HMMR	hyaluronan-mediated motility receptor (RHAMM)	3161	5	n/a	n/a	1.73E-01	6.071
1088859	ENSG00000092758	1290	COL9A3	collagen, type IX, alpha 3	1299	20	n/a	n/a	1.74E-01	6.065
279846959	ENSG00000230707	0	RP11-364B14.3	RP11-364B14.3	0	X	n/a	n/a	2.08E-01	6.061
1098828	ENSG00000166483	7422	WEE1	WEE1 homolog (S. pombe)	7465	11	n/a	n/a	1.81E-01	6.056
1094003	ENSG00000135476	9556	ESPL1	extra spindle pole bodies homolog 1 (S. cerevisiae)	9700	12	n/a	n/a	2.35E-01	6.053
1088426	ENSG00000081913	22994	PHLPP1	PH domain and leucine rich repeat protein phosphatase 1	23239	18	n/a	n/a	2.33E-01	6.052
279790967	ENSG00000225721	0	RP11-269F19.2	RP11-269F19.2	0	1	n/a	n/a	1.64E-01	6.042
279891610	ENSG00000234664	0	HMGN2P5	high mobility group nucleosomal binding domain 2 pseudogene 5	0	15	n/a	n/a	1.68E-01	6.018
1090094	ENSG00000105854	5413	PON2	paraoxonase 2	5445	7	n/a	n/a	1.64E-01	6.005
1104267	ENSG00000197415	55477	VEPH1	ventricular zone expressed PH domain homolog 1 (zebrafish)	79674	3	n/a	n/a	1.79E-01	6
1090305	ENSG00000107438	9001	PDLIM1	PDZ and LIM domain 1	9124	10	n/a	n/a	1.75E-01	5.985
279747835	ENSG00000218422	0	AC016773.1	AC016773.1	0	4	n/a	n/a	1.72E-01	5.976
1087750	ENSG00000064218	37338	DMRT3	doublesex and mab-3 related transcription factor 3	58524	9	n/a	n/a	1.93E-01	5.973
1101424	ENSG00000178556	0	CKS1BP6	CDC28 protein kinase regulatory subunit 1B pseudogene 6	0	X	n/a	n/a	2.21E-01	5.961
1088124	ENSG00000074047	2719	GLI2	GLI family zinc finger 2	2736	2	n/a	n/a	2.35E-01	5.949
1088642	ENSG00000088280	34905	ASAP3	ArfGAP with SH3 domain, ankyrin repeat and PH domain 3	55616	1	n/a	n/a	1.77E-01	5.938
1088520	ENSG00000085117	3707	CD82	CD82 molecule	3732	11	n/a	n/a	1.92E-01	5.928
1093952	ENSG00000135272	29702	MDFIC	MyoD family inhibitor domain containing	29969	7	n/a	n/a	1.76E-01	5.928
1100593	ENSG00000174021	2770	GNG5	guanine nucleotide binding protein (G protein), gamma 5	2787	1	n/a	n/a	1.78E-01	5.917
1094201	ENSG00000136492	58206	BRIP1	BRCA1 interacting protein C-terminal helicase 1	83990	17	n/a	n/a	1.73E-01	5.889
1087143	ENSG00000011028	9758	MRC2	mannose receptor, C type 2	9902	17	n/a	n/a	1.76E-01	5.868
1088050	ENSG00000072110	84	ACTN1	actinin, alpha 1	87	14	n/a	n/a	2.04E-01	5.853
279941232	ENSG00000239587	0	AC018730.4	AC018730.4	0	2	n/a	n/a	1.84E-01	5.827
1090180	ENSG00000106341	10684	PPP1R17	protein phosphatase 1, regulatory subunit 17	10842	7	n/a	n/a	2.33E-01	5.814
1101667	ENSG00000179981	10048	TSHZ1	teashirt zinc finger homeobox 1	10194	18	n/a	n/a	1.95E-01	5.798
1087175	ENSG00000012048	668	BRCA1	breast cancer 1, early onset	672	17	n/a	n/a	1.63E-01	5.789
1099914	ENSG00000170962	56111	PDGFD	platelet derived growth factor D	80310	11	n/a	n/a	1.78E-01	5.772
1088086	ENSG00000072864	34109	NDE1	nudE nuclear distribution gene E homolog 1 (A. nidulans)	54820	16	n/a	n/a	2.20E-01	5.722
1099117	ENSG00000167670	9891	CHAF1A	chromatin assembly factor 1, subunit A (p150)	10036	19	n/a	n/a	1.75E-01	5.708
279859867	ENSG00000231864	0	RP11-229P13.23	RP11-229P13.23	0	9	n/a	n/a	1.71E-01	5.699
1094736	ENSG00000139350	78841	NEDD1	neural precursor cell expressed, developmentally down-regulated 1	121441	12	n/a	n/a	2.10E-01	5.689
279889262	ENSG00000234456	157121471	MAGI2-AS3	MAGI2 antisense RNA 3 (non-protein coding)	100505881	7	n/a	n/a	1.75E-01	5.688
1095207	ENSG00000142731	10575	PLK4	polo-like kinase 4	10733	4	n/a	n/a	1.78E-01	5.687
1102020	ENSG00000182108	28691	DEXI	Dexi homolog (mouse)	28955	16	n/a	n/a	1.78E-01	5.683
1101406	ENSG00000178403	40609	NEUROG2	neurogenin 2	63973	4	n/a	n/a	1.96E-01	5.676
1098660	ENSG00000165891	80371	E2F7	E2F transcription factor 7	144455	12	n/a	n/a	1.76E-01	5.668
1090767	ENSG00000111266	56595	DUSP16	dual specificity phosphatase 16	80824	12	n/a	n/a	2.34E-01	5.665
1103718	ENSG00000189057	119465	FAM111B	family with sequence similarity 111, member B	374393	11	n/a	n/a	2.23E-01	5.661
1087186	ENSG00000012817	8231	KDM5D	lysine (K)-specific demethylase 5D	8284	Y	n/a	n/a	2.13E-01	5.656
1093550	ENSG00000132688	10605	NES	nestin	10763	1	n/a	n/a	1.96E-01	5.643
1099622	ENSG00000169738	30663	DCXR	dicarbonyl/L-xylulose reductase	51181	17	n/a	n/a	1.78E-01	5.625
279726836	ENSG00000214009	0	RP4-774G10.1	RP4-774G10.1	0	X	n/a	n/a	2.05E-01	5.612
1086938	ENSG00000005059	34302	CCDC109B	coiled-coil domain containing 109B	55013	4	n/a	n/a	1.79E-01	5.606
1093638	ENSG00000133136	0	GNG5P2	guanine nucleotide binding protein (G protein), gamma 5 pseudogene 2	0	X	n/a	n/a	1.90E-01	5.587
1089329	ENSG00000101144	651	BMP7	bone morphogenetic protein 7	655	20	n/a	n/a	2.02E-01	5.576
1091228	ENSG00000114805	22762	PLCH1	phospholipase C, eta 1	23007	3	n/a	n/a	1.68E-01	5.573
1091185	ENSG00000114439	36266	BBX	bobby sox homolog (Drosophila)	56987	3	n/a	n/a	1.74E-01	5.571
1092564	ENSG00000125462	10338	C1orf61	chromosome 1 open reading frame 61	10485	1	n/a	n/a	2.31E-01	5.565
279797508	ENSG00000226261	0	AC064836.3	AC064836.3	0	2	n/a	n/a	1.98E-01	5.552
1088921	ENSG00000095777	33199	MYO3A	myosin IIIA	53904	10	n/a	n/a	1.86E-01	5.55
1095915	ENSG00000147536	58506	GINS4	GINS complex subunit 4 (Sld5 homolog)	84296	8	n/a	n/a	2.18E-01	5.515
1105394	ENSG00000205143	79752	ARID3C	AT rich interactive domain 3C (BRIGHT-like)	138715	9	n/a	n/a	2.19E-01	5.514
1098308	ENSG00000164434	2158	FABP7	fatty acid binding protein 7, brain	2173	6	n/a	n/a	1.71E-01	5.512
1091890	ENSG00000119969	3053	HELLS	helicase, lymphoid-specific	3070	10	n/a	n/a	1.82E-01	5.496
1103722	ENSG00000189067	9375	LITAF	lipopolysaccharide-induced TNF factor	9516	16	n/a	n/a	1.69E-01	5.483
280116214	ENSG00000258472	0	RP11-192H23.4	Uncharacterized protein	0	17	n/a	n/a	2.10E-01	5.483
1097824	ENSG00000162944	79409	RFTN2	raftlin family member 2	130132	2	n/a	n/a	1.77E-01	5.481
1097139	ENSG00000158201	82725	ABHD3	abhydrolase domain containing 3	171586	18	n/a	n/a	1.69E-01	5.472
1103561	ENSG00000188474	0	AC022415.1	Zinc finger protein 788	0	19	n/a	n/a	1.68E-01	5.463
1089307	ENSG00000101003	9693	GINS1	GINS complex subunit 1 (Psf1 homolog)	9837	20	n/a	n/a	1.73E-01	5.461
1097997	ENSG00000163535	80962	SGOL2	shugoshin-like 2 (S. pombe)	151246	2	n/a	n/a	1.76E-01	5.456
1104106	ENSG00000196924	2300	FLNA	filamin A, alpha	2316	X	n/a	n/a	2.20E-01	5.449
1094841	ENSG00000140067	59840	FAM181A	family with sequence similarity 181, member A	90050	14	n/a	n/a	1.68E-01	5.428
279853735	ENSG00000231313	0	CLIC1P1	chloride intracellular channel 1 pseudogene 1	0	12	n/a	n/a	1.61E-01	5.427
280120357	ENSG00000258714	0	RP11-998D10.7	RP11-998D10.7	0	14	n/a	n/a	1.72E-01	5.419
1090331	ENSG00000107736	40705	CDH23	cadherin-related 23	64072	10	n/a	n/a	2.31E-01	5.418
1095186	ENSG00000142611	40612	PRDM16	PR domain containing 16	63976	1	n/a	n/a	2.36E-01	5.418
1100035	ENSG00000171476	58726	HOPX	HOP homeobox	84525	4	n/a	n/a	1.91E-01	5.408
279909859	ENSG00000236349	0	RP11-778J16.1	RP11-778J16.1	0	12	n/a	n/a	1.74E-01	5.406
1087694	ENSG00000060718	1292	COL11A1	collagen, type XI, alpha 1	1301	1	n/a	n/a	2.11E-01	5.405
279839424	ENSG00000230053	0	RP11-76N22.1	RP11-76N22.1	0	1	n/a	n/a	2.00E-01	5.387
1092048	ENSG00000121211	58268	MND1	meiotic nuclear divisions 1 homolog (S. cerevisiae)	84057	4	n/a	n/a	1.78E-01	5.365
280018799	ENSG00000249862	0	AC016205.1	AC016205.1	0	18	n/a	n/a	1.73E-01	5.359
1100942	ENSG00000175928	36906	LRRN1	leucine rich repeat neuronal 1	57633	3	n/a	n/a	2.04E-01	5.349
1093066	ENSG00000129534	34609	MIS18BP1	MIS18 binding protein 1	55320	14	n/a	n/a	1.68E-01	5.344
1087449	ENSG00000041982	3351	TNC	tenascin C	3371	9	n/a	n/a	2.26E-01	5.338
1095664	ENSG00000145730	5034	PAM	peptidylglycine alpha-amidating monooxygenase	5066	5	n/a	n/a	1.72E-01	5.336
1089957	ENSG00000105281	6474	SLC1A5	solute carrier family 1 (neutral amino acid transporter), member 5	6510	19	n/a	n/a	1.94E-01	5.336
279719695	ENSG00000213169	0	RP11-393N4.2	RP11-393N4.2	0	3	n/a	n/a	2.27E-01	5.333
280075281	ENSG00000254741	0	RP11-661A12.7	RP11-661A12.7	0	8	n/a	n/a	2.37E-01	5.308
1095751	ENSG00000146250	81702	PRSS35	protease, serine, 35	167681	6	n/a	n/a	1.72E-01	5.302
1103028	ENSG00000186193	59828	C9orf140	chromosome 9 open reading frame 140	89958	9	n/a	n/a	1.76E-01	5.285
1104452	ENSG00000197956	6244	S100A6	S100 calcium binding protein A6	6277	1	n/a	n/a	1.96E-01	5.273
279982337	ENSG00000244151	0	RP11-148K1.12	RP11-148K1.12	0	7	n/a	n/a	1.72E-01	5.263
279842855	ENSG00000230356	0	AC005174.2	AC005174.2	0	7	n/a	n/a	1.81E-01	5.255
1102221	ENSG00000182957	85716	SPATA13	spermatogenesis associated 13	221178	13	n/a	n/a	2.05E-01	5.246
1088592	ENSG00000087077	7162	TRIP6	thyroid hormone receptor interactor 6	7205	7	n/a	n/a	1.79E-01	5.228
1087309	ENSG00000024526	34924	DEPDC1	DEP domain containing 1	55635	1	n/a	n/a	1.80E-01	5.202
1098818	ENSG00000166451	35127	CENPN	centromere protein N	55839	16	n/a	n/a	2.16E-01	5.202
279830858	ENSG00000229257	0	RP11-229P13.22	RP11-229P13.22	0	9	n/a	n/a	2.59E-01	5.153
1094456	ENSG00000137812	36360	CASC5	cancer susceptibility candidate 5	57082	15	n/a	n/a	2.03E-01	5.151
1090583	ENSG00000109674	34536	NEIL3	nei endonuclease VIII-like 3 (E. coli)	55247	4	n/a	n/a	1.73E-01	5.148
1107438	ENSG00000228716	1707	DHFR	dihydrofolate reductase	1719	5	n/a	n/a	2.33E-01	5.145
1089879	ENSG00000104889	10388	RNASEH2A	ribonuclease H2, subunit A	10535	19	n/a	n/a	1.99E-01	5.136
1096719	ENSG00000154553	27040	PDLIM3	PDZ and LIM domain 3	27295	4	n/a	n/a	1.63E-01	5.122
1098899	ENSG00000166822	79001	TMEM170A	transmembrane protein 170A	124491	16	n/a	n/a	1.67E-01	5.108
1095028	ENSG00000141401	3588	IMPA2	inositol(myo)-1(or 4)-monophosphatase 2	3613	18	n/a	n/a	2.11E-01	5.096
1094820	ENSG00000139921	57248	TMX1	thioredoxin-related transmembrane protein 1	81542	14	n/a	n/a	2.29E-01	5.095
1097979	ENSG00000163507	36923	KIAA1524	KIAA1524	57650	3	n/a	n/a	1.70E-01	5.087
1101155	ENSG00000177045	80655	SIX5	SIX homeobox 5	147912	19	n/a	n/a	1.80E-01	5.074
1091337	ENSG00000115507	4981	OTX1	orthodenticle homeobox 1	5013	2	n/a	n/a	2.08E-01	5.067
1092603	ENSG00000125733	9188	TRIP10	thyroid hormone receptor interactor 10	9322	19	n/a	n/a	1.73E-01	5.062
1101523	ENSG00000179085	33635	DPM3	dolichyl-phosphate mannosyltransferase polypeptide 3	54344	1	n/a	n/a	2.46E-01	5.061
279913098	ENSG00000236668	157121109	RP11-85O21.2	RP11-85O21.2	100505588	9	n/a	n/a	2.30E-01	5.06
1092477	ENSG00000124693	8300	HIST1H3B	histone cluster 1, H3b	8358	6	n/a	n/a	2.78E-01	5.05
1104691	ENSG00000198692	8963	EIF1AY	eukaryotic translation initiation factor 1A, Y-linked	9086	Y	n/a	n/a	2.04E-01	5.03
1100243	ENSG00000172340	8724	SUCLG2	succinate-CoA ligase, GDP-forming, beta subunit	8801	3	n/a	n/a	2.10E-01	5.029
280103888	ENSG00000257331	0	RP11-478B9.3	RP11-478B9.3	0	12	n/a	n/a	2.01E-01	5.024
1090642	ENSG00000110092	592	CCND1	cyclin D1	595	11	n/a	n/a	1.78E-01	5.021
1087418	ENSG00000038274	27174	MAT2B	methionine adenosyltransferase II, beta	27430	5	n/a	n/a	1.84E-01	5.012
1095344	ENSG00000143507	11061	DUSP10	dual specificity phosphatase 10	11221	1	n/a	n/a	2.45E-01	4.991
1101123	ENSG00000176907	36171	C8orf4	chromosome 8 open reading frame 4	56892	8	n/a	n/a	2.63E-01	4.973
1090611	ENSG00000109911	26357	ELP4	elongation protein 4 homolog (S. cerevisiae)	26610	11	n/a	n/a	1.74E-01	4.969
1086864	ENSG00000000003	7062	TSPAN6	tetraspanin 6	7105	X	n/a	n/a	1.78E-01	4.968
1098161	ENSG00000164032	2998	H2AFZ	H2A histone family, member Z	3015	4	n/a	n/a	2.20E-01	4.966
1094751	ENSG00000139445	78856	FOXN4	forkhead box N4	121643	12	n/a	n/a	2.24E-01	4.958
1089426	ENSG00000101470	7082	TNNC2	troponin C type 2 (fast)	7125	20	n/a	n/a	1.66E-01	4.95
1096172	ENSG00000149636	55782	DSN1	DSN1, MIND kinetochore complex component, homolog (S. cerevisiae)	79980	20	n/a	n/a	1.73E-01	4.945
1089056	ENSG00000100060	4217	MFNG	MFNG O-fucosylpeptide 3-beta-N-acetylglucosaminyltransferase	4242	22	n/a	n/a	1.81E-01	4.94
1089453	ENSG00000101773	5900	RBBP8	retinoblastoma binding protein 8	5932	18	n/a	n/a	1.98E-01	4.938
1087766	ENSG00000064655	2124	EYA2	eyes absent homolog 2 (Drosophila)	2139	20	n/a	n/a	1.72E-01	4.926
1091799	ENSG00000119403	25896	PHF19	PHD finger protein 19	26147	9	n/a	n/a	1.76E-01	4.915
1104741	ENSG00000198795	25674	ZNF521	zinc finger protein 521	25925	18	n/a	n/a	1.71E-01	4.913
1098640	ENSG00000165804	30704	ZNF219	zinc finger protein 219	51222	14	n/a	n/a	1.65E-01	4.909
1100535	ENSG00000173706	36766	HEG1	HEG homolog 1 (zebrafish)	57493	3	n/a	n/a	2.33E-01	4.909
1099858	ENSG00000170779	34327	CDCA4	cell division cycle associated 4	55038	14	n/a	n/a	1.73E-01	4.908
1093192	ENSG00000130522	3702	JUND	jun D proto-oncogene	3727	19	n/a	n/a	2.06E-01	4.907
1104700	ENSG00000198719	28250	DLL1	delta-like 1 (Drosophila)	28514	6	n/a	n/a	1.75E-01	4.899
1094909	ENSG00000140522	5985	RLBP1	retinaldehyde binding protein 1	6017	15	n/a	n/a	1.64E-01	4.898
1098765	ENSG00000166265	77746	CYYR1	cysteine/tyrosine-rich 1	116159	21	n/a	n/a	1.75E-01	4.889
1101316	ENSG00000177917	80956	ARL6IP6	ADP-ribosylation-like factor 6 interacting protein 6	151188	2	n/a	n/a	2.03E-01	4.881
1091708	ENSG00000118418	9190	HMGN3	high mobility group nucleosomal binding domain 3	9324	6	n/a	n/a	1.73E-01	4.877
280059766	ENSG00000253661	1001545	RP11-65D13.1	RP11-65D13.1	100192378	8	n/a	n/a	1.85E-01	4.874
1093691	ENSG00000133687	58091	TMTC1	transmembrane and tetratricopeptide repeat containing 1	83857	12	n/a	n/a	1.74E-01	4.869
1098697	ENSG00000166016	25590	ABTB2	ankyrin repeat and BTB (POZ) domain containing 2	25841	11	n/a	n/a	2.42E-01	4.865
1091470	ENSG00000116478	3048	HDAC1	histone deacetylase 1	3065	1	n/a	n/a	1.72E-01	4.864
279592659	ENSG00000188985	0	AC016839.1	AC016839.1	0	18	n/a	n/a	2.11E-01	4.858
1097296	ENSG00000159399	3081	HK2	hexokinase 2	3099	2	n/a	n/a	1.77E-01	4.858
1094622	ENSG00000138653	41176	NDST4	N-deacetylase/N-sulfotransferase (heparan glucosaminyl) 4	64579	4	n/a	n/a	1.79E-01	4.856
1103462	ENSG00000188051	1015321	TMEM221	transmembrane protein 221	100130519	19	n/a	n/a	1.71E-01	4.851
1095507	ENSG00000144554	2162	FANCD2	Fanconi anemia, complementation group D2	2177	3	n/a	n/a	1.76E-01	4.848
1101670	ENSG00000180011	94237	ZADH2	zinc binding alcohol dehydrogenase domain containing 2	284273	18	n/a	n/a	1.75E-01	4.832
1096632	ENSG00000153904	23330	DDAH1	dimethylarginine dimethylaminohydrolase 1	23576	1	n/a	n/a	1.84E-01	4.822
1095643	ENSG00000145555	4625	MYO10	myosin X	4651	5	n/a	n/a	2.17E-01	4.815
1098385	ENSG00000164751	5796	PEX2	peroxisomal biogenesis factor 2	5828	8	n/a	n/a	1.91E-01	4.815
1098827	ENSG00000166482	4214	MFAP4	microfibrillar-associated protein 4	4239	17	n/a	n/a	1.85E-01	4.807
1100102	ENSG00000171766	2612	GATM	glycine amidinotransferase (L-arginine:glycine amidinotransferase)	2628	15	n/a	n/a	2.02E-01	4.803
1088195	ENSG00000075702	94292	WDR62	WD repeat domain 62	284403	19	n/a	n/a	2.01E-01	4.802
1092231	ENSG00000122884	5001	P4HA1	prolyl 4-hydroxylase, alpha polypeptide I	5033	10	n/a	n/a	1.66E-01	4.798
1095056	ENSG00000141510	7114	TP53	tumor protein p53	7157	17	n/a	n/a	1.74E-01	4.798
1091226	ENSG00000114790	25833	ARHGEF26	Rho guanine nucleotide exchange factor (GEF) 26	26084	3	n/a	n/a	1.81E-01	4.796
1096736	ENSG00000154721	37308	JAM2	junctional adhesion molecule 2	58494	21	n/a	n/a	1.75E-01	4.791
1088818	ENSG00000091656	55579	ZFHX4	zinc finger homeobox 4	79776	8	n/a	n/a	2.43E-01	4.788
1092499	ENSG00000124795	7867	DEK	DEK oncogene	7913	6	n/a	n/a	2.13E-01	4.787
1092122	ENSG00000121957	29634	GPSM2	G-protein signaling modulator 2	29899	1	n/a	n/a	2.01E-01	4.779
1102860	ENSG00000185559	8711	DLK1	delta-like 1 homolog (Drosophila)	8788	14	n/a	n/a	1.76E-01	4.773
1090105	ENSG00000105894	5732	PTN	pleiotrophin	5764	7	n/a	n/a	2.17E-01	4.773
1103189	ENSG00000186871	34110	ERCC6L	excision repair cross-complementing rodent repair deficiency, complementation group 6-like	54821	X	n/a	n/a	1.66E-01	4.769
1098417	ENSG00000164889	6486	SLC4A2	solute carrier family 4, anion exchanger, member 2 (erythrocyte membrane protein band 3-like 1)	6522	7	n/a	n/a	1.75E-01	4.753
1089840	ENSG00000104738	4148	MCM4	minichromosome maintenance complex component 4	4173	8	n/a	n/a	1.80E-01	4.744
1100059	ENSG00000171551	9291	ECEL1	endothelin converting enzyme-like 1	9427	2	n/a	n/a	3.06E-01	4.737
1092367	ENSG00000124145	6349	SDC4	syndecan 4	6385	20	n/a	n/a	1.79E-01	4.735
1097275	ENSG00000159259	8157	CHAF1B	chromatin assembly factor 1, subunit B (p60)	8208	21	n/a	n/a	1.81E-01	4.727
279861446	ENSG00000231991	301	ANXA2P2	annexin A2 pseudogene 2	304	9	n/a	n/a	2.71E-01	4.721
1095658	ENSG00000145703	10630	IQGAP2	IQ motif containing GTPase activating protein 2	10788	5	n/a	n/a	1.90E-01	4.716
1090970	ENSG00000112531	9307	QKI	QKI, KH domain containing, RNA binding	9444	6	n/a	n/a	1.75E-01	4.709
1099999	ENSG00000171320	81296	ESCO2	establishment of cohesion 1 homolog 2 (S. cerevisiae)	157570	8	n/a	n/a	1.90E-01	4.705
1103240	ENSG00000187079	6961	TEAD1	TEA domain family member 1 (SV40 transcriptional enhancer factor)	7003	11	n/a	n/a	1.75E-01	4.704
1088165	ENSG00000075188	54863	NUP37	nucleoporin 37kDa	79023	12	n/a	n/a	1.77E-01	4.695
1094036	ENSG00000135638	2001	EMX1	empty spiracles homeobox 1	2016	2	n/a	n/a	1.84E-01	4.683
1088410	ENSG00000081320	9134	STK17B	serine/threonine kinase 17b	9262	2	n/a	n/a	1.83E-01	4.673
1100566	ENSG00000173894	58929	CBX2	chromobox homolog 2	84733	17	n/a	n/a	1.85E-01	4.672
280008696	ENSG00000249014	0	HMGN2P4	high mobility group nucleosomal binding domain 2 pseudogene 4	0	5	n/a	n/a	1.73E-01	4.663
1095219	ENSG00000142871	3471	CYR61	cysteine-rich, angiogenic inducer, 61	3491	1	n/a	n/a	2.57E-01	4.658
280072253	ENSG00000254544	0	RP11-428C19.6	RP11-428C19.6	0	11	n/a	n/a	2.26E-01	4.658
1097507	ENSG00000160957	0	RECQL4	RecQ protein-like 4	0	8	n/a	n/a	1.78E-01	4.639
279751883	ENSG00000221088	0	AP005264.1	AP005264.1	0	18	n/a	n/a	1.73E-01	4.639
1096058	ENSG00000148737	6894	TCF7L2	transcription factor 7-like 2 (T-cell specific, HMG-box)	6934	10	n/a	n/a	2.28E-01	4.633
1098555	ENSG00000165476	85696	REEP3	receptor accessory protein 3	221035	10	n/a	n/a	2.15E-01	4.625
1092458	ENSG00000124575	2990	HIST1H1D	histone cluster 1, H1d	3007	6	n/a	n/a	2.22E-01	4.625
1097266	ENSG00000159217	10495	IGF2BP1	insulin-like growth factor 2 mRNA binding protein 1	10642	17	n/a	n/a	1.75E-01	4.623
279956340	ENSG00000241376	0	AL606830.1	AL606830.1	0	6	n/a	n/a	3.07E-01	4.622
1109073	ENSG00000243244	10879	STON1	stonin 1	11037	2	n/a	n/a	2.09E-01	4.615
1098490	ENSG00000165175	37340	MID1IP1	MID1 interacting protein 1 (gastrulation specific G12 homolog (zebrafish))	58526	X	n/a	n/a	1.91E-01	4.615
279529087	ENSG00000183586	0	HMGN3P1	high mobility group nucleosomal binding domain 3 pseudogene 1	0	1	n/a	n/a	1.81E-01	4.609
1094315	ENSG00000137070	3565	IL11RA	interleukin 11 receptor, alpha	3590	9	n/a	n/a	1.71E-01	4.605
1102573	ENSG00000184357	2992	HIST1H1B	histone cluster 1, H1b	3009	6	n/a	n/a	2.72E-01	4.598
1088229	ENSG00000076706	4137	MCAM	melanoma cell adhesion molecule	4162	11	n/a	n/a	1.86E-01	4.587
1092920	ENSG00000128311	7220	TST	thiosulfate sulfurtransferase (rhodanese)	7263	22	n/a	n/a	2.01E-01	4.587
1098918	ENSG00000166881	23061	TMEM194A	transmembrane protein 194A	23306	12	n/a	n/a	1.73E-01	4.584
1108921	ENSG00000239887	125289	C1orf226	chromosome 1 open reading frame 226	400793	1	n/a	n/a	2.24E-01	4.583
1098867	ENSG00000166682	56686	TMPRSS5	transmembrane protease, serine 5	80975	11	n/a	n/a	1.81E-01	4.562
1103934	ENSG00000196411	2035	EPHB4	EPH receptor B4	2050	7	n/a	n/a	2.01E-01	4.562
279992307	ENSG00000246181	0	AC022409.1	AC022409.1	0	19	n/a	n/a	1.99E-01	4.554
1089576	ENSG00000102699	140	PARP4	poly (ADP-ribose) polymerase family, member 4	143	13	n/a	n/a	1.79E-01	4.554
1097929	ENSG00000163346	36601	PBXIP1	pre-B-cell leukemia homeobox interacting protein 1	57326	1	n/a	n/a	1.69E-01	4.542
279826704	ENSG00000228887	0	AC022098.2	AC022098.2	0	19	n/a	n/a	1.73E-01	4.54
1097273	ENSG00000159251	67	ACTC1	actin, alpha, cardiac muscle 1	70	15	n/a	n/a	2.28E-01	4.538
1098199	ENSG00000164105	8742	SAP30	Sin3A-associated protein, 30kDa	8819	4	n/a	n/a	1.97E-01	4.533
1089192	ENSG00000100439	40517	ABHD4	abhydrolase domain containing 4	63874	14	n/a	n/a	1.85E-01	4.52
279750687	ENSG00000220548	0	RP11-162L10.1	RP11-162L10.1	0	6	n/a	n/a	2.33E-01	4.518
1094298	ENSG00000136938	10394	ANP32B	acidic (leucine-rich) nuclear phosphoprotein 32 family, member B	10541	9	n/a	n/a	2.20E-01	4.504
1091176	ENSG00000114374	8234	USP9Y	ubiquitin specific peptidase 9, Y-linked	8287	Y	n/a	n/a	1.87E-01	4.497
1092268	ENSG00000123219	40738	CENPK	centromere protein K	64105	5	n/a	n/a	1.85E-01	4.496
1097089	ENSG00000157833	80935	FAM59B	family with sequence similarity 59, member B	150946	2	n/a	n/a	2.04E-01	4.495
279478771	ENSG00000177133	133718	RP1-163G9.1	RP1-163G9.1	440556	1	n/a	n/a	2.21E-01	4.49
1096764	ENSG00000154930	58733	ACSS1	acyl-CoA synthetase short-chain family member 1	84532	20	n/a	n/a	1.80E-01	4.487
1093021	ENSG00000129173	55536	E2F8	E2F transcription factor 8	79733	11	n/a	n/a	1.79E-01	4.482
1092214	ENSG00000122756	1262	CNTFR	ciliary neurotrophic factor receptor	1271	9	n/a	n/a	1.89E-01	4.475
280071493	ENSG00000254489	0	RP5-1024C24.1	RP5-1024C24.1	0	11	n/a	n/a	2.09E-01	4.468
1100490	ENSG00000173511	7380	VEGFB	vascular endothelial growth factor B	7423	11	n/a	n/a	3.37E-01	4.466
1098833	ENSG00000166508	4151	MCM7	minichromosome maintenance complex component 7	4176	7	n/a	n/a	1.84E-01	4.461
1104227	ENSG00000197299	638	BLM	Bloom syndrome, RecQ helicase-like	641	15	n/a	n/a	1.78E-01	4.461
1092182	ENSG00000122547	56591	EEPD1	endonuclease/exonuclease/phosphatase family domain containing 1	80820	7	n/a	n/a	1.93E-01	4.451
1099028	ENSG00000167315	10302	ACAA2	acetyl-CoA acyltransferase 2	10449	18	n/a	n/a	1.88E-01	4.447
1092723	ENSG00000126453	57838	BCL2L12	BCL2-like 12 (proline rich)	83596	19	n/a	n/a	2.07E-01	4.447
1102543	ENSG00000184260	8280	HIST2H2AC	histone cluster 2, H2ac	8338	1	n/a	n/a	2.24E-01	4.445
1102434	ENSG00000183765	11040	CHEK2	CHK2 checkpoint homolog (S. pombe)	11200	22	n/a	n/a	1.80E-01	4.44
1103384	ENSG00000187773	79075	FAM69C	family with sequence similarity 69, member C	125704	18	n/a	n/a	2.05E-01	4.423
1095193	ENSG00000142634	55019	EFHD2	EF-hand domain family, member D2	79180	1	n/a	n/a	1.68E-01	4.415
1093802	ENSG00000134363	10321	FST	follistatin	10468	5	n/a	n/a	1.71E-01	4.406
1100851	ENSG00000175426	5090	PCSK1	proprotein convertase subtilisin/kexin type 1	5122	5	n/a	n/a	1.68E-01	4.406
1093920	ENSG00000135083	55419	CCNJL	cyclin J-like	79616	5	n/a	n/a	1.66E-01	4.405
1102110	ENSG00000182481	3813	KPNA2	karyopherin alpha 2 (RAG cohort 1, importin alpha 1)	3838	17	n/a	n/a	1.84E-01	4.402
1098180	ENSG00000164070	22580	HSPA4L	heat shock 70kDa protein 4-like	22824	4	n/a	n/a	1.75E-01	4.4
1099998	ENSG00000171316	34925	CHD7	chromodomain helicase DNA binding protein 7	55636	8	n/a	n/a	2.06E-01	4.399
279815299	ENSG00000227850	0	SEPT2P1	septin 2 pseudogene 1	0	1	n/a	n/a	2.10E-01	4.398
1098869	ENSG00000166689	80341	PLEKHA7	pleckstrin homology domain containing, family A member 7	144100	11	n/a	n/a	2.03E-01	4.378
279940566	ENSG00000239500	0	RP1-169K13.3	RP1-169K13.3	0	X	n/a	n/a	2.19E-01	4.371
1103465	ENSG00000188064	7434	WNT7B	wingless-type MMTV integration site family, member 7B	7477	22	n/a	n/a	1.79E-01	4.369
1102447	ENSG00000183798	59861	EMILIN3	elastin microfibril interfacer 3	90187	20	n/a	n/a	1.73E-01	4.358
1101373	ENSG00000178202	80334	KDELC2	KDEL (Lys-Asp-Glu-Leu) containing 2	143888	11	n/a	n/a	1.70E-01	4.348
1109023	ENSG00000242114	31017	MTFP1	mitochondrial fission process 1	51537	22	n/a	n/a	1.87E-01	4.341
1087850	ENSG00000066468	2248	FGFR2	fibroblast growth factor receptor 2	2263	10	n/a	n/a	1.72E-01	4.337
1097504	ENSG00000160949	4765	TONSL	tonsoku-like, DNA repair protein	4796	8	n/a	n/a	2.11E-01	4.335
279932117	ENSG00000238276	0	RP11-245J24.1	RP11-245J24.1	0	10	n/a	n/a	2.45E-01	4.33
1102094	ENSG00000182379	11086	NXPH4	neurexophilin 4	11247	12	n/a	n/a	1.72E-01	4.303
279911477	ENSG00000236484	0	RRM2P2	ribonucleotide reductase M2 polypeptide pseudogene 2	0	1	n/a	n/a	1.79E-01	4.301
1102635	ENSG00000184640	10643	9-Sep	septin 9	10801	17	n/a	n/a	1.68E-01	4.296
1096671	ENSG00000154162	1005	CDH12	cadherin 12, type 2 (N-cadherin 2)	1010	5	n/a	n/a	1.71E-01	4.296
1087924	ENSG00000068781	94919	STON1-GTF2A1L	STON1-GTF2A1L readthrough	286749	2	n/a	n/a	2.29E-01	4.296
1092225	ENSG00000122863	9329	CHST3	carbohydrate (chondroitin 6) sulfotransferase 3	9469	10	n/a	n/a	2.43E-01	4.295
1094127	ENSG00000136108	26333	CKAP2	cytoskeleton associated protein 2	26586	13	n/a	n/a	1.78E-01	4.293
280101585	ENSG00000257077	0	RP11-467L20.6	RP11-467L20.6	0	11	n/a	n/a	2.46E-01	4.291
280062133	ENSG00000253810	0	RP11-109P6.1	RP11-109P6.1	0	8	n/a	n/a	1.68E-01	4.291
1089462	ENSG00000101849	6867	TBL1X	transducin (beta)-like 1X-linked	6907	X	n/a	n/a	1.63E-01	4.29
1096841	ENSG00000155760	8266	FZD7	frizzled family receptor 7	8324	2	n/a	n/a	1.97E-01	4.289
1103139	ENSG00000186638	110239	KIF24	kinesin family member 24	347240	9	n/a	n/a	1.72E-01	4.288
1087475	ENSG00000044459	34164	CNTLN	centlein, centrosomal protein	54875	9	n/a	n/a	1.79E-01	4.286
1106010	ENSG00000214189	0	ZNF788	zinc finger family member 788	0	19	n/a	n/a	1.73E-01	4.28
1089203	ENSG00000100479	5395	POLE2	polymerase (DNA directed), epsilon 2 (p59 subunit)	5427	14	n/a	n/a	1.97E-01	4.278
1090005	ENSG00000105486	3953	LIG1	ligase I, DNA, ATP-dependent	3978	19	n/a	n/a	1.66E-01	4.275
1102407	ENSG00000183684	10043	THOC4	THO complex 4	10189	17	n/a	n/a	2.36E-01	4.271
1101276	ENSG00000177674	36363	AGTRAP	angiotensin II receptor-associated protein	57085	1	n/a	n/a	1.74E-01	4.261
1101951	ENSG00000181744	83779	C3orf58	chromosome 3 open reading frame 58	205428	3	n/a	n/a	2.10E-01	4.257
1097796	ENSG00000162840	0	MT1P2	metallothionein 1 pseudogene 2	0	4	n/a	n/a	2.34E-01	4.257
1103505	ENSG00000188229	10236	TUBB4B	tubulin, beta 4B class IVb	10383	9	n/a	n/a	1.94E-01	4.251
1101068	ENSG00000176619	59014	LMNB2	lamin B2	84823	19	n/a	n/a	1.80E-01	4.246
1098944	ENSG00000166949	4063	SMAD3	SMAD family member 3	4088	15	n/a	n/a	1.79E-01	4.243
1100007	ENSG00000171388	8785	APLN	apelin	8862	X	n/a	n/a	1.75E-01	4.239
1101991	ENSG00000181938	41358	GINS3	GINS complex subunit 3 (Psf3 homolog)	64785	16	n/a	n/a	2.26E-01	4.233
1087854	ENSG00000066651	37947	TRMT11	tRNA methyltransferase 11 homolog (S. cerevisiae)	60487	6	n/a	n/a	2.22E-01	4.232
1095877	ENSG00000147257	2703	GPC3	glypican 3	2719	X	n/a	n/a	1.75E-01	4.228
279984335	ENSG00000244332	0	RP11-119K6.6	RP11-119K6.6	0	10	n/a	n/a	2.16E-01	4.227
280053097	ENSG00000253173	0	RP11-152C15.1	RP11-152C15.1	0	8	n/a	n/a	2.16E-01	4.225
279838178	ENSG00000229953	0	RP11-284F21.7	RP11-284F21.7	0	1	n/a	n/a	2.49E-01	4.216
1088854	ENSG00000092470	55770	WDR76	WD repeat domain 76	79968	15	n/a	n/a	1.76E-01	4.216
1101225	ENSG00000177426	7008	TGIF1	TGFB-induced factor homeobox 1	7050	18	n/a	n/a	1.71E-01	4.207
1089067	ENSG00000100097	3931	LGALS1	lectin, galactoside-binding, soluble, 1	3956	22	n/a	n/a	2.88E-01	4.194
1093028	ENSG00000129219	5306	PLD2	phospholipase D2	5338	17	n/a	n/a	2.45E-01	4.193
279802530	ENSG00000226721	0	EEF1DP2	eukaryotic translation elongation factor 1 delta pseudogene 2	0	9	n/a	n/a	2.18E-01	4.188
279762842	ENSG00000223298	0	RNY3P8	RNA, Ro-associated Y3 pseudogene 8	0	13	n/a	n/a	2.41E-01	4.181
279879250	ENSG00000233547	0	RP11-57H14.2	RP11-57H14.2	0	10	n/a	n/a	2.26E-01	4.178
280075685	ENSG00000254771	0	RP11-50B3.1	RP11-50B3.1	0	11	n/a	n/a	1.77E-01	4.176
1091683	ENSG00000118193	9784	KIF14	kinesin family member 14	9928	1	n/a	n/a	1.68E-01	4.175
1092523	ENSG00000125148	4476	MT2A	metallothionein 2A	4502	16	n/a	n/a	2.09E-01	4.175
1098364	ENSG00000164683	23217	HEY1	hairy/enhancer-of-split related with YRPW motif 1	23462	8	n/a	n/a	2.11E-01	4.165
279814033	ENSG00000227741	0	RP11-536C5.7	RP11-536C5.7	0	1	n/a	n/a	2.24E-01	4.164
1098999	ENSG00000167191	31184	GPRC5B	G protein-coupled receptor, family C, group 5, member B	51704	16	n/a	n/a	2.36E-01	4.163
1099339	ENSG00000168496	2222	FEN1	flap structure-specific endonuclease 1	2237	11	n/a	n/a	2.54E-01	4.155
1095911	ENSG00000147509	8535	RGS20	regulator of G-protein signaling 20	8601	8	n/a	n/a	1.64E-01	4.152
1091186	ENSG00000114446	34370	IFT57	intraflagellar transport 57 homolog (Chlamydomonas)	55081	3	n/a	n/a	2.40E-01	4.146
1103115	ENSG00000186522	80943	10-Sep	septin 10	151011	2	n/a	n/a	1.80E-01	4.146
1095301	ENSG00000143355	36235	LHX9	LIM homeobox 9	56956	1	n/a	n/a	2.20E-01	4.145
1092892	ENSG00000128050	10459	PAICS	phosphoribosylaminoimidazole carboxylase, phosphoribosylaminoimidazole succinocarboxamide synthetase	10606	4	n/a	n/a	1.71E-01	4.144
1099561	ENSG00000169439	6347	SDC2	syndecan 2	6383	8	n/a	n/a	1.66E-01	4.142
1098510	ENSG00000165246	22585	NLGN4Y	neuroligin 4, Y-linked	22829	Y	n/a	n/a	2.05E-01	4.134
1099473	ENSG00000169071	4889	ROR2	receptor tyrosine kinase-like orphan receptor 2	4920	9	n/a	n/a	1.65E-01	4.125
1099492	ENSG00000169174	90296	PCSK9	proprotein convertase subtilisin/kexin type 9	255738	1	n/a	n/a	2.17E-01	4.093
279951718	ENSG00000240801	0	AC132217.4	AC132217.4	0	11	n/a	n/a	3.22E-01	4.092
1099090	ENSG00000167601	555	AXL	AXL receptor tyrosine kinase	558	19	n/a	n/a	1.74E-01	4.092
1102592	ENSG00000184445	9591	KNTC1	kinetochore associated 1	9735	12	n/a	n/a	1.81E-01	4.086
1100810	ENSG00000175215	9961	CTDSP2	CTD (carboxy-terminal domain, RNA polymerase II, polypeptide A) small phosphatase 2	10106	12	n/a	n/a	1.78E-01	4.074
1100897	ENSG00000175697	81670	GPR156	G protein-coupled receptor 156	165829	3	n/a	n/a	2.26E-01	4.072
1095291	ENSG00000143320	1373	CRABP2	cellular retinoic acid binding protein 2	1382	1	n/a	n/a	2.12E-01	4.071
280092156	ENSG00000256013	0	RP11-27M24.1	RP11-27M24.1	0	16	n/a	n/a	1.75E-01	4.068
1088569	ENSG00000086475	22685	SEPHS1	selenophosphate synthetase 1	22929	10	n/a	n/a	2.04E-01	4.064
1090997	ENSG00000112715	7379	VEGFA	vascular endothelial growth factor A	7422	6	n/a	n/a	2.63E-01	4.063
1092001	ENSG00000120802	7069	TMPO	thymopoietin	7112	12	n/a	n/a	1.79E-01	4.051
1086926	ENSG00000004848	81766	ARX	aristaless related homeobox	170302	X	n/a	n/a	2.01E-01	4.05
1093924	ENSG00000135097	4414	MSI1	musashi homolog 1 (Drosophila)	4440	12	n/a	n/a	2.30E-01	4.049
279787991	ENSG00000225472	0	RP11-120J1.1	RP11-120J1.1	0	9	n/a	n/a	1.73E-01	4.046
279790000	ENSG00000225630	0	MTND2P28	MT-ND2 pseudogene 28	0	1	n/a	n/a	3.44E-01	4.045
1099398	ENSG00000168772	56120	CXXC4	CXXC finger protein 4	80319	4	n/a	n/a	1.71E-01	4.041
279555193	ENSG00000185839	0	RP4-592A1.2	RP4-592A1.2	0	1	n/a	n/a	1.76E-01	4.038
1094633	ENSG00000138685	2232	FGF2	fibroblast growth factor 2 (basic)	2247	4	n/a	n/a	1.75E-01	4.025
279773035	ENSG00000224159	0	HMGB1P9	high mobility group box 1 pseudogene 9	0	2	n/a	n/a	3.38E-01	4.025
1088819	ENSG00000091664	36362	SLC17A6	solute carrier family 17 (sodium-dependent inorganic phosphate cotransporter), member 6	57084	11	n/a	n/a	2.04E-01	4.023
1103517	ENSG00000188290	37072	HES4	hairy and enhancer of split 4 (Drosophila)	57801	1	n/a	n/a	1.74E-01	4.023
1096533	ENSG00000152952	5320	PLOD2	procollagen-lysine, 2-oxoglutarate 5-dioxygenase 2	5352	3	n/a	n/a	1.80E-01	4.012
1098445	ENSG00000164972	58886	C9orf24	chromosome 9 open reading frame 24	84688	9	n/a	n/a	1.84E-01	4.009
280074572	ENSG00000254693	0	RP11-58K22.5	RP11-58K22.5	0	11	n/a	n/a	2.03E-01	4.003
279922546	ENSG00000237470	0	RP11-271M1.2	RP11-271M1.2	0	10	n/a	n/a	1.84E-01	4
1095444	ENSG00000144040	60743	SFXN5	sideroflexin 5	94097	2	n/a	n/a	2.10E-01	3.994
1090563	ENSG00000109458	2533	GAB1	GRB2-associated binding protein 1	2549	4	n/a	n/a	1.76E-01	3.993
1102003	ENSG00000182010	85566	RTKN2	rhotekin 2	219790	10	n/a	n/a	1.69E-01	3.992
1095095	ENSG00000141736	2049	ERBB2	v-erb-b2 erythroblastic leukemia viral oncogene homolog 2, neuro/glioblastoma derived oncogene homolog (avian)	2064	17	n/a	n/a	1.78E-01	3.987
1096706	ENSG00000154447	36903	SH3RF1	SH3 domain containing ring finger 1	57630	4	n/a	n/a	1.88E-01	3.985
279723028	ENSG00000213574	0	LDHAP5	lactate dehydrogenase A pseudogene 5	0	10	n/a	n/a	2.11E-01	3.983
1097498	ENSG00000160888	9449	IER2	immediate early response 2	9592	19	n/a	n/a	1.72E-01	3.98
1091963	ENSG00000120539	59120	MASTL	microtubule associated serine/threonine kinase-like	84930	10	n/a	n/a	1.68E-01	3.977
1099140	ENSG00000167747	58990	C19orf48	chromosome 19 open reading frame 48	84798	19	n/a	n/a	1.79E-01	3.965
280109960	ENSG00000257918	0	RP11-482D24.3	RP11-482D24.3	0	12	n/a	n/a	2.03E-01	3.962
1103441	ENSG00000187990	8281	HIST1H2BG	histone cluster 1, H2bg	8339	6	n/a	n/a	1.67E-01	3.955
1093006	ENSG00000129038	3991	LOXL1	lysyl oxidase-like 1	4016	15	n/a	n/a	1.72E-01	3.955
279751133	ENSG00000220884	0	MESTP1	mesoderm specific transcript homolog (mouse) pseudogene 1	0	6	n/a	n/a	1.73E-01	3.953
1086871	ENSG00000001036	2503	FUCA2	fucosidase, alpha-L- 2, plasma	2519	6	n/a	n/a	1.74E-01	3.951
1092470	ENSG00000124635	8870	HIST1H2BJ	histone cluster 1, H2bj	8970	6	n/a	n/a	1.79E-01	3.948
279763268	ENSG00000223374	0	AC005104.3	AC005104.3	0	2	n/a	n/a	1.79E-01	3.946
1100946	ENSG00000175970	58943	UNC119B	unc-119 homolog B (C. elegans)	84747	12	n/a	n/a	1.72E-01	3.946
279750595	ENSG00000220494	0	YAP1P1	Yes-associated protein 1 pseudogene 1	0	6	n/a	n/a	1.67E-01	3.945
1092636	ENSG00000125835	6588	SNRPB	small nuclear ribonucleoprotein polypeptides B and B1	6628	20	n/a	n/a	2.21E-01	3.945
1092657	ENSG00000125885	58716	MCM8	minichromosome maintenance complex component 8	84515	20	n/a	n/a	1.77E-01	3.942
1088567	ENSG00000086289	34038	EPDR1	ependymin related protein 1 (zebrafish)	54749	7	n/a	n/a	1.71E-01	3.941
1091422	ENSG00000116044	4754	NFE2L2	nuclear factor (erythroid-derived 2)-like 2	4780	2	n/a	n/a	2.34E-01	3.937
1100072	ENSG00000171604	31003	CXXC5	CXXC finger protein 5	51523	5	n/a	n/a	1.73E-01	3.935
1098243	ENSG00000164211	79601	STARD4	StAR-related lipid transfer (START) domain containing 4	134429	5	n/a	n/a	1.79E-01	3.928
280119037	ENSG00000258648	0	RP11-159L20.1	RP11-159L20.1	0	14	n/a	n/a	2.22E-01	3.926
1088032	ENSG00000071564	6889	TCF3	transcription factor 3 (E2A immunoglobulin enhancer binding factors E12/E47)	6929	19	n/a	n/a	1.73E-01	3.926
1096186	ENSG00000149782	5299	PLCB3	phospholipase C, beta 3 (phosphatidylinositol-specific)	5331	11	n/a	n/a	2.11E-01	3.912
1091427	ENSG00000116117	78651	PARD3B	par-3 partitioning defective 3 homolog B (C. elegans)	117583	2	n/a	n/a	2.43E-01	3.912
1087641	ENSG00000057019	79476	DCBLD2	discoidin, CUB and LCCL domain containing 2	131566	3	n/a	n/a	1.73E-01	3.907
1092971	ENSG00000128708	8454	HAT1	histone acetyltransferase 1	8520	2	n/a	n/a	2.08E-01	3.904
1091425	ENSG00000116096	6657	SPR	sepiapterin reductase (7,8-dihydrobiopterin:NADP+ oxidoreductase)	6697	2	n/a	n/a	1.78E-01	3.902
1094781	ENSG00000139641	23099	ESYT1	extended synaptotagmin-like protein 1	23344	12	n/a	n/a	1.76E-01	3.899
1098893	ENSG00000166801	40544	FAM111A	family with sequence similarity 111, member A	63901	11	n/a	n/a	2.10E-01	3.896
279717040	ENSG00000212498	0	SNORD86	small nucleolar RNA, C/D box 86	0	20	n/a	n/a	2.42E-01	3.893
280068173	ENSG00000254244	0	PAICSP4	phosphoribosylaminoimidazole carboxylase, phosphoribosylaminoimidazole succinocarboxamide synthetase pseudogene 4	0	8	n/a	n/a	1.92E-01	3.886
1096309	ENSG00000151276	9098	MAGI1	membrane associated guanylate kinase, WW and PDZ domain containing 1	9223	3	n/a	n/a	1.87E-01	3.884
1090085	ENSG00000105810	1016	CDK6	cyclin-dependent kinase 6	1021	7	n/a	n/a	1.75E-01	3.881
279911436	ENSG00000236480	0	RP11-343L14.2	RP11-343L14.2	0	1	n/a	n/a	1.95E-01	3.881
279879654	ENSG00000233585	0	AC115617.2	AC115617.2	0	X	n/a	n/a	1.68E-01	3.878
1102467	ENSG00000183878	7361	UTY	ubiquitously transcribed tetratricopeptide repeat gene, Y-linked	7404	Y	n/a	n/a	1.85E-01	3.865
1096258	ENSG00000150760	1781	DOCK1	dedicator of cytokinesis 1	1793	10	n/a	n/a	1.79E-01	3.857
1104148	ENSG00000197043	306	ANXA6	annexin A6	309	5	n/a	n/a	1.96E-01	3.854
279981529	ENSG00000244043	0	RPS27P27	ribosomal protein S27 pseudogene 27	0	16	n/a	n/a	2.27E-01	3.849
279843929	ENSG00000230450	0	NEK2P4	NEK2 pseudogene 4	0	2	n/a	n/a	2.30E-01	3.845
279799259	ENSG00000226415	0	TPI1P1	triosephosphate isomerase 1 pseudogene 1	0	1	n/a	n/a	1.79E-01	3.832
279972957	ENSG00000243209	0	AC010889.1	AC010889.1	0	Y	n/a	n/a	1.84E-01	3.832
1090204	ENSG00000106484	4207	MEST	mesoderm specific transcript homolog (mouse)	4232	7	n/a	n/a	1.83E-01	3.825
279800572	ENSG00000226535	0	RP11-417L14.1	RP11-417L14.1	0	9	n/a	n/a	1.77E-01	3.824
1099531	ENSG00000169299	34565	PGM2	phosphoglucomutase 2	55276	4	n/a	n/a	1.85E-01	3.818
279719457	ENSG00000213130	0	EEF1DP5	eukaryotic translation elongation factor 1 delta pseudogene 5	0	6	n/a	n/a	1.77E-01	3.818
280053104	ENSG00000253174	0	RP11-360L9.7	RP11-360L9.7	0	8	n/a	n/a	2.03E-01	3.815
1088736	ENSG00000090006	8366	LTBP4	latent transforming growth factor beta binding protein 4	8425	19	n/a	n/a	2.03E-01	3.81
1096545	ENSG00000153044	41470	CENPH	centromere protein H	64946	5	n/a	n/a	1.84E-01	3.808
279528473	ENSG00000183531	0	Z98256.1	Z98256.1	0	22	n/a	n/a	2.46E-01	3.805
1088292	ENSG00000078246	7246	TULP3	tubby like protein 3	7289	12	n/a	n/a	2.08E-01	3.804
1109140	ENSG00000244405	2104	ETV5	ets variant 5	2119	3	n/a	n/a	3.01E-01	3.803
1098443	ENSG00000164967	79753	C9orf23	chromosome 9 open reading frame 23	138716	9	n/a	n/a	1.78E-01	3.801
1095563	ENSG00000144857	60076	BOC	Boc homolog (mouse)	91653	3	n/a	n/a	2.24E-01	3.798
279954768	ENSG00000241202	0	ZIC4-AS1	ZIC4 antisense RNA 1 (non-protein coding)	0	3	n/a	n/a	1.75E-01	3.792
1088446	ENSG00000082497	35536	SERTAD4	SERTA domain containing 4	56256	1	n/a	n/a	1.81E-01	3.792
1098563	ENSG00000165501	78914	LRR1	leucine rich repeat protein 1	122769	14	n/a	n/a	2.10E-01	3.791
1087738	ENSG00000063660	2800	GPC1	glypican 1	2817	2	n/a	n/a	1.75E-01	3.788
1098447	ENSG00000164976	36735	KIAA1161	KIAA1161	57462	9	n/a	n/a	2.26E-01	3.788
1092997	ENSG00000128944	59911	C15orf23	chromosome 15 open reading frame 23	90417	15	n/a	n/a	1.72E-01	3.783
279800531	ENSG00000226532	0	RP5-1052M9.1	RP5-1052M9.1	0	X	n/a	n/a	2.60E-01	3.78
1099480	ENSG00000169105	76648	CHST14	carbohydrate (N-acetylgalactosamine 4-0) sulfotransferase 14	113189	15	n/a	n/a	1.76E-01	3.776
1092446	ENSG00000124529	8308	HIST1H4B	histone cluster 1, H4b	8366	6	n/a	n/a	2.89E-01	3.774
279928763	ENSG00000237991	0	RPL35P1	ribosomal protein L35 pseudogene 1	0	1	n/a	n/a	2.54E-01	3.773
1088817	ENSG00000091651	23348	ORC6	origin recognition complex, subunit 6	23594	16	n/a	n/a	1.98E-01	3.768
1101550	ENSG00000179241	80311	LDLRAD3	low density lipoprotein receptor class A domain containing 3	143458	11	n/a	n/a	1.72E-01	3.768
1098011	ENSG00000163584	83601	RPL22L1	ribosomal protein L22-like 1	200916	3	n/a	n/a	1.71E-01	3.767
279884778	ENSG00000234044	0	AC108059.1	AC108059.1	0	2	n/a	n/a	2.36E-01	3.766
1096499	ENSG00000152661	2681	GJA1	gap junction protein, alpha 1, 43kDa	2697	6	n/a	n/a	2.48E-01	3.765
1090931	ENSG00000112280	1288	COL9A1	collagen, type IX, alpha 1	1297	6	n/a	n/a	1.72E-01	3.761
1104527	ENSG00000198157	55202	HMGN5	high mobility group nucleosome binding domain 5	79366	X	n/a	n/a	2.07E-01	3.758
1089537	ENSG00000102265	7033	TIMP1	TIMP metallopeptidase inhibitor 1	7076	X	n/a	n/a	2.23E-01	3.754
1095763	ENSG00000146374	59060	RSPO3	R-spondin 3	84870	6	n/a	n/a	2.57E-01	3.752
1102865	ENSG00000185591	6627	SP1	Sp1 transcription factor	6667	12	n/a	n/a	1.81E-01	3.75
1103697	ENSG00000188987	8302	HIST1H4D	histone cluster 1, H4d	8360	6	n/a	n/a	2.64E-01	3.747
1094368	ENSG00000137310	6901	TCF19	transcription factor 19	6941	6	n/a	n/a	1.65E-01	3.74
1095512	ENSG00000144579	37222	CTDSP1	CTD (carboxy-terminal domain, RNA polymerase II, polypeptide A) small phosphatase 1	58190	2	n/a	n/a	1.79E-01	3.739
1099308	ENSG00000168385	4709	2-Sep	septin 2	4735	2	n/a	n/a	1.92E-01	3.734
1095060	ENSG00000141526	9000	SLC16A3	solute carrier family 16, member 3 (monocarboxylic acid transporter 4)	9123	17	n/a	n/a	1.81E-01	3.731
279722093	ENSG00000213440	0	H2AFZP1	H2A histone family, member Z pseudogene 1	0	21	n/a	n/a	1.73E-01	3.726
1091264	ENSG00000115129	9399	TP53I3	tumor protein p53 inducible protein 3	9540	2	n/a	n/a	1.76E-01	3.726
1099123	ENSG00000167693	40960	NXN	nucleoredoxin	64359	17	n/a	n/a	1.81E-01	3.725
1087031	ENSG00000007062	8765	PROM1	prominin 1	8842	4	n/a	n/a	1.74E-01	3.714
1088151	ENSG00000074800	2008	ENO1	enolase 1, (alpha)	2023	1	n/a	n/a	1.74E-01	3.706
279660990	ENSG00000200434	0	RN5-8S2	RNA, 5.8S ribosomal 2	0	16	n/a	n/a	3.22E-01	3.702
1090487	ENSG00000108821	1268	COL1A1	collagen, type I, alpha 1	1277	17	n/a	n/a	2.94E-01	3.701
1088336	ENSG00000079335	8490	CDC14A	CDC14 cell division cycle 14 homolog A (S. cerevisiae)	8556	1	n/a	n/a	5.47E-01	3.701
1103200	ENSG00000186918	35180	ZNF395	zinc finger protein 395	55893	8	n/a	n/a	1.69E-01	3.699
1098264	ENSG00000164294	143205	GPX8	glutathione peroxidase 8 (putative)	493869	5	n/a	n/a	1.73E-01	3.696
1087012	ENSG00000006634	10768	DBF4	DBF4 homolog (S. cerevisiae)	10926	7	n/a	n/a	1.81E-01	3.696
1097236	ENSG00000159055	33362	MIS18A	MIS18 kinetochore protein homolog A (S. pombe)	54069	21	n/a	n/a	2.36E-01	3.693
1104614	ENSG00000198467	7126	TPM2	tropomyosin 2 (beta)	7169	9	n/a	n/a	2.10E-01	3.692
1087478	ENSG00000046604	1817	DSG2	desmoglein 2	1829	18	n/a	n/a	1.79E-01	3.69
280120757	ENSG00000258741	0	RP11-386M24.4	RP11-386M24.4	0	15	n/a	n/a	2.02E-01	3.688
1100148	ENSG00000171940	7720	ZNF217	zinc finger protein 217	7764	20	n/a	n/a	1.76E-01	3.687
280078548	ENSG00000254969	0	RP11-939C17.2	RP11-939C17.2	0	11	n/a	n/a	2.58E-01	3.686
1087889	ENSG00000067646	7501	ZFY	zinc finger protein, Y-linked	7544	Y	n/a	n/a	2.08E-01	3.685
1094131	ENSG00000136122	55669	BORA	bora, aurora kinase A activator	79866	13	n/a	n/a	1.68E-01	3.675
1094549	ENSG00000138193	30678	PLCE1	phospholipase C, epsilon 1	51196	10	n/a	n/a	2.24E-01	3.662
280081562	ENSG00000255135	0	RP11-111M22.3	RP11-111M22.3	0	11	n/a	n/a	1.78E-01	3.662
1087778	ENSG00000064961	10215	HMG20B	high mobility group 20B	10362	19	n/a	n/a	1.78E-01	3.661
280058094	ENSG00000253541	0	SEPT10P1	septin 10 pseudogene 1	0	8	n/a	n/a	1.87E-01	3.659
1089925	ENSG00000105137	59530	SYDE1	synapse defective 1, Rho GTPase, homolog 1 (C. elegans)	85360	19	n/a	n/a	1.74E-01	3.656
1087075	ENSG00000008282	6816	SYPL1	synaptophysin-like 1	6856	7	n/a	n/a	1.85E-01	3.652
279899603	ENSG00000235363	0	SNRPGP10	small nuclear ribonucleoprotein polypeptide G pseudogene 10	0	1	n/a	n/a	2.04E-01	3.65
1102540	ENSG00000184232	85637	OAF	OAF homolog (Drosophila)	220323	11	n/a	n/a	2.20E-01	3.648
280116447	ENSG00000258486	5997	RN7SL1	RNA, 7SL, cytoplasmic 1	6029	14	n/a	n/a	3.39E-01	3.647
1093798	ENSG00000134333	3914	LDHA	lactate dehydrogenase A	3939	11	n/a	n/a	1.75E-01	3.639
1093118	ENSG00000130055	34146	GDPD2	glycerophosphodiester phosphodiesterase domain containing 2	54857	X	n/a	n/a	1.77E-01	3.625
279904581	ENSG00000235847	0	LDHAP7	lactate dehydrogenase A pseudogene 7	0	2	n/a	n/a	1.78E-01	3.624
1095840	ENSG00000147065	4452	MSN	moesin	4478	X	n/a	n/a	1.79E-01	3.623
279823512	ENSG00000228612	0	HK2P1	hexokinase 2 pseudogene 1	0	X	n/a	n/a	2.31E-01	3.621
1092998	ENSG00000128951	1842	DUT	deoxyuridine triphosphatase	1854	15	n/a	n/a	2.13E-01	3.613
1094636	ENSG00000138696	654	BMPR1B	bone morphogenetic protein receptor, type IB	658	4	n/a	n/a	1.74E-01	3.613
279911991	ENSG00000236530	0	AC097711.1	AC097711.1	0	4	n/a	n/a	1.82E-01	3.612
1106501	ENSG00000221818	41223	EBF2	early B-cell factor 2	64641	8	n/a	n/a	1.98E-01	3.609
1090518	ENSG00000109062	9233	SLC9A3R1	solute carrier family 9 (sodium/hydrogen exchanger), member 3 regulator 1	9368	17	n/a	n/a	1.76E-01	3.603
1095484	ENSG00000144366	30935	GULP1	GULP, engulfment adaptor PTB domain containing 1	51454	2	n/a	n/a	1.79E-01	3.601
1096314	ENSG00000151322	40700	NPAS3	neuronal PAS domain protein 3	64067	14	n/a	n/a	1.87E-01	3.598
279736792	ENSG00000215057	0	RP3-380B8.1	RP3-380B8.1	0	6	n/a	n/a	1.79E-01	3.596
1089349	ENSG00000101198	79286	NKAIN4	Na+/K+ transporting ATPase interacting 4	128414	20	n/a	n/a	1.79E-01	3.595
1090721	ENSG00000110900	134705	TSPAN11	tetraspanin 11	441631	12	n/a	n/a	1.77E-01	3.594
1087747	ENSG00000064199	32820	SPA17	sperm autoantigenic protein 17	53340	11	n/a	n/a	2.10E-01	3.592
279885791	ENSG00000234145	0	NAP1L4P3	nucleosome assembly protein 1-like 4 pseudogene 3	0	13	n/a	n/a	1.96E-01	3.587
1088672	ENSG00000088882	35545	CPXM1	carboxypeptidase X (M14 family), member 1	56265	20	n/a	n/a	1.91E-01	3.585
1091113	ENSG00000113658	4065	SMAD5	SMAD family member 5	4090	5	n/a	n/a	2.06E-01	3.585
1099298	ENSG00000168310	3635	IRF2	interferon regulatory factor 2	3660	4	n/a	n/a	1.72E-01	3.584
1094835	ENSG00000140022	59595	STON2	stonin 2	85439	14	n/a	n/a	1.76E-01	3.582
279748239	ENSG00000218748	0	DBIP1	diazepam binding inhibitor (GABA receptor modulator, acyl-CoA binding protein) pseudogene 1	0	6	n/a	n/a	2.14E-01	3.579
1100542	ENSG00000173757	6737	STAT5B	signal transducer and activator of transcription 5B	6777	17	n/a	n/a	1.87E-01	3.576
279996169	ENSG00000247675	157123445	RP11-411D10.1	RP11-411D10.1	100507401	11	n/a	n/a	2.37E-01	3.575
280096963	ENSG00000256569	0	RP11-173P15.5	RP11-173P15.5	0	12	n/a	n/a	1.75E-01	3.568
1095825	ENSG00000146918	34181	NCAPG2	non-SMC condensin II complex, subunit G2	54892	7	n/a	n/a	1.79E-01	3.568
1091791	ENSG00000119333	59818	WDR34	WD repeat domain 34	89891	9	n/a	n/a	1.84E-01	3.567
1102047	ENSG00000182199	6436	SHMT2	serine hydroxymethyltransferase 2 (mitochondrial)	6472	12	n/a	n/a	1.73E-01	3.566
1095289	ENSG00000143318	840	CASQ1	calsequestrin 1 (fast-twitch, skeletal muscle)	844	1	n/a	n/a	1.85E-01	3.562
1087212	ENSG00000014138	23402	POLA2	polymerase (DNA directed), alpha 2 (70kD subunit)	23649	11	n/a	n/a	1.75E-01	3.557
1101767	ENSG00000180628	58543	PCGF5	polycomb group ring finger 5	84333	10	n/a	n/a	2.26E-01	3.556
1089994	ENSG00000105427	58719	CNFN	cornifelin	84518	19	n/a	n/a	2.31E-01	3.553
1098708	ENSG00000166086	57942	JAM3	junctional adhesion molecule 3	83700	11	n/a	n/a	1.74E-01	3.552
279840463	ENSG00000230146	0	SEPHS1P4	selenophosphate synthetase 1 pseudogene 4	0	X	n/a	n/a	1.73E-01	3.55
1104658	ENSG00000198597	9601	ZNF536	zinc finger protein 536	9745	19	n/a	n/a	1.75E-01	3.55
1100568	ENSG00000173905	27078	GOLIM4	golgi integral membrane protein 4	27333	3	n/a	n/a	1.81E-01	3.546
279705480	ENSG00000207070	169142	SNORA16A	small nucleolar RNA, H/ACA box 16A	692073	1	n/a	n/a	2.54E-01	3.545
280098583	ENSG00000256761	0	AL008733.1	AL008733.1	0	1	n/a	n/a	2.31E-01	3.544
1091307	ENSG00000115325	1784	DOK1	docking protein 1, 62kDa (downstream of tyrosine kinase 1)	1796	2	n/a	n/a	2.01E-01	3.544
1089141	ENSG00000100314	81640	CABP7	calcium binding protein 7	164633	22	n/a	n/a	2.10E-01	3.542
1108230	ENSG00000233836	0	RP11-255H23.2	RP11-255H23.2	0	19	n/a	n/a	1.72E-01	3.541
279814315	ENSG00000227766	0	HCG4P5	HLA complex group 4 pseudogene 5	0	6	n/a	n/a	1.81E-01	3.541
1091160	ENSG00000114200	587	BCHE	butyrylcholinesterase	590	3	n/a	n/a	2.03E-01	3.541
1090420	ENSG00000108406	55468	DHX40	DEAH (Asp-Glu-Ala-His) box polypeptide 40	79665	17	n/a	n/a	1.69E-01	3.534
1093403	ENSG00000131778	9415	CHD1L	chromodomain helicase DNA binding protein 1-like	9557	1	n/a	n/a	2.05E-01	3.534
1097671	ENSG00000162385	4091	MAGOH	mago-nashi homolog, proliferation-associated (Drosophila)	4116	1	n/a	n/a	2.35E-01	3.533
1093509	ENSG00000132481	60003	TRIM47	tripartite motif containing 47	91107	17	n/a	n/a	2.26E-01	3.533
1091040	ENSG00000113140	6638	SPARC	secreted protein, acidic, cysteine-rich (osteonectin)	6678	5	n/a	n/a	2.29E-01	3.532
1093684	ENSG00000133639	690	BTG1	B-cell translocation gene 1, anti-proliferative	694	12	n/a	n/a	1.75E-01	3.532
1099030	ENSG00000167325	6207	RRM1	ribonucleotide reductase M1	6240	11	n/a	n/a	1.78E-01	3.532
1099348	ENSG00000168530	4606	MYL1	myosin, light chain 1, alkali; skeletal, fast	4632	2	n/a	n/a	2.32E-01	3.531
1088387	ENSG00000080839	5901	RBL1	retinoblastoma-like 1 (p107)	5933	20	n/a	n/a	1.65E-01	3.531
1092844	ENSG00000127564	8965	PKMYT1	protein kinase, membrane associated tyrosine/threonine 1	9088	16	n/a	n/a	1.65E-01	3.521
279818046	ENSG00000228118	0	AC118653.1	AC118653.1	0	17	n/a	n/a	2.00E-01	3.519
1088042	ENSG00000071967	55703	CYBRD1	cytochrome b reductase 1	79901	2	n/a	n/a	1.69E-01	3.515
1088272	ENSG00000077782	2245	FGFR1	fibroblast growth factor receptor 1	2260	8	n/a	n/a	2.20E-01	3.506
1087565	ENSG00000051523	1524	CYBA	cytochrome b-245, alpha polypeptide	1535	16	n/a	n/a	2.40E-01	3.501
1104359	ENSG00000197702	35031	PARVA	parvin, alpha	55742	11	n/a	n/a	1.75E-01	3.499
1095461	ENSG00000144191	1252	CNGA3	cyclic nucleotide gated channel alpha 3	1261	2	n/a	n/a	1.80E-01	3.498
1088653	ENSG00000088451	23238	TGDS	TDP-glucose 4,6-dehydratase	23483	13	n/a	n/a	1.75E-01	3.498
280092197	ENSG00000256018	8297	HIST1H3G	histone cluster 1, H3g	8355	6	n/a	n/a	2.96E-01	3.495
1088989	ENSG00000099749	0	TXLNG2P	taxilin gamma 2, pseudogene	0	Y	n/a	n/a	1.94E-01	3.494
279579918	ENSG00000187984	79749	ANKRD19P	ankyrin repeat domain 19, pseudogene	138649	9	n/a	n/a	2.21E-01	3.492
280123653	ENSG00000258908	0	RP11-203M5.8	RP11-203M5.8	0	14	n/a	n/a	1.93E-01	3.489
1102736	ENSG00000185043	10372	CIB1	calcium and integrin binding 1 (calmyrin)	10519	15	n/a	n/a	2.05E-01	3.489
1097837	ENSG00000162992	4734	NEUROD1	neurogenic differentiation 1	4760	2	n/a	n/a	1.92E-01	3.487
1090575	ENSG00000109586	31289	GALNT7	UDP-N-acetyl-alpha-D-galactosamine:polypeptide N-acetylgalactosaminyltransferase 7 (GalNAc-T7)	51809	4	n/a	n/a	2.16E-01	3.485
1104090	ENSG00000196866	2996	HIST1H2AD	histone cluster 1, H2ad	3013	6	n/a	n/a	2.44E-01	3.482
280053548	ENSG00000253204	0	RP5-1009N12.1	RP5-1009N12.1	0	8	n/a	n/a	1.84E-01	3.466
279900850	ENSG00000235489	0	RP11-386C23.1	RP11-386C23.1	0	10	n/a	n/a	2.07E-01	3.465
1096681	ENSG00000154240	83610	CEP112	centrosomal protein 112kDa	201134	17	n/a	n/a	1.92E-01	3.465
279705970	ENSG00000207152	0	SNORA67	small nucleolar RNA, H/ACA box 67	0	17	n/a	n/a	2.24E-01	3.457
1088033	ENSG00000071575	28687	TRIB2	tribbles homolog 2 (Drosophila)	28951	2	n/a	n/a	1.71E-01	3.453
1099351	ENSG00000168542	1272	COL3A1	collagen, type III, alpha 1	1281	2	n/a	n/a	2.87E-01	3.447
279906238	ENSG00000236015	0	AC011290.5	AC011290.5	0	7	n/a	n/a	1.66E-01	3.445
1101696	ENSG00000180198	1096	RCC1	regulator of chromosome condensation 1	1104	1	n/a	n/a	1.86E-01	3.443
1095268	ENSG00000143195	122627	ILDR2	immunoglobulin-like domain containing receptor 2	387597	1	n/a	n/a	1.79E-01	3.443
1103720	ENSG00000189060	2988	H1F0	H1 histone family, member 0	3005	22	n/a	n/a	2.36E-01	3.441
1094913	ENSG00000140534	59901	C15orf42	chromosome 15 open reading frame 42	90381	15	n/a	n/a	2.46E-01	3.44
1102460	ENSG00000183850	1003157	ZNF730	zinc finger protein 730	100129543	19	n/a	n/a	1.79E-01	3.439
280006080	ENSG00000248774	0	RP11-798M19.3	RP11-798M19.3	0	4	n/a	n/a	1.73E-01	3.439
1095418	ENSG00000143891	79432	GALM	galactose mutarotase (aldose 1-epimerase)	130589	2	n/a	n/a	1.65E-01	3.432
1090100	ENSG00000105877	8631	DNAH11	dynein, axonemal, heavy chain 11	8701	7	n/a	n/a	1.68E-01	3.425
1103248	ENSG00000187109	4647	NAP1L1	nucleosome assembly protein 1-like 1	4673	12	n/a	n/a	2.26E-01	3.421
1098117	ENSG00000163884	28735	KLF15	Kruppel-like factor 15	28999	3	n/a	n/a	2.05E-01	3.42
1093421	ENSG00000131899	3971	LLGL1	lethal giant larvae homolog 1 (Drosophila)	3996	17	n/a	n/a	1.74E-01	3.417
1096919	ENSG00000156381	78886	ANKRD9	ankyrin repeat domain 9	122416	14	n/a	n/a	1.76E-01	3.414
1088269	ENSG00000077684	55762	PHF17	PHD finger protein 17	79960	4	n/a	n/a	1.73E-01	3.412
1095620	ENSG00000145365	60199	TIFA	TRAF-interacting protein with forkhead-associated domain	92610	4	n/a	n/a	2.42E-01	3.41
1089958	ENSG00000105287	25614	PRKD2	protein kinase D2	25865	19	n/a	n/a	2.05E-01	3.408
1090382	ENSG00000108106	27083	UBE2S	ubiquitin-conjugating enzyme E2S	27338	19	n/a	n/a	2.99E-01	3.407
1101141	ENSG00000176974	6434	SHMT1	serine hydroxymethyltransferase 1 (soluble)	6470	17	n/a	n/a	1.85E-01	3.405
1089551	ENSG00000102384	2475	CENPI	centromere protein I	2491	X	n/a	n/a	1.82E-01	3.402
1091072	ENSG00000113368	3976	LMNB1	lamin B1	4001	5	n/a	n/a	1.77E-01	3.402
1089707	ENSG00000103489	40764	XYLT1	xylosyltransferase I	64131	16	n/a	n/a	2.62E-01	3.401
1098077	ENSG00000163754	2975	GYG1	glycogenin 1	2992	3	n/a	n/a	1.98E-01	3.398
1092870	ENSG00000127920	2774	GNG11	guanine nucleotide binding protein (G protein), gamma 11	2791	7	n/a	n/a	2.32E-01	3.398
1099311	ENSG00000168393	1829	DTYMK	deoxythymidylate kinase (thymidylate kinase)	1841	2	n/a	n/a	1.74E-01	3.397
1098718	ENSG00000166128	31242	RAB8B	RAB8B, member RAS oncogene family	51762	15	n/a	n/a	1.75E-01	3.397
1095145	ENSG00000142227	1999	EMP3	epithelial membrane protein 3	2014	19	n/a	n/a	2.17E-01	3.397
1097955	ENSG00000163430	11008	FSTL1	follistatin-like 1	11167	3	n/a	n/a	1.85E-01	3.396
1098040	ENSG00000163638	36278	ADAMTS9	ADAM metallopeptidase with thrombospondin type 1 motif, 9	56999	3	n/a	n/a	1.85E-01	3.389
1104810	ENSG00000198914	5423	POU3F3	POU class 3 homeobox 3	5455	2	n/a	n/a	2.07E-01	3.386
1105968	ENSG00000214022	29538	REPIN1	replication initiator 1	29803	7	n/a	n/a	1.84E-01	3.383
1097716	ENSG00000162576	33878	MXRA8	matrix-remodelling associated 8	54587	1	n/a	n/a	1.73E-01	3.38
280120546	ENSG00000258728	0	RP11-195F19.29	Galactose-1-phosphate uridyl transferase	0	9	n/a	n/a	1.85E-01	3.379
1098439	ENSG00000164949	2653	GEM	GTP binding protein overexpressed in skeletal muscle	2669	8	n/a	n/a	2.19E-01	3.376
1094302	ENSG00000136943	1504	CTSL2	cathepsin L2	1515	9	n/a	n/a	2.38E-01	3.368
1097686	ENSG00000162433	202	AK4	adenylate kinase 4	205	1	n/a	n/a	3.08E-01	3.368
1092455	ENSG00000124570	5237	SERPINB6	serpin peptidase inhibitor, clade B (ovalbumin), member 6	5269	6	n/a	n/a	1.80E-01	3.365
280111002	ENSG00000258017	0	RP11-386G11.10	RP11-386G11.10	0	12	n/a	n/a	2.29E-01	3.361
1093551	ENSG00000132692	40470	BCAN	brevican	63827	1	n/a	n/a	2.96E-01	3.36
1089110	ENSG00000100234	7035	TIMP3	TIMP metallopeptidase inhibitor 3	7078	22	n/a	n/a	2.41E-01	3.359
1088733	ENSG00000089876	35049	DHX32	DEAH (Asp-Glu-Ala-His) box polypeptide 32	55760	10	n/a	n/a	1.80E-01	3.359
1104925	ENSG00000203813	8299	HIST1H3H	histone cluster 1, H3h	8357	6	n/a	n/a	2.34E-01	3.356
1091174	ENSG00000114353	2754	GNAI2	guanine nucleotide binding protein (G protein), alpha inhibiting activity polypeptide 2	2771	3	n/a	n/a	1.72E-01	3.355
1098935	ENSG00000166925	57310	TSC22D4	TSC22 domain family, member 4	81628	7	n/a	n/a	1.72E-01	3.352
1094658	ENSG00000138778	1055	CENPE	centromere protein E, 312kDa	1062	4	n/a	n/a	2.36E-01	3.35
1091800	ENSG00000119408	10625	NEK6	NIMA (never in mitosis gene a)-related kinase 6	10783	9	n/a	n/a	2.57E-01	3.349
1087640	ENSG00000056998	8829	GYG2	glycogenin 2	8908	X	n/a	n/a	1.81E-01	3.349
279705921	ENSG00000207145	166764	SNORA18	small nucleolar RNA, H/ACA box 18	677805	11	n/a	n/a	2.69E-01	3.347
1096809	ENSG00000155368	1610	DBI	diazepam binding inhibitor (GABA receptor modulator, acyl-CoA binding protein)	1622	2	n/a	n/a	2.06E-01	3.342
1092488	ENSG00000124767	2722	GLO1	glyoxalase I	2739	6	n/a	n/a	2.06E-01	3.342
1094204	ENSG00000136518	83	ACTL6A	actin-like 6A	86	3	n/a	n/a	2.27E-01	3.34
1092236	ENSG00000122966	10954	CIT	citron (rho-interacting, serine/threonine kinase 21)	11113	12	n/a	n/a	2.52E-01	3.333
1098178	ENSG00000164066	26897	INTU	inturned planar cell polarity effector homolog (Drosophila)	27152	4	n/a	n/a	2.13E-01	3.331
1098638	ENSG00000165801	34990	ARHGEF40	Rho guanine nucleotide exchange factor (GEF) 40	55701	14	n/a	n/a	1.96E-01	3.33
1091721	ENSG00000118508	10823	RAB32	RAB32, member RAS oncogene family	10981	6	n/a	n/a	1.73E-01	3.325
1102765	ENSG00000185130	8282	HIST1H2BL	histone cluster 1, H2bl	8340	6	n/a	n/a	2.52E-01	3.32
1088207	ENSG00000076003	4150	MCM6	minichromosome maintenance complex component 6	4175	2	n/a	n/a	2.25E-01	3.314
1090973	ENSG00000112559	4163	MDFI	MyoD family inhibitor	4188	6	n/a	n/a	2.20E-01	3.312
1099292	ENSG00000168298	2991	HIST1H1E	histone cluster 1, H1e	3008	6	n/a	n/a	2.82E-01	3.31
1098248	ENSG00000164237	79589	CMBL	carboxymethylenebutenolidase homolog (Pseudomonas)	134147	5	n/a	n/a	1.77E-01	3.31
1088630	ENSG00000087884	28707	C11orf67	chromosome 11 open reading frame 67	28971	11	n/a	n/a	2.17E-01	3.303
279985404	ENSG00000244457	0	ENO1P1	enolase 1, (alpha) pseudogene 1	0	1	n/a	n/a	1.82E-01	3.302
279937003	ENSG00000239039	182393	SNORD13	small nucleolar RNA, C/D box 13	692084	8	n/a	n/a	2.93E-01	3.302
1091599	ENSG00000117394	6477	SLC2A1	solute carrier family 2 (facilitated glucose transporter), member 1	6513	1	n/a	n/a	1.79E-01	3.3
1094922	ENSG00000140575	8749	IQGAP1	IQ motif containing GTPase activating protein 1	8826	15	n/a	n/a	1.65E-01	3.297
1086981	ENSG00000006042	25771	TMEM98	transmembrane protein 98	26022	17	n/a	n/a	2.08E-01	3.297
1091392	ENSG00000115866	1603	DARS	aspartyl-tRNA synthetase	1615	2	n/a	n/a	2.10E-01	3.293
1092429	ENSG00000124440	40945	HIF3A	hypoxia inducible factor 3, alpha subunit	64344	19	n/a	n/a	2.58E-01	3.291
1089819	ENSG00000104529	1923	EEF1D	eukaryotic translation elongation factor 1 delta (guanine nucleotide exchange protein)	1936	8	n/a	n/a	1.77E-01	3.289
1104503	ENSG00000198088	34119	NUP62CL	nucleoporin 62kDa C-terminal like	54830	X	n/a	n/a	1.75E-01	3.288
1092291	ENSG00000123416	10229	TUBA1B	tubulin, alpha 1b	10376	12	n/a	n/a	2.14E-01	3.287
1103282	ENSG00000187244	4034	BCAM	basal cell adhesion molecule (Lutheran blood group)	4059	19	n/a	n/a	1.76E-01	3.285
1096638	ENSG00000153944	79007	MSI2	musashi homolog 2 (Drosophila)	124540	17	n/a	n/a	2.01E-01	3.281
280106009	ENSG00000257511	0	RP11-278C7.1	RP11-278C7.1	0	12	n/a	n/a	2.27E-01	3.281
1089465	ENSG00000101868	5390	POLA1	polymerase (DNA directed), alpha 1, catalytic subunit	5422	X	n/a	n/a	1.73E-01	3.281
1091622	ENSG00000117519	1257	CNN3	calponin 3, acidic	1266	1	n/a	n/a	1.71E-01	3.28
1098369	ENSG00000164692	1269	COL1A2	collagen, type I, alpha 2	1278	7	n/a	n/a	3.19E-01	3.274
280025465	ENSG00000250377	0	CTC-467M3.3	CTC-467M3.3	0	5	n/a	n/a	2.08E-01	3.273
1104531	ENSG00000198168	90807	SVIP	small VCP/p97-interacting protein	258010	11	n/a	n/a	2.32E-01	3.271
1092298	ENSG00000123473	6455	STIL	SCL/TAL1 interrupting locus	6491	1	n/a	n/a	2.05E-01	3.265
1090822	ENSG00000111669	7124	TPI1	triosephosphate isomerase 1	7167	12	n/a	n/a	1.73E-01	3.265
1089479	ENSG00000101945	6799	SUV39H1	suppressor of variegation 3-9 homolog 1 (Drosophila)	6839	X	n/a	n/a	1.75E-01	3.265
1087162	ENSG00000011422	5297	PLAUR	plasminogen activator, urokinase receptor	5329	19	n/a	n/a	1.86E-01	3.265
1104296	ENSG00000197496	56742	SLC2A10	solute carrier family 2 (facilitated glucose transporter), member 10	81031	20	n/a	n/a	1.84E-01	3.264
1102324	ENSG00000183395	5335	PMCH	pro-melanin-concentrating hormone	5367	12	n/a	n/a	1.73E-01	3.263
280131937	ENSG00000259382	0	XXbac-BPG300A18.13	XXbac-BPG300A18.13	0	6	n/a	n/a	1.66E-01	3.263
1092253	ENSG00000123131	10402	PRDX4	peroxiredoxin 4	10549	X	n/a	n/a	2.27E-01	3.259
1088452	ENSG00000082684	33728	SEMA5B	sema domain, seven thrombospondin repeats (type 1 and type 1-like), transmembrane domain (TM) and short cytoplasmic domain, (semaphorin) 5B	54437	3	n/a	n/a	2.48E-01	3.254
280088207	ENSG00000255571	0	CTD-2335A18.1	CTD-2335A18.1	0	15	n/a	n/a	2.76E-01	3.254
1094916	ENSG00000140545	4215	MFGE8	milk fat globule-EGF factor 8 protein	4240	15	n/a	n/a	1.68E-01	3.249
280113159	ENSG00000258232	0	RP11-161H23.5	RP11-161H23.5	0	12	n/a	n/a	2.17E-01	3.248
280027543	ENSG00000250555	0	CTC-467M3.2	CTC-467M3.2	0	5	n/a	n/a	2.00E-01	3.247
279943535	ENSG00000239881	0	RPS27P25	ribosomal protein S27 pseudogene 25	0	12	n/a	n/a	1.93E-01	3.247
1091586	ENSG00000117266	5097	CDK18	cyclin-dependent kinase 18	5129	1	n/a	n/a	2.40E-01	3.245
1100095	ENSG00000171724	36960	VAT1L	vesicle amine transport protein 1 homolog (T. californica)-like	57687	16	n/a	n/a	1.73E-01	3.241
280074018	ENSG00000254665	0	RP11-152H18.3	RP11-152H18.3	0	11	n/a	n/a	2.27E-01	3.24
1087506	ENSG00000048052	9590	HDAC9	histone deacetylase 9	9734	7	n/a	n/a	1.83E-01	3.239
1088497	ENSG00000084093	5946	REST	RE1-silencing transcription factor	5978	4	n/a	n/a	1.79E-01	3.238
1105919	ENSG00000213853	1998	EMP2	epithelial membrane protein 2	2013	16	n/a	n/a	1.99E-01	3.235
1102843	ENSG00000185480	34299	C12orf48	chromosome 12 open reading frame 48	55010	12	n/a	n/a	1.84E-01	3.234
1103070	ENSG00000186350	6223	RXRA	retinoid X receptor, alpha	6256	9	n/a	n/a	1.69E-01	3.232
1103976	ENSG00000196532	8294	HIST1H3C	histone cluster 1, H3c	8352	6	n/a	n/a	2.98E-01	3.232
1094601	ENSG00000138587	34618	MNS1	meiosis-specific nuclear structural 1	55329	15	n/a	n/a	1.98E-01	3.231
1094714	ENSG00000139218	9045	SCAF11	SR-related CTD-associated factor 11	9169	12	n/a	n/a	1.83E-01	3.23
1090493	ENSG00000108830	8102	RND2	Rho family GTPase 2	8153	17	n/a	n/a	2.00E-01	3.226
1101411	ENSG00000178445	2714	GLDC	glycine dehydrogenase (decarboxylating)	2731	9	n/a	n/a	1.68E-01	3.223
1104105	ENSG00000196923	9132	PDLIM7	PDZ and LIM domain 7 (enigma)	9260	5	n/a	n/a	1.72E-01	3.222
1092218	ENSG00000122786	796	CALD1	caldesmon 1	800	7	n/a	n/a	1.77E-01	3.221
1089270	ENSG00000100814	37091	CCNB1IP1	cyclin B1 interacting protein 1, E3 ubiquitin protein ligase	57820	14	n/a	n/a	1.73E-01	3.221
280081801	ENSG00000255152	0	MSH5-C6orf26	MSH5-C6orf26 readthrough (non-protein coding)	0	6	n/a	n/a	2.70E-01	3.22
279927058	ENSG00000237846	0	RP11-216M21.1	RP11-216M21.1	0	9	n/a	n/a	1.72E-01	3.219
1102751	ENSG00000185088	30547	RPS27L	ribosomal protein S27-like	51065	15	n/a	n/a	2.35E-01	3.218
279902059	ENSG00000235598	0	RRM2P4	ribonucleotide reductase M2 polypeptide pseudogene 4	0	X	n/a	n/a	1.74E-01	3.217
1087389	ENSG00000035403	7371	VCL	vinculin	7414	10	n/a	n/a	1.84E-01	3.212
1094144	ENSG00000136160	1897	EDNRB	endothelin receptor type B	1910	13	n/a	n/a	2.22E-01	3.21
1096282	ENSG00000151023	85550	ENKUR	enkurin, TRPC channel interacting protein	219670	10	n/a	n/a	1.84E-01	3.21
1088246	ENSG00000077152	28825	UBE2T	ubiquitin-conjugating enzyme E2T (putative)	29089	1	n/a	n/a	1.74E-01	3.21
1096328	ENSG00000151414	79979	NEK7	NIMA (never in mitosis gene a)-related kinase 7	140609	1	n/a	n/a	1.76E-01	3.209
1093994	ENSG00000135446	1014	CDK4	cyclin-dependent kinase 4	1019	12	n/a	n/a	1.82E-01	3.207
1103489	ENSG00000188163	125698	FAM166A	family with sequence similarity 166, member A	401565	9	n/a	n/a	2.57E-01	3.203
1095756	ENSG00000146281	79636	PM20D2	peptidase M20 domain containing 2	135293	6	n/a	n/a	1.89E-01	3.198
280083961	ENSG00000255276	0	RP11-23F23.1	RP11-23F23.1	0	11	n/a	n/a	1.73E-01	3.195
280092442	ENSG00000256041	0	RP11-959F10.4	RP11-959F10.4	0	11	n/a	n/a	1.82E-01	3.193
1095091	ENSG00000141696	10462	LEPREL4	leprecan-like 4	10609	17	n/a	n/a	1.80E-01	3.192
1103605	ENSG00000188647	119609	PTAR1	protein prenyltransferase alpha subunit repeat containing 1	375743	9	n/a	n/a	1.81E-01	3.19
279903559	ENSG00000235734	0	HMGN1P36	high mobility group nucleosome binding domain 1 pseudogene 36	0	2	n/a	n/a	2.86E-01	3.189
279946290	ENSG00000240211	0	RP11-758P17.3	RP11-758P17.3	0	7	n/a	n/a	2.40E-01	3.189
279904342	ENSG00000235823	0	LINC00263	long intergenic non-protein coding RNA 263	0	10	n/a	n/a	2.33E-01	3.189
1103029	ENSG00000186197	79260	EDARADD	EDAR-associated death domain	128178	1	n/a	n/a	1.71E-01	3.186
279973085	ENSG00000243230	0	RP11-286H14.8	RP11-286H14.8	0	7	n/a	n/a	1.66E-01	3.183
1096807	ENSG00000155366	386	RHOC	ras homolog gene family, member C	389	1	n/a	n/a	2.29E-01	3.18
1089664	ENSG00000103202	4802	NME4	non-metastatic cells 4, protein expressed in	4833	16	n/a	n/a	2.20E-01	3.179
1090778	ENSG00000111328	8048	CDK2AP1	cyclin-dependent kinase 2 associated protein 1	8099	12	n/a	n/a	2.07E-01	3.178
1102133	ENSG00000182572	8296	HIST1H3I	histone cluster 1, H3i	8354	6	n/a	n/a	3.09E-01	3.173
280126422	ENSG00000259065	0	RP5-1021I20.1	RP5-1021I20.1	0	14	n/a	n/a	2.14E-01	3.172
280017626	ENSG00000249780	0	RP11-352E6.2	RP11-352E6.2	0	4	n/a	n/a	1.75E-01	3.17
1095216	ENSG00000142856	23176	ITGB3BP	integrin beta 3 binding protein (beta3-endonexin)	23421	1	n/a	n/a	2.09E-01	3.165
1090602	ENSG00000109814	7315	UGDH	UDP-glucose 6-dehydrogenase	7358	4	n/a	n/a	2.10E-01	3.162
1104758	ENSG00000198826	9680	ARHGAP11A	Rho GTPase activating protein 11A	9824	15	n/a	n/a	1.97E-01	3.162
1089930	ENSG00000105173	893	CCNE1	cyclin E1	898	19	n/a	n/a	2.35E-01	3.159
1087769	ENSG00000064692	9483	SNCAIP	synuclein, alpha interacting protein	9627	5	n/a	n/a	1.84E-01	3.159
1090313	ENSG00000107554	23023	DNMBP	dynamin binding protein	23268	10	n/a	n/a	2.54E-01	3.158
1099893	ENSG00000170915	59502	PAQR8	progestin and adipoQ receptor family member VIII	85315	6	n/a	n/a	1.79E-01	3.157
1099330	ENSG00000168476	56147	REEP4	receptor accessory protein 4	80346	8	n/a	n/a	1.94E-01	3.155
1089521	ENSG00000102158	58272	MAGT1	magnesium transporter 1	84061	X	n/a	n/a	2.10E-01	3.152
1088864	ENSG00000092853	40604	CLSPN	claspin	63967	1	n/a	n/a	1.77E-01	3.152
1102688	ENSG00000184897	8871	H1FX	H1 histone family, member X	8971	3	n/a	n/a	1.74E-01	3.142
1088862	ENSG00000092847	26271	EIF2C1	eukaryotic translation initiation factor 2C, 1	26523	1	n/a	n/a	1.84E-01	3.141
279728016	ENSG00000214110	0	LDHAP4	lactate dehydrogenase A pseudogene 4	0	9	n/a	n/a	1.79E-01	3.14
1102673	ENSG00000184825	59422	HIST1H2AH	histone cluster 1, H2ah	85235	6	n/a	n/a	3.04E-01	3.137
1103892	ENSG00000196331	8290	HIST1H2BO	histone cluster 1, H2bo	8348	6	n/a	n/a	2.78E-01	3.137
280015018	ENSG00000249590	0	RP4-539M6.19	RP4-539M6.19	0	22	n/a	n/a	1.74E-01	3.137
1092865	ENSG00000127863	34793	TNFRSF19	tumor necrosis factor receptor superfamily, member 19	55504	13	n/a	n/a	2.06E-01	3.135
1104497	ENSG00000198075	26978	SULT1C4	sulfotransferase family, cytosolic, 1C, member 4	27233	2	n/a	n/a	1.73E-01	3.133
280040938	ENSG00000251593	0	MSNP1	moesin pseudogene 1	0	5	n/a	n/a	1.65E-01	3.131
279735654	ENSG00000214973	0	RP11-40H20.1	RP11-40H20.1	0	1	n/a	n/a	1.73E-01	3.13
1092305	ENSG00000123560	5322	PLP1	proteolipid protein 1	5354	X	n/a	n/a	1.85E-01	3.13
279663559	ENSG00000201229	0	SNORA63	Small nucleolar RNA SNORA63	0	3	n/a	n/a	3.07E-01	3.129
280132466	ENSG00000259409	0	RP11-521C20.3	RP11-521C20.3	0	15	n/a	n/a	1.81E-01	3.127
1092028	ENSG00000121005	57932	CRISPLD1	cysteine-rich secretory protein LCCL domain containing 1	83690	8	n/a	n/a	1.95E-01	3.123
1094655	ENSG00000138771	36892	SHROOM3	shroom family member 3	57619	4	n/a	n/a	2.29E-01	3.121
1089014	ENSG00000099901	5870	RANBP1	RAN binding protein 1	5902	22	n/a	n/a	2.56E-01	3.117
1095537	ENSG00000144724	5761	PTPRG	protein tyrosine phosphatase, receptor type, G	5793	3	n/a	n/a	1.81E-01	3.115
1088117	ENSG00000073792	10497	IGF2BP2	insulin-like growth factor 2 mRNA binding protein 2	10644	3	n/a	n/a	1.73E-01	3.114
1103252	ENSG00000187123	79430	LYPD6	LY6/PLAUR domain containing 6	130574	2	n/a	n/a	1.80E-01	3.112
1091101	ENSG00000113594	3952	LIFR	leukemia inhibitory factor receptor alpha	3977	5	n/a	n/a	2.24E-01	3.112
1105969	ENSG00000214026	6118	MRPL23	mitochondrial ribosomal protein L23	6150	11	n/a	n/a	2.33E-01	3.111
1097155	ENSG00000158406	8307	HIST1H4H	histone cluster 1, H4h	8365	6	n/a	n/a	3.02E-01	3.111
1099294	ENSG00000168301	83595	KCTD6	potassium channel tetramerisation domain containing 6	200845	3	n/a	n/a	2.05E-01	3.111
1091983	ENSG00000120693	4068	SMAD9	SMAD family member 9	4093	13	n/a	n/a	2.22E-01	3.11
279897217	ENSG00000235129	0	FABP7P2	fatty acid binding protein 7, brain pseudogene 2	0	2	n/a	n/a	2.30E-01	3.11
1098047	ENSG00000163661	5774	PTX3	pentraxin 3, long	5806	3	n/a	n/a	2.09E-01	3.109
1099823	ENSG00000170584	79605	NUDCD2	NudC domain containing 2	134492	5	n/a	n/a	2.08E-01	3.105
1096695	ENSG00000154319	57890	FAM167A	family with sequence similarity 167, member A	83648	8	n/a	n/a	2.27E-01	3.102
1097688	ENSG00000162437	34514	RAVER2	ribonucleoprotein, PTB-binding 2	55225	1	n/a	n/a	1.71E-01	3.101
1091826	ENSG00000119632	58198	IFI27L2	interferon, alpha-inducible protein 27-like 2	83982	14	n/a	n/a	2.08E-01	3.1
1097366	ENSG00000160097	90081	FNDC5	fibronectin type III domain containing 5	252995	1	n/a	n/a	2.24E-01	3.094
1098509	ENSG00000165244	83387	ZNF367	zinc finger protein 367	195828	9	n/a	n/a	2.51E-01	3.094
1088169	ENSG00000075234	34309	TTC38	tetratricopeptide repeat domain 38	55020	22	n/a	n/a	1.77E-01	3.09
1091565	ENSG00000117114	23021	LPHN2	latrophilin 2	23266	1	n/a	n/a	1.78E-01	3.088
1095950	ENSG00000147853	30295	AK3	adenylate kinase 3	50808	9	n/a	n/a	1.79E-01	3.085
1087127	ENSG00000010361	56000	FUZ	fuzzy homolog (Drosophila)	80199	19	n/a	n/a	2.02E-01	3.085
1099436	ENSG00000168917	56497	TMEM22	transmembrane protein 22	80723	3	n/a	n/a	1.79E-01	3.078
1096111	ENSG00000149257	867	SERPINH1	serpin peptidase inhibitor, clade H (heat shock protein 47), member 1, (collagen binding protein 1)	871	11	n/a	n/a	2.62E-01	3.076
1100220	ENSG00000172244	119585	C5orf34	chromosome 5 open reading frame 34	375444	5	n/a	n/a	1.71E-01	3.072
1089287	ENSG00000100908	30499	FAM158A	family with sequence similarity 158, member A	51016	14	n/a	n/a	1.79E-01	3.065
1090031	ENSG00000105612	1765	DNASE2	deoxyribonuclease II, lysosomal	1777	19	n/a	n/a	1.74E-01	3.063
1091035	ENSG00000113083	3990	LOX	lysyl oxidase	4015	5	n/a	n/a	2.05E-01	3.063
280096914	ENSG00000256566	0	RP4-734P14.4	RP4-734P14.4	0	20	n/a	n/a	2.10E-01	3.062
1098069	ENSG00000163736	5441	PPBP	pro-platelet basic protein (chemokine (C-X-C motif) ligand 7)	5473	4	n/a	n/a	2.08E-01	3.058
1099742	ENSG00000170271	10668	C5orf4	chromosome 5 open reading frame 4	10826	5	n/a	n/a	2.33E-01	3.057
1091073	ENSG00000113369	36834	ARRDC3	arrestin domain containing 3	57561	5	n/a	n/a	2.30E-01	3.056
1089888	ENSG00000104915	8608	STX10	syntaxin 10	8677	19	n/a	n/a	1.68E-01	3.055
1102716	ENSG00000184990	10425	SIVA1	SIVA1, apoptosis-inducing factor	10572	14	n/a	n/a	2.20E-01	3.047
1098665	ENSG00000165912	29498	PACSIN3	protein kinase C and casein kinase substrate in neurons 3	29763	11	n/a	n/a	1.72E-01	3.044
280003440	ENSG00000248590	0	GLDCP	GLDCP	0	4	n/a	n/a	1.78E-01	3.043
1103994	ENSG00000196584	7473	XRCC2	X-ray repair complementing defective repair in Chinese hamster cells 2	7516	7	n/a	n/a	2.50E-01	3.042
1096034	ENSG00000148516	6895	ZEB1	zinc finger E-box binding homeobox 1	6935	10	n/a	n/a	1.71E-01	3.039
1100825	ENSG00000175305	9011	CCNE2	cyclin E2	9134	8	n/a	n/a	2.42E-01	3.038
1099691	ENSG00000170011	25673	MYRIP	myosin VIIA and Rab interacting protein	25924	3	n/a	n/a	2.29E-01	3.038
1090519	ENSG00000109063	4595	MYH3	myosin, heavy chain 3, skeletal muscle, embryonic	4621	17	n/a	n/a	2.83E-01	3.037
1104540	ENSG00000198189	30652	HSD17B11	hydroxysteroid (17-beta) dehydrogenase 11	51170	4	n/a	n/a	1.79E-01	3.036
1100091	ENSG00000171714	83758	ANO5	anoctamin 5	203859	11	n/a	n/a	2.10E-01	3.033
279914981	ENSG00000236819	0	AC087393.1	AC087393.1	0	17	n/a	n/a	1.76E-01	3.03
279733483	ENSG00000214796	0	RP11-480I12.5	RP11-480I12.5	0	1	n/a	n/a	2.20E-01	3.024
1104460	ENSG00000197977	34187	ELOVL2	ELOVL fatty acid elongase 2	54898	6	n/a	n/a	1.77E-01	3.023
1100711	ENSG00000174721	80303	FGFBP3	fibroblast growth factor binding protein 3	143282	10	n/a	n/a	1.85E-01	3.022
279828474	ENSG00000229036	0	RP1-20N2.6	RP1-20N2.6	0	6	n/a	n/a	1.73E-01	3.02
1104590	ENSG00000198374	8274	HIST1H2AL	histone cluster 1, H2al	8332	6	n/a	n/a	2.89E-01	3.02
280093551	ENSG00000256164	0	RP11-264F23.3	RP11-264F23.3	0	12	n/a	n/a	2.26E-01	3.019
1102845	ENSG00000185483	4888	ROR1	receptor tyrosine kinase-like orphan receptor 1	4919	1	n/a	n/a	1.74E-01	3.018
1092803	ENSG00000127241	5616	MASP1	mannan-binding lectin serine peptidase 1 (C4/C2 activating component of Ra-reactive factor)	5648	3	n/a	n/a	1.72E-01	3.017
1095159	ENSG00000142409	79117	ZNF787	zinc finger protein 787	126208	19	n/a	n/a	2.27E-01	3.016
279721292	ENSG00000213371	0	NAP1L1P3	nucleosome assembly protein 1-like 1 pseudogene 3	0	3	n/a	n/a	2.20E-01	3.016
1100971	ENSG00000176105	7482	YES1	v-yes-1 Yamaguchi sarcoma viral oncogene homolog 1	7525	18	n/a	n/a	2.03E-01	3.015
1091762	ENSG00000118971	889	CCND2	cyclin D2	894	12	n/a	n/a	1.71E-01	3.014
1097413	ENSG00000160298	33351	C21orf58	chromosome 21 open reading frame 58	54058	21	n/a	n/a	2.48E-01	3.014
1092363	ENSG00000124126	36853	PREX1	phosphatidylinositol-3,4,5-trisphosphate-dependent Rac exchange factor 1	57580	20	n/a	n/a	2.57E-01	3.014
1091504	ENSG00000116717	1635	GADD45A	growth arrest and DNA-damage-inducible, alpha	1647	1	n/a	n/a	2.34E-01	3.012
1092979	ENSG00000128791	36323	TWSG1	twisted gastrulation homolog 1 (Drosophila)	57045	18	n/a	n/a	2.42E-01	3.01
279879697	ENSG00000233589	0	RP4-694A7.2	RP4-694A7.2	0	1	n/a	n/a	1.72E-01	3.005
1093601	ENSG00000132967	0	HMGB1P5	high mobility group box 1 pseudogene 5	0	3	n/a	n/a	2.68E-01	3.004
1087056	ENSG00000007866	6963	TEAD3	TEA domain family member 3	7005	6	n/a	n/a	1.71E-01	3.002
1095981	ENSG00000148175	2025	STOM	stomatin	2040	9	n/a	n/a	1.74E-01	3.001
1092682	ENSG00000125995	80152	ROMO1	reactive oxygen species modulator 1	140823	20	n/a	n/a	2.88E-01	3
1094951	ENSG00000140848	85718	CPNE2	copine II	221184	16	n/a	n/a	1.74E-01	3
1094425	ENSG00000137691	59203	C11orf70	chromosome 11 open reading frame 70	85016	11	n/a	n/a	2.32E-01	2.999
279711997	ENSG00000211591	1023341	MIR762	microRNA 762	100313837	16	n/a	n/a	2.75E-01	2.999
1104430	ENSG00000197903	59423	HIST1H2BK	histone cluster 1, H2bk	85236	6	n/a	n/a	2.05E-01	2.999
1100481	ENSG00000173456	54941	RNF26	ring finger protein 26	79102	11	n/a	n/a	1.85E-01	2.998
1094958	ENSG00000140931	78971	CMTM3	CKLF-like MARVEL transmembrane domain containing 3	123920	16	n/a	n/a	2.33E-01	2.997
1101529	ENSG00000179104	81467	TMTC2	transmembrane and tetratricopeptide repeat containing 2	160335	12	n/a	n/a	1.79E-01	2.997
279817751	ENSG00000228086	0	RP5-837M10.4	RP5-837M10.4	0	1	n/a	n/a	1.83E-01	2.997
280005051	ENSG00000248710	0	RP11-432B6.3	RP11-432B6.3	0	3	n/a	n/a	1.72E-01	2.997
279772783	ENSG00000224126	0	AC026271.3	AC026271.3	0	17	n/a	n/a	1.75E-01	2.996
1104187	ENSG00000197153	8298	HIST1H3J	histone cluster 1, H3j	8356	6	n/a	n/a	2.94E-01	2.993
280120678	ENSG00000258734	0	RP11-112J1.3	RP11-112J1.3	0	14	n/a	n/a	1.79E-01	2.993
1091937	ENSG00000120318	41012	ARAP3	ArfGAP with RhoGAP domain, ankyrin repeat and PH domain 3	64411	5	n/a	n/a	2.49E-01	2.993
1094772	ENSG00000139618	671	BRCA2	breast cancer 2, early onset	675	13	n/a	n/a	1.75E-01	2.993
1100985	ENSG00000176171	660	BNIP3	BCL2/adenovirus E1B 19kDa interacting protein 3	664	10	n/a	n/a	2.12E-01	2.992
1094665	ENSG00000138796	3016	HADH	hydroxyacyl-CoA dehydrogenase	3033	4	n/a	n/a	1.81E-01	2.989
279860462	ENSG00000231903	0	AC079354.5	AC079354.5	0	2	n/a	n/a	3.19E-01	2.985
1104576	ENSG00000198327	8303	HIST1H4F	histone cluster 1, H4f	8361	6	n/a	n/a	3.17E-01	2.983
1100304	ENSG00000172575	9980	RASGRP1	RAS guanyl releasing protein 1 (calcium and DAG-regulated)	10125	15	n/a	n/a	1.79E-01	2.981
1105626	ENSG00000206053	59980	HN1L	hematological and neurological expressed 1-like	90861	16	n/a	n/a	1.86E-01	2.98
1089469	ENSG00000101888	35203	NXT2	nuclear transport factor 2-like export factor 2	55916	X	n/a	n/a	2.42E-01	2.979
1097197	ENSG00000158710	8349	TAGLN2	transgelin 2	8407	1	n/a	n/a	2.11E-01	2.978
280102763	ENSG00000257199	0	RP11-669B18.1	RP11-669B18.1	0	12	n/a	n/a	2.10E-01	2.973
280064739	ENSG00000254003	0	CTB-167B5.1	CTB-167B5.1	0	7	n/a	n/a	2.26E-01	2.969
1092698	ENSG00000126215	7474	XRCC3	X-ray repair complementing defective repair in Chinese hamster cells 3	7517	14	n/a	n/a	1.74E-01	2.969
279989880	ENSG00000245385	0	RP11-334E6.10	RP11-334E6.10	0	11	n/a	n/a	1.74E-01	2.969
1106506	ENSG00000221829	2174	FANCG	Fanconi anemia, complementation group G	2189	9	n/a	n/a	1.81E-01	2.969
279663146	ENSG00000201098	6052	RNY1	RNA, Ro-associated Y1	6084	7	n/a	n/a	3.40E-01	2.968
1095019	ENSG00000141349	60194	G6PC3	glucose 6 phosphatase, catalytic, 3	92579	17	n/a	n/a	1.79E-01	2.966
1088756	ENSG00000090447	6981	TFAP4	transcription factor AP-4 (activating enhancer binding protein 4)	7023	16	n/a	n/a	1.73E-01	2.962
1100282	ENSG00000172469	55497	MANEA	mannosidase, endo-alpha	79694	6	n/a	n/a	1.80E-01	2.962
1104264	ENSG00000197409	8293	HIST1H3D	histone cluster 1, H3d	8351	6	n/a	n/a	2.70E-01	2.962
280075555	ENSG00000254759	0	NAP1L1P1	nucleosome assembly protein 1-like 1 pseudogene 1	0	11	n/a	n/a	2.26E-01	2.962
1094546	ENSG00000138182	9443	KIF20B	kinesin family member 20B	9585	10	n/a	n/a	1.72E-01	2.961
1098588	ENSG00000165609	11005	NUDT5	nudix (nucleoside diphosphate linked moiety X)-type motif 5	11164	10	n/a	n/a	1.67E-01	2.961
280102934	ENSG00000257222	0	RP11-554E23.4	RP11-554E23.4	0	12	n/a	n/a	1.79E-01	2.957
1087535	ENSG00000049540	1991	ELN	elastin	2006	7	n/a	n/a	2.27E-01	2.951
1095527	ENSG00000144655	41233	CSRNP1	cysteine-serine-rich nuclear protein 1	64651	3	n/a	n/a	2.33E-01	2.948
1103805	ENSG00000196081	0	ZNF724P	zinc finger protein 724, pseudogene	0	19	n/a	n/a	2.14E-01	2.947
1108452	ENSG00000235423	0	RP11-282O18.3	RP11-282O18.3	0	12	n/a	n/a	1.73E-01	2.946
1088997	ENSG00000099810	4481	MTAP	methylthioadenosine phosphorylase	4507	9	n/a	n/a	1.70E-01	2.943
1101030	ENSG00000176399	40594	DMRTA1	DMRT-like family A1	63951	9	n/a	n/a	2.71E-01	2.943
1088874	ENSG00000093072	31296	CECR1	cat eye syndrome chromosome region, candidate 1	51816	22	n/a	n/a	1.71E-01	2.941
1093520	ENSG00000132541	10101	HRSP12	heat-responsive protein 12	10247	8	n/a	n/a	2.53E-01	2.94
1086997	ENSG00000006327	30811	TNFRSF12A	tumor necrosis factor receptor superfamily, member 12A	51330	16	n/a	n/a	2.32E-01	2.94
279968357	ENSG00000242670	0	RP11-601I15.1	RP11-601I15.1	0	4	n/a	n/a	1.67E-01	2.939
280032116	ENSG00000250927	0	MESTP3	mesoderm specific transcript homolog (mouse) pseudogene 3	0	4	n/a	n/a	1.80E-01	2.938
1095338	ENSG00000143486	1926	EIF2D	eukaryotic translation initiation factor 2D	1939	1	n/a	n/a	1.75E-01	2.937
1104639	ENSG00000198554	11010	WDHD1	WD repeat and HMG-box DNA binding protein 1	11169	14	n/a	n/a	1.87E-01	2.935
1094015	ENSG00000135535	8690	CD164	CD164 molecule, sialomucin	8763	6	n/a	n/a	1.73E-01	2.934
279755852	ENSG00000221792	1023061	MIR1282	microRNA 1282	100302254	15	n/a	n/a	2.50E-01	2.932
1098719	ENSG00000166130	78843	IKBIP	IKBKB interacting protein	121457	12	n/a	n/a	2.10E-01	2.93
1088137	ENSG00000074410	767	CA12	carbonic anhydrase XII	771	15	n/a	n/a	2.66E-01	2.93
1096725	ENSG00000154620	8964	TMSB4Y	thymosin beta 4, Y-linked	9087	Y	n/a	n/a	1.87E-01	2.928
1101218	ENSG00000177383	40743	MAGEF1	melanoma antigen family F, 1	64110	3	n/a	n/a	1.81E-01	2.927
279781113	ENSG00000224849	0	RP1-104O17.1	RP1-104O17.1	0	6	n/a	n/a	3.05E-01	2.927
1094739	ENSG00000139354	93952	GAS2L3	growth arrest-specific 2 like 3	283431	12	n/a	n/a	2.19E-01	2.925
1088282	ENSG00000078061	366	ARAF	v-raf murine sarcoma 3611 viral oncogene homolog	369	X	n/a	n/a	1.69E-01	2.925
1097025	ENSG00000157259	37069	GATAD1	GATA zinc finger domain containing 1	57798	7	n/a	n/a	2.09E-01	2.922
1094502	ENSG00000138029	3015	HADHB	hydroxyacyl-CoA dehydrogenase/3-ketoacyl-CoA thiolase/enoyl-CoA hydratase (trifunctional protein), beta subunit	3032	2	n/a	n/a	1.85E-01	2.922
1096892	ENSG00000156162	94803	DPY19L4	dpy-19-like 4 (C. elegans)	286148	8	n/a	n/a	1.65E-01	2.917
279800636	ENSG00000226543	0	MYL6P1	myosin, light chain 6 pseudogene 1	0	21	n/a	n/a	2.20E-01	2.916
1090810	ENSG00000111639	30739	MRPL51	mitochondrial ribosomal protein L51	51258	12	n/a	n/a	2.43E-01	2.916
279965886	ENSG00000242396	0	RP11-67L3.5	RP11-67L3.5	0	1	n/a	n/a	2.22E-01	2.915
1087580	ENSG00000053371	8508	AKR7A2	aldo-keto reductase family 7, member A2 (aflatoxin aldehyde reductase)	8574	1	n/a	n/a	1.85E-01	2.915
279759475	ENSG00000222328	0	RNU2-2	RNA, U2 small nuclear 2	0	11	n/a	n/a	3.07E-01	2.914
1100151	ENSG00000171951	7811	SCG2	secretogranin II	7857	2	n/a	n/a	1.73E-01	2.913
1105653	ENSG00000206172	3022	HBA1	hemoglobin, alpha 1	3039	16	n/a	n/a	3.06E-01	2.912
1104888	ENSG00000203706	165215	C1orf133	chromosome 1 open reading frame 133	574036	1	n/a	n/a	1.80E-01	2.911
1088255	ENSG00000077312	6586	SNRPA	small nuclear ribonucleoprotein polypeptide A	6626	19	n/a	n/a	1.75E-01	2.91
280064014	ENSG00000253954	0	HMGN1P38	high mobility group nucleosome binding domain 1 pseudogene 38	0	15	n/a	n/a	2.17E-01	2.9
1091717	ENSG00000118495	5293	PLAGL1	pleiomorphic adenoma gene-like 1	5325	6	n/a	n/a	1.71E-01	2.899
279914732	ENSG00000236797	0	SPA17P1	sperm autoantigenic protein 17 pseudogene 1	0	10	n/a	n/a	2.41E-01	2.895
1089842	ENSG00000104756	34082	KCTD9	potassium channel tetramerisation domain containing 9	54793	8	n/a	n/a	1.70E-01	2.895
279883929	ENSG00000233966	0	AC005324.4	AC005324.4	0	17	n/a	n/a	1.77E-01	2.895
1092090	ENSG00000121691	843	CAT	catalase	847	11	n/a	n/a	1.72E-01	2.894
1089789	ENSG00000104341	34642	LAPTM4B	lysosomal protein transmembrane 4 beta	55353	8	n/a	n/a	2.26E-01	2.894
1089477	ENSG00000101938	60108	CHRDL1	chordin-like 1	91851	X	n/a	n/a	2.17E-01	2.893
1090532	ENSG00000109113	58105	RAB34	RAB34, member RAS oncogene family	83871	17	n/a	n/a	2.06E-01	2.886
279865249	ENSG00000232335	0	RP11-435D7.3	RP11-435D7.3	0	1	n/a	n/a	1.76E-01	2.886
279759839	ENSG00000222414	0	U2	U2 spliceosomal RNA	0	10	n/a	n/a	3.17E-01	2.885
1093980	ENSG00000135404	962	CD63	CD63 molecule	967	12	n/a	n/a	2.05E-01	2.884
279822598	ENSG00000228519	0	RP11-298C3.2	RP11-298C3.2	0	X	n/a	n/a	2.04E-01	2.884
279827860	ENSG00000228986	0	RP13-228J13.8	RP13-228J13.8	0	X	n/a	n/a	3.19E-01	2.881
280116719	ENSG00000258508	0	RP11-73E17.1	RP11-73E17.1	0	14	n/a	n/a	1.88E-01	2.88
1086933	ENSG00000004975	1844	DVL2	dishevelled, dsh homolog 2 (Drosophila)	1856	17	n/a	n/a	1.80E-01	2.878
1107538	ENSG00000229387	0	AC103801.2	AC103801.2	0	11	n/a	n/a	1.73E-01	2.878
1091624	ENSG00000117525	2137	F3	coagulation factor III (thromboplastin, tissue factor)	2152	1	n/a	n/a	2.09E-01	2.878
1097470	ENSG00000160752	2209	FDPS	farnesyl diphosphate synthase	2224	1	n/a	n/a	2.26E-01	2.876
1101871	ENSG00000181195	5147	PENK	proenkephalin	5179	8	n/a	n/a	1.92E-01	2.876
279666968	ENSG00000202198	79050	RN7SK	RNA, 7SK small nuclear	125050	6	n/a	n/a	3.07E-01	2.874
1094122	ENSG00000136068	2301	FLNB	filamin B, beta	2317	3	n/a	n/a	2.48E-01	2.873
1096472	ENSG00000152455	55526	SUV39H2	suppressor of variegation 3-9 homolog 2 (Drosophila)	79723	10	n/a	n/a	2.42E-01	2.871
280059964	ENSG00000253676	0	TAGLN2P1	transgelin 2 pseudogene 1	0	8	n/a	n/a	2.22E-01	2.871
1091727	ENSG00000118523	1479	CTGF	connective tissue growth factor	1490	6	n/a	n/a	1.73E-01	2.868
1091776	ENSG00000119139	9278	TJP2	tight junction protein 2 (zona occludens 2)	9414	9	n/a	n/a	1.73E-01	2.863
1100499	ENSG00000173548	90411	SNX33	sorting nexin 33	257364	15	n/a	n/a	2.02E-01	2.861
1103639	ENSG00000188763	8268	FZD9	frizzled family receptor 9	8326	7	n/a	n/a	2.55E-01	2.861
1095694	ENSG00000145901	10172	TNIP1	TNFAIP3 interacting protein 1	10318	5	n/a	n/a	1.66E-01	2.86
1096669	ENSG00000154146	4869	NRGN	neurogranin (protein kinase C substrate, RC3)	4900	11	n/a	n/a	1.77E-01	2.86
279780276	ENSG00000224763	0	FDPSP8	farnesyl diphosphate synthase pseudogene 8	0	1	n/a	n/a	1.74E-01	2.858
1096145	ENSG00000149503	3594	INCENP	inner centromere protein antigens 135/155kDa	3619	11	n/a	n/a	2.20E-01	2.854
1095392	ENSG00000143772	3682	ITPKB	inositol-trisphosphate 3-kinase B	3707	1	n/a	n/a	1.99E-01	2.854
1087271	ENSG00000021300	37287	PLEKHB1	pleckstrin homology domain containing, family B (evectins) member 1	58473	11	n/a	n/a	1.79E-01	2.853
1090368	ENSG00000107960	55793	OBFC1	oligonucleotide/oligosaccharide-binding fold containing 1	79991	10	n/a	n/a	1.63E-01	2.85
1095002	ENSG00000141198	9895	TOM1L1	target of myb1 (chicken)-like 1	10040	17	n/a	n/a	1.77E-01	2.848
279782357	ENSG00000224953	0	SRIP3	sorcin pseudogene 3	0	Y	n/a	n/a	1.81E-01	2.848
1108134	ENSG00000233224	8278	HIST1H2AM	histone cluster 1, H2am	8336	6	n/a	n/a	2.83E-01	2.848
1089430	ENSG00000101493	9514	ZNF516	zinc finger protein 516	9658	18	n/a	n/a	2.13E-01	2.847
1105669	ENSG00000206417	0	H1FX-AS1	H1FX antisense RNA 1 (non-protein coding)	0	3	n/a	n/a	1.97E-01	2.846
1093339	ENSG00000131351	60271	HAUS8	HAUS augmin-like complex, subunit 8	93323	19	n/a	n/a	2.17E-01	2.844
1099241	ENSG00000168077	30916	SCARA3	scavenger receptor class A, member 3	51435	8	n/a	n/a	1.92E-01	2.843
280014944	ENSG00000249577	0	CTD-2195M15.1	CTD-2195M15.1	0	5	n/a	n/a	1.75E-01	2.842
1098128	ENSG00000163918	5952	RFC4	replication factor C (activator 1) 4, 37kDa	5984	3	n/a	n/a	1.92E-01	2.841
280110021	ENSG00000257922	0	RP11-796E2.3	RP11-796E2.3	0	12	n/a	n/a	2.56E-01	2.84
279704094	ENSG00000206823	166857	SNORA24	small nucleolar RNA, H/ACA box 24	677809	4	n/a	n/a	1.80E-01	2.838
279808061	ENSG00000227173	0	MYL6P3	myosin, light chain 6 pseudogene 3	0	10	n/a	n/a	2.41E-01	2.837
1098716	ENSG00000166123	58902	GPT2	glutamic pyruvate transaminase (alanine aminotransferase) 2	84706	16	n/a	n/a	1.66E-01	2.834
280010085	ENSG00000249144	0	RP1-117B12.2	RP1-117B12.2	0	17	n/a	n/a	1.92E-01	2.834
1098165	ENSG00000164039	36177	BDH2	3-hydroxybutyrate dehydrogenase, type 2	56898	4	n/a	n/a	1.95E-01	2.831
1093110	ENSG00000130024	34563	PHF10	PHD finger protein 10	55274	6	n/a	n/a	1.84E-01	2.831
1097484	ENSG00000160813	85811	PPP1R35	protein phosphatase 1, regulatory subunit 35	221908	7	n/a	n/a	1.67E-01	2.829
1102046	ENSG00000182197	2116	EXT1	exostosin 1	2131	8	n/a	n/a	1.76E-01	2.829
1088856	ENSG00000092531	8698	SNAP23	synaptosomal-associated protein, 23kDa	8773	15	n/a	n/a	2.23E-01	2.829
1093125	ENSG00000130164	3924	LDLR	low density lipoprotein receptor	3949	19	n/a	n/a	2.31E-01	2.829
1104584	ENSG00000198355	128954	PIM3	pim-3 oncogene	415116	22	n/a	n/a	2.10E-01	2.827
1095848	ENSG00000147119	35828	CHST7	carbohydrate (N-acetylglucosamine 6-O) sulfotransferase 7	56548	X	n/a	n/a	2.40E-01	2.827
1105514	ENSG00000205581	3130	HMGN1	high mobility group nucleosome binding domain 1	3150	21	n/a	n/a	2.11E-01	2.827
279925944	ENSG00000237758	0	AC084031.1	AC084031.1	0	2	n/a	n/a	2.60E-01	2.826
1091931	ENSG00000120278	36753	PLEKHG1	pleckstrin homology domain containing, family G (with RhoGef domain) member 1	57480	6	n/a	n/a	1.84E-01	2.825
280110416	ENSG00000257949	1000883	C17orf106	CST complex subunit TEN1	100134934	17	n/a	n/a	1.81E-01	2.825
1090371	ENSG00000108001	90129	EBF3	early B-cell factor 3	253738	10	n/a	n/a	2.49E-01	2.824
1093455	ENSG00000132182	22980	NUP210	nucleoporin 210kDa	23225	3	n/a	n/a	2.38E-01	2.821
1105978	ENSG00000214050	81297	FBXO16	F-box protein 16	157574	8	n/a	n/a	1.79E-01	2.819
1089561	ENSG00000102468	3336	HTR2A	5-hydroxytryptamine (serotonin) receptor 2A	3356	13	n/a	n/a	1.79E-01	2.817
279891806	ENSG00000234685	0	NUS1P2	nuclear undecaprenyl pyrophosphate synthase 1 homolog (S. cerevisiae) pseudogene 2	0	13	n/a	n/a	1.65E-01	2.816
1097327	ENSG00000159713	31153	TPPP3	tubulin polymerization-promoting protein family member 3	51673	16	n/a	n/a	1.77E-01	2.815
1090200	ENSG00000106462	2131	EZH2	enhancer of zeste homolog 2 (Drosophila)	2146	7	n/a	n/a	1.76E-01	2.814
1088996	ENSG00000099804	992	CDC34	cell division cycle 34 homolog (S. cerevisiae)	997	19	n/a	n/a	1.83E-01	2.813
1093632	ENSG00000133119	5951	RFC3	replication factor C (activator 1) 3, 38kDa	5983	13	n/a	n/a	1.79E-01	2.812
1102906	ENSG00000185742	124974	C11orf87	chromosome 11 open reading frame 87	399947	11	n/a	n/a	2.22E-01	2.81
1103987	ENSG00000196562	35245	SULF2	sulfatase 2	55959	20	n/a	n/a	1.78E-01	2.808
1100155	ENSG00000171960	10318	PPIH	peptidylprolyl isomerase H (cyclophilin H)	10465	1	n/a	n/a	2.41E-01	2.808
1103917	ENSG00000196374	8284	HIST1H2BM	histone cluster 1, H2bm	8342	6	n/a	n/a	2.93E-01	2.808
1103243	ENSG00000187091	5301	PLCD1	phospholipase C, delta 1	5333	3	n/a	n/a	2.42E-01	2.807
1087663	ENSG00000058668	490	ATP2B4	ATPase, Ca++ transporting, plasma membrane 4	493	1	n/a	n/a	2.19E-01	2.807
280082817	ENSG00000255201	0	RP11-350N15.4	RP11-350N15.4	0	8	n/a	n/a	2.55E-01	2.807
1090254	ENSG00000106809	4937	OGN	osteoglycin	4969	9	n/a	n/a	3.19E-01	2.805
280086453	ENSG00000255449	0	RP11-91P24.6	RP11-91P24.6	0	11	n/a	n/a	2.39E-01	2.805
1092217	ENSG00000122783	158924	C7orf49	chromosome 7 open reading frame 49	653739	7	n/a	n/a	1.92E-01	2.801
1094566	ENSG00000138346	1751	DNA2	DNA replication helicase 2 homolog (yeast)	1763	10	n/a	n/a	2.02E-01	2.801
1088030	ENSG00000071539	9185	TRIP13	thyroid hormone receptor interactor 13	9319	5	n/a	n/a	2.00E-01	2.801
279902807	ENSG00000235674	0	LDHAP2	lactate dehydrogenase A pseudogene 2	0	1	n/a	n/a	1.86E-01	2.799
1087759	ENSG00000064490	8556	RFXANK	regulatory factor X-associated ankyrin-containing protein	8625	19	n/a	n/a	2.03E-01	2.798
1097768	ENSG00000162734	8613	PEA15	phosphoprotein enriched in astrocytes 15	8682	1	n/a	n/a	1.95E-01	2.797
1096070	ENSG00000148841	59606	ITPRIP	inositol 1,4,5-trisphosphate receptor interacting protein	85450	10	n/a	n/a	2.24E-01	2.795
279944035	ENSG00000239935	0	AC116340.1	AC116340.1	0	5	n/a	n/a	2.90E-01	2.794
1091562	ENSG00000117069	57529	ST6GALNAC5	ST6 (alpha-N-acetyl-neuraminyl-2,3-beta-galactosyl-1,3)-N-acetylgalactosaminide alpha-2,6-sialyltransferase 5	81849	1	n/a	n/a	1.70E-01	2.792
279661081	ENSG00000200469	0	U6	U6 spliceosomal RNA	0	4	n/a	n/a	2.74E-01	2.791
1102947	ENSG00000185909	83605	KLHDC8B	kelch domain containing 8B	200942	3	n/a	n/a	2.03E-01	2.789
1090191	ENSG00000106399	6087	RPA3	replication protein A3, 14kDa	6119	7	n/a	n/a	2.37E-01	2.788
1096067	ENSG00000148834	9309	GSTO1	glutathione S-transferase omega 1	9446	10	n/a	n/a	2.21E-01	2.787
1102136	ENSG00000182580	2034	EPHB3	EPH receptor B3	2049	3	n/a	n/a	2.24E-01	2.786
1108847	ENSG00000238000	0	RP11-274E7.2	RP11-274E7.2	0	5	n/a	n/a	2.09E-01	2.786
1100174	ENSG00000172037	3888	LAMB2	laminin, beta 2 (laminin S)	3913	3	n/a	n/a	2.37E-01	2.786
279964585	ENSG00000242272	0	AK2P2	adenylate kinase 2 pseudogene 2	0	2	n/a	n/a	1.62E-01	2.783
1087879	ENSG00000067225	5283	PKM2	pyruvate kinase, muscle	5315	15	n/a	n/a	1.77E-01	2.78
1093635	ENSG00000133131	55513	MORC4	MORC family CW-type zinc finger 4	79710	X	n/a	n/a	1.76E-01	2.777
1093486	ENSG00000132383	6085	RPA1	replication protein A1, 70kDa	6117	17	n/a	n/a	2.06E-01	2.774
1094112	ENSG00000136014	58312	USP44	ubiquitin specific peptidase 44	84101	12	n/a	n/a	2.17E-01	2.771
1099613	ENSG00000169696	54898	ASPSCR1	alveolar soft part sarcoma chromosome region, candidate 1	79058	17	n/a	n/a	1.79E-01	2.768
1089447	ENSG00000101680	94215	LAMA1	laminin, alpha 1	284217	18	n/a	n/a	2.16E-01	2.768
1091456	ENSG00000116266	6774	STXBP3	syntaxin binding protein 3	6814	1	n/a	n/a	2.02E-01	2.767
1102956	ENSG00000185942	94817	NKAIN3	Na+/K+ transporting ATPase interacting 3	286183	8	n/a	n/a	1.86E-01	2.766
1100782	ENSG00000175093	60175	SPSB4	splA/ryanodine receptor domain and SOCS box containing 4	92369	3	n/a	n/a	1.77E-01	2.766
1101581	ENSG00000179431	23898	FJX1	four jointed box 1 (Drosophila)	24147	11	n/a	n/a	1.73E-01	2.763
1095000	ENSG00000141179	37302	PCTP	phosphatidylcholine transfer protein	58488	17	n/a	n/a	1.74E-01	2.762
1092877	ENSG00000127952	31137	STYXL1	serine/threonine/tyrosine interacting-like 1	51657	7	n/a	n/a	2.04E-01	2.762
1094432	ENSG00000137710	5930	RDX	radixin	5962	11	n/a	n/a	1.72E-01	2.761
1097734	ENSG00000162623	79204	TYW3	tRNA-yW synthesizing protein 3 homolog (S. cerevisiae)	127253	1	n/a	n/a	1.96E-01	2.761
1095125	ENSG00000142046	169768	TMEM91	transmembrane protein 91	641649	19	n/a	n/a	1.79E-01	2.76
1088680	ENSG00000089006	26876	SNX5	sorting nexin 5	27131	20	n/a	n/a	2.10E-01	2.759
279902605	ENSG00000235651	0	AC064850.4	AC064850.4	0	2	n/a	n/a	2.14E-01	2.759
1105201	ENSG00000204580	776	DDR1	discoidin domain receptor tyrosine kinase 1	780	6	n/a	n/a	1.92E-01	2.757
1104123	ENSG00000196966	8295	HIST1H3E	histone cluster 1, H3e	8353	6	n/a	n/a	3.04E-01	2.757
1087536	ENSG00000049541	5950	RFC2	replication factor C (activator 1) 2, 40kDa	5982	7	n/a	n/a	2.07E-01	2.755
1096310	ENSG00000151287	60248	C13orf27	chromosome 13 open reading frame 27	93081	13	n/a	n/a	2.36E-01	2.754
279770652	ENSG00000224003	0	CTA-407F11.6	CTA-407F11.6	0	22	n/a	n/a	1.81E-01	2.753
280089285	ENSG00000255692	0	RP1-127H14.3	Uncharacterized protein	0	12	n/a	n/a	2.41E-01	2.753
1106012	ENSG00000214194	125609	AC073346.2	Putative transmembrane protein LOC401397	401397	7	n/a	n/a	2.15E-01	2.753
1104793	ENSG00000198885	80924	ITPRIPL1	inositol 1,4,5-trisphosphate receptor interacting protein-like 1	150771	2	n/a	n/a	1.67E-01	2.752
1087010	ENSG00000006611	9938	USH1C	Usher syndrome 1C (autosomal recessive, severe)	10083	11	n/a	n/a	1.82E-01	2.752
1105180	ENSG00000204531	5428	POU5F1	POU class 5 homeobox 1	5460	6	n/a	n/a	1.71E-01	2.751
1088245	ENSG00000077150	4760	NFKB2	nuclear factor of kappa light polypeptide gene enhancer in B-cells 2 (p49/p100)	4791	10	n/a	n/a	2.05E-01	2.75
1095820	ENSG00000146859	34570	TMEM140	transmembrane protein 140	55281	7	n/a	n/a	1.71E-01	2.748
1088066	ENSG00000072422	9742	RHOBTB1	Rho-related BTB domain containing 1	9886	10	n/a	n/a	1.82E-01	2.748
279855800	ENSG00000231503	0	RP11-118B22.3	RP11-118B22.3	0	12	n/a	n/a	3.07E-01	2.745
279667472	ENSG00000202337	0	U6	U6 spliceosomal RNA	0	14	n/a	n/a	2.36E-01	2.744
1099743	ENSG00000170275	10344	CRTAP	cartilage associated protein	10491	3	n/a	n/a	1.87E-01	2.744
1093425	ENSG00000131941	59574	RHPN2	rhophilin, Rho GTPase binding protein 2	85415	19	n/a	n/a	2.26E-01	2.744
1094732	ENSG00000139329	4035	LUM	lumican	4060	12	n/a	n/a	3.09E-01	2.743
1096110	ENSG00000149256	25760	ODZ4	odz, odd Oz/ten-m homolog 4 (Drosophila)	26011	11	n/a	n/a	2.41E-01	2.741
280094758	ENSG00000256316	8868	HIST1H3F	histone cluster 1, H3f	8968	6	n/a	n/a	2.77E-01	2.741
279870956	ENSG00000232828	0	AF196970.3	AF196970.3	0	X	n/a	n/a	1.73E-01	2.741
279660605	ENSG00000200320	0	SNORA63	small nucleolar RNA, H/ACA box 63	0	3	n/a	n/a	2.91E-01	2.736
1101771	ENSG00000180660	4056	MAB21L1	mab-21-like 1 (C. elegans)	4081	13	n/a	n/a	2.27E-01	2.736
1094130	ENSG00000136114	35188	THSD1	thrombospondin, type I, domain containing 1	55901	13	n/a	n/a	1.93E-01	2.736
1095695	ENSG00000145907	10001	G3BP1	GTPase activating protein (SH3 domain) binding protein 1	10146	5	n/a	n/a	2.25E-01	2.735
1101562	ENSG00000179299	55533	NSUN7	NOP2/Sun domain family, member 7	79730	4	n/a	n/a	2.15E-01	2.732
1099986	ENSG00000171246	4853	NPTX1	neuronal pentraxin I	4884	17	n/a	n/a	1.98E-01	2.732
1099283	ENSG00000168274	2995	HIST1H2AE	histone cluster 1, H2ae	3012	6	n/a	n/a	2.61E-01	2.73
279814212	ENSG00000227751	0	RP1-20B21.4	RP1-20B21.4	0	1	n/a	n/a	1.71E-01	2.728
279800279	ENSG00000226508	0	AC104655.3	AC104655.3	0	2	n/a	n/a	1.65E-01	2.728
279883044	ENSG00000233893	0	RP11-507C10.5	RP11-507C10.5	0	6	n/a	n/a	1.81E-01	2.726
1088092	ENSG00000073050	7472	XRCC1	X-ray repair complementing defective repair in Chinese hamster cells 1	7515	19	n/a	n/a	2.34E-01	2.723
1104783	ENSG00000198865	1003752	CCDC152	coiled-coil domain containing 152	100129792	5	n/a	n/a	1.94E-01	2.721
279940113	ENSG00000239446	0	RP1-76B20.12	RP1-76B20.12	0	22	n/a	n/a	2.95E-01	2.721
1099280	ENSG00000168268	41467	NT5DC2	5'-nucleotidase domain containing 2	64943	3	n/a	n/a	1.72E-01	2.719
1097024	ENSG00000157240	8263	FZD1	frizzled family receptor 1	8321	7	n/a	n/a	2.13E-01	2.718
279885981	ENSG00000234166	0	ARHGEF19-AS1	ARHGEF19 antisense RNA 1 (non-protein coding)	0	1	n/a	n/a	2.32E-01	2.717
1093216	ENSG00000130656	3033	HBZ	hemoglobin, zeta	3050	16	n/a	n/a	1.75E-01	2.717
1089193	ENSG00000100441	23106	KHNYN	KH and NYN domain containing	23351	14	n/a	n/a	1.71E-01	2.716
1090751	ENSG00000111203	157123479	ITFG2	integrin alpha FG-GAP repeat containing 2	100507424	12	n/a	n/a	1.74E-01	2.713
279956039	ENSG00000241357	0	RP11-758P17.2	RP11-758P17.2	0	7	n/a	n/a	1.79E-01	2.713
1095871	ENSG00000147231	34375	CXorf57	chromosome X open reading frame 57	55086	X	n/a	n/a	1.78E-01	2.712
1092494	ENSG00000124785	30780	NRN1	neuritin 1	51299	6	n/a	n/a	1.97E-01	2.712
279661844	ENSG00000200693	0	U3	Small nucleolar RNA U3	0	14	n/a	n/a	2.38E-01	2.711
279948931	ENSG00000240475	0	RP11-96C23.7	RP11-96C23.7	0	10	n/a	n/a	2.16E-01	2.71
280009685	ENSG00000249115	23109	HAUS5	HAUS augmin-like complex, subunit 5	23354	19	n/a	n/a	1.85E-01	2.71
1086911	ENSG00000004455	201	AK2	adenylate kinase 2	204	1	n/a	n/a	1.81E-01	2.71
280107928	ENSG00000257730	0	RP11-70F11.4	RP11-70F11.4	0	12	n/a	n/a	2.02E-01	2.709
1098891	ENSG00000166797	58402	FAM96A	family with sequence similarity 96, member A	84191	15	n/a	n/a	2.30E-01	2.707
1099616	ENSG00000169714	7512	CNBP	CCHC-type zinc finger, nucleic acid binding protein	7555	3	n/a	n/a	2.32E-01	2.706
1091631	ENSG00000117592	9446	PRDX6	peroxiredoxin 6	9588	1	n/a	n/a	1.75E-01	2.706
1095430	ENSG00000143977	6597	SNRPG	small nuclear ribonucleoprotein polypeptide G	6637	2	n/a	n/a	2.66E-01	2.704
1090159	ENSG00000106236	4854	NPTX2	neuronal pentraxin II	4885	7	n/a	n/a	2.46E-01	2.704
1094890	ENSG00000140451	55920	PIF1	PIF1 5'-to-3' DNA helicase homolog (S. cerevisiae)	80119	15	n/a	n/a	2.69E-01	2.704
1100456	ENSG00000173320	36256	STOX2	storkhead box 2	56977	4	n/a	n/a	2.60E-01	2.702
1101963	ENSG00000181788	6442	SIAH2	seven in absentia homolog 2 (Drosophila)	6478	3	n/a	n/a	1.98E-01	2.701
1087040	ENSG00000007255	54929	TRAPPC6A	trafficking protein particle complex 6A	79090	19	n/a	n/a	2.90E-01	2.699
1097337	ENSG00000159792	5649	PSKH1	protein serine kinase H1	5681	16	n/a	n/a	2.30E-01	2.699
279708490	ENSG00000207601	0	MIR611	microRNA 611	0	11	n/a	n/a	2.56E-01	2.698
1097239	ENSG00000159079	35962	C21orf59	chromosome 21 open reading frame 59	56683	21	n/a	n/a	2.58E-01	2.696
1095342	ENSG00000143499	36229	SMYD2	SET and MYND domain containing 2	56950	1	n/a	n/a	2.11E-01	2.696
279782300	ENSG00000224945	0	RP11-82L18.2	RP11-82L18.2	0	9	n/a	n/a	2.70E-01	2.696
1104673	ENSG00000198648	27092	STK39	serine threonine kinase 39	27347	2	n/a	n/a	1.66E-01	2.694
279952473	ENSG00000240908	0	AC010082.1	AC010082.1	0	7	n/a	n/a	1.86E-01	2.693
1097698	ENSG00000162493	10483	PDPN	podoplanin	10630	1	n/a	n/a	2.38E-01	2.693
279931237	ENSG00000238193	0	RP11-555H23.1	RP11-555H23.1	0	X	n/a	n/a	1.81E-01	2.692
1097727	ENSG00000162607	7355	USP1	ubiquitin specific peptidase 1	7398	1	n/a	n/a	2.33E-01	2.692
1095321	ENSG00000143416	8883	SELENBP1	selenium binding protein 1	8991	1	n/a	n/a	1.78E-01	2.691
279708231	ENSG00000207556	0	MIR636	microRNA 636	0	17	n/a	n/a	3.10E-01	2.691
279930480	ENSG00000238123	0	MID1IP1-AS1	MID1IP1 antisense RNA 1 (non-protein coding)	0	X	n/a	n/a	1.72E-01	2.69
1098081	ENSG00000163785	6226	RYK	RYK receptor-like tyrosine kinase	6259	3	n/a	n/a	1.92E-01	2.688
279541332	ENSG00000184669	10661	OR7E14P	olfactory receptor, family 7, subfamily E, member 14 pseudogene	10819	11	n/a	n/a	1.73E-01	2.686
1092351	ENSG00000124074	58291	C16orf48	chromosome 16 open reading frame 48	84080	16	n/a	n/a	1.68E-01	2.685
279989230	ENSG00000245112	1013954	SMARCA5-AS1	SMARCA5 antisense RNA 1 (non-protein coding)	100128055	4	n/a	n/a	2.38E-01	2.685
280017727	ENSG00000249784	0	SCARNA22	small Cajal body-specific RNA 22	0	4	n/a	n/a	2.30E-01	2.684
280044475	ENSG00000252006	0	SCARNA23	Small Cajal body specific RNA 23	0	4	n/a	n/a	2.30E-01	2.684
1093208	ENSG00000130598	7093	TNNI2	troponin I type 2 (skeletal, fast)	7136	11	n/a	n/a	2.20E-01	2.683
1098226	ENSG00000164167	10998	LSM6	LSM6 homolog, U6 small nuclear RNA associated (S. cerevisiae)	11157	4	n/a	n/a	2.87E-01	2.68
1094268	ENSG00000136859	23207	ANGPTL2	angiopoietin-like 2	23452	9	n/a	n/a	1.74E-01	2.679
1099647	ENSG00000169857	36377	AVEN	apoptosis, caspase activation inhibitor	57099	15	n/a	n/a	1.99E-01	2.679
279725955	ENSG00000213938	0	SEPHS1P6	selenophosphate synthetase 1 pseudogene 6	0	2	n/a	n/a	1.81E-01	2.677
1092692	ENSG00000126070	82977	EIF2C3	eukaryotic translation initiation factor 2C, 3	192669	1	n/a	n/a	2.50E-01	2.677
1094746	ENSG00000139428	108277	MMAB	methylmalonic aciduria (cobalamin deficiency) cblB type	326625	12	n/a	n/a	1.68E-01	2.674
1098907	ENSG00000166845	81553	C18orf54	chromosome 18 open reading frame 54	162681	18	n/a	n/a	2.20E-01	2.674
280064975	ENSG00000254023	0	RP11-410F13.2	RP11-410F13.2	0	8	n/a	n/a	1.72E-01	2.673
1091110	ENSG00000113648	9413	H2AFY	H2A histone family, member Y	9555	5	n/a	n/a	2.26E-01	2.672
1104489	ENSG00000198053	80200	SIRPA	signal-regulatory protein alpha	140885	20	n/a	n/a	2.03E-01	2.672
1100470	ENSG00000173404	3617	INSM1	insulinoma-associated 1	3642	20	n/a	n/a	1.73E-01	2.671
279710898	ENSG00000209804	26570	RNU11	RNA, U11 small nuclear	26824	1	n/a	n/a	2.03E-01	2.67
1093383	ENSG00000131652	55065	THOC6	THO complex 6 homolog (Drosophila)	79228	16	n/a	n/a	2.38E-01	2.667
1094675	ENSG00000138835	5966	RGS3	regulator of G-protein signaling 3	5998	9	n/a	n/a	2.07E-01	2.664
279875657	ENSG00000233243	0	RP11-12D5.5	RP11-12D5.5	0	X	n/a	n/a	1.75E-01	2.663
279721075	ENSG00000213344	0	PCNPP3	PEST containing nuclear protein pseudogene 3	0	12	n/a	n/a	2.64E-01	2.663
279710856	ENSG00000209480	0	SNORD83B	small nucleolar RNA, C/D box 83B	0	22	n/a	n/a	1.74E-01	2.662
1089795	ENSG00000104369	35983	JPH1	junctophilin 1	56704	8	n/a	n/a	2.37E-01	2.662
1095750	ENSG00000146247	34312	PHIP	pleckstrin homology domain interacting protein	55023	6	n/a	n/a	2.32E-01	2.662
1095772	ENSG00000146411	81172	SLC2A12	solute carrier family 2 (facilitated glucose transporter), member 12	154091	6	n/a	n/a	1.69E-01	2.661
1096806	ENSG00000155363	4317	MOV10	Mov10, Moloney leukemia virus 10, homolog (mouse)	4343	1	n/a	n/a	2.46E-01	2.661
1097237	ENSG00000159063	54893	ALG8	asparagine-linked glycosylation 8, alpha-1,3-glucosyltransferase homolog (S. cerevisiae)	79053	11	n/a	n/a	2.04E-01	2.661
1104747	ENSG00000198805	4829	PNP	purine nucleoside phosphorylase	4860	14	n/a	n/a	1.85E-01	2.661
1089837	ENSG00000104725	0	NEFL	neurofilament, light polypeptide	0	8	n/a	n/a	2.44E-01	2.66
1092944	ENSG00000128573	60634	FOXP2	forkhead box P2	93986	7	n/a	n/a	1.73E-01	2.659
279710870	ENSG00000209582	0	SNORA48	small nucleolar RNA, H/ACA box 48	0	17	n/a	n/a	3.04E-01	2.658
1092955	ENSG00000128606	10088	LRRC17	leucine rich repeat containing 17	10234	7	n/a	n/a	2.70E-01	2.656
1088714	ENSG00000089336	0	AC002115.6	AC002115.6	0	19	n/a	n/a	1.86E-01	2.655
1111532	ENSG00000224699	0	RP11-225L12.2	RP11-225L12.2	0	1	n/a	n/a	2.62E-01	2.655
279951899	ENSG00000240831	0	AC112777.1	AC112777.1	0	12	n/a	n/a	3.21E-01	2.654
1089275	ENSG00000100842	10132	EFS	embryonal Fyn-associated substrate	10278	14	n/a	n/a	2.24E-01	2.649
1098642	ENSG00000165806	836	CASP7	caspase 7, apoptosis-related cysteine peptidase	840	10	n/a	n/a	1.84E-01	2.649
1105842	ENSG00000213300	0	RP11-642N14.1	RP11-642N14.1	0	3	n/a	n/a	2.93E-01	2.647
1087300	ENSG00000023697	30553	DERA	deoxyribose-phosphate aldolase (putative)	51071	12	n/a	n/a	1.84E-01	2.647
1099937	ENSG00000171100	4508	MTM1	myotubularin 1	4534	X	n/a	n/a	1.72E-01	2.646
1089809	ENSG00000104447	7184	TRPS1	trichorhinophalangeal syndrome I	7227	8	n/a	n/a	2.26E-01	2.645
1092651	ENSG00000125871	60204	C20orf72	chromosome 20 open reading frame 72	92667	20	n/a	n/a	1.83E-01	2.644
1095898	ENSG00000147437	2779	GNRH1	gonadotropin-releasing hormone 1 (luteinizing-releasing hormone)	2796	8	n/a	n/a	1.74E-01	2.643
1101639	ENSG00000179862	81608	CITED4	Cbp/p300-interacting transactivator, with Glu/Asp-rich carboxy-terminal domain, 4	163732	1	n/a	n/a	2.36E-01	2.642
1095005	ENSG00000141232	9995	TOB1	transducer of ERBB2, 1	10140	17	n/a	n/a	1.89E-01	2.642
280070226	ENSG00000254400	0	RP11-732A19.8	RP11-732A19.8	0	11	n/a	n/a	2.00E-01	2.642
1104623	ENSG00000198498	34608	C4orf43	chromosome 4 open reading frame 43	55319	4	n/a	n/a	2.51E-01	2.641
279658379	ENSG00000199673	0	SNORD16	small nucleolar RNA, C/D box 16	0	15	n/a	n/a	2.72E-01	2.64
1093761	ENSG00000134201	2932	GSTM5	glutathione S-transferase mu 5	2949	1	n/a	n/a	1.73E-01	2.639
280057076	ENSG00000253459	0	AL139099.1	Full-length cDNA clone CS0DK012YO09 of HeLa cells of Homo sapiens (human)Uncharacterized protein	0	14	n/a	n/a	2.48E-01	2.638
1088230	ENSG00000076716	2224	GPC4	glypican 4	2239	X	n/a	n/a	2.20E-01	2.638
280101453	ENSG00000257076	0	RP11-546D6.2	Uncharacterized protein	0	12	n/a	n/a	1.79E-01	2.637
1097550	ENSG00000161395	60267	PGAP3	post-GPI attachment to proteins 3	93210	17	n/a	n/a	1.95E-01	2.637
1107935	ENSG00000232021	158893	RP11-558N14.1	RP11-558N14.1	641518	4	n/a	n/a	1.80E-01	2.635
1101514	ENSG00000179051	35207	RCC2	regulator of chromosome condensation 2	55920	1	n/a	n/a	1.66E-01	2.634
1100805	ENSG00000175198	5063	PCCA	propionyl CoA carboxylase, alpha polypeptide	5095	13	n/a	n/a	2.23E-01	2.634
1094956	ENSG00000140876	94119	NUDT7	nudix (nucleoside diphosphate linked moiety X)-type motif 7	283927	16	n/a	n/a	2.01E-01	2.634
1087903	ENSG00000068078	2246	FGFR3	fibroblast growth factor receptor 3	2261	4	n/a	n/a	1.75E-01	2.632
1098575	ENSG00000165533	78936	TTC8	tetratricopeptide repeat domain 8	123016	14	n/a	n/a	2.00E-01	2.631
1088065	ENSG00000072415	40999	MPP5	membrane protein, palmitoylated 5 (MAGUK p55 subfamily member 5)	64398	14	n/a	n/a	1.75E-01	2.63
1095414	ENSG00000143870	9985	PDIA6	protein disulfide isomerase family A, member 6	10130	2	n/a	n/a	2.49E-01	2.628
279658631	ENSG00000199753	1013107	SNORD104	small nucleolar RNA, C/D box 104	692227	17	n/a	n/a	2.30E-01	2.628
1089757	ENSG00000104081	59913	BMF	Bcl2 modifying factor	90427	15	n/a	n/a	1.73E-01	2.626
279801590	ENSG00000226644	123145	RP11-128M1.1	RP11-128M1.1	388780	20	n/a	n/a	2.26E-01	2.623
1100492	ENSG00000173530	8716	TNFRSF10D	tumor necrosis factor receptor superfamily, member 10d, decoy with truncated death domain	8793	8	n/a	n/a	2.37E-01	2.619
1099013	ENSG00000167244	3461	IGF2	insulin-like growth factor 2 (somatomedin A)	3481	11	n/a	n/a	3.47E-01	2.617
280104672	ENSG00000257376	0	RP11-328C8.2	RP11-328C8.2	0	12	n/a	n/a	2.11E-01	2.616
280095241	ENSG00000256364	0	RP11-173P15.3	RP11-173P15.3	0	12	n/a	n/a	1.81E-01	2.615
1088353	ENSG00000079819	2022	EPB41L2	erythrocyte membrane protein band 4.1-like 2	2037	6	n/a	n/a	1.76E-01	2.614
279868167	ENSG00000232600	0	AC084125.4	AC084125.4	0	8	n/a	n/a	1.77E-01	2.613
1098494	ENSG00000165185	81386	KIAA1958	KIAA1958	158405	9	n/a	n/a	2.08E-01	2.613
1108407	ENSG00000235034	110021	C19orf81	chromosome 19 open reading frame 81	342918	19	n/a	n/a	2.85E-01	2.612
1103843	ENSG00000196176	8301	HIST1H4A	histone cluster 1, H4a	8359	6	n/a	n/a	2.50E-01	2.611
1105130	ENSG00000204410	4413	MSH5	mutS homolog 5 (E. coli)	4439	6	n/a	n/a	2.83E-01	2.611
279860234	ENSG00000231890	0	AC093391.2	AC093391.2	0	2	n/a	n/a	3.02E-01	2.609
1088644	ENSG00000088305	1777	DNMT3B	DNA (cytosine-5-)-methyltransferase 3 beta	1789	20	n/a	n/a	1.80E-01	2.607
280029666	ENSG00000250722	6378	SEPP1	selenoprotein P, plasma, 1	6414	5	n/a	n/a	1.76E-01	2.606
279828268	ENSG00000229020	0	AKR7A2P1	aldo-keto reductase family 7, member A2 pseudogene 1	0	1	n/a	n/a	1.80E-01	2.606
1104364	ENSG00000197712	60207	FAM114A1	family with sequence similarity 114, member A1	92689	4	n/a	n/a	1.81E-01	2.603
1096509	ENSG00000152749	81485	GPR180	G protein-coupled receptor 180	160897	13	n/a	n/a	2.05E-01	2.603
1099222	ENSG00000168005	80340	C11orf84	chromosome 11 open reading frame 84	144097	11	n/a	n/a	1.97E-01	2.6
1088429	ENSG00000082014	6564	SMARCD3	SWI/SNF related, matrix associated, actin dependent regulator of chromatin, subfamily d, member 3	6604	7	n/a	n/a	2.22E-01	2.599
1094330	ENSG00000137124	216	ALDH1B1	aldehyde dehydrogenase 1 family, member B1	219	9	n/a	n/a	1.85E-01	2.599
1090227	ENSG00000106624	162	AEBP1	AE binding protein 1	165	7	n/a	n/a	2.18E-01	2.599
1107921	ENSG00000231925	6852	TAPBP	TAP binding protein (tapasin)	6892	6	n/a	n/a	2.34E-01	2.599
1094490	ENSG00000137959	10806	IFI44L	interferon-induced protein 44-like	10964	1	n/a	n/a	2.06E-01	2.596
279825644	ENSG00000228789	94701	HCG22	HLA complex group 22 (non-protein coding)	285834	6	n/a	n/a	1.81E-01	2.595
1093698	ENSG00000133740	1863	E2F5	E2F transcription factor 5, p130-binding	1875	8	n/a	n/a	1.72E-01	2.595
1091423	ENSG00000116062	2939	MSH6	mutS homolog 6 (E. coli)	2956	2	n/a	n/a	1.95E-01	2.595
279787594	ENSG00000225436	0	AC005971.3	AC005971.3	0	17	n/a	n/a	2.28E-01	2.595
1102380	ENSG00000183624	36220	C3orf37	chromosome 3 open reading frame 37	56941	3	n/a	n/a	1.86E-01	2.594
279907112	ENSG00000236090	0	LDHAP3	lactate dehydrogenase A pseudogene 3	0	2	n/a	n/a	1.79E-01	2.594
279871292	ENSG00000232864	0	CTD-2090I13.2	CTD-2090I13.2	0	1	n/a	n/a	2.57E-01	2.594
1094873	ENSG00000140365	34228	COMMD4	COMM domain containing 4	54939	15	n/a	n/a	1.77E-01	2.592
1088532	ENSG00000085449	36863	WDFY1	WD repeat and FYVE domain containing 1	57590	2	n/a	n/a	1.90E-01	2.591
1093175	ENSG00000130413	41818	STK33	serine/threonine kinase 33	65975	11	n/a	n/a	1.82E-01	2.59
1087310	ENSG00000024862	25650	CCDC28A	coiled-coil domain containing 28A	25901	6	n/a	n/a	1.68E-01	2.589
280138528	ENSG00000259770	0	FDPSL2A	FDPSL2A	0	15	n/a	n/a	2.05E-01	2.588
1100461	ENSG00000173349	59017	SFT2D3	SFT2 domain containing 3	84826	2	n/a	n/a	1.90E-01	2.588
1095192	ENSG00000142632	79269	ARHGEF19	Rho guanine nucleotide exchange factor (GEF) 19	128272	1	n/a	n/a	1.80E-01	2.587
279725065	ENSG00000213846	0	AC098614.2	AC098614.2	0	3	n/a	n/a	2.06E-01	2.586
1095735	ENSG00000146143	0	PRIM2	primase, DNA, polypeptide 2 (58kDa)	0	6	n/a	n/a	1.81E-01	2.586
1092649	ENSG00000125869	23892	C20orf103	chromosome 20 open reading frame 103	24141	20	n/a	n/a	2.68E-01	2.586
1089440	ENSG00000101608	10480	MYL12A	myosin, light chain 12A, regulatory, non-sarcomeric	10627	18	n/a	n/a	2.28E-01	2.586
1097660	ENSG00000162344	9821	FGF19	fibroblast growth factor 19	9965	11	n/a	n/a	2.08E-01	2.584
279747449	ENSG00000218261	0	RP11-96J19.1	RP11-96J19.1	0	6	n/a	n/a	1.84E-01	2.583
280075987	ENSG00000254788	157124393	CKLF-CMTM1	CKLF-CMTM1 readthrough	100529251	16	n/a	n/a	2.11E-01	2.583
1092724	ENSG00000126456	3636	IRF3	interferon regulatory factor 3	3661	19	n/a	n/a	1.76E-01	2.583
1100761	ENSG00000174963	58318	ZIC4	Zic family member 4	84107	3	n/a	n/a	1.92E-01	2.581
1093386	ENSG00000131669	4783	NINJ1	ninjurin 1	4814	9	n/a	n/a	2.26E-01	2.579
1093191	ENSG00000130520	25553	LSM4	LSM4 homolog, U6 small nuclear RNA associated (S. cerevisiae)	25804	19	n/a	n/a	2.43E-01	2.578
1089740	ENSG00000103852	41451	TTC23	tetratricopeptide repeat domain 23	64927	15	n/a	n/a	1.85E-01	2.577
1095128	ENSG00000142089	10263	IFITM3	interferon induced transmembrane protein 3	10410	11	n/a	n/a	2.72E-01	2.576
1095674	ENSG00000145781	30878	COMMD10	COMM domain containing 10	51397	5	n/a	n/a	1.92E-01	2.576
1091945	ENSG00000120334	60083	CENPL	centromere protein L	91687	1	n/a	n/a	1.77E-01	2.575
1096538	ENSG00000152990	81680	GPR125	G protein-coupled receptor 125	166647	4	n/a	n/a	1.74E-01	2.574
1090145	ENSG00000106080	34322	FKBP14	FK506 binding protein 14, 22 kDa	55033	7	n/a	n/a	1.80E-01	2.574
1097527	ENSG00000161048	85845	NAPEPLD	N-acyl phosphatidylethanolamine phospholipase D	222236	7	n/a	n/a	1.80E-01	2.573
1097294	ENSG00000159388	7786	BTG2	BTG family, member 2	7832	1	n/a	n/a	1.73E-01	2.572
1093992	ENSG00000135441	2631	BLOC1S1	biogenesis of lysosomal organelles complex-1, subunit 1	2647	12	n/a	n/a	2.34E-01	2.572
280069067	ENSG00000254307	0	KB-1608C10.2	KB-1608C10.2	0	8	n/a	n/a	1.72E-01	2.571
1095578	ENSG00000145020	272	AMT	aminomethyltransferase	275	3	n/a	n/a	1.62E-01	2.571
1092883	ENSG00000127990	8831	SGCE	sarcoglycan, epsilon	8910	7	n/a	n/a	1.87E-01	2.571
1104778	ENSG00000198856	37319	OSTC	oligosaccharyltransferase complex subunit	58505	4	n/a	n/a	2.70E-01	2.57
279942583	ENSG00000239735	0	AC116316.1	AC116316.1	0	4	n/a	n/a	3.31E-01	2.57
1104702	ENSG00000198721	10308	ECI2	enoyl-CoA delta isomerase 2	10455	6	n/a	n/a	2.12E-01	2.57
1090925	ENSG00000112242	1859	E2F3	E2F transcription factor 3	1871	6	n/a	n/a	1.79E-01	2.569
1090609	ENSG00000109881	60000	CCDC34	coiled-coil domain containing 34	91057	11	n/a	n/a	2.28E-01	2.569
1098421	ENSG00000164898	81203	C7orf55	chromosome 7 open reading frame 55	154791	7	n/a	n/a	2.01E-01	2.568
1099698	ENSG00000170049	9072	KCNAB3	potassium voltage-gated channel, shaker-related subfamily, beta member 3	9196	17	n/a	n/a	2.61E-01	2.567
279866351	ENSG00000232450	0	RP4-730K3.3	RP4-730K3.3	0	1	n/a	n/a	2.50E-01	2.562
1091523	ENSG00000116793	10587	PHTF1	putative homeodomain transcription factor 1	10745	1	n/a	n/a	1.81E-01	2.562
279912347	ENSG00000236565	0	HNRNPA3P5	heterogeneous nuclear ribonucleoprotein A3 pseudogene 5	0	13	n/a	n/a	2.80E-01	2.562
280038310	ENSG00000251400	0	ALDH7A1P1	aldehyde dehydrogenase 7 family, member A1 pseudogene 1	0	5	n/a	n/a	2.36E-01	2.559
1101166	ENSG00000177105	388	RHOG	ras homolog gene family, member G (rho G)	391	11	n/a	n/a	2.10E-01	2.555
1094524	ENSG00000138092	55011	CENPO	centromere protein O	79172	2	n/a	n/a	1.76E-01	2.552
1093308	ENSG00000131094	10724	C1QL1	complement component 1, q subcomponent-like 1	10882	17	n/a	n/a	1.98E-01	2.551
279745039	ENSG00000216676	0	RP1-15D7.1	RP1-15D7.1	0	6	n/a	n/a	2.96E-01	2.55
1104636	ENSG00000198546	78710	ZNF511	zinc finger protein 511	118472	10	n/a	n/a	1.96E-01	2.55
1093210	ENSG00000130635	1280	COL5A1	collagen, type V, alpha 1	1289	9	n/a	n/a	2.42E-01	2.549
1099258	ENSG00000168152	55528	THAP9	THAP domain containing 9	79725	4	n/a	n/a	1.98E-01	2.548
1099156	ENSG00000167774	4675	NDUFA7	NADH dehydrogenase (ubiquinone) 1 alpha subcomplex, 7, 14.5kDa	4701	19	n/a	n/a	1.84E-01	2.547
1097475	ENSG00000160783	11082	PMF1	polyamine-modulated factor 1	11243	1	n/a	n/a	2.06E-01	2.547
1092254	ENSG00000123136	10066	DDX39A	DEAD (Asp-Glu-Ala-Asp) box polypeptide 39A	10212	19	n/a	n/a	1.80E-01	2.547
1093138	ENSG00000130208	338	APOC1	apolipoprotein C-I	341	19	n/a	n/a	2.11E-01	2.545
1099876	ENSG00000170854	59054	MINA	MYC induced nuclear antigen	84864	3	n/a	n/a	2.08E-01	2.545
1095923	ENSG00000147592	30592	LACTB2	lactamase, beta 2	51110	8	n/a	n/a	2.07E-01	2.543
279759139	ENSG00000222234	0	AC093628.1	AC093628.1	0	4	n/a	n/a	2.74E-01	2.542
1105081	ENSG00000204304	5057	PBX2	pre-B-cell leukemia homeobox 2	5089	6	n/a	n/a	1.71E-01	2.541
1105183	ENSG00000204536	33826	CCHCR1	coiled-coil alpha-helical rod protein 1	54535	6	n/a	n/a	1.84E-01	2.54
279794934	ENSG00000226047	0	RP11-196I18.4	RP11-196I18.4	0	9	n/a	n/a	2.48E-01	2.54
1103299	ENSG00000187456	83637	RDM1	RAD52 motif 1	201299	17	n/a	n/a	1.92E-01	2.539
1091706	ENSG00000118407	26890	FILIP1	filamin A interacting protein 1	27145	6	n/a	n/a	2.10E-01	2.538
1104825	ENSG00000198937	81191	CCDC167	coiled-coil domain containing 167	154467	6	n/a	n/a	1.77E-01	2.538
280052535	ENSG00000253133	0	RP11-360L9.4	Uncharacterized protein	0	8	n/a	n/a	2.10E-01	2.537
1104269	ENSG00000197417	23482	SHPK	sedoheptulokinase	23729	17	n/a	n/a	2.68E-01	2.536
280089811	ENSG00000255749	0	RP11-134N1.3	RP11-134N1.3	0	12	n/a	n/a	2.21E-01	2.534
279951647	ENSG00000240797	0	RP11-480I12.6	RP11-480I12.6	0	1	n/a	n/a	2.27E-01	2.533
1094241	ENSG00000136732	2978	GYPC	glycophorin C (Gerbich blood group)	2995	2	n/a	n/a	2.42E-01	2.532
1101117	ENSG00000176894	5795	PXMP2	peroxisomal membrane protein 2, 22kDa	5827	12	n/a	n/a	2.30E-01	2.532
279943831	ENSG00000239911	0	RP11-796I2.2	RP11-796I2.2	0	7	n/a	n/a	2.22E-01	2.531
279917486	ENSG00000237036	0	ZEB1-AS1	ZEB1 antisense RNA 1 (non-protein coding)	0	10	n/a	n/a	1.60E-01	2.531
1089582	ENSG00000102760	28720	C13orf15	chromosome 13 open reading frame 15	28984	13	n/a	n/a	1.69E-01	2.531
1092562	ENSG00000125458	29824	NT5C	5', 3'-nucleotidase, cytosolic	30833	17	n/a	n/a	1.68E-01	2.531
280085750	ENSG00000255397	0	AC022182.2	AC022182.2	0	8	n/a	n/a	1.80E-01	2.53
1087011	ENSG00000006625	54857	GGCT	gamma-glutamylcyclotransferase	79017	7	n/a	n/a	2.50E-01	2.529
1090285	ENSG00000107186	8702	MPDZ	multiple PDZ domain protein	8777	9	n/a	n/a	2.15E-01	2.528
1095752	ENSG00000146263	90126	MMS22L	MMS22-like, DNA repair protein	253714	6	n/a	n/a	2.14E-01	2.527
1087875	ENSG00000067182	7089	TNFRSF1A	tumor necrosis factor receptor superfamily, member 1A	7132	12	n/a	n/a	2.19E-01	2.527
1099083	ENSG00000167565	29679	SERTAD3	SERTA domain containing 3	29946	19	n/a	n/a	1.76E-01	2.526
1097851	ENSG00000163040	59937	CCDC74A	coiled-coil domain containing 74A	90557	2	n/a	n/a	1.80E-01	2.524
1102045	ENSG00000182196	30810	ARL6IP4	ADP-ribosylation-like factor 6 interacting protein 4	51329	12	n/a	n/a	2.31E-01	2.524
280128642	ENSG00000259192	0	AC109631.1	AC109631.1	0	15	n/a	n/a	1.99E-01	2.523
1091688	ENSG00000118231	1412	CRYGD	crystallin, gamma D	1421	2	n/a	n/a	1.65E-01	2.523
1091964	ENSG00000120549	35523	KIAA1217	KIAA1217	56243	10	n/a	n/a	2.70E-01	2.521
1090432	ENSG00000108479	2568	GALK1	galactokinase 1	2584	17	n/a	n/a	2.21E-01	2.521
1089871	ENSG00000104879	1149	CKM	creatine kinase, muscle	1158	19	n/a	n/a	2.34E-01	2.521
1095401	ENSG00000143815	3905	LBR	lamin B receptor	3930	1	n/a	n/a	2.33E-01	2.52
280064383	ENSG00000253978	0	CTB-178M22.2	CTB-178M22.2	0	5	n/a	n/a	1.79E-01	2.519
1094153	ENSG00000136231	10496	IGF2BP3	insulin-like growth factor 2 mRNA binding protein 3	10643	7	n/a	n/a	2.32E-01	2.518
1094787	ENSG00000139668	77714	WDFY2	WD repeat and FYVE domain containing 2	115825	13	n/a	n/a	1.79E-01	2.517
1092331	ENSG00000123815	55736	ADCK4	aarF domain containing kinase 4	79934	19	n/a	n/a	1.65E-01	2.516
1093527	ENSG00000132589	2303	FLOT2	flotillin 2	2319	17	n/a	n/a	2.20E-01	2.516
280090679	ENSG00000255839	0	RP11-338K17.8	RP11-338K17.8	0	12	n/a	n/a	1.89E-01	2.516
279812004	ENSG00000227540	0	RP11-152N13.5	RP11-152N13.5	0	10	n/a	n/a	2.27E-01	2.515
1087874	ENSG00000067177	5223	PHKA1	phosphorylase kinase, alpha 1 (muscle)	5255	X	n/a	n/a	1.84E-01	2.514
1094181	ENSG00000136378	11014	ADAMTS7	ADAM metallopeptidase with thrombospondin type 1 motif, 7	11173	15	n/a	n/a	2.41E-01	2.513
1087682	ENSG00000060138	8465	CSDA	cold shock domain protein A	8531	12	n/a	n/a	2.33E-01	2.511
1098585	ENSG00000165588	4983	OTX2	orthodenticle homeobox 2	5015	14	n/a	n/a	1.74E-01	2.511
1090623	ENSG00000110011	3318	DNAJC4	DnaJ (Hsp40) homolog, subfamily C, member 4	3338	11	n/a	n/a	1.76E-01	2.51
1098031	ENSG00000163629	5751	PTPN13	protein tyrosine phosphatase, non-receptor type 13 (APO-1/CD95 (Fas)-associated phosphatase)	5783	4	n/a	n/a	2.04E-01	2.508
1093622	ENSG00000133104	22866	SPG20	spastic paraplegia 20 (Troyer syndrome)	23111	13	n/a	n/a	2.09E-01	2.508
1095560	ENSG00000144847	81063	IGSF11	immunoglobulin superfamily, member 11	152404	3	n/a	n/a	2.55E-01	2.507
1105945	ENSG00000213934	3030	HBG1	hemoglobin, gamma A	3047	11	n/a	n/a	2.61E-01	2.507
1089416	ENSG00000101444	188	AHCY	adenosylhomocysteinase	191	20	n/a	n/a	1.78E-01	2.506
280053933	ENSG00000253237	0	RP11-775E10.1	RP11-775E10.1	0	8	n/a	n/a	2.53E-01	2.506
1088979	ENSG00000099385	9143	BCL7C	B-cell CLL/lymphoma 7C	9274	16	n/a	n/a	2.34E-01	2.505
1093004	ENSG00000129009	3646	ISLR	immunoglobulin superfamily containing leucine-rich repeat	3671	15	n/a	n/a	3.12E-01	2.504
1103367	ENSG00000187720	55678	THSD4	thrombospondin, type I, domain containing 4	79875	15	n/a	n/a	2.83E-01	2.503
279970694	ENSG00000242951	0	RP11-507E23.1	RP11-507E23.1	0	14	n/a	n/a	2.54E-01	2.503
1098232	ENSG00000164176	9940	EDIL3	EGF-like repeats and discoidin I-like domains 3	10085	5	n/a	n/a	1.78E-01	2.501
279705144	ENSG00000207008	0	SNORA54	small nucleolar RNA, H/ACA box 54	0	11	n/a	n/a	2.91E-01	2.501
1094246	ENSG00000136770	40848	DNAJC1	DnaJ (Hsp40) homolog, subfamily C, member 1	64215	10	n/a	n/a	2.22E-01	2.501
1090439	ENSG00000108518	5184	PFN1	profilin 1	5216	17	n/a	n/a	2.31E-01	2.498
279931754	ENSG00000238247	0	GS1-309P15.4	GS1-309P15.4	0	X	n/a	n/a	2.09E-01	2.498
1098519	ENSG00000165283	29955	STOML2	stomatin (EPB72)-like 2	30968	9	n/a	n/a	2.34E-01	2.498
1089466	ENSG00000101871	4256	MID1	midline 1 (Opitz/BBB syndrome)	4281	X	n/a	n/a	1.80E-01	2.496
1102555	ENSG00000184304	5555	PRKD1	protein kinase D1	5587	14	n/a	n/a	2.24E-01	2.496
1096495	ENSG00000152601	4129	MBNL1	muscleblind-like (Drosophila)	4154	3	n/a	n/a	1.84E-01	2.496
1092486	ENSG00000124762	1020	CDKN1A	cyclin-dependent kinase inhibitor 1A (p21, Cip1)	1026	6	n/a	n/a	1.79E-01	2.495
280128300	ENSG00000259171	0	AL163636.6	AL163636.6	0	14	n/a	n/a	1.74E-01	2.495
1094729	ENSG00000139318	1836	DUSP6	dual specificity phosphatase 6	1848	12	n/a	n/a	2.64E-01	2.494
1094301	ENSG00000136942	11064	RPL35	ribosomal protein L35	11224	9	n/a	n/a	2.81E-01	2.494
1087220	ENSG00000015133	133396	CCDC88C	coiled-coil domain containing 88C	440193	14	n/a	n/a	2.26E-01	2.494
280025545	ENSG00000250384	0	RP11-738E22.1	RP11-738E22.1	0	4	n/a	n/a	2.37E-01	2.492
1094128	ENSG00000136110	10903	LECT1	leukocyte cell derived chemotaxin 1	11061	13	n/a	n/a	2.64E-01	2.492
1097094	ENSG00000157870	79208	C1orf93	chromosome 1 open reading frame 93	127281	1	n/a	n/a	1.81E-01	2.49
280086293	ENSG00000255439	0	RP11-196G11.1	Uncharacterized protein	0	16	n/a	n/a	2.31E-01	2.49
1097844	ENSG00000163009	110401	C2orf48	chromosome 2 open reading frame 48	348738	2	n/a	n/a	2.87E-01	2.49
280087347	ENSG00000255513	0	AC005363.9	AC005363.9	0	16	n/a	n/a	2.91E-01	2.486
1101867	ENSG00000181163	4838	NPM1	nucleophosmin (nucleolar phosphoprotein B23, numatrin)	4869	5	n/a	n/a	2.63E-01	2.486
1089863	ENSG00000104852	6585	SNRNP70	small nuclear ribonucleoprotein 70kDa (U1)	6625	19	n/a	n/a	2.20E-01	2.483
279752548	ENSG00000221211	0	AC078794.1	AC078794.1	0	3	n/a	n/a	3.09E-01	2.482
1096407	ENSG00000151952	78825	TMEM132D	transmembrane protein 132D	121256	12	n/a	n/a	2.29E-01	2.481
1088456	ENSG00000082898	7471	XPO1	exportin 1 (CRM1 homolog, yeast)	7514	2	n/a	n/a	1.90E-01	2.48
1090876	ENSG00000111906	30503	HDDC2	HD domain containing 2	51020	6	n/a	n/a	2.42E-01	2.48
1090327	ENSG00000107672	34069	NSMCE4A	non-SMC element 4 homolog A (S. cerevisiae)	54780	10	n/a	n/a	1.71E-01	2.479
1094804	ENSG00000139793	10005	MBNL2	muscleblind-like 2 (Drosophila)	10150	13	n/a	n/a	2.05E-01	2.478
1089981	ENSG00000105379	2094	ETFB	electron-transfer-flavoprotein, beta polypeptide	2109	19	n/a	n/a	2.51E-01	2.478
279950155	ENSG00000240616	0	AD000092.3	AD000092.3	0	19	n/a	n/a	2.70E-01	2.477
280123646	ENSG00000258907	0	RP11-644F5.15	RP11-644F5.15	0	12	n/a	n/a	2.85E-01	2.477
1095901	ENSG00000147454	30793	SLC25A37	solute carrier family 25, member 37	51312	8	n/a	n/a	2.34E-01	2.477
1090724	ENSG00000110917	9617	MLEC	malectin	9761	12	n/a	n/a	1.72E-01	2.476
1096920	ENSG00000156384	78743	SFR1	SWI5-dependent recombination repair 1	119392	10	n/a	n/a	2.33E-01	2.476
279835459	ENSG00000229691	0	RP11-21N7.2	RP11-21N7.2	0	1	n/a	n/a	2.06E-01	2.476
1094523	ENSG00000138085	30855	C2orf28	chromosome 2 open reading frame 28	51374	2	n/a	n/a	1.79E-01	2.475
280051104	ENSG00000252967	0	AC093693.2	AC093693.2	0	7	n/a	n/a	2.92E-01	2.473
1094148	ENSG00000136193	9661	SCRN1	secernin 1	9805	7	n/a	n/a	1.95E-01	2.47
1089135	ENSG00000100300	702	TSPO	translocator protein (18kDa)	706	22	n/a	n/a	1.91E-01	2.47
1100730	ENSG00000174839	83654	FAM116A	family with sequence similarity 116, member A	201627	3	n/a	n/a	1.81E-01	2.469
1099685	ENSG00000169989	83660	TIGD4	tigger transposable element derived 4	201798	4	n/a	n/a	1.73E-01	2.469
279817775	ENSG00000228089	0	RP1-197O17.2	RP1-197O17.2	0	X	n/a	n/a	2.36E-01	2.468
1101551	ENSG00000179242	997	CDH4	cadherin 4, type 1, R-cadherin (retinal)	1002	20	n/a	n/a	2.37E-01	2.468
1096546	ENSG00000153046	9289	CDYL	chromodomain protein, Y-like	9425	6	n/a	n/a	1.79E-01	2.467
1092356	ENSG00000124098	77744	C20orf108	chromosome 20 open reading frame 108	116151	20	n/a	n/a	1.84E-01	2.467
1092194	ENSG00000122642	11163	FKBP9	FK506 binding protein 9, 63 kDa	11328	7	n/a	n/a	1.78E-01	2.466
1094116	ENSG00000136044	34487	APPL2	adaptor protein, phosphotyrosine interaction, PH domain and leucine zipper containing 2	55198	12	n/a	n/a	1.76E-01	2.465
1097117	ENSG00000158042	40518	MRPL17	mitochondrial ribosomal protein L17	63875	11	n/a	n/a	2.04E-01	2.464
1108761	ENSG00000237493	0	RP11-603J24.7	RP11-603J24.7	0	12	n/a	n/a	2.60E-01	2.464
280107576	ENSG00000257674	0	RP11-76E16.2	RP11-76E16.2	0	12	n/a	n/a	2.34E-01	2.463
1101544	ENSG00000179172	110040	HNRNPCL1	heterogeneous nuclear ribonucleoprotein C-like 1	343069	1	n/a	n/a	3.30E-01	2.461
279667157	ENSG00000202252	0	SNORD14C	small nucleolar RNA, C/D box 14C	0	11	n/a	n/a	3.19E-01	2.461
1097521	ENSG00000161016	6100	RPL8	ribosomal protein L8	6132	8	n/a	n/a	2.60E-01	2.46
1108426	ENSG00000235183	0	RP11-613C6.4	RP11-613C6.4	0	17	n/a	n/a	3.41E-01	2.458
279896134	ENSG00000235036	0	RP5-1099D15.1	RP5-1099D15.1	0	20	n/a	n/a	2.45E-01	2.458
280121103	ENSG00000258759	0	RP11-1012A1.7	RP11-1012A1.7	0	14	n/a	n/a	2.42E-01	2.457
1106136	ENSG00000214688	128530	C10orf105	chromosome 10 open reading frame 105	414152	10	n/a	n/a	2.52E-01	2.453
1106306	ENSG00000215298	0	AC051642.1	AC051642.1	0	8	n/a	n/a	1.73E-01	2.452
1101922	ENSG00000181541	10439	MAB21L2	mab-21-like 2 (C. elegans)	10586	4	n/a	n/a	2.64E-01	2.451
279708826	ENSG00000207650	1013148	MIR570	microRNA 570	693155	3	n/a	n/a	2.77E-01	2.45
279982502	ENSG00000244171	0	PBX2P1	pre-B-cell leukemia homeobox 2 pseudogene 1	0	3	n/a	n/a	1.80E-01	2.449
279721351	ENSG00000213376	0	GAPDHP71	glyceraldehyde-3-phosphate dehydrogenase pseudogene 71	0	5	n/a	n/a	2.64E-01	2.448
1103988	ENSG00000196565	3031	HBG2	hemoglobin, gamma G	3048	11	n/a	n/a	3.10E-01	2.448
1090044	ENSG00000105655	30957	ISYNA1	inositol-3-phosphate synthase 1	51477	19	n/a	n/a	1.70E-01	2.448
1096117	ENSG00000149292	34259	TTC12	tetratricopeptide repeat domain 12	54970	11	n/a	n/a	1.84E-01	2.448
280049018	ENSG00000252666	0	AD000090.1	AD000090.1	0	19	n/a	n/a	3.47E-01	2.448
1098853	ENSG00000166582	83613	CENPV	centromere protein V	201161	17	n/a	n/a	2.37E-01	2.447
1101607	ENSG00000179627	1000060	ZBTB42	zinc finger and BTB domain containing 42	100128927	14	n/a	n/a	1.80E-01	2.447
1089646	ENSG00000103121	36221	C16orf61	chromosome 16 open reading frame 61	56942	16	n/a	n/a	1.77E-01	2.446
280071115	ENSG00000254459	0	RP11-91P24.7	RP11-91P24.7	0	11	n/a	n/a	1.87E-01	2.445
1098474	ENSG00000165113	56119	GKAP1	G kinase anchoring protein 1	80318	9	n/a	n/a	1.68E-01	2.445
1101816	ENSG00000180891	126376	CUEDC1	CUE domain containing 1	404093	17	n/a	n/a	2.08E-01	2.444
1098398	ENSG00000164818	34208	HEATR2	HEAT repeat containing 2	54919	7	n/a	n/a	1.74E-01	2.442
1101300	ENSG00000177764	59534	ZCCHC3	zinc finger, CCHC domain containing 3	85364	20	n/a	n/a	2.75E-01	2.442
280063922	ENSG00000253948	0	RP11-410L14.2	RP11-410L14.2	0	8	n/a	n/a	2.25E-01	2.44
1089777	ENSG00000104267	756	CA2	carbonic anhydrase II	760	8	n/a	n/a	2.06E-01	2.44
1089528	ENSG00000102218	6070	RP2	retinitis pigmentosa 2 (X-linked recessive)	6102	X	n/a	n/a	2.05E-01	2.44
1100227	ENSG00000172270	678	BSG	basigin (Ok blood group)	682	19	n/a	n/a	2.02E-01	2.439
1090259	ENSG00000106853	22704	PTGR1	prostaglandin reductase 1	22949	9	n/a	n/a	2.31E-01	2.437
1086940	ENSG00000005075	5407	POLR2J	polymerase (RNA) II (DNA directed) polypeptide J, 13.3kDa	5439	7	n/a	n/a	2.46E-01	2.436
1088829	ENSG00000092010	5688	PSME1	proteasome (prosome, macropain) activator subunit 1 (PA28 alpha)	5720	14	n/a	n/a	2.20E-01	2.436
1092761	ENSG00000126785	36655	RHOJ	ras homolog gene family, member J	57381	14	n/a	n/a	2.56E-01	2.436
279316768	ENSG00000163705	77710	C3orf24	chromosome 3 open reading frame 24	115795	3	n/a	n/a	1.95E-01	2.433
279825780	ENSG00000228798	0	AP000473.5	AP000473.5	0	21	n/a	n/a	2.60E-01	2.432
279720864	ENSG00000213335	0	CLNS1AP1	chloride channel, nucleotide-sensitive, 1A pseudogene 1	0	6	n/a	n/a	2.38E-01	2.43
1099447	ENSG00000168952	28827	STXBP6	syntaxin binding protein 6 (amisyn)	29091	14	n/a	n/a	2.11E-01	2.428
1097328	ENSG00000159714	29535	ZDHHC1	zinc finger, DHHC-type containing 1	29800	16	n/a	n/a	1.74E-01	2.428
1087563	ENSG00000051341	10563	POLQ	polymerase (DNA directed), theta	10721	3	n/a	n/a	2.22E-01	2.428
1098734	ENSG00000166165	1143	CKB	creatine kinase, brain	1152	14	n/a	n/a	1.66E-01	2.427
279909658	ENSG00000236330	0	AC096591.1	AC096591.1	0	2	n/a	n/a	3.20E-01	2.427
1095416	ENSG00000143882	89557	ATP6V1C2	ATPase, H+ transporting, lysosomal 42kDa, V1 subunit C2	245973	2	n/a	n/a	2.35E-01	2.426
1106087	ENSG00000214456	133671	PLIN5	perilipin 5	440503	19	n/a	n/a	1.76E-01	2.425
1096226	ENSG00000150433	85576	TMEM218	transmembrane protein 218	219854	11	n/a	n/a	1.74E-01	2.423
279721853	ENSG00000213406	0	ANXA2P1	annexin A2 pseudogene 1	0	4	n/a	n/a	2.31E-01	2.423
279833744	ENSG00000229520	0	LINC00404	long intergenic non-protein coding RNA 404	0	13	n/a	n/a	2.78E-01	2.423
1099460	ENSG00000169020	518	ATP5I	ATP synthase, H+ transporting, mitochondrial Fo complex, subunit E	521	4	n/a	n/a	2.90E-01	2.423
279972735	ENSG00000243185	0	AC108078.1	AC108078.1	0	4	n/a	n/a	3.06E-01	2.422
279805582	ENSG00000226963	0	AC078883.4	AC078883.4	0	2	n/a	n/a	1.86E-01	2.422
280111193	ENSG00000258033	0	RP11-350G24.2	RP11-350G24.2	0	12	n/a	n/a	1.88E-01	2.421
1087523	ENSG00000049130	4229	KITLG	KIT ligand	4254	12	n/a	n/a	2.20E-01	2.42
1090527	ENSG00000109099	5344	PMP22	peripheral myelin protein 22	5376	17	n/a	n/a	2.49E-01	2.42
1091087	ENSG00000113504	10565	SLC12A7	solute carrier family 12 (potassium/chloride transporters), member 7	10723	5	n/a	n/a	1.78E-01	2.419
1101224	ENSG00000177425	5042	PAWR	PRKC, apoptosis, WT1, regulator	5074	12	n/a	n/a	2.27E-01	2.419
1096210	ENSG00000150093	3663	ITGB1	integrin, beta 1 (fibronectin receptor, beta polypeptide, antigen CD29 includes MDF2, MSK12)	3688	10	n/a	n/a	1.79E-01	2.419
280120888	ENSG00000258749	0	RP11-688G15.3	RP11-688G15.3	0	14	n/a	n/a	2.16E-01	2.417
1086896	ENSG00000003096	59880	KLHL13	kelch-like 13 (Drosophila)	90293	X	n/a	n/a	1.78E-01	2.417
1097569	ENSG00000161618	79109	ALDH16A1	aldehyde dehydrogenase 16 family, member A1	126133	19	n/a	n/a	1.98E-01	2.417
280060053	ENSG00000253683	0	CTB-79E8.3	CTB-79E8.3	0	5	n/a	n/a	3.36E-01	2.415
1099884	ENSG00000170889	6170	RPS9	ribosomal protein S9	6203	19	n/a	n/a	2.68E-01	2.415
1090862	ENSG00000111843	31002	TMEM14C	transmembrane protein 14C	51522	6	n/a	n/a	2.24E-01	2.414
279997043	ENSG00000248017	0	AC026449.1	AC026449.1	0	5	n/a	n/a	2.12E-01	2.413
1095360	ENSG00000143570	26918	SLC39A1	solute carrier family 39 (zinc transporter), member 1	27173	1	n/a	n/a	1.79E-01	2.413
280015736	ENSG00000249637	0	CTC-329D1.2	CTC-329D1.2	0	5	n/a	n/a	1.92E-01	2.412
280074753	ENSG00000254706	0	RP11-565P22.6	RP11-565P22.6	0	1	n/a	n/a	2.67E-01	2.412
1095286	ENSG00000143303	30575	RRNAD1	ribosomal RNA adenine dimethylase domain containing 1	51093	1	n/a	n/a	1.77E-01	2.411
1094684	ENSG00000139083	2105	ETV6	ets variant 6	2120	12	n/a	n/a	2.45E-01	2.409
1093801	ENSG00000134352	3547	IL6ST	interleukin 6 signal transducer (gp130, oncostatin M receptor)	3572	5	n/a	n/a	2.00E-01	2.409
279995299	ENSG00000247315	0	AL034548.2	AL034548.2	0	20	n/a	n/a	1.67E-01	2.408
1088133	ENSG00000074317	6580	SNCB	synuclein, beta	6620	5	n/a	n/a	2.21E-01	2.407
1086868	ENSG00000000460	35021	C1orf112	chromosome 1 open reading frame 112	55732	1	n/a	n/a	1.84E-01	2.405
1095540	ENSG00000144741	77665	SLC25A26	solute carrier family 25, member 26	115286	3	n/a	n/a	1.75E-01	2.404
1107155	ENSG00000226982	0	CENPC1P1	centromere protein C 1 pseudogene 1	0	12	n/a	n/a	1.80E-01	2.403
1089679	ENSG00000103274	4656	NUBP1	nucleotide binding protein 1	4682	16	n/a	n/a	2.12E-01	2.401
1102433	ENSG00000183763	10147	TRAIP	TRAF interacting protein	10293	3	n/a	n/a	1.79E-01	2.401
1088128	ENSG00000074201	1198	CLNS1A	chloride channel, nucleotide-sensitive, 1A	1207	11	n/a	n/a	2.56E-01	2.399
1096081	ENSG00000148950	83400	IMMP1L	IMP1 inner mitochondrial membrane peptidase-like (S. cerevisiae)	196294	11	n/a	n/a	1.88E-01	2.398
1103916	ENSG00000196372	55557	ASB13	ankyrin repeat and SOCS box containing 13	79754	10	n/a	n/a	2.51E-01	2.396
1109009	ENSG00000241839	56102	PLEKHO2	pleckstrin homology domain containing, family O member 2	80301	15	n/a	n/a	1.70E-01	2.394
1089673	ENSG00000103254	41833	FAM173A	family with sequence similarity 173, member A	65990	16	n/a	n/a	1.80E-01	2.393
280077470	ENSG00000254893	0	RP11-466P24.2	RP11-466P24.2	0	5	n/a	n/a	2.47E-01	2.393
279722112	ENSG00000213443	0	NPM1P5	nucleophosmin 1 (nucleolar phosphoprotein B23, numatrin) pseudogene 5	0	12	n/a	n/a	2.10E-01	2.393
280071030	ENSG00000254454	0	RCC2P6	regulator of chromosome condensation 2 pseudogene 6	0	11	n/a	n/a	1.81E-01	2.393
1100294	ENSG00000172531	5467	PPP1CA	protein phosphatase 1, catalytic subunit, alpha isozyme	5499	11	n/a	n/a	2.22E-01	2.392
1090316	ENSG00000107566	10466	ERLIN1	ER lipid raft associated 1	10613	10	n/a	n/a	1.80E-01	2.391
1092012	ENSG00000120889	8718	TNFRSF10B	tumor necrosis factor receptor superfamily, member 10b	8795	8	n/a	n/a	1.74E-01	2.391
279771064	ENSG00000224040	0	HMGN1P4	high mobility group nucleosome binding domain 1 pseudogene 4	0	1	n/a	n/a	2.03E-01	2.39
1103578	ENSG00000188536	3023	HBA2	hemoglobin, alpha 2	3040	16	n/a	n/a	3.17E-01	2.388
1089869	ENSG00000104870	2202	FCGRT	Fc fragment of IgG, receptor, transporter, alpha	2217	19	n/a	n/a	2.60E-01	2.385
279902696	ENSG00000235663	0	C6orf26-AS1	C6orf26 antisense RNA 1 (non-protein coding)	0	6	n/a	n/a	2.69E-01	2.385
1097023	ENSG00000157227	4297	MMP14	matrix metallopeptidase 14 (membrane-inserted)	4323	14	n/a	n/a	2.36E-01	2.383
1106862	ENSG00000224997	0	AL049840.1	Uncharacterized proteincDNA FLJ53535	0	14	n/a	n/a	2.02E-01	2.382
1094366	ENSG00000137288	58510	C6orf125	chromosome 6 open reading frame 125	84300	6	n/a	n/a	2.44E-01	2.381
1095965	ENSG00000147955	10134	SIGMAR1	sigma non-opioid intracellular receptor 1	10280	9	n/a	n/a	1.74E-01	2.381
279705767	ENSG00000207118	0	SNORD14D	small nucleolar RNA, C/D box 14D	0	11	n/a	n/a	3.24E-01	2.38
279979461	ENSG00000243829	0	CTB-33G10.1	CTB-33G10.1	0	19	n/a	n/a	2.25E-01	2.375
1100409	ENSG00000173113	30984	TRMT112	tRNA methyltransferase 11-2 homolog (S. cerevisiae)	51504	11	n/a	n/a	2.47E-01	2.375
1105796	ENSG00000213003	0	BTF3P12	basic transcription factor 3 pseudogene 12	0	8	n/a	n/a	1.78E-01	2.375
1102063	ENSG00000182263	34426	FIGN	fidgetin	55137	2	n/a	n/a	2.34E-01	2.374
1088717	ENSG00000089472	9699	HEPH	hephaestin	9843	X	n/a	n/a	1.78E-01	2.374
1106678	ENSG00000223796	0	AC009041.2	AC009041.2	0	16	n/a	n/a	2.08E-01	2.374
279729621	ENSG00000214297	0	ALDOAP2	aldolase A, fructose-bisphosphate pseudogene 2	0	10	n/a	n/a	1.76E-01	2.373
1098208	ENSG00000164117	26017	FBXO8	F-box protein 8	26269	4	n/a	n/a	1.80E-01	2.373
1095352	ENSG00000143545	5840	RAB13	RAB13, member RAS oncogene family	5872	1	n/a	n/a	2.94E-01	2.372
280118037	ENSG00000258584	94018	C14orf86	chromosome 14 open reading frame 86	283592	14	n/a	n/a	1.79E-01	2.371
279718840	ENSG00000213070	0	HMGB3P6	high mobility group box 3 pseudogene 6	0	1	n/a	n/a	2.27E-01	2.371
279758434	ENSG00000222043	0	AC079305.10	AC079305.10	0	2	n/a	n/a	1.85E-01	2.37
1089909	ENSG00000104983	181795	CCDC61	coiled-coil domain containing 61	729440	19	n/a	n/a	1.80E-01	2.37
1105672	ENSG00000206432	152015	TMEM200C	transmembrane protein 200C	645369	18	n/a	n/a	1.72E-01	2.369
1088860	ENSG00000092820	7387	EZR	ezrin	7430	6	n/a	n/a	1.80E-01	2.369
280072100	ENSG00000254535	79518	PABPC4L	poly(A) binding protein, cytoplasmic 4-like	132430	4	n/a	n/a	1.79E-01	2.368
1091245	ENSG00000114978	34522	MOB1A	MOB kinase activator 1A	55233	2	n/a	n/a	2.23E-01	2.368
1097628	ENSG00000162063	894	CCNF	cyclin F	899	16	n/a	n/a	1.76E-01	2.367
279724691	ENSG00000213774	0	AC010904.1	AC010904.1	0	2	n/a	n/a	1.84E-01	2.365
1095599	ENSG00000145241	1053	CENPC1	centromere protein C 1	1060	4	n/a	n/a	1.84E-01	2.364
1088059	ENSG00000072210	221	ALDH3A2	aldehyde dehydrogenase 3 family, member A2	224	17	n/a	n/a	2.24E-01	2.364
279952730	ENSG00000240950	0	RP11-372E1.1	RP11-372E1.1	0	3	n/a	n/a	2.20E-01	2.363
1090004	ENSG00000105483	22656	CARD8	caspase recruitment domain family, member 8	22900	19	n/a	n/a	1.66E-01	2.362
279991402	ENSG00000245904	0	RP11-796E2.4	RP11-796E2.4	0	12	n/a	n/a	1.98E-01	2.362
1091987	ENSG00000120699	11175	EXOSC8	exosome component 8	11340	13	n/a	n/a	1.77E-01	2.362
1094191	ENSG00000136450	6390	SRSF1	serine/arginine-rich splicing factor 1	6426	17	n/a	n/a	2.48E-01	2.362
280023495	ENSG00000250238	0	Z95704.3	Z95704.3	0	4	n/a	n/a	1.76E-01	2.36
279808177	ENSG00000227183	0	HDGFP1	hepatoma-derived growth factor pseudogene 1	0	X	n/a	n/a	2.42E-01	2.36
1087270	ENSG00000020922	4335	MRE11A	MRE11 meiotic recombination 11 homolog A (S. cerevisiae)	4361	11	n/a	n/a	1.92E-01	2.36
280085489	ENSG00000255372	0	CTD-3064C13.1	CTD-3064C13.1	0	11	n/a	n/a	1.72E-01	2.354
279806452	ENSG00000227036	125185	AC007639.1	AC007639.1	400619	17	n/a	n/a	2.26E-01	2.354
1097809	ENSG00000162889	9133	MAPKAPK2	mitogen-activated protein kinase-activated protein kinase 2	9261	1	n/a	n/a	1.88E-01	2.353
1100780	ENSG00000175084	1662	DES	desmin	1674	2	n/a	n/a	2.37E-01	2.352
1105052	ENSG00000204228	7877	HSD17B8	hydroxysteroid (17-beta) dehydrogenase 8	7923	6	n/a	n/a	2.27E-01	2.351
1091233	ENSG00000114854	7091	TNNC1	troponin C type 1 (slow)	7134	3	n/a	n/a	1.73E-01	2.35
1091013	ENSG00000112851	35201	ERBB2IP	erbb2 interacting protein	55914	5	n/a	n/a	1.91E-01	2.35
280138191	ENSG00000259749	0	CTD-2022H16.2	CTD-2022H16.2	0	15	n/a	n/a	1.93E-01	2.35
1100944	ENSG00000175938	60256	ORAI3	ORAI calcium release-activated calcium modulator 3	93129	16	n/a	n/a	2.33E-01	2.348
1093567	ENSG00000132780	4652	NASP	nuclear autoantigenic sperm protein (histone-binding)	4678	1	n/a	n/a	1.72E-01	2.348
1091855	ENSG00000119729	23188	RHOQ	ras homolog gene family, member Q	23433	2	n/a	n/a	1.72E-01	2.347
280079031	ENSG00000254994	0	RP5-1042K10.13	RP5-1042K10.13	0	22	n/a	n/a	2.47E-01	2.345
1103161	ENSG00000186767	79835	SPIN4	spindlin family, member 4	139886	X	n/a	n/a	1.79E-01	2.345
1099053	ENSG00000167460	7128	TPM4	tropomyosin 4	7171	19	n/a	n/a	1.61E-01	2.345
280064476	ENSG00000253982	0	CTD-2336O2.1	CTD-2336O2.1	0	8	n/a	n/a	1.65E-01	2.343
1096397	ENSG00000151881	41015	C5orf28	chromosome 5 open reading frame 28	64417	5	n/a	n/a	1.95E-01	2.343
1107030	ENSG00000225973	0	AC018926.1	AC018926.1	0	15	n/a	n/a	2.34E-01	2.343
1096589	ENSG00000153391	79071	INO80C	INO80 complex subunit C	125476	18	n/a	n/a	2.33E-01	2.342
1104242	ENSG00000197358	0	BNIP3P1	BCL2/adenovirus E1B 19kDa interacting protein 3 pseudogene 1	0	14	n/a	n/a	1.73E-01	2.342
1103032	ENSG00000186205	41332	MOSC1	MOCO sulphurase C-terminal domain containing 1	64757	1	n/a	n/a	2.06E-01	2.342
1097558	ENSG00000161547	6391	SRSF2	serine/arginine-rich splicing factor 2	6427	17	n/a	n/a	2.06E-01	2.341
1091119	ENSG00000113732	8884	ATP6V0E1	ATPase, H+ transporting, lysosomal 9kDa, V0 subunit e1	8992	5	n/a	n/a	1.84E-01	2.341
1087211	ENSG00000014123	23131	UFL1	UFM1-specific ligase 1	23376	6	n/a	n/a	1.82E-01	2.34
279636820	ENSG00000198134	0	RP11-267J23.4	RP11-267J23.4	0	12	n/a	n/a	2.76E-01	2.34
1095350	ENSG00000143537	8679	ADAM15	ADAM metallopeptidase domain 15	8751	1	n/a	n/a	1.97E-01	2.339
1092500	ENSG00000124802	9380	EEF1E1	eukaryotic translation elongation factor 1 epsilon 1	9521	6	n/a	n/a	2.11E-01	2.339
279969189	ENSG00000242779	55788	ZNF702P	zinc finger protein 702, pseudogene	79986	19	n/a	n/a	2.23E-01	2.338
1096221	ENSG00000150347	58370	ARID5B	AT rich interactive domain 5B (MRF1-like)	84159	10	n/a	n/a	2.49E-01	2.338
1108922	ENSG00000239900	155	ADSL	adenylosuccinate lyase	158	22	n/a	n/a	2.26E-01	2.337
280078288	ENSG00000254959	0	INMT-FAM188B	INMT-FAM188B readthrough (non-protein coding)	0	7	n/a	n/a	1.74E-01	2.337
279816554	ENSG00000227965	0	AC098592.6	AC098592.6	0	7	n/a	n/a	2.94E-01	2.337
280111359	ENSG00000258048	0	RP11-530C5.1	RP11-530C5.1	0	12	n/a	n/a	1.80E-01	2.337
279912354	ENSG00000236567	0	RP11-39K24.7	RP11-39K24.7	0	9	n/a	n/a	2.06E-01	2.336
1091068	ENSG00000113328	895	CCNG1	cyclin G1	900	5	n/a	n/a	1.69E-01	2.335
1088861	ENSG00000092841	4611	MYL6	myosin, light chain 6, alkali, smooth muscle and non-muscle	4637	12	n/a	n/a	1.76E-01	2.334
1104235	ENSG00000197324	25769	LRP10	low density lipoprotein receptor-related protein 10	26020	14	n/a	n/a	2.08E-01	2.334
1095076	ENSG00000141577	22749	AZI1	5-azacytidine induced 1	22994	17	n/a	n/a	1.85E-01	2.333
1101158	ENSG00000177054	33794	ZDHHC13	zinc finger, DHHC-type containing 13	54503	11	n/a	n/a	1.78E-01	2.333
279792668	ENSG00000225855	0	RUSC1-AS1	RUSC1 antisense RNA 1 (non-protein coding)	0	1	n/a	n/a	2.28E-01	2.333
1092537	ENSG00000125319	54835	C17orf53	chromosome 17 open reading frame 53	78995	17	n/a	n/a	1.81E-01	2.332
1097015	ENSG00000157191	34996	NECAP2	NECAP endocytosis associated 2	55707	1	n/a	n/a	1.66E-01	2.331
1087791	ENSG00000065243	5554	PKN2	protein kinase N2	5586	1	n/a	n/a	1.77E-01	2.331
1094673	ENSG00000138829	2186	FBN2	fibrillin 2	2201	5	n/a	n/a	1.94E-01	2.33
1095827	ENSG00000146938	36775	NLGN4X	neuroligin 4, X-linked	57502	X	n/a	n/a	1.94E-01	2.33
1102452	ENSG00000183814	94931	LIN9	lin-9 homolog (C. elegans)	286826	1	n/a	n/a	1.84E-01	2.33
1098409	ENSG00000164853	109828	UNCX	UNC homeobox	340260	7	n/a	n/a	2.52E-01	2.33
279736378	ENSG00000215035	0	FDPSP5	farnesyl diphosphate synthase pseudogene 5	0	X	n/a	n/a	1.85E-01	2.329
1094460	ENSG00000137818	6144	RPLP1	ribosomal protein, large, P1	6176	15	n/a	n/a	2.09E-01	2.329
1091384	ENSG00000115825	23436	PRKD3	protein kinase D3	23683	2	n/a	n/a	1.84E-01	2.329
1103375	ENSG00000187741	2160	FANCA	Fanconi anemia, complementation group A	2175	16	n/a	n/a	2.75E-01	2.329
1097704	ENSG00000162517	23332	PEF1	penta-EF-hand domain containing 1	553115	1	n/a	n/a	1.74E-01	2.328
1103523	ENSG00000188313	5327	PLSCR1	phospholipid scramblase 1	5359	3	n/a	n/a	1.80E-01	2.328
1102601	ENSG00000184486	5422	POU3F2	POU class 3 homeobox 2	5454	6	n/a	n/a	2.69E-01	2.327
1090438	ENSG00000108515	2012	ENO3	enolase 3 (beta, muscle)	2027	17	n/a	n/a	2.22E-01	2.327
1094466	ENSG00000137831	34364	UACA	uveal autoantigen with coiled-coil domains and ankyrin repeats	55075	15	n/a	n/a	2.26E-01	2.325
1090881	ENSG00000111961	23083	SASH1	SAM and SH3 domain containing 1	23328	6	n/a	n/a	2.00E-01	2.325
280091563	ENSG00000255949	0	AP003419.16	AP003419.16	0	11	n/a	n/a	2.52E-01	2.325
1097839	ENSG00000162998	2471	FRZB	frizzled-related protein	2487	2	n/a	n/a	2.40E-01	2.325
1088078	ENSG00000072778	34	ACADVL	acyl-CoA dehydrogenase, very long chain	37	17	n/a	n/a	1.70E-01	2.323
279873060	ENSG00000233012	0	RP11-322F10.3	RP11-322F10.3	0	1	n/a	n/a	2.24E-01	2.323
1095747	ENSG00000146233	30783	CYP39A1	cytochrome P450, family 39, subfamily A, polypeptide 1	51302	6	n/a	n/a	2.08E-01	2.323
280030524	ENSG00000250786	157121371	CTD-2001E22.2	CTD-2001E22.2	100505806	5	n/a	n/a	2.42E-01	2.322
1100558	ENSG00000173852	23088	DPY19L1	dpy-19-like 1 (C. elegans)	23333	7	n/a	n/a	2.26E-01	2.322
1098979	ENSG00000167107	56022	ACSF2	acyl-CoA synthetase family member 2	80221	17	n/a	n/a	1.81E-01	2.32
1088235	ENSG00000076928	9015	ARHGEF1	Rho guanine nucleotide exchange factor (GEF) 1	9138	19	n/a	n/a	2.24E-01	2.319
1092350	ENSG00000124067	6524	SLC12A4	solute carrier family 12 (potassium/chloride transporters), member 4	6560	16	n/a	n/a	2.69E-01	2.319
1098924	ENSG00000166896	60044	XRCC6BP1	XRCC6 binding protein 1	91419	12	n/a	n/a	1.73E-01	2.319
279800688	ENSG00000226549	0	SCDP1	stearoyl-CoA desaturase (delta-9-desaturase) pseudogene 1	0	17	n/a	n/a	1.78E-01	2.318
1100369	ENSG00000172893	1705	DHCR7	7-dehydrocholesterol reductase	1717	11	n/a	n/a	1.77E-01	2.318
1096046	ENSG00000148672	2729	GLUD1	glutamate dehydrogenase 1	2746	10	n/a	n/a	2.26E-01	2.317
1092044	ENSG00000121104	57260	FAM117A	family with sequence similarity 117, member A	81558	17	n/a	n/a	2.24E-01	2.315
1106746	ENSG00000224186	0	CTC-203F4.1	CDNA: FLJ23312 fis, clone HEP11874Uncharacterized protein	0	5	n/a	n/a	2.27E-01	2.314
1087765	ENSG00000064652	28702	SNX24	sorting nexin 24	28966	5	n/a	n/a	1.84E-01	2.314
1089736	ENSG00000103742	36995	IGDCC4	immunoglobulin superfamily, DCC subclass, member 4	57722	15	n/a	n/a	2.67E-01	2.313
1096808	ENSG00000155367	109203	PPM1J	protein phosphatase, Mg2+/Mn2+ dependent, 1J	333926	1	n/a	n/a	2.37E-01	2.313
1091516	ENSG00000116761	1480	CTH	cystathionase (cystathionine gamma-lyase)	1491	1	n/a	n/a	1.78E-01	2.312
280089505	ENSG00000255723	0	RP11-529H2.2	RP11-529H2.2	0	4	n/a	n/a	1.68E-01	2.31
1099055	ENSG00000167468	2862	GPX4	glutathione peroxidase 4 (phospholipid hydroperoxidase)	2879	19	n/a	n/a	1.73E-01	2.31
1100683	ENSG00000174547	41527	MRPL11	mitochondrial ribosomal protein L11	65003	11	n/a	n/a	2.45E-01	2.309
1101915	ENSG00000181481	58492	RNF135	ring finger protein 135	84282	17	n/a	n/a	2.26E-01	2.309
1101923	ENSG00000181544	2172	FANCB	Fanconi anemia, complementation group B	2187	X	n/a	n/a	1.76E-01	2.309
1097872	ENSG00000163113	36236	OTUD7B	OTU domain containing 7B	56957	1	n/a	n/a	1.78E-01	2.308
1092913	ENSG00000128283	10976	CDC42EP1	CDC42 effector protein (Rho GTPase binding) 1	11135	22	n/a	n/a	2.78E-01	2.308
1098272	ENSG00000164307	31232	ERAP1	endoplasmic reticulum aminopeptidase 1	51752	5	n/a	n/a	1.75E-01	2.308
280076384	ENSG00000254821	0	RP3-400B16.4	RP3-400B16.4	0	6	n/a	n/a	2.67E-01	2.307
279964315	ENSG00000242257	0	AC044839.1	AC044839.1	0	11	n/a	n/a	3.22E-01	2.307
1095066	ENSG00000141552	31009	ANAPC11	anaphase promoting complex subunit 11	51529	17	n/a	n/a	2.72E-01	2.307
1087151	ENSG00000011201	3705	KAL1	Kallmann syndrome 1 sequence	3730	X	n/a	n/a	2.11E-01	2.307
1106332	ENSG00000215386	123162	LINC00478	long intergenic non-protein coding RNA 478	388815	21	n/a	n/a	1.72E-01	2.307
279720522	ENSG00000213269	0	AC004386.4	AC004386.4	0	X	n/a	n/a	2.91E-01	2.306
1093579	ENSG00000132842	8480	AP3B1	adaptor-related protein complex 3, beta 1 subunit	8546	5	n/a	n/a	1.73E-01	2.306
280026738	ENSG00000250487	0	RP11-43D2.6	RP11-43D2.6	0	5	n/a	n/a	2.40E-01	2.305
1090811	ENSG00000111640	2581	GAPDH	glyceraldehyde-3-phosphate dehydrogenase	2597	12	n/a	n/a	2.03E-01	2.304
279958562	ENSG00000241622	0	RP11-413E6.5	RP11-413E6.5	0	3	n/a	n/a	1.69E-01	2.304
1087613	ENSG00000055070	25848	C1orf144	chromosome 1 open reading frame 144	26099	1	n/a	n/a	2.01E-01	2.303
1087845	ENSG00000066382	740	MPPED2	metallophosphoesterase domain containing 2	744	11	n/a	n/a	1.99E-01	2.303
1098175	ENSG00000164056	10106	SPRY1	sprouty homolog 1, antagonist of FGF signaling (Drosophila)	10252	4	n/a	n/a	2.03E-01	2.303
1104642	ENSG00000198558	8310	HIST1H4L	histone cluster 1, H4l	8368	6	n/a	n/a	3.04E-01	2.303
280076052	ENSG00000254793	0	FDPSP4	farnesyl diphosphate synthase pseudogene 4	0	15	n/a	n/a	2.24E-01	2.303
1088802	ENSG00000091317	34207	CMTM6	CKLF-like MARVEL transmembrane domain containing 6	54918	3	n/a	n/a	2.49E-01	2.302
1090096	ENSG00000105856	26704	HBP1	HMG-box transcription factor 1	26959	7	n/a	n/a	1.64E-01	2.302
1100764	ENSG00000174989	26007	FBXW8	F-box and WD repeat domain containing 8	26259	12	n/a	n/a	2.26E-01	2.301
1097111	ENSG00000158006	5019	PAFAH2	platelet-activating factor acetylhydrolase 2, 40kDa	5051	1	n/a	n/a	1.66E-01	2.3
280069356	ENSG00000254332	0	GS1-44D20.1	GS1-44D20.1	0	8	n/a	n/a	2.01E-01	2.3
1106037	ENSG00000214274	280	ANG	angiogenin, ribonuclease, RNase A family, 5	283	14	n/a	n/a	2.04E-01	2.297
1095831	ENSG00000146966	26892	DENND2A	DENN/MADD domain containing 2A	27147	7	n/a	n/a	1.77E-01	2.297
1087317	ENSG00000025770	29516	NCAPH2	non-SMC condensin II complex, subunit H2	29781	22	n/a	n/a	2.01E-01	2.295
280040008	ENSG00000251534	0	RP1-96H9.6	RP1-96H9.6	0	12	n/a	n/a	2.27E-01	2.295
1087792	ENSG00000065268	36692	WDR18	WD repeat domain 18	57418	19	n/a	n/a	2.37E-01	2.295
1098070	ENSG00000163737	5164	PF4	platelet factor 4	5196	4	n/a	n/a	2.05E-01	2.294
1091432	ENSG00000116133	1706	DHCR24	24-dehydrocholesterol reductase	1718	1	n/a	n/a	1.78E-01	2.294
1092894	ENSG00000128059	5439	PPAT	phosphoribosyl pyrophosphate amidotransferase	5471	4	n/a	n/a	2.04E-01	2.293
1091437	ENSG00000116157	2865	GPX7	glutathione peroxidase 7	2882	1	n/a	n/a	2.69E-01	2.289
280107790	ENSG00000257715	0	RP11-256L6.2	RP11-256L6.2	0	12	n/a	n/a	2.05E-01	2.289
1105483	ENSG00000205476	106012	CCDC85C	coiled-coil domain containing 85C	317762	14	n/a	n/a	2.17E-01	2.289
1098949	ENSG00000166965	60046	RCCD1	RCC1 domain containing 1	91433	15	n/a	n/a	2.05E-01	2.289
280109348	ENSG00000257851	0	RP11-199A1.1	RP11-199A1.1	0	12	n/a	n/a	2.82E-01	2.288
280120726	ENSG00000258738	0	RP11-73E17.2	RP11-73E17.2	0	14	n/a	n/a	2.20E-01	2.288
279718819	ENSG00000213067	0	RP11-760D2.10	RP11-760D2.10	0	7	n/a	n/a	2.08E-01	2.287
1092187	ENSG00000122566	3161	HNRNPA2B1	heterogeneous nuclear ribonucleoprotein A2/B1	3181	7	n/a	n/a	2.62E-01	2.287
1095101	ENSG00000141753	3467	IGFBP4	insulin-like growth factor binding protein 4	3487	17	n/a	n/a	3.10E-01	2.287
279822697	ENSG00000228528	0	AC068057.1	AC068057.1	0	2	n/a	n/a	1.75E-01	2.286
1102464	ENSG00000183864	10608	TOB2	transducer of ERBB2, 2	10766	22	n/a	n/a	2.20E-01	2.286
1087899	ENSG00000067992	5133	PDK3	pyruvate dehydrogenase kinase, isozyme 3	5165	X	n/a	n/a	1.69E-01	2.286
1092035	ENSG00000121060	7662	TRIM25	tripartite motif containing 25	7706	17	n/a	n/a	1.70E-01	2.284
1090745	ENSG00000111144	4023	LTA4H	leukotriene A4 hydrolase	4048	12	n/a	n/a	1.66E-01	2.282
1092918	ENSG00000128309	4331	MPST	mercaptopyruvate sulfurtransferase	4357	22	n/a	n/a	1.79E-01	2.282
1105675	ENSG00000206503	3087	HLA-A	major histocompatibility complex, class I, A	3105	6	n/a	n/a	1.79E-01	2.281
279718407	ENSG00000213033	0	AURKAPS1	aurora kinase A pseudogene 1	0	1	n/a	n/a	1.74E-01	2.281
1090525	ENSG00000109084	27091	TMEM97	transmembrane protein 97	27346	17	n/a	n/a	1.76E-01	2.28
1089103	ENSG00000100219	7451	XBP1	X-box binding protein 1	7494	22	n/a	n/a	2.49E-01	2.279
1091699	ENSG00000118298	23386	CA14	carbonic anhydrase XIV	23632	1	n/a	n/a	2.43E-01	2.279
1095292	ENSG00000143321	3051	HDGF	hepatoma-derived growth factor	3068	1	n/a	n/a	1.86E-01	2.278
1108228	ENSG00000233822	8283	HIST1H2BN	histone cluster 1, H2bn	8341	6	n/a	n/a	2.02E-01	2.278
1105315	ENSG00000204922	1000796	C11orf83	chromosome 11 open reading frame 83	790955	11	n/a	n/a	2.58E-01	2.278
1090133	ENSG00000106025	23308	TSPAN12	tetraspanin 12	23554	7	n/a	n/a	2.42E-01	2.277
1097093	ENSG00000157869	9229	RAB28	RAB28, member RAS oncogene family	9364	4	n/a	n/a	1.84E-01	2.276
1102011	ENSG00000182054	3398	IDH2	isocitrate dehydrogenase 2 (NADP+), mitochondrial	3418	15	n/a	n/a	1.90E-01	2.275
1091655	ENSG00000117748	6086	RPA2	replication protein A2, 32kDa	6118	1	n/a	n/a	2.26E-01	2.275
1102796	ENSG00000185262	94136	FAM100B	family with sequence similarity 100, member B	283991	17	n/a	n/a	1.84E-01	2.274
1091377	ENSG00000115758	4922	ODC1	ornithine decarboxylase 1	4953	2	n/a	n/a	1.81E-01	2.273
1104628	ENSG00000198518	8309	HIST1H4E	histone cluster 1, H4e	8367	6	n/a	n/a	3.00E-01	2.272
1087205	ENSG00000013573	1651	DDX11	DEAD/H (Asp-Glu-Ala-Asp/His) box polypeptide 11	1663	12	n/a	n/a	1.80E-01	2.272
279861248	ENSG00000231977	0	RP5-963E22.4	RP5-963E22.4	0	20	n/a	n/a	1.72E-01	2.271
1101928	ENSG00000181588	124878	MEX3D	mex-3 homolog D (C. elegans)	399664	19	n/a	n/a	2.45E-01	2.271
1092996	ENSG00000128928	3687	IVD	isovaleryl-CoA dehydrogenase	3712	15	n/a	n/a	1.72E-01	2.271
1094626	ENSG00000138668	3164	HNRNPD	heterogeneous nuclear ribonucleoprotein D (AU-rich element RNA binding protein 1, 37kDa)	3184	4	n/a	n/a	2.74E-01	2.271
1087486	ENSG00000047230	35754	CTPS2	CTP synthase II	56474	X	n/a	n/a	1.74E-01	2.27
280033392	ENSG00000251018	0	RP11-80G7.1	RP11-80G7.1	0	5	n/a	n/a	2.03E-01	2.27
279754207	ENSG00000221491	0	SNORA34	small nucleolar RNA, H/ACA box 34	0	12	n/a	n/a	3.17E-01	2.269
279874791	ENSG00000233155	0	HMGA1P8	high mobility group AT-hook 1 pseudogene 8	0	2	n/a	n/a	2.41E-01	2.269
1091283	ENSG00000115234	9640	SNX17	sorting nexin 17	9784	2	n/a	n/a	1.74E-01	2.269
1088931	ENSG00000096060	2273	FKBP5	FK506 binding protein 5	2289	6	n/a	n/a	2.23E-01	2.269
280087107	ENSG00000255503	0	RP11-113K21.4	RP11-113K21.4	0	11	n/a	n/a	2.55E-01	2.268
1092667	ENSG00000125931	4409	CITED1	Cbp/p300-interacting transactivator, with Glu/Asp-rich carboxy-terminal domain, 1	4435	X	n/a	n/a	1.79E-01	2.268
280125593	ENSG00000259018	0	RP11-124D2.3	RP11-124D2.3	0	14	n/a	n/a	2.15E-01	2.268
1096062	ENSG00000148803	93807	C10orf125	chromosome 10 open reading frame 125	282969	10	n/a	n/a	1.70E-01	2.268
1104587	ENSG00000198366	8292	HIST1H3A	histone cluster 1, H3a	8350	6	n/a	n/a	3.10E-01	2.268
1096141	ENSG00000149485	3967	FADS1	fatty acid desaturase 1	3992	11	n/a	n/a	1.75E-01	2.268
1092348	ENSG00000124006	23118	OBSL1	obscurin-like 1	23363	2	n/a	n/a	2.58E-01	2.267
1087930	ENSG00000068885	36833	IFT80	intraflagellar transport 80 homolog (Chlamydomonas)	57560	3	n/a	n/a	1.72E-01	2.267
1096116	ENSG00000149289	59618	ZC3H12C	zinc finger CCCH-type containing 12C	85463	11	n/a	n/a	1.79E-01	2.266
280133345	ENSG00000259461	0	RP11-775C24.1	RP11-775C24.1	0	15	n/a	n/a	1.73E-01	2.266
1100697	ENSG00000174628	78980	IQCK	IQ motif containing K	124152	16	n/a	n/a	1.72E-01	2.265
1101170	ENSG00000177119	83429	ANO6	anoctamin 6	196527	12	n/a	n/a	1.96E-01	2.265
1093217	ENSG00000130669	10152	PAK4	p21 protein (Cdc42/Rac)-activated kinase 4	10298	19	n/a	n/a	2.02E-01	2.265
279809762	ENSG00000227329	0	RP11-258C19.4	RP11-258C19.4	0	X	n/a	n/a	2.17E-01	2.263
1096886	ENSG00000156110	129	ADK	adenosine kinase	132	10	n/a	n/a	2.04E-01	2.262
1096021	ENSG00000148426	90192	C10orf47	chromosome 10 open reading frame 47	254427	10	n/a	n/a	1.77E-01	2.261
279677853	ENSG00000204253	0	AC019178.1	AC019178.1	0	2	n/a	n/a	2.64E-01	2.261
279857188	ENSG00000231632	0	RP11-82L18.4	RP11-82L18.4	0	9	n/a	n/a	1.99E-01	2.261
1105892	ENSG00000213694	1890	S1PR3	sphingosine-1-phosphate receptor 3	1903	9	n/a	n/a	1.97E-01	2.26
1096096	ENSG00000149131	706	SERPING1	serpin peptidase inhibitor, clade G (C1 inhibitor), member 1	710	11	n/a	n/a	1.72E-01	2.26
1088500	ENSG00000084207	2933	GSTP1	glutathione S-transferase pi 1	2950	11	n/a	n/a	1.80E-01	2.26
279928564	ENSG00000237976	0	RP11-126K1.6	RP11-126K1.6	0	1	n/a	n/a	2.32E-01	2.259
1092124	ENSG00000121966	7806	CXCR4	chemokine (C-X-C motif) receptor 4	7852	2	n/a	n/a	2.05E-01	2.259
1094063	ENSG00000135821	2735	GLUL	glutamate-ammonia ligase	2752	1	n/a	n/a	2.05E-01	2.259
1094143	ENSG00000136159	34559	NUDT15	nudix (nucleoside diphosphate linked moiety X)-type motif 15	55270	13	n/a	n/a	2.37E-01	2.258
1088040	ENSG00000071894	29629	CPSF1	cleavage and polyadenylation specific factor 1, 160kDa	29894	8	n/a	n/a	2.40E-01	2.258
1091632	ENSG00000117593	34446	DARS2	aspartyl-tRNA synthetase 2, mitochondrial	55157	1	n/a	n/a	1.77E-01	2.258
1090253	ENSG00000106804	723	C5	complement component 5	727	9	n/a	n/a	2.11E-01	2.258
1091828	ENSG00000119638	60095	NEK9	NIMA (never in mitosis gene a)- related kinase 9	91754	14	n/a	n/a	1.82E-01	2.258
1103132	ENSG00000186603	59032	HPDL	4-hydroxyphenylpyruvate dioxygenase-like	84842	1	n/a	n/a	2.31E-01	2.257
1088698	ENSG00000089157	6143	RPLP0	ribosomal protein, large, P0	6175	12	n/a	n/a	2.57E-01	2.254
1095637	ENSG00000145494	4700	NDUFS6	NADH dehydrogenase (ubiquinone) Fe-S protein 6, 13kDa (NADH-coenzyme Q reductase)	4726	5	n/a	n/a	2.96E-01	2.253
1100969	ENSG00000176101	8567	SSNA1	Sjogren syndrome nuclear autoantigen 1	8636	9	n/a	n/a	2.44E-01	2.252
1096077	ENSG00000148935	2604	GAS2	growth arrest-specific 2	2620	11	n/a	n/a	1.85E-01	2.252
1101960	ENSG00000181784	6006	RNASE4	ribonuclease, RNase A family, 4	6038	14	n/a	n/a	1.73E-01	2.251
1090028	ENSG00000105607	2623	GCDH	glutaryl-CoA dehydrogenase	2639	19	n/a	n/a	2.27E-01	2.25
1102368	ENSG00000183579	58344	ZNRF3	zinc and ring finger 3	84133	22	n/a	n/a	1.72E-01	2.25
1094420	ENSG00000137656	59002	BUD13	BUD13 homolog (S. cerevisiae)	84811	11	n/a	n/a	1.79E-01	2.249
1104619	ENSG00000198483	80730	ANKRD35	ankyrin repeat domain 35	148741	1	n/a	n/a	2.05E-01	2.248
1106376	ENSG00000215570	0	AL136219.1	Uncharacterized protein	0	13	n/a	n/a	2.29E-01	2.247
1091981	ENSG00000120688	11033	WBP4	WW domain binding protein 4 (formin binding protein 21)	11193	13	n/a	n/a	2.31E-01	2.247
279492099	ENSG00000178972	0	AC097658.1	AC097658.1	0	4	n/a	n/a	2.24E-01	2.247
1104492	ENSG00000198056	5525	PRIM1	primase, DNA, polypeptide 1 (49kDa)	5557	12	n/a	n/a	2.05E-01	2.245
1088564	ENSG00000086205	2330	FOLH1	folate hydrolase (prostate-specific membrane antigen) 1	2346	11	n/a	n/a	1.73E-01	2.245
279825119	ENSG00000228741	0	RP11-309I15.1	RP11-309I15.1	0	13	n/a	n/a	2.65E-01	2.244
1102534	ENSG00000184216	3629	IRAK1	interleukin-1 receptor-associated kinase 1	3654	X	n/a	n/a	1.84E-01	2.244
279784647	ENSG00000225174	1019220	RP3-429G5.3	RP3-429G5.3	100287366	6	n/a	n/a	2.14E-01	2.243
1099366	ENSG00000168615	8682	ADAM9	ADAM metallopeptidase domain 9	8754	8	n/a	n/a	1.98E-01	2.243
1089527	ENSG00000102195	9122	GPR50	G protein-coupled receptor 50	9248	X	n/a	n/a	2.34E-01	2.243
1098559	ENSG00000165490	85614	C11orf82	chromosome 11 open reading frame 82	220042	11	n/a	n/a	1.86E-01	2.243
1104357	ENSG00000197697	8286	HIST1H2BE	histone cluster 1, H2be	8344	6	n/a	n/a	1.80E-01	2.242
1104089	ENSG00000196865	119460	NHLRC2	NHL repeat containing 2	374354	10	n/a	n/a	1.79E-01	2.242
279779192	ENSG00000224665	0	RP11-197N18.2	RP11-197N18.2	0	12	n/a	n/a	2.23E-01	2.24
279774148	ENSG00000224243	0	LINC00403	long intergenic non-protein coding RNA 403	0	13	n/a	n/a	3.05E-01	2.24
1094884	ENSG00000140400	4098	MAN2C1	mannosidase, alpha, class 2C, member 1	4123	15	n/a	n/a	2.41E-01	2.24
1093656	ENSG00000133315	28728	MACROD1	MACRO domain containing 1	28992	11	n/a	n/a	2.40E-01	2.239
279898994	ENSG00000235298	0	RP11-575L7.8	RP11-575L7.8	0	9	n/a	n/a	2.46E-01	2.239
1087314	ENSG00000025423	8561	HSD17B6	hydroxysteroid (17-beta) dehydrogenase 6 homolog (mouse)	8630	12	n/a	n/a	2.68E-01	2.238
1095374	ENSG00000143632	55	ACTA1	actin, alpha 1, skeletal muscle	58	1	n/a	n/a	2.65E-01	2.237
1088264	ENSG00000077514	10556	POLD3	polymerase (DNA-directed), delta 3, accessory subunit	10714	11	n/a	n/a	1.76E-01	2.237
1089962	ENSG00000105321	25842	CCDC9	coiled-coil domain containing 9	26093	19	n/a	n/a	1.81E-01	2.235
1105982	ENSG00000214078	8825	CPNE1	copine I	8904	20	n/a	n/a	1.99E-01	2.235
1101388	ENSG00000178295	110398	GEN1	Gen homolog 1, endonuclease (Drosophila)	348654	2	n/a	n/a	1.72E-01	2.235
280067631	ENSG00000254208	0	RP11-219B4.3	RP11-219B4.3	0	8	n/a	n/a	2.51E-01	2.235
279984646	ENSG00000244365	0	RP11-152N13.12	RP11-152N13.12	0	10	n/a	n/a	1.79E-01	2.234
1092336	ENSG00000123892	23435	RAB38	RAB38, member RAS oncogene family	23682	11	n/a	n/a	1.81E-01	2.234
1097135	ENSG00000158164	10855	TMSB15A	thymosin beta 15a	11013	X	n/a	n/a	2.03E-01	2.234
1095583	ENSG00000145050	7827	MANF	mesencephalic astrocyte-derived neurotrophic factor	7873	3	n/a	n/a	2.50E-01	2.233
1097903	ENSG00000163220	6247	S100A9	S100 calcium binding protein A9	6280	1	n/a	n/a	2.91E-01	2.233
1101088	ENSG00000176731	125638	C8orf59	chromosome 8 open reading frame 59	401466	8	n/a	n/a	2.05E-01	2.231
1089476	ENSG00000101935	9805	AMMECR1	Alport syndrome, mental retardation, midface hypoplasia and elliptocytosis chromosomal region gene 1	9949	X	n/a	n/a	1.73E-01	2.231
279955448	ENSG00000241293	0	PPATP1	phosphoribosyl pyrophosphate amidotransferase pseudogene 1	0	3	n/a	n/a	1.76E-01	2.231
1101837	ENSG00000180992	41452	MRPL14	mitochondrial ribosomal protein L14	64928	6	n/a	n/a	2.36E-01	2.23
1094799	ENSG00000139734	57306	DIAPH3	diaphanous homolog 3 (Drosophila)	81624	13	n/a	n/a	1.79E-01	2.23
1103235	ENSG00000187049	30740	TMEM216	transmembrane protein 216	51259	11	n/a	n/a	1.77E-01	2.228
1086927	ENSG00000004864	10020	SLC25A13	solute carrier family 25, member 13 (citrin)	10165	7	n/a	n/a	2.20E-01	2.228
279667535	ENSG00000202354	6053	RNY3	RNA, Ro-associated Y3	6085	7	n/a	n/a	3.04E-01	2.227
1093892	ENSG00000134901	54910	KDELC1	KDEL (Lys-Asp-Glu-Leu) containing 1	79070	13	n/a	n/a	1.95E-01	2.227
279994601	ENSG00000247095	157121905	MIR210HG	MIR210 host gene (non-protein coding)	100506211	11	n/a	n/a	1.81E-01	2.227
1102785	ENSG00000185222	30668	WBP5	WW domain binding protein 5	51186	X	n/a	n/a	2.75E-01	2.225
280085196	ENSG00000255348	0	RP11-700F16.3	RP11-700F16.3	0	11	n/a	n/a	1.79E-01	2.225
1101817	ENSG00000180900	23268	SCRIB	scribbled homolog (Drosophila)	23513	8	n/a	n/a	2.22E-01	2.223
1098903	ENSG00000166831	110363	RBPMS2	RNA binding protein with multiple splicing 2	348093	15	n/a	n/a	1.70E-01	2.222
1090805	ENSG00000111581	36400	NUP107	nucleoporin 107kDa	57122	12	n/a	n/a	2.19E-01	2.222
1090433	ENSG00000108504	0	TEN1	TEN1 telomerase capping complex subunit homolog (S. cerevisiae)	0	17	n/a	n/a	2.04E-01	2.221
1099997	ENSG00000171314	5191	PGAM1	phosphoglycerate mutase 1 (brain)	5223	10	n/a	n/a	1.83E-01	2.221
1102232	ENSG00000183010	5799	PYCR1	pyrroline-5-carboxylate reductase 1	5831	17	n/a	n/a	1.96E-01	2.22
1095926	ENSG00000147604	6097	RPL7	ribosomal protein L7	6129	8	n/a	n/a	3.32E-01	2.22
1093911	ENSG00000135047	1503	CTSL1	cathepsin L1	1514	9	n/a	n/a	1.75E-01	2.22
1092611	ENSG00000125753	7365	VASP	vasodilator-stimulated phosphoprotein	7408	19	n/a	n/a	1.75E-01	2.22
1098023	ENSG00000163611	81047	SPICE1	spindle and centriole associated protein 1	152185	3	n/a	n/a	2.31E-01	2.22
279789679	ENSG00000225603	0	RP11-325P15.1	RP11-325P15.1	0	1	n/a	n/a	2.63E-01	2.219
1108143	ENSG00000233276	2859	GPX1	glutathione peroxidase 1	2876	3	n/a	n/a	2.35E-01	2.218
1088805	ENSG00000091436	31256	AC013461.1	Mitogen-activated protein kinase kinase kinase MLT	51776	2	n/a	n/a	1.72E-01	2.218
1093568	ENSG00000132781	4569	MUTYH	mutY homolog (E. coli)	4595	1	n/a	n/a	1.77E-01	2.218
1101774	ENSG00000180694	81742	TMEM64	transmembrane protein 64	169200	8	n/a	n/a	1.98E-01	2.218
1097370	ENSG00000160124	79461	CCDC58	coiled-coil domain containing 58	131076	3	n/a	n/a	2.47E-01	2.218
1091130	ENSG00000113811	37329	RP11-884K10.5	Selenoprotein K	58515	3	n/a	n/a	2.96E-01	2.217
279941810	ENSG00000239647	0	AC073366.1	AC073366.1	0	10	n/a	n/a	3.33E-01	2.217
1098548	ENSG00000165449	85682	SLC16A9	solute carrier family 16, member 9 (monocarboxylic acid transporter 9)	220963	10	n/a	n/a	1.72E-01	2.217
1104068	ENSG00000196787	8869	HIST1H2AG	histone cluster 1, H2ag	8969	6	n/a	n/a	2.05E-01	2.217
1094856	ENSG00000140264	25515	SERF2	small EDRK-rich factor 2	25764	15	n/a	n/a	2.68E-01	2.216
1094207	ENSG00000136527	6398	TRA2B	transformer 2 beta homolog (Drosophila)	6434	3	n/a	n/a	2.07E-01	2.216
280057713	ENSG00000253509	0	CTD-3080F16.3	CTD-3080F16.3	0	8	n/a	n/a	3.26E-01	2.216
280136472	ENSG00000259647	0	RP11-143J24.1	RP11-143J24.1	0	15	n/a	n/a	1.98E-01	2.215
279845442	ENSG00000230562	0	AC019201.1	AC019201.1	0	2	n/a	n/a	2.05E-01	2.215
279955279	ENSG00000241269	0	AC093620.5	AC093620.5	0	7	n/a	n/a	2.36E-01	2.214
1089274	ENSG00000100836	8055	PABPN1	poly(A) binding protein, nuclear 1	8106	14	n/a	n/a	1.89E-01	2.214
1105109	ENSG00000204370	6356	SDHD	succinate dehydrogenase complex, subunit D, integral membrane protein	6392	11	n/a	n/a	2.40E-01	2.213
1099420	ENSG00000168874	59103	ATOH8	atonal homolog 8 (Drosophila)	84913	2	n/a	n/a	1.69E-01	2.213
1105847	ENSG00000213347	57707	MXD3	MAX dimerization protein 3	83463	5	n/a	n/a	1.80E-01	2.211
1095369	ENSG00000143622	5984	RIT1	Ras-like without CAAX 1	6016	1	n/a	n/a	1.92E-01	2.211
1091491	ENSG00000116670	10312	MAD2L2	MAD2 mitotic arrest deficient-like 2 (yeast)	10459	1	n/a	n/a	1.80E-01	2.211
279753766	ENSG00000221419	0	MIR1287	microRNA 1287	0	10	n/a	n/a	2.59E-01	2.211
1092613	ENSG00000125772	35541	GPCPD1	glycerophosphocholine phosphodiesterase GDE1 homolog (S. cerevisiae)	56261	20	n/a	n/a	2.60E-01	2.21
1096909	ENSG00000156273	568	BACH1	BTB and CNC homology 1, basic leucine zipper transcription factor 1	571	21	n/a	n/a	2.04E-01	2.209
280133333	ENSG00000259460	0	RP11-128A17.1	RP11-128A17.1	0	15	n/a	n/a	2.37E-01	2.209
279807753	ENSG00000227146	0	ZDHHC20-AS1	ZDHHC20 antisense RNA 1 (non-protein coding)	0	13	n/a	n/a	1.68E-01	2.208
1101266	ENSG00000177606	3700	JUN	jun proto-oncogene	3725	1	n/a	n/a	3.43E-01	2.208
1094186	ENSG00000136425	10371	CIB2	calcium and integrin binding family member 2	10518	15	n/a	n/a	1.92E-01	2.208
280061257	ENSG00000253744	0	AC025442.3	AC025442.3	0	5	n/a	n/a	1.98E-01	2.207
279819235	ENSG00000228232	0	GAPDHP1	glyceraldehyde-3-phosphate dehydrogenase pseudogene 1	0	X	n/a	n/a	1.99E-01	2.207
1096194	ENSG00000149925	223	ALDOA	aldolase A, fructose-bisphosphate	226	16	n/a	n/a	1.76E-01	2.207
1087166	ENSG00000011465	1622	DCN	decorin	1634	12	n/a	n/a	2.89E-01	2.207
279865981	ENSG00000232415	0	CTB-51J22.1	CTB-51J22.1	0	7	n/a	n/a	2.80E-01	2.207
279748785	ENSG00000219201	0	RP11-181C21.4	RP11-181C21.4	0	1	n/a	n/a	2.58E-01	2.207
1099794	ENSG00000170469	83675	SPATA24	spermatogenesis associated 24	202051	5	n/a	n/a	1.79E-01	2.206
1099653	ENSG00000169877	30808	AHSP	alpha hemoglobin stabilizing protein	51327	16	n/a	n/a	3.19E-01	2.206
1094876	ENSG00000140374	2093	ETFA	electron-transfer-flavoprotein, alpha polypeptide	2108	15	n/a	n/a	2.39E-01	2.206
279955171	ENSG00000241255	0	RP1-89D4.1	RP1-89D4.1	0	11	n/a	n/a	2.70E-01	2.206
279659240	ENSG00000199916	5991	RMRP	RNA component of mitochondrial RNA processing endoribonuclease	6023	9	n/a	n/a	3.36E-01	2.204
1094252	ENSG00000136811	4926	ODF2	outer dense fiber of sperm tails 2	4957	9	n/a	n/a	2.05E-01	2.204
1097014	ENSG00000157184	1367	CPT2	carnitine palmitoyltransferase 2	1376	1	n/a	n/a	1.80E-01	2.203
279715976	ENSG00000212238	157130510	5S_rRNA	5S ribosomal RNA	100885864	7	n/a	n/a	2.85E-01	2.202
280045504	ENSG00000252155	0	U6	U6 spliceosomal RNA	0	Y	n/a	n/a	2.46E-01	2.201
280036524	ENSG00000251279	0	CTC-436P18.1	CTC-436P18.1	0	5	n/a	n/a	2.98E-01	2.2
1092732	ENSG00000126522	432	ASL	argininosuccinate lyase	435	7	n/a	n/a	1.75E-01	2.199
1097954	ENSG00000163428	77728	LRRC58	leucine rich repeat containing 58	116064	3	n/a	n/a	1.61E-01	2.198
1094821	ENSG00000139926	78917	FRMD6	FERM domain containing 6	122786	14	n/a	n/a	1.84E-01	2.198
1097627	ENSG00000162062	55979	C16orf59	chromosome 16 open reading frame 59	80178	16	n/a	n/a	1.81E-01	2.198
1095547	ENSG00000144791	8886	LIMD1	LIM domains containing 1	8994	3	n/a	n/a	2.46E-01	2.197
279759384	ENSG00000222306	0	Y_RNA	Y RNA	0	4	n/a	n/a	3.14E-01	2.197
279887629	ENSG00000234315	0	OSTCP5	oligosaccharyltransferase complex subunit pseudogene 5	0	1	n/a	n/a	2.42E-01	2.196
1092848	ENSG00000127586	40565	CHTF18	CTF18, chromosome transmission fidelity factor 18 homolog (S. cerevisiae)	63922	16	n/a	n/a	1.77E-01	2.196
280026894	ENSG00000250506	1013	CDK3	cyclin-dependent kinase 3	1018	17	n/a	n/a	2.32E-01	2.196
279788899	ENSG00000225531	0	RP11-196I18.3	RP11-196I18.3	0	9	n/a	n/a	2.47E-01	2.195
279800471	ENSG00000226525	0	RPS7P10	ribosomal protein S7 pseudogene 10	0	13	n/a	n/a	2.57E-01	2.195
[truncated: 1,102 more rows]
