# Supplementary material for: Identification of the Molecular Events Involved in the Development of Prefrontal Cortex Through the Analysis of RNA-Seq Data From BrainSpan
Source: ASN Neuro. 2019 Jun 18;11:1759091419854627. doi: 10.1177/1759091419854627 (PMC6582306; doi:10.1177/1759091419854627)
Supplement: Supplemental Material1 - Supplemental material for Identification of the Molecular Events Involved in the Development of Prefrontal Cortex Through the Analysis of RNA-Seq Data From BrainSpan [file Supplemental_Material1.zip › MFC/MFC10/DEGs-10.csv]

id	name	gene-id	gene-symbol	gene-name	entrez-id	chromosome	start-position	end-position	p	fold-change
279794150	ENSG00000225972	0	MTND1P23	MT-ND1 pseudogene 23	0	1	n/a	n/a	9.57e-01	95.844
280002750	ENSG00000248527	0	RP5-857K21.10	RP5-857K21.10	0	1	n/a	n/a	9.45e-01	12.964
279797638	ENSG00000226278	0	PSPHP1	phosphoserine phosphatase pseudogene 1	0	7	n/a	n/a	1.23e+00	10.240
279923600	ENSG00000237550	0	RPL9P9	ribosomal protein L9 pseudogene 9	0	15	n/a	n/a	8.28e-01	9.576
279849088	ENSG00000230903	0	RPL9P8	ribosomal protein L9 pseudogene 8	0	15	n/a	n/a	7.97e-01	6.673
279928483	ENSG00000237973	0	RP5-857K21.6	RP5-857K21.6	0	1	n/a	n/a	1.14e+00	6.179
1105306	ENSG00000204894	0	RP11-208G20.2	RP11-208G20.2	0	7	n/a	n/a	1.09e+00	6.076
279747276	ENSG00000218069	0	RSL24D1P1	ribosomal L24 domain containing 1 pseudogene 1	0	6	n/a	n/a	1.67e+00	4.018
279789857	ENSG00000225616	0	RP4-604A21.1	RP4-604A21.1	0	1	n/a	n/a	7.95e-01	3.809
280100224	ENSG00000256971	0	RP11-749H20.7	RP11-749H20.7	0	12	n/a	n/a	9.91e-01	3.754
280093711	ENSG00000256193	157127629	RP11-749H20.6	RP11-749H20.6	100862680	12	n/a	n/a	1.03e+00	3.510
279685023	ENSG00000204637	0	AC068538.2	AC068538.2	0	2	n/a	n/a	9.52e-01	3.470
1104784	ENSG00000198868	0	MIR4461	microRNA 4461	0	5	n/a	n/a	5.60e-01	3.412
1093090	ENSG00000129824	6159	RPS4Y1	ribosomal protein S4, Y-linked 1	6192	Y	n/a	n/a	3.27e-01	3.350
279829950	ENSG00000229184	0	RP11-255J3.3	RP11-255J3.3	0	9	n/a	n/a	1.28e+00	3.269
1100463	ENSG00000173369	709	C1QB	complement component 1, q subcomponent, B chain	713	1	n/a	n/a	6.07e-01	3.258
1100464	ENSG00000173372	708	C1QA	complement component 1, q subcomponent, A chain	712	1	n/a	n/a	8.82e-01	3.231
279753206	ENSG00000221324	0	AL590787.1	AL590787.1	0	13	n/a	n/a	1.04e+00	3.049
1097256	ENSG00000159189	710	C1QC	complement component 1, q subcomponent, C chain	714	1	n/a	n/a	6.33e-01	3.036
279898833	ENSG00000235282	0	RP1-8B22.1	RP1-8B22.1	0	1	n/a	n/a	1.36e+00	2.985
1094479	ENSG00000137876	30669	RSL24D1	ribosomal L24 domain containing 1	51187	15	n/a	n/a	1.76e+00	2.975
1098032	ENSG00000163630	79506	SYNPR	synaptoporin	132204	3	n/a	n/a	1.05e+00	2.948
1090510	ENSG00000108960	23286	MMD	monocyte to macrophage differentiation-associated	23531	17	n/a	n/a	1.73e+00	2.924
1089164	ENSG00000100362	5784	PVALB	parvalbumin	5816	22	n/a	n/a	1.60e+00	2.901
279891363	ENSG00000234648	0	AL162151.3	AL162151.3	0	14	n/a	n/a	1.74e+00	2.878
1096867	ENSG00000155970	94787	EFHA2	EF-hand domain family, member A2	286097	8	n/a	n/a	9.67e-01	2.853
1109116	ENSG00000243955	2921	GSTA1	glutathione S-transferase alpha 1	2938	6	n/a	n/a	1.27e+00	2.811
1103005	ENSG00000186106	81295	ANKRD46	ankyrin repeat domain 46	157567	8	n/a	n/a	1.06e+00	2.804
279964486	ENSG00000242262	0	RP11-100N21.1	RP11-100N21.1	0	4	n/a	n/a	6.24e-01	2.749
1095937	ENSG00000147676	0	MAL2	mal, T-cell differentiation protein 2 (gene/pseudogene)	0	8	n/a	n/a	6.61e-01	2.732
279764176	ENSG00000223467	0	CALM1P1	calmodulin 1 (phosphorylase kinase, delta) pseudogene 1	0	X	n/a	n/a	9.22e-01	2.719
1103826	ENSG00000196136	9	SERPINA3	serpin peptidase inhibitor, clade A (alpha-1 antiproteinase, antitrypsin), member 3	12	14	n/a	n/a	2.99e-01	2.713
1108298	ENSG00000234337	0	AC026462.1	AC026462.1	0	16	n/a	n/a	1.06e+00	2.713
280052784	ENSG00000253153	0	KB-1562D12.3	KB-1562D12.3	0	8	n/a	n/a	1.66e+00	2.707
280095383	ENSG00000256385	0	AE000658.27	AE000658.27	0	14	n/a	n/a	9.60e-01	2.707
280068214	ENSG00000254247	0	RP11-278I4.1	RP11-278I4.1	0	8	n/a	n/a	1.10e+00	2.706
1096991	ENSG00000157005	6710	SST	somatostatin	6750	3	n/a	n/a	6.13e-01	2.664
279788518	ENSG00000225504	0	RP11-160A10.2	RP11-160A10.2	0	6	n/a	n/a	9.78e-01	2.663
1090060	ENSG00000105697	37088	HAMP	hepcidin antimicrobial peptide	57817	19	n/a	n/a	1.06e+00	2.659
1093584	ENSG00000132872	6820	SYT4	synaptotagmin IV	6860	18	n/a	n/a	5.91e-01	2.655
1099534	ENSG00000169313	41377	P2RY12	purinergic receptor P2Y, G-protein coupled, 12	64805	3	n/a	n/a	6.23e-01	2.641
1103206	ENSG00000186940	0	CHCHD2P9	coiled-coil-helix-coiled-coil-helix domain containing 2 pseudogene 9	0	9	n/a	n/a	8.82e-01	2.641
1090548	ENSG00000109255	10716	NMU	neuromedin U	10874	4	n/a	n/a	1.08e+00	2.630
1104150	ENSG00000197045	2747	GMFB	glia maturation factor, beta	2764	14	n/a	n/a	1.44e+00	2.620
279949201	ENSG00000240500	0	RP11-160A10.3	RP11-160A10.3	0	6	n/a	n/a	8.90e-01	2.619
1090335	ENSG00000107758	5500	PPP3CB	protein phosphatase 3, catalytic subunit, beta isozyme	5532	10	n/a	n/a	7.28e-01	2.619
1088743	ENSG00000090104	5964	RGS1	regulator of G-protein signaling 1	5996	1	n/a	n/a	3.12e-01	2.611
1093906	ENSG00000135002	34601	RFK	riboflavin kinase	55312	9	n/a	n/a	1.17e+00	2.610
1087284	ENSG00000022355	2538	GABRA1	gamma-aminobutyric acid (GABA) A receptor, alpha 1	2554	5	n/a	n/a	6.07e-01	2.589
1091075	ENSG00000113387	10765	SUB1	SUB1 homolog (S. cerevisiae)	10923	5	n/a	n/a	1.13e+00	2.574
1100221	ENSG00000172247	77616	C1QTNF4	C1q and tumor necrosis factor related protein 4	114900	11	n/a	n/a	1.37e+00	2.574
280058568	ENSG00000253570	0	RNF5P1	ring finger protein 5 pseudogene 1	0	8	n/a	n/a	9.69e-01	2.572
1098650	ENSG00000165832	80281	TRUB1	TruB pseudouridine (psi) synthase homolog 1 (E. coli)	142940	10	n/a	n/a	9.58e-01	2.572
1102212	ENSG00000182916	36128	TCEAL7	transcription elongation factor A (SII)-like 7	56849	X	n/a	n/a	1.39e+00	2.557
280105245	ENSG00000257434	0	RP11-81K13.1	RP11-81K13.1	0	12	n/a	n/a	5.80e-01	2.554
1107153	ENSG00000226976	0	COX6A1P2	cytochrome c oxidase subunit VIa polypeptide 1 pseudogene 2	0	6	n/a	n/a	9.95e-01	2.535
1093487	ENSG00000132386	5144	SERPINF1	serpin peptidase inhibitor, clade F (alpha-2 antiplasmin, pigment epithelium derived factor), member 1	5176	17	n/a	n/a	6.31e-01	2.533
279847480	ENSG00000230757	0	RP11-420K5.1	RP11-420K5.1	0	3	n/a	n/a	1.28e+00	2.530
279991276	ENSG00000245864	0	CTC-467M3.1	CTC-467M3.1	0	5	n/a	n/a	6.11e-01	2.530
279746801	ENSG00000217716	0	RPS10P3	ribosomal protein S10 pseudogene 3	0	9	n/a	n/a	9.71e-01	2.524
279490113	ENSG00000178715	0	RP11-169K16.8	RP11-169K16.8	0	1	n/a	n/a	7.08e-01	2.521
1087172	ENSG00000011600	7262	TYROBP	TYRO protein tyrosine kinase binding protein	7305	19	n/a	n/a	6.55e-01	2.517
1089786	ENSG00000104327	789	CALB1	calbindin 1, 28kDa	793	8	n/a	n/a	9.86e-01	2.510
1102609	ENSG00000184515	109874	BEX5	brain expressed, X-linked 5	340542	X	n/a	n/a	9.70e-01	2.504
1092468	ENSG00000124614	6171	RPS10	ribosomal protein S10	6204	6	n/a	n/a	1.04e+00	2.498
279938356	ENSG00000239246	0	RP11-464D20.2	RP11-464D20.2	0	17	n/a	n/a	1.03e+00	2.475
280085800	ENSG00000255402	0	RP11-696P8.2	RP11-696P8.2	0	8	n/a	n/a	5.66e-01	2.469
279828995	ENSG00000229097	0	CALM2P2	calmodulin 2 pseudogene 2	0	10	n/a	n/a	1.27e+00	2.463
279870973	ENSG00000232829	0	GSTO3P	glutathione S-transferase omega 3, pseudogene	0	3	n/a	n/a	1.12e+00	2.451
279719305	ENSG00000213110	0	AC019178.2	AC019178.2	0	2	n/a	n/a	1.19e+00	2.431
1103105	ENSG00000186479	125502	RGS7BP	regulator of G-protein signaling 7 binding protein	401190	5	n/a	n/a	6.54e-01	2.421
1087685	ENSG00000060303	0	RPS17P5	ribosomal protein S17 pseudogene 5	0	6	n/a	n/a	6.34e-01	2.416
1089805	ENSG00000104427	30583	FAM164A	family with sequence similarity 164, member A	51101	8	n/a	n/a	9.07e-01	2.407
279856288	ENSG00000231544	0	RSL24D1P11	ribosomal L24 domain containing 1 pseudogene 11	0	18	n/a	n/a	1.19e+00	2.401
1100467	ENSG00000173391	4941	OLR1	oxidized low density lipoprotein (lectin-like) receptor 1	4973	12	n/a	n/a	1.06e+00	2.401
1095253	ENSG00000143155	92198	TIPRL	TIP41, TOR signaling pathway regulator-like (S. cerevisiae)	261726	1	n/a	n/a	1.01e+00	2.399
280096058	ENSG00000256466	0	AP003026.1	AP003026.1	0	11	n/a	n/a	6.28e-01	2.394
1096304	ENSG00000151229	76986	SLC2A13	solute carrier family 2 (facilitated glucose transporter), member 13	114134	12	n/a	n/a	7.19e-01	2.391
280107497	ENSG00000257664	0	RSL24D1P5	ribosomal L24 domain containing 1 pseudogene 5	0	12	n/a	n/a	1.24e+00	2.390
1104801	ENSG00000198898	826	CAPZA2	capping protein (actin filament) muscle Z-line, alpha 2	830	7	n/a	n/a	1.68e+00	2.387
279839395	ENSG00000230051	0	CTA-929C8.8	CTA-929C8.8	0	22	n/a	n/a	1.67e+00	2.384
279874387	ENSG00000233123	157122321	RP5-1059M17.1	RP5-1059M17.1	100506527	7	n/a	n/a	6.64e-01	2.381
279897786	ENSG00000235174	0	RP11-398K22.3	RP11-398K22.3	0	6	n/a	n/a	9.23e-01	2.374
1099583	ENSG00000169567	3076	HINT1	histidine triad nucleotide binding protein 1	3094	5	n/a	n/a	1.39e+00	2.370
279893236	ENSG00000234782	0	RP11-442A13.1	RP11-442A13.1	0	9	n/a	n/a	1.19e+00	2.364
279881781	ENSG00000233786	0	CDC27P1	cell division cycle 27 homolog (S. cerevisiae) pseudogene 1	0	2	n/a	n/a	6.40e-01	2.358
1100084	ENSG00000171659	2840	GPR34	G protein-coupled receptor 34	2857	X	n/a	n/a	9.30e-01	2.357
1089683	ENSG00000103316	1417	CRYM	crystallin, mu	1428	16	n/a	n/a	5.73e-01	2.355
1091605	ENSG00000117410	530	ATP6V0B	ATPase, H+ transporting, lysosomal 21kDa, V0 subunit b	533	1	n/a	n/a	9.89e-01	2.350
279670511	ENSG00000203659	0	AL353671.3	AL353671.3	0	9	n/a	n/a	9.18e-01	2.349
1092814	ENSG00000127337	8038	YEATS4	YEATS domain containing 4	8089	12	n/a	n/a	1.62e+00	2.348
279817250	ENSG00000228041	0	RP4-581F12.1	RP4-581F12.1	0	X	n/a	n/a	9.91e-01	2.347
1093600	ENSG00000132965	238	ALOX5AP	arachidonate 5-lipoxygenase-activating protein	241	13	n/a	n/a	7.56e-01	2.344
1098692	ENSG00000166006	3722	KCNC2	potassium voltage-gated channel, Shaw-related subfamily, member 2	3747	12	n/a	n/a	6.24e-01	2.342
1089807	ENSG00000104435	10917	STMN2	stathmin-like 2	11075	8	n/a	n/a	6.02e-01	2.339
279489069	ENSG00000178503	0	AC009530.1	AC009530.1	0	7	n/a	n/a	6.23e-01	2.329
1100024	ENSG00000171450	8862	CDK5R2	cyclin-dependent kinase 5, regulatory subunit 2 (p39)	8941	2	n/a	n/a	6.90e-01	2.329
1098237	ENSG00000164187	60156	LMBRD2	LMBR1 domain containing 2	92255	5	n/a	n/a	9.85e-01	2.323
1092303	ENSG00000123545	28814	NDUFAF4	NADH dehydrogenase (ubiquinone) 1 alpha subcomplex, assembly factor 4	29078	6	n/a	n/a	1.01e+00	2.319
1090948	ENSG00000112335	8653	SNX3	sorting nexin 3	8724	6	n/a	n/a	1.55e+00	2.318
1096889	ENSG00000156136	1621	DCK	deoxycytidine kinase	1633	4	n/a	n/a	1.03e+00	2.317
1086992	ENSG00000006128	6823	TAC1	tachykinin, precursor 1	6863	7	n/a	n/a	6.40e-01	2.312
1101557	ENSG00000179271	59921	GADD45GIP1	growth arrest and DNA-damage-inducible, gamma interacting protein 1	90480	19	n/a	n/a	9.86e-01	2.306
279739956	ENSG00000215414	0	PSMA6P1	proteasome (prosome, macropain) subunit, alpha type, 6 pseudogene 1	0	Y	n/a	n/a	1.51e+00	2.302
1101871	ENSG00000181195	5147	PENK	proenkephalin	5179	8	n/a	n/a	8.86e-01	2.294
1095220	ENSG00000142875	5535	PRKACB	protein kinase, cAMP-dependent, catalytic, beta	5567	1	n/a	n/a	8.34e-01	2.294
1104625	ENSG00000198513	30544	ATL1	atlastin GTPase 1	51062	14	n/a	n/a	5.75e-01	2.286
279911943	ENSG00000236526	0	RP4-742J24.2	RP4-742J24.2	0	20	n/a	n/a	6.56e-01	2.282
1087912	ENSG00000068366	2167	ACSL4	acyl-CoA synthetase long-chain family member 4	2182	X	n/a	n/a	6.66e-01	2.280
1106065	ENSG00000214391	0	RP11-121L10.3	RP11-121L10.3	0	11	n/a	n/a	5.85e-01	2.279
1089562	ENSG00000102471	33893	NDFIP2	Nedd4 family interacting protein 2	54602	13	n/a	n/a	7.07e-01	2.273
1094647	ENSG00000138757	9764	G3BP2	GTPase activating protein (SH3 domain) binding protein 2	9908	4	n/a	n/a	6.61e-01	2.272
1088730	ENSG00000089818	25726	NECAP1	NECAP endocytosis associated 1	25977	12	n/a	n/a	6.11e-01	2.257
279787979	ENSG00000225471	0	RP11-262D11.2	RP11-262D11.2	0	X	n/a	n/a	1.15e+00	2.254
1095642	ENSG00000145545	6675	SRD5A1	steroid-5-alpha-reductase, alpha polypeptide 1 (3-oxo-5 alpha-steroid delta 4-dehydrogenase alpha 1)	6715	5	n/a	n/a	9.91e-01	2.252
280071565	ENSG00000254497	0	CTD-2560E9.5	CTD-2560E9.5	0	11	n/a	n/a	5.60e-01	2.248
280116726	ENSG00000258509	0	RP11-857B24.3	RP11-857B24.3	0	14	n/a	n/a	9.99e-01	2.243
1099884	ENSG00000170889	6170	RPS9	ribosomal protein S9	6203	19	n/a	n/a	8.91e-01	2.241
1099107	ENSG00000167642	10506	SPINT2	serine peptidase inhibitor, Kunitz type, 2	10653	19	n/a	n/a	7.33e-01	2.240
280033595	ENSG00000251037	0	AC006157.2	AC006157.2	0	Y	n/a	n/a	3.16e-01	2.236
1091620	ENSG00000117505	1798	DR1	down-regulator of transcription 1, TBP-binding (negative cofactor 2)	1810	1	n/a	n/a	1.55e+00	2.235
279854500	ENSG00000231386	0	AC007395.4	AC007395.4	0	2	n/a	n/a	6.28e-01	2.232
1087973	ENSG00000070087	5185	PFN2	profilin 2	5217	3	n/a	n/a	9.91e-01	2.227
1103100	ENSG00000186469	33622	GNG2	guanine nucleotide binding protein (G protein), gamma 2	54331	14	n/a	n/a	8.79e-01	2.225
1098204	ENSG00000164112	79515	TMEM155	transmembrane protein 155	132332	4	n/a	n/a	5.73e-01	2.225
1091107	ENSG00000113638	23302	TTC33	tetratricopeptide repeat domain 33	23548	5	n/a	n/a	1.20e+00	2.225
1092948	ENSG00000128590	4164	DNAJB9	DnaJ (Hsp40) homolog, subfamily B, member 9	4189	7	n/a	n/a	1.60e+00	2.224
1091864	ENSG00000119801	31126	YPEL5	yippee-like 5 (Drosophila)	51646	2	n/a	n/a	1.13e+00	2.220
279974667	ENSG00000243404	0	RP11-13J17.1	RP11-13J17.1	0	15	n/a	n/a	1.01e+00	2.219
1101930	ENSG00000181610	31129	MRPS23	mitochondrial ribosomal protein S23	51649	17	n/a	n/a	1.07e+00	2.218
1099244	ENSG00000168081	5336	PNOC	prepronociceptin	5368	8	n/a	n/a	9.38e-01	2.214
1100212	ENSG00000172209	2828	GPR22	G protein-coupled receptor 22	2845	7	n/a	n/a	6.54e-01	2.212
1103054	ENSG00000186297	2542	GABRA5	gamma-aminobutyric acid (GABA) A receptor, alpha 5	2558	15	n/a	n/a	5.97e-01	2.211
279750021	ENSG00000219870	0	RP11-430A19.2	RP11-430A19.2	0	X	n/a	n/a	6.34e-01	2.210
1096558	ENSG00000153130	38052	SCOC	short coiled-coil protein	60592	4	n/a	n/a	1.43e+00	2.208
1091345	ENSG00000115540	25592	MOB4	MOB family member 4, phocein	25843	2	n/a	n/a	1.49e+00	2.207
1098453	ENSG00000165023	34058	DIRAS2	DIRAS family, GTP-binding RAS-like 2	54769	9	n/a	n/a	2.91e-01	2.204
1102527	ENSG00000184203	5472	PPP1R2	protein phosphatase 1, regulatory (inhibitor) subunit 2	5504	3	n/a	n/a	1.74e+00	2.204
279905164	ENSG00000235912	0	RP1-159A19.3	RP1-159A19.3	0	1	n/a	n/a	6.36e-01	2.203
279716690	ENSG00000212411	0	SNORD115	Small nucleolar RNA SNORD115	0	10	n/a	n/a	6.07e-01	2.197
279720569	ENSG00000213280	0	RP11-212P7.1	RP11-212P7.1	0	7	n/a	n/a	5.91e-01	2.195
280125486	ENSG00000259007	0	RP11-463J10.3	RP11-463J10.3	0	14	n/a	n/a	6.73e-01	2.193
1091574	ENSG00000117152	5967	RGS4	regulator of G-protein signaling 4	5999	1	n/a	n/a	5.76e-01	2.188
1097644	ENSG00000162188	2768	GNG3	guanine nucleotide binding protein (G protein), gamma 3	2785	11	n/a	n/a	6.31e-01	2.187
1090873	ENSG00000111885	4096	MAN1A1	mannosidase, alpha, class 1A, member 1	4121	6	n/a	n/a	9.13e-01	2.187
1087775	ENSG00000064886	1109	CHI3L2	chitinase 3-like 2	1117	1	n/a	n/a	2.94e-01	2.185
1091697	ENSG00000118276	9197	B4GALT6	UDP-Gal:betaGlcNAc beta 1,4- galactosyltransferase, polypeptide 6	9331	18	n/a	n/a	8.95e-01	2.183
1096528	ENSG00000152932	77715	RAB3C	RAB3C, member RAS oncogene family	115827	5	n/a	n/a	5.72e-01	2.182
1092624	ENSG00000125814	40551	NAPB	N-ethylmaleimide-sensitive factor attachment protein, beta	63908	20	n/a	n/a	5.83e-01	2.182
1089505	ENSG00000102069	123632	UBE2NL	ubiquitin-conjugating enzyme E2N-like	389898	X	n/a	n/a	1.50e+00	2.181
1093171	ENSG00000130383	2511	FUT5	fucosyltransferase 5 (alpha (1,3) fucosyltransferase)	2527	19	n/a	n/a	9.38e-01	2.179
1091167	ENSG00000114279	2242	FGF12	fibroblast growth factor 12	2257	3	n/a	n/a	6.50e-01	2.179
279677853	ENSG00000204253	0	AC019178.1	AC019178.1	0	2	n/a	n/a	1.07e+00	2.176
279828586	ENSG00000229047	0	AF127577.10	AF127577.10	0	21	n/a	n/a	1.10e+00	2.174
1094624	ENSG00000138660	34724	AP1AR	adaptor-related protein complex 1 associated regulatory protein	55435	4	n/a	n/a	1.32e+00	2.167
279724872	ENSG00000213790	0	RP1-257I20.13	RP1-257I20.13	0	22	n/a	n/a	7.63e-01	2.162
279996116	ENSG00000247627	0	MTND4P12	MT-ND4 pseudogene 12	0	5	n/a	n/a	3.02e-01	2.162
279731191	ENSG00000214535	0	RPS15AP1	ribosomal protein S15a pseudogene 1	0	20	n/a	n/a	9.70e-01	2.161
1091774	ENSG00000119125	9471	GDA	guanine deaminase	9615	9	n/a	n/a	5.62e-01	2.153
279705921	ENSG00000207145	166764	SNORA18	small nucleolar RNA, H/ACA box 18	677805	11	n/a	n/a	7.10e-01	2.152
279920961	ENSG00000237341	0	SYP-AS1	SYP antisense RNA 1 (non-protein coding)	0	X	n/a	n/a	3.05e-01	2.152
279897639	ENSG00000235165	0	AC016405.1	AC016405.1	0	8	n/a	n/a	6.04e-01	2.152
1100232	ENSG00000172292	90133	CERS6	ceramide synthase 6	253782	2	n/a	n/a	6.14e-01	2.151
1099779	ENSG00000170419	85823	VSTM2A	V-set and transmembrane domain containing 2A	222008	7	n/a	n/a	7.10e-01	2.150
1096722	ENSG00000154589	23396	LY96	lymphocyte antigen 96	23643	8	n/a	n/a	7.78e-01	2.148
279720817	ENSG00000213318	0	RP11-331F4.1	RP11-331F4.1	0	16	n/a	n/a	3.20e-01	2.146
279869869	ENSG00000232727	0	RP11-321E8.1-001	RP11-321E8.1-001	0	7	n/a	n/a	1.10e+00	2.144
279720085	ENSG00000213209	0	AC005229.7	AC005229.7	0	7	n/a	n/a	1.66e+00	2.142
280068064	ENSG00000254236	0	KB-1639H6.2	KB-1639H6.2	0	8	n/a	n/a	5.60e-01	2.139
1101440	ENSG00000178662	55836	CSRNP3	cysteine-serine-rich nuclear protein 3	80034	2	n/a	n/a	7.23e-01	2.135
1100808	ENSG00000175206	4847	NPPA	natriuretic peptide A	4878	1	n/a	n/a	1.08e+00	2.132
280094138	ENSG00000256240	0	AC010620.1	AC010620.1	0	19	n/a	n/a	1.29e+00	2.131
279721180	ENSG00000213361	0	RP4-778K6.1	RP4-778K6.1	0	7	n/a	n/a	5.92e-01	2.131
1105151	ENSG00000204472	196	AIF1	allograft inflammatory factor 1	199	6	n/a	n/a	1.45e+00	2.128
1087444	ENSG00000041353	5842	RAB27B	RAB27B, member RAS oncogene family	5874	18	n/a	n/a	6.64e-01	2.127
1095556	ENSG00000144834	28850	TAGLN3	transgelin 3	29114	3	n/a	n/a	5.77e-01	2.125
1087565	ENSG00000051523	1524	CYBA	cytochrome b-245, alpha polypeptide	1535	16	n/a	n/a	5.60e-01	2.124
280127219	ENSG00000259112	0	NDUFC2-KCTD14	NDUFC2-KCTD14 readthrough	0	11	n/a	n/a	1.09e+00	2.123
1098393	ENSG00000164794	26757	KCNV1	potassium channel, subfamily V, member 1	27012	8	n/a	n/a	5.58e-01	2.122
1106104	ENSG00000214552	0	RP11-89A12.1	RP11-89A12.1	0	3	n/a	n/a	1.14e+00	2.118
1096799	ENSG00000155304	6742	HSPA13	heat shock protein 70kDa family, member 13	6782	21	n/a	n/a	9.52e-01	2.105
279865338	ENSG00000232346	0	SC22CB-1E7.1	SC22CB-1E7.1	0	22	n/a	n/a	9.40e-01	2.104
1090209	ENSG00000106537	26820	TSPAN13	tetraspanin 13	27075	7	n/a	n/a	6.49e-01	2.101
1093083	ENSG00000129682	2243	FGF13	fibroblast growth factor 13	2258	X	n/a	n/a	9.62e-01	2.100
1099927	ENSG00000171051	2341	FPR1	formyl peptide receptor 1	2357	19	n/a	n/a	5.85e-01	2.099
1102095	ENSG00000182389	781	CACNB4	calcium channel, voltage-dependent, beta 4 subunit	785	2	n/a	n/a	9.19e-01	2.098
279812689	ENSG00000227617	157127455	AC009475.2	AC009475.2	100861402	2	n/a	n/a	5.83e-01	2.096
279837964	ENSG00000229932	0	YWHAZP3	tyrosine 3-monooxygenase/tryptophan 5-monooxygenase activation protein, zeta pseudogene 3	0	10	n/a	n/a	5.60e-01	2.096
280072901	ENSG00000254589	0	AP000435.1	AP000435.1	0	11	n/a	n/a	6.41e-01	2.095
279880902	ENSG00000233705	94754	AC078937.4	AC078937.4	286002	7	n/a	n/a	6.02e-01	2.095
279860153	ENSG00000231884	0	NDUFB1P1	NADH dehydrogenase (ubiquinone) 1 beta subcomplex, 1 pseudogene 1	0	3	n/a	n/a	5.81e-01	2.091
279822415	ENSG00000228499	0	TMSB10P1	thymosin beta 10 pseudogene 1	0	2	n/a	n/a	6.58e-01	2.090
1093628	ENSG00000133112	7135	TPT1	tumor protein, translationally-controlled 1	7178	13	n/a	n/a	1.02e+00	2.089
1091637	ENSG00000117600	9746	RP4-788L13.1	Lipid phosphate phosphatase-related protein type 4	9890	1	n/a	n/a	5.56e-01	2.087
280106944	ENSG00000257605	0	RP11-680A11.5	RP11-680A11.5	0	12	n/a	n/a	1.30e+00	2.086
1090536	ENSG00000109158	2541	GABRA4	gamma-aminobutyric acid (GABA) A receptor, alpha 4	2557	4	n/a	n/a	9.48e-01	2.083
279803138	ENSG00000226781	0	TBCAP1	tubulin folding cofactor A pseudogene 1	0	X	n/a	n/a	1.42e+00	2.083
279957397	ENSG00000241489	0	AF011889.5	AF011889.5	0	X	n/a	n/a	6.08e-01	2.082
279755593	ENSG00000221743	0	Z95152.1	Z95152.1	0	6	n/a	n/a	7.03e-01	2.079
1091744	ENSG00000118733	78681	OLFM3	olfactomedin 3	118427	1	n/a	n/a	5.58e-01	2.077
280097901	ENSG00000256673	0	RP11-599J14.2	RP11-599J14.2	0	12	n/a	n/a	1.03e+00	2.076
1091242	ENSG00000114942	1920	EEF1B2	eukaryotic translation elongation factor 1 beta 2	1933	2	n/a	n/a	1.03e+00	2.075
1090591	ENSG00000109738	2726	GLRB	glycine receptor, beta	2743	4	n/a	n/a	5.70e-01	2.074
1100408	ENSG00000173110	3290	HSPA6	heat shock 70kDa protein 6 (HSP70B')	3310	1	n/a	n/a	3.22e-01	2.072
1090616	ENSG00000109929	6275	SC5DL	sterol-C5-desaturase (ERG3 delta-5-desaturase homolog, S. cerevisiae)-like	6309	11	n/a	n/a	1.23e+00	2.068
1102207	ENSG00000182901	5968	RGS7	regulator of G-protein signaling 7	6000	1	n/a	n/a	6.04e-01	2.064
1094698	ENSG00000139163	34789	ETNK1	ethanolamine kinase 1	55500	12	n/a	n/a	8.85e-01	2.064
1101291	ENSG00000177707	25694	PVRL3	poliovirus receptor-related 3	25945	3	n/a	n/a	9.44e-01	2.063
1097153	ENSG00000158373	3000	HIST1H2BD	histone cluster 1, H2bd	3017	6	n/a	n/a	1.01e+00	2.062
279821299	ENSG00000228399	0	RP4-575N6.2	RP4-575N6.2	0	1	n/a	n/a	6.07e-01	2.060
1087107	ENSG00000009844	31014	VTA1	Vps20-associated 1 homolog (S. cerevisiae)	51534	6	n/a	n/a	1.03e+00	2.057
1091644	ENSG00000117632	3900	STMN1	stathmin 1	3925	1	n/a	n/a	6.64e-01	2.056
1103244	ENSG00000187094	880	CCK	cholecystokinin	885	3	n/a	n/a	8.94e-01	2.053
1098621	ENSG00000165704	3231	HPRT1	hypoxanthine phosphoribosyltransferase 1	3251	X	n/a	n/a	6.07e-01	2.053
279794778	ENSG00000226031	1014840	RP1-260J9.2	RP1-260J9.2	100129662	X	n/a	n/a	1.13e+00	2.051
1095737	ENSG00000146151	33802	HMGCLL1	3-hydroxymethyl-3-methylglutaryl-CoA lyase-like 1	54511	6	n/a	n/a	9.24e-01	2.051
1102907	ENSG00000185745	3414	IFIT1	interferon-induced protein with tetratricopeptide repeats 1	3434	10	n/a	n/a	5.56e-01	2.045
1098051	ENSG00000163682	6101	RPL9	ribosomal protein L9	6133	4	n/a	n/a	6.04e-01	2.045
279849460	ENSG00000230939	0	RP11-314C16.1	RP11-314C16.1	0	6	n/a	n/a	1.67e+00	2.043
1092244	ENSG00000123091	26739	RNF11	ring finger protein 11	26994	1	n/a	n/a	1.23e+00	2.042
279720308	ENSG00000213236	0	YWHAZP2	tyrosine 3-monooxygenase/tryptophan 5-monooxygenase activation protein, zeta pseudogene 2	0	2	n/a	n/a	5.60e-01	2.042
1092891	ENSG00000128045	41840	RASL11B	RAS-like, family 11, member B	65997	4	n/a	n/a	5.95e-01	2.041
1105902	ENSG00000213760	531	ATP6V1G2	ATPase, H+ transporting, lysosomal 13kDa, V1 subunit G2	534	6	n/a	n/a	6.65e-01	2.040
279752310	ENSG00000221170	1023054	MIR1304	microRNA 1304	100302240	11	n/a	n/a	1.80e+00	2.040
279570804	ENSG00000187186	169186	RP11-195F19.5	HCG2040265, isoform CRA_acDNA FLJ50015	730098	9	n/a	n/a	8.83e-01	2.039
279484207	ENSG00000177803	0	RP11-606P2.1	RP11-606P2.1	0	4	n/a	n/a	7.31e-01	2.039
1090296	ENSG00000107295	6420	SH3GL2	SH3-domain GRB2-like 2	6456	9	n/a	n/a	2.91e-01	2.038
1096584	ENSG00000153310	31051	FAM49B	family with sequence similarity 49, member B	51571	8	n/a	n/a	7.04e-01	2.037
1095674	ENSG00000145781	30878	COMMD10	COMM domain containing 10	51397	5	n/a	n/a	1.21e+00	2.037
279665267	ENSG00000201692	26520	SNORD80	small nucleolar RNA, C/D box 80	26774	1	n/a	n/a	3.15e-01	2.036
1099078	ENSG00000167552	7800	TUBA1A	tubulin, alpha 1a	7846	12	n/a	n/a	6.55e-01	2.036
1093105	ENSG00000129991	7094	TNNI3	troponin I type 3 (cardiac)	7137	19	n/a	n/a	9.34e-01	2.036
1093696	ENSG00000133731	3587	IMPA1	inositol(myo)-1(or 4)-monophosphatase 1	3612	8	n/a	n/a	1.23e+00	2.035
1099528	ENSG00000169288	41532	MRPL1	mitochondrial ribosomal protein L1	65008	4	n/a	n/a	9.70e-01	2.034
1092930	ENSG00000128422	3847	KRT17	keratin 17	3872	17	n/a	n/a	6.30e-01	2.034
279810882	ENSG00000227440	0	ATP5G1P4	ATP synthase, H+ transporting, mitochondrial Fo complex, subunit C1 (subunit 9) pseudogene 4	0	3	n/a	n/a	9.13e-01	2.034
279861427	ENSG00000231989	81148	PPP1R2P3	protein phosphatase 1, regulatory (inhibitor) subunit 2 pseudogene 3	153743	5	n/a	n/a	1.17e+00	2.034
1093917	ENSG00000135070	57371	ISCA1	iron-sulfur cluster assembly 1 homolog (S. cerevisiae)	81689	9	n/a	n/a	1.11e+00	2.033
1091705	ENSG00000118402	6745	ELOVL4	ELOVL fatty acid elongase 4	6785	6	n/a	n/a	6.31e-01	2.033
1093841	ENSG00000134594	9228	RAB33A	RAB33A, member RAS oncogene family	9363	X	n/a	n/a	6.19e-01	2.032
280112872	ENSG00000258204	0	RP11-90E9.1	RP11-90E9.1	0	12	n/a	n/a	1.46e+00	2.032
1098242	ENSG00000164209	60007	SLC25A46	solute carrier family 25, member 46	91137	5	n/a	n/a	1.01e+00	2.031
279711860	ENSG00000211575	1013763	MIR760	microRNA 760	100126348	1	n/a	n/a	8.92e-01	2.031
1104320	ENSG00000197575	0	RPS17P2	ribosomal protein S17 pseudogene 2	0	5	n/a	n/a	2.92e-01	2.030
1096074	ENSG00000148908	5969	RGS10	regulator of G-protein signaling 10	6001	10	n/a	n/a	9.85e-01	2.029
1087720	ENSG00000062716	57353	VMP1	vacuole membrane protein 1	81671	17	n/a	n/a	9.88e-01	2.027
280107583	ENSG00000257675	0	RP11-641A6.9	RP11-641A6.9	0	12	n/a	n/a	7.64e-01	2.027
1101315	ENSG00000177889	7291	UBE2N	ubiquitin-conjugating enzyme E2N	7334	12	n/a	n/a	1.00e+00	2.026
279944312	ENSG00000239976	0	AP001160.1	AP001160.1	0	11	n/a	n/a	7.05e-01	2.025
1105048	ENSG00000204217	655	BMPR2	bone morphogenetic protein receptor, type II (serine/threonine kinase)	659	2	n/a	n/a	1.02e+00	2.025
1096831	ENSG00000155659	11161	VSIG4	V-set and immunoglobulin domain containing 4	11326	X	n/a	n/a	5.58e-01	2.025
1092722	ENSG00000126432	25573	PRDX5	peroxiredoxin 5	25824	11	n/a	n/a	1.44e+00	2.024
1108907	ENSG00000239672	4799	NME1	non-metastatic cells 1, protein (NM23A) expressed in	4830	17	n/a	n/a	9.69e-01	2.022
1099625	ENSG00000169750	5849	RAC3	ras-related C3 botulinum toxin substrate 3 (rho family, small GTP binding protein Rac3)	5881	17	n/a	n/a	1.48e+00	2.022
279893514	ENSG00000234811	0	RP11-241I20.5	RP11-241I20.5	0	10	n/a	n/a	5.65e-01	2.019
280099013	ENSG00000256826	0	AC138744.2	AC138744.2	0	17	n/a	n/a	1.03e+00	2.019
1102539	ENSG00000184227	165222	ACOT1	acyl-CoA thioesterase 1	641371	14	n/a	n/a	9.32e-01	2.019
1100851	ENSG00000175426	5090	PCSK1	proprotein convertase subtilisin/kexin type 1	5122	5	n/a	n/a	3.01e-01	2.018
279946759	ENSG00000240243	0	AL135999.1	AL135999.1	0	14	n/a	n/a	5.89e-01	2.017
1099079	ENSG00000167553	58982	TUBA1C	tubulin, alpha 1c	84790	12	n/a	n/a	1.06e+00	2.017
279880469	ENSG00000233662	0	CALM2P4	calmodulin 2 pseudogene 4	0	13	n/a	n/a	1.05e+00	2.016
1095089	ENSG00000141668	80607	CBLN2	cerebellin 2 precursor	147381	18	n/a	n/a	5.70e-01	2.015
1087258	ENSG00000019505	36859	SYT13	synaptotagmin XIII	57586	11	n/a	n/a	2.92e-01	2.012
1095936	ENSG00000147669	5408	POLR2K	polymerase (RNA) II (DNA directed) polypeptide K, 7.0kDa	5440	8	n/a	n/a	1.01e+00	2.011
280008835	ENSG00000249031	0	SUMO2P6	SMT3 suppressor of mif two 3 homolog 2 (S. cerevisiae) pseudogene 6	0	5	n/a	n/a	3.15e-01	2.008
1105826	ENSG00000213190	10804	MLLT11	myeloid/lymphoid or mixed-lineage leukemia (trithorax homolog, Drosophila); translocated to, 11	10962	1	n/a	n/a	6.06e-01	2.005
280017399	ENSG00000249761	0	CTD-2278B20.1	CTD-2278B20.1	0	5	n/a	n/a	1.43e+00	2.003
1093539	ENSG00000132640	22659	BTBD3	BTB (POZ) domain containing 3	22903	20	n/a	n/a	7.17e-01	2.003
1104206	ENSG00000197223	10291	C1D	C1D nuclear receptor corepressor	10438	2	n/a	n/a	1.23e+00	2.000
1101738	ENSG00000180440	125038	SERTM1	serine-rich and transmembrane domain containing 1	400120	13	n/a	n/a	6.04e-01	1.999
279746032	ENSG00000217130	0	RP3-375P9.2	RP3-375P9.2	0	6	n/a	n/a	6.00e-01	1.998
1093619	ENSG00000133083	9077	DCLK1	doublecortin-like kinase 1	9201	13	n/a	n/a	2.96e-01	1.998
279863672	ENSG00000232176	0	RP11-146N23.1	RP11-146N23.1	0	9	n/a	n/a	9.76e-01	1.997
1100279	ENSG00000172465	9204	TCEAL1	transcription elongation factor A (SII)-like 1	9338	X	n/a	n/a	1.44e+00	1.996
1086932	ENSG00000004961	3035	HCCS	holocytochrome c synthase	3052	X	n/a	n/a	7.09e-01	1.993
279861930	ENSG00000232024	0	LSM12P1	LSM12 homolog (S. cerevisiae) pseudogene 1	0	8	n/a	n/a	9.87e-01	1.992
1100077	ENSG00000171617	8441	ENC1	ectodermal-neural cortex 1 (with BTB-like domain)	8507	5	n/a	n/a	3.25e-01	1.991
279813794	ENSG00000227725	0	RP11-35D5.3	RP11-35D5.3	0	4	n/a	n/a	1.65e+00	1.989
279713211	ENSG00000211772	0	TRBC2	T cell receptor beta constant 2	0	7	n/a	n/a	6.87e-01	1.989
279780409	ENSG00000224781	0	RP13-77O11.2	RP13-77O11.2	0	X	n/a	n/a	5.97e-01	1.984
280030925	ENSG00000250813	0	RP11-327I3.1	RP11-327I3.1	0	4	n/a	n/a	1.21e+00	1.984
1096781	ENSG00000155096	31062	AZIN1	antizyme inhibitor 1	51582	8	n/a	n/a	9.62e-01	1.984
279955775	ENSG00000241334	0	RP11-71L14.1	RP11-71L14.1	0	16	n/a	n/a	3.10e-01	1.983
279728670	ENSG00000214192	0	UBE2V1P2	ubiquitin-conjugating enzyme E2 variant 1 pseudogene 2	0	3	n/a	n/a	9.45e-01	1.982
279713183	ENSG00000211768	0	TRBJ2-4	T cell receptor beta joining 2-4	0	7	n/a	n/a	6.00e-01	1.982
1091338	ENSG00000115514	10044	TXNDC9	thioredoxin domain containing 9	10190	2	n/a	n/a	1.63e+00	1.981
1087096	ENSG00000008988	6191	RPS20	ribosomal protein S20	6224	8	n/a	n/a	5.89e-01	1.981
1089473	ENSG00000101911	5602	PRPS2	phosphoribosyl pyrophosphate synthetase 2	5634	X	n/a	n/a	5.99e-01	1.980
1088568	ENSG00000086300	29622	SNX10	sorting nexin 10	29887	7	n/a	n/a	6.17e-01	1.979
1089836	ENSG00000104723	7944	TUSC3	tumor suppressor candidate 3	7991	8	n/a	n/a	5.89e-01	1.979
279772504	ENSG00000224094	0	RP11-578F5.1	RP11-578F5.1	0	3	n/a	n/a	1.28e+00	1.979
1103075	ENSG00000186369	0	RP11-355I22.3	RP11-355I22.3	0	14	n/a	n/a	1.00e+00	1.978
279708231	ENSG00000207556	0	MIR636	microRNA 636	0	17	n/a	n/a	1.08e+00	1.974
1094753	ENSG00000139505	8984	MTMR6	myotubularin related protein 6	9107	13	n/a	n/a	8.93e-01	1.973
1098311	ENSG00000164442	10223	CITED2	Cbp/p300-interacting transactivator, with Glu/Asp-rich carboxy-terminal domain, 2	10370	6	n/a	n/a	9.66e-01	1.972
279797235	ENSG00000226247	0	AC005034.3	AC005034.3	0	2	n/a	n/a	1.45e+00	1.972
279890499	ENSG00000234565	0	COX6B1P1	cytochrome c oxidase subunit VIb polypeptide 1 (ubiquitous) pseudogene 1	0	7	n/a	n/a	1.07e+00	1.972
279869344	ENSG00000232689	0	RP11-561I11.3	RP11-561I11.3	0	1	n/a	n/a	1.03e+00	1.971
280128587	ENSG00000259187	0	CTD-2008A1.1	CTD-2008A1.1	0	15	n/a	n/a	9.37e-01	1.971
279784307	ENSG00000225135	0	RP11-361F15.2	RP11-361F15.2	0	6	n/a	n/a	6.94e-01	1.970
279899603	ENSG00000235363	0	SNRPGP10	small nuclear ribonucleoprotein polypeptide G pseudogene 10	0	1	n/a	n/a	7.13e-01	1.970
279713169	ENSG00000211766	0	TRBJ2-2P	T cell receptor beta joining 2-2P (non-functional)	0	7	n/a	n/a	5.92e-01	1.968
1092601	ENSG00000125730	714	C3	complement component 3	718	19	n/a	n/a	7.60e-01	1.968
1088559	ENSG00000086065	30990	CHMP5	charged multivesicular body protein 5	51510	9	n/a	n/a	1.20e+00	1.967
1102906	ENSG00000185742	124974	C11orf87	chromosome 11 open reading frame 87	399947	11	n/a	n/a	5.76e-01	1.967
1107047	ENSG00000226138	0	RP1-228P16.7	RP1-228P16.7	0	12	n/a	n/a	6.64e-01	1.967
279795425	ENSG00000226085	0	UQCRFS1P1	ubiquinol-cytochrome c reductase, Rieske iron-sulfur polypeptide 1 pseudogene 1	0	22	n/a	n/a	1.67e+00	1.966
1106504	ENSG00000221823	5502	PPP3R1	protein phosphatase 3, regulatory subunit B, alpha	5534	2	n/a	n/a	5.97e-01	1.966
1096124	ENSG00000149313	37956	AASDHPPT	aminoadipate-semialdehyde dehydrogenase-phosphopantetheinyl transferase	60496	11	n/a	n/a	7.07e-01	1.966
1089799	ENSG00000104388	5830	RAB2A	RAB2A, member RAS oncogene family	5862	8	n/a	n/a	1.03e+00	1.965
1092967	ENSG00000128656	1115	CHN1	chimerin (chimaerin) 1	1123	2	n/a	n/a	5.87e-01	1.964
1103336	ENSG00000187608	9492	ISG15	ISG15 ubiquitin-like modifier	9636	1	n/a	n/a	3.55e-01	1.964
1102690	ENSG00000184900	6572	SUMO3	SMT3 suppressor of mif two 3 homolog 3 (S. cerevisiae)	6612	21	n/a	n/a	1.20e+00	1.964
1099573	ENSG00000169508	1868	GPR183	G protein-coupled receptor 183	1880	13	n/a	n/a	5.65e-01	1.962
1096690	ENSG00000154277	7302	UCHL1	ubiquitin carboxyl-terminal esterase L1 (ubiquitin thiolesterase)	7345	4	n/a	n/a	5.59e-01	1.962
1095600	ENSG00000145242	2029	EPHA5	EPH receptor A5	2044	4	n/a	n/a	6.02e-01	1.960
279781825	ENSG00000224908	0	TIMM8BP2	translocase of inner mitochondrial membrane 8B pseudogene 2	0	X	n/a	n/a	8.99e-01	1.960
1095422	ENSG00000143933	801	CALM2	calmodulin 2 (phosphorylase kinase, delta)	805	2	n/a	n/a	9.67e-01	1.958
1100738	ENSG00000174886	79134	NDUFA11	NADH dehydrogenase (ubiquinone) 1 alpha subcomplex, 11, 14.7kDa	126328	19	n/a	n/a	7.93e-01	1.957
1090103	ENSG00000105887	79673	MTPN	myotrophin	136319	7	n/a	n/a	9.58e-01	1.957
279846040	ENSG00000230614	0	AC073958.2	AC073958.2	0	7	n/a	n/a	9.46e-01	1.957
279509439	ENSG00000181524	0	RPL24P4	ribosomal protein L24 pseudogene 4	0	6	n/a	n/a	9.27e-01	1.954
1091772	ENSG00000119048	7277	UBE2B	ubiquitin-conjugating enzyme E2B	7320	5	n/a	n/a	1.10e+00	1.953
279714026	ENSG00000211860	0	TRAJ29	T cell receptor alpha joining 29	0	14	n/a	n/a	5.42e-01	1.952
279783372	ENSG00000225049	0	AC068279.2	AC068279.2	0	2	n/a	n/a	1.03e+00	1.952
1088936	ENSG00000096092	28714	TMEM14A	transmembrane protein 14A	28978	6	n/a	n/a	9.54e-01	1.950
1096481	ENSG00000152495	810	CAMK4	calcium/calmodulin-dependent protein kinase IV	814	5	n/a	n/a	9.23e-01	1.949
1100321	ENSG00000172673	122408	THEMIS	thymocyte selection associated	387357	6	n/a	n/a	1.03e+00	1.949
280011271	ENSG00000249256	0	ATP5LP3	ATP synthase, H+ transporting, mitochondrial Fo complex, subunit g, pseudogene 3	0	4	n/a	n/a	7.26e-01	1.949
1090446	ENSG00000108561	704	C1QBP	complement component 1, q subcomponent binding protein	708	17	n/a	n/a	1.28e+00	1.948
279942524	ENSG00000239719	0	RP4-800G7.1	RP4-800G7.1	0	7	n/a	n/a	1.07e+00	1.947
279807521	ENSG00000227126	0	RP11-316C12.2	RP11-316C12.2	0	1	n/a	n/a	7.07e-01	1.946
1094518	ENSG00000138078	9439	PREPL	prolyl endopeptidase-like	9581	2	n/a	n/a	5.59e-01	1.945
1092494	ENSG00000124785	30780	NRN1	neuritin 1	51299	6	n/a	n/a	8.86e-01	1.944
1092938	ENSG00000128524	9163	ATP6V1F	ATPase, H+ transporting, lysosomal 14kDa, V1 subunit F	9296	7	n/a	n/a	1.29e+00	1.943
1105014	ENSG00000204116	32824	CHIC1	cysteine-rich hydrophobic domain 1	53344	X	n/a	n/a	7.11e-01	1.942
279897217	ENSG00000235129	0	FABP7P2	fatty acid binding protein 7, brain pseudogene 2	0	2	n/a	n/a	1.23e+00	1.942
279914993	ENSG00000236822	0	RP11-137J7.2	RP11-137J7.2	0	6	n/a	n/a	1.02e+00	1.941
1098160	ENSG00000164031	55784	DNAJB14	DnaJ (Hsp40) homolog, subfamily B, member 14	79982	4	n/a	n/a	9.46e-01	1.938
279780961	ENSG00000224831	0	RP11-651P23.4	RP11-651P23.4	0	3	n/a	n/a	7.64e-01	1.937
1104545	ENSG00000198211	10234	TUBB3	tubulin, beta 3 class III	10381	16	n/a	n/a	6.11e-01	1.937
1095245	ENSG00000143119	958	CD53	CD53 molecule	963	1	n/a	n/a	6.59e-01	1.937
1089260	ENSG00000100744	31007	C14orf129	chromosome 14 open reading frame 129	51527	14	n/a	n/a	8.88e-01	1.937
279735887	ENSG00000215007	0	DNAJA1P3	DnaJ (Hsp40) homolog, subfamily A, member 1 pseudogene 3	0	X	n/a	n/a	6.35e-01	1.934
280013386	ENSG00000249436	0	CTD-2023N9.3	CTD-2023N9.3	0	5	n/a	n/a	9.67e-01	1.932
1091067	ENSG00000113327	2550	GABRG2	gamma-aminobutyric acid (GABA) A receptor, gamma 2	2566	5	n/a	n/a	3.10e-01	1.932
1094020	ENSG00000135549	5538	PKIB	protein kinase (cAMP-dependent, catalytic) inhibitor beta	5570	6	n/a	n/a	1.45e+00	1.931
1104679	ENSG00000198673	109581	FAM19A2	family with sequence similarity 19 (chemokine (C-C motif)-like), member A2	338811	12	n/a	n/a	8.02e-01	1.931
1095715	ENSG00000146007	81131	ZMAT2	zinc finger, matrin-type 2	153527	5	n/a	n/a	1.08e+00	1.930
1102316	ENSG00000183346	85544	C10orf107	chromosome 10 open reading frame 107	219621	10	n/a	n/a	1.66e+00	1.930
279746340	ENSG00000217416	0	ISCA1P1	iron-sulfur cluster assembly 1 homolog (S. cerevisiae) pseudogene 1	0	5	n/a	n/a	1.11e+00	1.930
1109025	ENSG00000242173	395	ARHGDIG	Rho GDP dissociation inhibitor (GDI) gamma	398	16	n/a	n/a	1.21e+00	1.929
1104550	ENSG00000198225	0	FKBP1C	FK506 binding protein 1C	0	6	n/a	n/a	5.58e-01	1.928
1087129	ENSG00000010404	3403	IDS	iduronate 2-sulfatase	3423	X	n/a	n/a	6.88e-01	1.927
1096988	ENSG00000156976	1959	EIF4A2	eukaryotic translation initiation factor 4A2	1974	3	n/a	n/a	8.99e-01	1.926
1103270	ENSG00000187189	23025	TSPYL4	TSPY-like 4	23270	6	n/a	n/a	5.93e-01	1.925
279856165	ENSG00000231533	0	RP1-232L24.3	RP1-232L24.3	0	6	n/a	n/a	6.37e-01	1.925
279749351	ENSG00000219487	0	RP11-365H23.1	RP11-365H23.1	0	6	n/a	n/a	1.69e+00	1.925
1100035	ENSG00000171476	58726	HOPX	HOP homeobox	84525	4	n/a	n/a	6.60e-01	1.925
279896640	ENSG00000235084	0	CHCHD2P6	coiled-coil-helix-coiled-coil-helix domain containing 2 pseudogene 6	0	1	n/a	n/a	9.92e-01	1.924
1105430	ENSG00000205279	152816	CTXN3	cortexin 3	613212	5	n/a	n/a	9.46e-01	1.924
1087343	ENSG00000029153	36217	ARNTL2	aryl hydrocarbon receptor nuclear translocator-like 2	56938	12	n/a	n/a	7.20e-01	1.924
1098449	ENSG00000164983	81283	TMEM65	transmembrane protein 65	157378	8	n/a	n/a	9.57e-01	1.924
1098202	ENSG00000164109	4060	MAD2L1	MAD2 mitotic arrest deficient-like 1 (yeast)	4085	4	n/a	n/a	1.08e+00	1.923
1095659	ENSG00000145708	1384	CRHBP	corticotropin releasing hormone binding protein	1393	5	n/a	n/a	5.75e-01	1.922
280113634	ENSG00000258290	0	RP11-654D12.1	RP11-654D12.1	0	12	n/a	n/a	5.90e-01	1.921
279882690	ENSG00000233864	41192	TTTY15	testis-specific transcript, Y-linked 15 (non-protein coding)	64595	Y	n/a	n/a	6.32e-01	1.921
1096669	ENSG00000154146	4869	NRGN	neurogranin (protein kinase C substrate, RC3)	4900	11	n/a	n/a	6.81e-01	1.920
1098714	ENSG00000166111	34819	SVOP	SV2 related protein homolog (rat)	55530	12	n/a	n/a	3.00e-01	1.918
1095035	ENSG00000141433	113	ADCYAP1	adenylate cyclase activating polypeptide 1 (pituitary)	116	18	n/a	n/a	6.29e-01	1.918
1091140	ENSG00000113966	58311	ARL6	ADP-ribosylation factor-like 6	84100	3	n/a	n/a	9.63e-01	1.917
1091636	ENSG00000117598	81596	LPPR5	Lipid phosphate phosphatase-related protein type 5	163404	1	n/a	n/a	9.00e-01	1.915
1099980	ENSG00000171224	85560	C10orf35	chromosome 10 open reading frame 35	219738	10	n/a	n/a	7.03e-01	1.914
1092027	ENSG00000120992	10287	LYPLA1	lysophospholipase I	10434	8	n/a	n/a	9.58e-01	1.914
1088960	ENSG00000099246	22687	RAB18	RAB18, member RAS oncogene family	22931	10	n/a	n/a	1.54e+00	1.912
1094625	ENSG00000138663	30620	COPS4	COP9 constitutive photomorphogenic homolog subunit 4 (Arabidopsis)	51138	4	n/a	n/a	9.93e-01	1.911
1100173	ENSG00000172031	90091	EPHX4	epoxide hydrolase 4	253152	1	n/a	n/a	7.04e-01	1.911
280115675	ENSG00000258449	0	RP11-713N11.4	RP11-713N11.4	0	12	n/a	n/a	1.34e+00	1.910
279786821	ENSG00000225355	0	RP13-331H15.1	RP13-331H15.1	0	10	n/a	n/a	8.93e-01	1.909
1100938	ENSG00000175906	376	ARL4D	ADP-ribosylation factor-like 4D	379	17	n/a	n/a	6.50e-01	1.909
279670362	ENSG00000203616	0	RHOT1P2	ras homolog gene family, member T1 pseudogene 2	0	21	n/a	n/a	7.52e-01	1.908
1096535	ENSG00000152954	80113	NRSN1	neurensin 1	140767	6	n/a	n/a	8.99e-01	1.908
1090382	ENSG00000108106	27083	UBE2S	ubiquitin-conjugating enzyme E2S	27338	19	n/a	n/a	6.03e-01	1.907
1089927	ENSG00000105143	6475	SLC1A6	solute carrier family 1 (high affinity aspartate/glutamate transporter), member 6	6511	19	n/a	n/a	6.22e-01	1.907
1091402	ENSG00000115944	9043	COX7A2L	cytochrome c oxidase subunit VIIa polypeptide 2 like	9167	2	n/a	n/a	1.11e+00	1.907
1097702	ENSG00000162511	7759	LAPTM5	lysosomal protein transmembrane 5	7805	1	n/a	n/a	6.52e-01	1.906
279752373	ENSG00000221179	0	AC016670.1	AC016670.1	0	2	n/a	n/a	6.16e-01	1.906
280119564	ENSG00000258674	0	CTC-260F20.3	Uncharacterized protein	0	19	n/a	n/a	9.90e-01	1.906
1102630	ENSG00000184613	4727	NELL2	NEL-like 2 (chicken)	4753	12	n/a	n/a	3.45e-01	1.905
1099624	ENSG00000169744	8956	LDB2	LIM domain binding 2	9079	4	n/a	n/a	6.04e-01	1.905
1092479	ENSG00000124702	77739	KLHDC3	kelch domain containing 3	116138	6	n/a	n/a	9.65e-01	1.903
279933457	ENSG00000238466	0	snoU13	Small nucleolar RNA U13	0	8	n/a	n/a	5.82e-01	1.902
280127694	ENSG00000259137	0	RP11-305B6.1	RP11-305B6.1	0	14	n/a	n/a	1.24e+00	1.901
1092074	ENSG00000121481	6013	RNF2	ring finger protein 2	6045	1	n/a	n/a	1.14e+00	1.901
1101258	ENSG00000177576	152128	C18orf32	chromosome 18 open reading frame 32	497661	18	n/a	n/a	9.10e-01	1.899
1089326	ENSG00000101132	5171	PFDN4	prefoldin subunit 4	5203	20	n/a	n/a	9.91e-01	1.899
1099517	ENSG00000169245	3602	CXCL10	chemokine (C-X-C motif) ligand 10	3627	4	n/a	n/a	3.50e-01	1.898
1093429	ENSG00000131966	35148	ACTR10	actin-related protein 10 homolog (S. cerevisiae)	55860	14	n/a	n/a	9.60e-01	1.897
1089790	ENSG00000104343	34573	UBE2W	ubiquitin-conjugating enzyme E2W (putative)	55284	8	n/a	n/a	9.57e-01	1.895
1089354	ENSG00000101210	1904	EEF1A2	eukaryotic translation elongation factor 1 alpha 2	1917	20	n/a	n/a	6.72e-01	1.894
279801559	ENSG00000226641	0	RP13-13A3.1	RP13-13A3.1	0	X	n/a	n/a	1.23e+00	1.894
279936373	ENSG00000238937	0	AL583842.1	AL583842.1	0	1	n/a	n/a	3.01e-01	1.893
280002520	ENSG00000248503	0	RP5-1000K24.2	RP5-1000K24.2	0	X	n/a	n/a	8.76e-01	1.893
1087514	ENSG00000048540	35172	LMO3	LIM domain only 3 (rhombotin-like 2)	55885	12	n/a	n/a	9.37e-01	1.892
1107373	ENSG00000228344	0	AP001496.1	LOC339290 proteinUncharacterized protein	0	18	n/a	n/a	1.07e+00	1.892
1105084	ENSG00000204308	6016	RNF5	ring finger protein 5	6048	6	n/a	n/a	9.57e-01	1.892
1096241	ENSG00000150625	2806	GPM6A	glycoprotein M6A	2823	4	n/a	n/a	1.63e+00	1.891
279799259	ENSG00000226415	0	TPI1P1	triosephosphate isomerase 1 pseudogene 1	0	1	n/a	n/a	6.64e-01	1.889
280064236	ENSG00000253972	0	RP11-4K16.2	RP11-4K16.2	0	8	n/a	n/a	5.66e-01	1.889
279777538	ENSG00000224525	0	RP11-561I11.2	RP11-561I11.2	0	1	n/a	n/a	9.29e-01	1.888
1091541	ENSG00000116918	7214	TSNAX	translin-associated factor X	7257	1	n/a	n/a	1.26e+00	1.885
279992162	ENSG00000246115	0	RP11-561P12.2	RP11-561P12.2	0	12	n/a	n/a	1.07e+00	1.885
279730750	ENSG00000214460	0	RP11-30P6.3	RP11-30P6.3	0	6	n/a	n/a	1.08e+00	1.884
1089851	ENSG00000104808	27039	DHDH	dihydrodiol dehydrogenase (dimeric)	27294	19	n/a	n/a	9.19e-01	1.884
1098440	ENSG00000164951	33993	PDP1	pyruvate dehyrogenase phosphatase catalytic subunit 1	54704	8	n/a	n/a	2.99e-01	1.883
1099813	ENSG00000170540	22959	ARL6IP1	ADP-ribosylation factor-like 6 interacting protein 1	23204	16	n/a	n/a	1.17e+00	1.882
1105885	ENSG00000213639	5468	PPP1CB	protein phosphatase 1, catalytic subunit, beta isozyme	5500	2	n/a	n/a	1.27e+00	1.882
1086936	ENSG00000005020	8856	SKAP2	src kinase associated phosphoprotein 2	8935	7	n/a	n/a	6.09e-01	1.882
1088530	ENSG00000085415	57601	SEH1L	SEH1-like (S. cerevisiae)	81929	18	n/a	n/a	6.44e-01	1.880
279927058	ENSG00000237846	0	RP11-216M21.1	RP11-216M21.1	0	9	n/a	n/a	9.66e-01	1.880
1095466	ENSG00000144227	11088	NXPH2	neurexophilin 2	11249	2	n/a	n/a	5.88e-01	1.879
1102242	ENSG00000183036	5089	PCP4	Purkinje cell protein 4	5121	21	n/a	n/a	6.07e-01	1.879
1100571	ENSG00000173915	59023	USMG5	up-regulated during skeletal muscle growth 5 homolog (mouse)	84833	10	n/a	n/a	1.06e+00	1.879
1103333	ENSG00000187601	28722	MAGEH1	melanoma antigen family H, 1	28986	X	n/a	n/a	7.00e-01	1.879
1097951	ENSG00000163412	105958	EIF4E3	eukaryotic translation initiation factor 4E family member 3	317649	3	n/a	n/a	1.02e+00	1.878
279921644	ENSG00000237406	0	AL079295.1	AL079295.1	0	22	n/a	n/a	9.74e-01	1.877
1107505	ENSG00000229117	6139	RPL41	ribosomal protein L41	6171	12	n/a	n/a	1.01e+00	1.877
1089080	ENSG00000100138	4778	NHP2L1	NHP2 non-histone chromosome protein 2-like 1 (S. cerevisiae)	4809	22	n/a	n/a	9.39e-01	1.876
1102441	ENSG00000183783	122047	KCTD8	potassium channel tetramerisation domain containing 8	386617	4	n/a	n/a	1.02e+00	1.876
1093404	ENSG00000131779	8722	PEX11B	peroxisomal biogenesis factor 11 beta	8799	1	n/a	n/a	6.58e-01	1.875
1096075	ENSG00000148925	58490	BTBD10	BTB (POZ) domain containing 10	84280	11	n/a	n/a	5.82e-01	1.875
1100881	ENSG00000175582	5838	RAB6A	RAB6A, member RAS oncogene family	5870	11	n/a	n/a	8.38e-01	1.875
280118437	ENSG00000258605	0	RP11-299L17.4	RP11-299L17.4	0	14	n/a	n/a	6.67e-01	1.874
280022205	ENSG00000250118	0	RP11-136H13.2	RP11-136H13.2	0	5	n/a	n/a	1.27e+00	1.874
1088241	ENSG00000077080	30893	ACTL6B	actin-like 6B	51412	7	n/a	n/a	5.66e-01	1.873
1098546	ENSG00000165434	93883	PGM2L1	phosphoglucomutase 2-like 1	283209	11	n/a	n/a	2.93e-01	1.873
1092341	ENSG00000123975	1155	CKS2	CDC28 protein kinase regulatory subunit 2	1164	9	n/a	n/a	1.03e+00	1.871
279924956	ENSG00000237668	0	WI2-80423F1.1	WI2-80423F1.1	0	22	n/a	n/a	5.62e-01	1.871
1098342	ENSG00000164603	81199	C7orf60	chromosome 7 open reading frame 60	154743	7	n/a	n/a	1.28e+00	1.869
1090348	ENSG00000107833	10213	NPM3	nucleophosmin/nucleoplasmin 3	10360	10	n/a	n/a	1.08e+00	1.867
279783200	ENSG00000225022	0	UBE2D3P1	ubiquitin-conjugating enzyme E2D 3 pseudogene 1	0	20	n/a	n/a	9.70e-01	1.866
279937248	ENSG00000239079	0	snoU13	Small nucleolar RNA U13	0	11	n/a	n/a	5.68e-01	1.866
1089363	ENSG00000101247	54972	C20orf7	chromosome 20 open reading frame 7	79133	20	n/a	n/a	1.67e+00	1.865
279661081	ENSG00000200469	0	U6	U6 spliceosomal RNA	0	4	n/a	n/a	9.52e-01	1.865
1087899	ENSG00000067992	5133	PDK3	pyruvate dehydrogenase kinase, isozyme 3	5165	X	n/a	n/a	9.35e-01	1.865
279895612	ENSG00000234985	0	RP11-3L10.3	RP11-3L10.3	0	7	n/a	n/a	6.38e-01	1.864
1100526	ENSG00000173674	1951	EIF1AX	eukaryotic translation initiation factor 1A, X-linked	1964	X	n/a	n/a	1.02e+00	1.863
278785385	ENSG00000105988	0	NHP2P1	NHP2 ribonucleoprotein homolog (yeast) pseudogene 1	0	10	n/a	n/a	1.26e+00	1.863
1100131	ENSG00000171860	715	C3AR1	complement component 3a receptor 1	719	12	n/a	n/a	6.85e-01	1.862
279887629	ENSG00000234315	0	OSTCP5	oligosaccharyltransferase complex subunit pseudogene 5	0	1	n/a	n/a	1.01e+00	1.861
280095773	ENSG00000256425	0	AC092989.1	AC092989.1	0	3	n/a	n/a	5.42e-01	1.861
280028691	ENSG00000250638	0	AC068499.6	AC068499.6	0	19	n/a	n/a	3.39e-01	1.859
1099568	ENSG00000169490	58111	TM2D2	TM2 domain containing 2	83877	8	n/a	n/a	1.03e+00	1.858
280124391	ENSG00000258947	10234	RP11-566K11.2	Melanocyte-stimulating hormone receptor	10381	16	n/a	n/a	6.13e-01	1.858
280089157	ENSG00000255674	0	AC013718.1	AC013718.1	0	2	n/a	n/a	6.31e-01	1.858
1099747	ENSG00000170290	6550	SLN	sarcolipin	6588	11	n/a	n/a	5.72e-01	1.857
1093430	ENSG00000131969	80438	ABHD12B	abhydrolase domain containing 12B	145447	14	n/a	n/a	1.07e+00	1.857
1096455	ENSG00000152332	79250	UHMK1	U2AF homology motif (UHM) kinase 1	127933	1	n/a	n/a	6.85e-01	1.857
1089077	ENSG00000100122	1405	CRYBB1	crystallin, beta B1	1414	22	n/a	n/a	1.29e+00	1.856
1088576	ENSG00000086598	10801	TMED2	transmembrane emp24 domain trafficking protein 2	10959	12	n/a	n/a	1.72e+00	1.856
279913427	ENSG00000236698	0	EIF1AP1	EIF1AP1	0	1	n/a	n/a	9.11e-01	1.855
279659828	ENSG00000200112	0	SNORD56	Small nucleolar RNA SNORD56	0	12	n/a	n/a	5.41e-01	1.854
1093362	ENSG00000131469	6123	RPL27	ribosomal protein L27	6155	17	n/a	n/a	6.84e-01	1.853
279997912	ENSG00000248138	0	RP11-446J8.1	RP11-446J8.1	0	4	n/a	n/a	2.94e-01	1.851
1103628	ENSG00000188729	110148	OSTN	osteocrin	344901	3	n/a	n/a	9.06e-01	1.851
1101833	ENSG00000180964	59976	TCEAL8	transcription elongation factor A (SII)-like 8	90843	X	n/a	n/a	1.39e+00	1.850
1095221	ENSG00000142892	9882	PIGK	phosphatidylinositol glycan anchor biosynthesis, class K	10026	1	n/a	n/a	1.02e+00	1.850
1086952	ENSG00000005249	5545	PRKAR2B	protein kinase, cAMP-dependent, regulatory, type II, beta	5577	7	n/a	n/a	8.17e-01	1.850
1098761	ENSG00000166260	1344	COX11	COX11 cytochrome c oxidase assembly homolog (yeast)	1353	17	n/a	n/a	1.64e+00	1.848
1089293	ENSG00000100934	10337	SEC23A	Sec23 homolog A (S. cerevisiae)	10484	14	n/a	n/a	7.95e-01	1.846
1098958	ENSG00000167005	10893	NUDT21	nudix (nucleoside diphosphate linked moiety X)-type motif 21	11051	16	n/a	n/a	8.76e-01	1.845
279721409	ENSG00000213386	0	RP11-779O18.2	RP11-779O18.2	0	5	n/a	n/a	1.27e+00	1.845
279929289	ENSG00000238041	0	RP11-59K5.1	RP11-59K5.1	0	11	n/a	n/a	7.50e-01	1.844
1102067	ENSG00000182287	8826	AP1S2	adaptor-related protein complex 1, sigma 2 subunit	8905	X	n/a	n/a	1.47e+00	1.844
279738866	ENSG00000215284	0	RP11-198M15.1	RP11-198M15.1	0	X	n/a	n/a	1.08e+00	1.842
280050082	ENSG00000252819	0	AL121898.1	AL121898.1	0	20	n/a	n/a	5.41e-01	1.842
1102396	ENSG00000183662	128168	FAM19A1	family with sequence similarity 19 (chemokine (C-C motif)-like), member A1	407738	3	n/a	n/a	5.72e-01	1.842
279902424	ENSG00000235636	0	NUS1P1	nuclear undecaprenyl pyrophosphate synthase 1 homolog (S. cerevisiae) pseudogene 1	0	X	n/a	n/a	6.94e-01	1.842
279713176	ENSG00000211767	0	TRBJ2-3	T cell receptor beta joining 2-3	0	7	n/a	n/a	7.12e-01	1.840
280053169	ENSG00000253179	0	CALCP	calcitonin pseudogene	0	11	n/a	n/a	5.62e-01	1.839
279795418	ENSG00000226084	0	RP4-706A16.3	RP4-706A16.3	0	1	n/a	n/a	1.13e+00	1.839
1095256	ENSG00000143158	25623	BRP44	brain protein 44	25874	1	n/a	n/a	1.67e+00	1.838
280080751	ENSG00000255087	0	RP11-168K9.2	Uncharacterized protein	0	11	n/a	n/a	1.30e+00	1.838
280096044	ENSG00000256464	0	RP11-613F22.5	RP11-613F22.5	0	11	n/a	n/a	5.58e-01	1.838
280088678	ENSG00000255639	0	RP11-234B24.6	RP11-234B24.6	0	12	n/a	n/a	1.08e+00	1.838
1105010	ENSG00000204103	9791	MAFB	v-maf musculoaponeurotic fibrosarcoma oncogene homolog B (avian)	9935	20	n/a	n/a	9.60e-01	1.837
280110651	ENSG00000257971	0	OR7E5P	olfactory receptor, family 7, subfamily E, member 5 pseudogene	0	12	n/a	n/a	1.59e+00	1.837
1097799	ENSG00000162851	40849	TFB2M	transcription factor B2, mitochondrial	64216	1	n/a	n/a	1.28e+00	1.836
1098685	ENSG00000165985	123649	C1QL3	complement component 1, q subcomponent-like 3	389941	10	n/a	n/a	3.22e-01	1.836
1092118	ENSG00000121905	3188	HPCA	hippocalcin	3208	1	n/a	n/a	6.54e-01	1.836
1093964	ENSG00000135334	34411	AKIRIN2	akirin 2	55122	6	n/a	n/a	9.07e-01	1.835
1088993	ENSG00000099795	4687	NDUFB7	NADH dehydrogenase (ubiquinone) 1 beta subcomplex, 7, 18kDa	4713	19	n/a	n/a	6.22e-01	1.835
1099307	ENSG00000168374	375	ARF4	ADP-ribosylation factor 4	378	3	n/a	n/a	1.24e+00	1.833
279884778	ENSG00000234044	0	AC108059.1	AC108059.1	0	2	n/a	n/a	1.11e+00	1.833
279926490	ENSG00000237797	0	RP11-472N13.3	RP11-472N13.3	0	10	n/a	n/a	6.03e-01	1.833
279849175	ENSG00000230911	0	PPIHP1	peptidylprolyl isomerase H (cyclophilin H) pseudogene 1	0	11	n/a	n/a	1.58e+00	1.833
1101758	ENSG00000180581	0	SRP9P1	signal recognition particle 9 pseudogene 1	0	10	n/a	n/a	1.47e+00	1.833
279716648	ENSG00000212398	0	U6	U6 spliceosomal RNA	0	1	n/a	n/a	5.41e-01	1.832
1093159	ENSG00000130312	41505	MRPL34	mitochondrial ribosomal protein L34	64981	19	n/a	n/a	8.87e-01	1.832
1088581	ENSG00000086717	5443	PPEF1	protein phosphatase, EF-hand calcium binding domain 1	5475	X	n/a	n/a	6.73e-01	1.832
280069033	ENSG00000254305	0	MRPL9P1	mitochondrial ribosomal protein L9 pseudogene 1	0	8	n/a	n/a	1.32e+00	1.832
1092861	ENSG00000127824	7234	TUBA4A	tubulin, alpha 4a	7277	2	n/a	n/a	3.10e-01	1.832
1093001	ENSG00000128989	10618	ARPP19	cAMP-regulated phosphoprotein, 19kDa	10776	15	n/a	n/a	9.42e-01	1.831
1108513	ENSG00000235872	0	RP11-335O4.3	RP11-335O4.3	0	12	n/a	n/a	6.34e-01	1.831
279979461	ENSG00000243829	0	CTB-33G10.1	CTB-33G10.1	0	19	n/a	n/a	6.88e-01	1.831
1096532	ENSG00000152944	9276	MED21	mediator complex subunit 21	9412	12	n/a	n/a	1.43e+00	1.830
1088064	ENSG00000072401	7278	UBE2D1	ubiquitin-conjugating enzyme E2D 1	7321	10	n/a	n/a	9.98e-01	1.830
1087297	ENSG00000023516	11055	AKAP11	A kinase (PRKA) anchor protein 11	11215	13	n/a	n/a	6.37e-01	1.828
1090324	ENSG00000107643	5567	MAPK8	mitogen-activated protein kinase 8	5599	10	n/a	n/a	7.36e-01	1.827
1090826	ENSG00000111678	76653	C12orf57	chromosome 12 open reading frame 57	113246	12	n/a	n/a	7.13e-01	1.827
279478878	ENSG00000177144	0	AL359758.1	AL359758.1	0	1	n/a	n/a	8.85e-01	1.827
279726157	ENSG00000213950	0	RPS10P2	ribosomal protein S10 pseudogene 2	0	20	n/a	n/a	6.39e-01	1.827
1091930	ENSG00000120265	5078	PCMT1	protein-L-isoaspartate (D-aspartate) O-methyltransferase	5110	6	n/a	n/a	5.93e-01	1.827
279867062	ENSG00000232508	0	MRPL45P1	mitochondrial ribosomal protein L45 pseudogene 1	0	2	n/a	n/a	1.12e+00	1.826
279808849	ENSG00000227241	0	AC011998.4	AC011998.4	0	2	n/a	n/a	1.03e+00	1.826
1090187	ENSG00000106367	1165	AP1S1	adaptor-related protein complex 1, sigma 1 subunit	1174	7	n/a	n/a	6.32e-01	1.825
1104238	ENSG00000197345	85587	MRPL21	mitochondrial ribosomal protein L21	219927	11	n/a	n/a	8.76e-01	1.825
1088527	ENSG00000085365	0	SCAMP1	secretory carrier membrane protein 1	0	5	n/a	n/a	8.82e-01	1.825
1093075	ENSG00000129636	57243	ITFG1	integrin alpha FG-GAP repeat containing 1	81533	16	n/a	n/a	5.59e-01	1.823
1087706	ENSG00000061918	2966	GUCY1B3	guanylate cyclase 1, soluble, beta 3	2983	4	n/a	n/a	5.69e-01	1.821
1096263	ENSG00000150779	26269	TIMM8B	translocase of inner mitochondrial membrane 8 homolog B (yeast)	26521	11	n/a	n/a	9.35e-01	1.821
1099284	ENSG00000168275	123133	C1orf31	chromosome 1 open reading frame 31	388753	1	n/a	n/a	6.67e-01	1.821
279937423	ENSG00000239108	0	U6	U6 spliceosomal RNA	0	2	n/a	n/a	5.76e-01	1.820
1105923	ENSG00000213867	0	RP11-829H16.2	RP11-829H16.2	0	14	n/a	n/a	5.67e-01	1.820
1094585	ENSG00000138430	29524	OLA1	Obg-like ATPase 1	29789	2	n/a	n/a	1.01e+00	1.817
1091537	ENSG00000116885	79239	OSCP1	organic solute carrier partner 1	127700	1	n/a	n/a	9.69e-01	1.817
1095354	ENSG00000143549	7127	TPM3	tropomyosin 3	7170	1	n/a	n/a	1.03e+00	1.816
1100601	ENSG00000174100	58521	MRPL45	mitochondrial ribosomal protein L45	84311	17	n/a	n/a	1.02e+00	1.816
1098428	ENSG00000164924	7491	YWHAZ	tyrosine 3-monooxygenase/tryptophan 5-monooxygenase activation protein, zeta polypeptide	7534	8	n/a	n/a	6.13e-01	1.813
1093632	ENSG00000133119	5951	RFC3	replication factor C (activator 1) 3, 38kDa	5983	13	n/a	n/a	1.07e+00	1.813
1101717	ENSG00000180332	122048	KCTD4	potassium channel tetramerisation domain containing 4	386618	13	n/a	n/a	6.65e-01	1.812
1091731	ENSG00000118579	56107	MED28	mediator complex subunit 28	80306	4	n/a	n/a	1.56e+00	1.811
280070774	ENSG00000254433	0	RP11-677I18.3	RP11-677I18.3	0	11	n/a	n/a	5.76e-01	1.810
1086897	ENSG00000003137	35883	CYP26B1	cytochrome P450, family 26, subfamily B, polypeptide 1	56603	2	n/a	n/a	5.71e-01	1.810
1099526	ENSG00000169271	8880	HSPB3	heat shock 27kDa protein 3	8988	5	n/a	n/a	6.52e-01	1.809
1095572	ENSG00000144959	36825	NCEH1	neutral cholesterol ester hydrolase 1	57552	3	n/a	n/a	5.57e-01	1.809
279984784	ENSG00000244386	0	AP001104.2	AP001104.2	0	11	n/a	n/a	5.41e-01	1.809
279891312	ENSG00000234645	0	AC097523.2	AC097523.2	0	2	n/a	n/a	1.08e+00	1.808
1086921	ENSG00000004779	4680	NDUFAB1	NADH dehydrogenase (ubiquinone) 1, alpha/beta subcomplex, 1, 8kDa	4706	16	n/a	n/a	1.01e+00	1.808
1104421	ENSG00000197885	28248	NKIRAS1	NFKB inhibitor interacting Ras-like 1	28512	3	n/a	n/a	9.00e-01	1.807
280021597	ENSG00000250067	119514	YJEFN3	YjeF N-terminal domain containing 3	374887	19	n/a	n/a	9.36e-01	1.807
1092885	ENSG00000127995	41445	CASD1	CAS1 domain containing 1	64921	7	n/a	n/a	6.39e-01	1.807
1094078	ENSG00000135900	41604	MRPL44	mitochondrial ribosomal protein L44	65080	2	n/a	n/a	1.04e+00	1.806
1100155	ENSG00000171960	10318	PPIH	peptidylprolyl isomerase H (cyclophilin H)	10465	1	n/a	n/a	1.06e+00	1.806
279841042	ENSG00000230191	0	RP4-725G10.3	RP4-725G10.3	0	7	n/a	n/a	3.19e-01	1.805
1101526	ENSG00000179091	1526	CYC1	cytochrome c-1	1537	8	n/a	n/a	8.73e-01	1.805
1102982	ENSG00000186010	30561	NDUFA13	NADH dehydrogenase (ubiquinone) 1 alpha subcomplex, 13	51079	19	n/a	n/a	9.86e-01	1.805
1088986	ENSG00000099715	57627	PCDH11Y	protocadherin 11 Y-linked	83259	Y	n/a	n/a	8.78e-01	1.804
1089808	ENSG00000104442	34445	ARMC1	armadillo repeat containing 1	55156	8	n/a	n/a	1.03e+00	1.803
280087553	ENSG00000255526	0	NEDD8-MDP1	NEDD8-MDP1 readthrough	0	14	n/a	n/a	1.09e+00	1.802
1103098	ENSG00000186462	4648	NAP1L2	nucleosome assembly protein 1-like 2	4674	X	n/a	n/a	5.57e-01	1.801
1096067	ENSG00000148834	9309	GSTO1	glutathione S-transferase omega 1	9446	10	n/a	n/a	5.90e-01	1.801
1108995	ENSG00000241563	1316	CORT	cortistatin	1325	1	n/a	n/a	5.91e-01	1.800
1088826	ENSG00000091972	4319	CD200	CD200 molecule	4345	3	n/a	n/a	3.00e-01	1.800
1095423	ENSG00000143942	142303	CHAC2	ChaC, cation transport regulator homolog 2 (E. coli)	494143	2	n/a	n/a	1.03e+00	1.799
1105513	ENSG00000205579	0	DYNLL1P1	dynein, light chain, LC8-type 1 pseudogene 1	0	14	n/a	n/a	6.35e-01	1.799
279919204	ENSG00000237214	0	RP11-12M9.3	RP11-12M9.3	0	22	n/a	n/a	6.07e-01	1.798
1100888	ENSG00000175606	34257	TMEM70	transmembrane protein 70	54968	8	n/a	n/a	8.57e-01	1.798
1087607	ENSG00000054803	80041	CBLN4	cerebellin 4 precursor	140689	20	n/a	n/a	6.03e-01	1.798
279740571	ENSG00000215482	0	CALM2P3	calmodulin 2 pseudogene 3	0	13	n/a	n/a	8.93e-01	1.798
1087437	ENSG00000040341	26812	STAU2	staufen, RNA binding protein, homolog 2 (Drosophila)	27067	8	n/a	n/a	7.35e-01	1.797
280132000	ENSG00000259386	0	RP11-696L21.1	RP11-696L21.1	0	15	n/a	n/a	6.57e-01	1.797
280079566	ENSG00000255014	0	RP11-686G23.1	RP11-686G23.1	0	11	n/a	n/a	6.58e-01	1.796
279951106	ENSG00000240742	0	RP11-465L10.7	RP11-465L10.7	0	20	n/a	n/a	9.07e-01	1.795
280036026	ENSG00000251228	0	RP11-192C21.3	RP11-192C21.3	0	4	n/a	n/a	5.64e-01	1.795
1090913	ENSG00000112186	10339	CAP2	CAP, adenylate cyclase-associated protein, 2 (yeast)	10486	6	n/a	n/a	3.13e-01	1.795
279781849	ENSG00000224911	0	AC015936.3	AC015936.3	0	17	n/a	n/a	8.93e-01	1.794
279782357	ENSG00000224953	0	SRIP3	sorcin pseudogene 3	0	Y	n/a	n/a	6.34e-01	1.793
280044825	ENSG00000252056	0	RNU5E-2P	RNA, U5E small nuclear 2, pseudogene	0	1	n/a	n/a	5.41e-01	1.793
1101341	ENSG00000178053	4266	MLF1	myeloid leukemia factor 1	4291	3	n/a	n/a	1.22e+00	1.792
280120103	ENSG00000258702	0	RP11-433J8.1	RP11-433J8.1	0	14	n/a	n/a	9.72e-01	1.792
1089358	ENSG00000101222	25625	SPEF1	sperm flagellar 1	25876	20	n/a	n/a	9.59e-01	1.791
280080153	ENSG00000255045	0	RP11-677M14.2-001	RP11-677M14.2-001	0	11	n/a	n/a	7.21e-01	1.791
1095613	ENSG00000145335	6582	SNCA	synuclein, alpha (non A4 component of amyloid precursor)	6622	4	n/a	n/a	2.90e-01	1.790
1102901	ENSG00000185728	90146	YTHDF3	YTH domain family, member 3	253943	8	n/a	n/a	9.45e-01	1.790
279937843	ENSG00000239174	0	AC092143.1	AC092143.1	0	16	n/a	n/a	3.12e-01	1.789
1090276	ENSG00000107105	1978	ELAVL2	ELAV (embryonic lethal, abnormal vision, Drosophila)-like 2 (Hu antigen B)	1993	9	n/a	n/a	5.67e-01	1.789
1088161	ENSG00000075089	41029	ACTR6	ARP6 actin-related protein 6 homolog (yeast)	64431	12	n/a	n/a	9.16e-01	1.789
280002246	ENSG00000248485	151628	PCP4L1	Purkinje cell protein 4 like 1	654790	1	n/a	n/a	6.09e-01	1.788
280093125	ENSG00000256103	0	RP1-96H9.5	RP1-96H9.5	0	12	n/a	n/a	9.12e-01	1.788
1096640	ENSG00000153956	777	CACNA2D1	calcium channel, voltage-dependent, alpha 2/delta subunit 1	781	7	n/a	n/a	5.80e-01	1.788
1093227	ENSG00000130707	442	ASS1	argininosuccinate synthase 1	445	9	n/a	n/a	1.07e+00	1.787
279894915	ENSG00000234925	0	RP11-254B13.3	RP11-254B13.3	0	12	n/a	n/a	1.07e+00	1.787
1097711	ENSG00000162545	34739	CAMK2N1	calcium/calmodulin-dependent protein kinase II inhibitor 1	55450	1	n/a	n/a	1.12e+00	1.787
279724397	ENSG00000213735	0	ANAPC10P1	anaphase promoting complex subunit 10 pseudogene 1	0	1	n/a	n/a	6.46e-01	1.787
279940125	ENSG00000239447	0	AC025918.1	AC025918.1	0	15	n/a	n/a	5.76e-01	1.787
279750744	ENSG00000220583	0	RPL35P2	ribosomal protein L35 pseudogene 2	0	6	n/a	n/a	5.62e-01	1.787
1107506	ENSG00000229119	0	CTB-63M22.1	CTB-63M22.1	0	5	n/a	n/a	8.22e-01	1.786
1108143	ENSG00000233276	2859	GPX1	glutathione peroxidase 1	2876	3	n/a	n/a	5.67e-01	1.785
1099693	ENSG00000170027	7489	YWHAG	tyrosine 3-monooxygenase/tryptophan 5-monooxygenase activation protein, gamma polypeptide	7532	7	n/a	n/a	3.04e-01	1.785
279794287	ENSG00000225986	0	RP3-340N1.5	RP3-340N1.5	0	1	n/a	n/a	1.09e+00	1.785
279982413	ENSG00000244160	0	AL157827.4	AL157827.4	0	9	n/a	n/a	5.41e-01	1.784
1105625	ENSG00000206052	85633	DOK6	docking protein 6	220164	18	n/a	n/a	6.43e-01	1.784
1099283	ENSG00000168274	2995	HIST1H2AE	histone cluster 1, H2ae	3012	6	n/a	n/a	9.37e-01	1.784
1098445	ENSG00000164972	58886	C9orf24	chromosome 9 open reading frame 24	84688	9	n/a	n/a	6.16e-01	1.783
279909950	ENSG00000236360	0	RP11-334A14.2	RP11-334A14.2	0	1	n/a	n/a	9.17e-01	1.783
1096412	ENSG00000152034	58740	MCHR2	melanin-concentrating hormone receptor 2	84539	6	n/a	n/a	5.59e-01	1.782
1105860	ENSG00000213424	79055	KRT222	keratin 222	125113	17	n/a	n/a	5.83e-01	1.782
280047345	ENSG00000252423	0	U6	U6 spliceosomal RNA	0	7	n/a	n/a	5.41e-01	1.781
279773157	ENSG00000224167	0	RP3-522D1.1	RP3-522D1.1	0	1	n/a	n/a	9.68e-01	1.781
280115622	ENSG00000258445	0	RP11-307P22.1	RP11-307P22.1	0	14	n/a	n/a	1.28e+00	1.781
1097834	ENSG00000162980	25974	ARL5A	ADP-ribosylation factor-like 5A	26225	2	n/a	n/a	2.20e+00	1.780
1088405	ENSG00000081189	4183	MEF2C	myocyte enhancer factor 2C	4208	5	n/a	n/a	5.65e-01	1.780
1098416	ENSG00000164885	1015	CDK5	cyclin-dependent kinase 5	1020	7	n/a	n/a	9.13e-01	1.779
279954112	ENSG00000241131	157123531	RP11-639B1.1	RP11-639B1.1	100507461	3	n/a	n/a	7.14e-01	1.779
1095289	ENSG00000143318	840	CASQ1	calsequestrin 1 (fast-twitch, skeletal muscle)	844	1	n/a	n/a	5.91e-01	1.778
280126695	ENSG00000259079	0	RP1-261D10.1	RP1-261D10.1	0	14	n/a	n/a	9.97e-01	1.777
1097788	ENSG00000162783	30759	IER5	immediate early response 5	51278	1	n/a	n/a	6.52e-01	1.777
1101179	ENSG00000177181	94381	RIMKLA	ribosomal modification protein rimK-like family member A	284716	1	n/a	n/a	5.61e-01	1.776
279975668	ENSG00000243495	0	GMFBP1	glia maturation factor, beta pseudogene 1	0	3	n/a	n/a	8.92e-01	1.776
1106969	ENSG00000225663	110380	FAM195B	family with sequence similarity 195, member B	348262	17	n/a	n/a	7.60e-01	1.776
1099300	ENSG00000168329	1513	CX3CR1	chemokine (C-X3-C motif) receptor 1	1524	3	n/a	n/a	5.74e-01	1.776
1094163	ENSG00000136267	1595	DGKB	diacylglycerol kinase, beta 90kDa	1607	7	n/a	n/a	5.90e-01	1.775
1091438	ENSG00000116161	26846	CACYBP	calcyclin binding protein	27101	1	n/a	n/a	1.05e+00	1.775
279814033	ENSG00000227741	0	RP11-536C5.7	RP11-536C5.7	0	1	n/a	n/a	5.71e-01	1.775
1090847	ENSG00000111780	0	GATC	glutamyl-tRNA(Gln) amidotransferase, subunit C homolog (bacterial)	0	12	n/a	n/a	9.26e-01	1.774
1090834	ENSG00000111711	30509	GOLT1B	golgi transport 1B	51026	12	n/a	n/a	9.89e-01	1.774
279938412	ENSG00000239256	0	RP11-22N12.1	RP11-22N12.1	0	17	n/a	n/a	3.19e-01	1.773
279930912	ENSG00000238165	0	AC007560.1	AC007560.1	0	2	n/a	n/a	3.00e-01	1.772
279792249	ENSG00000225811	0	RP11-547I7.1	RP11-547I7.1	0	1	n/a	n/a	7.93e-01	1.772
279723294	ENSG00000213608	0	RP11-722P15.2	RP11-722P15.2	0	4	n/a	n/a	6.49e-01	1.772
279705088	ENSG00000206999	0	U6	U6 spliceosomal RNA	0	1	n/a	n/a	5.41e-01	1.772
279751477	ENSG00000221016	0	AC002558.1	AC002558.1	0	17	n/a	n/a	5.76e-01	1.771
279716305	ENSG00000212319	0	Y_RNA	Y RNA	0	3	n/a	n/a	5.41e-01	1.770
280114210	ENSG00000258357	0	RP11-778J16.2	RP11-778J16.2	0	12	n/a	n/a	1.44e+00	1.770
1099985	ENSG00000171243	25677	SOSTDC1	sclerostin domain containing 1	25928	7	n/a	n/a	6.19e-01	1.770
1103348	ENSG00000187653	0	TMSL3	thymosin-like 3	0	4	n/a	n/a	5.58e-01	1.768
1090452	ENSG00000108590	30486	MED31	mediator complex subunit 31	51003	17	n/a	n/a	9.58e-01	1.768
280084872	ENSG00000255331	0	RP11-736I10.2	RP11-736I10.2	0	11	n/a	n/a	9.59e-01	1.767
1097521	ENSG00000161016	6100	RPL8	ribosomal protein L8	6132	8	n/a	n/a	7.01e-01	1.766
279866672	ENSG00000232472	0	EEF1B2P3	eukaryotic translation elongation factor 1 beta 2 pseudogene 3	0	X	n/a	n/a	9.36e-01	1.765
279854286	ENSG00000231369	0	RP1-40G4P.1	RP1-40G4P.1	0	22	n/a	n/a	5.93e-01	1.764
1099447	ENSG00000168952	28827	STXBP6	syntaxin binding protein 6 (amisyn)	29091	14	n/a	n/a	1.23e+00	1.764
1097355	ENSG00000160014	804	CALM3	calmodulin 3 (phosphorylase kinase, delta)	808	19	n/a	n/a	5.91e-01	1.763
1105384	ENSG00000205106	119464	CTD-2210P24.4	Uncharacterized protein	374387	11	n/a	n/a	5.60e-01	1.762
279789431	ENSG00000225573	0	RPL35P5	ribosomal protein L35 pseudogene 5	0	7	n/a	n/a	5.76e-01	1.761
1089886	ENSG00000104904	4915	OAZ1	ornithine decarboxylase antizyme 1	4946	19	n/a	n/a	9.70e-01	1.761
1092957	ENSG00000128609	4672	NDUFA5	NADH dehydrogenase (ubiquinone) 1 alpha subcomplex, 5, 13kDa	4698	7	n/a	n/a	1.47e+00	1.759
279702680	ENSG00000206582	0	Y_RNA	Y RNA	0	20	n/a	n/a	5.63e-01	1.758
279714555	ENSG00000211924	0	IGHD3-9	immunoglobulin heavy diversity 3-9	0	14	n/a	n/a	5.41e-01	1.757
279936758	ENSG00000238999	0	snoU13	Small nucleolar RNA U13	0	6	n/a	n/a	5.41e-01	1.757
1093468	ENSG00000132294	22922	EFR3A	EFR3 homolog A (S. cerevisiae)	23167	8	n/a	n/a	6.15e-01	1.754
279666709	ENSG00000202119	0	U6	U6 spliceosomal RNA	0	6	n/a	n/a	1.01e+00	1.754
279903826	ENSG00000235767	0	RP11-377N20.1	RP11-377N20.1	0	6	n/a	n/a	9.08e-01	1.754
1090199	ENSG00000106460	33955	TMEM106B	transmembrane protein 106B	54664	7	n/a	n/a	1.24e+00	1.754
279912261	ENSG00000236552	171027	RPL13AP5	ribosomal protein L13a pseudogene 5	728658	10	n/a	n/a	6.09e-01	1.753
279983153	ENSG00000244240	0	AC068756.1	AC068756.1	0	3	n/a	n/a	5.41e-01	1.753
280103175	ENSG00000257243	0	RP11-133N21.7	RP11-133N21.7	0	12	n/a	n/a	1.10e+00	1.753
279730515	ENSG00000214429	0	AC064872.1	AC064872.1	0	2	n/a	n/a	1.07e+00	1.753
1104904	ENSG00000203760	122200	CENPW	centromere protein W	387103	6	n/a	n/a	1.13e+00	1.752
1106366	ENSG00000215527	0	AP005482.1	Uncharacterized protein	0	18	n/a	n/a	3.16e-01	1.752
279755215	ENSG00000221676	1017094	RNU6ATAC	RNA, U6atac small nuclear (U12-dependent splicing)	100151684	9	n/a	n/a	7.15e-01	1.752
1096437	ENSG00000152214	5982	RIT2	Ras-like without CAAX 2	6014	18	n/a	n/a	5.66e-01	1.751
280116423	ENSG00000258484	89940	SPESP1	sperm equatorial segment protein 1	246777	15	n/a	n/a	1.09e+00	1.751
1099974	ENSG00000171208	57511	NETO2	neuropilin (NRP) and tolloid (TLL)-like 2	81831	16	n/a	n/a	6.01e-01	1.751
1096962	ENSG00000156735	9389	BAG4	BCL2-associated athanogene 4	9530	8	n/a	n/a	6.05e-01	1.751
1099507	ENSG00000169220	10489	RGS14	regulator of G-protein signaling 14	10636	5	n/a	n/a	1.27e+00	1.750
279865590	ENSG00000232375	0	RP11-136C24.1	RP11-136C24.1	0	3	n/a	n/a	1.45e+00	1.750
1098754	ENSG00000166226	10429	CCT2	chaperonin containing TCP1, subunit 2 (beta)	10576	12	n/a	n/a	8.06e-01	1.750
1098748	ENSG00000166200	9184	COPS2	COP9 constitutive photomorphogenic homolog subunit 2 (Arabidopsis)	9318	15	n/a	n/a	9.87e-01	1.749
279707321	ENSG00000207380	0	Y_RNA	Y RNA	0	20	n/a	n/a	5.41e-01	1.749
1104430	ENSG00000197903	59423	HIST1H2BK	histone cluster 1, H2bk	85236	6	n/a	n/a	1.86e+00	1.748
1089216	ENSG00000100554	30863	ATP6V1D	ATPase, H+ transporting, lysosomal 34kDa, V1 subunit D	51382	14	n/a	n/a	6.06e-01	1.748
279484508	ENSG00000177855	0	AC074182.1	AC074182.1	0	2	n/a	n/a	6.14e-01	1.748
1095092	ENSG00000141698	77647	NT5C3L	5'-nucleotidase, cytosolic III-like	115024	17	n/a	n/a	1.27e+00	1.748
1092767	ENSG00000126821	57246	SGPP1	sphingosine-1-phosphate phosphatase 1	81537	14	n/a	n/a	1.01e+00	1.748
1096114	ENSG00000149269	5026	PAK1	p21 protein (Cdc42/Rac)-activated kinase 1	5058	11	n/a	n/a	3.30e-01	1.747
280051951	ENSG00000253088	0	Y_RNA	Y RNA	0	7	n/a	n/a	6.87e-01	1.747
1091513	ENSG00000116750	30858	UCHL5	ubiquitin carboxyl-terminal hydrolase L5	51377	1	n/a	n/a	6.37e-01	1.746
1103595	ENSG00000188612	6573	SUMO2	SMT3 suppressor of mif two 3 homolog 2 (S. cerevisiae)	6613	17	n/a	n/a	1.06e+00	1.746
279666457	ENSG00000202042	0	SNORD49B	small nucleolar RNA, C/D box 49B	0	17	n/a	n/a	7.36e-01	1.746
1098674	ENSG00000165943	40745	MOAP1	modulator of apoptosis 1	64112	14	n/a	n/a	5.62e-01	1.746
280083162	ENSG00000255232	0	RP11-438N5.4	RP11-438N5.4	0	11	n/a	n/a	5.41e-01	1.745
280130576	ENSG00000259299	0	RP11-37J13.1	RP11-37J13.1	0	15	n/a	n/a	2.97e-01	1.745
1100171	ENSG00000172020	2580	GAP43	growth associated protein 43	2596	3	n/a	n/a	5.90e-01	1.745
1104415	ENSG00000197860	33848	SGTB	small glutamine-rich tetratricopeptide repeat (TPR)-containing, beta	54557	5	n/a	n/a	5.79e-01	1.745
279885239	ENSG00000234093	0	RP11-269F19.4	RP11-269F19.4	0	1	n/a	n/a	6.28e-01	1.745
1091514	ENSG00000116752	10140	BCAS2	breast carcinoma amplified sequence 2	10286	1	n/a	n/a	1.14e+00	1.743
279745039	ENSG00000216676	0	RP1-15D7.1	RP1-15D7.1	0	6	n/a	n/a	5.76e-01	1.742
1108387	ENSG00000234906	341	APOC2	apolipoprotein C-II	344	19	n/a	n/a	2.97e-01	1.742
1102455	ENSG00000183831	109675	ANKRD45	ankyrin repeat domain 45	339416	1	n/a	n/a	1.07e+00	1.742
280045315	ENSG00000252128	0	SNORD27	Small nucleolar RNA SNORD27	0	13	n/a	n/a	5.40e-01	1.741
1102022	ENSG00000182117	34794	NOP10	NOP10 ribonucleoprotein homolog (yeast)	55505	15	n/a	n/a	6.93e-01	1.741
279754368	ENSG00000221518	0	U6atac	U6atac minor spliceosomal RNA	0	3	n/a	n/a	5.40e-01	1.740
1100715	ENSG00000174748	6106	RPL15	ribosomal protein L15	6138	3	n/a	n/a	1.68e+00	1.740
1104737	ENSG00000198791	29618	CNOT7	CCR4-NOT transcription complex, subunit 7	29883	8	n/a	n/a	1.08e+00	1.740
279998529	ENSG00000248184	0	RP11-231C18.1	RP11-231C18.1	0	4	n/a	n/a	5.76e-01	1.739
279953716	ENSG00000241080	0	AP000350.2	AP000350.2	0	22	n/a	n/a	6.36e-01	1.739
1097999	ENSG00000163539	22877	CLASP2	cytoplasmic linker associated protein 2	23122	3	n/a	n/a	6.63e-01	1.739
1103572	ENSG00000188512	0	RP1-273G13.2	RP1-273G13.2	0	8	n/a	n/a	6.06e-01	1.739
280013687	ENSG00000249462	0	MLLT10P2	myeloid/lymphoid or mixed-lineage leukemia (trithorax homolog, Drosophila); translocated to, 10 pseudogene 2	0	4	n/a	n/a	1.03e+00	1.739
1107205	ENSG00000227304	0	RP11-791G16.2	RP11-791G16.2	0	4	n/a	n/a	6.50e-01	1.739
279754186	ENSG00000221487	0	AC069294.1	AC069294.1	0	7	n/a	n/a	1.18e+00	1.739
1103913	ENSG00000196368	34479	NUDT11	nudix (nucleoside diphosphate linked moiety X)-type motif 11	55190	X	n/a	n/a	5.96e-01	1.738
1095441	ENSG00000144034	30485	TPRKB	TP53RK binding protein	51002	2	n/a	n/a	1.18e+00	1.737
1092228	ENSG00000122873	35135	CISD1	CDGSH iron sulfur domain 1	55847	10	n/a	n/a	9.38e-01	1.737
1099524	ENSG00000169255	8636	B3GALNT1	beta-1,3-N-acetylgalactosaminyltransferase 1 (globoside blood group)	8706	3	n/a	n/a	8.93e-01	1.737
279751743	ENSG00000221064	0	AC079120.1	AC079120.1	0	2	n/a	n/a	5.40e-01	1.736
1101446	ENSG00000178695	77660	KCTD12	potassium channel tetramerisation domain containing 12	115207	13	n/a	n/a	1.01e+00	1.736
1092380	ENSG00000124194	54837	GDAP1L1	ganglioside-induced differentiation-associated protein 1-like 1	78997	20	n/a	n/a	9.17e-01	1.736
279949213	ENSG00000240501	0	AL160267.1	AL160267.1	0	9	n/a	n/a	5.40e-01	1.735
1094141	ENSG00000136156	9308	ITM2B	integral membrane protein 2B	9445	13	n/a	n/a	1.16e+00	1.735
1101497	ENSG00000178980	6379	SEPW1	selenoprotein W, 1	6415	19	n/a	n/a	6.46e-01	1.734
1103613	ENSG00000188674	123259	C2orf80	chromosome 2 open reading frame 80	389073	2	n/a	n/a	6.56e-01	1.734
1091833	ENSG00000119661	57787	DNAL1	dynein, axonemal, light chain 1	83544	14	n/a	n/a	1.14e+00	1.734
1093950	ENSG00000135253	0	KCP	kielin/chordin-like protein	0	7	n/a	n/a	9.10e-01	1.734
279710513	ENSG00000207995	135804	MIR325	microRNA 325	442899	X	n/a	n/a	5.40e-01	1.734
1097959	ENSG00000163444	60210	TMEM183A	transmembrane protein 183A	92703	1	n/a	n/a	9.67e-01	1.734
1087217	ENSG00000014824	10316	SLC30A9	solute carrier family 30 (zinc transporter), member 9	10463	4	n/a	n/a	9.36e-01	1.733
279978964	ENSG00000243775	83694	OSTCP1	oligosaccharyltransferase complex subunit pseudogene 1	202459	6	n/a	n/a	1.28e+00	1.733
279777569	ENSG00000224531	85785	C6orf228	chromosome 6 open reading frame 228	221710	6	n/a	n/a	8.86e-01	1.732
279748792	ENSG00000219222	0	RP11-480N24.3	RP11-480N24.3	0	6	n/a	n/a	3.08e-01	1.732
1104838	ENSG00000198961	9723	PJA2	praja ring finger 2	9867	5	n/a	n/a	5.97e-01	1.732
1089775	ENSG00000104231	55555	ZFAND1	zinc finger, AN1-type domain 1	79752	8	n/a	n/a	1.03e+00	1.732
1091647	ENSG00000117650	4725	NEK2	NIMA (never in mitosis gene a)-related kinase 2	4751	1	n/a	n/a	1.29e+00	1.732
279553797	ENSG00000185716	169455	C16orf52	chromosome 16 open reading frame 52	730094	16	n/a	n/a	6.66e-01	1.732
1098807	ENSG00000166426	1372	CRABP1	cellular retinoic acid binding protein 1	1381	15	n/a	n/a	9.92e-01	1.731
1089101	ENSG00000100216	36272	TOMM22	translocase of outer mitochondrial membrane 22 homolog (yeast)	56993	22	n/a	n/a	1.02e+00	1.731
1091735	ENSG00000118640	8604	VAMP8	vesicle-associated membrane protein 8 (endobrevin)	8673	2	n/a	n/a	1.01e+00	1.731
280010802	ENSG00000249212	0	ATP1B1P1	ATPase, Na+/K+ transporting, beta 1 polypeptide pseudogene 1	0	4	n/a	n/a	3.38e-01	1.730
280119635	ENSG00000258677	0	RP11-463D19.2	RP11-463D19.2	0	8	n/a	n/a	6.27e-01	1.730
1100511	ENSG00000173598	11004	NUDT4	nudix (nucleoside diphosphate linked moiety X)-type motif 4	11163	12	n/a	n/a	7.27e-01	1.730
1098932	ENSG00000166922	6411	SCG5	secretogranin V (7B2 protein)	6447	15	n/a	n/a	3.03e-01	1.729
1091008	ENSG00000112796	37644	ENPP5	ectonucleotide pyrophosphatase/phosphodiesterase 5 (putative)	59084	6	n/a	n/a	5.60e-01	1.729
1097225	ENSG00000158869	2192	FCER1G	Fc fragment of IgE, high affinity I, receptor for; gamma polypeptide	2207	1	n/a	n/a	2.97e-01	1.729
279747741	ENSG00000218350	0	RP11-789A7.1	RP11-789A7.1	0	6	n/a	n/a	9.43e-01	1.728
279783882	ENSG00000225099	0	ATP6V1E1P1	ATPase, H+ transporting, lysosomal 31kDa, V1 subunit E1 pseudogene 1	0	1	n/a	n/a	5.58e-01	1.728
1088168	ENSG00000075223	10365	SEMA3C	sema domain, immunoglobulin domain (Ig), short basic domain, secreted, (semaphorin) 3C	10512	7	n/a	n/a	6.40e-01	1.728
279782198	ENSG00000224936	0	SUCLA2P1	succinate-CoA ligase, ADP-forming, beta subunit pseudogene 1	0	6	n/a	n/a	9.78e-01	1.728
279914467	ENSG00000236782	0	RP11-96L14.7	RP11-96L14.7	0	1	n/a	n/a	6.63e-01	1.727
280093911	ENSG00000256211	0	RP11-1018J11.1	RP11-1018J11.1	0	12	n/a	n/a	8.84e-01	1.727
1087203	ENSG00000013561	9460	RNF14	ring finger protein 14	9604	5	n/a	n/a	1.31e+00	1.726
279792283	ENSG00000225813	0	AC009299.4	AC009299.4	0	2	n/a	n/a	5.77e-01	1.725
1089289	ENSG00000100916	58522	BRMS1L	breast cancer metastasis-suppressor 1-like	84312	14	n/a	n/a	1.03e+00	1.725
1092784	ENSG00000126950	37777	TMEM35	transmembrane protein 35	59353	X	n/a	n/a	5.65e-01	1.725
1089285	ENSG00000100902	5655	PSMA6	proteasome (prosome, macropain) subunit, alpha type, 6	5687	14	n/a	n/a	9.65e-01	1.724
280031203	ENSG00000250846	1006867	RP11-807H7.1	RP11-807H7.1	100144602	4	n/a	n/a	6.44e-01	1.724
1091096	ENSG00000113575	5483	PPP2CA	protein phosphatase 2, catalytic subunit, alpha isozyme	5515	5	n/a	n/a	6.84e-01	1.723
1102803	ENSG00000185275	0	CD24P4	CD24 molecule pseudogene 4	0	Y	n/a	n/a	3.12e-01	1.723
280105024	ENSG00000257405	0	RP11-609L23.2	RP11-609L23.2	0	12	n/a	n/a	5.67e-01	1.722
280055851	ENSG00000253368	123060	TRNP1	TMF1-regulated nuclear protein 1	388610	1	n/a	n/a	9.65e-01	1.722
279892626	ENSG00000234742	0	AC144530.1	AC144530.1	0	3	n/a	n/a	3.13e-01	1.722
1100328	ENSG00000172724	6328	CCL19	chemokine (C-C motif) ligand 19	6363	9	n/a	n/a	5.61e-01	1.722
280058554	ENSG00000253568	0	RP11-386D6.3	RP11-386D6.3	0	8	n/a	n/a	5.40e-01	1.721
1099590	ENSG00000169599	26992	NFU1	NFU1 iron-sulfur cluster scaffold homolog (S. cerevisiae)	27247	2	n/a	n/a	1.06e+00	1.720
279760546	ENSG00000222611	0	AL355388.1	AL355388.1	0	1	n/a	n/a	6.50e-01	1.719
280047254	ENSG00000252410	0	RNU5B-3P	RNA, U5B small nuclear 3, pseudogene	0	3	n/a	n/a	5.57e-01	1.719
279716144	ENSG00000212280	0	5S_rRNA	5S ribosomal RNA	0	8	n/a	n/a	5.40e-01	1.718
279943096	ENSG00000239809	0	RP11-51L5.2	RP11-51L5.2	0	17	n/a	n/a	6.13e-01	1.718
279722105	ENSG00000213442	0	RPL18AP3	ribosomal protein L18a pseudogene 3	0	12	n/a	n/a	5.72e-01	1.718
1094688	ENSG00000139117	80364	CPNE8	copine VIII	144402	12	n/a	n/a	8.80e-01	1.718
279786345	ENSG00000225308	0	ASS1P11	argininosuccinate synthetase 1 pseudogene 11	0	7	n/a	n/a	1.13e+00	1.718
1094311	ENSG00000137038	59984	C9orf123	chromosome 9 open reading frame 123	90871	9	n/a	n/a	1.18e+00	1.717
1094561	ENSG00000138311	22647	ZNF365	zinc finger protein 365	22891	10	n/a	n/a	5.64e-01	1.717
1098924	ENSG00000166896	60044	XRCC6BP1	XRCC6 binding protein 1	91419	12	n/a	n/a	1.03e+00	1.717
1091134	ENSG00000113851	30667	CRBN	cereblon	51185	3	n/a	n/a	9.43e-01	1.716
1095475	ENSG00000144290	36558	SLC4A10	solute carrier family 4, sodium bicarbonate transporter, member 10	57282	2	n/a	n/a	3.25e-01	1.716
279875806	ENSG00000233259	0	FABP3P2	fatty acid binding protein 3, pseudogene 2	0	13	n/a	n/a	2.96e-01	1.716
280042529	ENSG00000251725	1023388	MIR2277	microRNA 2277	100313887	5	n/a	n/a	1.00e+00	1.716
279975701	ENSG00000243500	0	RP11-364B6.2	RP11-364B6.2	0	1	n/a	n/a	1.08e+00	1.716
1105840	ENSG00000213281	4862	NRAS	neuroblastoma RAS viral (v-ras) oncogene homolog	4893	1	n/a	n/a	1.24e+00	1.715
1093857	ENSG00000134717	60042	BTF3L4	basic transcription factor 3-like 4	91408	1	n/a	n/a	9.63e-01	1.715
1092648	ENSG00000125868	10876	DSTN	destrin (actin depolymerizing factor)	11034	20	n/a	n/a	1.06e+00	1.715
1089184	ENSG00000100417	5340	PMM1	phosphomannomutase 1	5372	22	n/a	n/a	1.10e+00	1.714
1096382	ENSG00000151748	37945	SAV1	salvador homolog 1 (Drosophila)	60485	14	n/a	n/a	9.21e-01	1.714
1098512	ENSG00000165264	4686	NDUFB6	NADH dehydrogenase (ubiquinone) 1 beta subcomplex, 6, 17kDa	4712	9	n/a	n/a	5.90e-01	1.714
1091749	ENSG00000118816	10825	CCNI	cyclin I	10983	4	n/a	n/a	6.12e-01	1.712
279945778	ENSG00000240139	0	AC007283.1	AC007283.1	0	2	n/a	n/a	5.40e-01	1.712
279704661	ENSG00000206922	0	RNU6-80	RNA, U6 small nuclear 80	0	13	n/a	n/a	5.40e-01	1.712
279703506	ENSG00000206724	0	U6	U6 spliceosomal RNA	0	8	n/a	n/a	5.40e-01	1.712
1102516	ENSG00000184156	3761	KCNQ3	potassium voltage-gated channel, KQT-like subfamily, member 3	3786	8	n/a	n/a	5.66e-01	1.712
279704808	ENSG00000206950	0	Y_RNA	Y RNA	0	8	n/a	n/a	5.40e-01	1.711
1090926	ENSG00000112245	7757	PTP4A1	protein tyrosine phosphatase type IVA, member 1	7803	6	n/a	n/a	9.30e-01	1.711
1090037	ENSG00000105640	6110	RPL18A	ribosomal protein L18a	6142	19	n/a	n/a	5.57e-01	1.710
1090620	ENSG00000109971	3292	HSPA8	heat shock 70kDa protein 8	3312	11	n/a	n/a	5.60e-01	1.710
279923383	ENSG00000237528	0	RP11-234P3.4	RP11-234P3.4	0	X	n/a	n/a	5.72e-01	1.710
1107813	ENSG00000231228	0	CTD-2593A12.4	CTD-2593A12.4	0	5	n/a	n/a	1.21e+00	1.709
1096379	ENSG00000151729	288	SLC25A4	solute carrier family 25 (mitochondrial carrier; adenine nucleotide translocator), member 4	291	4	n/a	n/a	6.52e-01	1.709
1107404	ENSG00000228532	0	RP1-241P17.4	RP1-241P17.4	0	X	n/a	n/a	1.07e+00	1.709
1092678	ENSG00000125971	57900	DYNLRB1	dynein, light chain, roadblock-type 1	83658	20	n/a	n/a	1.15e+00	1.709
279875484	ENSG00000233229	0	RP11-237F13__B.2	RP11-237F13__B.2	0	X	n/a	n/a	8.86e-01	1.708
1087418	ENSG00000038274	27174	MAT2B	methionine adenosyltransferase II, beta	27430	5	n/a	n/a	9.88e-01	1.708
279715130	ENSG00000212014	1013752	MIR509-3	microRNA 509-3	100126337	X	n/a	n/a	5.40e-01	1.708
1106489	ENSG00000220205	6804	VAMP2	vesicle-associated membrane protein 2 (synaptobrevin 2)	6844	17	n/a	n/a	9.10e-01	1.707
1108594	ENSG00000236338	0	AC015987.1	AC015987.1	0	7	n/a	n/a	9.93e-01	1.707
1108721	ENSG00000237190	60034	CDKN2AIPNL	CDKN2A interacting protein N-terminal like	91368	5	n/a	n/a	1.20e+00	1.707
1107603	ENSG00000229833	1003109	C19orf79	chromosome 19 open reading frame 79	100131801	19	n/a	n/a	6.24e-01	1.707
1097758	ENSG00000162704	9947	ARPC5	actin related protein 2/3 complex, subunit 5, 16kDa	10092	1	n/a	n/a	1.40e+00	1.706
1095990	ENSG00000148229	33400	POLE3	polymerase (DNA directed), epsilon 3 (p17 subunit)	54107	9	n/a	n/a	1.07e+00	1.706
280092913	ENSG00000256075	0	RP11-81H14.3	RP11-81H14.3	0	12	n/a	n/a	7.79e-01	1.706
1100434	ENSG00000173221	2728	GLRX	glutaredoxin (thioltransferase)	2745	5	n/a	n/a	6.82e-01	1.705
1096620	ENSG00000153814	85809	JAZF1	JAZF zinc finger 1	221895	7	n/a	n/a	6.68e-01	1.705
279555139	ENSG00000185834	0	RPL12P4	ribosomal protein L12 pseudogene 4	0	20	n/a	n/a	5.69e-01	1.705
279719695	ENSG00000213169	0	RP11-393N4.2	RP11-393N4.2	0	3	n/a	n/a	7.48e-01	1.705
279887415	ENSG00000234286	0	AC006026.13	AC006026.13	0	7	n/a	n/a	6.47e-01	1.705
1094877	ENSG00000140379	594	BCL2A1	BCL2-related protein A1	597	15	n/a	n/a	6.09e-01	1.704
1099158	ENSG00000167778	59116	SPRYD3	SPRY domain containing 3	84926	12	n/a	n/a	5.84e-01	1.703
1100746	ENSG00000174917	79093	C19orf70	chromosome 19 open reading frame 70	125988	19	n/a	n/a	6.50e-01	1.703
1106448	ENSG00000217930	30508	PAM16	presequence translocase-associated motor 16 homolog (S. cerevisiae)	51025	16	n/a	n/a	5.79e-01	1.702
1100800	ENSG00000175182	79471	FAM131A	family with sequence similarity 131, member A	131408	3	n/a	n/a	5.80e-01	1.702
279771090	ENSG00000224043	0	AC016725.4	AC016725.4	0	2	n/a	n/a	1.43e+00	1.702
280079376	ENSG00000254999	35133	BRK1	BRICK1, SCAR/WAVE actin-nucleating complex subunit	55845	3	n/a	n/a	1.03e+00	1.701
1095689	ENSG00000145864	2545	GABRB2	gamma-aminobutyric acid (GABA) A receptor, beta 2	2561	5	n/a	n/a	3.08e-01	1.701
280073228	ENSG00000254612	0	RP11-676M6.1	RP11-676M6.1	0	11	n/a	n/a	6.24e-01	1.701
279870135	ENSG00000232751	0	RP11-296O14.1	RP11-296O14.1	0	1	n/a	n/a	1.14e+00	1.700
1092286	ENSG00000123395	38104	C12orf44	chromosome 12 open reading frame 44	60673	12	n/a	n/a	6.80e-01	1.699
1095612	ENSG00000145332	36836	KLHL8	kelch-like 8 (Drosophila)	57563	4	n/a	n/a	8.82e-01	1.699
1089935	ENSG00000105197	60198	TIMM50	translocase of inner mitochondrial membrane 50 homolog (S. cerevisiae)	92609	19	n/a	n/a	9.20e-01	1.699
1099705	ENSG00000170091	31097	HMP19	Neuron-specific protein family member 2	51617	5	n/a	n/a	5.59e-01	1.699
280098542	ENSG00000256756	0	RP11-871F6.2	RP11-871F6.2	0	12	n/a	n/a	9.17e-01	1.698
279898400	ENSG00000235238	0	SUMO2P1	SMT3 suppressor of mif two 3 homolog 2 (S. cerevisiae) pseudogene 1	0	6	n/a	n/a	5.98e-01	1.697
1091180	ENSG00000114391	6120	RPL24	ribosomal protein L24	6152	3	n/a	n/a	7.33e-01	1.696
1091238	ENSG00000114902	28708	SPCS1	signal peptidase complex subunit 1 homolog (S. cerevisiae)	28972	3	n/a	n/a	1.11e+00	1.696
1096995	ENSG00000157021	0	FAM92A1P1	family with sequence similarity 92, member A1 pseudogene 1	0	15	n/a	n/a	9.34e-01	1.696
1105694	ENSG00000211450	93600	C11orf31	chromosome 11 open reading frame 31	280636	11	n/a	n/a	8.93e-01	1.696
1094374	ENSG00000137364	7129	TPMT	thiopurine S-methyltransferase	7172	6	n/a	n/a	1.24e+00	1.695
1089519	ENSG00000102144	5198	PGK1	phosphoglycerate kinase 1	5230	X	n/a	n/a	6.00e-01	1.694
1100052	ENSG00000171509	37774	RXFP1	relaxin/insulin-like family peptide receptor 1	59350	4	n/a	n/a	3.05e-01	1.694
1095201	ENSG00000142684	30524	ZNF593	zinc finger protein 593	51042	1	n/a	n/a	6.60e-01	1.693
1102915	ENSG00000185787	10775	MORF4L1	mortality factor 4 like 1	10933	15	n/a	n/a	1.49e+00	1.692
279997128	ENSG00000248044	0	CTD-2653M23.2	CTD-2653M23.2	0	5	n/a	n/a	1.11e+00	1.692
279716186	ENSG00000212292	0	U6	U6 spliceosomal RNA	0	1	n/a	n/a	5.40e-01	1.690
279759762	ENSG00000222398	0	U6	U6 spliceosomal RNA	0	15	n/a	n/a	5.39e-01	1.690
279923105	ENSG00000237514	0	PTP4A1P7	protein tyrosine phosphatase type IVA, member 1 pseudogene 7	0	1	n/a	n/a	5.96e-01	1.690
1091805	ENSG00000119446	60179	RBM18	RNA binding motif protein 18	92400	9	n/a	n/a	8.76e-01	1.690
1092942	ENSG00000128564	7382	VGF	VGF nerve growth factor inducible	7425	7	n/a	n/a	5.76e-01	1.689
1104184	ENSG00000197147	23262	LRRC8B	leucine rich repeat containing 8 family, member B	23507	1	n/a	n/a	5.58e-01	1.689
1108562	ENSG00000236138	0	RP11-413E6.7	RP11-413E6.7	0	3	n/a	n/a	5.76e-01	1.688
1096461	ENSG00000152402	2960	GUCY1A2	guanylate cyclase 1, soluble, alpha 2	2977	11	n/a	n/a	6.41e-01	1.688
279893311	ENSG00000234789	0	RP11-483H20.4	RP11-483H20.4	0	9	n/a	n/a	5.62e-01	1.688
1092579	ENSG00000125538	3528	IL1B	interleukin 1, beta	3553	2	n/a	n/a	6.14e-01	1.687
1095678	ENSG00000145817	57257	YIPF5	Yip1 domain family, member 5	81555	5	n/a	n/a	7.23e-01	1.687
1098593	ENSG00000165629	506	ATP5C1	ATP synthase, H+ transporting, mitochondrial F1 complex, gamma polypeptide 1	509	10	n/a	n/a	7.54e-01	1.687
279747497	ENSG00000218283	0	MORF4L1P1	mortality factor 4 like 1 pseudogene 1	0	1	n/a	n/a	1.03e+00	1.687
280092122	ENSG00000256010	0	U47924.11	U47924.11	0	12	n/a	n/a	6.56e-01	1.686
1109132	ENSG00000244187	59201	TMEM141	transmembrane protein 141	85014	9	n/a	n/a	6.08e-01	1.686
279836135	ENSG00000229750	0	AC096649.2	AC096649.2	0	2	n/a	n/a	6.08e-01	1.685
1099494	ENSG00000169181	80517	GSG1L	GSG1-like	146395	16	n/a	n/a	9.24e-01	1.684
1093374	ENSG00000131507	56536	NDFIP1	Nedd4 family interacting protein 1	80762	5	n/a	n/a	6.35e-01	1.684
1090140	ENSG00000106066	33795	CPVL	carboxypeptidase, vitellogenic-like	54504	7	n/a	n/a	1.20e+00	1.683
1096731	ENSG00000154654	4659	NCAM2	neural cell adhesion molecule 2	4685	21	n/a	n/a	5.97e-01	1.683
1091665	ENSG00000117906	5923	RCN2	reticulocalbin 2, EF-hand calcium binding domain	5955	15	n/a	n/a	9.70e-01	1.682
1094366	ENSG00000137288	58510	C6orf125	chromosome 6 open reading frame 125	84300	6	n/a	n/a	6.05e-01	1.682
279937605	ENSG00000239135	0	snoU13	Small nucleolar RNA U13	0	17	n/a	n/a	5.39e-01	1.681
1094242	ENSG00000136738	7979	STAM	signal transducing adaptor molecule (SH3 domain and ITAM motif) 1	8027	10	n/a	n/a	6.01e-01	1.681
1097924	ENSG00000163320	8479	CGGBP1	CGG triplet repeat binding protein 1	8545	3	n/a	n/a	1.08e+00	1.680
1097127	ENSG00000158109	79207	TPRG1L	tumor protein p63 regulated 1-like	127262	1	n/a	n/a	6.03e-01	1.680
279894850	ENSG00000234917	0	RP5-994D16.3	RP5-994D16.3	0	1	n/a	n/a	7.22e-01	1.679
1091874	ENSG00000119900	55430	OGFRL1	opioid growth factor receptor-like 1	79627	6	n/a	n/a	1.52e+00	1.679
1087677	ENSG00000059758	5096	CDK17	cyclin-dependent kinase 17	5128	12	n/a	n/a	5.85e-01	1.678
279852802	ENSG00000231234	0	SKP1P1	S-phase kinase-associated protein 1 pseudogene 1	0	7	n/a	n/a	9.46e-01	1.677
279914863	ENSG00000236814	0	RP11-446E9.1	RP11-446E9.1	0	8	n/a	n/a	1.03e+00	1.676
1102587	ENSG00000184408	3726	KCND2	potassium voltage-gated channel, Shal-related subfamily, member 2	3751	7	n/a	n/a	6.63e-01	1.676
279705655	ENSG00000207099	0	U6	U6 spliceosomal RNA	0	12	n/a	n/a	6.34e-01	1.676
1096464	ENSG00000152413	9319	HOMER1	homer homolog 1 (Drosophila)	9456	5	n/a	n/a	5.63e-01	1.676
279667241	ENSG00000202270	1013324	SNORD114-12	small nucleolar RNA, C/D box 114-12	767590	14	n/a	n/a	7.89e-01	1.676
1095760	ENSG00000146352	79617	CLVS2	clavesin 2	134829	6	n/a	n/a	6.08e-01	1.676
279928280	ENSG00000237951	0	PPIL1P1	peptidylprolyl isomerase (cyclophilin)-like 1 pseudogene 1	0	2	n/a	n/a	6.65e-01	1.675
1092291	ENSG00000123416	10229	TUBA1B	tubulin, alpha 1b	10376	12	n/a	n/a	5.65e-01	1.674
280115107	ENSG00000258409	0	RP11-195F19.30	RP11-195F19.30	0	9	n/a	n/a	6.01e-01	1.674
1106283	ENSG00000215218	79586	UBE2QL1	ubiquitin-conjugating enzyme E2Q family-like 1	134111	5	n/a	n/a	3.09e-01	1.674
279784469	ENSG00000225155	0	TOMM22P5	translocase of outer mitochondrial membrane 22 homolog (yeast) pseudogene 5	0	10	n/a	n/a	7.00e-01	1.673
1101455	ENSG00000178741	9242	COX5A	cytochrome c oxidase subunit Va	9377	15	n/a	n/a	1.03e+00	1.673
1101574	ENSG00000179388	1947	EGR3	early growth response 3	1960	8	n/a	n/a	5.58e-01	1.673
1096323	ENSG00000151366	4692	NDUFC2	NADH dehydrogenase (ubiquinone) 1, subcomplex unknown, 2, 14.5kDa	4718	11	n/a	n/a	9.98e-01	1.672
1091380	ENSG00000115762	34330	PLEKHB2	pleckstrin homology domain containing, family B (evectins) member 2	55041	2	n/a	n/a	5.75e-01	1.672
1095452	ENSG00000144118	5867	RALB	v-ral simian leukemia viral oncogene homolog B (ras related; GTP binding protein)	5899	2	n/a	n/a	1.07e+00	1.672
280113571	ENSG00000258284	0	POLR2KP1	polymerase (RNA) II (DNA directed) polypeptide K, 7.0kDa pseudogene 1	0	12	n/a	n/a	3.10e-01	1.672
1087851	ENSG00000066557	34920	LRRC40	leucine rich repeat containing 40	55631	1	n/a	n/a	9.63e-01	1.672
1096023	ENSG00000148444	23167	COMMD3	COMM domain containing 3	23412	10	n/a	n/a	6.24e-01	1.671
279913989	ENSG00000236741	0	RP4-560B9.4	RP4-560B9.4	0	1	n/a	n/a	6.18e-01	1.671
279809475	ENSG00000227295	0	ELL2P1	elongation factor, RNA polymerase II, 2 pseudogene 1	0	1	n/a	n/a	9.87e-01	1.671
1104677	ENSG00000198668	797	CALM1	calmodulin 1 (phosphorylase kinase, delta)	801	14	n/a	n/a	6.24e-01	1.671
279968284	ENSG00000242659	0	RP11-271C24.2	RP11-271C24.2	0	3	n/a	n/a	5.59e-01	1.670
279744975	ENSG00000216657	0	RP3-406P24.1	RP3-406P24.1	0	6	n/a	n/a	6.52e-01	1.670
1087891	ENSG00000067715	6817	SYT1	synaptotagmin I	6857	12	n/a	n/a	3.59e-01	1.670
1090758	ENSG00000111237	31179	VPS29	vacuolar protein sorting 29 homolog (S. cerevisiae)	51699	12	n/a	n/a	9.04e-01	1.669
279875170	ENSG00000233205	0	AC108479.2	AC108479.2	0	2	n/a	n/a	2.99e-01	1.669
279852937	ENSG00000231245	0	C1DP1	C1D nuclear receptor corepressor pseudogene 1	0	10	n/a	n/a	7.85e-01	1.668
1086908	ENSG00000004059	378	ARF5	ADP-ribosylation factor 5	381	7	n/a	n/a	9.65e-01	1.668
280071156	ENSG00000254462	0	TMX2-CTNND1	TMX2-CTNND1 readthrough (non-protein coding)	0	11	n/a	n/a	6.62e-01	1.668
279899717	ENSG00000235381	0	RP11-477D19.2	RP11-477D19.2	0	6	n/a	n/a	9.30e-01	1.667
1086929	ENSG00000004897	991	CDC27	cell division cycle 27 homolog (S. cerevisiae)	996	17	n/a	n/a	8.98e-01	1.667
1097960	ENSG00000163449	60208	TMEM169	transmembrane protein 169	92691	2	n/a	n/a	6.21e-01	1.667
279783231	ENSG00000225026	0	AC091492.2	AC091492.2	0	3	n/a	n/a	7.99e-01	1.667
1092240	ENSG00000123009	0	NME2P1	non-metastatic cells 2, protein (NM23B) expressed in, pseudogene 1	0	12	n/a	n/a	1.03e+00	1.666
280048948	ENSG00000252656	0	7SK	7SK RNA	0	1	n/a	n/a	5.74e-01	1.666
1087705	ENSG00000061794	37948	MRPS35	mitochondrial ribosomal protein S35	60488	12	n/a	n/a	9.26e-01	1.666
1100304	ENSG00000172575	9980	RASGRP1	RAS guanyl releasing protein 1 (calcium and DAG-regulated)	10125	15	n/a	n/a	3.12e-01	1.665
279918799	ENSG00000237173	0	RP5-866L20.2	RP5-866L20.2	0	1	n/a	n/a	2.95e-01	1.665
1088666	ENSG00000088832	2264	FKBP1A	FK506 binding protein 1A, 12kDa	2280	20	n/a	n/a	6.55e-01	1.665
1093538	ENSG00000132639	6576	SNAP25	synaptosomal-associated protein, 25kDa	6616	20	n/a	n/a	3.18e-01	1.665
279662915	ENSG00000201027	0	7SK	7SK RNA	0	14	n/a	n/a	5.83e-01	1.665
1089867	ENSG00000104863	40763	LIN7B	lin-7 homolog B (C. elegans)	64130	19	n/a	n/a	1.14e+00	1.665
279893250	ENSG00000234785	0	RP1-241P17.3	RP1-241P17.3	0	X	n/a	n/a	5.90e-01	1.664
1098098	ENSG00000163818	33876	LZTFL1	leucine zipper transcription factor-like 1	54585	3	n/a	n/a	7.04e-01	1.664
1100538	ENSG00000173726	9660	TOMM20	translocase of outer mitochondrial membrane 20 homolog (yeast)	9804	1	n/a	n/a	5.71e-01	1.664
1095893	ENSG00000147416	523	ATP6V1B2	ATPase, H+ transporting, lysosomal 56/58kDa, V1 subunit B2	526	8	n/a	n/a	3.23e-01	1.663
1097740	ENSG00000162639	76691	HENMT1	HEN1 methyltransferase homolog 1 (Arabidopsis)	113802	1	n/a	n/a	6.79e-01	1.663
1089878	ENSG00000104888	36308	SLC17A7	solute carrier family 17 (sodium-dependent inorganic phosphate cotransporter), member 7	57030	19	n/a	n/a	3.12e-01	1.663
1100223	ENSG00000172260	90401	NEGR1	neuronal growth regulator 1	257194	1	n/a	n/a	6.17e-01	1.663
1096822	ENSG00000155545	81690	MIER3	mesoderm induction early response 1, family member 3	166968	5	n/a	n/a	1.28e+00	1.662
279820909	ENSG00000228366	0	RP11-18B3.3	RP11-18B3.3	0	9	n/a	n/a	5.75e-01	1.662
279813405	ENSG00000227692	0	AC017071.1	AC017071.1	0	2	n/a	n/a	7.96e-01	1.662
1105315	ENSG00000204922	1000796	C11orf83	chromosome 11 open reading frame 83	790955	11	n/a	n/a	7.05e-01	1.661
1104828	ENSG00000198944	79610	ANKRD43	ankyrin repeat domain 43	134548	5	n/a	n/a	5.78e-01	1.661
1090774	ENSG00000111305	57689	GSG1	germ cell associated 1	83445	12	n/a	n/a	8.76e-01	1.661
279810237	ENSG00000227368	0	AC079753.5	AC079753.5	0	2	n/a	n/a	1.23e+00	1.661
1096784	ENSG00000155100	31113	OTUD6B	OTU domain containing 6B	51633	8	n/a	n/a	1.61e+00	1.661
1087497	ENSG00000047621	36380	C12orf4	chromosome 12 open reading frame 4	57102	12	n/a	n/a	6.98e-01	1.660
280008004	ENSG00000248955	0	RP11-114H7.3	RP11-114H7.3	0	5	n/a	n/a	3.13e-01	1.660
1100218	ENSG00000172239	10458	PAIP1	poly(A) binding protein interacting protein 1	10605	5	n/a	n/a	1.43e+00	1.660
1096779	ENSG00000155090	7028	KLF10	Kruppel-like factor 10	7071	8	n/a	n/a	2.90e-01	1.659
280072057	ENSG00000254531	59837	AP001816.1	Uncharacterized protein	90024	4	n/a	n/a	1.02e+00	1.659
1090159	ENSG00000106236	4854	NPTX2	neuronal pentraxin II	4885	7	n/a	n/a	3.46e-01	1.659
279808421	ENSG00000227203	0	SUB1P1	SUB1 homolog (S. cerevisiae) pseudogene 1	0	8	n/a	n/a	1.03e+00	1.659
279952919	ENSG00000240971	0	AL390802.1	AL390802.1	0	14	n/a	n/a	5.39e-01	1.658
1105794	ENSG00000212999	0	AC117834.1	AC117834.1	0	8	n/a	n/a	1.47e+00	1.658
279659681	ENSG00000200065	0	Y_RNA	Y RNA	0	5	n/a	n/a	5.39e-01	1.658
279856321	ENSG00000231549	0	USMG5P1	up-regulated during skeletal muscle growth 5 homolog (mouse) pseudogene 1	0	X	n/a	n/a	8.97e-01	1.658
279951779	ENSG00000240809	0	RP11-550F7.1	RP11-550F7.1	0	3	n/a	n/a	9.00e-01	1.657
1097082	ENSG00000157778	58472	PSMG3	proteasome (prosome, macropain) assembly chaperone 3	84262	7	n/a	n/a	9.62e-01	1.657
1105569	ENSG00000205794	110150	RP11-333E13.4	RP11-333E13.4	344967	4	n/a	n/a	3.41e-01	1.657
1092633	ENSG00000125827	35535	TMX4	thioredoxin-related transmembrane protein 4	56255	20	n/a	n/a	5.90e-01	1.657
279849630	ENSG00000230956	0	RP3-452M16.1	RP3-452M16.1	0	X	n/a	n/a	7.10e-01	1.656
1095110	ENSG00000141933	60127	C19orf20	chromosome 19 open reading frame 20	91978	19	n/a	n/a	5.57e-01	1.656
1103815	ENSG00000196104	30343	SPOCK3	sparc/osteonectin, cwcv and kazal-like domains proteoglycan (testican) 3	50859	4	n/a	n/a	8.76e-01	1.656
279703387	ENSG00000206705	0	Y_RNA	Y RNA	0	7	n/a	n/a	5.39e-01	1.655
1095921	ENSG00000147586	28693	MRPS28	mitochondrial ribosomal protein S28	28957	8	n/a	n/a	5.92e-01	1.655
279937108	ENSG00000239057	0	MIR500B	microRNA 500b	0	X	n/a	n/a	5.39e-01	1.655
1088402	ENSG00000081154	36370	PCNP	PEST proteolytic signal containing nuclear protein	57092	3	n/a	n/a	8.99e-01	1.655
1099997	ENSG00000171314	5191	PGAM1	phosphoglycerate mutase 1 (brain)	5223	10	n/a	n/a	7.39e-01	1.654
279667276	ENSG00000202279	0	Y_RNA	Y RNA	0	X	n/a	n/a	6.78e-01	1.654
279746160	ENSG00000217239	0	RP1-182O16.1	RP1-182O16.1	0	6	n/a	n/a	3.49e-01	1.654
279878403	ENSG00000233467	0	U40455.1	U40455.1	0	X	n/a	n/a	5.83e-01	1.654
1102544	ENSG00000184261	35939	KCNK12	potassium channel, subfamily K, member 12	56660	2	n/a	n/a	1.20e+00	1.654
1096249	ENSG00000150672	1728	DLG2	discs, large homolog 2 (Drosophila)	1740	11	n/a	n/a	5.95e-01	1.653
1088322	ENSG00000079101	26843	CLUL1	clusterin-like 1 (retinal)	27098	18	n/a	n/a	8.77e-01	1.652
1088788	ENSG00000091039	77600	OSBPL8	oxysterol binding protein-like 8	114882	12	n/a	n/a	9.78e-01	1.652
280048710	ENSG00000252622	0	U6	U6 spliceosomal RNA	0	9	n/a	n/a	5.39e-01	1.652
1092307	ENSG00000123562	9499	MORF4L2	mortality factor 4 like 2	9643	X	n/a	n/a	6.23e-01	1.652
1094426	ENSG00000137692	58469	DCUN1D5	DCN1, defective in cullin neddylation 1, domain containing 5 (S. cerevisiae)	84259	11	n/a	n/a	1.65e+00	1.652
1088123	ENSG00000073969	4874	NSF	N-ethylmaleimide-sensitive factor	4905	17	n/a	n/a	3.56e-01	1.652
279780666	ENSG00000224806	0	AP000357.5	AP000357.5	0	22	n/a	n/a	1.72e+00	1.651
280037494	ENSG00000251349	0	C9orf30-TMEFF1	C9orf30-TMEFF1 readthrough	0	9	n/a	n/a	6.15e-01	1.651
1091194	ENSG00000114520	8652	SNX4	sorting nexin 4	8723	3	n/a	n/a	9.96e-01	1.651
279658365	ENSG00000199668	0	Y_RNA	Y RNA	0	16	n/a	n/a	5.39e-01	1.651
279980759	ENSG00000243974	0	RP11-15N24.3	RP11-15N24.3	0	3	n/a	n/a	1.32e+00	1.651
279707027	ENSG00000207325	0	RNY1P4	RNA, Ro-associated Y1 pseudogene 4	0	13	n/a	n/a	6.25e-01	1.651
279800612	ENSG00000226541	0	RP11-795J1.2	RP11-795J1.2	0	6	n/a	n/a	5.65e-01	1.651
1091577	ENSG00000117155	78473	SSX2IP	synovial sarcoma, X breakpoint 2 interacting protein	117178	1	n/a	n/a	5.72e-01	1.650
1102913	ENSG00000185774	56134	KCNIP4	Kv channel interacting protein 4	80333	4	n/a	n/a	5.65e-01	1.650
279761372	ENSG00000222861	0	RNY5P4	RNA, Ro-associated Y5 pseudogene 4	0	4	n/a	n/a	5.39e-01	1.649
1109003	ENSG00000241697	8511	TMEFF1	transmembrane protein with EGF-like and two follistatin-like domains 1	8577	9	n/a	n/a	6.17e-01	1.649
1088678	ENSG00000088986	8586	DYNLL1	dynein, light chain, LC8-type 1	8655	12	n/a	n/a	6.86e-01	1.649
279886131	ENSG00000234176	0	HSPA8P1	heat shock 70kDa protein 8 pseudogene 1	0	X	n/a	n/a	5.63e-01	1.649
1090921	ENSG00000112232	83700	KHDRBS2	KH domain containing, RNA binding, signal transduction associated 2	202559	6	n/a	n/a	7.35e-01	1.649
280039569	ENSG00000251503	157124189	APITD1-CORT	APITD1-CORT readthrough	100526739	1	n/a	n/a	5.85e-01	1.648
1101837	ENSG00000180992	41452	MRPL14	mitochondrial ribosomal protein L14	64928	6	n/a	n/a	7.55e-01	1.648
1103059	ENSG00000186310	4649	NAP1L3	nucleosome assembly protein 1-like 3	4675	X	n/a	n/a	2.96e-01	1.648
279760980	ENSG00000222730	0	AC092296.1	AC092296.1	0	19	n/a	n/a	5.93e-01	1.647
1099919	ENSG00000171004	59857	HS6ST2	heparan sulfate 6-O-sulfotransferase 2	90161	X	n/a	n/a	5.91e-01	1.647
279952730	ENSG00000240950	0	RP11-372E1.1	RP11-372E1.1	0	3	n/a	n/a	8.90e-01	1.647
1094389	ENSG00000137463	58905	C4orf49	chromosome 4 open reading frame 49	84709	4	n/a	n/a	7.22e-01	1.646
279709407	ENSG00000207765	0	AL132780.1	AL132780.1	0	14	n/a	n/a	7.30e-01	1.645
1093604	ENSG00000132975	2818	GPR12	G protein-coupled receptor 12	2835	13	n/a	n/a	5.93e-01	1.645
1095252	ENSG00000143153	478	ATP1B1	ATPase, Na+/K+ transporting, beta 1 polypeptide	481	1	n/a	n/a	3.22e-01	1.645
279867539	ENSG00000232549	0	RP1-93C23.1	RP1-93C23.1	0	X	n/a	n/a	5.78e-01	1.645
280075692	ENSG00000254772	1924	EEF1G	eukaryotic translation elongation factor 1 gamma	1937	11	n/a	n/a	8.94e-01	1.645
1087996	ENSG00000070669	437	ASNS	asparagine synthetase (glutamine-hydrolyzing)	440	7	n/a	n/a	5.58e-01	1.645
1092002	ENSG00000120805	397	ARL1	ADP-ribosylation factor-like 1	400	12	n/a	n/a	9.36e-01	1.645
1092488	ENSG00000124767	2722	GLO1	glyoxalase I	2739	6	n/a	n/a	1.02e+00	1.645
1095542	ENSG00000144746	10403	ARL6IP5	ADP-ribosylation-like factor 6 interacting protein 5	10550	3	n/a	n/a	6.26e-01	1.644
279936884	ENSG00000239020	0	snoU13	Small nucleolar RNA U13	0	1	n/a	n/a	2.93e-01	1.644
279519561	ENSG00000182814	123223	FUNDC2P2	FUN14 domain containing 2 pseudogene 2	388965	2	n/a	n/a	1.29e+00	1.644
279657518	ENSG00000199404	0	5S_rRNA	5S ribosomal RNA	0	7	n/a	n/a	5.39e-01	1.644
1091099	ENSG00000113583	36230	C5orf15	chromosome 5 open reading frame 15	56951	5	n/a	n/a	1.23e+00	1.643
1096027	ENSG00000148481	55815	FAM188A	family with sequence similarity 188, member A	80013	10	n/a	n/a	1.23e+00	1.643
279475941	ENSG00000176840	94301	MIR7-3HG	MIR7-3 host gene (non-protein coding)	284424	19	n/a	n/a	5.57e-01	1.643
1088514	ENSG00000084733	10732	RAB10	RAB10, member RAS oncogene family	10890	2	n/a	n/a	1.52e+00	1.643
1098302	ENSG00000164405	26834	UQCRQ	ubiquinol-cytochrome c reductase, complex III subunit VII, 9.5kDa	27089	5	n/a	n/a	6.46e-01	1.642
280045413	ENSG00000252142	0	AL022314.1	AL022314.1	0	22	n/a	n/a	5.39e-01	1.642
1089522	ENSG00000102172	6571	SMS	spermine synthase	6611	X	n/a	n/a	1.52e+00	1.642
1089622	ENSG00000102981	30339	PARD6A	par-6 partitioning defective 6 homolog alpha (C. elegans)	50855	16	n/a	n/a	6.30e-01	1.642
279741750	ENSG00000215586	0	RP5-836E8.1	RP5-836E8.1	0	20	n/a	n/a	1.63e+00	1.642
1089837	ENSG00000104725	0	NEFL	neurofilament, light polypeptide	0	8	n/a	n/a	3.12e-01	1.641
279967002	ENSG00000242539	0	AC007620.3	AC007620.3	0	3	n/a	n/a	5.81e-01	1.641
279845656	ENSG00000230580	0	AC021016.7	AC021016.7	0	2	n/a	n/a	6.02e-01	1.641
1091182	ENSG00000114405	36689	C3orf14	chromosome 3 open reading frame 14	57415	3	n/a	n/a	9.21e-01	1.640
279720241	ENSG00000213226	0	RP11-337C18.4	RP11-337C18.4	0	1	n/a	n/a	9.98e-01	1.640
1099153	ENSG00000167770	34900	OTUB1	OTU domain, ubiquitin aldehyde binding 1	55611	11	n/a	n/a	6.60e-01	1.639
1107394	ENSG00000228459	1014729	CXorf28	chromosome X open reading frame 28	100129464	X	n/a	n/a	3.15e-01	1.639
1104688	ENSG00000198689	10332	SLC9A6	solute carrier family 9 (sodium/hydrogen exchanger), member 6	10479	X	n/a	n/a	2.96e-01	1.639
279718826	ENSG00000213068	0	RP11-277B15.1	RP11-277B15.1	0	1	n/a	n/a	6.11e-01	1.638
279707069	ENSG00000207331	0	U6	U6 spliceosomal RNA	0	3	n/a	n/a	5.39e-01	1.637
279707552	ENSG00000207419	0	SNORA67	Small nucleolar RNA SNORA67	0	6	n/a	n/a	5.59e-01	1.637
279922201	ENSG00000237447	0	CDC27P2	cell division cycle 27 homolog (S. cerevisiae) pseudogene 2	0	Y	n/a	n/a	6.60e-01	1.637
1106800	ENSG00000224555	0	RP11-438N5.2	RP11-438N5.2	0	11	n/a	n/a	6.18e-01	1.637
1091286	ENSG00000115252	5104	PDE1A	phosphodiesterase 1A, calmodulin-dependent	5136	2	n/a	n/a	3.07e-01	1.636
279493488	ENSG00000179131	0	RP11-458F8.3	RP11-458F8.3	0	7	n/a	n/a	3.01e-01	1.636
280041412	ENSG00000251621	0	AC009487.5	AC009487.5	0	2	n/a	n/a	3.03e-01	1.636
1101975	ENSG00000181852	10047	RNF41	ring finger protein 41	10193	12	n/a	n/a	5.66e-01	1.636
1098785	ENSG00000166342	57512	NETO1	neuropilin (NRP) and tolloid (TLL)-like 1	81832	18	n/a	n/a	5.65e-01	1.636
279977500	ENSG00000243663	0	RP11-21K20.1	RP11-21K20.1	0	12	n/a	n/a	1.72e+00	1.635
1105837	ENSG00000213246	6787	SUPT4H1	suppressor of Ty 4 homolog 1 (S. cerevisiae)	6827	17	n/a	n/a	1.33e+00	1.634
1107125	ENSG00000226757	1001516	AC079341.1	Uncharacterized protein	100192379	4	n/a	n/a	6.66e-01	1.634
1104798	ENSG00000198890	34459	PRMT6	protein arginine methyltransferase 6	55170	1	n/a	n/a	1.14e+00	1.634
1091509	ENSG00000116741	5965	RGS2	regulator of G-protein signaling 2, 24kDa	5997	1	n/a	n/a	3.05e-01	1.634
279665337	ENSG00000201711	0	U6	U6 spliceosomal RNA	0	9	n/a	n/a	5.39e-01	1.633
1093642	ENSG00000133169	35147	BEX1	brain expressed, X-linked 1	55859	X	n/a	n/a	5.70e-01	1.633
279822429	ENSG00000228502	0	EEF1A1P11	eukaryotic translation elongation factor 1 alpha 1 pseudogene 11	0	1	n/a	n/a	8.95e-01	1.633
1089130	ENSG00000100294	27094	MCAT	malonyl CoA:ACP acyltransferase (mitochondrial)	27349	22	n/a	n/a	7.20e-01	1.633
1094550	ENSG00000138207	5918	RBP4	retinol binding protein 4, plasma	5950	10	n/a	n/a	6.53e-01	1.633
1096062	ENSG00000148803	93807	C10orf125	chromosome 10 open reading frame 125	282969	10	n/a	n/a	5.94e-01	1.633
279754417	ENSG00000221525	1022978	MIR1185-1	microRNA 1185-1	100302157	14	n/a	n/a	6.06e-01	1.633
280098167	ENSG00000256708	0	RP11-444B24.2	RP11-444B24.2	0	12	n/a	n/a	9.36e-01	1.633
1088058	ENSG00000072201	58904	LNX1	ligand of numb-protein X 1	84708	4	n/a	n/a	5.71e-01	1.632
1105308	ENSG00000204899	133361	MZT1	mitotic spindle organizing protein 1	440145	13	n/a	n/a	1.39e+00	1.632
279857092	ENSG00000231619	0	GS1-542M4.3	GS1-542M4.3	0	X	n/a	n/a	6.03e-01	1.632
1090244	ENSG00000106723	10769	SPIN1	spindlin 1	10927	9	n/a	n/a	6.44e-01	1.632
1089427	ENSG00000101473	9861	ACOT8	acyl-CoA thioesterase 8	10005	20	n/a	n/a	1.23e+00	1.632
1103743	ENSG00000189159	30637	HN1	hematological and neurological expressed 1	51155	17	n/a	n/a	5.76e-01	1.631
280054090	ENSG00000253251	0	CTC-534A2.2	CDNA FLJ26957 fis, clone SLV00486Uncharacterized protein	0	5	n/a	n/a	1.14e+00	1.631
1093124	ENSG00000130159	30776	ECSIT	ECSIT homolog (Drosophila)	51295	19	n/a	n/a	1.15e+00	1.631
1105391	ENSG00000205133	94802	C8orf83	chromosome 8 open reading frame 83	286144	8	n/a	n/a	1.48e+00	1.631
280026664	ENSG00000250480	0	RP11-101B14.1	RP11-101B14.1	0	5	n/a	n/a	1.13e+00	1.631
1105294	ENSG00000204856	29636	C12orf24	chromosome 12 open reading frame 24	29902	12	n/a	n/a	6.44e-01	1.631
1092642	ENSG00000125848	23520	FLRT3	fibronectin leucine rich transmembrane protein 3	23767	20	n/a	n/a	6.22e-01	1.631
1089435	ENSG00000101558	9094	VAPA	VAMP (vesicle-associated membrane protein)-associated protein A, 33kDa	9218	18	n/a	n/a	1.03e+00	1.631
1091600	ENSG00000117395	10811	EBNA1BP2	EBNA1 binding protein 2	10969	1	n/a	n/a	9.64e-01	1.630
1098089	ENSG00000163806	89451	SPDYA	speedy homolog A (Xenopus laevis)	245711	2	n/a	n/a	1.03e+00	1.629
279666408	ENSG00000202029	0	U6	U6 spliceosomal RNA	0	2	n/a	n/a	5.39e-01	1.629
1104135	ENSG00000197006	30590	METTL9	methyltransferase like 9	51108	16	n/a	n/a	1.22e+00	1.629
1096951	ENSG00000156603	85538	MED19	mediator complex subunit 19	219541	11	n/a	n/a	1.03e+00	1.628
1100473	ENSG00000173418	30608	NAA20	N(alpha)-acetyltransferase 20, NatB catalytic subunit	51126	20	n/a	n/a	7.33e-01	1.627
1088073	ENSG00000072657	29686	TRHDE	thyrotropin-releasing hormone degrading enzyme	29953	12	n/a	n/a	2.94e-01	1.627
279734600	ENSG00000214881	0	TMEM14D	transmembrane protein 14D	0	10	n/a	n/a	6.15e-01	1.627
1103750	ENSG00000189181	125853	OR14I1	olfactory receptor, family 14, subfamily I, member 1	401994	1	n/a	n/a	2.92e-01	1.626
1109069	ENSG00000243147	9411	MRPL33	mitochondrial ribosomal protein L33	9553	2	n/a	n/a	9.24e-01	1.625
1089319	ENSG00000101084	35254	C20orf24	chromosome 20 open reading frame 24	55969	20	n/a	n/a	1.10e+00	1.625
1092756	ENSG00000126768	10099	TIMM17B	translocase of inner mitochondrial membrane 17 homolog B (yeast)	10245	X	n/a	n/a	6.25e-01	1.624
1090225	ENSG00000106615	5977	RHEB	Ras homolog enriched in brain	6009	7	n/a	n/a	1.60e+00	1.624
280092397	ENSG00000256034	0	RP11-707G14.1	RP11-707G14.1	0	11	n/a	n/a	6.33e-01	1.624
1106853	ENSG00000224916	341	APOC4	apolipoprotein C-IV	344	19	n/a	n/a	2.97e-01	1.623
1096704	ENSG00000154429	79167	C1orf96	chromosome 1 open reading frame 96	126731	1	n/a	n/a	5.91e-01	1.623
1089806	ENSG00000104432	3549	IL7	interleukin 7	3574	8	n/a	n/a	1.31e+00	1.623
1088279	ENSG00000078018	4108	MAP2	microtubule-associated protein 2	4133	2	n/a	n/a	2.97e-01	1.623
1093014	ENSG00000129128	38019	SPCS3	signal peptidase complex subunit 3 homolog (S. cerevisiae)	60559	4	n/a	n/a	7.13e-01	1.623
1097998	ENSG00000163536	5242	SERPINI1	serpin peptidase inhibitor, clade I (neuroserpin), member 1	5274	3	n/a	n/a	3.25e-01	1.622
1092591	ENSG00000125652	58476	ALKBH7	alkB, alkylation repair homolog 7 (E. coli)	84266	19	n/a	n/a	2.95e-01	1.622
279937101	ENSG00000239056	0	snoU13	Small nucleolar RNA U13	0	22	n/a	n/a	5.38e-01	1.622
1089778	ENSG00000104290	7930	FZD3	frizzled family receptor 3	7976	8	n/a	n/a	6.22e-01	1.621
1102700	ENSG00000184924	124224	PTRHD1	peptidyl-tRNA hydrolase domain containing 1	391356	2	n/a	n/a	1.07e+00	1.621
1105676	ENSG00000206527	83649	PTPLB	protein tyrosine phosphatase-like (proline instead of catalytic arginine), member b	201562	3	n/a	n/a	8.88e-01	1.621
1100667	ENSG00000174460	81765	ZCCHC12	zinc finger, CCHC domain containing 12	170261	X	n/a	n/a	3.02e-01	1.620
1102206	ENSG00000182899	6133	RPL35A	ribosomal protein L35a	6165	3	n/a	n/a	7.92e-01	1.620
1095617	ENSG00000145354	149565	CISD2	CDGSH iron sulfur domain 2	493856	4	n/a	n/a	7.08e-01	1.620
279805388	ENSG00000226945	0	RP11-564A8.4	RP11-564A8.4	0	1	n/a	n/a	9.30e-01	1.620
279782887	ENSG00000224985	0	RP11-297K8.2	RP11-297K8.2	0	1	n/a	n/a	1.03e+00	1.620
279865516	ENSG00000232363	0	RP1-102D24.5	RP1-102D24.5	0	22	n/a	n/a	5.90e-01	1.619
1094780	ENSG00000139637	37780	C12orf10	chromosome 12 open reading frame 10	60314	12	n/a	n/a	1.28e+00	1.619
1097545	ENSG00000161281	1337	COX7A1	cytochrome c oxidase subunit VIIa polypeptide 1 (muscle)	1346	19	n/a	n/a	5.61e-01	1.619
1096189	ENSG00000149806	2182	FAU	Finkel-Biskis-Reilly murine sarcoma virus (FBR-MuSV) ubiquitously expressed	2197	11	n/a	n/a	5.81e-01	1.618
1098404	ENSG00000164830	34363	OXR1	oxidation resistance 1	55074	8	n/a	n/a	2.95e-01	1.618
279912548	ENSG00000236603	0	RANP1	RAN, member RAS oncogene family pseudogene 1	0	6	n/a	n/a	5.70e-01	1.618
1087811	ENSG00000065609	9748	SNAP91	synaptosomal-associated protein, 91kDa homolog (mouse)	9892	6	n/a	n/a	3.06e-01	1.618
280106956	ENSG00000257606	0	RP11-303O9.2	Uncharacterized protein	0	12	n/a	n/a	3.25e-01	1.618
1090691	ENSG00000110675	152634	ELMOD1	ELMO/CED-12 domain containing 1	643923	11	n/a	n/a	3.33e-01	1.618
1098845	ENSG00000166557	23178	TMED3	transmembrane emp24 protein transport domain containing 3	23423	15	n/a	n/a	6.30e-01	1.617
1100862	ENSG00000175497	36901	DPP10	dipeptidyl-peptidase 10 (non-functional)	57628	2	n/a	n/a	5.62e-01	1.617
1094998	ENSG00000141150	60068	RASL10B	RAS-like, family 10, member B	91608	17	n/a	n/a	6.11e-01	1.616
1090191	ENSG00000106399	6087	RPA3	replication protein A3, 14kDa	6119	7	n/a	n/a	1.13e+00	1.616
1089327	ENSG00000101134	35105	DOK5	docking protein 5	55816	20	n/a	n/a	1.77e+00	1.616
279710443	ENSG00000207985	1013246	MIR663	microRNA 663	724033	20	n/a	n/a	3.37e-01	1.615
1087878	ENSG00000067221	9263	STOML1	stomatin (EPB72)-like 1	9399	15	n/a	n/a	6.47e-01	1.615
1087962	ENSG00000069956	5565	MAPK6	mitogen-activated protein kinase 6	5597	15	n/a	n/a	6.74e-01	1.615
279964049	ENSG00000242222	0	RP11-237P21.1	RP11-237P21.1	0	3	n/a	n/a	7.35e-01	1.614
1089507	ENSG00000102078	8897	SLC25A14	solute carrier family 25 (mitochondrial carrier, brain), member 14	9016	X	n/a	n/a	6.52e-01	1.614
280040323	ENSG00000251550	0	RP11-501C14.7	RP11-501C14.7	0	17	n/a	n/a	9.03e-01	1.613
1096299	ENSG00000151151	90107	IPMK	inositol polyphosphate multikinase	253430	10	n/a	n/a	9.59e-01	1.613
1100611	ENSG00000174145	36768	KIAA1239	KIAA1239	57495	4	n/a	n/a	3.26e-01	1.613
280090909	ENSG00000255863	0	AC073610.5	AC073610.5	0	12	n/a	n/a	5.62e-01	1.613
279488699	ENSG00000178429	0	RPS3AP5	ribosomal protein S3A pseudogene 5	0	10	n/a	n/a	3.03e-01	1.612
1095031	ENSG00000141425	34486	RPRD1A	regulation of nuclear pre-mRNA domain containing 1A	55197	18	n/a	n/a	8.89e-01	1.612
279912885	ENSG00000236650	0	CTA-221G9.10	CTA-221G9.10	0	22	n/a	n/a	9.87e-01	1.612
1097739	ENSG00000162636	94352	FAM102B	family with sequence similarity 102, member B	284611	1	n/a	n/a	5.57e-01	1.612
1102437	ENSG00000183775	36801	KCTD16	potassium channel tetramerisation domain containing 16	57528	5	n/a	n/a	2.90e-01	1.612
1097769	ENSG00000162735	5792	PEX19	peroxisomal biogenesis factor 19	5824	1	n/a	n/a	9.97e-01	1.611
1094807	ENSG00000139826	59135	ABHD13	abhydrolase domain containing 13	84945	13	n/a	n/a	7.21e-01	1.611
1089598	ENSG00000102879	10992	CORO1A	coronin, actin binding protein, 1A	11151	16	n/a	n/a	3.10e-01	1.611
279806171	ENSG00000227008	0	RP3-417G15.1	RP3-417G15.1	0	X	n/a	n/a	9.44e-01	1.611
279721388	ENSG00000213383	0	AC104297.1	AC104297.1	0	3	n/a	n/a	7.09e-01	1.610
279967198	ENSG00000242557	0	RP11-316M1.11	RP11-316M1.11	0	1	n/a	n/a	5.57e-01	1.610
280064867	ENSG00000254013	0	MAP2K1P1	mitogen-activated protein kinase kinase 1 pseudogene 1	0	8	n/a	n/a	3.09e-01	1.609
1104585	ENSG00000198356	436	ASNA1	arsA arsenite transporter, ATP-binding, homolog 1 (bacterial)	439	19	n/a	n/a	8.26e-01	1.609
279703660	ENSG00000206752	0	U6	U6 spliceosomal RNA	0	X	n/a	n/a	5.38e-01	1.609
1101138	ENSG00000176956	4037	LY6H	lymphocyte antigen 6 complex, locus H	4062	8	n/a	n/a	6.85e-01	1.609
280051244	ENSG00000252987	0	RN5S66	RNA, 5S ribosomal 66	0	1	n/a	n/a	5.38e-01	1.608
1091186	ENSG00000114446	34370	IFT57	intraflagellar transport 57 homolog (Chlamydomonas)	55081	3	n/a	n/a	9.03e-01	1.608
1090418	ENSG00000108395	4565	TRIM37	tripartite motif containing 37	4591	17	n/a	n/a	5.61e-01	1.607
279960266	ENSG00000241836	0	AC073321.5	AC073321.5	0	2	n/a	n/a	5.58e-01	1.607
279779637	ENSG00000224701	0	RP6-227L5.1	RP6-227L5.1	0	X	n/a	n/a	9.29e-01	1.607
1099271	ENSG00000168243	2769	GNG4	guanine nucleotide binding protein (G protein), gamma 4	2786	1	n/a	n/a	6.32e-01	1.607
1090560	ENSG00000109436	22913	TBC1D9	TBC1 domain family, member 9 (with GRAM domain)	23158	4	n/a	n/a	3.16e-01	1.606
1095977	ENSG00000148153	37307	C9orf80	chromosome 9 open reading frame 80	58493	9	n/a	n/a	1.12e+00	1.606
1091309	ENSG00000115350	35934	POLE4	polymerase (DNA-directed), epsilon 4 (p12 subunit)	56655	2	n/a	n/a	6.29e-01	1.606
1087216	ENSG00000014641	4165	MDH1	malate dehydrogenase 1, NAD (soluble)	4190	2	n/a	n/a	3.16e-01	1.606
279829348	ENSG00000229133	0	RPS7P4	ribosomal protein S7 pseudogene 4	0	1	n/a	n/a	7.04e-01	1.606
1099218	ENSG00000168000	26327	BSCL2	Berardinelli-Seip congenital lipodystrophy 2 (seipin)	26580	11	n/a	n/a	2.99e-01	1.605
1087360	ENSG00000031698	6267	SARS	seryl-tRNA synthetase	6301	1	n/a	n/a	6.01e-01	1.605
279890966	ENSG00000234607	0	RP11-5P18.1	RP11-5P18.1	0	1	n/a	n/a	9.03e-01	1.605
279838077	ENSG00000229944	0	AC004797.1	AC004797.1	0	17	n/a	n/a	7.96e-01	1.604
1104112	ENSG00000196937	10300	FAM3C	family with sequence similarity 3, member C	10447	7	n/a	n/a	6.64e-01	1.604
1097832	ENSG00000162975	3729	KCNF1	potassium voltage-gated channel, subfamily F, member 1	3754	2	n/a	n/a	5.71e-01	1.603
279787178	ENSG00000225392	0	AC016700.4	AC016700.4	0	2	n/a	n/a	5.61e-01	1.603
279776698	ENSG00000224452	0	RSL24D1P6	ribosomal L24 domain containing 1 pseudogene 6	0	20	n/a	n/a	1.06e+00	1.602
1091162	ENSG00000114209	11075	PDCD10	programmed cell death 10	11235	3	n/a	n/a	1.05e+00	1.602
1093318	ENSG00000131143	1318	COX4I1	cytochrome c oxidase subunit IV isoform 1	1327	16	n/a	n/a	7.97e-01	1.602
1099387	ENSG00000168734	10983	PKIG	protein kinase (cAMP-dependent, catalytic) inhibitor gamma	11142	20	n/a	n/a	9.11e-01	1.601
1103496	ENSG00000188191	5543	PRKAR1B	protein kinase, cAMP-dependent, regulatory, type I, beta	5575	7	n/a	n/a	5.65e-01	1.601
279715102	ENSG00000211997	1013748	MIR708	microRNA 708	100126333	11	n/a	n/a	5.38e-01	1.601
1091327	ENSG00000115457	3465	IGFBP2	insulin-like growth factor binding protein 2, 36kDa	3485	2	n/a	n/a	9.97e-01	1.600
1101399	ENSG00000178381	59951	ZFAND2A	zinc finger, AN1-type domain 2A	90637	7	n/a	n/a	6.82e-01	1.600
279951190	ENSG00000240748	0	AC011383.1	AC011383.1	0	5	n/a	n/a	5.38e-01	1.600
279662040	ENSG00000200753	0	SNORD56	Small nucleolar RNA SNORD56	0	7	n/a	n/a	8.06e-01	1.600
280055476	ENSG00000253346	0	CTD-3107M8.1	CTD-3107M8.1	0	8	n/a	n/a	9.31e-01	1.599
1106383	ENSG00000215621	0	AC174470.1	Protein FAM195B	0	17	n/a	n/a	6.47e-01	1.599
1094989	ENSG00000141076	59106	CIRH1A	cirrhosis, autosomal recessive 1A (cirhin)	84916	16	n/a	n/a	6.58e-01	1.599
1088288	ENSG00000078140	3075	UBE2K	ubiquitin-conjugating enzyme E2K	3093	4	n/a	n/a	6.15e-01	1.599
1095850	ENSG00000147123	33830	NDUFB11	NADH dehydrogenase (ubiquinone) 1 beta subcomplex, 11, 17.3kDa	54539	X	n/a	n/a	9.24e-01	1.598
280086164	ENSG00000255432	0	RP11-831H9.11	Uncharacterized protein	0	11	n/a	n/a	8.13e-01	1.598
280043859	ENSG00000251918	0	SNORD112	Small nucleolar RNA SNORD112	0	14	n/a	n/a	5.59e-01	1.598
1104713	ENSG00000198739	110333	LRRTM3	leucine rich repeat transmembrane neuronal 3	347731	10	n/a	n/a	5.64e-01	1.598
1087381	ENSG00000034510	9044	TMSB10	thymosin beta 10	9168	2	n/a	n/a	9.74e-01	1.598
1092805	ENSG00000127252	36388	HRASLS	HRAS-like suppressor	57110	3	n/a	n/a	1.30e+00	1.597
1090355	ENSG00000107874	54844	CUEDC2	CUE domain containing 2	79004	10	n/a	n/a	8.86e-01	1.597
279814750	ENSG00000227813	0	RP1-180M12.1	RP1-180M12.1	0	22	n/a	n/a	5.92e-01	1.597
1089991	ENSG00000105409	475	ATP1A3	ATPase, Na+/K+ transporting, alpha 3 polypeptide	478	19	n/a	n/a	3.61e-01	1.596
279889918	ENSG00000234518	0	RP5-837D10.2	RP5-837D10.2	0	1	n/a	n/a	9.25e-01	1.596
279958968	ENSG00000241676	0	AC013437.5	AC013437.5	0	2	n/a	n/a	5.38e-01	1.595
1100134	ENSG00000171863	6168	RPS7	ribosomal protein S7	6201	2	n/a	n/a	6.09e-01	1.595
1094247	ENSG00000136783	25683	NIPSNAP3A	nipsnap homolog 3A (C. elegans)	25934	9	n/a	n/a	9.38e-01	1.595
1100055	ENSG00000171530	6862	TBCA	tubulin folding cofactor A	6902	5	n/a	n/a	1.08e+00	1.595
1087747	ENSG00000064199	32820	SPA17	sperm autoantigenic protein 17	53340	11	n/a	n/a	1.05e+00	1.595
1102044	ENSG00000182195	23394	LDOC1	leucine zipper, down-regulated in cancer 1	23641	X	n/a	n/a	5.66e-01	1.594
1090042	ENSG00000105649	5832	RAB3A	RAB3A, member RAS oncogene family	5864	19	n/a	n/a	3.42e-01	1.594
1093686	ENSG00000133641	60025	C12orf29	chromosome 12 open reading frame 29	91298	12	n/a	n/a	6.56e-01	1.594
1098915	ENSG00000166863	6826	TAC3	tachykinin 3	6866	12	n/a	n/a	7.88e-01	1.594
1100560	ENSG00000173867	0	MRPL46	mitochondrial ribosomal protein L46	0	15	n/a	n/a	6.27e-01	1.594
1090381	ENSG00000108100	85565	CCNY	cyclin Y	219771	10	n/a	n/a	1.00e+00	1.594
1097233	ENSG00000158985	36269	CDC42SE2	CDC42 small effector 2	56990	5	n/a	n/a	6.66e-01	1.593
1104012	ENSG00000196636	36280	ACN9	ACN9 homolog (S. cerevisiae)	57001	7	n/a	n/a	6.06e-01	1.593
1088014	ENSG00000070961	487	ATP2B1	ATPase, Ca++ transporting, plasma membrane 1	490	12	n/a	n/a	3.33e-01	1.593
1100302	ENSG00000172568	128444	FNDC9	fibronectin type III domain containing 9	408263	5	n/a	n/a	3.05e-01	1.592
279736771	ENSG00000215049	0	PRDX2P1	peroxiredoxin 2 pseudogene 1	0	13	n/a	n/a	1.05e+00	1.592
1102378	ENSG00000183617	77863	MRPL54	mitochondrial ribosomal protein L54	116541	19	n/a	n/a	2.90e-01	1.592
1094367	ENSG00000137309	3139	HMGA1	high mobility group AT-hook 1	3159	6	n/a	n/a	9.85e-01	1.592
1100798	ENSG00000175175	22599	PPM1E	protein phosphatase, Mg2+/Mn2+ dependent, 1E	22843	17	n/a	n/a	2.91e-01	1.592
1101323	ENSG00000177954	6199	RPS27	ribosomal protein S27	6232	1	n/a	n/a	5.86e-01	1.592
280043285	ENSG00000251835	0	U6atac	U6atac minor spliceosomal RNA	0	8	n/a	n/a	8.20e-01	1.591
1102391	ENSG00000183648	4681	NDUFB1	NADH dehydrogenase (ubiquinone) 1 beta subcomplex, 1, 7kDa	4707	14	n/a	n/a	8.06e-01	1.590
279904627	ENSG00000235852	0	AC005540.3	AC005540.3	0	2	n/a	n/a	2.96e-01	1.590
280096723	ENSG00000256541	0	RP4-761J14.5	RP4-761J14.5	0	12	n/a	n/a	6.38e-01	1.590
1094745	ENSG00000139410	76678	SDSL	serine dehydratase-like	113675	12	n/a	n/a	5.58e-01	1.589
1094943	ENSG00000140798	60804	ABCC12	ATP-binding cassette, sub-family C (CFTR/MRP), member 12	94160	16	n/a	n/a	9.90e-01	1.589
279751624	ENSG00000221040	0	U3	Small nucleolar RNA U3	0	1	n/a	n/a	8.42e-01	1.589
1090933	ENSG00000112290	8857	WASF1	WAS protein family, member 1	8936	6	n/a	n/a	3.39e-01	1.589
1103158	ENSG00000186732	754	MPPED1	metallophosphoesterase domain containing 1	758	22	n/a	n/a	5.59e-01	1.589
279718358	ENSG00000213028	0	RP11-108F13.2	RP11-108F13.2	0	1	n/a	n/a	8.86e-01	1.588
1088989	ENSG00000099749	0	TXLNG2P	taxilin gamma 2, pseudogene	0	Y	n/a	n/a	5.80e-01	1.588
1089410	ENSG00000101438	80032	SLC32A1	solute carrier family 32 (GABA vesicular transporter), member 1	140679	20	n/a	n/a	3.05e-01	1.588
1096460	ENSG00000152382	78439	TADA1	transcriptional adaptor 1	117143	1	n/a	n/a	6.52e-01	1.588
279791678	ENSG00000225770	0	AC092933.3	AC092933.3	0	3	n/a	n/a	3.24e-01	1.588
1090501	ENSG00000108861	1833	DUSP3	dual specificity phosphatase 3	1845	17	n/a	n/a	5.71e-01	1.588
279977980	ENSG00000243706	0	AL590240.1	AL590240.1	0	X	n/a	n/a	5.38e-01	1.587
279816554	ENSG00000227965	0	AC098592.6	AC098592.6	0	7	n/a	n/a	8.95e-01	1.587
1088842	ENSG00000092199	3163	HNRNPC	heterogeneous nuclear ribonucleoprotein C (C1/C2)	3183	14	n/a	n/a	1.40e+00	1.587
1090555	ENSG00000109332	7280	UBE2D3	ubiquitin-conjugating enzyme E2D 3	7323	4	n/a	n/a	1.27e+00	1.587
279939160	ENSG00000239337	0	AC008379.1	AC008379.1	0	5	n/a	n/a	8.70e-01	1.587
1091606	ENSG00000117411	8634	B4GALT2	UDP-Gal:betaGlcNAc beta 1,4- galactosyltransferase, polypeptide 2	8704	1	n/a	n/a	9.13e-01	1.587
1093919	ENSG00000135077	59058	HAVCR2	hepatitis A virus cellular receptor 2	84868	5	n/a	n/a	9.66e-01	1.587
279961099	ENSG00000241934	0	AC090821.2	AC090821.2	0	8	n/a	n/a	5.59e-01	1.587
1088557	ENSG00000086061	3281	DNAJA1	DnaJ (Hsp40) homolog, subfamily A, member 1	3301	9	n/a	n/a	5.93e-01	1.587
1091835	ENSG00000119673	10807	ACOT2	acyl-CoA thioesterase 2	10965	14	n/a	n/a	1.08e+00	1.587
280106426	ENSG00000257542	0	RP1-288H2.1	RP1-288H2.1	0	12	n/a	n/a	1.64e+00	1.587
1109099	ENSG00000243678	4800	NME1-NME2	NME1-NME2 readthrough	4831	17	n/a	n/a	8.94e-01	1.586
1091626	ENSG00000117533	8605	VAMP4	vesicle-associated membrane protein 4	8674	1	n/a	n/a	1.49e+00	1.586
1098009	ENSG00000163577	35927	EIF5A2	eukaryotic translation initiation factor 5A2	56648	3	n/a	n/a	9.32e-01	1.586
1098610	ENSG00000165678	26814	GHITM	growth hormone inducible transmembrane protein	27069	10	n/a	n/a	6.58e-01	1.585
279898737	ENSG00000235272	0	FAM103A2P	family with sequence similarity 103, member A2 pseudogene	0	6	n/a	n/a	9.59e-01	1.585
1095886	ENSG00000147382	60128	FAM58A	family with sequence similarity 58, member A	92002	X	n/a	n/a	9.24e-01	1.585
1087510	ENSG00000048392	29974	RRM2B	ribonucleotide reductase M2 B (TP53 inducible)	50484	8	n/a	n/a	9.71e-01	1.585
280117495	ENSG00000258552	0	RP11-463C8.5	RP11-463C8.5	0	14	n/a	n/a	7.28e-01	1.584
1087144	ENSG00000011052	1013020	NME2	non-metastatic cells 2, protein (NM23B) expressed in	654364	17	n/a	n/a	8.92e-01	1.583
1099554	ENSG00000169413	6007	RNASE6	ribonuclease, RNase A family, k6	6039	14	n/a	n/a	3.01e-01	1.583
279750548	ENSG00000220418	0	RP1-131H7.2	RP1-131H7.2	0	6	n/a	n/a	2.98e-01	1.582
1100480	ENSG00000173452	90325	TMEM196	transmembrane protein 196	256130	7	n/a	n/a	5.92e-01	1.582
1105423	ENSG00000205269	1002442	TMEM170B	transmembrane protein 170B	100113407	6	n/a	n/a	1.00e+00	1.582
1094519	ENSG00000138079	6483	SLC3A1	solute carrier family 3 (cystine, dibasic and neutral amino acid transporters, activator of cystine, dibasic and neutral amino acid transport), member 1	6519	2	n/a	n/a	3.41e-01	1.581
279708448	ENSG00000207595	128064	MIR181A2	microRNA 181a-2	406954	9	n/a	n/a	5.98e-01	1.581
280071493	ENSG00000254489	0	RP5-1024C24.1	RP5-1024C24.1	0	11	n/a	n/a	9.07e-01	1.580
279750201	ENSG00000220105	0	RP11-307I14.2	RP11-307I14.2	0	9	n/a	n/a	8.14e-01	1.580
1094719	ENSG00000139239	0	RPL14P1	ribosomal protein L14 pseudogene 1	0	12	n/a	n/a	8.93e-01	1.580
1104731	ENSG00000198780	25798	FAM169A	family with sequence similarity 169, member A	26049	5	n/a	n/a	6.26e-01	1.580
1101663	ENSG00000179958	54917	DCTPP1	dCTP pyrophosphatase 1	79077	16	n/a	n/a	6.07e-01	1.580
1104454	ENSG00000197959	25801	DNM3	dynamin 3	26052	1	n/a	n/a	6.12e-01	1.579
1094133	ENSG00000136143	8726	SUCLA2	succinate-CoA ligase, ADP-forming, beta subunit	8803	13	n/a	n/a	6.22e-01	1.579
1093312	ENSG00000131100	526	ATP6V1E1	ATPase, H+ transporting, lysosomal 31kDa, V1 subunit E1	529	22	n/a	n/a	5.64e-01	1.579
1094500	ENSG00000138018	59620	EPT1	ethanolaminephosphotransferase 1 (CDP-ethanolamine-specific)	85465	2	n/a	n/a	5.57e-01	1.579
279930738	ENSG00000238150	0	AC008753.3	AC008753.3	0	19	n/a	n/a	3.13e-01	1.579
1096260	ENSG00000150768	1725	DLAT	dihydrolipoamide S-acetyltransferase	1737	11	n/a	n/a	9.62e-01	1.579
1094964	ENSG00000140945	1007	CDH13	cadherin 13, H-cadherin (heart)	1012	16	n/a	n/a	3.63e-01	1.579
280089505	ENSG00000255723	0	RP11-529H2.2	RP11-529H2.2	0	4	n/a	n/a	6.14e-01	1.579
1103711	ENSG00000189043	4671	NDUFA4	NADH dehydrogenase (ubiquinone) 1 alpha subcomplex, 4, 9kDa	4697	7	n/a	n/a	6.69e-01	1.578
279979709	ENSG00000243859	0	CTD-2331D11.1	CTD-2331D11.1	0	5	n/a	n/a	9.68e-01	1.578
1098498	ENSG00000165194	36799	PCDH19	protocadherin 19	57526	X	n/a	n/a	3.00e-01	1.578
1098260	ENSG00000164284	79594	GRPEL2	GrpE-like 2, mitochondrial (E. coli)	134266	5	n/a	n/a	1.10e+00	1.578
1087717	ENSG00000062582	41475	MRPS24	mitochondrial ribosomal protein S24	64951	7	n/a	n/a	1.07e+00	1.578
1099741	ENSG00000170270	58721	C14orf142	chromosome 14 open reading frame 142	84520	14	n/a	n/a	7.29e-01	1.577
1091321	ENSG00000115415	6732	STAT1	signal transducer and activator of transcription 1, 91kDa	6772	2	n/a	n/a	2.99e-01	1.576
1087704	ENSG00000061676	10629	NCKAP1	NCK-associated protein 1	10787	2	n/a	n/a	5.76e-01	1.576
279828817	ENSG00000229083	0	PSMA6P2	proteasome (prosome, macropain) subunit, alpha type, 6 pseudogene 2	0	X	n/a	n/a	3.17e-01	1.576
1105503	ENSG00000205544	90221	C17orf61	chromosome 17 open reading frame 61	254863	17	n/a	n/a	3.20e-01	1.575
279858549	ENSG00000231747	0	AC079922.2	AC079922.2	0	2	n/a	n/a	5.67e-01	1.575
1099295	ENSG00000168303	79682	C7orf11	chromosome 7 open reading frame 11	136647	7	n/a	n/a	1.09e+00	1.574
1088271	ENSG00000077721	7276	UBE2A	ubiquitin-conjugating enzyme E2A	7319	X	n/a	n/a	6.89e-01	1.574
279999660	ENSG00000248293	0	CTC-281M20.3	CTC-281M20.3	0	5	n/a	n/a	5.38e-01	1.574
1095139	ENSG00000142188	753	TMEM50B	transmembrane protein 50B	757	21	n/a	n/a	1.42e+00	1.574
1094823	ENSG00000139970	6219	RTN1	reticulon 1	6252	14	n/a	n/a	3.56e-01	1.574
1102147	ENSG00000182621	22991	PLCB1	phospholipase C, beta 1 (phosphoinositide-specific)	23236	20	n/a	n/a	5.58e-01	1.573
279996792	ENSG00000247909	0	AL669918.1	AL669918.1	0	6	n/a	n/a	9.84e-01	1.573
279664574	ENSG00000201517	0	U6	U6 spliceosomal RNA	0	X	n/a	n/a	5.59e-01	1.573
1088570	ENSG00000086504	10426	MRPL28	mitochondrial ribosomal protein L28	10573	16	n/a	n/a	1.10e+00	1.573
1090513	ENSG00000108984	5576	MAP2K6	mitogen-activated protein kinase kinase 6	5608	17	n/a	n/a	9.39e-01	1.573
280048836	ENSG00000252640	0	snoU109	Small nucleolar RNA U109	0	16	n/a	n/a	5.38e-01	1.573
1091843	ENSG00000119698	36991	PPP4R4	protein phosphatase 4, regulatory subunit 4	57718	14	n/a	n/a	5.88e-01	1.572
280087192	ENSG00000255508	0	MIR3654	microRNA 3654	0	11	n/a	n/a	8.78e-01	1.572
279802847	ENSG00000226755	0	RP4-675C20.2	RP4-675C20.2	0	1	n/a	n/a	1.00e+00	1.572
279706929	ENSG00000207310	0	U6	U6 spliceosomal RNA	0	3	n/a	n/a	5.38e-01	1.571
1094030	ENSG00000135624	10427	CCT7	chaperonin containing TCP1, subunit 7 (eta)	10574	2	n/a	n/a	6.89e-01	1.571
279709288	ENSG00000207747	1012784	MIR518D	microRNA 518d	574489	19	n/a	n/a	5.38e-01	1.571
1086938	ENSG00000005059	34302	CCDC109B	coiled-coil domain containing 109B	55013	4	n/a	n/a	1.65e+00	1.571
1100246	ENSG00000172348	10085	RCAN2	regulator of calcineurin 2	10231	6	n/a	n/a	3.03e-01	1.571
1088594	ENSG00000087086	2496	FTL	ferritin, light polypeptide	2512	19	n/a	n/a	3.18e-01	1.571
280094551	ENSG00000256293	0	RP11-114F3.2	RP11-114F3.2	0	12	n/a	n/a	5.65e-01	1.571
279945099	ENSG00000240055	0	AC113407.2	AC113407.2	0	5	n/a	n/a	5.38e-01	1.571
1089604	ENSG00000102897	36425	LYRM1	LYR motif containing 1	57149	16	n/a	n/a	5.90e-01	1.571
280088286	ENSG00000255575	0	RP1-267D11.1	RP1-267D11.1	0	12	n/a	n/a	6.52e-01	1.571
279869514	ENSG00000232702	0	RP3-437C15.1	RP3-437C15.1	0	6	n/a	n/a	6.45e-01	1.570
279781257	ENSG00000224864	0	CTC-260E6.2	CTC-260E6.2	0	19	n/a	n/a	6.52e-01	1.570
1103659	ENSG00000188820	134284	FAM26F	family with sequence similarity 26, member F	441168	6	n/a	n/a	1.21e+00	1.570
1094038	ENSG00000135655	9814	USP15	ubiquitin specific peptidase 15	9958	12	n/a	n/a	7.72e-01	1.570
279872402	ENSG00000232959	0	RP11-332H17.1	RP11-332H17.1	0	1	n/a	n/a	5.65e-01	1.570
279707818	ENSG00000207461	0	U6	U6 spliceosomal RNA	0	6	n/a	n/a	5.38e-01	1.569
1096380	ENSG00000151743	83408	AMN1	antagonist of mitotic exit network 1 homolog (S. cerevisiae)	196394	12	n/a	n/a	9.25e-01	1.569
1099563	ENSG00000169446	60275	MMGT1	membrane magnesium transporter 1	93380	X	n/a	n/a	1.20e+00	1.569
1093371	ENSG00000131495	4669	NDUFA2	NADH dehydrogenase (ubiquinone) 1 alpha subcomplex, 2, 8kDa	4695	5	n/a	n/a	8.23e-01	1.569
1094825	ENSG00000139973	58085	SYT16	synaptotagmin XVI	83851	14	n/a	n/a	5.90e-01	1.569
279921060	ENSG00000237350	0	RP11-800K23.2	RP11-800K23.2	0	4	n/a	n/a	5.78e-01	1.569
1087908	ENSG00000068305	4180	MEF2A	myocyte enhancer factor 2A	4205	15	n/a	n/a	5.63e-01	1.568
1094015	ENSG00000135535	8690	CD164	CD164 molecule, sialomucin	8763	6	n/a	n/a	1.48e+00	1.568
1092330	ENSG00000123810	56550	B9D2	B9 protein domain 2	80776	19	n/a	n/a	1.07e+00	1.568
1101774	ENSG00000180694	81742	TMEM64	transmembrane protein 64	169200	8	n/a	n/a	9.10e-01	1.568
1097329	ENSG00000159720	8991	ATP6V0D1	ATPase, H+ transporting, lysosomal 38kDa, V0 subunit d1	9114	16	n/a	n/a	2.94e-01	1.568
1103619	ENSG00000188690	7347	UROS	uroporphyrinogen III synthase	7390	10	n/a	n/a	7.46e-01	1.568
279999419	ENSG00000248272	0	AL593851.1	AL593851.1	0	9	n/a	n/a	8.31e-01	1.567
1088291	ENSG00000078237	36381	C12orf5	chromosome 12 open reading frame 5	57103	12	n/a	n/a	9.35e-01	1.567
279600014	ENSG00000196205	0	EEF1A1P5	eukaryotic translation elongation factor 1 alpha 1 pseudogene 5	0	9	n/a	n/a	8.29e-01	1.567
1099958	ENSG00000171150	9511	SOCS5	suppressor of cytokine signaling 5	9655	2	n/a	n/a	6.67e-01	1.567
1091393	ENSG00000115875	6396	SRSF7	serine/arginine-rich splicing factor 7	6432	2	n/a	n/a	9.81e-01	1.566
1095395	ENSG00000143786	80765	CNIH3	cornichon homolog 3 (Drosophila)	149111	1	n/a	n/a	5.70e-01	1.566
1105233	ENSG00000204653	149596	ASPDH	aspartate dehydrogenase domain containing	554235	19	n/a	n/a	5.90e-01	1.566
279770664	ENSG00000224004	0	ATP5C1P1	ATP synthase, H+ transporting, mitochondrial F1 complex, gamma polypeptide 1 pseudogene 1	0	14	n/a	n/a	7.48e-01	1.566
1101838	ENSG00000180998	94000	GPR137C	G protein-coupled receptor 137C	283554	14	n/a	n/a	6.67e-01	1.566
1089832	ENSG00000104691	0	UBXN8	UBX domain protein 8	0	8	n/a	n/a	1.53e+00	1.566
1094812	ENSG00000139874	6711	SSTR1	somatostatin receptor 1	6751	14	n/a	n/a	3.07e-01	1.566
279668505	ENSG00000203316	0	AC015815.3	AC015815.3	0	17	n/a	n/a	8.61e-01	1.565
1088088	ENSG00000072954	54881	TMEM38A	transmembrane protein 38A	79041	19	n/a	n/a	5.66e-01	1.565
1107797	ENSG00000231145	0	AC013468.1	AC013468.1	0	2	n/a	n/a	3.20e-01	1.565
279961136	ENSG00000241937	0	AP003550.7	AP003550.7	0	8	n/a	n/a	5.59e-01	1.565
1097800	ENSG00000162852	81616	CNST	consortin, connexin sorting protein	163882	1	n/a	n/a	2.95e-01	1.564
1090439	ENSG00000108518	5184	PFN1	profilin 1	5216	17	n/a	n/a	1.03e+00	1.564
1093798	ENSG00000134333	3914	LDHA	lactate dehydrogenase A	3939	11	n/a	n/a	5.60e-01	1.564
1093070	ENSG00000129562	1591	DAD1	defender against cell death 1	1603	14	n/a	n/a	9.64e-01	1.564
1087918	ENSG00000068615	41579	REEP1	receptor accessory protein 1	65055	2	n/a	n/a	3.05e-01	1.564
279849023	ENSG00000230897	0	AC013248.1	AC013248.1	0	17	n/a	n/a	3.19e-01	1.564
279522080	ENSG00000183022	0	TPM3P8	tropomyosin 3 pseudogene 8	0	2	n/a	n/a	9.36e-01	1.563
279751799	ENSG00000221074	0	AC078851.1	AC078851.1	0	2	n/a	n/a	5.38e-01	1.563
280130982	ENSG00000259327	0	CTD-2184D3.6	CTD-2184D3.6	0	15	n/a	n/a	5.71e-01	1.563
279915798	ENSG00000236893	0	ASS1P7	argininosuccinate synthetase 1 pseudogene 7	0	3	n/a	n/a	9.68e-01	1.563
280069303	ENSG00000254328	0	CTC-308K20.4	CTC-308K20.4	0	5	n/a	n/a	7.91e-01	1.563
280129070	ENSG00000259216	0	RP11-227D13.2	RP11-227D13.2	0	15	n/a	n/a	2.95e-01	1.563
280100946	ENSG00000257042	0	RP11-993B23.3	RP11-993B23.3	0	12	n/a	n/a	1.30e+00	1.562
279930745	ENSG00000238151	0	MLLT10P1	myeloid/lymphoid or mixed-lineage leukemia (trithorax homolog, Drosophila); translocated to, 10 pseudogene 1	0	20	n/a	n/a	6.77e-01	1.562
1092650	ENSG00000125870	6589	SNRPB2	small nuclear ribonucleoprotein polypeptide B	6629	20	n/a	n/a	1.03e+00	1.562
1109023	ENSG00000242114	31017	MTFP1	mitochondrial fission process 1	51537	22	n/a	n/a	5.67e-01	1.562
280127315	ENSG00000259115	0	CTD-2540L5.5	CTD-2540L5.5	0	14	n/a	n/a	5.93e-01	1.562
1095935	ENSG00000147655	109853	RSPO2	R-spondin 2	340419	8	n/a	n/a	2.96e-01	1.561
1090694	ENSG00000110696	10786	C11orf58	chromosome 11 open reading frame 58	10944	11	n/a	n/a	1.26e+00	1.561
279934500	ENSG00000238641	0	AC008122.1	AC008122.1	0	2	n/a	n/a	5.37e-01	1.561
1095172	ENSG00000142530	76601	FAM71E1	family with sequence similarity 71, member E1	112703	19	n/a	n/a	6.22e-01	1.561
1091407	ENSG00000115966	1377	ATF2	activating transcription factor 2	1386	2	n/a	n/a	7.46e-01	1.561
1091765	ENSG00000118985	22691	ELL2	elongation factor, RNA polymerase II, 2	22936	5	n/a	n/a	6.13e-01	1.561
1104770	ENSG00000198843	31194	RP11-392O18.1	Selenoprotein T	51714	3	n/a	n/a	1.71e+00	1.560
1102016	ENSG00000182093	7442	WRB	tryptophan rich basic protein	7485	21	n/a	n/a	1.08e+00	1.560
1092134	ENSG00000122042	5380	UBL3	ubiquitin-like 3	5412	13	n/a	n/a	1.42e+00	1.560
279893422	ENSG00000234801	0	MORF4	mortality factor 4	0	4	n/a	n/a	9.93e-01	1.559
280048171	ENSG00000252543	0	U3	Small nucleolar RNA U3	0	8	n/a	n/a	8.05e-01	1.559
1092531	ENSG00000125249	5879	RAP2A	RAP2A, member of RAS oncogene family	5911	13	n/a	n/a	9.56e-01	1.559
279659716	ENSG00000200079	0	5S_rRNA	5S ribosomal RNA	0	10	n/a	n/a	5.37e-01	1.559
279704010	ENSG00000206808	0	Y_RNA	Y RNA	0	11	n/a	n/a	5.37e-01	1.559
1094282	ENSG00000136888	9408	ATP6V1G1	ATPase, H+ transporting, lysosomal 13kDa, V1 subunit G1	9550	9	n/a	n/a	1.68e+00	1.559
1087554	ENSG00000050628	5701	PTGER3	prostaglandin E receptor 3 (subtype EP3)	5733	1	n/a	n/a	6.30e-01	1.559
1102051	ENSG00000182220	10014	ATP6AP2	ATPase, H+ transporting, lysosomal accessory protein 2	10159	X	n/a	n/a	5.65e-01	1.559
279807026	ENSG00000227082	0	AL592494.5	AL592494.5	0	1	n/a	n/a	1.03e+00	1.559
1098510	ENSG00000165246	22585	NLGN4Y	neuroligin 4, Y-linked	22829	Y	n/a	n/a	2.93e-01	1.558
1087515	ENSG00000048544	34462	MRPS10	mitochondrial ribosomal protein S10	55173	6	n/a	n/a	1.40e+00	1.558
1088077	ENSG00000072756	30577	TRNT1	tRNA nucleotidyl transferase, CCA-adding, 1	51095	3	n/a	n/a	1.03e+00	1.558
1097943	ENSG00000163382	79267	APOA1BP	apolipoprotein A-I binding protein	128240	1	n/a	n/a	7.04e-01	1.558
1098831	ENSG00000166503	30297	AC024270.1	Hepatoma-derived growth factor-related protein 3	50810	15	n/a	n/a	1.24e+00	1.558
279752366	ENSG00000221178	0	AC008045.1	AC008045.1	0	14	n/a	n/a	5.37e-01	1.557
279933562	ENSG00000238486	0	snoU13	Small nucleolar RNA U13	0	19	n/a	n/a	5.37e-01	1.557
1092500	ENSG00000124802	9380	EEF1E1	eukaryotic translation elongation factor 1 epsilon 1	9521	6	n/a	n/a	1.08e+00	1.557
279836639	ENSG00000229806	0	RPS15P5	ribosomal protein S15 pseudogene 5	0	3	n/a	n/a	2.91e-01	1.557
1092783	ENSG00000126947	30790	ARMCX1	armadillo repeat containing, X-linked 1	51309	X	n/a	n/a	9.28e-01	1.557
279963452	ENSG00000242163	0	RP11-299L17.1	RP11-299L17.1	0	14	n/a	n/a	5.60e-01	1.556
1105543	ENSG00000205707	80361	LYRM5	LYR motif containing 5	144363	12	n/a	n/a	6.02e-01	1.556
279777826	ENSG00000224546	0	EIF4BP3	eukaryotic translation initiation factor 4B pseudogene 3	0	9	n/a	n/a	7.38e-01	1.556
279709022	ENSG00000207709	128084	MIR197	microRNA 197	406974	1	n/a	n/a	7.52e-01	1.555
1109088	ENSG00000243501	0	KHDC1L	KH homology domain containing 1-like	0	6	n/a	n/a	1.08e+00	1.555
1093903	ENSG00000134986	9181	C5orf13	chromosome 5 open reading frame 13	9315	5	n/a	n/a	9.19e-01	1.555
280032610	ENSG00000250962	0	RP11-69I13.1	RP11-69I13.1	0	8	n/a	n/a	1.68e+00	1.554
279793780	ENSG00000225945	0	RP3-441A12.1	RP3-441A12.1	0	6	n/a	n/a	9.05e-01	1.554
1090865	ENSG00000111850	36426	C6orf162	chromosome 6 open reading frame 162	57150	6	n/a	n/a	1.26e+00	1.554
1095366	ENSG00000143612	25661	C1orf43	chromosome 1 open reading frame 43	25912	1	n/a	n/a	1.02e+00	1.553
1098283	ENSG00000164332	79607	UBLCP1	ubiquitin-like domain containing CTD phosphatase 1	134510	5	n/a	n/a	9.55e-01	1.553
1106130	ENSG00000214670	0	AC007956.1	Full-length cDNA 5-PRIME end of clone CS0CAP004YO05 of Thymus of Homo sapiens (human)	0	14	n/a	n/a	5.94e-01	1.553
1099821	ENSG00000170579	9104	DLGAP1	discs, large (Drosophila) homolog-associated protein 1	9229	18	n/a	n/a	3.41e-01	1.553
1099951	ENSG00000171132	5549	PRKCE	protein kinase C, epsilon	5581	2	n/a	n/a	3.49e-01	1.552
1093146	ENSG00000130255	25622	RPL36	ribosomal protein L36	25873	19	n/a	n/a	3.04e-01	1.552
279663825	ENSG00000201312	0	RN5S72	RNA, 5S ribosomal 72	0	1	n/a	n/a	5.37e-01	1.552
1094599	ENSG00000138495	9918	COX17	COX17 cytochrome c oxidase assembly homolog (S. cerevisiae)	10063	3	n/a	n/a	9.38e-01	1.552
279802059	ENSG00000226684	0	RP3-418C23.2	RP3-418C23.2	0	6	n/a	n/a	1.03e+00	1.551
1098930	ENSG00000166913	7486	YWHAB	tyrosine 3-monooxygenase/tryptophan 5-monooxygenase activation protein, beta polypeptide	7529	20	n/a	n/a	2.95e-01	1.551
1100873	ENSG00000175550	10442	DRAP1	DR1-associated protein 1 (negative cofactor 2 alpha)	10589	11	n/a	n/a	5.90e-01	1.551
280069698	ENSG00000254361	0	RP11-238K6.2	RP11-238K6.2	0	8	n/a	n/a	6.66e-01	1.551
1088951	ENSG00000097021	11167	ACOT7	acyl-CoA thioesterase 7	11332	1	n/a	n/a	3.24e-01	1.550
1097616	ENSG00000161980	31208	POLR3K	polymerase (RNA) III (DNA directed) polypeptide K, 12.3 kDa	51728	16	n/a	n/a	6.85e-01	1.550
1094333	ENSG00000137142	110241	IGFBPL1	insulin-like growth factor binding protein-like 1	347252	9	n/a	n/a	1.01e+00	1.550
279659723	ENSG00000200084	0	SNORD68	small nucleolar RNA, C/D box 68	0	16	n/a	n/a	3.49e-01	1.550
1095940	ENSG00000147684	4689	NDUFB9	NADH dehydrogenase (ubiquinone) 1 beta subcomplex, 9, 22kDa	4715	8	n/a	n/a	9.25e-01	1.550
279785774	ENSG00000225267	0	RPL8P2	ribosomal protein L8 pseudogene 2	0	21	n/a	n/a	6.52e-01	1.549
1102884	ENSG00000185658	33307	BRWD1	bromodomain and WD repeat domain containing 1	54014	21	n/a	n/a	9.26e-01	1.549
1101874	ENSG00000181218	60226	HIST3H2A	histone cluster 3, H2a	92815	1	n/a	n/a	3.18e-01	1.549
279738006	ENSG00000215199	0	YWHAZP6	tyrosine 3-monooxygenase/tryptophan 5-monooxygenase activation protein, zeta pseudogene 6	0	9	n/a	n/a	5.78e-01	1.548
1104663	ENSG00000198612	10762	COPS8	COP9 constitutive photomorphogenic homolog subunit 8 (Arabidopsis)	10920	2	n/a	n/a	9.91e-01	1.548
1090001	ENSG00000105467	23300	SYNGR4	synaptogyrin 4	23546	19	n/a	n/a	1.46e+00	1.548
280065501	ENSG00000254065	0	RP11-697N18.2	RP11-697N18.2	0	8	n/a	n/a	8.79e-01	1.548
1106493	ENSG00000220575	1014069	AC093726.4	Uncharacterized proteincDNA FLJ50038	100128264	7	n/a	n/a	2.97e-01	1.548
279750926	ENSG00000220745	0	RP1-101K10.4	RP1-101K10.4	0	6	n/a	n/a	1.39e+00	1.547
1088399	ENSG00000081087	28698	OSTM1	osteopetrosis associated transmembrane protein 1	28962	6	n/a	n/a	9.20e-01	1.547
280036670	ENSG00000251289	0	RP5-1007M22.3	RP5-1007M22.3	0	1	n/a	n/a	3.07e-01	1.547
280103774	ENSG00000257316	0	RP11-267D19.2	RP11-267D19.2	0	12	n/a	n/a	9.36e-01	1.547
280084391	ENSG00000255302	23494	EID1	EP300 interacting inhibitor of differentiation 1	23741	15	n/a	n/a	1.72e+00	1.547
1101035	ENSG00000176410	58487	DNAJC30	DnaJ (Hsp40) homolog, subfamily C, member 30	84277	7	n/a	n/a	1.05e+00	1.547
279759895	ENSG00000222428	0	5S_rRNA	5S ribosomal RNA	0	7	n/a	n/a	5.37e-01	1.547
279876241	ENSG00000233304	0	RP13-614K11.1	RP13-614K11.1	0	1	n/a	n/a	7.14e-01	1.547
279925813	ENSG00000237749	0	RP3-423B22.5	RP3-423B22.5	0	1	n/a	n/a	5.97e-01	1.546
1103102	ENSG00000186471	81419	AKAP14	A kinase (PRKA) anchor protein 14	158798	X	n/a	n/a	1.03e+00	1.546
279827547	ENSG00000228958	0	RP5-1125A11.5	RP5-1125A11.5	0	20	n/a	n/a	6.19e-01	1.546
279842570	ENSG00000230330	0	HMGN2P3	high mobility group nucleosomal binding domain 2 pseudogene 3	0	16	n/a	n/a	7.35e-01	1.546
279949494	ENSG00000240524	0	RP5-1061H20.3	RP5-1061H20.3	0	1	n/a	n/a	5.97e-01	1.546
1090242	ENSG00000106701	58090	FSD1L	fibronectin type III and SPRY domain containing 1-like	83856	9	n/a	n/a	9.91e-01	1.546
279881105	ENSG00000233719	0	GOT2P3	glutamic-oxaloacetic transaminase 2 pseudogene 3	0	12	n/a	n/a	3.27e-01	1.545
1096266	ENSG00000150787	5773	PTS	6-pyruvoyltetrahydropterin synthase	5805	11	n/a	n/a	6.86e-01	1.545
280035863	ENSG00000251211	0	RP11-889L3.4	RP11-889L3.4	0	5	n/a	n/a	6.21e-01	1.545
279960982	ENSG00000241918	0	AC105921.5	AC105921.5	0	2	n/a	n/a	5.37e-01	1.545
1094637	ENSG00000138698	5878	RAP1GDS1	RAP1, GTP-GDP dissociation stimulator 1	5910	4	n/a	n/a	5.60e-01	1.545
1095634	ENSG00000145451	7953	GLRA3	glycine receptor, alpha 3	8001	4	n/a	n/a	5.59e-01	1.545
279744057	ENSG00000216056	1013756	MIR891A	microRNA 891a	100126341	X	n/a	n/a	5.59e-01	1.545
1098847	ENSG00000166562	59960	SEC11C	SEC11 homolog C (S. cerevisiae)	90701	18	n/a	n/a	6.46e-01	1.545
279865461	ENSG00000232358	0	RP5-955M13.4	RP5-955M13.4	0	20	n/a	n/a	5.60e-01	1.545
1095388	ENSG00000143756	22974	FBXO28	F-box protein 28	23219	1	n/a	n/a	6.36e-01	1.544
279872871	ENSG00000233005	0	AC067959.1	AC067959.1	0	2	n/a	n/a	9.80e-01	1.544
1096381	ENSG00000151746	633	BICD1	bicaudal D homolog 1 (Drosophila)	636	12	n/a	n/a	9.46e-01	1.544
1105392	ENSG00000205138	150924	SDHAF1	succinate dehydrogenase complex assembly factor 1	644096	19	n/a	n/a	5.93e-01	1.544
1098683	ENSG00000165973	4719	NELL1	NEL-like 1 (chicken)	4745	11	n/a	n/a	3.32e-01	1.544
1093185	ENSG00000130489	9853	SCO2	SCO cytochrome oxidase deficient homolog 2 (yeast)	9997	22	n/a	n/a	6.09e-01	1.544
279982304	ENSG00000244145	0	AC063950.1	AC063950.1	0	12	n/a	n/a	5.37e-01	1.544
1091959	ENSG00000120509	30729	PDZD11	PDZ domain containing 11	51248	X	n/a	n/a	6.29e-01	1.543
1088438	ENSG00000082213	34611	C5orf22	chromosome 5 open reading frame 22	55322	5	n/a	n/a	5.78e-01	1.542
279797315	ENSG00000226253	0	MRPL35P3	mitochondrial ribosomal protein L35 pseudogene 3	0	10	n/a	n/a	6.29e-01	1.542
279715640	ENSG00000212147	0	U6	U6 spliceosomal RNA	0	6	n/a	n/a	5.37e-01	1.542
279950769	ENSG00000240695	0	RP11-102M11.1	RP11-102M11.1	0	3	n/a	n/a	1.69e+00	1.542
279888788	ENSG00000234422	0	UBE2WP1	ubiquitin-conjugating enzyme E2W pseudogene 1	0	1	n/a	n/a	5.76e-01	1.542
1089990	ENSG00000105404	10420	RABAC1	Rab acceptor 1 (prenylated)	10567	19	n/a	n/a	9.55e-01	1.541
1089174	ENSG00000100387	9834	RBX1	ring-box 1, E3 ubiquitin protein ligase	9978	22	n/a	n/a	1.40e+00	1.541
1100821	ENSG00000175279	157124189	APITD1	apoptosis-inducing, TAF9-like domain 1	100526739	1	n/a	n/a	5.97e-01	1.541
1106480	ENSG00000219545	0	AC006465.3	HCG19535Hypothetical gene supported by AK027125Uncharacterized proteincDNA FLJ54628	0	7	n/a	n/a	1.16e+00	1.541
280111987	ENSG00000258111	0	RP11-43D4.2	RP11-43D4.2	0	12	n/a	n/a	3.14e-01	1.541
279981834	ENSG00000244078	0	RP11-431I8.1	RP11-431I8.1	0	3	n/a	n/a	3.16e-01	1.541
1093708	ENSG00000133818	22556	RRAS2	related RAS viral (r-ras) oncogene homolog 2	22800	11	n/a	n/a	1.70e+00	1.541
279753780	ENSG00000221421	1023070	MIR1283-1	microRNA 1283-1	100302265	19	n/a	n/a	5.37e-01	1.541
1096251	ENSG00000150681	41008	RGS18	regulator of G-protein signaling 18	64407	1	n/a	n/a	1.01e+00	1.541
1098604	ENSG00000165660	22927	FAM175B	family with sequence similarity 175, member B	23172	10	n/a	n/a	1.08e+00	1.541
279760336	ENSG00000222552	0	RN5S60	RNA, 5S ribosomal 60	0	1	n/a	n/a	5.37e-01	1.540
279865454	ENSG00000232355	0	RP11-263F14.3	RP11-263F14.3	0	9	n/a	n/a	6.10e-01	1.540
1102548	ENSG00000184277	56014	TM2D3	TM2 domain containing 3	80213	15	n/a	n/a	5.61e-01	1.540
279820414	ENSG00000228328	0	RP11-516A11.1	RP11-516A11.1	0	X	n/a	n/a	5.73e-01	1.540
1089845	ENSG00000104765	661	BNIP3L	BCL2/adenovirus E1B 19kDa interacting protein 3-like	665	8	n/a	n/a	6.09e-01	1.540
1098318	ENSG00000164484	77525	TMEM200A	transmembrane protein 200A	114801	6	n/a	n/a	5.76e-01	1.540
1100608	ENSG00000174132	110187	FAM174A	family with sequence similarity 174, member A	345757	5	n/a	n/a	1.00e+00	1.540
1098341	ENSG00000164600	40610	NEUROD6	neurogenic differentiation 6	63974	7	n/a	n/a	3.36e-01	1.540
1087342	ENSG00000028839	9378	TBPL1	TBP-like 1	9519	6	n/a	n/a	6.50e-01	1.539
1088491	ENSG00000083937	25727	CHMP2B	charged multivesicular body protein 2B	25978	3	n/a	n/a	1.18e+00	1.539
1101675	ENSG00000180044	125451	C3orf80	chromosome 3 open reading frame 80	401097	3	n/a	n/a	3.17e-01	1.539
279745688	ENSG00000217027	0	RP1-83M4.2	RP1-83M4.2	0	6	n/a	n/a	5.76e-01	1.539
279726174	ENSG00000213954	0	RP11-280O24.1	RP11-280O24.1	0	9	n/a	n/a	5.67e-01	1.539
279707608	ENSG00000207428	0	U6	U6 spliceosomal RNA	0	4	n/a	n/a	5.37e-01	1.539
1100392	ENSG00000172995	10619	ARPP21	cAMP-regulated phosphoprotein, 21kDa	10777	3	n/a	n/a	2.95e-01	1.538
1100580	ENSG00000173954	0	SNURFL	SNRPN upstream reading frame-like	0	X	n/a	n/a	7.55e-01	1.538
279984222	ENSG00000244313	0	RP11-425L10.1	RP11-425L10.1	0	11	n/a	n/a	3.02e-01	1.538
1100705	ENSG00000174695	81115	TMEM167A	transmembrane protein 167A	153339	5	n/a	n/a	1.09e+00	1.538
280115010	ENSG00000258403	0	RP11-355I22.6	RP11-355I22.6	0	14	n/a	n/a	9.98e-01	1.538
279660731	ENSG00000200356	0	U6	U6 spliceosomal RNA	0	10	n/a	n/a	9.67e-01	1.538
279952277	ENSG00000240889	1001530	RP4-726N20.2	RP4-726N20.2	100134713	7	n/a	n/a	5.67e-01	1.538
280100329	ENSG00000256980	1000572	RP11-257K9.7	Putative KHDC1-like protein	100129128	6	n/a	n/a	1.17e+00	1.538
279703009	ENSG00000206638	0	U6	U6 spliceosomal RNA	0	11	n/a	n/a	5.36e-01	1.538
1099632	ENSG00000169764	7317	UGP2	UDP-glucose pyrophosphorylase 2	7360	2	n/a	n/a	1.03e+00	1.537
1087028	ENSG00000007001	80994	UPP2	uridine phosphorylase 2	151531	2	n/a	n/a	1.28e+00	1.537
279829976	ENSG00000229190	0	RP11-390B4.3	RP11-390B4.3	0	10	n/a	n/a	7.04e-01	1.537
280006116	ENSG00000248778	0	RP11-311D14.1	RP11-311D14.1	0	4	n/a	n/a	1.24e+00	1.537
1087805	ENSG00000065518	4684	NDUFB4	NADH dehydrogenase (ubiquinone) 1 beta subcomplex, 4, 15kDa	4710	3	n/a	n/a	6.14e-01	1.537
1086906	ENSG00000003987	8985	MTMR7	myotubularin related protein 7	9108	8	n/a	n/a	5.57e-01	1.537
1089948	ENSG00000105246	10003	EBI3	Epstein-Barr virus induced 3	10148	19	n/a	n/a	6.17e-01	1.536
1089870	ENSG00000104872	34300	PIH1D1	PIH1 domain containing 1	55011	19	n/a	n/a	1.74e+00	1.536
1108966	ENSG00000240972	4257	MIF	macrophage migration inhibitory factor (glycosylation-inhibiting factor)	4282	22	n/a	n/a	5.86e-01	1.536
1094465	ENSG00000137825	3681	ITPKA	inositol-trisphosphate 3-kinase A	3706	15	n/a	n/a	8.16e-01	1.536
1095393	ENSG00000143774	2970	GUK1	guanylate kinase 1	2987	1	n/a	n/a	3.02e-01	1.535
280087619	ENSG00000255529	57198	GRINL1A	glutamate receptor, ionotropic, N-methyl D-aspartate-like 1A	81488	15	n/a	n/a	1.38e+00	1.535
1100565	ENSG00000173890	26741	GPR160	G protein-coupled receptor 160	26996	3	n/a	n/a	7.37e-01	1.535
279806660	ENSG00000227053	0	RP11-395B7.4	RP11-395B7.4	0	7	n/a	n/a	5.69e-01	1.535
1104691	ENSG00000198692	8963	EIF1AY	eukaryotic translation initiation factor 1A, Y-linked	9086	Y	n/a	n/a	3.46e-01	1.535
1096904	ENSG00000156253	9924	RWDD2B	RWD domain containing 2B	10069	21	n/a	n/a	6.54e-01	1.535
1091899	ENSG00000120053	2788	GOT1	glutamic-oxaloacetic transaminase 1, soluble (aspartate aminotransferase 1)	2805	10	n/a	n/a	3.49e-01	1.535
280059868	ENSG00000253668	0	RP11-463C14.1	RP11-463C14.1	0	8	n/a	n/a	6.89e-01	1.534
1104540	ENSG00000198189	30652	HSD17B11	hydroxysteroid (17-beta) dehydrogenase 11	51170	4	n/a	n/a	9.45e-01	1.534
279890487	ENSG00000234564	0	RP13-158L7.2	RP13-158L7.2	0	X	n/a	n/a	6.67e-01	1.534
1092592	ENSG00000125656	8141	CLPP	ClpP caseinolytic peptidase, ATP-dependent, proteolytic subunit homolog (E. coli)	8192	19	n/a	n/a	6.94e-01	1.534
1092541	ENSG00000125352	7693	RNF113A	ring finger protein 113A	7737	X	n/a	n/a	1.44e+00	1.534
279705039	ENSG00000206990	0	Y_RNA	Y RNA	0	1	n/a	n/a	5.64e-01	1.534
1088356	ENSG00000079950	8358	STX7	syntaxin 7	8417	6	n/a	n/a	7.13e-01	1.534
280047289	ENSG00000252415	0	U6	U6 spliceosomal RNA	0	12	n/a	n/a	5.36e-01	1.534
1098000	ENSG00000163541	8725	SUCLG1	succinate-CoA ligase, alpha subunit	8802	2	n/a	n/a	8.07e-01	1.533
1099878	ENSG00000170860	27003	LSM3	LSM3 homolog, U6 small nuclear RNA associated (S. cerevisiae)	27258	3	n/a	n/a	1.04e+00	1.533
1096403	ENSG00000151917	85737	BEND6	BEN domain containing 6	221336	6	n/a	n/a	7.30e-01	1.533
279743588	ENSG00000215920	0	AC104012.1	AC104012.1	0	8	n/a	n/a	5.36e-01	1.533
279976406	ENSG00000243563	0	AL020995.1	AL020995.1	0	1	n/a	n/a	7.02e-01	1.533
1090192	ENSG00000106400	10320	ZNHIT1	zinc finger, HIT-type containing 1	10467	7	n/a	n/a	6.14e-01	1.533
1095653	ENSG00000145681	1395	HAPLN1	hyaluronan and proteoglycan link protein 1	1404	5	n/a	n/a	1.08e+00	1.533
1100932	ENSG00000175893	109859	ZDHHC21	zinc finger, DHHC-type containing 21	340481	9	n/a	n/a	6.90e-01	1.533
279943521	ENSG00000239878	0	AC108930.1	AC108930.1	0	4	n/a	n/a	5.36e-01	1.533
1106457	ENSG00000218537	0	AP000350.4	Uncharacterized protein	0	22	n/a	n/a	5.86e-01	1.533
1095698	ENSG00000145912	34940	NHP2	NHP2 ribonucleoprotein homolog (yeast)	55651	5	n/a	n/a	1.28e+00	1.532
279709428	ENSG00000207768	0	MIR188	microRNA 188	0	X	n/a	n/a	5.36e-01	1.532
1101799	ENSG00000180817	5432	PPA1	pyrophosphatase (inorganic) 1	5464	10	n/a	n/a	9.06e-01	1.532
279925566	ENSG00000237730	0	RP11-459A10.1	RP11-459A10.1	0	X	n/a	n/a	3.32e-01	1.532
1092850	ENSG00000127589	0	TUBBP1	tubulin, beta pseudogene 1	0	8	n/a	n/a	5.58e-01	1.532
280065475	ENSG00000254061	0	RP11-359B20.1	RP11-359B20.1	0	8	n/a	n/a	1.65e+00	1.532
279720824	ENSG00000213326	0	RPS7P11	ribosomal protein S7 pseudogene 11	0	17	n/a	n/a	3.41e-01	1.531
1108730	ENSG00000237238	0	RP11-236F9.4	RP11-236F9.4	0	9	n/a	n/a	1.03e+00	1.531
280039340	ENSG00000251482	0	RP11-707F2.2	RP11-707F2.2	0	4	n/a	n/a	8.91e-01	1.531
280119677	ENSG00000258678	0	RP11-1078H9.1	RP11-1078H9.1	0	14	n/a	n/a	6.76e-01	1.531
1094983	ENSG00000141030	8467	COPS3	COP9 constitutive photomorphogenic homolog subunit 3 (Arabidopsis)	8533	17	n/a	n/a	7.11e-01	1.530
279711622	ENSG00000211513	0	MIR320E	microRNA 320e	0	19	n/a	n/a	5.36e-01	1.530
1091548	ENSG00000116983	30921	HPCAL4	hippocalcin like 4	51440	1	n/a	n/a	3.00e-01	1.530
280111002	ENSG00000258017	0	RP11-386G11.10	RP11-386G11.10	0	12	n/a	n/a	2.92e-01	1.530
279922723	ENSG00000237481	0	RP4-803J11.2	RP4-803J11.2	0	1	n/a	n/a	5.67e-01	1.529
1105959	ENSG00000213988	7600	ZNF90	zinc finger protein 90	7643	19	n/a	n/a	6.62e-01	1.529
1093659	ENSG00000133318	10167	RTN3	reticulon 3	10313	11	n/a	n/a	3.29e-01	1.529
1091889	ENSG00000119965	55809	C10orf88	chromosome 10 open reading frame 88	80007	10	n/a	n/a	8.58e-01	1.529
279799154	ENSG00000226403	0	RP11-31F19.1	RP11-31F19.1	0	9	n/a	n/a	3.17e-01	1.529
1092151	ENSG00000122223	31224	CD244	CD244 molecule, natural killer cell receptor 2B4	51744	1	n/a	n/a	1.22e+00	1.528
1102300	ENSG00000183291	9267	RP4-604K5.1	15 kDa selenoprotein	9403	1	n/a	n/a	9.99e-01	1.528
279747854	ENSG00000218426	0	RP11-475C16.1	RP11-475C16.1	0	6	n/a	n/a	5.65e-01	1.527
279758733	ENSG00000222109	0	AC093515.1	AC093515.1	0	16	n/a	n/a	5.36e-01	1.527
280049508	ENSG00000252736	0	Y_RNA	Y RNA	0	8	n/a	n/a	5.36e-01	1.527
1098577	ENSG00000165553	37190	NGB	neuroglobin	58157	14	n/a	n/a	6.74e-01	1.527
1096670	ENSG00000154153	33754	FAM134B	family with sequence similarity 134, member B	54463	5	n/a	n/a	3.00e-01	1.527
279742426	ENSG00000215802	0	RFKP1	riboflavin kinase pseudogene 1	0	1	n/a	n/a	6.47e-01	1.527
279815213	ENSG00000227840	0	KRTAP8-3P	keratin associated protein 8-3, pseudogene	0	21	n/a	n/a	5.36e-01	1.527
279773230	ENSG00000224174	0	RP4-798A10.4	RP4-798A10.4	0	1	n/a	n/a	8.23e-01	1.527
1105802	ENSG00000213023	58468	SYT3	synaptotagmin III	84258	19	n/a	n/a	5.76e-01	1.526
1096714	ENSG00000154518	515	ATP5G3	ATP synthase, H+ transporting, mitochondrial Fo complex, subunit C3 (subunit 9)	518	2	n/a	n/a	7.03e-01	1.526
1096514	ENSG00000152778	23889	IFIT5	interferon-induced protein with tetratricopeptide repeats 5	24138	10	n/a	n/a	9.81e-01	1.526
1096482	ENSG00000152503	34810	TRIM36	tripartite motif containing 36	55521	5	n/a	n/a	2.90e-01	1.526
280100092	ENSG00000256963	0	RP11-216P16.4	RP11-216P16.4	0	12	n/a	n/a	6.52e-01	1.526
279715927	ENSG00000212224	0	SNORA26	Small nucleolar RNA SNORA26	0	20	n/a	n/a	5.36e-01	1.526
1088726	ENSG00000089693	8028	MLF2	myeloid leukemia factor 2	8079	12	n/a	n/a	7.35e-01	1.525
1096782	ENSG00000155097	525	ATP6V1C1	ATPase, H+ transporting, lysosomal 42kDa, V1 subunit C1	528	8	n/a	n/a	3.21e-01	1.525
1098689	ENSG00000165997	85705	ARL5B	ADP-ribosylation factor-like 5B	221079	10	n/a	n/a	1.07e+00	1.525
1092879	ENSG00000127955	2753	GNAI1	guanine nucleotide binding protein (G protein), alpha inhibiting activity polypeptide 1	2770	7	n/a	n/a	5.90e-01	1.525
1088082	ENSG00000072832	1391	CRMP1	collapsin response mediator protein 1	1400	4	n/a	n/a	5.65e-01	1.525
279399998	ENSG00000169253	0	RP11-220D10.1	RP11-220D10.1	0	9	n/a	n/a	2.96e-01	1.525
1099464	ENSG00000169032	5572	MAP2K1	mitogen-activated protein kinase kinase 1	5604	15	n/a	n/a	3.06e-01	1.524
279656832	ENSG00000199179	128001	MIRLET7I	microRNA let-7i	406891	12	n/a	n/a	5.36e-01	1.524
279842266	ENSG00000230311	0	AC004074.3	AC004074.3	0	X	n/a	n/a	3.19e-01	1.524
1088578	ENSG00000086666	33760	ZFAND6	zinc finger, AN1-type domain 6	54469	15	n/a	n/a	9.36e-01	1.524
1093519	ENSG00000132535	1730	DLG4	discs, large homolog 4 (Drosophila)	1742	17	n/a	n/a	5.61e-01	1.524
279429872	ENSG00000171889	0	MIR31HG	MIR31 host gene (non-protein coding)	0	9	n/a	n/a	1.02e+00	1.524
279905193	ENSG00000235916	0	RP13-444K19.1	RP13-444K19.1	0	X	n/a	n/a	5.58e-01	1.523
280112715	ENSG00000258185	0	RP11-202H2.1	RP11-202H2.1	0	12	n/a	n/a	7.06e-01	1.523
1088423	ENSG00000081842	35425	PCDHA6	protocadherin alpha 6	56142	5	n/a	n/a	2.99e-01	1.523
1087868	ENSG00000067064	3402	IDI1	isopentenyl-diphosphate delta isomerase 1	3422	10	n/a	n/a	1.96e+00	1.523
1091010	ENSG00000112812	10133	PRSS16	protease, serine, 16 (thymus)	10279	6	n/a	n/a	1.39e+00	1.523
279863900	ENSG00000232203	0	RP11-572H4.2	RP11-572H4.2	0	9	n/a	n/a	9.40e-01	1.523
1094548	ENSG00000138190	33827	EXOC6	exocyst complex component 6	54536	10	n/a	n/a	5.65e-01	1.523
1094127	ENSG00000136108	26333	CKAP2	cytoskeleton associated protein 2	26586	13	n/a	n/a	1.02e+00	1.523
1091737	ENSG00000118680	68077	MYL12B	myosin, light chain 12B, regulatory	103910	18	n/a	n/a	5.62e-01	1.523
279763306	ENSG00000223380	0	SEC22B	SEC22 vesicle trafficking protein homolog B (S. cerevisiae) (gene/pseudogene)	0	1	n/a	n/a	8.89e-01	1.523
1095447	ENSG00000144048	8385	DUSP11	dual specificity phosphatase 11 (RNA/RNP complex 1-interacting)	8446	2	n/a	n/a	1.67e+00	1.522
1096650	ENSG00000154027	26037	AK5	adenylate kinase 5	26289	1	n/a	n/a	3.53e-01	1.522
1097021	ENSG00000157219	3341	HTR5A	5-hydroxytryptamine (serotonin) receptor 5A	3361	7	n/a	n/a	3.03e-01	1.522
1088175	ENSG00000075303	35257	SLC25A40	solute carrier family 25, member 40	55972	7	n/a	n/a	6.88e-01	1.522
1089724	ENSG00000103569	363	AQP9	aquaporin 9	366	15	n/a	n/a	8.90e-01	1.522
1093789	ENSG00000134308	10813	YWHAQ	tyrosine 3-monooxygenase/tryptophan 5-monooxygenase activation protein, theta polypeptide	10971	2	n/a	n/a	8.99e-01	1.522
1093692	ENSG00000133703	3820	KRAS	v-Ki-ras2 Kirsten rat sarcoma viral oncogene homolog	3845	12	n/a	n/a	7.07e-01	1.522
1089560	ENSG00000102466	2244	FGF14	fibroblast growth factor 14	2259	13	n/a	n/a	3.29e-01	1.522
1099458	ENSG00000169018	9971	FEM1B	fem-1 homolog b (C. elegans)	10116	15	n/a	n/a	5.91e-01	1.522
279867936	ENSG00000232584	0	RP11-397O8.4	RP11-397O8.4	0	13	n/a	n/a	5.78e-01	1.521
279932848	ENSG00000238368	0	snoU13	Small nucleolar RNA U13	0	2	n/a	n/a	6.12e-01	1.521
1091187	ENSG00000114450	37769	GNB4	guanine nucleotide binding protein (G protein), beta polypeptide 4	59345	3	n/a	n/a	8.72e-01	1.521
1105555	ENSG00000205758	9802	CRYZL1	crystallin, zeta (quinone reductase)-like 1	9946	21	n/a	n/a	6.55e-01	1.521
1094301	ENSG00000136942	11064	RPL35	ribosomal protein L35	11224	9	n/a	n/a	3.33e-01	1.520
280060132	ENSG00000253690	0	RP11-380I10.4	RP11-380I10.4	0	8	n/a	n/a	5.65e-01	1.520
1104256	ENSG00000197380	80654	DACT3	dapper, antagonist of beta-catenin, homolog 3 (Xenopus laevis)	147906	19	n/a	n/a	7.27e-01	1.519
1094338	ENSG00000137168	31125	PPIL1	peptidylprolyl isomerase (cyclophilin)-like 1	51645	6	n/a	n/a	6.72e-01	1.519
280096015	ENSG00000256462	0	RP11-116G8.5	RP11-116G8.5	0	10	n/a	n/a	1.20e+00	1.519
279755005	ENSG00000221633	0	U3	Small nucleolar RNA U3	0	3	n/a	n/a	6.26e-01	1.519
279760273	ENSG00000222532	1022939	MIR1468	microRNA 1468	100302115	X	n/a	n/a	5.59e-01	1.519
1088246	ENSG00000077152	28825	UBE2T	ubiquitin-conjugating enzyme E2T (putative)	29089	1	n/a	n/a	5.58e-01	1.518
279762135	ENSG00000223092	0	RN5S115	RNA, 5S ribosomal 115	0	2	n/a	n/a	5.36e-01	1.518
280034253	ENSG00000251095	0	RP11-115D19.1	RP11-115D19.1	0	4	n/a	n/a	3.49e-01	1.518
279981335	ENSG00000244032	0	AC105921.7	AC105921.7	0	2	n/a	n/a	5.36e-01	1.518
1092253	ENSG00000123131	10402	PRDX4	peroxiredoxin 4	10549	X	n/a	n/a	5.86e-01	1.518
280010188	ENSG00000249158	35421	PCDHA11	protocadherin alpha 11	56138	5	n/a	n/a	3.00e-01	1.517
1093800	ENSG00000134343	40618	ANO3	anoctamin 3	63982	11	n/a	n/a	3.09e-01	1.517
1106539	ENSG00000221916	34439	C19orf73	chromosome 19 open reading frame 73	55150	19	n/a	n/a	1.68e+00	1.517
1100891	ENSG00000175643	77725	RMI2	RMI2, RecQ mediated genome instability 2, homolog (S. cerevisiae)	116028	16	n/a	n/a	5.89e-01	1.517
280092906	ENSG00000256073	59186	C21orf119	chromosome 21 open reading frame 119	84996	21	n/a	n/a	9.24e-01	1.517
279936051	ENSG00000238886	0	SNORD121A	small nucleolar RNA, C/D box 121A	0	9	n/a	n/a	5.36e-01	1.517
1098230	ENSG00000164172	4312	MOCS2	molybdenum cofactor synthesis 2	4338	5	n/a	n/a	1.02e+00	1.516
1088251	ENSG00000077254	22787	USP33	ubiquitin specific peptidase 33	23032	1	n/a	n/a	6.06e-01	1.516
1104901	ENSG00000203747	2199	FCGR3A	Fc fragment of IgG, low affinity IIIa, receptor (CD16a)	2214	1	n/a	n/a	5.57e-01	1.516
1091562	ENSG00000117069	57529	ST6GALNAC5	ST6 (alpha-N-acetyl-neuraminyl-2,3-beta-galactosyl-1,3)-N-acetylgalactosaminide alpha-2,6-sialyltransferase 5	81849	1	n/a	n/a	3.07e-01	1.516
279667829	ENSG00000202431	0	U6	U6 spliceosomal RNA	0	7	n/a	n/a	5.35e-01	1.516
279849906	ENSG00000230986	0	DDX3YP2	DEAD (Asp-Glu-Ala-Asp) box polypeptide 3, Y-linked pseudogene 2	0	X	n/a	n/a	5.35e-01	1.515
1105335	ENSG00000204963	35424	PCDHA7	protocadherin alpha 7	56141	5	n/a	n/a	3.00e-01	1.515
279708889	ENSG00000207690	1013207	MIR630	microRNA 630	693215	15	n/a	n/a	3.25e-01	1.515
1099481	ENSG00000169116	25598	PARM1	prostate androgen-regulated mucin-like protein 1	25849	4	n/a	n/a	3.31e-01	1.515
280031793	ENSG00000250902	0	RP11-301H24.4	RP11-301H24.4	0	4	n/a	n/a	7.07e-01	1.514
280118319	ENSG00000258596	0	CTD-2576F9.1	CTD-2576F9.1	0	15	n/a	n/a	6.57e-01	1.514
1104778	ENSG00000198856	37319	OSTC	oligosaccharyltransferase complex subunit	58505	4	n/a	n/a	1.29e+00	1.514
1091403	ENSG00000115946	36181	PNO1	partner of NOB1 homolog (S. cerevisiae)	56902	2	n/a	n/a	1.11e+00	1.514
1101092	ENSG00000176749	8774	CDK5R1	cyclin-dependent kinase 5, regulatory subunit 1 (p35)	8851	17	n/a	n/a	3.26e-01	1.514
1105334	ENSG00000204962	35423	PCDHA8	protocadherin alpha 8	56140	5	n/a	n/a	2.99e-01	1.513
1096737	ENSG00000154723	519	ATP5J	ATP synthase, H+ transporting, mitochondrial Fo complex, subunit F6	522	21	n/a	n/a	9.63e-01	1.513
280012412	ENSG00000249347	0	RP11-747H12.4	RP11-747H12.4	0	4	n/a	n/a	9.34e-01	1.513
279724221	ENSG00000213707	0	HMGB1P10	high mobility group box 1 pseudogene 10	0	22	n/a	n/a	8.39e-01	1.513
1090785	ENSG00000111348	394	ARHGDIB	Rho GDP dissociation inhibitor (GDI) beta	397	12	n/a	n/a	7.91e-01	1.513
1099752	ENSG00000170310	9342	STX8	syntaxin 8	9482	17	n/a	n/a	7.31e-01	1.513
1099022	ENSG00000167283	10485	ATP5L	ATP synthase, H+ transporting, mitochondrial Fo complex, subunit G	10632	11	n/a	n/a	9.39e-01	1.513
1099459	ENSG00000169019	34240	COMMD8	COMM domain containing 8	54951	4	n/a	n/a	1.20e+00	1.513
1092961	ENSG00000128626	6151	MRPS12	mitochondrial ribosomal protein S12	6183	19	n/a	n/a	5.56e-01	1.513
280110539	ENSG00000257954	0	RP11-161H23.10	RP11-161H23.10	0	12	n/a	n/a	5.87e-01	1.512
1104078	ENSG00000196821	41345	C6orf106	chromosome 6 open reading frame 106	64771	6	n/a	n/a	6.57e-01	1.512
280061177	ENSG00000253739	0	RP11-90P5.7	RP11-90P5.7	0	8	n/a	n/a	6.73e-01	1.512
279702841	ENSG00000206610	0	U6	U6 spliceosomal RNA	0	8	n/a	n/a	6.73e-01	1.512
279789224	ENSG00000225558	0	UBE2D3P2	ubiquitin-conjugating enzyme E2D 3 pseudogene 2	0	3	n/a	n/a	6.50e-01	1.512
1091210	ENSG00000114686	11062	MRPL3	mitochondrial ribosomal protein L3	11222	3	n/a	n/a	8.98e-01	1.512
279854094	ENSG00000231357	0	AC006028.11	AC006028.11	0	7	n/a	n/a	1.10e+00	1.512
279908618	ENSG00000236238	0	AC093106.4	AC093106.4	0	7	n/a	n/a	2.92e-01	1.512
1105336	ENSG00000204965	35426	PCDHA5	protocadherin alpha 5	56143	5	n/a	n/a	3.01e-01	1.512
279911763	ENSG00000236508	0	ATP13A5-AS1	ATP13A5 antisense RNA 1 (non-protein coding)	0	3	n/a	n/a	9.64e-01	1.512
1101038	ENSG00000176428	81253	VPS37D	vacuolar protein sorting 37 homolog D (S. cerevisiae)	155382	7	n/a	n/a	7.26e-01	1.511
280032937	ENSG00000250982	0	RP11-159J3.1	RP11-159J3.1	0	16	n/a	n/a	7.10e-01	1.511
280011709	ENSG00000249301	0	RP11-524L6.3	RP11-524L6.3	0	5	n/a	n/a	5.35e-01	1.511
1093191	ENSG00000130520	25553	LSM4	LSM4 homolog, U6 small nuclear RNA associated (S. cerevisiae)	25804	19	n/a	n/a	8.79e-01	1.511
1096572	ENSG00000153233	5769	PTPRR	protein tyrosine phosphatase, receptor type, R	5801	12	n/a	n/a	3.08e-01	1.511
1096427	ENSG00000152128	57297	TMEM163	transmembrane protein 163	81615	2	n/a	n/a	6.72e-01	1.511
1087523	ENSG00000049130	4229	KITLG	KIT ligand	4254	12	n/a	n/a	6.64e-01	1.510
1102087	ENSG00000182359	80332	KBTBD3	kelch repeat and BTB (POZ) domain containing 3	143879	11	n/a	n/a	1.42e+00	1.510
1094126	ENSG00000136104	55424	RNASEH2B	ribonuclease H2, subunit B	79621	13	n/a	n/a	8.84e-01	1.510
280029174	ENSG00000250686	0	RP1-240B8.3	RP1-240B8.3	0	6	n/a	n/a	1.03e+00	1.510
1099759	ENSG00000170340	10531	B3GNT2	UDP-GlcNAc:betaGal beta-1,3-N-acetylglucosaminyltransferase 2	10678	2	n/a	n/a	3.34e-01	1.510
1103448	ENSG00000188010	182450	MORN2	MORN repeat containing 2	729967	2	n/a	n/a	5.93e-01	1.509
279727644	ENSG00000214077	0	GNAQP1	guanine nucleotide binding protein (G protein), q polypeptide pseudogene 1	0	2	n/a	n/a	6.47e-01	1.509
1098850	ENSG00000166575	41608	TMEM135	transmembrane protein 135	65084	11	n/a	n/a	1.42e+00	1.509
280093904	ENSG00000256210	0	AC005255.1	AC005255.1	0	19	n/a	n/a	6.47e-01	1.509
1092123	ENSG00000121964	55515	GTDC1	glycosyltransferase-like domain containing 1	79712	2	n/a	n/a	9.93e-01	1.509
1105337	ENSG00000204967	35427	PCDHA4	protocadherin alpha 4	56144	5	n/a	n/a	3.00e-01	1.508
1100277	ENSG00000172461	10543	FUT9	fucosyltransferase 9 (alpha (1,3) fucosyltransferase)	10690	6	n/a	n/a	5.59e-01	1.508
279759293	ENSG00000222285	0	5S_rRNA	5S ribosomal RNA	0	5	n/a	n/a	6.71e-01	1.508
279840209	ENSG00000230119	0	AC123900.2	AC123900.2	0	3	n/a	n/a	5.35e-01	1.508
279764663	ENSG00000223505	0	RP11-397P13.7	RP11-397P13.7	0	1	n/a	n/a	3.12e-01	1.508
1087245	ENSG00000018236	1263	CNTN1	contactin 1	1272	12	n/a	n/a	3.15e-01	1.508
279721351	ENSG00000213376	0	GAPDHP71	glyceraldehyde-3-phosphate dehydrogenase pseudogene 71	0	5	n/a	n/a	5.70e-01	1.508
280133616	ENSG00000259479	0	CTD-2008A1.2	CTD-2008A1.2	0	15	n/a	n/a	1.11e+00	1.508
1092205	ENSG00000122705	1202	CLTA	clathrin, light chain A	1211	9	n/a	n/a	1.03e+00	1.508
279761036	ENSG00000222747	0	RN5S25	RNA, 5S ribosomal 25	0	13	n/a	n/a	5.35e-01	1.507
279794601	ENSG00000226015	0	CCT8P1	chaperonin containing TCP1, subunit 8 (theta) pseudogene 1	0	1	n/a	n/a	5.65e-01	1.507
1092263	ENSG00000123179	58848	EBPL	emopamil binding protein-like	84650	13	n/a	n/a	1.20e+00	1.507
1098547	ENSG00000165443	58658	PHYHIPL	phytanoyl-CoA 2-hydroxylase interacting protein-like	84457	10	n/a	n/a	6.43e-01	1.507
279725976	ENSG00000213942	0	RP1-102E24.1	RP1-102E24.1	0	12	n/a	n/a	5.88e-01	1.507
280041949	ENSG00000251664	35420	PCDHA12	protocadherin alpha 12	56137	5	n/a	n/a	3.01e-01	1.506
1090259	ENSG00000106853	22704	PTGR1	prostaglandin reductase 1	22949	9	n/a	n/a	6.84e-01	1.506
1088745	ENSG00000090263	31130	MRPS33	mitochondrial ribosomal protein S33	51650	7	n/a	n/a	9.00e-01	1.506
1097118	ENSG00000158050	1832	DUSP2	dual specificity phosphatase 2	1844	2	n/a	n/a	6.15e-01	1.506
1087990	ENSG00000070501	5391	POLB	polymerase (DNA directed), beta	5423	8	n/a	n/a	5.93e-01	1.506
1098026	ENSG00000163618	8549	CADPS	Ca++-dependent secretion activator	8618	3	n/a	n/a	3.44e-01	1.506
1095807	ENSG00000146757	81719	ZNF92	zinc finger protein 92	168374	7	n/a	n/a	9.24e-01	1.506
279761526	ENSG00000222922	0	5S_rRNA	5S ribosomal RNA	0	X	n/a	n/a	6.60e-01	1.506
1104465	ENSG00000197991	41430	PCDH20	protocadherin 20	64881	13	n/a	n/a	3.23e-01	1.506
280104782	ENSG00000257386	0	RP11-56G10.2	RP11-56G10.2	0	12	n/a	n/a	2.94e-01	1.506
279922015	ENSG00000237438	27182	CECR7	cat eye syndrome chromosome region, candidate 7 (non-protein coding)	100130418	22	n/a	n/a	9.10e-01	1.505
1102760	ENSG00000185115	35443	NDNL2	necdin-like 2	56160	15	n/a	n/a	6.24e-01	1.505
280132241	ENSG00000259399	157124253	RP5-977B1.10	TGIF2-C20orf24 protein	100527943	20	n/a	n/a	9.16e-01	1.505
1094194	ENSG00000136463	30686	TACO1	translational activator of mitochondrially encoded cytochrome c oxidase I	51204	17	n/a	n/a	1.05e+00	1.505
1087889	ENSG00000067646	7501	ZFY	zinc finger protein, Y-linked	7544	Y	n/a	n/a	5.74e-01	1.505
1108439	ENSG00000235297	0	RP11-504H5.1	RP11-504H5.1	0	18	n/a	n/a	5.72e-01	1.505
279883722	ENSG00000233947	0	RP11-336N8.2	RP11-336N8.2	0	9	n/a	n/a	7.09e-01	1.505
1087582	ENSG00000053438	4795	NNAT	neuronatin	4826	20	n/a	n/a	3.18e-01	1.505
279725168	ENSG00000213864	0	EEF1B2P2	eukaryotic translation elongation factor 1 beta 2 pseudogene 2	0	5	n/a	n/a	6.22e-01	1.505
1089459	ENSG00000101843	5684	PSMD10	proteasome (prosome, macropain) 26S subunit, non-ATPase, 10	5716	X	n/a	n/a	1.21e+00	1.504
280000986	ENSG00000248383	35418	PCDHAC1	protocadherin alpha subfamily C, 1	56135	5	n/a	n/a	3.00e-01	1.504
280085843	ENSG00000255408	35428	PCDHA3	protocadherin alpha 3	56145	5	n/a	n/a	3.02e-01	1.504
279979775	ENSG00000243870	0	AC061992.1	AC061992.1	0	17	n/a	n/a	6.01e-01	1.504
279781200	ENSG00000224856	0	RP4-796I17.5	RP4-796I17.5	0	22	n/a	n/a	2.99e-01	1.503
1090815	ENSG00000111647	22829	UHRF1BP1L	UHRF1 binding protein 1-like	23074	12	n/a	n/a	6.15e-01	1.503
280045504	ENSG00000252155	0	U6	U6 spliceosomal RNA	0	Y	n/a	n/a	5.35e-01	1.503
1092746	ENSG00000126698	22582	DNAJC8	DnaJ (Hsp40) homolog, subfamily C, member 8	22826	1	n/a	n/a	1.60e+00	1.503
279879753	ENSG00000233594	0	BTF3P5	basic transcription factor 3 pseudogene 5	0	2	n/a	n/a	6.50e-01	1.503
1090401	ENSG00000108294	5659	PSMB3	proteasome (prosome, macropain) subunit, beta type, 3	5691	17	n/a	n/a	6.72e-01	1.502
1096610	ENSG00000153714	94852	C9orf150	chromosome 9 open reading frame 150	286343	9	n/a	n/a	7.32e-01	1.502
1093434	ENSG00000132002	3317	DNAJB1	DnaJ (Hsp40) homolog, subfamily B, member 1	3337	19	n/a	n/a	3.52e-01	1.502
1096002	ENSG00000148335	28725	METTL11A	methyltransferase like 11A	28989	9	n/a	n/a	1.03e+00	1.502
279777864	ENSG00000224550	0	RP11-270C12.3	RP11-270C12.3	0	1	n/a	n/a	2.98e-01	1.502
1093031	ENSG00000129235	59008	TXNDC17	thioredoxin domain containing 17	84817	17	n/a	n/a	6.43e-01	1.501
280022212	ENSG00000250120	35422	PCDHA10	protocadherin alpha 10	56139	5	n/a	n/a	3.00e-01	1.501
1090289	ENSG00000107242	8337	PIP5K1B	phosphatidylinositol-4-phosphate 5-kinase, type I, beta	8395	9	n/a	n/a	5.95e-01	1.501
1097940	ENSG00000163377	81004	FAM19A4	family with sequence similarity 19 (chemokine (C-C motif)-like), member A4	151647	3	n/a	n/a	1.23e+00	1.501
1105340	ENSG00000204970	35430	PCDHA1	protocadherin alpha 1	56147	5	n/a	n/a	3.01e-01	1.501
279995993	ENSG00000247596	11179	TWF2	twinfilin, actin-binding protein, homolog 2 (Drosophila)	11344	3	n/a	n/a	5.69e-01	1.501
1108898	ENSG00000239389	35419	PCDHA13	protocadherin alpha 13	56136	5	n/a	n/a	3.01e-01	1.501
1097939	ENSG00000163376	58742	KBTBD8	kelch repeat and BTB (POZ) domain containing 8	84541	3	n/a	n/a	1.35e+00	1.500
279935457	ENSG00000238794	0	AC007391.1	AC007391.1	0	2	n/a	n/a	5.35e-01	1.500
279895491	ENSG00000234975	0	FTH1P2	ferritin, heavy polypeptide 1 pseudogene 2	0	1	n/a	n/a	5.64e-01	1.500
1103551	ENSG00000188419	1113	CHM	choroideremia (Rab escort protein 1)	1121	X	n/a	n/a	5.83e-01	1.500
1105339	ENSG00000204969	35429	PCDHA2	protocadherin alpha 2	56146	5	n/a	n/a	3.01e-01	1.500
280120427	ENSG00000258721	0	RP11-69H14.1	RP11-69H14.1	0	15	n/a	n/a	5.35e-01	1.499
1094703	ENSG00000139180	4678	NDUFA9	NADH dehydrogenase (ubiquinone) 1 alpha subcomplex, 9, 39kDa	4704	12	n/a	n/a	6.94e-01	1.499
1091224	ENSG00000114784	10143	EIF1B	eukaryotic translation initiation factor 1B	10289	3	n/a	n/a	5.91e-01	1.499
1088746	ENSG00000090266	4682	NDUFB2	NADH dehydrogenase (ubiquinone) 1 beta subcomplex, 2, 8kDa	4708	7	n/a	n/a	9.73e-01	1.499
1096953	ENSG00000156642	26765	NPTN	neuroplastin	27020	15	n/a	n/a	3.39e-01	1.499
279717886	ENSG00000212802	0	RPL15P3	ribosomal protein L15 pseudogene 3	0	6	n/a	n/a	3.39e-01	1.499
1095640	ENSG00000145526	1011	CDH18	cadherin 18, type 2	1016	5	n/a	n/a	3.35e-01	1.499
1099978	ENSG00000171222	0	SCAND1	SCAN domain containing 1	0	20	n/a	n/a	5.90e-01	1.499
1108994	ENSG00000241553	9948	ARPC4	actin related protein 2/3 complex, subunit 4, 20kDa	10093	3	n/a	n/a	8.74e-01	1.499
280086939	ENSG00000255489	0	CTC-830E23.1	CTC-830E23.1	0	11	n/a	n/a	5.35e-01	1.499
279748924	ENSG00000219332	0	RP11-307F22.2	RP11-307F22.2	0	6	n/a	n/a	8.03e-01	1.498
1087221	ENSG00000015153	9993	YAF2	YY1 associated factor 2	10138	12	n/a	n/a	1.07e+00	1.498
1094249	ENSG00000136805	23485	C9orf4	chromosome 9 open reading frame 4	23732	9	n/a	n/a	3.39e-01	1.498
1093939	ENSG00000135211	59212	TMEM60	transmembrane protein 60	85025	7	n/a	n/a	1.58e+00	1.498
279917051	ENSG00000236992	0	RPL12L3	RPL12L3	0	20	n/a	n/a	7.04e-01	1.498
279716774	ENSG00000212432	0	SNORA75	Small nucleolar RNA SNORA75	0	12	n/a	n/a	5.35e-01	1.498
280031098	ENSG00000250831	0	CTD-2232E5.2	CTD-2232E5.2	0	5	n/a	n/a	6.00e-01	1.498
1091269	ENSG00000115159	2803	GPD2	glycerol-3-phosphate dehydrogenase 2 (mitochondrial)	2820	2	n/a	n/a	1.34e+00	1.498
280045644	ENSG00000252177	0	AC005513.1	AC005513.1	0	19	n/a	n/a	2.94e-01	1.498
280098143	ENSG00000256705	0	CTD-2017C7.1	CTD-2017C7.1	0	14	n/a	n/a	1.20e+00	1.498
280091418	ENSG00000255927	0	AC005000.1	AC005000.1	0	X	n/a	n/a	1.79e+00	1.497
1095325	ENSG00000143436	41529	MRPL9	mitochondrial ribosomal protein L9	65005	1	n/a	n/a	1.03e+00	1.497
279773876	ENSG00000224219	0	AC074290.1	AC074290.1	0	2	n/a	n/a	3.28e-01	1.497
1091259	ENSG00000115091	9951	ACTR3	ARP3 actin-related protein 3 homolog (yeast)	10096	2	n/a	n/a	8.76e-01	1.497
1093542	ENSG00000132664	10474	POLR3F	polymerase (RNA) III (DNA directed) polypeptide F, 39 kDa	10621	20	n/a	n/a	1.63e+00	1.497
279941528	ENSG00000239622	0	CTA-242H14.1	CTA-242H14.1	0	7	n/a	n/a	6.20e-01	1.497
1091682	ENSG00000118181	6197	RPS25	ribosomal protein S25	6230	11	n/a	n/a	5.60e-01	1.496
1095801	ENSG00000146701	4166	MDH2	malate dehydrogenase 2, NAD (mitochondrial)	4191	7	n/a	n/a	5.92e-01	1.496
1098139	ENSG00000163947	30139	ARHGEF3	Rho guanine nucleotide exchange factor (GEF) 3	50650	3	n/a	n/a	3.35e-01	1.496
280023118	ENSG00000250202	0	RP11-397E7.2	RP11-397E7.2	0	4	n/a	n/a	5.69e-01	1.496
280117971	ENSG00000258581	0	RP11-638I2.10	RP11-638I2.10	0	14	n/a	n/a	5.60e-01	1.496
1091009	ENSG00000112799	9313	LY86	lymphocyte antigen 86	9450	6	n/a	n/a	8.01e-01	1.495
1091349	ENSG00000115561	31132	CHMP3	charged multivesicular body protein 3	51652	2	n/a	n/a	8.17e-01	1.495
1101034	ENSG00000176407	36167	KCMF1	potassium channel modulatory factor 1	56888	2	n/a	n/a	9.59e-01	1.495
1094437	ENSG00000137727	36842	ARHGAP20	Rho GTPase activating protein 20	57569	11	n/a	n/a	3.35e-01	1.495
1107538	ENSG00000229387	0	AC103801.2	AC103801.2	0	11	n/a	n/a	2.94e-01	1.495
1095631	ENSG00000145428	94599	RNF175	ring finger protein 175	285533	4	n/a	n/a	3.01e-01	1.495
1106748	ENSG00000224201	59158	PNMA6A	paraneoplastic antigen like 6A	84968	X	n/a	n/a	7.57e-01	1.495
1095342	ENSG00000143499	36229	SMYD2	SET and MYND domain containing 2	56950	1	n/a	n/a	5.61e-01	1.494
1106408	ENSG00000215845	1000614	TSTD1	thiosulfate sulfurtransferase (rhodanese)-like domain containing 1	100131187	1	n/a	n/a	5.62e-01	1.494
1097547	ENSG00000161326	10914	DUSP14	dual specificity phosphatase 14	11072	17	n/a	n/a	6.18e-01	1.494
279666506	ENSG00000202054	0	5S_rRNA	5S ribosomal RNA	0	4	n/a	n/a	5.35e-01	1.494
1095541	ENSG00000144744	8919	UBA3	ubiquitin-like modifier activating enzyme 3	9039	3	n/a	n/a	1.37e+00	1.493
280083155	ENSG00000255231	0	MRPS36P4	mitochondrial ribosomal protein S36 pseudogene 4	0	11	n/a	n/a	6.86e-01	1.493
1097969	ENSG00000163479	6706	SSR2	signal sequence receptor, beta (translocon-associated protein beta)	6746	1	n/a	n/a	7.74e-01	1.493
1095620	ENSG00000145365	60199	TIFA	TRAF-interacting protein with forkhead-associated domain	92610	4	n/a	n/a	1.75e+00	1.493
279971885	ENSG00000243085	0	RP11-392E22.3	RP11-392E22.3	0	9	n/a	n/a	3.49e-01	1.493
1098891	ENSG00000166797	58402	FAM96A	family with sequence similarity 96, member A	84191	15	n/a	n/a	8.73e-01	1.493
279886450	ENSG00000234203	0	AC004771.2	AC004771.2	0	17	n/a	n/a	3.28e-01	1.493
1092965	ENSG00000128654	10504	MTX2	metaxin 2	10651	2	n/a	n/a	5.91e-01	1.493
279953502	ENSG00000241056	0	AC120114.2	AC120114.2	0	16	n/a	n/a	3.22e-01	1.493
279660710	ENSG00000200351	0	Y_RNA	Y RNA	0	5	n/a	n/a	5.35e-01	1.493
280051797	ENSG00000253066	0	U6	U6 spliceosomal RNA	0	10	n/a	n/a	5.35e-01	1.493
279883765	ENSG00000233954	0	RP11-169K16.7	RP11-169K16.7	0	1	n/a	n/a	1.27e+00	1.493
1105797	ENSG00000213005	26003	PTTG3P	pituitary tumor-transforming 3, pseudogene	26255	8	n/a	n/a	5.85e-01	1.492
1103165	ENSG00000186792	8314	HYAL3	hyaluronoglucosaminidase 3	8372	3	n/a	n/a	5.89e-01	1.492
279706922	ENSG00000207309	0	U4	U4 spliceosomal RNA	0	6	n/a	n/a	5.35e-01	1.492
1105994	ENSG00000214113	36406	LYRM4	LYR motif containing 4	57128	6	n/a	n/a	1.34e+00	1.492
1099289	ENSG00000168288	26994	MMADHC	methylmalonic aciduria (cobalamin deficiency) cblD type, with homocystinuria	27249	2	n/a	n/a	7.49e-01	1.492
1087199	ENSG00000013392	76599	RWDD2A	RWD domain containing 2A	112611	6	n/a	n/a	6.60e-01	1.492
280048773	ENSG00000252631	0	AC009228.1	AC009228.1	0	2	n/a	n/a	5.34e-01	1.492
1101506	ENSG00000179021	94513	C3orf38	chromosome 3 open reading frame 38	285237	3	n/a	n/a	1.07e+00	1.492
279398486	ENSG00000169164	0	RP11-167P23.2	RP11-167P23.2	0	X	n/a	n/a	5.34e-01	1.491
279657924	ENSG00000199525	0	5S_rRNA	5S ribosomal RNA	0	9	n/a	n/a	5.34e-01	1.491
1090326	ENSG00000107669	10942	ATE1	arginyltransferase 1	11101	10	n/a	n/a	6.28e-01	1.491
279657385	ENSG00000199363	0	SNORA63	Small nucleolar RNA SNORA63	0	3	n/a	n/a	2.93e-01	1.491
279666247	ENSG00000201976	0	U1	U1 spliceosomal RNA	0	3	n/a	n/a	5.34e-01	1.491
279847039	ENSG00000230714	0	RP11-152L7.1	RP11-152L7.1	0	1	n/a	n/a	5.34e-01	1.491
1099860	ENSG00000170786	83383	SDR16C5	short chain dehydrogenase/reductase family 16C, member 5	195814	8	n/a	n/a	6.12e-01	1.491
279745174	ENSG00000216802	0	RP11-390P2.2	RP11-390P2.2	0	6	n/a	n/a	3.28e-01	1.491
280096914	ENSG00000256566	0	RP4-734P14.4	RP4-734P14.4	0	20	n/a	n/a	9.25e-01	1.490
1090731	ENSG00000110958	10570	PTGES3	prostaglandin E synthase 3 (cytosolic)	10728	12	n/a	n/a	6.30e-01	1.490
1098036	ENSG00000163634	55946	THOC7	THO complex 7 homolog (Drosophila)	80145	3	n/a	n/a	9.06e-01	1.490
279710625	ENSG00000208013	0	MIR652	microRNA 652	0	X	n/a	n/a	5.34e-01	1.490
1089934	ENSG00000105193	6184	RPS16	ribosomal protein S16	6217	19	n/a	n/a	5.59e-01	1.490
279619131	ENSG00000197180	0	BX936347.1	BX936347.1	0	X	n/a	n/a	3.25e-01	1.490
280127567	ENSG00000259131	0	AC093510.2	metallo-beta-lactamase domain-containing protein 2	0	5	n/a	n/a	5.69e-01	1.490
1089800	ENSG00000104408	3621	EIF3E	eukaryotic translation initiation factor 3, subunit E	3646	8	n/a	n/a	7.70e-01	1.489
1087020	ENSG00000006740	9768	ARHGAP44	Rho GTPase activating protein 44	9912	17	n/a	n/a	3.22e-01	1.489
279484141	ENSG00000177770	0	CDKN2AIPNLP1	CDKN2A interacting protein N-terminal like pseudogene 1	0	1	n/a	n/a	3.27e-01	1.489
279929729	ENSG00000238081	0	RP4-620F22.3	RP4-620F22.3	0	1	n/a	n/a	1.37e+00	1.489
279856126	ENSG00000231531	0	HINT1P1	histidine triad nucleotide binding protein 1 pseudogene 1	0	7	n/a	n/a	3.24e-01	1.488
1092751	ENSG00000126749	0	EMG1	EMG1 nucleolar protein homolog (S. cerevisiae)	0	12	n/a	n/a	9.77e-01	1.488
280089563	ENSG00000255729	0	AC005618.1	AC005618.1	0	5	n/a	n/a	8.86e-01	1.488
1093980	ENSG00000135404	962	CD63	CD63 molecule	967	12	n/a	n/a	9.10e-01	1.487
1091492	ENSG00000116675	9685	DNAJC6	DnaJ (Hsp40) homolog, subfamily C, member 6	9829	1	n/a	n/a	3.67e-01	1.487
279709519	ENSG00000207783	0	MIR564	microRNA 564	0	3	n/a	n/a	3.06e-01	1.487
1102443	ENSG00000183785	31287	TUBA8	tubulin, alpha 8	51807	22	n/a	n/a	3.20e-01	1.487
1086989	ENSG00000006116	10221	CACNG3	calcium channel, voltage-dependent, gamma subunit 3	10368	16	n/a	n/a	3.45e-01	1.487
1087495	ENSG00000047597	7461	XK	X-linked Kx blood group (McLeod syndrome)	7504	X	n/a	n/a	5.64e-01	1.487
280123593	ENSG00000258903	0	RP11-355I22.2	RP11-355I22.2	0	14	n/a	n/a	3.66e-01	1.487
1093736	ENSG00000134049	30606	IER3IP1	immediate early response 3 interacting protein 1	51124	18	n/a	n/a	1.67e+00	1.487
1102582	ENSG00000184385	80853	C21orf128	chromosome 21 open reading frame 128	150147	21	n/a	n/a	5.91e-01	1.487
1096874	ENSG00000156011	23117	PSD3	pleckstrin and Sec7 domain containing 3	23362	8	n/a	n/a	3.33e-01	1.487
279720430	ENSG00000213252	0	RP11-819M15.1	RP11-819M15.1	0	11	n/a	n/a	9.61e-01	1.487
280121084	ENSG00000258757	0	RP11-841O20.2	RP11-841O20.2	0	14	n/a	n/a	3.10e-01	1.487
279931785	ENSG00000238251	0	RP11-172F4.2	RP11-172F4.2	0	9	n/a	n/a	6.38e-01	1.486
1093196	ENSG00000130540	25579	SULT4A1	sulfotransferase family 4A, member 1	25830	22	n/a	n/a	3.32e-01	1.486
1086884	ENSG00000002330	569	BAD	BCL2-associated agonist of cell death	572	11	n/a	n/a	6.09e-01	1.486
279803639	ENSG00000226814	0	RP3-419C19.2	RP3-419C19.2	0	1	n/a	n/a	6.77e-01	1.486
1100290	ENSG00000172500	9034	FIBP	fibroblast growth factor (acidic) intracellular binding protein	9158	11	n/a	n/a	9.86e-01	1.486
1088928	ENSG00000095970	33501	TREM2	triggering receptor expressed on myeloid cells 2	54209	6	n/a	n/a	3.16e-01	1.486
1105661	ENSG00000206199	123310	ANKUB1	ankyrin repeat and ubiquitin domain containing 1	389161	3	n/a	n/a	8.94e-01	1.486
279889596	ENSG00000234488	0	AC096664.1	AC096664.1	0	2	n/a	n/a	3.18e-01	1.485
279910986	ENSG00000236440	0	AC117947.1	AC117947.1	0	2	n/a	n/a	3.00e-01	1.485
279891298	ENSG00000234643	0	EIF3FP1	eukaryotic translation initiation factor 3, subunit F pseudogene 1	0	21	n/a	n/a	6.47e-01	1.485
280025712	ENSG00000250405	0	RP11-114H7.2	RP11-114H7.2	0	5	n/a	n/a	8.92e-01	1.485
1093682	ENSG00000133627	36456	ACTR3B	ARP3 actin-related protein 3 homolog B (yeast)	57180	7	n/a	n/a	5.66e-01	1.485
280093086	ENSG00000256100	0	AP000721.4	AP000721.4	0	11	n/a	n/a	6.20e-01	1.485
279820464	ENSG00000228335	0	AC073063.10	AC073063.10	0	7	n/a	n/a	6.09e-01	1.485
1098749	ENSG00000166206	2546	GABRB3	gamma-aminobutyric acid (GABA) A receptor, beta 3	2562	15	n/a	n/a	3.57e-01	1.484
280083680	ENSG00000255262	0	TCEB2P2	transcription elongation factor B (SIII), polypeptide 2 (18kDa, elongin B) pseudogene 2	0	11	n/a	n/a	5.84e-01	1.484
279846835	ENSG00000230693	0	RP11-456E1.3	RP11-456E1.3	0	X	n/a	n/a	3.30e-01	1.484
280046071	ENSG00000252238	0	SNORA31	Small nucleolar RNA SNORA31	0	2	n/a	n/a	5.34e-01	1.484
1090267	ENSG00000106993	34953	CDC37L1	cell division cycle 37 homolog (S. cerevisiae)-like 1	55664	9	n/a	n/a	9.71e-01	1.483
279953847	ENSG00000241103	0	RP11-398J16.1	RP11-398J16.1	0	4	n/a	n/a	8.96e-01	1.483
1096350	ENSG00000151553	36973	FAM160B1	family with sequence similarity 160, member B1	57700	10	n/a	n/a	7.21e-01	1.483
279702974	ENSG00000206633	1023146	SNORA80B	small nucleolar RNA, H/ACA box 80B	100302743	2	n/a	n/a	5.34e-01	1.483
1087656	ENSG00000058091	5186	CDK14	cyclin-dependent kinase 14	5218	7	n/a	n/a	2.96e-01	1.482
1090846	ENSG00000111775	1328	COX6A1	cytochrome c oxidase subunit VIa polypeptide 1	1337	12	n/a	n/a	5.71e-01	1.482
1088298	ENSG00000078369	2765	GNB1	guanine nucleotide binding protein (G protein), beta polypeptide 1	2782	1	n/a	n/a	6.11e-01	1.482
279969755	ENSG00000242849	0	ALDOAP1	aldolase A, fructose-bisphosphate pseudogene 1	0	3	n/a	n/a	5.69e-01	1.482
1088799	ENSG00000091164	9217	TXNL1	thioredoxin-like 1	9352	18	n/a	n/a	1.19e+00	1.482
279933114	ENSG00000238411	0	CR381670.1	CR381670.1	0	21	n/a	n/a	5.34e-01	1.482
1098113	ENSG00000163875	41343	MEAF6	MYST/Esa1-associated factor 6	64769	1	n/a	n/a	6.33e-01	1.481
1105333	ENSG00000204961	9608	PCDHA9	protocadherin alpha 9	9752	5	n/a	n/a	2.97e-01	1.481
280091829	ENSG00000255977	0	RP11-444J21.2	RP11-444J21.2	0	12	n/a	n/a	6.09e-01	1.481
279719789	ENSG00000213184	0	RP11-335F8.2	RP11-335F8.2	0	11	n/a	n/a	5.71e-01	1.481
279932062	ENSG00000238271	0	IFNWP19	interferon, omega 1 pseudogene 19	0	9	n/a	n/a	9.91e-01	1.481
1088571	ENSG00000086506	3032	HBQ1	hemoglobin, theta 1	3049	16	n/a	n/a	3.09e-01	1.481
279967227	ENSG00000242559	0	AL627402.1	AL627402.1	0	X	n/a	n/a	3.10e-01	1.481
1102132	ENSG00000182568	6270	SATB1	SATB homeobox 1	6304	3	n/a	n/a	5.62e-01	1.481
279983182	ENSG00000244244	0	RPS3AP42	ribosomal protein S3a pseudogene 42	0	11	n/a	n/a	5.69e-01	1.481
279769646	ENSG00000223911	0	AC009480.3	AC009480.3	0	2	n/a	n/a	5.61e-01	1.481
1106471	ENSG00000219200	133577	RNASEK	ribonuclease, RNase K	440400	17	n/a	n/a	7.00e-01	1.481
1089267	ENSG00000100804	5661	PSMB5	proteasome (prosome, macropain) subunit, beta type, 5	5693	14	n/a	n/a	9.87e-01	1.481
1099488	ENSG00000169139	7293	UBE2V2	ubiquitin-conjugating enzyme E2 variant 2	7336	8	n/a	n/a	1.03e+00	1.481
279831642	ENSG00000229325	0	ACAP2-IT1	ACAP2 intronic transcript 1 (non-protein coding)	0	3	n/a	n/a	7.10e-01	1.481
279753367	ENSG00000221352	0	AL356214.1	AL356214.1	0	10	n/a	n/a	5.34e-01	1.480
1091872	ENSG00000119888	4047	EPCAM	epithelial cell adhesion molecule	4072	2	n/a	n/a	3.21e-01	1.480
1089826	ENSG00000104643	41879	MTMR9	myotubularin related protein 9	66036	8	n/a	n/a	5.65e-01	1.480
279965021	ENSG00000242315	0	AC018781.1	AC018781.1	0	8	n/a	n/a	6.10e-01	1.480
279962367	ENSG00000242029	0	RP11-457K10.1	RP11-457K10.1	0	3	n/a	n/a	5.57e-01	1.480
1091995	ENSG00000120738	1945	EGR1	early growth response 1	1958	5	n/a	n/a	3.29e-01	1.480
279904834	ENSG00000235883	0	AC012379.1	AC012379.1	0	15	n/a	n/a	9.69e-01	1.479
279908865	ENSG00000236257	0	RP11-144L1.2	RP11-144L1.2	0	1	n/a	n/a	6.05e-01	1.479
1106238	ENSG00000215021	11166	PHB2	prohibitin 2	11331	12	n/a	n/a	6.34e-01	1.479
279747449	ENSG00000218261	0	RP11-96J19.1	RP11-96J19.1	0	6	n/a	n/a	1.04e+00	1.479
1102822	ENSG00000185352	92356	HS6ST3	heparan sulfate 6-O-sulfotransferase 3	266722	13	n/a	n/a	3.29e-01	1.479
1090738	ENSG00000111052	8748	LIN7A	lin-7 homolog A (C. elegans)	8825	12	n/a	n/a	6.86e-01	1.479
279984663	ENSG00000244369	0	AL359273.1	AL359273.1	0	1	n/a	n/a	5.34e-01	1.478
279939042	ENSG00000239323	0	CTD-2213F21.1	CTD-2213F21.1	0	14	n/a	n/a	7.47e-01	1.478
1105397	ENSG00000205155	35139	PSENEN	presenilin enhancer 2 homolog (C. elegans)	55851	19	n/a	n/a	2.96e-01	1.478
1096488	ENSG00000152578	2876	GRIA4	glutamate receptor, ionotrophic, AMPA 4	2893	11	n/a	n/a	5.59e-01	1.478
1090234	ENSG00000106648	81720	GALNTL5	UDP-N-acetyl-alpha-D-galactosamine:polypeptide N-acetylgalactosaminyltransferase-like 5	168391	7	n/a	n/a	1.08e+00	1.478
279765139	ENSG00000223540	0	RPS15AP5	ribosomal protein S15a pseudogene 5	0	10	n/a	n/a	9.07e-01	1.478
279852790	ENSG00000231233	0	RP11-127L20.6	RP11-127L20.6	0	10	n/a	n/a	5.91e-01	1.477
279728016	ENSG00000214110	0	LDHAP4	lactate dehydrogenase A pseudogene 4	0	9	n/a	n/a	3.44e-01	1.477
279819261	ENSG00000228236	0	AC073271.1	AC073271.1	0	2	n/a	n/a	5.89e-01	1.477
279960168	ENSG00000241824	0	AL161450.5	AL161450.5	0	9	n/a	n/a	5.34e-01	1.477
1095930	ENSG00000147642	34927	SYBU	syntabulin (syntaxin-interacting)	55638	8	n/a	n/a	3.32e-01	1.477
280107485	ENSG00000257663	0	RP11-1100L3.7	RP11-1100L3.7	0	12	n/a	n/a	5.82e-01	1.477
279968857	ENSG00000242739	0	AL162595.1	AL162595.1	0	1	n/a	n/a	5.34e-01	1.477
1087649	ENSG00000057663	9334	ATG5	ATG5 autophagy related 5 homolog (S. cerevisiae)	9474	6	n/a	n/a	6.78e-01	1.476
279712113	ENSG00000211626	0	IGKV6D-41	immunoglobulin kappa variable 6D-41 (non-functional)	0	2	n/a	n/a	5.34e-01	1.476
279716368	ENSG00000212333	0	5S_rRNA	5S ribosomal RNA	0	6	n/a	n/a	5.33e-01	1.476
280109989	ENSG00000257921	0	RP11-571M6.15	RP11-571M6.15	0	12	n/a	n/a	6.84e-01	1.476
1102892	ENSG00000185681	90232	MORN5	MORN repeat containing 5	254956	9	n/a	n/a	5.58e-01	1.476
1097836	ENSG00000162989	3735	KCNJ3	potassium inwardly-rectifying channel, subfamily J, member 3	3760	2	n/a	n/a	3.15e-01	1.476
1104637	ENSG00000198551	83486	ZNF627	zinc finger protein 627	199692	19	n/a	n/a	1.03e+00	1.475
279905598	ENSG00000235957	0	COX7CP1	cytochrome c oxidase subunit VIIc pseudogene 1	0	13	n/a	n/a	5.56e-01	1.475
279708469	ENSG00000207598	128019	MIR124-3	microRNA 124-3	406909	20	n/a	n/a	5.33e-01	1.475
280100958	ENSG00000257043	0	RP11-137N23.1	RP11-137N23.1	0	11	n/a	n/a	1.07e+00	1.475
1090968	ENSG00000112514	31076	CUTA	cutA divalent cation tolerance homolog (E. coli)	51596	6	n/a	n/a	9.70e-01	1.475
279724271	ENSG00000213717	0	AC004692.5	AC004692.5	0	7	n/a	n/a	5.77e-01	1.475
279762695	ENSG00000223262	0	5S_rRNA	5S ribosomal RNA	0	21	n/a	n/a	5.33e-01	1.475
1091615	ENSG00000117479	10413	SLC19A2	solute carrier family 19 (thiamine transporter), member 2	10560	1	n/a	n/a	1.20e+00	1.475
279956730	ENSG00000241439	0	RP11-666A20.3	RP11-666A20.3	0	3	n/a	n/a	3.01e-01	1.475
1108953	ENSG00000240694	10540	PNMA2	paraneoplastic antigen MA2	10687	8	n/a	n/a	3.26e-01	1.475
279704584	ENSG00000206909	0	SNORA70	Small nucleolar RNA SNORA70	0	5	n/a	n/a	5.33e-01	1.474
279703324	ENSG00000206696	26536	SNORD58B	small nucleolar RNA, C/D box 58B	26790	18	n/a	n/a	3.01e-01	1.474
1088281	ENSG00000078053	270	AMPH	amphiphysin	273	7	n/a	n/a	3.60e-01	1.474
1097117	ENSG00000158042	40518	MRPL17	mitochondrial ribosomal protein L17	63875	11	n/a	n/a	8.90e-01	1.474
279953938	ENSG00000241107	0	RP11-455B2.7	RP11-455B2.7	0	10	n/a	n/a	9.90e-01	1.474
1092829	ENSG00000127472	5290	PLA2G5	phospholipase A2, group V	5322	1	n/a	n/a	3.01e-01	1.474
279667283	ENSG00000202281	0	5S_rRNA	5S ribosomal RNA	0	7	n/a	n/a	5.33e-01	1.474
1103371	ENSG00000187730	2547	GABRD	gamma-aminobutyric acid (GABA) A receptor, delta	2563	1	n/a	n/a	3.09e-01	1.474
1091451	ENSG00000116221	30734	MRPL37	mitochondrial ribosomal protein L37	51253	1	n/a	n/a	6.26e-01	1.474
279962419	ENSG00000242041	0	RP11-70F11.2	RP11-70F11.2	0	12	n/a	n/a	5.73e-01	1.473
1104063	ENSG00000196776	956	CD47	CD47 molecule	961	3	n/a	n/a	3.21e-01	1.473
1099683	ENSG00000169976	57687	SF3B5	splicing factor 3b, subunit 5, 10kDa	83443	6	n/a	n/a	5.65e-01	1.473
1099168	ENSG00000167807	76612	FDX1L	ferredoxin 1-like	112812	19	n/a	n/a	5.82e-01	1.473
1093104	ENSG00000129990	6821	SYT5	synaptotagmin V	6861	19	n/a	n/a	3.16e-01	1.473
279709652	ENSG00000207804	1013176	MIR599	microRNA 599	693184	8	n/a	n/a	5.33e-01	1.473
1097052	ENSG00000157502	79792	MUM1L1	melanoma associated antigen (mutated) 1-like 1	139221	X	n/a	n/a	3.13e-01	1.473
279879368	ENSG00000233558	0	RP3-486I3.4	RP3-486I3.4	0	6	n/a	n/a	5.59e-01	1.472
1099250	ENSG00000168118	5835	RAB4A	RAB4A, member RAS oncogene family	5867	1	n/a	n/a	1.20e+00	1.472
1091154	ENSG00000114120	34475	SLC25A36	solute carrier family 25, member 36	55186	3	n/a	n/a	9.97e-01	1.472
280000609	ENSG00000248349	0	RP11-79C6.1	RP11-79C6.1	0	5	n/a	n/a	5.33e-01	1.472
280129361	ENSG00000259234	168577	RP11-17L5.4	RP11-17L5.4	729911	15	n/a	n/a	6.64e-01	1.472
279703947	ENSG00000206799	172279	SNORA32	small nucleolar RNA, H/ACA box 32	692063	11	n/a	n/a	3.48e-01	1.472
1096923	ENSG00000156411	9414	C14orf2	chromosome 14 open reading frame 2	9556	14	n/a	n/a	5.90e-01	1.472
280113100	ENSG00000258230	0	RP11-511H9.3	RP11-511H9.3	0	12	n/a	n/a	5.83e-01	1.471
1090897	ENSG00000112110	28810	MRPL18	mitochondrial ribosomal protein L18	29074	6	n/a	n/a	1.69e+00	1.471
1093677	ENSG00000133597	59990	ADCK2	aarF domain containing kinase 2	90956	7	n/a	n/a	5.67e-01	1.470
1092136	ENSG00000122068	58458	FYTTD1	forty-two-three domain containing 1	84248	3	n/a	n/a	9.98e-01	1.470
1101523	ENSG00000179085	33635	DPM3	dolichyl-phosphate mannosyltransferase polypeptide 3	54344	1	n/a	n/a	5.57e-01	1.470
1088623	ENSG00000087494	5712	PTHLH	parathyroid hormone-like hormone	5744	12	n/a	n/a	1.06e+00	1.470
1093806	ENSG00000134375	10293	TIMM17A	translocase of inner mitochondrial membrane 17 homolog A (yeast)	10440	1	n/a	n/a	7.70e-01	1.470
1090218	ENSG00000106588	5651	PSMA2	proteasome (prosome, macropain) subunit, alpha type, 2	5683	7	n/a	n/a	5.71e-01	1.470
279800339	ENSG00000226519	0	RP11-478K15.1	RP11-478K15.1	0	13	n/a	n/a	6.71e-01	1.470
279706971	ENSG00000207316	0	Y_RNA	Y RNA	0	3	n/a	n/a	5.33e-01	1.470
1097186	ENSG00000158560	1768	DYNC1I1	dynein, cytoplasmic 1, intermediate chain 1	1780	7	n/a	n/a	3.70e-01	1.470
1100130	ENSG00000171858	6194	RPS21	ribosomal protein S21	6227	20	n/a	n/a	5.65e-01	1.469
1088488	ENSG00000083845	6160	RPS5	ribosomal protein S5	6193	19	n/a	n/a	3.13e-01	1.469
1092184	ENSG00000122550	35260	KLHL7	kelch-like 7 (Drosophila)	55975	7	n/a	n/a	7.19e-01	1.469
1087445	ENSG00000041357	5653	PSMA4	proteasome (prosome, macropain) subunit, alpha type, 4	5685	15	n/a	n/a	8.77e-01	1.469
1095603	ENSG00000145247	79512	OCIAD2	OCIA domain containing 2	132299	4	n/a	n/a	5.66e-01	1.469
279933779	ENSG00000238521	0	snoU13	Small nucleolar RNA U13	0	2	n/a	n/a	5.33e-01	1.469
279759769	ENSG00000222399	0	U6	U6 spliceosomal RNA	0	1	n/a	n/a	5.33e-01	1.469
1093353	ENSG00000131401	90335	NAPSB	napsin B aspartic peptidase pseudogene	256236	19	n/a	n/a	5.81e-01	1.469
1094407	ENSG00000137547	28824	MRPL15	mitochondrial ribosomal protein L15	29088	8	n/a	n/a	7.03e-01	1.469
1088257	ENSG00000077348	36194	EXOSC5	exosome component 5	56915	19	n/a	n/a	3.02e-01	1.469
279934598	ENSG00000238658	0	U6	U6 spliceosomal RNA	0	17	n/a	n/a	5.33e-01	1.469
1094386	ENSG00000137449	79534	CPEB2	cytoplasmic polyadenylation element binding protein 2	132864	4	n/a	n/a	6.21e-01	1.469
1088601	ENSG00000087152	36249	ATXN7L3	ataxin 7-like 3	56970	17	n/a	n/a	6.11e-01	1.469
1087981	ENSG00000070367	10493	EXOC5	exocyst complex component 5	10640	14	n/a	n/a	1.60e+00	1.469
1091518	ENSG00000116774	36223	OLFML3	olfactomedin-like 3	56944	1	n/a	n/a	3.03e-01	1.469
1090035	ENSG00000105619	29579	TFPT	TCF3 (E2A) fusion partner (in childhood Leukemia)	29844	19	n/a	n/a	5.66e-01	1.468
1096419	ENSG00000152082	55898	MZT2B	mitotic spindle organizing protein 2B	80097	2	n/a	n/a	5.57e-01	1.468
1089491	ENSG00000102003	6815	SYP	synaptophysin	6855	X	n/a	n/a	3.63e-01	1.468
1094651	ENSG00000138764	896	CCNG2	cyclin G2	901	4	n/a	n/a	1.66e+00	1.468
280063541	ENSG00000253915	0	MAPRE1P1	MAPRE1 pseudogene 1	0	8	n/a	n/a	6.30e-01	1.468
279783172	ENSG00000225015	0	SNX18P15	sorting nexin 18 pseudogene 15	0	1	n/a	n/a	6.18e-01	1.468
279920818	ENSG00000237327	0	UPP2-IT1	UPP2 intronic transcript 1 (non-protein coding)	0	2	n/a	n/a	1.10e+00	1.468
279833978	ENSG00000229543	0	RP11-90J7.2	RP11-90J7.2	0	10	n/a	n/a	1.29e+00	1.467
1099179	ENSG00000167863	10329	ATP5H	ATP synthase, H+ transporting, mitochondrial Fo complex, subunit d	10476	17	n/a	n/a	9.25e-01	1.467
1097470	ENSG00000160752	2209	FDPS	farnesyl diphosphate synthase	2224	1	n/a	n/a	1.28e+00	1.467
1098718	ENSG00000166128	31242	RAB8B	RAB8B, member RAS oncogene family	51762	15	n/a	n/a	8.86e-01	1.467
1091802	ENSG00000119414	5505	PPP6C	protein phosphatase 6, catalytic subunit	5537	9	n/a	n/a	1.06e+00	1.467
1099656	ENSG00000169891	9061	REPS2	RALBP1 associated Eps domain containing 2	9185	X	n/a	n/a	3.32e-01	1.467
280002011	ENSG00000248469	0	RP11-826N14.2	Uncharacterized protein	0	5	n/a	n/a	9.59e-01	1.467
1088494	ENSG00000084073	10123	ZMPSTE24	zinc metallopeptidase (STE24 homolog, S. cerevisiae)	10269	1	n/a	n/a	9.91e-01	1.466
1094348	ENSG00000137210	57533	TMEM14B	transmembrane protein 14B	81853	6	n/a	n/a	6.36e-01	1.466
279974285	ENSG00000243347	0	RP11-501O2.4	RP11-501O2.4	0	3	n/a	n/a	5.66e-01	1.466
280037925	ENSG00000251377	0	RP11-18H21.3	RP11-18H21.3	0	4	n/a	n/a	1.61e+00	1.466
1095173	ENSG00000142534	6172	RPS11	ribosomal protein S11	6205	19	n/a	n/a	5.58e-01	1.466
279722950	ENSG00000213553	0	RPLP0P6	ribosomal protein, large, P0 pseudogene 6	0	2	n/a	n/a	5.61e-01	1.466
1102746	ENSG00000185068	126747	GTF2H5	general transcription factor IIH, polypeptide 5	404672	6	n/a	n/a	1.26e+00	1.466
1095520	ENSG00000144635	30625	DYNC1LI1	dynein, cytoplasmic 1, light intermediate chain 1	51143	3	n/a	n/a	6.03e-01	1.466
1091200	ENSG00000114573	520	ATP6V1A	ATPase, H+ transporting, lysosomal 70kDa, V1 subunit A	523	3	n/a	n/a	3.47e-01	1.466
279896590	ENSG00000235079	0	RP11-108P2.1	RP11-108P2.1	0	1	n/a	n/a	6.03e-01	1.466
279783430	ENSG00000225056	0	RP11-218C14.5	RP11-218C14.5	0	20	n/a	n/a	8.76e-01	1.466
1101659	ENSG00000179941	55541	BBS10	Bardet-Biedl syndrome 10	79738	12	n/a	n/a	1.18e+00	1.465
1090504	ENSG00000108924	3113	HLF	hepatic leukemia factor	3131	17	n/a	n/a	2.95e-01	1.465
1099382	ENSG00000168701	28836	TMEM208	transmembrane protein 208	29100	16	n/a	n/a	7.59e-01	1.465
1093479	ENSG00000132341	5869	RAN	RAN, member RAS oncogene family	5901	12	n/a	n/a	6.63e-01	1.465
279871014	ENSG00000232834	0	RP11-12D5.3	RP11-12D5.3	0	X	n/a	n/a	6.63e-01	1.465
279710212	ENSG00000207952	0	MIR624	microRNA 624	0	14	n/a	n/a	5.33e-01	1.465
1087455	ENSG00000042317	35101	SPATA7	spermatogenesis associated 7	55812	14	n/a	n/a	6.46e-01	1.465
280128329	ENSG00000259173	0	RP11-30K9.7	RP11-30K9.7	0	15	n/a	n/a	3.48e-01	1.465
279750652	ENSG00000220517	0	ASS1P1	argininosuccinate synthetase 1 pseudogene 1	0	6	n/a	n/a	1.01e+00	1.465
1100877	ENSG00000175567	7308	UCP2	uncoupling protein 2 (mitochondrial, proton carrier)	7351	11	n/a	n/a	7.32e-01	1.464
279963810	ENSG00000242208	0	RPL5P29	ribosomal protein L5 pseudogene 29	0	11	n/a	n/a	6.93e-01	1.464
1089186	ENSG00000100422	41354	CERK	ceramide kinase	64781	22	n/a	n/a	8.84e-01	1.464
1098129	ENSG00000163923	78145	RPL39L	ribosomal protein L39-like	116832	3	n/a	n/a	8.09e-01	1.464
280046939	ENSG00000252363	0	U7	U7 small nuclear RNA	0	17	n/a	n/a	6.86e-01	1.464
1096869	ENSG00000155975	79702	VPS37A	vacuolar protein sorting 37 homolog A (S. cerevisiae)	137492	8	n/a	n/a	9.33e-01	1.464
1105876	ENSG00000213585	7373	VDAC1	voltage-dependent anion channel 1	7416	5	n/a	n/a	5.59e-01	1.464
1092977	ENSG00000128739	6598	SNRPN	small nuclear ribonucleoprotein polypeptide N	6638	15	n/a	n/a	5.66e-01	1.464
280075543	ENSG00000254758	0	AP000889.1	AP000889.1	0	11	n/a	n/a	5.65e-01	1.464
1099476	ENSG00000169085	90213	C8orf46	chromosome 8 open reading frame 46	254778	8	n/a	n/a	3.06e-01	1.464
1087666	ENSG00000058799	33723	YIPF1	Yip1 domain family, member 1	54432	1	n/a	n/a	5.99e-01	1.464
1108368	ENSG00000234797	0	RPS3AP6	ribosomal protein S3A pseudogene 6	0	15	n/a	n/a	3.50e-01	1.463
279964098	ENSG00000242239	0	U07000.2	U07000.2	0	22	n/a	n/a	2.91e-01	1.463
279663979	ENSG00000201354	0	Y_RNA	Y RNA	0	7	n/a	n/a	5.33e-01	1.463
280089055	ENSG00000255664	0	AE000658.29	AE000658.29	0	14	n/a	n/a	7.23e-01	1.463
279912953	ENSG00000236654	0	AC079780.3	AC079780.3	0	7	n/a	n/a	3.07e-01	1.462
279856593	ENSG00000231576	0	Z95114.3	Z95114.3	0	22	n/a	n/a	5.33e-01	1.462
279865167	ENSG00000232320	0	AC009299.5	AC009299.5	0	2	n/a	n/a	3.02e-01	1.462
1092189	ENSG00000122584	29743	NXPH1	neurexophilin 1	30010	7	n/a	n/a	6.62e-01	1.462
1088148	ENSG00000074706	25783	IPCEF1	interaction protein for cytohesin exchange factors 1	26034	6	n/a	n/a	3.57e-01	1.462
279806758	ENSG00000227058	0	RP13-34L8.7	RP13-34L8.7	0	X	n/a	n/a	5.32e-01	1.462
1100270	ENSG00000172428	80913	MYEOV2	myeloma overexpressed 2	150678	2	n/a	n/a	3.05e-01	1.461
279867905	ENSG00000232581	0	AC079742.4	AC079742.4	0	7	n/a	n/a	7.87e-01	1.461
1094378	ENSG00000137409	23540	MTCH1	mitochondrial carrier 1	23787	6	n/a	n/a	3.00e-01	1.461
279743198	ENSG00000215900	0	SEPW1P	selenoprotein W, 1 pseudogene	0	1	n/a	n/a	2.90e-01	1.461
1101480	ENSG00000178913	6839	TAF7	TAF7 RNA polymerase II, TATA box binding protein (TBP)-associated factor, 55kDa	6879	5	n/a	n/a	8.82e-01	1.460
280002833	ENSG00000248531	0	RP11-1134I14.3	RP11-1134I14.3	0	8	n/a	n/a	6.12e-01	1.460
1088009	ENSG00000070831	993	CDC42	cell division cycle 42 (GTP binding protein, 25kDa)	998	1	n/a	n/a	9.33e-01	1.460
1093742	ENSG00000134072	8470	CAMK1	calcium/calmodulin-dependent protein kinase I	8536	3	n/a	n/a	6.34e-01	1.460
280118974	ENSG00000258644	0	RP11-718G2.3	RP11-718G2.3	0	14	n/a	n/a	9.28e-01	1.460
1089047	ENSG00000100030	5562	MAPK1	mitogen-activated protein kinase 1	5594	22	n/a	n/a	3.12e-01	1.460
1093436	ENSG00000132004	58471	FBXW9	F-box and WD repeat domain containing 9	84261	19	n/a	n/a	6.34e-01	1.460
1100794	ENSG00000175161	90115	CADM2	cell adhesion molecule 2	253559	3	n/a	n/a	9.29e-01	1.460
1092120	ENSG00000121933	137	ADORA3	adenosine A3 receptor	140	1	n/a	n/a	6.06e-01	1.460
279954566	ENSG00000241177	0	RP11-615J4.1	RP11-615J4.1	0	3	n/a	n/a	6.59e-01	1.460
1107128	ENSG00000226763	1001626	SRRM5	serine/arginine repetitive matrix 5	100170229	19	n/a	n/a	7.97e-01	1.460
1100680	ENSG00000174521	80672	TTC9B	tetratricopeptide repeat domain 9B	148014	19	n/a	n/a	5.66e-01	1.460
1095787	ENSG00000146540	58520	C7orf50	chromosome 7 open reading frame 50	84310	7	n/a	n/a	5.58e-01	1.459
280121298	ENSG00000258769	0	RAP1AP	RAP1A, member of RAS oncogene family pseudogene	0	14	n/a	n/a	1.65e+00	1.459
279812388	ENSG00000227581	0	RP13-140E4.1	RP13-140E4.1	0	X	n/a	n/a	6.30e-01	1.459
1104307	ENSG00000197535	4618	MYO5A	myosin VA (heavy chain 12, myoxin)	4644	15	n/a	n/a	3.48e-01	1.459
279664308	ENSG00000201440	0	5S_rRNA	5S ribosomal RNA	0	X	n/a	n/a	5.66e-01	1.458
279704157	ENSG00000206835	0	U1	U1 spliceosomal RNA	0	1	n/a	n/a	5.32e-01	1.458
1096588	ENSG00000153363	58983	LINC00467	long intergenic non-protein coding RNA 467	84791	1	n/a	n/a	5.92e-01	1.458
280130309	ENSG00000259288	0	RP11-133K1.2	RP11-133K1.2	0	15	n/a	n/a	5.57e-01	1.458
1097841	ENSG00000163001	76627	CCDC104	coiled-coil domain containing 104	112942	2	n/a	n/a	5.61e-01	1.458
1090572	ENSG00000109536	2467	FRG1	FSHD region gene 1	2483	4	n/a	n/a	9.91e-01	1.458
1101247	ENSG00000177511	30528	ST8SIA3	ST8 alpha-N-acetyl-neuraminide alpha-2,8-sialyltransferase 3	51046	18	n/a	n/a	3.56e-01	1.458
1092716	ENSG00000126267	1331	COX6B1	cytochrome c oxidase subunit VIb polypeptide 1 (ubiquitous)	1340	19	n/a	n/a	1.10e+00	1.458
1102354	ENSG00000183527	8555	PSMG1	proteasome (prosome, macropain) assembly chaperone 1	8624	21	n/a	n/a	9.24e-01	1.458
279871219	ENSG00000232858	0	RPL34P27	ribosomal protein L34 pseudogene 27	0	13	n/a	n/a	5.99e-01	1.457
1096933	ENSG00000156475	5489	PPP2R2B	protein phosphatase 2, regulatory subunit B, beta	5521	5	n/a	n/a	6.57e-01	1.457
1095351	ENSG00000143543	10741	JTB	jumping translocation breakpoint	10899	1	n/a	n/a	5.60e-01	1.457
1108232	ENSG00000233863	0	AC012215.1	Uncharacterized protein	0	8	n/a	n/a	3.15e-01	1.457
1094558	ENSG00000138297	1019717	TIMM23	translocase of inner mitochondrial membrane 23 homolog (yeast)	100287932	10	n/a	n/a	5.84e-01	1.457
280048248	ENSG00000252554	0	U6	U6 spliceosomal RNA	0	6	n/a	n/a	5.32e-01	1.457
279887189	ENSG00000234270	0	RP11-626A1.2	RP11-626A1.2	0	3	n/a	n/a	8.33e-01	1.457
1094513	ENSG00000138069	5829	RAB1A	RAB1A, member RAS oncogene family	5861	2	n/a	n/a	6.56e-01	1.457
1105507	ENSG00000205562	0	RP11-497E19.1	RP11-497E19.1	0	14	n/a	n/a	5.60e-01	1.457
1098876	ENSG00000166741	4806	NNMT	nicotinamide N-methyltransferase	4837	11	n/a	n/a	1.29e+00	1.457
279834467	ENSG00000229593	0	SUCLA2P3	succinate-CoA ligase, ADP-forming, beta subunit pseudogene 3	0	2	n/a	n/a	5.87e-01	1.457
1098214	ENSG00000164125	30794	FAM198B	family with sequence similarity 198, member B	51313	4	n/a	n/a	1.04e+00	1.457
1095002	ENSG00000141198	9895	TOM1L1	target of myb1 (chicken)-like 1	10040	17	n/a	n/a	8.75e-01	1.457
279945785	ENSG00000240143	0	RP4-753P9.3	RP4-753P9.3	0	X	n/a	n/a	6.15e-01	1.457
1089985	ENSG00000105393	28822	BABAM1	BRISC and BRCA1 A complex member 1	29086	19	n/a	n/a	6.83e-01	1.456
279874020	ENSG00000233087	0	AC073869.1	AC073869.1	0	2	n/a	n/a	5.66e-01	1.456
1102801	ENSG00000185272	33326	RBM11	RNA binding motif protein 11	54033	21	n/a	n/a	5.66e-01	1.456
1095267	ENSG00000143194	59134	MAEL	maelstrom homolog (Drosophila)	84944	1	n/a	n/a	5.92e-01	1.456
279660696	ENSG00000200347	0	U6	U6 spliceosomal RNA	0	5	n/a	n/a	3.16e-01	1.456
1095726	ENSG00000146070	7895	PLA2G7	phospholipase A2, group VII (platelet-activating factor acetylhydrolase, plasma)	7941	6	n/a	n/a	9.42e-01	1.456
279819623	ENSG00000228264	0	RP11-350G8.7	RP11-350G8.7	0	1	n/a	n/a	2.96e-01	1.456
279811749	ENSG00000227513	0	AC114755.3	AC114755.3	0	2	n/a	n/a	6.27e-01	1.456
279520809	ENSG00000182921	0	CCDC75P1	coiled-coil domain containing 75 pseudogene 1	0	3	n/a	n/a	9.88e-01	1.456
1096804	ENSG00000155329	34108	ZCCHC10	zinc finger, CCHC domain containing 10	54819	5	n/a	n/a	1.60e+00	1.456
1101802	ENSG00000180828	27064	BHLHE22	basic helix-loop-helix family, member e22	27319	8	n/a	n/a	5.74e-01	1.455
1091406	ENSG00000115963	387	RND3	Rho family GTPase 3	390	2	n/a	n/a	9.57e-01	1.455
279722249	ENSG00000213453	0	FTH1P3	ferritin, heavy polypeptide 1 pseudogene 3	0	2	n/a	n/a	2.94e-01	1.455
1095978	ENSG00000148154	7314	UGCG	UDP-glucose ceramide glucosyltransferase	7357	9	n/a	n/a	5.57e-01	1.455
[truncated: 1 more rows]
