# Supplementary material for: Identification of the Molecular Events Involved in the Development of Prefrontal Cortex Through the Analysis of RNA-Seq Data From BrainSpan
Source: ASN Neuro. 2019 Jun 18;11:1759091419854627. doi: 10.1177/1759091419854627 (PMC6582306; doi:10.1177/1759091419854627)
Supplement: Supplemental Material1 - Supplemental material for Identification of the Molecular Events Involved in the Development of Prefrontal Cortex Through the Analysis of RNA-Seq Data From BrainSpan [file Supplemental_Material1.zip › MFC/MFC11/DEGs-11.csv]

id	name	gene-id	gene-symbol	gene-name	entrez-id	chromosome	start-position	end-position	p	fold-change
279960050	ENSG00000241800	0	AC114498.5	AC114498.5	0	1	n/a	n/a	5.89e-01	7.876
279961289	ENSG00000241948	0	AL133512.1	AL133512.1	0	X	n/a	n/a	4.84e-01	6.526
280090532	ENSG00000255823	1023955	MTRNR2L8	MT-RNR2-like 8	100463486	11	n/a	n/a	5.19e-01	6.183
279863679	ENSG00000232177	0	MTND4P24	MT-ND4 pseudogene 24	0	X	n/a	n/a	6.74e-01	5.686
279660990	ENSG00000200434	0	RN5-8S2	RNA, 5.8S ribosomal 2	0	16	n/a	n/a	3.89e-01	4.973
280044069	ENSG00000251948	0	AC092279.1	AC092279.1	0	19	n/a	n/a	4.85e-01	4.680
280042389	ENSG00000251705	0	RN5-8S6	RNA, 5.8S ribosomal 6	0	Y	n/a	n/a	4.16e-01	4.458
279944035	ENSG00000239935	0	AC116340.1	AC116340.1	0	5	n/a	n/a	3.80e-01	4.183
279972630	ENSG00000243172	0	AP003035.1	AP003035.1	0	11	n/a	n/a	4.92e-01	3.997
279953709	ENSG00000241079	0	AC131055.8	AC131055.8	0	17	n/a	n/a	5.15e-01	3.913
279971217	ENSG00000243013	0	AL592307.1	AL592307.1	0	1	n/a	n/a	5.01e-01	3.871
280049018	ENSG00000252666	0	AD000090.1	AD000090.1	0	19	n/a	n/a	4.84e-01	3.750
279983888	ENSG00000244288	0	AC090360.1	AC090360.1	0	18	n/a	n/a	4.98e-01	3.682
279950430	ENSG00000240656	0	AC068594.1	AC068594.1	0	17	n/a	n/a	4.83e-01	3.600
279985225	ENSG00000244428	0	AC006032.1	AC006032.1	0	Y	n/a	n/a	5.26e-01	3.592
279942860	ENSG00000239776	0	AC079949.1	AC079949.1	0	12	n/a	n/a	4.83e-01	3.571
280017626	ENSG00000249780	0	RP11-352E6.2	RP11-352E6.2	0	4	n/a	n/a	5.51e-01	3.533
280045763	ENSG00000252194	0	AC114491.2	AC114491.2	0	1	n/a	n/a	4.89e-01	3.473
279955011	ENSG00000241231	0	RP11-275H4.1	RP11-275H4.1	0	3	n/a	n/a	7.82e-01	3.359
279667584	ENSG00000202364	6035	SNORD3A	small nucleolar RNA, C/D box 3A	780851	17	n/a	n/a	5.01e-01	3.348
279972735	ENSG00000243185	0	AC108078.1	AC108078.1	0	4	n/a	n/a	4.87e-01	3.344
279968565	ENSG00000242693	0	AC108047.1	AC108047.1	0	2	n/a	n/a	5.34e-01	3.329
280088659	ENSG00000255633	0	MTRNR2L9	MT-RNR2-like 9 (pseudogene)	0	6	n/a	n/a	3.78e-01	3.274
280046631	ENSG00000252318	0	AC097532.1	AC097532.1	0	2	n/a	n/a	4.86e-01	3.262
1104438	ENSG00000197921	123048	HES5	hairy and enhancer of split 5 (Drosophila)	388585	1	n/a	n/a	4.92e-01	3.235
280009794	ENSG00000249119	0	MTND6P4	MT-ND6 pseudogene 4	0	5	n/a	n/a	4.88e-01	3.231
279836646	ENSG00000229807	7460	XIST	X (inactive)-specific transcript (non-protein coding)	7503	X	n/a	n/a	4.86e-01	3.220
1091696	ENSG00000118271	7233	TTR	transthyretin	7276	18	n/a	n/a	4.90e-01	3.210
279954000	ENSG00000241115	0	AP001347.1	AP001347.1	0	21	n/a	n/a	5.01e-01	3.141
1092522	ENSG00000125144	4469	MT1G	metallothionein 1G	4495	16	n/a	n/a	6.66e-01	3.132
279665680	ENSG00000201808	6048	SNORA73A	small nucleolar RNA, H/ACA box 73A	6080	1	n/a	n/a	4.85e-01	3.132
1093761	ENSG00000134201	2932	GSTM5	glutathione S-transferase mu 5	2949	1	n/a	n/a	7.33e-01	3.124
279986623	ENSG00000244580	0	AL121959.1	AL121959.1	0	6	n/a	n/a	4.84e-01	3.104
1093136	ENSG00000130203	345	APOE	apolipoprotein E	348	19	n/a	n/a	5.32e-01	3.097
279712709	ENSG00000211688	0	TRGJP2	T cell receptor gamma joining P2	0	7	n/a	n/a	5.66e-01	3.092
279959910	ENSG00000241781	0	AL161626.1	AL161626.1	0	9	n/a	n/a	4.05e-01	3.047
279956340	ENSG00000241376	0	AL606830.1	AL606830.1	0	6	n/a	n/a	5.41e-01	3.015
1096045	ENSG00000148671	10816	C10orf116	chromosome 10 open reading frame 116	10974	10	n/a	n/a	6.11e-01	2.887
279800531	ENSG00000226532	0	RP5-1052M9.1	RP5-1052M9.1	0	X	n/a	n/a	6.64e-01	2.878
280045784	ENSG00000252197	0	AC091047.1	AC091047.1	0	8	n/a	n/a	4.92e-01	2.855
1092367	ENSG00000124145	6349	SDC4	syndecan 4	6385	20	n/a	n/a	6.74e-01	2.846
1093138	ENSG00000130208	338	APOC1	apolipoprotein C-I	341	19	n/a	n/a	6.57e-01	2.843
279891257	ENSG00000234638	0	AC053503.6	AC053503.6	0	2	n/a	n/a	6.00e-01	2.820
1089385	ENSG00000101335	10251	MYL9	myosin, light chain 9, regulatory	10398	20	n/a	n/a	5.67e-01	2.801
279940860	ENSG00000239530	0	AC114498.1	AC114498.1	0	1	n/a	n/a	3.78e-01	2.783
1101476	ENSG00000178878	57277	APOLD1	apolipoprotein L domain containing 1	81575	12	n/a	n/a	4.90e-01	2.781
279831793	ENSG00000229344	0	RP5-857K21.7	RP5-857K21.7	0	1	n/a	n/a	4.83e-01	2.767
279659744	ENSG00000200087	0	SNORA73B	small nucleolar RNA, H/ACA box 73B	0	1	n/a	n/a	3.87e-01	2.765
1093756	ENSG00000134184	2927	GSTM1	glutathione S-transferase mu 1	2944	1	n/a	n/a	5.05e-01	2.746
1106516	ENSG00000221857	5316	FXYD1	FXYD domain containing ion transport regulator 1	5348	19	n/a	n/a	6.06e-01	2.725
279648293	ENSG00000198744	0	RP5-857K21.11	RP5-857K21.11	0	1	n/a	n/a	5.53e-01	2.725
279948299	ENSG00000240409	0	RP5-857K21.14	RP5-857K21.14	0	1	n/a	n/a	4.84e-01	2.721
1099434	ENSG00000168913	119604	ENHO	energy homeostasis associated	375704	9	n/a	n/a	6.09e-01	2.719
1100780	ENSG00000175084	1662	DES	desmin	1674	2	n/a	n/a	4.98e-01	2.715
1089675	ENSG00000103260	54846	METRN	meteorin, glial cell differentiation regulator	79006	16	n/a	n/a	4.86e-01	2.705
279941810	ENSG00000239647	0	AC073366.1	AC073366.1	0	10	n/a	n/a	3.74e-01	2.676
1092093	ENSG00000121742	10646	GJB6	gap junction protein, beta 6, 30kDa	10804	13	n/a	n/a	6.19e-01	2.665
279754515	ENSG00000221539	182109	SNORD99	small nucleolar RNA, C/D box 99	692212	1	n/a	n/a	6.73e-01	2.662
1105693	ENSG00000211448	1722	DIO2	deiodinase, iodothyronine, type II	1734	14	n/a	n/a	5.89e-01	2.661
280137550	ENSG00000259716	0	RP5-977B1.11	RP5-977B1.11	0	20	n/a	n/a	5.08e-01	2.658
1097294	ENSG00000159388	7786	BTG2	BTG family, member 2	7832	1	n/a	n/a	5.80e-01	2.657
1092888	ENSG00000128016	7495	ZFP36	zinc finger protein 36, C3H type, homolog (mouse)	7538	19	n/a	n/a	5.90e-01	2.650
279956702	ENSG00000241431	0	RP11-17A4.1	RP11-17A4.1	0	8	n/a	n/a	5.08e-01	2.646
279906832	ENSG00000236062	0	GSTM5P1	glutathione S-transferase mu 5 pseudogene 1	0	3	n/a	n/a	8.13e-01	2.600
1103578	ENSG00000188536	3023	HBA2	hemoglobin, alpha 2	3040	16	n/a	n/a	4.84e-01	2.595
280072672	ENSG00000254572	0	GLULP3	glutamate-ammonia ligase (glutamine synthetase) pseudogene 3	0	11	n/a	n/a	6.24e-01	2.588
279899499	ENSG00000235354	0	CTA-276O3.4	CTA-276O3.4	0	7	n/a	n/a	5.19e-01	2.587
1103303	ENSG00000187479	122698	C11orf96	chromosome 11 open reading frame 96	387763	11	n/a	n/a	5.23e-01	2.583
1089349	ENSG00000101198	79286	NKAIN4	Na+/K+ transporting ATPase interacting 4	128414	20	n/a	n/a	6.01e-01	2.577
1103272	ENSG00000187193	4475	MT1X	metallothionein 1X	4501	16	n/a	n/a	7.16e-01	2.573
1089189	ENSG00000100427	22964	MLC1	megalencephalic leukoencephalopathy with subcortical cysts 1	23209	22	n/a	n/a	6.27e-01	2.541
280075625	ENSG00000254765	0	RP11-1H15.1	RP11-1H15.1	0	11	n/a	n/a	5.92e-01	2.539
1099782	ENSG00000170425	133	ADORA2B	adenosine A2b receptor	136	17	n/a	n/a	6.48e-01	2.539
1101604	ENSG00000179604	23334	CDC42EP4	CDC42 effector protein (Rho GTPase binding) 4	23580	17	n/a	n/a	6.29e-01	2.531
1099701	ENSG00000170075	9152	GPR37L1	G protein-coupled receptor 37 like 1	9283	1	n/a	n/a	6.48e-01	2.525
280044741	ENSG00000252044	0	AL928646.1	AL928646.1	0	X	n/a	n/a	3.80e-01	2.523
1094063	ENSG00000135821	2735	GLUL	glutamate-ammonia ligase	2752	1	n/a	n/a	5.56e-01	2.516
280046008	ENSG00000252229	0	AC098691.1	AC098691.1	0	1	n/a	n/a	4.85e-01	2.512
1092523	ENSG00000125148	4476	MT2A	metallothionein 2A	4502	16	n/a	n/a	5.74e-01	2.502
1091169	ENSG00000114315	3260	HES1	hairy and enhancer of split 1, (Drosophila)	3280	3	n/a	n/a	5.82e-01	2.493
1088328	ENSG00000079215	6471	SLC1A3	solute carrier family 1 (glial high affinity glutamate transporter), member 3	6507	5	n/a	n/a	5.48e-01	2.486
1099767	ENSG00000170370	2003	EMX2	empty spiracles homeobox 2	2018	10	n/a	n/a	5.14e-01	2.479
1102540	ENSG00000184232	85637	OAF	OAF homolog (Drosophila)	220323	11	n/a	n/a	5.85e-01	2.472
1095444	ENSG00000144040	60743	SFXN5	sideroflexin 5	94097	2	n/a	n/a	6.27e-01	2.471
1096028	ENSG00000148482	85703	SLC39A12	solute carrier family 39 (zinc transporter), member 12	221074	10	n/a	n/a	6.21e-01	2.463
1093032	ENSG00000129244	479	ATP1B2	ATPase, Na+/K+ transporting, beta 2 polypeptide	482	17	n/a	n/a	6.49e-01	2.456
1099297	ENSG00000168309	11011	FAM107A	family with sequence similarity 107, member A	11170	3	n/a	n/a	5.99e-01	2.451
1087903	ENSG00000068078	2246	FGFR3	fibroblast growth factor receptor 3	2261	4	n/a	n/a	5.36e-01	2.449
280095465	ENSG00000256393	0	AC138123.2	AC138123.2	0	12	n/a	n/a	6.75e-01	2.432
1097299	ENSG00000159423	8590	ALDH4A1	aldehyde dehydrogenase 4 family, member A1	8659	1	n/a	n/a	6.45e-01	2.430
279847205	ENSG00000230729	0	RP11-296L22.8	RP11-296L22.8	0	9	n/a	n/a	5.55e-01	2.428
280045392	ENSG00000252139	0	SCARNA18	small Cajal body-specific RNA 18	0	18	n/a	n/a	5.89e-01	2.427
1096499	ENSG00000152661	2681	GJA1	gap junction protein, alpha 1, 43kDa	2697	6	n/a	n/a	5.81e-01	2.424
1090518	ENSG00000109062	9233	SLC9A3R1	solute carrier family 9 (sodium/hydrogen exchanger), member 3 regulator 1	9368	17	n/a	n/a	6.00e-01	2.412
279830440	ENSG00000229230	0	C20orf127	C20orf127	0	20	n/a	n/a	6.53e-01	2.409
1099241	ENSG00000168077	30916	SCARA3	scavenger receptor class A, member 3	51435	8	n/a	n/a	6.47e-01	2.407
1106545	ENSG00000221932	152866	HEPN1	hepatocellular carcinoma, down-regulated 1	641654	11	n/a	n/a	6.62e-01	2.392
279723829	ENSG00000213661	0	RP11-510I6.2	RP11-510I6.2	0	5	n/a	n/a	5.11e-01	2.392
279964315	ENSG00000242257	0	AC044839.1	AC044839.1	0	11	n/a	n/a	4.04e-01	2.389
1099918	ENSG00000170989	1888	S1PR1	sphingosine-1-phosphate receptor 1	1901	1	n/a	n/a	6.26e-01	2.389
1104600	ENSG00000198417	4468	MT1F	metallothionein 1F	4494	16	n/a	n/a	6.04e-01	2.387
279940853	ENSG00000239529	0	AC131055.2	AC131055.2	0	17	n/a	n/a	5.10e-01	2.380
1094696	ENSG00000139155	33214	SLCO1C1	solute carrier organic anion transporter family, member 1C1	53919	12	n/a	n/a	6.05e-01	2.378
1091624	ENSG00000117525	2137	F3	coagulation factor III (thromboplastin, tissue factor)	2152	1	n/a	n/a	5.98e-01	2.373
1097929	ENSG00000163346	36601	PBXIP1	pre-B-cell leukemia homeobox interacting protein 1	57326	1	n/a	n/a	6.26e-01	2.371
1098556	ENSG00000165478	85636	HEPACAM	hepatic and glial cell adhesion molecule	220296	11	n/a	n/a	6.50e-01	2.370
280117894	ENSG00000258575	0	RP11-998D10.2	RP11-998D10.2	0	14	n/a	n/a	6.48e-01	2.361
1093662	ENSG00000133392	4603	MYH11	myosin, heavy chain 11, smooth muscle	4629	16	n/a	n/a	5.57e-01	2.354
279805544	ENSG00000226958	0	RN28S1	RNA, 28S ribosomal 1	0	X	n/a	n/a	3.75e-01	2.352
1102208	ENSG00000182902	57975	SLC25A18	solute carrier family 25 (mitochondrial carrier), member 18	83733	22	n/a	n/a	5.87e-01	2.347
1094173	ENSG00000136297	85816	MMD2	monocyte to macrophage differentiation-associated 2	221938	7	n/a	n/a	6.71e-01	2.347
1096695	ENSG00000154319	57890	FAM167A	family with sequence similarity 167, member A	83648	8	n/a	n/a	6.55e-01	2.346
1097456	ENSG00000160678	6238	S100A1	S100 calcium binding protein A1	6271	1	n/a	n/a	5.81e-01	2.345
279841042	ENSG00000230191	0	RP4-725G10.3	RP4-725G10.3	0	7	n/a	n/a	6.56e-01	2.341
1089918	ENSG00000105088	60260	OLFM2	olfactomedin 2	93145	19	n/a	n/a	6.09e-01	2.335
280119417	ENSG00000258663	0	RP11-123M6.2	RP11-123M6.2	0	14	n/a	n/a	4.98e-01	2.333
1097089	ENSG00000157833	80935	FAM59B	family with sequence similarity 59, member B	150946	2	n/a	n/a	5.97e-01	2.333
279795715	ENSG00000226102	0	SEPT7P3	septin 7 pseudogene 3	0	7	n/a	n/a	3.77e-01	2.331
1091911	ENSG00000120129	1831	DUSP1	dual specificity phosphatase 1	1843	5	n/a	n/a	6.46e-01	2.327
279914144	ENSG00000236754	0	AC004019.13	AC004019.13	0	22	n/a	n/a	6.51e-01	2.327
1090339	ENSG00000107796	56	ACTA2	actin, alpha 2, smooth muscle, aorta	59	10	n/a	n/a	5.79e-01	2.325
1095321	ENSG00000143416	8883	SELENBP1	selenium binding protein 1	8991	1	n/a	n/a	6.52e-01	2.324
1092280	ENSG00000123358	3144	NR4A1	nuclear receptor subfamily 4, group A, member 1	3164	12	n/a	n/a	6.55e-01	2.324
1099155	ENSG00000167772	30611	ANGPTL4	angiopoietin-like 4	51129	19	n/a	n/a	6.50e-01	2.324
280049102	ENSG00000252678	59641	RPPH1	ribonuclease P RNA component H1	85495	14	n/a	n/a	4.07e-01	2.317
279970565	ENSG00000242927	0	AC073308.1	AC073308.1	0	7	n/a	n/a	4.89e-01	2.315
1103604	ENSG00000188643	79949	S100A16	S100 calcium binding protein A16	140576	1	n/a	n/a	6.25e-01	2.314
1088860	ENSG00000092820	7387	EZR	ezrin	7430	6	n/a	n/a	5.83e-01	2.308
1103735	ENSG00000189129	85507	PLAC9	placenta-specific 9	219348	10	n/a	n/a	5.12e-01	2.304
280051104	ENSG00000252967	0	AC093693.2	AC093693.2	0	7	n/a	n/a	4.83e-01	2.301
1097796	ENSG00000162840	0	MT1P2	metallothionein 1 pseudogene 2	0	4	n/a	n/a	6.49e-01	2.297
1095048	ENSG00000141485	94182	SLC13A5	solute carrier family 13 (sodium-dependent citrate transporter), member 5	284111	17	n/a	n/a	6.66e-01	2.296
1087934	ENSG00000068976	5805	PYGM	phosphorylase, glycogen, muscle	5837	11	n/a	n/a	6.23e-01	2.293
1097573	ENSG00000161642	25695	ZNF385A	zinc finger protein 385A	25946	12	n/a	n/a	5.09e-01	2.290
1099090	ENSG00000167601	555	AXL	AXL receptor tyrosine kinase	558	19	n/a	n/a	6.19e-01	2.287
279800788	ENSG00000226564	0	FTH1P20	ferritin, heavy polypeptide 1 pseudogene 20	0	2	n/a	n/a	4.88e-01	2.278
1089411	ENSG00000101439	1460	CST3	cystatin C	1471	20	n/a	n/a	5.72e-01	2.277
1098636	ENSG00000165795	36720	NDRG2	NDRG family member 2	57447	14	n/a	n/a	6.27e-01	2.275
1099979	ENSG00000171223	3701	JUNB	jun B proto-oncogene	3726	19	n/a	n/a	5.16e-01	2.274
1096040	ENSG00000148604	5963	RGR	retinal G protein coupled receptor	5995	10	n/a	n/a	6.22e-01	2.273
280125409	ENSG00000259001	0	RPPH1	RPPH1	0	14	n/a	n/a	3.97e-01	2.272
1097552	ENSG00000161509	2888	GRIN2C	glutamate receptor, ionotropic, N-methyl D-aspartate 2C	2905	17	n/a	n/a	5.79e-01	2.265
1109009	ENSG00000241839	56102	PLEKHO2	pleckstrin homology domain containing, family O member 2	80301	15	n/a	n/a	6.17e-01	2.262
279810587	ENSG00000227407	0	AC008746.3	AC008746.3	0	19	n/a	n/a	7.10e-01	2.262
1090105	ENSG00000105894	5732	PTN	pleiotrophin	5764	7	n/a	n/a	6.01e-01	2.260
1100823	ENSG00000175287	90186	PHYHD1	phytanoyl-CoA dioxygenase domain containing 1	254295	9	n/a	n/a	5.90e-01	2.259
1099456	ENSG00000169006	23374	NTSR2	neurotensin receptor 2	23620	2	n/a	n/a	6.24e-01	2.257
279945859	ENSG00000240155	0	AC114498.2	AC114498.2	0	1	n/a	n/a	4.90e-01	2.245
279980634	ENSG00000243964	0	RP11-16F15.1	RP11-16F15.1	0	11	n/a	n/a	5.69e-01	2.244
1096882	ENSG00000156076	11037	WIF1	WNT inhibitory factor 1	11197	12	n/a	n/a	5.44e-01	2.239
1097678	ENSG00000162407	8546	PPAP2B	phosphatidic acid phosphatase type 2B	8613	1	n/a	n/a	6.48e-01	2.237
279792604	ENSG00000225840	0	RN18S1	RNA, 18S ribosomal 1	0	Y	n/a	n/a	4.19e-01	2.236
280091246	ENSG00000255905	0	AL391319.1	AL391319.1	0	6	n/a	n/a	6.01e-01	2.227
1101001	ENSG00000176244	128527	ACBD7	acyl-CoA binding domain containing 7	414149	10	n/a	n/a	5.79e-01	2.222
1098192	ENSG00000164089	41413	AGXT2L1	alanine-glyoxylate aminotransferase 2-like 1	64850	4	n/a	n/a	5.69e-01	2.222
279770712	ENSG00000224012	0	RP11-756G12.1	RP11-756G12.1	0	5	n/a	n/a	4.86e-01	2.217
279995922	ENSG00000247585	0	AC008567.1	AC008567.1	0	19	n/a	n/a	8.20e-01	2.215
279500265	ENSG00000180139	1016113	RP11-399O19.5	RP11-399O19.5	100132116	10	n/a	n/a	5.54e-01	2.212
279710898	ENSG00000209804	26570	RNU11	RNA, U11 small nuclear	26824	1	n/a	n/a	4.89e-01	2.210
1097452	ENSG00000160606	77756	TLCD1	TLC domain containing 1	116238	17	n/a	n/a	6.61e-01	2.206
1094909	ENSG00000140522	5985	RLBP1	retinaldehyde binding protein 1	6017	15	n/a	n/a	6.20e-01	2.204
1105448	ENSG00000205336	9156	GPR56	G protein-coupled receptor 56	9289	16	n/a	n/a	6.70e-01	2.203
1100007	ENSG00000171388	8785	APLN	apelin	8862	X	n/a	n/a	5.90e-01	2.200
1093825	ENSG00000134508	60096	CABLES1	Cdk5 and Abl enzyme substrate 1	91768	18	n/a	n/a	6.47e-01	2.198
1096739	ENSG00000154734	9369	ADAMTS1	ADAM metallopeptidase with thrombospondin type 1 motif, 1	9510	21	n/a	n/a	5.78e-01	2.198
1089298	ENSG00000100979	5328	PLTP	phospholipid transfer protein	5360	20	n/a	n/a	6.44e-01	2.195
280108611	ENSG00000257767	0	RP11-162P23.2	Uncharacterized protein	0	12	n/a	n/a	6.66e-01	2.193
1105456	ENSG00000205362	4463	MT1A	metallothionein 1A	4489	16	n/a	n/a	6.09e-01	2.188
1102833	ENSG00000185432	25589	METTL7A	methyltransferase like 7A	25840	12	n/a	n/a	5.80e-01	2.187
1090675	ENSG00000110436	6470	SLC1A2	solute carrier family 1 (glial high affinity glutamate transporter), member 2	6506	11	n/a	n/a	4.93e-01	2.183
1099095	ENSG00000167614	36622	TTYH1	tweety homolog 1 (Drosophila)	57348	19	n/a	n/a	6.45e-01	2.183
279748302	ENSG00000218803	0	GSTM2P1	glutathione S-transferase mu 2 (muscle) pseudogene 1	0	6	n/a	n/a	4.53e-01	2.180
280082791	ENSG00000255198	182016	SNHG9	small nucleolar RNA host gene 9 (non-protein coding)	735301	16	n/a	n/a	4.90e-01	2.180
279663146	ENSG00000201098	6052	RNY1	RNA, Ro-associated Y1	6084	7	n/a	n/a	4.15e-01	2.177
1087250	ENSG00000018625	474	ATP1A2	ATPase, Na+/K+ transporting, alpha 2 polypeptide	477	1	n/a	n/a	5.98e-01	2.176
1096164	ENSG00000149591	6836	TAGLN	transgelin	6876	11	n/a	n/a	5.46e-01	2.173
1103748	ENSG00000189171	6251	S100A13	S100 calcium binding protein A13	6284	1	n/a	n/a	5.79e-01	2.169
1094916	ENSG00000140545	4215	MFGE8	milk fat globule-EGF factor 8 protein	4240	15	n/a	n/a	5.78e-01	2.167
1095751	ENSG00000146250	81702	PRSS35	protease, serine, 35	167681	6	n/a	n/a	5.89e-01	2.161
280116447	ENSG00000258486	5997	RN7SL1	RNA, 7SL, cytoplasmic 1	6029	14	n/a	n/a	3.87e-01	2.159
279837044	ENSG00000229847	0	EMX2OS	EMX2 opposite strand/antisense RNA (non-protein coding)	0	10	n/a	n/a	5.83e-01	2.159
1089401	ENSG00000101400	6600	SNTA1	syntrophin, alpha 1 (dystrophin-associated protein A1, 59kDa, acidic component)	6640	20	n/a	n/a	5.68e-01	2.156
1089037	ENSG00000099998	2671	GGT5	gamma-glutamyltransferase 5	2687	22	n/a	n/a	5.53e-01	2.156
279840803	ENSG00000230175	0	RP11-466F5.3	RP11-466F5.3	0	1	n/a	n/a	6.19e-01	2.154
279985183	ENSG00000244422	0	RP11-463H12.1	RP11-463H12.1	0	4	n/a	n/a	4.83e-01	2.151
1099760	ENSG00000170345	2337	FOS	FBJ murine osteosarcoma viral oncogene homolog	2353	14	n/a	n/a	6.45e-01	2.150
1095469	ENSG00000144230	2823	GPR17	G protein-coupled receptor 17	2840	2	n/a	n/a	6.23e-01	2.147
1092564	ENSG00000125462	10338	C1orf61	chromosome 1 open reading frame 61	10485	1	n/a	n/a	5.85e-01	2.146
279951718	ENSG00000240801	0	AC132217.4	AC132217.4	0	11	n/a	n/a	5.23e-01	2.145
1089110	ENSG00000100234	7035	TIMP3	TIMP metallopeptidase inhibitor 3	7078	22	n/a	n/a	6.73e-01	2.144
1090577	ENSG00000109610	6609	SOD3	superoxide dismutase 3, extracellular	6649	4	n/a	n/a	5.67e-01	2.141
279951899	ENSG00000240831	0	AC112777.1	AC112777.1	0	12	n/a	n/a	4.16e-01	2.140
1099617	ENSG00000169715	4467	MT1E	metallothionein 1E	4493	16	n/a	n/a	5.68e-01	2.136
1105384	ENSG00000205106	119464	CTD-2210P24.4	Uncharacterized protein	374387	11	n/a	n/a	7.26e-01	2.133
279944075	ENSG00000239943	0	AC079460.1	AC079460.1	0	12	n/a	n/a	3.77e-01	2.127
1105458	ENSG00000205364	4473	MT1M	metallothionein 1M	4499	16	n/a	n/a	6.10e-01	2.127
279656524	ENSG00000199060	128114	MIR22	microRNA 22	407004	17	n/a	n/a	6.54e-01	2.122
279784688	ENSG00000225177	0	RP11-390P2.4	RP11-390P2.4	0	6	n/a	n/a	4.89e-01	2.122
1097610	ENSG00000161955	8670	TNFSF13	tumor necrosis factor (ligand) superfamily, member 13	8741	17	n/a	n/a	5.50e-01	2.112
1097474	ENSG00000160781	55759	PAQR6	progestin and adipoQ receptor family member VI	79957	1	n/a	n/a	5.37e-01	2.111
1090532	ENSG00000109113	58105	RAB34	RAB34, member RAS oncogene family	83871	17	n/a	n/a	6.51e-01	2.108
1091593	ENSG00000117318	3379	ID3	inhibitor of DNA binding 3, dominant negative helix-loop-helix protein	3399	1	n/a	n/a	5.21e-01	2.098
1102506	ENSG00000184113	7079	CLDN5	claudin 5	7122	22	n/a	n/a	5.04e-01	2.094
1094144	ENSG00000136160	1897	EDNRB	endothelin receptor type B	1910	13	n/a	n/a	4.94e-01	2.091
1088127	ENSG00000074181	4823	NOTCH3	notch 3	4854	19	n/a	n/a	5.05e-01	2.090
1093551	ENSG00000132692	40470	BCAN	brevican	63827	1	n/a	n/a	6.45e-01	2.090
1094052	ENSG00000135744	180	AGT	angiotensinogen (serpin peptidase inhibitor, clade A, member 8)	183	1	n/a	n/a	6.54e-01	2.089
1095680	ENSG00000145824	9406	CXCL14	chemokine (C-X-C motif) ligand 14	9547	5	n/a	n/a	6.10e-01	2.084
1103465	ENSG00000188064	7434	WNT7B	wingless-type MMTV integration site family, member 7B	7477	22	n/a	n/a	5.67e-01	2.083
1091214	ENSG00000114738	7821	MAPKAPK3	mitogen-activated protein kinase-activated protein kinase 3	7867	3	n/a	n/a	6.25e-01	2.077
1093311	ENSG00000131097	31231	HIGD1B	HIG1 hypoxia inducible domain family, member 1B	51751	17	n/a	n/a	4.89e-01	2.075
279751883	ENSG00000221088	0	AP005264.1	AP005264.1	0	18	n/a	n/a	6.01e-01	2.075
280046722	ENSG00000252331	0	AP002812.1	AP002812.1	0	11	n/a	n/a	4.89e-01	2.074
279849023	ENSG00000230897	0	AC013248.1	AC013248.1	0	17	n/a	n/a	6.10e-01	2.071
1087593	ENSG00000054179	949	ENTPD2	ectonucleoside triphosphate diphosphohydrolase 2	954	9	n/a	n/a	5.88e-01	2.069
1103517	ENSG00000188290	37072	HES4	hairy and enhancer of split 4 (Drosophila)	57801	1	n/a	n/a	5.02e-01	2.067
279971932	ENSG00000243092	0	AC140847.1	AC140847.1	0	12	n/a	n/a	4.82e-01	2.067
1094365	ENSG00000137285	110335	TUBB2B	tubulin, beta 2B class IIb	347733	6	n/a	n/a	5.00e-01	2.067
279659240	ENSG00000199916	5991	RMRP	RNA component of mitochondrial RNA processing endoribonuclease	6023	9	n/a	n/a	4.19e-01	2.065
1098935	ENSG00000166925	57310	TSC22D4	TSC22 domain family, member 4	81628	7	n/a	n/a	4.99e-01	2.062
1106432	ENSG00000216921	94468	AC131097.4	Uncharacterized protein	285095	2	n/a	n/a	5.79e-01	2.062
279662180	ENSG00000200795	26581	RNU4-1	RNA, U4 small nuclear 1	26835	12	n/a	n/a	3.82e-01	2.061
1099263	ENSG00000168209	33832	DDIT4	DNA-damage-inducible transcript 4	54541	10	n/a	n/a	6.62e-01	2.059
279895312	ENSG00000234961	0	RP11-124N14.3	RP11-124N14.3	0	10	n/a	n/a	5.75e-01	2.059
1095403	ENSG00000143819	2037	EPHX1	epoxide hydrolase 1, microsomal (xenobiotic)	2052	1	n/a	n/a	6.64e-01	2.056
280094828	ENSG00000256329	0	SCARNA10	SCARNA10	0	12	n/a	n/a	5.04e-01	2.055
279768132	ENSG00000223774	0	RP11-307B6.3	RP11-307B6.3	0	1	n/a	n/a	7.62e-01	2.050
279883526	ENSG00000233929	0	MT1XP1	metallothionein 1X pseudogene 1	0	1	n/a	n/a	6.28e-01	2.049
1097612	ENSG00000161958	2241	FGF11	fibroblast growth factor 11	2256	17	n/a	n/a	7.34e-01	2.047
1090094	ENSG00000105854	5413	PON2	paraoxonase 2	5445	7	n/a	n/a	5.32e-01	2.044
1098200	ENSG00000164106	11176	SCRG1	stimulator of chondrogenesis 1	11341	4	n/a	n/a	7.83e-01	2.042
280057777	ENSG00000253518	0	CTD-2031P19.4	CTD-2031P19.4	0	5	n/a	n/a	6.79e-01	2.041
1090747	ENSG00000111181	6503	SLC6A12	solute carrier family 6 (neurotransmitter transporter, betaine/GABA), member 12	6539	12	n/a	n/a	5.44e-01	2.040
279666968	ENSG00000202198	79050	RN7SK	RNA, 7SK small nuclear	125050	6	n/a	n/a	4.10e-01	2.039
1090297	ENSG00000107317	5698	PTGDS	prostaglandin D2 synthase 21kDa (brain)	5730	9	n/a	n/a	4.94e-01	2.033
279902105	ENSG00000235605	0	RP5-827C21.1	RP5-827C21.1	0	1	n/a	n/a	3.91e-01	2.033
1094150	ENSG00000136205	41334	TNS3	tensin 3	64759	7	n/a	n/a	5.81e-01	2.030
280003454	ENSG00000248592	157124207	TMEM110-MUSTN1	TMEM110-MUSTN1 readthrough	100526772	3	n/a	n/a	5.14e-01	2.028
279584659	ENSG00000188338	0	SLC38A3	solute carrier family 38, member 3	0	3	n/a	n/a	6.76e-01	2.028
279668186	ENSG00000202538	26580	RNU4-2	RNA, U4 small nuclear 2	26834	12	n/a	n/a	4.33e-01	2.027
1088607	ENSG00000087250	4478	MT3	metallothionein 3	4504	16	n/a	n/a	5.99e-01	2.024
1096594	ENSG00000153446	80536	C16orf89	chromosome 16 open reading frame 89	146556	16	n/a	n/a	5.88e-01	2.022
1096755	ENSG00000154856	80613	APCDD1	adenomatosis polyposis coli down-regulated 1	147495	18	n/a	n/a	5.87e-01	2.020
1100573	ENSG00000173918	77613	C1QTNF1	C1q and tumor necrosis factor related protein 1	114897	17	n/a	n/a	6.13e-01	2.018
279849213	ENSG00000230916	0	RP11-10B2.1	RP11-10B2.1	0	X	n/a	n/a	5.89e-01	2.017
279838178	ENSG00000229953	0	RP11-284F21.7	RP11-284F21.7	0	1	n/a	n/a	5.20e-01	2.016
1095102	ENSG00000141756	38112	FKBP10	FK506 binding protein 10, 65 kDa	60681	17	n/a	n/a	5.87e-01	2.016
279864249	ENSG00000232238	0	AC017080.1	AC017080.1	0	2	n/a	n/a	5.80e-01	2.016
1102114	ENSG00000182492	630	BGN	biglycan	633	X	n/a	n/a	5.89e-01	2.014
280028328	ENSG00000250610	0	RP11-738E22.2	RP11-738E22.2	0	4	n/a	n/a	5.69e-01	2.013
1091884	ENSG00000119938	5475	PPP1R3C	protein phosphatase 1, regulatory subunit 3C	5507	10	n/a	n/a	5.06e-01	2.009
1098124	ENSG00000163909	26256	HEYL	hairy/enhancer-of-split related with YRPW motif-like	26508	1	n/a	n/a	5.04e-01	2.007
1102436	ENSG00000183773	80861	AIFM3	apoptosis-inducing factor, mitochondrion-associated, 3	150209	22	n/a	n/a	5.11e-01	2.007
1097498	ENSG00000160888	9449	IER2	immediate early response 2	9592	19	n/a	n/a	6.38e-01	2.007
279989135	ENSG00000245067	90248	RP11-12A1.1	RP11-12A1.1	255130	4	n/a	n/a	5.80e-01	2.006
1098238	ENSG00000164188	83680	RANBP3L	RAN binding protein 3-like	202151	5	n/a	n/a	5.02e-01	2.004
1090216	ENSG00000106565	28695	TMEM176B	transmembrane protein 176B	28959	7	n/a	n/a	7.88e-01	2.004
1103282	ENSG00000187244	4034	BCAM	basal cell adhesion molecule (Lutheran blood group)	4059	19	n/a	n/a	5.18e-01	2.003
1091117	ENSG00000113721	5127	PDGFRB	platelet-derived growth factor receptor, beta polypeptide	5159	5	n/a	n/a	5.11e-01	2.002
1095512	ENSG00000144579	37222	CTDSP1	CTD (carboxy-terminal domain, RNA polymerase II, polypeptide A) small phosphatase 1	58190	2	n/a	n/a	5.83e-01	2.001
1096091	ENSG00000149090	25640	PAMR1	peptidase domain containing associated with muscle regeneration 1	25891	11	n/a	n/a	7.02e-01	1.997
279996973	ENSG00000247993	0	RP11-79P5.2	RP11-79P5.2	0	5	n/a	n/a	5.80e-01	1.996
280083829	ENSG00000255275	0	RP13-279N23.2	RP13-279N23.2	0	1	n/a	n/a	6.07e-01	1.996
1096764	ENSG00000154930	58733	ACSS1	acyl-CoA synthetase short-chain family member 1	84532	20	n/a	n/a	6.26e-01	1.995
279515532	ENSG00000182351	0	AP000358.3	AP000358.3	0	22	n/a	n/a	4.82e-01	1.993
1094257	ENSG00000136826	9180	KLF4	Kruppel-like factor 4 (gut)	9314	9	n/a	n/a	6.01e-01	1.993
280112001	ENSG00000258114	0	CTA-109P11.4	CTA-109P11.4	0	10	n/a	n/a	5.02e-01	1.989
1097903	ENSG00000163220	6247	S100A9	S100 calcium binding protein A9	6280	1	n/a	n/a	4.82e-01	1.987
279908738	ENSG00000236248	0	AC104389.32	AC104389.32	0	11	n/a	n/a	6.89e-01	1.987
1097956	ENSG00000163431	25551	LMOD1	leiomodin 1 (smooth muscle)	25802	1	n/a	n/a	5.82e-01	1.986
1097904	ENSG00000163221	6250	S100A12	S100 calcium binding protein A12	6283	1	n/a	n/a	4.96e-01	1.985
279981205	ENSG00000244020	0	MT1P2	MT1P2	0	1	n/a	n/a	6.08e-01	1.984
1088369	ENSG00000080493	8602	SLC4A4	solute carrier family 4, sodium bicarbonate cotransporter, member 4	8671	4	n/a	n/a	4.99e-01	1.979
1105653	ENSG00000206172	3022	HBA1	hemoglobin, alpha 1	3039	16	n/a	n/a	3.79e-01	1.978
1089049	ENSG00000100033	5593	PRODH	proline dehydrogenase (oxidase) 1	5625	22	n/a	n/a	5.31e-01	1.974
1095848	ENSG00000147119	35828	CHST7	carbohydrate (N-acetylglucosamine 6-O) sulfotransferase 7	56548	X	n/a	n/a	4.98e-01	1.974
1093876	ENSG00000134824	9279	FADS2	fatty acid desaturase 2	9415	11	n/a	n/a	6.24e-01	1.973
1098470	ENSG00000165092	213	ALDH1A1	aldehyde dehydrogenase 1 family, member A1	216	9	n/a	n/a	5.34e-01	1.972
1102203	ENSG00000182890	2730	GLUD2	glutamate dehydrogenase 2	2747	X	n/a	n/a	6.57e-01	1.970
1097879	ENSG00000163132	4461	MSX1	msh homeobox 1	4487	4	n/a	n/a	5.50e-01	1.970
279922546	ENSG00000237470	0	RP11-271M1.2	RP11-271M1.2	0	10	n/a	n/a	5.23e-01	1.968
1093916	ENSG00000135069	29701	PSAT1	phosphoserine aminotransferase 1	29968	9	n/a	n/a	5.28e-01	1.968
1099910	ENSG00000170955	76588	PRKCDBP	protein kinase C, delta binding protein	112464	11	n/a	n/a	4.90e-01	1.967
279808249	ENSG00000227191	0	TRGC2	T cell receptor gamma constant 2	0	7	n/a	n/a	5.83e-01	1.966
1098408	ENSG00000164850	2835	GPER	G protein-coupled estrogen receptor 1	2852	7	n/a	n/a	5.06e-01	1.965
279986172	ENSG00000244535	0	RP1-181J22.1	RP1-181J22.1	0	11	n/a	n/a	6.77e-01	1.965
1093476	ENSG00000132329	10121	RAMP1	receptor (G protein-coupled) activity modifying protein 1	10267	2	n/a	n/a	4.89e-01	1.965
279865535	ENSG00000232368	0	FTLP2	ferritin, light polypeptide pseudogene 2	0	X	n/a	n/a	5.66e-01	1.964
1097961	ENSG00000163453	3470	IGFBP7	insulin-like growth factor binding protein 7	3490	4	n/a	n/a	5.14e-01	1.963
279971278	ENSG00000243023	0	UBA52P3	ubiquitin A-52 residue ribosomal protein fusion product 1 pseudogene 3	0	14	n/a	n/a	6.49e-01	1.962
1095219	ENSG00000142871	3471	CYR61	cysteine-rich, angiogenic inducer, 61	3491	1	n/a	n/a	5.96e-01	1.961
1098447	ENSG00000164976	36735	KIAA1161	KIAA1161	57462	9	n/a	n/a	6.45e-01	1.960
1093300	ENSG00000131055	58899	COX4I2	cytochrome c oxidase subunit IV isoform 2 (lung)	84701	20	n/a	n/a	5.95e-01	1.958
279901626	ENSG00000235559	0	NOL5BP	NOL5BP	0	6	n/a	n/a	6.52e-01	1.957
280035466	ENSG00000251184	0	RP11-101E3.5	RP11-101E3.5	0	9	n/a	n/a	6.45e-01	1.956
279849163	ENSG00000230910	0	RP3-525N10.2	RP3-525N10.2	0	6	n/a	n/a	4.82e-01	1.954
1089733	ENSG00000103710	30766	RASL12	RAS-like, family 12	51285	15	n/a	n/a	5.08e-01	1.954
1091848	ENSG00000119711	4303	ALDH6A1	aldehyde dehydrogenase 6 family, member A1	4329	14	n/a	n/a	6.29e-01	1.952
1108761	ENSG00000237493	0	RP11-603J24.7	RP11-603J24.7	0	12	n/a	n/a	4.99e-01	1.950
1097481	ENSG00000160801	5713	PTH1R	parathyroid hormone 1 receptor	5745	3	n/a	n/a	5.80e-01	1.949
1090770	ENSG00000111275	214	ALDH2	aldehyde dehydrogenase 2 family (mitochondrial)	217	12	n/a	n/a	5.80e-01	1.947
279706607	ENSG00000207258	0	Y_RNA	Y RNA	0	8	n/a	n/a	5.66e-01	1.946
279661298	ENSG00000200534	0	SNORA33	small nucleolar RNA, H/ACA box 33	0	6	n/a	n/a	7.23e-01	1.943
1105416	ENSG00000205236	1016980	UPK3BL	uroplakin 3B-like	100134938	7	n/a	n/a	7.04e-01	1.942
279731840	ENSG00000214612	0	RPS19P1	ribosomal protein S19 pseudogene 1	0	20	n/a	n/a	4.90e-01	1.940
1088594	ENSG00000087086	2496	FTL	ferritin, light polypeptide	2512	19	n/a	n/a	5.27e-01	1.939
1107323	ENSG00000228049	89889	POLR2J2	polymerase (RNA) II (DNA directed) polypeptide J2	246721	7	n/a	n/a	7.25e-01	1.938
279988923	ENSG00000244953	0	RP11-613D13.8	RP11-613D13.8	0	11	n/a	n/a	5.50e-01	1.935
1092993	ENSG00000128917	33858	DLL4	delta-like 4 (Drosophila)	54567	15	n/a	n/a	6.15e-01	1.933
1104604	ENSG00000198435	134573	NRARP	NOTCH-regulated ankyrin repeat protein	441478	9	n/a	n/a	4.90e-01	1.932
1093885	ENSG00000134873	8949	CLDN10	claudin 10	9071	13	n/a	n/a	4.94e-01	1.931
1088664	ENSG00000088826	33789	SMOX	spermine oxidase	54498	20	n/a	n/a	5.76e-01	1.929
1104106	ENSG00000196924	2300	FLNA	filamin A, alpha	2316	X	n/a	n/a	5.09e-01	1.929
1091292	ENSG00000115268	6176	RPS15	ribosomal protein S15	6209	19	n/a	n/a	4.83e-01	1.927
1102141	ENSG00000182600	123264	C2orf82	chromosome 2 open reading frame 82	389084	2	n/a	n/a	5.23e-01	1.927
1088087	ENSG00000072952	10188	MRVI1	murine retrovirus integration site 1 homolog	10335	11	n/a	n/a	5.66e-01	1.927
279936779	ENSG00000239002	0	SCARNA10	small Cajal body-specific RNA 10	0	12	n/a	n/a	4.93e-01	1.926
1093271	ENSG00000130876	35581	SLC7A10	solute carrier family 7 (neutral amino acid transporter light chain, asc system), member 10	56301	19	n/a	n/a	4.93e-01	1.926
279947245	ENSG00000240289	0	RP11-240D10.2	RP11-240D10.2	0	1	n/a	n/a	5.15e-01	1.925
1108085	ENSG00000232871	0	AC008888.7	AC008888.7	0	19	n/a	n/a	4.85e-01	1.924
1097253	ENSG00000159176	1454	CSRP1	cysteine and glycine-rich protein 1	1465	1	n/a	n/a	6.50e-01	1.924
279934542	ENSG00000238649	0	SNORD42A	small nucleolar RNA, C/D box 42A	0	17	n/a	n/a	6.43e-01	1.920
1099622	ENSG00000169738	30663	DCXR	dicarbonyl/L-xylulose reductase	51181	17	n/a	n/a	5.68e-01	1.919
1091826	ENSG00000119632	58198	IFI27L2	interferon, alpha-inducible protein 27-like 2	83982	14	n/a	n/a	6.49e-01	1.916
279984791	ENSG00000244387	0	AC008670.3	AC008670.3	0	5	n/a	n/a	4.84e-01	1.916
279751098	ENSG00000220848	0	RPS18P9	ribosomal protein S18 pseudogene 9	0	6	n/a	n/a	6.08e-01	1.914
1087321	ENSG00000026025	7388	VIM	vimentin	7431	10	n/a	n/a	5.04e-01	1.912
279883044	ENSG00000233893	0	RP11-507C10.5	RP11-507C10.5	0	6	n/a	n/a	6.25e-01	1.909
279528473	ENSG00000183531	0	Z98256.1	Z98256.1	0	22	n/a	n/a	5.88e-01	1.907
280043222	ENSG00000251826	0	AL365332.1	AL365332.1	0	1	n/a	n/a	4.14e-01	1.906
1090126	ENSG00000106003	3930	LFNG	LFNG O-fucosylpeptide 3-beta-N-acetylglucosaminyltransferase	3955	7	n/a	n/a	5.02e-01	1.906
280007681	ENSG00000248923	0	MTND5P11	MT-ND5 pseudogene 11	0	5	n/a	n/a	4.90e-01	1.906
1104614	ENSG00000198467	7126	TPM2	tropomyosin 2 (beta)	7169	9	n/a	n/a	4.85e-01	1.906
1102030	ENSG00000182154	41499	MRPL41	mitochondrial ribosomal protein L41	64975	9	n/a	n/a	4.83e-01	1.905
1103336	ENSG00000187608	9492	ISG15	ISG15 ubiquitin-like modifier	9636	1	n/a	n/a	4.90e-01	1.903
1099013	ENSG00000167244	3461	IGF2	insulin-like growth factor 2 (somatomedin A)	3481	11	n/a	n/a	6.37e-01	1.899
279968446	ENSG00000242680	0	AL132988.3	AL132988.3	0	14	n/a	n/a	4.84e-01	1.898
280062133	ENSG00000253810	0	RP11-109P6.1	RP11-109P6.1	0	8	n/a	n/a	6.72e-01	1.895
1098439	ENSG00000164949	2653	GEM	GTP binding protein overexpressed in skeletal muscle	2669	8	n/a	n/a	5.08e-01	1.895
1094137	ENSG00000136149	0	RPL13AP25	ribosomal protein L13a pseudogene 25	0	13	n/a	n/a	5.01e-01	1.894
279710793	ENSG00000208506	1017093	RNU4ATAC	RNA, U4atac small nuclear (U12-dependent splicing)	100151683	2	n/a	n/a	4.89e-01	1.894
1092726	ENSG00000126458	6204	RRAS	related RAS viral (r-ras) oncogene homolog	6237	19	n/a	n/a	4.93e-01	1.894
279818606	ENSG00000228172	0	RP1-317E23.3	RP1-317E23.3	0	1	n/a	n/a	6.91e-01	1.889
279719695	ENSG00000213169	0	RP11-393N4.2	RP11-393N4.2	0	3	n/a	n/a	5.99e-01	1.889
1101976	ENSG00000181856	6481	SLC2A4	solute carrier family 2 (facilitated glucose transporter), member 4	6517	17	n/a	n/a	5.90e-01	1.888
1100490	ENSG00000173511	7380	VEGFB	vascular endothelial growth factor B	7423	11	n/a	n/a	5.17e-01	1.888
1095145	ENSG00000142227	1999	EMP3	epithelial membrane protein 3	2014	19	n/a	n/a	5.18e-01	1.887
1102780	ENSG00000185201	10434	IFITM2	interferon induced transmembrane protein 2 (1-8D)	10581	11	n/a	n/a	5.93e-01	1.884
1102038	ENSG00000182175	36242	RGMA	RGM domain family, member A	56963	15	n/a	n/a	5.97e-01	1.884
279947078	ENSG00000240275	0	AC114489.1	AC114489.1	0	1	n/a	n/a	6.60e-01	1.884
1095569	ENSG00000144908	10682	ALDH1L1	aldehyde dehydrogenase 1 family, member L1	10840	3	n/a	n/a	6.10e-01	1.883
280045105	ENSG00000252097	0	U6	U6 spliceosomal RNA	0	18	n/a	n/a	6.45e-01	1.880
279815843	ENSG00000227898	0	RP13-100B2.4	RP13-100B2.4	0	9	n/a	n/a	6.98e-01	1.878
279958101	ENSG00000241569	0	AC022148.5	AC022148.5	0	19	n/a	n/a	5.65e-01	1.876
1092238	ENSG00000122971	32	ACADS	acyl-CoA dehydrogenase, C-2 to C-3 short chain	35	12	n/a	n/a	5.70e-01	1.875
279730287	ENSG00000214389	0	RPS3AP26	ribosomal protein S3a pseudogene 26	0	7	n/a	n/a	4.90e-01	1.874
1093130	ENSG00000130176	1255	CNN1	calponin 1, basic, smooth muscle	1264	19	n/a	n/a	4.88e-01	1.872
1101196	ENSG00000177283	8267	FZD8	frizzled family receptor 8	8325	10	n/a	n/a	5.70e-01	1.870
1100210	ENSG00000172201	3380	ID4	inhibitor of DNA binding 4, dominant negative helix-loop-helix protein	3400	6	n/a	n/a	4.85e-01	1.870
279725962	ENSG00000213939	0	RP11-314A20.1	RP11-314A20.1	0	17	n/a	n/a	4.89e-01	1.869
1093734	ENSG00000134042	58110	MRO	maestro	83876	18	n/a	n/a	5.03e-01	1.869
280092156	ENSG00000256013	0	RP11-27M24.1	RP11-27M24.1	0	16	n/a	n/a	7.43e-01	1.868
279747347	ENSG00000218175	0	AC016739.2	AC016739.2	0	2	n/a	n/a	5.89e-01	1.866
279853536	ENSG00000231302	0	RPL36P2	ribosomal protein L36 pseudogene 2	0	20	n/a	n/a	5.89e-01	1.866
279950797	ENSG00000240701	0	AP003040.1	AP003040.1	0	11	n/a	n/a	4.82e-01	1.866
1096046	ENSG00000148672	2729	GLUD1	glutamate dehydrogenase 1	2746	10	n/a	n/a	6.08e-01	1.864
1093045	ENSG00000129353	36429	SLC44A2	solute carrier family 44, member 2	57153	19	n/a	n/a	6.64e-01	1.863
1092823	ENSG00000127418	33139	FGFRL1	fibroblast growth factor receptor-like 1	53834	4	n/a	n/a	5.48e-01	1.859
1102641	ENSG00000184674	2935	GSTT1	glutathione S-transferase theta 1	2952	22	n/a	n/a	4.90e-01	1.859
279876875	ENSG00000233364	0	RP11-203P2.1	RP11-203P2.1	0	13	n/a	n/a	4.90e-01	1.859
1095922	ENSG00000147588	5343	PMP2	peripheral myelin protein 2	5375	8	n/a	n/a	4.84e-01	1.858
1101846	ENSG00000181019	1716	NQO1	NAD(P)H dehydrogenase, quinone 1	1728	16	n/a	n/a	6.29e-01	1.858
280093036	ENSG00000256092	0	RP13-942N8.1	RP13-942N8.1	0	12	n/a	n/a	5.79e-01	1.858
279743198	ENSG00000215900	0	SEPW1P	selenoprotein W, 1 pseudogene	0	1	n/a	n/a	6.01e-01	1.857
1090947	ENSG00000112333	7058	NR2E1	nuclear receptor subfamily 2, group E, member 1	7101	6	n/a	n/a	5.87e-01	1.856
1100458	ENSG00000173334	10075	TRIB1	tribbles homolog 1 (Drosophila)	10221	8	n/a	n/a	7.19e-01	1.856
1095128	ENSG00000142089	10263	IFITM3	interferon induced transmembrane protein 3	10410	11	n/a	n/a	5.46e-01	1.855
1093924	ENSG00000135097	4414	MSI1	musashi homolog 1 (Drosophila)	4440	12	n/a	n/a	6.20e-01	1.853
1088375	ENSG00000080573	29999	COL5A3	collagen, type V, alpha 3	50509	19	n/a	n/a	4.91e-01	1.853
1087314	ENSG00000025423	8561	HSD17B6	hydroxysteroid (17-beta) dehydrogenase 6 homolog (mouse)	8630	12	n/a	n/a	5.69e-01	1.853
279802091	ENSG00000226686	0	AC012309.5	AC012309.5	0	19	n/a	n/a	4.90e-01	1.850
1097416	ENSG00000160307	6252	S100B	S100 calcium binding protein B	6285	21	n/a	n/a	6.17e-01	1.850
1099611	ENSG00000169689	83627	STRA13	stimulated by retinoic acid 13 homolog (mouse)	201254	17	n/a	n/a	5.02e-01	1.849
1104235	ENSG00000197324	25769	LRP10	low density lipoprotein receptor-related protein 10	26020	14	n/a	n/a	5.82e-01	1.849
1106668	ENSG00000223722	0	RP11-467L13.5	RP11-467L13.5	0	12	n/a	n/a	5.93e-01	1.848
279909931	ENSG00000236358	0	RP5-827C21.2	RP5-827C21.2	0	1	n/a	n/a	3.98e-01	1.846
1095222	ENSG00000142910	40762	TINAGL1	tubulointerstitial nephritis antigen-like 1	64129	1	n/a	n/a	5.88e-01	1.845
1094502	ENSG00000138029	3015	HADHB	hydroxyacyl-CoA dehydrogenase/3-ketoacyl-CoA thiolase/enoyl-CoA hydratase (trifunctional protein), beta subunit	3032	2	n/a	n/a	6.18e-01	1.844
1090721	ENSG00000110900	134705	TSPAN11	tetraspanin 11	441631	12	n/a	n/a	7.87e-01	1.844
1093827	ENSG00000134531	1997	EMP1	epithelial membrane protein 1	2012	12	n/a	n/a	6.00e-01	1.844
1108890	ENSG00000239282	167370	GATSL3	GATS protein-like 3	652968	22	n/a	n/a	6.23e-01	1.842
279706068	ENSG00000207166	0	SNORA68	small nucleolar RNA, H/ACA box 68	0	19	n/a	n/a	3.90e-01	1.842
1096218	ENSG00000150281	1478	CTF1	cardiotrophin 1	1489	16	n/a	n/a	6.10e-01	1.842
279490190	ENSG00000178723	0	GLULP4	glutamate-ammonia ligase (glutamine synthetase) pseudogene 4	0	9	n/a	n/a	5.54e-01	1.842
1103384	ENSG00000187773	79075	FAM69C	family with sequence similarity 69, member C	125704	18	n/a	n/a	6.43e-01	1.841
279950381	ENSG00000240652	0	RP11-832N8.1	RP11-832N8.1	0	11	n/a	n/a	4.83e-01	1.841
279955353	ENSG00000241279	0	AC110615.1	AC110615.1	0	4	n/a	n/a	4.84e-01	1.841
1092627	ENSG00000125817	1052	CENPB	centromere protein B, 80kDa	1059	20	n/a	n/a	4.88e-01	1.840
1097144	ENSG00000158270	56746	COLEC12	collectin sub-family member 12	81035	18	n/a	n/a	4.87e-01	1.840
280084667	ENSG00000255320	0	RP11-755F10.1	RP11-755F10.1	0	11	n/a	n/a	7.72e-01	1.835
1094835	ENSG00000140022	59595	STON2	stonin 2	85439	14	n/a	n/a	5.53e-01	1.833
1095693	ENSG00000145888	2724	GLRA1	glycine receptor, alpha 1	2741	5	n/a	n/a	5.41e-01	1.831
279663797	ENSG00000201302	0	SNORA65	small nucleolar RNA, H/ACA box 65	0	9	n/a	n/a	5.76e-01	1.831
1089668	ENSG00000103241	2278	FOXF1	forkhead box F1	2294	16	n/a	n/a	5.80e-01	1.831
279721180	ENSG00000213361	0	RP4-778K6.1	RP4-778K6.1	0	7	n/a	n/a	3.76e-01	1.828
280045819	ENSG00000252202	0	Y_RNA	Y RNA	0	5	n/a	n/a	5.00e-01	1.828
1093036	ENSG00000129270	54987	MMP28	matrix metallopeptidase 28	79148	17	n/a	n/a	5.79e-01	1.827
1092214	ENSG00000122756	1262	CNTFR	ciliary neurotrophic factor receptor	1271	9	n/a	n/a	5.89e-01	1.826
1102877	ENSG00000185633	36180	NDUFA4L2	NADH dehydrogenase (ubiquinone) 1 alpha subcomplex, 4-like 2	56901	12	n/a	n/a	4.85e-01	1.826
1095353	ENSG00000143546	6246	S100A8	S100 calcium binding protein A8	6279	1	n/a	n/a	3.90e-01	1.825
1098354	ENSG00000164638	85880	SLC29A4	solute carrier family 29 (nucleoside transporters), member 4	222962	7	n/a	n/a	5.81e-01	1.823
280130420	ENSG00000259291	0	RP11-617F23.1	RP11-617F23.1	0	15	n/a	n/a	6.48e-01	1.822
1091415	ENSG00000116016	2019	EPAS1	endothelial PAS domain protein 1	2034	2	n/a	n/a	6.11e-01	1.821
1089006	ENSG00000099860	4590	GADD45B	growth arrest and DNA-damage-inducible, beta	4616	19	n/a	n/a	5.75e-01	1.820
1088783	ENSG00000090971	36384	NAT14	N-acetyltransferase 14 (GCN5-related, putative)	57106	19	n/a	n/a	5.89e-01	1.819
1097847	ENSG00000163017	69	ACTG2	actin, gamma 2, smooth muscle, enteric	72	2	n/a	n/a	5.79e-01	1.817
1093367	ENSG00000131477	10120	RAMP2	receptor (G protein-coupled) activity modifying protein 2	10266	17	n/a	n/a	6.55e-01	1.817
1107177	ENSG00000227097	0	RP11-742N3.1	RP11-742N3.1	0	11	n/a	n/a	4.85e-01	1.815
279797209	ENSG00000226243	0	RPL37AP1	ribosomal protein L37a pseudogene 1	0	20	n/a	n/a	5.53e-01	1.813
1086894	ENSG00000002933	34654	TMEM176A	transmembrane protein 176A	55365	7	n/a	n/a	7.33e-01	1.810
1089738	ENSG00000103811	1501	CTSH	cathepsin H	1512	15	n/a	n/a	5.51e-01	1.810
1092920	ENSG00000128311	7220	TST	thiosulfate sulfurtransferase (rhodanese)	7263	22	n/a	n/a	5.23e-01	1.809
1099028	ENSG00000167315	10302	ACAA2	acetyl-CoA acyltransferase 2	10449	18	n/a	n/a	5.12e-01	1.809
279719726	ENSG00000213174	0	RP11-373E16.1	RP11-373E16.1	0	3	n/a	n/a	4.90e-01	1.809
1092676	ENSG00000125968	3377	ID1	inhibitor of DNA binding 1, dominant negative helix-loop-helix protein	3397	20	n/a	n/a	4.82e-01	1.807
279873887	ENSG00000233078	0	RP11-5P18.5	RP11-5P18.5	0	1	n/a	n/a	6.19e-01	1.806
1089329	ENSG00000101144	651	BMP7	bone morphogenetic protein 7	655	20	n/a	n/a	5.99e-01	1.804
279702757	ENSG00000206597	1013090	SNORA57	small nucleolar RNA, H/ACA box 57	692158	11	n/a	n/a	4.86e-01	1.803
279478771	ENSG00000177133	133718	RP1-163G9.1	RP1-163G9.1	440556	1	n/a	n/a	4.83e-01	1.803
1102071	ENSG00000182310	80619	LINC00085	long intergenic non-protein coding RNA 85	147650	19	n/a	n/a	6.38e-01	1.803
279847737	ENSG00000230787	0	RP11-548C21.1	RP11-548C21.1	0	1	n/a	n/a	5.15e-01	1.803
1095911	ENSG00000147509	8535	RGS20	regulator of G-protein signaling 20	8601	8	n/a	n/a	6.00e-01	1.801
1093987	ENSG00000135424	3654	ITGA7	integrin, alpha 7	3679	12	n/a	n/a	6.29e-01	1.800
279979461	ENSG00000243829	0	CTB-33G10.1	CTB-33G10.1	0	19	n/a	n/a	4.85e-01	1.800
279984777	ENSG00000244384	0	AC073254.1	AC073254.1	0	2	n/a	n/a	7.37e-01	1.800
1087083	ENSG00000008394	4232	MGST1	microsomal glutathione S-transferase 1	4257	12	n/a	n/a	6.19e-01	1.800
1087241	ENSG00000017483	60216	SLC38A5	solute carrier family 38, member 5	92745	X	n/a	n/a	6.54e-01	1.799
1088858	ENSG00000092621	25976	PHGDH	phosphoglycerate dehydrogenase	26227	1	n/a	n/a	5.37e-01	1.799
1105206	ENSG00000204592	3115	HLA-E	major histocompatibility complex, class I, E	3133	6	n/a	n/a	5.81e-01	1.798
280044377	ENSG00000251992	0	SCARNA17	small Cajal body-specific RNA 17	0	18	n/a	n/a	4.84e-01	1.798
1090530	ENSG00000109107	227	ALDOC	aldolase C, fructose-bisphosphate	230	17	n/a	n/a	6.61e-01	1.797
1089477	ENSG00000101938	60108	CHRDL1	chordin-like 1	91851	X	n/a	n/a	6.27e-01	1.797
1100726	ENSG00000174807	36402	CD248	CD248 molecule, endosialin	57124	11	n/a	n/a	5.93e-01	1.795
1093835	ENSG00000134569	4013	LRP4	low density lipoprotein receptor-related protein 4	4038	11	n/a	n/a	5.78e-01	1.795
1092837	ENSG00000127528	10218	KLF2	Kruppel-like factor 2 (lung)	10365	19	n/a	n/a	5.10e-01	1.795
1109164	ENSG00000244734	3026	HBB	hemoglobin, beta	3043	11	n/a	n/a	4.12e-01	1.795
1095643	ENSG00000145555	4625	MYO10	myosin X	4651	5	n/a	n/a	5.71e-01	1.795
280024738	ENSG00000250321	0	RP11-478C6.4	RP11-478C6.4	0	4	n/a	n/a	5.37e-01	1.793
1097950	ENSG00000163406	6529	SLC15A2	solute carrier family 15 (H+/peptide transporter), member 2	6565	3	n/a	n/a	5.35e-01	1.793
1092829	ENSG00000127472	5290	PLA2G5	phospholipase A2, group V	5322	1	n/a	n/a	5.48e-01	1.792
1088055	ENSG00000072163	34968	LIMS2	LIM and senescent cell antigen-like domains 2	55679	2	n/a	n/a	6.09e-01	1.792
1096807	ENSG00000155366	386	RHOC	ras homolog gene family, member C	389	1	n/a	n/a	5.79e-01	1.791
279947570	ENSG00000240311	0	LA16c-306E5.1	LA16c-306E5.1	0	16	n/a	n/a	4.84e-01	1.789
279974082	ENSG00000243329	0	AC114498.7	AC114498.7	0	1	n/a	n/a	3.80e-01	1.788
279660682	ENSG00000200344	0	Y_RNA	Y RNA	0	1	n/a	n/a	5.68e-01	1.786
1094460	ENSG00000137818	6144	RPLP1	ribosomal protein, large, P1	6176	15	n/a	n/a	5.75e-01	1.785
1090641	ENSG00000110090	1365	CPT1A	carnitine palmitoyltransferase 1A (liver)	1374	11	n/a	n/a	6.59e-01	1.784
1089629	ENSG00000103024	4801	NME3	non-metastatic cells 3, protein expressed in	4832	16	n/a	n/a	4.89e-01	1.783
279470193	ENSG00000176043	0	RP1-146I3.1	RP1-146I3.1	0	14	n/a	n/a	3.77e-01	1.782
1090790	ENSG00000111404	55588	RERGL	RERG/RAS-like	79785	12	n/a	n/a	4.83e-01	1.782
1105897	ENSG00000213722	23318	DDAH2	dimethylarginine dimethylaminohydrolase 2	23564	6	n/a	n/a	4.90e-01	1.782
280092093	ENSG00000256007	0	ARAP1-AS1	ARAP1 antisense RNA 1 (non-protein coding)	0	11	n/a	n/a	5.00e-01	1.781
1099280	ENSG00000168268	41467	NT5DC2	5'-nucleotidase domain containing 2	64943	3	n/a	n/a	7.22e-01	1.779
1100886	ENSG00000175602	10849	CCDC85B	coiled-coil domain containing 85B	11007	11	n/a	n/a	3.90e-01	1.779
279830858	ENSG00000229257	0	RP11-229P13.22	RP11-229P13.22	0	9	n/a	n/a	6.19e-01	1.778
1108987	ENSG00000241404	56635	EGFL8	EGF-like-domain, multiple 8	80864	6	n/a	n/a	5.33e-01	1.778
280000807	ENSG00000248367	0	CTB-129O4.1	CTB-129O4.1	0	5	n/a	n/a	5.78e-01	1.778
1093638	ENSG00000133136	0	GNG5P2	guanine nucleotide binding protein (G protein), gamma 5 pseudogene 2	0	X	n/a	n/a	6.27e-01	1.777
279761813	ENSG00000222999	0	AC105247.1	AC105247.1	0	18	n/a	n/a	3.74e-01	1.777
1104379	ENSG00000197756	6136	RPL37A	ribosomal protein L37a	6168	2	n/a	n/a	5.01e-01	1.777
1088717	ENSG00000089472	9699	HEPH	hephaestin	9843	X	n/a	n/a	5.51e-01	1.777
280132567	ENSG00000259417	0	RP11-2E17.1	RP11-2E17.1	0	15	n/a	n/a	6.44e-01	1.776
280106956	ENSG00000257606	0	RP11-303O9.2	Uncharacterized protein	0	12	n/a	n/a	7.82e-01	1.776
279973293	ENSG00000243256	0	RP11-453M1.1	RP11-453M1.1	0	18	n/a	n/a	5.88e-01	1.775
280125267	ENSG00000258995	0	RP11-1112J20.1	RP11-1112J20.1	0	14	n/a	n/a	7.61e-01	1.774
1086940	ENSG00000005075	5407	POLR2J	polymerase (RNA) II (DNA directed) polypeptide J, 13.3kDa	5439	7	n/a	n/a	5.05e-01	1.774
1094085	ENSG00000135916	57300	ITM2C	integral membrane protein 2C	81618	2	n/a	n/a	6.47e-01	1.772
1093923	ENSG00000135094	10835	SDS	serine dehydratase	10993	12	n/a	n/a	6.59e-01	1.772
1101303	ENSG00000177807	3741	KCNJ10	potassium inwardly-rectifying channel, subfamily J, member 10	3766	1	n/a	n/a	5.09e-01	1.772
1094850	ENSG00000140181	125085	HERC2P2	hect domain and RLD 2 pseudogene 2	400322	15	n/a	n/a	5.05e-01	1.771
1093961	ENSG00000135318	4876	NT5E	5'-nucleotidase, ecto (CD73)	4907	6	n/a	n/a	6.00e-01	1.768
1100312	ENSG00000172638	29741	EFEMP2	EGF containing fibulin-like extracellular matrix protein 2	30008	11	n/a	n/a	5.53e-01	1.768
1108452	ENSG00000235423	0	RP11-282O18.3	RP11-282O18.3	0	12	n/a	n/a	5.19e-01	1.768
279869495	ENSG00000232699	0	RP11-758C21.1	RP11-758C21.1	0	6	n/a	n/a	5.00e-01	1.767
1095981	ENSG00000148175	2025	STOM	stomatin	2040	9	n/a	n/a	5.94e-01	1.767
1101018	ENSG00000176343	0	RPL37AP8	ribosomal protein L37a pseudogene 8	0	11	n/a	n/a	6.30e-01	1.766
1095544	ENSG00000144749	25767	LRIG1	leucine-rich repeats and immunoglobulin-like domains 1	26018	3	n/a	n/a	5.69e-01	1.765
279900213	ENSG00000235426	0	RP11-342M3.5	RP11-342M3.5	0	10	n/a	n/a	4.83e-01	1.764
280094681	ENSG00000256309	0	AC009469.1	AC009469.1	0	2	n/a	n/a	6.01e-01	1.764
279740371	ENSG00000215467	0	RPL27AP	ribosomal protein L27a pseudogene	0	20	n/a	n/a	5.83e-01	1.762
1106680	ENSG00000223802	10557	CERS1	ceramide synthase 1	10715	19	n/a	n/a	5.78e-01	1.761
1097197	ENSG00000158710	8349	TAGLN2	transgelin 2	8407	1	n/a	n/a	6.48e-01	1.761
279943306	ENSG00000239843	0	AC004866.1	AC004866.1	0	7	n/a	n/a	4.38e-01	1.761
279931237	ENSG00000238193	0	RP11-555H23.1	RP11-555H23.1	0	X	n/a	n/a	6.67e-01	1.760
1095713	ENSG00000146005	58459	PSD2	pleckstrin and Sec7 domain containing 2	84249	5	n/a	n/a	6.10e-01	1.758
280063922	ENSG00000253948	0	RP11-410L14.2	RP11-410L14.2	0	8	n/a	n/a	4.84e-01	1.758
279732919	ENSG00000214748	0	RP11-332E4.1	RP11-332E4.1	0	X	n/a	n/a	3.75e-01	1.758
279866279	ENSG00000232442	157121327	CTD-3184A7.4	CTD-3184A7.4	100505771	20	n/a	n/a	5.81e-01	1.757
279948931	ENSG00000240475	0	RP11-96C23.7	RP11-96C23.7	0	10	n/a	n/a	4.83e-01	1.757
1095682	ENSG00000145832	81114	SLC25A48	solute carrier family 25, member 48	153328	5	n/a	n/a	4.90e-01	1.756
1096158	ENSG00000149564	59988	ESAM	endothelial cell adhesion molecule	90952	11	n/a	n/a	7.27e-01	1.756
280067956	ENSG00000254230	0	RP11-582J16.3	RP11-582J16.3	0	8	n/a	n/a	5.87e-01	1.756
1092486	ENSG00000124762	1020	CDKN1A	cyclin-dependent kinase inhibitor 1A (p21, Cip1)	1026	6	n/a	n/a	5.79e-01	1.755
1091807	ENSG00000119471	58473	HSDL2	hydroxysteroid dehydrogenase like 2	84263	9	n/a	n/a	5.07e-01	1.754
1089004	ENSG00000099840	76645	IZUMO4	IZUMO family member 4	113177	19	n/a	n/a	5.22e-01	1.754
1104458	ENSG00000197971	4130	MBP	myelin basic protein	4155	18	n/a	n/a	4.86e-01	1.753
280011037	ENSG00000249240	0	AC069368.3	Uncharacterized protein	0	15	n/a	n/a	5.08e-01	1.753
1092013	ENSG00000120896	10029	SORBS3	sorbin and SH3 domain containing 3	10174	8	n/a	n/a	4.86e-01	1.752
1093153	ENSG00000130303	680	BST2	bone marrow stromal cell antigen 2	684	19	n/a	n/a	5.01e-01	1.751
1092551	ENSG00000125398	6622	SOX9	SRY (sex determining region Y)-box 9	6662	17	n/a	n/a	4.90e-01	1.750
1086919	ENSG00000004776	79143	HSPB6	heat shock protein, alpha-crystallin-related, B6	126393	19	n/a	n/a	4.90e-01	1.749
279948863	ENSG00000240463	0	RPS19P3	ribosomal protein S19 pseudogene 3	0	14	n/a	n/a	4.83e-01	1.749
280085678	ENSG00000255390	0	RP11-732A19.5	RP11-732A19.5	0	11	n/a	n/a	5.75e-01	1.748
279724691	ENSG00000213774	0	AC010904.1	AC010904.1	0	2	n/a	n/a	4.83e-01	1.746
1089114	ENSG00000100243	1715	CYB5R3	cytochrome b5 reductase 3	1727	22	n/a	n/a	5.85e-01	1.745
1101422	ENSG00000178537	784	SLC25A20	solute carrier family 25 (carnitine/acylcarnitine translocase), member 20	788	3	n/a	n/a	6.72e-01	1.745
279964912	ENSG00000242299	0	RP11-234A1.1	RP11-234A1.1	0	3	n/a	n/a	5.12e-01	1.745
1099299	ENSG00000168314	4310	MOBP	myelin-associated oligodendrocyte basic protein	4336	3	n/a	n/a	4.98e-01	1.744
1100174	ENSG00000172037	3888	LAMB2	laminin, beta 2 (laminin S)	3913	3	n/a	n/a	5.96e-01	1.744
1099329	ENSG00000168461	10873	RAB31	RAB31, member RAS oncogene family	11031	18	n/a	n/a	5.08e-01	1.743
1103219	ENSG00000186994	90379	KANK3	KN motif and ankyrin repeat domains 3	256949	19	n/a	n/a	5.69e-01	1.741
1090848	ENSG00000111783	5960	RFX4	regulatory factor X, 4 (influences HLA class II expression)	5992	12	n/a	n/a	5.48e-01	1.741
1097586	ENSG00000161714	76634	PLCD3	phospholipase C, delta 3	113026	17	n/a	n/a	6.13e-01	1.741
1092535	ENSG00000125285	11007	SOX21	SRY (sex determining region Y)-box 21	11166	13	n/a	n/a	4.89e-01	1.740
279891363	ENSG00000234648	0	AL162151.3	AL162151.3	0	14	n/a	n/a	4.05e-01	1.740
1091622	ENSG00000117519	1257	CNN3	calponin 3, acidic	1266	1	n/a	n/a	6.21e-01	1.739
1105113	ENSG00000204377	0	C1orf134	chromosome 1 open reading frame 134	0	1	n/a	n/a	6.66e-01	1.738
280049354	ENSG00000252714	0	5S_rRNA	5S ribosomal RNA	0	15	n/a	n/a	4.89e-01	1.738
1087233	ENSG00000016391	34638	CHDH	choline dehydrogenase	55349	3	n/a	n/a	5.09e-01	1.738
1099561	ENSG00000169439	6347	SDC2	syndecan 2	6383	8	n/a	n/a	5.21e-01	1.737
1104874	ENSG00000203618	2795	GP1BB	glycoprotein Ib (platelet), beta polypeptide	2812	22	n/a	n/a	3.83e-01	1.737
280046855	ENSG00000252351	0	U6atac	U6atac minor spliceosomal RNA	0	11	n/a	n/a	6.68e-01	1.737
280081424	ENSG00000255126	0	CTD-2531D15.5	CTD-2531D15.5	0	11	n/a	n/a	5.54e-01	1.736
1095135	ENSG00000142178	80847	SIK1	salt-inducible kinase 1	150094	21	n/a	n/a	5.69e-01	1.736
280078548	ENSG00000254969	0	RP11-939C17.2	RP11-939C17.2	0	11	n/a	n/a	6.19e-01	1.736
1094090	ENSG00000135926	40747	TMBIM1	transmembrane BAX inhibitor motif containing 1	64114	2	n/a	n/a	6.49e-01	1.735
1095499	ENSG00000144476	36286	CXCR7	chemokine (C-X-C motif) receptor 7	57007	2	n/a	n/a	5.90e-01	1.734
279825697	ENSG00000228793	0	RP1-223B1.1	RP1-223B1.1	0	6	n/a	n/a	6.55e-01	1.733
279935116	ENSG00000238741	0	SCARNA7	small Cajal body-specific RNA 7	0	3	n/a	n/a	3.97e-01	1.733
280005797	ENSG00000248751	0	RP1-130H16.18	RP1-130H16.18	0	22	n/a	n/a	6.56e-01	1.733
1099666	ENSG00000169908	4046	TM4SF1	transmembrane 4 L six family member 1	4071	3	n/a	n/a	6.01e-01	1.732
1098171	ENSG00000164050	5332	PLXNB1	plexin B1	5364	3	n/a	n/a	5.87e-01	1.731
1104083	ENSG00000196843	10707	ARID5A	AT rich interactive domain 5A (MRF1-like)	10865	2	n/a	n/a	6.49e-01	1.730
1093401	ENSG00000131771	58363	PPP1R1B	protein phosphatase 1, regulatory (inhibitor) subunit 1B	84152	17	n/a	n/a	6.08e-01	1.730
279919204	ENSG00000237214	0	RP11-12M9.3	RP11-12M9.3	0	22	n/a	n/a	4.83e-01	1.729
279934388	ENSG00000238621	0	TRNAI2	transfer RNA isoleucine 2 (anticodon UAU)	0	6	n/a	n/a	7.67e-01	1.729
1100697	ENSG00000174628	78980	IQCK	IQ motif containing K	124152	16	n/a	n/a	4.83e-01	1.729
279985803	ENSG00000244485	0	RP11-150D5.1	RP11-150D5.1	0	16	n/a	n/a	4.00e-01	1.728
1105019	ENSG00000204128	90415	C2orf72	chromosome 2 open reading frame 72	257407	2	n/a	n/a	6.09e-01	1.728
1094260	ENSG00000136830	41418	FAM129B	family with sequence similarity 129, member B	64855	9	n/a	n/a	5.74e-01	1.728
1108379	ENSG00000234851	0	RP11-3P17.3	RP11-3P17.3	0	3	n/a	n/a	5.04e-01	1.728
279787991	ENSG00000225472	0	RP11-120J1.1	RP11-120J1.1	0	9	n/a	n/a	5.69e-01	1.726
1100142	ENSG00000171903	37105	CYP4F11	cytochrome P450, family 4, subfamily F, polypeptide 11	57834	19	n/a	n/a	5.31e-01	1.726
1106008	ENSG00000214182	0	PTMAP5	prothymosin, alpha pseudogene 5	0	13	n/a	n/a	4.83e-01	1.725
1090975	ENSG00000112562	40727	SMOC2	SPARC related modular calcium binding 2	64094	6	n/a	n/a	4.99e-01	1.725
279841982	ENSG00000230286	0	AC013472.4	AC013472.4	0	2	n/a	n/a	6.50e-01	1.725
280098583	ENSG00000256761	0	AL008733.1	AL008733.1	0	1	n/a	n/a	4.91e-01	1.723
280006997	ENSG00000248871	128239	TNFSF12-TNFSF13	TNFSF12-TNFSF13 readthrough	407977	17	n/a	n/a	5.57e-01	1.722
279934395	ENSG00000238622	0	SNORD97	small nucleolar RNA, C/D box 97	0	11	n/a	n/a	3.82e-01	1.722
1088454	ENSG00000082781	3668	ITGB5	integrin, beta 5	3693	3	n/a	n/a	6.01e-01	1.722
1093148	ENSG00000130283	2641	GDF1	growth differentiation factor 1	2657	19	n/a	n/a	5.80e-01	1.722
279720790	ENSG00000213315	0	CTD-3035D6.1	CTD-3035D6.1	0	14	n/a	n/a	4.90e-01	1.722
1098117	ENSG00000163884	28735	KLF15	Kruppel-like factor 15	28999	3	n/a	n/a	5.53e-01	1.721
280038310	ENSG00000251400	0	ALDH7A1P1	aldehyde dehydrogenase 7 family, member A1 pseudogene 1	0	5	n/a	n/a	5.90e-01	1.721
280071115	ENSG00000254459	0	RP11-91P24.7	RP11-91P24.7	0	11	n/a	n/a	5.77e-01	1.719
1098827	ENSG00000166482	4214	MFAP4	microfibrillar-associated protein 4	4239	17	n/a	n/a	5.28e-01	1.719
279876044	ENSG00000233287	0	AC009362.2	AC009362.2	0	7	n/a	n/a	5.06e-01	1.719
1093146	ENSG00000130255	25622	RPL36	ribosomal protein L36	25873	19	n/a	n/a	4.83e-01	1.719
1091606	ENSG00000117411	8634	B4GALT2	UDP-Gal:betaGlcNAc beta 1,4- galactosyltransferase, polypeptide 2	8704	1	n/a	n/a	5.73e-01	1.718
279847265	ENSG00000230734	0	RPL10P3	ribosomal protein L10 pseudogene 3	0	9	n/a	n/a	5.78e-01	1.718
1093028	ENSG00000129219	5306	PLD2	phospholipase D2	5338	17	n/a	n/a	5.14e-01	1.716
279982254	ENSG00000244137	0	RP11-99J16__A.2	RP11-99J16__A.2	0	1	n/a	n/a	5.33e-01	1.716
280106988	ENSG00000257607	0	RP11-449P15.1	RP11-449P15.1	0	7	n/a	n/a	5.90e-01	1.716
1097685	ENSG00000162430	36466	SEPN1	selenoprotein N, 1	57190	1	n/a	n/a	6.57e-01	1.714
279832400	ENSG00000229399	0	RP11-378J18.6	RP11-378J18.6	0	1	n/a	n/a	6.60e-01	1.713
1094933	ENSG00000140682	6999	TGFB1I1	transforming growth factor beta 1 induced transcript 1	7041	16	n/a	n/a	5.01e-01	1.713
1088984	ENSG00000099624	510	ATP5D	ATP synthase, H+ transporting, mitochondrial F1 complex, delta subunit	513	19	n/a	n/a	4.01e-01	1.713
1092350	ENSG00000124067	6524	SLC12A4	solute carrier family 12 (potassium/chloride transporters), member 4	6560	16	n/a	n/a	5.70e-01	1.711
279898297	ENSG00000235226	0	RP11-419N10.5	RP11-419N10.5	0	1	n/a	n/a	7.18e-01	1.710
1102615	ENSG00000184557	8901	SOCS3	suppressor of cytokine signaling 3	9021	17	n/a	n/a	4.85e-01	1.710
1103324	ENSG00000187556	110031	NANOS3	nanos homolog 3 (Drosophila)	342977	19	n/a	n/a	4.89e-01	1.709
1093425	ENSG00000131941	59574	RHPN2	rhophilin, Rho GTPase binding protein 2	85415	19	n/a	n/a	5.87e-01	1.708
1104711	ENSG00000198736	31214	SEPX1	selenoprotein X, 1	51734	16	n/a	n/a	6.55e-01	1.708
279966459	ENSG00000242481	0	AL592546.1	AL592546.1	0	10	n/a	n/a	4.82e-01	1.708
279772657	ENSG00000224114	0	RP11-343H5.4	RP11-343H5.4	0	1	n/a	n/a	7.29e-01	1.707
1089582	ENSG00000102760	28720	C13orf15	chromosome 13 open reading frame 15	28984	13	n/a	n/a	5.87e-01	1.706
1105573	ENSG00000205809	3797	KLRC2	killer cell lectin-like receptor subfamily C, member 2	3822	12	n/a	n/a	6.20e-01	1.706
1102565	ENSG00000184343	26323	SRPK3	SRSF protein kinase 3	26576	X	n/a	n/a	7.39e-01	1.706
1093135	ENSG00000130202	5787	PVRL2	poliovirus receptor-related 2 (herpesvirus entry mediator B)	5819	19	n/a	n/a	5.81e-01	1.706
1088591	ENSG00000087076	30653	HSD17B14	hydroxysteroid (17-beta) dehydrogenase 14	51171	19	n/a	n/a	4.89e-01	1.706
1091589	ENSG00000117289	10481	TXNIP	thioredoxin interacting protein	10628	1	n/a	n/a	6.52e-01	1.705
280087032	ENSG00000255498	0	RP11-618K13.2	RP11-618K13.2	0	11	n/a	n/a	4.83e-01	1.705
1092019	ENSG00000120915	2038	EPHX2	epoxide hydrolase 2, cytoplasmic	2053	8	n/a	n/a	5.83e-01	1.704
1089007	ENSG00000099864	5032	PALM	paralemmin	5064	19	n/a	n/a	4.84e-01	1.704
1093015	ENSG00000129151	8365	BBOX1	butyrobetaine (gamma), 2-oxoglutarate dioxygenase (gamma-butyrobetaine hydroxylase) 1	8424	11	n/a	n/a	5.09e-01	1.703
1092218	ENSG00000122786	796	CALD1	caldesmon 1	800	7	n/a	n/a	4.97e-01	1.703
1086922	ENSG00000004799	5134	PDK4	pyruvate dehydrogenase kinase, isozyme 4	5166	7	n/a	n/a	5.06e-01	1.702
1098716	ENSG00000166123	58902	GPT2	glutamic pyruvate transaminase (alanine aminotransferase) 2	84706	16	n/a	n/a	5.68e-01	1.702
279707916	ENSG00000207480	0	Y_RNA	Y RNA	0	4	n/a	n/a	7.28e-01	1.701
280077089	ENSG00000254866	0	DEFB109P3	defensin, beta 109, pseudogene 3	0	8	n/a	n/a	6.62e-01	1.701
1109063	ENSG00000243056	8568	EIF4EBP3	eukaryotic translation initiation factor 4E binding protein 3	8637	5	n/a	n/a	5.19e-01	1.701
279977670	ENSG00000243680	0	CTC-471J1.1	CTC-471J1.1	0	19	n/a	n/a	5.17e-01	1.701
1093509	ENSG00000132481	60003	TRIM47	tripartite motif containing 47	91107	17	n/a	n/a	5.89e-01	1.700
1094427	ENSG00000137693	10266	YAP1	Yes-associated protein 1	10413	11	n/a	n/a	5.33e-01	1.700
1093432	ENSG00000131981	3933	LGALS3	lectin, galactoside-binding, soluble, 3	3958	14	n/a	n/a	4.90e-01	1.699
1091566	ENSG00000117115	11080	PADI2	peptidyl arginine deiminase, type II	11240	1	n/a	n/a	5.43e-01	1.699
1093453	ENSG00000132164	6502	SLC6A11	solute carrier family 6 (neurotransmitter transporter, GABA), member 11	6538	3	n/a	n/a	6.49e-01	1.698
279960266	ENSG00000241836	0	AC073321.5	AC073321.5	0	2	n/a	n/a	4.89e-01	1.698
1090458	ENSG00000108622	3364	ICAM2	intercellular adhesion molecule 2	3384	17	n/a	n/a	6.29e-01	1.697
279711783	ENSG00000211553	0	AC118278.1	AC118278.1	0	4	n/a	n/a	6.30e-01	1.697
1104460	ENSG00000197977	34187	ELOVL2	ELOVL fatty acid elongase 2	54898	6	n/a	n/a	4.84e-01	1.696
1086955	ENSG00000005379	9129	BZRAP1	benzodiazapine receptor (peripheral) associated protein 1	9256	17	n/a	n/a	5.49e-01	1.695
1099429	ENSG00000168899	10633	VAMP5	vesicle-associated membrane protein 5 (myobrevin)	10791	2	n/a	n/a	4.89e-01	1.694
1093520	ENSG00000132541	10101	HRSP12	heat-responsive protein 12	10247	8	n/a	n/a	4.90e-01	1.694
1092761	ENSG00000126785	36655	RHOJ	ras homolog gene family, member J	57381	14	n/a	n/a	5.04e-01	1.693
1102881	ENSG00000185650	673	ZFP36L1	zinc finger protein 36, C3H type-like 1	677	14	n/a	n/a	4.90e-01	1.693
279660605	ENSG00000200320	0	SNORA63	small nucleolar RNA, H/ACA box 63	0	3	n/a	n/a	4.00e-01	1.692
1094310	ENSG00000137033	59982	IL33	interleukin 33	90865	9	n/a	n/a	4.82e-01	1.692
1092953	ENSG00000128602	6568	SMO	smoothened, frizzled family receptor	6608	7	n/a	n/a	5.79e-01	1.692
279475262	ENSG00000176734	0	TRIL	TLR4 interactor with leucine-rich repeats	0	7	n/a	n/a	4.84e-01	1.691
280026510	ENSG00000250463	0	RP11-226L15.4	RP11-226L15.4	0	1	n/a	n/a	5.04e-01	1.691
279820834	ENSG00000228360	0	RP11-365F18.1	RP11-365F18.1	0	7	n/a	n/a	4.83e-01	1.691
1100243	ENSG00000172340	8724	SUCLG2	succinate-CoA ligase, GDP-forming, beta subunit	8801	3	n/a	n/a	5.28e-01	1.691
1090044	ENSG00000105655	30957	ISYNA1	inositol-3-phosphate synthase 1	51477	19	n/a	n/a	4.99e-01	1.690
280112801	ENSG00000258199	0	RP11-977G19.5	RP11-977G19.5	0	12	n/a	n/a	6.80e-01	1.690
280089261	ENSG00000255690	0	AC005013.1	AC005013.1	0	7	n/a	n/a	4.83e-01	1.690
1105919	ENSG00000213853	1998	EMP2	epithelial membrane protein 2	2013	16	n/a	n/a	6.74e-01	1.689
280098691	ENSG00000256786	0	AP001029.2	AP001029.2	0	18	n/a	n/a	5.16e-01	1.689
279969545	ENSG00000242814	0	RP11-436H11.1	RP11-436H11.1	0	5	n/a	n/a	3.96e-01	1.689
1102018	ENSG00000182103	85640	FAM181B	family with sequence similarity 181, member B	220382	11	n/a	n/a	3.75e-01	1.688
279668053	ENSG00000202502	0	RN5S151	RNA, 5S ribosomal 151	0	3	n/a	n/a	4.85e-01	1.688
1095786	ENSG00000146535	2751	GNA12	guanine nucleotide binding protein (G protein) alpha 12	2768	7	n/a	n/a	5.30e-01	1.688
1099340	ENSG00000168497	8376	SDPR	serum deprivation response	8436	2	n/a	n/a	6.76e-01	1.687
1103220	ENSG00000186998	79364	EMID1	EMI domain containing 1	129080	22	n/a	n/a	5.05e-01	1.687
279656489	ENSG00000199047	0	MIR378	microRNA 378	0	5	n/a	n/a	5.30e-01	1.686
1087613	ENSG00000055070	25848	C1orf144	chromosome 1 open reading frame 144	26099	1	n/a	n/a	5.88e-01	1.685
279750744	ENSG00000220583	0	RPL35P2	ribosomal protein L35 pseudogene 2	0	6	n/a	n/a	3.90e-01	1.685
1095920	ENSG00000147576	79713	ADHFE1	alcohol dehydrogenase, iron containing, 1	137872	8	n/a	n/a	5.03e-01	1.684
279752989	ENSG00000221290	0	MIR1182	microRNA 1182	0	1	n/a	n/a	4.88e-01	1.684
1099884	ENSG00000170889	6170	RPS9	ribosomal protein S9	6203	19	n/a	n/a	4.83e-01	1.683
1089615	ENSG00000102935	22845	ZNF423	zinc finger protein 423	23090	16	n/a	n/a	6.56e-01	1.683
1091232	ENSG00000114853	60242	ZBTB47	zinc finger and BTB domain containing 47	92999	3	n/a	n/a	5.89e-01	1.682
1095527	ENSG00000144655	41233	CSRNP1	cysteine-serine-rich nuclear protein 1	64651	3	n/a	n/a	6.21e-01	1.682
279879654	ENSG00000233585	0	AC115617.2	AC115617.2	0	X	n/a	n/a	5.10e-01	1.682
1101238	ENSG00000177469	94186	PTRF	polymerase I and transcript release factor	284119	17	n/a	n/a	4.90e-01	1.680
1095134	ENSG00000142173	1283	COL6A2	collagen, type VI, alpha 2	1292	21	n/a	n/a	4.85e-01	1.679
1102011	ENSG00000182054	3398	IDH2	isocitrate dehydrogenase 2 (NADP+), mitochondrial	3418	15	n/a	n/a	6.00e-01	1.679
1098096	ENSG00000163815	7080	CLEC3B	C-type lectin domain family 3, member B	7123	3	n/a	n/a	4.88e-01	1.678
1103646	ENSG00000188783	5517	PRELP	proline/arginine-rich end leucine-rich repeat protein	5549	1	n/a	n/a	5.79e-01	1.678
279956039	ENSG00000241357	0	RP11-758P17.2	RP11-758P17.2	0	7	n/a	n/a	5.52e-01	1.678
1100141	ENSG00000171885	358	AQP4	aquaporin 4	361	18	n/a	n/a	3.78e-01	1.678
1086884	ENSG00000002330	569	BAD	BCL2-associated agonist of cell death	572	11	n/a	n/a	4.83e-01	1.677
279801213	ENSG00000226608	0	FTLP3	ferritin, light polypeptide pseudogene 3	0	20	n/a	n/a	5.81e-01	1.677
1092090	ENSG00000121691	843	CAT	catalase	847	11	n/a	n/a	6.08e-01	1.676
279725210	ENSG00000213866	0	YBX1P10	Y box binding protein 1 pseudogene 10	0	9	n/a	n/a	5.78e-01	1.676
1100711	ENSG00000174721	80303	FGFBP3	fibroblast growth factor binding protein 3	143282	10	n/a	n/a	4.91e-01	1.676
1096314	ENSG00000151322	40700	NPAS3	neuronal PAS domain protein 3	64067	14	n/a	n/a	5.02e-01	1.676
1087308	ENSG00000024422	29837	EHD2	EH-domain containing 2	30846	19	n/a	n/a	5.54e-01	1.676
279909651	ENSG00000236327	0	RP11-759F5.1	RP11-759F5.1	0	1	n/a	n/a	5.89e-01	1.675
1088611	ENSG00000087266	6416	SH3BP2	SH3-domain binding protein 2	6452	4	n/a	n/a	6.01e-01	1.675
1087875	ENSG00000067182	7089	TNFRSF1A	tumor necrosis factor receptor superfamily, member 1A	7132	12	n/a	n/a	6.64e-01	1.675
279932117	ENSG00000238276	0	RP11-245J24.1	RP11-245J24.1	0	10	n/a	n/a	5.86e-01	1.675
1101621	ENSG00000179761	30749	PIPOX	pipecolic acid oxidase	51268	17	n/a	n/a	5.00e-01	1.675
1095968	ENSG00000148053	4884	NTRK2	neurotrophic tyrosine kinase, receptor, type 2	4915	9	n/a	n/a	5.67e-01	1.674
279938775	ENSG00000239298	0	RP4-758J18.3	RP4-758J18.3	0	1	n/a	n/a	6.77e-01	1.674
279710800	ENSG00000208772	0	SNORD94	small nucleolar RNA, C/D box 94	0	2	n/a	n/a	4.83e-01	1.674
279847635	ENSG00000230777	0	RP11-318C24.1	RP11-318C24.1	0	1	n/a	n/a	5.75e-01	1.674
1102369	ENSG00000183580	22949	FBXL7	F-box and leucine-rich repeat protein 7	23194	5	n/a	n/a	6.47e-01	1.674
280022807	ENSG00000250166	0	RP11-268P4.5	RP11-268P4.5	0	12	n/a	n/a	5.28e-01	1.673
1090158	ENSG00000106211	3295	HSPB1	heat shock 27kDa protein 1	3315	7	n/a	n/a	3.99e-01	1.672
279956646	ENSG00000241418	0	RP11-512H23.2	RP11-512H23.2	0	X	n/a	n/a	5.88e-01	1.672
280070633	ENSG00000254418	0	RP11-21L19.1	RP11-21L19.1	0	11	n/a	n/a	5.79e-01	1.672
1095352	ENSG00000143545	5840	RAB13	RAB13, member RAS oncogene family	5872	1	n/a	n/a	4.84e-01	1.671
1088957	ENSG00000099203	10860	TMED1	transmembrane emp24 protein transport domain containing 1	11018	19	n/a	n/a	5.67e-01	1.671
1091087	ENSG00000113504	10565	SLC12A7	solute carrier family 12 (potassium/chloride transporters), member 7	10723	5	n/a	n/a	4.89e-01	1.671
1101625	ENSG00000179796	77738	LRRC3B	leucine rich repeat containing 3B	116135	3	n/a	n/a	6.48e-01	1.671
1102382	ENSG00000183628	8163	DGCR6	DiGeorge syndrome critical region gene 6	8214	22	n/a	n/a	5.13e-01	1.669
1089463	ENSG00000101850	4904	GPR143	G protein-coupled receptor 143	4935	X	n/a	n/a	6.49e-01	1.669
279493488	ENSG00000179131	0	RP11-458F8.3	RP11-458F8.3	0	7	n/a	n/a	3.86e-01	1.669
1090941	ENSG00000112306	6173	RPS12	ribosomal protein S12	6206	6	n/a	n/a	6.04e-01	1.668
279890425	ENSG00000234555	0	RP11-74C13.4	RP11-74C13.4	0	1	n/a	n/a	6.52e-01	1.668
1092224	ENSG00000122862	5520	SRGN	serglycin	5552	10	n/a	n/a	5.55e-01	1.668
1089192	ENSG00000100439	40517	ABHD4	abhydrolase domain containing 4	63874	14	n/a	n/a	6.67e-01	1.667
279660346	ENSG00000200253	0	U6	U6 spliceosomal RNA	0	10	n/a	n/a	4.83e-01	1.667
1089925	ENSG00000105137	59530	SYDE1	synapse defective 1, Rho GTPase, homolog 1 (C. elegans)	85360	19	n/a	n/a	5.52e-01	1.667
279669404	ENSG00000203472	0	AC009163.1	AC009163.1	0	16	n/a	n/a	6.58e-01	1.667
1098665	ENSG00000165912	29498	PACSIN3	protein kinase C and casein kinase substrate in neurons 3	29763	11	n/a	n/a	5.48e-01	1.666
1095346	ENSG00000143514	7116	TP53BP2	tumor protein p53 binding protein, 2	7159	1	n/a	n/a	5.85e-01	1.666
1099203	ENSG00000167969	1620	ECI1	enoyl-CoA delta isomerase 1	1632	16	n/a	n/a	4.90e-01	1.665
1100489	ENSG00000173486	2270	FKBP2	FK506 binding protein 2, 13kDa	2286	11	n/a	n/a	5.06e-01	1.665
279795381	ENSG00000226083	1000557	RP11-110H10.2	RP11-110H10.2	100129213	10	n/a	n/a	6.27e-01	1.665
1100076	ENSG00000171612	58485	SLC25A33	solute carrier family 25, member 33	84275	1	n/a	n/a	5.14e-01	1.664
279701330	ENSG00000206341	0	HLA-H	major histocompatibility complex, class I, H (pseudogene)	0	6	n/a	n/a	7.31e-01	1.664
1092038	ENSG00000121068	6869	TBX2	T-box 2	6909	17	n/a	n/a	4.90e-01	1.663
279399998	ENSG00000169253	0	RP11-220D10.1	RP11-220D10.1	0	9	n/a	n/a	3.77e-01	1.662
1096186	ENSG00000149782	5299	PLCB3	phospholipase C, beta 3 (phosphatidylinositol-specific)	5331	11	n/a	n/a	5.49e-01	1.662
1090919	ENSG00000112214	9320	FHL5	four and a half LIM domains 5	9457	6	n/a	n/a	5.50e-01	1.662
1093533	ENSG00000132613	60144	MTSS1L	metastasis suppressor 1-like	92154	16	n/a	n/a	4.84e-01	1.662
1090778	ENSG00000111328	8048	CDK2AP1	cyclin-dependent kinase 2 associated protein 1	8099	12	n/a	n/a	5.66e-01	1.661
1100254	ENSG00000172366	58541	FAM195A	family with sequence similarity 195, member A	84331	16	n/a	n/a	4.84e-01	1.661
1093364	ENSG00000131471	8570	AOC3	amine oxidase, copper containing 3 (vascular adhesion protein 1)	8639	17	n/a	n/a	5.34e-01	1.661
1104709	ENSG00000198732	40726	SMOC1	SPARC related modular calcium binding 1	64093	14	n/a	n/a	7.68e-01	1.661
1088804	ENSG00000091428	10911	RAPGEF4	Rap guanine nucleotide exchange factor (GEF) 4	11069	2	n/a	n/a	5.12e-01	1.660
1096623	ENSG00000153822	3748	KCNJ16	potassium inwardly-rectifying channel, subfamily J, member 16	3773	17	n/a	n/a	5.89e-01	1.660
1097483	ENSG00000160808	4608	MYL3	myosin, light chain 3, alkali; ventricular, skeletal, slow	4634	3	n/a	n/a	5.67e-01	1.659
1088086	ENSG00000072864	34109	NDE1	nudE nuclear distribution gene E homolog 1 (A. nidulans)	54820	16	n/a	n/a	5.91e-01	1.659
1088229	ENSG00000076706	4137	MCAM	melanoma cell adhesion molecule	4162	11	n/a	n/a	5.53e-01	1.659
1100790	ENSG00000175130	41626	MARCKSL1	MARCKS-like 1	65108	1	n/a	n/a	6.53e-01	1.659
1104559	ENSG00000198258	37710	UBL5	ubiquitin-like 5	59286	19	n/a	n/a	5.22e-01	1.658
1105452	ENSG00000205358	4470	MT1H	metallothionein 1H	4496	16	n/a	n/a	6.17e-01	1.658
1105923	ENSG00000213867	0	RP11-829H16.2	RP11-829H16.2	0	14	n/a	n/a	6.30e-01	1.658
1108030	ENSG00000232560	33369	C21orf37	chromosome 21 open reading frame 37	100505929	21	n/a	n/a	4.85e-01	1.658
279780020	ENSG00000224731	0	AC016716.2	AC016716.2	0	2	n/a	n/a	3.96e-01	1.657
1088516	ENSG00000084754	3013	HADHA	hydroxyacyl-CoA dehydrogenase/3-ketoacyl-CoA thiolase/enoyl-CoA hydratase (trifunctional protein), alpha subunit	3030	2	n/a	n/a	6.55e-01	1.657
1096809	ENSG00000155368	1610	DBI	diazepam binding inhibitor (GABA receptor modulator, acyl-CoA binding protein)	1622	2	n/a	n/a	4.90e-01	1.656
1099180	ENSG00000167874	60145	TMEM88	transmembrane protein 88	92162	17	n/a	n/a	5.12e-01	1.656
279719187	ENSG00000213087	0	RP11-613F7.1	RP11-613F7.1	0	6	n/a	n/a	6.47e-01	1.656
280116676	ENSG00000258504	0	RP11-638I2.6	RP11-638I2.6	0	14	n/a	n/a	5.06e-01	1.655
1096199	ENSG00000149932	78995	TMEM219	transmembrane protein 219	124446	16	n/a	n/a	5.67e-01	1.654
279924956	ENSG00000237668	0	WI2-80423F1.1	WI2-80423F1.1	0	22	n/a	n/a	4.85e-01	1.654
279827884	ENSG00000228989	0	AC133528.2	AC133528.2	0	2	n/a	n/a	6.26e-01	1.654
279715976	ENSG00000212238	157130510	5S_rRNA	5S ribosomal RNA	100885864	7	n/a	n/a	6.52e-01	1.654
1096547	ENSG00000153048	23343	CARHSP1	calcium regulated heat stable protein 1, 24kDa	23589	16	n/a	n/a	6.23e-01	1.653
279900403	ENSG00000235445	0	XXbac-B476C20.14	XXbac-B476C20.14	0	22	n/a	n/a	5.02e-01	1.653
1101915	ENSG00000181481	58492	RNF135	ring finger protein 135	84282	17	n/a	n/a	5.87e-01	1.652
1091669	ENSG00000118004	54829	COLEC11	collectin sub-family member 11	78989	2	n/a	n/a	5.11e-01	1.652
280120888	ENSG00000258749	0	RP11-688G15.3	RP11-688G15.3	0	14	n/a	n/a	6.50e-01	1.652
1093149	ENSG00000130287	1452	NCAN	neurocan	1463	19	n/a	n/a	6.21e-01	1.651
1099157	ENSG00000167775	30774	CD320	CD320 molecule	51293	19	n/a	n/a	4.89e-01	1.651
1106070	ENSG00000214401	159020	AC217773.1	AC217773.1	644246	17	n/a	n/a	3.80e-01	1.651
279924184	ENSG00000237611	0	AL353898.3	AL353898.3	0	1	n/a	n/a	5.80e-01	1.651
279857430	ENSG00000231655	0	AC011742.3	AC011742.3	0	2	n/a	n/a	7.77e-01	1.650
279817944	ENSG00000228109	157123001	MFI2-AS1	MFI2 antisense RNA 1 (non-protein coding)	100507057	3	n/a	n/a	5.11e-01	1.650
279967770	ENSG00000242604	0	AL512503.1	AL512503.1	0	1	n/a	n/a	3.75e-01	1.649
1088315	ENSG00000078804	37290	TP53INP2	tumor protein p53 inducible nuclear protein 2	58476	20	n/a	n/a	5.05e-01	1.649
1088224	ENSG00000076604	9474	TRAF4	TNF receptor-associated factor 4	9618	17	n/a	n/a	6.61e-01	1.649
1088592	ENSG00000087077	7162	TRIP6	thyroid hormone receptor interactor 6	7205	7	n/a	n/a	4.98e-01	1.648
279854286	ENSG00000231369	0	RP1-40G4P.1	RP1-40G4P.1	0	22	n/a	n/a	5.68e-01	1.648
1098903	ENSG00000166831	110363	RBPMS2	RNA binding protein with multiple splicing 2	348093	15	n/a	n/a	4.93e-01	1.648
279509666	ENSG00000181577	85751	C6orf223	chromosome 6 open reading frame 223	221416	6	n/a	n/a	5.19e-01	1.647
1092115	ENSG00000121900	76666	TMEM54	transmembrane protein 54	113452	1	n/a	n/a	5.14e-01	1.647
1101752	ENSG00000180537	85783	RNF182	ring finger protein 182	221687	6	n/a	n/a	5.68e-01	1.647
1105201	ENSG00000204580	776	DDR1	discoidin domain receptor tyrosine kinase 1	780	6	n/a	n/a	5.68e-01	1.647
1097643	ENSG00000162174	55951	ASRGL1	asparaginase like 1	80150	11	n/a	n/a	5.03e-01	1.647
279897786	ENSG00000235174	0	RP11-398K22.3	RP11-398K22.3	0	6	n/a	n/a	6.68e-01	1.646
1091317	ENSG00000115380	2187	EFEMP1	EGF containing fibulin-like extracellular matrix protein 1	2202	2	n/a	n/a	5.54e-01	1.645
1102731	ENSG00000185033	10362	SEMA4B	sema domain, immunoglobulin domain (Ig), transmembrane domain (TM) and short cytoplasmic domain, (semaphorin) 4B	10509	15	n/a	n/a	6.66e-01	1.645
1101054	ENSG00000176533	2771	GNG7	guanine nucleotide binding protein (G protein), gamma 7	2788	19	n/a	n/a	6.00e-01	1.644
280091563	ENSG00000255949	0	AP003419.16	AP003419.16	0	11	n/a	n/a	6.00e-01	1.642
280047135	ENSG00000252393	0	U6	U6 spliceosomal RNA	0	12	n/a	n/a	4.90e-01	1.642
279821610	ENSG00000228421	0	AC005013.5	AC005013.5	0	7	n/a	n/a	4.89e-01	1.642
1092011	ENSG00000120885	1182	CLU	clusterin	1191	8	n/a	n/a	5.95e-01	1.642
1088035	ENSG00000071655	32933	MBD3	methyl-CpG binding domain protein 3	53615	19	n/a	n/a	3.80e-01	1.641
1093156	ENSG00000130307	58112	USHBP1	Usher syndrome 1C binding protein 1	83878	19	n/a	n/a	5.40e-01	1.640
279715661	ENSG00000212153	0	U1	U1 spliceosomal RNA	0	7	n/a	n/a	5.85e-01	1.640
280110416	ENSG00000257949	1000883	C17orf106	CST complex subunit TEN1	100134934	17	n/a	n/a	6.63e-01	1.640
1101202	ENSG00000177303	36786	CASKIN2	CASK interacting protein 2	57513	17	n/a	n/a	5.08e-01	1.639
1106481	ENSG00000219607	169334	PPP1R3G	protein phosphatase 1, regulatory subunit 3G	648791	6	n/a	n/a	4.85e-01	1.639
1105853	ENSG00000213398	3906	LCAT	lecithin-cholesterol acyltransferase	3931	16	n/a	n/a	4.99e-01	1.639
280097043	ENSG00000256577	0	RP11-283I3.2	RP11-283I3.2	0	12	n/a	n/a	4.92e-01	1.639
279936016	ENSG00000238881	167909	SCARNA2	small Cajal body-specific RNA 2	677766	1	n/a	n/a	3.91e-01	1.638
279996169	ENSG00000247675	157123445	RP11-411D10.1	RP11-411D10.1	100507401	11	n/a	n/a	5.88e-01	1.638
1091882	ENSG00000119927	36951	GPAM	glycerol-3-phosphate acyltransferase, mitochondrial	57678	10	n/a	n/a	5.02e-01	1.638
1101909	ENSG00000181449	6617	SOX2	SRY (sex determining region Y)-box 2	6657	3	n/a	n/a	3.79e-01	1.637
1100353	ENSG00000172809	6137	RPL38	ribosomal protein L38	6169	17	n/a	n/a	5.19e-01	1.637
279936247	ENSG00000238917	0	SNORD10	small nucleolar RNA, C/D box 10	0	17	n/a	n/a	5.11e-01	1.637
279957376	ENSG00000241485	0	AC131055.10	AC131055.10	0	17	n/a	n/a	5.01e-01	1.637
1095392	ENSG00000143772	3682	ITPKB	inositol-trisphosphate 3-kinase B	3707	1	n/a	n/a	5.00e-01	1.637
1108950	ENSG00000240583	355	AQP1	aquaporin 1 (Colton blood group)	358	7	n/a	n/a	6.77e-01	1.637
1108360	ENSG00000234745	3088	HLA-B	major histocompatibility complex, class I, B	3106	6	n/a	n/a	5.88e-01	1.636
1102445	ENSG00000183793	1003245	RP11-82O18.1	Uncharacterized protein	100288332	16	n/a	n/a	5.75e-01	1.636
1089464	ENSG00000101856	10699	PGRMC1	progesterone receptor membrane component 1	10857	X	n/a	n/a	4.31e-01	1.636
1086951	ENSG00000005243	30708	COPZ2	coatomer protein complex, subunit zeta 2	51226	17	n/a	n/a	5.68e-01	1.636
280113559	ENSG00000258283	0	RP11-386G11.3	RP11-386G11.3	0	12	n/a	n/a	8.55e-01	1.635
1105820	ENSG00000213145	1387	CRIP1	cysteine-rich protein 1 (intestinal)	1396	14	n/a	n/a	5.03e-01	1.635
279788822	ENSG00000225525	0	RP11-236B18.3	RP11-236B18.3	0	10	n/a	n/a	5.69e-01	1.635
280123653	ENSG00000258908	0	RP11-203M5.8	RP11-203M5.8	0	14	n/a	n/a	5.90e-01	1.635
279752975	ENSG00000221288	1023337	MIR663B	microRNA 663b	100313824	2	n/a	n/a	3.76e-01	1.634
279784914	ENSG00000225194	1017295	LINC00092	long intergenic non-protein coding RNA 92	100188953	9	n/a	n/a	6.49e-01	1.634
1094130	ENSG00000136114	35188	THSD1	thrombospondin, type I, domain containing 1	55901	13	n/a	n/a	5.08e-01	1.634
279966820	ENSG00000242517	0	AC018607.3	AC018607.3	0	8	n/a	n/a	3.86e-01	1.633
1100227	ENSG00000172270	678	BSG	basigin (Ok blood group)	682	19	n/a	n/a	4.83e-01	1.632
1098676	ENSG00000165949	3409	IFI27	interferon, alpha-inducible protein 27	3429	14	n/a	n/a	5.89e-01	1.632
280009632	ENSG00000249109	0	RP11-1026M7.2	Uncharacterized protein	0	5	n/a	n/a	7.31e-01	1.631
1089869	ENSG00000104870	2202	FCGRT	Fc fragment of IgG, receptor, transporter, alpha	2217	19	n/a	n/a	5.71e-01	1.631
1105100	ENSG00000204347	122962	BTBD17	BTB (POZ) domain containing 17	388419	17	n/a	n/a	4.88e-01	1.631
1089537	ENSG00000102265	7033	TIMP1	TIMP metallopeptidase inhibitor 1	7076	X	n/a	n/a	6.01e-01	1.631
1095056	ENSG00000141510	7114	TP53	tumor protein p53	7157	17	n/a	n/a	6.10e-01	1.630
1104632	ENSG00000198523	5318	PLN	phospholamban	5350	6	n/a	n/a	4.84e-01	1.630
1102368	ENSG00000183579	58344	ZNRF3	zinc and ring finger 3	84133	22	n/a	n/a	5.96e-01	1.630
279725262	ENSG00000213877	0	CFL1P7	cofilin 1 (non-muscle) pseudogene 7	0	3	n/a	n/a	6.01e-01	1.630
279943535	ENSG00000239881	0	RPS27P25	ribosomal protein S27 pseudogene 25	0	12	n/a	n/a	5.02e-01	1.629
1089816	ENSG00000104518	55595	GSDMD	gasdermin D	79792	8	n/a	n/a	5.69e-01	1.626
1092870	ENSG00000127920	2774	GNG11	guanine nucleotide binding protein (G protein), gamma 11	2791	7	n/a	n/a	3.75e-01	1.626
1087458	ENSG00000042493	818	CAPG	capping protein (actin filament), gelsolin-like	822	2	n/a	n/a	4.84e-01	1.626
1093985	ENSG00000135414	10074	GDF11	growth differentiation factor 11	10220	12	n/a	n/a	6.12e-01	1.626
1106819	ENSG00000224712	159018	RP11-719K4.1	Uncharacterized protein	642778	16	n/a	n/a	5.75e-01	1.626
280094100	ENSG00000256235	59214	C5orf62	chromosome 5 open reading frame 62	85027	5	n/a	n/a	6.37e-01	1.624
280104348	ENSG00000257341	0	AL928654.7	AL928654.7	0	14	n/a	n/a	5.10e-01	1.624
279488997	ENSG00000178464	0	CTD-2192J16.15	CTD-2192J16.15	0	19	n/a	n/a	4.91e-01	1.624
279480959	ENSG00000177410	134970	ZNFX1-AS1	ZNFX1 antisense RNA 1 (non-protein coding)	441951	20	n/a	n/a	5.11e-01	1.623
1097337	ENSG00000159792	5649	PSKH1	protein serine kinase H1	5681	16	n/a	n/a	5.78e-01	1.622
279965437	ENSG00000242358	0	AC006427.1	AC006427.1	0	4	n/a	n/a	4.84e-01	1.622
1108908	ENSG00000239697	8671	TNFSF12	tumor necrosis factor (ligand) superfamily, member 12	8742	17	n/a	n/a	5.35e-01	1.621
1096508	ENSG00000152726	35036	FAM21B	family with sequence similarity 21, member B	55747	10	n/a	n/a	6.62e-01	1.621
279707713	ENSG00000207445	0	SNORD15B	small nucleolar RNA, C/D box 15B	0	11	n/a	n/a	4.15e-01	1.621
1097712	ENSG00000162551	246	ALPL	alkaline phosphatase, liver/bone/kidney	249	1	n/a	n/a	6.54e-01	1.621
1098700	ENSG00000166033	5622	HTRA1	HtrA serine peptidase 1	5654	10	n/a	n/a	5.81e-01	1.619
279979244	ENSG00000243802	0	RP11-390K5.1	RP11-390K5.1	0	11	n/a	n/a	6.23e-01	1.619
279863736	ENSG00000232187	0	FTH1P7	ferritin, heavy polypeptide 1 pseudogene 7	0	13	n/a	n/a	6.30e-01	1.619
279703226	ENSG00000206679	0	Y_RNA	Y RNA	0	1	n/a	n/a	5.10e-01	1.619
1098638	ENSG00000165801	34990	ARHGEF40	Rho guanine nucleotide exchange factor (GEF) 40	55701	14	n/a	n/a	6.13e-01	1.618
1092775	ENSG00000126878	57786	AIF1L	allograft inflammatory factor 1-like	83543	9	n/a	n/a	5.02e-01	1.618
1106848	ENSG00000224877	94201	C17orf89	chromosome 17 open reading frame 89	284184	17	n/a	n/a	6.41e-01	1.617
279499361	ENSG00000179967	0	PPP1R14BP3	protein phosphatase 1, regulatory (inhibitor) subunit 14B pseudogene 3	0	4	n/a	n/a	3.74e-01	1.617
279753766	ENSG00000221419	0	MIR1287	microRNA 1287	0	10	n/a	n/a	5.07e-01	1.617
1101287	ENSG00000177697	972	CD151	CD151 molecule (Raph blood group)	977	11	n/a	n/a	6.00e-01	1.617
1101235	ENSG00000177464	2811	GPR4	G protein-coupled receptor 4	2828	19	n/a	n/a	6.39e-01	1.616
280070669	ENSG00000254422	0	RP11-864G5.3	RP11-864G5.3	0	11	n/a	n/a	5.00e-01	1.616
1100753	ENSG00000174944	9790	P2RY14	purinergic receptor P2Y, G-protein coupled, 14	9934	3	n/a	n/a	4.90e-01	1.615
280084944	ENSG00000255337	0	RP11-315O6.1	RP11-315O6.1	0	11	n/a	n/a	6.28e-01	1.615
279657973	ENSG00000199545	0	5S_rRNA	5S ribosomal RNA	0	5	n/a	n/a	4.84e-01	1.615
279966906	ENSG00000242527	0	RP11-159H22.1	RP11-159H22.1	0	11	n/a	n/a	4.83e-01	1.614
280078390	ENSG00000254960	157129880	KIRREL3-AS2	KIRREL3 antisense RNA 2 (non-protein coding)	100874251	11	n/a	n/a	4.90e-01	1.614
279719457	ENSG00000213130	0	EEF1DP5	eukaryotic translation elongation factor 1 delta pseudogene 5	0	6	n/a	n/a	6.26e-01	1.614
280074018	ENSG00000254665	0	RP11-152H18.3	RP11-152H18.3	0	11	n/a	n/a	5.21e-01	1.613
1103946	ENSG00000196436	133526	NPIPL2	nuclear pore complex interacting protein-like 2	440348	16	n/a	n/a	5.78e-01	1.613
1101622	ENSG00000179772	2291	FOXS1	forkhead box S1	2307	20	n/a	n/a	4.86e-01	1.612
279827743	ENSG00000228974	0	AC006483.5	AC006483.5	0	7	n/a	n/a	4.83e-01	1.612
1097928	ENSG00000163344	10507	PMVK	phosphomevalonate kinase	10654	1	n/a	n/a	6.12e-01	1.612
1093308	ENSG00000131094	10724	C1QL1	complement component 1, q subcomponent-like 1	10882	17	n/a	n/a	4.84e-01	1.612
1101970	ENSG00000181826	1002216	RELL1	RELT-like 1	768211	4	n/a	n/a	6.62e-01	1.611
280124335	ENSG00000258944	0	RP4-647C14.3	RP4-647C14.3	0	14	n/a	n/a	5.17e-01	1.611
1097809	ENSG00000162889	9133	MAPKAPK2	mitogen-activated protein kinase-activated protein kinase 2	9261	1	n/a	n/a	6.70e-01	1.610
279933205	ENSG00000238425	0	snoU13	Small nucleolar RNA U13	0	18	n/a	n/a	5.36e-01	1.610
1089440	ENSG00000101608	10480	MYL12A	myosin, light chain 12A, regulatory, non-sarcomeric	10627	18	n/a	n/a	5.82e-01	1.610
1106071	ENSG00000214402	125696	LCNL1	lipocalin-like 1	401562	9	n/a	n/a	4.84e-01	1.610
1097064	ENSG00000157593	110336	SLC35B2	solute carrier family 35, member B2	347734	6	n/a	n/a	6.67e-01	1.609
1104139	ENSG00000197019	29683	SERTAD1	SERTA domain containing 1	29950	19	n/a	n/a	6.01e-01	1.609
279957731	ENSG00000241530	0	AC006368.1	AC006368.1	0	2	n/a	n/a	4.48e-01	1.608
1089784	ENSG00000104324	10257	PGCP	Plasma glutamate carboxypeptidase	10404	8	n/a	n/a	6.56e-01	1.608
279665190	ENSG00000201675	0	SNORD32A	small nucleolar RNA, C/D box 32A	0	19	n/a	n/a	5.25e-01	1.608
279958840	ENSG00000241656	0	UBA52P7	ubiquitin A-52 residue ribosomal protein fusion product 1 pseudogene 7	0	12	n/a	n/a	6.69e-01	1.607
279755852	ENSG00000221792	1023061	MIR1282	microRNA 1282	100302254	15	n/a	n/a	4.83e-01	1.607
280046141	ENSG00000252248	0	AC093693.1	AC093693.1	0	7	n/a	n/a	4.16e-01	1.607
280107393	ENSG00000257653	0	RP11-579D7.2	RP11-579D7.2	0	12	n/a	n/a	5.68e-01	1.606
279974587	ENSG00000243389	0	AC012442.5	AC012442.5	0	2	n/a	n/a	7.92e-01	1.606
1088138	ENSG00000074416	11178	MGLL	monoglyceride lipase	11343	3	n/a	n/a	6.76e-01	1.606
1093386	ENSG00000131669	4783	NINJ1	ninjurin 1	4814	9	n/a	n/a	5.79e-01	1.606
279850729	ENSG00000231064	0	RP11-263K19.4	RP11-263K19.4	0	1	n/a	n/a	5.90e-01	1.605
1103243	ENSG00000187091	5301	PLCD1	phospholipase C, delta 1	5333	3	n/a	n/a	5.76e-01	1.604
280028955	ENSG00000250661	0	RP11-458I7.4	RP11-458I7.4	0	1	n/a	n/a	4.90e-01	1.603
1108930	ENSG00000240184	5066	PCDHGC3	protocadherin gamma subfamily C, 3	5098	5	n/a	n/a	6.57e-01	1.603
279755208	ENSG00000221674	0	AL445309.1	AL445309.1	0	6	n/a	n/a	4.29e-01	1.602
1089297	ENSG00000100968	4750	NFATC4	nuclear factor of activated T-cells, cytoplasmic, calcineurin-dependent 4	4776	14	n/a	n/a	4.99e-01	1.602
1096449	ENSG00000152268	10271	SPON1	spondin 1, extracellular matrix protein	10418	11	n/a	n/a	5.03e-01	1.602
1093154	ENSG00000130304	119630	SLC27A1	solute carrier family 27 (fatty acid transporter), member 1	376497	19	n/a	n/a	5.34e-01	1.602
279943313	ENSG00000239844	0	AC022148.2	AC022148.2	0	19	n/a	n/a	4.89e-01	1.602
279706404	ENSG00000207217	0	SNORA42	Small nucleolar RNA SNORA42/SNORA80 family	0	7	n/a	n/a	7.02e-01	1.601
280111434	ENSG00000258056	0	RP11-644F5.11	RP11-644F5.11	0	12	n/a	n/a	5.22e-01	1.601
1101107	ENSG00000176845	94211	METRNL	meteorin, glial cell differentiation regulator-like	284207	17	n/a	n/a	5.17e-01	1.601
1099480	ENSG00000169105	76648	CHST14	carbohydrate (N-acetylgalactosamine 4-0) sulfotransferase 14	113189	15	n/a	n/a	5.88e-01	1.601
1107860	ENSG00000231500	6189	RPS18	ribosomal protein S18	6222	6	n/a	n/a	5.99e-01	1.600
1091331	ENSG00000115468	56104	EFHD1	EF-hand domain family, member D1	80303	2	n/a	n/a	5.01e-01	1.599
1090973	ENSG00000112559	4163	MDFI	MyoD family inhibitor	4188	6	n/a	n/a	5.81e-01	1.599
1087784	ENSG00000065054	9216	SLC9A3R2	solute carrier family 9 (sodium/hydrogen exchanger), member 3 regulator 2	9351	16	n/a	n/a	3.74e-01	1.599
1088924	ENSG00000095906	9956	NUBP2	nucleotide binding protein 2	10101	16	n/a	n/a	3.80e-01	1.599
279799078	ENSG00000226396	0	RP5-1056L3.3	RP5-1056L3.3	0	1	n/a	n/a	4.82e-01	1.599
1090741	ENSG00000111077	23126	TENC1	tensin like C1 domain containing phosphatase (tensin 2)	23371	12	n/a	n/a	5.06e-01	1.599
1087766	ENSG00000064655	2124	EYA2	eyes absent homolog 2 (Drosophila)	2139	20	n/a	n/a	5.92e-01	1.599
280096747	ENSG00000256545	0	AL139819.1	AL139819.1	0	10	n/a	n/a	5.15e-01	1.599
1090210	ENSG00000106538	5887	RARRES2	retinoic acid receptor responder (tazarotene induced) 2	5919	7	n/a	n/a	4.83e-01	1.598
1093309	ENSG00000131095	2654	GFAP	glial fibrillary acidic protein	2670	17	n/a	n/a	4.90e-01	1.598
1104816	ENSG00000198923	0	RP11-290L1.7	RP11-290L1.7	0	12	n/a	n/a	5.88e-01	1.597
1099385	ENSG00000168710	10610	AHCYL1	adenosylhomocysteinase-like 1	10768	1	n/a	n/a	6.02e-01	1.597
280074496	ENSG00000254690	0	GS1-393G12.12	GS1-393G12.12	0	8	n/a	n/a	6.65e-01	1.596
1097703	ENSG00000162512	9528	SDC3	syndecan 3	9672	1	n/a	n/a	6.47e-01	1.596
1103760	ENSG00000189238	0	RP11-173C20.1	RP11-173C20.1	0	12	n/a	n/a	5.23e-01	1.596
1090791	ENSG00000111405	8830	ENDOU	endonuclease, polyU-specific	8909	12	n/a	n/a	4.90e-01	1.596
1101276	ENSG00000177674	36363	AGTRAP	angiotensin II receptor-associated protein	57085	1	n/a	n/a	4.92e-01	1.595
279938412	ENSG00000239256	0	RP11-22N12.1	RP11-22N12.1	0	17	n/a	n/a	4.00e-01	1.595
1099742	ENSG00000170271	10668	C5orf4	chromosome 5 open reading frame 4	10826	5	n/a	n/a	6.62e-01	1.595
279908183	ENSG00000236197	0	AC002429.5	AC002429.5	0	7	n/a	n/a	5.69e-01	1.595
1105542	ENSG00000205704	109715	CTA-250D10.15	CTA-250D10.15	339674	22	n/a	n/a	4.89e-01	1.595
1091153	ENSG00000114115	5915	RBP1	retinol binding protein 1, cellular	5947	3	n/a	n/a	6.12e-01	1.594
1092689	ENSG00000126016	81204	AMOT	angiomotin	154796	X	n/a	n/a	4.90e-01	1.593
1097513	ENSG00000160973	8849	FOXH1	forkhead box H1	8928	8	n/a	n/a	5.28e-01	1.592
279859867	ENSG00000231864	0	RP11-229P13.23	RP11-229P13.23	0	9	n/a	n/a	5.18e-01	1.591
1098424	ENSG00000164904	498	ALDH7A1	aldehyde dehydrogenase 7 family, member A1	501	5	n/a	n/a	4.89e-01	1.591
1102292	ENSG00000183255	750	PTTG1IP	pituitary tumor-transforming 1 interacting protein	754	21	n/a	n/a	5.82e-01	1.591
1099575	ENSG00000169515	58203	CCDC8	coiled-coil domain containing 8	83987	19	n/a	n/a	5.74e-01	1.590
1090061	ENSG00000105698	7349	USF2	upstream transcription factor 2, c-fos interacting	7392	19	n/a	n/a	4.90e-01	1.589
1099591	ENSG00000169604	58379	ANTXR1	anthrax toxin receptor 1	84168	2	n/a	n/a	5.07e-01	1.589
1093101	ENSG00000129965	169900	INS-IGF2	INS-IGF2 readthrough	723961	11	n/a	n/a	5.99e-01	1.589
1094301	ENSG00000136942	11064	RPL35	ribosomal protein L35	11224	9	n/a	n/a	3.92e-01	1.588
1102938	ENSG00000185885	8453	IFITM1	interferon induced transmembrane protein 1 (9-27)	8519	11	n/a	n/a	4.91e-01	1.588
280091116	ENSG00000255885	0	RP11-815D16.1	RP11-815D16.1	0	12	n/a	n/a	6.58e-01	1.588
1087778	ENSG00000064961	10215	HMG20B	high mobility group 20B	10362	19	n/a	n/a	4.89e-01	1.588
280091090	ENSG00000255875	0	CTD-2102P23.1	CTD-2102P23.1	0	19	n/a	n/a	5.69e-01	1.587
279884149	ENSG00000233984	0	RPSAP14	ribosomal protein SA pseudogene 14	0	X	n/a	n/a	7.30e-01	1.587
279925078	ENSG00000237676	0	AC138972.1	AC138972.1	0	3	n/a	n/a	5.67e-01	1.586
1100959	ENSG00000176046	26219	NUPR1	nuclear protein, transcriptional regulator, 1	26471	16	n/a	n/a	3.99e-01	1.586
1099050	ENSG00000167434	758	CA4	carbonic anhydrase IV	762	17	n/a	n/a	6.65e-01	1.586
1094841	ENSG00000140067	59840	FAM181A	family with sequence similarity 181, member A	90050	14	n/a	n/a	5.00e-01	1.586
279984959	ENSG00000244398	0	RP11-466H18.1	RP11-466H18.1	0	11	n/a	n/a	6.79e-01	1.586
280115610	ENSG00000258444	0	CTD-2201G16.1	CTD-2201G16.1	0	14	n/a	n/a	6.51e-01	1.585
1087184	ENSG00000012660	37941	ELOVL5	ELOVL fatty acid elongase 5	60481	6	n/a	n/a	4.89e-01	1.585
280040407	ENSG00000251562	119806	MALAT1	metastasis associated lung adenocarcinoma transcript 1 (non-protein coding)	378938	11	n/a	n/a	4.09e-01	1.585
1087827	ENSG00000065978	4873	YBX1	Y box binding protein 1	4904	1	n/a	n/a	5.22e-01	1.584
279716557	ENSG00000212381	171982	SNORD65	small nucleolar RNA, C/D box 65	692106	17	n/a	n/a	6.53e-01	1.583
279708490	ENSG00000207601	0	MIR611	microRNA 611	0	11	n/a	n/a	6.61e-01	1.583
280040008	ENSG00000251534	0	RP1-96H9.6	RP1-96H9.6	0	12	n/a	n/a	5.48e-01	1.583
1103309	ENSG00000187513	2685	GJA4	gap junction protein, alpha 4, 37kDa	2701	1	n/a	n/a	5.03e-01	1.582
1092421	ENSG00000124374	125373	PAIP2B	poly(A) binding protein interacting protein 2B	400961	2	n/a	n/a	4.82e-01	1.581
279720762	ENSG00000213307	0	RPL18P11	ribosomal protein L18 pseudogene 11	0	15	n/a	n/a	3.85e-01	1.581
279750066	ENSG00000219928	0	RP11-40C6.2	RP11-40C6.2	0	9	n/a	n/a	5.25e-01	1.581
279705144	ENSG00000207008	0	SNORA54	small nucleolar RNA, H/ACA box 54	0	11	n/a	n/a	4.09e-01	1.581
279988470	ENSG00000244750	0	AL451125.1	AL451125.1	0	9	n/a	n/a	4.90e-01	1.581
1101497	ENSG00000178980	6379	SEPW1	selenoprotein W, 1	6415	19	n/a	n/a	5.79e-01	1.580
1095393	ENSG00000143774	2970	GUK1	guanylate kinase 1	2987	1	n/a	n/a	4.83e-01	1.580
1100498	ENSG00000173546	1453	CSPG4	chondroitin sulfate proteoglycan 4	1464	15	n/a	n/a	5.87e-01	1.580
1092778	ENSG00000126890	29839	CTAG2	cancer/testis antigen 2	30848	X	n/a	n/a	4.78e-01	1.579
279934458	ENSG00000238631	0	snoU13	Small nucleolar RNA U13	0	6	n/a	n/a	5.06e-01	1.579
1105956	ENSG00000213977	29842	TAX1BP3	Tax1 (human T-cell leukemia virus type I) binding protein 3	30851	17	n/a	n/a	5.00e-01	1.579
279709190	ENSG00000207733	0	MIR637	microRNA 637	0	19	n/a	n/a	6.48e-01	1.579
1099442	ENSG00000168936	60166	TMEM129	transmembrane protein 129	92305	4	n/a	n/a	5.35e-01	1.579
1096405	ENSG00000151929	9390	BAG3	BCL2-associated athanogene 3	9531	10	n/a	n/a	4.94e-01	1.579
1104214	ENSG00000197256	25708	KANK2	KN motif and ankyrin repeat domains 2	25959	19	n/a	n/a	4.84e-01	1.578
1106440	ENSG00000217442	151891	SYCE3	synaptonemal complex central element protein 3	644186	22	n/a	n/a	4.83e-01	1.578
1102701	ENSG00000184925	94835	LCN12	lipocalin 12	286256	9	n/a	n/a	4.99e-01	1.577
1089152	ENSG00000100342	8476	APOL1	apolipoprotein L, 1	8542	22	n/a	n/a	6.13e-01	1.577
279718649	ENSG00000213058	0	RP4-765C7.2	RP4-765C7.2	0	1	n/a	n/a	5.93e-01	1.577
279831748	ENSG00000229336	0	AP000568.2	AP000568.2	0	21	n/a	n/a	4.83e-01	1.576
1092487	ENSG00000124766	6619	SOX4	SRY (sex determining region Y)-box 4	6659	6	n/a	n/a	5.45e-01	1.576
1096111	ENSG00000149257	867	SERPINH1	serpin peptidase inhibitor, clade H (heat shock protein 47), member 1, (collagen binding protein 1)	871	11	n/a	n/a	5.88e-01	1.576
1103833	ENSG00000196154	6242	S100A4	S100 calcium binding protein A4	6275	1	n/a	n/a	3.79e-01	1.576
1098308	ENSG00000164434	2158	FABP7	fatty acid binding protein 7, brain	2173	6	n/a	n/a	4.86e-01	1.575
1098999	ENSG00000167191	31184	GPRC5B	G protein-coupled receptor, family C, group 5, member B	51704	16	n/a	n/a	5.09e-01	1.575
1090332	ENSG00000107738	40748	C10orf54	chromosome 10 open reading frame 54	64115	10	n/a	n/a	5.82e-01	1.575
279716585	ENSG00000212385	0	U6	U6 spliceosomal RNA	0	1	n/a	n/a	5.35e-01	1.573
279797561	ENSG00000226268	0	RP11-61N20.3	RP11-61N20.3	0	11	n/a	n/a	6.53e-01	1.573
280119706	ENSG00000258680	0	RP11-506K19.1	RP11-506K19.1	0	14	n/a	n/a	6.24e-01	1.573
1088349	ENSG00000079691	34893	LRRC16A	leucine rich repeat containing 16A	55604	6	n/a	n/a	5.04e-01	1.573
279844725	ENSG00000230508	0	RPL19P21	ribosomal protein L19 pseudogene 21	0	X	n/a	n/a	6.21e-01	1.573
1092133	ENSG00000122035	122546	RASL11A	RAS-like, family 11, member A	387496	13	n/a	n/a	7.20e-01	1.573
1105855	ENSG00000213402	5758	PTPRCAP	protein tyrosine phosphatase, receptor type, C-associated protein	5790	11	n/a	n/a	4.85e-01	1.573
279796133	ENSG00000226143	0	RP1-138B7.5	RP1-138B7.5	0	20	n/a	n/a	4.90e-01	1.572
1102713	ENSG00000184985	36810	SORCS2	sortilin-related VPS10 domain containing receptor 2	57537	4	n/a	n/a	5.81e-01	1.572
1090240	ENSG00000106689	9220	LHX2	LIM homeobox 2	9355	9	n/a	n/a	4.94e-01	1.572
1098165	ENSG00000164039	36177	BDH2	3-hydroxybutyrate dehydrogenase, type 2	56898	4	n/a	n/a	4.88e-01	1.571
1094403	ENSG00000137507	2599	LRRC32	leucine rich repeat containing 32	2615	11	n/a	n/a	6.11e-01	1.571
1104319	ENSG00000197568	10988	HHLA3	HERV-H LTR-associating 3	11147	1	n/a	n/a	6.65e-01	1.571
1100680	ENSG00000174521	80672	TTC9B	tetratricopeptide repeat domain 9B	148014	19	n/a	n/a	4.83e-01	1.571
1095840	ENSG00000147065	4452	MSN	moesin	4478	X	n/a	n/a	6.48e-01	1.570
1100130	ENSG00000171858	6194	RPS21	ribosomal protein S21	6227	20	n/a	n/a	4.99e-01	1.570
1089673	ENSG00000103254	41833	FAM173A	family with sequence similarity 173, member A	65990	16	n/a	n/a	3.82e-01	1.570
1092743	ENSG00000126603	58860	GLIS2	GLIS family zinc finger 2	84662	16	n/a	n/a	4.89e-01	1.569
279866478	ENSG00000232456	0	RP11-5P18.10	RP11-5P18.10	0	1	n/a	n/a	5.68e-01	1.569
1102193	ENSG00000182851	109349	GPIHBP1	glycosylphosphatidylinositol anchored high density lipoprotein binding protein 1	338328	8	n/a	n/a	4.90e-01	1.569
1099777	ENSG00000170412	35177	GPRC5C	G protein-coupled receptor, family C, group 5, member C	55890	17	n/a	n/a	4.89e-01	1.569
279968579	ENSG00000242696	0	AC064836.3	AC064836.3	0	2	n/a	n/a	4.85e-01	1.569
1093034	ENSG00000129250	10591	KIF1C	kinesin family member 1C	10749	17	n/a	n/a	4.83e-01	1.568
1108407	ENSG00000235034	110021	C19orf81	chromosome 19 open reading frame 81	342918	19	n/a	n/a	4.83e-01	1.568
1089059	ENSG00000100075	6540	SLC25A1	solute carrier family 25 (mitochondrial carrier; citrate transporter), member 1	6576	22	n/a	n/a	5.06e-01	1.567
279877202	ENSG00000233383	0	RP11-324F21.1	RP11-324F21.1	0	7	n/a	n/a	4.89e-01	1.567
1108913	ENSG00000239779	23313	WBP1	WW domain binding protein 1	23559	2	n/a	n/a	6.05e-01	1.567
1092429	ENSG00000124440	40945	HIF3A	hypoxia inducible factor 3, alpha subunit	64344	19	n/a	n/a	5.79e-01	1.566
1096189	ENSG00000149806	2182	FAU	Finkel-Biskis-Reilly murine sarcoma virus (FBR-MuSV) ubiquitously expressed	2197	11	n/a	n/a	4.84e-01	1.566
280044986	ENSG00000252079	0	U6	U6 spliceosomal RNA	0	12	n/a	n/a	7.64e-01	1.566
1098658	ENSG00000165886	55821	UBTD1	ubiquitin domain containing 1	80019	10	n/a	n/a	4.90e-01	1.566
1106087	ENSG00000214456	133671	PLIN5	perilipin 5	440503	19	n/a	n/a	4.91e-01	1.565
1102816	ENSG00000185339	6908	TCN2	transcobalamin II	6948	22	n/a	n/a	6.75e-01	1.564
279944859	ENSG00000240036	0	RP11-587D21.1	RP11-587D21.1	0	11	n/a	n/a	6.53e-01	1.564
280105831	ENSG00000257499	0	RP11-571M6.8	RP11-571M6.8	0	12	n/a	n/a	5.70e-01	1.564
279822086	ENSG00000228474	1014334	OST4	oligosaccharyltransferase 4 homolog (S. cerevisiae)	100128731	2	n/a	n/a	6.66e-01	1.563
1098979	ENSG00000167107	56022	ACSF2	acyl-CoA synthetase family member 2	80221	17	n/a	n/a	5.19e-01	1.563
1095028	ENSG00000141401	3588	IMPA2	inositol(myo)-1(or 4)-monophosphatase 2	3613	18	n/a	n/a	5.00e-01	1.563
1101264	ENSG00000177600	6149	RPLP2	ribosomal protein, large, P2	6181	11	n/a	n/a	5.13e-01	1.563
1102265	ENSG00000183134	11090	GPR44	G protein-coupled receptor 44	11251	11	n/a	n/a	4.88e-01	1.562
1099621	ENSG00000169733	5954	RFNG	RFNG O-fucosylpeptide 3-beta-N-acetylglucosaminyltransferase	5986	17	n/a	n/a	5.08e-01	1.562
1092270	ENSG00000123243	56534	ITIH5	inter-alpha (globulin) inhibitor H5	80760	10	n/a	n/a	4.99e-01	1.562
1096569	ENSG00000153208	10314	MERTK	c-mer proto-oncogene tyrosine kinase	10461	2	n/a	n/a	5.97e-01	1.562
1105457	ENSG00000205363	122844	C15orf59	chromosome 15 open reading frame 59	388135	15	n/a	n/a	4.83e-01	1.561
280007664	ENSG00000248922	0	AL137061.2	AL137061.2	0	13	n/a	n/a	4.90e-01	1.561
279921694	ENSG00000237411	0	AC003043.2	AC003043.2	0	17	n/a	n/a	5.73e-01	1.561
1093119	ENSG00000130066	6269	SAT1	spermidine/spermine N1-acetyltransferase 1	6303	X	n/a	n/a	4.83e-01	1.561
1088042	ENSG00000071967	55703	CYBRD1	cytochrome b reductase 1	79901	2	n/a	n/a	4.89e-01	1.561
1093102	ENSG00000129968	57598	FAM108A1	family with sequence similarity 108, member A1	81926	19	n/a	n/a	3.89e-01	1.561
1091783	ENSG00000119280	59076	C1orf198	chromosome 1 open reading frame 198	84886	1	n/a	n/a	5.04e-01	1.561
279810529	ENSG00000227401	0	RPL37P1	ribosomal protein L37 pseudogene 1	0	20	n/a	n/a	6.56e-01	1.560
279704766	ENSG00000206942	166602	SNORA9	small nucleolar RNA, H/ACA box 9	677798	7	n/a	n/a	4.85e-01	1.560
1098391	ENSG00000164776	5228	PHKG1	phosphorylase kinase, gamma 1 (muscle)	5260	7	n/a	n/a	5.57e-01	1.560
280128642	ENSG00000259192	0	AC109631.1	AC109631.1	0	15	n/a	n/a	7.12e-01	1.559
1092720	ENSG00000126368	9430	NR1D1	nuclear receptor subfamily 1, group D, member 1	9572	17	n/a	n/a	5.19e-01	1.558
1089492	ENSG00000102007	5323	PLP2	proteolipid protein 2 (colonic epithelium-enriched)	5355	X	n/a	n/a	5.93e-01	1.558
1094019	ENSG00000135547	23248	HEY2	hairy/enhancer-of-split related with YRPW motif 2	23493	6	n/a	n/a	4.91e-01	1.558
1091599	ENSG00000117394	6477	SLC2A1	solute carrier family 2 (facilitated glucose transporter), member 1	6513	1	n/a	n/a	5.08e-01	1.558
280090848	ENSG00000255857	157122481	RP1-278C19.3	RP1-278C19.3	100506649	12	n/a	n/a	6.78e-01	1.557
1088424	ENSG00000081853	35398	PCDHGA2	protocadherin gamma subfamily A, 2	56113	5	n/a	n/a	7.20e-01	1.557
1100906	ENSG00000175756	34287	AURKAIP1	aurora kinase A interacting protein 1	54998	1	n/a	n/a	3.90e-01	1.557
1092574	ENSG00000125520	36010	SLC2A4RG	SLC2A4 regulator	56731	20	n/a	n/a	3.90e-01	1.557
279928064	ENSG00000237936	0	RP11-224P11.1	RP11-224P11.1	0	10	n/a	n/a	6.13e-01	1.557
279936856	ENSG00000239014	109430	SNORD108	small nucleolar RNA, C/D box 108	338427	15	n/a	n/a	3.96e-01	1.556
280061510	ENSG00000253767	9564	PCDHGA8	protocadherin gamma subfamily A, 8	9708	5	n/a	n/a	7.17e-01	1.556
1092363	ENSG00000124126	36853	PREX1	phosphatidylinositol-3,4,5-trisphosphate-dependent Rac exchange factor 1	57580	20	n/a	n/a	5.12e-01	1.555
280054857	ENSG00000253305	35385	PCDHGB6	protocadherin gamma subfamily B, 6	56100	5	n/a	n/a	7.07e-01	1.555
280068180	ENSG00000254245	35397	PCDHGA3	protocadherin gamma subfamily A, 3	56112	5	n/a	n/a	7.01e-01	1.555
280126422	ENSG00000259065	0	RP5-1021I20.1	RP5-1021I20.1	0	14	n/a	n/a	5.34e-01	1.555
1096659	ENSG00000154102	126670	C16orf74	chromosome 16 open reading frame 74	404550	16	n/a	n/a	3.91e-01	1.555
280091690	ENSG00000255967	0	RP11-438L7.3	RP11-438L7.3	0	12	n/a	n/a	6.63e-01	1.555
1103404	ENSG00000187837	2989	HIST1H1C	histone cluster 1, H1c	3006	6	n/a	n/a	4.83e-01	1.555
280097901	ENSG00000256673	0	RP11-599J14.2	RP11-599J14.2	0	12	n/a	n/a	7.75e-01	1.555
280058001	ENSG00000253537	35393	PCDHGA7	protocadherin gamma subfamily A, 7	56108	5	n/a	n/a	7.10e-01	1.554
1096803	ENSG00000155324	41826	GRAMD3	GRAM domain containing 3	65983	5	n/a	n/a	5.06e-01	1.554
279812964	ENSG00000227640	0	SOX21-AS1	SOX21 antisense RNA 1 (non-protein coding)	0	13	n/a	n/a	5.18e-01	1.554
279658736	ENSG00000199785	0	SNORA52	small nucleolar RNA, H/ACA box 52	0	11	n/a	n/a	4.85e-01	1.554
1101576	ENSG00000179399	2247	GPC5	glypican 5	2262	13	n/a	n/a	4.90e-01	1.554
1089977	ENSG00000105372	6190	RPS19	ribosomal protein S19	6223	19	n/a	n/a	4.89e-01	1.554
279872724	ENSG00000232995	8424	RP11-267N12.3	RP11-267N12.3	8490	1	n/a	n/a	5.10e-01	1.554
280063992	ENSG00000253953	8572	PCDHGB4	protocadherin gamma subfamily B, 4	8641	5	n/a	n/a	7.35e-01	1.553
280135928	ENSG00000259605	0	AC074212.5	AC074212.5	0	19	n/a	n/a	5.25e-01	1.553
1087728	ENSG00000063177	6109	RPL18	ribosomal protein L18	6141	19	n/a	n/a	4.82e-01	1.553
280075281	ENSG00000254741	0	RP11-661A12.7	RP11-661A12.7	0	8	n/a	n/a	4.83e-01	1.553
280010821	ENSG00000249214	0	AC022558.1	AC022558.1	0	15	n/a	n/a	6.46e-01	1.553
1099056	ENSG00000167470	59833	MIDN	midnolin	90007	19	n/a	n/a	6.11e-01	1.552
1095101	ENSG00000141753	3467	IGFBP4	insulin-like growth factor binding protein 4	3487	17	n/a	n/a	6.52e-01	1.552
1105329	ENSG00000204956	35399	PCDHGA1	protocadherin gamma subfamily A, 1	56114	5	n/a	n/a	7.04e-01	1.552
1096135	ENSG00000149451	56133	ADAM33	ADAM metallopeptidase domain 33	80332	20	n/a	n/a	5.08e-01	1.551
279749168	ENSG00000219451	85877	AC005251.3	AC005251.3	222901	7	n/a	n/a	6.29e-01	1.550
280096507	ENSG00000256514	0	AP003419.11	AP003419.11	0	11	n/a	n/a	6.51e-01	1.550
280066368	ENSG00000254122	35384	PCDHGB7	protocadherin gamma subfamily B, 7	56099	5	n/a	n/a	7.02e-01	1.550
1088292	ENSG00000078246	7246	TULP3	tubby like protein 3	7289	12	n/a	n/a	6.23e-01	1.550
280062572	ENSG00000253846	35391	PCDHGA10	protocadherin gamma subfamily A, 10	56106	5	n/a	n/a	7.01e-01	1.550
1100547	ENSG00000173805	8891	HAP1	huntingtin-associated protein 1	9001	17	n/a	n/a	6.02e-01	1.550
280067773	ENSG00000254221	35389	PCDHGB1	protocadherin gamma subfamily B, 1	56104	5	n/a	n/a	7.29e-01	1.550
280063488	ENSG00000253910	35388	PCDHGB2	protocadherin gamma subfamily B, 2	56103	5	n/a	n/a	7.24e-01	1.550
279865408	ENSG00000232352	0	U73167.7	U73167.7	0	3	n/a	n/a	4.93e-01	1.549
1106004	ENSG00000214167	0	AC005544.1	AC005544.1	0	17	n/a	n/a	7.20e-01	1.549
1098625	ENSG00000165730	85559	STOX1	storkhead box 1	219736	10	n/a	n/a	4.92e-01	1.549
280057369	ENSG00000253485	35395	PCDHGA5	protocadherin gamma subfamily A, 5	56110	5	n/a	n/a	7.01e-01	1.549
279748792	ENSG00000219222	0	RP11-480N24.3	RP11-480N24.3	0	6	n/a	n/a	3.90e-01	1.549
280086686	ENSG00000255468	0	RP11-867G23.8	Uncharacterized protein	0	11	n/a	n/a	6.70e-01	1.549
1091024	ENSG00000112977	1599	DAP	death-associated protein	1611	5	n/a	n/a	6.58e-01	1.548
280023250	ENSG00000250218	157129786	ALDH1L1-AS1	ALDH1L1 antisense RNA 1 (non-protein coding)	100874204	3	n/a	n/a	5.18e-01	1.548
279942583	ENSG00000239735	0	AC116316.1	AC116316.1	0	4	n/a	n/a	4.28e-01	1.548
280126142	ENSG00000259045	0	RP11-320M16.1	RP11-320M16.1	0	14	n/a	n/a	3.98e-01	1.548
1104429	ENSG00000197901	9221	SLC22A6	solute carrier family 22 (organic anion transporter), member 6	9356	11	n/a	n/a	6.51e-01	1.548
1107023	ENSG00000225917	0	AC006427.1	AC006427.1	0	4	n/a	n/a	4.84e-01	1.548
279793707	ENSG00000225938	0	RP4-575N6.4	RP4-575N6.4	0	1	n/a	n/a	5.10e-01	1.547
279868244	ENSG00000232607	0	MIR497HG	mir-497-195 cluster host gene (non-protein coding)	0	17	n/a	n/a	5.15e-01	1.547
1088992	ENSG00000099785	30738	MARCH2	membrane-associated ring finger (C3HC4) 2	51257	19	n/a	n/a	4.88e-01	1.547
1104555	ENSG00000198242	6115	RPL23A	ribosomal protein L23a	6147	17	n/a	n/a	6.65e-01	1.547
1095151	ENSG00000142279	79139	WTIP	Wilms tumor 1 interacting protein	126374	19	n/a	n/a	5.46e-01	1.546
1097871	ENSG00000163110	10464	PDLIM5	PDZ and LIM domain 5	10611	4	n/a	n/a	4.89e-01	1.546
1099312	ENSG00000168394	6850	TAP1	transporter 1, ATP-binding cassette, sub-family B (MDR/TAP)	6890	6	n/a	n/a	6.49e-01	1.546
1100593	ENSG00000174021	2770	GNG5	guanine nucleotide binding protein (G protein), gamma 5	2787	1	n/a	n/a	4.84e-01	1.546
1087271	ENSG00000021300	37287	PLEKHB1	pleckstrin homology domain containing, family B (evectins) member 1	58473	11	n/a	n/a	4.89e-01	1.546
279807872	ENSG00000227157	0	AC068535.2	AC068535.2	0	2	n/a	n/a	5.84e-01	1.545
1089398	ENSG00000101367	22675	MAPRE1	microtubule-associated protein, RP/EB family, member 1	22919	20	n/a	n/a	6.09e-01	1.545
280088647	ENSG00000255629	0	RP11-196H14.3	RP11-196H14.3	0	12	n/a	n/a	5.01e-01	1.545
1093356	ENSG00000131435	8506	PDLIM4	PDZ and LIM domain 4	8572	5	n/a	n/a	6.10e-01	1.545
279789431	ENSG00000225573	0	RPL35P5	ribosomal protein L35 pseudogene 5	0	7	n/a	n/a	4.85e-01	1.544
279848349	ENSG00000230839	0	RP5-968J1.1	RP5-968J1.1	0	20	n/a	n/a	5.02e-01	1.544
1103406	ENSG00000187840	1963	EIF4EBP1	eukaryotic translation initiation factor 4E binding protein 1	1978	8	n/a	n/a	4.90e-01	1.544
280061051	ENSG00000253731	35394	PCDHGA6	protocadherin gamma subfamily A, 6	56109	5	n/a	n/a	6.96e-01	1.544
1097700	ENSG00000162496	9123	DHRS3	dehydrogenase/reductase (SDR family) member 3	9249	1	n/a	n/a	5.72e-01	1.543
279933415	ENSG00000238460	0	AC068587.2	AC068587.2	0	8	n/a	n/a	5.22e-01	1.542
1105121	ENSG00000204389	3283	HSPA1A	heat shock 70kDa protein 1A	3303	6	n/a	n/a	4.83e-01	1.542
280052844	ENSG00000253159	25774	PCDHGA12	protocadherin gamma subfamily A, 12	26025	5	n/a	n/a	6.80e-01	1.542
1108755	ENSG00000237441	5831	RGL2	ral guanine nucleotide dissociation stimulator-like 2	5863	6	n/a	n/a	6.48e-01	1.541
1096024	ENSG00000148450	22677	MSRB2	methionine sulfoxide reductase B2	22921	10	n/a	n/a	5.97e-01	1.541
1096143	ENSG00000149489	6062	ROM1	retinal outer segment membrane protein 1	6094	11	n/a	n/a	4.82e-01	1.541
1090359	ENSG00000107902	40710	LHPP	phospholysine phosphohistidine inorganic pyrophosphate phosphatase	64077	10	n/a	n/a	4.95e-01	1.540
1089286	ENSG00000100906	4761	NFKBIA	nuclear factor of kappa light polypeptide gene enhancer in B-cells inhibitor, alpha	4792	14	n/a	n/a	6.67e-01	1.540
279703163	ENSG00000206669	0	Y_RNA	Y RNA	0	19	n/a	n/a	5.18e-01	1.540
1096280	ENSG00000151012	23410	SLC7A11	solute carrier family 7 (anionic amino acid transporter light chain, xc- system), member 11	23657	4	n/a	n/a	3.76e-01	1.540
1089742	ENSG00000103876	2169	FAH	fumarylacetoacetate hydrolase (fumarylacetoacetase)	2184	15	n/a	n/a	6.44e-01	1.539
1101908	ENSG00000181444	81730	ZNF467	zinc finger protein 467	168544	7	n/a	n/a	6.28e-01	1.539
279913830	ENSG00000236723	0	RP5-1024G6.2	RP5-1024G6.2	0	1	n/a	n/a	6.65e-01	1.538
279774110	ENSG00000224237	0	AC093555.1	AC093555.1	0	3	n/a	n/a	6.55e-01	1.538
1098550	ENSG00000165458	3611	INPPL1	inositol polyphosphate phosphatase-like 1	3636	11	n/a	n/a	5.67e-01	1.538
1091287	ENSG00000115255	60230	REEP6	receptor accessory protein 6	92840	19	n/a	n/a	5.15e-01	1.538
1089785	ENSG00000104325	1654	DECR1	2,4-dienoyl CoA reductase 1, mitochondrial	1666	8	n/a	n/a	5.36e-01	1.538
1089377	ENSG00000101307	10180	SIRPB1	signal-regulatory protein beta 1	10326	20	n/a	n/a	5.02e-01	1.538
279799758	ENSG00000226457	0	RP11-430L17.1	RP11-430L17.1	0	1	n/a	n/a	5.80e-01	1.537
279710779	ENSG00000208317	1013095	SNORD78	small nucleolar RNA, C/D box 78	692198	1	n/a	n/a	6.75e-01	1.537
1090168	ENSG00000106278	5771	PTPRZ1	protein tyrosine phosphatase, receptor-type, Z polypeptide 1	5803	7	n/a	n/a	5.03e-01	1.536
279828268	ENSG00000229020	0	AKR7A2P1	aldo-keto reductase family 7, member A2 pseudogene 1	0	1	n/a	n/a	5.97e-01	1.536
1095360	ENSG00000143570	26918	SLC39A1	solute carrier family 39 (zinc transporter), member 1	27173	1	n/a	n/a	6.56e-01	1.536
1088645	ENSG00000088320	28690	REM1	RAS (RAD and GEM)-like GTP-binding 1	28954	20	n/a	n/a	4.85e-01	1.536
1095278	ENSG00000143248	8424	RGS5	regulator of G-protein signaling 5	8490	1	n/a	n/a	3.75e-01	1.536
279895491	ENSG00000234975	0	FTH1P2	ferritin, heavy polypeptide 1 pseudogene 2	0	1	n/a	n/a	6.55e-01	1.536
279943096	ENSG00000239809	0	RP11-51L5.2	RP11-51L5.2	0	17	n/a	n/a	4.83e-01	1.535
1105413	ENSG00000205220	5667	PSMB10	proteasome (prosome, macropain) subunit, beta type, 10	5699	16	n/a	n/a	4.89e-01	1.535
1102199	ENSG00000182871	56555	COL18A1	collagen, type XVIII, alpha 1	80781	21	n/a	n/a	4.84e-01	1.535
1097865	ENSG00000163083	3600	INHBB	inhibin, beta B	3625	2	n/a	n/a	5.19e-01	1.535
1092385	ENSG00000124205	1895	EDN3	endothelin 3	1908	20	n/a	n/a	7.74e-01	1.535
1087128	ENSG00000010379	6504	SLC6A13	solute carrier family 6 (neurotransmitter transporter, GABA), member 13	6540	12	n/a	n/a	4.83e-01	1.534
1090023	ENSG00000105559	36937	PLEKHA4	pleckstrin homology domain containing, family A (phosphoinositide binding specific) member 4	57664	19	n/a	n/a	4.90e-01	1.534
1096719	ENSG00000154553	27040	PDLIM3	PDZ and LIM domain 3	27295	4	n/a	n/a	5.83e-01	1.534
1096676	ENSG00000154217	25956	PITPNC1	phosphatidylinositol transfer protein, cytoplasmic 1	26207	17	n/a	n/a	4.95e-01	1.534
1090062	ENSG00000105699	31079	LSR	lipolysis stimulated lipoprotein receptor	51599	19	n/a	n/a	4.84e-01	1.533
1101878	ENSG00000181240	94302	SLC25A41	solute carrier family 25, member 41	284427	19	n/a	n/a	7.76e-01	1.532
1104720	ENSG00000198753	5333	PLXNB3	plexin B3	5365	X	n/a	n/a	5.12e-01	1.532
1089949	ENSG00000105248	34991	CCDC94	coiled-coil domain containing 94	55702	19	n/a	n/a	5.47e-01	1.532
279758929	ENSG00000222169	0	AL162590.1	AL162590.1	0	9	n/a	n/a	5.39e-01	1.532
1087166	ENSG00000011465	1622	DCN	decorin	1634	12	n/a	n/a	5.13e-01	1.532
280076909	ENSG00000254856	0	RP11-715N9.2	RP11-715N9.2	0	11	n/a	n/a	5.10e-01	1.532
279952955	ENSG00000240975	0	RP11-313M3.1	RP11-313M3.1	0	11	n/a	n/a	4.90e-01	1.532
1098855	ENSG00000166592	6203	RRAD	Ras-related associated with diabetes	6236	16	n/a	n/a	4.83e-01	1.532
1096012	ENSG00000148362	94836	C9orf142	chromosome 9 open reading frame 142	286257	9	n/a	n/a	4.83e-01	1.531
1091674	ENSG00000118094	11021	TREH	trehalase (brush-border membrane glycoprotein)	11181	11	n/a	n/a	6.42e-01	1.531
1087904	ENSG00000068079	3410	IFI35	interferon-induced protein 35	3430	17	n/a	n/a	4.93e-01	1.531
1100390	ENSG00000172987	37955	HPSE2	heparanase 2	60495	10	n/a	n/a	5.79e-01	1.531
1100521	ENSG00000173641	26874	HSPB7	heat shock 27kDa protein family, member 7 (cardiovascular)	27129	1	n/a	n/a	5.99e-01	1.531
1097986	ENSG00000163517	55688	HDAC11	histone deacetylase 11	79885	3	n/a	n/a	5.82e-01	1.530
1102439	ENSG00000183779	55940	ZNF703	zinc finger protein 703	80139	8	n/a	n/a	4.88e-01	1.530
280044503	ENSG00000252010	0	SCARNA5	small Cajal body-specific RNA 5	0	2	n/a	n/a	3.75e-01	1.529
1088873	ENSG00000093010	1303	COMT	catechol-O-methyltransferase	1312	22	n/a	n/a	4.90e-01	1.529
279928763	ENSG00000237991	0	RPL35P1	ribosomal protein L35 pseudogene 1	0	1	n/a	n/a	4.84e-01	1.529
279736347	ENSG00000215030	0	AC073621.1	AC073621.1	0	17	n/a	n/a	3.85e-01	1.529
280051384	ENSG00000253007	0	SNORA50	Small nucleolar RNA SNORA50	0	22	n/a	n/a	4.85e-01	1.528
1095082	ENSG00000141639	5564	MAPK4	mitogen-activated protein kinase 4	5596	18	n/a	n/a	7.44e-01	1.528
1094248	ENSG00000136802	35542	LRRC8A	leucine rich repeat containing 8 family, member A	56262	9	n/a	n/a	6.05e-01	1.527
279748239	ENSG00000218748	0	DBIP1	diazepam binding inhibitor (GABA receptor modulator, acyl-CoA binding protein) pseudogene 1	0	6	n/a	n/a	4.84e-01	1.527
279836121	ENSG00000229747	0	RP11-567B20.2	RP11-567B20.2	0	1	n/a	n/a	5.70e-01	1.527
1096414	ENSG00000152049	23457	KCNE4	potassium voltage-gated channel, Isk-related family, member 4	23704	2	n/a	n/a	6.54e-01	1.527
279669008	ENSG00000203403	0	AC020907.2	AC020907.2	0	19	n/a	n/a	5.08e-01	1.526
279953423	ENSG00000241047	0	AC008434.2	AC008434.2	0	5	n/a	n/a	4.88e-01	1.526
1103724	ENSG00000189077	0	TMEM120A	transmembrane protein 120A	0	7	n/a	n/a	6.47e-01	1.526
279812670	ENSG00000227615	0	RP11-864N7.2	RP11-864N7.2	0	11	n/a	n/a	6.52e-01	1.526
1087900	ENSG00000068001	8623	HYAL2	hyaluronoglucosaminidase 2	8692	3	n/a	n/a	6.50e-01	1.525
1090688	ENSG00000110651	970	CD81	CD81 molecule	975	11	n/a	n/a	5.91e-01	1.525
1095834	ENSG00000147027	57846	TMEM47	transmembrane protein 47	83604	X	n/a	n/a	4.86e-01	1.525
1096538	ENSG00000152990	81680	GPR125	G protein-coupled receptor 125	166647	4	n/a	n/a	4.90e-01	1.525
1109041	ENSG00000242419	35383	PCDHGC4	protocadherin gamma subfamily C, 4	56098	5	n/a	n/a	6.98e-01	1.524
1100944	ENSG00000175938	60256	ORAI3	ORAI calcium release-activated calcium modulator 3	93129	16	n/a	n/a	6.01e-01	1.524
1093241	ENSG00000130748	34247	TMEM160	transmembrane protein 160	54958	19	n/a	n/a	4.03e-01	1.524
279902998	ENSG00000235695	0	RP11-395P16.1	RP11-395P16.1	0	3	n/a	n/a	4.84e-01	1.524
1088956	ENSG00000099194	6284	SCD	stearoyl-CoA desaturase (delta-9-desaturase)	6319	10	n/a	n/a	4.89e-01	1.524
279853929	ENSG00000231333	0	RPL34P1	ribosomal protein L34 pseudogene 1	0	1	n/a	n/a	6.04e-01	1.524
1090078	ENSG00000105767	83493	CADM4	cell adhesion molecule 4	199731	19	n/a	n/a	4.84e-01	1.523
1090031	ENSG00000105612	1765	DNASE2	deoxyribonuclease II, lysosomal	1777	19	n/a	n/a	6.01e-01	1.523
1087157	ENSG00000011304	5693	PTBP1	polypyrimidine tract binding protein 1	5725	19	n/a	n/a	5.68e-01	1.523
1094808	ENSG00000139832	34936	RAB20	RAB20, member RAS oncogene family	55647	13	n/a	n/a	6.25e-01	1.523
280097368	ENSG00000256618	1023939	MTRNR2L1	MT-RNR2-like 1	100462977	17	n/a	n/a	3.94e-01	1.523
1105941	ENSG00000213927	10692	CCL27	chemokine (C-C motif) ligand 27	10850	9	n/a	n/a	7.82e-01	1.523
1107237	ENSG00000227495	0	AC109333.10	AC109333.10	0	17	n/a	n/a	4.83e-01	1.523
1095501	ENSG00000144485	34791	HES6	hairy and enhancer of split 6 (Drosophila)	55502	2	n/a	n/a	3.81e-01	1.523
279950155	ENSG00000240616	0	AD000092.3	AD000092.3	0	19	n/a	n/a	5.85e-01	1.522
1098374	ENSG00000164713	25547	BRI3	brain protein I3	25798	7	n/a	n/a	5.68e-01	1.522
1102108	ENSG00000182472	80666	CAPN12	calpain 12	147968	19	n/a	n/a	4.84e-01	1.522
1087759	ENSG00000064490	8556	RFXANK	regulatory factor X-associated ankyrin-containing protein	8625	19	n/a	n/a	5.08e-01	1.521
279755747	ENSG00000221770	0	AC010203.1	AC010203.1	0	12	n/a	n/a	5.51e-01	1.521
1088774	ENSG00000090776	1934	EFNB1	ephrin-B1	1947	X	n/a	n/a	6.54e-01	1.521
279938419	ENSG00000239257	0	RPL23AP1	ribosomal protein L23a pseudogene 1	0	6	n/a	n/a	5.68e-01	1.521
1090270	ENSG00000107020	35136	C9orf46	chromosome 9 open reading frame 46	55848	9	n/a	n/a	5.22e-01	1.521
1091650	ENSG00000117691	29670	NENF	neudesin neurotrophic factor	29937	1	n/a	n/a	5.81e-01	1.521
1091119	ENSG00000113732	8884	ATP6V0E1	ATPase, H+ transporting, lysosomal 9kDa, V0 subunit e1	8992	5	n/a	n/a	6.72e-01	1.520
279705725	ENSG00000207112	165979	SNORA25	small nucleolar RNA, H/ACA box 25	684959	11	n/a	n/a	4.83e-01	1.520
280040979	ENSG00000251596	0	HADHAP1	hydroxyacyl-CoA dehydrogenase/3-ketoacyl-CoA thiolase/enoyl-CoA hydratase (trifunctional protein), alpha subunit pseudogene 1	0	4	n/a	n/a	6.54e-01	1.520
280003757	ENSG00000248603	0	RP3-412A9.10	RP3-412A9.10	0	22	n/a	n/a	5.11e-01	1.520
1102127	ENSG00000182551	34545	ADI1	acireductone dioxygenase 1	55256	2	n/a	n/a	4.93e-01	1.520
1097955	ENSG00000163430	11008	FSTL1	follistatin-like 1	11167	3	n/a	n/a	5.10e-01	1.519
1094973	ENSG00000140988	6154	RPS2	ribosomal protein S2	6187	16	n/a	n/a	6.48e-01	1.517
1094017	ENSG00000135540	36500	NHSL1	NHS-like 1	57224	6	n/a	n/a	5.01e-01	1.517
1104296	ENSG00000197496	56742	SLC2A10	solute carrier family 2 (facilitated glucose transporter), member 10	81031	20	n/a	n/a	6.39e-01	1.517
280047751	ENSG00000252481	165837	SCARNA13	small Cajal body-specific RNA 13	677768	14	n/a	n/a	4.99e-01	1.517
1091211	ENSG00000114698	36366	PLSCR4	phospholipid scramblase 4	57088	3	n/a	n/a	4.84e-01	1.516
1093810	ENSG00000134419	6177	RPS15A	ribosomal protein S15a	6210	16	n/a	n/a	6.70e-01	1.516
1104082	ENSG00000196839	97	ADA	adenosine deaminase	100	20	n/a	n/a	6.60e-01	1.516
1103256	ENSG00000187144	119529	SPATA21	spermatogenesis associated 21	374955	1	n/a	n/a	6.54e-01	1.516
1095618	ENSG00000145358	77663	DDIT4L	DNA-damage-inducible transcript 4-like	115265	4	n/a	n/a	4.98e-01	1.516
279941155	ENSG00000239573	0	AP001885.2	AP001885.2	0	11	n/a	n/a	4.84e-01	1.516
279846149	ENSG00000230625	0	ZMYM2-IT1	ZMYM2 intronic transcript 1 (non-protein coding)	0	13	n/a	n/a	4.90e-01	1.515
279896373	ENSG00000235058	0	ZMYND10-AS1	ZMYND10 antisense RNA 1 (non-protein coding)	0	3	n/a	n/a	6.54e-01	1.515
1090567	ENSG00000109475	6132	RPL34	ribosomal protein L34	6164	4	n/a	n/a	5.02e-01	1.515
279707951	ENSG00000207487	9171	SNORD22	small nucleolar RNA, C/D box 22	9304	11	n/a	n/a	4.01e-01	1.515
1105052	ENSG00000204228	7877	HSD17B8	hydroxysteroid (17-beta) dehydrogenase 8	7923	6	n/a	n/a	6.50e-01	1.514
1087561	ENSG00000051128	9317	HOMER3	homer homolog 3 (Drosophila)	9454	19	n/a	n/a	4.89e-01	1.513
1086907	ENSG00000003989	6506	SLC7A2	solute carrier family 7 (cationic amino acid transporter, y+ system), member 2	6542	8	n/a	n/a	5.81e-01	1.512
279916038	ENSG00000236924	0	RP11-390F4.6	RP11-390F4.6	0	9	n/a	n/a	5.48e-01	1.511
1099310	ENSG00000168389	59069	MFSD2A	major facilitator superfamily domain containing 2A	84879	1	n/a	n/a	6.92e-01	1.511
1105177	ENSG00000204525	3089	HLA-C	major histocompatibility complex, class I, C	3107	6	n/a	n/a	5.00e-01	1.511
1095313	ENSG00000143384	4145	MCL1	myeloid cell leukemia sequence 1 (BCL2-related)	4170	1	n/a	n/a	5.01e-01	1.511
1089888	ENSG00000104915	8608	STX10	syntaxin 10	8677	19	n/a	n/a	5.54e-01	1.510
1099957	ENSG00000171148	10327	TADA3	transcriptional adaptor 3	10474	3	n/a	n/a	5.80e-01	1.510
1089970	ENSG00000105355	10080	PLIN3	perilipin 3	10226	19	n/a	n/a	4.83e-01	1.510
1087773	ENSG00000064787	8471	BCAS1	breast carcinoma amplified sequence 1	8537	20	n/a	n/a	3.93e-01	1.510
279470330	ENSG00000176054	0	RPL23P2	ribosomal protein L23 pseudogene 2	0	21	n/a	n/a	6.44e-01	1.509
279781825	ENSG00000224908	0	TIMM8BP2	translocase of inner mitochondrial membrane 8B pseudogene 2	0	X	n/a	n/a	5.24e-01	1.509
1096808	ENSG00000155367	109203	PPM1J	protein phosphatase, Mg2+/Mn2+ dependent, 1J	333926	1	n/a	n/a	6.04e-01	1.508
1089075	ENSG00000100116	23219	GCAT	glycine C-acetyltransferase	23464	22	n/a	n/a	4.99e-01	1.508
280070226	ENSG00000254400	0	RP11-732A19.8	RP11-732A19.8	0	11	n/a	n/a	4.82e-01	1.508
1108161	ENSG00000233404	0	AC005035.1	AC005035.1	0	2	n/a	n/a	4.82e-01	1.508
1105556	ENSG00000205763	134327	RP9P	retinitis pigmentosa 9 pseudogene	441212	7	n/a	n/a	5.77e-01	1.507
1093381	ENSG00000131634	55455	TMEM204	transmembrane protein 204	79652	16	n/a	n/a	4.90e-01	1.507
1097344	ENSG00000159884	83729	CCDC107	coiled-coil domain containing 107	203260	9	n/a	n/a	6.15e-01	1.507
279781811	ENSG00000224906	0	RP1-102E24.9	RP1-102E24.9	0	12	n/a	n/a	6.55e-01	1.507
279957575	ENSG00000241511	0	RPS15AP24	ribosomal protein S15a pseudogene 24	0	8	n/a	n/a	7.23e-01	1.507
279819863	ENSG00000228288	157122557	RP11-480I12.3	RP11-480I12.3	100506696	1	n/a	n/a	4.83e-01	1.507
280112782	ENSG00000258197	0	NKX2-2-AS1	NKX2-2 antisense RNA 1 (non-protein coding)	0	20	n/a	n/a	5.01e-01	1.506
1106209	ENSG00000214899	0	C17orf84	chromosome 17 open reading frame 84	0	17	n/a	n/a	5.88e-01	1.506
280025477	ENSG00000250378	0	RP11-119J18.1	RP11-119J18.1	0	5	n/a	n/a	6.01e-01	1.506
1092604	ENSG00000125734	36206	GPR108	G protein-coupled receptor 108	56927	19	n/a	n/a	5.79e-01	1.506
1094636	ENSG00000138696	654	BMPR1B	bone morphogenetic protein receptor, type IB	658	4	n/a	n/a	3.80e-01	1.506
280095981	ENSG00000256453	119452	DND1	dead end homolog 1 (zebrafish)	373863	5	n/a	n/a	6.68e-01	1.505
1104761	ENSG00000198832	79976	RP3-412A9.11	Selenoprotein M	140606	22	n/a	n/a	3.86e-01	1.505
1102480	ENSG00000183963	6489	SMTN	smoothelin	6525	22	n/a	n/a	5.09e-01	1.505
1097477	ENSG00000160789	3975	LMNA	lamin A/C	4000	1	n/a	n/a	5.11e-01	1.505
279834320	ENSG00000229576	0	AC012309.4	AC012309.4	0	19	n/a	n/a	5.21e-01	1.505
279953655	ENSG00000241069	0	CTD-3141N22.1	CTD-3141N22.1	0	19	n/a	n/a	4.85e-01	1.504
1096648	ENSG00000154016	10592	GRAP	GRB2-related adaptor protein	10750	17	n/a	n/a	4.90e-01	1.504
1093118	ENSG00000130055	34146	GDPD2	glycerophosphodiester phosphodiesterase domain containing 2	54857	X	n/a	n/a	6.06e-01	1.504
279909859	ENSG00000236349	0	RP11-778J16.1	RP11-778J16.1	0	12	n/a	n/a	4.90e-01	1.504
279781335	ENSG00000224870	80708	RP4-758J18.2	RP4-758J18.2	148413	1	n/a	n/a	6.59e-01	1.504
279705305	ENSG00000207036	0	Y_RNA	Y RNA	0	8	n/a	n/a	4.78e-01	1.503
1103459	ENSG00000188039	94305	NWD1	NACHT and WD repeat domain containing 1	284434	19	n/a	n/a	3.84e-01	1.503
1104619	ENSG00000198483	80730	ANKRD35	ankyrin repeat domain 35	148741	1	n/a	n/a	5.53e-01	1.502
1087850	ENSG00000066468	2248	FGFR2	fibroblast growth factor receptor 2	2263	10	n/a	n/a	5.02e-01	1.502
279880241	ENSG00000233639	0	AC018730.1	AC018730.1	0	2	n/a	n/a	6.49e-01	1.502
279513401	ENSG00000182165	11096	TP53TG1	TP53 target 1 (non-protein coding)	11257	7	n/a	n/a	6.52e-01	1.502
1091631	ENSG00000117592	9446	PRDX6	peroxiredoxin 6	9588	1	n/a	n/a	4.97e-01	1.502
1103827	ENSG00000196139	8575	AKR1C3	aldo-keto reductase family 1, member C3 (3-alpha hydroxysteroid dehydrogenase, type II)	8644	10	n/a	n/a	6.00e-01	1.502
280109960	ENSG00000257918	0	RP11-482D24.3	RP11-482D24.3	0	12	n/a	n/a	6.15e-01	1.501
1091226	ENSG00000114790	25833	ARHGEF26	Rho guanine nucleotide exchange factor (GEF) 26	26084	3	n/a	n/a	3.77e-01	1.501
280065750	ENSG00000254087	0	LYN	v-yes-1 Yamaguchi sarcoma viral related oncogene homolog	0	8	n/a	n/a	4.84e-01	1.501
1105065	ENSG00000204264	5664	PSMB8	proteasome (prosome, macropain) subunit, beta type, 8 (large multifunctional peptidase 7)	5696	6	n/a	n/a	4.83e-01	1.501
1088750	ENSG00000090339	3363	ICAM1	intercellular adhesion molecule 1	3383	19	n/a	n/a	5.67e-01	1.500
280042830	ENSG00000251768	0	5S_rRNA	5S ribosomal RNA	0	6	n/a	n/a	5.10e-01	1.500
1087592	ENSG00000054148	28821	PHPT1	phosphohistidine phosphatase 1	29085	9	n/a	n/a	4.84e-01	1.500
1091746	ENSG00000118777	9293	ABCG2	ATP-binding cassette, sub-family G (WHITE), member 2	9429	4	n/a	n/a	5.89e-01	1.500
279860581	ENSG00000231916	0	AC006033.22	AC006033.22	0	7	n/a	n/a	4.83e-01	1.500
280093412	ENSG00000256142	0	AL513327.1	AL513327.1	0	1	n/a	n/a	6.36e-01	1.500
1093884	ENSG00000134871	1275	COL4A2	collagen, type IV, alpha 2	1284	13	n/a	n/a	4.85e-01	1.500
1096020	ENSG00000148411	79730	NACC2	NACC family member 2, BEN and BTB (POZ) domain containing	138151	9	n/a	n/a	4.82e-01	1.500
1096689	ENSG00000154274	34575	C4orf19	chromosome 4 open reading frame 19	55286	4	n/a	n/a	6.09e-01	1.499
279827161	ENSG00000228929	0	RP11-159C21.4	RP11-159C21.4	0	1	n/a	n/a	5.51e-01	1.499
1095154	ENSG00000142327	36417	RNPEPL1	arginyl aminopeptidase (aminopeptidase B)-like 1	57140	2	n/a	n/a	5.23e-01	1.499
279896238	ENSG00000235043	0	RP11-397E7.3	RP11-397E7.3	0	4	n/a	n/a	4.83e-01	1.499
279933863	ENSG00000238534	0	Y_RNA	Y RNA	0	7	n/a	n/a	4.93e-01	1.498
1091204	ENSG00000114646	10528	CSPG5	chondroitin sulfate proteoglycan 5 (neuroglycan C)	10675	3	n/a	n/a	6.80e-01	1.498
279955941	ENSG00000241352	0	RP11-392P7.1	RP11-392P7.1	0	12	n/a	n/a	6.49e-01	1.498
1090466	ENSG00000108679	3934	LGALS3BP	lectin, galactoside-binding, soluble, 3 binding protein	3959	17	n/a	n/a	4.83e-01	1.498
1099444	ENSG00000168938	5448	PPIC	peptidylprolyl isomerase C (cyclophilin C)	5480	5	n/a	n/a	7.81e-01	1.497
1093774	ENSG00000134250	4822	NOTCH2	notch 2	4853	1	n/a	n/a	4.90e-01	1.497
1099296	ENSG00000168306	8251	ACOX2	acyl-CoA oxidase 2, branched chain	8309	3	n/a	n/a	5.90e-01	1.497
1099216	ENSG00000167995	7396	BEST1	bestrophin 1	7439	11	n/a	n/a	5.49e-01	1.497
1089135	ENSG00000100300	702	TSPO	translocator protein (18kDa)	706	22	n/a	n/a	3.93e-01	1.497
279805428	ENSG00000226950	36566	SNHG13	small nucleolar RNA host gene 13 (non-protein coding)	57291	4	n/a	n/a	6.36e-01	1.496
279752268	ENSG00000221162	0	AL031963.1	AL031963.1	0	6	n/a	n/a	4.30e-01	1.496
280058568	ENSG00000253570	0	RNF5P1	ring finger protein 5 pseudogene 1	0	8	n/a	n/a	4.82e-01	1.496
1097783	ENSG00000162772	464	ATF3	activating transcription factor 3	467	1	n/a	n/a	5.75e-01	1.496
1102210	ENSG00000182909	60706	LENG9	leukocyte receptor cluster (LRC) member 9	94059	19	n/a	n/a	3.76e-01	1.496
280129872	ENSG00000259262	0	RP11-154B12.2	RP11-154B12.2	0	15	n/a	n/a	6.47e-01	1.496
279826323	ENSG00000228844	0	RP11-467I20.3	RP11-467I20.3	0	1	n/a	n/a	4.13e-01	1.495
1092562	ENSG00000125458	29824	NT5C	5', 3'-nucleotidase, cytosolic	30833	17	n/a	n/a	3.91e-01	1.495
280078001	ENSG00000254935	0	RP11-266E8.2	RP11-266E8.2	0	11	n/a	n/a	5.02e-01	1.494
1103042	ENSG00000186235	80954	AC016757.3	Uncharacterized protein	151174	2	n/a	n/a	6.27e-01	1.494
1099454	ENSG00000168994	85792	C6orf145	chromosome 6 open reading frame 145	221749	6	n/a	n/a	4.85e-01	1.494
280048416	ENSG00000252579	0	U7	U7 small nuclear RNA	0	16	n/a	n/a	4.83e-01	1.494
1095798	ENSG00000146677	0	AC004453.8	AC004453.8	0	7	n/a	n/a	5.68e-01	1.494
1088993	ENSG00000099795	4687	NDUFB7	NADH dehydrogenase (ubiquinone) 1 beta subcomplex, 7, 18kDa	4713	19	n/a	n/a	4.18e-01	1.494
1088630	ENSG00000087884	28707	C11orf67	chromosome 11 open reading frame 67	28971	11	n/a	n/a	5.08e-01	1.493
1107506	ENSG00000229119	0	CTB-63M22.1	CTB-63M22.1	0	5	n/a	n/a	4.84e-01	1.493
280050194	ENSG00000252835	0	SCARNA21	small Cajal body-specific RNA 21	0	17	n/a	n/a	4.85e-01	1.493
1100015	ENSG00000171425	31025	ZNF581	zinc finger protein 581	51545	19	n/a	n/a	5.93e-01	1.493
1095098	ENSG00000141744	5377	PNMT	phenylethanolamine N-methyltransferase	5409	17	n/a	n/a	4.82e-01	1.493
1100520	ENSG00000173638	6537	SLC19A1	solute carrier family 19 (folate transporter), member 1	6573	21	n/a	n/a	5.15e-01	1.492
1087181	ENSG00000012223	4032	LTF	lactotransferrin	4057	3	n/a	n/a	4.85e-01	1.491
1095831	ENSG00000146966	26892	DENND2A	DENN/MADD domain containing 2A	27147	7	n/a	n/a	6.25e-01	1.491
279782463	ENSG00000224962	0	RP11-450H5.2	RP11-450H5.2	0	3	n/a	n/a	5.51e-01	1.491
1098378	ENSG00000164736	40922	SOX17	SRY (sex determining region Y)-box 17	64321	8	n/a	n/a	5.13e-01	1.491
1096537	ENSG00000152977	7502	ZIC1	Zic family member 1	7545	3	n/a	n/a	4.83e-01	1.491
1103296	ENSG00000187416	119599	LHFPL3	lipoma HMGIC fusion partner-like 3	375612	7	n/a	n/a	5.98e-01	1.491
1087601	ENSG00000054598	2280	FOXC1	forkhead box C1	2296	6	n/a	n/a	4.83e-01	1.491
279913934	ENSG00000236735	0	RPL31P63	ribosomal protein L31 pseudogene 63	0	X	n/a	n/a	3.76e-01	1.490
1089083	ENSG00000100146	6623	SOX10	SRY (sex determining region Y)-box 10	6663	22	n/a	n/a	4.82e-01	1.490
1096451	ENSG00000152284	57683	TCF7L1	transcription factor 7-like 1 (T-cell specific, HMG-box)	83439	2	n/a	n/a	5.69e-01	1.490
1092897	ENSG00000128185	59529	DGCR6L	DiGeorge syndrome critical region gene 6-like	85359	22	n/a	n/a	4.83e-01	1.490
1087056	ENSG00000007866	6963	TEAD3	TEA domain family member 3	7005	6	n/a	n/a	5.15e-01	1.490
279800190	ENSG00000226500	0	RP11-196G18.1	RP11-196G18.1	0	1	n/a	n/a	6.30e-01	1.489
1093994	ENSG00000135446	1014	CDK4	cyclin-dependent kinase 4	1019	12	n/a	n/a	7.23e-01	1.489
1093572	ENSG00000132819	34833	RBM38	RNA binding motif protein 38	55544	20	n/a	n/a	6.02e-01	1.489
1105631	ENSG00000206077	0	ZDHHC11B	zinc finger, DHHC-type containing 11B	0	5	n/a	n/a	4.89e-01	1.488
279664483	ENSG00000201492	0	RN5S78	RNA, 5S ribosomal 78	0	1	n/a	n/a	6.55e-01	1.488
1102536	ENSG00000184221	77779	OLIG1	oligodendrocyte transcription factor 1	116448	21	n/a	n/a	4.84e-01	1.488
1088187	ENSG00000075461	26837	CACNG4	calcium channel, voltage-dependent, gamma subunit 4	27092	17	n/a	n/a	6.52e-01	1.488
280062926	ENSG00000253873	35390	PCDHGA11	protocadherin gamma subfamily A, 11	56105	5	n/a	n/a	7.09e-01	1.487
1093065	ENSG00000129521	76550	EGLN3	egl nine homolog 3 (C. elegans)	112399	14	n/a	n/a	5.02e-01	1.487
1098281	ENSG00000164330	1867	EBF1	early B-cell factor 1	1879	5	n/a	n/a	4.98e-01	1.487
279935625	ENSG00000238820	0	HAR1F	Human accelerated region 1F	0	20	n/a	n/a	5.96e-01	1.487
1102728	ENSG00000185022	23517	MAFF	v-maf musculoaponeurotic fibrosarcoma oncogene homolog F (avian)	23764	22	n/a	n/a	4.99e-01	1.487
1088480	ENSG00000083807	10840	SLC27A5	solute carrier family 27 (fatty acid transporter), member 5	10998	19	n/a	n/a	4.92e-01	1.486
1103028	ENSG00000186193	59828	C9orf140	chromosome 9 open reading frame 140	89958	9	n/a	n/a	6.49e-01	1.486
1092841	ENSG00000127540	10817	UQCR11	ubiquinol-cytochrome c reductase, complex III subunit XI	10975	19	n/a	n/a	5.81e-01	1.485
1088282	ENSG00000078061	366	ARAF	v-raf murine sarcoma 3611 viral oncogene homolog	369	X	n/a	n/a	6.51e-01	1.485
1095982	ENSG00000148180	2917	GSN	gelsolin	2934	9	n/a	n/a	4.86e-01	1.485
1108986	ENSG00000241399	9792	CD302	CD302 molecule	9936	2	n/a	n/a	4.94e-01	1.485
1090037	ENSG00000105640	6110	RPL18A	ribosomal protein L18a	6142	19	n/a	n/a	3.78e-01	1.484
279907937	ENSG00000236165	0	AC011816.3	AC011816.3	0	3	n/a	n/a	6.50e-01	1.484
1088227	ENSG00000076662	3365	ICAM3	intercellular adhesion molecule 3	3385	19	n/a	n/a	5.74e-01	1.484
1090063	ENSG00000105700	54876	C19orf50	chromosome 19 open reading frame 50	79036	19	n/a	n/a	6.08e-01	1.484
279891319	ENSG00000234646	0	RP4-753D10.3	RP4-753D10.3	0	20	n/a	n/a	1.39e-01	1.484
1103143	ENSG00000186654	34904	PRR5	proline rich 5 (renal)	55615	22	n/a	n/a	5.75e-01	1.484
1095260	ENSG00000143171	6225	RXRG	retinoid X receptor, gamma	6258	1	n/a	n/a	6.52e-01	1.484
1105022	ENSG00000204136	2665	GGTA1P	glycoprotein, alpha-galactosyltransferase 1 pseudogene	2681	9	n/a	n/a	4.85e-01	1.484
279820633	ENSG00000228342	0	RP1-238O23.4	RP1-238O23.4	0	6	n/a	n/a	5.10e-01	1.484
1087535	ENSG00000049540	1991	ELN	elastin	2006	7	n/a	n/a	6.29e-01	1.483
279708826	ENSG00000207650	1013148	MIR570	microRNA 570	693155	3	n/a	n/a	4.03e-01	1.483
1105874	ENSG00000213563	128790	C8orf82	chromosome 8 open reading frame 82	414919	8	n/a	n/a	4.84e-01	1.483
280138145	ENSG00000259746	0	CTD-3065B20.1	CTD-3065B20.1	0	15	n/a	n/a	7.44e-01	1.483
280119231	ENSG00000258655	59027	RP11-431H16.2	RP11-431H16.2	84837	14	n/a	n/a	4.90e-01	1.483
1092986	ENSG00000128849	59142	CGNL1	cingulin-like 1	84952	15	n/a	n/a	5.21e-01	1.483
279646109	ENSG00000198683	0	AC012615.1	AC012615.1	0	19	n/a	n/a	5.11e-01	1.483
280091290	ENSG00000255909	0	RP11-841C19.3	RP11-841C19.3	0	12	n/a	n/a	5.34e-01	1.482
279953955	ENSG00000241109	0	AC113407.8	AC113407.8	0	5	n/a	n/a	4.78e-01	1.482
279747854	ENSG00000218426	0	RP11-475C16.1	RP11-475C16.1	0	6	n/a	n/a	4.85e-01	1.482
1103567	ENSG00000188493	94254	C19orf54	chromosome 19 open reading frame 54	284325	19	n/a	n/a	6.48e-01	1.482
280081562	ENSG00000255135	0	RP11-111M22.3	RP11-111M22.3	0	11	n/a	n/a	5.74e-01	1.482
1089664	ENSG00000103202	4802	NME4	non-metastatic cells 4, protein expressed in	4833	16	n/a	n/a	4.93e-01	1.482
1098328	ENSG00000164530	85761	PI16	peptidase inhibitor 16	221476	6	n/a	n/a	6.23e-01	1.482
280016501	ENSG00000249705	0	AC022413.1	AC022413.1	0	5	n/a	n/a	5.91e-01	1.482
1093856	ENSG00000134716	1561	CYP2J2	cytochrome P450, family 2, subfamily J, polypeptide 2	1573	1	n/a	n/a	5.12e-01	1.481
1099960	ENSG00000171159	54934	C9orf16	chromosome 9 open reading frame 16	79095	9	n/a	n/a	3.86e-01	1.481
1088112	ENSG00000073712	10821	FERMT2	fermitin family member 2	10979	14	n/a	n/a	4.92e-01	1.481
1095012	ENSG00000141295	59927	SCRN2	secernin 2	90507	17	n/a	n/a	4.90e-01	1.481
279839424	ENSG00000230053	0	RP11-76N22.1	RP11-76N22.1	0	1	n/a	n/a	5.73e-01	1.481
279710828	ENSG00000208892	0	SNORA49	small nucleolar RNA, H/ACA box 49	0	12	n/a	n/a	3.97e-01	1.481
1093915	ENSG00000135063	9277	FAM189A2	family with sequence similarity 189, member A2	9413	9	n/a	n/a	5.02e-01	1.481
279992950	ENSG00000246375	0	RP11-10L7.1	RP11-10L7.1	0	4	n/a	n/a	4.83e-01	1.480
279985162	ENSG00000244416	0	AC004386.1	AC004386.1	0	X	n/a	n/a	4.03e-01	1.479
1097138	ENSG00000158195	10018	WASF2	WAS protein family, member 2	10163	1	n/a	n/a	6.20e-01	1.479
1087794	ENSG00000065320	9287	NTN1	netrin 1	9423	17	n/a	n/a	5.40e-01	1.478
280048087	ENSG00000252531	0	SNORA73	Small nucleolar RNA SNORA73 family	0	2	n/a	n/a	5.46e-01	1.478
1086978	ENSG00000006015	34338	C19orf60	chromosome 19 open reading frame 60	55049	19	n/a	n/a	4.04e-01	1.478
1102777	ENSG00000185187	37731	SIGIRR	single immunoglobulin and toll-interleukin 1 receptor (TIR) domain	59307	11	n/a	n/a	3.80e-01	1.478
1087729	ENSG00000063180	766	CA11	carbonic anhydrase XI	770	19	n/a	n/a	5.23e-01	1.478
1094520	ENSG00000138080	10958	EMILIN1	elastin microfibril interfacer 1	11117	2	n/a	n/a	4.83e-01	1.477
1090132	ENSG00000106018	7391	VIPR2	vasoactive intestinal peptide receptor 2	7434	7	n/a	n/a	6.59e-01	1.476
1089891	ENSG00000104936	1748	DMPK	dystrophia myotonica-protein kinase	1760	19	n/a	n/a	4.86e-01	1.476
279915901	ENSG00000236913	0	AC025750.5	AC025750.5	0	2	n/a	n/a	5.06e-01	1.476
1089515	ENSG00000102109	27089	PCSK1N	proprotein convertase subtilisin/kexin type 1 inhibitor	27344	X	n/a	n/a	4.26e-01	1.476
1094319	ENSG00000137076	7051	TLN1	talin 1	7094	9	n/a	n/a	5.12e-01	1.475
1105675	ENSG00000206503	3087	HLA-A	major histocompatibility complex, class I, A	3105	6	n/a	n/a	5.18e-01	1.475
1092591	ENSG00000125652	58476	ALKBH7	alkB, alkylation repair homolog 7 (E. coli)	84266	19	n/a	n/a	3.96e-01	1.474
1089648	ENSG00000103145	34274	HCFC1R1	host cell factor C1 regulator 1 (XPO1 dependent)	54985	16	n/a	n/a	4.90e-01	1.474
279933597	ENSG00000238491	0	snoU13	Small nucleolar RNA U13	0	3	n/a	n/a	3.89e-01	1.474
1096638	ENSG00000153944	79007	MSI2	musashi homolog 2 (Drosophila)	124540	17	n/a	n/a	4.99e-01	1.474
1098273	ENSG00000164308	40800	ERAP2	endoplasmic reticulum aminopeptidase 2	64167	5	n/a	n/a	5.02e-01	1.473
1088520	ENSG00000085117	3707	CD82	CD82 molecule	3732	11	n/a	n/a	5.06e-01	1.473
279677975	ENSG00000204261	1021875	XXbac-BPG246D15.8	XXbac-BPG246D15.8	100507463	6	n/a	n/a	5.15e-01	1.473
1089981	ENSG00000105379	2094	ETFB	electron-transfer-flavoprotein, beta polypeptide	2109	19	n/a	n/a	4.83e-01	1.473
1104158	ENSG00000197061	8306	HIST1H4C	histone cluster 1, H4c	8364	6	n/a	n/a	4.83e-01	1.473
1088061	ENSG00000072310	6680	SREBF1	sterol regulatory element binding transcription factor 1	6720	17	n/a	n/a	4.85e-01	1.473
279780654	ENSG00000224805	157129884	RP1-18D14.4	RP1-18D14.4	100874253	1	n/a	n/a	5.03e-01	1.472
1093992	ENSG00000135441	2631	BLOC1S1	biogenesis of lysosomal organelles complex-1, subunit 1	2647	12	n/a	n/a	5.45e-01	1.472
1100922	ENSG00000175832	2103	ETV4	ets variant 4	2118	17	n/a	n/a	6.70e-01	1.471
279938997	ENSG00000239317	0	RP11-449H3.2	RP11-449H3.2	0	5	n/a	n/a	5.10e-01	1.471
1089934	ENSG00000105193	6184	RPS16	ribosomal protein S16	6217	19	n/a	n/a	4.83e-01	1.471
279787081	ENSG00000225383	83798	SFTA1P	surfactant associated 1, pseudogene	207107	10	n/a	n/a	4.90e-01	1.471
279807067	ENSG00000227085	0	RP5-1141O19.2	RP5-1141O19.2	0	1	n/a	n/a	4.90e-01	1.471
279717668	ENSG00000212694	109578	AC084018.1	AC084018.1	338799	12	n/a	n/a	5.81e-01	1.471
279941070	ENSG00000239559	0	RPL37P2	ribosomal protein L37 pseudogene 2	0	11	n/a	n/a	3.84e-01	1.471
279837142	ENSG00000229851	0	ARSD-AS1	ARSD antisense RNA 1 (non-protein coding)	0	X	n/a	n/a	6.23e-01	1.470
1096115	ENSG00000149273	6155	RPS3	ribosomal protein S3	6188	11	n/a	n/a	6.55e-01	1.470
280093501	ENSG00000256152	0	RP11-463O12.3	RP11-463O12.3	0	12	n/a	n/a	7.90e-01	1.470
1095106	ENSG00000141858	59899	SAMD1	sterile alpha motif domain containing 1	90378	19	n/a	n/a	5.07e-01	1.470
1087234	ENSG00000016402	33137	IL20RA	interleukin 20 receptor, alpha	53832	6	n/a	n/a	5.04e-01	1.470
279722105	ENSG00000213442	0	RPL18AP3	ribosomal protein L18a pseudogene 3	0	12	n/a	n/a	4.83e-01	1.470
1098263	ENSG00000164292	22592	RHOBTB3	Rho-related BTB domain containing 3	22836	5	n/a	n/a	3.77e-01	1.469
1099308	ENSG00000168385	4709	SEPT2	septin 2	4735	2	n/a	n/a	4.90e-01	1.469
279658050	ENSG00000199567	0	Y_RNA	Y RNA	0	X	n/a	n/a	4.99e-01	1.469
280095885	ENSG00000256439	0	AC008731.1	AC008731.1	0	16	n/a	n/a	5.91e-01	1.469
1094676	ENSG00000138867	57848	C22orf13	chromosome 22 open reading frame 13	83606	22	n/a	n/a	6.66e-01	1.469
280047849	ENSG00000252496	0	RN5S33	RNA, 5S ribosomal 33	0	13	n/a	n/a	5.11e-01	1.469
1101335	ENSG00000178026	123180	C22orf36	chromosome 22 open reading frame 36	388886	22	n/a	n/a	5.78e-01	1.469
279962608	ENSG00000242071	0	RPL7AP6	ribosomal protein L7a pseudogene 6	0	14	n/a	n/a	6.67e-01	1.469
1086864	ENSG00000000003	7062	TSPAN6	tetraspanin 6	7105	X	n/a	n/a	7.37e-01	1.469
1097673	ENSG00000162391	109338	FAM151A	family with sequence similarity 151, member A	338094	1	n/a	n/a	5.01e-01	1.468
1098554	ENSG00000165475	30566	CRYL1	crystallin, lambda 1	51084	13	n/a	n/a	6.03e-01	1.468
1097327	ENSG00000159713	31153	TPPP3	tubulin polymerization-promoting protein family member 3	51673	16	n/a	n/a	4.83e-01	1.468
1101294	ENSG00000177728	9628	KIAA0195	KIAA0195	9772	17	n/a	n/a	5.53e-01	1.468
279990244	ENSG00000245532	0	NEAT1	nuclear paraspeckle assembly transcript 1 (non-protein coding)	0	11	n/a	n/a	3.74e-01	1.468
1096984	ENSG00000156966	60243	B3GNT7	UDP-GlcNAc:betaGal beta-1,3-N-acetylglucosaminyltransferase 7	93010	2	n/a	n/a	6.39e-01	1.468
279939458	ENSG00000239373	0	AL021579.1	AL021579.1	0	1	n/a	n/a	4.83e-01	1.468
1098710	ENSG00000166091	77749	CMTM5	CKLF-like MARVEL transmembrane domain containing 5	116173	14	n/a	n/a	4.85e-01	1.468
279667493	ENSG00000202343	0	SNORA2	Small nucleolar RNA SNORA2/SNORA34 family	0	6	n/a	n/a	4.89e-01	1.467
279665904	ENSG00000201865	181356	SNORD50B	small nucleolar RNA, C/D box 50B	692088	6	n/a	n/a	4.83e-01	1.467
1100717	ENSG00000174775	3245	HRAS	v-Ha-ras Harvey rat sarcoma viral oncogene homolog	3265	11	n/a	n/a	4.84e-01	1.467
1102736	ENSG00000185043	10372	CIB1	calcium and integrin binding 1 (calmyrin)	10519	15	n/a	n/a	6.56e-01	1.467
279708301	ENSG00000207570	128157	MIR9-2	microRNA 9-2	407047	5	n/a	n/a	4.83e-01	1.466
1099893	ENSG00000170915	59502	PAQR8	progestin and adipoQ receptor family member VIII	85315	6	n/a	n/a	4.84e-01	1.466
1090568	ENSG00000109501	7423	WFS1	Wolfram syndrome 1 (wolframin)	7466	4	n/a	n/a	5.06e-01	1.466
1092578	ENSG00000125534	54983	PPDPF	pancreatic progenitor cell differentiation and proliferation factor homolog (zebrafish)	79144	20	n/a	n/a	4.10e-01	1.466
279963224	ENSG00000242142	0	RP11-5O17.2	RP11-5O17.2	0	3	n/a	n/a	3.91e-01	1.466
279527277	ENSG00000183444	0	AC004967.8	AC004967.8	0	7	n/a	n/a	6.01e-01	1.465
1098545	ENSG00000165424	85547	ZCCHC24	zinc finger, CCHC domain containing 24	219654	10	n/a	n/a	4.84e-01	1.465
280028169	ENSG00000250602	0	RP11-517I3.1	RP11-517I3.1	0	5	n/a	n/a	5.81e-01	1.465
1089966	ENSG00000105329	6998	TGFB1	transforming growth factor, beta 1	7040	19	n/a	n/a	3.75e-01	1.465
279710254	ENSG00000207958	128038	MIR137	microRNA 137	406928	1	n/a	n/a	5.06e-01	1.465
1095191	ENSG00000142627	1956	EPHA2	EPH receptor A2	1969	1	n/a	n/a	5.22e-01	1.464
280000078	ENSG00000248321	0	RP4-678E16.4	RP4-678E16.4	0	1	n/a	n/a	5.02e-01	1.464
1093971	ENSG00000135363	3980	LMO2	LIM domain only 2 (rhombotin-like 1)	4005	11	n/a	n/a	3.75e-01	1.464
279934136	ENSG00000238577	0	snoU13	Small nucleolar RNA U13	0	10	n/a	n/a	5.27e-01	1.464
1106082	ENSG00000214435	36686	AS3MT	arsenic (+3 oxidation state) methyltransferase	57412	10	n/a	n/a	4.98e-01	1.464
1102840	ENSG00000185475	119466	TMEM179B	transmembrane protein 179B	374395	11	n/a	n/a	7.56e-01	1.464
279808616	ENSG00000227218	0	RP11-203J24.8	RP11-203J24.8	0	9	n/a	n/a	5.18e-01	1.463
1094917	ENSG00000140548	119492	ZNF710	zinc finger protein 710	374655	15	n/a	n/a	5.57e-01	1.463
1097624	ENSG00000162032	59981	SPSB3	splA/ryanodine receptor domain and SOCS box containing 3	90864	16	n/a	n/a	3.84e-01	1.463
1096183	ENSG00000149743	57949	TRPT1	tRNA phosphotransferase 1	83707	11	n/a	n/a	6.28e-01	1.463
279879767	ENSG00000233597	0	RP11-343B5.1	RP11-343B5.1	0	3	n/a	n/a	5.02e-01	1.463
1104820	ENSG00000198930	81396	CSAG1	chondrosarcoma associated gene 1	158511	X	n/a	n/a	5.66e-01	1.462
280023313	ENSG00000250222	0	CTC-338M12.5	CTC-338M12.5	0	5	n/a	n/a	4.83e-01	1.462
1106889	ENSG00000225138	0	CTD-2228K2.7	CTD-2228K2.7	0	5	n/a	n/a	5.02e-01	1.462
1103173	ENSG00000186815	32853	TPCN1	two pore segment channel 1	53373	12	n/a	n/a	5.30e-01	1.461
1094903	ENSG00000140497	9921	SCAMP2	secretory carrier membrane protein 2	10066	15	n/a	n/a	6.05e-01	1.461
279789857	ENSG00000225616	0	RP4-604A21.1	RP4-604A21.1	0	1	n/a	n/a	5.87e-01	1.461
280131457	ENSG00000259352	0	RP11-109D20.2	RP11-109D20.2	0	15	n/a	n/a	5.68e-01	1.461
1102664	ENSG00000184785	150816	CXorf69	chromosome X open reading frame 69	644538	X	n/a	n/a	4.85e-01	1.461
1088590	ENSG00000087074	23398	PPP1R15A	protein phosphatase 1, regulatory subunit 15A	23645	19	n/a	n/a	5.69e-01	1.461
1108238	ENSG00000233913	0	CTC-575D19.1	CTC-575D19.1	0	5	n/a	n/a	5.83e-01	1.461
1098752	ENSG00000166224	8800	SGPL1	sphingosine-1-phosphate lyase 1	8879	10	n/a	n/a	6.01e-01	1.461
1103673	ENSG00000188873	0	RPL10AP2	ribosomal protein L10a pseudogene 2	0	8	n/a	n/a	4.90e-01	1.460
1095062	ENSG00000141540	60663	TTYH2	tweety homolog 2 (Drosophila)	94015	17	n/a	n/a	4.83e-01	1.460
1094193	ENSG00000136457	1093	CHAD	chondroadherin	1101	17	n/a	n/a	5.97e-01	1.460
279700519	ENSG00000206145	133954	P2RX6P	purinergic receptor P2X, ligand-gated ion channel, 6 pseudogene	440799	22	n/a	n/a	3.81e-01	1.460
1088629	ENSG00000087842	8478	PIR	pirin (iron-binding nuclear protein)	8544	X	n/a	n/a	4.82e-01	1.460
1102233	ENSG00000183011	58526	LSMD1	LSM domain containing 1	84316	17	n/a	n/a	3.82e-01	1.460
279720824	ENSG00000213326	0	RPS7P11	ribosomal protein S7 pseudogene 11	0	17	n/a	n/a	4.00e-01	1.460
279939896	ENSG00000239422	0	AC068669.2	AC068669.2	0	17	n/a	n/a	4.78e-01	1.460
279823403	ENSG00000228601	0	RPL39P	ribosomal protein L39 pseudogene	0	20	n/a	n/a	6.51e-01	1.460
1091507	ENSG00000116729	55773	WLS	wntless homolog (Drosophila)	79971	1	n/a	n/a	6.77e-01	1.459
1093882	ENSG00000134853	5124	PDGFRA	platelet-derived growth factor receptor, alpha polypeptide	5156	4	n/a	n/a	5.69e-01	1.459
1106775	ENSG00000224383	60169	C17orf72	chromosome 17 open reading frame 72	92340	17	n/a	n/a	6.10e-01	1.459
1087522	ENSG00000049089	1289	COL9A2	collagen, type IX, alpha 2	1298	1	n/a	n/a	4.85e-01	1.458
1098896	ENSG00000166816	83463	LDHD	lactate dehydrogenase D	197257	16	n/a	n/a	4.90e-01	1.458
1097614	ENSG00000161970	6122	RPL26	ribosomal protein L26	6154	17	n/a	n/a	5.35e-01	1.458
1105320	ENSG00000204934	125620	RP4-751H13.6	RP4-751H13.6	401431	7	n/a	n/a	5.76e-01	1.458
1099217	ENSG00000167996	2479	FTH1	ferritin, heavy polypeptide 1	2495	11	n/a	n/a	4.89e-01	1.458
1101155	ENSG00000177045	80655	SIX5	SIX homeobox 5	147912	19	n/a	n/a	4.92e-01	1.458
1088656	ENSG00000088682	36295	COQ9	coenzyme Q9 homolog (S. cerevisiae)	57017	16	n/a	n/a	6.61e-01	1.458
1104497	ENSG00000198075	26978	SULT1C4	sulfotransferase family, cytosolic, 1C, member 4	27233	2	n/a	n/a	5.90e-01	1.458
1098119	ENSG00000163888	60679	CAMK2N2	calcium/calmodulin-dependent protein kinase II inhibitor 2	94032	3	n/a	n/a	5.08e-01	1.457
1100568	ENSG00000173905	27078	GOLIM4	golgi integral membrane protein 4	27333	3	n/a	n/a	4.83e-01	1.457
1095661	ENSG00000145721	81698	LIX1	Lix1 homolog (chicken)	167410	5	n/a	n/a	4.84e-01	1.456
1095536	ENSG00000144713	6129	RPL32	ribosomal protein L32	6161	3	n/a	n/a	4.98e-01	1.456
280130146	ENSG00000259279	0	CTD-2033D15.1	CTD-2033D15.1	0	15	n/a	n/a	4.85e-01	1.456
279709008	ENSG00000207707	1013216	MIR639	microRNA 639	693224	19	n/a	n/a	3.87e-01	1.455
1090227	ENSG00000106624	162	AEBP1	AE binding protein 1	165	7	n/a	n/a	5.47e-01	1.455
280097361	ENSG00000256616	0	AP002414.1	AP002414.1	0	18	n/a	n/a	4.90e-01	1.455
279712716	ENSG00000211689	0	TRGC1	T cell receptor gamma constant 1	0	7	n/a	n/a	6.06e-01	1.454
1108778	ENSG00000237578	0	RP11-174M13.1	RP11-174M13.1	0	12	n/a	n/a	3.94e-01	1.454
279959518	ENSG00000241732	0	RP11-38P22.2	RP11-38P22.2	0	3	n/a	n/a	3.88e-01	1.453
279904342	ENSG00000235823	0	LINC00263	long intergenic non-protein coding RNA 263	0	10	n/a	n/a	6.78e-01	1.453
1102023	ENSG00000182118	119546	FAM89A	family with sequence similarity 89, member A	375061	1	n/a	n/a	5.80e-01	1.453
1089376	ENSG00000101306	59536	MYLK2	myosin light chain kinase 2	85366	20	n/a	n/a	6.23e-01	1.453
1100259	ENSG00000172380	35255	GNG12	guanine nucleotide binding protein (G protein), gamma 12	55970	1	n/a	n/a	4.89e-01	1.453
1087457	ENSG00000042445	34173	RETSAT	retinol saturase (all-trans-retinol 13,14-reductase)	54884	2	n/a	n/a	7.86e-01	1.453
279778820	ENSG00000224636	0	AC131971.3	AC131971.3	0	11	n/a	n/a	7.70e-01	1.453
279881574	ENSG00000233762	0	AC007969.5	AC007969.5	0	2	n/a	n/a	3.79e-01	1.453
279882372	ENSG00000233839	0	RP11-389O22.4	RP11-389O22.4	0	1	n/a	n/a	4.83e-01	1.452
279954212	ENSG00000241145	0	Z97634.3	Z97634.3	0	16	n/a	n/a	6.29e-01	1.452
1097077	ENSG00000157734	55659	SNX22	sorting nexin 22	79856	15	n/a	n/a	5.73e-01	1.452
1096051	ENSG00000148700	117	ADD3	adducin 3 (gamma)	120	10	n/a	n/a	3.80e-01	1.452
279813340	ENSG00000227685	0	AC087499.10	AC087499.10	0	17	n/a	n/a	5.01e-01	1.452
1108355	ENSG00000234719	0	RP11-166B2.1	NPIP-like protein LOC729978	0	16	n/a	n/a	6.20e-01	1.452
280131562	ENSG00000259357	0	RP11-316M1.12	RP11-316M1.12	0	1	n/a	n/a	5.85e-01	1.452
279750954	ENSG00000220771	0	RP3-322L4.2	RP3-322L4.2	0	6	n/a	n/a	3.79e-01	1.452
1101817	ENSG00000180900	23268	SCRIB	scribbled homolog (Drosophila)	23513	8	n/a	n/a	3.76e-01	1.451
279559170	ENSG00000186162	81058	CIDECP	cell death-inducing DFFA-like effector c pseudogene	152302	3	n/a	n/a	6.14e-01	1.451
280100871	ENSG00000257034	0	AL021707.2	AL021707.2	0	22	n/a	n/a	5.78e-01	1.451
1099074	ENSG00000167543	59881	TP53I13	tumor protein p53 inducible protein 13	90313	17	n/a	n/a	4.84e-01	1.451
1101892	ENSG00000181350	122934	C17orf76	chromosome 17 open reading frame 76	388341	17	n/a	n/a	5.87e-01	1.451
1100896	ENSG00000175691	37306	ZNF77	zinc finger protein 77	58492	19	n/a	n/a	5.10e-01	1.451
279929289	ENSG00000238041	0	RP11-59K5.1	RP11-59K5.1	0	11	n/a	n/a	4.01e-01	1.451
1089383	ENSG00000101331	80058	C20orf160	chromosome 20 open reading frame 160	140706	20	n/a	n/a	6.14e-01	1.450
1099083	ENSG00000167565	29679	SERTAD3	SERTA domain containing 3	29946	19	n/a	n/a	5.90e-01	1.450
279664826	ENSG00000201586	0	U6	U6 spliceosomal RNA	0	11	n/a	n/a	4.88e-01	1.450
1093384	ENSG00000131653	58441	TRAF7	TNF receptor-associated factor 7	84231	16	n/a	n/a	5.02e-01	1.450
1093898	ENSG00000134954	2098	ETS1	v-ets erythroblastosis virus E26 oncogene homolog 1 (avian)	2113	11	n/a	n/a	5.05e-01	1.450
279893323	ENSG00000234790	0	RP11-426L16.7	RP11-426L16.7	0	1	n/a	n/a	7.09e-01	1.449
1092469	ENSG00000124615	4311	MOCS1	molybdenum cofactor synthesis 1	4337	6	n/a	n/a	5.48e-01	1.449
1096763	ENSG00000154928	2032	EPHB1	EPH receptor B1	2047	3	n/a	n/a	5.93e-01	1.449
1088078	ENSG00000072778	34	ACADVL	acyl-CoA dehydrogenase, very long chain	37	17	n/a	n/a	5.99e-01	1.449
279750619	ENSG00000220505	0	RP11-111D3.1	RP11-111D3.1	0	6	n/a	n/a	6.27e-01	1.449
1088333	ENSG00000079308	7102	TNS1	tensin 1	7145	2	n/a	n/a	5.51e-01	1.449
279882802	ENSG00000233871	0	RP11-126H7.3	RP11-126H7.3	0	10	n/a	n/a	6.24e-01	1.449
1097357	ENSG00000160050	54979	CCDC28B	coiled-coil domain containing 28B	79140	1	n/a	n/a	5.22e-01	1.448
1104755	ENSG00000198822	2896	GRM3	glutamate receptor, metabotropic 3	2913	7	n/a	n/a	6.53e-01	1.448
1094116	ENSG00000136044	34487	APPL2	adaptor protein, phosphotyrosine interaction, PH domain and leucine zipper containing 2	55198	12	n/a	n/a	4.90e-01	1.448
279665281	ENSG00000201699	0	U1	U1 spliceosomal RNA	0	1	n/a	n/a	5.96e-01	1.447
280119061	ENSG00000258650	0	RP11-517O13.2	RP11-517O13.2	0	14	n/a	n/a	4.83e-01	1.447
279767055	ENSG00000223701	157125799	RP11-244K5.1	RP11-244K5.1	100652739	6	n/a	n/a	4.85e-01	1.447
1100165	ENSG00000172005	4093	MAL	mal, T-cell differentiation protein	4118	2	n/a	n/a	4.83e-01	1.447
279853735	ENSG00000231313	0	CLIC1P1	chloride intracellular channel 1 pseudogene 1	0	12	n/a	n/a	6.30e-01	1.447
279946290	ENSG00000240211	0	RP11-758P17.3	RP11-758P17.3	0	7	n/a	n/a	5.24e-01	1.446
279841165	ENSG00000230202	0	RP11-632C17__A.1	RP11-632C17__A.1	0	6	n/a	n/a	5.78e-01	1.446
1098407	ENSG00000164849	77669	GPR146	G protein-coupled receptor 146	115330	7	n/a	n/a	5.79e-01	1.446
1088217	ENSG00000076344	8709	RGS11	regulator of G-protein signaling 11	8786	16	n/a	n/a	4.90e-01	1.445
1104419	ENSG00000197879	4615	MYO1C	myosin IC	4641	17	n/a	n/a	5.30e-01	1.445
279907913	ENSG00000236163	0	RP11-501I18.2	RP11-501I18.2	0	6	n/a	n/a	4.85e-01	1.445
1095593	ENSG00000145194	9574	ECE2	endothelin converting enzyme 2	9718	3	n/a	n/a	6.00e-01	1.445
1108317	ENSG00000234465	124065	AC006276.1	AC006276.1	390940	19	n/a	n/a	6.25e-01	1.445
1094892	ENSG00000140459	1571	CYP11A1	cytochrome P450, family 11, subfamily A, polypeptide 1	1583	15	n/a	n/a	6.08e-01	1.445
279912261	ENSG00000236552	171027	RPL13AP5	ribosomal protein L13a pseudogene 5	728658	10	n/a	n/a	3.92e-01	1.445
279821354	ENSG00000228404	0	AP001468.58	AP001468.58	0	21	n/a	n/a	5.71e-01	1.445
1096341	ENSG00000151491	2044	EPS8	epidermal growth factor receptor pathway substrate 8	2059	12	n/a	n/a	4.93e-01	1.445
1105838	ENSG00000213250	0	RBMS2P1	RNA binding motif, single stranded interacting protein 2 pseudogene 1	0	12	n/a	n/a	7.07e-01	1.444
279970694	ENSG00000242951	0	RP11-507E23.1	RP11-507E23.1	0	14	n/a	n/a	6.03e-01	1.444
1088267	ENSG00000077585	7064	GPR137B	G protein-coupled receptor 137B	7107	1	n/a	n/a	5.01e-01	1.444
1103538	ENSG00000188375	133313	H3F3C	H3 histone, family 3C	440093	12	n/a	n/a	4.83e-01	1.444
1105605	ENSG00000205927	10069	OLIG2	oligodendrocyte lineage transcription factor 2	10215	21	n/a	n/a	4.90e-01	1.443
1097581	ENSG00000161671	94271	C19orf63	chromosome 19 open reading frame 63	284361	19	n/a	n/a	4.84e-01	1.443
1104651	ENSG00000198576	22992	ARC	activity-regulated cytoskeleton-associated protein	23237	8	n/a	n/a	4.16e-01	1.443
1102115	ENSG00000182500	59066	ORAI1	ORAI calcium release-activated calcium modulator 1	84876	12	n/a	n/a	5.05e-01	1.443
1106417	ENSG00000215902	0	AL353354.1	AL353354.1	0	1	n/a	n/a	5.67e-01	1.443
1100396	ENSG00000173039	5938	RELA	v-rel reticuloendotheliosis viral oncogene homolog A (avian)	5970	11	n/a	n/a	6.20e-01	1.443
1087449	ENSG00000041982	3351	TNC	tenascin C	3371	9	n/a	n/a	5.98e-01	1.442
1093421	ENSG00000131899	3971	LLGL1	lethal giant larvae homolog 1 (Drosophila)	3996	17	n/a	n/a	4.84e-01	1.442
1091597	ENSG00000117362	30589	APH1A	anterior pharynx defective 1 homolog A (C. elegans)	51107	1	n/a	n/a	7.93e-01	1.442
279993806	ENSG00000246731	59189	CTD-2514K5.2	CTD-2514K5.2	85001	17	n/a	n/a	6.57e-01	1.441
280051503	ENSG00000253024	0	U6	U6 spliceosomal RNA	0	11	n/a	n/a	4.84e-01	1.441
280001243	ENSG00000248405	0	PRR5-ARHGAP8	PRR5-ARHGAP8 readthrough	0	22	n/a	n/a	6.58e-01	1.441
280040938	ENSG00000251593	0	MSNP1	moesin pseudogene 1	0	5	n/a	n/a	5.29e-01	1.441
1093193	ENSG00000130528	3250	HRC	histidine rich calcium binding protein	3270	19	n/a	n/a	5.00e-01	1.441
279526920	ENSG00000183405	0	RPS7P1	ribosomal protein S7 pseudogene 1	0	17	n/a	n/a	4.85e-01	1.441
279846195	ENSG00000230629	0	RPS23P8	ribosomal protein S23 pseudogene 8	0	X	n/a	n/a	5.78e-01	1.441
1097824	ENSG00000162944	79409	RFTN2	raftlin family member 2	130132	2	n/a	n/a	4.82e-01	1.441
279720838	ENSG00000213331	0	RP11-713C19.2	RP11-713C19.2	0	4	n/a	n/a	5.32e-01	1.441
1097203	ENSG00000158747	4655	NBL1	neuroblastoma, suppression of tumorigenicity 1	4681	1	n/a	n/a	4.85e-01	1.440
280043502	ENSG00000251867	0	Y_RNA	Y RNA	0	8	n/a	n/a	3.76e-01	1.440
1101072	ENSG00000176641	85645	RNF152	ring finger protein 152	220441	18	n/a	n/a	6.62e-01	1.440
1088069	ENSG00000072506	3011	HSD17B10	hydroxysteroid (17-beta) dehydrogenase 10	3028	X	n/a	n/a	6.27e-01	1.440
1087118	ENSG00000010278	923	CD9	CD9 molecule	928	12	n/a	n/a	4.84e-01	1.439
1107122	ENSG00000226742	133666	HSBP1L1	heat shock factor binding protein 1-like 1	440498	18	n/a	n/a	6.31e-01	1.439
1107349	ENSG00000228224	58172	NACAP1	nascent-polypeptide-associated complex alpha polypeptide pseudogene 1	83955	8	n/a	n/a	7.18e-01	1.439
1100750	ENSG00000174939	90152	ASPHD1	aspartate beta-hydroxylase domain containing 1	253982	16	n/a	n/a	3.90e-01	1.439
1106522	ENSG00000221869	1045	CEBPD	CCAAT/enhancer binding protein (C/EBP), delta	1052	8	n/a	n/a	4.90e-01	1.439
1097696	ENSG00000162482	22732	AKR7A3	aldo-keto reductase family 7, member A3 (aflatoxin aldehyde reductase)	22977	1	n/a	n/a	5.68e-01	1.439
280133333	ENSG00000259460	0	RP11-128A17.1	RP11-128A17.1	0	15	n/a	n/a	7.77e-01	1.439
279755845	ENSG00000221790	0	AC011467.2	AC011467.2	0	19	n/a	n/a	4.78e-01	1.439
1089039	ENSG00000100003	23295	SEC14L2	SEC14-like 2 (S. cerevisiae)	23541	22	n/a	n/a	7.20e-01	1.439
1104527	ENSG00000198157	55202	HMGN5	high mobility group nucleosome binding domain 5	79366	X	n/a	n/a	3.75e-01	1.439
279967580	ENSG00000242590	0	RP11-54O7.14	RP11-54O7.14	0	1	n/a	n/a	4.08e-01	1.439
1108956	ENSG00000240764	35382	PCDHGC5	protocadherin gamma subfamily C, 5	56097	5	n/a	n/a	6.50e-01	1.438
1096032	ENSG00000148498	35568	PARD3	par-3 partitioning defective 3 homolog (C. elegans)	56288	10	n/a	n/a	4.90e-01	1.438
1091545	ENSG00000116962	4780	NID1	nidogen 1	4811	1	n/a	n/a	5.04e-01	1.438
279814315	ENSG00000227766	0	HCG4P5	HLA complex group 4 pseudogene 5	0	6	n/a	n/a	4.06e-01	1.438
1104779	ENSG00000198858	60026	C19orf22	chromosome 19 open reading frame 22	91300	19	n/a	n/a	4.83e-01	1.438
1096631	ENSG00000153902	81584	LGI4	leucine-rich repeat LGI family, member 4	163175	19	n/a	n/a	5.00e-01	1.438
1095095	ENSG00000141736	2049	ERBB2	v-erb-b2 erythroblastic leukemia viral oncogene homolog 2, neuro/glioblastoma derived oncogene homolog (avian)	2064	17	n/a	n/a	4.89e-01	1.438
1093201	ENSG00000130560	10275	UBAC1	UBA domain containing 1	10422	9	n/a	n/a	5.99e-01	1.438
279754592	ENSG00000221553	0	AC004924.1	AC004924.1	0	11	n/a	n/a	5.52e-01	1.438
1102363	ENSG00000183569	90093	SERHL2	serine hydrolase-like 2	253190	22	n/a	n/a	6.27e-01	1.437
279875883	ENSG00000233265	0	MICF	MHC class I polypeptide-related sequence F (pseudogene)	0	6	n/a	n/a	5.47e-01	1.437
279707209	ENSG00000207359	0	U6	U6 spliceosomal RNA	0	8	n/a	n/a	4.84e-01	1.436
1098872	ENSG00000166710	564	B2M	beta-2-microglobulin	567	15	n/a	n/a	4.96e-01	1.436
1101017	ENSG00000176340	1342	COX8A	cytochrome c oxidase subunit VIIIA (ubiquitous)	1351	11	n/a	n/a	3.78e-01	1.436
279855800	ENSG00000231503	0	RP11-118B22.3	RP11-118B22.3	0	12	n/a	n/a	6.68e-01	1.436
1086869	ENSG00000000938	2253	FGR	Gardner-Rasheed feline sarcoma viral (v-fgr) oncogene homolog	2268	1	n/a	n/a	6.76e-01	1.436
279763268	ENSG00000223374	0	AC005104.3	AC005104.3	0	2	n/a	n/a	5.10e-01	1.435
1092561	ENSG00000125457	36683	MIF4GD	MIF4G domain containing	57409	17	n/a	n/a	5.78e-01	1.435
1093095	ENSG00000129911	58089	KLF16	Kruppel-like factor 16	83855	19	n/a	n/a	3.74e-01	1.435
1091879	ENSG00000119917	3417	IFIT3	interferon-induced protein with tetratricopeptide repeats 3	3437	10	n/a	n/a	5.44e-01	1.435
280115479	ENSG00000258430	0	RP11-982M15.2	RP11-982M15.2	0	14	n/a	n/a	5.23e-01	1.435
1087516	ENSG00000048545	2961	GUCA1A	guanylate cyclase activator 1A (retina)	2978	6	n/a	n/a	5.55e-01	1.435
1090433	ENSG00000108504	0	TEN1	TEN1 telomerase capping complex subunit homolog (S. cerevisiae)	0	17	n/a	n/a	7.02e-01	1.435
1097421	ENSG00000160325	10935	C9orf7	chromosome 9 open reading frame 7	11094	9	n/a	n/a	6.06e-01	1.434
1100102	ENSG00000171766	2612	GATM	glycine amidinotransferase (L-arginine:glycine amidinotransferase)	2628	15	n/a	n/a	5.00e-01	1.434
1094593	ENSG00000138449	29772	SLC40A1	solute carrier family 40 (iron-regulated transporter), member 1	30061	2	n/a	n/a	5.06e-01	1.434
279994149	ENSG00000246892	0	AL034548.1	AL034548.1	0	20	n/a	n/a	5.53e-01	1.434
280103738	ENSG00000257309	0	RP11-603J24.18	RP11-603J24.18	0	12	n/a	n/a	4.90e-01	1.434
279928093	ENSG00000237938	0	RP11-288I21.1	RP11-288I21.1	0	1	n/a	n/a	3.85e-01	1.434
279662278	ENSG00000200823	1013314	SNORD114-2	small nucleolar RNA, C/D box 114-2	767578	14	n/a	n/a	5.01e-01	1.434
1097433	ENSG00000160408	29806	ST6GALNAC6	ST6 (alpha-N-acetyl-neuraminyl-2,3-beta-galactosyl-1,3)-N-acetylgalactosaminide alpha-2,6-sialyltransferase 6	30815	9	n/a	n/a	5.38e-01	1.434
1105049	ENSG00000204219	6880	TCEA3	transcription elongation factor A (SII), 3	6920	1	n/a	n/a	5.35e-01	1.434
1097387	ENSG00000160200	871	CBS	cystathionine-beta-synthase	875	21	n/a	n/a	4.89e-01	1.434
279761050	ENSG00000222750	0	U4	U4 spliceosomal RNA	0	16	n/a	n/a	5.00e-01	1.434
1087483	ENSG00000046889	56044	PREX2	phosphatidylinositol-3,4,5-trisphosphate-dependent Rac exchange factor 2	80243	8	n/a	n/a	3.79e-01	1.434
1102600	ENSG00000184481	4278	FOXO4	forkhead box O4	4303	X	n/a	n/a	4.90e-01	1.434
1093189	ENSG00000130517	34147	PGPEP1	pyroglutamyl-peptidase I	54858	19	n/a	n/a	6.10e-01	1.433
1097014	ENSG00000157184	1367	CPT2	carnitine palmitoyltransferase 2	1376	1	n/a	n/a	7.66e-01	1.433
1087467	ENSG00000043355	7503	ZIC2	Zic family member 2	7546	13	n/a	n/a	4.84e-01	1.433
1101870	ENSG00000181192	34815	DHTKD1	dehydrogenase E1 and transketolase domain containing 1	55526	10	n/a	n/a	5.50e-01	1.433
1092468	ENSG00000124614	6171	RPS10	ribosomal protein S10	6204	6	n/a	n/a	5.66e-01	1.433
1093013	ENSG00000129116	22777	PALLD	palladin, cytoskeletal associated protein	23022	4	n/a	n/a	4.91e-01	1.433
279935123	ENSG00000238742	1023040	MIR2110	microRNA 2110	100302224	10	n/a	n/a	3.84e-01	1.432
1091590	ENSG00000117298	1877	ECE1	endothelin converting enzyme 1	1889	1	n/a	n/a	5.78e-01	1.432
1088060	ENSG00000072274	6995	TFRC	transferrin receptor (p90, CD71)	7037	3	n/a	n/a	6.51e-01	1.431
279932703	ENSG00000238346	0	hsa-mir-1979	hsa-mir-1979	0	4	n/a	n/a	4.78e-01	1.431
1091799	ENSG00000119403	25896	PHF19	PHD finger protein 19	26147	9	n/a	n/a	6.68e-01	1.431
279945739	ENSG00000240137	0	RP11-103G8.2	RP11-103G8.2	0	3	n/a	n/a	5.80e-01	1.431
1095948	ENSG00000147813	60252	NAPRT1	nicotinate phosphoribosyltransferase domain containing 1	93100	8	n/a	n/a	4.84e-01	1.430
1098566	ENSG00000165507	10909	C10orf10	chromosome 10 open reading frame 10	11067	10	n/a	n/a	5.87e-01	1.430
1102468	ENSG00000183888	80799	C1orf64	chromosome 1 open reading frame 64	149563	1	n/a	n/a	6.18e-01	1.430
1096141	ENSG00000149485	3967	FADS1	fatty acid desaturase 1	3992	11	n/a	n/a	5.93e-01	1.430
1089672	ENSG00000103253	58474	HAGHL	hydroxyacylglutathione hydrolase-like	84264	16	n/a	n/a	4.83e-01	1.430
280046617	ENSG00000252316	6054	RNY4	RNA, Ro-associated Y4	6086	7	n/a	n/a	4.78e-01	1.430
279943082	ENSG00000239806	0	AC113407.1	AC113407.1	0	5	n/a	n/a	4.77e-01	1.430
279864557	ENSG00000232273	0	FTH1P1	ferritin, heavy polypeptide 1 pseudogene	0	1	n/a	n/a	6.27e-01	1.429
1103295	ENSG00000187398	109547	LUZP2	leucine zipper protein 2	338645	11	n/a	n/a	5.80e-01	1.429
1100330	ENSG00000172728	58946	FUT10	fucosyltransferase 10 (alpha (1,3) fucosyltransferase)	84750	8	n/a	n/a	5.35e-01	1.429
1102796	ENSG00000185262	94136	FAM100B	family with sequence similarity 100, member B	283991	17	n/a	n/a	5.57e-01	1.429
1095734	ENSG00000146122	23255	DAAM2	dishevelled associated activator of morphogenesis 2	23500	6	n/a	n/a	4.91e-01	1.428
279931244	ENSG00000238194	157122139	RP4-719C8.1	RP4-719C8.1	100506384	20	n/a	n/a	5.92e-01	1.428
280044363	ENSG00000251990	0	5S_rRNA	5S ribosomal RNA	0	5	n/a	n/a	5.13e-01	1.428
1098675	ENSG00000165948	78892	IFI27L1	interferon, alpha-inducible protein 27-like 1	122509	14	n/a	n/a	7.31e-01	1.428
1102448	ENSG00000183801	93910	OLFML1	olfactomedin-like 1	283298	11	n/a	n/a	5.83e-01	1.427
1108918	ENSG00000239839	1656	DEFA3	defensin, alpha 3, neutrophil-specific	1668	8	n/a	n/a	4.77e-01	1.427
280009590	ENSG00000249106	0	RP11-806K15.1	RP11-806K15.1	0	4	n/a	n/a	4.85e-01	1.427
1089857	ENSG00000104825	4762	NFKBIB	nuclear factor of kappa light polypeptide gene enhancer in B-cells inhibitor, beta	4793	19	n/a	n/a	4.82e-01	1.427
280017727	ENSG00000249784	0	SCARNA22	small Cajal body-specific RNA 22	0	4	n/a	n/a	3.80e-01	1.427
280044475	ENSG00000252006	0	SCARNA23	Small Cajal body specific RNA 23	0	4	n/a	n/a	3.80e-01	1.427
1089693	ENSG00000103363	6883	TCEB2	transcription elongation factor B (SIII), polypeptide 2 (18kDa, elongin B)	6923	16	n/a	n/a	4.82e-01	1.427
1096055	ENSG00000148730	1964	EIF4EBP2	eukaryotic translation initiation factor 4E binding protein 2	1979	10	n/a	n/a	6.03e-01	1.426
1090305	ENSG00000107438	9001	PDLIM1	PDZ and LIM domain 1	9124	10	n/a	n/a	7.40e-01	1.426
279963124	ENSG00000242125	8361	SNHG3	small nucleolar RNA host gene 3 (non-protein coding)	8420	1	n/a	n/a	5.79e-01	1.425
1090742	ENSG00000111087	2718	GLI1	GLI family zinc finger 1	2735	12	n/a	n/a	5.88e-01	1.425
280078666	ENSG00000254979	0	RP11-872D17.8	RP11-872D17.8	0	11	n/a	n/a	5.95e-01	1.425
279925944	ENSG00000237758	0	AC084031.1	AC084031.1	0	2	n/a	n/a	4.88e-01	1.425
1099193	ENSG00000167930	58202	ITFG3	integrin alpha FG-GAP repeat containing 3	83986	16	n/a	n/a	5.89e-01	1.425
280103423	ENSG00000257270	0	RP11-521B24.5	RP11-521B24.5	0	14	n/a	n/a	3.88e-01	1.425
1104373	ENSG00000197744	0	PTMAP2	prothymosin, alpha pseudogene 2 (gene sequence 32)	0	5	n/a	n/a	4.90e-01	1.425
1100585	ENSG00000173991	8491	TCAP	titin-cap (telethonin)	8557	17	n/a	n/a	6.62e-01	1.425
280077648	ENSG00000254910	0	RP11-326C3.7	RP11-326C3.7	0	11	n/a	n/a	6.09e-01	1.425
279884441	ENSG00000234009	0	AL049757.3	AL049757.3	0	22	n/a	n/a	6.29e-01	1.424
1097716	ENSG00000162576	33878	MXRA8	matrix-remodelling associated 8	54587	1	n/a	n/a	4.85e-01	1.424
1096070	ENSG00000148841	59606	ITPRIP	inositol 1,4,5-trisphosphate receptor interacting protein	85450	10	n/a	n/a	6.65e-01	1.424
1087984	ENSG00000070404	10126	FSTL3	follistatin-like 3 (secreted glycoprotein)	10272	19	n/a	n/a	5.06e-01	1.424
1087638	ENSG00000056736	34829	IL17RB	interleukin 17 receptor B	55540	3	n/a	n/a	5.04e-01	1.424
1097010	ENSG00000157150	7036	TIMP4	TIMP metallopeptidase inhibitor 4	7079	3	n/a	n/a	6.52e-01	1.424
1101816	ENSG00000180891	126376	CUEDC1	CUE domain containing 1	404093	17	n/a	n/a	5.05e-01	1.424
279955486	ENSG00000241301	0	AL136982.1	AL136982.1	0	10	n/a	n/a	4.11e-01	1.424
279488699	ENSG00000178429	0	RPS3AP5	ribosomal protein S3A pseudogene 5	0	10	n/a	n/a	4.92e-01	1.424
1104836	ENSG00000198959	7010	TGM2	transglutaminase 2 (C polypeptide, protein-glutamine-gamma-glutamyltransferase)	7052	20	n/a	n/a	5.41e-01	1.424
280097096	ENSG00000256586	0	AC091171.1	AC091171.1	0	8	n/a	n/a	5.11e-01	1.424
1105896	ENSG00000213719	1183	CLIC1	chloride intracellular channel 1	1192	6	n/a	n/a	6.19e-01	1.423
1100376	ENSG00000172935	77857	MRGPRF	MAS-related GPR, member F	116535	11	n/a	n/a	4.90e-01	1.423
1100859	ENSG00000175482	37075	POLD4	polymerase (DNA-directed), delta 4	57804	11	n/a	n/a	6.72e-01	1.423
1094856	ENSG00000140264	25515	SERF2	small EDRK-rich factor 2	25764	15	n/a	n/a	5.35e-01	1.423
280047863	ENSG00000252498	0	U6	U6 spliceosomal RNA	0	6	n/a	n/a	3.99e-01	1.423
279704094	ENSG00000206823	166857	SNORA24	small nucleolar RNA, H/ACA box 24	677809	4	n/a	n/a	4.82e-01	1.422
1097608	ENSG00000161940	90308	BCL6B	B-cell CLL/lymphoma 6, member B	255877	17	n/a	n/a	6.53e-01	1.422
1100774	ENSG00000175061	79057	C17orf76-AS1	C17orf76 antisense RNA 1 (non-protein coding)	125144	17	n/a	n/a	5.15e-01	1.422
280093176	ENSG00000256116	0	RP11-783K16.14	RP11-783K16.14	0	11	n/a	n/a	4.90e-01	1.422
1096144	ENSG00000149499	90347	EML3	echinoderm microtubule associated protein like 3	256364	11	n/a	n/a	4.87e-01	1.422
1090412	ENSG00000108375	34183	RNF43	ring finger protein 43	54894	17	n/a	n/a	6.73e-01	1.421
1088210	ENSG00000076067	5907	RBMS2	RNA binding motif, single stranded interacting protein 2	5939	12	n/a	n/a	6.07e-01	1.421
1099164	ENSG00000167797	10117	CDK2AP2	cyclin-dependent kinase 2 associated protein 2	10263	11	n/a	n/a	4.84e-01	1.421
1087357	ENSG00000031081	36787	ARHGAP31	Rho GTPase activating protein 31	57514	3	n/a	n/a	5.51e-01	1.421
1090035	ENSG00000105619	29579	TFPT	TCF3 (E2A) fusion partner (in childhood Leukemia)	29844	19	n/a	n/a	3.84e-01	1.421
1107953	ENSG00000232112	30853	CCDC72	coiled-coil domain containing 72	51372	3	n/a	n/a	3.77e-01	1.421
1104382	ENSG00000197766	1663	CFD	complement factor D (adipsin)	1675	19	n/a	n/a	6.14e-01	1.421
1090955	ENSG00000112378	40698	PERP	PERP, TP53 apoptosis effector	64065	6	n/a	n/a	5.82e-01	1.420
279659926	ENSG00000200141	0	Y_RNA	Y RNA	0	9	n/a	n/a	3.81e-01	1.420
1105891	ENSG00000213689	11116	TREX1	three prime repair exonuclease 1	11277	3	n/a	n/a	6.13e-01	1.420
280118505	ENSG00000258610	0	RP11-488C13.7	RP11-488C13.7	0	14	n/a	n/a	6.54e-01	1.420
1103896	ENSG00000196338	33704	NLGN3	neuroligin 3	54413	X	n/a	n/a	5.89e-01	1.420
1102602	ENSG00000184489	10997	PTP4A3	protein tyrosine phosphatase type IVA, member 3	11156	8	n/a	n/a	4.89e-01	1.419
279778787	ENSG00000224631	0	RP11-51O6.1	RP11-51O6.1	0	16	n/a	n/a	5.03e-01	1.419
279662425	ENSG00000200869	0	U6	U6 spliceosomal RNA	0	16	n/a	n/a	4.05e-01	1.419
279533381	ENSG00000183900	0	FOXD1	forkhead box D1	0	5	n/a	n/a	4.99e-01	1.419
1088995	ENSG00000099800	26265	TIMM13	translocase of inner mitochondrial membrane 13 homolog (yeast)	26517	19	n/a	n/a	4.85e-01	1.419
1095173	ENSG00000142534	6172	RPS11	ribosomal protein S11	6205	19	n/a	n/a	4.82e-01	1.419
1100499	ENSG00000173548	90411	SNX33	sorting nexin 33	257364	15	n/a	n/a	6.55e-01	1.418
279536421	ENSG00000184247	0	AC100791.1	AC100791.1	0	17	n/a	n/a	5.01e-01	1.418
1089497	ENSG00000102032	5941	RENBP	renin binding protein	5973	X	n/a	n/a	4.82e-01	1.418
1093587	ENSG00000132881	55199	RSG1	REM2 and RAB-like small GTPase 1	79363	1	n/a	n/a	5.83e-01	1.418
1090346	ENSG00000107829	6432	FBXW4	F-box and WD repeat domain containing 4	6468	10	n/a	n/a	5.81e-01	1.418
1088919	ENSG00000095739	25554	BAMBI	BMP and activin membrane-bound inhibitor homolog (Xenopus laevis)	25805	10	n/a	n/a	7.00e-01	1.417
279717054	ENSG00000212502	0	SNORA40	Small nucleolar RNA SNORA40	0	12	n/a	n/a	3.75e-01	1.417
279785774	ENSG00000225267	0	RPL8P2	ribosomal protein L8 pseudogene 2	0	21	n/a	n/a	4.83e-01	1.417
1096666	ENSG00000154134	40854	ROBO3	roundabout, axon guidance receptor, homolog 3 (Drosophila)	64221	11	n/a	n/a	5.10e-01	1.417
1104752	ENSG00000198816	79881	ZNF358	zinc finger protein 358	140467	19	n/a	n/a	3.97e-01	1.417
1105228	ENSG00000204642	3116	HLA-F	major histocompatibility complex, class I, F	3134	6	n/a	n/a	5.24e-01	1.417
279969868	ENSG00000242861	0	RP11-285F7.2	RP11-285F7.2	0	1	n/a	n/a	6.08e-01	1.416
279708189	ENSG00000207550	128166	MIR99B	microRNA 99b	407056	19	n/a	n/a	5.54e-01	1.416
1091818	ENSG00000119559	80692	C19orf25	chromosome 19 open reading frame 25	148223	19	n/a	n/a	3.84e-01	1.416
1100924	ENSG00000175854	119611	SWI5	SWI5 recombination repair homolog (yeast)	375757	9	n/a	n/a	6.51e-01	1.416
1101323	ENSG00000177954	6199	RPS27	ribosomal protein S27	6232	1	n/a	n/a	3.75e-01	1.415
279981623	ENSG00000244053	0	RPL13AP2	ribosomal protein L13a pseudogene 2	0	14	n/a	n/a	4.03e-01	1.415
1099062	ENSG00000167508	4571	MVD	mevalonate (diphospho) decarboxylase	4597	16	n/a	n/a	3.90e-01	1.415
279999431	ENSG00000248275	157123733	CTC-338M12.3	CTC-338M12.3	100507602	5	n/a	n/a	5.22e-01	1.415
279764756	ENSG00000223513	0	ATP6V0E1P2	ATPase, H+ transporting, lysosomal 9kDa, V0 subunit e1 pseudogene 2	0	3	n/a	n/a	4.85e-01	1.414
1106969	ENSG00000225663	110380	FAM195B	family with sequence similarity 195, member B	348262	17	n/a	n/a	3.91e-01	1.414
1088631	ENSG00000087903	5958	RFX2	regulatory factor X, 2 (influences HLA class II expression)	5990	19	n/a	n/a	4.88e-01	1.414
1093534	ENSG00000132622	78147	HSPA12B	heat shock 70kD protein 12B	116835	20	n/a	n/a	4.84e-01	1.414
1092344	ENSG00000123989	55389	CHPF	chondroitin polymerizing factor	79586	2	n/a	n/a	3.97e-01	1.414
1095724	ENSG00000146066	82927	HIGD2A	HIG1 hypoxia inducible domain family, member 2A	192286	5	n/a	n/a	5.46e-01	1.414
1089127	ENSG00000100288	1112	CHKB	choline kinase beta	1120	22	n/a	n/a	4.88e-01	1.414
279936289	ENSG00000238923	1016997	RNU7-1	RNA, U7 small nuclear 1	100147744	12	n/a	n/a	3.95e-01	1.414
1088979	ENSG00000099385	9143	BCL7C	B-cell CLL/lymphoma 7C	9274	16	n/a	n/a	4.09e-01	1.413
1101965	ENSG00000181790	572	BAI1	brain-specific angiogenesis inhibitor 1	575	8	n/a	n/a	4.83e-01	1.413
1093829	ENSG00000134533	59192	RERG	RAS-like, estrogen-regulated, growth inhibitor	85004	12	n/a	n/a	4.83e-01	1.413
1097459	ENSG00000160685	30525	ZBTB7B	zinc finger and BTB domain containing 7B	51043	1	n/a	n/a	4.90e-01	1.413
279948332	ENSG00000240414	0	AC114498.4	AC114498.4	0	1	n/a	n/a	4.16e-01	1.413
1097061	ENSG00000157570	59855	TSPAN18	tetraspanin 18	90139	11	n/a	n/a	7.16e-01	1.413
1089874	ENSG00000104883	60238	PEX11G	peroxisomal biogenesis factor 11 gamma	92960	19	n/a	n/a	5.46e-01	1.413
1105119	ENSG00000204387	30338	C6orf48	chromosome 6 open reading frame 48	50854	6	n/a	n/a	6.55e-01	1.413
1105882	ENSG00000213625	34030	LEPROT	leptin receptor overlapping transcript	54741	1	n/a	n/a	4.88e-01	1.413
1090028	ENSG00000105607	2623	GCDH	glutaryl-CoA dehydrogenase	2639	19	n/a	n/a	5.02e-01	1.412
1099744	ENSG00000170276	3296	HSPB2	heat shock 27kDa protein 2	3316	11	n/a	n/a	4.92e-01	1.412
1102517	ENSG00000184160	149	ADRA2C	adrenergic, alpha-2C-, receptor	152	4	n/a	n/a	4.84e-01	1.412
279904208	ENSG00000235808	0	MYL6P2	myosin, light chain 6 pseudogene 2	0	21	n/a	n/a	5.86e-01	1.412
1089521	ENSG00000102158	58272	MAGT1	magnesium transporter 1	84061	X	n/a	n/a	4.89e-01	1.412
1095328	ENSG00000143443	34253	C1orf56	chromosome 1 open reading frame 56	54964	1	n/a	n/a	6.58e-01	1.411
1097484	ENSG00000160813	85811	PPP1R35	protein phosphatase 1, regulatory subunit 35	221908	7	n/a	n/a	4.89e-01	1.411
1099840	ENSG00000170647	58152	TMEM133	transmembrane protein 133	83935	11	n/a	n/a	4.84e-01	1.411
1097139	ENSG00000158201	82725	ABHD3	abhydrolase domain containing 3	171586	18	n/a	n/a	4.85e-01	1.411
1099106	ENSG00000167641	60906	PPP1R14A	protein phosphatase 1, regulatory (inhibitor) subunit 14A	94274	19	n/a	n/a	4.15e-01	1.411
1092842	ENSG00000127554	2655	GFER	growth factor, augmenter of liver regeneration	2671	16	n/a	n/a	5.90e-01	1.411
279952144	ENSG00000240869	0	AL136303.1	AL136303.1	0	6	n/a	n/a	3.98e-01	1.411
1091294	ENSG00000115274	57688	INO80B	INO80 complex subunit B	83444	2	n/a	n/a	5.04e-01	1.411
1099220	ENSG00000168003	6484	SLC3A2	solute carrier family 3 (activators of dibasic and neutral amino acid transport), member 2	6520	11	n/a	n/a	6.48e-01	1.411
1093362	ENSG00000131469	6123	RPL27	ribosomal protein L27	6155	17	n/a	n/a	6.47e-01	1.410
1087160	ENSG00000011376	23150	LARS2	leucyl-tRNA synthetase 2, mitochondrial	23395	3	n/a	n/a	7.90e-01	1.410
1088337	ENSG00000079337	10264	RAPGEF3	Rap guanine nucleotide exchange factor (GEF) 3	10411	12	n/a	n/a	5.48e-01	1.410
280062352	ENSG00000253830	0	AC005895.3	AC005895.3	0	5	n/a	n/a	3.75e-01	1.410
1092804	ENSG00000127249	58449	ATP13A4	ATPase type 13A4	84239	3	n/a	n/a	4.83e-01	1.410
279662012	ENSG00000200742	0	Y_RNA	Y RNA	0	14	n/a	n/a	4.77e-01	1.410
1089021	ENSG00000099949	8165	LZTR1	leucine-zipper-like transcription regulator 1	8216	22	n/a	n/a	4.98e-01	1.410
1098413	ENSG00000164877	55581	MICALL2	MICAL-like 2	79778	7	n/a	n/a	4.85e-01	1.410
1106059	ENSG00000214353	1015514	AC020763.1	HCG1998535Uncharacterized proteincDNA FLJ37701 fis, clone BRHIP2016990	100130894	16	n/a	n/a	4.83e-01	1.410
1101316	ENSG00000177917	80956	ARL6IP6	ADP-ribosylation-like factor 6 interacting protein 6	151188	2	n/a	n/a	5.04e-01	1.409
1090416	ENSG00000108387	5382	SEPT4	septin 4	5414	17	n/a	n/a	5.46e-01	1.409
1092909	ENSG00000128271	132	ADORA2A	adenosine A2a receptor	135	22	n/a	n/a	5.06e-01	1.409
1108928	ENSG00000240065	5666	PSMB9	proteasome (prosome, macropain) subunit, beta type, 9 (large multifunctional peptidase 2)	5698	6	n/a	n/a	4.89e-01	1.409
1096190	ENSG00000149809	7065	TM7SF2	transmembrane 7 superfamily member 2	7108	11	n/a	n/a	4.82e-01	1.409
1096228	ENSG00000150456	85713	N6AMT2	N-6 adenine-specific DNA methyltransferase 2 (putative)	221143	13	n/a	n/a	5.15e-01	1.408
1100445	ENSG00000173264	36113	GPR137	G protein-coupled receptor 137	56834	11	n/a	n/a	3.88e-01	1.408
280011422	ENSG00000249271	0	AC021224.1	AC021224.1	0	18	n/a	n/a	6.60e-01	1.408
1101189	ENSG00000177225	110353	PDDC1	Parkinson disease 7 domain containing 1	347862	11	n/a	n/a	6.18e-01	1.408
280026084	ENSG00000250424	0	RP5-877J2.1	Uncharacterized proteincDNA FLJ51453, highly similar to Aquaporin-1	0	7	n/a	n/a	6.09e-01	1.408
1087040	ENSG00000007255	54929	TRAPPC6A	trafficking protein particle complex 6A	79090	19	n/a	n/a	4.84e-01	1.407
1091487	ENSG00000116661	25981	FBXO2	F-box protein 2	26232	1	n/a	n/a	4.83e-01	1.407
1105845	ENSG00000213339	57562	QTRT1	queuine tRNA-ribosyltransferase 1	81890	19	n/a	n/a	4.85e-01	1.407
279955171	ENSG00000241255	0	RP1-89D4.1	RP1-89D4.1	0	11	n/a	n/a	3.84e-01	1.407
279894891	ENSG00000234921	0	RP11-85O21.5	RP11-85O21.5	0	9	n/a	n/a	3.79e-01	1.407
280081303	ENSG00000255118	0	RP11-703H8.7	RP11-703H8.7	0	11	n/a	n/a	4.08e-01	1.407
279920650	ENSG00000237310	1020736	GS1-124K5.4	GS1-124K5.4	100289098	7	n/a	n/a	6.34e-01	1.407
1096952	ENSG00000156639	38116	ZFAND3	zinc finger, AN1-type domain 3	60685	6	n/a	n/a	6.48e-01	1.407
279739363	ENSG00000215347	0	SLC25A5P1	solute carrier family 25 (mitochondrial carrier; adenine nucleotide translocator), member 5 pseudogene 1	0	22	n/a	n/a	5.92e-01	1.407
279909632	ENSG00000236325	0	AC005300.5	AC005300.5	0	22	n/a	n/a	4.96e-01	1.406
1087085	ENSG00000008438	8885	PGLYRP1	peptidoglycan recognition protein 1	8993	19	n/a	n/a	5.54e-01	1.406
1089735	ENSG00000103740	22960	ACSBG1	acyl-CoA synthetase bubblegum family member 1	23205	15	n/a	n/a	5.83e-01	1.406
1105419	ENSG00000205246	123009	RPSAP58	ribosomal protein SA pseudogene 58	388524	19	n/a	n/a	7.83e-01	1.406
1106383	ENSG00000215621	0	AC174470.1	Protein FAM195B	0	17	n/a	n/a	3.75e-01	1.406
1101139	ENSG00000176971	122695	FIBIN	fin bud initiation factor homolog (zebrafish)	387758	11	n/a	n/a	6.07e-01	1.406
1090520	ENSG00000109065	25900	NAT9	N-acetyltransferase 9 (GCN5-related, putative)	26151	17	n/a	n/a	5.82e-01	1.406
280103321	ENSG00000257261	0	RP11-96H19.1	RP11-96H19.1	0	12	n/a	n/a	4.84e-01	1.405
1099973	ENSG00000171206	57285	TRIM8	tripartite motif containing 8	81603	10	n/a	n/a	5.06e-01	1.405
1090877	ENSG00000111907	7121	TPD52L1	tumor protein D52-like 1	7164	6	n/a	n/a	5.37e-01	1.405
280037388	ENSG00000251337	0	AL355574.1	AL355574.1	0	9	n/a	n/a	3.82e-01	1.405
1093099	ENSG00000129946	25510	SHC2	SHC (Src homology 2 domain containing) transforming protein 2	25759	19	n/a	n/a	4.84e-01	1.405
1091935	ENSG00000120306	58619	C5orf32	chromosome 5 open reading frame 32	84418	5	n/a	n/a	5.89e-01	1.405
1100600	ENSG00000174099	90137	MSRB3	methionine sulfoxide reductase B3	253827	12	n/a	n/a	4.83e-01	1.405
279927180	ENSG00000237854	0	AC005332.1	AC005332.1	0	17	n/a	n/a	4.84e-01	1.405
1095431	ENSG00000143994	58894	ABHD1	abhydrolase domain containing 1	84696	2	n/a	n/a	5.00e-01	1.405
1099055	ENSG00000167468	2862	GPX4	glutathione peroxidase 4 (phospholipid hydroperoxidase)	2879	19	n/a	n/a	3.89e-01	1.405
1090681	ENSG00000110492	4167	MDK	midkine (neurite growth-promoting factor 2)	4192	11	n/a	n/a	4.89e-01	1.404
279916473	ENSG00000236953	0	ZDHHC20-IT1	ZDHHC20 intronic transcript 1 (non-protein coding)	0	13	n/a	n/a	3.81e-01	1.404
279590188	ENSG00000188765	0	TMSB4XP2	thymosin beta 4, X-linked pseudogene 2	0	2	n/a	n/a	5.13e-01	1.404
1097620	ENSG00000161999	109618	JMJD8	jumonji domain containing 8	339123	16	n/a	n/a	4.82e-01	1.404
1094542	ENSG00000138166	1835	DUSP5	dual specificity phosphatase 5	1847	10	n/a	n/a	6.29e-01	1.404
1087195	ENSG00000013306	31109	SLC25A39	solute carrier family 25, member 39	51629	17	n/a	n/a	5.02e-01	1.403
279705333	ENSG00000207041	0	U6	U6 spliceosomal RNA	0	X	n/a	n/a	5.47e-01	1.403
280059964	ENSG00000253676	0	TAGLN2P1	transgelin 2 pseudogene 1	0	8	n/a	n/a	5.50e-01	1.403
1093161	ENSG00000130332	31170	LSM7	LSM7 homolog, U6 small nuclear RNA associated (S. cerevisiae)	51690	19	n/a	n/a	4.83e-01	1.403
1094951	ENSG00000140848	85718	CPNE2	copine II	221184	16	n/a	n/a	4.98e-01	1.403
1100688	ENSG00000174576	92372	NPAS4	neuronal PAS domain protein 4	266743	11	n/a	n/a	3.95e-01	1.403
1097989	ENSG00000163520	2184	FBLN2	fibulin 2	2199	3	n/a	n/a	4.84e-01	1.403
279795234	ENSG00000226067	0	RP11-403I13.7	RP11-403I13.7	0	1	n/a	n/a	6.51e-01	1.403
1087580	ENSG00000053371	8508	AKR7A2	aldo-keto reductase family 7, member A2 (aflatoxin aldehyde reductase)	8574	1	n/a	n/a	5.73e-01	1.402
279948041	ENSG00000240371	0	RP11-624G17.1	RP11-624G17.1	0	11	n/a	n/a	5.76e-01	1.402
279963579	ENSG00000242183	0	AC007687.1	AC007687.1	0	3	n/a	n/a	5.58e-01	1.402
280116530	ENSG00000258490	0	RP11-862P13.1	RP11-862P13.1	0	14	n/a	n/a	3.80e-01	1.402
1102973	ENSG00000185985	58830	SLITRK2	SLIT and NTRK-like family, member 2	84631	X	n/a	n/a	6.51e-01	1.401
1097652	ENSG00000162244	6127	RPL29	ribosomal protein L29	6159	3	n/a	n/a	3.90e-01	1.401
279777637	ENSG00000224536	0	RP11-134G8.7	RP11-134G8.7	0	1	n/a	n/a	6.31e-01	1.401
1100738	ENSG00000174886	79134	NDUFA11	NADH dehydrogenase (ubiquinone) 1 alpha subcomplex, 11, 14.7kDa	126328	19	n/a	n/a	4.16e-01	1.401
279818903	ENSG00000228205	0	RP11-778D9.4	RP11-778D9.4	0	3	n/a	n/a	6.13e-01	1.400
1101459	ENSG00000178764	22638	ZHX2	zinc fingers and homeoboxes 2	22882	8	n/a	n/a	5.17e-01	1.400
1095338	ENSG00000143486	1926	EIF2D	eukaryotic translation initiation factor 2D	1939	1	n/a	n/a	6.77e-01	1.400
1089723	ENSG00000103550	125129	C16orf88	chromosome 16 open reading frame 88	400506	16	n/a	n/a	5.89e-01	1.400
279780990	ENSG00000224834	0	BTF3P9	basic transcription factor 3 pseudogene 9	0	1	n/a	n/a	6.56e-01	1.400
1092611	ENSG00000125753	7365	VASP	vasodilator-stimulated phosphoprotein	7408	19	n/a	n/a	4.84e-01	1.400
1087089	ENSG00000008517	9110	IL32	interleukin 32	9235	16	n/a	n/a	4.83e-01	1.400
1101289	ENSG00000177700	5409	POLR2L	polymerase (RNA) II (DNA directed) polypeptide L, 7.6kDa	5441	11	n/a	n/a	4.82e-01	1.400
279989201	ENSG00000245105	80380	RP11-436I9.2	RP11-436I9.2	144571	12	n/a	n/a	4.84e-01	1.399
1109100	ENSG00000243696	123289	MUSTN1	musculoskeletal, embryonic nuclear protein 1	389125	3	n/a	n/a	5.01e-01	1.399
280125593	ENSG00000259018	0	RP11-124D2.3	RP11-124D2.3	0	14	n/a	n/a	4.91e-01	1.399
279895351	ENSG00000234964	0	FABP5P7	fatty acid binding protein 5 pseudogene 7	0	11	n/a	n/a	6.76e-01	1.399
1087931	ENSG00000068903	22689	SIRT2	sirtuin 2	22933	19	n/a	n/a	4.84e-01	1.399
280071006	ENSG00000254452	0	RP11-867G23.4	RP11-867G23.4	0	11	n/a	n/a	4.83e-01	1.399
1091130	ENSG00000113811	37329	RP11-884K10.5	Selenoprotein K	58515	3	n/a	n/a	5.80e-01	1.399
1102222	ENSG00000182963	9907	GJC1	gap junction protein, gamma 1, 45kDa	10052	17	n/a	n/a	4.99e-01	1.398
1096411	ENSG00000152022	79255	LIX1L	Lix1 homolog (mouse)-like	128077	1	n/a	n/a	5.08e-01	1.398
279865338	ENSG00000232346	0	SC22CB-1E7.1	SC22CB-1E7.1	0	22	n/a	n/a	5.93e-01	1.398
1099001	ENSG00000167194	80516	C16orf92	chromosome 16 open reading frame 92	146378	16	n/a	n/a	5.10e-01	1.398
1090697	ENSG00000110711	8929	AIP	aryl hydrocarbon receptor interacting protein	9049	11	n/a	n/a	3.78e-01	1.398
279914252	ENSG00000236762	0	RP11-159H3.1	RP11-159H3.1	0	10	n/a	n/a	4.83e-01	1.398
1096483	ENSG00000152518	674	ZFP36L2	zinc finger protein 36, C3H type-like 2	678	2	n/a	n/a	3.92e-01	1.398
1088829	ENSG00000092010	5688	PSME1	proteasome (prosome, macropain) activator subunit 1 (PA28 alpha)	5720	14	n/a	n/a	6.17e-01	1.397
1097418	ENSG00000160318	79078	CLDND2	claudin domain containing 2	125875	19	n/a	n/a	4.83e-01	1.397
1099427	ENSG00000168890	79370	TMEM150A	transmembrane protein 150A	129303	2	n/a	n/a	5.15e-01	1.397
1103208	ENSG00000186951	5433	PPARA	peroxisome proliferator-activated receptor alpha	5465	22	n/a	n/a	4.89e-01	1.397
1103434	ENSG00000187955	7330	COL14A1	collagen, type XIV, alpha 1	7373	8	n/a	n/a	4.90e-01	1.397
279707846	ENSG00000207466	0	Y_RNA	Y RNA	0	1	n/a	n/a	5.29e-01	1.397
1090275	ENSG00000107104	22944	KANK1	KN motif and ankyrin repeat domains 1	23189	9	n/a	n/a	5.05e-01	1.397
1097006	ENSG00000157110	10872	RBPMS	RNA binding protein with multiple splicing	11030	8	n/a	n/a	4.90e-01	1.397
1107800	ENSG00000231167	0	YBX1P2	Y box binding protein 1 pseudogene 2	0	7	n/a	n/a	5.87e-01	1.397
1093978	ENSG00000135390	514	ATP5G2	ATP synthase, H+ transporting, mitochondrial Fo complex, subunit C2 (subunit 9)	517	12	n/a	n/a	5.35e-01	1.396
279709988	ENSG00000207875	127994	MIRLET7B	microRNA let-7b	406884	22	n/a	n/a	4.83e-01	1.396
280026476	ENSG00000250461	0	RP11-631M6.2	RP11-631M6.2	0	5	n/a	n/a	4.86e-01	1.396
279962443	ENSG00000242045	0	RP1-90K10.3	RP1-90K10.3	0	6	n/a	n/a	4.86e-01	1.396
280110558	ENSG00000257956	0	RP11-359M6.3	RP11-359M6.3	0	12	n/a	n/a	6.31e-01	1.396
1091097	ENSG00000113578	2231	FGF1	fibroblast growth factor 1 (acidic)	2246	5	n/a	n/a	4.83e-01	1.396
279984222	ENSG00000244313	0	RP11-425L10.1	RP11-425L10.1	0	11	n/a	n/a	4.84e-01	1.396
1089953	ENSG00000105258	5406	POLR2I	polymerase (RNA) II (DNA directed) polypeptide I, 14.5kDa	5438	19	n/a	n/a	3.90e-01	1.396
279941377	ENSG00000239602	0	RP11-449H3.1	RP11-449H3.1	0	5	n/a	n/a	5.08e-01	1.395
1090511	ENSG00000108961	28834	RANGRF	RAN guanine nucleotide release factor	29098	17	n/a	n/a	6.69e-01	1.395
1095703	ENSG00000145936	3754	KCNMB1	potassium large conductance calcium-activated channel, subfamily M, beta member 1	3779	5	n/a	n/a	4.84e-01	1.395
279666457	ENSG00000202042	0	SNORD49B	small nucleolar RNA, C/D box 49B	0	17	n/a	n/a	5.02e-01	1.395
1105799	ENSG00000213015	30639	ZNF580	zinc finger protein 580	51157	19	n/a	n/a	4.90e-01	1.395
1102345	ENSG00000183479	11059	TREX2	three prime repair exonuclease 2	11219	X	n/a	n/a	5.48e-01	1.395
279902641	ENSG00000235655	134055	H3F3AP4	H3 histone, family 3A, pseudogene 4	440926	2	n/a	n/a	6.62e-01	1.395
1087730	ENSG00000063241	55566	ISOC2	isochorismatase domain containing 2	79763	19	n/a	n/a	3.89e-01	1.395
279710310	ENSG00000207966	128136	MIR29C	microRNA 29c	407026	1	n/a	n/a	3.89e-01	1.394
279912885	ENSG00000236650	0	CTA-221G9.10	CTA-221G9.10	0	22	n/a	n/a	4.15e-01	1.394
279839342	ENSG00000230043	0	TMSL6	thymosin-like 6 (pseudogene)	0	20	n/a	n/a	4.89e-01	1.394
280106742	ENSG00000257585	0	RP11-259K15.3	RP11-259K15.3	0	14	n/a	n/a	6.63e-01	1.393
280110021	ENSG00000257922	0	RP11-796E2.3	RP11-796E2.3	0	12	n/a	n/a	7.27e-01	1.393
1095027	ENSG00000141391	10503	SLMO1	slowmo homolog 1 (Drosophila)	10650	18	n/a	n/a	5.01e-01	1.393
279818046	ENSG00000228118	0	AC118653.1	AC118653.1	0	17	n/a	n/a	5.68e-01	1.393
1094633	ENSG00000138685	2232	FGF2	fibroblast growth factor 2 (basic)	2247	4	n/a	n/a	4.83e-01	1.393
1100469	ENSG00000173402	1593	DAG1	dystroglycan 1 (dystrophin-associated glycoprotein 1)	1605	3	n/a	n/a	5.92e-01	1.393
278951820	ENSG00000126005	0	MT1P3	metallothionein 1 pseudogene 3	0	20	n/a	n/a	5.87e-01	1.393
1102464	ENSG00000183864	10608	TOB2	transducer of ERBB2, 2	10766	22	n/a	n/a	5.80e-01	1.393
1094091	ENSG00000135929	1581	CYP27A1	cytochrome P450, family 27, subfamily A, polypeptide 1	1593	2	n/a	n/a	4.85e-01	1.392
1096358	ENSG00000151617	1896	EDNRA	endothelin receptor type A	1909	4	n/a	n/a	5.10e-01	1.392
1098771	ENSG00000166289	54995	PLEKHF1	pleckstrin homology domain containing, family F (with FYVE domain) member 1	79156	19	n/a	n/a	5.35e-01	1.391
1091396	ENSG00000115902	6473	SLC1A4	solute carrier family 1 (glutamate/neutral amino acid transporter), member 4	6509	2	n/a	n/a	6.75e-01	1.391
279714435	ENSG00000211899	0	IGHM	immunoglobulin heavy constant mu	0	14	n/a	n/a	5.57e-01	1.391
279815299	ENSG00000227850	0	SEPT2P1	septin 2 pseudogene 1	0	1	n/a	n/a	4.84e-01	1.391
1105175	ENSG00000204520	4251	MICA	MHC class I polypeptide-related sequence A	100507436	6	n/a	n/a	4.89e-01	1.391
1100245	ENSG00000172346	26999	CSDC2	cold shock domain containing C2, RNA binding	27254	22	n/a	n/a	4.88e-01	1.391
279704724	ENSG00000206935	0	U6	U6 spliceosomal RNA	0	1	n/a	n/a	5.06e-01	1.391
1104722	ENSG00000198755	4710	RPL10A	ribosomal protein L10a	4736	6	n/a	n/a	5.01e-01	1.391
279850530	ENSG00000231050	0	RP1-140A9.1	RP1-140A9.1	0	1	n/a	n/a	7.86e-01	1.391
1104452	ENSG00000197956	6244	S100A6	S100 calcium binding protein A6	6277	1	n/a	n/a	4.84e-01	1.391
279750968	ENSG00000220785	0	MTMR9LP	myotubularin related protein 9-like, pseudogene	0	1	n/a	n/a	6.12e-01	1.391
279747938	ENSG00000218510	28828	LINC00339	long intergenic non-protein coding RNA 339	29092	1	n/a	n/a	5.56e-01	1.391
279663559	ENSG00000201229	0	SNORA63	Small nucleolar RNA SNORA63	0	3	n/a	n/a	4.09e-01	1.390
1088056	ENSG00000072182	34804	ACCN4	amiloride-sensitive cation channel 4, pituitary	55515	2	n/a	n/a	5.12e-01	1.390
1105848	ENSG00000213366	2929	GSTM2	glutathione S-transferase mu 2 (muscle)	2946	1	n/a	n/a	4.94e-01	1.390
1106347	ENSG00000215440	157126161	NPEPL1	aminopeptidase-like 1	100652930	20	n/a	n/a	5.00e-01	1.390
1102890	ENSG00000185670	55645	ZBTB3	zinc finger and BTB domain containing 3	79842	11	n/a	n/a	7.00e-01	1.390
1098490	ENSG00000165175	37340	MID1IP1	MID1 interacting protein 1 (gastrulation specific G12 homolog (zebrafish))	58526	X	n/a	n/a	3.80e-01	1.390
279804120	ENSG00000226853	0	AC010894.3	AC010894.3	0	2	n/a	n/a	5.35e-01	1.390
279664896	ENSG00000201602	0	Y_RNA	Y RNA	0	1	n/a	n/a	5.23e-01	1.390
280124758	ENSG00000258968	0	RP11-829H16.5	RP11-829H16.5	0	14	n/a	n/a	6.49e-01	1.389
280070916	ENSG00000254445	0	HSPB2-C11orf52	HSPB2-C11orf52 readthrough (non-protein coding)	0	11	n/a	n/a	5.06e-01	1.389
279864366	ENSG00000232257	0	RP11-92G12.3	RP11-92G12.3	0	1	n/a	n/a	4.84e-01	1.389
279664735	ENSG00000201563	0	Y_RNA	Y RNA	0	12	n/a	n/a	4.77e-01	1.389
280064739	ENSG00000254003	0	CTB-167B5.1	CTB-167B5.1	0	7	n/a	n/a	5.77e-01	1.389
279814248	ENSG00000227757	0	AP000282.2	AP000282.2	0	21	n/a	n/a	4.03e-01	1.388
279710856	ENSG00000209480	0	SNORD83B	small nucleolar RNA, C/D box 83B	0	22	n/a	n/a	4.84e-01	1.388
1094958	ENSG00000140931	78971	CMTM3	CKLF-like MARVEL transmembrane domain containing 3	123920	16	n/a	n/a	5.80e-01	1.388
279746878	ENSG00000217791	0	ASS1P9	argininosuccinate synthetase 1 pseudogene 9	0	5	n/a	n/a	4.85e-01	1.388
1099156	ENSG00000167774	4675	NDUFA7	NADH dehydrogenase (ubiquinone) 1 alpha subcomplex, 7, 14.5kDa	4701	19	n/a	n/a	4.90e-01	1.388
280107761	ENSG00000257704	90302	PRR24	proline rich 24	255783	19	n/a	n/a	3.89e-01	1.387
1105979	ENSG00000214063	7063	TSPAN4	tetraspanin 4	7106	11	n/a	n/a	5.15e-01	1.387
1090175	ENSG00000106328	29732	FSCN3	fascin homolog 3, actin-bundling protein, testicular (Strongylocentrotus purpuratus)	29999	7	n/a	n/a	5.06e-01	1.387
279887943	ENSG00000234353	0	AP000347.4	AP000347.4	0	22	n/a	n/a	5.03e-01	1.387
279905164	ENSG00000235912	0	RP1-159A19.3	RP1-159A19.3	0	1	n/a	n/a	4.41e-01	1.387
1088764	ENSG00000090554	2307	FLT3LG	fms-related tyrosine kinase 3 ligand	2323	19	n/a	n/a	4.83e-01	1.387
1092255	ENSG00000123143	5553	PKN1	protein kinase N1	5585	19	n/a	n/a	3.93e-01	1.387
1094809	ENSG00000139835	55577	GRTP1	growth hormone regulated TBC protein 1	79774	13	n/a	n/a	5.30e-01	1.387
1099678	ENSG00000169957	55527	ZNF768	zinc finger protein 768	79724	16	n/a	n/a	5.02e-01	1.387
279889596	ENSG00000234488	0	AC096664.1	AC096664.1	0	2	n/a	n/a	3.95e-01	1.386
1097604	ENSG00000161920	125154	MED11	mediator complex subunit 11	400569	17	n/a	n/a	6.50e-01	1.386
279901599	ENSG00000235555	0	AC011450.2	AC011450.2	0	19	n/a	n/a	4.83e-01	1.385
1091844	ENSG00000119699	7001	TGFB3	transforming growth factor, beta 3	7043	14	n/a	n/a	4.84e-01	1.385
279754823	ENSG00000221598	0	MIR1249	microRNA 1249	0	22	n/a	n/a	3.95e-01	1.385
1101069	ENSG00000176623	30597	FAM82B	family with sequence similarity 82, member B	51115	8	n/a	n/a	4.83e-01	1.385
1103392	ENSG00000187800	119542	PEAR1	platelet endothelial aggregation receptor 1	375033	1	n/a	n/a	6.00e-01	1.385
279658008	ENSG00000199554	0	U1	U1 spliceosomal RNA	0	1	n/a	n/a	4.08e-01	1.385
279812464	ENSG00000227590	0	ATP5G1P5	ATP synthase, H+ transporting, mitochondrial Fo complex, subunit C1 (subunit 9) pseudogene 5	0	13	n/a	n/a	4.87e-01	1.385
1093235	ENSG00000130725	8920	UBE2M	ubiquitin-conjugating enzyme E2M	9040	19	n/a	n/a	4.00e-01	1.385
279935876	ENSG00000238858	0	snoU13	Small nucleolar RNA U13	0	17	n/a	n/a	5.68e-01	1.385
1108439	ENSG00000235297	0	RP11-504H5.1	RP11-504H5.1	0	18	n/a	n/a	3.82e-01	1.385
1092723	ENSG00000126453	57838	BCL2L12	BCL2-like 12 (proline rich)	83596	19	n/a	n/a	4.84e-01	1.384
280045133	ENSG00000252101	0	U6	U6 spliceosomal RNA	0	16	n/a	n/a	3.83e-01	1.384
1091743	ENSG00000118729	841	CASQ2	calsequestrin 2 (cardiac muscle)	845	1	n/a	n/a	3.78e-01	1.384
1095453	ENSG00000144119	81659	C1QL2	complement component 1, q subcomponent-like 2	165257	2	n/a	n/a	4.06e-01	1.384
1095199	ENSG00000142676	6103	RPL11	ribosomal protein L11	6135	1	n/a	n/a	4.90e-01	1.383
1093285	ENSG00000130988	8981	RGN	regucalcin (senescence marker protein-30)	9104	X	n/a	n/a	5.23e-01	1.383
1087178	ENSG00000012171	7823	SEMA3B	sema domain, immunoglobulin domain (Ig), short basic domain, secreted, (semaphorin) 3B	7869	3	n/a	n/a	3.88e-01	1.383
279837524	ENSG00000229891	1001058	Z83851.1	Z83851.1	100134361	22	n/a	n/a	5.72e-01	1.383
1101523	ENSG00000179085	33635	DPM3	dolichyl-phosphate mannosyltransferase polypeptide 3	54344	1	n/a	n/a	3.81e-01	1.383
280101792	ENSG00000257096	0	AE000658.22	AE000658.22	0	14	n/a	n/a	4.93e-01	1.383
279509439	ENSG00000181524	0	RPL24P4	ribosomal protein L24 pseudogene 4	0	6	n/a	n/a	5.00e-01	1.383
280027726	ENSG00000250571	2721	GLI4	GLI family zinc finger 4	2738	8	n/a	n/a	4.86e-01	1.383
1087031	ENSG00000007062	8765	PROM1	prominin 1	8842	4	n/a	n/a	6.53e-01	1.383
279985169	ENSG00000244420	0	AL391807.1	AL391807.1	0	6	n/a	n/a	4.89e-01	1.383
1093647	ENSG00000133243	34932	BTBD2	BTB (POZ) domain containing 2	55643	19	n/a	n/a	4.16e-01	1.383
279755684	ENSG00000221757	0	AL713922.1	AL713922.1	0	10	n/a	n/a	5.10e-01	1.382
1089067	ENSG00000100097	3931	LGALS1	lectin, galactoside-binding, soluble, 1	3956	22	n/a	n/a	3.97e-01	1.382
1097582	ENSG00000161677	79106	JOSD2	Josephin domain containing 2	126119	19	n/a	n/a	4.16e-01	1.382
1103079	ENSG00000186395	3833	KRT10	keratin 10	3858	17	n/a	n/a	6.29e-01	1.382
1105852	ENSG00000213397	34848	HAUS7	HAUS augmin-like complex, subunit 7	55559	X	n/a	n/a	5.89e-01	1.382
280024667	ENSG00000250318	0	CTA-963H5.5	CTA-963H5.5	0	22	n/a	n/a	6.30e-01	1.382
1094241	ENSG00000136732	2978	GYPC	glycophorin C (Gerbich blood group)	2995	2	n/a	n/a	5.11e-01	1.382
1096786	ENSG00000155115	76595	GTF3C6	general transcription factor IIIC, polypeptide 6, alpha 35kDa	112495	6	n/a	n/a	4.83e-01	1.381
1102172	ENSG00000182749	81621	PAQR7	progestin and adipoQ receptor family member VII	164091	1	n/a	n/a	7.82e-01	1.381
1099571	ENSG00000169504	25681	CLIC4	chloride intracellular channel 4	25932	1	n/a	n/a	3.93e-01	1.381
279922306	ENSG00000237457	0	RP11-547I7.2	RP11-547I7.2	0	1	n/a	n/a	5.11e-01	1.381
1105437	ENSG00000205309	36232	NT5M	5',3'-nucleotidase, mitochondrial	56953	17	n/a	n/a	5.06e-01	1.381
1098060	ENSG00000163702	59009	IL17RC	interleukin 17 receptor C	84818	3	n/a	n/a	4.89e-01	1.381
279875441	ENSG00000233223	0	AC113189.5	AC113189.5	0	17	n/a	n/a	7.31e-01	1.380
1092913	ENSG00000128283	10976	CDC42EP1	CDC42 effector protein (Rho GTPase binding) 1	11135	22	n/a	n/a	4.13e-01	1.380
279848330	ENSG00000230837	0	RPL31P2	ribosomal protein L31 pseudogene 2	0	20	n/a	n/a	4.19e-01	1.380
1087583	ENSG00000053501	35138	USE1	unconventional SNARE in the ER 1 homolog (S. cerevisiae)	55850	19	n/a	n/a	4.94e-01	1.380
280128026	ENSG00000259159	0	RP11-334E6.11	RP11-334E6.11	0	11	n/a	n/a	5.24e-01	1.380
279831208	ENSG00000229287	0	FABP5P4	fatty acid binding protein 5 pseudogene 4	0	13	n/a	n/a	4.77e-01	1.380
1093871	ENSG00000134802	28751	SLC43A3	solute carrier family 43, member 3	29015	11	n/a	n/a	5.08e-01	1.380
1105836	ENSG00000213240	123095	NOTCH2NL	notch 2 N-terminal like	388677	1	n/a	n/a	4.84e-01	1.380
280089575	ENSG00000255730	0	CTC-435M10.3	Uncharacterized protein	0	19	n/a	n/a	4.84e-01	1.379
1103480	ENSG00000188126	55824	MYO15B	myosin XVB pseudogene	80022	17	n/a	n/a	4.90e-01	1.379
280086453	ENSG00000255449	0	RP11-91P24.6	RP11-91P24.6	0	11	n/a	n/a	5.52e-01	1.379
1102278	ENSG00000183172	60084	C22orf32	chromosome 22 open reading frame 32	91689	22	n/a	n/a	7.29e-01	1.379
1097157	ENSG00000158417	9525	EIF5B	eukaryotic translation initiation factor 5B	9669	2	n/a	n/a	3.90e-01	1.379
1106703	ENSG00000223953	77618	C1QTNF5	C1q and tumor necrosis factor related protein 5	114902	11	n/a	n/a	5.23e-01	1.379
1087792	ENSG00000065268	36692	WDR18	WD repeat domain 18	57418	19	n/a	n/a	3.88e-01	1.379
1104825	ENSG00000198937	81191	CCDC167	coiled-coil domain containing 167	154467	6	n/a	n/a	6.79e-01	1.379
1100250	ENSG00000172354	2766	GNB2	guanine nucleotide binding protein (G protein), beta polypeptide 2	2783	7	n/a	n/a	3.98e-01	1.379
279881622	ENSG00000233766	0	AC098617.2	AC098617.2	0	2	n/a	n/a	4.83e-01	1.379
1087096	ENSG00000008988	6191	RPS20	ribosomal protein S20	6224	8	n/a	n/a	3.91e-01	1.379
1095131	ENSG00000142156	1282	COL6A1	collagen, type VI, alpha 1	1291	21	n/a	n/a	4.83e-01	1.378
1102165	ENSG00000182704	25736	TSKU	tsukushi small leucine rich proteoglycan homolog (Xenopus laevis)	25987	11	n/a	n/a	6.00e-01	1.378
1108869	ENSG00000238168	0	RP11-686G8.1	RP11-686G8.1	0	12	n/a	n/a	3.86e-01	1.378
279792763	ENSG00000225864	0	HCG4P11	HLA complex group 4 pseudogene 11	0	6	n/a	n/a	4.84e-01	1.378
279963480	ENSG00000242170	0	AC084083.1	AC084083.1	0	8	n/a	n/a	5.19e-01	1.378
1100936	ENSG00000175899	3	A2M	alpha-2-macroglobulin	2	12	n/a	n/a	6.01e-01	1.378
1105721	ENSG00000212664	0	RP11-592N21.1	RP11-592N21.1	0	15	n/a	n/a	5.83e-01	1.378
279705116	ENSG00000207003	0	U6	U6 spliceosomal RNA	0	19	n/a	n/a	4.84e-01	1.378
279760623	ENSG00000222629	0	U2	U2 spliceosomal RNA	0	10	n/a	n/a	4.77e-01	1.377
279666030	ENSG00000201907	1013550	SNORD115-38	small nucleolar RNA, C/D box 115-38	100033812	15	n/a	n/a	4.83e-01	1.377
279753556	ENSG00000221386	0	AC002979.1	AC002979.1	0	12	n/a	n/a	5.55e-01	1.377
1092521	ENSG00000125124	580	BBS2	Bardet-Biedl syndrome 2	583	16	n/a	n/a	5.90e-01	1.377
279946628	ENSG00000240233	0	AF111168.1	AF111168.1	0	14	n/a	n/a	3.94e-01	1.377
1101596	ENSG00000179564	79508	C3orf45	chromosome 3 open reading frame 45	132228	3	n/a	n/a	5.98e-01	1.377
280125998	ENSG00000259038	0	CTD-2325P2.4	CTD-2325P2.4	0	14	n/a	n/a	4.83e-01	1.377
1098867	ENSG00000166682	56686	TMPRSS5	transmembrane protease, serine 5	80975	11	n/a	n/a	4.90e-01	1.377
1102817	ENSG00000185340	10487	GAS2L1	growth arrest-specific 2 like 1	10634	22	n/a	n/a	4.84e-01	1.377
1105940	ENSG00000213926	0	CTC-246B18.1	CTC-246B18.1	0	19	n/a	n/a	7.29e-01	1.377
279657532	ENSG00000199407	0	5S_rRNA	5S ribosomal RNA	0	10	n/a	n/a	5.06e-01	1.377
280022949	ENSG00000250186	0	RP11-1079K10.4	RP11-1079K10.4	0	17	n/a	n/a	4.90e-01	1.377
279962728	ENSG00000242083	0	RPL7AP31	ribosomal protein L7a pseudogene 31	0	4	n/a	n/a	6.11e-01	1.377
1089706	ENSG00000103485	23230	QPRT	quinolinate phosphoribosyltransferase	23475	16	n/a	n/a	5.80e-01	1.376
279706488	ENSG00000207235	0	Y_RNA	Y RNA	0	17	n/a	n/a	5.45e-01	1.376
1098984	ENSG00000167118	57287	URM1	ubiquitin related modifier 1	81605	9	n/a	n/a	5.24e-01	1.376
1101142	ENSG00000176978	29685	DPP7	dipeptidyl-peptidase 7	29952	9	n/a	n/a	3.98e-01	1.376
279659198	ENSG00000199906	0	RNU5B-2P	RNA, U5B small nuclear 2, pseudogene	0	3	n/a	n/a	5.10e-01	1.376
1104514	ENSG00000198121	1889	LPAR1	lysophosphatidic acid receptor 1	1902	9	n/a	n/a	3.85e-01	1.376
279981630	ENSG00000244054	0	RP11-101P17.7	RP11-101P17.7	0	13	n/a	n/a	5.90e-01	1.376
279849102	ENSG00000230905	0	N4BP2L2-IT1	N4BP2L2 intronic transcript 1 (non-protein coding)	0	13	n/a	n/a	7.80e-01	1.376
280075312	ENSG00000254744	0	CTD-3076O17.1	CTD-3076O17.1	0	15	n/a	n/a	5.34e-01	1.376
1086964	ENSG00000005513	29803	SOX8	SRY (sex determining region Y)-box 8	30812	16	n/a	n/a	4.83e-01	1.376
280082148	ENSG00000255168	0	RP11-458D21.5	RP11-458D21.5	0	1	n/a	n/a	4.99e-01	1.376
279959006	ENSG00000241680	0	RPL31P49	ribosomal protein L31 pseudogene 49	0	12	n/a	n/a	4.83e-01	1.375
1092046	ENSG00000121207	9102	LRAT	lecithin retinol acyltransferase (phosphatidylcholine--retinol O-acyltransferase)	9227	4	n/a	n/a	4.90e-01	1.375
280037867	ENSG00000251372	157129471	RP11-733C7.2	RP11-733C7.2	100874047	4	n/a	n/a	4.83e-01	1.375
1106366	ENSG00000215527	0	AP005482.1	Uncharacterized protein	0	18	n/a	n/a	4.32e-01	1.375
279771064	ENSG00000224040	0	HMGN1P4	high mobility group nucleosome binding domain 1 pseudogene 4	0	1	n/a	n/a	3.90e-01	1.375
1092239	ENSG00000122986	58539	HVCN1	hydrogen voltage-gated channel 1	84329	12	n/a	n/a	4.89e-01	1.375
1097588	ENSG00000161798	359	AQP5	aquaporin 5	362	12	n/a	n/a	4.88e-01	1.375
1099018	ENSG00000167272	30848	POP5	processing of precursor 5, ribonuclease P/MRP subunit (S. cerevisiae)	51367	12	n/a	n/a	6.56e-01	1.374
279997312	ENSG00000248098	590	BCKDHA	branched chain keto acid dehydrogenase E1, alpha polypeptide	593	19	n/a	n/a	4.84e-01	1.374
280106214	ENSG00000257524	0	RP11-203J24.9	RP11-203J24.9	0	9	n/a	n/a	4.83e-01	1.374
280064476	ENSG00000253982	0	CTD-2336O2.1	CTD-2336O2.1	0	8	n/a	n/a	3.76e-01	1.374
1109083	ENSG00000243449	125465	C4orf48	chromosome 4 open reading frame 48	401115	4	n/a	n/a	4.38e-01	1.374
279868843	ENSG00000232645	0	RP3-322G13.5	RP3-322G13.5	0	20	n/a	n/a	5.09e-01	1.373
1108487	ENSG00000235718	57795	MFRP	membrane frizzled-related protein	83552	11	n/a	n/a	5.23e-01	1.373
1102378	ENSG00000183617	77863	MRPL54	mitochondrial ribosomal protein L54	116541	19	n/a	n/a	4.82e-01	1.373
1088223	ENSG00000076555	29	ACACB	acetyl-CoA carboxylase beta	32	12	n/a	n/a	4.99e-01	1.373
279865957	ENSG00000232412	0	RP1-315G1.3	RP1-315G1.3	0	X	n/a	n/a	4.92e-01	1.373
1107603	ENSG00000229833	1003109	C19orf79	chromosome 19 open reading frame 79	100131801	19	n/a	n/a	4.84e-01	1.373
1093877	ENSG00000134825	742	C11orf10	chromosome 11 open reading frame 10	746	11	n/a	n/a	7.16e-01	1.373
1096588	ENSG00000153363	58983	LINC00467	long intergenic non-protein coding RNA 467	84791	1	n/a	n/a	4.84e-01	1.373
1093543	ENSG00000132669	33744	RIN2	Ras and Rab interactor 2	54453	20	n/a	n/a	4.82e-01	1.373
1092918	ENSG00000128309	4331	MPST	mercaptopyruvate sulfurtransferase	4357	22	n/a	n/a	4.90e-01	1.372
1089462	ENSG00000101849	6867	TBL1X	transducin (beta)-like 1X-linked	6907	X	n/a	n/a	6.09e-01	1.372
1105281	ENSG00000204822	77862	MRPL53	mitochondrial ribosomal protein L53	116540	2	n/a	n/a	4.82e-01	1.372
279784785	ENSG00000225183	0	RP4-758J24.4	RP4-758J24.4	0	1	n/a	n/a	4.89e-01	1.372
1089357	ENSG00000101220	34265	C20orf27	chromosome 20 open reading frame 27	54976	20	n/a	n/a	4.83e-01	1.372
279720569	ENSG00000213280	0	RP11-212P7.1	RP11-212P7.1	0	7	n/a	n/a	3.78e-01	1.372
1100512	ENSG00000173599	5059	PC	pyruvate carboxylase	5091	11	n/a	n/a	4.82e-01	1.372
[truncated: 1 more rows]
