# Supplementary material for: Identification of the Molecular Events Involved in the Development of Prefrontal Cortex Through the Analysis of RNA-Seq Data From BrainSpan
Source: ASN Neuro. 2019 Jun 18;11:1759091419854627. doi: 10.1177/1759091419854627 (PMC6582306; doi:10.1177/1759091419854627)
Supplement: Supplemental Material1 - Supplemental material for Identification of the Molecular Events Involved in the Development of Prefrontal Cortex Through the Analysis of RNA-Seq Data From BrainSpan [file Supplemental_Material1.zip › MFC/MFC2/DEGs-2.csv]

id	name	gene-id	gene-symbol	gene-name	entrez-id	chromosome	start-position	end-position	p	fold-change
1093683	ENSG00000133636	4891	NTS	neurotensin	4922	12	n/a	n/a	5.12e-01	7.864
279951718	ENSG00000240801	0	AC132217.4	AC132217.4	0	11	n/a	n/a	3.82e-01	5.975
279797638	ENSG00000226278	0	PSPHP1	phosphoserine phosphatase pseudogene 1	0	7	n/a	n/a	5.46e-01	5.226
279750101	ENSG00000219951	0	RP11-378G13.2	RP11-378G13.2	0	6	n/a	n/a	5.12e-01	5.166
1099013	ENSG00000167244	3461	IGF2	insulin-like growth factor 2 (somatomedin A)	3481	11	n/a	n/a	3.82e-01	4.619
279836646	ENSG00000229807	7460	XIST	X (inactive)-specific transcript (non-protein coding)	7503	X	n/a	n/a	4.88e-01	4.069
279928483	ENSG00000237973	0	RP5-857K21.6	RP5-857K21.6	0	1	n/a	n/a	4.99e-01	3.823
279817689	ENSG00000228078	0	HLA-U	major histocompatibility complex, class I, U (pseudogene)	0	6	n/a	n/a	7.18e-01	3.764
1093101	ENSG00000129965	169900	INS-IGF2	INS-IGF2 readthrough	723961	11	n/a	n/a	3.76e-01	3.426
279660990	ENSG00000200434	0	RN5-8S2	RNA, 5.8S ribosomal 2	0	16	n/a	n/a	5.26e-01	3.315
279668186	ENSG00000202538	26580	RNU4-2	RNA, U4 small nuclear 2	26834	12	n/a	n/a	3.86e-01	3.159
1097144	ENSG00000158270	56746	COLEC12	collectin sub-family member 12	81035	18	n/a	n/a	5.42e-01	3.090
1102945	ENSG00000185904	59046	RP11-178A10.1	RP11-178A10.1	84856	10	n/a	n/a	5.11e-01	3.076
279662180	ENSG00000200795	26581	RNU4-1	RNA, U4 small nuclear 1	26835	12	n/a	n/a	3.78e-01	2.983
279822115	ENSG00000228477	0	RP3-342P20.2	RP3-342P20.2	0	1	n/a	n/a	3.80e-01	2.962
280042389	ENSG00000251705	0	RN5-8S6	RNA, 5.8S ribosomal 6	0	Y	n/a	n/a	5.01e-01	2.950
1099351	ENSG00000168542	1272	COL3A1	collagen, type III, alpha 1	1281	2	n/a	n/a	3.86e-01	2.871
1098685	ENSG00000165985	123649	C1QL3	complement component 1, q subcomponent-like 3	389941	10	n/a	n/a	5.58e-01	2.781
1093004	ENSG00000129009	3646	ISLR	immunoglobulin superfamily containing leucine-rich repeat	3671	15	n/a	n/a	3.85e-01	2.776
279658008	ENSG00000199554	0	U1	U1 spliceosomal RNA	0	1	n/a	n/a	8.69e-01	2.717
1095590	ENSG00000145147	9218	SLIT2	slit homolog 2 (Drosophila)	9353	4	n/a	n/a	5.00e-01	2.643
280111205	ENSG00000258034	0	RP11-493P1.2	RP11-493P1.2	0	12	n/a	n/a	5.01e-01	2.630
1104376	ENSG00000197747	6248	S100A10	S100 calcium binding protein A10	6281	1	n/a	n/a	5.42e-01	2.628
1090315	ENSG00000107562	6351	CXCL12	chemokine (C-X-C motif) ligand 12	6387	10	n/a	n/a	3.78e-01	2.576
1096364	ENSG00000151655	3673	ITIH2	inter-alpha (globulin) inhibitor H2	3698	10	n/a	n/a	3.76e-01	2.477
1088240	ENSG00000077063	58208	CTTNBP2	cortactin binding protein 2	83992	7	n/a	n/a	5.40e-01	2.462
1092242	ENSG00000123066	23144	MED13L	mediator complex subunit 13-like	23389	12	n/a	n/a	4.97e-01	2.428
1106675	ENSG00000223768	0	LINC00205	long intergenic non-protein coding RNA 205	0	21	n/a	n/a	5.26e-01	2.423
279740217	ENSG00000215447	0	BX322557.10	BX322557.10	0	21	n/a	n/a	5.06e-01	2.411
1090117	ENSG00000105974	853	CAV1	caveolin 1, caveolae protein, 22kDa	857	7	n/a	n/a	5.23e-01	2.394
1091809	ENSG00000119508	7965	NR4A3	nuclear receptor subfamily 4, group A, member 3	8013	9	n/a	n/a	5.45e-01	2.361
1090297	ENSG00000107317	5698	PTGDS	prostaglandin D2 synthase 21kDa (brain)	5730	9	n/a	n/a	4.83e-01	2.346
1105306	ENSG00000204894	0	RP11-208G20.2	RP11-208G20.2	0	7	n/a	n/a	5.22e-01	2.323
280053844	ENSG00000253230	81300	RP11-403C10.2	RP11-403C10.2	157627	8	n/a	n/a	4.88e-01	2.281
279489730	ENSG00000178631	0	ACTG1P1	actin, gamma 1 pseudogene 1	0	3	n/a	n/a	4.87e-01	2.274
279827687	ENSG00000228971	0	RP11-286B14.1	RP11-286B14.1	0	1	n/a	n/a	5.46e-01	2.240
1096890	ENSG00000156140	9367	ADAMTS3	ADAM metallopeptidase with thrombospondin type 1 motif, 3	9508	4	n/a	n/a	4.88e-01	2.222
279707468	ENSG00000207405	0	SNORA64	small nucleolar RNA, H/ACA box 64	0	16	n/a	n/a	3.90e-01	2.215
280080421	ENSG00000255066	0	AC005363.7	AC005363.7	0	16	n/a	n/a	3.90e-01	2.215
279791794	ENSG00000225783	133970	MIAT	myocardial infarction associated transcript (non-protein coding)	440823	22	n/a	n/a	4.92e-01	2.192
1098684	ENSG00000165983	9183	PTER	phosphotriesterase related	9317	10	n/a	n/a	5.38e-01	2.183
279951059	ENSG00000240731	0	RP5-890O3.9	RP5-890O3.9	0	1	n/a	n/a	5.49e-01	2.165
279699617	ENSG00000206028	0	CTA-373H7.7	CTA-373H7.7	0	22	n/a	n/a	4.88e-01	2.161
279462726	ENSG00000175147	0	C1orf126	chromosome 1 open reading frame 126	0	1	n/a	n/a	5.07e-01	2.160
280028413	ENSG00000250615	0	CTC-564N23.2	CTC-564N23.2	0	5	n/a	n/a	4.98e-01	2.156
1104320	ENSG00000197575	0	RPS17P2	ribosomal protein S17 pseudogene 2	0	5	n/a	n/a	3.88e-01	2.148
1099300	ENSG00000168329	1513	CX3CR1	chemokine (C-X3-C motif) receptor 1	1524	3	n/a	n/a	5.23e-01	2.147
279887636	ENSG00000234317	0	AC108724.1	AC108724.1	0	3	n/a	n/a	5.21e-01	2.141
1105767	ENSG00000212900	58131	KRTAP3-2	keratin associated protein 3-2	83897	17	n/a	n/a	4.99e-01	2.140
279933821	ENSG00000238528	0	snoU13	Small nucleolar RNA U13	0	12	n/a	n/a	5.46e-01	2.137
279957646	ENSG00000241525	0	AC108004.3	AC108004.3	0	17	n/a	n/a	5.11e-01	2.127
280021880	ENSG00000250091	0	DNAH10OS	dynein, axonemal, heavy chain 10 opposite strand	0	12	n/a	n/a	4.87e-01	2.115
1090254	ENSG00000106809	4937	OGN	osteoglycin	4969	9	n/a	n/a	3.80e-01	2.112
1094732	ENSG00000139329	4035	LUM	lumican	4060	12	n/a	n/a	3.80e-01	2.104
1087753	ENSG00000064300	4773	NGFR	nerve growth factor receptor	4804	17	n/a	n/a	5.01e-01	2.104
280094664	ENSG00000256306	0	RP11-4N23.1	RP11-4N23.1	0	12	n/a	n/a	4.97e-01	2.102
280131241	ENSG00000259344	0	RP11-566K19.6	RP11-566K19.6	0	15	n/a	n/a	5.41e-01	2.071
1101252	ENSG00000177551	4777	NHLH2	nescient helix loop helix 2	4808	1	n/a	n/a	7.32e-01	2.045
280077482	ENSG00000254894	0	NAV2-AS1	NAV2 antisense RNA 1 (non-protein coding)	0	11	n/a	n/a	4.94e-01	2.036
280137089	ENSG00000259683	0	RP11-182J1.14	RP11-182J1.14	0	15	n/a	n/a	5.00e-01	2.025
1098293	ENSG00000164379	60868	FOXQ1	forkhead box Q1	94234	6	n/a	n/a	5.06e-01	2.025
1087166	ENSG00000011465	1622	DCN	decorin	1634	12	n/a	n/a	3.86e-01	2.022
1103779	ENSG00000189337	23009	KAZN	kazrin, periplakin interacting protein	23254	1	n/a	n/a	4.98e-01	2.019
279966788	ENSG00000242516	125439	RP11-413E6.8	RP11-413E6.8	401074	3	n/a	n/a	1.43e-01	2.005
1099534	ENSG00000169313	41377	P2RY12	purinergic receptor P2Y, G-protein coupled, 12	64805	3	n/a	n/a	4.85e-01	1.998
280065127	ENSG00000254035	0	RP11-281O15.4	RP11-281O15.4	0	5	n/a	n/a	4.99e-01	1.998
279707076	ENSG00000207332	0	U6	U6 spliceosomal RNA	0	X	n/a	n/a	5.34e-01	1.995
1090213	ENSG00000106546	193	AHR	aryl hydrocarbon receptor	196	7	n/a	n/a	5.36e-01	1.994
279943848	ENSG00000239912	0	CTD-2224J9.3	CTD-2224J9.3	0	19	n/a	n/a	8.24e-01	1.989
279885969	ENSG00000234165	0	AC114877.3	AC114877.3	0	3	n/a	n/a	5.44e-01	1.988
280047296	ENSG00000252416	0	U6	U6 spliceosomal RNA	0	10	n/a	n/a	5.50e-01	1.986
1093703	ENSG00000133800	10736	LYVE1	lymphatic vessel endothelial hyaluronan receptor 1	10894	11	n/a	n/a	5.12e-01	1.982
1087356	ENSG00000031003	30787	FAM13B	family with sequence similarity 13, member B	51306	5	n/a	n/a	5.19e-01	1.979
1103504	ENSG00000188227	124060	ZNF793	zinc finger protein 793	390927	19	n/a	n/a	5.43e-01	1.960
279933450	ENSG00000238465	0	snoU13	Small nucleolar RNA U13	0	2	n/a	n/a	7.09e-01	1.957
279970708	ENSG00000242953	0	RP11-803B1.3	RP11-803B1.3	0	3	n/a	n/a	5.43e-01	1.956
1100025	ENSG00000171451	60141	DSEL	dermatan sulfate epimerase-like	92126	18	n/a	n/a	5.14e-01	1.949
280029496	ENSG00000250709	0	CCDC169-SOHLH2	CCDC169 -SOHLH2 readthrough	0	13	n/a	n/a	5.37e-01	1.933
279827967	ENSG00000228998	0	AC091167.2	Putative PERP-like protein	0	15	n/a	n/a	5.54e-01	1.927
279854113	ENSG00000231359	0	AC072052.7	AC072052.7	0	7	n/a	n/a	6.91e-01	1.927
1094511	ENSG00000138061	1534	CYP1B1	cytochrome P450, family 1, subfamily B, polypeptide 1	1545	2	n/a	n/a	3.78e-01	1.921
1106354	ENSG00000215475	93989	SIAH3	seven in absentia homolog 3 (Drosophila)	283514	13	n/a	n/a	4.97e-01	1.916
1099897	ENSG00000170921	25864	TANC2	tetratricopeptide repeat, ankyrin repeat and coiled-coil containing 2	26115	17	n/a	n/a	4.87e-01	1.911
279717439	ENSG00000212588	166966	SNORA26	small nucleolar RNA, H/ACA box 26	677810	4	n/a	n/a	4.87e-01	1.911
1090487	ENSG00000108821	1268	COL1A1	collagen, type I, alpha 1	1277	17	n/a	n/a	3.94e-01	1.906
280071018	ENSG00000254453	0	NAV2-AS2	NAV2 antisense RNA 2 (non-protein coding)	0	11	n/a	n/a	4.83e-01	1.905
1093173	ENSG00000130396	4276	MLLT4	myeloid/lymphoid or mixed-lineage leukemia (trithorax homolog, Drosophila); translocated to, 4	4301	6	n/a	n/a	4.97e-01	1.904
1090339	ENSG00000107796	56	ACTA2	actin, alpha 2, smooth muscle, aorta	59	10	n/a	n/a	3.78e-01	1.901
1098369	ENSG00000164692	1269	COL1A2	collagen, type I, alpha 2	1278	7	n/a	n/a	3.97e-01	1.899
280044391	ENSG00000251994	0	U2	U2 spliceosomal RNA	0	18	n/a	n/a	5.22e-01	1.895
280045119	ENSG00000252099	0	U1	U1 spliceosomal RNA	0	1	n/a	n/a	5.30e-01	1.893
1098380	ENSG00000164742	104	ADCY1	adenylate cyclase 1 (brain)	107	7	n/a	n/a	4.85e-01	1.887
1094124	ENSG00000136099	5068	PCDH8	protocadherin 8	5100	13	n/a	n/a	4.99e-01	1.882
1102570	ENSG00000184349	1933	EFNA5	ephrin-A5	1946	5	n/a	n/a	4.99e-01	1.881
1099026	ENSG00000167306	4619	MYO5B	myosin VB	4645	18	n/a	n/a	5.41e-01	1.879
280059406	ENSG00000253641	0	RP11-981G7.2	RP11-981G7.2	0	8	n/a	n/a	5.15e-01	1.878
1097765	ENSG00000162728	3740	KCNJ9	potassium inwardly-rectifying channel, subfamily J, member 9	3765	1	n/a	n/a	4.99e-01	1.878
1103075	ENSG00000186369	0	RP11-355I22.3	RP11-355I22.3	0	14	n/a	n/a	5.50e-01	1.876
279979883	ENSG00000243888	0	RP11-548B3.3	RP11-548B3.3	0	9	n/a	n/a	4.87e-01	1.874
280135851	ENSG00000259599	0	CTD-2647L4.3	CTD-2647L4.3	0	8	n/a	n/a	5.41e-01	1.874
1090008	ENSG00000105499	8539	PLA2G4C	phospholipase A2, group IVC (cytosolic, calcium-independent)	8605	19	n/a	n/a	4.99e-01	1.869
1101877	ENSG00000181234	60163	TMEM132C	transmembrane protein 132C	92293	12	n/a	n/a	3.76e-01	1.862
279964479	ENSG00000242261	0	RP11-62J1.3	RP11-62J1.3	0	7	n/a	n/a	5.12e-01	1.860
279533912	ENSG00000183929	0	DUSP5P	dual specificity phosphatase 5 pseudogene	0	1	n/a	n/a	5.23e-01	1.858
1092904	ENSG00000128250	5956	RFPL1	ret finger protein-like 1	5988	22	n/a	n/a	4.99e-01	1.851
1092798	ENSG00000127152	41443	BCL11B	B-cell CLL/lymphoma 11B (zinc finger protein)	64919	14	n/a	n/a	5.43e-01	1.850
1103428	ENSG00000187939	0	DOC2B	double C2-like domains, beta	0	17	n/a	n/a	4.88e-01	1.849
1103628	ENSG00000188729	110148	OSTN	osteocrin	344901	3	n/a	n/a	5.21e-01	1.847
1087285	ENSG00000022556	34944	NLRP2	NLR family, pyrin domain containing 2	55655	19	n/a	n/a	4.99e-01	1.843
279903826	ENSG00000235767	0	RP11-377N20.1	RP11-377N20.1	0	6	n/a	n/a	4.87e-01	1.842
1090164	ENSG00000106261	7543	ZKSCAN1	zinc finger with KRAB and SCAN domains 1	7586	7	n/a	n/a	4.98e-01	1.841
1098278	ENSG00000164326	9463	CARTPT	CART prepropeptide	9607	5	n/a	n/a	4.98e-01	1.841
1101165	ENSG00000177103	36726	DSCAML1	Down syndrome cell adhesion molecule like 1	57453	11	n/a	n/a	4.85e-01	1.836
1102938	ENSG00000185885	8453	IFITM1	interferon induced transmembrane protein 1 (9-27)	8519	11	n/a	n/a	3.78e-01	1.836
1090294	ENSG00000107282	317	APBA1	amyloid beta (A4) precursor protein-binding, family A, member 1	320	9	n/a	n/a	4.85e-01	1.835
279744015	ENSG00000216042	1013737	MIR922	microRNA 922	100126321	3	n/a	n/a	4.86e-01	1.834
279752268	ENSG00000221162	0	AL031963.1	AL031963.1	0	6	n/a	n/a	4.85e-01	1.833
1093875	ENSG00000134817	0	APLNR	apelin receptor	0	11	n/a	n/a	4.85e-01	1.832
280048164	ENSG00000252542	0	SNORD36C	small nucleolar RNA, C/D box 36C	0	9	n/a	n/a	5.25e-01	1.830
1102132	ENSG00000182568	6270	SATB1	SATB homeobox 1	6304	3	n/a	n/a	5.34e-01	1.829
280073647	ENSG00000254635	0	RP11-164A7.1	RP11-164A7.1	0	10	n/a	n/a	5.52e-01	1.826
1092869	ENSG00000127914	9997	AKAP9	A kinase (PRKA) anchor protein (yotiao) 9	10142	7	n/a	n/a	5.07e-01	1.826
279936989	ENSG00000239037	0	snoU13	Small nucleolar RNA U13	0	X	n/a	n/a	5.00e-01	1.825
279981679	ENSG00000244056	0	AC136704.2	AC136704.2	0	15	n/a	n/a	5.14e-01	1.825
1103877	ENSG00000196267	81557	ZNF836	zinc finger protein 836	162962	19	n/a	n/a	5.51e-01	1.821
279708259	ENSG00000207561	0	MIR635	microRNA 635	0	17	n/a	n/a	5.34e-01	1.821
1097893	ENSG00000163191	6249	S100A11	S100 calcium binding protein A11	6282	1	n/a	n/a	4.84e-01	1.819
1098111	ENSG00000163873	2882	GRIK3	glutamate receptor, ionotropic, kainate 3	2899	1	n/a	n/a	4.85e-01	1.818
1088768	ENSG00000090615	2785	GOLGA3	golgin A3	2802	12	n/a	n/a	4.87e-01	1.815
1091694	ENSG00000118263	8542	KLF7	Kruppel-like factor 7 (ubiquitous)	8609	2	n/a	n/a	5.13e-01	1.812
280001449	ENSG00000248418	0	RP11-93N19.1	RP11-93N19.1	0	5	n/a	n/a	4.16e-01	1.811
1102632	ENSG00000184619	79022	KRBA2	KRAB-A domain containing 2	124751	17	n/a	n/a	4.97e-01	1.810
1105531	ENSG00000205664	0	RP11-706O15.1	HCG1981372, isoform CRA_cNovel proteinUncharacterized protein	0	X	n/a	n/a	5.12e-01	1.809
1095034	ENSG00000141431	56587	ASXL3	additional sex combs like 3 (Drosophila)	80816	18	n/a	n/a	4.87e-01	1.808
1093513	ENSG00000132510	22890	KDM6B	lysine (K)-specific demethylase 6B	23135	17	n/a	n/a	4.84e-01	1.804
1099180	ENSG00000167874	60145	TMEM88	transmembrane protein 88	92162	17	n/a	n/a	5.40e-01	1.803
1093072	ENSG00000129595	40730	EPB41L4A	erythrocyte membrane protein band 4.1 like 4A	64097	5	n/a	n/a	5.33e-01	1.802
1098904	ENSG00000166833	59736	NAV2	neuron navigator 2	89797	11	n/a	n/a	4.83e-01	1.800
280115010	ENSG00000258403	0	RP11-355I22.6	RP11-355I22.6	0	14	n/a	n/a	5.30e-01	1.799
1098964	ENSG00000167065	80873	DUSP18	dual specificity phosphatase 18	150290	22	n/a	n/a	5.22e-01	1.798
279889543	ENSG00000234482	0	RP11-433J22.2	RP11-433J22.2	0	1	n/a	n/a	4.85e-01	1.797
279706061	ENSG00000207165	0	SNORA70	small nucleolar RNA, H/ACA box 70	0	X	n/a	n/a	5.00e-01	1.795
1097749	ENSG00000162670	109685	FAM5C	family with sequence similarity 5, member C	339479	1	n/a	n/a	5.00e-01	1.794
1091977	ENSG00000120669	34226	SOHLH2	spermatogenesis and oogenesis specific basic helix-loop-helix 2	54937	13	n/a	n/a	5.45e-01	1.793
279822301	ENSG00000228487	0	RP13-225O21.2	RP13-225O21.2	0	9	n/a	n/a	4.97e-01	1.790
1087857	ENSG00000066735	25902	KIF26A	kinesin family member 26A	26153	14	n/a	n/a	4.86e-01	1.779
280123593	ENSG00000258903	0	RP11-355I22.2	RP11-355I22.2	0	14	n/a	n/a	5.25e-01	1.776
279665162	ENSG00000201669	9165	SNORD31	small nucleolar RNA, C/D box 31	9298	11	n/a	n/a	5.46e-01	1.774
1087087	ENSG00000008513	6446	ST3GAL1	ST3 beta-galactoside alpha-2,3-sialyltransferase 1	6482	8	n/a	n/a	5.01e-01	1.771
1089342	ENSG00000101188	4892	NTSR1	neurotensin receptor 1 (high affinity)	4923	20	n/a	n/a	4.99e-01	1.771
1087421	ENSG00000038382	7161	TRIO	triple functional domain (PTPRF interacting)	7204	5	n/a	n/a	4.86e-01	1.768
279806584	ENSG00000227045	0	RP11-98D18.1	RP11-98D18.1	0	1	n/a	n/a	5.55e-01	1.768
279742864	ENSG00000215861	0	WI2-1896O14.1	WI2-1896O14.1	0	1	n/a	n/a	5.54e-01	1.767
1091925	ENSG00000120251	2874	GRIA2	glutamate receptor, ionotropic, AMPA 2	2891	4	n/a	n/a	5.54e-01	1.765
1087601	ENSG00000054598	2280	FOXC1	forkhead box C1	2296	6	n/a	n/a	4.85e-01	1.762
279885834	ENSG00000234149	0	RP11-77G23.2	RP11-77G23.2	0	10	n/a	n/a	4.99e-01	1.762
1101441	ENSG00000178665	110420	ZNF713	zinc finger protein 713	349075	7	n/a	n/a	4.99e-01	1.761
1092741	ENSG00000126583	5550	PRKCG	protein kinase C, gamma	5582	19	n/a	n/a	4.99e-01	1.760
279977429	ENSG00000243659	0	RP11-4K3__A.3	RP11-4K3__A.3	0	1	n/a	n/a	7.00e-01	1.760
1087099	ENSG00000009413	5948	REV3L	REV3-like, catalytic subunit of DNA polymerase zeta (yeast)	5980	6	n/a	n/a	5.19e-01	1.760
1088455	ENSG00000082805	22840	ERC1	ELKS/RAB6-interacting/CAST family member 1	23085	12	n/a	n/a	5.11e-01	1.757
1088779	ENSG00000090905	27072	TNRC6A	trinucleotide repeat containing 6A	27327	16	n/a	n/a	4.97e-01	1.757
1099759	ENSG00000170340	10531	B3GNT2	UDP-GlcNAc:betaGal beta-1,3-N-acetylglucosaminyltransferase 2	10678	2	n/a	n/a	5.12e-01	1.756
279724247	ENSG00000213713	0	PIGCP1	phosphatidylinositol glycan anchor biosynthesis, class C, pseudogene 1	0	11	n/a	n/a	4.99e-01	1.754
1094889	ENSG00000140450	60120	ARRDC4	arrestin domain containing 4	91947	15	n/a	n/a	5.47e-01	1.753
1105075	ENSG00000204291	1297	COL15A1	collagen, type XV, alpha 1	1306	9	n/a	n/a	5.15e-01	1.752
1100074	ENSG00000171608	5261	PIK3CD	phosphoinositide-3-kinase, catalytic, delta polypeptide	5293	1	n/a	n/a	4.87e-01	1.752
1095104	ENSG00000141837	157123373	CACNA1A	calcium channel, voltage-dependent, P/Q type, alpha 1A subunit	100507353	19	n/a	n/a	4.88e-01	1.752
279778902	ENSG00000224645	0	RP11-126K1.8	RP11-126K1.8	0	1	n/a	n/a	4.98e-01	1.751
280025378	ENSG00000250366	157122977	RP11-185P18.1	RP11-185P18.1	100507043	14	n/a	n/a	5.55e-01	1.751
280043264	ENSG00000251832	0	AC005626.1	AC005626.1	0	19	n/a	n/a	5.00e-01	1.750
1095736	ENSG00000146147	59931	MLIP	muscular LMNA-interacting protein	90523	6	n/a	n/a	5.31e-01	1.749
279971231	ENSG00000243015	0	AC025260.1	AC025260.1	0	12	n/a	n/a	5.51e-01	1.749
1106209	ENSG00000214899	0	C17orf84	chromosome 17 open reading frame 84	0	17	n/a	n/a	5.29e-01	1.748
1092926	ENSG00000128346	58843	C22orf23	chromosome 22 open reading frame 23	84645	22	n/a	n/a	4.85e-01	1.747
1097879	ENSG00000163132	4461	MSX1	msh homeobox 1	4487	4	n/a	n/a	3.79e-01	1.747
1088869	ENSG00000092969	7000	TGFB2	transforming growth factor, beta 2	7042	1	n/a	n/a	5.36e-01	1.746
279712233	ENSG00000211643	0	IGLV5-52	immunoglobulin lambda variable 5-52	0	22	n/a	n/a	4.99e-01	1.745
1093744	ENSG00000134086	7385	VHL	von Hippel-Lindau tumor suppressor	7428	3	n/a	n/a	5.01e-01	1.743
280080335	ENSG00000255056	0	BAIAP2L1	BAI1-associated protein 2-like 1	0	7	n/a	n/a	5.38e-01	1.743
1086910	ENSG00000004399	22884	PLXND1	plexin D1	23129	3	n/a	n/a	5.01e-01	1.742
1087700	ENSG00000061337	11018	LZTS1	leucine zipper, putative tumor suppressor 1	11178	8	n/a	n/a	4.83e-01	1.738
279901131	ENSG00000235512	0	TAB3-AS2	TAB3 antisense RNA 2 (non-protein coding)	0	X	n/a	n/a	5.10e-01	1.737
1091552	ENSG00000116991	36841	SIPA1L2	signal-induced proliferation-associated 1 like 2	57568	1	n/a	n/a	5.13e-01	1.735
1102479	ENSG00000183960	79462	KCNH8	potassium voltage-gated channel, subfamily H (eag-related), member 8	131096	3	n/a	n/a	5.17e-01	1.735
1087802	ENSG00000065457	23290	ADAT1	adenosine deaminase, tRNA-specific 1	23536	16	n/a	n/a	5.52e-01	1.735
279788559	ENSG00000225507	0	AC069282.6	AC069282.6	0	7	n/a	n/a	5.55e-01	1.734
1096622	ENSG00000153820	56110	SPHKAP	SPHK1 interactor, AKAP domain containing	80309	2	n/a	n/a	5.33e-01	1.734
279785060	ENSG00000225206	125277	MIR2682	microRNA 2682	400765	1	n/a	n/a	4.99e-01	1.733
280073869	ENSG00000254652	0	RP11-678P16.1	RP11-678P16.1	0	17	n/a	n/a	4.84e-01	1.733
279658736	ENSG00000199785	0	SNORA52	small nucleolar RNA, H/ACA box 52	0	11	n/a	n/a	5.22e-01	1.729
1088185	ENSG00000075426	2339	FOSL2	FOS-like antigen 2	2355	2	n/a	n/a	4.97e-01	1.729
279849899	ENSG00000230982	0	DSTNP1	destrin (actin depolymerizing factor) pseudogene 1	0	21	n/a	n/a	5.23e-01	1.729
1088606	ENSG00000087245	4287	MMP2	matrix metallopeptidase 2 (gelatinase A, 72kDa gelatinase, 72kDa type IV collagenase)	4313	16	n/a	n/a	4.83e-01	1.727
279758929	ENSG00000222169	0	AL162590.1	AL162590.1	0	9	n/a	n/a	5.32e-01	1.725
1095038	ENSG00000141441	41337	FAM59A	family with sequence similarity 59, member A	64762	18	n/a	n/a	5.08e-01	1.721
279824152	ENSG00000228656	0	MYO5BP3	myosin VB pseudogene 3	0	9	n/a	n/a	5.22e-01	1.720
279706740	ENSG00000207279	1013513	SNORD116-24	small nucleolar RNA, C/D box 116-24	100033435	15	n/a	n/a	6.96e-01	1.720
1103802	ENSG00000196071	94328	OR2L13	olfactory receptor, family 2, subfamily L, member 13	284521	1	n/a	n/a	5.53e-01	1.719
1087622	ENSG00000055609	37322	MLL3	myeloid/lymphoid or mixed-lineage leukemia 3	58508	7	n/a	n/a	4.94e-01	1.715
1092601	ENSG00000125730	714	C3	complement component 3	718	19	n/a	n/a	4.98e-01	1.714
280048780	ENSG00000252632	0	AC010326.1	AC010326.1	0	19	n/a	n/a	5.12e-01	1.714
280024667	ENSG00000250318	0	CTA-963H5.5	CTA-963H5.5	0	22	n/a	n/a	4.98e-01	1.712
1101382	ENSG00000178235	77522	SLITRK1	SLIT and NTRK-like family, member 1	114798	13	n/a	n/a	5.00e-01	1.712
1097458	ENSG00000160683	640	CXCR5	chemokine (C-X-C motif) receptor 5	643	11	n/a	n/a	4.84e-01	1.711
279663146	ENSG00000201098	6052	RNY1	RNA, Ro-associated Y1	6084	7	n/a	n/a	3.94e-01	1.708
1095577	ENSG00000145016	9567	KIAA0226	KIAA0226	9711	3	n/a	n/a	4.87e-01	1.706
1098807	ENSG00000166426	1372	CRABP1	cellular retinoic acid binding protein 1	1381	15	n/a	n/a	3.87e-01	1.706
279923905	ENSG00000237580	0	AC007383.5	AC007383.5	0	2	n/a	n/a	5.23e-01	1.701
1098306	ENSG00000164418	2881	GRIK2	glutamate receptor, ionotropic, kainate 2	2898	6	n/a	n/a	5.46e-01	1.700
1091530	ENSG00000116852	22801	KIF21B	kinesin family member 21B	23046	1	n/a	n/a	4.83e-01	1.698
1089207	ENSG00000100503	30681	NIN	ninein (GSK3B interacting protein)	51199	14	n/a	n/a	5.32e-01	1.697
279716347	ENSG00000212330	0	U6	U6 spliceosomal RNA	0	14	n/a	n/a	5.01e-01	1.697
1100160	ENSG00000171988	85697	JMJD1C	jumonji domain containing 1C	221037	10	n/a	n/a	5.30e-01	1.695
1091673	ENSG00000118058	4272	MLL	myeloid/lymphoid or mixed-lineage leukemia (trithorax homolog, Drosophila)	4297	11	n/a	n/a	5.00e-01	1.691
1108562	ENSG00000236138	0	RP11-413E6.7	RP11-413E6.7	0	3	n/a	n/a	5.38e-01	1.690
1100936	ENSG00000175899	3	A2M	alpha-2-macroglobulin	2	12	n/a	n/a	4.98e-01	1.689
1097407	ENSG00000160271	5868	RALGDS	ral guanine nucleotide dissociation stimulator	5900	9	n/a	n/a	4.88e-01	1.689
280043502	ENSG00000251867	0	Y_RNA	Y RNA	0	8	n/a	n/a	4.85e-01	1.689
1105037	ENSG00000204175	0	GPRIN2	G protein regulated inducer of neurite outgrowth 2	0	10	n/a	n/a	4.98e-01	1.689
1094964	ENSG00000140945	1007	CDH13	cadherin 13, H-cadherin (heart)	1012	16	n/a	n/a	5.46e-01	1.686
1106796	ENSG00000224512	0	AC021593.2	AC021593.2	0	17	n/a	n/a	4.88e-01	1.686
1089098	ENSG00000100207	6902	TCF20	transcription factor 20 (AR1)	6942	22	n/a	n/a	4.89e-01	1.685
1095665	ENSG00000145734	35103	BDP1	B double prime 1, subunit of RNA polymerase III transcription initiation factor IIIB	55814	5	n/a	n/a	8.14e-01	1.682
1104546	ENSG00000198216	773	CACNA1E	calcium channel, voltage-dependent, R type, alpha 1E subunit	777	1	n/a	n/a	4.88e-01	1.679
1099432	ENSG00000168906	4119	MAT2A	methionine adenosyltransferase II, alpha	4144	2	n/a	n/a	4.87e-01	1.677
280075502	ENSG00000254755	0	RP11-672A2.7	RP11-672A2.7	0	11	n/a	n/a	5.38e-01	1.677
279978832	ENSG00000243762	0	AC006547.8	AC006547.8	0	22	n/a	n/a	5.21e-01	1.676
1097850	ENSG00000163032	7404	VSNL1	visinin-like 1	7447	2	n/a	n/a	5.59e-01	1.676
1091623	ENSG00000117523	22970	PRRC2C	proline-rich coiled-coil 2C	23215	1	n/a	n/a	5.01e-01	1.676
1104199	ENSG00000197183	80040	C20orf112	chromosome 20 open reading frame 112	140688	20	n/a	n/a	4.92e-01	1.675
1091518	ENSG00000116774	36223	OLFML3	olfactomedin-like 3	56944	1	n/a	n/a	4.83e-01	1.671
1089745	ENSG00000103942	9318	HOMER2	homer homolog 2 (Drosophila)	9455	15	n/a	n/a	5.23e-01	1.671
279932098	ENSG00000238274	0	LINC00340	long intergenic non-protein coding RNA 340	0	6	n/a	n/a	5.22e-01	1.670
279744533	ENSG00000216197	0	AP001623.1	AP001623.1	0	21	n/a	n/a	4.87e-01	1.670
1097103	ENSG00000157933	6461	SKI	v-ski sarcoma viral oncogene homolog (avian)	6497	1	n/a	n/a	4.85e-01	1.669
1105955	ENSG00000213976	0	AC010615.1	AC010615.1	0	19	n/a	n/a	4.97e-01	1.668
279789762	ENSG00000225610	0	AC007679.3	AC007679.3	0	2	n/a	n/a	5.27e-01	1.668
1104882	ENSG00000203685	119545	C1orf95	chromosome 1 open reading frame 95	375057	1	n/a	n/a	4.89e-01	1.668
280013803	ENSG00000249474	0	RP11-49I4.3	RP11-49I4.3	0	3	n/a	n/a	5.39e-01	1.667
279706495	ENSG00000207236	1013510	SNORD116-21	small nucleolar RNA, C/D box 116-21	100033432	15	n/a	n/a	4.99e-01	1.667
279951536	ENSG00000240780	0	AC012363.1	AC012363.1	0	2	n/a	n/a	5.53e-01	1.667
1090593	ENSG00000109756	9549	RAPGEF2	Rap guanine nucleotide exchange factor (GEF) 2	9693	4	n/a	n/a	4.99e-01	1.666
1099352	ENSG00000168546	2659	GFRA2	GDNF family receptor alpha 2	2675	8	n/a	n/a	5.00e-01	1.666
1099112	ENSG00000167654	59487	ATCAY	ataxia, cerebellar, Cayman type	85300	19	n/a	n/a	4.84e-01	1.666
1092054	ENSG00000121297	36889	TSHZ3	teashirt zinc finger homeobox 3	57616	19	n/a	n/a	4.83e-01	1.665
280078421	ENSG00000254963	0	CTD-2562J17.9	CTD-2562J17.9	0	11	n/a	n/a	4.97e-01	1.664
1097936	ENSG00000163359	1284	COL6A3	collagen, type VI, alpha 3	1293	2	n/a	n/a	3.76e-01	1.661
1102318	ENSG00000183354	81377	KIAA2026	KIAA2026	158358	9	n/a	n/a	4.99e-01	1.660
279476140	ENSG00000176868	0	AL358781.1	AL358781.1	0	9	n/a	n/a	4.87e-01	1.659
1093610	ENSG00000133030	22919	MPRIP	myosin phosphatase Rho interacting protein	23164	17	n/a	n/a	4.83e-01	1.656
1103021	ENSG00000186174	93860	BCL9L	B-cell CLL/lymphoma 9-like	283149	11	n/a	n/a	3.78e-01	1.653
280052765	ENSG00000253151	0	RP11-628E19.3	RP11-628E19.3	0	8	n/a	n/a	4.98e-01	1.653
1101072	ENSG00000176641	85645	RNF152	ring finger protein 152	220441	18	n/a	n/a	5.01e-01	1.652
1094139	ENSG00000136153	3983	LMO7	LIM domain 7	4008	13	n/a	n/a	4.97e-01	1.652
1100400	ENSG00000173065	35020	C17orf63	chromosome 17 open reading frame 63	55731	17	n/a	n/a	4.91e-01	1.652
1090646	ENSG00000110148	882	CCKBR	cholecystokinin B receptor	887	11	n/a	n/a	4.85e-01	1.652
279809427	ENSG00000227291	0	AC092170.1	AC092170.1	0	2	n/a	n/a	5.03e-01	1.651
1093182	ENSG00000130477	22780	UNC13A	unc-13 homolog A (C. elegans)	23025	19	n/a	n/a	4.83e-01	1.651
1090982	ENSG00000112624	23261	KIAA0240	KIAA0240	23506	6	n/a	n/a	5.19e-01	1.651
1103341	ENSG00000187624	125151	C17orf97	chromosome 17 open reading frame 97	400566	17	n/a	n/a	5.00e-01	1.651
279636847	ENSG00000198150	1001720	AC135178.1	HCG1985372Uncharacterized proteincDNA FLJ37541 fis, clone BRCAN2026340	100128288	17	n/a	n/a	5.01e-01	1.649
1095158	ENSG00000142408	37707	CACNG8	calcium channel, voltage-dependent, gamma subunit 8	59283	19	n/a	n/a	4.94e-01	1.648
1091784	ENSG00000119283	133890	TRIM67	tripartite motif containing 67	440730	1	n/a	n/a	4.84e-01	1.647
1093533	ENSG00000132613	60144	MTSS1L	metastasis suppressor 1-like	92154	16	n/a	n/a	4.85e-01	1.645
1090894	ENSG00000112079	11164	STK38	serine/threonine kinase 38	11329	6	n/a	n/a	5.50e-01	1.645
279802716	ENSG00000226744	0	AC079781.5	AC079781.5	0	7	n/a	n/a	3.85e-01	1.645
1104672	ENSG00000198646	22809	NCOA6	nuclear receptor coactivator 6	23054	20	n/a	n/a	4.86e-01	1.644
1100392	ENSG00000172995	10619	ARPP21	cAMP-regulated phosphoprotein, 21kDa	10777	3	n/a	n/a	4.98e-01	1.644
1089361	ENSG00000101236	11077	RNF24	ring finger protein 24	11237	20	n/a	n/a	5.01e-01	1.644
1091507	ENSG00000116729	55773	WLS	wntless homolog (Drosophila)	79971	1	n/a	n/a	5.49e-01	1.641
1104307	ENSG00000197535	4618	MYO5A	myosin VA (heavy chain 12, myoxin)	4644	15	n/a	n/a	5.21e-01	1.641
1088654	ENSG00000088538	1783	DOCK3	dedicator of cytokinesis 3	1795	3	n/a	n/a	4.87e-01	1.641
1089252	ENSG00000100697	23160	DICER1	dicer 1, ribonuclease type III	23405	14	n/a	n/a	5.10e-01	1.640
280090539	ENSG00000255824	0	AL590369.1	AL590369.1	0	9	n/a	n/a	5.08e-01	1.640
1091005	ENSG00000112773	34892	FAM46A	family with sequence similarity 46, member A	55603	6	n/a	n/a	5.35e-01	1.639
1100080	ENSG00000171634	2171	BPTF	bromodomain PHD finger transcription factor	2186	17	n/a	n/a	5.13e-01	1.638
1093111	ENSG00000130032	54897	PRRG3	proline rich Gla (G-carboxyglutamic acid) 3 (transmembrane)	79057	X	n/a	n/a	5.22e-01	1.638
1087066	ENSG00000008086	6752	CDKL5	cyclin-dependent kinase-like 5	6792	X	n/a	n/a	5.12e-01	1.635
1096173	ENSG00000149639	80062	KIAA0889	KIAA0889	140710	20	n/a	n/a	3.79e-01	1.634
1100852	ENSG00000175445	3998	LPL	lipoprotein lipase	4023	8	n/a	n/a	5.00e-01	1.634
279825207	ENSG00000228748	0	RP13-39P12.3	RP13-39P12.3	0	10	n/a	n/a	4.84e-01	1.634
1098619	ENSG00000165699	7205	TSC1	tuberous sclerosis 1	7248	9	n/a	n/a	5.01e-01	1.634
1104695	ENSG00000198707	55985	CEP290	centrosomal protein 290kDa	80184	12	n/a	n/a	5.41e-01	1.631
1088181	ENSG00000075407	7544	ZNF37A	zinc finger protein 37A	7587	10	n/a	n/a	5.43e-01	1.630
1093170	ENSG00000130382	4273	MLLT1	myeloid/lymphoid or mixed-lineage leukemia (trithorax homolog, Drosophila); translocated to, 1	4298	19	n/a	n/a	4.84e-01	1.630
280101921	ENSG00000257110	0	AL354808.1	AL354808.1	0	13	n/a	n/a	5.50e-01	1.630
280137836	ENSG00000259729	0	RP5-977B1.12	RP5-977B1.12	0	20	n/a	n/a	4.90e-01	1.629
1102355	ENSG00000183530	90089	PRR14L	proline rich 14-like	253143	22	n/a	n/a	4.99e-01	1.629
1102135	ENSG00000182578	1425	CSF1R	colony stimulating factor 1 receptor	1436	5	n/a	n/a	4.98e-01	1.628
1099065	ENSG00000167522	28858	ANKRD11	ankyrin repeat domain 11	29123	16	n/a	n/a	4.85e-01	1.628
280125165	ENSG00000258989	0	RP11-47I22.4	RP11-47I22.4	0	14	n/a	n/a	4.88e-01	1.628
1095710	ENSG00000145990	33729	GFOD1	glucose-fructose oxidoreductase domain containing 1	54438	6	n/a	n/a	4.88e-01	1.626
280037584	ENSG00000251356	0	CTD-2281D19.1	CTD-2281D19.1	0	5	n/a	n/a	4.85e-01	1.626
1103907	ENSG00000196361	1980	ELAVL3	ELAV (embryonic lethal, abnormal vision, Drosophila)-like 3 (Hu antigen C)	1995	19	n/a	n/a	5.00e-01	1.625
280131732	ENSG00000259367	0	RP11-815J21.4	RP11-815J21.4	0	15	n/a	n/a	5.12e-01	1.624
279707713	ENSG00000207445	0	SNORD15B	small nucleolar RNA, C/D box 15B	0	11	n/a	n/a	3.86e-01	1.623
1087940	ENSG00000069188	33840	SDK2	sidekick homolog 2 (chicken)	54549	17	n/a	n/a	4.88e-01	1.623
1099991	ENSG00000171298	2532	GAA	glucosidase, alpha; acid	2548	17	n/a	n/a	4.91e-01	1.622
1104110	ENSG00000196935	36795	SRGAP1	SLIT-ROBO Rho GTPase activating protein 1	57522	12	n/a	n/a	4.89e-01	1.621
279843720	ENSG00000230435	0	AC004160.4	AC004160.4	0	7	n/a	n/a	5.00e-01	1.621
279943035	ENSG00000239800	0	AC000029.2	AC000029.2	0	22	n/a	n/a	4.97e-01	1.620
1096007	ENSG00000148344	9395	PTGES	prostaglandin E synthase	9536	9	n/a	n/a	5.15e-01	1.619
1094965	ENSG00000140948	22929	ZCCHC14	zinc finger, CCHC domain containing 14	23174	16	n/a	n/a	4.85e-01	1.619
280035517	ENSG00000251187	0	CTC-459M5.2	CTC-459M5.2	0	5	n/a	n/a	5.12e-01	1.617
1094249	ENSG00000136805	23485	C9orf4	chromosome 9 open reading frame 4	23732	9	n/a	n/a	5.25e-01	1.617
280085877	ENSG00000255410	0	RP11-732A19.6	RP11-732A19.6	0	11	n/a	n/a	4.84e-01	1.616
1089057	ENSG00000100065	29510	CARD10	caspase recruitment domain family, member 10	29775	22	n/a	n/a	4.83e-01	1.615
1098784	ENSG00000166341	8573	DCHS1	dachsous 1 (Drosophila)	8642	11	n/a	n/a	4.83e-01	1.615
1089060	ENSG00000100077	154	ADRBK2	adrenergic, beta, receptor kinase 2	157	22	n/a	n/a	5.36e-01	1.615
279696217	ENSG00000205663	157122231	RP11-706O15.5	RP11-706O15.5	100506453	X	n/a	n/a	5.21e-01	1.614
279667577	ENSG00000202363	0	SNORA62	Small nucleolar RNA SNORA62/SNORA6 family	0	3	n/a	n/a	5.42e-01	1.613
1095134	ENSG00000142173	1283	COL6A2	collagen, type VI, alpha 2	1292	21	n/a	n/a	3.80e-01	1.613
1093792	ENSG00000134318	9335	ROCK2	Rho-associated, coiled-coil containing protein kinase 2	9475	2	n/a	n/a	5.27e-01	1.613
1096661	ENSG00000154118	36612	JPH3	junctophilin 3	57338	16	n/a	n/a	4.83e-01	1.613
280100574	ENSG00000257000	0	RP13-820C6.2	RP13-820C6.2	0	12	n/a	n/a	4.99e-01	1.612
1093482	ENSG00000132359	22863	RAP1GAP2	RAP1 GTPase activating protein 2	23108	17	n/a	n/a	4.86e-01	1.612
280137526	ENSG00000259714	0	RP11-64K12.6	RP11-64K12.6	0	15	n/a	n/a	3.76e-01	1.612
279990172	ENSG00000245526	165799	LINC00461	long intergenic non-protein coding RNA 461	645323	5	n/a	n/a	5.26e-01	1.611
1093346	ENSG00000131378	22935	RFTN1	raftlin, lipid raft linker 1	23180	3	n/a	n/a	5.52e-01	1.610
1090062	ENSG00000105699	31079	LSR	lipolysis stimulated lipoprotein receptor	51599	19	n/a	n/a	4.85e-01	1.610
1106713	ENSG00000224016	0	RP11-728K20.1	RP11-728K20.1	0	7	n/a	n/a	7.94e-01	1.609
279500265	ENSG00000180139	1016113	RP11-399O19.5	RP11-399O19.5	100132116	10	n/a	n/a	3.79e-01	1.609
1088400	ENSG00000081138	1000	CDH7	cadherin 7, type 2	1005	18	n/a	n/a	4.86e-01	1.608
280048871	ENSG00000252645	0	U7	U7 small nuclear RNA	0	15	n/a	n/a	4.88e-01	1.608
1098802	ENSG00000166402	7232	TUB	tubby homolog (mouse)	7275	11	n/a	n/a	4.98e-01	1.608
1106018	ENSG00000214216	180697	IQCJ	IQ motif containing J	654502	3	n/a	n/a	5.37e-01	1.608
1094825	ENSG00000139973	58085	SYT16	synaptotagmin XVI	83851	14	n/a	n/a	4.97e-01	1.608
1096008	ENSG00000148346	3909	LCN2	lipocalin 2	3934	9	n/a	n/a	4.83e-01	1.608
1101056	ENSG00000176542	83783	KIAA2018	KIAA2018	205717	3	n/a	n/a	5.22e-01	1.607
1103188	ENSG00000186868	4112	MAPT	microtubule-associated protein tau	4137	17	n/a	n/a	3.79e-01	1.606
1088310	ENSG00000078687	36963	TNRC6C	trinucleotide repeat containing 6C	57690	17	n/a	n/a	4.84e-01	1.606
279871535	ENSG00000232887	0	AC006466.5	AC006466.5	0	7	n/a	n/a	5.43e-01	1.606
279787891	ENSG00000225465	0	RFPL1-AS1	RFPL1 antisense RNA 1 (non-protein coding)	0	22	n/a	n/a	4.96e-01	1.606
1087417	ENSG00000038219	92046	BOD1L	biorientation of chromosomes in cell division 1-like	259282	4	n/a	n/a	4.97e-01	1.605
280027707	ENSG00000250568	0	RP11-333E13.2	RP11-333E13.2	0	4	n/a	n/a	5.22e-01	1.604
1086999	ENSG00000006432	4268	MAP3K9	mitogen-activated protein kinase kinase kinase 9	4293	14	n/a	n/a	4.87e-01	1.604
1096954	ENSG00000156650	23277	KAT6B	K(lysine) acetyltransferase 6B	23522	10	n/a	n/a	5.00e-01	1.603
1093197	ENSG00000130544	55067	ZNF557	zinc finger protein 557	79230	19	n/a	n/a	4.88e-01	1.603
1086905	ENSG00000003756	10035	RBM5	RNA binding motif protein 5	10181	3	n/a	n/a	4.99e-01	1.602
280130542	ENSG00000259297	0	DNM1P44	DNM1 pseudogene 44	0	15	n/a	n/a	4.98e-01	1.602
1108758	ENSG00000237456	0	RP11-154D3.1	RP11-154D3.1	0	3	n/a	n/a	4.98e-01	1.601
1087194	ENSG00000013297	4978	CLDN11	claudin 11	5010	3	n/a	n/a	3.80e-01	1.600
280119417	ENSG00000258663	0	RP11-123M6.2	RP11-123M6.2	0	14	n/a	n/a	4.98e-01	1.600
1103006	ENSG00000186111	23151	PIP5K1C	phosphatidylinositol-4-phosphate 5-kinase, type I, gamma	23396	19	n/a	n/a	3.82e-01	1.599
1096491	ENSG00000152583	8346	SPARCL1	SPARC-like 1 (hevin)	8404	4	n/a	n/a	3.82e-01	1.599
1099674	ENSG00000169946	23169	ZFPM2	zinc finger protein, multitype 2	23414	8	n/a	n/a	5.48e-01	1.599
1092362	ENSG00000124120	55022	TTPAL	tocopherol (alpha) transfer protein-like	79183	20	n/a	n/a	5.52e-01	1.597
1093759	ENSG00000134198	9955	TSPAN2	tetraspanin 2	10100	1	n/a	n/a	5.01e-01	1.596
279991446	ENSG00000245923	0	AC108134.3	AC108134.3	0	16	n/a	n/a	5.11e-01	1.594
1090255	ENSG00000106819	34118	ASPN	asporin	54829	9	n/a	n/a	3.83e-01	1.594
279891617	ENSG00000234665	0	RP11-262H14.3	RP11-262H14.3	0	9	n/a	n/a	4.84e-01	1.594
1097143	ENSG00000158258	40717	CLSTN2	calsyntenin 2	64084	3	n/a	n/a	4.87e-01	1.593
1102614	ENSG00000184545	1838	DUSP8	dual specificity phosphatase 8	1850	11	n/a	n/a	4.82e-01	1.592
1105691	ENSG00000206579	77510	XKR4	XK, Kell blood group complex subunit-related family, member 4	114786	8	n/a	n/a	4.99e-01	1.592
280107131	ENSG00000257622	0	RP11-44N21.4	RP11-44N21.4	0	14	n/a	n/a	4.83e-01	1.592
1095464	ENSG00000144218	3874	AFF3	AF4/FMR2 family, member 3	3899	2	n/a	n/a	4.87e-01	1.591
1087569	ENSG00000052126	33768	PLEKHA5	pleckstrin homology domain containing, family A member 5	54477	12	n/a	n/a	5.50e-01	1.591
279812395	ENSG00000227582	0	RP11-262H14.7	RP11-262H14.7	0	9	n/a	n/a	4.84e-01	1.590
1097061	ENSG00000157570	59855	TSPAN18	tetraspanin 18	90139	11	n/a	n/a	5.00e-01	1.590
1104815	ENSG00000198920	9707	KIAA0753	KIAA0753	9851	17	n/a	n/a	5.00e-01	1.590
279708301	ENSG00000207570	128157	MIR9-2	microRNA 9-2	407047	5	n/a	n/a	4.98e-01	1.590
1087806	ENSG00000065526	22768	SPEN	spen homolog, transcriptional regulator (Drosophila)	23013	1	n/a	n/a	4.83e-01	1.590
1103780	ENSG00000189339	170823	SLC35E2B	solute carrier family 35, member E2B	728661	1	n/a	n/a	4.85e-01	1.589
1104839	ENSG00000198963	6064	RORB	RAR-related orphan receptor B	6096	9	n/a	n/a	5.41e-01	1.589
1103528	ENSG00000188322	122887	SBK1	SH3-binding domain kinase 1	388228	16	n/a	n/a	3.78e-01	1.589
1096578	ENSG00000153266	34368	FEZF2	FEZ family zinc finger 2	55079	3	n/a	n/a	5.08e-01	1.589
1093233	ENSG00000130723	58922	PRRC2B	proline-rich coiled-coil 2B	84726	9	n/a	n/a	3.76e-01	1.589
1095531	ENSG00000144674	2786	GOLGA4	golgin A4	2803	3	n/a	n/a	5.33e-01	1.588
1098354	ENSG00000164638	85880	SLC29A4	solute carrier family 29 (nucleoside transporters), member 4	222962	7	n/a	n/a	4.84e-01	1.588
1087039	ENSG00000007237	8456	GAS7	growth arrest-specific 7	8522	17	n/a	n/a	4.97e-01	1.587
1100437	ENSG00000173230	2787	GOLGB1	golgin B1	2804	3	n/a	n/a	5.10e-01	1.586
279994444	ENSG00000247033	0	AC099508.1	AC099508.1	0	16	n/a	n/a	4.84e-01	1.586
1093162	ENSG00000130338	36274	TULP4	tubby like protein 4	56995	6	n/a	n/a	4.86e-01	1.586
1093068	ENSG00000129538	6003	RNASE1	ribonuclease, RNase A family, 1 (pancreatic)	6035	14	n/a	n/a	3.78e-01	1.586
1106004	ENSG00000214167	0	AC005544.1	AC005544.1	0	17	n/a	n/a	5.01e-01	1.586
279880919	ENSG00000233706	0	RP5-1087E8.3	RP5-1087E8.3	0	1	n/a	n/a	5.01e-01	1.585
1087124	ENSG00000010319	36199	SEMA3G	sema domain, immunoglobulin domain (Ig), short basic domain, secreted, (semaphorin) 3G	56920	3	n/a	n/a	4.97e-01	1.585
1094167	ENSG00000136274	22903	NACAD	NAC alpha domain containing	23148	7	n/a	n/a	4.82e-01	1.584
1100303	ENSG00000172572	5107	PDE3A	phosphodiesterase 3A, cGMP-inhibited	5139	12	n/a	n/a	5.12e-01	1.584
1107086	ENSG00000226400	0	CTD-2269E23.2	CTD-2269E23.2	0	5	n/a	n/a	5.45e-01	1.584
280014051	ENSG00000249491	0	EGFLAM-AS1	EGFLAM antisense RNA 1 (non-protein coding)	0	5	n/a	n/a	3.80e-01	1.583
1099450	ENSG00000168959	2898	GRM5	glutamate receptor, metabotropic 5	2915	11	n/a	n/a	5.11e-01	1.582
280059577	ENSG00000253649	0	RP11-981G7.4	RP11-981G7.4	0	8	n/a	n/a	4.97e-01	1.581
279913026	ENSG00000236662	0	RP11-108L7.4	RP11-108L7.4	0	10	n/a	n/a	4.97e-01	1.581
1096831	ENSG00000155659	11161	VSIG4	V-set and immunoglobulin domain containing 4	11326	X	n/a	n/a	5.01e-01	1.581
1097530	ENSG00000161082	38111	CELF5	CUGBP, Elav-like family member 5	60680	19	n/a	n/a	4.87e-01	1.581
1091024	ENSG00000112977	1599	DAP	death-associated protein	1611	5	n/a	n/a	5.15e-01	1.580
1088187	ENSG00000075461	26837	CACNG4	calcium channel, voltage-dependent, gamma subunit 4	27092	17	n/a	n/a	4.99e-01	1.580
1107122	ENSG00000226742	133666	HSBP1L1	heat shock factor binding protein 1-like 1	440498	18	n/a	n/a	5.36e-01	1.579
1088370	ENSG00000080503	6556	SMARCA2	SWI/SNF related, matrix associated, actin dependent regulator of chromatin, subfamily a, member 2	6595	9	n/a	n/a	5.11e-01	1.579
1087853	ENSG00000066629	1994	EML1	echinoderm microtubule associated protein like 1	2009	14	n/a	n/a	5.11e-01	1.579
1105863	ENSG00000213462	2071	ERV3-1	endogenous retrovirus group 3, member 1	2086	7	n/a	n/a	4.98e-01	1.579
280067476	ENSG00000254198	0	RP11-598P20.3	RP11-598P20.3	0	8	n/a	n/a	4.99e-01	1.579
1088875	ENSG00000093100	0	XXbac-B461K10.4	protein MICAL-3 isoform 1	0	22	n/a	n/a	4.85e-01	1.577
1095813	ENSG00000146830	41196	GIGYF1	GRB10 interacting GYF protein 1	64599	7	n/a	n/a	4.85e-01	1.576
1098379	ENSG00000164741	10248	DLC1	deleted in liver cancer 1	10395	8	n/a	n/a	5.39e-01	1.576
1098948	ENSG00000166963	4105	MAP1A	microtubule-associated protein 1A	4130	15	n/a	n/a	4.86e-01	1.576
1103989	ENSG00000196569	3883	LAMA2	laminin, alpha 2	3908	6	n/a	n/a	3.82e-01	1.575
280122303	ENSG00000258830	0	RP11-123K3.4	RP11-123K3.4	0	12	n/a	n/a	4.83e-01	1.574
1108580	ENSG00000236279	81202	CLEC2L	C-type lectin domain family 2, member L	154790	7	n/a	n/a	5.58e-01	1.574
1093613	ENSG00000133056	5255	PIK3C2B	phosphoinositide-3-kinase, class 2, beta polypeptide	5287	1	n/a	n/a	4.85e-01	1.574
1103103	ENSG00000186472	27189	PCLO	piccolo (presynaptic cytomatrix protein)	27445	7	n/a	n/a	4.98e-01	1.573
279977017	ENSG00000243628	0	RP11-18I14.7	RP11-18I14.7	0	10	n/a	n/a	4.86e-01	1.573
1091545	ENSG00000116962	4780	NID1	nidogen 1	4811	1	n/a	n/a	3.83e-01	1.573
1096621	ENSG00000153815	56561	CMIP	c-Maf inducing protein	80790	16	n/a	n/a	4.88e-01	1.572
1095713	ENSG00000146005	58459	PSD2	pleckstrin and Sec7 domain containing 2	84249	5	n/a	n/a	4.87e-01	1.572
1098132	ENSG00000163932	5548	PRKCD	protein kinase C, delta	5580	3	n/a	n/a	5.30e-01	1.571
1088781	ENSG00000090924	41420	PLEKHG2	pleckstrin homology domain containing, family G (with RhoGef domain) member 2	64857	19	n/a	n/a	4.85e-01	1.571
1092644	ENSG00000125851	5094	PCSK2	proprotein convertase subtilisin/kexin type 2	5126	20	n/a	n/a	5.52e-01	1.571
1103420	ENSG00000187902	168534	SHISA7	shisa homolog 7 (Xenopus laevis)	729956	19	n/a	n/a	4.85e-01	1.571
1093930	ENSG00000135119	59090	RNFT2	ring finger protein, transmembrane 2	84900	12	n/a	n/a	4.92e-01	1.570
1098176	ENSG00000164061	8848	BSN	bassoon (presynaptic cytomatrix protein)	8927	3	n/a	n/a	3.84e-01	1.570
279665680	ENSG00000201808	6048	SNORA73A	small nucleolar RNA, H/ACA box 73A	6080	1	n/a	n/a	3.98e-01	1.570
279999555	ENSG00000248285	0	RP11-158J3.2	RP11-158J3.2	0	5	n/a	n/a	4.84e-01	1.570
1099483	ENSG00000169122	59896	FAM110B	family with sequence similarity 110, member B	90362	8	n/a	n/a	5.12e-01	1.570
1086967	ENSG00000005810	22832	MYCBP2	MYC binding protein 2	23077	13	n/a	n/a	4.88e-01	1.569
280075586	ENSG00000254762	0	RP11-867G23.2	RP11-867G23.2	0	11	n/a	n/a	5.29e-01	1.569
280128623	ENSG00000259190	0	RP11-761I4.1	RP11-761I4.1	0	15	n/a	n/a	5.01e-01	1.568
279876407	ENSG00000233325	0	MIPEPP3	mitochondrial intermediate peptidase pseudogene 3	0	13	n/a	n/a	7.08e-01	1.568
280075912	ENSG00000254783	0	RP11-320L11.2	RP11-320L11.2	0	11	n/a	n/a	5.53e-01	1.568
280135548	ENSG00000259580	0	RP11-37C7.1	RP11-37C7.1	0	15	n/a	n/a	4.97e-01	1.568
1100707	ENSG00000174705	94614	SH3PXD2B	SH3 and PX domains 2B	285590	5	n/a	n/a	4.85e-01	1.568
1090533	ENSG00000109118	36922	PHF12	PHD finger protein 12	57649	17	n/a	n/a	4.85e-01	1.568
1091466	ENSG00000116406	56068	EDEM3	ER degradation enhancer, mannosidase alpha-like 3	80267	1	n/a	n/a	8.81e-01	1.568
1088649	ENSG00000088367	2021	EPB41L1	erythrocyte membrane protein band 4.1-like 1	2036	20	n/a	n/a	5.01e-01	1.567
1090933	ENSG00000112290	8857	WASF1	WAS protein family, member 1	8936	6	n/a	n/a	5.05e-01	1.567
279907079	ENSG00000236083	0	OR13E1P	olfactory receptor, family 13, subfamily E, member 1 pseudogene	0	9	n/a	n/a	4.92e-01	1.566
279906666	ENSG00000236051	157129802	MYCBP2-AS1	MYCBP2 antisense RNA 1 (non-protein coding)	100874212	13	n/a	n/a	4.97e-01	1.566
1105780	ENSG00000212950	0	RP11-476E15.3	Novel protein (KIAA0894)Sorbin and SH3 domain containing 1, isoform CRA_eUncharacterized protein	0	10	n/a	n/a	3.77e-01	1.565
1103946	ENSG00000196436	133526	NPIPL2	nuclear pore complex interacting protein-like 2	440348	16	n/a	n/a	5.40e-01	1.565
1093487	ENSG00000132386	5144	SERPINF1	serpin peptidase inhibitor, clade F (alpha-2 antiplasmin, pigment epithelium derived factor), member 1	5176	17	n/a	n/a	4.97e-01	1.565
1088617	ENSG00000087303	22552	NID2	nidogen 2 (osteonidogen)	22795	14	n/a	n/a	4.88e-01	1.565
1096817	ENSG00000155506	23122	LARP1	La ribonucleoprotein domain family, member 1	23367	5	n/a	n/a	5.00e-01	1.564
1098925	ENSG00000166897	77518	PPP1R29	protein phosphatase 1, regulatory subunit 29	114794	22	n/a	n/a	3.85e-01	1.564
1094802	ENSG00000139767	58731	SRRM4	serine/arginine repetitive matrix 4	84530	12	n/a	n/a	4.87e-01	1.564
1093553	ENSG00000132694	9682	ARHGEF11	Rho guanine nucleotide exchange factor (GEF) 11	9826	1	n/a	n/a	4.84e-01	1.563
280041290	ENSG00000251615	0	RP11-774O3.3	RP11-774O3.3	0	4	n/a	n/a	4.97e-01	1.562
279743875	ENSG00000215998	0	MIR935	microRNA 935	0	19	n/a	n/a	4.97e-01	1.562
1089353	ENSG00000101204	1129	CHRNA4	cholinergic receptor, nicotinic, alpha 4	1137	20	n/a	n/a	4.85e-01	1.562
279669380	ENSG00000203469	0	RP5-1113E3.3	RP5-1113E3.3	0	1	n/a	n/a	5.15e-01	1.561
279949508	ENSG00000240527	0	RP11-429G19.3	RP11-429G19.3	0	10	n/a	n/a	8.32e-01	1.561
1091290	ENSG00000115266	10151	APC2	adenomatosis polyposis coli 2	10297	19	n/a	n/a	4.01e-01	1.561
1095989	ENSG00000148225	77641	WDR31	WD repeat domain 31	114987	9	n/a	n/a	5.35e-01	1.561
1094069	ENSG00000135837	9713	CEP350	centrosomal protein 350kDa	9857	1	n/a	n/a	5.42e-01	1.561
1093932	ENSG00000135127	60192	CCDC64	coiled-coil domain containing 64	92558	12	n/a	n/a	4.96e-01	1.560
1104600	ENSG00000198417	4468	MT1F	metallothionein 1F	4494	16	n/a	n/a	4.99e-01	1.560
280058914	ENSG00000253596	0	CTD-2320G14.2	CTD-2320G14.2	0	8	n/a	n/a	4.96e-01	1.560
1103717	ENSG00000189056	5617	RELN	reelin	5649	7	n/a	n/a	4.86e-01	1.560
1103953	ENSG00000196459	6363	TRAPPC2	trafficking protein particle complex 2	6399	X	n/a	n/a	5.46e-01	1.559
1098561	ENSG00000165495	40519	PKNOX2	PBX/knotted 1 homeobox 2	63876	11	n/a	n/a	4.87e-01	1.559
1090619	ENSG00000109956	26832	B3GAT1	beta-1,3-glucuronyltransferase 1 (glucuronosyltransferase P)	27087	11	n/a	n/a	4.87e-01	1.559
280096239	ENSG00000256498	0	AL928654.1	AL928654.1	0	14	n/a	n/a	3.91e-01	1.558
1102199	ENSG00000182871	56555	COL18A1	collagen, type XVIII, alpha 1	80781	21	n/a	n/a	4.83e-01	1.558
1094008	ENSG00000135502	41536	SLC26A10	solute carrier family 26, member 10	65012	12	n/a	n/a	4.85e-01	1.558
279986517	ENSG00000244567	0	AC096772.6	AC096772.6	0	2	n/a	n/a	5.46e-01	1.558
1106060	ENSG00000214357	33783	NEURL1B	neuralized homolog 1B (Drosophila)	54492	5	n/a	n/a	5.01e-01	1.557
1097638	ENSG00000162105	22696	SHANK2	SH3 and multiple ankyrin repeat domains 2	22941	11	n/a	n/a	4.86e-01	1.557
1108340	ENSG00000234603	0	AL356740.1	AL356740.1	0	13	n/a	n/a	4.85e-01	1.556
1097225	ENSG00000158869	2192	FCER1G	Fc fragment of IgE, high affinity I, receptor for; gamma polypeptide	2207	1	n/a	n/a	5.48e-01	1.556
1087726	ENSG00000063169	29731	GLTSCR1	glioma tumor suppressor candidate region gene 1	29998	19	n/a	n/a	4.85e-01	1.556
1100991	ENSG00000176204	55861	LRRTM4	leucine rich repeat transmembrane neuronal 4	80059	2	n/a	n/a	5.43e-01	1.555
1094783	ENSG00000139645	93933	ANKRD52	ankyrin repeat domain 52	283373	12	n/a	n/a	4.85e-01	1.555
1097573	ENSG00000161642	25695	ZNF385A	zinc finger protein 385A	25946	12	n/a	n/a	4.86e-01	1.555
280108853	ENSG00000257800	0	RP11-287D1.1	RP11-287D1.1	0	2	n/a	n/a	5.02e-01	1.554
1100166	ENSG00000172006	77658	ZNF554	zinc finger protein 554	115196	19	n/a	n/a	5.21e-01	1.553
1095249	ENSG00000143140	2686	GJA5	gap junction protein, alpha 5, 40kDa	2702	1	n/a	n/a	4.84e-01	1.553
1104602	ENSG00000198429	7577	ZNF69	zinc finger protein 69	7620	19	n/a	n/a	5.01e-01	1.553
279716165	ENSG00000212284	0	SNORD115-46	small nucleolar RNA, C/D box 115-46	0	15	n/a	n/a	5.43e-01	1.553
1096369	ENSG00000151690	34131	MFSD6	major facilitator superfamily domain containing 6	54842	2	n/a	n/a	4.86e-01	1.553
1101372	ENSG00000178201	36467	VN1R1	vomeronasal 1 receptor 1	57191	19	n/a	n/a	4.99e-01	1.553
1106542	ENSG00000221923	125242	ZNF880	zinc finger protein 880	400713	19	n/a	n/a	4.97e-01	1.550
1091548	ENSG00000116983	30921	HPCAL4	hippocalcin like 4	51440	1	n/a	n/a	5.31e-01	1.550
279660605	ENSG00000200320	0	SNORA63	small nucleolar RNA, H/ACA box 63	0	3	n/a	n/a	4.11e-01	1.549
279658393	ENSG00000199675	0	snoU2-30	Small nucleolar RNA U2-30	0	11	n/a	n/a	3.79e-01	1.549
279850307	ENSG00000231025	0	RP11-175O19.4	RP11-175O19.4	0	10	n/a	n/a	4.98e-01	1.549
280043173	ENSG00000251819	0	U6	U6 spliceosomal RNA	0	15	n/a	n/a	5.50e-01	1.548
1101647	ENSG00000179912	22620	R3HDM2	R3H domain containing 2	22864	12	n/a	n/a	4.88e-01	1.547
1090366	ENSG00000107957	9500	SH3PXD2A	SH3 and PX domains 2A	9644	10	n/a	n/a	4.87e-01	1.547
279715752	ENSG00000212172	0	U1	U1 spliceosomal RNA	0	12	n/a	n/a	5.45e-01	1.547
280106555	ENSG00000257556	0	RP11-44N21.1	RP11-44N21.1	0	14	n/a	n/a	5.01e-01	1.546
280086927	ENSG00000255487	0	RP11-513D5.5	RP11-513D5.5	0	8	n/a	n/a	5.46e-01	1.546
1095394	ENSG00000143776	8412	CDC42BPA	CDC42 binding protein kinase alpha (DMPK-like)	8476	1	n/a	n/a	5.30e-01	1.546
279710807	ENSG00000208797	0	SNORD73A	small nucleolar RNA, C/D box 73A	0	4	n/a	n/a	4.84e-01	1.545
1092685	ENSG00000126001	11030	CEP250	centrosomal protein 250kDa	11190	20	n/a	n/a	4.86e-01	1.545
1088651	ENSG00000088387	23103	DOCK9	dedicator of cytokinesis 9	23348	13	n/a	n/a	4.82e-01	1.544
1107046	ENSG00000226137	133634	AC127496.3	HCG1992346Uncharacterized proteincDNA FLJ90757 fis, clone SKNMC1000014	440465	17	n/a	n/a	3.90e-01	1.544
1104246	ENSG00000197363	109849	ZNF517	zinc finger protein 517	340385	8	n/a	n/a	4.85e-01	1.543
1089415	ENSG00000101443	10259	WFDC2	WAP four-disulfide core domain 2	10406	20	n/a	n/a	4.99e-01	1.543
1102646	ENSG00000184697	8951	CLDN6	claudin 6	9074	16	n/a	n/a	5.09e-01	1.543
1088955	ENSG00000099139	5093	PCSK5	proprotein convertase subtilisin/kexin type 5	5125	9	n/a	n/a	5.39e-01	1.542
1090435	ENSG00000108509	22880	CAMTA2	calmodulin binding transcription activator 2	23125	17	n/a	n/a	4.84e-01	1.542
1099779	ENSG00000170419	85823	VSTM2A	V-set and transmembrane domain containing 2A	222008	7	n/a	n/a	6.94e-01	1.542
1088303	ENSG00000078549	114	ADCYAP1R1	adenylate cyclase activating polypeptide 1 (pituitary) receptor type I	117	7	n/a	n/a	4.99e-01	1.542
279794778	ENSG00000226031	1014840	RP1-260J9.2	RP1-260J9.2	100129662	X	n/a	n/a	5.19e-01	1.541
1097712	ENSG00000162551	246	ALPL	alkaline phosphatase, liver/bone/kidney	249	1	n/a	n/a	5.03e-01	1.541
1088556	ENSG00000086015	22894	MAST2	microtubule associated serine/threonine kinase 2	23139	1	n/a	n/a	4.82e-01	1.540
1090946	ENSG00000112320	34373	SOBP	sine oculis binding protein homolog (Drosophila)	55084	6	n/a	n/a	3.91e-01	1.540
1096026	ENSG00000148468	85700	FAM171A1	family with sequence similarity 171, member A1	221061	10	n/a	n/a	4.84e-01	1.540
1093580	ENSG00000132846	58537	ZBED3	zinc finger, BED-type containing 3	84327	5	n/a	n/a	4.87e-01	1.540
1103024	ENSG00000186187	59127	ZNRF1	zinc and ring finger 1	84937	16	n/a	n/a	4.86e-01	1.540
1103171	ENSG00000186812	58517	ZNF397	zinc finger protein 397	84307	18	n/a	n/a	5.14e-01	1.540
279747938	ENSG00000218510	28828	LINC00339	long intergenic non-protein coding RNA 339	29092	1	n/a	n/a	5.44e-01	1.540
279700191	ENSG00000206120	0	EGFEM1P	EGF-like and EMI domain containing 1, pseudogene	0	3	n/a	n/a	5.44e-01	1.539
1087807	ENSG00000065534	4612	MYLK	myosin light chain kinase	4638	3	n/a	n/a	4.98e-01	1.539
1087431	ENSG00000039560	25813	RAI14	retinoic acid induced 14	26064	5	n/a	n/a	5.12e-01	1.539
279932110	ENSG00000238275	0	AB019439.68	AB019439.68	0	14	n/a	n/a	5.58e-01	1.539
1091870	ENSG00000119866	32815	BCL11A	B-cell CLL/lymphoma 11A (zinc finger protein)	53335	2	n/a	n/a	5.45e-01	1.539
279663797	ENSG00000201302	0	SNORA65	small nucleolar RNA, H/ACA box 65	0	9	n/a	n/a	5.24e-01	1.538
1104701	ENSG00000198720	79038	ANKRD13B	ankyrin repeat domain 13B	124930	17	n/a	n/a	4.83e-01	1.538
1094289	ENSG00000136928	9426	GABBR2	gamma-aminobutyric acid (GABA) B receptor, 2	9568	9	n/a	n/a	4.85e-01	1.538
1093665	ENSG00000133401	22792	PDZD2	PDZ domain containing 2	23037	5	n/a	n/a	3.79e-01	1.538
1095980	ENSG00000148158	125687	SNX30	sorting nexin family member 30	401548	9	n/a	n/a	5.41e-01	1.537
1093189	ENSG00000130517	34147	PGPEP1	pyroglutamyl-peptidase I	54858	19	n/a	n/a	4.83e-01	1.536
279954600	ENSG00000241180	0	RP11-54O7.2	RP11-54O7.2	0	1	n/a	n/a	5.01e-01	1.536
280122597	ENSG00000258843	0	RP11-286O18.1	RP11-286O18.1	0	14	n/a	n/a	4.86e-01	1.535
1087987	ENSG00000070444	4309	MNT	MAX binding protein	4335	17	n/a	n/a	4.84e-01	1.535
1098487	ENSG00000165168	1525	CYBB	cytochrome b-245, beta polypeptide	1536	X	n/a	n/a	5.00e-01	1.535
1103456	ENSG00000188033	36747	ZNF490	zinc finger protein 490	57474	19	n/a	n/a	4.97e-01	1.534
279886450	ENSG00000234203	0	AC004771.2	AC004771.2	0	17	n/a	n/a	4.84e-01	1.534
1092705	ENSG00000126243	55226	LRFN3	leucine rich repeat and fibronectin type III domain containing 3	79414	19	n/a	n/a	3.76e-01	1.534
1100820	ENSG00000175274	9396	TP53I11	tumor protein p53 inducible protein 11	9537	11	n/a	n/a	3.80e-01	1.534
1100411	ENSG00000173120	22747	KDM2A	lysine (K)-specific demethylase 2A	22992	11	n/a	n/a	4.84e-01	1.534
1093854	ENSG00000134698	82978	EIF2C4	eukaryotic translation initiation factor 2C, 4	192670	1	n/a	n/a	5.12e-01	1.533
280026703	ENSG00000250482	0	RP11-152K4.1	RP11-152K4.1	0	5	n/a	n/a	5.44e-01	1.533
1102477	ENSG00000183943	5581	PRKX	protein kinase, X-linked	5613	X	n/a	n/a	5.15e-01	1.532
1099634	ENSG00000169783	59084	LINGO1	leucine rich repeat and Ig domain containing 1	84894	15	n/a	n/a	3.88e-01	1.532
279863498	ENSG00000232157	0	RP1-187N21.2	RP1-187N21.2	0	6	n/a	n/a	5.30e-01	1.532
279668144	ENSG00000202529	0	SNORD18B	small nucleolar RNA, C/D box 18B	0	15	n/a	n/a	5.22e-01	1.532
280120876	ENSG00000258748	0	CTD-2223O18.1	CTD-2223O18.1	0	14	n/a	n/a	4.99e-01	1.531
280012176	ENSG00000249331	0	Z83851.2	Z83851.2	0	22	n/a	n/a	4.87e-01	1.531
1093334	ENSG00000131242	58641	RAB11FIP4	RAB11 family interacting protein 4 (class II)	84440	17	n/a	n/a	4.85e-01	1.531
1094733	ENSG00000139330	10923	KERA	keratocan	11081	12	n/a	n/a	4.83e-01	1.531
280090124	ENSG00000255782	0	Z83840.1	Z83840.1	0	22	n/a	n/a	5.33e-01	1.531
1088442	ENSG00000082397	22891	EPB41L3	erythrocyte membrane protein band 4.1-like 3	23136	18	n/a	n/a	4.99e-01	1.530
1098589	ENSG00000165617	30820	DACT1	dapper, antagonist of beta-catenin, homolog 1 (Xenopus laevis)	51339	14	n/a	n/a	5.05e-01	1.530
280137550	ENSG00000259716	0	RP5-977B1.11	RP5-977B1.11	0	20	n/a	n/a	3.90e-01	1.530
279671717	ENSG00000203772	149607	SPRN	shadow of prion protein homolog (zebrafish)	503542	10	n/a	n/a	3.86e-01	1.530
280040407	ENSG00000251562	119806	MALAT1	metastasis associated lung adenocarcinoma transcript 1 (non-protein coding)	378938	11	n/a	n/a	4.85e-01	1.529
279994149	ENSG00000246892	0	AL034548.1	AL034548.1	0	20	n/a	n/a	4.86e-01	1.529
1100429	ENSG00000173210	22641	ABLIM3	actin binding LIM protein family, member 3	22885	5	n/a	n/a	5.20e-01	1.529
1093389	ENSG00000131711	4106	MAP1B	microtubule-associated protein 1B	4131	5	n/a	n/a	4.89e-01	1.527
1096693	ENSG00000154310	22798	TNIK	TRAF2 and NCK interacting kinase	23043	3	n/a	n/a	4.95e-01	1.526
280026642	ENSG00000250479	125339	CHCHD10	coiled-coil-helix-coiled-coil-helix domain containing 10	400916	22	n/a	n/a	5.46e-01	1.526
1092557	ENSG00000125447	22918	GGA3	golgi-associated, gamma adaptin ear containing, ARF binding protein 3	23163	17	n/a	n/a	4.84e-01	1.526
279707223	ENSG00000207361	0	U6	U6 spliceosomal RNA	0	8	n/a	n/a	8.34e-01	1.526
1086954	ENSG00000005339	1378	CREBBP	CREB binding protein	1387	16	n/a	n/a	3.77e-01	1.526
279801602	ENSG00000226645	0	AP006216.10	AP006216.10	0	11	n/a	n/a	5.14e-01	1.525
1093200	ENSG00000130559	81331	CAMSAP1	calmodulin regulated spectrin-associated protein 1	157922	9	n/a	n/a	4.85e-01	1.525
1087020	ENSG00000006740	9768	ARHGAP44	Rho GTPase activating protein 44	9912	17	n/a	n/a	4.95e-01	1.525
279860581	ENSG00000231916	0	AC006033.22	AC006033.22	0	7	n/a	n/a	5.12e-01	1.525
1101559	ENSG00000179292	90356	TMEM151A	transmembrane protein 151A	256472	11	n/a	n/a	4.85e-01	1.525
1086955	ENSG00000005379	9129	BZRAP1	benzodiazapine receptor (peripheral) associated protein 1	9256	17	n/a	n/a	3.76e-01	1.525
280080656	ENSG00000255082	157129353	RP11-657K20.2	RP11-657K20.2	100873989	11	n/a	n/a	5.40e-01	1.524
1096573	ENSG00000153234	4898	NR4A2	nuclear receptor subfamily 4, group A, member 2	4929	2	n/a	n/a	4.99e-01	1.524
279711853	ENSG00000211574	1013361	MIR770	microRNA 770	768222	14	n/a	n/a	4.85e-01	1.524
1098580	ENSG00000165566	85502	FAM123A	family with sequence similarity 123A	219287	13	n/a	n/a	5.21e-01	1.524
1091374	ENSG00000115738	3378	ID2	inhibitor of DNA binding 2, dominant negative helix-loop-helix protein	3398	2	n/a	n/a	5.22e-01	1.524
279814397	ENSG00000227775	0	RP1-283E3.3	RP1-283E3.3	0	1	n/a	n/a	3.88e-01	1.523
1102923	ENSG00000185818	109778	NAT8L	N-acetyltransferase 8-like (GCN5-related, putative)	339983	4	n/a	n/a	3.77e-01	1.523
1091747	ENSG00000118785	6656	SPP1	secreted phosphoprotein 1	6696	4	n/a	n/a	4.03e-01	1.523
1091559	ENSG00000117020	9856	AKT3	v-akt murine thymoma viral oncogene homolog 3 (protein kinase B, gamma)	10000	1	n/a	n/a	5.30e-01	1.523
279704416	ENSG00000206878	0	SNORA51	Small nucleolar RNA SNORA51	0	1	n/a	n/a	5.12e-01	1.523
1104039	ENSG00000196700	36746	ZNF512B	zinc finger protein 512B	57473	20	n/a	n/a	4.83e-01	1.523
1104665	ENSG00000198625	4169	MDM4	Mdm4 p53 binding protein homolog (mouse)	4194	1	n/a	n/a	4.97e-01	1.523
279994161	ENSG00000246896	0	AC020911.1	AC020911.1	0	19	n/a	n/a	4.87e-01	1.522
1087521	ENSG00000048991	23273	R3HDM1	R3H domain containing 1	23518	2	n/a	n/a	5.15e-01	1.522
1090292	ENSG00000107263	2872	RAPGEF1	Rap guanine nucleotide exchange factor (GEF) 1	2889	9	n/a	n/a	4.84e-01	1.522
1089393	ENSG00000101350	9236	KIF3B	kinesin family member 3B	9371	20	n/a	n/a	5.05e-01	1.521
1104257	ENSG00000197381	101	ADARB1	adenosine deaminase, RNA-specific, B1	104	21	n/a	n/a	5.01e-01	1.521
280039366	ENSG00000251485	0	AC068134.10	AC068134.10	0	2	n/a	n/a	4.85e-01	1.521
1098507	ENSG00000165238	41769	WNK2	WNK lysine deficient protein kinase 2	65268	9	n/a	n/a	3.85e-01	1.521
1094794	ENSG00000139718	22822	SETD1B	SET domain containing 1B	23067	12	n/a	n/a	3.82e-01	1.520
1093998	ENSG00000135454	2567	B4GALNT1	beta-1,4-N-acetyl-galactosaminyl transferase 1	2583	12	n/a	n/a	4.85e-01	1.520
279821871	ENSG00000228449	0	RP11-177A2.4	RP11-177A2.4	0	1	n/a	n/a	5.23e-01	1.520
1099689	ENSG00000170004	1099	CHD3	chromodomain helicase DNA binding protein 3	1107	17	n/a	n/a	4.85e-01	1.519
1093030	ENSG00000129226	963	CD68	CD68 molecule	968	17	n/a	n/a	4.97e-01	1.519
1090032	ENSG00000105613	22738	MAST1	microtubule associated serine/threonine kinase 1	22983	19	n/a	n/a	3.89e-01	1.519
1095474	ENSG00000144285	6288	SCN1A	sodium channel, voltage-gated, type I, alpha subunit	6323	2	n/a	n/a	4.97e-01	1.519
1109082	ENSG00000243444	77151	PALM2	paralemmin 2	114299	9	n/a	n/a	5.15e-01	1.519
279900973	ENSG00000235499	0	AC073046.25	AC073046.25	0	2	n/a	n/a	4.85e-01	1.519
1096103	ENSG00000149187	10511	CELF1	CUGBP, Elav-like family member 1	10658	11	n/a	n/a	5.29e-01	1.518
280085678	ENSG00000255390	0	RP11-732A19.5	RP11-732A19.5	0	11	n/a	n/a	3.80e-01	1.518
1088164	ENSG00000075151	8603	EIF4G3	eukaryotic translation initiation factor 4 gamma, 3	8672	1	n/a	n/a	4.97e-01	1.518
1093991	ENSG00000135439	78291	AGAP2	ArfGAP with GTPase domain, ankyrin repeat and PH domain 2	116986	12	n/a	n/a	3.77e-01	1.517
1105023	ENSG00000204138	41822	PHACTR4	phosphatase and actin regulator 4	65979	1	n/a	n/a	4.94e-01	1.517
1093350	ENSG00000131389	6497	SLC6A6	solute carrier family 6 (neurotransmitter transporter, taurine), member 6	6533	3	n/a	n/a	4.90e-01	1.517
1100567	ENSG00000173898	6672	SPTBN2	spectrin, beta, non-erythrocytic 2	6712	11	n/a	n/a	3.88e-01	1.517
1097697	ENSG00000162490	119528	C1orf187	chromosome 1 open reading frame 187	374946	1	n/a	n/a	4.83e-01	1.516
1103334	ENSG00000187605	83567	TET3	tet methylcytosine dioxygenase 3	200424	2	n/a	n/a	3.79e-01	1.516
1088512	ENSG00000084710	22734	EFR3B	EFR3 homolog B (S. cerevisiae)	22979	2	n/a	n/a	4.84e-01	1.516
1094949	ENSG00000140836	460	ZFHX3	zinc finger homeobox 3	463	16	n/a	n/a	5.24e-01	1.516
1097161	ENSG00000158445	3720	KCNB1	potassium voltage-gated channel, Shab-related subfamily, member 1	3745	20	n/a	n/a	5.00e-01	1.516
1100458	ENSG00000173334	10075	TRIB1	tribbles homolog 1 (Drosophila)	10221	8	n/a	n/a	4.87e-01	1.516
279906433	ENSG00000236031	0	RP11-269F20.1	RP11-269F20.1	0	1	n/a	n/a	5.36e-01	1.516
1096406	ENSG00000151948	80367	GLT1D1	glycosyltransferase 1 domain containing 1	144423	12	n/a	n/a	5.00e-01	1.516
280071330	ENSG00000254474	0	MIR210	MIR210	0	11	n/a	n/a	4.99e-01	1.515
279656475	ENSG00000199038	128102	MIR210	microRNA 210	406992	11	n/a	n/a	4.99e-01	1.515
279979016	ENSG00000243782	0	AC022016.1	AC022016.1	0	10	n/a	n/a	5.55e-01	1.515
1101709	ENSG00000180269	78987	GPR139	G protein-coupled receptor 139	124274	16	n/a	n/a	5.01e-01	1.515
1103107	ENSG00000186487	22795	MYT1L	myelin transcription factor 1-like	23040	2	n/a	n/a	4.87e-01	1.514
1098992	ENSG00000167159	0	C17orf69	chromosome 17 open reading frame 69	0	17	n/a	n/a	5.00e-01	1.513
279961289	ENSG00000241948	0	AL133512.1	AL133512.1	0	X	n/a	n/a	4.49e-01	1.513
1100536	ENSG00000173714	79031	WFIKKN2	WAP, follistatin/kazal, immunoglobulin, kunitz and netrin domain containing 2	124857	17	n/a	n/a	4.84e-01	1.513
1094902	ENSG00000140488	38108	CELF6	CUGBP, Elav-like family member 6	60677	15	n/a	n/a	4.98e-01	1.512
1104102	ENSG00000196914	23120	ARHGEF12	Rho guanine nucleotide exchange factor (GEF) 12	23365	11	n/a	n/a	5.36e-01	1.512
1092440	ENSG00000124491	2147	F13A1	coagulation factor XIII, A1 polypeptide	2162	6	n/a	n/a	4.84e-01	1.512
1088976	ENSG00000099365	76608	STX1B	syntaxin 1B	112755	16	n/a	n/a	4.84e-01	1.512
1090907	ENSG00000112159	22950	MDN1	MDN1, midasin homolog (yeast)	23195	6	n/a	n/a	4.98e-01	1.512
1098361	ENSG00000164663	25611	USP49	ubiquitin specific peptidase 49	25862	6	n/a	n/a	4.99e-01	1.512
1095013	ENSG00000141298	59619	SSH2	slingshot homolog 2 (Drosophila)	85464	17	n/a	n/a	5.09e-01	1.511
1101608	ENSG00000179630	80400	LACC1	laccase (multicopper oxidoreductase) domain containing 1	144811	13	n/a	n/a	4.99e-01	1.511
279931735	ENSG00000238245	0	MYO5BP2	myosin VB pseudogene 2	0	9	n/a	n/a	5.39e-01	1.511
1104311	ENSG00000197555	25786	SIPA1L1	signal-induced proliferation-associated 1 like 1	26037	14	n/a	n/a	4.97e-01	1.510
1100902	ENSG00000175727	22633	MLXIP	MLX interacting protein	22877	12	n/a	n/a	4.86e-01	1.510
280049354	ENSG00000252714	0	5S_rRNA	5S ribosomal RNA	0	15	n/a	n/a	4.98e-01	1.509
1087553	ENSG00000050555	10173	LAMC3	laminin, gamma 3	10319	9	n/a	n/a	3.80e-01	1.509
1100793	ENSG00000175155	122956	YPEL2	yippee-like 2 (Drosophila)	388403	17	n/a	n/a	5.52e-01	1.509
1088314	ENSG00000078795	26784	PKD2L2	polycystic kidney disease 2-like 2	27039	5	n/a	n/a	5.03e-01	1.509
279846897	ENSG00000230699	94348	RP11-54O7.1	RP11-54O7.1	284600	1	n/a	n/a	4.86e-01	1.508
279809733	ENSG00000227323	0	RP11-443A13.3	RP11-443A13.3	0	10	n/a	n/a	5.00e-01	1.508
280038346	ENSG00000251403	0	RP11-298J23.6	RP11-298J23.6	0	6	n/a	n/a	4.87e-01	1.508
1095909	ENSG00000147488	9561	ST18	suppression of tumorigenicity 18 (breast carcinoma) (zinc finger protein)	9705	8	n/a	n/a	5.55e-01	1.508
1095514	ENSG00000144583	36847	MARCH4	membrane-associated ring finger (C3HC4) 4	57574	2	n/a	n/a	4.85e-01	1.507
1095777	ENSG00000146433	36856	TMEM181	transmembrane protein 181	57583	6	n/a	n/a	5.12e-01	1.506
1099708	ENSG00000170100	83469	ZNF778	zinc finger protein 778	197320	16	n/a	n/a	4.88e-01	1.506
1091755	ENSG00000118900	29590	UBN1	ubinuclein 1	29855	16	n/a	n/a	4.89e-01	1.506
1087992	ENSG00000070540	34351	WIPI1	WD repeat domain, phosphoinositide interacting 1	55062	17	n/a	n/a	5.46e-01	1.506
279834320	ENSG00000229576	0	AC012309.4	AC012309.4	0	19	n/a	n/a	5.40e-01	1.506
1089185	ENSG00000100418	27096	PPPDE2	PPPDE peptidase domain containing 2	27351	22	n/a	n/a	4.99e-01	1.505
1097404	ENSG00000160233	57249	LRRC3	leucine rich repeat containing 3	81543	21	n/a	n/a	4.84e-01	1.505
1108513	ENSG00000235872	0	RP11-335O4.3	RP11-335O4.3	0	12	n/a	n/a	5.00e-01	1.505
1097827	ENSG00000162951	110332	LRRTM1	leucine rich repeat transmembrane neuronal 1	347730	2	n/a	n/a	3.87e-01	1.504
1087828	ENSG00000065989	5109	PDE4A	phosphodiesterase 4A, cAMP-specific	5141	19	n/a	n/a	5.01e-01	1.504
280131744	ENSG00000259368	0	RP11-64K12.4	RP11-64K12.4	0	15	n/a	n/a	3.80e-01	1.503
1107994	ENSG00000232386	0	RP11-66B24.2	RP11-66B24.2	0	15	n/a	n/a	5.45e-01	1.503
1102576	ENSG00000184368	90368	MAP7D2	MAP7 domain containing 2	256714	X	n/a	n/a	5.41e-01	1.503
1093902	ENSG00000134982	321	APC	adenomatous polyposis coli	324	5	n/a	n/a	5.32e-01	1.503
1102717	ENSG00000184992	80059	BRI3BP	BRI3 binding protein	140707	12	n/a	n/a	5.13e-01	1.503
1092851	ENSG00000127603	23254	MACF1	microtubule-actin crosslinking factor 1	23499	1	n/a	n/a	4.84e-01	1.502
279898804	ENSG00000235280	0	MCF2L-AS1	MCF2L antisense RNA 1 (non-protein coding)	0	13	n/a	n/a	5.01e-01	1.502
1099364	ENSG00000168612	59867	ZSWIM1	zinc finger, SWIM-type containing 1	90204	20	n/a	n/a	5.01e-01	1.502
279876282	ENSG00000233308	0	OSTN-AS1	OSTN antisense RNA 1 (non-protein coding)	0	3	n/a	n/a	6.94e-01	1.502
1092847	ENSG00000127585	80513	FBXL16	F-box and leucine-rich repeat protein 16	146330	16	n/a	n/a	3.85e-01	1.502
1097679	ENSG00000162408	55510	NOL9	nucleolar protein 9	79707	1	n/a	n/a	5.03e-01	1.501
1104222	ENSG00000197283	8754	SYNGAP1	synaptic Ras GTPase activating protein 1	8831	6	n/a	n/a	4.85e-01	1.501
1098188	ENSG00000164082	2895	GRM2	glutamate receptor, metabotropic 2	2912	3	n/a	n/a	4.85e-01	1.501
280006389	ENSG00000248801	94821	RP11-664D7.4	RP11-664D7.4	286189	8	n/a	n/a	5.44e-01	1.501
1090672	ENSG00000110427	25509	C11orf41	chromosome 11 open reading frame 41	25758	11	n/a	n/a	4.85e-01	1.501
1087865	ENSG00000066933	4623	MYO9A	myosin IXA	4649	15	n/a	n/a	4.98e-01	1.501
1091639	ENSG00000117602	10964	RCAN3	RCAN family member 3	11123	1	n/a	n/a	5.40e-01	1.500
1090417	ENSG00000108389	8987	MTMR4	myotubularin related protein 4	9110	17	n/a	n/a	5.12e-01	1.500
1106938	ENSG00000225485	36909	ARHGAP23	Rho GTPase activating protein 23	57636	17	n/a	n/a	3.83e-01	1.500
1104077	ENSG00000196814	59787	FAM125B	family with sequence similarity 125, member B	89853	9	n/a	n/a	3.79e-01	1.500
280110981	ENSG00000258012	0	RP11-603K19.1	RP11-603K19.1	0	12	n/a	n/a	4.85e-01	1.500
279592112	ENSG00000188916	152302	FAM196A	family with sequence similarity 196, member A	642938	10	n/a	n/a	4.99e-01	1.500
1095161	ENSG00000142449	58668	FBN3	fibrillin 3	84467	19	n/a	n/a	4.84e-01	1.498
280072463	ENSG00000254559	0	RP11-304M2.5	RP11-304M2.5	0	11	n/a	n/a	4.84e-01	1.498
1093720	ENSG00000133958	36851	UNC79	unc-79 homolog (C. elegans)	57578	14	n/a	n/a	4.87e-01	1.498
1100709	ENSG00000174718	34485	C12orf35	chromosome 12 open reading frame 35	55196	12	n/a	n/a	5.50e-01	1.497
1098431	ENSG00000164932	77719	CTHRC1	collagen triple helix repeat containing 1	115908	8	n/a	n/a	4.85e-01	1.497
279854327	ENSG00000231374	0	AC012314.6	AC012314.6	0	19	n/a	n/a	5.40e-01	1.497
1094982	ENSG00000141027	9467	NCOR1	nuclear receptor corepressor 1	9611	17	n/a	n/a	4.87e-01	1.496
1097087	ENSG00000157827	77517	FMNL2	formin-like 2	114793	2	n/a	n/a	5.35e-01	1.495
1092372	ENSG00000124160	37000	NCOA5	nuclear receptor coactivator 5	57727	20	n/a	n/a	5.00e-01	1.495
1100135	ENSG00000171864	23381	PRND	prion protein 2 (dublet)	23627	20	n/a	n/a	3.86e-01	1.495
1100422	ENSG00000173175	108	ADCY5	adenylate cyclase 5	111	3	n/a	n/a	4.84e-01	1.494
279840050	ENSG00000230105	0	RP11-431N15.2	RP11-431N15.2	0	X	n/a	n/a	5.22e-01	1.494
1103573	ENSG00000188517	58771	COL25A1	collagen, type XXV, alpha 1	84570	4	n/a	n/a	5.22e-01	1.494
1089878	ENSG00000104888	36308	SLC17A7	solute carrier family 17 (sodium-dependent inorganic phosphate cotransporter), member 7	57030	19	n/a	n/a	4.99e-01	1.494
1090763	ENSG00000111252	9875	SH2B3	SH2B adaptor protein 3	10019	12	n/a	n/a	5.19e-01	1.494
1087138	ENSG00000010818	3079	HIVEP2	human immunodeficiency virus type I enhancer binding protein 2	3097	6	n/a	n/a	3.94e-01	1.494
280113559	ENSG00000258283	0	RP11-386G11.3	RP11-386G11.3	0	12	n/a	n/a	4.84e-01	1.494
1093954	ENSG00000135298	574	BAI3	brain-specific angiogenesis inhibitor 3	577	6	n/a	n/a	5.53e-01	1.494
1101364	ENSG00000178171	83773	FAM123C	family with sequence similarity 123C	205147	2	n/a	n/a	4.85e-01	1.493
279833400	ENSG00000229481	0	LOC147976	LOC147976	0	19	n/a	n/a	5.24e-01	1.492
280130420	ENSG00000259291	0	RP11-617F23.1	RP11-617F23.1	0	15	n/a	n/a	4.99e-01	1.491
1097983	ENSG00000163513	7006	TGFBR2	transforming growth factor, beta receptor II (70/80kDa)	7048	3	n/a	n/a	4.85e-01	1.491
1092747	ENSG00000126705	26990	AHDC1	AT hook, DNA binding motif, containing 1	27245	1	n/a	n/a	3.89e-01	1.491
280086220	ENSG00000255435	0	RP11-770J1.3	RP11-770J1.3	0	11	n/a	n/a	4.98e-01	1.491
1087548	ENSG00000050344	9459	NFE2L3	nuclear factor (erythroid-derived 2)-like 3	9603	7	n/a	n/a	4.99e-01	1.490
280122580	ENSG00000258842	0	RP11-355I22.5	RP11-355I22.5	0	14	n/a	n/a	5.52e-01	1.490
1102531	ENSG00000184208	55443	C22orf46	chromosome 22 open reading frame 46	79640	22	n/a	n/a	5.12e-01	1.490
1088230	ENSG00000076716	2224	GPC4	glypican 4	2239	X	n/a	n/a	3.92e-01	1.489
1096870	ENSG00000155980	3773	KIF5A	kinesin family member 5A	3798	12	n/a	n/a	4.98e-01	1.489
1105150	ENSG00000204469	7870	PRRC2A	proline-rich coiled-coil 2A	7916	6	n/a	n/a	3.81e-01	1.489
279868280	ENSG00000232611	0	RP11-1114A5.4	RP11-1114A5.4	0	X	n/a	n/a	4.98e-01	1.489
1096999	ENSG00000157064	22812	NMNAT2	nicotinamide nucleotide adenylyltransferase 2	23057	1	n/a	n/a	5.00e-01	1.489
280015065	ENSG00000249592	1001327	RP11-440L14.1	RP11-440L14.1	100129917	4	n/a	n/a	5.36e-01	1.489
1102038	ENSG00000182175	36242	RGMA	RGM domain family, member A	56963	15	n/a	n/a	3.84e-01	1.489
279709239	ENSG00000207740	1013177	MIR600	microRNA 600	693185	9	n/a	n/a	3.77e-01	1.489
1098456	ENSG00000165029	16	ABCA1	ATP-binding cassette, sub-family A (ABC1), member 1	19	9	n/a	n/a	4.85e-01	1.488
279648293	ENSG00000198744	0	RP5-857K21.11	RP5-857K21.11	0	1	n/a	n/a	5.24e-01	1.488
1100817	ENSG00000175264	8468	CHST1	carbohydrate (keratan sulfate Gal-6) sulfotransferase 1	8534	11	n/a	n/a	4.83e-01	1.488
1104348	ENSG00000197653	83407	DNAH10	dynein, axonemal, heavy chain 10	196385	12	n/a	n/a	4.88e-01	1.488
1104613	ENSG00000198466	59104	ZNF587	zinc finger protein 587	84914	19	n/a	n/a	4.98e-01	1.487
1104190	ENSG00000197162	80533	ZNF785	zinc finger protein 785	146540	16	n/a	n/a	4.84e-01	1.487
1095291	ENSG00000143320	1373	CRABP2	cellular retinoic acid binding protein 2	1382	1	n/a	n/a	4.85e-01	1.487
1097476	ENSG00000160785	9529	SLC25A44	solute carrier family 25, member 44	9673	1	n/a	n/a	5.08e-01	1.487
1090116	ENSG00000105971	854	CAV2	caveolin 2	858	7	n/a	n/a	5.44e-01	1.487
1101063	ENSG00000176593	1002112	CTD-2368P22.1	Uncharacterized proteincDNA FLJ37429 fis, clone BRAWH2001666	100128398	19	n/a	n/a	5.22e-01	1.487
1103044	ENSG00000186260	36769	MKL2	MKL/myocardin-like 2	57496	16	n/a	n/a	4.98e-01	1.487
1096125	ENSG00000149328	59826	GLB1L2	galactosidase, beta 1-like 2	89944	11	n/a	n/a	4.85e-01	1.487
1090911	ENSG00000112182	37928	BACH2	BTB and CNC homology 1, basic leucine zipper transcription factor 2	60468	6	n/a	n/a	4.85e-01	1.486
1106032	ENSG00000214262	59022	ANKRD36BP1	ankyrin repeat domain 36B pseudogene 1	84832	1	n/a	n/a	5.24e-01	1.486
1091241	ENSG00000114933	34180	INO80D	INO80 complex subunit D	54891	2	n/a	n/a	5.33e-01	1.486
1095006	ENSG00000141252	34564	VPS53	vacuolar protein sorting 53 homolog (S. cerevisiae)	55275	17	n/a	n/a	4.97e-01	1.486
1101446	ENSG00000178695	77660	KCTD12	potassium channel tetramerisation domain containing 12	115207	13	n/a	n/a	4.88e-01	1.486
1102423	ENSG00000183734	427	ASCL2	achaete-scute complex homolog 2 (Drosophila)	430	11	n/a	n/a	5.00e-01	1.485
1101177	ENSG00000177169	8350	ULK1	unc-51-like kinase 1 (C. elegans)	8408	12	n/a	n/a	3.79e-01	1.485
279996116	ENSG00000247627	0	MTND4P12	MT-ND4 pseudogene 12	0	5	n/a	n/a	3.91e-01	1.485
1096594	ENSG00000153446	80536	C16orf89	chromosome 16 open reading frame 89	146556	16	n/a	n/a	4.83e-01	1.484
1088048	ENSG00000072071	22615	LPHN1	latrophilin 1	22859	19	n/a	n/a	3.86e-01	1.484
1104455	ENSG00000197961	7631	ZNF121	zinc finger protein 121	7675	19	n/a	n/a	5.11e-01	1.484
1089311	ENSG00000101040	23367	ZMYND8	zinc finger, MYND-type containing 8	23613	20	n/a	n/a	5.00e-01	1.483
279857025	ENSG00000231610	0	AC021021.1	AC021021.1	0	2	n/a	n/a	4.97e-01	1.483
1103307	ENSG00000187498	1273	COL4A1	collagen, type IV, alpha 1	1282	13	n/a	n/a	3.86e-01	1.483
279928122	ENSG00000237940	0	AC093642.3	AC093642.3	0	2	n/a	n/a	5.19e-01	1.483
1100056	ENSG00000171532	4735	NEUROD2	neurogenic differentiation 2	4761	17	n/a	n/a	4.85e-01	1.483
1086972	ENSG00000005889	7500	ZFX	zinc finger protein, X-linked	7543	X	n/a	n/a	5.57e-01	1.483
1102516	ENSG00000184156	3761	KCNQ3	potassium voltage-gated channel, KQT-like subfamily, member 3	3786	8	n/a	n/a	5.12e-01	1.482
1092935	ENSG00000128512	9588	DOCK4	dedicator of cytokinesis 4	9732	7	n/a	n/a	4.85e-01	1.482
1093725	ENSG00000133985	23263	TTC9	tetratricopeptide repeat domain 9	23508	14	n/a	n/a	4.85e-01	1.482
1089449	ENSG00000101745	23008	ANKRD12	ankyrin repeat domain 12	23253	18	n/a	n/a	5.23e-01	1.482
1089018	ENSG00000099937	3036	SERPIND1	serpin peptidase inhibitor, clade D (heparin cofactor), member 1	3053	22	n/a	n/a	4.83e-01	1.481
1091973	ENSG00000120658	34357	ENOX1	ecto-NOX disulfide-thiol exchanger 1	55068	13	n/a	n/a	5.24e-01	1.481
1109070	ENSG00000243156	36826	MICAL3	microtubule associated monoxygenase, calponin and LIM domain containing 3	57553	22	n/a	n/a	4.87e-01	1.481
280089804	ENSG00000255748	0	AC226150.4	Uncharacterized protein	0	12	n/a	n/a	5.26e-01	1.481
279851004	ENSG00000231092	0	AC012513.6	AC012513.6	0	2	n/a	n/a	4.85e-01	1.481
1099855	ENSG00000170775	2844	GPR37	G protein-coupled receptor 37 (endothelin receptor type B-like)	2861	7	n/a	n/a	5.01e-01	1.480
1086950	ENSG00000005238	56057	KIAA1539	KIAA1539	80256	9	n/a	n/a	4.95e-01	1.480
1097448	ENSG00000160584	23142	SIK3	SIK family kinase 3	23387	11	n/a	n/a	4.86e-01	1.480
1091350	ENSG00000115568	7657	ZNF142	zinc finger protein 142	7701	2	n/a	n/a	4.84e-01	1.480
1099350	ENSG00000168539	1120	CHRM1	cholinergic receptor, muscarinic 1	1128	11	n/a	n/a	4.84e-01	1.479
1087051	ENSG00000007402	9127	CACNA2D2	calcium channel, voltage-dependent, alpha 2/delta subunit 2	9254	3	n/a	n/a	4.88e-01	1.479
1103291	ENSG00000187323	1618	DCC	deleted in colorectal carcinoma	1630	18	n/a	n/a	5.41e-01	1.479
1087078	ENSG00000008300	1938	CELSR3	cadherin, EGF LAG seven-pass G-type receptor 3 (flamingo homolog, Drosophila)	1951	3	n/a	n/a	3.89e-01	1.479
279899123	ENSG00000235314	0	AC017116.8	AC017116.8	0	7	n/a	n/a	4.84e-01	1.479
1103239	ENSG00000187068	94560	C3orf70	chromosome 3 open reading frame 70	285382	3	n/a	n/a	5.38e-01	1.479
1090250	ENSG00000106789	7421	CORO2A	coronin, actin binding protein, 2A	7464	9	n/a	n/a	4.88e-01	1.478
1093106	ENSG00000129993	859	CBFA2T3	core-binding factor, runt domain, alpha subunit 2; translocated to, 3	863	16	n/a	n/a	4.85e-01	1.478
279801201	ENSG00000226605	0	AC007098.1	AC007098.1	0	2	n/a	n/a	5.45e-01	1.478
1097995	ENSG00000163531	22869	NFASC	neurofascin	23114	1	n/a	n/a	3.77e-01	1.478
279792249	ENSG00000225811	0	RP11-547I7.1	RP11-547I7.1	0	1	n/a	n/a	4.99e-01	1.477
279897468	ENSG00000235151	0	AC114730.2	AC114730.2	0	2	n/a	n/a	5.15e-01	1.477
1095059	ENSG00000141524	11158	TMC6	transmembrane channel-like 6	11322	17	n/a	n/a	5.51e-01	1.477
1093855	ENSG00000134709	30842	HOOK1	hook homolog 1 (Drosophila)	51361	1	n/a	n/a	5.51e-01	1.476
1088376	ENSG00000080603	10689	SRCAP	Snf2-related CREBBP activator protein	10847	16	n/a	n/a	3.76e-01	1.476
1089461	ENSG00000101846	409	STS	steroid sulfatase (microsomal), isozyme S	412	X	n/a	n/a	5.54e-01	1.475
280076101	ENSG00000254801	0	CTD-2132H18.3	CTD-2132H18.3	0	11	n/a	n/a	5.37e-01	1.475
1095327	ENSG00000143442	22881	POGZ	pogo transposable element with ZNF domain	23126	1	n/a	n/a	4.85e-01	1.475
1093242	ENSG00000130749	22966	ZC3H4	zinc finger CCCH-type containing 4	23211	19	n/a	n/a	3.79e-01	1.475
1097341	ENSG00000159871	94262	LYPD5	LY6/PLAUR domain containing 5	284348	19	n/a	n/a	5.38e-01	1.475
1090515	ENSG00000109046	25867	WSB1	WD repeat and SOCS box containing 1	26118	17	n/a	n/a	4.98e-01	1.475
279734184	ENSG00000214843	0	ZFYVE9P2	zinc finger, FYVE domain containing 9 pseudogene 2	0	2	n/a	n/a	5.27e-01	1.474
1088933	ENSG00000096070	26899	BRPF3	bromodomain and PHD finger containing, 3	27154	6	n/a	n/a	4.88e-01	1.474
1108768	ENSG00000237515	169061	SHISA9	shisa homolog 9 (Xenopus laevis)	729993	16	n/a	n/a	4.91e-01	1.474
1097168	ENSG00000158480	9681	SPATA2	spermatogenesis associated 2	9825	20	n/a	n/a	4.84e-01	1.474
279968446	ENSG00000242680	0	AL132988.3	AL132988.3	0	14	n/a	n/a	4.16e-01	1.474
279991276	ENSG00000245864	0	CTC-467M3.1	CTC-467M3.1	0	5	n/a	n/a	5.15e-01	1.473
1090829	ENSG00000111696	31039	NT5DC3	5'-nucleotidase domain containing 3	51559	12	n/a	n/a	5.23e-01	1.473
1099039	ENSG00000167378	79127	IRGQ	immunity-related GTPase family, Q	126298	19	n/a	n/a	4.84e-01	1.473
279889163	ENSG00000234449	0	RP11-706O15.3	RP11-706O15.3	0	X	n/a	n/a	5.45e-01	1.473
280131058	ENSG00000259330	0	RP11-64K12.2	RP11-64K12.2	0	15	n/a	n/a	5.43e-01	1.473
279904665	ENSG00000235859	0	AC006978.6	AC006978.6	0	7	n/a	n/a	4.99e-01	1.472
1105662	ENSG00000206203	23371	TSSK2	testis-specific serine kinase 2	23617	22	n/a	n/a	4.85e-01	1.472
1096857	ENSG00000155897	111	ADCY8	adenylate cyclase 8 (brain)	114	8	n/a	n/a	5.01e-01	1.472
279772392	ENSG00000224086	1018849	LL22NC03-86G7.1	LL22NC03-86G7.1	100286925	22	n/a	n/a	5.12e-01	1.472
1092211	ENSG00000122733	23104	KIAA1045	KIAA1045	23349	9	n/a	n/a	3.77e-01	1.472
279846835	ENSG00000230693	0	RP11-456E1.3	RP11-456E1.3	0	X	n/a	n/a	5.37e-01	1.472
1087190	ENSG00000013016	29836	EHD3	EH-domain containing 3	30845	2	n/a	n/a	5.00e-01	1.471
1092950	ENSG00000128594	40734	LRRC4	leucine rich repeat containing 4	64101	7	n/a	n/a	4.85e-01	1.471
1093918	ENSG00000135074	8657	ADAM19	ADAM metallopeptidase domain 19	8728	5	n/a	n/a	4.84e-01	1.470
279895380	ENSG00000234969	0	RP13-33H18.1	RP13-33H18.1	0	X	n/a	n/a	5.30e-01	1.470
1096359	ENSG00000151623	4281	NR3C2	nuclear receptor subfamily 3, group C, member 2	4306	4	n/a	n/a	5.11e-01	1.470
1097905	ENSG00000163235	6997	TGFA	transforming growth factor, alpha	7039	2	n/a	n/a	5.44e-01	1.470
1108021	ENSG00000232495	0	AC069287.1	AC069287.1	0	11	n/a	n/a	4.84e-01	1.469
280100075	ENSG00000256961	0	AC116565.1	AC116565.1	0	4	n/a	n/a	5.00e-01	1.468
279989799	ENSG00000245381	0	AC011477.2	AC011477.2	0	19	n/a	n/a	5.43e-01	1.468
1096022	ENSG00000148429	9568	USP6NL	USP6 N-terminal like	9712	10	n/a	n/a	5.24e-01	1.468
279960050	ENSG00000241800	0	AC114498.5	AC114498.5	0	1	n/a	n/a	4.85e-01	1.468
280134130	ENSG00000259506	0	RP11-352D13.3	RP11-352D13.3	0	15	n/a	n/a	5.30e-01	1.468
1087064	ENSG00000008056	6813	SYN1	synapsin I	6853	X	n/a	n/a	3.77e-01	1.467
1093357	ENSG00000131437	10968	KIF3A	kinesin family member 3A	11127	5	n/a	n/a	5.51e-01	1.467
280134966	ENSG00000259544	0	RP11-158M2.2	RP11-158M2.2	0	15	n/a	n/a	4.98e-01	1.467
279951847	ENSG00000240825	0	RP11-392A14.7	RP11-392A14.7	0	9	n/a	n/a	3.82e-01	1.466
1095408	ENSG00000143850	22630	PLEKHA6	pleckstrin homology domain containing, family A member 6	22874	1	n/a	n/a	4.85e-01	1.466
1104074	ENSG00000196810	0	C4orf42	chromosome 4 open reading frame 42	0	4	n/a	n/a	4.85e-01	1.466
279858053	ENSG00000231707	0	PABPC1P1	poly(A) binding protein, cytoplasmic 1 pseudogene 1	0	4	n/a	n/a	5.20e-01	1.466
279763867	ENSG00000223431	0	MTND6P21	MT-ND6 pseudogene 21	0	21	n/a	n/a	4.97e-01	1.466
1095367	ENSG00000143614	36732	GATAD2B	GATA zinc finger domain containing 2B	57459	1	n/a	n/a	4.97e-01	1.466
279999274	ENSG00000248255	0	AC126775.1	AC126775.1	0	5	n/a	n/a	4.97e-01	1.465
1087339	ENSG00000028277	5420	POU2F2	POU class 2 homeobox 2	5452	19	n/a	n/a	5.01e-01	1.465
1100185	ENSG00000172081	79130	MOB3A	MOB kinase activator 3A	126308	19	n/a	n/a	4.84e-01	1.465
279827884	ENSG00000228989	0	AC133528.2	AC133528.2	0	2	n/a	n/a	3.78e-01	1.465
1092153	ENSG00000122254	9812	HS3ST2	heparan sulfate (glucosamine) 3-O-sulfotransferase 2	9956	16	n/a	n/a	5.46e-01	1.464
1101402	ENSG00000178394	3330	HTR1A	5-hydroxytryptamine (serotonin) receptor 1A	3350	5	n/a	n/a	3.90e-01	1.464
1095728	ENSG00000146083	22594	RNF44	ring finger protein 44	22838	5	n/a	n/a	3.84e-01	1.464
1088341	ENSG00000079432	22907	CIC	capicua homolog (Drosophila)	23152	19	n/a	n/a	3.85e-01	1.464
279899320	ENSG00000235335	0	AC016723.4	AC016723.4	0	2	n/a	n/a	5.00e-01	1.464
1088129	ENSG00000074211	5490	PPP2R2C	protein phosphatase 2, regulatory subunit B, gamma	5522	4	n/a	n/a	4.85e-01	1.464
1092886	ENSG00000128000	81581	ZNF780B	zinc finger protein 780B	163131	19	n/a	n/a	5.53e-01	1.463
1102017	ENSG00000182095	58828	TNRC18	trinucleotide repeat containing 18	84629	7	n/a	n/a	3.91e-01	1.463
280119429	ENSG00000258664	0	AL359853.3	interferon alpha responsive protein isoform a	0	1	n/a	n/a	5.41e-01	1.463
1097073	ENSG00000157657	77643	ZNF618	zinc finger protein 618	114991	9	n/a	n/a	4.99e-01	1.463
1100123	ENSG00000171827	80699	ZNF570	zinc finger protein 570	148268	19	n/a	n/a	5.47e-01	1.463
1090670	ENSG00000110400	5786	PVRL1	poliovirus receptor-related 1 (herpesvirus entry mediator C)	5818	11	n/a	n/a	4.85e-01	1.462
1097787	ENSG00000162782	81601	TDRD5	tudor domain containing 5	163589	1	n/a	n/a	4.97e-01	1.462
1095881	ENSG00000147324	9131	MFHAS1	malignant fibrous histiocytoma amplified sequence 1	9258	8	n/a	n/a	4.88e-01	1.462
1101925	ENSG00000181555	28808	SETD2	SET domain containing 2	29072	3	n/a	n/a	4.98e-01	1.462
1097467	ENSG00000160716	1133	CHRNB2	cholinergic receptor, nicotinic, beta 2 (neuronal)	1141	1	n/a	n/a	4.82e-01	1.462
1091397	ENSG00000115904	6614	SOS1	son of sevenless homolog 1 (Drosophila)	6654	2	n/a	n/a	5.21e-01	1.461
1097707	ENSG00000162522	36921	KIAA1522	KIAA1522	57648	1	n/a	n/a	3.79e-01	1.461
1094869	ENSG00000140323	59610	DISP2	dispatched homolog 2 (Drosophila)	85455	15	n/a	n/a	3.88e-01	1.460
1091508	ENSG00000116731	7753	PRDM2	PR domain containing 2, with ZNF domain	7799	1	n/a	n/a	4.99e-01	1.460
1089697	ENSG00000103404	36751	USP31	ubiquitin specific peptidase 31	57478	16	n/a	n/a	4.87e-01	1.460
1105722	ENSG00000212670	0	AL161915.1	Uncharacterized protein	0	1	n/a	n/a	5.45e-01	1.460
1100399	ENSG00000173064	93960	C12orf51	chromosome 12 open reading frame 51	283450	12	n/a	n/a	3.79e-01	1.459
1088121	ENSG00000073910	9984	FRY	furry homolog (Drosophila)	10129	13	n/a	n/a	4.84e-01	1.459
1090047	ENSG00000105663	9613	MLL4	Histone-lysine N-methyltransferase MLL4	9757	19	n/a	n/a	3.82e-01	1.459
1093602	ENSG00000132970	10652	WASF3	WAS protein family, member 3	10810	13	n/a	n/a	5.08e-01	1.458
1102416	ENSG00000183715	4946	OPCML	opioid binding protein/cell adhesion molecule-like	4978	11	n/a	n/a	5.56e-01	1.458
1100236	ENSG00000172318	8638	B3GALT1	UDP-Gal:betaGlcNAc beta 1,3-galactosyltransferase, polypeptide 1	8708	2	n/a	n/a	4.84e-01	1.458
1105323	ENSG00000204946	1021348	ZNF783	zinc finger family member 783	100289678	7	n/a	n/a	4.88e-01	1.458
1101724	ENSG00000180357	22815	ZNF609	zinc finger protein 609	23060	15	n/a	n/a	4.84e-01	1.458
279802285	ENSG00000226698	0	RP1-50O24.6	RP1-50O24.6	0	1	n/a	n/a	4.90e-01	1.458
1105129	ENSG00000204406	35066	MBD5	methyl-CpG binding domain protein 5	55777	2	n/a	n/a	4.99e-01	1.458
1094606	ENSG00000138604	25784	GLCE	glucuronic acid epimerase	26035	15	n/a	n/a	8.02e-01	1.458
1094687	ENSG00000139116	34894	KIF21A	kinesin family member 21A	55605	12	n/a	n/a	5.23e-01	1.457
280069987	ENSG00000254376	0	SOX5P	SRY (sex determining region Y)-box 5 pseudogene	0	8	n/a	n/a	5.29e-01	1.457
1096829	ENSG00000155640	25897	C10orf12	chromosome 10 open reading frame 12	26148	10	n/a	n/a	5.22e-01	1.457
1096927	ENSG00000156453	5065	PCDH1	protocadherin 1	5097	5	n/a	n/a	3.85e-01	1.456
279795762	ENSG00000226107	0	AC004383.3	AC004383.3	0	X	n/a	n/a	5.01e-01	1.456
1104214	ENSG00000197256	25708	KANK2	KN motif and ankyrin repeat domains 2	25959	19	n/a	n/a	3.87e-01	1.456
1102697	ENSG00000184916	3689	JAG2	jagged 2	3714	14	n/a	n/a	3.76e-01	1.456
280046141	ENSG00000252248	0	AC093693.1	AC093693.1	0	7	n/a	n/a	5.23e-01	1.456
1091444	ENSG00000116198	9587	CEP104	centrosomal protein 104kDa	9731	1	n/a	n/a	4.99e-01	1.455
1091302	ENSG00000115306	6671	SPTBN1	spectrin, beta, non-erythrocytic 1	6711	2	n/a	n/a	4.85e-01	1.455
279818910	ENSG00000228206	0	AC016717.1	AC016717.1	0	2	n/a	n/a	4.99e-01	1.455
280105831	ENSG00000257499	0	RP11-571M6.8	RP11-571M6.8	0	12	n/a	n/a	4.84e-01	1.455
1105538	ENSG00000205683	8059	DPF3	D4, zinc and double PHD fingers, family 3	8110	14	n/a	n/a	3.79e-01	1.455
279888939	ENSG00000234431	0	AC007283.5	AC007283.5	0	2	n/a	n/a	5.47e-01	1.455
279935116	ENSG00000238741	0	SCARNA7	small Cajal body-specific RNA 7	0	3	n/a	n/a	5.09e-01	1.455
279887737	ENSG00000234327	0	AC012146.7	AC012146.7	0	17	n/a	n/a	4.94e-01	1.455
1103985	ENSG00000196557	8833	CACNA1H	calcium channel, voltage-dependent, T type, alpha 1H subunit	8912	16	n/a	n/a	3.93e-01	1.455
1090182	ENSG00000106346	58343	USP42	ubiquitin specific peptidase 42	84132	7	n/a	n/a	4.86e-01	1.454
1095029	ENSG00000141404	2757	GNAL	guanine nucleotide binding protein (G protein), alpha activating activity polypeptide, olfactory type	2774	18	n/a	n/a	4.99e-01	1.454
1095052	ENSG00000141503	29978	MINK1	misshapen-like kinase 1	50488	17	n/a	n/a	3.80e-01	1.454
1092943	ENSG00000128567	5388	PODXL	podocalyxin-like	5420	7	n/a	n/a	5.01e-01	1.454
1101802	ENSG00000180828	27064	BHLHE22	basic helix-loop-helix family, member e22	27319	8	n/a	n/a	3.90e-01	1.454
1104836	ENSG00000198959	7010	TGM2	transglutaminase 2 (C polypeptide, protein-glutamine-gamma-glutamyltransferase)	7052	20	n/a	n/a	3.89e-01	1.453
1093676	ENSG00000133574	34592	GIMAP4	GTPase, IMAP family member 4	55303	7	n/a	n/a	4.85e-01	1.453
1096824	ENSG00000155592	109980	ZKSCAN2	zinc finger with KRAB and SCAN domains 2	342357	16	n/a	n/a	4.98e-01	1.453
1088915	ENSG00000095596	1580	CYP26A1	cytochrome P450, family 26, subfamily A, polypeptide 1	1592	10	n/a	n/a	4.84e-01	1.453
279874539	ENSG00000233138	0	RP1-67K17.3	RP1-67K17.3	0	6	n/a	n/a	4.04e-01	1.453
1087435	ENSG00000040199	22790	PHLPP2	PH domain and leucine rich repeat protein phosphatase 2	23035	16	n/a	n/a	5.02e-01	1.453
1101040	ENSG00000176435	81491	CLEC14A	C-type lectin domain family 14, member A	161198	14	n/a	n/a	3.77e-01	1.453
1103309	ENSG00000187513	2685	GJA4	gap junction protein, alpha 4, 37kDa	2701	1	n/a	n/a	3.95e-01	1.453
1105546	ENSG00000205726	6417	ITSN1	intersectin 1 (SH3 domain protein)	6453	21	n/a	n/a	4.98e-01	1.453
1090444	ENSG00000108557	10585	RAI1	retinoic acid induced 1	10743	17	n/a	n/a	3.82e-01	1.451
1102541	ENSG00000184254	217	ALDH1A3	aldehyde dehydrogenase 1 family, member A3	220	15	n/a	n/a	4.85e-01	1.451
1094155	ENSG00000136237	9627	RAPGEF5	Rap guanine nucleotide exchange factor (GEF) 5	9771	7	n/a	n/a	5.43e-01	1.451
279849011	ENSG00000230896	0	RP11-767N6.7	RP11-767N6.7	0	1	n/a	n/a	5.29e-01	1.450
1102698	ENSG00000184922	748	FMNL1	formin-like 1	752	17	n/a	n/a	4.84e-01	1.450
1104765	ENSG00000198838	6230	RYR3	ryanodine receptor 3	6263	15	n/a	n/a	5.23e-01	1.450
1086899	ENSG00000003249	54847	DBNDD1	dysbindin (dystrobrevin binding protein 1) domain containing 1	79007	16	n/a	n/a	4.83e-01	1.450
1097108	ENSG00000157985	78292	AGAP1	ArfGAP with GTPase domain, ankyrin repeat and PH domain 1	116987	2	n/a	n/a	3.80e-01	1.450
1092289	ENSG00000123411	40976	IKZF4	IKAROS family zinc finger 4 (Eos)	64375	12	n/a	n/a	4.87e-01	1.450
279827453	ENSG00000228956	0	AC144521.1	AC144521.1	0	3	n/a	n/a	5.10e-01	1.449
279744197	ENSG00000216095	1013743	MIR940	microRNA 940	100126328	16	n/a	n/a	4.85e-01	1.449
279981599	ENSG00000244050	0	RP11-266K4.1	RP11-266K4.1	0	12	n/a	n/a	5.21e-01	1.449
1091593	ENSG00000117318	3379	ID3	inhibitor of DNA binding 3, dominant negative helix-loop-helix protein	3399	1	n/a	n/a	3.86e-01	1.449
1089437	ENSG00000101577	9519	LPIN2	lipin 2	9663	18	n/a	n/a	4.88e-01	1.449
1087752	ENSG00000064270	9770	ATP2C2	ATPase, Ca++ transporting, type 2C, member 2	9914	16	n/a	n/a	4.87e-01	1.449
1095619	ENSG00000145362	284	ANK2	ankyrin 2, neuronal	287	4	n/a	n/a	4.84e-01	1.448
1091549	ENSG00000116984	4522	MTR	5-methyltetrahydrofolate-homocysteine methyltransferase	4548	1	n/a	n/a	5.38e-01	1.448
1089375	ENSG00000101298	9607	SNPH	syntaphilin	9751	20	n/a	n/a	4.85e-01	1.447
1099927	ENSG00000171051	2341	FPR1	formyl peptide receptor 1	2357	19	n/a	n/a	5.22e-01	1.447
279710443	ENSG00000207985	1013246	MIR663	microRNA 663	724033	20	n/a	n/a	4.10e-01	1.447
1092898	ENSG00000128191	33778	DGCR8	DiGeorge syndrome critical region gene 8	54487	22	n/a	n/a	4.99e-01	1.447
1091551	ENSG00000116990	4584	MYCL1	v-myc myelocytomatosis viral oncogene homolog 1, lung carcinoma derived (avian)	4610	1	n/a	n/a	4.88e-01	1.447
279912198	ENSG00000236546	0	RP1-118J21.5	RP1-118J21.5	0	1	n/a	n/a	4.99e-01	1.447
1095534	ENSG00000144711	9778	IQSEC1	IQ motif and Sec7 domain 1	9922	3	n/a	n/a	4.87e-01	1.446
1100749	ENSG00000174938	26218	SEZ6L2	seizure related 6 homolog (mouse)-like 2	26470	16	n/a	n/a	4.82e-01	1.446
1097439	ENSG00000160460	37004	SPTBN4	spectrin, beta, non-erythrocytic 4	57731	19	n/a	n/a	3.80e-01	1.446
1089938	ENSG00000105204	9026	DYRK1B	dual-specificity tyrosine-(Y)-phosphorylation regulated kinase 1B	9149	19	n/a	n/a	4.84e-01	1.446
1091378	ENSG00000115760	36721	BIRC6	baculoviral IAP repeat containing 6	57448	2	n/a	n/a	5.23e-01	1.446
1090400	ENSG00000108292	4277	MLLT6	myeloid/lymphoid or mixed-lineage leukemia (trithorax homolog, Drosophila); translocated to, 6	4302	17	n/a	n/a	4.85e-01	1.445
1102770	ENSG00000185158	77386	LRRC37B	leucine rich repeat containing 37B	114659	17	n/a	n/a	5.00e-01	1.445
279950468	ENSG00000240665	0	LSP1P2	lymphocyte-specific protein 1 pseudogene 2	0	3	n/a	n/a	5.11e-01	1.445
1097038	ENSG00000157368	80520	IL34	interleukin 34	146433	16	n/a	n/a	4.86e-01	1.445
1091476	ENSG00000116539	35158	ASH1L	ash1 (absent, small, or homeotic)-like (Drosophila)	55870	1	n/a	n/a	5.01e-01	1.445
279934556	ENSG00000238651	0	snoU13	Small nucleolar RNA U13	0	13	n/a	n/a	5.36e-01	1.445
279665204	ENSG00000201678	0	Y_RNA	Y RNA	0	12	n/a	n/a	4.84e-01	1.445
1103251	ENSG00000187122	6548	SLIT1	slit homolog 1 (Drosophila)	6585	10	n/a	n/a	3.88e-01	1.444
1096983	ENSG00000156959	119574	LHFPL4	lipoma HMGIC fusion partner-like 4	375323	3	n/a	n/a	3.97e-01	1.444
279787952	ENSG00000225470	0	JPX	JPX transcript, XIST activator (non-protein coding)	0	X	n/a	n/a	5.01e-01	1.444
1101481	ENSG00000178917	94549	ZNF852	zinc finger protein 852	285346	3	n/a	n/a	5.39e-01	1.444
1104167	ENSG00000197093	55493	GAL3ST4	galactose-3-O-sulfotransferase 4	79690	7	n/a	n/a	4.86e-01	1.444
1088045	ENSG00000072041	34406	SLC6A15	solute carrier family 6 (neutral amino acid transporter), member 15	55117	12	n/a	n/a	5.45e-01	1.444
1087513	ENSG00000048471	60130	SNX29	sorting nexin 29	92017	16	n/a	n/a	4.87e-01	1.444
1096609	ENSG00000153707	5757	PTPRD	protein tyrosine phosphatase, receptor type, D	5789	9	n/a	n/a	5.01e-01	1.444
1098275	ENSG00000164318	79564	EGFLAM	EGF-like, fibronectin type III and laminin G domains	133584	5	n/a	n/a	3.79e-01	1.444
1086873	ENSG00000001167	4769	NFYA	nuclear transcription factor Y, alpha	4800	6	n/a	n/a	5.37e-01	1.443
1090713	ENSG00000110851	10949	PRDM4	PR domain containing 4	11108	12	n/a	n/a	5.07e-01	1.443
1093270	ENSG00000130856	7732	ZNF236	zinc finger protein 236	7776	18	n/a	n/a	5.00e-01	1.442
1088405	ENSG00000081189	4183	MEF2C	myocyte enhancer factor 2C	4208	5	n/a	n/a	6.91e-01	1.442
279747828	ENSG00000218418	0	RP11-296E7.1	RP11-296E7.1	0	6	n/a	n/a	4.87e-01	1.442
1103865	ENSG00000196233	58659	LCOR	ligand dependent nuclear receptor corepressor	84458	10	n/a	n/a	5.50e-01	1.442
1098498	ENSG00000165194	36799	PCDH19	protocadherin 19	57526	X	n/a	n/a	4.85e-01	1.442
1087128	ENSG00000010379	6504	SLC6A13	solute carrier family 6 (neurotransmitter transporter, GABA), member 13	6540	12	n/a	n/a	4.82e-01	1.442
1091979	ENSG00000120685	56010	PROSER1	proline and serine rich 1	80209	13	n/a	n/a	4.98e-01	1.441
1094831	ENSG00000139998	119625	RAB15	RAB15, member RAS onocogene family	376267	14	n/a	n/a	4.97e-01	1.441
1087519	ENSG00000048740	10512	CELF2	CUGBP, Elav-like family member 2	10659	10	n/a	n/a	5.30e-01	1.440
1096061	ENSG00000148798	8995	INA	internexin neuronal intermediate filament protein, alpha	9118	10	n/a	n/a	4.97e-01	1.440
279847253	ENSG00000230733	0	AC092171.4	AC092171.4	0	7	n/a	n/a	3.78e-01	1.440
1096107	ENSG00000149218	22807	ENDOD1	endonuclease domain containing 1	23052	11	n/a	n/a	5.11e-01	1.440
280024470	ENSG00000250305	36877	KIAA1456	Putative methyltransferase KIAA1456	57604	8	n/a	n/a	5.12e-01	1.440
1100031	ENSG00000171467	23900	ZNF318	zinc finger protein 318	24149	6	n/a	n/a	4.88e-01	1.440
280032944	ENSG00000250983	0	RP11-91K8.2	RP11-91K8.2	0	3	n/a	n/a	4.99e-01	1.440
1107323	ENSG00000228049	89889	POLR2J2	polymerase (RNA) II (DNA directed) polypeptide J2	246721	7	n/a	n/a	4.87e-01	1.440
280024788	ENSG00000250327	0	RP11-173M11.2	RP11-173M11.2	0	4	n/a	n/a	5.11e-01	1.439
1098425	ENSG00000164916	85815	FOXK1	forkhead box K1	221937	7	n/a	n/a	4.87e-01	1.439
1094316	ENSG00000137073	35121	UBAP2	ubiquitin associated protein 2	55833	9	n/a	n/a	4.99e-01	1.439
1100077	ENSG00000171617	8441	ENC1	ectodermal-neural cortex 1 (with BTB-like domain)	8507	5	n/a	n/a	3.78e-01	1.439
1094711	ENSG00000139200	83425	C12orf53	chromosome 12 open reading frame 53	196500	12	n/a	n/a	3.86e-01	1.439
279966590	ENSG00000242500	0	RP11-24O6.2	RP11-24O6.2	0	X	n/a	n/a	5.54e-01	1.439
1092246	ENSG00000123095	55201	BHLHE41	basic helix-loop-helix family, member e41	79365	12	n/a	n/a	7.33e-01	1.439
280056889	ENSG00000253445	0	CTB-79E8.2	CTB-79E8.2	0	5	n/a	n/a	4.98e-01	1.439
279912126	ENSG00000236540	0	AC006547.13	AC006547.13	0	22	n/a	n/a	4.99e-01	1.439
280090448	ENSG00000255817	0	RP11-196H14.4	RP11-196H14.4	0	12	n/a	n/a	4.85e-01	1.439
1094046	ENSG00000135709	9620	KIAA0513	KIAA0513	9764	16	n/a	n/a	3.97e-01	1.438
280044860	ENSG00000252061	0	U6	U6 spliceosomal RNA	0	15	n/a	n/a	5.40e-01	1.438
1088024	ENSG00000071242	6163	RPS6KA2	ribosomal protein S6 kinase, 90kDa, polypeptide 2	6196	6	n/a	n/a	4.99e-01	1.438
1090902	ENSG00000112137	85784	PHACTR1	phosphatase and actin regulator 1	221692	6	n/a	n/a	4.88e-01	1.438
279957244	ENSG00000241482	0	AC064836.1	AC064836.1	0	2	n/a	n/a	5.15e-01	1.437
1088765	ENSG00000090565	9583	RAB11FIP3	RAB11 family interacting protein 3 (class II)	9727	16	n/a	n/a	4.83e-01	1.437
1091786	ENSG00000119314	9847	ROD1	ROD1 regulator of differentiation 1 (S. pombe)	9991	9	n/a	n/a	5.36e-01	1.437
1088063	ENSG00000072364	26870	AFF4	AF4/FMR2 family, member 4	27125	5	n/a	n/a	5.41e-01	1.437
1090501	ENSG00000108861	1833	DUSP3	dual specificity phosphatase 3	1845	17	n/a	n/a	5.55e-01	1.437
1096615	ENSG00000153786	34914	ZDHHC7	zinc finger, DHHC-type containing 7	55625	16	n/a	n/a	4.98e-01	1.436
1105587	ENSG00000205867	133242	KRTAP5-2	keratin associated protein 5-2	440021	11	n/a	n/a	4.97e-01	1.436
1092487	ENSG00000124766	6619	SOX4	SRY (sex determining region Y)-box 4	6659	6	n/a	n/a	5.48e-01	1.436
279880229	ENSG00000233635	0	AC037445.1	AC037445.1	0	17	n/a	n/a	3.86e-01	1.436
1095976	ENSG00000148143	37313	ZNF462	zinc finger protein 462	58499	9	n/a	n/a	5.01e-01	1.436
1095952	ENSG00000147862	4755	NFIB	nuclear factor I/B	4781	9	n/a	n/a	5.47e-01	1.436
1093894	ENSG00000134909	9599	ARHGAP32	Rho GTPase activating protein 32	9743	11	n/a	n/a	5.01e-01	1.436
1089175	ENSG00000100393	2018	EP300	E1A binding protein p300	2033	22	n/a	n/a	4.85e-01	1.436
1087337	ENSG00000028137	7090	TNFRSF1B	tumor necrosis factor receptor superfamily, member 1B	7133	1	n/a	n/a	4.84e-01	1.436
1101154	ENSG00000177042	93892	TMEM80	transmembrane protein 80	283232	11	n/a	n/a	5.48e-01	1.435
1095639	ENSG00000145506	59570	NKD2	naked cuticle homolog 2 (Drosophila)	85409	5	n/a	n/a	4.97e-01	1.435
279499034	ENSG00000179935	28811	RP5-1068E13.3	RP5-1068E13.3	29075	20	n/a	n/a	5.47e-01	1.435
1100339	ENSG00000172765	22778	TMCC1	transmembrane and coiled-coil domain family 1	23023	3	n/a	n/a	5.41e-01	1.435
1102887	ENSG00000185666	8172	SYN3	synapsin III	8224	22	n/a	n/a	4.84e-01	1.435
1097846	ENSG00000163013	80918	FBXO41	F-box protein 41	150726	2	n/a	n/a	4.84e-01	1.435
1097339	ENSG00000159842	26	ABR	active BCR-related gene	29	17	n/a	n/a	4.84e-01	1.435
1100463	ENSG00000173369	709	C1QB	complement component 1, q subcomponent, B chain	713	1	n/a	n/a	5.03e-01	1.434
1096563	ENSG00000153162	650	BMP6	bone morphogenetic protein 6	654	6	n/a	n/a	3.88e-01	1.434
279836121	ENSG00000229747	0	RP11-567B20.2	RP11-567B20.2	0	1	n/a	n/a	5.56e-01	1.434
1094589	ENSG00000138439	80931	FAM117B	family with sequence similarity 117, member B	150864	2	n/a	n/a	5.24e-01	1.434
1094843	ENSG00000140092	10369	FBLN5	fibulin 5	10516	14	n/a	n/a	3.80e-01	1.433
1092639	ENSG00000125844	6205	RRBP1	ribosome binding protein 1 homolog 180kDa (dog)	6238	20	n/a	n/a	5.11e-01	1.433
1100156	ENSG00000171962	57694	LRRC48	leucine rich repeat containing 48	83450	17	n/a	n/a	4.87e-01	1.433
1095796	ENSG00000146674	3466	IGFBP3	insulin-like growth factor binding protein 3	3486	7	n/a	n/a	4.98e-01	1.433
1104822	ENSG00000198932	9593	GPRASP1	G protein-coupled receptor associated sorting protein 1	9737	X	n/a	n/a	5.01e-01	1.433
279911327	ENSG00000236472	0	AC002401.1	AC002401.1	0	17	n/a	n/a	3.88e-01	1.433
1094961	ENSG00000140939	8888	NOL3	nucleolar protein 3 (apoptosis repressor with CARD domain)	8996	16	n/a	n/a	5.53e-01	1.433
1095888	ENSG00000147394	7695	ZNF185	zinc finger protein 185 (LIM domain)	7739	X	n/a	n/a	5.33e-01	1.433
1094748	ENSG00000139436	9671	GIT2	G protein-coupled receptor kinase interacting ArfGAP 2	9815	12	n/a	n/a	5.11e-01	1.433
1094716	ENSG00000139220	8433	PPFIA2	protein tyrosine phosphatase, receptor type, f polypeptide (PTPRF), interacting protein (liprin), alpha 2	8499	12	n/a	n/a	5.55e-01	1.433
1096402	ENSG00000151914	663	DST	dystonin	667	6	n/a	n/a	4.86e-01	1.432
280000518	ENSG00000248345	0	RP11-262D11.1	RP11-262D11.1	0	X	n/a	n/a	5.31e-01	1.432
1103393	ENSG00000187801	41744	ZNF643	zinc finger protein 643	65243	1	n/a	n/a	4.97e-01	1.432
1102858	ENSG00000185551	6984	NR2F2	nuclear receptor subfamily 2, group F, member 2	7026	15	n/a	n/a	4.97e-01	1.432
1096861	ENSG00000155926	6467	SLA	Src-like-adaptor	6503	8	n/a	n/a	4.84e-01	1.432
1105113	ENSG00000204377	0	C1orf134	chromosome 1 open reading frame 134	0	1	n/a	n/a	5.40e-01	1.432
1088315	ENSG00000078804	37290	TP53INP2	tumor protein p53 inducible nuclear protein 2	58476	20	n/a	n/a	4.84e-01	1.431
1099468	ENSG00000169057	4179	MECP2	methyl CpG binding protein 2 (Rett syndrome)	4204	X	n/a	n/a	4.87e-01	1.430
279816786	ENSG00000227999	0	MTND5P1	MT-ND5 pseudogene 1	0	21	n/a	n/a	4.99e-01	1.430
1101096	ENSG00000176771	110103	NCKAP5	NCK-associated protein 5	344148	2	n/a	n/a	4.88e-01	1.430
1104807	ENSG00000198910	3872	L1CAM	L1 cell adhesion molecule	3897	X	n/a	n/a	3.88e-01	1.430
279840592	ENSG00000230155	0	RP3-477O4.14	RP3-477O4.14	0	20	n/a	n/a	4.88e-01	1.430
279857032	ENSG00000231611	0	AP006216.11	AP006216.11	0	11	n/a	n/a	5.26e-01	1.430
1091012	ENSG00000112837	8973	TBX18	T-box 18	9096	6	n/a	n/a	3.77e-01	1.430
1088177	ENSG00000075340	116	ADD2	adducin 2 (beta)	119	2	n/a	n/a	4.84e-01	1.429
1098760	ENSG00000166257	35089	SCN3B	sodium channel, voltage-gated, type III, beta	55800	11	n/a	n/a	4.86e-01	1.429
279865597	ENSG00000232377	0	AC016910.1	AC016910.1	0	2	n/a	n/a	5.39e-01	1.429
279786697	ENSG00000225339	0	RP11-513I15.6	RP11-513I15.6	0	6	n/a	n/a	5.54e-01	1.429
1099060	ENSG00000167491	34104	GATAD2A	GATA zinc finger domain containing 2A	54815	19	n/a	n/a	5.01e-01	1.429
279955696	ENSG00000241324	0	RP5-921G16.2	RP5-921G16.2	0	7	n/a	n/a	5.20e-01	1.429
279980511	ENSG00000243952	0	RP11-392M18.5	RP11-392M18.5	0	20	n/a	n/a	5.56e-01	1.429
1098959	ENSG00000167011	119597	C7orf52	chromosome 7 open reading frame 52	375607	7	n/a	n/a	4.99e-01	1.429
279839882	ENSG00000230092	0	RP11-206L10.8	RP11-206L10.8	0	1	n/a	n/a	5.01e-01	1.428
280008413	ENSG00000248996	0	RP11-1334A24.6	RP11-1334A24.6	0	5	n/a	n/a	5.00e-01	1.428
1100960	ENSG00000176049	9688	JAKMIP2	janus kinase and microtubule interacting protein 2	9832	5	n/a	n/a	5.20e-01	1.428
1088499	ENSG00000084112	33725	SSH1	slingshot homolog 1 (Drosophila)	54434	12	n/a	n/a	4.90e-01	1.428
1098516	ENSG00000165275	81360	RG9MTD3	RNA (guanine-9-) methyltransferase domain containing 3	158234	9	n/a	n/a	5.35e-01	1.428
279977138	ENSG00000243637	0	AC019221.4	AC019221.4	0	2	n/a	n/a	4.99e-01	1.428
1104719	ENSG00000198752	9436	CDC42BPB	CDC42 binding protein kinase beta (DMPK-like)	9578	14	n/a	n/a	3.77e-01	1.427
280010024	ENSG00000249141	0	RP11-514O12.4	RP11-514O12.4	0	6	n/a	n/a	5.53e-01	1.427
1099988	ENSG00000171282	36870	BAHCC1	BAH domain and coiled-coil containing 1	57597	17	n/a	n/a	4.84e-01	1.427
1089229	ENSG00000100592	22757	DAAM1	dishevelled associated activator of morphogenesis 1	23002	14	n/a	n/a	5.11e-01	1.427
1099830	ENSG00000170616	57726	SCRT1	scratch homolog 1, zinc finger protein (Drosophila)	83482	8	n/a	n/a	4.01e-01	1.427
280115044	ENSG00000258405	0	ZNF578	zinc finger protein 578	0	19	n/a	n/a	5.13e-01	1.427
279712661	ENSG00000211683	0	AP000346.2	AP000346.2	0	22	n/a	n/a	5.34e-01	1.427
280070731	ENSG00000254429	0	CTD-2562J17.7	CTD-2562J17.7	0	11	n/a	n/a	4.84e-01	1.426
1090410	ENSG00000108352	30677	RAPGEFL1	Rap guanine nucleotide exchange factor (GEF)-like 1	51195	17	n/a	n/a	5.01e-01	1.426
1101985	ENSG00000181908	0	AP003774.4	HCG1652096, isoform CRA_aUncharacterized proteincDNA FLJ37045 fis, clone BRACE2012185	0	11	n/a	n/a	5.54e-01	1.426
1102900	ENSG00000185722	30959	ANKFY1	ankyrin repeat and FYVE domain containing 1	51479	17	n/a	n/a	4.97e-01	1.426
1088149	ENSG00000074755	22895	ZZEF1	zinc finger, ZZ-type with EF-hand domain 1	23140	17	n/a	n/a	4.85e-01	1.426
1099880	ENSG00000170871	9634	KIAA0232	KIAA0232	9778	4	n/a	n/a	5.47e-01	1.426
1089064	ENSG00000100084	7247	HIRA	HIR histone cell cycle regulation defective homolog A (S. cerevisiae)	7290	22	n/a	n/a	4.83e-01	1.426
280112801	ENSG00000258199	0	RP11-977G19.5	RP11-977G19.5	0	12	n/a	n/a	4.90e-01	1.426
1097220	ENSG00000158856	2024	EPB49	erythrocyte membrane protein band 4.9 (dematin)	2039	8	n/a	n/a	4.88e-01	1.426
1094749	ENSG00000139437	58470	TCHP	trichoplein, keratin filament binding	84260	12	n/a	n/a	5.28e-01	1.426
280093220	ENSG00000256121	0	AC010296.1	AC010296.1	0	5	n/a	n/a	5.14e-01	1.425
1093884	ENSG00000134871	1275	COL4A2	collagen, type IV, alpha 2	1284	13	n/a	n/a	3.82e-01	1.425
1093804	ENSG00000134369	59735	NAV1	neuron navigator 1	89796	1	n/a	n/a	3.79e-01	1.424
1104831	ENSG00000198947	1744	DMD	dystrophin	1756	X	n/a	n/a	5.50e-01	1.424
279931147	ENSG00000238188	0	RP5-875H3.2	RP5-875H3.2	0	X	n/a	n/a	5.31e-01	1.424
279798449	ENSG00000226338	0	AC079150.2	AC079150.2	0	2	n/a	n/a	4.97e-01	1.424
280034348	ENSG00000251106	0	FAM206BP	family with sequence similarity 206, member B, pseudogene	0	13	n/a	n/a	5.29e-01	1.424
1090799	ENSG00000111490	23084	TBC1D30	TBC1 domain family, member 30	23329	12	n/a	n/a	4.87e-01	1.424
1088179	ENSG00000075391	9322	RASAL2	RAS protein activator like 2	9462	1	n/a	n/a	5.36e-01	1.424
1096431	ENSG00000152154	79440	TMEM178	transmembrane protein 178	130733	2	n/a	n/a	4.99e-01	1.424
1103926	ENSG00000196396	5738	PTPN1	protein tyrosine phosphatase, non-receptor type 1	5770	20	n/a	n/a	5.12e-01	1.424
1104445	ENSG00000197937	58869	ZNF347	zinc finger protein 347	84671	19	n/a	n/a	5.53e-01	1.424
1092215	ENSG00000122778	36943	KIAA1549	KIAA1549	57670	7	n/a	n/a	3.77e-01	1.424
1096307	ENSG00000151240	22737	DIP2C	DIP2 disco-interacting protein 2 homolog C (Drosophila)	22982	10	n/a	n/a	4.85e-01	1.424
1099254	ENSG00000168137	34498	SETD5	SET domain containing 5	55209	3	n/a	n/a	4.99e-01	1.423
279982582	ENSG00000244186	0	DMD-AS1	DMD antisense RNA 1 (non-protein coding)	0	X	n/a	n/a	5.37e-01	1.423
1088852	ENSG00000092439	34111	TRPM7	transient receptor potential cation channel, subfamily M, member 7	54822	15	n/a	n/a	5.48e-01	1.423
280089232	ENSG00000255686	0	RP11-227B21.2	RP11-227B21.2	0	12	n/a	n/a	8.29e-01	1.423
1089385	ENSG00000101335	10251	MYL9	myosin, light chain 9, regulatory	10398	20	n/a	n/a	4.01e-01	1.423
1087537	ENSG00000049618	36765	ARID1B	AT rich interactive domain 1B (SWI1-like)	57492	6	n/a	n/a	4.84e-01	1.422
1102471	ENSG00000183908	85535	LRRC55	leucine rich repeat containing 55	219527	11	n/a	n/a	4.90e-01	1.422
1090905	ENSG00000112146	26016	FBXO9	F-box protein 9	26268	6	n/a	n/a	5.08e-01	1.422
280031500	ENSG00000250877	0	RP11-373J21.1	RP11-373J21.1	0	4	n/a	n/a	3.82e-01	1.422
1108677	ENSG00000236901	57273	MIR600HG	MIR600 host gene (non-protein coding)	81571	9	n/a	n/a	3.80e-01	1.422
1099482	ENSG00000169118	33239	CSNK1G1	casein kinase 1, gamma 1	53944	15	n/a	n/a	5.49e-01	1.421
1106103	ENSG00000214548	34673	MEG3	maternally expressed 3 (non-protein coding)	55384	14	n/a	n/a	4.88e-01	1.421
279903525	ENSG00000235732	0	OBSCN-IT2	OBSCN intronic transcript 2 (non-protein coding)	0	1	n/a	n/a	3.79e-01	1.421
1089640	ENSG00000103064	8937	SLC7A6	solute carrier family 7 (amino acid transporter light chain, y+L system), member 6	9057	16	n/a	n/a	5.07e-01	1.421
280115467	ENSG00000258429	40779	PDF	peptide deformylase (mitochondrial)	64146	16	n/a	n/a	5.22e-01	1.421
279842273	ENSG00000230312	0	LL0XNC01-116E7.4	LL0XNC01-116E7.4	0	X	n/a	n/a	5.38e-01	1.421
1087429	ENSG00000039523	55370	FAM65A	family with sequence similarity 65, member A	79567	16	n/a	n/a	3.89e-01	1.421
280084482	ENSG00000255310	0	AF131215.2	AF131215.2	0	8	n/a	n/a	5.50e-01	1.420
1106336	ENSG00000215397	59652	SCRT2	scratch homolog 2, zinc finger protein (Drosophila)	85508	20	n/a	n/a	3.83e-01	1.420
1089457	ENSG00000101825	25627	MXRA5	matrix-remodelling associated 5	25878	X	n/a	n/a	4.87e-01	1.420
279981630	ENSG00000244054	0	RP11-101P17.7	RP11-101P17.7	0	13	n/a	n/a	5.19e-01	1.420
1096332	ENSG00000151458	36458	ANKRD50	ankyrin repeat domain 50	57182	4	n/a	n/a	5.22e-01	1.420
1094919	ENSG00000140557	8077	ST8SIA2	ST8 alpha-N-acetyl-neuraminide alpha-2,8-sialyltransferase 2	8128	15	n/a	n/a	4.84e-01	1.420
1097721	ENSG00000162595	8954	DIRAS3	DIRAS family, GTP-binding RAS-like 3	9077	1	n/a	n/a	5.00e-01	1.420
1093141	ENSG00000130226	1792	DPP6	dipeptidyl-peptidase 6	1804	7	n/a	n/a	4.83e-01	1.420
280088647	ENSG00000255629	0	RP11-196H14.3	RP11-196H14.3	0	12	n/a	n/a	4.87e-01	1.419
1094099	ENSG00000135956	34943	TMEM127	transmembrane protein 127	55654	2	n/a	n/a	3.76e-01	1.419
1099668	ENSG00000169914	23007	OTUD3	OTU domain containing 3	23252	1	n/a	n/a	5.28e-01	1.419
1093733	ENSG00000134030	9667	CTIF	CBP80/20-dependent translation initiation factor	9811	18	n/a	n/a	3.91e-01	1.419
1094075	ENSG00000135870	80758	RC3H1	ring finger and CCCH-type domains 1	149041	1	n/a	n/a	4.98e-01	1.419
279841982	ENSG00000230286	0	AC013472.4	AC013472.4	0	2	n/a	n/a	4.85e-01	1.419
1098885	ENSG00000166783	9521	KIAA0430	KIAA0430	9665	16	n/a	n/a	5.07e-01	1.419
1099672	ENSG00000169926	31101	KLF13	Kruppel-like factor 13	51621	15	n/a	n/a	4.85e-01	1.418
280041091	ENSG00000251602	157123501	RP11-521B24.3	RP11-521B24.3	100507437	14	n/a	n/a	5.00e-01	1.418
279958369	ENSG00000241600	0	ZNF578	ZNF578	0	19	n/a	n/a	4.99e-01	1.418
1102863	ENSG00000185567	76639	AHNAK2	AHNAK nucleoprotein 2	113146	14	n/a	n/a	3.77e-01	1.418
1088827	ENSG00000091986	81022	CCDC80	coiled-coil domain containing 80	151887	3	n/a	n/a	4.85e-01	1.418
1092653	ENSG00000125875	79311	TBC1D20	TBC1 domain family, member 20	128637	20	n/a	n/a	4.98e-01	1.418
1101256	ENSG00000177570	125643	SAMD12	sterile alpha motif domain containing 12	401474	8	n/a	n/a	5.56e-01	1.418
1103352	ENSG00000187672	25808	ERC2	ELKS/RAB6-interacting/CAST family member 2	26059	3	n/a	n/a	5.45e-01	1.418
1091020	ENSG00000112936	726	C7	complement component 7	730	5	n/a	n/a	3.76e-01	1.418
279795367	ENSG00000226081	0	USP12PX	ubiquitin specific peptidase 12 pseudogene, X-linked	0	X	n/a	n/a	5.55e-01	1.418
1100487	ENSG00000173480	80627	ZNF417	zinc finger protein 417	147687	19	n/a	n/a	5.16e-01	1.417
279661914	ENSG00000200714	0	Y_RNA	Y RNA	0	8	n/a	n/a	4.98e-01	1.417
280099422	ENSG00000256879	0	RP11-284H19.1	RP11-284H19.1	0	12	n/a	n/a	4.98e-01	1.416
1104226	ENSG00000197296	79294	FITM2	fat storage-inducing transmembrane protein 2	128486	20	n/a	n/a	5.01e-01	1.416
1089044	ENSG00000100027	29534	YPEL1	yippee-like 1 (Drosophila)	29799	22	n/a	n/a	4.98e-01	1.416
1095745	ENSG00000146223	94708	RPL7L1	ribosomal protein L7-like 1	285855	6	n/a	n/a	4.99e-01	1.416
1097372	ENSG00000160145	8889	KALRN	kalirin, RhoGEF kinase	8997	3	n/a	n/a	4.85e-01	1.416
1095727	ENSG00000146072	26987	TNFRSF21	tumor necrosis factor receptor superfamily, member 21	27242	6	n/a	n/a	4.84e-01	1.416
1089081	ENSG00000100139	59547	MICALL1	MICAL-like 1	85377	22	n/a	n/a	3.97e-01	1.416
279954768	ENSG00000241202	0	ZIC4-AS1	ZIC4 antisense RNA 1 (non-protein coding)	0	3	n/a	n/a	4.99e-01	1.416
279745202	ENSG00000216817	0	RP1-244F1.2	RP1-244F1.2	0	6	n/a	n/a	4.84e-01	1.416
1095944	ENSG00000147724	30541	FAM135B	family with sequence similarity 135, member B	51059	8	n/a	n/a	4.87e-01	1.416
1103465	ENSG00000188064	7434	WNT7B	wingless-type MMTV integration site family, member 7B	7477	22	n/a	n/a	5.01e-01	1.416
1096849	ENSG00000155850	1824	SLC26A2	solute carrier family 26 (sulfate transporter), member 2	1836	5	n/a	n/a	5.54e-01	1.416
1097792	ENSG00000162817	55565	C1orf115	chromosome 1 open reading frame 115	79762	1	n/a	n/a	5.24e-01	1.415
1097637	ENSG00000162104	112	ADCY9	adenylate cyclase 9	115	16	n/a	n/a	4.84e-01	1.415
1099503	ENSG00000169213	5833	RAB3B	RAB3B, member RAS oncogene family	5865	1	n/a	n/a	5.39e-01	1.414
1102142	ENSG00000182601	9807	HS3ST4	heparan sulfate (glucosamine) 3-O-sulfotransferase 4	9951	16	n/a	n/a	3.90e-01	1.414
1088334	ENSG00000079313	36728	REXO1	REX1, RNA exonuclease 1 homolog (S. cerevisiae)	57455	19	n/a	n/a	3.78e-01	1.414
1102974	ENSG00000185986	0	SDHAP3	succinate dehydrogenase complex, subunit A, flavoprotein pseudogene 3	0	5	n/a	n/a	4.84e-01	1.414
1088982	ENSG00000099617	1930	EFNA2	ephrin-A2	1943	19	n/a	n/a	3.85e-01	1.414
1102568	ENSG00000184347	6549	SLIT3	slit homolog 3 (Drosophila)	6586	5	n/a	n/a	4.84e-01	1.414
1095743	ENSG00000146216	58829	TTBK1	tau tubulin kinase 1	84630	6	n/a	n/a	3.92e-01	1.414
1099644	ENSG00000169851	5067	PCDH7	protocadherin 7	5099	4	n/a	n/a	4.87e-01	1.414
1092729	ENSG00000126464	36752	PRR12	proline rich 12	57479	19	n/a	n/a	3.89e-01	1.413
279736241	ENSG00000215022	0	RP1-257A7.4	RP1-257A7.4	0	6	n/a	n/a	5.10e-01	1.413
279912090	ENSG00000236537	0	RP11-732M18.3	RP11-732M18.3	0	6	n/a	n/a	4.85e-01	1.413
1091480	ENSG00000116580	34145	GON4L	gon-4-like (C. elegans)	54856	1	n/a	n/a	4.98e-01	1.413
1094980	ENSG00000141013	2606	GAS8	growth arrest-specific 8	2622	16	n/a	n/a	4.90e-01	1.413
1090886	ENSG00000112033	5435	PPARD	peroxisome proliferator-activated receptor delta	5467	6	n/a	n/a	4.85e-01	1.413
1096508	ENSG00000152726	35036	FAM21B	family with sequence similarity 21, member B	55747	10	n/a	n/a	5.12e-01	1.412
1098549	ENSG00000165457	2334	FOLR2	folate receptor 2 (fetal)	2350	11	n/a	n/a	5.01e-01	1.412
1101781	ENSG00000180730	122773	SHISA2	shisa homolog 2 (Xenopus laevis)	387914	13	n/a	n/a	4.96e-01	1.412
1092813	ENSG00000127334	8384	DYRK2	dual-specificity tyrosine-(Y)-phosphorylation regulated kinase 2	8445	12	n/a	n/a	5.31e-01	1.411
1091128	ENSG00000113805	5035	CNTN3	contactin 3 (plasmacytoma associated)	5067	3	n/a	n/a	4.84e-01	1.411
1092907	ENSG00000128266	2764	GNAZ	guanine nucleotide binding protein (G protein), alpha z polypeptide	2781	22	n/a	n/a	4.84e-01	1.411
1094450	ENSG00000137802	22760	MAPKBP1	mitogen-activated protein kinase binding protein 1	23005	15	n/a	n/a	4.84e-01	1.411
1094037	ENSG00000135643	27090	KCNMB4	potassium large conductance calcium-activated channel, subfamily M, beta member 4	27345	12	n/a	n/a	4.99e-01	1.411
1104138	ENSG00000197016	123036	ZNF470	zinc finger protein 470	388566	19	n/a	n/a	5.45e-01	1.411
279950811	ENSG00000240704	0	KLF7P1	kruppel-like factor 7 pseudogene 1	0	3	n/a	n/a	5.08e-01	1.411
1092270	ENSG00000123243	56534	ITIH5	inter-alpha (globulin) inhibitor H5	80760	10	n/a	n/a	3.77e-01	1.410
1103105	ENSG00000186479	125502	RGS7BP	regulator of G-protein signaling 7 binding protein	401190	5	n/a	n/a	5.12e-01	1.410
279859045	ENSG00000231784	1001816	AC087392.3	AC087392.3	100131454	17	n/a	n/a	5.41e-01	1.410
1090956	ENSG00000112379	36497	KIAA1244	KIAA1244	57221	6	n/a	n/a	4.99e-01	1.410
1089876	ENSG00000104885	58645	DOT1L	DOT1-like, histone H3 methyltransferase (S. cerevisiae)	84444	19	n/a	n/a	3.80e-01	1.410
1099183	ENSG00000167889	80538	MGAT5B	mannosyl (alpha-1,6-)-glycoprotein beta-1,6-N-acetyl-glucosaminyltransferase, isozyme B	146664	17	n/a	n/a	3.93e-01	1.410
279799736	ENSG00000226455	0	RP3-512E2.2	RP3-512E2.2	0	6	n/a	n/a	4.10e-01	1.410
1091234	ENSG00000114857	4789	NKTR	natural killer-tumor recognition sequence	4820	3	n/a	n/a	5.23e-01	1.410
1107058	ENSG00000226232	0	RP11-419C5.2	Uncharacterized protein	0	16	n/a	n/a	4.99e-01	1.410
1106893	ENSG00000225151	122854	AC103965.1	AC103965.1	388152	15	n/a	n/a	5.49e-01	1.410
1089406	ENSG00000101417	11103	PXMP4	peroxisomal membrane protein 4, 24kDa	11264	20	n/a	n/a	4.87e-01	1.410
1096179	ENSG00000149679	57600	CABLES2	Cdk5 and Abl enzyme substrate 2	81928	20	n/a	n/a	4.83e-01	1.410
1090235	ENSG00000106665	7418	CLIP2	CAP-GLY domain containing linker protein 2	7461	7	n/a	n/a	3.90e-01	1.409
1094054	ENSG00000135749	55805	PCNXL2	pecanex-like 2 (Drosophila)	80003	1	n/a	n/a	4.88e-01	1.409
279702974	ENSG00000206633	1023146	SNORA80B	small nucleolar RNA, H/ACA box 80B	100302743	2	n/a	n/a	4.16e-01	1.409
1105270	ENSG00000204767	1000047	FAM196B	family with sequence similarity 196, member B	100131897	5	n/a	n/a	5.04e-01	1.409
279964301	ENSG00000242255	0	CTD-3099C6.4	CTD-3099C6.4	0	19	n/a	n/a	5.43e-01	1.409
279991745	ENSG00000246015	0	AC010332.1	AC010332.1	0	19	n/a	n/a	5.41e-01	1.409
279978671	ENSG00000243743	0	RP1-34B21.6	RP1-34B21.6	0	6	n/a	n/a	5.38e-01	1.408
1101296	ENSG00000177732	6626	SOX12	SRY (sex determining region Y)-box 12	6666	20	n/a	n/a	4.84e-01	1.408
279818487	ENSG00000228158	0	TLE1P1	transducin-like enhancer of split 1 pseudogene 1	0	X	n/a	n/a	5.12e-01	1.408
1097347	ENSG00000159905	7595	ZNF221	zinc finger protein 221	7638	19	n/a	n/a	5.13e-01	1.408
1086890	ENSG00000002746	22827	HECW1	HECT, C2 and WW domain containing E3 ubiquitin protein ligase 1	23072	7	n/a	n/a	5.01e-01	1.408
1099619	ENSG00000169718	40751	DUS1L	dihydrouridine synthase 1-like (S. cerevisiae)	64118	17	n/a	n/a	4.84e-01	1.408
280100586	ENSG00000257002	0	AP000438.2	AP000438.2	0	11	n/a	n/a	4.84e-01	1.408
1088010	ENSG00000070882	25780	OSBPL3	oxysterol binding protein-like 3	26031	7	n/a	n/a	8.47e-01	1.408
1087425	ENSG00000039068	994	CDH1	cadherin 1, type 1, E-cadherin (epithelial)	999	16	n/a	n/a	4.99e-01	1.407
1106625	ENSG00000223496	78706	EXOSC6	exosome component 6	118460	16	n/a	n/a	4.86e-01	1.407
1093675	ENSG00000133561	149615	GIMAP6	GTPase, IMAP family member 6	474344	7	n/a	n/a	4.97e-01	1.407
1094972	ENSG00000140987	34214	ZNF434	zinc finger protein 434	54925	16	n/a	n/a	4.99e-01	1.407
1096019	ENSG00000148408	770	CACNA1B	calcium channel, voltage-dependent, N type, alpha 1B subunit	774	9	n/a	n/a	3.87e-01	1.407
279732036	ENSG00000214652	0	RP11-3N2.13	RP11-3N2.13	0	7	n/a	n/a	7.05e-01	1.407
1090106	ENSG00000105926	31158	MPP6	membrane protein, palmitoylated 6 (MAGUK p55 subfamily member 6)	51678	7	n/a	n/a	5.53e-01	1.407
1092265	ENSG00000123200	22846	ZC3H13	zinc finger CCCH-type containing 13	23091	13	n/a	n/a	5.23e-01	1.406
1091914	ENSG00000120156	6968	TEK	TEK tyrosine kinase, endothelial	7010	9	n/a	n/a	4.88e-01	1.406
280091913	ENSG00000255989	0	RP11-711M9.1	RP11-711M9.1	0	2	n/a	n/a	5.12e-01	1.406
1090549	ENSG00000109265	36755	KIAA1211	KIAA1211	57482	4	n/a	n/a	3.80e-01	1.406
1094266	ENSG00000136854	6772	STXBP1	syntaxin binding protein 1	6812	9	n/a	n/a	4.84e-01	1.406
1091410	ENSG00000115993	41851	TRAK2	trafficking protein, kinesin binding 2	66008	2	n/a	n/a	5.49e-01	1.406
1096785	ENSG00000155111	22852	CDK19	cyclin-dependent kinase 19	23097	6	n/a	n/a	5.10e-01	1.406
1093253	ENSG00000130779	6216	CLIP1	CAP-GLY domain containing linker protein 1	6249	12	n/a	n/a	5.31e-01	1.405
1090012	ENSG00000105514	9404	RAB3D	RAB3D, member RAS oncogene family	9545	19	n/a	n/a	5.24e-01	1.405
1092896	ENSG00000128165	55726	ADM2	adrenomedullin 2	79924	22	n/a	n/a	4.87e-01	1.405
1103038	ENSG00000186230	123037	ZNF749	zinc finger protein 749	388567	19	n/a	n/a	5.40e-01	1.405
1099084	ENSG00000167566	36974	NCKAP5L	NCK-associated protein 5-like	57701	12	n/a	n/a	3.84e-01	1.405
1087489	ENSG00000047346	35487	KIAA1370	KIAA1370	56204	15	n/a	n/a	5.11e-01	1.405
279500356	ENSG00000180172	0	RPS12P23	ribosomal protein S12 pseudogene 23	0	13	n/a	n/a	5.25e-01	1.405
1108242	ENSG00000233930	109548	RP13-25N22.1	RP13-25N22.1	338651	11	n/a	n/a	5.00e-01	1.405
1096551	ENSG00000153071	1589	DAB2	disabled homolog 2, mitogen-responsive phosphoprotein (Drosophila)	1601	5	n/a	n/a	4.85e-01	1.404
1097151	ENSG00000158321	25802	AUTS2	autism susceptibility candidate 2	26053	7	n/a	n/a	3.91e-01	1.404
1096249	ENSG00000150672	1728	DLG2	discs, large homolog 2 (Drosophila)	1740	11	n/a	n/a	4.88e-01	1.404
279742496	ENSG00000215817	0	ZC3H11B	zinc finger CCCH-type containing 11B pseudogene	0	1	n/a	n/a	5.23e-01	1.404
1088609	ENSG00000087258	2758	GNAO1	guanine nucleotide binding protein (G protein), alpha activating activity polypeptide O	2775	16	n/a	n/a	4.90e-01	1.404
279706803	ENSG00000207291	157128869	U6	U6 spliceosomal RNA	100873747	X	n/a	n/a	4.85e-01	1.404
1091243	ENSG00000114948	8674	ADAM23	ADAM metallopeptidase domain 23	8745	2	n/a	n/a	4.99e-01	1.403
279832071	ENSG00000229372	0	SZT2-AS1	SZT2 antisense RNA 1 (non-protein coding)	0	1	n/a	n/a	4.85e-01	1.403
280096058	ENSG00000256466	0	AP003026.1	AP003026.1	0	11	n/a	n/a	4.85e-01	1.403
1102289	ENSG00000183248	55965	AC010336.1	Uncharacterized protein	80164	19	n/a	n/a	3.91e-01	1.403
1089547	ENSG00000102349	11118	KLF8	Kruppel-like factor 8	11279	X	n/a	n/a	5.51e-01	1.403
1088832	ENSG00000092051	58703	JPH4	junctophilin 4	84502	14	n/a	n/a	4.84e-01	1.403
1092635	ENSG00000125834	80214	STK35	serine/threonine kinase 35	140901	20	n/a	n/a	5.00e-01	1.403
279709099	ENSG00000207720	0	MIR555	microRNA 555	0	1	n/a	n/a	3.90e-01	1.402
1087664	ENSG00000058673	9733	ZC3H11A	zinc finger CCCH-type containing 11A	9877	1	n/a	n/a	5.29e-01	1.402
1104548	ENSG00000198221	158874	C6orf124	chromosome 6 open reading frame 124	653483	6	n/a	n/a	4.84e-01	1.402
280031930	ENSG00000250910	0	RP11-27G13.2	RP11-27G13.2	0	4	n/a	n/a	5.42e-01	1.401
1092893	ENSG00000128052	3766	KDR	kinase insert domain receptor (a type III receptor tyrosine kinase)	3791	4	n/a	n/a	4.98e-01	1.401
1097075	ENSG00000157693	83721	C9orf91	chromosome 9 open reading frame 91	203197	9	n/a	n/a	4.86e-01	1.401
1099671	ENSG00000169925	7971	BRD3	bromodomain containing 3	8019	9	n/a	n/a	3.82e-01	1.401
1088388	ENSG00000080845	22595	DLGAP4	discs, large (Drosophila) homolog-associated protein 4	22839	20	n/a	n/a	4.87e-01	1.401
1101369	ENSG00000178187	94642	ZNF454	zinc finger protein 454	285676	5	n/a	n/a	5.41e-01	1.400
279992169	ENSG00000246125	0	AC011460.1	AC011460.1	0	19	n/a	n/a	4.84e-01	1.400
1095740	ENSG00000146197	85868	SCUBE3	signal peptide, CUB domain, EGF-like 3	222663	6	n/a	n/a	4.87e-01	1.400
279784606	ENSG00000225171	0	DUTP6	deoxyuridine triphosphatase pseudogene 6	0	1	n/a	n/a	5.44e-01	1.400
1089073	ENSG00000100106	10920	TRIOBP	TRIO and F-actin binding protein	11078	22	n/a	n/a	3.81e-01	1.400
1088017	ENSG00000071054	9311	MAP4K4	mitogen-activated protein kinase kinase kinase kinase 4	9448	2	n/a	n/a	5.03e-01	1.400
1096069	ENSG00000148840	22837	PPRC1	peroxisome proliferator-activated receptor gamma, coactivator-related 1	23082	10	n/a	n/a	4.82e-01	1.400
1098006	ENSG00000163565	3408	IFI16	interferon, gamma-inducible protein 16	3428	1	n/a	n/a	5.34e-01	1.400
1088810	ENSG00000091527	34862	CDV3	CDV3 homolog (mouse)	55573	3	n/a	n/a	8.38e-01	1.400
1099821	ENSG00000170579	9104	DLGAP1	discs, large (Drosophila) homolog-associated protein 1	9229	18	n/a	n/a	4.98e-01	1.400
1091050	ENSG00000113231	8553	PDE8B	phosphodiesterase 8B	8622	5	n/a	n/a	5.15e-01	1.400
1101624	ENSG00000179776	998	CDH5	cadherin 5, type 2 (vascular endothelium)	1003	16	n/a	n/a	3.86e-01	1.400
280095205	ENSG00000256360	0	RP11-707G14.7	RP11-707G14.7	0	11	n/a	n/a	5.43e-01	1.399
1100788	ENSG00000175115	34979	PACS1	phosphofurin acidic cluster sorting protein 1	55690	11	n/a	n/a	3.86e-01	1.399
279914815	ENSG00000236810	157122885	RP5-886K2.3	RP5-886K2.3	100506963	1	n/a	n/a	5.59e-01	1.399
280042078	ENSG00000251675	0	CTC-458I2.2	CTC-458I2.2	0	5	n/a	n/a	5.26e-01	1.398
1092322	ENSG00000123643	83789	SLC36A1	solute carrier family 36 (proton/amino acid symporter), member 1	206358	5	n/a	n/a	4.98e-01	1.398
1096676	ENSG00000154217	25956	PITPNC1	phosphatidylinositol transfer protein, cytoplasmic 1	26207	17	n/a	n/a	5.30e-01	1.398
279924934	ENSG00000237667	109743	AC113607.1	AC113607.1	339822	2	n/a	n/a	3.05e-01	1.398
1089791	ENSG00000104356	10782	POP1	processing of precursor 1, ribonuclease P/MRP subunit (S. cerevisiae)	10940	8	n/a	n/a	5.50e-01	1.398
279812541	ENSG00000227601	0	AC004240.2	AC004240.2	0	7	n/a	n/a	5.56e-01	1.397
280133414	ENSG00000259468	0	RP11-1084A12.2	RP11-1084A12.2	0	15	n/a	n/a	5.12e-01	1.397
1103126	ENSG00000186575	4745	NF2	neurofibromin 2 (merlin)	4771	22	n/a	n/a	4.85e-01	1.397
1096751	ENSG00000154822	22983	PLCL2	phospholipase C-like 2	23228	3	n/a	n/a	5.57e-01	1.397
1094914	ENSG00000140538	4885	NTRK3	neurotrophic tyrosine kinase, receptor, type 3	4916	15	n/a	n/a	5.00e-01	1.397
1086920	ENSG00000004777	77694	ARHGAP33	Rho GTPase activating protein 33	115703	19	n/a	n/a	4.02e-01	1.397
279957397	ENSG00000241489	0	AF011889.5	AF011889.5	0	X	n/a	n/a	4.97e-01	1.397
1100029	ENSG00000171462	41832	DLK2	delta-like 2 homolog (Drosophila)	65989	6	n/a	n/a	3.79e-01	1.397
280138384	ENSG00000259758	0	CTA-204B4.6	CTA-204B4.6	0	8	n/a	n/a	4.98e-01	1.397
1092835	ENSG00000127526	55741	SLC35E1	solute carrier family 35, member E1	79939	19	n/a	n/a	4.87e-01	1.396
1089429	ENSG00000101489	36132	CELF4	CUGBP, Elav-like family member 4	56853	18	n/a	n/a	5.27e-01	1.396
1094108	ENSG00000136002	30138	ARHGEF4	Rho guanine nucleotide exchange factor (GEF) 4	50649	2	n/a	n/a	4.84e-01	1.396
1097946	ENSG00000163393	34645	SLC22A15	solute carrier family 22, member 15	55356	1	n/a	n/a	5.54e-01	1.396
1093985	ENSG00000135414	10074	GDF11	growth differentiation factor 11	10220	12	n/a	n/a	4.99e-01	1.396
1098926	ENSG00000166900	6769	STX3	syntaxin 3	6809	11	n/a	n/a	5.37e-01	1.396
1087132	ENSG00000010610	915	CD4	CD4 molecule	920	12	n/a	n/a	4.99e-01	1.396
1092843	ENSG00000127561	9020	SYNGR3	synaptogyrin 3	9143	16	n/a	n/a	3.85e-01	1.396
1097723	ENSG00000162599	4748	NFIA	nuclear factor I/A	4774	1	n/a	n/a	5.21e-01	1.396
1102158	ENSG00000182670	7224	TTC3	tetratricopeptide repeat domain 3	7267	21	n/a	n/a	5.45e-01	1.396
1092986	ENSG00000128849	59142	CGNL1	cingulin-like 1	84952	15	n/a	n/a	4.85e-01	1.395
1108458	ENSG00000235471	0	AL033532.1	Uncharacterized protein	0	1	n/a	n/a	4.88e-01	1.395
1102305	ENSG00000183307	27183	CECR6	cat eye syndrome chromosome region, candidate 6	27439	22	n/a	n/a	3.80e-01	1.395
1088323	ENSG00000079102	858	RUNX1T1	runt-related transcription factor 1; translocated to, 1 (cyclin D-related)	862	8	n/a	n/a	4.82e-01	1.395
280025489	ENSG00000250379	0	RP11-23P13.4	RP11-23P13.4	0	15	n/a	n/a	3.80e-01	1.395
280100823	ENSG00000257026	0	AC040173.1	AC040173.1	0	16	n/a	n/a	5.42e-01	1.395
1088611	ENSG00000087266	6416	SH3BP2	SH3-domain binding protein 2	6452	4	n/a	n/a	3.80e-01	1.395
1096774	ENSG00000155034	55830	FBXL18	F-box and leucine-rich repeat protein 18	80028	7	n/a	n/a	4.86e-01	1.395
1098110	ENSG00000163872	34978	YEATS2	YEATS domain containing 2	55689	3	n/a	n/a	5.01e-01	1.394
279813214	ENSG00000227677	0	RP11-326L24.7	RP11-326L24.7	0	9	n/a	n/a	4.86e-01	1.394
1094635	ENSG00000138688	58373	KIAA1109	KIAA1109	84162	4	n/a	n/a	4.87e-01	1.394
1089573	ENSG00000102606	8795	ARHGEF7	Rho guanine nucleotide exchange factor (GEF) 7	8874	13	n/a	n/a	5.01e-01	1.394
1087858	ENSG00000066739	34391	ATG2B	ATG2 autophagy related 2 homolog B (S. cerevisiae)	55102	14	n/a	n/a	5.38e-01	1.394
1097583	ENSG00000161681	30427	SHANK1	SH3 and multiple ankyrin repeat domains 1	50944	19	n/a	n/a	3.93e-01	1.394
1097003	ENSG00000157103	6493	SLC6A1	solute carrier family 6 (neurotransmitter transporter, GABA), member 1	6529	3	n/a	n/a	4.84e-01	1.394
280123223	ENSG00000258882	0	CTD-2277K2.1	CTD-2277K2.1	0	14	n/a	n/a	4.84e-01	1.394
1090264	ENSG00000106976	1747	DNM1	dynamin 1	1759	9	n/a	n/a	4.85e-01	1.393
1088007	ENSG00000070808	811	CAMK2A	calcium/calmodulin-dependent protein kinase II alpha	815	5	n/a	n/a	4.98e-01	1.393
1092383	ENSG00000124201	36445	ZNFX1	zinc finger, NFX1-type containing 1	57169	20	n/a	n/a	4.97e-01	1.393
1103825	ENSG00000196132	4635	MYT1	myelin transcription factor 1	4661	20	n/a	n/a	4.85e-01	1.393
1098375	ENSG00000164715	22609	LMTK2	lemur tyrosine kinase 2	22853	7	n/a	n/a	3.85e-01	1.392
279989004	ENSG00000244997	0	AC020928.1	AC020928.1	0	19	n/a	n/a	5.38e-01	1.392
1101113	ENSG00000176884	2885	GRIN1	glutamate receptor, ionotropic, N-methyl D-aspartate 1	2902	9	n/a	n/a	4.00e-01	1.392
1105369	ENSG00000205047	0	AC010536.1	HCG1980662Uncharacterized protein	0	16	n/a	n/a	4.85e-01	1.392
1097445	ENSG00000160551	36824	TAOK1	TAO kinase 1	57551	17	n/a	n/a	5.03e-01	1.392
1094851	ENSG00000140199	9846	SLC12A6	solute carrier family 12 (potassium/chloride transporters), member 6	9990	15	n/a	n/a	5.00e-01	1.392
1100491	ENSG00000173517	55637	PEAK1	Pseudopodium-enriched atypical kinase 1	79834	15	n/a	n/a	5.23e-01	1.392
280069994	ENSG00000254377	1015124	RP11-32K4.2	Uncharacterized protein	100130155	8	n/a	n/a	4.97e-01	1.391
279818606	ENSG00000228172	0	RP1-317E23.3	RP1-317E23.3	0	1	n/a	n/a	4.84e-01	1.391
1095163	ENSG00000142459	77695	EVI5L	ecotropic viral integration site 5-like	115704	19	n/a	n/a	3.76e-01	1.391
279982058	ENSG00000244117	0	RP11-3N2.1	RP11-3N2.1	0	7	n/a	n/a	5.58e-01	1.391
1096679	ENSG00000154229	5546	PRKCA	protein kinase C, alpha	5578	17	n/a	n/a	5.14e-01	1.391
1100849	ENSG00000175414	94618	ARL10	ADP-ribosylation factor-like 10	285598	5	n/a	n/a	5.00e-01	1.390
1090027	ENSG00000105605	37708	CACNG7	calcium channel, voltage-dependent, gamma subunit 7	59284	19	n/a	n/a	3.79e-01	1.390
1096913	ENSG00000156299	7031	TIAM1	T-cell lymphoma invasion and metastasis 1	7074	21	n/a	n/a	5.38e-01	1.390
1092988	ENSG00000128881	80493	TTBK2	tau tubulin kinase 2	146057	15	n/a	n/a	4.97e-01	1.390
1093338	ENSG00000131323	7144	TRAF3	TNF receptor-associated factor 3	7187	14	n/a	n/a	4.86e-01	1.390
279988899	ENSG00000244951	0	AL365502.1	AL365502.1	0	9	n/a	n/a	4.97e-01	1.390
279943115	ENSG00000239815	0	RP11-309L24.4	RP11-309L24.4	0	7	n/a	n/a	4.84e-01	1.390
280085412	ENSG00000255366	0	RP11-1134I14.8	Uncharacterized protein	0	8	n/a	n/a	4.99e-01	1.390
1102783	ENSG00000185219	110735	ZNF445	zinc finger protein 445	353274	3	n/a	n/a	5.01e-01	1.390
1100394	ENSG00000173013	90405	CCDC96	coiled-coil domain containing 96	257236	4	n/a	n/a	5.00e-01	1.389
1100420	ENSG00000173166	41583	RAPH1	Ras association (RalGDS/AF-6) and pleckstrin homology domains 1	65059	2	n/a	n/a	5.37e-01	1.389
1099650	ENSG00000169862	1490	CTNND2	catenin (cadherin-associated protein), delta 2 (neural plakophilin-related arm-repeat protein)	1501	5	n/a	n/a	4.84e-01	1.389
279793423	ENSG00000225915	0	RP3-511B24.5	RP3-511B24.5	0	20	n/a	n/a	4.84e-01	1.389
279670424	ENSG00000203644	0	AC083799.1	AC083799.1	0	3	n/a	n/a	4.98e-01	1.389
1089154	ENSG00000100345	4601	MYH9	myosin, heavy chain 9, non-muscle	4627	22	n/a	n/a	4.84e-01	1.389
279953993	ENSG00000241114	0	AC008280.3	AC008280.3	0	2	n/a	n/a	5.43e-01	1.388
1106456	ENSG00000218416	1001974	AC110619.2	Uncharacterized protein	100130449	2	n/a	n/a	4.85e-01	1.388
1097185	ENSG00000158555	57250	GDPD5	glycerophosphodiester phosphodiesterase domain containing 5	81544	11	n/a	n/a	3.77e-01	1.388
1105810	ENSG00000213064	119543	SFT2D2	SFT2 domain containing 2	375035	1	n/a	n/a	4.83e-01	1.388
1105625	ENSG00000206052	85633	DOK6	docking protein 6	220164	18	n/a	n/a	5.45e-01	1.387
1102348	ENSG00000183495	36907	EP400	E1A binding protein p400	57634	12	n/a	n/a	3.79e-01	1.387
1087698	ENSG00000060982	583	BCAT1	branched chain amino-acid transaminase 1, cytosolic	586	12	n/a	n/a	5.31e-01	1.387
1090353	ENSG00000107864	22605	CPEB3	cytoplasmic polyadenylation element binding protein 3	22849	10	n/a	n/a	5.00e-01	1.387
1092795	ENSG00000127124	37693	HIVEP3	human immunodeficiency virus type I enhancer binding protein 3	59269	1	n/a	n/a	4.83e-01	1.387
1096391	ENSG00000151834	2539	GABRA2	gamma-aminobutyric acid (GABA) A receptor, alpha 2	2555	4	n/a	n/a	4.98e-01	1.387
1090178	ENSG00000106333	5086	PCOLCE	procollagen C-endopeptidase enhancer	5118	7	n/a	n/a	3.88e-01	1.387
1088513	ENSG00000084731	3772	KIF3C	kinesin family member 3C	3797	2	n/a	n/a	4.84e-01	1.387
1104258	ENSG00000197385	110138	ZNF860	zinc finger protein 860	344787	3	n/a	n/a	5.20e-01	1.386
1087660	ENSG00000058404	812	CAMK2B	calcium/calmodulin-dependent protein kinase II beta	816	7	n/a	n/a	4.83e-01	1.386
1088293	ENSG00000078269	8792	SYNJ2	synaptojanin 2	8871	6	n/a	n/a	5.42e-01	1.386
279953253	ENSG00000241015	80646	CTD-2224J9.2	CTD-2224J9.2	147804	19	n/a	n/a	5.46e-01	1.386
1090825	ENSG00000111676	1810	ATN1	atrophin 1	1822	12	n/a	n/a	3.91e-01	1.386
1090464	ENSG00000108669	9139	CYTH1	cytohesin 1	9267	17	n/a	n/a	4.83e-01	1.386
1103735	ENSG00000189129	85507	PLAC9	placenta-specific 9	219348	10	n/a	n/a	3.86e-01	1.385
1101794	ENSG00000180787	79042	ZFP3	zinc finger protein 3 homolog (mouse)	124961	17	n/a	n/a	5.59e-01	1.385
1091153	ENSG00000114115	5915	RBP1	retinol binding protein 1, cellular	5947	3	n/a	n/a	5.00e-01	1.385
1100225	ENSG00000172264	80085	MACROD2	MACRO domain containing 2	140733	20	n/a	n/a	5.08e-01	1.385
279472358	ENSG00000176268	0	CYCSP34	cytochrome c, somatic pseudogene 34	0	13	n/a	n/a	4.98e-01	1.385
1094674	ENSG00000138834	22917	MAPK8IP3	mitogen-activated protein kinase 8 interacting protein 3	23162	16	n/a	n/a	3.86e-01	1.385
1103278	ENSG00000187239	22803	FNBP1	formin binding protein 1	23048	9	n/a	n/a	4.92e-01	1.385
1099558	ENSG00000169432	6300	SCN9A	sodium channel, voltage-gated, type IX, alpha subunit	6335	2	n/a	n/a	4.92e-01	1.385
1104259	ENSG00000197386	3047	HTT	huntingtin	3064	4	n/a	n/a	4.84e-01	1.385
1095340	ENSG00000143494	55608	VASH2	vasohibin 2	79805	1	n/a	n/a	5.22e-01	1.385
279846679	ENSG00000230673	0	PABPC1P3	poly(A) binding protein, cytoplasmic 1 pseudogene 3	0	X	n/a	n/a	4.89e-01	1.385
279886703	ENSG00000234225	0	RP4-704D21.2	RP4-704D21.2	0	1	n/a	n/a	5.51e-01	1.384
1096161	ENSG00000149575	6292	SCN2B	sodium channel, voltage-gated, type II, beta	6327	11	n/a	n/a	5.00e-01	1.384
279841165	ENSG00000230202	0	RP11-632C17__A.1	RP11-632C17__A.1	0	6	n/a	n/a	5.09e-01	1.384
280024333	ENSG00000250299	0	MRPS31P4	mitochondrial ribosomal protein S31 pseudogene 4	0	13	n/a	n/a	5.53e-01	1.384
279882365	ENSG00000233838	0	DPH3P1	DPH3, KTI11 homolog (S. cerevisiae) pseudogene 1	0	20	n/a	n/a	5.40e-01	1.384
279824366	ENSG00000228677	0	AP001432.11	AP001432.11	0	21	n/a	n/a	3.80e-01	1.384
1092068	ENSG00000121406	90317	ZNF549	zinc finger protein 549	256051	19	n/a	n/a	4.97e-01	1.384
280094268	ENSG00000256261	0	AC104698.1	AC104698.1	0	2	n/a	n/a	4.97e-01	1.383
1096428	ENSG00000152133	90119	CCDC75	coiled-coil domain containing 75	253635	2	n/a	n/a	5.08e-01	1.383
280049900	ENSG00000252793	0	5S_rRNA	5S ribosomal RNA	0	5	n/a	n/a	4.84e-01	1.383
1099161	ENSG00000167785	80685	ZNF558	zinc finger protein 558	148156	19	n/a	n/a	5.15e-01	1.383
279681451	ENSG00000204429	0	RP11-1E11.1	RP11-1E11.1	0	9	n/a	n/a	4.98e-01	1.383
1089165	ENSG00000100364	23068	KIAA0930	KIAA0930	23313	22	n/a	n/a	4.87e-01	1.383
279905092	ENSG00000235903	0	CPB2-AS1	CPB2 antisense RNA 1 (non-protein coding)	0	13	n/a	n/a	5.31e-01	1.383
279991298	ENSG00000245865	0	AC134943.1	AC134943.1	0	3	n/a	n/a	4.89e-01	1.383
1092700	ENSG00000126217	157121723	MCF2L	MCF.2 cell line derived transforming sequence-like	100506063	13	n/a	n/a	3.79e-01	1.383
1088125	ENSG00000074054	23087	CLASP1	cytoplasmic linker associated protein 1	23332	2	n/a	n/a	5.11e-01	1.382
279951963	ENSG00000240848	0	RP1-211D12.3	RP1-211D12.3	0	20	n/a	n/a	5.47e-01	1.382
1099791	ENSG00000170458	924	CD14	CD14 molecule	929	5	n/a	n/a	3.89e-01	1.382
1095379	ENSG00000143669	1122	LYST	lysosomal trafficking regulator	1130	1	n/a	n/a	5.31e-01	1.382
1104037	ENSG00000196693	7539	ZNF33B	zinc finger protein 33B	7582	10	n/a	n/a	5.39e-01	1.382
1090720	ENSG00000110888	41824	CAPRIN2	caprin family member 2	65981	12	n/a	n/a	5.09e-01	1.381
1095649	ENSG00000145632	10611	PLK2	polo-like kinase 2	10769	5	n/a	n/a	4.84e-01	1.381
1100162	ENSG00000171992	11181	SYNPO	synaptopodin	11346	5	n/a	n/a	5.01e-01	1.381
280055598	ENSG00000253352	0	TUG1	taurine upregulated 1 (non-protein coding)	0	22	n/a	n/a	4.99e-01	1.381
279933989	ENSG00000238556	0	snoU13	Small nucleolar RNA U13	0	21	n/a	n/a	3.77e-01	1.380
1099844	ENSG00000170681	110243	MURC	muscle-related coiled-coil protein	347273	9	n/a	n/a	5.54e-01	1.380
1089258	ENSG00000100731	22745	PCNX	pecanex homolog (Drosophila)	22990	14	n/a	n/a	5.15e-01	1.380
1088732	ENSG00000089847	82210	ANKRD24	ankyrin repeat domain 24	170961	19	n/a	n/a	4.84e-01	1.380
1089771	ENSG00000104218	55651	CSPP1	centrosome and spindle pole associated protein 1	79848	8	n/a	n/a	5.41e-01	1.380
1106482	ENSG00000219626	119557	AC008073.6	Uncharacterized protein	375190	2	n/a	n/a	5.41e-01	1.379
1096301	ENSG00000151176	83417	PLBD2	phospholipase B domain containing 2	196463	12	n/a	n/a	3.85e-01	1.379
1095833	ENSG00000147010	29744	SH3KBP1	SH3-domain kinase binding protein 1	30011	X	n/a	n/a	5.29e-01	1.379
280133825	ENSG00000259486	0	ZIM2	Zinc finger imprinted 2	0	19	n/a	n/a	4.87e-01	1.379
1105732	ENSG00000212719	109648	C17orf51	chromosome 17 open reading frame 51	339263	17	n/a	n/a	4.87e-01	1.379
279992735	ENSG00000246316	0	RP11-492A10.1	RP11-492A10.1	0	5	n/a	n/a	5.40e-01	1.378
1104444	ENSG00000197935	93801	ZNF311	zinc finger protein 311	282890	6	n/a	n/a	5.43e-01	1.378
1092154	ENSG00000122257	5898	RBBP6	retinoblastoma binding protein 6	5930	16	n/a	n/a	4.98e-01	1.378
279853214	ENSG00000231269	0	MIR137HG	MIR137 host gene (non-protein coding)	0	1	n/a	n/a	4.95e-01	1.378
1100900	ENSG00000175711	80542	B3GNTL1	UDP-GlcNAc:betaGal beta-1,3-N-acetylglucosaminyltransferase-like 1	146712	17	n/a	n/a	5.46e-01	1.378
1092118	ENSG00000121905	3188	HPCA	hippocalcin	3208	1	n/a	n/a	5.10e-01	1.378
1094265	ENSG00000136848	81101	DAB2IP	DAB2 interacting protein	153090	9	n/a	n/a	3.93e-01	1.377
280103767	ENSG00000257315	0	ZBED6	zinc finger, BED-type containing 6	0	1	n/a	n/a	4.98e-01	1.377
1087491	ENSG00000047410	7132	TPR	translocated promoter region (to activated MET oncogene)	7175	1	n/a	n/a	5.50e-01	1.377
1095071	ENSG00000141568	3582	FOXK2	forkhead box K2	3607	17	n/a	n/a	4.86e-01	1.377
1087781	ENSG00000064999	23049	ANKS1A	ankyrin repeat and sterile alpha motif domain containing 1A	23294	6	n/a	n/a	4.84e-01	1.377
1096438	ENSG00000152217	25789	SETBP1	SET binding protein 1	26040	18	n/a	n/a	4.86e-01	1.377
279863693	ENSG00000232183	0	RP6-27P15.2	RP6-27P15.2	0	X	n/a	n/a	5.47e-01	1.377
279831642	ENSG00000229325	0	ACAP2-IT1	ACAP2 intronic transcript 1 (non-protein coding)	0	3	n/a	n/a	5.18e-01	1.376
279861050	ENSG00000231955	0	AC007383.4	AC007383.4	0	2	n/a	n/a	5.36e-01	1.376
1088927	ENSG00000095951	3078	HIVEP1	human immunodeficiency virus type I enhancer binding protein 1	3096	6	n/a	n/a	4.85e-01	1.376
1107166	ENSG00000227051	0	C14orf132	chromosome 14 open reading frame 132	0	14	n/a	n/a	3.80e-01	1.376
279881334	ENSG00000233735	0	RP11-567G24.3	RP11-567G24.3	0	1	n/a	n/a	5.00e-01	1.376
1090669	ENSG00000110395	863	CBL	Cas-Br-M (murine) ecotropic retroviral transforming sequence	867	11	n/a	n/a	4.99e-01	1.376
279812651	ENSG00000227612	0	RP5-1177E19.2	RP5-1177E19.2	0	1	n/a	n/a	4.85e-01	1.376
279895915	ENSG00000235016	1014501	RP11-493K19.3	RP11-493K19.3	100129060	3	n/a	n/a	4.84e-01	1.376
280037050	ENSG00000251322	59528	SHANK3	SH3 and multiple ankyrin repeat domains 3	85358	22	n/a	n/a	4.82e-01	1.376
1091536	ENSG00000116883	1013880	AL591845.1	AL591845.1	100127947	1	n/a	n/a	5.01e-01	1.376
1098934	ENSG00000166924	85878	C7orf51	chromosome 7 open reading frame 51	222950	7	n/a	n/a	3.91e-01	1.376
1101495	ENSG00000178971	55970	CTC1	CTS telomere maintenance complex component 1	80169	17	n/a	n/a	4.84e-01	1.376
1090384	ENSG00000108175	36454	ZMIZ1	zinc finger, MIZ-type containing 1	57178	10	n/a	n/a	3.89e-01	1.375
279932328	ENSG00000238286	0	SLC35E1P1	solute carrier family 35, member E1 pseudogene 1	0	13	n/a	n/a	5.00e-01	1.375
1091653	ENSG00000117713	8236	ARID1A	AT rich interactive domain 1A (SWI-like)	8289	1	n/a	n/a	3.80e-01	1.375
280134243	ENSG00000259515	0	RP11-365N19.2	RP11-365N19.2	0	14	n/a	n/a	4.83e-01	1.375
1093687	ENSG00000133657	55375	ATP13A3	ATPase type 13A3	79572	3	n/a	n/a	5.01e-01	1.375
1087975	ENSG00000070182	6670	SPTB	spectrin, beta, erythrocytic	6710	14	n/a	n/a	4.84e-01	1.375
279708735	ENSG00000207636	1013208	MIR631	microRNA 631	693216	15	n/a	n/a	4.85e-01	1.375
1104510	ENSG00000198105	36485	ZNF248	zinc finger protein 248	57209	10	n/a	n/a	5.41e-01	1.375
1087684	ENSG00000060237	41643	WNK1	WNK lysine deficient protein kinase 1	65125	12	n/a	n/a	5.01e-01	1.375
1098873	ENSG00000166716	9496	ZNF592	zinc finger protein 592	9640	15	n/a	n/a	4.84e-01	1.375
1099687	ENSG00000169992	36828	NLGN2	neuroligin 2	57555	17	n/a	n/a	3.93e-01	1.374
1092774	ENSG00000126870	34401	WDR60	WD repeat domain 60	55112	7	n/a	n/a	4.99e-01	1.374
1091816	ENSG00000119541	9384	VPS4B	vacuolar protein sorting 4 homolog B (S. cerevisiae)	9525	18	n/a	n/a	5.11e-01	1.374
1089730	ENSG00000103657	8846	HERC1	hect (homologous to the E6-AP (UBE3A) carboxyl terminus) domain and RCC1 (CHC1)-like domain (RLD) 1	8925	15	n/a	n/a	5.00e-01	1.374
1097839	ENSG00000162998	2471	FRZB	frizzled-related protein	2487	2	n/a	n/a	3.82e-01	1.374
1091499	ENSG00000116698	9743	SMG7	smg-7 homolog, nonsense mediated mRNA decay factor (C. elegans)	9887	1	n/a	n/a	4.98e-01	1.374
1101400	ENSG00000178385	123258	PLEKHM3	pleckstrin homology domain containing, family M, member 3	389072	2	n/a	n/a	4.87e-01	1.374
1101741	ENSG00000180458	125230	AC022148.1	AC022148.1	400692	19	n/a	n/a	5.52e-01	1.374
1087867	ENSG00000067057	5182	PFKP	phosphofructokinase, platelet	5214	10	n/a	n/a	4.99e-01	1.374
279997140	ENSG00000248045	0	AC022098.3	AC022098.3	0	19	n/a	n/a	3.89e-01	1.373
1097353	ENSG00000160007	2892	ARHGAP35	Rho GTPase activating protein 35	2909	19	n/a	n/a	3.88e-01	1.373
1104864	ENSG00000203485	41021	INF2	inverted formin, FH2 and WH2 domain containing	64423	14	n/a	n/a	4.85e-01	1.373
1105714	ENSG00000212643	0	ZRSR1	zinc finger (CCCH type), RNA-binding motif and serine/arginine rich 1	0	5	n/a	n/a	5.55e-01	1.373
1105351	ENSG00000205014	0	AC009113.1	Uncharacterized protein	0	16	n/a	n/a	4.84e-01	1.372
1096755	ENSG00000154856	80613	APCDD1	adenomatosis polyposis coli down-regulated 1	147495	18	n/a	n/a	4.97e-01	1.372
1105170	ENSG00000204514	169039	ZNF814	zinc finger protein 814	730051	19	n/a	n/a	5.02e-01	1.372
1092179	ENSG00000122515	57879	ZMIZ2	zinc finger, MIZ-type containing 2	83637	7	n/a	n/a	3.93e-01	1.372
1102147	ENSG00000182621	22991	PLCB1	phospholipase C, beta 1 (phosphoinositide-specific)	23236	20	n/a	n/a	5.26e-01	1.372
1093888	ENSG00000134884	34371	ARGLU1	arginine and glutamate rich 1	55082	13	n/a	n/a	4.82e-01	1.372
279887943	ENSG00000234353	0	AP000347.4	AP000347.4	0	22	n/a	n/a	5.00e-01	1.371
1087189	ENSG00000012983	11023	MAP4K5	mitogen-activated protein kinase kinase kinase kinase 5	11183	14	n/a	n/a	5.38e-01	1.371
1092514	ENSG00000124942	54866	AHNAK	AHNAK nucleoprotein	79026	11	n/a	n/a	3.93e-01	1.371
1087129	ENSG00000010404	3403	IDS	iduronate 2-sulfatase	3423	X	n/a	n/a	5.49e-01	1.371
279832585	ENSG00000229413	0	AC018638.1	AC018638.1	0	7	n/a	n/a	5.24e-01	1.371
279983888	ENSG00000244288	0	AC090360.1	AC090360.1	0	18	n/a	n/a	3.90e-01	1.371
279878458	ENSG00000233473	0	RP11-520H16.4	RP11-520H16.4	0	1	n/a	n/a	5.37e-01	1.370
1088123	ENSG00000073969	4874	NSF	N-ethylmaleimide-sensitive factor	4905	17	n/a	n/a	5.13e-01	1.370
1106130	ENSG00000214670	0	AC007956.1	Full-length cDNA 5-PRIME end of clone CS0CAP004YO05 of Thymus of Homo sapiens (human)	0	14	n/a	n/a	4.85e-01	1.370
279992767	ENSG00000246323	0	RP11-325L7.1	RP11-325L7.1	0	5	n/a	n/a	5.56e-01	1.370
280108337	ENSG00000257748	0	RP11-966I7.3	RP11-966I7.3	0	14	n/a	n/a	4.84e-01	1.370
279779893	ENSG00000224722	0	RP11-255B23.1	RP11-255B23.1	0	8	n/a	n/a	4.86e-01	1.370
280048087	ENSG00000252531	0	SNORA73	Small nucleolar RNA SNORA73 family	0	2	n/a	n/a	5.48e-01	1.370
279704766	ENSG00000206942	166602	SNORA9	small nucleolar RNA, H/ACA box 9	677798	7	n/a	n/a	4.99e-01	1.370
279870496	ENSG00000232784	0	AC067961.1	AC067961.1	0	2	n/a	n/a	5.50e-01	1.370
1097409	ENSG00000160284	58431	C21orf56	chromosome 21 open reading frame 56	84221	21	n/a	n/a	4.97e-01	1.370
1095946	ENSG00000147799	56502	ARHGAP39	Rho GTPase activating protein 39	80728	8	n/a	n/a	3.91e-01	1.370
1089011	ENSG00000099882	0	AC000036.5	AC000036.5	0	22	n/a	n/a	4.82e-01	1.369
280089527	ENSG00000255725	0	RP11-443N24.1	RP11-443N24.1	0	12	n/a	n/a	4.85e-01	1.369
1097926	ENSG00000163328	80996	GPR155	G protein-coupled receptor 155	151556	2	n/a	n/a	5.52e-01	1.369
1097298	ENSG00000159409	11029	CELF3	CUGBP, Elav-like family member 3	11189	1	n/a	n/a	3.79e-01	1.369
1102261	ENSG00000183114	81617	FAM43B	family with sequence similarity 43, member B	163933	1	n/a	n/a	5.01e-01	1.369
1095892	ENSG00000147408	35079	CSGALNACT1	chondroitin sulfate N-acetylgalactosaminyltransferase 1	55790	8	n/a	n/a	4.85e-01	1.369
1095293	ENSG00000143322	24	ABL2	v-abl Abelson murine leukemia viral oncogene homolog 2	27	1	n/a	n/a	4.99e-01	1.369
1092837	ENSG00000127528	10218	KLF2	Kruppel-like factor 2 (lung)	10365	19	n/a	n/a	4.85e-01	1.369
1093828	ENSG00000134532	6620	SOX5	SRY (sex determining region Y)-box 5	6660	12	n/a	n/a	5.53e-01	1.369
1093181	ENSG00000130475	22904	FCHO1	FCH domain only 1	23149	19	n/a	n/a	3.87e-01	1.368
280029174	ENSG00000250686	0	RP1-240B8.3	RP1-240B8.3	0	6	n/a	n/a	5.60e-01	1.368
1095347	ENSG00000143515	36474	ATP8B2	ATPase, class I, type 8B, member 2	57198	1	n/a	n/a	4.98e-01	1.368
279736980	ENSG00000215105	0	TTC3P1	tetratricopeptide repeat domain 3 pseudogene 1	0	X	n/a	n/a	5.11e-01	1.368
279666611	ENSG00000202079	0	Y_RNA	Y RNA	0	1	n/a	n/a	3.99e-01	1.368
279711783	ENSG00000211553	0	AC118278.1	AC118278.1	0	4	n/a	n/a	4.84e-01	1.368
279951024	ENSG00000240722	0	TRNAQ50P	transfer RNA glutamine 50 (anticodon UUG) pseudogene	0	13	n/a	n/a	5.32e-01	1.368
1089900	ENSG00000104967	4827	NOVA2	neuro-oncological ventral antigen 2	4858	19	n/a	n/a	3.89e-01	1.368
1103731	ENSG00000189108	26028	IL1RAPL2	interleukin 1 receptor accessory protein-like 2	26280	X	n/a	n/a	5.41e-01	1.368
1088453	ENSG00000082701	2915	GSK3B	glycogen synthase kinase 3 beta	2932	3	n/a	n/a	5.11e-01	1.368
279829254	ENSG00000229122	0	AGBL5-IT1	AGBL5 intronic transcript 1 (non-protein coding)	0	2	n/a	n/a	5.52e-01	1.367
1091199	ENSG00000114554	5329	PLXNA1	plexin A1	5361	3	n/a	n/a	4.16e-01	1.367
279748985	ENSG00000219391	0	AC019129.1	AC019129.1	0	2	n/a	n/a	4.86e-01	1.367
1101788	ENSG00000180771	0	SRSF8	serine/arginine-rich splicing factor 8	0	11	n/a	n/a	8.41e-01	1.367
279836431	ENSG00000229780	0	RP11-61L14.2	RP11-61L14.2	0	1	n/a	n/a	5.36e-01	1.367
1100057	ENSG00000171533	4110	MAP6	microtubule-associated protein 6	4135	11	n/a	n/a	4.89e-01	1.367
279773924	ENSG00000224223	0	GS1-18A18.1	GS1-18A18.1	0	7	n/a	n/a	5.55e-01	1.366
1096628	ENSG00000153885	54887	KCTD15	potassium channel tetramerisation domain containing 15	79047	19	n/a	n/a	4.86e-01	1.366
1094101	ENSG00000135966	9257	TGFBRAP1	transforming growth factor, beta receptor associated protein 1	9392	2	n/a	n/a	4.84e-01	1.366
1089002	ENSG00000099822	607	HCN2	hyperpolarization activated cyclic nucleotide-gated potassium channel 2	610	19	n/a	n/a	4.82e-01	1.366
279705942	ENSG00000207148	0	Y_RNA	Y RNA	0	4	n/a	n/a	4.15e-01	1.366
1096651	ENSG00000154035	90341	C17orf103	chromosome 17 open reading frame 103	256302	17	n/a	n/a	3.80e-01	1.366
1101936	ENSG00000181631	33134	P2RY13	purinergic receptor P2Y, G-protein coupled, 13	53829	3	n/a	n/a	4.98e-01	1.366
1095445	ENSG00000144043	76662	TEX261	testis expressed 261	113419	2	n/a	n/a	5.01e-01	1.366
1103732	ENSG00000189114	123023	BLOC1S3	biogenesis of lysosomal organelles complex-1, subunit 3	388552	19	n/a	n/a	4.85e-01	1.366
1101294	ENSG00000177728	9628	KIAA0195	KIAA0195	9772	17	n/a	n/a	3.89e-01	1.365
1099775	ENSG00000170390	81679	DCLK2	doublecortin-like kinase 2	166614	4	n/a	n/a	4.87e-01	1.365
1091430	ENSG00000116128	604	BCL9	B-cell CLL/lymphoma 9	607	1	n/a	n/a	4.85e-01	1.365
1088723	ENSG00000089682	34574	RBM41	RNA binding motif protein 41	55285	X	n/a	n/a	5.51e-01	1.365
1102841	ENSG00000185477	94594	GPRIN3	GPRIN family member 3	285513	4	n/a	n/a	4.87e-01	1.365
279365955	ENSG00000166707	0	ZCCHC18	zinc finger, CCHC domain containing 18	0	X	n/a	n/a	4.99e-01	1.365
279871740	ENSG00000232907	0	RP5-977B1.7	RP5-977B1.7	0	20	n/a	n/a	4.89e-01	1.364
1088247	ENSG00000077157	4634	PPP1R12B	protein phosphatase 1, regulatory subunit 12B	4660	1	n/a	n/a	4.98e-01	1.364
1089633	ENSG00000103042	34527	SLC38A7	solute carrier family 38, member 7	55238	16	n/a	n/a	4.84e-01	1.364
1100529	ENSG00000173681	90363	CXorf23	chromosome X open reading frame 23	256643	X	n/a	n/a	7.26e-01	1.364
1097157	ENSG00000158417	9525	EIF5B	eukaryotic translation initiation factor 5B	9669	2	n/a	n/a	4.87e-01	1.364
1097192	ENSG00000158636	36225	C11orf30	chromosome 11 open reading frame 30	56946	11	n/a	n/a	5.01e-01	1.364
1102643	ENSG00000184677	9779	ZBTB40	zinc finger and BTB domain containing 40	9923	1	n/a	n/a	5.01e-01	1.364
1103836	ENSG00000196159	55436	FAT4	FAT tumor suppressor homolog 4 (Drosophila)	79633	4	n/a	n/a	3.86e-01	1.364
1091637	ENSG00000117600	9746	RP4-788L13.1	Lipid phosphate phosphatase-related protein type 4	9890	1	n/a	n/a	4.99e-01	1.364
1101636	ENSG00000179841	9354	AKAP5	A kinase (PRKA) anchor protein 5	9495	14	n/a	n/a	5.53e-01	1.364
1098323	ENSG00000164506	79620	STXBP5	syntaxin binding protein 5 (tomosyn)	134957	6	n/a	n/a	4.84e-01	1.363
1097989	ENSG00000163520	2184	FBLN2	fibulin 2	2199	3	n/a	n/a	4.84e-01	1.363
1090599	ENSG00000109790	30570	KLHL5	kelch-like 5 (Drosophila)	51088	4	n/a	n/a	5.37e-01	1.363
1094259	ENSG00000136828	9505	RALGPS1	Ral GEF with PH domain and SH3 binding motif 1	9649	9	n/a	n/a	4.87e-01	1.363
1089945	ENSG00000105227	36989	PRX	periaxin	57716	19	n/a	n/a	4.83e-01	1.363
1098717	ENSG00000166126	57375	AMN	amnionless homolog (mouse)	81693	14	n/a	n/a	3.76e-01	1.363
1103519	ENSG00000188295	55665	ZNF669	zinc finger protein 669	79862	1	n/a	n/a	5.41e-01	1.363
279781849	ENSG00000224911	0	AC015936.3	AC015936.3	0	17	n/a	n/a	5.51e-01	1.362
280034973	ENSG00000251155	0	RP11-384K6.4	RP11-384K6.4	0	4	n/a	n/a	5.47e-01	1.362
1096798	ENSG00000155287	57566	SLC25A28	solute carrier family 25, member 28	81894	10	n/a	n/a	4.87e-01	1.362
1104137	ENSG00000197013	110605	ZNF429	zinc finger protein 429	353088	19	n/a	n/a	5.48e-01	1.362
1096392	ENSG00000151835	26026	SACS	spastic ataxia of Charlevoix-Saguenay (sacsin)	26278	13	n/a	n/a	5.36e-01	1.362
279950430	ENSG00000240656	0	AC068594.1	AC068594.1	0	17	n/a	n/a	4.09e-01	1.362
1087794	ENSG00000065320	9287	NTN1	netrin 1	9423	17	n/a	n/a	4.85e-01	1.362
1106565	ENSG00000221978	57351	CCNL2	cyclin L2	81669	1	n/a	n/a	4.87e-01	1.362
279893089	ENSG00000234773	0	CTD-2666L21.1	CTD-2666L21.1	0	19	n/a	n/a	4.90e-01	1.362
1087576	ENSG00000052850	37989	ALX4	ALX homeobox 4	60529	11	n/a	n/a	3.80e-01	1.362
279916949	ENSG00000236986	0	RP11-544A12.4	RP11-544A12.4	0	9	n/a	n/a	5.14e-01	1.362
1098630	ENSG00000165757	36881	KIAA1462	KIAA1462	57608	10	n/a	n/a	4.85e-01	1.362
1098134	ENSG00000163935	30941	SFMBT1	Scm-like with four mbt domains 1	51460	3	n/a	n/a	5.00e-01	1.362
279996973	ENSG00000247993	0	RP11-79P5.2	RP11-79P5.2	0	5	n/a	n/a	3.83e-01	1.362
1096858	ENSG00000155903	5890	RASA2	RAS p21 protein activator 2	5922	3	n/a	n/a	5.14e-01	1.362
280098636	ENSG00000256771	0	ZNF253	zinc finger protein 253	0	19	n/a	n/a	5.47e-01	1.361
1092414	ENSG00000124313	22851	IQSEC2	IQ motif and Sec7 domain 2	23096	X	n/a	n/a	3.80e-01	1.361
1101740	ENSG00000180448	23281	HMHA1	histocompatibility (minor) HA-1	23526	19	n/a	n/a	4.98e-01	1.361
279831793	ENSG00000229344	0	RP5-857K21.7	RP5-857K21.7	0	1	n/a	n/a	5.22e-01	1.361
1099710	ENSG00000170122	2282	FOXD4	forkhead box D4	2298	9	n/a	n/a	4.97e-01	1.361
1102234	ENSG00000183018	79045	SPNS2	spinster homolog 2 (Drosophila)	124976	17	n/a	n/a	4.88e-01	1.360
1089654	ENSG00000103168	8894	TAF1C	TATA box binding protein (TBP)-associated factor, RNA polymerase I, C, 110kDa	9013	16	n/a	n/a	3.82e-01	1.360
1090486	ENSG00000108819	0	PPP1R9B	protein phosphatase 1, regulatory subunit 9B	0	17	n/a	n/a	3.86e-01	1.360
1101247	ENSG00000177511	30528	ST8SIA3	ST8 alpha-N-acetyl-neuraminide alpha-2,8-sialyltransferase 3	51046	18	n/a	n/a	7.44e-01	1.360
1098923	ENSG00000166889	85606	PATL1	protein associated with topoisomerase II homolog 1 (yeast)	219988	11	n/a	n/a	5.14e-01	1.360
1102824	ENSG00000185361	79125	TNFAIP8L1	tumor necrosis factor, alpha-induced protein 8-like 1	126282	19	n/a	n/a	4.88e-01	1.360
1108009	ENSG00000232434	123592	C9orf172	chromosome 9 open reading frame 172	389813	9	n/a	n/a	3.82e-01	1.360
1091429	ENSG00000116127	7794	ALMS1	Alstrom syndrome 1	7840	2	n/a	n/a	5.20e-01	1.360
1097649	ENSG00000162231	10335	NXF1	nuclear RNA export factor 1	10482	11	n/a	n/a	4.84e-01	1.360
1091137	ENSG00000113916	601	BCL6	B-cell CLL/lymphoma 6	604	3	n/a	n/a	5.11e-01	1.360
1088232	ENSG00000076826	36935	CAMSAP3	calmodulin regulated spectrin-associated protein family, member 3	57662	19	n/a	n/a	4.01e-01	1.360
1104024	ENSG00000196660	34821	SLC30A10	solute carrier family 30, member 10	55532	1	n/a	n/a	5.12e-01	1.360
1097771	ENSG00000162738	36492	VANGL2	vang-like 2 (van gogh, Drosophila)	57216	1	n/a	n/a	4.87e-01	1.359
1087659	ENSG00000058335	5891	RASGRF1	Ras protein-specific guanine nucleotide-releasing factor 1	5923	15	n/a	n/a	4.83e-01	1.359
1093921	ENSG00000135090	30828	TAOK3	TAO kinase 3	51347	12	n/a	n/a	5.48e-01	1.359
1088835	ENSG00000092068	23183	SLC7A8	solute carrier family 7 (amino acid transporter light chain, L system), member 8	23428	14	n/a	n/a	5.40e-01	1.359
280118690	ENSG00000258626	0	COX7A2P1	cytochrome c oxidase subunit VIIa polypeptide 2 (liver) pseudogene 1	0	14	n/a	n/a	5.49e-01	1.359
1093882	ENSG00000134853	5124	PDGFRA	platelet-derived growth factor receptor, alpha polypeptide	5156	4	n/a	n/a	5.40e-01	1.358
1103875	ENSG00000196263	36846	ZNF471	zinc finger protein 471	57573	19	n/a	n/a	4.97e-01	1.358
1092952	ENSG00000128596	41328	CCDC136	coiled-coil domain containing 136	64753	7	n/a	n/a	4.87e-01	1.358
1104231	ENSG00000197312	58511	DDI2	DNA-damage inducible 1 homolog 2 (S. cerevisiae)	84301	1	n/a	n/a	5.44e-01	1.358
1090130	ENSG00000106012	23043	IQCE	IQ motif containing E	23288	7	n/a	n/a	3.84e-01	1.358
1093646	ENSG00000133226	10104	SRRM1	serine/arginine repetitive matrix 1	10250	1	n/a	n/a	4.99e-01	1.358
1105850	ENSG00000213380	58552	COG8	component of oligomeric golgi complex 8	84342	16	n/a	n/a	5.23e-01	1.358
1090396	ENSG00000108264	6831	TADA2A	transcriptional adaptor 2A	6871	17	n/a	n/a	5.01e-01	1.358
280132425	ENSG00000259406	0	RP11-526I2.3	RP11-526I2.3	0	15	n/a	n/a	5.58e-01	1.358
280071344	ENSG00000254477	0	AP000640.10	AP000640.10	0	11	n/a	n/a	4.97e-01	1.358
280082791	ENSG00000255198	182016	SNHG9	small nucleolar RNA host gene 9 (non-protein coding)	735301	16	n/a	n/a	4.12e-01	1.358
279914319	ENSG00000236772	0	RP5-1184F4.5	RP5-1184F4.5	0	20	n/a	n/a	3.89e-01	1.358
1094254	ENSG00000136816	27093	TOR1B	torsin family 1, member B (torsin B)	27348	9	n/a	n/a	4.86e-01	1.357
1097069	ENSG00000157625	90414	TAB3	TGF-beta activated kinase 1/MAP3K7 binding protein 3	257397	X	n/a	n/a	5.56e-01	1.357
280124114	ENSG00000258936	0	CXADRP2	coxsackie virus and adenovirus receptor pseudogene 2	0	15	n/a	n/a	4.84e-01	1.357
1088212	ENSG00000076201	25679	PTPN23	protein tyrosine phosphatase, non-receptor type 23	25930	3	n/a	n/a	3.95e-01	1.357
1098595	ENSG00000165632	58094	TAF3	TAF3 RNA polymerase II, TATA box binding protein (TBP)-associated factor, 140kDa	83860	10	n/a	n/a	5.12e-01	1.357
1104544	ENSG00000198208	57936	RPS6KL1	ribosomal protein S6 kinase-like 1	83694	14	n/a	n/a	4.84e-01	1.357
1087090	ENSG00000008710	5278	PKD1	polycystic kidney disease 1 (autosomal dominant)	5310	16	n/a	n/a	4.02e-01	1.357
1100005	ENSG00000171368	10918	TPPP	tubulin polymerization promoting protein	11076	5	n/a	n/a	4.11e-01	1.357
279780836	ENSG00000224818	0	RP11-134G8.8	RP11-134G8.8	0	1	n/a	n/a	5.19e-01	1.357
1092349	ENSG00000124019	55646	FAM124B	family with sequence similarity 124B	79843	2	n/a	n/a	4.87e-01	1.357
1088349	ENSG00000079691	34893	LRRC16A	leucine rich repeat containing 16A	55604	6	n/a	n/a	4.98e-01	1.357
280016043	ENSG00000249673	105957	C4orf10	chromosome 4 open reading frame 10	317648	4	n/a	n/a	4.87e-01	1.357
1089041	ENSG00000100014	23139	SPECC1L	sperm antigen with calponin homology and coiled-coil domains 1-like	23384	22	n/a	n/a	4.97e-01	1.356
1094547	ENSG00000138185	948	ENTPD1	ectonucleoside triphosphate diphosphohydrolase 1	953	10	n/a	n/a	5.57e-01	1.356
279667948	ENSG00000202474	0	5S_rRNA	5S ribosomal RNA	0	9	n/a	n/a	3.90e-01	1.356
279979987	ENSG00000243902	0	RP1-63G5.5	RP1-63G5.5	0	22	n/a	n/a	4.83e-01	1.356
1102816	ENSG00000185339	6908	TCN2	transcobalamin II	6948	22	n/a	n/a	3.85e-01	1.356
1096699	ENSG00000154358	58249	OBSCN	obscurin, cytoskeletal calmodulin and titin-interacting RhoGEF	84033	1	n/a	n/a	3.95e-01	1.356
1093018	ENSG00000129159	3721	KCNC1	potassium voltage-gated channel, Shaw-related subfamily, member 1	3746	11	n/a	n/a	4.83e-01	1.356
1101536	ENSG00000179144	81729	GIMAP7	GTPase, IMAP family member 7	168537	7	n/a	n/a	4.87e-01	1.356
1097703	ENSG00000162512	9528	SDC3	syndecan 3	9672	1	n/a	n/a	3.86e-01	1.355
279921843	ENSG00000237418	0	AC069257.6	AC069257.6	0	3	n/a	n/a	4.86e-01	1.355
1092309	ENSG00000123570	30691	RAB9B	RAB9B, member RAS oncogene family	51209	X	n/a	n/a	5.52e-01	1.355
1091837	ENSG00000119682	9726	KIAA0317	KIAA0317	9870	14	n/a	n/a	5.01e-01	1.355
1087809	ENSG00000065559	6380	MAP2K4	mitogen-activated protein kinase kinase 4	6416	17	n/a	n/a	5.14e-01	1.355
1094013	ENSG00000135521	59136	LTV1	LTV1 homolog (S. cerevisiae)	84946	6	n/a	n/a	5.12e-01	1.355
279881530	ENSG00000233757	0	AC092835.2	AC092835.2	0	2	n/a	n/a	4.98e-01	1.355
279875883	ENSG00000233265	0	MICF	MHC class I polypeptide-related sequence F (pseudogene)	0	6	n/a	n/a	5.34e-01	1.355
1097414	ENSG00000160299	5084	PCNT	pericentrin	5116	21	n/a	n/a	3.76e-01	1.355
1094649	ENSG00000138759	55945	FRAS1	Fraser syndrome 1	80144	4	n/a	n/a	5.38e-01	1.354
280006586	ENSG00000248827	0	RP11-252I13.1	RP11-252I13.1	0	5	n/a	n/a	4.95e-01	1.354
1087995	ENSG00000070614	3320	NDST1	N-deacetylase/N-sulfotransferase (heparan glucosaminyl) 1	3340	5	n/a	n/a	3.86e-01	1.354
280094378	ENSG00000256271	0	CACNA1C-AS2	CACNA1C antisense RNA 2 (non-protein coding)	0	12	n/a	n/a	5.21e-01	1.354
1103822	ENSG00000196123	167364	KIAA0895L	KIAA0895-like	653319	16	n/a	n/a	3.79e-01	1.354
280062761	ENSG00000253861	0	CTC-293A9.2	CTC-293A9.2	0	5	n/a	n/a	5.27e-01	1.354
1089502	ENSG00000102053	109879	ZC3H12B	zinc finger CCCH-type containing 12B	340554	X	n/a	n/a	5.19e-01	1.354
279746067	ENSG00000217165	0	RP1-202I21.5	RP1-202I21.5	0	6	n/a	n/a	5.58e-01	1.354
1101086	ENSG00000176720	662	BOK	BCL2-related ovarian killer	666	2	n/a	n/a	4.86e-01	1.354
1087600	ENSG00000054523	22850	KIF1B	kinesin family member 1B	23095	1	n/a	n/a	4.88e-01	1.354
280138579	ENSG00000259773	0	RP11-507J18.2	RP11-507J18.2	0	15	n/a	n/a	7.06e-01	1.354
1089666	ENSG00000103226	128246	NOMO3	NODAL modulator 3	408050	16	n/a	n/a	4.99e-01	1.354
1098394	ENSG00000164796	77512	CSMD3	CUB and Sushi multiple domains 3	114788	8	n/a	n/a	4.87e-01	1.354
1091821	ENSG00000119599	25843	DCAF4	DDB1 and CUL4 associated factor 4	26094	14	n/a	n/a	5.00e-01	1.354
1097629	ENSG00000162065	36738	TBC1D24	TBC1 domain family, member 24	57465	16	n/a	n/a	3.89e-01	1.354
279773876	ENSG00000224219	0	AC074290.1	AC074290.1	0	2	n/a	n/a	4.84e-01	1.353
280112245	ENSG00000258136	0	RP11-864J10.4	RP11-864J10.4	0	12	n/a	n/a	5.39e-01	1.353
279778651	ENSG00000224616	0	RP11-305E17.6	RP11-305E17.6	0	1	n/a	n/a	5.00e-01	1.353
1100812	ENSG00000175220	389	ARHGAP1	Rho GTPase activating protein 1	392	11	n/a	n/a	3.86e-01	1.353
279919730	ENSG00000237259	0	RP4-568F9.3	RP4-568F9.3	0	20	n/a	n/a	5.29e-01	1.353
280030609	ENSG00000250794	0	RP11-351I21.2	RP11-351I21.2	0	8	n/a	n/a	4.84e-01	1.353
1105195	ENSG00000204569	5482	PPP1R10	protein phosphatase 1, regulatory subunit 10	5514	6	n/a	n/a	3.80e-01	1.353
1090352	ENSG00000107863	36857	ARHGAP21	Rho GTPase activating protein 21	57584	10	n/a	n/a	4.87e-01	1.353
1088968	ENSG00000099308	22786	MAST3	microtubule associated serine/threonine kinase 3	23031	19	n/a	n/a	3.86e-01	1.353
1093787	ENSG00000134294	33698	SLC38A2	solute carrier family 38, member 2	54407	12	n/a	n/a	5.15e-01	1.353
1108161	ENSG00000233404	0	AC005035.1	AC005035.1	0	2	n/a	n/a	5.19e-01	1.353
1097757	ENSG00000162702	23283	ZNF281	zinc finger protein 281	23528	1	n/a	n/a	4.87e-01	1.353
280135940	ENSG00000259606	0	RP11-316E14.6	RP11-316E14.6	0	14	n/a	n/a	4.98e-01	1.353
1091858	ENSG00000119771	77542	KLHL29	kelch-like 29 (Drosophila)	114818	2	n/a	n/a	3.78e-01	1.352
1098239	ENSG00000164190	25585	NIPBL	Nipped-B homolog (Drosophila)	25836	5	n/a	n/a	5.38e-01	1.352
1104703	ENSG00000198722	10350	UNC13B	unc-13 homolog B (C. elegans)	10497	9	n/a	n/a	5.00e-01	1.352
1088688	ENSG00000089057	9818	SLC23A2	solute carrier family 23 (nucleobase transporters), member 2	9962	20	n/a	n/a	4.84e-01	1.352
1091252	ENSG00000115020	83578	PIKFYVE	phosphoinositide kinase, FYVE finger containing	200576	2	n/a	n/a	5.33e-01	1.352
1087331	ENSG00000027075	5551	PRKCH	protein kinase C, eta	5583	14	n/a	n/a	4.94e-01	1.352
1094459	ENSG00000137817	36244	PARP6	poly (ADP-ribose) polymerase family, member 6	56965	15	n/a	n/a	4.97e-01	1.352
1103973	ENSG00000196526	37778	AFAP1	actin filament associated protein 1	60312	4	n/a	n/a	3.79e-01	1.352
279731198	ENSG00000214541	0	RPS4L	RPS4L	0	20	n/a	n/a	4.99e-01	1.352
1097736	ENSG00000162627	30856	SNX7	sorting nexin 7	51375	1	n/a	n/a	5.15e-01	1.352
279703191	ENSG00000206674	0	U6	U6 spliceosomal RNA	0	19	n/a	n/a	5.46e-01	1.351
1098546	ENSG00000165434	93883	PGM2L1	phosphoglucomutase 2-like 1	283209	11	n/a	n/a	5.51e-01	1.351
1096992	ENSG00000157014	9653	TATDN2	TatD DNase domain containing 2	9797	3	n/a	n/a	3.77e-01	1.351
279764268	ENSG00000223477	166441	RP11-314P12.2	RP11-314P12.2	643650	10	n/a	n/a	4.97e-01	1.351
280059971	ENSG00000253677	0	UBE2HP1	ubiquitin-conjugating enzyme E2H pseudogene 1	0	8	n/a	n/a	5.48e-01	1.351
1089042	ENSG00000100023	23512	PPIL2	peptidylprolyl isomerase (cyclophilin)-like 2	23759	22	n/a	n/a	4.97e-01	1.351
1103918	ENSG00000196376	85859	SLC35F1	solute carrier family 35, member F1	222553	6	n/a	n/a	5.31e-01	1.351
1088999	ENSG00000099814	94031	KIAA0284	KIAA0284	283638	14	n/a	n/a	3.99e-01	1.351
1104612	ENSG00000198464	80620	ZNF480	zinc finger protein 480	147657	19	n/a	n/a	5.33e-01	1.351
1092524	ENSG00000125149	56063	C16orf70	chromosome 16 open reading frame 70	80262	16	n/a	n/a	4.84e-01	1.351
1104066	ENSG00000196781	7045	TLE1	transducin-like enhancer of split 1 (E(sp1) homolog, Drosophila)	7088	9	n/a	n/a	4.98e-01	1.351
1093381	ENSG00000131634	55455	TMEM204	transmembrane protein 204	79652	16	n/a	n/a	4.01e-01	1.351
1089023	ENSG00000099954	27187	CECR2	cat eye syndrome chromosome region, candidate 2	27443	22	n/a	n/a	4.85e-01	1.351
280102578	ENSG00000257181	0	RP11-611O2.5	RP11-611O2.5	0	12	n/a	n/a	5.12e-01	1.351
279887819	ENSG00000234338	0	RP11-797H7.1	RP11-797H7.1	0	7	n/a	n/a	4.85e-01	1.351
1088950	ENSG00000097007	22	ABL1	c-abl oncogene 1, non-receptor tyrosine kinase	25	9	n/a	n/a	4.85e-01	1.351
1094857	ENSG00000140265	80490	ZSCAN29	zinc finger and SCAN domain containing 29	146050	15	n/a	n/a	4.98e-01	1.350
1103294	ENSG00000187391	9719	MAGI2	membrane associated guanylate kinase, WW and PDZ domain containing 2	9863	7	n/a	n/a	5.01e-01	1.350
1096358	ENSG00000151617	1896	EDNRA	endothelin receptor type A	1909	4	n/a	n/a	4.88e-01	1.350
1087522	ENSG00000049089	1289	COL9A2	collagen, type IX, alpha 2	1298	1	n/a	n/a	4.85e-01	1.350
280105643	ENSG00000257482	135277	ZNF727	zinc finger protein 727	442319	7	n/a	n/a	5.40e-01	1.350
1103719	ENSG00000189058	344	APOD	apolipoprotein D	347	3	n/a	n/a	4.85e-01	1.350
1091071	ENSG00000113361	999	CDH6	cadherin 6, type 2, K-cadherin (fetal kidney)	1004	5	n/a	n/a	4.97e-01	1.350
1100893	ENSG00000175662	80540	TOM1L2	target of myb1-like 2 (chicken)	146691	17	n/a	n/a	3.77e-01	1.350
1090404	ENSG00000108306	59151	FBXL20	F-box and leucine-rich repeat protein 20	84961	17	n/a	n/a	5.27e-01	1.350
1089748	ENSG00000103994	40998	ZFP106	zinc finger protein 106 homolog (mouse)	64397	15	n/a	n/a	5.46e-01	1.350
1090823	ENSG00000111670	54997	GNPTAB	N-acetylglucosamine-1-phosphate transferase, alpha and beta subunits	79158	12	n/a	n/a	5.36e-01	1.350
1102871	ENSG00000185615	41289	PDIA2	protein disulfide isomerase family A, member 2	64714	16	n/a	n/a	3.80e-01	1.350
1091007	ENSG00000112787	36939	FBRSL1	fibrosin-like 1	57666	12	n/a	n/a	3.83e-01	1.349
1093870	ENSG00000134780	743	DAGLA	diacylglycerol lipase, alpha	747	11	n/a	n/a	3.96e-01	1.349
279925140	ENSG00000237686	0	RP5-1120P11.1	RP5-1120P11.1	0	6	n/a	n/a	5.37e-01	1.349
1098820	ENSG00000166454	23055	ATMIN	ATM interactor	23300	16	n/a	n/a	5.27e-01	1.349
1089594	ENSG00000102858	23050	MGRN1	mahogunin, ring finger 1	23295	16	n/a	n/a	3.91e-01	1.349
279992684	ENSG00000246283	0	AC090510.1	AC090510.1	0	15	n/a	n/a	5.48e-01	1.349
1088662	ENSG00000088808	23123	PPP1R13B	protein phosphatase 1, regulatory subunit 13B	23368	14	n/a	n/a	4.89e-01	1.349
1100996	ENSG00000176225	25663	RTTN	rotatin	25914	18	n/a	n/a	5.00e-01	1.349
279809089	ENSG00000227253	0	RP11-166N17.1	RP11-166N17.1	0	10	n/a	n/a	5.46e-01	1.348
1092891	ENSG00000128045	41840	RASL11B	RAS-like, family 11, member B	65997	4	n/a	n/a	4.89e-01	1.348
1089609	ENSG00000102908	10567	NFAT5	nuclear factor of activated T-cells 5, tonicity-responsive	10725	16	n/a	n/a	5.43e-01	1.348
1087892	ENSG00000067798	59734	NAV3	neuron navigator 3	89795	12	n/a	n/a	4.84e-01	1.348
1101203	ENSG00000177311	90109	ZBTB38	zinc finger and BTB domain containing 38	253461	3	n/a	n/a	5.01e-01	1.348
279659877	ENSG00000200127	0	Y_RNA	Y RNA	0	17	n/a	n/a	5.50e-01	1.348
280089671	ENSG00000255735	0	AC110619.1	AC110619.1	0	2	n/a	n/a	4.88e-01	1.348
1098664	ENSG00000165905	78773	GYLTL1B	glycosyltransferase-like 1B	120071	11	n/a	n/a	5.37e-01	1.348
1096464	ENSG00000152413	9319	HOMER1	homer homolog 1 (Drosophila)	9456	5	n/a	n/a	5.08e-01	1.348
1098221	ENSG00000164151	23134	KIAA0947	KIAA0947	23379	5	n/a	n/a	5.32e-01	1.347
1087164	ENSG00000011451	37339	WIZ	widely interspaced zinc finger motifs	58525	19	n/a	n/a	3.88e-01	1.347
1098472	ENSG00000165102	79726	HGSNAT	heparan-alpha-glucosaminide N-acetyltransferase	138050	8	n/a	n/a	4.98e-01	1.347
1094792	ENSG00000139697	34495	SBNO1	strawberry notch homolog 1 (Drosophila)	55206	12	n/a	n/a	5.38e-01	1.347
1098980	ENSG00000167110	2784	GOLGA2	golgin A2	2801	9	n/a	n/a	4.85e-01	1.347
1092389	ENSG00000124212	5708	PTGIS	prostaglandin I2 (prostacyclin) synthase	5740	20	n/a	n/a	4.86e-01	1.347
280030901	ENSG00000250810	0	AC096753.1	AC096753.1	0	2	n/a	n/a	5.37e-01	1.347
1088311	ENSG00000078699	9016	CBFA2T2	core-binding factor, runt domain, alpha subunit 2; translocated to, 2	9139	20	n/a	n/a	4.85e-01	1.346
1089323	ENSG00000101109	6749	STK4	serine/threonine kinase 4	6789	20	n/a	n/a	5.55e-01	1.346
1104003	ENSG00000196605	157121067	ZNF846	zinc finger protein 846	100505555	19	n/a	n/a	4.97e-01	1.346
279715710	ENSG00000212163	0	SNORD91A	small nucleolar RNA, C/D box 91A	0	17	n/a	n/a	4.98e-01	1.346
279995114	ENSG00000247228	0	AC009060.1	AC009060.1	0	16	n/a	n/a	3.91e-01	1.346
1091782	ENSG00000119242	56013	CCDC92	coiled-coil domain containing 92	80212	12	n/a	n/a	4.83e-01	1.346
1091686	ENSG00000118200	23026	CAMSAP2	calmodulin regulated spectrin-associated protein family, member 2	23271	1	n/a	n/a	5.35e-01	1.346
279891226	ENSG00000234635	0	RP11-9E13.2	RP11-9E13.2	0	10	n/a	n/a	4.87e-01	1.346
1088144	ENSG00000074657	34494	ZNF532	zinc finger protein 532	55205	18	n/a	n/a	4.94e-01	1.346
279881622	ENSG00000233766	0	AC098617.2	AC098617.2	0	2	n/a	n/a	4.82e-01	1.346
279770437	ENSG00000223977	0	AC138623.1	AC138623.1	0	2	n/a	n/a	5.01e-01	1.345
1097693	ENSG00000162458	34040	FBLIM1	filamin binding LIM protein 1	54751	1	n/a	n/a	4.84e-01	1.345
279842131	ENSG00000230299	0	AC093162.3	AC093162.3	0	2	n/a	n/a	4.15e-01	1.345
1087832	ENSG00000066056	7032	TIE1	tyrosine kinase with immunoglobulin-like and EGF-like domains 1	7075	1	n/a	n/a	5.00e-01	1.345
1091875	ENSG00000119906	35008	FAM178A	family with sequence similarity 178, member A	55719	10	n/a	n/a	5.53e-01	1.345
1094393	ENSG00000137486	405	ARRB1	arrestin, beta 1	408	11	n/a	n/a	3.78e-01	1.345
279818089	ENSG00000228124	0	RP1-122O8.7	RP1-122O8.7	0	6	n/a	n/a	5.00e-01	1.345
1095214	ENSG00000142794	58434	NBPF3	neuroblastoma breakpoint family, member 3	84224	1	n/a	n/a	5.20e-01	1.345
1090248	ENSG00000106780	1942	MEGF9	multiple EGF-like-domains 9	1955	9	n/a	n/a	5.28e-01	1.345
1087288	ENSG00000022976	35067	ZNF839	zinc finger protein 839	55778	14	n/a	n/a	5.03e-01	1.345
280102272	ENSG00000257151	0	RP11-701H24.2	RP11-701H24.2	0	15	n/a	n/a	5.44e-01	1.345
1089271	ENSG00000100815	9187	TRIP11	thyroid hormone receptor interactor 11	9321	14	n/a	n/a	5.56e-01	1.344
1094240	ENSG00000136731	36165	UGGT1	UDP-glucose glycoprotein glucosyltransferase 1	56886	2	n/a	n/a	5.14e-01	1.344
1100612	ENSG00000174151	94354	CYB561D1	cytochrome b-561 domain containing 1	284613	1	n/a	n/a	4.84e-01	1.344
1093858	ENSG00000134744	23073	ZCCHC11	zinc finger, CCHC domain containing 11	23318	1	n/a	n/a	5.09e-01	1.344
1103749	ENSG00000189180	7538	ZNF33A	zinc finger protein 33A	7581	10	n/a	n/a	5.57e-01	1.344
279657980	ENSG00000199546	0	Y_RNA	Y RNA	0	3	n/a	n/a	5.11e-01	1.344
1092550	ENSG00000125388	2851	GRK4	G protein-coupled receptor kinase 4	2868	4	n/a	n/a	5.15e-01	1.343
1102322	ENSG00000183386	2260	FHL3	four and a half LIM domains 3	2275	1	n/a	n/a	4.87e-01	1.343
1097466	ENSG00000160714	34874	UBE2Q1	ubiquitin-conjugating enzyme E2Q family member 1	55585	1	n/a	n/a	5.09e-01	1.343
1102784	ENSG00000185220	92439	PGBD2	piggyBac transposable element derived 2	267002	1	n/a	n/a	4.86e-01	1.343
279564504	ENSG00000186594	59171	MIR22HG	MIR22 host gene (non-protein coding)	84981	17	n/a	n/a	5.38e-01	1.343
1096302	ENSG00000151208	9106	DLG5	discs, large homolog 5 (Drosophila)	9231	10	n/a	n/a	3.96e-01	1.343
1096209	ENSG00000150086	2887	GRIN2B	glutamate receptor, ionotropic, N-methyl D-aspartate 2B	2904	12	n/a	n/a	3.98e-01	1.343
279946210	ENSG00000240204	1000490	RP11-305M3.3	RP11-305M3.3	100287482	7	n/a	n/a	5.00e-01	1.343
280082829	ENSG00000255202	0	RP4-541C22.5	RP4-541C22.5	0	11	n/a	n/a	3.79e-01	1.343
1108060	ENSG00000232748	0	AC135050.1	Uncharacterized proteinZNF668 protein	0	16	n/a	n/a	5.00e-01	1.343
1100672	ENSG00000174485	10114	DENND4A	DENN/MADD domain containing 4A	10260	15	n/a	n/a	5.58e-01	1.343
280000482	ENSG00000248341	0	AC115115.2	AC115115.2	0	2	n/a	n/a	4.99e-01	1.343
1091611	ENSG00000117461	8437	PIK3R3	phosphoinositide-3-kinase, regulatory subunit 3 (gamma)	8503	1	n/a	n/a	7.04e-01	1.342
279870161	ENSG00000232754	0	RP1-85F18.6	RP1-85F18.6	0	22	n/a	n/a	4.82e-01	1.342
280013648	ENSG00000249459	169810	AC026271.6	AC026271.6	729288	17	n/a	n/a	5.01e-01	1.342
1104038	ENSG00000196696	94128	PDXDC2P	pyridoxal-dependent decarboxylase domain containing 2, pseudogene	283970	16	n/a	n/a	4.97e-01	1.342
1100588	ENSG00000174007	59174	CEP19	centrosomal protein 19kDa	84984	3	n/a	n/a	5.46e-01	1.342
1093898	ENSG00000134954	2098	ETS1	v-ets erythroblastosis virus E26 oncogene homolog 1 (avian)	2113	11	n/a	n/a	5.01e-01	1.342
279657784	ENSG00000199476	0	Y_RNA	Y RNA	0	3	n/a	n/a	5.22e-01	1.341
1087159	ENSG00000011347	8944	SYT7	synaptotagmin VII	9066	11	n/a	n/a	3.96e-01	1.341
1096536	ENSG00000152969	81086	JAKMIP1	janus kinase and microtubule interacting protein 1	152789	4	n/a	n/a	4.86e-01	1.341
1087423	ENSG00000038532	23029	CLEC16A	C-type lectin domain family 16, member A	23274	16	n/a	n/a	3.77e-01	1.341
1094236	ENSG00000136715	55398	SAP130	Sin3A-associated protein, 130kDa	79595	2	n/a	n/a	4.88e-01	1.341
1093604	ENSG00000132975	2818	GPR12	G protein-coupled receptor 12	2835	13	n/a	n/a	5.39e-01	1.341
1093496	ENSG00000132434	35202	LANCL2	LanC lantibiotic synthetase component C-like 2 (bacterial)	55915	7	n/a	n/a	5.19e-01	1.341
1089910	ENSG00000104998	9326	IL27RA	interleukin 27 receptor, alpha	9466	19	n/a	n/a	5.00e-01	1.341
1100622	ENSG00000174197	23024	MGA	MAX gene associated	23269	15	n/a	n/a	5.12e-01	1.341
1099600	ENSG00000169635	22874	HIC2	hypermethylated in cancer 2	23119	22	n/a	n/a	4.85e-01	1.341
280072973	ENSG00000254595	0	CTD-2010I16.1	CTD-2010I16.1	0	11	n/a	n/a	4.85e-01	1.340
279958947	ENSG00000241672	0	DBIL5P	diazepam binding inhibitor-like 5, pseudogene	0	17	n/a	n/a	4.84e-01	1.340
1093534	ENSG00000132622	78147	HSPA12B	heat shock 70kD protein 12B	116835	20	n/a	n/a	4.84e-01	1.340
279708938	ENSG00000207697	1013151	MIR573	microRNA 573	693158	4	n/a	n/a	3.92e-01	1.340
1094370	ENSG00000137331	8791	IER3	immediate early response 3	8870	6	n/a	n/a	4.98e-01	1.340
1092959	ENSG00000128617	608	OPN1SW	opsin 1 (cone pigments), short-wave-sensitive	611	7	n/a	n/a	5.58e-01	1.340
279986049	ENSG00000244513	0	CTD-2013N24.2	CTD-2013N24.2	0	3	n/a	n/a	5.21e-01	1.340
1092917	ENSG00000128298	55916	BAIAP2L2	BAI1-associated protein 2-like 2	80115	22	n/a	n/a	5.45e-01	1.340
1106273	ENSG00000215183	181486	MSMP	microseminoprotein, prostate associated	692094	9	n/a	n/a	4.84e-01	1.340
1089308	ENSG00000101004	22736	NINL	ninein-like	22981	20	n/a	n/a	3.87e-01	1.340
279776433	ENSG00000224429	0	LINC00422	long intergenic non-protein coding RNA 422	0	13	n/a	n/a	5.43e-01	1.340
1099709	ENSG00000170113	78953	NIPA1	non imprinted in Prader-Willi/Angelman syndrome 1	123606	15	n/a	n/a	5.27e-01	1.339
1088154	ENSG00000074855	36992	ANO8	anoctamin 8	57719	19	n/a	n/a	3.95e-01	1.339
1091433	ENSG00000116138	23096	DNAJC16	DnaJ (Hsp40) homolog, subfamily C, member 16	23341	1	n/a	n/a	4.99e-01	1.339
280126236	ENSG00000259052	0	AL157871.2	AL157871.2	0	14	n/a	n/a	3.78e-01	1.339
280071292	ENSG00000254470	0	RP11-770G2.3	RP11-770G2.3	0	11	n/a	n/a	3.83e-01	1.339
279946000	ENSG00000240180	0	RP11-318E3.4	RP11-318E3.4	0	10	n/a	n/a	5.00e-01	1.339
1093348	ENSG00000131381	40778	ZFYVE20	zinc finger, FYVE domain containing 20	64145	3	n/a	n/a	4.84e-01	1.339
1102114	ENSG00000182492	630	BGN	biglycan	633	X	n/a	n/a	4.11e-01	1.338
280099872	ENSG00000256928	0	RP11-809N8.2	RP11-809N8.2	0	11	n/a	n/a	4.99e-01	1.338
1087329	ENSG00000026950	10960	BTN3A1	butyrophilin, subfamily 3, member A1	11119	6	n/a	n/a	5.50e-01	1.338
1106640	ENSG00000223547	94287	ZNF844	zinc finger protein 844	284391	19	n/a	n/a	5.00e-01	1.338
1096338	ENSG00000151474	34980	FRMD4A	FERM domain containing 4A	55691	10	n/a	n/a	4.86e-01	1.338
279786828	ENSG00000225356	0	RP11-433O3.1	RP11-433O3.1	0	4	n/a	n/a	4.89e-01	1.338
1091087	ENSG00000113504	10565	SLC12A7	solute carrier family 12 (potassium/chloride transporters), member 7	10723	5	n/a	n/a	4.85e-01	1.338
1099804	ENSG00000170500	81650	LONRF2	LON peptidase N-terminal domain and ring finger 2	164832	2	n/a	n/a	3.78e-01	1.338
1097004	ENSG00000157106	22804	SMG1	smg-1 homolog, phosphatidylinositol 3-kinase-related kinase (C. elegans)	23049	16	n/a	n/a	4.98e-01	1.338
1095437	ENSG00000144026	59064	ZNF514	zinc finger protein 514	84874	2	n/a	n/a	5.01e-01	1.338
1096014	ENSG00000148384	35903	INPP5E	inositol polyphosphate-5-phosphatase, 72 kDa	56623	9	n/a	n/a	3.90e-01	1.338
1096758	ENSG00000154889	41759	MPPE1	metallophosphoesterase 1	65258	18	n/a	n/a	4.98e-01	1.338
1094975	ENSG00000140992	5138	PDPK1	3-phosphoinositide dependent protein kinase-1	5170	16	n/a	n/a	4.88e-01	1.338
279753731	ENSG00000221413	0	AC023593.1	AC023593.1	0	3	n/a	n/a	4.85e-01	1.337
280118312	ENSG00000258595	0	RP11-371E8.2	RP11-371E8.2	0	14	n/a	n/a	5.01e-01	1.337
1096989	ENSG00000156983	7816	BRPF1	bromodomain and PHD finger containing, 1	7862	3	n/a	n/a	4.84e-01	1.337
1096452	ENSG00000152291	10471	TGOLN2	trans-golgi network protein 2	10618	2	n/a	n/a	4.86e-01	1.337
1094817	ENSG00000139910	4826	NOVA1	neuro-oncological ventral antigen 1	4857	14	n/a	n/a	5.09e-01	1.337
1090634	ENSG00000110066	30593	SUV420H1	suppressor of variegation 4-20 homolog 1 (Drosophila)	51111	11	n/a	n/a	5.23e-01	1.337
279932813	ENSG00000238363	166563	SNORA13	small nucleolar RNA, H/ACA box 13	654322	5	n/a	n/a	4.88e-01	1.337
1103155	ENSG00000186716	610	BCR	breakpoint cluster region	613	22	n/a	n/a	3.93e-01	1.337
1093971	ENSG00000135363	3980	LMO2	LIM domain only 2 (rhombotin-like 1)	4005	11	n/a	n/a	4.85e-01	1.337
1093117	ENSG00000130054	26857	FAM155B	family with sequence similarity 155, member B	27112	X	n/a	n/a	3.86e-01	1.337
1096754	ENSG00000154845	9845	PPP4R1	protein phosphatase 4, regulatory subunit 1	9989	18	n/a	n/a	5.54e-01	1.337
279953655	ENSG00000241069	0	CTD-3141N22.1	CTD-3141N22.1	0	19	n/a	n/a	4.99e-01	1.337
1086943	ENSG00000005108	85821	THSD7A	thrombospondin, type I, domain containing 7A	221981	7	n/a	n/a	5.00e-01	1.337
280080839	ENSG00000255091	0	RP11-495O11.1	RP11-495O11.1	0	11	n/a	n/a	3.87e-01	1.337
1100071	ENSG00000171603	22639	CLSTN1	calsyntenin 1	22883	1	n/a	n/a	3.84e-01	1.336
1108360	ENSG00000234745	3088	HLA-B	major histocompatibility complex, class I, B	3106	6	n/a	n/a	5.01e-01	1.336
1102276	ENSG00000183166	57940	CALN1	calneuron 1	83698	7	n/a	n/a	4.27e-01	1.336
1100594	ENSG00000174032	90112	SLC25A30	solute carrier family 25, member 30	253512	13	n/a	n/a	5.51e-01	1.336
1088321	ENSG00000078967	31099	UBE2D4	ubiquitin-conjugating enzyme E2D 4 (putative)	51619	7	n/a	n/a	4.99e-01	1.336
1098191	ENSG00000164088	79503	PPM1M	protein phosphatase, Mg2+/Mn2+ dependent, 1M	132160	3	n/a	n/a	5.01e-01	1.336
1103920	ENSG00000196381	81579	ZNF781	zinc finger protein 781	163115	19	n/a	n/a	5.01e-01	1.336
1096985	ENSG00000156968	90237	MPV17L	MPV17 mitochondrial membrane protein-like	255027	16	n/a	n/a	4.94e-01	1.336
279730133	ENSG00000214354	0	AC133644.3	AC133644.3	0	2	n/a	n/a	5.51e-01	1.336
1086962	ENSG00000005483	35191	MLL5	myeloid/lymphoid or mixed-lineage leukemia 5 (trithorax homolog, Drosophila)	55904	7	n/a	n/a	4.98e-01	1.336
1095237	ENSG00000143061	3301	IGSF3	immunoglobulin superfamily, member 3	3321	1	n/a	n/a	4.85e-01	1.336
1099372	ENSG00000168646	8255	AXIN2	axin 2	8313	17	n/a	n/a	3.80e-01	1.336
280038830	ENSG00000251440	0	RP11-425J20.2	RP11-425J20.2	0	4	n/a	n/a	4.84e-01	1.336
1087307	ENSG00000024048	23059	UBR2	ubiquitin protein ligase E3 component n-recognin 2	23304	6	n/a	n/a	5.41e-01	1.335
1093706	ENSG00000133812	57526	SBF2	SET binding factor 2	81846	11	n/a	n/a	5.40e-01	1.335
1094643	ENSG00000138744	26908	NAAA	N-acylethanolamine acid amidase	27163	4	n/a	n/a	5.41e-01	1.335
1103878	ENSG00000196268	94310	ZNF493	zinc finger protein 493	284443	19	n/a	n/a	5.50e-01	1.335
279963445	ENSG00000242162	0	RP11-128A6.3	RP11-128A6.3	0	7	n/a	n/a	5.56e-01	1.335
1104775	ENSG00000198853	9709	RUSC2	RUN and SH3 domain containing 2	9853	9	n/a	n/a	3.92e-01	1.335
1098206	ENSG00000164114	55687	MAP9	microtubule-associated protein 9	79884	4	n/a	n/a	5.47e-01	1.335
1099801	ENSG00000170485	4831	NPAS2	neuronal PAS domain protein 2	4862	2	n/a	n/a	4.99e-01	1.335
1090792	ENSG00000111412	55597	C12orf49	chromosome 12 open reading frame 49	79794	12	n/a	n/a	5.27e-01	1.335
1104811	ENSG00000198915	85693	RASGEF1A	RasGEF domain family, member 1A	221002	10	n/a	n/a	4.99e-01	1.335
1101981	ENSG00000181894	55476	ZNF329	zinc finger protein 329	79673	19	n/a	n/a	5.00e-01	1.334
1088461	ENSG00000083097	22788	DOPEY1	dopey family member 1	23033	6	n/a	n/a	5.21e-01	1.334
280123344	ENSG00000258890	59968	CEP95	centrosomal protein 95kDa	90799	17	n/a	n/a	5.00e-01	1.334
1095872	ENSG00000147234	58644	FRMPD3	FERM and PDZ domain containing 3	84443	X	n/a	n/a	4.85e-01	1.334
279812560	ENSG00000227603	0	RP11-165J3.6	RP11-165J3.6	0	9	n/a	n/a	5.51e-01	1.334
279928576	ENSG00000237977	0	RP3-430N8.8	RP3-430N8.8	0	22	n/a	n/a	4.97e-01	1.334
279939870	ENSG00000239415	0	AP001469.9	AP001469.9	0	21	n/a	n/a	5.11e-01	1.334
280010958	ENSG00000249233	0	ZNF154	ZNF154	0	19	n/a	n/a	5.09e-01	1.334
1094413	ENSG00000137574	61024	TGS1	trimethylguanosine synthase 1	96764	8	n/a	n/a	5.37e-01	1.334
1102864	ENSG00000185585	81748	OLFML2A	olfactomedin-like 2A	169611	9	n/a	n/a	4.99e-01	1.334
1102222	ENSG00000182963	9907	GJC1	gap junction protein, gamma 1, 45kDa	10052	17	n/a	n/a	4.84e-01	1.334
280110317	ENSG00000257935	0	RP11-82C23.2	RP11-82C23.2	0	12	n/a	n/a	5.54e-01	1.334
280043824	ENSG00000251913	0	U6	U6 spliceosomal RNA	0	22	n/a	n/a	5.51e-01	1.334
1092188	ENSG00000122574	152643	WIPF3	WAS/WASL interacting protein family, member 3	644150	7	n/a	n/a	5.00e-01	1.334
279876690	ENSG00000233351	0	RP1-69D17.3	RP1-69D17.3	0	6	n/a	n/a	4.01e-01	1.334
280011568	ENSG00000249286	0	CTD-2210P15.2	CTD-2210P15.2	0	5	n/a	n/a	7.53e-01	1.334
1093351	ENSG00000131398	3723	KCNC3	potassium voltage-gated channel, Shaw-related subfamily, member 3	3748	19	n/a	n/a	4.87e-01	1.333
1092778	ENSG00000126890	29839	CTAG2	cancer/testis antigen 2	30848	X	n/a	n/a	4.82e-01	1.333
280136794	ENSG00000259668	0	RP11-707P17.2	RP11-707P17.2	0	15	n/a	n/a	5.38e-01	1.333
279987889	ENSG00000244699	0	RP11-803B1.2	RP11-803B1.2	0	3	n/a	n/a	5.54e-01	1.333
1096202	ENSG00000149970	22622	CNKSR2	connector enhancer of kinase suppressor of Ras 2	22866	X	n/a	n/a	8.36e-01	1.333
279526051	ENSG00000183308	0	AC005037.3	AC005037.3	0	2	n/a	n/a	5.51e-01	1.333
279800643	ENSG00000226544	0	RPL7P22	ribosomal protein L7 pseudogene 22	0	5	n/a	n/a	5.11e-01	1.333
1091969	ENSG00000120616	56115	EPC1	enhancer of polycomb homolog 1 (Drosophila)	80314	10	n/a	n/a	5.41e-01	1.333
279881949	ENSG00000233799	0	AC139887.4	AC139887.4	0	4	n/a	n/a	4.87e-01	1.333
1101646	ENSG00000179909	7666	ZNF154	zinc finger protein 154	7710	19	n/a	n/a	5.11e-01	1.333
1095152	ENSG00000142303	57475	ADAMTS10	ADAM metallopeptidase with thrombospondin type 1 motif, 10	81794	19	n/a	n/a	3.88e-01	1.333
279948019	ENSG00000240370	93924	RPL13P5	ribosomal protein L13 pseudogene 5	283345	12	n/a	n/a	4.87e-01	1.333
1088085	ENSG00000072858	34136	SIDT1	SID1 transmembrane family, member 1	54847	3	n/a	n/a	4.88e-01	1.332
1095580	ENSG00000145029	58486	NICN1	nicolin 1	84276	3	n/a	n/a	4.87e-01	1.332
1100372	ENSG00000172915	26705	NBEA	neurobeachin	26960	13	n/a	n/a	3.77e-01	1.332
1105616	ENSG00000205978	36796	NYNRIN	NYN domain and retroviral integrase containing	57523	14	n/a	n/a	4.84e-01	1.332
1096164	ENSG00000149591	6836	TAGLN	transgelin	6876	11	n/a	n/a	3.91e-01	1.332
280091968	ENSG00000255994	0	C14orf162	chromosome 14 open reading frame 162	0	14	n/a	n/a	3.83e-01	1.332
1104169	ENSG00000197106	123092	SLC6A17	solute carrier family 6, member 17	388662	1	n/a	n/a	3.89e-01	1.331
1097365	ENSG00000160094	80762	ZNF362	zinc finger protein 362	149076	1	n/a	n/a	4.82e-01	1.331
279656552	ENSG00000199071	0	MIR423	microRNA 423	0	17	n/a	n/a	4.84e-01	1.331
1105199	ENSG00000204576	56516	PRR3	proline rich 3	80742	6	n/a	n/a	4.90e-01	1.331
1090904	ENSG00000112144	22614	ICK	intestinal cell (MAK-like) kinase	22858	6	n/a	n/a	5.23e-01	1.331
279888749	ENSG00000234420	0	ZNF37BP	zinc finger protein 37B, pseudogene	0	10	n/a	n/a	4.95e-01	1.331
279862578	ENSG00000232082	0	RPS6KA2-IT1	RPS6KA2 intronic transcript 1 (non-protein coding)	0	6	n/a	n/a	4.98e-01	1.331
1101572	ENSG00000179364	22996	PACS2	phosphofurin acidic cluster sorting protein 2	23241	14	n/a	n/a	3.89e-01	1.331
279736354	ENSG00000215032	0	GNL3LP1	guanine nucleotide binding protein-like 3 (nucleolar)-like pseudogene 1	0	5	n/a	n/a	5.54e-01	1.331
280081033	ENSG00000255103	151558	KIAA0754	KIAA0754	643314	1	n/a	n/a	4.88e-01	1.331
279865228	ENSG00000232332	0	RP3-481A17.1	RP3-481A17.1	0	X	n/a	n/a	5.01e-01	1.331
1090298	ENSG00000107331	17	ABCA2	ATP-binding cassette, sub-family A (ABC1), member 2	20	9	n/a	n/a	3.95e-01	1.331
1094713	ENSG00000139211	110355	AMIGO2	adhesion molecule with Ig-like domain 2	347902	12	n/a	n/a	4.97e-01	1.330
279475338	ENSG00000176761	0	AC069278.1	AC069278.1	0	19	n/a	n/a	5.34e-01	1.330
1099224	ENSG00000168014	25754	C2CD3	C2 calcium-dependent domain containing 3	26005	11	n/a	n/a	4.99e-01	1.330
1105851	ENSG00000213390	59176	ARHGAP19	Rho GTPase activating protein 19	84986	10	n/a	n/a	3.94e-01	1.330
1093205	ENSG00000130590	80052	SAMD10	sterile alpha motif domain containing 10	140700	20	n/a	n/a	3.90e-01	1.330
279869021	ENSG00000232654	0	FAM136BP	family with sequence similarity 136, member B, pseudogene	0	6	n/a	n/a	4.04e-01	1.330
1094362	ENSG00000137273	2279	FOXF2	forkhead box F2	2295	6	n/a	n/a	4.85e-01	1.330
279936870	ENSG00000239017	0	snoU13	Small nucleolar RNA U13	0	X	n/a	n/a	4.88e-01	1.330
279996339	ENSG00000247743	0	AC091558.1	AC091558.1	0	8	n/a	n/a	4.88e-01	1.330
1092388	ENSG00000124209	36677	RAB22A	RAB22A, member RAS oncogene family	57403	20	n/a	n/a	5.54e-01	1.330
1097397	ENSG00000160218	7066	TRAPPC10	trafficking protein particle complex 10	7109	21	n/a	n/a	4.97e-01	1.330
1095014	ENSG00000141314	81544	RHBDL3	rhomboid, veinlet-like 3 (Drosophila)	162494	17	n/a	n/a	4.87e-01	1.329
1087723	ENSG00000063015	79037	SEZ6	seizure related 6 homolog (mouse)	124925	17	n/a	n/a	3.94e-01	1.329
1094271	ENSG00000136867	1309	SLC31A2	solute carrier family 31 (copper transporters), member 2	1318	9	n/a	n/a	5.37e-01	1.329
1097546	ENSG00000161298	59101	ZNF382	zinc finger protein 382	84911	19	n/a	n/a	5.46e-01	1.329
1097391	ENSG00000160208	22831	RRP1B	ribosomal RNA processing 1 homolog B (S. cerevisiae)	23076	21	n/a	n/a	5.01e-01	1.329
1088734	ENSG00000089902	22941	RCOR1	REST corepressor 1	23186	14	n/a	n/a	5.01e-01	1.329
1096298	ENSG00000151150	285	ANK3	ankyrin 3, node of Ranvier (ankyrin G)	288	10	n/a	n/a	3.86e-01	1.329
280097031	ENSG00000256576	0	RP13-977J11.2	RP13-977J11.2	0	12	n/a	n/a	5.10e-01	1.329
1097011	ENSG00000157152	6814	SYN2	synapsin II	6854	3	n/a	n/a	4.98e-01	1.328
1089645	ENSG00000103111	22635	MON1B	MON1 homolog B (yeast)	22879	16	n/a	n/a	5.01e-01	1.328
1089070	ENSG00000100101	0	NOL12	nucleolar protein 12	0	22	n/a	n/a	3.87e-01	1.328
279728552	ENSG00000214181	0	DDX6P2	DEAD (Asp-Glu-Ala-Asp) box polypeptide 6 pseudogene 2	0	13	n/a	n/a	5.15e-01	1.328
279720315	ENSG00000213237	0	AC008155.1	AC008155.1	0	7	n/a	n/a	4.86e-01	1.328
279833281	ENSG00000229473	0	RGS17P1	regulator of G-protein signaling 17 pseudogene 1	0	13	n/a	n/a	5.45e-01	1.328
1097702	ENSG00000162511	7759	LAPTM5	lysosomal protein transmembrane 5	7805	1	n/a	n/a	4.85e-01	1.328
1102872	ENSG00000185619	10189	PCGF3	polycomb group ring finger 3	10336	4	n/a	n/a	4.99e-01	1.328
1089281	ENSG00000100888	36953	CHD8	chromodomain helicase DNA binding protein 8	57680	14	n/a	n/a	4.96e-01	1.328
280019414	ENSG00000249906	1020534	RP5-1029K10.2	RP5-1029K10.2	100288866	17	n/a	n/a	4.84e-01	1.328
1088851	ENSG00000092421	36829	SEMA6A	sema domain, transmembrane domain (TM), and cytoplasmic domain, (semaphorin) 6A	57556	5	n/a	n/a	4.87e-01	1.328
280048416	ENSG00000252579	0	U7	U7 small nuclear RNA	0	16	n/a	n/a	5.11e-01	1.327
280043005	ENSG00000251795	0	SNORA66	Small nucleolar RNA SNORA66	0	1	n/a	n/a	4.99e-01	1.327
1099215	ENSG00000167994	5834	RAB3IL1	RAB3A interacting protein (rabin3)-like 1	5866	11	n/a	n/a	4.85e-01	1.327
1102143	ENSG00000182606	22662	TRAK1	trafficking protein, kinesin binding 1	22906	3	n/a	n/a	4.92e-01	1.327
1090741	ENSG00000111077	23126	TENC1	tensin like C1 domain containing phosphatase (tensin 2)	23371	12	n/a	n/a	4.85e-01	1.327
1090978	ENSG00000112584	58699	FAM120B	family with sequence similarity 120B	84498	6	n/a	n/a	4.87e-01	1.327
279858979	ENSG00000231779	0	RP4-594I10.2	RP4-594I10.2	0	1	n/a	n/a	4.97e-01	1.327
280099475	ENSG00000256885	0	AP001877.1	AP001877.1	0	11	n/a	n/a	5.32e-01	1.327
279704374	ENSG00000206870	0	U6	U6 spliceosomal RNA	0	14	n/a	n/a	4.87e-01	1.327
1097910	ENSG00000163257	34165	DCAF16	DDB1 and CUL4 associated factor 16	54876	4	n/a	n/a	4.97e-01	1.327
1089246	ENSG00000100647	9622	KIAA0247	KIAA0247	9766	14	n/a	n/a	4.87e-01	1.327
280135393	ENSG00000259570	0	RP11-671M22.4	RP11-671M22.4	0	15	n/a	n/a	4.84e-01	1.327
1095471	ENSG00000144233	57849	AMMECR1L	AMME chromosomal region gene 1-like	83607	2	n/a	n/a	4.87e-01	1.327
1099856	ENSG00000170776	11054	AKAP13	A kinase (PRKA) anchor protein 13	11214	15	n/a	n/a	4.83e-01	1.326
1094470	ENSG00000137843	36203	PAK6	p21 protein (Cdc42/Rac)-activated kinase 6	56924	15	n/a	n/a	4.85e-01	1.326
280084000	ENSG00000255278	0	AC005363.8	AC005363.8	0	16	n/a	n/a	4.82e-01	1.326
279704017	ENSG00000206811	0	SNORA10	small nucleolar RNA, H/ACA box 10	0	16	n/a	n/a	4.82e-01	1.326
280087829	ENSG00000255539	0	CTA-797E19.2	CTA-797E19.2	0	11	n/a	n/a	5.49e-01	1.326
1106551	ENSG00000221946	33127	FXYD7	FXYD domain containing ion transport regulator 7	53822	19	n/a	n/a	5.00e-01	1.326
280121147	ENSG00000258761	0	RP11-24J19.1	RP11-24J19.1	0	15	n/a	n/a	4.87e-01	1.326
1101148	ENSG00000177000	4498	MTHFR	methylenetetrahydrofolate reductase (NAD(P)H)	4524	1	n/a	n/a	3.77e-01	1.326
279885673	ENSG00000234134	0	RP11-383C5.5	RP11-383C5.5	0	10	n/a	n/a	5.54e-01	1.326
1086875	ENSG00000001461	36461	NIPAL3	NIPA-like domain containing 3	57185	1	n/a	n/a	5.09e-01	1.326
1087820	ENSG00000065809	57883	FAM107B	family with sequence similarity 107, member B	83641	10	n/a	n/a	5.49e-01	1.326
1102024	ENSG00000182132	29811	KCNIP1	Kv channel interacting protein 1	30820	5	n/a	n/a	4.99e-01	1.325
279834209	ENSG00000229562	0	ZFYVE9P1	zinc finger, FYVE domain containing 9 pseudogene 1	0	X	n/a	n/a	5.46e-01	1.325
280010734	ENSG00000249207	0	RP11-360F5.1	RP11-360F5.1	0	4	n/a	n/a	5.05e-01	1.325
1094779	ENSG00000139636	35005	LMBR1L	limb region 1 homolog (mouse)-like	55716	12	n/a	n/a	4.85e-01	1.325
1100296	ENSG00000172534	3037	HCFC1	host cell factor C1 (VP16-accessory protein)	3054	X	n/a	n/a	4.02e-01	1.324
1104035	ENSG00000196689	7399	TRPV1	transient receptor potential cation channel, subfamily V, member 1	7442	17	n/a	n/a	4.84e-01	1.324
1094516	ENSG00000138074	8805	SLC5A6	solute carrier family 5 (sodium-dependent vitamin transporter), member 6	8884	2	n/a	n/a	5.00e-01	1.324
1103123	ENSG00000186566	22886	GPATCH8	G patch domain containing 8	23131	17	n/a	n/a	4.84e-01	1.324
1103381	ENSG00000187764	10360	SEMA4D	sema domain, immunoglobulin domain (Ig), transmembrane domain (TM) and short cytoplasmic domain, (semaphorin) 4D	10507	9	n/a	n/a	4.87e-01	1.324
1098832	ENSG00000166507	8443	NDST2	N-deacetylase/N-sulfotransferase (heparan glucosaminyl) 2	8509	10	n/a	n/a	4.86e-01	1.324
1091409	ENSG00000115977	22604	AAK1	AP2 associated kinase 1	22848	2	n/a	n/a	4.83e-01	1.324
1086880	ENSG00000001629	33758	ANKIB1	ankyrin repeat and IBR domain containing 1	54467	7	n/a	n/a	4.98e-01	1.324
280089678	ENSG00000255737	1002874	RP11-571M6.6	HCG2014417, isoform CRA_aUncharacterized proteincDNA FLJ59598	100130776	12	n/a	n/a	3.97e-01	1.324
280091123	ENSG00000255886	0	RP11-196H14.2	RP11-196H14.2	0	12	n/a	n/a	4.83e-01	1.323
279696205	ENSG00000205662	0	RP11-706O15.7	RP11-706O15.7	0	X	n/a	n/a	5.48e-01	1.323
279846023	ENSG00000230613	157129461	HM13-AS1	HM13 antisense RNA 1 (non-protein coding)	100874042	20	n/a	n/a	5.26e-01	1.323
1096233	ENSG00000150510	85624	FAM124A	family with sequence similarity 124A	220108	13	n/a	n/a	3.86e-01	1.323
279667388	ENSG00000202314	180979	SNORD6	small nucleolar RNA, C/D box 6	692075	11	n/a	n/a	4.88e-01	1.323
1094273	ENSG00000136869	7056	TLR4	toll-like receptor 4	7099	9	n/a	n/a	5.42e-01	1.323
279721681	ENSG00000213391	0	RP11-66N11.6	RP11-66N11.6	0	X	n/a	n/a	4.86e-01	1.323
1097078	ENSG00000157741	90159	UBN2	ubinuclein 2	254048	7	n/a	n/a	5.21e-01	1.323
1101666	ENSG00000179979	94584	CRIPAK	cysteine-rich PAK1 inhibitor	285464	4	n/a	n/a	4.88e-01	1.323
279787023	ENSG00000225377	157123527	RP5-1103G7.4	RP5-1103G7.4	100507459	20	n/a	n/a	5.01e-01	1.323
1103669	ENSG00000188859	80776	FAM78B	family with sequence similarity 78, member B	149297	1	n/a	n/a	4.85e-01	1.323
1089365	ENSG00000101255	37033	TRIB3	tribbles homolog 3 (Drosophila)	57761	20	n/a	n/a	3.81e-01	1.323
279851223	ENSG00000231113	0	RP3-475N16.1	RP3-475N16.1	0	6	n/a	n/a	4.87e-01	1.322
279815287	ENSG00000227848	0	SUCLA2-AS1	SUCLA2 antisense RNA 1 (non-protein coding)	0	13	n/a	n/a	5.21e-01	1.322
1087086	ENSG00000008441	4758	NFIX	nuclear factor I/X (CCAAT-binding transcription factor)	4784	19	n/a	n/a	3.92e-01	1.322
1092549	ENSG00000125386	8537	FAM193A	family with sequence similarity 193, member A	8603	4	n/a	n/a	4.84e-01	1.322
1099979	ENSG00000171223	3701	JUNB	jun B proto-oncogene	3726	19	n/a	n/a	4.84e-01	1.322
1101440	ENSG00000178662	55836	CSRNP3	cysteine-serine-rich nuclear protein 3	80034	2	n/a	n/a	5.07e-01	1.322
1094898	ENSG00000140474	25738	ULK3	unc-51-like kinase 3 (C. elegans)	25989	15	n/a	n/a	4.87e-01	1.322
1103940	ENSG00000196422	9714	PPP1R26	protein phosphatase 1, regulatory subunit 26	9858	9	n/a	n/a	3.93e-01	1.322
280053010	ENSG00000253167	0	RP11-6D1.5	RP11-6D1.5	0	8	n/a	n/a	5.45e-01	1.322
1091897	ENSG00000120049	29810	KCNIP2	Kv channel interacting protein 2	30819	10	n/a	n/a	4.85e-01	1.322
1087147	ENSG00000011114	35016	BTBD7	BTB (POZ) domain containing 7	55727	14	n/a	n/a	5.29e-01	1.321
1089071	ENSG00000100104	125861	SRRD	SRR1 domain containing	402055	22	n/a	n/a	5.30e-01	1.321
1096003	ENSG00000148337	25541	CIZ1	CDKN1A interacting zinc finger protein 1	25792	9	n/a	n/a	3.80e-01	1.321
1092987	ENSG00000128872	29502	TMOD2	tropomodulin 2 (neuronal)	29767	15	n/a	n/a	5.36e-01	1.321
1090075	ENSG00000105738	22849	SIPA1L3	signal-induced proliferation-associated 1 like 3	23094	19	n/a	n/a	3.93e-01	1.321
1088663	ENSG00000088812	8394	ATRN	attractin	8455	20	n/a	n/a	4.84e-01	1.321
1094237	ENSG00000136717	271	BIN1	bridging integrator 1	274	2	n/a	n/a	4.84e-01	1.320
1107795	ENSG00000231121	0	RP1-34H18.1	RP1-34H18.1	0	12	n/a	n/a	4.85e-01	1.320
1091205	ENSG00000114648	23031	KLHL18	kelch-like 18 (Drosophila)	23276	3	n/a	n/a	4.85e-01	1.320
1096652	ENSG00000154040	26004	CABYR	calcium binding tyrosine-(Y)-phosphorylation regulated	26256	18	n/a	n/a	4.99e-01	1.320
279733788	ENSG00000214820	0	RP11-944L7.2	RP11-944L7.2	0	3	n/a	n/a	3.92e-01	1.320
1088673	ENSG00000088888	36779	MAVS	mitochondrial antiviral signaling protein	57506	20	n/a	n/a	4.85e-01	1.320
1103888	ENSG00000196313	9739	POM121	POM121 membrane glycoprotein	9883	7	n/a	n/a	4.84e-01	1.320
1089955	ENSG00000105270	25748	CLIP3	CAP-GLY domain containing linker protein 3	25999	19	n/a	n/a	3.86e-01	1.320
1104162	ENSG00000197070	60211	ARRDC1	arrestin domain containing 1	92714	9	n/a	n/a	3.80e-01	1.320
1100507	ENSG00000173581	29637	CCDC106	coiled-coil domain containing 106	29903	19	n/a	n/a	4.87e-01	1.320
1087373	ENSG00000033327	9702	GAB2	GRB2-associated binding protein 2	9846	11	n/a	n/a	3.77e-01	1.320
1102382	ENSG00000183628	8163	DGCR6	DiGeorge syndrome critical region gene 6	8214	22	n/a	n/a	4.98e-01	1.320
1091746	ENSG00000118777	9293	ABCG2	ATP-binding cassette, sub-family G (WHITE), member 2	9429	4	n/a	n/a	5.01e-01	1.319
1099075	ENSG00000167548	8034	MLL2	myeloid/lymphoid or mixed-lineage leukemia 2	8085	12	n/a	n/a	4.02e-01	1.319
1098560	ENSG00000165494	31065	PCF11	PCF11, cleavage and polyadenylation factor subunit, homolog (S. cerevisiae)	51585	11	n/a	n/a	5.25e-01	1.319
279857836	ENSG00000231686	0	RP1-203P18.1	RP1-203P18.1	0	X	n/a	n/a	4.11e-01	1.319
280125562	ENSG00000259015	0	RP11-109N23.6	RP11-109N23.6	0	14	n/a	n/a	5.10e-01	1.319
1099612	ENSG00000169692	10408	AGPAT2	1-acylglycerol-3-phosphate O-acyltransferase 2 (lysophosphatidic acid acyltransferase, beta)	10555	9	n/a	n/a	4.84e-01	1.319
1096658	ENSG00000154099	78966	DNAAF1	dynein, axonemal, assembly factor 1	123872	16	n/a	n/a	4.84e-01	1.319
1089325	ENSG00000101126	23149	ADNP	activity-dependent neuroprotector homeobox	23394	20	n/a	n/a	4.88e-01	1.319
279710828	ENSG00000208892	0	SNORA49	small nucleolar RNA, H/ACA box 49	0	12	n/a	n/a	4.15e-01	1.319
279865863	ENSG00000232400	0	RAD17P1	RAD17 homolog (S. pombe) pseudogene 1	0	7	n/a	n/a	5.15e-01	1.319
1098736	ENSG00000166167	8866	BTRC	beta-transducin repeat containing	8945	10	n/a	n/a	5.44e-01	1.319
1097356	ENSG00000160049	1664	DFFA	DNA fragmentation factor, 45kDa, alpha polypeptide	1676	1	n/a	n/a	5.01e-01	1.319
1087830	ENSG00000066032	1485	CTNNA2	catenin (cadherin-associated protein), alpha 2	1496	2	n/a	n/a	5.34e-01	1.318
1091781	ENSG00000119231	83780	SENP5	SUMO1/sentrin specific peptidase 5	205564	3	n/a	n/a	5.40e-01	1.318
1096051	ENSG00000148700	117	ADD3	adducin 3 (gamma)	120	10	n/a	n/a	4.87e-01	1.318
1088487	ENSG00000083844	9286	ZNF264	zinc finger protein 264	9422	19	n/a	n/a	5.44e-01	1.318
1092489	ENSG00000124772	36972	CPNE5	copine V	57699	6	n/a	n/a	4.83e-01	1.318
279661291	ENSG00000200530	0	SNORD35B	small nucleolar RNA, C/D box 35B	0	19	n/a	n/a	4.99e-01	1.318
280041412	ENSG00000251621	0	AC009487.5	AC009487.5	0	2	n/a	n/a	4.85e-01	1.318
279882040	ENSG00000233806	0	AC131097.3	AC131097.3	0	2	n/a	n/a	4.98e-01	1.318
279737344	ENSG00000215146	0	RP11-313J2.1	RP11-313J2.1	0	10	n/a	n/a	5.44e-01	1.318
1092368	ENSG00000124151	8151	NCOA3	nuclear receptor coactivator 3	8202	20	n/a	n/a	5.54e-01	1.318
1092688	ENSG00000126012	8190	KDM5C	lysine (K)-specific demethylase 5C	8242	X	n/a	n/a	4.83e-01	1.318
1089639	ENSG00000103061	58349	SLC7A6OS	solute carrier family 7, member 6 opposite strand	84138	16	n/a	n/a	5.13e-01	1.318
1087636	ENSG00000056586	33833	RC3H2	ring finger and CCCH-type domains 2	54542	9	n/a	n/a	7.13e-01	1.318
279731548	ENSG00000214578	0	HMGN2P42	high mobility group nucleosomal binding domain 2 pseudogene 42	0	17	n/a	n/a	5.39e-01	1.318
1090910	ENSG00000112175	649	BMP5	bone morphogenetic protein 5	653	6	n/a	n/a	4.84e-01	1.317
1096577	ENSG00000153253	6293	SCN3A	sodium channel, voltage-gated, type III, alpha subunit	6328	2	n/a	n/a	4.97e-01	1.317
1101842	ENSG00000181007	94293	ZFP82	zinc finger protein 82 homolog (mouse)	284406	19	n/a	n/a	5.49e-01	1.317
1099208	ENSG00000167978	23279	SRRM2	serine/arginine repetitive matrix 2	23524	16	n/a	n/a	3.92e-01	1.317
1097396	ENSG00000160216	36173	AGPAT3	1-acylglycerol-3-phosphate O-acyltransferase 3	56894	21	n/a	n/a	4.83e-01	1.317
1099032	ENSG00000167333	34417	TRIM68	tripartite motif containing 68	55128	11	n/a	n/a	5.10e-01	1.317
1106011	ENSG00000214193	55532	SH3D21	SH3 domain containing 21	79729	1	n/a	n/a	5.12e-01	1.317
1088975	ENSG00000099364	33911	FBXL19	F-box and leucine-rich repeat protein 19	54620	16	n/a	n/a	4.01e-01	1.317
1101367	ENSG00000178177	90182	LCORL	ligand dependent nuclear receptor corepressor-like	254251	4	n/a	n/a	4.88e-01	1.317
280122536	ENSG00000258840	0	AC004980.12	AC004980.12	0	7	n/a	n/a	5.34e-01	1.317
1102944	ENSG00000185900	58407	SGK196	Protein kinase-like protein SgK196	84197	8	n/a	n/a	3.90e-01	1.317
279799552	ENSG00000226441	0	PLCL2-AS1	PLCL2 antisense RNA 1 (non-protein coding)	0	3	n/a	n/a	5.44e-01	1.317
280009794	ENSG00000249119	0	MTND6P4	MT-ND6 pseudogene 4	0	5	n/a	n/a	4.25e-01	1.317
1100514	ENSG00000173611	94825	SCAI	suppressor of cancer cell invasion	286205	9	n/a	n/a	5.46e-01	1.316
1087406	ENSG00000037042	26920	TUBG2	tubulin, gamma 2	27175	17	n/a	n/a	4.88e-01	1.316
1100815	ENSG00000175229	59732	GAL3ST3	galactose-3-O-sulfotransferase 3	89792	11	n/a	n/a	3.84e-01	1.316
280136266	ENSG00000259634	0	RP11-529H20.5	RP11-529H20.5	0	14	n/a	n/a	8.66e-01	1.316
1095332	ENSG00000143458	79160	GABPB2	GA binding protein transcription factor, beta subunit 2	126626	1	n/a	n/a	5.25e-01	1.316
279895114	ENSG00000234945	157121151	AC109828.1	AC109828.1	100505624	2	n/a	n/a	4.98e-01	1.316
1105763	ENSG00000212864	169833	RNF208	ring finger protein 208	727800	9	n/a	n/a	4.07e-01	1.316
1098772	ENSG00000166292	34562	TMEM100	transmembrane protein 100	55273	17	n/a	n/a	3.90e-01	1.316
1099681	ENSG00000169967	10588	MAP3K2	mitogen-activated protein kinase kinase kinase 2	10746	2	n/a	n/a	5.12e-01	1.316
279771431	ENSG00000224067	0	RP11-430K21.2	RP11-430K21.2	0	9	n/a	n/a	4.12e-01	1.316
1100735	ENSG00000174871	90183	CNIH2	cornichon homolog 2 (Drosophila)	254263	11	n/a	n/a	4.85e-01	1.316
1086878	ENSG00000001617	6369	SEMA3F	sema domain, immunoglobulin domain (Ig), short basic domain, secreted, (semaphorin) 3F	6405	3	n/a	n/a	3.82e-01	1.315
1094182	ENSG00000136379	37303	FAM108C1	family with sequence similarity 108, member C1	58489	15	n/a	n/a	5.15e-01	1.315
279767987	ENSG00000223764	0	RP11-54O7.3	RP11-54O7.3	0	1	n/a	n/a	4.87e-01	1.315
1091558	ENSG00000117016	9639	RIMS3	regulating synaptic membrane exocytosis 3	9783	1	n/a	n/a	4.82e-01	1.315
1095565	ENSG00000144868	41843	TMEM108	transmembrane protein 108	66000	3	n/a	n/a	4.83e-01	1.315
1095107	ENSG00000141867	23231	BRD4	bromodomain containing 4	23476	19	n/a	n/a	3.79e-01	1.315
279927863	ENSG00000237919	0	RP11-181B18.1	RP11-181B18.1	0	1	n/a	n/a	4.97e-01	1.315
279942946	ENSG00000239791	0	AC002310.7	AC002310.7	0	16	n/a	n/a	3.91e-01	1.315
279992354	ENSG00000246203	0	RP11-29H23.5	RP11-29H23.5	0	1	n/a	n/a	4.98e-01	1.315
1089766	ENSG00000104154	7737	SLC30A4	solute carrier family 30 (zinc transporter), member 4	7782	15	n/a	n/a	5.19e-01	1.315
1088005	ENSG00000070778	10940	PTPN21	protein tyrosine phosphatase, non-receptor type 21	11099	14	n/a	n/a	4.97e-01	1.315
279817485	ENSG00000228060	0	RP11-15J6.1	RP11-15J6.1	0	1	n/a	n/a	5.27e-01	1.315
1096449	ENSG00000152268	10271	SPON1	spondin 1, extracellular matrix protein	10418	11	n/a	n/a	3.91e-01	1.315
279768439	ENSG00000223799	0	AP000295.7	AP000295.7	0	21	n/a	n/a	5.42e-01	1.314
279815266	ENSG00000227845	0	RP11-184B22.2	RP11-184B22.2	0	9	n/a	n/a	4.99e-01	1.314
1098955	ENSG00000166987	77509	MBD6	methyl-CpG binding domain protein 6	114785	12	n/a	n/a	3.82e-01	1.314
279770404	ENSG00000223973	0	AC068491.3	AC068491.3	0	2	n/a	n/a	5.41e-01	1.314
1102819	ENSG00000185345	5039	PARK2	parkinson protein 2, E3 ubiquitin protein ligase (parkin)	5071	6	n/a	n/a	5.48e-01	1.314
280022676	ENSG00000250156	0	CTC-498M16.2	CTC-498M16.2	0	5	n/a	n/a	5.14e-01	1.314
279718946	ENSG00000213076	0	yR211F11.2	yR211F11.2	0	6	n/a	n/a	4.85e-01	1.314
279752723	ENSG00000221243	0	AL031963.2	AL031963.2	0	6	n/a	n/a	4.16e-01	1.314
1097972	ENSG00000163485	131	ADORA1	adenosine A1 receptor	134	1	n/a	n/a	3.99e-01	1.313
1091240	ENSG00000114923	6472	SLC4A3	solute carrier family 4, anion exchanger, member 3	6508	2	n/a	n/a	3.92e-01	1.313
279698842	ENSG00000205903	0	AC073343.9	AC073343.9	0	7	n/a	n/a	4.08e-01	1.313
1097485	ENSG00000160818	34154	GPATCH4	G patch domain containing 4	54865	1	n/a	n/a	5.25e-01	1.313
280043873	ENSG00000251920	0	5S_rRNA	5S ribosomal RNA	0	6	n/a	n/a	4.43e-01	1.313
1104756	ENSG00000198824	93981	CHAMP1	chromosome alignment maintaining phosphoprotein 1	283489	13	n/a	n/a	5.01e-01	1.313
279776392	ENSG00000224426	0	SLC31A1P1	solute carrier family 31 (copper transporters), member 1 pseudogene 1	0	3	n/a	n/a	5.11e-01	1.313
1087034	ENSG00000007168	5016	PAFAH1B1	platelet-activating factor acetylhydrolase 1b, regulatory subunit 1 (45kDa)	5048	17	n/a	n/a	7.63e-01	1.313
1104026	ENSG00000196663	9751	TECPR2	tectonin beta-propeller repeat containing 2	9895	14	n/a	n/a	4.85e-01	1.313
1093210	ENSG00000130635	1280	COL5A1	collagen, type V, alpha 1	1289	9	n/a	n/a	3.98e-01	1.313
279888388	ENSG00000234392	0	XXbac-BPG248L24.12	XXbac-BPG248L24.12	0	6	n/a	n/a	5.52e-01	1.313
279663202	ENSG00000201118	0	Y_RNA	Y RNA	0	9	n/a	n/a	5.44e-01	1.313
1087370	ENSG00000033122	36827	LRRC7	leucine rich repeat containing 7	57554	1	n/a	n/a	4.98e-01	1.313
1095132	ENSG00000142166	3434	IFNAR1	interferon (alpha, beta and omega) receptor 1	3454	21	n/a	n/a	5.46e-01	1.313
1094208	ENSG00000136531	6291	SCN2A	sodium channel, voltage-gated, type II, alpha subunit	6326	2	n/a	n/a	4.97e-01	1.312
1089611	ENSG00000102921	9539	N4BP1	NEDD4 binding protein 1	9683	16	n/a	n/a	5.01e-01	1.312
1097346	ENSG00000159899	4851	NPR2	natriuretic peptide receptor B/guanylate cyclase B (atrionatriuretic peptide receptor B)	4882	9	n/a	n/a	4.85e-01	1.312
1093120	ENSG00000130119	33843	GNL3L	guanine nucleotide binding protein-like 3 (nucleolar)-like	54552	X	n/a	n/a	5.37e-01	1.312
280137755	ENSG00000259726	0	RP11-671M22.5	RP11-671M22.5	0	15	n/a	n/a	4.98e-01	1.312
1103889	ENSG00000196323	28804	ZBTB44	zinc finger and BTB domain containing 44	29068	11	n/a	n/a	5.45e-01	1.312
279346500	ENSG00000165366	0	RP11-484I6.6	RP11-484I6.6	0	13	n/a	n/a	5.47e-01	1.312
280101400	ENSG00000257072	0	RP11-46H11.10	RP11-46H11.10	0	12	n/a	n/a	4.84e-01	1.312
1105103	ENSG00000204352	135988	C9orf129	chromosome 9 open reading frame 129	445577	9	n/a	n/a	3.86e-01	1.311
1094295	ENSG00000136935	2783	GOLGA1	golgin A1	2800	9	n/a	n/a	5.12e-01	1.311
280126106	ENSG00000259042	0	AE000661.50	AE000661.50	0	14	n/a	n/a	5.00e-01	1.311
1094433	ENSG00000137713	5487	PPP2R1B	protein phosphatase 2, regulatory subunit A, beta	5519	11	n/a	n/a	4.88e-01	1.311
[truncated: 1 more rows]
