# Supplementary material for: Identification of the Molecular Events Involved in the Development of Prefrontal Cortex Through the Analysis of RNA-Seq Data From BrainSpan
Source: ASN Neuro. 2019 Jun 18;11:1759091419854627. doi: 10.1177/1759091419854627 (PMC6582306; doi:10.1177/1759091419854627)
Supplement: Supplemental Material1 - Supplemental material for Identification of the Molecular Events Involved in the Development of Prefrontal Cortex Through the Analysis of RNA-Seq Data From BrainSpan [file Supplemental_Material1.zip › MFC/MFC4/DEGs-4.csv]

id	name	gene-id	gene-symbol	gene-name	entrez-id	chromosome	start-position	end-position	p	fold-change
280042389	ENSG00000251705	0	RN5-8S6	RNA, 5.8S ribosomal 6	0	Y	n/a	n/a	5.27e-01	8.178
280049102	ENSG00000252678	59641	RPPH1	ribonuclease P RNA component H1	85495	14	n/a	n/a	1.10e+00	5.145
279659240	ENSG00000199916	5991	RMRP	RNA component of mitochondrial RNA processing endoribonuclease	6023	9	n/a	n/a	1.26e+00	4.503
279792604	ENSG00000225840	0	RN18S1	RNA, 18S ribosomal 1	0	Y	n/a	n/a	1.10e+00	4.466
279957731	ENSG00000241530	0	AC006368.1	AC006368.1	0	2	n/a	n/a	7.66e-01	4.121
280125409	ENSG00000259001	0	RPPH1	RPPH1	0	14	n/a	n/a	1.03e+00	3.909
279950430	ENSG00000240656	0	AC068594.1	AC068594.1	0	17	n/a	n/a	7.29e-01	3.714
1096058	ENSG00000148737	6894	TCF7L2	transcription factor 7-like 2 (T-cell specific, HMG-box)	6934	10	n/a	n/a	5.25e-01	3.650
280043222	ENSG00000251826	0	AL365332.1	AL365332.1	0	1	n/a	n/a	1.06e+00	3.588
1093683	ENSG00000133636	4891	NTS	neurotensin	4922	12	n/a	n/a	3.71e-01	3.587
279667584	ENSG00000202364	6035	SNORD3A	small nucleolar RNA, C/D box 3A	780851	17	n/a	n/a	1.19e+00	3.538
279849088	ENSG00000230903	0	RPL9P8	ribosomal protein L9 pseudogene 8	0	15	n/a	n/a	5.35e-01	3.428
279663146	ENSG00000201098	6052	RNY1	RNA, Ro-associated Y1	6084	7	n/a	n/a	5.27e-01	3.424
279759475	ENSG00000222328	0	RNU2-2	RNA, U2 small nuclear 2	0	11	n/a	n/a	5.33e-01	3.403
279942860	ENSG00000239776	0	AC079949.1	AC079949.1	0	12	n/a	n/a	8.83e-01	3.399
279986623	ENSG00000244580	0	AL121959.1	AL121959.1	0	6	n/a	n/a	9.50e-01	3.397
279964315	ENSG00000242257	0	AC044839.1	AC044839.1	0	11	n/a	n/a	8.15e-01	3.394
279923600	ENSG00000237550	0	RPL9P9	ribosomal protein L9 pseudogene 9	0	15	n/a	n/a	5.30e-01	3.387
1090180	ENSG00000106341	10684	PPP1R17	protein phosphatase 1, regulatory subunit 17	10842	7	n/a	n/a	7.12e-01	3.353
279956340	ENSG00000241376	0	AL606830.1	AL606830.1	0	6	n/a	n/a	1.09e+00	3.286
280044741	ENSG00000252044	0	AL928646.1	AL928646.1	0	X	n/a	n/a	5.44e-01	3.235
279944035	ENSG00000239935	0	AC116340.1	AC116340.1	0	5	n/a	n/a	1.01e+00	3.222
279666968	ENSG00000202198	79050	RN7SK	RNA, 7SK small nuclear	125050	6	n/a	n/a	8.78e-01	3.208
279762632	ENSG00000223247	0	U2	U2 spliceosomal RNA	0	3	n/a	n/a	5.63e-01	3.178
279668186	ENSG00000202538	26580	RNU4-2	RNA, U4 small nuclear 2	26834	12	n/a	n/a	3.74e-01	3.176
1094333	ENSG00000137142	110241	IGFBPL1	insulin-like growth factor binding protein-like 1	347252	9	n/a	n/a	9.93e-01	3.160
279971217	ENSG00000243013	0	AL592307.1	AL592307.1	0	1	n/a	n/a	1.19e+00	3.143
279954000	ENSG00000241115	0	AP001347.1	AP001347.1	0	21	n/a	n/a	1.21e+00	3.131
1099351	ENSG00000168542	1272	COL3A1	collagen, type III, alpha 1	1281	2	n/a	n/a	3.83e-01	2.983
279759839	ENSG00000222414	0	U2	U2 spliceosomal RNA	0	10	n/a	n/a	5.31e-01	2.964
279951899	ENSG00000240831	0	AC112777.1	AC112777.1	0	12	n/a	n/a	5.97e-01	2.944
1088819	ENSG00000091664	36362	SLC17A6	solute carrier family 17 (sodium-dependent inorganic phosphate cotransporter), member 6	57084	11	n/a	n/a	5.79e-01	2.931
279662180	ENSG00000200795	26581	RNU4-1	RNA, U4 small nuclear 1	26835	12	n/a	n/a	5.31e-01	2.928
279943306	ENSG00000239843	0	AC004866.1	AC004866.1	0	7	n/a	n/a	7.33e-01	2.911
279805544	ENSG00000226958	0	RN28S1	RNA, 28S ribosomal 1	0	X	n/a	n/a	9.26e-01	2.825
279968565	ENSG00000242693	0	AC108047.1	AC108047.1	0	2	n/a	n/a	1.10e+00	2.765
1090487	ENSG00000108821	1268	COL1A1	collagen, type I, alpha 1	1277	17	n/a	n/a	5.24e-01	2.757
279936247	ENSG00000238917	0	SNORD10	small nucleolar RNA, C/D box 10	0	17	n/a	n/a	9.91e-01	2.740
279710870	ENSG00000209582	0	SNORA48	small nucleolar RNA, H/ACA box 48	0	17	n/a	n/a	5.74e-01	2.717
1097980	ENSG00000163508	8262	EOMES	eomesodermin	8320	3	n/a	n/a	5.27e-01	2.717
1093004	ENSG00000129009	3646	ISLR	immunoglobulin superfamily containing leucine-rich repeat	3671	15	n/a	n/a	3.71e-01	2.698
279659744	ENSG00000200087	0	SNORA73B	small nucleolar RNA, H/ACA box 73B	0	1	n/a	n/a	1.11e+00	2.696
1089788	ENSG00000104332	6386	SFRP1	secreted frizzled-related protein 1	6422	8	n/a	n/a	5.58e-01	2.695
279883044	ENSG00000233893	0	RP11-507C10.5	RP11-507C10.5	0	6	n/a	n/a	1.22e+00	2.592
279879250	ENSG00000233547	0	RP11-57H14.2	RP11-57H14.2	0	10	n/a	n/a	5.34e-01	2.577
279660990	ENSG00000200434	0	RN5-8S2	RNA, 5.8S ribosomal 2	0	16	n/a	n/a	3.88e-01	2.531
280094828	ENSG00000256329	0	SCARNA10	SCARNA10	0	12	n/a	n/a	1.11e+00	2.519
279665680	ENSG00000201808	6048	SNORA73A	small nucleolar RNA, H/ACA box 73A	6080	1	n/a	n/a	1.14e+00	2.492
279972630	ENSG00000243172	0	AP003035.1	AP003035.1	0	11	n/a	n/a	1.20e+00	2.484
279787317	ENSG00000225410	0	AC107016.1	AC107016.1	0	12	n/a	n/a	5.35e-01	2.427
1093398	ENSG00000131747	7110	TOP2A	topoisomerase (DNA) II alpha 170kDa	7153	17	n/a	n/a	7.80e-01	2.422
1090339	ENSG00000107796	56	ACTA2	actin, alpha 2, smooth muscle, aorta	59	10	n/a	n/a	5.24e-01	2.411
279667948	ENSG00000202474	0	5S_rRNA	5S ribosomal RNA	0	9	n/a	n/a	1.22e+00	2.408
280045784	ENSG00000252197	0	AC091047.1	AC091047.1	0	8	n/a	n/a	1.12e+00	2.376
1091329	ENSG00000115461	3468	IGFBP5	insulin-like growth factor binding protein 5	3488	2	n/a	n/a	5.27e-01	2.376
279983888	ENSG00000244288	0	AC090360.1	AC090360.1	0	18	n/a	n/a	7.36e-01	2.342
1095301	ENSG00000143355	36235	LHX9	LIM homeobox 9	56956	1	n/a	n/a	5.24e-01	2.335
279936016	ENSG00000238881	167909	SCARNA2	small Cajal body-specific RNA 2	677766	1	n/a	n/a	8.31e-01	2.335
279954768	ENSG00000241202	0	ZIC4-AS1	ZIC4 antisense RNA 1 (non-protein coding)	0	3	n/a	n/a	5.24e-01	2.331
280045763	ENSG00000252194	0	AC114491.2	AC114491.2	0	1	n/a	n/a	1.23e+00	2.318
280097769	ENSG00000256663	0	RP11-424C20.2	RP11-424C20.2	0	12	n/a	n/a	8.54e-01	2.315
280046008	ENSG00000252229	0	AC098691.1	AC098691.1	0	1	n/a	n/a	1.20e+00	2.314
1098807	ENSG00000166426	1372	CRABP1	cellular retinoic acid binding protein 1	1381	15	n/a	n/a	5.26e-01	2.311
279760091	ENSG00000222482	0	AC005071.1	AC005071.1	0	7	n/a	n/a	5.84e-01	2.303
1087535	ENSG00000049540	1991	ELN	elastin	2006	7	n/a	n/a	5.27e-01	2.299
279972735	ENSG00000243185	0	AC108078.1	AC108078.1	0	4	n/a	n/a	8.08e-01	2.297
279936779	ENSG00000239002	0	SCARNA10	small Cajal body-specific RNA 10	0	12	n/a	n/a	1.11e+00	2.290
1098369	ENSG00000164692	1269	COL1A2	collagen, type I, alpha 2	1278	7	n/a	n/a	3.79e-01	2.280
1090254	ENSG00000106809	4937	OGN	osteoglycin	4969	9	n/a	n/a	5.23e-01	2.276
279928483	ENSG00000237973	0	RP5-857K21.6	RP5-857K21.6	0	1	n/a	n/a	8.26e-01	2.274
1087467	ENSG00000043355	7503	ZIC2	Zic family member 2	7546	13	n/a	n/a	5.50e-01	2.260
279985225	ENSG00000244428	0	AC006032.1	AC006032.1	0	Y	n/a	n/a	8.76e-01	2.250
1088355	ENSG00000079931	25751	MOXD1	monooxygenase, DBH-like 1	26002	6	n/a	n/a	5.36e-01	2.249
279915726	ENSG00000236886	0	AC007563.5	AC007563.5	0	2	n/a	n/a	5.49e-01	2.226
1087046	ENSG00000007350	8224	TKTL1	transketolase-like 1	8277	X	n/a	n/a	5.40e-01	2.218
1100106	ENSG00000171786	4776	NHLH1	nescient helix loop helix 1	4807	1	n/a	n/a	5.23e-01	2.214
279961289	ENSG00000241948	0	AL133512.1	AL133512.1	0	X	n/a	n/a	3.91e-01	2.206
1086981	ENSG00000006042	25771	TMEM98	transmembrane protein 98	26022	17	n/a	n/a	5.29e-01	2.204
1103578	ENSG00000188536	3023	HBA2	hemoglobin, alpha 2	3040	16	n/a	n/a	7.21e-01	2.196
279959910	ENSG00000241781	0	AL161626.1	AL161626.1	0	9	n/a	n/a	5.27e-01	2.188
279728329	ENSG00000214144	0	RP11-488L18.1	RP11-488L18.1	0	1	n/a	n/a	9.66e-01	2.184
280046631	ENSG00000252318	0	AC097532.1	AC097532.1	0	2	n/a	n/a	8.37e-01	2.184
279705144	ENSG00000207008	0	SNORA54	small nucleolar RNA, H/ACA box 54	0	11	n/a	n/a	5.35e-01	2.184
279500265	ENSG00000180139	1016113	RP11-399O19.5	RP11-399O19.5	100132116	10	n/a	n/a	5.25e-01	2.179
1097048	ENSG00000157456	9010	CCNB2	cyclin B2	9133	15	n/a	n/a	5.46e-01	2.169
1091696	ENSG00000118271	7233	TTR	transthyretin	7276	18	n/a	n/a	5.45e-01	2.151
1098198	ENSG00000164104	3128	HMGB2	high mobility group box 2	3148	4	n/a	n/a	5.38e-01	2.150
1091611	ENSG00000117461	8437	PIK3R3	phosphoinositide-3-kinase, regulatory subunit 3 (gamma)	8503	1	n/a	n/a	1.10e+00	2.141
1098051	ENSG00000163682	6101	RPL9	ribosomal protein L9	6133	4	n/a	n/a	7.33e-01	2.140
1101115	ENSG00000176890	7255	TYMS	thymidylate synthetase	7298	18	n/a	n/a	5.71e-01	2.131
1098827	ENSG00000166482	4214	MFAP4	microfibrillar-associated protein 4	4239	17	n/a	n/a	5.77e-01	2.123
1098346	ENSG00000164611	9107	PTTG1	pituitary tumor-transforming 1	9232	5	n/a	n/a	5.40e-01	2.117
1092341	ENSG00000123975	1155	CKS2	CDC28 protein kinase regulatory subunit 2	1164	9	n/a	n/a	5.26e-01	2.117
1104232	ENSG00000197321	6800	SVIL	supervillin	6840	10	n/a	n/a	1.13e+00	2.103
1100558	ENSG00000173852	23088	DPY19L1	dpy-19-like 1 (C. elegans)	23333	7	n/a	n/a	9.53e-01	2.100
279901831	ENSG00000235579	0	AC007283.4	AC007283.4	0	2	n/a	n/a	7.82e-01	2.099
1101402	ENSG00000178394	3330	HTR1A	5-hydroxytryptamine (serotonin) receptor 1A	3350	5	n/a	n/a	9.06e-01	2.098
280134130	ENSG00000259506	0	RP11-352D13.3	RP11-352D13.3	0	15	n/a	n/a	9.81e-01	2.093
1093090	ENSG00000129824	6159	RPS4Y1	ribosomal protein S4, Y-linked 1	6192	Y	n/a	n/a	4.47e-01	2.091
280061257	ENSG00000253744	0	AC025442.3	AC025442.3	0	5	n/a	n/a	7.41e-01	2.086
1088724	ENSG00000089685	329	BIRC5	baculoviral IAP repeat containing 5	332	17	n/a	n/a	5.40e-01	2.084
280049018	ENSG00000252666	0	AD000090.1	AD000090.1	0	19	n/a	n/a	5.35e-01	2.083
280033595	ENSG00000251037	0	AC006157.2	AC006157.2	0	Y	n/a	n/a	4.15e-01	2.077
279715752	ENSG00000212172	0	U1	U1 spliceosomal RNA	0	12	n/a	n/a	7.62e-01	2.074
1096059	ENSG00000148773	4263	MKI67	antigen identified by monoclonal antibody Ki-67	4288	10	n/a	n/a	5.46e-01	2.071
279940860	ENSG00000239530	0	AC114498.1	AC114498.1	0	1	n/a	n/a	5.23e-01	2.060
279715962	ENSG00000212232	0	SNORD17	small nucleolar RNA, C/D box 17	0	20	n/a	n/a	8.82e-01	2.056
1102617	ENSG00000184564	58400	SLITRK6	SLIT and NTRK-like family, member 6	84189	13	n/a	n/a	5.24e-01	2.055
279727004	ENSG00000214018	0	RRM2P3	ribonucleotide reductase M2 polypeptide pseudogene 3	0	X	n/a	n/a	8.52e-01	2.054
279893514	ENSG00000234811	0	RP11-241I20.5	RP11-241I20.5	0	10	n/a	n/a	9.25e-01	2.050
1103735	ENSG00000189129	85507	PLAC9	placenta-specific 9	219348	10	n/a	n/a	8.27e-01	2.045
279763443	ENSG00000223388	0	AC091736.11	AC091736.11	0	7	n/a	n/a	9.40e-01	2.041
1095295	ENSG00000143333	5972	RGS16	regulator of G-protein signaling 16	6004	1	n/a	n/a	5.76e-01	2.041
1095629	ENSG00000145423	6387	SFRP2	secreted frizzled-related protein 2	6423	4	n/a	n/a	5.25e-01	2.032
1088672	ENSG00000088882	35545	CPXM1	carboxypeptidase X (M14 family), member 1	56265	20	n/a	n/a	7.67e-01	2.029
1097266	ENSG00000159217	10495	IGF2BP1	insulin-like growth factor 2 mRNA binding protein 1	10642	17	n/a	n/a	8.85e-01	2.023
1100210	ENSG00000172201	3380	ID4	inhibitor of DNA binding 4, dominant negative helix-loop-helix protein	3400	6	n/a	n/a	5.26e-01	2.014
1091101	ENSG00000113594	3952	LIFR	leukemia inhibitory factor receptor alpha	3977	5	n/a	n/a	1.10e+00	2.012
279958840	ENSG00000241656	0	UBA52P7	ubiquitin A-52 residue ribosomal protein fusion product 1 pseudogene 7	0	12	n/a	n/a	3.82e-01	2.010
279717012	ENSG00000212493	0	SNORD19	small nucleolar RNA, C/D box 19	0	3	n/a	n/a	9.48e-01	2.010
1101998	ENSG00000181965	4736	NEUROG1	neurogenin 1	4762	5	n/a	n/a	5.27e-01	2.004
1092233	ENSG00000122952	10971	ZWINT	ZW10 interactor	11130	10	n/a	n/a	7.74e-01	2.003
1109164	ENSG00000244734	3026	HBB	hemoglobin, beta	3043	11	n/a	n/a	5.26e-01	2.000
1087753	ENSG00000064300	4773	NGFR	nerve growth factor receptor	4804	17	n/a	n/a	7.39e-01	1.995
1105923	ENSG00000213867	0	RP11-829H16.2	RP11-829H16.2	0	14	n/a	n/a	5.26e-01	1.983
280075639	ENSG00000254768	0	CTD-2140G10.2	CTD-2140G10.2	0	11	n/a	n/a	7.12e-01	1.973
1101909	ENSG00000181449	6617	SOX2	SRY (sex determining region Y)-box 2	6657	3	n/a	n/a	5.46e-01	1.969
1087194	ENSG00000013297	4978	CLDN11	claudin 11	5010	3	n/a	n/a	5.25e-01	1.969
1094511	ENSG00000138061	1534	CYP1B1	cytochrome P450, family 1, subfamily B, polypeptide 1	1545	2	n/a	n/a	3.73e-01	1.956
1108786	ENSG00000237649	3808	KIFC1	kinesin family member C1	3833	6	n/a	n/a	5.35e-01	1.956
1098553	ENSG00000165474	2690	GJB2	gap junction protein, beta 2, 26kDa	2706	13	n/a	n/a	5.25e-01	1.953
279960050	ENSG00000241800	0	AC114498.5	AC114498.5	0	1	n/a	n/a	4.17e-01	1.953
1090681	ENSG00000110492	4167	MDK	midkine (neurite growth-promoting factor 2)	4192	11	n/a	n/a	5.26e-01	1.948
1099185	ENSG00000167900	7040	TK1	thymidine kinase 1, soluble	7083	17	n/a	n/a	5.47e-01	1.945
1089314	ENSG00000101057	4579	MYBL2	v-myb myeloblastosis viral oncogene homolog (avian)-like 2	4605	20	n/a	n/a	5.31e-01	1.943
1094020	ENSG00000135549	5538	PKIB	protein kinase (cAMP-dependent, catalytic) inhibitor beta	5570	6	n/a	n/a	3.95e-01	1.942
279710800	ENSG00000208772	0	SNORD94	small nucleolar RNA, C/D box 94	0	2	n/a	n/a	5.60e-01	1.940
1103988	ENSG00000196565	3031	HBG2	hemoglobin, gamma G	3048	11	n/a	n/a	5.25e-01	1.940
1105863	ENSG00000213462	2071	ERV3-1	endogenous retrovirus group 3, member 1	2086	7	n/a	n/a	1.12e+00	1.937
1096364	ENSG00000151655	3673	ITIH2	inter-alpha (globulin) inhibitor H2	3698	10	n/a	n/a	3.93e-01	1.933
1103825	ENSG00000196132	4635	MYT1	myelin transcription factor 1	4661	20	n/a	n/a	5.47e-01	1.930
279659982	ENSG00000200156	26578	RNU5B-1	RNA, U5B small nuclear 1	26832	15	n/a	n/a	3.93e-01	1.928
1100775	ENSG00000175063	10907	UBE2C	ubiquitin-conjugating enzyme E2C	11065	20	n/a	n/a	5.26e-01	1.926
1093487	ENSG00000132386	5144	SERPINF1	serpin peptidase inhibitor, clade F (alpha-2 antiplasmin, pigment epithelium derived factor), member 1	5176	17	n/a	n/a	5.25e-01	1.923
279751883	ENSG00000221088	0	AP005264.1	AP005264.1	0	18	n/a	n/a	6.23e-01	1.921
1104317	ENSG00000197565	1279	COL4A6	collagen, type IV, alpha 6	1288	X	n/a	n/a	7.63e-01	1.918
1099347	ENSG00000168528	110337	SERINC2	serine incorporator 2	347735	1	n/a	n/a	7.43e-01	1.917
279895312	ENSG00000234961	0	RP11-124N14.3	RP11-124N14.3	0	10	n/a	n/a	5.26e-01	1.916
279720817	ENSG00000213318	0	RP11-331F4.1	RP11-331F4.1	0	16	n/a	n/a	4.29e-01	1.915
1088220	ENSG00000076382	10468	SPAG5	sperm associated antigen 5	10615	17	n/a	n/a	6.60e-01	1.915
279707713	ENSG00000207445	0	SNORD15B	small nucleolar RNA, C/D box 15B	0	11	n/a	n/a	5.25e-01	1.914
1087378	ENSG00000034063	28863	UHRF1	ubiquitin-like with PHD and ring finger domains 1	29128	19	n/a	n/a	7.25e-01	1.913
279934395	ENSG00000238622	0	SNORD97	small nucleolar RNA, C/D box 97	0	11	n/a	n/a	7.26e-01	1.912
1104357	ENSG00000197697	8286	HIST1H2BE	histone cluster 1, H2be	8344	6	n/a	n/a	7.26e-01	1.909
1100127	ENSG00000171848	6208	RRM2	ribonucleotide reductase M2	6241	2	n/a	n/a	7.09e-01	1.904
1091153	ENSG00000114115	5915	RBP1	retinol binding protein 1, cellular	5947	3	n/a	n/a	5.34e-01	1.897
1093024	ENSG00000129195	33769	FAM64A	family with sequence similarity 64, member A	54478	17	n/a	n/a	5.35e-01	1.894
279704171	ENSG00000206838	0	SNORA5A	small nucleolar RNA, H/ACA box 5A	0	7	n/a	n/a	8.90e-01	1.894
279849611	ENSG00000230953	0	RP4-631H13.6	RP4-631H13.6	0	1	n/a	n/a	9.03e-01	1.889
279986172	ENSG00000244535	0	RP1-181J22.1	RP1-181J22.1	0	11	n/a	n/a	3.94e-01	1.886
279789857	ENSG00000225616	0	RP4-604A21.1	RP4-604A21.1	0	1	n/a	n/a	5.32e-01	1.886
279937003	ENSG00000239039	182393	SNORD13	small nucleolar RNA, C/D box 13	692084	8	n/a	n/a	3.75e-01	1.881
1094539	ENSG00000138160	3807	KIF11	kinesin family member 11	3832	10	n/a	n/a	8.55e-01	1.881
1103484	ENSG00000188153	1278	COL4A5	collagen, type IV, alpha 5	1287	X	n/a	n/a	7.26e-01	1.879
279853522	ENSG00000231300	0	EZH2P1	enhancer of zeste homolog 2 (Drosophila) pseudogene 1	0	21	n/a	n/a	5.24e-01	1.875
279987728	ENSG00000244683	0	AC092656.1	AC092656.1	0	4	n/a	n/a	7.09e-01	1.875
1094451	ENSG00000137804	30685	NUSAP1	nucleolar and spindle associated protein 1	51203	15	n/a	n/a	5.38e-01	1.874
1097936	ENSG00000163359	1284	COL6A3	collagen, type VI, alpha 3	1293	2	n/a	n/a	5.27e-01	1.871
1092273	ENSG00000123307	37191	NEUROD4	neurogenic differentiation 4	58158	12	n/a	n/a	5.82e-01	1.869
1100566	ENSG00000173894	58929	CBX2	chromobox homolog 2	84733	17	n/a	n/a	5.49e-01	1.866
1088130	ENSG00000074219	8402	TEAD2	TEA domain family member 2	8463	19	n/a	n/a	5.26e-01	1.864
1101406	ENSG00000178403	40609	NEUROG2	neurogenin 2	63973	4	n/a	n/a	8.16e-01	1.863
1104106	ENSG00000196924	2300	FLNA	filamin A, alpha	2316	X	n/a	n/a	7.20e-01	1.863
1099342	ENSG00000168505	2621	GBX2	gastrulation brain homeobox 2	2637	2	n/a	n/a	3.71e-01	1.863
1096164	ENSG00000149591	6836	TAGLN	transgelin	6876	11	n/a	n/a	5.26e-01	1.860
1096841	ENSG00000155760	8266	FZD7	frizzled family receptor 7	8324	2	n/a	n/a	7.87e-01	1.859
280131168	ENSG00000259340	0	CTD-2027G2.1	CTD-2027G2.1	0	15	n/a	n/a	5.25e-01	1.856
280085489	ENSG00000255372	0	CTD-3064C13.1	CTD-3064C13.1	0	11	n/a	n/a	7.65e-01	1.856
1090217	ENSG00000106571	2720	GLI3	GLI family zinc finger 3	2737	7	n/a	n/a	5.25e-01	1.854
280069349	ENSG00000254331	0	CKS1BP7	CDC28 protein kinase regulatory subunit 1B pseudogene 7	0	8	n/a	n/a	9.13e-01	1.852
1087431	ENSG00000039560	25813	RAI14	retinoic acid induced 14	26064	5	n/a	n/a	8.03e-01	1.850
279752989	ENSG00000221290	0	MIR1182	microRNA 1182	0	1	n/a	n/a	5.41e-01	1.849
1099998	ENSG00000171316	34925	CHD7	chromodomain helicase DNA binding protein 7	55636	8	n/a	n/a	7.98e-01	1.849
1088391	ENSG00000080986	10256	NDC80	NDC80 homolog, kinetochore complex component (S. cerevisiae)	10403	18	n/a	n/a	7.49e-01	1.849
279861446	ENSG00000231991	301	ANXA2P2	annexin A2 pseudogene 2	304	9	n/a	n/a	5.30e-01	1.848
279935116	ENSG00000238741	0	SCARNA7	small Cajal body-specific RNA 7	0	3	n/a	n/a	5.37e-01	1.845
279703093	ENSG00000206653	9164	SNORD29	small nucleolar RNA, C/D box 29	9297	11	n/a	n/a	5.24e-01	1.845
1098585	ENSG00000165588	4983	OTX2	orthodenticle homeobox 2	5015	14	n/a	n/a	5.24e-01	1.843
1104758	ENSG00000198826	9680	ARHGAP11A	Rho GTPase activating protein 11A	9824	15	n/a	n/a	7.75e-01	1.841
1089023	ENSG00000099954	27187	CECR2	cat eye syndrome chromosome region, candidate 2	27443	22	n/a	n/a	7.25e-01	1.840
280074375	ENSG00000254682	0	RP11-660L16.2	RP11-660L16.2	0	11	n/a	n/a	7.56e-01	1.840
279928040	ENSG00000237931	0	RP11-469E19.1	RP11-469E19.1	0	X	n/a	n/a	7.49e-01	1.837
279971278	ENSG00000243023	0	UBA52P3	ubiquitin A-52 residue ribosomal protein fusion product 1 pseudogene 3	0	14	n/a	n/a	5.33e-01	1.834
1100951	ENSG00000176014	58816	TUBB6	tubulin, beta 6 class V	84617	18	n/a	n/a	7.02e-01	1.834
1099106	ENSG00000167641	60906	PPP1R14A	protein phosphatase 1, regulatory (inhibitor) subunit 14A	94274	19	n/a	n/a	6.40e-01	1.834
279830858	ENSG00000229257	0	RP11-229P13.22	RP11-229P13.22	0	9	n/a	n/a	9.60e-01	1.831
279750954	ENSG00000220771	0	RP3-322L4.2	RP3-322L4.2	0	6	n/a	n/a	5.40e-01	1.831
1089018	ENSG00000099937	3036	SERPIND1	serpin peptidase inhibitor, clade D (heparin cofactor), member 1	3053	22	n/a	n/a	3.84e-01	1.829
279708301	ENSG00000207570	128157	MIR9-2	microRNA 9-2	407047	5	n/a	n/a	7.33e-01	1.829
279771064	ENSG00000224040	0	HMGN1P4	high mobility group nucleosome binding domain 1 pseudogene 4	0	1	n/a	n/a	9.36e-01	1.829
279936527	ENSG00000238961	166122	SNORA47	small nucleolar RNA, H/ACA box 47	677828	5	n/a	n/a	6.12e-01	1.828
1104429	ENSG00000197901	9221	SLC22A6	solute carrier family 22 (organic anion transporter), member 6	9356	11	n/a	n/a	5.26e-01	1.828
280116214	ENSG00000258472	0	RP11-192H23.4	Uncharacterized protein	0	17	n/a	n/a	7.25e-01	1.825
280044727	ENSG00000252042	0	Y_RNA	Y RNA	0	17	n/a	n/a	7.52e-01	1.823
1107166	ENSG00000227051	0	C14orf132	chromosome 14 open reading frame 132	0	14	n/a	n/a	1.10e+00	1.822
1087321	ENSG00000026025	7388	VIM	vimentin	7431	10	n/a	n/a	5.25e-01	1.821
1091027	ENSG00000112984	9967	KIF20A	kinesin family member 20A	10112	5	n/a	n/a	6.79e-01	1.820
1101196	ENSG00000177283	8267	FZD8	frizzled family receptor 8	8325	10	n/a	n/a	5.24e-01	1.820
279666457	ENSG00000202042	0	SNORD49B	small nucleolar RNA, C/D box 49B	0	17	n/a	n/a	5.30e-01	1.818
1096537	ENSG00000152977	7502	ZIC1	Zic family member 1	7545	3	n/a	n/a	3.95e-01	1.818
1104320	ENSG00000197575	0	RPS17P2	ribosomal protein S17 pseudogene 2	0	5	n/a	n/a	4.04e-01	1.818
1089404	ENSG00000101412	1857	E2F1	E2F transcription factor 1	1869	20	n/a	n/a	5.29e-01	1.816
1093774	ENSG00000134250	4822	NOTCH2	notch 2	4853	1	n/a	n/a	7.01e-01	1.816
1096986	ENSG00000156970	697	BUB1B	budding uninhibited by benzimidazoles 1 homolog beta (yeast)	701	15	n/a	n/a	7.60e-01	1.813
280070669	ENSG00000254422	0	RP11-864G5.3	RP11-864G5.3	0	11	n/a	n/a	7.82e-01	1.809
280075036	ENSG00000254726	0	MEX3A	mex-3 homolog A (C. elegans)	0	1	n/a	n/a	1.11e+00	1.808
1104804	ENSG00000198901	8935	PRC1	protein regulator of cytokinesis 1	9055	15	n/a	n/a	6.12e-01	1.808
280091263	ENSG00000255906	0	RP11-522N14.1	RP11-522N14.1	0	12	n/a	n/a	8.60e-01	1.808
1087603	ENSG00000054654	22979	SYNE2	spectrin repeat containing, nuclear envelope 2	23224	14	n/a	n/a	5.58e-01	1.806
1100470	ENSG00000173404	3617	INSM1	insulinoma-associated 1	3642	20	n/a	n/a	3.75e-01	1.806
1105856	ENSG00000213413	54877	PVRIG	poliovirus receptor related immunoglobulin domain containing	79037	7	n/a	n/a	6.38e-01	1.805
1091601	ENSG00000117399	986	CDC20	cell division cycle 20 homolog (S. cerevisiae)	991	1	n/a	n/a	5.24e-01	1.805
1105944	ENSG00000213931	3029	HBE1	hemoglobin, epsilon 1	3046	11	n/a	n/a	7.64e-01	1.803
280008696	ENSG00000249014	0	HMGN2P4	high mobility group nucleosomal binding domain 2 pseudogene 4	0	5	n/a	n/a	9.19e-01	1.802
1099242	ENSG00000168078	35160	PBK	PDZ binding kinase	55872	8	n/a	n/a	5.61e-01	1.801
279913965	ENSG00000236739	0	RP11-370B11.1	RP11-370B11.1	0	9	n/a	n/a	8.47e-01	1.800
280049557	ENSG00000252743	0	U6	U6 spliceosomal RNA	0	6	n/a	n/a	7.81e-01	1.798
1088167	ENSG00000075218	30992	GTSE1	G-2 and S-phase expressed 1	51512	22	n/a	n/a	5.61e-01	1.795
1097597	ENSG00000161888	80651	SPC24	SPC24, NDC80 kinetochore complex component, homolog (S. cerevisiae)	147841	19	n/a	n/a	5.24e-01	1.794
279752408	ENSG00000221184	0	MIR1254	microRNA 1254	0	10	n/a	n/a	1.24e+00	1.794
1104894	ENSG00000203724	123119	C1orf53	chromosome 1 open reading frame 53	388722	1	n/a	n/a	5.64e-01	1.794
1088219	ENSG00000076356	5330	PLXNA2	plexin A2	5362	1	n/a	n/a	6.44e-01	1.793
280115622	ENSG00000258445	0	RP11-307P22.1	RP11-307P22.1	0	14	n/a	n/a	9.24e-01	1.792
1092953	ENSG00000128602	6568	SMO	smoothened, frizzled family receptor	6608	7	n/a	n/a	5.29e-01	1.790
1101125	ENSG00000176912	149616	C18orf56	chromosome 18 open reading frame 56	494514	18	n/a	n/a	7.48e-01	1.789
1093101	ENSG00000129965	169900	INS-IGF2	INS-IGF2 readthrough	723961	11	n/a	n/a	4.07e-01	1.789
1093852	ENSG00000134690	34432	CDCA8	cell division cycle associated 8	55143	1	n/a	n/a	5.63e-01	1.787
279989230	ENSG00000245112	1013954	SMARCA5-AS1	SMARCA5 antisense RNA 1 (non-protein coding)	100128055	4	n/a	n/a	6.64e-01	1.783
1095623	ENSG00000145386	885	CCNA2	cyclin A2	890	4	n/a	n/a	7.19e-01	1.783
1090807	ENSG00000111602	8835	TIMELESS	timeless homolog (Drosophila)	8914	12	n/a	n/a	7.46e-01	1.783
1093139	ENSG00000130222	10754	GADD45G	growth arrest and DNA-damage-inducible, gamma	10912	9	n/a	n/a	3.77e-01	1.780
1104703	ENSG00000198722	10350	UNC13B	unc-13 homolog B (C. elegans)	10497	9	n/a	n/a	8.96e-01	1.779
1090158	ENSG00000106211	3295	HSPB1	heat shock 27kDa protein 1	3315	7	n/a	n/a	3.83e-01	1.777
1104772	ENSG00000198846	9616	TOX	thymocyte selection-associated high mobility group box	9760	8	n/a	n/a	5.58e-01	1.775
280040938	ENSG00000251593	0	MSNP1	moesin pseudogene 1	0	5	n/a	n/a	9.51e-01	1.775
279749168	ENSG00000219451	85877	AC005251.3	AC005251.3	222901	7	n/a	n/a	5.23e-01	1.775
279865652	ENSG00000232383	0	AC010677.5	AC010677.5	0	7	n/a	n/a	3.82e-01	1.774
1094427	ENSG00000137693	10266	YAP1	Yes-associated protein 1	10413	11	n/a	n/a	7.32e-01	1.773
279724691	ENSG00000213774	0	AC010904.1	AC010904.1	0	2	n/a	n/a	6.45e-01	1.772
280105393	ENSG00000257453	0	RP11-290L1.3	RP11-290L1.3	0	12	n/a	n/a	5.67e-01	1.768
279755733	ENSG00000221767	1022995	MIR1307	microRNA 1307	100302174	10	n/a	n/a	7.19e-01	1.767
1093951	ENSG00000135269	25885	TES	testis derived transcript (3 LIM domains)	26136	7	n/a	n/a	1.11e+00	1.767
280135671	ENSG00000259589	0	RP11-317G6.1	RP11-317G6.1	0	15	n/a	n/a	5.44e-01	1.766
1095750	ENSG00000146247	34312	PHIP	pleckstrin homology domain interacting protein	55023	6	n/a	n/a	1.05e+00	1.766
1104741	ENSG00000198795	25674	ZNF521	zinc finger protein 521	25925	18	n/a	n/a	5.61e-01	1.764
1088646	ENSG00000088325	22729	TPX2	TPX2, microtubule-associated, homolog (Xenopus laevis)	22974	20	n/a	n/a	5.56e-01	1.764
279595433	ENSG00000189223	1001793	AC016683.6	AC016683.6	654433	2	n/a	n/a	5.34e-01	1.762
1088452	ENSG00000082684	33728	SEMA5B	sema domain, seven thrombospondin repeats (type 1 and type 1-like), transmembrane domain (TM) and short cytoplasmic domain, (semaphorin) 5B	54437	3	n/a	n/a	5.25e-01	1.760
279709890	ENSG00000207858	1013199	MIR622	microRNA 622	693207	13	n/a	n/a	5.24e-01	1.758
1098275	ENSG00000164318	79564	EGFLAM	EGF-like, fibronectin type III and laminin G domains	133584	5	n/a	n/a	5.26e-01	1.757
1100536	ENSG00000173714	79031	WFIKKN2	WAP, follistatin/kazal, immunoglobulin, kunitz and netrin domain containing 2	124857	17	n/a	n/a	3.81e-01	1.757
279975760	ENSG00000243504	0	KB-1589B1.1	KB-1589B1.1	0	8	n/a	n/a	5.42e-01	1.757
1098910	ENSG00000166851	5315	PLK1	polo-like kinase 1	5347	16	n/a	n/a	5.29e-01	1.756
279470193	ENSG00000176043	0	RP1-146I3.1	RP1-146I3.1	0	14	n/a	n/a	4.04e-01	1.756
1089652	ENSG00000103154	33841	NECAB2	N-terminal EF-hand calcium binding protein 2	54550	16	n/a	n/a	4.19e-01	1.756
1101502	ENSG00000178999	9088	AURKB	aurora kinase B	9212	17	n/a	n/a	3.71e-01	1.756
1100761	ENSG00000174963	58318	ZIC4	Zic family member 4	84107	3	n/a	n/a	3.75e-01	1.755
279759398	ENSG00000222309	0	AL391839.1	AL391839.1	0	10	n/a	n/a	8.85e-01	1.752
1097153	ENSG00000158373	3000	HIST1H2BD	histone cluster 1, H2bd	3017	6	n/a	n/a	9.76e-01	1.752
1097754	ENSG00000162692	7369	VCAM1	vascular cell adhesion molecule 1	7412	1	n/a	n/a	5.25e-01	1.750
1089419	ENSG00000101447	57292	FAM83D	family with sequence similarity 83, member D	81610	20	n/a	n/a	5.54e-01	1.749
1098456	ENSG00000165029	16	ABCA1	ATP-binding cassette, sub-family A (ABC1), member 1	19	9	n/a	n/a	8.75e-01	1.748
1091406	ENSG00000115963	387	RND3	Rho family GTPase 3	390	2	n/a	n/a	5.74e-01	1.748
1104754	ENSG00000198821	914	CD247	CD247 molecule	919	1	n/a	n/a	3.75e-01	1.747
280051692	ENSG00000253051	0	SNORA31	Small nucleolar RNA SNORA31	0	13	n/a	n/a	1.11e+00	1.746
279748520	ENSG00000219023	0	RP3-340B19.2	RP3-340B19.2	0	6	n/a	n/a	5.24e-01	1.745
1090200	ENSG00000106462	2131	EZH2	enhancer of zeste homolog 2 (Drosophila)	2146	7	n/a	n/a	5.57e-01	1.742
279953709	ENSG00000241079	0	AC131055.8	AC131055.8	0	17	n/a	n/a	7.64e-01	1.739
1099753	ENSG00000170312	978	CDK1	cyclin-dependent kinase 1	983	10	n/a	n/a	5.42e-01	1.738
1090255	ENSG00000106819	34118	ASPN	asporin	54829	9	n/a	n/a	5.24e-01	1.736
1096445	ENSG00000152253	36679	SPC25	SPC25, NDC80 kinetochore complex component, homolog (S. cerevisiae)	57405	2	n/a	n/a	8.83e-01	1.735
279710898	ENSG00000209804	26570	RNU11	RNA, U11 small nuclear	26824	1	n/a	n/a	5.23e-01	1.735
1091568	ENSG00000117122	4212	MFAP2	microfibrillar-associated protein 2	4237	1	n/a	n/a	5.25e-01	1.734
1102074	ENSG00000182319	81278	PRAGMIN	Tyrosine-protein kinase SgK223	157285	8	n/a	n/a	5.39e-01	1.733
280085877	ENSG00000255410	0	RP11-732A19.6	RP11-732A19.6	0	11	n/a	n/a	5.61e-01	1.733
1099013	ENSG00000167244	3461	IGF2	insulin-like growth factor 2 (somatomedin A)	3481	11	n/a	n/a	4.36e-01	1.732
280096070	ENSG00000256469	0	RP11-856F16.2	RP11-856F16.2	0	11	n/a	n/a	1.14e+00	1.732
1090297	ENSG00000107317	5698	PTGDS	prostaglandin D2 synthase 21kDa (brain)	5730	9	n/a	n/a	4.36e-01	1.731
280128501	ENSG00000259179	0	RP11-126F18.1	RP11-126F18.1	0	15	n/a	n/a	5.50e-01	1.731
1095225	ENSG00000142945	10846	KIF2C	kinesin family member 2C	11004	1	n/a	n/a	5.35e-01	1.731
1099063	ENSG00000167513	57302	CDT1	chromatin licensing and DNA replication factor 1	81620	16	n/a	n/a	5.50e-01	1.730
279733788	ENSG00000214820	0	RP11-944L7.2	RP11-944L7.2	0	3	n/a	n/a	7.13e-01	1.730
279753773	ENSG00000221420	0	SNORA81	small nucleolar RNA, H/ACA box 81	0	3	n/a	n/a	9.41e-01	1.730
280096483	ENSG00000256512	0	RP11-860B13.3	RP11-860B13.3	0	12	n/a	n/a	5.24e-01	1.729
1087634	ENSG00000056487	76622	PHF21B	PHD finger protein 21B	112885	22	n/a	n/a	5.28e-01	1.729
279911943	ENSG00000236526	0	RP4-742J24.2	RP4-742J24.2	0	20	n/a	n/a	8.14e-01	1.728
1103538	ENSG00000188375	133313	H3F3C	H3 histone, family 3C	440093	12	n/a	n/a	8.52e-01	1.728
1096638	ENSG00000153944	79007	MSI2	musashi homolog 2 (Drosophila)	124540	17	n/a	n/a	1.10e+00	1.727
279708700	ENSG00000207631	1013218	MIR641	microRNA 641	693226	19	n/a	n/a	5.31e-01	1.726
1090752	ENSG00000111206	2289	FOXM1	forkhead box M1	2305	12	n/a	n/a	5.25e-01	1.726
1094628	ENSG00000138670	81098	RASGEF1B	RasGEF domain family, member 1B	153020	4	n/a	n/a	5.57e-01	1.724
1092762	ENSG00000126787	9643	DLGAP5	discs, large (Drosophila) homolog-associated protein 5	9787	14	n/a	n/a	7.51e-01	1.722
1103336	ENSG00000187608	9492	ISG15	ISG15 ubiquitin-like modifier	9636	1	n/a	n/a	5.26e-01	1.722
279489730	ENSG00000178631	0	ACTG1P1	actin, gamma 1 pseudogene 1	0	3	n/a	n/a	4.10e-01	1.722
1105797	ENSG00000213005	26003	PTTG3P	pituitary tumor-transforming 3, pseudogene	26255	8	n/a	n/a	3.76e-01	1.721
280117529	ENSG00000258554	0	RP11-973D8.4	RP11-973D8.4	0	12	n/a	n/a	5.44e-01	1.721
279720656	ENSG00000213293	0	CTD-2666L21.3	CTD-2666L21.3	0	19	n/a	n/a	4.24e-01	1.719
279661844	ENSG00000200693	0	U3	Small nucleolar RNA U3	0	14	n/a	n/a	5.24e-01	1.718
1099283	ENSG00000168274	2995	HIST1H2AE	histone cluster 1, H2ae	3012	6	n/a	n/a	9.97e-01	1.715
279936408	ENSG00000238942	0	snR39B	Small nucleolar RNA snR39B	0	3	n/a	n/a	5.34e-01	1.714
279850084	ENSG00000231007	0	CDC20P1	cell division cycle 20 homolog (S. cerevisiae) pseudogene 1	0	9	n/a	n/a	5.26e-01	1.714
1095480	ENSG00000144354	58113	CDCA7	cell division cycle associated 7	83879	2	n/a	n/a	5.28e-01	1.714
1087120	ENSG00000010292	9774	NCAPD2	non-SMC condensin I complex, subunit D2	9918	12	n/a	n/a	5.62e-01	1.712
279997777	ENSG00000248126	0	CTD-2012J19.2	CTD-2012J19.2	0	5	n/a	n/a	1.02e+00	1.711
1093738	ENSG00000134057	886	CCNB1	cyclin B1	891	5	n/a	n/a	5.57e-01	1.710
1095909	ENSG00000147488	9561	ST18	suppression of tumorigenicity 18 (breast carcinoma) (zinc finger protein)	9705	8	n/a	n/a	7.62e-01	1.710
1093364	ENSG00000131471	8570	AOC3	amine oxidase, copper containing 3 (vascular adhesion protein 1)	8639	17	n/a	n/a	5.39e-01	1.710
1096526	ENSG00000152926	30832	ZNF117	zinc finger protein 117	51351	7	n/a	n/a	1.21e+00	1.710
1087476	ENSG00000044524	2027	EPHA3	EPH receptor A3	2042	3	n/a	n/a	1.01e+00	1.709
1103210	ENSG00000186960	122797	C14orf23	chromosome 14 open reading frame 23	387978	14	n/a	n/a	7.12e-01	1.709
1094181	ENSG00000136378	11014	ADAMTS7	ADAM metallopeptidase with thrombospondin type 1 motif, 7	11173	15	n/a	n/a	5.27e-01	1.708
279951288	ENSG00000240759	0	RP11-25I15.1	RP11-25I15.1	0	12	n/a	n/a	5.25e-01	1.708
1105653	ENSG00000206172	3022	HBA1	hemoglobin, alpha 1	3039	16	n/a	n/a	5.33e-01	1.707
1096210	ENSG00000150093	3663	ITGB1	integrin, beta 1 (fibronectin receptor, beta polypeptide, antigen CD29 includes MDF2, MSK12)	3688	10	n/a	n/a	9.26e-01	1.706
1090305	ENSG00000107438	9001	PDLIM1	PDZ and LIM domain 1	9124	10	n/a	n/a	6.16e-01	1.705
279765700	ENSG00000223573	90384	PLAC2	placenta-specific 2 (non-protein coding)	257000	19	n/a	n/a	5.23e-01	1.702
1092299	ENSG00000123485	34644	HJURP	Holliday junction recognition protein	55355	2	n/a	n/a	5.81e-01	1.702
279951718	ENSG00000240801	0	AC132217.4	AC132217.4	0	11	n/a	n/a	4.49e-01	1.701
1102258	ENSG00000183098	9937	GPC6	glypican 6	10082	13	n/a	n/a	9.08e-01	1.699
279660605	ENSG00000200320	0	SNORA63	small nucleolar RNA, H/ACA box 63	0	3	n/a	n/a	3.93e-01	1.699
280044069	ENSG00000251948	0	AC092279.1	AC092279.1	0	19	n/a	n/a	4.15e-01	1.698
1092182	ENSG00000122547	56591	EEPD1	endonuclease/exonuclease/phosphatase family domain containing 1	80820	7	n/a	n/a	7.18e-01	1.697
1091518	ENSG00000116774	36223	OLFML3	olfactomedin-like 3	56944	1	n/a	n/a	3.82e-01	1.697
1101588	ENSG00000179520	89723	SLC17A8	solute carrier family 17 (sodium-dependent inorganic phosphate cotransporter), member 8	246213	12	n/a	n/a	1.22e+00	1.696
1094806	ENSG00000139800	59575	ZIC5	Zic family member 5	85416	13	n/a	n/a	5.68e-01	1.695
279709106	ENSG00000207721	0	MIR186	microRNA 186	0	1	n/a	n/a	7.26e-01	1.695
1094693	ENSG00000139146	37330	FAM60A	family with sequence similarity 60, member A	58516	12	n/a	n/a	1.11e+00	1.691
280103767	ENSG00000257315	0	ZBED6	zinc finger, BED-type containing 6	0	1	n/a	n/a	7.85e-01	1.691
280088286	ENSG00000255575	0	RP1-267D11.1	RP1-267D11.1	0	12	n/a	n/a	7.50e-01	1.690
279665568	ENSG00000201784	0	SNORD14A	small nucleolar RNA, C/D box 14A	0	11	n/a	n/a	5.25e-01	1.690
1104816	ENSG00000198923	0	RP11-290L1.7	RP11-290L1.7	0	12	n/a	n/a	7.43e-01	1.689
279744915	ENSG00000216624	0	GAPDHP72	glyceraldehyde-3-phosphate dehydrogenase pseudogene 72	0	6	n/a	n/a	5.51e-01	1.688
1098699	ENSG00000166025	81206	AMOTL1	angiomotin like 1	154810	11	n/a	n/a	1.11e+00	1.686
279663461	ENSG00000201199	0	snoU2_19	Small nucleolar RNA U2-19	0	11	n/a	n/a	4.21e-01	1.685
279726195	ENSG00000213959	0	RP5-1100H13.3	RP5-1100H13.3	0	20	n/a	n/a	7.22e-01	1.684
1095314	ENSG00000143387	1502	CTSK	cathepsin K	1513	1	n/a	n/a	5.55e-01	1.684
1090544	ENSG00000109193	6743	SULT1E1	sulfotransferase family 1E, estrogen-preferring, member 1	6783	4	n/a	n/a	5.40e-01	1.682
279985162	ENSG00000244416	0	AC004386.1	AC004386.1	0	X	n/a	n/a	5.66e-01	1.682
1093322	ENSG00000131153	31139	GINS2	GINS complex subunit 2 (Psf2 homolog)	51659	16	n/a	n/a	5.93e-01	1.681
1094337	ENSG00000137166	77735	FOXP4	forkhead box P4	116113	6	n/a	n/a	5.31e-01	1.680
1087840	ENSG00000066279	92030	ASPM	asp (abnormal spindle) homolog, microcephaly associated (Drosophila)	259266	1	n/a	n/a	8.02e-01	1.680
1090105	ENSG00000105894	5732	PTN	pleiotrophin	5764	7	n/a	n/a	5.26e-01	1.680
279948693	ENSG00000240445	0	AC026271.4	AC026271.4	0	17	n/a	n/a	7.59e-01	1.677
279745138	ENSG00000216775	181861	RP1-152L7.5	RP1-152L7.5	730101	6	n/a	n/a	1.17e+00	1.675
1097144	ENSG00000158270	56746	COLEC12	collectin sub-family member 12	81035	18	n/a	n/a	4.03e-01	1.674
279865981	ENSG00000232415	0	CTB-51J22.1	CTB-51J22.1	0	7	n/a	n/a	3.71e-01	1.673
1092283	ENSG00000123374	1012	CDK2	cyclin-dependent kinase 2	1017	12	n/a	n/a	5.55e-01	1.672
1105896	ENSG00000213719	1183	CLIC1	chloride intracellular channel 1	1192	6	n/a	n/a	5.27e-01	1.672
1088137	ENSG00000074410	767	CA12	carbonic anhydrase XII	771	15	n/a	n/a	7.55e-01	1.669
1093662	ENSG00000133392	4603	MYH11	myosin, heavy chain 11, smooth muscle	4629	16	n/a	n/a	7.95e-01	1.668
1088272	ENSG00000077782	2245	FGFR1	fibroblast growth factor receptor 1	2260	8	n/a	n/a	1.10e+00	1.668
280096027	ENSG00000256463	0	SALL3	sal-like 3 (Drosophila)	0	18	n/a	n/a	5.38e-01	1.668
1087694	ENSG00000060718	1292	COL11A1	collagen, type XI, alpha 1	1301	1	n/a	n/a	5.66e-01	1.666
1089399	ENSG00000101384	179	JAG1	jagged 1	182	20	n/a	n/a	5.28e-01	1.663
279787991	ENSG00000225472	0	RP11-120J1.1	RP11-120J1.1	0	9	n/a	n/a	7.40e-01	1.662
280036320	ENSG00000251260	0	WDFY3-AS1	WDFY3 antisense RNA 1 (non-protein coding)	0	4	n/a	n/a	5.39e-01	1.661
279799758	ENSG00000226457	0	RP11-430L17.1	RP11-430L17.1	0	1	n/a	n/a	5.40e-01	1.660
1092955	ENSG00000128606	10088	LRRC17	leucine rich repeat containing 17	10234	7	n/a	n/a	3.75e-01	1.659
1090794	ENSG00000111432	11051	FZD10	frizzled family receptor 10	11211	12	n/a	n/a	3.79e-01	1.659
279963445	ENSG00000242162	0	RP11-128A6.3	RP11-128A6.3	0	7	n/a	n/a	9.82e-01	1.659
1089089	ENSG00000100162	54859	CENPM	centromere protein M	79019	22	n/a	n/a	5.25e-01	1.656
1095249	ENSG00000143140	2686	GJA5	gap junction protein, alpha 5, 40kDa	2702	1	n/a	n/a	5.29e-01	1.655
1089385	ENSG00000101335	10251	MYL9	myosin, light chain 9, regulatory	10398	20	n/a	n/a	3.89e-01	1.655
1098557	ENSG00000165480	85714	SKA3	spindle and kinetochore associated complex subunit 3	221150	13	n/a	n/a	7.55e-01	1.655
1087522	ENSG00000049089	1289	COL9A2	collagen, type IX, alpha 2	1298	1	n/a	n/a	7.22e-01	1.653
279865249	ENSG00000232335	0	RP11-435D7.3	RP11-435D7.3	0	1	n/a	n/a	1.11e+00	1.652
1094606	ENSG00000138604	25784	GLCE	glucuronic acid epimerase	26035	15	n/a	n/a	8.30e-01	1.651
280050740	ENSG00000252915	0	Y_RNA	Y RNA	0	21	n/a	n/a	8.40e-01	1.651
1090767	ENSG00000111266	56595	DUSP16	dual specificity phosphatase 16	80824	12	n/a	n/a	9.25e-01	1.651
1098167	ENSG00000164045	988	CDC25A	cell division cycle 25 homolog A (S. pombe)	993	3	n/a	n/a	9.91e-01	1.650
1100148	ENSG00000171940	7720	ZNF217	zinc finger protein 217	7764	20	n/a	n/a	8.45e-01	1.650
1088095	ENSG00000073111	4146	MCM2	minichromosome maintenance complex component 2	4171	3	n/a	n/a	5.31e-01	1.649
1106351	ENSG00000215462	0	AL136218.1	Sarcoma antigen NY-SAR-79	0	13	n/a	n/a	1.22e+00	1.649
1091072	ENSG00000113368	3976	LMNB1	lamin B1	4001	5	n/a	n/a	8.70e-01	1.649
279893695	ENSG00000234819	0	RP11-336N8.4	RP11-336N8.4	0	9	n/a	n/a	3.85e-01	1.648
1090251	ENSG00000106799	7004	TGFBR1	transforming growth factor, beta receptor 1	7046	9	n/a	n/a	1.19e+00	1.648
1095130	ENSG00000142149	29802	HUNK	hormonally up-regulated Neu-associated kinase	30811	21	n/a	n/a	5.36e-01	1.647
279899202	ENSG00000235325	0	AC009963.6	AC009963.6	0	2	n/a	n/a	9.70e-01	1.646
1101266	ENSG00000177606	3700	JUN	jun proto-oncogene	3725	1	n/a	n/a	7.30e-01	1.645
1090518	ENSG00000109062	9233	SLC9A3R1	solute carrier family 9 (sodium/hydrogen exchanger), member 3 regulator 1	9368	17	n/a	n/a	5.29e-01	1.645
279984328	ENSG00000244331	0	CTB-47B8.1	CTB-47B8.1	0	5	n/a	n/a	3.99e-01	1.645
1093626	ENSG00000133110	10484	POSTN	periostin, osteoblast specific factor	10631	13	n/a	n/a	5.35e-01	1.644
279705585	ENSG00000207088	167574	SNORA7B	small nucleolar RNA, H/ACA box 7B	677797	3	n/a	n/a	7.44e-01	1.644
279706887	ENSG00000207304	166477	SNORA8	small nucleolar RNA, H/ACA box 8	654320	11	n/a	n/a	5.33e-01	1.643
280120757	ENSG00000258741	0	RP11-386M24.4	RP11-386M24.4	0	15	n/a	n/a	5.50e-01	1.643
280044503	ENSG00000252010	0	SCARNA5	small Cajal body-specific RNA 5	0	2	n/a	n/a	7.25e-01	1.642
279770712	ENSG00000224012	0	RP11-756G12.1	RP11-756G12.1	0	5	n/a	n/a	5.83e-01	1.641
279913561	ENSG00000236701	0	RP11-549A6.1	RP11-549A6.1	0	9	n/a	n/a	5.60e-01	1.640
1099571	ENSG00000169504	25681	CLIC4	chloride intracellular channel 4	25932	1	n/a	n/a	7.71e-01	1.638
1087422	ENSG00000038427	1451	VCAN	versican	1462	5	n/a	n/a	7.33e-01	1.634
1088778	ENSG00000090889	23888	KIF4A	kinesin family member 4A	24137	X	n/a	n/a	7.38e-01	1.634
279896719	ENSG00000235092	0	AC011747.7	AC011747.7	0	2	n/a	n/a	3.93e-01	1.633
279707468	ENSG00000207405	0	SNORA64	small nucleolar RNA, H/ACA box 64	0	16	n/a	n/a	5.30e-01	1.633
280080421	ENSG00000255066	0	AC005363.7	AC005363.7	0	16	n/a	n/a	5.31e-01	1.633
1099858	ENSG00000170779	34327	CDCA4	cell division cycle associated 4	55038	14	n/a	n/a	7.42e-01	1.632
1099606	ENSG00000169679	695	BUB1	budding uninhibited by benzimidazoles 1 homolog (yeast)	699	2	n/a	n/a	6.36e-01	1.632
1104783	ENSG00000198865	1003752	CCDC152	coiled-coil domain containing 152	100129792	5	n/a	n/a	5.32e-01	1.632
279662383	ENSG00000200851	9168	SNORD27	small nucleolar RNA, C/D box 27	9301	11	n/a	n/a	5.25e-01	1.631
1090819	ENSG00000111665	57705	CDCA3	cell division cycle associated 3	83461	12	n/a	n/a	5.33e-01	1.630
279853735	ENSG00000231313	0	CLIC1P1	chloride intracellular channel 1 pseudogene 1	0	12	n/a	n/a	5.48e-01	1.629
1096280	ENSG00000151012	23410	SLC7A11	solute carrier family 7 (anionic amino acid transporter light chain, xc- system), member 11	23657	4	n/a	n/a	5.23e-01	1.628
1098091	ENSG00000163808	36271	KIF15	kinesin family member 15	56992	3	n/a	n/a	7.74e-01	1.627
1091020	ENSG00000112936	726	C7	complement component 7	730	5	n/a	n/a	3.87e-01	1.626
1091742	ENSG00000118707	37896	TGIF2	TGFB-induced factor homeobox 2	60436	20	n/a	n/a	5.26e-01	1.626
1092045	ENSG00000121152	23152	NCAPH	non-SMC condensin I complex, subunit H	23397	2	n/a	n/a	5.71e-01	1.624
1102615	ENSG00000184557	8901	SOCS3	suppressor of cytokine signaling 3	9021	17	n/a	n/a	3.91e-01	1.624
279755642	ENSG00000221750	0	SNORA11	Small nucleolar RNA SNORA11	0	X	n/a	n/a	1.22e+00	1.624
1093842	ENSG00000134595	6618	SOX3	SRY (sex determining region Y)-box 3	6658	X	n/a	n/a	4.06e-01	1.623
1088872	ENSG00000093009	8260	CDC45	cell division cycle 45 homolog (S. cerevisiae)	8318	22	n/a	n/a	5.58e-01	1.623
279977670	ENSG00000243680	0	CTC-471J1.1	CTC-471J1.1	0	19	n/a	n/a	3.82e-01	1.622
1094368	ENSG00000137310	6901	TCF19	transcription factor 19	6941	6	n/a	n/a	8.47e-01	1.621
279815299	ENSG00000227850	0	SEPT2P1	septin 2 pseudogene 1	0	1	n/a	n/a	7.26e-01	1.621
1094787	ENSG00000139668	77714	WDFY2	WD repeat and FYVE domain containing 2	115825	13	n/a	n/a	1.18e+00	1.620
279526920	ENSG00000183405	0	RPS7P1	ribosomal protein S7 pseudogene 1	0	17	n/a	n/a	5.30e-01	1.620
280126683	ENSG00000259078	0	CTD-2509G16.6	CTD-2509G16.6	0	14	n/a	n/a	7.48e-01	1.620
279665547	ENSG00000201778	0	Y_RNA	Y RNA	0	3	n/a	n/a	8.81e-01	1.619
1087210	ENSG00000013810	10313	TACC3	transforming, acidic coiled-coil containing protein 3	10460	4	n/a	n/a	5.27e-01	1.618
1102477	ENSG00000183943	5581	PRKX	protein kinase, X-linked	5613	X	n/a	n/a	5.60e-01	1.618
279923071	ENSG00000237512	168318	RP11-790G19.2	RP11-790G19.2	728978	10	n/a	n/a	7.15e-01	1.617
279755215	ENSG00000221676	1017094	RNU6ATAC	RNA, U6atac small nuclear (U12-dependent splicing)	100151684	9	n/a	n/a	9.40e-01	1.617
280080839	ENSG00000255091	0	RP11-495O11.1	RP11-495O11.1	0	11	n/a	n/a	7.47e-01	1.616
1101864	ENSG00000181104	2134	F2R	coagulation factor II (thrombin) receptor	2149	5	n/a	n/a	8.25e-01	1.616
279880229	ENSG00000233635	0	AC037445.1	AC037445.1	0	17	n/a	n/a	5.38e-01	1.616
1093779	ENSG00000134259	4772	NGF	nerve growth factor (beta polypeptide)	4803	1	n/a	n/a	5.64e-01	1.616
279970293	ENSG00000242886	0	GLUD1P2	glutamate dehydrogenase 1 pseudogene 2	0	10	n/a	n/a	1.17e+00	1.616
1100984	ENSG00000176170	8798	SPHK1	sphingosine kinase 1	8877	17	n/a	n/a	5.62e-01	1.616
280029666	ENSG00000250722	6378	SEPP1	selenoprotein P, plasma, 1	6414	5	n/a	n/a	5.32e-01	1.614
1098894	ENSG00000166803	9624	KIAA0101	KIAA0101	9768	15	n/a	n/a	5.31e-01	1.614
1101719	ENSG00000180340	2519	FZD2	frizzled family receptor 2	2535	17	n/a	n/a	4.08e-01	1.614
1088626	ENSG00000087510	6980	TFAP2C	transcription factor AP-2 gamma (activating enhancer binding protein 2 gamma)	7022	20	n/a	n/a	3.89e-01	1.613
1093339	ENSG00000131351	60271	HAUS8	HAUS augmin-like complex, subunit 8	93323	19	n/a	n/a	7.47e-01	1.613
1094204	ENSG00000136518	83	ACTL6A	actin-like 6A	86	3	n/a	n/a	7.72e-01	1.612
280098467	ENSG00000256747	0	RP11-860B13.1	RP11-860B13.1	0	12	n/a	n/a	7.63e-01	1.612
1097893	ENSG00000163191	6249	S100A11	S100 calcium binding protein A11	6282	1	n/a	n/a	5.27e-01	1.611
1094732	ENSG00000139329	4035	LUM	lumican	4060	12	n/a	n/a	4.11e-01	1.610
1095795	ENSG00000146670	76638	CDCA5	cell division cycle associated 5	113130	11	n/a	n/a	5.28e-01	1.609
1101583	ENSG00000179455	7637	MKRN3	makorin ring finger protein 3	7681	15	n/a	n/a	7.74e-01	1.607
1094656	ENSG00000138772	303	ANXA3	annexin A3	306	4	n/a	n/a	3.88e-01	1.606
1091826	ENSG00000119632	58198	IFI27L2	interferon, alpha-inducible protein 27-like 2	83982	14	n/a	n/a	3.80e-01	1.605
1089675	ENSG00000103260	54846	METRN	meteorin, glial cell differentiation regulator	79006	16	n/a	n/a	4.17e-01	1.604
279968030	ENSG00000242631	0	RP11-508N12.4	RP11-508N12.4	0	9	n/a	n/a	5.31e-01	1.603
279987831	ENSG00000244691	0	RP11-600F24.2	RP11-600F24.2	0	14	n/a	n/a	5.68e-01	1.603
280059978	ENSG00000253678	0	RP11-981G7.3	RP11-981G7.3	0	8	n/a	n/a	5.56e-01	1.600
1101001	ENSG00000176244	128527	ACBD7	acyl-CoA binding domain containing 7	414149	10	n/a	n/a	7.52e-01	1.600
279995760	ENSG00000247516	0	RP11-480D4.3	RP11-480D4.3	0	5	n/a	n/a	5.50e-01	1.600
279809750	ENSG00000227325	0	AC021106.1	AC021106.1	0	4	n/a	n/a	5.25e-01	1.599
1091215	ENSG00000114739	90	ACVR2B	activin A receptor, type IIB	93	3	n/a	n/a	7.97e-01	1.599
1095035	ENSG00000141433	113	ADCYAP1	adenylate cyclase activating polypeptide 1 (pituitary)	116	18	n/a	n/a	9.68e-01	1.598
279964585	ENSG00000242272	0	AK2P2	adenylate kinase 2 pseudogene 2	0	2	n/a	n/a	1.11e+00	1.598
1087128	ENSG00000010379	6504	SLC6A13	solute carrier family 6 (neurotransmitter transporter, GABA), member 13	6540	12	n/a	n/a	3.81e-01	1.597
1097738	ENSG00000162631	22610	NTNG1	netrin G1	22854	1	n/a	n/a	3.80e-01	1.597
1101018	ENSG00000176343	0	RPL37AP8	ribosomal protein L37a pseudogene 8	0	11	n/a	n/a	3.77e-01	1.597
279927382	ENSG00000237875	0	RP5-1174J21.1	RP5-1174J21.1	0	X	n/a	n/a	5.27e-01	1.596
1098229	ENSG00000164171	3648	ITGA2	integrin, alpha 2 (CD49B, alpha 2 subunit of VLA-2 receptor)	3673	5	n/a	n/a	7.71e-01	1.596
1097108	ENSG00000157985	78292	AGAP1	ArfGAP with GTPase domain, ankyrin repeat and PH domain 1	116987	2	n/a	n/a	5.33e-01	1.596
1103023	ENSG00000186185	80568	KIF18B	kinesin family member 18B	146909	17	n/a	n/a	5.28e-01	1.596
279829533	ENSG00000229152	0	ANKRD10-IT1	ANKRD10 intronic transcript 1 (non-protein coding)	0	13	n/a	n/a	5.40e-01	1.595
279908618	ENSG00000236238	0	AC093106.4	AC093106.4	0	7	n/a	n/a	5.29e-01	1.594
1088225	ENSG00000076641	35112	PAG1	phosphoprotein associated with glycosphingolipid microdomains 1	55824	8	n/a	n/a	7.16e-01	1.594
1089615	ENSG00000102935	22845	ZNF423	zinc finger protein 423	23090	16	n/a	n/a	1.00e+00	1.593
280055347	ENSG00000253333	0	RP11-497H16.8	RP11-497H16.8	0	5	n/a	n/a	9.30e-01	1.593
1089911	ENSG00000105011	35012	ASF1B	ASF1 anti-silencing function 1 homolog B (S. cerevisiae)	55723	19	n/a	n/a	5.31e-01	1.592
279814033	ENSG00000227741	0	RP11-536C5.7	RP11-536C5.7	0	1	n/a	n/a	3.79e-01	1.592
279752548	ENSG00000221211	0	AC078794.1	AC078794.1	0	3	n/a	n/a	8.42e-01	1.591
1102541	ENSG00000184254	217	ALDH1A3	aldehyde dehydrogenase 1 family, member A3	220	15	n/a	n/a	5.32e-01	1.591
280070226	ENSG00000254400	0	RP11-732A19.8	RP11-732A19.8	0	11	n/a	n/a	5.28e-01	1.591
280135851	ENSG00000259599	0	CTD-2647L4.3	CTD-2647L4.3	0	8	n/a	n/a	5.43e-01	1.591
279885239	ENSG00000234093	0	RP11-269F19.4	RP11-269F19.4	0	1	n/a	n/a	4.16e-01	1.590
1101252	ENSG00000177551	4777	NHLH2	nescient helix loop helix 2	4808	1	n/a	n/a	7.93e-01	1.590
1093210	ENSG00000130635	1280	COL5A1	collagen, type V, alpha 1	1289	9	n/a	n/a	5.28e-01	1.590
1105582	ENSG00000205856	80875	C22orf42	chromosome 22 open reading frame 42	150297	22	n/a	n/a	3.71e-01	1.590
1099760	ENSG00000170345	2337	FOS	FBJ murine osteosarcoma viral oncogene homolog	2353	14	n/a	n/a	4.46e-01	1.590
279810636	ENSG00000227409	0	RP4-765A10.2	RP4-765A10.2	0	1	n/a	n/a	5.45e-01	1.588
1087157	ENSG00000011304	5693	PTBP1	polypyrimidine tract binding protein 1	5725	19	n/a	n/a	6.78e-01	1.586
1090095	ENSG00000105855	3671	ITGB8	integrin, beta 8	3696	7	n/a	n/a	7.74e-01	1.585
1095134	ENSG00000142173	1283	COL6A2	collagen, type VI, alpha 2	1292	21	n/a	n/a	5.69e-01	1.583
1104214	ENSG00000197256	25708	KANK2	KN motif and ankyrin repeat domains 2	25959	19	n/a	n/a	5.41e-01	1.583
1098697	ENSG00000166016	25590	ABTB2	ankyrin repeat and BTB (POZ) domain containing 2	25841	11	n/a	n/a	7.46e-01	1.583
1096034	ENSG00000148516	6895	ZEB1	zinc finger E-box binding homeobox 1	6935	10	n/a	n/a	7.74e-01	1.582
279479626	ENSG00000177236	0	AP006621.1	AP006621.1	0	11	n/a	n/a	4.25e-01	1.582
279760546	ENSG00000222611	0	AL355388.1	AL355388.1	0	1	n/a	n/a	5.41e-01	1.581
1107538	ENSG00000229387	0	AC103801.2	AC103801.2	0	11	n/a	n/a	8.49e-01	1.577
1102321	ENSG00000183379	152440	SYNDIG1L	synapse differentiation inducing 1-like	646658	14	n/a	n/a	4.03e-01	1.577
1101877	ENSG00000181234	60163	TMEM132C	transmembrane protein 132C	92293	12	n/a	n/a	5.26e-01	1.576
1090944	ENSG00000112312	30535	GMNN	geminin, DNA replication inhibitor	51053	6	n/a	n/a	5.50e-01	1.575
1092994	ENSG00000128918	8777	ALDH1A2	aldehyde dehydrogenase 1 family, member A2	8854	15	n/a	n/a	5.24e-01	1.575
1092514	ENSG00000124942	54866	AHNAK	AHNAK nucleoprotein	79026	11	n/a	n/a	5.26e-01	1.575
1089186	ENSG00000100422	41354	CERK	ceramide kinase	64781	22	n/a	n/a	7.32e-01	1.575
1102063	ENSG00000182263	34426	FIGN	fidgetin	55137	2	n/a	n/a	5.23e-01	1.575
1095336	ENSG00000143476	30994	DTL	denticleless homolog (Drosophila)	51514	1	n/a	n/a	7.20e-01	1.574
1096525	ENSG00000152910	59601	CNTNAP4	contactin associated protein-like 4	85445	16	n/a	n/a	5.26e-01	1.574
280024759	ENSG00000250325	0	RP11-127B20.1	RP11-127B20.1	0	4	n/a	n/a	1.24e+00	1.573
1097578	ENSG00000161653	81540	NAGS	N-acetylglutamate synthase	162417	17	n/a	n/a	5.24e-01	1.573
1090884	ENSG00000112029	26019	FBXO5	F-box protein 5	26271	6	n/a	n/a	9.38e-01	1.573
279982126	ENSG00000244124	0	ATP1B3-AS1	ATP1B3 antisense RNA 1 (non-protein coding)	0	3	n/a	n/a	7.76e-01	1.572
1088774	ENSG00000090776	1934	EFNB1	ephrin-B1	1947	X	n/a	n/a	5.35e-01	1.572
279719096	ENSG00000213082	0	PPP1R14BP2	protein phosphatase 1, regulatory (inhibitor) subunit 14B pseudogene 2	0	2	n/a	n/a	6.42e-01	1.572
279976341	ENSG00000243554	0	AC004967.7	AC004967.7	0	7	n/a	n/a	1.11e+00	1.570
280120678	ENSG00000258734	0	RP11-112J1.3	RP11-112J1.3	0	14	n/a	n/a	4.03e-01	1.570
1094751	ENSG00000139445	78856	FOXN4	forkhead box N4	121643	12	n/a	n/a	5.26e-01	1.569
279729781	ENSG00000214321	0	CBX1P4	chromobox homolog 1 pseudogene 4	0	X	n/a	n/a	1.11e+00	1.569
1092535	ENSG00000125285	11007	SOX21	SRY (sex determining region Y)-box 21	11166	13	n/a	n/a	5.24e-01	1.569
1092363	ENSG00000124126	36853	PREX1	phosphatidylinositol-3,4,5-trisphosphate-dependent Rac exchange factor 1	57580	20	n/a	n/a	5.35e-01	1.568
1090739	ENSG00000111057	3850	KRT18	keratin 18	3875	12	n/a	n/a	3.85e-01	1.568
279939042	ENSG00000239323	0	CTD-2213F21.1	CTD-2213F21.1	0	14	n/a	n/a	5.24e-01	1.567
1105859	ENSG00000213420	85812	GPC2	glypican 2	221914	7	n/a	n/a	7.25e-01	1.567
280102455	ENSG00000257167	1014038	RP11-181C3.2	RP11-181C3.2	100128191	12	n/a	n/a	9.25e-01	1.567
279858979	ENSG00000231779	0	RP4-594I10.2	RP4-594I10.2	0	1	n/a	n/a	7.93e-01	1.566
1095664	ENSG00000145730	5034	PAM	peptidylglycine alpha-amidating monooxygenase	5066	5	n/a	n/a	5.35e-01	1.566
1102090	ENSG00000182368	1002489	FAM27A	family with sequence similarity 27, member A	548321	9	n/a	n/a	1.16e+00	1.566
1101739	ENSG00000180447	2603	GAS1	growth arrest-specific 1	2619	9	n/a	n/a	5.25e-01	1.565
279830160	ENSG00000229207	0	RP11-571F15.6	RP11-571F15.6	0	9	n/a	n/a	7.49e-01	1.564
1094673	ENSG00000138829	2186	FBN2	fibrillin 2	2201	5	n/a	n/a	9.27e-01	1.564
1091172	ENSG00000114346	1882	ECT2	epithelial cell transforming sequence 2 oncogene	1894	3	n/a	n/a	7.61e-01	1.564
280023829	ENSG00000250254	10586	PTTG2	pituitary tumor-transforming 2	10744	4	n/a	n/a	5.25e-01	1.564
1088860	ENSG00000092820	7387	EZR	ezrin	7430	6	n/a	n/a	5.23e-01	1.564
1097660	ENSG00000162344	9821	FGF19	fibroblast growth factor 19	9965	11	n/a	n/a	3.72e-01	1.564
279728552	ENSG00000214181	0	DDX6P2	DEAD (Asp-Glu-Ala-Asp) box polypeptide 6 pseudogene 2	0	13	n/a	n/a	5.25e-01	1.562
1092979	ENSG00000128791	36323	TWSG1	twisted gastrulation homolog 1 (Drosophila)	57045	18	n/a	n/a	7.16e-01	1.562
1092001	ENSG00000120802	7069	TMPO	thymopoietin	7112	12	n/a	n/a	7.24e-01	1.562
1090168	ENSG00000106278	5771	PTPRZ1	protein tyrosine phosphatase, receptor-type, Z polypeptide 1	5803	7	n/a	n/a	6.03e-01	1.562
279705816	ENSG00000207128	0	U6	U6 spliceosomal RNA	0	8	n/a	n/a	5.33e-01	1.561
1107153	ENSG00000226976	0	COX6A1P2	cytochrome c oxidase subunit VIa polypeptide 1 pseudogene 2	0	6	n/a	n/a	3.79e-01	1.560
279664217	ENSG00000201416	26522	SNORA71B	small nucleolar RNA, H/ACA box 71B	26776	20	n/a	n/a	5.28e-01	1.560
1097023	ENSG00000157227	4297	MMP14	matrix metallopeptidase 14 (membrane-inserted)	4323	14	n/a	n/a	5.27e-01	1.559
280133825	ENSG00000259486	0	ZIM2	Zinc finger imprinted 2	0	19	n/a	n/a	5.24e-01	1.559
1092487	ENSG00000124766	6619	SOX4	SRY (sex determining region Y)-box 4	6659	6	n/a	n/a	9.47e-01	1.559
279981806	ENSG00000244073	0	CTD-2284O10.1	CTD-2284O10.1	0	5	n/a	n/a	3.88e-01	1.558
279728390	ENSG00000214147	0	RP11-332P22.2	RP11-332P22.2	0	3	n/a	n/a	8.82e-01	1.558
1093540	ENSG00000132646	5079	PCNA	proliferating cell nuclear antigen	5111	20	n/a	n/a	5.31e-01	1.558
279660927	ENSG00000200418	0	SNORA63	Small nucleolar RNA SNORA63	0	3	n/a	n/a	9.85e-01	1.558
1100810	ENSG00000175215	9961	CTDSP2	CTD (carboxy-terminal domain, RNA polymerase II, polypeptide A) small phosphatase 2	10106	12	n/a	n/a	5.46e-01	1.557
280004714	ENSG00000248683	0	AC026271.1	AC026271.1	0	17	n/a	n/a	7.10e-01	1.557
1087523	ENSG00000049130	4229	KITLG	KIT ligand	4254	12	n/a	n/a	4.45e-01	1.555
1104174	ENSG00000197121	55857	PGAP1	post-GPI attachment to proteins 1	80055	2	n/a	n/a	5.84e-01	1.555
279899980	ENSG00000235408	0	SNORA71B	SNORA71B	0	20	n/a	n/a	5.27e-01	1.555
280077660	ENSG00000254911	0	SCARNA9	small Cajal body-specific RNA 9	0	11	n/a	n/a	4.33e-01	1.555
1105838	ENSG00000213250	0	RBMS2P1	RNA binding motif, single stranded interacting protein 2 pseudogene 1	0	12	n/a	n/a	8.27e-01	1.555
279755439	ENSG00000221716	0	SNORA11	small nucleolar RNA, H/ACA box 11	0	X	n/a	n/a	7.09e-01	1.554
279758754	ENSG00000222112	0	7SK	7SK RNA	0	1	n/a	n/a	7.11e-01	1.553
280037286	ENSG00000251331	0	RP11-689K5.3	RP11-689K5.3	0	4	n/a	n/a	5.24e-01	1.552
279902605	ENSG00000235651	0	AC064850.4	AC064850.4	0	2	n/a	n/a	8.86e-01	1.552
1097589	ENSG00000161800	28862	RACGAP1	Rac GTPase activating protein 1	29127	12	n/a	n/a	7.39e-01	1.550
279935123	ENSG00000238742	1023040	MIR2110	microRNA 2110	100302224	10	n/a	n/a	3.87e-01	1.549
279738114	ENSG00000215221	0	UBA52P6	ubiquitin A-52 residue ribosomal protein fusion product 1 pseudogene 6	0	9	n/a	n/a	5.25e-01	1.549
1105952	ENSG00000213971	1000944	AC092329.1	HCG2000535Uncharacterized proteincDNA FLJ32177 fis, clone PLACE6001294	100132815	19	n/a	n/a	7.56e-01	1.548
1091654	ENSG00000117724	1056	CENPF	centromere protein F, 350/400kDa (mitosin)	1063	1	n/a	n/a	5.40e-01	1.548
1097698	ENSG00000162493	10483	PDPN	podoplanin	10630	1	n/a	n/a	5.25e-01	1.548
1088818	ENSG00000091656	55579	ZFHX4	zinc finger homeobox 4	79776	8	n/a	n/a	6.37e-01	1.547
279901626	ENSG00000235559	0	NOL5BP	NOL5BP	0	6	n/a	n/a	3.79e-01	1.546
1090783	ENSG00000111341	4231	MGP	matrix Gla protein	4256	12	n/a	n/a	5.26e-01	1.546
1104661	ENSG00000198604	11017	BAZ1A	bromodomain adjacent to zinc finger domain, 1A	11177	14	n/a	n/a	9.63e-01	1.546
279931813	ENSG00000238258	0	RP11-342D11.2	RP11-342D11.2	0	10	n/a	n/a	5.32e-01	1.546
280084211	ENSG00000255292	0	AP002884.2	AP002884.2	0	11	n/a	n/a	1.21e+00	1.544
279867254	ENSG00000232525	0	RP11-51B10.3	RP11-51B10.3	0	10	n/a	n/a	4.07e-01	1.544
279663797	ENSG00000201302	0	SNORA65	small nucleolar RNA, H/ACA box 65	0	9	n/a	n/a	6.08e-01	1.544
1099123	ENSG00000167693	40960	NXN	nucleoredoxin	64359	17	n/a	n/a	5.38e-01	1.544
1096719	ENSG00000154553	27040	PDLIM3	PDZ and LIM domain 3	27295	4	n/a	n/a	5.78e-01	1.543
280050719	ENSG00000252912	0	5S_rRNA	5S ribosomal RNA	0	17	n/a	n/a	8.98e-01	1.543
1098311	ENSG00000164442	10223	CITED2	Cbp/p300-interacting transactivator, with Glu/Asp-rich carboxy-terminal domain, 2	10370	6	n/a	n/a	1.21e+00	1.543
280094821	ENSG00000256326	0	RP11-467L13.3	RP11-467L13.3	0	12	n/a	n/a	8.48e-01	1.542
1088858	ENSG00000092621	25976	PHGDH	phosphoglycerate dehydrogenase	26227	1	n/a	n/a	3.80e-01	1.542
1097678	ENSG00000162407	8546	PPAP2B	phosphatidic acid phosphatase type 2B	8613	1	n/a	n/a	5.25e-01	1.542
279841304	ENSG00000230216	0	HSPB1P2	heat shock 27kDa protein 1 pseudogene 2	0	X	n/a	n/a	4.03e-01	1.542
280126248	ENSG00000259053	0	RP11-33N16.3	RP11-33N16.3	0	14	n/a	n/a	5.41e-01	1.542
279707076	ENSG00000207332	0	U6	U6 spliceosomal RNA	0	X	n/a	n/a	5.29e-01	1.541
1087754	ENSG00000064309	30420	CDON	Cdon homolog (mouse)	50937	11	n/a	n/a	3.75e-01	1.541
1093703	ENSG00000133800	10736	LYVE1	lymphatic vessel endothelial hyaluronan receptor 1	10894	11	n/a	n/a	5.23e-01	1.541
279933989	ENSG00000238556	0	snoU13	Small nucleolar RNA U13	0	21	n/a	n/a	4.30e-01	1.540
1097445	ENSG00000160551	36824	TAOK1	TAO kinase 1	57551	17	n/a	n/a	4.03e-01	1.540
279789594	ENSG00000225591	0	RP11-360D2.2	RP11-360D2.2	0	1	n/a	n/a	5.25e-01	1.540
1104725	ENSG00000198759	25724	EGFL6	EGF-like-domain, multiple 6	25975	X	n/a	n/a	3.92e-01	1.540
279749894	ENSG00000219747	0	RP1-292B18.1	RP1-292B18.1	0	6	n/a	n/a	3.79e-01	1.539
1103441	ENSG00000187990	8281	HIST1H2BG	histone cluster 1, H2bg	8339	6	n/a	n/a	7.46e-01	1.539
279821299	ENSG00000228399	0	RP4-575N6.2	RP4-575N6.2	0	1	n/a	n/a	4.17e-01	1.539
1088172	ENSG00000075275	9476	CELSR1	cadherin, EGF LAG seven-pass G-type receptor 1 (flamingo homolog, Drosophila)	9620	22	n/a	n/a	5.34e-01	1.539
279781811	ENSG00000224906	0	RP1-102E24.9	RP1-102E24.9	0	12	n/a	n/a	5.55e-01	1.539
279863644	ENSG00000232172	0	RP11-57C19.2	RP11-57C19.2	0	9	n/a	n/a	4.03e-01	1.539
280040309	ENSG00000251548	0	RP11-215G15.4	RP11-215G15.4	0	5	n/a	n/a	5.87e-01	1.539
1095952	ENSG00000147862	4755	NFIB	nuclear factor I/B	4781	9	n/a	n/a	5.35e-01	1.538
279657056	ENSG00000199266	167349	SNORA60	small nucleolar RNA, H/ACA box 60	677837	20	n/a	n/a	1.20e+00	1.538
279906238	ENSG00000236015	0	AC011290.5	AC011290.5	0	7	n/a	n/a	1.14e+00	1.537
1092764	ENSG00000126803	3286	HSPA2	heat shock 70kDa protein 2	3306	14	n/a	n/a	5.32e-01	1.537
279723599	ENSG00000213642	0	RP11-561N12.5	RP11-561N12.5	0	7	n/a	n/a	7.49e-01	1.537
279971932	ENSG00000243092	0	AC140847.1	AC140847.1	0	12	n/a	n/a	1.10e+00	1.536
1095506	ENSG00000144550	81016	CPNE9	copine family member IX	151835	3	n/a	n/a	4.00e-01	1.536
1104366	ENSG00000197714	10636	ZNF460	zinc finger protein 460	10794	19	n/a	n/a	5.24e-01	1.536
279887629	ENSG00000234315	0	OSTCP5	oligosaccharyltransferase complex subunit pseudogene 5	0	1	n/a	n/a	7.28e-01	1.535
279719187	ENSG00000213087	0	RP11-613F7.1	RP11-613F7.1	0	6	n/a	n/a	3.86e-01	1.535
1087533	ENSG00000049323	4027	LTBP1	latent transforming growth factor beta binding protein 1	4052	2	n/a	n/a	5.27e-01	1.535
279947570	ENSG00000240311	0	LA16c-306E5.1	LA16c-306E5.1	0	16	n/a	n/a	3.92e-01	1.534
1089635	ENSG00000103044	3021	HAS3	hyaluronan synthase 3	3038	16	n/a	n/a	1.11e+00	1.534
1096018	ENSG00000148400	4820	NOTCH1	notch 1	4851	9	n/a	n/a	5.25e-01	1.533
279740371	ENSG00000215467	0	RPL27AP	ribosomal protein L27a pseudogene	0	20	n/a	n/a	3.93e-01	1.533
1091129	ENSG00000113810	9906	SMC4	structural maintenance of chromosomes 4	10051	3	n/a	n/a	7.74e-01	1.532
1096979	ENSG00000156925	7504	ZIC3	Zic family member 3	7547	X	n/a	n/a	5.36e-01	1.532
1097716	ENSG00000162576	33878	MXRA8	matrix-remodelling associated 8	54587	1	n/a	n/a	5.28e-01	1.532
1104185	ENSG00000197149	0	RP11-452G18.2	RP11-452G18.2	0	11	n/a	n/a	4.12e-01	1.531
1093963	ENSG00000135333	2030	EPHA7	EPH receptor A7	2045	6	n/a	n/a	5.24e-01	1.531
279848201	ENSG00000230823	0	CBX1P1	chromobox homolog 1 pseudogene 1	0	X	n/a	n/a	1.04e+00	1.531
280038484	ENSG00000251414	0	RP11-843P14.1	RP11-843P14.1	0	5	n/a	n/a	7.70e-01	1.531
1096578	ENSG00000153266	34368	FEZF2	FEZ family zinc finger 2	55079	3	n/a	n/a	5.28e-01	1.531
279790967	ENSG00000225721	0	RP11-269F19.2	RP11-269F19.2	0	1	n/a	n/a	7.19e-01	1.530
1105692	ENSG00000211445	2861	GPX3	glutathione peroxidase 3 (plasma)	2878	5	n/a	n/a	4.25e-01	1.530
1103240	ENSG00000187079	6961	TEAD1	TEA domain family member 1 (SV40 transcriptional enhancer factor)	7003	11	n/a	n/a	7.77e-01	1.530
1090985	ENSG00000112655	5722	PTK7	PTK7 protein tyrosine kinase 7	5754	6	n/a	n/a	6.56e-01	1.529
1087062	ENSG00000007968	1858	E2F2	E2F transcription factor 2	1870	1	n/a	n/a	5.33e-01	1.528
1089067	ENSG00000100097	3931	LGALS1	lectin, galactoside-binding, soluble, 1	3956	22	n/a	n/a	4.14e-01	1.528
279839342	ENSG00000230043	0	TMSL6	thymosin-like 6 (pseudogene)	0	20	n/a	n/a	5.56e-01	1.528
280008835	ENSG00000249031	0	SUMO2P6	SMT3 suppressor of mif two 3 homolog 2 (S. cerevisiae) pseudogene 6	0	5	n/a	n/a	5.67e-01	1.528
1099480	ENSG00000169105	76648	CHST14	carbohydrate (N-acetylgalactosamine 4-0) sulfotransferase 14	113189	15	n/a	n/a	5.34e-01	1.527
1098186	ENSG00000164080	22887	RAD54L2	RAD54-like 2 (S. cerevisiae)	23132	3	n/a	n/a	5.38e-01	1.527
279958569	ENSG00000241624	0	RP4-697K14.12	RP4-697K14.12	0	20	n/a	n/a	1.15e+00	1.527
1103564	ENSG00000188486	2997	H2AFX	H2A histone family, member X	3014	11	n/a	n/a	3.72e-01	1.527
280137550	ENSG00000259716	0	RP5-977B1.11	RP5-977B1.11	0	20	n/a	n/a	4.12e-01	1.526
1090285	ENSG00000107186	8702	MPDZ	multiple PDZ domain protein	8777	9	n/a	n/a	1.16e+00	1.525
1095095	ENSG00000141736	2049	ERBB2	v-erb-b2 erythroblastic leukemia viral oncogene homolog 2, neuro/glioblastoma derived oncogene homolog (avian)	2064	17	n/a	n/a	7.11e-01	1.525
1099593	ENSG00000169607	80894	CKAP2L	cytoskeleton associated protein 2-like	150468	2	n/a	n/a	5.50e-01	1.525
1103573	ENSG00000188517	58771	COL25A1	collagen, type XXV, alpha 1	84570	4	n/a	n/a	4.21e-01	1.524
1088032	ENSG00000071564	6889	TCF3	transcription factor 3 (E2A immunoglobulin enhancer binding factors E12/E47)	6929	19	n/a	n/a	5.24e-01	1.524
280023163	ENSG00000250208	133336	RP11-143E21.7	RP11-143E21.7	440119	12	n/a	n/a	3.79e-01	1.523
1106008	ENSG00000214182	0	PTMAP5	prothymosin, alpha pseudogene 5	0	13	n/a	n/a	5.24e-01	1.523
1094408	ENSG00000137558	30532	PI15	peptidase inhibitor 15	51050	8	n/a	n/a	5.23e-01	1.523
279662306	ENSG00000200831	0	SNORD36B	small nucleolar RNA, C/D box 36B	0	9	n/a	n/a	3.71e-01	1.523
279942507	ENSG00000239718	157129265	HLTF-AS1	HLTF antisense RNA 1 (non-protein coding)	100873945	3	n/a	n/a	5.90e-01	1.522
279716816	ENSG00000212443	0	SNORA53	small nucleolar RNA, H/ACA box 53	0	12	n/a	n/a	7.98e-01	1.522
279663867	ENSG00000201321	1017109	RN5S9	RNA, 5S ribosomal 9	100169760	1	n/a	n/a	5.28e-01	1.521
279992307	ENSG00000246181	0	AC022409.1	AC022409.1	0	19	n/a	n/a	7.17e-01	1.521
1094578	ENSG00000138386	4638	NAB1	NGFI-A binding protein 1 (EGR1 binding protein 1)	4664	2	n/a	n/a	1.23e+00	1.520
1096594	ENSG00000153446	80536	C16orf89	chromosome 16 open reading frame 89	146556	16	n/a	n/a	3.91e-01	1.520
279657042	ENSG00000199262	0	snoZ39	Small nucleolar RNA Z39	0	5	n/a	n/a	5.24e-01	1.520
279870843	ENSG00000232815	0	RP11-764K9.2	RP11-764K9.2	0	9	n/a	n/a	5.50e-01	1.519
279832585	ENSG00000229413	0	AC018638.1	AC018638.1	0	7	n/a	n/a	7.24e-01	1.519
279796915	ENSG00000226226	0	RP11-410C4.3	RP11-410C4.3	0	1	n/a	n/a	8.19e-01	1.518
279710443	ENSG00000207985	1013246	MIR663	microRNA 663	724033	20	n/a	n/a	4.35e-01	1.518
1096573	ENSG00000153234	4898	NR4A2	nuclear receptor subfamily 4, group A, member 2	4929	2	n/a	n/a	5.27e-01	1.518
1101123	ENSG00000176907	36171	C8orf4	chromosome 8 open reading frame 4	56892	8	n/a	n/a	5.24e-01	1.518
1092446	ENSG00000124529	8308	HIST1H4B	histone cluster 1, H4b	8366	6	n/a	n/a	7.20e-01	1.517
1097921	ENSG00000163297	78683	ANTXR2	anthrax toxin receptor 2	118429	4	n/a	n/a	8.61e-01	1.517
1107748	ENSG00000230847	0	RP11-195E2.1	RP11-195E2.1	0	5	n/a	n/a	7.80e-01	1.517
1087917	ENSG00000068489	35060	PRR11	proline rich 11	55771	17	n/a	n/a	5.95e-01	1.517
1088124	ENSG00000074047	2719	GLI2	GLI family zinc finger 2	2736	2	n/a	n/a	5.34e-01	1.517
1101529	ENSG00000179104	81467	TMTC2	transmembrane and tetratricopeptide repeat containing 2	160335	12	n/a	n/a	8.66e-01	1.517
1098818	ENSG00000166451	35127	CENPN	centromere protein N	55839	16	n/a	n/a	7.43e-01	1.516
279976001	ENSG00000243517	0	RP11-627K11.1	RP11-627K11.1	0	12	n/a	n/a	5.26e-01	1.516
279776271	ENSG00000224410	0	AC097499.2	AC097499.2	0	2	n/a	n/a	6.78e-01	1.515
280116824	ENSG00000258518	0	AC112502.1	short stature homeobox protein 2 isoform c	0	3	n/a	n/a	5.23e-01	1.515
279721180	ENSG00000213361	0	RP4-778K6.1	RP4-778K6.1	0	7	n/a	n/a	4.22e-01	1.515
279881574	ENSG00000233762	0	AC007969.5	AC007969.5	0	2	n/a	n/a	3.90e-01	1.515
1099400	ENSG00000168779	6438	SHOX2	short stature homeobox 2	6474	3	n/a	n/a	3.71e-01	1.514
1108731	ENSG00000237240	0	U47924.25	Uncharacterized protein	0	12	n/a	n/a	5.30e-01	1.514
1097135	ENSG00000158164	10855	TMSB15A	thymosin beta 15a	11013	X	n/a	n/a	3.76e-01	1.513
279993789	ENSG00000246716	0	AL359454.1	AL359454.1	0	13	n/a	n/a	1.16e+00	1.513
280014051	ENSG00000249491	0	EGFLAM-AS1	EGFLAM antisense RNA 1 (non-protein coding)	0	5	n/a	n/a	3.72e-01	1.513
1102018	ENSG00000182103	85640	FAM181B	family with sequence similarity 181, member B	220382	11	n/a	n/a	3.73e-01	1.511
1097955	ENSG00000163430	11008	FSTL1	follistatin-like 1	11167	3	n/a	n/a	5.25e-01	1.511
1102822	ENSG00000185352	92356	HS6ST3	heparan sulfate 6-O-sulfotransferase 3	266722	13	n/a	n/a	5.26e-01	1.511
1093186	ENSG00000130508	7791	PXDN	peroxidasin homolog (Drosophila)	7837	2	n/a	n/a	8.16e-01	1.511
1089132	ENSG00000100297	4149	MCM5	minichromosome maintenance complex component 5	4174	22	n/a	n/a	5.27e-01	1.511
280045392	ENSG00000252139	0	SCARNA18	small Cajal body-specific RNA 18	0	18	n/a	n/a	4.48e-01	1.511
1090847	ENSG00000111780	0	GATC	glutamyl-tRNA(Gln) amidotransferase, subunit C homolog (bacterial)	0	12	n/a	n/a	3.78e-01	1.510
280082817	ENSG00000255201	0	RP11-350N15.4	RP11-350N15.4	0	8	n/a	n/a	9.94e-01	1.509
280048164	ENSG00000252542	0	SNORD36C	small nucleolar RNA, C/D box 36C	0	9	n/a	n/a	5.34e-01	1.509
1096559	ENSG00000153132	1041	CLGN	calmegin	1047	4	n/a	n/a	7.74e-01	1.507
1101316	ENSG00000177917	80956	ARL6IP6	ADP-ribosylation-like factor 6 interacting protein 6	151188	2	n/a	n/a	7.56e-01	1.506
279963155	ENSG00000242128	0	AC079767.2	AC079767.2	0	2	n/a	n/a	5.42e-01	1.506
1092093	ENSG00000121742	10646	GJB6	gap junction protein, beta 6, 30kDa	10804	13	n/a	n/a	3.93e-01	1.506
279887427	ENSG00000234287	0	RP11-761N21.2	RP11-761N21.2	0	3	n/a	n/a	3.97e-01	1.505
279658085	ENSG00000199574	0	SNORD18C	small nucleolar RNA, C/D box 18C	0	15	n/a	n/a	3.88e-01	1.505
1091545	ENSG00000116962	4780	NID1	nidogen 1	4811	1	n/a	n/a	4.13e-01	1.505
279720824	ENSG00000213326	0	RPS7P11	ribosomal protein S7 pseudogene 11	0	17	n/a	n/a	3.73e-01	1.505
1095858	ENSG00000147145	2829	LPAR4	lysophosphatidic acid receptor 4	2846	X	n/a	n/a	1.12e+00	1.505
279996973	ENSG00000247993	0	RP11-79P5.2	RP11-79P5.2	0	5	n/a	n/a	5.23e-01	1.504
279986049	ENSG00000244513	0	CTD-2013N24.2	CTD-2013N24.2	0	3	n/a	n/a	5.28e-01	1.504
1087695	ENSG00000060749	55635	QSER1	glutamine and serine rich 1	79832	11	n/a	n/a	7.67e-01	1.504
279899603	ENSG00000235363	0	SNRPGP10	small nuclear ribonucleoprotein polypeptide G pseudogene 10	0	1	n/a	n/a	5.25e-01	1.504
1100959	ENSG00000176046	26219	NUPR1	nuclear protein, transcriptional regulator, 1	26471	16	n/a	n/a	5.26e-01	1.504
1099816	ENSG00000170549	55029	IRX1	iroquois homeobox 1	79192	5	n/a	n/a	5.28e-01	1.503
279827490	ENSG00000228957	0	RP11-23J9.3	RP11-23J9.3	0	9	n/a	n/a	5.40e-01	1.503
279982633	ENSG00000244192	0	RP11-114H7.1	RP11-114H7.1	0	5	n/a	n/a	3.97e-01	1.503
279708399	ENSG00000207585	1012752	MIR181D	microRNA 181d	574457	19	n/a	n/a	7.70e-01	1.503
279908451	ENSG00000236215	0	RP11-262H14.10	RP11-262H14.10	0	9	n/a	n/a	8.75e-01	1.502
1095441	ENSG00000144034	30485	TPRKB	TP53RK binding protein	51002	2	n/a	n/a	5.29e-01	1.502
279750687	ENSG00000220548	0	RP11-162L10.1	RP11-162L10.1	0	6	n/a	n/a	5.31e-01	1.502
279781825	ENSG00000224908	0	TIMM8BP2	translocase of inner mitochondrial membrane 8B pseudogene 2	0	X	n/a	n/a	5.24e-01	1.501
280105773	ENSG00000257494	0	RP3-521E19.2	RP3-521E19.2	0	12	n/a	n/a	5.51e-01	1.501
279895491	ENSG00000234975	0	FTH1P2	ferritin, heavy polypeptide 1 pseudogene 2	0	1	n/a	n/a	3.87e-01	1.501
280135899	ENSG00000259603	0	CTD-2012M11.3	CTD-2012M11.3	0	5	n/a	n/a	5.40e-01	1.500
1105793	ENSG00000212998	34761	AC010834.1	AC010834.1	55472	8	n/a	n/a	7.61e-01	1.499
1096328	ENSG00000151414	79979	NEK7	NIMA (never in mitosis gene a)-related kinase 7	140609	1	n/a	n/a	5.23e-01	1.498
279979850	ENSG00000243884	0	AL163011.1	AL163011.1	0	14	n/a	n/a	9.71e-01	1.498
279760238	ENSG00000222521	0	AC026956.1	AC026956.1	0	15	n/a	n/a	6.03e-01	1.498
1105075	ENSG00000204291	1297	COL15A1	collagen, type XV, alpha 1	1306	9	n/a	n/a	3.85e-01	1.498
1102944	ENSG00000185900	58407	SGK196	Protein kinase-like protein SgK196	84197	8	n/a	n/a	5.23e-01	1.497
1098840	ENSG00000166530	0	HSBP1P2	heat shock factor binding protein 1 pseudogene 2	0	4	n/a	n/a	7.26e-01	1.497
1096070	ENSG00000148841	59606	ITPRIP	inositol 1,4,5-trisphosphate receptor interacting protein	85450	10	n/a	n/a	5.35e-01	1.497
280035466	ENSG00000251184	0	RP11-101E3.5	RP11-101E3.5	0	9	n/a	n/a	5.40e-01	1.497
1100324	ENSG00000172687	0	ZNF738	zinc finger protein 738	0	19	n/a	n/a	7.49e-01	1.496
280093551	ENSG00000256164	0	RP11-264F23.3	RP11-264F23.3	0	12	n/a	n/a	3.85e-01	1.496
279984335	ENSG00000244332	0	RP11-119K6.6	RP11-119K6.6	0	10	n/a	n/a	6.17e-01	1.496
279931785	ENSG00000238251	0	RP11-172F4.2	RP11-172F4.2	0	9	n/a	n/a	7.19e-01	1.496
279721853	ENSG00000213406	0	ANXA2P1	annexin A2 pseudogene 1	0	4	n/a	n/a	6.15e-01	1.496
1102765	ENSG00000185130	8282	HIST1H2BL	histone cluster 1, H2bl	8340	6	n/a	n/a	7.37e-01	1.495
279862113	ENSG00000232042	0	RP11-45J1.1	RP11-45J1.1	0	X	n/a	n/a	5.23e-01	1.495
279962575	ENSG00000242067	0	RPL9P28	ribosomal protein L9 pseudogene 28	0	17	n/a	n/a	3.74e-01	1.494
1099860	ENSG00000170786	83383	SDR16C5	short chain dehydrogenase/reductase family 16C, member 5	195814	8	n/a	n/a	3.81e-01	1.494
280080335	ENSG00000255056	0	BAIAP2L1	BAI1-associated protein 2-like 1	0	7	n/a	n/a	1.16e+00	1.493
1094065	ENSG00000135824	59563	RGS8	regulator of G-protein signaling 8	85397	1	n/a	n/a	3.93e-01	1.493
279876044	ENSG00000233287	0	AC009362.2	AC009362.2	0	7	n/a	n/a	3.84e-01	1.493
1103773	ENSG00000189319	9535	FAM53B	family with sequence similarity 53, member B	9679	10	n/a	n/a	3.80e-01	1.492
280059406	ENSG00000253641	0	RP11-981G7.2	RP11-981G7.2	0	8	n/a	n/a	3.71e-01	1.492
1092468	ENSG00000124614	6171	RPS10	ribosomal protein S10	6204	6	n/a	n/a	5.29e-01	1.492
1102229	ENSG00000182985	23458	CADM1	cell adhesion molecule 1	23705	11	n/a	n/a	5.23e-01	1.492
1091911	ENSG00000120129	1831	DUSP1	dual specificity phosphatase 1	1843	5	n/a	n/a	3.82e-01	1.491
1088292	ENSG00000078246	7246	TULP3	tubby like protein 3	7289	12	n/a	n/a	7.33e-01	1.491
1104364	ENSG00000197712	60207	FAM114A1	family with sequence similarity 114, member A1	92689	4	n/a	n/a	7.20e-01	1.491
280043264	ENSG00000251832	0	AC005626.1	AC005626.1	0	19	n/a	n/a	3.89e-01	1.491
279662131	ENSG00000200785	0	SNORD8	small nucleolar RNA, C/D box 8	0	14	n/a	n/a	7.13e-01	1.491
1107902	ENSG00000231824	151158	C18orf42	chromosome 18 open reading frame 42	642597	18	n/a	n/a	5.24e-01	1.491
279802059	ENSG00000226684	0	RP3-418C23.2	RP3-418C23.2	0	6	n/a	n/a	5.35e-01	1.490
1087850	ENSG00000066468	2248	FGFR2	fibroblast growth factor receptor 2	2263	10	n/a	n/a	3.73e-01	1.490
1092355	ENSG00000124097	0	HMGB1P1	high mobility group box 1 pseudogene 1	0	20	n/a	n/a	7.33e-01	1.490
280088207	ENSG00000255571	0	CTD-2335A18.1	CTD-2335A18.1	0	15	n/a	n/a	3.82e-01	1.490
1100726	ENSG00000174807	36402	CD248	CD248 molecule, endosialin	57124	11	n/a	n/a	5.25e-01	1.490
1087977	ENSG00000070193	2240	FGF10	fibroblast growth factor 10	2255	5	n/a	n/a	8.02e-01	1.488
279935771	ENSG00000238838	0	snoU13	Small nucleolar RNA U13	0	19	n/a	n/a	1.24e+00	1.488
279791678	ENSG00000225770	0	AC092933.3	AC092933.3	0	3	n/a	n/a	5.26e-01	1.488
1096032	ENSG00000148498	35568	PARD3	par-3 partitioning defective 3 homolog (C. elegans)	56288	10	n/a	n/a	8.69e-01	1.488
1098828	ENSG00000166483	7422	WEE1	WEE1 homolog (S. pombe)	7465	11	n/a	n/a	6.49e-01	1.488
1100191	ENSG00000172137	790	CALB2	calbindin 2	794	16	n/a	n/a	4.26e-01	1.487
279891363	ENSG00000234648	0	AL162151.3	AL162151.3	0	14	n/a	n/a	5.45e-01	1.487
280047751	ENSG00000252481	165837	SCARNA13	small Cajal body-specific RNA 13	677768	14	n/a	n/a	4.06e-01	1.486
1094675	ENSG00000138835	5966	RGS3	regulator of G-protein signaling 3	5998	9	n/a	n/a	7.24e-01	1.486
280106314	ENSG00000257530	0	RP11-843B15.2	RP11-843B15.2	0	12	n/a	n/a	7.16e-01	1.486
1097275	ENSG00000159259	8157	CHAF1B	chromatin assembly factor 1, subunit B (p60)	8208	21	n/a	n/a	8.46e-01	1.485
280044377	ENSG00000251992	0	SCARNA17	small Cajal body-specific RNA 17	0	18	n/a	n/a	4.41e-01	1.485
1093713	ENSG00000133874	55648	RNF122	ring finger protein 122	79845	8	n/a	n/a	3.87e-01	1.485
1087389	ENSG00000035403	7371	VCL	vinculin	7414	10	n/a	n/a	5.50e-01	1.485
1092338	ENSG00000123908	26906	EIF2C2	eukaryotic translation initiation factor 2C, 2	27161	8	n/a	n/a	5.36e-01	1.485
279862106	ENSG00000232041	0	PSMD10P3	proteasome 26S subunit, non-ATPase, 10 pseudogene 3	0	13	n/a	n/a	5.25e-01	1.485
279833393	ENSG00000229478	0	RP4-718N17.1	RP4-718N17.1	0	7	n/a	n/a	4.04e-01	1.483
279952912	ENSG00000240970	0	RPL23AP64	ribosomal protein L23a pseudogene 64	0	11	n/a	n/a	5.25e-01	1.483
1087796	ENSG00000065328	34677	MCM10	minichromosome maintenance complex component 10	55388	10	n/a	n/a	6.02e-01	1.483
279999555	ENSG00000248285	0	RP11-158J3.2	RP11-158J3.2	0	5	n/a	n/a	5.27e-01	1.483
279670362	ENSG00000203616	0	RHOT1P2	ras homolog gene family, member T1 pseudogene 2	0	21	n/a	n/a	1.14e+00	1.482
279824219	ENSG00000228663	0	PSMD10P1	proteasome 26S subunit, non-ATPase, 10 pseudogene 1	0	20	n/a	n/a	1.06e+00	1.482
279875170	ENSG00000233205	0	AC108479.2	AC108479.2	0	2	n/a	n/a	5.28e-01	1.482
1102639	ENSG00000184661	81280	CDCA2	cell division cycle associated 2	157313	8	n/a	n/a	7.94e-01	1.482
1091000	ENSG00000112742	7229	TTK	TTK protein kinase	7272	6	n/a	n/a	7.79e-01	1.482
1092935	ENSG00000128512	9588	DOCK4	dedicator of cytokinesis 4	9732	7	n/a	n/a	6.59e-01	1.482
279935450	ENSG00000238793	0	SNORD124	small nucleolar RNA, C/D box 124	0	17	n/a	n/a	5.29e-01	1.482
280044482	ENSG00000252007	0	AC011475.2	AC011475.2	0	19	n/a	n/a	1.11e+00	1.481
1090015	ENSG00000105519	824	CAPS	calcyphosine	828	19	n/a	n/a	5.27e-01	1.481
279967533	ENSG00000242588	0	RP11-274B21.1	RP11-274B21.1	0	7	n/a	n/a	5.51e-01	1.481
1091647	ENSG00000117650	4725	NEK2	NIMA (never in mitosis gene a)-related kinase 2	4751	1	n/a	n/a	5.86e-01	1.480
280098412	ENSG00000256737	0	RBBP4P5	retinoblastoma binding protein 4 pseudogene 5	0	14	n/a	n/a	8.61e-01	1.480
279774110	ENSG00000224237	0	AC093555.1	AC093555.1	0	3	n/a	n/a	1.19e+00	1.479
279977663	ENSG00000243679	0	RP11-274B21.3	RP11-274B21.3	0	7	n/a	n/a	3.86e-01	1.479
279981679	ENSG00000244056	0	AC136704.2	AC136704.2	0	15	n/a	n/a	3.90e-01	1.479
279828969	ENSG00000229091	0	AC009945.3	AC009945.3	0	7	n/a	n/a	7.49e-01	1.479
1088086	ENSG00000072864	34109	NDE1	nudE nuclear distribution gene E homolog 1 (A. nidulans)	54820	16	n/a	n/a	5.35e-01	1.478
1106336	ENSG00000215397	59652	SCRT2	scratch homolog 2, zinc finger protein (Drosophila)	85508	20	n/a	n/a	4.10e-01	1.478
1097294	ENSG00000159388	7786	BTG2	BTG family, member 2	7832	1	n/a	n/a	4.11e-01	1.477
279828268	ENSG00000229020	0	AKR7A2P1	aldo-keto reductase family 7, member A2 pseudogene 1	0	1	n/a	n/a	5.56e-01	1.476
279813419	ENSG00000227694	0	AC005884.1	AC005884.1	0	17	n/a	n/a	7.26e-01	1.476
1101423	ENSG00000178538	763	CA8	carbonic anhydrase VIII	767	8	n/a	n/a	7.43e-01	1.476
279843172	ENSG00000230383	0	AC009245.3	AC009245.3	0	7	n/a	n/a	5.36e-01	1.475
1088555	ENSG00000085999	8378	RAD54L	RAD54-like (S. cerevisiae)	8438	1	n/a	n/a	5.35e-01	1.475
280097361	ENSG00000256616	0	AP002414.1	AP002414.1	0	18	n/a	n/a	9.89e-01	1.475
279891610	ENSG00000234664	0	HMGN2P5	high mobility group nucleosomal binding domain 2 pseudogene 5	0	15	n/a	n/a	5.47e-01	1.475
1089306	ENSG00000101000	10397	PROCR	protein C receptor, endothelial	10544	20	n/a	n/a	3.78e-01	1.474
1102540	ENSG00000184232	85637	OAF	OAF homolog (Drosophila)	220323	11	n/a	n/a	5.63e-01	1.474
1095976	ENSG00000148143	37313	ZNF462	zinc finger protein 462	58499	9	n/a	n/a	5.26e-01	1.474
280081407	ENSG00000255125	0	RP11-685M7.5	RP11-685M7.5	0	11	n/a	n/a	6.75e-01	1.474
279938356	ENSG00000239246	0	RP11-464D20.2	RP11-464D20.2	0	17	n/a	n/a	3.79e-01	1.474
1091019	ENSG00000112902	8917	SEMA5A	sema domain, seven thrombospondin repeats (type 1 and type 1-like), transmembrane domain (TM) and short cytoplasmic domain, (semaphorin) 5A	9037	5	n/a	n/a	3.95e-01	1.473
279941868	ENSG00000239652	0	AC091736.10	AC091736.10	0	7	n/a	n/a	5.40e-01	1.473
1088489	ENSG00000083857	2180	FAT1	FAT tumor suppressor homolog 1 (Drosophila)	2195	4	n/a	n/a	7.36e-01	1.473
1088120	ENSG00000073861	29742	TBX21	T-box 21	30009	17	n/a	n/a	7.78e-01	1.473
279865338	ENSG00000232346	0	SC22CB-1E7.1	SC22CB-1E7.1	0	22	n/a	n/a	4.06e-01	1.473
280071030	ENSG00000254454	0	RCC2P6	regulator of chromosome condensation 2 pseudogene 6	0	11	n/a	n/a	5.89e-01	1.473
1093539	ENSG00000132640	22659	BTBD3	BTB (POZ) domain containing 3	22903	20	n/a	n/a	3.71e-01	1.472
1108820	ENSG00000237810	0	CTD-2571E19.3	CTD-2571E19.3	0	8	n/a	n/a	5.46e-01	1.472
1098708	ENSG00000166086	57942	JAM3	junctional adhesion molecule 3	83700	11	n/a	n/a	8.07e-01	1.472
279724397	ENSG00000213735	0	ANAPC10P1	anaphase promoting complex subunit 10 pseudogene 1	0	1	n/a	n/a	7.14e-01	1.472
279934948	ENSG00000238715	0	snoU13	Small nucleolar RNA U13	0	15	n/a	n/a	1.25e+00	1.472
1090150	ENSG00000106113	1386	CRHR2	corticotropin releasing hormone receptor 2	1395	7	n/a	n/a	7.15e-01	1.471
1095840	ENSG00000147065	4452	MSN	moesin	4478	X	n/a	n/a	5.30e-01	1.470
1090866	ENSG00000111859	4713	NEDD9	neural precursor cell expressed, developmentally down-regulated 9	4739	6	n/a	n/a	7.08e-01	1.470
279705620	ENSG00000207093	1013498	SNORD116-8	small nucleolar RNA, C/D box 116-8	100033420	15	n/a	n/a	6.54e-01	1.470
1091789	ENSG00000119326	8656	CTNNAL1	catenin (cadherin-associated protein), alpha-like 1	8727	9	n/a	n/a	9.96e-01	1.470
1092367	ENSG00000124145	6349	SDC4	syndecan 4	6385	20	n/a	n/a	7.09e-01	1.470
279750007	ENSG00000219863	0	RP3-483K16.3	RP3-483K16.3	0	6	n/a	n/a	5.45e-01	1.470
280070818	ENSG00000254435	0	CTD-2525J15.2	CTD-2525J15.2	0	19	n/a	n/a	6.60e-01	1.469
279885969	ENSG00000234165	0	AC114877.3	AC114877.3	0	3	n/a	n/a	5.24e-01	1.469
1095056	ENSG00000141510	7114	TP53	tumor protein p53	7157	17	n/a	n/a	5.24e-01	1.469
279658057	ENSG00000199568	26577	RNU5A-1	RNA, U5A small nuclear 1	26831	15	n/a	n/a	6.56e-01	1.469
1089447	ENSG00000101680	94215	LAMA1	laminin, alpha 1	284217	18	n/a	n/a	7.38e-01	1.469
279982582	ENSG00000244186	0	DMD-AS1	DMD antisense RNA 1 (non-protein coding)	0	X	n/a	n/a	1.25e+00	1.469
279859867	ENSG00000231864	0	RP11-229P13.23	RP11-229P13.23	0	9	n/a	n/a	5.24e-01	1.468
279667157	ENSG00000202252	0	SNORD14C	small nucleolar RNA, C/D box 14C	0	11	n/a	n/a	5.45e-01	1.468
1093654	ENSG00000133302	58460	ANKRD32	ankyrin repeat domain 32	84250	5	n/a	n/a	3.73e-01	1.467
279957193	ENSG00000241478	0	RP11-598P12.1	RP11-598P12.1	0	3	n/a	n/a	7.82e-01	1.466
279932328	ENSG00000238286	0	SLC35E1P1	solute carrier family 35, member E1 pseudogene 1	0	13	n/a	n/a	9.85e-01	1.465
1098758	ENSG00000166250	55630	CLMP	CXADR-like membrane protein	79827	11	n/a	n/a	5.27e-01	1.465
1087458	ENSG00000042493	818	CAPG	capping protein (actin filament), gelsolin-like	822	2	n/a	n/a	3.88e-01	1.465
279788042	ENSG00000225475	0	RP11-377K22.2	RP11-377K22.2	0	1	n/a	n/a	5.25e-01	1.464
1088627	ENSG00000087586	6750	AURKA	aurora kinase A	6790	20	n/a	n/a	5.45e-01	1.464
1097098	ENSG00000157890	58666	MEGF11	multiple EGF-like-domains 11	84465	15	n/a	n/a	5.32e-01	1.464
279819364	ENSG00000228247	0	UBBP2	ubiquitin B pseudogene 2	0	1	n/a	n/a	5.30e-01	1.464
280130745	ENSG00000259311	0	RP11-352D13.1	RP11-352D13.1	0	15	n/a	n/a	1.00e+00	1.463
1090869	ENSG00000111875	25591	ASF1A	ASF1 anti-silencing function 1 homolog A (S. cerevisiae)	25842	6	n/a	n/a	7.22e-01	1.463
279810839	ENSG00000227436	0	AC006026.11	AC006026.11	0	7	n/a	n/a	8.89e-01	1.463
279772984	ENSG00000224152	0	AC009506.1	AC009506.1	0	2	n/a	n/a	7.57e-01	1.463
279824890	ENSG00000228717	0	AF013593.1	AF013593.1	0	X	n/a	n/a	1.17e+00	1.463
279663433	ENSG00000201185	0	5S_rRNA	5S ribosomal RNA	0	6	n/a	n/a	5.23e-01	1.462
1099154	ENSG00000167771	93899	RCOR2	REST corepressor 2	283248	11	n/a	n/a	3.78e-01	1.462
1105064	ENSG00000204262	1281	COL5A2	collagen, type V, alpha 2	1290	2	n/a	n/a	3.95e-01	1.461
1104573	ENSG00000198315	7701	ZNF192	zinc finger protein 192	7745	6	n/a	n/a	5.27e-01	1.461
1094820	ENSG00000139921	57248	TMX1	thioredoxin-related transmembrane protein 1	81542	14	n/a	n/a	5.57e-01	1.461
1090669	ENSG00000110395	863	CBL	Cas-Br-M (murine) ecotropic retroviral transforming sequence	867	11	n/a	n/a	5.61e-01	1.461
1090368	ENSG00000107960	55793	OBFC1	oligonucleotide/oligosaccharide-binding fold containing 1	79991	10	n/a	n/a	8.39e-01	1.461
280038310	ENSG00000251400	0	ALDH7A1P1	aldehyde dehydrogenase 7 family, member A1 pseudogene 1	0	5	n/a	n/a	9.91e-01	1.460
1087483	ENSG00000046889	56044	PREX2	phosphatidylinositol-3,4,5-trisphosphate-dependent Rac exchange factor 2	80243	8	n/a	n/a	1.11e+00	1.460
279702960	ENSG00000206630	26534	SNORD60	small nucleolar RNA, C/D box 60	26788	16	n/a	n/a	3.85e-01	1.460
279957575	ENSG00000241511	0	RPS15AP24	ribosomal protein S15a pseudogene 24	0	8	n/a	n/a	3.97e-01	1.460
1102592	ENSG00000184445	9591	KNTC1	kinetochore associated 1	9735	12	n/a	n/a	8.74e-01	1.460
279819242	ENSG00000228234	0	GLRXP	GLRXP	0	20	n/a	n/a	5.25e-01	1.460
1094387	ENSG00000137460	59617	FHDC1	FH2 domain containing 1	85462	4	n/a	n/a	7.56e-01	1.459
1088541	ENSG00000085719	8816	CPNE3	copine III	8895	8	n/a	n/a	5.30e-01	1.458
279939882	ENSG00000239419	0	AC073342.1	AC073342.1	0	7	n/a	n/a	5.67e-01	1.458
1090413	ENSG00000108379	7430	WNT3	wingless-type MMTV integration site family, member 3	7473	17	n/a	n/a	1.17e+00	1.457
279977500	ENSG00000243663	0	RP11-21K20.1	RP11-21K20.1	0	12	n/a	n/a	5.23e-01	1.457
1101717	ENSG00000180332	122048	KCTD4	potassium channel tetramerisation domain containing 4	386618	13	n/a	n/a	3.93e-01	1.456
1093996	ENSG00000135451	9880	TROAP	trophinin associated protein (tastin)	10024	12	n/a	n/a	5.26e-01	1.456
279528473	ENSG00000183531	0	Z98256.1	Z98256.1	0	22	n/a	n/a	4.05e-01	1.456
280122039	ENSG00000258813	0	RP11-109N23.4	RP11-109N23.4	0	14	n/a	n/a	5.27e-01	1.456
1098522	ENSG00000165304	9689	MELK	maternal embryonic leucine zipper kinase	9833	9	n/a	n/a	5.32e-01	1.456
280123907	ENSG00000258925	0	RP11-152L20.2	RP11-152L20.2	0	15	n/a	n/a	8.75e-01	1.456
279847737	ENSG00000230787	0	RP11-548C21.1	RP11-548C21.1	0	1	n/a	n/a	5.33e-01	1.456
280081601	ENSG00000255137	0	RP11-290D2.4	RP11-290D2.4	0	13	n/a	n/a	5.46e-01	1.455
279657791	ENSG00000199477	0	SNORA31	small nucleolar RNA, H/ACA box 31	0	13	n/a	n/a	5.46e-01	1.455
1095318	ENSG00000143401	57293	ANP32E	acidic (leucine-rich) nuclear phosphoprotein 32 family, member E	81611	1	n/a	n/a	8.32e-01	1.455
1102907	ENSG00000185745	3414	IFIT1	interferon-induced protein with tetratricopeptide repeats 1	3434	10	n/a	n/a	5.23e-01	1.455
1091196	ENSG00000114541	22905	FRMD4B	FERM domain containing 4B	23150	3	n/a	n/a	5.43e-01	1.455
1092243	ENSG00000123080	1025	CDKN2C	cyclin-dependent kinase inhibitor 2C (p18, inhibits CDK4)	1031	1	n/a	n/a	3.74e-01	1.455
279959006	ENSG00000241680	0	RPL31P49	ribosomal protein L31 pseudogene 49	0	12	n/a	n/a	4.15e-01	1.455
1095547	ENSG00000144791	8886	LIMD1	LIM domains containing 1	8994	3	n/a	n/a	5.91e-01	1.454
279769471	ENSG00000223886	0	RP11-251G23.2	RP11-251G23.2	0	7	n/a	n/a	5.26e-01	1.454
1097940	ENSG00000163377	81004	FAM19A4	family with sequence similarity 19 (chemokine (C-C motif)-like), member A4	151647	3	n/a	n/a	3.78e-01	1.454
1105490	ENSG00000205502	122839	C2CD4B	C2 calcium-dependent domain containing 4B	388125	15	n/a	n/a	4.00e-01	1.454
279792357	ENSG00000225822	0	UBXN7-AS1	UBXN7 antisense RNA 1 (non-protein coding)	0	3	n/a	n/a	5.31e-01	1.453
1093290	ENSG00000131016	9448	AKAP12	A kinase (PRKA) anchor protein 12	9590	6	n/a	n/a	5.36e-01	1.453
1091859	ENSG00000119772	1776	DNMT3A	DNA (cytosine-5-)-methyltransferase 3 alpha	1788	2	n/a	n/a	8.54e-01	1.453
1097367	ENSG00000160111	26896	CPAMD8	C3 and PZP-like, alpha-2-macroglobulin domain containing 8	27151	19	n/a	n/a	9.99e-01	1.453
280062799	ENSG00000253866	0	TMEM97P2	transmembrane protein 97 pseudogene 2	0	8	n/a	n/a	9.27e-01	1.452
1094843	ENSG00000140092	10369	FBLN5	fibulin 5	10516	14	n/a	n/a	3.78e-01	1.452
279704836	ENSG00000206956	26546	SNORD49A	small nucleolar RNA, C/D box 49A	26800	17	n/a	n/a	3.89e-01	1.452
1088214	ENSG00000076248	7331	UNG	uracil-DNA glycosylase	7374	12	n/a	n/a	5.54e-01	1.452
1100135	ENSG00000171864	23381	PRND	prion protein 2 (dublet)	23627	20	n/a	n/a	7.55e-01	1.452
1108172	ENSG00000233476	0	EEF1A1P6	eukaryotic translation elongation factor 1 alpha 1 pseudogene 6	0	7	n/a	n/a	5.25e-01	1.452
279888260	ENSG00000234383	0	RP11-518D3.3	RP11-518D3.3	0	1	n/a	n/a	7.99e-01	1.451
1097016	ENSG00000157193	7758	LRP8	low density lipoprotein receptor-related protein 8, apolipoprotein e receptor	7804	1	n/a	n/a	5.98e-01	1.451
1092606	ENSG00000125740	2338	FOSB	FBJ murine osteosarcoma viral oncogene homolog B	2354	19	n/a	n/a	4.13e-01	1.450
279826255	ENSG00000228838	0	RP4-784A16.2	RP4-784A16.2	0	1	n/a	n/a	5.36e-01	1.450
280083474	ENSG00000255248	0	RP11-166D19.1	RP11-166D19.1	0	11	n/a	n/a	5.44e-01	1.450
280089563	ENSG00000255729	0	AC005618.1	AC005618.1	0	5	n/a	n/a	1.10e+00	1.449
1093121	ENSG00000130147	23430	SH3BP4	SH3-domain binding protein 4	23677	2	n/a	n/a	8.31e-01	1.449
1089869	ENSG00000104870	2202	FCGRT	Fc fragment of IgG, receptor, transporter, alpha	2217	19	n/a	n/a	3.90e-01	1.449
1101147	ENSG00000176994	80120	SMCR8	Smith-Magenis syndrome chromosome region, candidate 8	140775	17	n/a	n/a	7.85e-01	1.449
279750744	ENSG00000220583	0	RPL35P2	ribosomal protein L35 pseudogene 2	0	6	n/a	n/a	5.23e-01	1.449
279997644	ENSG00000248121	0	AC005562.2	AC005562.2	0	17	n/a	n/a	8.98e-01	1.449
1106542	ENSG00000221923	125242	ZNF880	zinc finger protein 880	400713	19	n/a	n/a	5.69e-01	1.449
1109137	ENSG00000244355	37344	LY6G6D	lymphocyte antigen 6 complex, locus G6D	58530	6	n/a	n/a	3.75e-01	1.449
1096771	ENSG00000155011	26868	DKK2	dickkopf homolog 2 (Xenopus laevis)	27123	4	n/a	n/a	5.24e-01	1.448
279951826	ENSG00000240821	0	RP11-352G18.1	RP11-352G18.1	0	15	n/a	n/a	5.25e-01	1.448
1088195	ENSG00000075702	94292	WDR62	WD repeat domain 62	284403	19	n/a	n/a	5.51e-01	1.448
1092225	ENSG00000122863	9329	CHST3	carbohydrate (chondroitin 6) sulfotransferase 3	9469	10	n/a	n/a	5.83e-01	1.448
1105892	ENSG00000213694	1890	S1PR3	sphingosine-1-phosphate receptor 3	1903	9	n/a	n/a	5.90e-01	1.448
280131732	ENSG00000259367	0	RP11-815J21.4	RP11-815J21.4	0	15	n/a	n/a	7.80e-01	1.448
279940846	ENSG00000239528	0	CTB-118N6.1	CTB-118N6.1	0	5	n/a	n/a	8.55e-01	1.447
1102485	ENSG00000184005	90352	ST6GALNAC3	ST6 (alpha-N-acetyl-neuraminyl-2,3-beta-galactosyl-1,3)-N-acetylgalactosaminide alpha-2,6-sialyltransferase 3	256435	1	n/a	n/a	7.48e-01	1.447
1089765	ENSG00000104147	11174	OIP5	Opa interacting protein 5	11339	15	n/a	n/a	5.26e-01	1.447
1089213	ENSG00000100526	1027	CDKN3	cyclin-dependent kinase inhibitor 3	1033	14	n/a	n/a	5.23e-01	1.447
1091799	ENSG00000119403	25896	PHF19	PHD finger protein 19	26147	9	n/a	n/a	5.26e-01	1.447
279908738	ENSG00000236248	0	AC104389.32	AC104389.32	0	11	n/a	n/a	5.23e-01	1.447
1089743	ENSG00000103888	36490	KIAA1199	KIAA1199	57214	15	n/a	n/a	5.60e-01	1.446
279735820	ENSG00000214998	0	AC006465.4	AC006465.4	0	7	n/a	n/a	3.77e-01	1.446
1096258	ENSG00000150760	1781	DOCK1	dedicator of cytokinesis 1	1793	10	n/a	n/a	7.70e-01	1.446
1091113	ENSG00000113658	4065	SMAD5	SMAD family member 5	4090	5	n/a	n/a	8.91e-01	1.446
279797508	ENSG00000226261	0	AC064836.3	AC064836.3	0	2	n/a	n/a	5.35e-01	1.445
279723829	ENSG00000213661	0	RP11-510I6.2	RP11-510I6.2	0	5	n/a	n/a	4.28e-01	1.445
279719726	ENSG00000213174	0	RP11-373E16.1	RP11-373E16.1	0	3	n/a	n/a	4.24e-01	1.445
279893354	ENSG00000234793	0	AC114730.7	AC114730.7	0	2	n/a	n/a	5.44e-01	1.444
1095507	ENSG00000144554	2162	FANCD2	Fanconi anemia, complementation group D2	2177	3	n/a	n/a	6.61e-01	1.443
1096377	ENSG00000151725	55485	MLF1IP	MLF1 interacting protein	79682	4	n/a	n/a	5.32e-01	1.443
279818068	ENSG00000228121	0	PHBP3	prohibitin pseudogene 3	0	1	n/a	n/a	5.43e-01	1.443
1092440	ENSG00000124491	2147	F13A1	coagulation factor XIII, A1 polypeptide	2162	6	n/a	n/a	3.72e-01	1.443
1094627	ENSG00000138669	5561	PRKG2	protein kinase, cGMP-dependent, type II	5593	4	n/a	n/a	7.24e-01	1.442
279772572	ENSG00000224101	0	AC009196.1	AC009196.1	0	7	n/a	n/a	7.73e-01	1.442
1096111	ENSG00000149257	867	SERPINH1	serpin peptidase inhibitor, clade H (heat shock protein 47), member 1, (collagen binding protein 1)	871	11	n/a	n/a	5.23e-01	1.442
1093130	ENSG00000130176	1255	CNN1	calponin 1, basic, smooth muscle	1264	19	n/a	n/a	5.40e-01	1.442
279809889	ENSG00000227344	0	RP11-266F12.1	RP11-266F12.1	0	7	n/a	n/a	8.64e-01	1.441
1087685	ENSG00000060303	0	RPS17P5	ribosomal protein S17 pseudogene 5	0	6	n/a	n/a	4.34e-01	1.441
1103028	ENSG00000186193	59828	C9orf140	chromosome 9 open reading frame 140	89958	9	n/a	n/a	5.27e-01	1.441
1093994	ENSG00000135446	1014	CDK4	cyclin-dependent kinase 4	1019	12	n/a	n/a	5.23e-01	1.440
1095206	ENSG00000142700	40593	DMRTA2	DMRT-like family A2	63950	1	n/a	n/a	4.12e-01	1.440
279930284	ENSG00000238113	0	RP11-262H14.1	RP11-262H14.1	0	9	n/a	n/a	7.17e-01	1.440
279944859	ENSG00000240036	0	RP11-587D21.1	RP11-587D21.1	0	11	n/a	n/a	5.26e-01	1.440
1088717	ENSG00000089472	9699	HEPH	hephaestin	9843	X	n/a	n/a	5.35e-01	1.440
1091747	ENSG00000118785	6656	SPP1	secreted phosphoprotein 1	6696	4	n/a	n/a	4.46e-01	1.439
279965437	ENSG00000242358	0	AC006427.1	AC006427.1	0	4	n/a	n/a	4.23e-01	1.439
280094628	ENSG00000256302	0	RP11-705C15.5	RP11-705C15.5	0	12	n/a	n/a	1.17e+00	1.439
1099188	ENSG00000167912	0	RP11-25K19.1	RP11-25K19.1	0	8	n/a	n/a	5.35e-01	1.439
1087802	ENSG00000065457	23290	ADAT1	adenosine deaminase, tRNA-specific 1	23536	16	n/a	n/a	8.04e-01	1.439
1103605	ENSG00000188647	119609	PTAR1	protein prenyltransferase alpha subunit repeat containing 1	375743	9	n/a	n/a	9.86e-01	1.438
279943599	ENSG00000239884	0	AC005696.1	AC005696.1	0	17	n/a	n/a	5.52e-01	1.438
1087390	ENSG00000035499	35078	DEPDC1B	DEP domain containing 1B	55789	5	n/a	n/a	8.16e-01	1.438
1091639	ENSG00000117602	10964	RCAN3	RCAN family member 3	11123	1	n/a	n/a	5.55e-01	1.438
279766006	ENSG00000223599	0	RP11-216N14.7	RP11-216N14.7	0	1	n/a	n/a	1.00e+00	1.437
1102632	ENSG00000184619	79022	KRBA2	KRAB-A domain containing 2	124751	17	n/a	n/a	5.32e-01	1.437
1089970	ENSG00000105355	10080	PLIN3	perilipin 3	10226	19	n/a	n/a	3.75e-01	1.437
279665575	ENSG00000201785	0	SNORD117	small nucleolar RNA, C/D box 117	0	6	n/a	n/a	8.56e-01	1.437
280096849	ENSG00000256558	0	RP11-713B9.1	RP11-713B9.1	0	11	n/a	n/a	3.92e-01	1.437
1093125	ENSG00000130164	3924	LDLR	low density lipoprotein receptor	3949	19	n/a	n/a	1.24e+00	1.437
1101970	ENSG00000181826	1002216	RELL1	RELT-like 1	768211	4	n/a	n/a	8.34e-01	1.437
1101752	ENSG00000180537	85783	RNF182	ring finger protein 182	221687	6	n/a	n/a	5.79e-01	1.437
1107187	ENSG00000227164	0	AL354993.1	Cell growth-inhibiting protein 7HCG1784586Uncharacterized protein	0	20	n/a	n/a	3.98e-01	1.436
279847635	ENSG00000230777	0	RP11-318C24.1	RP11-318C24.1	0	1	n/a	n/a	3.93e-01	1.436
1091437	ENSG00000116157	2865	GPX7	glutathione peroxidase 7	2882	1	n/a	n/a	6.17e-01	1.436
1108963	ENSG00000240891	90390	PLCXD2	phosphatidylinositol-specific phospholipase C, X domain containing 2	257068	3	n/a	n/a	3.90e-01	1.436
1094003	ENSG00000135476	9556	ESPL1	extra spindle pole bodies homolog 1 (S. cerevisiae)	9700	12	n/a	n/a	5.33e-01	1.436
1088361	ENSG00000080166	1626	DCT	dopachrome tautomerase (dopachrome delta-isomerase, tyrosine-related protein 2)	1638	13	n/a	n/a	5.23e-01	1.436
279969189	ENSG00000242779	55788	ZNF702P	zinc finger protein 702, pseudogene	79986	19	n/a	n/a	5.23e-01	1.436
279860536	ENSG00000231911	0	RP11-48B24.2	RP11-48B24.2	0	10	n/a	n/a	5.23e-01	1.436
279669890	ENSG00000203546	0	RP11-176H8.1	Uncharacterized protein	0	14	n/a	n/a	1.11e+00	1.436
1102865	ENSG00000185591	6627	SP1	Sp1 transcription factor	6667	12	n/a	n/a	7.92e-01	1.435
279703233	ENSG00000206680	0	SNORD21	small nucleolar RNA, C/D box 21	0	1	n/a	n/a	1.01e+00	1.434
1091443	ENSG00000116194	8946	ANGPTL1	angiopoietin-like 1	9068	1	n/a	n/a	7.24e-01	1.434
279769646	ENSG00000223911	0	AC009480.3	AC009480.3	0	2	n/a	n/a	5.60e-01	1.434
279937990	ENSG00000239197	0	snoU109	Small nucleolar RNA U109	0	15	n/a	n/a	1.11e+00	1.434
279868131	ENSG00000232597	0	AC013727.1	AC013727.1	0	2	n/a	n/a	5.31e-01	1.434
280127315	ENSG00000259115	0	CTD-2540L5.5	CTD-2540L5.5	0	14	n/a	n/a	1.14e+00	1.434
280110974	ENSG00000258011	0	HMGA1P3	high mobility group AT-hook 1 pseudogene 3	0	12	n/a	n/a	6.03e-01	1.434
279836058	ENSG00000229743	1014001	AC018730.3	AC018730.3	100128131	2	n/a	n/a	5.33e-01	1.433
1093444	ENSG00000132109	6697	TRIM21	tripartite motif containing 21	6737	11	n/a	n/a	9.59e-01	1.433
1090085	ENSG00000105810	1016	CDK6	cyclin-dependent kinase 6	1021	7	n/a	n/a	5.35e-01	1.433
1089453	ENSG00000101773	5900	RBBP8	retinoblastoma binding protein 8	5932	18	n/a	n/a	8.72e-01	1.433
279887415	ENSG00000234286	0	AC006026.13	AC006026.13	0	7	n/a	n/a	3.92e-01	1.433
1094949	ENSG00000140836	460	ZFHX3	zinc finger homeobox 3	463	16	n/a	n/a	7.81e-01	1.433
1101025	ENSG00000176387	3271	HSD11B2	hydroxysteroid (11-beta) dehydrogenase 2	3291	16	n/a	n/a	3.95e-01	1.433
1099243	ENSG00000168079	94799	SCARA5	scavenger receptor class A, member 5 (putative)	286133	8	n/a	n/a	5.26e-01	1.433
280124830	ENSG00000258974	0	RHOXF2	transcriptional regulator Kaiso	0	X	n/a	n/a	5.26e-01	1.433
1097297	ENSG00000159403	711	C1R	complement component 1, r subcomponent	715	12	n/a	n/a	5.27e-01	1.432
279975191	ENSG00000243453	0	CTA-714B7.6	CTA-714B7.6	0	22	n/a	n/a	4.26e-01	1.432
1088549	ENSG00000085840	4966	ORC1	origin recognition complex, subunit 1	4998	1	n/a	n/a	5.72e-01	1.432
279704465	ENSG00000206888	0	U6	U6 spliceosomal RNA	0	1	n/a	n/a	1.10e+00	1.432
280026738	ENSG00000250487	0	RP11-43D2.6	RP11-43D2.6	0	5	n/a	n/a	7.36e-01	1.432
1100535	ENSG00000173706	36766	HEG1	HEG homolog 1 (zebrafish)	57493	3	n/a	n/a	5.26e-01	1.432
279750201	ENSG00000220105	0	RP11-307I14.2	RP11-307I14.2	0	9	n/a	n/a	3.81e-01	1.431
280120490	ENSG00000258725	157123083	AC068831.8	AC068831.8	100507118	15	n/a	n/a	3.79e-01	1.431
279759699	ENSG00000222383	0	5S_rRNA	5S ribosomal RNA	0	6	n/a	n/a	1.10e+00	1.431
279808475	ENSG00000227205	0	RP5-1042I8.3	RP5-1042I8.3	0	1	n/a	n/a	5.26e-01	1.431
1103195	ENSG00000186897	109573	C1QL4	complement component 1, q subcomponent-like 4	338761	12	n/a	n/a	3.83e-01	1.430
279903031	ENSG00000235701	0	PCBP2P1	poly(rC) binding protein 2 pseudogene 1	0	21	n/a	n/a	2.38e+00	1.430
1096966	ENSG00000156802	28764	ATAD2	ATPase family, AAA domain containing 2	29028	8	n/a	n/a	6.03e-01	1.430
279929038	ENSG00000238018	0	AC093110.3	AC093110.3	0	2	n/a	n/a	7.47e-01	1.430
280093419	ENSG00000256143	0	Z95704.3	Z95704.3	0	4	n/a	n/a	7.82e-01	1.430
1099591	ENSG00000169604	58379	ANTXR1	anthrax toxin receptor 1	84168	2	n/a	n/a	9.12e-01	1.430
279719209	ENSG00000213089	0	RP1-44A20.4	RP1-44A20.4	0	6	n/a	n/a	1.08e+00	1.430
1095563	ENSG00000144857	60076	BOC	Boc homolog (mouse)	91653	3	n/a	n/a	3.93e-01	1.430
279936289	ENSG00000238923	1016997	RNU7-1	RNA, U7 small nuclear 1	100147744	12	n/a	n/a	3.99e-01	1.429
279917845	ENSG00000237077	0	AC105399.2	AC105399.2	0	2	n/a	n/a	3.79e-01	1.429
279708007	ENSG00000207496	166313	SNORA7A	small nucleolar RNA, H/ACA box 7A	619563	3	n/a	n/a	4.13e-01	1.429
279854094	ENSG00000231357	0	AC006028.11	AC006028.11	0	7	n/a	n/a	4.07e-01	1.429
279764663	ENSG00000223505	0	RP11-397P13.7	RP11-397P13.7	0	1	n/a	n/a	4.33e-01	1.429
1091012	ENSG00000112837	8973	TBX18	T-box 18	9096	6	n/a	n/a	3.71e-01	1.429
1100557	ENSG00000173848	10130	NET1	neuroepithelial cell transforming 1	10276	10	n/a	n/a	7.48e-01	1.429
1102780	ENSG00000185201	10434	IFITM2	interferon induced transmembrane protein 2 (1-8D)	10581	11	n/a	n/a	3.98e-01	1.429
1101162	ENSG00000177084	5394	POLE	polymerase (DNA directed), epsilon	5426	12	n/a	n/a	5.26e-01	1.428
1099156	ENSG00000167774	4675	NDUFA7	NADH dehydrogenase (ubiquinone) 1 alpha subcomplex, 7, 14.5kDa	4701	19	n/a	n/a	3.74e-01	1.428
1099318	ENSG00000168411	34448	RFWD3	ring finger and WD repeat domain 3	55159	16	n/a	n/a	7.23e-01	1.428
1094354	ENSG00000137252	3045	HCRTR2	hypocretin (orexin) receptor 2	3062	6	n/a	n/a	8.32e-01	1.428
1101771	ENSG00000180660	4056	MAB21L1	mab-21-like 1 (C. elegans)	4081	13	n/a	n/a	5.33e-01	1.428
1094720	ENSG00000139263	78824	LRIG3	leucine-rich repeats and immunoglobulin-like domains 3	121227	12	n/a	n/a	9.39e-01	1.427
1098804	ENSG00000166407	3979	LMO1	LIM domain only 1 (rhombotin 1)	4004	11	n/a	n/a	5.23e-01	1.427
279663559	ENSG00000201229	0	SNORA63	Small nucleolar RNA SNORA63	0	3	n/a	n/a	5.26e-01	1.427
1095770	ENSG00000146409	78155	C6orf192	chromosome 6 open reading frame 192	116843	6	n/a	n/a	7.40e-01	1.427
279662754	ENSG00000200983	0	SNORA3	small nucleolar RNA, H/ACA box 3	0	11	n/a	n/a	5.85e-01	1.427
1091890	ENSG00000119969	3053	HELLS	helicase, lymphoid-specific	3070	10	n/a	n/a	7.75e-01	1.427
1108761	ENSG00000237493	0	RP11-603J24.7	RP11-603J24.7	0	12	n/a	n/a	5.24e-01	1.426
1095695	ENSG00000145907	10001	G3BP1	GTPase activating protein (SH3 domain) binding protein 1	10146	5	n/a	n/a	1.03e+00	1.426
1098417	ENSG00000164889	6486	SLC4A2	solute carrier family 4, anion exchanger, member 2 (erythrocyte membrane protein band 3-like 1)	6522	7	n/a	n/a	5.33e-01	1.426
1088915	ENSG00000095596	1580	CYP26A1	cytochrome P450, family 26, subfamily A, polypeptide 1	1592	10	n/a	n/a	5.31e-01	1.426
280011422	ENSG00000249271	0	AC021224.1	AC021224.1	0	18	n/a	n/a	9.49e-01	1.426
279706495	ENSG00000207236	1013510	SNORD116-21	small nucleolar RNA, C/D box 116-21	100033432	15	n/a	n/a	3.79e-01	1.426
1099308	ENSG00000168385	4709	SEPT2	septin 2	4735	2	n/a	n/a	5.47e-01	1.426
280081033	ENSG00000255103	151558	KIAA0754	KIAA0754	643314	1	n/a	n/a	5.85e-01	1.426
1089770	ENSG00000104213	5125	PDGFRL	platelet-derived growth factor receptor-like	5157	8	n/a	n/a	5.35e-01	1.426
280059964	ENSG00000253676	0	TAGLN2P1	transgelin 2 pseudogene 1	0	8	n/a	n/a	3.75e-01	1.425
1108921	ENSG00000239887	125289	C1orf226	chromosome 1 open reading frame 226	400793	1	n/a	n/a	5.23e-01	1.425
1094179	ENSG00000136367	59602	ZFHX2	zinc finger homeobox 2	85446	14	n/a	n/a	5.75e-01	1.425
280128642	ENSG00000259192	0	AC109631.1	AC109631.1	0	15	n/a	n/a	5.33e-01	1.425
1089706	ENSG00000103485	23230	QPRT	quinolinate phosphoribosyltransferase	23475	16	n/a	n/a	5.26e-01	1.425
280014797	ENSG00000249558	0	RCC2P4	regulator of chromosome condensation 2 pseudogene 4	0	3	n/a	n/a	1.11e+00	1.425
1088874	ENSG00000093072	31296	CECR1	cat eye syndrome chromosome region, candidate 1	51816	22	n/a	n/a	7.20e-01	1.424
1101307	ENSG00000177853	0	ZNF518A	zinc finger protein 518A	0	10	n/a	n/a	1.27e+00	1.424
279936611	ENSG00000238975	0	snoU13	Small nucleolar RNA U13	0	1	n/a	n/a	5.73e-01	1.424
280069643	ENSG00000254353	0	RP11-195E2.4	RP11-195E2.4	0	5	n/a	n/a	9.85e-01	1.423
279752261	ENSG00000221160	1023051	MIR1281	microRNA 1281	100302237	22	n/a	n/a	4.31e-01	1.423
1098509	ENSG00000165244	83387	ZNF367	zinc finger protein 367	195828	9	n/a	n/a	7.52e-01	1.423
1091013	ENSG00000112851	35201	ERBB2IP	erbb2 interacting protein	55914	5	n/a	n/a	8.63e-01	1.423
279490113	ENSG00000178715	0	RP11-169K16.8	RP11-169K16.8	0	1	n/a	n/a	4.09e-01	1.423
279973615	ENSG00000243302	0	RP11-274B21.2	RP11-274B21.2	0	7	n/a	n/a	3.87e-01	1.423
1093189	ENSG00000130517	34147	PGPEP1	pyroglutamyl-peptidase I	54858	19	n/a	n/a	5.26e-01	1.423
279821554	ENSG00000228417	0	RP11-549L6.3	RP11-549L6.3	0	10	n/a	n/a	5.41e-01	1.422
1093638	ENSG00000133136	0	GNG5P2	guanine nucleotide binding protein (G protein), gamma 5 pseudogene 2	0	X	n/a	n/a	5.26e-01	1.422
1101823	ENSG00000180917	35072	FTSJD1	FtsJ methyltransferase domain containing 1	55783	16	n/a	n/a	7.80e-01	1.422
279786931	ENSG00000225369	0	AC009506.2	AC009506.2	0	2	n/a	n/a	8.91e-01	1.422
1098465	ENSG00000165072	90366	MAMDC2	MAM domain containing 2	256691	9	n/a	n/a	7.46e-01	1.422
279882781	ENSG00000233868	0	AC009302.2	AC009302.2	0	2	n/a	n/a	1.21e+00	1.422
1095128	ENSG00000142089	10263	IFITM3	interferon induced transmembrane protein 3	10410	11	n/a	n/a	3.79e-01	1.421
280024738	ENSG00000250321	0	RP11-478C6.4	RP11-478C6.4	0	4	n/a	n/a	4.39e-01	1.421
1093432	ENSG00000131981	3933	LGALS3	lectin, galactoside-binding, soluble, 3	3958	14	n/a	n/a	3.77e-01	1.421
1090789	ENSG00000111371	57247	SLC38A1	solute carrier family 38, member 1	81539	12	n/a	n/a	4.12e-01	1.421
1092775	ENSG00000126878	57786	AIF1L	allograft inflammatory factor 1-like	83543	9	n/a	n/a	3.76e-01	1.421
1089452	ENSG00000101752	36807	MIB1	mindbomb homolog 1 (Drosophila)	57534	18	n/a	n/a	7.24e-01	1.421
279662369	ENSG00000200847	0	Y_RNA	Y RNA	0	7	n/a	n/a	5.31e-01	1.420
280029990	ENSG00000250742	125011	RP11-834C11.4	RP11-834C11.4	400043	12	n/a	n/a	5.33e-01	1.420
1092603	ENSG00000125733	9188	TRIP10	thyroid hormone receptor interactor 10	9322	19	n/a	n/a	5.54e-01	1.419
1087478	ENSG00000046604	1817	DSG2	desmoglein 2	1829	18	n/a	n/a	1.13e+00	1.419
1104813	ENSG00000198918	6138	RPL39	ribosomal protein L39	6170	X	n/a	n/a	3.84e-01	1.419
1088592	ENSG00000087077	7162	TRIP6	thyroid hormone receptor interactor 6	7205	7	n/a	n/a	5.24e-01	1.419
1094545	ENSG00000138180	34454	CEP55	centrosomal protein 55kDa	55165	10	n/a	n/a	5.70e-01	1.419
279898297	ENSG00000235226	0	RP11-419N10.5	RP11-419N10.5	0	1	n/a	n/a	4.12e-01	1.418
1087769	ENSG00000064692	9483	SNCAIP	synuclein, alpha interacting protein	9627	5	n/a	n/a	5.56e-01	1.418
1089371	ENSG00000101282	110083	RSPO4	R-spondin 4	343637	20	n/a	n/a	5.25e-01	1.418
1087175	ENSG00000012048	668	BRCA1	breast cancer 1, early onset	672	17	n/a	n/a	7.55e-01	1.418
280080402	ENSG00000255063	0	RP11-718B12.1	RP11-718B12.1	0	11	n/a	n/a	8.30e-01	1.418
1092920	ENSG00000128311	7220	TST	thiosulfate sulfurtransferase (rhodanese)	7263	22	n/a	n/a	5.25e-01	1.418
279705921	ENSG00000207145	166764	SNORA18	small nucleolar RNA, H/ACA box 18	677805	11	n/a	n/a	9.86e-01	1.418
279950127	ENSG00000240607	0	AC018737.1	AC018737.1	0	2	n/a	n/a	8.01e-01	1.418
1088230	ENSG00000076716	2224	GPC4	glypican 4	2239	X	n/a	n/a	3.71e-01	1.418
1094738	ENSG00000139352	426	ASCL1	achaete-scute complex homolog 1 (Drosophila)	429	12	n/a	n/a	3.91e-01	1.418
1086887	ENSG00000002587	9813	HS3ST1	heparan sulfate (glucosamine) 3-O-sulfotransferase 1	9957	4	n/a	n/a	5.34e-01	1.418
1091522	ENSG00000116791	1418	CRYZ	crystallin, zeta (quinone reductase)	1429	1	n/a	n/a	5.26e-01	1.417
279707566	ENSG00000207421	0	SNORD38B	small nucleolar RNA, C/D box 38B	0	1	n/a	n/a	4.12e-01	1.417
1094456	ENSG00000137812	36360	CASC5	cancer susceptibility candidate 5	57082	15	n/a	n/a	5.97e-01	1.417
1094549	ENSG00000138193	30678	PLCE1	phospholipase C, epsilon 1	51196	10	n/a	n/a	5.29e-01	1.417
1091227	ENSG00000114796	34089	KLHL24	kelch-like 24 (Drosophila)	54800	3	n/a	n/a	7.95e-01	1.417
1097767	ENSG00000162733	4890	DDR2	discoidin domain receptor tyrosine kinase 2	4921	1	n/a	n/a	5.67e-01	1.416
279818101	ENSG00000228125	0	RP11-516A11.3	RP11-516A11.3	0	X	n/a	n/a	5.31e-01	1.416
280055476	ENSG00000253346	0	CTD-3107M8.1	CTD-3107M8.1	0	8	n/a	n/a	5.41e-01	1.416
280048066	ENSG00000252528	0	AC104339.1	AC104339.1	0	8	n/a	n/a	5.23e-01	1.416
1095646	ENSG00000145604	6466	SKP2	S-phase kinase-associated protein 2 (p45)	6502	5	n/a	n/a	8.44e-01	1.416
1088644	ENSG00000088305	1777	DNMT3B	DNA (cytosine-5-)-methyltransferase 3 beta	1789	20	n/a	n/a	5.27e-01	1.415
1102460	ENSG00000183850	1003157	ZNF730	zinc finger protein 730	100129543	19	n/a	n/a	1.09e+00	1.415
1093952	ENSG00000135272	29702	MDFIC	MyoD family inhibitor domain containing	29969	7	n/a	n/a	5.31e-01	1.415
1095277	ENSG00000143228	57783	NUF2	NUF2, NDC80 kinetochore complex component, homolog (S. cerevisiae)	83540	1	n/a	n/a	5.26e-01	1.415
1102369	ENSG00000183580	22949	FBXL7	F-box and leucine-rich repeat protein 7	23194	5	n/a	n/a	5.28e-01	1.415
279753731	ENSG00000221413	0	AC023593.1	AC023593.1	0	3	n/a	n/a	8.99e-01	1.414
1088442	ENSG00000082397	22891	EPB41L3	erythrocyte membrane protein band 4.1-like 3	23136	18	n/a	n/a	7.90e-01	1.414
279834320	ENSG00000229576	0	AC012309.4	AC012309.4	0	19	n/a	n/a	5.23e-01	1.414
1090910	ENSG00000112175	649	BMP5	bone morphogenetic protein 5	653	6	n/a	n/a	3.93e-01	1.413
1092686	ENSG00000126003	5294	PLAGL2	pleiomorphic adenoma gene-like 2	5326	20	n/a	n/a	5.38e-01	1.413
1102462	ENSG00000183856	79266	IQGAP3	IQ motif containing GTPase activating protein 3	128239	1	n/a	n/a	5.27e-01	1.413
1094366	ENSG00000137288	58510	C6orf125	chromosome 6 open reading frame 125	84300	6	n/a	n/a	3.86e-01	1.413
279942848	ENSG00000239775	0	AC017116.11	AC017116.11	0	7	n/a	n/a	5.23e-01	1.413
1088884	ENSG00000094796	3856	KRT31	keratin 31	3881	17	n/a	n/a	4.12e-01	1.413
279884778	ENSG00000234044	0	AC108059.1	AC108059.1	0	2	n/a	n/a	3.83e-01	1.413
1095499	ENSG00000144476	36286	CXCR7	chemokine (C-X-C motif) receptor 7	57007	2	n/a	n/a	5.27e-01	1.413
279731582	ENSG00000214593	0	RP11-65N13.6	RP11-65N13.6	0	9	n/a	n/a	3.74e-01	1.413
1094433	ENSG00000137713	5487	PPP2R1B	protein phosphatase 2, regulatory subunit A, beta	5519	11	n/a	n/a	7.54e-01	1.413
279772657	ENSG00000224114	0	RP11-343H5.4	RP11-343H5.4	0	1	n/a	n/a	4.04e-01	1.412
279795187	ENSG00000226059	0	HMGB3P20	high mobility group box 3 pseudogene 20	0	7	n/a	n/a	1.20e+00	1.412
280107158	ENSG00000257624	0	RP1-128M12.3	RP1-128M12.3	0	12	n/a	n/a	5.26e-01	1.412
279906818	ENSG00000236058	0	RP11-215A21.2	RP11-215A21.2	0	10	n/a	n/a	4.36e-01	1.412
1088961	ENSG00000099250	8752	NRP1	neuropilin 1	8829	10	n/a	n/a	5.24e-01	1.412
1092574	ENSG00000125520	36010	SLC2A4RG	SLC2A4 regulator	56731	20	n/a	n/a	5.25e-01	1.412
1104455	ENSG00000197961	7631	ZNF121	zinc finger protein 121	7675	19	n/a	n/a	5.25e-01	1.412
1105222	ENSG00000204624	36813	PTCHD2	patched domain containing 2	57540	1	n/a	n/a	4.20e-01	1.412
279849875	ENSG00000230979	0	AC079250.1	AC079250.1	0	2	n/a	n/a	5.26e-01	1.410
1088808	ENSG00000091490	22986	SEL1L3	sel-1 suppressor of lin-12-like 3 (C. elegans)	23231	4	n/a	n/a	8.12e-01	1.410
1094377	ENSG00000137404	11109	NRM	nurim (nuclear envelope membrane protein)	11270	6	n/a	n/a	5.25e-01	1.410
1093460	ENSG00000132205	58250	EMILIN2	elastin microfibril interfacer 2	84034	18	n/a	n/a	7.23e-01	1.410
1095527	ENSG00000144655	41233	CSRNP1	cysteine-serine-rich nuclear protein 1	64651	3	n/a	n/a	5.35e-01	1.410
1099241	ENSG00000168077	30916	SCARA3	scavenger receptor class A, member 3	51435	8	n/a	n/a	5.26e-01	1.409
1091470	ENSG00000116478	3048	HDAC1	histone deacetylase 1	3065	1	n/a	n/a	5.28e-01	1.409
1098625	ENSG00000165730	85559	STOX1	storkhead box 1	219736	10	n/a	n/a	5.27e-01	1.409
279842570	ENSG00000230330	0	HMGN2P3	high mobility group nucleosomal binding domain 2 pseudogene 3	0	16	n/a	n/a	5.31e-01	1.409
1088885	ENSG00000094804	985	CDC6	cell division cycle 6 homolog (S. cerevisiae)	990	17	n/a	n/a	6.40e-01	1.409
1100686	ENSG00000174567	79249	GOLT1A	golgi transport 1A	127845	1	n/a	n/a	5.26e-01	1.409
279976928	ENSG00000243615	0	AL451043.1	AL451043.1	0	1	n/a	n/a	7.09e-01	1.409
279753437	ENSG00000221366	0	MIR1306	microRNA 1306	0	22	n/a	n/a	5.39e-01	1.408
1098373	ENSG00000164708	5192	PGAM2	phosphoglycerate mutase 2 (muscle)	5224	7	n/a	n/a	3.79e-01	1.408
1095173	ENSG00000142534	6172	RPS11	ribosomal protein S11	6205	19	n/a	n/a	4.20e-01	1.408
1091937	ENSG00000120318	41012	ARAP3	ArfGAP with RhoGAP domain, ankyrin repeat and PH domain 3	64411	5	n/a	n/a	5.26e-01	1.408
1088775	ENSG00000090857	34355	PDPR	pyruvate dehydrogenase phosphatase regulatory subunit	55066	16	n/a	n/a	5.64e-01	1.408
278998202	ENSG00000131797	1001774	KIAA0664L3	KIAA0664-like 3	100132341	16	n/a	n/a	5.51e-01	1.408
279802530	ENSG00000226721	0	EEF1DP2	eukaryotic translation elongation factor 1 delta pseudogene 2	0	9	n/a	n/a	4.04e-01	1.407
1098263	ENSG00000164292	22592	RHOBTB3	Rho-related BTB domain containing 3	22836	5	n/a	n/a	5.76e-01	1.407
279911477	ENSG00000236484	0	RRM2P2	ribonucleotide reductase M2 polypeptide pseudogene 2	0	1	n/a	n/a	8.38e-01	1.407
1099914	ENSG00000170962	56111	PDGFD	platelet derived growth factor D	80310	11	n/a	n/a	5.26e-01	1.407
1088486	ENSG00000083842	7511	ZNF8	zinc finger protein 8	7554	19	n/a	n/a	5.29e-01	1.406
280108903	ENSG00000257809	0	RP11-603J24.14	RP11-603J24.14	0	12	n/a	n/a	4.15e-01	1.406
279734442	ENSG00000214867	0	SRSF9P1	serine/arginine-rich splicing factor 9 pseudogene 1	0	21	n/a	n/a	6.84e-01	1.406
279912261	ENSG00000236552	171027	RPL13AP5	ribosomal protein L13a pseudogene 5	728658	10	n/a	n/a	4.14e-01	1.406
279658393	ENSG00000199675	0	snoU2-30	Small nucleolar RNA U2-30	0	11	n/a	n/a	4.52e-01	1.406
280137427	ENSG00000259707	0	RP11-752G15.4	RP11-752G15.4	0	15	n/a	n/a	5.26e-01	1.405
279660717	ENSG00000200354	167130	SNORA71D	small nucleolar RNA, H/ACA box 71D	677840	20	n/a	n/a	5.26e-01	1.405
1091344	ENSG00000115539	54871	PDCL3	phosducin-like 3	79031	2	n/a	n/a	7.52e-01	1.405
1098918	ENSG00000166881	23061	TMEM194A	transmembrane protein 194A	23306	12	n/a	n/a	5.40e-01	1.405
279710359	ENSG00000207973	0	MIR589	microRNA 589	0	7	n/a	n/a	5.27e-01	1.404
279716655	ENSG00000212402	167395	SNORA74B	small nucleolar RNA, H/ACA box 74B	677841	5	n/a	n/a	7.91e-01	1.404
1099426	ENSG00000168887	123225	C2orf68	chromosome 2 open reading frame 68	388969	2	n/a	n/a	5.37e-01	1.404
279967179	ENSG00000242553	0	AP001432.14	AP001432.14	0	21	n/a	n/a	7.11e-01	1.404
280062352	ENSG00000253830	0	AC005895.3	AC005895.3	0	5	n/a	n/a	5.25e-01	1.404
1090601	ENSG00000109805	40784	NCAPG	non-SMC condensin I complex, subunit G	64151	4	n/a	n/a	7.20e-01	1.403
279789383	ENSG00000225568	0	RP11-384B12.3	RP11-384B12.3	0	1	n/a	n/a	1.01e+00	1.403
1096302	ENSG00000151208	9106	DLG5	discs, large homolog 5 (Drosophila)	9231	10	n/a	n/a	6.63e-01	1.403
279925559	ENSG00000237729	0	AC002075.4	AC002075.4	0	7	n/a	n/a	4.02e-01	1.403
279801420	ENSG00000226624	0	CTA-351J1.1	CTA-351J1.1	0	7	n/a	n/a	5.44e-01	1.403
280117281	ENSG00000258539	0	RP11-12J10.3	RP11-12J10.3	0	10	n/a	n/a	5.53e-01	1.403
1091214	ENSG00000114738	7821	MAPKAPK3	mitogen-activated protein kinase-activated protein kinase 3	7867	3	n/a	n/a	5.33e-01	1.403
1087376	ENSG00000033867	9356	SLC4A7	solute carrier family 4, sodium bicarbonate cotransporter, member 7	9497	3	n/a	n/a	1.16e+00	1.403
1091968	ENSG00000120594	59088	PLXDC2	plexin domain containing 2	84898	10	n/a	n/a	5.41e-01	1.402
1099340	ENSG00000168497	8376	SDPR	serum deprivation response	8436	2	n/a	n/a	4.13e-01	1.402
1104097	ENSG00000196890	79271	HIST3H2BB	histone cluster 3, H2bb	128312	1	n/a	n/a	1.10e+00	1.402
279738082	ENSG00000215210	0	RBMXP2	RNA binding motif protein, X-linked pseudogene 2	0	9	n/a	n/a	7.23e-01	1.402
280065992	ENSG00000254099	0	AC005740.5	AC005740.5	0	5	n/a	n/a	5.26e-01	1.402
279845442	ENSG00000230562	0	AC019201.1	AC019201.1	0	2	n/a	n/a	1.24e+00	1.401
279884923	ENSG00000234061	0	AC007969.4	AC007969.4	0	2	n/a	n/a	7.09e-01	1.401
279966259	ENSG00000242445	0	RPL7AP11	ribosomal protein L7a pseudogene 11	0	3	n/a	n/a	5.25e-01	1.401
1101114	ENSG00000176887	6624	SOX11	SRY (sex determining region Y)-box 11	6664	2	n/a	n/a	5.24e-01	1.401
279909931	ENSG00000236358	0	RP5-827C21.2	RP5-827C21.2	0	1	n/a	n/a	4.44e-01	1.401
1088534	ENSG00000085491	29690	SLC25A24	solute carrier family 25 (mitochondrial carrier; phosphate carrier), member 24	29957	1	n/a	n/a	5.23e-01	1.401
279904764	ENSG00000235875	0	ARHGEF7-AS2	ARHGEF7 antisense RNA 2 (non-protein coding)	0	13	n/a	n/a	5.41e-01	1.401
1088300	ENSG00000078401	1893	EDN1	endothelin 1	1906	6	n/a	n/a	5.59e-01	1.401
1093924	ENSG00000135097	4414	MSI1	musashi homolog 1 (Drosophila)	4440	12	n/a	n/a	5.24e-01	1.400
279955941	ENSG00000241352	0	RP11-392P7.1	RP11-392P7.1	0	12	n/a	n/a	4.02e-01	1.400
1094201	ENSG00000136492	58206	BRIP1	BRCA1 interacting protein C-terminal helicase 1	83990	17	n/a	n/a	7.41e-01	1.400
1090840	ENSG00000111728	6453	ST8SIA1	ST8 alpha-N-acetyl-neuraminide alpha-2,8-sialyltransferase 1	6489	12	n/a	n/a	7.81e-01	1.400
279665190	ENSG00000201675	0	SNORD32A	small nucleolar RNA, C/D box 32A	0	19	n/a	n/a	4.10e-01	1.400
1107023	ENSG00000225917	0	AC006427.1	AC006427.1	0	4	n/a	n/a	4.28e-01	1.400
280081303	ENSG00000255118	0	RP11-703H8.7	RP11-703H8.7	0	11	n/a	n/a	5.35e-01	1.400
279849630	ENSG00000230956	0	RP3-452M16.1	RP3-452M16.1	0	X	n/a	n/a	5.79e-01	1.400
1087359	ENSG00000031691	34455	CENPQ	centromere protein Q	55166	6	n/a	n/a	5.27e-01	1.400
1090947	ENSG00000112333	7058	NR2E1	nuclear receptor subfamily 2, group E, member 1	7101	6	n/a	n/a	3.75e-01	1.400
280129084	ENSG00000259218	0	RP11-429B14.2	RP11-429B14.2	0	15	n/a	n/a	5.24e-01	1.399
280099046	ENSG00000256843	0	RP11-467L13.4	RP11-467L13.4	0	12	n/a	n/a	3.75e-01	1.399
279747931	ENSG00000218502	0	H2AFZP3	H2A histone family, member Z pseudogene 3	0	13	n/a	n/a	5.28e-01	1.398
1098893	ENSG00000166801	40544	FAM111A	family with sequence similarity 111, member A	63901	11	n/a	n/a	5.36e-01	1.398
1087897	ENSG00000067900	6061	ROCK1	Rho-associated, coiled-coil containing protein kinase 1	6093	18	n/a	n/a	1.22e+00	1.398
279939896	ENSG00000239422	0	AC068669.2	AC068669.2	0	17	n/a	n/a	5.77e-01	1.398
279934542	ENSG00000238649	0	SNORD42A	small nucleolar RNA, C/D box 42A	0	17	n/a	n/a	7.49e-01	1.398
279744650	ENSG00000216368	0	RP3-486D24.1	RP3-486D24.1	0	6	n/a	n/a	5.26e-01	1.397
279828034	ENSG00000229007	0	EXOSC3P1	exosome component 3 pseudogene 1	0	21	n/a	n/a	5.32e-01	1.397
279509439	ENSG00000181524	0	RPL24P4	ribosomal protein L24 pseudogene 4	0	6	n/a	n/a	3.91e-01	1.397
280071156	ENSG00000254462	0	TMX2-CTNND1	TMX2-CTNND1 readthrough (non-protein coding)	0	11	n/a	n/a	5.80e-01	1.397
279900973	ENSG00000235499	0	AC073046.25	AC073046.25	0	2	n/a	n/a	5.24e-01	1.397
279996562	ENSG00000247828	157121485	CTC-358I24.1	CTC-358I24.1	100505894	5	n/a	n/a	3.98e-01	1.397
1102956	ENSG00000185942	94817	NKAIN3	Na+/K+ transporting ATPase interacting 3	286183	8	n/a	n/a	8.55e-01	1.397
1087562	ENSG00000051180	5856	RAD51	RAD51 homolog (S. cerevisiae)	5888	15	n/a	n/a	5.27e-01	1.396
1088864	ENSG00000092853	40604	CLSPN	claspin	63967	1	n/a	n/a	7.81e-01	1.396
1108038	ENSG00000232615	0	CTD-2012J19.1	CTD-2012J19.1	0	5	n/a	n/a	5.26e-01	1.396
1095199	ENSG00000142676	6103	RPL11	ribosomal protein L11	6135	1	n/a	n/a	4.13e-01	1.396
279659758	ENSG00000200090	0	Y_RNA	Y RNA	0	11	n/a	n/a	8.63e-01	1.396
1102047	ENSG00000182199	6436	SHMT2	serine hydroxymethyltransferase 2 (mitochondrial)	6472	12	n/a	n/a	5.24e-01	1.396
279996828	ENSG00000247925	0	RP3-510L9.1	RP3-510L9.1	0	6	n/a	n/a	7.02e-01	1.396
1096499	ENSG00000152661	2681	GJA1	gap junction protein, alpha 1, 43kDa	2697	6	n/a	n/a	4.49e-01	1.396
280074037	ENSG00000254667	1014058	AP000783.1	Uncharacterized protein	100128242	11	n/a	n/a	5.47e-01	1.395
279590188	ENSG00000188765	0	TMSB4XP2	thymosin beta 4, X-linked pseudogene 2	0	2	n/a	n/a	5.24e-01	1.395
279585954	ENSG00000188459	0	WASF4P	WAS protein family, member 4, pseudogene	0	X	n/a	n/a	1.12e+00	1.395
1090315	ENSG00000107562	6351	CXCL12	chemokine (C-X-C motif) ligand 12	6387	10	n/a	n/a	4.33e-01	1.395
279764990	ENSG00000223528	0	RP11-223P11.3	RP11-223P11.3	0	10	n/a	n/a	1.12e+00	1.395
279766238	ENSG00000223624	0	RP1-125I3.4	RP1-125I3.4	0	1	n/a	n/a	8.62e-01	1.395
279778000	ENSG00000224566	0	RP5-881P19.6	RP5-881P19.6	0	1	n/a	n/a	5.26e-01	1.395
1092949	ENSG00000128591	2302	FLNC	filamin C, gamma	2318	7	n/a	n/a	5.25e-01	1.395
280092906	ENSG00000256073	59186	C21orf119	chromosome 21 open reading frame 119	84996	21	n/a	n/a	7.24e-01	1.395
1097217	ENSG00000158825	973	CDA	cytidine deaminase	978	1	n/a	n/a	1.22e+00	1.394
1093262	ENSG00000130818	54927	ZNF426	zinc finger protein 426	79088	19	n/a	n/a	1.11e+00	1.394
1099872	ENSG00000170836	8427	PPM1D	protein phosphatase, Mg2+/Mn2+ dependent, 1D	8493	17	n/a	n/a	1.01e+00	1.394
1095291	ENSG00000143320	1373	CRABP2	cellular retinoic acid binding protein 2	1382	1	n/a	n/a	4.04e-01	1.394
1100426	ENSG00000173207	1154	CKS1B	CDC28 protein kinase regulatory subunit 1B	1163	1	n/a	n/a	5.26e-01	1.394
279796191	ENSG00000226148	0	RP11-480I12.1	RP11-480I12.1	0	1	n/a	n/a	8.63e-01	1.394
1096509	ENSG00000152749	81485	GPR180	G protein-coupled receptor 180	160897	13	n/a	n/a	8.78e-01	1.394
280027256	ENSG00000250534	0	RP11-475D8.1	RP11-475D8.1	0	X	n/a	n/a	1.12e+00	1.393
1087143	ENSG00000011028	9758	MRC2	mannose receptor, C type 2	9902	17	n/a	n/a	3.74e-01	1.393
1096728	ENSG00000154642	33442	C21orf91	chromosome 21 open reading frame 91	54149	21	n/a	n/a	7.27e-01	1.393
279875441	ENSG00000233223	0	AC113189.5	AC113189.5	0	17	n/a	n/a	3.85e-01	1.393
1099984	ENSG00000171241	55604	SHCBP1	SHC SH2-domain binding protein 1	79801	16	n/a	n/a	5.54e-01	1.393
1093569	ENSG00000132792	35539	CTNNBL1	catenin, beta like 1	56259	20	n/a	n/a	7.50e-01	1.392
1091807	ENSG00000119471	58473	HSDL2	hydroxysteroid dehydrogenase like 2	84263	9	n/a	n/a	5.31e-01	1.392
279869883	ENSG00000232729	0	AC083884.8	AC083884.8	0	7	n/a	n/a	5.32e-01	1.392
279736884	ENSG00000215086	0	RP11-522H2.3	RP11-522H2.3	0	10	n/a	n/a	8.90e-01	1.392
1104760	ENSG00000198830	3131	HMGN2	high mobility group nucleosomal binding domain 2	3151	1	n/a	n/a	3.79e-01	1.392
279666023	ENSG00000201902	167016	SNORA39	small nucleolar RNA, H/ACA box 39	677821	20	n/a	n/a	9.48e-01	1.392
1090515	ENSG00000109046	25867	WSB1	WD repeat and SOCS box containing 1	26118	17	n/a	n/a	4.22e-01	1.392
280008253	ENSG00000248980	0	RP11-87F15.2	RP11-87F15.2	0	4	n/a	n/a	5.29e-01	1.392
1094453	ENSG00000137807	9353	KIF23	kinesin family member 23	9493	15	n/a	n/a	5.35e-01	1.392
279836539	ENSG00000229793	0	RP11-190J1.7	RP11-190J1.7	0	10	n/a	n/a	3.78e-01	1.392
1088862	ENSG00000092847	26271	EIF2C1	eukaryotic translation initiation factor 2C, 1	26523	1	n/a	n/a	5.23e-01	1.392
279943042	ENSG00000239801	0	RP11-755B10.2	RP11-755B10.2	0	3	n/a	n/a	1.11e+00	1.391
1100486	ENSG00000173473	6560	SMARCC1	SWI/SNF related, matrix associated, actin dependent regulator of chromatin, subfamily c, member 1	6599	3	n/a	n/a	8.00e-01	1.391
1097139	ENSG00000158201	82725	ABHD3	abhydrolase domain containing 3	171586	18	n/a	n/a	5.30e-01	1.391
1096407	ENSG00000151952	78825	TMEM132D	transmembrane protein 132D	121256	12	n/a	n/a	5.24e-01	1.391
1090469	ENSG00000108691	6312	CCL2	chemokine (C-C motif) ligand 2	6347	17	n/a	n/a	3.97e-01	1.391
1096443	ENSG00000152240	77651	HAUS1	HAUS augmin-like complex, subunit 1	115106	18	n/a	n/a	5.26e-01	1.391
279730287	ENSG00000214389	0	RPS3AP26	ribosomal protein S3a pseudogene 26	0	7	n/a	n/a	4.17e-01	1.391
1094702	ENSG00000139178	30760	C1RL	complement component 1, r subcomponent-like	51279	12	n/a	n/a	8.04e-01	1.390
1100758	ENSG00000174951	2507	FUT1	fucosyltransferase 1 (galactoside 2-alpha-L-fucosyltransferase, H blood group)	2523	19	n/a	n/a	4.02e-01	1.390
1096172	ENSG00000149636	55782	DSN1	DSN1, MIND kinetochore complex component, homolog (S. cerevisiae)	79980	20	n/a	n/a	5.40e-01	1.390
1093458	ENSG00000132199	34845	ENOSF1	enolase superfamily member 1	55556	18	n/a	n/a	6.53e-01	1.390
1098752	ENSG00000166224	8800	SGPL1	sphingosine-1-phosphate lyase 1	8879	10	n/a	n/a	6.63e-01	1.390
1089084	ENSG00000100147	55682	CCDC134	coiled-coil domain containing 134	79879	22	n/a	n/a	8.99e-01	1.390
280094842	ENSG00000256338	0	AC091304.4	AC091304.4	0	15	n/a	n/a	5.26e-01	1.390
1094127	ENSG00000136108	26333	CKAP2	cytoskeleton associated protein 2	26586	13	n/a	n/a	8.27e-01	1.390
279715836	ENSG00000212195	0	U3	Small nucleolar RNA U3	0	17	n/a	n/a	4.44e-01	1.390
1096309	ENSG00000151276	9098	MAGI1	membrane associated guanylate kinase, WW and PDZ domain containing 1	9223	3	n/a	n/a	5.60e-01	1.390
1106357	ENSG00000215492	0	HNRNPA1P7	heterogeneous nuclear ribonucleoprotein A1 pseudogene 7	0	18	n/a	n/a	9.54e-01	1.389
1103697	ENSG00000188987	8302	HIST1H4D	histone cluster 1, H4d	8360	6	n/a	n/a	1.26e+00	1.389
1087308	ENSG00000024422	29837	EHD2	EH-domain containing 2	30846	19	n/a	n/a	3.75e-01	1.389
1105180	ENSG00000204531	5428	POU5F1	POU class 5 homeobox 1	5460	6	n/a	n/a	8.03e-01	1.389
279760819	ENSG00000222687	0	SNORA35	Small nucleolar RNA SNORA35	0	X	n/a	n/a	5.52e-01	1.389
279999419	ENSG00000248272	0	AL593851.1	AL593851.1	0	9	n/a	n/a	5.61e-01	1.389
1100082	ENSG00000171649	94249	ZIK1	zinc finger protein interacting with K protein 1 homolog (mouse)	284307	19	n/a	n/a	5.38e-01	1.389
279709883	ENSG00000207857	0	AC097639.1	AC097639.1	0	3	n/a	n/a	3.93e-01	1.389
279808225	ENSG00000227188	0	RP5-1104E15.6	RP5-1104E15.6	0	22	n/a	n/a	7.24e-01	1.389
279600014	ENSG00000196205	0	EEF1A1P5	eukaryotic translation elongation factor 1 alpha 1 pseudogene 5	0	9	n/a	n/a	5.60e-01	1.388
279926333	ENSG00000237786	0	GFOD1-AS1	GFOD1 antisense RNA 1 (non-protein coding)	0	6	n/a	n/a	5.23e-01	1.388
1087580	ENSG00000053371	8508	AKR7A2	aldo-keto reductase family 7, member A2 (aflatoxin aldehyde reductase)	8574	1	n/a	n/a	5.24e-01	1.388
279751701	ENSG00000221055	1022951	MIR1302-3	microRNA 1302-3	100302128	2	n/a	n/a	8.56e-01	1.388
280021305	ENSG00000250045	0	CBX3P3	chromobox homolog 3 pseudogene 3	0	5	n/a	n/a	1.22e+00	1.388
280013984	ENSG00000249485	0	RBBP4P1	retinoblastoma binding protein 4 pseudogene 1	0	5	n/a	n/a	5.33e-01	1.388
1091091	ENSG00000113532	7857	ST8SIA4	ST8 alpha-N-acetyl-neuraminide alpha-2,8-sialyltransferase 4	7903	5	n/a	n/a	5.61e-01	1.388
280068064	ENSG00000254236	0	KB-1639H6.2	KB-1639H6.2	0	8	n/a	n/a	5.26e-01	1.387
1088042	ENSG00000071967	55703	CYBRD1	cytochrome b reductase 1	79901	2	n/a	n/a	5.25e-01	1.387
1091599	ENSG00000117394	6477	SLC2A1	solute carrier family 2 (facilitated glucose transporter), member 1	6513	1	n/a	n/a	3.79e-01	1.387
279533381	ENSG00000183900	0	FOXD1	forkhead box D1	0	5	n/a	n/a	5.28e-01	1.387
279924563	ENSG00000237641	0	RP11-690I21.1	RP11-690I21.1	0	2	n/a	n/a	7.15e-01	1.386
1098603	ENSG00000165659	1590	DACH1	dachshund homolog 1 (Drosophila)	1602	13	n/a	n/a	6.43e-01	1.386
279720762	ENSG00000213307	0	RPL18P11	ribosomal protein L18 pseudogene 11	0	15	n/a	n/a	3.93e-01	1.386
279843596	ENSG00000230424	0	RP1-43E13.2	RP1-43E13.2	0	1	n/a	n/a	8.98e-01	1.386
279821958	ENSG00000228462	0	RP11-445N18.3	RP11-445N18.3	0	10	n/a	n/a	4.22e-01	1.386
280075685	ENSG00000254771	0	RP11-50B3.1	RP11-50B3.1	0	11	n/a	n/a	1.22e+00	1.386
1098462	ENSG00000165061	55501	ZMAT4	zinc finger, matrin-type 4	79698	8	n/a	n/a	5.57e-01	1.385
1097073	ENSG00000157657	77643	ZNF618	zinc finger protein 618	114991	9	n/a	n/a	1.12e+00	1.385
280028444	ENSG00000250619	0	CTD-2215L10.1	CTD-2215L10.1	0	5	n/a	n/a	4.04e-01	1.385
1096909	ENSG00000156273	568	BACH1	BTB and CNC homology 1, basic leucine zipper transcription factor 1	571	21	n/a	n/a	1.14e+00	1.385
1101225	ENSG00000177426	7008	TGIF1	TGFB-induced factor homeobox 1	7050	18	n/a	n/a	5.61e-01	1.385
1102452	ENSG00000183814	94931	LIN9	lin-9 homolog (C. elegans)	286826	1	n/a	n/a	1.30e+00	1.385
1094855	ENSG00000140263	6612	SORD	sorbitol dehydrogenase	6652	15	n/a	n/a	8.84e-01	1.384
1099229	ENSG00000168036	1488	CTNNB1	catenin (cadherin-associated protein), beta 1, 88kDa	1499	3	n/a	n/a	5.23e-01	1.384
1096358	ENSG00000151617	1896	EDNRA	endothelin receptor type A	1909	4	n/a	n/a	3.86e-01	1.384
1101314	ENSG00000177888	111094	ZBTB41	zinc finger and BTB domain containing 41	360023	1	n/a	n/a	4.13e-01	1.384
280048087	ENSG00000252531	0	SNORA73	Small nucleolar RNA SNORA73 family	0	2	n/a	n/a	3.90e-01	1.384
1102124	ENSG00000182541	3960	LIMK2	LIM domain kinase 2	3985	22	n/a	n/a	7.18e-01	1.383
1093810	ENSG00000134419	6177	RPS15A	ribosomal protein S15a	6210	16	n/a	n/a	4.17e-01	1.383
1086873	ENSG00000001167	4769	NFYA	nuclear transcription factor Y, alpha	4800	6	n/a	n/a	9.51e-01	1.383
1104060	ENSG00000196767	5424	POU3F4	POU class 3 homeobox 4	5456	X	n/a	n/a	5.23e-01	1.383
280058325	ENSG00000253554	0	RP11-32K4.1	RP11-32K4.1	0	8	n/a	n/a	3.91e-01	1.383
279753192	ENSG00000221322	0	AC116533.1	AC116533.1	0	11	n/a	n/a	1.15e+00	1.382
279818910	ENSG00000228206	0	AC016717.1	AC016717.1	0	2	n/a	n/a	4.06e-01	1.382
1101551	ENSG00000179242	997	CDH4	cadherin 4, type 1, R-cadherin (retinal)	1002	20	n/a	n/a	5.31e-01	1.382
1095550	ENSG00000144810	1286	COL8A1	collagen, type VIII, alpha 1	1295	3	n/a	n/a	5.60e-01	1.382
1098264	ENSG00000164294	143205	GPX8	glutathione peroxidase 8 (putative)	493869	5	n/a	n/a	5.33e-01	1.382
1097197	ENSG00000158710	8349	TAGLN2	transgelin 2	8407	1	n/a	n/a	3.90e-01	1.382
280001418	ENSG00000248415	0	GAPDHP61	glyceraldehyde 3 phosphate dehydrogenase pseudogene 61	0	15	n/a	n/a	6.82e-01	1.382
280031990	ENSG00000250917	0	RP4-785G19.5	RP4-785G19.5	0	20	n/a	n/a	7.62e-01	1.382
279970694	ENSG00000242951	0	RP11-507E23.1	RP11-507E23.1	0	14	n/a	n/a	4.23e-01	1.382
279912953	ENSG00000236654	0	AC079780.3	AC079780.3	0	7	n/a	n/a	5.35e-01	1.381
279841139	ENSG00000230199	0	RP11-331N16.1	RP11-331N16.1	0	1	n/a	n/a	6.77e-01	1.381
279913934	ENSG00000236735	0	RPL31P63	ribosomal protein L31 pseudogene 63	0	X	n/a	n/a	4.17e-01	1.381
1091721	ENSG00000118508	10823	RAB32	RAB32, member RAS oncogene family	10981	6	n/a	n/a	5.35e-01	1.381
1090028	ENSG00000105607	2623	GCDH	glutaryl-CoA dehydrogenase	2639	19	n/a	n/a	5.91e-01	1.381
1098332	ENSG00000164543	9135	STK17A	serine/threonine kinase 17a	9263	7	n/a	n/a	7.16e-01	1.381
1098548	ENSG00000165449	85682	SLC16A9	solute carrier family 16, member 9 (monocarboxylic acid transporter 9)	220963	10	n/a	n/a	7.10e-01	1.380
280109905	ENSG00000257907	0	EEF1A1P17	eukaryotic translation elongation factor 1 alpha 1 pseudogene 17	0	12	n/a	n/a	3.87e-01	1.380
280003454	ENSG00000248592	157124207	TMEM110-MUSTN1	TMEM110-MUSTN1 readthrough	100526772	3	n/a	n/a	5.72e-01	1.380
1096305	ENSG00000151233	93968	GXYLT1	glucoside xylosyltransferase 1	283464	12	n/a	n/a	1.24e+00	1.380
279867009	ENSG00000232503	0	AC140481.9	AC140481.9	0	2	n/a	n/a	7.66e-01	1.379
1095497	ENSG00000144460	36897	KIAA1486	KIAA1486	57624	2	n/a	n/a	5.25e-01	1.379
279955775	ENSG00000241334	0	RP11-71L14.1	RP11-71L14.1	0	16	n/a	n/a	5.24e-01	1.379
280070074	ENSG00000254387	0	RP3-388N13.2	RP3-388N13.2	0	8	n/a	n/a	8.55e-01	1.378
1098202	ENSG00000164109	4060	MAD2L1	MAD2 mitotic arrest deficient-like 1 (yeast)	4085	4	n/a	n/a	5.26e-01	1.378
1101185	ENSG00000177200	56006	CHD9	chromodomain helicase DNA binding protein 9	80205	16	n/a	n/a	7.16e-01	1.378
279706614	ENSG00000207259	1013509	SNORD116-20	small nucleolar RNA, C/D box 116-20	100033431	15	n/a	n/a	5.37e-01	1.378
280063541	ENSG00000253915	0	MAPRE1P1	MAPRE1 pseudogene 1	0	8	n/a	n/a	7.70e-01	1.378
279771554	ENSG00000224076	0	AC009487.4	AC009487.4	0	2	n/a	n/a	3.80e-01	1.377
280059577	ENSG00000253649	0	RP11-981G7.4	RP11-981G7.4	0	8	n/a	n/a	3.98e-01	1.377
1098241	ENSG00000164199	58270	GPR98	G protein-coupled receptor 98	84059	5	n/a	n/a	5.25e-01	1.377
1091245	ENSG00000114978	34522	MOB1A	MOB kinase activator 1A	55233	2	n/a	n/a	7.86e-01	1.377
280034828	ENSG00000251143	0	RP11-849H4.4	RP11-849H4.4	0	11	n/a	n/a	3.80e-01	1.377
279706166	ENSG00000207181	0	SNORA14B	small nucleolar RNA, H/ACA box 14B	0	1	n/a	n/a	5.31e-01	1.377
279851035	ENSG00000231096	0	AC015726.1	AC015726.1	0	17	n/a	n/a	6.14e-01	1.377
279749806	ENSG00000219693	0	RP11-262H14.11	RP11-262H14.11	0	9	n/a	n/a	5.65e-01	1.376
279592659	ENSG00000188985	0	AC016839.1	AC016839.1	0	18	n/a	n/a	9.91e-01	1.376
279941803	ENSG00000239645	0	AL445183.1	AL445183.1	0	1	n/a	n/a	9.90e-01	1.376
1095145	ENSG00000142227	1999	EMP3	epithelial membrane protein 3	2014	19	n/a	n/a	4.06e-01	1.376
1098435	ENSG00000164938	60873	TP53INP1	tumor protein p53 inducible nuclear protein 1	94241	8	n/a	n/a	7.93e-01	1.376
1093486	ENSG00000132383	6085	RPA1	replication protein A1, 70kDa	6117	17	n/a	n/a	7.32e-01	1.376
280120546	ENSG00000258728	0	RP11-195F19.29	Galactose-1-phosphate uridyl transferase	0	9	n/a	n/a	5.58e-01	1.375
279715661	ENSG00000212153	0	U1	U1 spliceosomal RNA	0	7	n/a	n/a	3.79e-01	1.375
1103917	ENSG00000196374	8284	HIST1H2BM	histone cluster 1, H2bm	8342	6	n/a	n/a	8.58e-01	1.375
280093671	ENSG00000256185	0	RP11-612B6.2	RP11-612B6.2	0	12	n/a	n/a	5.27e-01	1.375
279717715	ENSG00000212695	0	RP11-134K1.2	RP11-134K1.2	0	9	n/a	n/a	7.90e-01	1.375
1087722	ENSG00000062822	5392	POLD1	polymerase (DNA directed), delta 1, catalytic subunit 125kDa	5424	19	n/a	n/a	3.79e-01	1.375
1093916	ENSG00000135069	29701	PSAT1	phosphoserine aminotransferase 1	29968	9	n/a	n/a	3.87e-01	1.375
279817507	ENSG00000228061	0	Z83001.1	Z83001.1	0	11	n/a	n/a	3.78e-01	1.375
279942720	ENSG00000239763	0	AC009120.3	AC009120.3	0	16	n/a	n/a	3.72e-01	1.374
279966820	ENSG00000242517	0	AC018607.3	AC018607.3	0	8	n/a	n/a	7.66e-01	1.374
1099918	ENSG00000170989	1888	S1PR1	sphingosine-1-phosphate receptor 1	1901	1	n/a	n/a	3.92e-01	1.374
1097847	ENSG00000163017	69	ACTG2	actin, gamma 2, smooth muscle, enteric	72	2	n/a	n/a	5.26e-01	1.374
279925078	ENSG00000237676	0	AC138972.1	AC138972.1	0	3	n/a	n/a	4.17e-01	1.374
1093421	ENSG00000131899	3971	LLGL1	lethal giant larvae homolog 1 (Drosophila)	3996	17	n/a	n/a	5.31e-01	1.374
1091931	ENSG00000120278	36753	PLEKHG1	pleckstrin homology domain containing, family G (with RhoGef domain) member 1	57480	6	n/a	n/a	7.54e-01	1.374
1098054	ENSG00000163686	36680	ABHD6	abhydrolase domain containing 6	57406	3	n/a	n/a	8.76e-01	1.373
280058094	ENSG00000253541	0	SEPT10P1	septin 10 pseudogene 1	0	8	n/a	n/a	8.02e-01	1.373
1097151	ENSG00000158321	25802	AUTS2	autism susceptibility candidate 2	26053	7	n/a	n/a	5.33e-01	1.373
279741750	ENSG00000215586	0	RP5-836E8.1	RP5-836E8.1	0	20	n/a	n/a	7.55e-01	1.373
1099596	ENSG00000169618	10729	PROKR1	prokineticin receptor 1	10887	2	n/a	n/a	5.57e-01	1.373
279868010	ENSG00000232586	157124023	RP11-46A10.4	RP11-46A10.4	100509205	1	n/a	n/a	5.44e-01	1.373
1094116	ENSG00000136044	34487	APPL2	adaptor protein, phosphotyrosine interaction, PH domain and leucine zipper containing 2	55198	12	n/a	n/a	7.09e-01	1.372
279824233	ENSG00000228665	0	RP11-20O24.1	RP11-20O24.1	0	1	n/a	n/a	5.29e-01	1.372
279750784	ENSG00000220614	0	RP11-480N24.4	RP11-480N24.4	0	6	n/a	n/a	7.44e-01	1.372
1088642	ENSG00000088280	34905	ASAP3	ArfGAP with SH3 domain, ankyrin repeat and PH domain 3	55616	1	n/a	n/a	5.35e-01	1.372
1093362	ENSG00000131469	6123	RPL27	ribosomal protein L27	6155	17	n/a	n/a	4.14e-01	1.372
1102938	ENSG00000185885	8453	IFITM1	interferon induced transmembrane protein 1 (9-27)	8519	11	n/a	n/a	4.08e-01	1.372
279893250	ENSG00000234785	0	RP1-241P17.3	RP1-241P17.3	0	X	n/a	n/a	5.31e-01	1.371
279657665	ENSG00000199452	0	SNORA71	Small nucleolar RNA SNORA71	0	20	n/a	n/a	3.78e-01	1.371
1108322	ENSG00000234498	122731	RP11-392P7.2	RP11-392P7.2	387841	12	n/a	n/a	3.87e-01	1.371
1092494	ENSG00000124785	30780	NRN1	neuritin 1	51299	6	n/a	n/a	3.79e-01	1.371
279656524	ENSG00000199060	128114	MIR22	microRNA 22	407004	17	n/a	n/a	3.92e-01	1.371
279981529	ENSG00000244043	0	RPS27P27	ribosomal protein S27 pseudogene 27	0	16	n/a	n/a	4.18e-01	1.371
279941810	ENSG00000239647	0	AC073366.1	AC073366.1	0	10	n/a	n/a	5.32e-01	1.371
1088950	ENSG00000097007	22	ABL1	c-abl oncogene 1, non-receptor tyrosine kinase	25	9	n/a	n/a	5.30e-01	1.370
279711997	ENSG00000211591	1023341	MIR762	microRNA 762	100313837	16	n/a	n/a	4.50e-01	1.370
279776311	ENSG00000224415	0	RP11-401L13.4	RP11-401L13.4	0	7	n/a	n/a	4.26e-01	1.370
1093051	ENSG00000129451	5623	KLK10	kallikrein-related peptidase 10	5655	19	n/a	n/a	3.78e-01	1.370
280086293	ENSG00000255439	0	RP11-196G11.1	Uncharacterized protein	0	16	n/a	n/a	5.24e-01	1.370
279996985	ENSG00000248000	0	AC138128.1	AC138128.1	0	19	n/a	n/a	4.30e-01	1.370
1104643	ENSG00000198561	1489	CTNND1	catenin (cadherin-associated protein), delta 1	1500	11	n/a	n/a	5.49e-01	1.370
279817763	ENSG00000228088	0	RP11-119F7.4	RP11-119F7.4	0	10	n/a	n/a	5.30e-01	1.370
1102470	ENSG00000183891	79422	TTC32	tetratricopeptide repeat domain 32	130502	2	n/a	n/a	5.89e-01	1.370
1107843	ENSG00000231421	0	AC006050.2	AC006050.2	0	17	n/a	n/a	6.82e-01	1.369
1107373	ENSG00000228344	0	AP001496.1	LOC339290 proteinUncharacterized protein	0	18	n/a	n/a	7.38e-01	1.369
279973293	ENSG00000243256	0	RP11-453M1.1	RP11-453M1.1	0	18	n/a	n/a	4.21e-01	1.369
1101481	ENSG00000178917	94549	ZNF852	zinc finger protein 852	285346	3	n/a	n/a	5.41e-01	1.369
1099425	ENSG00000168884	54994	TNIP2	TNFAIP3 interacting protein 2	79155	4	n/a	n/a	3.76e-01	1.369
1104041	ENSG00000196705	82208	ZNF431	zinc finger protein 431	170959	19	n/a	n/a	8.27e-01	1.369
280116447	ENSG00000258486	5997	RN7SL1	RNA, 7SL, cytoplasmic 1	6029	14	n/a	n/a	4.43e-01	1.369
1100650	ENSG00000174371	9033	EXO1	exonuclease 1	9156	1	n/a	n/a	5.36e-01	1.369
280078548	ENSG00000254969	0	RP11-939C17.2	RP11-939C17.2	0	11	n/a	n/a	3.95e-01	1.369
1092689	ENSG00000126016	81204	AMOT	angiomotin	154796	X	n/a	n/a	9.17e-01	1.368
1103482	ENSG00000188133	125657	TMEM215	transmembrane protein 215	401498	9	n/a	n/a	3.92e-01	1.368
279917462	ENSG00000237033	0	RP11-428K13.1	RP11-428K13.1	0	1	n/a	n/a	5.36e-01	1.368
280127069	ENSG00000259102	0	CTD-2552B11.2	CTD-2552B11.2	0	14	n/a	n/a	7.41e-01	1.368
279657448	ENSG00000199382	92447	RNU12	RNA, U12 small nuclear	267010	22	n/a	n/a	3.73e-01	1.368
1097235	ENSG00000159023	2020	EPB41	erythrocyte membrane protein band 4.1 (elliptocytosis 1, RH-linked)	2035	1	n/a	n/a	5.52e-01	1.368
279988743	ENSG00000244879	0	CTD-3110H11.2	CTD-3110H11.2	0	15	n/a	n/a	7.46e-01	1.367
1095266	ENSG00000143190	5419	POU2F1	POU class 2 homeobox 1	5451	1	n/a	n/a	1.11e+00	1.367
1089853	ENSG00000104814	11024	MAP4K1	mitogen-activated protein kinase kinase kinase kinase 1	11184	19	n/a	n/a	5.23e-01	1.367
279949051	ENSG00000240495	0	AC110926.1	AC110926.1	0	2	n/a	n/a	5.35e-01	1.367
1090854	ENSG00000111799	1294	COL12A1	collagen, type XII, alpha 1	1303	6	n/a	n/a	5.26e-01	1.367
1093089	ENSG00000129810	81005	SGOL1	shugoshin-like 1 (S. pombe)	151648	3	n/a	n/a	5.74e-01	1.367
280050068	ENSG00000252817	0	AL590431.1	AL590431.1	0	1	n/a	n/a	5.24e-01	1.367
279776392	ENSG00000224426	0	SLC31A1P1	solute carrier family 31 (copper transporters), member 1 pseudogene 1	0	3	n/a	n/a	1.16e+00	1.367
1089551	ENSG00000102384	2475	CENPI	centromere protein I	2491	X	n/a	n/a	8.61e-01	1.367
279815325	ENSG00000227854	0	RP11-307O1.1	RP11-307O1.1	0	1	n/a	n/a	4.00e-01	1.366
1097438	ENSG00000160447	29674	PKN3	protein kinase N3	29941	9	n/a	n/a	5.26e-01	1.366
1101514	ENSG00000179051	35207	RCC2	regulator of chromosome condensation 2	55920	1	n/a	n/a	5.26e-01	1.366
1104630	ENSG00000198521	7551	ZNF43	zinc finger protein 43	7594	19	n/a	n/a	1.22e+00	1.366
1089297	ENSG00000100968	4750	NFATC4	nuclear factor of activated T-cells, cytoplasmic, calcineurin-dependent 4	4776	14	n/a	n/a	5.27e-01	1.366
280047128	ENSG00000252391	0	U6	U6 spliceosomal RNA	0	17	n/a	n/a	8.86e-01	1.366
1103115	ENSG00000186522	80943	SEPT10	septin 10	151011	2	n/a	n/a	1.20e+00	1.365
280135594	ENSG00000259583	0	RP11-66B24.4	RP11-66B24.4	0	15	n/a	n/a	5.31e-01	1.365
1098171	ENSG00000164050	5332	PLXNB1	plexin B1	5364	3	n/a	n/a	5.28e-01	1.364
279988025	ENSG00000244717	0	RPS27P14	ribosomal protein S27 pseudogene 14	0	5	n/a	n/a	5.23e-01	1.364
279726836	ENSG00000214009	0	RP4-774G10.1	RP4-774G10.1	0	X	n/a	n/a	5.29e-01	1.364
1089957	ENSG00000105281	6474	SLC1A5	solute carrier family 1 (neutral amino acid transporter), member 5	6510	19	n/a	n/a	5.25e-01	1.364
279990320	ENSG00000245549	0	AL137798.2	AL137798.2	0	1	n/a	n/a	3.93e-01	1.364
1093119	ENSG00000130066	6269	SAT1	spermidine/spermine N1-acetyltransferase 1	6303	X	n/a	n/a	5.24e-01	1.364
1090761	ENSG00000111247	10488	RAD51AP1	RAD51 associated protein 1	10635	12	n/a	n/a	7.16e-01	1.364
280080498	ENSG00000255073	0	ZFP91-CNTF	ZFP91-CNTF readthrough (non-protein coding)	0	11	n/a	n/a	5.24e-01	1.364
279947817	ENSG00000240342	0	RPS2P5	ribosomal protein S2 pseudogene 5	0	12	n/a	n/a	3.91e-01	1.363
279922784	ENSG00000237485	157129433	SGOL1-AS1	SGOL1 antisense RNA 1 (non-protein coding)	100874028	3	n/a	n/a	6.15e-01	1.363
1095981	ENSG00000148175	2025	STOM	stomatin	2040	9	n/a	n/a	4.03e-01	1.363
279818487	ENSG00000228158	0	TLE1P1	transducin-like enhancer of split 1 pseudogene 1	0	X	n/a	n/a	8.45e-01	1.363
279667535	ENSG00000202354	6053	RNY3	RNA, Ro-associated Y3	6085	7	n/a	n/a	5.27e-01	1.363
1098784	ENSG00000166341	8573	DCHS1	dachsous 1 (Drosophila)	8642	11	n/a	n/a	3.96e-01	1.362
279706642	ENSG00000207263	1013506	SNORD116-16	small nucleolar RNA, C/D box 116-16	100033428	15	n/a	n/a	3.83e-01	1.362
279913989	ENSG00000236741	0	RP4-560B9.4	RP4-560B9.4	0	1	n/a	n/a	1.18e+00	1.361
1103701	ENSG00000188994	22791	ZNF292	zinc finger protein 292	23036	6	n/a	n/a	7.29e-01	1.361
1100121	ENSG00000171823	80390	FBXL14	F-box and leucine-rich repeat protein 14	144699	12	n/a	n/a	5.56e-01	1.361
1106668	ENSG00000223722	0	RP11-467L13.5	RP11-467L13.5	0	12	n/a	n/a	4.19e-01	1.361
1102447	ENSG00000183798	59861	EMILIN3	elastin microfibril interfacer 3	90187	20	n/a	n/a	3.77e-01	1.361
1094698	ENSG00000139163	34789	ETNK1	ethanolamine kinase 1	55500	12	n/a	n/a	3.93e-01	1.361
279886041	ENSG00000234171	157121707	AC108488.3	AC108488.3	100506054	2	n/a	n/a	5.23e-01	1.361
1104296	ENSG00000197496	56742	SLC2A10	solute carrier family 2 (facilitated glucose transporter), member 10	81031	20	n/a	n/a	5.35e-01	1.360
1103404	ENSG00000187837	2989	HIST1H1C	histone cluster 1, H1c	3006	6	n/a	n/a	5.24e-01	1.360
1090973	ENSG00000112559	4163	MDFI	MyoD family inhibitor	4188	6	n/a	n/a	3.97e-01	1.360
279720741	ENSG00000213303	0	CTC-398G3.2	CTC-398G3.2	0	19	n/a	n/a	8.02e-01	1.360
279762975	ENSG00000223336	0	RNU2-6P	RNA, U2 small nuclear 6, pseudogene	0	13	n/a	n/a	5.25e-01	1.360
1089430	ENSG00000101493	9514	ZNF516	zinc finger protein 516	9658	18	n/a	n/a	7.67e-01	1.360
279717523	ENSG00000212607	0	SNORA45	small nucleolar RNA, H/ACA box 45	0	11	n/a	n/a	5.57e-01	1.359
279809307	ENSG00000227279	0	AC015933.2	AC015933.2	0	18	n/a	n/a	8.09e-01	1.359
280133414	ENSG00000259468	0	RP11-1084A12.2	RP11-1084A12.2	0	15	n/a	n/a	5.25e-01	1.359
1087161	ENSG00000011405	5254	PIK3C2A	phosphoinositide-3-kinase, class 2, alpha polypeptide	5286	11	n/a	n/a	7.74e-01	1.359
280099072	ENSG00000256847	0	CTD-3110P2.2	CTD-3110P2.2	0	11	n/a	n/a	3.95e-01	1.359
1089784	ENSG00000104324	10257	PGCP	Plasma glutamate carboxypeptidase	10404	8	n/a	n/a	5.26e-01	1.359
1089275	ENSG00000100842	10132	EFS	embryonal Fyn-associated substrate	10278	14	n/a	n/a	4.22e-01	1.359
1103227	ENSG00000187017	57957	ESPN	espin	83715	1	n/a	n/a	5.25e-01	1.359
1089349	ENSG00000101198	79286	NKAIN4	Na+/K+ transporting ATPase interacting 4	128414	20	n/a	n/a	3.84e-01	1.359
279837548	ENSG00000229893	0	AC004549.6	AC004549.6	0	7	n/a	n/a	4.04e-01	1.359
1098077	ENSG00000163754	2975	GYG1	glycogenin 1	2992	3	n/a	n/a	3.90e-01	1.359
280012176	ENSG00000249331	0	Z83851.2	Z83851.2	0	22	n/a	n/a	3.97e-01	1.358
280011944	ENSG00000249313	0	RP4-543J19.8	RP4-543J19.8	0	20	n/a	n/a	7.62e-01	1.358
1089481	ENSG00000101955	8348	SRPX	sushi-repeat containing protein, X-linked	8406	X	n/a	n/a	5.23e-01	1.358
1100452	ENSG00000173281	55463	PPP1R3B	protein phosphatase 1, regulatory subunit 3B	79660	8	n/a	n/a	5.50e-01	1.358
1101582	ENSG00000179454	34102	KLHL28	kelch-like 28 (Drosophila)	54813	14	n/a	n/a	5.23e-01	1.358
280097451	ENSG00000256628	0	RP11-454H13.5	RP11-454H13.5	0	3	n/a	n/a	5.36e-01	1.358
1087924	ENSG00000068781	94919	STON1-GTF2A1L	STON1-GTF2A1L readthrough	286749	2	n/a	n/a	6.00e-01	1.358
1100699	ENSG00000174652	10623	ZNF266	zinc finger protein 266	10781	19	n/a	n/a	5.28e-01	1.358
279942583	ENSG00000239735	0	AC116316.1	AC116316.1	0	4	n/a	n/a	1.17e+00	1.358
279977889	ENSG00000243698	0	RP11-574K11.18	RP11-574K11.18	0	10	n/a	n/a	5.26e-01	1.358
1101408	ENSG00000178409	36946	BEND3	BEN domain containing 3	57673	6	n/a	n/a	5.46e-01	1.358
1102479	ENSG00000183960	79462	KCNH8	potassium voltage-gated channel, subfamily H (eag-related), member 8	131096	3	n/a	n/a	8.37e-01	1.357
1089307	ENSG00000101003	9693	GINS1	GINS complex subunit 1 (Psf1 homolog)	9837	20	n/a	n/a	7.62e-01	1.357
279707951	ENSG00000207487	9171	SNORD22	small nucleolar RNA, C/D box 22	9304	11	n/a	n/a	4.22e-01	1.357
1102199	ENSG00000182871	56555	COL18A1	collagen, type XVIII, alpha 1	80781	21	n/a	n/a	3.88e-01	1.357
1087613	ENSG00000055070	25848	C1orf144	chromosome 1 open reading frame 144	26099	1	n/a	n/a	7.23e-01	1.357
1096891	ENSG00000156150	254	ALX3	ALX homeobox 3	257	1	n/a	n/a	7.57e-01	1.357
1095988	ENSG00000148219	23000	ASTN2	astrotactin 2	23245	9	n/a	n/a	7.23e-01	1.357
279913647	ENSG00000236713	0	RP11-363I22.3	RP11-363I22.3	0	1	n/a	n/a	4.04e-01	1.357
279818046	ENSG00000228118	0	AC118653.1	AC118653.1	0	17	n/a	n/a	4.10e-01	1.357
280098956	ENSG00000256825	0	CTD-2140B24.4	CTD-2140B24.4	0	12	n/a	n/a	5.45e-01	1.357
1100897	ENSG00000175697	81670	GPR156	G protein-coupled receptor 156	165829	3	n/a	n/a	5.25e-01	1.356
280064014	ENSG00000253954	0	HMGN1P38	high mobility group nucleosome binding domain 1 pseudogene 38	0	15	n/a	n/a	3.73e-01	1.356
279890499	ENSG00000234565	0	COX6B1P1	cytochrome c oxidase subunit VIb polypeptide 1 (ubiquitous) pseudogene 1	0	7	n/a	n/a	4.14e-01	1.356
279844699	ENSG00000230502	0	CTD-2230M5.1	CTD-2230M5.1	0	X	n/a	n/a	9.78e-01	1.356
279720755	ENSG00000213305	0	AP000857.1	AP000857.1	0	11	n/a	n/a	8.12e-01	1.356
1095985	ENSG00000148204	94824	CRB2	crumbs homolog 2 (Drosophila)	286204	9	n/a	n/a	3.79e-01	1.356
1089466	ENSG00000101871	4256	MID1	midline 1 (Opitz/BBB syndrome)	4281	X	n/a	n/a	5.41e-01	1.356
1088971	ENSG00000099331	4624	MYO9B	myosin IXB	4650	19	n/a	n/a	4.10e-01	1.356
1099041	ENSG00000167383	7728	ZNF229	zinc finger protein 229	7772	19	n/a	n/a	1.26e+00	1.356
1086870	ENSG00000000971	3057	CFH	complement factor H	3075	1	n/a	n/a	3.74e-01	1.355
1101276	ENSG00000177674	36363	AGTRAP	angiotensin II receptor-associated protein	57085	1	n/a	n/a	5.35e-01	1.355
1104158	ENSG00000197061	8306	HIST1H4C	histone cluster 1, H4c	8364	6	n/a	n/a	5.76e-01	1.355
279845473	ENSG00000230565	128586	ZNF32-AS2	ZNF32 antisense RNA 2 (non-protein coding)	414208	10	n/a	n/a	5.26e-01	1.355
280106509	ENSG00000257550	157126289	RP11-793H13.3	RP11-793H13.3	100652999	12	n/a	n/a	5.26e-01	1.355
1102349	ENSG00000183496	58416	MEX3B	mex-3 homolog B (C. elegans)	84206	15	n/a	n/a	8.53e-01	1.355
280039014	ENSG00000251453	0	RP11-515C16.2	RP11-515C16.2	0	5	n/a	n/a	5.29e-01	1.355
279826704	ENSG00000228887	0	AC022098.2	AC022098.2	0	19	n/a	n/a	4.13e-01	1.355
1100482	ENSG00000173457	26220	PPP1R14B	protein phosphatase 1, regulatory (inhibitor) subunit 14B	26472	11	n/a	n/a	4.03e-01	1.355
280107576	ENSG00000257674	0	RP11-76E16.2	RP11-76E16.2	0	12	n/a	n/a	5.31e-01	1.354
280103888	ENSG00000257331	0	RP11-478B9.3	RP11-478B9.3	0	12	n/a	n/a	5.50e-01	1.354
1099097	ENSG00000167617	80686	CDC42EP5	CDC42 effector protein (Rho GTPase binding) 5	148170	19	n/a	n/a	4.04e-01	1.354
1095412	ENSG00000143867	79420	OSR1	odd-skipped related 1 (Drosophila)	130497	2	n/a	n/a	5.40e-01	1.354
1093048	ENSG00000129422	36782	MTUS1	microtubule associated tumor suppressor 1	57509	8	n/a	n/a	5.25e-01	1.354
1091076	ENSG00000113389	4852	NPR3	natriuretic peptide receptor C/guanylate cyclase C (atrionatriuretic peptide receptor C)	4883	5	n/a	n/a	5.28e-01	1.354
279788899	ENSG00000225531	0	RP11-196I18.3	RP11-196I18.3	0	9	n/a	n/a	5.70e-01	1.353
1103934	ENSG00000196411	2035	EPHB4	EPH receptor B4	2050	7	n/a	n/a	5.47e-01	1.353
1097504	ENSG00000160949	4765	TONSL	tonsoku-like, DNA repair protein	4796	8	n/a	n/a	5.39e-01	1.352
1089895	ENSG00000104951	92065	IL4I1	interleukin 4 induced 1	259307	19	n/a	n/a	7.70e-01	1.352
279667472	ENSG00000202337	0	U6	U6 spliceosomal RNA	0	14	n/a	n/a	4.34e-01	1.352
280053097	ENSG00000253173	0	RP11-152C15.1	RP11-152C15.1	0	8	n/a	n/a	5.24e-01	1.352
1089789	ENSG00000104341	34642	LAPTM4B	lysosomal protein transmembrane 4 beta	55353	8	n/a	n/a	3.79e-01	1.352
1090126	ENSG00000106003	3930	LFNG	LFNG O-fucosylpeptide 3-beta-N-acetylglucosaminyltransferase	3955	7	n/a	n/a	5.24e-01	1.352
279800279	ENSG00000226508	0	AC104655.3	AC104655.3	0	2	n/a	n/a	5.33e-01	1.352
279657154	ENSG00000199293	0	SNORA21	small nucleolar RNA, H/ACA box 21	0	17	n/a	n/a	3.98e-01	1.352
279972843	ENSG00000243199	0	RP11-408P14.1	RP11-408P14.1	0	4	n/a	n/a	4.00e-01	1.352
279669770	ENSG00000203508	0	CR786580.1	CR786580.1	0	9	n/a	n/a	5.34e-01	1.352
280045399	ENSG00000252140	0	SNORD22	Small nucleolar RNA SNORD22	0	11	n/a	n/a	4.11e-01	1.352
1105825	ENSG00000213186	94932	TRIM59	tripartite motif containing 59	286827	3	n/a	n/a	5.26e-01	1.351
280069356	ENSG00000254332	0	GS1-44D20.1	GS1-44D20.1	0	8	n/a	n/a	9.49e-01	1.351
1094410	ENSG00000137563	8759	GGH	gamma-glutamyl hydrolase (conjugase, folylpolygammaglutamyl hydrolase)	8836	8	n/a	n/a	3.93e-01	1.351
1095676	ENSG00000145794	58667	MEGF10	multiple EGF-like-domains 10	84466	5	n/a	n/a	5.27e-01	1.351
1104632	ENSG00000198523	5318	PLN	phospholamban	5350	6	n/a	n/a	5.25e-01	1.351
279711594	ENSG00000211502	0	MIR675	microRNA 675	0	11	n/a	n/a	3.74e-01	1.351
279833942	ENSG00000229539	0	RP11-119B16.2	RP11-119B16.2	0	20	n/a	n/a	8.31e-01	1.351
1096451	ENSG00000152284	57683	TCF7L1	transcription factor 7-like 1 (T-cell specific, HMG-box)	83439	2	n/a	n/a	7.72e-01	1.351
279941070	ENSG00000239559	0	RPL37P2	ribosomal protein L37 pseudogene 2	0	11	n/a	n/a	4.46e-01	1.351
279980511	ENSG00000243952	0	RP11-392M18.5	RP11-392M18.5	0	20	n/a	n/a	9.24e-01	1.351
280027600	ENSG00000250562	0	RP11-227H4.4	RP11-227H4.4	0	3	n/a	n/a	4.12e-01	1.350
1104066	ENSG00000196781	7045	TLE1	transducin-like enhancer of split 1 (E(sp1) homolog, Drosophila)	7088	9	n/a	n/a	9.22e-01	1.350
1094015	ENSG00000135535	8690	CD164	CD164 molecule, sialomucin	8763	6	n/a	n/a	3.72e-01	1.350
279912198	ENSG00000236546	0	RP1-118J21.5	RP1-118J21.5	0	1	n/a	n/a	1.24e+00	1.350
1089950	ENSG00000105251	36240	SHD	Src homology 2 domain containing transforming protein D	56961	19	n/a	n/a	3.80e-01	1.350
279902105	ENSG00000235605	0	RP5-827C21.1	RP5-827C21.1	0	1	n/a	n/a	4.50e-01	1.350
279996668	ENSG00000247853	1013899	SCARNA11	SCARNA11	100127974	12	n/a	n/a	1.16e+00	1.350
280127219	ENSG00000259112	0	NDUFC2-KCTD14	NDUFC2-KCTD14 readthrough	0	11	n/a	n/a	5.27e-01	1.350
1100093	ENSG00000171722	94373	C1orf111	chromosome 1 open reading frame 111	284680	1	n/a	n/a	8.60e-01	1.350
279707580	ENSG00000207424	9166	SNORD30	small nucleolar RNA, C/D box 30	9299	11	n/a	n/a	3.92e-01	1.350
1097148	ENSG00000158296	41412	SLC13A3	solute carrier family 13 (sodium-dependent dicarboxylate transporter), member 3	64849	20	n/a	n/a	8.32e-01	1.350
1099090	ENSG00000167601	555	AXL	AXL receptor tyrosine kinase	558	19	n/a	n/a	3.77e-01	1.350
1091087	ENSG00000113504	10565	SLC12A7	solute carrier family 12 (potassium/chloride transporters), member 7	10723	5	n/a	n/a	5.24e-01	1.350
279940566	ENSG00000239500	0	RP1-169K13.3	RP1-169K13.3	0	X	n/a	n/a	5.40e-01	1.350
1096337	ENSG00000151470	79514	C4orf33	chromosome 4 open reading frame 33	132321	4	n/a	n/a	9.95e-01	1.350
279926464	ENSG00000237793	0	RPL18AP16	ribosomal protein L18a pseudogene 16	0	X	n/a	n/a	3.99e-01	1.349
279769354	ENSG00000223878	0	AC005517.3	AC005517.3	0	17	n/a	n/a	7.17e-01	1.349
279957724	ENSG00000241529	0	AC055740.1	AC055740.1	0	3	n/a	n/a	8.48e-01	1.349
279717194	ENSG00000212536	0	5S_rRNA	5S ribosomal RNA	0	20	n/a	n/a	5.24e-01	1.349
279891835	ENSG00000234687	0	RP11-172F4.5	RP11-172F4.5	0	9	n/a	n/a	9.43e-01	1.349
1091589	ENSG00000117289	10481	TXNIP	thioredoxin interacting protein	10628	1	n/a	n/a	5.26e-01	1.349
279965138	ENSG00000242327	0	CTD-2184D3.1	CTD-2184D3.1	0	15	n/a	n/a	4.19e-01	1.349
279998510	ENSG00000248180	0	GAPDHP60	glyceraldehyde-3-phosphate dehydrogenase pseudogene 60	0	4	n/a	n/a	3.87e-01	1.349
279869495	ENSG00000232699	0	RP11-758C21.1	RP11-758C21.1	0	6	n/a	n/a	4.03e-01	1.348
279811756	ENSG00000227514	0	RP11-709P2.1	RP11-709P2.1	0	8	n/a	n/a	3.95e-01	1.348
1094074	ENSG00000135862	3890	LAMC1	laminin, gamma 1 (formerly LAMB2)	3915	1	n/a	n/a	3.74e-01	1.348
280109074	ENSG00000257831	0	RP11-596D21.1	RP11-596D21.1	0	14	n/a	n/a	8.43e-01	1.348
279822508	ENSG00000228509	0	AC006460.2	AC006460.2	0	2	n/a	n/a	7.24e-01	1.348
280078072	ENSG00000254943	0	RP11-664I21.6	Uncharacterized protein	0	11	n/a	n/a	5.27e-01	1.348
1101040	ENSG00000176435	81491	CLEC14A	C-type lectin domain family 14, member A	161198	14	n/a	n/a	3.81e-01	1.348
279953224	ENSG00000241013	0	HIST2H2BB	histone cluster 2, H2bb	0	1	n/a	n/a	1.10e+00	1.348
1105810	ENSG00000213064	119543	SFT2D2	SFT2 domain containing 2	375035	1	n/a	n/a	3.79e-01	1.348
1107506	ENSG00000229119	0	CTB-63M22.1	CTB-63M22.1	0	5	n/a	n/a	4.33e-01	1.348
1099173	ENSG00000167842	54843	MIS12	MIS12, MIND kinetochore complex component, homolog (S. pombe)	79003	17	n/a	n/a	9.50e-01	1.348
1098642	ENSG00000165806	836	CASP7	caspase 7, apoptosis-related cysteine peptidase	840	10	n/a	n/a	5.53e-01	1.348
1090900	ENSG00000112118	4147	MCM3	minichromosome maintenance complex component 3	4172	6	n/a	n/a	5.24e-01	1.347
1087096	ENSG00000008988	6191	RPS20	ribosomal protein S20	6224	8	n/a	n/a	4.15e-01	1.347
280110358	ENSG00000257941	0	RP11-290L1.4	RP11-290L1.4	0	12	n/a	n/a	5.37e-01	1.347
280014032	ENSG00000249489	0	GAPDHP70	glyceraldehyde 3 phosphate dehydrogenase pseudogene 70	0	11	n/a	n/a	5.37e-01	1.347
1096110	ENSG00000149256	25760	ODZ4	odz, odd Oz/ten-m homolog 4 (Drosophila)	26011	11	n/a	n/a	5.27e-01	1.347
1087601	ENSG00000054598	2280	FOXC1	forkhead box C1	2296	6	n/a	n/a	4.23e-01	1.347
280036524	ENSG00000251279	0	CTC-436P18.1	CTC-436P18.1	0	5	n/a	n/a	5.25e-01	1.347
279887239	ENSG00000234275	0	AC017053.1	AC017053.1	0	2	n/a	n/a	5.25e-01	1.347
1103310	ENSG00000187514	5725	PTMA	prothymosin, alpha	5757	2	n/a	n/a	5.61e-01	1.347
1095658	ENSG00000145703	10630	IQGAP2	IQ motif containing GTPase activating protein 2	10788	5	n/a	n/a	5.37e-01	1.346
1095792	ENSG00000146592	9444	CREB5	cAMP responsive element binding protein 5	9586	7	n/a	n/a	5.40e-01	1.346
1089934	ENSG00000105193	6184	RPS16	ribosomal protein S16	6217	19	n/a	n/a	4.10e-01	1.346
1097427	ENSG00000160352	80690	ZNF714	zinc finger protein 714	148206	19	n/a	n/a	5.26e-01	1.346
279708826	ENSG00000207650	1013148	MIR570	microRNA 570	693155	3	n/a	n/a	3.86e-01	1.346
1102458	ENSG00000183840	2846	GPR39	G protein-coupled receptor 39	2863	2	n/a	n/a	7.24e-01	1.346
1090894	ENSG00000112079	11164	STK38	serine/threonine kinase 38	11329	6	n/a	n/a	5.72e-01	1.346
280125267	ENSG00000258995	0	RP11-1112J20.1	RP11-1112J20.1	0	14	n/a	n/a	3.93e-01	1.345
280095802	ENSG00000256428	0	RP11-467L20.9	RP11-467L20.9	0	11	n/a	n/a	4.08e-01	1.345
279725290	ENSG00000213885	0	RPL13AP7	ribosomal protein L13a pseudogene 7	0	21	n/a	n/a	3.71e-01	1.345
279843429	ENSG00000230406	0	AC079834.1	AC079834.1	0	2	n/a	n/a	5.46e-01	1.345
1102979	ENSG00000186007	60269	LEMD1	LEM domain containing 1	93273	1	n/a	n/a	5.27e-01	1.345
279812768	ENSG00000227621	0	PHBP11	prohibitin pseudogene 11	0	1	n/a	n/a	3.98e-01	1.345
1090813	ENSG00000111642	1100	CHD4	chromodomain helicase DNA binding protein 4	1108	12	n/a	n/a	1.09e+00	1.344
1096521	ENSG00000152818	7359	UTRN	utrophin	7402	6	n/a	n/a	5.43e-01	1.344
279883929	ENSG00000233966	0	AC005324.4	AC005324.4	0	17	n/a	n/a	3.88e-01	1.344
279812957	ENSG00000227638	0	HNRNPA1P14	heterogeneous nuclear ribonucleoprotein A1 pseudogene 14	0	9	n/a	n/a	5.34e-01	1.344
1100542	ENSG00000173757	6737	STAT5B	signal transducer and activator of transcription 5B	6777	17	n/a	n/a	6.40e-01	1.344
1102149	ENSG00000182628	110375	SKA2	spindle and kinetochore associated complex subunit 2	348235	17	n/a	n/a	9.83e-01	1.344
279902845	ENSG00000235681	0	AC008746.5	AC008746.5	0	19	n/a	n/a	3.87e-01	1.344
279799736	ENSG00000226455	0	RP3-512E2.2	RP3-512E2.2	0	6	n/a	n/a	4.31e-01	1.344
1107728	ENSG00000230715	0	RP11-274B21.4	RP11-274B21.4	0	7	n/a	n/a	4.03e-01	1.343
279799782	ENSG00000226465	0	RP13-401N8.1	RP13-401N8.1	0	20	n/a	n/a	1.24e+00	1.343
1092870	ENSG00000127920	2774	GNG11	guanine nucleotide binding protein (G protein), gamma 11	2791	7	n/a	n/a	4.21e-01	1.343
1098660	ENSG00000165891	80371	E2F7	E2F transcription factor 7	144455	12	n/a	n/a	5.63e-01	1.343
1094411	ENSG00000137571	57476	SLCO5A1	solute carrier organic anion transporter family, member 5A1	81796	8	n/a	n/a	5.26e-01	1.343
1095028	ENSG00000141401	3588	IMPA2	inositol(myo)-1(or 4)-monophosphatase 2	3613	18	n/a	n/a	5.24e-01	1.343
1094854	ENSG00000140262	6898	TCF12	transcription factor 12	6938	15	n/a	n/a	5.68e-01	1.343
1094592	ENSG00000138448	3660	ITGAV	integrin, alpha V (vitronectin receptor, alpha polypeptide, antigen CD51)	3685	2	n/a	n/a	3.77e-01	1.342
1100134	ENSG00000171863	6168	RPS7	ribosomal protein S7	6201	2	n/a	n/a	4.04e-01	1.342
279882622	ENSG00000233859	0	ADH5P4	alcohol dehydrogenase 5 (class III), chi polypeptide, pseudogene 4	0	6	n/a	n/a	5.50e-01	1.342
280091341	ENSG00000255916	0	RP13-895J2.7	RP13-895J2.7	0	12	n/a	n/a	8.38e-01	1.342
280133352	ENSG00000259462	94051	RP11-752G15.3	RP11-752G15.3	283692	15	n/a	n/a	5.47e-01	1.342
279842855	ENSG00000230356	0	AC005174.2	AC005174.2	0	7	n/a	n/a	5.38e-01	1.342
279881436	ENSG00000233747	0	RP11-219F1.1	RP11-219F1.1	0	2	n/a	n/a	3.84e-01	1.342
1094910	ENSG00000140525	34504	FANCI	Fanconi anemia, complementation group I	55215	15	n/a	n/a	5.25e-01	1.341
1087033	ENSG00000007129	59876	CEACAM21	carcinoembryonic antigen-related cell adhesion molecule 21	90273	19	n/a	n/a	3.85e-01	1.341
1087083	ENSG00000008394	4232	MGST1	microsomal glutathione S-transferase 1	4257	12	n/a	n/a	5.24e-01	1.341
280097901	ENSG00000256673	0	RP11-599J14.2	RP11-599J14.2	0	12	n/a	n/a	4.04e-01	1.341
1100259	ENSG00000172380	35255	GNG12	guanine nucleotide binding protein (G protein), gamma 12	55970	1	n/a	n/a	3.88e-01	1.341
279661592	ENSG00000200623	0	SNORD18A	small nucleolar RNA, C/D box 18A	0	15	n/a	n/a	7.21e-01	1.341
279503493	ENSG00000180673	0	RP11-323K3.1	RP11-323K3.1	0	4	n/a	n/a	5.26e-01	1.341
1092350	ENSG00000124067	6524	SLC12A4	solute carrier family 12 (potassium/chloride transporters), member 4	6560	16	n/a	n/a	7.09e-01	1.341
1099311	ENSG00000168393	1829	DTYMK	deoxythymidylate kinase (thymidylate kinase)	1841	2	n/a	n/a	3.82e-01	1.340
1097521	ENSG00000161016	6100	RPL8	ribosomal protein L8	6132	8	n/a	n/a	3.98e-01	1.340
279855800	ENSG00000231503	0	RP11-118B22.3	RP11-118B22.3	0	12	n/a	n/a	3.93e-01	1.340
1095250	ENSG00000143147	23187	GPR161	G protein-coupled receptor 161	23432	1	n/a	n/a	5.35e-01	1.340
280101453	ENSG00000257076	0	RP11-546D6.2	Uncharacterized protein	0	12	n/a	n/a	7.20e-01	1.340
1097273	ENSG00000159251	67	ACTC1	actin, alpha, cardiac muscle 1	70	15	n/a	n/a	7.44e-01	1.340
1090164	ENSG00000106261	7543	ZKSCAN1	zinc finger with KRAB and SCAN domains 1	7586	7	n/a	n/a	5.25e-01	1.340
1101323	ENSG00000177954	6199	RPS27	ribosomal protein S27	6232	1	n/a	n/a	4.05e-01	1.340
1103583	ENSG00000188559	36462	RALGAPA2	Ral GTPase activating protein, alpha subunit 2 (catalytic)	57186	20	n/a	n/a	5.25e-01	1.339
1094612	ENSG00000138621	37950	PPCDC	phosphopantothenoylcysteine decarboxylase	60490	15	n/a	n/a	7.40e-01	1.339
1091056	ENSG00000113269	35107	RNF130	ring finger protein 130	55819	5	n/a	n/a	5.50e-01	1.339
1095362	ENSG00000143578	80703	CREB3L4	cAMP responsive element binding protein 3-like 4	148327	1	n/a	n/a	3.81e-01	1.339
279620757	ENSG00000197320	0	AC060834.2	AC060834.2	0	7	n/a	n/a	1.06e+00	1.339
1103406	ENSG00000187840	1963	EIF4EBP1	eukaryotic translation initiation factor 4E binding protein 1	1978	8	n/a	n/a	3.89e-01	1.339
279840463	ENSG00000230146	0	SEPHS1P4	selenophosphate synthetase 1 pseudogene 4	0	X	n/a	n/a	7.45e-01	1.339
279971885	ENSG00000243085	0	RP11-392E22.3	RP11-392E22.3	0	9	n/a	n/a	1.22e+00	1.338
279849920	ENSG00000230988	0	RP11-661D19.1	RP11-661D19.1	0	14	n/a	n/a	5.24e-01	1.338
280096914	ENSG00000256566	0	RP4-734P14.4	RP4-734P14.4	0	20	n/a	n/a	5.72e-01	1.338
279935338	ENSG00000238774	0	AC009121.1	AC009121.1	0	16	n/a	n/a	5.35e-01	1.338
279709519	ENSG00000207783	0	MIR564	microRNA 564	0	3	n/a	n/a	4.11e-01	1.338
280131930	ENSG00000259381	0	RP11-192M23.1	RP11-192M23.1	0	15	n/a	n/a	1.22e+00	1.338
1091828	ENSG00000119638	60095	NEK9	NIMA (never in mitosis gene a)- related kinase 9	91754	14	n/a	n/a	7.30e-01	1.338
1096935	ENSG00000156486	3763	KCNS2	potassium voltage-gated channel, delayed-rectifier, subfamily S, member 2	3788	8	n/a	n/a	5.25e-01	1.338
1088165	ENSG00000075188	54863	NUP37	nucleoporin 37kDa	79023	12	n/a	n/a	5.33e-01	1.338
1103256	ENSG00000187144	119529	SPATA21	spermatogenesis associated 21	374955	1	n/a	n/a	7.22e-01	1.337
280017295	ENSG00000249751	0	ECSCR	endothelial cell-specific chemotaxis regulator	0	5	n/a	n/a	5.26e-01	1.337
1100996	ENSG00000176225	25663	RTTN	rotatin	25914	18	n/a	n/a	5.85e-01	1.337
279912354	ENSG00000236567	0	RP11-39K24.7	RP11-39K24.7	0	9	n/a	n/a	5.29e-01	1.337
1092321	ENSG00000123636	29727	BAZ2B	bromodomain adjacent to zinc finger domain, 2B	29994	2	n/a	n/a	1.14e+00	1.337
1101477	ENSG00000178882	80358	FAM101A	family with sequence similarity 101, member A	144347	12	n/a	n/a	5.26e-01	1.337
279746801	ENSG00000217716	0	RPS10P3	ribosomal protein S10 pseudogene 3	0	9	n/a	n/a	4.35e-01	1.337
279800598	ENSG00000226539	0	AC012512.1	AC012512.1	0	2	n/a	n/a	7.27e-01	1.337
279966308	ENSG00000242457	0	RBBP4P2	retinoblastoma binding protein 4 pseudogene 2	0	3	n/a	n/a	7.49e-01	1.337
279929813	ENSG00000238084	0	RP3-469D22.1	RP3-469D22.1	0	1	n/a	n/a	5.89e-01	1.337
279805388	ENSG00000226945	0	RP11-564A8.4	RP11-564A8.4	0	1	n/a	n/a	3.92e-01	1.336
1099108	ENSG00000167644	40706	C19orf33	chromosome 19 open reading frame 33	64073	19	n/a	n/a	1.08e+00	1.336
1096720	ENSG00000154556	8408	SORBS2	sorbin and SH3 domain containing 2	8470	4	n/a	n/a	8.78e-01	1.336
1095977	ENSG00000148153	37307	C9orf80	chromosome 9 open reading frame 80	58493	9	n/a	n/a	8.84e-01	1.336
1087212	ENSG00000014138	23402	POLA2	polymerase (DNA directed), alpha 2 (70kD subunit)	23649	11	n/a	n/a	5.52e-01	1.336
1107111	ENSG00000226650	94634	KIF4B	kinesin family member 4B	285643	5	n/a	n/a	5.70e-01	1.336
1106565	ENSG00000221978	57351	CCNL2	cyclin L2	81669	1	n/a	n/a	4.09e-01	1.336
1091717	ENSG00000118495	5293	PLAGL1	pleiomorphic adenoma gene-like 1	5325	6	n/a	n/a	5.31e-01	1.336
1095639	ENSG00000145506	59570	NKD2	naked cuticle homolog 2 (Drosophila)	85409	5	n/a	n/a	5.47e-01	1.336
279708042	ENSG00000207501	0	U1	U1 spliceosomal RNA	0	1	n/a	n/a	5.26e-01	1.336
1103307	ENSG00000187498	1273	COL4A1	collagen, type IV, alpha 1	1282	13	n/a	n/a	4.36e-01	1.335
1096189	ENSG00000149806	2182	FAU	Finkel-Biskis-Reilly murine sarcoma virus (FBR-MuSV) ubiquitously expressed	2197	11	n/a	n/a	4.12e-01	1.335
1094913	ENSG00000140534	59901	C15orf42	chromosome 15 open reading frame 42	90381	15	n/a	n/a	5.33e-01	1.335
279968070	ENSG00000242639	0	RP11-358L16.2	RP11-358L16.2	0	10	n/a	n/a	5.35e-01	1.335
279935464	ENSG00000238795	0	SCARNA12	small Cajal body-specific RNA 12	0	12	n/a	n/a	4.04e-01	1.335
1099670	ENSG00000169919	2973	GUSB	glucuronidase, beta	2990	7	n/a	n/a	5.25e-01	1.335
279755208	ENSG00000221674	0	AL445309.1	AL445309.1	0	6	n/a	n/a	1.23e+00	1.335
280127470	ENSG00000259125	0	RP11-545N8.3	RP11-545N8.3	0	12	n/a	n/a	3.76e-01	1.335
280034334	ENSG00000251102	0	CTD-2341D24.1	CTD-2341D24.1	0	5	n/a	n/a	5.53e-01	1.335
1101419	ENSG00000178502	34464	KLHL11	kelch-like 11 (Drosophila)	55175	17	n/a	n/a	5.34e-01	1.335
280116719	ENSG00000258508	0	RP11-73E17.1	RP11-73E17.1	0	14	n/a	n/a	5.28e-01	1.334
280018251	ENSG00000249835	0	VCAN-AS1	VCAN antisense RNA 1 (non-protein coding)	0	5	n/a	n/a	5.31e-01	1.334
1095764	ENSG00000146376	60315	ARHGAP18	Rho GTPase activating protein 18	93663	6	n/a	n/a	3.75e-01	1.334
1092378	ENSG00000124191	59159	TOX2	TOX high mobility group box family member 2	84969	20	n/a	n/a	4.04e-01	1.334
280086208	ENSG00000255434	0	CTD-2530H12.8	CTD-2530H12.8	0	11	n/a	n/a	5.34e-01	1.334
279832985	ENSG00000229447	0	RP11-490K7.4	RP11-490K7.4	0	1	n/a	n/a	5.34e-01	1.334
1100877	ENSG00000175567	7308	UCP2	uncoupling protein 2 (mitochondrial, proton carrier)	7351	11	n/a	n/a	3.96e-01	1.333
279519561	ENSG00000182814	123223	FUNDC2P2	FUN14 domain containing 2 pseudogene 2	388965	2	n/a	n/a	5.71e-01	1.333
279779929	ENSG00000224727	0	RP11-156F12.1	RP11-156F12.1	0	1	n/a	n/a	1.11e+00	1.333
1097138	ENSG00000158195	10018	WASF2	WAS protein family, member 2	10163	1	n/a	n/a	7.70e-01	1.333
1101565	ENSG00000179331	34023	RAB39	RAB39, member RAS oncogene family	54734	11	n/a	n/a	5.25e-01	1.332
279799513	ENSG00000226438	0	RP11-420K8.1	RP11-420K8.1	0	1	n/a	n/a	3.73e-01	1.332
1099074	ENSG00000167543	59881	TP53I13	tumor protein p53 inducible protein 13	90313	17	n/a	n/a	4.19e-01	1.332
280103738	ENSG00000257309	0	RP11-603J24.18	RP11-603J24.18	0	12	n/a	n/a	4.22e-01	1.332
279903355	ENSG00000235720	0	RP11-340I6.6	RP11-340I6.6	0	7	n/a	n/a	5.28e-01	1.332
1099082	ENSG00000167562	35051	ZNF701	zinc finger protein 701	55762	19	n/a	n/a	1.05e+00	1.332
1101083	ENSG00000176714	55438	CCDC121	coiled-coil domain containing 121	79635	2	n/a	n/a	7.23e-01	1.332
1094358	ENSG00000137266	40456	SLC22A23	solute carrier family 22, member 23	63027	6	n/a	n/a	3.80e-01	1.332
1091841	ENSG00000119688	5794	ABCD4	ATP-binding cassette, sub-family D (ALD), member 4	5826	14	n/a	n/a	3.76e-01	1.332
279820909	ENSG00000228366	0	RP11-18B3.3	RP11-18B3.3	0	9	n/a	n/a	9.89e-01	1.332
1104569	ENSG00000198300	5146	ZIM2	zinc finger, imprinted 2	5178	19	n/a	n/a	4.06e-01	1.332
1091507	ENSG00000116729	55773	WLS	wntless homolog (Drosophila)	79971	1	n/a	n/a	3.93e-01	1.332
1094319	ENSG00000137076	7051	TLN1	talin 1	7094	9	n/a	n/a	5.35e-01	1.332
279787594	ENSG00000225436	0	AC005971.3	AC005971.3	0	17	n/a	n/a	4.08e-01	1.332
279889543	ENSG00000234482	0	RP11-433J22.2	RP11-433J22.2	0	1	n/a	n/a	4.00e-01	1.332
279787278	ENSG00000225406	0	AC080125.1	AC080125.1	0	2	n/a	n/a	1.14e+00	1.332
1102568	ENSG00000184347	6549	SLIT3	slit homolog 3 (Drosophila)	6586	5	n/a	n/a	5.25e-01	1.331
1104326	ENSG00000197587	79212	DMBX1	diencephalon/mesencephalon homeobox 1	127343	1	n/a	n/a	5.23e-01	1.331
1095109	ENSG00000141905	4756	NFIC	nuclear factor I/C (CCAAT-binding transcription factor)	4782	19	n/a	n/a	3.79e-01	1.331
1101991	ENSG00000181938	41358	GINS3	GINS complex subunit 3 (Psf3 homolog)	64785	16	n/a	n/a	6.79e-01	1.331
1097771	ENSG00000162738	36492	VANGL2	vang-like 2 (van gogh, Drosophila)	57216	1	n/a	n/a	3.78e-01	1.331
280067956	ENSG00000254230	0	RP11-582J16.3	RP11-582J16.3	0	8	n/a	n/a	5.26e-01	1.330
1103291	ENSG00000187323	1618	DCC	deleted in colorectal carcinoma	1630	18	n/a	n/a	3.99e-01	1.330
1087149	ENSG00000011143	34192	MKS1	Meckel syndrome, type 1	54903	17	n/a	n/a	8.12e-01	1.330
1104636	ENSG00000198546	78710	ZNF511	zinc finger protein 511	118472	10	n/a	n/a	5.26e-01	1.330
1097522	ENSG00000161021	9650	MAML1	mastermind-like 1 (Drosophila)	9794	5	n/a	n/a	5.28e-01	1.330
1092130	ENSG00000122026	6112	RPL21	ribosomal protein L21	6144	13	n/a	n/a	5.31e-01	1.330
1098372	ENSG00000164707	26014	SLC13A4	solute carrier family 13 (sodium/sulfate symporters), member 4	26266	7	n/a	n/a	8.76e-01	1.330
1092376	ENSG00000124177	58392	CHD6	chromodomain helicase DNA binding protein 6	84181	20	n/a	n/a	7.24e-01	1.330
280026703	ENSG00000250482	0	RP11-152K4.1	RP11-152K4.1	0	5	n/a	n/a	5.83e-01	1.330
1088454	ENSG00000082781	3668	ITGB5	integrin, beta 5	3693	3	n/a	n/a	4.00e-01	1.330
279735661	ENSG00000214975	0	PPIAP29	peptidylprolyl isomerase A (cyclophilin A) pseudogene 29	0	6	n/a	n/a	5.31e-01	1.329
1090696	ENSG00000110700	6174	RPS13	ribosomal protein S13	6207	11	n/a	n/a	4.22e-01	1.329
1108955	ENSG00000240747	25921	KRBOX1	KRAB box domain containing 1	100506243	3	n/a	n/a	9.88e-01	1.329
1105514	ENSG00000205581	3130	HMGN1	high mobility group nucleosome binding domain 1	3150	21	n/a	n/a	4.03e-01	1.329
279968042	ENSG00000242634	0	RP11-342M21.1	RP11-342M21.1	0	15	n/a	n/a	3.77e-01	1.329
279723266	ENSG00000213604	0	RP11-444K7.8	RP11-444K7.8	0	11	n/a	n/a	7.24e-01	1.329
279667864	ENSG00000202441	0	RNY4P10	RNA, Ro-associated Y4 pseudogene 10	0	6	n/a	n/a	5.35e-01	1.329
279807384	ENSG00000227117	0	CTA-85E5.10	CTA-85E5.10	0	22	n/a	n/a	6.05e-01	1.329
1097552	ENSG00000161509	2888	GRIN2C	glutamate receptor, ionotropic, N-methyl D-aspartate 2C	2905	17	n/a	n/a	5.33e-01	1.329
279979461	ENSG00000243829	0	CTB-33G10.1	CTB-33G10.1	0	19	n/a	n/a	4.13e-01	1.329
279736905	ENSG00000215093	0	EEF1A1P29	eukaryotic translation elongation factor 1 alpha 1 pseudogene 29	0	X	n/a	n/a	3.92e-01	1.329
279950381	ENSG00000240652	0	RP11-832N8.1	RP11-832N8.1	0	11	n/a	n/a	4.13e-01	1.328
280011037	ENSG00000249240	0	AC069368.3	Uncharacterized protein	0	15	n/a	n/a	9.48e-01	1.328
279490190	ENSG00000178723	0	GLULP4	glutamate-ammonia ligase (glutamine synthetase) pseudogene 4	0	9	n/a	n/a	8.24e-01	1.328
1102450	ENSG00000183808	123534	RBM12B	RNA binding motif protein 12B	389677	8	n/a	n/a	1.16e+00	1.328
279841362	ENSG00000230224	0	PHBP9	prohibitin pseudogene 9	0	10	n/a	n/a	1.16e+00	1.328
1095365	ENSG00000143603	3757	KCNN3	potassium intermediate/small conductance calcium-activated channel, subfamily N, member 3	3782	1	n/a	n/a	7.10e-01	1.328
1098097	ENSG00000163817	34005	SLC6A20	solute carrier family 6 (proline IMINO transporter), member 20	54716	3	n/a	n/a	5.35e-01	1.328
1095014	ENSG00000141314	81544	RHBDL3	rhomboid, veinlet-like 3 (Drosophila)	162494	17	n/a	n/a	5.24e-01	1.327
1089384	ENSG00000101333	5300	PLCB4	phospholipase C, beta 4	5332	20	n/a	n/a	5.33e-01	1.327
279781219	ENSG00000224858	0	AC011816.4	AC011816.4	0	3	n/a	n/a	3.95e-01	1.327
1090214	ENSG00000106554	34216	CHCHD3	coiled-coil-helix-coiled-coil-helix domain containing 3	54927	7	n/a	n/a	5.90e-01	1.327
1105816	ENSG00000213096	9393	ZNF254	zinc finger protein 254	9534	19	n/a	n/a	1.16e+00	1.327
1088019	ENSG00000071082	6128	RPL31	ribosomal protein L31	6160	2	n/a	n/a	4.25e-01	1.327
279839611	ENSG00000230067	0	HSPD1P6	heat shock 60kDa protein 1 (chaperonin) pseudogene 6	0	3	n/a	n/a	1.23e+00	1.327
1096472	ENSG00000152455	55526	SUV39H2	suppressor of variegation 3-9 homolog 2 (Drosophila)	79723	10	n/a	n/a	1.19e+00	1.326
279754039	ENSG00000221462	167679	SNORA76	small nucleolar RNA, H/ACA box 76	677842	17	n/a	n/a	3.75e-01	1.326
1088817	ENSG00000091651	23348	ORC6	origin recognition complex, subunit 6	23594	16	n/a	n/a	5.24e-01	1.326
279750066	ENSG00000219928	0	RP11-40C6.2	RP11-40C6.2	0	9	n/a	n/a	4.36e-01	1.326
1099030	ENSG00000167325	6207	RRM1	ribonucleotide reductase M1	6240	11	n/a	n/a	6.04e-01	1.326
279848640	ENSG00000230863	0	RP4-595K12.2	RP4-595K12.2	0	1	n/a	n/a	3.80e-01	1.326
1100488	ENSG00000173482	5765	PTPRM	protein tyrosine phosphatase, receptor type, M	5797	18	n/a	n/a	9.20e-01	1.326
1089943	ENSG00000105221	205	AKT2	v-akt murine thymoma viral oncogene homolog 2	208	19	n/a	n/a	5.24e-01	1.326
280085196	ENSG00000255348	0	RP11-700F16.3	RP11-700F16.3	0	11	n/a	n/a	5.25e-01	1.326
1103987	ENSG00000196562	35245	SULF2	sulfatase 2	55959	20	n/a	n/a	3.85e-01	1.326
1088229	ENSG00000076706	4137	MCAM	melanoma cell adhesion molecule	4162	11	n/a	n/a	5.28e-01	1.326
279848330	ENSG00000230837	0	RPL31P2	ribosomal protein L31 pseudogene 2	0	20	n/a	n/a	4.36e-01	1.325
279763030	ENSG00000223345	0	HIST2H2BA	histone cluster 2, H2ba	0	1	n/a	n/a	1.25e+00	1.325
1093771	ENSG00000134247	5706	PTGFRN	prostaglandin F2 receptor negative regulator	5738	1	n/a	n/a	6.78e-01	1.325
1088966	ENSG00000099284	34795	H2AFY2	H2A histone family, member Y2	55506	10	n/a	n/a	7.83e-01	1.325
1099531	ENSG00000169299	34565	PGM2	phosphoglucomutase 2	55276	4	n/a	n/a	7.24e-01	1.325
280075987	ENSG00000254788	157124393	CKLF-CMTM1	CKLF-CMTM1 readthrough	100529251	16	n/a	n/a	5.23e-01	1.325
1093066	ENSG00000129534	34609	MIS18BP1	MIS18 binding protein 1	55320	14	n/a	n/a	8.00e-01	1.325
279668207	ENSG00000202566	1013117	MIR421	microRNA 421	693122	X	n/a	n/a	5.64e-01	1.325
1095207	ENSG00000142731	10575	PLK4	polo-like kinase 4	10733	4	n/a	n/a	9.15e-01	1.325
1093892	ENSG00000134901	54910	KDELC1	KDEL (Lys-Asp-Glu-Leu) containing 1	79070	13	n/a	n/a	8.60e-01	1.325
279952277	ENSG00000240889	1001530	RP4-726N20.2	RP4-726N20.2	100134713	7	n/a	n/a	4.36e-01	1.325
279499535	ENSG00000179997	0	AC010894.4	AC010894.4	0	2	n/a	n/a	5.32e-01	1.324
1101047	ENSG00000176476	76621	CCDC101	coiled-coil domain containing 101	112869	16	n/a	n/a	3.91e-01	1.324
279948849	ENSG00000240459	0	RP11-477G18.1	RP11-477G18.1	0	4	n/a	n/a	5.24e-01	1.324
1088274	ENSG00000077809	2952	GTF2I	general transcription factor IIi	2969	7	n/a	n/a	5.49e-01	1.324
1102950	ENSG00000185920	5695	PTCH1	patched 1	5727	9	n/a	n/a	1.11e+00	1.324
1087641	ENSG00000057019	79476	DCBLD2	discoidin, CUB and LCCL domain containing 2	131566	3	n/a	n/a	1.11e+00	1.324
1091551	ENSG00000116990	4584	MYCL1	v-myc myelocytomatosis viral oncogene homolog 1, lung carcinoma derived (avian)	4610	1	n/a	n/a	5.57e-01	1.324
1092114	ENSG00000121898	78752	CPXM2	carboxypeptidase X (M14 family), member 2	119587	10	n/a	n/a	3.82e-01	1.324
1096462	ENSG00000152404	80333	CWF19L2	CWF19-like 2, cell cycle control (S. pombe)	143884	11	n/a	n/a	7.78e-01	1.324
1090970	ENSG00000112531	9307	QKI	QKI, KH domain containing, RNA binding	9444	6	n/a	n/a	5.26e-01	1.324
1091185	ENSG00000114439	36266	BBX	bobby sox homolog (Drosophila)	56987	3	n/a	n/a	5.90e-01	1.323
1097918	ENSG00000163291	81069	PAQR3	progestin and adipoQ receptor family member III	152559	4	n/a	n/a	5.35e-01	1.323
280064236	ENSG00000253972	0	RP11-4K16.2	RP11-4K16.2	0	8	n/a	n/a	3.80e-01	1.323
1098772	ENSG00000166292	34562	TMEM100	transmembrane protein 100	55273	17	n/a	n/a	3.87e-01	1.323
1104539	ENSG00000198185	35002	ZNF334	zinc finger protein 334	55713	20	n/a	n/a	5.91e-01	1.323
279783406	ENSG00000225053	0	GS1-756B1.1	GS1-756B1.1	0	10	n/a	n/a	1.24e+00	1.323
1095640	ENSG00000145526	1011	CDH18	cadherin 18, type 2	1016	5	n/a	n/a	5.38e-01	1.323
1095179	ENSG00000142549	126118	IGLON5	IgLON family member 5	402665	19	n/a	n/a	5.24e-01	1.322
1092477	ENSG00000124693	8300	HIST1H3B	histone cluster 1, H3b	8358	6	n/a	n/a	7.47e-01	1.322
1092031	ENSG00000121039	81290	RDH10	retinol dehydrogenase 10 (all-trans)	157506	8	n/a	n/a	5.27e-01	1.322
280098636	ENSG00000256771	0	ZNF253	zinc finger protein 253	0	19	n/a	n/a	8.10e-01	1.322
279789679	ENSG00000225603	0	RP11-325P15.1	RP11-325P15.1	0	1	n/a	n/a	5.50e-01	1.322
280047632	ENSG00000252464	0	7SK	7SK RNA	0	5	n/a	n/a	7.22e-01	1.322
280134966	ENSG00000259544	0	RP11-158M2.2	RP11-158M2.2	0	15	n/a	n/a	5.59e-01	1.322
279748382	ENSG00000218857	0	RP1-209B5.2	RP1-209B5.2	0	6	n/a	n/a	5.26e-01	1.322
279665757	ENSG00000201822	0	RN5S149	RNA, 5S ribosomal 149	0	3	n/a	n/a	5.23e-01	1.322
1093851	ENSG00000134686	1899	PHC2	polyhomeotic homolog 2 (Drosophila)	1912	1	n/a	n/a	3.96e-01	1.322
279702974	ENSG00000206633	1023146	SNORA80B	small nucleolar RNA, H/ACA box 80B	100302743	2	n/a	n/a	3.72e-01	1.322
1097337	ENSG00000159792	5649	PSKH1	protein serine kinase H1	5681	16	n/a	n/a	5.31e-01	1.321
279932098	ENSG00000238274	0	LINC00340	long intergenic non-protein coding RNA 340	0	6	n/a	n/a	3.87e-01	1.321
1104628	ENSG00000198518	8309	HIST1H4E	histone cluster 1, H4e	8367	6	n/a	n/a	5.23e-01	1.321
1088306	ENSG00000078596	9315	ITM2A	integral membrane protein 2A	9452	X	n/a	n/a	4.13e-01	1.321
1101265	ENSG00000177602	58137	GSG2	germ cell associated 2 (haspin)	83903	17	n/a	n/a	5.36e-01	1.321
1102858	ENSG00000185551	6984	NR2F2	nuclear receptor subfamily 2, group F, member 2	7026	15	n/a	n/a	4.13e-01	1.321
280053453	ENSG00000253198	0	RP11-643N23.1	RP11-643N23.1	0	8	n/a	n/a	6.29e-01	1.321
1098178	ENSG00000164066	26897	INTU	inturned planar cell polarity effector homolog (Drosophila)	27152	4	n/a	n/a	5.32e-01	1.320
1101494	ENSG00000178966	55812	RMI1	RMI1, RecQ mediated genome instability 1, homolog (S. cerevisiae)	80010	9	n/a	n/a	7.49e-01	1.320
280059868	ENSG00000253668	0	RP11-463C14.1	RP11-463C14.1	0	8	n/a	n/a	3.93e-01	1.320
1101238	ENSG00000177469	94186	PTRF	polymerase I and transcript release factor	284119	17	n/a	n/a	4.19e-01	1.320
279842939	ENSG00000230364	0	RP4-560B9.1	RP4-560B9.1	0	1	n/a	n/a	5.25e-01	1.320
1102314	ENSG00000183337	34169	BCOR	BCL6 corepressor	54880	X	n/a	n/a	5.36e-01	1.320
1087756	ENSG00000064393	28732	HIPK2	homeodomain interacting protein kinase 2	28996	7	n/a	n/a	5.33e-01	1.320
279708490	ENSG00000207601	0	MIR611	microRNA 611	0	11	n/a	n/a	4.09e-01	1.320
1091941	ENSG00000120328	35407	PCDHB12	protocadherin beta 12	56124	5	n/a	n/a	7.79e-01	1.319
1092602	ENSG00000125731	9900	SH2D3A	SH2 domain containing 3A	10045	19	n/a	n/a	5.25e-01	1.319
279884441	ENSG00000234009	0	AL049757.3	AL049757.3	0	22	n/a	n/a	5.24e-01	1.319
1096156	ENSG00000149554	1103	CHEK1	CHK1 checkpoint homolog (S. pombe)	1111	11	n/a	n/a	7.83e-01	1.319
280088854	ENSG00000255651	0	RP11-466C23.4	RP11-466C23.4	0	11	n/a	n/a	3.96e-01	1.319
1095319	ENSG00000143409	35082	FAM63A	family with sequence similarity 63, member A	55793	1	n/a	n/a	5.62e-01	1.319
1091422	ENSG00000116044	4754	NFE2L2	nuclear factor (erythroid-derived 2)-like 2	4780	2	n/a	n/a	3.76e-01	1.319
279499361	ENSG00000179967	0	PPP1R14BP3	protein phosphatase 1, regulatory (inhibitor) subunit 14B pseudogene 3	0	4	n/a	n/a	3.81e-01	1.319
279718351	ENSG00000213026	0	CFL1P4	cofilin 1 (non-muscle) pseudogene 4	0	1	n/a	n/a	7.52e-01	1.319
279677853	ENSG00000204253	0	AC019178.1	AC019178.1	0	2	n/a	n/a	8.27e-01	1.319
280125626	ENSG00000259022	0	RP11-561B11.4	RP11-561B11.4	0	14	n/a	n/a	5.34e-01	1.319
279750659	ENSG00000220522	0	RP1-177A13.1	RP1-177A13.1	0	6	n/a	n/a	8.75e-01	1.319
279930912	ENSG00000238165	0	AC007560.1	AC007560.1	0	2	n/a	n/a	5.31e-01	1.318
279750035	ENSG00000219891	0	ZSCAN12P1	zinc finger and SCAN domain containing 12 pseudogene 1	0	6	n/a	n/a	1.03e+00	1.318
1095268	ENSG00000143195	122627	ILDR2	immunoglobulin-like domain containing receptor 2	387597	1	n/a	n/a	5.25e-01	1.318
1092793	ENSG00000127083	4927	OMD	osteomodulin	4958	9	n/a	n/a	5.23e-01	1.318
279859544	ENSG00000231835	0	RP4-677H15.2	RP4-677H15.2	0	1	n/a	n/a	5.49e-01	1.318
1092692	ENSG00000126070	82977	EIF2C3	eukaryotic translation initiation factor 2C, 3	192669	1	n/a	n/a	7.82e-01	1.318
1105233	ENSG00000204653	149596	ASPDH	aspartate dehydrogenase domain containing	554235	19	n/a	n/a	5.26e-01	1.318
1088109	ENSG00000073614	5895	KDM5A	lysine (K)-specific demethylase 5A	5927	12	n/a	n/a	7.16e-01	1.318
279703191	ENSG00000206674	0	U6	U6 spliceosomal RNA	0	19	n/a	n/a	7.24e-01	1.317
1094933	ENSG00000140682	6999	TGFB1I1	transforming growth factor beta 1 induced transcript 1	7041	16	n/a	n/a	5.38e-01	1.317
1090959	ENSG00000112414	36487	GPR126	G protein-coupled receptor 126	57211	6	n/a	n/a	6.15e-01	1.317
1086933	ENSG00000004975	1844	DVL2	dishevelled, dsh homolog 2 (Drosophila)	1856	17	n/a	n/a	5.25e-01	1.317
1092877	ENSG00000127952	31137	STYXL1	serine/threonine/tyrosine interacting-like 1	51657	7	n/a	n/a	5.49e-01	1.317
279935053	ENSG00000238732	0	snoU13	Small nucleolar RNA U13	0	10	n/a	n/a	6.01e-01	1.317
1087553	ENSG00000050555	10173	LAMC3	laminin, gamma 3	10319	9	n/a	n/a	3.81e-01	1.317
1091743	ENSG00000118729	841	CASQ2	calsequestrin 2 (cardiac muscle)	845	1	n/a	n/a	5.40e-01	1.316
1101573	ENSG00000179387	90286	ELMOD2	ELMO/CED-12 domain containing 2	255520	4	n/a	n/a	5.32e-01	1.316
1106332	ENSG00000215386	123162	LINC00478	long intergenic non-protein coding RNA 478	388815	21	n/a	n/a	5.63e-01	1.316
280042627	ENSG00000251739	0	U6	U6 spliceosomal RNA	0	4	n/a	n/a	5.45e-01	1.316
279789431	ENSG00000225573	0	RPL35P5	ribosomal protein L35 pseudogene 5	0	7	n/a	n/a	4.01e-01	1.316
1096296	ENSG00000151136	78852	BTBD11	BTB (POZ) domain containing 11	121551	12	n/a	n/a	3.76e-01	1.316
1094053	ENSG00000135747	60284	ZNF670	zinc finger protein 670	93474	1	n/a	n/a	1.09e+00	1.316
1093775	ENSG00000134253	56064	TRIM45	tripartite motif containing 45	80263	1	n/a	n/a	5.27e-01	1.316
1094736	ENSG00000139350	78841	NEDD1	neural precursor cell expressed, developmentally down-regulated 1	121441	12	n/a	n/a	8.09e-01	1.316
1103648	ENSG00000188785	80628	ZNF548	zinc finger protein 548	147694	19	n/a	n/a	8.60e-01	1.316
1103334	ENSG00000187605	83567	TET3	tet methylcytosine dioxygenase 3	200424	2	n/a	n/a	4.07e-01	1.316
279753521	ENSG00000221381	169375	SNORD88B	small nucleolar RNA, C/D box 88B	692203	19	n/a	n/a	5.25e-01	1.316
279814733	ENSG00000227811	157122087	RP4-773A18.4	RP4-773A18.4	100506343	1	n/a	n/a	5.38e-01	1.316
1093013	ENSG00000129116	22777	PALLD	palladin, cytoskeletal associated protein	23022	4	n/a	n/a	5.28e-01	1.316
1097540	ENSG00000161249	60251	DMKN	dermokine	93099	19	n/a	n/a	3.73e-01	1.316
280119037	ENSG00000258648	0	RP11-159L20.1	RP11-159L20.1	0	14	n/a	n/a	5.26e-01	1.315
279784987	ENSG00000225200	0	AB019441.29	AB019441.29	0	14	n/a	n/a	4.26e-01	1.315
1108909	ENSG00000239704	0	CDRT4	CMT1A duplicated region transcript 4	0	17	n/a	n/a	5.60e-01	1.315
279863363	ENSG00000232149	0	FERP1	fer (fps/fes related) tyrosine kinase (phosphoprotein NCP94) pseudogene 1	0	X	n/a	n/a	3.75e-01	1.315
1086944	ENSG00000005156	3955	LIG3	ligase III, DNA, ATP-dependent	3980	17	n/a	n/a	7.47e-01	1.315
280089818	ENSG00000255750	0	RP11-283G6.5	RP11-283G6.5	0	12	n/a	n/a	5.24e-01	1.315
279719579	ENSG00000213152	0	RPL7AP60	ribosomal protein L7a pseudogene 60	0	12	n/a	n/a	3.95e-01	1.315
1093217	ENSG00000130669	10152	PAK4	p21 protein (Cdc42/Rac)-activated kinase 4	10298	19	n/a	n/a	5.25e-01	1.315
1091035	ENSG00000113083	3990	LOX	lysyl oxidase	4015	5	n/a	n/a	5.34e-01	1.315
1089020	ENSG00000099942	1390	CRKL	v-crk sarcoma virus CT10 oncogene homolog (avian)-like	1399	22	n/a	n/a	5.82e-01	1.315
280110658	ENSG00000257973	0	RP11-715H19.2	RP11-715H19.2	0	12	n/a	n/a	5.25e-01	1.315
1104136	ENSG00000197008	7653	ZNF138	zinc finger protein 138	7697	7	n/a	n/a	1.01e+00	1.314
1088631	ENSG00000087903	5958	RFX2	regulatory factor X, 2 (influences HLA class II expression)	5990	19	n/a	n/a	5.31e-01	1.314
1095235	ENSG00000143033	22579	MTF2	metal response element binding transcription factor 2	22823	1	n/a	n/a	1.16e+00	1.314
1102445	ENSG00000183793	1003245	RP11-82O18.1	Uncharacterized protein	100288332	16	n/a	n/a	5.26e-01	1.314
1091384	ENSG00000115825	23436	PRKD3	protein kinase D3	23683	2	n/a	n/a	5.59e-01	1.314
279720569	ENSG00000213280	0	RP11-212P7.1	RP11-212P7.1	0	7	n/a	n/a	4.53e-01	1.314
1096939	ENSG00000156508	1902	EEF1A1	eukaryotic translation elongation factor 1 alpha 1	1915	6	n/a	n/a	5.27e-01	1.314
279918691	ENSG00000237161	0	RP11-32B5.1	RP11-32B5.1	0	15	n/a	n/a	3.98e-01	1.314
1093061	ENSG00000129493	25687	HEATR5A	HEAT repeat containing 5A	25938	14	n/a	n/a	7.73e-01	1.314
1096312	ENSG00000151304	81123	SRFBP1	serum response factor binding protein 1	153443	5	n/a	n/a	9.36e-01	1.314
1097997	ENSG00000163535	80962	SGOL2	shugoshin-like 2 (S. pombe)	151246	2	n/a	n/a	7.53e-01	1.314
1105503	ENSG00000205544	90221	C17orf61	chromosome 17 open reading frame 61	254863	17	n/a	n/a	4.20e-01	1.313
1100674	ENSG00000174498	9402	IGDCC3	immunoglobulin superfamily, DCC subclass, member 3	9543	15	n/a	n/a	3.98e-01	1.313
280134834	ENSG00000259538	0	RP13-262C2.1	RP13-262C2.1	0	15	n/a	n/a	5.66e-01	1.313
1096115	ENSG00000149273	6155	RPS3	ribosomal protein S3	6188	11	n/a	n/a	3.93e-01	1.313
1090493	ENSG00000108830	8102	RND2	Rho family GTPase 2	8153	17	n/a	n/a	4.09e-01	1.313
279806074	ENSG00000227001	0	NBPF2P	neuroblastoma breakpoint family, member 2, pseudogene	0	1	n/a	n/a	8.44e-01	1.313
1087791	ENSG00000065243	5554	PKN2	protein kinase N2	5586	1	n/a	n/a	1.06e+00	1.313
1087822	ENSG00000065882	22971	TBC1D1	TBC1 (tre-2/USP6, BUB2, cdc16) domain family, member 1	23216	4	n/a	n/a	3.77e-01	1.313
1098066	ENSG00000163728	81000	TTC14	tetratricopeptide repeat domain 14	151613	3	n/a	n/a	5.25e-01	1.313
1094587	ENSG00000138434	6704	SSFA2	sperm specific antigen 2	6744	2	n/a	n/a	7.93e-01	1.313
1095176	ENSG00000142541	23276	RPL13A	ribosomal protein L13a	23521	19	n/a	n/a	4.19e-01	1.312
1091347	ENSG00000115548	35106	KDM3A	lysine (K)-specific demethylase 3A	55818	2	n/a	n/a	5.65e-01	1.312
1098190	ENSG00000164087	25635	POC1A	POC1 centriolar protein homolog A (Chlamydomonas)	25886	3	n/a	n/a	5.24e-01	1.312
279772504	ENSG00000224094	0	RP11-578F5.1	RP11-578F5.1	0	3	n/a	n/a	4.08e-01	1.312
280071420	ENSG00000254485	0	RP11-380O24.1	RP11-380O24.1	0	3	n/a	n/a	5.77e-01	1.312
1099067	ENSG00000167524	79036	AC005726.6	Uncharacterized serine/threonine-protein kinase SgK494	124923	17	n/a	n/a	5.23e-01	1.312
1091754	ENSG00000118898	5461	PPL	periplakin	5493	16	n/a	n/a	3.90e-01	1.312
279976115	ENSG00000243533	0	RP11-293G6__A.2	RP11-293G6__A.2	0	1	n/a	n/a	7.19e-01	1.312
1095819	ENSG00000146858	60136	ZC3HAV1L	zinc finger CCCH-type, antiviral 1-like	92092	7	n/a	n/a	5.36e-01	1.312
1096832	ENSG00000155660	9457	PDIA4	protein disulfide isomerase family A, member 4	9601	7	n/a	n/a	7.09e-01	1.312
1103920	ENSG00000196381	81579	ZNF781	zinc finger protein 781	163115	19	n/a	n/a	5.50e-01	1.312
1088993	ENSG00000099795	4687	NDUFB7	NADH dehydrogenase (ubiquinone) 1 beta subcomplex, 7, 18kDa	4713	19	n/a	n/a	4.30e-01	1.312
1101806	ENSG00000180855	10078	ZNF443	zinc finger protein 443	10224	19	n/a	n/a	7.20e-01	1.312
279967014	ENSG00000242540	0	AC010729.1	AC010729.1	0	2	n/a	n/a	4.27e-01	1.311
279805148	ENSG00000226937	0	RP11-285G1.8	RP11-285G1.8	0	10	n/a	n/a	9.54e-01	1.311
279662621	ENSG00000200924	0	U6	U6 spliceosomal RNA	0	2	n/a	n/a	5.75e-01	1.311
1105416	ENSG00000205236	1016980	UPK3BL	uroplakin 3B-like	100134938	7	n/a	n/a	5.71e-01	1.311
279964544	ENSG00000242268	157123815	RP11-368I23.2	RP11-368I23.2	100507661	3	n/a	n/a	7.27e-01	1.311
1098529	ENSG00000165349	59079	SLC7A3	solute carrier family 7 (cationic amino acid transporter, y+ system), member 3	84889	X	n/a	n/a	3.78e-01	1.311
1098913	ENSG00000166860	9736	ZBTB39	zinc finger and BTB domain containing 39	9880	12	n/a	n/a	1.13e+00	1.311
280059971	ENSG00000253677	0	UBE2HP1	ubiquitin-conjugating enzyme E2H pseudogene 1	0	8	n/a	n/a	3.77e-01	1.311
279704318	ENSG00000206861	0	SNORD62B	small nucleolar RNA, C/D box 62B	0	9	n/a	n/a	4.04e-01	1.311
279856738	ENSG00000231587	0	RP11-334J6.4	RP11-334J6.4	0	9	n/a	n/a	4.04e-01	1.311
280044475	ENSG00000252006	0	SCARNA23	Small Cajal body specific RNA 23	0	4	n/a	n/a	4.34e-01	1.311
280017727	ENSG00000249784	0	SCARNA22	small Cajal body-specific RNA 22	0	4	n/a	n/a	4.34e-01	1.311
1101550	ENSG00000179241	80311	LDLRAD3	low density lipoprotein receptor class A domain containing 3	143458	11	n/a	n/a	5.42e-01	1.311
279946046	ENSG00000240185	0	AC008806.2	AC008806.2	0	19	n/a	n/a	1.10e+00	1.311
279723513	ENSG00000213630	0	RP11-772E11.1	RP11-772E11.1	0	5	n/a	n/a	3.92e-01	1.310
279906832	ENSG00000236062	0	GSTM5P1	glutathione S-transferase mu 5 pseudogene 1	0	3	n/a	n/a	5.26e-01	1.310
1092010	ENSG00000120875	1834	DUSP4	dual specificity phosphatase 4	1846	8	n/a	n/a	3.92e-01	1.310
1090376	ENSG00000108055	9003	SMC3	structural maintenance of chromosomes 3	9126	10	n/a	n/a	8.76e-01	1.310
1099743	ENSG00000170275	10344	CRTAP	cartilage associated protein	10491	3	n/a	n/a	5.26e-01	1.310
1103718	ENSG00000189057	119465	FAM111B	family with sequence similarity 111, member B	374393	11	n/a	n/a	5.26e-01	1.310
279845009	ENSG00000230530	0	RP11-697K23.1	RP11-697K23.1	0	3	n/a	n/a	5.32e-01	1.310
280111987	ENSG00000258111	0	RP11-43D4.2	RP11-43D4.2	0	12	n/a	n/a	3.92e-01	1.310
1091184	ENSG00000114423	864	CBLB	Cas-Br-M (murine) ecotropic retroviral transforming sequence b	868	3	n/a	n/a	5.35e-01	1.310
1089361	ENSG00000101236	11077	RNF24	ring finger protein 24	11237	20	n/a	n/a	5.25e-01	1.310
1094343	ENSG00000137198	2749	GMPR	guanosine monophosphate reductase	2766	6	n/a	n/a	3.86e-01	1.310
279766446	ENSG00000223642	0	AC008277.1	AC008277.1	0	2	n/a	n/a	5.82e-01	1.310
279925566	ENSG00000237730	0	RP11-459A10.1	RP11-459A10.1	0	X	n/a	n/a	4.47e-01	1.310
1102107	ENSG00000182463	79302	TSHZ2	teashirt zinc finger homeobox 2	128553	20	n/a	n/a	4.04e-01	1.310
280087361	ENSG00000255515	0	RP11-178H8.3	RP11-178H8.3	0	11	n/a	n/a	9.99e-01	1.310
279878345	ENSG00000233459	0	AC125238.2	AC125238.2	0	2	n/a	n/a	5.33e-01	1.310
280099422	ENSG00000256879	0	RP11-284H19.1	RP11-284H19.1	0	12	n/a	n/a	5.82e-01	1.309
280031338	ENSG00000250853	0	CTD-2331H7.1	CTD-2331H7.1	0	5	n/a	n/a	5.31e-01	1.309
280125650	ENSG00000259024	157124459	FAM18B2-CDRT4	FAM18B2-CDRT4 readthrough	100533496	17	n/a	n/a	5.69e-01	1.309
1094714	ENSG00000139218	9045	SCAF11	SR-related CTD-associated factor 11	9169	12	n/a	n/a	1.16e+00	1.309
1099444	ENSG00000168938	5448	PPIC	peptidylprolyl isomerase C (cyclophilin C)	5480	5	n/a	n/a	3.87e-01	1.309
279957958	ENSG00000241556	0	RP11-490G8.1	RP11-490G8.1	0	12	n/a	n/a	5.35e-01	1.309
1099264	ENSG00000168214	3495	RBPJ	recombination signal binding protein for immunoglobulin kappa J region	3516	4	n/a	n/a	5.50e-01	1.309
1091699	ENSG00000118298	23386	CA14	carbonic anhydrase XIV	23632	1	n/a	n/a	3.91e-01	1.309
1100561	ENSG00000173868	81543	PHOSPHO1	phosphatase, orphan 1	162466	17	n/a	n/a	5.69e-01	1.309
1099818	ENSG00000170561	81137	IRX2	iroquois homeobox 2	153572	5	n/a	n/a	3.75e-01	1.309
1109009	ENSG00000241839	56102	PLEKHO2	pleckstrin homology domain containing, family O member 2	80301	15	n/a	n/a	5.27e-01	1.308
1097434	ENSG00000160410	60223	SHKBP1	SH3KBP1 binding protein 1	92799	19	n/a	n/a	5.26e-01	1.308
1096702	ENSG00000154380	35029	ENAH	enabled homolog (Drosophila)	55740	1	n/a	n/a	5.59e-01	1.308
279899499	ENSG00000235354	0	CTA-276O3.4	CTA-276O3.4	0	7	n/a	n/a	4.46e-01	1.308
279946290	ENSG00000240211	0	RP11-758P17.3	RP11-758P17.3	0	7	n/a	n/a	3.99e-01	1.308
280082148	ENSG00000255168	0	RP11-458D21.5	RP11-458D21.5	0	1	n/a	n/a	5.28e-01	1.308
1090159	ENSG00000106236	4854	NPTX2	neuronal pentraxin II	4885	7	n/a	n/a	4.09e-01	1.308
280060383	ENSG00000253710	133354	ALG11	asparagine-linked glycosylation 11, alpha-1,2-mannosyltransferase homolog (yeast)	440138	13	n/a	n/a	7.17e-01	1.308
1106641	ENSG00000223551	0	TMSL4	thymosin-like 4 (pseudogene)	0	9	n/a	n/a	5.28e-01	1.308
279957745	ENSG00000241535	0	CBX5P1	chromobox homolog 5 pseudogene 1	0	3	n/a	n/a	5.89e-01	1.308
279797912	ENSG00000226309	0	SMARCE1P2	SWI/SNF related, matrix associated, actin dependent regulator of chromatin, subfamily e, member 1 pseudogene 2	0	6	n/a	n/a	1.23e+00	1.308
1104140	ENSG00000197020	81588	ZNF100	zinc finger protein 100	163227	19	n/a	n/a	1.26e+00	1.308
1097658	ENSG00000162337	4016	LRP5	low density lipoprotein receptor-related protein 5	4041	11	n/a	n/a	5.24e-01	1.308
1101263	ENSG00000177599	79102	ZNF491	zinc finger protein 491	126069	19	n/a	n/a	7.25e-01	1.307
1092047	ENSG00000121210	22995	KIAA0922	KIAA0922	23240	4	n/a	n/a	5.27e-01	1.307
279722555	ENSG00000213489	0	RP13-147D17.1	RP13-147D17.1	0	X	n/a	n/a	1.02e+00	1.307
1099161	ENSG00000167785	80685	ZNF558	zinc finger protein 558	148156	19	n/a	n/a	1.11e+00	1.307
280014883	ENSG00000249572	0	CTD-2203K17.1	CTD-2203K17.1	0	5	n/a	n/a	5.47e-01	1.307
1091722	ENSG00000118513	4576	MYB	v-myb myeloblastosis viral oncogene homolog (avian)	4602	6	n/a	n/a	8.55e-01	1.307
1100449	ENSG00000173273	8589	TNKS	tankyrase, TRF1-interacting ankyrin-related ADP-ribose polymerase	8658	8	n/a	n/a	5.24e-01	1.307
279708574	ENSG00000207613	128067	MIR181C	microRNA 181c	406957	19	n/a	n/a	7.28e-01	1.307
279895819	ENSG00000235008	0	RP3-497J21.1	RP3-497J21.1	0	6	n/a	n/a	1.20e+00	1.307
279945252	ENSG00000240067	0	AC079089.2	AC079089.2	0	8	n/a	n/a	5.24e-01	1.307
280091913	ENSG00000255989	0	RP11-711M9.1	RP11-711M9.1	0	2	n/a	n/a	5.31e-01	1.306
1100568	ENSG00000173905	27078	GOLIM4	golgi integral membrane protein 4	27333	3	n/a	n/a	7.21e-01	1.306
1087900	ENSG00000068001	8623	HYAL2	hyaluronoglucosaminidase 2	8692	3	n/a	n/a	7.20e-01	1.306
1095135	ENSG00000142178	80847	SIK1	salt-inducible kinase 1	150094	21	n/a	n/a	7.93e-01	1.306
1096051	ENSG00000148700	117	ADD3	adducin 3 (gamma)	120	10	n/a	n/a	4.07e-01	1.306
1099684	ENSG00000169981	7541	ZNF35	zinc finger protein 35	7584	3	n/a	n/a	1.15e+00	1.306
1102759	ENSG00000185112	79479	FAM43A	family with sequence similarity 43, member A	131583	3	n/a	n/a	5.35e-01	1.306
1094269	ENSG00000136861	35044	CDK5RAP2	CDK5 regulatory subunit associated protein 2	55755	9	n/a	n/a	6.72e-01	1.306
280067476	ENSG00000254198	0	RP11-598P20.3	RP11-598P20.3	0	8	n/a	n/a	4.24e-01	1.306
1108238	ENSG00000233913	0	CTC-575D19.1	CTC-575D19.1	0	5	n/a	n/a	4.41e-01	1.306
1089261	ENSG00000100749	7400	VRK1	vaccinia related kinase 1	7443	14	n/a	n/a	8.45e-01	1.306
279810529	ENSG00000227401	0	RPL37P1	ribosomal protein L37 pseudogene 1	0	20	n/a	n/a	4.43e-01	1.306
279658379	ENSG00000199673	0	SNORD16	small nucleolar RNA, C/D box 16	0	15	n/a	n/a	3.73e-01	1.305
279719605	ENSG00000213157	0	RP11-259P15.1	RP11-259P15.1	0	3	n/a	n/a	5.40e-01	1.305
1090329	ENSG00000107719	26888	KIAA1274	KIAA1274	27143	10	n/a	n/a	6.34e-01	1.305
1103567	ENSG00000188493	94254	C19orf54	chromosome 19 open reading frame 54	284325	19	n/a	n/a	6.24e-01	1.305
1092389	ENSG00000124212	5708	PTGIS	prostaglandin I2 (prostacyclin) synthase	5740	20	n/a	n/a	7.11e-01	1.305
1092798	ENSG00000127152	41443	BCL11B	B-cell CLL/lymphoma 11B (zinc finger protein)	64919	14	n/a	n/a	4.11e-01	1.305
1104474	ENSG00000198015	28713	MRPL42	mitochondrial ribosomal protein L42	28977	12	n/a	n/a	8.08e-01	1.305
1089188	ENSG00000100426	9745	ZBED4	zinc finger, BED-type containing 4	9889	22	n/a	n/a	5.43e-01	1.305
1102077	ENSG00000182326	712	C1S	complement component 1, s subcomponent	716	12	n/a	n/a	4.07e-01	1.305
1100709	ENSG00000174718	34485	C12orf35	chromosome 12 open reading frame 35	55196	12	n/a	n/a	7.50e-01	1.305
1099421	ENSG00000168875	8345	SOX14	SRY (sex determining region Y)-box 14	8403	3	n/a	n/a	5.23e-01	1.305
1091622	ENSG00000117519	1257	CNN3	calponin 3, acidic	1266	1	n/a	n/a	3.75e-01	1.305
1108913	ENSG00000239779	23313	WBP1	WW domain binding protein 1	23559	2	n/a	n/a	3.91e-01	1.305
1090289	ENSG00000107242	8337	PIP5K1B	phosphatidylinositol-4-phosphate 5-kinase, type I, beta	8395	9	n/a	n/a	9.50e-01	1.305
279842653	ENSG00000230337	0	RP4-635E18.6	RP4-635E18.6	0	1	n/a	n/a	5.26e-01	1.304
279752394	ENSG00000221182	0	SNORD98	small nucleolar RNA, C/D box 98	0	10	n/a	n/a	6.57e-01	1.304
1086947	ENSG00000005189	57373	AC004381.6	Putative RNA exonuclease NEF-sp	81691	16	n/a	n/a	5.27e-01	1.304
1105365	ENSG00000205041	1015671	AC118344.1	NINP6167Uncharacterized protein	100507646	19	n/a	n/a	5.42e-01	1.304
279952177	ENSG00000240874	0	CTD-2515H24.1	CTD-2515H24.1	0	15	n/a	n/a	7.11e-01	1.304
1098115	ENSG00000163879	7756	DNALI1	dynein, axonemal, light intermediate chain 1	7802	1	n/a	n/a	7.30e-01	1.304
279836135	ENSG00000229750	0	AC096649.2	AC096649.2	0	2	n/a	n/a	3.80e-01	1.304
280065023	ENSG00000254027	0	RP11-363E6.3	RP11-363E6.3	0	8	n/a	n/a	4.26e-01	1.304
1100574	ENSG00000173926	77655	MARCH3	membrane-associated ring finger (C3HC4) 3	115123	5	n/a	n/a	5.32e-01	1.304
279845772	ENSG00000230590	1023132	FTX	FTX transcript, XIST regulator (non-protein coding)	100302692	X	n/a	n/a	5.25e-01	1.304
279865633	ENSG00000232380	0	ZDHHC20P4	zinc finger, DHHC-type containing 20 pseudogene 4	0	13	n/a	n/a	7.61e-01	1.304
1105082	ENSG00000204305	174	AGER	advanced glycosylation end product-specific receptor	177	6	n/a	n/a	3.98e-01	1.304
1105211	ENSG00000204604	59888	ZNF468	zinc finger protein 468	90333	19	n/a	n/a	8.46e-01	1.304
1095512	ENSG00000144579	37222	CTDSP1	CTD (carboxy-terminal domain, RNA polymerase II, polypeptide A) small phosphatase 1	58190	2	n/a	n/a	3.72e-01	1.304
279989787	ENSG00000245372	0	AC078799.1	AC078799.1	0	3	n/a	n/a	5.40e-01	1.304
279662957	ENSG00000201035	0	5S_rRNA	5S ribosomal RNA	0	19	n/a	n/a	5.59e-01	1.304
279822337	ENSG00000228492	0	RAB11FIP1P1	RAB11 family interacting protein 1 (class I) pseudogene 1	0	X	n/a	n/a	5.24e-01	1.304
1104293	ENSG00000197479	35408	PCDHB11	protocadherin beta 11	56125	5	n/a	n/a	5.36e-01	1.304
1089571	ENSG00000102580	5579	DNAJC3	DnaJ (Hsp40) homolog, subfamily C, member 3	5611	13	n/a	n/a	3.95e-01	1.304
1098388	ENSG00000164758	59902	MED30	mediator complex subunit 30	90390	8	n/a	n/a	3.83e-01	1.303
1089702	ENSG00000103449	6265	SALL1	sal-like 1 (Drosophila)	6299	16	n/a	n/a	3.99e-01	1.303
1092218	ENSG00000122786	796	CALD1	caldesmon 1	800	7	n/a	n/a	5.24e-01	1.303
1102895	ENSG00000185689	126392	C6orf201	chromosome 6 open reading frame 201	404220	6	n/a	n/a	5.44e-01	1.303
1097788	ENSG00000162783	30759	IER5	immediate early response 5	51278	1	n/a	n/a	5.46e-01	1.302
280110539	ENSG00000257954	0	RP11-161H23.10	RP11-161H23.10	0	12	n/a	n/a	1.05e+00	1.302
279717668	ENSG00000212694	109578	AC084018.1	AC084018.1	338799	12	n/a	n/a	4.45e-01	1.302
279944347	ENSG00000239983	0	RP11-79E3.1	RP11-79E3.1	0	4	n/a	n/a	3.71e-01	1.302
280071396	ENSG00000254483	0	RP11-23J9.6	RP11-23J9.6	0	9	n/a	n/a	5.25e-01	1.302
1095102	ENSG00000141756	38112	FKBP10	FK506 binding protein 10, 65 kDa	60681	17	n/a	n/a	3.94e-01	1.302
280075692	ENSG00000254772	1924	EEF1G	eukaryotic translation elongation factor 1 gamma	1937	11	n/a	n/a	4.12e-01	1.302
279744232	ENSG00000216101	0	MIR877	microRNA 877	0	6	n/a	n/a	5.50e-01	1.302
1095401	ENSG00000143815	3905	LBR	lamin B receptor	3930	1	n/a	n/a	1.21e+00	1.302
1092923	ENSG00000128335	23533	APOL2	apolipoprotein L, 2	23780	22	n/a	n/a	5.26e-01	1.302
1094563	ENSG00000138316	80112	ADAMTS14	ADAM metallopeptidase with thrombospondin type 1 motif, 14	140766	10	n/a	n/a	5.31e-01	1.302
1101088	ENSG00000176731	125638	C8orf59	chromosome 8 open reading frame 59	401466	8	n/a	n/a	3.92e-01	1.302
1090742	ENSG00000111087	2718	GLI1	GLI family zinc finger 1	2735	12	n/a	n/a	8.65e-01	1.301
1089446	ENSG00000101670	9253	LIPG	lipase, endothelial	9388	18	n/a	n/a	3.74e-01	1.301
279763268	ENSG00000223374	0	AC005104.3	AC005104.3	0	2	n/a	n/a	4.24e-01	1.301
1097232	ENSG00000158966	36958	CACHD1	cache domain containing 1	57685	1	n/a	n/a	5.27e-01	1.301
1098726	ENSG00000166147	2185	FBN1	fibrillin 1	2200	15	n/a	n/a	5.25e-01	1.301
1096806	ENSG00000155363	4317	MOV10	Mov10, Moloney leukemia virus 10, homolog (mouse)	4343	1	n/a	n/a	5.52e-01	1.301
1098199	ENSG00000164105	8742	SAP30	Sin3A-associated protein, 30kDa	8819	4	n/a	n/a	3.95e-01	1.300
280087192	ENSG00000255508	0	MIR3654	microRNA 3654	0	11	n/a	n/a	4.11e-01	1.300
1098690	ENSG00000166002	36214	C11orf75	chromosome 11 open reading frame 75	56935	11	n/a	n/a	5.30e-01	1.300
1095663	ENSG00000145725	23017	PPIP5K2	diphosphoinositol pentakisphosphate kinase 2	23262	5	n/a	n/a	5.74e-01	1.300
1099024	ENSG00000167291	79052	TBC1D16	TBC1 domain family, member 16	125058	17	n/a	n/a	3.73e-01	1.300
280123653	ENSG00000258908	0	RP11-203M5.8	RP11-203M5.8	0	14	n/a	n/a	3.92e-01	1.300
1087673	ENSG00000059573	5800	ALDH18A1	aldehyde dehydrogenase 18 family, member A1	5832	10	n/a	n/a	7.45e-01	1.300
1096829	ENSG00000155640	25897	C10orf12	chromosome 10 open reading frame 12	26148	10	n/a	n/a	5.24e-01	1.299
279939313	ENSG00000239367	0	AC005943.1	AC005943.1	0	19	n/a	n/a	7.52e-01	1.299
1104614	ENSG00000198467	7126	TPM2	tropomyosin 2 (beta)	7169	9	n/a	n/a	3.93e-01	1.299
1106330	ENSG00000215375	4610	MYL5	myosin, light chain 5, regulatory	4636	4	n/a	n/a	4.09e-01	1.299
280023502	ENSG00000250240	0	CTD-2154I11.2	CTD-2154I11.2	0	5	n/a	n/a	5.29e-01	1.299
279725955	ENSG00000213938	0	SEPHS1P6	selenophosphate synthetase 1 pseudogene 6	0	2	n/a	n/a	7.48e-01	1.299
279888388	ENSG00000234392	0	XXbac-BPG248L24.12	XXbac-BPG248L24.12	0	6	n/a	n/a	5.24e-01	1.299
1091423	ENSG00000116062	2939	MSH6	mutS homolog 6 (E. coli)	2956	2	n/a	n/a	1.14e+00	1.299
280017399	ENSG00000249761	0	CTD-2278B20.1	CTD-2278B20.1	0	5	n/a	n/a	4.40e-01	1.299
1101791	ENSG00000180776	90138	ZDHHC20	zinc finger, DHHC-type containing 20	253832	13	n/a	n/a	5.25e-01	1.299
[truncated: 1 more rows]
