# Supplementary material for: Identification of the Molecular Events Involved in the Development of Prefrontal Cortex Through the Analysis of RNA-Seq Data From BrainSpan
Source: ASN Neuro. 2019 Jun 18;11:1759091419854627. doi: 10.1177/1759091419854627 (PMC6582306; doi:10.1177/1759091419854627)
Supplement: Supplemental Material1 - Supplemental material for Identification of the Molecular Events Involved in the Development of Prefrontal Cortex Through the Analysis of RNA-Seq Data From BrainSpan [file Supplemental_Material1.zip › MFC/MFC5/DEGs-5.csv]

id	name	gene-id	gene-symbol	gene-name	entrez-id	chromosome	start-position	end-position	p	fold-change
279960050	ENSG00000241800	0	AC114498.5	AC114498.5	0	1	n/a	n/a	n/a	11.095
1101406	ENSG00000178403	40609	NEUROG2	neurogenin 2	63973	4	n/a	n/a	n/a	8.290
1101114	ENSG00000176887	6624	SOX11	SRY (sex determining region Y)-box 11	6664	2	n/a	n/a	n/a	7.343
1096861	ENSG00000155926	6467	SLA	Src-like-adaptor	6503	8	n/a	n/a	n/a	6.733
1092010	ENSG00000120875	1834	DUSP4	dual specificity phosphatase 4	1846	8	n/a	n/a	n/a	6.655
1098758	ENSG00000166250	55630	CLMP	CXADR-like membrane protein	79827	11	n/a	n/a	n/a	6.411
1088168	ENSG00000075223	10365	SEMA3C	sema domain, immunoglobulin domain (Ig), short basic domain, secreted, (semaphorin) 3C	10512	7	n/a	n/a	n/a	6.081
1102601	ENSG00000184486	5422	POU3F2	POU class 3 homeobox 2	5454	6	n/a	n/a	n/a	5.599
1096534	ENSG00000152953	34640	STK32B	serine/threonine kinase 32B	55351	4	n/a	n/a	n/a	5.506
1091950	ENSG00000120437	36	ACAT2	acetyl-CoA acetyltransferase 2	39	6	n/a	n/a	n/a	5.443
1094333	ENSG00000137142	110241	IGFBPL1	insulin-like growth factor binding protein-like 1	347252	9	n/a	n/a	n/a	5.051
1105859	ENSG00000213420	85812	GPC2	glypican 2	221914	7	n/a	n/a	n/a	4.879
1099495	ENSG00000169184	4304	MN1	meningioma (disrupted in balanced translocation) 1	4330	22	n/a	n/a	n/a	4.744
1090762	ENSG00000111249	23071	CUX2	cut-like homeobox 2	23316	12	n/a	n/a	n/a	4.566
280133333	ENSG00000259460	0	RP11-128A17.1	RP11-128A17.1	0	15	n/a	n/a	n/a	4.556
1095340	ENSG00000143494	55608	VASH2	vasohibin 2	79805	1	n/a	n/a	n/a	4.554
1095130	ENSG00000142149	29802	HUNK	hormonally up-regulated Neu-associated kinase	30811	21	n/a	n/a	n/a	4.476
280100965	ENSG00000257045	0	RP11-486F17.1	RP11-486F17.1	0	2	n/a	n/a	n/a	4.473
1088254	ENSG00000077279	1629	DCX	doublecortin	1641	X	n/a	n/a	n/a	4.403
279967014	ENSG00000242540	0	AC010729.1	AC010729.1	0	2	n/a	n/a	n/a	4.398
1091042	ENSG00000113161	3136	HMGCR	3-hydroxy-3-methylglutaryl-CoA reductase	3156	5	n/a	n/a	n/a	4.385
1091771	ENSG00000119042	23069	SATB2	SATB homeobox 2	23314	2	n/a	n/a	n/a	4.377
1100801	ENSG00000175183	1455	CSRP2	cysteine and glycine-rich protein 2	1466	12	n/a	n/a	n/a	4.317
279909794	ENSG00000236341	0	RP5-1103B4.3	RP5-1103B4.3	0	1	n/a	n/a	n/a	4.261
1089087	ENSG00000100154	23086	TTC28	tetratricopeptide repeat domain 28	23331	22	n/a	n/a	n/a	4.179
1097151	ENSG00000158321	25802	AUTS2	autism susceptibility candidate 2	26053	7	n/a	n/a	n/a	4.111
279725262	ENSG00000213877	0	CFL1P7	cofilin 1 (non-muscle) pseudogene 7	0	3	n/a	n/a	n/a	4.058
1087476	ENSG00000044524	2027	EPHA3	EPH receptor A3	2042	3	n/a	n/a	n/a	4.056
280017626	ENSG00000249780	0	RP11-352E6.2	RP11-352E6.2	0	4	n/a	n/a	n/a	4.049
1100470	ENSG00000173404	3617	INSM1	insulinoma-associated 1	3642	20	n/a	n/a	n/a	4.010
1096340	ENSG00000151490	5768	PTPRO	protein tyrosine phosphatase, receptor type, O	5800	12	n/a	n/a	n/a	3.993
1099771	ENSG00000170381	9579	SEMA3E	sema domain, immunoglobulin domain (Ig), short basic domain, secreted, (semaphorin) 3E	9723	7	n/a	n/a	n/a	3.959
1093750	ENSG00000134138	4187	MEIS2	Meis homeobox 2	4212	15	n/a	n/a	n/a	3.883
280089664	ENSG00000255734	0	RP11-133L14.4	RP11-133L14.4	0	12	n/a	n/a	n/a	3.874
1101752	ENSG00000180537	85783	RNF182	ring finger protein 182	221687	6	n/a	n/a	n/a	3.868
1098196	ENSG00000164099	8426	PRSS12	protease, serine, 12 (neurotrypsin, motopsin)	8492	4	n/a	n/a	n/a	3.864
1106336	ENSG00000215397	59652	SCRT2	scratch homolog 2, zinc finger protein (Drosophila)	85508	20	n/a	n/a	n/a	3.823
279795715	ENSG00000226102	0	SEPT7P3	septin 7 pseudogene 3	0	7	n/a	n/a	n/a	3.821
280014291	ENSG00000249509	0	RP11-402J6.1	RP11-402J6.1	0	4	n/a	n/a	n/a	3.803
1093794	ENSG00000134323	4587	MYCN	v-myc myelocytomatosis viral related oncogene, neuroblastoma derived (avian)	4613	2	n/a	n/a	n/a	3.796
1091072	ENSG00000113368	3976	LMNB1	lamin B1	4001	5	n/a	n/a	n/a	3.791
279752723	ENSG00000221243	0	AL031963.2	AL031963.2	0	6	n/a	n/a	n/a	3.787
279902027	ENSG00000235597	80904	AC013402.2	AC013402.2	150568	2	n/a	n/a	n/a	3.778
1091432	ENSG00000116133	1706	DHCR24	24-dehydrocholesterol reductase	1718	1	n/a	n/a	n/a	3.763
1088445	ENSG00000082482	3751	KCNK2	potassium channel, subfamily K, member 2	3776	1	n/a	n/a	n/a	3.745
1102748	ENSG00000185070	23521	FLRT2	fibronectin leucine rich transmembrane protein 2	23768	14	n/a	n/a	n/a	3.715
1108232	ENSG00000233863	0	AC012215.1	Uncharacterized protein	0	8	n/a	n/a	n/a	3.679
1095141	ENSG00000142197	9836	DOPEY2	dopey family member 2	9980	21	n/a	n/a	n/a	3.668
1097980	ENSG00000163508	8262	EOMES	eomesodermin	8320	3	n/a	n/a	n/a	3.661
1101551	ENSG00000179242	997	CDH4	cadherin 4, type 1, R-cadherin (retinal)	1002	20	n/a	n/a	n/a	3.660
280009511	ENSG00000249098	0	RP11-39E3.4	RP11-39E3.4	0	3	n/a	n/a	n/a	3.627
1102299	ENSG00000183287	80606	CCBE1	collagen and calcium binding EGF domains 1	147372	18	n/a	n/a	n/a	3.623
1103749	ENSG00000189180	7538	ZNF33A	zinc finger protein 33A	7581	10	n/a	n/a	n/a	3.608
1100781	ENSG00000175087	80785	PDIK1L	PDLIM1 interacting kinase 1 like	149420	1	n/a	n/a	n/a	3.601
1091478	ENSG00000116560	6385	SFPQ	splicing factor proline/glutamine-rich	6421	1	n/a	n/a	n/a	3.589
1093756	ENSG00000134184	2927	GSTM1	glutathione S-transferase mu 1	2944	1	n/a	n/a	n/a	3.587
1105108	ENSG00000204366	85771	ZBTB12	zinc finger and BTB domain containing 12	221527	6	n/a	n/a	n/a	3.581
1092372	ENSG00000124160	37000	NCOA5	nuclear receptor coactivator 5	57727	20	n/a	n/a	n/a	3.566
1104280	ENSG00000197451	3162	HNRNPAB	heterogeneous nuclear ribonucleoprotein A/B	3182	5	n/a	n/a	n/a	3.565
1089821	ENSG00000104549	6673	SQLE	squalene epoxidase	6713	8	n/a	n/a	n/a	3.563
1096957	ENSG00000156687	79720	UNC5D	unc-5 homolog D (C. elegans)	137970	8	n/a	n/a	n/a	3.524
1100471	ENSG00000173406	1588	DAB1	disabled homolog 1 (Drosophila)	1600	1	n/a	n/a	n/a	3.514
1104638	ENSG00000198553	93991	KCNRG	potassium channel regulator	283518	13	n/a	n/a	n/a	3.510
279778116	ENSG00000224578	0	AC084058.1	AC084058.1	0	16	n/a	n/a	n/a	3.496
1090911	ENSG00000112182	37928	BACH2	BTB and CNC homology 1, basic leucine zipper transcription factor 2	60468	6	n/a	n/a	n/a	3.476
1100056	ENSG00000171532	4735	NEUROD2	neurogenic differentiation 2	4761	17	n/a	n/a	n/a	3.448
1105955	ENSG00000213976	0	AC010615.1	AC010615.1	0	19	n/a	n/a	n/a	3.435
280107367	ENSG00000257647	0	RP11-701H24.3	RP11-701H24.3	0	15	n/a	n/a	n/a	3.423
279864150	ENSG00000232229	165806	RP11-248C1.2	RP11-248C1.2	643529	10	n/a	n/a	n/a	3.394
279820645	ENSG00000228343	0	RP11-1148L6.5	RP11-1148L6.5	0	X	n/a	n/a	n/a	3.378
279760238	ENSG00000222521	0	AC026956.1	AC026956.1	0	15	n/a	n/a	n/a	3.378
1090903	ENSG00000112139	92360	MDGA1	MAM domain containing glycosylphosphatidylinositol anchor 1	266727	6	n/a	n/a	n/a	3.331
1099713	ENSG00000170144	85690	HNRNPA3	heterogeneous nuclear ribonucleoprotein A3	220988	2	n/a	n/a	n/a	3.330
1091196	ENSG00000114541	22905	FRMD4B	FERM domain containing 4B	23150	3	n/a	n/a	n/a	3.328
1090789	ENSG00000111371	57247	SLC38A1	solute carrier family 38, member 1	81539	12	n/a	n/a	n/a	3.305
1105037	ENSG00000204175	0	GPRIN2	G protein regulated inducer of neurite outgrowth 2	0	10	n/a	n/a	n/a	3.283
1098833	ENSG00000166508	4151	MCM7	minichromosome maintenance complex component 7	4176	7	n/a	n/a	n/a	3.278
1099985	ENSG00000171243	25677	SOSTDC1	sclerostin domain containing 1	25928	7	n/a	n/a	n/a	3.273
1104361	ENSG00000197705	36838	KLHL14	kelch-like 14 (Drosophila)	57565	18	n/a	n/a	n/a	3.269
1094494	ENSG00000137968	83771	SLC44A5	solute carrier family 44, member 5	204962	1	n/a	n/a	n/a	3.267
1091219	ENSG00000114757	31035	PEX5L	peroxisomal biogenesis factor 5-like	51555	3	n/a	n/a	n/a	3.265
279961289	ENSG00000241948	0	AL133512.1	AL133512.1	0	X	n/a	n/a	n/a	3.242
1087574	ENSG00000052802	6273	MSMO1	methylsterol monooxygenase 1	6307	4	n/a	n/a	n/a	3.219
1088343	ENSG00000079459	2207	FDFT1	farnesyl-diphosphate farnesyltransferase 1	2222	8	n/a	n/a	n/a	3.217
280084810	ENSG00000255330	0	RP3-403A15.5	RP3-403A15.5	0	6	n/a	n/a	n/a	3.212
1096351	ENSG00000151572	78854	ANO4	anoctamin 4	121601	12	n/a	n/a	n/a	3.208
280094664	ENSG00000256306	0	RP11-4N23.1	RP11-4N23.1	0	12	n/a	n/a	n/a	3.205
1106058	ENSG00000214338	122201	C6orf174	chromosome 6 open reading frame 174	387104	6	n/a	n/a	n/a	3.204
1092942	ENSG00000128564	7382	VGF	VGF nerve growth factor inducible	7425	7	n/a	n/a	n/a	3.204
1099844	ENSG00000170681	110243	MURC	muscle-related coiled-coil protein	347273	9	n/a	n/a	n/a	3.197
1103999	ENSG00000196591	3049	HDAC2	histone deacetylase 2	3066	6	n/a	n/a	n/a	3.196
279659870	ENSG00000200121	0	Y_RNA	Y RNA	0	2	n/a	n/a	n/a	3.195
1091809	ENSG00000119508	7965	NR4A3	nuclear receptor subfamily 4, group A, member 3	8013	9	n/a	n/a	n/a	3.185
279858733	ENSG00000231764	0	DLX6-AS1	DLX6 antisense RNA 1 (non-protein coding)	0	7	n/a	n/a	n/a	3.184
1087350	ENSG00000029993	3129	HMGB3	high mobility group box 3	3149	X	n/a	n/a	n/a	3.179
1103786	ENSG00000189367	9585	KIAA0408	KIAA0408	9729	6	n/a	n/a	n/a	3.172
279863498	ENSG00000232157	0	RP1-187N21.2	RP1-187N21.2	0	6	n/a	n/a	n/a	3.158
280011181	ENSG00000249250	0	AC107983.2	AC107983.2	0	17	n/a	n/a	n/a	3.143
1091485	ENSG00000116649	6683	SRM	spermidine synthase	6723	1	n/a	n/a	n/a	3.135
1097869	ENSG00000163104	36195	SMARCAD1	SWI/SNF-related, matrix-associated actin-dependent regulator of chromatin, subfamily a, containing DEAD/H box 1	56916	4	n/a	n/a	n/a	3.127
1106520	ENSG00000221866	60065	PLXNA4	plexin A4	91584	7	n/a	n/a	n/a	3.124
1090324	ENSG00000107643	5567	MAPK8	mitogen-activated protein kinase 8	5599	10	n/a	n/a	n/a	3.118
1095501	ENSG00000144485	34791	HES6	hairy and enhancer of split 6 (Drosophila)	55502	2	n/a	n/a	n/a	3.116
1087853	ENSG00000066629	1994	EML1	echinoderm microtubule associated protein like 1	2009	14	n/a	n/a	n/a	3.110
279908424	ENSG00000236213	0	AC006369.2	AC006369.2	0	2	n/a	n/a	n/a	3.110
1092309	ENSG00000123570	30691	RAB9B	RAB9B, member RAS oncogene family	51209	X	n/a	n/a	n/a	3.103
280109348	ENSG00000257851	0	RP11-199A1.1	RP11-199A1.1	0	12	n/a	n/a	n/a	3.084
279965886	ENSG00000242396	0	RP11-67L3.5	RP11-67L3.5	0	1	n/a	n/a	n/a	3.081
1092798	ENSG00000127152	41443	BCL11B	B-cell CLL/lymphoma 11B (zinc finger protein)	64919	14	n/a	n/a	n/a	3.053
1099615	ENSG00000169710	2179	FASN	fatty acid synthase	2194	17	n/a	n/a	n/a	3.051
1090276	ENSG00000107105	1978	ELAVL2	ELAV (embryonic lethal, abnormal vision, Drosophila)-like 2 (Hu antigen B)	1993	9	n/a	n/a	n/a	3.050
1099079	ENSG00000167553	58982	TUBA1C	tubulin, alpha 1c	84790	12	n/a	n/a	n/a	3.048
1088841	ENSG00000092148	25580	HECTD1	HECT domain containing 1	25831	14	n/a	n/a	n/a	3.046
279668186	ENSG00000202538	26580	RNU4-2	RNA, U4 small nuclear 2	26834	12	n/a	n/a	n/a	3.036
1095464	ENSG00000144218	3874	AFF3	AF4/FMR2 family, member 3	3899	2	n/a	n/a	n/a	3.034
1088991	ENSG00000099783	4644	HNRNPM	heterogeneous nuclear ribonucleoprotein M	4670	19	n/a	n/a	n/a	3.026
279793944	ENSG00000225953	80901	AC017096.1	AC017096.1	150538	2	n/a	n/a	n/a	3.025
1102990	ENSG00000186051	6847	TAL2	T-cell acute lymphocytic leukemia 2	6887	9	n/a	n/a	n/a	3.018
279718840	ENSG00000213070	0	HMGB3P6	high mobility group box 3 pseudogene 6	0	1	n/a	n/a	n/a	3.017
1104110	ENSG00000196935	36795	SRGAP1	SLIT-ROBO Rho GTPase activating protein 1	57522	12	n/a	n/a	n/a	3.013
1096763	ENSG00000154928	2032	EPHB1	EPH receptor B1	2047	3	n/a	n/a	n/a	2.989
1088966	ENSG00000099284	34795	H2AFY2	H2A histone family, member Y2	55506	10	n/a	n/a	n/a	2.972
279886131	ENSG00000234176	0	HSPA8P1	heat shock 70kDa protein 8 pseudogene 1	0	X	n/a	n/a	n/a	2.966
279813226	ENSG00000227678	0	RP11-73O6.3	RP11-73O6.3	0	6	n/a	n/a	n/a	2.963
280041412	ENSG00000251621	0	AC009487.5	AC009487.5	0	2	n/a	n/a	n/a	2.962
1093450	ENSG00000132142	28	ACACA	acetyl-CoA carboxylase alpha	31	17	n/a	n/a	n/a	2.951
1101763	ENSG00000180611	81026	MB21D2	Mab-21 domain containing 2	151963	3	n/a	n/a	n/a	2.950
1095294	ENSG00000143324	9089	XPR1	xenotropic and polytropic retrovirus receptor 1	9213	1	n/a	n/a	n/a	2.950
280078084	ENSG00000254944	0	ATP5F1P5	ATP synthase, H+ transporting, mitochondrial Fo complex, subunit B1 pseudogene 5	0	11	n/a	n/a	n/a	2.949
279836646	ENSG00000229807	7460	XIST	X (inactive)-specific transcript (non-protein coding)	7503	X	n/a	n/a	n/a	2.948
279824366	ENSG00000228677	0	AP001432.11	AP001432.11	0	21	n/a	n/a	n/a	2.948
1102888	ENSG00000185668	5421	POU3F1	POU class 3 homeobox 1	5453	1	n/a	n/a	n/a	2.944
279657980	ENSG00000199546	0	Y_RNA	Y RNA	0	3	n/a	n/a	n/a	2.941
1102883	ENSG00000185652	4877	NTF3	neurotrophin 3	4908	12	n/a	n/a	n/a	2.932
1097281	ENSG00000159307	56075	SCUBE1	signal peptide, CUB domain, EGF-like 1	80274	22	n/a	n/a	n/a	2.932
280125486	ENSG00000259007	0	RP11-463J10.3	RP11-463J10.3	0	14	n/a	n/a	n/a	2.931
279938412	ENSG00000239256	0	RP11-22N12.1	RP11-22N12.1	0	17	n/a	n/a	n/a	2.927
279817459	ENSG00000228056	0	CFL1P3	cofilin 1 (non-muscle) pseudogene 3	0	1	n/a	n/a	n/a	2.925
1092215	ENSG00000122778	36943	KIAA1549	KIAA1549	57670	7	n/a	n/a	n/a	2.922
279795671	ENSG00000226099	0	RP11-544L8__B.2	RP11-544L8__B.2	0	6	n/a	n/a	n/a	2.921
280018251	ENSG00000249835	0	VCAN-AS1	VCAN antisense RNA 1 (non-protein coding)	0	5	n/a	n/a	n/a	2.907
1088243	ENSG00000077097	7112	TOP2B	topoisomerase (DNA) II beta 180kDa	7155	3	n/a	n/a	n/a	2.906
279997246	ENSG00000248078	0	AC015959.1	AC015959.1	0	18	n/a	n/a	n/a	2.906
1090653	ENSG00000110218	23896	PANX1	pannexin 1	24145	11	n/a	n/a	n/a	2.900
279802830	ENSG00000226754	157123681	RP5-1024G6.5	RP5-1024G6.5	100507564	1	n/a	n/a	n/a	2.891
279984276	ENSG00000244324	0	RP11-67L3.6	RP11-67L3.6	0	1	n/a	n/a	n/a	2.880
1095879	ENSG00000147274	27061	RBMX	RNA binding motif protein, X-linked	27316	X	n/a	n/a	n/a	2.875
1094387	ENSG00000137460	59617	FHDC1	FH2 domain containing 1	85462	4	n/a	n/a	n/a	2.853
279891511	ENSG00000234661	0	CHL1-AS1	CHL1 antisense RNA 1 (non-protein coding)	0	3	n/a	n/a	n/a	2.850
279885834	ENSG00000234149	0	RP11-77G23.2	RP11-77G23.2	0	10	n/a	n/a	n/a	2.844
280088647	ENSG00000255629	0	RP11-196H14.3	RP11-196H14.3	0	12	n/a	n/a	n/a	2.832
1092047	ENSG00000121210	22995	KIAA0922	KIAA0922	23240	4	n/a	n/a	n/a	2.831
1099011	ENSG00000167232	7601	ZNF91	zinc finger protein 91	7644	19	n/a	n/a	n/a	2.824
1100110	ENSG00000171793	1492	CTPS	CTP synthase	1503	1	n/a	n/a	n/a	2.822
1103504	ENSG00000188227	124060	ZNF793	zinc finger protein 793	390927	19	n/a	n/a	n/a	2.811
1099826	ENSG00000170606	3288	HSPA4	heat shock 70kDa protein 4	3308	5	n/a	n/a	n/a	2.808
280100958	ENSG00000257043	0	RP11-137N23.1	RP11-137N23.1	0	11	n/a	n/a	n/a	2.808
1098343	ENSG00000164604	33620	GPR85	G protein-coupled receptor 85	54329	7	n/a	n/a	n/a	2.801
280043005	ENSG00000251795	0	SNORA66	Small nucleolar RNA SNORA66	0	1	n/a	n/a	n/a	2.797
1103669	ENSG00000188859	80776	FAM78B	family with sequence similarity 78, member B	149297	1	n/a	n/a	n/a	2.796
1105342	ENSG00000204977	10060	TRIM13	tripartite motif containing 13	10206	13	n/a	n/a	n/a	2.794
1103836	ENSG00000196159	55436	FAT4	FAT tumor suppressor homolog 4 (Drosophila)	79633	4	n/a	n/a	n/a	2.793
279899195	ENSG00000235323	0	COTL1P2	coactosin-like 1 (Dictyostelium) pseudogene 2	0	17	n/a	n/a	n/a	2.787
1097960	ENSG00000163449	60208	TMEM169	transmembrane protein 169	92691	2	n/a	n/a	n/a	2.775
1098331	ENSG00000164542	23121	KIAA0895	KIAA0895	23366	7	n/a	n/a	n/a	2.765
1090306	ENSG00000107443	33910	CCNJ	cyclin J	54619	10	n/a	n/a	n/a	2.764
1088323	ENSG00000079102	858	RUNX1T1	runt-related transcription factor 1; translocated to, 1 (cyclin D-related)	862	8	n/a	n/a	n/a	2.757
279732919	ENSG00000214748	0	RP11-332E4.1	RP11-332E4.1	0	X	n/a	n/a	n/a	2.750
1103393	ENSG00000187801	41744	ZNF643	zinc finger protein 643	65243	1	n/a	n/a	n/a	2.747
1087880	ENSG00000067248	33796	DHX29	DEAH (Asp-Glu-Ala-His) box polypeptide 29	54505	5	n/a	n/a	n/a	2.741
1088537	ENSG00000085552	36822	IGSF9	immunoglobulin superfamily, member 9	57549	1	n/a	n/a	n/a	2.736
1102471	ENSG00000183908	85535	LRRC55	leucine rich repeat containing 55	219527	11	n/a	n/a	n/a	2.732
1092813	ENSG00000127334	8384	DYRK2	dual-specificity tyrosine-(Y)-phosphorylation regulated kinase 2	8445	12	n/a	n/a	n/a	2.728
280054360	ENSG00000253276	81726	C7orf74	chromosome 7 open reading frame 74	168455	7	n/a	n/a	n/a	2.728
279838077	ENSG00000229944	0	AC004797.1	AC004797.1	0	17	n/a	n/a	n/a	2.726
1098136	ENSG00000163939	34482	PBRM1	polybromo 1	55193	3	n/a	n/a	n/a	2.725
1095696	ENSG00000145908	60125	ZNF300	zinc finger protein 300	91975	5	n/a	n/a	n/a	2.725
1091112	ENSG00000113657	1797	DPYSL3	dihydropyrimidinase-like 3	1809	5	n/a	n/a	n/a	2.725
1102349	ENSG00000183496	58416	MEX3B	mex-3 homolog B (C. elegans)	84206	15	n/a	n/a	n/a	2.724
1090200	ENSG00000106462	2131	EZH2	enhancer of zeste homolog 2 (Drosophila)	2146	7	n/a	n/a	n/a	2.723
280011335	ENSG00000249264	0	EEF1A1P9	eukaryotic translation elongation factor 1 alpha 1 pseudogene 9	0	4	n/a	n/a	n/a	2.720
1100125	ENSG00000171843	4275	MLLT3	myeloid/lymphoid or mixed-lineage leukemia (trithorax homolog, Drosophila); translocated to, 3	4300	9	n/a	n/a	n/a	2.716
279782317	ENSG00000224946	0	AC007312.3	AC007312.3	0	7	n/a	n/a	n/a	2.715
1100372	ENSG00000172915	26705	NBEA	neurobeachin	26960	13	n/a	n/a	n/a	2.713
280091123	ENSG00000255886	0	RP11-196H14.2	RP11-196H14.2	0	12	n/a	n/a	n/a	2.706
280012692	ENSG00000249376	0	RP11-152N13.11	RP11-152N13.11	0	10	n/a	n/a	n/a	2.703
280115574	ENSG00000258441	94026	CTD-2552B11.4	CTD-2552B11.4	283624	14	n/a	n/a	n/a	2.699
279939188	ENSG00000239345	0	HNRNPA1P26	heterogeneous nuclear ribonucleoprotein A1 pseudogene 26	0	X	n/a	n/a	n/a	2.697
1090462	ENSG00000108654	1643	DDX5	DEAD (Asp-Glu-Ala-Asp) box polypeptide 5	1655	17	n/a	n/a	n/a	2.692
1103780	ENSG00000189339	170823	SLC35E2B	solute carrier family 35, member E2B	728661	1	n/a	n/a	n/a	2.688
279863693	ENSG00000232183	0	RP6-27P15.2	RP6-27P15.2	0	X	n/a	n/a	n/a	2.686
1095763	ENSG00000146374	59060	RSPO3	R-spondin 3	84870	6	n/a	n/a	n/a	2.682
279891806	ENSG00000234685	0	NUS1P2	nuclear undecaprenyl pyrophosphate synthase 1 homolog (S. cerevisiae) pseudogene 2	0	13	n/a	n/a	n/a	2.680
280095127	ENSG00000256356	0	RP11-320N7.3	RP11-320N7.3	0	12	n/a	n/a	n/a	2.679
1093744	ENSG00000134086	7385	VHL	von Hippel-Lindau tumor suppressor	7428	3	n/a	n/a	n/a	2.672
1090180	ENSG00000106341	10684	PPP1R17	protein phosphatase 1, regulatory subunit 17	10842	7	n/a	n/a	n/a	2.669
279752261	ENSG00000221160	1023051	MIR1281	microRNA 1281	100302237	22	n/a	n/a	n/a	2.666
1103519	ENSG00000188295	55665	ZNF669	zinc finger protein 669	79862	1	n/a	n/a	n/a	2.665
1088240	ENSG00000077063	58208	CTTNBP2	cortactin binding protein 2	83992	7	n/a	n/a	n/a	2.665
279885390	ENSG00000234115	0	RP11-288G3.4	RP11-288G3.4	0	6	n/a	n/a	n/a	2.661
279809762	ENSG00000227329	0	RP11-258C19.4	RP11-258C19.4	0	X	n/a	n/a	n/a	2.660
1099272	ENSG00000168246	60147	UBTD2	ubiquitin domain containing 2	92181	5	n/a	n/a	n/a	2.656
279821900	ENSG00000228452	0	RP5-994D16.9	RP5-994D16.9	0	1	n/a	n/a	n/a	2.656
1104829	ENSG00000198945	58657	L3MBTL3	l(3)mbt-like 3 (Drosophila)	84456	6	n/a	n/a	n/a	2.655
1102222	ENSG00000182963	9907	GJC1	gap junction protein, gamma 1, 45kDa	10052	17	n/a	n/a	n/a	2.654
1091406	ENSG00000115963	387	RND3	Rho family GTPase 3	390	2	n/a	n/a	n/a	2.648
1091912	ENSG00000120137	55449	PANK3	pantothenate kinase 3	79646	5	n/a	n/a	n/a	2.641
279785060	ENSG00000225206	125277	MIR2682	microRNA 2682	400765	1	n/a	n/a	n/a	2.640
279974386	ENSG00000243357	0	AP001065.1	AP001065.1	0	21	n/a	n/a	n/a	2.638
1096332	ENSG00000151458	36458	ANKRD50	ankyrin repeat domain 50	57182	4	n/a	n/a	n/a	2.636
1093389	ENSG00000131711	4106	MAP1B	microtubule-associated protein 1B	4131	5	n/a	n/a	n/a	2.631
1094007	ENSG00000135486	3158	HNRNPA1	heterogeneous nuclear ribonucleoprotein A1	3178	12	n/a	n/a	n/a	2.631
1103075	ENSG00000186369	0	RP11-355I22.3	RP11-355I22.3	0	14	n/a	n/a	n/a	2.631
1088141	ENSG00000074590	9747	NUAK1	NUAK family, SNF1-like kinase, 1	9891	12	n/a	n/a	n/a	2.630
280001676	ENSG00000248439	0	RP11-402J6.2	RP11-402J6.2	0	4	n/a	n/a	n/a	2.627
1088557	ENSG00000086061	3281	DNAJA1	DnaJ (Hsp40) homolog, subfamily A, member 1	3301	9	n/a	n/a	n/a	2.622
1102979	ENSG00000186007	60269	LEMD1	LEM domain containing 1	93273	1	n/a	n/a	n/a	2.620
1099026	ENSG00000167306	4619	MYO5B	myosin VB	4645	18	n/a	n/a	n/a	2.616
1099580	ENSG00000169554	9695	ZEB2	zinc finger E-box binding homeobox 2	9839	2	n/a	n/a	n/a	2.615
1098685	ENSG00000165985	123649	C1QL3	complement component 1, q subcomponent-like 3	389941	10	n/a	n/a	n/a	2.612
279657077	ENSG00000199273	0	Y_RNA	Y RNA	0	7	n/a	n/a	n/a	2.612
279800531	ENSG00000226532	0	RP5-1052M9.1	RP5-1052M9.1	0	X	n/a	n/a	n/a	2.611
1094306	ENSG00000136982	54915	DSCC1	defective in sister chromatid cohesion 1 homolog (S. cerevisiae)	79075	8	n/a	n/a	n/a	2.608
279949023	ENSG00000240489	0	SETP14	SET pseudogene 14	0	3	n/a	n/a	n/a	2.607
280062761	ENSG00000253861	0	CTC-293A9.2	CTC-293A9.2	0	5	n/a	n/a	n/a	2.605
279872402	ENSG00000232959	0	RP11-332H17.1	RP11-332H17.1	0	1	n/a	n/a	n/a	2.603
1102876	ENSG00000185630	5055	PBX1	pre-B-cell leukemia homeobox 1	5087	1	n/a	n/a	n/a	2.602
279735887	ENSG00000215007	0	DNAJA1P3	DnaJ (Hsp40) homolog, subfamily A, member 1 pseudogene 3	0	X	n/a	n/a	n/a	2.602
1087506	ENSG00000048052	9590	HDAC9	histone deacetylase 9	9734	7	n/a	n/a	n/a	2.599
279708231	ENSG00000207556	0	MIR636	microRNA 636	0	17	n/a	n/a	n/a	2.597
279746167	ENSG00000217241	0	CBX3P9	chromobox homolog 3 pseudogene 9	0	6	n/a	n/a	n/a	2.594
1089768	ENSG00000104177	30291	MYEF2	myelin expression factor 2	50804	15	n/a	n/a	n/a	2.594
279719558	ENSG00000213148	0	AC073465.1	AC073465.1	0	2	n/a	n/a	n/a	2.593
1096433	ENSG00000152193	55399	RNF219	ring finger protein 219	79596	13	n/a	n/a	n/a	2.590
279994444	ENSG00000247033	0	AC099508.1	AC099508.1	0	16	n/a	n/a	n/a	2.590
1097361	ENSG00000160062	151134	ZBTB8A	zinc finger and BTB domain containing 8A	653121	1	n/a	n/a	n/a	2.589
1098655	ENSG00000165868	91995	HSPA12A	heat shock 70kDa protein 12A	259217	10	n/a	n/a	n/a	2.588
279853522	ENSG00000231300	0	EZH2P1	enhancer of zeste homolog 2 (Drosophila) pseudogene 1	0	21	n/a	n/a	n/a	2.584
1090905	ENSG00000112146	26016	FBXO9	F-box protein 9	26268	6	n/a	n/a	n/a	2.582
1092850	ENSG00000127589	0	TUBBP1	tubulin, beta pseudogene 1	0	8	n/a	n/a	n/a	2.581
1094548	ENSG00000138190	33827	EXOC6	exocyst complex component 6	54536	10	n/a	n/a	n/a	2.580
1104810	ENSG00000198914	5423	POU3F3	POU class 3 homeobox 3	5455	2	n/a	n/a	n/a	2.578
1108513	ENSG00000235872	0	RP11-335O4.3	RP11-335O4.3	0	12	n/a	n/a	n/a	2.577
1099413	ENSG00000168824	26810	NSG1	Neuron-specific protein family member 1	27065	4	n/a	n/a	n/a	2.573
1094584	ENSG00000138413	3397	IDH1	isocitrate dehydrogenase 1 (NADP+), soluble	3417	2	n/a	n/a	n/a	2.573
1100106	ENSG00000171786	4776	NHLH1	nescient helix loop helix 1	4807	1	n/a	n/a	n/a	2.570
279857188	ENSG00000231632	0	RP11-82L18.4	RP11-82L18.4	0	9	n/a	n/a	n/a	2.567
1093828	ENSG00000134532	6620	SOX5	SRY (sex determining region Y)-box 5	6660	12	n/a	n/a	n/a	2.565
1090921	ENSG00000112232	83700	KHDRBS2	KH domain containing, RNA binding, signal transduction associated 2	202559	6	n/a	n/a	n/a	2.565
279880241	ENSG00000233639	0	AC018730.1	AC018730.1	0	2	n/a	n/a	n/a	2.564
1090904	ENSG00000112144	22614	ICK	intestinal cell (MAK-like) kinase	22858	6	n/a	n/a	n/a	2.563
1096240	ENSG00000150594	147	ADRA2A	adrenergic, alpha-2A-, receptor	150	10	n/a	n/a	n/a	2.562
280039366	ENSG00000251485	0	AC068134.10	AC068134.10	0	2	n/a	n/a	n/a	2.557
1100232	ENSG00000172292	90133	CERS6	ceramide synthase 6	253782	2	n/a	n/a	n/a	2.557
1088252	ENSG00000077264	5031	PAK3	p21 protein (Cdc42/Rac)-activated kinase 3	5063	X	n/a	n/a	n/a	2.557
279968030	ENSG00000242631	0	RP11-508N12.4	RP11-508N12.4	0	9	n/a	n/a	n/a	2.551
1093749	ENSG00000134121	10594	CHL1	cell adhesion molecule with homology to L1CAM (close homolog of L1)	10752	3	n/a	n/a	n/a	2.547
279909658	ENSG00000236330	0	AC096591.1	AC096591.1	0	2	n/a	n/a	n/a	2.547
1095970	ENSG00000148082	32838	SHC3	SHC (Src homology 2 domain containing) transforming protein 3	53358	9	n/a	n/a	n/a	2.545
280021880	ENSG00000250091	0	DNAH10OS	dynein, axonemal, heavy chain 10 opposite strand	0	12	n/a	n/a	n/a	2.540
1094107	ENSG00000135999	25871	EPC2	enhancer of polycomb homolog 2 (Drosophila)	26122	2	n/a	n/a	n/a	2.536
1095776	ENSG00000146426	157121025	TIAM2	T-cell lymphoma invasion and metastasis 2	100505519	6	n/a	n/a	n/a	2.525
1104037	ENSG00000196693	7539	ZNF33B	zinc finger protein 33B	7582	10	n/a	n/a	n/a	2.524
1098246	ENSG00000164221	81147	CCDC112	coiled-coil domain containing 112	153733	5	n/a	n/a	n/a	2.524
279870346	ENSG00000232767	0	RP11-498B4.5	RP11-498B4.5	0	10	n/a	n/a	n/a	2.524
279667577	ENSG00000202363	0	SNORA62	Small nucleolar RNA SNORA62/SNORA6 family	0	3	n/a	n/a	n/a	2.523
280051692	ENSG00000253051	0	SNORA31	Small nucleolar RNA SNORA31	0	13	n/a	n/a	n/a	2.522
279948955	ENSG00000240477	0	RP11-63E16.1	RP11-63E16.1	0	3	n/a	n/a	n/a	2.521
1091784	ENSG00000119283	133890	TRIM67	tripartite motif containing 67	440730	1	n/a	n/a	n/a	2.520
1101765	ENSG00000180616	6712	SSTR2	somatostatin receptor 2	6752	17	n/a	n/a	n/a	2.517
279983921	ENSG00000244295	0	RPS20P21	ribosomal protein S20 pseudogene 21	0	8	n/a	n/a	n/a	2.517
1090799	ENSG00000111490	23084	TBC1D30	TBC1 domain family, member 30	23329	12	n/a	n/a	n/a	2.516
1088017	ENSG00000071054	9311	MAP4K4	mitogen-activated protein kinase kinase kinase kinase 4	9448	2	n/a	n/a	n/a	2.516
279706068	ENSG00000207166	0	SNORA68	small nucleolar RNA, H/ACA box 68	0	19	n/a	n/a	n/a	2.515
1098341	ENSG00000164600	40610	NEUROD6	neurogenic differentiation 6	63974	7	n/a	n/a	n/a	2.511
1098526	ENSG00000165323	78776	FAT3	FAT tumor suppressor homolog 3 (Drosophila)	120114	11	n/a	n/a	n/a	2.510
1091998	ENSG00000120784	22591	ZFP30	zinc finger protein 30 homolog (mouse)	22835	19	n/a	n/a	n/a	2.507
1097736	ENSG00000162627	30856	SNX7	sorting nexin 7	51375	1	n/a	n/a	n/a	2.506
1094919	ENSG00000140557	8077	ST8SIA2	ST8 alpha-N-acetyl-neuraminide alpha-2,8-sialyltransferase 2	8128	15	n/a	n/a	n/a	2.505
280058638	ENSG00000253576	0	GS1-5L10.1	GS1-5L10.1	0	8	n/a	n/a	n/a	2.503
1091023	ENSG00000112972	3137	HMGCS1	3-hydroxy-3-methylglutaryl-CoA synthase 1 (soluble)	3157	5	n/a	n/a	n/a	2.501
279898164	ENSG00000235207	0	RP11-310H4.4	RP11-310H4.4	0	7	n/a	n/a	n/a	2.501
279724247	ENSG00000213713	0	PIGCP1	phosphatidylinositol glycan anchor biosynthesis, class C, pseudogene 1	0	11	n/a	n/a	n/a	2.499
1091639	ENSG00000117602	10964	RCAN3	RCAN family member 3	11123	1	n/a	n/a	n/a	2.493
1092216	ENSG00000122779	8728	TRIM24	tripartite motif containing 24	8805	7	n/a	n/a	n/a	2.491
1094411	ENSG00000137571	57476	SLCO5A1	solute carrier organic anion transporter family, member 5A1	81796	8	n/a	n/a	n/a	2.490
1097135	ENSG00000158164	10855	TMSB15A	thymosin beta 15a	11013	X	n/a	n/a	n/a	2.490
1093604	ENSG00000132975	2818	GPR12	G protein-coupled receptor 12	2835	13	n/a	n/a	n/a	2.490
279906666	ENSG00000236051	157129802	MYCBP2-AS1	MYCBP2 antisense RNA 1 (non-protein coding)	100874212	13	n/a	n/a	n/a	2.488
1090549	ENSG00000109265	36755	KIAA1211	KIAA1211	57482	4	n/a	n/a	n/a	2.485
1096999	ENSG00000157064	22812	NMNAT2	nicotinamide nucleotide adenylyltransferase 2	23057	1	n/a	n/a	n/a	2.484
280049900	ENSG00000252793	0	5S_rRNA	5S ribosomal RNA	0	5	n/a	n/a	n/a	2.483
1089574	ENSG00000102678	2239	FGF9	fibroblast growth factor 9 (glia-activating factor)	2254	13	n/a	n/a	n/a	2.480
1092323	ENSG00000123684	9782	LPGAT1	lysophosphatidylglycerol acyltransferase 1	9926	1	n/a	n/a	n/a	2.476
1097837	ENSG00000162992	4734	NEUROD1	neurogenic differentiation 1	4760	2	n/a	n/a	n/a	2.473
279912347	ENSG00000236565	0	HNRNPA3P5	heterogeneous nuclear ribonucleoprotein A3 pseudogene 5	0	13	n/a	n/a	n/a	2.468
1095089	ENSG00000141668	80607	CBLN2	cerebellin 2 precursor	147381	18	n/a	n/a	n/a	2.463
1087356	ENSG00000031003	30787	FAM13B	family with sequence similarity 13, member B	51306	5	n/a	n/a	n/a	2.463
1088177	ENSG00000075340	116	ADD2	adducin 2 (beta)	119	2	n/a	n/a	n/a	2.461
1093180	ENSG00000130449	36961	ZSWIM6	zinc finger, SWIM-type containing 6	57688	5	n/a	n/a	n/a	2.461
1103560	ENSG00000188467	94036	SLC24A5	solute carrier family 24, member 5	283652	15	n/a	n/a	n/a	2.456
280116447	ENSG00000258486	5997	RN7SL1	RNA, 7SL, cytoplasmic 1	6029	14	n/a	n/a	n/a	2.455
1091951	ENSG00000120438	6910	TCP1	t-complex 1	6950	6	n/a	n/a	n/a	2.455
1105626	ENSG00000206053	59980	HN1L	hematological and neurological expressed 1-like	90861	16	n/a	n/a	n/a	2.452
279705767	ENSG00000207118	0	SNORD14D	small nucleolar RNA, C/D box 14D	0	11	n/a	n/a	n/a	2.450
279812689	ENSG00000227617	157127455	AC009475.2	AC009475.2	100861402	2	n/a	n/a	n/a	2.450
1104418	ENSG00000197872	57255	FAM49A	family with sequence similarity 49, member A	81553	2	n/a	n/a	n/a	2.446
279818910	ENSG00000228206	0	AC016717.1	AC016717.1	0	2	n/a	n/a	n/a	2.445
279775266	ENSG00000224339	0	AL121578.5	AL121578.5	0	X	n/a	n/a	n/a	2.445
1093395	ENSG00000131737	3860	KRT34	keratin 34	3885	17	n/a	n/a	n/a	2.444
1096898	ENSG00000156218	36464	ADAMTSL3	ADAMTS-like 3	57188	15	n/a	n/a	n/a	2.444
1086881	ENSG00000001630	1583	CYP51A1	cytochrome P450, family 51, subfamily A, polypeptide 1	1595	7	n/a	n/a	n/a	2.442
1103756	ENSG00000189203	0	RP11-614O9.3	Transmembrane protein 179	0	14	n/a	n/a	n/a	2.440
1109082	ENSG00000243444	77151	PALM2	paralemmin 2	114299	9	n/a	n/a	n/a	2.438
1089229	ENSG00000100592	22757	DAAM1	dishevelled associated activator of morphogenesis 1	23002	14	n/a	n/a	n/a	2.438
1096233	ENSG00000150510	85624	FAM124A	family with sequence similarity 124A	220108	13	n/a	n/a	n/a	2.434
1090463	ENSG00000108666	40782	C17orf75	chromosome 17 open reading frame 75	64149	17	n/a	n/a	n/a	2.434
279736980	ENSG00000215105	0	TTC3P1	tetratricopeptide repeat domain 3 pseudogene 1	0	X	n/a	n/a	n/a	2.433
1096646	ENSG00000154001	5497	PPP2R5E	protein phosphatase 2, regulatory subunit B', epsilon isoform	5529	14	n/a	n/a	n/a	2.432
1091792	ENSG00000119335	6382	SET	SET nuclear oncogene	6418	9	n/a	n/a	n/a	2.432
1088506	ENSG00000084628	55373	NKAIN1	Na+/K+ transporting ATPase interacting 1	79570	1	n/a	n/a	n/a	2.431
1087927	ENSG00000068796	3771	KIF2A	kinesin heavy chain member 2A	3796	5	n/a	n/a	n/a	2.431
279889391	ENSG00000234466	0	RP11-266I3.1	RP11-266I3.1	0	X	n/a	n/a	n/a	2.429
1094191	ENSG00000136450	6390	SRSF1	serine/arginine-rich splicing factor 1	6426	17	n/a	n/a	n/a	2.428
1090627	ENSG00000110042	22975	DTX4	deltex homolog 4 (Drosophila)	23220	11	n/a	n/a	n/a	2.426
1097683	ENSG00000162419	10544	GMEB1	glucocorticoid modulatory element binding protein 1	10691	1	n/a	n/a	n/a	2.425
279809295	ENSG00000227278	0	RP11-656D10.5	RP11-656D10.5	0	1	n/a	n/a	n/a	2.424
1095600	ENSG00000145242	2029	EPHA5	EPH receptor A5	2044	4	n/a	n/a	n/a	2.423
279799736	ENSG00000226455	0	RP3-512E2.2	RP3-512E2.2	0	6	n/a	n/a	n/a	2.420
279668151	ENSG00000202532	0	U6	U6 spliceosomal RNA	0	2	n/a	n/a	n/a	2.417
1095195	ENSG00000142657	5194	PGD	phosphogluconate dehydrogenase	5226	1	n/a	n/a	n/a	2.415
1091870	ENSG00000119866	32815	BCL11A	B-cell CLL/lymphoma 11A (zinc finger protein)	53335	2	n/a	n/a	n/a	2.415
1091740	ENSG00000118702	2675	GHRH	growth hormone releasing hormone	2691	20	n/a	n/a	n/a	2.414
1093748	ENSG00000134115	27000	CNTN6	contactin 6	27255	3	n/a	n/a	n/a	2.413
1100942	ENSG00000175928	36906	LRRN1	leucine rich repeat neuronal 1	57633	3	n/a	n/a	n/a	2.411
1095768	ENSG00000146386	37341	C6orf115	chromosome 6 open reading frame 115	58527	6	n/a	n/a	n/a	2.410
1091082	ENSG00000113448	5112	PDE4D	phosphodiesterase 4D, cAMP-specific	5144	5	n/a	n/a	n/a	2.410
279499361	ENSG00000179967	0	PPP1R14BP3	protein phosphatase 1, regulatory (inhibitor) subunit 14B pseudogene 3	0	4	n/a	n/a	n/a	2.410
1105842	ENSG00000213300	0	RP11-642N14.1	RP11-642N14.1	0	3	n/a	n/a	n/a	2.410
1090620	ENSG00000109971	3292	HSPA8	heat shock 70kDa protein 8	3312	11	n/a	n/a	n/a	2.408
1103291	ENSG00000187323	1618	DCC	deleted in colorectal carcinoma	1630	18	n/a	n/a	n/a	2.407
280038346	ENSG00000251403	0	RP11-298J23.6	RP11-298J23.6	0	6	n/a	n/a	n/a	2.407
1095686	ENSG00000145860	81155	RNF145	ring finger protein 145	153830	5	n/a	n/a	n/a	2.407
1096824	ENSG00000155592	109980	ZKSCAN2	zinc finger with KRAB and SCAN domains 2	342357	16	n/a	n/a	n/a	2.407
1104143	ENSG00000197024	36814	ZNF398	zinc finger protein 398	57541	7	n/a	n/a	n/a	2.405
1108458	ENSG00000235471	0	AL033532.1	Uncharacterized protein	0	1	n/a	n/a	n/a	2.404
1094589	ENSG00000138439	80931	FAM117B	family with sequence similarity 117, member B	150864	2	n/a	n/a	n/a	2.402
1097259	ENSG00000159200	1815	RCAN1	regulator of calcineurin 1	1827	21	n/a	n/a	n/a	2.402
1096903	ENSG00000156239	28840	N6AMT1	N-6 adenine-specific DNA methyltransferase 1 (putative)	29104	21	n/a	n/a	n/a	2.400
1093854	ENSG00000134698	82978	EIF2C4	eukaryotic translation initiation factor 2C, 4	192670	1	n/a	n/a	n/a	2.398
1098144	ENSG00000163960	25792	UBXN7	UBX domain protein 7	26043	3	n/a	n/a	n/a	2.398
1100611	ENSG00000174145	36768	KIAA1239	KIAA1239	57495	4	n/a	n/a	n/a	2.397
1097757	ENSG00000162702	23283	ZNF281	zinc finger protein 281	23528	1	n/a	n/a	n/a	2.396
1106130	ENSG00000214670	0	AC007956.1	Full-length cDNA 5-PRIME end of clone CS0CAP004YO05 of Thymus of Homo sapiens (human)	0	14	n/a	n/a	n/a	2.395
1089719	ENSG00000103540	9594	CCP110	centriolar coiled coil protein 110kDa	9738	16	n/a	n/a	n/a	2.394
1087349	ENSG00000029725	9012	RABEP1	rabaptin, RAB GTPase binding effector protein 1	9135	17	n/a	n/a	n/a	2.388
1099974	ENSG00000171208	57511	NETO2	neuropilin (NRP) and tolloid (TLL)-like 2	81831	16	n/a	n/a	n/a	2.385
280126794	ENSG00000259081	0	RP11-488C13.6	RP11-488C13.6	0	14	n/a	n/a	n/a	2.384
279722866	ENSG00000213539	0	YBX1P6	Y box binding protein 1 pseudogene 6	0	9	n/a	n/a	n/a	2.383
1092487	ENSG00000124766	6619	SOX4	SRY (sex determining region Y)-box 4	6659	6	n/a	n/a	n/a	2.382
1091718	ENSG00000118496	58296	FBXO30	F-box protein 30	84085	6	n/a	n/a	n/a	2.381
1098047	ENSG00000163661	5774	PTX3	pentraxin 3, long	5806	3	n/a	n/a	n/a	2.380
1097575	ENSG00000161647	4330	MPP3	membrane protein, palmitoylated 3 (MAGUK p55 subfamily member 3)	4356	17	n/a	n/a	n/a	2.375
279865740	ENSG00000232389	0	RP11-134K13.2	RP11-134K13.2	0	6	n/a	n/a	n/a	2.374
1094209	ENSG00000136535	10558	TBR1	T-box, brain, 1	10716	2	n/a	n/a	n/a	2.372
1086999	ENSG00000006432	4268	MAP3K9	mitogen-activated protein kinase kinase kinase 9	4293	14	n/a	n/a	n/a	2.372
1088932	ENSG00000096063	6692	SRPK1	SRSF protein kinase 1	6732	6	n/a	n/a	n/a	2.371
279928741	ENSG00000237990	0	CNTN4-AS1	CNTN4 antisense RNA 1 (non-protein coding)	0	3	n/a	n/a	n/a	2.367
1089635	ENSG00000103044	3021	HAS3	hyaluronan synthase 3	3038	16	n/a	n/a	n/a	2.367
279891163	ENSG00000234629	0	WDR82P1	WD repeat domain 82 pseudogene 1	0	3	n/a	n/a	n/a	2.365
279821354	ENSG00000228404	0	AP001468.58	AP001468.58	0	21	n/a	n/a	n/a	2.365
1093200	ENSG00000130559	81331	CAMSAP1	calmodulin regulated spectrin-associated protein 1	157922	9	n/a	n/a	n/a	2.365
280124114	ENSG00000258936	0	CXADRP2	coxsackie virus and adenovirus receptor pseudogene 2	0	15	n/a	n/a	n/a	2.363
1092187	ENSG00000122566	3161	HNRNPA2B1	heterogeneous nuclear ribonucleoprotein A2/B1	3181	7	n/a	n/a	n/a	2.362
279816612	ENSG00000227971	0	RP11-600G3.1	RP11-600G3.1	0	3	n/a	n/a	n/a	2.361
1103500	ENSG00000188211	119463	RP1-239B22.1	B7 homolog 6	374383	11	n/a	n/a	n/a	2.360
1096519	ENSG00000152795	9843	HNRPDL	heterogeneous nuclear ribonucleoprotein D-like	9987	4	n/a	n/a	n/a	2.360
1103862	ENSG00000196227	40582	C20orf177	chromosome 20 open reading frame 177	63939	20	n/a	n/a	n/a	2.360
1089482	ENSG00000101958	2725	GLRA2	glycine receptor, alpha 2	2742	X	n/a	n/a	n/a	2.359
1099062	ENSG00000167508	4571	MVD	mevalonate (diphospho) decarboxylase	4597	16	n/a	n/a	n/a	2.359
1102822	ENSG00000185352	92356	HS6ST3	heparan sulfate 6-O-sulfotransferase 3	266722	13	n/a	n/a	n/a	2.358
1094372	ENSG00000137338	58748	PGBD1	piggyBac transposable element derived 1	84547	6	n/a	n/a	n/a	2.357
279667388	ENSG00000202314	180979	SNORD6	small nucleolar RNA, C/D box 6	692075	11	n/a	n/a	n/a	2.353
1094126	ENSG00000136104	55424	RNASEH2B	ribonuclease H2, subunit B	79621	13	n/a	n/a	n/a	2.353
1093592	ENSG00000132932	31241	ATP8A2	ATPase, aminophospholipid transporter, class I, type 8A, member 2	51761	13	n/a	n/a	n/a	2.352
1103106	ENSG00000186480	3613	INSIG1	insulin induced gene 1	3638	7	n/a	n/a	n/a	2.349
1087344	ENSG00000029363	9630	BCLAF1	BCL2-associated transcription factor 1	9774	6	n/a	n/a	n/a	2.349
1090564	ENSG00000109466	11114	KLHL2	kelch-like 2, Mayven (Drosophila)	11275	4	n/a	n/a	n/a	2.347
1103335	ENSG00000187607	36609	ZNF286A	zinc finger protein 286A	57335	17	n/a	n/a	n/a	2.347
1103467	ENSG00000188070	0	C11orf95	chromosome 11 open reading frame 95	0	11	n/a	n/a	n/a	2.346
1092303	ENSG00000123545	28814	NDUFAF4	NADH dehydrogenase (ubiquinone) 1 alpha subcomplex, assembly factor 4	29078	6	n/a	n/a	n/a	2.346
280048619	ENSG00000252609	0	snoU13	Small nucleolar RNA U13	0	6	n/a	n/a	n/a	2.346
279791998	ENSG00000225792	0	AC004540.4	AC004540.4	0	7	n/a	n/a	n/a	2.344
1099809	ENSG00000170522	54911	ELOVL6	ELOVL fatty acid elongase 6	79071	4	n/a	n/a	n/a	2.343
279822895	ENSG00000228549	0	RP11-108M9.3	RP11-108M9.3	0	1	n/a	n/a	n/a	2.342
280123593	ENSG00000258903	0	RP11-355I22.2	RP11-355I22.2	0	14	n/a	n/a	n/a	2.342
279780276	ENSG00000224763	0	FDPSP8	farnesyl diphosphate synthase pseudogene 8	0	1	n/a	n/a	n/a	2.339
1092267	ENSG00000123213	36759	NLN	neurolysin (metallopeptidase M3 family)	57486	5	n/a	n/a	n/a	2.335
1096438	ENSG00000152217	25789	SETBP1	SET binding protein 1	26040	18	n/a	n/a	n/a	2.335
1092041	ENSG00000121083	80087	DYNLL2	dynein, light chain, LC8-type 2	140735	17	n/a	n/a	n/a	2.332
1094834	ENSG00000140015	26878	KCNH5	potassium voltage-gated channel, subfamily H (eag-related), member 5	27133	14	n/a	n/a	n/a	2.331
1091061	ENSG00000113300	36745	CNOT6	CCR4-NOT transcription complex, subunit 6	57472	5	n/a	n/a	n/a	2.331
1087872	ENSG00000067141	4730	NEO1	neogenin 1	4756	15	n/a	n/a	n/a	2.330
279882629	ENSG00000233860	0	RP11-359D14.2	RP11-359D14.2	0	4	n/a	n/a	n/a	2.330
1087275	ENSG00000021574	6643	SPAST	spastin	6683	2	n/a	n/a	n/a	2.328
1087835	ENSG00000066135	9538	KDM4A	lysine (K)-specific demethylase 4A	9682	1	n/a	n/a	n/a	2.327
1108954	ENSG00000240720	125602	LRRD1	leucine-rich repeats and death domain containing 1	401387	7	n/a	n/a	n/a	2.327
1100567	ENSG00000173898	6672	SPTBN2	spectrin, beta, non-erythrocytic 2	6712	11	n/a	n/a	n/a	2.326
1096866	ENSG00000155966	2318	AFF2	AF4/FMR2 family, member 2	2334	X	n/a	n/a	n/a	2.326
279816800	ENSG00000228002	0	DHX9P1	DEAH (Asp-Glu-Ala-His) box polypeptide 9 pseudogene 1	0	13	n/a	n/a	n/a	2.326
1097930	ENSG00000163347	8953	CLDN1	claudin 1	9076	3	n/a	n/a	n/a	2.325
1098971	ENSG00000167088	6592	SNRPD1	small nuclear ribonucleoprotein D1 polypeptide 16kDa	6632	18	n/a	n/a	n/a	2.325
1099432	ENSG00000168906	4119	MAT2A	methionine adenosyltransferase II, alpha	4144	2	n/a	n/a	n/a	2.324
1095468	ENSG00000144229	56505	THSD7B	thrombospondin, type I, domain containing 7B	80731	2	n/a	n/a	n/a	2.323
279716347	ENSG00000212330	0	U6	U6 spliceosomal RNA	0	14	n/a	n/a	n/a	2.321
1089546	ENSG00000102317	5903	RBM3	RNA binding motif (RNP1, RRM) protein 3	5935	X	n/a	n/a	n/a	2.320
1097758	ENSG00000162704	9947	ARPC5	actin related protein 2/3 complex, subunit 5, 16kDa	10092	1	n/a	n/a	n/a	2.320
1089327	ENSG00000101134	35105	DOK5	docking protein 5	55816	20	n/a	n/a	n/a	2.317
1093173	ENSG00000130396	4276	MLLT4	myeloid/lymphoid or mixed-lineage leukemia (trithorax homolog, Drosophila); translocated to, 4	4301	6	n/a	n/a	n/a	2.317
280072356	ENSG00000254553	0	RP1-27O5.3	RP1-27O5.3	0	1	n/a	n/a	n/a	2.314
279750101	ENSG00000219951	0	RP11-378G13.2	RP11-378G13.2	0	6	n/a	n/a	n/a	2.314
1105422	ENSG00000205268	5118	PDE7A	phosphodiesterase 7A	5150	8	n/a	n/a	n/a	2.314
1095976	ENSG00000148143	37313	ZNF462	zinc finger protein 462	58499	9	n/a	n/a	n/a	2.313
1087845	ENSG00000066382	740	MPPED2	metallophosphoesterase domain containing 2	744	11	n/a	n/a	n/a	2.313
280013648	ENSG00000249459	169810	AC026271.6	AC026271.6	729288	17	n/a	n/a	n/a	2.313
279789445	ENSG00000225578	0	NCBP2-AS1	NCBP2 antisense RNA 1 (non-protein coding)	0	3	n/a	n/a	n/a	2.312
1103624	ENSG00000188707	76685	C7orf29	chromosome 7 open reading frame 29	113763	7	n/a	n/a	n/a	2.308
1097697	ENSG00000162490	119528	C1orf187	chromosome 1 open reading frame 187	374946	1	n/a	n/a	n/a	2.306
1089249	ENSG00000100664	1968	EIF5	eukaryotic translation initiation factor 5	1983	14	n/a	n/a	n/a	2.306
1089778	ENSG00000104290	7930	FZD3	frizzled family receptor 3	7976	8	n/a	n/a	n/a	2.305
279927600	ENSG00000237897	0	RP11-90H3.2	RP11-90H3.2	0	1	n/a	n/a	n/a	2.304
1108677	ENSG00000236901	57273	MIR600HG	MIR600 host gene (non-protein coding)	81571	9	n/a	n/a	n/a	2.299
1091858	ENSG00000119771	77542	KLHL29	kelch-like 29 (Drosophila)	114818	2	n/a	n/a	n/a	2.297
1090378	ENSG00000108064	6977	TFAM	transcription factor A, mitochondrial	7019	10	n/a	n/a	n/a	2.297
1102803	ENSG00000185275	0	CD24P4	CD24 molecule pseudogene 4	0	Y	n/a	n/a	n/a	2.295
280098636	ENSG00000256771	0	ZNF253	zinc finger protein 253	0	19	n/a	n/a	n/a	2.295
280078421	ENSG00000254963	0	CTD-2562J17.9	CTD-2562J17.9	0	11	n/a	n/a	n/a	2.294
1091494	ENSG00000116679	10478	IVNS1ABP	influenza virus NS1A binding protein	10625	1	n/a	n/a	n/a	2.294
280024470	ENSG00000250305	36877	KIAA1456	Putative methyltransferase KIAA1456	57604	8	n/a	n/a	n/a	2.294
279893422	ENSG00000234801	0	MORF4	mortality factor 4	0	4	n/a	n/a	n/a	2.293
1092499	ENSG00000124795	7867	DEK	DEK oncogene	7913	6	n/a	n/a	n/a	2.291
279829341	ENSG00000229132	0	EIF4A1P10	eukaryotic translation initiation factor 4A1 pseudogene 10	0	X	n/a	n/a	n/a	2.291
1105826	ENSG00000213190	10804	MLLT11	myeloid/lymphoid or mixed-lineage leukemia (trithorax homolog, Drosophila); translocated to, 11	10962	1	n/a	n/a	n/a	2.289
279896533	ENSG00000235071	0	RP11-759L5.2	RP11-759L5.2	0	X	n/a	n/a	n/a	2.289
1089380	ENSG00000101321	110085	XKR7	XK, Kell blood group complex subunit-related family, member 7	343702	20	n/a	n/a	n/a	2.286
1094338	ENSG00000137168	31125	PPIL1	peptidylprolyl isomerase (cyclophilin)-like 1	51645	6	n/a	n/a	n/a	2.286
279719789	ENSG00000213184	0	RP11-335F8.2	RP11-335F8.2	0	11	n/a	n/a	n/a	2.284
1087109	ENSG00000009954	8911	BAZ1B	bromodomain adjacent to zinc finger domain, 1B	9031	7	n/a	n/a	n/a	2.284
280075036	ENSG00000254726	0	MEX3A	mex-3 homolog A (C. elegans)	0	1	n/a	n/a	n/a	2.282
280080717	ENSG00000255085	0	AF186192.2	Uncharacterized protein	0	8	n/a	n/a	n/a	2.282
279947211	ENSG00000240286	0	MEAF6P1	MYST/Esa1-associated factor 6 pseudogene 1	0	2	n/a	n/a	n/a	2.282
1087573	ENSG00000052795	36873	FNIP2	folliculin interacting protein 2	57600	4	n/a	n/a	n/a	2.281
1087929	ENSG00000068878	22953	PSME4	proteasome (prosome, macropain) activator subunit 4	23198	2	n/a	n/a	n/a	2.279
1104174	ENSG00000197121	55857	PGAP1	post-GPI attachment to proteins 1	80055	2	n/a	n/a	n/a	2.279
1096110	ENSG00000149256	25760	ODZ4	odz, odd Oz/ten-m homolog 4 (Drosophila)	26011	11	n/a	n/a	n/a	2.277
1101049	ENSG00000176490	80696	DIRAS1	DIRAS family, GTP-binding RAS-like 1	148252	19	n/a	n/a	n/a	2.277
1102149	ENSG00000182628	110375	SKA2	spindle and kinetochore associated complex subunit 2	348235	17	n/a	n/a	n/a	2.274
279728879	ENSG00000214199	0	EEF1A1P12	eukaryotic translation elongation factor 1 alpha 1 pseudogene 12	0	2	n/a	n/a	n/a	2.274
280002940	ENSG00000248540	94062	AC010931.2	AC010931.2	283731	15	n/a	n/a	n/a	2.274
279658302	ENSG00000199645	0	U6	U6 spliceosomal RNA	0	5	n/a	n/a	n/a	2.270
279894513	ENSG00000234892	0	Z82214.2	Z82214.2	0	22	n/a	n/a	n/a	2.270
279749351	ENSG00000219487	0	RP11-365H23.1	RP11-365H23.1	0	6	n/a	n/a	n/a	2.269
279858979	ENSG00000231779	0	RP4-594I10.2	RP4-594I10.2	0	1	n/a	n/a	n/a	2.269
1095240	ENSG00000143093	59539	FAM40A	family with sequence similarity 40, member A	85369	1	n/a	n/a	n/a	2.268
1095030	ENSG00000141424	25549	SLC39A6	solute carrier family 39 (zinc transporter), member 6	25800	18	n/a	n/a	n/a	2.267
1099684	ENSG00000169981	7541	ZNF35	zinc finger protein 35	7584	3	n/a	n/a	n/a	2.264
280090138	ENSG00000255787	0	Z83848.1	Z83848.1	0	X	n/a	n/a	n/a	2.264
279666387	ENSG00000202025	0	U6	U6 spliceosomal RNA	0	1	n/a	n/a	n/a	2.264
1087820	ENSG00000065809	57883	FAM107B	family with sequence similarity 107, member B	83641	10	n/a	n/a	n/a	2.263
1096482	ENSG00000152503	34810	TRIM36	tripartite motif containing 36	55521	5	n/a	n/a	n/a	2.260
1090895	ENSG00000112081	6392	SRSF3	serine/arginine-rich splicing factor 3	6428	6	n/a	n/a	n/a	2.258
1089336	ENSG00000101162	56738	TUBB1	tubulin, beta 1 class VI	81027	20	n/a	n/a	n/a	2.258
279747005	ENSG00000217835	0	RP6-159A1.2	RP6-159A1.2	0	X	n/a	n/a	n/a	2.258
1088062	ENSG00000072315	7181	TRPC5	transient receptor potential cation channel, subfamily C, member 5	7224	X	n/a	n/a	n/a	2.257
279836759	ENSG00000229820	0	RP1-308E4.1	RP1-308E4.1	0	1	n/a	n/a	n/a	2.256
1093261	ENSG00000130816	1774	DNMT1	DNA (cytosine-5-)-methyltransferase 1	1786	19	n/a	n/a	n/a	2.256
1097747	ENSG00000162664	94376	ZNF326	zinc finger protein 326	284695	1	n/a	n/a	n/a	2.255
1094827	ENSG00000139977	78921	NAA30	N(alpha)-acetyltransferase 30, NatC catalytic subunit	122830	14	n/a	n/a	n/a	2.253
280091968	ENSG00000255994	0	C14orf162	chromosome 14 open reading frame 162	0	14	n/a	n/a	n/a	2.250
1094259	ENSG00000136828	9505	RALGPS1	Ral GEF with PH domain and SH3 binding motif 1	9649	9	n/a	n/a	n/a	2.250
1096173	ENSG00000149639	80062	KIAA0889	KIAA0889	140710	20	n/a	n/a	n/a	2.248
280135940	ENSG00000259606	0	RP11-316E14.6	RP11-316E14.6	0	14	n/a	n/a	n/a	2.244
279809089	ENSG00000227253	0	RP11-166N17.1	RP11-166N17.1	0	10	n/a	n/a	n/a	2.244
1091984	ENSG00000120694	10650	HSPH1	heat shock 105kDa/110kDa protein 1	10808	13	n/a	n/a	n/a	2.243
1092869	ENSG00000127914	9997	AKAP9	A kinase (PRKA) anchor protein (yotiao) 9	10142	7	n/a	n/a	n/a	2.243
1101297	ENSG00000177733	10791	HNRNPA0	heterogeneous nuclear ribonucleoprotein A0	10949	5	n/a	n/a	n/a	2.243
1089807	ENSG00000104435	10917	STMN2	stathmin-like 2	11075	8	n/a	n/a	n/a	2.241
1101402	ENSG00000178394	3330	HTR1A	5-hydroxytryptamine (serotonin) receptor 1A	3350	5	n/a	n/a	n/a	2.240
1087962	ENSG00000069956	5565	MAPK6	mitogen-activated protein kinase 6	5597	15	n/a	n/a	n/a	2.239
279829957	ENSG00000229186	0	ADAM1	ADAM metallopeptidase domain 1, pseudogene	0	12	n/a	n/a	n/a	2.238
280009091	ENSG00000249056	0	RP11-326I11.1	RP11-326I11.1	0	4	n/a	n/a	n/a	2.235
279846638	ENSG00000230667	0	SETP18	SET pseudogene 18	0	1	n/a	n/a	n/a	2.235
1105625	ENSG00000206052	85633	DOK6	docking protein 6	220164	18	n/a	n/a	n/a	2.235
1089395	ENSG00000101361	10381	NOP56	NOP56 ribonucleoprotein homolog (yeast)	10528	20	n/a	n/a	n/a	2.234
1095038	ENSG00000141441	41337	FAM59A	family with sequence similarity 59, member A	64762	18	n/a	n/a	n/a	2.233
1091820	ENSG00000119596	35532	YLPM1	YLP motif containing 1	56252	14	n/a	n/a	n/a	2.233
1096969	ENSG00000156853	77682	ZNF689	zinc finger protein 689	115509	16	n/a	n/a	n/a	2.231
1087868	ENSG00000067064	3402	IDI1	isopentenyl-diphosphate delta isomerase 1	3422	10	n/a	n/a	n/a	2.231
280110981	ENSG00000258012	0	RP11-603K19.1	RP11-603K19.1	0	12	n/a	n/a	n/a	2.229
1095714	ENSG00000146006	25794	LRRTM2	leucine rich repeat transmembrane neuronal 2	26045	5	n/a	n/a	n/a	2.229
1088945	ENSG00000096717	23166	SIRT1	sirtuin 1	23411	10	n/a	n/a	n/a	2.229
1093763	ENSG00000134207	80700	SYT6	synaptotagmin VI	148281	1	n/a	n/a	n/a	2.227
1094448	ENSG00000137776	55614	SLTM	SAFB-like, transcription modulator	79811	15	n/a	n/a	n/a	2.226
279792729	ENSG00000225858	0	RP1-172N19.3	RP1-172N19.3	0	X	n/a	n/a	n/a	2.226
1094960	ENSG00000140937	1004	CDH11	cadherin 11, type 2, OB-cadherin (osteoblast)	1009	16	n/a	n/a	n/a	2.226
1086890	ENSG00000002746	22827	HECW1	HECT, C2 and WW domain containing E3 ubiquitin protein ligase 1	23072	7	n/a	n/a	n/a	2.226
1093376	ENSG00000131558	37872	EXOC4	exocyst complex component 4	60412	7	n/a	n/a	n/a	2.224
1094264	ENSG00000136842	7068	TMOD1	tropomodulin 1	7111	9	n/a	n/a	n/a	2.223
1103284	ENSG00000187257	85840	RSBN1L	round spermatid basic protein 1-like	222194	7	n/a	n/a	n/a	2.222
1097427	ENSG00000160352	80690	ZNF714	zinc finger protein 714	148206	19	n/a	n/a	n/a	2.222
1096517	ENSG00000152784	36257	PRDM8	PR domain containing 8	56978	4	n/a	n/a	n/a	2.222
1094192	ENSG00000136451	7672	VEZF1	vascular endothelial zinc finger 1	7716	17	n/a	n/a	n/a	2.221
1094067	ENSG00000135829	1648	DHX9	DEAH (Asp-Glu-Ala-His) box polypeptide 9	1660	1	n/a	n/a	n/a	2.221
1094162	ENSG00000136261	28705	BZW2	basic leucine zipper and W2 domains 2	28969	7	n/a	n/a	n/a	2.220
1096664	ENSG00000154127	59149	UBASH3B	ubiquitin associated and SH3 domain containing B	84959	11	n/a	n/a	n/a	2.218
1088026	ENSG00000071246	22602	VASH1	vasohibin 1	22846	14	n/a	n/a	n/a	2.217
1089153	ENSG00000100344	56140	PNPLA3	patatin-like phospholipase domain containing 3	80339	22	n/a	n/a	n/a	2.217
1102586	ENSG00000184402	25788	SS18L1	synovial sarcoma translocation gene on chromosome 18-like 1	26039	20	n/a	n/a	n/a	2.217
1088066	ENSG00000072422	9742	RHOBTB1	Rho-related BTB domain containing 1	9886	10	n/a	n/a	n/a	2.216
1092193	ENSG00000122641	3599	INHBA	inhibin, beta A	3624	7	n/a	n/a	n/a	2.215
279298108	ENSG00000162699	0	DNAJA1P5	DnaJ (Hsp40) homolog, subfamily A, member 1 pseudogene 5	0	1	n/a	n/a	n/a	2.214
1088889	ENSG00000094916	23223	CBX5	chromobox homolog 5	23468	12	n/a	n/a	n/a	2.214
1101408	ENSG00000178409	36946	BEND3	BEN domain containing 3	57673	6	n/a	n/a	n/a	2.214
280119798	ENSG00000258686	0	RP4-773N10.5	RP4-773N10.5	0	1	n/a	n/a	n/a	2.213
279780341	ENSG00000224773	0	RP1-170D19.3	RP1-170D19.3	0	X	n/a	n/a	n/a	2.212
1095887	ENSG00000147383	30301	NSDHL	NAD(P) dependent steroid dehydrogenase-like	50814	X	n/a	n/a	n/a	2.211
280065475	ENSG00000254061	0	RP11-359B20.1	RP11-359B20.1	0	8	n/a	n/a	n/a	2.210
1087743	ENSG00000064042	22753	LIMCH1	LIM and calponin homology domains 1	22998	4	n/a	n/a	n/a	2.210
280094138	ENSG00000256240	0	AC010620.1	AC010620.1	0	19	n/a	n/a	n/a	2.209
1097485	ENSG00000160818	34154	GPATCH4	G patch domain containing 4	54865	1	n/a	n/a	n/a	2.209
1095339	ENSG00000143493	25645	INTS7	integrator complex subunit 7	25896	1	n/a	n/a	n/a	2.208
1092423	ENSG00000124383	10053	MPHOSPH10	M-phase phosphoprotein 10 (U3 small nucleolar ribonucleoprotein)	10199	2	n/a	n/a	n/a	2.207
1095804	ENSG00000146731	903	CCT6A	chaperonin containing TCP1, subunit 6A (zeta 1)	908	7	n/a	n/a	n/a	2.207
280011422	ENSG00000249271	0	AC021224.1	AC021224.1	0	18	n/a	n/a	n/a	2.207
280002995	ENSG00000248546	0	ANP32C	acidic (leucine-rich) nuclear phosphoprotein 32 family, member C	0	4	n/a	n/a	n/a	2.206
1095381	ENSG00000143702	9715	CEP170	centrosomal protein 170kDa	9859	1	n/a	n/a	n/a	2.203
1092097	ENSG00000121764	3044	HCRTR1	hypocretin (orexin) receptor 1	3061	1	n/a	n/a	n/a	2.203
280088312	ENSG00000255581	0	RP11-69M1.4	RP11-69M1.4	0	12	n/a	n/a	n/a	2.202
1092633	ENSG00000125827	35535	TMX4	thioredoxin-related transmembrane protein 4	56255	20	n/a	n/a	n/a	2.202
1089835	ENSG00000104722	4715	NEFM	neurofilament, medium polypeptide	4741	8	n/a	n/a	n/a	2.201
1100604	ENSG00000174111	29828	SOCS7	suppressor of cytokine signaling 7	30837	17	n/a	n/a	n/a	2.200
279821871	ENSG00000228449	0	RP11-177A2.4	RP11-177A2.4	0	1	n/a	n/a	n/a	2.200
279901599	ENSG00000235555	0	AC011450.2	AC011450.2	0	19	n/a	n/a	n/a	2.200
1104348	ENSG00000197653	83407	DNAH10	dynein, axonemal, heavy chain 10	196385	12	n/a	n/a	n/a	2.200
1092493	ENSG00000124784	57974	RIOK1	RIO kinase 1 (yeast)	83732	6	n/a	n/a	n/a	2.199
1091083	ENSG00000113456	5778	RAD1	RAD1 homolog (S. pombe)	5810	5	n/a	n/a	n/a	2.198
1095952	ENSG00000147862	4755	NFIB	nuclear factor I/B	4781	9	n/a	n/a	n/a	2.196
1095440	ENSG00000144031	55800	ANKRD53	ankyrin repeat domain 53	79998	2	n/a	n/a	n/a	2.194
1101440	ENSG00000178662	55836	CSRNP3	cysteine-serine-rich nuclear protein 3	80034	2	n/a	n/a	n/a	2.194
1088082	ENSG00000072832	1391	CRMP1	collapsin response mediator protein 1	1400	4	n/a	n/a	n/a	2.193
1091473	ENSG00000116514	79224	RNF19B	ring finger protein 19B	127544	1	n/a	n/a	n/a	2.193
1089144	ENSG00000100320	23297	RBFOX2	RNA binding protein, fox-1 homolog (C. elegans) 2	23543	22	n/a	n/a	n/a	2.192
279660990	ENSG00000200434	0	RN5-8S2	RNA, 5.8S ribosomal 2	0	16	n/a	n/a	n/a	2.190
279904499	ENSG00000235837	0	AC073333.8	AC073333.8	0	7	n/a	n/a	n/a	2.190
279953770	ENSG00000241095	0	RP11-657G2.1	RP11-657G2.1	0	3	n/a	n/a	n/a	2.187
279708840	ENSG00000207652	1013198	MIR621	microRNA 621	693206	13	n/a	n/a	n/a	2.185
1086967	ENSG00000005810	22832	MYCBP2	MYC binding protein 2	23077	13	n/a	n/a	n/a	2.184
1098318	ENSG00000164484	77525	TMEM200A	transmembrane protein 200A	114801	6	n/a	n/a	n/a	2.183
1095683	ENSG00000145833	9735	DDX46	DEAD (Asp-Glu-Ala-Asp) box polypeptide 46	9879	5	n/a	n/a	n/a	2.183
1104605	ENSG00000198440	80664	ZNF583	zinc finger protein 583	147949	19	n/a	n/a	n/a	2.182
1087539	ENSG00000049759	23082	NEDD4L	neural precursor cell expressed, developmentally down-regulated 4-like	23327	18	n/a	n/a	n/a	2.182
279710849	ENSG00000209418	110295	SNORD64	small nucleolar RNA, C/D box 64	347686	15	n/a	n/a	n/a	2.182
279720449	ENSG00000213260	0	YWHAZP5	tyrosine 3-monooxygenase/tryptophan 5-monooxygenase activation protein, zeta pseudogene 5	0	10	n/a	n/a	n/a	2.181
279665267	ENSG00000201692	26520	SNORD80	small nucleolar RNA, C/D box 80	26774	1	n/a	n/a	n/a	2.180
1098995	ENSG00000167178	36884	ISLR2	immunoglobulin superfamily containing leucine-rich repeat 2	57611	15	n/a	n/a	n/a	2.180
1090661	ENSG00000110321	1967	EIF4G2	eukaryotic translation initiation factor 4 gamma, 2	1982	11	n/a	n/a	n/a	2.179
1096277	ENSG00000150995	3683	ITPR1	inositol 1,4,5-trisphosphate receptor, type 1	3708	3	n/a	n/a	n/a	2.178
1090067	ENSG00000105708	7518	ZNF14	zinc finger protein 14	7561	19	n/a	n/a	n/a	2.178
1100236	ENSG00000172318	8638	B3GALT1	UDP-Gal:betaGlcNAc beta 1,3-galactosyltransferase, polypeptide 1	8708	2	n/a	n/a	n/a	2.177
1103158	ENSG00000186732	754	MPPED1	metallophosphoesterase domain containing 1	758	22	n/a	n/a	n/a	2.175
1091551	ENSG00000116990	4584	MYCL1	v-myc myelocytomatosis viral oncogene homolog 1, lung carcinoma derived (avian)	4610	1	n/a	n/a	n/a	2.175
1097191	ENSG00000158623	0	COPG2	coatomer protein complex, subunit gamma 2	0	7	n/a	n/a	n/a	2.174
1091490	ENSG00000116668	34112	SWT1	SWT1 RNA endoribonuclease homolog (S. cerevisiae)	54823	1	n/a	n/a	n/a	2.173
279828969	ENSG00000229091	0	AC009945.3	AC009945.3	0	7	n/a	n/a	n/a	2.172
279759475	ENSG00000222328	0	RNU2-2	RNA, U2 small nuclear 2	0	11	n/a	n/a	n/a	2.169
1105732	ENSG00000212719	109648	C17orf51	chromosome 17 open reading frame 51	339263	17	n/a	n/a	n/a	2.169
279912090	ENSG00000236537	0	RP11-732M18.3	RP11-732M18.3	0	6	n/a	n/a	n/a	2.168
1095377	ENSG00000143643	55376	TTC13	tetratricopeptide repeat domain 13	79573	1	n/a	n/a	n/a	2.168
1104234	ENSG00000197323	31072	TRIM33	tripartite motif containing 33	51592	1	n/a	n/a	n/a	2.167
1098766	ENSG00000166266	8015	CUL5	cullin 5	8065	11	n/a	n/a	n/a	2.167
279866978	ENSG00000232499	0	RP11-512F24.1	RP11-512F24.1	0	1	n/a	n/a	n/a	2.166
279827967	ENSG00000228998	0	AC091167.2	Putative PERP-like protein	0	15	n/a	n/a	n/a	2.164
1096072	ENSG00000148843	22739	PDCD11	programmed cell death 11	22984	10	n/a	n/a	n/a	2.164
280027194	ENSG00000250526	0	CCT6P2	chaperonin containing TCP1, subunit 6 (zeta) pseudogene 2	0	5	n/a	n/a	n/a	2.163
279849899	ENSG00000230982	0	DSTNP1	destrin (actin depolymerizing factor) pseudogene 1	0	21	n/a	n/a	n/a	2.163
279786697	ENSG00000225339	0	RP11-513I15.6	RP11-513I15.6	0	6	n/a	n/a	n/a	2.162
1094017	ENSG00000135540	36500	NHSL1	NHS-like 1	57224	6	n/a	n/a	n/a	2.162
1105873	ENSG00000213551	22989	DNAJC9	DnaJ (Hsp40) homolog, subfamily C, member 9	23234	10	n/a	n/a	n/a	2.161
1106260	ENSG00000215114	79715	UBXN2B	UBX domain protein 2B	137886	8	n/a	n/a	n/a	2.160
279918364	ENSG00000237126	0	AC073254.1	AC073254.1	0	2	n/a	n/a	n/a	2.159
1106804	ENSG00000224569	0	RP11-341G5.2	RP11-341G5.2	0	4	n/a	n/a	n/a	2.158
1103107	ENSG00000186487	22795	MYT1L	myelin transcription factor 1-like	23040	2	n/a	n/a	n/a	2.158
279725210	ENSG00000213866	0	YBX1P10	Y box binding protein 1 pseudogene 10	0	9	n/a	n/a	n/a	2.157
1103528	ENSG00000188322	122887	SBK1	SH3-binding domain kinase 1	388228	16	n/a	n/a	n/a	2.156
279829672	ENSG00000229161	0	TCP1P1	t-complex 1 pseudogene 1	0	7	n/a	n/a	n/a	2.156
279525073	ENSG00000183171	0	RP11-49C9.2	RP11-49C9.2	0	X	n/a	n/a	n/a	2.155
280006830	ENSG00000248854	0	RP11-175M2.2	RP11-175M2.2	0	5	n/a	n/a	n/a	2.154
1096850	ENSG00000155858	79597	LSM11	LSM11, U7 small nuclear RNA associated	134353	5	n/a	n/a	n/a	2.153
279936114	ENSG00000238896	0	snoU13	Small nucleolar RNA U13	0	6	n/a	n/a	n/a	2.152
1088219	ENSG00000076356	5330	PLXNA2	plexin A2	5362	1	n/a	n/a	n/a	2.152
1103253	ENSG00000187134	1633	AKR1C1	aldo-keto reductase family 1, member C1 (dihydrodiol dehydrogenase 1; 20-alpha (3-alpha)-hydroxysteroid dehydrogenase)	1645	10	n/a	n/a	n/a	2.151
1086966	ENSG00000005801	7704	ZNF195	zinc finger protein 195	7748	11	n/a	n/a	n/a	2.150
1103261	ENSG00000187164	36971	KIAA1598	KIAA1598	57698	10	n/a	n/a	n/a	2.149
280059868	ENSG00000253668	0	RP11-463C14.1	RP11-463C14.1	0	8	n/a	n/a	n/a	2.148
1095788	ENSG00000146555	85814	SDK1	sidekick homolog 1, cell adhesion molecule (chicken)	221935	7	n/a	n/a	n/a	2.148
1087971	ENSG00000070061	8452	IKBKAP	inhibitor of kappa light polypeptide gene enhancer in B-cells, kinase complex-associated protein	8518	9	n/a	n/a	n/a	2.148
1100711	ENSG00000174721	80303	FGFBP3	fibroblast growth factor binding protein 3	143282	10	n/a	n/a	n/a	2.147
1093789	ENSG00000134308	10813	YWHAQ	tyrosine 3-monooxygenase/tryptophan 5-monooxygenase activation protein, theta polypeptide	10971	2	n/a	n/a	n/a	2.146
1087422	ENSG00000038427	1451	VCAN	versican	1462	5	n/a	n/a	n/a	2.144
1104756	ENSG00000198824	93981	CHAMP1	chromosome alignment maintaining phosphoprotein 1	283489	13	n/a	n/a	n/a	2.144
1092879	ENSG00000127955	2753	GNAI1	guanine nucleotide binding protein (G protein), alpha inhibiting activity polypeptide 1	2770	7	n/a	n/a	n/a	2.143
280133250	ENSG00000259456	0	RP5-914P20.5	RP5-914P20.5	0	20	n/a	n/a	n/a	2.140
1093687	ENSG00000133657	55375	ATP13A3	ATPase type 13A3	79572	3	n/a	n/a	n/a	2.140
1089703	ENSG00000103460	27069	TOX3	TOX high mobility group box family member 3	27324	16	n/a	n/a	n/a	2.139
1090574	ENSG00000109576	30648	AADAT	aminoadipate aminotransferase	51166	4	n/a	n/a	n/a	2.138
1089619	ENSG00000102974	10517	CTCF	CCCTC-binding factor (zinc finger protein)	10664	16	n/a	n/a	n/a	2.138
1094341	ENSG00000137185	7702	ZNF193	zinc finger protein 193	7746	6	n/a	n/a	n/a	2.138
279710163	ENSG00000207945	1013241	MIR658	microRNA 658	724028	22	n/a	n/a	n/a	2.137
1096480	ENSG00000152492	81045	CCDC50	coiled-coil domain containing 50	152137	3	n/a	n/a	n/a	2.136
280061901	ENSG00000253793	0	RP11-293D9.2	RP11-293D9.2	0	8	n/a	n/a	n/a	2.132
279906284	ENSG00000236018	0	RP4-814D15.1	RP4-814D15.1	0	7	n/a	n/a	n/a	2.131
1087488	ENSG00000047315	5399	POLR2B	polymerase (RNA) II (DNA directed) polypeptide B, 140kDa	5431	4	n/a	n/a	n/a	2.128
1088083	ENSG00000072840	2106	EVC	Ellis van Creveld syndrome	2121	4	n/a	n/a	n/a	2.128
1094207	ENSG00000136527	6398	TRA2B	transformer 2 beta homolog (Drosophila)	6434	3	n/a	n/a	n/a	2.128
1091654	ENSG00000117724	1056	CENPF	centromere protein F, 350/400kDa (mitosin)	1063	1	n/a	n/a	n/a	2.127
1088166	ENSG00000075213	10224	SEMA3A	sema domain, immunoglobulin domain (Ig), short basic domain, secreted, (semaphorin) 3A	10371	7	n/a	n/a	n/a	2.127
280135671	ENSG00000259589	0	RP11-317G6.1	RP11-317G6.1	0	15	n/a	n/a	n/a	2.126
1096392	ENSG00000151835	26026	SACS	spastic ataxia of Charlevoix-Saguenay (sacsin)	26278	13	n/a	n/a	n/a	2.126
1101179	ENSG00000177181	94381	RIMKLA	ribosomal modification protein rimK-like family member A	284716	1	n/a	n/a	n/a	2.125
280064751	ENSG00000254004	109662	ZNF260	zinc finger protein 260	339324	19	n/a	n/a	n/a	2.123
1091629	ENSG00000117569	37188	PTBP2	polypyrimidine tract binding protein 2	58155	1	n/a	n/a	n/a	2.123
1107319	ENSG00000228006	0	AC004017.1	AC004017.1	0	19	n/a	n/a	n/a	2.122
280118505	ENSG00000258610	0	RP11-488C13.7	RP11-488C13.7	0	14	n/a	n/a	n/a	2.120
1101673	ENSG00000180035	83479	ZNF48	zinc finger protein 48	197407	16	n/a	n/a	n/a	2.120
280011091	ENSG00000249242	134151	TMEM150C	transmembrane protein 150C	441027	4	n/a	n/a	n/a	2.120
279869170	ENSG00000232675	0	RP4-718D20.3	RP4-718D20.3	0	20	n/a	n/a	n/a	2.120
1089658	ENSG00000103187	23161	COTL1	coactosin-like 1 (Dictyostelium)	23406	16	n/a	n/a	n/a	2.119
280003511	ENSG00000248593	82411	DSTNP2	destrin (actin depolymerizing factor) pseudogene 2	171220	12	n/a	n/a	n/a	2.118
1099078	ENSG00000167552	7800	TUBA1A	tubulin, alpha 1a	7846	12	n/a	n/a	n/a	2.118
279721201	ENSG00000213365	0	AP000593.6	AP000593.6	0	11	n/a	n/a	n/a	2.118
1090946	ENSG00000112320	34373	SOBP	sine oculis binding protein homolog (Drosophila)	55084	6	n/a	n/a	n/a	2.117
279720106	ENSG00000213212	0	NCLP1	nucleolin pseudogene 1	0	9	n/a	n/a	n/a	2.117
1087153	ENSG00000011258	34088	MBTD1	mbt domain containing 1	54799	17	n/a	n/a	n/a	2.116
279802285	ENSG00000226698	0	RP1-50O24.6	RP1-50O24.6	0	1	n/a	n/a	n/a	2.115
1090634	ENSG00000110066	30593	SUV420H1	suppressor of variegation 4-20 homolog 1 (Drosophila)	51111	11	n/a	n/a	n/a	2.115
1104245	ENSG00000197362	79662	ZNF786	zinc finger protein 786	136051	7	n/a	n/a	n/a	2.113
279725809	ENSG00000213924	0	GS1-256O22.3	GS1-256O22.3	0	X	n/a	n/a	n/a	2.112
1109140	ENSG00000244405	2104	ETV5	ets variant 5	2119	3	n/a	n/a	n/a	2.110
1088412	ENSG00000081386	22625	ZNF510	zinc finger protein 510	22869	9	n/a	n/a	n/a	2.110
1095865	ENSG00000147180	7509	ZNF711	zinc finger protein 711	7552	X	n/a	n/a	n/a	2.110
1091249	ENSG00000114999	80893	TTL	tubulin tyrosine ligase	150465	2	n/a	n/a	n/a	2.108
280013355	ENSG00000249430	0	CTD-2231H16.1	CTD-2231H16.1	0	5	n/a	n/a	n/a	2.107
1100324	ENSG00000172687	0	ZNF738	zinc finger protein 738	0	19	n/a	n/a	n/a	2.107
279773016	ENSG00000224155	0	RP11-700P18.2	RP11-700P18.2	0	7	n/a	n/a	n/a	2.107
1088329	ENSG00000079246	7477	XRCC5	X-ray repair complementing defective repair in Chinese hamster cells 5 (double-strand-break rejoining)	7520	2	n/a	n/a	n/a	2.106
1093584	ENSG00000132872	6820	SYT4	synaptotagmin IV	6860	18	n/a	n/a	n/a	2.105
279786996	ENSG00000225376	0	RP11-490D19.6	RP11-490D19.6	0	9	n/a	n/a	n/a	2.105
280089527	ENSG00000255725	0	RP11-443N24.1	RP11-443N24.1	0	12	n/a	n/a	n/a	2.105
1104076	ENSG00000196812	56146	ZSCAN16	zinc finger and SCAN domain containing 16	80345	6	n/a	n/a	n/a	2.104
1106218	ENSG00000214941	79058	ZSWIM7	zinc finger, SWIM-type containing 7	125150	17	n/a	n/a	n/a	2.104
279751771	ENSG00000221069	0	AC000029.1	AC000029.1	0	22	n/a	n/a	n/a	2.102
1089795	ENSG00000104369	35983	JPH1	junctophilin 1	56704	8	n/a	n/a	n/a	2.102
279835459	ENSG00000229691	0	RP11-21N7.2	RP11-21N7.2	0	1	n/a	n/a	n/a	2.101
1101171	ENSG00000177125	126349	ZBTB34	zinc finger and BTB domain containing 34	403341	9	n/a	n/a	n/a	2.100
1105174	ENSG00000204519	59871	ZNF551	zinc finger protein 551	90233	19	n/a	n/a	n/a	2.099
1088710	ENSG00000089280	2505	FUS	fused in sarcoma	2521	16	n/a	n/a	n/a	2.099
280085800	ENSG00000255402	0	RP11-696P8.2	RP11-696P8.2	0	8	n/a	n/a	n/a	2.098
1095582	ENSG00000145041	9586	VPRBP	Vpr (HIV-1) binding protein	9730	3	n/a	n/a	n/a	2.098
1094270	ENSG00000136866	7496	ZFP37	zinc finger protein 37 homolog (mouse)	7539	9	n/a	n/a	n/a	2.098
280018571	ENSG00000249853	85856	HS3ST5	heparan sulfate (glucosamine) 3-O-sulfotransferase 5	222537	6	n/a	n/a	n/a	2.098
279977138	ENSG00000243637	0	AC019221.4	AC019221.4	0	2	n/a	n/a	n/a	2.098
279594179	ENSG00000189089	0	RIMKLBP1	ribosomal modification protein rimK-like family member B pseudogene 1	0	21	n/a	n/a	n/a	2.098
1091837	ENSG00000119682	9726	KIAA0317	KIAA0317	9870	14	n/a	n/a	n/a	2.097
1094437	ENSG00000137727	36842	ARHGAP20	Rho GTPase activating protein 20	57569	11	n/a	n/a	n/a	2.096
1087761	ENSG00000064547	9046	LPAR2	lysophosphatidic acid receptor 2	9170	19	n/a	n/a	n/a	2.096
279860098	ENSG00000231878	0	SNRPFP1	small nuclear ribonucleoprotein polypeptide F pseudogene 1	0	20	n/a	n/a	n/a	2.095
279879685	ENSG00000233588	0	CYP51P2	cytochrome P450, family 51, pseudogene 2	0	13	n/a	n/a	n/a	2.095
1088181	ENSG00000075407	7544	ZNF37A	zinc finger protein 37A	7587	10	n/a	n/a	n/a	2.095
1089201	ENSG00000100473	1678	COCH	coagulation factor C homolog, cochlin (Limulus polyphemus)	1690	14	n/a	n/a	n/a	2.094
1095034	ENSG00000141431	56587	ASXL3	additional sex combs like 3 (Drosophila)	80816	18	n/a	n/a	n/a	2.093
1088288	ENSG00000078140	3075	UBE2K	ubiquitin-conjugating enzyme E2K	3093	4	n/a	n/a	n/a	2.092
1088241	ENSG00000077080	30893	ACTL6B	actin-like 6B	51412	7	n/a	n/a	n/a	2.092
1100590	ENSG00000174013	83603	FBXO45	F-box protein 45	200933	3	n/a	n/a	n/a	2.091
1093162	ENSG00000130338	36274	TULP4	tubby like protein 4	56995	6	n/a	n/a	n/a	2.091
279949201	ENSG00000240500	0	RP11-160A10.3	RP11-160A10.3	0	6	n/a	n/a	n/a	2.090
1105222	ENSG00000204624	36813	PTCHD2	patched domain containing 2	57540	1	n/a	n/a	n/a	2.090
1108581	ENSG00000236287	37300	ZBED5	zinc finger, BED-type containing 5	58486	11	n/a	n/a	n/a	2.086
1093645	ENSG00000133216	2033	EPHB2	EPH receptor B2	2048	1	n/a	n/a	n/a	2.085
279940860	ENSG00000239530	0	AC114498.1	AC114498.1	0	1	n/a	n/a	n/a	2.084
1099715	ENSG00000170153	36757	RNF150	ring finger protein 150	57484	4	n/a	n/a	n/a	2.082
1097892	ENSG00000163171	10455	CDC42EP3	CDC42 effector protein (Rho GTPase binding) 3	10602	2	n/a	n/a	n/a	2.081
279800478	ENSG00000226526	0	RP1-37C10.3	RP1-37C10.3	0	1	n/a	n/a	n/a	2.081
1088943	ENSG00000096654	7694	ZNF184	zinc finger protein 184	7738	6	n/a	n/a	n/a	2.080
1095272	ENSG00000143207	40927	RFWD2	ring finger and WD repeat domain 2	64326	1	n/a	n/a	n/a	2.077
1099466	ENSG00000169045	3167	HNRNPH1	heterogeneous nuclear ribonucleoprotein H1 (H)	3187	5	n/a	n/a	n/a	2.076
280115010	ENSG00000258403	0	RP11-355I22.6	RP11-355I22.6	0	14	n/a	n/a	n/a	2.075
1088265	ENSG00000077522	85	ACTN2	actinin, alpha 2	88	1	n/a	n/a	n/a	2.075
279939870	ENSG00000239415	0	AP001469.9	AP001469.9	0	21	n/a	n/a	n/a	2.075
1108151	ENSG00000233327	85654	AC107983.1	AC107983.1	220594	17	n/a	n/a	n/a	2.075
1104036	ENSG00000196690	0	BX284668.1	BX284668.1	0	1	n/a	n/a	n/a	2.073
279814212	ENSG00000227751	0	RP1-20B21.4	RP1-20B21.4	0	1	n/a	n/a	n/a	2.073
279819148	ENSG00000228222	0	AC074363.1	AC074363.1	0	2	n/a	n/a	n/a	2.072
1089547	ENSG00000102349	11118	KLF8	Kruppel-like factor 8	11279	X	n/a	n/a	n/a	2.071
280116923	ENSG00000258525	157121735	RP11-829H16.3	RP11-829H16.3	100506071	14	n/a	n/a	n/a	2.070
1101021	ENSG00000176371	34282	ZSCAN2	zinc finger and SCAN domain containing 2	54993	15	n/a	n/a	n/a	2.070
1092186	ENSG00000122565	11170	CBX3	chromobox homolog 3	11335	7	n/a	n/a	n/a	2.069
1098503	ENSG00000165209	34631	STRBP	spermatid perinuclear RNA binding protein	55342	9	n/a	n/a	n/a	2.069
1102477	ENSG00000183943	5581	PRKX	protein kinase, X-linked	5613	X	n/a	n/a	n/a	2.068
1088522	ENSG00000085224	543	ATRX	alpha thalassemia/mental retardation syndrome X-linked	546	X	n/a	n/a	n/a	2.067
279661291	ENSG00000200530	0	SNORD35B	small nucleolar RNA, C/D box 35B	0	19	n/a	n/a	n/a	2.066
1094288	ENSG00000136925	81387	TSTD2	thiosulfate sulfurtransferase (rhodanese)-like domain containing 2	158427	9	n/a	n/a	n/a	2.065
279866449	ENSG00000232454	0	RP11-3J10.7	RP11-3J10.7	0	9	n/a	n/a	n/a	2.063
1097740	ENSG00000162639	76691	HENMT1	HEN1 methyltransferase homolog 1 (Arabidopsis)	113802	1	n/a	n/a	n/a	2.063
279937003	ENSG00000239039	182393	SNORD13	small nucleolar RNA, C/D box 13	692084	8	n/a	n/a	n/a	2.062
280104463	ENSG00000257350	0	RP11-616L12.4	RP11-616L12.4	0	12	n/a	n/a	n/a	2.061
1092904	ENSG00000128250	5956	RFPL1	ret finger protein-like 1	5988	22	n/a	n/a	n/a	2.061
1098841	ENSG00000166532	36767	RIMKLB	ribosomal modification protein rimK-like family member B	57494	12	n/a	n/a	n/a	2.058
279842570	ENSG00000230330	0	HMGN2P3	high mobility group nucleosomal binding domain 2 pseudogene 3	0	16	n/a	n/a	n/a	2.057
1100086	ENSG00000171681	35018	ATF7IP	activating transcription factor 7 interacting protein	55729	12	n/a	n/a	n/a	2.057
279746815	ENSG00000217733	0	CCT7P1	chaperonin containing TCP1, subunit 7 (eta) pseudogene 1	0	6	n/a	n/a	n/a	2.056
279983232	ENSG00000244250	0	RP1-283E3.8	RP1-283E3.8	0	1	n/a	n/a	n/a	2.056
1087034	ENSG00000007168	5016	PAFAH1B1	platelet-activating factor acetylhydrolase 1b, regulatory subunit 1 (45kDa)	5048	17	n/a	n/a	n/a	2.054
1106357	ENSG00000215492	0	HNRNPA1P7	heterogeneous nuclear ribonucleoprotein A1 pseudogene 7	0	18	n/a	n/a	n/a	2.054
279800788	ENSG00000226564	0	FTH1P20	ferritin, heavy polypeptide 1 pseudogene 20	0	2	n/a	n/a	n/a	2.054
279991298	ENSG00000245865	0	AC134943.1	AC134943.1	0	3	n/a	n/a	n/a	2.053
1091057	ENSG00000113272	34263	THG1L	tRNA-histidine guanylyltransferase 1-like (S. cerevisiae)	54974	5	n/a	n/a	n/a	2.053
280137526	ENSG00000259714	0	RP11-64K12.6	RP11-64K12.6	0	15	n/a	n/a	n/a	2.052
279950005	ENSG00000240591	0	RP11-247I13.11	RP11-247I13.11	0	22	n/a	n/a	n/a	2.052
1096055	ENSG00000148730	1964	EIF4EBP2	eukaryotic translation initiation factor 4E binding protein 2	1979	10	n/a	n/a	n/a	2.051
1096868	ENSG00000155974	23181	GRIP1	glutamate receptor interacting protein 1	23426	12	n/a	n/a	n/a	2.051
1094614	ENSG00000138623	8417	SEMA7A	semaphorin 7A, GPI membrane anchor (John Milton Hagen blood group)	8482	15	n/a	n/a	n/a	2.050
279798449	ENSG00000226338	0	AC079150.2	AC079150.2	0	2	n/a	n/a	n/a	2.050
280053844	ENSG00000253230	81300	RP11-403C10.2	RP11-403C10.2	157627	8	n/a	n/a	n/a	2.050
279660374	ENSG00000200259	0	SNORD35A	small nucleolar RNA, C/D box 35A	0	19	n/a	n/a	n/a	2.050
280013803	ENSG00000249474	0	RP11-49I4.3	RP11-49I4.3	0	3	n/a	n/a	n/a	2.049
279667458	ENSG00000202335	0	SNORD50	Small nucleolar RNA SNORD50	0	12	n/a	n/a	n/a	2.049
279908224	ENSG00000236200	0	RP11-184I16.2	RP11-184I16.2	0	1	n/a	n/a	n/a	2.049
1105662	ENSG00000206203	23371	TSSK2	testis-specific serine kinase 2	23617	22	n/a	n/a	n/a	2.047
1095519	ENSG00000144619	81059	CNTN4	contactin 4	152330	3	n/a	n/a	n/a	2.047
1104591	ENSG00000198380	2657	GFPT1	glutamine--fructose-6-phosphate transaminase 1	2673	2	n/a	n/a	n/a	2.046
1104070	ENSG00000196793	8136	ZNF239	zinc finger protein 239	8187	10	n/a	n/a	n/a	2.046
1104333	ENSG00000197603	41751	C5orf42	chromosome 5 open reading frame 42	65250	5	n/a	n/a	n/a	2.045
1095293	ENSG00000143322	24	ABL2	v-abl Abelson murine leukemia viral oncogene homolog 2	27	1	n/a	n/a	n/a	2.045
279910481	ENSG00000236404	125652	RP11-125B21.2	RP11-125B21.2	401491	9	n/a	n/a	n/a	2.043
1095933	ENSG00000147650	29700	LRP12	low density lipoprotein receptor-related protein 12	29967	8	n/a	n/a	n/a	2.043
1100235	ENSG00000172315	76618	TP53RK	TP53 regulating kinase	112858	20	n/a	n/a	n/a	2.042
1103100	ENSG00000186469	33622	GNG2	guanine nucleotide binding protein (G protein), gamma 2	54331	14	n/a	n/a	n/a	2.041
1101063	ENSG00000176593	1002112	CTD-2368P22.1	Uncharacterized proteincDNA FLJ37429 fis, clone BRAWH2001666	100128398	19	n/a	n/a	n/a	2.040
279837964	ENSG00000229932	0	YWHAZP3	tyrosine 3-monooxygenase/tryptophan 5-monooxygenase activation protein, zeta pseudogene 3	0	10	n/a	n/a	n/a	2.040
279958369	ENSG00000241600	0	ZNF578	ZNF578	0	19	n/a	n/a	n/a	2.038
1100782	ENSG00000175093	60175	SPSB4	splA/ryanodine receptor domain and SOCS box containing 4	92369	3	n/a	n/a	n/a	2.038
1100689	ENSG00000174579	34456	MSL2	male-specific lethal 2 homolog (Drosophila)	55167	3	n/a	n/a	n/a	2.037
279978832	ENSG00000243762	0	AC006547.8	AC006547.8	0	22	n/a	n/a	n/a	2.036
1092650	ENSG00000125870	6589	SNRPB2	small nuclear ribonucleoprotein polypeptide B	6629	20	n/a	n/a	n/a	2.035
1099458	ENSG00000169018	9971	FEM1B	fem-1 homolog b (C. elegans)	10116	15	n/a	n/a	n/a	2.034
1097350	ENSG00000159921	9876	GNE	glucosamine (UDP-N-acetyl)-2-epimerase/N-acetylmannosamine kinase	10020	9	n/a	n/a	n/a	2.031
1087700	ENSG00000061337	11018	LZTS1	leucine zipper, putative tumor suppressor 1	11178	8	n/a	n/a	n/a	2.031
1096378	ENSG00000151726	2165	ACSL1	acyl-CoA synthetase long-chain family member 1	2180	4	n/a	n/a	n/a	2.031
1090972	ENSG00000112541	10688	PDE10A	phosphodiesterase 10A	10846	6	n/a	n/a	n/a	2.031
1106008	ENSG00000214182	0	PTMAP5	prothymosin, alpha pseudogene 5	0	13	n/a	n/a	n/a	2.030
1098779	ENSG00000166326	34054	TRIM44	tripartite motif containing 44	54765	11	n/a	n/a	n/a	2.030
1088068	ENSG00000072501	8191	SMC1A	structural maintenance of chromosomes 1A	8243	X	n/a	n/a	n/a	2.029
279760546	ENSG00000222611	0	AL355388.1	AL355388.1	0	1	n/a	n/a	n/a	2.027
1091720	ENSG00000118507	9325	AKAP7	A kinase (PRKA) anchor protein 7	9465	6	n/a	n/a	n/a	2.027
279931135	ENSG00000238186	0	RP11-656D10.6	RP11-656D10.6	0	1	n/a	n/a	n/a	2.026
1093913	ENSG00000135049	23042	AGTPBP1	ATP/GTP binding protein 1	23287	9	n/a	n/a	n/a	2.025
1087918	ENSG00000068615	41579	REEP1	receptor accessory protein 1	65055	2	n/a	n/a	n/a	2.024
1098151	ENSG00000164002	41362	DEM1	defects in morphology 1 homolog (S. cerevisiae)	64789	1	n/a	n/a	n/a	2.024
1091124	ENSG00000113758	1615	DBN1	drebrin 1	1627	5	n/a	n/a	n/a	2.024
1089251	ENSG00000100678	6511	SLC8A3	solute carrier family 8 (sodium/calcium exchanger), member 3	6547	14	n/a	n/a	n/a	2.023
1099708	ENSG00000170100	83469	ZNF778	zinc finger protein 778	197320	16	n/a	n/a	n/a	2.022
279963155	ENSG00000242128	0	AC079767.2	AC079767.2	0	2	n/a	n/a	n/a	2.022
279878823	ENSG00000233514	0	RP11-570P14.1	RP11-570P14.1	0	1	n/a	n/a	n/a	2.021
1103877	ENSG00000196267	81557	ZNF836	zinc finger protein 836	162962	19	n/a	n/a	n/a	2.020
1090197	ENSG00000106443	9534	PHF14	PHD finger protein 14	9678	7	n/a	n/a	n/a	2.019
1108342	ENSG00000234616	0	JRK	jerky homolog (mouse)	0	8	n/a	n/a	n/a	2.019
1093959	ENSG00000135316	10345	SYNCRIP	synaptotagmin binding, cytoplasmic RNA interacting protein	10492	6	n/a	n/a	n/a	2.018
1104880	ENSG00000203668	1114	CHML	choroideremia-like (Rab escort protein 2)	1122	1	n/a	n/a	n/a	2.018
1092172	ENSG00000122482	58357	ZNF644	zinc finger protein 644	84146	1	n/a	n/a	n/a	2.017
1107995	ENSG00000232387	0	SKA2L	spindle and kinetochore associated complex subunit 2-like	0	9	n/a	n/a	n/a	2.017
280138528	ENSG00000259770	0	FDPSL2A	FDPSL2A	0	15	n/a	n/a	n/a	2.017
1092630	ENSG00000125821	60205	DTD1	D-tyrosyl-tRNA deacylase 1 homolog (S. cerevisiae)	92675	20	n/a	n/a	n/a	2.017
279872312	ENSG00000232952	0	RP11-90H3.1	RP11-90H3.1	0	1	n/a	n/a	n/a	2.017
280052765	ENSG00000253151	0	RP11-628E19.3	RP11-628E19.3	0	8	n/a	n/a	n/a	2.015
280095829	ENSG00000256429	0	RP11-46H11.5	RP11-46H11.5	0	12	n/a	n/a	n/a	2.015
1099249	ENSG00000168116	36964	KIAA1586	KIAA1586	57691	6	n/a	n/a	n/a	2.013
1103601	ENSG00000188636	58457	LDOC1L	leucine zipper, down-regulated in cancer 1-like	84247	22	n/a	n/a	n/a	2.013
1096209	ENSG00000150086	2887	GRIN2B	glutamate receptor, ionotropic, N-methyl D-aspartate 2B	2904	12	n/a	n/a	n/a	2.013
1095126	ENSG00000142065	36950	ZFP14	zinc finger protein 14 homolog (mouse)	57677	19	n/a	n/a	n/a	2.012
1091693	ENSG00000118260	1376	CREB1	cAMP responsive element binding protein 1	1385	2	n/a	n/a	n/a	2.011
1094413	ENSG00000137574	61024	TGS1	trimethylguanosine synthase 1	96764	8	n/a	n/a	n/a	2.011
1095859	ENSG00000147155	10535	EBP	emopamil binding protein (sterol isomerase)	10682	X	n/a	n/a	n/a	2.011
279877209	ENSG00000233384	0	RP11-100E13.1	RP11-100E13.1	0	1	n/a	n/a	n/a	2.010
1092534	ENSG00000125266	1935	EFNB2	ephrin-B2	1948	13	n/a	n/a	n/a	2.010
279720308	ENSG00000213236	0	YWHAZP2	tyrosine 3-monooxygenase/tryptophan 5-monooxygenase activation protein, zeta pseudogene 2	0	2	n/a	n/a	n/a	2.010
1093787	ENSG00000134294	33698	SLC38A2	solute carrier family 38, member 2	54407	12	n/a	n/a	n/a	2.009
1089725	ENSG00000103591	55522	AAGAB	alpha- and gamma-adaptin binding protein	79719	15	n/a	n/a	n/a	2.009
279906558	ENSG00000236041	0	AC013791.2	AC013791.2	0	11	n/a	n/a	n/a	2.009
1087421	ENSG00000038382	7161	TRIO	triple functional domain (PTPRF interacting)	7204	5	n/a	n/a	n/a	2.008
1089252	ENSG00000100697	23160	DICER1	dicer 1, ribonuclease type III	23405	14	n/a	n/a	n/a	2.008
280116630	ENSG00000258501	0	RP11-705B14.1	RP11-705B14.1	0	14	n/a	n/a	n/a	2.008
1092386	ENSG00000124207	1423	CSE1L	CSE1 chromosome segregation 1-like (yeast)	1434	20	n/a	n/a	n/a	2.008
279750548	ENSG00000220418	0	RP1-131H7.2	RP1-131H7.2	0	6	n/a	n/a	n/a	2.008
279963217	ENSG00000242140	0	RP11-262M14.2	RP11-262M14.2	0	3	n/a	n/a	n/a	2.008
1094240	ENSG00000136731	36165	UGGT1	UDP-glucose glycoprotein glucosyltransferase 1	56886	2	n/a	n/a	n/a	2.006
1094500	ENSG00000138018	59620	EPT1	ethanolaminephosphotransferase 1 (CDP-ethanolamine-specific)	85465	2	n/a	n/a	n/a	2.006
1103526	ENSG00000188316	122674	ENO4	enolase family member 4	387712	10	n/a	n/a	n/a	2.005
1093274	ENSG00000130935	25675	NOL11	nucleolar protein 11	25926	17	n/a	n/a	n/a	2.004
1093398	ENSG00000131747	7110	TOP2A	topoisomerase (DNA) II alpha 170kDa	7153	17	n/a	n/a	n/a	2.003
1090251	ENSG00000106799	7004	TGFBR1	transforming growth factor, beta receptor 1	7046	9	n/a	n/a	n/a	2.003
1094008	ENSG00000135502	41536	SLC26A10	solute carrier family 26, member 10	65012	12	n/a	n/a	n/a	2.002
1091758	ENSG00000118946	26998	PCDH17	protocadherin 17	27253	13	n/a	n/a	n/a	2.002
279707398	ENSG00000207392	0	SNORA20	small nucleolar RNA, H/ACA box 20	0	6	n/a	n/a	n/a	2.001
280015187	ENSG00000249602	0	RP11-98D18.3	RP11-98D18.3	0	1	n/a	n/a	n/a	2.001
1098114	ENSG00000163877	55556	SNIP1	Smad nuclear interacting protein 1	79753	1	n/a	n/a	n/a	2.001
1104011	ENSG00000196632	41768	WNK3	WNK lysine deficient protein kinase 3	65267	X	n/a	n/a	n/a	2.001
1091670	ENSG00000118007	10128	STAG1	stromal antigen 1	10274	3	n/a	n/a	n/a	2.001
280115044	ENSG00000258405	0	ZNF578	zinc finger protein 578	0	19	n/a	n/a	n/a	2.000
1104602	ENSG00000198429	7577	ZNF69	zinc finger protein 69	7620	19	n/a	n/a	n/a	2.000
1107912	ENSG00000231880	0	AC104942.1	HCG1992246KBTBD4 protein	0	11	n/a	n/a	n/a	1.999
279989799	ENSG00000245381	0	AC011477.2	AC011477.2	0	19	n/a	n/a	n/a	1.999
1093567	ENSG00000132780	4652	NASP	nuclear autoantigenic sperm protein (histone-binding)	4678	1	n/a	n/a	n/a	1.998
1095401	ENSG00000143815	3905	LBR	lamin B receptor	3930	1	n/a	n/a	n/a	1.996
1102642	ENSG00000184675	79798	FAM123B	family with sequence similarity 123B	139285	X	n/a	n/a	n/a	1.996
1087411	ENSG00000037749	4213	MFAP3	microfibrillar-associated protein 3	4238	5	n/a	n/a	n/a	1.995
1099042	ENSG00000167384	7689	ZNF180	zinc finger protein 180	7733	19	n/a	n/a	n/a	1.994
279742577	ENSG00000215835	0	RP11-7G12.2	RP11-7G12.2	0	1	n/a	n/a	n/a	1.994
1102158	ENSG00000182670	7224	TTC3	tetratricopeptide repeat domain 3	7267	21	n/a	n/a	n/a	1.993
280045504	ENSG00000252155	0	U6	U6 spliceosomal RNA	0	Y	n/a	n/a	n/a	1.993
1095239	ENSG00000143079	35204	CTTNBP2NL	CTTNBP2 N-terminal like	55917	1	n/a	n/a	n/a	1.993
1090538	ENSG00000109171	36879	SLAIN2	SLAIN motif family, member 2	57606	4	n/a	n/a	n/a	1.993
1097667	ENSG00000162377	41761	SELRC1	Sel1 repeat containing 1	65260	1	n/a	n/a	n/a	1.992
1089290	ENSG00000100918	9841	REC8	REC8 homolog (yeast)	9985	14	n/a	n/a	n/a	1.992
1104484	ENSG00000198040	7594	ZNF84	zinc finger protein 84	7637	12	n/a	n/a	n/a	1.992
1089188	ENSG00000100426	9745	ZBED4	zinc finger, BED-type containing 4	9889	22	n/a	n/a	n/a	1.992
1100674	ENSG00000174498	9402	IGDCC3	immunoglobulin superfamily, DCC subclass, member 3	9543	15	n/a	n/a	n/a	1.991
1088205	ENSG00000075945	22676	KIFAP3	kinesin-associated protein 3	22920	1	n/a	n/a	n/a	1.991
1104091	ENSG00000196867	79982	ZFP28	zinc finger protein 28 homolog (mouse)	140612	19	n/a	n/a	n/a	1.991
279788559	ENSG00000225507	0	AC069282.6	AC069282.6	0	7	n/a	n/a	n/a	1.990
1104603	ENSG00000198431	7253	TXNRD1	thioredoxin reductase 1	7296	12	n/a	n/a	n/a	1.989
1103011	ENSG00000186130	10615	ZBTB6	zinc finger and BTB domain containing 6	10773	9	n/a	n/a	n/a	1.989
1094297	ENSG00000136937	4660	NCBP1	nuclear cap binding protein subunit 1, 80kDa	4686	9	n/a	n/a	n/a	1.988
1089697	ENSG00000103404	36751	USP31	ubiquitin specific peptidase 31	57478	16	n/a	n/a	n/a	1.988
1097085	ENSG00000157800	58465	SLC37A3	solute carrier family 37 (glycerol-3-phosphate transporter), member 3	84255	7	n/a	n/a	n/a	1.987
280069152	ENSG00000254317	0	RP11-473O4.5	RP11-473O4.5	0	8	n/a	n/a	n/a	1.987
1094802	ENSG00000139767	58731	SRRM4	serine/arginine repetitive matrix 4	84530	12	n/a	n/a	n/a	1.987
279833393	ENSG00000229478	0	RP4-718N17.1	RP4-718N17.1	0	7	n/a	n/a	n/a	1.986
1095368	ENSG00000143621	3583	ILF2	interleukin enhancer binding factor 2, 45kDa	3608	1	n/a	n/a	n/a	1.986
279742433	ENSG00000215805	0	RP11-438O11.1	RP11-438O11.1	0	1	n/a	n/a	n/a	1.985
1096298	ENSG00000151150	285	ANK3	ankyrin 3, node of Ranvier (ankyrin G)	288	10	n/a	n/a	n/a	1.985
1101511	ENSG00000179041	22967	RRS1	RRS1 ribosome biogenesis regulator homolog (S. cerevisiae)	23212	8	n/a	n/a	n/a	1.984
1098007	ENSG00000163568	9310	AIM2	absent in melanoma 2	9447	1	n/a	n/a	n/a	1.983
1104803	ENSG00000198900	7107	TOP1	topoisomerase (DNA) I	7150	20	n/a	n/a	n/a	1.983
1104175	ENSG00000197122	6674	SRC	v-src sarcoma (Schmidt-Ruppin A-2) viral oncogene homolog (avian)	6714	20	n/a	n/a	n/a	1.981
279807026	ENSG00000227082	0	AL592494.5	AL592494.5	0	1	n/a	n/a	n/a	1.981
1096851	ENSG00000155868	9306	MED7	mediator complex subunit 7	9443	5	n/a	n/a	n/a	1.980
280032428	ENSG00000250948	0	RP11-1079K10.2	RP11-1079K10.2	0	17	n/a	n/a	n/a	1.980
1100719	ENSG00000174780	6691	SRP72	signal recognition particle 72kDa	6731	4	n/a	n/a	n/a	1.980
1103937	ENSG00000196418	7634	ZNF124	zinc finger protein 124	7678	1	n/a	n/a	n/a	1.978
279923905	ENSG00000237580	0	AC007383.5	AC007383.5	0	2	n/a	n/a	n/a	1.978
1102110	ENSG00000182481	3813	KPNA2	karyopherin alpha 2 (RAG cohort 1, importin alpha 1)	3838	17	n/a	n/a	n/a	1.978
1095334	ENSG00000143469	90311	SYT14	synaptotagmin XIV	255928	1	n/a	n/a	n/a	1.978
1099104	ENSG00000167635	7661	ZNF146	zinc finger protein 146	7705	19	n/a	n/a	n/a	1.977
1094624	ENSG00000138660	34724	AP1AR	adaptor-related protein complex 1 associated regulatory protein	55435	4	n/a	n/a	n/a	1.977
1089788	ENSG00000104332	6386	SFRP1	secreted frizzled-related protein 1	6422	8	n/a	n/a	n/a	1.977
280060602	ENSG00000253729	5559	PRKDC	protein kinase, DNA-activated, catalytic polypeptide	5591	8	n/a	n/a	n/a	1.976
280032340	ENSG00000250943	0	AL157931.2	AL157931.2	0	13	n/a	n/a	n/a	1.975
279819364	ENSG00000228247	0	UBBP2	ubiquitin B pseudogene 2	0	1	n/a	n/a	n/a	1.975
1091973	ENSG00000120658	34357	ENOX1	ecto-NOX disulfide-thiol exchanger 1	55068	13	n/a	n/a	n/a	1.975
279776278	ENSG00000224411	0	RP11-1033A18.1	RP11-1033A18.1	0	11	n/a	n/a	n/a	1.975
1104510	ENSG00000198105	36485	ZNF248	zinc finger protein 248	57209	10	n/a	n/a	n/a	1.975
1095367	ENSG00000143614	36732	GATAD2B	GATA zinc finger domain containing 2B	57459	1	n/a	n/a	n/a	1.975
1108161	ENSG00000233404	0	AC005035.1	AC005035.1	0	2	n/a	n/a	n/a	1.975
1094626	ENSG00000138668	3164	HNRNPD	heterogeneous nuclear ribonucleoprotein D (AU-rich element RNA binding protein 1, 37kDa)	3184	4	n/a	n/a	n/a	1.975
1087582	ENSG00000053438	4795	NNAT	neuronatin	4826	20	n/a	n/a	n/a	1.974
1100983	ENSG00000176165	2274	FOXG1	forkhead box G1	2290	14	n/a	n/a	n/a	1.974
1090201	ENSG00000106477	61002	CEP41	centrosomal protein 41kDa	95681	7	n/a	n/a	n/a	1.974
279707832	ENSG00000207464	1013494	SNORD116-4	small nucleolar RNA, C/D box 116-4	100033416	15	n/a	n/a	n/a	1.973
1096038	ENSG00000148600	60149	CDHR1	cadherin-related family member 1	92211	10	n/a	n/a	n/a	1.972
1095980	ENSG00000148158	125687	SNX30	sorting nexin family member 30	401548	9	n/a	n/a	n/a	1.972
1092074	ENSG00000121481	6013	RNF2	ring finger protein 2	6045	1	n/a	n/a	n/a	1.972
1094296	ENSG00000136936	7464	XPA	xeroderma pigmentosum, complementation group A	7507	9	n/a	n/a	n/a	1.972
1100849	ENSG00000175414	94618	ARL10	ADP-ribosylation factor-like 10	285598	5	n/a	n/a	n/a	1.971
1094739	ENSG00000139354	93952	GAS2L3	growth arrest-specific 2 like 3	283431	12	n/a	n/a	n/a	1.971
280099908	ENSG00000256940	0	RP11-783K16.5	RP11-783K16.5	0	11	n/a	n/a	n/a	1.971
1091089	ENSG00000113522	9966	RAD50	RAD50 homolog (S. cerevisiae)	10111	5	n/a	n/a	n/a	1.971
279955647	ENSG00000241318	0	RP11-47K11.2	RP11-47K11.2	0	1	n/a	n/a	n/a	1.969
1098393	ENSG00000164794	26757	KCNV1	potassium channel, subfamily V, member 1	27012	8	n/a	n/a	n/a	1.969
1098217	ENSG00000164134	55956	NAA15	N(alpha)-acetyltransferase 15, NatA auxiliary subunit	80155	4	n/a	n/a	n/a	1.968
1088713	ENSG00000089335	35187	ZNF302	zinc finger protein 302	55900	19	n/a	n/a	n/a	1.968
279928115	ENSG00000237939	0	AC097523.3	AC097523.3	0	2	n/a	n/a	n/a	1.968
1097157	ENSG00000158417	9525	EIF5B	eukaryotic translation initiation factor 5B	9669	2	n/a	n/a	n/a	1.966
1098689	ENSG00000165997	85705	ARL5B	ADP-ribosylation factor-like 5B	221079	10	n/a	n/a	n/a	1.966
1091969	ENSG00000120616	56115	EPC1	enhancer of polycomb homolog 1 (Drosophila)	80314	10	n/a	n/a	n/a	1.966
1104010	ENSG00000196628	6885	TCF4	transcription factor 4	6925	18	n/a	n/a	n/a	1.966
279658008	ENSG00000199554	0	U1	U1 spliceosomal RNA	0	1	n/a	n/a	n/a	1.965
1092852	ENSG00000127616	6558	SMARCA4	SWI/SNF related, matrix associated, actin dependent regulator of chromatin, subfamily a, member 4	6597	19	n/a	n/a	n/a	1.965
279775046	ENSG00000224318	0	CHL1-AS2	CHL1 antisense RNA 2 (non-protein coding)	0	3	n/a	n/a	n/a	1.964
1100477	ENSG00000173436	133736	MINOS1	mitochondrial inner membrane organizing system 1	440574	1	n/a	n/a	n/a	1.964
1088513	ENSG00000084731	3772	KIF3C	kinesin family member 3C	3797	2	n/a	n/a	n/a	1.962
279753206	ENSG00000221324	0	AL590787.1	AL590787.1	0	13	n/a	n/a	n/a	1.962
1094393	ENSG00000137486	405	ARRB1	arrestin, beta 1	408	11	n/a	n/a	n/a	1.961
1092585	ENSG00000125630	58383	POLR1B	polymerase (RNA) I polypeptide B, 128kDa	84172	2	n/a	n/a	n/a	1.961
1095612	ENSG00000145332	36836	KLHL8	kelch-like 8 (Drosophila)	57563	4	n/a	n/a	n/a	1.960
1104900	ENSG00000203740	80775	METTL11B	methyltransferase like 11B	149281	1	n/a	n/a	n/a	1.959
1101584	ENSG00000179456	10325	ZNF238	zinc finger protein 238	10472	1	n/a	n/a	n/a	1.958
1098449	ENSG00000164983	81283	TMEM65	transmembrane protein 65	157378	8	n/a	n/a	n/a	1.958
1090586	ENSG00000109685	7425	WHSC1	Wolf-Hirschhorn syndrome candidate 1	7468	4	n/a	n/a	n/a	1.958
1096640	ENSG00000153956	777	CACNA2D1	calcium channel, voltage-dependent, alpha 2/delta subunit 1	781	7	n/a	n/a	n/a	1.958
279711783	ENSG00000211553	0	AC118278.1	AC118278.1	0	4	n/a	n/a	n/a	1.958
1096726	ENSG00000154639	1514	CXADR	coxsackie virus and adenovirus receptor	1525	21	n/a	n/a	n/a	1.956
1103038	ENSG00000186230	123037	ZNF749	zinc finger protein 749	388567	19	n/a	n/a	n/a	1.956
1087163	ENSG00000011426	33734	ANLN	anillin, actin binding protein	54443	7	n/a	n/a	n/a	1.955
280053181	ENSG00000253180	0	RP11-410L14.1	RP11-410L14.1	0	8	n/a	n/a	n/a	1.954
1098582	ENSG00000165572	59817	KBTBD6	kelch repeat and BTB (POZ) domain containing 6	89890	13	n/a	n/a	n/a	1.954
1097470	ENSG00000160752	2209	FDPS	farnesyl diphosphate synthase	2224	1	n/a	n/a	n/a	1.953
1101317	ENSG00000177932	29823	ZNF354C	zinc finger protein 354C	30832	5	n/a	n/a	n/a	1.953
279964479	ENSG00000242261	0	RP11-62J1.3	RP11-62J1.3	0	7	n/a	n/a	n/a	1.951
1098323	ENSG00000164506	79620	STXBP5	syntaxin binding protein 5 (tomosyn)	134957	6	n/a	n/a	n/a	1.951
279729006	ENSG00000214222	0	TUBBP2	tubulin, beta pseudogene 2	0	13	n/a	n/a	n/a	1.950
1099759	ENSG00000170340	10531	B3GNT2	UDP-GlcNAc:betaGal beta-1,3-N-acetylglucosaminyltransferase 2	10678	2	n/a	n/a	n/a	1.949
279904665	ENSG00000235859	0	AC006978.6	AC006978.6	0	7	n/a	n/a	n/a	1.947
279713197	ENSG00000211770	0	TRBJ2-6	T cell receptor beta joining 2-6	0	7	n/a	n/a	n/a	1.947
279967429	ENSG00000242575	0	AC012501.3	AC012501.3	0	2	n/a	n/a	n/a	1.946
1095161	ENSG00000142449	58668	FBN3	fibrillin 3	84467	19	n/a	n/a	n/a	1.946
1097143	ENSG00000158258	40717	CLSTN2	calsyntenin 2	64084	3	n/a	n/a	n/a	1.946
1099435	ENSG00000168916	36780	ZNF608	zinc finger protein 608	57507	5	n/a	n/a	n/a	1.945
1094825	ENSG00000139973	58085	SYT16	synaptotagmin XVI	83851	14	n/a	n/a	n/a	1.943
1091971	ENSG00000120647	58528	CCDC77	coiled-coil domain containing 77	84318	12	n/a	n/a	n/a	1.942
1093044	ENSG00000129351	3584	ILF3	interleukin enhancer binding factor 3, 90kDa	3609	19	n/a	n/a	n/a	1.941
1096700	ENSG00000154359	60085	LONRF1	LON peptidase N-terminal domain and ring finger 1	91694	8	n/a	n/a	n/a	1.940
279823953	ENSG00000228638	0	CTD-3211M3.1	CTD-3211M3.1	0	3	n/a	n/a	n/a	1.940
279749514	ENSG00000219565	0	ZNF259P1	zinc finger protein 259 pseudogene 1	0	6	n/a	n/a	n/a	1.940
279695820	ENSG00000205625	0	RP11-15G8.1	RP11-15G8.1	0	6	n/a	n/a	n/a	1.940
1091395	ENSG00000115896	5302	PLCL1	phospholipase C-like 1	5334	2	n/a	n/a	n/a	1.940
1090571	ENSG00000109534	33724	GAR1	GAR1 ribonucleoprotein homolog (yeast)	54433	4	n/a	n/a	n/a	1.939
279748917	ENSG00000219329	0	RP11-397G5.2	RP11-397G5.2	0	6	n/a	n/a	n/a	1.939
1091385	ENSG00000115827	55869	DCAF17	DDB1 and CUL4 associated factor 17	80067	2	n/a	n/a	n/a	1.938
1100552	ENSG00000173825	85639	TIGD3	tigger transposable element derived 3	220359	11	n/a	n/a	n/a	1.938
280074690	ENSG00000254702	0	CTD-2651C21.3	CTD-2651C21.3	0	11	n/a	n/a	n/a	1.938
280077482	ENSG00000254894	0	NAV2-AS1	NAV2 antisense RNA 1 (non-protein coding)	0	11	n/a	n/a	n/a	1.935
1092023	ENSG00000120948	23190	TARDBP	TAR DNA binding protein	23435	1	n/a	n/a	n/a	1.935
1105372	ENSG00000205060	59102	SLC35B4	solute carrier family 35, member B4	84912	7	n/a	n/a	n/a	1.934
1092885	ENSG00000127995	41445	CASD1	CAS1 domain containing 1	64921	7	n/a	n/a	n/a	1.934
1091453	ENSG00000116251	6114	RPL22	ribosomal protein L22	6146	1	n/a	n/a	n/a	1.933
1096463	ENSG00000152409	79573	JMY	junction mediating and regulatory protein, p53 cofactor	133746	5	n/a	n/a	n/a	1.932
1089393	ENSG00000101350	9236	KIF3B	kinesin family member 3B	9371	20	n/a	n/a	n/a	1.932
279829743	ENSG00000229165	0	GDI2P1	GDP dissociation inhibitor 2 pseudogene 1	0	7	n/a	n/a	n/a	1.932
280012176	ENSG00000249331	0	Z83851.2	Z83851.2	0	22	n/a	n/a	n/a	1.930
279704017	ENSG00000206811	0	SNORA10	small nucleolar RNA, H/ACA box 10	0	16	n/a	n/a	n/a	1.930
280084000	ENSG00000255278	0	AC005363.8	AC005363.8	0	16	n/a	n/a	n/a	1.930
1101971	ENSG00000181827	41427	RFX7	regulatory factor X, 7	64864	15	n/a	n/a	n/a	1.929
279898371	ENSG00000235236	0	RP13-131K19.1	RP13-131K19.1	0	3	n/a	n/a	n/a	1.929
1105017	ENSG00000204120	25807	GIGYF2	GRB10 interacting GYF protein 2	26058	2	n/a	n/a	n/a	1.929
1106415	ENSG00000215897	182134	ZBTB8B	zinc finger and BTB domain containing 8B	728116	1	n/a	n/a	n/a	1.928
279503493	ENSG00000180673	0	RP11-323K3.1	RP11-323K3.1	0	4	n/a	n/a	n/a	1.928
1092100	ENSG00000121774	10510	KHDRBS1	KH domain containing, RNA binding, signal transduction associated 1	10657	1	n/a	n/a	n/a	1.928
280116788	ENSG00000258515	0	RP11-203M5.7	RP11-203M5.7	0	14	n/a	n/a	n/a	1.927
1097679	ENSG00000162408	55510	NOL9	nucleolar protein 9	79707	1	n/a	n/a	n/a	1.926
279911617	ENSG00000236498	0	AC107081.5	AC107081.5	0	2	n/a	n/a	n/a	1.926
1093806	ENSG00000134375	10293	TIMM17A	translocase of inner mitochondrial membrane 17 homolog A (yeast)	10440	1	n/a	n/a	n/a	1.926
1091193	ENSG00000114503	22672	NCBP2	nuclear cap binding protein subunit 2, 20kDa	22916	3	n/a	n/a	n/a	1.924
1087770	ENSG00000064703	11058	DDX20	DEAD (Asp-Glu-Ala-Asp) box polypeptide 20	11218	1	n/a	n/a	n/a	1.924
1087647	ENSG00000057608	2649	GDI2	GDP dissociation inhibitor 2	2665	10	n/a	n/a	n/a	1.924
1098169	ENSG00000164048	30866	ZNF589	zinc finger protein 589	51385	3	n/a	n/a	n/a	1.924
1101426	ENSG00000178567	9708	EPM2AIP1	EPM2A (laforin) interacting protein 1	9852	3	n/a	n/a	n/a	1.924
1091394	ENSG00000115884	6346	SDC1	syndecan 1	6382	2	n/a	n/a	n/a	1.923
279986979	ENSG00000244608	0	RP11-47K11.3	RP11-47K11.3	0	1	n/a	n/a	n/a	1.923
1101669	ENSG00000180008	78920	SOCS4	suppressor of cytokine signaling 4	122809	14	n/a	n/a	n/a	1.922
1102783	ENSG00000185219	110735	ZNF445	zinc finger protein 445	353274	3	n/a	n/a	n/a	1.922
1097668	ENSG00000162378	55502	ZYG11B	zyg-11 homolog B (C. elegans)	79699	1	n/a	n/a	n/a	1.922
1091460	ENSG00000116299	36808	KIAA1324	KIAA1324	57535	1	n/a	n/a	n/a	1.921
1102634	ENSG00000184635	57603	ZNF93	zinc finger protein 93	81931	19	n/a	n/a	n/a	1.920
279707713	ENSG00000207445	0	SNORD15B	small nucleolar RNA, C/D box 15B	0	11	n/a	n/a	n/a	1.920
1099763	ENSG00000170364	6383	SETMAR	SET domain and mariner transposase fusion gene	6419	3	n/a	n/a	n/a	1.920
1092926	ENSG00000128346	58843	C22orf23	chromosome 22 open reading frame 23	84645	22	n/a	n/a	n/a	1.919
1097677	ENSG00000162402	23113	USP24	ubiquitin specific peptidase 24	23358	1	n/a	n/a	n/a	1.919
279881530	ENSG00000233757	0	AC092835.2	AC092835.2	0	2	n/a	n/a	n/a	1.918
1096822	ENSG00000155545	81690	MIER3	mesoderm induction early response 1, family member 3	166968	5	n/a	n/a	n/a	1.917
279900664	ENSG00000235472	0	EIF4A1P7	eukaryotic translation initiation factor 4A1 pseudogene 7	0	13	n/a	n/a	n/a	1.917
1090257	ENSG00000106829	7048	TLE4	transducin-like enhancer of split 4 (E(sp1) homolog, Drosophila)	7091	9	n/a	n/a	n/a	1.917
279901131	ENSG00000235512	0	TAB3-AS2	TAB3 antisense RNA 2 (non-protein coding)	0	X	n/a	n/a	n/a	1.917
1089998	ENSG00000105443	9138	CYTH2	cytohesin 2	9266	19	n/a	n/a	n/a	1.917
1100160	ENSG00000171988	85697	JMJD1C	jumonji domain containing 1C	221037	10	n/a	n/a	n/a	1.916
280090448	ENSG00000255817	0	RP11-196H14.4	RP11-196H14.4	0	12	n/a	n/a	n/a	1.915
280031203	ENSG00000250846	1006867	RP11-807H7.1	RP11-807H7.1	100144602	4	n/a	n/a	n/a	1.915
279833400	ENSG00000229481	0	LOC147976	LOC147976	0	19	n/a	n/a	n/a	1.915
279877052	ENSG00000233370	0	AC092664.1	AC092664.1	0	2	n/a	n/a	n/a	1.915
1091442	ENSG00000116191	34392	RALGPS2	Ral GEF with PH domain and SH3 binding motif 2	55103	1	n/a	n/a	n/a	1.915
279722759	ENSG00000213526	0	SETP8	SET pseudogene 8	0	X	n/a	n/a	n/a	1.915
279880469	ENSG00000233662	0	CALM2P4	calmodulin 2 pseudogene 4	0	13	n/a	n/a	n/a	1.915
280104782	ENSG00000257386	0	RP11-56G10.2	RP11-56G10.2	0	12	n/a	n/a	n/a	1.914
1098193	ENSG00000164091	56136	WDR82	WD repeat domain 82	80335	3	n/a	n/a	n/a	1.914
280099096	ENSG00000256849	0	RP11-405A12.1	RP11-405A12.1	0	12	n/a	n/a	n/a	1.914
279784556	ENSG00000225165	0	CTD-2538A21.1	CTD-2538A21.1	0	5	n/a	n/a	n/a	1.913
1104670	ENSG00000198642	35244	KLHL9	kelch-like 9 (Drosophila)	55958	9	n/a	n/a	n/a	1.913
1089840	ENSG00000104738	4148	MCM4	minichromosome maintenance complex component 4	4173	8	n/a	n/a	n/a	1.913
1104307	ENSG00000197535	4618	MYO5A	myosin VA (heavy chain 12, myoxin)	4644	15	n/a	n/a	n/a	1.913
1099645	ENSG00000169855	6059	ROBO1	roundabout, axon guidance receptor, homolog 1 (Drosophila)	6091	3	n/a	n/a	n/a	1.912
1093613	ENSG00000133056	5255	PIK3C2B	phosphoinositide-3-kinase, class 2, beta polypeptide	5287	1	n/a	n/a	n/a	1.911
1096954	ENSG00000156650	23277	KAT6B	K(lysine) acetyltransferase 6B	23522	10	n/a	n/a	n/a	1.910
1094618	ENSG00000138641	8837	HERC3	hect domain and RLD 3	8916	4	n/a	n/a	n/a	1.910
1087217	ENSG00000014824	10316	SLC30A9	solute carrier family 30 (zinc transporter), member 9	10463	4	n/a	n/a	n/a	1.910
1090445	ENSG00000108559	4896	NUP88	nucleoporin 88kDa	4927	17	n/a	n/a	n/a	1.910
1100577	ENSG00000173933	5904	RBM4	RNA binding motif protein 4	5936	11	n/a	n/a	n/a	1.909
1102841	ENSG00000185477	94594	GPRIN3	GPRIN family member 3	285513	4	n/a	n/a	n/a	1.909
1096567	ENSG00000153201	5871	RANBP2	RAN binding protein 2	5903	2	n/a	n/a	n/a	1.908
1103886	ENSG00000196305	3356	IARS	isoleucyl-tRNA synthetase	3376	9	n/a	n/a	n/a	1.908
280096044	ENSG00000256464	0	RP11-613F22.5	RP11-613F22.5	0	11	n/a	n/a	n/a	1.908
1096481	ENSG00000152495	810	CAMK4	calcium/calmodulin-dependent protein kinase IV	814	5	n/a	n/a	n/a	1.908
280094124	ENSG00000256238	0	RP11-473N11.2	RP11-473N11.2	0	12	n/a	n/a	n/a	1.908
1099923	ENSG00000171033	5537	PKIA	protein kinase (cAMP-dependent, catalytic) inhibitor alpha	5569	8	n/a	n/a	n/a	1.907
279885911	ENSG00000234160	0	RP11-613M10.6	RP11-613M10.6	0	9	n/a	n/a	n/a	1.907
1093601	ENSG00000132967	0	HMGB1P5	high mobility group box 1 pseudogene 5	0	3	n/a	n/a	n/a	1.906
279988755	ENSG00000244881	0	AC090984.1	AC090984.1	0	15	n/a	n/a	n/a	1.906
1094983	ENSG00000141030	8467	COPS3	COP9 constitutive photomorphogenic homolog subunit 3 (Arabidopsis)	8533	17	n/a	n/a	n/a	1.904
1103576	ENSG00000188529	10614	SRSF10	serine/arginine-rich splicing factor 10	10772	1	n/a	n/a	n/a	1.903
1102027	ENSG00000182141	7519	ZNF708	zinc finger protein 708	7562	19	n/a	n/a	n/a	1.903
1088531	ENSG00000085433	22667	WDR47	WD repeat domain 47	22911	1	n/a	n/a	n/a	1.903
280006389	ENSG00000248801	94821	RP11-664D7.4	RP11-664D7.4	286189	8	n/a	n/a	n/a	1.903
280081470	ENSG00000255129	0	RP11-839D17.3	RP11-839D17.3	0	11	n/a	n/a	n/a	1.902
1097467	ENSG00000160716	1133	CHRNB2	cholinergic receptor, nicotinic, beta 2 (neuronal)	1141	1	n/a	n/a	n/a	1.902
1087514	ENSG00000048540	35172	LMO3	LIM domain only 3 (rhombotin-like 2)	55885	12	n/a	n/a	n/a	1.902
1091132	ENSG00000113838	34460	TBCCD1	TBCC domain containing 1	55171	3	n/a	n/a	n/a	1.902
1104537	ENSG00000198182	58970	ZNF607	zinc finger protein 607	84775	19	n/a	n/a	n/a	1.902
1100080	ENSG00000171634	2171	BPTF	bromodomain PHD finger transcription factor	2186	17	n/a	n/a	n/a	1.901
1105569	ENSG00000205794	110150	RP11-333E13.4	RP11-333E13.4	344967	4	n/a	n/a	n/a	1.901
1098853	ENSG00000166582	83613	CENPV	centromere protein V	201161	17	n/a	n/a	n/a	1.901
1097781	ENSG00000162769	28718	FLVCR1	feline leukemia virus subgroup C cellular receptor 1	28982	1	n/a	n/a	n/a	1.900
1103881	ENSG00000196277	2900	GRM7	glutamate receptor, metabotropic 7	2917	3	n/a	n/a	n/a	1.900
1104302	ENSG00000197511	0	AL355149.1	AL355149.1	0	1	n/a	n/a	n/a	1.899
279851004	ENSG00000231092	0	AC012513.6	AC012513.6	0	2	n/a	n/a	n/a	1.898
280039340	ENSG00000251482	0	RP11-707F2.2	RP11-707F2.2	0	4	n/a	n/a	n/a	1.898
1088810	ENSG00000091527	34862	CDV3	CDV3 homolog (mouse)	55573	3	n/a	n/a	n/a	1.898
1099446	ENSG00000168944	81110	CEP120	centrosomal protein 120kDa	153241	5	n/a	n/a	n/a	1.898
1100759	ENSG00000174953	81826	DHX36	DEAH (Asp-Glu-Ala-His) box polypeptide 36	170506	3	n/a	n/a	n/a	1.897
1095760	ENSG00000146352	79617	CLVS2	clavesin 2	134829	6	n/a	n/a	n/a	1.896
1109145	ENSG00000244462	9992	RBM12	RNA binding motif protein 12	10137	20	n/a	n/a	n/a	1.896
279913616	ENSG00000236710	0	AC108448.2	AC108448.2	0	11	n/a	n/a	n/a	1.895
279707076	ENSG00000207332	0	U6	U6 spliceosomal RNA	0	X	n/a	n/a	n/a	1.894
1100570	ENSG00000173914	58001	RBM4B	RNA binding motif protein 4B	83759	11	n/a	n/a	n/a	1.894
279821400	ENSG00000228409	0	CCT6P1	chaperonin containing TCP1, subunit 6 (zeta) pseudogene 1	0	7	n/a	n/a	n/a	1.893
279928280	ENSG00000237951	0	PPIL1P1	peptidylprolyl isomerase (cyclophilin)-like 1 pseudogene 1	0	2	n/a	n/a	n/a	1.893
280004085	ENSG00000248643	157124185	RBM14-RBM4	RBM14-RBM4 readthrough	100526737	11	n/a	n/a	n/a	1.893
1090525	ENSG00000109084	27091	TMEM97	transmembrane protein 97	27346	17	n/a	n/a	n/a	1.892
1095808	ENSG00000146776	85846	ATXN7L1	ataxin 7-like 1	222255	7	n/a	n/a	n/a	1.892
1106308	ENSG00000215301	1642	DDX3X	DEAD (Asp-Glu-Ala-Asp) box polypeptide 3, X-linked	1654	X	n/a	n/a	n/a	1.892
1098902	ENSG00000166828	6305	SCNN1G	sodium channel, nonvoltage-gated 1, gamma	6340	16	n/a	n/a	n/a	1.892
1100068	ENSG00000171587	1814	DSCAM	Down syndrome cell adhesion molecule	1826	21	n/a	n/a	n/a	1.892
1092803	ENSG00000127241	5616	MASP1	mannan-binding lectin serine peptidase 1 (C4/C2 activating component of Ra-reactive factor)	5648	3	n/a	n/a	n/a	1.892
1102911	ENSG00000185760	35759	KCNQ5	potassium voltage-gated channel, KQT-like subfamily, member 5	56479	6	n/a	n/a	n/a	1.890
1089485	ENSG00000101974	94868	ATP11C	ATPase, class VI, type 11C	286410	X	n/a	n/a	n/a	1.889
1094145	ENSG00000136161	1094	RCBTB2	regulator of chromosome condensation (RCC1) and BTB (POZ) domain containing protein 2	1102	13	n/a	n/a	n/a	1.889
280107583	ENSG00000257675	0	RP11-641A6.9	RP11-641A6.9	0	12	n/a	n/a	n/a	1.889
1099117	ENSG00000167670	9891	CHAF1A	chromatin assembly factor 1, subunit A (p150)	10036	19	n/a	n/a	n/a	1.887
1087086	ENSG00000008441	4758	NFIX	nuclear factor I/X (CCAAT-binding transcription factor)	4784	19	n/a	n/a	n/a	1.887
279888123	ENSG00000234377	0	POU4F1-AS1	POU4F1 antisense RNA 1 (non-protein coding)	0	13	n/a	n/a	n/a	1.887
280046743	ENSG00000252334	0	U6	U6 spliceosomal RNA	0	19	n/a	n/a	n/a	1.887
1099271	ENSG00000168243	2769	GNG4	guanine nucleotide binding protein (G protein), gamma 4	2786	1	n/a	n/a	n/a	1.886
1097992	ENSG00000163527	83650	STT3B	STT3, subunit of the oligosaccharyltransferase complex, homolog B (S. cerevisiae)	201595	3	n/a	n/a	n/a	1.886
1095663	ENSG00000145725	23017	PPIP5K2	diphosphoinositol pentakisphosphate kinase 2	23262	5	n/a	n/a	n/a	1.886
1097682	ENSG00000162415	36916	ZSWIM5	zinc finger, SWIM-type containing 5	57643	1	n/a	n/a	n/a	1.886
1098283	ENSG00000164332	79607	UBLCP1	ubiquitin-like domain containing CTD phosphatase 1	134510	5	n/a	n/a	n/a	1.885
279778713	ENSG00000224623	0	RP11-247I13.8	RP11-247I13.8	0	22	n/a	n/a	n/a	1.885
1091377	ENSG00000115758	4922	ODC1	ornithine decarboxylase 1	4953	2	n/a	n/a	n/a	1.884
280086044	ENSG00000255422	0	AP002954.4	AP002954.4	0	11	n/a	n/a	n/a	1.884
279740217	ENSG00000215447	0	BX322557.10	BX322557.10	0	21	n/a	n/a	n/a	1.884
279819165	ENSG00000228223	1003143	HCG11	HLA complex group 11	493812	6	n/a	n/a	n/a	1.883
1091255	ENSG00000115053	4665	NCL	nucleolin	4691	2	n/a	n/a	n/a	1.882
1097454	ENSG00000160633	6260	SAFB	scaffold attachment factor B	6294	19	n/a	n/a	n/a	1.882
280107074	ENSG00000257621	119835	RP11-349A22.5	RP11-349A22.5	379025	14	n/a	n/a	n/a	1.882
279958940	ENSG00000241671	0	RP11-529G21.3	RP11-529G21.3	0	3	n/a	n/a	n/a	1.881
1090808	ENSG00000111605	10894	CPSF6	cleavage and polyadenylation specific factor 6, 68kDa	11052	12	n/a	n/a	n/a	1.881
1090239	ENSG00000106688	6469	SLC1A1	solute carrier family 1 (neuronal/epithelial high affinity glutamate transporter, system Xag), member 1	6505	9	n/a	n/a	n/a	1.881
1103056	ENSG00000186300	80697	ZNF555	zinc finger protein 555	148254	19	n/a	n/a	n/a	1.880
1095262	ENSG00000143179	7328	UCK2	uridine-cytidine kinase 2	7371	1	n/a	n/a	n/a	1.880
1094965	ENSG00000140948	22929	ZCCHC14	zinc finger, CCHC domain containing 14	23174	16	n/a	n/a	n/a	1.880
1103725	ENSG00000189079	83430	ARID2	AT rich interactive domain 2 (ARID, RFX-like)	196528	12	n/a	n/a	n/a	1.880
1098365	ENSG00000164684	152156	ZNF704	zinc finger protein 704	619279	8	n/a	n/a	n/a	1.879
1099776	ENSG00000170396	60094	ZNF804A	zinc finger protein 804A	91752	2	n/a	n/a	n/a	1.878
279704038	ENSG00000206814	0	Y_RNA	Y RNA	0	5	n/a	n/a	n/a	1.878
1091636	ENSG00000117598	81596	LPPR5	Lipid phosphate phosphatase-related protein type 5	163404	1	n/a	n/a	n/a	1.878
1099671	ENSG00000169925	7971	BRD3	bromodomain containing 3	8019	9	n/a	n/a	n/a	1.877
1098423	ENSG00000164902	31288	PHAX	phosphorylated adaptor for RNA export	51808	5	n/a	n/a	n/a	1.877
279980634	ENSG00000243964	0	RP11-16F15.1	RP11-16F15.1	0	11	n/a	n/a	n/a	1.876
279970708	ENSG00000242953	0	RP11-803B1.3	RP11-803B1.3	0	3	n/a	n/a	n/a	1.876
279657784	ENSG00000199476	0	Y_RNA	Y RNA	0	3	n/a	n/a	n/a	1.875
279763946	ENSG00000223442	0	AC004041.2	AC004041.2	0	5	n/a	n/a	n/a	1.875
1096996	ENSG00000157036	9797	EXOG	endo/exonuclease (5'-3'), endonuclease G-like	9941	3	n/a	n/a	n/a	1.874
1097335	ENSG00000159784	9571	FAM131B	family with sequence similarity 131, member B	9715	7	n/a	n/a	n/a	1.874
1097558	ENSG00000161547	6391	SRSF2	serine/arginine-rich splicing factor 2	6427	17	n/a	n/a	n/a	1.874
1096781	ENSG00000155096	31062	AZIN1	antizyme inhibitor 1	51582	8	n/a	n/a	n/a	1.874
279869262	ENSG00000232682	0	RP11-388P9.2	RP11-388P9.2	0	10	n/a	n/a	n/a	1.874
279716557	ENSG00000212381	171982	SNORD65	small nucleolar RNA, C/D box 65	692106	17	n/a	n/a	n/a	1.873
1088676	ENSG00000088930	22559	XRN2	5'-3' exoribonuclease 2	22803	20	n/a	n/a	n/a	1.873
1097049	ENSG00000157470	80461	FAM81A	family with sequence similarity 81, member A	145773	15	n/a	n/a	n/a	1.873
1103276	ENSG00000187231	60040	SESTD1	SEC14 and spectrin domains 1	91404	2	n/a	n/a	n/a	1.873
1088377	ENSG00000080608	9789	KIAA0020	KIAA0020	9933	9	n/a	n/a	n/a	1.873
1097074	ENSG00000157680	9038	DGKI	diacylglycerol kinase, iota	9162	7	n/a	n/a	n/a	1.872
1090576	ENSG00000109606	1653	DHX15	DEAH (Asp-Glu-Ala-His) box polypeptide 15	1665	4	n/a	n/a	n/a	1.871
1098627	ENSG00000165732	9064	DDX21	DEAD (Asp-Glu-Ala-Asp) box polypeptide 21	9188	10	n/a	n/a	n/a	1.870
1095043	ENSG00000141452	29652	C18orf8	chromosome 18 open reading frame 8	29919	18	n/a	n/a	n/a	1.870
279844606	ENSG00000230498	0	RP4-706A16.2	RP4-706A16.2	0	1	n/a	n/a	n/a	1.869
1098908	ENSG00000166847	58717	DCTN5	dynactin 5 (p25)	84516	16	n/a	n/a	n/a	1.869
280113689	ENSG00000258301	0	RP11-488C13.5	RP11-488C13.5	0	14	n/a	n/a	n/a	1.869
1094627	ENSG00000138669	5561	PRKG2	protein kinase, cGMP-dependent, type II	5593	4	n/a	n/a	n/a	1.869
1088416	ENSG00000081721	11105	DUSP12	dual specificity phosphatase 12	11266	1	n/a	n/a	n/a	1.869
279788283	ENSG00000225486	0	RP11-301G21.1	RP11-301G21.1	0	1	n/a	n/a	n/a	1.869
1101842	ENSG00000181007	94293	ZFP82	zinc finger protein 82 homolog (mouse)	284406	19	n/a	n/a	n/a	1.868
1089366	ENSG00000101265	9626	RASSF2	Ras association (RalGDS/AF-6) domain family member 2	9770	20	n/a	n/a	n/a	1.867
279868780	ENSG00000232640	0	RP1-266L20.2	RP1-266L20.2	0	6	n/a	n/a	n/a	1.867
1096470	ENSG00000152443	94250	ZNF776	zinc finger protein 776	284309	19	n/a	n/a	n/a	1.866
1087989	ENSG00000070495	22965	JMJD6	jumonji domain containing 6	23210	17	n/a	n/a	n/a	1.866
1098405	ENSG00000164841	81315	TMEM74	transmembrane protein 74	157753	8	n/a	n/a	n/a	1.866
279933989	ENSG00000238556	0	snoU13	Small nucleolar RNA U13	0	21	n/a	n/a	n/a	1.865
1105691	ENSG00000206579	77510	XKR4	XK, Kell blood group complex subunit-related family, member 4	114786	8	n/a	n/a	n/a	1.865
1091182	ENSG00000114405	36689	C3orf14	chromosome 3 open reading frame 14	57415	3	n/a	n/a	n/a	1.865
1089579	ENSG00000102743	10021	SLC25A15	solute carrier family 25 (mitochondrial carrier; ornithine transporter) member 15	10166	13	n/a	n/a	n/a	1.864
1090612	ENSG00000109917	8803	ZNF259	zinc finger protein 259	8882	11	n/a	n/a	n/a	1.864
280094167	ENSG00000256248	0	RP11-123O10.4	RP11-123O10.4	0	12	n/a	n/a	n/a	1.864
280015065	ENSG00000249592	1001327	RP11-440L14.1	RP11-440L14.1	100129917	4	n/a	n/a	n/a	1.863
1099890	ENSG00000170903	58638	KIAA1826	KIAA1826	84437	11	n/a	n/a	n/a	1.863
1105746	ENSG00000212768	0	AC114546.1	HCG37415PRO1914Uncharacterized protein	0	15	n/a	n/a	n/a	1.863
1087078	ENSG00000008300	1938	CELSR3	cadherin, EGF LAG seven-pass G-type receptor 3 (flamingo homolog, Drosophila)	1951	3	n/a	n/a	n/a	1.863
1100057	ENSG00000171533	4110	MAP6	microtubule-associated protein 6	4135	11	n/a	n/a	n/a	1.862
279616769	ENSG00000197083	0	ZNF300P1	zinc finger protein 300 pseudogene 1	0	5	n/a	n/a	n/a	1.862
1102850	ENSG00000185515	55023	BRCC3	BRCA1/BRCA2-containing complex, subunit 3	79184	X	n/a	n/a	n/a	1.862
1087790	ENSG00000065183	10727	WDR3	WD repeat domain 3	10885	1	n/a	n/a	n/a	1.862
1086914	ENSG00000004487	22783	KDM1A	lysine (K)-specific demethylase 1A	23028	1	n/a	n/a	n/a	1.862
1088562	ENSG00000086189	27037	DIMT1	DIM1 dimethyladenosine transferase 1 homolog (S. cerevisiae)	27292	5	n/a	n/a	n/a	1.861
1096498	ENSG00000152642	22926	GPD1L	glycerol-3-phosphate dehydrogenase 1-like	23171	3	n/a	n/a	n/a	1.861
1101068	ENSG00000176619	59014	LMNB2	lamin B2	84823	19	n/a	n/a	n/a	1.861
1099987	ENSG00000171262	94066	FAM98B	family with sequence similarity 98, member B	283742	15	n/a	n/a	n/a	1.861
1096811	ENSG00000155393	34316	HEATR3	HEAT repeat containing 3	55027	16	n/a	n/a	n/a	1.861
1094056	ENSG00000135763	9672	URB2	URB2 ribosome biogenesis 2 homolog (S. cerevisiae)	9816	1	n/a	n/a	n/a	1.860
279661081	ENSG00000200469	0	U6	U6 spliceosomal RNA	0	4	n/a	n/a	n/a	1.860
1090800	ENSG00000111530	35120	CAND1	cullin-associated and neddylation-dissociated 1	55832	12	n/a	n/a	n/a	1.860
1090691	ENSG00000110675	152634	ELMOD1	ELMO/CED-12 domain containing 1	643923	11	n/a	n/a	n/a	1.859
1097973	ENSG00000163486	23135	SRGAP2	SLIT-ROBO Rho GTPase activating protein 2	23380	1	n/a	n/a	n/a	1.859
279946493	ENSG00000240225	80662	ZNF542	zinc finger protein 542	147947	19	n/a	n/a	n/a	1.859
279869869	ENSG00000232727	0	RP11-321E8.1-001	RP11-321E8.1-001	0	7	n/a	n/a	n/a	1.858
280033416	ENSG00000251020	0	RP1-50O24.8	RP1-50O24.8	0	1	n/a	n/a	n/a	1.858
1089187	ENSG00000100425	23527	BRD1	bromodomain containing 1	23774	22	n/a	n/a	n/a	1.857
279770492	ENSG00000223984	0	RP11-177H22.2	RP11-177H22.2	0	10	n/a	n/a	n/a	1.857
1100852	ENSG00000175445	3998	LPL	lipoprotein lipase	4023	8	n/a	n/a	n/a	1.857
1088125	ENSG00000074054	23087	CLASP1	cytoplasmic linker associated protein 1	23332	2	n/a	n/a	n/a	1.856
1091205	ENSG00000114648	23031	KLHL18	kelch-like 18 (Drosophila)	23276	3	n/a	n/a	n/a	1.855
1100705	ENSG00000174695	81115	TMEM167A	transmembrane protein 167A	153339	5	n/a	n/a	n/a	1.854
1090242	ENSG00000106701	58090	FSD1L	fibronectin type III and SPRY domain containing 1-like	83856	9	n/a	n/a	n/a	1.854
1101702	ENSG00000180233	85883	ZNRF2	zinc and ring finger 2	223082	7	n/a	n/a	n/a	1.854
279921821	ENSG00000237417	0	RP11-280G19.2	RP11-280G19.2	0	10	n/a	n/a	n/a	1.854
279777826	ENSG00000224546	0	EIF4BP3	eukaryotic translation initiation factor 4B pseudogene 3	0	9	n/a	n/a	n/a	1.854
1087625	ENSG00000055917	23124	PUM2	pumilio homolog 2 (Drosophila)	23369	2	n/a	n/a	n/a	1.854
280121103	ENSG00000258759	0	RP11-1012A1.7	RP11-1012A1.7	0	14	n/a	n/a	n/a	1.853
1099325	ENSG00000168439	10805	STIP1	stress-induced-phosphoprotein 1	10963	11	n/a	n/a	n/a	1.853
1088453	ENSG00000082701	2915	GSK3B	glycogen synthase kinase 3 beta	2932	3	n/a	n/a	n/a	1.853
280020510	ENSG00000249986	0	YWHAQP6	YWHAQ pseudogene 6	0	3	n/a	n/a	n/a	1.853
1093692	ENSG00000133703	3820	KRAS	v-Ki-ras2 Kirsten rat sarcoma viral oncogene homolog	3845	12	n/a	n/a	n/a	1.852
1100225	ENSG00000172264	80085	MACROD2	MACRO domain containing 2	140733	20	n/a	n/a	n/a	1.852
1103958	ENSG00000196470	6441	SIAH1	seven in absentia homolog 1 (Drosophila)	6477	16	n/a	n/a	n/a	1.851
1094817	ENSG00000139910	4826	NOVA1	neuro-oncological ventral antigen 1	4857	14	n/a	n/a	n/a	1.851
1093083	ENSG00000129682	2243	FGF13	fibroblast growth factor 13	2258	X	n/a	n/a	n/a	1.850
279895752	ENSG00000235001	0	EIF4A1P2	eukaryotic translation initiation factor 4A1 pseudogene 2	0	Y	n/a	n/a	n/a	1.850
1104707	ENSG00000198729	57388	PPP1R14C	protein phosphatase 1, regulatory (inhibitor) subunit 14C	81706	6	n/a	n/a	n/a	1.850
279743875	ENSG00000215998	0	MIR935	microRNA 935	0	19	n/a	n/a	n/a	1.849
279720430	ENSG00000213252	0	RP11-819M15.1	RP11-819M15.1	0	11	n/a	n/a	n/a	1.848
279893528	ENSG00000234813	0	RP11-288D15.1	RP11-288D15.1	0	10	n/a	n/a	n/a	1.848
1092596	ENSG00000125686	5437	MED1	mediator complex subunit 1	5469	17	n/a	n/a	n/a	1.847
1103878	ENSG00000196268	94310	ZNF493	zinc finger protein 493	284443	19	n/a	n/a	n/a	1.847
1096068	ENSG00000148835	6837	TAF5	TAF5 RNA polymerase II, TATA box binding protein (TBP)-associated factor, 100kDa	6877	10	n/a	n/a	n/a	1.846
1089446	ENSG00000101670	9253	LIPG	lipase, endothelial	9388	18	n/a	n/a	n/a	1.846
1098824	ENSG00000166477	78942	LEO1	Leo1, Paf1/RNA polymerase II complex component, homolog (S. cerevisiae)	123169	15	n/a	n/a	n/a	1.846
1091559	ENSG00000117020	9856	AKT3	v-akt murine thymoma viral oncogene homolog 3 (protein kinase B, gamma)	10000	1	n/a	n/a	n/a	1.844
279894484	ENSG00000234890	0	AC008070.1	AC008070.1	0	2	n/a	n/a	n/a	1.844
1103428	ENSG00000187939	0	DOC2B	double C2-like domains, beta	0	17	n/a	n/a	n/a	1.843
1107046	ENSG00000226137	133634	AC127496.3	HCG1992346Uncharacterized proteincDNA FLJ90757 fis, clone SKNMC1000014	440465	17	n/a	n/a	n/a	1.843
279970896	ENSG00000242984	0	AC103783.1	AC103783.1	0	8	n/a	n/a	n/a	1.843
1092778	ENSG00000126890	29839	CTAG2	cancer/testis antigen 2	30848	X	n/a	n/a	n/a	1.843
279768795	ENSG00000223821	0	RP11-505P4.6	RP11-505P4.6	0	6	n/a	n/a	n/a	1.843
279746719	ENSG00000217624	0	RP11-204C16.4	RP11-204C16.4	0	X	n/a	n/a	n/a	1.843
1094139	ENSG00000136153	3983	LMO7	LIM domain 7	4008	13	n/a	n/a	n/a	1.842
1099467	ENSG00000169047	3642	IRS1	insulin receptor substrate 1	3667	2	n/a	n/a	n/a	1.842
1100449	ENSG00000173273	8589	TNKS	tankyrase, TRF1-interacting ankyrin-related ADP-ribose polymerase	8658	8	n/a	n/a	n/a	1.842
280103481	ENSG00000257277	0	RP11-434H14.1	RP11-434H14.1	0	2	n/a	n/a	n/a	1.842
1087967	ENSG00000070018	4015	LRP6	low density lipoprotein receptor-related protein 6	4040	12	n/a	n/a	n/a	1.842
1097904	ENSG00000163221	6250	S100A12	S100 calcium binding protein A12	6283	1	n/a	n/a	n/a	1.841
279897800	ENSG00000235177	0	RP11-398C13.4	RP11-398C13.4	0	10	n/a	n/a	n/a	1.841
1098308	ENSG00000164434	2158	FABP7	fatty acid binding protein 7, brain	2173	6	n/a	n/a	n/a	1.841
1099897	ENSG00000170921	25864	TANC2	tetratricopeptide repeat, ankyrin repeat and coiled-coil containing 2	26115	17	n/a	n/a	n/a	1.841
1096381	ENSG00000151746	633	BICD1	bicaudal D homolog 1 (Drosophila)	636	12	n/a	n/a	n/a	1.841
1092898	ENSG00000128191	33778	DGCR8	DiGeorge syndrome critical region gene 8	54487	22	n/a	n/a	n/a	1.841
1096881	ENSG00000156052	2759	GNAQ	guanine nucleotide binding protein (G protein), q polypeptide	2776	9	n/a	n/a	n/a	1.841
1097727	ENSG00000162607	7355	USP1	ubiquitin specific peptidase 1	7398	1	n/a	n/a	n/a	1.841
1091194	ENSG00000114520	8652	SNX4	sorting nexin 4	8723	3	n/a	n/a	n/a	1.840
1091149	ENSG00000114062	7294	UBE3A	ubiquitin protein ligase E3A	7337	15	n/a	n/a	n/a	1.839
1093361	ENSG00000131467	10051	PSME3	proteasome (prosome, macropain) activator subunit 3 (PA28 gamma; Ki)	10197	17	n/a	n/a	n/a	1.839
1087298	ENSG00000023572	30505	GLRX2	glutaredoxin 2	51022	1	n/a	n/a	n/a	1.839
279884479	ENSG00000234017	0	RP11-214N15.5	RP11-214N15.5	0	10	n/a	n/a	n/a	1.838
279956594	ENSG00000241409	0	AC064852.4	AC064852.4	0	2	n/a	n/a	n/a	1.838
1092191	ENSG00000122591	58866	FAM126A	family with sequence similarity 126, member A	84668	7	n/a	n/a	n/a	1.838
1105141	ENSG00000204442	168322	FAM155A	family with sequence similarity 155, member A	728215	13	n/a	n/a	n/a	1.837
1099024	ENSG00000167291	79052	TBC1D16	TBC1 domain family, member 16	125058	17	n/a	n/a	n/a	1.836
279742398	ENSG00000215791	0	AL645728.2	AL645728.2	0	1	n/a	n/a	n/a	1.836
1094485	ENSG00000137942	34163	FNBP1L	formin binding protein 1-like	54874	1	n/a	n/a	n/a	1.836
1088595	ENSG00000087087	31073	SRRT	serrate RNA effector molecule homolog (Arabidopsis)	51593	7	n/a	n/a	n/a	1.835
1087313	ENSG00000025293	30711	PHF20	PHD finger protein 20	51230	20	n/a	n/a	n/a	1.835
1105260	ENSG00000204713	5955	TRIM27	tripartite motif containing 27	5987	6	n/a	n/a	n/a	1.834
1100939	ENSG00000175911	0	AC127496.1	Uncharacterized protein	0	17	n/a	n/a	n/a	1.834
1104601	ENSG00000198420	9603	FAM115A	family with sequence similarity 115, member A	9747	7	n/a	n/a	n/a	1.834
1104030	ENSG00000196670	165058	ZFP62	zinc finger protein 62 homolog (mouse)	643836	5	n/a	n/a	n/a	1.833
1094648	ENSG00000138758	35041	SEPT11	septin 11	55752	4	n/a	n/a	n/a	1.833
1099300	ENSG00000168329	1513	CX3CR1	chemokine (C-X3-C motif) receptor 1	1524	3	n/a	n/a	n/a	1.833
1094785	ENSG00000139651	93921	ZNF740	zinc finger protein 740	283337	12	n/a	n/a	n/a	1.833
279810636	ENSG00000227409	0	RP4-765A10.2	RP4-765A10.2	0	1	n/a	n/a	n/a	1.832
1094094	ENSG00000135932	31199	CAB39	calcium binding protein 39	51719	2	n/a	n/a	n/a	1.832
1088481	ENSG00000083812	25548	ZNF324	zinc finger protein 324	25799	19	n/a	n/a	n/a	1.832
1106273	ENSG00000215183	181486	MSMP	microseminoprotein, prostate associated	692094	9	n/a	n/a	n/a	1.831
279727644	ENSG00000214077	0	GNAQP1	guanine nucleotide binding protein (G protein), q polypeptide pseudogene 1	0	2	n/a	n/a	n/a	1.831
1095253	ENSG00000143155	92198	TIPRL	TIP41, TOR signaling pathway regulator-like (S. cerevisiae)	261726	1	n/a	n/a	n/a	1.831
1087662	ENSG00000058600	35007	POLR3E	polymerase (RNA) III (DNA directed) polypeptide E (80kD)	55718	16	n/a	n/a	n/a	1.831
1087066	ENSG00000008086	6752	CDKL5	cyclin-dependent kinase-like 5	6792	X	n/a	n/a	n/a	1.831
279949527	ENSG00000240529	0	RP11-247I13.7	RP11-247I13.7	0	22	n/a	n/a	n/a	1.830
280083352	ENSG00000255242	0	C14orf169	chromosome 14 open reading frame 169	0	14	n/a	n/a	n/a	1.830
1097898	ENSG00000163214	59991	DHX57	DEAH (Asp-Glu-Ala-Asp/His) box polypeptide 57	90957	2	n/a	n/a	n/a	1.830
280023118	ENSG00000250202	0	RP11-397E7.2	RP11-397E7.2	0	4	n/a	n/a	n/a	1.830
279981834	ENSG00000244078	0	RP11-431I8.1	RP11-431I8.1	0	3	n/a	n/a	n/a	1.830
279763843	ENSG00000223429	0	RP4-800M22.2	RP4-800M22.2	0	1	n/a	n/a	n/a	1.830
1101514	ENSG00000179051	35207	RCC2	regulator of chromosome condensation 2	55920	1	n/a	n/a	n/a	1.830
1088455	ENSG00000082805	22840	ERC1	ELKS/RAB6-interacting/CAST family member 1	23085	12	n/a	n/a	n/a	1.830
1105125	ENSG00000204394	7364	VARS	valyl-tRNA synthetase	7407	6	n/a	n/a	n/a	1.830
279794601	ENSG00000226015	0	CCT8P1	chaperonin containing TCP1, subunit 8 (theta) pseudogene 1	0	1	n/a	n/a	n/a	1.829
1104679	ENSG00000198673	109581	FAM19A2	family with sequence similarity 19 (chemokine (C-C motif)-like), member A2	338811	12	n/a	n/a	n/a	1.829
279413546	ENSG00000170468	0	AC005280.1	AC005280.1	0	14	n/a	n/a	n/a	1.829
1087800	ENSG00000065413	60057	ANKRD44	ankyrin repeat domain 44	91526	2	n/a	n/a	n/a	1.829
280021768	ENSG00000250076	0	RP11-141P6.1	RP11-141P6.1	0	4	n/a	n/a	n/a	1.829
1087388	ENSG00000035141	59098	FAM136A	family with sequence similarity 136, member A	84908	2	n/a	n/a	n/a	1.828
1090999	ENSG00000112739	8820	PRPF4B	PRP4 pre-mRNA processing factor 4 homolog B (yeast)	8899	6	n/a	n/a	n/a	1.828
1101364	ENSG00000178171	83773	FAM123C	family with sequence similarity 123C	205147	2	n/a	n/a	n/a	1.828
1098146	ENSG00000163964	34254	PIGX	phosphatidylinositol glycan anchor biosynthesis, class X	54965	3	n/a	n/a	n/a	1.828
1105883	ENSG00000213626	57288	LBH	limb bud and heart development homolog (mouse)	81606	2	n/a	n/a	n/a	1.828
1105039	ENSG00000204178	34508	TMEM57	transmembrane protein 57	55219	1	n/a	n/a	n/a	1.827
1100316	ENSG00000172660	8097	TAF15	TAF15 RNA polymerase II, TATA box binding protein (TBP)-associated factor, 68kDa	8148	17	n/a	n/a	n/a	1.827
1098959	ENSG00000167011	119597	C7orf52	chromosome 7 open reading frame 52	375607	7	n/a	n/a	n/a	1.826
279787685	ENSG00000225439	157123153	BOLA3-AS1	BOLA3 antisense RNA 1 (non-protein coding)	100507171	2	n/a	n/a	n/a	1.825
1089766	ENSG00000104154	7737	SLC30A4	solute carrier family 30 (zinc transporter), member 4	7782	15	n/a	n/a	n/a	1.825
1086918	ENSG00000004766	34899	CCDC132	coiled-coil domain containing 132	55610	7	n/a	n/a	n/a	1.825
1087629	ENSG00000056050	34258	C4orf27	chromosome 4 open reading frame 27	54969	4	n/a	n/a	n/a	1.824
1091217	ENSG00000114744	30604	COMMD2	COMM domain containing 2	51122	3	n/a	n/a	n/a	1.824
1091393	ENSG00000115875	6396	SRSF7	serine/arginine-rich splicing factor 7	6432	2	n/a	n/a	n/a	1.823
1101925	ENSG00000181555	28808	SETD2	SET domain containing 2	29072	3	n/a	n/a	n/a	1.823
1094373	ENSG00000137343	55771	ATAT1	alpha tubulin acetyltransferase 1	79969	6	n/a	n/a	n/a	1.823
280076052	ENSG00000254793	0	FDPSP4	farnesyl diphosphate synthase pseudogene 4	0	15	n/a	n/a	n/a	1.823
1097315	ENSG00000159593	8804	NAE1	NEDD8 activating enzyme E1 subunit 1	8883	16	n/a	n/a	n/a	1.823
1098052	ENSG00000163683	83664	C4orf34	chromosome 4 open reading frame 34	201895	4	n/a	n/a	n/a	1.823
1096671	ENSG00000154162	1005	CDH12	cadherin 12, type 2 (N-cadherin 2)	1010	5	n/a	n/a	n/a	1.823
279771554	ENSG00000224076	0	AC009487.4	AC009487.4	0	2	n/a	n/a	n/a	1.822
1089064	ENSG00000100084	7247	HIRA	HIR histone cell cycle regulation defective homolog A (S. cerevisiae)	7290	22	n/a	n/a	n/a	1.822
279744197	ENSG00000216095	1013743	MIR940	microRNA 940	100126328	16	n/a	n/a	n/a	1.821
1099394	ENSG00000168758	34199	SEMA4C	sema domain, immunoglobulin domain (Ig), transmembrane domain (TM) and short cytoplasmic domain, (semaphorin) 4C	54910	2	n/a	n/a	n/a	1.821
1087094	ENSG00000008869	33788	HEATR5B	HEAT repeat containing 5B	54497	2	n/a	n/a	n/a	1.821
280131168	ENSG00000259340	0	CTD-2027G2.1	CTD-2027G2.1	0	15	n/a	n/a	n/a	1.821
1097391	ENSG00000160208	22831	RRP1B	ribosomal RNA processing 1 homolog B (S. cerevisiae)	23076	21	n/a	n/a	n/a	1.821
1102486	ENSG00000184007	8022	PTP4A2	protein tyrosine phosphatase type IVA, member 2	8073	1	n/a	n/a	n/a	1.821
1103830	ENSG00000196150	37314	ZNF250	zinc finger protein 250	58500	8	n/a	n/a	n/a	1.821
1100857	ENSG00000175470	35132	PPP2R2D	protein phosphatase 2, regulatory subunit B, delta	55844	10	n/a	n/a	n/a	1.821
1092254	ENSG00000123136	10066	DDX39A	DEAD (Asp-Glu-Ala-Asp) box polypeptide 39A	10212	19	n/a	n/a	n/a	1.820
280122580	ENSG00000258842	0	RP11-355I22.5	RP11-355I22.5	0	14	n/a	n/a	n/a	1.819
279777569	ENSG00000224531	85785	C6orf228	chromosome 6 open reading frame 228	221710	6	n/a	n/a	n/a	1.818
1093814	ENSG00000134444	36887	KIAA1468	KIAA1468	57614	18	n/a	n/a	n/a	1.818
1090155	ENSG00000106144	831	CASP2	caspase 2, apoptosis-related cysteine peptidase	835	7	n/a	n/a	n/a	1.818
280060410	ENSG00000253711	0	RP11-787D18.1	RP11-787D18.1	0	8	n/a	n/a	n/a	1.817
1094363	ENSG00000137274	666	BPHL	biphenyl hydrolase-like (serine hydrolase)	670	6	n/a	n/a	n/a	1.816
1103586	ENSG00000188580	81181	NKAIN2	Na+/K+ transporting ATPase interacting 2	154215	6	n/a	n/a	n/a	1.816
1096566	ENSG00000153187	3172	HNRNPU	heterogeneous nuclear ribonucleoprotein U (scaffold attachment factor A)	3192	1	n/a	n/a	n/a	1.816
1096906	ENSG00000156261	10547	CCT8	chaperonin containing TCP1, subunit 8 (theta)	10694	21	n/a	n/a	n/a	1.815
1089626	ENSG00000103018	56551	CYB5B	cytochrome b5 type B (outer mitochondrial membrane)	80777	16	n/a	n/a	n/a	1.815
279875703	ENSG00000233247	0	GS1-257G1.1	GS1-257G1.1	0	X	n/a	n/a	n/a	1.815
1107938	ENSG00000232040	77545	SCAND3	SCAN domain containing 3	114821	6	n/a	n/a	n/a	1.814
1094047	ENSG00000135720	1771	DYNC1LI2	dynein, cytoplasmic 1, light intermediate chain 2	1783	16	n/a	n/a	n/a	1.814
280070326	ENSG00000254406	0	RP11-215D10.1	RP11-215D10.1	0	11	n/a	n/a	n/a	1.814
1101081	ENSG00000176697	624	BDNF	brain-derived neurotrophic factor	627	11	n/a	n/a	n/a	1.814
1093903	ENSG00000134986	9181	C5orf13	chromosome 5 open reading frame 13	9315	5	n/a	n/a	n/a	1.813
280006229	ENSG00000248788	0	AL162853.2	AL162853.2	0	13	n/a	n/a	n/a	1.813
1103966	ENSG00000196503	79537	ARL9	ADP-ribosylation factor-like 9	132946	4	n/a	n/a	n/a	1.812
279479626	ENSG00000177236	0	AP006621.1	AP006621.1	0	11	n/a	n/a	n/a	1.812
1090958	ENSG00000112406	31176	HECA	headcase homolog (Drosophila)	51696	6	n/a	n/a	n/a	1.812
279715976	ENSG00000212238	157130510	5S_rRNA	5S ribosomal RNA	100885864	7	n/a	n/a	n/a	1.812
1088530	ENSG00000085415	57601	SEH1L	SEH1-like (S. cerevisiae)	81929	18	n/a	n/a	n/a	1.812
1096785	ENSG00000155111	22852	CDK19	cyclin-dependent kinase 19	23097	6	n/a	n/a	n/a	1.811
1100108	ENSG00000171791	593	BCL2	B-cell CLL/lymphoma 2	596	18	n/a	n/a	n/a	1.811
1104454	ENSG00000197959	25801	DNM3	dynamin 3	26052	1	n/a	n/a	n/a	1.811
279834912	ENSG00000229635	0	RP4-713B5.2	RP4-713B5.2	0	1	n/a	n/a	n/a	1.811
1095603	ENSG00000145247	79512	OCIAD2	OCIA domain containing 2	132299	4	n/a	n/a	n/a	1.811
1093654	ENSG00000133302	58460	ANKRD32	ankyrin repeat domain 32	84250	5	n/a	n/a	n/a	1.810
279867539	ENSG00000232549	0	RP1-93C23.1	RP1-93C23.1	0	X	n/a	n/a	n/a	1.809
1098197	ENSG00000164100	9213	NDST3	N-deacetylase/N-sulfotransferase (heparan glucosaminyl) 3	9348	4	n/a	n/a	n/a	1.809
280134944	ENSG00000259543	0	CTD-2034I4.1	CTD-2034I4.1	0	15	n/a	n/a	n/a	1.809
1097181	ENSG00000158528	34896	PPP1R9A	protein phosphatase 1, regulatory subunit 9A	55607	7	n/a	n/a	n/a	1.808
1100030	ENSG00000171466	34100	ZNF562	zinc finger protein 562	54811	19	n/a	n/a	n/a	1.808
1098589	ENSG00000165617	30820	DACT1	dapper, antagonist of beta-catenin, homolog 1 (Xenopus laevis)	51339	14	n/a	n/a	n/a	1.808
280042970	ENSG00000251790	166027	SCARNA16	small Cajal body-specific RNA 16	677781	17	n/a	n/a	n/a	1.808
279946210	ENSG00000240204	1000490	RP11-305M3.3	RP11-305M3.3	100287482	7	n/a	n/a	n/a	1.807
1094365	ENSG00000137285	110335	TUBB2B	tubulin, beta 2B class IIb	347733	6	n/a	n/a	n/a	1.807
1090206	ENSG00000106524	36315	ANKMY2	ankyrin repeat and MYND domain containing 2	57037	7	n/a	n/a	n/a	1.807
1091345	ENSG00000115540	25592	MOB4	MOB family member 4, phocein	25843	2	n/a	n/a	n/a	1.807
1097165	ENSG00000158470	9200	B4GALT5	UDP-Gal:betaGlcNAc beta 1,4- galactosyltransferase, polypeptide 5	9334	20	n/a	n/a	n/a	1.806
1087351	ENSG00000030066	23034	NUP160	nucleoporin 160kDa	23279	11	n/a	n/a	n/a	1.806
279832407	ENSG00000229400	0	RP11-3L21.2	RP11-3L21.2	0	1	n/a	n/a	n/a	1.805
1104179	ENSG00000197128	125245	ZNF772	zinc finger protein 772	400720	19	n/a	n/a	n/a	1.805
279753437	ENSG00000221366	0	MIR1306	microRNA 1306	0	22	n/a	n/a	n/a	1.805
1091304	ENSG00000115310	36419	RTN4	reticulon 4	57142	2	n/a	n/a	n/a	1.805
279929436	ENSG00000238057	1023150	ZEB2-AS1	ZEB2 antisense RNA 1 (non-protein coding)	100303491	2	n/a	n/a	n/a	1.805
1088297	ENSG00000078328	34004	RBFOX1	RNA binding protein, fox-1 homolog (C. elegans) 1	54715	16	n/a	n/a	n/a	1.804
1101986	ENSG00000181915	59080	ADO	2-aminoethanethiol (cysteamine) dioxygenase	84890	10	n/a	n/a	n/a	1.804
1093720	ENSG00000133958	36851	UNC79	unc-79 homolog (C. elegans)	57578	14	n/a	n/a	n/a	1.803
1087552	ENSG00000050438	9357	SLC4A8	solute carrier family 4, sodium bicarbonate cotransporter, member 8	9498	12	n/a	n/a	n/a	1.803
1087544	ENSG00000050030	109873	KIAA2022	KIAA2022	340533	X	n/a	n/a	n/a	1.803
1092067	ENSG00000121390	34558	PSPC1	paraspeckle component 1	55269	13	n/a	n/a	n/a	1.803
1092092	ENSG00000121741	7706	ZMYM2	zinc finger, MYM-type 2	7750	13	n/a	n/a	n/a	1.803
280132454	ENSG00000259408	0	RP11-3D4.3	RP11-3D4.3	0	15	n/a	n/a	n/a	1.803
1089522	ENSG00000102172	6571	SMS	spermine synthase	6611	X	n/a	n/a	n/a	1.802
1087097	ENSG00000009307	7766	CSDE1	cold shock domain containing E1, RNA-binding	7812	1	n/a	n/a	n/a	1.802
1103535	ENSG00000188368	94256	PRR19	proline rich 19	284338	19	n/a	n/a	n/a	1.801
1087714	ENSG00000062370	7727	ZNF285	zinc finger protein 285	7771	19	n/a	n/a	n/a	1.800
1101663	ENSG00000179958	54917	DCTPP1	dCTP pyrophosphatase 1	79077	16	n/a	n/a	n/a	1.800
1088444	ENSG00000082458	1729	DLG3	discs, large homolog 3 (Drosophila)	1741	X	n/a	n/a	n/a	1.799
1088279	ENSG00000078018	4108	MAP2	microtubule-associated protein 2	4133	2	n/a	n/a	n/a	1.799
279931317	ENSG00000238199	0	RP4-796F18.2	RP4-796F18.2	0	1	n/a	n/a	n/a	1.799
280071741	ENSG00000254510	157121009	RP11-867G23.10	RP11-867G23.10	100505504	11	n/a	n/a	n/a	1.799
1093413	ENSG00000131845	36617	ZNF304	zinc finger protein 304	57343	19	n/a	n/a	n/a	1.799
280136794	ENSG00000259668	0	RP11-707P17.2	RP11-707P17.2	0	15	n/a	n/a	n/a	1.799
279979218	ENSG00000243799	0	PEX5L-AS1	PEX5L antisense RNA 1 (non-protein coding)	0	3	n/a	n/a	n/a	1.799
279787891	ENSG00000225465	0	RFPL1-AS1	RFPL1 antisense RNA 1 (non-protein coding)	0	22	n/a	n/a	n/a	1.798
1094013	ENSG00000135521	59136	LTV1	LTV1 homolog (S. cerevisiae)	84946	6	n/a	n/a	n/a	1.797
1096989	ENSG00000156983	7816	BRPF1	bromodomain and PHD finger containing, 1	7862	3	n/a	n/a	n/a	1.796
1099843	ENSG00000170677	9173	SOCS6	suppressor of cytokine signaling 6	9306	18	n/a	n/a	n/a	1.796
279922054	ENSG00000237440	0	ZNF737	zinc finger protein 737	0	19	n/a	n/a	n/a	1.796
1091184	ENSG00000114423	864	CBLB	Cas-Br-M (murine) ecotropic retroviral transforming sequence b	868	3	n/a	n/a	n/a	1.796
280083961	ENSG00000255276	0	RP11-23F23.1	RP11-23F23.1	0	11	n/a	n/a	n/a	1.795
279914856	ENSG00000236813	0	BTF3P8	basic transcription factor 3 pseudogene 8	0	X	n/a	n/a	n/a	1.795
280125736	ENSG00000259027	0	RP11-361H10.4	RP11-361H10.4	0	14	n/a	n/a	n/a	1.795
1100617	ENSG00000174173	34220	RG9MTD1	RNA (guanine-9-) methyltransferase domain containing 1	54931	3	n/a	n/a	n/a	1.794
1087519	ENSG00000048740	10512	CELF2	CUGBP, Elav-like family member 2	10659	10	n/a	n/a	n/a	1.794
279739272	ENSG00000215319	0	RP11-98L4.1	RP11-98L4.1	0	X	n/a	n/a	n/a	1.794
1097924	ENSG00000163320	8479	CGGBP1	CGG triplet repeat binding protein 1	8545	3	n/a	n/a	n/a	1.793
1095013	ENSG00000141298	59619	SSH2	slingshot homolog 2 (Drosophila)	85464	17	n/a	n/a	n/a	1.793
279791782	ENSG00000225782	0	RP11-322F10.2	RP11-322F10.2	0	1	n/a	n/a	n/a	1.793
279997128	ENSG00000248044	0	CTD-2653M23.2	CTD-2653M23.2	0	5	n/a	n/a	n/a	1.793
279585862	ENSG00000188451	0	SRP72P2	signal recognition particle 72kDa pseudogene 2	0	6	n/a	n/a	n/a	1.793
1091749	ENSG00000118816	10825	CCNI	cyclin I	10983	4	n/a	n/a	n/a	1.792
1090413	ENSG00000108379	7430	WNT3	wingless-type MMTV integration site family, member 3	7473	17	n/a	n/a	n/a	1.791
1102685	ENSG00000184886	94175	PIGW	phosphatidylinositol glycan anchor biosynthesis, class W	284098	17	n/a	n/a	n/a	1.791
280084872	ENSG00000255331	0	RP11-736I10.2	RP11-736I10.2	0	11	n/a	n/a	n/a	1.791
280069994	ENSG00000254377	1015124	RP11-32K4.2	Uncharacterized protein	100130155	8	n/a	n/a	n/a	1.791
1103310	ENSG00000187514	5725	PTMA	prothymosin, alpha	5757	2	n/a	n/a	n/a	1.791
279802415	ENSG00000226709	0	FGF12-AS3	FGF12 antisense RNA 3 (non-protein coding)	0	3	n/a	n/a	n/a	1.791
1099733	ENSG00000170242	34320	USP47	ubiquitin specific peptidase 47	55031	11	n/a	n/a	n/a	1.790
1090098	ENSG00000105866	6631	SP4	Sp4 transcription factor	6671	7	n/a	n/a	n/a	1.790
1104523	ENSG00000198146	34278	ZNF770	zinc finger protein 770	54989	15	n/a	n/a	n/a	1.790
279846679	ENSG00000230673	0	PABPC1P3	poly(A) binding protein, cytoplasmic 1 pseudogene 3	0	X	n/a	n/a	n/a	1.790
1099689	ENSG00000170004	1099	CHD3	chromodomain helicase DNA binding protein 3	1107	17	n/a	n/a	n/a	1.789
1101424	ENSG00000178556	0	CKS1BP6	CDC28 protein kinase regulatory subunit 1B pseudogene 6	0	X	n/a	n/a	n/a	1.789
279967798	ENSG00000242609	0	RP11-398A8.1	RP11-398A8.1	0	3	n/a	n/a	n/a	1.789
280033576	ENSG00000251034	0	RP11-582J16.4	RP11-582J16.4	0	8	n/a	n/a	n/a	1.789
279789438	ENSG00000225574	0	GS1-542M4.2	GS1-542M4.2	0	X	n/a	n/a	n/a	1.789
279800572	ENSG00000226535	0	RP11-417L14.1	RP11-417L14.1	0	9	n/a	n/a	n/a	1.788
279981679	ENSG00000244056	0	AC136704.2	AC136704.2	0	15	n/a	n/a	n/a	1.788
1090406	ENSG00000108312	7300	UBTF	upstream binding transcription factor, RNA polymerase I	7343	17	n/a	n/a	n/a	1.787
279870599	ENSG00000232794	0	RP11-33N11.1	RP11-33N11.1	0	X	n/a	n/a	n/a	1.787
1089325	ENSG00000101126	23149	ADNP	activity-dependent neuroprotector homeobox	23394	20	n/a	n/a	n/a	1.787
1089461	ENSG00000101846	409	STS	steroid sulfatase (microsomal), isozyme S	412	X	n/a	n/a	n/a	1.786
279979049	ENSG00000243788	0	AC007390.6	AC007390.6	0	2	n/a	n/a	n/a	1.786
1094274	ENSG00000136870	7699	ZNF189	zinc finger protein 189	7743	9	n/a	n/a	n/a	1.786
1091192	ENSG00000114491	7329	UMPS	uridine monophosphate synthetase	7372	3	n/a	n/a	n/a	1.786
1088058	ENSG00000072201	58904	LNX1	ligand of numb-protein X 1	84708	4	n/a	n/a	n/a	1.786
279817485	ENSG00000228060	0	RP11-15J6.1	RP11-15J6.1	0	1	n/a	n/a	n/a	1.784
1089653	ENSG00000103160	57935	HSDL1	hydroxysteroid dehydrogenase like 1	83693	16	n/a	n/a	n/a	1.784
1091153	ENSG00000114115	5915	RBP1	retinol binding protein 1, cellular	5947	3	n/a	n/a	n/a	1.783
1101608	ENSG00000179630	80400	LACC1	laccase (multicopper oxidoreductase) domain containing 1	144811	13	n/a	n/a	n/a	1.783
280057796	ENSG00000253520	0	RP11-798K23.5	RP11-798K23.5	0	5	n/a	n/a	n/a	1.783
1094848	ENSG00000140153	60106	WDR20	WD repeat domain 20	91833	14	n/a	n/a	n/a	1.783
1088291	ENSG00000078237	36381	C12orf5	chromosome 12 open reading frame 5	57103	12	n/a	n/a	n/a	1.782
1096098	ENSG00000149136	6709	SSRP1	structure specific recognition protein 1	6749	11	n/a	n/a	n/a	1.782
1090618	ENSG00000109944	55667	C11orf63	chromosome 11 open reading frame 63	79864	11	n/a	n/a	n/a	1.782
1091570	ENSG00000117139	10607	KDM5B	lysine (K)-specific demethylase 5B	10765	1	n/a	n/a	n/a	1.781
279775773	ENSG00000224382	0	RP11-34C15.1	RP11-34C15.1	0	10	n/a	n/a	n/a	1.781
280025712	ENSG00000250405	0	RP11-114H7.2	RP11-114H7.2	0	5	n/a	n/a	n/a	1.781
1095146	ENSG00000142230	9910	SAE1	SUMO1 activating enzyme subunit 1	10055	19	n/a	n/a	n/a	1.781
280134822	ENSG00000259537	0	RP11-795G3.3	RP11-795G3.3	0	15	n/a	n/a	n/a	1.781
1091434	ENSG00000116141	4114	MARK1	MAP/microtubule affinity-regulating kinase 1	4139	1	n/a	n/a	n/a	1.780
279767421	ENSG00000223726	0	CTA-929C8.7	CTA-929C8.7	0	22	n/a	n/a	n/a	1.780
1103093	ENSG00000186448	10023	ZNF197	zinc finger protein 197	10168	3	n/a	n/a	n/a	1.780
279870922	ENSG00000232825	1014812	RP5-896L10.1	RP5-896L10.1	100129620	1	n/a	n/a	n/a	1.780
279775820	ENSG00000224384	0	RP3-417O22.3	RP3-417O22.3	0	6	n/a	n/a	n/a	1.779
1090317	ENSG00000107581	8592	EIF3A	eukaryotic translation initiation factor 3, subunit A	8661	10	n/a	n/a	n/a	1.779
1094690	ENSG00000139132	78848	FGD4	FYVE, RhoGEF and PH domain containing 4	121512	12	n/a	n/a	n/a	1.779
279901213	ENSG00000235522	0	AC009505.2	AC009505.2	0	2	n/a	n/a	n/a	1.779
1095323	ENSG00000143420	2014	ENSA	endosulfine alpha	2029	1	n/a	n/a	n/a	1.778
1093117	ENSG00000130054	26857	FAM155B	family with sequence similarity 155, member B	27112	X	n/a	n/a	n/a	1.778
1096823	ENSG00000155561	22920	NUP205	nucleoporin 205kDa	23165	7	n/a	n/a	n/a	1.778
1089687	ENSG00000103342	2918	GSPT1	G1 to S phase transition 1	2935	16	n/a	n/a	n/a	1.778
1088657	ENSG00000088726	34576	TMEM40	transmembrane protein 40	55287	3	n/a	n/a	n/a	1.778
280102272	ENSG00000257151	0	RP11-701H24.2	RP11-701H24.2	0	15	n/a	n/a	n/a	1.778
1101565	ENSG00000179331	34023	RAB39	RAB39, member RAS oncogene family	54734	11	n/a	n/a	n/a	1.777
279624116	ENSG00000197522	0	AC007920.1	AC007920.1	0	3	n/a	n/a	n/a	1.777
1098359	ENSG00000164654	33759	MIOS	missing oocyte, meiosis regulator, homolog (Drosophila)	54468	7	n/a	n/a	n/a	1.777
1092615	ENSG00000125779	55827	PANK2	pantothenate kinase 2	80025	20	n/a	n/a	n/a	1.777
1097069	ENSG00000157625	90414	TAB3	TGF-beta activated kinase 1/MAP3K7 binding protein 3	257397	X	n/a	n/a	n/a	1.777
1089690	ENSG00000103353	35346	UBFD1	ubiquitin family domain containing 1	56061	16	n/a	n/a	n/a	1.776
1093233	ENSG00000130723	58922	PRRC2B	proline-rich coiled-coil 2B	84726	9	n/a	n/a	n/a	1.776
1093889	ENSG00000134897	34130	BIVM	basic, immunoglobulin-like variable motif containing	54841	13	n/a	n/a	n/a	1.776
279767055	ENSG00000223701	157125799	RP11-244K5.1	RP11-244K5.1	100652739	6	n/a	n/a	n/a	1.776
1089730	ENSG00000103657	8846	HERC1	hect (homologous to the E6-AP (UBE3A) carboxyl terminus) domain and RCC1 (CHC1)-like domain (RLD) 1	8925	15	n/a	n/a	n/a	1.776
1099644	ENSG00000169851	5067	PCDH7	protocadherin 7	5099	4	n/a	n/a	n/a	1.776
279869514	ENSG00000232702	0	RP3-437C15.1	RP3-437C15.1	0	6	n/a	n/a	n/a	1.776
1095624	ENSG00000145388	36994	METTL14	methyltransferase like 14	57721	4	n/a	n/a	n/a	1.776
280087051	ENSG00000255500	0	RP11-347H15.2	RP11-347H15.2	0	11	n/a	n/a	n/a	1.776
279839686	ENSG00000230076	0	AC016708.2	AC016708.2	0	2	n/a	n/a	n/a	1.775
1095983	ENSG00000148187	60178	MRRF	mitochondrial ribosome recycling factor	92399	9	n/a	n/a	n/a	1.775
1101636	ENSG00000179841	9354	AKAP5	A kinase (PRKA) anchor protein 5	9495	14	n/a	n/a	n/a	1.774
1106796	ENSG00000224512	0	AC021593.2	AC021593.2	0	17	n/a	n/a	n/a	1.774
1100067	ENSG00000171574	83646	ZNF584	zinc finger protein 584	201514	19	n/a	n/a	n/a	1.774
279836488	ENSG00000229789	0	RP11-391M20.1	RP11-391M20.1	0	9	n/a	n/a	n/a	1.774
1088228	ENSG00000076685	22733	NT5C2	5'-nucleotidase, cytosolic II	22978	10	n/a	n/a	n/a	1.773
1094249	ENSG00000136805	23485	C9orf4	chromosome 9 open reading frame 4	23732	9	n/a	n/a	n/a	1.773
1099154	ENSG00000167771	93899	RCOR2	REST corepressor 2	283248	11	n/a	n/a	n/a	1.773
280071565	ENSG00000254497	0	CTD-2560E9.5	CTD-2560E9.5	0	11	n/a	n/a	n/a	1.773
280025465	ENSG00000250377	0	CTC-467M3.3	CTC-467M3.3	0	5	n/a	n/a	n/a	1.773
1104153	ENSG00000197050	80657	ZNF420	zinc finger protein 420	147923	19	n/a	n/a	n/a	1.772
1103947	ENSG00000196437	80698	ZNF569	zinc finger protein 569	148266	19	n/a	n/a	n/a	1.772
279792668	ENSG00000225855	0	RUSC1-AS1	RUSC1 antisense RNA 1 (non-protein coding)	0	1	n/a	n/a	n/a	1.772
1092668	ENSG00000125944	10090	HNRNPR	heterogeneous nuclear ribonucleoprotein R	10236	1	n/a	n/a	n/a	1.772
1097192	ENSG00000158636	36225	C11orf30	chromosome 11 open reading frame 30	56946	11	n/a	n/a	n/a	1.771
1102230	ENSG00000182986	81560	ZNF320	zinc finger protein 320	162967	19	n/a	n/a	n/a	1.771
1098964	ENSG00000167065	80873	DUSP18	dual specificity phosphatase 18	150290	22	n/a	n/a	n/a	1.769
1089758	ENSG00000104093	23067	DMXL2	Dmx-like 2	23312	15	n/a	n/a	n/a	1.769
1095341	ENSG00000143498	8896	TAF1A	TATA box binding protein (TBP)-associated factor, RNA polymerase I, A, 48kDa	9015	1	n/a	n/a	n/a	1.769
1096774	ENSG00000155034	55830	FBXL18	F-box and leucine-rich repeat protein 18	80028	7	n/a	n/a	n/a	1.769
279967198	ENSG00000242557	0	RP11-316M1.11	RP11-316M1.11	0	1	n/a	n/a	n/a	1.769
1096545	ENSG00000153044	41470	CENPH	centromere protein H	64946	5	n/a	n/a	n/a	1.769
1087755	ENSG00000064313	6833	TAF2	TAF2 RNA polymerase II, TATA box binding protein (TBP)-associated factor, 150kDa	6873	8	n/a	n/a	n/a	1.769
1102159	ENSG00000182674	9178	KCNB2	potassium voltage-gated channel, Shab-related subfamily, member 2	9312	8	n/a	n/a	n/a	1.769
1094997	ENSG00000141141	10898	DDX52	DEAD (Asp-Glu-Ala-Asp) box polypeptide 52	11056	17	n/a	n/a	n/a	1.769
1096749	ENSG00000154813	94559	DPH3	DPH3, KTI11 homolog (S. cerevisiae)	285381	3	n/a	n/a	n/a	1.769
279947760	ENSG00000240336	0	RP11-405L18.1	RP11-405L18.1	0	9	n/a	n/a	n/a	1.769
1101092	ENSG00000176749	8774	CDK5R1	cyclin-dependent kinase 5, regulatory subunit 1 (p35)	8851	17	n/a	n/a	n/a	1.768
1096308	ENSG00000151247	1962	EIF4E	eukaryotic translation initiation factor 4E	1977	4	n/a	n/a	n/a	1.768
1104493	ENSG00000198060	33997	MARCH5	membrane-associated ring finger (C3HC4) 5	54708	10	n/a	n/a	n/a	1.768
279817250	ENSG00000228041	0	RP4-581F12.1	RP4-581F12.1	0	X	n/a	n/a	n/a	1.768
280074787	ENSG00000254708	0	RP1-145M24.1	RP1-145M24.1	0	11	n/a	n/a	n/a	1.768
1100082	ENSG00000171649	94249	ZIK1	zinc finger protein interacting with K protein 1 homolog (mouse)	284307	19	n/a	n/a	n/a	1.768
1099486	ENSG00000169131	6900	ZNF354A	zinc finger protein 354A	6940	5	n/a	n/a	n/a	1.768
1089623	ENSG00000102984	34854	ZNF821	zinc finger protein 821	55565	16	n/a	n/a	n/a	1.767
279995299	ENSG00000247315	0	AL034548.2	AL034548.2	0	20	n/a	n/a	n/a	1.767
1102305	ENSG00000183307	27183	CECR6	cat eye syndrome chromosome region, candidate 6	27439	22	n/a	n/a	n/a	1.767
1096787	ENSG00000155130	4057	MARCKS	myristoylated alanine-rich protein kinase C substrate	4082	6	n/a	n/a	n/a	1.766
1093963	ENSG00000135333	2030	EPHA7	EPH receptor A7	2045	6	n/a	n/a	n/a	1.766
1095238	ENSG00000143067	59985	ZNF697	zinc finger protein 697	90874	1	n/a	n/a	n/a	1.766
1103583	ENSG00000188559	36462	RALGAPA2	Ral GTPase activating protein, alpha subunit 2 (catalytic)	57186	20	n/a	n/a	n/a	1.766
279819097	ENSG00000228218	0	ATF4P3	activating transcription factor 4 pseudogene 3	0	17	n/a	n/a	n/a	1.766
1097817	ENSG00000162913	149577	C1orf145	chromosome 1 open reading frame 145	574407	1	n/a	n/a	n/a	1.766
1090244	ENSG00000106723	10769	SPIN1	spindlin 1	10927	9	n/a	n/a	n/a	1.765
1100123	ENSG00000171827	80699	ZNF570	zinc finger protein 570	148268	19	n/a	n/a	n/a	1.765
279860462	ENSG00000231903	0	AC079354.5	AC079354.5	0	2	n/a	n/a	n/a	1.765
280056697	ENSG00000253431	0	RP11-442A17.2	RP11-442A17.2	0	8	n/a	n/a	n/a	1.765
279900973	ENSG00000235499	0	AC073046.25	AC073046.25	0	2	n/a	n/a	n/a	1.765
1087757	ENSG00000064419	23289	TNPO3	transportin 3	23534	7	n/a	n/a	n/a	1.764
1090795	ENSG00000111445	5953	RFC5	replication factor C (activator 1) 5, 36.5kDa	5985	12	n/a	n/a	n/a	1.764
1098014	ENSG00000163596	79401	ICA1L	islet cell autoantigen 1,69kDa-like	130026	2	n/a	n/a	n/a	1.764
1090813	ENSG00000111642	1100	CHD4	chromodomain helicase DNA binding protein 4	1108	12	n/a	n/a	n/a	1.764
1092060	ENSG00000121350	55714	PYROXD1	pyridine nucleotide-disulphide oxidoreductase domain 1	79912	12	n/a	n/a	n/a	1.763
279944752	ENSG00000240022	0	AC066692.1	AC066692.1	0	2	n/a	n/a	n/a	1.763
279751091	ENSG00000220842	0	RP11-572P18.1	RP11-572P18.1	0	10	n/a	n/a	n/a	1.763
1099880	ENSG00000170871	9634	KIAA0232	KIAA0232	9778	4	n/a	n/a	n/a	1.763
279790476	ENSG00000225674	0	IPO7P2	importin 7 pseudogene 2	0	13	n/a	n/a	n/a	1.763
280117932	ENSG00000258579	0	RP3-449M8.3	RP3-449M8.3	0	14	n/a	n/a	n/a	1.763
1087362	ENSG00000032219	5894	ARID4A	AT rich interactive domain 4A (RBP1-like)	5926	14	n/a	n/a	n/a	1.763
1101573	ENSG00000179387	90286	ELMOD2	ELMO/CED-12 domain containing 2	255520	4	n/a	n/a	n/a	1.762
1091168	ENSG00000114302	5544	PRKAR2A	protein kinase, cAMP-dependent, regulatory, type II, alpha	5576	3	n/a	n/a	n/a	1.762
1093479	ENSG00000132341	5869	RAN	RAN, member RAS oncogene family	5901	12	n/a	n/a	n/a	1.762
1098607	ENSG00000165671	40925	NSD1	nuclear receptor binding SET domain protein 1	64324	5	n/a	n/a	n/a	1.761
1098064	ENSG00000163714	23105	U2SURP	U2 snRNP-associated SURP domain containing	23350	3	n/a	n/a	n/a	1.761
1091021	ENSG00000112941	10886	PAPD7	PAP associated domain containing 7	11044	5	n/a	n/a	n/a	1.760
1088174	ENSG00000075292	27077	ZNF638	zinc finger protein 638	27332	2	n/a	n/a	n/a	1.760
1096577	ENSG00000153253	6293	SCN3A	sodium channel, voltage-gated, type III, alpha subunit	6328	2	n/a	n/a	n/a	1.759
1094127	ENSG00000136108	26333	CKAP2	cytoskeleton associated protein 2	26586	13	n/a	n/a	n/a	1.759
1096079	ENSG00000148943	34616	LIN7C	lin-7 homolog C (C. elegans)	55327	11	n/a	n/a	n/a	1.759
280107504	ENSG00000257666	0	CBX3P5	chromobox homolog 3 pseudogene 5	0	12	n/a	n/a	n/a	1.759
1088309	ENSG00000078674	5076	PCM1	pericentriolar material 1	5108	8	n/a	n/a	n/a	1.759
279484207	ENSG00000177803	0	RP11-606P2.1	RP11-606P2.1	0	4	n/a	n/a	n/a	1.759
1092566	ENSG00000125484	9195	GTF3C4	general transcription factor IIIC, polypeptide 4, 90kDa	9329	9	n/a	n/a	n/a	1.759
1091479	ENSG00000116574	37294	RHOU	ras homolog gene family, member U	58480	1	n/a	n/a	n/a	1.759
1087312	ENSG00000025156	3278	HSF2	heat shock transcription factor 2	3298	6	n/a	n/a	n/a	1.759
279788957	ENSG00000225536	0	RP6-145B8.3	RP6-145B8.3	0	X	n/a	n/a	n/a	1.759
1100917	ENSG00000175806	4456	MSRA	methionine sulfoxide reductase A	4482	8	n/a	n/a	n/a	1.758
1087226	ENSG00000015479	9638	MATR3	matrin 3	9782	5	n/a	n/a	n/a	1.757
1094354	ENSG00000137252	3045	HCRTR2	hypocretin (orexin) receptor 2	3062	6	n/a	n/a	n/a	1.757
1087513	ENSG00000048471	60130	SNX29	sorting nexin 29	92017	16	n/a	n/a	n/a	1.757
1104739	ENSG00000198793	2459	MTOR	mechanistic target of rapamycin (serine/threonine kinase)	2475	1	n/a	n/a	n/a	1.757
1101634	ENSG00000179837	29625	RBM15B	RNA binding motif protein 15B	29890	3	n/a	n/a	n/a	1.757
279842527	ENSG00000230325	0	RP11-385F5.4	RP11-385F5.4	0	1	n/a	n/a	n/a	1.756
280086664	ENSG00000255467	0	RP11-144G7.2	RP11-144G7.2	0	11	n/a	n/a	n/a	1.756
1087189	ENSG00000012983	11023	MAP4K5	mitogen-activated protein kinase kinase kinase kinase 5	11183	14	n/a	n/a	n/a	1.756
279731198	ENSG00000214541	0	RPS4L	RPS4L	0	20	n/a	n/a	n/a	1.756
1087201	ENSG00000013503	34992	POLR3B	polymerase (RNA) III (DNA directed) polypeptide B	55703	12	n/a	n/a	n/a	1.756
1099492	ENSG00000169174	90296	PCSK9	proprotein convertase subtilisin/kexin type 9	255738	1	n/a	n/a	n/a	1.756
1089554	ENSG00000102390	30741	CXorf26	chromosome X open reading frame 26	51260	X	n/a	n/a	n/a	1.756
1099482	ENSG00000169118	33239	CSNK1G1	casein kinase 1, gamma 1	53944	15	n/a	n/a	n/a	1.756
279861050	ENSG00000231955	0	AC007383.4	AC007383.4	0	2	n/a	n/a	n/a	1.755
1091705	ENSG00000118402	6745	ELOVL4	ELOVL fatty acid elongase 4	6785	6	n/a	n/a	n/a	1.755
1104621	ENSG00000198492	30922	YTHDF2	YTH domain family, member 2	51441	1	n/a	n/a	n/a	1.755
1090872	ENSG00000111880	8661	RNGTT	RNA guanylyltransferase and 5'-phosphatase	8732	6	n/a	n/a	n/a	1.755
1088351	ENSG00000079785	1641	DDX1	DEAD (Asp-Glu-Ala-Asp) box polypeptide 1	1653	2	n/a	n/a	n/a	1.754
279792819	ENSG00000225868	157125761	AC016582.2	AC016582.2	100631378	19	n/a	n/a	n/a	1.754
1093790	ENSG00000134313	36771	KIDINS220	kinase D-interacting substrate, 220kDa	57498	2	n/a	n/a	n/a	1.754
1091785	ENSG00000119285	34416	HEATR1	HEAT repeat containing 1	55127	1	n/a	n/a	n/a	1.754
279884441	ENSG00000234009	0	AL049757.3	AL049757.3	0	22	n/a	n/a	n/a	1.753
279721388	ENSG00000213383	0	AC104297.1	AC104297.1	0	3	n/a	n/a	n/a	1.753
279933450	ENSG00000238465	0	snoU13	Small nucleolar RNA U13	0	2	n/a	n/a	n/a	1.753
279887415	ENSG00000234286	0	AC006026.13	AC006026.13	0	7	n/a	n/a	n/a	1.753
1099338	ENSG00000168495	657	POLR3D	polymerase (RNA) III (DNA directed) polypeptide D, 44kDa	661	8	n/a	n/a	n/a	1.753
1098153	ENSG00000164008	54918	C1orf50	chromosome 1 open reading frame 50	79078	1	n/a	n/a	n/a	1.752
1107460	ENSG00000228835	0	AC012123.1	Uncharacterized protein	0	18	n/a	n/a	n/a	1.752
280094268	ENSG00000256261	0	AC104698.1	AC104698.1	0	2	n/a	n/a	n/a	1.752
279874817	ENSG00000233158	0	AC097374.5	AC097374.5	0	2	n/a	n/a	n/a	1.752
1093197	ENSG00000130544	55067	ZNF557	zinc finger protein 557	79230	19	n/a	n/a	n/a	1.751
1093242	ENSG00000130749	22966	ZC3H4	zinc finger CCCH-type containing 4	23211	19	n/a	n/a	n/a	1.751
1087393	ENSG00000035687	156	ADSS	adenylosuccinate synthase	159	1	n/a	n/a	n/a	1.751
1093357	ENSG00000131437	10968	KIF3A	kinesin family member 3A	11127	5	n/a	n/a	n/a	1.751
1092250	ENSG00000123119	40801	NECAB1	N-terminal EF-hand calcium binding protein 1	64168	8	n/a	n/a	n/a	1.751
280100200	ENSG00000256968	0	AL354707.1	AL354707.1	0	9	n/a	n/a	n/a	1.751
1102276	ENSG00000183166	57940	CALN1	calneuron 1	83698	7	n/a	n/a	n/a	1.750
1096516	ENSG00000152782	32834	PANK1	pantothenate kinase 1	53354	10	n/a	n/a	n/a	1.750
1104715	ENSG00000198742	36430	SMURF1	SMAD specific E3 ubiquitin protein ligase 1	57154	7	n/a	n/a	n/a	1.750
1108768	ENSG00000237515	169061	SHISA9	shisa homolog 9 (Xenopus laevis)	729993	16	n/a	n/a	n/a	1.750
279875909	ENSG00000233270	0	AC011533.1	AC011533.1	0	19	n/a	n/a	n/a	1.750
1086954	ENSG00000005339	1378	CREBBP	CREB binding protein	1387	16	n/a	n/a	n/a	1.749
1094083	ENSG00000135913	36968	USP37	ubiquitin specific peptidase 37	57695	2	n/a	n/a	n/a	1.748
279922723	ENSG00000237481	0	RP4-803J11.2	RP4-803J11.2	0	1	n/a	n/a	n/a	1.748
1099488	ENSG00000169139	7293	UBE2V2	ubiquitin-conjugating enzyme E2 variant 2	7336	8	n/a	n/a	n/a	1.748
1094443	ENSG00000137760	60099	ALKBH8	alkB, alkylation repair homolog 8 (E. coli)	91801	11	n/a	n/a	n/a	1.748
1101984	ENSG00000181904	79612	C5orf24	chromosome 5 open reading frame 24	134553	5	n/a	n/a	n/a	1.748
1101693	ENSG00000180185	57561	FAHD1	fumarylacetoacetate hydrolase domain containing 1	81889	16	n/a	n/a	n/a	1.748
1100136	ENSG00000171865	89745	RNASEH1	ribonuclease H1	246243	2	n/a	n/a	n/a	1.747
1090106	ENSG00000105926	31158	MPP6	membrane protein, palmitoylated 6 (MAGUK p55 subfamily member 6)	51678	7	n/a	n/a	n/a	1.747
1088037	ENSG00000071794	6557	HLTF	helicase-like transcription factor	6596	3	n/a	n/a	n/a	1.747
1097382	ENSG00000160190	33313	SLC37A1	solute carrier family 37 (glycerol-3-phosphate transporter), member 1	54020	21	n/a	n/a	n/a	1.746
1087330	ENSG00000027001	4260	MIPEP	mitochondrial intermediate peptidase	4285	13	n/a	n/a	n/a	1.746
279904764	ENSG00000235875	0	ARHGEF7-AS2	ARHGEF7 antisense RNA 2 (non-protein coding)	0	13	n/a	n/a	n/a	1.746
279983814	ENSG00000244279	0	AC006027.2	AC006027.2	0	7	n/a	n/a	n/a	1.745
1098746	ENSG00000166197	9097	NOLC1	nucleolar and coiled-body phosphoprotein 1	9221	10	n/a	n/a	n/a	1.745
279667157	ENSG00000202252	0	SNORD14C	small nucleolar RNA, C/D box 14C	0	11	n/a	n/a	n/a	1.745
1101064	ENSG00000176595	9776	KBTBD11	kelch repeat and BTB (POZ) domain containing 11	9920	8	n/a	n/a	n/a	1.744
1088486	ENSG00000083842	7511	ZNF8	zinc finger protein 8	7554	19	n/a	n/a	n/a	1.744
1090953	ENSG00000112365	9697	ZBTB24	zinc finger and BTB domain containing 24	9841	6	n/a	n/a	n/a	1.744
1094476	ENSG00000137871	34105	ZNF280D	zinc finger protein 280D	54816	15	n/a	n/a	n/a	1.743
1087446	ENSG00000041515	22781	MYO16	myosin XVI	23026	13	n/a	n/a	n/a	1.743
1091734	ENSG00000118620	56065	ZNF430	zinc finger protein 430	80264	19	n/a	n/a	n/a	1.743
279953669	ENSG00000241073	0	RP4-714D9.2	RP4-714D9.2	0	1	n/a	n/a	n/a	1.742
1089700	ENSG00000103426	157124339	CORO7	coronin 7	100529144	16	n/a	n/a	n/a	1.742
1104252	ENSG00000197372	82555	ZNF675	zinc finger protein 675	171392	19	n/a	n/a	n/a	1.742
1098260	ENSG00000164284	79594	GRPEL2	GrpE-like 2, mitochondrial (E. coli)	134266	5	n/a	n/a	n/a	1.742
1099921	ENSG00000171016	25857	PYGO1	pygopus homolog 1 (Drosophila)	26108	15	n/a	n/a	n/a	1.741
1101675	ENSG00000180044	125451	C3orf80	chromosome 3 open reading frame 80	401097	3	n/a	n/a	n/a	1.741
1094451	ENSG00000137804	30685	NUSAP1	nucleolar and spindle associated protein 1	51203	15	n/a	n/a	n/a	1.741
279926471	ENSG00000237794	0	TOP1P1	topoisomerase (DNA) I pseudogene 1	0	1	n/a	n/a	n/a	1.741
1094687	ENSG00000139116	34894	KIF21A	kinesin family member 21A	55605	12	n/a	n/a	n/a	1.741
280119061	ENSG00000258650	0	RP11-517O13.2	RP11-517O13.2	0	14	n/a	n/a	n/a	1.740
1088064	ENSG00000072401	7278	UBE2D1	ubiquitin-conjugating enzyme E2D 1	7321	10	n/a	n/a	n/a	1.740
1099795	ENSG00000170471	36424	RALGAPB	Ral GTPase activating protein, beta subunit (non-catalytic)	57148	20	n/a	n/a	n/a	1.740
279877780	ENSG00000233421	0	RP5-875O13.1	RP5-875O13.1	0	1	n/a	n/a	n/a	1.739
280101670	ENSG00000257086	0	RP11-783K16.13	RP11-783K16.13	0	11	n/a	n/a	n/a	1.739
1092427	ENSG00000124422	23081	USP22	ubiquitin specific peptidase 22	23326	17	n/a	n/a	n/a	1.739
280035763	ENSG00000251204	0	CTC-278L1.1	CTC-278L1.1	0	5	n/a	n/a	n/a	1.739
279963438	ENSG00000242159	0	RP11-356O23.1	RP11-356O23.1	0	3	n/a	n/a	n/a	1.739
1101300	ENSG00000177764	59534	ZCCHC3	zinc finger, CCHC domain containing 3	85364	20	n/a	n/a	n/a	1.739
1096699	ENSG00000154358	58249	OBSCN	obscurin, cytoskeletal calmodulin and titin-interacting RhoGEF	84033	1	n/a	n/a	n/a	1.739
1094647	ENSG00000138757	9764	G3BP2	GTPase activating protein (SH3 domain) binding protein 2	9908	4	n/a	n/a	n/a	1.739
1102810	ENSG00000185305	33913	ARL15	ADP-ribosylation factor-like 15	54622	5	n/a	n/a	n/a	1.738
1089450	ENSG00000101746	8644	NOL4	nucleolar protein 4	8715	18	n/a	n/a	n/a	1.738
1105507	ENSG00000205562	0	RP11-497E19.1	RP11-497E19.1	0	14	n/a	n/a	n/a	1.738
279810237	ENSG00000227368	0	AC079753.5	AC079753.5	0	2	n/a	n/a	n/a	1.738
1099070	ENSG00000167528	78830	ZNF641	zinc finger protein 641	121274	12	n/a	n/a	n/a	1.738
1095715	ENSG00000146007	81131	ZMAT2	zinc finger, matrin-type 2	153527	5	n/a	n/a	n/a	1.738
1108165	ENSG00000233438	0	AC109829.1	Uncharacterized protein	0	2	n/a	n/a	n/a	1.738
280085671	ENSG00000255389	0	C6orf3	C6orf3	0	6	n/a	n/a	n/a	1.738
1094871	ENSG00000140332	7047	TLE3	transducin-like enhancer of split 3 (E(sp1) homolog, Drosophila)	7090	15	n/a	n/a	n/a	1.737
1095423	ENSG00000143942	142303	CHAC2	ChaC, cation transport regulator homolog 2 (E. coli)	494143	2	n/a	n/a	n/a	1.737
1107270	ENSG00000227709	0	RP11-118D22.3	RP11-118D22.3	0	3	n/a	n/a	n/a	1.737
1087636	ENSG00000056586	33833	RC3H2	ring finger and CCCH-type domains 2	54542	9	n/a	n/a	n/a	1.737
1088626	ENSG00000087510	6980	TFAP2C	transcription factor AP-2 gamma (activating enhancer binding protein 2 gamma)	7022	20	n/a	n/a	n/a	1.737
279979009	ENSG00000243781	0	RP11-193H5.2	RP11-193H5.2	0	1	n/a	n/a	n/a	1.737
1094117	ENSG00000136045	10978	PWP1	PWP1 homolog (S. cerevisiae)	11137	12	n/a	n/a	n/a	1.737
280085750	ENSG00000255397	0	AC022182.2	AC022182.2	0	8	n/a	n/a	n/a	1.736
1098600	ENSG00000165646	6535	SLC18A2	solute carrier family 18 (vesicular monoamine), member 2	6571	10	n/a	n/a	n/a	1.735
1098093	ENSG00000163811	22915	WDR43	WD repeat domain 43	23160	2	n/a	n/a	n/a	1.735
1105423	ENSG00000205269	1002442	TMEM170B	transmembrane protein 170B	100113407	6	n/a	n/a	n/a	1.734
1096347	ENSG00000151532	80297	VTI1A	vesicle transport through interaction with t-SNAREs homolog 1A (yeast)	143187	10	n/a	n/a	n/a	1.734
1099878	ENSG00000170860	27003	LSM3	LSM3 homolog, U6 small nuclear RNA associated (S. cerevisiae)	27258	3	n/a	n/a	n/a	1.733
1088069	ENSG00000072506	3011	HSD17B10	hydroxysteroid (17-beta) dehydrogenase 10	3028	X	n/a	n/a	n/a	1.733
1100199	ENSG00000172159	90385	FRMD3	FERM domain containing 3	257019	9	n/a	n/a	n/a	1.733
280065489	ENSG00000254064	157123025	CTD-2530N21.4	CTD-2530N21.4	100507071	8	n/a	n/a	n/a	1.733
279818587	ENSG00000228170	0	RP1-40E16.11	RP1-40E16.11	0	6	n/a	n/a	n/a	1.732
1102983	ENSG00000186017	59114	ZNF566	zinc finger protein 566	84924	19	n/a	n/a	n/a	1.732
1097842	ENSG00000163002	79371	NUP35	nucleoporin 35kDa	129401	2	n/a	n/a	n/a	1.732
1092048	ENSG00000121211	58268	MND1	meiotic nuclear divisions 1 homolog (S. cerevisiae)	84057	4	n/a	n/a	n/a	1.732
1098216	ENSG00000164129	4858	NPY5R	neuropeptide Y receptor Y5	4889	4	n/a	n/a	n/a	1.732
280072112	ENSG00000254536	0	MTG1	mitochondrial GTPase 1 homolog (S. cerevisiae)	0	10	n/a	n/a	n/a	1.731
1094794	ENSG00000139718	22822	SETD1B	SET domain containing 1B	23067	12	n/a	n/a	n/a	1.731
1093619	ENSG00000133083	9077	DCLK1	doublecortin-like kinase 1	9201	13	n/a	n/a	n/a	1.731
280136027	ENSG00000259612	0	RP11-316P21.1	RP11-316P21.1	0	15	n/a	n/a	n/a	1.731
1096693	ENSG00000154310	22798	TNIK	TRAF2 and NCK interacting kinase	23043	3	n/a	n/a	n/a	1.731
1094223	ENSG00000136643	26497	RPS6KC1	ribosomal protein S6 kinase, 52kDa, polypeptide 1	26750	1	n/a	n/a	n/a	1.730
1090209	ENSG00000106537	26820	TSPAN13	tetraspanin 13	27075	7	n/a	n/a	n/a	1.730
1097939	ENSG00000163376	58742	KBTBD8	kelch repeat and BTB (POZ) domain containing 8	84541	3	n/a	n/a	n/a	1.729
1095914	ENSG00000147535	58714	PPAPDC1B	phosphatidic acid phosphatase type 2 domain containing 1B	84513	8	n/a	n/a	n/a	1.729
1098186	ENSG00000164080	22887	RAD54L2	RAD54-like 2 (S. cerevisiae)	23132	3	n/a	n/a	n/a	1.729
1087656	ENSG00000058091	5186	CDK14	cyclin-dependent kinase 14	5218	7	n/a	n/a	n/a	1.729
1087990	ENSG00000070501	5391	POLB	polymerase (DNA directed), beta	5423	8	n/a	n/a	n/a	1.729
1097384	ENSG00000160193	10627	WDR4	WD repeat domain 4	10785	21	n/a	n/a	n/a	1.728
1088239	ENSG00000077044	8461	DGKD	diacylglycerol kinase, delta 130kDa	8527	2	n/a	n/a	n/a	1.728
1091344	ENSG00000115539	54871	PDCL3	phosducin-like 3	79031	2	n/a	n/a	n/a	1.728
279835401	ENSG00000229686	0	SNORD56	small nucleolar RNA, C/D box 56	0	20	n/a	n/a	n/a	1.728
279703919	ENSG00000206794	0	SNORD56	Small nucleolar RNA SNORD56	0	20	n/a	n/a	n/a	1.728
1098878	ENSG00000166747	161	AP1G1	adaptor-related protein complex 1, gamma 1 subunit	164	16	n/a	n/a	n/a	1.728
1102901	ENSG00000185728	90146	YTHDF3	YTH domain family, member 3	253943	8	n/a	n/a	n/a	1.727
279918691	ENSG00000237161	0	RP11-32B5.1	RP11-32B5.1	0	15	n/a	n/a	n/a	1.727
1092322	ENSG00000123643	83789	SLC36A1	solute carrier family 36 (proton/amino acid symporter), member 1	206358	5	n/a	n/a	n/a	1.726
279772783	ENSG00000224126	0	AC026271.3	AC026271.3	0	17	n/a	n/a	n/a	1.726
1098333	ENSG00000164548	29631	TRA2A	transformer 2 alpha homolog (Drosophila)	29896	7	n/a	n/a	n/a	1.726
1087920	ENSG00000068654	25634	POLR1A	polymerase (RNA) I polypeptide A, 194kDa	25885	2	n/a	n/a	n/a	1.726
279717222	ENSG00000212542	0	5S_rRNA	5S ribosomal RNA	0	22	n/a	n/a	n/a	1.726
1092110	ENSG00000121879	5258	PIK3CA	phosphoinositide-3-kinase, catalytic, alpha polypeptide	5290	3	n/a	n/a	n/a	1.726
1098913	ENSG00000166860	9736	ZBTB39	zinc finger and BTB domain containing 39	9880	12	n/a	n/a	n/a	1.726
280137089	ENSG00000259683	0	RP11-182J1.14	RP11-182J1.14	0	15	n/a	n/a	n/a	1.726
1099087	ENSG00000167588	2802	GPD1	glycerol-3-phosphate dehydrogenase 1 (soluble)	2819	12	n/a	n/a	n/a	1.726
1087497	ENSG00000047621	36380	C12orf4	chromosome 12 open reading frame 4	57102	12	n/a	n/a	n/a	1.726
1090361	ENSG00000107937	23314	GTPBP4	GTP binding protein 4	23560	10	n/a	n/a	n/a	1.725
1094718	ENSG00000139233	58508	LLPH	LLP homolog, long-term synaptic facilitation (Aplysia)	84298	12	n/a	n/a	n/a	1.725
280070774	ENSG00000254433	0	RP11-677I18.3	RP11-677I18.3	0	11	n/a	n/a	n/a	1.725
1087452	ENSG00000042088	35064	TDP1	tyrosyl-DNA phosphodiesterase 1	55775	14	n/a	n/a	n/a	1.724
279484141	ENSG00000177770	0	CDKN2AIPNLP1	CDKN2A interacting protein N-terminal like pseudogene 1	0	1	n/a	n/a	n/a	1.724
1089281	ENSG00000100888	36953	CHD8	chromodomain helicase DNA binding protein 8	57680	14	n/a	n/a	n/a	1.724
1086953	ENSG00000005302	10785	MSL3	male-specific lethal 3 homolog (Drosophila)	10943	X	n/a	n/a	n/a	1.724
279776399	ENSG00000224427	0	AP000281.1	AP000281.1	0	21	n/a	n/a	n/a	1.723
1102398	ENSG00000183665	34328	TRMT12	tRNA methyltransferase 12 homolog (S. cerevisiae)	55039	8	n/a	n/a	n/a	1.722
1103171	ENSG00000186812	58517	ZNF397	zinc finger protein 397	84307	18	n/a	n/a	n/a	1.722
279661956	ENSG00000200729	26516	SNORD79	small nucleolar RNA, C/D box 79	26770	1	n/a	n/a	n/a	1.722
279730260	ENSG00000214380	0	RP11-457K10.2	RP11-457K10.2	0	3	n/a	n/a	n/a	1.722
1091111	ENSG00000113649	10757	TCERG1	transcription elongation regulator 1	10915	5	n/a	n/a	n/a	1.721
280085222	ENSG00000255351	0	RP11-567I13.1	RP11-567I13.1	0	11	n/a	n/a	n/a	1.721
1095311	ENSG00000143379	9725	SETDB1	SET domain, bifurcated 1	9869	1	n/a	n/a	n/a	1.721
279785324	ENSG00000225231	0	AC091814.2	AC091814.2	0	12	n/a	n/a	n/a	1.721
279661914	ENSG00000200714	0	Y_RNA	Y RNA	0	8	n/a	n/a	n/a	1.721
1091861	ENSG00000119778	33745	ATAD2B	ATPase family, AAA domain containing 2B	54454	2	n/a	n/a	n/a	1.721
1095967	ENSG00000148019	58342	CEP78	centrosomal protein 78kDa	84131	9	n/a	n/a	n/a	1.720
280071018	ENSG00000254453	0	NAV2-AS2	NAV2 antisense RNA 2 (non-protein coding)	0	11	n/a	n/a	n/a	1.720
1097042	ENSG00000157404	3790	KIT	v-kit Hardy-Zuckerman 4 feline sarcoma viral oncogene homolog	3815	4	n/a	n/a	n/a	1.720
1100530	ENSG00000173692	5675	PSMD1	proteasome (prosome, macropain) 26S subunit, non-ATPase, 1	5707	2	n/a	n/a	n/a	1.720
1107259	ENSG00000227624	0	SNRPEL1	small nuclear ribonucleoprotein polypeptide E-like 1	0	9	n/a	n/a	n/a	1.720
1097993	ENSG00000163528	79473	CHCHD4	coiled-coil-helix-coiled-coil-helix domain containing 4	131474	3	n/a	n/a	n/a	1.719
1100480	ENSG00000173452	90325	TMEM196	transmembrane protein 196	256130	7	n/a	n/a	n/a	1.719
1099849	ENSG00000170727	23001	BOP1	block of proliferation 1	23246	8	n/a	n/a	n/a	1.719
1094283	ENSG00000136891	34170	TEX10	testis expressed 10	54881	9	n/a	n/a	n/a	1.719
279744975	ENSG00000216657	0	RP3-406P24.1	RP3-406P24.1	0	6	n/a	n/a	n/a	1.718
1104177	ENSG00000197124	60005	ZNF682	zinc finger protein 682	91120	19	n/a	n/a	n/a	1.718
1103573	ENSG00000188517	58771	COL25A1	collagen, type XXV, alpha 1	84570	4	n/a	n/a	n/a	1.718
279759839	ENSG00000222414	0	U2	U2 spliceosomal RNA	0	10	n/a	n/a	n/a	1.718
1091725	ENSG00000118518	57527	RNF146	ring finger protein 146	81847	6	n/a	n/a	n/a	1.718
279718615	ENSG00000213051	0	RP4-635A23.2	RP4-635A23.2	0	1	n/a	n/a	n/a	1.718
279719464	ENSG00000213131	0	YWHAZP4	tyrosine 3-monooxygenase/tryptophan 5-monooxygenase activation protein, zeta pseudogene 4	0	6	n/a	n/a	n/a	1.718
1098381	ENSG00000164743	81317	C8orf48	chromosome 8 open reading frame 48	157773	8	n/a	n/a	n/a	1.718
1100188	ENSG00000172115	33497	CYCS	cytochrome c, somatic	54205	7	n/a	n/a	n/a	1.717
1094101	ENSG00000135966	9257	TGFBRAP1	transforming growth factor, beta receptor associated protein 1	9392	2	n/a	n/a	n/a	1.717
1098940	ENSG00000166938	77702	DIS3L	DIS3 mitotic control homolog (S. cerevisiae)-like	115752	15	n/a	n/a	n/a	1.717
280125104	ENSG00000258986	0	TMEM179	transmembrane protein 179	0	14	n/a	n/a	n/a	1.717
1089560	ENSG00000102466	2244	FGF14	fibroblast growth factor 14	2259	13	n/a	n/a	n/a	1.717
1086873	ENSG00000001167	4769	NFYA	nuclear transcription factor Y, alpha	4800	6	n/a	n/a	n/a	1.716
1093788	ENSG00000134297	30536	PLEKHA8P1	pleckstrin homology domain containing, family A member 8 pseudogene 1	51054	12	n/a	n/a	n/a	1.716
1090465	ENSG00000108671	5685	PSMD11	proteasome (prosome, macropain) 26S subunit, non-ATPase, 11	5717	17	n/a	n/a	n/a	1.716
1106755	ENSG00000224236	0	MRRFP1	mitochondrial ribosome recycling factor pseudogene 1	0	X	n/a	n/a	n/a	1.716
1091330	ENSG00000115464	9592	USP34	ubiquitin specific peptidase 34	9736	2	n/a	n/a	n/a	1.716
1091756	ENSG00000118922	11117	KLF12	Kruppel-like factor 12	11278	13	n/a	n/a	n/a	1.716
1101696	ENSG00000180198	1096	RCC1	regulator of chromosome condensation 1	1104	1	n/a	n/a	n/a	1.715
1105546	ENSG00000205726	6417	ITSN1	intersectin 1 (SH3 domain protein)	6453	21	n/a	n/a	n/a	1.715
279819830	ENSG00000228283	0	RP11-497D6.2	RP11-497D6.2	0	6	n/a	n/a	n/a	1.715
279899717	ENSG00000235381	0	RP11-477D19.2	RP11-477D19.2	0	6	n/a	n/a	n/a	1.715
1087595	ENSG00000054267	31222	ARID4B	AT rich interactive domain 4B (RBP1-like)	51742	1	n/a	n/a	n/a	1.714
1094197	ENSG00000136485	10092	DCAF7	DDB1 and CUL4 associated factor 7	10238	17	n/a	n/a	n/a	1.714
1099172	ENSG00000167840	7731	ZNF232	zinc finger protein 232	7775	17	n/a	n/a	n/a	1.714
279882833	ENSG00000233874	0	RP1-136J15.5	RP1-136J15.5	0	X	n/a	n/a	n/a	1.714
279856056	ENSG00000231525	0	AC002486.2	AC002486.2	0	7	n/a	n/a	n/a	1.714
279994149	ENSG00000246892	0	AL034548.1	AL034548.1	0	20	n/a	n/a	n/a	1.714
1102717	ENSG00000184992	80059	BRI3BP	BRI3 binding protein	140707	12	n/a	n/a	n/a	1.714
1099414	ENSG00000168826	81685	ZBTB49	zinc finger and BTB domain containing 49	166793	4	n/a	n/a	n/a	1.714
279664168	ENSG00000201403	0	SNORD14B	small nucleolar RNA, C/D box 14B	0	11	n/a	n/a	n/a	1.713
1088106	ENSG00000073584	6565	SMARCE1	SWI/SNF related, matrix associated, actin dependent regulator of chromatin, subfamily e, member 1	6605	17	n/a	n/a	n/a	1.713
1097999	ENSG00000163539	22877	CLASP2	cytoplasmic linker associated protein 2	23122	3	n/a	n/a	n/a	1.713
279953608	ENSG00000241061	0	AC090602.1	AC090602.1	0	15	n/a	n/a	n/a	1.713
1087605	ENSG00000054793	9934	ATP9A	ATPase, class II, type 9A	10079	20	n/a	n/a	n/a	1.712
280093048	ENSG00000256093	0	RP11-158L12.2	RP11-158L12.2	0	12	n/a	n/a	n/a	1.712
280033552	ENSG00000251032	0	RP11-483H11.1	RP11-483H11.1	0	5	n/a	n/a	n/a	1.712
1088314	ENSG00000078795	26784	PKD2L2	polycystic kidney disease 2-like 2	27039	5	n/a	n/a	n/a	1.711
280009923	ENSG00000249129	0	RP11-1252I4.1	RP11-1252I4.1	0	5	n/a	n/a	n/a	1.711
1098361	ENSG00000164663	25611	USP49	ubiquitin specific peptidase 49	25862	6	n/a	n/a	n/a	1.710
280039014	ENSG00000251453	0	RP11-515C16.2	RP11-515C16.2	0	5	n/a	n/a	n/a	1.710
1103907	ENSG00000196361	1980	ELAVL3	ELAV (embryonic lethal, abnormal vision, Drosophila)-like 3 (Hu antigen C)	1995	19	n/a	n/a	n/a	1.710
1096360	ENSG00000151632	1634	AKR1C2	aldo-keto reductase family 1, member C2 (dihydrodiol dehydrogenase 2; bile acid binding protein; 3-alpha hydroxysteroid dehydrogenase, type III)	1646	10	n/a	n/a	n/a	1.710
279912953	ENSG00000236654	0	AC079780.3	AC079780.3	0	7	n/a	n/a	n/a	1.709
1100077	ENSG00000171617	8441	ENC1	ectodermal-neural cortex 1 (with BTB-like domain)	8507	5	n/a	n/a	n/a	1.709
1100796	ENSG00000175166	5676	PSMD2	proteasome (prosome, macropain) 26S subunit, non-ATPase, 2	5708	3	n/a	n/a	n/a	1.709
1099030	ENSG00000167325	6207	RRM1	ribonucleotide reductase M1	6240	11	n/a	n/a	n/a	1.709
280100574	ENSG00000257000	0	RP13-820C6.2	RP13-820C6.2	0	12	n/a	n/a	n/a	1.709
1101794	ENSG00000180787	79042	ZFP3	zinc finger protein 3 homolog (mouse)	124961	17	n/a	n/a	n/a	1.709
1099705	ENSG00000170091	31097	HMP19	Neuron-specific protein family member 2	51617	5	n/a	n/a	n/a	1.709
279789652	ENSG00000225602	157129245	MTOR-AS1	MTOR antisense RNA 1 (non-protein coding)	100873935	1	n/a	n/a	n/a	1.708
1096176	ENSG00000149654	41006	CDH22	cadherin 22, type 2	64405	20	n/a	n/a	n/a	1.708
1099039	ENSG00000167378	79127	IRGQ	immunity-related GTPase family, Q	126298	19	n/a	n/a	n/a	1.707
279945280	ENSG00000240072	0	AP000350.1	AP000350.1	0	22	n/a	n/a	n/a	1.707
279906433	ENSG00000236031	0	RP11-269F20.1	RP11-269F20.1	0	1	n/a	n/a	n/a	1.707
1096627	ENSG00000153879	1047	CEBPG	CCAAT/enhancer binding protein (C/EBP), gamma	1054	19	n/a	n/a	n/a	1.707
1090301	ENSG00000107362	30586	FAM108B1	family with sequence similarity 108, member B1	51104	9	n/a	n/a	n/a	1.707
280109568	ENSG00000257877	0	RP3-462E2.3	RP3-462E2.3	0	12	n/a	n/a	n/a	1.706
1107761	ENSG00000230929	0	RP11-395C3.1	RP11-395C3.1	0	5	n/a	n/a	n/a	1.706
279668922	ENSG00000203387	0	AC074019.2	AC074019.2	0	2	n/a	n/a	n/a	1.706
1095421	ENSG00000143924	27180	EML4	echinoderm microtubule associated protein like 4	27436	2	n/a	n/a	n/a	1.705
1091653	ENSG00000117713	8236	ARID1A	AT rich interactive domain 1A (SWI-like)	8289	1	n/a	n/a	n/a	1.704
1091467	ENSG00000116455	54923	WDR77	WD repeat domain 77	79084	1	n/a	n/a	n/a	1.704
1098239	ENSG00000164190	25585	NIPBL	Nipped-B homolog (Drosophila)	25836	5	n/a	n/a	n/a	1.704
280123875	ENSG00000258924	0	CTB-96E2.3	CTB-96E2.3	0	17	n/a	n/a	n/a	1.704
1091577	ENSG00000117155	78473	SSX2IP	synovial sarcoma, X breakpoint 2 interacting protein	117178	1	n/a	n/a	n/a	1.704
1087769	ENSG00000064692	9483	SNCAIP	synuclein, alpha interacting protein	9627	5	n/a	n/a	n/a	1.704
1098026	ENSG00000163618	8549	CADPS	Ca++-dependent secretion activator	8618	3	n/a	n/a	n/a	1.704
1104780	ENSG00000198860	77791	TSEN15	tRNA splicing endonuclease 15 homolog (S. cerevisiae)	116461	1	n/a	n/a	n/a	1.702
1103024	ENSG00000186187	59127	ZNRF1	zinc and ring finger 1	84937	16	n/a	n/a	n/a	1.702
279723829	ENSG00000213661	0	RP11-510I6.2	RP11-510I6.2	0	5	n/a	n/a	n/a	1.702
279660276	ENSG00000200237	0	SNORA70	Small nucleolar RNA SNORA70	0	19	n/a	n/a	n/a	1.702
279908499	ENSG00000236229	0	VEZF1P1	vascular endothelial zinc finger 1 pseudogene 1	0	3	n/a	n/a	n/a	1.702
1090173	ENSG00000106305	7919	AIMP2	aminoacyl tRNA synthetase complex-interacting multifunctional protein 2	7965	7	n/a	n/a	n/a	1.702
1109016	ENSG00000241973	5265	PI4KA	phosphatidylinositol 4-kinase, catalytic, alpha	5297	22	n/a	n/a	n/a	1.701
1105872	ENSG00000213533	119580	TMEM110	transmembrane protein 110	375346	3	n/a	n/a	n/a	1.701
1089205	ENSG00000100485	6615	SOS2	son of sevenless homolog 2 (Drosophila)	6655	14	n/a	n/a	n/a	1.700
1095807	ENSG00000146757	81719	ZNF92	zinc finger protein 92	168374	7	n/a	n/a	n/a	1.700
279856634	ENSG00000231579	0	RP11-278J6.1	RP11-278J6.1	0	5	n/a	n/a	n/a	1.700
279722491	ENSG00000213478	0	CFL1P2	cofilin 1 (non-muscle) pseudogene 2	0	1	n/a	n/a	n/a	1.700
1103973	ENSG00000196526	37778	AFAP1	actin filament associated protein 1	60312	4	n/a	n/a	n/a	1.700
1092976	ENSG00000128731	8845	HERC2	hect domain and RLD 2	8924	15	n/a	n/a	n/a	1.700
1105198	ENSG00000204574	20	ABCF1	ATP-binding cassette, sub-family F (GCN20), member 1	23	6	n/a	n/a	n/a	1.699
1093868	ENSG00000134775	56007	FHOD3	formin homology 2 domain containing 3	80206	18	n/a	n/a	n/a	1.699
1099408	ENSG00000168806	9692	LCMT2	leucine carboxyl methyltransferase 2	9836	15	n/a	n/a	n/a	1.699
1100479	ENSG00000173451	57833	THAP2	THAP domain containing, apoptosis associated protein 2	83591	12	n/a	n/a	n/a	1.699
1105011	ENSG00000204104	25895	TRAF3IP1	TNF receptor-associated factor 3 interacting protein 1	26146	2	n/a	n/a	n/a	1.698
280117495	ENSG00000258552	0	RP11-463C8.5	RP11-463C8.5	0	14	n/a	n/a	n/a	1.698
1090299	ENSG00000107338	6425	SHB	Src homology 2 domain containing adaptor protein B	6461	9	n/a	n/a	n/a	1.698
1094426	ENSG00000137692	58469	DCUN1D5	DCN1, defective in cullin neddylation 1, domain containing 5 (S. cerevisiae)	84259	11	n/a	n/a	n/a	1.697
279779830	ENSG00000224717	0	RP11-576D8.4	RP11-576D8.4	0	1	n/a	n/a	n/a	1.697
1097386	ENSG00000160199	5284	PKNOX1	PBX/knotted 1 homeobox 1	5316	21	n/a	n/a	n/a	1.697
1092540	ENSG00000125351	41627	UPF3B	UPF3 regulator of nonsense transcripts homolog B (yeast)	65109	X	n/a	n/a	n/a	1.696
1099758	ENSG00000170325	36259	PRDM10	PR domain containing 10	56980	11	n/a	n/a	n/a	1.695
1089646	ENSG00000103121	36221	C16orf61	chromosome 16 open reading frame 61	56942	16	n/a	n/a	n/a	1.695
1090436	ENSG00000108510	9825	MED13	mediator complex subunit 13	9969	17	n/a	n/a	n/a	1.695
279745716	ENSG00000217060	0	RP11-30P6.1	RP11-30P6.1	0	6	n/a	n/a	n/a	1.695
1105714	ENSG00000212643	0	ZRSR1	zinc finger (CCCH type), RNA-binding motif and serine/arginine rich 1	0	5	n/a	n/a	n/a	1.695
280060511	ENSG00000253719	1001970	ATXN7L3B	ataxin 7-like 3B	552889	12	n/a	n/a	n/a	1.694
1098015	ENSG00000163597	157123237	AC090699.1	Uncharacterized protein	100507246	17	n/a	n/a	n/a	1.694
1098479	ENSG00000165124	55789	SVEP1	sushi, von Willebrand factor type A, EGF and pentraxin domain containing 1	79987	9	n/a	n/a	n/a	1.694
1101070	ENSG00000176624	30801	MEX3C	mex-3 homolog C (C. elegans)	51320	18	n/a	n/a	n/a	1.694
1089603	ENSG00000102893	5225	PHKB	phosphorylase kinase, beta	5257	16	n/a	n/a	n/a	1.694
1094253	ENSG00000136813	23147	KIAA0368	KIAA0368	23392	9	n/a	n/a	n/a	1.694
1087763	ENSG00000064607	10002	SUGP2	SURP and G patch domain containing 2	10147	19	n/a	n/a	n/a	1.693
1104716	ENSG00000198743	6490	SLC5A3	solute carrier family 5 (sodium/myo-inositol cotransporter), member 3	6526	21	n/a	n/a	n/a	1.693
280022414	ENSG00000250132	1015160	RP11-359B12.1	RP11-359B12.1	100130219	12	n/a	n/a	n/a	1.693
279993267	ENSG00000246528	0	RP11-159H10.3	RP11-159H10.3	0	8	n/a	n/a	n/a	1.693
280078810	ENSG00000254986	9927	DPP3	dipeptidyl-peptidase 3	10072	11	n/a	n/a	n/a	1.692
1103546	ENSG00000188394	2827	GPR21	G protein-coupled receptor 21	2844	9	n/a	n/a	n/a	1.692
1102722	ENSG00000185008	6060	ROBO2	roundabout, axon guidance receptor, homolog 2 (Drosophila)	6092	3	n/a	n/a	n/a	1.692
1101296	ENSG00000177732	6626	SOX12	SRY (sex determining region Y)-box 12	6666	20	n/a	n/a	n/a	1.692
279812651	ENSG00000227612	0	RP5-1177E19.2	RP5-1177E19.2	0	1	n/a	n/a	n/a	1.692
1104695	ENSG00000198707	55985	CEP290	centrosomal protein 290kDa	80184	12	n/a	n/a	n/a	1.692
1092669	ENSG00000125945	56589	ZNF436	zinc finger protein 436	80818	1	n/a	n/a	n/a	1.691
279663559	ENSG00000201229	0	SNORA63	Small nucleolar RNA SNORA63	0	3	n/a	n/a	n/a	1.691
1089511	ENSG00000102098	10242	SCML2	sex comb on midleg-like 2 (Drosophila)	10389	X	n/a	n/a	n/a	1.691
1096751	ENSG00000154822	22983	PLCL2	phospholipase C-like 2	23228	3	n/a	n/a	n/a	1.691
1090248	ENSG00000106780	1942	MEGF9	multiple EGF-like-domains 9	1955	9	n/a	n/a	n/a	1.691
1087262	ENSG00000019995	34053	ZRANB1	zinc finger, RAN-binding domain containing 1	54764	10	n/a	n/a	n/a	1.691
1089529	ENSG00000102221	9623	PHF16	PHD finger protein 16	9767	X	n/a	n/a	n/a	1.691
1094822	ENSG00000139946	36437	PELI2	pellino homolog 2 (Drosophila)	57161	14	n/a	n/a	n/a	1.690
1089612	ENSG00000102924	865	CBLN1	cerebellin 1 precursor	869	16	n/a	n/a	n/a	1.689
1099940	ENSG00000171103	34295	TRMT61B	tRNA methyltransferase 61 homolog B (S. cerevisiae)	55006	2	n/a	n/a	n/a	1.689
1090260	ENSG00000106868	41018	SUSD1	sushi domain containing 1	64420	9	n/a	n/a	n/a	1.689
1098754	ENSG00000166226	10429	CCT2	chaperonin containing TCP1, subunit 2 (beta)	10576	12	n/a	n/a	n/a	1.689
1098111	ENSG00000163873	2882	GRIK3	glutamate receptor, ionotropic, kainate 3	2899	1	n/a	n/a	n/a	1.689
279798286	ENSG00000226328	157122579	CTA-217C2.1	CTA-217C2.1	100506714	22	n/a	n/a	n/a	1.688
1094183	ENSG00000136381	3633	IREB2	iron-responsive element binding protein 2	3658	15	n/a	n/a	n/a	1.688
1100970	ENSG00000176102	1468	CSTF3	cleavage stimulation factor, 3' pre-RNA, subunit 3, 77kDa	1479	11	n/a	n/a	n/a	1.688
1088261	ENSG00000077458	80327	FAM76B	family with sequence similarity 76, member B	143684	11	n/a	n/a	n/a	1.688
1088014	ENSG00000070961	487	ATP2B1	ATPase, Ca++ transporting, plasma membrane 1	490	12	n/a	n/a	n/a	1.687
1091108	ENSG00000113643	5885	RARS	arginyl-tRNA synthetase	5917	5	n/a	n/a	n/a	1.687
1098904	ENSG00000166833	59736	NAV2	neuron navigator 2	89797	11	n/a	n/a	n/a	1.686
279996562	ENSG00000247828	157121485	CTC-358I24.1	CTC-358I24.1	100505894	5	n/a	n/a	n/a	1.686
1091430	ENSG00000116128	604	BCL9	B-cell CLL/lymphoma 9	607	1	n/a	n/a	n/a	1.686
1093998	ENSG00000135454	2567	B4GALNT1	beta-1,4-N-acetyl-galactosaminyl transferase 1	2583	12	n/a	n/a	n/a	1.686
1095790	ENSG00000146576	54874	C7orf26	chromosome 7 open reading frame 26	79034	7	n/a	n/a	n/a	1.686
1099287	ENSG00000168283	644	BMI1	BMI1 polycomb ring finger oncogene	648	10	n/a	n/a	n/a	1.686
1088290	ENSG00000078177	35017	N4BP2	NEDD4 binding protein 2	55728	4	n/a	n/a	n/a	1.686
1094469	ENSG00000137842	55823	TMEM62	transmembrane protein 62	80021	15	n/a	n/a	n/a	1.685
279770404	ENSG00000223973	0	AC068491.3	AC068491.3	0	2	n/a	n/a	n/a	1.685
1093977	ENSG00000135387	4051	CAPRIN1	cell cycle associated protein 1	4076	11	n/a	n/a	n/a	1.685
1094773	ENSG00000139620	34223	C12orf41	chromosome 12 open reading frame 41	54934	12	n/a	n/a	n/a	1.685
1093314	ENSG00000131116	79128	ZNF428	zinc finger protein 428	126299	19	n/a	n/a	n/a	1.684
1098013	ENSG00000163590	81010	PPM1L	protein phosphatase, Mg2+/Mn2+ dependent, 1L	151742	3	n/a	n/a	n/a	1.684
1088612	ENSG00000087269	8536	NOP14	NOP14 nucleolar protein homolog (yeast)	8602	4	n/a	n/a	n/a	1.684
1101362	ENSG00000178150	81574	ZNF114	zinc finger protein 114	163071	19	n/a	n/a	n/a	1.684
1102218	ENSG00000182944	2115	EWSR1	Ewing sarcoma breakpoint region 1	2130	22	n/a	n/a	n/a	1.683
280077520	ENSG00000254898	0	RP11-513D5.2	RP11-513D5.2	0	8	n/a	n/a	n/a	1.683
1101499	ENSG00000178988	77635	MRFAP1L1	Morf4 family associated protein 1-like 1	114932	4	n/a	n/a	n/a	1.683
1088111	ENSG00000073711	5491	PPP2R3A	protein phosphatase 2, regulatory subunit B'', alpha	5523	3	n/a	n/a	n/a	1.683
1104069	ENSG00000196792	29699	STRN3	striatin, calmodulin binding protein 3	29966	14	n/a	n/a	n/a	1.683
1089024	ENSG00000099956	6559	SMARCB1	SWI/SNF related, matrix associated, actin dependent regulator of chromatin, subfamily b, member 1	6598	22	n/a	n/a	n/a	1.682
1107235	ENSG00000227487	1002744	RP11-839D17.2	RP11-839D17.2	100288346	11	n/a	n/a	n/a	1.682
280087347	ENSG00000255513	0	AC005363.9	AC005363.9	0	16	n/a	n/a	n/a	1.682
279718351	ENSG00000213026	0	CFL1P4	cofilin 1 (non-muscle) pseudogene 4	0	1	n/a	n/a	n/a	1.681
1091492	ENSG00000116675	9685	DNAJC6	DnaJ (Hsp40) homolog, subfamily C, member 6	9829	1	n/a	n/a	n/a	1.681
1093457	ENSG00000132196	30958	HSD17B7	hydroxysteroid (17-beta) dehydrogenase 7	51478	1	n/a	n/a	n/a	1.681
1091285	ENSG00000115241	5464	PPM1G	protein phosphatase, Mg2+/Mn2+ dependent, 1G	5496	2	n/a	n/a	n/a	1.681
279962198	ENSG00000242010	0	RP11-287A8.6	RP11-287A8.6	0	9	n/a	n/a	n/a	1.681
1089774	ENSG00000104228	22842	TRIM35	tripartite motif containing 35	23087	8	n/a	n/a	n/a	1.680
279667472	ENSG00000202337	0	U6	U6 spliceosomal RNA	0	14	n/a	n/a	n/a	1.680
1105211	ENSG00000204604	59888	ZNF468	zinc finger protein 468	90333	19	n/a	n/a	n/a	1.680
279799944	ENSG00000226478	0	UPF3AP1	UPF3 regulator of nonsense transcripts homolog A (yeast) pseudogene 1	0	17	n/a	n/a	n/a	1.680
1091129	ENSG00000113810	9906	SMC4	structural maintenance of chromosomes 4	10051	3	n/a	n/a	n/a	1.680
1087615	ENSG00000055130	8393	CUL1	cullin 1	8454	7	n/a	n/a	n/a	1.679
1086917	ENSG00000004700	5933	RECQL	RecQ protein-like (DNA helicase Q1-like)	5965	12	n/a	n/a	n/a	1.678
1087859	ENSG00000066777	10418	ARFGEF1	ADP-ribosylation factor guanine nucleotide-exchange factor 1 (brefeldin A-inhibited)	10565	8	n/a	n/a	n/a	1.678
280098167	ENSG00000256708	0	RP11-444B24.2	RP11-444B24.2	0	12	n/a	n/a	n/a	1.678
1092987	ENSG00000128872	29502	TMOD2	tropomodulin 2 (neuronal)	29767	15	n/a	n/a	n/a	1.678
279724584	ENSG00000213757	0	CTC-451P13.1	CTC-451P13.1	0	5	n/a	n/a	n/a	1.678
1094062	ENSG00000135801	26842	TAF5L	TAF5-like RNA polymerase II, p300/CBP-associated factor (PCAF)-associated factor, 65kDa	27097	1	n/a	n/a	n/a	1.678
1099942	ENSG00000171109	34958	MFN1	mitofusin 1	55669	3	n/a	n/a	n/a	1.678
1093472	ENSG00000132313	30799	MRPL35	mitochondrial ribosomal protein L35	51318	2	n/a	n/a	n/a	1.678
1102002	ENSG00000182004	6595	SNRPE	small nuclear ribonucleoprotein polypeptide E	6635	1	n/a	n/a	n/a	1.678
1096461	ENSG00000152402	2960	GUCY1A2	guanylate cyclase 1, soluble, alpha 2	2977	11	n/a	n/a	n/a	1.677
1095029	ENSG00000141404	2757	GNAL	guanine nucleotide binding protein (G protein), alpha activating activity polypeptide, olfactory type	2774	18	n/a	n/a	n/a	1.677
1101242	ENSG00000177485	9865	ZBTB33	zinc finger and BTB domain containing 33	10009	X	n/a	n/a	n/a	1.677
1090314	ENSG00000107560	22597	RAB11FIP2	RAB11 family interacting protein 2 (class I)	22841	10	n/a	n/a	n/a	1.676
1091694	ENSG00000118263	8542	KLF7	Kruppel-like factor 7 (ubiquitous)	8609	2	n/a	n/a	n/a	1.676
279750281	ENSG00000220181	0	RP11-486M3.2	RP11-486M3.2	0	6	n/a	n/a	n/a	1.676
1095457	ENSG00000144136	6538	SLC20A1	solute carrier family 20 (phosphate transporter), member 1	6574	2	n/a	n/a	n/a	1.676
279925944	ENSG00000237758	0	AC084031.1	AC084031.1	0	2	n/a	n/a	n/a	1.676
1088264	ENSG00000077514	10556	POLD3	polymerase (DNA-directed), delta 3, accessory subunit	10714	11	n/a	n/a	n/a	1.676
1098983	ENSG00000167114	10841	SLC27A4	solute carrier family 27 (fatty acid transporter), member 4	10999	9	n/a	n/a	n/a	1.675
1087959	ENSG00000069849	480	ATP1B3	ATPase, Na+/K+ transporting, beta 3 polypeptide	483	3	n/a	n/a	n/a	1.675
1088583	ENSG00000086758	9930	HUWE1	HECT, UBA and WWE domain containing 1	10075	X	n/a	n/a	n/a	1.675
1095700	ENSG00000145919	60021	BOD1	biorientation of chromosomes in cell division 1	91272	5	n/a	n/a	n/a	1.674
1087855	ENSG00000066654	34912	THUMPD1	THUMP domain containing 1	55623	16	n/a	n/a	n/a	1.674
279826255	ENSG00000228838	0	RP4-784A16.2	RP4-784A16.2	0	1	n/a	n/a	n/a	1.674
280137285	ENSG00000259696	0	RP11-126F18.2	RP11-126F18.2	0	15	n/a	n/a	n/a	1.674
1093474	ENSG00000132323	56665	ILKAP	integrin-linked kinase-associated serine/threonine phosphatase	80895	2	n/a	n/a	n/a	1.674
1088535	ENSG00000085511	4191	MAP3K4	mitogen-activated protein kinase kinase kinase 4	4216	6	n/a	n/a	n/a	1.674
279968284	ENSG00000242659	0	RP11-271C24.2	RP11-271C24.2	0	3	n/a	n/a	n/a	1.674
1097705	ENSG00000162520	57203	SYNC	syncoilin, intermediate filament protein	81493	1	n/a	n/a	n/a	1.674
279981647	ENSG00000244055	0	AC007566.10	AC007566.10	0	7	n/a	n/a	n/a	1.673
279993170	ENSG00000246465	157122565	RP11-57A19.2	RP11-57A19.2	100506705	16	n/a	n/a	n/a	1.673
279813770	ENSG00000227722	0	RP5-1059H15.1	RP5-1059H15.1	0	1	n/a	n/a	n/a	1.673
1095838	ENSG00000147050	7360	KDM6A	lysine (K)-specific demethylase 6A	7403	X	n/a	n/a	n/a	1.673
1097890	ENSG00000163166	34966	IWS1	IWS1 homolog (S. cerevisiae)	55677	2	n/a	n/a	n/a	1.673
1102511	ENSG00000184144	6860	CNTN2	contactin 2 (axonal)	6900	1	n/a	n/a	n/a	1.673
1091370	ENSG00000115687	22933	PASK	PAS domain containing serine/threonine kinase	23178	2	n/a	n/a	n/a	1.673
279730757	ENSG00000214465	0	SMARCE1P6	SWI/SNF related, matrix associated, actin dependent regulator of chromatin, subfamily e, member 1 pseudogene 6	0	2	n/a	n/a	n/a	1.672
279853214	ENSG00000231269	0	MIR137HG	MIR137 host gene (non-protein coding)	0	1	n/a	n/a	n/a	1.672
1093313	ENSG00000131115	7726	ZNF227	zinc finger protein 227	7770	19	n/a	n/a	n/a	1.672
279802791	ENSG00000226752	90086	RP11-27I1.2	RP11-27I1.2	253039	9	n/a	n/a	n/a	1.672
1101369	ENSG00000178187	94642	ZNF454	zinc finger protein 454	285676	5	n/a	n/a	n/a	1.670
1089272	ENSG00000100823	325	APEX1	APEX nuclease (multifunctional DNA repair enzyme) 1	328	14	n/a	n/a	n/a	1.670
1090417	ENSG00000108389	8987	MTMR4	myotubularin related protein 4	9110	17	n/a	n/a	n/a	1.670
1089258	ENSG00000100731	22745	PCNX	pecanex homolog (Drosophila)	22990	14	n/a	n/a	n/a	1.669
1094734	ENSG00000139343	6596	SNRPF	small nuclear ribonucleoprotein polypeptide F	6636	12	n/a	n/a	n/a	1.669
1103743	ENSG00000189159	30637	HN1	hematological and neurological expressed 1	51155	17	n/a	n/a	n/a	1.669
1099378	ENSG00000168675	749	C18orf1	chromosome 18 open reading frame 1	753	18	n/a	n/a	n/a	1.669
1092831	ENSG00000127483	30296	HP1BP3	heterochromatin protein 1, binding protein 3	50809	1	n/a	n/a	n/a	1.669
280008103	ENSG00000248966	0	CTD-2089O24.1	CTD-2089O24.1	0	5	n/a	n/a	n/a	1.669
1099980	ENSG00000171224	85560	C10orf35	chromosome 10 open reading frame 35	219738	10	n/a	n/a	n/a	1.669
279970743	ENSG00000242959	0	RP4-599G15.3	RP4-599G15.3	0	1	n/a	n/a	n/a	1.668
1097613	ENSG00000161960	1958	EIF4A1	eukaryotic translation initiation factor 4A1	1973	17	n/a	n/a	n/a	1.668
1106062	ENSG00000214367	55246	HAUS3	HAUS augmin-like complex, subunit 3	79441	4	n/a	n/a	n/a	1.668
1094925	ENSG00000140600	6421	SH3GL3	SH3-domain GRB2-like 3	6457	15	n/a	n/a	n/a	1.668
1087343	ENSG00000029153	36217	ARNTL2	aryl hydrocarbon receptor nuclear translocator-like 2	56938	12	n/a	n/a	n/a	1.668
1094654	ENSG00000138769	8890	CDKL2	cyclin-dependent kinase-like 2 (CDC2-related kinase)	8999	4	n/a	n/a	n/a	1.667
279795187	ENSG00000226059	0	HMGB3P20	high mobility group box 3 pseudogene 20	0	7	n/a	n/a	n/a	1.667
1099275	ENSG00000168259	7223	DNAJC7	DnaJ (Hsp40) homolog, subfamily C, member 7	7266	17	n/a	n/a	n/a	1.667
279759552	ENSG00000222345	0	SNORD19	Small nucleolar RNA SNORD19	0	3	n/a	n/a	n/a	1.666
1088638	ENSG00000088179	5743	PTPN4	protein tyrosine phosphatase, non-receptor type 4 (megakaryocyte)	5775	2	n/a	n/a	n/a	1.666
279846835	ENSG00000230693	0	RP11-456E1.3	RP11-456E1.3	0	X	n/a	n/a	n/a	1.666
1087456	ENSG00000042429	9303	MED17	mediator complex subunit 17	9440	11	n/a	n/a	n/a	1.665
1088512	ENSG00000084710	22734	EFR3B	EFR3 homolog B (S. cerevisiae)	22979	2	n/a	n/a	n/a	1.665
1097342	ENSG00000159873	80870	CCDC117	coiled-coil domain containing 117	150275	22	n/a	n/a	n/a	1.665
1096612	ENSG00000153767	2943	GTF2E1	general transcription factor IIE, polypeptide 1, alpha 56kDa	2960	3	n/a	n/a	n/a	1.665
1101180	ENSG00000177182	81319	CLVS1	clavesin 1	157807	8	n/a	n/a	n/a	1.665
279850307	ENSG00000231025	0	RP11-175O19.4	RP11-175O19.4	0	10	n/a	n/a	n/a	1.665
1090805	ENSG00000111581	36400	NUP107	nucleoporin 107kDa	57122	12	n/a	n/a	n/a	1.665
1104815	ENSG00000198920	9707	KIAA0753	KIAA0753	9851	17	n/a	n/a	n/a	1.664
1090182	ENSG00000106346	58343	USP42	ubiquitin specific peptidase 42	84132	7	n/a	n/a	n/a	1.664
1095202	ENSG00000142686	79241	C1orf216	chromosome 1 open reading frame 216	127703	1	n/a	n/a	n/a	1.664
1087445	ENSG00000041357	5653	PSMA4	proteasome (prosome, macropain) subunit, alpha type, 4	5685	15	n/a	n/a	n/a	1.664
1102508	ENSG00000184117	8442	NIPSNAP1	nipsnap homolog 1 (C. elegans)	8508	22	n/a	n/a	n/a	1.664
1096673	ENSG00000154174	9724	TOMM70A	translocase of outer mitochondrial membrane 70 homolog A (S. cerevisiae)	9868	3	n/a	n/a	n/a	1.664
1096472	ENSG00000152455	55526	SUV39H2	suppressor of variegation 3-9 homolog 2 (Drosophila)	79723	10	n/a	n/a	n/a	1.663
1087885	ENSG00000067533	30501	RRP15	ribosomal RNA processing 15 homolog (S. cerevisiae)	51018	1	n/a	n/a	n/a	1.663
279981630	ENSG00000244054	0	RP11-101P17.7	RP11-101P17.7	0	13	n/a	n/a	n/a	1.663
1099411	ENSG00000168813	22603	ZNF507	zinc finger protein 507	22847	19	n/a	n/a	n/a	1.663
280033385	ENSG00000251017	0	RP11-629B11.4	RP11-629B11.4	0	4	n/a	n/a	n/a	1.663
1101315	ENSG00000177889	7291	UBE2N	ubiquitin-conjugating enzyme E2N	7334	12	n/a	n/a	n/a	1.662
1095031	ENSG00000141425	34486	RPRD1A	regulation of nuclear pre-mRNA domain containing 1A	55197	18	n/a	n/a	n/a	1.662
279874916	ENSG00000233177	0	RP11-179H18.2	RP11-179H18.2	0	10	n/a	n/a	n/a	1.662
1106243	ENSG00000215041	58662	NEURL4	neuralized homolog 4 (Drosophila)	84461	17	n/a	n/a	n/a	1.661
1090336	ENSG00000107771	33753	FAM190B	family with sequence similarity 190, member B	54462	10	n/a	n/a	n/a	1.661
279772392	ENSG00000224086	1018849	LL22NC03-86G7.1	LL22NC03-86G7.1	100286925	22	n/a	n/a	n/a	1.661
1096069	ENSG00000148840	22837	PPRC1	peroxisome proliferator-activated receptor gamma, coactivator-related 1	23082	10	n/a	n/a	n/a	1.661
1104507	ENSG00000198093	41752	ZNF649	zinc finger protein 649	65251	19	n/a	n/a	n/a	1.661
279801463	ENSG00000226628	0	RP1-283E3.4	RP1-283E3.4	0	1	n/a	n/a	n/a	1.661
1096350	ENSG00000151553	36973	FAM160B1	family with sequence similarity 160, member B1	57700	10	n/a	n/a	n/a	1.661
279911991	ENSG00000236530	0	AC097711.1	AC097711.1	0	4	n/a	n/a	n/a	1.661
1094521	ENSG00000138081	56005	FBXO11	F-box protein 11	80204	2	n/a	n/a	n/a	1.661
1108426	ENSG00000235183	0	RP11-613C6.4	RP11-613C6.4	0	17	n/a	n/a	n/a	1.661
279852442	ENSG00000231209	0	GLUD1P6	glutamate dehydrogenase 1 pseudogene 6	0	10	n/a	n/a	n/a	1.661
1090982	ENSG00000112624	23261	KIAA0240	KIAA0240	23506	6	n/a	n/a	n/a	1.660
1094038	ENSG00000135655	9814	USP15	ubiquitin specific peptidase 15	9958	12	n/a	n/a	n/a	1.660
279731548	ENSG00000214578	0	HMGN2P42	high mobility group nucleosomal binding domain 2 pseudogene 42	0	17	n/a	n/a	n/a	1.660
1103312	ENSG00000187522	30664	HSPA14	heat shock 70kDa protein 14	51182	10	n/a	n/a	n/a	1.660
1104808	ENSG00000198911	6681	SREBF2	sterol regulatory element binding transcription factor 2	6721	22	n/a	n/a	n/a	1.659
1096179	ENSG00000149679	57600	CABLES2	Cdk5 and Abl enzyme substrate 2	81928	20	n/a	n/a	n/a	1.659
1089121	ENSG00000100271	25558	TTLL1	tubulin tyrosine ligase-like family, member 1	25809	22	n/a	n/a	n/a	1.659
279926788	ENSG00000237828	0	PA2G4P1	proliferation-associated 2G4 pseudogene 1	0	X	n/a	n/a	n/a	1.659
1088483	ENSG00000083817	34948	ZNF416	zinc finger protein 416	55659	19	n/a	n/a	n/a	1.659
279913322	ENSG00000236682	0	AC068282.3	AC068282.3	0	2	n/a	n/a	n/a	1.659
1099903	ENSG00000170941	0	AC135352.1	Uncharacterized protein KIAA1456	0	8	n/a	n/a	n/a	1.658
279971224	ENSG00000243014	0	PTMAP8	prothymosin, alpha pseudogene 8	0	3	n/a	n/a	n/a	1.658
279799552	ENSG00000226441	0	PLCL2-AS1	PLCL2 antisense RNA 1 (non-protein coding)	0	3	n/a	n/a	n/a	1.658
279908212	ENSG00000236199	0	RP11-264I13.2	RP11-264I13.2	0	9	n/a	n/a	n/a	1.658
1094613	ENSG00000138622	9877	HCN4	hyperpolarization activated cyclic nucleotide-gated potassium channel 4	10021	15	n/a	n/a	n/a	1.658
279899320	ENSG00000235335	0	AC016723.4	AC016723.4	0	2	n/a	n/a	n/a	1.658
1095645	ENSG00000145592	6135	RPL37	ribosomal protein L37	6167	5	n/a	n/a	n/a	1.657
1098698	ENSG00000166024	27036	C10orf28	chromosome 10 open reading frame 28	27291	10	n/a	n/a	n/a	1.657
1096338	ENSG00000151474	34980	FRMD4A	FERM domain containing 4A	55691	10	n/a	n/a	n/a	1.657
1096634	ENSG00000153922	1097	CHD1	chromodomain helicase DNA binding protein 1	1105	5	n/a	n/a	n/a	1.656
279484224	ENSG00000177820	0	AC004917.1	AC004917.1	0	7	n/a	n/a	n/a	1.656
1096624	ENSG00000153823	34311	PID1	phosphotyrosine interaction domain containing 1	55022	2	n/a	n/a	n/a	1.656
280018615	ENSG00000249855	0	RP11-159F24.4	RP11-159F24.4	0	5	n/a	n/a	n/a	1.656
1089763	ENSG00000104140	82368	RHOV	ras homolog gene family, member V	171177	15	n/a	n/a	n/a	1.656
279937843	ENSG00000239174	0	AC092143.1	AC092143.1	0	16	n/a	n/a	n/a	1.656
279719216	ENSG00000213090	0	AC007256.5	AC007256.5	0	2	n/a	n/a	n/a	1.656
280001379	ENSG00000248409	0	KB-1269D1.8	KB-1269D1.8	0	22	n/a	n/a	n/a	1.656
280118437	ENSG00000258605	0	RP11-299L17.4	RP11-299L17.4	0	14	n/a	n/a	n/a	1.655
1088797	ENSG00000091140	1726	DLD	dihydrolipoamide dehydrogenase	1738	7	n/a	n/a	n/a	1.655
279775114	ENSG00000224324	0	AC093662.6	AC093662.6	0	7	n/a	n/a	n/a	1.655
1091224	ENSG00000114784	10143	EIF1B	eukaryotic translation initiation factor 1B	10289	3	n/a	n/a	n/a	1.655
1088251	ENSG00000077254	22787	USP33	ubiquitin specific peptidase 33	23032	1	n/a	n/a	n/a	1.655
280103724	ENSG00000257307	0	RP11-317N8.4	RP11-317N8.4	0	14	n/a	n/a	n/a	1.655
279808690	ENSG00000227230	0	RP11-261C10.5	RP11-261C10.5	0	1	n/a	n/a	n/a	1.655
1098242	ENSG00000164209	60007	SLC25A46	solute carrier family 25, member 46	91137	5	n/a	n/a	n/a	1.655
1090977	ENSG00000112578	701	BYSL	bystin-like	705	6	n/a	n/a	n/a	1.655
1096967	ENSG00000156804	77623	FBXO32	F-box protein 32	114907	8	n/a	n/a	n/a	1.654
1088773	ENSG00000090686	58406	USP48	ubiquitin specific peptidase 48	84196	1	n/a	n/a	n/a	1.654
1088946	ENSG00000096746	3169	HNRNPH3	heterogeneous nuclear ribonucleoprotein H3 (2H9)	3189	10	n/a	n/a	n/a	1.654
1097666	ENSG00000162374	1981	ELAVL4	ELAV (embryonic lethal, abnormal vision, Drosophila)-like 4 (Hu antigen D)	1996	1	n/a	n/a	n/a	1.654
1102643	ENSG00000184677	9779	ZBTB40	zinc finger and BTB domain containing 40	9923	1	n/a	n/a	n/a	1.654
279753311	ENSG00000221343	0	AC010422.1	AC010422.1	0	19	n/a	n/a	n/a	1.654
1095777	ENSG00000146433	36856	TMEM181	transmembrane protein 181	57583	6	n/a	n/a	n/a	1.654
279737965	ENSG00000215196	94650	AC091878.1	AC091878.1	285696	5	n/a	n/a	n/a	1.653
1094053	ENSG00000135747	60284	ZNF670	zinc finger protein 670	93474	1	n/a	n/a	n/a	1.653
1090429	ENSG00000108468	10793	CBX1	chromobox homolog 1	10951	17	n/a	n/a	n/a	1.653
279845515	ENSG00000230568	0	SF3A3P1	splicing factor 3a, subunit 3 pseudogene 1	0	20	n/a	n/a	n/a	1.653
279847420	ENSG00000230750	0	SDAD1P2	SDA1 domain containing 1 pseudogene 2	0	20	n/a	n/a	n/a	1.653
279708938	ENSG00000207697	1013151	MIR573	microRNA 573	693158	4	n/a	n/a	n/a	1.653
279980598	ENSG00000243960	0	RP11-552M11.4	RP11-552M11.4	0	1	n/a	n/a	n/a	1.653
1102516	ENSG00000184156	3761	KCNQ3	potassium voltage-gated channel, KQT-like subfamily, member 3	3786	8	n/a	n/a	n/a	1.653
1087808	ENSG00000065548	35142	ZC3H15	zinc finger CCCH-type containing 15	55854	2	n/a	n/a	n/a	1.653
279668934	ENSG00000203394	0	RP5-930J4.4	RP5-930J4.4	0	1	n/a	n/a	n/a	1.652
1105903	ENSG00000213762	7649	ZNF134	zinc finger protein 134	7693	19	n/a	n/a	n/a	1.652
1097962	ENSG00000163462	55929	TRIM46	tripartite motif containing 46	80128	1	n/a	n/a	n/a	1.652
279787594	ENSG00000225436	0	AC005971.3	AC005971.3	0	17	n/a	n/a	n/a	1.652
1089595	ENSG00000102870	23116	ZNF629	zinc finger protein 629	23361	16	n/a	n/a	n/a	1.652
1100296	ENSG00000172534	3037	HCFC1	host cell factor C1 (VP16-accessory protein)	3054	X	n/a	n/a	n/a	1.651
1094551	ENSG00000138231	30645	DBR1	debranching enzyme homolog 1 (S. cerevisiae)	51163	3	n/a	n/a	n/a	1.651
1087368	ENSG00000033050	9916	ABCF2	ATP-binding cassette, sub-family F (GCN20), member 2	10061	7	n/a	n/a	n/a	1.651
1097047	ENSG00000157450	34067	RNF111	ring finger protein 111	54778	15	n/a	n/a	n/a	1.651
1093426	ENSG00000131943	57878	C19orf12	chromosome 19 open reading frame 12	83636	19	n/a	n/a	n/a	1.650
1093113	ENSG00000130037	3716	KCNA5	potassium voltage-gated channel, shaker-related subfamily, member 5	3741	12	n/a	n/a	n/a	1.650
1100122	ENSG00000171824	5362	EXOSC10	exosome component 10	5394	1	n/a	n/a	n/a	1.650
280053492	ENSG00000253200	0	RP11-582J16.5	Uncharacterized protein	0	8	n/a	n/a	n/a	1.650
1093415	ENSG00000131849	7647	ZNF132	zinc finger protein 132	7691	19	n/a	n/a	n/a	1.650
1098624	ENSG00000165724	77753	ZMYND19	zinc finger, MYND-type containing 19	116225	9	n/a	n/a	n/a	1.650
1100114	ENSG00000171806	60170	METTL18	methyltransferase like 18	92342	1	n/a	n/a	n/a	1.650
1091568	ENSG00000117122	4212	MFAP2	microfibrillar-associated protein 2	4237	1	n/a	n/a	n/a	1.650
279918799	ENSG00000237173	0	RP5-866L20.2	RP5-866L20.2	0	1	n/a	n/a	n/a	1.650
1093891	ENSG00000134900	7131	TPP2	tripeptidyl peptidase II	7174	13	n/a	n/a	n/a	1.649
279955775	ENSG00000241334	0	RP11-71L14.1	RP11-71L14.1	0	16	n/a	n/a	n/a	1.649
1090323	ENSG00000107625	54849	DDX50	DEAD (Asp-Glu-Ala-Asp) box polypeptide 50	79009	10	n/a	n/a	n/a	1.649
1093373	ENSG00000131504	1717	DIAPH1	diaphanous homolog 1 (Drosophila)	1729	5	n/a	n/a	n/a	1.649
[truncated: 1 more rows]
