# Supplementary material for: Identification of the Molecular Events Involved in the Development of Prefrontal Cortex Through the Analysis of RNA-Seq Data From BrainSpan
Source: ASN Neuro. 2019 Jun 18;11:1759091419854627. doi: 10.1177/1759091419854627 (PMC6582306; doi:10.1177/1759091419854627)
Supplement: Supplemental Material1 - Supplemental material for Identification of the Molecular Events Involved in the Development of Prefrontal Cortex Through the Analysis of RNA-Seq Data From BrainSpan [file Supplemental_Material1.zip › MFC/MFC6/DEGs-7.csv]

id	name	gene-id	gene-symbol	gene-name	entrez-id	chromosome	start-position	end-position	p	fold-change
1103988	ENSG00000196565	3031	HBG2	hemoglobin, gamma G	3048	11	n/a	n/a	n/a	359.465
1105945	ENSG00000213934	3030	HBG1	hemoglobin, gamma A	3047	11	n/a	n/a	n/a	122.212
1105653	ENSG00000206172	3022	HBA1	hemoglobin, alpha 1	3039	16	n/a	n/a	n/a	101.533
1103578	ENSG00000188536	3023	HBA2	hemoglobin, alpha 2	3040	16	n/a	n/a	n/a	94.798
1091747	ENSG00000118785	6656	SPP1	secreted phosphoprotein 1	6696	4	n/a	n/a	n/a	48.659
1099155	ENSG00000167772	30611	ANGPTL4	angiopoietin-like 4	51129	19	n/a	n/a	n/a	36.192
1092888	ENSG00000128016	7495	ZFP36	zinc finger protein 36, C3H type, homolog (mouse)	7538	19	n/a	n/a	n/a	33.474
1090186	ENSG00000106366	5022	SERPINE1	serpin peptidase inhibitor, clade E (nexin, plasminogen activator inhibitor type 1), member 1	5054	7	n/a	n/a	n/a	30.852
1109164	ENSG00000244734	3026	HBB	hemoglobin, beta	3043	11	n/a	n/a	n/a	25.74
279915726	ENSG00000236886	0	AC007563.5	AC007563.5	0	2	n/a	n/a	n/a	25.025
1095060	ENSG00000141526	9000	SLC16A3	solute carrier family 16, member 3 (monocarboxylic acid transporter 4)	9123	17	n/a	n/a	n/a	21.729
1095219	ENSG00000142871	3471	CYR61	cysteine-rich, angiogenic inducer, 61	3491	1	n/a	n/a	n/a	20.495
1097188	ENSG00000158578	209	ALAS2	aminolevulinate, delta-, synthase 2	212	X	n/a	n/a	n/a	19.067
1090997	ENSG00000112715	7379	VEGFA	vascular endothelial growth factor A	7422	6	n/a	n/a	n/a	18.713
1099653	ENSG00000169877	30808	AHSP	alpha hemoglobin stabilizing protein	51327	16	n/a	n/a	n/a	15.712
1103307	ENSG00000187498	1273	COL4A1	collagen, type IV, alpha 1	1282	13	n/a	n/a	n/a	15.341
1089006	ENSG00000099860	4590	GADD45B	growth arrest and DNA-damage-inducible, beta	4616	19	n/a	n/a	n/a	14.297
1103826	ENSG00000196136	9	SERPINA3	serpin peptidase inhibitor, clade A (alpha-1 antiproteinase, antitrypsin), member 3	12	14	n/a	n/a	n/a	13.364
279882372	ENSG00000233839	0	RP11-389O22.4	RP11-389O22.4	0	1	n/a	n/a	n/a	12.8
1105692	ENSG00000211445	2861	GPX3	glutathione peroxidase 3 (plasma)	2878	5	n/a	n/a	n/a	12.667
1102506	ENSG00000184113	7079	CLDN5	claudin 5	7122	22	n/a	n/a	n/a	12.595
1105654	ENSG00000206177	3025	HBM	hemoglobin, mu	3042	16	n/a	n/a	n/a	12.392
279720656	ENSG00000213293	0	CTD-2666L21.3	CTD-2666L21.3	0	19	n/a	n/a	n/a	12.361
1087325	ENSG00000026508	955	CD44	CD44 molecule (Indian blood group)	960	11	n/a	n/a	n/a	12.056
1091329	ENSG00000115461	3468	IGFBP5	insulin-like growth factor binding protein 5	3488	2	n/a	n/a	n/a	11.346
1093884	ENSG00000134871	1275	COL4A2	collagen, type IV, alpha 2	1284	13	n/a	n/a	n/a	11.259
1099047	ENSG00000167414	60869	GNG8	guanine nucleotide binding protein (G protein), gamma 8	94235	19	n/a	n/a	n/a	11.255
1106522	ENSG00000221869	1045	CEBPD	CCAAT/enhancer binding protein (C/EBP), delta	1052	8	n/a	n/a	n/a	11.1
1093946	ENSG00000135245	29656	C7orf68	chromosome 7 open reading frame 68	29923	7	n/a	n/a	n/a	10.999
279470193	ENSG00000176043	0	RP1-146I3.1	RP1-146I3.1	0	14	n/a	n/a	n/a	10.801
1088824	ENSG00000091879	282	ANGPT2	angiopoietin 2	285	8	n/a	n/a	n/a	10.718
1086930	ENSG00000004939	6485	SLC4A1	solute carrier family 4, anion exchanger, member 1 (erythrocyte membrane protein band 3, Diego blood group)	6521	17	n/a	n/a	n/a	10.701
1106213	ENSG00000214921	0	AC003102.1	AC003102.1	0	17	n/a	n/a	n/a	10.68
1095134	ENSG00000142173	1283	COL6A2	collagen, type VI, alpha 2	1292	21	n/a	n/a	n/a	10.674
1099888	ENSG00000170893	7157	TRH	thyrotropin-releasing hormone	7200	3	n/a	n/a	n/a	10.632
1096076	ENSG00000148926	130	ADM	adrenomedullin	133	11	n/a	n/a	n/a	10.6
279870826	ENSG00000232814	157129784	COL4A2-AS1	COL4A2 antisense RNA 1 (non-protein coding)	100874203	13	n/a	n/a	n/a	10.254
280086366	ENSG00000255443	0	RP1-68D18.4	RP1-68D18.4	0	11	n/a	n/a	n/a	10.236
1103195	ENSG00000186897	109573	C1QL4	complement component 1, q subcomponent-like 4	338761	12	n/a	n/a	n/a	9.974
279847265	ENSG00000230734	0	RPL10P3	ribosomal protein L10 pseudogene 3	0	9	n/a	n/a	n/a	9.936
1101476	ENSG00000178878	57277	APOLD1	apolipoprotein L domain containing 1	81575	12	n/a	n/a	n/a	9.716
1091320	ENSG00000115414	2319	FN1	fibronectin 1	2335	2	n/a	n/a	n/a	9.488
279951266	ENSG00000240758	0	RP11-155G14.5	RP11-155G14.5	0	7	n/a	n/a	n/a	9.401
1089135	ENSG00000100300	702	TSPO	translocator protein (18kDa)	706	22	n/a	n/a	n/a	9.206
279947570	ENSG00000240311	0	LA16c-306E5.1	LA16c-306E5.1	0	16	n/a	n/a	n/a	8.954
1103823	ENSG00000196126	3105	HLA-DRB1	major histocompatibility complex, class II, DR beta 1	3123	6	n/a	n/a	n/a	8.805
279751883	ENSG00000221088	0	AP005264.1	AP005264.1	0	18	n/a	n/a	n/a	8.698
1097023	ENSG00000157227	4297	MMP14	matrix metallopeptidase 14 (membrane-inserted)	4323	14	n/a	n/a	n/a	8.626
1095131	ENSG00000142156	1282	COL6A1	collagen, type VI, alpha 1	1291	21	n/a	n/a	n/a	8.553
280026084	ENSG00000250424	0	RP5-877J2.1	Uncharacterized proteincDNA FLJ51453, highly similar to Aquaporin-1	0	7	n/a	n/a	n/a	8.463
279881622	ENSG00000233766	0	AC098617.2	AC098617.2	0	2	n/a	n/a	n/a	8.378
1099760	ENSG00000170345	2337	FOS	FBJ murine osteosarcoma viral oncogene homolog	2353	14	n/a	n/a	n/a	8.36
1089129	ENSG00000100292	3142	HMOX1	heme oxygenase (decycling) 1	3162	22	n/a	n/a	n/a	8.25
1103272	ENSG00000187193	4475	MT1X	metallothionein 1X	4501	16	n/a	n/a	n/a	8.235
1102199	ENSG00000182871	56555	COL18A1	collagen, type XVIII, alpha 1	80781	21	n/a	n/a	n/a	8.216
1091989	ENSG00000120708	7003	TGFBI	transforming growth factor, beta-induced, 68kDa	7045	5	n/a	n/a	n/a	8.04
1108950	ENSG00000240583	355	AQP1	aquaporin 1 (Colton blood group)	358	7	n/a	n/a	n/a	7.887
279883526	ENSG00000233929	0	MT1XP1	metallothionein 1X pseudogene 1	0	1	n/a	n/a	n/a	7.758
1103404	ENSG00000187837	2989	HIST1H1C	histone cluster 1, H1c	3006	6	n/a	n/a	n/a	7.735
1091599	ENSG00000117394	6477	SLC2A1	solute carrier family 2 (facilitated glucose transporter), member 1	6513	1	n/a	n/a	n/a	7.731
1089965	ENSG00000105327	26858	BBC3	BCL2 binding component 3	27113	19	n/a	n/a	n/a	7.561
1090060	ENSG00000105697	37088	HAMP	hepcidin antimicrobial peptide	57817	19	n/a	n/a	n/a	7.55
1108238	ENSG00000233913	0	CTC-575D19.1	CTC-575D19.1	0	5	n/a	n/a	n/a	7.469
1089581	ENSG00000102755	2305	FLT1	fms-related tyrosine kinase 1 (vascular endothelial growth factor/vascular permeability factor receptor)	2321	13	n/a	n/a	n/a	7.414
1102615	ENSG00000184557	8901	SOCS3	suppressor of cytokine signaling 3	9021	17	n/a	n/a	n/a	7.368
1102881	ENSG00000185650	673	ZFP36L1	zinc finger protein 36, C3H type-like 1	677	14	n/a	n/a	n/a	7.329
1097903	ENSG00000163220	6247	S100A9	S100 calcium binding protein A9	6280	1	n/a	n/a	n/a	7.298
279841042	ENSG00000230191	0	RP4-725G10.3	RP4-725G10.3	0	7	n/a	n/a	n/a	7.29
279488997	ENSG00000178464	0	CTD-2192J16.15	CTD-2192J16.15	0	19	n/a	n/a	n/a	7.042
1090681	ENSG00000110492	4167	MDK	midkine (neurite growth-promoting factor 2)	4192	11	n/a	n/a	n/a	7.034
1095111	ENSG00000141934	8545	PPAP2C	phosphatidic acid phosphatase type 2C	8612	19	n/a	n/a	n/a	7.001
1090339	ENSG00000107796	56	ACTA2	actin, alpha 2, smooth muscle, aorta	59	10	n/a	n/a	n/a	6.994
1089852	ENSG00000104812	2980	GYS1	glycogen synthase 1 (muscle)	2997	19	n/a	n/a	n/a	6.892
1103243	ENSG00000187091	5301	PLCD1	phospholipase C, delta 1	5333	3	n/a	n/a	n/a	6.872
1092837	ENSG00000127528	10218	KLF2	Kruppel-like factor 2 (lung)	10365	19	n/a	n/a	n/a	6.809
279500265	ENSG00000180139	1016113	RP11-399O19.5	RP11-399O19.5	100132116	10	n/a	n/a	n/a	6.729
279994601	ENSG00000247095	157121905	MIR210HG	MIR210 host gene (non-protein coding)	100506211	11	n/a	n/a	n/a	6.69
1101624	ENSG00000179776	998	CDH5	cadherin 5, type 2 (vascular endothelium)	1003	16	n/a	n/a	n/a	6.689
1102871	ENSG00000185615	41289	PDIA2	protein disulfide isomerase family A, member 2	64714	16	n/a	n/a	n/a	6.687
1099791	ENSG00000170458	924	CD14	CD14 molecule	929	5	n/a	n/a	n/a	6.584
1102780	ENSG00000185201	10434	IFITM2	interferon induced transmembrane protein 2 (1-8D)	10581	11	n/a	n/a	n/a	6.523
1104954	ENSG00000203883	33636	SOX18	SRY (sex determining region Y)-box 18	54345	20	n/a	n/a	n/a	6.512
279808628	ENSG00000227220	0	RP11-69I8.3	RP11-69I8.3	0	6	n/a	n/a	n/a	6.511
1098804	ENSG00000166407	3979	LMO1	LIM domain only 1 (rhombotin 1)	4004	11	n/a	n/a	n/a	6.504
279888388	ENSG00000234392	0	XXbac-BPG248L24.12	XXbac-BPG248L24.12	0	6	n/a	n/a	n/a	6.468
1089794	ENSG00000104368	5295	PLAT	plasminogen activator, tissue	5327	8	n/a	n/a	n/a	6.457
1099340	ENSG00000168497	8376	SDPR	serum deprivation response	8436	2	n/a	n/a	n/a	6.445
1090707	ENSG00000110799	7407	VWF	von Willebrand factor	7450	12	n/a	n/a	n/a	6.441
1092621	ENSG00000125810	22674	CD93	CD93 molecule	22918	20	n/a	n/a	n/a	6.401
279760546	ENSG00000222611	0	AL355388.1	AL355388.1	0	1	n/a	n/a	n/a	6.38
279948931	ENSG00000240475	0	RP11-96C23.7	RP11-96C23.7	0	10	n/a	n/a	n/a	6.356
1089341	ENSG00000101187	27974	SLCO4A1	solute carrier organic anion transporter family, member 4A1	28231	20	n/a	n/a	n/a	6.345
1093981	ENSG00000135406	5598	PRPH	peripherin	5630	12	n/a	n/a	n/a	6.325
1092676	ENSG00000125968	3377	ID1	inhibitor of DNA binding 1, dominant negative helix-loop-helix protein	3397	20	n/a	n/a	n/a	6.325
279811756	ENSG00000227514	0	RP11-709P2.1	RP11-709P2.1	0	8	n/a	n/a	n/a	6.296
280050194	ENSG00000252835	0	SCARNA21	small Cajal body-specific RNA 21	0	17	n/a	n/a	n/a	6.282
1088300	ENSG00000078401	1893	EDN1	endothelin 1	1906	6	n/a	n/a	n/a	6.264
1093827	ENSG00000134531	1997	EMP1	epithelial membrane protein 1	2012	12	n/a	n/a	n/a	6.261
279746160	ENSG00000217239	0	RP1-182O16.1	RP1-182O16.1	0	6	n/a	n/a	n/a	6.221
1088743	ENSG00000090104	5964	RGS1	regulator of G-protein signaling 1	5996	1	n/a	n/a	n/a	6.186
1092913	ENSG00000128283	10976	CDC42EP1	CDC42 effector protein (Rho GTPase binding) 1	11135	22	n/a	n/a	n/a	6.141
1093505	ENSG00000132470	3666	ITGB4	integrin, beta 4	3691	17	n/a	n/a	n/a	6.138
1099811	ENSG00000170525	5177	PFKFB3	6-phosphofructo-2-kinase/fructose-2,6-biphosphatase 3	5209	10	n/a	n/a	n/a	6.134
1095796	ENSG00000146674	3466	IGFBP3	insulin-like growth factor binding protein 3	3486	7	n/a	n/a	n/a	6.074
1096164	ENSG00000149591	6836	TAGLN	transgelin	6876	11	n/a	n/a	n/a	6.043
1092726	ENSG00000126458	6204	RRAS	related RAS viral (r-ras) oncogene homolog	6237	19	n/a	n/a	n/a	6.024
280091246	ENSG00000255905	0	AL391319.1	AL391319.1	0	6	n/a	n/a	n/a	6.019
1100007	ENSG00000171388	8785	APLN	apelin	8862	X	n/a	n/a	n/a	5.989
1100463	ENSG00000173369	709	C1QB	complement component 1, q subcomponent, B chain	713	1	n/a	n/a	n/a	5.946
280128300	ENSG00000259171	0	AL163636.6	AL163636.6	0	14	n/a	n/a	n/a	5.945
279895312	ENSG00000234961	0	RP11-124N14.3	RP11-124N14.3	0	10	n/a	n/a	n/a	5.923
1091545	ENSG00000116962	4780	NID1	nidogen 1	4811	1	n/a	n/a	n/a	5.893
1090265	ENSG00000106991	2007	ENG	endoglin	2022	9	n/a	n/a	n/a	5.872
1100959	ENSG00000176046	26219	NUPR1	nuclear protein, transcriptional regulator, 1	26471	16	n/a	n/a	n/a	5.87
1087260	ENSG00000019582	967	CD74	CD74 molecule, major histocompatibility complex, class II invariant chain	972	5	n/a	n/a	n/a	5.84
1098439	ENSG00000164949	2653	GEM	GTP binding protein overexpressed in skeletal muscle	2669	8	n/a	n/a	n/a	5.816
1100852	ENSG00000175445	3998	LPL	lipoprotein lipase	4023	8	n/a	n/a	n/a	5.782
279948863	ENSG00000240463	0	RPS19P3	ribosomal protein S19 pseudogene 3	0	14	n/a	n/a	n/a	5.744
279711997	ENSG00000211591	1023341	MIR762	microRNA 762	100313837	16	n/a	n/a	n/a	5.733
280067956	ENSG00000254230	0	RP11-582J16.3	RP11-582J16.3	0	8	n/a	n/a	n/a	5.718
1105896	ENSG00000213719	1183	CLIC1	chloride intracellular channel 1	1192	6	n/a	n/a	n/a	5.707
1106668	ENSG00000223722	0	RP11-467L13.5	RP11-467L13.5	0	12	n/a	n/a	n/a	5.703
279982254	ENSG00000244137	0	RP11-99J16__A.2	RP11-99J16__A.2	0	1	n/a	n/a	n/a	5.677
1097796	ENSG00000162840	0	MT1P2	metallothionein 1 pseudogene 2	0	4	n/a	n/a	n/a	5.664
279950155	ENSG00000240616	0	AD000092.3	AD000092.3	0	19	n/a	n/a	n/a	5.659
1090442	ENSG00000108551	31135	RASD1	RAS, dexamethasone-induced 1	51655	17	n/a	n/a	n/a	5.626
1090973	ENSG00000112559	4163	MDFI	MyoD family inhibitor	4188	6	n/a	n/a	n/a	5.614
279873887	ENSG00000233078	0	RP11-5P18.5	RP11-5P18.5	0	1	n/a	n/a	n/a	5.613
280078548	ENSG00000254969	0	RP11-939C17.2	RP11-939C17.2	0	11	n/a	n/a	n/a	5.584
279720569	ENSG00000213280	0	RP11-212P7.1	RP11-212P7.1	0	7	n/a	n/a	n/a	5.569
1090280	ENSG00000107159	764	CA9	carbonic anhydrase IX	768	9	n/a	n/a	n/a	5.567
279847987	ENSG00000230807	0	AC099535.4	AC099535.4	0	3	n/a	n/a	n/a	5.553
279720762	ENSG00000213307	0	RPL18P11	ribosomal protein L18 pseudogene 11	0	15	n/a	n/a	n/a	5.508
279833718	ENSG00000229515	0	RP11-793E15.1	RP11-793E15.1	0	3	n/a	n/a	n/a	5.497
1087321	ENSG00000026025	7388	VIM	vimentin	7431	10	n/a	n/a	n/a	5.49
1095353	ENSG00000143546	6246	S100A8	S100 calcium binding protein A8	6279	1	n/a	n/a	n/a	5.479
1087767	ENSG00000064666	1256	CNN2	calponin 2	1265	19	n/a	n/a	n/a	5.478
1097571	ENSG00000161638	3653	ITGA5	integrin, alpha 5 (fibronectin receptor, alpha polypeptide)	3678	12	n/a	n/a	n/a	5.47
279861446	ENSG00000231991	301	ANXA2P2	annexin A2 pseudogene 2	304	9	n/a	n/a	n/a	5.412
1092909	ENSG00000128271	132	ADORA2A	adenosine A2a receptor	135	22	n/a	n/a	n/a	5.362
280096171	ENSG00000256492	0	AL118508.1	AL118508.1	0	20	n/a	n/a	n/a	5.353
1093356	ENSG00000131435	8506	PDLIM4	PDZ and LIM domain 4	8572	5	n/a	n/a	n/a	5.351
1087308	ENSG00000024422	29837	EHD2	EH-domain containing 2	30846	19	n/a	n/a	n/a	5.344
279800688	ENSG00000226549	0	SCDP1	stearoyl-CoA desaturase (delta-9-desaturase) pseudogene 1	0	17	n/a	n/a	n/a	5.343
279849023	ENSG00000230897	0	AC013248.1	AC013248.1	0	17	n/a	n/a	n/a	5.325
279720824	ENSG00000213326	0	RPS7P11	ribosomal protein S7 pseudogene 11	0	17	n/a	n/a	n/a	5.318
1094257	ENSG00000136826	9180	KLF4	Kruppel-like factor 4 (gut)	9314	9	n/a	n/a	n/a	5.317
1089192	ENSG00000100439	40517	ABHD4	abhydrolase domain containing 4	63874	14	n/a	n/a	n/a	5.293
1095128	ENSG00000142089	10263	IFITM3	interferon induced transmembrane protein 3	10410	11	n/a	n/a	n/a	5.264
1101577	ENSG00000179403	41419	VWA1	von Willebrand factor A domain containing 1	64856	1	n/a	n/a	n/a	5.234
1090037	ENSG00000105640	6110	RPL18A	ribosomal protein L18a	6142	19	n/a	n/a	n/a	5.231
1096547	ENSG00000153048	23343	CARHSP1	calcium regulated heat stable protein 1, 24kDa	23589	16	n/a	n/a	n/a	5.223
1099097	ENSG00000167617	80686	CDC42EP5	CDC42 effector protein (Rho GTPase binding) 5	148170	19	n/a	n/a	n/a	5.223
279853735	ENSG00000231313	0	CLIC1P1	chloride intracellular channel 1 pseudogene 1	0	12	n/a	n/a	n/a	5.221
280089811	ENSG00000255749	0	RP11-134N1.3	RP11-134N1.3	0	12	n/a	n/a	n/a	5.215
279719187	ENSG00000213087	0	RP11-613F7.1	RP11-613F7.1	0	6	n/a	n/a	n/a	5.204
1097955	ENSG00000163430	11008	FSTL1	follistatin-like 1	11167	3	n/a	n/a	n/a	5.2
1104901	ENSG00000203747	2199	FCGR3A	Fc fragment of IgG, low affinity IIIa, receptor (CD16a)	2214	1	n/a	n/a	n/a	5.193
1100951	ENSG00000176014	58816	TUBB6	tubulin, beta 6 class V	84617	18	n/a	n/a	n/a	5.19
280078433	ENSG00000254964	0	RP11-831H9.3	RP11-831H9.3	0	11	n/a	n/a	n/a	5.188
1097652	ENSG00000162244	6127	RPL29	ribosomal protein L29	6159	3	n/a	n/a	n/a	5.185
1102114	ENSG00000182492	630	BGN	biglycan	633	X	n/a	n/a	n/a	5.178
1087449	ENSG00000041982	3351	TNC	tenascin C	3371	9	n/a	n/a	n/a	5.17
1099927	ENSG00000171051	2341	FPR1	formyl peptide receptor 1	2357	19	n/a	n/a	n/a	5.157
279719695	ENSG00000213169	0	RP11-393N4.2	RP11-393N4.2	0	3	n/a	n/a	n/a	5.156
1091727	ENSG00000118523	1479	CTGF	connective tissue growth factor	1490	6	n/a	n/a	n/a	5.151
1091593	ENSG00000117318	3379	ID3	inhibitor of DNA binding 3, dominant negative helix-loop-helix protein	3399	1	n/a	n/a	n/a	5.144
1101960	ENSG00000181784	6006	RNASE4	ribonuclease, RNase A family, 4	6038	14	n/a	n/a	n/a	5.138
1093177	ENSG00000130427	2041	EPO	erythropoietin	2056	7	n/a	n/a	n/a	5.137
1096111	ENSG00000149257	867	SERPINH1	serpin peptidase inhibitor, clade H (heat shock protein 47), member 1, (collagen binding protein 1)	871	11	n/a	n/a	n/a	5.118
1096429	ENSG00000152137	26101	HSPB8	heat shock 22kDa protein 8	26353	12	n/a	n/a	n/a	5.116
1098096	ENSG00000163815	7080	CLEC3B	C-type lectin domain family 3, member B	7123	3	n/a	n/a	n/a	5.114
1095204	ENSG00000142694	34483	FAM176B	family with sequence similarity 176, member B	55194	1	n/a	n/a	n/a	5.11
1099516	ENSG00000169242	1929	EFNA1	ephrin-A1	1942	1	n/a	n/a	n/a	5.109
1092578	ENSG00000125534	54983	PPDPF	pancreatic progenitor cell differentiation and proliferation factor homolog (zebrafish)	79144	20	n/a	n/a	n/a	5.103
1105897	ENSG00000213722	23318	DDAH2	dimethylarginine dimethylaminohydrolase 2	23564	6	n/a	n/a	n/a	5.1
1087875	ENSG00000067182	7089	TNFRSF1A	tumor necrosis factor receptor superfamily, member 1A	7132	12	n/a	n/a	n/a	5.096
1100726	ENSG00000174807	36402	CD248	CD248 molecule, endosialin	57124	11	n/a	n/a	n/a	5.089
1089537	ENSG00000102265	7033	TIMP1	TIMP metallopeptidase inhibitor 1	7076	X	n/a	n/a	n/a	5.088
1087703	ENSG00000061656	6636	SPAG4	sperm associated antigen 4	6676	20	n/a	n/a	n/a	5.072
280126422	ENSG00000259065	0	RP5-1021I20.1	RP5-1021I20.1	0	14	n/a	n/a	n/a	5.064
1092551	ENSG00000125398	6622	SOX9	SRY (sex determining region Y)-box 9	6662	17	n/a	n/a	n/a	5.054
279950381	ENSG00000240652	0	RP11-832N8.1	RP11-832N8.1	0	11	n/a	n/a	n/a	5.048
279736347	ENSG00000215030	0	AC073621.1	AC073621.1	0	17	n/a	n/a	n/a	5.037
1090515	ENSG00000109046	25867	WSB1	WD repeat and SOCS box containing 1	26118	17	n/a	n/a	n/a	5.026
1099175	ENSG00000167851	11150	CD300A	CD300a molecule	11314	17	n/a	n/a	n/a	5.013
1097296	ENSG00000159399	3081	HK2	hexokinase 2	3099	2	n/a	n/a	n/a	5.007
1093210	ENSG00000130635	1280	COL5A1	collagen, type V, alpha 1	1289	9	n/a	n/a	n/a	4.996
1100227	ENSG00000172270	678	BSG	basigin (Ok blood group)	682	19	n/a	n/a	n/a	4.995
1104105	ENSG00000196923	9132	PDLIM7	PDZ and LIM domain 7 (enigma)	9260	5	n/a	n/a	n/a	4.994
1093309	ENSG00000131095	2654	GFAP	glial fibrillary acidic protein	2670	17	n/a	n/a	n/a	4.992
1094933	ENSG00000140682	6999	TGFB1I1	transforming growth factor beta 1 induced transcript 1	7041	16	n/a	n/a	n/a	4.977
280122099	ENSG00000258818	0	RNASE4	Ribonuclease 4	0	14	n/a	n/a	n/a	4.974
1096483	ENSG00000152518	674	ZFP36L2	zinc finger protein 36, C3H type-like 2	678	2	n/a	n/a	n/a	4.967
280074375	ENSG00000254682	0	RP11-660L16.2	RP11-660L16.2	0	11	n/a	n/a	n/a	4.965
280037591	ENSG00000251357	0	AP000350.10	AP000350.10	0	22	n/a	n/a	n/a	4.935
1097251	ENSG00000159167	6741	STC1	stanniocalcin 1	6781	8	n/a	n/a	n/a	4.91
1104106	ENSG00000196924	2300	FLNA	filamin A, alpha	2316	X	n/a	n/a	n/a	4.89
1096807	ENSG00000155366	386	RHOC	ras homolog gene family, member C	389	1	n/a	n/a	n/a	4.884
1088591	ENSG00000087076	30653	HSD17B14	hydroxysteroid (17-beta) dehydrogenase 14	51171	19	n/a	n/a	n/a	4.881
279865535	ENSG00000232368	0	FTLP2	ferritin, light polypeptide pseudogene 2	0	X	n/a	n/a	n/a	4.88
1096070	ENSG00000148841	59606	ITPRIP	inositol 1,4,5-trisphosphate receptor interacting protein	85450	10	n/a	n/a	n/a	4.875
1092574	ENSG00000125520	36010	SLC2A4RG	SLC2A4 regulator	56731	20	n/a	n/a	n/a	4.871
279805582	ENSG00000226963	0	AC078883.4	AC078883.4	0	2	n/a	n/a	n/a	4.867
1099347	ENSG00000168528	110337	SERINC2	serine incorporator 2	347735	1	n/a	n/a	n/a	4.855
1087118	ENSG00000010278	923	CD9	CD9 molecule	928	12	n/a	n/a	n/a	4.852
279975037	ENSG00000243445	0	RP11-715J22.1	RP11-715J22.1	0	16	n/a	n/a	n/a	4.84
1087316	ENSG00000025708	1878	TYMP	thymidine phosphorylase	1890	22	n/a	n/a	n/a	4.83
1101142	ENSG00000176978	29685	DPP7	dipeptidyl-peptidase 7	29952	9	n/a	n/a	n/a	4.824
279830440	ENSG00000229230	0	C20orf127	C20orf127	0	20	n/a	n/a	n/a	4.808
1100596	ENSG00000174059	942	CD34	CD34 molecule	947	1	n/a	n/a	n/a	4.803
1095215	ENSG00000142798	3319	HSPG2	heparan sulfate proteoglycan 2	3339	1	n/a	n/a	n/a	4.787
1094342	ENSG00000137193	5260	PIM1	pim-1 oncogene	5292	6	n/a	n/a	n/a	4.785
1097256	ENSG00000159189	710	C1QC	complement component 1, q subcomponent, C chain	714	1	n/a	n/a	n/a	4.783
1092367	ENSG00000124145	6349	SDC4	syndecan 4	6385	20	n/a	n/a	n/a	4.78
1094460	ENSG00000137818	6144	RPLP1	ribosomal protein, large, P1	6176	15	n/a	n/a	n/a	4.762
279895612	ENSG00000234985	0	RP11-3L10.3	RP11-3L10.3	0	7	n/a	n/a	n/a	4.758
1100464	ENSG00000173372	708	C1QA	complement component 1, q subcomponent, A chain	712	1	n/a	n/a	n/a	4.756
279760931	ENSG00000222720	0	AC027307.1	AC027307.1	0	19	n/a	n/a	n/a	4.755
1103406	ENSG00000187840	1963	EIF4EBP1	eukaryotic translation initiation factor 4E binding protein 1	1978	8	n/a	n/a	n/a	4.746
280113985	ENSG00000258334	0	RP11-161H23.9	RP11-161H23.9	0	12	n/a	n/a	n/a	4.745
279903973	ENSG00000235776	0	AC000089.3	AC000089.3	0	22	n/a	n/a	n/a	4.737
1092013	ENSG00000120896	10029	SORBS3	sorbin and SH3 domain containing 3	10174	8	n/a	n/a	n/a	4.732
279761862	ENSG00000223010	0	MIR1914	microRNA 1914	0	20	n/a	n/a	n/a	4.731
1093381	ENSG00000131634	55455	TMEM204	transmembrane protein 204	79652	16	n/a	n/a	n/a	4.728
279750687	ENSG00000220548	0	RP11-162L10.1	RP11-162L10.1	0	6	n/a	n/a	n/a	4.715
1096405	ENSG00000151929	9390	BAG3	BCL2-associated athanogene 3	9531	10	n/a	n/a	n/a	4.714
279660430	ENSG00000200278	0	5S_rRNA	5S ribosomal RNA	0	11	n/a	n/a	n/a	4.705
279701330	ENSG00000206341	0	HLA-H	major histocompatibility complex, class I, H (pseudogene)	0	6	n/a	n/a	n/a	4.705
1095174	ENSG00000142538	76636	PTH2	parathyroid hormone 2	113091	19	n/a	n/a	n/a	4.704
1094467	ENSG00000137834	4066	SMAD6	SMAD family member 6	4091	15	n/a	n/a	n/a	4.691
1095145	ENSG00000142227	1999	EMP3	epithelial membrane protein 3	2014	19	n/a	n/a	n/a	4.688
1097893	ENSG00000163191	6249	S100A11	S100 calcium binding protein A11	6282	1	n/a	n/a	n/a	4.684
1088250	ENSG00000077238	3541	IL4R	interleukin 4 receptor	3566	16	n/a	n/a	n/a	4.683
1094535	ENSG00000138135	8903	CH25H	cholesterol 25-hydroxylase	9023	10	n/a	n/a	n/a	4.683
1086979	ENSG00000006016	9118	CRLF1	cytokine receptor-like factor 1	9244	19	n/a	n/a	n/a	4.669
1094090	ENSG00000135926	40747	TMBIM1	transmembrane BAX inhibitor motif containing 1	64114	2	n/a	n/a	n/a	4.661
279898297	ENSG00000235226	0	RP11-419N10.5	RP11-419N10.5	0	1	n/a	n/a	n/a	4.64
279986172	ENSG00000244535	0	RP1-181J22.1	RP1-181J22.1	0	11	n/a	n/a	n/a	4.639
1102877	ENSG00000185633	36180	NDUFA4L2	NADH dehydrogenase (ubiquinone) 1 alpha subcomplex, 4-like 2	56901	12	n/a	n/a	n/a	4.632
1097936	ENSG00000163359	1284	COL6A3	collagen, type VI, alpha 3	1293	2	n/a	n/a	n/a	4.627
280050012	ENSG00000252809	0	AC135050.3	AC135050.3	0	16	n/a	n/a	n/a	4.622
1089037	ENSG00000099998	2671	GGT5	gamma-glutamyltransferase 5	2687	22	n/a	n/a	n/a	4.612
1097217	ENSG00000158825	973	CDA	cytidine deaminase	978	1	n/a	n/a	n/a	4.59
1090466	ENSG00000108679	3934	LGALS3BP	lectin, galactoside-binding, soluble, 3 binding protein	3959	17	n/a	n/a	n/a	4.587
1089966	ENSG00000105329	6998	TGFB1	transforming growth factor, beta 1	7040	19	n/a	n/a	n/a	4.586
279996169	ENSG00000247675	157123445	RP11-411D10.1	RP11-411D10.1	100507401	11	n/a	n/a	n/a	4.58
280075036	ENSG00000254726	0	MEX3A	mex-3 homolog A (C. elegans)	0	1	n/a	n/a	n/a	4.58
1090975	ENSG00000112562	40727	SMOC2	SPARC related modular calcium binding 2	64094	6	n/a	n/a	n/a	4.58
279906818	ENSG00000236058	0	RP11-215A21.2	RP11-215A21.2	0	10	n/a	n/a	n/a	4.563
280040008	ENSG00000251534	0	RP1-96H9.6	RP1-96H9.6	0	12	n/a	n/a	n/a	4.551
1093713	ENSG00000133874	55648	RNF122	ring finger protein 122	79845	8	n/a	n/a	n/a	4.53
279897786	ENSG00000235174	0	RP11-398K22.3	RP11-398K22.3	0	6	n/a	n/a	n/a	4.525
1089492	ENSG00000102007	5323	PLP2	proteolipid protein 2 (colonic epithelium-enriched)	5355	X	n/a	n/a	n/a	4.494
1092270	ENSG00000123243	56534	ITIH5	inter-alpha (globulin) inhibitor H5	80760	10	n/a	n/a	n/a	4.487
279999067	ENSG00000248235	0	AC037459.4	Uncharacterized protein	0	8	n/a	n/a	n/a	4.478
1102938	ENSG00000185885	8453	IFITM1	interferon induced transmembrane protein 1 (9-27)	8519	11	n/a	n/a	n/a	4.463
279821958	ENSG00000228462	0	RP11-445N18.3	RP11-445N18.3	0	10	n/a	n/a	n/a	4.452
1089736	ENSG00000103742	36995	IGDCC4	immunoglobulin superfamily, DCC subclass, member 4	57722	15	n/a	n/a	n/a	4.449
1103429	ENSG00000187942	125831	LDLRAD2	low density lipoprotein receptor class A domain containing 2	401944	1	n/a	n/a	n/a	4.449
1088699	ENSG00000089159	5797	PXN	paxillin	5829	12	n/a	n/a	n/a	4.447
1104376	ENSG00000197747	6248	S100A10	S100 calcium binding protein A10	6281	1	n/a	n/a	n/a	4.443
1095208	ENSG00000142733	8942	MAP3K6	mitogen-activated protein kinase kinase kinase 6	9064	1	n/a	n/a	n/a	4.442
279666457	ENSG00000202042	0	SNORD49B	small nucleolar RNA, C/D box 49B	0	17	n/a	n/a	n/a	4.434
279721180	ENSG00000213361	0	RP4-778K6.1	RP4-778K6.1	0	7	n/a	n/a	n/a	4.426
1099074	ENSG00000167543	59881	TP53I13	tumor protein p53 inducible protein 13	90313	17	n/a	n/a	n/a	4.426
1105631	ENSG00000206077	0	ZDHHC11B	zinc finger, DHHC-type containing 11B	0	5	n/a	n/a	n/a	4.421
1093813	ENSG00000134443	2905	GRP	gastrin-releasing peptide	2922	18	n/a	n/a	n/a	4.413
279892626	ENSG00000234742	0	AC144530.1	AC144530.1	0	3	n/a	n/a	n/a	4.405
279984328	ENSG00000244331	0	CTB-47B8.1	CTB-47B8.1	0	5	n/a	n/a	n/a	4.398
1104836	ENSG00000198959	7010	TGM2	transglutaminase 2 (C polypeptide, protein-glutamine-gamma-glutamyltransferase)	7052	20	n/a	n/a	n/a	4.391
279802716	ENSG00000226744	0	AC079781.5	AC079781.5	0	7	n/a	n/a	n/a	4.376
1094808	ENSG00000139832	34936	RAB20	RAB20, member RAS oncogene family	55647	13	n/a	n/a	n/a	4.37
1102468	ENSG00000183888	80799	C1orf64	chromosome 1 open reading frame 64	149563	1	n/a	n/a	n/a	4.364
279490113	ENSG00000178715	0	RP11-169K16.8	RP11-169K16.8	0	1	n/a	n/a	n/a	4.361
279725943	ENSG00000213935	0	AC092610.12	AC092610.12	0	7	n/a	n/a	n/a	4.356
1095647	ENSG00000145623	9056	OSMR	oncostatin M receptor	9180	5	n/a	n/a	n/a	4.351
1105206	ENSG00000204592	3115	HLA-E	major histocompatibility complex, class I, E	3133	6	n/a	n/a	n/a	4.347
1087246	ENSG00000018280	6520	SLC11A1	solute carrier family 11 (proton-coupled divalent metal ion transporters), member 1	6556	2	n/a	n/a	n/a	4.345
1092743	ENSG00000126603	58860	GLIS2	GLIS family zinc finger 2	84662	16	n/a	n/a	n/a	4.341
1088781	ENSG00000090924	41420	PLEKHG2	pleckstrin homology domain containing, family G (with RhoGef domain) member 2	64857	19	n/a	n/a	n/a	4.329
1091622	ENSG00000117519	1257	CNN3	calponin 3, acidic	1266	1	n/a	n/a	n/a	4.322
1101264	ENSG00000177600	6149	RPLP2	ribosomal protein, large, P2	6181	11	n/a	n/a	n/a	4.318
280092156	ENSG00000256013	0	RP11-27M24.1	RP11-27M24.1	0	16	n/a	n/a	n/a	4.31
1099263	ENSG00000168209	33832	DDIT4	DNA-damage-inducible transcript 4	54541	10	n/a	n/a	n/a	4.304
279899499	ENSG00000235354	0	CTA-276O3.4	CTA-276O3.4	0	7	n/a	n/a	n/a	4.295
280115704	ENSG00000258451	0	RP11-903H12.3	RP11-903H12.3	0	14	n/a	n/a	n/a	4.294
1097584	ENSG00000161682	94166	FAM171A2	family with sequence similarity 171, member A2	284069	17	n/a	n/a	n/a	4.285
1097294	ENSG00000159388	7786	BTG2	BTG family, member 2	7832	1	n/a	n/a	n/a	4.282
1107506	ENSG00000229119	0	CTB-63M22.1	CTB-63M22.1	0	5	n/a	n/a	n/a	4.272
279776311	ENSG00000224415	0	RP11-401L13.4	RP11-401L13.4	0	7	n/a	n/a	n/a	4.271
1095372	ENSG00000143630	36930	HCN3	hyperpolarization activated cyclic nucleotide-gated potassium channel 3	57657	1	n/a	n/a	n/a	4.268
1090848	ENSG00000111783	5960	RFX4	regulatory factor X, 4 (influences HLA class II expression)	5992	12	n/a	n/a	n/a	4.267
279909021	ENSG00000236276	0	NDP-AS1	NDP antisense RNA 1 (non-protein coding)	0	X	n/a	n/a	n/a	4.258
1099557	ENSG00000169429	3551	IL8	interleukin 8	3576	4	n/a	n/a	n/a	4.255
279955405	ENSG00000241287	0	XXbac-BPG254F23.6	XXbac-BPG254F23.6	0	6	n/a	n/a	n/a	4.254
279752268	ENSG00000221162	0	AL031963.1	AL031963.1	0	6	n/a	n/a	n/a	4.25
279783276	ENSG00000225032	0	RP11-228B15.4	RP11-228B15.4	0	9	n/a	n/a	n/a	4.249
1087196	ENSG00000013364	9817	MVP	major vault protein	9961	16	n/a	n/a	n/a	4.249
1092523	ENSG00000125148	4476	MT2A	metallothionein 2A	4502	16	n/a	n/a	n/a	4.237
1105177	ENSG00000204525	3089	HLA-C	major histocompatibility complex, class I, C	3107	6	n/a	n/a	n/a	4.236
1087565	ENSG00000051523	1524	CYBA	cytochrome b-245, alpha polypeptide	1535	16	n/a	n/a	n/a	4.228
1094074	ENSG00000135862	3890	LAMC1	laminin, gamma 1 (formerly LAMB2)	3915	1	n/a	n/a	n/a	4.228
1097135	ENSG00000158164	10855	TMSB15A	thymosin beta 15a	11013	X	n/a	n/a	n/a	4.226
1104235	ENSG00000197324	25769	LRP10	low density lipoprotein receptor-related protein 10	26020	14	n/a	n/a	n/a	4.225
1103493	ENSG00000188176	109991	SMTNL2	smoothelin-like 2	342527	17	n/a	n/a	n/a	4.22
279896495	ENSG00000235065	0	RPL24P2	ribosomal protein L24 pseudogene 2	0	20	n/a	n/a	n/a	4.213
1097783	ENSG00000162772	464	ATF3	activating transcription factor 3	467	1	n/a	n/a	n/a	4.212
1104624	ENSG00000198502	3109	HLA-DRB5	major histocompatibility complex, class II, DR beta 5	3127	6	n/a	n/a	n/a	4.209
279981933	ENSG00000244097	0	RP11-411G7.1	RP11-411G7.1	0	17	n/a	n/a	n/a	4.199
1091327	ENSG00000115457	3465	IGFBP2	insulin-like growth factor binding protein 2, 36kDa	3485	2	n/a	n/a	n/a	4.182
1092231	ENSG00000122884	5001	P4HA1	prolyl 4-hydroxylase, alpha polypeptide I	5033	10	n/a	n/a	n/a	4.175
1088127	ENSG00000074181	4823	NOTCH3	notch 3	4854	19	n/a	n/a	n/a	4.173
1099283	ENSG00000168274	2995	HIST1H2AE	histone cluster 1, H2ae	3012	6	n/a	n/a	n/a	4.161
1095135	ENSG00000142178	80847	SIK1	salt-inducible kinase 1	150094	21	n/a	n/a	n/a	4.159
1090458	ENSG00000108622	3364	ICAM2	intercellular adhesion molecule 2	3384	17	n/a	n/a	n/a	4.158
1099241	ENSG00000168077	30916	SCARA3	scavenger receptor class A, member 3	51435	8	n/a	n/a	n/a	4.156
1090487	ENSG00000108821	1268	COL1A1	collagen, type I, alpha 1	1277	17	n/a	n/a	n/a	4.153
1102848	ENSG00000185507	3640	IRF7	interferon regulatory factor 7	3665	11	n/a	n/a	n/a	4.147
279913026	ENSG00000236662	0	RP11-108L7.4	RP11-108L7.4	0	10	n/a	n/a	n/a	4.147
1093729	ENSG00000134013	3992	LOXL2	lysyl oxidase-like 2	4017	8	n/a	n/a	n/a	4.143
279785774	ENSG00000225267	0	RPL8P2	ribosomal protein L8 pseudogene 2	0	21	n/a	n/a	n/a	4.132
279955941	ENSG00000241352	0	RP11-392P7.1	RP11-392P7.1	0	12	n/a	n/a	n/a	4.132
1094260	ENSG00000136830	41418	FAM129B	family with sequence similarity 129, member B	64855	9	n/a	n/a	n/a	4.125
280019705	ENSG00000249921	0	CTC-329H14.1	CTC-329H14.1	0	5	n/a	n/a	n/a	4.118
1094973	ENSG00000140988	6154	RPS2	ribosomal protein S2	6187	16	n/a	n/a	n/a	4.115
1092576	ENSG00000125531	54865	C20orf195	chromosome 20 open reading frame 195	79025	20	n/a	n/a	n/a	4.104
1090432	ENSG00000108479	2568	GALK1	galactokinase 1	2584	17	n/a	n/a	n/a	4.087
1093224	ENSG00000130702	3886	LAMA5	laminin, alpha 5	3911	20	n/a	n/a	n/a	4.083
1093876	ENSG00000134824	9279	FADS2	fatty acid desaturase 2	9415	11	n/a	n/a	n/a	4.082
1096096	ENSG00000149131	706	SERPING1	serpin peptidase inhibitor, clade G (C1 inhibitor), member 1	710	11	n/a	n/a	n/a	4.081
279985803	ENSG00000244485	0	RP11-150D5.1	RP11-150D5.1	0	16	n/a	n/a	n/a	4.076
1095295	ENSG00000143333	5972	RGS16	regulator of G-protein signaling 16	6004	1	n/a	n/a	n/a	4.073
1099304	ENSG00000168350	78940	DEGS2	degenerative spermatocyte homolog 2, lipid desaturase (Drosophila)	123099	14	n/a	n/a	n/a	4.062
1095733	ENSG00000146112	82204	PPP1R18	protein phosphatase 1, regulatory subunit 18	170954	6	n/a	n/a	n/a	4.056
1089977	ENSG00000105372	6190	RPS19	ribosomal protein S19	6223	19	n/a	n/a	n/a	4.054
1092943	ENSG00000128567	5388	PODXL	podocalyxin-like	5420	7	n/a	n/a	n/a	4.047
1098644	ENSG00000165810	81139	BTNL9	butyrophilin-like 9	153579	5	n/a	n/a	n/a	4.039
279724691	ENSG00000213774	0	AC010904.1	AC010904.1	0	2	n/a	n/a	n/a	4.035
279925566	ENSG00000237730	0	RP11-459A10.1	RP11-459A10.1	0	X	n/a	n/a	n/a	4.028
1093118	ENSG00000130055	34146	GDPD2	glycerophosphodiester phosphodiesterase domain containing 2	54857	X	n/a	n/a	n/a	4.026
1103303	ENSG00000187479	122698	C11orf96	chromosome 11 open reading frame 96	387763	11	n/a	n/a	n/a	4.026
279977663	ENSG00000243679	0	RP11-274B21.3	RP11-274B21.3	0	7	n/a	n/a	n/a	4.024
279838178	ENSG00000229953	0	RP11-284F21.7	RP11-284F21.7	0	1	n/a	n/a	n/a	4.017
280092093	ENSG00000256007	0	ARAP1-AS1	ARAP1 antisense RNA 1 (non-protein coding)	0	11	n/a	n/a	n/a	4.014
1101471	ENSG00000178821	109681	TMEM52	transmembrane protein 52	339456	1	n/a	n/a	n/a	4.003
279819863	ENSG00000228288	157122557	RP11-480I12.3	RP11-480I12.3	100506696	1	n/a	n/a	n/a	4.002
1092224	ENSG00000122862	5520	SRGN	serglycin	5552	10	n/a	n/a	n/a	4.002
279962728	ENSG00000242083	0	RPL7AP31	ribosomal protein L7a pseudogene 31	0	4	n/a	n/a	n/a	4.001
279964912	ENSG00000242299	0	RP11-234A1.1	RP11-234A1.1	0	3	n/a	n/a	n/a	4
279981616	ENSG00000244052	0	RPL5P24	ribosomal protein L5 pseudogene 24	0	8	n/a	n/a	n/a	3.993
1090332	ENSG00000107738	40748	C10orf54	chromosome 10 open reading frame 54	64115	10	n/a	n/a	n/a	3.993
1093068	ENSG00000129538	6003	RNASE1	ribonuclease, RNase A family, 1 (pancreatic)	6035	14	n/a	n/a	n/a	3.992
1096533	ENSG00000152952	5320	PLOD2	procollagen-lysine, 2-oxoglutarate 5-dioxygenase 2	5352	3	n/a	n/a	n/a	3.976
1091087	ENSG00000113504	10565	SLC12A7	solute carrier family 12 (potassium/chloride transporters), member 7	10723	5	n/a	n/a	n/a	3.971
1102038	ENSG00000182175	36242	RGMA	RGM domain family, member A	56963	15	n/a	n/a	n/a	3.969
278984057	ENSG00000130600	93851	H19	H19, imprinted maternally expressed transcript (non-protein coding)	283120	11	n/a	n/a	n/a	3.968
1093509	ENSG00000132481	60003	TRIM47	tripartite motif containing 47	91107	17	n/a	n/a	n/a	3.961
279746801	ENSG00000217716	0	RPS10P3	ribosomal protein S10 pseudogene 3	0	9	n/a	n/a	n/a	3.961
1106424	ENSG00000216490	10290	IFI30	interferon, gamma-inducible protein 30	10437	19	n/a	n/a	n/a	3.95
1088488	ENSG00000083845	6160	RPS5	ribosomal protein S5	6193	19	n/a	n/a	n/a	3.944
1096808	ENSG00000155367	109203	PPM1J	protein phosphatase, Mg2+/Mn2+ dependent, 1J	333926	1	n/a	n/a	n/a	3.942
1095056	ENSG00000141510	7114	TP53	tumor protein p53	7157	17	n/a	n/a	n/a	3.941
1090158	ENSG00000106211	3295	HSPB1	heat shock 27kDa protein 1	3315	7	n/a	n/a	n/a	3.941
1090255	ENSG00000106819	34118	ASPN	asporin	54829	9	n/a	n/a	n/a	3.939
1090210	ENSG00000106538	5887	RARRES2	retinoic acid receptor responder (tazarotene induced) 2	5919	7	n/a	n/a	n/a	3.936
1099123	ENSG00000167693	40960	NXN	nucleoredoxin	64359	17	n/a	n/a	n/a	3.929
1091414	ENSG00000116014	58833	KISS1R	KISS1 receptor	84634	19	n/a	n/a	n/a	3.928
1094516	ENSG00000138074	8805	SLC5A6	solute carrier family 5 (sodium-dependent vitamin transporter), member 6	8884	2	n/a	n/a	n/a	3.922
1091121	ENSG00000113739	8547	STC2	stanniocalcin 2	8614	5	n/a	n/a	n/a	3.922
1098783	ENSG00000166340	1191	TPP1	tripeptidyl peptidase I	1200	11	n/a	n/a	n/a	3.92
280109960	ENSG00000257918	0	RP11-482D24.3	RP11-482D24.3	0	12	n/a	n/a	n/a	3.92
1104242	ENSG00000197358	0	BNIP3P1	BCL2/adenovirus E1B 19kDa interacting protein 3 pseudogene 1	0	14	n/a	n/a	n/a	3.919
1095350	ENSG00000143537	8679	ADAM15	ADAM metallopeptidase domain 15	8751	1	n/a	n/a	n/a	3.915
279724663	ENSG00000213763	0	CTD-2309M13.1	CTD-2309M13.1	0	5	n/a	n/a	n/a	3.91
1095371	ENSG00000143627	5281	PKLR	pyruvate kinase, liver and RBC	5313	1	n/a	n/a	n/a	3.904
1092238	ENSG00000122971	32	ACADS	acyl-CoA dehydrogenase, C-2 to C-3 short chain	35	12	n/a	n/a	n/a	3.903
279721351	ENSG00000213376	0	GAPDHP71	glyceraldehyde-3-phosphate dehydrogenase pseudogene 71	0	5	n/a	n/a	n/a	3.901
1089869	ENSG00000104870	2202	FCGRT	Fc fragment of IgG, receptor, transporter, alpha	2217	19	n/a	n/a	n/a	3.9
1086981	ENSG00000006042	25771	TMEM98	transmembrane protein 98	26022	17	n/a	n/a	n/a	3.898
1092606	ENSG00000125740	2338	FOSB	FBJ murine osteosarcoma viral oncogene homolog B	2354	19	n/a	n/a	n/a	3.897
1096158	ENSG00000149564	59988	ESAM	endothelial cell adhesion molecule	90952	11	n/a	n/a	n/a	3.894
1091844	ENSG00000119699	7001	TGFB3	transforming growth factor, beta 3	7043	14	n/a	n/a	n/a	3.892
279996985	ENSG00000248000	0	AC138128.1	AC138128.1	0	19	n/a	n/a	n/a	3.891
1094403	ENSG00000137507	2599	LRRC32	leucine rich repeat containing 32	2615	11	n/a	n/a	n/a	3.89
1093835	ENSG00000134569	4013	LRP4	low density lipoprotein receptor-related protein 4	4038	11	n/a	n/a	n/a	3.88
1100985	ENSG00000176171	660	BNIP3	BCL2/adenovirus E1B 19kDa interacting protein 3	664	10	n/a	n/a	n/a	3.878
1087162	ENSG00000011422	5297	PLAUR	plasminogen activator, urokinase receptor	5329	19	n/a	n/a	n/a	3.872
279489256	ENSG00000178550	0	AC010170.1	AC010170.1	0	3	n/a	n/a	n/a	3.865
1091589	ENSG00000117289	10481	TXNIP	thioredoxin interacting protein	10628	1	n/a	n/a	n/a	3.864
1102728	ENSG00000185022	23517	MAFF	v-maf musculoaponeurotic fibrosarcoma oncogene homolog F (avian)	23764	22	n/a	n/a	n/a	3.857
279826323	ENSG00000228844	0	RP11-467I20.3	RP11-467I20.3	0	1	n/a	n/a	n/a	3.854
279711594	ENSG00000211502	0	MIR675	microRNA 675	0	11	n/a	n/a	n/a	3.843
1101235	ENSG00000177464	2811	GPR4	G protein-coupled receptor 4	2828	19	n/a	n/a	n/a	3.842
1092429	ENSG00000124440	40945	HIF3A	hypoxia inducible factor 3, alpha subunit	64344	19	n/a	n/a	n/a	3.837
279894891	ENSG00000234921	0	RP11-85O21.5	RP11-85O21.5	0	9	n/a	n/a	n/a	3.835
1092611	ENSG00000125753	7365	VASP	vasodilator-stimulated phosphoprotein	7408	19	n/a	n/a	n/a	3.823
279870843	ENSG00000232815	0	RP11-764K9.2	RP11-764K9.2	0	9	n/a	n/a	n/a	3.817
280134846	ENSG00000259539	0	CTD-2651B20.1	CTD-2651B20.1	0	15	n/a	n/a	n/a	3.812
279837316	ENSG00000229863	0	RP11-157F20.1	RP11-157F20.1	0	3	n/a	n/a	n/a	3.812
279708217	ENSG00000207554	0	MIR647	microRNA 647	0	20	n/a	n/a	n/a	3.806
1100312	ENSG00000172638	29741	EFEMP2	EGF containing fibulin-like extracellular matrix protein 2	30008	11	n/a	n/a	n/a	3.806
1105201	ENSG00000204580	776	DDR1	discoidin domain receptor tyrosine kinase 1	780	6	n/a	n/a	n/a	3.806
1094052	ENSG00000135744	180	AGT	angiotensinogen (serpin peptidase inhibitor, clade A, member 8)	183	1	n/a	n/a	n/a	3.805
279989135	ENSG00000245067	90248	RP11-12A1.1	RP11-12A1.1	255130	4	n/a	n/a	n/a	3.798
1103517	ENSG00000188290	37072	HES4	hairy and enhancer of split 4 (Drosophila)	57801	1	n/a	n/a	n/a	3.797
1088803	ENSG00000091409	3630	ITGA6	integrin, alpha 6	3655	2	n/a	n/a	n/a	3.777
1105306	ENSG00000204894	0	RP11-208G20.2	RP11-208G20.2	0	7	n/a	n/a	n/a	3.776
279752989	ENSG00000221290	0	MIR1182	microRNA 1182	0	1	n/a	n/a	n/a	3.76
1097605	ENSG00000161921	37223	CXCL16	chemokine (C-X-C motif) ligand 16	58191	17	n/a	n/a	n/a	3.76
1101266	ENSG00000177606	3700	JUN	jun proto-oncogene	3725	1	n/a	n/a	n/a	3.752
279870683	ENSG00000232803	1013846	RP11-93B14.5	RP11-93B14.5	100127888	20	n/a	n/a	n/a	3.75
1095891	ENSG00000147403	6102	RPL10	ribosomal protein L10	6134	X	n/a	n/a	n/a	3.75
1101622	ENSG00000179772	2291	FOXS1	forkhead box S1	2307	20	n/a	n/a	n/a	3.75
1091624	ENSG00000117525	2137	F3	coagulation factor III (thromboplastin, tissue factor)	2152	1	n/a	n/a	n/a	3.748
1093432	ENSG00000131981	3933	LGALS3	lectin, galactoside-binding, soluble, 3	3958	14	n/a	n/a	n/a	3.741
280078072	ENSG00000254943	0	RP11-664I21.6	Uncharacterized protein	0	11	n/a	n/a	n/a	3.739
1100078	ENSG00000171621	55977	SPSB1	splA/ryanodine receptor domain and SOCS box containing 1	80176	1	n/a	n/a	n/a	3.737
1091211	ENSG00000114698	36366	PLSCR4	phospholipid scramblase 4	57088	3	n/a	n/a	n/a	3.736
1100367	ENSG00000172889	30644	EGFL7	EGF-like-domain, multiple 7	51162	9	n/a	n/a	n/a	3.736
1099280	ENSG00000168268	41467	NT5DC2	5'-nucleotidase domain containing 2	64943	3	n/a	n/a	n/a	3.736
1090866	ENSG00000111859	4713	NEDD9	neural precursor cell expressed, developmentally down-regulated 9	4739	6	n/a	n/a	n/a	3.734
1089970	ENSG00000105355	10080	PLIN3	perilipin 3	10226	19	n/a	n/a	n/a	3.728
1090126	ENSG00000106003	3930	LFNG	LFNG O-fucosylpeptide 3-beta-N-acetylglucosaminyltransferase	3955	7	n/a	n/a	n/a	3.727
1106457	ENSG00000218537	0	AP000350.4	Uncharacterized protein	0	22	n/a	n/a	n/a	3.726
1087535	ENSG00000049540	1991	ELN	elastin	2006	7	n/a	n/a	n/a	3.722
1096810	ENSG00000155380	6530	SLC16A1	solute carrier family 16, member 1 (monocarboxylic acid transporter 1)	6566	1	n/a	n/a	n/a	3.722
1103219	ENSG00000186994	90379	KANK3	KN motif and ankyrin repeat domains 3	256949	19	n/a	n/a	n/a	3.717
279769347	ENSG00000223877	0	RP11-2F9.1	RP11-2F9.1	0	15	n/a	n/a	n/a	3.71
1093699	ENSG00000133742	755	CA1	carbonic anhydrase I	759	8	n/a	n/a	n/a	3.706
279863644	ENSG00000232172	0	RP11-57C19.2	RP11-57C19.2	0	9	n/a	n/a	n/a	3.704
279909931	ENSG00000236358	0	RP5-827C21.2	RP5-827C21.2	0	1	n/a	n/a	n/a	3.693
1093088	ENSG00000129757	1022	CDKN1C	cyclin-dependent kinase inhibitor 1C (p57, Kip2)	1028	11	n/a	n/a	n/a	3.681
1098566	ENSG00000165507	10909	C10orf10	chromosome 10 open reading frame 10	11067	10	n/a	n/a	n/a	3.676
1102731	ENSG00000185033	10362	SEMA4B	sema domain, immunoglobulin domain (Ig), transmembrane domain (TM) and short cytoplasmic domain, (semaphorin) 4B	10509	15	n/a	n/a	n/a	3.667
1095840	ENSG00000147065	4452	MSN	moesin	4478	X	n/a	n/a	n/a	3.667
1099351	ENSG00000168542	1272	COL3A1	collagen, type III, alpha 1	1281	2	n/a	n/a	n/a	3.66
1104083	ENSG00000196843	10707	ARID5A	AT rich interactive domain 5A (MRF1-like)	10865	2	n/a	n/a	n/a	3.655
279784987	ENSG00000225200	0	AB019441.29	AB019441.29	0	14	n/a	n/a	n/a	3.654
1096739	ENSG00000154734	9369	ADAMTS1	ADAM metallopeptidase with thrombospondin type 1 motif, 1	9510	21	n/a	n/a	n/a	3.651
1108966	ENSG00000240972	4257	MIF	macrophage migration inhibitory factor (glycosylation-inhibiting factor)	4282	22	n/a	n/a	n/a	3.649
1088333	ENSG00000079308	7102	TNS1	tensin 1	7145	2	n/a	n/a	n/a	3.647
279919204	ENSG00000237214	0	RP11-12M9.3	RP11-12M9.3	0	22	n/a	n/a	n/a	3.644
279675026	ENSG00000204055	0	RP11-247A12.2	RP11-247A12.2	0	9	n/a	n/a	n/a	3.641
1103538	ENSG00000188375	133313	H3F3C	H3 histone, family 3C	440093	12	n/a	n/a	n/a	3.64
279766427	ENSG00000223640	0	RP11-734K21.1	RP11-734K21.1	0	2	n/a	n/a	n/a	3.636
1102852	ENSG00000185519	110389	FAM131C	family with sequence similarity 131, member C	348487	1	n/a	n/a	n/a	3.634
1086878	ENSG00000001617	6369	SEMA3F	sema domain, immunoglobulin domain (Ig), short basic domain, secreted, (semaphorin) 3F	6405	3	n/a	n/a	n/a	3.634
1103200	ENSG00000186918	35180	ZNF395	zinc finger protein 395	55893	8	n/a	n/a	n/a	3.632
1089298	ENSG00000100979	5328	PLTP	phospholipid transfer protein	5360	20	n/a	n/a	n/a	3.63
1093421	ENSG00000131899	3971	LLGL1	lethal giant larvae homolog 1 (Drosophila)	3996	17	n/a	n/a	n/a	3.628
280085678	ENSG00000255390	0	RP11-732A19.5	RP11-732A19.5	0	11	n/a	n/a	n/a	3.627
279926151	ENSG00000237768	0	RP11-344N10.2	RP11-344N10.2	0	10	n/a	n/a	n/a	3.627
1095512	ENSG00000144579	37222	CTDSP1	CTD (carboxy-terminal domain, RNA polymerase II, polypeptide A) small phosphatase 1	58190	2	n/a	n/a	n/a	3.624
279902105	ENSG00000235605	0	RP5-827C21.1	RP5-827C21.1	0	1	n/a	n/a	n/a	3.624
1098072	ENSG00000163739	2902	CXCL1	chemokine (C-X-C motif) ligand 1 (melanoma growth stimulating activity, alpha)	2919	4	n/a	n/a	n/a	3.623
1108758	ENSG00000237456	0	RP11-154D3.1	RP11-154D3.1	0	3	n/a	n/a	n/a	3.623
1098198	ENSG00000164104	3128	HMGB2	high mobility group box 2	3148	4	n/a	n/a	n/a	3.619
279891617	ENSG00000234665	0	RP11-262H14.3	RP11-262H14.3	0	9	n/a	n/a	n/a	3.613
1088137	ENSG00000074410	767	CA12	carbonic anhydrase XII	771	15	n/a	n/a	n/a	3.612
1088061	ENSG00000072310	6680	SREBF1	sterol regulatory element binding transcription factor 1	6720	17	n/a	n/a	n/a	3.609
1097698	ENSG00000162493	10483	PDPN	podoplanin	10630	1	n/a	n/a	n/a	3.604
1095129	ENSG00000142102	55963	ATHL1	ATH1, acid trehalase-like 1 (yeast)	80162	11	n/a	n/a	n/a	3.603
279667584	ENSG00000202364	6035	SNORD3A	small nucleolar RNA, C/D box 3A	780851	17	n/a	n/a	n/a	3.592
1097338	ENSG00000159840	7745	ZYX	zyxin	7791	7	n/a	n/a	n/a	3.591
279957575	ENSG00000241511	0	RPS15AP24	ribosomal protein S15a pseudogene 24	0	8	n/a	n/a	n/a	3.587
1093123	ENSG00000130158	36845	DOCK6	dedicator of cytokinesis 6	57572	19	n/a	n/a	n/a	3.587
279858053	ENSG00000231707	0	PABPC1P1	poly(A) binding protein, cytoplasmic 1 pseudogene 1	0	4	n/a	n/a	n/a	3.585
1089674	ENSG00000103257	8089	SLC7A5	solute carrier family 7 (amino acid transporter light chain, L system), member 5	8140	16	n/a	n/a	n/a	3.578
280040938	ENSG00000251593	0	MSNP1	moesin pseudogene 1	0	5	n/a	n/a	n/a	3.569
1090518	ENSG00000109062	9233	SLC9A3R1	solute carrier family 9 (sodium/hydrogen exchanger), member 3 regulator 1	9368	17	n/a	n/a	n/a	3.567
279826150	ENSG00000228830	0	RP4-781K5.2	RP4-781K5.2	0	1	n/a	n/a	n/a	3.566
1088910	ENSG00000095539	36988	SEMA4G	sema domain, immunoglobulin domain (Ig), transmembrane domain (TM) and short cytoplasmic domain, (semaphorin) 4G	57715	10	n/a	n/a	n/a	3.563
279901920	ENSG00000235587	0	GAPDHP65	glyceraldehyde 3 phosphate dehydrogenase pseudogene 65	0	X	n/a	n/a	n/a	3.561
1101040	ENSG00000176435	81491	CLEC14A	C-type lectin domain family 14, member A	161198	14	n/a	n/a	n/a	3.56
279801213	ENSG00000226608	0	FTLP3	ferritin, light polypeptide pseudogene 3	0	20	n/a	n/a	n/a	3.555
1100210	ENSG00000172201	3380	ID4	inhibitor of DNA binding 4, dominant negative helix-loop-helix protein	3400	6	n/a	n/a	n/a	3.554
279928040	ENSG00000237931	0	RP11-469E19.1	RP11-469E19.1	0	X	n/a	n/a	n/a	3.551
1093099	ENSG00000129946	25510	SHC2	SHC (Src homology 2 domain containing) transforming protein 2	25759	19	n/a	n/a	n/a	3.548
280070633	ENSG00000254418	0	RP11-21L19.1	RP11-21L19.1	0	11	n/a	n/a	n/a	3.545
1086997	ENSG00000006327	30811	TNFRSF12A	tumor necrosis factor receptor superfamily, member 12A	51330	16	n/a	n/a	n/a	3.542
1088468	ENSG00000083444	5319	PLOD1	procollagen-lysine, 2-oxoglutarate 5-dioxygenase 1	5351	1	n/a	n/a	n/a	3.541
279750108	ENSG00000219986	0	BTF3P7	basic transcription factor 3 pseudogene 7	0	6	n/a	n/a	n/a	3.541
1102484	ENSG00000183979	90377	NPB	neuropeptide B	256933	17	n/a	n/a	n/a	3.541
1102292	ENSG00000183255	750	PTTG1IP	pituitary tumor-transforming 1 interacting protein	754	21	n/a	n/a	n/a	3.533
279667962	ENSG00000202477	9170	SNORD25	small nucleolar RNA, C/D box 25	9303	11	n/a	n/a	n/a	3.527
1093660	ENSG00000133321	5888	RARRES3	retinoic acid receptor responder (tazarotene induced) 3	5920	11	n/a	n/a	n/a	3.526
1096666	ENSG00000154134	40854	ROBO3	roundabout, axon guidance receptor, homolog 3 (Drosophila)	64221	11	n/a	n/a	n/a	3.524
1095569	ENSG00000144908	10682	ALDH1L1	aldehyde dehydrogenase 1 family, member L1	10840	3	n/a	n/a	n/a	3.519
1106037	ENSG00000214274	280	ANG	angiogenin, ribonuclease, RNase A family, 5	283	14	n/a	n/a	n/a	3.512
1108755	ENSG00000237441	5831	RGL2	ral guanine nucleotide dissociation stimulator-like 2	5863	6	n/a	n/a	n/a	3.504
280120678	ENSG00000258734	0	RP11-112J1.3	RP11-112J1.3	0	14	n/a	n/a	n/a	3.5
279731840	ENSG00000214612	0	RPS19P1	ribosomal protein S19 pseudogene 1	0	20	n/a	n/a	n/a	3.499
279875657	ENSG00000233243	0	RP11-12D5.5	RP11-12D5.5	0	X	n/a	n/a	n/a	3.494
279936247	ENSG00000238917	0	SNORD10	small nucleolar RNA, C/D box 10	0	17	n/a	n/a	n/a	3.491
1092764	ENSG00000126803	3286	HSPA2	heat shock 70kDa protein 2	3306	14	n/a	n/a	n/a	3.487
279879368	ENSG00000233558	0	RP3-486I3.4	RP3-486I3.4	0	6	n/a	n/a	n/a	3.486
1092714	ENSG00000126264	10712	HCST	hematopoietic cell signal transducer	10870	19	n/a	n/a	n/a	3.485
280075692	ENSG00000254772	1924	EEF1G	eukaryotic translation elongation factor 1 gamma	1937	11	n/a	n/a	n/a	3.482
1092124	ENSG00000121966	7806	CXCR4	chemokine (C-X-C motif) receptor 4	7852	2	n/a	n/a	n/a	3.477
1087728	ENSG00000063177	6109	RPL18	ribosomal protein L18	6141	19	n/a	n/a	n/a	3.477
1105223	ENSG00000204628	10252	GNB2L1	guanine nucleotide binding protein (G protein), beta polypeptide 2-like 1	10399	5	n/a	n/a	n/a	3.475
1099918	ENSG00000170989	1888	S1PR1	sphingosine-1-phosphate receptor 1	1901	1	n/a	n/a	n/a	3.466
1094377	ENSG00000137404	11109	NRM	nurim (nuclear envelope membrane protein)	11270	6	n/a	n/a	n/a	3.464
1095527	ENSG00000144655	41233	CSRNP1	cysteine-serine-rich nuclear protein 1	64651	3	n/a	n/a	n/a	3.454
1088452	ENSG00000082684	33728	SEMA5B	sema domain, seven thrombospondin repeats (type 1 and type 1-like), transmembrane domain (TM) and short cytoplasmic domain, (semaphorin) 5B	54437	3	n/a	n/a	n/a	3.452
1090305	ENSG00000107438	9001	PDLIM1	PDZ and LIM domain 1	9124	10	n/a	n/a	n/a	3.451
1099979	ENSG00000171223	3701	JUNB	jun B proto-oncogene	3726	19	n/a	n/a	n/a	3.442
280087192	ENSG00000255508	0	MIR3654	microRNA 3654	0	11	n/a	n/a	n/a	3.441
280094100	ENSG00000256235	59214	C5orf62	chromosome 5 open reading frame 62	85027	5	n/a	n/a	n/a	3.438
1087761	ENSG00000064547	9046	LPAR2	lysophosphatidic acid receptor 2	9170	19	n/a	n/a	n/a	3.435
1096447	ENSG00000152256	5131	PDK1	pyruvate dehydrogenase kinase, isozyme 1	5163	2	n/a	n/a	n/a	3.431
280039163	ENSG00000251469	0	AC099668.5	AC099668.5	0	3	n/a	n/a	n/a	3.431
1102577	ENSG00000184371	1424	CSF1	colony stimulating factor 1 (macrophage)	1435	1	n/a	n/a	n/a	3.431
279731191	ENSG00000214535	0	RPS15AP1	ribosomal protein S15a pseudogene 1	0	20	n/a	n/a	n/a	3.429
1093842	ENSG00000134595	6618	SOX3	SRY (sex determining region Y)-box 3	6658	X	n/a	n/a	n/a	3.429
1090227	ENSG00000106624	162	AEBP1	AE binding protein 1	165	7	n/a	n/a	n/a	3.424
1092389	ENSG00000124212	5708	PTGIS	prostaglandin I2 (prostacyclin) synthase	5740	20	n/a	n/a	n/a	3.423
1101864	ENSG00000181104	2134	F2R	coagulation factor II (thrombin) receptor	2149	5	n/a	n/a	n/a	3.423
1090700	ENSG00000110719	10166	TCIRG1	T-cell, immune regulator 1, ATPase, H+ transporting, lysosomal V0 subunit A3	10312	11	n/a	n/a	n/a	3.423
1094520	ENSG00000138080	10958	EMILIN1	elastin microfibril interfacer 1	11117	2	n/a	n/a	n/a	3.421
279707566	ENSG00000207421	0	SNORD38B	small nucleolar RNA, C/D box 38B	0	1	n/a	n/a	n/a	3.42
1088982	ENSG00000099617	1930	EFNA2	ephrin-A2	1943	19	n/a	n/a	n/a	3.419
1094308	ENSG00000136997	4583	MYC	v-myc myelocytomatosis viral oncogene homolog (avian)	4609	8	n/a	n/a	n/a	3.406
1100174	ENSG00000172037	3888	LAMB2	laminin, beta 2 (laminin S)	3913	3	n/a	n/a	n/a	3.406
1105448	ENSG00000205336	9156	GPR56	G protein-coupled receptor 56	9289	16	n/a	n/a	n/a	3.403
1092803	ENSG00000127241	5616	MASP1	mannan-binding lectin serine peptidase 1 (C4/C2 activating component of Ra-reactive factor)	5648	3	n/a	n/a	n/a	3.403
1097771	ENSG00000162738	36492	VANGL2	vang-like 2 (van gogh, Drosophila)	57216	1	n/a	n/a	n/a	3.401
1103449	ENSG00000188011	94467	C2orf85	chromosome 2 open reading frame 85	285093	2	n/a	n/a	n/a	3.394
279708735	ENSG00000207636	1013208	MIR631	microRNA 631	693216	15	n/a	n/a	n/a	3.392
279740371	ENSG00000215467	0	RPL27AP	ribosomal protein L27a pseudogene	0	20	n/a	n/a	n/a	3.391
279869495	ENSG00000232699	0	RP11-758C21.1	RP11-758C21.1	0	6	n/a	n/a	n/a	3.391
1087567	ENSG00000051620	23347	HEBP2	heme binding protein 2	23593	6	n/a	n/a	n/a	3.389
279747347	ENSG00000218175	0	AC016739.2	AC016739.2	0	2	n/a	n/a	n/a	3.388
280010517	ENSG00000249185	0	AC098850.4	AC098850.4	0	17	n/a	n/a	n/a	3.386
1102464	ENSG00000183864	10608	TOB2	transducer of ERBB2, 2	10766	22	n/a	n/a	n/a	3.382
1089059	ENSG00000100075	6540	SLC25A1	solute carrier family 25 (mitochondrial carrier; citrate transporter), member 1	6576	22	n/a	n/a	n/a	3.382
1093513	ENSG00000132510	22890	KDM6B	lysine (K)-specific demethylase 6B	23135	17	n/a	n/a	n/a	3.38
1088292	ENSG00000078246	7246	TULP3	tubby like protein 3	7289	12	n/a	n/a	n/a	3.378
1089934	ENSG00000105193	6184	RPS16	ribosomal protein S16	6217	19	n/a	n/a	n/a	3.372
1094906	ENSG00000140511	80477	HAPLN3	hyaluronan and proteoglycan link protein 3	145864	15	n/a	n/a	n/a	3.372
1093810	ENSG00000134419	6177	RPS15A	ribosomal protein S15a	6210	16	n/a	n/a	n/a	3.371
1099480	ENSG00000169105	76648	CHST14	carbohydrate (N-acetylgalactosamine 4-0) sulfotransferase 14	113189	15	n/a	n/a	n/a	3.366
1103720	ENSG00000189060	2988	H1F0	H1 histone family, member 0	3005	22	n/a	n/a	n/a	3.364
1105115	ENSG00000204381	80335	LAYN	layilin	143903	11	n/a	n/a	n/a	3.364
279799166	ENSG00000226405	0	RP5-984P4.1	RP5-984P4.1	0	20	n/a	n/a	n/a	3.361
1089022	ENSG00000099953	4294	MMP11	matrix metallopeptidase 11 (stromelysin 3)	4320	22	n/a	n/a	n/a	3.361
1108080	ENSG00000232856	0	MIR3654	microRNA 3654	0	7	n/a	n/a	n/a	3.36
1094764	ENSG00000139567	91	ACVRL1	activin A receptor type II-like 1	94	12	n/a	n/a	n/a	3.359
279931813	ENSG00000238258	0	RP11-342D11.2	RP11-342D11.2	0	10	n/a	n/a	n/a	3.358
279399998	ENSG00000169253	0	RP11-220D10.1	RP11-220D10.1	0	9	n/a	n/a	n/a	3.358
280089818	ENSG00000255750	0	RP11-283G6.5	RP11-283G6.5	0	12	n/a	n/a	n/a	3.356
1091590	ENSG00000117298	1877	ECE1	endothelin converting enzyme 1	1889	1	n/a	n/a	n/a	3.355
1105120	ENSG00000204388	3284	HSPA1B	heat shock 70kDa protein 1B	3304	6	n/a	n/a	n/a	3.354
1088750	ENSG00000090339	3363	ICAM1	intercellular adhesion molecule 1	3383	19	n/a	n/a	n/a	3.349
1104364	ENSG00000197712	60207	FAM114A1	family with sequence similarity 114, member A1	92689	4	n/a	n/a	n/a	3.347
1104497	ENSG00000198075	26978	SULT1C4	sulfotransferase family, cytosolic, 1C, member 4	27233	2	n/a	n/a	n/a	3.345
1095054	ENSG00000141505	429	ASGR1	asialoglycoprotein receptor 1	432	17	n/a	n/a	n/a	3.344
279938356	ENSG00000239246	0	RP11-464D20.2	RP11-464D20.2	0	17	n/a	n/a	n/a	3.342
1103634	ENSG00000188747	10653	NOXA1	NADPH oxidase activator 1	10811	9	n/a	n/a	n/a	3.342
279800471	ENSG00000226525	0	RPS7P10	ribosomal protein S7 pseudogene 10	0	13	n/a	n/a	n/a	3.342
1092214	ENSG00000122756	1262	CNTFR	ciliary neurotrophic factor receptor	1271	9	n/a	n/a	n/a	3.342
280089451	ENSG00000255717	23395	SNHG1	small nucleolar RNA host gene 1 (non-protein coding)	23642	11	n/a	n/a	n/a	3.336
1089945	ENSG00000105227	36989	PRX	periaxin	57716	19	n/a	n/a	n/a	3.335
1101107	ENSG00000176845	94211	METRNL	meteorin, glial cell differentiation regulator-like	284207	17	n/a	n/a	n/a	3.329
279787317	ENSG00000225410	0	AC107016.1	AC107016.1	0	12	n/a	n/a	n/a	3.328
1092659	ENSG00000125895	34610	C20orf46	chromosome 20 open reading frame 46	55321	20	n/a	n/a	n/a	3.322
1095998	ENSG00000148303	6098	RPL7A	ribosomal protein L7a	6130	9	n/a	n/a	n/a	3.32
1108360	ENSG00000234745	3088	HLA-B	major histocompatibility complex, class I, B	3106	6	n/a	n/a	n/a	3.316
1090459	ENSG00000108639	9021	SYNGR2	synaptogyrin 2	9144	17	n/a	n/a	n/a	3.316
1090741	ENSG00000111077	23126	TENC1	tensin like C1 domain containing phosphatase (tensin 2)	23371	12	n/a	n/a	n/a	3.311
1095313	ENSG00000143384	4145	MCL1	myeloid cell leukemia sequence 1 (BCL2-related)	4170	1	n/a	n/a	n/a	3.31
279730287	ENSG00000214389	0	RPS3AP26	ribosomal protein S3a pseudogene 26	0	7	n/a	n/a	n/a	3.309
1095357	ENSG00000143554	10842	SLC27A3	solute carrier family 27 (fatty acid transporter), member 3	11000	1	n/a	n/a	n/a	3.306
280076317	ENSG00000254815	0	RP11-496I9.1	RP11-496I9.1	0	11	n/a	n/a	n/a	3.305
1087218	ENSG00000014914	10745	MTMR11	myotubularin related protein 11	10903	1	n/a	n/a	n/a	3.297
1092603	ENSG00000125733	9188	TRIP10	thyroid hormone receptor interactor 10	9322	19	n/a	n/a	n/a	3.296
1097700	ENSG00000162496	9123	DHRS3	dehydrogenase/reductase (SDR family) member 3	9249	1	n/a	n/a	n/a	3.296
1094091	ENSG00000135929	1581	CYP27A1	cytochrome P450, family 27, subfamily A, polypeptide 1	1593	2	n/a	n/a	n/a	3.295
1097802	ENSG00000162873	34509	KLHDC8A	kelch domain containing 8A	55220	1	n/a	n/a	n/a	3.293
1088245	ENSG00000077150	4760	NFKB2	nuclear factor of kappa light polypeptide gene enhancer in B-cells 2 (p49/p100)	4791	10	n/a	n/a	n/a	3.293
279815843	ENSG00000227898	0	RP13-100B2.4	RP13-100B2.4	0	9	n/a	n/a	n/a	3.292
1094883	ENSG00000140398	55464	NEIL1	nei endonuclease VIII-like 1 (E. coli)	79661	15	n/a	n/a	n/a	3.291
1090478	ENSG00000108784	4643	NAGLU	N-acetylglucosaminidase, alpha	4669	17	n/a	n/a	n/a	3.289
1087458	ENSG00000042493	818	CAPG	capping protein (actin filament), gelsolin-like	822	2	n/a	n/a	n/a	3.282
1089208	ENSG00000100504	5804	PYGL	phosphorylase, glycogen, liver	5836	14	n/a	n/a	n/a	3.278
1102447	ENSG00000183798	59861	EMILIN3	elastin microfibril interfacer 3	90187	20	n/a	n/a	n/a	3.277
1088617	ENSG00000087303	22552	NID2	nidogen 2 (osteonidogen)	22795	14	n/a	n/a	n/a	3.273
279489730	ENSG00000178631	0	ACTG1P1	actin, gamma 1 pseudogene 1	0	3	n/a	n/a	n/a	3.273
279722105	ENSG00000213442	0	RPL18AP3	ribosomal protein L18a pseudogene 3	0	12	n/a	n/a	n/a	3.268
279902641	ENSG00000235655	134055	H3F3AP4	H3 histone, family 3A, pseudogene 4	440926	2	n/a	n/a	n/a	3.266
1099785	ENSG00000170439	83410	METTL7B	methyltransferase like 7B	196410	12	n/a	n/a	n/a	3.264
280075890	ENSG00000254782	0	ABHD14A-ACY1	ABHD14A-ACY1 readthrough (non-protein coding)	0	3	n/a	n/a	n/a	3.262
279912261	ENSG00000236552	171027	RPL13AP5	ribosomal protein L13a pseudogene 5	728658	10	n/a	n/a	n/a	3.262
1096189	ENSG00000149806	2182	FAU	Finkel-Biskis-Reilly murine sarcoma virus (FBR-MuSV) ubiquitously expressed	2197	11	n/a	n/a	n/a	3.257
280089196	ENSG00000255680	0	RP11-732A19.9	RP11-732A19.9	0	11	n/a	n/a	n/a	3.257
1087049	ENSG00000007384	40887	RHBDF1	rhomboid 5 homolog 1 (Drosophila)	64285	16	n/a	n/a	n/a	3.255
1093350	ENSG00000131389	6497	SLC6A6	solute carrier family 6 (neurotransmitter transporter, taurine), member 6	6533	3	n/a	n/a	n/a	3.253
1100396	ENSG00000173039	5938	RELA	v-rel reticuloendotheliosis viral oncogene homolog A (avian)	5970	11	n/a	n/a	n/a	3.25
1101328	ENSG00000177989	133981	ODF3B	outer dense fiber of sperm tails 3B	440836	22	n/a	n/a	n/a	3.247
280042078	ENSG00000251675	0	CTC-458I2.2	CTC-458I2.2	0	5	n/a	n/a	n/a	3.245
1088224	ENSG00000076604	9474	TRAF4	TNF receptor-associated factor 4	9618	17	n/a	n/a	n/a	3.243
1103722	ENSG00000189067	9375	LITAF	lipopolysaccharide-induced TNF factor	9516	16	n/a	n/a	n/a	3.243
280076957	ENSG00000254860	0	RP11-318C2.5	RP11-318C2.5	0	11	n/a	n/a	n/a	3.242
280112782	ENSG00000258197	0	NKX2-2-AS1	NKX2-2 antisense RNA 1 (non-protein coding)	0	20	n/a	n/a	n/a	3.24
1087776	ENSG00000064932	22660	SBNO2	strawberry notch homolog 2 (Drosophila)	22904	19	n/a	n/a	n/a	3.237
1104419	ENSG00000197879	4615	MYO1C	myosin IC	4641	17	n/a	n/a	n/a	3.237
1099385	ENSG00000168710	10610	AHCYL1	adenosylhomocysteinase-like 1	10768	1	n/a	n/a	n/a	3.236
1090858	ENSG00000111817	29673	DSE	dermatan sulfate epimerase	29940	6	n/a	n/a	n/a	3.236
1101018	ENSG00000176343	0	RPL37AP8	ribosomal protein L37a pseudogene 8	0	11	n/a	n/a	n/a	3.233
1096018	ENSG00000148400	4820	NOTCH1	notch 1	4851	9	n/a	n/a	n/a	3.233
279913934	ENSG00000236735	0	RPL31P63	ribosomal protein L31 pseudogene 63	0	X	n/a	n/a	n/a	3.233
1094702	ENSG00000139178	30760	C1RL	complement component 1, r subcomponent-like	51279	12	n/a	n/a	n/a	3.23
1098985	ENSG00000167123	30630	CERCAM	cerebral endothelial cell adhesion molecule	51148	9	n/a	n/a	n/a	3.229
1090527	ENSG00000109099	5344	PMP22	peripheral myelin protein 22	5376	17	n/a	n/a	n/a	3.224
1087329	ENSG00000026950	10960	BTN3A1	butyrophilin, subfamily 3, member A1	11119	6	n/a	n/a	n/a	3.223
280113159	ENSG00000258232	0	RP11-161H23.5	RP11-161H23.5	0	12	n/a	n/a	n/a	3.216
1095392	ENSG00000143772	3682	ITPKB	inositol-trisphosphate 3-kinase B	3707	1	n/a	n/a	n/a	3.215
279826704	ENSG00000228887	0	AC022098.2	AC022098.2	0	19	n/a	n/a	n/a	3.212
280117529	ENSG00000258554	0	RP11-973D8.4	RP11-973D8.4	0	12	n/a	n/a	n/a	3.211
1093154	ENSG00000130304	119630	SLC27A1	solute carrier family 27 (fatty acid transporter), member 1	376497	19	n/a	n/a	n/a	3.208
1104241	ENSG00000197355	60037	UAP1L1	UDP-N-acteylglucosamine pyrophosphorylase 1-like 1	91373	9	n/a	n/a	n/a	3.208
1093600	ENSG00000132965	238	ALOX5AP	arachidonate 5-lipoxygenase-activating protein	241	13	n/a	n/a	n/a	3.204
1102688	ENSG00000184897	8871	H1FX	H1 histone family, member X	8971	3	n/a	n/a	n/a	3.201
1097138	ENSG00000158195	10018	WASF2	WAS protein family, member 2	10163	1	n/a	n/a	n/a	3.2
1103282	ENSG00000187244	4034	BCAM	basal cell adhesion molecule (Lutheran blood group)	4059	19	n/a	n/a	n/a	3.196
279702757	ENSG00000206597	1013090	SNORA57	small nucleolar RNA, H/ACA box 57	692158	11	n/a	n/a	n/a	3.193
1092721	ENSG00000126391	58020	FRMD8	FERM domain containing 8	83786	11	n/a	n/a	n/a	3.191
279750066	ENSG00000219928	0	RP11-40C6.2	RP11-40C6.2	0	9	n/a	n/a	n/a	3.187
279817944	ENSG00000228109	157123001	MFI2-AS1	MFI2 antisense RNA 1 (non-protein coding)	100507057	3	n/a	n/a	n/a	3.186
279877202	ENSG00000233383	0	RP11-324F21.1	RP11-324F21.1	0	7	n/a	n/a	n/a	3.186
1092591	ENSG00000125652	58476	ALKBH7	alkB, alkylation repair homolog 7 (E. coli)	84266	19	n/a	n/a	n/a	3.186
1087337	ENSG00000028137	7090	TNFRSF1B	tumor necrosis factor receptor superfamily, member 1B	7133	1	n/a	n/a	n/a	3.183
1105675	ENSG00000206503	3087	HLA-A	major histocompatibility complex, class I, A	3105	6	n/a	n/a	n/a	3.182
1090117	ENSG00000105974	853	CAV1	caveolin 1, caveolae protein, 22kDa	857	7	n/a	n/a	n/a	3.18
279957818	ENSG00000241547	0	RP11-4K3__A.5	RP11-4K3__A.5	0	1	n/a	n/a	n/a	3.178
279979461	ENSG00000243829	0	CTB-33G10.1	CTB-33G10.1	0	19	n/a	n/a	n/a	3.177
280116676	ENSG00000258504	0	RP11-638I2.6	RP11-638I2.6	0	14	n/a	n/a	n/a	3.177
1091292	ENSG00000115268	6176	RPS15	ribosomal protein S15	6209	19	n/a	n/a	n/a	3.176
1102018	ENSG00000182103	85640	FAM181B	family with sequence similarity 181, member B	220382	11	n/a	n/a	n/a	3.174
1091117	ENSG00000113721	5127	PDGFRB	platelet-derived growth factor receptor, beta polypeptide	5159	5	n/a	n/a	n/a	3.169
1090590	ENSG00000109736	10081	MFSD10	major facilitator superfamily domain containing 10	10227	4	n/a	n/a	n/a	3.169
279847635	ENSG00000230777	0	RP11-318C24.1	RP11-318C24.1	0	1	n/a	n/a	n/a	3.169
1088235	ENSG00000076928	9015	ARHGEF1	Rho guanine nucleotide exchange factor (GEF) 1	9138	19	n/a	n/a	n/a	3.164
1097697	ENSG00000162490	119528	C1orf187	chromosome 1 open reading frame 187	374946	1	n/a	n/a	n/a	3.154
1100000	ENSG00000171345	3855	KRT19	keratin 19	3880	17	n/a	n/a	n/a	3.153
279722569	ENSG00000213493	0	RP11-55L3.2	RP11-55L3.2	0	4	n/a	n/a	n/a	3.152
1088267	ENSG00000077585	7064	GPR137B	G protein-coupled receptor 137B	7107	1	n/a	n/a	n/a	3.146
279715969	ENSG00000212237	0	RN5S18	RNA, 5S ribosomal 18	0	1	n/a	n/a	n/a	3.146
1094951	ENSG00000140848	85718	CPNE2	copine II	221184	16	n/a	n/a	n/a	3.145
1089118	ENSG00000100258	60024	LMF2	lipase maturation factor 2	91289	22	n/a	n/a	n/a	3.144
280023502	ENSG00000250240	0	CTD-2154I11.2	CTD-2154I11.2	0	5	n/a	n/a	n/a	3.144
1105616	ENSG00000205978	36796	NYNRIN	NYN domain and retroviral integrase containing	57523	14	n/a	n/a	n/a	3.144
1093146	ENSG00000130255	25622	RPL36	ribosomal protein L36	25873	19	n/a	n/a	n/a	3.142
279717439	ENSG00000212588	166966	SNORA26	small nucleolar RNA, H/ACA box 26	677810	4	n/a	n/a	n/a	3.14
1106465	ENSG00000218891	81568	ZNF579	zinc finger protein 579	163033	19	n/a	n/a	n/a	3.14
1087355	ENSG00000030582	2879	GRN	granulin	2896	17	n/a	n/a	n/a	3.139
279584659	ENSG00000188338	0	SLC38A3	solute carrier family 38, member 3	0	3	n/a	n/a	n/a	3.135
1106451	ENSG00000218227	0	RP11-889L3.1	RP11-889L3.1	0	5	n/a	n/a	n/a	3.135
1099297	ENSG00000168309	11011	FAM107A	family with sequence similarity 107, member A	11170	3	n/a	n/a	n/a	3.132
1098599	ENSG00000165644	78724	COMTD1	catechol-O-methyltransferase domain containing 1	118881	10	n/a	n/a	n/a	3.13
1090044	ENSG00000105655	30957	ISYNA1	inositol-3-phosphate synthase 1	51477	19	n/a	n/a	n/a	3.13
1094919	ENSG00000140557	8077	ST8SIA2	ST8 alpha-N-acetyl-neuraminide alpha-2,8-sialyltransferase 2	8128	15	n/a	n/a	n/a	3.13
1095102	ENSG00000141756	38112	FKBP10	FK506 binding protein 10, 65 kDa	60681	17	n/a	n/a	n/a	3.126
1097367	ENSG00000160111	26896	CPAMD8	C3 and PZP-like, alpha-2-macroglobulin domain containing 8	27151	19	n/a	n/a	n/a	3.122
1103991	ENSG00000196576	23407	PLXNB2	plexin B2	23654	22	n/a	n/a	n/a	3.119
1094319	ENSG00000137076	7051	TLN1	talin 1	7094	9	n/a	n/a	n/a	3.119
280096747	ENSG00000256545	0	AL139819.1	AL139819.1	0	10	n/a	n/a	n/a	3.119
279784592	ENSG00000225169	0	BRI3P1	brain protein I3 pseudogene 1	0	1	n/a	n/a	n/a	3.118
279763268	ENSG00000223374	0	AC005104.3	AC005104.3	0	2	n/a	n/a	n/a	3.118
1094397	ENSG00000137496	9923	IL18BP	interleukin 18 binding protein	10068	11	n/a	n/a	n/a	3.118
280118319	ENSG00000258596	0	CTD-2576F9.1	CTD-2576F9.1	0	15	n/a	n/a	n/a	3.115
280137550	ENSG00000259716	0	RP5-977B1.11	RP5-977B1.11	0	20	n/a	n/a	n/a	3.113
1087948	ENSG00000069431	9915	ABCC9	ATP-binding cassette, sub-family C (CFTR/MRP), member 9	10060	12	n/a	n/a	n/a	3.112
280027600	ENSG00000250562	0	RP11-227H4.4	RP11-227H4.4	0	3	n/a	n/a	n/a	3.111
1089978	ENSG00000105373	29730	GLTSCR2	glioma tumor suppressor candidate region gene 2	29997	19	n/a	n/a	n/a	3.108
1089925	ENSG00000105137	59530	SYDE1	synapse defective 1, Rho GTPase, homolog 1 (C. elegans)	85360	19	n/a	n/a	n/a	3.107
279832585	ENSG00000229413	0	AC018638.1	AC018638.1	0	7	n/a	n/a	n/a	3.106
1105064	ENSG00000204262	1281	COL5A2	collagen, type V, alpha 2	1290	2	n/a	n/a	n/a	3.106
1109063	ENSG00000243056	8568	EIF4EBP3	eukaryotic translation initiation factor 4E binding protein 3	8637	5	n/a	n/a	n/a	3.103
1089005	ENSG00000099849	7996	RASSF7	Ras association (RalGDS/AF-6) domain family (N-terminal) member 7	8045	11	n/a	n/a	n/a	3.103
279917845	ENSG00000237077	0	AC105399.2	AC105399.2	0	2	n/a	n/a	n/a	3.101
279885969	ENSG00000234165	0	AC114877.3	AC114877.3	0	3	n/a	n/a	n/a	3.1
280136559	ENSG00000259653	0	RP11-616K22.3	RP11-616K22.3	0	15	n/a	n/a	n/a	3.1
1095180	ENSG00000142552	36607	RCN3	reticulocalbin 3, EF-hand calcium binding domain	57333	19	n/a	n/a	n/a	3.1
1089624	ENSG00000102996	4298	MMP15	matrix metallopeptidase 15 (membrane-inserted)	4324	16	n/a	n/a	n/a	3.1
1097015	ENSG00000157191	34996	NECAP2	NECAP endocytosis associated 2	55707	1	n/a	n/a	n/a	3.093
1098040	ENSG00000163638	36278	ADAMTS9	ADAM metallopeptidase with thrombospondin type 1 motif, 9	56999	3	n/a	n/a	n/a	3.092
1102184	ENSG00000182796	133322	AC023055.2	AC023055.2	440104	12	n/a	n/a	n/a	3.092
1099571	ENSG00000169504	25681	CLIC4	chloride intracellular channel 4	25932	1	n/a	n/a	n/a	3.092
1101238	ENSG00000177469	94186	PTRF	polymerase I and transcript release factor	284119	17	n/a	n/a	n/a	3.09
1097197	ENSG00000158710	8349	TAGLN2	transgelin 2	8407	1	n/a	n/a	n/a	3.089
1096144	ENSG00000149499	90347	EML3	echinoderm microtubule associated protein like 3	256364	11	n/a	n/a	n/a	3.089
1088592	ENSG00000087077	7162	TRIP6	thyroid hormone receptor interactor 6	7205	7	n/a	n/a	n/a	3.088
280108886	ENSG00000257808	0	RP11-1136G11.8	RP11-1136G11.8	0	12	n/a	n/a	n/a	3.085
1092486	ENSG00000124762	1020	CDKN1A	cyclin-dependent kinase inhibitor 1A (p21, Cip1)	1026	6	n/a	n/a	n/a	3.085
1108087	ENSG00000232888	0	RPS11P5	ribosomal protein S11 pseudogene 5	0	12	n/a	n/a	n/a	3.083
280120830	ENSG00000258745	0	RP11-218E20.5	RP11-218E20.5	0	14	n/a	n/a	n/a	3.082
1097153	ENSG00000158373	3000	HIST1H2BD	histone cluster 1, H2bd	3017	6	n/a	n/a	n/a	3.08
1088344	ENSG00000079462	5018	PAFAH1B3	platelet-activating factor acetylhydrolase 1b, catalytic subunit 3 (29kDa)	5050	19	n/a	n/a	n/a	3.078
1095236	ENSG00000143036	79183	SLC44A3	solute carrier family 44, member 3	126969	1	n/a	n/a	n/a	3.077
1087907	ENSG00000068137	55792	PLEKHH3	pleckstrin homology domain containing, family H (with MyTH4 domain) member 3	79990	17	n/a	n/a	n/a	3.075
1101276	ENSG00000177674	36363	AGTRAP	angiotensin II receptor-associated protein	57085	1	n/a	n/a	n/a	3.074
1092543	ENSG00000125355	34315	FAM70A	family with sequence similarity 70, member A	55026	X	n/a	n/a	n/a	3.071
279985404	ENSG00000244457	0	ENO1P1	enolase 1, (alpha) pseudogene 1	0	1	n/a	n/a	n/a	3.07
279853536	ENSG00000231302	0	RPL36P2	ribosomal protein L36 pseudogene 2	0	20	n/a	n/a	n/a	3.07
1095544	ENSG00000144749	25767	LRIG1	leucine-rich repeats and immunoglobulin-like domains 1	26018	3	n/a	n/a	n/a	3.068
1098829	ENSG00000166484	5566	MAPK7	mitogen-activated protein kinase 7	5598	17	n/a	n/a	n/a	3.068
1088737	ENSG00000090013	642	BLVRB	biliverdin reductase B (flavin reductase (NADPH))	645	19	n/a	n/a	n/a	3.068
279951718	ENSG00000240801	0	AC132217.4	AC132217.4	0	11	n/a	n/a	n/a	3.066
1100774	ENSG00000175061	79057	C17orf76-AS1	C17orf76 antisense RNA 1 (non-protein coding)	125144	17	n/a	n/a	n/a	3.064
1102480	ENSG00000183963	6489	SMTN	smoothelin	6525	22	n/a	n/a	n/a	3.063
1091800	ENSG00000119408	10625	NEK6	NIMA (never in mitosis gene a)-related kinase 6	10783	9	n/a	n/a	n/a	3.063
1091937	ENSG00000120318	41012	ARAP3	ArfGAP with RhoGAP domain, ankyrin repeat and PH domain 3	64411	5	n/a	n/a	n/a	3.054
1093045	ENSG00000129353	36429	SLC44A2	solute carrier family 44, member 2	57153	19	n/a	n/a	n/a	3.052
1092487	ENSG00000124766	6619	SOX4	SRY (sex determining region Y)-box 4	6659	6	n/a	n/a	n/a	3.05
280135928	ENSG00000259605	0	AC074212.5	AC074212.5	0	19	n/a	n/a	n/a	3.048
279747854	ENSG00000218426	0	RP11-475C16.1	RP11-475C16.1	0	6	n/a	n/a	n/a	3.048
280010024	ENSG00000249141	0	RP11-514O12.4	RP11-514O12.4	0	6	n/a	n/a	n/a	3.046
1102047	ENSG00000182199	6436	SHMT2	serine hydroxymethyltransferase 2 (mitochondrial)	6472	12	n/a	n/a	n/a	3.045
1096594	ENSG00000153446	80536	C16orf89	chromosome 16 open reading frame 89	146556	16	n/a	n/a	n/a	3.045
1089885	ENSG00000104903	4041	LYL1	lymphoblastic leukemia derived sequence 1	4066	19	n/a	n/a	n/a	3.043
279659723	ENSG00000200084	0	SNORD68	small nucleolar RNA, C/D box 68	0	16	n/a	n/a	n/a	3.042
279865981	ENSG00000232415	0	CTB-51J22.1	CTB-51J22.1	0	7	n/a	n/a	n/a	3.042
1100638	ENSG00000174307	23366	PHLDA3	pleckstrin homology-like domain, family A, member 3	23612	1	n/a	n/a	n/a	3.041
1103441	ENSG00000187990	8281	HIST1H2BG	histone cluster 1, H2bg	8339	6	n/a	n/a	n/a	3.038
279821554	ENSG00000228417	0	RP11-549L6.3	RP11-549L6.3	0	10	n/a	n/a	n/a	3.037
1094241	ENSG00000136732	2978	GYPC	glycophorin C (Gerbich blood group)	2995	2	n/a	n/a	n/a	3.036
279781257	ENSG00000224864	0	CTC-260E6.2	CTC-260E6.2	0	19	n/a	n/a	n/a	3.035
279943096	ENSG00000239809	0	RP11-51L5.2	RP11-51L5.2	0	17	n/a	n/a	n/a	3.033
1103029	ENSG00000186197	79260	EDARADD	EDAR-associated death domain	128178	1	n/a	n/a	n/a	3.031
1106597	ENSG00000222040	148	ADRA2B	adrenergic, alpha-2B-, receptor	151	2	n/a	n/a	n/a	3.03
279947817	ENSG00000240342	0	RPS2P5	ribosomal protein S2 pseudogene 5	0	12	n/a	n/a	n/a	3.03
1099046	ENSG00000167397	54841	VKORC1	vitamin K epoxide reductase complex, subunit 1	79001	16	n/a	n/a	n/a	3.029
1095319	ENSG00000143409	35082	FAM63A	family with sequence similarity 63, member A	55793	1	n/a	n/a	n/a	3.028
1088352	ENSG00000079805	1773	DNM2	dynamin 2	1785	19	n/a	n/a	n/a	3.028
1088032	ENSG00000071564	6889	TCF3	transcription factor 3 (E2A immunoglobulin enhancer binding factors E12/E47)	6929	19	n/a	n/a	n/a	3.025
279750968	ENSG00000220785	0	MTMR9LP	myotubularin related protein 9-like, pseudogene	0	1	n/a	n/a	n/a	3.025
279807416	ENSG00000227118	0	BTF3P13	basic transcription factor 3 pseudogene 13	0	4	n/a	n/a	n/a	3.025
1088306	ENSG00000078596	9315	ITM2A	integral membrane protein 2A	9452	X	n/a	n/a	n/a	3.022
1089686	ENSG00000103335	9636	PIEZO1	piezo-type mechanosensitive ion channel component 1	9780	16	n/a	n/a	n/a	3.022
1100447	ENSG00000173269	55615	MMRN2	multimerin 2	79812	10	n/a	n/a	n/a	3.022
1089067	ENSG00000100097	3931	LGALS1	lectin, galactoside-binding, soluble, 1	3956	22	n/a	n/a	n/a	3.021
1099666	ENSG00000169908	4046	TM4SF1	transmembrane 4 L six family member 1	4071	3	n/a	n/a	n/a	3.018
1090689	ENSG00000110660	34022	SLC35F2	solute carrier family 35, member F2	54733	11	n/a	n/a	n/a	3.017
1089275	ENSG00000100842	10132	EFS	embryonal Fyn-associated substrate	10278	14	n/a	n/a	n/a	3.016
279955542	ENSG00000241313	1001433	WWTR1-AS1	WWTR1 antisense RNA 1 (non-protein coding)	100128025	3	n/a	n/a	n/a	3.015
1098784	ENSG00000166341	8573	DCHS1	dachsous 1 (Drosophila)	8642	11	n/a	n/a	n/a	3.014
1090888	ENSG00000112039	2163	FANCE	Fanconi anemia, complementation group E	2178	6	n/a	n/a	n/a	3.011
1099090	ENSG00000167601	555	AXL	AXL receptor tyrosine kinase	558	19	n/a	n/a	n/a	3.011
1090563	ENSG00000109458	2533	GAB1	GRB2-associated binding protein 1	2549	4	n/a	n/a	n/a	3.008
279749414	ENSG00000219532	0	RP3-323K23.3	RP3-323K23.3	0	6	n/a	n/a	n/a	3.007
279703324	ENSG00000206696	26536	SNORD58B	small nucleolar RNA, C/D box 58B	26790	18	n/a	n/a	n/a	3.004
279913965	ENSG00000236739	0	RP11-370B11.1	RP11-370B11.1	0	9	n/a	n/a	n/a	3.004
1090505	ENSG00000108932	8997	SLC16A6	solute carrier family 16, member 6 (monocarboxylic acid transporter 7)	9120	17	n/a	n/a	n/a	3.001
280070074	ENSG00000254387	0	RP3-388N13.2	RP3-388N13.2	0	8	n/a	n/a	n/a	3.001
1089741	ENSG00000103855	56155	CD276	CD276 molecule	80381	15	n/a	n/a	n/a	3.001
1098411	ENSG00000164867	4815	NOS3	nitric oxide synthase 3 (endothelial cell)	4846	7	n/a	n/a	n/a	3
280090848	ENSG00000255857	157122481	RP1-278C19.3	RP1-278C19.3	100506649	12	n/a	n/a	n/a	3
1105073	ENSG00000204287	3104	HLA-DRA	major histocompatibility complex, class II, DR alpha	3122	6	n/a	n/a	n/a	2.999
1102165	ENSG00000182704	25736	TSKU	tsukushi small leucine rich proteoglycan homolog (Xenopus laevis)	25987	11	n/a	n/a	n/a	2.998
1096665	ENSG00000154133	33829	ROBO4	roundabout homolog 4, magic roundabout (Drosophila)	54538	11	n/a	n/a	n/a	2.991
1097405	ENSG00000160255	3664	ITGB2	integrin, beta 2 (complement component 3 receptor 3 and 4 subunit)	3689	21	n/a	n/a	n/a	2.989
1099069	ENSG00000167526	6105	RPL13	ribosomal protein L13	6137	16	n/a	n/a	n/a	2.989
1091073	ENSG00000113369	36834	ARRDC3	arrestin domain containing 3	57561	5	n/a	n/a	n/a	2.987
1096648	ENSG00000154016	10592	GRAP	GRB2-related adaptor protein	10750	17	n/a	n/a	n/a	2.987
1095095	ENSG00000141736	2049	ERBB2	v-erb-b2 erythroblastic leukemia viral oncogene homolog 2, neuro/glioblastoma derived oncogene homolog (avian)	2064	17	n/a	n/a	n/a	2.987
1104125	ENSG00000196968	81769	FUT11	fucosyltransferase 11 (alpha (1,3) fucosyltransferase)	170384	10	n/a	n/a	n/a	2.985
280065023	ENSG00000254027	0	RP11-363E6.3	RP11-363E6.3	0	8	n/a	n/a	n/a	2.983
279897217	ENSG00000235129	0	FABP7P2	fatty acid binding protein 7, brain pseudogene 2	0	2	n/a	n/a	n/a	2.981
279706726	ENSG00000207277	0	5S_rRNA	5S ribosomal RNA	0	9	n/a	n/a	n/a	2.979
280029666	ENSG00000250722	6378	SEPP1	selenoprotein P, plasma, 1	6414	5	n/a	n/a	n/a	2.978
1108387	ENSG00000234906	341	APOC2	apolipoprotein C-II	344	19	n/a	n/a	n/a	2.976
1089073	ENSG00000100106	10920	TRIOBP	TRIO and F-actin binding protein	11078	22	n/a	n/a	n/a	2.974
1094455	ENSG00000137809	22557	ITGA11	integrin, alpha 11	22801	15	n/a	n/a	n/a	2.972
1096831	ENSG00000155659	11161	VSIG4	V-set and immunoglobulin domain containing 4	11326	X	n/a	n/a	n/a	2.972
1098203	ENSG00000164111	305	ANXA5	annexin A5	308	4	n/a	n/a	n/a	2.97
1093023	ENSG00000129194	6625	SOX15	SRY (sex determining region Y)-box 15	6665	17	n/a	n/a	n/a	2.969
279965437	ENSG00000242358	0	AC006427.1	AC006427.1	0	4	n/a	n/a	n/a	2.969
1092018	ENSG00000120913	40869	PDLIM2	PDZ and LIM domain 2 (mystique)	64236	8	n/a	n/a	n/a	2.969
1095954	ENSG00000147872	157124067	PLIN2	perilipin 2	100509484	9	n/a	n/a	n/a	2.967
1093194	ENSG00000130529	34084	TRPM4	transient receptor potential cation channel, subfamily M, member 4	54795	19	n/a	n/a	n/a	2.963
1097961	ENSG00000163453	3470	IGFBP7	insulin-like growth factor binding protein 7	3490	4	n/a	n/a	n/a	2.961
1093121	ENSG00000130147	23430	SH3BP4	SH3-domain binding protein 4	23677	2	n/a	n/a	n/a	2.96
1090168	ENSG00000106278	5771	PTPRZ1	protein tyrosine phosphatase, receptor-type, Z polypeptide 1	5803	7	n/a	n/a	n/a	2.958
1089368	ENSG00000101276	76657	C20orf54	chromosome 20 open reading frame 54	113278	20	n/a	n/a	n/a	2.955
1099310	ENSG00000168389	59069	MFSD2A	major facilitator superfamily domain containing 2A	84879	1	n/a	n/a	n/a	2.955
279814248	ENSG00000227757	0	AP000282.2	AP000282.2	0	21	n/a	n/a	n/a	2.952
1088715	ENSG00000089351	36928	GRAMD1A	GRAM domain containing 1A	57655	19	n/a	n/a	n/a	2.95
1095798	ENSG00000146677	0	AC004453.8	AC004453.8	0	7	n/a	n/a	n/a	2.946
1091004	ENSG00000112769	3885	LAMA4	laminin, alpha 4	3910	6	n/a	n/a	n/a	2.946
1087389	ENSG00000035403	7371	VCL	vinculin	7414	10	n/a	n/a	n/a	2.946
279827743	ENSG00000228974	0	AC006483.5	AC006483.5	0	7	n/a	n/a	n/a	2.945
1097716	ENSG00000162576	33878	MXRA8	matrix-remodelling associated 8	54587	1	n/a	n/a	n/a	2.944
1093186	ENSG00000130508	7791	PXDN	peroxidasin homolog (Drosophila)	7837	2	n/a	n/a	n/a	2.941
1092579	ENSG00000125538	3528	IL1B	interleukin 1, beta	3553	2	n/a	n/a	n/a	2.939
1101038	ENSG00000176428	81253	VPS37D	vacuolar protein sorting 37 homolog D (S. cerevisiae)	155382	7	n/a	n/a	n/a	2.939
1087637	ENSG00000056661	7659	PCGF2	polycomb group ring finger 2	7703	17	n/a	n/a	n/a	2.939
1109089	ENSG00000243509	8696	TNFRSF6B	tumor necrosis factor receptor superfamily, member 6b, decoy	8771	20	n/a	n/a	n/a	2.938
1096222	ENSG00000150361	36899	KLHL1	kelch-like 1 (Drosophila)	57626	13	n/a	n/a	n/a	2.935
1089825	ENSG00000104635	23271	SLC39A14	solute carrier family 39 (zinc transporter), member 14	23516	8	n/a	n/a	n/a	2.935
279975760	ENSG00000243504	0	KB-1589B1.1	KB-1589B1.1	0	8	n/a	n/a	n/a	2.934
1092413	ENSG00000124302	40978	CHST8	carbohydrate (N-acetylgalactosamine 4-0) sulfotransferase 8	64377	19	n/a	n/a	n/a	2.933
1090330	ENSG00000107731	85557	UNC5B	unc-5 homolog B (C. elegans)	219699	10	n/a	n/a	n/a	2.933
1104212	ENSG00000197249	5233	SERPINA1	serpin peptidase inhibitor, clade A (alpha-1 antiproteinase, antitrypsin), member 1	5265	14	n/a	n/a	n/a	2.932
279921694	ENSG00000237411	0	AC003043.2	AC003043.2	0	17	n/a	n/a	n/a	2.931
1098369	ENSG00000164692	1269	COL1A2	collagen, type I, alpha 2	1278	7	n/a	n/a	n/a	2.93
1091174	ENSG00000114353	2754	GNAI2	guanine nucleotide binding protein (G protein), alpha inhibiting activity polypeptide 2	2771	3	n/a	n/a	n/a	2.929
1095658	ENSG00000145703	10630	IQGAP2	IQ motif containing GTPase activating protein 2	10788	5	n/a	n/a	n/a	2.928
1094301	ENSG00000136942	11064	RPL35	ribosomal protein L35	11224	9	n/a	n/a	n/a	2.928
280078666	ENSG00000254979	0	RP11-872D17.8	RP11-872D17.8	0	11	n/a	n/a	n/a	2.927
279840524	ENSG00000230149	0	RP3-508I15.19	RP3-508I15.19	0	22	n/a	n/a	n/a	2.926
1088187	ENSG00000075461	26837	CACNG4	calcium channel, voltage-dependent, gamma subunit 4	27092	17	n/a	n/a	n/a	2.926
1093572	ENSG00000132819	34833	RBM38	RNA binding motif protein 38	55544	20	n/a	n/a	n/a	2.925
1089154	ENSG00000100345	4601	MYH9	myosin, heavy chain 9, non-muscle	4627	22	n/a	n/a	n/a	2.925
1087247	ENSG00000018408	25686	WWTR1	WW domain containing transcription regulator 1	25937	3	n/a	n/a	n/a	2.924
279880509	ENSG00000233668	0	RP11-571F15.3	RP11-571F15.3	0	9	n/a	n/a	n/a	2.923
1092854	ENSG00000127666	80674	TICAM1	toll-like receptor adaptor molecule 1	148022	19	n/a	n/a	n/a	2.923
1091317	ENSG00000115380	2187	EFEMP1	EGF containing fibulin-like extracellular matrix protein 1	2202	2	n/a	n/a	n/a	2.921
279982640	ENSG00000244193	0	RP11-379K17.5	RP11-379K17.5	0	3	n/a	n/a	n/a	2.92
279820681	ENSG00000228348	0	RP11-181E22.1	RP11-181E22.1	0	1	n/a	n/a	n/a	2.92
1092823	ENSG00000127418	33139	FGFRL1	fibroblast growth factor receptor-like 1	53834	4	n/a	n/a	n/a	2.919
1088671	ENSG00000088881	36866	EBF4	early B-cell factor 4	57593	20	n/a	n/a	n/a	2.916
1087593	ENSG00000054179	949	ENTPD2	ectonucleoside triphosphate diphosphohydrolase 2	954	9	n/a	n/a	n/a	2.914
280086293	ENSG00000255439	0	RP11-196G11.1	Uncharacterized protein	0	16	n/a	n/a	n/a	2.914
1102252	ENSG00000183077	79053	AFMID	arylformamidase	125061	17	n/a	n/a	n/a	2.914
1102377	ENSG00000183615	58930	FAM167B	family with sequence similarity 167, member B	84734	1	n/a	n/a	n/a	2.913
1100490	ENSG00000173511	7380	VEGFB	vascular endothelial growth factor B	7423	11	n/a	n/a	n/a	2.911
1094958	ENSG00000140931	78971	CMTM3	CKLF-like MARVEL transmembrane domain containing 3	123920	16	n/a	n/a	n/a	2.911
1092893	ENSG00000128052	3766	KDR	kinase insert domain receptor (a type III receptor tyrosine kinase)	3791	4	n/a	n/a	n/a	2.911
1097477	ENSG00000160789	3975	LMNA	lamin A/C	4000	1	n/a	n/a	n/a	2.911
1107728	ENSG00000230715	0	RP11-274B21.4	RP11-274B21.4	0	7	n/a	n/a	n/a	2.91
280061039	ENSG00000253730	0	RP11-893F2.13	RP11-893F2.13	0	17	n/a	n/a	n/a	2.91
1087224	ENSG00000015413	1788	DPEP1	dipeptidase 1 (renal)	1800	16	n/a	n/a	n/a	2.907
1095173	ENSG00000142534	6172	RPS11	ribosomal protein S11	6205	19	n/a	n/a	n/a	2.9
1089110	ENSG00000100234	7035	TIMP3	TIMP metallopeptidase inhibitor 3	7078	22	n/a	n/a	n/a	2.894
1089385	ENSG00000101335	10251	MYL9	myosin, light chain 9, regulatory	10398	20	n/a	n/a	n/a	2.894
1102408	ENSG00000183688	110927	FAM101B	family with sequence similarity 101, member B	359845	17	n/a	n/a	n/a	2.892
1088594	ENSG00000087086	2496	FTL	ferritin, light polypeptide	2512	19	n/a	n/a	n/a	2.892
1094365	ENSG00000137285	110335	TUBB2B	tubulin, beta 2B class IIb	347733	6	n/a	n/a	n/a	2.889
1096656	ENSG00000154080	57782	CHST9	carbohydrate (N-acetylgalactosamine 4-0) sulfotransferase 9	83539	18	n/a	n/a	n/a	2.888
1095403	ENSG00000143819	2037	EPHX1	epoxide hydrolase 1, microsomal (xenobiotic)	2052	1	n/a	n/a	n/a	2.886
1109083	ENSG00000243449	125465	C4orf48	chromosome 4 open reading frame 48	401115	4	n/a	n/a	n/a	2.884
1095703	ENSG00000145936	3754	KCNMB1	potassium large conductance calcium-activated channel, subfamily M, beta member 1	3779	5	n/a	n/a	n/a	2.883
1100498	ENSG00000173546	1453	CSPG4	chondroitin sulfate proteoglycan 4	1464	15	n/a	n/a	n/a	2.881
1099312	ENSG00000168394	6850	TAP1	transporter 1, ATP-binding cassette, sub-family B (MDR/TAP)	6890	6	n/a	n/a	n/a	2.881
279818903	ENSG00000228205	0	RP11-778D9.4	RP11-778D9.4	0	3	n/a	n/a	n/a	2.881
1101316	ENSG00000177917	80956	ARL6IP6	ADP-ribosylation-like factor 6 interacting protein 6	151188	2	n/a	n/a	n/a	2.88
1093116	ENSG00000130052	9610	STARD8	StAR-related lipid transfer (START) domain containing 8	9754	X	n/a	n/a	n/a	2.88
1098548	ENSG00000165449	85682	SLC16A9	solute carrier family 16, member 9 (monocarboxylic acid transporter 9)	220963	10	n/a	n/a	n/a	2.879
1093032	ENSG00000129244	479	ATP1B2	ATPase, Na+/K+ transporting, beta 2 polypeptide	482	17	n/a	n/a	n/a	2.876
1105959	ENSG00000213988	7600	ZNF90	zinc finger protein 90	7643	19	n/a	n/a	n/a	2.875
1088979	ENSG00000099385	9143	BCL7C	B-cell CLL/lymphoma 7C	9274	16	n/a	n/a	n/a	2.874
279985879	ENSG00000244491	0	RP3-508I15.18	RP3-508I15.18	0	22	n/a	n/a	n/a	2.871
1104173	ENSG00000197119	78939	SLC25A29	solute carrier family 25, member 29	123096	14	n/a	n/a	n/a	2.871
1089733	ENSG00000103710	30766	RASL12	RAS-like, family 12	51285	15	n/a	n/a	n/a	2.871
1100944	ENSG00000175938	60256	ORAI3	ORAI calcium release-activated calcium modulator 3	93129	16	n/a	n/a	n/a	2.87
1100801	ENSG00000175183	1455	CSRP2	cysteine and glycine-rich protein 2	1466	12	n/a	n/a	n/a	2.869
1088664	ENSG00000088826	33789	SMOX	spermine oxidase	54498	20	n/a	n/a	n/a	2.868
1100520	ENSG00000173638	6537	SLC19A1	solute carrier family 19 (folate transporter), member 1	6573	21	n/a	n/a	n/a	2.865
1108761	ENSG00000237493	0	RP11-603J24.7	RP11-603J24.7	0	12	n/a	n/a	n/a	2.865
279776912	ENSG00000224469	0	AC009517.2	AC009517.2	0	7	n/a	n/a	n/a	2.863
1087157	ENSG00000011304	5693	PTBP1	polypyrimidine tract binding protein 1	5725	19	n/a	n/a	n/a	2.858
1105923	ENSG00000213867	0	RP11-829H16.2	RP11-829H16.2	0	14	n/a	n/a	n/a	2.857
1088971	ENSG00000099331	4624	MYO9B	myosin IXB	4650	19	n/a	n/a	n/a	2.857
1099621	ENSG00000169733	5954	RFNG	RFNG O-fucosylpeptide 3-beta-N-acetylglucosaminyltransferase	5986	17	n/a	n/a	n/a	2.856
1095276	ENSG00000143226	2197	FCGR2A	Fc fragment of IgG, low affinity IIa, receptor (CD32)	2212	1	n/a	n/a	n/a	2.854
1102055	ENSG00000182240	25574	BACE2	beta-site APP-cleaving enzyme 2	25825	21	n/a	n/a	n/a	2.854
279802273	ENSG00000226696	0	AC008746.11	AC008746.11	0	19	n/a	n/a	n/a	2.851
1101970	ENSG00000181826	1002216	RELL1	RELT-like 1	768211	4	n/a	n/a	n/a	2.85
280064836	ENSG00000254010	0	RP11-103H7.5	RP11-103H7.5	0	8	n/a	n/a	n/a	2.849
1087056	ENSG00000007866	6963	TEAD3	TEA domain family member 3	7005	6	n/a	n/a	n/a	2.849
1097225	ENSG00000158869	2192	FCER1G	Fc fragment of IgE, high affinity I, receptor for; gamma polypeptide	2207	1	n/a	n/a	n/a	2.846
279959006	ENSG00000241680	0	RPL31P49	ribosomal protein L31 pseudogene 49	0	12	n/a	n/a	n/a	2.843
1105657	ENSG00000206190	36470	ATP10A	ATPase, class V, type 10A	57194	15	n/a	n/a	n/a	2.839
1092283	ENSG00000123374	1012	CDK2	cyclin-dependent kinase 2	1017	12	n/a	n/a	n/a	2.839
1094248	ENSG00000136802	35542	LRRC8A	leucine rich repeat containing 8 family, member A	56262	9	n/a	n/a	n/a	2.838
279828268	ENSG00000229020	0	AKR7A2P1	aldo-keto reductase family 7, member A2 pseudogene 1	0	1	n/a	n/a	n/a	2.836
1100815	ENSG00000175229	59732	GAL3ST3	galactose-3-O-sulfotransferase 3	89792	11	n/a	n/a	n/a	2.833
279902998	ENSG00000235695	0	RP11-395P16.1	RP11-395P16.1	0	3	n/a	n/a	n/a	2.832
1109078	ENSG00000243364	1932	EFNA4	ephrin-A4	1945	1	n/a	n/a	n/a	2.83
1097517	ENSG00000160999	0	SH2B2	SH2B adaptor protein 2	0	7	n/a	n/a	n/a	2.83
1093178	ENSG00000130429	9950	ARPC1B	actin related protein 2/3 complex, subunit 1B, 41kDa	10095	7	n/a	n/a	n/a	2.83
280094681	ENSG00000256309	0	AC009469.1	AC009469.1	0	2	n/a	n/a	n/a	2.828
1095948	ENSG00000147813	60252	NAPRT1	nicotinate phosphoribosyltransferase domain containing 1	93100	8	n/a	n/a	n/a	2.828
279823512	ENSG00000228612	0	HK2P1	hexokinase 2 pseudogene 1	0	X	n/a	n/a	n/a	2.827
1093915	ENSG00000135063	9277	FAM189A2	family with sequence similarity 189, member A2	9413	9	n/a	n/a	n/a	2.827
279705480	ENSG00000207070	169142	SNORA16A	small nucleolar RNA, H/ACA box 16A	692073	1	n/a	n/a	n/a	2.826
280080203	ENSG00000255050	0	RP11-661A12.9	RP11-661A12.9	0	8	n/a	n/a	n/a	2.825
1087089	ENSG00000008517	9110	IL32	interleukin 32	9235	16	n/a	n/a	n/a	2.825
1106011	ENSG00000214193	55532	SH3D21	SH3 domain containing 21	79729	1	n/a	n/a	n/a	2.825
1099232	ENSG00000168056	4029	LTBP3	latent transforming growth factor beta binding protein 3	4054	11	n/a	n/a	n/a	2.823
280070669	ENSG00000254422	0	RP11-864G5.3	RP11-864G5.3	0	11	n/a	n/a	n/a	2.821
1089057	ENSG00000100065	29510	CARD10	caspase recruitment domain family, member 10	29775	22	n/a	n/a	n/a	2.819
1093400	ENSG00000131759	5882	RARA	retinoic acid receptor, alpha	5914	17	n/a	n/a	n/a	2.818
1097612	ENSG00000161958	2241	FGF11	fibroblast growth factor 11	2256	17	n/a	n/a	n/a	2.818
280132437	ENSG00000259407	0	RP11-158M2.3	RP11-158M2.3	0	15	n/a	n/a	n/a	2.817
1092351	ENSG00000124074	58291	C16orf48	chromosome 16 open reading frame 48	84080	16	n/a	n/a	n/a	2.816
280123148	ENSG00000258876	0	RP11-270M14.5	RP11-270M14.5	0	14	n/a	n/a	n/a	2.812
1088087	ENSG00000072952	10188	MRVI1	murine retrovirus integration site 1 homolog	10335	11	n/a	n/a	n/a	2.812
1099625	ENSG00000169750	5849	RAC3	ras-related C3 botulinum toxin substrate 3 (rho family, small GTP binding protein Rac3)	5881	17	n/a	n/a	n/a	2.811
279857430	ENSG00000231655	0	AC011742.3	AC011742.3	0	2	n/a	n/a	n/a	2.811
279973615	ENSG00000243302	0	RP11-274B21.2	RP11-274B21.2	0	7	n/a	n/a	n/a	2.811
1102124	ENSG00000182541	3960	LIMK2	LIM domain kinase 2	3985	22	n/a	n/a	n/a	2.811
279722950	ENSG00000213553	0	RPLP0P6	ribosomal protein, large, P0 pseudogene 6	0	2	n/a	n/a	n/a	2.808
1088093	ENSG00000073060	944	SCARB1	scavenger receptor class B, member 1	949	12	n/a	n/a	n/a	2.808
280028444	ENSG00000250619	0	CTD-2215L10.1	CTD-2215L10.1	0	5	n/a	n/a	n/a	2.808
1088130	ENSG00000074219	8402	TEAD2	TEA domain family member 2	8463	19	n/a	n/a	n/a	2.807
1107023	ENSG00000225917	0	AC006427.1	AC006427.1	0	4	n/a	n/a	n/a	2.807
1087946	ENSG00000069399	599	BCL3	B-cell CLL/lymphoma 3	602	19	n/a	n/a	n/a	2.807
1105862	ENSG00000213445	6458	SIPA1	signal-induced proliferation-associated 1	6494	11	n/a	n/a	n/a	2.806
1100318	ENSG00000172663	55995	TMEM134	transmembrane protein 134	80194	11	n/a	n/a	n/a	2.804
1093136	ENSG00000130203	345	APOE	apolipoprotein E	348	19	n/a	n/a	n/a	2.803
1106640	ENSG00000223547	94287	ZNF844	zinc finger protein 844	284391	19	n/a	n/a	n/a	2.801
1095526	ENSG00000144649	170019	FAM198A	family with sequence similarity 198, member A	729085	3	n/a	n/a	n/a	2.801
1087900	ENSG00000068001	8623	HYAL2	hyaluronoglucosaminidase 2	8692	3	n/a	n/a	n/a	2.8
279721853	ENSG00000213406	0	ANXA2P1	annexin A2 pseudogene 1	0	4	n/a	n/a	n/a	2.8
279677975	ENSG00000204261	1021875	XXbac-BPG246D15.8	XXbac-BPG246D15.8	100507463	6	n/a	n/a	n/a	2.799
1098800	ENSG00000166398	9566	KIAA0355	KIAA0355	9710	19	n/a	n/a	n/a	2.799
1094186	ENSG00000136425	10371	CIB2	calcium and integrin binding family member 2	10518	15	n/a	n/a	n/a	2.798
279874416	ENSG00000233125	0	ACTBP12	actin, beta pseudogene 12	0	1	n/a	n/a	n/a	2.797
1088712	ENSG00000089327	33132	FXYD5	FXYD domain containing ion transport regulator 5	53827	19	n/a	n/a	n/a	2.795
279866478	ENSG00000232456	0	RP11-5P18.10	RP11-5P18.10	0	1	n/a	n/a	n/a	2.794
1093192	ENSG00000130522	3702	JUND	jun D proto-oncogene	3727	19	n/a	n/a	n/a	2.792
1098414	ENSG00000164879	757	CA3	carbonic anhydrase III, muscle specific	761	8	n/a	n/a	n/a	2.792
1102854	ENSG00000185522	90344	C11orf35	chromosome 11 open reading frame 35	256329	11	n/a	n/a	n/a	2.791
1093656	ENSG00000133315	28728	MACROD1	MACRO domain containing 1	28992	11	n/a	n/a	n/a	2.791
1104453	ENSG00000197958	6104	RPL12	ribosomal protein L12	6136	9	n/a	n/a	n/a	2.79
1101928	ENSG00000181588	124878	MEX3D	mex-3 homolog D (C. elegans)	399664	19	n/a	n/a	n/a	2.79
1108890	ENSG00000239282	167370	GATSL3	GATS protein-like 3	652968	22	n/a	n/a	n/a	2.789
1095046	ENSG00000141469	6527	SLC14A1	solute carrier family 14 (urea transporter), member 1 (Kidd blood group)	6563	18	n/a	n/a	n/a	2.788
1103563	ENSG00000188483	123587	IER5L	immediate early response 5-like	389792	9	n/a	n/a	n/a	2.785
1100482	ENSG00000173457	26220	PPP1R14B	protein phosphatase 1, regulatory (inhibitor) subunit 14B	26472	11	n/a	n/a	n/a	2.784
1092440	ENSG00000124491	2147	F13A1	coagulation factor XIII, A1 polypeptide	2162	6	n/a	n/a	n/a	2.782
1087167	ENSG00000011478	34103	QPCTL	glutaminyl-peptide cyclotransferase-like	54814	19	n/a	n/a	n/a	2.782
1106399	ENSG00000215788	8647	TNFRSF25	tumor necrosis factor receptor superfamily, member 25	8718	1	n/a	n/a	n/a	2.78
279480959	ENSG00000177410	134970	ZNFX1-AS1	ZNFX1 antisense RNA 1 (non-protein coding)	441951	20	n/a	n/a	n/a	2.778
1093267	ENSG00000130829	1840	DUSP9	dual specificity phosphatase 9	1852	X	n/a	n/a	n/a	2.777
1101909	ENSG00000181449	6617	SOX2	SRY (sex determining region Y)-box 2	6657	3	n/a	n/a	n/a	2.777
1097438	ENSG00000160447	29674	PKN3	protein kinase N3	29941	9	n/a	n/a	n/a	2.777
1092993	ENSG00000128917	33858	DLL4	delta-like 4 (Drosophila)	54567	15	n/a	n/a	n/a	2.776
1104574	ENSG00000198324	80393	FAM109A	family with sequence similarity 109, member A	144717	12	n/a	n/a	n/a	2.775
1090178	ENSG00000106333	5086	PCOLCE	procollagen C-endopeptidase enhancer	5118	7	n/a	n/a	n/a	2.775
1087682	ENSG00000060138	8465	CSDA	cold shock domain protein A	8531	12	n/a	n/a	n/a	2.772
1091825	ENSG00000119630	5196	PGF	placental growth factor	5228	14	n/a	n/a	n/a	2.772
1099096	ENSG00000167615	77547	LENG8	leukocyte receptor cluster (LRC) member 8	114823	19	n/a	n/a	n/a	2.771
1095538	ENSG00000144730	34045	IL17RD	interleukin 17 receptor D	54756	3	n/a	n/a	n/a	2.77
1091288	ENSG00000115257	34049	PCSK4	proprotein convertase subtilisin/kexin type 4	54760	19	n/a	n/a	n/a	2.766
1099454	ENSG00000168994	85792	C6orf145	chromosome 6 open reading frame 145	221749	6	n/a	n/a	n/a	2.764
1091033	ENSG00000113070	1827	HBEGF	heparin-binding EGF-like growth factor	1839	5	n/a	n/a	n/a	2.762
279812670	ENSG00000227615	0	RP11-864N7.2	RP11-864N7.2	0	11	n/a	n/a	n/a	2.76
1095012	ENSG00000141295	59927	SCRN2	secernin 2	90507	17	n/a	n/a	n/a	2.76
1088858	ENSG00000092621	25976	PHGDH	phosphoglycerate dehydrogenase	26227	1	n/a	n/a	n/a	2.759
279952730	ENSG00000240950	0	RP11-372E1.1	RP11-372E1.1	0	3	n/a	n/a	n/a	2.753
1089882	ENSG00000104897	8124	SF3A2	splicing factor 3a, subunit 2, 66kDa	8175	19	n/a	n/a	n/a	2.752
1096115	ENSG00000149273	6155	RPS3	ribosomal protein S3	6188	11	n/a	n/a	n/a	2.752
1090811	ENSG00000111640	2581	GAPDH	glyceraldehyde-3-phosphate dehydrogenase	2597	12	n/a	n/a	n/a	2.752
1106652	ENSG00000223609	3028	HBD	hemoglobin, delta	3045	11	n/a	n/a	n/a	2.752
1100015	ENSG00000171425	31025	ZNF581	zinc finger protein 581	51545	19	n/a	n/a	n/a	2.751
279708007	ENSG00000207496	166313	SNORA7A	small nucleolar RNA, H/ACA box 7A	619563	3	n/a	n/a	n/a	2.751
1091223	ENSG00000114779	59026	ABHD14B	abhydrolase domain containing 14B	84836	3	n/a	n/a	n/a	2.751
280000482	ENSG00000248341	0	AC115115.2	AC115115.2	0	2	n/a	n/a	n/a	2.751
1092115	ENSG00000121900	76666	TMEM54	transmembrane protein 54	113452	1	n/a	n/a	n/a	2.751
1095694	ENSG00000145901	10172	TNIP1	TNFAIP3 interacting protein 1	10318	5	n/a	n/a	n/a	2.75
1108810	ENSG00000237774	0	RP11-129B9.1	RP11-129B9.1	0	12	n/a	n/a	n/a	2.75
1090631	ENSG00000110057	57304	UNC93B1	unc-93 homolog B1 (C. elegans)	81622	11	n/a	n/a	n/a	2.749
1105796	ENSG00000213003	0	BTF3P12	basic transcription factor 3 pseudogene 12	0	8	n/a	n/a	n/a	2.749
1103405	ENSG00000187838	36326	PLSCR3	phospholipid scramblase 3	57048	17	n/a	n/a	n/a	2.748
1091498	ENSG00000116691	38103	MIIP	migration and invasion inhibitory protein	60672	1	n/a	n/a	n/a	2.748
1089873	ENSG00000104881	10690	PPP1R13L	protein phosphatase 1, regulatory subunit 13 like	10848	19	n/a	n/a	n/a	2.747
1088672	ENSG00000088882	35545	CPXM1	carboxypeptidase X (M14 family), member 1	56265	20	n/a	n/a	n/a	2.747
1101157	ENSG00000177051	23158	FBXO46	F-box protein 46	23403	19	n/a	n/a	n/a	2.745
1100359	ENSG00000172830	34250	SSH3	slingshot homolog 3 (Drosophila)	54961	11	n/a	n/a	n/a	2.744
1102602	ENSG00000184489	10997	PTP4A3	protein tyrosine phosphatase type IVA, member 3	11156	8	n/a	n/a	n/a	2.744
1101273	ENSG00000177666	36382	PNPLA2	patatin-like phospholipase domain containing 2	57104	11	n/a	n/a	n/a	2.739
1091784	ENSG00000119283	133890	TRIM67	tripartite motif containing 67	440730	1	n/a	n/a	n/a	2.739
1098117	ENSG00000163884	28735	KLF15	Kruppel-like factor 15	28999	3	n/a	n/a	n/a	2.739
279814397	ENSG00000227775	0	RP1-283E3.3	RP1-283E3.3	0	1	n/a	n/a	n/a	2.737
1093160	ENSG00000130313	25545	PGLS	6-phosphogluconolactonase	25796	19	n/a	n/a	n/a	2.737
1088276	ENSG00000077942	2177	FBLN1	fibulin 1	2192	22	n/a	n/a	n/a	2.736
1087527	ENSG00000049245	9206	VAMP3	vesicle-associated membrane protein 3 (cellubrevin)	9341	1	n/a	n/a	n/a	2.735
1087143	ENSG00000011028	9758	MRC2	mannose receptor, C type 2	9902	17	n/a	n/a	n/a	2.733
1093028	ENSG00000129219	5306	PLD2	phospholipase D2	5338	17	n/a	n/a	n/a	2.732
279781233	ENSG00000224861	0	YBX1P1	Y box binding protein 1 pseudogene 1	0	14	n/a	n/a	n/a	2.731
1101166	ENSG00000177105	388	RHOG	ras homolog gene family, member G (rho G)	391	11	n/a	n/a	n/a	2.73
1091884	ENSG00000119938	5475	PPP1R3C	protein phosphatase 1, regulatory subunit 3C	5507	10	n/a	n/a	n/a	2.73
279989230	ENSG00000245112	1013954	SMARCA5-AS1	SMARCA5 antisense RNA 1 (non-protein coding)	100128055	4	n/a	n/a	n/a	2.73
1091848	ENSG00000119711	4303	ALDH6A1	aldehyde dehydrogenase 6 family, member A1	4329	14	n/a	n/a	n/a	2.73
1098366	ENSG00000164687	2156	FABP5	fatty acid binding protein 5 (psoriasis-associated)	2171	8	n/a	n/a	n/a	2.729
1096210	ENSG00000150093	3663	ITGB1	integrin, beta 1 (fibronectin receptor, beta polypeptide, antigen CD29 includes MDF2, MSK12)	3688	10	n/a	n/a	n/a	2.726
1106516	ENSG00000221857	5316	FXYD1	FXYD domain containing ion transport regulator 1	5348	19	n/a	n/a	n/a	2.724
279895351	ENSG00000234964	0	FABP5P7	fatty acid binding protein 5 pseudogene 7	0	11	n/a	n/a	n/a	2.724
1088042	ENSG00000071967	55703	CYBRD1	cytochrome b reductase 1	79901	2	n/a	n/a	n/a	2.722
1101874	ENSG00000181218	60226	HIST3H2A	histone cluster 3, H2a	92815	1	n/a	n/a	n/a	2.721
1093125	ENSG00000130164	3924	LDLR	low density lipoprotein receptor	3949	19	n/a	n/a	n/a	2.72
280074030	ENSG00000254666	0	AP000769.4	AP000769.4	0	11	n/a	n/a	n/a	2.72
279709148	ENSG00000207727	1013189	MIR612	microRNA 612	693197	11	n/a	n/a	n/a	2.72
1097718	ENSG00000162591	1940	MEGF6	multiple EGF-like-domains 6	1953	1	n/a	n/a	n/a	2.719
1104925	ENSG00000203813	8299	HIST1H3H	histone cluster 1, H3h	8357	6	n/a	n/a	n/a	2.719
279837524	ENSG00000229891	1001058	Z83851.1	Z83851.1	100134361	22	n/a	n/a	n/a	2.718
1093970	ENSG00000135362	55702	PRR5L	proline rich 5 like	79899	11	n/a	n/a	n/a	2.718
1087195	ENSG00000013306	31109	SLC25A39	solute carrier family 25, member 39	51629	17	n/a	n/a	n/a	2.718
1092182	ENSG00000122547	56591	EEPD1	endonuclease/exonuclease/phosphatase family domain containing 1	80820	7	n/a	n/a	n/a	2.718
1092918	ENSG00000128309	4331	MPST	mercaptopyruvate sulfurtransferase	4357	22	n/a	n/a	n/a	2.717
1098263	ENSG00000164292	22592	RHOBTB3	Rho-related BTB domain containing 3	22836	5	n/a	n/a	n/a	2.717
1089664	ENSG00000103202	4802	NME4	non-metastatic cells 4, protein expressed in	4833	16	n/a	n/a	n/a	2.717
1101155	ENSG00000177045	80655	SIX5	SIX homeobox 5	147912	19	n/a	n/a	n/a	2.715
279990244	ENSG00000245532	0	NEAT1	nuclear paraspeckle assembly transcript 1 (non-protein coding)	0	11	n/a	n/a	n/a	2.715
1100877	ENSG00000175567	7308	UCP2	uncoupling protein 2 (mitochondrial, proton carrier)	7351	11	n/a	n/a	n/a	2.715
279746885	ENSG00000217801	0	RP11-465B22.3	RP11-465B22.3	0	1	n/a	n/a	n/a	2.714
1100546	ENSG00000173801	3703	JUP	junction plakoglobin	3728	17	n/a	n/a	n/a	2.713
1099056	ENSG00000167470	59833	MIDN	midnolin	90007	19	n/a	n/a	n/a	2.711
279890425	ENSG00000234555	0	RP11-74C13.4	RP11-74C13.4	0	1	n/a	n/a	n/a	2.711
1088956	ENSG00000099194	6284	SCD	stearoyl-CoA desaturase (delta-9-desaturase)	6319	10	n/a	n/a	n/a	2.71
1091165	ENSG00000114268	5178	PFKFB4	6-phosphofructo-2-kinase/fructose-2,6-biphosphatase 4	5210	3	n/a	n/a	n/a	2.707
1105956	ENSG00000213977	29842	TAX1BP3	Tax1 (human T-cell leukemia virus type I) binding protein 3	30851	17	n/a	n/a	n/a	2.707
1095857	ENSG00000147144	59841	CCDC120	coiled-coil domain containing 120	90060	X	n/a	n/a	n/a	2.707
1100214	ENSG00000172216	1044	CEBPB	CCAAT/enhancer binding protein (C/EBP), beta	1051	20	n/a	n/a	n/a	2.706
1095360	ENSG00000143570	26918	SLC39A1	solute carrier family 39 (zinc transporter), member 1	27173	1	n/a	n/a	n/a	2.706
1093442	ENSG00000132026	57789	RTBDN	retbindin	83546	19	n/a	n/a	n/a	2.705
1095362	ENSG00000143578	80703	CREB3L4	cAMP responsive element binding protein 3-like 4	148327	1	n/a	n/a	n/a	2.703
1090190	ENSG00000106397	8877	PLOD3	procollagen-lysine, 2-oxoglutarate 5-dioxygenase 3	8985	7	n/a	n/a	n/a	2.703
280006709	ENSG00000248839	0	RP11-227H4.5	RP11-227H4.5	0	3	n/a	n/a	n/a	2.702
1086933	ENSG00000004975	1844	DVL2	dishevelled, dsh homolog 2 (Drosophila)	1856	17	n/a	n/a	n/a	2.701
1087526	ENSG00000049239	9421	H6PD	hexose-6-phosphate dehydrogenase (glucose 1-dehydrogenase)	9563	1	n/a	n/a	n/a	2.698
280096027	ENSG00000256463	0	SALL3	sal-like 3 (Drosophila)	0	18	n/a	n/a	n/a	2.697
1090040	ENSG00000105643	26851	ARRDC2	arrestin domain containing 2	27106	19	n/a	n/a	n/a	2.697
1104783	ENSG00000198865	1003752	CCDC152	coiled-coil domain containing 152	100129792	5	n/a	n/a	n/a	2.697
1097593	ENSG00000161847	79085	RAVER1	ribonucleoprotein, PTB-binding 1	125950	19	n/a	n/a	n/a	2.695
279821299	ENSG00000228399	0	RP4-575N6.2	RP4-575N6.2	0	1	n/a	n/a	n/a	2.693
1091591	ENSG00000117305	3135	HMGCL	3-hydroxymethyl-3-methylglutaryl-CoA lyase	3155	1	n/a	n/a	n/a	2.693
1093871	ENSG00000134802	28751	SLC43A3	solute carrier family 43, member 3	29015	11	n/a	n/a	n/a	2.692
1099747	ENSG00000170290	6550	SLN	sarcolipin	6588	11	n/a	n/a	n/a	2.69
279710786	ENSG00000208342	0	SNORD96A	small nucleolar RNA, C/D box 96A	0	5	n/a	n/a	n/a	2.69
279585954	ENSG00000188459	0	WASF4P	WAS protein family, member 4, pseudogene	0	X	n/a	n/a	n/a	2.69
1100130	ENSG00000171858	6194	RPS21	ribosomal protein S21	6227	20	n/a	n/a	n/a	2.688
1086912	ENSG00000004468	947	CD38	CD38 molecule	952	4	n/a	n/a	n/a	2.688
1099220	ENSG00000168003	6484	SLC3A2	solute carrier family 3 (activators of dibasic and neutral amino acid transport), member 2	6520	11	n/a	n/a	n/a	2.688
280134316	ENSG00000259519	0	RP11-519G16.2	RP11-519G16.2	0	15	n/a	n/a	n/a	2.687
1101856	ENSG00000181045	94191	SLC26A11	solute carrier family 26, member 11	284129	17	n/a	n/a	n/a	2.687
1096186	ENSG00000149782	5299	PLCB3	phospholipase C, beta 3 (phosphatidylinositol-specific)	5331	11	n/a	n/a	n/a	2.686
279709890	ENSG00000207858	1013199	MIR622	microRNA 622	693207	13	n/a	n/a	n/a	2.686
1092706	ENSG00000126246	55516	IGFLR1	IGF-like family receptor 1	79713	19	n/a	n/a	n/a	2.685
1095286	ENSG00000143303	30575	RRNAD1	ribosomal RNA adenine dimethylase domain containing 1	51093	1	n/a	n/a	n/a	2.685
1095499	ENSG00000144476	36286	CXCR7	chemokine (C-X-C motif) receptor 7	57007	2	n/a	n/a	n/a	2.685
280133904	ENSG00000259488	0	RP11-154J22.1	RP11-154J22.1	0	15	n/a	n/a	n/a	2.685
280100777	ENSG00000257022	0	RP11-729I10.2	RP11-729I10.2	0	12	n/a	n/a	n/a	2.684
1108719	ENSG00000237172	58948	B3GNT9	UDP-GlcNAc:betaGal beta-1,3-N-acetylglucosaminyltransferase 9	84752	16	n/a	n/a	n/a	2.684
279908451	ENSG00000236215	0	RP11-262H14.10	RP11-262H14.10	0	9	n/a	n/a	n/a	2.683
1105942	ENSG00000213928	10232	IRF9	interferon regulatory factor 9	10379	14	n/a	n/a	n/a	2.682
1094656	ENSG00000138772	303	ANXA3	annexin A3	306	4	n/a	n/a	n/a	2.682
1094327	ENSG00000137101	966	CD72	CD72 molecule	971	9	n/a	n/a	n/a	2.681
1095751	ENSG00000146250	81702	PRSS35	protease, serine, 35	167681	6	n/a	n/a	n/a	2.681
1099073	ENSG00000167536	80575	DHRS13	dehydrogenase/reductase (SDR family) member 13	147015	17	n/a	n/a	n/a	2.679
1096939	ENSG00000156508	1902	EEF1A1	eukaryotic translation elongation factor 1 alpha 1	1915	6	n/a	n/a	n/a	2.678
1093367	ENSG00000131477	10120	RAMP2	receptor (G protein-coupled) activity modifying protein 2	10266	17	n/a	n/a	n/a	2.675
1092911	ENSG00000128274	0	A4GALT	alpha 1,4-galactosyltransferase	0	22	n/a	n/a	n/a	2.674
1095182	ENSG00000142583	6482	SLC2A5	solute carrier family 2 (facilitated glucose/fructose transporter), member 5	6518	1	n/a	n/a	n/a	2.673
1104700	ENSG00000198719	28250	DLL1	delta-like 1 (Drosophila)	28514	6	n/a	n/a	n/a	2.673
1087324	ENSG00000026297	8566	RNASET2	ribonuclease T2	8635	6	n/a	n/a	n/a	2.672
1105919	ENSG00000213853	1998	EMP2	epithelial membrane protein 2	2013	16	n/a	n/a	n/a	2.671
1101719	ENSG00000180340	2519	FZD2	frizzled family receptor 2	2535	17	n/a	n/a	n/a	2.671
1095845	ENSG00000147113	55545	CXorf36	chromosome X open reading frame 36	79742	X	n/a	n/a	n/a	2.669
279968586	ENSG00000242697	0	RP11-799A12.1	RP11-799A12.1	0	4	n/a	n/a	n/a	2.668
1092953	ENSG00000128602	6568	SMO	smoothened, frizzled family receptor	6608	7	n/a	n/a	n/a	2.668
279962608	ENSG00000242071	0	RPL7AP6	ribosomal protein L7a pseudogene 6	0	14	n/a	n/a	n/a	2.667
279858781	ENSG00000231768	157122673	RP5-855F14.1	RP5-855F14.1	100506795	1	n/a	n/a	n/a	2.664
1088774	ENSG00000090776	1934	EFNB1	ephrin-B1	1947	X	n/a	n/a	n/a	2.663
279750744	ENSG00000220583	0	RPL35P2	ribosomal protein L35 pseudogene 2	0	6	n/a	n/a	n/a	2.662
279999419	ENSG00000248272	0	AL593851.1	AL593851.1	0	9	n/a	n/a	n/a	2.662
279870527	ENSG00000232788	0	AC078883.3	AC078883.3	0	2	n/a	n/a	n/a	2.662
1089950	ENSG00000105251	36240	SHD	Src homology 2 domain containing transforming protein D	56961	19	n/a	n/a	n/a	2.662
279600014	ENSG00000196205	0	EEF1A1P5	eukaryotic translation elongation factor 1 alpha 1 pseudogene 5	0	9	n/a	n/a	n/a	2.661
1095786	ENSG00000146535	2751	GNA12	guanine nucleotide binding protein (G protein) alpha 12	2768	7	n/a	n/a	n/a	2.661
1088520	ENSG00000085117	3707	CD82	CD82 molecule	3732	11	n/a	n/a	n/a	2.661
279908183	ENSG00000236197	0	AC002429.5	AC002429.5	0	7	n/a	n/a	n/a	2.661
1095114	ENSG00000141959	5179	PFKL	phosphofructokinase, liver	5211	21	n/a	n/a	n/a	2.66
1095901	ENSG00000147454	30793	SLC25A37	solute carrier family 25, member 37	51312	8	n/a	n/a	n/a	2.654
1099887	ENSG00000170892	54882	TSEN34	tRNA splicing endonuclease 34 homolog (S. cerevisiae)	79042	19	n/a	n/a	n/a	2.654
279863672	ENSG00000232176	0	RP11-146N23.1	RP11-146N23.1	0	9	n/a	n/a	n/a	2.653
1104720	ENSG00000198753	5333	PLXNB3	plexin B3	5365	X	n/a	n/a	n/a	2.653
279596568	ENSG00000189343	0	AC004448.3	AC004448.3	0	17	n/a	n/a	n/a	2.65
1100329	ENSG00000172725	36451	CORO1B	coronin, actin binding protein, 1B	57175	11	n/a	n/a	n/a	2.65
1103071	ENSG00000186352	110770	ANKRD37	ankyrin repeat domain 37	353322	4	n/a	n/a	n/a	2.649
279802530	ENSG00000226721	0	EEF1DP2	eukaryotic translation elongation factor 1 delta pseudogene 2	0	9	n/a	n/a	n/a	2.647
1093391	ENSG00000131724	3572	IL13RA1	interleukin 13 receptor, alpha 1	3597	X	n/a	n/a	n/a	2.647
280106509	ENSG00000257550	157126289	RP11-793H13.3	RP11-793H13.3	100652999	12	n/a	n/a	n/a	2.647
1087473	ENSG00000044115	1484	CTNNA1	catenin (cadherin-associated protein), alpha 1, 102kDa	1495	5	n/a	n/a	n/a	2.647
1095536	ENSG00000144713	6129	RPL32	ribosomal protein L32	6161	3	n/a	n/a	n/a	2.646
1103604	ENSG00000188643	79949	S100A16	S100 calcium binding protein A16	140576	1	n/a	n/a	n/a	2.646
280106988	ENSG00000257607	0	RP11-449P15.1	RP11-449P15.1	0	7	n/a	n/a	n/a	2.645
1093533	ENSG00000132613	60144	MTSS1L	metastasis suppressor 1-like	92154	16	n/a	n/a	n/a	2.645
1088827	ENSG00000091986	81022	CCDC80	coiled-coil domain containing 80	151887	3	n/a	n/a	n/a	2.645
1094398	ENSG00000137497	4895	NUMA1	nuclear mitotic apparatus protein 1	4926	11	n/a	n/a	n/a	2.644
1089615	ENSG00000102935	22845	ZNF423	zinc finger protein 423	23090	16	n/a	n/a	n/a	2.644
1093065	ENSG00000129521	76550	EGLN3	egl nine homolog 3 (C. elegans)	112399	14	n/a	n/a	n/a	2.644
279959195	ENSG00000241695	0	GM2AP1	GM2 ganglioside activator pseudogene 1	0	3	n/a	n/a	n/a	2.643
279669770	ENSG00000203508	0	CR786580.1	CR786580.1	0	9	n/a	n/a	n/a	2.642
1089349	ENSG00000101198	79286	NKAIN4	Na+/K+ transporting ATPase interacting 4	128414	20	n/a	n/a	n/a	2.641
1101892	ENSG00000181350	122934	C17orf76	chromosome 17 open reading frame 76	388341	17	n/a	n/a	n/a	2.641
1087172	ENSG00000011600	7262	TYROBP	TYRO protein tyrosine kinase binding protein	7305	19	n/a	n/a	n/a	2.639
1106481	ENSG00000219607	169334	PPP1R3G	protein phosphatase 1, regulatory subunit 3G	648791	6	n/a	n/a	n/a	2.639
280105393	ENSG00000257453	0	RP11-290L1.3	RP11-290L1.3	0	12	n/a	n/a	n/a	2.639
279710443	ENSG00000207985	1013246	MIR663	microRNA 663	724033	20	n/a	n/a	n/a	2.637
1093030	ENSG00000129226	963	CD68	CD68 molecule	968	17	n/a	n/a	n/a	2.636
1090491	ENSG00000108828	10346	VAT1	vesicle amine transport protein 1 homolog (T. californica)	10493	17	n/a	n/a	n/a	2.635
279908618	ENSG00000236238	0	AC093106.4	AC093106.4	0	7	n/a	n/a	n/a	2.634
1095222	ENSG00000142910	40762	TINAGL1	tubulointerstitial nephritis antigen-like 1	64129	1	n/a	n/a	n/a	2.633
1094916	ENSG00000140545	4215	MFGE8	milk fat globule-EGF factor 8 protein	4240	15	n/a	n/a	n/a	2.632
279555193	ENSG00000185839	0	RP4-592A1.2	RP4-592A1.2	0	1	n/a	n/a	n/a	2.63
1103567	ENSG00000188493	94254	C19orf54	chromosome 19 open reading frame 54	284325	19	n/a	n/a	n/a	2.63
1088742	ENSG00000090097	36338	PCBP4	poly(rC) binding protein 4	57060	3	n/a	n/a	n/a	2.63
1098554	ENSG00000165475	30566	CRYL1	crystallin, lambda 1	51084	13	n/a	n/a	n/a	2.63
279887780	ENSG00000234335	0	RP11-241I20.3	RP11-241I20.3	0	10	n/a	n/a	n/a	2.629
1092870	ENSG00000127920	2774	GNG11	guanine nucleotide binding protein (G protein), gamma 11	2791	7	n/a	n/a	n/a	2.628
1088117	ENSG00000073792	10497	IGF2BP2	insulin-like growth factor 2 mRNA binding protein 2	10644	3	n/a	n/a	n/a	2.626
1106775	ENSG00000224383	60169	C17orf72	chromosome 17 open reading frame 72	92340	17	n/a	n/a	n/a	2.625
1088599	ENSG00000087116	9368	ADAMTS2	ADAM metallopeptidase with thrombospondin type 1 motif, 2	9509	5	n/a	n/a	n/a	2.625
279907086	ENSG00000236085	0	ACTG1P4	actin, gamma 1 pseudogene 4	0	1	n/a	n/a	n/a	2.624
1089521	ENSG00000102158	58272	MAGT1	magnesium transporter 1	84061	X	n/a	n/a	n/a	2.622
1100935	ENSG00000175898	9161	S1PR2	sphingosine-1-phosphate receptor 2	9294	19	n/a	n/a	n/a	2.622
1088782	ENSG00000090932	10536	DLL3	delta-like 3 (Drosophila)	10683	19	n/a	n/a	n/a	2.622
279749168	ENSG00000219451	85877	AC005251.3	AC005251.3	222901	7	n/a	n/a	n/a	2.621
1102118	ENSG00000182511	2227	FES	feline sarcoma oncogene	2242	15	n/a	n/a	n/a	2.619
279528473	ENSG00000183531	0	Z98256.1	Z98256.1	0	22	n/a	n/a	n/a	2.618
1088794	ENSG00000091136	3887	LAMB1	laminin, beta 1	3912	7	n/a	n/a	n/a	2.618
1104747	ENSG00000198805	4829	PNP	purine nucleoside phosphorylase	4860	14	n/a	n/a	n/a	2.618
1093550	ENSG00000132688	10605	NES	nestin	10763	1	n/a	n/a	n/a	2.617
280019438	ENSG00000249908	0	CTD-2589H19.4	CTD-2589H19.4	0	5	n/a	n/a	n/a	2.617
279924392	ENSG00000237632	0	S100A11P1	S100 calcium binding protein A11 pseudogene 1	0	7	n/a	n/a	n/a	2.617
279924956	ENSG00000237668	0	WI2-80423F1.1	WI2-80423F1.1	0	22	n/a	n/a	n/a	2.617
1090469	ENSG00000108691	6312	CCL2	chemokine (C-C motif) ligand 2	6347	17	n/a	n/a	n/a	2.613
1096487	ENSG00000152558	77624	TMEM123	transmembrane protein 123	114908	11	n/a	n/a	n/a	2.613
280083474	ENSG00000255248	0	RP11-166D19.1	RP11-166D19.1	0	11	n/a	n/a	n/a	2.612
1090383	ENSG00000108107	6126	RPL28	ribosomal protein L28	6158	19	n/a	n/a	n/a	2.611
1108439	ENSG00000235297	0	RP11-504H5.1	RP11-504H5.1	0	18	n/a	n/a	n/a	2.606
1103206	ENSG00000186940	0	CHCHD2P9	coiled-coil-helix-coiled-coil-helix domain containing 2 pseudogene 9	0	9	n/a	n/a	n/a	2.606
1105503	ENSG00000205544	90221	C17orf61	chromosome 17 open reading frame 61	254863	17	n/a	n/a	n/a	2.605
1093096	ENSG00000129925	37549	TMEM8A	transmembrane protein 8A	58986	16	n/a	n/a	n/a	2.601
1090030	ENSG00000105610	10514	KLF1	Kruppel-like factor 1 (erythroid)	10661	19	n/a	n/a	n/a	2.6
1096411	ENSG00000152022	79255	LIX1L	Lix1 homolog (mouse)-like	128077	1	n/a	n/a	n/a	2.6
1090568	ENSG00000109501	7423	WFS1	Wolfram syndrome 1 (wolframin)	7466	4	n/a	n/a	n/a	2.6
1097731	ENSG00000162618	40756	ELTD1	EGF, latrophilin and seven transmembrane domain containing 1	64123	1	n/a	n/a	n/a	2.599
1093386	ENSG00000131669	4783	NINJ1	ninjurin 1	4814	9	n/a	n/a	n/a	2.598
1099612	ENSG00000169692	10408	AGPAT2	1-acylglycerol-3-phosphate O-acyltransferase 2 (lysophosphatidic acid acyltransferase, beta)	10555	9	n/a	n/a	n/a	2.597
279902612	ENSG00000235652	0	RP11-545I5.3	RP11-545I5.3	0	6	n/a	n/a	n/a	2.597
279720456	ENSG00000213261	0	AC093106.7	AC093106.7	0	7	n/a	n/a	n/a	2.595
1092853	ENSG00000127663	22785	KDM4B	lysine (K)-specific demethylase 4B	23030	19	n/a	n/a	n/a	2.593
1102542	ENSG00000184258	1032	CDR1	cerebellar degeneration-related protein 1, 34kDa	1038	X	n/a	n/a	n/a	2.593
280110021	ENSG00000257922	0	RP11-796E2.3	RP11-796E2.3	0	12	n/a	n/a	n/a	2.587
279973676	ENSG00000243312	0	RP11-397E7.1	RP11-397E7.1	0	4	n/a	n/a	n/a	2.587
1093119	ENSG00000130066	6269	SAT1	spermidine/spermine N1-acetyltransferase 1	6303	X	n/a	n/a	n/a	2.585
279966438	ENSG00000242477	0	CTD-2161E19.1	CTD-2161E19.1	0	5	n/a	n/a	n/a	2.584
279744915	ENSG00000216624	0	GAPDHP72	glyceraldehyde-3-phosphate dehydrogenase pseudogene 72	0	6	n/a	n/a	n/a	2.58
279984222	ENSG00000244313	0	RP11-425L10.1	RP11-425L10.1	0	11	n/a	n/a	n/a	2.58
1097102	ENSG00000157927	34987	RADIL	Ras association and DIL domains	55698	7	n/a	n/a	n/a	2.579
280081153	ENSG00000255108	0	AP006621.8	AP006621.8	0	11	n/a	n/a	n/a	2.576
1100561	ENSG00000173868	81543	PHOSPHO1	phosphatase, orphan 1	162466	17	n/a	n/a	n/a	2.576
279745688	ENSG00000217027	0	RP1-83M4.2	RP1-83M4.2	0	6	n/a	n/a	n/a	2.575
1094335	ENSG00000137154	6161	RPS6	ribosomal protein S6	6194	9	n/a	n/a	n/a	2.574
279509439	ENSG00000181524	0	RPL24P4	ribosomal protein L24 pseudogene 4	0	6	n/a	n/a	n/a	2.573
1099106	ENSG00000167641	60906	PPP1R14A	protein phosphatase 1, regulatory (inhibitor) subunit 14A	94274	19	n/a	n/a	n/a	2.571
279770712	ENSG00000224012	0	RP11-756G12.1	RP11-756G12.1	0	5	n/a	n/a	n/a	2.57
279804375	ENSG00000226871	0	AC135178.7	AC135178.7	0	17	n/a	n/a	n/a	2.57
1097297	ENSG00000159403	711	C1R	complement component 1, r subcomponent	715	12	n/a	n/a	n/a	2.57
1097702	ENSG00000162511	7759	LAPTM5	lysosomal protein transmembrane 5	7805	1	n/a	n/a	n/a	2.569
1090892	ENSG00000112077	5973	RHAG	Rh-associated glycoprotein	6005	6	n/a	n/a	n/a	2.569
1093551	ENSG00000132692	40470	BCAN	brevican	63827	1	n/a	n/a	n/a	2.567
1099648	ENSG00000169860	4996	P2RY1	purinergic receptor P2Y, G-protein coupled, 1	5028	3	n/a	n/a	n/a	2.567
279717886	ENSG00000212802	0	RPL15P3	ribosomal protein L15 pseudogene 3	0	6	n/a	n/a	n/a	2.565
279719096	ENSG00000213082	0	PPP1R14BP2	protein phosphatase 1, regulatory (inhibitor) subunit 14B pseudogene 2	0	2	n/a	n/a	n/a	2.564
1089352	ENSG00000101203	36915	COL20A1	collagen, type XX, alpha 1	57642	20	n/a	n/a	n/a	2.562
1092344	ENSG00000123989	55389	CHPF	chondroitin polymerizing factor	79586	2	n/a	n/a	n/a	2.562
1088571	ENSG00000086506	3032	HBQ1	hemoglobin, theta 1	3049	16	n/a	n/a	n/a	2.56
279948041	ENSG00000240371	0	RP11-624G17.1	RP11-624G17.1	0	11	n/a	n/a	n/a	2.56
280008801	ENSG00000249026	0	CTNNAP1	CTNNAP1	0	5	n/a	n/a	n/a	2.559
1087126	ENSG00000010327	22921	STAB1	stabilin 1	23166	3	n/a	n/a	n/a	2.559
279886138	ENSG00000234177	94444	AC068057.2	AC068057.2	284998	2	n/a	n/a	n/a	2.559
279797209	ENSG00000226243	0	RPL37AP1	ribosomal protein L37a pseudogene 1	0	20	n/a	n/a	n/a	2.559
1087412	ENSG00000037757	58455	MRI1	methylthioribose-1-phosphate isomerase homolog (S. cerevisiae)	84245	19	n/a	n/a	n/a	2.558
279977670	ENSG00000243680	0	CTC-471J1.1	CTC-471J1.1	0	19	n/a	n/a	n/a	2.557
1089134	ENSG00000100299	407	ARSA	arylsulfatase A	410	22	n/a	n/a	n/a	2.557
280028328	ENSG00000250610	0	RP11-738E22.2	RP11-738E22.2	0	4	n/a	n/a	n/a	2.556
1098955	ENSG00000166987	77509	MBD6	methyl-CpG binding domain protein 6	114785	12	n/a	n/a	n/a	2.556
1099255	ENSG00000168140	77642	VASN	vasorin	114990	16	n/a	n/a	n/a	2.556
279948074	ENSG00000240376	0	RP11-36C20.1	RP11-36C20.1	0	5	n/a	n/a	n/a	2.556
1089299	ENSG00000100982	40578	PCIF1	PDX1 C-terminal inhibiting factor 1	63935	20	n/a	n/a	n/a	2.555
1101485	ENSG00000178927	55227	C17orf62	chromosome 17 open reading frame 62	79415	17	n/a	n/a	n/a	2.554
1101347	ENSG00000178078	34909	STAP2	signal transducing adaptor family member 2	55620	19	n/a	n/a	n/a	2.553
279909859	ENSG00000236349	0	RP11-778J16.1	RP11-778J16.1	0	12	n/a	n/a	n/a	2.553
279796894	ENSG00000226221	0	AC022431.1	AC022431.1	0	5	n/a	n/a	n/a	2.552
279968477	ENSG00000242686	0	RP11-1191J2.2	RP11-1191J2.2	0	4	n/a	n/a	n/a	2.552
1097521	ENSG00000161016	6100	RPL8	ribosomal protein L8	6132	8	n/a	n/a	n/a	2.552
280017295	ENSG00000249751	0	ECSCR	endothelial cell-specific chemotaxis regulator	0	5	n/a	n/a	n/a	2.55
1099095	ENSG00000167614	36622	TTYH1	tweety homolog 1 (Drosophila)	57348	19	n/a	n/a	n/a	2.549
279960266	ENSG00000241836	0	AC073321.5	AC073321.5	0	2	n/a	n/a	n/a	2.549
1091856	ENSG00000119737	10778	GPR75	G protein-coupled receptor 75	10936	2	n/a	n/a	n/a	2.548
280059519	ENSG00000253645	0	CTD-2544N14.3	CTD-2544N14.3	0	8	n/a	n/a	n/a	2.547
279710310	ENSG00000207966	128136	MIR29C	microRNA 29c	407026	1	n/a	n/a	n/a	2.546
1089957	ENSG00000105281	6474	SLC1A5	solute carrier family 1 (neutral amino acid transporter), member 5	6510	19	n/a	n/a	n/a	2.544
1093549	ENSG00000132681	477	ATP1A4	ATPase, Na+/K+ transporting, alpha 4 polypeptide	480	1	n/a	n/a	n/a	2.544
1099083	ENSG00000167565	29679	SERTAD3	SERTA domain containing 3	29946	19	n/a	n/a	n/a	2.543
1106041	ENSG00000214289	0	RPL39P5	ribosomal protein L39 pseudogene 5	0	3	n/a	n/a	n/a	2.541
1088506	ENSG00000084628	55373	NKAIN1	Na+/K+ transporting ATPase interacting 1	79570	1	n/a	n/a	n/a	2.538
1097658	ENSG00000162337	4016	LRP5	low density lipoprotein receptor-related protein 5	4041	11	n/a	n/a	n/a	2.538
1104481	ENSG00000198034	6158	RPS4X	ribosomal protein S4, X-linked	6191	X	n/a	n/a	n/a	2.537
1091903	ENSG00000120063	10525	GNA13	guanine nucleotide binding protein (G protein), alpha 13	10672	17	n/a	n/a	n/a	2.536
1087843	ENSG00000066336	6648	SPI1	spleen focus forming virus (SFFV) proviral integration oncogene spi1	6688	11	n/a	n/a	n/a	2.535
1086903	ENSG00000003436	6993	TFPI	tissue factor pathway inhibitor (lipoprotein-associated coagulation inhibitor)	7035	2	n/a	n/a	n/a	2.534
279956039	ENSG00000241357	0	RP11-758P17.2	RP11-758P17.2	0	7	n/a	n/a	n/a	2.534
1098267	ENSG00000164300	90383	SERINC5	serine incorporator 5	256987	5	n/a	n/a	n/a	2.532
1098555	ENSG00000165476	85696	REEP3	receptor accessory protein 3	221035	10	n/a	n/a	n/a	2.532
1103480	ENSG00000188126	55824	MYO15B	myosin XVB pseudogene	80022	17	n/a	n/a	n/a	2.532
1108514	ENSG00000235878	0	AP001468.1	Uncharacterized protein	0	21	n/a	n/a	n/a	2.531
1089819	ENSG00000104529	1923	EEF1D	eukaryotic translation elongation factor 1 delta (guanine nucleotide exchange protein)	1936	8	n/a	n/a	n/a	2.528
1088977	ENSG00000099377	56071	HSD3B7	hydroxy-delta-5-steroid dehydrogenase, 3 beta- and steroid delta-isomerase 7	80270	16	n/a	n/a	n/a	2.528
1095576	ENSG00000145014	60255	TMEM44	transmembrane protein 44	93109	3	n/a	n/a	n/a	2.528
1094154	ENSG00000136235	10310	GPNMB	glycoprotein (transmembrane) nmb	10457	7	n/a	n/a	n/a	2.528
1102168	ENSG00000182718	299	ANXA2	annexin A2	302	15	n/a	n/a	n/a	2.526
1094290	ENSG00000136929	34652	HEMGN	hemogen	55363	9	n/a	n/a	n/a	2.526
1100208	ENSG00000172197	81175	MBOAT1	membrane bound O-acyltransferase domain containing 1	154141	6	n/a	n/a	n/a	2.525
1087778	ENSG00000064961	10215	HMG20B	high mobility group 20B	10362	19	n/a	n/a	n/a	2.525
279830160	ENSG00000229207	0	RP11-571F15.6	RP11-571F15.6	0	9	n/a	n/a	n/a	2.522
280120357	ENSG00000258714	0	RP11-998D10.7	RP11-998D10.7	0	14	n/a	n/a	n/a	2.521
1092892	ENSG00000128050	10459	PAICS	phosphoribosylaminoimidazole carboxylase, phosphoribosylaminoimidazole succinocarboxamide synthetase	10606	4	n/a	n/a	n/a	2.521
1088145	ENSG00000074660	8512	SCARF1	scavenger receptor class F, member 1	8578	17	n/a	n/a	n/a	2.521
1098085	ENSG00000163794	7306	UCN	urocortin	7349	2	n/a	n/a	n/a	2.52
1096449	ENSG00000152268	10271	SPON1	spondin 1, extracellular matrix protein	10418	11	n/a	n/a	n/a	2.518
1108201	ENSG00000233670	165596	PIRT	phosphoinositide-interacting regulator of transient receptor potential channels	644139	17	n/a	n/a	n/a	2.518
279841854	ENSG00000230269	157123173	RP1-40E16.9	RP1-40E16.9	100507194	6	n/a	n/a	n/a	2.518
1095982	ENSG00000148180	2917	GSN	gelsolin	2934	9	n/a	n/a	n/a	2.514
1101296	ENSG00000177732	6626	SOX12	SRY (sex determining region Y)-box 12	6666	20	n/a	n/a	n/a	2.514
279800605	ENSG00000226540	0	GAPDHP73	glyceraldehyde-3-phosphate dehydrogenase pseudogene 73	0	6	n/a	n/a	n/a	2.513
1091169	ENSG00000114315	3260	HES1	hairy and enhancer of split 1, (Drosophila)	3280	3	n/a	n/a	n/a	2.513
1091180	ENSG00000114391	6120	RPL24	ribosomal protein L24	6152	3	n/a	n/a	n/a	2.513
1103564	ENSG00000188486	2997	H2AFX	H2A histone family, member X	3014	11	n/a	n/a	n/a	2.512
1089083	ENSG00000100146	6623	SOX10	SRY (sex determining region Y)-box 10	6663	22	n/a	n/a	n/a	2.511
1093798	ENSG00000134333	3914	LDHA	lactate dehydrogenase A	3939	11	n/a	n/a	n/a	2.511
1100469	ENSG00000173402	1593	DAG1	dystroglycan 1 (dystrophin-associated glycoprotein 1)	1605	3	n/a	n/a	n/a	2.511
279966906	ENSG00000242527	0	RP11-159H22.1	RP11-159H22.1	0	11	n/a	n/a	n/a	2.511
1092028	ENSG00000121005	57932	CRISPLD1	cysteine-rich secretory protein LCCL domain containing 1	83690	8	n/a	n/a	n/a	2.511
1109101	ENSG00000243708	0	PLA2G4B	phospholipase A2, group IVB (cytosolic)	0	15	n/a	n/a	n/a	2.51
279745105	ENSG00000216740	0	ANXA2P3	annexin A2 pseudogene 3	0	10	n/a	n/a	n/a	2.51
279958569	ENSG00000241624	0	RP4-697K14.12	RP4-697K14.12	0	20	n/a	n/a	n/a	2.51
1103646	ENSG00000188783	5517	PRELP	proline/arginine-rich end leucine-rich repeat protein	5549	1	n/a	n/a	n/a	2.509
1090955	ENSG00000112378	40698	PERP	PERP, TP53 apoptosis effector	64065	6	n/a	n/a	n/a	2.508
1092257	ENSG00000123146	971	CD97	CD97 molecule	976	19	n/a	n/a	n/a	2.508
1088151	ENSG00000074800	2008	ENO1	enolase 1, (alpha)	2023	1	n/a	n/a	n/a	2.507
1100215	ENSG00000172232	563	AZU1	azurocidin 1	566	19	n/a	n/a	n/a	2.506
1102094	ENSG00000182379	11086	NXPH4	neurexophilin 4	11247	12	n/a	n/a	n/a	2.505
1107323	ENSG00000228049	89889	POLR2J2	polymerase (RNA) II (DNA directed) polypeptide J2	246721	7	n/a	n/a	n/a	2.504
1087984	ENSG00000070404	10126	FSTL3	follistatin-like 3 (secreted glycoprotein)	10272	19	n/a	n/a	n/a	2.504
1088558	ENSG00000086062	2667	B4GALT1	UDP-Gal:betaGlcNAc beta 1,4- galactosyltransferase, polypeptide 1	2683	9	n/a	n/a	n/a	2.503
1099881	ENSG00000170873	9644	MTSS1	metastasis suppressor 1	9788	8	n/a	n/a	n/a	2.503
280037584	ENSG00000251356	0	CTD-2281D19.1	CTD-2281D19.1	0	5	n/a	n/a	n/a	2.503
280125165	ENSG00000258989	0	RP11-47I22.4	RP11-47I22.4	0	14	n/a	n/a	n/a	2.502
279810587	ENSG00000227407	0	AC008746.3	AC008746.3	0	19	n/a	n/a	n/a	2.501
280023250	ENSG00000250218	157129786	ALDH1L1-AS1	ALDH1L1 antisense RNA 1 (non-protein coding)	100874204	3	n/a	n/a	n/a	2.501
279744246	ENSG00000216105	0	MIR943	microRNA 943	0	4	n/a	n/a	n/a	2.5
1092247	ENSG00000123096	8031	SSPN	sarcospan (Kras oncogene-associated gene)	8082	12	n/a	n/a	n/a	2.5
1109149	ENSG00000244486	60012	SCARF2	scavenger receptor class F, member 2	91179	22	n/a	n/a	n/a	2.5
280062133	ENSG00000253810	0	RP11-109P6.1	RP11-109P6.1	0	8	n/a	n/a	n/a	2.499
1095191	ENSG00000142627	1956	EPHA2	EPH receptor A2	1969	1	n/a	n/a	n/a	2.498
1092011	ENSG00000120885	1182	CLU	clusterin	1191	8	n/a	n/a	n/a	2.497
1097410	ENSG00000160285	4022	LSS	lanosterol synthase (2,3-oxidosqualene-lanosterol cyclase)	4047	21	n/a	n/a	n/a	2.497
1091093	ENSG00000113555	30775	PCDH12	protocadherin 12	51294	5	n/a	n/a	n/a	2.497
1091347	ENSG00000115548	35106	KDM3A	lysine (K)-specific demethylase 3A	55818	2	n/a	n/a	n/a	2.496
1098999	ENSG00000167191	31184	GPRC5B	G protein-coupled receptor, family C, group 5, member B	51704	16	n/a	n/a	n/a	2.496
1104555	ENSG00000198242	6115	RPL23A	ribosomal protein L23a	6147	17	n/a	n/a	n/a	2.495
1094181	ENSG00000136378	11014	ADAMTS7	ADAM metallopeptidase with thrombospondin type 1 motif, 7	11173	15	n/a	n/a	n/a	2.493
1101921	ENSG00000181523	6412	SGSH	N-sulfoglucosamine sulfohydrolase	6448	17	n/a	n/a	n/a	2.493
1093266	ENSG00000130827	34847	PLXNA3	plexin A3	55558	X	n/a	n/a	n/a	2.493
279814315	ENSG00000227766	0	HCG4P5	HLA complex group 4 pseudogene 5	0	6	n/a	n/a	n/a	2.493
1103934	ENSG00000196411	2035	EPHB4	EPH receptor B4	2050	7	n/a	n/a	n/a	2.493
279738114	ENSG00000215221	0	UBA52P6	ubiquitin A-52 residue ribosomal protein fusion product 1 pseudogene 6	0	9	n/a	n/a	n/a	2.493
1098995	ENSG00000167178	36884	ISLR2	immunoglobulin superfamily containing leucine-rich repeat 2	57611	15	n/a	n/a	n/a	2.492
1106015	ENSG00000214212	90304	C19orf38	chromosome 19 open reading frame 38	255809	19	n/a	n/a	n/a	2.49
1094778	ENSG00000139631	30861	CSAD	cysteine sulfinic acid decarboxylase	51380	12	n/a	n/a	n/a	2.49
279942524	ENSG00000239719	0	RP4-800G7.1	RP4-800G7.1	0	7	n/a	n/a	n/a	2.49
1091688	ENSG00000118231	1412	CRYGD	crystallin, gamma D	1421	2	n/a	n/a	n/a	2.49
1088863	ENSG00000092850	27030	TEKT2	tektin 2 (testicular)	27285	1	n/a	n/a	n/a	2.489
1091983	ENSG00000120693	4068	SMAD9	SMAD family member 9	4093	13	n/a	n/a	n/a	2.489
1095224	ENSG00000142937	6169	RPS8	ribosomal protein S8	6202	1	n/a	n/a	n/a	2.489
1092437	ENSG00000124479	4667	NDP	Norrie disease (pseudoglioma)	4693	X	n/a	n/a	n/a	2.488
1104051	ENSG00000196743	2743	GM2A	GM2 ganglioside activator	2760	5	n/a	n/a	n/a	2.488
1089376	ENSG00000101306	59536	MYLK2	myosin light chain kinase 2	85366	20	n/a	n/a	n/a	2.487
1099603	ENSG00000169660	94142	HEXDC	hexosaminidase (glycosyl hydrolase family 20, catalytic domain) containing	284004	17	n/a	n/a	n/a	2.487
1090214	ENSG00000106554	34216	CHCHD3	coiled-coil-helix-coiled-coil-helix domain containing 3	54927	7	n/a	n/a	n/a	2.487
1089069	ENSG00000100100	76689	PIK3IP1	phosphoinositide-3-kinase interacting protein 1	113791	22	n/a	n/a	n/a	2.487
279838749	ENSG00000229994	0	RP4-765A10.1	RP4-765A10.1	0	1	n/a	n/a	n/a	2.487
1092660	ENSG00000125898	57784	FAM110A	family with sequence similarity 110, member A	83541	20	n/a	n/a	n/a	2.486
280062352	ENSG00000253830	0	AC005895.3	AC005895.3	0	5	n/a	n/a	n/a	2.485
280034334	ENSG00000251102	0	CTD-2341D24.1	CTD-2341D24.1	0	5	n/a	n/a	n/a	2.485
1101530	ENSG00000179111	58865	HES7	hairy and enhancer of split 7 (Drosophila)	84667	17	n/a	n/a	n/a	2.485
279768132	ENSG00000223774	0	RP11-307B6.3	RP11-307B6.3	0	1	n/a	n/a	n/a	2.484
1101433	ENSG00000178602	80912	OTOS	otospiralin	150677	2	n/a	n/a	n/a	2.484
279765031	ENSG00000223534	0	HLA-DQB1-AS1	HLA-DQB1 antisense RNA 1 (non-protein coding)	0	6	n/a	n/a	n/a	2.483
1105669	ENSG00000206417	0	H1FX-AS1	H1FX antisense RNA 1 (non-protein coding)	0	3	n/a	n/a	n/a	2.483
1087180	ENSG00000012211	3982	PRICKLE3	prickle homolog 3 (Drosophila)	4007	X	n/a	n/a	n/a	2.481
1093204	ENSG00000130589	59597	RP4-697K14.7	Peroxisomal proliferator-activated receptor A-interacting complex 285 kDa protein	85441	20	n/a	n/a	n/a	2.481
1087775	ENSG00000064886	1109	CHI3L2	chitinase 3-like 2	1117	1	n/a	n/a	n/a	2.48
1100254	ENSG00000172366	58541	FAM195A	family with sequence similarity 195, member A	84331	16	n/a	n/a	n/a	2.479
279879250	ENSG00000233547	0	RP11-57H14.2	RP11-57H14.2	0	10	n/a	n/a	n/a	2.478
1088395	ENSG00000081041	2903	CXCL2	chemokine (C-X-C motif) ligand 2	2920	4	n/a	n/a	n/a	2.478
279815299	ENSG00000227850	0	SEPT2P1	septin 2 pseudogene 1	0	1	n/a	n/a	n/a	2.477
1098935	ENSG00000166925	57310	TSC22D4	TSC22 domain family, member 4	81628	7	n/a	n/a	n/a	2.477
1097608	ENSG00000161940	90308	BCL6B	B-cell CLL/lymphoma 6, member B	255877	17	n/a	n/a	n/a	2.474
1093837	ENSG00000134574	1631	DDB2	damage-specific DNA binding protein 2, 48kDa	1643	11	n/a	n/a	n/a	2.474
1092280	ENSG00000123358	3144	NR4A1	nuclear receptor subfamily 4, group A, member 1	3164	12	n/a	n/a	n/a	2.474
1098658	ENSG00000165886	55821	UBTD1	ubiquitin domain containing 1	80019	10	n/a	n/a	n/a	2.474
1089440	ENSG00000101608	10480	MYL12A	myosin, light chain 12A, regulatory, non-sarcomeric	10627	18	n/a	n/a	n/a	2.473
1097453	ENSG00000160613	9035	PCSK7	proprotein convertase subtilisin/kexin type 7	9159	11	n/a	n/a	n/a	2.473
1089150	ENSG00000100336	56603	APOL4	apolipoprotein L, 4	80832	22	n/a	n/a	n/a	2.473
279864249	ENSG00000232238	0	AC017080.1	AC017080.1	0	2	n/a	n/a	n/a	2.473
1104452	ENSG00000197956	6244	S100A6	S100 calcium binding protein A6	6277	1	n/a	n/a	n/a	2.472
279723301	ENSG00000213609	0	RP11-170M17.2	RP11-170M17.2	0	10	n/a	n/a	n/a	2.471
1096806	ENSG00000155363	4317	MOV10	Mov10, Moloney leukemia virus 10, homolog (mouse)	4343	1	n/a	n/a	n/a	2.471
279817708	ENSG00000228081	0	RP11-385M4.2	RP11-385M4.2	0	1	n/a	n/a	n/a	2.471
1093081	ENSG00000129675	9321	ARHGEF6	Rac/Cdc42 guanine nucleotide exchange factor (GEF) 6	9459	X	n/a	n/a	n/a	2.471
1103724	ENSG00000189077	0	TMEM120A	transmembrane protein 120A	0	7	n/a	n/a	n/a	2.47
1097407	ENSG00000160271	5868	RALGDS	ral guanine nucleotide dissociation stimulator	5900	9	n/a	n/a	n/a	2.468
280099872	ENSG00000256928	0	RP11-809N8.2	RP11-809N8.2	0	11	n/a	n/a	n/a	2.468
1091911	ENSG00000120129	1831	DUSP1	dual specificity phosphatase 1	1843	5	n/a	n/a	n/a	2.467
1102635	ENSG00000184640	10643	9-Sep	septin 9	10801	17	n/a	n/a	n/a	2.466
1089904	ENSG00000104973	57537	MED25	mediator complex subunit 25	81857	19	n/a	n/a	n/a	2.465
1094664	ENSG00000138795	30658	LEF1	lymphoid enhancer-binding factor 1	51176	4	n/a	n/a	n/a	2.464
1101566	ENSG00000179335	1189	CLK3	CDC-like kinase 3	1198	15	n/a	n/a	n/a	2.464
280128623	ENSG00000259190	0	RP11-761I4.1	RP11-761I4.1	0	15	n/a	n/a	n/a	2.464
1106853	ENSG00000224916	341	APOC4	apolipoprotein C-IV	344	19	n/a	n/a	n/a	2.463
279725130	ENSG00000213857	0	RP11-12M9.4	RP11-12M9.4	0	22	n/a	n/a	n/a	2.462
1087031	ENSG00000007062	8765	PROM1	prominin 1	8842	4	n/a	n/a	n/a	2.46
279805409	ENSG00000226948	0	RP5-1068H6.3	RP5-1068H6.3	0	20	n/a	n/a	n/a	2.459
1099742	ENSG00000170271	10668	C5orf4	chromosome 5 open reading frame 4	10826	5	n/a	n/a	n/a	2.458
279985183	ENSG00000244422	0	RP11-463H12.1	RP11-463H12.1	0	4	n/a	n/a	n/a	2.457
280089575	ENSG00000255730	0	CTC-435M10.3	Uncharacterized protein	0	19	n/a	n/a	n/a	2.456
1099941	ENSG00000171105	3618	INSR	insulin receptor	3643	19	n/a	n/a	n/a	2.455
279914252	ENSG00000236762	0	RP11-159H3.1	RP11-159H3.1	0	10	n/a	n/a	n/a	2.454
1087991	ENSG00000070526	35097	ST6GALNAC1	ST6 (alpha-N-acetyl-neuraminyl-2,3-beta-galactosyl-1,3)-N-acetylgalactosaminide alpha-2,6-sialyltransferase 1	55808	17	n/a	n/a	n/a	2.453
1093638	ENSG00000133136	0	GNG5P2	guanine nucleotide binding protein (G protein), gamma 5 pseudogene 2	0	X	n/a	n/a	n/a	2.453
279931237	ENSG00000238193	0	RP11-555H23.1	RP11-555H23.1	0	X	n/a	n/a	n/a	2.452
280129084	ENSG00000259218	0	RP11-429B14.2	RP11-429B14.2	0	15	n/a	n/a	n/a	2.452
1097050	ENSG00000157483	4617	MYO1E	myosin IE	4643	15	n/a	n/a	n/a	2.452
1089334	ENSG00000101160	1511	CTSZ	cathepsin Z	1522	20	n/a	n/a	n/a	2.452
1099001	ENSG00000167194	80516	C16orf92	chromosome 16 open reading frame 92	146378	16	n/a	n/a	n/a	2.448
1098051	ENSG00000163682	6101	RPL9	ribosomal protein L9	6133	4	n/a	n/a	n/a	2.447
1094894	ENSG00000140464	5339	PML	promyelocytic leukemia	5371	15	n/a	n/a	n/a	2.447
1100578	ENSG00000173947	79275	C1orf88	chromosome 1 open reading frame 88	128344	1	n/a	n/a	n/a	2.446
1101052	ENSG00000176531	151739	PHLDB3	pleckstrin homology-like domain, family B, member 3	653583	19	n/a	n/a	n/a	2.445
1089658	ENSG00000103187	23161	COTL1	coactosin-like 1 (Dictyostelium)	23406	16	n/a	n/a	n/a	2.444
1087322	ENSG00000026036	0	RTEL1	regulator of telomere elongation helicase 1	0	20	n/a	n/a	n/a	2.442
279949301	ENSG00000240509	0	CTC-788C1.1	CTC-788C1.1	0	8	n/a	n/a	n/a	2.441
279764663	ENSG00000223505	0	RP11-397P13.7	RP11-397P13.7	0	1	n/a	n/a	n/a	2.44
279842920	ENSG00000230362	0	RP11-809F4.2	RP11-809F4.2	0	3	n/a	n/a	n/a	2.44
1096425	ENSG00000152117	80925	AC093838.4	AC093838.4	150776	2	n/a	n/a	n/a	2.44
1097969	ENSG00000163479	6706	SSR2	signal sequence receptor, beta (translocon-associated protein beta)	6746	1	n/a	n/a	n/a	2.439
1094343	ENSG00000137198	2749	GMPR	guanosine monophosphate reductase	2766	6	n/a	n/a	n/a	2.439
1090021	ENSG00000105552	584	BCAT2	branched chain amino-acid transaminase 2, mitochondrial	587	19	n/a	n/a	n/a	2.438
280123653	ENSG00000258908	0	RP11-203M5.8	RP11-203M5.8	0	14	n/a	n/a	n/a	2.438
1100598	ENSG00000174083	0	PIK3R6	phosphoinositide-3-kinase, regulatory subunit 6	0	17	n/a	n/a	n/a	2.437
1102040	ENSG00000182179	7275	UBA7	ubiquitin-like modifier activating enzyme 7	7318	3	n/a	n/a	n/a	2.436
280094015	ENSG00000256225	0	AL590710.1	AL590710.1	0	9	n/a	n/a	n/a	2.436
1108241	ENSG00000233927	6201	RPS28	ribosomal protein S28	6234	19	n/a	n/a	n/a	2.435
280011944	ENSG00000249313	0	RP4-543J19.8	RP4-543J19.8	0	20	n/a	n/a	n/a	2.433
1093910	ENSG00000135046	298	ANXA1	annexin A1	301	9	n/a	n/a	n/a	2.431
1088081	ENSG00000072818	9600	ACAP1	ArfGAP with coiled-coil, ankyrin repeat and PH domains 1	9744	17	n/a	n/a	n/a	2.43
1101600	ENSG00000179593	244	ALOX15B	arachidonate 15-lipoxygenase, type B	247	17	n/a	n/a	n/a	2.429
1094427	ENSG00000137693	10266	YAP1	Yes-associated protein 1	10413	11	n/a	n/a	n/a	2.429
279850964	ENSG00000231084	0	CTA-253N17.1	CTA-253N17.1	0	1	n/a	n/a	n/a	2.428
1099426	ENSG00000168887	123225	C2orf68	chromosome 2 open reading frame 68	388969	2	n/a	n/a	n/a	2.428
1099575	ENSG00000169515	58203	CCDC8	coiled-coil domain containing 8	83987	19	n/a	n/a	n/a	2.428
279907112	ENSG00000236090	0	LDHAP3	lactate dehydrogenase A pseudogene 3	0	2	n/a	n/a	n/a	2.428
1105887	ENSG00000213654	40583	GPSM3	G-protein signaling modulator 3	63940	6	n/a	n/a	n/a	2.428
1087467	ENSG00000043355	7503	ZIC2	Zic family member 2	7546	13	n/a	n/a	n/a	2.428
1098771	ENSG00000166289	54995	PLEKHF1	pleckstrin homology domain containing, family F (with FYVE domain) member 1	79156	19	n/a	n/a	n/a	2.428
1107860	ENSG00000231500	6189	RPS18	ribosomal protein S18	6222	6	n/a	n/a	n/a	2.427
279667899	ENSG00000202461	0	Y_RNA	Y RNA	0	1	n/a	n/a	n/a	2.427
279908738	ENSG00000236248	0	AC104389.32	AC104389.32	0	11	n/a	n/a	n/a	2.427
1089399	ENSG00000101384	179	JAG1	jagged 1	182	20	n/a	n/a	n/a	2.427
1099176	ENSG00000167858	57901	TEKT1	tektin 1	83659	17	n/a	n/a	n/a	2.427
279704395	ENSG00000206874	9169	SNORD26	small nucleolar RNA, C/D box 26	9302	11	n/a	n/a	n/a	2.425
1089366	ENSG00000101265	9626	RASSF2	Ras association (RalGDS/AF-6) domain family member 2	9770	20	n/a	n/a	n/a	2.424
1099662	ENSG00000169902	8399	TPST1	tyrosylprotein sulfotransferase 1	8460	7	n/a	n/a	n/a	2.423
1088851	ENSG00000092421	36829	SEMA6A	sema domain, transmembrane domain (TM), and cytoplasmic domain, (semaphorin) 6A	57556	5	n/a	n/a	n/a	2.423
279782463	ENSG00000224962	0	RP11-450H5.2	RP11-450H5.2	0	3	n/a	n/a	n/a	2.423
1101366	ENSG00000178175	81700	ZNF366	zinc finger protein 366	167465	5	n/a	n/a	n/a	2.423
1094884	ENSG00000140400	4098	MAN2C1	mannosidase, alpha, class 2C, member 1	4123	15	n/a	n/a	n/a	2.421
1099547	ENSG00000169385	6004	RNASE2	ribonuclease, RNase A family, 2 (liver, eosinophil-derived neurotoxin)	6036	14	n/a	n/a	n/a	2.421
279896238	ENSG00000235043	0	RP11-397E7.3	RP11-397E7.3	0	4	n/a	n/a	n/a	2.42
1101550	ENSG00000179241	80311	LDLRAD3	low density lipoprotein receptor class A domain containing 3	143458	11	n/a	n/a	n/a	2.418
1096803	ENSG00000155324	41826	GRAMD3	GRAM domain containing 3	65983	5	n/a	n/a	n/a	2.418
1089113	ENSG00000100242	25526	SUN2	Sad1 and UNC84 domain containing 2	25777	22	n/a	n/a	n/a	2.415
1088642	ENSG00000088280	34905	ASAP3	ArfGAP with SH3 domain, ankyrin repeat and PH domain 3	55616	1	n/a	n/a	n/a	2.415
1098725	ENSG00000166145	6652	SPINT1	serine peptidase inhibitor, Kunitz type 1	6692	15	n/a	n/a	n/a	2.414
1092203	ENSG00000122694	81030	GLIPR2	GLI pathogenesis-related 2	152007	9	n/a	n/a	n/a	2.414
1093927	ENSG00000135111	6886	TBX3	T-box 3	6926	12	n/a	n/a	n/a	2.414
280003920	ENSG00000248626	0	GAPDHP40	glyceraldehyde 3 phosphate dehydrogenase pseudogene 40	0	5	n/a	n/a	n/a	2.413
279994149	ENSG00000246892	0	AL034548.1	AL034548.1	0	20	n/a	n/a	n/a	2.412
279997312	ENSG00000248098	590	BCKDHA	branched chain keto acid dehydrogenase E1, alpha polypeptide	593	19	n/a	n/a	n/a	2.412
1093263	ENSG00000130821	6499	SLC6A8	solute carrier family 6 (neurotransmitter transporter, creatine), member 8	6535	X	n/a	n/a	n/a	2.412
279719579	ENSG00000213152	0	RPL7AP60	ribosomal protein L7a pseudogene 60	0	12	n/a	n/a	n/a	2.411
1091536	ENSG00000116883	1013880	AL591845.1	AL591845.1	100127947	1	n/a	n/a	n/a	2.411
1105891	ENSG00000213689	11116	TREX1	three prime repair exonuclease 1	11277	3	n/a	n/a	n/a	2.411
279789857	ENSG00000225616	0	RP4-604A21.1	RP4-604A21.1	0	1	n/a	n/a	n/a	2.41
1108869	ENSG00000238168	0	RP11-686G8.1	RP11-686G8.1	0	12	n/a	n/a	n/a	2.41
1099215	ENSG00000167994	5834	RAB3IL1	RAB3A interacting protein (rabin3)-like 1	5866	11	n/a	n/a	n/a	2.41
1104162	ENSG00000197070	60211	ARRDC1	arrestin domain containing 1	92714	9	n/a	n/a	n/a	2.409
1089152	ENSG00000100342	8476	APOL1	apolipoprotein L, 1	8542	22	n/a	n/a	n/a	2.408
1091143	ENSG00000114019	30902	AMOTL2	angiomotin like 2	51421	3	n/a	n/a	n/a	2.408
1097061	ENSG00000157570	59855	TSPAN18	tetraspanin 18	90139	11	n/a	n/a	n/a	2.408
1098550	ENSG00000165458	3611	INPPL1	inositol polyphosphate phosphatase-like 1	3636	11	n/a	n/a	n/a	2.408
279784647	ENSG00000225174	1019220	RP3-429G5.3	RP3-429G5.3	100287366	6	n/a	n/a	n/a	2.407
279998646	ENSG00000248201	0	RP4-671G15.3	RP4-671G15.3	0	1	n/a	n/a	n/a	2.407
1089706	ENSG00000103485	23230	QPRT	quinolinate phosphoribosyltransferase	23475	16	n/a	n/a	n/a	2.407
1098457	ENSG00000165030	4757	NFIL3	nuclear factor, interleukin 3 regulated	4783	9	n/a	n/a	n/a	2.407
1090919	ENSG00000112214	9320	FHL5	four and a half LIM domains 5	9457	6	n/a	n/a	n/a	2.407
1095176	ENSG00000142541	23276	RPL13A	ribosomal protein L13a	23521	19	n/a	n/a	n/a	2.406
279939777	ENSG00000239405	0	TMED10P2	transmembrane emp24-like trafficking protein 10 (yeast) pseudogene 2	0	3	n/a	n/a	n/a	2.405
1097484	ENSG00000160813	85811	PPP1R35	protein phosphatase 1, regulatory subunit 35	221908	7	n/a	n/a	n/a	2.404
280028169	ENSG00000250602	0	RP11-517I3.1	RP11-517I3.1	0	5	n/a	n/a	n/a	2.404
1101527	ENSG00000179094	5155	PER1	period homolog 1 (Drosophila)	5187	17	n/a	n/a	n/a	2.404
1102761	ENSG00000185122	3277	HSF1	heat shock transcription factor 1	3297	8	n/a	n/a	n/a	2.403
1089056	ENSG00000100060	4217	MFNG	MFNG O-fucosylpeptide 3-beta-N-acetylglucosaminyltransferase	4242	22	n/a	n/a	n/a	2.402
279797638	ENSG00000226278	0	PSPHP1	phosphoserine phosphatase pseudogene 1	0	7	n/a	n/a	n/a	2.401
279789431	ENSG00000225573	0	RPL35P5	ribosomal protein L35 pseudogene 5	0	7	n/a	n/a	n/a	2.401
1097235	ENSG00000159023	2020	EPB41	erythrocyte membrane protein band 4.1 (elliptocytosis 1, RH-linked)	2035	1	n/a	n/a	n/a	2.4
1099309	ENSG00000168386	11098	FILIP1L	filamin A interacting protein 1-like	11259	3	n/a	n/a	n/a	2.399
279751098	ENSG00000220848	0	RPS18P9	ribosomal protein S18 pseudogene 9	0	6	n/a	n/a	n/a	2.399
279720611	ENSG00000213283	0	AC009237.8	AC009237.8	0	2	n/a	n/a	n/a	2.398
1097824	ENSG00000162944	79409	RFTN2	raftlin family member 2	130132	2	n/a	n/a	n/a	2.398
1104771	ENSG00000198844	22655	ARHGEF15	Rho guanine nucleotide exchange factor (GEF) 15	22899	17	n/a	n/a	n/a	2.398
279750574	ENSG00000220472	0	RP11-69L16.5	RP11-69L16.5	0	6	n/a	n/a	n/a	2.397
1090403	ENSG00000108298	6111	RPL19	ribosomal protein L19	6143	17	n/a	n/a	n/a	2.397
279984959	ENSG00000244398	0	RP11-466H18.1	RP11-466H18.1	0	11	n/a	n/a	n/a	2.395
1088689	ENSG00000089060	55826	SLC24A6	solute carrier family 24 (sodium/potassium/calcium exchanger), member 6	80024	12	n/a	n/a	n/a	2.395
1089896	ENSG00000104953	55619	TLE6	transducin-like enhancer of split 6 (E(sp1) homolog, Drosophila)	79816	19	n/a	n/a	n/a	2.394
1100593	ENSG00000174021	2770	GNG5	guanine nucleotide binding protein (G protein), gamma 5	2787	1	n/a	n/a	n/a	2.394
1105810	ENSG00000213064	119543	SFT2D2	SFT2 domain containing 2	375035	1	n/a	n/a	n/a	2.394
1099884	ENSG00000170889	6170	RPS9	ribosomal protein S9	6203	19	n/a	n/a	n/a	2.394
279723028	ENSG00000213574	0	LDHAP5	lactate dehydrogenase A pseudogene 5	0	10	n/a	n/a	n/a	2.394
280117541	ENSG00000258555	0	KB-1896H10.1	Uncharacterized protein	0	22	n/a	n/a	n/a	2.394
280112732	ENSG00000258186	0	SLC7A5P2	solute carrier family 7 (amino acid transporter light chain, L system), member 5 pseudogene 2	0	16	n/a	n/a	n/a	2.393
1094903	ENSG00000140497	9921	SCAMP2	secretory carrier membrane protein 2	10066	15	n/a	n/a	n/a	2.392
279885239	ENSG00000234093	0	RP11-269F19.4	RP11-269F19.4	0	1	n/a	n/a	n/a	2.392
1095324	ENSG00000143434	10353	SEMA6C	sema domain, transmembrane domain (TM), and cytoplasmic domain, (semaphorin) 6C	10500	1	n/a	n/a	n/a	2.392
1097089	ENSG00000157833	80935	FAM59B	family with sequence similarity 59, member B	150946	2	n/a	n/a	n/a	2.392
279920650	ENSG00000237310	1020736	GS1-124K5.4	GS1-124K5.4	100289098	7	n/a	n/a	n/a	2.392
1101225	ENSG00000177426	7008	TGIF1	TGFB-induced factor homeobox 1	7050	18	n/a	n/a	n/a	2.392
279807872	ENSG00000227157	0	AC068535.2	AC068535.2	0	2	n/a	n/a	n/a	2.392
1087090	ENSG00000008710	5278	PKD1	polycystic kidney disease 1 (autosomal dominant)	5310	16	n/a	n/a	n/a	2.391
279770640	ENSG00000224002	0	AC090099.2	AC090099.2	0	11	n/a	n/a	n/a	2.391
1088961	ENSG00000099250	8752	NRP1	neuropilin 1	8829	10	n/a	n/a	n/a	2.39
1088229	ENSG00000076706	4137	MCAM	melanoma cell adhesion molecule	4162	11	n/a	n/a	n/a	2.39
1098008	ENSG00000163576	81007	EFHB	EF-hand domain family, member B	151651	3	n/a	n/a	n/a	2.389
1089070	ENSG00000100101	0	NOL12	nucleolar protein 12	0	22	n/a	n/a	n/a	2.389
1103666	ENSG00000188846	8925	RPL14	ribosomal protein L14	9045	3	n/a	n/a	n/a	2.389
280027707	ENSG00000250568	0	RP11-333E13.2	RP11-333E13.2	0	4	n/a	n/a	n/a	2.389
280074572	ENSG00000254693	0	RP11-58K22.5	RP11-58K22.5	0	11	n/a	n/a	n/a	2.389
1090947	ENSG00000112333	7058	NR2E1	nuclear receptor subfamily 2, group E, member 1	7101	6	n/a	n/a	n/a	2.388
279720637	ENSG00000213290	0	CTD-2192J16.12	CTD-2192J16.12	0	19	n/a	n/a	n/a	2.388
1104573	ENSG00000198315	7701	ZNF192	zinc finger protein 192	7745	6	n/a	n/a	n/a	2.387
279944859	ENSG00000240036	0	RP11-587D21.1	RP11-587D21.1	0	11	n/a	n/a	n/a	2.386
279785221	ENSG00000225216	0	AC007362.3	AC007362.3	0	2	n/a	n/a	n/a	2.385
1087561	ENSG00000051128	9317	HOMER3	homer homolog 3 (Drosophila)	9454	19	n/a	n/a	n/a	2.385
1099363	ENSG00000168610	6734	STAT3	signal transducer and activator of transcription 3 (acute-phase response factor)	6774	17	n/a	n/a	n/a	2.385
279766006	ENSG00000223599	0	RP11-216N14.7	RP11-216N14.7	0	1	n/a	n/a	n/a	2.385
1101590	ENSG00000179526	57538	SHARPIN	SHANK-associated RH domain interactor	81858	8	n/a	n/a	n/a	2.384
1093534	ENSG00000132622	78147	HSPA12B	heat shock 70kD protein 12B	116835	20	n/a	n/a	n/a	2.384
1090002	ENSG00000105472	6285	CLEC11A	C-type lectin domain family 11, member A	6320	19	n/a	n/a	n/a	2.383
1092408	ENSG00000124257	80153	NEURL2	neuralized homolog 2 (Drosophila)	140825	20	n/a	n/a	n/a	2.382
279841251	ENSG00000230212	1016618	AP000688.14	AP000688.14	100133286	21	n/a	n/a	n/a	2.381
279718965	ENSG00000213078	0	RP5-933K21.2	RP5-933K21.2	0	6	n/a	n/a	n/a	2.381
279979244	ENSG00000243802	0	RP11-390K5.1	RP11-390K5.1	0	11	n/a	n/a	n/a	2.38
279941528	ENSG00000239622	0	CTA-242H14.1	CTA-242H14.1	0	7	n/a	n/a	n/a	2.38
1093055	ENSG00000129467	83447	ADCY4	adenylate cyclase 4	196883	14	n/a	n/a	n/a	2.379
279725149	ENSG00000213862	0	CTD-2270N23.1	CTD-2270N23.1	0	15	n/a	n/a	n/a	2.379
280081608	ENSG00000255138	0	RP11-113D6.8	RP11-113D6.8	0	11	n/a	n/a	n/a	2.378
1093364	ENSG00000131471	8570	AOC3	amine oxidase, copper containing 3 (vascular adhesion protein 1)	8639	17	n/a	n/a	n/a	2.378
279812706	ENSG00000227619	0	RP11-492E3.2	RP11-492E3.2	0	9	n/a	n/a	n/a	2.378
1094532	ENSG00000138119	26257	MYOF	myoferlin	26509	10	n/a	n/a	n/a	2.376
280126683	ENSG00000259078	0	CTD-2509G16.6	CTD-2509G16.6	0	14	n/a	n/a	n/a	2.373
1099782	ENSG00000170425	133	ADORA2B	adenosine A2b receptor	136	17	n/a	n/a	n/a	2.373
1093135	ENSG00000130202	5787	PVRL2	poliovirus receptor-related 2 (herpesvirus entry mediator B)	5819	19	n/a	n/a	n/a	2.371
1092562	ENSG00000125458	29824	NT5C	5', 3'-nucleotidase, cytosolic	30833	17	n/a	n/a	n/a	2.37
1093684	ENSG00000133639	690	BTG1	B-cell translocation gene 1, anti-proliferative	694	12	n/a	n/a	n/a	2.37
1091674	ENSG00000118094	11021	TREH	trehalase (brush-border membrane glycoprotein)	11181	11	n/a	n/a	n/a	2.369
1087088	ENSG00000008516	40987	MMP25	matrix metallopeptidase 25	64386	16	n/a	n/a	n/a	2.368
1090129	ENSG00000106009	85813	BRAT1	BRCA1-associated ATM activator 1	221927	7	n/a	n/a	n/a	2.368
279925078	ENSG00000237676	0	AC138972.1	AC138972.1	0	3	n/a	n/a	n/a	2.367
1101287	ENSG00000177697	972	CD151	CD151 molecule (Raph blood group)	977	11	n/a	n/a	n/a	2.367
279959578	ENSG00000241741	0	RP11-119H12.2	RP11-119H12.2	0	4	n/a	n/a	n/a	2.367
1087699	ENSG00000061273	31044	HDAC7	histone deacetylase 7	51564	12	n/a	n/a	n/a	2.366
1097678	ENSG00000162407	8546	PPAP2B	phosphatidic acid phosphatase type 2B	8613	1	n/a	n/a	n/a	2.366
1089897	ENSG00000104957	57278	CCDC130	coiled-coil domain containing 130	81576	19	n/a	n/a	n/a	2.366
279970293	ENSG00000242886	0	GLUD1P2	glutamate dehydrogenase 1 pseudogene 2	0	10	n/a	n/a	n/a	2.365
279751133	ENSG00000220884	0	MESTP1	mesoderm specific transcript homolog (mouse) pseudogene 1	0	6	n/a	n/a	n/a	2.365
280068118	ENSG00000254238	0	RP11-300E4.2	RP11-300E4.2	0	8	n/a	n/a	n/a	2.364
1099429	ENSG00000168899	10633	VAMP5	vesicle-associated membrane protein 5 (myobrevin)	10791	2	n/a	n/a	n/a	2.362
280014032	ENSG00000249489	0	GAPDHP70	glyceraldehyde 3 phosphate dehydrogenase pseudogene 70	0	11	n/a	n/a	n/a	2.362
1096166	ENSG00000149599	79340	DUSP15	dual specificity phosphatase 15	128853	20	n/a	n/a	n/a	2.362
1087784	ENSG00000065054	9216	SLC9A3R2	solute carrier family 9 (sodium/hydrogen exchanger), member 3 regulator 2	9351	16	n/a	n/a	n/a	2.362
1098238	ENSG00000164188	83680	RANBP3L	RAN binding protein 3-like	202151	5	n/a	n/a	n/a	2.362
279817122	ENSG00000228031	0	AC078842.3	AC078842.3	0	7	n/a	n/a	n/a	2.361
279850729	ENSG00000231064	0	RP11-263K19.4	RP11-263K19.4	0	1	n/a	n/a	n/a	2.361
1086964	ENSG00000005513	29803	SOX8	SRY (sex determining region Y)-box 8	30812	16	n/a	n/a	n/a	2.361
279656475	ENSG00000199038	128102	MIR210	microRNA 210	406992	11	n/a	n/a	n/a	2.361
280071330	ENSG00000254474	0	MIR210	MIR210	0	11	n/a	n/a	n/a	2.361
279845656	ENSG00000230580	0	AC021016.7	AC021016.7	0	2	n/a	n/a	n/a	2.36
1105079	ENSG00000204301	4824	NOTCH4	notch 4	4855	6	n/a	n/a	n/a	2.359
279499361	ENSG00000179967	0	PPP1R14BP3	protein phosphatase 1, regulatory (inhibitor) subunit 14B pseudogene 3	0	4	n/a	n/a	n/a	2.359
1087254	ENSG00000019144	22942	PHLDB1	pleckstrin homology-like domain, family B, member 1	23187	11	n/a	n/a	n/a	2.358
279800986	ENSG00000226580	0	RPL39P40	ribosomal protein L39 pseudogene 40	0	21	n/a	n/a	n/a	2.358
1105838	ENSG00000213250	0	RBMS2P1	RNA binding motif, single stranded interacting protein 2 pseudogene 1	0	12	n/a	n/a	n/a	2.357
1088544	ENSG00000085741	7438	WNT11	wingless-type MMTV integration site family, member 11	7481	11	n/a	n/a	n/a	2.357
1087291	ENSG00000023191	6018	RNH1	ribonuclease/angiogenin inhibitor 1	6050	11	n/a	n/a	n/a	2.357
1091006	ENSG00000112782	32885	CLIC5	chloride intracellular channel 5	53405	6	n/a	n/a	n/a	2.356
1103523	ENSG00000188313	5327	PLSCR1	phospholipid scramblase 1	5359	3	n/a	n/a	n/a	2.355
279728898	ENSG00000214203	0	RP11-135F9.1	RP11-135F9.1	0	12	n/a	n/a	n/a	2.355
1093188	ENSG00000130513	9377	GDF15	growth differentiation factor 15	9518	19	n/a	n/a	n/a	2.353
279952177	ENSG00000240874	0	CTD-2515H24.1	CTD-2515H24.1	0	15	n/a	n/a	n/a	2.353
279812004	ENSG00000227540	0	RP11-152N13.5	RP11-152N13.5	0	10	n/a	n/a	n/a	2.352
1099658	ENSG00000169894	4558	MUC3A	mucin 3A, cell surface associated	4584	7	n/a	n/a	n/a	2.351
279979681	ENSG00000243854	0	AC024902.1	AC024902.1	0	12	n/a	n/a	n/a	2.351
280003808	ENSG00000248608	0	RP11-206P5.2	RP11-206P5.2	0	4	n/a	n/a	n/a	2.351
1105019	ENSG00000204128	90415	C2orf72	chromosome 2 open reading frame 72	257407	2	n/a	n/a	n/a	2.35
279821010	ENSG00000228380	0	AC016697.2	AC016697.2	0	2	n/a	n/a	n/a	2.35
279854762	ENSG00000231416	0	RP11-422P24.9	RP11-422P24.9	0	1	n/a	n/a	n/a	2.348
1098373	ENSG00000164708	5192	PGAM2	phosphoglycerate mutase 2 (muscle)	5224	7	n/a	n/a	n/a	2.347
1096451	ENSG00000152284	57683	TCF7L1	transcription factor 7-like 1 (T-cell specific, HMG-box)	83439	2	n/a	n/a	n/a	2.347
1104686	ENSG00000198682	8939	PAPSS2	3'-phosphoadenosine 5'-phosphosulfate synthase 2	9060	10	n/a	n/a	n/a	2.347
1104545	ENSG00000198211	10234	TUBB3	tubulin, beta 3 class III	10381	16	n/a	n/a	n/a	2.346
1098175	ENSG00000164056	10106	SPRY1	sprouty homolog 1, antagonist of FGF signaling (Drosophila)	10252	4	n/a	n/a	n/a	2.346
1089329	ENSG00000101144	651	BMP7	bone morphogenetic protein 7	655	20	n/a	n/a	n/a	2.344
1096229	ENSG00000150457	26272	LATS2	LATS, large tumor suppressor, homolog 2 (Drosophila)	26524	13	n/a	n/a	n/a	2.344
279658631	ENSG00000199753	1013107	SNORD104	small nucleolar RNA, C/D box 104	692227	17	n/a	n/a	n/a	2.344
1096218	ENSG00000150281	1478	CTF1	cardiotrophin 1	1489	16	n/a	n/a	n/a	2.344
1097655	ENSG00000162298	58648	SYVN1	synovial apoptosis inhibitor 1, synoviolin	84447	11	n/a	n/a	n/a	2.343
1099180	ENSG00000167874	60145	TMEM88	transmembrane protein 88	92162	17	n/a	n/a	n/a	2.343
1105605	ENSG00000205927	10069	OLIG2	oligodendrocyte lineage transcription factor 2	10215	21	n/a	n/a	n/a	2.343
279775326	ENSG00000224345	0	AKIRIN2-AS1	AKIRIN2 antisense RNA 1 (non-protein coding)	0	6	n/a	n/a	n/a	2.343
1095639	ENSG00000145506	59570	NKD2	naked cuticle homolog 2 (Drosophila)	85409	5	n/a	n/a	n/a	2.342
1088078	ENSG00000072778	34	ACADVL	acyl-CoA dehydrogenase, very long chain	37	17	n/a	n/a	n/a	2.342
279952955	ENSG00000240975	0	RP11-313M3.1	RP11-313M3.1	0	11	n/a	n/a	n/a	2.342
279670183	ENSG00000203583	0	AL021707.1	AL021707.1	0	22	n/a	n/a	n/a	2.341
1089415	ENSG00000101443	10259	WFDC2	WAP four-disulfide core domain 2	10406	20	n/a	n/a	n/a	2.34
1091145	ENSG00000114023	26103	FAM162A	family with sequence similarity 162, member A	26355	3	n/a	n/a	n/a	2.34
1089497	ENSG00000102032	5941	RENBP	renin binding protein	5973	X	n/a	n/a	n/a	2.339
1088541	ENSG00000085719	8816	CPNE3	copine III	8895	8	n/a	n/a	n/a	2.339
1088272	ENSG00000077782	2245	FGFR1	fibroblast growth factor receptor 1	2260	8	n/a	n/a	n/a	2.338
280075281	ENSG00000254741	0	RP11-661A12.7	RP11-661A12.7	0	8	n/a	n/a	n/a	2.337
1098060	ENSG00000163702	59009	IL17RC	interleukin 17 receptor C	84818	3	n/a	n/a	n/a	2.337
1088337	ENSG00000079337	10264	RAPGEF3	Rap guanine nucleotide exchange factor (GEF) 3	10411	12	n/a	n/a	n/a	2.336
279897722	ENSG00000235169	123051	RP1-286D6.2	RP1-286D6.2	388588	1	n/a	n/a	n/a	2.336
1098407	ENSG00000164849	77669	GPR146	G protein-coupled receptor 146	115330	7	n/a	n/a	n/a	2.335
1095161	ENSG00000142449	58668	FBN3	fibrillin 3	84467	19	n/a	n/a	n/a	2.335
280040895	ENSG00000251587	0	LDHAP1	lactate dehydrogenase A pseudogene 1	0	4	n/a	n/a	n/a	2.334
1094961	ENSG00000140939	8888	NOL3	nucleolar protein 3 (apoptosis repressor with CARD domain)	8996	16	n/a	n/a	n/a	2.334
1090240	ENSG00000106689	9220	LHX2	LIM homeobox 2	9355	9	n/a	n/a	n/a	2.333
1091724	ENSG00000118515	6410	SGK1	serum/glucocorticoid regulated kinase 1	6446	6	n/a	n/a	n/a	2.333
1088254	ENSG00000077279	1629	DCX	doublecortin	1641	X	n/a	n/a	n/a	2.332
1092348	ENSG00000124006	23118	OBSL1	obscurin-like 1	23363	2	n/a	n/a	n/a	2.331
280023972	ENSG00000250264	0	XXbac-BPG246D15.9	Uncharacterized protein	0	6	n/a	n/a	n/a	2.331
1088112	ENSG00000073712	10821	FERMT2	fermitin family member 2	10979	14	n/a	n/a	n/a	2.329
280112618	ENSG00000258177	0	RP11-394J1.2	RP11-394J1.2	0	12	n/a	n/a	n/a	2.329
280124391	ENSG00000258947	10234	RP11-566K11.2	Melanocyte-stimulating hormone receptor	10381	16	n/a	n/a	n/a	2.328
1095091	ENSG00000141696	10462	LEPREL4	leprecan-like 4	10609	17	n/a	n/a	n/a	2.328
1092794	ENSG00000127084	59782	FGD3	FYVE, RhoGEF and PH domain containing 3	89846	9	n/a	n/a	n/a	2.328
1090073	ENSG00000105732	41338	ZNF574	zinc finger protein 574	64763	19	n/a	n/a	n/a	2.328
1099425	ENSG00000168884	54994	TNIP2	TNFAIP3 interacting protein 2	79155	4	n/a	n/a	n/a	2.327
279997280	ENSG00000248092	0	RP11-159F24.1	RP11-159F24.1	0	5	n/a	n/a	n/a	2.327
1091783	ENSG00000119280	59076	C1orf198	chromosome 1 open reading frame 198	84886	1	n/a	n/a	n/a	2.326
279958562	ENSG00000241622	0	RP11-413E6.5	RP11-413E6.5	0	3	n/a	n/a	n/a	2.326
279768508	ENSG00000223803	0	RP11-42D20.2	RP11-42D20.2	0	3	n/a	n/a	n/a	2.325
1098413	ENSG00000164877	55581	MICALL2	MICAL-like 2	79778	7	n/a	n/a	n/a	2.325
1093453	ENSG00000132164	6502	SLC6A11	solute carrier family 6 (neurotransmitter transporter, GABA), member 11	6538	3	n/a	n/a	n/a	2.325
1092455	ENSG00000124570	5237	SERPINB6	serpin peptidase inhibitor, clade B (ovalbumin), member 6	5269	6	n/a	n/a	n/a	2.324
1092514	ENSG00000124942	54866	AHNAK	AHNAK nucleoprotein	79026	11	n/a	n/a	n/a	2.324
1096934	ENSG00000156482	6124	RPL30	ribosomal protein L30	6156	8	n/a	n/a	n/a	2.323
1094367	ENSG00000137309	3139	HMGA1	high mobility group AT-hook 1	3159	6	n/a	n/a	n/a	2.323
280043873	ENSG00000251920	0	5S_rRNA	5S ribosomal RNA	0	6	n/a	n/a	n/a	2.323
1098162	ENSG00000164035	31185	EMCN	endomucin	51705	4	n/a	n/a	n/a	2.323
1088950	ENSG00000097007	22	ABL1	c-abl oncogene 1, non-receptor tyrosine kinase	25	9	n/a	n/a	n/a	2.323
1086920	ENSG00000004777	77694	ARHGAP33	Rho GTPase activating protein 33	115703	19	n/a	n/a	n/a	2.321
280033595	ENSG00000251037	0	AC006157.2	AC006157.2	0	Y	n/a	n/a	n/a	2.319
1090623	ENSG00000110011	3318	DNAJC4	DnaJ (Hsp40) homolog, subfamily C, member 4	3338	11	n/a	n/a	n/a	2.319
1105920	ENSG00000213859	80576	KCTD11	potassium channel tetramerisation domain containing 11	147040	17	n/a	n/a	n/a	2.318
1100259	ENSG00000172380	35255	GNG12	guanine nucleotide binding protein (G protein), gamma 12	55970	1	n/a	n/a	n/a	2.317
1105966	ENSG00000214014	79017	OVCA2	ovarian tumor suppressor candidate 2	124641	17	n/a	n/a	n/a	2.317
1093036	ENSG00000129270	54987	MMP28	matrix metallopeptidase 28	79148	17	n/a	n/a	n/a	2.316
1092292	ENSG00000123427	25644	METTL21B	methyltransferase like 21B	25895	12	n/a	n/a	n/a	2.316
1091415	ENSG00000116016	2019	EPAS1	endothelial PAS domain protein 1	2034	2	n/a	n/a	n/a	2.315
1106136	ENSG00000214688	128530	C10orf105	chromosome 10 open reading frame 105	414152	10	n/a	n/a	n/a	2.314
1090645	ENSG00000110108	54913	TMEM109	transmembrane protein 109	79073	11	n/a	n/a	n/a	2.313
1102461	ENSG00000183853	34532	KIRREL	kin of IRRE like (Drosophila)	55243	1	n/a	n/a	n/a	2.312
1105119	ENSG00000204387	30338	C6orf48	chromosome 6 open reading frame 48	50854	6	n/a	n/a	n/a	2.312
279931573	ENSG00000238225	0	AC093416.3	AC093416.3	0	3	n/a	n/a	n/a	2.311
279728016	ENSG00000214110	0	LDHAP4	lactate dehydrogenase A pseudogene 4	0	9	n/a	n/a	n/a	2.311
1089072	ENSG00000100105	23352	PATZ1	POZ (BTB) and AT hook containing zinc finger 1	23598	22	n/a	n/a	n/a	2.311
280072057	ENSG00000254531	59837	AP001816.1	Uncharacterized protein	90024	4	n/a	n/a	n/a	2.311
1088282	ENSG00000078061	366	ARAF	v-raf murine sarcoma 3611 viral oncogene homolog	369	X	n/a	n/a	n/a	2.31
1092724	ENSG00000126456	3636	IRF3	interferon regulatory factor 3	3661	19	n/a	n/a	n/a	2.31
1106777	ENSG00000224389	717	C4B	complement component 4B (Chido blood group)	721	6	n/a	n/a	n/a	2.31
1090532	ENSG00000109113	58105	RAB34	RAB34, member RAS oncogene family	83871	17	n/a	n/a	n/a	2.309
1098589	ENSG00000165617	30820	DACT1	dapper, antagonist of beta-catenin, homolog 1 (Xenopus laevis)	51339	14	n/a	n/a	n/a	2.306
280127579	ENSG00000259132	0	RP11-298I3.5	RP11-298I3.5	0	14	n/a	n/a	n/a	2.306
280100871	ENSG00000257034	0	AL021707.2	AL021707.2	0	22	n/a	n/a	n/a	2.305
279490190	ENSG00000178723	0	GLULP4	glutamate-ammonia ligase (glutamine synthetase) pseudogene 4	0	9	n/a	n/a	n/a	2.304
1091374	ENSG00000115738	3378	ID2	inhibitor of DNA binding 2, dominant negative helix-loop-helix protein	3398	2	n/a	n/a	n/a	2.304
1091721	ENSG00000118508	10823	RAB32	RAB32, member RAS oncogene family	10981	6	n/a	n/a	n/a	2.304
279865338	ENSG00000232346	0	SC22CB-1E7.1	SC22CB-1E7.1	0	22	n/a	n/a	n/a	2.302
279871219	ENSG00000232858	0	RPL34P27	ribosomal protein L34 pseudogene 27	0	13	n/a	n/a	n/a	2.301
279950678	ENSG00000240685	0	RP11-286H14.6	RP11-286H14.6	0	7	n/a	n/a	n/a	2.3
1092780	ENSG00000126903	8220	SLC10A3	solute carrier family 10 (sodium/bile acid cotransporter family), member 3	8273	X	n/a	n/a	n/a	2.3
279892599	ENSG00000234741	38105	GAS5	growth arrest-specific 5 (non-protein coding)	60674	1	n/a	n/a	n/a	2.3
1094889	ENSG00000140450	60120	ARRDC4	arrestin domain containing 4	91947	15	n/a	n/a	n/a	2.298
1098710	ENSG00000166091	77749	CMTM5	CKLF-like MARVEL transmembrane domain containing 5	116173	14	n/a	n/a	n/a	2.295
1098115	ENSG00000163879	7756	DNALI1	dynein, axonemal, light intermediate chain 1	7802	1	n/a	n/a	n/a	2.294
279820834	ENSG00000228360	0	RP11-365F18.1	RP11-365F18.1	0	7	n/a	n/a	n/a	2.294
280068173	ENSG00000254244	0	PAICSP4	phosphoribosylaminoimidazole carboxylase, phosphoribosylaminoimidazole succinocarboxamide synthetase pseudogene 4	0	8	n/a	n/a	n/a	2.293
1088957	ENSG00000099203	10860	TMED1	transmembrane emp24 protein transport domain containing 1	11018	19	n/a	n/a	n/a	2.293
280088762	ENSG00000255642	0	RP11-415I12.6	RP11-415I12.6	0	12	n/a	n/a	n/a	2.292
1095643	ENSG00000145555	4625	MYO10	myosin X	4651	5	n/a	n/a	n/a	2.292
1105416	ENSG00000205236	1016980	UPK3BL	uroplakin 3B-like	100134938	7	n/a	n/a	n/a	2.292
1103465	ENSG00000188064	7434	WNT7B	wingless-type MMTV integration site family, member 7B	7477	22	n/a	n/a	n/a	2.291
280099046	ENSG00000256843	0	RP11-467L13.4	RP11-467L13.4	0	12	n/a	n/a	n/a	2.291
1099963	ENSG00000171163	34946	ZNF692	zinc finger protein 692	55657	1	n/a	n/a	n/a	2.291
1104513	ENSG00000198113	34152	C9orf167	chromosome 9 open reading frame 167	54863	9	n/a	n/a	n/a	2.29
1101639	ENSG00000179862	81608	CITED4	Cbp/p300-interacting transactivator, with Glu/Asp-rich carboxy-terminal domain, 4	163732	1	n/a	n/a	n/a	2.289
1098337	ENSG00000164587	6175	RPS14	ribosomal protein S14	6208	5	n/a	n/a	n/a	2.288
1103101	ENSG00000186470	10959	BTN3A2	butyrophilin, subfamily 3, member A2	11118	6	n/a	n/a	n/a	2.288
1094956	ENSG00000140876	94119	NUDT7	nudix (nucleoside diphosphate linked moiety X)-type motif 7	283927	16	n/a	n/a	n/a	2.287
279777168	ENSG00000224489	0	RP11-179H18.8	RP11-179H18.8	0	10	n/a	n/a	n/a	2.286
280095465	ENSG00000256393	0	AC138123.2	AC138123.2	0	12	n/a	n/a	n/a	2.284
279987831	ENSG00000244691	0	RP11-600F24.2	RP11-600F24.2	0	14	n/a	n/a	n/a	2.284
1101301	ENSG00000177791	37343	MYOZ1	myozenin 1	58529	10	n/a	n/a	n/a	2.284
279839424	ENSG00000230053	0	RP11-76N22.1	RP11-76N22.1	0	1	n/a	n/a	n/a	2.283
279898994	ENSG00000235298	0	RP11-575L7.8	RP11-575L7.8	0	9	n/a	n/a	n/a	2.283
280107576	ENSG00000257674	0	RP11-76E16.2	RP11-76E16.2	0	12	n/a	n/a	n/a	2.282
1103240	ENSG00000187079	6961	TEAD1	TEA domain family member 1 (SV40 transcriptional enhancer factor)	7003	11	n/a	n/a	n/a	2.282
1105419	ENSG00000205246	123009	RPSAP58	ribosomal protein SA pseudogene 58	388524	19	n/a	n/a	n/a	2.282
1108938	ENSG00000240303	58340	ACAD11	acyl-CoA dehydrogenase family, member 11	84129	3	n/a	n/a	n/a	2.281
279942848	ENSG00000239775	0	AC017116.11	AC017116.11	0	7	n/a	n/a	n/a	2.28
1092255	ENSG00000123143	5553	PKN1	protein kinase N1	5585	19	n/a	n/a	n/a	2.28
279858690	ENSG00000231758	0	AC092652.1	AC092652.1	0	2	n/a	n/a	n/a	2.28
279852226	ENSG00000231194	0	FARP1-AS1	FARP1 antisense RNA 1 (non-protein coding)	0	13	n/a	n/a	n/a	2.279
1093418	ENSG00000131873	22612	CHSY1	chondroitin sulfate synthase 1	22856	15	n/a	n/a	n/a	2.279
280034828	ENSG00000251143	0	RP11-849H4.4	RP11-849H4.4	0	11	n/a	n/a	n/a	2.279
1093355	ENSG00000131409	60677	LRRC4B	leucine rich repeat containing 4B	94030	19	n/a	n/a	n/a	2.278
1096364	ENSG00000151655	3673	ITIH2	inter-alpha (globulin) inhibitor H2	3698	10	n/a	n/a	n/a	2.278
1102738	ENSG00000185049	7426	WHSC2	Wolf-Hirschhorn syndrome candidate 2	7469	4	n/a	n/a	n/a	2.278
1087132	ENSG00000010610	915	CD4	CD4 molecule	920	12	n/a	n/a	n/a	2.277
279881574	ENSG00000233762	0	AC007969.5	AC007969.5	0	2	n/a	n/a	n/a	2.277
280066108	ENSG00000254102	125636	RP11-21C4.1	RP11-21C4.1	401463	8	n/a	n/a	n/a	2.277
1097387	ENSG00000160200	871	CBS	cystathionine-beta-synthase	875	21	n/a	n/a	n/a	2.277
1094742	ENSG00000139370	78826	SLC15A4	solute carrier family 15, member 4	121260	12	n/a	n/a	n/a	2.277
1088055	ENSG00000072163	34968	LIMS2	LIM and senescent cell antigen-like domains 2	55679	2	n/a	n/a	n/a	2.276
1091242	ENSG00000114942	1920	EEF1B2	eukaryotic translation elongation factor 1 beta 2	1933	2	n/a	n/a	n/a	2.275
1093328	ENSG00000131188	56532	PRR7	proline rich 7 (synaptic)	80758	5	n/a	n/a	n/a	2.275
1102322	ENSG00000183386	2260	FHL3	four and a half LIM domains 3	2275	1	n/a	n/a	n/a	2.275
1092276	ENSG00000123342	4301	MMP19	matrix metallopeptidase 19	4327	12	n/a	n/a	n/a	2.273
280024759	ENSG00000250325	0	RP11-127B20.1	RP11-127B20.1	0	4	n/a	n/a	n/a	2.273
1090970	ENSG00000112531	9307	QKI	QKI, KH domain containing, RNA binding	9444	6	n/a	n/a	n/a	2.271
1088154	ENSG00000074855	36992	ANO8	anoctamin 8	57719	19	n/a	n/a	n/a	2.271
280106815	ENSG00000257591	0	ZNF625	Zinc finger protein 625	0	19	n/a	n/a	n/a	2.271
280049557	ENSG00000252743	0	U6	U6 spliceosomal RNA	0	6	n/a	n/a	n/a	2.27
279993806	ENSG00000246731	59189	CTD-2514K5.2	CTD-2514K5.2	85001	17	n/a	n/a	n/a	2.269
280009685	ENSG00000249115	23109	HAUS5	HAUS augmin-like complex, subunit 5	23354	19	n/a	n/a	n/a	2.269
1093183	ENSG00000130479	34490	MAP1S	microtubule-associated protein 1S	55201	19	n/a	n/a	n/a	2.269
1094268	ENSG00000136859	23207	ANGPTL2	angiopoietin-like 2	23452	9	n/a	n/a	n/a	2.269
1105162	ENSG00000204498	4764	NFKBIL1	nuclear factor of kappa light polypeptide gene enhancer in B-cells inhibitor-like 1	4795	6	n/a	n/a	n/a	2.268
279914768	ENSG00000236801	0	RP11-373A9.1	RP11-373A9.1	0	9	n/a	n/a	n/a	2.268
1101202	ENSG00000177303	36786	CASKIN2	CASK interacting protein 2	57513	17	n/a	n/a	n/a	2.266
279847737	ENSG00000230787	0	RP11-548C21.1	RP11-548C21.1	0	1	n/a	n/a	n/a	2.266
279776941	ENSG00000224473	0	RP11-449I17.5	RP11-449I17.5	0	10	n/a	n/a	n/a	2.264
1092225	ENSG00000122863	9329	CHST3	carbohydrate (chondroitin 6) sulfotransferase 3	9469	10	n/a	n/a	n/a	2.264
1097560	ENSG00000161558	34549	TMEM143	transmembrane protein 143	55260	19	n/a	n/a	n/a	2.264
1088190	ENSG00000075618	6584	FSCN1	fascin homolog 1, actin-bundling protein (Strongylocentrotus purpuratus)	6624	7	n/a	n/a	n/a	2.263
1106004	ENSG00000214167	0	AC005544.1	AC005544.1	0	17	n/a	n/a	n/a	2.263
1095152	ENSG00000142303	57475	ADAMTS10	ADAM metallopeptidase with thrombospondin type 1 motif, 10	81794	19	n/a	n/a	n/a	2.263
1088764	ENSG00000090554	2307	FLT3LG	fms-related tyrosine kinase 3 ligand	2323	19	n/a	n/a	n/a	2.262
279866672	ENSG00000232472	0	EEF1B2P3	eukaryotic translation elongation factor 1 beta 2 pseudogene 3	0	X	n/a	n/a	n/a	2.261
1099936	ENSG00000171097	879	CCBL1	cysteine conjugate-beta lyase, cytoplasmic	883	9	n/a	n/a	n/a	2.261
1095125	ENSG00000142046	169768	TMEM91	transmembrane protein 91	641649	19	n/a	n/a	n/a	2.261
1088204	ENSG00000075914	22771	EXOSC7	exosome component 7	23016	3	n/a	n/a	n/a	2.261
1106484	ENSG00000220008	153016	LINGO3	leucine rich repeat and Ig domain containing 3	645191	19	n/a	n/a	n/a	2.259
280113730	ENSG00000258304	0	RP11-453D16.1	RP11-453D16.1	0	12	n/a	n/a	n/a	2.259
280094628	ENSG00000256302	0	RP11-705C15.5	RP11-705C15.5	0	12	n/a	n/a	n/a	2.259
279939238	ENSG00000239353	0	RP11-492E3.51	RP11-492E3.51	0	9	n/a	n/a	n/a	2.258
280093551	ENSG00000256164	0	RP11-264F23.3	RP11-264F23.3	0	12	n/a	n/a	n/a	2.257
279718649	ENSG00000213058	0	RP4-765C7.2	RP4-765C7.2	0	1	n/a	n/a	n/a	2.255
279884024	ENSG00000233971	0	AC067950.1	AC067950.1	0	2	n/a	n/a	n/a	2.255
279753717	ENSG00000221411	0	MIR1227	microRNA 1227	0	19	n/a	n/a	n/a	2.253
1095059	ENSG00000141524	11158	TMC6	transmembrane channel-like 6	11322	17	n/a	n/a	n/a	2.253
279816284	ENSG00000227939	0	RPL3P2	ribosomal protein L3 pseudogene 2	0	6	n/a	n/a	n/a	2.252
1092632	ENSG00000125826	10469	RBCK1	RanBP-type and C3HC4-type zinc finger containing 1	10616	20	n/a	n/a	n/a	2.252
1103590	ENSG00000188599	0	NPIPP1	nuclear pore complex interacting protein pseudogene 1	0	16	n/a	n/a	n/a	2.252
1105874	ENSG00000213563	128790	C8orf82	chromosome 8 open reading frame 82	414919	8	n/a	n/a	n/a	2.251
1090000	ENSG00000105464	2889	GRIN2D	glutamate receptor, ionotropic, N-methyl D-aspartate 2D	2906	19	n/a	n/a	n/a	2.25
1095312	ENSG00000143382	33798	ADAMTSL4	ADAMTS-like 4	54507	1	n/a	n/a	n/a	2.25
1094446	ENSG00000137767	37286	SQRDL	sulfide quinone reductase-like (yeast)	58472	15	n/a	n/a	n/a	2.249
279949710	ENSG00000240556	0	RP11-479I1.4	RP11-479I1.4	0	X	n/a	n/a	n/a	2.248
1094263	ENSG00000136840	26835	ST6GALNAC4	ST6 (alpha-N-acetyl-neuraminyl-2,3-beta-galactosyl-1,3)-N-acetylgalactosaminide alpha-2,6-sialyltransferase 4	27090	9	n/a	n/a	n/a	2.248
1087904	ENSG00000068079	3410	IFI35	interferon-induced protein 35	3430	17	n/a	n/a	n/a	2.247
1091504	ENSG00000116717	1635	GADD45A	growth arrest and DNA-damage-inducible, alpha	1647	1	n/a	n/a	n/a	2.247
279989675	ENSG00000245317	0	CTC-241N9.1	Uncharacterized protein	0	5	n/a	n/a	n/a	2.247
1092655	ENSG00000125878	6899	TCF15	transcription factor 15 (basic helix-loop-helix)	6939	20	n/a	n/a	n/a	2.247
1092629	ENSG00000125820	4790	NKX2-2	NK2 homeobox 2	4821	20	n/a	n/a	n/a	2.247
1094888	ENSG00000140443	3460	IGF1R	insulin-like growth factor 1 receptor	3480	15	n/a	n/a	n/a	2.246
1091491	ENSG00000116670	10312	MAD2L2	MAD2 mitotic arrest deficient-like 2 (yeast)	10459	1	n/a	n/a	n/a	2.246
1093978	ENSG00000135390	514	ATP5G2	ATP synthase, H+ transporting, mitochondrial Fo complex, subunit C2 (subunit 9)	517	12	n/a	n/a	n/a	2.245
1088232	ENSG00000076826	36935	CAMSAP3	calmodulin regulated spectrin-associated protein family, member 3	57662	19	n/a	n/a	n/a	2.244
1087759	ENSG00000064490	8556	RFXANK	regulatory factor X-associated ankyrin-containing protein	8625	19	n/a	n/a	n/a	2.242
1101167	ENSG00000177106	41360	EPS8L2	EPS8-like 2	64787	11	n/a	n/a	n/a	2.241
1086982	ENSG00000006047	30569	YBX2	Y box binding protein 2	51087	17	n/a	n/a	n/a	2.24
1100085	ENSG00000171680	36722	PLEKHG5	pleckstrin homology domain containing, family G (with RhoGef domain) member 5	57449	1	n/a	n/a	n/a	2.24
1096537	ENSG00000152977	7502	ZIC1	Zic family member 1	7545	3	n/a	n/a	n/a	2.239
1090941	ENSG00000112306	6173	RPS12	ribosomal protein S12	6206	6	n/a	n/a	n/a	2.239
1092986	ENSG00000128849	59142	CGNL1	cingulin-like 1	84952	15	n/a	n/a	n/a	2.238
1098045	ENSG00000163659	25725	TIPARP	TCDD-inducible poly(ADP-ribose) polymerase	25976	3	n/a	n/a	n/a	2.238
1103748	ENSG00000189171	6251	S100A13	S100 calcium binding protein A13	6284	1	n/a	n/a	n/a	2.237
1088262	ENSG00000077463	31028	SIRT6	sirtuin 6	51548	19	n/a	n/a	n/a	2.237
1102644	ENSG00000184678	8291	HIST2H2BE	histone cluster 2, H2be	8349	1	n/a	n/a	n/a	2.235
1095565	ENSG00000144868	41843	TMEM108	transmembrane protein 108	66000	3	n/a	n/a	n/a	2.235
1090529	ENSG00000109103	8971	UNC119	unc-119 homolog (C. elegans)	9094	17	n/a	n/a	n/a	2.235
1090974	ENSG00000112561	7896	TFEB	transcription factor EB	7942	6	n/a	n/a	n/a	2.234
1101459	ENSG00000178764	22638	ZHX2	zinc fingers and homeoboxes 2	22882	8	n/a	n/a	n/a	2.234
1099207	ENSG00000167977	33733	KCTD5	potassium channel tetramerisation domain containing 5	54442	16	n/a	n/a	n/a	2.233
279841982	ENSG00000230286	0	AC013472.4	AC013472.4	0	2	n/a	n/a	n/a	2.232
279780860	ENSG00000224820	0	BTF3P4	basic transcription factor 3 pseudogene 4	0	9	n/a	n/a	n/a	2.232
279891835	ENSG00000234687	0	RP11-172F4.5	RP11-172F4.5	0	9	n/a	n/a	n/a	2.231
1090005	ENSG00000105486	3953	LIG1	ligase I, DNA, ATP-dependent	3978	19	n/a	n/a	n/a	2.23
1105845	ENSG00000213339	57562	QTRT1	queuine tRNA-ribosyltransferase 1	81890	19	n/a	n/a	n/a	2.229
279981806	ENSG00000244073	0	CTD-2284O10.1	CTD-2284O10.1	0	5	n/a	n/a	n/a	2.228
1087022	ENSG00000006747	59625	SCIN	scinderin	85477	7	n/a	n/a	n/a	2.228
1100823	ENSG00000175287	90186	PHYHD1	phytanoyl-CoA dioxygenase domain containing 1	254295	9	n/a	n/a	n/a	2.228
1106550	ENSG00000221944	83589	TIGD1	tigger transposable element derived 1	200765	2	n/a	n/a	n/a	2.228
1088856	ENSG00000092531	8698	SNAP23	synaptosomal-associated protein, 23kDa	8773	15	n/a	n/a	n/a	2.227
1109108	ENSG00000243749	1000425	ZMYM6NB	ZMYM6 neighbor	100506144	1	n/a	n/a	n/a	2.227
1107800	ENSG00000231167	0	YBX1P2	Y box binding protein 1 pseudogene 2	0	7	n/a	n/a	n/a	2.227
279781574	ENSG00000224892	0	RPS4XP16	ribosomal protein S4X pseudogene 16	0	13	n/a	n/a	n/a	2.227
1102840	ENSG00000185475	119466	TMEM179B	transmembrane protein 179B	374395	11	n/a	n/a	n/a	2.226
1104614	ENSG00000198467	7126	TPM2	tropomyosin 2 (beta)	7169	9	n/a	n/a	n/a	2.226
1087903	ENSG00000068078	2246	FGFR3	fibroblast growth factor receptor 3	2261	4	n/a	n/a	n/a	2.225
1095981	ENSG00000148175	2025	STOM	stomatin	2040	9	n/a	n/a	n/a	2.225
1088375	ENSG00000080573	29999	COL5A3	collagen, type V, alpha 3	50509	19	n/a	n/a	n/a	2.225
279998855	ENSG00000248217	0	CLEC4GP1	C-type lectin domain family 4, member G pseudogene 1	0	19	n/a	n/a	n/a	2.224
1087613	ENSG00000055070	25848	C1orf144	chromosome 1 open reading frame 144	26099	1	n/a	n/a	n/a	2.223
1092748	ENSG00000126709	2521	IFI6	interferon, alpha-inducible protein 6	2537	1	n/a	n/a	n/a	2.223
1105505	ENSG00000205560	1366	CPT1B	carnitine palmitoyltransferase 1B (muscle)	1375	22	n/a	n/a	n/a	2.223
1104357	ENSG00000197697	8286	HIST1H2BE	histone cluster 1, H2be	8344	6	n/a	n/a	n/a	2.222
1097479	ENSG00000160796	22973	NBEAL2	neurobeachin-like 2	23218	3	n/a	n/a	n/a	2.222
1101599	ENSG00000179588	81529	ZFPM1	zinc finger protein, multitype 1	161882	16	n/a	n/a	n/a	2.221
279806171	ENSG00000227008	0	RP3-417G15.1	RP3-417G15.1	0	X	n/a	n/a	n/a	2.219
1096183	ENSG00000149743	57949	TRPT1	tRNA phosphotransferase 1	83707	11	n/a	n/a	n/a	2.219
1094922	ENSG00000140575	8749	IQGAP1	IQ motif containing GTPase activating protein 1	8826	15	n/a	n/a	n/a	2.218
279994320	ENSG00000246981	0	AL139044.1	AL139044.1	0	6	n/a	n/a	n/a	2.218
1090785	ENSG00000111348	394	ARHGDIB	Rho GDP dissociation inhibitor (GDI) beta	397	12	n/a	n/a	n/a	2.217
1103960	ENSG00000196476	80033	C20orf96	chromosome 20 open reading frame 96	140680	20	n/a	n/a	n/a	2.217
1089013	ENSG00000099899	26782	TRMT2A	TRM2 tRNA methyltransferase 2 homolog A (S. cerevisiae)	27037	22	n/a	n/a	n/a	2.216
1089693	ENSG00000103363	6883	TCEB2	transcription elongation factor B (SIII), polypeptide 2 (18kDa, elongin B)	6923	16	n/a	n/a	n/a	2.216
1088714	ENSG00000089336	0	AC002115.6	AC002115.6	0	19	n/a	n/a	n/a	2.215
1093100	ENSG00000129951	55750	MIR3187	microRNA 3187	79948	19	n/a	n/a	n/a	2.215
1100356	ENSG00000172819	5884	RARG	retinoic acid receptor, gamma	5916	12	n/a	n/a	n/a	2.214
279720817	ENSG00000213318	0	RP11-331F4.1	RP11-331F4.1	0	16	n/a	n/a	n/a	2.214
279478771	ENSG00000177133	133718	RP1-163G9.1	RP1-163G9.1	440556	1	n/a	n/a	n/a	2.214
1087928	ENSG00000068831	10089	RASGRP2	RAS guanyl releasing protein 2 (calcium and DAG-regulated)	10235	11	n/a	n/a	n/a	2.213
1092069	ENSG00000121410	2	A1BG	alpha-1-B glycoprotein	1	19	n/a	n/a	n/a	2.213
1089678	ENSG00000103269	8908	RHBDL1	rhomboid, veinlet-like 1 (Drosophila)	9028	16	n/a	n/a	n/a	2.212
1093358	ENSG00000131446	4220	MGAT1	mannosyl (alpha-1,3-)-glycoprotein beta-1,2-N-acetylglucosaminyltransferase	4245	5	n/a	n/a	n/a	2.211
1088873	ENSG00000093010	1303	COMT	catechol-O-methyltransferase	1312	22	n/a	n/a	n/a	2.211
279665547	ENSG00000201778	0	Y_RNA	Y RNA	0	3	n/a	n/a	n/a	2.21
279771064	ENSG00000224040	0	HMGN1P4	high mobility group nucleosome binding domain 1 pseudogene 4	0	1	n/a	n/a	n/a	2.21
1093308	ENSG00000131094	10724	C1QL1	complement component 1, q subcomponent-like 1	10882	17	n/a	n/a	n/a	2.21
1097806	ENSG00000162882	23253	HAAO	3-hydroxyanthranilate 3,4-dioxygenase	23498	2	n/a	n/a	n/a	2.209
1100088	ENSG00000171700	10141	RGS19	regulator of G-protein signaling 19	10287	20	n/a	n/a	n/a	2.208
1089651	ENSG00000103152	4324	MPG	N-methylpurine-DNA glycosylase	4350	16	n/a	n/a	n/a	2.208
280049186	ENSG00000252690	166006	SCARNA15	small Cajal body-specific RNA 15	677778	15	n/a	n/a	n/a	2.207
1096314	ENSG00000151322	40700	NPAS3	neuronal PAS domain protein 3	64067	14	n/a	n/a	n/a	2.207
1099053	ENSG00000167460	7128	TPM4	tropomyosin 4	7171	19	n/a	n/a	n/a	2.207
1105939	ENSG00000213923	1443	CSNK1E	casein kinase 1, epsilon	1454	22	n/a	n/a	n/a	2.206
1095813	ENSG00000146830	41196	GIGYF1	GRB10 interacting GYF protein 1	64599	7	n/a	n/a	n/a	2.206
1095159	ENSG00000142409	79117	ZNF787	zinc finger protein 787	126208	19	n/a	n/a	n/a	2.206
1102289	ENSG00000183248	55965	AC010336.1	Uncharacterized protein	80164	19	n/a	n/a	n/a	2.205
280092397	ENSG00000256034	0	RP11-707G14.1	RP11-707G14.1	0	11	n/a	n/a	n/a	2.205
1089114	ENSG00000100243	1715	CYB5R3	cytochrome b5 reductase 3	1727	22	n/a	n/a	n/a	2.205
279925140	ENSG00000237686	0	RP5-1120P11.1	RP5-1120P11.1	0	6	n/a	n/a	n/a	2.205
1104414	ENSG00000197859	9575	ADAMTSL2	ADAMTS-like 2	9719	9	n/a	n/a	n/a	2.205
1089713	ENSG00000103507	10149	BCKDK	branched chain ketoacid dehydrogenase kinase	10295	16	n/a	n/a	n/a	2.204
1093774	ENSG00000134250	4822	NOTCH2	notch 2	4853	1	n/a	n/a	n/a	2.204
280077641	ENSG00000254909	0	RP11-110I1.5	RP11-110I1.5	0	11	n/a	n/a	n/a	2.204
1090411	ENSG00000108370	8710	RGS9	regulator of G-protein signaling 9	8787	17	n/a	n/a	n/a	2.204
1098545	ENSG00000165424	85547	ZCCHC24	zinc finger, CCHC domain containing 24	219654	10	n/a	n/a	n/a	2.203
1090343	ENSG00000107816	58646	LZTS2	leucine zipper, putative tumor suppressor 2	84445	10	n/a	n/a	n/a	2.203
1109011	ENSG00000241852	143198	C8orf58	chromosome 8 open reading frame 58	541565	8	n/a	n/a	n/a	2.202
1096611	ENSG00000153721	81167	CNKSR3	CNKSR family member 3	154043	6	n/a	n/a	n/a	2.202
279978981	ENSG00000243777	0	RP11-864G5.1	RP11-864G5.1	0	11	n/a	n/a	n/a	2.201
279776698	ENSG00000224452	0	RSL24D1P6	ribosomal L24 domain containing 1 pseudogene 6	0	20	n/a	n/a	n/a	2.201
1093079	ENSG00000129667	55454	RHBDF2	rhomboid 5 homolog 2 (Drosophila)	79651	17	n/a	n/a	n/a	2.201
1089049	ENSG00000100033	5593	PRODH	proline dehydrogenase (oxidase) 1	5625	22	n/a	n/a	n/a	2.2
279736792	ENSG00000215057	0	RP3-380B8.1	RP3-380B8.1	0	6	n/a	n/a	n/a	2.2
280071613	ENSG00000254501	0	AP003068.9	AP003068.9	0	11	n/a	n/a	n/a	2.199
1099301	ENSG00000168333	149598	C8orf22	chromosome 8 open reading frame 22	492307	8	n/a	n/a	n/a	2.199
1097437	ENSG00000160446	59075	ZDHHC12	zinc finger, DHHC-type containing 12	84885	9	n/a	n/a	n/a	2.199
1097553	ENSG00000161513	2217	FDXR	ferredoxin reductase	2232	17	n/a	n/a	n/a	2.198
1089189	ENSG00000100427	22964	MLC1	megalencephalic leukoencephalopathy with subcortical cysts 1	23209	22	n/a	n/a	n/a	2.198
1101919	ENSG00000181513	55580	ACBD4	acyl-CoA binding domain containing 4	79777	17	n/a	n/a	n/a	2.197
1096091	ENSG00000149090	25640	PAMR1	peptidase domain containing associated with muscle regeneration 1	25891	11	n/a	n/a	n/a	2.196
279734672	ENSG00000214889	0	RPS9P1	ribosomal protein S9 pseudogene 1	0	21	n/a	n/a	n/a	2.195
280067086	ENSG00000254170	0	CTD-2073O6.1	CTD-2073O6.1	0	5	n/a	n/a	n/a	2.195
1089816	ENSG00000104518	55595	GSDMD	gasdermin D	79792	8	n/a	n/a	n/a	2.194
1093362	ENSG00000131469	6123	RPL27	ribosomal protein L27	6155	17	n/a	n/a	n/a	2.194
1087148	ENSG00000011132	9405	APBA3	amyloid beta (A4) precursor protein-binding, family A, member 3	9546	19	n/a	n/a	n/a	2.193
1090985	ENSG00000112655	5722	PTK7	PTK7 protein tyrosine kinase 7	5754	6	n/a	n/a	n/a	2.192
1097394	ENSG00000160213	1465	CSTB	cystatin B (stefin B)	1476	21	n/a	n/a	n/a	2.192
1099084	ENSG00000167566	36974	NCKAP5L	NCK-associated protein 5-like	57701	12	n/a	n/a	n/a	2.191
1098872	ENSG00000166710	564	B2M	beta-2-microglobulin	567	15	n/a	n/a	n/a	2.191
1089937	ENSG00000105202	2076	FBL	fibrillarin	2091	19	n/a	n/a	n/a	2.19
279979709	ENSG00000243859	0	CTD-2331D11.1	CTD-2331D11.1	0	5	n/a	n/a	n/a	2.19
1094565	ENSG00000138336	56113	TET1	tet methylcytosine dioxygenase 1	80312	10	n/a	n/a	n/a	2.188
1104974	ENSG00000203950	25820	FAM127B	family with sequence similarity 127, member B	26071	X	n/a	n/a	n/a	2.188
279841165	ENSG00000230202	0	RP11-632C17__A.1	RP11-632C17__A.1	0	6	n/a	n/a	n/a	2.187
1100185	ENSG00000172081	79130	MOB3A	MOB kinase activator 3A	126308	19	n/a	n/a	n/a	2.186
279972843	ENSG00000243199	0	RP11-408P14.1	RP11-408P14.1	0	4	n/a	n/a	n/a	2.185
1093349	ENSG00000131386	78535	GALNTL2	UDP-N-acetyl-alpha-D-galactosamine:polypeptide N-acetylgalactosaminyltransferase-like 2	117248	3	n/a	n/a	n/a	2.185
1104578	ENSG00000198336	4609	MYL4	myosin, light chain 4, alkali; atrial, embryonic	4635	17	n/a	n/a	n/a	2.185
1091598	ENSG00000117385	40808	LEPRE1	leucine proline-enriched proteoglycan (leprecan) 1	64175	1	n/a	n/a	n/a	2.184
1103227	ENSG00000187017	57957	ESPN	espin	83715	1	n/a	n/a	n/a	2.184
1097751	ENSG00000162685	0	LSP1P3	lymphocyte-specific protein 1 pseudogene 3	0	5	n/a	n/a	n/a	2.183
1093570	ENSG00000132793	41438	LPIN3	lipin 3	64900	20	n/a	n/a	n/a	2.182
1096084	ENSG00000149016	41415	TUT1	terminal uridylyl transferase 1, U6 snRNA-specific	64852	11	n/a	n/a	n/a	2.182
1100818	ENSG00000175265	22770	GOLGA8A	golgin A8 family, member A	23015	15	n/a	n/a	n/a	2.182
1099437	ENSG00000168918	3610	INPP5D	inositol polyphosphate-5-phosphatase, 145kDa	3635	2	n/a	n/a	n/a	2.181
1095501	ENSG00000144485	34791	HES6	hairy and enhancer of split 6 (Drosophila)	55502	2	n/a	n/a	n/a	2.181
1100493	ENSG00000173531	4459	MST1	macrophage stimulating 1 (hepatocyte growth factor-like)	4485	3	n/a	n/a	n/a	2.181
1090293	ENSG00000107281	35933	NPDC1	neural proliferation, differentiation and control, 1	56654	9	n/a	n/a	n/a	2.18
1104261	ENSG00000197405	724	C5AR1	complement component 5a receptor 1	728	19	n/a	n/a	n/a	2.179
1091119	ENSG00000113732	8884	ATP6V0E1	ATPase, H+ transporting, lysosomal 9kDa, V0 subunit e1	8992	5	n/a	n/a	n/a	2.179
1101319	ENSG00000177943	81342	MAMDC4	MAM domain containing 4	158056	9	n/a	n/a	n/a	2.178
1099570	ENSG00000169499	37763	PLEKHA2	pleckstrin homology domain containing, family A (phosphoinositide binding specific) member 2	59339	8	n/a	n/a	n/a	2.177
1101642	ENSG00000179886	59138	TIGD5	tigger transposable element derived 5	84948	8	n/a	n/a	n/a	2.177
1108927	ENSG00000240053	37310	LY6G5B	lymphocyte antigen 6 complex, locus G5B	58496	6	n/a	n/a	n/a	2.177
279666422	ENSG00000202031	0	SNORD38A	small nucleolar RNA, C/D box 38A	0	1	n/a	n/a	n/a	2.177
1101206	ENSG00000177337	0	AP002478.1	Uncharacterized proteincDNA FLJ35776 fis, clone TESTI2005326	0	18	n/a	n/a	n/a	2.176
1095151	ENSG00000142279	79139	WTIP	Wilms tumor 1 interacting protein	126374	19	n/a	n/a	n/a	2.176
280072672	ENSG00000254572	0	GLULP3	glutamate-ammonia ligase (glutamine synthetase) pseudogene 3	0	11	n/a	n/a	n/a	2.176
1104823	ENSG00000198933	9611	TBKBP1	TBK1 binding protein 1	9755	17	n/a	n/a	n/a	2.175
1101339	ENSG00000178035	3590	IMPDH2	IMP (inosine 5'-monophosphate) dehydrogenase 2	3615	3	n/a	n/a	n/a	2.175
1096499	ENSG00000152661	2681	GJA1	gap junction protein, alpha 1, 43kDa	2697	6	n/a	n/a	n/a	2.175
1109009	ENSG00000241839	56102	PLEKHO2	pleckstrin homology domain containing, family O member 2	80301	15	n/a	n/a	n/a	2.174
1089286	ENSG00000100906	4761	NFKBIA	nuclear factor of kappa light polypeptide gene enhancer in B-cells inhibitor, alpha	4792	14	n/a	n/a	n/a	2.174
1098556	ENSG00000165478	85636	HEPACAM	hepatic and glial cell adhesion molecule	220296	11	n/a	n/a	n/a	2.173
1087580	ENSG00000053371	8508	AKR7A2	aldo-keto reductase family 7, member A2 (aflatoxin aldehyde reductase)	8574	1	n/a	n/a	n/a	2.173
1091826	ENSG00000119632	58198	IFI27L2	interferon, alpha-inducible protein 27-like 2	83982	14	n/a	n/a	n/a	2.173
1089094	ENSG00000100196	10857	KDELR3	KDEL (Lys-Asp-Glu-Leu) endoplasmic reticulum protein retention receptor 3	11015	22	n/a	n/a	n/a	2.173
279658316	ENSG00000199649	0	SNORD59B	small nucleolar RNA, C/D box 59B	0	12	n/a	n/a	n/a	2.172
1102344	ENSG00000183476	159183	SH2D7	SH2 domain containing 7	646892	15	n/a	n/a	n/a	2.171
280001418	ENSG00000248415	0	GAPDHP61	glyceraldehyde 3 phosphate dehydrogenase pseudogene 61	0	15	n/a	n/a	n/a	2.171
1097428	ENSG00000160360	25835	GPSM1	G-protein signaling modulator 1	26086	9	n/a	n/a	n/a	2.171
1093217	ENSG00000130669	10152	PAK4	p21 protein (Cdc42/Rac)-activated kinase 4	10298	19	n/a	n/a	n/a	2.17
1105063	ENSG00000204257	3090	HLA-DMA	major histocompatibility complex, class II, DM alpha	3108	6	n/a	n/a	n/a	2.169
1090967	ENSG00000112511	5220	PHF1	PHD finger protein 1	5252	6	n/a	n/a	n/a	2.167
1103069	ENSG00000186340	7016	THBS2	thrombospondin 2	7058	6	n/a	n/a	n/a	2.167
1091019	ENSG00000112902	8917	SEMA5A	sema domain, seven thrombospondin repeats (type 1 and type 1-like), transmembrane domain (TM) and short cytoplasmic domain, (semaphorin) 5A	9037	5	n/a	n/a	n/a	2.166
1101534	ENSG00000179134	34384	SAMD4B	sterile alpha motif domain containing 4B	55095	19	n/a	n/a	n/a	2.166
1098417	ENSG00000164889	6486	SLC4A2	solute carrier family 4, anion exchanger, member 2 (erythrocyte membrane protein band 3-like 1)	6522	7	n/a	n/a	n/a	2.166
1099991	ENSG00000171298	2532	GAA	glucosidase, alpha; acid	2548	17	n/a	n/a	n/a	2.165
1092723	ENSG00000126453	57838	BCL2L12	BCL2-like 12 (proline rich)	83596	19	n/a	n/a	n/a	2.165
1090204	ENSG00000106484	4207	MEST	mesoderm specific transcript homolog (mouse)	4232	7	n/a	n/a	n/a	2.163
1107205	ENSG00000227304	0	RP11-791G16.2	RP11-791G16.2	0	4	n/a	n/a	n/a	2.163
1087793	ENSG00000065308	9553	TRAM2	translocation associated membrane protein 2	9697	6	n/a	n/a	n/a	2.163
1094587	ENSG00000138434	6704	SSFA2	sperm specific antigen 2	6744	2	n/a	n/a	n/a	2.162
280130146	ENSG00000259279	0	CTD-2033D15.1	CTD-2033D15.1	0	15	n/a	n/a	n/a	2.161
1091141	ENSG00000113971	26776	NPHP3	nephronophthisis 3 (adolescent)	27031	3	n/a	n/a	n/a	2.16
1101375	ENSG00000178209	5307	PLEC	plectin	5339	8	n/a	n/a	n/a	2.16
1091831	ENSG00000119655	10430	NPC2	Niemann-Pick disease, type C2	10577	14	n/a	n/a	n/a	2.159
279817763	ENSG00000228088	0	RP11-119F7.4	RP11-119F7.4	0	10	n/a	n/a	n/a	2.159
1104296	ENSG00000197496	56742	SLC2A10	solute carrier family 2 (facilitated glucose transporter), member 10	81031	20	n/a	n/a	n/a	2.159
279953723	ENSG00000241081	0	RP11-488C13.1	RP11-488C13.1	0	14	n/a	n/a	n/a	2.158
1098752	ENSG00000166224	8800	SGPL1	sphingosine-1-phosphate lyase 1	8879	10	n/a	n/a	n/a	2.157
1092062	ENSG00000121361	3739	KCNJ8	potassium inwardly-rectifying channel, subfamily J, member 8	3764	12	n/a	n/a	n/a	2.156
279914144	ENSG00000236754	0	AC004019.13	AC004019.13	0	22	n/a	n/a	n/a	2.156
1089322	ENSG00000101104	56137	PABPC1L	poly(A) binding protein, cytoplasmic 1-like	80336	20	n/a	n/a	n/a	2.156
1097685	ENSG00000162430	36466	SEPN1	selenoprotein N, 1	57190	1	n/a	n/a	n/a	2.156
280119417	ENSG00000258663	0	RP11-123M6.2	RP11-123M6.2	0	14	n/a	n/a	n/a	2.156
1105065	ENSG00000204264	5664	PSMB8	proteasome (prosome, macropain) subunit, beta type, 8 (large multifunctional peptidase 7)	5696	6	n/a	n/a	n/a	2.156
1093650	ENSG00000133250	58540	ZNF414	zinc finger protein 414	84330	19	n/a	n/a	n/a	2.156
1089708	ENSG00000103490	28844	PYCARD	PYD and CARD domain containing	29108	16	n/a	n/a	n/a	2.154
279794681	ENSG00000226024	0	COX5BP7	cytochrome c oxidase subunit Vb pseudogene 7	0	22	n/a	n/a	n/a	2.154
1088234	ENSG00000076924	36228	XAB2	XPA binding protein 2	56949	19	n/a	n/a	n/a	2.154
1093875	ENSG00000134817	0	APLNR	apelin receptor	0	11	n/a	n/a	n/a	2.154
279748520	ENSG00000219023	0	RP3-340B19.2	RP3-340B19.2	0	6	n/a	n/a	n/a	2.154
280086276	ENSG00000255438	0	CTD-2653D5.1	CTD-2653D5.1	0	20	n/a	n/a	n/a	2.154
1097754	ENSG00000162692	7369	VCAM1	vascular cell adhesion molecule 1	7412	1	n/a	n/a	n/a	2.153
1104701	ENSG00000198720	79038	ANKRD13B	ankyrin repeat domain 13B	124930	17	n/a	n/a	n/a	2.153
1105979	ENSG00000214063	7063	TSPAN4	tetraspanin 4	7106	11	n/a	n/a	n/a	2.152
1093206	ENSG00000130592	4021	LSP1	lymphocyte-specific protein 1	4046	11	n/a	n/a	n/a	2.152
279709988	ENSG00000207875	127994	MIRLET7B	microRNA let-7b	406884	22	n/a	n/a	n/a	2.151
279720522	ENSG00000213269	0	AC004386.4	AC004386.4	0	X	n/a	n/a	n/a	2.151
1101884	ENSG00000181284	94184	TMEM102	transmembrane protein 102	284114	17	n/a	n/a	n/a	2.151
1091841	ENSG00000119688	5794	ABCD4	ATP-binding cassette, sub-family D (ALD), member 4	5826	14	n/a	n/a	n/a	2.151
1086995	ENSG00000006282	41410	SPATA20	spermatogenesis associated 20	64847	17	n/a	n/a	n/a	2.151
280121084	ENSG00000258757	0	RP11-841O20.2	RP11-841O20.2	0	14	n/a	n/a	n/a	2.15
1088756	ENSG00000090447	6981	TFAP4	transcription factor AP-4 (activating enhancer binding protein 4)	7023	16	n/a	n/a	n/a	2.15
280087829	ENSG00000255539	0	CTA-797E19.2	CTA-797E19.2	0	11	n/a	n/a	n/a	2.15
1093174	ENSG00000130402	78	ACTN4	actinin, alpha 4	81	19	n/a	n/a	n/a	2.149
279978579	ENSG00000243736	0	RP1-136J15.3	RP1-136J15.3	0	X	n/a	n/a	n/a	2.149
1092380	ENSG00000124194	54837	GDAP1L1	ganglioside-induced differentiation-associated protein 1-like 1	78997	20	n/a	n/a	n/a	2.149
1102210	ENSG00000182909	60706	LENG9	leukocyte receptor cluster (LRC) member 9	94059	19	n/a	n/a	n/a	2.149
1089958	ENSG00000105287	25614	PRKD2	protein kinase D2	25865	19	n/a	n/a	n/a	2.146
1086864	ENSG00000000003	7062	TSPAN6	tetraspanin 6	7105	X	n/a	n/a	n/a	2.146
280062075	ENSG00000253806	0	CTD-2292P10.2	CTD-2292P10.2	0	8	n/a	n/a	n/a	2.146
1100936	ENSG00000175899	3	A2M	alpha-2-macroglobulin	2	12	n/a	n/a	n/a	2.146
279915901	ENSG00000236913	0	AC025750.5	AC025750.5	0	2	n/a	n/a	n/a	2.145
1097400	ENSG00000160223	23063	ICOSLG	inducible T-cell co-stimulator ligand	23308	21	n/a	n/a	n/a	2.145
1097624	ENSG00000162032	59981	SPSB3	splA/ryanodine receptor domain and SOCS box containing 3	90864	16	n/a	n/a	n/a	2.145
1104806	ENSG00000198909	4190	MAP3K3	mitogen-activated protein kinase kinase kinase 3	4215	17	n/a	n/a	n/a	2.145
279854113	ENSG00000231359	0	AC072052.7	AC072052.7	0	7	n/a	n/a	n/a	2.145
279717523	ENSG00000212607	0	SNORA45	small nucleolar RNA, H/ACA box 45	0	11	n/a	n/a	n/a	2.144
1087827	ENSG00000065978	4873	YBX1	Y box binding protein 1	4904	1	n/a	n/a	n/a	2.144
280035466	ENSG00000251184	0	RP11-101E3.5	RP11-101E3.5	0	9	n/a	n/a	n/a	2.143
279961080	ENSG00000241932	0	RP11-14K2.1	RP11-14K2.1	0	16	n/a	n/a	n/a	2.143
1091363	ENSG00000115649	26758	CNPPD1	cyclin Pas1/PHO80 domain containing 1	27013	2	n/a	n/a	n/a	2.143
1100810	ENSG00000175215	9961	CTDSP2	CTD (carboxy-terminal domain, RNA polymerase II, polypeptide A) small phosphatase 2	10106	12	n/a	n/a	n/a	2.143
1095062	ENSG00000141540	60663	TTYH2	tweety homolog 2 (Drosophila)	94015	17	n/a	n/a	n/a	2.142
279883044	ENSG00000233893	0	RP11-507C10.5	RP11-507C10.5	0	6	n/a	n/a	n/a	2.142
279731198	ENSG00000214541	0	RPS4L	RPS4L	0	20	n/a	n/a	n/a	2.142
280096507	ENSG00000256514	0	AP003419.11	AP003419.11	0	11	n/a	n/a	n/a	2.141
1094122	ENSG00000136068	2301	FLNB	filamin B, beta	2317	3	n/a	n/a	n/a	2.141
279755208	ENSG00000221674	0	AL445309.1	AL445309.1	0	6	n/a	n/a	n/a	2.14
280005797	ENSG00000248751	0	RP1-130H16.18	RP1-130H16.18	0	22	n/a	n/a	n/a	2.139
279646109	ENSG00000198683	0	AC012615.1	AC012615.1	0	19	n/a	n/a	n/a	2.139
1101512	ENSG00000179044	94092	EXOC3L1	exocyst complex component 3-like 1	283849	16	n/a	n/a	n/a	2.138
1102754	ENSG00000185100	78903	ADSSL1	adenylosuccinate synthase like 1	122622	14	n/a	n/a	n/a	2.138
1095307	ENSG00000143373	36865	ZNF687	zinc finger protein 687	57592	1	n/a	n/a	n/a	2.138
280018528	ENSG00000249849	0	RP11-1101H11.1	RP11-1101H11.1	0	5	n/a	n/a	n/a	2.138
1105968	ENSG00000214022	29538	REPIN1	replication initiator 1	29803	7	n/a	n/a	n/a	2.137
1091365	ENSG00000115657	9913	ABCB6	ATP-binding cassette, sub-family B (MDR/TAP), member 6	10058	2	n/a	n/a	n/a	2.136
1102815	ENSG00000185338	8582	SOCS1	suppressor of cytokine signaling 1	8651	16	n/a	n/a	n/a	2.136
279659506	ENSG00000200016	1013093	SNORD76	small nucleolar RNA, C/D box 76	692196	1	n/a	n/a	n/a	2.135
1088698	ENSG00000089157	6143	RPLP0	ribosomal protein, large, P0	6175	12	n/a	n/a	n/a	2.134
1092667	ENSG00000125931	4409	CITED1	Cbp/p300-interacting transactivator, with Glu/Asp-rich carboxy-terminal domain, 1	4435	X	n/a	n/a	n/a	2.134
1097131	ENSG00000158156	34402	XKR8	XK, Kell blood group complex subunit-related family, member 8	55113	1	n/a	n/a	n/a	2.134
1091968	ENSG00000120594	59088	PLXDC2	plexin domain containing 2	84898	10	n/a	n/a	n/a	2.133
1091742	ENSG00000118707	37896	TGIF2	TGFB-induced factor homeobox 2	60436	20	n/a	n/a	n/a	2.133
1087818	ENSG00000065717	7046	TLE2	transducin-like enhancer of split 2 (E(sp1) homolog, Drosophila)	7089	19	n/a	n/a	n/a	2.133
279973085	ENSG00000243230	0	RP11-286H14.8	RP11-286H14.8	0	7	n/a	n/a	n/a	2.133
1090641	ENSG00000110090	1365	CPT1A	carnitine palmitoyltransferase 1A (liver)	1374	11	n/a	n/a	n/a	2.132
1099717	ENSG00000170161	0	RP11-262H14.4	Putative UPF0633 protein ENSP00000303136	0	9	n/a	n/a	n/a	2.132
1103143	ENSG00000186654	34904	PRR5	proline rich 5 (renal)	55615	22	n/a	n/a	n/a	2.131
1095742	ENSG00000146215	125542	CRIP3	cysteine-rich protein 3	401262	6	n/a	n/a	n/a	2.131
1097459	ENSG00000160685	30525	ZBTB7B	zinc finger and BTB domain containing 7B	51043	1	n/a	n/a	n/a	2.131
279792042	ENSG00000225795	0	RP11-395G17.1	RP11-395G17.1	0	7	n/a	n/a	n/a	2.13
1095186	ENSG00000142611	40612	PRDM16	PR domain containing 16	63976	1	n/a	n/a	n/a	2.13
279790385	ENSG00000225666	0	AC005534.9	AC005534.9	0	7	n/a	n/a	n/a	2.13
279526920	ENSG00000183405	0	RPS7P1	ribosomal protein S7 pseudogene 1	0	17	n/a	n/a	n/a	2.13
1105978	ENSG00000214050	81297	FBXO16	F-box protein 16	157574	8	n/a	n/a	n/a	2.129
1092194	ENSG00000122642	11163	FKBP9	FK506 binding protein 9, 63 kDa	11328	7	n/a	n/a	n/a	2.129
279964585	ENSG00000242272	0	AK2P2	adenylate kinase 2 pseudogene 2	0	2	n/a	n/a	n/a	2.129
1095105	ENSG00000141854	76651	AC022098.1	Uncharacterized protein LOC113230	113230	19	n/a	n/a	n/a	2.128
280008357	ENSG00000248993	0	XXbac-BPG181M17.5	Major histocompatibility complex, class II, DM beta	0	6	n/a	n/a	n/a	2.128
1094779	ENSG00000139636	35005	LMBR1L	limb region 1 homolog (mouse)-like	55716	12	n/a	n/a	n/a	2.128
1091035	ENSG00000113083	3990	LOX	lysyl oxidase	4015	5	n/a	n/a	n/a	2.127
1099193	ENSG00000167930	58202	ITFG3	integrin alpha FG-GAP repeat containing 3	83986	16	n/a	n/a	n/a	2.127
1094747	ENSG00000139433	30710	GLTP	glycolipid transfer protein	51228	12	n/a	n/a	n/a	2.127
279953655	ENSG00000241069	0	CTD-3141N22.1	CTD-3141N22.1	0	19	n/a	n/a	n/a	2.126
1088869	ENSG00000092969	7000	TGFB2	transforming growth factor, beta 2	7042	1	n/a	n/a	n/a	2.126
1086922	ENSG00000004799	5134	PDK4	pyruvate dehydrogenase kinase, isozyme 4	5166	7	n/a	n/a	n/a	2.125
1103658	ENSG00000188818	55647	ZDHHC11	zinc finger, DHHC-type containing 11	79844	5	n/a	n/a	n/a	2.125
1102203	ENSG00000182890	2730	GLUD2	glutamate dehydrogenase 2	2747	X	n/a	n/a	n/a	2.123
1101048	ENSG00000176485	10986	PLA2G16	phospholipase A2, group XVI	11145	11	n/a	n/a	n/a	2.123
1095237	ENSG00000143061	3301	IGSF3	immunoglobulin superfamily, member 3	3321	1	n/a	n/a	n/a	2.123
1102633	ENSG00000184634	9824	MED12	mediator complex subunit 12	9968	X	n/a	n/a	n/a	2.122
279941169	ENSG00000239576	0	RP13-480C15.1	RP13-480C15.1	0	3	n/a	n/a	n/a	2.122
280032116	ENSG00000250927	0	MESTP3	mesoderm specific transcript homolog (mouse) pseudogene 3	0	4	n/a	n/a	n/a	2.121
280105624	ENSG00000257479	0	RP11-1136G11.7	RP11-1136G11.7	0	12	n/a	n/a	n/a	2.121
1100586	ENSG00000173992	9829	CCS	copper chaperone for superoxide dismutase	9973	11	n/a	n/a	n/a	2.12
279808673	ENSG00000227227	0	AC017101.10	AC017101.10	0	2	n/a	n/a	n/a	2.12
1103535	ENSG00000188368	94256	PRR19	proline rich 19	284338	19	n/a	n/a	n/a	2.119
1087408	ENSG00000037280	2308	FLT4	fms-related tyrosine kinase 4	2324	5	n/a	n/a	n/a	2.119
1087753	ENSG00000064300	4773	NGFR	nerve growth factor receptor	4804	17	n/a	n/a	n/a	2.118
1094017	ENSG00000135540	36500	NHSL1	NHS-like 1	57224	6	n/a	n/a	n/a	2.118
1105175	ENSG00000204520	4251	MICA	MHC class I polypeptide-related sequence A	100507436	6	n/a	n/a	n/a	2.117
279710807	ENSG00000208797	0	SNORD73A	small nucleolar RNA, C/D box 73A	0	4	n/a	n/a	n/a	2.117
1103238	ENSG00000187066	1015225	AP003068.6	Uncharacterized protein	100130348	11	n/a	n/a	n/a	2.117
279946290	ENSG00000240211	0	RP11-758P17.3	RP11-758P17.3	0	7	n/a	n/a	n/a	2.116
279955279	ENSG00000241269	0	AC093620.5	AC093620.5	0	7	n/a	n/a	n/a	2.115
1099330	ENSG00000168476	56147	REEP4	receptor accessory protein 4	80346	8	n/a	n/a	n/a	2.114
1101139	ENSG00000176971	122695	FIBIN	fin bud initiation factor homolog (zebrafish)	387758	11	n/a	n/a	n/a	2.114
1101860	ENSG00000181085	86280	MAPK15	mitogen-activated protein kinase 15	225689	8	n/a	n/a	n/a	2.114
279991670	ENSG00000245970	0	KB-1208A12.3	KB-1208A12.3	0	8	n/a	n/a	n/a	2.114
279797156	ENSG00000226239	0	RP1-310O13.7	RP1-310O13.7	0	20	n/a	n/a	n/a	2.114
1098737	ENSG00000166169	27088	POLL	polymerase (DNA directed), lambda	27343	10	n/a	n/a	n/a	2.114
1094362	ENSG00000137273	2279	FOXF2	forkhead box F2	2295	6	n/a	n/a	n/a	2.113
280064014	ENSG00000253954	0	HMGN1P38	high mobility group nucleosome binding domain 1 pseudogene 38	0	15	n/a	n/a	n/a	2.113
1098994	ENSG00000167173	36184	C15orf39	chromosome 15 open reading frame 39	56905	15	n/a	n/a	n/a	2.112
1105859	ENSG00000213420	85812	GPC2	glypican 2	221914	7	n/a	n/a	n/a	2.112
280070226	ENSG00000254400	0	RP11-732A19.8	RP11-732A19.8	0	11	n/a	n/a	n/a	2.112
1088722	ENSG00000089639	30772	GMIP	GEM interacting protein	51291	19	n/a	n/a	n/a	2.111
1091526	ENSG00000116819	109688	TFAP2E	transcription factor AP-2 epsilon (activating enhancer binding protein 2 epsilon)	339488	1	n/a	n/a	n/a	2.111
1101985	ENSG00000181908	0	AP003774.4	HCG1652096, isoform CRA_aUncharacterized proteincDNA FLJ37045 fis, clone BRACE2012185	0	11	n/a	n/a	n/a	2.111
[truncated: 466 more rows]
