# Supplementary material for: Identification of the Molecular Events Involved in the Development of Prefrontal Cortex Through the Analysis of RNA-Seq Data From BrainSpan
Source: ASN Neuro. 2019 Jun 18;11:1759091419854627. doi: 10.1177/1759091419854627 (PMC6582306; doi:10.1177/1759091419854627)
Supplement: Supplemental Material1 - Supplemental material for Identification of the Molecular Events Involved in the Development of Prefrontal Cortex Through the Analysis of RNA-Seq Data From BrainSpan [file Supplemental_Material1.zip › MFC/MFC7/DEGs-7.csv]

id	name	gene-id	gene-symbol	gene-name	entrez-id	chromosome	start-position	end-position	p	fold-change
279923600	ENSG00000237550	0	RPL9P9	ribosomal protein L9 pseudogene 9	0	15	n/a	n/a	4.82e-01	9.115
279663146	ENSG00000201098	6052	RNY1	RNA, Ro-associated Y1	6084	7	n/a	n/a	4.80e-01	9.093
1093090	ENSG00000129824	6159	RPS4Y1	ribosomal protein S4, Y-linked 1	6192	Y	n/a	n/a	4.79e-01	8.152
279957244	ENSG00000241482	0	AC064836.1	AC064836.1	0	2	n/a	n/a	4.05e-01	7.020
279710898	ENSG00000209804	26570	RNU11	RNA, U11 small nuclear	26824	1	n/a	n/a	4.02e-01	6.969
279941810	ENSG00000239647	0	AC073366.1	AC073366.1	0	10	n/a	n/a	4.79e-01	6.800
280043264	ENSG00000251832	0	AC005626.1	AC005626.1	0	19	n/a	n/a	4.79e-01	6.368
279849088	ENSG00000230903	0	RPL9P8	ribosomal protein L9 pseudogene 8	0	15	n/a	n/a	4.84e-01	6.277
279704794	ENSG00000206948	0	SNORA36A	small nucleolar RNA, H/ACA box 36A	0	X	n/a	n/a	5.45e-01	4.804
280090532	ENSG00000255823	1023955	MTRNR2L8	MT-RNR2-like 8	100463486	11	n/a	n/a	4.03e-01	4.363
1104320	ENSG00000197575	0	RPS17P2	ribosomal protein S17 pseudogene 2	0	5	n/a	n/a	4.79e-01	4.233
279790000	ENSG00000225630	0	MTND2P28	MT-ND2 pseudogene 28	0	1	n/a	n/a	4.07e-01	4.166
279937003	ENSG00000239039	182393	SNORD13	small nucleolar RNA, C/D box 13	692084	8	n/a	n/a	4.06e-01	4.152
279948299	ENSG00000240409	0	RP5-857K21.14	RP5-857K21.14	0	1	n/a	n/a	4.09e-01	4.066
279800531	ENSG00000226532	0	RP5-1052M9.1	RP5-1052M9.1	0	X	n/a	n/a	7.70e-01	4.026
279710856	ENSG00000209480	0	SNORD83B	small nucleolar RNA, C/D box 83B	0	22	n/a	n/a	5.61e-01	3.877
279802091	ENSG00000226686	0	AC012309.5	AC012309.5	0	19	n/a	n/a	5.59e-01	3.821
279928763	ENSG00000237991	0	RPL35P1	ribosomal protein L35 pseudogene 1	0	1	n/a	n/a	5.99e-01	3.676
280043222	ENSG00000251826	0	AL365332.1	AL365332.1	0	1	n/a	n/a	4.81e-01	3.657
280126142	ENSG00000259045	0	RP11-320M16.1	RP11-320M16.1	0	14	n/a	n/a	4.02e-01	3.500
279841982	ENSG00000230286	0	AC013472.4	AC013472.4	0	2	n/a	n/a	6.58e-01	3.459
279855800	ENSG00000231503	0	RP11-118B22.3	RP11-118B22.3	0	12	n/a	n/a	5.09e-01	3.440
279855793	ENSG00000231501	0	MTND4LP1	MT-ND4L pseudogene 1	0	X	n/a	n/a	4.07e-01	3.406
1088986	ENSG00000099715	57627	PCDH11Y	protocadherin 11 Y-linked	83259	Y	n/a	n/a	5.05e-01	3.371
1097697	ENSG00000162490	119528	C1orf187	chromosome 1 open reading frame 187	374946	1	n/a	n/a	8.29e-01	3.361
1087685	ENSG00000060303	0	RPS17P5	ribosomal protein S17 pseudogene 5	0	6	n/a	n/a	5.09e-01	3.345
280116447	ENSG00000258486	5997	RN7SL1	RNA, 7SL, cytoplasmic 1	6029	14	n/a	n/a	5.08e-01	3.307
1101248	ENSG00000177519	35755	RPRM	reprimo, TP53 dependent G2 arrest mediator candidate	56475	2	n/a	n/a	7.41e-01	3.239
1088348	ENSG00000079689	10443	SCGN	secretagogin, EF-hand calcium binding protein	10590	6	n/a	n/a	7.06e-01	3.234
279882690	ENSG00000233864	41192	TTTY15	testis-specific transcript, Y-linked 15 (non-protein coding)	64595	Y	n/a	n/a	5.01e-01	3.227
1104784	ENSG00000198868	0	MIR4461	microRNA 4461	0	5	n/a	n/a	4.22e-01	3.227
1092190	ENSG00000122585	4821	NPY	neuropeptide Y	4852	7	n/a	n/a	7.67e-01	3.204
280051104	ENSG00000252967	0	AC093693.2	AC093693.2	0	7	n/a	n/a	4.80e-01	3.189
280046722	ENSG00000252331	0	AP002812.1	AP002812.1	0	11	n/a	n/a	4.81e-01	3.175
279970565	ENSG00000242927	0	AC073308.1	AC073308.1	0	7	n/a	n/a	4.10e-01	3.154
1098278	ENSG00000164326	9463	CARTPT	CART prepropeptide	9607	5	n/a	n/a	5.76e-01	3.152
279899603	ENSG00000235363	0	SNRPGP10	small nuclear ribonucleoprotein polypeptide G pseudogene 10	0	1	n/a	n/a	5.01e-01	3.109
280097368	ENSG00000256618	1023939	MTRNR2L1	MT-RNR2-like 1	100462977	17	n/a	n/a	4.08e-01	3.100
1097135	ENSG00000158164	10855	TMSB15A	thymosin beta 15a	11013	X	n/a	n/a	6.82e-01	3.046
279661207	ENSG00000200503	1013520	SNORD115-5	small nucleolar RNA, C/D box 115-5	100033442	15	n/a	n/a	4.22e-01	3.039
279711713	ENSG00000211530	0	AL354933.1	AL354933.1	0	6	n/a	n/a	4.80e-01	3.036
279988779	ENSG00000244921	0	CTB-36O1.7	CTB-36O1.7	0	5	n/a	n/a	4.09e-01	3.010
279955384	ENSG00000241282	0	CTC-451A6.1	CTC-451A6.1	0	19	n/a	n/a	5.22e-01	2.977
279983189	ENSG00000244245	0	RP11-120B7.1	RP11-120B7.1	0	5	n/a	n/a	4.78e-01	2.959
280011335	ENSG00000249264	0	EEF1A1P9	eukaryotic translation elongation factor 1 alpha 1 pseudogene 9	0	4	n/a	n/a	4.83e-01	2.948
279979850	ENSG00000243884	0	AL163011.1	AL163011.1	0	14	n/a	n/a	4.78e-01	2.944
1102803	ENSG00000185275	0	CD24P4	CD24 molecule pseudogene 4	0	Y	n/a	n/a	5.37e-01	2.943
279721187	ENSG00000213362	0	FTH1P12	ferritin, heavy polypeptide 1 pseudogene 12	0	9	n/a	n/a	4.80e-01	2.929
1088254	ENSG00000077279	1629	DCX	doublecortin	1641	X	n/a	n/a	1.24e+00	2.910
1103348	ENSG00000187653	0	TMSL3	thymosin-like 3	0	4	n/a	n/a	7.41e-01	2.900
280017626	ENSG00000249780	0	RP11-352E6.2	RP11-352E6.2	0	4	n/a	n/a	4.11e-01	2.895
279763213	ENSG00000223361	0	FTH1P10	ferritin, heavy polypeptide 1 pseudogene 10	0	5	n/a	n/a	4.79e-01	2.890
1106641	ENSG00000223551	0	TMSL4	thymosin-like 4 (pseudogene)	0	9	n/a	n/a	4.98e-01	2.867
1095918	ENSG00000147571	1383	CRH	corticotropin releasing hormone	1392	8	n/a	n/a	6.69e-01	2.836
279705725	ENSG00000207112	165979	SNORA25	small nucleolar RNA, H/ACA box 25	684959	11	n/a	n/a	6.13e-01	2.820
279884479	ENSG00000234017	0	RP11-214N15.5	RP11-214N15.5	0	10	n/a	n/a	4.07e-01	2.815
1090322	ENSG00000107623	2646	GDF10	growth differentiation factor 10	2662	10	n/a	n/a	7.31e-01	2.809
1098510	ENSG00000165246	22585	NLGN4Y	neuroligin 4, Y-linked	22829	Y	n/a	n/a	4.81e-01	2.776
280006331	ENSG00000248794	0	CTD-2248H3.1	CTD-2248H3.1	0	5	n/a	n/a	4.93e-01	2.760
279729006	ENSG00000214222	0	TUBBP2	tubulin, beta pseudogene 2	0	13	n/a	n/a	4.77e-01	2.740
280093438	ENSG00000256148	0	RP11-809N8.5	RP11-809N8.5	0	11	n/a	n/a	4.83e-01	2.729
1101916	ENSG00000181495	0	AC026703.1	AC026703.1	0	5	n/a	n/a	7.31e-01	2.726
1094365	ENSG00000137285	110335	TUBB2B	tubulin, beta 2B class IIb	347733	6	n/a	n/a	5.08e-01	2.682
1090795	ENSG00000111445	5953	RFC5	replication factor C (activator 1) 5, 36.5kDa	5985	12	n/a	n/a	6.02e-01	2.674
280033595	ENSG00000251037	0	AC006157.2	AC006157.2	0	Y	n/a	n/a	4.10e-01	2.673
279725210	ENSG00000213866	0	YBX1P10	Y box binding protein 1 pseudogene 10	0	9	n/a	n/a	6.16e-01	2.670
1107800	ENSG00000231167	0	YBX1P2	Y box binding protein 1 pseudogene 2	0	7	n/a	n/a	6.58e-01	2.665
279720817	ENSG00000213318	0	RP11-331F4.1	RP11-331F4.1	0	16	n/a	n/a	4.09e-01	2.638
1099534	ENSG00000169313	41377	P2RY12	purinergic receptor P2Y, G-protein coupled, 12	64805	3	n/a	n/a	4.06e-01	2.635
279724684	ENSG00000213772	0	RP11-385J23.1	RP11-385J23.1	0	2	n/a	n/a	4.83e-01	2.621
279724584	ENSG00000213757	0	CTC-451P13.1	CTC-451P13.1	0	5	n/a	n/a	4.05e-01	2.577
1107667	ENSG00000230291	0	RP11-244J10.1	RP11-244J10.1	0	12	n/a	n/a	4.93e-01	2.555
279919780	ENSG00000237264	0	FTH1P11	ferritin, heavy polypeptide 1 pseudogene 11	0	8	n/a	n/a	4.80e-01	2.553
279808061	ENSG00000227173	0	MYL6P3	myosin, light chain 6 pseudogene 3	0	10	n/a	n/a	5.84e-01	2.545
279873629	ENSG00000233055	0	RP11-490D19.8	RP11-490D19.8	0	9	n/a	n/a	4.04e-01	2.541
279677096	ENSG00000204196	0	AC011737.2	AC011737.2	0	2	n/a	n/a	7.24e-01	2.537
1088698	ENSG00000089157	6143	RPLP0	ribosomal protein, large, P0	6175	12	n/a	n/a	6.18e-01	2.513
1105100	ENSG00000204347	122962	BTBD17	BTB (POZ) domain containing 17	388419	17	n/a	n/a	5.11e-01	2.499
1087827	ENSG00000065978	4873	YBX1	Y box binding protein 1	4904	1	n/a	n/a	5.43e-01	2.490
279858639	ENSG00000231754	0	RP11-204E9.1	RP11-204E9.1	0	6	n/a	n/a	6.56e-01	2.475
279818580	ENSG00000228169	0	PPIAP19	peptidylprolyl isomerase A (cyclophilin A) pseudogene 19	0	10	n/a	n/a	4.05e-01	2.474
279748792	ENSG00000219222	0	RP11-480N24.3	RP11-480N24.3	0	6	n/a	n/a	5.14e-01	2.472
279810351	ENSG00000227376	0	FTH1P16	ferritin, heavy polypeptide 1 pseudogene 16	0	11	n/a	n/a	4.06e-01	2.472
279996116	ENSG00000247627	0	MTND4P12	MT-ND4 pseudogene 12	0	5	n/a	n/a	4.31e-01	2.462
1098915	ENSG00000166863	6826	TAC3	tachykinin 3	6866	12	n/a	n/a	7.94e-01	2.428
279555139	ENSG00000185834	0	RPL12P4	ribosomal protein L12 pseudogene 4	0	20	n/a	n/a	1.39e+00	2.422
279725976	ENSG00000213942	0	RP1-102E24.1	RP1-102E24.1	0	12	n/a	n/a	4.78e-01	2.419
1103743	ENSG00000189159	30637	HN1	hematological and neurological expressed 1	51155	17	n/a	n/a	7.72e-01	2.417
279831793	ENSG00000229344	0	RP5-857K21.7	RP5-857K21.7	0	1	n/a	n/a	4.20e-01	2.417
280043005	ENSG00000251795	0	SNORA66	Small nucleolar RNA SNORA66	0	1	n/a	n/a	6.11e-01	2.415
1102740	ENSG00000185052	36693	SLC24A3	solute carrier family 24 (sodium/potassium/calcium exchanger), member 3	57419	20	n/a	n/a	6.59e-01	2.408
1095680	ENSG00000145824	9406	CXCL14	chemokine (C-X-C motif) ligand 14	9547	5	n/a	n/a	5.45e-01	2.408
280088659	ENSG00000255633	0	MTRNR2L9	MT-RNR2-like 9 (pseudogene)	0	6	n/a	n/a	4.08e-01	2.408
279953955	ENSG00000241109	0	AC113407.8	AC113407.8	0	5	n/a	n/a	4.34e-01	2.404
1097091	ENSG00000157851	36175	DPYSL5	dihydropyrimidinase-like 5	56896	2	n/a	n/a	7.05e-01	2.401
279755166	ENSG00000221667	1023003	MIR1825	microRNA 1825	100302183	20	n/a	n/a	6.15e-01	2.400
279720193	ENSG00000213216	0	RP11-355O1.7	RP11-355O1.7	0	9	n/a	n/a	4.78e-01	2.387
1087350	ENSG00000029993	3129	HMGB3	high mobility group box 3	3149	X	n/a	n/a	7.01e-01	2.386
1091720	ENSG00000118507	9325	AKAP7	A kinase (PRKA) anchor protein 7	9465	6	n/a	n/a	5.42e-01	2.384
279781233	ENSG00000224861	0	YBX1P1	Y box binding protein 1 pseudogene 1	0	14	n/a	n/a	6.51e-01	2.383
279745209	ENSG00000216819	0	RP1-40E16.8	RP1-40E16.8	0	6	n/a	n/a	4.80e-01	2.376
280088769	ENSG00000255644	0	RP11-59N23.1	RP11-59N23.1	0	12	n/a	n/a	6.44e-01	2.368
1095653	ENSG00000145681	1395	HAPLN1	hyaluronan and proteoglycan link protein 1	1404	5	n/a	n/a	6.14e-01	2.368
1101871	ENSG00000181195	5147	PENK	proenkephalin	5179	8	n/a	n/a	5.42e-01	2.366
1094137	ENSG00000136149	0	RPL13AP25	ribosomal protein L13a pseudogene 25	0	13	n/a	n/a	4.85e-01	2.340
1100852	ENSG00000175445	3998	LPL	lipoprotein lipase	4023	8	n/a	n/a	7.35e-01	2.339
279908424	ENSG00000236213	0	AC006369.2	AC006369.2	0	2	n/a	n/a	6.05e-01	2.336
279963452	ENSG00000242163	0	RP11-299L17.1	RP11-299L17.1	0	14	n/a	n/a	5.75e-01	2.336
1095481	ENSG00000144355	1733	DLX1	distal-less homeobox 1	1745	2	n/a	n/a	6.14e-01	2.336
1104691	ENSG00000198692	8963	EIF1AY	eukaryotic translation initiation factor 1A, Y-linked	9086	Y	n/a	n/a	4.77e-01	2.329
1100103	ENSG00000171772	60278	SYCE1	synaptonemal complex central element protein 1	93426	10	n/a	n/a	6.72e-01	2.328
279936016	ENSG00000238881	167909	SCARNA2	small Cajal body-specific RNA 2	677766	1	n/a	n/a	4.94e-01	2.318
280113159	ENSG00000258232	0	RP11-161H23.5	RP11-161H23.5	0	12	n/a	n/a	6.14e-01	2.303
1093367	ENSG00000131477	10120	RAMP2	receptor (G protein-coupled) activity modifying protein 2	10266	17	n/a	n/a	6.68e-01	2.300
279731582	ENSG00000214593	0	RP11-65N13.6	RP11-65N13.6	0	9	n/a	n/a	4.85e-01	2.300
279983921	ENSG00000244295	0	RPS20P21	ribosomal protein S20 pseudogene 21	0	8	n/a	n/a	6.14e-01	2.299
279950334	ENSG00000240644	0	AL592047.2	AL592047.2	0	9	n/a	n/a	4.84e-01	2.295
279660990	ENSG00000200434	0	RN5-8S2	RNA, 5.8S ribosomal 2	0	16	n/a	n/a	4.31e-01	2.289
279596568	ENSG00000189343	0	AC004448.3	AC004448.3	0	17	n/a	n/a	6.00e-01	2.288
1101114	ENSG00000176887	6624	SOX11	SRY (sex determining region Y)-box 11	6664	2	n/a	n/a	6.02e-01	2.267
279988435	ENSG00000244741	0	AC008670.5	AC008670.5	0	5	n/a	n/a	7.45e-01	2.267
1099079	ENSG00000167553	58982	TUBA1C	tubulin, alpha 1c	84790	12	n/a	n/a	6.09e-01	2.266
279885431	ENSG00000234118	150894	RPL13AP6	ribosomal protein L13a pseudogene 6	644511	10	n/a	n/a	4.79e-01	2.259
1090548	ENSG00000109255	10716	NMU	neuromedin U	10874	4	n/a	n/a	6.53e-01	2.258
279488699	ENSG00000178429	0	RPS3AP5	ribosomal protein S3A pseudogene 5	0	10	n/a	n/a	5.80e-01	2.254
279935681	ENSG00000238828	0	hsa-mir-1974	hsa-mir-1974	0	5	n/a	n/a	7.51e-01	2.251
280094842	ENSG00000256338	0	AC091304.4	AC091304.4	0	15	n/a	n/a	4.79e-01	2.251
279998983	ENSG00000248223	0	CTD-2139B15.2	CTD-2139B15.2	0	5	n/a	n/a	4.79e-01	2.250
1101802	ENSG00000180828	27064	BHLHE22	basic helix-loop-helix family, member e22	27319	8	n/a	n/a	6.14e-01	2.246
280046617	ENSG00000252316	6054	RNY4	RNA, Ro-associated Y4	6086	7	n/a	n/a	4.06e-01	2.243
1107172	ENSG00000227081	0	RP11-543P15.1	RP11-543P15.1	0	12	n/a	n/a	5.64e-01	2.242
279661956	ENSG00000200729	26516	SNORD79	small nucleolar RNA, C/D box 79	26770	1	n/a	n/a	5.45e-01	2.236
1091112	ENSG00000113657	1797	DPYSL3	dihydropyrimidinase-like 3	1809	5	n/a	n/a	1.27e+00	2.227
1108426	ENSG00000235183	0	RP11-613C6.4	RP11-613C6.4	0	17	n/a	n/a	5.06e-01	2.223
279943082	ENSG00000239806	0	AC113407.1	AC113407.1	0	5	n/a	n/a	4.84e-01	2.218
279898421	ENSG00000235241	0	RP11-108M9.5	RP11-108M9.5	0	1	n/a	n/a	5.81e-01	2.214
279897065	ENSG00000235117	0	RP11-229P13.20	RP11-229P13.20	0	9	n/a	n/a	6.16e-01	2.213
279666387	ENSG00000202025	0	U6	U6 spliceosomal RNA	0	1	n/a	n/a	5.21e-01	2.212
279751330	ENSG00000220987	0	AC084368.1	AC084368.1	0	7	n/a	n/a	1.07e+00	2.206
279951288	ENSG00000240759	0	RP11-25I15.1	RP11-25I15.1	0	12	n/a	n/a	4.07e-01	2.203
279869170	ENSG00000232675	0	RP4-718D20.3	RP4-718D20.3	0	20	n/a	n/a	5.78e-01	2.202
1089326	ENSG00000101132	5171	PFDN4	prefoldin subunit 4	5203	20	n/a	n/a	6.15e-01	2.197
279794850	ENSG00000226040	0	AC005740.3	AC005740.3	0	5	n/a	n/a	4.79e-01	2.192
279960057	ENSG00000241801	0	AC093616.1	AC093616.1	0	2	n/a	n/a	4.83e-01	2.188
279786828	ENSG00000225356	0	RP11-433O3.1	RP11-433O3.1	0	4	n/a	n/a	5.35e-01	2.187
1099047	ENSG00000167414	60869	GNG8	guanine nucleotide binding protein (G protein), gamma 8	94235	19	n/a	n/a	4.93e-01	2.182
279713155	ENSG00000211764	0	TRBJ2-1	T cell receptor beta joining 2-1	0	7	n/a	n/a	5.46e-01	2.181
1094373	ENSG00000137343	55771	ATAT1	alpha tubulin acetyltransferase 1	79969	6	n/a	n/a	1.27e+00	2.178
279925944	ENSG00000237758	0	AC084031.1	AC084031.1	0	2	n/a	n/a	6.63e-01	2.173
279949301	ENSG00000240509	0	CTC-788C1.1	CTC-788C1.1	0	8	n/a	n/a	7.93e-01	2.173
279663559	ENSG00000201229	0	SNORA63	Small nucleolar RNA SNORA63	0	3	n/a	n/a	4.07e-01	2.170
279914271	ENSG00000236764	0	COX7A2P2	cytochrome c oxidase subunit VIIa polypeptide 2 (liver) pseudogene 2	0	4	n/a	n/a	7.39e-01	2.169
279987728	ENSG00000244683	0	AC092656.1	AC092656.1	0	4	n/a	n/a	4.11e-01	2.168
279828586	ENSG00000229047	0	AF127577.10	AF127577.10	0	21	n/a	n/a	7.95e-01	2.168
279797216	ENSG00000226245	128575	ZNF32-AS1	ZNF32 antisense RNA 1 (non-protein coding)	414197	10	n/a	n/a	6.18e-01	2.165
1103145	ENSG00000186665	94148	C17orf58	chromosome 17 open reading frame 58	284018	17	n/a	n/a	5.07e-02	2.165
279901845	ENSG00000235582	0	RP11-448G4.2	RP11-448G4.2	0	1	n/a	n/a	4.77e-01	2.163
1095781	ENSG00000146469	7389	VIP	vasoactive intestinal peptide	7432	6	n/a	n/a	6.85e-01	2.156
279884024	ENSG00000233971	0	AC067950.1	AC067950.1	0	2	n/a	n/a	6.73e-01	2.155
279875703	ENSG00000233247	0	GS1-257G1.1	GS1-257G1.1	0	X	n/a	n/a	5.13e-01	2.155
1101311	ENSG00000177875	122738	C12orf68	chromosome 12 open reading frame 68	387856	12	n/a	n/a	5.73e-01	2.153
279659870	ENSG00000200121	0	Y_RNA	Y RNA	0	2	n/a	n/a	5.42e-01	2.150
1092955	ENSG00000128606	10088	LRRC17	leucine rich repeat containing 17	10234	7	n/a	n/a	6.15e-01	2.143
279934297	ENSG00000238605	0	snoU13	Small nucleolar RNA U13	0	5	n/a	n/a	4.81e-01	2.133
279747910	ENSG00000218483	0	RP11-554D15.2	RP11-554D15.2	0	6	n/a	n/a	5.00e-01	2.132
1098577	ENSG00000165553	37190	NGB	neuroglobin	58157	14	n/a	n/a	5.06e-01	2.131
279950797	ENSG00000240701	0	AP003040.1	AP003040.1	0	11	n/a	n/a	4.83e-01	2.131
1089763	ENSG00000104140	82368	RHOV	ras homolog gene family, member V	171177	15	n/a	n/a	7.40e-01	2.128
279957731	ENSG00000241530	0	AC006368.1	AC006368.1	0	2	n/a	n/a	4.80e-01	2.128
279750066	ENSG00000219928	0	RP11-40C6.2	RP11-40C6.2	0	9	n/a	n/a	5.59e-01	2.125
1090174	ENSG00000106327	6994	TFR2	transferrin receptor 2	7036	7	n/a	n/a	5.82e-01	2.121
279871219	ENSG00000232858	0	RPL34P27	ribosomal protein L34 pseudogene 27	0	13	n/a	n/a	5.61e-01	2.121
279720790	ENSG00000213315	0	CTD-3035D6.1	CTD-3035D6.1	0	14	n/a	n/a	6.92e-01	2.119
279930688	ENSG00000238142	0	RP11-108M9.4	RP11-108M9.4	0	1	n/a	n/a	6.71e-01	2.118
279938997	ENSG00000239317	0	RP11-449H3.2	RP11-449H3.2	0	5	n/a	n/a	6.17e-01	2.117
1094359	ENSG00000137267	7237	TUBB2A	tubulin, beta 2A class IIa	7280	6	n/a	n/a	7.66e-01	2.117
1107860	ENSG00000231500	6189	RPS18	ribosomal protein S18	6222	6	n/a	n/a	6.55e-01	2.103
279658302	ENSG00000199645	0	U6	U6 spliceosomal RNA	0	5	n/a	n/a	6.70e-01	2.100
279720769	ENSG00000213309	0	RP11-164N20.1	RP11-164N20.1	0	6	n/a	n/a	4.80e-01	2.096
1096861	ENSG00000155926	6467	SLA	Src-like-adaptor	6503	8	n/a	n/a	7.62e-01	2.095
279882852	ENSG00000233876	0	GAPDHP68	glyceraldehyde 3 phosphate dehydrogenase pseudogene 68	0	7	n/a	n/a	4.80e-01	2.094
279970938	ENSG00000242992	0	FTH1P4	ferritin, heavy polypeptide 1 pseudogene 4	0	3	n/a	n/a	4.10e-01	2.094
279849023	ENSG00000230897	0	AC013248.1	AC013248.1	0	17	n/a	n/a	5.87e-01	2.090
280069686	ENSG00000254360	0	AC006160.8	AC006160.8	0	4	n/a	n/a	5.72e-01	2.089
279897786	ENSG00000235174	0	RP11-398K22.3	RP11-398K22.3	0	6	n/a	n/a	6.65e-01	2.088
279822429	ENSG00000228502	0	EEF1A1P11	eukaryotic translation elongation factor 1 alpha 1 pseudogene 11	0	1	n/a	n/a	4.80e-01	2.086
279933450	ENSG00000238465	0	snoU13	Small nucleolar RNA U13	0	2	n/a	n/a	4.88e-01	2.085
1087866	ENSG00000067048	8584	DDX3Y	DEAD (Asp-Glu-Ala-Asp) box polypeptide 3, Y-linked	8653	Y	n/a	n/a	4.10e-01	2.084
1099300	ENSG00000168329	1513	CX3CR1	chemokine (C-X3-C motif) receptor 1	1524	3	n/a	n/a	4.10e-01	2.081
1095659	ENSG00000145708	1384	CRHBP	corticotropin releasing hormone binding protein	1393	5	n/a	n/a	6.18e-01	2.080
279951899	ENSG00000240831	0	AC112777.1	AC112777.1	0	12	n/a	n/a	4.79e-01	2.077
279955486	ENSG00000241301	0	AL136982.1	AL136982.1	0	10	n/a	n/a	4.80e-01	2.077
1104438	ENSG00000197921	123048	HES5	hairy and enhancer of split 5 (Drosophila)	388585	1	n/a	n/a	5.35e-01	2.073
279723185	ENSG00000213598	0	RP11-112J1.1	RP11-112J1.1	0	14	n/a	n/a	7.05e-01	2.069
1099794	ENSG00000170469	83675	SPATA24	spermatogenesis associated 24	202051	5	n/a	n/a	6.92e-01	2.067
280136027	ENSG00000259612	0	RP11-316P21.1	RP11-316P21.1	0	15	n/a	n/a	4.79e-01	2.065
1088239	ENSG00000077044	8461	DGKD	diacylglycerol kinase, delta 130kDa	8527	2	n/a	n/a	5.56e-01	2.063
279848330	ENSG00000230837	0	RPL31P2	ribosomal protein L31 pseudogene 2	0	20	n/a	n/a	4.79e-01	2.061
279898290	ENSG00000235225	0	AC016712.2	AC016712.2	0	2	n/a	n/a	5.02e-01	2.056
1099227	ENSG00000168028	3896	RPSA	ribosomal protein SA	3921	3	n/a	n/a	6.35e-01	2.051
1087449	ENSG00000041982	3351	TNC	tenascin C	3371	9	n/a	n/a	4.85e-01	2.050
279851004	ENSG00000231092	0	AC012513.6	AC012513.6	0	2	n/a	n/a	1.36e+00	2.050
279913026	ENSG00000236662	0	RP11-108L7.4	RP11-108L7.4	0	10	n/a	n/a	1.09e+00	2.049
1099078	ENSG00000167552	7800	TUBA1A	tubulin, alpha 1a	7846	12	n/a	n/a	6.74e-01	2.047
1099244	ENSG00000168081	5336	PNOC	prepronociceptin	5368	8	n/a	n/a	6.16e-01	2.044
1108458	ENSG00000235471	0	AL033532.1	Uncharacterized protein	0	1	n/a	n/a	1.06e+00	2.042
279666030	ENSG00000201907	1013550	SNORD115-38	small nucleolar RNA, C/D box 115-38	100033812	15	n/a	n/a	4.03e-01	2.040
1102408	ENSG00000183688	110927	FAM101B	family with sequence similarity 101, member B	359845	17	n/a	n/a	5.58e-01	2.040
1096991	ENSG00000157005	6710	SST	somatostatin	6750	3	n/a	n/a	1.18e+00	2.039
1108368	ENSG00000234797	0	RPS3AP6	ribosomal protein S3A pseudogene 6	0	15	n/a	n/a	6.00e-01	2.032
1090992	ENSG00000112695	1338	COX7A2	cytochrome c oxidase subunit VIIa polypeptide 2 (liver)	1347	6	n/a	n/a	5.37e-01	2.030
279772504	ENSG00000224094	0	RP11-578F5.1	RP11-578F5.1	0	3	n/a	n/a	5.21e-01	2.025
279667682	ENSG00000202394	26548	SNORD47	small nucleolar RNA, C/D box 47	26802	1	n/a	n/a	6.02e-01	2.015
279938216	ENSG00000239223	0	RP11-173M1.1	RP11-173M1.1	0	17	n/a	n/a	4.03e-01	2.013
279731191	ENSG00000214535	0	RPS15AP1	ribosomal protein S15a pseudogene 1	0	20	n/a	n/a	5.82e-01	2.005
1089807	ENSG00000104435	10917	STMN2	stathmin-like 2	11075	8	n/a	n/a	6.20e-01	2.003
279937843	ENSG00000239174	0	AC092143.1	AC092143.1	0	16	n/a	n/a	5.75e-01	2.001
1096725	ENSG00000154620	8964	TMSB4Y	thymosin beta 4, Y-linked	9087	Y	n/a	n/a	4.81e-01	2.000
279665204	ENSG00000201678	0	Y_RNA	Y RNA	0	12	n/a	n/a	5.16e-01	1.998
279745039	ENSG00000216676	0	RP1-15D7.1	RP1-15D7.1	0	6	n/a	n/a	4.80e-01	1.998
279994444	ENSG00000247033	0	AC099508.1	AC099508.1	0	16	n/a	n/a	1.08e+00	1.998
279795418	ENSG00000226084	0	RP4-706A16.3	RP4-706A16.3	0	1	n/a	n/a	6.09e-01	1.997
279747103	ENSG00000218014	0	RP11-263F15.1	RP11-263F15.1	0	6	n/a	n/a	5.23e-01	1.996
280069152	ENSG00000254317	0	RP11-473O4.5	RP11-473O4.5	0	8	n/a	n/a	6.15e-01	1.993
1101612	ENSG00000179673	122953	RPRML	reprimo-like	388394	17	n/a	n/a	5.45e-01	1.991
279788346	ENSG00000225490	0	RP4-610C12.3	RP4-610C12.3	0	20	n/a	n/a	6.51e-01	1.989
279748917	ENSG00000219329	0	RP11-397G5.2	RP11-397G5.2	0	6	n/a	n/a	5.09e-01	1.988
1090118	ENSG00000105976	4208	MET	met proto-oncogene (hepatocyte growth factor receptor)	4233	7	n/a	n/a	6.48e-01	1.988
1091784	ENSG00000119283	133890	TRIM67	tripartite motif containing 67	440730	1	n/a	n/a	6.89e-01	1.988
279951512	ENSG00000240776	0	RP11-435F17.1	RP11-435F17.1	0	3	n/a	n/a	4.80e-01	1.987
1105113	ENSG00000204377	0	C1orf134	chromosome 1 open reading frame 134	0	1	n/a	n/a	5.46e-01	1.987
279847635	ENSG00000230777	0	RP11-318C24.1	RP11-318C24.1	0	1	n/a	n/a	7.04e-01	1.986
1092189	ENSG00000122584	29743	NXPH1	neurexophilin 1	30010	7	n/a	n/a	5.02e-01	1.985
279917893	ENSG00000237082	0	COX5BP6	cytochrome c oxidase subunit Vb pseudogene 6	0	13	n/a	n/a	5.87e-01	1.983
1095604	ENSG00000145248	83659	SLC10A4	solute carrier family 10 (sodium/bile acid cotransporter family), member 4	201780	4	n/a	n/a	6.59e-01	1.982
1092062	ENSG00000121361	3739	KCNJ8	potassium inwardly-rectifying channel, subfamily J, member 8	3764	12	n/a	n/a	5.58e-01	1.982
280039569	ENSG00000251503	157124189	APITD1-CORT	APITD1-CORT readthrough	100526739	1	n/a	n/a	5.78e-01	1.981
279986760	ENSG00000244591	0	TRNAQ51P	transfer RNA glutamine 51 (anticodon CUG) pseudogene	0	1	n/a	n/a	4.87e-01	1.979
279749894	ENSG00000219747	0	RP1-292B18.1	RP1-292B18.1	0	6	n/a	n/a	4.07e-01	1.978
1099974	ENSG00000171208	57511	NETO2	neuropilin (NRP) and tolloid (TLL)-like 2	81831	16	n/a	n/a	6.00e-01	1.974
279951252	ENSG00000240755	0	ERLEC1P1	endoplasmic reticulum lectin 1 pseudogene 1	0	21	n/a	n/a	6.89e-01	1.974
279962857	ENSG00000242100	0	CTC-448F2.1	CTC-448F2.1	0	19	n/a	n/a	4.82e-01	1.973
279659982	ENSG00000200156	26578	RNU5B-1	RNA, U5B small nuclear 1	26832	15	n/a	n/a	4.09e-01	1.972
1104813	ENSG00000198918	6138	RPL39	ribosomal protein L39	6170	X	n/a	n/a	5.91e-01	1.971
279894850	ENSG00000234917	0	RP5-994D16.3	RP5-994D16.3	0	1	n/a	n/a	5.80e-01	1.970
279923383	ENSG00000237528	0	RP11-234P3.4	RP11-234P3.4	0	X	n/a	n/a	4.93e-01	1.969
279752954	ENSG00000221284	0	AL591424.1	AL591424.1	0	9	n/a	n/a	6.49e-01	1.969
1104387	ENSG00000197775	0	AL136419.1	Uncharacterized protein C14orf167	0	14	n/a	n/a	5.42e-01	1.967
279847265	ENSG00000230734	0	RPL10P3	ribosomal protein L10 pseudogene 3	0	9	n/a	n/a	4.09e-01	1.960
279925566	ENSG00000237730	0	RP11-459A10.1	RP11-459A10.1	0	X	n/a	n/a	4.83e-01	1.959
279666184	ENSG00000201955	0	RNY3P1	RNA, Ro-associated Y3 pseudogene 1	0	5	n/a	n/a	4.83e-01	1.957
1104733	ENSG00000198785	77775	GRIN3A	glutamate receptor, ionotropic, N-methyl-D-aspartate 3A	116443	9	n/a	n/a	4.79e-01	1.957
279986206	ENSG00000244538	0	RP11-10G12.1	RP11-10G12.1	0	4	n/a	n/a	4.80e-01	1.950
1091204	ENSG00000114646	10528	CSPG5	chondroitin sulfate proteoglycan 5 (neuroglycan C)	10675	3	n/a	n/a	6.91e-01	1.949
1104559	ENSG00000198258	37710	UBL5	ubiquitin-like 5	59286	19	n/a	n/a	5.43e-01	1.948
1101581	ENSG00000179431	23898	FJX1	four jointed box 1 (Drosophila)	24147	11	n/a	n/a	5.52e-01	1.946
1088506	ENSG00000084628	55373	NKAIN1	Na+/K+ transporting ATPase interacting 1	79570	1	n/a	n/a	7.74e-01	1.942
279799078	ENSG00000226396	0	RP5-1056L3.3	RP5-1056L3.3	0	1	n/a	n/a	5.85e-01	1.941
279774614	ENSG00000224282	0	CTD-2290C23.1	CTD-2290C23.1	0	5	n/a	n/a	4.04e-01	1.940
279979883	ENSG00000243888	0	RP11-548B3.3	RP11-548B3.3	0	9	n/a	n/a	6.70e-01	1.940
279728879	ENSG00000214199	0	EEF1A1P12	eukaryotic translation elongation factor 1 alpha 1 pseudogene 12	0	2	n/a	n/a	4.06e-01	1.939
1090252	ENSG00000106803	10794	SEC61B	Sec61 beta subunit	10952	9	n/a	n/a	5.43e-01	1.939
279818046	ENSG00000228118	0	AC118653.1	AC118653.1	0	17	n/a	n/a	5.28e-01	1.938
1106004	ENSG00000214167	0	AC005544.1	AC005544.1	0	17	n/a	n/a	4.81e-01	1.938
1094973	ENSG00000140988	6154	RPS2	ribosomal protein S2	6187	16	n/a	n/a	5.21e-01	1.937
1095237	ENSG00000143061	3301	IGSF3	immunoglobulin superfamily, member 3	3321	1	n/a	n/a	5.10e-01	1.932
279773059	ENSG00000224162	0	UQCRHP3	ubiquinol-cytochrome c reductase hinge protein pseudogene 3	0	10	n/a	n/a	4.04e-01	1.931
280002750	ENSG00000248527	0	RP5-857K21.10	RP5-857K21.10	0	1	n/a	n/a	4.62e-01	1.929
279842228	ENSG00000230306	0	RP11-122K13.8	RP11-122K13.8	0	10	n/a	n/a	4.78e-01	1.929
280060132	ENSG00000253690	0	RP11-380I10.4	RP11-380I10.4	0	8	n/a	n/a	4.80e-01	1.927
280075876	ENSG00000254780	0	RP11-793I11.1	RP11-793I11.1	0	11	n/a	n/a	4.81e-01	1.927
1094302	ENSG00000136943	1504	CTSL2	cathepsin L2	1515	9	n/a	n/a	6.27e-01	1.926
280009236	ENSG00000249072	0	RP11-777B9.5	RP11-777B9.5	0	4	n/a	n/a	4.10e-01	1.926
1087567	ENSG00000051620	23347	HEBP2	heme binding protein 2	23593	6	n/a	n/a	5.13e-01	1.926
1096768	ENSG00000154978	57254	VOPP1	vesicular, overexpressed in cancer, prosurvival protein 1	81552	7	n/a	n/a	1.25e+00	1.925
279909658	ENSG00000236330	0	AC096591.1	AC096591.1	0	2	n/a	n/a	4.80e-01	1.925
280048213	ENSG00000252549	0	U6	U6 spliceosomal RNA	0	20	n/a	n/a	5.18e-01	1.925
280095127	ENSG00000256356	0	RP11-320N7.3	RP11-320N7.3	0	12	n/a	n/a	5.59e-01	1.924
1097802	ENSG00000162873	34509	KLHDC8A	kelch domain containing 8A	55220	1	n/a	n/a	1.45e+00	1.924
280073869	ENSG00000254652	0	RP11-678P16.1	RP11-678P16.1	0	17	n/a	n/a	6.17e-01	1.922
279705144	ENSG00000207008	0	SNORA54	small nucleolar RNA, H/ACA box 54	0	11	n/a	n/a	4.08e-01	1.920
1093105	ENSG00000129991	7094	TNNI3	troponin I type 3 (cardiac)	7137	19	n/a	n/a	4.79e-01	1.919
280065870	ENSG00000254092	0	RP11-369E15.3	RP11-369E15.3	0	8	n/a	n/a	5.20e-01	1.919
1096590	ENSG00000153395	55691	LPCAT1	lysophosphatidylcholine acyltransferase 1	79888	5	n/a	n/a	5.80e-01	1.918
279846040	ENSG00000230614	0	AC073958.2	AC073958.2	0	7	n/a	n/a	4.78e-01	1.916
279936114	ENSG00000238896	0	snoU13	Small nucleolar RNA U13	0	6	n/a	n/a	4.07e-01	1.914
279774486	ENSG00000224272	0	AC114730.3	AC114730.3	0	2	n/a	n/a	5.46e-01	1.913
1099413	ENSG00000168824	26810	NSG1	Neuron-specific protein family member 1	27065	4	n/a	n/a	9.58e-01	1.913
1100954	ENSG00000176022	79173	B3GALT6	UDP-Gal:betaGal beta 1,3-galactosyltransferase polypeptide 6	126792	1	n/a	n/a	5.45e-01	1.912
279745793	ENSG00000217094	0	RP11-460H18.1	RP11-460H18.1	0	10	n/a	n/a	4.83e-01	1.911
279753206	ENSG00000221324	0	AL590787.1	AL590787.1	0	13	n/a	n/a	4.80e-01	1.910
1095926	ENSG00000147604	6097	RPL7	ribosomal protein L7	6129	8	n/a	n/a	6.21e-01	1.909
279707713	ENSG00000207445	0	SNORD15B	small nucleolar RNA, C/D box 15B	0	11	n/a	n/a	4.83e-01	1.909
280098167	ENSG00000256708	0	RP11-444B24.2	RP11-444B24.2	0	12	n/a	n/a	8.56e-01	1.908
1100716	ENSG00000174749	79529	C4orf32	chromosome 4 open reading frame 32	132720	4	n/a	n/a	5.06e-01	1.907
279897580	ENSG00000235162	122751	C12orf75	chromosome 12 open reading frame 75	387882	12	n/a	n/a	6.85e-01	1.903
1099389	ENSG00000168743	90297	NPNT	nephronectin	255743	4	n/a	n/a	6.18e-01	1.900
1099884	ENSG00000170889	6170	RPS9	ribosomal protein S9	6203	19	n/a	n/a	5.37e-01	1.899
280045763	ENSG00000252194	0	AC114491.2	AC114491.2	0	1	n/a	n/a	4.14e-01	1.899
1097201	ENSG00000158716	34224	DUSP23	dual specificity phosphatase 23	54935	1	n/a	n/a	5.06e-01	1.898
1095430	ENSG00000143977	6597	SNRPG	small nuclear ribonucleoprotein polypeptide G	6637	2	n/a	n/a	5.82e-01	1.898
280010493	ENSG00000249183	0	SUMO2P4	SMT3 suppressor of mif two 3 homolog 2 (S. cerevisiae) pseudogene 4	0	5	n/a	n/a	4.83e-01	1.897
280023118	ENSG00000250202	0	RP11-397E7.2	RP11-397E7.2	0	4	n/a	n/a	5.58e-01	1.896
279816554	ENSG00000227965	0	AC098592.6	AC098592.6	0	7	n/a	n/a	5.22e-01	1.893
279916891	ENSG00000236982	0	RP13-100A9.2	RP13-100A9.2	0	X	n/a	n/a	4.79e-01	1.892
1096079	ENSG00000148943	34616	LIN7C	lin-7 homolog C (C. elegans)	55327	11	n/a	n/a	4.81e-01	1.891
279735661	ENSG00000214975	0	PPIAP29	peptidylprolyl isomerase A (cyclophilin A) pseudogene 29	0	6	n/a	n/a	5.17e-01	1.890
1099889	ENSG00000170899	2924	GSTA4	glutathione S-transferase alpha 4	2941	6	n/a	n/a	5.82e-01	1.888
279658393	ENSG00000199675	0	snoU2-30	Small nucleolar RNA U2-30	0	11	n/a	n/a	4.41e-01	1.888
279771390	ENSG00000224064	0	RP11-344H11.5	RP11-344H11.5	0	1	n/a	n/a	4.80e-01	1.887
279713169	ENSG00000211766	0	TRBJ2-2P	T cell receptor beta joining 2-2P (non-functional)	0	7	n/a	n/a	4.80e-01	1.885
279710751	ENSG00000208038	1012744	MIR492	microRNA 492	574449	12	n/a	n/a	5.35e-01	1.881
280024227	ENSG00000250288	0	AC138207.1	AC138207.1	0	17	n/a	n/a	6.06e-01	1.880
279945859	ENSG00000240155	0	AC114498.2	AC114498.2	0	1	n/a	n/a	4.15e-01	1.880
1101309	ENSG00000177868	119531	CCDC23	coiled-coil domain containing 23	374969	1	n/a	n/a	6.02e-01	1.879
1108379	ENSG00000234851	0	RP11-3P17.3	RP11-3P17.3	0	3	n/a	n/a	4.86e-01	1.878
1101892	ENSG00000181350	122934	C17orf76	chromosome 17 open reading frame 76	388341	17	n/a	n/a	6.15e-01	1.877
1107603	ENSG00000229833	1003109	C19orf79	chromosome 19 open reading frame 79	100131801	19	n/a	n/a	4.81e-01	1.875
279705620	ENSG00000207093	1013498	SNORD116-8	small nucleolar RNA, C/D box 116-8	100033420	15	n/a	n/a	4.10e-01	1.874
279713176	ENSG00000211767	0	TRBJ2-3	T cell receptor beta joining 2-3	0	7	n/a	n/a	5.58e-01	1.873
1093138	ENSG00000130208	338	APOC1	apolipoprotein C-I	341	19	n/a	n/a	4.80e-01	1.871
1097003	ENSG00000157103	6493	SLC6A1	solute carrier family 6 (neurotransmitter transporter, GABA), member 1	6529	3	n/a	n/a	5.08e-01	1.868
1108995	ENSG00000241563	1316	CORT	cortistatin	1325	1	n/a	n/a	7.46e-01	1.868
280049641	ENSG00000252755	0	U6	U6 spliceosomal RNA	0	8	n/a	n/a	4.82e-01	1.867
279750574	ENSG00000220472	0	RP11-69L16.5	RP11-69L16.5	0	6	n/a	n/a	5.72e-01	1.867
279715591	ENSG00000212135	0	SNORD67	small nucleolar RNA, C/D box 67	0	11	n/a	n/a	4.16e-01	1.867
1100774	ENSG00000175061	79057	C17orf76-AS1	C17orf76 antisense RNA 1 (non-protein coding)	125144	17	n/a	n/a	5.38e-01	1.866
1098270	ENSG00000164305	832	CASP3	caspase 3, apoptosis-related cysteine peptidase	836	4	n/a	n/a	5.44e-01	1.866
1092676	ENSG00000125968	3377	ID1	inhibitor of DNA binding 1, dominant negative helix-loop-helix protein	3397	20	n/a	n/a	4.95e-01	1.866
1092660	ENSG00000125898	57784	FAM110A	family with sequence similarity 110, member A	83541	20	n/a	n/a	4.91e-01	1.865
280020553	ENSG00000249992	25656	TMEM158	transmembrane protein 158 (gene/pseudogene)	25907	3	n/a	n/a	5.14e-01	1.865
1091076	ENSG00000113389	4852	NPR3	natriuretic peptide receptor C/guanylate cyclase C (atrionatriuretic peptide receptor C)	4883	5	n/a	n/a	1.06e+00	1.865
1100790	ENSG00000175130	41626	MARCKSL1	MARCKS-like 1	65108	1	n/a	n/a	5.53e-01	1.865
280027600	ENSG00000250562	0	RP11-227H4.4	RP11-227H4.4	0	3	n/a	n/a	5.43e-01	1.863
1104825	ENSG00000198937	81191	CCDC167	coiled-coil domain containing 167	154467	6	n/a	n/a	5.52e-01	1.863
1096443	ENSG00000152240	77651	HAUS1	HAUS augmin-like complex, subunit 1	115106	18	n/a	n/a	5.93e-01	1.859
1096360	ENSG00000151632	1634	AKR1C2	aldo-keto reductase family 1, member C2 (dihydrodiol dehydrogenase 2; bile acid binding protein; 3-alpha hydroxysteroid dehydrogenase, type III)	1646	10	n/a	n/a	7.75e-01	1.858
279707398	ENSG00000207392	0	SNORA20	small nucleolar RNA, H/ACA box 20	0	6	n/a	n/a	4.98e-01	1.858
1093453	ENSG00000132164	6502	SLC6A11	solute carrier family 6 (neurotransmitter transporter, GABA), member 11	6538	3	n/a	n/a	4.85e-01	1.857
279722950	ENSG00000213553	0	RPLP0P6	ribosomal protein, large, P0 pseudogene 6	0	2	n/a	n/a	7.05e-01	1.857
1093750	ENSG00000134138	4187	MEIS2	Meis homeobox 2	4212	15	n/a	n/a	9.04e-01	1.857
279856641	ENSG00000231581	0	RP5-997D24.5	RP5-997D24.5	0	1	n/a	n/a	4.80e-01	1.857
1090567	ENSG00000109475	6132	RPL34	ribosomal protein L34	6164	4	n/a	n/a	5.20e-01	1.857
1091176	ENSG00000114374	8234	USP9Y	ubiquitin specific peptidase 9, Y-linked	8287	Y	n/a	n/a	4.08e-01	1.855
279755208	ENSG00000221674	0	AL445309.1	AL445309.1	0	6	n/a	n/a	4.92e-01	1.855
1090388	ENSG00000108219	57301	TSPAN14	tetraspanin 14	81619	10	n/a	n/a	5.85e-01	1.855
279708140	ENSG00000207523	0	SNORA66	small nucleolar RNA, H/ACA box 66	0	1	n/a	n/a	4.21e-01	1.854
279708490	ENSG00000207601	0	MIR611	microRNA 611	0	11	n/a	n/a	5.43e-01	1.854
279970755	ENSG00000242960	0	FTH1P23	ferritin, heavy polypeptide 1 pseudogene 23	0	3	n/a	n/a	4.09e-01	1.853
1099888	ENSG00000170893	7157	TRH	thyrotropin-releasing hormone	7200	3	n/a	n/a	6.00e-01	1.852
1100536	ENSG00000173714	79031	WFIKKN2	WAP, follistatin/kazal, immunoglobulin, kunitz and netrin domain containing 2	124857	17	n/a	n/a	4.83e-01	1.852
279657980	ENSG00000199546	0	Y_RNA	Y RNA	0	3	n/a	n/a	4.85e-01	1.852
279836712	ENSG00000229814	0	RP11-563H8.2	RP11-563H8.2	0	9	n/a	n/a	4.79e-01	1.848
1091153	ENSG00000114115	5915	RBP1	retinol binding protein 1, cellular	5947	3	n/a	n/a	4.93e-01	1.847
279698613	ENSG00000205871	0	RP11-473C18.1	RP11-473C18.1	0	15	n/a	n/a	4.79e-01	1.846
1102024	ENSG00000182132	29811	KCNIP1	Kv channel interacting protein 1	30820	5	n/a	n/a	5.67e-01	1.845
1099967	ENSG00000171189	2880	GRIK1	glutamate receptor, ionotropic, kainate 1	2897	21	n/a	n/a	7.63e-01	1.844
279661991	ENSG00000200737	0	Y_RNA	Y RNA	0	10	n/a	n/a	4.83e-01	1.843
279718649	ENSG00000213058	0	RP4-765C7.2	RP4-765C7.2	0	1	n/a	n/a	5.39e-01	1.843
1105572	ENSG00000205808	126343	PPAPDC2	phosphatidic acid phosphatase type 2 domain containing 2	403313	9	n/a	n/a	4.83e-01	1.842
279718840	ENSG00000213070	0	HMGB3P6	high mobility group box 3 pseudogene 6	0	1	n/a	n/a	7.62e-01	1.840
1095630	ENSG00000145425	6156	RPS3A	ribosomal protein S3A	6189	4	n/a	n/a	6.18e-01	1.837
1100000	ENSG00000171345	3855	KRT19	keratin 19	3880	17	n/a	n/a	5.14e-01	1.837
1090000	ENSG00000105464	2889	GRIN2D	glutamate receptor, ionotropic, N-methyl D-aspartate 2D	2906	19	n/a	n/a	4.78e-01	1.836
1087381	ENSG00000034510	9044	TMSB10	thymosin beta 10	9168	2	n/a	n/a	5.67e-01	1.835
1101163	ENSG00000177096	80881	FAM109B	family with sequence similarity 109, member B	150368	22	n/a	n/a	6.17e-01	1.833
279829950	ENSG00000229184	0	RP11-255J3.3	RP11-255J3.3	0	9	n/a	n/a	5.08e-01	1.831
280106543	ENSG00000257553	0	RP11-603J24.17	RP11-603J24.17	0	12	n/a	n/a	4.98e-01	1.831
280095383	ENSG00000256385	0	AE000658.27	AE000658.27	0	14	n/a	n/a	6.17e-01	1.831
1093214	ENSG00000130649	1559	CYP2E1	cytochrome P450, family 2, subfamily E, polypeptide 1	1571	10	n/a	n/a	6.15e-01	1.831
1108322	ENSG00000234498	122731	RP11-392P7.2	RP11-392P7.2	387841	12	n/a	n/a	4.79e-01	1.830
1095514	ENSG00000144583	36847	MARCH4	membrane-associated ring finger (C3HC4) 4	57574	2	n/a	n/a	5.94e-01	1.830
1094306	ENSG00000136982	54915	DSCC1	defective in sister chromatid cohesion 1 homolog (S. cerevisiae)	79075	8	n/a	n/a	5.79e-01	1.830
1094162	ENSG00000136261	28705	BZW2	basic leucine zipper and W2 domains 2	28969	7	n/a	n/a	5.58e-01	1.829
1096613	ENSG00000153774	10281	CFDP1	craniofacial development protein 1	10428	16	n/a	n/a	5.65e-01	1.828
1096340	ENSG00000151490	5768	PTPRO	protein tyrosine phosphatase, receptor type, O	5800	12	n/a	n/a	4.98e-01	1.828
279827168	ENSG00000228930	0	MTCO1P3	MT-CO1 pseudogene 3	0	21	n/a	n/a	4.07e-01	1.826
279842131	ENSG00000230299	0	AC093162.3	AC093162.3	0	2	n/a	n/a	4.83e-01	1.826
1100109	ENSG00000171792	57937	C12orf32	chromosome 12 open reading frame 32	83695	12	n/a	n/a	5.62e-01	1.825
1101323	ENSG00000177954	6199	RPS27	ribosomal protein S27	6232	1	n/a	n/a	6.00e-01	1.825
279750201	ENSG00000220105	0	RP11-307I14.2	RP11-307I14.2	0	9	n/a	n/a	5.54e-01	1.825
1098431	ENSG00000164932	77719	CTHRC1	collagen triple helix repeat containing 1	115908	8	n/a	n/a	1.13e+00	1.824
279657077	ENSG00000199273	0	Y_RNA	Y RNA	0	7	n/a	n/a	5.75e-01	1.823
279671717	ENSG00000203772	149607	SPRN	shadow of prion protein homolog (zebrafish)	503542	10	n/a	n/a	5.13e-01	1.822
1091862	ENSG00000119782	2265	FKBP1B	FK506 binding protein 1B, 12.6 kDa	2281	2	n/a	n/a	5.11e-01	1.820
1101428	ENSG00000178573	4069	MAF	v-maf musculoaponeurotic fibrosarcoma oncogene homolog (avian)	4094	16	n/a	n/a	6.58e-01	1.819
1096534	ENSG00000152953	34640	STK32B	serine/threonine kinase 32B	55351	4	n/a	n/a	7.41e-01	1.817
1088082	ENSG00000072832	1391	CRMP1	collapsin response mediator protein 1	1400	4	n/a	n/a	6.89e-01	1.816
1088033	ENSG00000071575	28687	TRIB2	tribbles homolog 2 (Drosophila)	28951	2	n/a	n/a	5.19e-01	1.813
279881269	ENSG00000233728	0	RP11-109P14.9	RP11-109P14.9	0	1	n/a	n/a	5.11e-01	1.812
279755733	ENSG00000221767	1022995	MIR1307	microRNA 1307	100302174	10	n/a	n/a	4.16e-01	1.812
279725962	ENSG00000213939	0	RP11-314A20.1	RP11-314A20.1	0	17	n/a	n/a	4.04e-01	1.810
279841165	ENSG00000230202	0	RP11-632C17__A.1	RP11-632C17__A.1	0	6	n/a	n/a	5.00e-01	1.810
1101729	ENSG00000180389	128984	ATP5EP2	ATP synthase, H+ transporting, mitochondrial F1 complex, epsilon subunit pseudogene 2	432369	13	n/a	n/a	4.83e-01	1.809
279805691	ENSG00000226970	0	RP11-82H13.2	RP11-82H13.2	0	1	n/a	n/a	6.37e-01	1.807
1097612	ENSG00000161958	2241	FGF11	fibroblast growth factor 11	2256	17	n/a	n/a	4.93e-01	1.806
1102471	ENSG00000183908	85535	LRRC55	leucine rich repeat containing 55	219527	11	n/a	n/a	4.93e-01	1.806
1088910	ENSG00000095539	36988	SEMA4G	sema domain, immunoglobulin domain (Ig), transmembrane domain (TM) and short cytoplasmic domain, (semaphorin) 4G	57715	10	n/a	n/a	6.55e-01	1.806
1089327	ENSG00000101134	35105	DOK5	docking protein 5	55816	20	n/a	n/a	5.34e-01	1.805
280093125	ENSG00000256103	0	RP1-96H9.5	RP1-96H9.5	0	12	n/a	n/a	6.59e-01	1.805
1102391	ENSG00000183648	4681	NDUFB1	NADH dehydrogenase (ubiquinone) 1 beta subcomplex, 1, 7kDa	4707	14	n/a	n/a	4.98e-01	1.804
280103175	ENSG00000257243	0	RP11-133N21.7	RP11-133N21.7	0	12	n/a	n/a	6.53e-01	1.804
1092277	ENSG00000123349	5172	PFDN5	prefoldin subunit 5	5204	12	n/a	n/a	5.04e-01	1.803
279661081	ENSG00000200469	0	U6	U6 spliceosomal RNA	0	4	n/a	n/a	5.43e-01	1.802
1100964	ENSG00000176076	23384	KCNE1L	KCNE1-like	23630	X	n/a	n/a	5.99e-01	1.801
279752723	ENSG00000221243	0	AL031963.2	AL031963.2	0	6	n/a	n/a	4.94e-01	1.799
279827248	ENSG00000228938	0	SNRPD2P1	small nuclear ribonucleoprotein D2 pseudogene 1	0	10	n/a	n/a	5.46e-01	1.798
279713211	ENSG00000211772	0	TRBC2	T cell receptor beta constant 2	0	7	n/a	n/a	6.65e-01	1.797
279500932	ENSG00000180211	0	RP1-278E11.3	RP1-278E11.3	0	6	n/a	n/a	5.21e-01	1.797
280003920	ENSG00000248626	0	GAPDHP40	glyceraldehyde 3 phosphate dehydrogenase pseudogene 40	0	5	n/a	n/a	5.61e-01	1.797
1105746	ENSG00000212768	0	AC114546.1	HCG37415PRO1914Uncharacterized protein	0	15	n/a	n/a	5.43e-01	1.795
279805409	ENSG00000226948	0	RP5-1068H6.3	RP5-1068H6.3	0	20	n/a	n/a	6.53e-01	1.795
279661067	ENSG00000200463	1013267	U8	U8 small nucleolar RNA	727676	17	n/a	n/a	4.79e-01	1.794
279776597	ENSG00000224441	0	AC068831.3	AC068831.3	0	15	n/a	n/a	4.93e-01	1.793
1092487	ENSG00000124766	6619	SOX4	SRY (sex determining region Y)-box 4	6659	6	n/a	n/a	6.16e-01	1.792
279858733	ENSG00000231764	0	DLX6-AS1	DLX6 antisense RNA 1 (non-protein coding)	0	7	n/a	n/a	5.22e-01	1.792
1102265	ENSG00000183134	11090	GPR44	G protein-coupled receptor 44	11251	11	n/a	n/a	7.72e-01	1.792
279945880	ENSG00000240158	0	AC011496.1	AC011496.1	0	19	n/a	n/a	5.12e-01	1.791
1100822	ENSG00000175283	22601	DOLK	dolichol kinase	22845	9	n/a	n/a	4.77e-01	1.791
1091636	ENSG00000117598	81596	LPPR5	Lipid phosphate phosphatase-related protein type 5	163404	1	n/a	n/a	6.54e-01	1.788
279875916	ENSG00000233271	0	RP11-12C17.2	RP11-12C17.2	0	1	n/a	n/a	5.09e-01	1.788
279636820	ENSG00000198134	0	RP11-267J23.4	RP11-267J23.4	0	12	n/a	n/a	4.80e-01	1.787
1097545	ENSG00000161281	1337	COX7A1	cytochrome c oxidase subunit VIIa polypeptide 1 (muscle)	1346	19	n/a	n/a	4.93e-01	1.787
1097272	ENSG00000159248	36643	GJD2	gap junction protein, delta 2, 36kDa	57369	15	n/a	n/a	8.19e-01	1.786
279994149	ENSG00000246892	0	AL034548.1	AL034548.1	0	20	n/a	n/a	5.02e-01	1.785
1103720	ENSG00000189060	2988	H1F0	H1 histone family, member 0	3005	22	n/a	n/a	5.82e-01	1.783
1103752	ENSG00000189184	33801	PCDH18	protocadherin 18	54510	4	n/a	n/a	7.32e-01	1.782
279735974	ENSG00000215016	0	AC099544.2	AC099544.2	0	3	n/a	n/a	4.79e-01	1.782
1104576	ENSG00000198327	8303	HIST1H4F	histone cluster 1, H4f	8361	6	n/a	n/a	4.80e-01	1.782
279750940	ENSG00000220749	1015664	RP11-565J7.3	RP11-565J7.3	100131205	1	n/a	n/a	4.79e-01	1.782
1095775	ENSG00000146425	6951	DYNLT1	dynein, light chain, Tctex-type 1	6993	6	n/a	n/a	6.23e-01	1.781
279724240	ENSG00000213711	0	PHBP7	prohibitin pseudogene 7	0	9	n/a	n/a	6.43e-01	1.780
1105010	ENSG00000204103	9791	MAFB	v-maf musculoaponeurotic fibrosarcoma oncogene homolog B (avian)	9935	20	n/a	n/a	6.34e-01	1.779
279704416	ENSG00000206878	0	SNORA51	Small nucleolar RNA SNORA51	0	1	n/a	n/a	4.80e-01	1.779
279810529	ENSG00000227401	0	RPL37P1	ribosomal protein L37 pseudogene 1	0	20	n/a	n/a	4.08e-01	1.779
1089136	ENSG00000100302	23305	RASD2	RASD family, member 2	23551	22	n/a	n/a	5.36e-01	1.777
279991670	ENSG00000245970	0	KB-1208A12.3	KB-1208A12.3	0	8	n/a	n/a	5.30e-01	1.776
1107047	ENSG00000226138	0	RP1-228P16.7	RP1-228P16.7	0	12	n/a	n/a	6.55e-01	1.776
1096850	ENSG00000155858	79597	LSM11	LSM11, U7 small nuclear RNA associated	134353	5	n/a	n/a	1.41e+00	1.775
1106008	ENSG00000214182	0	PTMAP5	prothymosin, alpha pseudogene 5	0	13	n/a	n/a	4.88e-01	1.775
1107740	ENSG00000230786	0	SPRNP1	shadow of prion protein homolog (zebrafish) pseudogene 1	0	10	n/a	n/a	8.19e-01	1.774
279864249	ENSG00000232238	0	AC017080.1	AC017080.1	0	2	n/a	n/a	5.52e-01	1.773
1100821	ENSG00000175279	157124189	APITD1	apoptosis-inducing, TAF9-like domain 1	100526739	1	n/a	n/a	5.61e-01	1.772
1105817	ENSG00000213123	90299	TCTEX1D2	Tctex1 domain containing 2	255758	3	n/a	n/a	6.36e-01	1.771
280071741	ENSG00000254510	157121009	RP11-867G23.10	RP11-867G23.10	100505504	11	n/a	n/a	6.62e-01	1.771
279948339	ENSG00000240415	0	RNY5P6	RNA, Ro-associated Y5 pseudogene 6	0	8	n/a	n/a	4.34e-01	1.770
1100711	ENSG00000174721	80303	FGFBP3	fibroblast growth factor binding protein 3	143282	10	n/a	n/a	4.93e-01	1.769
1091872	ENSG00000119888	4047	EPCAM	epithelial cell adhesion molecule	4072	2	n/a	n/a	5.59e-01	1.769
1086938	ENSG00000005059	34302	CCDC109B	coiled-coil domain containing 109B	55013	4	n/a	n/a	6.76e-01	1.769
279863828	ENSG00000232196	1023950	MTRNR2L4	MT-RNR2-like 4	100463285	16	n/a	n/a	4.07e-01	1.767
279480959	ENSG00000177410	134970	ZNFX1-AS1	ZNFX1 antisense RNA 1 (non-protein coding)	441951	20	n/a	n/a	4.78e-01	1.764
279760980	ENSG00000222730	0	AC092296.1	AC092296.1	0	19	n/a	n/a	5.38e-01	1.764
279974667	ENSG00000243404	0	RP11-13J17.1	RP11-13J17.1	0	15	n/a	n/a	4.82e-01	1.762
279915500	ENSG00000236862	0	RPS20P24	ribosomal protein S20 pseudogene 24	0	9	n/a	n/a	4.83e-01	1.762
280013386	ENSG00000249436	0	CTD-2023N9.3	CTD-2023N9.3	0	5	n/a	n/a	4.98e-01	1.761
280091290	ENSG00000255909	0	RP11-841C19.3	RP11-841C19.3	0	12	n/a	n/a	4.06e-01	1.760
1102223	ENSG00000182968	6616	SOX1	SRY (sex determining region Y)-box 1	6656	13	n/a	n/a	5.90e-01	1.759
1088915	ENSG00000095596	1580	CYP26A1	cytochrome P450, family 26, subfamily A, polypeptide 1	1592	10	n/a	n/a	5.55e-01	1.759
280102763	ENSG00000257199	0	RP11-669B18.1	RP11-669B18.1	0	12	n/a	n/a	5.42e-01	1.759
279826323	ENSG00000228844	0	RP11-467I20.3	RP11-467I20.3	0	1	n/a	n/a	5.43e-01	1.759
279856321	ENSG00000231549	0	USMG5P1	up-regulated during skeletal muscle growth 5 homolog (mouse) pseudogene 1	0	X	n/a	n/a	4.11e-01	1.759
1100074	ENSG00000171608	5261	PIK3CD	phosphoinositide-3-kinase, catalytic, delta polypeptide	5293	1	n/a	n/a	5.61e-01	1.758
280113552	ENSG00000258282	0	BTF3P2	basic transcription factor 3, pseudogene 2	0	14	n/a	n/a	5.87e-01	1.758
1095101	ENSG00000141753	3467	IGFBP4	insulin-like growth factor binding protein 4	3487	17	n/a	n/a	7.49e-01	1.758
279707300	ENSG00000207375	1013512	SNORD116-23	small nucleolar RNA, C/D box 116-23	100033434	15	n/a	n/a	4.34e-01	1.758
1093903	ENSG00000134986	9181	C5orf13	chromosome 5 open reading frame 13	9315	5	n/a	n/a	1.06e+00	1.758
1101029	ENSG00000176396	81580	EID2	EP300 interacting inhibitor of differentiation 2	163126	19	n/a	n/a	6.69e-01	1.758
1092240	ENSG00000123009	0	NME2P1	non-metastatic cells 2, protein (NM23B) expressed in, pseudogene 1	0	12	n/a	n/a	6.13e-01	1.756
279678402	ENSG00000204272	0	RP11-622K12.1	RP11-622K12.1	0	X	n/a	n/a	5.34e-01	1.755
279794150	ENSG00000225972	0	MTND1P23	MT-ND1 pseudogene 23	0	1	n/a	n/a	4.83e-01	1.755
280022094	ENSG00000250107	90148	RP11-94C24.10	RP11-94C24.10	253962	17	n/a	n/a	6.47e-01	1.755
1100660	ENSG00000174442	34344	ZWILCH	Zwilch, kinetochore associated, homolog (Drosophila)	55055	15	n/a	n/a	5.21e-01	1.755
279952538	ENSG00000240914	0	RPL15P2	ribosomal protein L15 pseudogene 2	0	14	n/a	n/a	6.04e-01	1.755
1105324	ENSG00000204947	81228	ZNF425	zinc finger protein 425	155054	7	n/a	n/a	4.79e-01	1.754
279893422	ENSG00000234801	0	MORF4	mortality factor 4	0	4	n/a	n/a	4.79e-01	1.754
1090696	ENSG00000110700	6174	RPS13	ribosomal protein S13	6207	11	n/a	n/a	4.80e-01	1.754
1089244	ENSG00000100632	2064	ERH	enhancer of rudimentary homolog (Drosophila)	2079	14	n/a	n/a	5.09e-01	1.754
280088647	ENSG00000255629	0	RP11-196H14.3	RP11-196H14.3	0	12	n/a	n/a	4.79e-01	1.753
1090315	ENSG00000107562	6351	CXCL12	chemokine (C-X-C motif) ligand 12	6387	10	n/a	n/a	4.83e-01	1.753
279976001	ENSG00000243517	0	RP11-627K11.1	RP11-627K11.1	0	12	n/a	n/a	5.86e-01	1.752
279911161	ENSG00000236456	0	RP4-785G19.2	RP4-785G19.2	0	20	n/a	n/a	5.69e-01	1.752
1091644	ENSG00000117632	3900	STMN1	stathmin 1	3925	1	n/a	n/a	5.10e-01	1.751
1101448	ENSG00000178718	34202	RPP25	ribonuclease P/MRP 25kDa subunit	54913	15	n/a	n/a	5.34e-01	1.751
279948126	ENSG00000240388	0	CTD-2061E19.1	CTD-2061E19.1	0	5	n/a	n/a	4.04e-01	1.751
280111781	ENSG00000258091	0	RP11-290L1.6	RP11-290L1.6	0	12	n/a	n/a	4.80e-01	1.751
1104520	ENSG00000198133	81488	TMEM229B	transmembrane protein 229B	161145	14	n/a	n/a	5.46e-01	1.751
1099877	ENSG00000170855	30979	TRIAP1	TP53 regulated inhibitor of apoptosis 1	51499	12	n/a	n/a	6.16e-01	1.750
279787081	ENSG00000225383	83798	SFTA1P	surfactant associated 1, pseudogene	207107	10	n/a	n/a	4.79e-01	1.750
1103079	ENSG00000186395	3833	KRT10	keratin 10	3858	17	n/a	n/a	5.59e-01	1.749
1087657	ENSG00000058262	29660	SEC61A1	Sec61 alpha 1 subunit (S. cerevisiae)	29927	3	n/a	n/a	6.15e-01	1.748
280136228	ENSG00000259630	0	CTD-2262B20.1	CTD-2262B20.1	0	15	n/a	n/a	7.45e-01	1.748
279729628	ENSG00000214298	0	RP11-151A10.2	RP11-151A10.2	0	10	n/a	n/a	5.09e-01	1.747
1087582	ENSG00000053438	4795	NNAT	neuronatin	4826	20	n/a	n/a	7.34e-01	1.746
1092499	ENSG00000124795	7867	DEK	DEK oncogene	7913	6	n/a	n/a	6.55e-01	1.746
1104521	ENSG00000198142	41642	ANKRD57	ankyrin repeat domain 57	65124	2	n/a	n/a	5.68e-01	1.745
279751091	ENSG00000220842	0	RP11-572P18.1	RP11-572P18.1	0	10	n/a	n/a	4.78e-01	1.745
1087395	ENSG00000035862	7034	TIMP2	TIMP metallopeptidase inhibitor 2	7077	17	n/a	n/a	6.16e-01	1.745
279710870	ENSG00000209582	0	SNORA48	small nucleolar RNA, H/ACA box 48	0	17	n/a	n/a	4.23e-01	1.743
1092850	ENSG00000127589	0	TUBBP1	tubulin, beta pseudogene 1	0	8	n/a	n/a	6.72e-01	1.743
1092907	ENSG00000128266	2764	GNAZ	guanine nucleotide binding protein (G protein), alpha z polypeptide	2781	22	n/a	n/a	4.90e-01	1.743
1092054	ENSG00000121297	36889	TSHZ3	teashirt zinc finger homeobox 3	57616	19	n/a	n/a	5.11e-01	1.742
279968296	ENSG00000242660	0	RP11-1094M14.1	RP11-1094M14.1	0	17	n/a	n/a	4.33e-01	1.741
280091109	ENSG00000255883	0	AC099522.1	AC099522.1	0	5	n/a	n/a	4.77e-01	1.739
1100579	ENSG00000173950	81028	C3orf21	chromosome 3 open reading frame 21	152002	3	n/a	n/a	6.17e-01	1.739
279826181	ENSG00000228834	0	RP11-249L21.4	RP11-249L21.4	0	6	n/a	n/a	4.84e-01	1.738
1095974	ENSG00000148123	34175	RP11-35N6.1	Lipid phosphate phosphatase-related protein type 1	54886	9	n/a	n/a	6.16e-01	1.737
1101741	ENSG00000180458	125230	AC022148.1	AC022148.1	400692	19	n/a	n/a	1.10e+00	1.737
1090747	ENSG00000111181	6503	SLC6A12	solute carrier family 6 (neurotransmitter transporter, betaine/GABA), member 12	6539	12	n/a	n/a	4.80e-01	1.737
1095179	ENSG00000142549	126118	IGLON5	IgLON family member 5	402665	19	n/a	n/a	7.34e-01	1.736
1101625	ENSG00000179796	77738	LRRC3B	leucine rich repeat containing 3B	116135	3	n/a	n/a	5.13e-01	1.735
1096336	ENSG00000151468	57885	CCDC3	coiled-coil domain containing 3	83643	10	n/a	n/a	5.62e-01	1.733
280060540	ENSG00000253721	0	RP11-449M6.2	RP11-449M6.2	0	8	n/a	n/a	4.83e-01	1.733
279833400	ENSG00000229481	0	LOC147976	LOC147976	0	19	n/a	n/a	8.61e-01	1.732
1095224	ENSG00000142937	6169	RPS8	ribosomal protein S8	6202	1	n/a	n/a	5.64e-01	1.731
279723315	ENSG00000213613	0	RP11-380G5.3	RP11-380G5.3	0	10	n/a	n/a	4.07e-01	1.731
1092253	ENSG00000123131	10402	PRDX4	peroxiredoxin 4	10549	X	n/a	n/a	7.06e-01	1.730
279842570	ENSG00000230330	0	HMGN2P3	high mobility group nucleosomal binding domain 2 pseudogene 3	0	16	n/a	n/a	4.99e-01	1.730
279961040	ENSG00000241923	0	RP11-425I13.1	RP11-425I13.1	0	4	n/a	n/a	4.80e-01	1.729
279793382	ENSG00000225912	0	RP13-258O15.1	RP13-258O15.1	0	X	n/a	n/a	4.95e-01	1.728
1099460	ENSG00000169020	518	ATP5I	ATP synthase, H+ transporting, mitochondrial Fo complex, subunit E	521	4	n/a	n/a	5.09e-01	1.728
1089482	ENSG00000101958	2725	GLRA2	glycine receptor, alpha 2	2742	X	n/a	n/a	6.54e-01	1.728
1096726	ENSG00000154639	1514	CXADR	coxsackie virus and adenovirus receptor	1525	21	n/a	n/a	5.20e-01	1.727
1090427	ENSG00000108448	80590	TRIM16L	tripartite motif containing 16-like	147166	17	n/a	n/a	5.28e-01	1.727
279994002	ENSG00000246859	157121211	CTC-426B10.1	CTC-426B10.1	100505678	5	n/a	n/a	5.85e-01	1.726
1098051	ENSG00000163682	6101	RPL9	ribosomal protein L9	6133	4	n/a	n/a	4.16e-01	1.726
1107773	ENSG00000230989	3261	HSBP1	heat shock factor binding protein 1	3281	16	n/a	n/a	7.45e-01	1.726
279859896	ENSG00000231866	0	RP4-631H13.4	RP4-631H13.4	0	1	n/a	n/a	5.31e-01	1.726
279849175	ENSG00000230911	0	PPIHP1	peptidylprolyl isomerase H (cyclophilin H) pseudogene 1	0	11	n/a	n/a	5.48e-01	1.726
1091217	ENSG00000114744	30604	COMMD2	COMM domain containing 2	51122	3	n/a	n/a	6.07e-01	1.725
280093412	ENSG00000256142	0	AL513327.1	AL513327.1	0	1	n/a	n/a	7.67e-01	1.724
1088344	ENSG00000079462	5018	PAFAH1B3	platelet-activating factor acetylhydrolase 1b, catalytic subunit 3 (29kDa)	5050	19	n/a	n/a	4.78e-01	1.723
280057052	ENSG00000253457	157123361	GS1-211B7.1	GS1-211B7.1	100507341	8	n/a	n/a	5.20e-01	1.723
1092968	ENSG00000128683	2555	GAD1	glutamate decarboxylase 1 (brain, 67kDa)	2571	2	n/a	n/a	5.37e-01	1.723
1103307	ENSG00000187498	1273	COL4A1	collagen, type IV, alpha 1	1282	13	n/a	n/a	5.39e-01	1.723
1107089	ENSG00000226439	0	RP11-621K7.1	RP11-621K7.1	0	4	n/a	n/a	4.09e-01	1.722
279481228	ENSG00000177447	0	CBX3P1	chromobox homolog 3 pseudogene 1	0	11	n/a	n/a	7.17e-01	1.720
279915647	ENSG00000236876	0	TMSB4XP1	thymosin beta 4, X-linked pseudogene 1	0	1	n/a	n/a	5.44e-01	1.718
1096358	ENSG00000151617	1896	EDNRA	endothelin receptor type A	1909	4	n/a	n/a	5.00e-01	1.717
279716158	ENSG00000212283	169524	SNORD89	small nucleolar RNA, C/D box 89	692205	2	n/a	n/a	4.79e-01	1.717
1093161	ENSG00000130332	31170	LSM7	LSM7 homolog, U6 small nuclear RNA associated (S. cerevisiae)	51690	19	n/a	n/a	7.08e-01	1.717
1089836	ENSG00000104723	7944	TUSC3	tumor suppressor candidate 3	7991	8	n/a	n/a	6.92e-01	1.716
280051664	ENSG00000253047	0	SNORA40	Small nucleolar RNA SNORA40	0	1	n/a	n/a	5.10e-01	1.716
279915377	ENSG00000236852	0	RP11-3D23.1	RP11-3D23.1	0	X	n/a	n/a	5.00e-01	1.715
1106293	ENSG00000215256	34738	C14orf167	chromosome 14 open reading frame 167	55449	14	n/a	n/a	4.98e-01	1.714
279980848	ENSG00000243988	0	RP11-325K4.1	RP11-325K4.1	0	16	n/a	n/a	4.86e-01	1.714
1097693	ENSG00000162458	34040	FBLIM1	filamin binding LIM protein 1	54751	1	n/a	n/a	5.69e-01	1.714
1100210	ENSG00000172201	3380	ID4	inhibitor of DNA binding 4, dominant negative helix-loop-helix protein	3400	6	n/a	n/a	4.92e-01	1.713
279914782	ENSG00000236804	0	RPS3AP12	ribosomal protein S3a pseudogene 12	0	1	n/a	n/a	4.83e-01	1.713
1099525	ENSG00000169258	77511	GPRIN1	G protein regulated inducer of neurite outgrowth 1	114787	5	n/a	n/a	5.22e-01	1.712
1088562	ENSG00000086189	27037	DIMT1	DIM1 dimethyladenosine transferase 1 homolog (S. cerevisiae)	27292	5	n/a	n/a	8.59e-01	1.712
1090105	ENSG00000105894	5732	PTN	pleiotrophin	5764	7	n/a	n/a	5.33e-01	1.712
1105693	ENSG00000211448	1722	DIO2	deiodinase, iodothyronine, type II	1734	14	n/a	n/a	4.86e-01	1.711
1087723	ENSG00000063015	79037	SEZ6	seizure related 6 homolog (mouse)	124925	17	n/a	n/a	5.02e-01	1.711
1097955	ENSG00000163430	11008	FSTL1	follistatin-like 1	11167	3	n/a	n/a	6.35e-01	1.710
1098381	ENSG00000164743	81317	C8orf48	chromosome 8 open reading frame 48	157773	8	n/a	n/a	7.38e-01	1.710
1094564	ENSG00000138326	6196	RPS24	ribosomal protein S24	6229	10	n/a	n/a	5.38e-01	1.709
1107328	ENSG00000228071	0	CTA-481E9.1	CTA-481E9.1	0	16	n/a	n/a	4.06e-01	1.709
1091327	ENSG00000115457	3465	IGFBP2	insulin-like growth factor binding protein 2, 36kDa	3485	2	n/a	n/a	4.86e-01	1.707
279858283	ENSG00000231726	0	HMGN2P6	high mobility group nucleosomal binding domain 2 pseudogene 6	0	11	n/a	n/a	5.61e-01	1.707
1088308	ENSG00000078668	7376	VDAC3	voltage-dependent anion channel 3	7419	8	n/a	n/a	5.11e-01	1.707
279968011	ENSG00000242629	0	RP11-89C21.2	RP11-89C21.2	0	10	n/a	n/a	6.13e-01	1.706
1096664	ENSG00000154127	59149	UBASH3B	ubiquitin associated and SH3 domain containing B	84959	11	n/a	n/a	4.83e-01	1.705
280020517	ENSG00000249987	0	CTD-2632B17.2	CTD-2632B17.2	0	19	n/a	n/a	4.80e-01	1.705
1092186	ENSG00000122565	11170	CBX3	chromobox homolog 3	11335	7	n/a	n/a	5.80e-01	1.704
1092799	ENSG00000127184	1341	COX7C	cytochrome c oxidase subunit VIIc	1350	5	n/a	n/a	5.11e-01	1.704
280031098	ENSG00000250831	0	CTD-2232E5.2	CTD-2232E5.2	0	5	n/a	n/a	5.94e-01	1.703
279831635	ENSG00000229324	0	RP5-1091N2.3	RP5-1091N2.3	0	X	n/a	n/a	4.93e-01	1.701
279849875	ENSG00000230979	0	AC079250.1	AC079250.1	0	2	n/a	n/a	4.99e-01	1.701
279750101	ENSG00000219951	0	RP11-378G13.2	RP11-378G13.2	0	6	n/a	n/a	4.60e-01	1.701
280008689	ENSG00000249013	0	FTH1P21	ferritin, heavy polypeptide 1 pseudogene 21	0	4	n/a	n/a	4.79e-01	1.700
1098713	ENSG00000166106	82001	ADAMTS15	ADAM metallopeptidase with thrombospondin type 1 motif, 15	170689	11	n/a	n/a	5.79e-01	1.700
279509320	ENSG00000181511	0	RP4-655L22.4	RP4-655L22.4	0	X	n/a	n/a	4.83e-01	1.700
279657056	ENSG00000199266	167349	SNORA60	small nucleolar RNA, H/ACA box 60	677837	20	n/a	n/a	4.80e-01	1.700
279854762	ENSG00000231416	0	RP11-422P24.9	RP11-422P24.9	0	1	n/a	n/a	5.08e-01	1.700
279707076	ENSG00000207332	0	U6	U6 spliceosomal RNA	0	X	n/a	n/a	5.70e-01	1.699
279802830	ENSG00000226754	157123681	RP5-1024G6.5	RP5-1024G6.5	100507564	1	n/a	n/a	5.44e-01	1.699
280044237	ENSG00000251972	0	U6	U6 spliceosomal RNA	0	21	n/a	n/a	4.33e-01	1.699
280098542	ENSG00000256756	0	RP11-871F6.2	RP11-871F6.2	0	12	n/a	n/a	6.17e-01	1.699
1089638	ENSG00000103056	34801	SMPD3	sphingomyelin phosphodiesterase 3, neutral membrane (neutral sphingomyelinase II)	55512	16	n/a	n/a	5.20e-01	1.698
279719443	ENSG00000213126	0	AC092642.1	AC092642.1	0	2	n/a	n/a	4.08e-01	1.698
280046631	ENSG00000252318	0	AC097532.1	AC097532.1	0	2	n/a	n/a	4.33e-01	1.696
1099553	ENSG00000169410	5748	PTPN9	protein tyrosine phosphatase, non-receptor type 9	5780	15	n/a	n/a	5.44e-01	1.696
1092015	ENSG00000120903	1127	CHRNA2	cholinergic receptor, nicotinic, alpha 2 (neuronal)	1135	8	n/a	n/a	4.84e-01	1.696
1103881	ENSG00000196277	2900	GRM7	glutamate receptor, metabotropic 7	2917	3	n/a	n/a	5.43e-01	1.695
1101936	ENSG00000181631	33134	P2RY13	purinergic receptor P2Y, G-protein coupled, 13	53829	3	n/a	n/a	4.78e-01	1.695
1102858	ENSG00000185551	6984	NR2F2	nuclear receptor subfamily 2, group F, member 2	7026	15	n/a	n/a	6.63e-01	1.695
1088982	ENSG00000099617	1930	EFNA2	ephrin-A2	1943	19	n/a	n/a	4.93e-01	1.695
1101228	ENSG00000177432	92419	NAP1L5	nucleosome assembly protein 1-like 5	266812	4	n/a	n/a	7.48e-01	1.695
1102153	ENSG00000182636	4666	NDN	necdin homolog (mouse)	4692	15	n/a	n/a	5.87e-01	1.695
1087173	ENSG00000011638	36422	TMEM159	transmembrane protein 159	57146	16	n/a	n/a	7.69e-01	1.694
280059280	ENSG00000253633	0	KB-1980E6.3	Uncharacterized protein	0	8	n/a	n/a	6.01e-01	1.692
279891847	ENSG00000234688	0	RP1-293L6.1	RP1-293L6.1	0	22	n/a	n/a	6.17e-01	1.692
279951826	ENSG00000240821	0	RP11-352G18.1	RP11-352G18.1	0	15	n/a	n/a	6.79e-01	1.691
1108092	ENSG00000232941	0	AC090186.1	Uncharacterized protein	0	8	n/a	n/a	5.10e-01	1.691
1092107	ENSG00000121858	8672	TNFSF10	tumor necrosis factor (ligand) superfamily, member 10	8743	3	n/a	n/a	4.80e-01	1.691
1095492	ENSG00000144426	41589	NBEAL1	neurobeachin-like 1	65065	2	n/a	n/a	5.75e-01	1.691
279818734	ENSG00000228187	0	RP11-363H12.1	RP11-363H12.1	0	1	n/a	n/a	5.40e-01	1.690
1100353	ENSG00000172809	6137	RPL38	ribosomal protein L38	6169	17	n/a	n/a	4.78e-01	1.689
1099219	ENSG00000168002	5404	POLR2G	polymerase (RNA) II (DNA directed) polypeptide G	5436	11	n/a	n/a	7.69e-01	1.689
279662656	ENSG00000200949	1013544	SNORD115-32	small nucleolar RNA, C/D box 115-32	100033806	15	n/a	n/a	4.33e-01	1.689
1094895	ENSG00000140465	1532	CYP1A1	cytochrome P450, family 1, subfamily A, polypeptide 1	1543	15	n/a	n/a	7.42e-01	1.687
279773946	ENSG00000224224	0	RP3-499B10.5	RP3-499B10.5	0	X	n/a	n/a	5.20e-01	1.687
279939042	ENSG00000239323	0	CTD-2213F21.1	CTD-2213F21.1	0	14	n/a	n/a	4.83e-01	1.686
1090318	ENSG00000107593	8913	PKD2L1	polycystic kidney disease 2-like 1	9033	10	n/a	n/a	1.04e+00	1.686
1088861	ENSG00000092841	4611	MYL6	myosin, light chain 6, alkali, smooth muscle and non-muscle	4637	12	n/a	n/a	6.87e-01	1.684
1098308	ENSG00000164434	2158	FABP7	fatty acid binding protein 7, brain	2173	6	n/a	n/a	4.78e-01	1.683
1090258	ENSG00000106852	26216	LHX6	LIM homeobox 6	26468	9	n/a	n/a	6.07e-01	1.682
279932479	ENSG00000238311	0	snoU13	Small nucleolar RNA U13	0	15	n/a	n/a	4.33e-01	1.681
1088056	ENSG00000072182	34804	ACCN4	amiloride-sensitive cation channel 4, pituitary	55515	2	n/a	n/a	4.77e-01	1.681
1089977	ENSG00000105372	6190	RPS19	ribosomal protein S19	6223	19	n/a	n/a	5.31e-01	1.680
279805388	ENSG00000226945	0	RP11-564A8.4	RP11-564A8.4	0	1	n/a	n/a	7.39e-01	1.680
279964486	ENSG00000242262	0	RP11-100N21.1	RP11-100N21.1	0	4	n/a	n/a	5.28e-01	1.680
1093884	ENSG00000134871	1275	COL4A2	collagen, type IV, alpha 2	1284	13	n/a	n/a	4.93e-01	1.680
1106748	ENSG00000224201	59158	PNMA6A	paraneoplastic antigen like 6A	84968	X	n/a	n/a	4.33e-01	1.680
279962533	ENSG00000242060	0	RP11-795H16.1	RP11-795H16.1	0	18	n/a	n/a	4.80e-01	1.680
279660346	ENSG00000200253	0	U6	U6 spliceosomal RNA	0	10	n/a	n/a	4.80e-01	1.679
280033142	ENSG00000251000	0	AC008592.3	AC008592.3	0	5	n/a	n/a	4.80e-01	1.679
1089589	ENSG00000102802	59125	C13orf33	chromosome 13 open reading frame 33	84935	13	n/a	n/a	1.00e+00	1.679
279934458	ENSG00000238631	0	snoU13	Small nucleolar RNA U13	0	6	n/a	n/a	4.10e-01	1.678
279768862	ENSG00000223828	0	RP11-64I24.1	RP11-64I24.1	0	1	n/a	n/a	4.86e-01	1.677
280112801	ENSG00000258199	0	RP11-977G19.5	RP11-977G19.5	0	12	n/a	n/a	5.37e-01	1.677
1103785	ENSG00000189366	83592	ALG1L	asparagine-linked glycosylation 1-like	200810	3	n/a	n/a	6.85e-01	1.676
1094919	ENSG00000140557	8077	ST8SIA2	ST8 alpha-N-acetyl-neuraminide alpha-2,8-sialyltransferase 2	8128	15	n/a	n/a	5.79e-01	1.676
1088477	ENSG00000083750	10179	RRAGB	Ras-related GTP binding B	10325	X	n/a	n/a	5.45e-01	1.675
280116923	ENSG00000258525	157121735	RP11-829H16.3	RP11-829H16.3	100506071	14	n/a	n/a	5.11e-01	1.674
1101864	ENSG00000181104	2134	F2R	coagulation factor II (thrombin) receptor	2149	5	n/a	n/a	5.71e-01	1.674
1090733	ENSG00000110987	602	BCL7A	B-cell CLL/lymphoma 7A	605	12	n/a	n/a	5.62e-01	1.674
279930145	ENSG00000238103	0	RPL9P7	ribosomal protein L9 pseudogene 7	0	X	n/a	n/a	4.80e-01	1.673
1102880	ENSG00000185641	0	CTD-2287O16.1	CTD-2287O16.1	0	5	n/a	n/a	4.93e-01	1.673
1103384	ENSG00000187773	79075	FAM69C	family with sequence similarity 69, member C	125704	18	n/a	n/a	6.45e-01	1.673
1087928	ENSG00000068831	10089	RASGRP2	RAS guanyl releasing protein 2 (calcium and DAG-regulated)	10235	11	n/a	n/a	6.54e-01	1.672
279948074	ENSG00000240376	0	RP11-36C20.1	RP11-36C20.1	0	5	n/a	n/a	5.76e-01	1.672
1100897	ENSG00000175697	81670	GPR156	G protein-coupled receptor 156	165829	3	n/a	n/a	6.84e-01	1.672
279657602	ENSG00000199436	0	SNORD9	small nucleolar RNA, C/D box 9	0	14	n/a	n/a	4.03e-01	1.672
1105898	ENSG00000213741	6202	RPS29	ribosomal protein S29	6235	14	n/a	n/a	5.75e-01	1.671
1099398	ENSG00000168772	56120	CXXC4	CXXC finger protein 4	80319	4	n/a	n/a	6.21e-01	1.671
1100306	ENSG00000172586	78711	CHCHD1	coiled-coil-helix-coiled-coil-helix domain containing 1	118487	10	n/a	n/a	5.08e-01	1.671
1088187	ENSG00000075461	26837	CACNG4	calcium channel, voltage-dependent, gamma subunit 4	27092	17	n/a	n/a	4.93e-01	1.670
1105151	ENSG00000204472	196	AIF1	allograft inflammatory factor 1	199	6	n/a	n/a	4.79e-01	1.670
1111532	ENSG00000224699	0	RP11-225L12.2	RP11-225L12.2	0	1	n/a	n/a	5.42e-01	1.670
1105108	ENSG00000204366	85771	ZBTB12	zinc finger and BTB domain containing 12	221527	6	n/a	n/a	6.53e-01	1.669
280008311	ENSG00000248988	0	RP11-815N9.2	RP11-815N9.2	0	4	n/a	n/a	5.87e-01	1.668
1106254	ENSG00000215099	0	AC004148.1	Uncharacterized protein	0	17	n/a	n/a	4.93e-01	1.668
1095757	ENSG00000146282	36316	RARS2	arginyl-tRNA synthetase 2, mitochondrial	57038	6	n/a	n/a	6.00e-01	1.668
279866942	ENSG00000232496	0	RPL3P12	ribosomal protein L3 pseudogene 12	0	X	n/a	n/a	4.78e-01	1.668
1099271	ENSG00000168243	2769	GNG4	guanine nucleotide binding protein (G protein), gamma 4	2786	1	n/a	n/a	6.58e-01	1.668
280059868	ENSG00000253668	0	RP11-463C14.1	RP11-463C14.1	0	8	n/a	n/a	6.57e-01	1.667
1096655	ENSG00000154079	79630	C6orf57	chromosome 6 open reading frame 57	135154	6	n/a	n/a	6.16e-01	1.666
279722105	ENSG00000213442	0	RPL18AP3	ribosomal protein L18a pseudogene 3	0	12	n/a	n/a	5.42e-01	1.666
1106068	ENSG00000214397	0	AC022692.1	AC022692.1	0	15	n/a	n/a	6.16e-01	1.665
279972597	ENSG00000243167	0	AC005204.2	AC005204.2	0	19	n/a	n/a	4.80e-01	1.665
279702960	ENSG00000206630	26534	SNORD60	small nucleolar RNA, C/D box 60	26788	16	n/a	n/a	4.05e-01	1.665
1098589	ENSG00000165617	30820	DACT1	dapper, antagonist of beta-catenin, homolog 1 (Xenopus laevis)	51339	14	n/a	n/a	5.41e-01	1.664
1088009	ENSG00000070831	993	CDC42	cell division cycle 42 (GTP binding protein, 25kDa)	998	1	n/a	n/a	6.71e-01	1.664
1097144	ENSG00000158270	56746	COLEC12	collectin sub-family member 12	81035	18	n/a	n/a	4.77e-01	1.663
1097357	ENSG00000160050	54979	CCDC28B	coiled-coil domain containing 28B	79140	1	n/a	n/a	4.92e-01	1.663
1096494	ENSG00000152595	36234	MEPE	matrix extracellular phosphoglycoprotein	56955	4	n/a	n/a	5.67e-01	1.663
1087780	ENSG00000064995	6842	TAF11	TAF11 RNA polymerase II, TATA box binding protein (TBP)-associated factor, 28kDa	6882	6	n/a	n/a	7.25e-01	1.663
1097736	ENSG00000162627	30856	SNX7	sorting nexin 7	51375	1	n/a	n/a	5.34e-01	1.662
279716347	ENSG00000212330	0	U6	U6 spliceosomal RNA	0	14	n/a	n/a	4.06e-01	1.662
280122638	ENSG00000258846	0	RP11-513P18.2	RP11-513P18.2	0	12	n/a	n/a	4.03e-01	1.662
279476140	ENSG00000176868	0	AL358781.1	AL358781.1	0	9	n/a	n/a	7.48e-01	1.661
1096722	ENSG00000154589	23396	LY96	lymphocyte antigen 96	23643	8	n/a	n/a	5.05e-01	1.661
1096934	ENSG00000156482	6124	RPL30	ribosomal protein L30	6156	8	n/a	n/a	5.61e-01	1.661
279977138	ENSG00000243637	0	AC019221.4	AC019221.4	0	2	n/a	n/a	5.24e-01	1.660
1102746	ENSG00000185068	126747	GTF2H5	general transcription factor IIH, polypeptide 5	404672	6	n/a	n/a	5.06e-01	1.660
1103253	ENSG00000187134	1633	AKR1C1	aldo-keto reductase family 1, member C1 (dihydrodiol dehydrogenase 1; 20-alpha (3-alpha)-hydroxysteroid dehydrogenase)	1645	10	n/a	n/a	6.17e-01	1.659
279725142	ENSG00000213860	0	AC005062.3	AC005062.3	0	7	n/a	n/a	6.54e-01	1.658
1101424	ENSG00000178556	0	CKS1BP6	CDC28 protein kinase regulatory subunit 1B pseudogene 6	0	X	n/a	n/a	8.56e-01	1.657
1092597	ENSG00000125691	9214	RPL23	ribosomal protein L23	9349	17	n/a	n/a	5.16e-01	1.655
1092099	ENSG00000121769	2155	FABP3	fatty acid binding protein 3, muscle and heart (mammary-derived growth inhibitor)	2170	1	n/a	n/a	5.01e-01	1.655
1107297	ENSG00000227888	1016571	FAM66A	family with sequence similarity 66, member A	100133172	8	n/a	n/a	5.52e-01	1.652
1096314	ENSG00000151322	40700	NPAS3	neuronal PAS domain protein 3	64067	14	n/a	n/a	5.32e-01	1.652
1094951	ENSG00000140848	85718	CPNE2	copine II	221184	16	n/a	n/a	5.59e-01	1.652
279711552	ENSG00000211482	0	AC092574.1	AC092574.1	0	4	n/a	n/a	4.33e-01	1.651
1102135	ENSG00000182578	1425	CSF1R	colony stimulating factor 1 receptor	1436	5	n/a	n/a	4.15e-01	1.651
279746801	ENSG00000217716	0	RPS10P3	ribosomal protein S10 pseudogene 3	0	9	n/a	n/a	5.53e-01	1.650
1089910	ENSG00000104998	9326	IL27RA	interleukin 27 receptor, alpha	9466	19	n/a	n/a	6.55e-01	1.649
279999555	ENSG00000248285	0	RP11-158J3.2	RP11-158J3.2	0	5	n/a	n/a	4.12e-01	1.649
279925269	ENSG00000237701	0	ATP5JP1	ATP synthase, H+ transporting, mitochondrial Fo complex, subunit F6 pseudogene 1	0	Y	n/a	n/a	4.93e-01	1.649
279818606	ENSG00000228172	0	RP1-317E23.3	RP1-317E23.3	0	1	n/a	n/a	7.54e-01	1.649
280002246	ENSG00000248485	151628	PCP4L1	Purkinje cell protein 4 like 1	654790	1	n/a	n/a	5.42e-01	1.648
279993194	ENSG00000246493	0	SNHG8	small nucleolar RNA host gene 8 (non-protein coding)	0	4	n/a	n/a	5.76e-01	1.648
1101110	ENSG00000176871	35171	WSB2	WD repeat and SOCS box containing 2	55884	12	n/a	n/a	1.48e+00	1.648
280024738	ENSG00000250321	0	RP11-478C6.4	RP11-478C6.4	0	4	n/a	n/a	4.79e-01	1.647
1094513	ENSG00000138069	5829	RAB1A	RAB1A, member RAS oncogene family	5861	2	n/a	n/a	6.56e-01	1.646
279662355	ENSG00000200842	0	Y_RNA	Y RNA	0	17	n/a	n/a	4.33e-01	1.645
1095798	ENSG00000146677	0	AC004453.8	AC004453.8	0	7	n/a	n/a	5.43e-01	1.644
1093601	ENSG00000132967	0	HMGB1P5	high mobility group box 1 pseudogene 5	0	3	n/a	n/a	5.16e-01	1.643
279722866	ENSG00000213539	0	YBX1P6	Y box binding protein 1 pseudogene 6	0	9	n/a	n/a	4.81e-01	1.643
279851274	ENSG00000231120	0	BTF3P10	basic transcription factor 3 pseudogene 10	0	6	n/a	n/a	4.77e-01	1.642
1092153	ENSG00000122254	9812	HS3ST2	heparan sulfate (glucosamine) 3-O-sulfotransferase 2	9956	16	n/a	n/a	1.02e+00	1.642
1093314	ENSG00000131116	79128	ZNF428	zinc finger protein 428	126299	19	n/a	n/a	5.42e-01	1.641
1101645	ENSG00000179902	79186	C1orf194	chromosome 1 open reading frame 194	127003	1	n/a	n/a	6.40e-01	1.641
1099495	ENSG00000169184	4304	MN1	meningioma (disrupted in balanced translocation) 1	4330	22	n/a	n/a	5.13e-01	1.641
1100191	ENSG00000172137	790	CALB2	calbindin 2	794	16	n/a	n/a	5.82e-01	1.641
1100473	ENSG00000173418	30608	NAA20	N(alpha)-acetyltransferase 20, NatB catalytic subunit	51126	20	n/a	n/a	5.38e-01	1.641
1095406	ENSG00000143845	34513	ETNK2	ethanolamine kinase 2	55224	1	n/a	n/a	6.57e-01	1.640
279849611	ENSG00000230953	0	RP4-631H13.6	RP4-631H13.6	0	1	n/a	n/a	4.79e-01	1.640
279795432	ENSG00000226086	0	RP11-508N22.4	RP11-508N22.4	0	10	n/a	n/a	5.38e-01	1.639
279717054	ENSG00000212502	0	SNORA40	Small nucleolar RNA SNORA40	0	12	n/a	n/a	4.02e-01	1.638
1093813	ENSG00000134443	2905	GRP	gastrin-releasing peptide	2922	18	n/a	n/a	5.37e-01	1.638
280032937	ENSG00000250982	0	RP11-159J3.1	RP11-159J3.1	0	16	n/a	n/a	4.06e-01	1.636
280101432	ENSG00000257073	0	AC011933.1	AC011933.1	0	17	n/a	n/a	6.16e-01	1.635
1104743	ENSG00000198797	37066	FAM5B	family with sequence similarity 5, member B	57795	1	n/a	n/a	6.13e-01	1.635
1087629	ENSG00000056050	34258	C4orf27	chromosome 4 open reading frame 27	54969	4	n/a	n/a	5.58e-01	1.635
280080656	ENSG00000255082	157129353	RP11-657K20.2	RP11-657K20.2	100873989	11	n/a	n/a	5.28e-01	1.634
1095538	ENSG00000144730	34045	IL17RD	interleukin 17 receptor D	54756	3	n/a	n/a	7.42e-01	1.634
1087959	ENSG00000069849	480	ATP1B3	ATPase, Na+/K+ transporting, beta 3 polypeptide	483	3	n/a	n/a	5.09e-01	1.634
279908917	ENSG00000236264	0	RPL26P30	ribosomal protein L26 pseudogene 30	0	11	n/a	n/a	5.06e-01	1.633
279729767	ENSG00000214318	0	ATP5G1P6	ATP synthase, H+ transporting, mitochondrial Fo complex, subunit C1 (subunit 9) pseudogene 6	0	18	n/a	n/a	4.80e-01	1.633
1102206	ENSG00000182899	6133	RPL35A	ribosomal protein L35a	6165	3	n/a	n/a	5.43e-01	1.633
279901831	ENSG00000235579	0	AC007283.4	AC007283.4	0	2	n/a	n/a	4.83e-01	1.633
1100405	ENSG00000173085	26980	COQ2	coenzyme Q2 homolog, prenyltransferase (yeast)	27235	4	n/a	n/a	7.41e-01	1.632
279658057	ENSG00000199568	26577	RNU5A-1	RNA, U5A small nuclear 1	26831	15	n/a	n/a	4.33e-01	1.631
280101792	ENSG00000257096	0	AE000658.22	AE000658.22	0	14	n/a	n/a	4.98e-01	1.631
279729788	ENSG00000214322	0	CBX1P2	chromobox homolog 1 pseudogene 2	0	X	n/a	n/a	4.95e-01	1.631
1100410	ENSG00000173114	33965	LRRN3	leucine rich repeat neuronal 3	54674	7	n/a	n/a	7.04e-01	1.630
279852442	ENSG00000231209	0	GLUD1P6	glutamate dehydrogenase 1 pseudogene 6	0	10	n/a	n/a	5.66e-01	1.630
279801602	ENSG00000226645	0	AP006216.10	AP006216.10	0	11	n/a	n/a	4.79e-01	1.630
1094251	ENSG00000136810	7252	TXN	thioredoxin	7295	9	n/a	n/a	5.33e-01	1.630
280075173	ENSG00000254732	0	RP11-691N7.6	RP11-691N7.6	0	11	n/a	n/a	4.79e-01	1.630
279781113	ENSG00000224849	0	RP1-104O17.1	RP1-104O17.1	0	6	n/a	n/a	6.80e-01	1.630
1099274	ENSG00000168256	28247	NKIRAS2	NFKB inhibitor interacting Ras-like 2	28511	17	n/a	n/a	5.11e-01	1.630
1088242	ENSG00000077092	5883	RARB	retinoic acid receptor, beta	5915	3	n/a	n/a	6.94e-01	1.629
1101811	ENSG00000180875	40989	GREM2	gremlin 2	64388	1	n/a	n/a	5.41e-01	1.629
280093048	ENSG00000256093	0	RP11-158L12.2	RP11-158L12.2	0	12	n/a	n/a	7.02e-01	1.629
1091040	ENSG00000113140	6638	SPARC	secreted protein, acidic, cysteine-rich (osteonectin)	6678	5	n/a	n/a	7.92e-01	1.629
1109034	ENSG00000242265	22844	PEG10	paternally expressed 10	23089	7	n/a	n/a	4.80e-01	1.629
279825851	ENSG00000228802	0	AC073641.2	AC073641.2	0	2	n/a	n/a	6.18e-01	1.628
1093604	ENSG00000132975	2818	GPR12	G protein-coupled receptor 12	2835	13	n/a	n/a	5.42e-01	1.628
1090446	ENSG00000108561	704	C1QBP	complement component 1, q subcomponent binding protein	708	17	n/a	n/a	6.63e-01	1.627
279873648	ENSG00000233057	0	EEF1A1P14	eukaryotic translation elongation factor 1 alpha 1 pseudogene 14	0	1	n/a	n/a	4.79e-01	1.627
279664140	ENSG00000201393	0	SNORA71	Small nucleolar RNA SNORA71	0	10	n/a	n/a	4.83e-01	1.627
1105502	ENSG00000205542	7071	TMSB4X	thymosin beta 4, X-linked	7114	X	n/a	n/a	4.91e-01	1.627
1099923	ENSG00000171033	5537	PKIA	protein kinase (cAMP-dependent, catalytic) inhibitor alpha	5569	8	n/a	n/a	5.76e-01	1.626
279892599	ENSG00000234741	38105	GAS5	growth arrest-specific 5 (non-protein coding)	60674	1	n/a	n/a	4.79e-01	1.626
1101623	ENSG00000179774	85634	ATOH7	atonal homolog 7 (Drosophila)	220202	10	n/a	n/a	7.07e-01	1.626
279884704	ENSG00000234036	0	RP11-123J14.2	RP11-123J14.2	0	4	n/a	n/a	4.78e-01	1.625
1098082	ENSG00000163788	34150	SNRK	SNF related kinase	54861	3	n/a	n/a	4.77e-01	1.625
279827161	ENSG00000228929	0	RP11-159C21.4	RP11-159C21.4	0	1	n/a	n/a	4.83e-01	1.625
279748058	ENSG00000218582	0	GAPDHP63	glyceraldehyde 3 phosphate dehydrogenase pseudogene 63	0	6	n/a	n/a	4.80e-01	1.625
279934801	ENSG00000238692	0	snoU13	Small nucleolar RNA U13	0	11	n/a	n/a	4.04e-01	1.625
1087548	ENSG00000050344	9459	NFE2L3	nuclear factor (erythroid-derived 2)-like 3	9603	7	n/a	n/a	4.84e-01	1.624
1100388	ENSG00000172985	110123	SH3RF3	SH3 domain containing ring finger 3	344558	2	n/a	n/a	6.12e-01	1.624
279739716	ENSG00000215381	0	RP5-1057J7.1	RP5-1057J7.1	0	1	n/a	n/a	4.79e-01	1.623
1105440	ENSG00000205323	58534	SARNP	SAP domain containing ribonucleoprotein	84324	12	n/a	n/a	5.90e-01	1.623
1096064	ENSG00000148824	60146	MTG1	Mitochondrial GTPase 1	92170	10	n/a	n/a	4.85e-01	1.623
1104904	ENSG00000203760	122200	CENPW	centromere protein W	387103	6	n/a	n/a	4.97e-01	1.622
279860098	ENSG00000231878	0	SNRPFP1	small nuclear ribonucleoprotein polypeptide F pseudogene 1	0	20	n/a	n/a	4.04e-01	1.622
280033385	ENSG00000251017	0	RP11-629B11.4	RP11-629B11.4	0	4	n/a	n/a	5.53e-01	1.622
1086864	ENSG00000000003	7062	TSPAN6	tetraspanin 6	7105	X	n/a	n/a	7.31e-01	1.622
1106070	ENSG00000214401	159020	AC217773.1	AC217773.1	644246	17	n/a	n/a	4.21e-01	1.622
1100461	ENSG00000173349	59017	SFT2D3	SFT2 domain containing 3	84826	2	n/a	n/a	8.15e-01	1.620
1094607	ENSG00000138606	59932	SHF	Src homology 2 domain containing F	90525	15	n/a	n/a	6.86e-01	1.620
279989201	ENSG00000245105	80380	RP11-436I9.2	RP11-436I9.2	144571	12	n/a	n/a	4.78e-01	1.619
279753311	ENSG00000221343	0	AC010422.1	AC010422.1	0	19	n/a	n/a	6.15e-01	1.619
1095744	ENSG00000146221	83697	TCTE1	t-complex-associated-testis-expressed 1	202500	6	n/a	n/a	4.80e-01	1.618
1088019	ENSG00000071082	6128	RPL31	ribosomal protein L31	6160	2	n/a	n/a	5.09e-01	1.617
1093025	ENSG00000129197	58478	RPAIN	RPA interacting protein	84268	17	n/a	n/a	6.15e-01	1.617
279781789	ENSG00000224905	0	AP001347.6	AP001347.6	0	21	n/a	n/a	6.07e-01	1.617
1095302	ENSG00000143363	37311	PRUNE	prune homolog (Drosophila)	58497	1	n/a	n/a	5.35e-01	1.617
279725168	ENSG00000213864	0	EEF1B2P2	eukaryotic translation elongation factor 1 beta 2 pseudogene 2	0	5	n/a	n/a	4.04e-01	1.616
1087710	ENSG00000062038	996	CDH3	cadherin 3, type 1, P-cadherin (placental)	1001	16	n/a	n/a	5.43e-01	1.616
1089723	ENSG00000103550	125129	C16orf88	chromosome 16 open reading frame 88	400506	16	n/a	n/a	5.80e-01	1.615
1094798	ENSG00000139726	8496	DENR	density-regulated protein	8562	12	n/a	n/a	5.20e-01	1.615
279932820	ENSG00000238364	0	U7	U7 small nuclear RNA	0	19	n/a	n/a	4.03e-01	1.615
1097652	ENSG00000162244	6127	RPL29	ribosomal protein L29	6159	3	n/a	n/a	4.83e-01	1.615
1102847	ENSG00000185504	56034	C17orf70	chromosome 17 open reading frame 70	80233	17	n/a	n/a	4.79e-01	1.615
279867539	ENSG00000232549	0	RP1-93C23.1	RP1-93C23.1	0	X	n/a	n/a	5.43e-01	1.614
280132000	ENSG00000259386	0	RP11-696L21.1	RP11-696L21.1	0	15	n/a	n/a	4.78e-01	1.614
1094995	ENSG00000141127	5604	PRPSAP2	phosphoribosyl pyrophosphate synthetase-associated protein 2	5636	17	n/a	n/a	6.26e-01	1.614
1100279	ENSG00000172465	9204	TCEAL1	transcription elongation factor A (SII)-like 1	9338	X	n/a	n/a	5.63e-01	1.613
280114553	ENSG00000258377	0	RP11-649E7.5	RP11-649E7.5	0	14	n/a	n/a	5.76e-01	1.613
1097614	ENSG00000161970	6122	RPL26	ribosomal protein L26	6154	17	n/a	n/a	4.84e-01	1.613
1097892	ENSG00000163171	10455	CDC42EP3	CDC42 effector protein (Rho GTPase binding) 3	10602	2	n/a	n/a	6.54e-01	1.612
280089527	ENSG00000255725	0	RP11-443N24.1	RP11-443N24.1	0	12	n/a	n/a	4.79e-01	1.612
1102067	ENSG00000182287	8826	AP1S2	adaptor-related protein complex 1, sigma 2 subunit	8905	X	n/a	n/a	5.43e-01	1.611
279999453	ENSG00000248278	0	RP11-463M16.4	RP11-463M16.4	0	17	n/a	n/a	5.36e-01	1.611
1098570	ENSG00000165516	23342	KLHDC2	kelch domain containing 2	23588	14	n/a	n/a	5.08e-01	1.611
1099286	ENSG00000168282	4222	MGAT2	mannosyl (alpha-1,6-)-glycoprotein beta-1,2-N-acetylglucosaminyltransferase	4247	14	n/a	n/a	5.84e-01	1.610
1098337	ENSG00000164587	6175	RPS14	ribosomal protein S14	6208	5	n/a	n/a	6.16e-01	1.609
279806995	ENSG00000227077	0	AC107983.4	AC107983.4	0	17	n/a	n/a	4.79e-01	1.609
279828817	ENSG00000229083	0	PSMA6P2	proteasome (prosome, macropain) subunit, alpha type, 6 pseudogene 2	0	X	n/a	n/a	6.50e-01	1.608
1099524	ENSG00000169255	8636	B3GALNT1	beta-1,3-N-acetylgalactosaminyltransferase 1 (globoside blood group)	8706	3	n/a	n/a	6.64e-01	1.608
279936870	ENSG00000239017	0	snoU13	Small nucleolar RNA U13	0	X	n/a	n/a	5.01e-01	1.607
1094135	ENSG00000136146	28815	MED4	mediator complex subunit 4	29079	13	n/a	n/a	5.46e-01	1.606
1108898	ENSG00000239389	35419	PCDHA13	protocadherin alpha 13	56136	5	n/a	n/a	6.16e-01	1.606
280115044	ENSG00000258405	0	ZNF578	zinc finger protein 578	0	19	n/a	n/a	7.90e-01	1.606
1099179	ENSG00000167863	10329	ATP5H	ATP synthase, H+ transporting, mitochondrial Fo complex, subunit d	10476	17	n/a	n/a	4.78e-01	1.605
1099099	ENSG00000167619	94257	TMEM145	transmembrane protein 145	284339	19	n/a	n/a	7.07e-01	1.605
280044671	ENSG00000252034	0	Y_RNA	Y RNA	0	18	n/a	n/a	5.36e-01	1.605
1086948	ENSG00000005194	36297	CIAPIN1	cytokine induced apoptosis inhibitor 1	57019	16	n/a	n/a	6.12e-01	1.605
279849011	ENSG00000230896	0	RP11-767N6.7	RP11-767N6.7	0	1	n/a	n/a	4.94e-01	1.604
279917058	ENSG00000236993	0	GAPDHP21	glyceraldehyde 3 phosphate dehydrogenase pseudogene 21	0	10	n/a	n/a	4.83e-01	1.604
1091072	ENSG00000113368	3976	LMNB1	lamin B1	4001	5	n/a	n/a	6.20e-01	1.604
280109905	ENSG00000257907	0	EEF1A1P17	eukaryotic translation elongation factor 1 alpha 1 pseudogene 17	0	12	n/a	n/a	4.04e-01	1.603
279133553	ENSG00000143429	167417	AC027612.6	AC027612.6	654342	2	n/a	n/a	4.77e-01	1.603
279707419	ENSG00000207395	0	Y_RNA	Y RNA	0	15	n/a	n/a	4.11e-01	1.603
1092965	ENSG00000128654	10504	MTX2	metaxin 2	10651	2	n/a	n/a	6.17e-01	1.602
279941377	ENSG00000239602	0	RP11-449H3.1	RP11-449H3.1	0	5	n/a	n/a	6.15e-01	1.602
1094020	ENSG00000135549	5538	PKIB	protein kinase (cAMP-dependent, catalytic) inhibitor beta	5570	6	n/a	n/a	9.86e-01	1.602
279734819	ENSG00000214908	0	RP11-229M1.2	RP11-229M1.2	0	9	n/a	n/a	6.77e-01	1.601
280063951	ENSG00000253950	0	AC020907.6	AC020907.6	0	19	n/a	n/a	5.45e-01	1.601
280036105	ENSG00000251239	0	CTB-22K21.2	CTB-22K21.2	0	17	n/a	n/a	5.10e-01	1.600
279142117	ENSG00000144158	0	RP11-395L14.17	RP11-395L14.17	0	2	n/a	n/a	4.78e-01	1.600
1102627	ENSG00000184602	8247	SNN	stannin	8303	16	n/a	n/a	6.82e-01	1.600
1093636	ENSG00000133134	58903	BEX2	brain expressed X-linked 2	84707	X	n/a	n/a	5.22e-01	1.600
1090790	ENSG00000111404	55588	RERGL	RERG/RAS-like	79785	12	n/a	n/a	5.01e-01	1.600
1092630	ENSG00000125821	60205	DTD1	D-tyrosyl-tRNA deacylase 1 homolog (S. cerevisiae)	92675	20	n/a	n/a	7.05e-01	1.599
1091710	ENSG00000118432	1259	CNR1	cannabinoid receptor 1 (brain)	1268	6	n/a	n/a	4.78e-01	1.599
280041949	ENSG00000251664	35420	PCDHA12	protocadherin alpha 12	56137	5	n/a	n/a	6.02e-01	1.598
1101701	ENSG00000180228	8509	PRKRA	protein kinase, interferon-inducible double stranded RNA dependent activator	8575	2	n/a	n/a	5.43e-01	1.598
280091418	ENSG00000255927	0	AC005000.1	AC005000.1	0	X	n/a	n/a	1.41e+00	1.598
1106352	ENSG00000215472	6107	RPL17	ribosomal protein L17	6139	18	n/a	n/a	4.81e-01	1.598
279759783	ENSG00000222405	0	U4	U4 spliceosomal RNA	0	12	n/a	n/a	4.83e-01	1.597
1106189	ENSG00000214857	0	SHFM1P1	split hand/foot malformation (ectrodactyly) type 1 pseudogene 1	0	5	n/a	n/a	5.81e-01	1.596
279726836	ENSG00000214009	0	RP4-774G10.1	RP4-774G10.1	0	X	n/a	n/a	6.91e-01	1.596
1103326	ENSG00000187566	119798	NHLRC1	NHL repeat containing 1	378884	6	n/a	n/a	5.58e-01	1.596
1088500	ENSG00000084207	2933	GSTP1	glutathione S-transferase pi 1	2950	11	n/a	n/a	5.43e-01	1.595
1094182	ENSG00000136379	37303	FAM108C1	family with sequence similarity 108, member C1	58489	15	n/a	n/a	1.10e+00	1.595
1106539	ENSG00000221916	34439	C19orf73	chromosome 19 open reading frame 73	55150	19	n/a	n/a	4.93e-01	1.595
1105842	ENSG00000213300	0	RP11-642N14.1	RP11-642N14.1	0	3	n/a	n/a	4.79e-01	1.595
1093193	ENSG00000130528	3250	HRC	histidine rich calcium binding protein	3270	19	n/a	n/a	7.06e-01	1.595
279815748	ENSG00000227890	0	AC079354.2	AC079354.2	0	2	n/a	n/a	5.09e-01	1.594
279748520	ENSG00000219023	0	RP3-340B19.2	RP3-340B19.2	0	6	n/a	n/a	4.82e-01	1.594
279890425	ENSG00000234555	0	RP11-74C13.4	RP11-74C13.4	0	1	n/a	n/a	4.85e-01	1.593
1091530	ENSG00000116852	22801	KIF21B	kinesin family member 21B	23046	1	n/a	n/a	5.04e-01	1.593
1098246	ENSG00000164221	81147	CCDC112	coiled-coil domain containing 112	153733	5	n/a	n/a	5.46e-01	1.593
1102609	ENSG00000184515	109874	BEX5	brain expressed, X-linked 5	340542	X	n/a	n/a	4.80e-01	1.592
279711657	ENSG00000211519	1013728	MIR147B	microRNA 147b	100126311	15	n/a	n/a	5.92e-01	1.592
1101296	ENSG00000177732	6626	SOX12	SRY (sex determining region Y)-box 12	6666	20	n/a	n/a	5.30e-01	1.592
1105771	ENSG00000212916	33918	KIAA1383	KIAA1383	54627	1	n/a	n/a	6.05e-01	1.592
279657154	ENSG00000199293	0	SNORA21	small nucleolar RNA, H/ACA box 21	0	17	n/a	n/a	5.08e-01	1.591
1101941	ENSG00000181656	33405	GPR88	G protein-coupled receptor 88	54112	1	n/a	n/a	5.83e-01	1.591
1090134	ENSG00000106028	6702	SSBP1	single-stranded DNA binding protein 1	6742	7	n/a	n/a	4.79e-01	1.591
1108989	ENSG00000241468	9409	ATP5J2	ATP synthase, H+ transporting, mitochondrial Fo complex, subunit F2	9551	7	n/a	n/a	5.06e-01	1.591
1105335	ENSG00000204963	35424	PCDHA7	protocadherin alpha 7	56141	5	n/a	n/a	5.93e-01	1.590
1105334	ENSG00000204962	35423	PCDHA8	protocadherin alpha 8	56140	5	n/a	n/a	6.12e-01	1.590
1101123	ENSG00000176907	36171	C8orf4	chromosome 8 open reading frame 4	56892	8	n/a	n/a	4.79e-01	1.590
1092300	ENSG00000123496	3573	IL13RA2	interleukin 13 receptor, alpha 2	3598	X	n/a	n/a	4.94e-01	1.590
1087918	ENSG00000068615	41579	REEP1	receptor accessory protein 1	65055	2	n/a	n/a	6.49e-01	1.590
279948140	ENSG00000240392	0	RP11-173D9.2	RP11-173D9.2	0	14	n/a	n/a	4.79e-01	1.589
1105419	ENSG00000205246	123009	RPSAP58	ribosomal protein SA pseudogene 58	388524	19	n/a	n/a	4.77e-01	1.589
1102951	ENSG00000185924	80547	RTN4RL1	reticulon 4 receptor-like 1	146760	17	n/a	n/a	4.93e-01	1.589
1089201	ENSG00000100473	1678	COCH	coagulation factor C homolog, cochlin (Limulus polyphemus)	1690	14	n/a	n/a	5.28e-01	1.588
1088869	ENSG00000092969	7000	TGFB2	transforming growth factor, beta 2	7042	1	n/a	n/a	5.97e-01	1.588
280045133	ENSG00000252101	0	U6	U6 spliceosomal RNA	0	16	n/a	n/a	4.83e-01	1.588
279956167	ENSG00000241362	0	RPL36AP43	ribosomal protein L36a pseudogene 43	0	15	n/a	n/a	4.06e-01	1.588
280085843	ENSG00000255408	35428	PCDHA3	protocadherin alpha 3	56145	5	n/a	n/a	6.00e-01	1.588
1094593	ENSG00000138449	29772	SLC40A1	solute carrier family 40 (iron-regulated transporter), member 1	30061	2	n/a	n/a	4.80e-01	1.588
280085678	ENSG00000255390	0	RP11-732A19.5	RP11-732A19.5	0	11	n/a	n/a	4.06e-01	1.588
1098140	ENSG00000163950	7838	SLBP	stem-loop binding protein	7884	4	n/a	n/a	5.37e-01	1.587
280096273	ENSG00000256500	0	RP11-73M18.2	UPF0671 protein C14orf153	0	14	n/a	n/a	5.46e-01	1.587
279658239	ENSG00000199631	0	SNORD33	small nucleolar RNA, C/D box 33	0	19	n/a	n/a	6.59e-01	1.587
279887737	ENSG00000234327	0	AC012146.7	AC012146.7	0	17	n/a	n/a	7.74e-01	1.587
280000986	ENSG00000248383	35418	PCDHAC1	protocadherin alpha subfamily C, 1	56135	5	n/a	n/a	5.98e-01	1.586
1102242	ENSG00000183036	5089	PCP4	Purkinje cell protein 4	5121	21	n/a	n/a	5.10e-01	1.586
1102175	ENSG00000182768	30816	NGRN	neugrin, neurite outgrowth associated	51335	15	n/a	n/a	6.15e-01	1.586
280010188	ENSG00000249158	35421	PCDHA11	protocadherin alpha 11	56138	5	n/a	n/a	6.00e-01	1.586
1100523	ENSG00000173660	7345	UQCRH	ubiquinol-cytochrome c reductase hinge protein	7388	1	n/a	n/a	5.10e-01	1.586
1089612	ENSG00000102924	865	CBLN1	cerebellin 1 precursor	869	16	n/a	n/a	1.22e+00	1.586
280059964	ENSG00000253676	0	TAGLN2P1	transgelin 2 pseudogene 1	0	8	n/a	n/a	8.55e-01	1.585
280115467	ENSG00000258429	40779	PDF	peptide deformylase (mitochondrial)	64146	16	n/a	n/a	5.14e-01	1.585
1094186	ENSG00000136425	10371	CIB2	calcium and integrin binding family member 2	10518	15	n/a	n/a	6.15e-01	1.585
1086952	ENSG00000005249	5545	PRKAR2B	protein kinase, cAMP-dependent, regulatory, type II, beta	5577	7	n/a	n/a	6.10e-01	1.585
280059237	ENSG00000253629	0	KB-1107E3.1	KB-1107E3.1	0	8	n/a	n/a	5.43e-01	1.585
1097042	ENSG00000157404	3790	KIT	v-kit Hardy-Zuckerman 4 feline sarcoma viral oncogene homolog	3815	4	n/a	n/a	4.87e-01	1.585
1103864	ENSG00000196230	83710	TUBB	tubulin, beta class I	203068	6	n/a	n/a	4.81e-01	1.584
1099022	ENSG00000167283	10485	ATP5L	ATP synthase, H+ transporting, mitochondrial Fo complex, subunit G	10632	11	n/a	n/a	5.14e-01	1.584
1105339	ENSG00000204969	35429	PCDHA2	protocadherin alpha 2	56146	5	n/a	n/a	6.03e-01	1.584
1089313	ENSG00000101052	30580	IFT52	intraflagellar transport 52 homolog (Chlamydomonas)	51098	20	n/a	n/a	6.74e-01	1.584
280026317	ENSG00000250442	0	RP11-200K10.1	RP11-200K10.1	0	4	n/a	n/a	4.09e-01	1.584
1099705	ENSG00000170091	31097	HMP19	Neuron-specific protein family member 2	51617	5	n/a	n/a	6.72e-01	1.584
279953014	ENSG00000240984	0	AC026271.1	AC026271.1	0	17	n/a	n/a	5.64e-01	1.584
279750080	ENSG00000219932	0	RPL12P8	ribosomal protein L12 pseudogene 8	0	10	n/a	n/a	4.83e-01	1.583
279962796	ENSG00000242088	0	AC090602.2	AC090602.2	0	15	n/a	n/a	4.07e-01	1.583
1104663	ENSG00000198612	10762	COPS8	COP9 constitutive photomorphogenic homolog subunit 8 (Arabidopsis)	10920	2	n/a	n/a	6.16e-01	1.583
1096531	ENSG00000152942	5852	RAD17	RAD17 homolog (S. pombe)	5884	5	n/a	n/a	5.93e-01	1.582
279822415	ENSG00000228499	0	TMSB10P1	thymosin beta 10 pseudogene 1	0	2	n/a	n/a	5.45e-01	1.582
1093598	ENSG00000132963	30852	POMP	proteasome maturation protein	51371	13	n/a	n/a	5.22e-01	1.582
1095536	ENSG00000144713	6129	RPL32	ribosomal protein L32	6161	3	n/a	n/a	5.16e-01	1.582
1094099	ENSG00000135956	34943	TMEM127	transmembrane protein 127	55654	2	n/a	n/a	4.80e-01	1.581
1102752	ENSG00000185090	80769	MANEAL	mannosidase, endo-alpha-like	149175	1	n/a	n/a	5.02e-01	1.581
1101218	ENSG00000177383	40743	MAGEF1	melanoma antigen family F, 1	64110	3	n/a	n/a	1.08e+00	1.581
1109023	ENSG00000242114	31017	MTFP1	mitochondrial fission process 1	51537	22	n/a	n/a	4.81e-01	1.580
1086992	ENSG00000006128	6823	TAC1	tachykinin, precursor 1	6863	7	n/a	n/a	7.41e-01	1.580
1090774	ENSG00000111305	57689	GSG1	germ cell associated 1	83445	12	n/a	n/a	1.03e+00	1.580
1087000	ENSG00000006451	5866	RALA	v-ral simian leukemia viral oncogene homolog A (ras related)	5898	7	n/a	n/a	8.05e-01	1.580
279934626	ENSG00000238663	0	snoU13	Small nucleolar RNA U13	0	2	n/a	n/a	4.33e-01	1.580
1096659	ENSG00000154102	126670	C16orf74	chromosome 16 open reading frame 74	404550	16	n/a	n/a	4.06e-01	1.579
279663461	ENSG00000201199	0	snoU2_19	Small nucleolar RNA U2-19	0	11	n/a	n/a	4.60e-01	1.579
279746032	ENSG00000217130	0	RP3-375P9.2	RP3-375P9.2	0	6	n/a	n/a	6.51e-01	1.578
1094405	ENSG00000137513	55534	NARS2	asparaginyl-tRNA synthetase 2, mitochondrial (putative)	79731	11	n/a	n/a	6.15e-01	1.578
280132222	ENSG00000259397	0	RP11-323I15.2	RP11-323I15.2	0	15	n/a	n/a	5.80e-01	1.578
1103435	ENSG00000187957	60215	DNER	delta/notch-like EGF repeat containing	92737	2	n/a	n/a	5.83e-01	1.578
279731840	ENSG00000214612	0	RPS19P1	ribosomal protein S19 pseudogene 1	0	20	n/a	n/a	5.10e-01	1.578
279895884	ENSG00000235013	0	AC092534.1	AC092534.1	0	2	n/a	n/a	4.78e-01	1.577
280119453	ENSG00000258666	0	RP11-638I2.8	RP11-638I2.8	0	14	n/a	n/a	4.79e-01	1.577
280028328	ENSG00000250610	0	RP11-738E22.2	RP11-738E22.2	0	4	n/a	n/a	1.16e+00	1.577
279972163	ENSG00000243134	0	AC008670.2	AC008670.2	0	5	n/a	n/a	4.06e-01	1.577
1099216	ENSG00000167995	7396	BEST1	bestrophin 1	7439	11	n/a	n/a	5.61e-01	1.577
279930738	ENSG00000238150	0	AC008753.3	AC008753.3	0	19	n/a	n/a	6.45e-01	1.576
1104269	ENSG00000197417	23482	SHPK	sedoheptulokinase	23729	17	n/a	n/a	5.29e-01	1.576
1088829	ENSG00000092010	5688	PSME1	proteasome (prosome, macropain) activator subunit 1 (PA28 alpha)	5720	14	n/a	n/a	5.22e-01	1.576
279912953	ENSG00000236654	0	AC079780.3	AC079780.3	0	7	n/a	n/a	5.00e-01	1.576
1105340	ENSG00000204970	35430	PCDHA1	protocadherin alpha 1	56147	5	n/a	n/a	5.87e-01	1.576
280003977	ENSG00000248633	0	RP11-148B6.3	RP11-148B6.3	0	4	n/a	n/a	4.08e-01	1.576
1097284	ENSG00000159335	5731	PTMS	parathymosin	5763	12	n/a	n/a	4.80e-01	1.575
1093112	ENSG00000130035	26038	GALNT8	UDP-N-acetyl-alpha-D-galactosamine:polypeptide N-acetylgalactosaminyltransferase 8 (GalNAc-T8)	26290	12	n/a	n/a	7.38e-01	1.575
280099013	ENSG00000256826	0	AC138744.2	AC138744.2	0	17	n/a	n/a	4.97e-01	1.575
279810101	ENSG00000227358	0	RP11-180I4.1	RP11-180I4.1	0	9	n/a	n/a	4.81e-01	1.575
1105333	ENSG00000204961	9608	PCDHA9	protocadherin alpha 9	9752	5	n/a	n/a	6.11e-01	1.574
1093589	ENSG00000132911	36202	NMUR2	neuromedin U receptor 2	56923	5	n/a	n/a	6.55e-01	1.573
279781200	ENSG00000224856	0	RP4-796I17.5	RP4-796I17.5	0	22	n/a	n/a	4.81e-01	1.573
279943869	ENSG00000239917	0	RPS10P16	ribosomal protein S10 pseudogene 16	0	8	n/a	n/a	4.09e-01	1.573
279980634	ENSG00000243964	0	RP11-16F15.1	RP11-16F15.1	0	11	n/a	n/a	4.22e-01	1.573
279470330	ENSG00000176054	0	RPL23P2	ribosomal protein L23 pseudogene 2	0	21	n/a	n/a	4.90e-01	1.573
1088423	ENSG00000081842	35425	PCDHA6	protocadherin alpha 6	56142	5	n/a	n/a	5.79e-01	1.572
1095930	ENSG00000147642	34927	SYBU	syntabulin (syntaxin-interacting)	55638	8	n/a	n/a	5.81e-01	1.572
279452249	ENSG00000174028	0	FAM3C2	family with sequence similarity 3, member C2 (pseudogene)	0	X	n/a	n/a	4.98e-01	1.572
279996562	ENSG00000247828	157121485	CTC-358I24.1	CTC-358I24.1	100505894	5	n/a	n/a	5.17e-01	1.571
1089554	ENSG00000102390	30741	CXorf26	chromosome X open reading frame 26	51260	X	n/a	n/a	4.98e-01	1.571
280051923	ENSG00000253084	0	U6	U6 spliceosomal RNA	0	17	n/a	n/a	4.78e-01	1.571
1089342	ENSG00000101188	4892	NTSR1	neurotensin receptor 1 (high affinity)	4923	20	n/a	n/a	4.79e-01	1.571
1101930	ENSG00000181610	31129	MRPS23	mitochondrial ribosomal protein S23	51649	17	n/a	n/a	6.56e-01	1.570
279803138	ENSG00000226781	0	TBCAP1	tubulin folding cofactor A pseudogene 1	0	X	n/a	n/a	4.80e-01	1.570
279865249	ENSG00000232335	0	RP11-435D7.3	RP11-435D7.3	0	1	n/a	n/a	5.09e-01	1.570
1095254	ENSG00000143156	29655	NME7	non-metastatic cells 7, protein expressed in (nucleoside-diphosphate kinase)	29922	1	n/a	n/a	4.03e-01	1.570
1107547	ENSG00000229453	158897	SPINK8	serine peptidase inhibitor, Kazal type 8 (putative)	646424	3	n/a	n/a	4.91e-01	1.569
1089732	ENSG00000103707	78946	MTFMT	mitochondrial methionyl-tRNA formyltransferase	123263	15	n/a	n/a	1.29e+00	1.569
1090126	ENSG00000106003	3930	LFNG	LFNG O-fucosylpeptide 3-beta-N-acetylglucosaminyltransferase	3955	7	n/a	n/a	4.91e-01	1.568
1098119	ENSG00000163888	60679	CAMK2N2	calcium/calmodulin-dependent protein kinase II inhibitor 2	94032	3	n/a	n/a	4.92e-01	1.568
1092697	ENSG00000126214	3806	KLC1	kinesin light chain 1	3831	14	n/a	n/a	5.43e-01	1.568
1106166	ENSG00000214784	0	AC010468.1	AC010468.1	0	5	n/a	n/a	4.79e-01	1.568
279929458	ENSG00000238058	0	RP11-432J22.2	RP11-432J22.2	0	9	n/a	n/a	6.32e-01	1.567
279909421	ENSG00000236307	0	AC104651.1	AC104651.1	0	2	n/a	n/a	4.84e-01	1.567
1100747	ENSG00000174928	94537	C3orf33	chromosome 3 open reading frame 33	285315	3	n/a	n/a	6.44e-01	1.567
1089393	ENSG00000101350	9236	KIF3B	kinesin family member 3B	9371	20	n/a	n/a	5.55e-01	1.566
1102420	ENSG00000183726	23339	TMEM50A	transmembrane protein 50A	23585	1	n/a	n/a	1.35e+00	1.566
279750919	ENSG00000220744	0	RP3-351K20.4	RP3-351K20.4	0	6	n/a	n/a	4.06e-01	1.566
1101258	ENSG00000177576	152128	C18orf32	chromosome 18 open reading frame 32	497661	18	n/a	n/a	4.78e-01	1.566
279879423	ENSG00000233565	0	RP11-42D20.1	RP11-42D20.1	0	3	n/a	n/a	4.33e-01	1.565
279910006	ENSG00000236365	0	RP5-849L7.1	RP5-849L7.1	0	X	n/a	n/a	5.05e-01	1.565
279943306	ENSG00000239843	0	AC004866.1	AC004866.1	0	7	n/a	n/a	4.16e-01	1.565
1096223	ENSG00000150394	1001	CDH8	cadherin 8, type 2	1006	16	n/a	n/a	4.79e-01	1.565
1092871	ENSG00000127922	7933	SHFM1	split hand/foot malformation (ectrodactyly) type 1	7979	7	n/a	n/a	4.93e-01	1.565
1093250	ENSG00000130770	60622	ATPIF1	ATPase inhibitory factor 1	93974	1	n/a	n/a	4.93e-01	1.565
279917462	ENSG00000237033	0	RP11-428K13.1	RP11-428K13.1	0	1	n/a	n/a	6.68e-01	1.564
1087144	ENSG00000011052	1013020	NME2	non-metastatic cells 2, protein (NM23B) expressed in	654364	17	n/a	n/a	5.06e-01	1.564
1101751	ENSG00000180535	81731	BHLHA15	basic helix-loop-helix family, member a15	168620	7	n/a	n/a	4.79e-01	1.564
280022212	ENSG00000250120	35422	PCDHA10	protocadherin alpha 10	56139	5	n/a	n/a	6.14e-01	1.564
1109099	ENSG00000243678	4800	NME1-NME2	NME1-NME2 readthrough	4831	17	n/a	n/a	5.09e-01	1.564
279909544	ENSG00000236319	0	AC007638.2	AC007638.2	0	17	n/a	n/a	6.60e-01	1.563
1103460	ENSG00000188042	9978	ARL4C	ADP-ribosylation factor-like 4C	10123	2	n/a	n/a	6.46e-01	1.563
279957500	ENSG00000241494	0	RP11-796G6.1	RP11-796G6.1	0	14	n/a	n/a	5.08e-01	1.563
1098282	ENSG00000164331	37035	ANKRA2	ankyrin repeat, family A (RFXANK-like), 2	57763	5	n/a	n/a	8.91e-01	1.563
1096263	ENSG00000150779	26269	TIMM8B	translocase of inner mitochondrial membrane 8 homolog B (yeast)	26521	11	n/a	n/a	5.07e-01	1.563
1102483	ENSG00000183978	28694	CCDC56	coiled-coil domain containing 56	28958	17	n/a	n/a	6.72e-01	1.562
1104548	ENSG00000198221	158874	C6orf124	chromosome 6 open reading frame 124	653483	6	n/a	n/a	6.11e-01	1.562
1090507	ENSG00000108947	1936	EFNB3	ephrin-B3	1949	17	n/a	n/a	6.57e-01	1.562
1089415	ENSG00000101443	10259	WFDC2	WAP four-disulfide core domain 2	10406	20	n/a	n/a	5.43e-01	1.561
1105510	ENSG00000205571	6567	SMN2	survival of motor neuron 2, centromeric	6607	5	n/a	n/a	6.48e-01	1.561
279783573	ENSG00000225067	0	AD000091.1	AD000091.1	0	19	n/a	n/a	4.17e-01	1.561
279744197	ENSG00000216095	1013743	MIR940	microRNA 940	100126328	16	n/a	n/a	4.82e-01	1.560
1094247	ENSG00000136783	25683	NIPSNAP3A	nipsnap homolog 3A (C. elegans)	25934	9	n/a	n/a	5.63e-01	1.560
279885239	ENSG00000234093	0	RP11-269F19.4	RP11-269F19.4	0	1	n/a	n/a	5.86e-01	1.559
1108466	ENSG00000235552	0	CTD-2124B20.1	CTD-2124B20.1	0	18	n/a	n/a	4.86e-01	1.559
279795187	ENSG00000226059	0	HMGB3P20	high mobility group box 3 pseudogene 20	0	7	n/a	n/a	5.11e-01	1.559
1091263	ENSG00000115128	31119	AC008073.5	Pre-mRNA branch site protein p14	51639	2	n/a	n/a	4.78e-01	1.559
280109312	ENSG00000257847	0	RP11-876K22.2	RP11-876K22.2	0	12	n/a	n/a	4.80e-01	1.559
1091868	ENSG00000119862	28830	LGALSL	lectin, galactoside-binding-like	29094	2	n/a	n/a	5.79e-01	1.559
279770492	ENSG00000223984	0	RP11-177H22.2	RP11-177H22.2	0	10	n/a	n/a	5.10e-01	1.558
279880100	ENSG00000233626	0	RP11-565J7.1	RP11-565J7.1	0	1	n/a	n/a	5.66e-01	1.558
1100801	ENSG00000175183	1455	CSRP2	cysteine and glycine-rich protein 2	1466	12	n/a	n/a	1.03e+00	1.558
1089658	ENSG00000103187	23161	COTL1	coactosin-like 1 (Dictyostelium)	23406	16	n/a	n/a	5.88e-01	1.558
1095593	ENSG00000145194	9574	ECE2	endothelin converting enzyme 2	9718	3	n/a	n/a	6.15e-01	1.557
280002995	ENSG00000248546	0	ANP32C	acidic (leucine-rich) nuclear phosphoprotein 32 family, member C	0	4	n/a	n/a	4.10e-01	1.557
279660262	ENSG00000200231	0	RNU1-23P	RNA, U1 small nuclear 23, pseudogene	0	20	n/a	n/a	5.13e-01	1.557
279790341	ENSG00000225662	0	RP11-1036F1.1	RP11-1036F1.1	0	3	n/a	n/a	4.82e-01	1.557
1103414	ENSG00000187867	110032	PALM3	paralemmin 3	342979	19	n/a	n/a	4.93e-01	1.556
1088569	ENSG00000086475	22685	SEPHS1	selenophosphate synthetase 1	22929	10	n/a	n/a	5.82e-01	1.556
1101882	ENSG00000181274	23156	FRAT2	frequently rearranged in advanced T-cell lymphomas 2	23401	10	n/a	n/a	6.02e-01	1.556
1091307	ENSG00000115325	1784	DOK1	docking protein 1, 62kDa (downstream of tyrosine kinase 1)	1796	2	n/a	n/a	5.59e-01	1.556
280131058	ENSG00000259330	0	RP11-64K12.2	RP11-64K12.2	0	15	n/a	n/a	4.85e-01	1.556
279702848	ENSG00000206611	0	SNORD24	small nucleolar RNA, C/D box 24	0	9	n/a	n/a	5.41e-01	1.556
1092997	ENSG00000128944	59911	C15orf23	chromosome 15 open reading frame 23	90417	15	n/a	n/a	4.78e-01	1.555
1105349	ENSG00000205002	134476	C8orf85	chromosome 8 open reading frame 85	441376	8	n/a	n/a	5.45e-01	1.555
279074280	ENSG00000137970	0	RP11-122C9.1	RP11-122C9.1	0	1	n/a	n/a	5.22e-01	1.555
1095696	ENSG00000145908	60125	ZNF300	zinc finger protein 300	91975	5	n/a	n/a	5.23e-01	1.554
280075692	ENSG00000254772	1924	EEF1G	eukaryotic translation elongation factor 1 gamma	1937	11	n/a	n/a	4.78e-01	1.554
280021768	ENSG00000250076	0	RP11-141P6.1	RP11-141P6.1	0	4	n/a	n/a	4.79e-01	1.553
1095363	ENSG00000143590	1931	EFNA3	ephrin-A3	1944	1	n/a	n/a	6.58e-01	1.553
1103508	ENSG00000188243	81936	COMMD6	COMM domain containing 6	170622	13	n/a	n/a	4.99e-01	1.553
279866672	ENSG00000232472	0	EEF1B2P3	eukaryotic translation elongation factor 1 beta 2 pseudogene 3	0	X	n/a	n/a	6.15e-01	1.552
279956695	ENSG00000241429	0	EEF1A1P25	eukaryotic translation elongation factor 1 alpha 1 pseudogene 25	0	3	n/a	n/a	4.80e-01	1.552
1102693	ENSG00000184905	79970	TCEAL2	transcription elongation factor A (SII)-like 2	140597	X	n/a	n/a	5.41e-01	1.551
1092378	ENSG00000124191	59159	TOX2	TOX high mobility group box family member 2	84969	20	n/a	n/a	5.82e-01	1.551
279954600	ENSG00000241180	0	RP11-54O7.2	RP11-54O7.2	0	1	n/a	n/a	6.52e-01	1.551
279964315	ENSG00000242257	0	AC044839.1	AC044839.1	0	11	n/a	n/a	4.21e-01	1.550
279733542	ENSG00000214810	0	CYCSP55	cytochrome c, somatic pseudogene 55	0	6	n/a	n/a	6.45e-01	1.550
1092784	ENSG00000126950	37777	TMEM35	transmembrane protein 35	59353	X	n/a	n/a	7.68e-01	1.550
279727783	ENSG00000214089	0	RP11-256K7.1	RP11-256K7.1	0	10	n/a	n/a	4.82e-01	1.550
279967014	ENSG00000242540	0	AC010729.1	AC010729.1	0	2	n/a	n/a	5.57e-01	1.549
1105336	ENSG00000204965	35426	PCDHA5	protocadherin alpha 5	56143	5	n/a	n/a	5.79e-01	1.549
280073647	ENSG00000254635	0	RP11-164A7.1	RP11-164A7.1	0	10	n/a	n/a	5.42e-01	1.549
279813419	ENSG00000227694	0	AC005884.1	AC005884.1	0	17	n/a	n/a	4.05e-01	1.549
1100904	ENSG00000175745	6983	NR2F1	nuclear receptor subfamily 2, group F, member 1	7025	5	n/a	n/a	5.10e-01	1.548
279959578	ENSG00000241741	0	RP11-119H12.2	RP11-119H12.2	0	4	n/a	n/a	5.10e-01	1.548
280133085	ENSG00000259446	0	RP11-489D6.2	RP11-489D6.2	0	15	n/a	n/a	5.62e-01	1.548
1103100	ENSG00000186469	33622	GNG2	guanine nucleotide binding protein (G protein), gamma 2	54331	14	n/a	n/a	7.03e-01	1.548
279842939	ENSG00000230364	0	RP4-560B9.1	RP4-560B9.1	0	1	n/a	n/a	5.34e-01	1.547
1089927	ENSG00000105143	6475	SLC1A6	solute carrier family 1 (high affinity aspartate/glutamate transporter), member 6	6511	19	n/a	n/a	5.22e-01	1.547
1090173	ENSG00000106305	7919	AIMP2	aminoacyl tRNA synthetase complex-interacting multifunctional protein 2	7965	7	n/a	n/a	5.31e-01	1.547
280129848	ENSG00000259260	0	CTD-3094K11.2	CTD-3094K11.2	0	15	n/a	n/a	5.46e-01	1.547
280062727	ENSG00000253859	0	RP11-157I4.4	RP11-157I4.4	0	8	n/a	n/a	4.80e-01	1.546
1098725	ENSG00000166145	6652	SPINT1	serine peptidase inhibitor, Kunitz type 1	6692	15	n/a	n/a	7.35e-01	1.546
1089029	ENSG00000099974	1013582	DDTL	D-dopachrome tautomerase-like	100037417	22	n/a	n/a	4.80e-01	1.545
280138179	ENSG00000259748	0	RP11-56B16.3	RP11-56B16.3	0	15	n/a	n/a	4.85e-01	1.545
1105328	ENSG00000204954	181580	C12orf73	chromosome 12 open reading frame 73	728568	12	n/a	n/a	5.43e-01	1.544
1097713	ENSG00000162552	33652	WNT4	wingless-type MMTV integration site family, member 4	54361	1	n/a	n/a	4.81e-01	1.544
1107404	ENSG00000228532	0	RP1-241P17.4	RP1-241P17.4	0	X	n/a	n/a	6.38e-01	1.544
280030631	ENSG00000250796	0	RP11-723O4.3	RP11-723O4.3	0	3	n/a	n/a	4.82e-01	1.544
279874595	ENSG00000233144	0	RP11-537A6.9	RP11-537A6.9	0	10	n/a	n/a	4.81e-01	1.543
279590188	ENSG00000188765	0	TMSB4XP2	thymosin beta 4, X-linked pseudogene 2	0	2	n/a	n/a	4.79e-01	1.543
1105337	ENSG00000204967	35427	PCDHA4	protocadherin alpha 4	56144	5	n/a	n/a	5.90e-01	1.543
1102271	ENSG00000183153	0	GJD3	gap junction protein, delta 3, 31.9kDa	0	17	n/a	n/a	5.09e-01	1.542
1096201	ENSG00000149968	4288	MMP3	matrix metallopeptidase 3 (stromelysin 1, progelatinase)	4314	11	n/a	n/a	4.92e-01	1.542
279941507	ENSG00000239617	0	RP11-302B13.1	RP11-302B13.1	0	12	n/a	n/a	4.07e-01	1.542
279745695	ENSG00000217030	0	RP11-428J1.2	RP11-428J1.2	0	6	n/a	n/a	4.82e-01	1.541
1095466	ENSG00000144227	11088	NXPH2	neurexophilin 2	11249	2	n/a	n/a	4.81e-01	1.541
279667738	ENSG00000202408	0	U1	U1 spliceosomal RNA	0	1	n/a	n/a	4.11e-01	1.541
279721194	ENSG00000213363	0	RPS3P6	ribosomal protein S3 pseudogene 6	0	12	n/a	n/a	4.92e-01	1.540
279880241	ENSG00000233639	0	AC018730.1	AC018730.1	0	2	n/a	n/a	4.80e-01	1.540
1090718	ENSG00000110881	38	ACCN2	amiloride-sensitive cation channel 2, neuronal	41	12	n/a	n/a	5.78e-01	1.540
279720522	ENSG00000213269	0	AC004386.4	AC004386.4	0	X	n/a	n/a	4.84e-01	1.539
1104604	ENSG00000198435	134573	NRARP	NOTCH-regulated ankyrin repeat protein	441478	9	n/a	n/a	5.01e-01	1.539
1092683	ENSG00000125998	79350	FAM83C	family with sequence similarity 83, member C	128876	20	n/a	n/a	4.02e-01	1.538
280103423	ENSG00000257270	0	RP11-521B24.5	RP11-521B24.5	0	14	n/a	n/a	4.12e-01	1.538
1098193	ENSG00000164091	56136	WDR82	WD repeat domain 82	80335	3	n/a	n/a	5.27e-01	1.538
1091345	ENSG00000115540	25592	MOB4	MOB family member 4, phocein	25843	2	n/a	n/a	6.42e-01	1.537
1086926	ENSG00000004848	81766	ARX	aristaless related homeobox	170302	X	n/a	n/a	4.93e-01	1.537
1095631	ENSG00000145428	94599	RNF175	ring finger protein 175	285533	4	n/a	n/a	5.01e-01	1.537
1087445	ENSG00000041357	5653	PSMA4	proteasome (prosome, macropain) subunit, alpha type, 4	5685	15	n/a	n/a	5.84e-01	1.537
1099272	ENSG00000168246	60147	UBTD2	ubiquitin domain containing 2	92181	5	n/a	n/a	5.10e-01	1.537
1105694	ENSG00000211450	93600	C11orf31	chromosome 11 open reading frame 31	280636	11	n/a	n/a	4.89e-01	1.537
279894809	ENSG00000234912	1000896	LINC00338	long intergenic non-protein coding RNA 338	654434	17	n/a	n/a	6.83e-01	1.536
1097839	ENSG00000162998	2471	FRZB	frizzled-related protein	2487	2	n/a	n/a	6.16e-01	1.536
1092674	ENSG00000125966	10735	MMP24	matrix metallopeptidase 24 (membrane-inserted)	10893	20	n/a	n/a	4.77e-01	1.536
1091688	ENSG00000118231	1412	CRYGD	crystallin, gamma D	1421	2	n/a	n/a	5.43e-01	1.536
279792819	ENSG00000225868	157125761	AC016582.2	AC016582.2	100631378	19	n/a	n/a	6.12e-01	1.536
1089194	ENSG00000100442	2271	FKBP3	FK506 binding protein 3, 25kDa	2287	14	n/a	n/a	4.93e-01	1.536
1093725	ENSG00000133985	23263	TTC9	tetratricopeptide repeat domain 9	23508	14	n/a	n/a	4.98e-01	1.535
279914981	ENSG00000236819	0	AC087393.1	AC087393.1	0	17	n/a	n/a	5.75e-01	1.535
1098129	ENSG00000163923	78145	RPL39L	ribosomal protein L39-like	116832	3	n/a	n/a	4.89e-01	1.535
1094330	ENSG00000137124	216	ALDH1B1	aldehyde dehydrogenase 1 family, member B1	219	9	n/a	n/a	5.81e-01	1.535
1104087	ENSG00000196860	122802	TOMM20L	translocase of outer mitochondrial membrane 20 homolog (yeast)-like	387990	14	n/a	n/a	4.80e-01	1.534
1102711	ENSG00000184983	4674	NDUFA6	NADH dehydrogenase (ubiquinone) 1 alpha subcomplex, 6, 14kDa	4700	22	n/a	n/a	5.57e-01	1.533
1105822	ENSG00000213160	80959	KLHL23	kelch-like 23 (Drosophila)	151230	2	n/a	n/a	8.51e-01	1.533
279989361	ENSG00000245178	0	AL513497.1	AL513497.1	0	1	n/a	n/a	5.44e-01	1.532
1100771	ENSG00000175040	9299	CHST2	carbohydrate (N-acetylglucosamine-6-O) sulfotransferase 2	9435	3	n/a	n/a	4.80e-01	1.532
280048857	ENSG00000252643	0	U6	U6 spliceosomal RNA	0	7	n/a	n/a	4.98e-01	1.532
279982530	ENSG00000244179	0	RP11-315C6.3	RP11-315C6.3	0	6	n/a	n/a	6.88e-01	1.532
1100055	ENSG00000171530	6862	TBCA	tubulin folding cofactor A	6902	5	n/a	n/a	4.79e-01	1.532
279734184	ENSG00000214843	0	ZFYVE9P2	zinc finger, FYVE domain containing 9 pseudogene 2	0	2	n/a	n/a	4.80e-01	1.532
279976217	ENSG00000243540	0	RP11-319I23.3	RP11-319I23.3	0	10	n/a	n/a	5.73e-01	1.532
1087073	ENSG00000008256	9137	CYTH3	cytohesin 3	9265	7	n/a	n/a	5.82e-01	1.532
280074496	ENSG00000254690	0	GS1-393G12.12	GS1-393G12.12	0	8	n/a	n/a	5.40e-01	1.531
1087016	ENSG00000006695	1343	COX10	COX10 homolog, cytochrome c oxidase assembly protein, heme A: farnesyltransferase (yeast)	1352	17	n/a	n/a	5.83e-01	1.531
1095555	ENSG00000144827	34636	ABHD10	abhydrolase domain containing 10	55347	3	n/a	n/a	6.15e-01	1.531
279873501	ENSG00000233045	0	AC097523.1	AC097523.1	0	2	n/a	n/a	4.80e-01	1.531
279658736	ENSG00000199785	0	SNORA52	small nucleolar RNA, H/ACA box 52	0	11	n/a	n/a	4.82e-01	1.531
279865676	ENSG00000232385	0	AC069292.6	AC069292.6	0	7	n/a	n/a	4.06e-01	1.531
279978981	ENSG00000243777	0	RP11-864G5.1	RP11-864G5.1	0	11	n/a	n/a	7.41e-01	1.531
279825030	ENSG00000228732	0	AP001092.5	AP001092.5	0	11	n/a	n/a	4.78e-01	1.530
1097758	ENSG00000162704	9947	ARPC5	actin related protein 2/3 complex, subunit 5, 16kDa	10092	1	n/a	n/a	6.71e-01	1.530
280118437	ENSG00000258605	0	RP11-299L17.4	RP11-299L17.4	0	14	n/a	n/a	4.21e-01	1.530
279879368	ENSG00000233558	0	RP3-486I3.4	RP3-486I3.4	0	6	n/a	n/a	5.21e-01	1.529
279935625	ENSG00000238820	0	HAR1F	Human accelerated region 1F	0	20	n/a	n/a	7.46e-01	1.529
1090429	ENSG00000108468	10793	CBX1	chromobox homolog 1	10951	17	n/a	n/a	5.02e-01	1.529
279999431	ENSG00000248275	157123733	CTC-338M12.3	CTC-338M12.3	100507602	5	n/a	n/a	5.26e-01	1.528
280090679	ENSG00000255839	0	RP11-338K17.8	RP11-338K17.8	0	12	n/a	n/a	4.82e-01	1.528
1087240	ENSG00000017427	3459	IGF1	insulin-like growth factor 1 (somatomedin C)	3479	12	n/a	n/a	4.92e-01	1.528
1088704	ENSG00000089199	1106	CHGB	chromogranin B (secretogranin 1)	1114	20	n/a	n/a	6.15e-01	1.528
1096787	ENSG00000155130	4057	MARCKS	myristoylated alanine-rich protein kinase C substrate	4082	6	n/a	n/a	6.15e-01	1.528
279778787	ENSG00000224631	0	RP11-51O6.1	RP11-51O6.1	0	16	n/a	n/a	4.85e-01	1.527
279965335	ENSG00000242342	0	AF130249.5	AF130249.5	0	21	n/a	n/a	4.11e-01	1.527
280121103	ENSG00000258759	0	RP11-1012A1.7	RP11-1012A1.7	0	14	n/a	n/a	4.83e-01	1.527
279762751	ENSG00000223279	0	RNU4-5P	RNA, U4 small nuclear 5, pseudogene	0	10	n/a	n/a	6.15e-01	1.526
279806171	ENSG00000227008	0	RP3-417G15.1	RP3-417G15.1	0	X	n/a	n/a	4.93e-01	1.526
279690642	ENSG00000205105	0	COX17P1	COX17 cytochrome c oxidase assembly homolog (S. cerevisiae) pseudogene 1	0	13	n/a	n/a	4.79e-01	1.526
1091390	ENSG00000115844	1734	DLX2	distal-less homeobox 2	1746	2	n/a	n/a	4.77e-01	1.526
1108959	ENSG00000240857	36938	RDH14	retinol dehydrogenase 14 (all-trans/9-cis/11-cis)	57665	2	n/a	n/a	5.17e-01	1.525
1096513	ENSG00000152767	10015	FARP1	FERM, RhoGEF (ARHGEF) and pleckstrin domain protein 1 (chondrocyte-derived)	10160	13	n/a	n/a	5.82e-01	1.525
279661151	ENSG00000200486	1013526	SNORD115-11	small nucleolar RNA, C/D box 115-11	100033448	15	n/a	n/a	4.09e-01	1.525
1099625	ENSG00000169750	5849	RAC3	ras-related C3 botulinum toxin substrate 3 (rho family, small GTP binding protein Rac3)	5881	17	n/a	n/a	4.14e-01	1.525
1088827	ENSG00000091986	81022	CCDC80	coiled-coil domain containing 80	151887	3	n/a	n/a	5.43e-01	1.525
279843577	ENSG00000230418	0	ARL2BPP7	ADP-ribosylation factor-like 2 binding protein pseudogene 7	0	9	n/a	n/a	4.08e-01	1.525
279898612	ENSG00000235261	0	NICN1-AS1	NICN1 antisense RNA 1 (non-protein coding)	0	3	n/a	n/a	4.94e-01	1.524
279914842	ENSG00000236811	0	GAPDHP2	glyceraldehyde-3-phosphate dehydrogenase pseudogene 2	0	20	n/a	n/a	4.06e-01	1.524
1106051	ENSG00000214314	0	AC073063.1	AC073063.1	0	7	n/a	n/a	4.79e-01	1.523
1104021	ENSG00000196655	30880	TRAPPC4	trafficking protein particle complex 4	51399	11	n/a	n/a	6.83e-01	1.523
1093362	ENSG00000131469	6123	RPL27	ribosomal protein L27	6155	17	n/a	n/a	4.93e-01	1.522
279365955	ENSG00000166707	0	ZCCHC18	zinc finger, CCHC domain containing 18	0	X	n/a	n/a	5.91e-01	1.522
279725044	ENSG00000213830	0	CFL1P5	cofilin 1 (non-muscle) pseudogene 5	0	5	n/a	n/a	4.80e-01	1.522
280085412	ENSG00000255366	0	RP11-1134I14.8	Uncharacterized protein	0	8	n/a	n/a	5.19e-01	1.522
1100155	ENSG00000171960	10318	PPIH	peptidylprolyl isomerase H (cyclophilin H)	10465	1	n/a	n/a	5.54e-01	1.522
1093374	ENSG00000131507	56536	NDFIP1	Nedd4 family interacting protein 1	80762	5	n/a	n/a	5.42e-01	1.522
1088814	ENSG00000091592	22617	NLRP1	NLR family, pyrin domain containing 1	22861	17	n/a	n/a	5.37e-01	1.521
1100820	ENSG00000175274	9396	TP53I11	tumor protein p53 inducible protein 11	9537	11	n/a	n/a	5.27e-01	1.521
1100603	ENSG00000174109	94125	C16orf91	chromosome 16 open reading frame 91	283951	16	n/a	n/a	5.78e-01	1.521
1087241	ENSG00000017483	60216	SLC38A5	solute carrier family 38, member 5	92745	X	n/a	n/a	5.19e-01	1.521
279703184	ENSG00000206673	0	Y_RNA	Y RNA	0	22	n/a	n/a	4.10e-01	1.521
280081989	ENSG00000255156	0	KLHL22-IT1	KLHL22 intronic transcript 1 (non-protein coding)	0	22	n/a	n/a	4.10e-01	1.521
1097123	ENSG00000158089	55426	GALNT14	UDP-N-acetyl-alpha-D-galactosamine:polypeptide N-acetylgalactosaminyltransferase 14 (GalNAc-T14)	79623	2	n/a	n/a	5.80e-01	1.521
1087081	ENSG00000008324	30670	SS18L2	synovial sarcoma translocation gene on chromosome 18-like 2	51188	3	n/a	n/a	4.94e-01	1.520
279819863	ENSG00000228288	157122557	RP11-480I12.3	RP11-480I12.3	100506696	1	n/a	n/a	5.78e-01	1.520
279820040	ENSG00000228302	0	RP11-186N15.3	RP11-186N15.3	0	10	n/a	n/a	4.77e-01	1.520
1091130	ENSG00000113811	37329	RP11-884K10.5	Selenoprotein K	58515	3	n/a	n/a	4.91e-01	1.520
1104112	ENSG00000196937	10300	FAM3C	family with sequence similarity 3, member C	10447	7	n/a	n/a	6.18e-01	1.520
1091437	ENSG00000116157	2865	GPX7	glutathione peroxidase 7	2882	1	n/a	n/a	6.31e-01	1.519
1091824	ENSG00000119616	30559	FCF1	FCF1 small subunit (SSU) processome component homolog (S. cerevisiae)	51077	14	n/a	n/a	6.16e-01	1.519
1093640	ENSG00000133142	55723	TCEAL4	transcription elongation factor A (SII)-like 4	79921	X	n/a	n/a	5.20e-01	1.519
1090294	ENSG00000107282	317	APBA1	amyloid beta (A4) precursor protein-binding, family A, member 1	320	9	n/a	n/a	4.06e-01	1.519
279822086	ENSG00000228474	1014334	OST4	oligosaccharyltransferase 4 homolog (S. cerevisiae)	100128731	2	n/a	n/a	5.23e-01	1.519
1089437	ENSG00000101577	9519	LPIN2	lipin 2	9663	18	n/a	n/a	4.79e-01	1.519
1096266	ENSG00000150787	5773	PTS	6-pyruvoyltetrahydropterin synthase	5805	11	n/a	n/a	4.86e-01	1.518
279898190	ENSG00000235211	0	TMSB10P2	thymosin beta 10 pseudogene 2	0	X	n/a	n/a	4.09e-01	1.518
1095533	ENSG00000144681	6729	STAC	SH3 and cysteine rich domain	6769	3	n/a	n/a	1.01e+00	1.518
280014847	ENSG00000249566	0	AC117517.1	AC117517.1	0	X	n/a	n/a	4.98e-01	1.518
1089473	ENSG00000101911	5602	PRPS2	phosphoribosyl pyrophosphate synthetase 2	5634	X	n/a	n/a	5.51e-01	1.518
1090239	ENSG00000106688	6469	SLC1A1	solute carrier family 1 (neuronal/epithelial high affinity glutamate transporter, system Xag), member 1	6505	9	n/a	n/a	4.96e-01	1.518
279865549	ENSG00000232370	0	AF241726.2	AF241726.2	0	X	n/a	n/a	5.01e-01	1.518
1088020	ENSG00000071127	9804	WDR1	WD repeat domain 1	9948	4	n/a	n/a	6.22e-01	1.517
279729356	ENSG00000214269	0	LGMNP1	legumain pseudogene 1	0	13	n/a	n/a	5.15e-01	1.517
280055659	ENSG00000253356	0	RP11-90P5.2	RP11-90P5.2	0	8	n/a	n/a	4.86e-01	1.517
279708861	ENSG00000207655	0	hsa-mir-220a	hsa-mir-220a	0	X	n/a	n/a	4.33e-01	1.517
279891065	ENSG00000234617	0	SNRK-AS1	SNRK antisense RNA 1 (non-protein coding)	0	3	n/a	n/a	4.80e-01	1.517
1100469	ENSG00000173402	1593	DAG1	dystroglycan 1 (dystrophin-associated glycoprotein 1)	1605	3	n/a	n/a	4.79e-01	1.516
279900427	ENSG00000235447	0	RP1-279N11.1	RP1-279N11.1	0	X	n/a	n/a	6.85e-01	1.516
1095387	ENSG00000143753	8494	DEGS1	degenerative spermatocyte homolog 1, lipid desaturase (Drosophila)	8560	1	n/a	n/a	5.43e-01	1.516
279973293	ENSG00000243256	0	RP11-453M1.1	RP11-453M1.1	0	18	n/a	n/a	4.06e-01	1.516
280062352	ENSG00000253830	0	AC005895.3	AC005895.3	0	5	n/a	n/a	4.02e-01	1.515
1095668	ENSG00000145741	685	BTF3	basic transcription factor 3	689	5	n/a	n/a	5.27e-01	1.515
279989687	ENSG00000245322	0	RP11-15B17.1	RP11-15B17.1	0	4	n/a	n/a	6.89e-01	1.515
279938419	ENSG00000239257	0	RPL23AP1	ribosomal protein L23a pseudogene 1	0	6	n/a	n/a	6.16e-01	1.515
1088139	ENSG00000074527	37701	NTN4	netrin 4	59277	12	n/a	n/a	4.79e-01	1.515
1103913	ENSG00000196368	34479	NUDT11	nudix (nucleoside diphosphate linked moiety X)-type motif 11	55190	X	n/a	n/a	5.53e-01	1.515
279898804	ENSG00000235280	0	MCF2L-AS1	MCF2L antisense RNA 1 (non-protein coding)	0	13	n/a	n/a	4.94e-01	1.515
1103717	ENSG00000189056	5617	RELN	reelin	5649	7	n/a	n/a	4.80e-01	1.514
279880509	ENSG00000233668	0	RP11-571F15.3	RP11-571F15.3	0	9	n/a	n/a	4.99e-01	1.514
1099188	ENSG00000167912	0	RP11-25K19.1	RP11-25K19.1	0	8	n/a	n/a	6.53e-01	1.514
279859773	ENSG00000231855	0	GLUDP5	GLUDP5	0	10	n/a	n/a	4.33e-01	1.514
279928564	ENSG00000237976	0	RP11-126K1.6	RP11-126K1.6	0	1	n/a	n/a	4.81e-01	1.514
1091482	ENSG00000116586	28692	LAMTOR2	late endosomal/lysosomal adaptor, MAPK and MTOR activator 2	28956	1	n/a	n/a	5.62e-01	1.514
279955171	ENSG00000241255	0	RP1-89D4.1	RP1-89D4.1	0	11	n/a	n/a	4.77e-01	1.514
279927382	ENSG00000237875	0	RP5-1174J21.1	RP5-1174J21.1	0	X	n/a	n/a	4.82e-01	1.514
1094239	ENSG00000136720	9259	HS6ST1	heparan sulfate 6-O-sulfotransferase 1	9394	2	n/a	n/a	4.90e-01	1.513
1100571	ENSG00000173915	59023	USMG5	up-regulated during skeletal muscle growth 5 homolog (mouse)	84833	10	n/a	n/a	4.79e-01	1.513
279709190	ENSG00000207733	0	MIR637	microRNA 637	0	19	n/a	n/a	6.54e-01	1.512
279619131	ENSG00000197180	0	BX936347.1	BX936347.1	0	X	n/a	n/a	5.10e-01	1.512
1090523	ENSG00000109079	7083	TNFAIP1	tumor necrosis factor, alpha-induced protein 1 (endothelial)	7126	17	n/a	n/a	4.80e-01	1.512
279720085	ENSG00000213209	0	AC005229.7	AC005229.7	0	7	n/a	n/a	6.14e-01	1.512
1099528	ENSG00000169288	41532	MRPL1	mitochondrial ribosomal protein L1	65008	4	n/a	n/a	4.79e-01	1.511
280115156	ENSG00000258411	0	RP11-804M7.2	RP11-804M7.2	0	14	n/a	n/a	5.00e-01	1.511
279781335	ENSG00000224870	80708	RP4-758J18.2	RP4-758J18.2	148413	1	n/a	n/a	5.10e-01	1.511
279869869	ENSG00000232727	0	RP11-321E8.1-001	RP11-321E8.1-001	0	7	n/a	n/a	4.02e-01	1.511
1088003	ENSG00000070761	28841	C16orf80	chromosome 16 open reading frame 80	29105	16	n/a	n/a	6.12e-01	1.511
279783231	ENSG00000225026	0	AC091492.2	AC091492.2	0	3	n/a	n/a	4.93e-01	1.511
1093642	ENSG00000133169	35147	BEX1	brain expressed, X-linked 1	55859	X	n/a	n/a	6.58e-01	1.510
1095848	ENSG00000147119	35828	CHST7	carbohydrate (N-acetylglucosamine 6-O) sulfotransferase 7	56548	X	n/a	n/a	4.78e-01	1.510
279901524	ENSG00000235547	0	NDUFB11P1	NADH dehydrogenase (ubiquinone) 1 beta subcomplex, 11, pseudogene 1	0	11	n/a	n/a	4.81e-01	1.510
1090758	ENSG00000111237	31179	VPS29	vacuolar protein sorting 29 homolog (S. cerevisiae)	51699	12	n/a	n/a	5.19e-01	1.510
279883765	ENSG00000233954	0	RP11-169K16.7	RP11-169K16.7	0	1	n/a	n/a	4.77e-01	1.509
1108939	ENSG00000240344	33233	PPIL3	peptidylprolyl isomerase (cyclophilin)-like 3	53938	2	n/a	n/a	6.16e-01	1.509
1088288	ENSG00000078140	3075	UBE2K	ubiquitin-conjugating enzyme E2K	3093	4	n/a	n/a	5.37e-01	1.509
1099073	ENSG00000167536	80575	DHRS13	dehydrogenase/reductase (SDR family) member 13	147015	17	n/a	n/a	4.77e-01	1.508
279714110	ENSG00000211872	0	TRAJ17	T cell receptor alpha joining 17	0	14	n/a	n/a	4.82e-01	1.507
1089710	ENSG00000103495	4125	MAZ	MYC-associated zinc finger protein (purine-binding transcription factor)	4150	16	n/a	n/a	4.87e-01	1.507
279950362	ENSG00000240650	0	AC093311.3	AC093311.3	0	5	n/a	n/a	4.12e-01	1.507
1106283	ENSG00000215218	79586	UBE2QL1	ubiquitin-conjugating enzyme E2Q family-like 1	134111	5	n/a	n/a	4.98e-01	1.506
1099280	ENSG00000168268	41467	NT5DC2	5'-nucleotidase domain containing 2	64943	3	n/a	n/a	4.84e-01	1.506
1088246	ENSG00000077152	28825	UBE2T	ubiquitin-conjugating enzyme E2T (putative)	29089	1	n/a	n/a	5.92e-01	1.506
279889163	ENSG00000234449	0	RP11-706O15.3	RP11-706O15.3	0	X	n/a	n/a	4.03e-01	1.506
280113852	ENSG00000258315	79041	C17orf49	chromatin complexes subunit BAP18 isoform 2	124944	17	n/a	n/a	5.31e-01	1.506
1088571	ENSG00000086506	3032	HBQ1	hemoglobin, theta 1	3049	16	n/a	n/a	4.09e-01	1.506
1093211	ENSG00000130638	25563	ATXN10	ataxin 10	25814	22	n/a	n/a	5.42e-01	1.506
1096670	ENSG00000154153	33754	FAM134B	family with sequence similarity 134, member B	54463	5	n/a	n/a	5.47e-01	1.505
280025378	ENSG00000250366	157122977	RP11-185P18.1	RP11-185P18.1	100507043	14	n/a	n/a	5.64e-01	1.505
279918765	ENSG00000237169	0	RP11-452K12.3	RP11-452K12.3	0	10	n/a	n/a	4.79e-01	1.505
1105797	ENSG00000213005	26003	PTTG3P	pituitary tumor-transforming 3, pseudogene	26255	8	n/a	n/a	6.43e-01	1.505
279728898	ENSG00000214203	0	RP11-135F9.1	RP11-135F9.1	0	12	n/a	n/a	5.45e-01	1.505
280049529	ENSG00000252739	0	U7	U7 small nuclear RNA	0	4	n/a	n/a	4.82e-01	1.505
1089851	ENSG00000104808	27039	DHDH	dihydrodiol dehydrogenase (dimeric)	27294	19	n/a	n/a	4.02e-01	1.505
1087282	ENSG00000022267	2258	FHL1	four and a half LIM domains 1	2273	X	n/a	n/a	7.08e-01	1.505
1093736	ENSG00000134049	30606	IER3IP1	immediate early response 3 interacting protein 1	51124	18	n/a	n/a	6.78e-01	1.504
1108327	ENSG00000234516	0	AL121758.1	CDNA FLJ25552 fis, clone JTH02127HBV preS1-transactivated protein 5Sulfiredoxin 1 homolog (S. cerevisiae), isoform CRA_aUncharacterized protein	0	20	n/a	n/a	4.80e-01	1.503
279851892	ENSG00000231169	0	EEF1B2P1	eukaryotic translation elongation factor 1 beta 2 pseudogene 1	0	15	n/a	n/a	4.78e-01	1.503
280060470	ENSG00000253716	0	RP13-582O9.5	RP13-582O9.5	0	8	n/a	n/a	6.79e-01	1.503
279904665	ENSG00000235859	0	AC006978.6	AC006978.6	0	7	n/a	n/a	5.15e-01	1.502
279938775	ENSG00000239298	0	RP4-758J18.3	RP4-758J18.3	0	1	n/a	n/a	4.03e-01	1.502
1103188	ENSG00000186868	4112	MAPT	microtubule-associated protein tau	4137	17	n/a	n/a	5.17e-01	1.502
1092544	ENSG00000125356	4668	NDUFA1	NADH dehydrogenase (ubiquinone) 1 alpha subcomplex, 1, 7.5kDa	4694	X	n/a	n/a	4.79e-01	1.502
279904499	ENSG00000235837	0	AC073333.8	AC073333.8	0	7	n/a	n/a	1.36e+00	1.502
279809264	ENSG00000227271	0	RPL39P25	ribosomal protein L39 pseudogene 25	0	10	n/a	n/a	4.82e-01	1.501
1103024	ENSG00000186187	59127	ZNRF1	zinc and ring finger 1	84937	16	n/a	n/a	7.71e-01	1.501
1098866	ENSG00000166681	26763	NGFRAP1	nerve growth factor receptor (TNFRSF16) associated protein 1	27018	X	n/a	n/a	5.34e-01	1.501
1100683	ENSG00000174547	41527	MRPL11	mitochondrial ribosomal protein L11	65003	11	n/a	n/a	5.81e-01	1.501
1102500	ENSG00000184076	29531	UQCR10	ubiquinol-cytochrome c reductase, complex III subunit X	29796	22	n/a	n/a	5.46e-01	1.501
1101869	ENSG00000181191	40852	PJA1	praja ring finger 1	64219	X	n/a	n/a	6.74e-01	1.500
280038109	ENSG00000251390	0	RP11-276A18.2	RP11-276A18.2	0	20	n/a	n/a	4.80e-01	1.500
1102172	ENSG00000182749	81621	PAQR7	progestin and adipoQ receptor family member VII	164091	1	n/a	n/a	4.98e-01	1.500
1098255	ENSG00000164258	4698	NDUFS4	NADH dehydrogenase (ubiquinone) Fe-S protein 4, 18kDa (NADH-coenzyme Q reductase)	4724	5	n/a	n/a	4.80e-01	1.500
1093205	ENSG00000130590	80052	SAMD10	sterile alpha motif domain containing 10	140700	20	n/a	n/a	4.91e-01	1.500
279840412	ENSG00000230139	0	RP11-498J9.4	RP11-498J9.4	0	10	n/a	n/a	4.93e-01	1.499
279918799	ENSG00000237173	0	RP5-866L20.2	RP5-866L20.2	0	1	n/a	n/a	4.90e-01	1.498
279959618	ENSG00000241746	0	RP11-941H19.1	RP11-941H19.1	0	8	n/a	n/a	4.07e-01	1.498
1088083	ENSG00000072840	2106	EVC	Ellis van Creveld syndrome	2121	4	n/a	n/a	4.91e-01	1.498
1098843	ENSG00000166546	80506	BEAN1	brain expressed, associated with NEDD4, 1	146227	16	n/a	n/a	4.77e-01	1.498
1094007	ENSG00000135486	3158	HNRNPA1	heterogeneous nuclear ribonucleoprotein A1	3178	12	n/a	n/a	4.80e-01	1.498
279748185	ENSG00000218730	0	RP3-453I5.2	RP3-453I5.2	0	6	n/a	n/a	4.86e-01	1.498
1093166	ENSG00000130349	30731	C6orf203	chromosome 6 open reading frame 203	51250	6	n/a	n/a	4.77e-01	1.497
1091280	ENSG00000115226	41401	FNDC4	fibronectin type III domain containing 4	64838	2	n/a	n/a	5.02e-01	1.497
280014840	ENSG00000249565	0	RP11-721G13.1	RP11-721G13.1	0	4	n/a	n/a	4.80e-01	1.497
1088026	ENSG00000071246	22602	VASH1	vasohibin 1	22846	14	n/a	n/a	6.15e-01	1.497
279658876	ENSG00000199824	0	U6	U6 spliceosomal RNA	0	12	n/a	n/a	4.82e-01	1.497
1101407	ENSG00000178404	157127075	AC100788.1	differential display clone 8 isoform 2	100653515	17	n/a	n/a	4.77e-01	1.497
1095751	ENSG00000146250	81702	PRSS35	protease, serine, 35	167681	6	n/a	n/a	5.80e-01	1.497
279891226	ENSG00000234635	0	RP11-9E13.2	RP11-9E13.2	0	10	n/a	n/a	4.92e-01	1.497
1094029	ENSG00000135622	10358	SEMA4F	sema domain, immunoglobulin domain (Ig), transmembrane domain (TM) and short cytoplasmic domain, (semaphorin) 4F	10505	2	n/a	n/a	4.79e-01	1.496
279820863	ENSG00000228363	0	AC015971.2	AC015971.2	0	2	n/a	n/a	5.49e-01	1.496
1089373	ENSG00000101292	79318	PROKR2	prokineticin receptor 2	128674	20	n/a	n/a	4.80e-01	1.496
1091624	ENSG00000117525	2137	F3	coagulation factor III (thromboplastin, tissue factor)	2152	1	n/a	n/a	4.85e-01	1.495
279834508	ENSG00000229596	0	MYL8P	myosin, light chain 8, pseudogene	0	6	n/a	n/a	5.02e-01	1.495
1105525	ENSG00000205639	123203	MFSD2B	major facilitator superfamily domain containing 2B	388931	2	n/a	n/a	5.16e-01	1.495
1098927	ENSG00000166902	34237	MRPL16	mitochondrial ribosomal protein L16	54948	11	n/a	n/a	4.77e-01	1.495
1089398	ENSG00000101367	22675	MAPRE1	microtubule-associated protein, RP/EB family, member 1	22919	20	n/a	n/a	7.91e-01	1.495
1102869	ENSG00000185610	133317	DBX2	developing brain homeobox 2	440097	12	n/a	n/a	4.96e-01	1.495
279912052	ENSG00000236533	0	AC009413.2	AC009413.2	0	2	n/a	n/a	4.06e-01	1.495
280044860	ENSG00000252061	0	U6	U6 spliceosomal RNA	0	15	n/a	n/a	4.80e-01	1.495
279719855	ENSG00000213189	0	BTF3L4P2	basic transcription factor 3-like 4 pseudogene 2	0	2	n/a	n/a	4.98e-01	1.495
279789431	ENSG00000225573	0	RPL35P5	ribosomal protein L35 pseudogene 5	0	7	n/a	n/a	5.10e-01	1.495
1094719	ENSG00000139239	0	RPL14P1	ribosomal protein L14 pseudogene 1	0	12	n/a	n/a	4.86e-01	1.494
279895558	ENSG00000234983	0	AC010132.11	AC010132.11	0	7	n/a	n/a	6.00e-01	1.494
1097961	ENSG00000163453	3470	IGFBP7	insulin-like growth factor binding protein 7	3490	4	n/a	n/a	5.76e-01	1.494
1096889	ENSG00000156136	1621	DCK	deoxycytidine kinase	1633	4	n/a	n/a	7.33e-01	1.494
1099175	ENSG00000167851	11150	CD300A	CD300a molecule	11314	17	n/a	n/a	6.57e-01	1.493
279922605	ENSG00000237472	0	AP000361.2	AP000361.2	0	22	n/a	n/a	4.07e-01	1.493
1092165	ENSG00000122406	6093	RPL5	ribosomal protein L5	6125	1	n/a	n/a	4.95e-01	1.493
1095994	ENSG00000148291	6795	SURF2	surfeit 2	6835	9	n/a	n/a	4.94e-01	1.492
1099919	ENSG00000171004	59857	HS6ST2	heparan sulfate 6-O-sulfotransferase 2	90161	X	n/a	n/a	4.91e-01	1.492
279759839	ENSG00000222414	0	U2	U2 spliceosomal RNA	0	10	n/a	n/a	4.80e-01	1.492
280026609	ENSG00000250473	0	DUTP7	deoxyuridine triphosphatase pseudogene 7	0	4	n/a	n/a	4.80e-01	1.492
1103957	ENSG00000196468	8746	FGF16	fibroblast growth factor 16	8823	X	n/a	n/a	5.43e-01	1.492
279777538	ENSG00000224525	0	RP11-561I11.2	RP11-561I11.2	0	1	n/a	n/a	4.10e-01	1.492
279933863	ENSG00000238534	0	Y_RNA	Y RNA	0	7	n/a	n/a	4.10e-01	1.492
1098408	ENSG00000164850	2835	GPER	G protein-coupled estrogen receptor 1	2852	7	n/a	n/a	4.86e-01	1.491
279755663	ENSG00000221754	1023050	MIR1260	microRNA 1260	100302236	14	n/a	n/a	4.19e-01	1.491
279985183	ENSG00000244422	0	RP11-463H12.1	RP11-463H12.1	0	4	n/a	n/a	4.79e-01	1.491
1104453	ENSG00000197958	6104	RPL12	ribosomal protein L12	6136	9	n/a	n/a	4.82e-01	1.490
279970286	ENSG00000242884	0	AC010591.1	AC010591.1	0	5	n/a	n/a	4.82e-01	1.490
1092027	ENSG00000120992	10287	LYPLA1	lysophospholipase I	10434	8	n/a	n/a	4.85e-01	1.490
279972576	ENSG00000243164	0	RP11-166B14.1	RP11-166B14.1	0	12	n/a	n/a	4.82e-01	1.490
279835459	ENSG00000229691	0	RP11-21N7.2	RP11-21N7.2	0	1	n/a	n/a	4.79e-01	1.489
1094743	ENSG00000139372	6954	TDG	thymine-DNA glycosylase	6996	12	n/a	n/a	6.82e-01	1.489
1093550	ENSG00000132688	10605	NES	nestin	10763	1	n/a	n/a	6.45e-01	1.489
1092926	ENSG00000128346	58843	C22orf23	chromosome 22 open reading frame 23	84645	22	n/a	n/a	6.09e-01	1.489
1091374	ENSG00000115738	3378	ID2	inhibitor of DNA binding 2, dominant negative helix-loop-helix protein	3398	2	n/a	n/a	7.17e-01	1.489
279987831	ENSG00000244691	0	RP11-600F24.2	RP11-600F24.2	0	14	n/a	n/a	4.80e-01	1.489
279984632	ENSG00000244363	0	RP11-526L22.1	RP11-526L22.1	0	5	n/a	n/a	4.83e-01	1.489
280018615	ENSG00000249855	0	RP11-159F24.4	RP11-159F24.4	0	5	n/a	n/a	4.78e-01	1.489
1092938	ENSG00000128524	9163	ATP6V1F	ATPase, H+ transporting, lysosomal 14kDa, V1 subunit F	9296	7	n/a	n/a	1.05e+00	1.489
1092668	ENSG00000125944	10090	HNRNPR	heterogeneous nuclear ribonucleoprotein R	10236	1	n/a	n/a	6.25e-01	1.488
279967002	ENSG00000242539	0	AC007620.3	AC007620.3	0	3	n/a	n/a	4.77e-01	1.488
279962735	ENSG00000242085	0	RPS20P33	ribosomal protein S20 pseudogene 33	0	14	n/a	n/a	6.44e-01	1.488
1095708	ENSG00000145979	30737	TBC1D7	TBC1 domain family, member 7	51256	6	n/a	n/a	5.79e-01	1.488
1090670	ENSG00000110400	5786	PVRL1	poliovirus receptor-related 1 (herpesvirus entry mediator C)	5818	11	n/a	n/a	4.83e-01	1.488
1093946	ENSG00000135245	29656	C7orf68	chromosome 7 open reading frame 68	29923	7	n/a	n/a	6.71e-01	1.488
279882840	ENSG00000233875	0	RP11-61L14.6	RP11-61L14.6	0	1	n/a	n/a	6.13e-01	1.488
1100944	ENSG00000175938	60256	ORAI3	ORAI calcium release-activated calcium modulator 3	93129	16	n/a	n/a	5.33e-01	1.487
279848285	ENSG00000230832	0	RP11-325P15.2	RP11-325P15.2	0	1	n/a	n/a	4.93e-01	1.487
279723599	ENSG00000213642	0	RP11-561N12.5	RP11-561N12.5	0	7	n/a	n/a	4.09e-01	1.487
279856126	ENSG00000231531	0	HINT1P1	histidine triad nucleotide binding protein 1 pseudogene 1	0	7	n/a	n/a	4.80e-01	1.487
279884750	ENSG00000234040	0	RP11-254B13.4	RP11-254B13.4	0	12	n/a	n/a	5.01e-01	1.487
280104801	ENSG00000257390	0	RP11-762I7.5	RP11-762I7.5	0	12	n/a	n/a	1.05e+00	1.486
1091125	ENSG00000113761	23321	ZNF346	zinc finger protein 346	23567	5	n/a	n/a	6.17e-01	1.486
1091285	ENSG00000115241	5464	PPM1G	protein phosphatase, Mg2+/Mn2+ dependent, 1G	5496	2	n/a	n/a	5.58e-01	1.486
1103364	ENSG00000187713	60753	TMEM203	transmembrane protein 203	94107	9	n/a	n/a	7.44e-01	1.486
1108087	ENSG00000232888	0	RPS11P5	ribosomal protein S11 pseudogene 5	0	12	n/a	n/a	6.50e-01	1.486
279914768	ENSG00000236801	0	RP11-373A9.1	RP11-373A9.1	0	9	n/a	n/a	4.77e-01	1.486
280087192	ENSG00000255508	0	MIR3654	microRNA 3654	0	11	n/a	n/a	4.77e-01	1.486
279841225	ENSG00000230207	0	RP11-87M1.1	RP11-87M1.1	0	9	n/a	n/a	4.82e-01	1.486
1106675	ENSG00000223768	0	LINC00205	long intergenic non-protein coding RNA 205	0	21	n/a	n/a	7.04e-01	1.486
1108914	ENSG00000239789	30854	MRPS17	mitochondrial ribosomal protein S17	51373	7	n/a	n/a	5.07e-01	1.486
279917176	ENSG00000237003	0	RP4-612C19.1	RP4-612C19.1	0	1	n/a	n/a	4.82e-01	1.486
1102125	ENSG00000182544	59165	MFSD5	major facilitator superfamily domain containing 5	84975	12	n/a	n/a	4.79e-01	1.486
279743924	ENSG00000216011	0	AC007682.1	AC007682.1	0	2	n/a	n/a	4.81e-01	1.485
1095865	ENSG00000147180	7509	ZNF711	zinc finger protein 711	7552	X	n/a	n/a	4.86e-01	1.485
279891319	ENSG00000234646	0	RP4-753D10.3	RP4-753D10.3	0	20	n/a	n/a	5.10e-01	1.485
1088476	ENSG00000083720	4987	OXCT1	3-oxoacid CoA transferase 1	5019	5	n/a	n/a	6.53e-01	1.485
280031338	ENSG00000250853	0	CTD-2331H7.1	CTD-2331H7.1	0	5	n/a	n/a	4.85e-01	1.485
280011074	ENSG00000249241	0	AC195454.1	AC195454.1	0	4	n/a	n/a	5.61e-01	1.485
279663860	ENSG00000201318	1013342	SNORD114-30	small nucleolar RNA, C/D box 114-30	767611	14	n/a	n/a	4.33e-01	1.485
1104460	ENSG00000197977	34187	ELOVL2	ELOVL fatty acid elongase 2	54898	6	n/a	n/a	4.92e-01	1.485
1098569	ENSG00000165512	7527	ZNF22	zinc finger protein 22 (KOX 15)	7570	10	n/a	n/a	5.90e-01	1.485
1091099	ENSG00000113583	36230	C5orf15	chromosome 5 open reading frame 15	56951	5	n/a	n/a	4.83e-01	1.485
1095448	ENSG00000144057	58819	ST6GAL2	ST6 beta-galactosamide alpha-2,6-sialyltranferase 2	84620	2	n/a	n/a	4.91e-01	1.484
1108317	ENSG00000234465	124065	AC006276.1	AC006276.1	390940	19	n/a	n/a	5.43e-01	1.484
279889596	ENSG00000234488	0	AC096664.1	AC096664.1	0	2	n/a	n/a	4.22e-01	1.484
1092337	ENSG00000123901	10730	GPR83	G protein-coupled receptor 83	10888	11	n/a	n/a	4.99e-01	1.484
279595433	ENSG00000189223	1001793	AC016683.6	AC016683.6	654433	2	n/a	n/a	4.98e-01	1.484
279997671	ENSG00000248122	0	RP11-642E20.4	RP11-642E20.4	0	4	n/a	n/a	5.14e-01	1.484
279982394	ENSG00000244158	0	RP1-93H18.6	RP1-93H18.6	0	6	n/a	n/a	4.97e-01	1.484
280094015	ENSG00000256225	0	AL590710.1	AL590710.1	0	9	n/a	n/a	4.91e-01	1.484
1091491	ENSG00000116670	10312	MAD2L2	MAD2 mitotic arrest deficient-like 2 (yeast)	10459	1	n/a	n/a	5.06e-01	1.483
279907913	ENSG00000236163	0	RP11-501I18.2	RP11-501I18.2	0	6	n/a	n/a	4.77e-01	1.483
279841139	ENSG00000230199	0	RP11-331N16.1	RP11-331N16.1	0	1	n/a	n/a	4.33e-01	1.483
279720755	ENSG00000213305	0	AP000857.1	AP000857.1	0	11	n/a	n/a	6.14e-01	1.483
1100831	ENSG00000175324	27002	LSM1	LSM1 homolog, U6 small nuclear RNA associated (S. cerevisiae)	27257	8	n/a	n/a	5.02e-01	1.483
1088660	ENSG00000088766	33966	CRLS1	cardiolipin synthase 1	54675	20	n/a	n/a	6.16e-01	1.482
1104373	ENSG00000197744	0	PTMAP2	prothymosin, alpha pseudogene 2 (gene sequence 32)	0	5	n/a	n/a	5.60e-01	1.482
279846236	ENSG00000230633	0	RP11-37E23.5	RP11-37E23.5	0	13	n/a	n/a	4.06e-01	1.482
279900069	ENSG00000235416	0	RP3-339A18.3	RP3-339A18.3	0	X	n/a	n/a	8.53e-01	1.482
1087107	ENSG00000009844	31014	VTA1	Vps20-associated 1 homolog (S. cerevisiae)	51534	6	n/a	n/a	1.04e+00	1.482
1103596	ENSG00000188613	109898	NANOS1	nanos homolog 1 (Drosophila)	340719	10	n/a	n/a	7.64e-01	1.481
279898400	ENSG00000235238	0	SUMO2P1	SMT3 suppressor of mif two 3 homolog 2 (S. cerevisiae) pseudogene 1	0	6	n/a	n/a	6.15e-01	1.481
279787594	ENSG00000225436	0	AC005971.3	AC005971.3	0	17	n/a	n/a	5.42e-01	1.481
1088132	ENSG00000074276	34114	CDHR2	cadherin-related family member 2	54825	5	n/a	n/a	5.21e-01	1.480
1093149	ENSG00000130287	1452	NCAN	neurocan	1463	19	n/a	n/a	4.93e-01	1.480
1098648	ENSG00000165821	6263	SALL2	sal-like 2 (Drosophila)	6297	14	n/a	n/a	5.13e-01	1.480
279816246	ENSG00000227934	0	RP11-423F24.3	RP11-423F24.3	0	1	n/a	n/a	8.56e-01	1.480
1101465	ENSG00000178796	94320	RIIAD1	regulatory subunit of type II PKA R-subunit (RIIa) domain containing 1	284485	1	n/a	n/a	5.43e-01	1.480
280102549	ENSG00000257179	0	HMGN2P6	HMGN2P6	0	14	n/a	n/a	4.79e-01	1.479
1093360	ENSG00000131462	7240	TUBG1	tubulin, gamma 1	7283	17	n/a	n/a	7.35e-01	1.479
1101121	ENSG00000176903	9114	PNMA1	paraneoplastic antigen MA1	9240	14	n/a	n/a	5.59e-01	1.478
1094117	ENSG00000136045	10978	PWP1	PWP1 homolog (S. cerevisiae)	11137	12	n/a	n/a	5.26e-01	1.478
279461234	ENSG00000174977	0	AC026271.5	AC026271.5	0	17	n/a	n/a	6.54e-01	1.478
1089285	ENSG00000100902	5655	PSMA6	proteasome (prosome, macropain) subunit, alpha type, 6	5687	14	n/a	n/a	5.01e-01	1.478
280037494	ENSG00000251349	0	C9orf30-TMEFF1	C9orf30-TMEFF1 readthrough	0	9	n/a	n/a	6.70e-01	1.478
1103252	ENSG00000187123	79430	LYPD6	LY6/PLAUR domain containing 6	130574	2	n/a	n/a	6.17e-01	1.478
1096036	ENSG00000148572	29715	NRBF2	nuclear receptor binding factor 2	29982	10	n/a	n/a	5.00e-01	1.478
1102700	ENSG00000184924	124224	PTRHD1	peptidyl-tRNA hydrolase domain containing 1	391356	2	n/a	n/a	6.13e-01	1.478
1093417	ENSG00000131871	35117	SELS	Selenoprotein S	55829	15	n/a	n/a	5.47e-01	1.478
1096856	ENSG00000155893	60176	ACPL2	acid phosphatase-like 2	92370	3	n/a	n/a	6.15e-01	1.477
279818903	ENSG00000228205	0	RP11-778D9.4	RP11-778D9.4	0	3	n/a	n/a	4.83e-01	1.477
279893236	ENSG00000234782	0	RP11-442A13.1	RP11-442A13.1	0	9	n/a	n/a	4.85e-01	1.477
1102248	ENSG00000183060	80457	LYSMD4	LysM, putative peptidoglycan-binding, domain containing 4	145748	15	n/a	n/a	5.43e-01	1.476
279771220	ENSG00000224050	0	RP1-90G24.6	RP1-90G24.6	0	22	n/a	n/a	4.85e-01	1.476
279746160	ENSG00000217239	0	RP1-182O16.1	RP1-182O16.1	0	6	n/a	n/a	4.24e-01	1.476
1088488	ENSG00000083845	6160	RPS5	ribosomal protein S5	6193	19	n/a	n/a	4.78e-01	1.476
1104637	ENSG00000198551	83486	ZNF627	zinc finger protein 627	199692	19	n/a	n/a	9.79e-01	1.476
280118338	ENSG00000258598	0	RP11-260M19.1	RP11-260M19.1	0	14	n/a	n/a	4.83e-01	1.476
1100837	ENSG00000175348	35953	TMEM9B	TMEM9 domain family, member B	56674	11	n/a	n/a	6.59e-01	1.475
1100316	ENSG00000172660	8097	TAF15	TAF15 RNA polymerase II, TATA box binding protein (TBP)-associated factor, 68kDa	8148	17	n/a	n/a	4.88e-01	1.475
279800636	ENSG00000226543	0	MYL6P1	myosin, light chain 6 pseudogene 1	0	21	n/a	n/a	4.78e-01	1.475
1093271	ENSG00000130876	35581	SLC7A10	solute carrier family 7 (neutral amino acid transporter light chain, asc system), member 10	56301	19	n/a	n/a	4.04e-01	1.475
280118037	ENSG00000258584	94018	C14orf86	chromosome 14 open reading frame 86	283592	14	n/a	n/a	5.66e-01	1.474
279959006	ENSG00000241680	0	RPL31P49	ribosomal protein L31 pseudogene 49	0	12	n/a	n/a	4.80e-01	1.474
1090230	ENSG00000106633	2629	GCK	glucokinase (hexokinase 4)	2645	7	n/a	n/a	5.55e-01	1.474
279819837	ENSG00000228285	0	LYPLA2P1	lysophospholipase II pseudogene 1	0	6	n/a	n/a	4.78e-01	1.474
280026310	ENSG00000250441	0	RP11-47F1.1	RP11-47F1.1	0	5	n/a	n/a	4.95e-01	1.474
279821958	ENSG00000228462	0	RP11-445N18.3	RP11-445N18.3	0	10	n/a	n/a	4.98e-01	1.474
279789857	ENSG00000225616	0	RP4-604A21.1	RP4-604A21.1	0	1	n/a	n/a	4.86e-01	1.474
279939896	ENSG00000239422	0	AC068669.2	AC068669.2	0	17	n/a	n/a	4.81e-01	1.474
1097335	ENSG00000159784	9571	FAM131B	family with sequence similarity 131, member B	9715	7	n/a	n/a	4.80e-01	1.474
280047513	ENSG00000252447	0	snoU13	Small nucleolar RNA U13	0	11	n/a	n/a	4.22e-01	1.473
279819378	ENSG00000228251	0	AC012442.6	AC012442.6	0	2	n/a	n/a	6.89e-01	1.473
280089664	ENSG00000255734	0	RP11-133L14.4	RP11-133L14.4	0	12	n/a	n/a	4.88e-01	1.473
1088405	ENSG00000081189	4183	MEF2C	myocyte enhancer factor 2C	4208	5	n/a	n/a	1.09e+00	1.473
279776235	ENSG00000224407	0	RP5-956O18.3	RP5-956O18.3	0	1	n/a	n/a	6.50e-01	1.473
1102679	ENSG00000184857	25629	TMEM186	transmembrane protein 186	25880	16	n/a	n/a	5.21e-01	1.473
1091829	ENSG00000119640	94	ACYP1	acylphosphatase 1, erythrocyte (common) type	97	14	n/a	n/a	4.89e-01	1.473
1108511	ENSG00000235868	0	GAPDHP31	glyceraldehyde 3 phosphate dehydrogenase pseudogene 31	0	12	n/a	n/a	4.08e-01	1.472
280068291	ENSG00000254254	0	RP11-17A4.2	RP11-17A4.2	0	8	n/a	n/a	4.12e-01	1.472
279769301	ENSG00000223873	0	AC013733.5	AC013733.5	0	2	n/a	n/a	5.84e-01	1.472
1093810	ENSG00000134419	6177	RPS15A	ribosomal protein S15a	6210	16	n/a	n/a	5.08e-01	1.472
280134795	ENSG00000259536	0	RP11-111A22.1	RP11-111A22.1	0	15	n/a	n/a	4.86e-01	1.471
280030216	ENSG00000250761	0	RP11-711G10.1	RP11-711G10.1	0	5	n/a	n/a	4.78e-01	1.471
1091238	ENSG00000114902	28708	SPCS1	signal peptidase complex subunit 1 homolog (S. cerevisiae)	28972	3	n/a	n/a	5.70e-01	1.471
280091140	ENSG00000255892	0	RP11-459D22.2	RP11-459D22.2	0	12	n/a	n/a	4.80e-01	1.471
280098443	ENSG00000256745	0	RP11-680H20.1	RP11-680H20.1	0	11	n/a	n/a	4.86e-01	1.471
1092126	ENSG00000121989	89	ACVR2A	activin A receptor, type IIA	92	2	n/a	n/a	6.16e-01	1.471
1091837	ENSG00000119682	9726	KIAA0317	KIAA0317	9870	14	n/a	n/a	4.78e-01	1.471
1099694	ENSG00000170035	10330	UBE2E3	ubiquitin-conjugating enzyme E2E 3	10477	2	n/a	n/a	5.65e-01	1.471
1103148	ENSG00000186684	109726	CYP27C1	cytochrome P450, family 27, subfamily C, polypeptide 1	339761	2	n/a	n/a	7.78e-01	1.470
279750548	ENSG00000220418	0	RP1-131H7.2	RP1-131H7.2	0	6	n/a	n/a	5.45e-01	1.470
1089152	ENSG00000100342	8476	APOL1	apolipoprotein L, 1	8542	22	n/a	n/a	4.78e-01	1.470
1100726	ENSG00000174807	36402	CD248	CD248 molecule, endosialin	57124	11	n/a	n/a	4.79e-01	1.470
1095173	ENSG00000142534	6172	RPS11	ribosomal protein S11	6205	19	n/a	n/a	5.44e-01	1.469
1087990	ENSG00000070501	5391	POLB	polymerase (DNA directed), beta	5423	8	n/a	n/a	5.37e-01	1.469
279846679	ENSG00000230673	0	PABPC1P3	poly(A) binding protein, cytoplasmic 1 pseudogene 3	0	X	n/a	n/a	4.04e-01	1.469
1087446	ENSG00000041515	22781	MYO16	myosin XVI	23026	13	n/a	n/a	5.61e-01	1.469
1108586	ENSG00000236312	0	CTB-31C7.1	CTB-31C7.1	0	19	n/a	n/a	4.22e-01	1.469
1101138	ENSG00000176956	4037	LY6H	lymphocyte antigen 6 complex, locus H	4062	8	n/a	n/a	4.78e-01	1.469
1091202	ENSG00000114631	30002	PODXL2	podocalyxin-like 2	50512	3	n/a	n/a	4.80e-01	1.469
280072001	ENSG00000254528	0	RP11-728F11.4	RP11-728F11.4	0	11	n/a	n/a	7.41e-01	1.468
279710044	ENSG00000207928	1013209	MIR632	microRNA 632	693217	17	n/a	n/a	4.79e-01	1.468
1109072	ENSG00000243232	35417	PCDHAC2	protocadherin alpha subfamily C, 2	56134	5	n/a	n/a	6.15e-01	1.468
1098049	ENSG00000163673	59599	DCLK3	doublecortin-like kinase 3	85443	3	n/a	n/a	8.67e-01	1.468
280076552	ENSG00000254835	0	RP3-515N1.10	RP3-515N1.10	0	22	n/a	n/a	4.77e-01	1.468
280063896	ENSG00000253945	0	RP11-328L11.1	RP11-328L11.1	0	8	n/a	n/a	4.12e-01	1.468
279896849	ENSG00000235098	134900	ANKRD65	ankyrin repeat domain 65	441869	1	n/a	n/a	4.09e-01	1.468
279946210	ENSG00000240204	1000490	RP11-305M3.3	RP11-305M3.3	100287482	7	n/a	n/a	4.08e-01	1.468
1094823	ENSG00000139970	6219	RTN1	reticulon 1	6252	14	n/a	n/a	5.66e-01	1.468
1096947	ENSG00000156574	4807	NODAL	nodal homolog (mouse)	4838	10	n/a	n/a	6.16e-01	1.468
1093627	ENSG00000133111	5962	RFXAP	regulatory factor X-associated protein	5994	13	n/a	n/a	5.37e-01	1.468
1101972	ENSG00000181830	34632	SLC35C1	solute carrier family 35, member C1	55343	11	n/a	n/a	1.06e+00	1.468
1094866	ENSG00000140307	2941	GTF2A2	general transcription factor IIA, 2, 12kDa	2958	15	n/a	n/a	6.32e-01	1.467
1089994	ENSG00000105427	58719	CNFN	cornifelin	84518	19	n/a	n/a	4.77e-01	1.467
1101837	ENSG00000180992	41452	MRPL14	mitochondrial ribosomal protein L14	64928	6	n/a	n/a	4.95e-01	1.467
279718615	ENSG00000213051	0	RP4-635A23.2	RP4-635A23.2	0	1	n/a	n/a	6.83e-01	1.467
1092794	ENSG00000127084	59782	FGD3	FYVE, RhoGEF and PH domain containing 3	89846	9	n/a	n/a	4.95e-01	1.467
279885923	ENSG00000234161	0	PABPC5-AS1	PABPC5 antisense RNA 1 (non-protein coding)	0	X	n/a	n/a	5.58e-01	1.467
1098472	ENSG00000165102	79726	HGSNAT	heparan-alpha-glucosaminide N-acetyltransferase	138050	8	n/a	n/a	5.36e-01	1.467
1093877	ENSG00000134825	742	C11orf10	chromosome 11 open reading frame 10	746	11	n/a	n/a	5.68e-01	1.467
1108554	ENSG00000236104	9147	ZBTB22	zinc finger and BTB domain containing 22	9278	6	n/a	n/a	5.05e-01	1.466
1096786	ENSG00000155115	76595	GTF3C6	general transcription factor IIIC, polypeptide 6, alpha 35kDa	112495	6	n/a	n/a	4.80e-01	1.466
279921843	ENSG00000237418	0	AC069257.6	AC069257.6	0	3	n/a	n/a	4.12e-01	1.466
1096735	ENSG00000154719	33441	MRPL39	mitochondrial ribosomal protein L39	54148	21	n/a	n/a	4.77e-01	1.466
279867879	ENSG00000232573	0	RPL3P4	ribosomal protein L3 pseudogene 4	0	14	n/a	n/a	6.39e-01	1.465
1099934	ENSG00000171084	1001528	RP11-666A20.1	RP11-666A20.1	100125556	3	n/a	n/a	6.05e-01	1.465
1094597	ENSG00000138472	9482	GUCA1C	guanylate cyclase activator 1C	9626	3	n/a	n/a	5.07e-01	1.465
1091682	ENSG00000118181	6197	RPS25	ribosomal protein S25	6230	11	n/a	n/a	4.80e-01	1.465
1098529	ENSG00000165349	59079	SLC7A3	solute carrier family 7 (cationic amino acid transporter, y+ system), member 3	84889	X	n/a	n/a	6.14e-01	1.465
1087411	ENSG00000037749	4213	MFAP3	microfibrillar-associated protein 3	4238	5	n/a	n/a	5.06e-01	1.465
279863900	ENSG00000232203	0	RP11-572H4.2	RP11-572H4.2	0	9	n/a	n/a	4.98e-01	1.465
280088377	ENSG00000255591	0	AL590762.1	AL590762.1	0	X	n/a	n/a	4.79e-01	1.464
279935116	ENSG00000238741	0	SCARNA7	small Cajal body-specific RNA 7	0	3	n/a	n/a	4.21e-01	1.464
280117971	ENSG00000258581	0	RP11-638I2.10	RP11-638I2.10	0	14	n/a	n/a	4.80e-01	1.464
280039014	ENSG00000251453	0	RP11-515C16.2	RP11-515C16.2	0	5	n/a	n/a	7.24e-01	1.464
279835471	ENSG00000229692	0	SOS1-IT1	SOS1 intronic transcript 1 (non-protein coding)	0	2	n/a	n/a	4.88e-01	1.464
1098956	ENSG00000166997	89469	CNPY4	canopy 4 homolog (zebrafish)	245812	7	n/a	n/a	6.97e-01	1.464
1089042	ENSG00000100023	23512	PPIL2	peptidylprolyl isomerase (cyclophilin)-like 2	23759	22	n/a	n/a	8.59e-01	1.464
1090218	ENSG00000106588	5651	PSMA2	proteasome (prosome, macropain) subunit, alpha type, 2	5683	7	n/a	n/a	5.56e-01	1.464
1097090	ENSG00000157837	78857	SPPL3	Signal peptide peptidase-like 3	121665	12	n/a	n/a	4.79e-01	1.464
1096674	ENSG00000154175	25639	ABI3BP	ABI family, member 3 (NESH) binding protein	25890	3	n/a	n/a	6.17e-01	1.464
280085056	ENSG00000255343	0	RP11-299M14.2	RP11-299M14.2	0	8	n/a	n/a	4.09e-01	1.463
1096288	ENSG00000151079	3717	KCNA6	potassium voltage-gated channel, shaker-related subfamily, member 6	3742	12	n/a	n/a	4.78e-01	1.463
279836348	ENSG00000229774	0	AC018866.1	AC018866.1	0	2	n/a	n/a	5.59e-01	1.463
280119061	ENSG00000258650	0	RP11-517O13.2	RP11-517O13.2	0	14	n/a	n/a	5.08e-01	1.463
1086937	ENSG00000005022	289	SLC25A5	solute carrier family 25 (mitochondrial carrier; adenine nucleotide translocator), member 5	292	X	n/a	n/a	5.43e-01	1.463
1089653	ENSG00000103160	57935	HSDL1	hydroxysteroid dehydrogenase like 1	83693	16	n/a	n/a	4.77e-01	1.463
1100151	ENSG00000171951	7811	SCG2	secretogranin II	7857	2	n/a	n/a	7.79e-01	1.462
1095199	ENSG00000142676	6103	RPL11	ribosomal protein L11	6135	1	n/a	n/a	5.82e-01	1.462
279833477	ENSG00000229489	0	ATP5A1P5	ATP synthase, H+ transporting, mitochondrial F1 complex, alpha subunit 1 pseudogene 5	0	9	n/a	n/a	4.85e-01	1.462
279758600	ENSG00000222072	0	Y_RNA	Y RNA	0	10	n/a	n/a	5.39e-01	1.462
1089595	ENSG00000102870	23116	ZNF629	zinc finger protein 629	23361	16	n/a	n/a	4.89e-01	1.461
280077660	ENSG00000254911	0	SCARNA9	small Cajal body-specific RNA 9	0	11	n/a	n/a	4.63e-01	1.461
1102560	ENSG00000184319	0	AC002055.4	AC002055.4	0	22	n/a	n/a	7.67e-01	1.461
1091869	ENSG00000119865	25676	CNRIP1	cannabinoid receptor interacting protein 1	25927	2	n/a	n/a	4.83e-01	1.461
1092870	ENSG00000127920	2774	GNG11	guanine nucleotide binding protein (G protein), gamma 11	2791	7	n/a	n/a	5.87e-01	1.460
1092608	ENSG00000125743	6593	SNRPD2	small nuclear ribonucleoprotein D2 polypeptide 16.5kDa	6633	19	n/a	n/a	5.80e-01	1.460
279762464	ENSG00000223198	0	U2	U2 spliceosomal RNA	0	2	n/a	n/a	4.79e-01	1.460
1089557	ENSG00000102409	35551	BEX4	brain expressed, X-linked 4	56271	X	n/a	n/a	6.05e-01	1.460
1098534	ENSG00000165379	80448	LRFN5	leucine rich repeat and fibronectin type III domain containing 5	145581	14	n/a	n/a	4.80e-01	1.460
280080385	ENSG00000255062	0	RP11-712L6.5	Uncharacterized protein	0	11	n/a	n/a	6.15e-01	1.460
279620053	ENSG00000197261	79640	C6orf141	chromosome 6 open reading frame 141	135398	6	n/a	n/a	5.55e-01	1.460
279719726	ENSG00000213174	0	RP11-373E16.1	RP11-373E16.1	0	3	n/a	n/a	4.21e-01	1.459
1105260	ENSG00000204713	5955	TRIM27	tripartite motif containing 27	5987	6	n/a	n/a	7.08e-01	1.459
1089737	ENSG00000103769	8693	RAB11A	RAB11A, member RAS oncogene family	8766	15	n/a	n/a	5.64e-01	1.459
1090691	ENSG00000110675	152634	ELMOD1	ELMO/CED-12 domain containing 1	643923	11	n/a	n/a	5.10e-01	1.459
1096935	ENSG00000156486	3763	KCNS2	potassium voltage-gated channel, delayed-rectifier, subfamily S, member 2	3788	8	n/a	n/a	4.08e-01	1.459
1097165	ENSG00000158470	9200	B4GALT5	UDP-Gal:betaGlcNAc beta 1,4- galactosyltransferase, polypeptide 5	9334	20	n/a	n/a	4.77e-01	1.459
1109003	ENSG00000241697	8511	TMEFF1	transmembrane protein with EGF-like and two follistatin-like domains 1	8577	9	n/a	n/a	7.05e-01	1.459
1093311	ENSG00000131097	31231	HIGD1B	HIG1 hypoxia inducible domain family, member 1B	51751	17	n/a	n/a	4.85e-01	1.459
1088848	ENSG00000092330	26025	TINF2	TERF1 (TRF1)-interacting nuclear factor 2	26277	14	n/a	n/a	5.75e-01	1.459
1088819	ENSG00000091664	36362	SLC17A6	solute carrier family 17 (sodium-dependent inorganic phosphate cotransporter), member 6	57084	11	n/a	n/a	7.72e-01	1.459
279829993	ENSG00000229191	157122347	RP11-168O16.1	RP11-168O16.1	100506546	1	n/a	n/a	6.08e-01	1.459
1104725	ENSG00000198759	25724	EGFL6	EGF-like-domain, multiple 6	25975	X	n/a	n/a	5.80e-01	1.459
1102275	ENSG00000183161	2173	FANCF	Fanconi anemia, complementation group F	2188	11	n/a	n/a	8.20e-01	1.458
279953502	ENSG00000241056	0	AC120114.2	AC120114.2	0	16	n/a	n/a	4.83e-01	1.458
1094173	ENSG00000136297	85816	MMD2	monocyte to macrophage differentiation-associated 2	221938	7	n/a	n/a	7.00e-01	1.458
279750744	ENSG00000220583	0	RPL35P2	ribosomal protein L35 pseudogene 2	0	6	n/a	n/a	4.13e-01	1.458
1099050	ENSG00000167434	758	CA4	carbonic anhydrase IV	762	17	n/a	n/a	5.21e-01	1.458
1093135	ENSG00000130202	5787	PVRL2	poliovirus receptor-related 2 (herpesvirus entry mediator B)	5819	19	n/a	n/a	4.80e-01	1.458
279798624	ENSG00000226360	0	RPL10AP6	ribosomal protein L10a pseudogene 6	0	3	n/a	n/a	5.16e-01	1.458
1091326	ENSG00000115446	25721	UNC50	unc-50 homolog (C. elegans)	25972	2	n/a	n/a	5.10e-01	1.458
280097776	ENSG00000256664	0	RP11-611O2.3	RP11-611O2.3	0	12	n/a	n/a	5.20e-01	1.458
1103894	ENSG00000196335	35447	STK31	serine/threonine kinase 31	56164	7	n/a	n/a	4.80e-01	1.457
1097315	ENSG00000159593	8804	NAE1	NEDD8 activating enzyme E1 subunit 1	8883	16	n/a	n/a	4.93e-01	1.457
1105955	ENSG00000213976	0	AC010615.1	AC010615.1	0	19	n/a	n/a	4.19e-01	1.457
279939975	ENSG00000239433	0	AC025283.3	AC025283.3	0	16	n/a	n/a	4.81e-01	1.457
279714457	ENSG00000211900	0	IGHJ6	immunoglobulin heavy joining 6	0	14	n/a	n/a	4.81e-01	1.457
279468311	ENSG00000175772	0	AC112229.7	AC112229.7	0	2	n/a	n/a	4.80e-01	1.457
1094073	ENSG00000135847	58530	ACBD6	acyl-CoA binding domain containing 6	84320	1	n/a	n/a	4.82e-01	1.456
279236391	ENSG00000155254	57984	MARVELD1	MARVEL domain containing 1	83742	10	n/a	n/a	4.99e-01	1.456
279748643	ENSG00000219074	0	RP11-506E9.1	RP11-506E9.1	0	6	n/a	n/a	4.79e-01	1.456
1090826	ENSG00000111678	76653	C12orf57	chromosome 12 open reading frame 57	113246	12	n/a	n/a	4.04e-01	1.456
1100611	ENSG00000174145	36768	KIAA1239	KIAA1239	57495	4	n/a	n/a	4.01e-01	1.456
279961080	ENSG00000241932	0	RP11-14K2.1	RP11-14K2.1	0	16	n/a	n/a	4.85e-01	1.456
279784785	ENSG00000225183	0	RP4-758J24.4	RP4-758J24.4	0	1	n/a	n/a	4.12e-01	1.456
1096584	ENSG00000153310	31051	FAM49B	family with sequence similarity 49, member B	51571	8	n/a	n/a	6.88e-01	1.456
280069349	ENSG00000254331	0	CKS1BP7	CDC28 protein kinase regulatory subunit 1B pseudogene 7	0	8	n/a	n/a	4.79e-01	1.455
279966438	ENSG00000242477	0	CTD-2161E19.1	CTD-2161E19.1	0	5	n/a	n/a	4.77e-01	1.455
280080717	ENSG00000255085	0	AF186192.2	Uncharacterized protein	0	8	n/a	n/a	6.54e-01	1.455
279746815	ENSG00000217733	0	CCT7P1	chaperonin containing TCP1, subunit 7 (eta) pseudogene 1	0	6	n/a	n/a	5.59e-01	1.455
279958369	ENSG00000241600	0	ZNF578	ZNF578	0	19	n/a	n/a	4.97e-01	1.455
279774655	ENSG00000224287	80991	MSL3P1	male-specific lethal 3 homolog (Drosophila) pseudogene 1	151507	2	n/a	n/a	5.62e-01	1.455
279755439	ENSG00000221716	0	SNORA11	small nucleolar RNA, H/ACA box 11	0	X	n/a	n/a	4.19e-01	1.455
279908618	ENSG00000236238	0	AC093106.4	AC093106.4	0	7	n/a	n/a	5.12e-01	1.455
279731198	ENSG00000214541	0	RPS4L	RPS4L	0	20	n/a	n/a	6.47e-01	1.455
1095540	ENSG00000144741	77665	SLC25A26	solute carrier family 25, member 26	115286	3	n/a	n/a	5.19e-01	1.455
1100270	ENSG00000172428	80913	MYEOV2	myeloma overexpressed 2	150678	2	n/a	n/a	5.02e-01	1.454
279786996	ENSG00000225376	0	RP11-490D19.6	RP11-490D19.6	0	9	n/a	n/a	4.79e-01	1.454
1103843	ENSG00000196176	8301	HIST1H4A	histone cluster 1, H4a	8359	6	n/a	n/a	5.10e-01	1.454
279863218	ENSG00000232134	0	RP11-544K18.2	RP11-544K18.2	0	1	n/a	n/a	4.33e-01	1.454
279844089	ENSG00000230457	0	PA2G4P4	proliferation-associated 2G4 pseudogene 4	0	3	n/a	n/a	5.28e-01	1.454
1096240	ENSG00000150594	147	ADRA2A	adrenergic, alpha-2A-, receptor	150	10	n/a	n/a	4.85e-01	1.453
1101351	ENSG00000178096	30510	BOLA1	bolA homolog 1 (E. coli)	51027	1	n/a	n/a	5.44e-01	1.453
1093737	ENSG00000134056	60157	MRPS36	mitochondrial ribosomal protein S36	92259	5	n/a	n/a	4.83e-01	1.453
279746719	ENSG00000217624	0	RP11-204C16.4	RP11-204C16.4	0	X	n/a	n/a	4.78e-01	1.453
280018105	ENSG00000249823	0	RP11-311D14.2	RP11-311D14.2	0	4	n/a	n/a	4.78e-01	1.453
1102222	ENSG00000182963	9907	GJC1	gap junction protein, gamma 1, 45kDa	10052	17	n/a	n/a	6.04e-01	1.453
279912261	ENSG00000236552	171027	RPL13AP5	ribosomal protein L13a pseudogene 5	728658	10	n/a	n/a	4.79e-01	1.452
279945739	ENSG00000240137	0	RP11-103G8.2	RP11-103G8.2	0	3	n/a	n/a	4.93e-01	1.452
279987543	ENSG00000244671	0	AP000553.1	AP000553.1	0	22	n/a	n/a	4.81e-01	1.452
280001188	ENSG00000248399	0	RP11-503N18.4	RP11-503N18.4	0	4	n/a	n/a	4.93e-01	1.452
1095195	ENSG00000142657	5194	PGD	phosphogluconate dehydrogenase	5226	1	n/a	n/a	5.46e-01	1.452
1098358	ENSG00000164651	85802	SP8	Sp8 transcription factor	221833	7	n/a	n/a	5.01e-01	1.452
1089317	ENSG00000101079	36719	NDRG3	NDRG family member 3	57446	20	n/a	n/a	5.10e-01	1.451
1092526	ENSG00000125170	35004	DOK4	docking protein 4	55715	16	n/a	n/a	5.42e-01	1.451
1099878	ENSG00000170860	27003	LSM3	LSM3 homolog, U6 small nuclear RNA associated (S. cerevisiae)	27258	3	n/a	n/a	5.01e-01	1.451
1097960	ENSG00000163449	60208	TMEM169	transmembrane protein 169	92691	2	n/a	n/a	5.42e-01	1.451
1096061	ENSG00000148798	8995	INA	internexin neuronal intermediate filament protein, alpha	9118	10	n/a	n/a	4.85e-01	1.450
1091985	ENSG00000120696	58289	KBTBD7	kelch repeat and BTB (POZ) domain containing 7	84078	13	n/a	n/a	4.83e-01	1.450
1092017	ENSG00000120910	5501	PPP3CC	protein phosphatase 3, catalytic subunit, gamma isozyme	5533	8	n/a	n/a	5.87e-01	1.450
1092108	ENSG00000121864	30675	ZNF639	zinc finger protein 639	51193	3	n/a	n/a	5.42e-01	1.449
279891312	ENSG00000234645	0	AC097523.2	AC097523.2	0	2	n/a	n/a	4.91e-01	1.449
1101884	ENSG00000181284	94184	TMEM102	transmembrane protein 102	284114	17	n/a	n/a	4.77e-01	1.449
279990965	ENSG00000245748	0	RP11-367J11.2	RP11-367J11.2	0	4	n/a	n/a	6.16e-01	1.449
1095262	ENSG00000143179	7328	UCK2	uridine-cytidine kinase 2	7371	1	n/a	n/a	5.45e-01	1.448
1089030	ENSG00000099977	1640	DDT	D-dopachrome tautomerase	1652	22	n/a	n/a	4.85e-01	1.448
1089168	ENSG00000100372	10331	SLC25A17	solute carrier family 25 (mitochondrial carrier; peroxisomal membrane protein, 34kDa), member 17	10478	22	n/a	n/a	6.38e-01	1.448
279936562	ENSG00000238966	0	SNORD112	Small nucleolar RNA SNORD112	0	8	n/a	n/a	4.81e-01	1.448
1089590	ENSG00000102804	8771	TSC22D1	TSC22 domain family, member 1	8848	13	n/a	n/a	5.61e-01	1.448
1092380	ENSG00000124194	54837	GDAP1L1	ganglioside-induced differentiation-associated protein 1-like 1	78997	20	n/a	n/a	4.86e-01	1.448
1093645	ENSG00000133216	2033	EPHB2	EPH receptor B2	2048	1	n/a	n/a	4.91e-01	1.448
279824730	ENSG00000228701	157123777	RP11-251A15.4	RP11-251A15.4	100507633	10	n/a	n/a	5.45e-01	1.448
1103916	ENSG00000196372	55557	ASB13	ankyrin repeat and SOCS box containing 13	79754	10	n/a	n/a	4.83e-01	1.447
279901599	ENSG00000235555	0	AC011450.2	AC011450.2	0	19	n/a	n/a	4.12e-01	1.447
1099329	ENSG00000168461	10873	RAB31	RAB31, member RAS oncogene family	11031	18	n/a	n/a	7.06e-01	1.447
1099712	ENSG00000170142	7281	UBE2E1	ubiquitin-conjugating enzyme E2E 1	7324	3	n/a	n/a	5.24e-01	1.447
1101414	ENSG00000178460	81318	C8orf45	chromosome 8 open reading frame 45	157777	8	n/a	n/a	5.01e-01	1.447
279979709	ENSG00000243859	0	CTD-2331D11.1	CTD-2331D11.1	0	5	n/a	n/a	4.80e-01	1.447
1097737	ENSG00000162630	8637	B3GALT2	UDP-Gal:betaGlcNAc beta 1,3-galactosyltransferase, polypeptide 2	8707	1	n/a	n/a	4.80e-01	1.447
1103333	ENSG00000187601	28722	MAGEH1	melanoma antigen family H, 1	28986	X	n/a	n/a	6.64e-01	1.446
279847737	ENSG00000230787	0	RP11-548C21.1	RP11-548C21.1	0	1	n/a	n/a	4.80e-01	1.446
279977514	ENSG00000243666	0	AC090625.1	AC090625.1	0	11	n/a	n/a	4.33e-01	1.446
280091968	ENSG00000255994	0	C14orf162	chromosome 14 open reading frame 162	0	14	n/a	n/a	5.79e-01	1.446
1092705	ENSG00000126243	55226	LRFN3	leucine rich repeat and fibronectin type III domain containing 3	79414	19	n/a	n/a	4.06e-01	1.446
1099985	ENSG00000171243	25677	SOSTDC1	sclerostin domain containing 1	25928	7	n/a	n/a	5.13e-01	1.446
1096980	ENSG00000156928	77677	C7orf30	chromosome 7 open reading frame 30	115416	7	n/a	n/a	4.81e-01	1.446
1094000	ENSG00000135469	60246	COQ10A	coenzyme Q10 homolog A (S. cerevisiae)	93058	12	n/a	n/a	5.42e-01	1.446
1089410	ENSG00000101438	80032	SLC32A1	solute carrier family 32 (GABA vesicular transporter), member 1	140679	20	n/a	n/a	4.85e-01	1.445
279716550	ENSG00000212380	0	SNORD115-45	small nucleolar RNA, C/D box 115-45	0	15	n/a	n/a	4.81e-01	1.445
279703233	ENSG00000206680	0	SNORD21	small nucleolar RNA, C/D box 21	0	1	n/a	n/a	4.15e-01	1.445
1097703	ENSG00000162512	9528	SDC3	syndecan 3	9672	1	n/a	n/a	4.80e-01	1.445
1088455	ENSG00000082805	22840	ERC1	ELKS/RAB6-interacting/CAST family member 1	23085	12	n/a	n/a	4.82e-01	1.445
280009511	ENSG00000249098	0	RP11-39E3.4	RP11-39E3.4	0	3	n/a	n/a	4.79e-01	1.445
1094366	ENSG00000137288	58510	C6orf125	chromosome 6 open reading frame 125	84300	6	n/a	n/a	4.80e-01	1.445
279661354	ENSG00000200550	0	U6	U6 spliceosomal RNA	0	2	n/a	n/a	5.24e-01	1.445
279870135	ENSG00000232751	0	RP11-296O14.1	RP11-296O14.1	0	1	n/a	n/a	4.83e-01	1.445
1101095	ENSG00000176769	90359	TCERG1L	transcription elongation regulator 1-like	256536	10	n/a	n/a	5.43e-01	1.444
1087156	ENSG00000011295	34191	TTC19	tetratricopeptide repeat domain 19	54902	17	n/a	n/a	4.79e-01	1.444
280078584	ENSG00000254973	0	RP11-429J17.7	RP11-429J17.7	0	8	n/a	n/a	6.15e-01	1.444
1094700	ENSG00000139173	58426	TMEM117	transmembrane protein 117	84216	12	n/a	n/a	5.42e-01	1.444
279823953	ENSG00000228638	0	CTD-3211M3.1	CTD-3211M3.1	0	3	n/a	n/a	7.37e-01	1.444
1088745	ENSG00000090263	31130	MRPS33	mitochondrial ribosomal protein S33	51650	7	n/a	n/a	5.01e-01	1.444
279776285	ENSG00000224412	0	RP11-351O1.3	RP11-351O1.3	0	10	n/a	n/a	4.32e-01	1.444
1096547	ENSG00000153048	23343	CARHSP1	calcium regulated heat stable protein 1, 24kDa	23589	16	n/a	n/a	6.71e-01	1.444
279799552	ENSG00000226441	0	PLCL2-AS1	PLCL2 antisense RNA 1 (non-protein coding)	0	3	n/a	n/a	4.95e-01	1.444
280118505	ENSG00000258610	0	RP11-488C13.7	RP11-488C13.7	0	14	n/a	n/a	6.16e-01	1.444
280073228	ENSG00000254612	0	RP11-676M6.1	RP11-676M6.1	0	11	n/a	n/a	6.53e-01	1.444
279852937	ENSG00000231245	0	C1DP1	C1D nuclear receptor corepressor pseudogene 1	0	10	n/a	n/a	5.05e-01	1.444
1104778	ENSG00000198856	37319	OSTC	oligosaccharyltransferase complex subunit	58505	4	n/a	n/a	5.30e-01	1.443
279663797	ENSG00000201302	0	SNORA65	small nucleolar RNA, H/ACA box 65	0	9	n/a	n/a	6.71e-01	1.443
1094485	ENSG00000137942	34163	FNBP1L	formin binding protein 1-like	54874	1	n/a	n/a	5.43e-01	1.443
1094494	ENSG00000137968	83771	SLC44A5	solute carrier family 44, member 5	204962	1	n/a	n/a	5.43e-01	1.443
279703674	ENSG00000206754	0	SNORD101	small nucleolar RNA, C/D box 101	0	6	n/a	n/a	4.32e-01	1.443
1095588	ENSG00000145107	77751	TM4SF19	transmembrane 4 L six family member 19	116211	3	n/a	n/a	6.16e-01	1.443
1086896	ENSG00000003096	59880	KLHL13	kelch-like 13 (Drosophila)	90293	X	n/a	n/a	5.20e-01	1.443
279947817	ENSG00000240342	0	RPS2P5	ribosomal protein S2 pseudogene 5	0	12	n/a	n/a	4.80e-01	1.442
1098769	ENSG00000166275	78734	C10orf32	chromosome 10 open reading frame 32	119032	10	n/a	n/a	9.92e-01	1.442
1089833	ENSG00000104695	5484	PPP2CB	protein phosphatase 2, catalytic subunit, beta isozyme	5516	8	n/a	n/a	6.44e-01	1.442
1101939	ENSG00000181649	7219	PHLDA2	pleckstrin homology-like domain, family A, member 2	7262	11	n/a	n/a	5.05e-01	1.442
280074996	ENSG00000254721	0	RP11-805J14.5	RP11-805J14.5	0	11	n/a	n/a	7.70e-01	1.442
1087515	ENSG00000048544	34462	MRPS10	mitochondrial ribosomal protein S10	55173	6	n/a	n/a	1.05e+00	1.442
1099001	ENSG00000167194	80516	C16orf92	chromosome 16 open reading frame 92	146378	16	n/a	n/a	4.10e-01	1.441
1103528	ENSG00000188322	122887	SBK1	SH3-binding domain kinase 1	388228	16	n/a	n/a	4.80e-01	1.441
280113689	ENSG00000258301	0	RP11-488C13.5	RP11-488C13.5	0	14	n/a	n/a	4.86e-01	1.441
279656552	ENSG00000199071	0	MIR423	microRNA 423	0	17	n/a	n/a	4.78e-01	1.441
279705382	ENSG00000207051	0	SNORA27	small nucleolar RNA, H/ACA box 27	0	13	n/a	n/a	4.81e-01	1.441
1100245	ENSG00000172346	26999	CSDC2	cold shock domain containing C2, RNA binding	27254	22	n/a	n/a	4.79e-01	1.441
1096620	ENSG00000153814	85809	JAZF1	JAZF zinc finger 1	221895	7	n/a	n/a	8.67e-01	1.441
279907768	ENSG00000236152	0	MRPS36P1	mitochondrial ribosomal protein S36 pseudogene 1	0	3	n/a	n/a	5.26e-01	1.440
279719747	ENSG00000213178	0	RP11-641D5.1	RP11-641D5.1	0	3	n/a	n/a	4.83e-01	1.440
1087186	ENSG00000012817	8231	KDM5D	lysine (K)-specific demethylase 5D	8284	Y	n/a	n/a	4.28e-01	1.440
279777569	ENSG00000224531	85785	C6orf228	chromosome 6 open reading frame 228	221710	6	n/a	n/a	4.76e-01	1.440
1103059	ENSG00000186310	4649	NAP1L3	nucleosome assembly protein 1-like 3	4675	X	n/a	n/a	5.59e-01	1.440
280121613	ENSG00000258790	0	RP11-561B11.2	RP11-561B11.2	0	14	n/a	n/a	4.99e-01	1.440
1088205	ENSG00000075945	22676	KIFAP3	kinesin-associated protein 3	22920	1	n/a	n/a	5.55e-01	1.440
280027543	ENSG00000250555	0	CTC-467M3.2	CTC-467M3.2	0	5	n/a	n/a	4.98e-01	1.440
279666618	ENSG00000202081	0	U6	U6 spliceosomal RNA	0	15	n/a	n/a	4.81e-01	1.440
279963124	ENSG00000242125	8361	SNHG3	small nucleolar RNA host gene 3 (non-protein coding)	8420	1	n/a	n/a	6.55e-01	1.439
280009091	ENSG00000249056	0	RP11-326I11.1	RP11-326I11.1	0	4	n/a	n/a	4.79e-01	1.439
1105397	ENSG00000205155	35139	PSENEN	presenilin enhancer 2 homolog (C. elegans)	55851	19	n/a	n/a	4.03e-01	1.439
1094479	ENSG00000137876	30669	RSL24D1	ribosomal L24 domain containing 1	51187	15	n/a	n/a	4.80e-01	1.439
1093507	ENSG00000132475	3004	H3F3B	H3 histone, family 3B (H3.3B)	3021	17	n/a	n/a	5.81e-01	1.439
280113675	ENSG00000258297	0	RP11-658F2.8	RP11-658F2.8	0	11	n/a	n/a	5.11e-01	1.439
1099185	ENSG00000167900	7040	TK1	thymidine kinase 1, soluble	7083	17	n/a	n/a	4.79e-01	1.439
1091096	ENSG00000113575	5483	PPP2CA	protein phosphatase 2, catalytic subunit, alpha isozyme	5515	5	n/a	n/a	8.50e-01	1.439
1094044	ENSG00000135698	10054	MPHOSPH6	M-phase phosphoprotein 6	10200	16	n/a	n/a	4.81e-01	1.438
279664168	ENSG00000201403	0	SNORD14B	small nucleolar RNA, C/D box 14B	0	11	n/a	n/a	4.81e-01	1.438
1093617	ENSG00000133067	37776	LGR6	leucine-rich repeat containing G protein-coupled receptor 6	59352	1	n/a	n/a	4.76e-01	1.438
1105211	ENSG00000204604	59888	ZNF468	zinc finger protein 468	90333	19	n/a	n/a	6.44e-01	1.438
1103158	ENSG00000186732	754	MPPED1	metallophosphoesterase domain containing 1	758	22	n/a	n/a	4.90e-01	1.438
1102777	ENSG00000185187	37731	SIGIRR	single immunoglobulin and toll-interleukin 1 receptor (TIR) domain	59307	11	n/a	n/a	4.79e-01	1.438
1096124	ENSG00000149313	37956	AASDHPPT	aminoadipate-semialdehyde dehydrogenase-phosphopantetheinyl transferase	60496	11	n/a	n/a	6.46e-01	1.438
279949308	ENSG00000240510	0	AL589765.1	Uncharacterized proteincDNA FLJ36032 fis, clone TESTI2017069	0	1	n/a	n/a	5.32e-01	1.438
279878823	ENSG00000233514	0	RP11-570P14.1	RP11-570P14.1	0	1	n/a	n/a	4.78e-01	1.437
1086887	ENSG00000002587	9813	HS3ST1	heparan sulfate (glucosamine) 3-O-sulfotransferase 1	9957	4	n/a	n/a	5.86e-01	1.437
1102142	ENSG00000182601	9807	HS3ST4	heparan sulfate (glucosamine) 3-O-sulfotransferase 4	9951	16	n/a	n/a	5.20e-01	1.437
1090311	ENSG00000107537	5232	PHYH	phytanoyl-CoA 2-hydroxylase	5264	10	n/a	n/a	4.87e-01	1.437
1106354	ENSG00000215475	93989	SIAH3	seven in absentia homolog 3 (Drosophila)	283514	13	n/a	n/a	5.37e-01	1.437
280112379	ENSG00000258153	0	RP11-511H9.4	RP11-511H9.4	0	12	n/a	n/a	4.21e-01	1.437
1094324	ENSG00000137094	25571	DNAJB5	DnaJ (Hsp40) homolog, subfamily B, member 5	25822	9	n/a	n/a	6.94e-01	1.437
279952976	ENSG00000240979	0	RP11-79D8.2	RP11-79D8.2	0	9	n/a	n/a	4.79e-01	1.437
1105979	ENSG00000214063	7063	TSPAN4	tetraspanin 4	7106	11	n/a	n/a	4.80e-01	1.436
279815325	ENSG00000227854	0	RP11-307O1.1	RP11-307O1.1	0	1	n/a	n/a	4.81e-01	1.436
279998600	ENSG00000248197	172283	LINC00290	long intergenic non-protein coding RNA 290	728081	4	n/a	n/a	5.79e-01	1.436
280045784	ENSG00000252197	0	AC091047.1	AC091047.1	0	8	n/a	n/a	4.22e-01	1.436
279874817	ENSG00000233158	0	AC097374.5	AC097374.5	0	2	n/a	n/a	4.80e-01	1.435
1104238	ENSG00000197345	85587	MRPL21	mitochondrial ribosomal protein L21	219927	11	n/a	n/a	5.71e-01	1.435
280065127	ENSG00000254035	0	RP11-281O15.4	RP11-281O15.4	0	5	n/a	n/a	7.32e-01	1.435
279886361	ENSG00000234194	0	RP4-781B1.2	RP4-781B1.2	0	20	n/a	n/a	4.80e-01	1.435
280106448	ENSG00000257543	0	RP11-321F8.4	RP11-321F8.4	0	12	n/a	n/a	5.09e-01	1.435
1103220	ENSG00000186998	79364	EMID1	EMI domain containing 1	129080	22	n/a	n/a	4.79e-01	1.435
1101290	ENSG00000177706	36254	FAM20C	family with sequence similarity 20, member C	56975	7	n/a	n/a	4.80e-01	1.435
279721860	ENSG00000213409	0	RP11-658F2.3	RP11-658F2.3	0	11	n/a	n/a	5.27e-01	1.434
1102396	ENSG00000183662	128168	FAM19A1	family with sequence similarity 19 (chemokine (C-C motif)-like), member A1	407738	3	n/a	n/a	5.96e-01	1.434
279933198	ENSG00000238424	0	AC190387.1	AC190387.1	0	12	n/a	n/a	4.81e-01	1.434
1092601	ENSG00000125730	714	C3	complement component 3	718	19	n/a	n/a	4.21e-01	1.434
279817801	ENSG00000228093	0	AC005162.3	AC005162.3	0	7	n/a	n/a	4.85e-01	1.434
1096987	ENSG00000156973	5115	PDE6D	phosphodiesterase 6D, cGMP-specific, rod, delta	5147	2	n/a	n/a	6.28e-01	1.434
279847785	ENSG00000230793	0	SMARCE1P5	SWI/SNF related, matrix associated, actin dependent regulator of chromatin, subfamily e, member 1 pseudogene 5	0	13	n/a	n/a	4.86e-01	1.434
279788290	ENSG00000225487	0	RP11-403P14.1	RP11-403P14.1	0	1	n/a	n/a	5.15e-01	1.434
1092889	ENSG00000128039	55447	SRD5A3	steroid 5 alpha-reductase 3	79644	4	n/a	n/a	5.02e-01	1.434
1100331	ENSG00000172731	34511	LRRC20	leucine rich repeat containing 20	55222	10	n/a	n/a	5.21e-01	1.434
279854358	ENSG00000231378	0	RP11-64I24.2	RP11-64I24.2	0	1	n/a	n/a	5.01e-01	1.434
279776164	ENSG00000224404	0	LL22NC03-13G6.2	LL22NC03-13G6.2	0	22	n/a	n/a	4.02e-01	1.433
1092564	ENSG00000125462	10338	C1orf61	chromosome 1 open reading frame 61	10485	1	n/a	n/a	4.06e-01	1.433
279905392	ENSG00000235944	125564	ZNF815	zinc finger protein 815	401303	7	n/a	n/a	5.78e-01	1.433
1093898	ENSG00000134954	2098	ETS1	v-ets erythroblastosis virus E26 oncogene homolog 1 (avian)	2113	11	n/a	n/a	5.62e-01	1.433
1099290	ENSG00000168291	5130	PDHB	pyruvate dehydrogenase (lipoamide) beta	5162	3	n/a	n/a	6.14e-01	1.433
279801566	ENSG00000226642	0	AC026166.1	AC026166.1	0	3	n/a	n/a	4.93e-01	1.433
1087464	ENSG00000043039	8472	BARX2	BARX homeobox 2	8538	11	n/a	n/a	4.83e-01	1.433
280111217	ENSG00000258035	0	RP11-74K11.2	RP11-74K11.2	0	12	n/a	n/a	6.15e-01	1.433
1104545	ENSG00000198211	10234	TUBB3	tubulin, beta 3 class III	10381	16	n/a	n/a	4.06e-01	1.433
1101361	ENSG00000178149	34441	DALRD3	DALR anticodon binding domain containing 3	55152	3	n/a	n/a	5.31e-01	1.432
279941070	ENSG00000239559	0	RPL37P2	ribosomal protein L37 pseudogene 2	0	11	n/a	n/a	4.11e-01	1.432
1101406	ENSG00000178403	40609	NEUROG2	neurogenin 2	63973	4	n/a	n/a	6.11e-01	1.432
279966495	ENSG00000242486	0	RP1-104O17.2	RP1-104O17.2	0	6	n/a	n/a	6.98e-01	1.432
279462726	ENSG00000175147	0	C1orf126	chromosome 1 open reading frame 126	0	1	n/a	n/a	6.16e-01	1.432
1103467	ENSG00000188070	0	C11orf95	chromosome 11 open reading frame 95	0	11	n/a	n/a	4.95e-01	1.432
280093935	ENSG00000256218	0	RP11-1038A11.2	RP11-1038A11.2	0	12	n/a	n/a	1.10e+00	1.431
280029027	ENSG00000250669	0	RP11-83M16.3	RP11-83M16.3	0	5	n/a	n/a	4.86e-01	1.431
280097599	ENSG00000256646	0	RP11-111K18.1	RP11-111K18.1	0	7	n/a	n/a	5.09e-01	1.431
279673575	ENSG00000203875	122163	SNHG5	small nucleolar RNA host gene 5 (non-protein coding)	387066	6	n/a	n/a	5.42e-01	1.431
1091954	ENSG00000120457	3737	KCNJ5	potassium inwardly-rectifying channel, subfamily J, member 5	3762	11	n/a	n/a	5.42e-01	1.431
1109056	ENSG00000242732	109869	RGAG4	retrotransposon gag domain containing 4	340526	X	n/a	n/a	4.92e-01	1.431
279666457	ENSG00000202042	0	SNORD49B	small nucleolar RNA, C/D box 49B	0	17	n/a	n/a	4.13e-01	1.431
1099428	ENSG00000168894	30736	RNF181	ring finger protein 181	51255	2	n/a	n/a	5.45e-01	1.431
1108853	ENSG00000238045	0	AC009133.1	Uncharacterized protein	0	16	n/a	n/a	4.79e-01	1.431
1099737	ENSG00000170262	35526	MRAP	melanocortin 2 receptor accessory protein	56246	21	n/a	n/a	1.14e+00	1.430
279886569	ENSG00000234213	0	FHP1	fumarate hydratase pseudogene 1	0	13	n/a	n/a	4.82e-01	1.430
1094486	ENSG00000137944	35547	CCBL2	cysteine conjugate-beta lyase 2	56267	1	n/a	n/a	4.79e-01	1.430
279706642	ENSG00000207263	1013506	SNORD116-16	small nucleolar RNA, C/D box 116-16	100033428	15	n/a	n/a	4.32e-01	1.430
1096115	ENSG00000149273	6155	RPS3	ribosomal protein S3	6188	11	n/a	n/a	5.09e-01	1.429
1087889	ENSG00000067646	7501	ZFY	zinc finger protein, Y-linked	7544	Y	n/a	n/a	4.83e-01	1.429
1097520	ENSG00000161013	11121	MGAT4B	mannosyl (alpha-1,3-)-glycoprotein beta-1,4-N-acetylglucosaminyltransferase, isozyme B	11282	5	n/a	n/a	4.96e-01	1.429
1098820	ENSG00000166454	23055	ATMIN	ATM interactor	23300	16	n/a	n/a	4.78e-01	1.429
1097581	ENSG00000161671	94271	C19orf63	chromosome 19 open reading frame 63	284361	19	n/a	n/a	4.79e-01	1.429
1096195	ENSG00000149926	57965	FAM57B	family with sequence similarity 57, member B	83723	16	n/a	n/a	4.03e-01	1.429
1102110	ENSG00000182481	3813	KPNA2	karyopherin alpha 2 (RAG cohort 1, importin alpha 1)	3838	17	n/a	n/a	6.44e-01	1.429
1090968	ENSG00000112514	31076	CUTA	cutA divalent cation tolerance homolog (E. coli)	51596	6	n/a	n/a	5.44e-01	1.429
1097607	ENSG00000161939	0	C17orf49	chromosome 17 open reading frame 49	0	17	n/a	n/a	4.94e-01	1.428
1101088	ENSG00000176731	125638	C8orf59	chromosome 8 open reading frame 59	401466	8	n/a	n/a	4.79e-01	1.428
1086909	ENSG00000004139	22853	SARM1	sterile alpha and TIR motif containing 1	23098	17	n/a	n/a	5.60e-01	1.428
1089656	ENSG00000103175	37221	WFDC1	WAP four-disulfide core domain 1	58189	16	n/a	n/a	5.75e-01	1.428
1099497	ENSG00000169189	83477	NSMCE1	non-SMC element 1 homolog (S. cerevisiae)	197370	16	n/a	n/a	7.06e-01	1.428
279585971	ENSG00000188460	0	ACTBP11	actin, beta pseudogene 11	0	1	n/a	n/a	5.15e-01	1.428
279948332	ENSG00000240414	0	AC114498.4	AC114498.4	0	1	n/a	n/a	4.32e-01	1.428
1099696	ENSG00000170043	37299	TRAPPC1	trafficking protein particle complex 1	58485	17	n/a	n/a	6.84e-01	1.428
1087852	ENSG00000066583	30498	ISOC1	isochorismatase domain containing 1	51015	5	n/a	n/a	6.02e-01	1.428
279776912	ENSG00000224469	0	AC009517.2	AC009517.2	0	7	n/a	n/a	4.80e-01	1.428
1095424	ENSG00000143947	6200	RPS27A	ribosomal protein S27a	6233	2	n/a	n/a	4.83e-01	1.427
280119003	ENSG00000258646	0	RP11-950C14.3	RP11-950C14.3	0	14	n/a	n/a	5.93e-01	1.427
279868244	ENSG00000232607	0	MIR497HG	mir-497-195 cluster host gene (non-protein coding)	0	17	n/a	n/a	4.90e-01	1.427
280067245	ENSG00000254183	0	RP11-953B20.2	RP11-953B20.2	0	8	n/a	n/a	5.02e-01	1.427
1091413	ENSG00000116005	30930	PCYOX1	prenylcysteine oxidase 1	51449	2	n/a	n/a	4.80e-01	1.427
280116423	ENSG00000258484	89940	SPESP1	sperm equatorial segment protein 1	246777	15	n/a	n/a	4.95e-01	1.426
279998855	ENSG00000248217	0	CLEC4GP1	C-type lectin domain family 4, member G pseudogene 1	0	19	n/a	n/a	4.81e-01	1.426
279846638	ENSG00000230667	0	SETP18	SET pseudogene 18	0	1	n/a	n/a	4.03e-01	1.426
279665078	ENSG00000201644	0	Y_RNA	Y RNA	0	4	n/a	n/a	4.32e-01	1.426
1097245	ENSG00000159128	3440	IFNGR2	interferon gamma receptor 2 (interferon gamma transducer 1)	3460	21	n/a	n/a	8.35e-01	1.426
1098537	ENSG00000165389	82687	SPTSSA	serine palmitoyltransferase, small subunit A	171546	14	n/a	n/a	5.03e-01	1.426
279612954	ENSG00000196861	0	AC002994.1	AC002994.1	0	17	n/a	n/a	4.79e-01	1.426
279722543	ENSG00000213488	0	CTB-85P21.1	CTB-85P21.1	0	5	n/a	n/a	4.82e-01	1.426
1086998	ENSG00000006377	1738	DLX6	distal-less homeobox 6	1750	7	n/a	n/a	5.98e-01	1.426
1102367	ENSG00000183578	122836	TNFAIP8L3	tumor necrosis factor, alpha-induced protein 8-like 3	388121	15	n/a	n/a	4.78e-01	1.426
279722491	ENSG00000213478	0	CFL1P2	cofilin 1 (non-muscle) pseudogene 2	0	1	n/a	n/a	6.07e-01	1.426
279896914	ENSG00000235105	0	RP11-329A14.1	RP11-329A14.1	0	1	n/a	n/a	6.48e-01	1.426
1108080	ENSG00000232856	0	MIR3654	microRNA 3654	0	7	n/a	n/a	4.84e-01	1.426
279865652	ENSG00000232383	0	AC010677.5	AC010677.5	0	7	n/a	n/a	4.83e-01	1.425
280043705	ENSG00000251896	1013517	SNORD116-27	small nucleolar RNA, C/D box 116-27	100033439	15	n/a	n/a	4.32e-01	1.425
280136187	ENSG00000259627	0	RP11-244F12.2	RP11-244F12.2	0	15	n/a	n/a	4.79e-01	1.425
279808616	ENSG00000227218	0	RP11-203J24.8	RP11-203J24.8	0	9	n/a	n/a	5.30e-01	1.425
279845831	ENSG00000230593	0	AC090804.1	AC090804.1	0	11	n/a	n/a	4.08e-01	1.425
1087117	ENSG00000010270	58147	STARD3NL	STARD3 N-terminal like	83930	7	n/a	n/a	5.52e-01	1.425
280049060	ENSG00000252672	0	snoZ185	Small nucleolar RNA Z185	0	7	n/a	n/a	4.32e-01	1.425
279778902	ENSG00000224645	0	RP11-126K1.8	RP11-126K1.8	0	1	n/a	n/a	4.80e-01	1.425
279724423	ENSG00000213740	0	RP13-178D16.2	RP13-178D16.2	0	X	n/a	n/a	6.19e-01	1.424
279864114	ENSG00000232226	0	ARSFP1	arylsulfatase F pseudogene 1	0	Y	n/a	n/a	6.75e-01	1.424
1102661	ENSG00000184752	35252	NDUFA12	NADH dehydrogenase (ubiquinone) 1 alpha subcomplex, 12	55967	12	n/a	n/a	4.83e-01	1.424
1098450	ENSG00000164985	11009	PSIP1	PC4 and SFRS1 interacting protein 1	11168	9	n/a	n/a	6.16e-01	1.424
1099661	ENSG00000169900	92196	PYDC1	PYD (pyrin domain) containing 1	260434	16	n/a	n/a	4.08e-01	1.424
279913934	ENSG00000236735	0	RPL31P63	ribosomal protein L31 pseudogene 63	0	X	n/a	n/a	7.45e-01	1.424
280022928	ENSG00000250182	0	CTD-2165H16.1	CTD-2165H16.1	0	5	n/a	n/a	4.09e-01	1.424
1097884	ENSG00000163155	123106	LYSMD1	LysM, putative peptidoglycan-binding, domain containing 1	388695	1	n/a	n/a	6.55e-01	1.423
1097089	ENSG00000157833	80935	FAM59B	family with sequence similarity 59, member B	150946	2	n/a	n/a	4.85e-01	1.423
1089044	ENSG00000100027	29534	YPEL1	yippee-like 1 (Drosophila)	29799	22	n/a	n/a	8.01e-01	1.423
1101101	ENSG00000176788	10262	BASP1	brain abundant, membrane attached signal protein 1	10409	5	n/a	n/a	5.01e-01	1.423
279806433	ENSG00000227034	0	RP11-234N17.1	RP11-234N17.1	0	1	n/a	n/a	4.10e-01	1.423
279981170	ENSG00000244012	0	AL135747.1	AL135747.1	0	14	n/a	n/a	4.32e-01	1.423
1109114	ENSG00000243927	41492	MRPS6	mitochondrial ribosomal protein S6	64968	21	n/a	n/a	4.04e-01	1.423
1094451	ENSG00000137804	30685	NUSAP1	nucleolar and spindle associated protein 1	51203	15	n/a	n/a	5.58e-01	1.423
1094145	ENSG00000136161	1094	RCBTB2	regulator of chromosome condensation (RCC1) and BTB (POZ) domain containing protein 2	1102	13	n/a	n/a	6.70e-01	1.423
1089541	ENSG00000102302	2230	FGD1	FYVE, RhoGEF and PH domain containing 1	2245	X	n/a	n/a	4.95e-01	1.423
280046925	ENSG00000252361	0	U6	U6 spliceosomal RNA	0	11	n/a	n/a	4.81e-01	1.422
1090627	ENSG00000110042	22975	DTX4	deltex homolog 4 (Drosophila)	23220	11	n/a	n/a	5.42e-01	1.422
280066519	ENSG00000254132	0	MTND6P3	MT-ND6 pseudogene 3	0	5	n/a	n/a	4.78e-01	1.422
280124391	ENSG00000258947	10234	RP11-566K11.2	Melanocyte-stimulating hormone receptor	10381	16	n/a	n/a	4.07e-01	1.422
279972630	ENSG00000243172	0	AP003035.1	AP003035.1	0	11	n/a	n/a	4.15e-01	1.422
279930745	ENSG00000238151	0	MLLT10P1	myeloid/lymphoid or mixed-lineage leukemia (trithorax homolog, Drosophila); translocated to, 10 pseudogene 1	0	20	n/a	n/a	6.01e-01	1.422
1102816	ENSG00000185339	6908	TCN2	transcobalamin II	6948	22	n/a	n/a	4.96e-01	1.422
280081601	ENSG00000255137	0	RP11-290D2.4	RP11-290D2.4	0	13	n/a	n/a	4.78e-01	1.422
279657791	ENSG00000199477	0	SNORA31	small nucleolar RNA, H/ACA box 31	0	13	n/a	n/a	4.78e-01	1.422
1099961	ENSG00000171160	78721	MORN4	MORN repeat containing 4	118812	10	n/a	n/a	5.34e-01	1.421
280058530	ENSG00000253564	0	RP11-956J14.2	RP11-956J14.2	0	8	n/a	n/a	4.07e-01	1.421
1093950	ENSG00000135253	0	KCP	kielin/chordin-like protein	0	7	n/a	n/a	6.31e-01	1.421
279796894	ENSG00000226221	0	AC022431.1	AC022431.1	0	5	n/a	n/a	4.98e-01	1.421
1097061	ENSG00000157570	59855	TSPAN18	tetraspanin 18	90139	11	n/a	n/a	4.77e-01	1.421
1105950	ENSG00000213965	124057	NUDT19	nudix (nucleoside diphosphate linked moiety X)-type motif 19	390916	19	n/a	n/a	5.81e-01	1.421
279719082	ENSG00000213080	0	RP11-312J18.5	RP11-312J18.5	0	1	n/a	n/a	4.86e-01	1.421
1095287	ENSG00000143314	55393	MRPL24	mitochondrial ribosomal protein L24	79590	1	n/a	n/a	5.03e-01	1.421
279790883	ENSG00000225712	0	ATP5G2P1	ATP synthase, H+ transporting, mitochondrial Fo complex, subunit C2 (subunit 9) pseudogene 1	0	1	n/a	n/a	1.28e+00	1.420
1087158	ENSG00000011332	8142	DPF1	D4, zinc and double PHD fingers family 1	8193	19	n/a	n/a	4.83e-01	1.420
279833635	ENSG00000229503	0	AC092155.1	AC092155.1	0	2	n/a	n/a	4.32e-01	1.420
279962419	ENSG00000242041	0	RP11-70F11.2	RP11-70F11.2	0	12	n/a	n/a	4.09e-01	1.420
279584659	ENSG00000188338	0	SLC38A3	solute carrier family 38, member 3	0	3	n/a	n/a	4.79e-01	1.420
1090467	ENSG00000108684	37	ACCN1	amiloride-sensitive cation channel 1, neuronal	40	17	n/a	n/a	7.19e-01	1.420
1104456	ENSG00000197965	8899	MPZL1	myelin protein zero-like 1	9019	1	n/a	n/a	6.13e-01	1.420
279736905	ENSG00000215093	0	EEF1A1P29	eukaryotic translation elongation factor 1 alpha 1 pseudogene 29	0	X	n/a	n/a	4.07e-01	1.420
1105984	ENSG00000214087	109639	ARL16	ADP-ribosylation factor-like 16	339231	17	n/a	n/a	4.81e-01	1.420
1088559	ENSG00000086065	30990	CHMP5	charged multivesicular body protein 5	51510	9	n/a	n/a	4.95e-01	1.420
1096483	ENSG00000152518	674	ZFP36L2	zinc finger protein 36, C3H type-like 2	678	2	n/a	n/a	5.09e-01	1.419
1091737	ENSG00000118680	68077	MYL12B	myosin, light chain 12B, regulatory	103910	18	n/a	n/a	5.09e-01	1.419
279817423	ENSG00000228053	0	RP11-151F5.2	RP11-151F5.2	0	9	n/a	n/a	4.80e-01	1.419
1090141	ENSG00000106069	1116	CHN2	chimerin (chimaerin) 2	1124	7	n/a	n/a	7.46e-01	1.419
1101320	ENSG00000177946	60225	CENPBD1	CENPB DNA-binding domains containing 1	92806	16	n/a	n/a	6.54e-01	1.419
279820645	ENSG00000228343	0	RP11-1148L6.5	RP11-1148L6.5	0	X	n/a	n/a	5.10e-01	1.419
1095217	ENSG00000142864	25884	SERBP1	SERPINE1 mRNA binding protein 1	26135	1	n/a	n/a	6.58e-01	1.419
279943690	ENSG00000239899	0	AC011994.1	AC011994.1	0	2	n/a	n/a	5.19e-01	1.419
1105861	ENSG00000213433	0	RP11-54C4.1	RP11-54C4.1	0	5	n/a	n/a	5.83e-01	1.419
1099241	ENSG00000168077	30916	SCARA3	scavenger receptor class A, member 3	51435	8	n/a	n/a	4.07e-01	1.419
1099873	ENSG00000170837	2833	GPR27	G protein-coupled receptor 27	2850	3	n/a	n/a	5.25e-01	1.419
1104361	ENSG00000197705	36838	KLHL14	kelch-like 14 (Drosophila)	57565	18	n/a	n/a	6.19e-01	1.418
1100171	ENSG00000172020	2580	GAP43	growth associated protein 43	2596	3	n/a	n/a	4.94e-01	1.418
1094144	ENSG00000136160	1897	EDNRB	endothelin receptor type B	1910	13	n/a	n/a	4.10e-01	1.418
279901896	ENSG00000235585	0	RP11-565N2.2	RP11-565N2.2	0	1	n/a	n/a	4.80e-01	1.418
279706453	ENSG00000207227	0	U6	U6 spliceosomal RNA	0	22	n/a	n/a	4.10e-01	1.418
1104481	ENSG00000198034	6158	RPS4X	ribosomal protein S4, X-linked	6191	X	n/a	n/a	6.90e-01	1.418
279924385	ENSG00000237631	0	RP11-72B4.2	RP11-72B4.2	0	9	n/a	n/a	4.82e-01	1.418
1095921	ENSG00000147586	28693	MRPS28	mitochondrial ribosomal protein S28	28957	8	n/a	n/a	4.79e-01	1.418
280097257	ENSG00000256599	0	AC020663.1	AC020663.1	0	16	n/a	n/a	5.28e-01	1.418
1099133	ENSG00000167720	40469	SRR	serine racemase	63826	17	n/a	n/a	6.00e-01	1.418
279922306	ENSG00000237457	0	RP11-547I7.2	RP11-547I7.2	0	1	n/a	n/a	4.93e-01	1.418
279736371	ENSG00000215034	0	RP11-331G2.4	RP11-331G2.4	0	3	n/a	n/a	4.80e-01	1.418
279900992	ENSG00000235501	170799	RP4-639F20.1	RP4-639F20.1	729970	1	n/a	n/a	5.61e-01	1.418
1098932	ENSG00000166922	6411	SCG5	secretogranin V (7B2 protein)	6447	15	n/a	n/a	5.59e-01	1.418
279965138	ENSG00000242327	0	CTD-2184D3.1	CTD-2184D3.1	0	15	n/a	n/a	4.80e-01	1.418
1088523	ENSG00000085231	6840	TAF9	TAF9 RNA polymerase II, TATA box binding protein (TBP)-associated factor, 32kDa	6880	5	n/a	n/a	4.82e-01	1.418
1099457	ENSG00000169016	1864	E2F6	E2F transcription factor 6	1876	2	n/a	n/a	6.19e-01	1.417
1089270	ENSG00000100814	37091	CCNB1IP1	cyclin B1 interacting protein 1, E3 ubiquitin protein ligase	57820	14	n/a	n/a	5.43e-01	1.417
1087013	ENSG00000006638	6875	TBXA2R	thromboxane A2 receptor	6915	19	n/a	n/a	5.94e-01	1.417
1103332	ENSG00000187595	83618	ZNF385C	zinc finger protein 385C	201181	17	n/a	n/a	6.32e-01	1.417
1094458	ENSG00000137815	22923	RTF1	Rtf1, Paf1/RNA polymerase II complex component, homolog (S. cerevisiae)	23168	15	n/a	n/a	4.97e-01	1.417
1089290	ENSG00000100918	9841	REC8	REC8 homolog (yeast)	9985	14	n/a	n/a	4.97e-01	1.417
279885390	ENSG00000234115	0	RP11-288G3.4	RP11-288G3.4	0	6	n/a	n/a	4.97e-01	1.417
280125486	ENSG00000259007	0	RP11-463J10.3	RP11-463J10.3	0	14	n/a	n/a	4.78e-01	1.416
1088708	ENSG00000089248	10803	ERP29	endoplasmic reticulum protein 29	10961	12	n/a	n/a	5.09e-01	1.416
1106804	ENSG00000224569	0	RP11-341G5.2	RP11-341G5.2	0	4	n/a	n/a	4.79e-01	1.416
1090823	ENSG00000111670	54997	GNPTAB	N-acetylglucosamine-1-phosphate transferase, alpha and beta subunits	79158	12	n/a	n/a	5.05e-01	1.416
279986630	ENSG00000244582	0	RP11-822E23.1	RP11-822E23.1	0	17	n/a	n/a	4.80e-01	1.416
279914341	ENSG00000236773	0	RP11-365O16.1	RP11-365O16.1	0	1	n/a	n/a	5.43e-01	1.415
1089411	ENSG00000101439	1460	CST3	cystatin C	1471	20	n/a	n/a	4.21e-01	1.415
1109008	ENSG00000241837	536	ATP5O	ATP synthase, H+ transporting, mitochondrial F1 complex, O subunit	539	21	n/a	n/a	4.78e-01	1.415
279889918	ENSG00000234518	0	RP5-837D10.2	RP5-837D10.2	0	1	n/a	n/a	4.84e-01	1.415
280057667	ENSG00000253506	109993	NACA2	nascent polypeptide-associated complex alpha subunit 2	342538	17	n/a	n/a	4.77e-01	1.415
1088909	ENSG00000095485	34569	CWF19L1	CWF19-like 1, cell cycle control (S. pombe)	55280	10	n/a	n/a	4.79e-01	1.415
279848254	ENSG00000230829	0	CTD-2186M15.1	CTD-2186M15.1	0	5	n/a	n/a	8.32e-01	1.415
1095479	ENSG00000144339	23424	TMEFF2	transmembrane protein with EGF-like and two follistatin-like domains 2	23671	2	n/a	n/a	5.09e-01	1.415
279782357	ENSG00000224953	0	SRIP3	sorcin pseudogene 3	0	Y	n/a	n/a	5.05e-01	1.415
278533070	ENSG00000004142	0	POLDIP2	polymerase (DNA-directed), delta interacting protein 2	0	17	n/a	n/a	8.43e-01	1.414
1092807	ENSG00000127314	5876	RAP1B	RAP1B, member of RAS oncogene family	5908	12	n/a	n/a	8.75e-01	1.414
279766766	ENSG00000223668	0	EEF1A1P24	eukaryotic translation elongation factor 1 alpha 1 pseudogene 24	0	3	n/a	n/a	4.79e-01	1.414
1089102	ENSG00000100218	26901	RTDR1	rhabdoid tumor deletion region gene 1	27156	22	n/a	n/a	6.31e-01	1.414
1090055	ENSG00000105677	10283	TMEM147	transmembrane protein 147	10430	19	n/a	n/a	5.09e-01	1.414
279993294	ENSG00000246532	0	AP006284.1	AP006284.1	0	11	n/a	n/a	6.17e-01	1.414
280109348	ENSG00000257851	0	RP11-199A1.1	RP11-199A1.1	0	12	n/a	n/a	5.63e-01	1.414
280022582	ENSG00000250151	0	ARPC4-TTLL3	ARPC4-TTLL3 readthrough	0	3	n/a	n/a	5.14e-01	1.414
1103287	ENSG00000187266	2042	EPOR	erythropoietin receptor	2057	19	n/a	n/a	5.45e-01	1.414
1096177	ENSG00000149657	80837	LSM14B	LSM14B, SCD6 homolog B (S. cerevisiae)	149986	20	n/a	n/a	4.95e-01	1.414
1097409	ENSG00000160284	58431	C21orf56	chromosome 21 open reading frame 56	84221	21	n/a	n/a	4.09e-01	1.414
1103448	ENSG00000188010	182450	MORN2	MORN repeat containing 2	729967	2	n/a	n/a	4.86e-01	1.414
1094114	ENSG00000136026	10812	CKAP4	cytoskeleton-associated protein 4	10970	12	n/a	n/a	8.94e-01	1.413
1106082	ENSG00000214435	36686	AS3MT	arsenic (+3 oxidation state) methyltransferase	57412	10	n/a	n/a	4.80e-01	1.413
280034348	ENSG00000251106	0	FAM206BP	family with sequence similarity 206, member B, pseudogene	0	13	n/a	n/a	4.80e-01	1.413
1090448	ENSG00000108578	639	BLMH	bleomycin hydrolase	642	17	n/a	n/a	5.59e-01	1.413
1101092	ENSG00000176749	8774	CDK5R1	cyclin-dependent kinase 5, regulatory subunit 1 (p35)	8851	17	n/a	n/a	4.79e-01	1.413
1093487	ENSG00000132386	5144	SERPINF1	serpin peptidase inhibitor, clade F (alpha-2 antiplasmin, pigment epithelium derived factor), member 1	5176	17	n/a	n/a	4.83e-01	1.413
1104379	ENSG00000197756	6136	RPL37A	ribosomal protein L37a	6168	2	n/a	n/a	4.78e-01	1.413
1094436	ENSG00000137726	33131	FXYD6	FXYD domain containing ion transport regulator 6	53826	11	n/a	n/a	7.01e-01	1.413
1098860	ENSG00000166619	10746	BLCAP	bladder cancer associated protein	10904	20	n/a	n/a	7.06e-01	1.412
1093234	ENSG00000130724	26988	CHMP2A	charged multivesicular body protein 2A	27243	19	n/a	n/a	4.76e-01	1.412
279729415	ENSG00000214278	0	CTD-2228K2.2	CTD-2228K2.2	0	5	n/a	n/a	4.79e-01	1.412
1087501	ENSG00000047662	26891	FAM184B	family with sequence similarity 184, member B	27146	4	n/a	n/a	5.36e-01	1.412
1092682	ENSG00000125995	80152	ROMO1	reactive oxygen species modulator 1	140823	20	n/a	n/a	4.80e-01	1.412
279890056	ENSG00000234531	0	RP11-288G11.3	RP11-288G11.3	0	10	n/a	n/a	5.22e-01	1.412
279874916	ENSG00000233177	0	RP11-179H18.2	RP11-179H18.2	0	10	n/a	n/a	5.26e-01	1.411
1096923	ENSG00000156411	9414	C14orf2	chromosome 14 open reading frame 2	9556	14	n/a	n/a	4.80e-01	1.411
1093398	ENSG00000131747	7110	TOP2A	topoisomerase (DNA) II alpha 170kDa	7153	17	n/a	n/a	6.85e-01	1.411
1090912	ENSG00000112183	85782	RBM24	RNA binding motif protein 24	221662	6	n/a	n/a	5.37e-01	1.411
1096862	ENSG00000155957	31123	TMBIM4	transmembrane BAX inhibitor motif containing 4	51643	12	n/a	n/a	7.42e-01	1.411
1103659	ENSG00000188820	134284	FAM26F	family with sequence similarity 26, member F	441168	6	n/a	n/a	5.45e-01	1.411
279705116	ENSG00000207003	0	U6	U6 spliceosomal RNA	0	19	n/a	n/a	4.12e-01	1.411
1096732	ENSG00000154655	60006	L3MBTL4	l(3)mbt-like 4 (Drosophila)	91133	18	n/a	n/a	6.60e-01	1.410
279660136	ENSG00000200201	0	Y_RNA	Y RNA	0	11	n/a	n/a	4.80e-01	1.410
1091160	ENSG00000114200	587	BCHE	butyrylcholinesterase	590	3	n/a	n/a	5.88e-01	1.410
1094294	ENSG00000136933	10098	RABEPK	Rab9 effector protein with kelch motifs	10244	9	n/a	n/a	5.02e-01	1.410
1101190	ENSG00000177234	126389	C10orf85	chromosome 10 open reading frame 85	404216	10	n/a	n/a	6.11e-01	1.410
1095524	ENSG00000144647	59082	C3orf39	chromosome 3 open reading frame 39	84892	3	n/a	n/a	4.04e-01	1.410
1098216	ENSG00000164129	4858	NPY5R	neuropeptide Y receptor Y5	4889	4	n/a	n/a	6.71e-01	1.410
279975302	ENSG00000243473	0	RP4-545L17.7	RP4-545L17.7	0	20	n/a	n/a	5.10e-01	1.410
278785385	ENSG00000105988	0	NHP2P1	NHP2 ribonucleoprotein homolog (yeast) pseudogene 1	0	10	n/a	n/a	5.43e-01	1.410
1098521	ENSG00000165300	25799	SLITRK5	SLIT and NTRK-like family, member 5	26050	13	n/a	n/a	4.83e-01	1.410
279882358	ENSG00000233837	0	EIF3LP2	eukaryotic translation initiation factor 3, subunit L pseudogene 2	0	10	n/a	n/a	4.78e-01	1.410
1093495	ENSG00000132432	23235	SEC61G	Sec61 gamma subunit	23480	7	n/a	n/a	4.79e-01	1.410
1102870	ENSG00000185614	123285	C3orf54	chromosome 3 open reading frame 54	389119	3	n/a	n/a	4.79e-01	1.409
1096241	ENSG00000150625	2806	GPM6A	glycoprotein M6A	2823	4	n/a	n/a	4.97e-01	1.409
280080565	ENSG00000255074	0	RP11-140L24.3	RP11-140L24.3	0	11	n/a	n/a	4.32e-01	1.409
280036026	ENSG00000251228	0	RP11-192C21.3	RP11-192C21.3	0	4	n/a	n/a	4.09e-01	1.409
1092100	ENSG00000121774	10510	KHDRBS1	KH domain containing, RNA binding, signal transduction associated 1	10657	1	n/a	n/a	9.51e-01	1.409
279947983	ENSG00000240366	0	RP11-69H7.1	RP11-69H7.1	0	15	n/a	n/a	5.46e-01	1.409
1090846	ENSG00000111775	1328	COX6A1	cytochrome c oxidase subunit VIa polypeptide 1	1337	12	n/a	n/a	4.81e-01	1.409
1093907	ENSG00000135018	29712	UBQLN1	ubiquilin 1	29979	9	n/a	n/a	4.85e-01	1.409
1098889	ENSG00000166794	5447	PPIB	peptidylprolyl isomerase B (cyclophilin B)	5479	15	n/a	n/a	5.99e-01	1.409
1103257	ENSG00000187145	33751	MRPS21	mitochondrial ribosomal protein S21	54460	1	n/a	n/a	4.78e-01	1.409
1097613	ENSG00000161960	1958	EIF4A1	eukaryotic translation initiation factor 4A1	1973	17	n/a	n/a	5.46e-01	1.409
1101693	ENSG00000180185	57561	FAHD1	fumarylacetoacetate hydrolase domain containing 1	81889	16	n/a	n/a	9.65e-01	1.408
279911991	ENSG00000236530	0	AC097711.1	AC097711.1	0	4	n/a	n/a	5.38e-01	1.408
1089477	ENSG00000101938	60108	CHRDL1	chordin-like 1	91851	X	n/a	n/a	4.80e-01	1.408
1091386	ENSG00000115828	25546	QPCT	glutaminyl-peptide cyclotransferase	25797	2	n/a	n/a	6.91e-01	1.408
279894915	ENSG00000234925	0	RP11-254B13.3	RP11-254B13.3	0	12	n/a	n/a	4.77e-01	1.408
1087027	ENSG00000006837	30746	CDKL3	cyclin-dependent kinase-like 3	51265	5	n/a	n/a	5.14e-01	1.408
1092814	ENSG00000127337	8038	YEATS4	YEATS domain containing 4	8089	12	n/a	n/a	5.22e-01	1.408
280064617	ENSG00000253992	0	RP11-737F9.1	RP11-737F9.1	0	8	n/a	n/a	4.81e-01	1.407
1103005	ENSG00000186106	81295	ANKRD46	ankyrin repeat domain 46	157567	8	n/a	n/a	4.98e-01	1.407
1103999	ENSG00000196591	3049	HDAC2	histone deacetylase 2	3066	6	n/a	n/a	6.02e-01	1.407
1096434	ENSG00000152207	36383	CYSLTR2	cysteinyl leukotriene receptor 2	57105	13	n/a	n/a	5.23e-01	1.407
280100200	ENSG00000256968	0	AL354707.1	AL354707.1	0	9	n/a	n/a	4.83e-01	1.407
279909632	ENSG00000236325	0	AC005300.5	AC005300.5	0	22	n/a	n/a	4.79e-01	1.407
1093971	ENSG00000135363	3980	LMO2	LIM domain only 2 (rhombotin-like 1)	4005	11	n/a	n/a	6.88e-01	1.407
279721846	ENSG00000213403	0	CISD1P1	CDGSH iron sulfur domain 1 pseudogene 1	0	2	n/a	n/a	5.75e-01	1.407
1105721	ENSG00000212664	0	RP11-592N21.1	RP11-592N21.1	0	15	n/a	n/a	4.79e-01	1.406
1093346	ENSG00000131378	22935	RFTN1	raftlin, lipid raft linker 1	23180	3	n/a	n/a	5.42e-01	1.406
1090817	ENSG00000111653	30629	ING4	inhibitor of growth family, member 4	51147	12	n/a	n/a	5.21e-01	1.406
1097644	ENSG00000162188	2768	GNG3	guanine nucleotide binding protein (G protein), gamma 3	2785	11	n/a	n/a	4.82e-01	1.406
279751098	ENSG00000220848	0	RPS18P9	ribosomal protein S18 pseudogene 9	0	6	n/a	n/a	4.78e-01	1.406
1094734	ENSG00000139343	6596	SNRPF	small nuclear ribonucleoprotein polypeptide F	6636	12	n/a	n/a	5.44e-01	1.406
279826311	ENSG00000228843	0	RP11-112J3.15	RP11-112J3.15	0	9	n/a	n/a	5.89e-01	1.406
279827967	ENSG00000228998	0	AC091167.2	Putative PERP-like protein	0	15	n/a	n/a	4.78e-01	1.406
279818388	ENSG00000228149	0	RPL3P1	ribosomal protein L3 pseudogene 1	0	21	n/a	n/a	4.79e-01	1.406
279860153	ENSG00000231884	0	NDUFB1P1	NADH dehydrogenase (ubiquinone) 1 beta subcomplex, 1 pseudogene 1	0	3	n/a	n/a	5.16e-01	1.406
1091024	ENSG00000112977	1599	DAP	death-associated protein	1611	5	n/a	n/a	7.40e-01	1.406
279996780	ENSG00000247903	0	RP11-421F16.3	RP11-421F16.3	0	12	n/a	n/a	6.64e-01	1.406
279953423	ENSG00000241047	0	AC008434.2	AC008434.2	0	5	n/a	n/a	4.80e-01	1.406
279780276	ENSG00000224763	0	FDPSP8	farnesyl diphosphate synthase pseudogene 8	0	1	n/a	n/a	4.09e-01	1.405
280127744	ENSG00000259142	0	RP11-355I22.4	RP11-355I22.4	0	14	n/a	n/a	4.95e-01	1.405
1101499	ENSG00000178988	77635	MRFAP1L1	Morf4 family associated protein 1-like 1	114932	4	n/a	n/a	5.79e-01	1.405
1106542	ENSG00000221923	125242	ZNF880	zinc finger protein 880	400713	19	n/a	n/a	4.95e-01	1.405
1096985	ENSG00000156968	90237	MPV17L	MPV17 mitochondrial membrane protein-like	255027	16	n/a	n/a	4.79e-01	1.405
1091343	ENSG00000115526	9346	CHST10	carbohydrate sulfotransferase 10	9486	2	n/a	n/a	6.84e-01	1.405
1097382	ENSG00000160190	33313	SLC37A1	solute carrier family 37 (glycerol-3-phosphate transporter), member 1	54020	21	n/a	n/a	4.81e-01	1.405
279861427	ENSG00000231989	81148	PPP1R2P3	protein phosphatase 1, regulatory (inhibitor) subunit 2 pseudogene 3	153743	5	n/a	n/a	4.81e-01	1.405
1095614	ENSG00000145337	59182	PIGY	phosphatidylinositol glycan anchor biosynthesis, class Y	84992	4	n/a	n/a	7.94e-01	1.405
279988935	ENSG00000244967	0	AL360001.1	AL360001.1	0	10	n/a	n/a	5.28e-01	1.405
1105892	ENSG00000213694	1890	S1PR3	sphingosine-1-phosphate receptor 3	1903	9	n/a	n/a	5.32e-01	1.405
279801999	ENSG00000226677	93608	C14orf19	chromosome 14 open reading frame 19	280655	14	n/a	n/a	4.99e-01	1.404
1094738	ENSG00000139352	426	ASCL1	achaete-scute complex homolog 1 (Drosophila)	429	12	n/a	n/a	6.01e-01	1.404
1088715	ENSG00000089351	36928	GRAMD1A	GRAM domain containing 1A	57655	19	n/a	n/a	4.10e-01	1.404
1099623	ENSG00000169740	7537	ZNF32	zinc finger protein 32	7580	10	n/a	n/a	4.96e-01	1.404
1091459	ENSG00000116288	11151	PARK7	parkinson protein 7	11315	1	n/a	n/a	5.09e-01	1.404
279990172	ENSG00000245526	165799	LINC00461	long intergenic non-protein coding RNA 461	645323	5	n/a	n/a	5.58e-01	1.403
1093152	ENSG00000130300	57727	PLVAP	plasmalemma vesicle associated protein	83483	19	n/a	n/a	5.00e-01	1.403
1092493	ENSG00000124784	57974	RIOK1	RIO kinase 1 (yeast)	83732	6	n/a	n/a	4.93e-01	1.403
1089082	ENSG00000100142	5403	POLR2F	polymerase (RNA) II (DNA directed) polypeptide F	5435	22	n/a	n/a	5.82e-01	1.403
280123646	ENSG00000258907	0	RP11-644F5.15	RP11-644F5.15	0	12	n/a	n/a	4.07e-01	1.403
279669098	ENSG00000203422	0	AC140061.3	AC140061.3	0	12	n/a	n/a	4.80e-01	1.403
1090634	ENSG00000110066	30593	SUV420H1	suppressor of variegation 4-20 homolog 1 (Drosophila)	51111	11	n/a	n/a	5.19e-01	1.403
1089830	ENSG00000104687	2919	GSR	glutathione reductase	2936	8	n/a	n/a	5.89e-01	1.403
1094929	ENSG00000140650	5341	PMM2	phosphomannomutase 2	5373	16	n/a	n/a	7.34e-01	1.402
279781825	ENSG00000224908	0	TIMM8BP2	translocase of inner mitochondrial membrane 8B pseudogene 2	0	X	n/a	n/a	4.76e-01	1.402
1101313	ENSG00000177885	2868	GRB2	growth factor receptor-bound protein 2	2885	17	n/a	n/a	6.18e-01	1.402
1092654	ENSG00000125877	3679	ITPA	inosine triphosphatase (nucleoside triphosphate pyrophosphatase)	3704	20	n/a	n/a	4.77e-01	1.402
1092070	ENSG00000121413	41825	ZSCAN18	zinc finger and SCAN domain containing 18	65982	19	n/a	n/a	8.30e-01	1.402
279949201	ENSG00000240500	0	RP11-160A10.3	RP11-160A10.3	0	6	n/a	n/a	6.54e-01	1.402
1101031	ENSG00000176401	79124	EID2B	EP300 interacting inhibitor of differentiation 2B	126272	19	n/a	n/a	6.56e-01	1.402
280014778	ENSG00000249556	0	AC010627.1	AC010627.1	0	5	n/a	n/a	4.08e-01	1.402
1097365	ENSG00000160094	80762	ZNF362	zinc finger protein 362	149076	1	n/a	n/a	6.85e-01	1.402
279784907	ENSG00000225193	0	RPS12P26	ribosomal protein S12 pseudogene 26	0	15	n/a	n/a	4.12e-01	1.402
1097812	ENSG00000162894	9090	FAIM3	Fas apoptotic inhibitory molecule 3	9214	1	n/a	n/a	5.09e-01	1.402
279859677	ENSG00000231848	0	AC012354.8	AC012354.8	0	2	n/a	n/a	6.90e-01	1.402
1093885	ENSG00000134873	8949	CLDN10	claudin 10	9071	13	n/a	n/a	4.79e-01	1.402
1103568	ENSG00000188501	83456	LCTL	lactase-like	197021	15	n/a	n/a	7.23e-01	1.401
1099583	ENSG00000169567	3076	HINT1	histidine triad nucleotide binding protein 1	3094	5	n/a	n/a	4.92e-01	1.401
279768649	ENSG00000223812	0	RP11-197K6.1	RP11-197K6.1	0	3	n/a	n/a	5.80e-01	1.401
1087717	ENSG00000062582	41475	MRPS24	mitochondrial ribosomal protein S24	64951	7	n/a	n/a	4.83e-01	1.401
1102675	ENSG00000184831	54974	APOO	apolipoprotein O	79135	X	n/a	n/a	4.79e-01	1.401
278944972	ENSG00000125385	0	RP11-297B17.2	RP11-297B17.2	0	9	n/a	n/a	4.80e-01	1.401
1089072	ENSG00000100105	23352	PATZ1	POZ (BTB) and AT hook containing zinc finger 1	23598	22	n/a	n/a	5.18e-01	1.400
1093664	ENSG00000133398	58456	MED10	mediator complex subunit 10	84246	5	n/a	n/a	5.43e-01	1.400
1097778	ENSG00000162757	80702	C1orf74	chromosome 1 open reading frame 74	148304	1	n/a	n/a	5.06e-01	1.400
280015490	ENSG00000249619	0	HMGN1P13	high mobility group nucleosome binding domain 1 pseudogene 13	0	5	n/a	n/a	4.78e-01	1.400
1109136	ENSG00000244291	79388	C7orf13	chromosome 7 open reading frame 13	129790	7	n/a	n/a	6.36e-01	1.400
279829167	ENSG00000229111	157129305	MED4-AS1	MED4 antisense RNA 1 (non-protein coding)	100873965	13	n/a	n/a	4.80e-01	1.399
279891610	ENSG00000234664	0	HMGN2P5	high mobility group nucleosomal binding domain 2 pseudogene 5	0	15	n/a	n/a	6.15e-01	1.399
279727399	ENSG00000214047	0	RPS11P7	ribosomal protein S11 pseudogene 7	0	X	n/a	n/a	4.80e-01	1.399
279935688	ENSG00000238829	0	RNU7-45P	RNA, U7 small nuclear 45 pseudogene	0	2	n/a	n/a	4.80e-01	1.399
1098196	ENSG00000164099	8426	PRSS12	protease, serine, 12 (neurotrypsin, motopsin)	8492	4	n/a	n/a	5.06e-01	1.399
279966820	ENSG00000242517	0	AC018607.3	AC018607.3	0	8	n/a	n/a	4.97e-01	1.399
1106408	ENSG00000215845	1000614	TSTD1	thiosulfate sulfurtransferase (rhodanese)-like domain containing 1	100131187	1	n/a	n/a	4.84e-01	1.399
280107802	ENSG00000257718	0	RP11-396F22.1	RP11-396F22.1	0	12	n/a	n/a	4.79e-01	1.399
1096238	ENSG00000150556	79431	LYPD6B	LY6/PLAUR domain containing 6B	130576	2	n/a	n/a	6.17e-01	1.399
1091244	ENSG00000114956	1704	DGUOK	deoxyguanosine kinase	1716	2	n/a	n/a	4.99e-01	1.399
280014618	ENSG00000249541	0	RP11-692C23.1	RP11-692C23.1	0	5	n/a	n/a	7.43e-01	1.399
1102505	ENSG00000184110	8594	EIF3C	eukaryotic translation initiation factor 3, subunit C	8663	16	n/a	n/a	7.01e-01	1.399
279925806	ENSG00000237748	0	UQCRBP1	ubiquinol-cytochrome c reductase binding protein pseudogene 1	0	X	n/a	n/a	4.12e-01	1.398
1102051	ENSG00000182220	10014	ATP6AP2	ATPase, H+ transporting, lysosomal accessory protein 2	10159	X	n/a	n/a	9.65e-01	1.398
1088038	ENSG00000071859	9007	FAM50A	family with sequence similarity 50, member A	9130	X	n/a	n/a	4.77e-01	1.398
1088454	ENSG00000082781	3668	ITGB5	integrin, beta 5	3693	3	n/a	n/a	4.83e-01	1.398
1097940	ENSG00000163377	81004	FAM19A4	family with sequence similarity 19 (chemokine (C-C motif)-like), member A4	151647	3	n/a	n/a	5.25e-01	1.398
279865338	ENSG00000232346	0	SC22CB-1E7.1	SC22CB-1E7.1	0	22	n/a	n/a	4.92e-01	1.398
1088207	ENSG00000076003	4150	MCM6	minichromosome maintenance complex component 6	4175	2	n/a	n/a	5.16e-01	1.398
279840803	ENSG00000230175	0	RP11-466F5.3	RP11-466F5.3	0	1	n/a	n/a	4.81e-01	1.398
1092561	ENSG00000125457	36683	MIF4GD	MIF4G domain containing	57409	17	n/a	n/a	6.17e-01	1.398
279926870	ENSG00000237836	0	RP3-499B10.4	RP3-499B10.4	0	X	n/a	n/a	5.01e-01	1.398
279475262	ENSG00000176734	0	TRIL	TLR4 interactor with leucine-rich repeats	0	7	n/a	n/a	4.79e-01	1.398
279770664	ENSG00000224004	0	ATP5C1P1	ATP synthase, H+ transporting, mitochondrial F1 complex, gamma polypeptide 1 pseudogene 1	0	14	n/a	n/a	4.07e-01	1.398
1099914	ENSG00000170962	56111	PDGFD	platelet derived growth factor D	80310	11	n/a	n/a	6.36e-01	1.398
1097513	ENSG00000160973	8849	FOXH1	forkhead box H1	8928	8	n/a	n/a	4.09e-01	1.398
279811083	ENSG00000227465	0	RP11-307B23.2	RP11-307B23.2	0	10	n/a	n/a	4.78e-01	1.397
279814308	ENSG00000227765	0	RP11-162O12.2	RP11-162O12.2	0	4	n/a	n/a	4.78e-01	1.397
279721201	ENSG00000213365	0	AP000593.6	AP000593.6	0	11	n/a	n/a	4.84e-01	1.397
1087592	ENSG00000054148	28821	PHPT1	phosphohistidine phosphatase 1	29085	9	n/a	n/a	4.09e-01	1.397
1097048	ENSG00000157456	9010	CCNB2	cyclin B2	9133	15	n/a	n/a	5.59e-01	1.397
1097915	ENSG00000163285	2549	GABRG1	gamma-aminobutyric acid (GABA) A receptor, gamma 1	2565	4	n/a	n/a	5.54e-01	1.397
280125612	ENSG00000259020	0	RP11-529H20.3	RP11-529H20.3	0	14	n/a	n/a	4.80e-01	1.397
1087385	ENSG00000034713	11180	GABARAPL2	GABA(A) receptor-associated protein-like 2	11345	16	n/a	n/a	5.39e-01	1.396
279765002	ENSG00000223529	0	EEF1A1P8	eukaryotic translation elongation factor 1 alpha 1 pseudogene 8	0	3	n/a	n/a	4.76e-01	1.396
1096721	ENSG00000154582	6881	TCEB1	transcription elongation factor B (SIII), polypeptide 1 (15kDa, elongin C)	6921	8	n/a	n/a	4.92e-01	1.396
1101634	ENSG00000179837	29625	RBM15B	RNA binding motif protein 15B	29890	3	n/a	n/a	5.67e-01	1.396
279797235	ENSG00000226247	0	AC005034.3	AC005034.3	0	2	n/a	n/a	4.81e-01	1.396
1088312	ENSG00000078725	1608	DBC1	deleted in bladder cancer 1	1620	9	n/a	n/a	5.43e-01	1.396
1091705	ENSG00000118402	6745	ELOVL4	ELOVL fatty acid elongase 4	6785	6	n/a	n/a	5.74e-01	1.396
280092675	ENSG00000256060	10450	TRAPPC2P1	trafficking protein particle complex 2 pseudogene 1	10597	19	n/a	n/a	6.15e-01	1.396
279874869	ENSG00000233170	0	RP11-863K10.4	RP11-863K10.4	0	8	n/a	n/a	4.79e-01	1.396
279850077	ENSG00000231006	0	CTB-54D4.1	CTB-54D4.1	0	7	n/a	n/a	4.83e-01	1.396
1090410	ENSG00000108352	30677	RAPGEFL1	Rap guanine nucleotide exchange factor (GEF)-like 1	51195	17	n/a	n/a	5.45e-01	1.396
280089261	ENSG00000255690	0	AC005013.1	AC005013.1	0	7	n/a	n/a	4.80e-01	1.396
280007681	ENSG00000248923	0	MTND5P11	MT-ND5 pseudogene 11	0	5	n/a	n/a	4.42e-01	1.395
280069399	ENSG00000254336	0	AC008694.2	AC008694.2	0	5	n/a	n/a	4.32e-01	1.395
1099289	ENSG00000168288	26994	MMADHC	methylmalonic aciduria (cobalamin deficiency) cblD type, with homocystinuria	27249	2	n/a	n/a	4.80e-01	1.395
280055953	ENSG00000253374	0	RP11-257P3.3	RP11-257P3.3	0	8	n/a	n/a	4.79e-01	1.395
279966590	ENSG00000242500	0	RP11-24O6.2	RP11-24O6.2	0	X	n/a	n/a	6.14e-01	1.395
1090684	ENSG00000110536	77638	PTPMT1	protein tyrosine phosphatase, mitochondrial 1	114971	11	n/a	n/a	4.92e-01	1.395
1095827	ENSG00000146938	36775	NLGN4X	neuroligin 4, X-linked	57502	X	n/a	n/a	4.03e-01	1.395
279662306	ENSG00000200831	0	SNORD36B	small nucleolar RNA, C/D box 36B	0	9	n/a	n/a	4.80e-01	1.395
1092813	ENSG00000127334	8384	DYRK2	dual-specificity tyrosine-(Y)-phosphorylation regulated kinase 2	8445	12	n/a	n/a	5.00e-01	1.395
[truncated: 1 more rows]
