# Supplementary material for: Identification of the Molecular Events Involved in the Development of Prefrontal Cortex Through the Analysis of RNA-Seq Data From BrainSpan
Source: ASN Neuro. 2019 Jun 18;11:1759091419854627. doi: 10.1177/1759091419854627 (PMC6582306; doi:10.1177/1759091419854627)
Supplement: Supplemental Material1 - Supplemental material for Identification of the Molecular Events Involved in the Development of Prefrontal Cortex Through the Analysis of RNA-Seq Data From BrainSpan [file Supplemental_Material1.zip › MFC/MFC8/DEGs-8.csv]

id	name	gene-id	gene-symbol	gene-name	entrez-id	chromosome	start-position	end-position	p	fold-change
280028691	ENSG00000250638	0	AC068499.6	AC068499.6	0	19	n/a	n/a	2.92E-01	32.165
1102630	ENSG00000184613	4727	NELL2	NEL-like 2 (chicken)	4753	12	n/a	n/a	2.84E-01	26.985
1091774	ENSG00000119125	9471	GDA	guanine deaminase	9615	9	n/a	n/a	4.79E-01	24.496
1102803	ENSG00000185275	0	CD24P4	CD24 molecule pseudogene 4	0	Y	n/a	n/a	2.80E-01	24.486
1089991	ENSG00000105409	475	ATP1A3	ATPase, Na+/K+ transporting, alpha 3 polypeptide	478	19	n/a	n/a	2.76E-01	24.22
1089683	ENSG00000103316	1417	CRYM	crystallin, mu	1428	16	n/a	n/a	2.91E-01	24.025
1096528	ENSG00000152932	77715	RAB3C	RAB3C, member RAS oncogene family	115827	5	n/a	n/a	2.86E-01	21.745
1089807	ENSG00000104435	10917	STMN2	stathmin-like 2	11075	8	n/a	n/a	2.71E-01	21.33
1096061	ENSG00000148798	8995	INA	internexin neuronal intermediate filament protein, alpha	9118	10	n/a	n/a	2.82E-01	19.15
1100151	ENSG00000171951	7811	SCG2	secretogranin II	7857	2	n/a	n/a	2.63E-01	18.846
1093538	ENSG00000132639	6576	SNAP25	synaptosomal-associated protein, 25kDa	6616	20	n/a	n/a	2.83E-01	18.436
1100077	ENSG00000171617	8441	ENC1	ectodermal-neural cortex 1 (with BTB-like domain)	8507	5	n/a	n/a	2.86E-01	18.296
1097850	ENSG00000163032	7404	VSNL1	visinin-like 1	7447	2	n/a	n/a	2.81E-01	18.149
280105245	ENSG00000257434	0	RP11-81K13.1	RP11-81K13.1	0	12	n/a	n/a	2.89E-01	17.33
1093619	ENSG00000133083	9077	DCLK1	doublecortin-like kinase 1	9201	13	n/a	n/a	5.20E-01	17.07
1087258	ENSG00000019505	36859	SYT13	synaptotagmin XIII	57586	11	n/a	n/a	2.86E-01	16.431
1096991	ENSG00000157005	6710	SST	somatostatin	6750	3	n/a	n/a	2.60E-01	16.378
1098546	ENSG00000165434	93883	PGM2L1	phosphoglucomutase 2-like 1	283209	11	n/a	n/a	5.46E-01	16.311
1098453	ENSG00000165023	34058	DIRAS2	DIRAS family, GTP-binding RAS-like 2	54769	9	n/a	n/a	2.84E-01	16.213
279937843	ENSG00000239174	0	AC092143.1	AC092143.1	0	16	n/a	n/a	2.85E-01	16.172
1091574	ENSG00000117152	5967	RGS4	regulator of G-protein signaling 4	5999	1	n/a	n/a	2.61E-01	16.111
1094823	ENSG00000139970	6219	RTN1	reticulon 1	6252	14	n/a	n/a	2.86E-01	16.033
1094964	ENSG00000140945	1007	CDH13	cadherin 13, H-cadherin (heart)	1012	16	n/a	n/a	2.91E-01	16.028
1099693	ENSG00000170027	7489	YWHAG	tyrosine 3-monooxygenase/tryptophan 5-monooxygenase activation protein, gamma polypeptide	7532	7	n/a	n/a	2.83E-01	16.018
1097011	ENSG00000157152	6814	SYN2	synapsin II	6854	3	n/a	n/a	2.86E-01	15.852
1087891	ENSG00000067715	6817	SYT1	synaptotagmin I	6857	12	n/a	n/a	2.93E-01	15.823
1093584	ENSG00000132872	6820	SYT4	synaptotagmin IV	6860	18	n/a	n/a	2.73E-01	15.806
1090913	ENSG00000112186	10339	CAP2	CAP, adenylate cyclase-associated protein, 2 (yeast)	10486	6	n/a	n/a	2.83E-01	15.71
1092624	ENSG00000125814	40551	NAPB	N-ethylmaleimide-sensitive factor attachment protein, beta	63908	20	n/a	n/a	2.71E-01	15.486
279920961	ENSG00000237341	0	SYP-AS1	SYP antisense RNA 1 (non-protein coding)	0	X	n/a	n/a	5.43E-01	15.42
1097186	ENSG00000158560	1768	DYNC1I1	dynein, cytoplasmic 1, intermediate chain 1	1780	7	n/a	n/a	2.91E-01	15.347
1087284	ENSG00000022355	2538	GABRA1	gamma-aminobutyric acid (GABA) A receptor, alpha 1	2554	5	n/a	n/a	2.92E-01	15.305
1090296	ENSG00000107295	6420	SH3GL2	SH3-domain GRB2-like 2	6456	9	n/a	n/a	2.83E-01	15.08
1091067	ENSG00000113327	2550	GABRG2	gamma-aminobutyric acid (GABA) A receptor, gamma 2	2566	5	n/a	n/a	2.85E-01	14.924
1105826	ENSG00000213190	10804	MLLT11	myeloid/lymphoid or mixed-lineage leukemia (trithorax homolog, Drosophila); translocated to, 11	10962	1	n/a	n/a	2.83E-01	14.575
1096690	ENSG00000154277	7302	UCHL1	ubiquitin carboxyl-terminal esterase L1 (ubiquitin thiolesterase)	7345	4	n/a	n/a	2.73E-01	14.497
279843679	ENSG00000230432	0	AC114803.3	AC114803.3	0	2	n/a	n/a	4.41E-01	14.493
1100851	ENSG00000175426	5090	PCSK1	proprotein convertase subtilisin/kexin type 1	5122	5	n/a	n/a	4.69E-01	13.972
1088123	ENSG00000073969	4874	NSF	N-ethylmaleimide-sensitive factor	4905	17	n/a	n/a	2.72E-01	13.85
1088279	ENSG00000078018	4108	MAP2	microtubule-associated protein 2	4133	2	n/a	n/a	2.77E-01	13.711
280037340	ENSG00000251333	0	RTN3P1	reticulon 3 pseudogene 1	0	4	n/a	n/a	2.60E-01	13.687
1091984	ENSG00000120694	10650	HSPH1	heat shock 105kDa/110kDa protein 1	10808	13	n/a	n/a	2.85E-01	13.392
1095689	ENSG00000145864	2545	GABRB2	gamma-aminobutyric acid (GABA) A receptor, beta 2	2561	5	n/a	n/a	5.10E-01	13.285
1098032	ENSG00000163630	79506	SYNPR	synaptoporin	132204	3	n/a	n/a	2.74E-01	13.283
1103105	ENSG00000186479	125502	RGS7BP	regulator of G-protein signaling 7 binding protein	401190	5	n/a	n/a	2.84E-01	13.18
279967198	ENSG00000242557	0	RP11-316M1.11	RP11-316M1.11	0	1	n/a	n/a	2.74E-01	13.15
1090042	ENSG00000105649	5832	RAB3A	RAB3A, member RAS oncogene family	5864	19	n/a	n/a	2.74E-01	13.144
1100667	ENSG00000174460	81765	ZCCHC12	zinc finger, CCHC domain containing 12	170261	X	n/a	n/a	2.91E-01	12.805
279870346	ENSG00000232767	0	RP11-498B4.5	RP11-498B4.5	0	10	n/a	n/a	2.83E-01	12.735
1091637	ENSG00000117600	9746	RP4-788L13.1	Lipid phosphate phosphatase-related protein type 4	9890	1	n/a	n/a	2.90E-01	12.632
279991276	ENSG00000245864	0	CTC-467M3.1	CTC-467M3.1	0	5	n/a	n/a	2.92E-01	12.558
279812689	ENSG00000227617	157127455	AC009475.2	AC009475.2	100861402	2	n/a	n/a	2.82E-01	12.221
1098692	ENSG00000166006	3722	KCNC2	potassium voltage-gated channel, Shaw-related subfamily, member 2	3747	12	n/a	n/a	2.91E-01	12.204
280094821	ENSG00000256326	0	RP11-467L13.3	RP11-467L13.3	0	12	n/a	n/a	2.85E-01	12.193
1094266	ENSG00000136854	6772	STXBP1	syntaxin binding protein 1	6812	9	n/a	n/a	2.75E-01	12.173
1098204	ENSG00000164112	79515	TMEM155	transmembrane protein 155	132332	4	n/a	n/a	2.85E-01	12.077
1103054	ENSG00000186297	2542	GABRA5	gamma-aminobutyric acid (GABA) A receptor, alpha 5	2558	15	n/a	n/a	2.74E-01	11.947
1095556	ENSG00000144834	28850	TAGLN3	transgelin 3	29114	3	n/a	n/a	2.64E-01	11.78
1096114	ENSG00000149269	5026	PAK1	p21 protein (Cdc42/Rac)-activated kinase 1	5058	11	n/a	n/a	2.73E-01	11.757
279720308	ENSG00000213236	0	YWHAZP2	tyrosine 3-monooxygenase/tryptophan 5-monooxygenase activation protein, zeta pseudogene 2	0	2	n/a	n/a	2.63E-01	11.571
1104807	ENSG00000198910	3872	L1CAM	L1 cell adhesion molecule	3897	X	n/a	n/a	2.85E-01	11.542
1098183	ENSG00000164076	54852	CAMKV	CaM kinase-like vesicle-associated	79012	3	n/a	n/a	2.73E-01	11.536
1108953	ENSG00000240694	10540	PNMA2	paraneoplastic antigen MA2	10687	8	n/a	n/a	2.74E-01	11.525
1086992	ENSG00000006128	6823	TAC1	tachykinin, precursor 1	6863	7	n/a	n/a	2.93E-01	11.467
1095937	ENSG00000147676	0	MAL2	mal, T-cell differentiation protein 2 (gene/pseudogene)	0	8	n/a	n/a	6.97E-01	11.464
1100668	ENSG00000174469	25796	CNTNAP2	contactin associated protein-like 2	26047	7	n/a	n/a	2.82E-01	11.401
1100191	ENSG00000172137	790	CALB2	calbindin 2	794	16	n/a	n/a	2.62E-01	11.376
1092904	ENSG00000128250	5956	RFPL1	ret finger protein-like 1	5988	22	n/a	n/a	2.79E-01	11.292
1088568	ENSG00000086300	29622	SNX10	sorting nexin 10	29887	7	n/a	n/a	2.81E-01	11.289
1096304	ENSG00000151229	76986	SLC2A13	solute carrier family 2 (facilitated glucose transporter), member 13	114134	12	n/a	n/a	2.79E-01	11.206
1090335	ENSG00000107758	5500	PPP3CB	protein phosphatase 3, catalytic subunit, beta isozyme	5532	10	n/a	n/a	2.67E-01	11.174
1094243	ENSG00000136750	2556	GAD2	glutamate decarboxylase 2 (pancreatic islets and brain, 65kDa)	2572	10	n/a	n/a	2.78E-01	11.102
1090209	ENSG00000106537	26820	TSPAN13	tetraspanin 13	27075	7	n/a	n/a	4.35E-01	10.928
280010802	ENSG00000249212	0	ATP1B1P1	ATPase, Na+/K+ transporting, beta 1 polypeptide pseudogene 1	0	4	n/a	n/a	2.72E-01	10.913
1099747	ENSG00000170290	6550	SLN	sarcolipin	6588	11	n/a	n/a	2.92E-01	10.909
1098685	ENSG00000165985	123649	C1QL3	complement component 1, q subcomponent-like 3	389941	10	n/a	n/a	2.73E-01	10.858
1092968	ENSG00000128683	2555	GAD1	glutamate decarboxylase 1 (brain, 67kDa)	2571	2	n/a	n/a	2.88E-01	10.827
1100232	ENSG00000172292	90133	CERS6	ceramide synthase 6	253782	2	n/a	n/a	2.86E-01	10.824
1089980	ENSG00000105376	7044	ICAM5	intercellular adhesion molecule 5, telencephalin	7087	19	n/a	n/a	2.91E-01	10.74
280096058	ENSG00000256466	0	AP003026.1	AP003026.1	0	11	n/a	n/a	2.70E-01	10.695
1092903	ENSG00000128245	7490	YWHAH	tyrosine 3-monooxygenase/tryptophan 5-monooxygenase activation protein, eta polypeptide	7533	22	n/a	n/a	2.74E-01	10.684
1099821	ENSG00000170579	9104	DLGAP1	discs, large (Drosophila) homolog-associated protein 1	9229	18	n/a	n/a	4.33E-01	10.674
1089410	ENSG00000101438	80032	SLC32A1	solute carrier family 32 (GABA vesicular transporter), member 1	140679	20	n/a	n/a	2.84E-01	10.662
1091492	ENSG00000116675	9685	DNAJC6	DnaJ (Hsp40) homolog, subfamily C, member 6	9829	1	n/a	n/a	2.80E-01	10.6
1095089	ENSG00000141668	80607	CBLN2	cerebellin 2 precursor	147381	18	n/a	n/a	5.48E-01	10.542
1092365	ENSG00000124140	36741	SLC12A5	solute carrier family 12 (potassium/chloride transporter), member 5	57468	20	n/a	n/a	2.88E-01	10.513
1090824	ENSG00000111674	2011	ENO2	enolase 2 (gamma, neuronal)	2026	12	n/a	n/a	2.74E-01	10.452
1094208	ENSG00000136531	6291	SCN2A	sodium channel, voltage-gated, type II, alpha subunit	6326	2	n/a	n/a	5.15E-01	10.436
1096622	ENSG00000153820	56110	SPHKAP	SPHK1 interactor, AKAP domain containing	80309	2	n/a	n/a	4.41E-01	10.386
1098621	ENSG00000165704	3231	HPRT1	hypoxanthine phosphoribosyltransferase 1	3251	X	n/a	n/a	2.89E-01	10.383
1097998	ENSG00000163536	5242	SERPINI1	serpin peptidase inhibitor, clade I (neuroserpin), member 1	5274	3	n/a	n/a	2.69E-01	10.362
1092741	ENSG00000126583	5550	PRKCG	protein kinase C, gamma	5582	19	n/a	n/a	2.73E-01	10.347
1090933	ENSG00000112290	8857	WASF1	WAS protein family, member 1	8936	6	n/a	n/a	2.85E-01	10.341
1096999	ENSG00000157064	22812	NMNAT2	nicotinamide nucleotide adenylyltransferase 2	23057	1	n/a	n/a	2.83E-01	10.329
1087521	ENSG00000048991	23273	R3HDM1	R3H domain containing 1	23518	2	n/a	n/a	2.81E-01	10.307
1088826	ENSG00000091972	4319	CD200	CD200 molecule	4345	3	n/a	n/a	2.68E-01	10.277
1087811	ENSG00000065609	9748	SNAP91	synaptosomal-associated protein, 91kDa homolog (mouse)	9892	6	n/a	n/a	2.85E-01	10.251
1096650	ENSG00000154027	26037	AK5	adenylate kinase 5	26289	1	n/a	n/a	2.89E-01	10.195
1087706	ENSG00000061918	2966	GUCY1B3	guanylate cyclase 1, soluble, beta 3	2983	4	n/a	n/a	2.67E-01	10.18
280125486	ENSG00000259007	0	RP11-463J10.3	RP11-463J10.3	0	14	n/a	n/a	2.60E-01	10.171
1097739	ENSG00000162636	94352	FAM102B	family with sequence similarity 102, member B	284611	1	n/a	n/a	2.91E-01	10.151
1101738	ENSG00000180440	125038	SERTM1	serine-rich and transmembrane domain containing 1	400120	13	n/a	n/a	5.17E-01	10.117
1104307	ENSG00000197535	4618	MYO5A	myosin VA (heavy chain 12, myoxin)	4644	15	n/a	n/a	2.91E-01	10.107
1094704	ENSG00000139182	9602	CLSTN3	calsyntenin 3	9746	12	n/a	n/a	2.89E-01	10.103
1091322	ENSG00000115419	2727	GLS	glutaminase	2744	2	n/a	n/a	2.85E-01	10.054
1089837	ENSG00000104725	0	NEFL	neurofilament, light polypeptide	0	8	n/a	n/a	2.82E-01	10.041
1087582	ENSG00000053438	4795	NNAT	neuronatin	4826	20	n/a	n/a	2.92E-01	10.038
1098760	ENSG00000166257	35089	SCN3B	sodium channel, voltage-gated, type III, beta	55800	11	n/a	n/a	2.66E-01	10.029
1094124	ENSG00000136099	5068	PCDH8	protocadherin 8	5100	13	n/a	n/a	4.49E-01	10.004
1095475	ENSG00000144290	36558	SLC4A10	solute carrier family 4, sodium bicarbonate transporter, member 10	57282	2	n/a	n/a	5.41E-01	9.994
1103059	ENSG00000186310	4649	NAP1L3	nucleosome assembly protein 1-like 3	4675	X	n/a	n/a	2.73E-01	9.986
1105625	ENSG00000206052	85633	DOK6	docking protein 6	220164	18	n/a	n/a	2.88E-01	9.965
280071565	ENSG00000254497	0	CTD-2560E9.5	CTD-2560E9.5	0	11	n/a	n/a	2.82E-01	9.947
1098684	ENSG00000165983	9183	PTER	phosphotriesterase related	9317	10	n/a	n/a	2.64E-01	9.938
1098714	ENSG00000166111	34819	SVOP	SV2 related protein homolog (rat)	55530	12	n/a	n/a	2.82E-01	9.902
1087956	ENSG00000069712	23040	KIAA1107	KIAA1107	23285	1	n/a	n/a	2.85E-01	9.893
1099951	ENSG00000171132	5549	PRKCE	protein kinase C, epsilon	5581	2	n/a	n/a	2.82E-01	9.846
1094518	ENSG00000138078	9439	PREPL	prolyl endopeptidase-like	9581	2	n/a	n/a	2.70E-01	9.801
1092644	ENSG00000125851	5094	PCSK2	proprotein convertase subtilisin/kexin type 2	5126	20	n/a	n/a	2.87E-01	9.797
1100798	ENSG00000175175	22599	PPM1E	protein phosphatase, Mg2+/Mn2+ dependent, 1E	22843	17	n/a	n/a	5.53E-01	9.695
1091426	ENSG00000116106	2028	EPHA4	EPH receptor A4	2043	2	n/a	n/a	2.91E-01	9.672
1088531	ENSG00000085433	22667	WDR47	WD repeat domain 47	22911	1	n/a	n/a	2.64E-01	9.664
279489069	ENSG00000178503	0	AC009530.1	AC009530.1	0	7	n/a	n/a	2.74E-01	9.651
280130309	ENSG00000259288	0	RP11-133K1.2	RP11-133K1.2	0	15	n/a	n/a	2.84E-01	9.6
279957397	ENSG00000241489	0	AF011889.5	AF011889.5	0	X	n/a	n/a	2.93E-01	9.594
1104625	ENSG00000198513	30544	ATL1	atlastin GTPase 1	51062	14	n/a	n/a	2.70E-01	9.534
1088281	ENSG00000078053	270	AMPH	amphiphysin	273	7	n/a	n/a	2.78E-01	9.488
1100246	ENSG00000172348	10085	RCAN2	regulator of calcineurin 2	10231	6	n/a	n/a	2.63E-01	9.478
1106283	ENSG00000215218	79586	UBE2QL1	ubiquitin-conjugating enzyme E2Q family-like 1	134111	5	n/a	n/a	2.84E-01	9.471
1091200	ENSG00000114573	520	ATP6V1A	ATPase, H+ transporting, lysosomal 70kDa, V1 subunit A	523	3	n/a	n/a	2.82E-01	9.466
1088405	ENSG00000081189	4183	MEF2C	myocyte enhancer factor 2C	4208	5	n/a	n/a	2.73E-01	9.381
279880902	ENSG00000233705	94754	AC078937.4	AC078937.4	286002	7	n/a	n/a	2.87E-01	9.363
1094519	ENSG00000138079	6483	SLC3A1	solute carrier family 3 (cystine, dibasic and neutral amino acid transporters, activator of cystine, dibasic and neutral amino acid transport), member 1	6519	2	n/a	n/a	2.86E-01	9.313
1095659	ENSG00000145708	1384	CRHBP	corticotropin releasing hormone binding protein	1393	5	n/a	n/a	2.91E-01	9.307
1093083	ENSG00000129682	2243	FGF13	fibroblast growth factor 13	2258	X	n/a	n/a	4.49E-01	9.302
1103100	ENSG00000186469	33622	GNG2	guanine nucleotide binding protein (G protein), gamma 2	54331	14	n/a	n/a	2.64E-01	9.298
280089678	ENSG00000255737	1002874	RP11-571M6.6	HCG2014417, isoform CRA_aUncharacterized proteincDNA FLJ59598	100130776	12	n/a	n/a	4.47E-01	9.277
1095613	ENSG00000145335	6582	SNCA	synuclein, alpha (non A4 component of amyloid precursor)	6622	4	n/a	n/a	2.83E-01	9.257
280100586	ENSG00000257002	0	AP000438.2	AP000438.2	0	11	n/a	n/a	2.82E-01	9.188
1098440	ENSG00000164951	33993	PDP1	pyruvate dehyrogenase phosphatase catalytic subunit 1	54704	8	n/a	n/a	3.81E-01	9.182
1087839	ENSG00000066248	25540	NGEF	neuronal guanine nucleotide exchange factor	25791	2	n/a	n/a	2.93E-01	9.148
279837964	ENSG00000229932	0	YWHAZP3	tyrosine 3-monooxygenase/tryptophan 5-monooxygenase activation protein, zeta pseudogene 3	0	10	n/a	n/a	2.68E-01	9.148
1105569	ENSG00000205794	110150	RP11-333E13.4	RP11-333E13.4	344967	4	n/a	n/a	2.86E-01	9.111
1096953	ENSG00000156642	26765	NPTN	neuroplastin	27020	15	n/a	n/a	2.73E-01	9.108
279997912	ENSG00000248138	0	RP11-446J8.1	RP11-446J8.1	0	4	n/a	n/a	2.85E-01	9.088
1104757	ENSG00000198825	22632	INPP5F	inositol polyphosphate-5-phosphatase F	22876	10	n/a	n/a	2.64E-01	9.069
1087444	ENSG00000041353	5842	RAB27B	RAB27B, member RAS oncogene family	5874	18	n/a	n/a	2.92E-01	9.067
1095600	ENSG00000145242	2029	EPHA5	EPH receptor A5	2044	4	n/a	n/a	8.25E-01	9.048
1098932	ENSG00000166922	6411	SCG5	secretogranin V (7B2 protein)	6447	15	n/a	n/a	2.62E-01	9.027
1095714	ENSG00000146006	25794	LRRTM2	leucine rich repeat transmembrane neuronal 2	26045	5	n/a	n/a	2.76E-01	8.93
1098341	ENSG00000164600	40610	NEUROD6	neurogenic differentiation 6	63974	7	n/a	n/a	2.93E-01	8.906
279874539	ENSG00000233138	0	RP1-67K17.3	RP1-67K17.3	0	6	n/a	n/a	2.85E-01	8.851
279874387	ENSG00000233123	157122321	RP5-1059M17.1	RP5-1059M17.1	100506527	7	n/a	n/a	2.82E-01	8.845
1091167	ENSG00000114279	2242	FGF12	fibroblast growth factor 12	2257	3	n/a	n/a	2.85E-01	8.842
1089473	ENSG00000101911	5602	PRPS2	phosphoribosyl pyrophosphate synthetase 2	5634	X	n/a	n/a	2.92E-01	8.786
1094309	ENSG00000136999	4825	NOV	nephroblastoma overexpressed gene	4856	8	n/a	n/a	2.58E-01	8.782
1091899	ENSG00000120053	2788	GOT1	glutamic-oxaloacetic transaminase 1, soluble (aspartate aminotransferase 1)	2805	10	n/a	n/a	2.73E-01	8.764
279781493	ENSG00000224883	0	CTA-250D10.19	CTA-250D10.19	0	22	n/a	n/a	2.82E-01	8.756
1092967	ENSG00000128656	1115	CHN1	chimerin (chimaerin) 1	1123	2	n/a	n/a	2.78E-01	8.697
1090264	ENSG00000106976	1747	DNM1	dynamin 1	1759	9	n/a	n/a	2.78E-01	8.692
1095220	ENSG00000142875	5535	PRKACB	protein kinase, cAMP-dependent, catalytic, beta	5567	1	n/a	n/a	2.77E-01	8.67
1096437	ENSG00000152214	5982	RIT2	Ras-like without CAAX 2	6014	18	n/a	n/a	2.79E-01	8.664
1091548	ENSG00000116983	30921	HPCAL4	hippocalcin like 4	51440	1	n/a	n/a	2.85E-01	8.659
1090691	ENSG00000110675	152634	ELMOD1	ELMO/CED-12 domain containing 1	643923	11	n/a	n/a	2.91E-01	8.653
1101247	ENSG00000177511	30528	ST8SIA3	ST8 alpha-N-acetyl-neuraminide alpha-2,8-sialyltransferase 3	51046	18	n/a	n/a	2.72E-01	8.637
1102851	ENSG00000185518	9755	SV2B	synaptic vesicle glycoprotein 2B	9899	15	n/a	n/a	2.84E-01	8.624
1087659	ENSG00000058335	5891	RASGRF1	Ras protein-specific guanine nucleotide-releasing factor 1	5923	15	n/a	n/a	2.87E-01	8.618
280094664	ENSG00000256306	0	RP11-4N23.1	RP11-4N23.1	0	12	n/a	n/a	2.89E-01	8.607
279720449	ENSG00000213260	0	YWHAZP5	tyrosine 3-monooxygenase/tryptophan 5-monooxygenase activation protein, zeta pseudogene 5	0	10	n/a	n/a	2.91E-01	8.602
1087809	ENSG00000065559	6380	MAP2K4	mitogen-activated protein kinase kinase 4	6416	17	n/a	n/a	2.83E-01	8.585
279752268	ENSG00000221162	0	AL031963.1	AL031963.1	0	6	n/a	n/a	2.59E-01	8.571
1087245	ENSG00000018236	1263	CNTN1	contactin 1	1272	12	n/a	n/a	2.84E-01	8.545
1095252	ENSG00000143153	478	ATP1B1	ATPase, Na+/K+ transporting, beta 1 polypeptide	481	1	n/a	n/a	2.73E-01	8.536
1097240	ENSG00000159082	8789	SYNJ1	synaptojanin 1	8867	21	n/a	n/a	2.91E-01	8.535
280098332	ENSG00000256725	0	RP11-662M24.2	RP11-662M24.2	0	12	n/a	n/a	2.76E-01	8.521
1088730	ENSG00000089818	25726	NECAP1	NECAP endocytosis associated 1	25977	12	n/a	n/a	2.76E-01	8.517
1101092	ENSG00000176749	8774	CDK5R1	cyclin-dependent kinase 5, regulatory subunit 1 (p35)	8851	17	n/a	n/a	2.89E-01	8.468
1090276	ENSG00000107105	1978	ELAVL2	ELAV (embryonic lethal, abnormal vision, Drosophila)-like 2 (Hu antigen B)	1993	9	n/a	n/a	2.90E-01	8.445
1096640	ENSG00000153956	777	CACNA2D1	calcium channel, voltage-dependent, alpha 2/delta subunit 1	781	7	n/a	n/a	2.79E-01	8.394
1087129	ENSG00000010404	3403	IDS	iduronate 2-sulfatase	3423	X	n/a	n/a	2.82E-01	8.373
1098749	ENSG00000166206	2546	GABRB3	gamma-aminobutyric acid (GABA) A receptor, beta 3	2562	15	n/a	n/a	2.89E-01	8.361
1089562	ENSG00000102471	33893	NDFIP2	Nedd4 family interacting protein 2	54602	13	n/a	n/a	2.83E-01	8.357
1087263	ENSG00000020129	22909	NCDN	neurochondrin	23154	1	n/a	n/a	2.92E-01	8.351
1089878	ENSG00000104888	36308	SLC17A7	solute carrier family 17 (sodium-dependent inorganic phosphate cotransporter), member 7	57030	19	n/a	n/a	2.78E-01	8.316
1087064	ENSG00000008056	6813	SYN1	synapsin I	6853	X	n/a	n/a	2.59E-01	8.279
1100095	ENSG00000171724	36960	VAT1L	vesicle amine transport protein 1 homolog (T. californica)-like	57687	16	n/a	n/a	2.62E-01	8.259
1091744	ENSG00000118733	78681	OLFM3	olfactomedin 3	118427	1	n/a	n/a	5.45E-01	8.24
1087912	ENSG00000068366	2167	ACSL4	acyl-CoA synthetase long-chain family member 4	2182	X	n/a	n/a	2.89E-01	8.222
1088148	ENSG00000074706	25783	IPCEF1	interaction protein for cytohesin exchange factors 1	26034	6	n/a	n/a	2.93E-01	8.186
280041412	ENSG00000251621	0	AC009487.5	AC009487.5	0	2	n/a	n/a	6.03E-01	8.185
1097949	ENSG00000163399	473	ATP1A1	ATPase, Na+/K+ transporting, alpha 1 polypeptide	476	1	n/a	n/a	2.74E-01	8.158
279807120	ENSG00000227091	0	RP5-1028L10.1	RP5-1028L10.1	0	1	n/a	n/a	2.63E-01	8.121
1093749	ENSG00000134121	10594	CHL1	cell adhesion molecule with homology to L1CAM (close homolog of L1)	10752	3	n/a	n/a	2.84E-01	8.114
1106504	ENSG00000221823	5502	PPP3R1	protein phosphatase 3, regulatory subunit B, alpha	5534	2	n/a	n/a	2.76E-01	8.095
1100408	ENSG00000173110	3290	HSPA6	heat shock 70kDa protein 6 (HSP70B')	3310	1	n/a	n/a	2.56E-01	8.077
1087174	ENSG00000011677	2540	GABRA3	gamma-aminobutyric acid (GABA) A receptor, alpha 3	2556	X	n/a	n/a	2.73E-01	8.074
1104415	ENSG00000197860	33848	SGTB	small glutamine-rich tetratricopeptide repeat (TPR)-containing, beta	54557	5	n/a	n/a	2.86E-01	8.058
1100304	ENSG00000172575	9980	RASGRP1	RAS guanyl releasing protein 1 (calcium and DAG-regulated)	10125	15	n/a	n/a	2.82E-01	7.996
1089812	ENSG00000104490	58204	NCALD	neurocalcin delta	83988	8	n/a	n/a	2.60E-01	7.966
1106532	ENSG00000221890	23222	NPTXR	neuronal pentraxin receptor	23467	22	n/a	n/a	2.65E-01	7.963
1095893	ENSG00000147416	523	ATP6V1B2	ATPase, H+ transporting, lysosomal 56/58kDa, V1 subunit B2	526	8	n/a	n/a	2.63E-01	7.961
1089354	ENSG00000101210	1904	EEF1A2	eukaryotic translation elongation factor 1 alpha 2	1917	20	n/a	n/a	2.82E-01	7.952
280085800	ENSG00000255402	0	RP11-696P8.2	RP11-696P8.2	0	8	n/a	n/a	2.63E-01	7.945
1092211	ENSG00000122733	23104	KIAA1045	KIAA1045	23349	9	n/a	n/a	2.75E-01	7.896
1102906	ENSG00000185742	124974	C11orf87	chromosome 11 open reading frame 87	399947	11	n/a	n/a	4.62E-01	7.892
1099624	ENSG00000169744	8956	LDB2	LIM domain binding 2	9079	4	n/a	n/a	2.73E-01	7.873
1087693	ENSG00000060709	23259	RIMBP2	RIMS binding protein 2	23504	12	n/a	n/a	5.48E-01	7.859
279723028	ENSG00000213574	0	LDHAP5	lactate dehydrogenase A pseudogene 5	0	10	n/a	n/a	5.44E-01	7.853
1092099	ENSG00000121769	2155	FABP3	fatty acid binding protein 3, muscle and heart (mammary-derived growth inhibitor)	2170	1	n/a	n/a	2.66E-01	7.851
1098683	ENSG00000165973	4719	NELL1	NEL-like 1 (chicken)	4745	11	n/a	n/a	2.91E-01	7.845
1103756	ENSG00000189203	0	RP11-614O9.3	Transmembrane protein 179	0	14	n/a	n/a	2.90E-01	7.816
279709239	ENSG00000207740	1013177	MIR600	microRNA 600	693185	9	n/a	n/a	2.84E-01	7.804
1098428	ENSG00000164924	7491	YWHAZ	tyrosine 3-monooxygenase/tryptophan 5-monooxygenase activation protein, zeta polypeptide	7534	8	n/a	n/a	2.74E-01	7.797
1102207	ENSG00000182901	5968	RGS7	regulator of G-protein signaling 7	6000	1	n/a	n/a	2.77E-01	7.773
1088297	ENSG00000078328	34004	RBFOX1	RNA binding protein, fox-1 homolog (C. elegans) 1	54715	16	n/a	n/a	2.81E-01	7.772
1103270	ENSG00000187189	23025	TSPYL4	TSPY-like 4	23270	6	n/a	n/a	2.83E-01	7.766
279743658	ENSG00000215937	0	hsa-mir-220b	hsa-mir-220b	0	19	n/a	n/a	5.42E-01	7.762
1104545	ENSG00000198211	10234	TUBB3	tubulin, beta 3 class III	10381	16	n/a	n/a	2.75E-01	7.753
1094716	ENSG00000139220	8433	PPFIA2	protein tyrosine phosphatase, receptor type, f polypeptide (PTPRF), interacting protein (liprin), alpha 2	8499	12	n/a	n/a	2.84E-01	7.742
280036670	ENSG00000251289	0	RP5-1007M22.3	RP5-1007M22.3	0	1	n/a	n/a	2.73E-01	7.725
1088704	ENSG00000089199	1106	CHGB	chromogranin B (secretogranin 1)	1114	20	n/a	n/a	2.59E-01	7.682
1099705	ENSG00000170091	31097	HMP19	Neuron-specific protein family member 2	51617	5	n/a	n/a	2.62E-01	7.67
1088581	ENSG00000086717	5443	PPEF1	protein phosphatase, EF-hand calcium binding domain 1	5475	X	n/a	n/a	2.85E-01	7.664
1090591	ENSG00000109738	2726	GLRB	glycine receptor, beta	2743	4	n/a	n/a	2.89E-01	7.646
1098995	ENSG00000167178	36884	ISLR2	immunoglobulin superfamily containing leucine-rich repeat 2	57611	15	n/a	n/a	6.71E-01	7.643
1086989	ENSG00000006116	10221	CACNG3	calcium channel, voltage-dependent, gamma subunit 3	10368	16	n/a	n/a	2.65E-01	7.633
1093196	ENSG00000130540	25579	SULT4A1	sulfotransferase family 4A, member 1	25830	22	n/a	n/a	2.58E-01	7.628
1091644	ENSG00000117632	3900	STMN1	stathmin 1	3925	1	n/a	n/a	2.86E-01	7.607
1090510	ENSG00000108960	23286	MMD	monocyte to macrophage differentiation-associated	23531	17	n/a	n/a	2.89E-01	7.589
1104944	ENSG00000203865	59042	ATP1A1OS	ATP1A1 opposite strand	84852	1	n/a	n/a	2.85E-01	7.58
280002246	ENSG00000248485	151628	PCP4L1	Purkinje cell protein 4 like 1	654790	1	n/a	n/a	2.60E-01	7.556
1090482	ENSG00000108797	8440	CNTNAP1	contactin associated protein 1	8506	17	n/a	n/a	2.87E-01	7.55
1087996	ENSG00000070669	437	ASNS	asparagine synthetase (glutamine-hydrolyzing)	440	7	n/a	n/a	2.76E-01	7.525
1101440	ENSG00000178662	55836	CSRNP3	cysteine-serine-rich nuclear protein 3	80034	2	n/a	n/a	2.86E-01	7.503
1090536	ENSG00000109158	2541	GABRA4	gamma-aminobutyric acid (GABA) A receptor, alpha 4	2557	4	n/a	n/a	2.79E-01	7.495
1092861	ENSG00000127824	7234	TUBA4A	tubulin, alpha 4a	7277	2	n/a	n/a	2.78E-01	7.495
1096572	ENSG00000153233	5769	PTPRR	protein tyrosine phosphatase, receptor type, R	5801	12	n/a	n/a	6.09E-01	7.472
1098393	ENSG00000164794	26757	KCNV1	potassium channel, subfamily V, member 1	27012	8	n/a	n/a	2.92E-01	7.465
1089786	ENSG00000104327	789	CALB1	calbindin 1, 28kDa	793	8	n/a	n/a	4.79E-01	7.457
1098139	ENSG00000163947	30139	ARHGEF3	Rho guanine nucleotide exchange factor (GEF) 3	50650	3	n/a	n/a	2.63E-01	7.45
1088951	ENSG00000097021	11167	ACOT7	acyl-CoA thioesterase 7	11332	1	n/a	n/a	2.82E-01	7.421
1090560	ENSG00000109436	22913	TBC1D9	TBC1 domain family, member 9 (with GRAM domain)	23158	4	n/a	n/a	2.86E-01	7.419
1103786	ENSG00000189367	9585	KIAA0408	KIAA0408	9729	6	n/a	n/a	2.87E-01	7.415
1091843	ENSG00000119698	36991	PPP4R4	protein phosphatase 4, regulatory subunit 4	57718	14	n/a	n/a	2.85E-01	7.412
1087020	ENSG00000006740	9768	ARHGAP44	Rho GTPase activating protein 44	9912	17	n/a	n/a	2.73E-01	7.408
1096620	ENSG00000153814	85809	JAZF1	JAZF zinc finger 1	221895	7	n/a	n/a	2.84E-01	7.384
1102147	ENSG00000182621	22991	PLCB1	phospholipase C, beta 1 (phosphoinositide-specific)	23236	20	n/a	n/a	2.81E-01	7.374
1097046	ENSG00000157445	35088	CACNA2D3	calcium channel, voltage-dependent, alpha 2/delta subunit 3	55799	3	n/a	n/a	2.87E-01	7.352
1099986	ENSG00000171246	4853	NPTX1	neuronal pentraxin I	4884	17	n/a	n/a	2.82E-01	7.342
1096819	ENSG00000155511	2873	GRIA1	glutamate receptor, ionotropic, AMPA 1	2890	5	n/a	n/a	2.63E-01	7.342
1092843	ENSG00000127561	9020	SYNGR3	synaptogyrin 3	9143	16	n/a	n/a	2.58E-01	7.33
279981834	ENSG00000244078	0	RP11-431I8.1	RP11-431I8.1	0	3	n/a	n/a	2.73E-01	7.329
1097249	ENSG00000159164	9756	SV2A	synaptic vesicle glycoprotein 2A	9900	1	n/a	n/a	2.60E-01	7.324
279787891	ENSG00000225465	0	RFPL1-AS1	RFPL1 antisense RNA 1 (non-protein coding)	0	22	n/a	n/a	4.92E-01	7.316
1103352	ENSG00000187672	25808	ERC2	ELKS/RAB6-interacting/CAST family member 2	26059	3	n/a	n/a	2.81E-01	7.31
279822031	ENSG00000228466	0	RP5-1189B24.4	RP5-1189B24.4	0	X	n/a	n/a	2.85E-01	7.291
279728016	ENSG00000214110	0	LDHAP4	lactate dehydrogenase A pseudogene 4	0	9	n/a	n/a	2.75E-01	7.28
1098674	ENSG00000165943	40745	MOAP1	modulator of apoptosis 1	64112	14	n/a	n/a	2.76E-01	7.222
1087216	ENSG00000014641	4165	MDH1	malate dehydrogenase 1, NAD (soluble)	4190	2	n/a	n/a	2.82E-01	7.197
279865461	ENSG00000232358	0	RP5-955M13.4	RP5-955M13.4	0	20	n/a	n/a	2.75E-01	7.185
1088177	ENSG00000075340	116	ADD2	adducin 2 (beta)	119	2	n/a	n/a	2.78E-01	7.178
1106065	ENSG00000214391	0	RP11-121L10.3	RP11-121L10.3	0	11	n/a	n/a	4.92E-01	7.161
1098323	ENSG00000164506	79620	STXBP5	syntaxin binding protein 5 (tomosyn)	134957	6	n/a	n/a	2.81E-01	7.157
1098655	ENSG00000165868	91995	HSPA12A	heat shock 70kDa protein 12A	259217	10	n/a	n/a	2.86E-01	7.156
1096874	ENSG00000156011	23117	PSD3	pleckstrin and Sec7 domain containing 3	23362	8	n/a	n/a	2.91E-01	7.142
1098498	ENSG00000165194	36799	PCDH19	protocadherin 19	57526	X	n/a	n/a	2.79E-01	7.139
1105860	ENSG00000213424	79055	KRT222	keratin 222	125113	17	n/a	n/a	4.44E-01	7.137
1104169	ENSG00000197106	123092	SLC6A17	solute carrier family 6, member 17	388662	1	n/a	n/a	2.92E-01	7.125
1091705	ENSG00000118402	6745	ELOVL4	ELOVL fatty acid elongase 4	6785	6	n/a	n/a	2.90E-01	7.12
1097644	ENSG00000162188	2768	GNG3	guanine nucleotide binding protein (G protein), gamma 3	2785	11	n/a	n/a	2.92E-01	7.115
279685023	ENSG00000204637	0	AC068538.2	AC068538.2	0	2	n/a	n/a	2.69E-01	7.114
1100052	ENSG00000171509	37774	RXFP1	relaxin/insulin-like family peptide receptor 1	59350	4	n/a	n/a	6.79E-01	7.109
1098380	ENSG00000164742	104	ADCY1	adenylate cyclase 1 (brain)	107	7	n/a	n/a	2.88E-01	7.107
1099418	ENSG00000168843	36163	FSTL5	follistatin-like 5	56884	4	n/a	n/a	5.51E-01	7.094
1087556	ENSG00000050748	5569	MAPK9	mitogen-activated protein kinase 9	5601	5	n/a	n/a	2.73E-01	7.082
1102416	ENSG00000183715	4946	OPCML	opioid binding protein/cell adhesion molecule-like	4978	11	n/a	n/a	2.73E-01	7.049
1088058	ENSG00000072201	58904	LNX1	ligand of numb-protein X 1	84708	4	n/a	n/a	2.85E-01	7.038
279751477	ENSG00000221016	0	AC002558.1	AC002558.1	0	17	n/a	n/a	2.86E-01	7.033
1093075	ENSG00000129636	57243	ITFG1	integrin alpha FG-GAP repeat containing 1	81533	16	n/a	n/a	2.63E-01	7.029
280124391	ENSG00000258947	10234	RP11-566K11.2	Melanocyte-stimulating hormone receptor	10381	16	n/a	n/a	2.82E-01	7.008
1089836	ENSG00000104723	7944	TUSC3	tumor suppressor candidate 3	7991	8	n/a	n/a	2.83E-01	6.986
1102802	ENSG00000185274	41010	WBSCR17	Williams-Beuren syndrome chromosome region 17	64409	7	n/a	n/a	2.72E-01	6.98
1099350	ENSG00000168539	1120	CHRM1	cholinergic receptor, muscarinic 1	1128	11	n/a	n/a	2.73E-01	6.979
1090159	ENSG00000106236	4854	NPTX2	neuronal pentraxin II	4885	7	n/a	n/a	2.66E-01	6.977
1087918	ENSG00000068615	41579	REEP1	receptor accessory protein 1	65055	2	n/a	n/a	2.76E-01	6.972
1105609	ENSG00000205940	0	HSP90AB2P	heat shock protein 90kDa alpha (cytosolic), class B member 2, pseudogene	0	4	n/a	n/a	2.58E-01	6.964
1088082	ENSG00000072832	1391	CRMP1	collapsin response mediator protein 1	1400	4	n/a	n/a	2.64E-01	6.95
1088045	ENSG00000072041	34406	SLC6A15	solute carrier family 6 (neutral amino acid transporter), member 15	55117	12	n/a	n/a	2.88E-01	6.939
1103913	ENSG00000196368	34479	NUDT11	nudix (nucleoside diphosphate linked moiety X)-type motif 11	55190	X	n/a	n/a	2.86E-01	6.936
1087443	ENSG00000040933	3606	INPP4A	inositol polyphosphate-4-phosphatase, type I, 107kDa	3631	2	n/a	n/a	2.87E-01	6.919
1100372	ENSG00000172915	26705	NBEA	neurobeachin	26960	13	n/a	n/a	2.90E-01	6.88
1089560	ENSG00000102466	2244	FGF14	fibroblast growth factor 14	2259	13	n/a	n/a	2.99E-01	6.871
279724872	ENSG00000213790	0	RP1-257I20.13	RP1-257I20.13	0	22	n/a	n/a	2.73E-01	6.868
1095649	ENSG00000145632	10611	PLK2	polo-like kinase 2	10769	5	n/a	n/a	2.58E-01	6.86
1100678	ENSG00000174514	80735	MFSD4	major facilitator superfamily domain containing 4	148808	1	n/a	n/a	2.91E-01	6.832
1093482	ENSG00000132359	22863	RAP1GAP2	RAP1 GTPase activating protein 2	23108	17	n/a	n/a	3.41E-01	6.831
1091697	ENSG00000118276	9197	B4GALT6	UDP-Gal:betaGlcNAc beta 1,4- galactosyltransferase, polypeptide 6	9331	18	n/a	n/a	2.93E-01	6.821
1104131	ENSG00000196990	158665	FAM163B	family with sequence similarity 163, member B	642968	9	n/a	n/a	7.16E-01	6.808
1095930	ENSG00000147642	34927	SYBU	syntabulin (syntaxin-interacting)	55638	8	n/a	n/a	2.76E-01	6.798
1102004	ENSG00000182013	34517	PNMAL1	PNMA-like 1	55228	19	n/a	n/a	2.59E-01	6.786
280034253	ENSG00000251095	0	RP11-115D19.1	RP11-115D19.1	0	4	n/a	n/a	5.50E-01	6.772
1087326	ENSG00000026559	3730	KCNG1	potassium voltage-gated channel, subfamily G, member 1	3755	20	n/a	n/a	2.72E-01	6.771
1103044	ENSG00000186260	36769	MKL2	MKL/myocardin-like 2	57496	16	n/a	n/a	2.86E-01	6.768
1099779	ENSG00000170419	85823	VSTM2A	V-set and transmembrane domain containing 2A	222008	7	n/a	n/a	2.83E-01	6.755
1089280	ENSG00000100884	9227	CPNE6	copine VI (neuronal)	9362	14	n/a	n/a	2.67E-01	6.744
1104418	ENSG00000197872	57255	FAM49A	family with sequence similarity 49, member A	81553	2	n/a	n/a	2.68E-01	6.742
1099923	ENSG00000171033	5537	PKIA	protein kinase (cAMP-dependent, catalytic) inhibitor alpha	5569	8	n/a	n/a	2.73E-01	6.739
1088241	ENSG00000077080	30893	ACTL6B	actin-like 6B	51412	7	n/a	n/a	2.93E-01	6.736
1091636	ENSG00000117598	81596	LPPR5	Lipid phosphate phosphatase-related protein type 5	163404	1	n/a	n/a	2.85E-01	6.713
280102272	ENSG00000257151	0	RP11-701H24.2	RP11-701H24.2	0	15	n/a	n/a	5.45E-01	6.709
280096044	ENSG00000256464	0	RP11-613F22.5	RP11-613F22.5	0	11	n/a	n/a	2.58E-01	6.695
279780409	ENSG00000224781	0	RP13-77O11.2	RP13-77O11.2	0	X	n/a	n/a	2.63E-01	6.682
1102336	ENSG00000183454	2886	GRIN2A	glutamate receptor, ionotropic, N-methyl D-aspartate 2A	2903	16	n/a	n/a	2.75E-01	6.675
1088513	ENSG00000084731	3772	KIF3C	kinesin family member 3C	3797	2	n/a	n/a	2.75E-01	6.666
1100212	ENSG00000172209	2828	GPR22	G protein-coupled receptor 22	2845	7	n/a	n/a	2.93E-01	6.664
1088103	ENSG00000073464	1174	CLCN4	chloride channel 4	1183	X	n/a	n/a	2.81E-01	6.642
280097524	ENSG00000256633	0	RP11-169D4.2	RP11-169D4.2	0	11	n/a	n/a	2.88E-01	6.628
1094209	ENSG00000136535	10558	TBR1	T-box, brain, 1	10716	2	n/a	n/a	6.03E-01	6.618
1089927	ENSG00000105143	6475	SLC1A6	solute carrier family 1 (high affinity aspartate/glutamate transporter), member 6	6511	19	n/a	n/a	2.80E-01	6.615
1102516	ENSG00000184156	3761	KCNQ3	potassium voltage-gated channel, KQT-like subfamily, member 3	3786	8	n/a	n/a	2.73E-01	6.613
1103244	ENSG00000187094	880	CCK	cholecystokinin	885	3	n/a	n/a	2.63E-01	6.6
1093620	ENSG00000133101	8821	CCNA1	cyclin A1	8900	13	n/a	n/a	2.89E-01	6.599
1093487	ENSG00000132386	5144	SERPINF1	serpin peptidase inhibitor, clade F (alpha-2 antiplasmin, pigment epithelium derived factor), member 1	5176	17	n/a	n/a	2.83E-01	6.572
1100302	ENSG00000172568	128444	FNDC9	fibronectin type III domain containing 9	408263	5	n/a	n/a	2.73E-01	6.569
279991237	ENSG00000245856	0	RP11-656E20.4	RP11-656E20.4	0	12	n/a	n/a	2.76E-01	6.547
1086952	ENSG00000005249	5545	PRKAR2B	protein kinase, cAMP-dependent, regulatory, type II, beta	5577	7	n/a	n/a	2.84E-01	6.546
1103613	ENSG00000188674	123259	C2orf80	chromosome 2 open reading frame 80	389073	2	n/a	n/a	2.67E-01	6.545
279828969	ENSG00000229091	0	AC009945.3	AC009945.3	0	7	n/a	n/a	2.63E-01	6.521
1100938	ENSG00000175906	376	ARL4D	ADP-ribosylation factor-like 4D	379	17	n/a	n/a	2.60E-01	6.518
1108883	ENSG00000238244	0	GABARAPL3	GABA(A) receptors associated protein like 3, pseudogene	0	15	n/a	n/a	2.89E-01	6.518
1095616	ENSG00000145349	813	CAMK2D	calcium/calmodulin-dependent protein kinase II delta	817	4	n/a	n/a	2.84E-01	6.499
1103075	ENSG00000186369	0	RP11-355I22.3	RP11-355I22.3	0	14	n/a	n/a	2.84E-01	6.498
1087598	ENSG00000054356	5766	PTPRN	protein tyrosine phosphatase, receptor type, N	5798	2	n/a	n/a	2.84E-01	6.486
1087039	ENSG00000007237	8456	GAS7	growth arrest-specific 7	8522	17	n/a	n/a	2.80E-01	6.486
1107235	ENSG00000227487	1002744	RP11-839D17.2	RP11-839D17.2	100288346	11	n/a	n/a	2.63E-01	6.485
1090147	ENSG00000106089	6764	STX1A	syntaxin 1A (brain)	6804	7	n/a	n/a	2.60E-01	6.483
1102722	ENSG00000185008	6060	ROBO2	roundabout, axon guidance receptor, homolog 2 (Drosophila)	6092	3	n/a	n/a	6.87E-01	6.443
280084810	ENSG00000255330	0	RP3-403A15.5	RP3-403A15.5	0	6	n/a	n/a	2.77E-01	6.442
1103158	ENSG00000186732	754	MPPED1	metallophosphoesterase domain containing 1	758	22	n/a	n/a	2.79E-01	6.439
1091509	ENSG00000116741	5965	RGS2	regulator of G-protein signaling 2, 24kDa	5997	1	n/a	n/a	2.81E-01	6.438
1089482	ENSG00000101958	2725	GLRA2	glycine receptor, alpha 2	2742	X	n/a	n/a	2.85E-01	6.436
1096249	ENSG00000150672	1728	DLG2	discs, large homolog 2 (Drosophila)	1740	11	n/a	n/a	2.76E-01	6.433
1102242	ENSG00000183036	5089	PCP4	Purkinje cell protein 4	5121	21	n/a	n/a	2.84E-01	6.427
279951847	ENSG00000240825	0	RP11-392A14.7	RP11-392A14.7	0	9	n/a	n/a	2.78E-01	6.42
1105291	ENSG00000204850	0	AC011484.1	Uncharacterized proteincDNA FLJ42076 fis, clone SYNOV2018921	0	19	n/a	n/a	2.89E-01	6.411
1088168	ENSG00000075223	10365	SEMA3C	sema domain, immunoglobulin domain (Ig), short basic domain, secreted, (semaphorin) 3C	10512	7	n/a	n/a	4.27E-01	6.404
280100823	ENSG00000257026	0	AC040173.1	AC040173.1	0	16	n/a	n/a	2.82E-01	6.393
1089955	ENSG00000105270	25748	CLIP3	CAP-GLY domain containing linker protein 3	25999	19	n/a	n/a	2.60E-01	6.39
1090418	ENSG00000108395	4565	TRIM37	tripartite motif containing 37	4591	17	n/a	n/a	2.64E-01	6.389
1096412	ENSG00000152034	58740	MCHR2	melanin-concentrating hormone receptor 2	84539	6	n/a	n/a	2.84E-01	6.385
1102913	ENSG00000185774	56134	KCNIP4	Kv channel interacting protein 4	80333	4	n/a	n/a	2.75E-01	6.377
280092397	ENSG00000256034	0	RP11-707G14.1	RP11-707G14.1	0	11	n/a	n/a	4.50E-01	6.376
1104838	ENSG00000198961	9723	PJA2	praja ring finger 2	9867	5	n/a	n/a	2.63E-01	6.373
1096761	ENSG00000154917	31040	RAB6B	RAB6B, member RAS oncogene family	51560	3	n/a	n/a	2.73E-01	6.363
279823606	ENSG00000228620	0	RP3-434P1.6	RP3-434P1.6	0	22	n/a	n/a	2.92E-01	6.358
1105902	ENSG00000213760	531	ATP6V1G2	ATPase, H+ transporting, lysosomal 13kDa, V1 subunit G2	534	6	n/a	n/a	2.91E-01	6.32
1098785	ENSG00000166342	57512	NETO1	neuropilin (NRP) and tolloid (TLL)-like 1	81832	18	n/a	n/a	2.80E-01	6.319
1102911	ENSG00000185760	35759	KCNQ5	potassium voltage-gated channel, KQT-like subfamily, member 5	56479	6	n/a	n/a	2.80E-01	6.312
1087446	ENSG00000041515	22781	MYO16	myosin XVI	23026	13	n/a	n/a	2.91E-01	6.31
1091771	ENSG00000119042	23069	SATB2	SATB homeobox 2	23314	2	n/a	n/a	2.88E-01	6.3
1091679	ENSG00000118160	6507	SLC8A2	solute carrier family 8 (sodium/calcium exchanger), member 2	6543	19	n/a	n/a	2.59E-01	6.299
1091710	ENSG00000118432	1259	CNR1	cannabinoid receptor 1 (brain)	1268	6	n/a	n/a	2.84E-01	6.296
1098816	ENSG00000166448	85875	TMEM130	transmembrane protein 130	222865	7	n/a	n/a	2.84E-01	6.293
1106058	ENSG00000214338	122201	C6orf174	chromosome 6 open reading frame 174	387104	6	n/a	n/a	2.81E-01	6.291
1100392	ENSG00000172995	10619	ARPP21	cAMP-regulated phosphoprotein, 21kDa	10777	3	n/a	n/a	2.83E-01	6.288
280130576	ENSG00000259299	0	RP11-37J13.1	RP11-37J13.1	0	15	n/a	n/a	2.85E-01	6.283
1103103	ENSG00000186472	27189	PCLO	piccolo (presynaptic cytomatrix protein)	27445	7	n/a	n/a	2.91E-01	6.275
1089491	ENSG00000102003	6815	SYP	synaptophysin	6855	X	n/a	n/a	2.72E-01	6.271
1094550	ENSG00000138207	5918	RBP4	retinol binding protein 4, plasma	5950	10	n/a	n/a	2.86E-01	6.265
1098930	ENSG00000166913	7486	YWHAB	tyrosine 3-monooxygenase/tryptophan 5-monooxygenase activation protein, beta polypeptide	7529	20	n/a	n/a	2.68E-01	6.26
280093711	ENSG00000256193	157127629	RP11-749H20.6	RP11-749H20.6	100862680	12	n/a	n/a	4.33E-01	6.258
1098026	ENSG00000163618	8549	CADPS	Ca++-dependent secretion activator	8618	3	n/a	n/a	2.91E-01	6.257
1103371	ENSG00000187730	2547	GABRD	gamma-aminobutyric acid (GABA) A receptor, delta	2563	1	n/a	n/a	2.85E-01	6.255
1109072	ENSG00000243232	35417	PCDHAC2	protocadherin alpha subfamily C, 2	56134	5	n/a	n/a	2.76E-01	6.25
1096782	ENSG00000155097	525	ATP6V1C1	ATPase, H+ transporting, lysosomal 42kDa, V1 subunit C1	528	8	n/a	n/a	2.83E-01	6.249
1092891	ENSG00000128045	41840	RASL11B	RAS-like, family 11, member B	65997	4	n/a	n/a	2.80E-01	6.242
279954888	ENSG00000241216	0	SNAPC5P1	small nuclear RNA activating complex, polypeptide 5, 19kDa pseudogene 1	0	6	n/a	n/a	5.11E-01	6.239
1094437	ENSG00000137727	36842	ARHGAP20	Rho GTPase activating protein 20	57569	11	n/a	n/a	2.93E-01	6.232
1088007	ENSG00000070808	811	CAMK2A	calcium/calmodulin-dependent protein kinase II alpha	815	5	n/a	n/a	2.73E-01	6.229
279750548	ENSG00000220418	0	RP1-131H7.2	RP1-131H7.2	0	6	n/a	n/a	2.86E-01	6.209
1090244	ENSG00000106723	10769	SPIN1	spindlin 1	10927	9	n/a	n/a	2.64E-01	6.207
1099525	ENSG00000169258	77511	GPRIN1	G protein regulated inducer of neurite outgrowth 1	114787	5	n/a	n/a	2.59E-01	6.2
1103903	ENSG00000196353	79458	CPNE4	copine IV	131034	3	n/a	n/a	2.90E-01	6.196
1092850	ENSG00000127589	0	TUBBP1	tubulin, beta pseudogene 1	0	8	n/a	n/a	2.62E-01	6.186
279898164	ENSG00000235207	0	RP11-310H4.4	RP11-310H4.4	0	7	n/a	n/a	2.86E-01	6.183
1099503	ENSG00000169213	5833	RAB3B	RAB3B, member RAS oncogene family	5865	1	n/a	n/a	2.73E-01	6.182
1098404	ENSG00000164830	34363	OXR1	oxidation resistance 1	55074	8	n/a	n/a	2.88E-01	6.179
1105337	ENSG00000204967	35427	PCDHA4	protocadherin alpha 4	56144	5	n/a	n/a	2.72E-01	6.167
1088444	ENSG00000082458	1729	DLG3	discs, large homolog 3 (Drosophila)	1741	X	n/a	n/a	2.63E-01	6.166
1095466	ENSG00000144227	11088	NXPH2	neurexophilin 2	11249	2	n/a	n/a	2.67E-01	6.165
1095572	ENSG00000144959	36825	NCEH1	neutral cholesterol ester hydrolase 1	57552	3	n/a	n/a	2.90E-01	6.145
1105336	ENSG00000204965	35426	PCDHA5	protocadherin alpha 5	56143	5	n/a	n/a	2.73E-01	6.144
279791782	ENSG00000225782	0	RP11-322F10.2	RP11-322F10.2	0	1	n/a	n/a	2.82E-01	6.131
1093659	ENSG00000133318	10167	RTN3	reticulon 3	10313	11	n/a	n/a	2.63E-01	6.12
1105340	ENSG00000204970	35430	PCDHA1	protocadherin alpha 1	56147	5	n/a	n/a	2.72E-01	6.115
1104688	ENSG00000198689	10332	SLC9A6	solute carrier family 9 (sodium/hydrogen exchanger), member 6	10479	X	n/a	n/a	2.60E-01	6.11
1088423	ENSG00000081842	35425	PCDHA6	protocadherin alpha 6	56142	5	n/a	n/a	2.72E-01	6.105
1094647	ENSG00000138757	9764	G3BP2	GTPase activating protein (SH3 domain) binding protein 2	9908	4	n/a	n/a	2.82E-01	6.098
279784307	ENSG00000225135	0	RP11-361F15.2	RP11-361F15.2	0	6	n/a	n/a	2.90E-01	6.097
1102095	ENSG00000182389	781	CACNB4	calcium channel, voltage-dependent, beta 4 subunit	785	2	n/a	n/a	2.79E-01	6.091
1101765	ENSG00000180616	6712	SSTR2	somatostatin receptor 2	6752	17	n/a	n/a	5.67E-01	6.083
1087624	ENSG00000055813	77524	CCDC85A	coiled-coil domain containing 85A	114800	2	n/a	n/a	2.85E-01	6.079
1100611	ENSG00000174145	36768	KIAA1239	KIAA1239	57495	4	n/a	n/a	2.77E-01	6.076
1103251	ENSG00000187122	6548	SLIT1	slit homolog 1 (Drosophila)	6585	10	n/a	n/a	2.86E-01	6.06
1100928	ENSG00000175874	83565	CREG2	cellular repressor of E1A-stimulated genes 2	200407	2	n/a	n/a	2.61E-01	6.056
1093213	ENSG00000130643	30122	CALY	calcyon neuron-specific vesicular protein	50632	10	n/a	n/a	2.64E-01	6.046
1096075	ENSG00000148925	58490	BTBD10	BTB (POZ) domain containing 10	84280	11	n/a	n/a	2.70E-01	6.045
1094885	ENSG00000140403	34755	DNAJA4	DnaJ (Hsp40) homolog, subfamily A, member 4	55466	15	n/a	n/a	2.89E-01	6.038
280085843	ENSG00000255408	35428	PCDHA3	protocadherin alpha 3	56145	5	n/a	n/a	2.72E-01	6.031
1094812	ENSG00000139874	6711	SSTR1	somatostatin receptor 1	6751	14	n/a	n/a	2.83E-01	6.027
1089126	ENSG00000100285	4718	NEFH	neurofilament, heavy polypeptide	4744	22	n/a	n/a	2.77E-01	6.017
1096780	ENSG00000155093	5767	PTPRN2	protein tyrosine phosphatase, receptor type, N polypeptide 2	5799	7	n/a	n/a	2.86E-01	6.016
1099244	ENSG00000168081	5336	PNOC	prepronociceptin	5368	8	n/a	n/a	2.87E-01	6.011
279878780	ENSG00000233508	0	RP1-269M15.3	RP1-269M15.3	0	20	n/a	n/a	2.91E-01	5.994
1105334	ENSG00000204962	35423	PCDHA8	protocadherin alpha 8	56140	5	n/a	n/a	2.72E-01	5.991
1105335	ENSG00000204963	35424	PCDHA7	protocadherin alpha 7	56141	5	n/a	n/a	2.72E-01	5.991
280010188	ENSG00000249158	35421	PCDHA11	protocadherin alpha 11	56138	5	n/a	n/a	2.72E-01	5.98
1096657	ENSG00000154096	7027	THY1	Thy-1 cell surface antigen	7070	11	n/a	n/a	2.68E-01	5.972
1099656	ENSG00000169891	9061	REPS2	RALBP1 associated Eps domain containing 2	9185	X	n/a	n/a	2.91E-01	5.965
1091925	ENSG00000120251	2874	GRIA2	glutamate receptor, ionotropic, AMPA 2	2891	4	n/a	n/a	2.86E-01	5.964
1087514	ENSG00000048540	35172	LMO3	LIM domain only 3 (rhombotin-like 2)	55885	12	n/a	n/a	2.72E-01	5.962
1097638	ENSG00000162105	22696	SHANK2	SH3 and multiple ankyrin repeat domains 2	22941	11	n/a	n/a	2.88E-01	5.957
280064236	ENSG00000253972	0	RP11-4K16.2	RP11-4K16.2	0	8	n/a	n/a	5.49E-01	5.951
1101802	ENSG00000180828	27064	BHLHE22	basic helix-loop-helix family, member e22	27319	8	n/a	n/a	2.90E-01	5.949
280041949	ENSG00000251664	35420	PCDHA12	protocadherin alpha 12	56137	5	n/a	n/a	2.72E-01	5.948
280022212	ENSG00000250120	35422	PCDHA10	protocadherin alpha 10	56139	5	n/a	n/a	2.69E-01	5.948
1097149	ENSG00000158301	77634	GPRASP2	G protein-coupled receptor associated sorting protein 2	114928	X	n/a	n/a	2.78E-01	5.947
1088246	ENSG00000077152	28825	UBE2T	ubiquitin-conjugating enzyme E2T (putative)	29089	1	n/a	n/a	2.77E-01	5.938
1088252	ENSG00000077264	5031	PAK3	p21 protein (Cdc42/Rac)-activated kinase 3	5063	X	n/a	n/a	2.60E-01	5.934
1102282	ENSG00000183199	0	HSP90AB3P	heat shock protein 90kDa alpha (cytosolic), class B member 3, pseudogene	0	4	n/a	n/a	2.67E-01	5.912
1099974	ENSG00000171208	57511	NETO2	neuropilin (NRP) and tolloid (TLL)-like 2	81831	16	n/a	n/a	2.77E-01	5.909
1100749	ENSG00000174938	26218	SEZ6L2	seizure related 6 homolog (mouse)-like 2	26470	16	n/a	n/a	2.64E-01	5.903
1099413	ENSG00000168824	26810	NSG1	Neuron-specific protein family member 1	27065	4	n/a	n/a	2.78E-01	5.884
1087277	ENSG00000021645	9234	NRXN3	neurexin 3	9369	14	n/a	n/a	2.70E-01	5.881
1091243	ENSG00000114948	8674	ADAM23	ADAM metallopeptidase domain 23	8745	2	n/a	n/a	2.82E-01	5.876
280000986	ENSG00000248383	35418	PCDHAC1	protocadherin alpha subfamily C, 1	56135	5	n/a	n/a	2.72E-01	5.869
1096406	ENSG00000151948	80367	GLT1D1	glycosyltransferase 1 domain containing 1	144423	12	n/a	n/a	2.81E-01	5.863
1099673	ENSG00000169933	9614	FRMPD4	FERM and PDZ domain containing 4	9758	X	n/a	n/a	2.80E-01	5.857
279949201	ENSG00000240500	0	RP11-160A10.3	RP11-160A10.3	0	6	n/a	n/a	3.92E-01	5.848
1101675	ENSG00000180044	125451	C3orf80	chromosome 3 open reading frame 80	401097	3	n/a	n/a	5.48E-01	5.844
1105339	ENSG00000204969	35429	PCDHA2	protocadherin alpha 2	56146	5	n/a	n/a	2.72E-01	5.841
1099218	ENSG00000168000	26327	BSCL2	Berardinelli-Seip congenital lipodystrophy 2 (seipin)	26580	11	n/a	n/a	2.72E-01	5.834
1108898	ENSG00000239389	35419	PCDHA13	protocadherin alpha 13	56136	5	n/a	n/a	2.70E-01	5.827
1100171	ENSG00000172020	2580	GAP43	growth associated protein 43	2596	3	n/a	n/a	2.90E-01	5.825
1101779	ENSG00000180720	1124	CHRM4	cholinergic receptor, muscarinic 4	1132	11	n/a	n/a	2.88E-01	5.814
1109016	ENSG00000241973	5265	PI4KA	phosphatidylinositol 4-kinase, catalytic, alpha	5297	22	n/a	n/a	2.84E-01	5.813
280042529	ENSG00000251725	1023388	MIR2277	microRNA 2277	100313887	5	n/a	n/a	2.59E-01	5.81
1092291	ENSG00000123416	10229	TUBA1B	tubulin, alpha 1b	10376	12	n/a	n/a	2.91E-01	5.81
1101043	ENSG00000176454	90198	LPCAT4	lysophosphatidylcholine acyltransferase 4	254531	15	n/a	n/a	2.63E-01	5.81
1090103	ENSG00000105887	79673	MTPN	myotrophin	136319	7	n/a	n/a	2.74E-01	5.799
279746719	ENSG00000217624	0	RP11-204C16.4	RP11-204C16.4	0	X	n/a	n/a	2.93E-01	5.798
1099450	ENSG00000168959	2898	GRM5	glutamate receptor, metabotropic 5	2915	11	n/a	n/a	2.85E-01	5.794
1098338	ENSG00000164588	110417	HCN1	hyperpolarization activated cyclic nucleotide-gated potassium channel 1	348980	5	n/a	n/a	2.73E-01	5.789
1106454	ENSG00000218336	35003	ODZ3	odz, odd Oz/ten-m homolog 3 (Drosophila)	55714	4	n/a	n/a	2.75E-01	5.778
1093389	ENSG00000131711	4106	MAP1B	microtubule-associated protein 1B	4131	5	n/a	n/a	2.80E-01	5.776
1103864	ENSG00000196230	83710	TUBB	tubulin, beta class I	203068	6	n/a	n/a	2.64E-01	5.773
1093001	ENSG00000128989	10618	ARPP19	cAMP-regulated phosphoprotein, 19kDa	10776	15	n/a	n/a	2.83E-01	5.769
279713211	ENSG00000211772	0	TRBC2	T cell receptor beta constant 2	0	7	n/a	n/a	2.58E-01	5.766
279788518	ENSG00000225504	0	RP11-160A10.2	RP11-160A10.2	0	6	n/a	n/a	2.93E-01	5.757
1104733	ENSG00000198785	77775	GRIN3A	glutamate receptor, ionotropic, N-methyl-D-aspartate 3A	116443	9	n/a	n/a	2.63E-01	5.751
1093800	ENSG00000134343	40618	ANO3	anoctamin 3	63982	11	n/a	n/a	2.89E-01	5.739
1087138	ENSG00000010818	3079	HIVEP2	human immunodeficiency virus type I enhancer binding protein 2	3097	6	n/a	n/a	2.84E-01	5.737
1087067	ENSG00000008118	36448	CAMK1G	calcium/calmodulin-dependent protein kinase IG	57172	1	n/a	n/a	2.60E-01	5.736
1089598	ENSG00000102879	10992	CORO1A	coronin, actin binding protein, 1A	11151	16	n/a	n/a	2.66E-01	5.722
1095619	ENSG00000145362	284	ANK2	ankyrin 2, neuronal	287	4	n/a	n/a	2.74E-01	5.72
1098176	ENSG00000164061	8848	BSN	bassoon (presynaptic cytomatrix protein)	8927	3	n/a	n/a	2.83E-01	5.712
1093104	ENSG00000129990	6821	SYT5	synaptotagmin V	6861	19	n/a	n/a	2.74E-01	5.709
1096767	ENSG00000154975	36213	CA10	carbonic anhydrase X	56934	17	n/a	n/a	2.65E-01	5.701
279913647	ENSG00000236713	0	RP11-363I22.3	RP11-363I22.3	0	1	n/a	n/a	2.83E-01	5.697
1087193	ENSG00000013293	36982	SLC7A14	solute carrier family 7 (orphan transporter), member 14	57709	3	n/a	n/a	2.60E-01	5.69
1090507	ENSG00000108947	1936	EFNB3	ephrin-B3	1949	17	n/a	n/a	2.74E-01	5.688
1096458	ENSG00000152377	6655	SPOCK1	sparc/osteonectin, cwcv and kazal-like domains proteoglycan (testican) 1	6695	5	n/a	n/a	2.62E-01	5.687
1089798	ENSG00000104381	33623	GDAP1	ganglioside-induced differentiation-associated protein 1	54332	8	n/a	n/a	2.83E-01	5.684
1104063	ENSG00000196776	956	CD47	CD47 molecule	961	3	n/a	n/a	2.83E-01	5.675
1099481	ENSG00000169116	25598	PARM1	prostate androgen-regulated mucin-like protein 1	25849	4	n/a	n/a	2.73E-01	5.675
1106493	ENSG00000220575	1014069	AC093726.4	Uncharacterized proteincDNA FLJ50038	100128264	7	n/a	n/a	5.22E-01	5.674
1091995	ENSG00000120738	1945	EGR1	early growth response 1	1958	5	n/a	n/a	2.61E-01	5.658
1104184	ENSG00000197147	23262	LRRC8B	leucine rich repeat containing 8 family, member B	23507	1	n/a	n/a	2.83E-01	5.646
1096196	ENSG00000149927	8387	DOC2A	double C2-like domains, alpha	8448	16	n/a	n/a	2.82E-01	5.643
1104882	ENSG00000203685	119545	C1orf95	chromosome 1 open reading frame 95	375057	1	n/a	n/a	2.83E-01	5.636
279906666	ENSG00000236051	157129802	MYCBP2-AS1	MYCBP2 antisense RNA 1 (non-protein coding)	100874212	13	n/a	n/a	2.92E-01	5.633
1105802	ENSG00000213023	58468	SYT3	synaptotagmin III	84258	19	n/a	n/a	2.75E-01	5.62
279897639	ENSG00000235165	0	AC016405.1	AC016405.1	0	8	n/a	n/a	2.85E-01	5.619
1093962	ENSG00000135324	76598	MRAP2	melanocortin 2 receptor accessory protein 2	112609	6	n/a	n/a	2.70E-01	5.618
1090879	ENSG00000111912	79624	NCOA7	nuclear receptor coactivator 7	135112	6	n/a	n/a	2.89E-01	5.614
1090309	ENSG00000107518	25782	ATRNL1	attractin-like 1	26033	10	n/a	n/a	2.85E-01	5.612
1100143	ENSG00000171914	57902	TLN2	talin 2	83660	15	n/a	n/a	2.85E-01	5.611
279724247	ENSG00000213713	0	PIGCP1	phosphatidylinositol glycan anchor biosynthesis, class C, pseudogene 1	0	11	n/a	n/a	2.85E-01	5.607
1090672	ENSG00000110427	25509	C11orf41	chromosome 11 open reading frame 41	25758	11	n/a	n/a	2.83E-01	5.604
1096124	ENSG00000149313	37956	AASDHPPT	aminoadipate-semialdehyde dehydrogenase-phosphopantetheinyl transferase	60496	11	n/a	n/a	2.72E-01	5.597
1096202	ENSG00000149970	22622	CNKSR2	connector enhancer of kinase suppressor of Ras 2	22866	X	n/a	n/a	2.77E-01	5.583
1101113	ENSG00000176884	2885	GRIN1	glutamate receptor, ionotropic, N-methyl D-aspartate 1	2902	9	n/a	n/a	2.83E-01	5.578
1096223	ENSG00000150394	1001	CDH8	cadherin 8, type 2	1006	16	n/a	n/a	2.83E-01	5.566
1091286	ENSG00000115252	5104	PDE1A	phosphodiesterase 1A, calmodulin-dependent	5136	2	n/a	n/a	2.90E-01	5.563
1095202	ENSG00000142686	79241	C1orf216	chromosome 1 open reading frame 216	127703	1	n/a	n/a	2.75E-01	5.557
279827687	ENSG00000228971	0	RP11-286B14.1	RP11-286B14.1	0	1	n/a	n/a	2.80E-01	5.556
1103098	ENSG00000186462	4648	NAP1L2	nucleosome assembly protein 1-like 2	4674	X	n/a	n/a	2.85E-01	5.554
1094359	ENSG00000137267	7237	TUBB2A	tubulin, beta 2A class IIa	7280	6	n/a	n/a	2.61E-01	5.553
1097001	ENSG00000157087	488	ATP2B2	ATPase, Ca++ transporting, plasma membrane 2	491	3	n/a	n/a	2.75E-01	5.552
1093682	ENSG00000133627	36456	ACTR3B	ARP3 actin-related protein 3 homolog B (yeast)	57180	7	n/a	n/a	2.87E-01	5.55
1088014	ENSG00000070961	487	ATP2B1	ATPase, Ca++ transporting, plasma membrane 1	490	12	n/a	n/a	2.83E-01	5.547
280025378	ENSG00000250366	157122977	RP11-185P18.1	RP11-185P18.1	100507043	14	n/a	n/a	2.63E-01	5.539
1093642	ENSG00000133169	35147	BEX1	brain expressed, X-linked 1	55859	X	n/a	n/a	2.64E-01	5.538
1100808	ENSG00000175206	4847	NPPA	natriuretic peptide A	4878	1	n/a	n/a	2.63E-01	5.537
1098650	ENSG00000165832	80281	TRUB1	TruB pseudouridine (psi) synthase homolog 1 (E. coli)	142940	10	n/a	n/a	2.83E-01	5.535
1087297	ENSG00000023516	11055	AKAP11	A kinase (PRKA) anchor protein 11	11215	13	n/a	n/a	2.79E-01	5.535
279846835	ENSG00000230693	0	RP11-456E1.3	RP11-456E1.3	0	X	n/a	n/a	2.64E-01	5.531
1087034	ENSG00000007168	5016	PAFAH1B1	platelet-activating factor acetylhydrolase 1b, regulatory subunit 1 (45kDa)	5048	17	n/a	n/a	2.76E-01	5.53
1097666	ENSG00000162374	1981	ELAVL4	ELAV (embryonic lethal, abnormal vision, Drosophila)-like 4 (Hu antigen D)	1996	1	n/a	n/a	2.79E-01	5.53
1088492	ENSG00000084070	41319	SMAP2	small ArfGAP2	64744	1	n/a	n/a	2.63E-01	5.529
1096455	ENSG00000152332	79250	UHMK1	U2AF homology motif (UHM) kinase 1	127933	1	n/a	n/a	2.81E-01	5.524
280080656	ENSG00000255082	157129353	RP11-657K20.2	RP11-657K20.2	100873989	11	n/a	n/a	2.87E-01	5.52
1089944	ENSG00000105223	23399	PLD3	phospholipase D family, member 3	23646	19	n/a	n/a	2.64E-01	5.512
1096517	ENSG00000152784	36257	PRDM8	PR domain containing 8	56978	4	n/a	n/a	2.91E-01	5.509
1096779	ENSG00000155090	7028	KLF10	Kruppel-like factor 10	7071	8	n/a	n/a	2.77E-01	5.506
1102044	ENSG00000182195	23394	LDOC1	leucine zipper, down-regulated in cancer 1	23641	X	n/a	n/a	2.63E-01	5.504
1087066	ENSG00000008086	6752	CDKL5	cyclin-dependent kinase-like 5	6792	X	n/a	n/a	2.65E-01	5.493
1096558	ENSG00000153130	38052	SCOC	short coiled-coil protein	60592	4	n/a	n/a	5.67E-01	5.478
1088654	ENSG00000088538	1783	DOCK3	dedicator of cytokinesis 3	1795	3	n/a	n/a	2.83E-01	5.474
1096283	ENSG00000151025	36785	GPR158	G protein-coupled receptor 158	57512	10	n/a	n/a	2.88E-01	5.47
280064867	ENSG00000254013	0	MAP2K1P1	mitogen-activated protein kinase kinase 1 pseudogene 1	0	8	n/a	n/a	2.63E-01	5.457
1087605	ENSG00000054793	9934	ATP9A	ATPase, class II, type 9A	10079	20	n/a	n/a	2.71E-01	5.452
1088265	ENSG00000077522	85	ACTN2	actinin, alpha 2	88	1	n/a	n/a	2.79E-01	5.446
279963217	ENSG00000242140	0	RP11-262M14.2	RP11-262M14.2	0	3	n/a	n/a	2.62E-01	5.434
1097737	ENSG00000162630	8637	B3GALT2	UDP-Gal:betaGlcNAc beta 1,3-galactosyltransferase, polypeptide 2	8707	1	n/a	n/a	2.91E-01	5.426
1104569	ENSG00000198300	5146	ZIM2	zinc finger, imprinted 2	5178	19	n/a	n/a	2.84E-01	5.425
280049900	ENSG00000252793	0	5S_rRNA	5S ribosomal RNA	0	5	n/a	n/a	2.92E-01	5.425
1086916	ENSG00000004660	58464	CAMKK1	calcium/calmodulin-dependent protein kinase kinase 1, alpha	84254	17	n/a	n/a	2.82E-01	5.424
1104824	ENSG00000198934	36965	MAGEE1	melanoma antigen family E, 1	57692	X	n/a	n/a	2.83E-01	5.422
1097021	ENSG00000157219	3341	HTR5A	5-hydroxytryptamine (serotonin) receptor 5A	3361	7	n/a	n/a	5.13E-01	5.419
1101179	ENSG00000177181	94381	RIMKLA	ribosomal modification protein rimK-like family member A	284716	1	n/a	n/a	2.76E-01	5.418
1092153	ENSG00000122254	9812	HS3ST2	heparan sulfate (glucosamine) 3-O-sulfotransferase 2	9956	16	n/a	n/a	2.73E-01	5.411
1093707	ENSG00000133816	9501	MICAL2	microtubule associated monoxygenase, calponin and LIM domain containing 2	9645	11	n/a	n/a	2.76E-01	5.407
279958147	ENSG00000241572	0	PRICKLE2-AS1	PRICKLE2 antisense RNA 1 (non-protein coding)	0	3	n/a	n/a	2.77E-01	5.402
1087896	ENSG00000067842	489	ATP2B3	ATPase, Ca++ transporting, plasma membrane 3	492	X	n/a	n/a	2.79E-01	5.398
1103107	ENSG00000186487	22795	MYT1L	myelin transcription factor 1-like	23040	2	n/a	n/a	2.79E-01	5.395
1088976	ENSG00000099365	76608	STX1B	syntaxin 1B	112755	16	n/a	n/a	2.81E-01	5.394
1095642	ENSG00000145545	6675	SRD5A1	steroid-5-alpha-reductase, alpha polypeptide 1 (3-oxo-5 alpha-steroid delta 4-dehydrogenase alpha 1)	6715	5	n/a	n/a	2.86E-01	5.394
1099107	ENSG00000167642	10506	SPINT2	serine peptidase inhibitor, Kunitz type, 2	10653	19	n/a	n/a	2.91E-01	5.392
1094470	ENSG00000137843	36203	PAK6	p21 protein (Cdc42/Rac)-activated kinase 6	56924	15	n/a	n/a	2.85E-01	5.388
279867936	ENSG00000232584	0	RP11-397O8.4	RP11-397O8.4	0	13	n/a	n/a	2.58E-01	5.388
1103717	ENSG00000189056	5617	RELN	reelin	5649	7	n/a	n/a	2.93E-01	5.387
1092307	ENSG00000123562	9499	MORF4L2	mortality factor 4 like 2	9643	X	n/a	n/a	2.63E-01	5.374
278638676	ENSG00000073905	0	VDAC1P1	voltage-dependent anion channel 1 pseudogene 1	0	X	n/a	n/a	2.63E-01	5.374
1096867	ENSG00000155970	94787	EFHA2	EF-hand domain family, member A2	286097	8	n/a	n/a	2.92E-01	5.371
279687085	ENSG00000204789	7710	ZNF204P	zinc finger protein 204, pseudogene	7754	6	n/a	n/a	2.76E-01	5.371
280129070	ENSG00000259216	0	RP11-227D13.2	RP11-227D13.2	0	15	n/a	n/a	2.66E-01	5.361
1090032	ENSG00000105613	22738	MAST1	microtubule associated serine/threonine kinase 1	22983	19	n/a	n/a	2.73E-01	5.354
1101288	ENSG00000177699	1014768	RP11-16K12.1	RP11-16K12.1	100129540	15	n/a	n/a	2.91E-01	5.348
1104465	ENSG00000197991	41430	PCDH20	protocadherin 20	64881	13	n/a	n/a	2.92E-01	5.346
1091037	ENSG00000113100	1002	CDH9	cadherin 9, type 2 (T1-cadherin)	1007	5	n/a	n/a	2.85E-01	5.338
1097788	ENSG00000162783	30759	IER5	immediate early response 5	51278	1	n/a	n/a	2.63E-01	5.335
280090909	ENSG00000255863	0	AC073610.5	AC073610.5	0	12	n/a	n/a	2.93E-01	5.332
1088476	ENSG00000083720	4987	OXCT1	3-oxoacid CoA transferase 1	5019	5	n/a	n/a	2.64E-01	5.325
279764176	ENSG00000223467	0	CALM1P1	calmodulin 1 (phosphorylase kinase, delta) pseudogene 1	0	X	n/a	n/a	2.61E-01	5.324
1100223	ENSG00000172260	90401	NEGR1	neuronal growth regulator 1	257194	1	n/a	n/a	6.12E-01	5.321
280080153	ENSG00000255045	0	RP11-677M14.2-001	RP11-677M14.2-001	0	11	n/a	n/a	2.78E-01	5.307
1088798	ENSG00000091157	23090	WDR7	WD repeat domain 7	23335	18	n/a	n/a	2.82E-01	5.299
280111002	ENSG00000258017	0	RP11-386G11.10	RP11-386G11.10	0	12	n/a	n/a	2.89E-01	5.299
1093182	ENSG00000130477	22780	UNC13A	unc-13 homolog A (C. elegans)	23025	19	n/a	n/a	2.93E-01	5.285
280115402	ENSG00000258424	0	RP11-471B22.2	RP11-471B22.2	0	14	n/a	n/a	2.62E-01	5.285
280006644	ENSG00000248832	0	RP5-955M13.3	RP5-955M13.3	0	20	n/a	n/a	2.70E-01	5.271
279760238	ENSG00000222521	0	AC026956.1	AC026956.1	0	15	n/a	n/a	2.93E-01	5.266
280006917	ENSG00000248865	0	AC121336.2	AC121336.2	0	12	n/a	n/a	2.65E-01	5.242
1092443	ENSG00000124507	29726	PACSIN1	protein kinase C and casein kinase substrate in neurons 1	29993	6	n/a	n/a	2.85E-01	5.232
1103005	ENSG00000186106	81295	ANKRD46	ankyrin repeat domain 46	157567	8	n/a	n/a	2.72E-01	5.223
1090727	ENSG00000110931	10498	CAMKK2	calcium/calmodulin-dependent protein kinase kinase 2, beta	10645	12	n/a	n/a	2.74E-01	5.22
1090059	ENSG00000105696	25538	TMEM59L	transmembrane protein 59-like	25789	19	n/a	n/a	2.84E-01	5.216
1096313	ENSG00000151320	9332	AKAP6	A kinase (PRKA) anchor protein 6	9472	14	n/a	n/a	2.86E-01	5.212
1097846	ENSG00000163013	80918	FBXO41	F-box protein 41	150726	2	n/a	n/a	2.83E-01	5.211
1098958	ENSG00000167005	10893	NUDT21	nudix (nucleoside diphosphate linked moiety X)-type motif 21	11051	16	n/a	n/a	2.65E-01	5.21
1095020	ENSG00000141367	1204	CLTC	clathrin, heavy chain (Hc)	1213	17	n/a	n/a	2.65E-01	5.207
279872312	ENSG00000232952	0	RP11-90H3.1	RP11-90H3.1	0	1	n/a	n/a	2.61E-01	5.2
1092885	ENSG00000127995	41445	CASD1	CAS1 domain containing 1	64921	7	n/a	n/a	2.74E-01	5.199
1092784	ENSG00000126950	37777	TMEM35	transmembrane protein 35	59353	X	n/a	n/a	2.58E-01	5.194
1099980	ENSG00000171224	85560	C10orf35	chromosome 10 open reading frame 35	219738	10	n/a	n/a	2.63E-01	5.192
1090762	ENSG00000111249	23071	CUX2	cut-like homeobox 2	23316	12	n/a	n/a	2.75E-01	5.191
1088597	ENSG00000087095	31181	NLK	nemo-like kinase	51701	17	n/a	n/a	2.92E-01	5.189
279867539	ENSG00000232549	0	RP1-93C23.1	RP1-93C23.1	0	X	n/a	n/a	2.94E-01	5.186
1088793	ENSG00000091129	4866	NRCAM	neuronal cell adhesion molecule	4897	7	n/a	n/a	2.69E-01	5.184
1103743	ENSG00000189159	30637	HN1	hematological and neurological expressed 1	51155	17	n/a	n/a	2.60E-01	5.182
1090784	ENSG00000111344	8377	RASAL1	RAS protein activator like 1 (GAP1 like)	8437	12	n/a	n/a	5.50E-01	5.177
1101101	ENSG00000176788	10262	BASP1	brain abundant, membrane attached signal protein 1	10409	5	n/a	n/a	2.91E-01	5.176
1096850	ENSG00000155858	79597	LSM11	LSM11, U7 small nuclear RNA associated	134353	5	n/a	n/a	2.86E-01	5.175
1097467	ENSG00000160716	1133	CHRNB2	cholinergic receptor, nicotinic, beta 2 (neuronal)	1141	1	n/a	n/a	2.86E-01	5.175
279912953	ENSG00000236654	0	AC079780.3	AC079780.3	0	7	n/a	n/a	2.59E-01	5.174
279735887	ENSG00000215007	0	DNAJA1P3	DnaJ (Hsp40) homolog, subfamily A, member 1 pseudogene 3	0	X	n/a	n/a	2.73E-01	5.173
280094551	ENSG00000256293	0	RP11-114F3.2	RP11-114F3.2	0	12	n/a	n/a	2.59E-01	5.169
1102822	ENSG00000185352	92356	HS6ST3	heparan sulfate 6-O-sulfotransferase 3	266722	13	n/a	n/a	2.65E-01	5.168
1105333	ENSG00000204961	9608	PCDHA9	protocadherin alpha 9	9752	5	n/a	n/a	2.73E-01	5.157
1087679	ENSG00000059804	6479	SLC2A3	solute carrier family 2 (facilitated glucose transporter), member 3	6515	12	n/a	n/a	2.72E-01	5.155
1091713	ENSG00000118473	58461	SGIP1	SH3-domain GRB2-like (endophilin) interacting protein 1	84251	1	n/a	n/a	2.81E-01	5.153
1088815	ENSG00000091622	57643	PITPNM3	PITPNM family member 3	83394	17	n/a	n/a	8.37E-01	5.152
1097999	ENSG00000163539	22877	CLASP2	cytoplasmic linker associated protein 2	23122	3	n/a	n/a	2.75E-01	5.147
279783882	ENSG00000225099	0	ATP6V1E1P1	ATPase, H+ transporting, lysosomal 31kDa, V1 subunit E1 pseudogene 1	0	1	n/a	n/a	2.60E-01	5.143
1091930	ENSG00000120265	5078	PCMT1	protein-L-isoaspartate (D-aspartate) O-methyltransferase	5110	6	n/a	n/a	2.82E-01	5.142
280007740	ENSG00000248930	0	CTC-250P20.1-001	CTC-250P20.1-001	0	5	n/a	n/a	2.64E-01	5.141
1093798	ENSG00000134333	3914	LDHA	lactate dehydrogenase A	3939	11	n/a	n/a	2.91E-01	5.136
1093714	ENSG00000133878	54826	DUSP26	dual specificity phosphatase 26 (putative)	78986	8	n/a	n/a	2.58E-01	5.121
1087892	ENSG00000067798	59734	NAV3	neuron navigator 3	89795	12	n/a	n/a	2.88E-01	5.118
1098039	ENSG00000163637	81675	PRICKLE2	prickle homolog 2 (Drosophila)	166336	3	n/a	n/a	2.59E-01	5.114
1101636	ENSG00000179841	9354	AKAP5	A kinase (PRKA) anchor protein 5	9495	14	n/a	n/a	2.63E-01	5.109
1097355	ENSG00000160014	804	CALM3	calmodulin 3 (phosphorylase kinase, delta)	808	19	n/a	n/a	2.86E-01	5.108
1096704	ENSG00000154429	79167	C1orf96	chromosome 1 open reading frame 96	126731	1	n/a	n/a	2.75E-01	5.107
1094249	ENSG00000136805	23485	C9orf4	chromosome 9 open reading frame 4	23732	9	n/a	n/a	2.61E-01	5.098
1093636	ENSG00000133134	58903	BEX2	brain expressed X-linked 2	84707	X	n/a	n/a	2.64E-01	5.094
1087442	ENSG00000040731	1003	CDH10	cadherin 10, type 2 (T2-cadherin)	1008	5	n/a	n/a	2.58E-01	5.094
1090504	ENSG00000108924	3113	HLF	hepatic leukemia factor	3131	17	n/a	n/a	2.85E-01	5.093
1102142	ENSG00000182601	9807	HS3ST4	heparan sulfate (glucosamine) 3-O-sulfotransferase 4	9951	16	n/a	n/a	4.90E-01	5.092
280074753	ENSG00000254706	0	RP11-565P22.6	RP11-565P22.6	0	1	n/a	n/a	2.88E-01	5.092
1093988	ENSG00000135426	9696	KIAA0748	KIAA0748	9840	12	n/a	n/a	2.70E-01	5.089
280056889	ENSG00000253445	0	CTB-79E8.2	CTB-79E8.2	0	5	n/a	n/a	2.63E-01	5.088
279904627	ENSG00000235852	0	AC005540.3	AC005540.3	0	2	n/a	n/a	4.98E-01	5.085
279660430	ENSG00000200278	0	5S_rRNA	5S ribosomal RNA	0	11	n/a	n/a	2.62E-01	5.082
1094484	ENSG00000137941	55542	TTLL7	tubulin tyrosine ligase-like family, member 7	79739	1	n/a	n/a	2.86E-01	5.079
279886450	ENSG00000234203	0	AC004771.2	AC004771.2	0	17	n/a	n/a	2.81E-01	5.077
1096601	ENSG00000153558	25576	FBXL2	F-box and leucine-rich repeat protein 2	25827	3	n/a	n/a	2.78E-01	5.07
1090141	ENSG00000106069	1116	CHN2	chimerin (chimaerin) 2	1124	7	n/a	n/a	2.82E-01	5.07
1093906	ENSG00000135002	34601	RFK	riboflavin kinase	55312	9	n/a	n/a	2.91E-01	5.065
1108594	ENSG00000236338	0	AC015987.1	AC015987.1	0	7	n/a	n/a	2.93E-01	5.063
1087683	ENSG00000060140	34648	STYK1	serine/threonine/tyrosine kinase 1	55359	12	n/a	n/a	4.98E-01	5.062
1087519	ENSG00000048740	10512	CELF2	CUGBP, Elav-like family member 2	10659	10	n/a	n/a	2.76E-01	5.059
1088141	ENSG00000074590	9747	NUAK1	NUAK family, SNF1-like kinase, 1	9891	12	n/a	n/a	2.86E-01	5.058
1091075	ENSG00000113387	10765	SUB1	SUB1 homolog (S. cerevisiae)	10923	5	n/a	n/a	2.83E-01	5.055
279736980	ENSG00000215105	0	TTC3P1	tetratricopeptide repeat domain 3 pseudogene 1	0	X	n/a	n/a	2.59E-01	5.043
1092140	ENSG00000122126	4921	OCRL	oculocerebrorenal syndrome of Lowe	4952	X	n/a	n/a	2.73E-01	5.041
279484508	ENSG00000177855	0	AC074182.1	AC074182.1	0	2	n/a	n/a	2.85E-01	5.04
280070774	ENSG00000254433	0	RP11-677I18.3	RP11-677I18.3	0	11	n/a	n/a	2.60E-01	5.014
1094831	ENSG00000139998	119625	RAB15	RAB15, member RAS onocogene family	376267	14	n/a	n/a	2.84E-01	5.011
279863491	ENSG00000232155	0	AF277315.19	AF277315.19	0	X	n/a	n/a	2.83E-01	5.005
1089392	ENSG00000101349	36421	PAK7	p21 protein (Cdc42/Rac)-activated kinase 7	57144	20	n/a	n/a	2.92E-01	4.999
280037494	ENSG00000251349	0	C9orf30-TMEFF1	C9orf30-TMEFF1 readthrough	0	9	n/a	n/a	2.87E-01	4.995
1090838	ENSG00000111726	35194	CMAS	cytidine monophosphate N-acetylneuraminic acid synthetase	55907	12	n/a	n/a	2.80E-01	4.994
1086994	ENSG00000006210	6340	CX3CL1	chemokine (C-X3-C motif) ligand 1	6376	16	n/a	n/a	2.75E-01	4.993
1096962	ENSG00000156735	9389	BAG4	BCL2-associated athanogene 4	9530	8	n/a	n/a	2.86E-01	4.989
1092999	ENSG00000128965	54933	CHAC1	ChaC, cation transport regulator homolog 1 (E. coli)	79094	15	n/a	n/a	2.85E-01	4.984
1103496	ENSG00000188191	5543	PRKAR1B	protein kinase, cAMP-dependent, regulatory, type I, beta	5575	7	n/a	n/a	2.70E-01	4.983
1101871	ENSG00000181195	5147	PENK	proenkephalin	5179	8	n/a	n/a	2.85E-01	4.981
1089382	ENSG00000101327	5141	PDYN	prodynorphin	5173	20	n/a	n/a	5.11E-01	4.98
1101894	ENSG00000181359	0	HSP90AA6P	heat shock protein 90kDa alpha (cytosolic), class A member 6, pseudogene	0	4	n/a	n/a	2.58E-01	4.979
1090467	ENSG00000108684	37	ACCN1	amiloride-sensitive cation channel 1, neuronal	40	17	n/a	n/a	2.63E-01	4.977
1103084	ENSG00000186416	35209	NKRF	NFKB repressing factor	55922	X	n/a	n/a	2.91E-01	4.976
1089060	ENSG00000100077	154	ADRBK2	adrenergic, beta, receptor kinase 2	157	22	n/a	n/a	2.80E-01	4.974
1100800	ENSG00000175182	79471	FAM131A	family with sequence similarity 131, member A	131408	3	n/a	n/a	2.73E-01	4.972
1095634	ENSG00000145451	7953	GLRA3	glycine receptor, alpha 3	8001	4	n/a	n/a	2.76E-01	4.963
279725123	ENSG00000213856	0	VDAC1P2	voltage-dependent anion channel 1 pseudogene 2	0	X	n/a	n/a	2.85E-01	4.963
280123593	ENSG00000258903	0	RP11-355I22.2	RP11-355I22.2	0	14	n/a	n/a	2.66E-01	4.956
1101228	ENSG00000177432	92419	NAP1L5	nucleosome assembly protein 1-like 5	266812	4	n/a	n/a	2.73E-01	4.95
1088442	ENSG00000082397	22891	EPB41L3	erythrocyte membrane protein band 4.1-like 3	23136	18	n/a	n/a	2.68E-01	4.948
1096673	ENSG00000154174	9724	TOMM70A	translocase of outer mitochondrial membrane 70 homolog A (S. cerevisiae)	9868	3	n/a	n/a	2.59E-01	4.945
1101574	ENSG00000179388	1947	EGR3	early growth response 3	1960	8	n/a	n/a	2.79E-01	4.944
1090902	ENSG00000112137	85784	PHACTR1	phosphatase and actin regulator 1	221692	6	n/a	n/a	2.78E-01	4.941
1093519	ENSG00000132535	1730	DLG4	discs, large homolog 4 (Drosophila)	1742	17	n/a	n/a	2.90E-01	4.939
1096481	ENSG00000152495	810	CAMK4	calcium/calmodulin-dependent protein kinase IV	814	5	n/a	n/a	2.60E-01	4.936
1094686	ENSG00000139112	23463	GABARAPL1	GABA(A) receptor-associated protein like 1	23710	12	n/a	n/a	2.75E-01	4.931
1103140	ENSG00000186642	5106	PDE2A	phosphodiesterase 2A, cGMP-stimulated	5138	11	n/a	n/a	2.91E-01	4.911
1105010	ENSG00000204103	9791	MAFB	v-maf musculoaponeurotic fibrosarcoma oncogene homolog B (avian)	9935	20	n/a	n/a	2.86E-01	4.91
1103460	ENSG00000188042	9978	ARL4C	ADP-ribosylation factor-like 4C	10123	2	n/a	n/a	2.69E-01	4.908
1095297	ENSG00000143340	80731	FAM163A	family with sequence similarity 163, member A	148753	1	n/a	n/a	2.92E-01	4.9
1088939	ENSG00000096384	3306	HSP90AB1	heat shock protein 90kDa alpha (cytosolic), class B member 1	3326	6	n/a	n/a	2.71E-01	4.899
1089531	ENSG00000102226	8185	USP11	ubiquitin specific peptidase 11	8237	X	n/a	n/a	2.60E-01	4.899
279745174	ENSG00000216802	0	RP11-390P2.2	RP11-390P2.2	0	6	n/a	n/a	2.73E-01	4.896
1088502	ENSG00000084444	36886	KIAA1467	KIAA1467	57613	12	n/a	n/a	2.71E-01	4.894
279802920	ENSG00000226762	0	RP11-298E9.6	RP11-298E9.6	0	10	n/a	n/a	2.93E-01	4.893
1100862	ENSG00000175497	36901	DPP10	dipeptidyl-peptidase 10 (non-functional)	57628	2	n/a	n/a	2.82E-01	4.891
1097471	ENSG00000160753	23377	RUSC1	RUN and SH3 domain containing 1	23623	1	n/a	n/a	2.74E-01	4.889
1104763	ENSG00000198836	4944	OPA1	optic atrophy 1 (autosomal dominant)	4976	3	n/a	n/a	2.60E-01	4.886
1096669	ENSG00000154146	4869	NRGN	neurogranin (protein kinase C substrate, RC3)	4900	11	n/a	n/a	2.90E-01	4.885
1100838	ENSG00000175352	35954	NRIP3	nuclear receptor interacting protein 3	56675	11	n/a	n/a	2.63E-01	4.883
1095640	ENSG00000145526	1011	CDH18	cadherin 18, type 2	1016	5	n/a	n/a	2.83E-01	4.876
1088918	ENSG00000095713	34407	CRTAC1	cartilage acidic protein 1	55118	10	n/a	n/a	2.83E-01	4.876
1093725	ENSG00000133985	23263	TTC9	tetratricopeptide repeat domain 9	23508	14	n/a	n/a	2.85E-01	4.869
1095753	ENSG00000146267	58754	C6orf168	chromosome 6 open reading frame 168	84553	6	n/a	n/a	2.72E-01	4.866
1091112	ENSG00000113657	1797	DPYSL3	dihydropyrimidinase-like 3	1809	5	n/a	n/a	2.61E-01	4.861
1091388	ENSG00000115840	8538	SLC25A12	solute carrier family 25 (mitochondrial carrier, Aralar), member 12	8604	2	n/a	n/a	2.62E-01	4.86
1095140	ENSG00000142192	348	APP	amyloid beta (A4) precursor protein	351	21	n/a	n/a	2.65E-01	4.858
1097049	ENSG00000157470	80461	FAM81A	family with sequence similarity 81, member A	145773	15	n/a	n/a	2.77E-01	4.856
1095978	ENSG00000148154	7314	UGCG	UDP-glucose ceramide glucosyltransferase	7357	9	n/a	n/a	2.94E-01	4.849
1102640	ENSG00000184672	79725	RALYL	RALY RNA binding protein-like	138046	8	n/a	n/a	2.68E-01	4.838
1097836	ENSG00000162989	3735	KCNJ3	potassium inwardly-rectifying channel, subfamily J, member 3	3760	2	n/a	n/a	2.92E-01	4.837
1090149	ENSG00000106105	2601	GARS	glycyl-tRNA synthetase	2617	7	n/a	n/a	2.58E-01	4.833
1109003	ENSG00000241697	8511	TMEFF1	transmembrane protein with EGF-like and two follistatin-like domains 1	8577	9	n/a	n/a	4.81E-01	4.831
1100881	ENSG00000175582	5838	RAB6A	RAB6A, member RAS oncogene family	5870	11	n/a	n/a	2.63E-01	4.828
1104828	ENSG00000198944	79610	ANKRD43	ankyrin repeat domain 43	134548	5	n/a	n/a	3.11E-01	4.826
1091558	ENSG00000117016	9639	RIMS3	regulating synaptic membrane exocytosis 3	9783	1	n/a	n/a	2.71E-01	4.826
1093991	ENSG00000135439	78291	AGAP2	ArfGAP with GTPase domain, ankyrin repeat and PH domain 2	116986	12	n/a	n/a	3.17E-01	4.822
1103428	ENSG00000187939	0	DOC2B	double C2-like domains, beta	0	17	n/a	n/a	5.57E-01	4.821
1102457	ENSG00000183837	29677	PNMA3	paraneoplastic antigen MA3	29944	X	n/a	n/a	2.73E-01	4.821
1089734	ENSG00000103723	8069	AP3B2	adaptor-related protein complex 3, beta 2 subunit	8120	15	n/a	n/a	2.63E-01	4.819
279927250	ENSG00000237861	0	RP11-332L8.1	RP11-332L8.1	0	1	n/a	n/a	2.60E-01	4.808
1104546	ENSG00000198216	773	CACNA1E	calcium channel, voltage-dependent, R type, alpha 1E subunit	777	1	n/a	n/a	2.92E-01	4.806
1096222	ENSG00000150361	36899	KLHL1	kelch-like 1 (Drosophila)	57626	13	n/a	n/a	2.80E-01	4.806
1099464	ENSG00000169032	5572	MAP2K1	mitogen-activated protein kinase kinase 1	5604	15	n/a	n/a	2.62E-01	4.805
1108513	ENSG00000235872	0	RP11-335O4.3	RP11-335O4.3	0	12	n/a	n/a	2.79E-01	4.803
280052765	ENSG00000253151	0	RP11-628E19.3	RP11-628E19.3	0	8	n/a	n/a	2.76E-01	4.801
1101855	ENSG00000181039	94355	ANKRD34A	ankyrin repeat domain 34A	284615	1	n/a	n/a	2.85E-01	4.8
280127939	ENSG00000259153	0	RP6-65G23.3	RP6-65G23.3	0	14	n/a	n/a	2.81E-01	4.796
1093949	ENSG00000135250	6693	SRPK2	SRSF protein kinase 2	6733	7	n/a	n/a	2.61E-01	4.796
1102396	ENSG00000183662	128168	FAM19A1	family with sequence similarity 19 (chemokine (C-C motif)-like), member A1	407738	3	n/a	n/a	2.72E-01	4.794
279776278	ENSG00000224411	0	RP11-1033A18.1	RP11-1033A18.1	0	11	n/a	n/a	2.67E-01	4.791
1089805	ENSG00000104427	30583	FAM164A	family with sequence similarity 164, member A	51101	8	n/a	n/a	2.71E-01	4.79
1092899	ENSG00000128203	36444	ASPHD2	aspartate beta-hydroxylase domain containing 2	57168	22	n/a	n/a	2.64E-01	4.786
1086967	ENSG00000005810	22832	MYCBP2	MYC binding protein 2	23077	13	n/a	n/a	2.91E-01	4.782
1088999	ENSG00000099814	94031	KIAA0284	KIAA0284	283638	14	n/a	n/a	2.89E-01	4.765
279828995	ENSG00000229097	0	CALM2P2	calmodulin 2 pseudogene 2	0	10	n/a	n/a	2.82E-01	4.762
1099253	ENSG00000168135	3736	KCNJ4	potassium inwardly-rectifying channel, subfamily J, member 4	3761	22	n/a	n/a	2.71E-01	4.762
1087159	ENSG00000011347	8944	SYT7	synaptotagmin VII	9066	11	n/a	n/a	5.00E-01	4.759
1095590	ENSG00000145147	9218	SLIT2	slit homolog 2 (Drosophila)	9353	4	n/a	n/a	2.89E-01	4.756
1098830	ENSG00000166501	5547	PRKCB	protein kinase C, beta	5579	16	n/a	n/a	2.88E-01	4.754
279793550	ENSG00000225923	0	RP4-736I12.1	RP4-736I12.1	0	1	n/a	n/a	2.93E-01	4.747
1089090	ENSG00000100167	35250	3-Sep	septin 3	55964	22	n/a	n/a	2.60E-01	4.743
1104454	ENSG00000197959	25801	DNM3	dynamin 3	26052	1	n/a	n/a	2.79E-01	4.741
1094139	ENSG00000136153	3983	LMO7	LIM domain 7	4008	13	n/a	n/a	2.79E-01	4.736
1090789	ENSG00000111371	57247	SLC38A1	solute carrier family 38, member 1	81539	12	n/a	n/a	2.58E-01	4.733
1098278	ENSG00000164326	9463	CARTPT	CART prepropeptide	9607	5	n/a	n/a	2.66E-01	4.733
1087888	ENSG00000067606	5558	PRKCZ	protein kinase C, zeta	5590	1	n/a	n/a	2.88E-01	4.731
1088622	ENSG00000087470	9914	DNM1L	dynamin 1-like	10059	12	n/a	n/a	2.63E-01	4.729
279811379	ENSG00000227484	0	XX-C283C717.1	XX-C283C717.1	0	22	n/a	n/a	2.86E-01	4.721
1089758	ENSG00000104093	23067	DMXL2	Dmx-like 2	23312	15	n/a	n/a	2.84E-01	4.72
1087884	ENSG00000067445	7173	TRO	trophinin	7216	X	n/a	n/a	2.64E-01	4.716
1088205	ENSG00000075945	22676	KIFAP3	kinesin-associated protein 3	22920	1	n/a	n/a	2.62E-01	4.712
1091140	ENSG00000113966	58311	ARL6	ADP-ribosylation factor-like 6	84100	3	n/a	n/a	4.52E-01	4.708
1087173	ENSG00000011638	36422	TMEM159	transmembrane protein 159	57146	16	n/a	n/a	2.79E-01	4.707
1090324	ENSG00000107643	5567	MAPK8	mitogen-activated protein kinase 8	5599	10	n/a	n/a	2.74E-01	4.706
280013386	ENSG00000249436	0	CTD-2023N9.3	CTD-2023N9.3	0	5	n/a	n/a	2.82E-01	4.702
279842266	ENSG00000230311	0	AC004074.3	AC004074.3	0	X	n/a	n/a	2.90E-01	4.7
1090580	ENSG00000109654	23076	TRIM2	tripartite motif containing 2	23321	4	n/a	n/a	2.90E-01	4.693
1099919	ENSG00000171004	59857	HS6ST2	heparan sulfate 6-O-sulfotransferase 2	90161	X	n/a	n/a	2.88E-01	4.693
1095638	ENSG00000145495	10153	6-Mar	membrane-associated ring finger (C3HC4) 6	10299	5	n/a	n/a	2.81E-01	4.693
279812388	ENSG00000227581	0	RP13-140E4.1	RP13-140E4.1	0	X	n/a	n/a	2.66E-01	4.693
1093894	ENSG00000134909	9599	ARHGAP32	Rho GTPase activating protein 32	9743	11	n/a	n/a	2.87E-01	4.689
1088527	ENSG00000085365	0	SCAMP1	secretory carrier membrane protein 1	0	5	n/a	n/a	2.65E-01	4.688
1087244	ENSG00000018189	22658	RUFY3	RUN and FYVE domain containing 3	22902	4	n/a	n/a	2.74E-01	4.686
1099228	ENSG00000168032	951	ENTPD3	ectonucleoside triphosphate diphosphohydrolase 3	956	3	n/a	n/a	2.77E-01	4.682
1097800	ENSG00000162852	81616	CNST	consortin, connexin sorting protein	163882	1	n/a	n/a	2.87E-01	4.682
1091315	ENSG00000115365	10168	LANCL1	LanC lantibiotic synthetase component C-like 1 (bacterial)	10314	2	n/a	n/a	2.83E-01	4.672
1092250	ENSG00000123119	40801	NECAB1	N-terminal EF-hand calcium binding protein 1	64168	8	n/a	n/a	2.88E-01	4.671
1099271	ENSG00000168243	2769	GNG4	guanine nucleotide binding protein (G protein), gamma 4	2786	1	n/a	n/a	2.63E-01	4.671
1090726	ENSG00000110925	57268	CSRNP2	cysteine-serine-rich nuclear protein 2	81566	12	n/a	n/a	2.60E-01	4.67
1104677	ENSG00000198668	797	CALM1	calmodulin 1 (phosphorylase kinase, delta)	801	14	n/a	n/a	2.60E-01	4.669
1093781	ENSG00000134265	8699	NAPG	N-ethylmaleimide-sensitive factor attachment protein, gamma	8774	18	n/a	n/a	2.72E-01	4.661
1091577	ENSG00000117155	78473	SSX2IP	synovial sarcoma, X breakpoint 2 interacting protein	117178	1	n/a	n/a	2.83E-01	4.654
1096482	ENSG00000152503	34810	TRIM36	tripartite motif containing 36	55521	5	n/a	n/a	2.86E-01	4.653
1105048	ENSG00000204217	655	BMPR2	bone morphogenetic protein receptor, type II (serine/threonine kinase)	659	2	n/a	n/a	2.84E-01	4.65
1088548	ENSG00000085832	2045	EPS15	epidermal growth factor receptor pathway substrate 15	2060	1	n/a	n/a	2.63E-01	4.648
1095035	ENSG00000141433	113	ADCYAP1	adenylate cyclase activating polypeptide 1 (pituitary)	116	18	n/a	n/a	2.84E-01	4.648
1094637	ENSG00000138698	5878	RAP1GDS1	RAP1, GTP-GDP dissociation stimulator 1	5910	4	n/a	n/a	2.66E-01	4.646
1089845	ENSG00000104765	661	BNIP3L	BCL2/adenovirus E1B 19kDa interacting protein 3-like	665	8	n/a	n/a	2.70E-01	4.645
280107583	ENSG00000257675	0	RP11-641A6.9	RP11-641A6.9	0	12	n/a	n/a	2.83E-01	4.643
1090646	ENSG00000110148	882	CCKBR	cholecystokinin B receptor	887	11	n/a	n/a	2.92E-01	4.643
1102587	ENSG00000184408	3726	KCND2	potassium voltage-gated channel, Shal-related subfamily, member 2	3751	7	n/a	n/a	2.91E-01	4.642
1093573	ENSG00000132821	79288	VSTM2L	V-set and transmembrane domain containing 2 like	128434	20	n/a	n/a	2.86E-01	4.637
1102443	ENSG00000183785	31287	TUBA8	tubulin, alpha 8	51807	22	n/a	n/a	2.85E-01	4.633
1090501	ENSG00000108861	1833	DUSP3	dual specificity phosphatase 3	1845	17	n/a	n/a	2.67E-01	4.632
1099476	ENSG00000169085	90213	C8orf46	chromosome 8 open reading frame 46	254778	8	n/a	n/a	2.58E-01	4.623
1093357	ENSG00000131437	10968	KIF3A	kinesin family member 3A	11127	5	n/a	n/a	2.83E-01	4.62
279935226	ENSG00000238757	0	AL031431.1	AL031431.1	0	1	n/a	n/a	2.63E-01	4.618
280017507	ENSG00000249772	0	CTD-2193P3.2	CTD-2193P3.2	0	5	n/a	n/a	2.60E-01	4.616
1088832	ENSG00000092051	58703	JPH4	junctophilin 4	84502	14	n/a	n/a	2.84E-01	4.615
280048619	ENSG00000252609	0	snoU13	Small nucleolar RNA U13	0	6	n/a	n/a	2.66E-01	4.613
1091274	ENSG00000115194	7736	SLC30A3	solute carrier family 30 (zinc transporter), member 3	7781	2	n/a	n/a	2.58E-01	4.61
279875806	ENSG00000233259	0	FABP3P2	fatty acid binding protein 3, pseudogene 2	0	13	n/a	n/a	2.75E-01	4.601
1091809	ENSG00000119508	7965	NR4A3	nuclear receptor subfamily 4, group A, member 3	8013	9	n/a	n/a	2.75E-01	4.6
1087230	ENSG00000015592	57253	STMN4	stathmin-like 4	81551	8	n/a	n/a	2.63E-01	4.599
1102609	ENSG00000184515	109874	BEX5	brain expressed, X-linked 5	340542	X	n/a	n/a	2.85E-01	4.595
280137004	ENSG00000259678	0	RP11-707P17.1	RP11-707P17.1	0	15	n/a	n/a	2.82E-01	4.595
1093264	ENSG00000130822	79826	PNCK	pregnancy up-regulated non-ubiquitously expressed CaM kinase	139728	X	n/a	n/a	2.93E-01	4.594
1096573	ENSG00000153234	4898	NR4A2	nuclear receptor subfamily 4, group A, member 2	4929	2	n/a	n/a	2.60E-01	4.593
280115574	ENSG00000258441	94026	CTD-2552B11.4	CTD-2552B11.4	283624	14	n/a	n/a	2.80E-01	4.592
1103808	ENSG00000196090	10963	PTPRT	protein tyrosine phosphatase, receptor type, T	11122	20	n/a	n/a	2.73E-01	4.589
1105851	ENSG00000213390	59176	ARHGAP19	Rho GTPase activating protein 19	84986	10	n/a	n/a	2.84E-01	4.588
1098484	ENSG00000165152	58512	C9orf125	chromosome 9 open reading frame 125	84302	9	n/a	n/a	2.76E-01	4.588
1101975	ENSG00000181852	10047	RNF41	ring finger protein 41	10193	12	n/a	n/a	2.60E-01	4.587
1105088	ENSG00000204314	1016643	PRRT1	proline-rich transmembrane protein 1	100507547	6	n/a	n/a	2.73E-01	4.587
1097740	ENSG00000162639	76691	HENMT1	HEN1 methyltransferase homolog 1 (Arabidopsis)	113802	1	n/a	n/a	2.94E-01	4.586
1096464	ENSG00000152413	9319	HOMER1	homer homolog 1 (Drosophila)	9456	5	n/a	n/a	2.71E-01	4.581
1093913	ENSG00000135049	23042	AGTPBP1	ATP/GTP binding protein 1	23287	9	n/a	n/a	2.86E-01	4.58
1102305	ENSG00000183307	27183	CECR6	cat eye syndrome chromosome region, candidate 6	27439	22	n/a	n/a	2.83E-01	4.579
1093074	ENSG00000129625	7859	REEP5	receptor accessory protein 5	7905	5	n/a	n/a	2.59E-01	4.577
1099336	ENSG00000168490	9652	PHYHIP	phytanoyl-CoA 2-hydroxylase interacting protein	9796	8	n/a	n/a	2.70E-01	4.571
1092118	ENSG00000121905	3188	HPCA	hippocalcin	3208	1	n/a	n/a	2.59E-01	4.57
1087074	ENSG00000008277	32934	ADAM22	ADAM metallopeptidase domain 22	53616	7	n/a	n/a	2.84E-01	4.565
1097372	ENSG00000160145	8889	KALRN	kalirin, RhoGEF kinase	8997	3	n/a	n/a	2.66E-01	4.563
280130982	ENSG00000259327	0	CTD-2184D3.6	CTD-2184D3.6	0	15	n/a	n/a	2.92E-01	4.56
1097143	ENSG00000158258	40717	CLSTN2	calsyntenin 2	64084	3	n/a	n/a	2.58E-01	4.56
1091407	ENSG00000115966	1377	ATF2	activating transcription factor 2	1386	2	n/a	n/a	2.72E-01	4.552
279794601	ENSG00000226015	0	CCT8P1	chaperonin containing TCP1, subunit 8 (theta) pseudogene 1	0	1	n/a	n/a	2.66E-01	4.55
1092244	ENSG00000123091	26739	RNF11	ring finger protein 11	26994	1	n/a	n/a	4.78E-01	4.55
1087374	ENSG00000033627	532	ATP6V0A1	ATPase, H+ transporting, lysosomal V0 subunit a1	535	17	n/a	n/a	2.63E-01	4.55
1104094	ENSG00000196876	6299	SCN8A	sodium channel, voltage gated, type VIII, alpha subunit	6334	12	n/a	n/a	2.62E-01	4.546
1104092	ENSG00000196872	110099	C2orf55	chromosome 2 open reading frame 55	343990	2	n/a	n/a	2.85E-01	4.545
1104472	ENSG00000198010	9103	DLGAP2	discs, large (Drosophila) homolog-associated protein 2	9228	8	n/a	n/a	2.79E-01	4.544
1090683	ENSG00000110514	8501	MADD	MAP-kinase activating death domain	8567	11	n/a	n/a	2.84E-01	4.542
1104713	ENSG00000198739	110333	LRRTM3	leucine rich repeat transmembrane neuronal 3	347731	10	n/a	n/a	2.82E-01	4.54
1099352	ENSG00000168546	2659	GFRA2	GDNF family receptor alpha 2	2675	8	n/a	n/a	2.73E-01	4.537
279922723	ENSG00000237481	0	RP4-803J11.2	RP4-803J11.2	0	1	n/a	n/a	2.88E-01	4.535
1103196	ENSG00000186907	110447	RTN4RL2	reticulon 4 receptor-like 2	349667	11	n/a	n/a	2.91E-01	4.531
1094670	ENSG00000138814	5498	PPP3CA	protein phosphatase 3, catalytic subunit, alpha isozyme	5530	4	n/a	n/a	2.90E-01	4.531
1088073	ENSG00000072657	29686	TRHDE	thyrotropin-releasing hormone degrading enzyme	29953	12	n/a	n/a	2.83E-01	4.527
1086906	ENSG00000003987	8985	MTMR7	myotubularin related protein 7	9108	8	n/a	n/a	2.90E-01	4.523
279885625	ENSG00000234130	0	RP13-88F20.1	RP13-88F20.1	0	X	n/a	n/a	2.64E-01	4.513
1104150	ENSG00000197045	2747	GMFB	glia maturation factor, beta	2764	14	n/a	n/a	5.55E-01	4.507
1090294	ENSG00000107282	317	APBA1	amyloid beta (A4) precursor protein-binding, family A, member 1	320	9	n/a	n/a	2.77E-01	4.504
1096578	ENSG00000153266	34368	FEZF2	FEZ family zinc finger 2	55079	3	n/a	n/a	2.76E-01	4.504
1087356	ENSG00000031003	30787	FAM13B	family with sequence similarity 13, member B	51306	5	n/a	n/a	2.75E-01	4.502
1091928	ENSG00000120256	59108	LRP11	low density lipoprotein receptor-related protein 11	84918	6	n/a	n/a	2.74E-01	4.5
279827974	ENSG00000228999	0	AC068490.1	AC068490.1	0	2	n/a	n/a	2.89E-01	4.495
1109034	ENSG00000242265	22844	PEG10	paternally expressed 10	23089	7	n/a	n/a	2.67E-01	4.494
1094679	ENSG00000138944	59523	KIAA1644	KIAA1644	85352	22	n/a	n/a	2.78E-01	4.492
1090815	ENSG00000111647	22829	UHRF1BP1L	UHRF1 binding protein 1-like	23074	12	n/a	n/a	2.64E-01	4.491
1088837	ENSG00000092096	30791	SLC22A17	solute carrier family 22, member 17	51310	14	n/a	n/a	2.63E-01	4.488
1090766	ENSG00000111262	3711	KCNA1	potassium voltage-gated channel, shaker-related subfamily, member 1 (episodic ataxia with myokymia)	3736	12	n/a	n/a	2.86E-01	4.488
1099634	ENSG00000169783	59084	LINGO1	leucine rich repeat and Ig domain containing 1	84894	15	n/a	n/a	2.78E-01	4.487
1092525	ENSG00000125166	2789	GOT2	glutamic-oxaloacetic transaminase 2, mitochondrial (aspartate aminotransferase 2)	2806	16	n/a	n/a	2.59E-01	4.486
1090706	ENSG00000110786	59057	PTPN5	protein tyrosine phosphatase, non-receptor type 5 (striatum-enriched)	84867	11	n/a	n/a	2.83E-01	4.483
280119635	ENSG00000258677	0	RP11-463D19.2	RP11-463D19.2	0	8	n/a	n/a	2.93E-01	4.481
1091445	ENSG00000116199	9773	FAM20B	family with sequence similarity 20, member B	9917	1	n/a	n/a	2.64E-01	4.479
1093592	ENSG00000132932	31241	ATP8A2	ATPase, aminophospholipid transporter, class I, type 8A, member 2	51761	13	n/a	n/a	2.58E-01	4.478
1088936	ENSG00000096092	28714	TMEM14A	transmembrane protein 14A	28978	6	n/a	n/a	2.87E-01	4.475
1102212	ENSG00000182916	36128	TCEAL7	transcription elongation factor A (SII)-like 7	56849	X	n/a	n/a	2.86E-01	4.471
1091066	ENSG00000113319	5892	RASGRF2	Ras protein-specific guanine nucleotide-releasing factor 2	5924	5	n/a	n/a	2.87E-01	4.47
279848485	ENSG00000230849	0	GOT2P2	glutamic-oxaloacetic transaminase 2 pseudogene 2	0	1	n/a	n/a	5.38E-01	4.47
279771554	ENSG00000224076	0	AC009487.4	AC009487.4	0	2	n/a	n/a	2.90E-01	4.466
1099078	ENSG00000167552	7800	TUBA1A	tubulin, alpha 1a	7846	12	n/a	n/a	2.78E-01	4.466
279743875	ENSG00000215998	0	MIR935	microRNA 935	0	19	n/a	n/a	2.63E-01	4.46
1089826	ENSG00000104643	41879	MTMR9	myotubularin related protein 9	66036	8	n/a	n/a	2.85E-01	4.452
1087973	ENSG00000070087	5185	PFN2	profilin 2	5217	3	n/a	n/a	2.65E-01	4.448
1094585	ENSG00000138430	29524	OLA1	Obg-like ATPase 1	29789	2	n/a	n/a	2.91E-01	4.447
279709099	ENSG00000207720	0	MIR555	microRNA 555	0	1	n/a	n/a	2.64E-01	4.445
280004885	ENSG00000248694	0	RP11-18D7.2	RP11-18D7.2	0	4	n/a	n/a	2.63E-01	4.439
1098237	ENSG00000164187	60156	LMBRD2	LMBR1 domain containing 2	92255	5	n/a	n/a	2.92E-01	4.434
1098915	ENSG00000166863	6826	TAC3	tachykinin 3	6866	12	n/a	n/a	2.58E-01	4.43
1104731	ENSG00000198780	25798	FAM169A	family with sequence similarity 169, member A	26049	5	n/a	n/a	2.86E-01	4.428
1106260	ENSG00000215114	79715	UBXN2B	UBX domain protein 2B	137886	8	n/a	n/a	2.63E-01	4.424
1093855	ENSG00000134709	30842	HOOK1	hook homolog 1 (Drosophila)	51361	1	n/a	n/a	2.86E-01	4.423
1094500	ENSG00000138018	59620	EPT1	ethanolaminephosphotransferase 1 (CDP-ethanolamine-specific)	85465	2	n/a	n/a	2.87E-01	4.42
1096577	ENSG00000153253	6293	SCN3A	sodium channel, voltage-gated, type III, alpha subunit	6328	2	n/a	n/a	5.17E-01	4.418
279750101	ENSG00000219951	0	RP11-378G13.2	RP11-378G13.2	0	6	n/a	n/a	2.59E-01	4.416
1099804	ENSG00000170500	81650	LONRF2	LON peptidase N-terminal domain and ring finger 2	164832	2	n/a	n/a	2.73E-01	4.413
1093374	ENSG00000131507	56536	NDFIP1	Nedd4 family interacting protein 1	80762	5	n/a	n/a	2.62E-01	4.41
1092303	ENSG00000123545	28814	NDUFAF4	NADH dehydrogenase (ubiquinone) 1 alpha subcomplex, assembly factor 4	29078	6	n/a	n/a	2.82E-01	4.41
1093434	ENSG00000132002	3317	DNAJB1	DnaJ (Hsp40) homolog, subfamily B, member 1	3337	19	n/a	n/a	3.20E-01	4.408
1097161	ENSG00000158445	3720	KCNB1	potassium voltage-gated channel, Shab-related subfamily, member 1	3745	20	n/a	n/a	2.62E-01	4.406
1102192	ENSG00000182836	110175	PLCXD3	phosphatidylinositol-specific phospholipase C, X domain containing 3	345557	5	n/a	n/a	2.93E-01	4.399
1098215	ENSG00000164128	4855	NPY1R	neuropeptide Y receptor Y1	4886	4	n/a	n/a	2.85E-01	4.396
1089510	ENSG00000102096	10882	PIM2	pim-2 oncogene	11040	X	n/a	n/a	2.93E-01	4.395
280082829	ENSG00000255202	0	RP4-541C22.5	RP4-541C22.5	0	11	n/a	n/a	2.69E-01	4.39
280104782	ENSG00000257386	0	RP11-56G10.2	RP11-56G10.2	0	12	n/a	n/a	2.59E-01	4.389
279713176	ENSG00000211767	0	TRBJ2-3	T cell receptor beta joining 2-3	0	7	n/a	n/a	2.58E-01	4.388
1093604	ENSG00000132975	2818	GPR12	G protein-coupled receptor 12	2835	13	n/a	n/a	2.86E-01	4.387
1099985	ENSG00000171243	25677	SOSTDC1	sclerostin domain containing 1	25928	7	n/a	n/a	2.89E-01	4.386
1089144	ENSG00000100320	23297	RBFOX2	RNA binding protein, fox-1 homolog (C. elegans) 2	23543	22	n/a	n/a	2.68E-01	4.383
1096864	ENSG00000155961	77774	RAB39B	RAB39B, member RAS oncogene family	116442	X	n/a	n/a	2.82E-01	4.381
1096301	ENSG00000151176	83417	PLBD2	phospholipase B domain containing 2	196463	12	n/a	n/a	2.82E-01	4.381
1101869	ENSG00000181191	40852	PJA1	praja ring finger 1	64219	X	n/a	n/a	2.59E-01	4.378
1095585	ENSG00000145087	9374	STXBP5L	syntaxin binding protein 5-like	9515	3	n/a	n/a	2.86E-01	4.377
1093667	ENSG00000133424	9091	LARGE	like-glycosyltransferase	9215	22	n/a	n/a	2.76E-01	4.377
279979883	ENSG00000243888	0	RP11-548B3.3	RP11-548B3.3	0	9	n/a	n/a	2.66E-01	4.376
1095029	ENSG00000141404	2757	GNAL	guanine nucleotide binding protein (G protein), alpha activating activity polypeptide, olfactory type	2774	18	n/a	n/a	2.63E-01	4.372
1108984	ENSG00000241360	36304	PDXP	pyridoxal (pyridoxine, vitamin B6) phosphatase	57026	22	n/a	n/a	2.92E-01	4.367
1093998	ENSG00000135454	2567	B4GALNT1	beta-1,4-N-acetyl-galactosaminyl transferase 1	2583	12	n/a	n/a	2.72E-01	4.365
1089860	ENSG00000104833	10235	TUBB4A	tubulin, beta 4A class IVa	10382	19	n/a	n/a	2.91E-01	4.364
1098180	ENSG00000164070	22580	HSPA4L	heat shock 70kDa protein 4-like	22824	4	n/a	n/a	2.73E-01	4.363
1091428	ENSG00000116120	9911	FARSB	phenylalanyl-tRNA synthetase, beta subunit	10056	2	n/a	n/a	2.63E-01	4.363
1095422	ENSG00000143933	801	CALM2	calmodulin 2 (phosphorylase kinase, delta)	805	2	n/a	n/a	2.85E-01	4.362
1090743	ENSG00000111110	36733	PPM1H	protein phosphatase, Mg2+/Mn2+ dependent, 1H	57460	12	n/a	n/a	2.85E-01	4.357
1091559	ENSG00000117020	9856	AKT3	v-akt murine thymoma viral oncogene homolog 3 (protein kinase B, gamma)	10000	1	n/a	n/a	2.86E-01	4.355
280099884	ENSG00000256929	0	AC067852.1	AC067852.1	0	17	n/a	n/a	2.70E-01	4.354
1088788	ENSG00000091039	77600	OSBPL8	oxysterol binding protein-like 8	114882	12	n/a	n/a	2.80E-01	4.348
1092188	ENSG00000122574	152643	WIPF3	WAS/WASL interacting protein family, member 3	644150	7	n/a	n/a	2.92E-01	4.347
1089236	ENSG00000100604	1105	CHGA	chromogranin A (parathyroid secretory protein 1)	1113	14	n/a	n/a	2.60E-01	4.343
1087107	ENSG00000009844	31014	VTA1	Vps20-associated 1 homolog (S. cerevisiae)	51534	6	n/a	n/a	2.60E-01	4.343
1096161	ENSG00000149575	6292	SCN2B	sodium channel, voltage-gated, type II, beta	6327	11	n/a	n/a	4.50E-01	4.34
280072901	ENSG00000254589	0	AP000435.1	AP000435.1	0	11	n/a	n/a	2.91E-01	4.336
1106096	ENSG00000214517	30881	PPME1	protein phosphatase methylesterase 1	51400	11	n/a	n/a	2.62E-01	4.334
1094711	ENSG00000139200	83425	C12orf53	chromosome 12 open reading frame 53	196500	12	n/a	n/a	2.63E-01	4.331
1087704	ENSG00000061676	10629	NCKAP1	NCK-associated protein 1	10787	2	n/a	n/a	2.60E-01	4.331
279957193	ENSG00000241478	0	RP11-598P12.1	RP11-598P12.1	0	3	n/a	n/a	2.58E-01	4.329
1092380	ENSG00000124194	54837	GDAP1L1	ganglioside-induced differentiation-associated protein 1-like 1	78997	20	n/a	n/a	2.93E-01	4.328
1094412	ENSG00000137573	22968	SULF1	sulfatase 1	23213	8	n/a	n/a	2.85E-01	4.327
1098521	ENSG00000165300	25799	SLITRK5	SLIT and NTRK-like family, member 5	26050	13	n/a	n/a	2.85E-01	4.327
1087723	ENSG00000063015	79037	SEZ6	seizure related 6 homolog (mouse)	124925	17	n/a	n/a	2.73E-01	4.324
1092426	ENSG00000124406	10249	ATP8A1	ATPase, aminophospholipid transporter (APLT), class I, type 8A, member 1	10396	4	n/a	n/a	2.84E-01	4.323
1092323	ENSG00000123684	9782	LPGAT1	lysophosphatidylglycerol acyltransferase 1	9926	1	n/a	n/a	2.93E-01	4.32
1087370	ENSG00000033122	36827	LRRC7	leucine rich repeat containing 7	57554	1	n/a	n/a	4.29E-01	4.32
1089044	ENSG00000100027	29534	YPEL1	yippee-like 1 (Drosophila)	29799	22	n/a	n/a	2.76E-01	4.319
1094012	ENSG00000135519	23171	KCNH3	potassium voltage-gated channel, subfamily H (eag-related), member 3	23416	12	n/a	n/a	2.85E-01	4.318
1097759	ENSG00000162706	37134	CADM3	cell adhesion molecule 3	57863	1	n/a	n/a	2.67E-01	4.317
1092229	ENSG00000122877	1946	EGR2	early growth response 2	1959	10	n/a	n/a	2.85E-01	4.311
1104805	ENSG00000198908	56594	BHLHB9	basic helix-loop-helix domain containing, class B, 9	80823	X	n/a	n/a	2.68E-01	4.31
279484207	ENSG00000177803	0	RP11-606P2.1	RP11-606P2.1	0	4	n/a	n/a	2.60E-01	4.305
1094046	ENSG00000135709	9620	KIAA0513	KIAA0513	9764	16	n/a	n/a	2.85E-01	4.303
279902807	ENSG00000235674	0	LDHAP2	lactate dehydrogenase A pseudogene 2	0	1	n/a	n/a	2.73E-01	4.297
1099771	ENSG00000170381	9579	SEMA3E	sema domain, immunoglobulin domain (Ig), short basic domain, secreted, (semaphorin) 3E	9723	7	n/a	n/a	6.13E-01	4.294
280096723	ENSG00000256541	0	RP4-761J14.5	RP4-761J14.5	0	12	n/a	n/a	2.76E-01	4.293
1091380	ENSG00000115762	34330	PLEKHB2	pleckstrin homology domain containing, family B (evectins) member 2	55041	2	n/a	n/a	2.64E-01	4.291
1097127	ENSG00000158109	79207	TPRG1L	tumor protein p63 regulated 1-like	127262	1	n/a	n/a	2.71E-01	4.289
1092220	ENSG00000122824	81997	NUDT10	nudix (nucleoside diphosphate linked moiety X)-type motif 10	170685	X	n/a	n/a	2.79E-01	4.285
1101250	ENSG00000177542	55554	SLC25A22	solute carrier family 25 (mitochondrial carrier: glutamate), member 22	79751	11	n/a	n/a	2.72E-01	4.284
1097042	ENSG00000157404	3790	KIT	v-kit Hardy-Zuckerman 4 feline sarcoma viral oncogene homolog	3815	4	n/a	n/a	2.72E-01	4.28
279750395	ENSG00000220267	0	ACTBP8	actin, beta pseudogene 8	0	6	n/a	n/a	2.59E-01	4.28
1106060	ENSG00000214357	33783	NEURL1B	neuralized homolog 1B (Drosophila)	54492	5	n/a	n/a	2.63E-01	4.275
1093307	ENSG00000131089	22984	ARHGEF9	Cdc42 guanine nucleotide exchange factor (GEF) 9	23229	X	n/a	n/a	2.58E-01	4.275
1104740	ENSG00000198794	82990	SCAMP5	secretory carrier membrane protein 5	192683	15	n/a	n/a	2.80E-01	4.274
1106675	ENSG00000223768	0	LINC00205	long intergenic non-protein coding RNA 205	0	21	n/a	n/a	2.85E-01	4.273
1088943	ENSG00000096654	7694	ZNF184	zinc finger protein 184	7738	6	n/a	n/a	2.68E-01	4.273
1090247	ENSG00000106772	81393	PRUNE2	prune homolog 2 (Drosophila)	158471	9	n/a	n/a	2.84E-01	4.271
1097447	ENSG00000160570	81564	DEDD2	death effector domain containing 2	162989	19	n/a	n/a	2.67E-01	4.268
1100609	ENSG00000174136	94653	RGMB	RGM domain family, member B	285704	5	n/a	n/a	2.84E-01	4.268
1099527	ENSG00000169282	7835	KCNAB1	potassium voltage-gated channel, shaker-related subfamily, beta member 1	7881	3	n/a	n/a	2.71E-01	4.265
1100943	ENSG00000175931	40536	UBE2O	ubiquitin-conjugating enzyme E2O	63893	17	n/a	n/a	2.67E-01	4.261
1102437	ENSG00000183775	36801	KCTD16	potassium channel tetramerisation domain containing 16	57528	5	n/a	n/a	2.63E-01	4.26
1098375	ENSG00000164715	22609	LMTK2	lemur tyrosine kinase 2	22853	7	n/a	n/a	2.63E-01	4.258
280068214	ENSG00000254247	0	RP11-278I4.1	RP11-278I4.1	0	8	n/a	n/a	2.92E-01	4.258
1089145	ENSG00000100321	9022	SYNGR1	synaptogyrin 1	9145	22	n/a	n/a	2.86E-01	4.254
280091768	ENSG00000255973	0	RP11-592H6.3	RP11-592H6.3	0	12	n/a	n/a	2.85E-01	4.252
1093632	ENSG00000133119	5951	RFC3	replication factor C (activator 1) 3, 38kDa	5983	13	n/a	n/a	4.42E-01	4.248
279872402	ENSG00000232959	0	RP11-332H17.1	RP11-332H17.1	0	1	n/a	n/a	2.66E-01	4.247
1094624	ENSG00000138660	34724	AP1AR	adaptor-related protein complex 1 associated regulatory protein	55435	4	n/a	n/a	2.90E-01	4.245
1087231	ENSG00000015676	23141	NUDCD3	NudC domain containing 3	23386	7	n/a	n/a	2.64E-01	4.244
279658302	ENSG00000199645	0	U6	U6 spliceosomal RNA	0	5	n/a	n/a	2.70E-01	4.24
1098933	ENSG00000166923	26332	GREM1	gremlin 1	26585	15	n/a	n/a	2.87E-01	4.238
1095781	ENSG00000146469	7389	VIP	vasoactive intestinal peptide	7432	6	n/a	n/a	2.61E-01	4.235
1104222	ENSG00000197283	8754	SYNGAP1	synaptic Ras GTPase activating protein 1	8831	6	n/a	n/a	2.91E-01	4.234
1096488	ENSG00000152578	2876	GRIA4	glutamate receptor, ionotrophic, AMPA 4	2893	11	n/a	n/a	2.70E-01	4.229
1093468	ENSG00000132294	22922	EFR3A	EFR3 homolog A (S. cerevisiae)	23167	8	n/a	n/a	2.84E-01	4.229
1091304	ENSG00000115310	36419	RTN4	reticulon 4	57142	2	n/a	n/a	2.70E-01	4.228
1095506	ENSG00000144550	81016	CPNE9	copine family member IX	151835	3	n/a	n/a	2.63E-01	4.226
279762261	ENSG00000223134	0	AL122015.1	AL122015.1	0	11	n/a	n/a	2.86E-01	4.223
1098951	ENSG00000166974	10824	MAPRE2	microtubule-associated protein, RP/EB family, member 2	10982	18	n/a	n/a	2.69E-01	4.219
1100538	ENSG00000173726	9660	TOMM20	translocase of outer mitochondrial membrane 20 homolog (yeast)	9804	1	n/a	n/a	2.75E-01	4.209
1095253	ENSG00000143155	92198	TIPRL	TIP41, TOR signaling pathway regulator-like (S. cerevisiae)	261726	1	n/a	n/a	2.72E-01	4.208
1094185	ENSG00000136404	32826	TM6SF1	transmembrane 6 superfamily member 1	53346	15	n/a	n/a	2.84E-01	4.207
1104822	ENSG00000198932	9593	GPRASP1	G protein-coupled receptor associated sorting protein 1	9737	X	n/a	n/a	2.64E-01	4.206
1103761	ENSG00000189241	7216	TSPYL1	TSPY-like 1	7259	6	n/a	n/a	2.83E-01	4.2
1100567	ENSG00000173898	6672	SPTBN2	spectrin, beta, non-erythrocytic 2	6712	11	n/a	n/a	2.73E-01	4.198
1096416	ENSG00000152061	9766	RABGAP1L	RAB GTPase activating protein 1-like	9910	1	n/a	n/a	2.63E-01	4.197
280017746	ENSG00000249786	0	EAF1-AS1	EAF1 antisense RNA 1 (non-protein coding)	0	3	n/a	n/a	2.70E-01	4.192
1094163	ENSG00000136267	1595	DGKB	diacylglycerol kinase, beta 90kDa	1607	7	n/a	n/a	2.91E-01	4.192
1100309	ENSG00000172602	27034	RND1	Rho family GTPase 1	27289	12	n/a	n/a	2.84E-01	4.191
1096848	ENSG00000155849	9700	ELMO1	engulfment and cell motility 1	9844	7	n/a	n/a	2.63E-01	4.19
1097951	ENSG00000163412	105958	EIF4E3	eukaryotic translation initiation factor 4E family member 3	317649	3	n/a	n/a	2.82E-01	4.189
1104679	ENSG00000198673	109581	FAM19A2	family with sequence similarity 19 (chemokine (C-C motif)-like), member A2	338811	12	n/a	n/a	2.81E-01	4.188
279496787	ENSG00000179611	0	DGKZP1	diacylglycerol kinase, zeta pseudogene 1	0	13	n/a	n/a	2.91E-01	4.187
1088530	ENSG00000085415	57601	SEH1L	SEH1-like (S. cerevisiae)	81929	18	n/a	n/a	2.91E-01	4.186
1099077	ENSG00000167550	78827	RHEBL1	Ras homolog enriched in brain like 1	121268	12	n/a	n/a	2.92E-01	4.185
280062413	ENSG00000253833	0	RP11-367E12.4	RP11-367E12.4	0	8	n/a	n/a	2.89E-01	4.184
280113634	ENSG00000258290	0	RP11-654D12.1	RP11-654D12.1	0	12	n/a	n/a	2.85E-01	4.183
1090880	ENSG00000111913	9606	FAM65B	family with sequence similarity 65, member B	9750	6	n/a	n/a	2.91E-01	4.182
1095701	ENSG00000145920	10656	CPLX2	complexin 2	10814	5	n/a	n/a	2.85E-01	4.181
1101248	ENSG00000177519	35755	RPRM	reprimo, TP53 dependent G2 arrest mediator candidate	56475	2	n/a	n/a	2.88E-01	4.175
1096799	ENSG00000155304	6742	HSPA13	heat shock protein 70kDa family, member 13	6782	21	n/a	n/a	2.93E-01	4.174
1087663	ENSG00000058668	490	ATP2B4	ATPase, Ca++ transporting, plasma membrane 4	493	1	n/a	n/a	2.58E-01	4.171
1101311	ENSG00000177875	122738	C12orf68	chromosome 12 open reading frame 68	387856	12	n/a	n/a	2.63E-01	4.168
279953969	ENSG00000241111	157125841	RP11-129B22.1	RP11-129B22.1	100652759	3	n/a	n/a	2.85E-01	4.166
1098884	ENSG00000166780	59823	C16orf45	chromosome 16 open reading frame 45	89927	16	n/a	n/a	2.60E-01	4.164
1091126	ENSG00000113763	59873	UNC5A	unc-5 homolog A (C. elegans)	90249	5	n/a	n/a	2.68E-01	4.164
1090417	ENSG00000108389	8987	MTMR4	myotubularin related protein 4	9110	17	n/a	n/a	2.73E-01	4.155
1096781	ENSG00000155096	31062	AZIN1	antizyme inhibitor 1	51582	8	n/a	n/a	2.61E-01	4.155
1091008	ENSG00000112796	37644	ENPP5	ectonucleotide pyrophosphatase/phosphodiesterase 5 (putative)	59084	6	n/a	n/a	2.75E-01	4.154
1091240	ENSG00000114923	6472	SLC4A3	solute carrier family 4, anion exchanger, member 3	6508	2	n/a	n/a	2.73E-01	4.153
1089434	ENSG00000101557	8974	USP14	ubiquitin specific peptidase 14 (tRNA-guanine transglycosylase)	9097	18	n/a	n/a	2.70E-01	4.151
1104814	ENSG00000198919	9522	DZIP3	DAZ interacting protein 3, zinc finger	9666	3	n/a	n/a	2.65E-01	4.149
1104811	ENSG00000198915	85693	RASGEF1A	RasGEF domain family, member 1A	221002	10	n/a	n/a	2.82E-01	4.146
1089717	ENSG00000103528	31240	SYT17	synaptotagmin XVII	51760	16	n/a	n/a	2.62E-01	4.144
1093841	ENSG00000134594	9228	RAB33A	RAB33A, member RAS oncogene family	9363	X	n/a	n/a	2.90E-01	4.141
1089317	ENSG00000101079	36719	NDRG3	NDRG family member 3	57446	20	n/a	n/a	2.61E-01	4.14
1096535	ENSG00000152954	80113	NRSN1	neurensin 1	140767	6	n/a	n/a	5.60E-01	4.139
279818910	ENSG00000228206	0	AC016717.1	AC016717.1	0	2	n/a	n/a	2.60E-01	4.137
1099897	ENSG00000170921	25864	TANC2	tetratricopeptide repeat, ankyrin repeat and coiled-coil containing 2	26115	17	n/a	n/a	2.83E-01	4.136
280039340	ENSG00000251482	0	RP11-707F2.2	RP11-707F2.2	0	4	n/a	n/a	3.98E-01	4.135
1096731	ENSG00000154654	4659	NCAM2	neural cell adhesion molecule 2	4685	21	n/a	n/a	2.60E-01	4.132
1093605	ENSG00000133019	1123	CHRM3	cholinergic receptor, muscarinic 3	1131	1	n/a	n/a	2.73E-01	4.126
1101382	ENSG00000178235	77522	SLITRK1	SLIT and NTRK-like family, member 1	114798	13	n/a	n/a	2.89E-01	4.125
1088133	ENSG00000074317	6580	SNCB	synuclein, beta	6620	5	n/a	n/a	2.65E-01	4.123
1087876	ENSG00000067191	778	CACNB1	calcium channel, voltage-dependent, beta 1 subunit	782	17	n/a	n/a	2.84E-01	4.119
1089130	ENSG00000100294	27094	MCAT	malonyl CoA:ACP acyltransferase (mitochondrial)	27349	22	n/a	n/a	2.61E-01	4.118
279875458	ENSG00000233225	0	AC004987.9	AC004987.9	0	7	n/a	n/a	2.60E-01	4.118
1092489	ENSG00000124772	36972	CPNE5	copine V	57699	6	n/a	n/a	2.75E-01	4.117
1088557	ENSG00000086061	3281	DNAJA1	DnaJ (Hsp40) homolog, subfamily A, member 1	3301	9	n/a	n/a	2.82E-01	4.115
279918364	ENSG00000237126	0	AC073254.1	AC073254.1	0	2	n/a	n/a	2.66E-01	4.115
1090620	ENSG00000109971	3292	HSPA8	heat shock 70kDa protein 8	3312	11	n/a	n/a	2.66E-01	4.115
279780341	ENSG00000224773	0	RP1-170D19.3	RP1-170D19.3	0	X	n/a	n/a	2.65E-01	4.11
1088649	ENSG00000088367	2021	EPB41L1	erythrocyte membrane protein band 4.1-like 1	2036	20	n/a	n/a	2.64E-01	4.11
280133825	ENSG00000259486	0	ZIM2	Zinc finger imprinted 2	0	19	n/a	n/a	2.61E-01	4.108
1089047	ENSG00000100030	5562	MAPK1	mitogen-activated protein kinase 1	5594	22	n/a	n/a	2.61E-01	4.101
1098242	ENSG00000164209	60007	SLC25A46	solute carrier family 25, member 46	91137	5	n/a	n/a	2.90E-01	4.1
1097536	ENSG00000161203	1164	AP2M1	adaptor-related protein complex 2, mu 1 subunit	1173	3	n/a	n/a	2.59E-01	4.098
1090738	ENSG00000111052	8748	LIN7A	lin-7 homolog A (C. elegans)	8825	12	n/a	n/a	2.81E-01	4.095
1101291	ENSG00000177707	25694	PVRL3	poliovirus receptor-related 3	25945	3	n/a	n/a	2.84E-01	4.093
1087437	ENSG00000040341	26812	STAU2	staufen, RNA binding protein, homolog 2 (Drosophila)	27067	8	n/a	n/a	2.82E-01	4.092
279801201	ENSG00000226605	0	AC007098.1	AC007098.1	0	2	n/a	n/a	2.67E-01	4.092
1088701	ENSG00000089169	22651	RPH3A	rabphilin 3A homolog (mouse)	22895	12	n/a	n/a	2.67E-01	4.091
279869262	ENSG00000232682	0	RP11-388P9.2	RP11-388P9.2	0	10	n/a	n/a	2.91E-01	4.09
279957818	ENSG00000241547	0	RP11-4K3__A.5	RP11-4K3__A.5	0	1	n/a	n/a	2.63E-01	4.088
1093539	ENSG00000132640	22659	BTBD3	BTB (POZ) domain containing 3	22903	20	n/a	n/a	2.83E-01	4.084
1087226	ENSG00000015479	9638	MATR3	matrin 3	9782	5	n/a	n/a	2.59E-01	4.084
1097668	ENSG00000162378	55502	ZYG11B	zyg-11 homolog B (C. elegans)	79699	1	n/a	n/a	2.91E-01	4.081
1092414	ENSG00000124313	22851	IQSEC2	IQ motif and Sec7 domain 2	23096	X	n/a	n/a	2.86E-01	4.079
1098164	ENSG00000164038	79554	SLC9B2	solute carrier family 9, subfamily B (cation proton antiporter 2), member 2	133308	4	n/a	n/a	2.73E-01	4.079
1090873	ENSG00000111885	4096	MAN1A1	mannosidase, alpha, class 1A, member 1	4121	6	n/a	n/a	2.91E-01	4.075
1091042	ENSG00000113161	3136	HMGCR	3-hydroxy-3-methylglutaryl-CoA reductase	3156	5	n/a	n/a	2.59E-01	4.075
279904499	ENSG00000235837	0	AC073333.8	AC073333.8	0	7	n/a	n/a	2.93E-01	4.072
1091438	ENSG00000116161	26846	CACYBP	calcyclin binding protein	27101	1	n/a	n/a	2.65E-01	4.072
1091562	ENSG00000117069	57529	ST6GALNAC5	ST6 (alpha-N-acetyl-neuraminyl-2,3-beta-galactosyl-1,3)-N-acetylgalactosaminide alpha-2,6-sialyltransferase 5	81849	1	n/a	n/a	2.73E-01	4.07
1100480	ENSG00000173452	90325	TMEM196	transmembrane protein 196	256130	7	n/a	n/a	2.93E-01	4.07
1094591	ENSG00000138443	10007	ABI2	abl-interactor 2	10152	2	n/a	n/a	2.58E-01	4.069
1099691	ENSG00000170011	25673	MYRIP	myosin VIIA and Rab interacting protein	25924	3	n/a	n/a	2.83E-01	4.069
1099158	ENSG00000167778	59116	SPRYD3	SPRY domain containing 3	84926	12	n/a	n/a	2.82E-01	4.063
1094459	ENSG00000137817	36244	PARP6	poly (ADP-ribose) polymerase family, member 6	56965	15	n/a	n/a	2.64E-01	4.06
1105308	ENSG00000204899	133361	MZT1	mitotic spindle organizing protein 1	440145	13	n/a	n/a	5.76E-01	4.059
1105120	ENSG00000204388	3284	HSPA1B	heat shock 70kDa protein 1B	3304	6	n/a	n/a	2.94E-01	4.058
1087963	ENSG00000069966	10534	GNB5	guanine nucleotide binding protein (G protein), beta 5	10681	15	n/a	n/a	2.85E-01	4.055
1092942	ENSG00000128564	7382	VGF	VGF nerve growth factor inducible	7425	7	n/a	n/a	2.66E-01	4.055
279489256	ENSG00000178550	0	AC010170.1	AC010170.1	0	3	n/a	n/a	2.76E-01	4.055
1090258	ENSG00000106852	26216	LHX6	LIM homeobox 6	26468	9	n/a	n/a	2.84E-01	4.053
1091434	ENSG00000116141	4114	MARK1	MAP/microtubule affinity-regulating kinase 1	4139	1	n/a	n/a	2.73E-01	4.051
279902424	ENSG00000235636	0	NUS1P1	nuclear undecaprenyl pyrophosphate synthase 1 homolog (S. cerevisiae) pseudogene 1	0	X	n/a	n/a	2.60E-01	4.05
1104355	ENSG00000197694	6669	SPTAN1	spectrin, alpha, non-erythrocytic 1 (alpha-fodrin)	6709	9	n/a	n/a	2.66E-01	4.049
1092594	ENSG00000125675	2875	GRIA3	glutamate receptor, ionotrophic, AMPA 3	2892	X	n/a	n/a	2.70E-01	4.049
1093907	ENSG00000135018	29712	UBQLN1	ubiquilin 1	29979	9	n/a	n/a	2.70E-01	4.049
1101461	ENSG00000178773	26877	CPNE7	copine VII	27132	16	n/a	n/a	2.89E-01	4.047
1096277	ENSG00000150995	3683	ITPR1	inositol 1,4,5-trisphosphate receptor, type 1	3708	3	n/a	n/a	2.76E-01	4.046
1093964	ENSG00000135334	34411	AKIRIN2	akirin 2	55122	6	n/a	n/a	2.63E-01	4.046
1096176	ENSG00000149654	41006	CDH22	cadherin 22, type 2	64405	20	n/a	n/a	2.91E-01	4.042
1094242	ENSG00000136738	7979	STAM	signal transducing adaptor molecule (SH3 domain and ITAM motif) 1	8027	10	n/a	n/a	2.72E-01	4.041
280118437	ENSG00000258605	0	RP11-299L17.4	RP11-299L17.4	0	14	n/a	n/a	2.61E-01	4.039
1098852	ENSG00000166579	57267	NDEL1	nudE nuclear distribution gene E homolog (A. nidulans)-like 1	81565	17	n/a	n/a	2.79E-01	4.035
1089065	ENSG00000100092	23370	SH3BP1	SH3-domain binding protein 1	23616	22	n/a	n/a	2.86E-01	4.034
1102051	ENSG00000182220	10014	ATP6AP2	ATPase, H+ transporting, lysosomal accessory protein 2	10159	X	n/a	n/a	2.71E-01	4.031
1097792	ENSG00000162817	55565	C1orf115	chromosome 1 open reading frame 115	79762	1	n/a	n/a	2.62E-01	4.031
1087656	ENSG00000058091	5186	CDK14	cyclin-dependent kinase 14	5218	7	n/a	n/a	2.74E-01	4.03
280036136	ENSG00000251246	0	RP11-540D14.8	Uncharacterized proteincDNA FLJ57652, highly similar to Ephrin-A3	0	1	n/a	n/a	2.87E-01	4.029
280083383	ENSG00000255245	0	RP11-728F11.6	RP11-728F11.6	0	11	n/a	n/a	2.76E-01	4.029
1102098	ENSG00000182400	78897	TRAPPC6B	trafficking protein particle complex 6B	122553	14	n/a	n/a	2.75E-01	4.028
279749818	ENSG00000219699	0	RP11-325O24.2	RP11-325O24.2	0	6	n/a	n/a	2.68E-01	4.027
1096522	ENSG00000152822	2894	GRM1	glutamate receptor, metabotropic 1	2911	6	n/a	n/a	2.82E-01	4.025
1095482	ENSG00000144357	79423	UBR3	ubiquitin protein ligase E3 component n-recognin 3 (putative)	130507	2	n/a	n/a	2.83E-01	4.022
1087564	ENSG00000051382	5259	PIK3CB	phosphoinositide-3-kinase, catalytic, beta polypeptide	5291	3	n/a	n/a	2.73E-01	4.019
1089552	ENSG00000102385	1809	DRP2	dystrophin related protein 2	1821	X	n/a	n/a	2.68E-01	4.018
1089960	ENSG00000105290	330	APLP1	amyloid beta (A4) precursor-like protein 1	333	19	n/a	n/a	2.74E-01	4.018
1094162	ENSG00000136261	28705	BZW2	basic leucine zipper and W2 domains 2	28969	7	n/a	n/a	2.63E-01	4.017
1105875	ENSG00000213578	149585	CPLX3	complexin 3	594855	15	n/a	n/a	2.85E-01	4.014
1087076	ENSG00000008283	1523	CYB561	cytochrome b-561	1534	17	n/a	n/a	2.62E-01	4.01
1087947	ENSG00000069424	8448	KCNAB2	potassium voltage-gated channel, shaker-related subfamily, beta member 2	8514	1	n/a	n/a	2.85E-01	4.009
1096988	ENSG00000156976	1959	EIF4A2	eukaryotic translation initiation factor 4A2	1974	3	n/a	n/a	2.73E-01	4.005
1098948	ENSG00000166963	4105	MAP1A	microtubule-associated protein 1A	4130	15	n/a	n/a	2.72E-01	4.003
1087883	ENSG00000067369	7115	TP53BP1	tumor protein p53 binding protein 1	7158	15	n/a	n/a	2.63E-01	4
1087677	ENSG00000059758	5096	CDK17	cyclin-dependent kinase 17	5128	12	n/a	n/a	2.78E-01	4
1099112	ENSG00000167654	59487	ATCAY	ataxia, cerebellar, Cayman type	85300	19	n/a	n/a	2.60E-01	3.999
279947211	ENSG00000240286	0	MEAF6P1	MYST/Esa1-associated factor 6 pseudogene 1	0	2	n/a	n/a	2.61E-01	3.995
1089778	ENSG00000104290	7930	FZD3	frizzled family receptor 3	7976	8	n/a	n/a	4.73E-01	3.994
1096298	ENSG00000151150	285	ANK3	ankyrin 3, node of Ranvier (ankyrin G)	288	10	n/a	n/a	2.90E-01	3.99
280125926	ENSG00000259032	0	RP11-406A9.1	RP11-406A9.1	0	14	n/a	n/a	2.85E-01	3.99
280122303	ENSG00000258830	0	RP11-123K3.4	RP11-123K3.4	0	12	n/a	n/a	2.92E-01	3.989
1101268	ENSG00000177614	0	PGBD5	piggyBac transposable element derived 5	0	1	n/a	n/a	2.83E-01	3.987
1087908	ENSG00000068305	4180	MEF2A	myocyte enhancer factor 2A	4205	15	n/a	n/a	2.92E-01	3.985
1093850	ENSG00000134684	8499	YARS	tyrosyl-tRNA synthetase	8565	1	n/a	n/a	2.63E-01	3.984
1098666	ENSG00000165914	80447	TTC7B	tetratricopeptide repeat domain 7B	145567	14	n/a	n/a	2.66E-01	3.984
1092879	ENSG00000127955	2753	GNAI1	guanine nucleotide binding protein (G protein), alpha inhibiting activity polypeptide 1	2770	7	n/a	n/a	2.65E-01	3.983
1103886	ENSG00000196305	3356	IARS	isoleucyl-tRNA synthetase	3376	9	n/a	n/a	2.61E-01	3.982
1096536	ENSG00000152969	81086	JAKMIP1	janus kinase and microtubule interacting protein 1	152789	4	n/a	n/a	2.69E-01	3.977
1097832	ENSG00000162975	3729	KCNF1	potassium voltage-gated channel, subfamily F, member 1	3754	2	n/a	n/a	2.76E-01	3.974
280014871	ENSG00000249568	0	RP11-234O6.2	RP11-234O6.2	0	4	n/a	n/a	5.45E-01	3.974
1095737	ENSG00000146151	33802	HMGCLL1	3-hydroxymethyl-3-methylglutaryl-CoA lyase-like 1	54511	6	n/a	n/a	6.76E-01	3.972
1089561	ENSG00000102468	3336	HTR2A	5-hydroxytryptamine (serotonin) receptor 2A	3356	13	n/a	n/a	2.62E-01	3.968
1093607	ENSG00000133026	4602	MYH10	myosin, heavy chain 10, non-muscle	4628	17	n/a	n/a	2.61E-01	3.967
1094115	ENSG00000136040	10009	PLXNC1	plexin C1	10154	12	n/a	n/a	2.89E-01	3.967
1092633	ENSG00000125827	35535	TMX4	thioredoxin-related transmembrane protein 4	56255	20	n/a	n/a	2.59E-01	3.966
1102876	ENSG00000185630	5055	PBX1	pre-B-cell leukemia homeobox 1	5087	1	n/a	n/a	2.68E-01	3.965
1092847	ENSG00000127585	80513	FBXL16	F-box and leucine-rich repeat protein 16	146330	16	n/a	n/a	2.93E-01	3.962
279755593	ENSG00000221743	0	Z95152.1	Z95152.1	0	6	n/a	n/a	2.85E-01	3.961
1090754	ENSG00000111218	35621	PRMT8	protein arginine methyltransferase 8	56341	12	n/a	n/a	2.93E-01	3.96
1087495	ENSG00000047597	7461	XK	X-linked Kx blood group (McLeod syndrome)	7504	X	n/a	n/a	2.80E-01	3.958
1104550	ENSG00000198225	0	FKBP1C	FK506 binding protein 1C	0	6	n/a	n/a	2.83E-01	3.956
1105876	ENSG00000213585	7373	VDAC1	voltage-dependent anion channel 1	7416	5	n/a	n/a	2.58E-01	3.956
1101548	ENSG00000179222	9359	MAGED1	melanoma antigen family D, 1	9500	X	n/a	n/a	2.62E-01	3.952
1101584	ENSG00000179456	10325	ZNF238	zinc finger protein 238	10472	1	n/a	n/a	2.73E-01	3.951
1093312	ENSG00000131100	526	ATP6V1E1	ATPase, H+ transporting, lysosomal 31kDa, V1 subunit E1	529	22	n/a	n/a	2.58E-01	3.949
1090829	ENSG00000111696	31039	NT5DC3	5'-nucleotidase domain containing 3	51559	12	n/a	n/a	2.90E-01	3.949
1103297	ENSG00000187446	11100	AC012652.1	Calcium-binding protein p22	11261	15	n/a	n/a	2.73E-01	3.948
1096541	ENSG00000153012	34492	LGI2	leucine-rich repeat LGI family, member 2	55203	4	n/a	n/a	2.93E-01	3.947
1101496	ENSG00000178974	34319	FBXO34	F-box protein 34	55030	14	n/a	n/a	2.66E-01	3.942
1093404	ENSG00000131779	8722	PEX11B	peroxisomal biogenesis factor 11 beta	8799	1	n/a	n/a	2.70E-01	3.939
280072001	ENSG00000254528	0	RP11-728F11.4	RP11-728F11.4	0	11	n/a	n/a	2.60E-01	3.937
1095342	ENSG00000143499	36229	SMYD2	SET and MYND domain containing 2	56950	1	n/a	n/a	2.89E-01	3.937
1089559	ENSG00000102452	92009	NALCN	sodium leak channel, non-selective	259232	13	n/a	n/a	2.81E-01	3.937
279965886	ENSG00000242396	0	RP11-67L3.5	RP11-67L3.5	0	1	n/a	n/a	2.64E-01	3.936
279923105	ENSG00000237514	0	PTP4A1P7	protein tyrosine phosphatase type IVA, member 1 pseudogene 7	0	1	n/a	n/a	2.73E-01	3.936
1098962	ENSG00000167037	79363	SGSM1	small G protein signaling modulator 1	129049	22	n/a	n/a	2.91E-01	3.932
1096861	ENSG00000155926	6467	SLA	Src-like-adaptor	6503	8	n/a	n/a	9.13E-01	3.928
1096983	ENSG00000156959	119574	LHFPL4	lipoma HMGIC fusion partner-like 4	375323	3	n/a	n/a	2.61E-01	3.926
1097233	ENSG00000158985	36269	CDC42SE2	CDC42 small effector 2	56990	5	n/a	n/a	2.72E-01	3.926
1092915	ENSG00000128285	2830	MCHR1	melanin-concentrating hormone receptor 1	2847	22	n/a	n/a	2.93E-01	3.926
1095464	ENSG00000144218	3874	AFF3	AF4/FMR2 family, member 3	3899	2	n/a	n/a	2.93E-01	3.925
1092014	ENSG00000120899	2170	PTK2B	PTK2B protein tyrosine kinase 2 beta	2185	8	n/a	n/a	2.62E-01	3.924
1101811	ENSG00000180875	40989	GREM2	gremlin 2	64388	1	n/a	n/a	2.84E-01	3.923
1099654	ENSG00000169884	7437	WNT10B	wingless-type MMTV integration site family, member 10B	7480	12	n/a	n/a	2.85E-01	3.913
1101404	ENSG00000178397	58984	C7orf70	chromosome 7 open reading frame 70	84792	7	n/a	n/a	2.76E-01	3.913
1102153	ENSG00000182636	4666	NDN	necdin homolog (mouse)	4692	15	n/a	n/a	2.63E-01	3.912
1093963	ENSG00000135333	2030	EPHA7	EPH receptor A7	2045	6	n/a	n/a	2.86E-01	3.912
1108995	ENSG00000241563	1316	CORT	cortistatin	1325	1	n/a	n/a	2.83E-01	3.91
1104116	ENSG00000196950	36457	SLC39A10	solute carrier family 39 (zinc transporter), member 10	57181	2	n/a	n/a	2.85E-01	3.91
279927600	ENSG00000237897	0	RP11-90H3.2	RP11-90H3.2	0	1	n/a	n/a	2.60E-01	3.908
1096340	ENSG00000151490	5768	PTPRO	protein tyrosine phosphatase, receptor type, O	5800	12	n/a	n/a	2.82E-01	3.9
1098311	ENSG00000164442	10223	CITED2	Cbp/p300-interacting transactivator, with Glu/Asp-rich carboxy-terminal domain, 2	10370	6	n/a	n/a	2.83E-01	3.897
279754970	ENSG00000221625	0	AC013283.1	AC013283.1	0	12	n/a	n/a	2.83E-01	3.895
1102132	ENSG00000182568	6270	SATB1	SATB homeobox 1	6304	3	n/a	n/a	2.75E-01	3.895
279718351	ENSG00000213026	0	CFL1P4	cofilin 1 (non-muscle) pseudogene 4	0	1	n/a	n/a	2.90E-01	3.895
1091128	ENSG00000113805	5035	CNTN3	contactin 3 (plasmacytoma associated)	5067	3	n/a	n/a	4.94E-01	3.888
279891511	ENSG00000234661	0	CHL1-AS1	CHL1 antisense RNA 1 (non-protein coding)	0	3	n/a	n/a	2.72E-01	3.886
279845739	ENSG00000230584	0	CCT5P2	chaperonin containing TCP1, subunit 5 (epsilon) pseudogene 2	0	13	n/a	n/a	2.59E-01	3.883
280054058	ENSG00000253250	1000960	RP11-122A3.2	RP11-122A3.2	100127983	8	n/a	n/a	4.56E-01	3.873
1092930	ENSG00000128422	3847	KRT17	keratin 17	3872	17	n/a	n/a	2.60E-01	3.872
1091964	ENSG00000120549	35523	KIAA1217	KIAA1217	56243	10	n/a	n/a	2.79E-01	3.871
1103188	ENSG00000186868	4112	MAPT	microtubule-associated protein tau	4137	17	n/a	n/a	2.88E-01	3.87
1097181	ENSG00000158528	34896	PPP1R9A	protein phosphatase 1, regulatory subunit 9A	55607	7	n/a	n/a	2.93E-01	3.869
1100024	ENSG00000171450	8862	CDK5R2	cyclin-dependent kinase 5, regulatory subunit 2 (p39)	8941	2	n/a	n/a	2.88E-01	3.869
1093429	ENSG00000131966	35148	ACTR10	actin-related protein 10 homolog (S. cerevisiae)	55860	14	n/a	n/a	2.79E-01	3.867
1088354	ENSG00000079841	22754	RIMS1	regulating synaptic membrane exocytosis 1	22999	6	n/a	n/a	5.45E-01	3.867
1095655	ENSG00000145687	23388	SSBP2	single-stranded DNA binding protein 2	23635	5	n/a	n/a	2.75E-01	3.865
1092977	ENSG00000128739	6598	SNRPN	small nuclear ribonucleoprotein polypeptide N	6638	15	n/a	n/a	2.80E-01	3.863
1100119	ENSG00000171817	81591	ZNF540	zinc finger protein 540	163255	19	n/a	n/a	2.87E-01	3.861
1094802	ENSG00000139767	58731	SRRM4	serine/arginine repetitive matrix 4	84530	12	n/a	n/a	2.88E-01	3.861
1089767	ENSG00000104164	26006	PLDN	pallidin homolog (mouse)	26258	15	n/a	n/a	2.86E-01	3.861
1091102	ENSG00000113595	370	TRIM23	tripartite motif containing 23	373	5	n/a	n/a	2.93E-01	3.861
1095258	ENSG00000143164	35115	DCAF6	DDB1 and CUL4 associated factor 6	55827	1	n/a	n/a	2.85E-01	3.859
1100139	ENSG00000171873	143	ADRA1D	adrenergic, alpha-1D-, receptor	146	20	n/a	n/a	2.60E-01	3.855
1103333	ENSG00000187601	28722	MAGEH1	melanoma antigen family H, 1	28986	X	n/a	n/a	2.63E-01	3.855
1098736	ENSG00000166167	8866	BTRC	beta-transducin repeat containing	8945	10	n/a	n/a	2.60E-01	3.854
1099524	ENSG00000169255	8636	B3GALNT1	beta-1,3-N-acetylgalactosaminyltransferase 1 (globoside blood group)	8706	3	n/a	n/a	2.75E-01	3.854
1088110	ENSG00000073670	4160	ADAM11	ADAM metallopeptidase domain 11	4185	17	n/a	n/a	2.83E-01	3.854
1097075	ENSG00000157693	83721	C9orf91	chromosome 9 open reading frame 91	203197	9	n/a	n/a	2.63E-01	3.853
1092322	ENSG00000123643	83789	SLC36A1	solute carrier family 36 (proton/amino acid symporter), member 1	206358	5	n/a	n/a	2.93E-01	3.851
1098013	ENSG00000163590	81010	PPM1L	protein phosphatase, Mg2+/Mn2+ dependent, 1L	151742	3	n/a	n/a	2.82E-01	3.849
1088158	ENSG00000075035	9527	WSCD2	WSC domain containing 2	9671	12	n/a	n/a	2.82E-01	3.849
1103628	ENSG00000188729	110148	OSTN	osteocrin	344901	3	n/a	n/a	2.62E-01	3.849
1090379	ENSG00000108091	7982	CCDC6	coiled-coil domain containing 6	8030	10	n/a	n/a	2.59E-01	3.847
279800478	ENSG00000226526	0	RP1-37C10.3	RP1-37C10.3	0	1	n/a	n/a	2.84E-01	3.846
279858733	ENSG00000231764	0	DLX6-AS1	DLX6 antisense RNA 1 (non-protein coding)	0	7	n/a	n/a	2.91E-01	3.844
1097220	ENSG00000158856	2024	EPB49	erythrocyte membrane protein band 4.9 (dematin)	2039	8	n/a	n/a	2.88E-01	3.84
280089157	ENSG00000255674	0	AC013718.1	AC013718.1	0	2	n/a	n/a	2.60E-01	3.838
1096921	ENSG00000156395	22741	SORCS3	sortilin-related VPS10 domain containing receptor 3	22986	10	n/a	n/a	2.82E-01	3.837
1099526	ENSG00000169271	8880	HSPB3	heat shock 27kDa protein 3	8988	5	n/a	n/a	2.68E-01	3.836
1087100	ENSG00000009694	10032	ODZ1	odz, odd Oz/ten-m homolog 1 (Drosophila)	10178	X	n/a	n/a	2.85E-01	3.835
1104168	ENSG00000197102	1766	DYNC1H1	dynein, cytoplasmic 1, heavy chain 1	1778	14	n/a	n/a	2.62E-01	3.832
279904581	ENSG00000235847	0	LDHAP7	lactate dehydrogenase A pseudogene 7	0	2	n/a	n/a	2.90E-01	3.825
280056697	ENSG00000253431	0	RP11-442A17.2	RP11-442A17.2	0	8	n/a	n/a	2.73E-01	3.825
279755663	ENSG00000221754	1023050	MIR1260	microRNA 1260	100302236	14	n/a	n/a	2.59E-01	3.82
1095702	ENSG00000145934	36724	ODZ2	odz, odd Oz/ten-m homolog 2 (Drosophila)	57451	5	n/a	n/a	2.79E-01	3.82
1100659	ENSG00000174437	485	ATP2A2	ATPase, Ca++ transporting, cardiac muscle, slow twitch 2	488	12	n/a	n/a	2.66E-01	3.818
280122889	ENSG00000258864	0	CTC-554D6.1	CTC-554D6.1	0	5	n/a	n/a	2.71E-01	3.817
1091228	ENSG00000114805	22762	PLCH1	phospholipase C, eta 1	23007	3	n/a	n/a	2.83E-01	3.817
280131744	ENSG00000259368	0	RP11-64K12.4	RP11-64K12.4	0	15	n/a	n/a	2.72E-01	3.815
1090905	ENSG00000112146	26016	FBXO9	F-box protein 9	26268	6	n/a	n/a	2.69E-01	3.814
1106784	ENSG00000224453	0	AC073610.1	Uncharacterized proteincDNA, FLJ78869	0	12	n/a	n/a	2.86E-01	3.814
279795715	ENSG00000226102	0	SEPT7P3	septin 7 pseudogene 3	0	7	n/a	n/a	2.57E-01	3.807
279777569	ENSG00000224531	85785	C6orf228	chromosome 6 open reading frame 228	221710	6	n/a	n/a	2.82E-01	3.806
279874897	ENSG00000233175	0	AC138150.4	AC138150.4	0	17	n/a	n/a	2.91E-01	3.806
1100256	ENSG00000172375	9710	C2CD2L	C2CD2-like	9854	11	n/a	n/a	2.62E-01	3.802
1098207	ENSG00000164116	2965	GUCY1A3	guanylate cyclase 1, soluble, alpha 3	2982	4	n/a	n/a	2.79E-01	3.799
1105287	ENSG00000204843	1627	DCTN1	dynactin 1	1639	2	n/a	n/a	2.63E-01	3.797
1094561	ENSG00000138311	22647	ZNF365	zinc finger protein 365	22891	10	n/a	n/a	2.85E-01	3.796
279832561	ENSG00000229407	0	RP11-12M5.3	RP11-12M5.3	0	1	n/a	n/a	2.92E-01	3.794
1095395	ENSG00000143786	80765	CNIH3	cornichon homolog 3 (Drosophila)	149111	1	n/a	n/a	2.80E-01	3.794
279914634	ENSG00000236792	0	RP11-142L4.2	RP11-142L4.2	0	1	n/a	n/a	2.64E-01	3.793
1099153	ENSG00000167770	34900	OTUB1	OTU domain, ubiquitin aldehyde binding 1	55611	11	n/a	n/a	2.86E-01	3.793
280035763	ENSG00000251204	0	CTC-278L1.1	CTC-278L1.1	0	5	n/a	n/a	2.60E-01	3.791
1104819	ENSG00000198929	9578	NOS1AP	nitric oxide synthase 1 (neuronal) adaptor protein	9722	1	n/a	n/a	5.18E-01	3.79
279824754	ENSG00000228703	0	RP5-1160K1.6	RP5-1160K1.6	0	1	n/a	n/a	2.83E-01	3.789
279740571	ENSG00000215482	0	CALM2P3	calmodulin 2 pseudogene 3	0	13	n/a	n/a	2.62E-01	3.789
1105014	ENSG00000204116	32824	CHIC1	cysteine-rich hydrophobic domain 1	53344	X	n/a	n/a	2.83E-01	3.785
1088884	ENSG00000094796	3856	KRT31	keratin 31	3881	17	n/a	n/a	5.80E-01	3.785
1096580	ENSG00000153291	9341	SLC25A27	solute carrier family 25, member 27	9481	6	n/a	n/a	2.91E-01	3.783
279822301	ENSG00000228487	0	RP13-225O21.2	RP13-225O21.2	0	9	n/a	n/a	2.91E-01	3.782
1096670	ENSG00000154153	33754	FAM134B	family with sequence similarity 134, member B	54463	5	n/a	n/a	2.88E-01	3.781
1091749	ENSG00000118816	10825	CCNI	cyclin I	10983	4	n/a	n/a	2.91E-01	3.78
1090921	ENSG00000112232	83700	KHDRBS2	KH domain containing, RNA binding, signal transduction associated 2	202559	6	n/a	n/a	2.88E-01	3.78
1102766	ENSG00000185133	26869	INPP5J	inositol polyphosphate-5-phosphatase J	27124	22	n/a	n/a	2.83E-01	3.777
1087617	ENSG00000055163	26744	CYFIP2	cytoplasmic FMR1 interacting protein 2	26999	5	n/a	n/a	2.62E-01	3.775
1093785	ENSG00000134287	374	ARF3	ADP-ribosylation factor 3	377	12	n/a	n/a	2.82E-01	3.775
1104666	ENSG00000198626	6229	RYR2	ryanodine receptor 2 (cardiac)	6262	1	n/a	n/a	2.82E-01	3.773
1090926	ENSG00000112245	7757	PTP4A1	protein tyrosine phosphatase type IVA, member 1	7803	6	n/a	n/a	2.63E-01	3.77
1102682	ENSG00000184867	9679	ARMCX2	armadillo repeat containing, X-linked 2	9823	X	n/a	n/a	2.58E-01	3.769
279742426	ENSG00000215802	0	RFKP1	riboflavin kinase pseudogene 1	0	1	n/a	n/a	2.86E-01	3.769
1088222	ENSG00000076554	7120	TPD52	tumor protein D52	7163	8	n/a	n/a	2.91E-01	3.768
1103449	ENSG00000188011	94467	C2orf85	chromosome 2 open reading frame 85	285093	2	n/a	n/a	2.93E-01	3.765
1090151	ENSG00000106123	2036	EPHB6	EPH receptor B6	2051	7	n/a	n/a	2.60E-01	3.764
1100979	ENSG00000176148	34635	TCP11L1	t-complex 11 (mouse)-like 1	55346	11	n/a	n/a	2.88E-01	3.759
1087318	ENSG00000025772	10795	TOMM34	translocase of outer mitochondrial membrane 34	10953	20	n/a	n/a	2.63E-01	3.758
279788957	ENSG00000225536	0	RP6-145B8.3	RP6-145B8.3	0	X	n/a	n/a	2.59E-01	3.758
1100514	ENSG00000173611	94825	SCAI	suppressor of cancer cell invasion	286205	9	n/a	n/a	2.66E-01	3.755
1108882	ENSG00000238243	110048	OR2W3	olfactory receptor, family 2, subfamily W, member 3	343171	1	n/a	n/a	2.90E-01	3.751
1089464	ENSG00000101856	10699	PGRMC1	progesterone receptor membrane component 1	10857	X	n/a	n/a	2.59E-01	3.746
279780961	ENSG00000224831	0	RP11-651P23.4	RP11-651P23.4	0	3	n/a	n/a	2.74E-01	3.744
279656426	ENSG00000199024	0	MIR103A2	microRNA 103a-2	0	20	n/a	n/a	2.82E-01	3.744
279968284	ENSG00000242659	0	RP11-271C24.2	RP11-271C24.2	0	3	n/a	n/a	2.84E-01	3.741
1088164	ENSG00000075151	8603	EIF4G3	eukaryotic translation initiation factor 4 gamma, 3	8672	1	n/a	n/a	2.60E-01	3.737
1103586	ENSG00000188580	81181	NKAIN2	Na+/K+ transporting ATPase interacting 2	154215	6	n/a	n/a	2.88E-01	3.736
1101110	ENSG00000176871	35171	WSB2	WD repeat and SOCS box containing 2	55884	12	n/a	n/a	2.71E-01	3.733
1089638	ENSG00000103056	34801	SMPD3	sphingomyelin phosphodiesterase 3, neutral membrane (neutral sphingomyelinase II)	55512	16	n/a	n/a	2.84E-01	3.732
1096889	ENSG00000156136	1621	DCK	deoxycytidine kinase	1633	4	n/a	n/a	2.64E-01	3.731
1089332	ENSG00000101152	56132	DNAJC5	DnaJ (Hsp40) homolog, subfamily C, member 5	80331	20	n/a	n/a	2.60E-01	3.731
1109082	ENSG00000243444	77151	PALM2	paralemmin 2	114299	9	n/a	n/a	2.91E-01	3.729
280119366	ENSG00000258660	0	RP4-693M11.3	RP4-693M11.3	0	14	n/a	n/a	4.48E-01	3.727
1097547	ENSG00000161326	10914	DUSP14	dual specificity phosphatase 14	11072	17	n/a	n/a	2.63E-01	3.726
1089216	ENSG00000100554	30863	ATP6V1D	ATPase, H+ transporting, lysosomal 34kDa, V1 subunit D	51382	14	n/a	n/a	2.60E-01	3.725
1095478	ENSG00000144331	80949	ZNF385B	zinc finger protein 385B	151126	2	n/a	n/a	2.83E-01	3.725
1105292	ENSG00000204851	36742	PNMAL2	PNMA-like 2	57469	19	n/a	n/a	2.65E-01	3.724
1097827	ENSG00000162951	110332	LRRTM1	leucine rich repeat transmembrane neuronal 1	347730	2	n/a	n/a	2.59E-01	3.721
280131168	ENSG00000259340	0	CTD-2027G2.1	CTD-2027G2.1	0	15	n/a	n/a	2.69E-01	3.721
1095514	ENSG00000144583	36847	4-Mar	membrane-associated ring finger (C3HC4) 4	57574	2	n/a	n/a	2.63E-01	3.719
280005296	ENSG00000248721	0	AC063976.6	AC063976.6	0	5	n/a	n/a	2.83E-01	3.719
1095652	ENSG00000145675	5263	PIK3R1	phosphoinositide-3-kinase, regulatory subunit 1 (alpha)	5295	5	n/a	n/a	2.58E-01	3.719
1096916	ENSG00000156345	23306	CDK20	cyclin-dependent kinase 20	23552	9	n/a	n/a	2.71E-01	3.718
279924289	ENSG00000237623	0	RP11-571E6.1	RP11-571E6.1	0	X	n/a	n/a	2.91E-01	3.717
1101256	ENSG00000177570	125643	SAMD12	sterile alpha motif domain containing 12	401474	8	n/a	n/a	2.92E-01	3.715
1101315	ENSG00000177889	7291	UBE2N	ubiquitin-conjugating enzyme E2N	7334	12	n/a	n/a	2.64E-01	3.714
279790423	ENSG00000225670	1015969	CTA-134P22.2	CTA-134P22.2	100131825	1	n/a	n/a	2.70E-01	3.713
1095040	ENSG00000141447	77595	OSBPL1A	oxysterol binding protein-like 1A	114876	18	n/a	n/a	2.58E-01	3.713
1093595	ENSG00000132952	10062	USPL1	ubiquitin specific peptidase like 1	10208	13	n/a	n/a	2.70E-01	3.712
1105121	ENSG00000204389	3283	HSPA1A	heat shock 70kDa protein 1A	3303	6	n/a	n/a	2.92E-01	3.708
1103452	ENSG00000188021	29711	UBQLN2	ubiquilin 2	29978	X	n/a	n/a	2.63E-01	3.705
279475941	ENSG00000176840	94301	MIR7-3HG	MIR7-3 host gene (non-protein coding)	284424	19	n/a	n/a	2.90E-01	3.703
279982751	ENSG00000244202	0	RP11-18A3.4	RP11-18A3.4	0	9	n/a	n/a	2.59E-01	3.7
280109305	ENSG00000257846	0	RP11-597A11.3	RP11-597A11.3	0	14	n/a	n/a	2.91E-01	3.698
1108232	ENSG00000233863	0	AC012215.1	Uncharacterized protein	0	8	n/a	n/a	2.59E-01	3.697
1094001	ENSG00000135472	22772	FAIM2	Fas apoptotic inhibitory molecule 2	23017	12	n/a	n/a	2.82E-01	3.694
1094654	ENSG00000138769	8890	CDKL2	cyclin-dependent kinase-like 2 (CDC2-related kinase)	8999	4	n/a	n/a	2.60E-01	3.694
1087772	ENSG00000064763	35000	FAR2	fatty acyl CoA reductase 2	55711	12	n/a	n/a	2.82E-01	3.692
279719082	ENSG00000213080	0	RP11-312J18.5	RP11-312J18.5	0	1	n/a	n/a	2.60E-01	3.691
280068064	ENSG00000254236	0	KB-1639H6.2	KB-1639H6.2	0	8	n/a	n/a	2.66E-01	3.687
279995993	ENSG00000247596	11179	TWF2	twinfilin, actin-binding protein, homolog 2 (Drosophila)	11344	3	n/a	n/a	2.58E-01	3.687
279644223	ENSG00000198618	0	PPIAP22	peptidylprolyl isomerase A (cyclophilin A) pseudogene 22	0	21	n/a	n/a	2.75E-01	3.686
1091376	ENSG00000115756	3221	HPCAL1	hippocalcin-like 1	3241	2	n/a	n/a	2.64E-01	3.685
1091605	ENSG00000117410	530	ATP6V0B	ATPase, H+ transporting, lysosomal 21kDa, V0 subunit b	533	1	n/a	n/a	2.58E-01	3.685
1092494	ENSG00000124785	30780	NRN1	neuritin 1	51299	6	n/a	n/a	2.89E-01	3.682
1094698	ENSG00000139163	34789	ETNK1	ethanolamine kinase 1	55500	12	n/a	n/a	2.67E-01	3.68
279921060	ENSG00000237350	0	RP11-800K23.2	RP11-800K23.2	0	4	n/a	n/a	2.65E-01	3.679
1087506	ENSG00000048052	9590	HDAC9	histone deacetylase 9	9734	7	n/a	n/a	2.93E-01	3.679
1104282	ENSG00000197457	30345	STMN3	stathmin-like 3	50861	20	n/a	n/a	2.84E-01	3.679
1091107	ENSG00000113638	23302	TTC33	tetratricopeptide repeat domain 33	23548	5	n/a	n/a	2.84E-01	3.676
1107813	ENSG00000231228	0	CTD-2593A12.4	CTD-2593A12.4	0	5	n/a	n/a	2.73E-01	3.675
1097801	ENSG00000162869	79368	PPP1R21	protein phosphatase 1, regulatory subunit 21	129285	2	n/a	n/a	2.63E-01	3.672
1095481	ENSG00000144355	1733	DLX1	distal-less homeobox 1	1745	2	n/a	n/a	2.65E-01	3.67
1089573	ENSG00000102606	8795	ARHGEF7	Rho guanine nucleotide exchange factor (GEF) 7	8874	13	n/a	n/a	2.92E-01	3.67
1088728	ENSG00000089737	36340	DDX24	DEAD (Asp-Glu-Ala-Asp) box polypeptide 24	57062	14	n/a	n/a	2.62E-01	3.668
1100057	ENSG00000171533	4110	MAP6	microtubule-associated protein 6	4135	11	n/a	n/a	2.62E-01	3.667
1088517	ENSG00000084764	22680	MAPRE3	microtubule-associated protein, RP/EB family, member 3	22924	2	n/a	n/a	2.63E-01	3.661
1087217	ENSG00000014824	10316	SLC30A9	solute carrier family 30 (zinc transporter), member 9	10463	4	n/a	n/a	2.64E-01	3.661
1096256	ENSG00000150753	22703	CCT5	chaperonin containing TCP1, subunit 5 (epsilon)	22948	5	n/a	n/a	2.62E-01	3.66
1096668	ENSG00000154144	59087	TBRG1	transforming growth factor beta regulator 1	84897	11	n/a	n/a	2.81E-01	3.66
1092309	ENSG00000123570	30691	RAB9B	RAB9B, member RAS oncogene family	51209	X	n/a	n/a	2.93E-01	3.658
1103077	ENSG00000186377	92067	CYP4X1	cytochrome P450, family 4, subfamily X, polypeptide 1	260293	1	n/a	n/a	2.63E-01	3.657
1088438	ENSG00000082213	34611	C5orf22	chromosome 5 open reading frame 22	55322	5	n/a	n/a	2.75E-01	3.656
279884280	ENSG00000233994	0	GDI2P2	GDP dissociation inhibitor 2 pseudogene 2	0	1	n/a	n/a	2.69E-01	3.655
280091968	ENSG00000255994	0	C14orf162	chromosome 14 open reading frame 162	0	14	n/a	n/a	2.86E-01	3.655
1095534	ENSG00000144711	9778	IQSEC1	IQ motif and Sec7 domain 1	9922	3	n/a	n/a	2.60E-01	3.655
1098018	ENSG00000163602	23184	RYBP	RING1 and YY1 binding protein	23429	3	n/a	n/a	2.63E-01	3.653
1097290	ENSG00000159363	23155	ATP13A2	ATPase type 13A2	23400	1	n/a	n/a	2.68E-01	3.653
1090956	ENSG00000112379	36497	KIAA1244	KIAA1244	57221	6	n/a	n/a	2.77E-01	3.652
1106034	ENSG00000214265	8847	SNURF	SNRPN upstream reading frame	8926	15	n/a	n/a	2.82E-01	3.65
1096726	ENSG00000154639	1514	CXADR	coxsackie virus and adenovirus receptor	1525	21	n/a	n/a	7.05E-01	3.648
1095970	ENSG00000148082	32838	SHC3	SHC (Src homology 2 domain containing) transforming protein 3	53358	9	n/a	n/a	2.60E-01	3.641
279661914	ENSG00000200714	0	Y_RNA	Y RNA	0	8	n/a	n/a	2.89E-01	3.641
1088366	ENSG00000080298	5959	RFX3	regulatory factor X, 3 (influences HLA class II expression)	5991	9	n/a	n/a	2.82E-01	3.641
1106520	ENSG00000221866	60065	PLXNA4	plexin A4	91584	7	n/a	n/a	2.82E-01	3.636
1094905	ENSG00000140506	55551	LMAN1L	lectin, mannose-binding, 1 like	79748	15	n/a	n/a	2.84E-01	3.632
1101905	ENSG00000181418	22864	DDN	dendrin	23109	12	n/a	n/a	2.92E-01	3.632
1094753	ENSG00000139505	8984	MTMR6	myotubularin related protein 6	9107	13	n/a	n/a	2.76E-01	3.631
280096273	ENSG00000256500	0	RP11-73M18.2	UPF0671 protein C14orf153	0	14	n/a	n/a	2.83E-01	3.631
279800339	ENSG00000226519	0	RP11-478K15.1	RP11-478K15.1	0	13	n/a	n/a	2.73E-01	3.63
1092697	ENSG00000126214	3806	KLC1	kinesin light chain 1	3831	14	n/a	n/a	2.84E-01	3.629
1095381	ENSG00000143702	9715	CEP170	centrosomal protein 170kDa	9859	1	n/a	n/a	2.66E-01	3.629
1100399	ENSG00000173064	93960	C12orf51	chromosome 12 open reading frame 51	283450	12	n/a	n/a	2.80E-01	3.628
1096854	ENSG00000155886	25520	SLC24A2	solute carrier family 24 (sodium/potassium/calcium exchanger), member 2	25769	9	n/a	n/a	2.84E-01	3.626
1087816	ENSG00000065665	34465	SEC61A2	Sec61 alpha 2 subunit (S. cerevisiae)	55176	10	n/a	n/a	2.59E-01	3.625
280135565	ENSG00000259581	0	RP11-685G9.1	RP11-685G9.1	0	15	n/a	n/a	2.84E-01	3.621
1089947	ENSG00000105245	9126	NUMBL	numb homolog (Drosophila)-like	9253	19	n/a	n/a	2.58E-01	3.62
1098707	ENSG00000166073	11084	GPR176	G protein-coupled receptor 176	11245	15	n/a	n/a	2.75E-01	3.619
1098629	ENSG00000165752	157121711	STK32C	serine/threonine kinase 32C	100506057	10	n/a	n/a	2.90E-01	3.619
279788283	ENSG00000225486	0	RP11-301G21.1	RP11-301G21.1	0	1	n/a	n/a	2.60E-01	3.618
1089808	ENSG00000104442	34445	ARMC1	armadillo repeat containing 1	55156	8	n/a	n/a	2.73E-01	3.615
280035678	ENSG00000251196	0	RP11-54F2.1	RP11-54F2.1	0	5	n/a	n/a	2.59E-01	3.614
1108768	ENSG00000237515	169061	SHISA9	shisa homolog 9 (Xenopus laevis)	729993	16	n/a	n/a	2.91E-01	3.614
1092074	ENSG00000121481	6013	RNF2	ring finger protein 2	6045	1	n/a	n/a	2.91E-01	3.613
1094993	ENSG00000141098	57279	GFOD2	glucose-fructose oxidoreductase domain containing 2	81577	16	n/a	n/a	2.75E-01	3.612
1105958	ENSG00000213985	0	AC078899.1	AC078899.1	0	19	n/a	n/a	2.65E-01	3.61
1090506	ENSG00000108946	5541	PRKAR1A	protein kinase, cAMP-dependent, regulatory, type I, alpha (tissue specific extinguisher 1)	5573	17	n/a	n/a	2.62E-01	3.609
1096913	ENSG00000156299	7031	TIAM1	T-cell lymphoma invasion and metastasis 1	7074	21	n/a	n/a	2.82E-01	3.608
1104174	ENSG00000197121	55857	PGAP1	post-GPI attachment to proteins 1	80055	2	n/a	n/a	2.78E-01	3.607
279719855	ENSG00000213189	0	BTF3L4P2	basic transcription factor 3-like 4 pseudogene 2	0	2	n/a	n/a	2.65E-01	3.606
1086991	ENSG00000006125	160	AP2B1	adaptor-related protein complex 2, beta 1 subunit	163	17	n/a	n/a	2.65E-01	3.606
1104205	ENSG00000197217	9441	ENTPD4	ectonucleoside triphosphate diphosphohydrolase 4	9583	8	n/a	n/a	2.89E-01	3.605
1088469	ENSG00000083454	4994	P2RX5	purinergic receptor P2X, ligand-gated ion channel, 5	5026	17	n/a	n/a	2.88E-01	3.605
1086936	ENSG00000005020	8856	SKAP2	src kinase associated phosphoprotein 2	8935	7	n/a	n/a	2.82E-01	3.604
1086918	ENSG00000004766	34899	CCDC132	coiled-coil domain containing 132	55610	7	n/a	n/a	2.71E-01	3.603
1095075	ENSG00000141576	77528	RNF157	ring finger protein 157	114804	17	n/a	n/a	2.58E-01	3.602
1090041	ENSG00000105647	5264	PIK3R2	phosphoinositide-3-kinase, regulatory subunit 2 (beta)	5296	19	n/a	n/a	2.63E-01	3.599
1100888	ENSG00000175606	34257	TMEM70	transmembrane protein 70	54968	8	n/a	n/a	2.90E-01	3.599
1098318	ENSG00000164484	77525	TMEM200A	transmembrane protein 200A	114801	6	n/a	n/a	5.50E-01	3.599
1096621	ENSG00000153815	56561	CMIP	c-Maf inducing protein	80790	16	n/a	n/a	2.93E-01	3.598
1089260	ENSG00000100744	31007	C14orf129	chromosome 14 open reading frame 129	51527	14	n/a	n/a	2.90E-01	3.598
1089066	ENSG00000100095	23298	SEZ6L	seizure related 6 homolog (mouse)-like	23544	22	n/a	n/a	2.60E-01	3.597
1087342	ENSG00000028839	9378	TBPL1	TBP-like 1	9519	6	n/a	n/a	2.85E-01	3.596
279484141	ENSG00000177770	0	CDKN2AIPNLP1	CDKN2A interacting protein N-terminal like pseudogene 1	0	1	n/a	n/a	7.17E-01	3.595
1099378	ENSG00000168675	749	C18orf1	chromosome 18 open reading frame 1	753	18	n/a	n/a	2.83E-01	3.595
1089754	ENSG00000104059	23114	FAM189A1	family with sequence similarity 189, member A1	23359	15	n/a	n/a	2.82E-01	3.593
1096460	ENSG00000152382	78439	TADA1	transcriptional adaptor 1	117143	1	n/a	n/a	2.61E-01	3.59
1091333	ENSG00000115484	10428	CCT4	chaperonin containing TCP1, subunit 4 (delta)	10575	2	n/a	n/a	2.64E-01	3.59
279996040	ENSG00000247614	0	AC119673.1	AC119673.1	0	1	n/a	n/a	2.58E-01	3.588
1096019	ENSG00000148408	770	CACNA1B	calcium channel, voltage-dependent, N type, alpha 1B subunit	774	9	n/a	n/a	2.93E-01	3.588
280137836	ENSG00000259729	0	RP5-977B1.12	RP5-977B1.12	0	20	n/a	n/a	2.93E-01	3.587
1090410	ENSG00000108352	30677	RAPGEFL1	Rap guanine nucleotide exchange factor (GEF)-like 1	51195	17	n/a	n/a	2.65E-01	3.587
1087523	ENSG00000049130	4229	KITLG	KIT ligand	4254	12	n/a	n/a	2.83E-01	3.586
280124007	ENSG00000258930	0	RP5-1163L11.2	RP5-1163L11.2	0	14	n/a	n/a	2.65E-01	3.585
1091758	ENSG00000118946	26998	PCDH17	protocadherin 17	27253	13	n/a	n/a	2.85E-01	3.585
1095479	ENSG00000144339	23424	TMEFF2	transmembrane protein with EGF-like and two follistatin-like domains 2	23671	2	n/a	n/a	2.83E-01	3.584
1088590	ENSG00000087074	23398	PPP1R15A	protein phosphatase 1, regulatory subunit 15A	23645	19	n/a	n/a	2.74E-01	3.583
279720637	ENSG00000213290	0	CTD-2192J16.12	CTD-2192J16.12	0	19	n/a	n/a	2.68E-01	3.582
1090582	ENSG00000109670	34583	FBXW7	F-box and WD repeat domain containing 7	55294	4	n/a	n/a	2.91E-01	3.582
1099826	ENSG00000170606	3288	HSPA4	heat shock 70kDa protein 4	3308	5	n/a	n/a	2.60E-01	3.581
1098928	ENSG00000166908	55640	PIP4K2C	phosphatidylinositol-5-phosphate 4-kinase, type II, gamma	79837	12	n/a	n/a	2.62E-01	3.575
1090242	ENSG00000106701	58090	FSD1L	fibronectin type III and SPRY domain containing 1-like	83856	9	n/a	n/a	5.59E-01	3.575
1096407	ENSG00000151952	78825	TMEM132D	transmembrane protein 132D	121256	12	n/a	n/a	2.68E-01	3.575
1097959	ENSG00000163444	60210	TMEM183A	transmembrane protein 183A	92703	1	n/a	n/a	2.92E-01	3.574
1094625	ENSG00000138663	30620	COPS4	COP9 constitutive photomorphogenic homolog subunit 4 (Arabidopsis)	51138	4	n/a	n/a	2.61E-01	3.573
279728552	ENSG00000214181	0	DDX6P2	DEAD (Asp-Glu-Ala-Asp) box polypeptide 6 pseudogene 2	0	13	n/a	n/a	2.60E-01	3.569
1089027	ENSG00000099960	6509	SLC7A4	solute carrier family 7 (orphan transporter), member 4	6545	22	n/a	n/a	2.84E-01	3.569
1100279	ENSG00000172465	9204	TCEAL1	transcription elongation factor A (SII)-like 1	9338	X	n/a	n/a	2.92E-01	3.569
1097730	ENSG00000162616	10922	DNAJB4	DnaJ (Hsp40) homolog, subfamily B, member 4	11080	1	n/a	n/a	2.59E-01	3.568
1093692	ENSG00000133703	3820	KRAS	v-Ki-ras2 Kirsten rat sarcoma viral oncogene homolog	3845	12	n/a	n/a	2.83E-01	3.566
1096403	ENSG00000151917	85737	BEND6	BEN domain containing 6	221336	6	n/a	n/a	2.84E-01	3.566
1103534	ENSG00000188352	34203	KIAA1797	KIAA1797	54914	9	n/a	n/a	2.68E-01	3.565
1088552	ENSG00000085978	34343	ATG16L1	ATG16 autophagy related 16-like 1 (S. cerevisiae)	55054	2	n/a	n/a	2.75E-01	3.564
1092669	ENSG00000125945	56589	ZNF436	zinc finger protein 436	80818	1	n/a	n/a	2.62E-01	3.562
1091870	ENSG00000119866	32815	BCL11A	B-cell CLL/lymphoma 11A (zinc finger protein)	53335	2	n/a	n/a	2.88E-01	3.561
1093142	ENSG00000130227	22794	XPO7	exportin 7	23039	8	n/a	n/a	2.65E-01	3.56
1091706	ENSG00000118407	26890	FILIP1	filamin A interacting protein 1	27145	6	n/a	n/a	2.83E-01	3.56
1101941	ENSG00000181656	33405	GPR88	G protein-coupled receptor 88	54112	1	n/a	n/a	2.85E-01	3.56
1087962	ENSG00000069956	5565	MAPK6	mitogen-activated protein kinase 6	5597	15	n/a	n/a	2.61E-01	3.559
1091797	ENSG00000119401	22709	TRIM32	tripartite motif containing 32	22954	9	n/a	n/a	2.67E-01	3.559
1088453	ENSG00000082701	2915	GSK3B	glycogen synthase kinase 3 beta	2932	3	n/a	n/a	2.72E-01	3.558
1098342	ENSG00000164603	81199	C7orf60	chromosome 7 open reading frame 60	154743	7	n/a	n/a	2.82E-01	3.554
279925104	ENSG00000237682	0	RP3-514P16.1	RP3-514P16.1	0	X	n/a	n/a	2.72E-01	3.553
1096289	ENSG00000151090	7025	THRB	thyroid hormone receptor, beta	7068	3	n/a	n/a	2.82E-01	3.553
1092573	ENSG00000125510	4955	OPRL1	opiate receptor-like 1	4987	20	n/a	n/a	2.91E-01	3.552
1091219	ENSG00000114757	31035	PEX5L	peroxisomal biogenesis factor 5-like	51555	3	n/a	n/a	2.58E-01	3.552
1094318	ENSG00000137075	81029	RNF38	ring finger protein 38	152006	9	n/a	n/a	2.72E-01	3.552
1100704	ENSG00000174684	10883	B3GNT1	UDP-GlcNAc:betaGal beta-1,3-N-acetylglucosaminyltransferase 1	11041	11	n/a	n/a	2.61E-01	3.549
1086932	ENSG00000004961	3035	HCCS	holocytochrome c synthase	3052	X	n/a	n/a	2.93E-01	3.549
1092952	ENSG00000128596	41328	CCDC136	coiled-coil domain containing 136	64753	7	n/a	n/a	2.64E-01	3.547
1090695	ENSG00000110697	9456	PITPNM1	phosphatidylinositol transfer protein, membrane-associated 1	9600	11	n/a	n/a	2.87E-01	3.541
279905310	ENSG00000235934	0	AC007405.8	AC007405.8	0	2	n/a	n/a	2.83E-01	3.541
1091864	ENSG00000119801	31126	YPEL5	yippee-like 5 (Drosophila)	51646	2	n/a	n/a	2.63E-01	3.541
1105306	ENSG00000204894	0	RP11-208G20.2	RP11-208G20.2	0	7	n/a	n/a	2.77E-01	3.538
1095564	ENSG00000144867	37291	SRPRB	signal recognition particle receptor, B subunit	58477	3	n/a	n/a	2.61E-01	3.537
279410492	ENSG00000170233	0	NLRP1	NLRP1	0	17	n/a	n/a	2.63E-01	3.536
1093881	ENSG00000134852	9433	CLOCK	clock homolog (mouse)	9575	4	n/a	n/a	2.70E-01	3.533
279881269	ENSG00000233728	0	RP11-109P14.9	RP11-109P14.9	0	1	n/a	n/a	2.63E-01	3.533
1093790	ENSG00000134313	36771	KIDINS220	kinase D-interacting substrate, 220kDa	57498	2	n/a	n/a	2.60E-01	3.532
279930912	ENSG00000238165	0	AC007560.1	AC007560.1	0	2	n/a	n/a	2.64E-01	3.532
279794778	ENSG00000226031	1014840	RP1-260J9.2	RP1-260J9.2	100129662	X	n/a	n/a	2.81E-01	3.531
1099507	ENSG00000169220	10489	RGS14	regulator of G-protein signaling 14	10636	5	n/a	n/a	2.93E-01	3.53
1091017	ENSG00000112877	35011	CEP72	centrosomal protein 72kDa	55722	5	n/a	n/a	2.82E-01	3.527
1094825	ENSG00000139973	58085	SYT16	synaptotagmin XVI	83851	14	n/a	n/a	2.67E-01	3.526
1087094	ENSG00000008869	33788	HEATR5B	HEAT repeat containing 5B	54497	2	n/a	n/a	2.59E-01	3.525
1094333	ENSG00000137142	110241	IGFBPL1	insulin-like growth factor binding protein-like 1	347252	9	n/a	n/a	2.81E-01	3.524
1088479	ENSG00000083799	1529	CYLD	cylindromatosis (turban tumor syndrome)	1540	16	n/a	n/a	2.81E-01	3.524
1102246	ENSG00000183049	36396	CAMK1D	calcium/calmodulin-dependent protein kinase ID	57118	10	n/a	n/a	2.84E-01	3.521
279727644	ENSG00000214077	0	GNAQP1	guanine nucleotide binding protein (G protein), q polypeptide pseudogene 1	0	2	n/a	n/a	2.68E-01	3.519
1091249	ENSG00000114999	80893	TTL	tubulin tyrosine ligase	150465	2	n/a	n/a	2.58E-01	3.518
1087343	ENSG00000029153	36217	ARNTL2	aryl hydrocarbon receptor nuclear translocator-like 2	56938	12	n/a	n/a	5.68E-01	3.517
1091530	ENSG00000116852	22801	KIF21B	kinesin family member 21B	23046	1	n/a	n/a	2.59E-01	3.516
1093200	ENSG00000130559	81331	CAMSAP1	calmodulin regulated spectrin-associated protein 1	157922	9	n/a	n/a	2.75E-01	3.516
1090882	ENSG00000111962	9945	UST	uronyl-2-sulfotransferase	10090	6	n/a	n/a	2.63E-01	3.515
1094008	ENSG00000135502	41536	SLC26A10	solute carrier family 26, member 10	65012	12	n/a	n/a	2.64E-01	3.515
1096961	ENSG00000156711	5571	MAPK13	mitogen-activated protein kinase 13	5603	6	n/a	n/a	2.83E-01	3.514
280093808	ENSG00000256206	0	RP11-140L24.4	RP11-140L24.4	0	11	n/a	n/a	2.62E-01	3.514
1087539	ENSG00000049759	23082	NEDD4L	neural precursor cell expressed, developmentally down-regulated 4-like	23327	18	n/a	n/a	2.64E-01	3.51
1093335	ENSG00000131263	30614	RLIM	ring finger protein, LIM domain interacting	51132	X	n/a	n/a	2.74E-01	3.509
1095571	ENSG00000144935	7177	TRPC1	transient receptor potential cation channel, subfamily C, member 1	7220	3	n/a	n/a	2.78E-01	3.508
1089450	ENSG00000101746	8644	NOL4	nucleolar protein 4	8715	18	n/a	n/a	2.90E-01	3.508
1088772	ENSG00000090674	36468	MCOLN1	mucolipin 1	57192	19	n/a	n/a	2.68E-01	3.507
1102698	ENSG00000184922	748	FMNL1	formin-like 1	752	17	n/a	n/a	2.82E-01	3.505
1091869	ENSG00000119865	25676	CNRIP1	cannabinoid receptor interacting protein 1	25927	2	n/a	n/a	2.61E-01	3.503
1090954	ENSG00000112367	9752	FIG4	FIG4 homolog, SAC1 lipid phosphatase domain containing (S. cerevisiae)	9896	6	n/a	n/a	2.65E-01	3.503
1095519	ENSG00000144619	81059	CNTN4	contactin 4	152330	3	n/a	n/a	2.87E-01	3.502
1087878	ENSG00000067221	9263	STOML1	stomatin (EPB72)-like 1	9399	15	n/a	n/a	2.86E-01	3.501
1093746	ENSG00000134108	34496	ARL8B	ADP-ribosylation factor-like 8B	55207	3	n/a	n/a	2.58E-01	3.501
1105794	ENSG00000212999	0	AC117834.1	AC117834.1	0	8	n/a	n/a	2.83E-01	3.5
1093436	ENSG00000132004	58471	FBXW9	F-box and WD repeat domain containing 9	84261	19	n/a	n/a	2.93E-01	3.499
1093789	ENSG00000134308	10813	YWHAQ	tyrosine 3-monooxygenase/tryptophan 5-monooxygenase activation protein, theta polypeptide	10971	2	n/a	n/a	2.59E-01	3.499
1096379	ENSG00000151729	288	SLC25A4	solute carrier family 25 (mitochondrial carrier; adenine nucleotide translocator), member 4	291	4	n/a	n/a	2.81E-01	3.497
280128196	ENSG00000259164	0	RP11-463C8.4	RP11-463C8.4	0	14	n/a	n/a	2.59E-01	3.495
1094953	ENSG00000140854	10154	KATNB1	katanin p80 (WD repeat containing) subunit B 1	10300	16	n/a	n/a	2.81E-01	3.492
1086897	ENSG00000003137	35883	CYP26B1	cytochrome P450, family 26, subfamily B, polypeptide 1	56603	2	n/a	n/a	2.70E-01	3.491
1096324	ENSG00000151376	10715	ME3	malic enzyme 3, NADP(+)-dependent, mitochondrial	10873	11	n/a	n/a	2.58E-01	3.49
1092189	ENSG00000122584	29743	NXPH1	neurexophilin 1	30010	7	n/a	n/a	2.63E-01	3.489
1096584	ENSG00000153310	31051	FAM49B	family with sequence similarity 49, member B	51571	8	n/a	n/a	2.59E-01	3.487
279681451	ENSG00000204429	0	RP11-1E11.1	RP11-1E11.1	0	9	n/a	n/a	2.63E-01	3.485
279706803	ENSG00000207291	157128869	U6	U6 spliceosomal RNA	100873747	X	n/a	n/a	2.58E-01	3.484
280124650	ENSG00000258959	0	RP11-1017G21.4	RP11-1017G21.4	0	14	n/a	n/a	2.58E-01	3.483
1088233	ENSG00000076864	5877	RAP1GAP	RAP1 GTPase activating protein	5909	1	n/a	n/a	2.58E-01	3.481
1104707	ENSG00000198729	57388	PPP1R14C	protein phosphatase 1, regulatory (inhibitor) subunit 14C	81706	6	n/a	n/a	2.82E-01	3.48
1097766	ENSG00000162729	60264	IGSF8	immunoglobulin superfamily, member 8	93185	1	n/a	n/a	2.91E-01	3.477
1102576	ENSG00000184368	90368	MAP7D2	MAP7 domain containing 2	256714	X	n/a	n/a	2.73E-01	3.476
1089835	ENSG00000104722	4715	NEFM	neurofilament, medium polypeptide	4741	8	n/a	n/a	2.61E-01	3.474
1088567	ENSG00000086289	34038	EPDR1	ependymin related protein 1 (zebrafish)	54749	7	n/a	n/a	2.60E-01	3.469
1089952	ENSG00000105255	55024	FSD1	fibronectin type III and SPRY domain containing 1	79187	19	n/a	n/a	2.59E-01	3.468
1092278	ENSG00000123352	41745	SPATS2	spermatogenesis associated, serine-rich 2	65244	12	n/a	n/a	2.90E-01	3.468
1091182	ENSG00000114405	36689	C3orf14	chromosome 3 open reading frame 14	57415	3	n/a	n/a	2.77E-01	3.467
280055851	ENSG00000253368	123060	TRNP1	TMF1-regulated nuclear protein 1	388610	1	n/a	n/a	2.83E-01	3.465
1102904	ENSG00000185737	10560	NRG3	neuregulin 3	10718	10	n/a	n/a	2.60E-01	3.465
280062761	ENSG00000253861	0	CTC-293A9.2	CTC-293A9.2	0	5	n/a	n/a	2.60E-01	3.465
1098775	ENSG00000166313	319	APBB1	amyloid beta (A4) precursor protein-binding, family B, member 1 (Fe65)	322	11	n/a	n/a	2.73E-01	3.464
1101168	ENSG00000177108	94007	ZDHHC22	zinc finger, DHHC-type containing 22	283576	14	n/a	n/a	2.58E-01	3.463
1096392	ENSG00000151835	26026	SACS	spastic ataxia of Charlevoix-Saguenay (sacsin)	26278	13	n/a	n/a	2.86E-01	3.463
1103254	ENSG00000187135	110013	VSTM2B	V-set and transmembrane domain containing 2B	342865	19	n/a	n/a	2.82E-01	3.457
1091514	ENSG00000116752	10140	BCAS2	breast carcinoma amplified sequence 2	10286	1	n/a	n/a	2.83E-01	3.456
1092956	ENSG00000128607	22763	KLHDC10	kelch domain containing 10	23008	7	n/a	n/a	2.61E-01	3.456
1101838	ENSG00000180998	94000	GPR137C	G protein-coupled receptor 137C	283554	14	n/a	n/a	2.82E-01	3.456
279912548	ENSG00000236603	0	RANP1	RAN, member RAS oncogene family pseudogene 1	0	6	n/a	n/a	2.63E-01	3.455
279882840	ENSG00000233875	0	RP11-61L14.6	RP11-61L14.6	0	1	n/a	n/a	2.64E-01	3.455
1088356	ENSG00000079950	8358	STX7	syntaxin 7	8417	6	n/a	n/a	2.59E-01	3.454
1098416	ENSG00000164885	1015	CDK5	cyclin-dependent kinase 5	1020	7	n/a	n/a	2.59E-01	3.453
1094688	ENSG00000139117	80364	CPNE8	copine VIII	144402	12	n/a	n/a	2.83E-01	3.453
279773016	ENSG00000224155	0	RP11-700P18.2	RP11-700P18.2	0	7	n/a	n/a	2.75E-01	3.45
1090875	ENSG00000111897	36788	SERINC1	serine incorporator 1	57515	6	n/a	n/a	2.58E-01	3.442
1088421	ENSG00000081803	60316	CADPS2	Ca++-dependent secretion activator 2	93664	7	n/a	n/a	2.73E-01	3.439
1093955	ENSG00000135299	22637	ANKRD6	ankyrin repeat domain 6	22881	6	n/a	n/a	2.74E-01	3.438
279881105	ENSG00000233719	0	GOT2P3	glutamic-oxaloacetic transaminase 2 pseudogene 3	0	12	n/a	n/a	2.59E-01	3.433
1105294	ENSG00000204856	29636	C12orf24	chromosome 12 open reading frame 24	29902	12	n/a	n/a	2.84E-01	3.433
1098462	ENSG00000165061	55501	ZMAT4	zinc finger, matrin-type 4	79698	8	n/a	n/a	2.60E-01	3.432
279522080	ENSG00000183022	0	TPM3P8	tropomyosin 3 pseudogene 8	0	2	n/a	n/a	2.73E-01	3.432
1102557	ENSG00000184307	90223	ZDHHC23	zinc finger, DHHC-type containing 23	254887	3	n/a	n/a	2.92E-01	3.432
1105507	ENSG00000205562	0	RP11-497E19.1	RP11-497E19.1	0	14	n/a	n/a	2.82E-01	3.431
1091096	ENSG00000113575	5483	PPP2CA	protein phosphatase 2, catalytic subunit, alpha isozyme	5515	5	n/a	n/a	2.62E-01	3.429
1101754	ENSG00000180543	59609	TSPYL5	TSPY-like 5	85453	8	n/a	n/a	2.63E-01	3.429
1087851	ENSG00000066557	34920	LRRC40	leucine rich repeat containing 40	55631	1	n/a	n/a	2.66E-01	3.429
1089444	ENSG00000101654	8660	RNMT	RNA (guanine-7-) methyltransferase	8731	18	n/a	n/a	2.67E-01	3.428
1096866	ENSG00000155966	2318	AFF2	AF4/FMR2 family, member 2	2334	X	n/a	n/a	4.68E-01	3.427
1105042	ENSG00000204186	36956	ZDBF2	zinc finger, DBF-type containing 2	57683	2	n/a	n/a	2.90E-01	3.426
1093814	ENSG00000134444	36887	KIAA1468	KIAA1468	57614	18	n/a	n/a	2.92E-01	3.423
279778687	ENSG00000224620	0	MEF2AP1	myocyte enhancer factor 2A pseudogene 1	0	1	n/a	n/a	2.60E-01	3.42
1094902	ENSG00000140488	38108	CELF6	CUGBP, Elav-like family member 6	60677	15	n/a	n/a	2.79E-01	3.418
1095935	ENSG00000147655	109853	RSPO2	R-spondin 2	340419	8	n/a	n/a	2.68E-01	3.418
1087290	ENSG00000023171	36749	GRAMD1B	GRAM domain containing 1B	57476	11	n/a	n/a	2.72E-01	3.417
279723294	ENSG00000213608	0	RP11-722P15.2	RP11-722P15.2	0	4	n/a	n/a	2.83E-01	3.416
1088932	ENSG00000096063	6692	SRPK1	SRSF protein kinase 1	6732	6	n/a	n/a	2.75E-01	3.416
1104792	ENSG00000198883	77548	PNMA5	paraneoplastic antigen like 5	114824	X	n/a	n/a	2.64E-01	3.413
279829672	ENSG00000229161	0	TCP1P1	t-complex 1 pseudogene 1	0	7	n/a	n/a	2.62E-01	3.413
1106489	ENSG00000220205	6804	VAMP2	vesicle-associated membrane protein 2 (synaptobrevin 2)	6844	17	n/a	n/a	2.70E-01	3.412
280060511	ENSG00000253719	1001970	ATXN7L3B	ataxin 7-like 3B	552889	12	n/a	n/a	2.60E-01	3.411
1086929	ENSG00000004897	991	CDC27	cell division cycle 27 homolog (S. cerevisiae)	996	17	n/a	n/a	2.73E-01	3.411
1093986	ENSG00000135423	26910	GLS2	glutaminase 2 (liver, mitochondrial)	27165	12	n/a	n/a	2.73E-01	3.411
1104311	ENSG00000197555	25786	SIPA1L1	signal-induced proliferation-associated 1 like 1	26037	14	n/a	n/a	2.74E-01	3.409
1095542	ENSG00000144746	10403	ARL6IP5	ADP-ribosylation-like factor 6 interacting protein 5	10550	3	n/a	n/a	2.59E-01	3.408
1090834	ENSG00000111711	30509	GOLT1B	golgi transport 1B	51026	12	n/a	n/a	2.68E-01	3.405
280031203	ENSG00000250846	1006867	RP11-807H7.1	RP11-807H7.1	100144602	4	n/a	n/a	2.83E-01	3.405
1087927	ENSG00000068796	3771	KIF2A	kinesin heavy chain member 2A	3796	5	n/a	n/a	2.60E-01	3.405
1105513	ENSG00000205579	0	DYNLL1P1	dynein, light chain, LC8-type 1 pseudogene 1	0	14	n/a	n/a	2.60E-01	3.401
1098449	ENSG00000164983	81283	TMEM65	transmembrane protein 65	157378	8	n/a	n/a	2.81E-01	3.401
1104775	ENSG00000198853	9709	RUSC2	RUN and SH3 domain containing 2	9853	9	n/a	n/a	2.75E-01	3.4
1095407	ENSG00000143847	8431	PPFIA4	protein tyrosine phosphatase, receptor type, f polypeptide (PTPRF), interacting protein (liprin), alpha 4	8497	1	n/a	n/a	2.87E-01	3.4
1101763	ENSG00000180611	81026	MB21D2	Mab-21 domain containing 2	151963	3	n/a	n/a	2.83E-01	3.4
1108009	ENSG00000232434	123592	C9orf172	chromosome 9 open reading frame 172	389813	9	n/a	n/a	2.63E-01	3.397
1101380	ENSG00000178233	134270	TMEM151B	transmembrane protein 151B	441151	6	n/a	n/a	2.91E-01	3.397
1087847	ENSG00000066422	26852	ZBTB11	zinc finger and BTB domain containing 11	27107	3	n/a	n/a	2.85E-01	3.395
280073014	ENSG00000254598	93844	CSNK2A1P	casein kinase 2, alpha 1 polypeptide pseudogene	283106	11	n/a	n/a	2.77E-01	3.393
1095520	ENSG00000144635	30625	DYNC1LI1	dynein, cytoplasmic 1, light intermediate chain 1	51143	3	n/a	n/a	2.75E-01	3.392
1088121	ENSG00000073910	9984	FRY	furry homolog (Drosophila)	10129	13	n/a	n/a	2.75E-01	3.391
1093342	ENSG00000131370	9327	SH3BP5	SH3-domain binding protein 5 (BTK-associated)	9467	3	n/a	n/a	2.83E-01	3.391
1094133	ENSG00000136143	8726	SUCLA2	succinate-CoA ligase, ADP-forming, beta subunit	8803	13	n/a	n/a	2.84E-01	3.391
279733554	ENSG00000214812	0	RP5-1053E7.3	RP5-1053E7.3	0	1	n/a	n/a	2.61E-01	3.39
1094029	ENSG00000135622	10358	SEMA4F	sema domain, immunoglobulin domain (Ig), transmembrane domain (TM) and short cytoplasmic domain, (semaphorin) 4F	10505	2	n/a	n/a	2.84E-01	3.386
1105430	ENSG00000205279	152816	CTXN3	cortexin 3	613212	5	n/a	n/a	2.86E-01	3.385
280027194	ENSG00000250526	0	CCT6P2	chaperonin containing TCP1, subunit 6 (zeta) pseudogene 2	0	5	n/a	n/a	2.72E-01	3.384
1089321	ENSG00000101098	80082	RIMS4	regulating synaptic membrane exocytosis 4	140730	20	n/a	n/a	2.83E-01	3.384
1096159	ENSG00000149571	58822	KIRREL3	kin of IRRE like 3 (Drosophila)	84623	11	n/a	n/a	2.86E-01	3.383
280005051	ENSG00000248710	0	RP11-432B6.3	RP11-432B6.3	0	3	n/a	n/a	2.66E-01	3.383
1096713	ENSG00000154511	123086	FAM69A	family with sequence similarity 69, member A	388650	1	n/a	n/a	2.63E-01	3.383
280116923	ENSG00000258525	157121735	RP11-829H16.3	RP11-829H16.3	100506071	14	n/a	n/a	2.92E-01	3.382
1093903	ENSG00000134986	9181	C5orf13	chromosome 5 open reading frame 13	9315	5	n/a	n/a	2.58E-01	3.381
280076892	ENSG00000254855	0	RP11-867G23.1	RP11-867G23.1	0	11	n/a	n/a	2.90E-01	3.378
279886131	ENSG00000234176	0	HSPA8P1	heat shock 70kDa protein 8 pseudogene 1	0	X	n/a	n/a	2.66E-01	3.377
1087971	ENSG00000070061	8452	IKBKAP	inhibitor of kappa light polypeptide gene enhancer in B-cells, kinase complex-associated protein	8518	9	n/a	n/a	2.59E-01	3.377
1092932	ENSG00000128482	7688	RNF112	ring finger protein 112	7732	17	n/a	n/a	2.83E-01	3.375
1096369	ENSG00000151690	34131	MFSD6	major facilitator superfamily domain containing 6	54842	2	n/a	n/a	2.66E-01	3.374
279728159	ENSG00000214125	0	RP3-412A9.15	RP3-412A9.15	0	22	n/a	n/a	2.61E-01	3.372
279744568	ENSG00000216285	0	RP11-490H24.5	RP11-490H24.5	0	12	n/a	n/a	2.91E-01	3.372
1097962	ENSG00000163462	55929	TRIM46	tripartite motif containing 46	80128	1	n/a	n/a	2.93E-01	3.371
1094548	ENSG00000138190	33827	EXOC6	exocyst complex component 6	54536	10	n/a	n/a	2.93E-01	3.369
1092386	ENSG00000124207	1423	CSE1L	CSE1 chromosome segregation 1-like (yeast)	1434	20	n/a	n/a	2.59E-01	3.368
1104952	ENSG00000203879	2648	GDI1	GDP dissociation inhibitor 1	2664	X	n/a	n/a	2.64E-01	3.366
280096483	ENSG00000256512	0	RP11-860B13.3	RP11-860B13.3	0	12	n/a	n/a	2.60E-01	3.365
1100654	ENSG00000174405	3956	LIG4	ligase IV, DNA, ATP-dependent	3981	13	n/a	n/a	2.90E-01	3.365
1093111	ENSG00000130032	54897	PRRG3	proline rich Gla (G-carboxyglutamic acid) 3 (transmembrane)	79057	X	n/a	n/a	2.86E-01	3.361
1092783	ENSG00000126947	30790	ARMCX1	armadillo repeat containing, X-linked 1	51309	X	n/a	n/a	2.85E-01	3.361
279809475	ENSG00000227295	0	ELL2P1	elongation factor, RNA polymerase II, 2 pseudogene 1	0	1	n/a	n/a	2.91E-01	3.361
1093763	ENSG00000134207	80700	SYT6	synaptotagmin VI	148281	1	n/a	n/a	2.80E-01	3.358
1094378	ENSG00000137409	23540	MTCH1	mitochondrial carrier 1	23787	6	n/a	n/a	2.71E-01	3.356
279857188	ENSG00000231632	0	RP11-82L18.4	RP11-82L18.4	0	9	n/a	n/a	2.65E-01	3.355
1088528	ENSG00000085377	5518	PREP	prolyl endopeptidase	5550	6	n/a	n/a	2.59E-01	3.355
279782198	ENSG00000224936	0	SUCLA2P1	succinate-CoA ligase, ADP-forming, beta subunit pseudogene 1	0	6	n/a	n/a	2.65E-01	3.354
1091473	ENSG00000116514	79224	RNF19B	ring finger protein 19B	127544	1	n/a	n/a	2.65E-01	3.353
279887761	ENSG00000234332	0	BCAS2P2	breast carcinoma amplified sequence 2 pseudogene 2	0	1	n/a	n/a	2.59E-01	3.353
1090336	ENSG00000107771	33753	FAM190B	family with sequence similarity 190, member B	54462	10	n/a	n/a	2.72E-01	3.351
279975668	ENSG00000243495	0	GMFBP1	glia maturation factor, beta pseudogene 1	0	3	n/a	n/a	2.62E-01	3.351
1101650	ENSG00000179915	9243	NRXN1	neurexin 1	9378	2	n/a	n/a	2.59E-01	3.351
280011568	ENSG00000249286	0	CTD-2210P15.2	CTD-2210P15.2	0	5	n/a	n/a	2.89E-01	3.35
1100847	ENSG00000175395	85562	ZNF25	zinc finger protein 25	219749	10	n/a	n/a	2.75E-01	3.349
1087487	ENSG00000047249	31086	ATP6V1H	ATPase, H+ transporting, lysosomal 50/57kDa, V1 subunit H	51606	8	n/a	n/a	2.60E-01	3.349
1100511	ENSG00000173598	11004	NUDT4	nudix (nucleoside diphosphate linked moiety X)-type motif 4	11163	12	n/a	n/a	2.66E-01	3.346
1095918	ENSG00000147571	1383	CRH	corticotropin releasing hormone	1392	8	n/a	n/a	2.77E-01	3.346
1092542	ENSG00000125354	22912	6-Sep	septin 6	23157	X	n/a	n/a	2.73E-01	3.345
1103024	ENSG00000186187	59127	ZNRF1	zinc and ring finger 1	84937	16	n/a	n/a	2.63E-01	3.345
1097329	ENSG00000159720	8991	ATP6V0D1	ATPase, H+ transporting, lysosomal 38kDa, V0 subunit d1	9114	16	n/a	n/a	2.66E-01	3.344
279875484	ENSG00000233229	0	RP11-237F13__B.2	RP11-237F13__B.2	0	X	n/a	n/a	2.62E-01	3.344
1088898	ENSG00000095203	33857	EPB41L4B	erythrocyte membrane protein band 4.1 like 4B	54566	9	n/a	n/a	2.83E-01	3.343
1091576	ENSG00000117154	59156	IGSF21	immunoglobin superfamily, member 21	84966	1	n/a	n/a	2.68E-01	3.343
1093018	ENSG00000129159	3721	KCNC1	potassium voltage-gated channel, Shaw-related subfamily, member 1	3746	11	n/a	n/a	2.92E-01	3.342
1097583	ENSG00000161681	30427	SHANK1	SH3 and multiple ankyrin repeat domains 1	50944	19	n/a	n/a	2.59E-01	3.342
1098589	ENSG00000165617	30820	DACT1	dapper, antagonist of beta-catenin, homolog 1 (Xenopus laevis)	51339	14	n/a	n/a	2.75E-01	3.341
1090556	ENSG00000109339	5570	MAPK10	mitogen-activated protein kinase 10	5602	4	n/a	n/a	2.66E-01	3.34
1093932	ENSG00000135127	60192	CCDC64	coiled-coil domain containing 64	92558	12	n/a	n/a	2.77E-01	3.34
1088915	ENSG00000095596	1580	CYP26A1	cytochrome P450, family 26, subfamily A, polypeptide 1	1592	10	n/a	n/a	2.86E-01	3.34
1103802	ENSG00000196071	94328	OR2L13	olfactory receptor, family 2, subfamily L, member 13	284521	1	n/a	n/a	2.83E-01	3.336
1095343	ENSG00000143502	34350	SUSD4	sushi domain containing 4	55061	1	n/a	n/a	2.59E-01	3.335
279743329	ENSG00000215909	0	RP4-597A16.3	RP4-597A16.3	0	1	n/a	n/a	2.59E-01	3.335
1102810	ENSG00000185305	33913	ARL15	ADP-ribosylation factor-like 15	54622	5	n/a	n/a	2.73E-01	3.333
1092236	ENSG00000122966	10954	CIT	citron (rho-interacting, serine/threonine kinase 21)	11113	12	n/a	n/a	2.62E-01	3.331
279967002	ENSG00000242539	0	AC007620.3	AC007620.3	0	3	n/a	n/a	2.60E-01	3.326
279994444	ENSG00000247033	0	AC099508.1	AC099508.1	0	16	n/a	n/a	2.59E-01	3.326
1096386	ENSG00000151789	55553	ZNF385D	zinc finger protein 385D	79750	3	n/a	n/a	2.87E-01	3.324
280106287	ENSG00000257529	0	RP1-164F3.9	Ribosomal protein L36a	0	X	n/a	n/a	2.83E-01	3.324
1103034	ENSG00000186212	110157	ANKRD56	ankyrin repeat domain 56	345079	4	n/a	n/a	2.60E-01	3.324
1101121	ENSG00000176903	9114	PNMA1	paraneoplastic antigen MA1	9240	14	n/a	n/a	2.62E-01	3.323
1096906	ENSG00000156261	10547	CCT8	chaperonin containing TCP1, subunit 8 (theta)	10694	21	n/a	n/a	2.60E-01	3.323
279553797	ENSG00000185716	169455	C16orf52	chromosome 16 open reading frame 52	730094	16	n/a	n/a	2.81E-01	3.322
1105732	ENSG00000212719	109648	C17orf51	chromosome 17 open reading frame 51	339263	17	n/a	n/a	2.91E-01	3.322
1105002	ENSG00000204060	0	FOXO6	forkhead box O6	0	1	n/a	n/a	2.85E-01	3.317
1098132	ENSG00000163932	5548	PRKCD	protein kinase C, delta	5580	3	n/a	n/a	2.83E-01	3.315
279724663	ENSG00000213763	0	CTD-2309M13.1	CTD-2309M13.1	0	5	n/a	n/a	2.63E-01	3.314
1103572	ENSG00000188512	0	RP1-273G13.2	RP1-273G13.2	0	8	n/a	n/a	2.86E-01	3.313
1100767	ENSG00000174996	41400	KLC2	kinesin light chain 2	64837	11	n/a	n/a	2.91E-01	3.312
279918886	ENSG00000237180	0	CYP46A4P	cytochrome P450, family 46, subfamily A, polypeptide 4, pseudogene	0	1	n/a	n/a	3.05E-01	3.312
279901131	ENSG00000235512	0	TAB3-AS2	TAB3 antisense RNA 2 (non-protein coding)	0	X	n/a	n/a	2.85E-01	3.309
1094436	ENSG00000137726	33131	FXYD6	FXYD domain containing ion transport regulator 6	53826	11	n/a	n/a	2.59E-01	3.308
279832407	ENSG00000229400	0	RP11-3L21.2	RP11-3L21.2	0	1	n/a	n/a	2.88E-01	3.307
1091665	ENSG00000117906	5923	RCN2	reticulocalbin 2, EF-hand calcium binding domain	5955	15	n/a	n/a	2.75E-01	3.305
279901920	ENSG00000235587	0	GAPDHP65	glyceraldehyde 3 phosphate dehydrogenase pseudogene 65	0	X	n/a	n/a	4.17E-01	3.305
1091805	ENSG00000119446	60179	RBM18	RNA binding motif protein 18	92400	9	n/a	n/a	2.62E-01	3.303
1090024	ENSG00000105568	5486	PPP2R1A	protein phosphatase 2, regulatory subunit A, alpha	5518	19	n/a	n/a	2.61E-01	3.302
1096259	ENSG00000150764	59613	DIXDC1	DIX domain containing 1	85458	11	n/a	n/a	2.76E-01	3.302
279452249	ENSG00000174028	0	FAM3C2	family with sequence similarity 3, member C2 (pseudogene)	0	X	n/a	n/a	2.63E-01	3.301
279671717	ENSG00000203772	149607	SPRN	shadow of prion protein homolog (zebrafish)	503542	10	n/a	n/a	2.82E-01	3.301
1099021	ENSG00000167281	80543	RBFOX3	RNA binding protein, fox-1 homolog (C. elegans) 3	146713	17	n/a	n/a	2.63E-01	3.3
280089563	ENSG00000255729	0	AC005618.1	AC005618.1	0	5	n/a	n/a	2.64E-01	3.299
1087698	ENSG00000060982	583	BCAT1	branched chain amino-acid transaminase 1, cytosolic	586	12	n/a	n/a	2.90E-01	3.298
1086920	ENSG00000004777	77694	ARHGAP33	Rho GTPase activating protein 33	115703	19	n/a	n/a	4.92E-01	3.298
1092190	ENSG00000122585	4821	NPY	neuropeptide Y	4852	7	n/a	n/a	2.86E-01	3.297
1108580	ENSG00000236279	81202	CLEC2L	C-type lectin domain family 2, member L	154790	7	n/a	n/a	2.83E-01	3.297
1089342	ENSG00000101188	4892	NTSR1	neurotensin receptor 1 (high affinity)	4923	20	n/a	n/a	2.83E-01	3.296
1088257	ENSG00000077348	36194	EXOSC5	exosome component 5	56915	19	n/a	n/a	2.79E-01	3.296
1090917	ENSG00000112210	31195	RAB23	RAB23, member RAS oncogene family	51715	6	n/a	n/a	2.68E-01	3.295
280127567	ENSG00000259131	0	AC093510.2	metallo-beta-lactamase domain-containing protein 2	0	5	n/a	n/a	2.86E-01	3.294
1105383	ENSG00000205100	0	HSP90AA4P	heat shock protein 90kDa alpha (cytosolic), class A member 4, pseudogene	0	4	n/a	n/a	2.59E-01	3.293
1100660	ENSG00000174442	34344	ZWILCH	Zwilch, kinetochore associated, homolog (Drosophila)	55055	15	n/a	n/a	2.91E-01	3.291
1096240	ENSG00000150594	147	ADRA2A	adrenergic, alpha-2A-, receptor	150	10	n/a	n/a	2.86E-01	3.291
280073259	ENSG00000254615	0	RP11-395G23.3	RP11-395G23.3	0	8	n/a	n/a	2.71E-01	3.288
1088251	ENSG00000077254	22787	USP33	ubiquitin specific peptidase 33	23032	1	n/a	n/a	2.63E-01	3.288
1095388	ENSG00000143756	22974	FBXO28	F-box protein 28	23219	1	n/a	n/a	2.62E-01	3.286
1094792	ENSG00000139697	34495	SBNO1	strawberry notch homolog 1 (Drosophila)	55206	12	n/a	n/a	2.73E-01	3.285
1100793	ENSG00000175155	122956	YPEL2	yippee-like 2 (Drosophila)	388403	17	n/a	n/a	2.84E-01	3.285
280085222	ENSG00000255351	0	RP11-567I13.1	RP11-567I13.1	0	11	n/a	n/a	2.95E-01	3.285
280098467	ENSG00000256747	0	RP11-860B13.1	RP11-860B13.1	0	12	n/a	n/a	2.68E-01	3.284
279783971	ENSG00000225110	0	LL0XNC01-16G2.1	LL0XNC01-16G2.1	0	X	n/a	n/a	2.75E-01	3.284
1089730	ENSG00000103657	8846	HERC1	hect (homologous to the E6-AP (UBE3A) carboxyl terminus) domain and RCC1 (CHC1)-like domain (RLD) 1	8925	15	n/a	n/a	2.78E-01	3.282
1096661	ENSG00000154118	36612	JPH3	junctophilin 3	57338	16	n/a	n/a	2.92E-01	3.28
1100422	ENSG00000173175	108	ADCY5	adenylate cyclase 5	111	3	n/a	n/a	2.64E-01	3.279
1089690	ENSG00000103353	35346	UBFD1	ubiquitin family domain containing 1	56061	16	n/a	n/a	2.62E-01	3.279
1091951	ENSG00000120438	6910	TCP1	t-complex 1	6950	6	n/a	n/a	2.74E-01	3.274
1105676	ENSG00000206527	83649	PTPLB	protein tyrosine phosphatase-like (proline instead of catalytic arginine), member b	201562	3	n/a	n/a	2.61E-01	3.273
1104591	ENSG00000198380	2657	GFPT1	glutamine--fructose-6-phosphate transaminase 1	2673	2	n/a	n/a	2.93E-01	3.273
1096461	ENSG00000152402	2960	GUCY1A2	guanylate cyclase 1, soluble, alpha 2	2977	11	n/a	n/a	2.60E-01	3.273
1090842	ENSG00000111731	9703	KIAA0528	KIAA0528	9847	12	n/a	n/a	2.61E-01	3.272
1087607	ENSG00000054803	80041	CBLN4	cerebellin 4 precursor	140689	20	n/a	n/a	2.84E-01	3.271
1086890	ENSG00000002746	22827	HECW1	HECT, C2 and WW domain containing E3 ubiquitin protein ligase 1	23072	7	n/a	n/a	2.90E-01	3.27
1095949	ENSG00000147852	7393	VLDLR	very low density lipoprotein receptor	7436	9	n/a	n/a	2.73E-01	3.269
1100794	ENSG00000175161	90115	CADM2	cell adhesion molecule 2	253559	3	n/a	n/a	2.78E-01	3.269
1091043	ENSG00000113163	9942	COL4A3BP	collagen, type IV, alpha 3 (Goodpasture antigen) binding protein	10087	5	n/a	n/a	2.84E-01	3.267
1087808	ENSG00000065548	35142	ZC3H15	zinc finger CCCH-type containing 15	55854	2	n/a	n/a	2.75E-01	3.266
1096636	ENSG00000153933	8460	DGKE	diacylglycerol kinase, epsilon 64kDa	8526	17	n/a	n/a	2.82E-01	3.266
1092795	ENSG00000127124	37693	HIVEP3	human immunodeficiency virus type I enhancer binding protein 3	59269	1	n/a	n/a	2.91E-01	3.265
1095474	ENSG00000144285	6288	SCN1A	sodium channel, voltage-gated, type I, alpha subunit	6323	2	n/a	n/a	2.82E-01	3.264
1103669	ENSG00000188859	80776	FAM78B	family with sequence similarity 78, member B	149297	1	n/a	n/a	4.71E-01	3.263
1093599	ENSG00000132964	1018	CDK8	cyclin-dependent kinase 8	1024	13	n/a	n/a	2.90E-01	3.263
279670299	ENSG00000203602	0	AL137059.1	AL137059.1	0	13	n/a	n/a	2.83E-01	3.261
1098687	ENSG00000165995	779	CACNB2	calcium channel, voltage-dependent, beta 2 subunit	783	10	n/a	n/a	2.70E-01	3.26
1095080	ENSG00000141622	149622	RNF165	ring finger protein 165	494470	18	n/a	n/a	2.61E-01	3.26
279799259	ENSG00000226415	0	TPI1P1	triosephosphate isomerase 1 pseudogene 1	0	1	n/a	n/a	2.60E-01	3.258
1091336	ENSG00000115504	23056	EHBP1	EH domain binding protein 1	23301	2	n/a	n/a	2.61E-01	3.258
1093691	ENSG00000133687	58091	TMTC1	transmembrane and tetratricopeptide repeat containing 1	83857	12	n/a	n/a	2.75E-01	3.257
1093756	ENSG00000134184	2927	GSTM1	glutathione S-transferase mu 1	2944	1	n/a	n/a	2.60E-01	3.256
1095870	ENSG00000147224	5599	PRPS1	phosphoribosyl pyrophosphate synthetase 1	5631	X	n/a	n/a	2.60E-01	3.255
1087596	ENSG00000054277	23350	OPN3	opsin 3	23596	1	n/a	n/a	2.63E-01	3.254
1093794	ENSG00000134323	4587	MYCN	v-myc myelocytomatosis viral related oncogene, neuroblastoma derived (avian)	4613	2	n/a	n/a	2.88E-01	3.25
1090435	ENSG00000108509	22880	CAMTA2	calmodulin binding transcription activator 2	23125	17	n/a	n/a	2.90E-01	3.25
280061834	ENSG00000253785	0	CTC-308K20.3	CTC-308K20.3	0	5	n/a	n/a	2.66E-01	3.249
1098731	ENSG00000166159	153026	LRTM2	leucine-rich repeats and transmembrane domains 2	654429	12	n/a	n/a	2.83E-01	3.249
1099776	ENSG00000170396	60094	ZNF804A	zinc finger protein 804A	91752	2	n/a	n/a	2.84E-01	3.248
1090353	ENSG00000107864	22605	CPEB3	cytoplasmic polyadenylation element binding protein 3	22849	10	n/a	n/a	2.86E-01	3.245
1100991	ENSG00000176204	55861	LRRTM4	leucine rich repeat transmembrane neuronal 4	80059	2	n/a	n/a	2.72E-01	3.244
1095631	ENSG00000145428	94599	RNF175	ring finger protein 175	285533	4	n/a	n/a	2.91E-01	3.242
1094606	ENSG00000138604	25784	GLCE	glucuronic acid epimerase	26035	15	n/a	n/a	2.65E-01	3.241
1103797	ENSG00000189410	125262	SH2D5	SH2 domain containing 5	400745	1	n/a	n/a	2.88E-01	3.24
1099458	ENSG00000169018	9971	FEM1B	fem-1 homolog b (C. elegans)	10116	15	n/a	n/a	2.75E-01	3.24
1087188	ENSG00000012963	34437	UBR7	ubiquitin protein ligase E3 component n-recognin 7 (putative)	55148	14	n/a	n/a	2.67E-01	3.239
1093060	ENSG00000129484	9893	PARP2	poly (ADP-ribose) polymerase 2	10038	14	n/a	n/a	2.59E-01	3.239
1087997	ENSG00000070718	10789	AP3M2	adaptor-related protein complex 3, mu 2 subunit	10947	8	n/a	n/a	2.63E-01	3.238
1091772	ENSG00000119048	7277	UBE2B	ubiquitin-conjugating enzyme E2B	7320	5	n/a	n/a	2.91E-01	3.237
279737550	ENSG00000215168	0	RP11-30M20.1	RP11-30M20.1	0	X	n/a	n/a	2.76E-01	3.237
279779144	ENSG00000224660	157121235	AC087590.3	AC087590.3	100505696	3	n/a	n/a	2.72E-01	3.237
1087503	ENSG00000047932	36398	GOPC	golgi-associated PDZ and coiled-coil motif containing	57120	6	n/a	n/a	2.60E-01	3.237
1098746	ENSG00000166197	9097	NOLC1	nucleolar and coiled-body phosphoprotein 1	9221	10	n/a	n/a	2.65E-01	3.237
1098503	ENSG00000165209	34631	STRBP	spermatid perinuclear RNA binding protein	55342	9	n/a	n/a	2.63E-01	3.236
1095730	ENSG00000146090	90280	RASGEF1C	RasGEF domain family, member 1C	255426	5	n/a	n/a	2.78E-01	3.236
1092281	ENSG00000123360	5121	PDE1B	phosphodiesterase 1B, calmodulin-dependent	5153	12	n/a	n/a	2.85E-01	3.236
1091454	ENSG00000116254	25787	CHD5	chromodomain helicase DNA binding protein 5	26038	1	n/a	n/a	2.75E-01	3.235
279864270	ENSG00000232241	0	DYNLT3P1	dynein, light chain, Tctex-type 3 pseudogene 1	0	20	n/a	n/a	2.93E-01	3.235
1093902	ENSG00000134982	321	APC	adenomatous polyposis coli	324	5	n/a	n/a	2.62E-01	3.234
1102289	ENSG00000183248	55965	AC010336.1	Uncharacterized protein	80164	19	n/a	n/a	2.86E-01	3.232
279943831	ENSG00000239911	0	RP11-796I2.2	RP11-796I2.2	0	7	n/a	n/a	2.73E-01	3.232
1095489	ENSG00000144406	94487	UNC80	unc-80 homolog (C. elegans)	285175	2	n/a	n/a	2.73E-01	3.231
1095736	ENSG00000146147	59931	MLIP	muscular LMNA-interacting protein	90523	6	n/a	n/a	5.89E-01	3.23
1088601	ENSG00000087152	36249	ATXN7L3	ataxin 7-like 3	56970	17	n/a	n/a	2.89E-01	3.226
1092642	ENSG00000125848	23520	FLRT3	fibronectin leucine rich transmembrane protein 3	23767	20	n/a	n/a	2.86E-01	3.226
1088620	ENSG00000087448	36815	KLHDC5	kelch domain containing 5	57542	12	n/a	n/a	2.83E-01	3.226
1102158	ENSG00000182670	7224	TTC3	tetratricopeptide repeat domain 3	7267	21	n/a	n/a	2.58E-01	3.225
1099037	ENSG00000167371	76591	PRRT2	proline-rich transmembrane protein 2	112476	16	n/a	n/a	2.85E-01	3.223
1091393	ENSG00000115875	6396	SRSF7	serine/arginine-rich splicing factor 7	6432	2	n/a	n/a	2.84E-01	3.222
1095980	ENSG00000148158	125687	SNX30	sorting nexin family member 30	401548	9	n/a	n/a	2.84E-01	3.221
279722072	ENSG00000213435	0	ATP6V0CP3	ATPase, H+ transporting, lysosomal 16kDa, V0 subunit c pseudogene 3	0	6	n/a	n/a	2.63E-01	3.221
1088868	ENSG00000092964	1796	DPYSL2	dihydropyrimidinase-like 2	1808	8	n/a	n/a	2.61E-01	3.219
279880469	ENSG00000233662	0	CALM2P4	calmodulin 2 pseudogene 4	0	13	n/a	n/a	2.60E-01	3.219
1088475	ENSG00000083642	22802	PDS5B	PDS5, regulator of cohesion maintenance, homolog B (S. cerevisiae)	23047	13	n/a	n/a	2.88E-01	3.217
1091432	ENSG00000116133	1706	DHCR24	24-dehydrocholesterol reductase	1718	1	n/a	n/a	2.62E-01	3.216
1097557	ENSG00000161544	77482	CYGB	cytoglobin	114757	17	n/a	n/a	2.62E-01	3.214
1089289	ENSG00000100916	58522	BRMS1L	breast cancer metastasis-suppressor 1-like	84312	14	n/a	n/a	2.79E-01	3.214
1088159	ENSG00000075043	3760	KCNQ2	potassium voltage-gated channel, KQT-like subfamily, member 2	3785	20	n/a	n/a	2.91E-01	3.213
1087125	ENSG00000010322	11028	NISCH	nischarin	11188	3	n/a	n/a	2.87E-01	3.213
1103993	ENSG00000196581	35251	AJAP1	adherens junctions associated protein 1	55966	1	n/a	n/a	2.73E-01	3.212
1094312	ENSG00000137040	26698	RANBP6	RAN binding protein 6	26953	9	n/a	n/a	2.63E-01	3.21
1098868	ENSG00000166685	9247	COG1	component of oligomeric golgi complex 1	9382	17	n/a	n/a	2.61E-01	3.209
1087421	ENSG00000038382	7161	TRIO	triple functional domain (PTPRF interacting)	7204	5	n/a	n/a	2.86E-01	3.209
279846111	ENSG00000230620	0	RP11-367H5.7	RP11-367H5.7	0	10	n/a	n/a	2.89E-01	3.207
1086959	ENSG00000005448	58269	WDR54	WD repeat domain 54	84058	2	n/a	n/a	2.83E-01	3.207
1092767	ENSG00000126821	57246	SGPP1	sphingosine-1-phosphate phosphatase 1	81537	14	n/a	n/a	5.14E-01	3.207
1092476	ENSG00000124688	9445	MAD2L1BP	MAD2L1 binding protein	9587	6	n/a	n/a	2.68E-01	3.207
1102440	ENSG00000183780	80721	SLC35F3	solute carrier family 35, member F3	148641	1	n/a	n/a	2.82E-01	3.205
1094253	ENSG00000136813	23147	KIAA0368	KIAA0368	23392	9	n/a	n/a	2.61E-01	3.204
1090385	ENSG00000108176	35801	DNAJC12	DnaJ (Hsp40) homolog, subfamily C, member 12	56521	10	n/a	n/a	2.59E-01	3.204
1098197	ENSG00000164100	9213	NDST3	N-deacetylase/N-sulfotransferase (heparan glucosaminyl) 3	9348	4	n/a	n/a	2.83E-01	3.204
1090800	ENSG00000111530	35120	CAND1	cullin-associated and neddylation-dissociated 1	55832	12	n/a	n/a	2.64E-01	3.203
279822415	ENSG00000228499	0	TMSB10P1	thymosin beta 10 pseudogene 1	0	2	n/a	n/a	2.81E-01	3.203
1089112	ENSG00000100241	6271	SBF1	SET binding factor 1	6305	22	n/a	n/a	2.83E-01	3.202
1089799	ENSG00000104388	5830	RAB2A	RAB2A, member RAS oncogene family	5862	8	n/a	n/a	2.59E-01	3.202
280133407	ENSG00000259467	0	RP11-325E5.3	RP11-325E5.3	0	15	n/a	n/a	2.92E-01	3.201
1089519	ENSG00000102144	5198	PGK1	phosphoglycerate kinase 1	5230	X	n/a	n/a	2.72E-01	3.2
279839731	ENSG00000230082	157129441	PRRT3-AS1	PRRT3 antisense RNA 1 (non-protein coding)	100874032	3	n/a	n/a	2.93E-01	3.2
279797681	ENSG00000226284	0	ARPC3P1	actin related protein 2/3 complex, subunit 3 pseudogene 1	0	20	n/a	n/a	2.83E-01	3.199
1099072	ENSG00000167535	780	CACNB3	calcium channel, voltage-dependent, beta 3 subunit	784	12	n/a	n/a	2.66E-01	3.199
1101033	ENSG00000176406	9555	RIMS2	regulating synaptic membrane exocytosis 2	9699	8	n/a	n/a	4.81E-01	3.197
1093402	ENSG00000131773	10509	KHDRBS3	KH domain containing, RNA binding, signal transduction associated 3	10656	8	n/a	n/a	2.73E-01	3.195
1096380	ENSG00000151743	83408	AMN1	antagonist of mitotic exit network 1 homolog (S. cerevisiae)	196394	12	n/a	n/a	2.90E-01	3.195
1098488	ENSG00000165169	6948	DYNLT3	dynein, light chain, Tctex-type 3	6990	X	n/a	n/a	2.66E-01	3.194
1103918	ENSG00000196376	85859	SLC35F1	solute carrier family 35, member F1	222553	6	n/a	n/a	2.89E-01	3.192
1088465	ENSG00000083290	9562	ULK2	unc-51-like kinase 2 (C. elegans)	9706	17	n/a	n/a	2.68E-01	3.192
1093496	ENSG00000132434	35202	LANCL2	LanC lantibiotic synthetase component C-like 2 (bacterial)	55915	7	n/a	n/a	2.66E-01	3.191
279999667	ENSG00000248294	0	CTD-2023N9.2	CTD-2023N9.2	0	5	n/a	n/a	2.76E-01	3.19
1104651	ENSG00000198576	22992	ARC	activity-regulated cytoskeleton-associated protein	23237	8	n/a	n/a	2.68E-01	3.19
280134173	ENSG00000259510	0	RP11-138H8.5	RP11-138H8.5	0	15	n/a	n/a	2.70E-01	3.189
1091565	ENSG00000117114	23021	LPHN2	latrophilin 2	23266	1	n/a	n/a	2.83E-01	3.188
1089737	ENSG00000103769	8693	RAB11A	RAB11A, member RAS oncogene family	8766	15	n/a	n/a	2.60E-01	3.187
1100858	ENSG00000175471	55575	MCTP1	multiple C2 domains, transmembrane 1	79772	5	n/a	n/a	2.90E-01	3.187
1095237	ENSG00000143061	3301	IGSF3	immunoglobulin superfamily, member 3	3321	1	n/a	n/a	2.82E-01	3.186
1106584	ENSG00000222018	0	AP000322.54	Uncharacterized protein	0	21	n/a	n/a	4.73E-01	3.185
280134130	ENSG00000259506	0	RP11-352D13.3	RP11-352D13.3	0	15	n/a	n/a	2.58E-01	3.184
1091149	ENSG00000114062	7294	UBE3A	ubiquitin protein ligase E3A	7337	15	n/a	n/a	2.75E-01	3.182
1089249	ENSG00000100664	1968	EIF5	eukaryotic translation initiation factor 5	1983	14	n/a	n/a	2.63E-01	3.181
1097052	ENSG00000157502	79792	MUM1L1	melanoma associated antigen (mutated) 1-like 1	139221	X	n/a	n/a	2.86E-01	3.18
1095232	ENSG00000143013	8477	LMO4	LIM domain only 4	8543	1	n/a	n/a	6.05E-01	3.18
1088609	ENSG00000087258	2758	GNAO1	guanine nucleotide binding protein (G protein), alpha activating activity polypeptide O	2775	16	n/a	n/a	2.81E-01	3.18
1100173	ENSG00000172031	90091	EPHX4	epoxide hydrolase 4	253152	1	n/a	n/a	2.86E-01	3.178
1090912	ENSG00000112183	85782	RBM24	RNA binding motif protein 24	221662	6	n/a	n/a	2.72E-01	3.177
1092965	ENSG00000128654	10504	MTX2	metaxin 2	10651	2	n/a	n/a	2.58E-01	3.176
1087377	ENSG00000034053	318	APBA2	amyloid beta (A4) precursor protein-binding, family A, member 2	321	15	n/a	n/a	2.60E-01	3.174
1093100	ENSG00000129951	55750	MIR3187	microRNA 3187	79948	19	n/a	n/a	2.60E-01	3.174
1100608	ENSG00000174132	110187	FAM174A	family with sequence similarity 174, member A	345757	5	n/a	n/a	2.84E-01	3.174
279979009	ENSG00000243781	0	RP11-193H5.2	RP11-193H5.2	0	1	n/a	n/a	4.48E-01	3.173
1103006	ENSG00000186111	23151	PIP5K1C	phosphatidylinositol-4-phosphate 5-kinase, type I, gamma	23396	19	n/a	n/a	2.86E-01	3.172
280108733	ENSG00000257779	0	RP11-848D3.4	RP11-848D3.4	0	12	n/a	n/a	5.23E-01	3.171
1102548	ENSG00000184277	56014	TM2D3	TM2 domain containing 3	80213	15	n/a	n/a	2.78E-01	3.17
1091686	ENSG00000118200	23026	CAMSAP2	calmodulin regulated spectrin-associated protein family, member 2	23271	1	n/a	n/a	2.60E-01	3.169
1094449	ENSG00000137801	7015	THBS1	thrombospondin 1	7057	15	n/a	n/a	2.93E-01	3.169
1098689	ENSG00000165997	85705	ARL5B	ADP-ribosylation factor-like 5B	221079	10	n/a	n/a	2.63E-01	3.168
1098840	ENSG00000166530	0	HSBP1P2	heat shock factor binding protein 1 pseudogene 2	0	4	n/a	n/a	2.66E-01	3.167
1095031	ENSG00000141425	34486	RPRD1A	regulation of nuclear pre-mRNA domain containing 1A	55197	18	n/a	n/a	2.83E-01	3.165
280124352	ENSG00000258945	0	RP11-497E19.2	RP11-497E19.2	0	14	n/a	n/a	2.66E-01	3.164
1104751	ENSG00000198815	22643	FOXJ3	forkhead box J3	22887	1	n/a	n/a	2.60E-01	3.164
1088428	ENSG00000081985	3570	IL12RB2	interleukin 12 receptor, beta 2	3595	1	n/a	n/a	2.60E-01	3.163
1088322	ENSG00000079101	26843	CLUL1	clusterin-like 1 (retinal)	27098	18	n/a	n/a	2.70E-01	3.163
1089507	ENSG00000102078	8897	SLC25A14	solute carrier family 25 (mitochondrial carrier, brain), member 14	9016	X	n/a	n/a	2.73E-01	3.163
1091833	ENSG00000119661	57787	DNAL1	dynein, axonemal, light chain 1	83544	14	n/a	n/a	2.81E-01	3.162
1087544	ENSG00000050030	109873	KIAA2022	KIAA2022	340533	X	n/a	n/a	2.92E-01	3.161
1091077	ENSG00000113391	58205	FAM172A	family with sequence similarity 172, member A	83989	5	n/a	n/a	2.60E-01	3.16
1095760	ENSG00000146352	79617	CLVS2	clavesin 2	134829	6	n/a	n/a	2.62E-01	3.16
1092637	ENSG00000125841	55825	NRSN2	neurensin 2	80023	20	n/a	n/a	2.63E-01	3.16
1087484	ENSG00000047056	22640	WDR37	WD repeat domain 37	22884	10	n/a	n/a	2.82E-01	3.159
1102254	ENSG00000183090	81682	FREM3	FRAS1 related extracellular matrix 3	166752	4	n/a	n/a	5.25E-01	3.159
1090380	ENSG00000108094	8392	CUL2	cullin 2	8453	10	n/a	n/a	2.60E-01	3.158
1099491	ENSG00000169169	79108	CPT1C	carnitine palmitoyltransferase 1C	126129	19	n/a	n/a	2.85E-01	3.158
1090365	ENSG00000107954	9025	NEURL	neuralized homolog (Drosophila)	9148	10	n/a	n/a	2.92E-01	3.158
1093857	ENSG00000134717	60042	BTF3L4	basic transcription factor 3-like 4	91408	1	n/a	n/a	2.76E-01	3.157
1101874	ENSG00000181218	60226	HIST3H2A	histone cluster 3, H2a	92815	1	n/a	n/a	2.66E-01	3.157
1098160	ENSG00000164031	55784	DNAJB14	DnaJ (Hsp40) homolog, subfamily B, member 14	79982	4	n/a	n/a	2.93E-01	3.157
1095679	ENSG00000145819	22847	ARHGAP26	Rho GTPase activating protein 26	23092	5	n/a	n/a	2.73E-01	3.157
1105391	ENSG00000205133	94802	C8orf83	chromosome 8 open reading frame 83	286144	8	n/a	n/a	2.83E-01	3.156
1101493	ENSG00000178965	79205	C1orf173	chromosome 1 open reading frame 173	127254	1	n/a	n/a	2.59E-01	3.154
1100420	ENSG00000173166	41583	RAPH1	Ras association (RalGDS/AF-6) and pleckstrin homology domains 1	65059	2	n/a	n/a	2.91E-01	3.154
1094634	ENSG00000138686	34501	BBS7	Bardet-Biedl syndrome 7	55212	4	n/a	n/a	2.88E-01	3.154
1093211	ENSG00000130638	25563	ATXN10	ataxin 10	25814	22	n/a	n/a	2.66E-01	3.152
1088853	ENSG00000092445	7258	TYRO3	TYRO3 protein tyrosine kinase	7301	15	n/a	n/a	2.58E-01	3.151
280102958	ENSG00000257225	0	RP11-328C8.4	RP11-328C8.4	0	12	n/a	n/a	2.83E-01	3.151
1098089	ENSG00000163806	89451	SPDYA	speedy homolog A (Xenopus laevis)	245711	2	n/a	n/a	2.63E-01	3.151
1095612	ENSG00000145332	36836	KLHL8	kelch-like 8 (Drosophila)	57563	4	n/a	n/a	2.93E-01	3.15
1087945	ENSG00000069345	10148	DNAJA2	DnaJ (Hsp40) homolog, subfamily A, member 2	10294	16	n/a	n/a	2.61E-01	3.149
1089461	ENSG00000101846	409	STS	steroid sulfatase (microsomal), isozyme S	412	X	n/a	n/a	2.75E-01	3.149
1089373	ENSG00000101292	79318	PROKR2	prokineticin receptor 2	128674	20	n/a	n/a	2.63E-01	3.147
1094635	ENSG00000138688	58373	KIAA1109	KIAA1109	84162	4	n/a	n/a	2.59E-01	3.146
280100965	ENSG00000257045	0	RP11-486F17.1	RP11-486F17.1	0	2	n/a	n/a	2.89E-01	3.145
280025251	ENSG00000250359	0	PTP4A1P4	protein tyrosine phosphatase type IVA, member 1 pseudogene 4	0	5	n/a	n/a	2.86E-01	3.145
1101164	ENSG00000177098	6295	SCN4B	sodium channel, voltage-gated, type IV, beta	6330	11	n/a	n/a	2.79E-01	3.145
1101416	ENSG00000178467	33972	P4HTM	prolyl 4-hydroxylase, transmembrane (endoplasmic reticulum)	54681	3	n/a	n/a	2.73E-01	3.143
1103679	ENSG00000188895	109652	MSL1	male-specific lethal 1 homolog (Drosophila)	339287	17	n/a	n/a	2.61E-01	3.143
1087933	ENSG00000068971	5494	PPP2R5B	protein phosphatase 2, regulatory subunit B', beta	5526	11	n/a	n/a	2.93E-01	3.138
279747931	ENSG00000218502	0	H2AFZP3	H2A histone family, member Z pseudogene 3	0	13	n/a	n/a	3.43E-01	3.137
1089585	ENSG00000102781	58267	KATNAL1	katanin p60 subunit A-like 1	84056	13	n/a	n/a	2.75E-01	3.137
1096671	ENSG00000154162	1005	CDH12	cadherin 12, type 2 (N-cadherin 2)	1010	5	n/a	n/a	4.77E-01	3.135
279745716	ENSG00000217060	0	RP11-30P6.1	RP11-30P6.1	0	6	n/a	n/a	2.70E-01	3.132
1095660	ENSG00000145715	5889	RASA1	RAS p21 protein activator (GTPase activating protein) 1	5921	5	n/a	n/a	2.63E-01	3.13
1103197	ENSG00000186908	23145	ZDHHC17	zinc finger, DHHC-type containing 17	23390	12	n/a	n/a	2.59E-01	3.128
1105691	ENSG00000206579	77510	XKR4	XK, Kell blood group complex subunit-related family, member 4	114786	8	n/a	n/a	2.71E-01	3.126
1099715	ENSG00000170153	36757	RNF150	ring finger protein 150	57484	4	n/a	n/a	2.63E-01	3.126
1099889	ENSG00000170899	2924	GSTA4	glutathione S-transferase alpha 4	2941	6	n/a	n/a	2.61E-01	3.125
1090170	ENSG00000106299	8876	WASL	Wiskott-Aldrich syndrome-like	8976	7	n/a	n/a	2.60E-01	3.124
279914863	ENSG00000236814	0	RP11-446E9.1	RP11-446E9.1	0	8	n/a	n/a	2.73E-01	3.124
1099870	ENSG00000170832	157122779	USP32	ubiquitin specific peptidase 32	100506882	17	n/a	n/a	2.78E-01	3.124
1101593	ENSG00000179542	79778	SLITRK4	SLIT and NTRK-like family, member 4	139065	X	n/a	n/a	2.87E-01	3.123
1089612	ENSG00000102924	865	CBLN1	cerebellin 1 precursor	869	16	n/a	n/a	2.63E-01	3.121
280108815	ENSG00000257790	0	RP11-1136G11.6	RP11-1136G11.6	0	12	n/a	n/a	2.63E-01	3.12
280006586	ENSG00000248827	0	RP11-252I13.1	RP11-252I13.1	0	5	n/a	n/a	2.61E-01	3.119
1094055	ENSG00000135750	3750	KCNK1	potassium channel, subfamily K, member 1	3775	1	n/a	n/a	2.63E-01	3.117
279809733	ENSG00000227323	0	RP11-443A13.3	RP11-443A13.3	0	10	n/a	n/a	2.59E-01	3.116
279792729	ENSG00000225858	0	RP1-172N19.3	RP1-172N19.3	0	X	n/a	n/a	2.73E-01	3.116
1091849	ENSG00000119714	8060	GPR68	G protein-coupled receptor 68	8111	14	n/a	n/a	2.85E-01	3.114
1091620	ENSG00000117505	1798	DR1	down-regulator of transcription 1, TBP-binding (negative cofactor 2)	1810	1	n/a	n/a	2.81E-01	3.113
1097000	ENSG00000157077	9237	ZFYVE9	zinc finger, FYVE domain containing 9	9372	1	n/a	n/a	2.63E-01	3.113
1105122	ENSG00000204390	3285	HSPA1L	heat shock 70kDa protein 1-like	3305	6	n/a	n/a	3.05E-01	3.112
1104259	ENSG00000197386	3047	HTT	huntingtin	3064	4	n/a	n/a	2.78E-01	3.112
1088593	ENSG00000087085	40	ACHE	acetylcholinesterase	43	7	n/a	n/a	2.73E-01	3.11
1103528	ENSG00000188322	122887	SBK1	SH3-binding domain kinase 1	388228	16	n/a	n/a	2.84E-01	3.109
1091970	ENSG00000120645	133294	IQSEC3	IQ motif and Sec7 domain 3	440073	12	n/a	n/a	2.83E-01	3.109
279786821	ENSG00000225355	0	RP13-331H15.1	RP13-331H15.1	0	10	n/a	n/a	2.72E-01	3.107
1094919	ENSG00000140557	8077	ST8SIA2	ST8 alpha-N-acetyl-neuraminide alpha-2,8-sialyltransferase 2	8128	15	n/a	n/a	2.87E-01	3.104
1095335	ENSG00000143473	3731	KCNH1	potassium voltage-gated channel, subfamily H (eag-related), member 1	3756	1	n/a	n/a	2.66E-01	3.104
1103874	ENSG00000196262	5446	PPIA	peptidylprolyl isomerase A (cyclophilin A)	5478	7	n/a	n/a	2.67E-01	3.103
1087542	ENSG00000049860	3056	HEXB	hexosaminidase B (beta polypeptide)	3074	5	n/a	n/a	2.84E-01	3.102
1099325	ENSG00000168439	10805	STIP1	stress-induced-phosphoprotein 1	10963	11	n/a	n/a	2.68E-01	3.101
1091889	ENSG00000119965	55809	C10orf88	chromosome 10 open reading frame 88	80007	10	n/a	n/a	2.86E-01	3.101
1104148	ENSG00000197043	306	ANXA6	annexin A6	309	5	n/a	n/a	2.65E-01	3.1
1098754	ENSG00000166226	10429	CCT2	chaperonin containing TCP1, subunit 2 (beta)	10576	12	n/a	n/a	2.58E-01	3.099
1087975	ENSG00000070182	6670	SPTB	spectrin, beta, erythrocytic	6710	14	n/a	n/a	2.62E-01	3.099
1088785	ENSG00000090989	35052	EXOC1	exocyst complex component 1	55763	4	n/a	n/a	2.62E-01	3.097
1092262	ENSG00000123178	36489	SPRYD7	SPRY domain containing 7	57213	13	n/a	n/a	2.79E-01	3.096
1094525	ENSG00000138095	9983	LRPPRC	leucine-rich PPR-motif containing	10128	2	n/a	n/a	2.60E-01	3.096
1091765	ENSG00000118985	22691	ELL2	elongation factor, RNA polymerase II, 2	22936	5	n/a	n/a	2.83E-01	3.094
1104737	ENSG00000198791	29618	CNOT7	CCR4-NOT transcription complex, subunit 7	29883	8	n/a	n/a	2.72E-01	3.094
279880919	ENSG00000233706	0	RP5-1087E8.3	RP5-1087E8.3	0	1	n/a	n/a	2.66E-01	3.094
1100807	ENSG00000175203	10393	DCTN2	dynactin 2 (p50)	10540	12	n/a	n/a	2.59E-01	3.091
1091508	ENSG00000116731	7753	PRDM2	PR domain containing 2, with ZNF domain	7799	1	n/a	n/a	2.59E-01	3.09
1089567	ENSG00000102547	57299	CAB39L	calcium binding protein 39-like	81617	13	n/a	n/a	2.66E-01	3.089
1108486	ENSG00000235711	123953	ANKRD34C	ankyrin repeat domain 34C	390616	15	n/a	n/a	2.82E-01	3.088
1102951	ENSG00000185924	80547	RTN4RL1	reticulon 4 receptor-like 1	146760	17	n/a	n/a	2.84E-01	3.086
1093759	ENSG00000134198	9955	TSPAN2	tetraspanin 2	10100	1	n/a	n/a	4.87E-01	3.085
1093977	ENSG00000135387	4051	CAPRIN1	cell cycle associated protein 1	4076	11	n/a	n/a	2.81E-01	3.084
1087168	ENSG00000011485	5504	PPP5C	protein phosphatase 5, catalytic subunit	5536	19	n/a	n/a	2.76E-01	3.084
280136794	ENSG00000259668	0	RP11-707P17.2	RP11-707P17.2	0	15	n/a	n/a	2.82E-01	3.084
1098468	ENSG00000165084	77762	C8orf34	chromosome 8 open reading frame 34	116328	8	n/a	n/a	2.85E-01	3.084
1094514	ENSG00000138071	9952	ACTR2	ARP2 actin-related protein 2 homolog (yeast)	10097	2	n/a	n/a	2.59E-01	3.083
279744015	ENSG00000216042	1013737	MIR922	microRNA 922	100126321	3	n/a	n/a	2.84E-01	3.083
1088546	ENSG00000085788	23014	DDHD2	DDHD domain containing 2	23259	8	n/a	n/a	2.86E-01	3.083
1090593	ENSG00000109756	9549	RAPGEF2	Rap guanine nucleotide exchange factor (GEF) 2	9693	4	n/a	n/a	2.63E-01	3.082
1104835	ENSG00000198954	25877	KIAA1279	KIAA1279	26128	10	n/a	n/a	2.63E-01	3.081
1096758	ENSG00000154889	41759	MPPE1	metallophosphoesterase 1	65258	18	n/a	n/a	2.59E-01	3.081
1104617	ENSG00000198478	57941	SH3BGRL2	SH3 domain binding glutamic acid-rich protein like 2	83699	6	n/a	n/a	2.85E-01	3.081
1090257	ENSG00000106829	7048	TLE4	transducin-like enhancer of split 4 (E(sp1) homolog, Drosophila)	7091	9	n/a	n/a	2.67E-01	3.08
1103881	ENSG00000196277	2900	GRM7	glutamate receptor, metabotropic 7	2917	3	n/a	n/a	2.93E-01	3.08
1094618	ENSG00000138641	8837	HERC3	hect domain and RLD 3	8916	4	n/a	n/a	2.85E-01	3.08
1094615	ENSG00000138629	59183	UBL7	ubiquitin-like 7 (bone marrow stromal cell-derived)	84993	15	n/a	n/a	2.60E-01	3.08
1091513	ENSG00000116750	30858	UCHL5	ubiquitin carboxyl-terminal hydrolase L5	51377	1	n/a	n/a	2.75E-01	3.08
279545377	ENSG00000185031	0	RP11-182I10.4	RP11-182I10.4	0	1	n/a	n/a	4.48E-01	3.079
280092122	ENSG00000256010	0	U47924.11	U47924.11	0	12	n/a	n/a	2.83E-01	3.079
1098748	ENSG00000166200	9184	COPS2	COP9 constitutive photomorphogenic homolog subunit 2 (Arabidopsis)	9318	15	n/a	n/a	2.71E-01	3.079
1091483	ENSG00000116604	4184	MEF2D	myocyte enhancer factor 2D	4209	1	n/a	n/a	2.86E-01	3.079
1099967	ENSG00000171189	2880	GRIK1	glutamate receptor, ionotropic, kainate 1	2897	21	n/a	n/a	2.58E-01	3.078
1091404	ENSG00000115947	4968	ORC4	origin recognition complex, subunit 4	5000	2	n/a	n/a	2.63E-01	3.078
1101180	ENSG00000177182	81319	CLVS1	clavesin 1	157807	8	n/a	n/a	2.92E-01	3.078
1088674	ENSG00000088899	9618	RP5-1187M17.10	ProSAP-interacting protein 1	9762	20	n/a	n/a	2.79E-01	3.076
1088254	ENSG00000077279	1629	DCX	doublecortin	1641	X	n/a	n/a	2.67E-01	3.074
1086999	ENSG00000006432	4268	MAP3K9	mitogen-activated protein kinase kinase kinase 9	4293	14	n/a	n/a	2.59E-01	3.071
1101717	ENSG00000180332	122048	KCTD4	potassium channel tetramerisation domain containing 4	386618	13	n/a	n/a	2.63E-01	3.07
280012692	ENSG00000249376	0	RP11-152N13.11	RP11-152N13.11	0	10	n/a	n/a	2.86E-01	3.07
1101402	ENSG00000178394	3330	HTR1A	5-hydroxytryptamine (serotonin) receptor 1A	3350	5	n/a	n/a	2.63E-01	3.069
1101427	ENSG00000178568	2051	ERBB4	v-erb-a erythroblastic leukemia viral oncogene homolog 4 (avian)	2066	2	n/a	n/a	2.79E-01	3.068
1103780	ENSG00000189339	170823	SLC35E2B	solute carrier family 35, member E2B	728661	1	n/a	n/a	2.85E-01	3.066
1096288	ENSG00000151079	3717	KCNA6	potassium voltage-gated channel, shaker-related subfamily, member 6	3742	12	n/a	n/a	2.63E-01	3.065
1092833	ENSG00000127511	23064	SIN3B	SIN3 homolog B, transcription regulator (yeast)	23309	19	n/a	n/a	2.63E-01	3.065
279478878	ENSG00000177144	0	AL359758.1	AL359758.1	0	1	n/a	n/a	2.62E-01	3.065
1096868	ENSG00000155974	23181	GRIP1	glutamate receptor interacting protein 1	23426	12	n/a	n/a	4.50E-01	3.062
1104325	ENSG00000197586	950	ENTPD6	ectonucleoside triphosphate diphosphohydrolase 6 (putative)	955	20	n/a	n/a	2.62E-01	3.062
1103619	ENSG00000188690	7347	UROS	uroporphyrinogen III synthase	7390	10	n/a	n/a	2.82E-01	3.062
1095137	ENSG00000142185	7183	TRPM2	transient receptor potential cation channel, subfamily M, member 2	7226	21	n/a	n/a	2.88E-01	3.061
1095580	ENSG00000145029	58486	NICN1	nicolin 1	84276	3	n/a	n/a	2.82E-01	3.061
1104583	ENSG00000198354	109884	DCAF12L2	DDB1 and CUL4 associated factor 12-like 2	340578	X	n/a	n/a	2.83E-01	3.061
279798286	ENSG00000226328	157122579	CTA-217C2.1	CTA-217C2.1	100506714	22	n/a	n/a	2.75E-01	3.059
1092126	ENSG00000121989	89	ACVR2A	activin A receptor, type IIA	92	2	n/a	n/a	2.83E-01	3.059
1094687	ENSG00000139116	34894	KIF21A	kinesin family member 21A	55605	12	n/a	n/a	2.86E-01	3.056
1088784	ENSG00000090975	36878	PITPNM2	phosphatidylinositol transfer protein, membrane-associated 2	57605	12	n/a	n/a	2.89E-01	3.055
1098888	ENSG00000166793	85537	YPEL4	yippee-like 4 (Drosophila)	219539	11	n/a	n/a	2.92E-01	3.055
1099183	ENSG00000167889	80538	MGAT5B	mannosyl (alpha-1,6-)-glycoprotein beta-1,6-N-acetyl-glucosaminyltransferase, isozyme B	146664	17	n/a	n/a	2.68E-01	3.055
279775326	ENSG00000224345	0	AKIRIN2-AS1	AKIRIN2 antisense RNA 1 (non-protein coding)	0	6	n/a	n/a	2.68E-01	3.05
1100019	ENSG00000171435	93962	KSR2	kinase suppressor of ras 2	283455	12	n/a	n/a	2.74E-01	3.05
1090326	ENSG00000107669	10942	ATE1	arginyltransferase 1	11101	10	n/a	n/a	2.63E-01	3.049
1104880	ENSG00000203668	1114	CHML	choroideremia-like (Rab escort protein 2)	1122	1	n/a	n/a	2.76E-01	3.049
1104112	ENSG00000196937	10300	FAM3C	family with sequence similarity 3, member C	10447	7	n/a	n/a	2.86E-01	3.049
280059868	ENSG00000253668	0	RP11-463C14.1	RP11-463C14.1	0	8	n/a	n/a	2.84E-01	3.049
1091912	ENSG00000120137	55449	PANK3	pantothenate kinase 3	79646	5	n/a	n/a	2.75E-01	3.047
1094259	ENSG00000136828	9505	RALGPS1	Ral GEF with PH domain and SH3 binding motif 1	9649	9	n/a	n/a	2.67E-01	3.044
1104601	ENSG00000198420	9603	FAM115A	family with sequence similarity 115, member A	9747	7	n/a	n/a	2.74E-01	3.044
1097038	ENSG00000157368	80520	IL34	interleukin 34	146433	16	n/a	n/a	2.60E-01	3.043
1094989	ENSG00000141076	59106	CIRH1A	cirrhosis, autosomal recessive 1A (cirhin)	84916	16	n/a	n/a	2.60E-01	3.041
1097960	ENSG00000163449	60208	TMEM169	transmembrane protein 169	92691	2	n/a	n/a	2.61E-01	3.04
1089293	ENSG00000100934	10337	SEC23A	Sec23 homolog A (S. cerevisiae)	10484	14	n/a	n/a	2.65E-01	3.04
1102678	ENSG00000184845	1800	DRD1	dopamine receptor D1	1812	5	n/a	n/a	2.65E-01	3.038
1090260	ENSG00000106868	41018	SUSD1	sushi domain containing 1	64420	9	n/a	n/a	2.84E-01	3.037
1092096	ENSG00000121753	573	BAI2	brain-specific angiogenesis inhibitor 2	576	1	n/a	n/a	2.88E-01	3.036
1097298	ENSG00000159409	11029	CELF3	CUGBP, Elav-like family member 3	11189	1	n/a	n/a	5.40E-01	3.036
280076300	ENSG00000254814	0	RP11-535A19.1	RP11-535A19.1	0	11	n/a	n/a	2.64E-01	3.036
1098159	ENSG00000164024	22928	METAP1	methionyl aminopeptidase 1	23173	4	n/a	n/a	2.62E-01	3.035
1101049	ENSG00000176490	80696	DIRAS1	DIRAS family, GTP-binding RAS-like 1	148252	19	n/a	n/a	2.64E-01	3.033
1089155	ENSG00000100346	8832	CACNA1I	calcium channel, voltage-dependent, T type, alpha 1I subunit	8911	22	n/a	n/a	2.66E-01	3.031
1094629	ENSG00000138674	22628	SEC31A	SEC31 homolog A (S. cerevisiae)	22872	4	n/a	n/a	2.70E-01	3.031
1098161	ENSG00000164032	2998	H2AFZ	H2A histone family, member Z	3015	4	n/a	n/a	2.86E-01	3.031
1097924	ENSG00000163320	8479	CGGBP1	CGG triplet repeat binding protein 1	8545	3	n/a	n/a	2.60E-01	3.031
1090653	ENSG00000110218	23896	PANX1	pannexin 1	24145	11	n/a	n/a	2.63E-01	3.031
1103165	ENSG00000186792	8314	HYAL3	hyaluronoglucosaminidase 3	8372	3	n/a	n/a	5.74E-01	3.03
1091187	ENSG00000114450	37769	GNB4	guanine nucleotide binding protein (G protein), beta polypeptide 4	59345	3	n/a	n/a	2.76E-01	3.03
1097445	ENSG00000160551	36824	TAOK1	TAO kinase 1	57551	17	n/a	n/a	2.66E-01	3.03
1096720	ENSG00000154556	8408	SORBS2	sorbin and SH3 domain containing 2	8470	4	n/a	n/a	2.68E-01	3.027
1092907	ENSG00000128266	2764	GNAZ	guanine nucleotide binding protein (G protein), alpha z polypeptide	2781	22	n/a	n/a	2.74E-01	3.025
1090604	ENSG00000109832	28854	DDX25	DEAD (Asp-Glu-Ala-Asp) box polypeptide 25	29118	11	n/a	n/a	2.58E-01	3.022
1099625	ENSG00000169750	5849	RAC3	ras-related C3 botulinum toxin substrate 3 (rho family, small GTP binding protein Rac3)	5881	17	n/a	n/a	2.75E-01	3.022
1096421	ENSG00000152092	457	ASTN1	astrotactin 1	460	1	n/a	n/a	2.69E-01	3.021
280038830	ENSG00000251440	0	RP11-425J20.2	RP11-425J20.2	0	4	n/a	n/a	2.60E-01	3.02
1096751	ENSG00000154822	22983	PLCL2	phospholipase C-like 2	23228	3	n/a	n/a	2.64E-01	3.019
279836216	ENSG00000229758	0	DYNLT3P2	dynein, light chain, Tctex-type 3 pseudogene 2	0	2	n/a	n/a	3.14E-01	3.019
1102441	ENSG00000183783	122047	KCTD8	potassium channel tetramerisation domain containing 8	386617	4	n/a	n/a	2.75E-01	3.019
1087110	ENSG00000010017	9903	RANBP9	RAN binding protein 9	10048	6	n/a	n/a	2.63E-01	3.019
1088651	ENSG00000088387	23103	DOCK9	dedicator of cytokinesis 9	23348	13	n/a	n/a	2.92E-01	3.018
279874527	ENSG00000233137	125660	RP11-220I1.1	RP11-220I1.1	100506710	9	n/a	n/a	2.82E-01	3.018
1088280	ENSG00000078043	8941	PIAS2	protein inhibitor of activated STAT, 2	9063	18	n/a	n/a	2.66E-01	3.016
1088232	ENSG00000076826	36935	CAMSAP3	calmodulin regulated spectrin-associated protein family, member 3	57662	19	n/a	n/a	2.85E-01	3.016
1089698	ENSG00000103415	3143	HMOX2	heme oxygenase (decycling) 2	3163	16	n/a	n/a	2.84E-01	3.016
1096624	ENSG00000153823	34311	PID1	phosphotyrosine interaction domain containing 1	55022	2	n/a	n/a	2.67E-01	3.015
279996792	ENSG00000247909	0	AL669918.1	AL669918.1	0	6	n/a	n/a	2.59E-01	3.014
1099324	ENSG00000168438	30843	CDC40	cell division cycle 40 homolog (S. cerevisiae)	51362	6	n/a	n/a	2.63E-01	3.014
279834455	ENSG00000229591	0	RP5-981O7.2	RP5-981O7.2	0	7	n/a	n/a	2.65E-01	3.014
1103551	ENSG00000188419	1113	CHM	choroideremia (Rab escort protein 1)	1121	X	n/a	n/a	2.63E-01	3.013
1104146	ENSG00000197041	0	AC078819.1	AC078819.1	0	12	n/a	n/a	2.86E-01	3.013
1095797	ENSG00000146676	5782	PURB	purine-rich element binding protein B	5814	7	n/a	n/a	2.86E-01	3.012
1087327	ENSG00000026652	36174	AGPAT4	1-acylglycerol-3-phosphate O-acyltransferase 4 (lysophosphatidic acid acyltransferase, delta)	56895	6	n/a	n/a	2.87E-01	3.011
1098331	ENSG00000164542	23121	KIAA0895	KIAA0895	23366	7	n/a	n/a	4.43E-01	3.01
1099447	ENSG00000168952	28827	STXBP6	syntaxin binding protein 6 (amisyn)	29091	14	n/a	n/a	2.85E-01	3.01
1102528	ENSG00000184205	40694	TSPYL2	TSPY-like 2	64061	X	n/a	n/a	2.85E-01	3.009
1098349	ENSG00000164620	94623	RELL2	RELT-like 2	285613	5	n/a	n/a	2.85E-01	3.009
1093303	ENSG00000131067	2670	GGT7	gamma-glutamyltransferase 7	2686	20	n/a	n/a	2.73E-01	3.009
1098289	ENSG00000164347	58550	GFM2	G elongation factor, mitochondrial 2	84340	5	n/a	n/a	2.67E-01	3.008
1094094	ENSG00000135932	31199	CAB39	calcium binding protein 39	51719	2	n/a	n/a	2.60E-01	3.007
1086913	ENSG00000004478	2272	FKBP4	FK506 binding protein 4, 59kDa	2288	12	n/a	n/a	2.60E-01	3.006
279719305	ENSG00000213110	0	AC019178.2	AC019178.2	0	2	n/a	n/a	2.60E-01	3.005
1096194	ENSG00000149925	223	ALDOA	aldolase A, fructose-bisphosphate	226	16	n/a	n/a	2.84E-01	3.004
1100900	ENSG00000175711	80542	B3GNTL1	UDP-GlcNAc:betaGal beta-1,3-N-acetylglucosaminyltransferase-like 1	146712	17	n/a	n/a	2.91E-01	3.004
279893121	ENSG00000234775	0	RP11-335O13.7	RP11-335O13.7	0	1	n/a	n/a	2.83E-01	3.003
1090377	ENSG00000108061	7987	SHOC2	soc-2 suppressor of clear homolog (C. elegans)	8036	10	n/a	n/a	2.60E-01	3.001
280014847	ENSG00000249566	0	AC117517.1	AC117517.1	0	X	n/a	n/a	2.60E-01	3.001
1094054	ENSG00000135749	55805	PCNXL2	pecanex-like 2 (Drosophila)	80003	1	n/a	n/a	2.85E-01	3
279833393	ENSG00000229478	0	RP4-718N17.1	RP4-718N17.1	0	7	n/a	n/a	2.65E-01	3
1102649	ENSG00000184702	5381	5-Sep	septin 5	5413	22	n/a	n/a	2.94E-01	3
279489796	ENSG00000178660	0	RP11-668N23.1	RP11-668N23.1	0	3	n/a	n/a	2.86E-01	2.999
1094537	ENSG00000138138	59086	ATAD1	ATPase family, AAA domain containing 1	84896	10	n/a	n/a	2.62E-01	2.999
279657784	ENSG00000199476	0	Y_RNA	Y RNA	0	3	n/a	n/a	2.82E-01	2.998
1104430	ENSG00000197903	59423	HIST1H2BK	histone cluster 1, H2bk	85236	6	n/a	n/a	2.87E-01	2.997
1087554	ENSG00000050628	5701	PTGER3	prostaglandin E receptor 3 (subtype EP3)	5733	1	n/a	n/a	2.83E-01	2.996
1094983	ENSG00000141030	8467	COPS3	COP9 constitutive photomorphogenic homolog subunit 3 (Arabidopsis)	8533	17	n/a	n/a	2.69E-01	2.995
1092820	ENSG00000127399	41842	LRRC61	leucine rich repeat containing 61	65999	7	n/a	n/a	2.67E-01	2.994
1096276	ENSG00000150991	7273	UBC	ubiquitin C	7316	12	n/a	n/a	2.60E-01	2.99
1097118	ENSG00000158050	1832	DUSP2	dual specificity phosphatase 2	1844	2	n/a	n/a	2.88E-01	2.989
1090823	ENSG00000111670	54997	GNPTAB	N-acetylglucosamine-1-phosphate transferase, alpha and beta subunits	79158	12	n/a	n/a	2.71E-01	2.988
1102656	ENSG00000184731	150531	FAM110C	family with sequence similarity 110, member C	642273	2	n/a	n/a	2.82E-01	2.987
279852937	ENSG00000231245	0	C1DP1	C1D nuclear receptor corepressor pseudogene 1	0	10	n/a	n/a	2.65E-01	2.987
1097510	ENSG00000160963	79665	EMID2	EMI domain containing 2	136227	7	n/a	n/a	2.59E-01	2.987
1090267	ENSG00000106993	34953	CDC37L1	cell division cycle 37 homolog (S. cerevisiae)-like 1	55664	9	n/a	n/a	2.62E-01	2.987
1090648	ENSG00000110171	10465	TRIM3	tripartite motif containing 3	10612	11	n/a	n/a	2.74E-01	2.986
1100752	ENSG00000174943	90150	KCTD13	potassium channel tetramerisation domain containing 13	253980	16	n/a	n/a	4.97E-01	2.986
1091546	ENSG00000116977	3939	LGALS8	lectin, galactoside-binding, soluble, 8	3964	1	n/a	n/a	2.60E-01	2.985
1098113	ENSG00000163875	41343	MEAF6	MYST/Esa1-associated factor 6	64769	1	n/a	n/a	2.68E-01	2.985
1094463	ENSG00000137822	26974	TUBGCP4	tubulin, gamma complex associated protein 4	27229	15	n/a	n/a	2.81E-01	2.985
1099534	ENSG00000169313	41377	P2RY12	purinergic receptor P2Y, G-protein coupled, 12	64805	3	n/a	n/a	3.20E-01	2.984
1108907	ENSG00000239672	4799	NME1	non-metastatic cells 1, protein (NM23A) expressed in	4830	17	n/a	n/a	2.73E-01	2.983
1104421	ENSG00000197885	28248	NKIRAS1	NFKB inhibitor interacting Ras-like 1	28512	3	n/a	n/a	2.68E-01	2.983
280099096	ENSG00000256849	0	RP11-405A12.1	RP11-405A12.1	0	12	n/a	n/a	2.66E-01	2.983
1096793	ENSG00000155256	78722	ZFYVE27	zinc finger, FYVE domain containing 27	118813	10	n/a	n/a	2.68E-01	2.982
1102819	ENSG00000185345	5039	PARK2	parkinson protein 2, E3 ubiquitin protein ligase (parkin)	5071	6	n/a	n/a	2.75E-01	2.981
279747276	ENSG00000218069	0	RSL24D1P1	ribosomal L24 domain containing 1 pseudogene 1	0	6	n/a	n/a	2.78E-01	2.98
1099398	ENSG00000168772	56120	CXXC4	CXXC finger protein 4	80319	4	n/a	n/a	2.90E-01	2.98
1102690	ENSG00000184900	6572	SUMO3	SMT3 suppressor of mif two 3 homolog 3 (S. cerevisiae)	6612	21	n/a	n/a	2.61E-01	2.98
1093479	ENSG00000132341	5869	RAN	RAN, member RAS oncogene family	5901	12	n/a	n/a	2.61E-01	2.977
1089395	ENSG00000101361	10381	NOP56	NOP56 ribonucleoprotein homolog (yeast)	10528	20	n/a	n/a	2.62E-01	2.977
1089363	ENSG00000101247	54972	C20orf7	chromosome 20 open reading frame 7	79133	20	n/a	n/a	2.93E-01	2.976
1091154	ENSG00000114120	34475	SLC25A36	solute carrier family 25, member 36	55186	3	n/a	n/a	2.83E-01	2.976
279656524	ENSG00000199060	128114	MIR22	microRNA 22	407004	17	n/a	n/a	2.93E-01	2.973
1099605	ENSG00000169676	1804	DRD5	dopamine receptor D5	1816	4	n/a	n/a	2.63E-01	2.973
1096381	ENSG00000151746	633	BICD1	bicaudal D homolog 1 (Drosophila)	636	12	n/a	n/a	2.76E-01	2.973
1088968	ENSG00000099308	22786	MAST3	microtubule associated serine/threonine kinase 3	23031	19	n/a	n/a	2.84E-01	2.971
1101345	ENSG00000178074	83778	C2orf69	chromosome 2 open reading frame 69	205327	2	n/a	n/a	2.85E-01	2.969
1092382	ENSG00000124198	10417	ARFGEF2	ADP-ribosylation factor guanine nucleotide-exchange factor 2 (brefeldin A-inhibited)	10564	20	n/a	n/a	2.78E-01	2.969
279787685	ENSG00000225439	157123153	BOLA3-AS1	BOLA3 antisense RNA 1 (non-protein coding)	100507171	2	n/a	n/a	2.63E-01	2.968
1099958	ENSG00000171150	9511	SOCS5	suppressor of cytokine signaling 5	9655	2	n/a	n/a	2.82E-01	2.967
1108380	ENSG00000234857	0	RP11-831H9.16	RP11-831H9.16	0	11	n/a	n/a	2.62E-01	2.966
1087573	ENSG00000052795	36873	FNIP2	folliculin interacting protein 2	57600	4	n/a	n/a	2.86E-01	2.966
1100071	ENSG00000171603	22639	CLSTN1	calsyntenin 1	22883	1	n/a	n/a	2.59E-01	2.963
1099556	ENSG00000169427	30786	KCNK9	potassium channel, subfamily K, member 9	51305	8	n/a	n/a	4.96E-01	2.961
1107046	ENSG00000226137	133634	AC127496.3	HCG1992346Uncharacterized proteincDNA FLJ90757 fis, clone SKNMC1000014	440465	17	n/a	n/a	2.68E-01	2.961
1097742	ENSG00000162642	80710	C1orf52	chromosome 1 open reading frame 52	148423	1	n/a	n/a	2.64E-01	2.96
1095763	ENSG00000146374	59060	RSPO3	R-spondin 3	84870	6	n/a	n/a	2.93E-01	2.96
1098831	ENSG00000166503	30297	AC024270.1	Hepatoma-derived growth factor-related protein 3	50810	15	n/a	n/a	2.85E-01	2.959
1092341	ENSG00000123975	1155	CKS2	CDC28 protein kinase regulatory subunit 2	1164	9	n/a	n/a	2.80E-01	2.958
1101255	ENSG00000177565	55521	TBL1XR1	transducin (beta)-like 1 X-linked receptor 1	79718	3	n/a	n/a	2.87E-01	2.958
1098802	ENSG00000166402	7232	TUB	tubby homolog (mouse)	7275	11	n/a	n/a	2.61E-01	2.958
279745280	ENSG00000216863	94681	LY86-AS1	LY86 antisense RNA 1 (non-protein coding)	285780	6	n/a	n/a	7.42E-01	2.957
279495670	ENSG00000179449	0	AC124309.1	AC124309.1	0	15	n/a	n/a	2.86E-01	2.956
1090187	ENSG00000106367	1165	AP1S1	adaptor-related protein complex 1, sigma 1 subunit	1174	7	n/a	n/a	2.92E-01	2.956
1088841	ENSG00000092148	25580	HECTD1	HECT domain containing 1	25831	14	n/a	n/a	2.60E-01	2.955
280079566	ENSG00000255014	0	RP11-686G23.1	RP11-686G23.1	0	11	n/a	n/a	2.62E-01	2.955
279989067	ENSG00000245025	0	RP11-875O11.1	RP11-875O11.1	0	8	n/a	n/a	2.90E-01	2.953
279969755	ENSG00000242849	0	ALDOAP1	aldolase A, fructose-bisphosphate pseudogene 1	0	3	n/a	n/a	2.70E-01	2.953
280126702	ENSG00000259080	0	RP11-158I13.2	RP11-158I13.2	0	2	n/a	n/a	2.77E-01	2.952
1093442	ENSG00000132026	57789	RTBDN	retbindin	83546	19	n/a	n/a	2.74E-01	2.952
1096609	ENSG00000153707	5757	PTPRD	protein tyrosine phosphatase, receptor type, D	5789	9	n/a	n/a	2.63E-01	2.951
279787728	ENSG00000225445	0	AC003102.3	AC003102.3	0	17	n/a	n/a	2.73E-01	2.951
279952976	ENSG00000240979	0	RP11-79D8.2	RP11-79D8.2	0	9	n/a	n/a	2.66E-01	2.95
1091402	ENSG00000115944	9043	COX7A2L	cytochrome c oxidase subunit VIIa polypeptide 2 like	9167	2	n/a	n/a	2.92E-01	2.95
1094583	ENSG00000138411	36793	HECW2	HECT, C2 and WW domain containing E3 ubiquitin protein ligase 2	57520	2	n/a	n/a	2.61E-01	2.949
279856126	ENSG00000231531	0	HINT1P1	histidine triad nucleotide binding protein 1 pseudogene 1	0	7	n/a	n/a	2.73E-01	2.949
279912368	ENSG00000236570	0	AC105765.1	AC105765.1	0	3	n/a	n/a	2.60E-01	2.949
280078421	ENSG00000254963	0	CTD-2562J17.9	CTD-2562J17.9	0	11	n/a	n/a	2.86E-01	2.948
1098547	ENSG00000165443	58658	PHYHIPL	phytanoyl-CoA 2-hydroxylase interacting protein-like	84457	10	n/a	n/a	2.65E-01	2.948
279792249	ENSG00000225811	0	RP11-547I7.1	RP11-547I7.1	0	1	n/a	n/a	2.80E-01	2.947
1088933	ENSG00000096070	26899	BRPF3	bromodomain and PHD finger containing, 3	27154	6	n/a	n/a	2.62E-01	2.946
1096957	ENSG00000156687	79720	UNC5D	unc-5 homolog D (C. elegans)	137970	8	n/a	n/a	2.81E-01	2.946
1107047	ENSG00000226138	0	RP1-228P16.7	RP1-228P16.7	0	12	n/a	n/a	2.82E-01	2.945
280019438	ENSG00000249908	0	CTD-2589H19.4	CTD-2589H19.4	0	5	n/a	n/a	5.70E-01	2.944
1092269	ENSG00000123240	9988	OPTN	optineurin	10133	10	n/a	n/a	2.82E-01	2.943
1108075	ENSG00000232838	1023158	AL050321.1	cytochrome c oxidase assembly factor-like	100303755	20	n/a	n/a	2.61E-01	2.942
1101964	ENSG00000181789	22576	COPG	coatomer protein complex, subunit gamma	22820	3	n/a	n/a	2.66E-01	2.942
1092526	ENSG00000125170	35004	DOK4	docking protein 4	55715	16	n/a	n/a	2.87E-01	2.94
1091489	ENSG00000116667	57265	C1orf21	chromosome 1 open reading frame 21	81563	1	n/a	n/a	2.60E-01	2.94
279861618	ENSG00000232004	0	CAP1P2	CAP1 pseudogene 2	0	10	n/a	n/a	2.65E-01	2.938
1089719	ENSG00000103540	9594	CCP110	centriolar coiled coil protein 110kDa	9738	16	n/a	n/a	2.75E-01	2.937
1099830	ENSG00000170616	57726	SCRT1	scratch homolog 1, zinc finger protein (Drosophila)	83482	8	n/a	n/a	2.62E-01	2.936
1098003	ENSG00000163558	5552	PRKCI	protein kinase C, iota	5584	3	n/a	n/a	2.58E-01	2.935
1089942	ENSG00000105220	2804	GPI	glucose-6-phosphate isomerase	2821	19	n/a	n/a	2.59E-01	2.935
1092740	ENSG00000126581	8609	BECN1	beclin 1, autophagy related	8678	17	n/a	n/a	2.62E-01	2.935
1095777	ENSG00000146433	36856	TMEM181	transmembrane protein 181	57583	6	n/a	n/a	2.82E-01	2.933
1096332	ENSG00000151458	36458	ANKRD50	ankyrin repeat domain 50	57182	4	n/a	n/a	2.58E-01	2.933
1098878	ENSG00000166747	161	AP1G1	adaptor-related protein complex 1, gamma 1 subunit	164	16	n/a	n/a	2.60E-01	2.933
1109075	ENSG00000243279	11070	PRAF2	PRA1 domain family, member 2	11230	X	n/a	n/a	2.83E-01	2.933
[truncated: 2,861 more rows]
