# Supplementary material for: Identification of the Molecular Events Involved in the Development of Prefrontal Cortex Through the Analysis of RNA-Seq Data From BrainSpan
Source: ASN Neuro. 2019 Jun 18;11:1759091419854627. doi: 10.1177/1759091419854627 (PMC6582306; doi:10.1177/1759091419854627)
Supplement: Supplemental Material1 - Supplemental material for Identification of the Molecular Events Involved in the Development of Prefrontal Cortex Through the Analysis of RNA-Seq Data From BrainSpan [file Supplemental_Material1.zip › MFC/MFC9/DEGs-9.csv]

id	name	gene-id	gene-symbol	gene-name	entrez-id	chromosome	start-position	end-position	p	fold-change
280042389	ENSG00000251705	0	RN5-8S6	RNA, 5.8S ribosomal 6	0	Y	n/a	n/a	2.77E-01	508.034
279660990	ENSG00000200434	0	RN5-8S2	RNA, 5.8S ribosomal 2	0	16	n/a	n/a	2.76E-01	216.68
279663146	ENSG00000201098	6052	RNY1	RNA, Ro-associated Y1	6084	7	n/a	n/a	3.21E-01	115.448
280093438	ENSG00000256148	0	RP11-809N8.5	RP11-809N8.5	0	11	n/a	n/a	3.65E-01	89.729
279941810	ENSG00000239647	0	AC073366.1	AC073366.1	0	10	n/a	n/a	2.85E-01	64.727
279960050	ENSG00000241800	0	AC114498.5	AC114498.5	0	1	n/a	n/a	2.85E-01	62.462
279961289	ENSG00000241948	0	AL133512.1	AL133512.1	0	X	n/a	n/a	3.08E-01	59.18
279986623	ENSG00000244580	0	AL121959.1	AL121959.1	0	6	n/a	n/a	2.96E-01	52.5
280044069	ENSG00000251948	0	AC092279.1	AC092279.1	0	19	n/a	n/a	2.87E-01	49.537
279959910	ENSG00000241781	0	AL161626.1	AL161626.1	0	9	n/a	n/a	2.92E-01	48.839
280049018	ENSG00000252666	0	AD000090.1	AD000090.1	0	19	n/a	n/a	2.76E-01	47.069
279659240	ENSG00000199916	5991	RMRP	RNA component of mitochondrial RNA processing endoribonuclease	6023	9	n/a	n/a	2.86E-01	46.071
280049102	ENSG00000252678	59641	RPPH1	ribonuclease P RNA component H1	85495	14	n/a	n/a	2.86E-01	39.979
279940860	ENSG00000239530	0	AC114498.1	AC114498.1	0	1	n/a	n/a	2.88E-01	33.923
279667584	ENSG00000202364	6035	SNORD3A	small nucleolar RNA, C/D box 3A	780851	17	n/a	n/a	3.08E-01	32.723
279972735	ENSG00000243185	0	AC108078.1	AC108078.1	0	4	n/a	n/a	2.78E-01	32.715
280090532	ENSG00000255823	1023955	MTRNR2L8	MT-RNR2-like 8	100463486	11	n/a	n/a	3.44E-01	32.189
279790000	ENSG00000225630	0	MTND2P28	MT-ND2 pseudogene 28	0	1	n/a	n/a	4.12E-01	31.537
279944035	ENSG00000239935	0	AC116340.1	AC116340.1	0	5	n/a	n/a	2.89E-01	30.906
280051104	ENSG00000252967	0	AC093693.2	AC093693.2	0	7	n/a	n/a	3.14E-01	30.776
280125409	ENSG00000259001	0	RPPH1	RPPH1	0	14	n/a	n/a	2.77E-01	29.324
279665680	ENSG00000201808	6048	SNORA73A	small nucleolar RNA, H/ACA box 73A	6080	1	n/a	n/a	3.12E-01	28.805
279659744	ENSG00000200087	0	SNORA73B	small nucleolar RNA, H/ACA box 73B	0	1	n/a	n/a	2.83E-01	27.973
279942860	ENSG00000239776	0	AC079949.1	AC079949.1	0	12	n/a	n/a	2.87E-01	23.753
280046631	ENSG00000252318	0	AC097532.1	AC097532.1	0	2	n/a	n/a	2.84E-01	23.062
279710898	ENSG00000209804	26570	RNU11	RNA, U11 small nuclear	26824	1	n/a	n/a	2.86E-01	22.924
279950430	ENSG00000240656	0	AC068594.1	AC068594.1	0	17	n/a	n/a	2.76E-01	21.555
279951899	ENSG00000240831	0	AC112777.1	AC112777.1	0	12	n/a	n/a	3.42E-01	21.525
279983888	ENSG00000244288	0	AC090360.1	AC090360.1	0	18	n/a	n/a	2.99E-01	20.896
279943306	ENSG00000239843	0	AC004866.1	AC004866.1	0	7	n/a	n/a	2.91E-01	20.719
279971217	ENSG00000243013	0	AL592307.1	AL592307.1	0	1	n/a	n/a	2.77E-01	20.702
279666968	ENSG00000202198	79050	RN7SK	RNA, 7SK small nuclear	125050	6	n/a	n/a	2.74E-01	19.155
280046008	ENSG00000252229	0	AC098691.1	AC098691.1	0	1	n/a	n/a	3.29E-01	18.675
280044741	ENSG00000252044	0	AL928646.1	AL928646.1	0	X	n/a	n/a	3.15E-01	17.92
279715962	ENSG00000212232	0	SNORD17	small nucleolar RNA, C/D box 17	0	20	n/a	n/a	3.37E-01	15.848
279805544	ENSG00000226958	0	RN28S1	RNA, 28S ribosomal 1	0	X	n/a	n/a	2.88E-01	15.832
279972630	ENSG00000243172	0	AP003035.1	AP003035.1	0	11	n/a	n/a	2.94E-01	15.797
280045763	ENSG00000252194	0	AC114491.2	AC114491.2	0	1	n/a	n/a	3.24E-01	15.745
280040407	ENSG00000251562	119806	MALAT1	metastasis associated lung adenocarcinoma transcript 1 (non-protein coding)	378938	11	n/a	n/a	3.22E-01	15.724
280009794	ENSG00000249119	0	MTND6P4	MT-ND6 pseudogene 4	0	5	n/a	n/a	2.89E-01	15.618
279707713	ENSG00000207445	0	SNORD15B	small nucleolar RNA, C/D box 15B	0	11	n/a	n/a	3.35E-01	14.742
279954000	ENSG00000241115	0	AP001347.1	AP001347.1	0	21	n/a	n/a	2.94E-01	14.736
279668186	ENSG00000202538	26580	RNU4-2	RNA, U4 small nuclear 2	26834	12	n/a	n/a	3.50E-01	14.416
279935116	ENSG00000238741	0	SCARNA7	small Cajal body-specific RNA 7	0	3	n/a	n/a	2.76E-01	14.26
279957731	ENSG00000241530	0	AC006368.1	AC006368.1	0	2	n/a	n/a	2.77E-01	13.561
280116447	ENSG00000258486	5997	RN7SL1	RNA, 7SL, cytoplasmic 1	6029	14	n/a	n/a	3.35E-01	13.269
280045392	ENSG00000252139	0	SCARNA18	small Cajal body-specific RNA 18	0	18	n/a	n/a	2.84E-01	12.664
280046722	ENSG00000252331	0	AP002812.1	AP002812.1	0	11	n/a	n/a	3.89E-01	12.48
279710870	ENSG00000209582	0	SNORA48	small nucleolar RNA, H/ACA box 48	0	17	n/a	n/a	3.19E-01	12.008
280045784	ENSG00000252197	0	AC091047.1	AC091047.1	0	8	n/a	n/a	3.22E-01	11.897
279957244	ENSG00000241482	0	AC064836.1	AC064836.1	0	2	n/a	n/a	2.76E-01	11.771
279968565	ENSG00000242693	0	AC108047.1	AC108047.1	0	2	n/a	n/a	3.84E-01	11.691
279964315	ENSG00000242257	0	AC044839.1	AC044839.1	0	11	n/a	n/a	3.39E-01	11.639
279658393	ENSG00000199675	0	snoU2-30	Small nucleolar RNA U2-30	0	11	n/a	n/a	3.08E-01	10.991
280043222	ENSG00000251826	0	AL365332.1	AL365332.1	0	1	n/a	n/a	3.05E-01	10.707
280046141	ENSG00000252248	0	AC093693.1	AC093693.1	0	7	n/a	n/a	2.89E-01	10.137
279936016	ENSG00000238881	167909	SCARNA2	small Cajal body-specific RNA 2	677766	1	n/a	n/a	3.17E-01	9.896
279792604	ENSG00000225840	0	RN18S1	RNA, 18S ribosomal 1	0	Y	n/a	n/a	3.57E-01	9.453
280009236	ENSG00000249072	0	RP11-777B9.5	RP11-777B9.5	0	4	n/a	n/a	3.62E-01	9.446
280044377	ENSG00000251992	0	SCARNA17	small Cajal body-specific RNA 17	0	18	n/a	n/a	3.17E-01	9.334
280077660	ENSG00000254911	0	SCARNA9	small Cajal body-specific RNA 9	0	11	n/a	n/a	2.88E-01	9.162
279710800	ENSG00000208772	0	SNORD94	small nucleolar RNA, C/D box 94	0	2	n/a	n/a	3.39E-01	9.099
279942583	ENSG00000239735	0	AC116316.1	AC116316.1	0	4	n/a	n/a	3.00E-01	8.839
280097368	ENSG00000256618	1023939	MTRNR2L1	MT-RNR2-like 1	100462977	17	n/a	n/a	3.19E-01	8.83
280043264	ENSG00000251832	0	AC005626.1	AC005626.1	0	19	n/a	n/a	2.89E-01	8.735
279755166	ENSG00000221667	1023003	MIR1825	microRNA 1825	100302183	20	n/a	n/a	2.84E-01	8.419
1092837	ENSG00000127528	10218	KLF2	Kruppel-like factor 2 (lung)	10365	19	n/a	n/a	2.80E-01	7.866
1093136	ENSG00000130203	345	APOE	apolipoprotein E	348	19	n/a	n/a	2.88E-01	7.679
279662180	ENSG00000200795	26581	RNU4-1	RNA, U4 small nuclear 1	26835	12	n/a	n/a	3.08E-01	7.671
279716928	ENSG00000212464	0	SNORA12	small nucleolar RNA, H/ACA box 12	0	10	n/a	n/a	2.94E-01	7.628
279948299	ENSG00000240409	0	RP5-857K21.14	RP5-857K21.14	0	1	n/a	n/a	2.77E-01	7.413
1093138	ENSG00000130208	338	APOC1	apolipoprotein C-I	341	19	n/a	n/a	2.77E-01	7.312
1093550	ENSG00000132688	10605	NES	nestin	10763	1	n/a	n/a	2.78E-01	7.293
279985225	ENSG00000244428	0	AC006032.1	AC006032.1	0	Y	n/a	n/a	2.96E-01	7.272
279663461	ENSG00000201199	0	snoU2_19	Small nucleolar RNA U2-19	0	11	n/a	n/a	3.29E-01	7.249
1105100	ENSG00000204347	122962	BTBD17	BTB (POZ) domain containing 17	388419	17	n/a	n/a	2.76E-01	7.226
279936527	ENSG00000238961	166122	SNORA47	small nucleolar RNA, H/ACA box 47	677828	5	n/a	n/a	2.93E-01	7.171
279934395	ENSG00000238622	0	SNORD97	small nucleolar RNA, C/D box 97	0	11	n/a	n/a	3.46E-01	7.067
1088375	ENSG00000080573	29999	COL5A3	collagen, type V, alpha 3	50509	19	n/a	n/a	2.75E-01	6.817
279660346	ENSG00000200253	0	U6	U6 spliceosomal RNA	0	10	n/a	n/a	3.15E-01	6.807
279966820	ENSG00000242517	0	AC018607.3	AC018607.3	0	8	n/a	n/a	2.88E-01	6.674
1092676	ENSG00000125968	3377	ID1	inhibitor of DNA binding 1, dominant negative helix-loop-helix protein	3397	20	n/a	n/a	2.82E-01	6.665
1104954	ENSG00000203883	33636	SOX18	SRY (sex determining region Y)-box 18	54345	20	n/a	n/a	2.77E-01	6.641
280088659	ENSG00000255633	0	MTRNR2L9	MT-RNR2-like 9 (pseudogene)	0	6	n/a	n/a	3.72E-01	6.637
280094828	ENSG00000256329	0	SCARNA10	SCARNA10	0	12	n/a	n/a	3.21E-01	6.629
279979850	ENSG00000243884	0	AL163011.1	AL163011.1	0	14	n/a	n/a	2.85E-01	6.611
280119417	ENSG00000258663	0	RP11-123M6.2	RP11-123M6.2	0	14	n/a	n/a	3.17E-01	6.426
1087124	ENSG00000010319	36199	SEMA3G	sema domain, immunoglobulin domain (Ig), short basic domain, secreted, (semaphorin) 3G	56920	3	n/a	n/a	2.85E-01	6.402
279667157	ENSG00000202252	0	SNORD14C	small nucleolar RNA, C/D box 14C	0	11	n/a	n/a	2.88E-01	6.398
1099767	ENSG00000170370	2003	EMX2	empty spiracles homeobox 2	2018	10	n/a	n/a	2.95E-01	6.08
1101476	ENSG00000178878	57277	APOLD1	apolipoprotein L domain containing 1	81575	12	n/a	n/a	3.22E-01	6.052
1095469	ENSG00000144230	2823	GPR17	G protein-coupled receptor 17	2840	2	n/a	n/a	3.15E-01	6.038
279953709	ENSG00000241079	0	AC131055.8	AC131055.8	0	17	n/a	n/a	4.12E-01	6.017
1088127	ENSG00000074181	4823	NOTCH3	notch 3	4854	19	n/a	n/a	3.05E-01	5.93
279948332	ENSG00000240414	0	AC114498.4	AC114498.4	0	1	n/a	n/a	3.94E-01	5.818
1104438	ENSG00000197921	123048	HES5	hairy and enhancer of split 5 (Drosophila)	388585	1	n/a	n/a	3.90E-01	5.802
1089189	ENSG00000100427	22964	MLC1	megalencephalic leukoencephalopathy with subcortical cysts 1	23209	22	n/a	n/a	2.97E-01	5.787
279936779	ENSG00000239002	0	SCARNA10	small Cajal body-specific RNA 10	0	12	n/a	n/a	3.30E-01	5.785
1101238	ENSG00000177469	94186	PTRF	polymerase I and transcript release factor	284119	17	n/a	n/a	2.74E-01	5.785
279661207	ENSG00000200503	1013520	SNORD115-5	small nucleolar RNA, C/D box 115-5	100033442	15	n/a	n/a	2.78E-01	5.765
1101604	ENSG00000179604	23334	CDC42EP4	CDC42 effector protein (Rho GTPase binding) 4	23580	17	n/a	n/a	2.79E-01	5.748
1093533	ENSG00000132613	60144	MTSS1L	metastasis suppressor 1-like	92154	16	n/a	n/a	2.77E-01	5.728
1087903	ENSG00000068078	2246	FGFR3	fibroblast growth factor receptor 3	2261	4	n/a	n/a	2.82E-01	5.577
279944075	ENSG00000239943	0	AC079460.1	AC079460.1	0	12	n/a	n/a	2.86E-01	5.539
279760112	ENSG00000222489	0	SNORA79	Small nucleolar RNA SNORA79	0	14	n/a	n/a	3.06E-01	5.423
280126142	ENSG00000259045	0	RP11-320M16.1	RP11-320M16.1	0	14	n/a	n/a	3.39E-01	5.397
279798449	ENSG00000226338	0	AC079150.2	AC079150.2	0	2	n/a	n/a	3.19E-01	5.389
1090265	ENSG00000106991	2007	ENG	endoglin	2022	9	n/a	n/a	2.82E-01	5.37
1102038	ENSG00000182175	36242	RGMA	RGM domain family, member A	56963	15	n/a	n/a	2.77E-01	5.369
279690724	ENSG00000205116	165078	TMEM88B	transmembrane protein 88B	643965	1	n/a	n/a	2.87E-01	5.343
279950797	ENSG00000240701	0	AP003040.1	AP003040.1	0	11	n/a	n/a	3.10E-01	5.339
1094916	ENSG00000140545	4215	MFGE8	milk fat globule-EGF factor 8 protein	4240	15	n/a	n/a	2.94E-01	5.316
279970565	ENSG00000242927	0	AC073308.1	AC073308.1	0	7	n/a	n/a	3.25E-01	5.259
279956340	ENSG00000241376	0	AL606830.1	AL606830.1	0	6	n/a	n/a	3.48E-01	5.25
1097552	ENSG00000161509	2888	GRIN2C	glutamate receptor, ionotropic, N-methyl D-aspartate 2C	2905	17	n/a	n/a	2.79E-01	5.19
1088055	ENSG00000072163	34968	LIMS2	LIM and senescent cell antigen-like domains 2	55679	2	n/a	n/a	2.82E-01	5.182
279800531	ENSG00000226532	0	RP5-1052M9.1	RP5-1052M9.1	0	X	n/a	n/a	3.29E-01	5.175
279956702	ENSG00000241431	0	RP11-17A4.1	RP11-17A4.1	0	8	n/a	n/a	3.05E-01	5.137
1102071	ENSG00000182310	80619	LINC00085	long intergenic non-protein coding RNA 85	147650	19	n/a	n/a	2.87E-01	5.133
279660031	ENSG00000200170	0	Y_RNA	Y RNA	0	10	n/a	n/a	3.66E-01	5.127
280098583	ENSG00000256761	0	AL008733.1	AL008733.1	0	1	n/a	n/a	3.32E-01	5.106
279478771	ENSG00000177133	133718	RP1-163G9.1	RP1-163G9.1	440556	1	n/a	n/a	2.73E-01	5.094
1098096	ENSG00000163815	7080	CLEC3B	C-type lectin domain family 3, member B	7123	3	n/a	n/a	3.38E-01	5.081
1101624	ENSG00000179776	998	CDH5	cadherin 5, type 2 (vascular endothelium)	1003	16	n/a	n/a	3.17E-01	5.056
1089154	ENSG00000100345	4601	MYH9	myosin, heavy chain 9, non-muscle	4627	22	n/a	n/a	2.98E-01	5.047
280082791	ENSG00000255198	182016	SNHG9	small nucleolar RNA host gene 9 (non-protein coding)	735301	16	n/a	n/a	3.35E-01	5.044
1092823	ENSG00000127418	33139	FGFRL1	fibroblast growth factor receptor-like 1	53834	4	n/a	n/a	2.77E-01	5.038
1102641	ENSG00000184674	2935	GSTT1	glutathione S-transferase theta 1	2952	22	n/a	n/a	2.95E-01	5.017
1099340	ENSG00000168497	8376	SDPR	serum deprivation response	8436	2	n/a	n/a	2.87E-01	4.999
1088300	ENSG00000078401	1893	EDN1	endothelin 1	1906	6	n/a	n/a	3.22E-01	4.989
280026476	ENSG00000250461	0	RP11-631M6.2	RP11-631M6.2	0	5	n/a	n/a	3.65E-01	4.951
1095848	ENSG00000147119	35828	CHST7	carbohydrate (N-acetylglucosamine 6-O) sulfotransferase 7	56548	X	n/a	n/a	2.85E-01	4.939
1102506	ENSG00000184113	7079	CLDN5	claudin 5	7122	22	n/a	n/a	2.93E-01	4.789
1105448	ENSG00000205336	9156	GPR56	G protein-coupled receptor 56	9289	16	n/a	n/a	2.89E-01	4.766
1103282	ENSG00000187244	4034	BCAM	basal cell adhesion molecule (Lutheran blood group)	4059	19	n/a	n/a	2.86E-01	4.745
1090126	ENSG00000106003	3930	LFNG	LFNG O-fucosylpeptide 3-beta-N-acetylglucosaminyltransferase	3955	7	n/a	n/a	2.97E-01	4.744
279751883	ENSG00000221088	0	AP005264.1	AP005264.1	0	18	n/a	n/a	3.09E-01	4.742
1094173	ENSG00000136297	85816	MMD2	monocyte to macrophage differentiation-associated 2	221938	7	n/a	n/a	2.85E-01	4.734
1100007	ENSG00000171388	8785	APLN	apelin	8862	X	n/a	n/a	2.82E-01	4.733
1097929	ENSG00000163346	36601	PBXIP1	pre-B-cell leukemia homeobox interacting protein 1	57326	1	n/a	n/a	2.82E-01	4.73
1094467	ENSG00000137834	4066	SMAD6	SMAD family member 6	4091	15	n/a	n/a	1.18E-01	4.686
1092888	ENSG00000128016	7495	ZFP36	zinc finger protein 36, C3H type, homolog (mouse)	7538	19	n/a	n/a	3.59E-01	4.665
1101965	ENSG00000181790	572	BAI1	brain-specific angiogenesis inhibitor 1	575	8	n/a	n/a	2.71E-01	4.634
279881622	ENSG00000233766	0	AC098617.2	AC098617.2	0	2	n/a	n/a	2.77E-01	4.622
1103851	ENSG00000196196	166902	HRCT1	histidine rich carboxyl terminus 1	646962	9	n/a	n/a	3.19E-01	4.592
1090105	ENSG00000105894	5732	PTN	pleiotrophin	5764	7	n/a	n/a	2.74E-01	4.59
1099701	ENSG00000170075	9152	GPR37L1	G protein-coupled receptor 37 like 1	9283	1	n/a	n/a	2.89E-01	4.543
1091117	ENSG00000113721	5127	PDGFRB	platelet-derived growth factor receptor, beta polypeptide	5159	5	n/a	n/a	3.07E-01	4.541
1097089	ENSG00000157833	80935	FAM59B	family with sequence similarity 59, member B	150946	2	n/a	n/a	2.77E-01	4.524
279983778	ENSG00000244275	0	AC114498.8	AC114498.8	0	1	n/a	n/a	4.45E-01	4.521
1089971	ENSG00000105357	55587	MYH14	myosin, heavy chain 14, non-muscle	79784	19	n/a	n/a	2.76E-01	4.518
1104106	ENSG00000196924	2300	FLNA	filamin A, alpha	2316	X	n/a	n/a	3.65E-01	4.511
1098171	ENSG00000164050	5332	PLXNB1	plexin B1	5364	3	n/a	n/a	2.76E-01	4.506
279969175	ENSG00000242777	0	AL590704.1	AL590704.1	0	6	n/a	n/a	3.70E-01	4.485
279791794	ENSG00000225783	133970	MIAT	myocardial infarction associated transcript (non-protein coding)	440823	22	n/a	n/a	3.12E-01	4.473
279751848	ENSG00000221083	0	SNORA77	Small nucleolar RNA SNORA77	0	1	n/a	n/a	2.74E-01	4.473
1102838	ENSG00000185453	119523	C19orf68	chromosome 19 open reading frame 68	374920	19	n/a	n/a	2.76E-01	4.467
280085678	ENSG00000255390	0	RP11-732A19.5	RP11-732A19.5	0	11	n/a	n/a	2.80E-01	4.464
1094257	ENSG00000136826	9180	KLF4	Kruppel-like factor 4 (gut)	9314	9	n/a	n/a	2.86E-01	4.448
1104604	ENSG00000198435	134573	NRARP	NOTCH-regulated ankyrin repeat protein	441478	9	n/a	n/a	3.16E-01	4.445
1097517	ENSG00000160999	0	SH2B2	SH2B adaptor protein 2	0	7	n/a	n/a	2.85E-01	4.442
1088860	ENSG00000092820	7387	EZR	ezrin	7430	6	n/a	n/a	2.94E-01	4.42
1087934	ENSG00000068976	5805	PYGM	phosphorylase, glycogen, muscle	5837	11	n/a	n/a	2.87E-01	4.399
279710443	ENSG00000207985	1013246	MIR663	microRNA 663	724033	20	n/a	n/a	3.24E-01	4.395
1100174	ENSG00000172037	3888	LAMB2	laminin, beta 2 (laminin S)	3913	3	n/a	n/a	3.35E-01	4.376
1091624	ENSG00000117525	2137	F3	coagulation factor III (thromboplastin, tissue factor)	2152	1	n/a	n/a	3.07E-01	4.37
279956751	ENSG00000241446	0	AC104946.2	AC104946.2	0	8	n/a	n/a	4.17E-01	4.369
1102199	ENSG00000182871	56555	COL18A1	collagen, type XVIII, alpha 1	80781	21	n/a	n/a	2.85E-01	4.347
1095444	ENSG00000144040	60743	SFXN5	sideroflexin 5	94097	2	n/a	n/a	2.97E-01	4.329
1099013	ENSG00000167244	3461	IGF2	insulin-like growth factor 2 (somatomedin A)	3481	11	n/a	n/a	3.23E-01	4.291
1097573	ENSG00000161642	25695	ZNF385A	zinc finger protein 385A	25946	12	n/a	n/a	3.12E-01	4.289
279662327	ENSG00000200834	0	Y_RNA	Y RNA	0	9	n/a	n/a	4.02E-01	4.262
1101196	ENSG00000177283	8267	FZD8	frizzled family receptor 8	8325	10	n/a	n/a	3.33E-01	4.257
1093876	ENSG00000134824	9279	FADS2	fatty acid desaturase 2	9415	11	n/a	n/a	2.96E-01	4.232
1089411	ENSG00000101439	1460	CST3	cystatin C	1471	20	n/a	n/a	3.26E-01	4.195
1095048	ENSG00000141485	94182	SLC13A5	solute carrier family 13 (sodium-dependent citrate transporter), member 5	284111	17	n/a	n/a	3.30E-01	4.191
1102018	ENSG00000182103	85640	FAM181B	family with sequence similarity 181, member B	220382	11	n/a	n/a	2.87E-01	4.191
1090497	ENSG00000108848	31227	LUC7L3	LUC7-like 3 (S. cerevisiae)	51747	17	n/a	n/a	2.84E-01	4.186
279660605	ENSG00000200320	0	SNORA63	small nucleolar RNA, H/ACA box 63	0	3	n/a	n/a	3.46E-01	4.182
1092986	ENSG00000128849	59142	CGNL1	cingulin-like 1	84952	15	n/a	n/a	2.96E-01	4.18
280048871	ENSG00000252645	0	U7	U7 small nuclear RNA	0	15	n/a	n/a	3.22E-01	4.172
1089675	ENSG00000103260	54846	METRN	meteorin, glial cell differentiation regulator	79006	16	n/a	n/a	3.15E-01	4.162
1103219	ENSG00000186994	90379	KANK3	KN motif and ankyrin repeat domains 3	256949	19	n/a	n/a	2.89E-01	4.154
1097294	ENSG00000159388	7786	BTG2	BTG family, member 2	7832	1	n/a	n/a	2.96E-01	4.143
279759475	ENSG00000222328	0	RNU2-2	RNA, U2 small nuclear 2	0	11	n/a	n/a	2.87E-01	4.139
1095134	ENSG00000142173	1283	COL6A2	collagen, type VI, alpha 2	1292	21	n/a	n/a	3.16E-01	4.126
1087784	ENSG00000065054	9216	SLC9A3R2	solute carrier family 9 (sodium/hydrogen exchanger), member 3 regulator 2	9351	16	n/a	n/a	3.37E-01	4.117
1092913	ENSG00000128283	10976	CDC42EP1	CDC42 effector protein (Rho GTPase binding) 1	11135	22	n/a	n/a	2.94E-01	4.101
1093884	ENSG00000134871	1275	COL4A2	collagen, type IV, alpha 2	1284	13	n/a	n/a	3.07E-01	4.087
1092639	ENSG00000125844	6205	RRBP1	ribosome binding protein 1 homolog 180kDa (dog)	6238	20	n/a	n/a	2.95E-01	4.087
279966906	ENSG00000242527	0	RP11-159H22.1	RP11-159H22.1	0	11	n/a	n/a	2.87E-01	4.072
1097157	ENSG00000158417	9525	EIF5B	eukaryotic translation initiation factor 5B	9669	2	n/a	n/a	2.88E-01	4.035
1101202	ENSG00000177303	36786	CASKIN2	CASK interacting protein 2	57513	17	n/a	n/a	2.72E-01	4.016
1087250	ENSG00000018625	474	ATP1A2	ATPase, Na+/K+ transporting, alpha 2 polypeptide	477	1	n/a	n/a	3.27E-01	4.005
1093032	ENSG00000129244	479	ATP1B2	ATPase, Na+/K+ transporting, beta 2 polypeptide	482	17	n/a	n/a	3.23E-01	4.001
279711853	ENSG00000211574	1013361	MIR770	microRNA 770	768222	14	n/a	n/a	3.40E-01	3.985
1095352	ENSG00000143545	5840	RAB13	RAB13, member RAS oncogene family	5872	1	n/a	n/a	2.89E-01	3.938
279990244	ENSG00000245532	0	NEAT1	nuclear paraspeckle assembly transcript 1 (non-protein coding)	0	11	n/a	n/a	2.89E-01	3.933
279955486	ENSG00000241301	0	AL136982.1	AL136982.1	0	10	n/a	n/a	2.86E-01	3.929
1089581	ENSG00000102755	2305	FLT1	fms-related tyrosine kinase 1 (vascular endothelial growth factor/vascular permeability factor receptor)	2321	13	n/a	n/a	3.46E-01	3.928
1096882	ENSG00000156076	11037	WIF1	WNT inhibitory factor 1	11197	12	n/a	n/a	2.93E-01	3.922
1093154	ENSG00000130304	119630	SLC27A1	solute carrier family 27 (fatty acid transporter), member 1	376497	19	n/a	n/a	2.90E-01	3.919
1091415	ENSG00000116016	2019	EPAS1	endothelial PAS domain protein 1	2034	2	n/a	n/a	3.29E-01	3.914
1101375	ENSG00000178209	5307	PLEC	plectin	5339	8	n/a	n/a	2.77E-01	3.912
1095131	ENSG00000142156	1282	COL6A1	collagen, type VI, alpha 1	1291	21	n/a	n/a	3.04E-01	3.902
1105631	ENSG00000206077	0	ZDHHC11B	zinc finger, DHHC-type containing 11B	0	5	n/a	n/a	2.87E-01	3.902
1104527	ENSG00000198157	55202	HMGN5	high mobility group nucleosome binding domain 5	79366	X	n/a	n/a	2.76E-01	3.897
1102540	ENSG00000184232	85637	OAF	OAF homolog (Drosophila)	220323	11	n/a	n/a	2.93E-01	3.897
280017626	ENSG00000249780	0	RP11-352E6.2	RP11-352E6.2	0	4	n/a	n/a	4.40E-01	3.892
1095643	ENSG00000145555	4625	MYO10	myosin X	4651	5	n/a	n/a	3.11E-01	3.888
279962039	ENSG00000241988	0	AC093311.4	AC093311.4	0	5	n/a	n/a	2.74E-01	3.879
1105693	ENSG00000211448	1722	DIO2	deiodinase, iodothyronine, type II	1734	14	n/a	n/a	3.17E-01	3.871
1092013	ENSG00000120896	10029	SORBS3	sorbin and SH3 domain containing 3	10174	8	n/a	n/a	3.13E-01	3.835
1087969	ENSG00000070031	6308	SCT	secretin	6343	11	n/a	n/a	3.56E-01	3.835
279888939	ENSG00000234431	0	AC007283.5	AC007283.5	0	2	n/a	n/a	2.79E-01	3.828
1101001	ENSG00000176244	128527	ACBD7	acyl-CoA binding domain containing 7	414149	10	n/a	n/a	3.56E-01	3.814
279783573	ENSG00000225067	0	AD000091.1	AD000091.1	0	19	n/a	n/a	3.26E-01	3.813
279831793	ENSG00000229344	0	RP5-857K21.7	RP5-857K21.7	0	1	n/a	n/a	2.90E-01	3.808
1093311	ENSG00000131097	31231	HIGD1B	HIG1 hypoxia inducible domain family, member 1B	51751	17	n/a	n/a	2.87E-01	3.797
279725962	ENSG00000213939	0	RP11-314A20.1	RP11-314A20.1	0	17	n/a	n/a	2.88E-01	3.796
1090641	ENSG00000110090	1365	CPT1A	carnitine palmitoyltransferase 1A (liver)	1374	11	n/a	n/a	2.96E-01	3.783
1099241	ENSG00000168077	30916	SCARA3	scavenger receptor class A, member 3	51435	8	n/a	n/a	3.32E-01	3.779
1097474	ENSG00000160781	55759	PAQR6	progestin and adipoQ receptor family member VI	79957	1	n/a	n/a	3.26E-01	3.777
1089891	ENSG00000104936	1748	DMPK	dystrophia myotonica-protein kinase	1760	19	n/a	n/a	2.77E-01	3.748
279711997	ENSG00000211591	1023341	MIR762	microRNA 762	100313837	16	n/a	n/a	3.54E-01	3.746
280022807	ENSG00000250166	0	RP11-268P4.5	RP11-268P4.5	0	12	n/a	n/a	2.97E-01	3.742
279705438	ENSG00000207063	1013491	SNORD116-1	small nucleolar RNA, C/D box 116-1	100033413	15	n/a	n/a	2.87E-01	3.731
1100726	ENSG00000174807	36402	CD248	CD248 molecule, endosialin	57124	11	n/a	n/a	3.00E-01	3.73
279838178	ENSG00000229953	0	RP11-284F21.7	RP11-284F21.7	0	1	n/a	n/a	3.39E-01	3.721
1100711	ENSG00000174721	80303	FGFBP3	fibroblast growth factor binding protein 3	143282	10	n/a	n/a	2.87E-01	3.701
279817689	ENSG00000228078	0	HLA-U	major histocompatibility complex, class I, U (pseudogene)	0	6	n/a	n/a	3.63E-01	3.695
279662131	ENSG00000200785	0	SNORD8	small nucleolar RNA, C/D box 8	0	14	n/a	n/a	3.54E-01	3.694
1099299	ENSG00000168314	4310	MOBP	myelin-associated oligodendrocyte basic protein	4336	3	n/a	n/a	3.74E-01	3.687
1103465	ENSG00000188064	7434	WNT7B	wingless-type MMTV integration site family, member 7B	7477	22	n/a	n/a	2.94E-01	3.685
1092574	ENSG00000125520	36010	SLC2A4RG	SLC2A4 regulator	56731	20	n/a	n/a	2.83E-01	3.681
279800788	ENSG00000226564	0	FTH1P20	ferritin, heavy polypeptide 1 pseudogene 20	0	2	n/a	n/a	3.04E-01	3.679
279660010	ENSG00000200164	0	Y_RNA	Y RNA	0	16	n/a	n/a	3.58E-01	3.679
280042977	ENSG00000251791	0	SCARNA6	small Cajal body-specific RNA 6	0	2	n/a	n/a	3.29E-01	3.671
1099096	ENSG00000167615	77547	LENG8	leukocyte receptor cluster (LRC) member 8	114823	19	n/a	n/a	2.92E-01	3.666
280045819	ENSG00000252202	0	Y_RNA	Y RNA	0	5	n/a	n/a	3.54E-01	3.661
1096764	ENSG00000154930	58733	ACSS1	acyl-CoA synthetase short-chain family member 1	84532	20	n/a	n/a	2.89E-01	3.633
280090124	ENSG00000255782	0	Z83840.1	Z83840.1	0	22	n/a	n/a	2.88E-01	3.613
279707951	ENSG00000207487	9171	SNORD22	small nucleolar RNA, C/D box 22	9304	11	n/a	n/a	3.33E-01	3.604
1093509	ENSG00000132481	60003	TRIM47	tripartite motif containing 47	91107	17	n/a	n/a	3.14E-01	3.601
1096483	ENSG00000152518	674	ZFP36L2	zinc finger protein 36, C3H type-like 2	678	2	n/a	n/a	3.65E-01	3.597
1103307	ENSG00000187498	1273	COL4A1	collagen, type IV, alpha 1	1282	13	n/a	n/a	3.48E-01	3.588
1098447	ENSG00000164976	36735	KIAA1161	KIAA1161	57462	9	n/a	n/a	3.29E-01	3.586
280117894	ENSG00000258575	0	RP11-998D10.2	RP11-998D10.2	0	14	n/a	n/a	3.21E-01	3.581
1093987	ENSG00000135424	3654	ITGA7	integrin, alpha 7	3679	12	n/a	n/a	2.82E-01	3.581
1092870	ENSG00000127920	2774	GNG11	guanine nucleotide binding protein (G protein), gamma 11	2791	7	n/a	n/a	3.14E-01	3.576
1095544	ENSG00000144749	25767	LRIG1	leucine-rich repeats and immunoglobulin-like domains 1	26018	3	n/a	n/a	2.89E-01	3.576
1093034	ENSG00000129250	10591	KIF1C	kinesin family member 1C	10749	17	n/a	n/a	3.24E-01	3.571
279940853	ENSG00000239529	0	AC131055.2	AC131055.2	0	17	n/a	n/a	3.60E-01	3.571
279734033	ENSG00000214832	0	AC008088.2	AC008088.2	0	17	n/a	n/a	2.75E-01	3.57
279971932	ENSG00000243092	0	AC140847.1	AC140847.1	0	12	n/a	n/a	3.09E-01	3.563
1097144	ENSG00000158270	56746	COLEC12	collectin sub-family member 12	81035	18	n/a	n/a	3.82E-01	3.56
279705620	ENSG00000207093	1013498	SNORD116-8	small nucleolar RNA, C/D box 116-8	100033420	15	n/a	n/a	2.85E-01	3.541
280007681	ENSG00000248923	0	MTND5P11	MT-ND5 pseudogene 11	0	5	n/a	n/a	3.51E-01	3.527
1091320	ENSG00000115414	2319	FN1	fibronectin 1	2335	2	n/a	n/a	3.85E-01	3.518
1092893	ENSG00000128052	3766	KDR	kinase insert domain receptor (a type III receptor tyrosine kinase)	3791	4	n/a	n/a	3.39E-01	3.514
1100936	ENSG00000175899	3	A2M	alpha-2-macroglobulin	2	12	n/a	n/a	3.55E-01	3.505
1093551	ENSG00000132692	40470	BCAN	brevican	63827	1	n/a	n/a	2.89E-01	3.499
279907913	ENSG00000236163	0	RP11-501I18.2	RP11-501I18.2	0	6	n/a	n/a	2.94E-01	3.486
280092093	ENSG00000256007	0	ARAP1-AS1	ARAP1 antisense RNA 1 (non-protein coding)	0	11	n/a	n/a	2.96E-01	3.478
1093271	ENSG00000130876	35581	SLC7A10	solute carrier family 7 (neutral amino acid transporter light chain, asc system), member 10	56301	19	n/a	n/a	2.78E-01	3.475
279900213	ENSG00000235426	0	RP11-342M3.5	RP11-342M3.5	0	10	n/a	n/a	3.06E-01	3.47
279906558	ENSG00000236041	0	AC013791.2	AC013791.2	0	11	n/a	n/a	3.04E-01	3.45
1106545	ENSG00000221932	152866	HEPN1	hepatocellular carcinoma, down-regulated 1	641654	11	n/a	n/a	3.30E-01	3.444
1099263	ENSG00000168209	33832	DDIT4	DNA-damage-inducible transcript 4	54541	10	n/a	n/a	3.57E-01	3.436
1087535	ENSG00000049540	1991	ELN	elastin	2006	7	n/a	n/a	2.96E-01	3.432
1093662	ENSG00000133392	4603	MYH11	myosin, heavy chain 11, smooth muscle	4629	16	n/a	n/a	3.58E-01	3.431
279778632	ENSG00000224614	1014068	AC124944.2	AC124944.2	100128262	3	n/a	n/a	3.10E-01	3.427
1089037	ENSG00000099998	2671	GGT5	gamma-glutamyltransferase 5	2687	22	n/a	n/a	2.84E-01	3.423
1096065	ENSG00000148826	58705	NKX6-2	NK6 homeobox 2	84504	10	n/a	n/a	2.97E-01	3.417
279872050	ENSG00000232931	0	LINC00342	long intergenic non-protein coding RNA 342	0	2	n/a	n/a	2.94E-01	3.406
1106516	ENSG00000221857	5316	FXYD1	FXYD domain containing ion transport regulator 1	5348	19	n/a	n/a	3.45E-01	3.399
1093381	ENSG00000131634	55455	TMEM204	transmembrane protein 204	79652	16	n/a	n/a	3.38E-01	3.395
1098566	ENSG00000165507	10909	C10orf10	chromosome 10 open reading frame 10	11067	10	n/a	n/a	3.72E-01	3.395
280093671	ENSG00000256185	0	RP11-612B6.2	RP11-612B6.2	0	12	n/a	n/a	3.09E-01	3.392
280130420	ENSG00000259291	0	RP11-617F23.1	RP11-617F23.1	0	15	n/a	n/a	3.29E-01	3.388
279969545	ENSG00000242814	0	RP11-436H11.1	RP11-436H11.1	0	5	n/a	n/a	3.19E-01	3.386
1097658	ENSG00000162337	4016	LRP5	low density lipoprotein receptor-related protein 5	4041	11	n/a	n/a	3.20E-01	3.38
1096186	ENSG00000149782	5299	PLCB3	phospholipase C, beta 3 (phosphatidylinositol-specific)	5331	11	n/a	n/a	3.19E-01	3.379
1098378	ENSG00000164736	40922	SOX17	SRY (sex determining region Y)-box 17	64321	8	n/a	n/a	2.75E-01	3.378
280135928	ENSG00000259605	0	AC074212.5	AC074212.5	0	19	n/a	n/a	3.24E-01	3.372
1100922	ENSG00000175832	2103	ETV4	ets variant 4	2118	17	n/a	n/a	3.26E-01	3.37
1092367	ENSG00000124145	6349	SDC4	syndecan 4	6385	20	n/a	n/a	3.22E-01	3.363
1099310	ENSG00000168389	59069	MFSD2A	major facilitator superfamily domain containing 2A	84879	1	n/a	n/a	2.74E-01	3.362
1097459	ENSG00000160685	30525	ZBTB7B	zinc finger and BTB domain containing 7B	51043	1	n/a	n/a	2.82E-01	3.361
1098556	ENSG00000165478	85636	HEPACAM	hepatic and glial cell adhesion molecule	220296	11	n/a	n/a	3.39E-01	3.358
279706614	ENSG00000207259	1013509	SNORD116-20	small nucleolar RNA, C/D box 116-20	100033431	15	n/a	n/a	2.92E-01	3.353
1089624	ENSG00000102996	4298	MMP15	matrix metallopeptidase 15 (membrane-inserted)	4324	16	n/a	n/a	2.94E-01	3.35
279670217	ENSG00000203586	0	AL391244.1	AL391244.1	0	1	n/a	n/a	3.53E-01	3.338
279720656	ENSG00000213293	0	CTD-2666L21.3	CTD-2666L21.3	0	19	n/a	n/a	3.16E-01	3.337
279908625	ENSG00000236239	0	RP4-758J18.9	RP4-758J18.9	0	1	n/a	n/a	3.53E-01	3.337
1091696	ENSG00000118271	7233	TTR	transthyretin	7276	18	n/a	n/a	4.33E-01	3.335
280066519	ENSG00000254132	0	MTND6P3	MT-ND6 pseudogene 3	0	5	n/a	n/a	1.94E-01	3.328
279783276	ENSG00000225032	0	RP11-228B15.4	RP11-228B15.4	0	9	n/a	n/a	3.13E-01	3.326
1089385	ENSG00000101335	10251	MYL9	myosin, light chain 9, regulatory	10398	20	n/a	n/a	3.31E-01	3.312
1096018	ENSG00000148400	4820	NOTCH1	notch 1	4851	9	n/a	n/a	3.29E-01	3.311
1089286	ENSG00000100906	4761	NFKBIA	nuclear factor of kappa light polypeptide gene enhancer in B-cells inhibitor, alpha	4792	14	n/a	n/a	2.79E-01	3.31
1090518	ENSG00000109062	9233	SLC9A3R1	solute carrier family 9 (sodium/hydrogen exchanger), member 3 regulator 1	9368	17	n/a	n/a	2.79E-01	3.309
1101817	ENSG00000180900	23268	SCRIB	scribbled homolog (Drosophila)	23513	8	n/a	n/a	2.88E-01	3.307
1104614	ENSG00000198467	7126	TPM2	tropomyosin 2 (beta)	7169	9	n/a	n/a	3.57E-01	3.3
1089049	ENSG00000100033	5593	PRODH	proline dehydrogenase (oxidase) 1	5625	22	n/a	n/a	3.29E-01	3.3
1087832	ENSG00000066056	7032	TIE1	tyrosine kinase with immunoglobulin-like and EGF-like domains 1	7075	1	n/a	n/a	3.12E-01	3.298
1088611	ENSG00000087266	6416	SH3BP2	SH3-domain binding protein 2	6452	4	n/a	n/a	2.82E-01	3.293
1102436	ENSG00000183773	80861	AIFM3	apoptosis-inducing factor, mitochondrion-associated, 3	150209	22	n/a	n/a	2.87E-01	3.29
1087449	ENSG00000041982	3351	TNC	tenascin C	3371	9	n/a	n/a	3.51E-01	3.289
1094137	ENSG00000136149	0	RPL13AP25	ribosomal protein L13a pseudogene 25	0	13	n/a	n/a	2.84E-01	3.284
279808383	ENSG00000227198	0	C6orf47-AS1	C6orf47 antisense RNA 1 (non-protein coding)	0	6	n/a	n/a	2.77E-01	3.282
1098117	ENSG00000163884	28735	KLF15	Kruppel-like factor 15	28999	3	n/a	n/a	3.29E-01	3.281
1102713	ENSG00000184985	36810	SORCS2	sortilin-related VPS10 domain containing receptor 2	57537	4	n/a	n/a	2.93E-01	3.28
1094298	ENSG00000136938	10394	ANP32B	acidic (leucine-rich) nuclear phosphoprotein 32 family, member B	10541	9	n/a	n/a	3.07E-01	3.28
1087241	ENSG00000017483	60216	SLC38A5	solute carrier family 38, member 5	92745	X	n/a	n/a	2.96E-01	3.278
1088328	ENSG00000079215	6471	SLC1A3	solute carrier family 1 (glial high affinity glutamate transporter), member 3	6507	5	n/a	n/a	3.52E-01	3.275
1106796	ENSG00000224512	0	AC021593.2	AC021593.2	0	17	n/a	n/a	3.29E-01	3.272
1090642	ENSG00000110092	592	CCND1	cyclin D1	595	11	n/a	n/a	3.35E-01	3.27
1103517	ENSG00000188290	37072	HES4	hairy and enhancer of split 4 (Drosophila)	57801	1	n/a	n/a	3.43E-01	3.269
1091169	ENSG00000114315	3260	HES1	hairy and enhancer of split 1, (Drosophila)	3280	3	n/a	n/a	3.55E-01	3.266
279528473	ENSG00000183531	0	Z98256.1	Z98256.1	0	22	n/a	n/a	3.65E-01	3.26
1108987	ENSG00000241404	56635	EGFL8	EGF-like-domain, multiple 8	80864	6	n/a	n/a	2.77E-01	3.252
1107630	ENSG00000229974	0	AC083862.1	AC083862.1	0	7	n/a	n/a	2.77E-01	3.248
280049354	ENSG00000252714	0	5S_rRNA	5S ribosomal RNA	0	15	n/a	n/a	3.10E-01	3.247
280078390	ENSG00000254960	157129880	KIRREL3-AS2	KIRREL3 antisense RNA 2 (non-protein coding)	100874251	11	n/a	n/a	3.82E-01	3.245
1098784	ENSG00000166341	8573	DCHS1	dachsous 1 (Drosophila)	8642	11	n/a	n/a	2.93E-01	3.244
279937003	ENSG00000239039	182393	SNORD13	small nucleolar RNA, C/D box 13	692084	8	n/a	n/a	3.87E-01	3.244
1095102	ENSG00000141756	38112	FKBP10	FK506 binding protein 10, 65 kDa	60681	17	n/a	n/a	2.73E-01	3.241
279989135	ENSG00000245067	90248	RP11-12A1.1	RP11-12A1.1	255130	4	n/a	n/a	2.93E-01	3.235
1094150	ENSG00000136205	41334	TNS3	tensin 3	64759	7	n/a	n/a	3.29E-01	3.228
1093453	ENSG00000132164	6502	SLC6A11	solute carrier family 6 (neurotransmitter transporter, GABA), member 11	6538	3	n/a	n/a	2.89E-01	3.226
279702757	ENSG00000206597	1013090	SNORA57	small nucleolar RNA, H/ACA box 57	692158	11	n/a	n/a	3.07E-01	3.225
1088352	ENSG00000079805	1773	DNM2	dynamin 2	1785	19	n/a	n/a	2.74E-01	3.221
279966459	ENSG00000242481	0	AL592546.1	AL592546.1	0	10	n/a	n/a	4.17E-01	3.221
1093101	ENSG00000129965	169900	INS-IGF2	INS-IGF2 readthrough	723961	11	n/a	n/a	3.37E-01	3.221
1089686	ENSG00000103335	9636	PIEZO1	piezo-type mechanosensitive ion channel component 1	9780	16	n/a	n/a	2.77E-01	3.218
1088032	ENSG00000071564	6889	TCF3	transcription factor 3 (E2A immunoglobulin enhancer binding factors E12/E47)	6929	19	n/a	n/a	2.77E-01	3.217
1095392	ENSG00000143772	3682	ITPKB	inositol-trisphosphate 3-kinase B	3707	1	n/a	n/a	2.90E-01	3.215
1088591	ENSG00000087076	30653	HSD17B14	hydroxysteroid (17-beta) dehydrogenase 14	51171	19	n/a	n/a	2.79E-01	3.213
1093145	ENSG00000130254	9523	SAFB2	scaffold attachment factor B2	9667	19	n/a	n/a	2.80E-01	3.212
1099232	ENSG00000168056	4029	LTBP3	latent transforming growth factor beta binding protein 3	4054	11	n/a	n/a	3.18E-01	3.208
280137550	ENSG00000259716	0	RP5-977B1.11	RP5-977B1.11	0	20	n/a	n/a	3.14E-01	3.2
1097989	ENSG00000163520	2184	FBLN2	fibulin 2	2199	3	n/a	n/a	3.69E-01	3.195
279987728	ENSG00000244683	0	AC092656.1	AC092656.1	0	4	n/a	n/a	4.09E-01	3.191
1089668	ENSG00000103241	2278	FOXF1	forkhead box F1	2294	16	n/a	n/a	2.82E-01	3.187
1093123	ENSG00000130158	36845	DOCK6	dedicator of cytokinesis 6	57572	19	n/a	n/a	2.97E-01	3.184
1103991	ENSG00000196576	23407	PLXNB2	plexin B2	23654	22	n/a	n/a	2.87E-01	3.184
1093367	ENSG00000131477	10120	RAMP2	receptor (G protein-coupled) activity modifying protein 2	10266	17	n/a	n/a	2.93E-01	3.178
1108761	ENSG00000237493	0	RP11-603J24.7	RP11-603J24.7	0	12	n/a	n/a	3.18E-01	3.173
279951059	ENSG00000240731	0	RP5-890O3.9	RP5-890O3.9	0	1	n/a	n/a	2.87E-01	3.171
1102833	ENSG00000185432	25589	METTL7A	methyltransferase like 7A	25840	12	n/a	n/a	3.73E-01	3.171
1105862	ENSG00000213445	6458	SIPA1	signal-induced proliferation-associated 1	6494	11	n/a	n/a	2.73E-01	3.17
1088154	ENSG00000074855	36992	ANO8	anoctamin 8	57719	19	n/a	n/a	2.81E-01	3.17
279855793	ENSG00000231501	0	MTND4LP1	MT-ND4L pseudogene 1	0	X	n/a	n/a	3.64E-01	3.167
279725262	ENSG00000213877	0	CFL1P7	cofilin 1 (non-muscle) pseudogene 7	0	3	n/a	n/a	2.76E-01	3.164
279719726	ENSG00000213174	0	RP11-373E16.1	RP11-373E16.1	0	3	n/a	n/a	2.76E-01	3.158
1094319	ENSG00000137076	7051	TLN1	talin 1	7094	9	n/a	n/a	3.45E-01	3.156
1104836	ENSG00000198959	7010	TGM2	transglutaminase 2 (C polypeptide, protein-glutamine-gamma-glutamyltransferase)	7052	20	n/a	n/a	3.26E-01	3.148
1087522	ENSG00000049089	1289	COL9A2	collagen, type IX, alpha 2	1298	1	n/a	n/a	2.97E-01	3.148
1092514	ENSG00000124942	54866	AHNAK	AHNAK nucleoprotein	79026	11	n/a	n/a	3.45E-01	3.144
1091204	ENSG00000114646	10528	CSPG5	chondroitin sulfate proteoglycan 5 (neuroglycan C)	10675	3	n/a	n/a	3.54E-01	3.142
1099095	ENSG00000167614	36622	TTYH1	tweety homolog 1 (Drosophila)	57348	19	n/a	n/a	3.04E-01	3.136
1090297	ENSG00000107317	5698	PTGDS	prostaglandin D2 synthase 21kDa (brain)	5730	9	n/a	n/a	3.23E-01	3.131
1105206	ENSG00000204592	3115	HLA-E	major histocompatibility complex, class I, E	3133	6	n/a	n/a	2.87E-01	3.13
1108161	ENSG00000233404	0	AC005035.1	AC005035.1	0	2	n/a	n/a	3.62E-01	3.13
1089376	ENSG00000101306	59536	MYLK2	myosin light chain kinase 2	85366	20	n/a	n/a	3.18E-01	3.13
279732919	ENSG00000214748	0	RP11-332E4.1	RP11-332E4.1	0	X	n/a	n/a	2.89E-01	3.129
279536421	ENSG00000184247	0	AC100791.1	AC100791.1	0	17	n/a	n/a	2.93E-01	3.128
1105919	ENSG00000213853	1998	EMP2	epithelial membrane protein 2	2013	16	n/a	n/a	3.05E-01	3.127
1089925	ENSG00000105137	59530	SYDE1	synapse defective 1, Rho GTPase, homolog 1 (C. elegans)	85360	19	n/a	n/a	2.75E-01	3.126
1101107	ENSG00000176845	94211	METRNL	meteorin, glial cell differentiation regulator-like	284207	17	n/a	n/a	2.83E-01	3.122
1106481	ENSG00000219607	169334	PPP1R3G	protein phosphatase 1, regulatory subunit 3G	648791	6	n/a	n/a	2.83E-01	3.12
279894891	ENSG00000234921	0	RP11-85O21.5	RP11-85O21.5	0	9	n/a	n/a	2.97E-01	3.117
280081407	ENSG00000255125	0	RP11-685M7.5	RP11-685M7.5	0	11	n/a	n/a	3.65E-01	3.115
1096028	ENSG00000148482	85703	SLC39A12	solute carrier family 39 (zinc transporter), member 12	221074	10	n/a	n/a	3.38E-01	3.113
1094365	ENSG00000137285	110335	TUBB2B	tubulin, beta 2B class IIb	347733	6	n/a	n/a	2.92E-01	3.112
1089857	ENSG00000104825	4762	NFKBIB	nuclear factor of kappa light polypeptide gene enhancer in B-cells inhibitor, beta	4793	19	n/a	n/a	2.88E-01	3.112
279780020	ENSG00000224731	0	AC016716.2	AC016716.2	0	2	n/a	n/a	3.03E-01	3.112
279895312	ENSG00000234961	0	RP11-124N14.3	RP11-124N14.3	0	10	n/a	n/a	3.85E-01	3.11
1100596	ENSG00000174059	942	CD34	CD34 molecule	947	1	n/a	n/a	3.54E-01	3.107
280096171	ENSG00000256492	0	AL118508.1	AL118508.1	0	20	n/a	n/a	2.83E-01	3.105
279936240	ENSG00000238916	0	hsa-mir-1977	hsa-mir-1977	0	1	n/a	n/a	4.45E-01	3.103
1091674	ENSG00000118094	11021	TREH	trehalase (brush-border membrane glycoprotein)	11181	11	n/a	n/a	3.19E-01	3.098
279969868	ENSG00000242861	0	RP11-285F7.2	RP11-285F7.2	0	1	n/a	n/a	2.96E-01	3.096
1092743	ENSG00000126603	58860	GLIS2	GLIS family zinc finger 2	84662	16	n/a	n/a	2.87E-01	3.091
1104214	ENSG00000197256	25708	KANK2	KN motif and ankyrin repeat domains 2	25959	19	n/a	n/a	3.57E-01	3.09
1090062	ENSG00000105699	31079	LSR	lipolysis stimulated lipoprotein receptor	51599	19	n/a	n/a	2.90E-01	3.088
279988779	ENSG00000244921	0	CTB-36O1.7	CTB-36O1.7	0	5	n/a	n/a	2.81E-01	3.086
280110957	ENSG00000258010	0	RP11-210M15.1	RP11-210M15.1	0	15	n/a	n/a	3.24E-01	3.086
1093149	ENSG00000130287	1452	NCAN	neurocan	1463	19	n/a	n/a	3.85E-01	3.084
1087773	ENSG00000064787	8471	BCAS1	breast carcinoma amplified sequence 1	8537	20	n/a	n/a	3.84E-01	3.084
1102193	ENSG00000182851	109349	GPIHBP1	glycosylphosphatidylinositol anchored high density lipoprotein binding protein 1	338328	8	n/a	n/a	3.12E-01	3.082
1097865	ENSG00000163083	3600	INHBB	inhibin, beta B	3625	2	n/a	n/a	3.37E-01	3.076
279584659	ENSG00000188338	0	SLC38A3	solute carrier family 38, member 3	0	3	n/a	n/a	2.90E-01	3.074
1101303	ENSG00000177807	3741	KCNJ10	potassium inwardly-rectifying channel, subfamily J, member 10	3766	1	n/a	n/a	3.66E-01	3.071
1090973	ENSG00000112559	4163	MDFI	MyoD family inhibitor	4188	6	n/a	n/a	2.97E-01	3.069
1101536	ENSG00000179144	81729	GIMAP7	GTPase, IMAP family member 7	168537	7	n/a	n/a	3.06E-01	3.069
1101235	ENSG00000177464	2811	GPR4	G protein-coupled receptor 4	2828	19	n/a	n/a	2.88E-01	3.069
279752261	ENSG00000221160	1023051	MIR1281	microRNA 1281	100302237	22	n/a	n/a	3.47E-01	3.065
1098665	ENSG00000165912	29498	PACSIN3	protein kinase C and casein kinase substrate in neurons 3	29763	11	n/a	n/a	2.83E-01	3.065
1088337	ENSG00000079337	10264	RAPGEF3	Rap guanine nucleotide exchange factor (GEF) 3	10411	12	n/a	n/a	2.96E-01	3.063
279705970	ENSG00000207152	0	SNORA67	small nucleolar RNA, H/ACA box 67	0	17	n/a	n/a	2.93E-01	3.062
279707419	ENSG00000207395	0	Y_RNA	Y RNA	0	15	n/a	n/a	3.20E-01	3.058
1093534	ENSG00000132622	78147	HSPA12B	heat shock 70kD protein 12B	116835	20	n/a	n/a	2.99E-01	3.057
1106071	ENSG00000214402	125696	LCNL1	lipocalin-like 1	401562	9	n/a	n/a	3.05E-01	3.056
280116676	ENSG00000258504	0	RP11-638I2.6	RP11-638I2.6	0	14	n/a	n/a	2.76E-01	3.052
279770712	ENSG00000224012	0	RP11-756G12.1	RP11-756G12.1	0	5	n/a	n/a	3.15E-01	3.051
280018251	ENSG00000249835	0	VCAN-AS1	VCAN antisense RNA 1 (non-protein coding)	0	5	n/a	n/a	3.22E-01	3.049
1088671	ENSG00000088881	36866	EBF4	early B-cell factor 4	57593	20	n/a	n/a	2.85E-01	3.048
1100535	ENSG00000173706	36766	HEG1	HEG homolog 1 (zebrafish)	57493	3	n/a	n/a	3.55E-01	3.048
1091232	ENSG00000114853	60242	ZBTB47	zinc finger and BTB domain containing 47	92999	3	n/a	n/a	3.17E-01	3.045
1088538	ENSG00000085563	5211	ABCB1	ATP-binding cassette, sub-family B (MDR/TAP), member 1	5243	7	n/a	n/a	3.66E-01	3.044
1091226	ENSG00000114790	25833	ARHGEF26	Rho guanine nucleotide exchange factor (GEF) 26	26084	3	n/a	n/a	2.84E-01	3.04
1089582	ENSG00000102760	28720	C13orf15	chromosome 13 open reading frame 15	28984	13	n/a	n/a	3.53E-01	3.034
1094664	ENSG00000138795	30658	LEF1	lymphoid enhancer-binding factor 1	51176	4	n/a	n/a	2.93E-01	3.032
280072596	ENSG00000254563	0	RP11-673F18.1	RP11-673F18.1	0	11	n/a	n/a	3.72E-01	3.032
1087954	ENSG00000069696	1803	DRD4	dopamine receptor D4	1815	11	n/a	n/a	3.55E-01	3.031
279659982	ENSG00000200156	26578	RNU5B-1	RNA, U5B small nuclear 1	26832	15	n/a	n/a	3.86E-01	3.031
1098985	ENSG00000167123	30630	CERCAM	cerebral endothelial cell adhesion molecule	51148	9	n/a	n/a	2.92E-01	3.026
1090078	ENSG00000105767	83493	CADM4	cell adhesion molecule 4	199731	19	n/a	n/a	2.95E-01	3.024
1099678	ENSG00000169957	55527	ZNF768	zinc finger protein 768	79724	16	n/a	n/a	2.93E-01	3.023
1099943	ENSG00000171115	81226	GIMAP8	GTPase, IMAP family member 8	155038	7	n/a	n/a	3.22E-01	3.022
1099090	ENSG00000167601	555	AXL	AXL receptor tyrosine kinase	558	19	n/a	n/a	3.33E-01	3.022
1088673	ENSG00000088888	36779	MAVS	mitochondrial antiviral signaling protein	57506	20	n/a	n/a	2.76E-01	3.021
1090240	ENSG00000106689	9220	LHX2	LIM homeobox 2	9355	9	n/a	n/a	3.29E-01	3.021
1090577	ENSG00000109610	6609	SOD3	superoxide dismutase 3, extracellular	6649	4	n/a	n/a	3.35E-01	3.017
279980634	ENSG00000243964	0	RP11-16F15.1	RP11-16F15.1	0	11	n/a	n/a	3.53E-01	3.015
1092943	ENSG00000128567	5388	PODXL	podocalyxin-like	5420	7	n/a	n/a	3.32E-01	3.01
280078433	ENSG00000254964	0	RP11-831H9.3	RP11-831H9.3	0	11	n/a	n/a	3.15E-01	3.008
279707398	ENSG00000207392	0	SNORA20	small nucleolar RNA, H/ACA box 20	0	6	n/a	n/a	3.33E-01	3.007
1093617	ENSG00000133067	37776	LGR6	leucine-rich repeat containing G protein-coupled receptor 6	59352	1	n/a	n/a	3.52E-01	3.006
279951718	ENSG00000240801	0	AC132217.4	AC132217.4	0	11	n/a	n/a	3.27E-01	3.005
1088235	ENSG00000076928	9015	ARHGEF1	Rho guanine nucleotide exchange factor (GEF) 1	9138	19	n/a	n/a	2.93E-01	3.004
1092551	ENSG00000125398	6622	SOX9	SRY (sex determining region Y)-box 9	6662	17	n/a	n/a	3.14E-01	3.003
280086539	ENSG00000255457	0	RP11-436P7.1	RP11-436P7.1	0	8	n/a	n/a	3.14E-01	3.002
1102877	ENSG00000185633	36180	NDUFA4L2	NADH dehydrogenase (ubiquinone) 1 alpha subcomplex, 4-like 2	56901	12	n/a	n/a	2.92E-01	3.001
279715976	ENSG00000212238	157130510	5S_rRNA	5S ribosomal RNA	100885864	7	n/a	n/a	3.08E-01	2.997
280135967	ENSG00000259607	0	CTD-2647L4.5	CTD-2647L4.5	0	8	n/a	n/a	3.08E-01	2.993
1097023	ENSG00000157227	4297	MMP14	matrix metallopeptidase 14 (membrane-inserted)	4323	14	n/a	n/a	2.88E-01	2.987
1091545	ENSG00000116962	4780	NID1	nidogen 1	4811	1	n/a	n/a	3.49E-01	2.986
279479626	ENSG00000177236	0	AP006621.1	AP006621.1	0	11	n/a	n/a	2.92E-01	2.983
1099918	ENSG00000170989	1888	S1PR1	sphingosine-1-phosphate receptor 1	1901	1	n/a	n/a	2.97E-01	2.982
279752975	ENSG00000221288	1023337	MIR663B	microRNA 663b	100313824	2	n/a	n/a	2.88E-01	2.981
1100557	ENSG00000173848	10130	NET1	neuroepithelial cell transforming 1	10276	10	n/a	n/a	2.89E-01	2.981
1089329	ENSG00000101144	651	BMP7	bone morphogenetic protein 7	655	20	n/a	n/a	2.95E-01	2.98
1095693	ENSG00000145888	2724	GLRA1	glycine receptor, alpha 1	2741	5	n/a	n/a	4.15E-01	2.973
1103857	ENSG00000196218	6228	RYR1	ryanodine receptor 1 (skeletal)	6261	19	n/a	n/a	3.57E-01	2.973
279883044	ENSG00000233893	0	RP11-507C10.5	RP11-507C10.5	0	6	n/a	n/a	3.15E-01	2.973
1096158	ENSG00000149564	59988	ESAM	endothelial cell adhesion molecule	90952	11	n/a	n/a	2.79E-01	2.973
1094063	ENSG00000135821	2735	GLUL	glutamate-ammonia ligase	2752	1	n/a	n/a	3.24E-01	2.972
280103423	ENSG00000257270	0	RP11-521B24.5	RP11-521B24.5	0	14	n/a	n/a	2.78E-01	2.97
280094681	ENSG00000256309	0	AC009469.1	AC009469.1	0	2	n/a	n/a	2.83E-01	2.97
1087467	ENSG00000043355	7503	ZIC2	Zic family member 2	7546	13	n/a	n/a	3.31E-01	2.966
1101577	ENSG00000179403	41419	VWA1	von Willebrand factor A domain containing 1	64856	1	n/a	n/a	2.97E-01	2.965
279841304	ENSG00000230216	0	HSPB1P2	heat shock 27kDa protein 1 pseudogene 2	0	X	n/a	n/a	3.46E-01	2.965
1101155	ENSG00000177045	80655	SIX5	SIX homeobox 5	147912	19	n/a	n/a	3.03E-01	2.963
279956594	ENSG00000241409	0	AC064852.4	AC064852.4	0	2	n/a	n/a	2.88E-01	2.963
1093924	ENSG00000135097	4414	MSI1	musashi homolog 1 (Drosophila)	4440	12	n/a	n/a	3.16E-01	2.961
1094933	ENSG00000140682	6999	TGFB1I1	transforming growth factor beta 1 induced transcript 1	7041	16	n/a	n/a	3.34E-01	2.958
280120357	ENSG00000258714	0	RP11-998D10.7	RP11-998D10.7	0	14	n/a	n/a	3.02E-01	2.958
1092270	ENSG00000123243	56534	ITIH5	inter-alpha (globulin) inhibitor H5	80760	10	n/a	n/a	3.75E-01	2.956
1099155	ENSG00000167772	30611	ANGPTL4	angiopoietin-like 4	51129	19	n/a	n/a	3.55E-01	2.956
279947245	ENSG00000240289	0	RP11-240D10.2	RP11-240D10.2	0	1	n/a	n/a	2.94E-01	2.953
280067956	ENSG00000254230	0	RP11-582J16.3	RP11-582J16.3	0	8	n/a	n/a	3.29E-01	2.95
1094520	ENSG00000138080	10958	EMILIN1	elastin microfibril interfacer 1	11117	2	n/a	n/a	2.96E-01	2.948
1086955	ENSG00000005379	9129	BZRAP1	benzodiazapine receptor (peripheral) associated protein 1	9256	17	n/a	n/a	3.32E-01	2.945
1093174	ENSG00000130402	78	ACTN4	actinin, alpha 4	81	19	n/a	n/a	2.94E-01	2.941
1088520	ENSG00000085117	3707	CD82	CD82 molecule	3732	11	n/a	n/a	2.84E-01	2.938
1095059	ENSG00000141524	11158	TMC6	transmembrane channel-like 6	11322	17	n/a	n/a	3.13E-01	2.933
1092350	ENSG00000124067	6524	SLC12A4	solute carrier family 12 (potassium/chloride transporters), member 4	6560	16	n/a	n/a	3.21E-01	2.933
1098490	ENSG00000165175	37340	MID1IP1	MID1 interacting protein 1 (gastrulation specific G12 homolog (zebrafish))	58526	X	n/a	n/a	2.88E-01	2.933
1088017	ENSG00000071054	9311	MAP4K4	mitogen-activated protein kinase kinase kinase kinase 4	9448	2	n/a	n/a	3.39E-01	2.933
280133333	ENSG00000259460	0	RP11-128A17.1	RP11-128A17.1	0	15	n/a	n/a	2.95E-01	2.928
1098676	ENSG00000165949	3409	IFI27	interferon, alpha-inducible protein 27	3429	14	n/a	n/a	2.97E-01	2.922
1098550	ENSG00000165458	3611	INPPL1	inositol polyphosphate phosphatase-like 1	3636	11	n/a	n/a	2.73E-01	2.921
1091599	ENSG00000117394	6477	SLC2A1	solute carrier family 2 (facilitated glucose transporter), member 1	6513	1	n/a	n/a	2.88E-01	2.914
1092363	ENSG00000124126	36853	PREX1	phosphatidylinositol-3,4,5-trisphosphate-dependent Rac exchange factor 1	57580	20	n/a	n/a	2.95E-01	2.913
1098241	ENSG00000164199	58270	GPR98	G protein-coupled receptor 98	84059	5	n/a	n/a	3.51E-01	2.913
1099454	ENSG00000168994	85792	C6orf145	chromosome 6 open reading frame 145	221749	6	n/a	n/a	2.84E-01	2.913
1100951	ENSG00000176014	58816	TUBB6	tubulin, beta 6 class V	84617	18	n/a	n/a	2.84E-01	2.91
1088664	ENSG00000088826	33789	SMOX	spermine oxidase	54498	20	n/a	n/a	3.29E-01	2.903
279663258	ENSG00000201136	0	U6	U6 spliceosomal RNA	0	15	n/a	n/a	3.15E-01	2.9
1095512	ENSG00000144579	37222	CTDSP1	CTD (carboxy-terminal domain, RNA polymerase II, polypeptide A) small phosphatase 1	58190	2	n/a	n/a	2.97E-01	2.9
1088827	ENSG00000091986	81022	CCDC80	coiled-coil domain containing 80	151887	3	n/a	n/a	3.51E-01	2.899
1102326	ENSG00000183397	1000551	C19orf71	chromosome 19 open reading frame 71	100128569	19	n/a	n/a	2.84E-01	2.897
1101622	ENSG00000179772	2291	FOXS1	forkhead box S1	2307	20	n/a	n/a	3.81E-01	2.897
1091087	ENSG00000113504	10565	SLC12A7	solute carrier family 12 (potassium/chloride transporters), member 7	10723	5	n/a	n/a	3.58E-01	2.895
1095680	ENSG00000145824	9406	CXCL14	chemokine (C-X-C motif) ligand 14	9547	5	n/a	n/a	3.37E-01	2.894
1091911	ENSG00000120129	1831	DUSP1	dual specificity phosphatase 1	1843	5	n/a	n/a	3.65E-01	2.889
1097961	ENSG00000163453	3470	IGFBP7	insulin-like growth factor binding protein 7	3490	4	n/a	n/a	3.17E-01	2.887
279722569	ENSG00000213493	0	RP11-55L3.2	RP11-55L3.2	0	4	n/a	n/a	2.92E-01	2.88
280049263	ENSG00000252701	0	SNORD112	Small nucleolar RNA SNORD112	0	14	n/a	n/a	4.03E-01	2.88
1099074	ENSG00000167543	59881	TP53I13	tumor protein p53 inducible protein 13	90313	17	n/a	n/a	3.47E-01	2.878
1093835	ENSG00000134569	4013	LRP4	low density lipoprotein receptor-related protein 4	4038	11	n/a	n/a	3.65E-01	2.874
1096547	ENSG00000153048	23343	CARHSP1	calcium regulated heat stable protein 1, 24kDa	23589	16	n/a	n/a	2.80E-01	2.872
1098638	ENSG00000165801	34990	ARHGEF40	Rho guanine nucleotide exchange factor (GEF) 40	55701	14	n/a	n/a	3.29E-01	2.869
1097452	ENSG00000160606	77756	TLCD1	TLC domain containing 1	116238	17	n/a	n/a	3.39E-01	2.867
279902105	ENSG00000235605	0	RP5-827C21.1	RP5-827C21.1	0	1	n/a	n/a	2.95E-01	2.865
1103173	ENSG00000186815	32853	TPCN1	two pore segment channel 1	53373	12	n/a	n/a	3.05E-01	2.864
279909931	ENSG00000236358	0	RP5-827C21.2	RP5-827C21.2	0	1	n/a	n/a	2.97E-01	2.86
1096695	ENSG00000154319	57890	FAM167A	family with sequence similarity 167, member A	83648	8	n/a	n/a	3.57E-01	2.855
1099180	ENSG00000167874	60145	TMEM88	transmembrane protein 88	92162	17	n/a	n/a	2.86E-01	2.854
279863828	ENSG00000232196	1023950	MTRNR2L4	MT-RNR2-like 4	100463285	16	n/a	n/a	4.14E-01	2.852
1090707	ENSG00000110799	7407	VWF	von Willebrand factor	7450	12	n/a	n/a	2.87E-01	2.85
1087157	ENSG00000011304	5693	PTBP1	polypyrimidine tract binding protein 1	5725	19	n/a	n/a	2.91E-01	2.848
279948292	ENSG00000240407	0	AL158165.1	AL158165.1	0	10	n/a	n/a	3.64E-01	2.848
1092194	ENSG00000122642	11163	FKBP9	FK506 binding protein 9, 63 kDa	11328	7	n/a	n/a	3.57E-01	2.846
279982337	ENSG00000244151	0	RP11-148K1.12	RP11-148K1.12	0	7	n/a	n/a	2.95E-01	2.845
1105201	ENSG00000204580	776	DDR1	discoidin domain receptor tyrosine kinase 1	780	6	n/a	n/a	2.91E-01	2.841
279826311	ENSG00000228843	0	RP11-112J3.15	RP11-112J3.15	0	9	n/a	n/a	2.84E-01	2.84
279667535	ENSG00000202354	6053	RNY3	RNA, Ro-associated Y3	6085	7	n/a	n/a	4.45E-01	2.839
1094403	ENSG00000137507	2599	LRRC32	leucine rich repeat containing 32	2615	11	n/a	n/a	2.84E-01	2.838
280094100	ENSG00000256235	59214	C5orf62	chromosome 5 open reading frame 62	85027	5	n/a	n/a	3.16E-01	2.837
279663559	ENSG00000201229	0	SNORA63	Small nucleolar RNA SNORA63	0	3	n/a	n/a	3.54E-01	2.834
280011037	ENSG00000249240	0	AC069368.3	Uncharacterized protein	0	15	n/a	n/a	3.57E-01	2.834
280111434	ENSG00000258056	0	RP11-644F5.11	RP11-644F5.11	0	12	n/a	n/a	2.98E-01	2.832
1089110	ENSG00000100234	7035	TIMP3	TIMP metallopeptidase inhibitor 3	7078	22	n/a	n/a	3.52E-01	2.824
1097498	ENSG00000160888	9449	IER2	immediate early response 2	9592	19	n/a	n/a	3.51E-01	2.821
1106680	ENSG00000223802	10557	CERS1	ceramide synthase 1	10715	19	n/a	n/a	3.15E-01	2.821
1102115	ENSG00000182500	59066	ORAI1	ORAI calcium release-activated calcium modulator 1	84876	12	n/a	n/a	3.00E-01	2.818
279911549	ENSG00000236494	0	RP11-89N17.4	RP11-89N17.4	0	7	n/a	n/a	2.99E-01	2.816
1091727	ENSG00000118523	1479	CTGF	connective tissue growth factor	1490	6	n/a	n/a	3.34E-01	2.813
1102480	ENSG00000183963	6489	SMTN	smoothelin	6525	22	n/a	n/a	2.88E-01	2.813
1094017	ENSG00000135540	36500	NHSL1	NHS-like 1	57224	6	n/a	n/a	3.19E-01	2.812
280112782	ENSG00000258197	0	NKX2-2-AS1	NKX2-2 antisense RNA 1 (non-protein coding)	0	20	n/a	n/a	3.30E-01	2.809
1100447	ENSG00000173269	55615	MMRN2	multimerin 2	79812	10	n/a	n/a	3.29E-01	2.808
280045847	ENSG00000252206	0	RNU7-40P	RNA, U7 small nuclear 40 pseudogene	0	12	n/a	n/a	4.45E-01	2.797
1104235	ENSG00000197324	25769	LRP10	low density lipoprotein receptor-related protein 10	26020	14	n/a	n/a	3.15E-01	2.794
1102439	ENSG00000183779	55940	ZNF703	zinc finger protein 703	80139	8	n/a	n/a	3.13E-01	2.794
279753773	ENSG00000221420	0	SNORA81	small nucleolar RNA, H/ACA box 81	0	3	n/a	n/a	2.75E-01	2.791
1100316	ENSG00000172660	8097	TAF15	TAF15 RNA polymerase II, TATA box binding protein (TBP)-associated factor, 68kDa	8148	17	n/a	n/a	2.76E-01	2.787
1096045	ENSG00000148671	10816	C10orf116	chromosome 10 open reading frame 116	10974	10	n/a	n/a	3.72E-01	2.781
1100568	ENSG00000173905	27078	GOLIM4	golgi integral membrane protein 4	27333	3	n/a	n/a	3.33E-01	2.781
1095145	ENSG00000142227	1999	EMP3	epithelial membrane protein 3	2014	19	n/a	n/a	2.95E-01	2.779
1104720	ENSG00000198753	5333	PLXNB3	plexin B3	5365	X	n/a	n/a	2.88E-01	2.779
1099651	ENSG00000169871	57524	TRIM56	tripartite motif containing 56	81844	7	n/a	n/a	3.11E-01	2.779
1097678	ENSG00000162407	8546	PPAP2B	phosphatidic acid phosphatase type 2B	8613	1	n/a	n/a	3.77E-01	2.778
1088971	ENSG00000099331	4624	MYO9B	myosin IXB	4650	19	n/a	n/a	2.76E-01	2.774
1095222	ENSG00000142910	40762	TINAGL1	tubulointerstitial nephritis antigen-like 1	64129	1	n/a	n/a	2.87E-01	2.774
279716158	ENSG00000212283	169524	SNORD89	small nucleolar RNA, C/D box 89	692205	2	n/a	n/a	3.34E-01	2.774
1094260	ENSG00000136830	41418	FAM129B	family with sequence similarity 129, member B	64855	9	n/a	n/a	2.82E-01	2.774
280047513	ENSG00000252447	0	snoU13	Small nucleolar RNA U13	0	11	n/a	n/a	3.29E-01	2.769
1090741	ENSG00000111077	23126	TENC1	tensin like C1 domain containing phosphatase (tensin 2)	23371	12	n/a	n/a	3.16E-01	2.769
1087601	ENSG00000054598	2280	FOXC1	forkhead box C1	2296	6	n/a	n/a	3.93E-01	2.768
1100096	ENSG00000171729	34381	TMEM51	transmembrane protein 51	55092	1	n/a	n/a	3.48E-01	2.768
1100573	ENSG00000173918	77613	C1QTNF1	C1q and tumor necrosis factor related protein 1	114897	17	n/a	n/a	2.81E-01	2.767
1102017	ENSG00000182095	58828	TNRC18	trinucleotide repeat containing 18	84629	7	n/a	n/a	2.82E-01	2.766
1106938	ENSG00000225485	36909	ARHGAP23	Rho GTPase activating protein 23	57636	17	n/a	n/a	2.95E-01	2.764
1095321	ENSG00000143416	8883	SELENBP1	selenium binding protein 1	8991	1	n/a	n/a	2.96E-01	2.763
1088454	ENSG00000082781	3668	ITGB5	integrin, beta 5	3693	3	n/a	n/a	3.59E-01	2.762
279616128	ENSG00000197047	0	Z73979.1	Z73979.1	0	22	n/a	n/a	2.80E-01	2.761
280035466	ENSG00000251184	0	RP11-101E3.5	RP11-101E3.5	0	9	n/a	n/a	2.91E-01	2.758
1092627	ENSG00000125817	1052	CENPB	centromere protein B, 80kDa	1059	20	n/a	n/a	2.93E-01	2.757
280074018	ENSG00000254665	0	RP11-152H18.3	RP11-152H18.3	0	11	n/a	n/a	2.89E-01	2.753
1102531	ENSG00000184208	55443	C22orf46	chromosome 22 open reading frame 46	79640	22	n/a	n/a	3.16E-01	2.752
279939458	ENSG00000239373	0	AL021579.1	AL021579.1	0	1	n/a	n/a	3.57E-01	2.748
1089945	ENSG00000105227	36989	PRX	periaxin	57716	19	n/a	n/a	2.92E-01	2.747
280065750	ENSG00000254087	0	LYN	v-yes-1 Yamaguchi sarcoma viral related oncogene homolog	0	8	n/a	n/a	3.54E-01	2.747
1102030	ENSG00000182154	41499	MRPL41	mitochondrial ribosomal protein L41	64975	9	n/a	n/a	3.26E-01	2.745
1092523	ENSG00000125148	4476	MT2A	metallothionein 2A	4502	16	n/a	n/a	4.12E-01	2.744
1092775	ENSG00000126878	57786	AIF1L	allograft inflammatory factor 1-like	83543	9	n/a	n/a	2.87E-01	2.742
1090747	ENSG00000111181	6503	SLC6A12	solute carrier family 6 (neurotransmitter transporter, betaine/GABA), member 12	6539	12	n/a	n/a	2.88E-01	2.739
280091671	ENSG00000255965	0	RP11-408I18.9	RP11-408I18.9	0	12	n/a	n/a	2.84E-01	2.737
1098300	ENSG00000164403	79611	SHROOM1	shroom family member 1	134549	5	n/a	n/a	2.87E-01	2.737
1107237	ENSG00000227495	0	AC109333.10	AC109333.10	0	17	n/a	n/a	3.47E-01	2.737
279922546	ENSG00000237470	0	RP11-271M1.2	RP11-271M1.2	0	10	n/a	n/a	3.33E-01	2.732
1090058	ENSG00000105695	4074	MAG	myelin associated glycoprotein	4099	19	n/a	n/a	3.58E-01	2.731
1096665	ENSG00000154133	33829	ROBO4	roundabout homolog 4, magic roundabout (Drosophila)	54538	11	n/a	n/a	2.92E-01	2.728
280062352	ENSG00000253830	0	AC005895.3	AC005895.3	0	5	n/a	n/a	3.72E-01	2.725
279778116	ENSG00000224578	0	AC084058.1	AC084058.1	0	16	n/a	n/a	2.92E-01	2.724
1109009	ENSG00000241839	56102	PLEKHO2	pleckstrin homology domain containing, family O member 2	80301	15	n/a	n/a	3.22E-01	2.723
1105897	ENSG00000213722	23318	DDAH2	dimethylarginine dimethylaminohydrolase 2	23564	6	n/a	n/a	2.85E-01	2.72
1098636	ENSG00000165795	36720	NDRG2	NDRG family member 2	57447	14	n/a	n/a	3.26E-01	2.717
1087593	ENSG00000054179	949	ENTPD2	ectonucleoside triphosphate diphosphohydrolase 2	954	9	n/a	n/a	2.96E-01	2.713
1087767	ENSG00000064666	1256	CNN2	calponin 2	1265	19	n/a	n/a	2.84E-01	2.712
280118505	ENSG00000258610	0	RP11-488C13.7	RP11-488C13.7	0	14	n/a	n/a	2.96E-01	2.707
1089966	ENSG00000105329	6998	TGFB1	transforming growth factor, beta 1	7040	19	n/a	n/a	3.08E-01	2.705
1092761	ENSG00000126785	36655	RHOJ	ras homolog gene family, member J	57381	14	n/a	n/a	3.16E-01	2.705
1089152	ENSG00000100342	8476	APOL1	apolipoprotein L, 1	8542	22	n/a	n/a	3.29E-01	2.703
1092851	ENSG00000127603	23254	MACF1	microtubule-actin crosslinking factor 1	23499	1	n/a	n/a	3.48E-01	2.703
1096755	ENSG00000154856	80613	APCDD1	adenomatosis polyposis coli down-regulated 1	147495	18	n/a	n/a	3.58E-01	2.703
1089298	ENSG00000100979	5328	PLTP	phospholipid transfer protein	5360	20	n/a	n/a	3.35E-01	2.702
1088956	ENSG00000099194	6284	SCD	stearoyl-CoA desaturase (delta-9-desaturase)	6319	10	n/a	n/a	3.29E-01	2.699
1094917	ENSG00000140548	119492	ZNF710	zinc finger protein 710	374655	15	n/a	n/a	2.88E-01	2.699
280125593	ENSG00000259018	0	RP11-124D2.3	RP11-124D2.3	0	14	n/a	n/a	3.46E-01	2.698
1087254	ENSG00000019144	22942	PHLDB1	pleckstrin homology-like domain, family B, member 1	23187	11	n/a	n/a	2.89E-01	2.697
279985879	ENSG00000244491	0	RP3-508I15.18	RP3-508I15.18	0	22	n/a	n/a	3.29E-01	2.697
1089349	ENSG00000101198	79286	NKAIN4	Na+/K+ transporting ATPase interacting 4	128414	20	n/a	n/a	3.64E-01	2.694
1088803	ENSG00000091409	3630	ITGA6	integrin, alpha 6	3655	2	n/a	n/a	3.18E-01	2.691
279706495	ENSG00000207236	1013510	SNORD116-21	small nucleolar RNA, C/D box 116-21	100033432	15	n/a	n/a	2.75E-01	2.687
280078548	ENSG00000254969	0	RP11-939C17.2	RP11-939C17.2	0	11	n/a	n/a	3.57E-01	2.682
279475262	ENSG00000176734	0	TRIL	TLR4 interactor with leucine-rich repeats	0	7	n/a	n/a	3.77E-01	2.682
1089006	ENSG00000099860	4590	GADD45B	growth arrest and DNA-damage-inducible, beta	4616	19	n/a	n/a	3.53E-01	2.681
280089261	ENSG00000255690	0	AC005013.1	AC005013.1	0	7	n/a	n/a	3.77E-01	2.678
280109348	ENSG00000257851	0	RP11-199A1.1	RP11-199A1.1	0	12	n/a	n/a	2.73E-01	2.677
1089274	ENSG00000100836	8055	PABPN1	poly(A) binding protein, nuclear 1	8106	14	n/a	n/a	2.87E-01	2.674
1098354	ENSG00000164638	85880	SLC29A4	solute carrier family 29 (nucleoside transporters), member 4	222962	7	n/a	n/a	2.77E-01	2.672
1102923	ENSG00000185818	109778	NAT8L	N-acetyltransferase 8-like (GCN5-related, putative)	339983	4	n/a	n/a	2.96E-01	2.669
1105853	ENSG00000213398	3906	LCAT	lecithin-cholesterol acyltransferase	3931	16	n/a	n/a	2.78E-01	2.669
279706474	ENSG00000207233	0	SNORA37	small nucleolar RNA, H/ACA box 37	0	18	n/a	n/a	3.54E-01	2.665
279849213	ENSG00000230916	0	RP11-10B2.1	RP11-10B2.1	0	X	n/a	n/a	2.96E-01	2.664
1105019	ENSG00000204128	90415	C2orf72	chromosome 2 open reading frame 72	257407	2	n/a	n/a	3.26E-01	2.663
1088979	ENSG00000099385	9143	BCL7C	B-cell CLL/lymphoma 7C	9274	16	n/a	n/a	3.35E-01	2.663
1103580	ENSG00000188549	122833	C15orf52	chromosome 15 open reading frame 52	388115	15	n/a	n/a	2.84E-01	2.66
1108407	ENSG00000235034	110021	C19orf81	chromosome 19 open reading frame 81	342918	19	n/a	n/a	2.92E-01	2.659
1087321	ENSG00000026025	7388	VIM	vimentin	7431	10	n/a	n/a	3.57E-01	2.656
280040008	ENSG00000251534	0	RP1-96H9.6	RP1-96H9.6	0	12	n/a	n/a	3.16E-01	2.651
1101040	ENSG00000176435	81491	CLEC14A	C-type lectin domain family 14, member A	161198	14	n/a	n/a	3.53E-01	2.649
1089863	ENSG00000104852	6585	SNRNP70	small nuclear ribonucleoprotein 70kDa (U1)	6625	19	n/a	n/a	2.81E-01	2.646
280079739	ENSG00000255031	0	RP11-802E16.3	RP11-802E16.3	0	11	n/a	n/a	3.25E-01	2.644
1087900	ENSG00000068001	8623	HYAL2	hyaluronoglucosaminidase 2	8692	3	n/a	n/a	3.17E-01	2.643
279938556	ENSG00000239268	0	RP11-384F7.2	RP11-384F7.2	0	3	n/a	n/a	2.91E-01	2.642
280028328	ENSG00000250610	0	RP11-738E22.2	RP11-738E22.2	0	4	n/a	n/a	3.22E-01	2.641
1088061	ENSG00000072310	6680	SREBF1	sterol regulatory element binding transcription factor 1	6720	17	n/a	n/a	3.32E-01	2.639
1100489	ENSG00000173486	2270	FKBP2	FK506 binding protein 2, 13kDa	2286	11	n/a	n/a	2.76E-01	2.636
279936079	ENSG00000238890	0	AC078917.1	AC078917.1	0	12	n/a	n/a	3.87E-01	2.635
1095152	ENSG00000142303	57475	ADAMTS10	ADAM metallopeptidase with thrombospondin type 1 motif, 10	81794	19	n/a	n/a	2.88E-01	2.635
1088229	ENSG00000076706	4137	MCAM	melanoma cell adhesion molecule	4162	11	n/a	n/a	3.55E-01	2.634
1096094	ENSG00000149115	59611	TNKS1BP1	tankyrase 1 binding protein 1, 182kDa	85456	11	n/a	n/a	2.74E-01	2.632
279709008	ENSG00000207707	1013216	MIR639	microRNA 639	693224	19	n/a	n/a	3.24E-01	2.63
1087850	ENSG00000066468	2248	FGFR2	fibroblast growth factor receptor 2	2263	10	n/a	n/a	3.57E-01	2.63
1098293	ENSG00000164379	60868	FOXQ1	forkhead box Q1	94234	6	n/a	n/a	4.35E-01	2.625
1089477	ENSG00000101938	60108	CHRDL1	chordin-like 1	91851	X	n/a	n/a	3.66E-01	2.624
1103384	ENSG00000187773	79075	FAM69C	family with sequence similarity 69, member C	125704	18	n/a	n/a	3.69E-01	2.624
1086964	ENSG00000005513	29803	SOX8	SRY (sex determining region Y)-box 8	30812	16	n/a	n/a	3.16E-01	2.622
280092156	ENSG00000256013	0	RP11-27M24.1	RP11-27M24.1	0	16	n/a	n/a	2.77E-01	2.622
1098417	ENSG00000164889	6486	SLC4A2	solute carrier family 4, anion exchanger, member 2 (erythrocyte membrane protein band 3-like 1)	6522	7	n/a	n/a	2.79E-01	2.62
279850729	ENSG00000231064	0	RP11-263K19.4	RP11-263K19.4	0	1	n/a	n/a	2.90E-01	2.619
1095713	ENSG00000146005	58459	PSD2	pleckstrin and Sec7 domain containing 2	84249	5	n/a	n/a	3.66E-01	2.617
1099106	ENSG00000167641	60906	PPP1R14A	protein phosphatase 1, regulatory (inhibitor) subunit 14A	94274	19	n/a	n/a	3.31E-01	2.617
1092377	ENSG00000124181	5303	PLCG1	phospholipase C, gamma 1	5335	20	n/a	n/a	3.29E-01	2.617
279658631	ENSG00000199753	1013107	SNORD104	small nucleolar RNA, C/D box 104	692227	17	n/a	n/a	3.74E-01	2.616
1093985	ENSG00000135414	10074	GDF11	growth differentiation factor 11	10220	12	n/a	n/a	2.86E-01	2.615
279855660	ENSG00000231485	0	RP4-535B20.1	RP4-535B20.1	0	1	n/a	n/a	2.75E-01	2.613
1095751	ENSG00000146250	81702	PRSS35	protease, serine, 35	167681	6	n/a	n/a	3.57E-01	2.611
1093135	ENSG00000130202	5787	PVRL2	poliovirus receptor-related 2 (herpesvirus entry mediator B)	5819	19	n/a	n/a	2.81E-01	2.61
280034828	ENSG00000251143	0	RP11-849H4.4	RP11-849H4.4	0	11	n/a	n/a	3.65E-01	2.61
280072641	ENSG00000254568	0	RP11-664I21.5	RP11-664I21.5	0	11	n/a	n/a	2.76E-01	2.608
1101909	ENSG00000181449	6617	SOX2	SRY (sex determining region Y)-box 2	6657	3	n/a	n/a	3.13E-01	2.608
1091884	ENSG00000119938	5475	PPP1R3C	protein phosphatase 1, regulatory subunit 3C	5507	10	n/a	n/a	3.43E-01	2.603
280090836	ENSG00000255856	0	RP11-87C12.5	RP11-87C12.5	0	12	n/a	n/a	3.04E-01	2.603
1093148	ENSG00000130283	2641	GDF1	growth differentiation factor 1	2657	19	n/a	n/a	3.22E-01	2.602
1106522	ENSG00000221869	1045	CEBPD	CCAAT/enhancer binding protein (C/EBP), delta	1052	8	n/a	n/a	3.92E-01	2.602
1093572	ENSG00000132819	34833	RBM38	RNA binding motif protein 38	55544	20	n/a	n/a	2.89E-01	2.601
279810587	ENSG00000227407	0	AC008746.3	AC008746.3	0	19	n/a	n/a	3.88E-01	2.6
279768132	ENSG00000223774	0	RP11-307B6.3	RP11-307B6.3	0	1	n/a	n/a	3.31E-01	2.597
1094764	ENSG00000139567	91	ACVRL1	activin A receptor type II-like 1	94	12	n/a	n/a	3.19E-01	2.593
279763443	ENSG00000223388	0	AC091736.11	AC091736.11	0	7	n/a	n/a	3.56E-01	2.591
1088717	ENSG00000089472	9699	HEPH	hephaestin	9843	X	n/a	n/a	3.72E-01	2.59
279957596	ENSG00000241516	0	AC025283.5	AC025283.5	0	16	n/a	n/a	3.88E-01	2.589
1095734	ENSG00000146122	23255	DAAM2	dishevelled associated activator of morphogenesis 2	23500	6	n/a	n/a	3.35E-01	2.588
1100852	ENSG00000175445	3998	LPL	lipoprotein lipase	4023	8	n/a	n/a	3.19E-01	2.588
1096197	ENSG00000149929	8414	HIRIP3	HIRA interacting protein 3	8479	16	n/a	n/a	2.88E-01	2.586
1098545	ENSG00000165424	85547	ZCCHC24	zinc finger, CCHC domain containing 24	219654	10	n/a	n/a	3.23E-01	2.585
280077641	ENSG00000254909	0	RP11-110I1.5	RP11-110I1.5	0	11	n/a	n/a	2.84E-01	2.583
1092726	ENSG00000126458	6204	RRAS	related RAS viral (r-ras) oncogene homolog	6237	19	n/a	n/a	2.84E-01	2.583
1092385	ENSG00000124205	1895	EDN3	endothelin 3	1908	20	n/a	n/a	3.12E-01	2.583
1097477	ENSG00000160789	3975	LMNA	lamin A/C	4000	1	n/a	n/a	3.05E-01	2.58
280082817	ENSG00000255201	0	RP11-350N15.4	RP11-350N15.4	0	8	n/a	n/a	3.97E-01	2.58
1097685	ENSG00000162430	36466	SEPN1	selenoprotein N, 1	57190	1	n/a	n/a	3.22E-01	2.579
279698842	ENSG00000205903	0	AC073343.9	AC073343.9	0	7	n/a	n/a	2.79E-01	2.576
1102108	ENSG00000182472	80666	CAPN12	calpain 12	147968	19	n/a	n/a	2.88E-01	2.575
1092629	ENSG00000125820	4790	NKX2-2	NK2 homeobox 2	4821	20	n/a	n/a	3.08E-01	2.573
1093153	ENSG00000130303	680	BST2	bone marrow stromal cell antigen 2	684	19	n/a	n/a	3.65E-01	2.57
279937094	ENSG00000239055	0	snoU13	Small nucleolar RNA U13	0	9	n/a	n/a	2.89E-01	2.569
1091290	ENSG00000115266	10151	APC2	adenomatosis polyposis coli 2	10297	19	n/a	n/a	2.90E-01	2.568
1104755	ENSG00000198822	2896	GRM3	glutamate receptor, metabotropic 3	2913	7	n/a	n/a	3.62E-01	2.567
279967580	ENSG00000242590	0	RP11-54O7.14	RP11-54O7.14	0	1	n/a	n/a	3.19E-01	2.567
1098413	ENSG00000164877	55581	MICALL2	MICAL-like 2	79778	7	n/a	n/a	2.94E-01	2.567
1093774	ENSG00000134250	4822	NOTCH2	notch 2	4853	1	n/a	n/a	3.99E-01	2.566
1101970	ENSG00000181826	1002216	RELL1	RELT-like 1	768211	4	n/a	n/a	3.55E-01	2.565
1100312	ENSG00000172638	29741	EFEMP2	EGF containing fibulin-like extracellular matrix protein 2	30008	11	n/a	n/a	2.89E-01	2.565
279951259	ENSG00000240756	0	AL132988.2	AL132988.2	0	14	n/a	n/a	3.70E-01	2.564
1096659	ENSG00000154102	126670	C16orf74	chromosome 16 open reading frame 74	404550	16	n/a	n/a	2.78E-01	2.563
1087756	ENSG00000064393	28732	HIPK2	homeodomain interacting protein kinase 2	28996	7	n/a	n/a	3.77E-01	2.561
1096020	ENSG00000148411	79730	NACC2	NACC family member 2, BEN and BTB (POZ) domain containing	138151	9	n/a	n/a	3.33E-01	2.556
280063922	ENSG00000253948	0	RP11-410L14.2	RP11-410L14.2	0	8	n/a	n/a	2.89E-01	2.554
280124335	ENSG00000258944	0	RP4-647C14.3	RP4-647C14.3	0	14	n/a	n/a	3.23E-01	2.553
279946628	ENSG00000240233	0	AF111168.1	AF111168.1	0	14	n/a	n/a	4.16E-01	2.551
279781883	ENSG00000224915	0	RP11-108L7.7	RP11-108L7.7	0	10	n/a	n/a	3.57E-01	2.551
280099676	ENSG00000256905	0	AC090571.1	AC090571.1	0	8	n/a	n/a	3.01E-01	2.55
279802273	ENSG00000226696	0	AC008746.11	AC008746.11	0	19	n/a	n/a	2.86E-01	2.544
1090329	ENSG00000107719	26888	KIAA1274	KIAA1274	27143	10	n/a	n/a	2.92E-01	2.54
1094835	ENSG00000140022	59595	STON2	stonin 2	85439	14	n/a	n/a	2.94E-01	2.533
280094015	ENSG00000256225	0	AL590710.1	AL590710.1	0	9	n/a	n/a	2.87E-01	2.533
280040938	ENSG00000251593	0	MSNP1	moesin pseudogene 1	0	5	n/a	n/a	3.77E-01	2.53
280112732	ENSG00000258186	0	SLC7A5P2	solute carrier family 7 (amino acid transporter light chain, L system), member 5 pseudogene 2	0	16	n/a	n/a	2.75E-01	2.529
1096739	ENSG00000154734	9369	ADAMTS1	ADAM metallopeptidase with thrombospondin type 1 motif, 1	9510	21	n/a	n/a	4.15E-01	2.528
1095186	ENSG00000142611	40612	PRDM16	PR domain containing 16	63976	1	n/a	n/a	3.14E-01	2.528
1101294	ENSG00000177728	9628	KIAA0195	KIAA0195	9772	17	n/a	n/a	3.19E-01	2.527
1089962	ENSG00000105321	25842	CCDC9	coiled-coil domain containing 9	26093	19	n/a	n/a	2.90E-01	2.526
1088592	ENSG00000087077	7162	TRIP6	thyroid hormone receptor interactor 6	7205	7	n/a	n/a	3.14E-01	2.525
1097299	ENSG00000159423	8590	ALDH4A1	aldehyde dehydrogenase 4 family, member A1	8659	1	n/a	n/a	3.45E-01	2.525
1102565	ENSG00000184343	26323	SRPK3	SRSF protein kinase 3	26576	X	n/a	n/a	3.15E-01	2.524
1089866	ENSG00000104859	10970	CLASRP	CLK4-associating serine/arginine rich protein	11129	19	n/a	n/a	2.82E-01	2.523
1096569	ENSG00000153208	10314	MERTK	c-mer proto-oncogene tyrosine kinase	10461	2	n/a	n/a	3.90E-01	2.522
280047751	ENSG00000252481	165837	SCARNA13	small Cajal body-specific RNA 13	677768	14	n/a	n/a	2.97E-01	2.517
279236391	ENSG00000155254	57984	MARVELD1	MARVEL domain containing 1	83742	10	n/a	n/a	3.33E-01	2.515
1091623	ENSG00000117523	22970	PRRC2C	proline-rich coiled-coil 2C	23215	1	n/a	n/a	3.24E-01	2.515
1105079	ENSG00000204301	4824	NOTCH4	notch 4	4855	6	n/a	n/a	3.13E-01	2.515
1099782	ENSG00000170425	133	ADORA2B	adenosine A2b receptor	136	17	n/a	n/a	3.37E-01	2.513
1086949	ENSG00000005206	36207	AC004410.1	Signal peptide peptidase-like 2B	56928	19	n/a	n/a	2.87E-01	2.512
1091590	ENSG00000117298	1877	ECE1	endothelin converting enzyme 1	1889	1	n/a	n/a	2.90E-01	2.512
1099127	ENSG00000167701	2858	GPT	glutamic-pyruvate transaminase (alanine aminotransferase)	2875	8	n/a	n/a	2.96E-01	2.511
279751680	ENSG00000221051	0	AC118344.2	AC118344.2	0	19	n/a	n/a	3.10E-01	2.509
1090640	ENSG00000110080	6448	ST3GAL4	ST3 beta-galactoside alpha-2,3-sialyltransferase 4	6484	11	n/a	n/a	2.88E-01	2.509
1101296	ENSG00000177732	6626	SOX12	SRY (sex determining region Y)-box 12	6666	20	n/a	n/a	2.93E-01	2.509
1101928	ENSG00000181588	124878	MEX3D	mex-3 homolog D (C. elegans)	399664	19	n/a	n/a	2.97E-01	2.507
1095014	ENSG00000141314	81544	RHBDL3	rhomboid, veinlet-like 3 (Drosophila)	162494	17	n/a	n/a	2.97E-01	2.504
1089873	ENSG00000104881	10690	PPP1R13L	protein phosphatase 1, regulatory subunit 13 like	10848	19	n/a	n/a	1.51E-01	2.503
1104458	ENSG00000197971	4130	MBP	myelin basic protein	4155	18	n/a	n/a	4.36E-01	2.503
1093028	ENSG00000129219	5306	PLD2	phospholipase D2	5338	17	n/a	n/a	3.15E-01	2.503
1104700	ENSG00000198719	28250	DLL1	delta-like 1 (Drosophila)	28514	6	n/a	n/a	2.76E-01	2.5
1098408	ENSG00000164850	2835	GPER	G protein-coupled estrogen receptor 1	2852	7	n/a	n/a	3.29E-01	2.5
1098716	ENSG00000166123	58902	GPT2	glutamic pyruvate transaminase (alanine aminotransferase) 2	84706	16	n/a	n/a	3.51E-01	2.499
1099056	ENSG00000167470	59833	MIDN	midnolin	90007	19	n/a	n/a	2.83E-01	2.498
279793707	ENSG00000225938	0	RP4-575N6.4	RP4-575N6.4	0	1	n/a	n/a	2.77E-01	2.497
280125165	ENSG00000258989	0	RP11-47I22.4	RP11-47I22.4	0	14	n/a	n/a	3.23E-01	2.496
279917893	ENSG00000237082	0	COX5BP6	cytochrome c oxidase subunit Vb pseudogene 6	0	13	n/a	n/a	3.22E-01	2.495
1090681	ENSG00000110492	4167	MDK	midkine (neurite growth-promoting factor 2)	4192	11	n/a	n/a	3.32E-01	2.494
1089943	ENSG00000105221	205	AKT2	v-akt murine thymoma viral oncogene homolog 2	208	19	n/a	n/a	2.74E-01	2.493
1089083	ENSG00000100146	6623	SOX10	SRY (sex determining region Y)-box 10	6663	22	n/a	n/a	3.30E-01	2.49
1090458	ENSG00000108622	3364	ICAM2	intercellular adhesion molecule 2	3384	17	n/a	n/a	2.97E-01	2.489
1104419	ENSG00000197879	4615	MYO1C	myosin IC	4641	17	n/a	n/a	3.74E-01	2.488
1100490	ENSG00000173511	7380	VEGFB	vascular endothelial growth factor B	7423	11	n/a	n/a	3.46E-01	2.486
279656713	ENSG00000199133	127996	MIRLET7D	microRNA let-7d	406886	9	n/a	n/a	3.48E-01	2.484
1093116	ENSG00000130052	9610	STARD8	StAR-related lipid transfer (START) domain containing 8	9754	X	n/a	n/a	3.09E-01	2.483
1102536	ENSG00000184221	77779	OLIG1	oligodendrocyte transcription factor 1	116448	21	n/a	n/a	3.08E-01	2.482
1098935	ENSG00000166925	57310	TSC22D4	TSC22 domain family, member 4	81628	7	n/a	n/a	3.68E-01	2.481
1097747	ENSG00000162664	94376	ZNF326	zinc finger protein 326	284695	1	n/a	n/a	2.85E-01	2.479
1088333	ENSG00000079308	7102	TNS1	tensin 1	7145	2	n/a	n/a	2.89E-01	2.479
1101470	ENSG00000178814	0	OPLAH	5-oxoprolinase (ATP-hydrolysing)	0	8	n/a	n/a	2.87E-01	2.478
280024667	ENSG00000250318	0	CTA-963H5.5	CTA-963H5.5	0	22	n/a	n/a	2.80E-01	2.477
1095219	ENSG00000142871	3471	CYR61	cysteine-rich, angiogenic inducer, 61	3491	1	n/a	n/a	3.30E-01	2.474
1092603	ENSG00000125733	9188	TRIP10	thyroid hormone receptor interactor 10	9322	19	n/a	n/a	2.78E-01	2.473
280078001	ENSG00000254935	0	RP11-266E8.2	RP11-266E8.2	0	11	n/a	n/a	2.76E-01	2.471
279870826	ENSG00000232814	157129784	COL4A2-AS1	COL4A2 antisense RNA 1 (non-protein coding)	100874203	13	n/a	n/a	2.90E-01	2.469
1090701	ENSG00000110721	1111	CHKA	choline kinase alpha	1119	11	n/a	n/a	3.30E-01	2.469
279648293	ENSG00000198744	0	RP5-857K21.11	RP5-857K21.11	0	1	n/a	n/a	2.61E-01	2.467
280129123	ENSG00000259220	0	RP11-702L15.2	Uncharacterized protein	0	15	n/a	n/a	2.93E-01	2.465
279849618	ENSG00000230955	0	RP11-109P14.10	RP11-109P14.10	0	1	n/a	n/a	3.19E-01	2.463
1095682	ENSG00000145832	81114	SLC25A48	solute carrier family 25, member 48	153328	5	n/a	n/a	2.98E-01	2.462
280050194	ENSG00000252835	0	SCARNA21	small Cajal body-specific RNA 21	0	17	n/a	n/a	3.54E-01	2.461
1090894	ENSG00000112079	11164	STK38	serine/threonine kinase 38	11329	6	n/a	n/a	3.56E-01	2.46
1102208	ENSG00000182902	57975	SLC25A18	solute carrier family 25 (mitochondrial carrier), member 18	83733	22	n/a	n/a	3.23E-01	2.46
1100520	ENSG00000173638	6537	SLC19A1	solute carrier family 19 (folate transporter), member 1	6573	21	n/a	n/a	2.76E-01	2.457
279715836	ENSG00000212195	0	U3	Small nucleolar RNA U3	0	17	n/a	n/a	3.12E-01	2.457
1095320	ENSG00000143412	8357	ANXA9	annexin A9	8416	1	n/a	n/a	2.87E-01	2.451
1096763	ENSG00000154928	2032	EPHB1	EPH receptor B1	2047	3	n/a	n/a	3.77E-01	2.449
1093217	ENSG00000130669	10152	PAK4	p21 protein (Cdc42/Rac)-activated kinase 4	10298	19	n/a	n/a	2.74E-01	2.448
1087178	ENSG00000012171	7823	SEMA3B	sema domain, immunoglobulin domain (Ig), short basic domain, secreted, (semaphorin) 3B	7869	3	n/a	n/a	2.97E-01	2.448
1089733	ENSG00000103710	30766	RASL12	RAS-like, family 12	51285	15	n/a	n/a	3.47E-01	2.445
279761813	ENSG00000222999	0	AC105247.1	AC105247.1	0	18	n/a	n/a	4.12E-01	2.444
1100291	ENSG00000172508	36844	CARNS1	carnosine synthase 1	57571	11	n/a	n/a	3.60E-01	2.442
1087337	ENSG00000028137	7090	TNFRSF1B	tumor necrosis factor receptor superfamily, member 1B	7133	1	n/a	n/a	2.95E-01	2.441
1088026	ENSG00000071246	22602	VASH1	vasohibin 1	22846	14	n/a	n/a	2.88E-01	2.441
1099575	ENSG00000169515	58203	CCDC8	coiled-coil domain containing 8	83987	19	n/a	n/a	3.09E-01	2.441
1096451	ENSG00000152284	57683	TCF7L1	transcription factor 7-like 1 (T-cell specific, HMG-box)	83439	2	n/a	n/a	2.91E-01	2.438
1101216	ENSG00000177374	3072	HIC1	hypermethylated in cancer 1	3090	17	n/a	n/a	3.48E-01	2.436
279760091	ENSG00000222482	0	AC005071.1	AC005071.1	0	7	n/a	n/a	2.77E-01	2.435
279657973	ENSG00000199545	0	5S_rRNA	5S ribosomal RNA	0	5	n/a	n/a	2.74E-01	2.434
1092993	ENSG00000128917	33858	DLL4	delta-like 4 (Drosophila)	54567	15	n/a	n/a	4.14E-01	2.433
1095453	ENSG00000144119	81659	C1QL2	complement component 1, q subcomponent-like 2	165257	2	n/a	n/a	3.32E-01	2.431
279669008	ENSG00000203403	0	AC020907.2	AC020907.2	0	19	n/a	n/a	3.50E-01	2.431
1090094	ENSG00000105854	5413	PON2	paraoxonase 2	5445	7	n/a	n/a	3.53E-01	2.431
1092744	ENSG00000126653	58292	NSRP1	nuclear speckle splicing regulatory protein 1	84081	17	n/a	n/a	3.30E-01	2.43
279981623	ENSG00000244053	0	RPL13AP2	ribosomal protein L13a pseudogene 2	0	14	n/a	n/a	2.94E-01	2.429
1103934	ENSG00000196411	2035	EPHB4	EPH receptor B4	2050	7	n/a	n/a	2.76E-01	2.427
1097410	ENSG00000160285	4022	LSS	lanosterol synthase (2,3-oxidosqualene-lanosterol cyclase)	4047	21	n/a	n/a	2.93E-01	2.427
280081601	ENSG00000255137	0	RP11-290D2.4	RP11-290D2.4	0	13	n/a	n/a	3.43E-01	2.426
279657791	ENSG00000199477	0	SNORA31	small nucleolar RNA, H/ACA box 31	0	13	n/a	n/a	3.43E-01	2.426
1088699	ENSG00000089159	5797	PXN	paxillin	5829	12	n/a	n/a	2.81E-01	2.426
280051146	ENSG00000252973	0	U6	U6 spliceosomal RNA	0	19	n/a	n/a	3.16E-01	2.424
1101568	ENSG00000179348	2608	GATA2	GATA binding protein 2	2624	3	n/a	n/a	2.96E-01	2.423
1093493	ENSG00000132424	25706	PNISR	PNN-interacting serine/arginine-rich protein	25957	6	n/a	n/a	2.91E-01	2.422
1090275	ENSG00000107104	22944	KANK1	KN motif and ankyrin repeat domains 1	23189	9	n/a	n/a	3.57E-01	2.422
1087875	ENSG00000067182	7089	TNFRSF1A	tumor necrosis factor receptor superfamily, member 1A	7132	12	n/a	n/a	2.96E-01	2.42
1102881	ENSG00000185650	673	ZFP36L1	zinc finger protein 36, C3H type-like 1	677	14	n/a	n/a	3.86E-01	2.415
1101287	ENSG00000177697	972	CD151	CD151 molecule (Raph blood group)	977	11	n/a	n/a	2.74E-01	2.414
1093567	ENSG00000132780	4652	NASP	nuclear autoantigenic sperm protein (histone-binding)	4678	1	n/a	n/a	3.01E-01	2.413
1092284	ENSG00000123384	4010	LRP1	low density lipoprotein receptor-related protein 1	4035	12	n/a	n/a	3.90E-01	2.413
1090330	ENSG00000107731	85557	UNC5B	unc-5 homolog B (C. elegans)	219699	10	n/a	n/a	3.16E-01	2.412
1087357	ENSG00000031081	36787	ARHGAP31	Rho GTPase activating protein 31	57514	3	n/a	n/a	3.61E-01	2.412
1100498	ENSG00000173546	1453	CSPG4	chondroitin sulfate proteoglycan 4	1464	15	n/a	n/a	2.97E-01	2.408
279821547	ENSG00000228415	0	PTMAP1	prothymosin, alpha pseudogene 1 (gene sequence 26)	0	6	n/a	n/a	3.18E-01	2.407
279716760	ENSG00000212428	0	SNORD115	Small nucleolar RNA SNORD115	0	15	n/a	n/a	3.43E-01	2.406
280023313	ENSG00000250222	0	CTC-338M12.5	CTC-338M12.5	0	5	n/a	n/a	3.35E-01	2.406
1089674	ENSG00000103257	8089	SLC7A5	solute carrier family 7 (amino acid transporter light chain, L system), member 5	8140	16	n/a	n/a	2.89E-01	2.405
279940537	ENSG00000239496	0	AC063927.1	AC063927.1	0	3	n/a	n/a	2.89E-01	2.402
1103735	ENSG00000189129	85507	PLAC9	placenta-specific 9	219348	10	n/a	n/a	3.05E-01	2.402
1104627	ENSG00000198517	7929	MAFK	v-maf musculoaponeurotic fibrosarcoma oncogene homolog K (avian)	7975	7	n/a	n/a	3.54E-01	2.401
1095091	ENSG00000141696	10462	LEPREL4	leprecan-like 4	10609	17	n/a	n/a	3.14E-01	2.4
1095159	ENSG00000142409	79117	ZNF787	zinc finger protein 787	126208	19	n/a	n/a	2.88E-01	2.399
1089081	ENSG00000100139	59547	MICALL1	MICAL-like 1	85377	22	n/a	n/a	2.86E-01	2.397
280006331	ENSG00000248794	0	CTD-2248H3.1	CTD-2248H3.1	0	5	n/a	n/a	3.26E-01	2.397
1098424	ENSG00000164904	498	ALDH7A1	aldehyde dehydrogenase 7 family, member A1	501	5	n/a	n/a	3.25E-01	2.394
1087389	ENSG00000035403	7371	VCL	vinculin	7414	10	n/a	n/a	3.64E-01	2.393
1099297	ENSG00000168309	11011	FAM107A	family with sequence similarity 107, member A	11170	3	n/a	n/a	4.09E-01	2.392
280087107	ENSG00000255503	0	RP11-113K21.4	RP11-113K21.4	0	11	n/a	n/a	2.97E-01	2.392
279940468	ENSG00000239486	0	RP11-163E9.1	RP11-163E9.1	0	7	n/a	n/a	2.80E-01	2.391
1087699	ENSG00000061273	31044	HDAC7	histone deacetylase 7	51564	12	n/a	n/a	2.77E-01	2.391
1092469	ENSG00000124615	4311	MOCS1	molybdenum cofactor synthesis 1	4337	6	n/a	n/a	3.16E-01	2.39
279833718	ENSG00000229515	0	RP11-793E15.1	RP11-793E15.1	0	3	n/a	n/a	4.18E-01	2.39
1092218	ENSG00000122786	796	CALD1	caldesmon 1	800	7	n/a	n/a	3.66E-01	2.39
1103480	ENSG00000188126	55824	MYO15B	myosin XVB pseudogene	80022	17	n/a	n/a	2.90E-01	2.389
1095639	ENSG00000145506	59570	NKD2	naked cuticle homolog 2 (Drosophila)	85409	5	n/a	n/a	3.01E-01	2.387
279841982	ENSG00000230286	0	AC013472.4	AC013472.4	0	2	n/a	n/a	2.97E-01	2.386
1092804	ENSG00000127249	58449	ATP13A4	ATPase type 13A4	84239	3	n/a	n/a	4.11E-01	2.386
1102050	ENSG00000182218	58640	HHIPL1	HHIP-like 1	84439	14	n/a	n/a	3.17E-01	2.386
1099351	ENSG00000168542	1272	COL3A1	collagen, type III, alpha 1	1281	2	n/a	n/a	3.55E-01	2.385
1088086	ENSG00000072864	34109	NDE1	nudE nuclear distribution gene E homolog 1 (A. nidulans)	54820	16	n/a	n/a	3.78E-01	2.385
1090315	ENSG00000107562	6351	CXCL12	chemokine (C-X-C motif) ligand 12	6387	10	n/a	n/a	3.41E-01	2.385
1088858	ENSG00000092621	25976	PHGDH	phosphoglycerate dehydrogenase	26227	1	n/a	n/a	3.29E-01	2.384
1097956	ENSG00000163431	25551	LMOD1	leiomodin 1 (smooth muscle)	25802	1	n/a	n/a	3.65E-01	2.383
1100697	ENSG00000174628	78980	IQCK	IQ motif containing K	124152	16	n/a	n/a	3.04E-01	2.382
279808628	ENSG00000227220	0	RP11-69I8.3	RP11-69I8.3	0	6	n/a	n/a	4.02E-01	2.381
1098369	ENSG00000164692	1269	COL1A2	collagen, type I, alpha 2	1278	7	n/a	n/a	4.25E-01	2.378
1091746	ENSG00000118777	9293	ABCG2	ATP-binding cassette, sub-family G (WHITE), member 2	9429	4	n/a	n/a	4.11E-01	2.377
1089306	ENSG00000101000	10397	PROCR	protein C receptor, endothelial	10544	20	n/a	n/a	2.85E-01	2.376
1090532	ENSG00000109113	58105	RAB34	RAB34, member RAS oncogene family	83871	17	n/a	n/a	3.22E-01	2.376
279896065	ENSG00000235033	0	RP11-61I13.3	RP11-61I13.3	0	6	n/a	n/a	3.66E-01	2.374
1087778	ENSG00000064961	10215	HMG20B	high mobility group 20B	10362	19	n/a	n/a	2.81E-01	2.373
1088764	ENSG00000090554	2307	FLT3LG	fms-related tyrosine kinase 3 ligand	2323	19	n/a	n/a	3.15E-01	2.373
1095845	ENSG00000147113	55545	CXorf36	chromosome X open reading frame 36	79742	X	n/a	n/a	2.99E-01	2.371
1105915	ENSG00000213828	0	AC017028.1	Uncharacterized protein	0	2	n/a	n/a	3.18E-01	2.371
280013502	ENSG00000249439	0	HMGN1P14	high mobility group nucleosome binding domain 1 pseudogene 14	0	5	n/a	n/a	3.38E-01	2.371
1099893	ENSG00000170915	59502	PAQR8	progestin and adipoQ receptor family member VIII	85315	6	n/a	n/a	3.66E-01	2.37
1102468	ENSG00000183888	80799	C1orf64	chromosome 1 open reading frame 64	149563	1	n/a	n/a	2.80E-01	2.369
1100499	ENSG00000173548	90411	SNX33	sorting nexin 33	257364	15	n/a	n/a	3.58E-01	2.366
1089885	ENSG00000104903	4041	LYL1	lymphoblastic leukemia derived sequence 1	4066	19	n/a	n/a	3.19E-01	2.366
1101189	ENSG00000177225	110353	PDDC1	Parkinson disease 7 domain containing 1	347862	11	n/a	n/a	3.66E-01	2.366
1094130	ENSG00000136114	35188	THSD1	thrombospondin, type I, domain containing 1	55901	13	n/a	n/a	3.71E-01	2.365
1101816	ENSG00000180891	126376	CUEDC1	CUE domain containing 1	404093	17	n/a	n/a	2.88E-01	2.365
1092611	ENSG00000125753	7365	VASP	vasodilator-stimulated phosphoprotein	7408	19	n/a	n/a	3.14E-01	2.365
279754515	ENSG00000221539	182109	SNORD99	small nucleolar RNA, C/D box 99	692212	1	n/a	n/a	2.88E-01	2.362
1093139	ENSG00000130222	10754	GADD45G	growth arrest and DNA-damage-inducible, gamma	10912	9	n/a	n/a	3.90E-01	2.361
1088489	ENSG00000083857	2180	FAT1	FAT tumor suppressor homolog 1 (Drosophila)	2195	4	n/a	n/a	4.13E-01	2.36
1098999	ENSG00000167191	31184	GPRC5B	G protein-coupled receptor, family C, group 5, member B	51704	16	n/a	n/a	3.47E-01	2.359
1094248	ENSG00000136802	35542	LRRC8A	leucine rich repeat containing 8 family, member A	56262	9	n/a	n/a	3.52E-01	2.358
1087857	ENSG00000066735	25902	KIF26A	kinesin family member 26A	26153	14	n/a	n/a	2.82E-01	2.357
280075625	ENSG00000254765	0	RP11-1H15.1	RP11-1H15.1	0	11	n/a	n/a	3.67E-01	2.357
280083829	ENSG00000255275	0	RP13-279N23.2	RP13-279N23.2	0	1	n/a	n/a	3.35E-01	2.356
279989201	ENSG00000245105	80380	RP11-436I9.2	RP11-436I9.2	144571	12	n/a	n/a	3.16E-01	2.356
1101022	ENSG00000176381	94687	PRR18	proline rich 18	285800	6	n/a	n/a	3.15E-01	2.355
1102600	ENSG00000184481	4278	FOXO4	forkhead box O4	4303	X	n/a	n/a	3.46E-01	2.355
1092723	ENSG00000126453	57838	BCL2L12	BCL2-like 12 (proline rich)	83596	19	n/a	n/a	2.83E-01	2.355
279848349	ENSG00000230839	0	RP5-968J1.1	RP5-968J1.1	0	20	n/a	n/a	3.32E-01	2.354
1100823	ENSG00000175287	90186	PHYHD1	phytanoyl-CoA dioxygenase domain containing 1	254295	9	n/a	n/a	3.51E-01	2.354
1102114	ENSG00000182492	630	BGN	biglycan	633	X	n/a	n/a	3.30E-01	2.353
279754648	ENSG00000221562	0	U6atac	U6atac minor spliceosomal RNA	0	5	n/a	n/a	3.59E-01	2.351
1090158	ENSG00000106211	3295	HSPB1	heat shock 27kDa protein 1	3315	7	n/a	n/a	4.04E-01	2.35
1099470	ENSG00000169062	41628	UPF3A	UPF3 regulator of nonsense transcripts homolog A (yeast)	65110	13	n/a	n/a	2.83E-01	2.347
1096111	ENSG00000149257	867	SERPINH1	serpin peptidase inhibitor, clade H (heat shock protein 47), member 1, (collagen binding protein 1)	871	11	n/a	n/a	3.47E-01	2.346
1101544	ENSG00000179172	110040	HNRNPCL1	heterogeneous nuclear ribonucleoprotein C-like 1	343069	1	n/a	n/a	2.78E-01	2.345
279872700	ENSG00000232993	0	RP11-334A14.5	RP11-334A14.5	0	1	n/a	n/a	2.79E-01	2.344
1103604	ENSG00000188643	79949	S100A16	S100 calcium binding protein A16	140576	1	n/a	n/a	3.65E-01	2.343
1093825	ENSG00000134508	60096	CABLES1	Cdk5 and Abl enzyme substrate 1	91768	18	n/a	n/a	3.45E-01	2.343
1093255	ENSG00000130787	8906	HIP1R	huntingtin interacting protein 1 related	9026	12	n/a	n/a	3.15E-01	2.342
1094747	ENSG00000139433	30710	GLTP	glycolipid transfer protein	51228	12	n/a	n/a	3.77E-01	2.342
1096144	ENSG00000149499	90347	EML3	echinoderm microtubule associated protein like 3	256364	11	n/a	n/a	2.87E-01	2.341
279873829	ENSG00000233073	0	AC005009.2	AC005009.2	0	7	n/a	n/a	4.28E-01	2.34
1092038	ENSG00000121068	6869	TBX2	T-box 2	6909	17	n/a	n/a	2.96E-01	2.34
280096027	ENSG00000256463	0	SALL3	sal-like 3 (Drosophila)	0	18	n/a	n/a	3.85E-01	2.339
279748239	ENSG00000218748	0	DBIP1	diazepam binding inhibitor (GABA receptor modulator, acyl-CoA binding protein) pseudogene 1	0	6	n/a	n/a	2.84E-01	2.338
1093156	ENSG00000130307	58112	USHBP1	Usher syndrome 1C binding protein 1	83878	19	n/a	n/a	2.92E-01	2.337
279656538	ENSG00000199066	0	MIR330	microRNA 330	0	19	n/a	n/a	3.35E-01	2.337
1102731	ENSG00000185033	10362	SEMA4B	sema domain, immunoglobulin domain (Ig), transmembrane domain (TM) and short cytoplasmic domain, (semaphorin) 4B	10509	15	n/a	n/a	3.15E-01	2.334
1087314	ENSG00000025423	8561	HSD17B6	hydroxysteroid (17-beta) dehydrogenase 6 homolog (mouse)	8630	12	n/a	n/a	3.69E-01	2.333
279845958	ENSG00000230606	157121797	AC159540.1	AC159540.1	100506123	2	n/a	n/a	3.72E-01	2.331
1090881	ENSG00000111961	23083	SASH1	SAM and SH3 domain containing 1	23328	6	n/a	n/a	3.74E-01	2.331
1090040	ENSG00000105643	26851	ARRDC2	arrestin domain containing 2	27106	19	n/a	n/a	4.19E-01	2.33
1092914	ENSG00000128284	56604	APOL3	apolipoprotein L, 3	80833	22	n/a	n/a	2.91E-01	2.33
1097879	ENSG00000163132	4461	MSX1	msh homeobox 1	4487	4	n/a	n/a	3.61E-01	2.33
279666184	ENSG00000201955	0	RNY3P1	RNA, Ro-associated Y3 pseudogene 1	0	5	n/a	n/a	4.45E-01	2.326
280000807	ENSG00000248367	0	CTB-129O4.1	CTB-129O4.1	0	5	n/a	n/a	2.88E-01	2.326
279658057	ENSG00000199568	26577	RNU5A-1	RNA, U5A small nuclear 1	26831	15	n/a	n/a	3.61E-01	2.325
1088605	ENSG00000087237	1063	CETP	cholesteryl ester transfer protein, plasma	1071	16	n/a	n/a	3.04E-01	2.323
280096747	ENSG00000256545	0	AL139819.1	AL139819.1	0	10	n/a	n/a	3.85E-01	2.322
1093518	ENSG00000132530	34028	XAF1	XIAP associated factor 1	54739	17	n/a	n/a	3.58E-01	2.321
280037388	ENSG00000251337	0	AL355574.1	AL355574.1	0	9	n/a	n/a	3.77E-01	2.32
1087483	ENSG00000046889	56044	PREX2	phosphatidylinositol-3,4,5-trisphosphate-dependent Rac exchange factor 2	80243	8	n/a	n/a	3.81E-01	2.319
1093885	ENSG00000134873	8949	CLDN10	claudin 10	9071	13	n/a	n/a	3.66E-01	2.319
1105605	ENSG00000205927	10069	OLIG2	oligodendrocyte lineage transcription factor 2	10215	21	n/a	n/a	3.75E-01	2.316
279702981	ENSG00000206634	166834	SNORA22	small nucleolar RNA, H/ACA box 22	677807	7	n/a	n/a	3.17E-01	2.314
1108930	ENSG00000240184	5066	PCDHGC3	protocadherin gamma subfamily C, 3	5098	5	n/a	n/a	3.69E-01	2.313
1096537	ENSG00000152977	7502	ZIC1	Zic family member 1	7545	3	n/a	n/a	3.34E-01	2.313
280085877	ENSG00000255410	0	RP11-732A19.6	RP11-732A19.6	0	11	n/a	n/a	2.87E-01	2.312
1095154	ENSG00000142327	36417	RNPEPL1	arginyl aminopeptidase (aminopeptidase B)-like 1	57140	2	n/a	n/a	3.15E-01	2.311
1101251	ENSG00000177548	55677	RABEP2	rabaptin, RAB GTPase binding effector protein 2	79874	16	n/a	n/a	2.87E-01	2.311
279731840	ENSG00000214612	0	RPS19P1	ribosomal protein S19 pseudogene 1	0	20	n/a	n/a	3.57E-01	2.311
1088315	ENSG00000078804	37290	TP53INP2	tumor protein p53 inducible nuclear protein 2	58476	20	n/a	n/a	3.72E-01	2.31
280009590	ENSG00000249106	0	RP11-806K15.1	RP11-806K15.1	0	4	n/a	n/a	3.07E-01	2.309
1093350	ENSG00000131389	6497	SLC6A6	solute carrier family 6 (neurotransmitter transporter, taurine), member 6	6533	3	n/a	n/a	3.75E-01	2.309
1092255	ENSG00000123143	5553	PKN1	protein kinase N1	5585	19	n/a	n/a	2.77E-01	2.307
1096070	ENSG00000148841	59606	ITPRIP	inositol 1,4,5-trisphosphate receptor interacting protein	85450	10	n/a	n/a	2.77E-01	2.305
1091153	ENSG00000114115	5915	RBP1	retinol binding protein 1, cellular	5947	3	n/a	n/a	2.96E-01	2.303
280023163	ENSG00000250208	133336	RP11-143E21.7	RP11-143E21.7	440119	12	n/a	n/a	3.88E-01	2.303
279994149	ENSG00000246892	0	AL034548.1	AL034548.1	0	20	n/a	n/a	3.30E-01	2.303
279816349	ENSG00000227946	0	AC007383.3	AC007383.3	0	2	n/a	n/a	2.78E-01	2.301
279774486	ENSG00000224272	0	AC114730.3	AC114730.3	0	2	n/a	n/a	3.29E-01	2.3
1099444	ENSG00000168938	5448	PPIC	peptidylprolyl isomerase C (cyclophilin C)	5480	5	n/a	n/a	3.28E-01	2.299
1106082	ENSG00000214435	36686	AS3MT	arsenic (+3 oxidation state) methyltransferase	57412	10	n/a	n/a	3.41E-01	2.298
1097456	ENSG00000160678	6238	S100A1	S100 calcium binding protein A1	6271	1	n/a	n/a	3.46E-01	2.297
1087694	ENSG00000060718	1292	COL11A1	collagen, type XI, alpha 1	1301	1	n/a	n/a	3.72E-01	2.296
1088223	ENSG00000076555	29	ACACB	acetyl-CoA carboxylase beta	32	12	n/a	n/a	2.80E-01	2.295
279662656	ENSG00000200949	1013544	SNORD115-32	small nucleolar RNA, C/D box 115-32	100033806	15	n/a	n/a	3.79E-01	2.295
279900403	ENSG00000235445	0	XXbac-B476C20.14	XXbac-B476C20.14	0	22	n/a	n/a	2.83E-01	2.295
1099304	ENSG00000168350	78940	DEGS2	degenerative spermatocyte homolog 2, lipid desaturase (Drosophila)	123099	14	n/a	n/a	2.96E-01	2.294
1097483	ENSG00000160808	4608	MYL3	myosin, light chain 3, alkali; ventricular, skeletal, slow	4634	3	n/a	n/a	3.50E-01	2.293
1092224	ENSG00000122862	5520	SRGN	serglycin	5552	10	n/a	n/a	3.51E-01	2.29
1105069	ENSG00000204278	94139	TMEM235	transmembrane protein 235	283999	17	n/a	n/a	3.15E-01	2.287
1093971	ENSG00000135363	3980	LMO2	LIM domain only 2 (rhombotin-like 1)	4005	11	n/a	n/a	4.33E-01	2.284
280066473	ENSG00000254129	0	CTD-2647L4.1	CTD-2647L4.1	0	8	n/a	n/a	2.93E-01	2.284
279723829	ENSG00000213661	0	RP11-510I6.2	RP11-510I6.2	0	5	n/a	n/a	3.51E-01	2.283
279879654	ENSG00000233585	0	AC115617.2	AC115617.2	0	X	n/a	n/a	4.02E-01	2.281
279945859	ENSG00000240155	0	AC114498.2	AC114498.2	0	1	n/a	n/a	4.24E-01	2.28
280002995	ENSG00000248546	0	ANP32C	acidic (leucine-rich) nuclear phosphoprotein 32 family, member C	0	4	n/a	n/a	2.94E-01	2.279
1100674	ENSG00000174498	9402	IGDCC3	immunoglobulin superfamily, DCC subclass, member 3	9543	15	n/a	n/a	3.15E-01	2.279
1104762	ENSG00000198835	36441	GJC2	gap junction protein, gamma 2, 47kDa	57165	1	n/a	n/a	2.75E-01	2.278
280092069	ENSG00000256005	0	AC093734.1	AC093734.1	0	7	n/a	n/a	3.97E-01	2.277
1099910	ENSG00000170955	76588	PRKCDBP	protein kinase C, delta binding protein	112464	11	n/a	n/a	3.65E-01	2.277
1097138	ENSG00000158195	10018	WASF2	WAS protein family, member 2	10163	1	n/a	n/a	3.29E-01	2.277
1092902	ENSG00000128242	9373	GAL3ST1	galactose-3-O-sulfotransferase 1	9514	22	n/a	n/a	2.77E-01	2.275
1092621	ENSG00000125810	22674	CD93	CD93 molecule	22918	20	n/a	n/a	3.13E-01	2.274
1097643	ENSG00000162174	55951	ASRGL1	asparaginase like 1	80150	11	n/a	n/a	3.12E-01	2.271
1105436	ENSG00000205307	1023443	SAP25	Sin3A-associated protein, 25kDa	100316904	7	n/a	n/a	2.74E-01	2.27
1100457	ENSG00000173327	4271	MAP3K11	mitogen-activated protein kinase kinase kinase 11	4296	11	n/a	n/a	2.77E-01	2.269
1092019	ENSG00000120915	2038	EPHX2	epoxide hydrolase 2, cytoplasmic	2053	8	n/a	n/a	3.57E-01	2.269
1091331	ENSG00000115468	56104	EFHD1	EF-hand domain family, member D1	80303	2	n/a	n/a	3.62E-01	2.268
279888388	ENSG00000234392	0	XXbac-BPG248L24.12	XXbac-BPG248L24.12	0	6	n/a	n/a	3.59E-01	2.267
279866978	ENSG00000232499	0	RP11-512F24.1	RP11-512F24.1	0	1	n/a	n/a	3.96E-01	2.266
1096314	ENSG00000151322	40700	NPAS3	neuronal PAS domain protein 3	64067	14	n/a	n/a	3.14E-01	2.265
279903559	ENSG00000235734	0	HMGN1P36	high mobility group nucleosome binding domain 1 pseudogene 36	0	2	n/a	n/a	2.75E-01	2.265
1091593	ENSG00000117318	3379	ID3	inhibitor of DNA binding 3, dominant negative helix-loop-helix protein	3399	1	n/a	n/a	3.97E-01	2.263
1097281	ENSG00000159307	56075	SCUBE1	signal peptide, CUB domain, EGF-like 1	80274	22	n/a	n/a	3.58E-01	2.262
280075586	ENSG00000254762	0	RP11-867G23.2	RP11-867G23.2	0	11	n/a	n/a	3.14E-01	2.262
279708826	ENSG00000207650	1013148	MIR570	microRNA 570	693155	3	n/a	n/a	3.47E-01	2.261
1105842	ENSG00000213300	0	RP11-642N14.1	RP11-642N14.1	0	3	n/a	n/a	3.31E-01	2.26
1097610	ENSG00000161955	8670	TNFSF13	tumor necrosis factor (ligand) superfamily, member 13	8741	17	n/a	n/a	4.10E-01	2.258
1098700	ENSG00000166033	5622	HTRA1	HtrA serine peptidase 1	5654	10	n/a	n/a	3.89E-01	2.257
1096697	ENSG00000154330	5207	PGM5	phosphoglucomutase 5	5239	9	n/a	n/a	3.52E-01	2.257
1092214	ENSG00000122756	1262	CNTFR	ciliary neurotrophic factor receptor	1271	9	n/a	n/a	3.57E-01	2.257
1095191	ENSG00000142627	1956	EPHA2	EPH receptor A2	1969	1	n/a	n/a	2.75E-01	2.257
1088349	ENSG00000079691	34893	LRRC16A	leucine rich repeat containing 16A	55604	6	n/a	n/a	3.88E-01	2.256
280072742	ENSG00000254577	0	RP11-484D2.4	RP11-484D2.4	0	11	n/a	n/a	3.96E-01	2.256
1088204	ENSG00000075914	22771	EXOSC7	exosome component 7	23016	3	n/a	n/a	2.89E-01	2.255
280128026	ENSG00000259159	0	RP11-334E6.11	RP11-334E6.11	0	11	n/a	n/a	2.84E-01	2.255
1089073	ENSG00000100106	10920	TRIOBP	TRIO and F-actin binding protein	11078	22	n/a	n/a	2.76E-01	2.254
1106703	ENSG00000223953	77618	C1QTNF5	C1q and tumor necrosis factor related protein 5	114902	11	n/a	n/a	2.83E-01	2.252
1089010	ENSG00000099875	2855	MKNK2	MAP kinase interacting serine/threonine kinase 2	2872	19	n/a	n/a	3.23E-01	2.25
1092248	ENSG00000123104	3684	ITPR2	inositol 1,4,5-trisphosphate receptor, type 2	3709	12	n/a	n/a	4.14E-01	2.25
1097986	ENSG00000163517	55688	HDAC11	histone deacetylase 11	79885	3	n/a	n/a	2.88E-01	2.25
1103907	ENSG00000196361	1980	ELAVL3	ELAV (embryonic lethal, abnormal vision, Drosophila)-like 3 (Hu antigen C)	1995	19	n/a	n/a	3.12E-01	2.248
1098411	ENSG00000164867	4815	NOS3	nitric oxide synthase 3 (endothelial cell)	4846	7	n/a	n/a	2.74E-01	2.247
1096970	ENSG00000156858	54834	PRR14	proline rich 14	78994	16	n/a	n/a	3.44E-01	2.246
1092911	ENSG00000128274	0	A4GALT	alpha 1,4-galactosyltransferase	0	22	n/a	n/a	3.30E-01	2.246
1089021	ENSG00000099949	8165	LZTR1	leucine-zipper-like transcription regulator 1	8216	22	n/a	n/a	3.20E-01	2.244
1104429	ENSG00000197901	9221	SLC22A6	solute carrier family 22 (organic anion transporter), member 6	9356	11	n/a	n/a	3.81E-01	2.244
1092093	ENSG00000121742	10646	GJB6	gap junction protein, beta 6, 30kDa	10804	13	n/a	n/a	4.26E-01	2.242
1087561	ENSG00000051128	9317	HOMER3	homer homolog 3 (Drosophila)	9454	19	n/a	n/a	2.94E-01	2.241
1097672	ENSG00000162390	25776	ACOT11	acyl-CoA thioesterase 11	26027	1	n/a	n/a	3.21E-01	2.239
1094074	ENSG00000135862	3890	LAMC1	laminin, gamma 1 (formerly LAMB2)	3915	1	n/a	n/a	4.26E-01	2.235
1108487	ENSG00000235718	57795	MFRP	membrane frizzled-related protein	83552	11	n/a	n/a	2.82E-01	2.232
279898907	ENSG00000235290	0	HLA-W	major histocompatibility complex, class I, W (pseudogene)	0	6	n/a	n/a	2.94E-01	2.231
1087526	ENSG00000049239	9421	H6PD	hexose-6-phosphate dehydrogenase (glucose 1-dehydrogenase)	9563	1	n/a	n/a	3.17E-01	2.229
279762842	ENSG00000223298	0	RNY3P8	RNA, Ro-associated Y3 pseudogene 8	0	13	n/a	n/a	4.13E-01	2.227
1099097	ENSG00000167617	80686	CDC42EP5	CDC42 effector protein (Rho GTPase binding) 5	148170	19	n/a	n/a	2.93E-01	2.227
279815843	ENSG00000227898	0	RP13-100B2.4	RP13-100B2.4	0	9	n/a	n/a	3.29E-01	2.227
1095831	ENSG00000146966	26892	DENND2A	DENN/MADD domain containing 2A	27147	7	n/a	n/a	3.29E-01	2.224
279873887	ENSG00000233078	0	RP11-5P18.5	RP11-5P18.5	0	1	n/a	n/a	3.17E-01	2.224
1098079	ENSG00000163762	77773	TM4SF18	transmembrane 4 L six family member 18	116441	3	n/a	n/a	3.80E-01	2.223
279988435	ENSG00000244741	0	AC008670.5	AC008670.5	0	5	n/a	n/a	3.10E-01	2.221
1102011	ENSG00000182054	3398	IDH2	isocitrate dehydrogenase 2 (NADP+), mitochondrial	3418	15	n/a	n/a	3.15E-01	2.22
1099666	ENSG00000169908	4046	TM4SF1	transmembrane 4 L six family member 1	4071	3	n/a	n/a	3.21E-01	2.218
279665764	ENSG00000201823	26547	SNORD48	small nucleolar RNA, C/D box 48	26801	6	n/a	n/a	3.32E-01	2.217
1104105	ENSG00000196923	9132	PDLIM7	PDZ and LIM domain 7 (enigma)	9260	5	n/a	n/a	2.89E-01	2.215
1095060	ENSG00000141526	9000	SLC16A3	solute carrier family 16, member 3 (monocarboxylic acid transporter 4)	9123	17	n/a	n/a	2.94E-01	2.215
1104624	ENSG00000198502	3109	HLA-DRB5	major histocompatibility complex, class II, DR beta 5	3127	6	n/a	n/a	3.62E-01	2.214
279935681	ENSG00000238828	0	hsa-mir-1974	hsa-mir-1974	0	5	n/a	n/a	3.08E-01	2.213
1108241	ENSG00000233927	6201	RPS28	ribosomal protein S28	6234	19	n/a	n/a	3.59E-01	2.212
1090997	ENSG00000112715	7379	VEGFA	vascular endothelial growth factor A	7422	6	n/a	n/a	3.89E-01	2.21
1102815	ENSG00000185338	8582	SOCS1	suppressor of cytokine signaling 1	8651	16	n/a	n/a	2.86E-01	2.21
1098697	ENSG00000166016	25590	ABTB2	ankyrin repeat and BTB (POZ) domain containing 2	25841	11	n/a	n/a	3.37E-01	2.21
1099429	ENSG00000168899	10633	VAMP5	vesicle-associated membrane protein 5 (myobrevin)	10791	2	n/a	n/a	3.57E-01	2.208
279759853	ENSG00000222417	1022950	MIR1470	microRNA 1470	100302127	19	n/a	n/a	2.73E-01	2.207
1102799	ENSG00000185269	80583	NOTUM	notum pectinacetylesterase homolog (Drosophila)	147111	17	n/a	n/a	3.12E-01	2.207
1103392	ENSG00000187800	119542	PEAR1	platelet endothelial aggregation receptor 1	375033	1	n/a	n/a	3.16E-01	2.206
1087308	ENSG00000024422	29837	EHD2	EH-domain containing 2	30846	19	n/a	n/a	3.81E-01	2.205
1098658	ENSG00000165886	55821	UBTD1	ubiquitin domain containing 1	80019	10	n/a	n/a	3.21E-01	2.205
279707832	ENSG00000207464	1013494	SNORD116-4	small nucleolar RNA, C/D box 116-4	100033416	15	n/a	n/a	4.35E-01	2.204
1092812	ENSG00000127329	5755	PTPRB	protein tyrosine phosphatase, receptor type, B	5787	12	n/a	n/a	3.58E-01	2.204
1089738	ENSG00000103811	1501	CTSH	cathepsin H	1512	15	n/a	n/a	2.93E-01	2.203
280078072	ENSG00000254943	0	RP11-664I21.6	Uncharacterized protein	0	11	n/a	n/a	2.76E-01	2.203
1092651	ENSG00000125871	60204	C20orf72	chromosome 20 open reading frame 72	92667	20	n/a	n/a	3.50E-01	2.202
1099529	ENSG00000169291	79165	SHE	Src homology 2 domain containing E	126669	1	n/a	n/a	3.35E-01	2.202
279959518	ENSG00000241732	0	RP11-38P22.2	RP11-38P22.2	0	3	n/a	n/a	3.19E-01	2.202
280007664	ENSG00000248922	0	AL137061.2	AL137061.2	0	13	n/a	n/a	2.87E-01	2.201
279885834	ENSG00000234149	0	RP11-77G23.2	RP11-77G23.2	0	10	n/a	n/a	3.46E-01	2.201
1098956	ENSG00000166997	89469	CNPY4	canopy 4 homolog (zebrafish)	245812	7	n/a	n/a	3.30E-01	2.201
1089401	ENSG00000101400	6600	SNTA1	syntrophin, alpha 1 (dystrophin-associated protein A1, 59kDa, acidic component)	6640	20	n/a	n/a	3.65E-01	2.201
1089664	ENSG00000103202	4802	NME4	non-metastatic cells 4, protein expressed in	4833	16	n/a	n/a	3.29E-01	2.2
1094941	ENSG00000140750	34403	ARHGAP17	Rho GTPase activating protein 17	55114	16	n/a	n/a	3.22E-01	2.2
1107172	ENSG00000227081	0	RP11-543P15.1	RP11-543P15.1	0	12	n/a	n/a	4.14E-01	2.199
1100545	ENSG00000173786	1258	CNP	2',3'-cyclic nucleotide 3' phosphodiesterase	1267	17	n/a	n/a	3.88E-01	2.199
1103286	ENSG00000187260	110422	WDR86	WD repeat domain 86	349136	7	n/a	n/a	3.04E-01	2.198
1093898	ENSG00000134954	2098	ETS1	v-ets erythroblastosis virus E26 oncogene homolog 1 (avian)	2113	11	n/a	n/a	4.02E-01	2.198
1094398	ENSG00000137497	4895	NUMA1	nuclear mitotic apparatus protein 1	4926	11	n/a	n/a	3.57E-01	2.198
1095920	ENSG00000147576	79713	ADHFE1	alcohol dehydrogenase, iron containing, 1	137872	8	n/a	n/a	3.66E-01	2.198
1102210	ENSG00000182909	60706	LENG9	leukocyte receptor cluster (LRC) member 9	94059	19	n/a	n/a	2.88E-01	2.197
1091931	ENSG00000120278	36753	PLEKHG1	pleckstrin homology domain containing, family G (with RhoGef domain) member 1	57480	6	n/a	n/a	2.76E-01	2.197
1101908	ENSG00000181444	81730	ZNF467	zinc finger protein 467	168544	7	n/a	n/a	2.96E-01	2.195
280024738	ENSG00000250321	0	RP11-478C6.4	RP11-478C6.4	0	4	n/a	n/a	3.40E-01	2.194
1089979	ENSG00000105374	4787	NKG7	natural killer cell group 7 sequence	4818	19	n/a	n/a	3.00E-01	2.194
279802981	ENSG00000226766	0	FABP7P1	fatty acid binding protein 7, brain pseudogene 1	0	1	n/a	n/a	3.01E-01	2.193
1094246	ENSG00000136770	40848	DNAJC1	DnaJ (Hsp40) homolog, subfamily C, member 1	64215	10	n/a	n/a	2.88E-01	2.192
1097731	ENSG00000162618	40756	ELTD1	EGF, latrophilin and seven transmembrane domain containing 1	64123	1	n/a	n/a	2.79E-01	2.192
279865408	ENSG00000232352	0	U73167.7	U73167.7	0	3	n/a	n/a	2.96E-01	2.191
280087855	ENSG00000255542	0	RP4-683L5.1	RP4-683L5.1	0	11	n/a	n/a	3.48E-01	2.19
280126794	ENSG00000259081	0	RP11-488C13.6	RP11-488C13.6	0	14	n/a	n/a	3.30E-01	2.189
1089383	ENSG00000101331	80058	C20orf160	chromosome 20 open reading frame 160	140706	20	n/a	n/a	2.86E-01	2.188
1091287	ENSG00000115255	60230	REEP6	receptor accessory protein 6	92840	19	n/a	n/a	2.94E-01	2.187
1087766	ENSG00000064655	2124	EYA2	eyes absent homolog 2 (Drosophila)	2139	20	n/a	n/a	3.52E-01	2.184
1105009	ENSG00000204099	79390	NEU4	sialidase 4	129807	2	n/a	n/a	3.05E-01	2.181
1086869	ENSG00000000938	2253	FGR	Gardner-Rasheed feline sarcoma viral (v-fgr) oncogene homolog	2268	1	n/a	n/a	2.90E-01	2.181
1087089	ENSG00000008517	9110	IL32	interleukin 32	9235	16	n/a	n/a	3.17E-01	2.18
1093119	ENSG00000130066	6269	SAT1	spermidine/spermine N1-acetyltransferase 1	6303	X	n/a	n/a	3.98E-01	2.18
279841871	ENSG00000230270	0	RP4-758J18.8	RP4-758J18.8	0	1	n/a	n/a	3.62E-01	2.179
1106889	ENSG00000225138	0	CTD-2228K2.7	CTD-2228K2.7	0	5	n/a	n/a	2.74E-01	2.179
279936912	ENSG00000239024	0	snoU13	Small nucleolar RNA U13	0	17	n/a	n/a	4.45E-01	2.178
1093121	ENSG00000130147	23430	SH3BP4	SH3-domain binding protein 4	23677	2	n/a	n/a	3.81E-01	2.177
279663433	ENSG00000201185	0	5S_rRNA	5S ribosomal RNA	0	6	n/a	n/a	3.87E-01	2.174
1097206	ENSG00000158769	30332	F11R	F11 receptor	50848	1	n/a	n/a	2.87E-01	2.173
1090974	ENSG00000112561	7896	TFEB	transcription factor EB	7942	6	n/a	n/a	2.97E-01	2.172
1090526	ENSG00000109089	29841	CDR2L	cerebellar degeneration-related protein 2-like	30850	17	n/a	n/a	3.25E-01	2.172
1099123	ENSG00000167693	40960	NXN	nucleoredoxin	64359	17	n/a	n/a	2.80E-01	2.171
1104956	ENSG00000203896	34212	LIME1	Lck interacting transmembrane adaptor 1	54923	20	n/a	n/a	2.81E-01	2.171
1087247	ENSG00000018408	25686	WWTR1	WW domain containing transcription regulator 1	25937	3	n/a	n/a	2.86E-01	2.171
279952912	ENSG00000240970	0	RPL23AP64	ribosomal protein L23a pseudogene 64	0	11	n/a	n/a	3.18E-01	2.171
1096984	ENSG00000156966	60243	B3GNT7	UDP-GlcNAc:betaGal beta-1,3-N-acetylglucosaminyltransferase 7	93010	2	n/a	n/a	3.92E-01	2.171
279710233	ENSG00000207955	128113	MIR219-2	microRNA 219-2	407003	9	n/a	n/a	3.57E-01	2.17
1088224	ENSG00000076604	9474	TRAF4	TNF receptor-associated factor 4	9618	17	n/a	n/a	3.63E-01	2.169
279814315	ENSG00000227766	0	HCG4P5	HLA complex group 4 pseudogene 5	0	6	n/a	n/a	3.62E-01	2.169
1090931	ENSG00000112280	1288	COL9A1	collagen, type IX, alpha 1	1297	6	n/a	n/a	3.43E-01	2.168
279863926	ENSG00000232208	0	RP3-477M7.5	RP3-477M7.5	0	1	n/a	n/a	2.95E-01	2.166
1104600	ENSG00000198417	4468	MT1F	metallothionein 1F	4494	16	n/a	n/a	4.19E-01	2.165
1090346	ENSG00000107829	6432	FBXW4	F-box and WD repeat domain containing 4	6468	10	n/a	n/a	3.29E-01	2.164
280099359	ENSG00000256873	0	AL021977.1	AL021977.1	0	22	n/a	n/a	3.53E-01	2.163
1092844	ENSG00000127564	8965	PKMYT1	protein kinase, membrane associated tyrosine/threonine 1	9088	16	n/a	n/a	3.29E-01	2.163
1087776	ENSG00000064932	22660	SBNO2	strawberry notch homolog 2 (Drosophila)	22904	19	n/a	n/a	2.76E-01	2.163
279708560	ENSG00000207611	0	MIR149	microRNA 149	0	2	n/a	n/a	2.95E-01	2.163
280005797	ENSG00000248751	0	RP1-130H16.18	RP1-130H16.18	0	22	n/a	n/a	3.57E-01	2.162
1102118	ENSG00000182511	2227	FES	feline sarcoma oncogene	2242	15	n/a	n/a	3.11E-01	2.161
280059964	ENSG00000253676	0	TAGLN2P1	transgelin 2 pseudogene 1	0	8	n/a	n/a	3.26E-01	2.161
1098162	ENSG00000164035	31185	EMCN	endomucin	51705	4	n/a	n/a	2.76E-01	2.16
280054857	ENSG00000253305	35385	PCDHGB6	protocadherin gamma subfamily B, 6	56100	5	n/a	n/a	3.56E-01	2.16
1092564	ENSG00000125462	10338	C1orf61	chromosome 1 open reading frame 61	10485	1	n/a	n/a	3.63E-01	2.159
280051622	ENSG00000253041	0	SNORA31	Small nucleolar RNA SNORA31	0	9	n/a	n/a	2.77E-01	2.159
279818606	ENSG00000228172	0	RP1-317E23.3	RP1-317E23.3	0	1	n/a	n/a	4.35E-01	2.155
1089114	ENSG00000100243	1715	CYB5R3	cytochrome b5 reductase 3	1727	22	n/a	n/a	2.89E-01	2.155
279802091	ENSG00000226686	0	AC012309.5	AC012309.5	0	19	n/a	n/a	2.76E-01	2.155
280066368	ENSG00000254122	35384	PCDHGB7	protocadherin gamma subfamily B, 7	56099	5	n/a	n/a	3.57E-01	2.155
1099420	ENSG00000168874	59103	ATOH8	atonal homolog 8 (Drosophila)	84913	2	n/a	n/a	2.83E-01	2.154
1087708	ENSG00000061938	10042	TNK2	tyrosine kinase, non-receptor, 2	10188	3	n/a	n/a	3.22E-01	2.154
1090770	ENSG00000111275	214	ALDH2	aldehyde dehydrogenase 2 family (mitochondrial)	217	12	n/a	n/a	3.29E-01	2.154
1092685	ENSG00000126001	11030	CEP250	centrosomal protein 250kDa	11190	20	n/a	n/a	3.69E-01	2.153
280068180	ENSG00000254245	35397	PCDHGA3	protocadherin gamma subfamily A, 3	56112	5	n/a	n/a	3.58E-01	2.153
279930480	ENSG00000238123	0	MID1IP1-AS1	MID1IP1 antisense RNA 1 (non-protein coding)	0	X	n/a	n/a	3.16E-01	2.153
1096648	ENSG00000154016	10592	GRAP	GRB2-related adaptor protein	10750	17	n/a	n/a	2.94E-01	2.153
280061510	ENSG00000253767	9564	PCDHGA8	protocadherin gamma subfamily A, 8	9708	5	n/a	n/a	3.57E-01	2.152
279759839	ENSG00000222414	0	U2	U2 spliceosomal RNA	0	10	n/a	n/a	3.57E-01	2.152
1098979	ENSG00000167107	56022	ACSF2	acyl-CoA synthetase family member 2	80221	17	n/a	n/a	3.29E-01	2.151
1099442	ENSG00000168936	60166	TMEM129	transmembrane protein 129	92305	4	n/a	n/a	3.22E-01	2.151
280063488	ENSG00000253910	35388	PCDHGB2	protocadherin gamma subfamily B, 2	56103	5	n/a	n/a	3.56E-01	2.15
1089770	ENSG00000104213	5125	PDGFRL	platelet-derived growth factor receptor-like	5157	8	n/a	n/a	3.35E-01	2.15
280051664	ENSG00000253047	0	SNORA40	Small nucleolar RNA SNORA40	0	1	n/a	n/a	4.05E-01	2.15
280052844	ENSG00000253159	25774	PCDHGA12	protocadherin gamma subfamily A, 12	26025	5	n/a	n/a	3.58E-01	2.15
1088424	ENSG00000081853	35398	PCDHGA2	protocadherin gamma subfamily A, 2	56113	5	n/a	n/a	3.58E-01	2.149
280062572	ENSG00000253846	35391	PCDHGA10	protocadherin gamma subfamily A, 10	56106	5	n/a	n/a	3.57E-01	2.149
1105329	ENSG00000204956	35399	PCDHGA1	protocadherin gamma subfamily A, 1	56114	5	n/a	n/a	3.58E-01	2.149
280058001	ENSG00000253537	35393	PCDHGA7	protocadherin gamma subfamily A, 7	56108	5	n/a	n/a	3.58E-01	2.148
280067773	ENSG00000254221	35389	PCDHGB1	protocadherin gamma subfamily B, 1	56104	5	n/a	n/a	3.57E-01	2.148
1089946	ENSG00000105229	31068	PIAS4	protein inhibitor of activated STAT, 4	51588	19	n/a	n/a	2.76E-01	2.147
1092768	ENSG00000126822	25779	PLEKHG3	pleckstrin homology domain containing, family G (with RhoGef domain) member 3	26030	14	n/a	n/a	3.47E-01	2.147
280086453	ENSG00000255449	0	RP11-91P24.6	RP11-91P24.6	0	11	n/a	n/a	2.77E-01	2.147
280063992	ENSG00000253953	8572	PCDHGB4	protocadherin gamma subfamily B, 4	8641	5	n/a	n/a	3.58E-01	2.147
1097571	ENSG00000161638	3653	ITGA5	integrin, alpha 5 (fibronectin receptor, alpha polypeptide)	3678	12	n/a	n/a	2.83E-01	2.146
1087794	ENSG00000065320	9287	NTN1	netrin 1	9423	17	n/a	n/a	3.45E-01	2.145
1103143	ENSG00000186654	34904	PRR5	proline rich 5 (renal)	55615	22	n/a	n/a	2.88E-01	2.145
279788008	ENSG00000225473	0	ATP13A4-AS1	ATP13A4 antisense RNA 1 (non-protein coding)	0	3	n/a	n/a	3.95E-01	2.144
1096405	ENSG00000151929	9390	BAG3	BCL2-associated athanogene 3	9531	10	n/a	n/a	4.27E-01	2.143
280061051	ENSG00000253731	35394	PCDHGA6	protocadherin gamma subfamily A, 6	56109	5	n/a	n/a	3.57E-01	2.143
279936247	ENSG00000238917	0	SNORD10	small nucleolar RNA, C/D box 10	0	17	n/a	n/a	2.88E-01	2.14
279942720	ENSG00000239763	0	AC009120.3	AC009120.3	0	16	n/a	n/a	3.15E-01	2.14
280057369	ENSG00000253485	35395	PCDHGA5	protocadherin gamma subfamily A, 5	56110	5	n/a	n/a	3.56E-01	2.14
1090217	ENSG00000106571	2720	GLI3	GLI family zinc finger 3	2737	7	n/a	n/a	3.50E-01	2.14
1086940	ENSG00000005075	5407	POLR2J	polymerase (RNA) II (DNA directed) polypeptide J, 13.3kDa	5439	7	n/a	n/a	3.46E-01	2.139
1089295	ENSG00000100941	5379	PNN	pinin, desmosome associated protein	5411	14	n/a	n/a	3.19E-01	2.139
1089399	ENSG00000101384	179	JAG1	jagged 1	182	20	n/a	n/a	4.07E-01	2.138
1097053	ENSG00000157510	79593	AFAP1L1	actin filament associated protein 1-like 1	134265	5	n/a	n/a	3.48E-01	2.137
1099193	ENSG00000167930	58202	ITFG3	integrin alpha FG-GAP repeat containing 3	83986	16	n/a	n/a	3.17E-01	2.137
1099065	ENSG00000167522	28858	ANKRD11	ankyrin repeat domain 11	29123	16	n/a	n/a	3.55E-01	2.137
1096258	ENSG00000150760	1781	DOCK1	dedicator of cytokinesis 1	1793	10	n/a	n/a	3.96E-01	2.135
279996169	ENSG00000247675	157123445	RP11-411D10.1	RP11-411D10.1	100507401	11	n/a	n/a	4.30E-01	2.134
279976750	ENSG00000243588	0	AC073352.1	AC073352.1	0	3	n/a	n/a	4.45E-01	2.134
1106347	ENSG00000215440	157126161	NPEPL1	aminopeptidase-like 1	100652930	20	n/a	n/a	2.95E-01	2.133
279955353	ENSG00000241279	0	AC110615.1	AC110615.1	0	4	n/a	n/a	2.81E-01	2.132
1105896	ENSG00000213719	1183	CLIC1	chloride intracellular channel 1	1192	6	n/a	n/a	3.54E-01	2.13
1087897	ENSG00000067900	6061	ROCK1	Rho-associated, coiled-coil containing protein kinase 1	6093	18	n/a	n/a	3.59E-01	2.129
1089263	ENSG00000100767	59824	PAPLN	papilin, proteoglycan-like sulfated glycoprotein	89932	14	n/a	n/a	3.23E-01	2.128
1095204	ENSG00000142694	34483	FAM176B	family with sequence similarity 176, member B	55194	1	n/a	n/a	3.57E-01	2.128
1090227	ENSG00000106624	162	AEBP1	AE binding protein 1	165	7	n/a	n/a	4.18E-01	2.128
1104771	ENSG00000198844	22655	ARHGEF15	Rho guanine nucleotide exchange factor (GEF) 15	22899	17	n/a	n/a	3.55E-01	2.128
280023916	ENSG00000250261	0	AC007050.18	AC007050.18	0	22	n/a	n/a	3.22E-01	2.128
1088245	ENSG00000077150	4760	NFKB2	nuclear factor of kappa light polypeptide gene enhancer in B-cells 2 (p49/p100)	4791	10	n/a	n/a	2.80E-01	2.127
280003757	ENSG00000248603	0	RP3-412A9.10	RP3-412A9.10	0	22	n/a	n/a	2.82E-01	2.127
1099062	ENSG00000167508	4571	MVD	mevalonate (diphospho) decarboxylase	4597	16	n/a	n/a	2.75E-01	2.127
1089275	ENSG00000100842	10132	EFS	embryonal Fyn-associated substrate	10278	14	n/a	n/a	3.53E-01	2.126
1098640	ENSG00000165804	30704	ZNF219	zinc finger protein 219	51222	14	n/a	n/a	3.23E-01	2.126
1096689	ENSG00000154274	34575	C4orf19	chromosome 4 open reading frame 19	55286	4	n/a	n/a	3.82E-01	2.124
1089368	ENSG00000101276	76657	C20orf54	chromosome 20 open reading frame 54	113278	20	n/a	n/a	3.15E-01	2.124
279869495	ENSG00000232699	0	RP11-758C21.1	RP11-758C21.1	0	6	n/a	n/a	4.12E-01	2.124
279814248	ENSG00000227757	0	AP000282.2	AP000282.2	0	21	n/a	n/a	3.70E-01	2.123
1088272	ENSG00000077782	2245	FGFR1	fibroblast growth factor receptor 1	2260	8	n/a	n/a	3.69E-01	2.121
1103309	ENSG00000187513	2685	GJA4	gap junction protein, alpha 4, 37kDa	2701	1	n/a	n/a	3.54E-01	2.121
280096711	ENSG00000256540	0	RP11-598F7.6	RP11-598F7.6	0	12	n/a	n/a	2.97E-01	2.12
1094394	ENSG00000137491	11145	SLCO2B1	solute carrier organic anion transporter family, member 2B1	11309	11	n/a	n/a	2.76E-01	2.12
1093513	ENSG00000132510	22890	KDM6B	lysine (K)-specific demethylase 6B	23135	17	n/a	n/a	2.93E-01	2.117
279802285	ENSG00000226698	0	RP1-50O24.6	RP1-50O24.6	0	1	n/a	n/a	3.46E-01	2.117
1109041	ENSG00000242419	35383	PCDHGC4	protocadherin gamma subfamily C, 4	56098	5	n/a	n/a	3.57E-01	2.117
280106988	ENSG00000257607	0	RP11-449P15.1	RP11-449P15.1	0	7	n/a	n/a	3.17E-01	2.116
1102728	ENSG00000185022	23517	MAFF	v-maf musculoaponeurotic fibrosarcoma oncogene homolog F (avian)	23764	22	n/a	n/a	3.43E-01	2.116
1102816	ENSG00000185339	6908	TCN2	transcobalamin II	6948	22	n/a	n/a	3.32E-01	2.115
279706278	ENSG00000207197	1013502	SNORD116-12	small nucleolar RNA, C/D box 116-12	100033424	15	n/a	n/a	4.45E-01	2.114
1094944	ENSG00000140807	59569	NKD1	naked cuticle homolog 1 (Drosophila)	85407	16	n/a	n/a	3.26E-01	2.114
1102369	ENSG00000183580	22949	FBXL7	F-box and leucine-rich repeat protein 7	23194	5	n/a	n/a	3.72E-01	2.114
1088130	ENSG00000074219	8402	TEAD2	TEA domain family member 2	8463	19	n/a	n/a	2.88E-01	2.113
1086997	ENSG00000006327	30811	TNFRSF12A	tumor necrosis factor receptor superfamily, member 12A	51330	16	n/a	n/a	3.51E-01	2.112
279827168	ENSG00000228930	0	MTCO1P3	MT-CO1 pseudogene 3	0	21	n/a	n/a	4.20E-01	2.112
1098357	ENSG00000164649	34825	CDCA7L	cell division cycle associated 7-like	55536	7	n/a	n/a	3.33E-01	2.111
280044503	ENSG00000252010	0	SCARNA5	small Cajal body-specific RNA 5	0	2	n/a	n/a	3.26E-01	2.11
1101551	ENSG00000179242	997	CDH4	cadherin 4, type 1, R-cadherin (retinal)	1002	20	n/a	n/a	2.91E-01	2.11
1088078	ENSG00000072778	34	ACADVL	acyl-CoA dehydrogenase, very long chain	37	17	n/a	n/a	3.23E-01	2.109
1088087	ENSG00000072952	10188	MRVI1	murine retrovirus integration site 1 homolog	10335	11	n/a	n/a	4.06E-01	2.109
1094671	ENSG00000138821	40749	SLC39A8	solute carrier family 39 (zinc transporter), member 8	64116	4	n/a	n/a	3.59E-01	2.109
279660920	ENSG00000200413	1013338	SNORD114-26	small nucleolar RNA, C/D box 114-26	767606	14	n/a	n/a	3.28E-01	2.109
1101861	ENSG00000181090	55616	EHMT1	euchromatic histone-lysine N-methyltransferase 1	79813	9	n/a	n/a	3.14E-01	2.108
279957376	ENSG00000241485	0	AC131055.10	AC131055.10	0	17	n/a	n/a	3.29E-01	2.107
279792763	ENSG00000225864	0	HCG4P11	HLA complex group 4 pseudogene 11	0	6	n/a	n/a	2.80E-01	2.107
1104304	ENSG00000197530	80260	MIB2	mindbomb homolog 2 (Drosophila)	142678	1	n/a	n/a	2.75E-01	2.106
280079165	ENSG00000254996	0	ANKHD1-EIF4EBP3	ANKHD1-EIF4EBP3 readthrough	0	5	n/a	n/a	2.91E-01	2.105
279821610	ENSG00000228421	0	AC005013.5	AC005013.5	0	7	n/a	n/a	4.17E-01	2.105
1090018	ENSG00000105538	34211	RASIP1	Ras interacting protein 1	54922	19	n/a	n/a	2.81E-01	2.104
1090061	ENSG00000105698	7349	USF2	upstream transcription factor 2, c-fos interacting	7392	19	n/a	n/a	3.46E-01	2.104
1103578	ENSG00000188536	3023	HBA2	hemoglobin, alpha 2	3040	16	n/a	n/a	3.80E-01	2.103
1108085	ENSG00000232871	0	AC008888.7	AC008888.7	0	19	n/a	n/a	3.39E-01	2.103
1087196	ENSG00000013364	9817	MVP	major vault protein	9961	16	n/a	n/a	3.14E-01	2.102
1096244	ENSG00000150630	7381	VEGFC	vascular endothelial growth factor C	7424	4	n/a	n/a	3.51E-01	2.102
279759356	ENSG00000222301	0	RNY5P8	RNA, Ro-associated Y5 pseudogene 8	0	13	n/a	n/a	2.52E-01	2.102
1095109	ENSG00000141905	4756	NFIC	nuclear factor I/C (CCAAT-binding transcription factor)	4782	19	n/a	n/a	3.40E-01	2.1
1105113	ENSG00000204377	0	C1orf134	chromosome 1 open reading frame 134	0	1	n/a	n/a	3.19E-01	2.099
1097387	ENSG00000160200	871	CBS	cystathionine-beta-synthase	875	21	n/a	n/a	3.17E-01	2.099
1101621	ENSG00000179761	30749	PIPOX	pipecolic acid oxidase	51268	17	n/a	n/a	3.73E-01	2.099
1093193	ENSG00000130528	3250	HRC	histidine rich calcium binding protein	3270	19	n/a	n/a	3.86E-01	2.098
1090675	ENSG00000110436	6470	SLC1A2	solute carrier family 1 (glial high affinity glutamate transporter), member 2	6506	11	n/a	n/a	4.15E-01	2.098
279660486	ENSG00000200291	0	Y_RNA	Y RNA	0	X	n/a	n/a	3.87E-01	2.097
1106484	ENSG00000220008	153016	LINGO3	leucine rich repeat and Ig domain containing 3	645191	19	n/a	n/a	3.33E-01	2.097
1097416	ENSG00000160307	6252	S100B	S100 calcium binding protein B	6285	21	n/a	n/a	3.91E-01	2.096
279962742	ENSG00000242086	171245	AC069513.3	AC069513.3	727956	3	n/a	n/a	3.16E-01	2.095
279843508	ENSG00000230415	0	RP5-902P8.10	RP5-902P8.10	0	1	n/a	n/a	2.76E-01	2.094
1100428	ENSG00000173209	79450	AHSA2	AHA1, activator of heat shock 90kDa protein ATPase homolog 2 (yeast)	130872	2	n/a	n/a	2.96E-01	2.094
279985803	ENSG00000244485	0	RP11-150D5.1	RP11-150D5.1	0	16	n/a	n/a	3.54E-01	2.094
1095062	ENSG00000141540	60663	TTYH2	tweety homolog 2 (Drosophila)	94015	17	n/a	n/a	3.77E-01	2.093
1089978	ENSG00000105373	29730	GLTSCR2	glioma tumor suppressor candidate region gene 2	29997	19	n/a	n/a	2.81E-01	2.093
1105457	ENSG00000205363	122844	C15orf59	chromosome 15 open reading frame 59	388135	15	n/a	n/a	3.24E-01	2.093
1093916	ENSG00000135069	29701	PSAT1	phosphoserine aminotransferase 1	29968	9	n/a	n/a	3.65E-01	2.092
279887819	ENSG00000234338	0	RP11-797H7.1	RP11-797H7.1	0	7	n/a	n/a	2.90E-01	2.091
1103220	ENSG00000186998	79364	EMID1	EMI domain containing 1	129080	22	n/a	n/a	3.34E-01	2.09
1097383	ENSG00000160191	5120	PDE9A	phosphodiesterase 9A	5152	21	n/a	n/a	3.57E-01	2.09
1095056	ENSG00000141510	7114	TP53	tumor protein p53	7157	17	n/a	n/a	3.32E-01	2.09
1090515	ENSG00000109046	25867	WSB1	WD repeat and SOCS box containing 1	26118	17	n/a	n/a	3.92E-01	2.09
1093036	ENSG00000129270	54987	MMP28	matrix metallopeptidase 28	79148	17	n/a	n/a	3.29E-01	2.089
1094144	ENSG00000136160	1897	EDNRB	endothelin receptor type B	1910	13	n/a	n/a	3.93E-01	2.086
1090487	ENSG00000108821	1268	COL1A1	collagen, type I, alpha 1	1277	17	n/a	n/a	4.37E-01	2.086
1108890	ENSG00000239282	167370	GATSL3	GATS protein-like 3	652968	22	n/a	n/a	3.58E-01	2.085
1088369	ENSG00000080493	8602	SLC4A4	solute carrier family 4, sodium bicarbonate cotransporter, member 4	8671	4	n/a	n/a	3.92E-01	2.085
1096012	ENSG00000148362	94836	C9orf142	chromosome 9 open reading frame 142	286257	9	n/a	n/a	3.99E-01	2.083
1101719	ENSG00000180340	2519	FZD2	frizzled family receptor 2	2535	17	n/a	n/a	3.63E-01	2.083
1097070	ENSG00000157637	79009	SLC38A10	solute carrier family 38, member 10	124565	17	n/a	n/a	3.29E-01	2.082
1089643	ENSG00000103089	54991	FA2H	fatty acid 2-hydroxylase	79152	16	n/a	n/a	3.89E-01	2.082
1093927	ENSG00000135111	6886	TBX3	T-box 3	6926	12	n/a	n/a	2.78E-01	2.081
279787081	ENSG00000225383	83798	SFTA1P	surfactant associated 1, pseudogene	207107	10	n/a	n/a	2.94E-01	2.08
1099292	ENSG00000168298	2991	HIST1H1E	histone cluster 1, H1e	3008	6	n/a	n/a	3.57E-01	2.08
280077482	ENSG00000254894	0	NAV2-AS1	NAV2 antisense RNA 1 (non-protein coding)	0	11	n/a	n/a	3.92E-01	2.079
1091882	ENSG00000119927	36951	GPAM	glycerol-3-phosphate acyltransferase, mitochondrial	57678	10	n/a	n/a	3.85E-01	2.077
1093372	ENSG00000131503	126776	ANKHD1	ankyrin repeat and KH domain containing 1	404734	5	n/a	n/a	2.97E-01	2.076
279935331	ENSG00000238773	0	AL137855.1	AL137855.1	0	1	n/a	n/a	3.26E-01	2.073
1092011	ENSG00000120885	1182	CLU	clusterin	1191	8	n/a	n/a	3.40E-01	2.073
279665204	ENSG00000201678	0	Y_RNA	Y RNA	0	12	n/a	n/a	3.18E-01	2.072
279744533	ENSG00000216197	0	AP001623.1	AP001623.1	0	21	n/a	n/a	4.07E-01	2.072
1105828	ENSG00000213203	81895	GIMAP1	GTPase, IMAP family member 1	170575	7	n/a	n/a	3.08E-01	2.072
279706740	ENSG00000207279	1013513	SNORD116-24	small nucleolar RNA, C/D box 116-24	100033435	15	n/a	n/a	3.47E-01	2.071
279706068	ENSG00000207166	0	SNORA68	small nucleolar RNA, H/ACA box 68	0	19	n/a	n/a	3.75E-01	2.071
1094122	ENSG00000136068	2301	FLNB	filamin B, beta	2317	3	n/a	n/a	3.12E-01	2.071
1090070	ENSG00000105722	2062	ERF	Ets2 repressor factor	2077	19	n/a	n/a	3.46E-01	2.07
279723315	ENSG00000213613	0	RP11-380G5.3	RP11-380G5.3	0	10	n/a	n/a	3.35E-01	2.069
279770652	ENSG00000224003	0	CTA-407F11.6	CTA-407F11.6	0	22	n/a	n/a	3.43E-01	2.069
1102368	ENSG00000183579	58344	ZNRF3	zinc and ring finger 3	84133	22	n/a	n/a	3.57E-01	2.069
279830858	ENSG00000229257	0	RP11-229P13.22	RP11-229P13.22	0	9	n/a	n/a	3.11E-01	2.069
280087001	ENSG00000255495	0	AC145124.2	AC145124.2	0	8	n/a	n/a	3.74E-01	2.067
279705767	ENSG00000207118	0	SNORD14D	small nucleolar RNA, C/D box 14D	0	11	n/a	n/a	4.30E-01	2.067
280043502	ENSG00000251867	0	Y_RNA	Y RNA	0	8	n/a	n/a	2.89E-01	2.066
1104082	ENSG00000196839	97	ADA	adenosine deaminase	100	20	n/a	n/a	3.29E-01	2.066
279902190	ENSG00000235613	0	NSRP1P1	nuclear speckle splicing regulatory protein 1 pseudogene 1	0	1	n/a	n/a	2.78E-01	2.066
1090397	ENSG00000108270	26321	AATF	apoptosis antagonizing transcription factor	26574	17	n/a	n/a	3.31E-01	2.066
1094152	ENSG00000136213	34790	CHST12	carbohydrate (chondroitin 4) sulfotransferase 12	55501	7	n/a	n/a	3.19E-01	2.064
1097716	ENSG00000162576	33878	MXRA8	matrix-remodelling associated 8	54587	1	n/a	n/a	2.85E-01	2.063
1088306	ENSG00000078596	9315	ITM2A	integral membrane protein 2A	9452	X	n/a	n/a	2.85E-01	2.063
1088964	ENSG00000099260	34162	PALMD	palmdelphin	54873	1	n/a	n/a	2.82E-01	2.061
280084137	ENSG00000255284	157122313	AP006621.5	Uncharacterized protein	100506518	11	n/a	n/a	3.31E-01	2.06
1096631	ENSG00000153902	81584	LGI4	leucine-rich repeat LGI family, member 4	163175	19	n/a	n/a	3.57E-01	2.059
279707300	ENSG00000207375	1013512	SNORD116-23	small nucleolar RNA, C/D box 116-23	100033434	15	n/a	n/a	3.75E-01	2.058
279657980	ENSG00000199546	0	Y_RNA	Y RNA	0	3	n/a	n/a	3.44E-01	2.058
280046855	ENSG00000252351	0	U6atac	U6atac minor spliceosomal RNA	0	11	n/a	n/a	3.24E-01	2.058
279729788	ENSG00000214322	0	CBX1P2	chromobox homolog 1 pseudogene 2	0	X	n/a	n/a	3.81E-01	2.056
279703709	ENSG00000206760	0	SNORA6	small nucleolar RNA, H/ACA box 6	0	3	n/a	n/a	2.88E-01	2.056
279726814	ENSG00000214006	0	AL353671.4	AL353671.4	0	9	n/a	n/a	4.09E-01	2.056
1096143	ENSG00000149489	6062	ROM1	retinal outer segment membrane protein 1	6094	11	n/a	n/a	3.72E-01	2.056
279818419	ENSG00000228153	0	RP11-23I7.1	RP11-23I7.1	0	1	n/a	n/a	2.88E-01	2.055
1089070	ENSG00000100101	0	NOL12	nucleolar protein 12	0	22	n/a	n/a	2.96E-01	2.055
1095028	ENSG00000141401	3588	IMPA2	inositol(myo)-1(or 4)-monophosphatase 2	3613	18	n/a	n/a	3.42E-01	2.055
1088859	ENSG00000092758	1290	COL9A3	collagen, type IX, alpha 3	1299	20	n/a	n/a	2.97E-01	2.054
1097983	ENSG00000163513	7006	TGFBR2	transforming growth factor, beta receptor II (70/80kDa)	7048	3	n/a	n/a	4.20E-01	2.054
1088237	ENSG00000076984	5577	MAP2K7	mitogen-activated protein kinase kinase 7	5609	19	n/a	n/a	2.78E-01	2.054
1098281	ENSG00000164330	1867	EBF1	early B-cell factor 1	1879	5	n/a	n/a	3.21E-01	2.053
1099024	ENSG00000167291	79052	TBC1D16	TBC1 domain family, member 16	125058	17	n/a	n/a	3.32E-01	2.052
279668053	ENSG00000202502	0	RN5S151	RNA, 5S ribosomal 151	0	3	n/a	n/a	2.76E-01	2.05
1096594	ENSG00000153446	80536	C16orf89	chromosome 16 open reading frame 89	146556	16	n/a	n/a	3.55E-01	2.05
1096058	ENSG00000148737	6894	TCF7L2	transcription factor 7-like 2 (T-cell specific, HMG-box)	6934	10	n/a	n/a	3.24E-01	2.049
1104619	ENSG00000198483	80730	ANKRD35	ankyrin repeat domain 35	148741	1	n/a	n/a	3.15E-01	2.049
279836121	ENSG00000229747	0	RP11-567B20.2	RP11-567B20.2	0	1	n/a	n/a	3.50E-01	2.049
1103486	ENSG00000188157	119616	AGRN	agrin	375790	1	n/a	n/a	2.97E-01	2.048
279822115	ENSG00000228477	0	RP3-342P20.2	RP3-342P20.2	0	1	n/a	n/a	3.34E-01	2.048
280038310	ENSG00000251400	0	ALDH7A1P1	aldehyde dehydrogenase 7 family, member A1 pseudogene 1	0	5	n/a	n/a	4.09E-01	2.048
279984328	ENSG00000244331	0	CTB-47B8.1	CTB-47B8.1	0	5	n/a	n/a	4.04E-01	2.047
1091847	ENSG00000119707	37331	RBM25	RNA binding motif protein 25	58517	14	n/a	n/a	3.07E-01	2.046
1094193	ENSG00000136457	1093	CHAD	chondroadherin	1101	17	n/a	n/a	4.19E-01	2.046
279664847	ENSG00000201592	0	snoU2_19	Small nucleolar RNA U2-19	0	X	n/a	n/a	3.16E-01	2.044
1106008	ENSG00000214182	0	PTMAP5	prothymosin, alpha pseudogene 5	0	13	n/a	n/a	3.51E-01	2.043
279768439	ENSG00000223799	0	AP000295.7	AP000295.7	0	21	n/a	n/a	2.87E-01	2.043
279761862	ENSG00000223010	0	MIR1914	microRNA 1914	0	20	n/a	n/a	3.68E-01	2.043
279665092	ENSG00000201649	0	Y_RNA	Y RNA	0	2	n/a	n/a	4.45E-01	2.043
1105714	ENSG00000212643	0	ZRSR1	zinc finger (CCCH type), RNA-binding motif and serine/arginine rich 1	0	5	n/a	n/a	3.26E-01	2.043
279967670	ENSG00000242597	0	AL139240.1	AL139240.1	0	10	n/a	n/a	3.87E-01	2.042
1108869	ENSG00000238168	0	RP11-686G8.1	RP11-686G8.1	0	12	n/a	n/a	2.93E-01	2.042
1095569	ENSG00000144908	10682	ALDH1L1	aldehyde dehydrogenase 1 family, member L1	10840	3	n/a	n/a	3.85E-01	2.042
279666751	ENSG00000202141	0	Y_RNA	Y RNA	0	2	n/a	n/a	3.49E-01	2.04
1108778	ENSG00000237578	0	RP11-174M13.1	RP11-174M13.1	0	12	n/a	n/a	2.97E-01	2.039
1094696	ENSG00000139155	33214	SLCO1C1	solute carrier organic anion transporter family, member 1C1	53919	12	n/a	n/a	3.43E-01	2.039
1098765	ENSG00000166265	77746	CYYR1	cysteine/tyrosine-rich 1	116159	21	n/a	n/a	3.51E-01	2.039
1102664	ENSG00000184785	150816	CXorf69	chromosome X open reading frame 69	644538	X	n/a	n/a	2.94E-01	2.039
1104426	ENSG00000197892	23058	KIF13B	kinesin family member 13B	23303	8	n/a	n/a	3.11E-01	2.038
1096462	ENSG00000152404	80333	CWF19L2	CWF19-like 2, cell cycle control (S. pombe)	143884	11	n/a	n/a	3.15E-01	2.038
1087264	ENSG00000020181	25709	GPR124	G protein-coupled receptor 124	25960	8	n/a	n/a	3.54E-01	2.038
1096373	ENSG00000151702	2297	FLI1	Friend leukemia virus integration 1	2313	11	n/a	n/a	3.81E-01	2.038
280048745	ENSG00000252627	0	U6	U6 spliceosomal RNA	0	X	n/a	n/a	3.58E-01	2.037
280097043	ENSG00000256577	0	RP11-283I3.2	RP11-283I3.2	0	12	n/a	n/a	2.78E-01	2.037
1097059	ENSG00000157554	2063	ERG	v-ets erythroblastosis virus E26 oncogene homolog (avian)	2078	21	n/a	n/a	3.35E-01	2.036
1105140	ENSG00000204439	37098	C6orf47	chromosome 6 open reading frame 47	57827	6	n/a	n/a	2.96E-01	2.034
280081424	ENSG00000255126	0	CTD-2531D15.5	CTD-2531D15.5	0	11	n/a	n/a	3.45E-01	2.034
1103138	ENSG00000186635	78290	ARAP1	ArfGAP with RhoGAP domain, ankyrin repeat and PH domain 1	116985	11	n/a	n/a	3.22E-01	2.034
279661417	ENSG00000200564	1013551	SNORD115-39	small nucleolar RNA, C/D box 115-39	100033813	15	n/a	n/a	2.98E-01	2.034
279717668	ENSG00000212694	109578	AC084018.1	AC084018.1	338799	12	n/a	n/a	2.74E-01	2.031
280075312	ENSG00000254744	0	CTD-3076O17.1	CTD-3076O17.1	0	15	n/a	n/a	3.94E-01	2.031
1093045	ENSG00000129353	36429	SLC44A2	solute carrier family 44, member 2	57153	19	n/a	n/a	3.57E-01	2.03
279872786	ENSG00000232998	1018860	RP11-470P4.2	RP11-470P4.2	100286938	9	n/a	n/a	2.92E-01	2.03
1089756	ENSG00000104067	7039	TJP1	tight junction protein 1 (zona occludens 1)	7082	15	n/a	n/a	3.97E-01	2.03
1105246	ENSG00000204682	124909	C10orf114	chromosome 10 open reading frame 114	399726	10	n/a	n/a	2.88E-01	2.029
279646109	ENSG00000198683	0	AC012615.1	AC012615.1	0	19	n/a	n/a	2.88E-01	2.029
1093555	ENSG00000132702	37944	HAPLN2	hyaluronan and proteoglycan link protein 2	60484	1	n/a	n/a	4.22E-01	2.028
280118420	ENSG00000258604	0	AL161668.5	AL161668.5	0	14	n/a	n/a	3.30E-01	2.026
1095594	ENSG00000145198	59848	VWA5B2	von Willebrand factor A domain containing 5B2	90113	3	n/a	n/a	3.62E-01	2.026
1098124	ENSG00000163909	26256	HEYL	hairy/enhancer-of-split related with YRPW motif-like	26508	1	n/a	n/a	3.21E-01	2.025
1095405	ENSG00000143842	9438	SOX13	SRY (sex determining region Y)-box 13	9580	1	n/a	n/a	3.43E-01	2.025
1106465	ENSG00000218891	81568	ZNF579	zinc finger protein 579	163033	19	n/a	n/a	2.96E-01	2.025
1098630	ENSG00000165757	36881	KIAA1462	KIAA1462	57608	10	n/a	n/a	2.98E-01	2.025
279931813	ENSG00000238258	0	RP11-342D11.2	RP11-342D11.2	0	10	n/a	n/a	3.70E-01	2.024
1092759	ENSG00000126777	3870	KTN1	kinectin 1 (kinesin receptor)	3895	14	n/a	n/a	3.81E-01	2.024
1092535	ENSG00000125285	11007	SOX21	SRY (sex determining region Y)-box 21	11166	13	n/a	n/a	3.82E-01	2.023
280009403	ENSG00000249093	0	AC135050.2	AC135050.2	0	16	n/a	n/a	2.77E-01	2.021
1096747	ENSG00000154783	81054	FGD5	FYVE, RhoGEF and PH domain containing 5	152273	3	n/a	n/a	3.62E-01	2.019
1097950	ENSG00000163406	6529	SLC15A2	solute carrier family 15 (H+/peptide transporter), member 2	6565	3	n/a	n/a	4.07E-01	2.019
1093543	ENSG00000132669	33744	RIN2	Ras and Rab interactor 2	54453	20	n/a	n/a	3.44E-01	2.017
1092953	ENSG00000128602	6568	SMO	smoothened, frizzled family receptor	6608	7	n/a	n/a	2.75E-01	2.016
279965519	ENSG00000242368	0	AC114498.6	AC114498.6	0	1	n/a	n/a	4.45E-01	2.016
280066424	ENSG00000254126	0	AC108868.4	AC108868.4	0	2	n/a	n/a	3.97E-01	2.014
279817910	ENSG00000228107	0	AP000692.9	AP000692.9	0	21	n/a	n/a	3.23E-01	2.014
1102708	ENSG00000184956	4562	MUC6	mucin 6, oligomeric mucus/gel-forming	4588	11	n/a	n/a	3.17E-01	2.014
1102464	ENSG00000183864	10608	TOB2	transducer of ERBB2, 2	10766	22	n/a	n/a	3.47E-01	2.012
1093421	ENSG00000131899	3971	LLGL1	lethal giant larvae homolog 1 (Drosophila)	3996	17	n/a	n/a	3.42E-01	2.012
1108360	ENSG00000234745	3088	HLA-B	major histocompatibility complex, class I, B	3106	6	n/a	n/a	3.51E-01	2.012
1105657	ENSG00000206190	36470	ATP10A	ATPase, class V, type 10A	57194	15	n/a	n/a	2.96E-01	2.011
280090848	ENSG00000255857	157122481	RP1-278C19.3	RP1-278C19.3	100506649	12	n/a	n/a	2.85E-01	2.011
280095885	ENSG00000256439	0	AC008731.1	AC008731.1	0	16	n/a	n/a	3.30E-01	2.011
1088869	ENSG00000092969	7000	TGFB2	transforming growth factor, beta 2	7042	1	n/a	n/a	3.55E-01	2.01
1102222	ENSG00000182963	9907	GJC1	gap junction protein, gamma 1, 45kDa	10052	17	n/a	n/a	2.75E-01	2.01
1087991	ENSG00000070526	35097	ST6GALNAC1	ST6 (alpha-N-acetyl-neuraminyl-2,3-beta-galactosyl-1,3)-N-acetylgalactosaminide alpha-2,6-sialyltransferase 1	55808	17	n/a	n/a	3.45E-01	2.01
279995922	ENSG00000247585	0	AC008567.1	AC008567.1	0	19	n/a	n/a	2.90E-01	2.009
1090521	ENSG00000109066	34157	TMEM104	transmembrane protein 104	54868	17	n/a	n/a	3.15E-01	2.009
279837044	ENSG00000229847	0	EMX2OS	EMX2 opposite strand/antisense RNA (non-protein coding)	0	10	n/a	n/a	4.15E-01	2.009
1097861	ENSG00000163072	77692	NOSTRIN	nitric oxide synthase trafficker	115677	2	n/a	n/a	3.10E-01	2.009
1099157	ENSG00000167775	30774	CD320	CD320 molecule	51293	19	n/a	n/a	2.89E-01	2.009
280137538	ENSG00000259715	0	CTD-3110H11.1	CTD-3110H11.1	0	15	n/a	n/a	3.01E-01	2.008
1096040	ENSG00000148604	5963	RGR	retinal G protein coupled receptor	5995	10	n/a	n/a	4.29E-01	2.008
279898323	ENSG00000235231	0	AP000351.10	AP000351.10	0	22	n/a	n/a	3.10E-01	2.007
1101870	ENSG00000181192	34815	DHTKD1	dehydrogenase E1 and transketolase domain containing 1	55526	10	n/a	n/a	3.93E-01	2.006
1088536	ENSG00000085514	29725	PILRA	paired immunoglobin-like type 2 receptor alpha	29992	7	n/a	n/a	3.24E-01	2.006
279948012	ENSG00000240369	0	AC114498.3	AC114498.3	0	1	n/a	n/a	4.45E-01	2.005
280090412	ENSG00000255813	0	AL162497.1	AL162497.1	0	13	n/a	n/a	3.71E-01	2.005
279661291	ENSG00000200530	0	SNORD35B	small nucleolar RNA, C/D box 35B	0	19	n/a	n/a	3.21E-01	2.005
1093425	ENSG00000131941	59574	RHPN2	rhophilin, Rho GTPase binding protein 2	85415	19	n/a	n/a	3.76E-01	2.005
1089970	ENSG00000105355	10080	PLIN3	perilipin 3	10226	19	n/a	n/a	3.74E-01	2.005
1096338	ENSG00000151474	34980	FRMD4A	FERM domain containing 4A	55691	10	n/a	n/a	3.55E-01	2.004
279701330	ENSG00000206341	0	HLA-H	major histocompatibility complex, class I, H (pseudogene)	0	6	n/a	n/a	2.83E-01	2.003
279962443	ENSG00000242045	0	RP1-90K10.3	RP1-90K10.3	0	6	n/a	n/a	3.86E-01	2.002
1096411	ENSG00000152022	79255	LIX1L	Lix1 homolog (mouse)-like	128077	1	n/a	n/a	3.31E-01	2.001
279927520	ENSG00000237887	0	AC092839.1	AC092839.1	0	2	n/a	n/a	2.83E-01	2
1087874	ENSG00000067177	5223	PHKA1	phosphorylase kinase, alpha 1 (muscle)	5255	X	n/a	n/a	3.90E-01	2
279787991	ENSG00000225472	0	RP11-120J1.1	RP11-120J1.1	0	9	n/a	n/a	4.04E-01	2
1103940	ENSG00000196422	9714	PPP1R26	protein phosphatase 1, regulatory subunit 26	9858	9	n/a	n/a	3.57E-01	1.999
1097182	ENSG00000158545	78986	ZC3H18	zinc finger CCCH-type containing 18	124245	16	n/a	n/a	2.93E-01	1.998
279661284	ENSG00000200528	0	U6	U6 spliceosomal RNA	0	8	n/a	n/a	3.31E-01	1.998
1096941	ENSG00000156510	56002	HKDC1	hexokinase domain containing 1	80201	10	n/a	n/a	4.18E-01	1.998
280056872	ENSG00000253444	0	AC133633.2	AC133633.2	0	8	n/a	n/a	4.28E-01	1.997
279797209	ENSG00000226243	0	RPL37AP1	ribosomal protein L37a pseudogene 1	0	20	n/a	n/a	3.68E-01	1.997
279996997	ENSG00000248003	0	AL356356.4	AL356356.4	0	1	n/a	n/a	3.30E-01	1.997
1088310	ENSG00000078687	36963	TNRC6C	trinucleotide repeat containing 6C	57690	17	n/a	n/a	3.45E-01	1.996
1089869	ENSG00000104870	2202	FCGRT	Fc fragment of IgG, receptor, transporter, alpha	2217	19	n/a	n/a	3.58E-01	1.996
1099973	ENSG00000171206	57285	TRIM8	tripartite motif containing 8	81603	10	n/a	n/a	3.33E-01	1.995
1091109	ENSG00000113645	23041	WWC1	WW and C2 domain containing 1	23286	5	n/a	n/a	3.32E-01	1.993
1105059	ENSG00000204248	1293	COL11A2	collagen, type XI, alpha 2	1302	6	n/a	n/a	2.93E-01	1.993
1093099	ENSG00000129946	25510	SHC2	SHC (Src homology 2 domain containing) transforming protein 2	25759	19	n/a	n/a	3.63E-01	1.993
1102161	ENSG00000182685	94103	C16orf79	chromosome 16 open reading frame 79	283870	16	n/a	n/a	3.90E-01	1.993
1095813	ENSG00000146830	41196	GIGYF1	GRB10 interacting GYF protein 1	64599	7	n/a	n/a	3.15E-01	1.993
280043873	ENSG00000251920	0	5S_rRNA	5S ribosomal RNA	0	6	n/a	n/a	3.96E-01	1.993
280075890	ENSG00000254782	0	ABHD14A-ACY1	ABHD14A-ACY1 readthrough (non-protein coding)	0	3	n/a	n/a	3.19E-01	1.992
1090178	ENSG00000106333	5086	PCOLCE	procollagen C-endopeptidase enhancer	5118	7	n/a	n/a	3.61E-01	1.992
279973293	ENSG00000243256	0	RP11-453M1.1	RP11-453M1.1	0	18	n/a	n/a	3.54E-01	1.992
279470193	ENSG00000176043	0	RP1-146I3.1	RP1-146I3.1	0	14	n/a	n/a	4.39E-01	1.992
280070074	ENSG00000254387	0	RP3-388N13.2	RP3-388N13.2	0	8	n/a	n/a	3.59E-01	1.991
1087233	ENSG00000016391	34638	CHDH	choline dehydrogenase	55349	3	n/a	n/a	3.96E-01	1.991
1099437	ENSG00000168918	3610	INPP5D	inositol polyphosphate-5-phosphatase, 145kDa	3635	2	n/a	n/a	2.90E-01	1.991
1094050	ENSG00000135736	60234	CCDC102A	coiled-coil domain containing 102A	92922	16	n/a	n/a	3.72E-01	1.991
1087613	ENSG00000055070	25848	C1orf144	chromosome 1 open reading frame 144	26099	1	n/a	n/a	2.91E-01	1.99
1103429	ENSG00000187942	125831	LDLRAD2	low density lipoprotein receptor class A domain containing 2	401944	1	n/a	n/a	3.37E-01	1.99
1092909	ENSG00000128271	132	ADORA2A	adenosine A2a receptor	135	22	n/a	n/a	3.74E-01	1.99
1087682	ENSG00000060138	8465	CSDA	cold shock domain protein A	8531	12	n/a	n/a	2.95E-01	1.99
1097673	ENSG00000162391	109338	FAM151A	family with sequence similarity 151, member A	338094	1	n/a	n/a	2.80E-01	1.99
1105071	ENSG00000204282	1015619	AC021593.1	Uncharacterized protein	100131096	17	n/a	n/a	2.89E-01	1.989
279984777	ENSG00000244384	0	AC073254.1	AC073254.1	0	2	n/a	n/a	2.84E-01	1.988
1089882	ENSG00000104897	8124	SF3A2	splicing factor 3a, subunit 2, 66kDa	8175	19	n/a	n/a	2.94E-01	1.988
279748917	ENSG00000219329	0	RP11-397G5.2	RP11-397G5.2	0	6	n/a	n/a	3.57E-01	1.988
1089440	ENSG00000101608	10480	MYL12A	myosin, light chain 12A, regulatory, non-sarcomeric	10627	18	n/a	n/a	3.03E-01	1.987
279706061	ENSG00000207165	0	SNORA70	small nucleolar RNA, H/ACA box 70	0	X	n/a	n/a	3.50E-01	1.986
279912600	ENSG00000236609	34042	AC073343.8	AC073343.8	54753	7	n/a	n/a	3.57E-01	1.985
1087152	ENSG00000011243	26738	AKAP8L	A kinase (PRKA) anchor protein 8-like	26993	19	n/a	n/a	2.99E-01	1.984
279706642	ENSG00000207263	1013506	SNORD116-16	small nucleolar RNA, C/D box 116-16	100033428	15	n/a	n/a	4.44E-01	1.983
279933415	ENSG00000238460	0	AC068587.2	AC068587.2	0	8	n/a	n/a	3.87E-01	1.983
1088093	ENSG00000073060	944	SCARB1	scavenger receptor class B, member 1	949	12	n/a	n/a	2.83E-01	1.983
1098099	ENSG00000163820	55248	FYCO1	FYVE and coiled-coil domain containing 1	79443	3	n/a	n/a	3.94E-01	1.982
1089656	ENSG00000103175	37221	WFDC1	WAP four-disulfide core domain 1	58189	16	n/a	n/a	4.40E-01	1.982
1088250	ENSG00000077238	3541	IL4R	interleukin 4 receptor	3566	16	n/a	n/a	3.65E-01	1.982
279703674	ENSG00000206754	0	SNORD101	small nucleolar RNA, C/D box 101	0	6	n/a	n/a	3.87E-01	1.981
1090343	ENSG00000107816	58646	LZTS2	leucine zipper, putative tumor suppressor 2	84445	10	n/a	n/a	3.12E-01	1.98
1088395	ENSG00000081041	2903	CXCL2	chemokine (C-X-C motif) ligand 2	2920	4	n/a	n/a	3.16E-01	1.979
279937584	ENSG00000239132	0	snoU13	Small nucleolar RNA U13	0	6	n/a	n/a	3.34E-01	1.979
1097050	ENSG00000157483	4617	MYO1E	myosin IE	4643	15	n/a	n/a	3.29E-01	1.978
1104077	ENSG00000196814	59787	FAM125B	family with sequence similarity 125, member B	89853	9	n/a	n/a	3.48E-01	1.977
279710856	ENSG00000209480	0	SNORD83B	small nucleolar RNA, C/D box 83B	0	22	n/a	n/a	3.74E-01	1.976
1100469	ENSG00000173402	1593	DAG1	dystroglycan 1 (dystrophin-associated glycoprotein 1)	1605	3	n/a	n/a	3.87E-01	1.976
1091848	ENSG00000119711	4303	ALDH6A1	aldehyde dehydrogenase 6 family, member A1	4329	14	n/a	n/a	3.87E-01	1.976
280113689	ENSG00000258301	0	RP11-488C13.5	RP11-488C13.5	0	14	n/a	n/a	3.00E-01	1.975
279669404	ENSG00000203472	0	AC009163.1	AC009163.1	0	16	n/a	n/a	2.76E-01	1.974
1093888	ENSG00000134884	34371	ARGLU1	arginine and glutamate rich 1	55082	13	n/a	n/a	2.90E-01	1.974
1097872	ENSG00000163113	36236	OTUD7B	OTU domain containing 7B	56957	1	n/a	n/a	3.19E-01	1.973
1091470	ENSG00000116478	3048	HDAC1	histone deacetylase 1	3065	1	n/a	n/a	3.56E-01	1.973
1091214	ENSG00000114738	7821	MAPKAPK3	mitogen-activated protein kinase-activated protein kinase 3	7867	3	n/a	n/a	3.47E-01	1.973
1094466	ENSG00000137831	34364	UACA	uveal autoantigen with coiled-coil domains and ankyrin repeats	55075	15	n/a	n/a	3.62E-01	1.972
280050495	ENSG00000252880	0	U6	U6 spliceosomal RNA	0	4	n/a	n/a	2.91E-01	1.972
1096947	ENSG00000156574	4807	NODAL	nodal homolog (mouse)	4838	10	n/a	n/a	3.59E-01	1.971
1097955	ENSG00000163430	11008	FSTL1	follistatin-like 1	11167	3	n/a	n/a	4.18E-01	1.969
1097703	ENSG00000162512	9528	SDC3	syndecan 3	9672	1	n/a	n/a	3.29E-01	1.969
279705116	ENSG00000207003	0	U6	U6 spliceosomal RNA	0	19	n/a	n/a	3.57E-01	1.969
1109083	ENSG00000243449	125465	C4orf48	chromosome 4 open reading frame 48	401115	4	n/a	n/a	3.88E-01	1.969
1095095	ENSG00000141736	2049	ERBB2	v-erb-b2 erythroblastic leukemia viral oncogene homolog 2, neuro/glioblastoma derived oncogene homolog (avian)	2064	17	n/a	n/a	3.35E-01	1.969
279958569	ENSG00000241624	0	RP4-697K14.12	RP4-697K14.12	0	20	n/a	n/a	3.58E-01	1.969
1101459	ENSG00000178764	22638	ZHX2	zinc fingers and homeoboxes 2	22882	8	n/a	n/a	3.30E-01	1.968
279903705	ENSG00000235750	9530	KIAA0040	KIAA0040	9674	1	n/a	n/a	3.88E-01	1.967
1088630	ENSG00000087884	28707	C11orf67	chromosome 11 open reading frame 67	28971	11	n/a	n/a	2.75E-01	1.967
280113159	ENSG00000258232	0	RP11-161H23.5	RP11-161H23.5	0	12	n/a	n/a	3.96E-01	1.966
280126683	ENSG00000259078	0	CTD-2509G16.6	CTD-2509G16.6	0	14	n/a	n/a	2.86E-01	1.966
1090963	ENSG00000112473	7876	SLC39A7	solute carrier family 39 (zinc transporter), member 7	7922	6	n/a	n/a	3.22E-01	1.965
1092225	ENSG00000122863	9329	CHST3	carbohydrate (chondroitin 6) sulfotransferase 3	9469	10	n/a	n/a	2.91E-01	1.965
1089615	ENSG00000102935	22845	ZNF423	zinc finger protein 423	23090	16	n/a	n/a	3.62E-01	1.963
1087331	ENSG00000027075	5551	PRKCH	protein kinase C, eta	5583	14	n/a	n/a	3.69E-01	1.961
1093827	ENSG00000134531	1997	EMP1	epithelial membrane protein 1	2012	12	n/a	n/a	3.49E-01	1.96
1086919	ENSG00000004776	79143	HSPB6	heat shock protein, alpha-crystallin-related, B6	126393	19	n/a	n/a	2.97E-01	1.96
1092055	ENSG00000121310	34557	ECHDC2	enoyl CoA hydratase domain containing 2	55268	1	n/a	n/a	2.75E-01	1.959
279660780	ENSG00000200372	0	RNU5E-8P	RNA, U5E small nuclear 8, pseudogene	0	3	n/a	n/a	2.98E-01	1.958
279899780	ENSG00000235387	81379	RP11-327L3.1	RP11-327L3.1	158376	9	n/a	n/a	2.88E-01	1.958
279993146	ENSG00000246451	0	RP11-894P9.1	RP11-894P9.1	0	14	n/a	n/a	2.84E-01	1.958
279751091	ENSG00000220842	0	RP11-572P18.1	RP11-572P18.1	0	10	n/a	n/a	3.65E-01	1.957
1100210	ENSG00000172201	3380	ID4	inhibitor of DNA binding 4, dominant negative helix-loop-helix protein	3400	6	n/a	n/a	3.72E-01	1.957
280044853	ENSG00000252060	0	5S_rRNA	5S ribosomal RNA	0	19	n/a	n/a	3.29E-01	1.957
279707916	ENSG00000207480	0	Y_RNA	Y RNA	0	4	n/a	n/a	3.61E-01	1.957
1088079	ENSG00000072786	6753	STK10	serine/threonine kinase 10	6793	5	n/a	n/a	3.37E-01	1.956
1092860	ENSG00000127804	54906	METTL16	methyltransferase like 16	79066	17	n/a	n/a	2.97E-01	1.956
1088276	ENSG00000077942	2177	FBLN1	fibulin 1	2192	22	n/a	n/a	3.57E-01	1.956
1109063	ENSG00000243056	8568	EIF4EBP3	eukaryotic translation initiation factor 4E binding protein 3	8637	5	n/a	n/a	3.30E-01	1.955
1100329	ENSG00000172725	36451	CORO1B	coronin, actin binding protein, 1B	57175	11	n/a	n/a	3.31E-01	1.954
1101915	ENSG00000181481	58492	RNF135	ring finger protein 135	84282	17	n/a	n/a	3.57E-01	1.954
280126229	ENSG00000259051	0	RP11-736L22.1	RP11-736L22.1	0	14	n/a	n/a	4.39E-01	1.953
279659464	ENSG00000199994	0	RN5S145	RNA, 5S ribosomal 145	0	3	n/a	n/a	3.78E-01	1.953
1105843	ENSG00000213316	4031	LTC4S	leukotriene C4 synthase	4056	5	n/a	n/a	2.83E-01	1.953
280105198	ENSG00000257433	0	RP1-197B17.3	RP1-197B17.3	0	12	n/a	n/a	3.18E-01	1.953
1095911	ENSG00000147509	8535	RGS20	regulator of G-protein signaling 20	8601	8	n/a	n/a	3.91E-01	1.953
1089654	ENSG00000103168	8894	TAF1C	TATA box binding protein (TBP)-associated factor, RNA polymerase I, C, 110kDa	9013	16	n/a	n/a	2.85E-01	1.952
1105556	ENSG00000205763	134327	RP9P	retinitis pigmentosa 9 pseudogene	441212	7	n/a	n/a	2.96E-01	1.951
1094340	ENSG00000137177	40608	KIF13A	kinesin family member 13A	63971	6	n/a	n/a	3.72E-01	1.951
1103567	ENSG00000188493	94254	C19orf54	chromosome 19 open reading frame 54	284325	19	n/a	n/a	2.90E-01	1.951
1088227	ENSG00000076662	3365	ICAM3	intercellular adhesion molecule 3	3385	19	n/a	n/a	3.19E-01	1.951
1099389	ENSG00000168743	90297	NPNT	nephronectin	255743	4	n/a	n/a	4.13E-01	1.95
279665757	ENSG00000201822	0	RN5S149	RNA, 5S ribosomal 149	0	3	n/a	n/a	4.44E-01	1.949
1088048	ENSG00000072071	22615	LPHN1	latrophilin 1	22859	19	n/a	n/a	3.30E-01	1.948
279836759	ENSG00000229820	0	RP1-308E4.1	RP1-308E4.1	0	1	n/a	n/a	2.83E-01	1.948
1105838	ENSG00000213250	0	RBMS2P1	RNA binding motif, single stranded interacting protein 2 pseudogene 1	0	12	n/a	n/a	2.96E-01	1.947
1091174	ENSG00000114353	2754	GNAI2	guanine nucleotide binding protein (G protein), alpha inhibiting activity polypeptide 2	2771	3	n/a	n/a	2.89E-01	1.947
279952144	ENSG00000240869	0	AL136303.1	AL136303.1	0	6	n/a	n/a	4.18E-01	1.946
1103028	ENSG00000186193	59828	C9orf140	chromosome 9 open reading frame 140	89958	9	n/a	n/a	3.31E-01	1.946
1103969	ENSG00000196507	59199	TCEAL3	transcription elongation factor A (SII)-like 3	85012	X	n/a	n/a	3.30E-01	1.945
280046876	ENSG00000252354	0	SNORD112	Small nucleolar RNA SNORD112	0	1	n/a	n/a	4.44E-01	1.944
1108956	ENSG00000240764	35382	PCDHGC5	protocadherin gamma subfamily C, 5	56097	5	n/a	n/a	3.75E-01	1.944
279882527	ENSG00000233850	0	AC103563.8	AC103563.8	0	2	n/a	n/a	2.75E-01	1.944
1102066	ENSG00000182272	109559	B4GALNT4	beta-1,4-N-acetyl-galactosaminyl transferase 4	338707	11	n/a	n/a	3.08E-01	1.943
1109131	ENSG00000244165	5000	P2RY11	purinergic receptor P2Y, G-protein coupled, 11	5032	19	n/a	n/a	3.10E-01	1.943
1098470	ENSG00000165092	213	ALDH1A1	aldehyde dehydrogenase 1 family, member A1	216	9	n/a	n/a	3.57E-01	1.942
280112454	ENSG00000258168	0	RP11-588H23.3	RP11-588H23.3	0	12	n/a	n/a	3.57E-01	1.941
1100971	ENSG00000176105	7482	YES1	v-yes-1 Yamaguchi sarcoma viral oncogene homolog 1	7525	18	n/a	n/a	3.29E-01	1.941
1091937	ENSG00000120318	41012	ARAP3	ArfGAP with RhoGAP domain, ankyrin repeat and PH domain 3	64411	5	n/a	n/a	2.74E-01	1.941
1097411	ENSG00000160293	7367	VAV2	vav 2 guanine nucleotide exchange factor	7410	9	n/a	n/a	3.57E-01	1.94
1102265	ENSG00000183134	11090	GPR44	G protein-coupled receptor 44	11251	11	n/a	n/a	3.81E-01	1.94
1103891	ENSG00000196329	34629	GIMAP5	GTPase, IMAP family member 5	55340	7	n/a	n/a	2.96E-01	1.94
280131562	ENSG00000259357	0	RP11-316M1.12	RP11-316M1.12	0	1	n/a	n/a	3.57E-01	1.94
279618422	ENSG00000197146	0	AL133458.1	AL133458.1	0	6	n/a	n/a	3.25E-01	1.939
279777269	ENSG00000224503	0	AC104438.1	AC104438.1	0	3	n/a	n/a	3.63E-01	1.939
1094019	ENSG00000135547	23248	HEY2	hairy/enhancer-of-split related with YRPW motif 2	23493	6	n/a	n/a	3.19E-01	1.938
279515532	ENSG00000182351	0	AP000358.3	AP000358.3	0	22	n/a	n/a	4.34E-01	1.938
279499361	ENSG00000179967	0	PPP1R14BP3	protein phosphatase 1, regulatory (inhibitor) subunit 14B pseudogene 3	0	4	n/a	n/a	2.88E-01	1.938
1089352	ENSG00000101203	36915	COL20A1	collagen, type XX, alpha 1	57642	20	n/a	n/a	3.23E-01	1.938
1089497	ENSG00000102032	5941	RENBP	renin binding protein	5973	X	n/a	n/a	3.21E-01	1.938
1088950	ENSG00000097007	22	ABL1	c-abl oncogene 1, non-receptor tyrosine kinase	25	9	n/a	n/a	3.69E-01	1.937
1089909	ENSG00000104983	181795	CCDC61	coiled-coil domain containing 61	729440	19	n/a	n/a	3.50E-01	1.937
1094052	ENSG00000135744	180	AGT	angiotensinogen (serpin peptidase inhibitor, clade A, member 8)	183	1	n/a	n/a	3.88E-01	1.936
1097438	ENSG00000160447	29674	PKN3	protein kinase N3	29941	9	n/a	n/a	2.83E-01	1.936
279753766	ENSG00000221419	0	MIR1287	microRNA 1287	0	10	n/a	n/a	4.01E-01	1.934
279760819	ENSG00000222687	0	SNORA35	Small nucleolar RNA SNORA35	0	X	n/a	n/a	3.47E-01	1.934
1097712	ENSG00000162551	246	ALPL	alkaline phosphatase, liver/bone/kidney	249	1	n/a	n/a	3.53E-01	1.934
1093843	ENSG00000134597	31114	RBMX2	RNA binding motif protein, X-linked 2	51634	X	n/a	n/a	2.97E-01	1.933
1099591	ENSG00000169604	58379	ANTXR1	anthrax toxin receptor 1	84168	2	n/a	n/a	4.17E-01	1.933
279779379	ENSG00000224677	0	AC011330.6	AC011330.6	0	15	n/a	n/a	3.45E-01	1.932
279963224	ENSG00000242142	0	RP11-5O17.2	RP11-5O17.2	0	3	n/a	n/a	3.04E-01	1.93
1103748	ENSG00000189171	6251	S100A13	S100 calcium binding protein A13	6284	1	n/a	n/a	3.97E-01	1.93
1095076	ENSG00000141577	22749	AZI1	5-azacytidine induced 1	22994	17	n/a	n/a	3.35E-01	1.929
1089918	ENSG00000105088	60260	OLFM2	olfactomedin 2	93145	19	n/a	n/a	3.60E-01	1.929
1092918	ENSG00000128309	4331	MPST	mercaptopyruvate sulfurtransferase	4357	22	n/a	n/a	3.11E-01	1.928
1096173	ENSG00000149639	80062	KIAA0889	KIAA0889	140710	20	n/a	n/a	3.74E-01	1.927
1101054	ENSG00000176533	2771	GNG7	guanine nucleotide binding protein (G protein), gamma 7	2788	19	n/a	n/a	3.88E-01	1.926
280079048	ENSG00000254995	0	STX16-NPEPL1	STX16-NPEPL1 readthrough (non-protein coding)	0	20	n/a	n/a	2.92E-01	1.925
1088260	ENSG00000077454	4009	LRCH4	leucine-rich repeats and calponin homology (CH) domain containing 4	4034	7	n/a	n/a	2.81E-01	1.925
1092238	ENSG00000122971	32	ACADS	acyl-CoA dehydrogenase, C-2 to C-3 short chain	35	12	n/a	n/a	3.94E-01	1.924
1090947	ENSG00000112333	7058	NR2E1	nuclear receptor subfamily 2, group E, member 1	7101	6	n/a	n/a	4.10E-01	1.924
1089816	ENSG00000104518	55595	GSDMD	gasdermin D	79792	8	n/a	n/a	3.17E-01	1.924
279993686	ENSG00000246695	0	RP11-877E17.2	RP11-877E17.2	0	12	n/a	n/a	3.24E-01	1.923
1100725	ENSG00000174804	8264	FZD4	frizzled family receptor 4	8322	11	n/a	n/a	2.85E-01	1.923
279914144	ENSG00000236754	0	AC004019.13	AC004019.13	0	22	n/a	n/a	3.76E-01	1.923
279880509	ENSG00000233668	0	RP11-571F15.3	RP11-571F15.3	0	9	n/a	n/a	3.66E-01	1.923
279758677	ENSG00000222095	0	SNORD113	Small nucleolar RNA SNORD113/SNORD114 family	0	14	n/a	n/a	3.17E-01	1.922
279706019	ENSG00000207159	1013511	SNORD116-22	small nucleolar RNA, C/D box 116-22	100033433	15	n/a	n/a	2.96E-01	1.922
1089439	ENSG00000101605	8665	MYOM1	myomesin 1, 185kDa	8736	18	n/a	n/a	3.90E-01	1.922
1092829	ENSG00000127472	5290	PLA2G5	phospholipase A2, group V	5322	1	n/a	n/a	3.47E-01	1.921
280116530	ENSG00000258490	0	RP11-862P13.1	RP11-862P13.1	0	14	n/a	n/a	3.96E-01	1.92
279896849	ENSG00000235098	134900	ANKRD65	ankyrin repeat domain 65	441869	1	n/a	n/a	3.54E-01	1.919
1092429	ENSG00000124440	40945	HIF3A	hypoxia inducible factor 3, alpha subunit	64344	19	n/a	n/a	3.99E-01	1.918
279996339	ENSG00000247743	0	AC091558.1	AC091558.1	0	8	n/a	n/a	3.57E-01	1.918
1100645	ENSG00000174348	79218	PODN	podocan	127435	1	n/a	n/a	2.74E-01	1.916
279898421	ENSG00000235241	0	RP11-108M9.5	RP11-108M9.5	0	1	n/a	n/a	3.22E-01	1.916
279892153	ENSG00000234709	0	UPF3AP3	UPF3 regulator of nonsense transcripts homolog A (yeast) pseudogene 3	0	9	n/a	n/a	2.76E-01	1.916
279967770	ENSG00000242604	0	AL512503.1	AL512503.1	0	1	n/a	n/a	3.54E-01	1.916
1099334	ENSG00000168487	645	BMP1	bone morphogenetic protein 1	649	8	n/a	n/a	2.79E-01	1.914
1098085	ENSG00000163794	7306	UCN	urocortin	7349	2	n/a	n/a	2.78E-01	1.913
279781560	ENSG00000224890	0	RP11-525G7.2	RP11-525G7.2	0	9	n/a	n/a	2.75E-01	1.913
1092540	ENSG00000125351	41627	UPF3B	UPF3 regulator of nonsense transcripts homolog B (yeast)	65109	X	n/a	n/a	3.32E-01	1.912
1098800	ENSG00000166398	9566	KIAA0355	KIAA0355	9710	19	n/a	n/a	2.80E-01	1.912
279520315	ENSG00000182873	0	RP11-181G12.2	RP11-181G12.2	0	1	n/a	n/a	2.83E-01	1.911
1091828	ENSG00000119638	60095	NEK9	NIMA (never in mitosis gene a)- related kinase 9	91754	14	n/a	n/a	3.57E-01	1.911
1089059	ENSG00000100075	6540	SLC25A1	solute carrier family 25 (mitochondrial carrier; citrate transporter), member 1	6576	22	n/a	n/a	3.48E-01	1.911
1096809	ENSG00000155368	1610	DBI	diazepam binding inhibitor (GABA receptor modulator, acyl-CoA binding protein)	1622	2	n/a	n/a	3.29E-01	1.91
279977663	ENSG00000243679	0	RP11-274B21.3	RP11-274B21.3	0	7	n/a	n/a	2.89E-01	1.908
1088426	ENSG00000081913	22994	PHLPP1	PH domain and leucine rich repeat protein phosphatase 1	23239	18	n/a	n/a	4.34E-01	1.907
279904093	ENSG00000235790	0	RP11-73M7.6	RP11-73M7.6	0	1	n/a	n/a	3.26E-01	1.905
1096786	ENSG00000155115	76595	GTF3C6	general transcription factor IIIC, polypeptide 6, alpha 35kDa	112495	6	n/a	n/a	3.62E-01	1.905
280075281	ENSG00000254741	0	RP11-661A12.7	RP11-661A12.7	0	8	n/a	n/a	3.15E-01	1.904
279834575	ENSG00000229604	0	MT-ATP8	mitochondrially encoded ATP synthase 8	0	2	n/a	n/a	2.79E-01	1.904
1108426	ENSG00000235183	0	RP11-613C6.4	RP11-613C6.4	0	17	n/a	n/a	3.88E-01	1.904
1096210	ENSG00000150093	3663	ITGB1	integrin, beta 1 (fibronectin receptor, beta polypeptide, antigen CD29 includes MDF2, MSK12)	3688	10	n/a	n/a	4.13E-01	1.904
280091090	ENSG00000255875	0	CTD-2102P23.1	CTD-2102P23.1	0	19	n/a	n/a	2.96E-01	1.901
1100243	ENSG00000172340	8724	SUCLG2	succinate-CoA ligase, GDP-forming, beta subunit	8801	3	n/a	n/a	3.15E-01	1.901
279784688	ENSG00000225177	0	RP11-390P2.4	RP11-390P2.4	0	6	n/a	n/a	3.57E-01	1.901
279808177	ENSG00000227183	0	HDGFP1	hepatoma-derived growth factor pseudogene 1	0	X	n/a	n/a	4.17E-01	1.901
1092124	ENSG00000121966	7806	CXCR4	chemokine (C-X-C motif) receptor 4	7852	2	n/a	n/a	3.91E-01	1.9
279944361	ENSG00000239985	0	RP11-460N20.3	RP11-460N20.3	0	7	n/a	n/a	3.96E-01	1.9
1099586	ENSG00000169583	8902	CLIC3	chloride intracellular channel 3	9022	9	n/a	n/a	2.76E-01	1.9
1102015	ENSG00000182087	60027	C19orf6	chromosome 19 open reading frame 6	91304	19	n/a	n/a	2.75E-01	1.9
280084944	ENSG00000255337	0	RP11-315O6.1	RP11-315O6.1	0	11	n/a	n/a	2.76E-01	1.899
1088781	ENSG00000090924	41420	PLEKHG2	pleckstrin homology domain containing, family G (with RhoGef domain) member 2	64857	19	n/a	n/a	2.91E-01	1.899
1101442	ENSG00000178685	59065	PARP10	poly (ADP-ribose) polymerase family, member 10	84875	8	n/a	n/a	3.30E-01	1.899
280131457	ENSG00000259352	0	RP11-109D20.2	RP11-109D20.2	0	15	n/a	n/a	3.99E-01	1.898
1096563	ENSG00000153162	650	BMP6	bone morphogenetic protein 6	654	6	n/a	n/a	2.86E-01	1.897
1087056	ENSG00000007866	6963	TEAD3	TEA domain family member 3	7005	6	n/a	n/a	2.97E-01	1.897
1099979	ENSG00000171223	3701	JUNB	jun B proto-oncogene	3726	19	n/a	n/a	3.60E-01	1.896
1102848	ENSG00000185507	3640	IRF7	interferon regulatory factor 7	3665	11	n/a	n/a	4.14E-01	1.896
1089488	ENSG00000101986	212	ABCD1	ATP-binding cassette, sub-family D (ALD), member 1	215	X	n/a	n/a	2.89E-01	1.896
280088647	ENSG00000255629	0	RP11-196H14.3	RP11-196H14.3	0	12	n/a	n/a	3.47E-01	1.896
1097212	ENSG00000158805	60228	ZNF276	zinc finger protein 276	92822	16	n/a	n/a	2.86E-01	1.896
279859867	ENSG00000231864	0	RP11-229P13.23	RP11-229P13.23	0	9	n/a	n/a	3.37E-01	1.896
1089723	ENSG00000103550	125129	C16orf88	chromosome 16 open reading frame 88	400506	16	n/a	n/a	3.92E-01	1.896
1095840	ENSG00000147065	4452	MSN	moesin	4478	X	n/a	n/a	3.84E-01	1.895
279909651	ENSG00000236327	0	RP11-759F5.1	RP11-759F5.1	0	1	n/a	n/a	2.92E-01	1.895
1088342	ENSG00000079435	3966	LIPE	lipase, hormone-sensitive	3991	19	n/a	n/a	3.19E-01	1.895
280076033	ENSG00000254791	0	FAR1-IT1	FAR1 intronic transcript 1 (non-protein coding)	0	11	n/a	n/a	2.76E-01	1.895
279935464	ENSG00000238795	0	SCARNA12	small Cajal body-specific RNA 12	0	12	n/a	n/a	2.76E-01	1.894
1096434	ENSG00000152207	36383	CYSLTR2	cysteinyl leukotriene receptor 2	57105	13	n/a	n/a	3.05E-01	1.893
279963579	ENSG00000242183	0	AC007687.1	AC007687.1	0	3	n/a	n/a	3.76E-01	1.893
279704969	ENSG00000206977	0	SNORA8	Small nucleolar RNA SNORA8	0	6	n/a	n/a	3.87E-01	1.892
1089794	ENSG00000104368	5295	PLAT	plasminogen activator, tissue	5327	8	n/a	n/a	3.40E-01	1.891
1094958	ENSG00000140931	78971	CMTM3	CKLF-like MARVEL transmembrane domain containing 3	123920	16	n/a	n/a	3.58E-01	1.891
280074375	ENSG00000254682	0	RP11-660L16.2	RP11-660L16.2	0	11	n/a	n/a	4.01E-01	1.889
1088774	ENSG00000090776	1934	EFNB1	ephrin-B1	1947	X	n/a	n/a	3.23E-01	1.888
280087347	ENSG00000255513	0	AC005363.9	AC005363.9	0	16	n/a	n/a	2.89E-01	1.887
1091004	ENSG00000112769	3885	LAMA4	laminin, alpha 4	3910	6	n/a	n/a	4.36E-01	1.885
1092210	ENSG00000122729	45	ACO1	aconitase 1, soluble	48	9	n/a	n/a	4.15E-01	1.885
1104173	ENSG00000197119	78939	SLC25A29	solute carrier family 25, member 29	123096	14	n/a	n/a	3.10E-01	1.885
1096491	ENSG00000152583	8346	SPARCL1	SPARC-like 1 (hevin)	8404	4	n/a	n/a	3.56E-01	1.884
280091246	ENSG00000255905	0	AL391319.1	AL391319.1	0	6	n/a	n/a	3.96E-01	1.884
1102777	ENSG00000185187	37731	SIGIRR	single immunoglobulin and toll-interleukin 1 receptor (TIR) domain	59307	11	n/a	n/a	3.66E-01	1.883
280091563	ENSG00000255949	0	AP003419.16	AP003419.16	0	11	n/a	n/a	3.48E-01	1.883
1093125	ENSG00000130164	3924	LDLR	low density lipoprotein receptor	3949	19	n/a	n/a	2.90E-01	1.883
1108755	ENSG00000237441	5831	RGL2	ral guanine nucleotide dissociation stimulator-like 2	5863	6	n/a	n/a	3.66E-01	1.883
1103243	ENSG00000187091	5301	PLCD1	phospholipase C, delta 1	5333	3	n/a	n/a	3.97E-01	1.882
1096180	ENSG00000149716	85617	ORAOV1	oral cancer overexpressed 1	220064	11	n/a	n/a	3.27E-01	1.882
280003454	ENSG00000248592	157124207	TMEM110-MUSTN1	TMEM110-MUSTN1 readthrough	100526772	3	n/a	n/a	3.86E-01	1.882
279663167	ENSG00000201104	0	U6	U6 spliceosomal RNA	0	7	n/a	n/a	3.49E-01	1.882
1092091	ENSG00000121716	29723	PILRB	paired immunoglobin-like type 2 receptor beta	29990	7	n/a	n/a	3.26E-01	1.881
1097599	ENSG00000161904	85766	LEMD2	LEM domain containing 2	221496	6	n/a	n/a	3.16E-01	1.88
279936394	ENSG00000238940	0	snoU13	Small nucleolar RNA U13	0	12	n/a	n/a	3.07E-01	1.879
1107177	ENSG00000227097	0	RP11-742N3.1	RP11-742N3.1	0	11	n/a	n/a	3.54E-01	1.879
279890644	ENSG00000234577	0	RP3-398G3.3	RP3-398G3.3	0	6	n/a	n/a	4.36E-01	1.878
1096164	ENSG00000149591	6836	TAGLN	transgelin	6876	11	n/a	n/a	4.35E-01	1.877
279936114	ENSG00000238896	0	snoU13	Small nucleolar RNA U13	0	6	n/a	n/a	3.77E-01	1.876
1099028	ENSG00000167315	10302	ACAA2	acetyl-CoA acyltransferase 2	10449	18	n/a	n/a	4.10E-01	1.876
1105177	ENSG00000204525	3089	HLA-C	major histocompatibility complex, class I, C	3107	6	n/a	n/a	3.24E-01	1.876
1103278	ENSG00000187239	22803	FNBP1	formin binding protein 1	23048	9	n/a	n/a	3.96E-01	1.876
1088145	ENSG00000074660	8512	SCARF1	scavenger receptor class F, member 1	8578	17	n/a	n/a	2.83E-01	1.876
1087128	ENSG00000010379	6504	SLC6A13	solute carrier family 6 (neurotransmitter transporter, GABA), member 13	6540	12	n/a	n/a	3.75E-01	1.874
1105375	ENSG00000205078	1000887	SYCE1L	synaptonemal complex central element protein 1-like	100130958	16	n/a	n/a	2.74E-01	1.874
1090021	ENSG00000105552	584	BCAT2	branched chain amino-acid transaminase 2, mitochondrial	587	19	n/a	n/a	3.62E-01	1.873
1097592	ENSG00000161835	81476	GRASP	GRP1 (general receptor for phosphoinositides 1)-associated scaffold protein	160622	12	n/a	n/a	3.74E-01	1.873
280132567	ENSG00000259417	0	RP11-2E17.1	RP11-2E17.1	0	15	n/a	n/a	3.82E-01	1.873
280129027	ENSG00000259212	0	CTD-3065B20.2	CTD-3065B20.2	0	15	n/a	n/a	3.04E-01	1.872
1088076	ENSG00000072736	4749	NFATC3	nuclear factor of activated T-cells, cytoplasmic, calcineurin-dependent 3	4775	16	n/a	n/a	3.29E-01	1.871
279985498	ENSG00000244469	0	TRNAU2	transfer RNA selenocysteine 2 (anticodon UCA)	0	22	n/a	n/a	3.87E-01	1.871
279895961	ENSG00000235021	0	RP11-439E19.7	RP11-439E19.7	0	1	n/a	n/a	3.16E-01	1.87
279707692	ENSG00000207442	1013496	SNORD116-6	small nucleolar RNA, C/D box 116-6	100033418	15	n/a	n/a	3.57E-01	1.87
1088961	ENSG00000099250	8752	NRP1	neuropilin 1	8829	10	n/a	n/a	4.13E-01	1.869
1092764	ENSG00000126803	3286	HSPA2	heat shock 70kDa protein 2	3306	14	n/a	n/a	3.93E-01	1.869
1092774	ENSG00000126870	34401	WDR60	WD repeat domain 60	55112	7	n/a	n/a	2.77E-01	1.868
1105493	ENSG00000205517	36416	RGL3	ral guanine nucleotide dissociation stimulator-like 3	57139	19	n/a	n/a	2.79E-01	1.868
1094461	ENSG00000137819	34141	PAQR5	progestin and adipoQ receptor family member V	54852	15	n/a	n/a	3.01E-01	1.868
1099521	ENSG00000169249	8181	ZRSR2	zinc finger (CCCH type), RNA-binding motif and serine/arginine rich 2	8233	X	n/a	n/a	3.66E-01	1.867
279761568	ENSG00000222937	0	SNORD63	Small nucleolar RNA SNORD63	0	5	n/a	n/a	3.72E-01	1.867
279799944	ENSG00000226478	0	UPF3AP1	UPF3 regulator of nonsense transcripts homolog A (yeast) pseudogene 1	0	17	n/a	n/a	3.35E-01	1.867
279665288	ENSG00000201700	1013305	SNORD113-3	small nucleolar RNA, C/D box 113-3	767563	14	n/a	n/a	4.15E-01	1.866
1087086	ENSG00000008441	4758	NFIX	nuclear factor I/X (CCAAT-binding transcription factor)	4784	19	n/a	n/a	3.15E-01	1.866
280071115	ENSG00000254459	0	RP11-91P24.7	RP11-91P24.7	0	11	n/a	n/a	2.85E-01	1.866
1087065	ENSG00000008083	3695	JARID2	jumonji, AT rich interactive domain 2	3720	6	n/a	n/a	3.29E-01	1.865
1099480	ENSG00000169105	76648	CHST14	carbohydrate (N-acetylgalactosamine 4-0) sulfotransferase 14	113189	15	n/a	n/a	3.79E-01	1.865
280112618	ENSG00000258177	0	RP11-394J1.2	RP11-394J1.2	0	12	n/a	n/a	4.13E-01	1.865
1098903	ENSG00000166831	110363	RBPMS2	RNA binding protein with multiple splicing 2	348093	15	n/a	n/a	3.24E-01	1.865
1088303	ENSG00000078549	114	ADCYAP1R1	adenylate cyclase activating polypeptide 1 (pituitary) receptor type I	117	7	n/a	n/a	4.06E-01	1.864
1098905	ENSG00000166839	110364	ANKDD1A	ankyrin repeat and death domain containing 1A	348094	15	n/a	n/a	2.94E-01	1.864
1098814	ENSG00000166444	6724	ST5	suppression of tumorigenicity 5	6764	11	n/a	n/a	3.43E-01	1.864
1100856	ENSG00000175467	8969	SART1	squamous cell carcinoma antigen recognized by T cells	9092	11	n/a	n/a	3.46E-01	1.863
1102327	ENSG00000183401	79105	CCDC159	coiled-coil domain containing 159	126075	19	n/a	n/a	3.22E-01	1.863
280014944	ENSG00000249577	0	CTD-2195M15.1	CTD-2195M15.1	0	5	n/a	n/a	3.91E-01	1.863
280062340	ENSG00000253829	0	RP11-723D22.3	RP11-723D22.3	0	8	n/a	n/a	4.11E-01	1.863
1105023	ENSG00000204138	41822	PHACTR4	phosphatase and actin regulator 4	65979	1	n/a	n/a	3.01E-01	1.863
1097481	ENSG00000160801	5713	PTH1R	parathyroid hormone 1 receptor	5745	3	n/a	n/a	3.54E-01	1.862
1089785	ENSG00000104325	1654	DECR1	2,4-dienoyl CoA reductase 1, mitochondrial	1666	8	n/a	n/a	4.12E-01	1.861
1099220	ENSG00000168003	6484	SLC3A2	solute carrier family 3 (activators of dibasic and neutral amino acid transport), member 2	6520	11	n/a	n/a	3.29E-01	1.861
280101792	ENSG00000257096	0	AE000658.22	AE000658.22	0	14	n/a	n/a	4.04E-01	1.859
279791123	ENSG00000225731	0	AP001627.1	AP001627.1	0	21	n/a	n/a	3.33E-01	1.859
1099777	ENSG00000170412	35177	GPRC5C	G protein-coupled receptor, family C, group 5, member C	55890	17	n/a	n/a	3.16E-01	1.859
1089034	ENSG00000099992	58108	TBC1D10A	TBC1 domain family, member 10A	83874	22	n/a	n/a	3.19E-01	1.858
1099132	ENSG00000167716	79049	WDR81	WD repeat domain 81	124997	17	n/a	n/a	3.20E-01	1.858
1090848	ENSG00000111783	5960	RFX4	regulatory factor X, 4 (influences HLA class II expression)	5992	12	n/a	n/a	3.98E-01	1.858
1087431	ENSG00000039560	25813	RAI14	retinoic acid induced 14	26064	5	n/a	n/a	3.77E-01	1.858
1102941	ENSG00000185896	3891	LAMP1	lysosomal-associated membrane protein 1	3916	13	n/a	n/a	3.48E-01	1.858
1100076	ENSG00000171612	58485	SLC25A33	solute carrier family 25, member 33	84275	1	n/a	n/a	3.51E-01	1.857
1093309	ENSG00000131095	2654	GFAP	glial fibrillary acidic protein	2670	17	n/a	n/a	3.68E-01	1.857
1088187	ENSG00000075461	26837	CACNG4	calcium channel, voltage-dependent, gamma subunit 4	27092	17	n/a	n/a	4.21E-01	1.856
1106103	ENSG00000214548	34673	MEG3	maternally expressed 3 (non-protein coding)	55384	14	n/a	n/a	4.25E-01	1.856
1102697	ENSG00000184916	3689	JAG2	jagged 2	3714	14	n/a	n/a	2.94E-01	1.856
1095985	ENSG00000148204	94824	CRB2	crumbs homolog 2 (Drosophila)	286204	9	n/a	n/a	2.96E-01	1.855
279666450	ENSG00000202041	0	Y_RNA	Y RNA	0	1	n/a	n/a	3.66E-01	1.855
1087533	ENSG00000049323	4027	LTBP1	latent transforming growth factor beta binding protein 1	4052	2	n/a	n/a	4.13E-01	1.854
1088631	ENSG00000087903	5958	RFX2	regulatory factor X, 2 (influences HLA class II expression)	5990	19	n/a	n/a	3.62E-01	1.854
279665477	ENSG00000201754	26543	SNORD52	small nucleolar RNA, C/D box 52	26797	6	n/a	n/a	3.50E-01	1.854
1093441	ENSG00000132024	34151	CC2D1A	coiled-coil and C2 domain containing 1A	54862	19	n/a	n/a	3.46E-01	1.854
280006997	ENSG00000248871	128239	TNFSF12-TNFSF13	TNFSF12-TNFSF13 readthrough	407977	17	n/a	n/a	4.13E-01	1.854
1088507	ENSG00000084636	1298	COL16A1	collagen, type XVI, alpha 1	1307	1	n/a	n/a	2.97E-01	1.854
1106572	ENSG00000221995	9096	TIAF1	TGFB1-induced anti-apoptotic factor 1	9220	17	n/a	n/a	3.45E-01	1.853
1088443	ENSG00000082438	22593	COBLL1	COBL-like 1	22837	2	n/a	n/a	3.96E-01	1.853
1103825	ENSG00000196132	4635	MYT1	myelin transcription factor 1	4661	20	n/a	n/a	3.05E-01	1.853
1090299	ENSG00000107338	6425	SHB	Src homology 2 domain containing adaptor protein B	6461	9	n/a	n/a	3.29E-01	1.852
280045133	ENSG00000252101	0	U6	U6 spliceosomal RNA	0	16	n/a	n/a	3.88E-01	1.852
1097228	ENSG00000158887	4333	MPZ	myelin protein zero	4359	1	n/a	n/a	2.84E-01	1.851
1095350	ENSG00000143537	8679	ADAM15	ADAM metallopeptidase domain 15	8751	1	n/a	n/a	3.24E-01	1.85
1092455	ENSG00000124570	5237	SERPINB6	serpin peptidase inhibitor, clade B (ovalbumin), member 6	5269	6	n/a	n/a	3.24E-01	1.85
1087992	ENSG00000070540	34351	WIPI1	WD repeat domain, phosphoinositide interacting 1	55062	17	n/a	n/a	3.38E-01	1.85
1103964	ENSG00000196498	9468	NCOR2	nuclear receptor corepressor 2	9612	12	n/a	n/a	2.77E-01	1.85
1101048	ENSG00000176485	10986	PLA2G16	phospholipase A2, group XVI	11145	11	n/a	n/a	4.38E-01	1.85
1098895	ENSG00000166813	119491	KIF7	kinesin family member 7	374654	15	n/a	n/a	3.30E-01	1.85
279838742	ENSG00000229992	0	HMGB3P9	high mobility group box 3 pseudogene 9	0	1	n/a	n/a	3.21E-01	1.849
1095922	ENSG00000147588	5343	PMP2	peripheral myelin protein 2	5375	8	n/a	n/a	3.49E-01	1.849
279957031	ENSG00000241470	0	AC137630.1	AC137630.1	0	3	n/a	n/a	3.77E-01	1.848
1100177	ENSG00000172057	60749	ORMDL3	ORM1-like 3 (S. cerevisiae)	94103	17	n/a	n/a	2.98E-01	1.848
279934262	ENSG00000238597	0	SNORD4B	small nucleolar RNA, C/D box 4B	0	17	n/a	n/a	3.51E-01	1.848
1103583	ENSG00000188559	36462	RALGAPA2	Ral GTPase activating protein, alpha subunit 2 (catalytic)	57186	20	n/a	n/a	3.72E-01	1.847
1091327	ENSG00000115457	3465	IGFBP2	insulin-like growth factor binding protein 2, 36kDa	3485	2	n/a	n/a	3.88E-01	1.845
1089746	ENSG00000103966	29835	EHD4	EH-domain containing 4	30844	15	n/a	n/a	3.62E-01	1.845
280028413	ENSG00000250615	0	CTC-564N23.2	CTC-564N23.2	0	5	n/a	n/a	3.75E-01	1.844
1093055	ENSG00000129467	83447	ADCY4	adenylate cyclase 4	196883	14	n/a	n/a	2.75E-01	1.844
1102165	ENSG00000182704	25736	TSKU	tsukushi small leucine rich proteoglycan homolog (Xenopus laevis)	25987	11	n/a	n/a	2.97E-01	1.844
1106775	ENSG00000224383	60169	C17orf72	chromosome 17 open reading frame 72	92340	17	n/a	n/a	3.47E-01	1.844
1095090	ENSG00000141682	5334	PMAIP1	phorbol-12-myristate-13-acetate-induced protein 1	5366	18	n/a	n/a	3.57E-01	1.844
1095122	ENSG00000142002	59997	DPP9	dipeptidyl-peptidase 9	91039	19	n/a	n/a	2.76E-01	1.843
1088463	ENSG00000083168	7947	KAT6A	K(lysine) acetyltransferase 6A	7994	8	n/a	n/a	3.66E-01	1.843
1087738	ENSG00000063660	2800	GPC1	glypican 1	2817	2	n/a	n/a	3.57E-01	1.843
1087049	ENSG00000007384	40887	RHBDF1	rhomboid 5 homolog 1 (Drosophila)	64285	16	n/a	n/a	2.93E-01	1.842
1099357	ENSG00000168575	6539	SLC20A2	solute carrier family 20 (phosphate transporter), member 2	6575	8	n/a	n/a	4.13E-01	1.841
279763565	ENSG00000223401	0	RP11-211G3.2	RP11-211G3.2	0	3	n/a	n/a	3.24E-01	1.84
1102796	ENSG00000185262	94136	FAM100B	family with sequence similarity 100, member B	283991	17	n/a	n/a	2.97E-01	1.84
279988899	ENSG00000244951	0	AL365502.1	AL365502.1	0	9	n/a	n/a	2.89E-01	1.839
1105874	ENSG00000213563	128790	C8orf82	chromosome 8 open reading frame 82	414919	8	n/a	n/a	3.33E-01	1.839
279661697	ENSG00000200651	0	Y_RNA	Y RNA	0	17	n/a	n/a	3.86E-01	1.839
280025477	ENSG00000250378	0	RP11-119J18.1	RP11-119J18.1	0	5	n/a	n/a	3.05E-01	1.838
1086910	ENSG00000004399	22884	PLXND1	plexin D1	23129	3	n/a	n/a	3.43E-01	1.837
1094502	ENSG00000138029	3015	HADHB	hydroxyacyl-CoA dehydrogenase/3-ketoacyl-CoA thiolase/enoyl-CoA hydratase (trifunctional protein), beta subunit	3032	2	n/a	n/a	4.12E-01	1.837
1094766	ENSG00000139574	8551	NPFF	neuropeptide FF-amide peptide precursor	8620	12	n/a	n/a	2.84E-01	1.836
1092163	ENSG00000122386	7711	ZNF205	zinc finger protein 205	7755	16	n/a	n/a	3.09E-01	1.835
1095151	ENSG00000142279	79139	WTIP	Wilms tumor 1 interacting protein	126374	19	n/a	n/a	3.16E-01	1.835
279797156	ENSG00000226239	0	RP1-310O13.7	RP1-310O13.7	0	20	n/a	n/a	3.12E-01	1.834
1090339	ENSG00000107796	56	ACTA2	actin, alpha 2, smooth muscle, aorta	59	10	n/a	n/a	4.00E-01	1.834
1088991	ENSG00000099783	4644	HNRNPM	heterogeneous nuclear ribonucleoprotein M	4670	19	n/a	n/a	3.58E-01	1.834
1094091	ENSG00000135929	1581	CYP27A1	cytochrome P450, family 27, subfamily A, polypeptide 1	1593	2	n/a	n/a	3.84E-01	1.833
1100396	ENSG00000173039	5938	RELA	v-rel reticuloendotheliosis viral oncogene homolog A (avian)	5970	11	n/a	n/a	3.25E-01	1.832
1104628	ENSG00000198518	8309	HIST1H4E	histone cluster 1, H4e	8367	6	n/a	n/a	2.96E-01	1.832
1097561	ENSG00000161570	6317	CCL5	chemokine (C-C motif) ligand 5	6352	17	n/a	n/a	2.85E-01	1.831
278664173	ENSG00000080947	77543	CROCCP3	ciliary rootlet coiled-coil, rootletin pseudogene 3	114819	1	n/a	n/a	2.95E-01	1.831
1087228	ENSG00000015532	40765	XYLT2	xylosyltransferase II	64132	17	n/a	n/a	2.96E-01	1.831
1099060	ENSG00000167491	34104	GATAD2A	GATA zinc finger domain containing 2A	54815	19	n/a	n/a	3.39E-01	1.831
279819863	ENSG00000228288	157122557	RP11-480I12.3	RP11-480I12.3	100506696	1	n/a	n/a	3.16E-01	1.83
1088136	ENSG00000074370	486	ATP2A3	ATPase, Ca++ transporting, ubiquitous	489	17	n/a	n/a	3.69E-01	1.83
1100486	ENSG00000173473	6560	SMARCC1	SWI/SNF related, matrix associated, actin dependent regulator of chromatin, subfamily c, member 1	6599	3	n/a	n/a	3.19E-01	1.83
279667304	ENSG00000202290	0	RN5S37	RNA, 5S ribosomal 37	0	13	n/a	n/a	2.93E-01	1.83
1098407	ENSG00000164849	77669	GPR146	G protein-coupled receptor 146	115330	7	n/a	n/a	3.12E-01	1.828
279864797	ENSG00000232287	157129557	SLC6A1-AS1	SLC6A1 antisense RNA 1 (non-protein coding)	100874090	3	n/a	n/a	2.82E-01	1.827
280112001	ENSG00000258114	0	CTA-109P11.4	CTA-109P11.4	0	10	n/a	n/a	3.62E-01	1.827
1100944	ENSG00000175938	60256	ORAI3	ORAI calcium release-activated calcium modulator 3	93129	16	n/a	n/a	3.69E-01	1.826
279952955	ENSG00000240975	0	RP11-313M3.1	RP11-313M3.1	0	11	n/a	n/a	2.89E-01	1.824
1097815	ENSG00000162909	820	CAPN2	calpain 2, (m/II) large subunit	824	1	n/a	n/a	4.12E-01	1.824
1102418	ENSG00000183722	10040	LHFP	lipoma HMGIC fusion partner	10186	13	n/a	n/a	3.96E-01	1.824
279962412	ENSG00000242037	0	AL137061.1	AL137061.1	0	13	n/a	n/a	3.14E-01	1.823
1092090	ENSG00000121691	843	CAT	catalase	847	11	n/a	n/a	4.37E-01	1.823
1098813	ENSG00000166441	6125	RPL27A	ribosomal protein L27a	6157	11	n/a	n/a	3.25E-01	1.822
1099516	ENSG00000169242	1929	EFNA1	ephrin-A1	1942	1	n/a	n/a	3.54E-01	1.822
1097723	ENSG00000162599	4748	NFIA	nuclear factor I/A	4774	1	n/a	n/a	3.31E-01	1.822
1093364	ENSG00000131471	8570	AOC3	amine oxidase, copper containing 3 (vascular adhesion protein 1)	8639	17	n/a	n/a	4.39E-01	1.822
1092578	ENSG00000125534	54983	PPDPF	pancreatic progenitor cell differentiation and proliferation factor homolog (zebrafish)	79144	20	n/a	n/a	4.13E-01	1.821
279978671	ENSG00000243743	0	RP1-34B21.6	RP1-34B21.6	0	6	n/a	n/a	3.29E-01	1.821
1096806	ENSG00000155363	4317	MOV10	Mov10, Moloney leukemia virus 10, homolog (mouse)	4343	1	n/a	n/a	3.15E-01	1.821
279777168	ENSG00000224489	0	RP11-179H18.8	RP11-179H18.8	0	10	n/a	n/a	4.09E-01	1.821
1101625	ENSG00000179796	77738	LRRC3B	leucine rich repeat containing 3B	116135	3	n/a	n/a	4.29E-01	1.821
1093384	ENSG00000131653	58441	TRAF7	TNF receptor-associated factor 7	84231	16	n/a	n/a	3.38E-01	1.821
1099207	ENSG00000167977	33733	KCTD5	potassium channel tetramerisation domain containing 5	54442	16	n/a	n/a	3.58E-01	1.821
1090568	ENSG00000109501	7423	WFS1	Wolfram syndrome 1 (wolframin)	7466	4	n/a	n/a	3.38E-01	1.821
1088712	ENSG00000089327	33132	FXYD5	FXYD domain containing ion transport regulator 5	53827	19	n/a	n/a	3.24E-01	1.821
279668151	ENSG00000202532	0	U6	U6 spliceosomal RNA	0	2	n/a	n/a	3.62E-01	1.82
1094909	ENSG00000140522	5985	RLBP1	retinaldehyde binding protein 1	6017	15	n/a	n/a	3.96E-01	1.82
1100056	ENSG00000171532	4735	NEUROD2	neurogenic differentiation 2	4761	17	n/a	n/a	3.23E-01	1.819
279871465	ENSG00000232882	0	PHKA1P1	phosphorylase kinase, alpha 1 pseudogene 1	0	1	n/a	n/a	4.08E-01	1.819
279670183	ENSG00000203583	0	AL021707.1	AL021707.1	0	22	n/a	n/a	3.00E-01	1.819
1101576	ENSG00000179399	2247	GPC5	glypican 5	2262	13	n/a	n/a	3.79E-01	1.819
279863679	ENSG00000232177	0	MTND4P24	MT-ND4 pseudogene 24	0	X	n/a	n/a	4.22E-01	1.818
1087939	ENSG00000069122	85748	GPR116	G protein-coupled receptor 116	221395	6	n/a	n/a	4.20E-01	1.818
1105616	ENSG00000205978	36796	NYNRIN	NYN domain and retroviral integrase containing	57523	14	n/a	n/a	3.88E-01	1.818
1086878	ENSG00000001617	6369	SEMA3F	sema domain, immunoglobulin domain (Ig), short basic domain, secreted, (semaphorin) 3F	6405	3	n/a	n/a	2.97E-01	1.818
1090500	ENSG00000108854	41325	SMURF2	SMAD specific E3 ubiquitin protein ligase 2	64750	17	n/a	n/a	4.14E-01	1.817
1098165	ENSG00000164039	36177	BDH2	3-hydroxybutyrate dehydrogenase, type 2	56898	4	n/a	n/a	3.57E-01	1.817
1095415	ENSG00000143878	385	RHOB	ras homolog gene family, member B	388	2	n/a	n/a	3.35E-01	1.817
279664098	ENSG00000201382	0	U6	U6 spliceosomal RNA	0	12	n/a	n/a	3.29E-01	1.816
1106087	ENSG00000214456	133671	PLIN5	perilipin 5	440503	19	n/a	n/a	3.30E-01	1.816
1103646	ENSG00000188783	5517	PRELP	proline/arginine-rich end leucine-rich repeat protein	5549	1	n/a	n/a	3.94E-01	1.816
1095215	ENSG00000142798	3319	HSPG2	heparan sulfate proteoglycan 2	3339	1	n/a	n/a	3.37E-01	1.815
280062926	ENSG00000253873	35390	PCDHGA11	protocadherin gamma subfamily A, 11	56105	5	n/a	n/a	4.15E-01	1.815
1093961	ENSG00000135318	4876	NT5E	5'-nucleotidase, ecto (CD73)	4907	6	n/a	n/a	4.45E-01	1.814
1089838	ENSG00000104728	9495	ARHGEF10	Rho guanine nucleotide exchange factor (GEF) 10	9639	8	n/a	n/a	3.81E-01	1.814
279943599	ENSG00000239884	0	AC005696.1	AC005696.1	0	17	n/a	n/a	3.44E-01	1.814
1089576	ENSG00000102699	140	PARP4	poly (ADP-ribose) polymerase family, member 4	143	13	n/a	n/a	4.02E-01	1.814
1104369	ENSG00000197724	5221	PHF2	PHD finger protein 2	5253	9	n/a	n/a	3.63E-01	1.813
279847205	ENSG00000230729	0	RP11-296L22.8	RP11-296L22.8	0	9	n/a	n/a	4.11E-01	1.812
1086915	ENSG00000004534	10034	RBM6	RNA binding motif protein 6	10180	3	n/a	n/a	3.58E-01	1.812
1093242	ENSG00000130749	22966	ZC3H4	zinc finger CCCH-type containing 4	23211	19	n/a	n/a	3.53E-01	1.812
1101151	ENSG00000177025	80625	C19orf18	chromosome 19 open reading frame 18	147685	19	n/a	n/a	3.10E-01	1.81
1105108	ENSG00000204366	85771	ZBTB12	zinc finger and BTB domain containing 12	221527	6	n/a	n/a	2.93E-01	1.81
280093412	ENSG00000256142	0	AL513327.1	AL513327.1	0	1	n/a	n/a	3.58E-01	1.81
1093097	ENSG00000129932	57719	DOHH	deoxyhypusine hydroxylase/monooxygenase	83475	19	n/a	n/a	3.54E-01	1.809
1089269	ENSG00000100813	22740	ACIN1	apoptotic chromatin condensation inducer 1	22985	14	n/a	n/a	3.47E-01	1.808
1099425	ENSG00000168884	54994	TNIP2	TNFAIP3 interacting protein 2	79155	4	n/a	n/a	3.37E-01	1.807
1095403	ENSG00000143819	2037	EPHX1	epoxide hydrolase 1, microsomal (xenobiotic)	2052	1	n/a	n/a	4.19E-01	1.807
1088210	ENSG00000076067	5907	RBMS2	RNA binding motif, single stranded interacting protein 2	5939	12	n/a	n/a	2.76E-01	1.806
279585111	ENSG00000188365	0	AC092171.2	AC092171.2	0	7	n/a	n/a	3.54E-01	1.806
1100458	ENSG00000173334	10075	TRIB1	tribbles homolog 1 (Drosophila)	10221	8	n/a	n/a	3.71E-01	1.806
1096623	ENSG00000153822	3748	KCNJ16	potassium inwardly-rectifying channel, subfamily J, member 16	3773	17	n/a	n/a	4.24E-01	1.806
1088942	ENSG00000096433	3685	ITPR3	inositol 1,4,5-trisphosphate receptor, type 3	3710	6	n/a	n/a	3.10E-01	1.806
279893354	ENSG00000234793	0	AC114730.7	AC114730.7	0	2	n/a	n/a	3.13E-01	1.805
279988743	ENSG00000244879	0	CTD-3110H11.2	CTD-3110H11.2	0	15	n/a	n/a	2.98E-01	1.804
1091264	ENSG00000115129	9399	TP53I3	tumor protein p53 inducible protein 3	9540	2	n/a	n/a	3.62E-01	1.804
1098391	ENSG00000164776	5228	PHKG1	phosphorylase kinase, gamma 1 (muscle)	5260	7	n/a	n/a	3.97E-01	1.804
1087984	ENSG00000070404	10126	FSTL3	follistatin-like 3 (secreted glycoprotein)	10272	19	n/a	n/a	3.19E-01	1.804
1099998	ENSG00000171316	34925	CHD7	chromodomain helicase DNA binding protein 7	55636	8	n/a	n/a	3.87E-01	1.804
1087707	ENSG00000061936	6397	SFSWAP	splicing factor, suppressor of white-apricot homolog (Drosophila)	6433	12	n/a	n/a	2.82E-01	1.804
1097337	ENSG00000159792	5649	PSKH1	protein serine kinase H1	5681	16	n/a	n/a	3.25E-01	1.804
1087838	ENSG00000066230	6514	SLC9A3	solute carrier family 9 (sodium/hydrogen exchanger), member 3	6550	5	n/a	n/a	2.82E-01	1.803
279786924	ENSG00000225366	6956	TDGF1P3	teratocarcinoma-derived growth factor 1 pseudogene 3	6998	X	n/a	n/a	3.03E-01	1.803
1105170	ENSG00000204514	169039	ZNF814	zinc finger protein 814	730051	19	n/a	n/a	2.90E-01	1.803
280091227	ENSG00000255902	0	AP001062.1	AP001062.1	0	21	n/a	n/a	2.97E-01	1.803
1092349	ENSG00000124019	55646	FAM124B	family with sequence similarity 124B	79843	2	n/a	n/a	2.85E-01	1.803
1093189	ENSG00000130517	34147	PGPEP1	pyroglutamyl-peptidase I	54858	19	n/a	n/a	3.64E-01	1.803
280026642	ENSG00000250479	125339	CHCHD10	coiled-coil-helix-coiled-coil-helix domain containing 10	400916	22	n/a	n/a	4.22E-01	1.802
280026894	ENSG00000250506	1013	CDK3	cyclin-dependent kinase 3	1018	17	n/a	n/a	3.29E-01	1.802
1103773	ENSG00000189319	9535	FAM53B	family with sequence similarity 53, member B	9679	10	n/a	n/a	3.26E-01	1.802
1101581	ENSG00000179431	23898	FJX1	four jointed box 1 (Drosophila)	24147	11	n/a	n/a	3.06E-01	1.802
279807338	ENSG00000227113	0	RP11-460N20.4	RP11-460N20.4	0	7	n/a	n/a	3.82E-01	1.801
1088060	ENSG00000072274	6995	TFRC	transferrin receptor (p90, CD71)	7037	3	n/a	n/a	4.39E-01	1.801
279882802	ENSG00000233871	0	RP11-126H7.3	RP11-126H7.3	0	10	n/a	n/a	3.19E-01	1.8
1095346	ENSG00000143514	7116	TP53BP2	tumor protein p53 binding protein, 2	7159	1	n/a	n/a	3.54E-01	1.8
1094116	ENSG00000136044	34487	APPL2	adaptor protein, phosphotyrosine interaction, PH domain and leucine zipper containing 2	55198	12	n/a	n/a	3.59E-01	1.799
1089876	ENSG00000104885	58645	DOT1L	DOT1-like, histone H3 methyltransferase (S. cerevisiae)	84444	19	n/a	n/a	2.90E-01	1.799
1106209	ENSG00000214899	0	C17orf84	chromosome 17 open reading frame 84	0	17	n/a	n/a	3.45E-01	1.799
280117541	ENSG00000258555	0	KB-1896H10.1	Uncharacterized protein	0	22	n/a	n/a	4.17E-01	1.799
1094636	ENSG00000138696	654	BMPR1B	bone morphogenetic protein receptor, type IB	658	4	n/a	n/a	3.67E-01	1.798
1097948	ENSG00000163395	60011	IGFN1	immunoglobulin-like and fibronectin type III domain containing 1	91156	1	n/a	n/a	3.31E-01	1.798
1088606	ENSG00000087245	4287	MMP2	matrix metallopeptidase 2 (gelatinase A, 72kDa gelatinase, 72kDa type IV collagenase)	4313	16	n/a	n/a	3.54E-01	1.798
280107131	ENSG00000257622	0	RP11-44N21.4	RP11-44N21.4	0	14	n/a	n/a	2.75E-01	1.796
280029853	ENSG00000250734	0	RP11-404E16.1	RP11-404E16.1	0	1	n/a	n/a	3.57E-01	1.796
1091097	ENSG00000113578	2231	FGF1	fibroblast growth factor 1 (acidic)	2246	5	n/a	n/a	4.22E-01	1.795
1101069	ENSG00000176623	30597	FAM82B	family with sequence similarity 82, member B	51115	8	n/a	n/a	3.37E-01	1.795
279913830	ENSG00000236723	0	RP5-1024G6.2	RP5-1024G6.2	0	1	n/a	n/a	3.62E-01	1.795
1095233	ENSG00000143028	94353	SYPL2	synaptophysin-like 2	284612	1	n/a	n/a	3.16E-01	1.795
1096229	ENSG00000150457	26272	LATS2	LATS, large tumor suppressor, homolog 2 (Drosophila)	26524	13	n/a	n/a	3.76E-01	1.795
1102281	ENSG00000183196	4141	CHST6	carbohydrate (N-acetylglucosamine 6-O) sulfotransferase 6	4166	16	n/a	n/a	2.83E-01	1.794
1098420	ENSG00000164897	57832	TMUB1	transmembrane and ubiquitin-like domain containing 1	83590	7	n/a	n/a	3.24E-01	1.794
1096611	ENSG00000153721	81167	CNKSR3	CNKSR family member 3	154043	6	n/a	n/a	2.97E-01	1.794
280112801	ENSG00000258199	0	RP11-977G19.5	RP11-977G19.5	0	12	n/a	n/a	4.12E-01	1.793
1087907	ENSG00000068137	55792	PLEKHH3	pleckstrin homology domain containing, family H (with MyTH4 domain) member 3	79990	17	n/a	n/a	2.78E-01	1.793
279941155	ENSG00000239573	0	AP001885.2	AP001885.2	0	11	n/a	n/a	2.76E-01	1.793
1099434	ENSG00000168913	119604	ENHO	energy homeostasis associated	375704	9	n/a	n/a	4.28E-01	1.792
1094172	ENSG00000136295	56501	TTYH3	tweety homolog 3 (Drosophila)	80727	7	n/a	n/a	3.46E-01	1.792
279870729	ENSG00000232807	0	RP11-536K7.3	RP11-536K7.3	0	10	n/a	n/a	3.41E-01	1.792
1096710	ENSG00000154479	79398	C2orf77	chromosome 2 open reading frame 77	129881	2	n/a	n/a	2.88E-01	1.792
1087079	ENSG00000008311	10012	AASS	aminoadipate-semialdehyde synthase	10157	7	n/a	n/a	3.62E-01	1.791
1093355	ENSG00000131409	60677	LRRC4B	leucine rich repeat containing 4B	94030	19	n/a	n/a	3.48E-01	1.79
1090332	ENSG00000107738	40748	C10orf54	chromosome 10 open reading frame 54	64115	10	n/a	n/a	4.30E-01	1.79
279865981	ENSG00000232415	0	CTB-51J22.1	CTB-51J22.1	0	7	n/a	n/a	3.19E-01	1.79
1099963	ENSG00000171163	34946	ZNF692	zinc finger protein 692	55657	1	n/a	n/a	3.33E-01	1.788
280107393	ENSG00000257653	0	RP11-579D7.2	RP11-579D7.2	0	12	n/a	n/a	3.58E-01	1.787
1089041	ENSG00000100014	23139	SPECC1L	sperm antigen with calponin homology and coiled-coil domains 1-like	23384	22	n/a	n/a	3.87E-01	1.787
1102976	ENSG00000185989	22577	RASA3	RAS p21 protein activator 3	22821	13	n/a	n/a	4.06E-01	1.787
279710828	ENSG00000208892	0	SNORA49	small nucleolar RNA, H/ACA box 49	0	12	n/a	n/a	3.62E-01	1.787
1104497	ENSG00000198075	26978	SULT1C4	sulfotransferase family, cytosolic, 1C, member 4	27233	2	n/a	n/a	4.13E-01	1.787
279960625	ENSG00000241875	0	AC019043.1	AC019043.1	0	7	n/a	n/a	2.77E-01	1.787
279941070	ENSG00000239559	0	RPL37P2	ribosomal protein L37 pseudogene 2	0	11	n/a	n/a	3.48E-01	1.786
279807067	ENSG00000227085	0	RP5-1141O19.2	RP5-1141O19.2	0	1	n/a	n/a	3.57E-01	1.786
1094082	ENSG00000135912	9510	TTLL4	tubulin tyrosine ligase-like family, member 4	9654	2	n/a	n/a	3.16E-01	1.786
1097428	ENSG00000160360	25835	GPSM1	G-protein signaling modulator 1	26086	9	n/a	n/a	3.33E-01	1.785
279666611	ENSG00000202079	0	Y_RNA	Y RNA	0	1	n/a	n/a	2.92E-01	1.785
1108458	ENSG00000235471	0	AL033532.1	Uncharacterized protein	0	1	n/a	n/a	3.31E-01	1.785
1101068	ENSG00000176619	59014	LMNB2	lamin B2	84823	19	n/a	n/a	3.24E-01	1.785
1089642	ENSG00000103067	55806	ESRP2	epithelial splicing regulatory protein 2	80004	16	n/a	n/a	2.93E-01	1.785
1089793	ENSG00000104365	3526	IKBKB	inhibitor of kappa light polypeptide gene enhancer in B-cells, kinase beta	3551	8	n/a	n/a	3.14E-01	1.785
279500265	ENSG00000180139	1016113	RP11-399O19.5	RP11-399O19.5	100132116	10	n/a	n/a	3.94E-01	1.785
1094269	ENSG00000136861	35044	CDK5RAP2	CDK5 regulatory subunit associated protein 2	55755	9	n/a	n/a	3.57E-01	1.784
1089113	ENSG00000100242	25526	SUN2	Sad1 and UNC84 domain containing 2	25777	22	n/a	n/a	3.84E-01	1.783
1098287	ENSG00000164344	3793	KLKB1	kallikrein B, plasma (Fletcher factor) 1	3818	4	n/a	n/a	3.57E-01	1.783
1098955	ENSG00000166987	77509	MBD6	methyl-CpG binding domain protein 6	114785	12	n/a	n/a	3.23E-01	1.782
280017295	ENSG00000249751	0	ECSCR	endothelial cell-specific chemotaxis regulator	0	5	n/a	n/a	3.86E-01	1.782
1091586	ENSG00000117266	5097	CDK18	cyclin-dependent kinase 18	5129	1	n/a	n/a	3.96E-01	1.782
1088685	ENSG00000089048	31055	ESF1	ESF1, nucleolar pre-rRNA processing protein, homolog (S. cerevisiae)	51575	20	n/a	n/a	3.38E-01	1.781
1088553	ENSG00000085982	34519	USP40	ubiquitin specific peptidase 40	55230	2	n/a	n/a	3.71E-01	1.781
1102157	ENSG00000182667	30347	NTM	neurotrimin	50863	11	n/a	n/a	2.87E-01	1.781
1096302	ENSG00000151208	9106	DLG5	discs, large homolog 5 (Drosophila)	9231	10	n/a	n/a	3.76E-01	1.78
1104211	ENSG00000197245	55729	GRRP1	glycine/arginine rich protein 1	79927	1	n/a	n/a	2.88E-01	1.779
280084000	ENSG00000255278	0	AC005363.8	AC005363.8	0	16	n/a	n/a	2.89E-01	1.779
279704017	ENSG00000206811	0	SNORA10	small nucleolar RNA, H/ACA box 10	0	16	n/a	n/a	2.90E-01	1.779
1092511	ENSG00000124920	741	C11orf9	chromosome 11 open reading frame 9	745	11	n/a	n/a	4.35E-01	1.779
279866096	ENSG00000232422	0	RP11-380M3.1	RP11-380M3.1	0	6	n/a	n/a	3.62E-01	1.778
1103303	ENSG00000187479	122698	C11orf96	chromosome 11 open reading frame 96	387763	11	n/a	n/a	4.08E-01	1.778
280060053	ENSG00000253683	0	CTB-79E8.3	CTB-79E8.3	0	5	n/a	n/a	3.43E-01	1.778
1090700	ENSG00000110719	10166	TCIRG1	T-cell, immune regulator 1, ATPase, H+ transporting, lysosomal V0 subunit A3	10312	11	n/a	n/a	3.01E-01	1.777
280070633	ENSG00000254418	0	RP11-21L19.1	RP11-21L19.1	0	11	n/a	n/a	3.85E-01	1.777
279669380	ENSG00000203469	0	RP5-1113E3.3	RP5-1113E3.3	0	1	n/a	n/a	3.76E-01	1.777
279991745	ENSG00000246015	0	AC010332.1	AC010332.1	0	19	n/a	n/a	2.85E-01	1.776
1102226	ENSG00000182979	8989	MTA1	metastasis associated 1	9112	14	n/a	n/a	3.19E-01	1.776
279996123	ENSG00000247629	0	RP11-707G14.6	RP11-707G14.6	0	11	n/a	n/a	3.47E-01	1.776
1101504	ENSG00000179008	106011	C14orf39	chromosome 14 open reading frame 39	317761	14	n/a	n/a	3.57E-01	1.775
279829856	ENSG00000229180	0	GS1-124K5.11	GS1-124K5.11	0	7	n/a	n/a	3.19E-01	1.775
1102484	ENSG00000183979	90377	NPB	neuropeptide B	256933	17	n/a	n/a	3.60E-01	1.775
279722866	ENSG00000213539	0	YBX1P6	Y box binding protein 1 pseudogene 6	0	9	n/a	n/a	3.16E-01	1.775
279847737	ENSG00000230787	0	RP11-548C21.1	RP11-548C21.1	0	1	n/a	n/a	3.86E-01	1.775
1099888	ENSG00000170893	7157	TRH	thyrotropin-releasing hormone	7200	3	n/a	n/a	2.94E-01	1.775
1089311	ENSG00000101040	23367	ZMYND8	zinc finger, MYND-type containing 8	23613	20	n/a	n/a	3.23E-01	1.775
279879250	ENSG00000233547	0	RP11-57H14.2	RP11-57H14.2	0	10	n/a	n/a	3.54E-01	1.775
280085750	ENSG00000255397	0	AC022182.2	AC022182.2	0	8	n/a	n/a	3.63E-01	1.774
280043082	ENSG00000251806	0	SNORD119	small nucleolar RNA, C/D box 119	0	20	n/a	n/a	4.44E-01	1.774
279661795	ENSG00000200680	1013519	SNORD115-4	small nucleolar RNA, C/D box 115-4	100033441	15	n/a	n/a	4.44E-01	1.774
279985183	ENSG00000244422	0	RP11-463H12.1	RP11-463H12.1	0	4	n/a	n/a	3.43E-01	1.773
280091702	ENSG00000255968	0	RP11-513G19.1	RP11-513G19.1	0	12	n/a	n/a	3.94E-01	1.773
279968446	ENSG00000242680	0	AL132988.3	AL132988.3	0	14	n/a	n/a	3.94E-01	1.773
1103208	ENSG00000186951	5433	PPARA	peroxisome proliferator-activated receptor alpha	5465	22	n/a	n/a	3.89E-01	1.772
1106432	ENSG00000216921	94468	AC131097.4	Uncharacterized protein	285095	2	n/a	n/a	2.90E-01	1.772
280136547	ENSG00000259652	0	RP11-797A18.3	RP11-797A18.3	0	15	n/a	n/a	2.89E-01	1.772
1100641	ENSG00000174327	83623	SLC16A13	solute carrier family 16, member 13 (monocarboxylic acid transporter 13)	201232	17	n/a	n/a	3.53E-01	1.771
1097107	ENSG00000157978	25868	LDLRAP1	low density lipoprotein receptor adaptor protein 1	26119	1	n/a	n/a	3.08E-01	1.77
1094085	ENSG00000135916	57300	ITM2C	integral membrane protein 2C	81618	2	n/a	n/a	3.29E-01	1.769
1099164	ENSG00000167797	10117	CDK2AP2	cyclin-dependent kinase 2 associated protein 2	10263	11	n/a	n/a	3.57E-01	1.769
1092655	ENSG00000125878	6899	TCF15	transcription factor 15 (basic helix-loop-helix)	6939	20	n/a	n/a	3.57E-01	1.769
279657721	ENSG00000199466	0	Y_RNA	Y RNA	0	10	n/a	n/a	2.77E-01	1.769
1095249	ENSG00000143140	2686	GJA5	gap junction protein, alpha 5, 40kDa	2702	1	n/a	n/a	3.32E-01	1.769
279909866	ENSG00000236352	0	AC005220.3	AC005220.3	0	20	n/a	n/a	2.96E-01	1.769
279755054	ENSG00000221643	0	SNORA77	small nucleolar RNA, H/ACA box 77	0	1	n/a	n/a	4.44E-01	1.768
280036383	ENSG00000251267	0	RP1-5O6.6	RP1-5O6.6	0	22	n/a	n/a	2.73E-01	1.768
1099941	ENSG00000171105	3618	INSR	insulin receptor	3643	19	n/a	n/a	3.59E-01	1.767
1098752	ENSG00000166224	8800	SGPL1	sphingosine-1-phosphate lyase 1	8879	10	n/a	n/a	3.78E-01	1.767
279940963	ENSG00000239542	0	AC109319.1	AC109319.1	0	17	n/a	n/a	2.87E-01	1.766
1099742	ENSG00000170271	10668	C5orf4	chromosome 5 open reading frame 4	10826	5	n/a	n/a	3.59E-01	1.766
280131937	ENSG00000259382	0	XXbac-BPG300A18.13	XXbac-BPG300A18.13	0	6	n/a	n/a	2.75E-01	1.765
279987356	ENSG00000244642	0	AP005717.1	AP005717.1	0	8	n/a	n/a	3.87E-01	1.765
1096952	ENSG00000156639	38116	ZFAND3	zinc finger, AN1-type domain 3	60685	6	n/a	n/a	4.12E-01	1.764
279950523	ENSG00000240670	0	TRNAL42P	transfer RNA leucine 42 (anticodon UAA) pseudogene	0	20	n/a	n/a	2.89E-01	1.764
1090281	ENSG00000107164	8860	FUBP3	far upstream element (FUSE) binding protein 3	8939	9	n/a	n/a	4.05E-01	1.764
279657532	ENSG00000199407	0	5S_rRNA	5S ribosomal RNA	0	10	n/a	n/a	3.23E-01	1.764
1098345	ENSG00000164610	6068	RP9	retinitis pigmentosa 9 (autosomal dominant)	6100	7	n/a	n/a	3.26E-01	1.764
1091261	ENSG00000115109	36942	EPB41L5	erythrocyte membrane protein band 4.1 like 5	57669	2	n/a	n/a	3.97E-01	1.763
280001243	ENSG00000248405	0	PRR5-ARHGAP8	PRR5-ARHGAP8 readthrough	0	22	n/a	n/a	3.30E-01	1.763
1093043	ENSG00000129347	41613	KRI1	KRI1 homolog (S. cerevisiae)	65095	19	n/a	n/a	2.91E-01	1.763
1104183	ENSG00000197142	31183	ACSL5	acyl-CoA synthetase long-chain family member 5	51703	10	n/a	n/a	3.54E-01	1.762
1104172	ENSG00000197114	58818	ZGPAT	zinc finger, CCCH-type with G patch domain	84619	20	n/a	n/a	2.77E-01	1.762
1093192	ENSG00000130522	3702	JUND	jun D proto-oncogene	3727	19	n/a	n/a	3.23E-01	1.762
1092689	ENSG00000126016	81204	AMOT	angiomotin	154796	X	n/a	n/a	4.37E-01	1.761
1095531	ENSG00000144674	2786	GOLGA4	golgin A4	2803	3	n/a	n/a	4.10E-01	1.76
1089685	ENSG00000103326	6610	SOLH	small optic lobes homolog (Drosophila)	6650	16	n/a	n/a	3.46E-01	1.76
1096538	ENSG00000152990	81680	GPR125	G protein-coupled receptor 125	166647	4	n/a	n/a	4.36E-01	1.76
1088035	ENSG00000071655	32933	MBD3	methyl-CpG binding domain protein 3	53615	19	n/a	n/a	4.02E-01	1.76
279704542	ENSG00000206902	0	Y_RNA	Y RNA	0	3	n/a	n/a	3.30E-01	1.759
280026738	ENSG00000250487	0	RP11-43D2.6	RP11-43D2.6	0	5	n/a	n/a	4.33E-01	1.759
1097700	ENSG00000162496	9123	DHRS3	dehydrogenase/reductase (SDR family) member 3	9249	1	n/a	n/a	4.38E-01	1.759
1103367	ENSG00000187720	55678	THSD4	thrombospondin, type I, domain containing 4	79875	15	n/a	n/a	4.12E-01	1.759
1094922	ENSG00000140575	8749	IQGAP1	IQ motif containing GTPase activating protein 1	8826	15	n/a	n/a	3.56E-01	1.759
1102847	ENSG00000185504	56034	C17orf70	chromosome 17 open reading frame 70	80233	17	n/a	n/a	3.32E-01	1.757
279984719	ENSG00000244380	0	RP11-24C3.2	RP11-24C3.2	0	3	n/a	n/a	2.88E-01	1.756
1088944	ENSG00000096696	1820	DSP	desmoplakin	1832	6	n/a	n/a	4.00E-01	1.755
1093418	ENSG00000131873	22612	CHSY1	chondroitin sulfate synthase 1	22856	15	n/a	n/a	2.77E-01	1.754
1090794	ENSG00000111432	11051	FZD10	frizzled family receptor 10	11211	12	n/a	n/a	4.23E-01	1.754
279702932	ENSG00000206624	0	U1	U1 spliceosomal RNA	0	5	n/a	n/a	3.74E-01	1.754
1089334	ENSG00000101160	1511	CTSZ	cathepsin Z	1522	20	n/a	n/a	3.57E-01	1.754
279938363	ENSG00000239247	0	AL158068.1	AL158068.1	0	4	n/a	n/a	3.31E-01	1.753
1095313	ENSG00000143384	4145	MCL1	myeloid cell leukemia sequence 1 (BCL2-related)	4170	1	n/a	n/a	3.54E-01	1.753
1090376	ENSG00000108055	9003	SMC3	structural maintenance of chromosomes 3	9126	10	n/a	n/a	3.70E-01	1.753
1099426	ENSG00000168887	123225	C2orf68	chromosome 2 open reading frame 68	388969	2	n/a	n/a	3.29E-01	1.753
1102789	ENSG00000185245	2794	GP1BA	glycoprotein Ib (platelet), alpha polypeptide	2811	17	n/a	n/a	3.19E-01	1.753
279804599	ENSG00000226890	0	LA16c-395F10.1	LA16c-395F10.1	0	16	n/a	n/a	2.96E-01	1.752
1094750	ENSG00000139438	59105	C12orf34	chromosome 12 open reading frame 34	84915	12	n/a	n/a	3.34E-01	1.752
279931237	ENSG00000238193	0	RP11-555H23.1	RP11-555H23.1	0	X	n/a	n/a	3.62E-01	1.751
1098829	ENSG00000166484	5566	MAPK7	mitogen-activated protein kinase 7	5598	17	n/a	n/a	2.89E-01	1.75
279704094	ENSG00000206823	166857	SNORA24	small nucleolar RNA, H/ACA box 24	677809	4	n/a	n/a	3.11E-01	1.749
1093013	ENSG00000129116	22777	PALLD	palladin, cytoskeletal associated protein	23022	4	n/a	n/a	4.15E-01	1.749
1093856	ENSG00000134716	1561	CYP2J2	cytochrome P450, family 2, subfamily J, polypeptide 2	1573	1	n/a	n/a	4.22E-01	1.749
279934899	ENSG00000238708	0	snoU13	Small nucleolar RNA U13	0	2	n/a	n/a	3.87E-01	1.748
1107431	ENSG00000228672	123401	C5orf65	chromosome 5 open reading frame 65	389333	5	n/a	n/a	2.96E-01	1.748
1101572	ENSG00000179364	22996	PACS2	phosphofurin acidic cluster sorting protein 2	23241	14	n/a	n/a	4.08E-01	1.747
1105968	ENSG00000214022	29538	REPIN1	replication initiator 1	29803	7	n/a	n/a	3.38E-01	1.746
1099309	ENSG00000168386	11098	FILIP1L	filamin A interacting protein 1-like	11259	3	n/a	n/a	4.08E-01	1.746
1094662	ENSG00000138792	2013	ENPEP	glutamyl aminopeptidase (aminopeptidase A)	2028	4	n/a	n/a	4.05E-01	1.746
1089996	ENSG00000105429	1941	MEGF8	multiple EGF-like-domains 8	1954	19	n/a	n/a	3.33E-01	1.746
1087661	ENSG00000058453	9552	CROCC	ciliary rootlet coiled-coil, rootletin	9696	1	n/a	n/a	3.15E-01	1.745
279661844	ENSG00000200693	0	U3	Small nucleolar RNA U3	0	14	n/a	n/a	3.45E-01	1.745
279662474	ENSG00000200879	0	SNORD14E	small nucleolar RNA, C/D box 14E	0	11	n/a	n/a	3.87E-01	1.745
1097513	ENSG00000160973	8849	FOXH1	forkhead box H1	8928	8	n/a	n/a	4.44E-01	1.745
1087268	ENSG00000020577	22789	SAMD4A	sterile alpha motif domain containing 4A	23034	14	n/a	n/a	3.00E-01	1.745
1100185	ENSG00000172081	79130	MOB3A	MOB kinase activator 3A	126308	19	n/a	n/a	3.57E-01	1.745
1104162	ENSG00000197070	60211	ARRDC1	arrestin domain containing 1	92714	9	n/a	n/a	3.14E-01	1.745
1097593	ENSG00000161847	79085	RAVER1	ribonucleoprotein, PTB-binding 1	125950	19	n/a	n/a	3.61E-01	1.744
1098929	ENSG00000166912	34182	MTMR10	myotubularin related protein 10	54893	15	n/a	n/a	4.45E-01	1.744
1093871	ENSG00000134802	28751	SLC43A3	solute carrier family 43, member 3	29015	11	n/a	n/a	4.07E-01	1.744
279887943	ENSG00000234353	0	AP000347.4	AP000347.4	0	22	n/a	n/a	2.93E-01	1.744
1104460	ENSG00000197977	34187	ELOVL2	ELOVL fatty acid elongase 2	54898	6	n/a	n/a	4.37E-01	1.743
1102577	ENSG00000184371	1424	CSF1	colony stimulating factor 1 (macrophage)	1435	1	n/a	n/a	3.57E-01	1.742
1087408	ENSG00000037280	2308	FLT4	fms-related tyrosine kinase 4	2324	5	n/a	n/a	2.89E-01	1.742
1097587	ENSG00000161791	59995	FMNL3	formin-like 3	91010	12	n/a	n/a	3.12E-01	1.741
279944852	ENSG00000240034	0	MTND6P6	MT-ND6 pseudogene 6	0	3	n/a	n/a	3.68E-01	1.74
279896578	ENSG00000235078	0	AC142528.1	AC142528.1	0	2	n/a	n/a	4.07E-01	1.74
1095952	ENSG00000147862	4755	NFIB	nuclear factor I/B	4781	9	n/a	n/a	3.30E-01	1.739
279949912	ENSG00000240579	0	RP11-20L24.1	RP11-20L24.1	0	7	n/a	n/a	3.62E-01	1.739
1101511	ENSG00000179041	22967	RRS1	RRS1 ribosome biogenesis regulator homolog (S. cerevisiae)	23212	8	n/a	n/a	3.17E-01	1.738
1099513	ENSG00000169231	7017	THBS3	thrombospondin 3	7059	1	n/a	n/a	3.30E-01	1.738
1090047	ENSG00000105663	9613	MLL4	Histone-lysine N-methyltransferase MLL4	9757	19	n/a	n/a	2.85E-01	1.738
1105979	ENSG00000214063	7063	TSPAN4	tetraspanin 4	7106	11	n/a	n/a	3.17E-01	1.737
279800538	ENSG00000226533	0	BTBD9-AS1	BTBD9 antisense RNA 1 (non-protein coding)	0	6	n/a	n/a	2.84E-01	1.737
1095114	ENSG00000141959	5179	PFKL	phosphofructokinase, liver	5211	21	n/a	n/a	3.30E-01	1.737
1100707	ENSG00000174705	94614	SH3PXD2B	SH3 and PX domains 2B	285590	5	n/a	n/a	3.97E-01	1.737
1095796	ENSG00000146674	3466	IGFBP3	insulin-like growth factor binding protein 3	3486	7	n/a	n/a	3.61E-01	1.736
1089430	ENSG00000101493	9514	ZNF516	zinc finger protein 516	9658	18	n/a	n/a	3.97E-01	1.736
1102091	ENSG00000182372	2040	CLN8	ceroid-lipofuscinosis, neuronal 8 (epilepsy, progressive with mental retardation)	2055	8	n/a	n/a	3.31E-01	1.735
1087255	ENSG00000019169	8616	MARCO	macrophage receptor with collagenous structure	8685	2	n/a	n/a	3.61E-01	1.735
1106382	ENSG00000215612	3146	HMX1	H6 family homeobox 1	3166	4	n/a	n/a	3.38E-01	1.733
1096693	ENSG00000154310	22798	TNIK	TRAF2 and NCK interacting kinase	23043	3	n/a	n/a	4.35E-01	1.733
1095208	ENSG00000142733	8942	MAP3K6	mitogen-activated protein kinase kinase kinase 6	9064	1	n/a	n/a	2.84E-01	1.732
1087726	ENSG00000063169	29731	GLTSCR1	glioma tumor suppressor candidate region gene 1	29998	19	n/a	n/a	2.78E-01	1.732
1098827	ENSG00000166482	4214	MFAP4	microfibrillar-associated protein 4	4239	17	n/a	n/a	3.75E-01	1.732
1095045	ENSG00000141458	4833	NPC1	Niemann-Pick disease, type C1	4864	18	n/a	n/a	4.32E-01	1.732
279830148	ENSG00000229206	0	RP11-397O4.1	RP11-397O4.1	0	10	n/a	n/a	2.89E-01	1.732
279972149	ENSG00000243132	0	AL590396.7	AL590396.7	0	1	n/a	n/a	2.89E-01	1.731
279938412	ENSG00000239256	0	RP11-22N12.1	RP11-22N12.1	0	17	n/a	n/a	4.21E-01	1.731
1091177	ENSG00000114378	3353	HYAL1	hyaluronoglucosaminidase 1	3373	3	n/a	n/a	2.74E-01	1.731
1096449	ENSG00000152268	10271	SPON1	spondin 1, extracellular matrix protein	10418	11	n/a	n/a	3.76E-01	1.731
279831748	ENSG00000229336	0	AP000568.2	AP000568.2	0	21	n/a	n/a	3.19E-01	1.731
1104471	ENSG00000198003	77722	CCDC151	coiled-coil domain containing 151	115948	19	n/a	n/a	3.10E-01	1.731
1090317	ENSG00000107581	8592	EIF3A	eukaryotic translation initiation factor 3, subunit A	8661	10	n/a	n/a	4.10E-01	1.731
279869091	ENSG00000232662	0	LDHBP1	lactate dehydrogenase B pseudogene 1	0	13	n/a	n/a	3.18E-01	1.73
1089888	ENSG00000104915	8608	STX10	syntaxin 10	8677	19	n/a	n/a	3.44E-01	1.729
279913026	ENSG00000236662	0	RP11-108L7.4	RP11-108L7.4	0	10	n/a	n/a	3.96E-01	1.728
280092498	ENSG00000256045	1023957	MTRNR2L10	MT-RNR2-like 10	100463488	X	n/a	n/a	4.03E-01	1.728
1090454	ENSG00000108592	78533	FTSJ3	FtsJ homolog 3 (E. coli)	117246	17	n/a	n/a	3.31E-01	1.728
1087798	ENSG00000065361	2050	ERBB3	v-erb-b2 erythroblastic leukemia viral oncogene homolog 3 (avian)	2065	12	n/a	n/a	3.77E-01	1.728
1099839	ENSG00000170638	56106	TRABD	TraB domain containing	80305	22	n/a	n/a	3.55E-01	1.728
279660080	ENSG00000200182	6970	TERC	telomerase RNA component	7012	3	n/a	n/a	4.37E-01	1.728
1100637	ENSG00000174306	22806	ZHX3	zinc fingers and homeoboxes 3	23051	20	n/a	n/a	4.04E-01	1.727
1089135	ENSG00000100300	702	TSPO	translocator protein (18kDa)	706	22	n/a	n/a	4.06E-01	1.727
1097421	ENSG00000160325	10935	C9orf7	chromosome 9 open reading frame 7	11094	9	n/a	n/a	3.14E-01	1.727
1108173	ENSG00000233493	123034	TMEM238	transmembrane protein 238	388564	19	n/a	n/a	3.50E-01	1.726
1086922	ENSG00000004799	5134	PDK4	pyruvate dehydrogenase kinase, isozyme 4	5166	7	n/a	n/a	4.10E-01	1.726
1086902	ENSG00000003402	8760	CFLAR	CASP8 and FADD-like apoptosis regulator	8837	2	n/a	n/a	2.93E-01	1.726
279754207	ENSG00000221491	0	SNORA34	small nucleolar RNA, H/ACA box 34	0	12	n/a	n/a	4.44E-01	1.725
279343108	ENSG00000165121	0	RP11-213G2.3	RP11-213G2.3	0	9	n/a	n/a	3.93E-01	1.724
1100790	ENSG00000175130	41626	MARCKSL1	MARCKS-like 1	65108	1	n/a	n/a	3.89E-01	1.724
279958727	ENSG00000241641	0	RPS23P6	ribosomal protein S23 pseudogene 6	0	16	n/a	n/a	3.94E-01	1.724
1089986	ENSG00000105397	7254	TYK2	tyrosine kinase 2	7297	19	n/a	n/a	3.47E-01	1.723
279960057	ENSG00000241801	0	AC093616.1	AC093616.1	0	2	n/a	n/a	2.85E-01	1.723
1105175	ENSG00000204520	4251	MICA	MHC class I polypeptide-related sequence A	100507436	6	n/a	n/a	2.96E-01	1.723
1088345	ENSG00000079482	4951	OPHN1	oligophrenin 1	4983	X	n/a	n/a	3.84E-01	1.723
1106440	ENSG00000217442	151891	SYCE3	synaptonemal complex central element protein 3	644186	22	n/a	n/a	2.75E-01	1.722
279934661	ENSG00000238671	167156	SNORA78	small nucleolar RNA, H/ACA box 78	677844	16	n/a	n/a	3.30E-01	1.722
279932402	ENSG00000238296	0	snoU13	Small nucleolar RNA U13	0	1	n/a	n/a	3.11E-01	1.721
1087553	ENSG00000050555	10173	LAMC3	laminin, gamma 3	10319	9	n/a	n/a	3.57E-01	1.72
279849011	ENSG00000230896	0	RP11-767N6.7	RP11-767N6.7	0	1	n/a	n/a	3.29E-01	1.72
279837142	ENSG00000229851	0	ARSD-AS1	ARSD antisense RNA 1 (non-protein coding)	0	X	n/a	n/a	4.13E-01	1.72
1091768	ENSG00000119004	36678	CYP20A1	cytochrome P450, family 20, subfamily A, polypeptide 1	57404	2	n/a	n/a	2.92E-01	1.719
1097139	ENSG00000158201	82725	ABHD3	abhydrolase domain containing 3	171586	18	n/a	n/a	4.14E-01	1.719
279800749	ENSG00000226561	0	RP11-512N4.3	RP11-512N4.3	0	10	n/a	n/a	3.22E-01	1.719
1090023	ENSG00000105559	36937	PLEKHA4	pleckstrin homology domain containing, family A (phosphoinositide binding specific) member 4	57664	19	n/a	n/a	3.97E-01	1.719
1090813	ENSG00000111642	1100	CHD4	chromodomain helicase DNA binding protein 4	1108	12	n/a	n/a	4.19E-01	1.718
1094906	ENSG00000140511	80477	HAPLN3	hyaluronan and proteoglycan link protein 3	145864	15	n/a	n/a	3.22E-01	1.718
279808544	ENSG00000227212	0	PFN1P7	profilin 1 pseudogene 7	0	1	n/a	n/a	3.18E-01	1.718
1087752	ENSG00000064270	9770	ATP2C2	ATPase, Ca++ transporting, type 2C, member 2	9914	16	n/a	n/a	4.19E-01	1.718
279866279	ENSG00000232442	157121327	CTD-3184A7.4	CTD-3184A7.4	100505771	20	n/a	n/a	4.04E-01	1.716
1097795	ENSG00000162836	30687	ACP6	acid phosphatase 6, lysophosphatidic	51205	1	n/a	n/a	3.85E-01	1.716
1104810	ENSG00000198914	5423	POU3F3	POU class 3 homeobox 3	5455	2	n/a	n/a	3.63E-01	1.716
1092187	ENSG00000122566	3161	HNRNPA2B1	heterogeneous nuclear ribonucleoprotein A2/B1	3181	7	n/a	n/a	3.54E-01	1.715
1092595	ENSG00000125676	36463	THOC2	THO complex 2	57187	X	n/a	n/a	2.93E-01	1.715
[truncated: 1 more rows]
