# Supplementary material for: Identification of the Molecular Events Involved in the Development of Prefrontal Cortex Through the Analysis of RNA-Seq Data From BrainSpan
Source: ASN Neuro. 2019 Jun 18;11:1759091419854627. doi: 10.1177/1759091419854627 (PMC6582306; doi:10.1177/1759091419854627)
Supplement: Supplemental Material1 - Supplemental material for Identification of the Molecular Events Involved in the Development of Prefrontal Cortex Through the Analysis of RNA-Seq Data From BrainSpan [file Supplemental_Material1.zip › OFC/OFC1/DEGs-1.csv]

id	name	gene-id	gene-symbol	gene-name	entrez-id	chromosome	start-position	end-position	p	fold-change
1093090	ENSG00000129824	6159	RPS4Y1	ribosomal protein S4, Y-linked 1	6192	Y	n/a	n/a	1.29E-01	181.452
1094715	ENSG00000139219	1271	COL2A1	collagen, type II, alpha 1	1280	12	n/a	n/a	1.69E-01	50.069
1098807	ENSG00000166426	1372	CRABP1	cellular retinoic acid binding protein 1	1381	15	n/a	n/a	1.73E-01	38.828
279720817	ENSG00000213318	0	RP11-331F4.1	RP11-331F4.1	0	16	n/a	n/a	1.36E-01	36.436
280033595	ENSG00000251037	0	AC006157.2	AC006157.2	0	Y	n/a	n/a	1.08E-01	36.309
278984057	ENSG00000130600	93851	H19	H19, imprinted maternally expressed transcript (non-protein coding)	283120	11	n/a	n/a	1.38E-01	32.893
1104438	ENSG00000197921	123048	HES5	hairy and enhancer of split 5 (Drosophila)	388585	1	n/a	n/a	9.63E-02	30.904
279711594	ENSG00000211502	0	MIR675	microRNA 675	0	11	n/a	n/a	8.68E-02	26.98
1093842	ENSG00000134595	6618	SOX3	SRY (sex determining region Y)-box 3	6658	X	n/a	n/a	7.63E-02	25.463
279951718	ENSG00000240801	0	AC132217.4	AC132217.4	0	11	n/a	n/a	2.18E-01	25.28
1095629	ENSG00000145423	6387	SFRP2	secreted frizzled-related protein 2	6423	4	n/a	n/a	7.06E-02	23.23
1092551	ENSG00000125398	6622	SOX9	SRY (sex determining region Y)-box 9	6662	17	n/a	n/a	2.31E-01	21.044
1090487	ENSG00000108821	1268	COL1A1	collagen, type I, alpha 1	1277	17	n/a	n/a	1.61E-01	18.835
1098369	ENSG00000164692	1269	COL1A2	collagen, type I, alpha 2	1278	7	n/a	n/a	1.49E-01	17.65
1099351	ENSG00000168542	1272	COL3A1	collagen, type III, alpha 1	1281	2	n/a	n/a	1.88E-01	16.4
1101502	ENSG00000178999	9088	AURKB	aurora kinase B	9212	17	n/a	n/a	1.17E-01	15.339
1091169	ENSG00000114315	3260	HES1	hairy and enhancer of split 1, (Drosophila)	3280	3	n/a	n/a	1.81E-01	14.836
1096499	ENSG00000152661	2681	GJA1	gap junction protein, alpha 1, 43kDa	2697	6	n/a	n/a	2.47E-01	14.721
1102881	ENSG00000185650	673	ZFP36L1	zinc finger protein 36, C3H type-like 1	677	14	n/a	n/a	2.30E-01	14.543
1091601	ENSG00000117399	986	CDC20	cell division cycle 20 homolog (S. cerevisiae)	991	1	n/a	n/a	7.01E-02	14.497
279841304	ENSG00000230216	0	HSPB1P2	heat shock 27kDa protein 1 pseudogene 2	0	X	n/a	n/a	1.68E-01	14.405
1101909	ENSG00000181449	6617	SOX2	SRY (sex determining region Y)-box 2	6657	3	n/a	n/a	6.13E-02	14.332
1088361	ENSG00000080166	1626	DCT	dopachrome tautomerase (dopachrome delta-isomerase, tyrosine-related protein 2)	1638	13	n/a	n/a	2.65E-01	14.005
1088626	ENSG00000087510	6980	TFAP2C	transcription factor AP-2 gamma (activating enhancer binding protein 2 gamma)	7022	20	n/a	n/a	7.26E-02	13.984
1089067	ENSG00000100097	3931	LGALS1	lectin, galactoside-binding, soluble, 1	3956	22	n/a	n/a	1.94E-01	13.948
1090240	ENSG00000106689	9220	LHX2	LIM homeobox 2	9355	9	n/a	n/a	1.85E-01	13.928
1098910	ENSG00000166851	5315	PLK1	polo-like kinase 1	5347	16	n/a	n/a	1.42E-01	13.927
1098198	ENSG00000164104	3128	HMGB2	high mobility group box 2	3148	4	n/a	n/a	7.52E-02	13.867
1090254	ENSG00000106809	4937	OGN	osteoglycin	4969	9	n/a	n/a	2.57E-01	13.639
1099013	ENSG00000167244	3461	IGF2	insulin-like growth factor 2 (somatomedin A)	3481	11	n/a	n/a	2.33E-01	13.323
1095291	ENSG00000143320	1373	CRABP2	cellular retinoic acid binding protein 2	1382	1	n/a	n/a	2.56E-01	13.263
1101739	ENSG00000180447	2603	GAS1	growth arrest-specific 1	2619	9	n/a	n/a	1.22E-01	12.941
1088858	ENSG00000092621	25976	PHGDH	phosphoglycerate dehydrogenase	26227	1	n/a	n/a	7.38E-02	12.609
1100775	ENSG00000175063	10907	UBE2C	ubiquitin-conjugating enzyme E2C	11065	20	n/a	n/a	7.18E-02	12.564
1099767	ENSG00000170370	2003	EMX2	empty spiracles homeobox 2	2018	10	n/a	n/a	2.22E-01	12.475
1099095	ENSG00000167614	36622	TTYH1	tweety homolog 1 (Drosophila)	57348	19	n/a	n/a	7.03E-02	12.42
1088724	ENSG00000089685	329	BIRC5	baculoviral IAP repeat containing 5	332	17	n/a	n/a	7.35E-02	12.328
1093024	ENSG00000129195	33769	FAM64A	family with sequence similarity 64, member A	54478	17	n/a	n/a	7.10E-02	12.316
1089314	ENSG00000101057	4579	MYBL2	v-myb myeloblastosis viral oncogene homolog (avian)-like 2	4605	20	n/a	n/a	7.10E-02	12.297
1092341	ENSG00000123975	1155	CKS2	CDC28 protein kinase regulatory subunit 2	1164	9	n/a	n/a	6.36E-02	12.119
1087694	ENSG00000060718	1292	COL11A1	collagen, type XI, alpha 1	1301	1	n/a	n/a	2.12E-01	12.046
279850084	ENSG00000231007	0	CDC20P1	cell division cycle 20 homolog (S. cerevisiae) pseudogene 1	0	9	n/a	n/a	1.60E-01	11.996
1090126	ENSG00000106003	3930	LFNG	LFNG O-fucosylpeptide 3-beta-N-acetylglucosaminyltransferase	3955	7	n/a	n/a	1.40E-01	11.988
1101196	ENSG00000177283	8267	FZD8	frizzled family receptor 8	8325	10	n/a	n/a	6.31E-02	11.723
1105944	ENSG00000213931	3029	HBE1	hemoglobin, epsilon 1	3046	11	n/a	n/a	1.66E-01	11.663
1102860	ENSG00000185559	8711	DLK1	delta-like 1 homolog (Drosophila)	8788	14	n/a	n/a	1.85E-01	11.389
1087866	ENSG00000067048	8584	DDX3Y	DEAD (Asp-Glu-Ala-Asp) box polypeptide 3, Y-linked	8653	Y	n/a	n/a	8.83E-02	11.368
279894891	ENSG00000234921	0	RP11-85O21.5	RP11-85O21.5	0	9	n/a	n/a	2.09E-01	11.341
1090947	ENSG00000112333	7058	NR2E1	nuclear receptor subfamily 2, group E, member 1	7101	6	n/a	n/a	1.06E-01	11.327
1097048	ENSG00000157456	9010	CCNB2	cyclin B2	9133	15	n/a	n/a	6.02E-02	11.026
1097597	ENSG00000161888	80651	SPC24	SPC24, NDC80 kinetochore complex component, homolog (S. cerevisiae)	147841	19	n/a	n/a	5.80E-02	11.011
1101719	ENSG00000180340	2519	FZD2	frizzled family receptor 2	2535	17	n/a	n/a	7.00E-02	10.93
1090681	ENSG00000110492	4167	MDK	midkine (neurite growth-promoting factor 2)	4192	11	n/a	n/a	1.94E-01	10.709
1093398	ENSG00000131747	7110	TOP2A	topoisomerase (DNA) II alpha 170kDa	7153	17	n/a	n/a	7.31E-02	10.663
279882690	ENSG00000233864	41192	TTTY15	testis-specific transcript, Y-linked 15 (non-protein coding)	64595	Y	n/a	n/a	1.47E-01	10.6
1100106	ENSG00000171786	4776	NHLH1	nescient helix loop helix 1	4807	1	n/a	n/a	8.55E-02	10.596
1096537	ENSG00000152977	7502	ZIC1	Zic family member 1	7545	3	n/a	n/a	1.25E-01	10.47
1088130	ENSG00000074219	8402	TEAD2	TEA domain family member 2	8463	19	n/a	n/a	7.20E-02	10.415
1098357	ENSG00000164649	34825	CDCA7L	cell division cycle associated 7-like	55536	7	n/a	n/a	6.08E-02	10.382
1094451	ENSG00000137804	30685	NUSAP1	nucleolar and spindle associated protein 1	51203	15	n/a	n/a	5.81E-02	10.345
279810587	ENSG00000227407	0	AC008746.3	AC008746.3	0	19	n/a	n/a	8.82E-02	10.324
1095206	ENSG00000142700	40593	DMRTA2	DMRT-like family A2	63950	1	n/a	n/a	7.23E-02	10.294
1101115	ENSG00000176890	7255	TYMS	thymidylate synthetase	7298	18	n/a	n/a	7.16E-02	10.28
1090158	ENSG00000106211	3295	HSPB1	heat shock 27kDa protein 1	3315	7	n/a	n/a	6.15E-02	10.213
1099653	ENSG00000169877	30808	AHSP	alpha hemoglobin stabilizing protein	51327	16	n/a	n/a	3.07E-01	10.169
1105100	ENSG00000204347	122962	BTBD17	BTB (POZ) domain containing 17	388419	17	n/a	n/a	6.13E-02	10.135
1093004	ENSG00000129009	3646	ISLR	immunoglobulin superfamily containing leucine-rich repeat	3671	15	n/a	n/a	2.16E-01	10.133
1097980	ENSG00000163508	8262	EOMES	eomesodermin	8320	3	n/a	n/a	1.01E-01	10.051
1088859	ENSG00000092758	1290	COL9A3	collagen, type IX, alpha 3	1299	20	n/a	n/a	1.57E-01	10.044
1098827	ENSG00000166482	4214	MFAP4	microfibrillar-associated protein 4	4239	17	n/a	n/a	7.07E-02	10.029
1108786	ENSG00000237649	3808	KIFC1	kinesin family member C1	3833	6	n/a	n/a	1.58E-01	10.02
1095623	ENSG00000145386	885	CCNA2	cyclin A2	890	4	n/a	n/a	7.08E-02	9.892
1092233	ENSG00000122952	10971	ZWINT	ZW10 interactor	11130	10	n/a	n/a	6.05E-02	9.844
1088646	ENSG00000088325	22729	TPX2	TPX2, microtubule-associated, homolog (Xenopus laevis)	22974	20	n/a	n/a	1.60E-01	9.835
279861446	ENSG00000231991	301	ANXA2P2	annexin A2 pseudogene 2	304	9	n/a	n/a	2.18E-01	9.72
1090931	ENSG00000112280	1288	COL9A1	collagen, type IX, alpha 1	1297	6	n/a	n/a	2.64E-01	9.693
1100891	ENSG00000175643	77725	RMI2	RMI2, RecQ mediated genome instability 2, homolog (S. cerevisiae)	116028	16	n/a	n/a	6.01E-02	9.614
1087533	ENSG00000049323	4027	LTBP1	latent transforming growth factor beta binding protein 1	4052	2	n/a	n/a	1.68E-01	9.609
1096451	ENSG00000152284	57683	TCF7L1	transcription factor 7-like 1 (T-cell specific, HMG-box)	83439	2	n/a	n/a	2.45E-01	9.586
280097769	ENSG00000256663	0	RP11-424C20.2	RP11-424C20.2	0	12	n/a	n/a	2.02E-01	9.574
1095225	ENSG00000142945	10846	KIF2C	kinesin family member 2C	11004	1	n/a	n/a	9.40E-02	9.529
280105393	ENSG00000257453	0	RP11-290L1.3	RP11-290L1.3	0	12	n/a	n/a	1.67E-01	9.479
1087046	ENSG00000007350	8224	TKTL1	transketolase-like 1	8277	X	n/a	n/a	1.06E-01	9.46
1101998	ENSG00000181965	4736	NEUROG1	neurogenin 1	4762	5	n/a	n/a	6.31E-02	9.426
1095102	ENSG00000141756	38112	FKBP10	FK506 binding protein 10, 65 kDa	60681	17	n/a	n/a	1.31E-01	9.383
1103564	ENSG00000188486	2997	H2AFX	H2A histone family, member X	3014	11	n/a	n/a	7.30E-02	9.356
1098603	ENSG00000165659	1590	DACH1	dachshund homolog 1 (Drosophila)	1602	13	n/a	n/a	2.50E-01	9.333
1097678	ENSG00000162407	8546	PPAP2B	phosphatidic acid phosphatase type 2B	8613	1	n/a	n/a	7.15E-02	9.3
1087210	ENSG00000013810	10313	TACC3	transforming, acidic coiled-coil containing protein 3	10460	4	n/a	n/a	1.84E-01	9.255
1094732	ENSG00000139329	4035	LUM	lumican	4060	12	n/a	n/a	2.39E-01	9.225
1094427	ENSG00000137693	10266	YAP1	Yes-associated protein 1	10413	11	n/a	n/a	7.22E-02	9.193
1088391	ENSG00000080986	10256	NDC80	NDC80 homolog, kinetochore complex component (S. cerevisiae)	10403	18	n/a	n/a	5.63E-02	9.134
280070669	ENSG00000254422	0	RP11-864G5.3	RP11-864G5.3	0	11	n/a	n/a	6.33E-02	9.128
1098346	ENSG00000164611	9107	PTTG1	pituitary tumor-transforming 1	9232	5	n/a	n/a	7.01E-02	9.118
1095877	ENSG00000147257	2703	GPC3	glypican 3	2719	X	n/a	n/a	2.45E-01	9.074
1095145	ENSG00000142227	1999	EMP3	epithelial membrane protein 3	2014	19	n/a	n/a	1.66E-01	9.044
1093802	ENSG00000134363	10321	FST	follistatin	10468	5	n/a	n/a	2.54E-01	9.001
1099263	ENSG00000168209	33832	DDIT4	DNA-damage-inducible transcript 4	54541	10	n/a	n/a	9.39E-02	8.909
1105797	ENSG00000213005	26003	PTTG3P	pituitary tumor-transforming 3, pseudogene	26255	8	n/a	n/a	7.35E-02	8.9
1099063	ENSG00000167513	57302	CDT1	chromatin licensing and DNA replication factor 1	81620	16	n/a	n/a	1.75E-01	8.898
1094128	ENSG00000136110	10903	LECT1	leukocyte cell derived chemotaxin 1	11061	13	n/a	n/a	2.84E-01	8.862
1092762	ENSG00000126787	9643	DLGAP5	discs, large (Drosophila) homolog-associated protein 5	9787	14	n/a	n/a	7.29E-02	8.764
1094539	ENSG00000138160	3807	KIF11	kinesin family member 11	3832	10	n/a	n/a	6.32E-02	8.758
1091568	ENSG00000117122	4212	MFAP2	microfibrillar-associated protein 2	4237	1	n/a	n/a	5.51E-02	8.75
1092283	ENSG00000123374	1012	CDK2	cyclin-dependent kinase 2	1017	12	n/a	n/a	6.34E-02	8.695
1093766	ENSG00000134222	58918	PSRC1	proline/serine-rich coiled-coil 1	84722	1	n/a	n/a	9.02E-02	8.628
1090255	ENSG00000106819	34118	ASPN	asporin	54829	9	n/a	n/a	2.86E-01	8.622
1088095	ENSG00000073111	4146	MCM2	minichromosome maintenance complex component 2	4171	3	n/a	n/a	1.94E-01	8.586
1089702	ENSG00000103449	6265	SALL1	sal-like 1 (Drosophila)	6299	16	n/a	n/a	2.59E-01	8.581
1105326	ENSG00000204950	123760	LRRC10B	leucine rich repeat containing 10B	390205	11	n/a	n/a	7.62E-02	8.574
1090752	ENSG00000111206	2289	FOXM1	forkhead box M1	2305	12	n/a	n/a	2.34E-01	8.544
280117529	ENSG00000258554	0	RP11-973D8.4	RP11-973D8.4	0	12	n/a	n/a	9.16E-02	8.526
1102369	ENSG00000183580	22949	FBXL7	F-box and leucine-rich repeat protein 7	23194	5	n/a	n/a	2.34E-01	8.497
1090217	ENSG00000106571	2720	GLI3	GLI family zinc finger 3	2737	7	n/a	n/a	2.88E-01	8.453
280128501	ENSG00000259179	0	RP11-126F18.1	RP11-126F18.1	0	15	n/a	n/a	1.66E-01	8.446
1102223	ENSG00000182968	6616	SOX1	SRY (sex determining region Y)-box 1	6656	13	n/a	n/a	1.63E-01	8.419
1090466	ENSG00000108679	3934	LGALS3BP	lectin, galactoside-binding, soluble, 3 binding protein	3959	17	n/a	n/a	1.45E-01	8.418
1100210	ENSG00000172201	3380	ID4	inhibitor of DNA binding 4, dominant negative helix-loop-helix protein	3400	6	n/a	n/a	9.33E-02	8.414
1099820	ENSG00000170577	10578	SIX2	SIX homeobox 2	10736	2	n/a	n/a	3.20E-01	8.302
1099753	ENSG00000170312	978	CDK1	cyclin-dependent kinase 1	983	10	n/a	n/a	8.18E-02	8.284
1095795	ENSG00000146670	76638	CDCA5	cell division cycle associated 5	113130	11	n/a	n/a	5.77E-02	8.25
1104452	ENSG00000197956	6244	S100A6	S100 calcium binding protein A6	6277	1	n/a	n/a	2.45E-01	8.238
1104804	ENSG00000198901	8935	PRC1	protein regulator of cytokinesis 1	9055	15	n/a	n/a	8.22E-02	8.23
1090973	ENSG00000112559	4163	MDFI	MyoD family inhibitor	4188	6	n/a	n/a	1.58E-01	8.226
1091027	ENSG00000112984	9967	KIF20A	kinesin family member 20A	10112	5	n/a	n/a	1.66E-01	8.219
1104604	ENSG00000198435	134573	NRARP	NOTCH-regulated ankyrin repeat protein	441478	9	n/a	n/a	6.41E-02	8.189
1100127	ENSG00000171848	6208	RRM2	ribonucleotide reductase M2	6241	2	n/a	n/a	7.66E-02	8.137
1093626	ENSG00000133110	10484	POSTN	periostin, osteoblast specific factor	10631	13	n/a	n/a	2.71E-01	8.118
1094019	ENSG00000135547	23248	HEY2	hairy/enhancer-of-split related with YRPW motif 2	23493	6	n/a	n/a	1.04E-01	8.049
1092305	ENSG00000123560	5322	PLP1	proteolipid protein 1	5354	X	n/a	n/a	1.94E-01	8.048
1099575	ENSG00000169515	58203	CCDC8	coiled-coil domain containing 8	83987	19	n/a	n/a	7.64E-02	8.043
1087321	ENSG00000026025	7388	VIM	vimentin	7431	10	n/a	n/a	7.26E-02	8.023
1099242	ENSG00000168078	35160	PBK	PDZ binding kinase	55872	8	n/a	n/a	8.59E-02	8.012
1090900	ENSG00000112118	4147	MCM3	minichromosome maintenance complex component 3	4172	6	n/a	n/a	1.40E-01	7.977
1087047	ENSG00000007372	5048	PAX6	paired box 6	5080	11	n/a	n/a	1.17E-01	7.962
1089675	ENSG00000103260	54846	METRN	meteorin, glial cell differentiation regulator	79006	16	n/a	n/a	1.04E-01	7.936
1089404	ENSG00000101412	1857	E2F1	E2F transcription factor 1	1869	20	n/a	n/a	6.14E-02	7.926
1092299	ENSG00000123485	34644	HJURP	Holliday junction recognition protein	55355	2	n/a	n/a	1.36E-01	7.917
1096483	ENSG00000152518	674	ZFP36L2	zinc finger protein 36, C3H type-like 2	678	2	n/a	n/a	8.18E-02	7.911
279895312	ENSG00000234961	0	RP11-124N14.3	RP11-124N14.3	0	10	n/a	n/a	7.11E-02	7.889
1092574	ENSG00000125520	36010	SLC2A4RG	SLC2A4 regulator	56731	20	n/a	n/a	1.68E-01	7.865
279727004	ENSG00000214018	0	RRM2P3	ribonucleotide reductase M2 polypeptide pseudogene 3	0	X	n/a	n/a	5.04E-02	7.831
1096200	ENSG00000149948	8040	HMGA2	high mobility group AT-hook 2	8091	12	n/a	n/a	7.76E-02	7.808
1093852	ENSG00000134690	34432	CDCA8	cell division cycle associated 8	55143	1	n/a	n/a	6.34E-02	7.795
1103404	ENSG00000187837	2989	HIST1H1C	histone cluster 1, H1c	3006	6	n/a	n/a	2.24E-01	7.77
1091742	ENSG00000118707	37896	TGIF2	TGFB-induced factor homeobox 2	60436	20	n/a	n/a	1.43E-01	7.76
1099918	ENSG00000170989	1888	S1PR1	sphingosine-1-phosphate receptor 1	1901	1	n/a	n/a	1.23E-01	7.753
1090783	ENSG00000111341	4231	MGP	matrix Gla protein	4256	12	n/a	n/a	3.02E-01	7.733
1087754	ENSG00000064309	30420	CDON	Cdon homolog (mouse)	50937	11	n/a	n/a	2.81E-01	7.73
1089788	ENSG00000104332	6386	SFRP1	secreted frizzled-related protein 1	6422	8	n/a	n/a	7.15E-02	7.674
1092011	ENSG00000120885	1182	CLU	clusterin	1191	8	n/a	n/a	7.12E-02	7.575
1099185	ENSG00000167900	7040	TK1	thymidine kinase 1, soluble	7083	17	n/a	n/a	6.12E-02	7.565
280131168	ENSG00000259340	0	CTD-2027G2.1	CTD-2027G2.1	0	15	n/a	n/a	1.24E-01	7.546
1091789	ENSG00000119326	8656	CTNNAL1	catenin (cadherin-associated protein), alpha-like 1	8727	9	n/a	n/a	1.61E-01	7.519
1095751	ENSG00000146250	81702	PRSS35	protease, serine, 35	167681	6	n/a	n/a	2.02E-01	7.512
1089327	ENSG00000101134	35105	DOK5	docking protein 5	55816	20	n/a	n/a	7.11E-02	7.511
1092823	ENSG00000127418	33139	FGFRL1	fibroblast growth factor receptor-like 1	53834	4	n/a	n/a	2.26E-01	7.498
1101698	ENSG00000180209	29630	MYLPF	myosin light chain, phosphorylatable, fast skeletal muscle	29895	16	n/a	n/a	2.85E-01	7.458
279809750	ENSG00000227325	0	AC021106.1	AC021106.1	0	4	n/a	n/a	1.03E-01	7.407
1096032	ENSG00000148498	35568	PARD3	par-3 partitioning defective 3 homolog (C. elegans)	56288	10	n/a	n/a	1.07E-01	7.392
279847737	ENSG00000230787	0	RP11-548C21.1	RP11-548C21.1	0	1	n/a	n/a	6.92E-02	7.39
1093844	ENSG00000134602	31245	MST4	Serine/threonine-protein kinase MST4	51765	X	n/a	n/a	4.88E-02	7.381
1097701	ENSG00000162510	4121	MATN1	matrilin 1, cartilage matrix protein	4146	1	n/a	n/a	3.05E-01	7.368
1090070	ENSG00000105722	2062	ERF	Ets2 repressor factor	2077	19	n/a	n/a	1.86E-01	7.329
1092642	ENSG00000125848	23520	FLRT3	fibronectin leucine rich transmembrane protein 3	23767	20	n/a	n/a	7.79E-02	7.325
1088478	ENSG00000083782	1821	EPYC	epiphycan	1833	12	n/a	n/a	3.15E-01	7.292
1099097	ENSG00000167617	80686	CDC42EP5	CDC42 effector protein (Rho GTPase binding) 5	148170	19	n/a	n/a	2.86E-01	7.273
1091331	ENSG00000115468	56104	EFHD1	EF-hand domain family, member D1	80303	2	n/a	n/a	2.85E-01	7.267
1088167	ENSG00000075218	30992	GTSE1	G-2 and S-phase expressed 1	51512	22	n/a	n/a	1.04E-01	7.26
1095985	ENSG00000148204	94824	CRB2	crumbs homolog 2 (Drosophila)	286204	9	n/a	n/a	2.47E-01	7.258
1097754	ENSG00000162692	7369	VCAM1	vascular cell adhesion molecule 1	7412	1	n/a	n/a	8.45E-02	7.235
280044069	ENSG00000251948	0	AC092279.1	AC092279.1	0	19	n/a	n/a	3.27E-01	7.23
1090544	ENSG00000109193	6743	SULT1E1	sulfotransferase family 1E, estrogen-preferring, member 1	6783	4	n/a	n/a	2.95E-01	7.195
1090210	ENSG00000106538	5887	RARRES2	retinoic acid receptor responder (tazarotene induced) 2	5919	7	n/a	n/a	7.65E-02	7.178
1093216	ENSG00000130656	3033	HBZ	hemoglobin, zeta	3050	16	n/a	n/a	2.37E-01	7.167
1098894	ENSG00000166803	9624	KIAA0101	KIAA0101	9768	15	n/a	n/a	7.22E-02	7.127
1093916	ENSG00000135069	29701	PSAT1	phosphoserine aminotransferase 1	29968	9	n/a	n/a	7.16E-02	7.12
1090819	ENSG00000111665	57705	CDCA3	cell division cycle associated 3	83461	12	n/a	n/a	1.43E-01	7.115
1094664	ENSG00000138795	30658	LEF1	lymphoid enhancer-binding factor 1	51176	4	n/a	n/a	2.08E-01	7.111
1105896	ENSG00000213719	1183	CLIC1	chloride intracellular channel 1	1192	6	n/a	n/a	8.32E-02	7.099
280053453	ENSG00000253198	0	RP11-643N23.1	RP11-643N23.1	0	8	n/a	n/a	5.77E-02	7.057
1095661	ENSG00000145721	81698	LIX1	Lix1 homolog (chicken)	167410	5	n/a	n/a	1.66E-01	7.038
280023829	ENSG00000250254	10586	PTTG2	pituitary tumor-transforming 2	10744	4	n/a	n/a	1.02E-01	7.029
1095480	ENSG00000144354	58113	CDCA7	cell division cycle associated 7	83879	2	n/a	n/a	1.46E-01	7.01
1104283	ENSG00000197459	8287	HIST1H2BH	histone cluster 1, H2bh	8345	6	n/a	n/a	1.80E-01	7.01
1104614	ENSG00000198467	7126	TPM2	tropomyosin 2 (beta)	7169	9	n/a	n/a	1.81E-01	6.983
1087467	ENSG00000043355	7503	ZIC2	Zic family member 2	7546	13	n/a	n/a	1.24E-01	6.979
1087378	ENSG00000034063	28863	UHRF1	ubiquitin-like with PHD and ring finger domains 1	29128	19	n/a	n/a	2.02E-01	6.963
280115622	ENSG00000258445	0	RP11-307P22.1	RP11-307P22.1	0	14	n/a	n/a	6.92E-02	6.958
1095563	ENSG00000144857	60076	BOC	Boc homolog (mouse)	91653	3	n/a	n/a	2.07E-01	6.955
1092953	ENSG00000128602	6568	SMO	smoothened, frizzled family receptor	6608	7	n/a	n/a	5.43E-02	6.935
1091647	ENSG00000117650	4725	NEK2	NIMA (never in mitosis gene a)-related kinase 2	4751	1	n/a	n/a	9.34E-02	6.909
1088328	ENSG00000079215	6471	SLC1A3	solute carrier family 1 (glial high affinity glutamate transporter), member 3	6507	5	n/a	n/a	8.60E-02	6.909
1098358	ENSG00000164651	85802	SP8	Sp8 transcription factor	221833	7	n/a	n/a	4.76E-02	6.851
1098203	ENSG00000164111	305	ANXA5	annexin A5	308	4	n/a	n/a	1.73E-01	6.847
1089089	ENSG00000100162	54859	CENPM	centromere protein M	79019	22	n/a	n/a	5.76E-02	6.802
1091696	ENSG00000118271	7233	TTR	transthyretin	7276	18	n/a	n/a	2.27E-01	6.786
1088872	ENSG00000093009	8260	CDC45	cell division cycle 45 homolog (S. cerevisiae)	8318	22	n/a	n/a	1.67E-01	6.784
1109078	ENSG00000243364	1932	EFNA4	ephrin-A4	1945	1	n/a	n/a	5.43E-02	6.75
1097839	ENSG00000162998	2471	FRZB	frizzled-related protein	2487	2	n/a	n/a	2.84E-01	6.746
1088220	ENSG00000076382	10468	SPAG5	sperm associated antigen 5	10615	17	n/a	n/a	2.40E-01	6.744
1092045	ENSG00000121152	23152	NCAPH	non-SMC condensin I complex, subunit H	23397	2	n/a	n/a	1.94E-01	6.725
1091727	ENSG00000118523	1479	CTGF	connective tissue growth factor	1490	6	n/a	n/a	2.27E-01	6.716
1105059	ENSG00000204248	1293	COL11A2	collagen, type XI, alpha 2	1302	6	n/a	n/a	2.67E-01	6.715
280078548	ENSG00000254969	0	RP11-939C17.2	RP11-939C17.2	0	11	n/a	n/a	1.52E-01	6.71
1087250	ENSG00000018625	474	ATP1A2	ATPase, Na+/K+ transporting, alpha 2 polypeptide	477	1	n/a	n/a	1.26E-01	6.693
1105064	ENSG00000204262	1281	COL5A2	collagen, type V, alpha 2	1290	2	n/a	n/a	1.86E-01	6.679
1094315	ENSG00000137070	3565	IL11RA	interleukin 11 receptor, alpha	3590	9	n/a	n/a	2.11E-01	6.664
1088627	ENSG00000087586	6750	AURKA	aurora kinase A	6790	20	n/a	n/a	1.71E-01	6.655
1103722	ENSG00000189067	9375	LITAF	lipopolysaccharide-induced TNF factor	9516	16	n/a	n/a	1.66E-01	6.647
1090807	ENSG00000111602	8835	TIMELESS	timeless homolog (Drosophila)	8914	12	n/a	n/a	1.53E-01	6.636
1093136	ENSG00000130203	345	APOE	apolipoprotein E	348	19	n/a	n/a	2.63E-01	6.616
1093738	ENSG00000134057	886	CCNB1	cyclin B1	891	5	n/a	n/a	7.99E-02	6.612
279735820	ENSG00000214998	0	AC006465.4	AC006465.4	0	7	n/a	n/a	7.09E-02	6.606
1096445	ENSG00000152253	36679	SPC25	SPC25, NDC80 kinetochore complex component, homolog (S. cerevisiae)	57405	2	n/a	n/a	7.13E-02	6.602
1094720	ENSG00000139263	78824	LRIG3	leucine-rich repeats and immunoglobulin-like domains 3	121227	12	n/a	n/a	2.02E-01	6.537
1096986	ENSG00000156970	697	BUB1B	budding uninhibited by benzimidazoles 1 homolog beta (yeast)	701	15	n/a	n/a	1.69E-01	6.524
1088672	ENSG00000088882	35545	CPXM1	carboxypeptidase X (M14 family), member 1	56265	20	n/a	n/a	8.53E-02	6.48
1092367	ENSG00000124145	6349	SDC4	syndecan 4	6385	20	n/a	n/a	2.18E-01	6.474
1087534	ENSG00000049449	133255	RCN1	reticulocalbin 1, EF-hand calcium binding domain	440034	11	n/a	n/a	1.71E-01	6.457
280083575	ENSG00000255252	0	RP1-65P5.3	RP1-65P5.3	0	11	n/a	n/a	7.35E-02	6.45
1089297	ENSG00000100968	4750	NFATC4	nuclear factor of activated T-cells, cytoplasmic, calcineurin-dependent 4	4776	14	n/a	n/a	1.99E-01	6.427
279730696	ENSG00000214455	0	RCN1P2	reticulocalbin 1, EF-hand calcium binding domain pseudogene 2	0	13	n/a	n/a	7.49E-02	6.426
279782463	ENSG00000224962	0	RP11-450H5.2	RP11-450H5.2	0	3	n/a	n/a	6.90E-02	6.425
1087157	ENSG00000011304	5693	PTBP1	polypyrimidine tract binding protein 1	5725	19	n/a	n/a	1.98E-01	6.418
1087166	ENSG00000011465	1622	DCN	decorin	1634	12	n/a	n/a	2.05E-01	6.414
1090178	ENSG00000106333	5086	PCOLCE	procollagen C-endopeptidase enhancer	5118	7	n/a	n/a	2.29E-01	6.366
1088592	ENSG00000087077	7162	TRIP6	thyroid hormone receptor interactor 6	7205	7	n/a	n/a	5.89E-02	6.352
1091040	ENSG00000113140	6638	SPARC	secreted protein, acidic, cysteine-rich (osteonectin)	6678	5	n/a	n/a	2.04E-01	6.351
1089970	ENSG00000105355	10080	PLIN3	perilipin 3	10226	19	n/a	n/a	8.17E-02	6.328
1095898	ENSG00000147437	2779	GNRH1	gonadotropin-releasing hormone 1 (luteinizing-releasing hormone)	2796	8	n/a	n/a	2.87E-01	6.328
280126683	ENSG00000259078	0	CTD-2509G16.6	CTD-2509G16.6	0	14	n/a	n/a	1.77E-01	6.325
279869495	ENSG00000232699	0	RP11-758C21.1	RP11-758C21.1	0	6	n/a	n/a	2.29E-01	6.31
1098091	ENSG00000163808	36271	KIF15	kinesin family member 15	56992	3	n/a	n/a	2.27E-01	6.307
1094725	ENSG00000139289	22578	PHLDA1	pleckstrin homology-like domain, family A, member 1	22822	12	n/a	n/a	1.88E-01	6.297
1093006	ENSG00000129038	3991	LOXL1	lysyl oxidase-like 1	4016	15	n/a	n/a	1.20E-01	6.275
1095277	ENSG00000143228	57783	NUF2	NUF2, NDC80 kinetochore complex component, homolog (S. cerevisiae)	83540	1	n/a	n/a	1.44E-01	6.27
1104741	ENSG00000198795	25674	ZNF521	zinc finger protein 521	25925	18	n/a	n/a	6.03E-02	6.263
1098202	ENSG00000164109	4060	MAD2L1	MAD2 mitotic arrest deficient-like 1 (yeast)	4085	4	n/a	n/a	7.15E-02	6.226
1088778	ENSG00000090889	23888	KIF4A	kinesin family member 4A	24137	X	n/a	n/a	1.25E-01	6.178
1089431	ENSG00000101542	28053	CDH20	cadherin 20, type 2	28316	18	n/a	n/a	1.57E-01	6.164
1103484	ENSG00000188153	1278	COL4A5	collagen, type IV, alpha 5	1287	X	n/a	n/a	1.17E-01	6.148
1097802	ENSG00000162873	34509	KLHDC8A	kelch domain containing 8A	55220	1	n/a	n/a	1.20E-01	6.147
1104317	ENSG00000197565	1279	COL4A6	collagen, type IV, alpha 6	1288	X	n/a	n/a	2.27E-01	6.139
1087722	ENSG00000062822	5392	POLD1	polymerase (DNA directed), delta 1, catalytic subunit 125kDa	5424	19	n/a	n/a	2.23E-01	6.134
1098190	ENSG00000164087	25635	POC1A	POC1 centriolar protein homolog A (Chlamydomonas)	25886	3	n/a	n/a	4.99E-02	6.13
1101424	ENSG00000178556	0	CKS1BP6	CDC28 protein kinase regulatory subunit 1B pseudogene 6	0	X	n/a	n/a	5.03E-02	6.119
1092371	ENSG00000124159	8708	MATN4	matrilin 4	8785	20	n/a	n/a	3.28E-01	6.102
1104106	ENSG00000196924	2300	FLNA	filamin A, alpha	2316	X	n/a	n/a	2.35E-01	6.096
1089765	ENSG00000104147	11174	OIP5	Opa interacting protein 5	11339	15	n/a	n/a	7.22E-02	6.093
1092775	ENSG00000126878	57786	AIF1L	allograft inflammatory factor 1-like	83543	9	n/a	n/a	7.21E-02	6.092
1097929	ENSG00000163346	36601	PBXIP1	pre-B-cell leukemia homeobox interacting protein 1	57326	1	n/a	n/a	6.13E-02	6.067
1099297	ENSG00000168309	11011	FAM107A	family with sequence similarity 107, member A	11170	3	n/a	n/a	2.04E-01	6.056
1089132	ENSG00000100297	4149	MCM5	minichromosome maintenance complex component 5	4174	22	n/a	n/a	1.85E-01	6.053
1095653	ENSG00000145681	1395	HAPLN1	hyaluronan and proteoglycan link protein 1	1404	5	n/a	n/a	3.30E-01	6.046
1105654	ENSG00000206177	3025	HBM	hemoglobin, mu	3042	16	n/a	n/a	2.91E-01	6.018
1088774	ENSG00000090776	1934	EFNB1	ephrin-B1	1947	X	n/a	n/a	7.64E-02	6.011
1091000	ENSG00000112742	7229	TTK	TTK protein kinase	7272	6	n/a	n/a	8.18E-02	6.007
1096377	ENSG00000151725	55485	MLF1IP	MLF1 interacting protein	79682	4	n/a	n/a	5.90E-02	5.999
1104725	ENSG00000198759	25724	EGFL6	EGF-like-domain, multiple 6	25975	X	n/a	n/a	3.27E-01	5.991
1098264	ENSG00000164294	143205	GPX8	glutathione peroxidase 8 (putative)	493869	5	n/a	n/a	2.36E-01	5.96
279751883	ENSG00000221088	0	AP005264.1	AP005264.1	0	18	n/a	n/a	1.17E-01	5.957
1088489	ENSG00000083857	2180	FAT1	FAT tumor suppressor homolog 1 (Drosophila)	2195	4	n/a	n/a	2.33E-01	5.957
1093683	ENSG00000133636	4891	NTS	neurotensin	4922	12	n/a	n/a	3.09E-01	5.916
1089419	ENSG00000101447	57292	FAM83D	family with sequence similarity 83, member D	81610	20	n/a	n/a	1.77E-01	5.913
1096058	ENSG00000148737	6894	TCF7L2	transcription factor 7-like 2 (T-cell specific, HMG-box)	6934	10	n/a	n/a	6.10E-02	5.91
279787317	ENSG00000225410	0	AC107016.1	AC107016.1	0	12	n/a	n/a	2.60E-01	5.888
279880241	ENSG00000233639	0	AC018730.1	AC018730.1	0	2	n/a	n/a	6.32E-02	5.886
1091214	ENSG00000114738	7821	MAPKAPK3	mitogen-activated protein kinase-activated protein kinase 3	7867	3	n/a	n/a	6.08E-02	5.877
1100951	ENSG00000176014	58816	TUBB6	tubulin, beta 6 class V	84617	18	n/a	n/a	1.60E-01	5.871
1088347	ENSG00000079616	3810	KIF22	kinesin family member 22	3835	16	n/a	n/a	2.04E-01	5.861
1099606	ENSG00000169679	695	BUB1	budding uninhibited by benzimidazoles 1 homolog (yeast)	699	2	n/a	n/a	1.09E-01	5.857
1098550	ENSG00000165458	3611	INPPL1	inositol polyphosphate phosphatase-like 1	3636	11	n/a	n/a	2.28E-01	5.854
1090305	ENSG00000107438	9001	PDLIM1	PDZ and LIM domain 1	9124	10	n/a	n/a	2.65E-01	5.851
1089426	ENSG00000101470	7082	TNNC2	troponin C type 2 (fast)	7125	20	n/a	n/a	2.53E-01	5.849
1108820	ENSG00000237810	0	CTD-2571E19.3	CTD-2571E19.3	0	8	n/a	n/a	2.37E-01	5.849
1098522	ENSG00000165304	9689	MELK	maternal embryonic leucine zipper kinase	9833	9	n/a	n/a	8.90E-02	5.842
1095101	ENSG00000141753	3467	IGFBP4	insulin-like growth factor binding protein 4	3487	17	n/a	n/a	2.42E-01	5.841
1100984	ENSG00000176170	8798	SPHK1	sphingosine kinase 1	8877	17	n/a	n/a	7.11E-02	5.834
1102410	ENSG00000183691	9115	NOG	noggin	9241	17	n/a	n/a	4.73E-02	5.832
1091035	ENSG00000113083	3990	LOX	lysyl oxidase	4015	5	n/a	n/a	2.65E-01	5.821
280116447	ENSG00000258486	5997	RN7SL1	RNA, 7SL, cytoplasmic 1	6029	14	n/a	n/a	2.74E-01	5.81
1102020	ENSG00000182108	28691	DEXI	Dexi homolog (mouse)	28955	16	n/a	n/a	7.37E-02	5.808
1094453	ENSG00000137807	9353	KIF23	kinesin family member 23	9493	15	n/a	n/a	1.37E-01	5.808
279726195	ENSG00000213959	0	RP5-1100H13.3	RP5-1100H13.3	0	20	n/a	n/a	5.35E-02	5.8
1091129	ENSG00000113810	9906	SMC4	structural maintenance of chromosomes 4	10051	3	n/a	n/a	1.05E-01	5.784
1097865	ENSG00000163083	3600	INHBB	inhibin, beta B	3625	2	n/a	n/a	2.54E-01	5.781
1095336	ENSG00000143476	30994	DTL	denticleless homolog (Drosophila)	51514	1	n/a	n/a	1.86E-01	5.73
1096111	ENSG00000149257	867	SERPINH1	serpin peptidase inhibitor, clade H (heat shock protein 47), member 1, (collagen binding protein 1)	871	11	n/a	n/a	1.50E-01	5.73
1089189	ENSG00000100427	22964	MLC1	megalencephalic leukoencephalopathy with subcortical cysts 1	23209	22	n/a	n/a	1.30E-01	5.724
1105653	ENSG00000206172	3022	HBA1	hemoglobin, alpha 1	3039	16	n/a	n/a	2.65E-01	5.71
1087194	ENSG00000013297	4978	CLDN11	claudin 11	5010	3	n/a	n/a	2.68E-01	5.705
1093322	ENSG00000131153	31139	GINS2	GINS complex subunit 2 (Psf2 homolog)	51659	16	n/a	n/a	5.42E-02	5.687
1099919	ENSG00000171004	59857	HS6ST2	heparan sulfate 6-O-sulfotransferase 2	90161	X	n/a	n/a	7.10E-02	5.679
1088127	ENSG00000074181	4823	NOTCH3	notch 3	4854	19	n/a	n/a	3.00E-01	5.673
1092231	ENSG00000122884	5001	P4HA1	prolyl 4-hydroxylase, alpha polypeptide I	5033	10	n/a	n/a	5.78E-02	5.673
1089359	ENSG00000101224	989	CDC25B	cell division cycle 25 homolog B (S. pombe)	994	20	n/a	n/a	1.87E-01	5.668
1103069	ENSG00000186340	7016	THBS2	thrombospondin 2	7058	6	n/a	n/a	2.56E-01	5.667
1095792	ENSG00000146592	9444	CREB5	cAMP responsive element binding protein 5	9586	7	n/a	n/a	2.53E-01	5.655
280026510	ENSG00000250463	0	RP11-226L15.4	RP11-226L15.4	0	1	n/a	n/a	3.00E-01	5.655
1098278	ENSG00000164326	9463	CARTPT	CART prepropeptide	9607	5	n/a	n/a	2.89E-01	5.631
279859867	ENSG00000231864	0	RP11-229P13.23	RP11-229P13.23	0	9	n/a	n/a	6.14E-02	5.628
1095314	ENSG00000143387	1502	CTSK	cathepsin K	1513	1	n/a	n/a	2.89E-01	5.612
1105246	ENSG00000204682	124909	C10orf114	chromosome 10 open reading frame 114	399726	10	n/a	n/a	6.52E-02	5.606
1098665	ENSG00000165912	29498	PACSIN3	protein kinase C and casein kinase substrate in neurons 3	29763	11	n/a	n/a	5.42E-02	5.593
1090548	ENSG00000109255	10716	NMU	neuromedin U	10874	4	n/a	n/a	5.72E-02	5.585
1104760	ENSG00000198830	3131	HMGN2	high mobility group nucleosomal binding domain 2	3151	1	n/a	n/a	2.81E-01	5.58
1099074	ENSG00000167543	59881	TP53I13	tumor protein p53 inducible protein 13	90313	17	n/a	n/a	1.14E-01	5.562
1101125	ENSG00000176912	149616	C18orf56	chromosome 18 open reading frame 56	494514	18	n/a	n/a	7.98E-02	5.542
1102258	ENSG00000183098	9937	GPC6	glypican 6	10082	13	n/a	n/a	7.34E-02	5.537
1096727	ENSG00000154640	10792	BTG3	BTG family, member 3	10950	21	n/a	n/a	9.58E-02	5.529
1089385	ENSG00000101335	10251	MYL9	myosin, light chain 9, regulatory	10398	20	n/a	n/a	2.01E-01	5.519
1096841	ENSG00000155760	8266	FZD7	frizzled family receptor 7	8324	2	n/a	n/a	9.68E-02	5.517
1093077	ENSG00000129654	2286	FOXJ1	forkhead box J1	2302	17	n/a	n/a	5.82E-02	5.492
279922784	ENSG00000237485	157129433	SGOL1-AS1	SGOL1 antisense RNA 1 (non-protein coding)	100874028	3	n/a	n/a	5.14E-02	5.462
1103934	ENSG00000196411	2035	EPHB4	EPH receptor B4	2050	7	n/a	n/a	8.34E-02	5.453
1098625	ENSG00000165730	85559	STOX1	storkhead box 1	219736	10	n/a	n/a	5.80E-02	5.452
1103023	ENSG00000186185	80568	KIF18B	kinesin family member 18B	146909	17	n/a	n/a	2.92E-01	5.446
280120490	ENSG00000258725	157123083	AC068831.8	AC068831.8	100507118	15	n/a	n/a	2.28E-01	5.446
1097273	ENSG00000159251	67	ACTC1	actin, alpha, cardiac muscle 1	70	15	n/a	n/a	2.81E-01	5.423
1095128	ENSG00000142089	10263	IFITM3	interferon induced transmembrane protein 3	10410	11	n/a	n/a	1.52E-01	5.418
1095095	ENSG00000141736	2049	ERBB2	v-erb-b2 erythroblastic leukemia viral oncogene homolog 2, neuro/glioblastoma derived oncogene homolog (avian)	2064	17	n/a	n/a	7.11E-02	5.405
279853735	ENSG00000231313	0	CLIC1P1	chloride intracellular channel 1 pseudogene 1	0	12	n/a	n/a	7.15E-02	5.404
1104578	ENSG00000198336	4609	MYL4	myosin, light chain 4, alkali; atrial, embryonic	4635	17	n/a	n/a	9.54E-02	5.394
1095134	ENSG00000142173	1283	COL6A2	collagen, type VI, alpha 2	1292	21	n/a	n/a	1.73E-01	5.393
1095295	ENSG00000143333	5972	RGS16	regulator of G-protein signaling 16	6004	1	n/a	n/a	8.91E-02	5.391
1090518	ENSG00000109062	9233	SLC9A3R1	solute carrier family 9 (sodium/hydrogen exchanger), member 3 regulator 1	9368	17	n/a	n/a	6.09E-02	5.388
1089911	ENSG00000105011	35012	ASF1B	ASF1 anti-silencing function 1 homolog B (S. cerevisiae)	55723	19	n/a	n/a	7.12E-02	5.387
1093952	ENSG00000135272	29702	MDFIC	MyoD family inhibitor domain containing	29969	7	n/a	n/a	1.29E-01	5.385
1091172	ENSG00000114346	1882	ECT2	epithelial cell transforming sequence 2 oncogene	1894	3	n/a	n/a	9.69E-02	5.382
1101303	ENSG00000177807	3741	KCNJ10	potassium inwardly-rectifying channel, subfamily J, member 10	3766	1	n/a	n/a	2.89E-01	5.381
1102447	ENSG00000183798	59861	EMILIN3	elastin microfibril interfacer 3	90187	20	n/a	n/a	6.30E-02	5.377
1097716	ENSG00000162576	33878	MXRA8	matrix-remodelling associated 8	54587	1	n/a	n/a	7.28E-02	5.37
1089446	ENSG00000101670	9253	LIPG	lipase, endothelial	9388	18	n/a	n/a	8.73E-02	5.369
1099203	ENSG00000167969	1620	ECI1	enoyl-CoA delta isomerase 1	1632	16	n/a	n/a	5.10E-02	5.36
1102540	ENSG00000184232	85637	OAF	OAF homolog (Drosophila)	220323	11	n/a	n/a	8.36E-02	5.347
1093996	ENSG00000135451	9880	TROAP	trophinin associated protein (tastin)	10024	12	n/a	n/a	2.56E-01	5.34
1106516	ENSG00000221857	5316	FXYD1	FXYD domain containing ion transport regulator 1	5348	19	n/a	n/a	2.63E-01	5.338
1096018	ENSG00000148400	4820	NOTCH1	notch 1	4851	9	n/a	n/a	3.42E-01	5.333
280091246	ENSG00000255905	0	AL391319.1	AL391319.1	0	6	n/a	n/a	2.97E-01	5.319
1103578	ENSG00000188536	3023	HBA2	hemoglobin, alpha 2	3040	16	n/a	n/a	2.57E-01	5.318
1108731	ENSG00000237240	0	U47924.25	Uncharacterized protein	0	12	n/a	n/a	2.01E-01	5.308
279893695	ENSG00000234819	0	RP11-336N8.4	RP11-336N8.4	0	9	n/a	n/a	1.14E-01	5.296
1087535	ENSG00000049540	1991	ELN	elastin	2006	7	n/a	n/a	1.45E-01	5.292
1095219	ENSG00000142871	3471	CYR61	cysteine-rich, angiogenic inducer, 61	3491	1	n/a	n/a	6.28E-02	5.29
1088803	ENSG00000091409	3630	ITGA6	integrin, alpha 6	3655	2	n/a	n/a	5.74E-02	5.288
1104904	ENSG00000203760	122200	CENPW	centromere protein W	387103	6	n/a	n/a	1.02E-01	5.285
280135928	ENSG00000259605	0	AC074212.5	AC074212.5	0	19	n/a	n/a	6.30E-02	5.281
1087143	ENSG00000011028	9758	MRC2	mannose receptor, C type 2	9902	17	n/a	n/a	1.19E-01	5.275
1093028	ENSG00000129219	5306	PLD2	phospholipase D2	5338	17	n/a	n/a	2.81E-01	5.273
1104148	ENSG00000197043	306	ANXA6	annexin A6	309	5	n/a	n/a	1.37E-01	5.259
1090848	ENSG00000111783	5960	RFX4	regulatory factor X, 4 (influences HLA class II expression)	5992	12	n/a	n/a	2.84E-01	5.257
1087850	ENSG00000066468	2248	FGFR2	fibroblast growth factor receptor 2	2263	10	n/a	n/a	1.67E-01	5.255
1099984	ENSG00000171241	55604	SHCBP1	SHC SH2-domain binding protein 1	79801	16	n/a	n/a	1.20E-01	5.252
1094806	ENSG00000139800	59575	ZIC5	Zic family member 5	85416	13	n/a	n/a	1.84E-01	5.246
1095544	ENSG00000144749	25767	LRIG1	leucine-rich repeats and immunoglobulin-like domains 1	26018	3	n/a	n/a	2.70E-01	5.233
280137550	ENSG00000259716	0	RP5-977B1.11	RP5-977B1.11	0	20	n/a	n/a	2.04E-01	5.225
1093835	ENSG00000134569	4013	LRP4	low density lipoprotein receptor-related protein 4	4038	11	n/a	n/a	2.77E-01	5.221
1094910	ENSG00000140525	34504	FANCI	Fanconi anemia, complementation group I	55215	15	n/a	n/a	7.65E-02	5.221
1093774	ENSG00000134250	4822	NOTCH2	notch 2	4853	1	n/a	n/a	1.76E-01	5.22
1104691	ENSG00000198692	8963	EIF1AY	eukaryotic translation initiation factor 1A, Y-linked	9086	Y	n/a	n/a	1.91E-01	5.219
1093210	ENSG00000130635	1280	COL5A1	collagen, type V, alpha 1	1289	9	n/a	n/a	9.34E-02	5.199
1099593	ENSG00000169607	80894	CKAP2L	cytoskeleton associated protein 2-like	150468	2	n/a	n/a	1.85E-01	5.197
279837044	ENSG00000229847	0	EMX2OS	EMX2 opposite strand/antisense RNA (non-protein coding)	0	10	n/a	n/a	2.79E-01	5.195
1087120	ENSG00000010292	9774	NCAPD2	non-SMC condensin I complex, subunit D2	9918	12	n/a	n/a	2.31E-01	5.183
1095834	ENSG00000147027	57846	TMEM47	transmembrane protein 47	83604	X	n/a	n/a	9.40E-02	5.17
1090642	ENSG00000110092	592	CCND1	cyclin D1	595	11	n/a	n/a	8.22E-02	5.164
1087186	ENSG00000012817	8231	KDM5D	lysine (K)-specific demethylase 5D	8284	Y	n/a	n/a	2.24E-01	5.159
1093487	ENSG00000132386	5144	SERPINF1	serpin peptidase inhibitor, clade F (alpha-2 antiplasmin, pigment epithelium derived factor), member 1	5176	17	n/a	n/a	2.61E-01	5.159
279956340	ENSG00000241376	0	AL606830.1	AL606830.1	0	6	n/a	n/a	2.93E-01	5.148
279790967	ENSG00000225721	0	RP11-269F19.2	RP11-269F19.2	0	1	n/a	n/a	6.78E-02	5.126
279961289	ENSG00000241948	0	AL133512.1	AL133512.1	0	X	n/a	n/a	2.94E-01	5.12
1092145	ENSG00000122176	2315	FMOD	fibromodulin	2331	1	n/a	n/a	2.26E-01	5.083
1100191	ENSG00000172137	790	CALB2	calbindin 2	794	16	n/a	n/a	9.51E-02	5.075
1103384	ENSG00000187773	79075	FAM69C	family with sequence similarity 69, member C	125704	18	n/a	n/a	2.84E-01	5.06
1093139	ENSG00000130222	10754	GADD45G	growth arrest and DNA-damage-inducible, gamma	10912	9	n/a	n/a	7.03E-02	5.054
1093058	ENSG00000129474	59152	JUB	jub, ajuba homolog (Xenopus laevis)	84962	14	n/a	n/a	1.29E-01	5.047
1087601	ENSG00000054598	2280	FOXC1	forkhead box C1	2296	6	n/a	n/a	3.02E-01	5.044
1091270	ENSG00000115163	1051	CENPA	centromere protein A	1058	2	n/a	n/a	6.30E-02	5.042
1091918	ENSG00000120162	55620	MOB3B	MOB kinase activator 3B	79817	9	n/a	n/a	5.75E-02	5.042
1100650	ENSG00000174371	9033	EXO1	exonuclease 1	9156	1	n/a	n/a	1.83E-01	5.041
1096059	ENSG00000148773	4263	MKI67	antigen identified by monoclonal antibody Ki-67	4288	10	n/a	n/a	3.40E-01	5.027
1093458	ENSG00000132199	34845	ENOSF1	enolase superfamily member 1	55556	18	n/a	n/a	7.39E-02	5.026
1102639	ENSG00000184661	81280	CDCA2	cell division cycle associated 2	157313	8	n/a	n/a	1.44E-01	5.009
1087840	ENSG00000066279	92030	ASPM	asp (abnormal spindle) homolog, microcephaly associated (Drosophila)	259266	1	n/a	n/a	2.03E-01	4.988
1091593	ENSG00000117318	3379	ID3	inhibitor of DNA binding 3, dominant negative helix-loop-helix protein	3399	1	n/a	n/a	2.73E-01	4.978
1087796	ENSG00000065328	34677	MCM10	minichromosome maintenance complex component 10	55388	10	n/a	n/a	2.04E-01	4.977
280062121	ENSG00000253809	0	RP1-149L1.1	RP1-149L1.1	0	6	n/a	n/a	2.58E-01	4.959
279770712	ENSG00000224012	0	RP11-756G12.1	RP11-756G12.1	0	5	n/a	n/a	2.54E-01	4.947
1088549	ENSG00000085840	4966	ORC1	origin recognition complex, subunit 1	4998	1	n/a	n/a	2.54E-01	4.945
1096807	ENSG00000155366	386	RHOC	ras homolog gene family, member C	389	1	n/a	n/a	2.27E-01	4.945
1099622	ENSG00000169738	30663	DCXR	dicarbonyl/L-xylulose reductase	51181	17	n/a	n/a	7.32E-02	4.942
1087562	ENSG00000051180	5856	RAD51	RAD51 homolog (S. cerevisiae)	5888	15	n/a	n/a	4.19E-02	4.932
1090532	ENSG00000109113	58105	RAB34	RAB34, member RAS oncogene family	83871	17	n/a	n/a	1.99E-01	4.911
1097023	ENSG00000157227	4297	MMP14	matrix metallopeptidase 14 (membrane-inserted)	4323	14	n/a	n/a	1.49E-01	4.909
1089537	ENSG00000102265	7033	TIMP1	TIMP metallopeptidase inhibitor 1	7076	X	n/a	n/a	1.33E-01	4.908
1087750	ENSG00000064218	37338	DMRT3	doublesex and mab-3 related transcription factor 3	58524	9	n/a	n/a	2.92E-01	4.902
1099090	ENSG00000167601	555	AXL	AXL receptor tyrosine kinase	558	19	n/a	n/a	7.00E-02	4.898
1094545	ENSG00000138180	34454	CEP55	centrosomal protein 55kDa	55165	10	n/a	n/a	6.99E-02	4.885
1087359	ENSG00000031691	34455	CENPQ	centromere protein Q	55166	6	n/a	n/a	2.08E-01	4.885
1089213	ENSG00000100526	1027	CDKN3	cyclin-dependent kinase inhibitor 3	1033	14	n/a	n/a	7.57E-02	4.882
1088736	ENSG00000090006	8366	LTBP4	latent transforming growth factor beta binding protein 4	8425	19	n/a	n/a	2.77E-01	4.882
1088350	ENSG00000079739	5204	PGM1	phosphoglucomutase 1	5236	1	n/a	n/a	5.87E-02	4.878
1087163	ENSG00000011426	33734	ANLN	anillin, actin binding protein	54443	7	n/a	n/a	1.61E-01	4.877
1101155	ENSG00000177045	80655	SIX5	SIX homeobox 5	147912	19	n/a	n/a	5.74E-02	4.871
1087917	ENSG00000068489	35060	PRR11	proline rich 11	55771	17	n/a	n/a	2.87E-01	4.871
279982337	ENSG00000244151	0	RP11-148K1.12	RP11-148K1.12	0	7	n/a	n/a	1.73E-01	4.854
1086951	ENSG00000005243	30708	COPZ2	coatomer protein complex, subunit zeta 2	51226	17	n/a	n/a	2.97E-01	4.845
279839424	ENSG00000230053	0	RP11-76N22.1	RP11-76N22.1	0	1	n/a	n/a	7.33E-02	4.843
1090854	ENSG00000111799	1294	COL12A1	collagen, type XII, alpha 1	1303	6	n/a	n/a	2.67E-01	4.841
1086964	ENSG00000005513	29803	SOX8	SRY (sex determining region Y)-box 8	30812	16	n/a	n/a	2.61E-01	4.841
1088642	ENSG00000088280	34905	ASAP3	ArfGAP with SH3 domain, ankyrin repeat and PH domain 3	55616	1	n/a	n/a	2.17E-01	4.835
279719457	ENSG00000213130	0	EEF1DP5	eukaryotic translation elongation factor 1 delta pseudogene 5	0	6	n/a	n/a	8.55E-02	4.834
1097154	ENSG00000158402	990	CDC25C	cell division cycle 25 homolog C (S. pombe)	995	5	n/a	n/a	7.34E-02	4.833
280059766	ENSG00000253661	1001545	RP11-65D13.1	RP11-65D13.1	100192378	8	n/a	n/a	7.62E-02	4.832
1096156	ENSG00000149554	1103	CHEK1	CHK1 checkpoint homolog (S. pombe)	1111	11	n/a	n/a	8.17E-02	4.826
1100426	ENSG00000173207	1154	CKS1B	CDC28 protein kinase regulatory subunit 1B	1163	1	n/a	n/a	2.36E-01	4.819
1093013	ENSG00000129116	22777	PALLD	palladin, cytoskeletal associated protein	23022	4	n/a	n/a	2.10E-01	4.815
1096979	ENSG00000156925	7504	ZIC3	Zic family member 3	7547	X	n/a	n/a	7.06E-02	4.795
1096533	ENSG00000152952	5320	PLOD2	procollagen-lysine, 2-oxoglutarate 5-dioxygenase 2	5352	3	n/a	n/a	1.98E-01	4.79
280113159	ENSG00000258232	0	RP11-161H23.5	RP11-161H23.5	0	12	n/a	n/a	7.19E-02	4.789
1104267	ENSG00000197415	55477	VEPH1	ventricular zone expressed PH domain homolog 1 (zebrafish)	79674	3	n/a	n/a	5.86E-02	4.787
1106213	ENSG00000214921	0	AC003102.1	AC003102.1	0	17	n/a	n/a	3.22E-01	4.783
1092273	ENSG00000123307	37191	NEUROD4	neurogenic differentiation 4	58158	12	n/a	n/a	1.06E-01	4.781
280116214	ENSG00000258472	0	RP11-192H23.4	Uncharacterized protein	0	17	n/a	n/a	2.56E-01	4.772
1088042	ENSG00000071967	55703	CYBRD1	cytochrome b reductase 1	79901	2	n/a	n/a	1.92E-01	4.766
1087766	ENSG00000064655	2124	EYA2	eyes absent homolog 2 (Drosophila)	2139	20	n/a	n/a	2.11E-01	4.765
1103735	ENSG00000189129	85507	PLAC9	placenta-specific 9	219348	10	n/a	n/a	2.96E-01	4.757
1091654	ENSG00000117724	1056	CENPF	centromere protein F, 350/400kDa (mitosin)	1063	1	n/a	n/a	2.98E-01	4.755
1088229	ENSG00000076706	4137	MCAM	melanoma cell adhesion molecule	4162	11	n/a	n/a	1.67E-01	4.75
1086930	ENSG00000004939	6485	SLC4A1	solute carrier family 4, anion exchanger, member 1 (erythrocyte membrane protein band 3, Diego blood group)	6521	17	n/a	n/a	3.05E-01	4.745
1088071	ENSG00000072571	3141	HMMR	hyaluronan-mediated motility receptor (RHAMM)	3161	5	n/a	n/a	1.09E-01	4.733
1101564	ENSG00000179314	109624	WSCD1	WSC domain containing 1	339166	17	n/a	n/a	7.75E-02	4.73
1087903	ENSG00000068078	2246	FGFR3	fibroblast growth factor receptor 3	2261	4	n/a	n/a	2.28E-01	4.728
1095191	ENSG00000142627	1956	EPHA2	EPH receptor A2	1969	1	n/a	n/a	2.66E-01	4.717
1099154	ENSG00000167771	93899	RCOR2	REST corepressor 2	283248	11	n/a	n/a	2.79E-01	4.701
280075281	ENSG00000254741	0	RP11-661A12.7	RP11-661A12.7	0	8	n/a	n/a	2.14E-01	4.699
279747835	ENSG00000218422	0	AC016773.1	AC016773.1	0	4	n/a	n/a	1.99E-01	4.692
1088086	ENSG00000072864	34109	NDE1	nudE nuclear distribution gene E homolog 1 (A. nidulans)	54820	16	n/a	n/a	2.53E-01	4.685
1092535	ENSG00000125285	11007	SOX21	SRY (sex determining region Y)-box 21	11166	13	n/a	n/a	2.26E-01	4.68
1092083	ENSG00000121621	57602	KIF18A	kinesin family member 18A	81930	11	n/a	n/a	5.76E-02	4.679
1087767	ENSG00000064666	1256	CNN2	calponin 2	1265	19	n/a	n/a	2.65E-01	4.675
279812964	ENSG00000227640	0	SOX21-AS1	SOX21 antisense RNA 1 (non-protein coding)	0	13	n/a	n/a	2.61E-01	4.675
1098069	ENSG00000163736	5441	PPBP	pro-platelet basic protein (chemokine (C-X-C motif) ligand 7)	5473	4	n/a	n/a	2.29E-01	4.673
1092225	ENSG00000122863	9329	CHST3	carbohydrate (chondroitin 6) sulfotransferase 3	9469	10	n/a	n/a	1.90E-01	4.646
1087390	ENSG00000035499	35078	DEPDC1B	DEP domain containing 1B	55789	5	n/a	n/a	6.98E-02	4.642
279797508	ENSG00000226261	0	AC064836.3	AC064836.3	0	2	n/a	n/a	7.00E-02	4.638
1095512	ENSG00000144579	37222	CTDSP1	CTD (carboxy-terminal domain, RNA polymerase II, polypeptide A) small phosphatase 1	58190	2	n/a	n/a	8.81E-02	4.635
1098557	ENSG00000165480	85714	SKA3	spindle and kinetochore associated complex subunit 3	221150	13	n/a	n/a	5.74E-02	4.629
1087576	ENSG00000052850	37989	ALX4	ALX homeobox 4	60529	11	n/a	n/a	2.89E-01	4.605
1089957	ENSG00000105281	6474	SLC1A5	solute carrier family 1 (neutral amino acid transporter), member 5	6510	19	n/a	n/a	6.48E-02	4.603
280120546	ENSG00000258728	0	RP11-195F19.29	Galactose-1-phosphate uridyl transferase	0	9	n/a	n/a	2.01E-01	4.589
1095028	ENSG00000141401	3588	IMPA2	inositol(myo)-1(or 4)-monophosphatase 2	3613	18	n/a	n/a	5.60E-02	4.588
1090944	ENSG00000112312	30535	GMNN	geminin, DNA replication inhibitor	51053	6	n/a	n/a	1.27E-01	4.577
1103769	ENSG00000189292	94450	FAM150B	family with sequence similarity 150, member B	285016	2	n/a	n/a	3.49E-01	4.573
1098529	ENSG00000165349	59079	SLC7A3	solute carrier family 7 (cationic amino acid transporter, y+ system), member 3	84889	X	n/a	n/a	2.47E-01	4.56
1088446	ENSG00000082497	35536	SERTAD4	SERTA domain containing 4	56256	1	n/a	n/a	9.91E-02	4.554
279842570	ENSG00000230330	0	HMGN2P3	high mobility group nucleosomal binding domain 2 pseudogene 3	0	16	n/a	n/a	2.19E-01	4.541
280120357	ENSG00000258714	0	RP11-998D10.7	RP11-998D10.7	0	14	n/a	n/a	1.16E-01	4.533
1098490	ENSG00000165175	37340	MID1IP1	MID1 interacting protein 1 (gastrulation specific G12 homolog (zebrafish))	58526	X	n/a	n/a	9.12E-02	4.523
1095901	ENSG00000147454	30793	SLC25A37	solute carrier family 25, member 37	51312	8	n/a	n/a	2.01E-01	4.522
1097507	ENSG00000160957	0	RECQL4	RecQ protein-like 4	0	8	n/a	n/a	2.34E-01	4.52
1097589	ENSG00000161800	28862	RACGAP1	Rac GTPase activating protein 1	29127	12	n/a	n/a	1.67E-01	4.515
1090804	ENSG00000111554	36169	MDM1	Mdm1 nuclear protein homolog (mouse)	56890	12	n/a	n/a	2.56E-01	4.515
1098001	ENSG00000163545	57470	NUAK2	NUAK family, SNF1-like kinase, 2	81788	1	n/a	n/a	2.89E-01	4.506
1102074	ENSG00000182319	81278	PRAGMIN	Tyrosine-protein kinase SgK223	157285	8	n/a	n/a	2.85E-01	4.501
1105825	ENSG00000213186	94932	TRIM59	tripartite motif containing 59	286827	3	n/a	n/a	9.16E-02	4.501
1107111	ENSG00000226650	94634	KIF4B	kinesin family member 4B	285643	5	n/a	n/a	1.29E-01	4.493
279666968	ENSG00000202198	79050	RN7SK	RNA, 7SK small nuclear	125050	6	n/a	n/a	3.02E-01	4.49
1103988	ENSG00000196565	3031	HBG2	hemoglobin, gamma G	3048	11	n/a	n/a	2.65E-01	4.483
280045763	ENSG00000252194	0	AC114491.2	AC114491.2	0	1	n/a	n/a	2.68E-01	4.473
279909859	ENSG00000236349	0	RP11-778J16.1	RP11-778J16.1	0	12	n/a	n/a	9.07E-02	4.473
1091522	ENSG00000116791	1418	CRYZ	crystallin, zeta (quinone reductase)	1429	1	n/a	n/a	2.01E-01	4.472
1087458	ENSG00000042493	818	CAPG	capping protein (actin filament), gelsolin-like	822	2	n/a	n/a	1.96E-01	4.471
1088172	ENSG00000075275	9476	CELSR1	cadherin, EGF LAG seven-pass G-type receptor 1 (flamingo homolog, Drosophila)	9620	22	n/a	n/a	3.27E-01	4.47
1101001	ENSG00000176244	128527	ACBD7	acyl-CoA binding domain containing 7	414149	10	n/a	n/a	1.32E-01	4.469
1091264	ENSG00000115129	9399	TP53I3	tumor protein p53 inducible protein 3	9540	2	n/a	n/a	2.56E-01	4.466
1087062	ENSG00000007968	1858	E2F2	E2F transcription factor 2	1870	1	n/a	n/a	1.99E-01	4.443
1097824	ENSG00000162944	79409	RFTN2	raftlin family member 2	130132	2	n/a	n/a	1.56E-01	4.433
1095301	ENSG00000143355	36235	LHX9	LIM homeobox 9	56956	1	n/a	n/a	2.50E-01	4.431
1088032	ENSG00000071564	6889	TCF3	transcription factor 3 (E2A immunoglobulin enhancer binding factors E12/E47)	6929	19	n/a	n/a	2.02E-01	4.421
1095318	ENSG00000143401	57293	ANP32E	acidic (leucine-rich) nuclear phosphoprotein 32 family, member E	81611	1	n/a	n/a	1.14E-01	4.418
1090761	ENSG00000111247	10488	RAD51AP1	RAD51 associated protein 1	10635	12	n/a	n/a	7.10E-02	4.413
1091800	ENSG00000119408	10625	NEK6	NIMA (never in mitosis gene a)-related kinase 6	10783	9	n/a	n/a	1.30E-01	4.41
1092603	ENSG00000125733	9188	TRIP10	thyroid hormone receptor interactor 10	9322	19	n/a	n/a	1.25E-01	4.404
1098999	ENSG00000167191	31184	GPRC5B	G protein-coupled receptor, family C, group 5, member B	51704	16	n/a	n/a	1.67E-01	4.398
1109023	ENSG00000242114	31017	MTFP1	mitochondrial fission process 1	51537	22	n/a	n/a	1.41E-01	4.396
1088885	ENSG00000094804	985	CDC6	cell division cycle 6 homolog (S. cerevisiae)	990	17	n/a	n/a	6.64E-02	4.386
1097893	ENSG00000163191	6249	S100A11	S100 calcium binding protein A11	6282	1	n/a	n/a	2.35E-01	4.382
1094520	ENSG00000138080	10958	EMILIN1	elastin microfibril interfacer 1	11117	2	n/a	n/a	3.12E-01	4.382
279818046	ENSG00000228118	0	AC118653.1	AC118653.1	0	17	n/a	n/a	2.21E-01	4.38
279719695	ENSG00000213169	0	RP11-393N4.2	RP11-393N4.2	0	3	n/a	n/a	2.01E-01	4.379
279802530	ENSG00000226721	0	EEF1DP2	eukaryotic translation elongation factor 1 delta pseudogene 2	0	9	n/a	n/a	1.61E-01	4.375
280074018	ENSG00000254665	0	RP11-152H18.3	RP11-152H18.3	0	11	n/a	n/a	7.12E-02	4.373
1090094	ENSG00000105854	5413	PON2	paraoxonase 2	5445	7	n/a	n/a	1.84E-01	4.37
1093089	ENSG00000129810	81005	SGOL1	shugoshin-like 1 (S. pombe)	151648	3	n/a	n/a	1.31E-01	4.369
1087449	ENSG00000041982	3351	TNC	tenascin C	3371	9	n/a	n/a	5.46E-02	4.363
1098867	ENSG00000166682	56686	TMPRSS5	transmembrane protease, serine 5	80975	11	n/a	n/a	1.96E-01	4.357
1092523	ENSG00000125148	4476	MT2A	metallothionein 2A	4502	16	n/a	n/a	5.38E-02	4.35
1095193	ENSG00000142634	55019	EFHD2	EF-hand domain family, member D2	79180	1	n/a	n/a	1.14E-01	4.349
1105394	ENSG00000205143	79752	ARID3C	AT rich interactive domain 3C (BRIGHT-like)	138715	9	n/a	n/a	1.93E-01	4.342
1094385	ENSG00000137441	58122	FGFBP2	fibroblast growth factor binding protein 2	83888	4	n/a	n/a	2.47E-01	4.341
1089481	ENSG00000101955	8348	SRPX	sushi-repeat containing protein, X-linked	8406	X	n/a	n/a	2.33E-01	4.337
1098417	ENSG00000164889	6486	SLC4A2	solute carrier family 4, anion exchanger, member 2 (erythrocyte membrane protein band 3-like 1)	6522	7	n/a	n/a	1.50E-01	4.336
1090527	ENSG00000109099	5344	PMP22	peripheral myelin protein 22	5376	17	n/a	n/a	2.54E-01	4.333
1088555	ENSG00000085999	8378	RAD54L	RAD54-like (S. cerevisiae)	8438	1	n/a	n/a	2.31E-01	4.333
1101420	ENSG00000178522	255	AMBN	ameloblastin (enamel matrix protein)	258	4	n/a	n/a	3.20E-01	4.331
1095676	ENSG00000145794	58667	MEGF10	multiple EGF-like-domains 10	84466	5	n/a	n/a	6.19E-02	4.33
280049018	ENSG00000252666	0	AD000090.1	AD000090.1	0	19	n/a	n/a	2.97E-01	4.329
1094693	ENSG00000139146	37330	FAM60A	family with sequence similarity 60, member A	58516	12	n/a	n/a	1.06E-01	4.329
1094909	ENSG00000140522	5985	RLBP1	retinaldehyde binding protein 1	6017	15	n/a	n/a	7.27E-02	4.329
1103028	ENSG00000186193	59828	C9orf140	chromosome 9 open reading frame 140	89958	9	n/a	n/a	6.29E-02	4.323
1087418	ENSG00000038274	27174	MAT2B	methionine adenosyltransferase II, beta	27430	5	n/a	n/a	9.31E-02	4.322
1089869	ENSG00000104870	2202	FCGRT	Fc fragment of IgG, receptor, transporter, alpha	2217	19	n/a	n/a	1.67E-01	4.313
279722093	ENSG00000213440	0	H2AFZP1	H2A histone family, member Z pseudogene 1	0	21	n/a	n/a	8.20E-02	4.304
1101238	ENSG00000177469	94186	PTRF	polymerase I and transcript release factor	284119	17	n/a	n/a	2.48E-01	4.302
1100593	ENSG00000174021	2770	GNG5	guanine nucleotide binding protein (G protein), gamma 5	2787	1	n/a	n/a	1.41E-01	4.293
1091176	ENSG00000114374	8234	USP9Y	ubiquitin specific peptidase 9, Y-linked	8287	Y	n/a	n/a	1.73E-01	4.286
280018799	ENSG00000249862	0	AC016205.1	AC016205.1	0	18	n/a	n/a	5.16E-02	4.271
1095646	ENSG00000145604	6466	SKP2	S-phase kinase-associated protein 2 (p45)	6502	5	n/a	n/a	7.15E-02	4.245
1093068	ENSG00000129538	6003	RNASE1	ribonuclease, RNase A family, 1 (pancreatic)	6035	14	n/a	n/a	2.33E-01	4.239
279989687	ENSG00000245322	0	RP11-15B17.1	RP11-15B17.1	0	4	n/a	n/a	2.03E-01	4.237
279964315	ENSG00000242257	0	AC044839.1	AC044839.1	0	11	n/a	n/a	3.24E-01	4.227
1090331	ENSG00000107736	40705	CDH23	cadherin-related 23	64072	10	n/a	n/a	2.96E-01	4.226
1101523	ENSG00000179085	33635	DPM3	dolichyl-phosphate mannosyltransferase polypeptide 3	54344	1	n/a	n/a	1.67E-01	4.225
1095664	ENSG00000145730	5034	PAM	peptidylglycine alpha-amidating monooxygenase	5066	5	n/a	n/a	7.22E-02	4.217
1091426	ENSG00000116106	2028	EPHA4	EPH receptor A4	2043	2	n/a	n/a	2.06E-01	4.207
1088520	ENSG00000085117	3707	CD82	CD82 molecule	3732	11	n/a	n/a	2.67E-01	4.206
1101373	ENSG00000178202	80334	KDELC2	KDEL (Lys-Asp-Glu-Leu) containing 2	143888	11	n/a	n/a	2.28E-01	4.204
1103752	ENSG00000189184	33801	PCDH18	protocadherin 18	54510	4	n/a	n/a	2.00E-01	4.204
1095321	ENSG00000143416	8883	SELENBP1	selenium binding protein 1	8991	1	n/a	n/a	1.79E-01	4.194
279986623	ENSG00000244580	0	AL121959.1	AL121959.1	0	6	n/a	n/a	3.43E-01	4.186
1090204	ENSG00000106484	4207	MEST	mesoderm specific transcript homolog (mouse)	4232	7	n/a	n/a	2.65E-01	4.183
1093540	ENSG00000132646	5079	PCNA	proliferating cell nuclear antigen	5111	20	n/a	n/a	5.83E-02	4.18
1093192	ENSG00000130522	3702	JUND	jun D proto-oncogene	3727	19	n/a	n/a	1.34E-01	4.179
1104105	ENSG00000196923	9132	PDLIM7	PDZ and LIM domain 7 (enigma)	9260	5	n/a	n/a	6.13E-02	4.175
1102462	ENSG00000183856	79266	IQGAP3	IQ motif containing GTPase activating protein 3	128239	1	n/a	n/a	2.70E-01	4.165
279954768	ENSG00000241202	0	ZIC4-AS1	ZIC4 antisense RNA 1 (non-protein coding)	0	3	n/a	n/a	2.96E-01	4.163
1094003	ENSG00000135476	9556	ESPL1	extra spindle pole bodies homolog 1 (S. cerevisiae)	9700	12	n/a	n/a	2.92E-01	4.162
1089329	ENSG00000101144	651	BMP7	bone morphogenetic protein 7	655	20	n/a	n/a	7.12E-02	4.161
279950430	ENSG00000240656	0	AC068594.1	AC068594.1	0	17	n/a	n/a	3.21E-01	4.16
279891610	ENSG00000234664	0	HMGN2P5	high mobility group nucleosomal binding domain 2 pseudogene 5	0	15	n/a	n/a	1.35E-01	4.146
1095091	ENSG00000141696	10462	LEPREL4	leprecan-like 4	10609	17	n/a	n/a	2.28E-01	4.142
1098818	ENSG00000166451	35127	CENPN	centromere protein N	55839	16	n/a	n/a	1.69E-01	4.142
1092920	ENSG00000128311	7220	TST	thiosulfate sulfurtransferase (rhodanese)	7263	22	n/a	n/a	8.18E-02	4.141
1095056	ENSG00000141510	7114	TP53	tumor protein p53	7157	17	n/a	n/a	2.69E-01	4.129
1096753	ENSG00000154839	85628	SKA1	spindle and kinetochore associated complex subunit 1	220134	18	n/a	n/a	1.66E-01	4.128
1103517	ENSG00000188290	37072	HES4	hairy and enhancer of split 4 (Drosophila)	57801	1	n/a	n/a	7.13E-02	4.128
1092477	ENSG00000124693	8300	HIST1H3B	histone cluster 1, H3b	8358	6	n/a	n/a	2.70E-01	4.125
279983888	ENSG00000244288	0	AC090360.1	AC090360.1	0	18	n/a	n/a	3.25E-01	4.122
1098935	ENSG00000166925	57310	TSC22D4	TSC22 domain family, member 4	81628	7	n/a	n/a	7.12E-02	4.12
1087778	ENSG00000064961	10215	HMG20B	high mobility group 20B	10362	19	n/a	n/a	9.19E-02	4.115
279826704	ENSG00000228887	0	AC022098.2	AC022098.2	0	19	n/a	n/a	7.56E-02	4.115
1090884	ENSG00000112029	26019	FBXO5	F-box protein 5	26271	6	n/a	n/a	7.20E-02	4.113
280130146	ENSG00000259279	0	CTD-2033D15.1	CTD-2033D15.1	0	15	n/a	n/a	1.99E-01	4.11
1089056	ENSG00000100060	4217	MFNG	MFNG O-fucosylpeptide 3-beta-N-acetylglucosaminyltransferase	4242	22	n/a	n/a	7.65E-02	4.094
1094738	ENSG00000139352	426	ASCL1	achaete-scute complex homolog 1 (Drosophila)	429	12	n/a	n/a	2.14E-01	4.093
1097228	ENSG00000158887	4333	MPZ	myelin protein zero	4359	1	n/a	n/a	3.19E-01	4.092
1096966	ENSG00000156802	28764	ATAD2	ATPase family, AAA domain containing 2	29028	8	n/a	n/a	1.50E-01	4.087
1092676	ENSG00000125968	3377	ID1	inhibitor of DNA binding 1, dominant negative helix-loop-helix protein	3397	20	n/a	n/a	2.55E-01	4.084
280109960	ENSG00000257918	0	RP11-482D24.3	RP11-482D24.3	0	12	n/a	n/a	2.92E-01	4.081
1096764	ENSG00000154930	58733	ACSS1	acyl-CoA synthetase short-chain family member 1	84532	20	n/a	n/a	1.66E-01	4.08
279705970	ENSG00000207152	0	SNORA67	small nucleolar RNA, H/ACA box 67	0	17	n/a	n/a	9.66E-02	4.078
1097438	ENSG00000160447	29674	PKN3	protein kinase N3	29941	9	n/a	n/a	1.82E-01	4.075
1092723	ENSG00000126453	57838	BCL2L12	BCL2-like 12 (proline rich)	83596	19	n/a	n/a	1.46E-01	4.074
279940566	ENSG00000239500	0	RP1-169K13.3	RP1-169K13.3	0	X	n/a	n/a	1.66E-01	4.072
1109164	ENSG00000244734	3026	HBB	hemoglobin, beta	3043	11	n/a	n/a	2.53E-01	4.066
280096027	ENSG00000256463	0	SALL3	sal-like 3 (Drosophila)	0	18	n/a	n/a	2.79E-01	4.063
279972735	ENSG00000243185	0	AC108078.1	AC108078.1	0	4	n/a	n/a	3.20E-01	4.061
1098040	ENSG00000163638	36278	ADAMTS9	ADAM metallopeptidase with thrombospondin type 1 motif, 9	56999	3	n/a	n/a	1.66E-01	4.06
1094122	ENSG00000136068	2301	FLNB	filamin B, beta	2317	3	n/a	n/a	5.02E-02	4.056
1092793	ENSG00000127083	4927	OMD	osteomodulin	4958	9	n/a	n/a	3.18E-01	4.052
1090605	ENSG00000109846	1401	CRYAB	crystallin, alpha B	1410	11	n/a	n/a	6.24E-02	4.047
279879250	ENSG00000233547	0	RP11-57H14.2	RP11-57H14.2	0	10	n/a	n/a	2.07E-01	4.046
1098828	ENSG00000166483	7422	WEE1	WEE1 homolog (S. pombe)	7465	11	n/a	n/a	8.76E-02	4.045
1092218	ENSG00000122786	796	CALD1	caldesmon 1	800	7	n/a	n/a	1.67E-01	4.042
1099473	ENSG00000169071	4889	ROR2	receptor tyrosine kinase-like orphan receptor 2	4920	9	n/a	n/a	1.79E-01	4.041
1091337	ENSG00000115507	4981	OTX1	orthodenticle homeobox 1	5013	2	n/a	n/a	2.97E-01	4.039
1092243	ENSG00000123080	1025	CDKN2C	cyclin-dependent kinase inhibitor 2C (p18, inhibits CDK4)	1031	1	n/a	n/a	8.06E-02	4.039
1097327	ENSG00000159713	31153	TPPP3	tubulin polymerization-promoting protein family member 3	51673	16	n/a	n/a	2.42E-01	4.036
1100566	ENSG00000173894	58929	CBX2	chromobox homolog 2	84733	17	n/a	n/a	8.19E-02	4.026
1099444	ENSG00000168938	5448	PPIC	peptidylprolyl isomerase C (cyclophilin C)	5480	5	n/a	n/a	3.05E-01	4.017
279721853	ENSG00000213406	0	ANXA2P1	annexin A2 pseudogene 1	0	4	n/a	n/a	2.42E-01	4.011
1101123	ENSG00000176907	36171	C8orf4	chromosome 8 open reading frame 4	56892	8	n/a	n/a	8.89E-02	4.011
1102543	ENSG00000184260	8280	HIST2H2AC	histone cluster 2, H2ac	8338	1	n/a	n/a	2.19E-01	4.008
1090023	ENSG00000105559	36937	PLEKHA4	pleckstrin homology domain containing, family A (phosphoinositide binding specific) member 4	57664	19	n/a	n/a	3.10E-01	4.007
1091721	ENSG00000118508	10823	RAB32	RAB32, member RAS oncogene family	10981	6	n/a	n/a	2.70E-01	4.002
279944035	ENSG00000239935	0	AC116340.1	AC116340.1	0	5	n/a	n/a	3.24E-01	4.002
1101951	ENSG00000181744	83779	C3orf58	chromosome 3 open reading frame 58	205428	3	n/a	n/a	7.64E-02	4
1097498	ENSG00000160888	9449	IER2	immediate early response 2	9592	19	n/a	n/a	8.96E-02	3.999
1088050	ENSG00000072110	84	ACTN1	actinin, alpha 1	87	14	n/a	n/a	1.45E-01	3.997
1094268	ENSG00000136859	23207	ANGPTL2	angiopoietin-like 2	23452	9	n/a	n/a	1.69E-01	3.99
1096258	ENSG00000150760	1781	DOCK1	dedicator of cytokinesis 1	1793	10	n/a	n/a	5.89E-02	3.99
1093550	ENSG00000132688	10605	NES	nestin	10763	1	n/a	n/a	1.67E-01	3.987
1092048	ENSG00000121211	58268	MND1	meiotic nuclear divisions 1 homolog (S. cerevisiae)	84057	4	n/a	n/a	2.01E-01	3.984
1101139	ENSG00000176971	122695	FIBIN	fin bud initiation factor homolog (zebrafish)	387758	11	n/a	n/a	3.17E-01	3.982
1098944	ENSG00000166949	4063	SMAD3	SMAD family member 3	4088	15	n/a	n/a	1.84E-01	3.981
1098638	ENSG00000165801	34990	ARHGEF40	Rho guanine nucleotide exchange factor (GEF) 40	55701	14	n/a	n/a	1.61E-01	3.98
1094673	ENSG00000138829	2186	FBN2	fibrillin 2	2201	5	n/a	n/a	8.93E-02	3.978
1100417	ENSG00000173156	29717	RHOD	ras homolog gene family, member D	29984	11	n/a	n/a	2.95E-01	3.977
1094511	ENSG00000138061	1534	CYP1B1	cytochrome P450, family 1, subfamily B, polypeptide 1	1545	2	n/a	n/a	3.12E-01	3.973
279884778	ENSG00000234044	0	AC108059.1	AC108059.1	0	2	n/a	n/a	2.40E-01	3.966
280132466	ENSG00000259409	0	RP11-521C20.3	RP11-521C20.3	0	15	n/a	n/a	1.25E-01	3.964
1097188	ENSG00000158578	209	ALAS2	aminolevulinate, delta-, synthase 2	212	X	n/a	n/a	2.89E-01	3.963
1090493	ENSG00000108830	8102	RND2	Rho family GTPase 2	8153	17	n/a	n/a	2.01E-01	3.961
1098167	ENSG00000164045	988	CDC25A	cell division cycle 25 homolog A (S. pombe)	993	3	n/a	n/a	4.96E-02	3.96
1100243	ENSG00000172340	8724	SUCLG2	succinate-CoA ligase, GDP-forming, beta subunit	8801	3	n/a	n/a	1.98E-01	3.958
1094144	ENSG00000136160	1897	EDNRB	endothelin receptor type B	1910	13	n/a	n/a	2.70E-01	3.957
1091470	ENSG00000116478	3048	HDAC1	histone deacetylase 1	3065	1	n/a	n/a	1.28E-01	3.956
1087522	ENSG00000049089	1289	COL9A2	collagen, type IX, alpha 2	1298	1	n/a	n/a	2.65E-01	3.956
1100470	ENSG00000173404	3617	INSM1	insulinoma-associated 1	3642	20	n/a	n/a	1.16E-01	3.951
1090709	ENSG00000110811	10389	LEPREL2	leprecan-like 2	10536	12	n/a	n/a	7.96E-02	3.949
1090519	ENSG00000109063	4595	MYH3	myosin, heavy chain 3, skeletal muscle, embryonic	4621	17	n/a	n/a	3.24E-01	3.949
1094781	ENSG00000139641	23099	ESYT1	extended synaptotagmin-like protein 1	23344	12	n/a	n/a	6.62E-02	3.947
1090767	ENSG00000111266	56595	DUSP16	dual specificity phosphatase 16	80824	12	n/a	n/a	2.61E-01	3.946
1095643	ENSG00000145555	4625	MYO10	myosin X	4651	5	n/a	n/a	2.91E-01	3.946
1098968	ENSG00000167081	5058	PBX3	pre-B-cell leukemia homeobox 3	5090	9	n/a	n/a	2.94E-01	3.937
279951899	ENSG00000240831	0	AC112777.1	AC112777.1	0	12	n/a	n/a	2.83E-01	3.931
279836058	ENSG00000229743	1014001	AC018730.3	AC018730.3	100128131	2	n/a	n/a	7.76E-02	3.93
279846959	ENSG00000230707	0	RP11-364B14.3	RP11-364B14.3	0	X	n/a	n/a	1.84E-01	3.929
1096808	ENSG00000155367	109203	PPM1J	protein phosphatase, Mg2+/Mn2+ dependent, 1J	333926	1	n/a	n/a	2.27E-01	3.922
1099348	ENSG00000168530	4606	MYL1	myosin, light chain 1, alkali; skeletal, fast	4632	2	n/a	n/a	2.89E-01	3.92
1095344	ENSG00000143507	11061	DUSP10	dual specificity phosphatase 10	11221	1	n/a	n/a	2.82E-01	3.919
1101265	ENSG00000177602	58137	GSG2	germ cell associated 2 (haspin)	83903	17	n/a	n/a	2.47E-01	3.917
1097139	ENSG00000158201	82725	ABHD3	abhydrolase domain containing 3	171586	18	n/a	n/a	4.98E-02	3.917
279592659	ENSG00000188985	0	AC016839.1	AC016839.1	0	18	n/a	n/a	4.84E-02	3.913
1094298	ENSG00000136938	10394	ANP32B	acidic (leucine-rich) nuclear phosphoprotein 32 family, member B	10541	9	n/a	n/a	2.29E-01	3.91
1099561	ENSG00000169439	6347	SDC2	syndecan 2	6383	8	n/a	n/a	2.30E-01	3.908
1090095	ENSG00000105855	3671	ITGB8	integrin, beta 8	3696	7	n/a	n/a	9.82E-02	3.895
280112001	ENSG00000258114	0	CTA-109P11.4	CTA-109P11.4	0	10	n/a	n/a	2.86E-01	3.89
1093138	ENSG00000130208	338	APOC1	apolipoprotein C-I	341	19	n/a	n/a	2.70E-01	3.889
1099117	ENSG00000167670	9891	CHAF1A	chromatin assembly factor 1, subunit A (p150)	10036	19	n/a	n/a	2.27E-01	3.884
280062133	ENSG00000253810	0	RP11-109P6.1	RP11-109P6.1	0	8	n/a	n/a	7.98E-02	3.883
1096487	ENSG00000152558	77624	TMEM123	transmembrane protein 123	114908	11	n/a	n/a	1.07E-01	3.882
1099028	ENSG00000167315	10302	ACAA2	acetyl-CoA acyltransferase 2	10449	18	n/a	n/a	6.18E-02	3.882
1094201	ENSG00000136492	58206	BRIP1	BRCA1 interacting protein C-terminal helicase 1	83990	17	n/a	n/a	2.00E-01	3.88
1097955	ENSG00000163430	11008	FSTL1	follistatin-like 1	11167	3	n/a	n/a	2.41E-01	3.877
1092726	ENSG00000126458	6204	RRAS	related RAS viral (r-ras) oncogene homolog	6237	19	n/a	n/a	1.96E-01	3.873
1092455	ENSG00000124570	5237	SERPINB6	serpin peptidase inhibitor, clade B (ovalbumin), member 6	5269	6	n/a	n/a	2.06E-01	3.861
1092182	ENSG00000122547	56591	EEPD1	endonuclease/exonuclease/phosphatase family domain containing 1	80820	7	n/a	n/a	1.04E-01	3.859
279751133	ENSG00000220884	0	MESTP1	mesoderm specific transcript homolog (mouse) pseudogene 1	0	6	n/a	n/a	2.36E-01	3.855
1103833	ENSG00000196154	6242	S100A4	S100 calcium binding protein A4	6275	1	n/a	n/a	2.75E-01	3.853
1096736	ENSG00000154721	37308	JAM2	junctional adhesion molecule 2	58494	21	n/a	n/a	1.86E-01	3.852
1098991	ENSG00000167157	30931	PRRX2	paired related homeobox 2	51450	9	n/a	n/a	3.05E-01	3.851
280092156	ENSG00000256013	0	RP11-27M24.1	RP11-27M24.1	0	16	n/a	n/a	4.85E-02	3.845
279903559	ENSG00000235734	0	HMGN1P36	high mobility group nucleosome binding domain 1 pseudogene 36	0	2	n/a	n/a	2.54E-01	3.845
1091185	ENSG00000114439	36266	BBX	bobby sox homolog (Drosophila)	56987	3	n/a	n/a	1.93E-01	3.841
1102221	ENSG00000182957	85716	SPATA13	spermatogenesis associated 13	221178	13	n/a	n/a	2.55E-01	3.835
1103240	ENSG00000187079	6961	TEAD1	TEA domain family member 1 (SV40 transcriptional enhancer factor)	7003	11	n/a	n/a	1.86E-01	3.834
1098833	ENSG00000166508	4151	MCM7	minichromosome maintenance complex component 7	4176	7	n/a	n/a	2.05E-01	3.833
279799259	ENSG00000226415	0	TPI1P1	triosephosphate isomerase 1 pseudogene 1	0	1	n/a	n/a	6.91E-02	3.829
1089879	ENSG00000104889	10388	RNASEH2A	ribonuclease H2, subunit A	10535	19	n/a	n/a	1.03E-01	3.828
1098229	ENSG00000164171	3648	ITGA2	integrin, alpha 2 (CD49B, alpha 2 subunit of VLA-2 receptor)	3673	5	n/a	n/a	2.10E-01	3.825
1092533	ENSG00000125257	10111	ABCC4	ATP-binding cassette, sub-family C (CFTR/MRP), member 4	10257	13	n/a	n/a	1.22E-01	3.824
1093920	ENSG00000135083	55419	CCNJL	cyclin J-like	79616	5	n/a	n/a	1.49E-01	3.823
1088124	ENSG00000074047	2719	GLI2	GLI family zinc finger 2	2736	2	n/a	n/a	2.99E-01	3.823
1087056	ENSG00000007866	6963	TEAD3	TEA domain family member 3	7005	6	n/a	n/a	7.16E-02	3.818
1099858	ENSG00000170779	34327	CDCA4	cell division cycle associated 4	55038	14	n/a	n/a	8.63E-02	3.816
279973085	ENSG00000243230	0	RP11-286H14.8	RP11-286H14.8	0	7	n/a	n/a	7.63E-02	3.811
1097700	ENSG00000162496	9123	DHRS3	dehydrogenase/reductase (SDR family) member 3	9249	1	n/a	n/a	2.95E-01	3.81
1098640	ENSG00000165804	30704	ZNF219	zinc finger protein 219	51222	14	n/a	n/a	2.02E-01	3.807
1091233	ENSG00000114854	7091	TNNC1	troponin C type 1 (slow)	7134	3	n/a	n/a	2.21E-01	3.806
279790000	ENSG00000225630	0	MTND2P28	MT-ND2 pseudogene 28	0	1	n/a	n/a	2.85E-01	3.806
1098765	ENSG00000166265	77746	CYYR1	cysteine/tyrosine-rich 1	116159	21	n/a	n/a	1.46E-01	3.804
280104545	ENSG00000257360	0	RP11-74K11.1	RP11-74K11.1	0	12	n/a	n/a	2.82E-01	3.804
1088827	ENSG00000091986	81022	CCDC80	coiled-coil domain containing 80	151887	3	n/a	n/a	2.64E-01	3.8
280046631	ENSG00000252318	0	AC097532.1	AC097532.1	0	2	n/a	n/a	3.36E-01	3.797
1091989	ENSG00000120708	7003	TGFBI	transforming growth factor, beta-induced, 68kDa	7045	5	n/a	n/a	2.58E-01	3.797
279972957	ENSG00000243209	0	AC010889.1	AC010889.1	0	Y	n/a	n/a	1.65E-01	3.797
1095915	ENSG00000147536	58506	GINS4	GINS complex subunit 4 (Sld5 homolog)	84296	8	n/a	n/a	2.18E-01	3.794
1102168	ENSG00000182718	299	ANXA2	annexin A2	302	15	n/a	n/a	2.60E-01	3.792
1095060	ENSG00000141526	9000	SLC16A3	solute carrier family 16, member 3 (monocarboxylic acid transporter 4)	9123	17	n/a	n/a	6.62E-02	3.791
1099480	ENSG00000169105	76648	CHST14	carbohydrate (N-acetylgalactosamine 4-0) sulfotransferase 14	113189	15	n/a	n/a	7.11E-02	3.79
280074572	ENSG00000254693	0	RP11-58K22.5	RP11-58K22.5	0	11	n/a	n/a	2.20E-01	3.788
1098510	ENSG00000165246	22585	NLGN4Y	neuroligin 4, Y-linked	22829	Y	n/a	n/a	2.16E-01	3.787
1094835	ENSG00000140022	59595	STON2	stonin 2	85439	14	n/a	n/a	3.23E-01	3.786
279748239	ENSG00000218748	0	DBIP1	diazepam binding inhibitor (GABA receptor modulator, acyl-CoA binding protein) pseudogene 1	0	6	n/a	n/a	2.02E-01	3.785
1095204	ENSG00000142694	34483	FAM176B	family with sequence similarity 176, member B	55194	1	n/a	n/a	3.04E-01	3.778
1089925	ENSG00000105137	59530	SYDE1	synapse defective 1, Rho GTPase, homolog 1 (C. elegans)	85360	19	n/a	n/a	5.88E-02	3.777
1095590	ENSG00000145147	9218	SLIT2	slit homolog 2 (Drosophila)	9353	4	n/a	n/a	2.77E-01	3.773
1089462	ENSG00000101849	6867	TBL1X	transducin (beta)-like 1X-linked	6907	X	n/a	n/a	5.82E-02	3.772
1098431	ENSG00000164932	77719	CTHRC1	collagen triple helix repeat containing 1	115908	8	n/a	n/a	3.17E-01	3.767
1089192	ENSG00000100439	40517	ABHD4	abhydrolase domain containing 4	63874	14	n/a	n/a	5.76E-02	3.764
1099140	ENSG00000167747	58990	C19orf48	chromosome 19 open reading frame 48	84798	19	n/a	n/a	6.98E-02	3.763
280069349	ENSG00000254331	0	CKS1BP7	CDC28 protein kinase regulatory subunit 1B pseudogene 7	0	8	n/a	n/a	2.69E-01	3.757
1100726	ENSG00000174807	36402	CD248	CD248 molecule, endosialin	57124	11	n/a	n/a	1.66E-01	3.757
1101604	ENSG00000179604	23334	CDC42EP4	CDC42 effector protein (Rho GTPase binding) 4	23580	17	n/a	n/a	7.37E-02	3.754
1103718	ENSG00000189057	119465	FAM111B	family with sequence similarity 111, member B	374393	11	n/a	n/a	9.54E-02	3.753
1097804	ENSG00000162878	60052	PKDCC	protein kinase domain containing, cytoplasmic homolog (mouse)	91461	2	n/a	n/a	2.65E-01	3.751
279726836	ENSG00000214009	0	RP4-774G10.1	RP4-774G10.1	0	X	n/a	n/a	1.19E-01	3.749
1099886	ENSG00000170891	33651	CYTL1	cytokine-like 1	54360	4	n/a	n/a	3.20E-01	3.749
1094736	ENSG00000139350	78841	NEDD1	neural precursor cell expressed, developmentally down-regulated 1	121441	12	n/a	n/a	8.95E-02	3.746
1087889	ENSG00000067646	7501	ZFY	zinc finger protein, Y-linked	7544	Y	n/a	n/a	2.22E-01	3.746
1091599	ENSG00000117394	6477	SLC2A1	solute carrier family 2 (facilitated glucose transporter), member 1	6513	1	n/a	n/a	1.01E-01	3.732
1093638	ENSG00000133136	0	GNG5P2	guanine nucleotide binding protein (G protein), gamma 5 pseudogene 2	0	X	n/a	n/a	7.09E-02	3.732
1091799	ENSG00000119403	25896	PHF19	PHD finger protein 19	26147	9	n/a	n/a	2.16E-01	3.73
279830858	ENSG00000229257	0	RP11-229P13.22	RP11-229P13.22	0	9	n/a	n/a	1.10E-01	3.726
1094958	ENSG00000140931	78971	CMTM3	CKLF-like MARVEL transmembrane domain containing 3	123920	16	n/a	n/a	7.57E-02	3.723
1103462	ENSG00000188051	1015321	TMEM221	transmembrane protein 221	100130519	19	n/a	n/a	2.70E-01	3.722
1101276	ENSG00000177674	36363	AGTRAP	angiotensin II receptor-associated protein	57085	1	n/a	n/a	5.85E-02	3.714
1091431	ENSG00000116132	5364	PRRX1	paired related homeobox 1	5396	1	n/a	n/a	2.94E-01	3.712
280085489	ENSG00000255372	0	CTD-3064C13.1	CTD-3064C13.1	0	11	n/a	n/a	2.56E-01	3.705
1089706	ENSG00000103485	23230	QPRT	quinolinate phosphoribosyltransferase	23475	16	n/a	n/a	2.65E-01	3.704
1098077	ENSG00000163754	2975	GYG1	glycogenin 1	2992	3	n/a	n/a	2.64E-01	3.702
1105945	ENSG00000213934	3030	HBG1	hemoglobin, gamma A	3047	11	n/a	n/a	2.82E-01	3.702
1090105	ENSG00000105894	5732	PTN	pleiotrophin	5764	7	n/a	n/a	3.14E-01	3.701
279879654	ENSG00000233585	0	AC115617.2	AC115617.2	0	X	n/a	n/a	5.77E-02	3.696
1097275	ENSG00000159259	8157	CHAF1B	chromatin assembly factor 1, subunit B (p60)	8208	21	n/a	n/a	2.05E-01	3.693
280008696	ENSG00000249014	0	HMGN2P4	high mobility group nucleosomal binding domain 2 pseudogene 4	0	5	n/a	n/a	7.00E-02	3.691
1090227	ENSG00000106624	162	AEBP1	AE binding protein 1	165	7	n/a	n/a	1.01E-01	3.689
1087478	ENSG00000046604	1817	DSG2	desmoglein 2	1829	18	n/a	n/a	7.33E-02	3.687
1091518	ENSG00000116774	36223	OLFML3	olfactomedin-like 3	56944	1	n/a	n/a	2.71E-01	3.677
280119037	ENSG00000258648	0	RP11-159L20.1	RP11-159L20.1	0	14	n/a	n/a	2.01E-01	3.673
1088921	ENSG00000095777	33199	MYO3A	myosin IIIA	53904	10	n/a	n/a	2.75E-01	3.67
1103561	ENSG00000188474	0	AC022415.1	Zinc finger protein 788	0	19	n/a	n/a	1.16E-01	3.667
1089888	ENSG00000104915	8608	STX10	syntaxin 10	8677	19	n/a	n/a	7.63E-02	3.666
1095207	ENSG00000142731	10575	PLK4	polo-like kinase 4	10733	4	n/a	n/a	6.32E-02	3.666
1091890	ENSG00000119969	3053	HELLS	helicase, lymphoid-specific	3070	10	n/a	n/a	2.06E-01	3.665
1094841	ENSG00000140067	59840	FAM181A	family with sequence similarity 181, member A	90050	14	n/a	n/a	1.79E-01	3.665
1100810	ENSG00000175215	9961	CTDSP2	CTD (carboxy-terminal domain, RNA polymerase II, polypeptide A) small phosphatase 2	10106	12	n/a	n/a	1.09E-01	3.66
1092336	ENSG00000123892	23435	RAB38	RAB38, member RAS oncogene family	23682	11	n/a	n/a	1.25E-01	3.659
1096172	ENSG00000149636	55782	DSN1	DSN1, MIND kinetochore complex component, homolog (S. cerevisiae)	79980	20	n/a	n/a	6.15E-02	3.652
279827743	ENSG00000228974	0	AC006483.5	AC006483.5	0	7	n/a	n/a	2.65E-01	3.646
279842855	ENSG00000230356	0	AC005174.2	AC005174.2	0	7	n/a	n/a	2.51E-01	3.645
1101667	ENSG00000179981	10048	TSHZ1	teashirt zinc finger homeobox 1	10194	18	n/a	n/a	2.55E-01	3.642
1096070	ENSG00000148841	59606	ITPRIP	inositol 1,4,5-trisphosphate receptor interacting protein	85450	10	n/a	n/a	2.06E-01	3.636
1101225	ENSG00000177426	7008	TGIF1	TGFB-induced factor homeobox 1	7050	18	n/a	n/a	8.30E-02	3.635
280071115	ENSG00000254459	0	RP11-91P24.7	RP11-91P24.7	0	11	n/a	n/a	1.79E-01	3.626
1089664	ENSG00000103202	4802	NME4	non-metastatic cells 4, protein expressed in	4833	16	n/a	n/a	1.38E-01	3.624
1088989	ENSG00000099749	0	TXLNG2P	taxilin gamma 2, pseudogene	0	Y	n/a	n/a	1.69E-01	3.624
1103465	ENSG00000188064	7434	WNT7B	wingless-type MMTV integration site family, member 7B	7477	22	n/a	n/a	1.50E-01	3.616
1086938	ENSG00000005059	34302	CCDC109B	coiled-coil domain containing 109B	55013	4	n/a	n/a	1.94E-01	3.614
279579918	ENSG00000187984	79749	ANKRD19P	ankyrin repeat domain 19, pseudogene	138649	9	n/a	n/a	1.83E-01	3.612
1088819	ENSG00000091664	36362	SLC17A6	solute carrier family 17 (sodium-dependent inorganic phosphate cotransporter), member 6	57084	11	n/a	n/a	2.68E-01	3.61
1098660	ENSG00000165891	80371	E2F7	E2F transcription factor 7	144455	12	n/a	n/a	2.35E-01	3.607
1097477	ENSG00000160789	3975	LMNA	lamin A/C	4000	1	n/a	n/a	8.50E-02	3.607
1095501	ENSG00000144485	34791	HES6	hairy and enhancer of split 6 (Drosophila)	55502	2	n/a	n/a	9.97E-02	3.607
1104888	ENSG00000203706	165215	C1orf133	chromosome 1 open reading frame 133	574036	1	n/a	n/a	1.66E-01	3.6
1089521	ENSG00000102158	58272	MAGT1	magnesium transporter 1	84061	X	n/a	n/a	8.20E-02	3.599
1104214	ENSG00000197256	25708	KANK2	KN motif and ankyrin repeat domains 2	25959	19	n/a	n/a	1.77E-01	3.599
1087175	ENSG00000012048	668	BRCA1	breast cancer 1, early onset	672	17	n/a	n/a	1.81E-01	3.596
279747931	ENSG00000218502	0	H2AFZP3	H2A histone family, member Z pseudogene 3	0	13	n/a	n/a	7.19E-02	3.595
280015018	ENSG00000249590	0	RP4-539M6.19	RP4-539M6.19	0	22	n/a	n/a	1.91E-01	3.591
1095507	ENSG00000144554	2162	FANCD2	Fanconi anemia, complementation group D2	2177	3	n/a	n/a	2.28E-01	3.589
1107438	ENSG00000228716	1707	DHFR	dihydrofolate reductase	1719	5	n/a	n/a	1.31E-01	3.582
1096186	ENSG00000149782	5299	PLCB3	phospholipase C, beta 3 (phosphatidylinositol-specific)	5331	11	n/a	n/a	2.67E-01	3.581
279911436	ENSG00000236480	0	RP11-343L14.2	RP11-343L14.2	0	1	n/a	n/a	7.11E-02	3.58
1101877	ENSG00000181234	60163	TMEM132C	transmembrane protein 132C	92293	12	n/a	n/a	2.21E-01	3.58
1097903	ENSG00000163220	6247	S100A9	S100 calcium binding protein A9	6280	1	n/a	n/a	2.76E-01	3.575
280101585	ENSG00000257077	0	RP11-467L20.6	RP11-467L20.6	0	11	n/a	n/a	1.67E-01	3.574
1098248	ENSG00000164237	79589	CMBL	carboxymethylenebutenolidase homolog (Pseudomonas)	134147	5	n/a	n/a	1.81E-01	3.572
279784293	ENSG00000225131	0	PSME2P2	proteasome activator subunit 2 pseudogene 2	0	13	n/a	n/a	1.38E-01	3.566
1089871	ENSG00000104879	1149	CKM	creatine kinase, muscle	1158	19	n/a	n/a	2.94E-01	3.564
280110021	ENSG00000257922	0	RP11-796E2.3	RP11-796E2.3	0	12	n/a	n/a	2.28E-01	3.561
1089582	ENSG00000102760	28720	C13orf15	chromosome 13 open reading frame 15	28984	13	n/a	n/a	2.92E-01	3.559
1095444	ENSG00000144040	60743	SFXN5	sideroflexin 5	94097	2	n/a	n/a	2.16E-01	3.553
279659240	ENSG00000199916	5991	RMRP	RNA component of mitochondrial RNA processing endoribonuclease	6023	9	n/a	n/a	3.44E-01	3.551
1092760	ENSG00000126778	6459	SIX1	SIX homeobox 1	6495	14	n/a	n/a	3.30E-01	3.548
1088165	ENSG00000075188	54863	NUP37	nucleoporin 37kDa	79023	12	n/a	n/a	4.89E-02	3.548
1102407	ENSG00000183684	10043	THOC4	THO complex 4	10189	17	n/a	n/a	2.27E-01	3.547
1097671	ENSG00000162385	4091	MAGOH	mago-nashi homolog, proliferation-associated (Drosophila)	4116	1	n/a	n/a	2.26E-01	3.545
1088272	ENSG00000077782	2245	FGFR1	fibroblast growth factor receptor 1	2260	8	n/a	n/a	7.10E-02	3.545
280032116	ENSG00000250927	0	MESTP3	mesoderm specific transcript homolog (mouse) pseudogene 3	0	4	n/a	n/a	2.42E-01	3.543
1100452	ENSG00000173281	55463	PPP1R3B	protein phosphatase 1, regulatory subunit 3B	79660	8	n/a	n/a	2.57E-01	3.542
280103888	ENSG00000257331	0	RP11-478B9.3	RP11-478B9.3	0	12	n/a	n/a	2.51E-01	3.54
1087565	ENSG00000051523	1524	CYBA	cytochrome b-245, alpha polypeptide	1535	16	n/a	n/a	2.93E-01	3.54
1098385	ENSG00000164751	5796	PEX2	peroxisomal biogenesis factor 2	5828	8	n/a	n/a	1.83E-01	3.538
1103639	ENSG00000188763	8268	FZD9	frizzled family receptor 9	8326	7	n/a	n/a	1.57E-01	3.537
1103282	ENSG00000187244	4034	BCAM	basal cell adhesion molecule (Lutheran blood group)	4059	19	n/a	n/a	1.41E-01	3.536
1087010	ENSG00000006611	9938	USH1C	Usher syndrome 1C (autosomal recessive, severe)	10083	11	n/a	n/a	2.26E-01	3.535
1092564	ENSG00000125462	10338	C1orf61	chromosome 1 open reading frame 61	10485	1	n/a	n/a	2.26E-01	3.517
1104700	ENSG00000198719	28250	DLL1	delta-like 1 (Drosophila)	28514	6	n/a	n/a	2.40E-01	3.516
1100568	ENSG00000173905	27078	GOLIM4	golgi integral membrane protein 4	27333	3	n/a	n/a	6.13E-02	3.516
1091226	ENSG00000114790	25833	ARHGEF26	Rho guanine nucleotide exchange factor (GEF) 26	26084	3	n/a	n/a	1.67E-01	3.514
1096077	ENSG00000148935	2604	GAS2	growth arrest-specific 2	2620	11	n/a	n/a	1.99E-01	3.501
1090975	ENSG00000112562	40727	SMOC2	SPARC related modular calcium binding 2	64094	6	n/a	n/a	3.08E-01	3.494
1099893	ENSG00000170915	59502	PAQR8	progestin and adipoQ receptor family member VIII	85315	6	n/a	n/a	1.68E-01	3.493
1087309	ENSG00000024526	34924	DEPDC1	DEP domain containing 1	55635	1	n/a	n/a	5.60E-02	3.492
279889262	ENSG00000234456	157121471	MAGI2-AS3	MAGI2 antisense RNA 3 (non-protein coding)	100505881	7	n/a	n/a	5.92E-02	3.491
1103719	ENSG00000189058	344	APOD	apolipoprotein D	347	3	n/a	n/a	2.45E-01	3.491
1104497	ENSG00000198075	26978	SULT1C4	sulfotransferase family, cytosolic, 1C, member 4	27233	2	n/a	n/a	6.96E-02	3.49
1092028	ENSG00000121005	57932	CRISPLD1	cysteine-rich secretory protein LCCL domain containing 1	83690	8	n/a	n/a	2.92E-01	3.487
1094036	ENSG00000135638	2001	EMX1	empty spiracles homeobox 1	2016	2	n/a	n/a	2.27E-01	3.486
1094256	ENSG00000136824	10445	SMC2	structural maintenance of chromosomes 2	10592	9	n/a	n/a	1.39E-01	3.484
1098070	ENSG00000163737	5164	PF4	platelet factor 4	5196	4	n/a	n/a	2.91E-01	3.482
1094456	ENSG00000137812	36360	CASC5	cancer susceptibility candidate 5	57082	15	n/a	n/a	2.69E-01	3.478
1088078	ENSG00000072778	34	ACADVL	acyl-CoA dehydrogenase, very long chain	37	17	n/a	n/a	1.09E-01	3.478
1092268	ENSG00000123219	40738	CENPK	centromere protein K	64105	5	n/a	n/a	1.75E-01	3.478
1102467	ENSG00000183878	7361	UTY	ubiquitously transcribed tetratricopeptide repeat gene, Y-linked	7404	Y	n/a	n/a	1.79E-01	3.477
1094633	ENSG00000138685	2232	FGF2	fibroblast growth factor 2 (basic)	2247	4	n/a	n/a	8.13E-02	3.473
280058094	ENSG00000253541	0	SEPT10P1	septin 10 pseudogene 1	0	8	n/a	n/a	7.18E-02	3.472
1092122	ENSG00000121957	29634	GPSM2	G-protein signaling modulator 2	29899	1	n/a	n/a	5.88E-02	3.466
1089840	ENSG00000104738	4148	MCM4	minichromosome maintenance complex component 4	4173	8	n/a	n/a	1.95E-01	3.464
1099914	ENSG00000170962	56111	PDGFD	platelet derived growth factor D	80310	11	n/a	n/a	7.16E-02	3.461
1097504	ENSG00000160949	4765	TONSL	tonsoku-like, DNA repair protein	4796	8	n/a	n/a	2.71E-01	3.459
279932117	ENSG00000238276	0	RP11-245J24.1	RP11-245J24.1	0	10	n/a	n/a	2.57E-01	3.457
1094130	ENSG00000136114	35188	THSD1	thrombospondin, type I, domain containing 1	55901	13	n/a	n/a	2.10E-01	3.457
1098443	ENSG00000164967	79753	C9orf23	chromosome 9 open reading frame 23	138716	9	n/a	n/a	7.63E-02	3.456
1104060	ENSG00000196767	5424	POU3F4	POU class 3 homeobox 4	5456	X	n/a	n/a	2.68E-01	3.452
1106306	ENSG00000215298	0	AC051642.1	AC051642.1	0	8	n/a	n/a	4.90E-02	3.451
280120757	ENSG00000258741	0	RP11-386M24.4	RP11-386M24.4	0	15	n/a	n/a	7.25E-02	3.448
1090910	ENSG00000112175	649	BMP5	bone morphogenetic protein 5	653	6	n/a	n/a	3.09E-01	3.446
1095763	ENSG00000146374	59060	RSPO3	R-spondin 3	84870	6	n/a	n/a	1.66E-01	3.445
279528473	ENSG00000183531	0	Z98256.1	Z98256.1	0	22	n/a	n/a	1.26E-01	3.445
1088818	ENSG00000091656	55579	ZFHX4	zinc finger homeobox 4	79776	8	n/a	n/a	2.74E-01	3.443
280072253	ENSG00000254544	0	RP11-428C19.6	RP11-428C19.6	0	11	n/a	n/a	1.20E-01	3.44
1089615	ENSG00000102935	22845	ZNF423	zinc finger protein 423	23090	16	n/a	n/a	2.99E-01	3.44
1097366	ENSG00000160097	90081	FNDC5	fibronectin type III domain containing 5	252995	1	n/a	n/a	2.42E-01	3.436
279745138	ENSG00000216775	181861	RP1-152L7.5	RP1-152L7.5	730101	6	n/a	n/a	7.57E-02	3.431
279750595	ENSG00000220494	0	YAP1P1	Yes-associated protein 1 pseudogene 1	0	6	n/a	n/a	1.81E-01	3.43
1092214	ENSG00000122756	1262	CNTFR	ciliary neurotrophic factor receptor	1271	9	n/a	n/a	2.56E-01	3.426
1088410	ENSG00000081320	9134	STK17B	serine/threonine kinase 17b	9262	2	n/a	n/a	2.26E-01	3.423
1092446	ENSG00000124529	8308	HIST1H4B	histone cluster 1, H4b	8366	6	n/a	n/a	3.00E-01	3.422
279236391	ENSG00000155254	57984	MARVELD1	MARVEL domain containing 1	83742	10	n/a	n/a	1.54E-01	3.422
1102418	ENSG00000183722	10040	LHFP	lipoma HMGIC fusion partner	10186	13	n/a	n/a	3.22E-01	3.421
1090432	ENSG00000108479	2568	GALK1	galactokinase 1	2584	17	n/a	n/a	2.30E-01	3.42
1089307	ENSG00000101003	9693	GINS1	GINS complex subunit 1 (Psf1 homolog)	9837	20	n/a	n/a	7.98E-02	3.417
1102635	ENSG00000184640	10643	9-Sep	septin 9	10801	17	n/a	n/a	5.79E-02	3.413
1093186	ENSG00000130508	7791	PXDN	peroxidasin homolog (Drosophila)	7837	2	n/a	n/a	8.00E-02	3.412
1090721	ENSG00000110900	134705	TSPAN11	tetraspanin 11	441631	12	n/a	n/a	5.75E-02	3.411
1088195	ENSG00000075702	94292	WDR62	WD repeat domain 62	284403	19	n/a	n/a	2.75E-01	3.409
1093703	ENSG00000133800	10736	LYVE1	lymphatic vessel endothelial hyaluronan receptor 1	10894	11	n/a	n/a	2.23E-01	3.403
1088630	ENSG00000087884	28707	C11orf67	chromosome 11 open reading frame 67	28971	11	n/a	n/a	2.33E-01	3.402
1100174	ENSG00000172037	3888	LAMB2	laminin, beta 2 (laminin S)	3913	3	n/a	n/a	1.66E-01	3.401
1099742	ENSG00000170271	10668	C5orf4	chromosome 5 open reading frame 4	10826	5	n/a	n/a	1.45E-01	3.396
280094681	ENSG00000256309	0	AC009469.1	AC009469.1	0	2	n/a	n/a	9.51E-02	3.395
1090297	ENSG00000107317	5698	PTGDS	prostaglandin D2 synthase 21kDa (brain)	5730	9	n/a	n/a	2.58E-01	3.395
1090583	ENSG00000109674	34536	NEIL3	nei endonuclease VIII-like 3 (E. coli)	55247	4	n/a	n/a	8.20E-02	3.395
1087389	ENSG00000035403	7371	VCL	vinculin	7414	10	n/a	n/a	9.67E-02	3.392
1092913	ENSG00000128283	10976	CDC42EP1	CDC42 effector protein (Rho GTPase binding) 1	11135	22	n/a	n/a	5.74E-02	3.392
1098708	ENSG00000166086	57942	JAM3	junctional adhesion molecule 3	83700	11	n/a	n/a	1.17E-01	3.39
279913098	ENSG00000236668	157121109	RP11-85O21.2	RP11-85O21.2	100505588	9	n/a	n/a	6.99E-02	3.387
279815299	ENSG00000227850	0	SEPT2P1	septin 2 pseudogene 1	0	1	n/a	n/a	2.27E-01	3.387
1089110	ENSG00000100234	7035	TIMP3	TIMP metallopeptidase inhibitor 3	7078	22	n/a	n/a	1.44E-01	3.386
1093924	ENSG00000135097	4414	MSI1	musashi homolog 1 (Drosophila)	4440	12	n/a	n/a	3.08E-01	3.384
279745105	ENSG00000216740	0	ANXA2P3	annexin A2 pseudogene 3	0	10	n/a	n/a	2.97E-01	3.38
1088856	ENSG00000092531	8698	SNAP23	synaptosomal-associated protein, 23kDa	8773	15	n/a	n/a	2.77E-01	3.38
1097081	ENSG00000157766	173	ACAN	aggrecan	176	15	n/a	n/a	2.78E-01	3.378
279946290	ENSG00000240211	0	RP11-758P17.3	RP11-758P17.3	0	7	n/a	n/a	2.18E-01	3.378
1090315	ENSG00000107562	6351	CXCL12	chemokine (C-X-C motif) ligand 12	6387	10	n/a	n/a	2.78E-01	3.377
280040938	ENSG00000251593	0	MSNP1	moesin pseudogene 1	0	5	n/a	n/a	8.19E-02	3.374
1097997	ENSG00000163535	80962	SGOL2	shugoshin-like 2 (S. pombe)	151246	2	n/a	n/a	7.17E-02	3.371
1098585	ENSG00000165588	4983	OTX2	orthodenticle homeobox 2	5015	14	n/a	n/a	2.70E-01	3.371
1091087	ENSG00000113504	10565	SLC12A7	solute carrier family 12 (potassium/chloride transporters), member 7	10723	5	n/a	n/a	1.94E-01	3.37
1104359	ENSG00000197702	35031	PARVA	parvin, alpha	55742	11	n/a	n/a	1.46E-01	3.367
1099692	ENSG00000170017	211	ALCAM	activated leukocyte cell adhesion molecule	214	3	n/a	n/a	3.28E-01	3.362
279717040	ENSG00000212498	0	SNORD86	small nucleolar RNA, C/D box 86	0	20	n/a	n/a	8.34E-02	3.356
279942860	ENSG00000239776	0	AC079949.1	AC079949.1	0	12	n/a	n/a	3.31E-01	3.352
1098899	ENSG00000166822	79001	TMEM170A	transmembrane protein 170A	124491	16	n/a	n/a	8.89E-02	3.351
1100959	ENSG00000176046	26219	NUPR1	nuclear protein, transcriptional regulator, 1	26471	16	n/a	n/a	2.85E-01	3.349
1095658	ENSG00000145703	10630	IQGAP2	IQ motif containing GTPase activating protein 2	10788	5	n/a	n/a	2.38E-01	3.344
1086864	ENSG00000000003	7062	TSPAN6	tetraspanin 6	7105	X	n/a	n/a	2.17E-01	3.344
280046008	ENSG00000252229	0	AC098691.1	AC098691.1	0	1	n/a	n/a	3.32E-01	3.341
1093066	ENSG00000129534	34609	MIS18BP1	MIS18 binding protein 1	55320	14	n/a	n/a	7.56E-02	3.34
1099339	ENSG00000168496	2222	FEN1	flap structure-specific endonuclease 1	2237	11	n/a	n/a	1.99E-01	3.338
1092764	ENSG00000126803	3286	HSPA2	heat shock 70kDa protein 2	3306	14	n/a	n/a	2.38E-01	3.338
279529087	ENSG00000183586	0	HMGN3P1	high mobility group nucleosomal binding domain 3 pseudogene 1	0	1	n/a	n/a	2.47E-01	3.334
1101771	ENSG00000180660	4056	MAB21L1	mab-21-like 1 (C. elegans)	4081	13	n/a	n/a	3.26E-01	3.332
279957731	ENSG00000241530	0	AC006368.1	AC006368.1	0	2	n/a	n/a	2.95E-01	3.332
1086871	ENSG00000001036	2503	FUCA2	fucosidase, alpha-L- 2, plasma	2519	6	n/a	n/a	2.27E-01	3.332
1101715	ENSG00000180318	8041	ALX1	ALX homeobox 1	8092	12	n/a	n/a	3.36E-01	3.331
1098117	ENSG00000163884	28735	KLF15	Kruppel-like factor 15	28999	3	n/a	n/a	2.03E-01	3.328
1102094	ENSG00000182379	11086	NXPH4	neurexophilin 4	11247	12	n/a	n/a	2.52E-01	3.327
1088230	ENSG00000076716	2224	GPC4	glypican 4	2239	X	n/a	n/a	2.58E-01	3.327
1094246	ENSG00000136770	40848	DNAJC1	DnaJ (Hsp40) homolog, subfamily C, member 1	64215	10	n/a	n/a	2.30E-01	3.325
1103489	ENSG00000188163	125698	FAM166A	family with sequence similarity 166, member A	401565	9	n/a	n/a	1.45E-01	3.325
1108921	ENSG00000239887	125289	C1orf226	chromosome 1 open reading frame 226	400793	1	n/a	n/a	2.70E-01	3.32
1093980	ENSG00000135404	962	CD63	CD63 molecule	967	12	n/a	n/a	2.47E-01	3.32
1089576	ENSG00000102699	140	PARP4	poly (ADP-ribose) polymerase family, member 4	143	13	n/a	n/a	1.16E-01	3.319
1090876	ENSG00000111906	30503	HDDC2	HD domain containing 2	51020	6	n/a	n/a	2.49E-01	3.316
1097461	ENSG00000160691	6428	SHC1	SHC (Src homology 2 domain containing) transforming protein 1	6464	1	n/a	n/a	1.79E-01	3.316
1092429	ENSG00000124440	40945	HIF3A	hypoxia inducible factor 3, alpha subunit	64344	19	n/a	n/a	2.91E-01	3.316
1100780	ENSG00000175084	1662	DES	desmin	1674	2	n/a	n/a	2.74E-01	3.315
1093684	ENSG00000133639	690	BTG1	B-cell translocation gene 1, anti-proliferative	694	12	n/a	n/a	1.66E-01	3.314
1104235	ENSG00000197324	25769	LRP10	low density lipoprotein receptor-related protein 10	26020	14	n/a	n/a	7.92E-02	3.312
1097698	ENSG00000162493	10483	PDPN	podoplanin	10630	1	n/a	n/a	6.10E-02	3.31
1088282	ENSG00000078061	366	ARAF	v-raf murine sarcoma 3611 viral oncogene homolog	369	X	n/a	n/a	1.66E-01	3.307
1101266	ENSG00000177606	3700	JUN	jun proto-oncogene	3725	1	n/a	n/a	2.70E-01	3.307
1100942	ENSG00000175928	36906	LRRN1	leucine rich repeat neuronal 1	57633	3	n/a	n/a	2.35E-01	3.306
280027543	ENSG00000250555	0	CTC-467M3.2	CTC-467M3.2	0	5	n/a	n/a	1.02E-01	3.305
1094368	ENSG00000137310	6901	TCF19	transcription factor 19	6941	6	n/a	n/a	1.98E-01	3.303
1101991	ENSG00000181938	41358	GINS3	GINS complex subunit 3 (Psf3 homolog)	64785	16	n/a	n/a	1.98E-01	3.303
1094751	ENSG00000139445	78856	FOXN4	forkhead box N4	121643	12	n/a	n/a	3.12E-01	3.302
1094241	ENSG00000136732	2978	GYPC	glycophorin C (Gerbich blood group)	2995	2	n/a	n/a	1.92E-01	3.3
1092651	ENSG00000125871	60204	C20orf72	chromosome 20 open reading frame 72	92667	20	n/a	n/a	6.26E-02	3.3
1104430	ENSG00000197903	59423	HIST1H2BK	histone cluster 1, H2bk	85236	6	n/a	n/a	2.42E-01	3.299
1086919	ENSG00000004776	79143	HSPB6	heat shock protein, alpha-crystallin-related, B6	126393	19	n/a	n/a	2.30E-01	3.293
1108761	ENSG00000237493	0	RP11-603J24.7	RP11-603J24.7	0	12	n/a	n/a	2.61E-01	3.291
1088426	ENSG00000081913	22994	PHLPP1	PH domain and leucine rich repeat protein phosphatase 1	23239	18	n/a	n/a	3.33E-01	3.291
1090005	ENSG00000105486	3953	LIG1	ligase I, DNA, ATP-dependent	3978	19	n/a	n/a	2.25E-01	3.29
1095180	ENSG00000142552	36607	RCN3	reticulocalbin 3, EF-hand calcium binding domain	57333	19	n/a	n/a	2.82E-01	3.286
1094922	ENSG00000140575	8749	IQGAP1	IQ motif containing GTPase activating protein 1	8826	15	n/a	n/a	1.34E-01	3.286
1088151	ENSG00000074800	2008	ENO1	enolase 1, (alpha)	2023	1	n/a	n/a	8.86E-02	3.281
1101068	ENSG00000176619	59014	LMNB2	lamin B2	84823	19	n/a	n/a	5.84E-02	3.28
1102047	ENSG00000182199	6436	SHMT2	serine hydroxymethyltransferase 2 (mitochondrial)	6472	12	n/a	n/a	1.58E-01	3.279
279865981	ENSG00000232415	0	CTB-51J22.1	CTB-51J22.1	0	7	n/a	n/a	2.92E-01	3.278
1095911	ENSG00000147509	8535	RGS20	regulator of G-protein signaling 20	8601	8	n/a	n/a	7.97E-02	3.278
1098439	ENSG00000164949	2653	GEM	GTP binding protein overexpressed in skeletal muscle	2669	8	n/a	n/a	6.97E-02	3.277
1104925	ENSG00000203813	8299	HIST1H3H	histone cluster 1, H3h	8357	6	n/a	n/a	2.06E-01	3.276
1094951	ENSG00000140848	85718	CPNE2	copine II	221184	16	n/a	n/a	7.09E-02	3.274
1101166	ENSG00000177105	388	RHOG	ras homolog gene family, member G (rho G)	391	11	n/a	n/a	7.63E-02	3.273
280040008	ENSG00000251534	0	RP1-96H9.6	RP1-96H9.6	0	12	n/a	n/a	1.95E-01	3.272
280029666	ENSG00000250722	6378	SEPP1	selenoprotein P, plasma, 1	6414	5	n/a	n/a	1.75E-01	3.272
1101944	ENSG00000181690	5292	PLAG1	pleiomorphic adenoma gene 1	5324	8	n/a	n/a	1.24E-01	3.272
1096806	ENSG00000155363	4317	MOV10	Mov10, Moloney leukemia virus 10, homolog (mouse)	4343	1	n/a	n/a	1.71E-01	3.271
1099241	ENSG00000168077	30916	SCARA3	scavenger receptor class A, member 3	51435	8	n/a	n/a	8.82E-02	3.27
280126422	ENSG00000259065	0	RP5-1021I20.1	RP5-1021I20.1	0	14	n/a	n/a	1.10E-01	3.264
1095268	ENSG00000143195	122627	ILDR2	immunoglobulin-like domain containing receptor 2	387597	1	n/a	n/a	8.12E-02	3.26
280071493	ENSG00000254489	0	RP5-1024C24.1	RP5-1024C24.1	0	11	n/a	n/a	2.49E-01	3.26
279721351	ENSG00000213376	0	GAPDHP71	glyceraldehyde-3-phosphate dehydrogenase pseudogene 71	0	5	n/a	n/a	1.55E-01	3.253
1092955	ENSG00000128606	10088	LRRC17	leucine rich repeat containing 17	10234	7	n/a	n/a	2.36E-01	3.253
1102780	ENSG00000185201	10434	IFITM2	interferon induced transmembrane protein 2 (1-8D)	10581	11	n/a	n/a	2.36E-01	3.249
279814033	ENSG00000227741	0	RP11-536C5.7	RP11-536C5.7	0	1	n/a	n/a	2.38E-01	3.249
1100904	ENSG00000175745	6983	NR2F1	nuclear receptor subfamily 2, group F, member 1	7025	5	n/a	n/a	2.22E-01	3.249
1096919	ENSG00000156381	78886	ANKRD9	ankyrin repeat domain 9	122416	14	n/a	n/a	2.13E-01	3.247
1099780	ENSG00000170421	3831	KRT8	keratin 8	3856	12	n/a	n/a	3.04E-01	3.246
1089757	ENSG00000104081	59913	BMF	Bcl2 modifying factor	90427	15	n/a	n/a	1.44E-01	3.246
1089958	ENSG00000105287	25614	PRKD2	protein kinase D2	25865	19	n/a	n/a	2.49E-01	3.245
1100535	ENSG00000173706	36766	HEG1	HEG homolog 1 (zebrafish)	57493	3	n/a	n/a	3.35E-01	3.242
279814315	ENSG00000227766	0	HCG4P5	HLA complex group 4 pseudogene 5	0	6	n/a	n/a	1.04E-01	3.242
1089298	ENSG00000100979	5328	PLTP	phospholipid transfer protein	5360	20	n/a	n/a	1.49E-01	3.241
1097456	ENSG00000160678	6238	S100A1	S100 calcium binding protein A1	6271	1	n/a	n/a	3.24E-01	3.24
1102114	ENSG00000182492	630	BGN	biglycan	633	X	n/a	n/a	2.08E-01	3.239
1092036	ENSG00000121064	37766	SCPEP1	serine carboxypeptidase 1	59342	17	n/a	n/a	2.33E-01	3.236
1093309	ENSG00000131095	2654	GFAP	glial fibrillary acidic protein	2670	17	n/a	n/a	3.08E-01	3.236
1092201	ENSG00000122691	7248	TWIST1	twist homolog 1 (Drosophila)	7291	7	n/a	n/a	3.02E-01	3.23
1102736	ENSG00000185043	10372	CIB1	calcium and integrin binding 1 (calmyrin)	10519	15	n/a	n/a	7.19E-02	3.229
279781113	ENSG00000224849	0	RP1-104O17.1	RP1-104O17.1	0	6	n/a	n/a	1.59E-01	3.228
1103189	ENSG00000186871	34110	ERCC6L	excision repair cross-complementing rodent repair deficiency, complementation group 6-like	54821	X	n/a	n/a	2.17E-01	3.228
1090608	ENSG00000109861	1067	CTSC	cathepsin C	1075	11	n/a	n/a	2.48E-01	3.224
1087875	ENSG00000067182	7089	TNFRSF1A	tumor necrosis factor receptor superfamily, member 1A	7132	12	n/a	n/a	1.58E-01	3.224
1109073	ENSG00000243244	10879	STON1	stonin 1	11037	2	n/a	n/a	2.04E-01	3.223
1097266	ENSG00000159217	10495	IGF2BP1	insulin-like growth factor 2 mRNA binding protein 1	10642	17	n/a	n/a	2.43E-01	3.222
1097796	ENSG00000162840	0	MT1P2	metallothionein 1 pseudogene 2	0	4	n/a	n/a	1.68E-01	3.22
1094015	ENSG00000135535	8690	CD164	CD164 molecule, sialomucin	8763	6	n/a	n/a	2.65E-01	3.219
1091425	ENSG00000116096	6657	SPR	sepiapterin reductase (7,8-dihydrobiopterin:NADP+ oxidoreductase)	6697	2	n/a	n/a	6.13E-02	3.216
1101216	ENSG00000177374	3072	HIC1	hypermethylated in cancer 1	3090	17	n/a	n/a	2.65E-01	3.216
1091791	ENSG00000119333	59818	WDR34	WD repeat domain 34	89891	9	n/a	n/a	9.00E-02	3.214
1099255	ENSG00000168140	77642	VASN	vasorin	114990	16	n/a	n/a	2.32E-01	3.213
279667948	ENSG00000202474	0	5S_rRNA	5S ribosomal RNA	0	9	n/a	n/a	1.08E-01	3.211
1093135	ENSG00000130202	5787	PVRL2	poliovirus receptor-related 2 (herpesvirus entry mediator B)	5819	19	n/a	n/a	1.01E-01	3.21
1095734	ENSG00000146122	23255	DAAM2	dishevelled associated activator of morphogenesis 2	23500	6	n/a	n/a	1.24E-01	3.209
1100490	ENSG00000173511	7380	VEGFB	vascular endothelial growth factor B	7423	11	n/a	n/a	1.14E-01	3.205
1094675	ENSG00000138835	5966	RGS3	regulator of G-protein signaling 3	5998	9	n/a	n/a	6.95E-02	3.204
1094337	ENSG00000137166	77735	FOXP4	forkhead box P4	116113	6	n/a	n/a	2.89E-01	3.204
280053097	ENSG00000253173	0	RP11-152C15.1	RP11-152C15.1	0	8	n/a	n/a	5.84E-02	3.201
1103070	ENSG00000186350	6223	RXRA	retinoid X receptor, alpha	6256	9	n/a	n/a	5.34E-02	3.198
279720569	ENSG00000213280	0	RP11-212P7.1	RP11-212P7.1	0	7	n/a	n/a	2.23E-01	3.195
1095000	ENSG00000141179	37302	PCTP	phosphatidylcholine transfer protein	58488	17	n/a	n/a	2.25E-01	3.194
1098199	ENSG00000164105	8742	SAP30	Sin3A-associated protein, 30kDa	8819	4	n/a	n/a	6.20E-02	3.194
1103255	ENSG00000187140	26767	FOXD3	forkhead box D3	27022	1	n/a	n/a	3.38E-01	3.194
1093551	ENSG00000132692	40470	BCAN	brevican	63827	1	n/a	n/a	2.64E-01	3.19
1094916	ENSG00000140545	4215	MFGE8	milk fat globule-EGF factor 8 protein	4240	15	n/a	n/a	4.81E-02	3.189
1090739	ENSG00000111057	3850	KRT18	keratin 18	3875	12	n/a	n/a	2.86E-01	3.187
1094449	ENSG00000137801	7015	THBS1	thrombospondin 1	7057	15	n/a	n/a	2.64E-01	3.187
1098031	ENSG00000163629	5751	PTPN13	protein tyrosine phosphatase, non-receptor type 13 (APO-1/CD95 (Fas)-associated phosphatase)	5783	4	n/a	n/a	7.07E-02	3.187
1092865	ENSG00000127863	34793	TNFRSF19	tumor necrosis factor receptor superfamily, member 19	55504	13	n/a	n/a	1.67E-01	3.186
280040895	ENSG00000251587	0	LDHAP1	lactate dehydrogenase A pseudogene 1	0	4	n/a	n/a	1.67E-01	3.186
279805544	ENSG00000226958	0	RN28S1	RNA, 28S ribosomal 1	0	X	n/a	n/a	2.88E-01	3.185
1093118	ENSG00000130055	34146	GDPD2	glycerophosphodiester phosphodiesterase domain containing 2	54857	X	n/a	n/a	1.66E-01	3.182
1096164	ENSG00000149591	6836	TAGLN	transgelin	6876	11	n/a	n/a	2.64E-01	3.175
1093994	ENSG00000135446	1014	CDK4	cyclin-dependent kinase 4	1019	12	n/a	n/a	7.29E-02	3.174
1090997	ENSG00000112715	7379	VEGFA	vascular endothelial growth factor A	7422	6	n/a	n/a	2.95E-01	3.166
279709890	ENSG00000207858	1013199	MIR622	microRNA 622	693207	13	n/a	n/a	2.94E-01	3.165
1095418	ENSG00000143891	79432	GALM	galactose mutarotase (aldose 1-epimerase)	130589	2	n/a	n/a	2.26E-01	3.16
1097979	ENSG00000163507	36923	KIAA1524	KIAA1524	57650	3	n/a	n/a	7.67E-02	3.16
1095484	ENSG00000144366	30935	GULP1	GULP, engulfment adaptor PTB domain containing 1	51454	2	n/a	n/a	7.83E-02	3.159
279750687	ENSG00000220548	0	RP11-162L10.1	RP11-162L10.1	0	6	n/a	n/a	2.54E-01	3.158
1092870	ENSG00000127920	2774	GNG11	guanine nucleotide binding protein (G protein), gamma 11	2791	7	n/a	n/a	2.95E-01	3.158
279891363	ENSG00000234648	0	AL162151.3	AL162151.3	0	14	n/a	n/a	2.55E-01	3.154
1087738	ENSG00000063660	2800	GPC1	glypican 1	2817	2	n/a	n/a	2.54E-01	3.154
1091526	ENSG00000116819	109688	TFAP2E	transcription factor AP-2 epsilon (activating enhancer binding protein 2 epsilon)	339488	1	n/a	n/a	3.29E-01	3.153
1086926	ENSG00000004848	81766	ARX	aristaless related homeobox	170302	X	n/a	n/a	3.04E-01	3.151
1095694	ENSG00000145901	10172	TNIP1	TNFAIP3 interacting protein 1	10318	5	n/a	n/a	1.20E-01	3.145
280123653	ENSG00000258908	0	RP11-203M5.8	RP11-203M5.8	0	14	n/a	n/a	9.11E-02	3.143
1100499	ENSG00000173548	90411	SNX33	sorting nexin 33	257364	15	n/a	n/a	6.96E-02	3.142
1091708	ENSG00000118418	9190	HMGN3	high mobility group nucleosomal binding domain 3	9324	6	n/a	n/a	2.58E-01	3.141
1097272	ENSG00000159248	36643	GJD2	gap junction protein, delta 2, 36kDa	57369	15	n/a	n/a	2.84E-01	3.136
1091545	ENSG00000116962	4780	NID1	nidogen 1	4811	1	n/a	n/a	2.09E-01	3.134
1089981	ENSG00000105379	2094	ETFB	electron-transfer-flavoprotein, beta polypeptide	2109	19	n/a	n/a	3.04E-01	3.132
1088169	ENSG00000075234	34309	TTC38	tetratricopeptide repeat domain 38	55020	22	n/a	n/a	5.84E-02	3.131
1090180	ENSG00000106341	10684	PPP1R17	protein phosphatase 1, regulatory subunit 17	10842	7	n/a	n/a	2.16E-01	3.131
1104296	ENSG00000197496	56742	SLC2A10	solute carrier family 2 (facilitated glucose transporter), member 10	81031	20	n/a	n/a	5.89E-02	3.13
1087747	ENSG00000064199	32820	SPA17	sperm autoantigenic protein 17	53340	11	n/a	n/a	1.04E-01	3.13
1089453	ENSG00000101773	5900	RBBP8	retinoblastoma binding protein 8	5932	18	n/a	n/a	7.24E-02	3.128
1093021	ENSG00000129173	55536	E2F8	E2F transcription factor 8	79733	11	n/a	n/a	2.68E-01	3.127
1102136	ENSG00000182580	2034	EPHB3	EPH receptor B3	2049	3	n/a	n/a	1.84E-01	3.127
280086453	ENSG00000255449	0	RP11-91P24.6	RP11-91P24.6	0	11	n/a	n/a	2.70E-01	3.125
1098979	ENSG00000167107	56022	ACSF2	acyl-CoA synthetase family member 2	80221	17	n/a	n/a	2.02E-01	3.124
1093691	ENSG00000133687	58091	TMTC1	transmembrane and tetratricopeptide repeat containing 1	83857	12	n/a	n/a	7.32E-02	3.123
1099330	ENSG00000168476	56147	REEP4	receptor accessory protein 4	80346	8	n/a	n/a	1.51E-01	3.119
1093385	ENSG00000131668	35318	BARX1	BARX homeobox 1	56033	9	n/a	n/a	3.23E-01	3.119
1102765	ENSG00000185130	8282	HIST1H2BL	histone cluster 1, H2bl	8340	6	n/a	n/a	1.87E-01	3.116
1090563	ENSG00000109458	2533	GAB1	GRB2-associated binding protein 1	2549	4	n/a	n/a	5.70E-02	3.113
1091777	ENSG00000119147	58618	C2orf40	chromosome 2 open reading frame 40	84417	2	n/a	n/a	2.89E-01	3.113
1098772	ENSG00000166292	34562	TMEM100	transmembrane protein 100	55273	17	n/a	n/a	2.65E-01	3.112
1087271	ENSG00000021300	37287	PLEKHB1	pleckstrin homology domain containing, family B (evectins) member 1	58473	11	n/a	n/a	9.12E-02	3.111
1087580	ENSG00000053371	8508	AKR7A2	aldo-keto reductase family 7, member A2 (aflatoxin aldehyde reductase)	8574	1	n/a	n/a	7.09E-02	3.11
1098575	ENSG00000165533	78936	TTC8	tetratricopeptide repeat domain 8	123016	14	n/a	n/a	8.19E-02	3.108
1089440	ENSG00000101608	10480	MYL12A	myosin, light chain 12A, regulatory, non-sarcomeric	10627	18	n/a	n/a	2.94E-01	3.107
1094636	ENSG00000138696	654	BMPR1B	bone morphogenetic protein receptor, type IB	658	4	n/a	n/a	2.27E-01	3.105
1095352	ENSG00000143545	5840	RAB13	RAB13, member RAS oncogene family	5872	1	n/a	n/a	2.95E-01	3.105
1103115	ENSG00000186522	80943	10-Sep	septin 10	151011	2	n/a	n/a	7.02E-02	3.104
1089784	ENSG00000104324	10257	PGCP	Plasma glutamate carboxypeptidase	10404	8	n/a	n/a	2.58E-01	3.103
1092778	ENSG00000126890	29839	CTAG2	cancer/testis antigen 2	30848	X	n/a	n/a	2.84E-01	3.1
1091699	ENSG00000118298	23386	CA14	carbonic anhydrase XIV	23632	1	n/a	n/a	1.70E-01	3.099
1098869	ENSG00000166689	80341	PLEKHA7	pleckstrin homology domain containing, family A member 7	144100	11	n/a	n/a	2.98E-01	3.097
279838178	ENSG00000229953	0	RP11-284F21.7	RP11-284F21.7	0	1	n/a	n/a	2.22E-01	3.093
279817775	ENSG00000228089	0	RP1-197O17.2	RP1-197O17.2	0	X	n/a	n/a	2.04E-01	3.093
1089129	ENSG00000100292	3142	HMOX1	heme oxygenase (decycling) 1	3162	22	n/a	n/a	3.18E-01	3.092
1096809	ENSG00000155368	1610	DBI	diazepam binding inhibitor (GABA receptor modulator, acyl-CoA binding protein)	1622	2	n/a	n/a	2.23E-01	3.09
1101141	ENSG00000176974	6434	SHMT1	serine hydroxymethyltransferase 1 (soluble)	6470	17	n/a	n/a	5.48E-02	3.087
279996169	ENSG00000247675	157123445	RP11-411D10.1	RP11-411D10.1	100507401	11	n/a	n/a	2.75E-01	3.082
1096719	ENSG00000154553	27040	PDLIM3	PDZ and LIM domain 3	27295	4	n/a	n/a	2.28E-01	3.08
279911477	ENSG00000236484	0	RRM2P2	ribonucleotide reductase M2 polypeptide pseudogene 2	0	1	n/a	n/a	8.31E-02	3.076
1090159	ENSG00000106236	4854	NPTX2	neuronal pentraxin II	4885	7	n/a	n/a	1.48E-01	3.075
1095840	ENSG00000147065	4452	MSN	moesin	4478	X	n/a	n/a	7.62E-02	3.075
1101529	ENSG00000179104	81467	TMTC2	transmembrane and tetratricopeptide repeat containing 2	160335	12	n/a	n/a	4.97E-02	3.074
1097197	ENSG00000158710	8349	TAGLN2	transgelin 2	8407	1	n/a	n/a	1.24E-01	3.072
279830160	ENSG00000229207	0	RP11-571F15.6	RP11-571F15.6	0	9	n/a	n/a	1.66E-01	3.07
1102947	ENSG00000185909	83605	KLHDC8B	kelch domain containing 8B	200942	3	n/a	n/a	1.41E-01	3.068
1091394	ENSG00000115884	6346	SDC1	syndecan 1	6382	2	n/a	n/a	2.61E-01	3.064
1099308	ENSG00000168385	4709	2-Sep	septin 2	4735	2	n/a	n/a	1.68E-01	3.063
1088336	ENSG00000079335	8490	CDC14A	CDC14 cell division cycle 14 homolog A (S. cerevisiae)	8556	1	n/a	n/a	7.37E-02	3.063
279989880	ENSG00000245385	0	RP11-334E6.10	RP11-334E6.10	0	11	n/a	n/a	1.09E-01	3.061
1091174	ENSG00000114353	2754	GNAI2	guanine nucleotide binding protein (G protein), alpha inhibiting activity polypeptide 2	2771	3	n/a	n/a	1.02E-01	3.061
1092514	ENSG00000124942	54866	AHNAK	AHNAK nucleoprotein	79026	11	n/a	n/a	1.66E-01	3.06
1095392	ENSG00000143772	3682	ITPKB	inositol-trisphosphate 3-kinase B	3707	1	n/a	n/a	1.95E-01	3.059
1096491	ENSG00000152583	8346	SPARCL1	SPARC-like 1 (hevin)	8404	4	n/a	n/a	2.30E-01	3.058
279736792	ENSG00000215057	0	RP3-380B8.1	RP3-380B8.1	0	6	n/a	n/a	1.04E-01	3.057
1100851	ENSG00000175426	5090	PCSK1	proprotein convertase subtilisin/kexin type 1	5122	5	n/a	n/a	2.29E-01	3.055
1094050	ENSG00000135736	60234	CCDC102A	coiled-coil domain containing 102A	92922	16	n/a	n/a	2.27E-01	3.054
1098161	ENSG00000164032	2998	H2AFZ	H2A histone family, member Z	3015	4	n/a	n/a	1.55E-01	3.053
1104514	ENSG00000198121	1889	LPAR1	lysophosphatidic acid receptor 1	1902	9	n/a	n/a	3.28E-01	3.052
279478771	ENSG00000177133	133718	RP1-163G9.1	RP1-163G9.1	440556	1	n/a	n/a	1.02E-01	3.052
280059964	ENSG00000253676	0	TAGLN2P1	transgelin 2 pseudogene 1	0	8	n/a	n/a	8.39E-02	3.051
1102434	ENSG00000183765	11040	CHEK2	CHK2 checkpoint homolog (S. pombe)	11200	22	n/a	n/a	4.89E-02	3.05
1092892	ENSG00000128050	10459	PAICS	phosphoribosylaminoimidazole carboxylase, phosphoribosylaminoimidazole succinocarboxamide synthetase	10606	4	n/a	n/a	1.06E-01	3.043
1096681	ENSG00000154240	83610	CEP112	centrosomal protein 112kDa	201134	17	n/a	n/a	1.82E-01	3.043
1099083	ENSG00000167565	29679	SERTAD3	SERTA domain containing 3	29946	19	n/a	n/a	6.90E-02	3.042
1102759	ENSG00000185112	79479	FAM43A	family with sequence similarity 43, member A	131583	3	n/a	n/a	2.69E-01	3.042
1097879	ENSG00000163132	4461	MSX1	msh homeobox 1	4487	4	n/a	n/a	2.16E-01	3.04
1099311	ENSG00000168393	1829	DTYMK	deoxythymidylate kinase (thymidylate kinase)	1841	2	n/a	n/a	7.24E-02	3.04
279943306	ENSG00000239843	0	AC004866.1	AC004866.1	0	7	n/a	n/a	3.12E-01	3.04
1092440	ENSG00000124491	2147	F13A1	coagulation factor XIII, A1 polypeptide	2162	6	n/a	n/a	2.15E-01	3.037
1106010	ENSG00000214189	0	ZNF788	zinc finger family member 788	0	19	n/a	n/a	1.36E-01	3.036
1097416	ENSG00000160307	6252	S100B	S100 calcium binding protein B	6285	21	n/a	n/a	3.12E-01	3.035
280025465	ENSG00000250377	0	CTC-467M3.3	CTC-467M3.3	0	5	n/a	n/a	9.52E-02	3.034
1098893	ENSG00000166801	40544	FAM111A	family with sequence similarity 111, member A	63901	11	n/a	n/a	2.06E-01	3.034
1095186	ENSG00000142611	40612	PRDM16	PR domain containing 16	63976	1	n/a	n/a	2.94E-01	3.032
1099283	ENSG00000168274	2995	HIST1H2AE	histone cluster 1, H2ae	3012	6	n/a	n/a	2.38E-01	3.031
1093403	ENSG00000131778	9415	CHD1L	chromodomain helicase DNA binding protein 1-like	9557	1	n/a	n/a	5.76E-02	3.03
1102716	ENSG00000184990	10425	SIVA1	SIVA1, apoptosis-inducing factor	10572	14	n/a	n/a	8.68E-02	3.029
1093386	ENSG00000131669	4783	NINJ1	ninjurin 1	4814	9	n/a	n/a	1.14E-01	3.028
279993743	ENSG00000246705	35055	H2AFJ	H2A histone family, member J	55766	12	n/a	n/a	2.60E-01	3.026
1090259	ENSG00000106853	22704	PTGR1	prostaglandin reductase 1	22949	9	n/a	n/a	2.35E-01	3.023
279971217	ENSG00000243013	0	AL592307.1	AL592307.1	0	1	n/a	n/a	3.07E-01	3.023
1093356	ENSG00000131435	8506	PDLIM4	PDZ and LIM domain 4	8572	5	n/a	n/a	8.06E-02	3.023
1087139	ENSG00000010932	2310	FMO1	flavin containing monooxygenase 1	2326	1	n/a	n/a	2.93E-01	3.022
1098563	ENSG00000165501	78914	LRR1	leucine rich repeat protein 1	122769	14	n/a	n/a	1.04E-01	3.02
1088717	ENSG00000089472	9699	HEPH	hephaestin	9843	X	n/a	n/a	2.00E-01	3.02
279941232	ENSG00000239587	0	AC018730.4	AC018730.4	0	2	n/a	n/a	7.26E-02	3.019
1086997	ENSG00000006327	30811	TNFRSF12A	tumor necrosis factor receptor superfamily, member 12A	51330	16	n/a	n/a	3.03E-01	3.019
1099999	ENSG00000171320	81296	ESCO2	establishment of cohesion 1 homolog 2 (S. cerevisiae)	157570	8	n/a	n/a	7.63E-02	3.019
280082817	ENSG00000255201	0	RP11-350N15.4	RP11-350N15.4	0	8	n/a	n/a	8.33E-02	3.017
279847853	ENSG00000230798	0	RP4-792G4.2	RP4-792G4.2	0	1	n/a	n/a	3.43E-01	3.013
1087924	ENSG00000068781	94919	STON1-GTF2A1L	STON1-GTF2A1L readthrough	286749	2	n/a	n/a	2.63E-01	3.012
279752989	ENSG00000221290	0	MIR1182	microRNA 1182	0	1	n/a	n/a	1.16E-01	3.012
1106668	ENSG00000223722	0	RP11-467L13.5	RP11-467L13.5	0	12	n/a	n/a	2.13E-01	3.011
1087151	ENSG00000011201	3705	KAL1	Kallmann syndrome 1 sequence	3730	X	n/a	n/a	3.04E-01	3.01
1092350	ENSG00000124067	6524	SLC12A4	solute carrier family 12 (potassium/chloride transporters), member 4	6560	16	n/a	n/a	7.11E-02	3.009
1095192	ENSG00000142632	79269	ARHGEF19	Rho guanine nucleotide exchange factor (GEF) 19	128272	1	n/a	n/a	2.19E-01	3.007
1100761	ENSG00000174963	58318	ZIC4	Zic family member 4	84107	3	n/a	n/a	2.86E-01	3.005
280111193	ENSG00000258033	0	RP11-350G24.2	RP11-350G24.2	0	12	n/a	n/a	9.06E-02	3.004
1103139	ENSG00000186638	110239	KIF24	kinesin family member 24	347240	9	n/a	n/a	2.29E-01	3.003
1101670	ENSG00000180011	94237	ZADH2	zinc binding alcohol dehydrogenase domain containing 2	284273	18	n/a	n/a	1.25E-01	3.003
1098642	ENSG00000165806	836	CASP7	caspase 7, apoptosis-related cysteine peptidase	840	10	n/a	n/a	1.51E-01	2.998
1090322	ENSG00000107623	2646	GDF10	growth differentiation factor 10	2662	10	n/a	n/a	3.04E-01	2.998
1099243	ENSG00000168079	94799	SCARA5	scavenger receptor class A, member 5 (putative)	286133	8	n/a	n/a	2.31E-01	2.997
1097296	ENSG00000159399	3081	HK2	hexokinase 2	3099	2	n/a	n/a	2.78E-01	2.996
1091365	ENSG00000115657	9913	ABCB6	ATP-binding cassette, sub-family B (MDR/TAP), member 6	10058	2	n/a	n/a	1.99E-01	2.995
1099743	ENSG00000170275	10344	CRTAP	cartilage associated protein	10491	3	n/a	n/a	1.86E-01	2.993
1092458	ENSG00000124575	2990	HIST1H1D	histone cluster 1, H1d	3007	6	n/a	n/a	2.27E-01	2.993
280102455	ENSG00000257167	1014038	RP11-181C3.2	RP11-181C3.2	100128191	12	n/a	n/a	1.36E-01	2.992
1095537	ENSG00000144724	5761	PTPRG	protein tyrosine phosphatase, receptor type, G	5793	3	n/a	n/a	2.16E-01	2.989
1098555	ENSG00000165476	85696	REEP3	receptor accessory protein 3	221035	10	n/a	n/a	8.99E-02	2.987
1096405	ENSG00000151929	9390	BAG3	BCL2-associated athanogene 3	9531	10	n/a	n/a	7.10E-02	2.986
280131937	ENSG00000259382	0	XXbac-BPG300A18.13	XXbac-BPG300A18.13	0	6	n/a	n/a	1.65E-01	2.982
1094913	ENSG00000140534	59901	C15orf42	chromosome 15 open reading frame 42	90381	15	n/a	n/a	3.19E-01	2.977
1097337	ENSG00000159792	5649	PSKH1	protein serine kinase H1	5681	16	n/a	n/a	1.04E-01	2.975
1100116	ENSG00000171812	1287	COL8A2	collagen, type VIII, alpha 2	1296	1	n/a	n/a	3.24E-01	2.972
1099910	ENSG00000170955	76588	PRKCDBP	protein kinase C, delta binding protein	112464	11	n/a	n/a	3.13E-01	2.969
1093421	ENSG00000131899	3971	LLGL1	lethal giant larvae homolog 1 (Drosophila)	3996	17	n/a	n/a	1.84E-01	2.968
1093761	ENSG00000134201	2932	GSTM5	glutathione S-transferase mu 5	2949	1	n/a	n/a	5.12E-02	2.966
1100697	ENSG00000174628	78980	IQCK	IQ motif containing K	124152	16	n/a	n/a	2.29E-01	2.966
1099531	ENSG00000169299	34565	PGM2	phosphoglucomutase 2	55276	4	n/a	n/a	6.42E-02	2.965
1088066	ENSG00000072422	9742	RHOBTB1	Rho-related BTB domain containing 1	9886	10	n/a	n/a	2.40E-01	2.963
1095234	ENSG00000143032	110067	BARHL2	BarH-like homeobox 2	343472	1	n/a	n/a	3.25E-01	2.962
1102110	ENSG00000182481	3813	KPNA2	karyopherin alpha 2 (RAG cohort 1, importin alpha 1)	3838	17	n/a	n/a	4.96E-02	2.961
1096669	ENSG00000154146	4869	NRGN	neurogranin (protein kinase C substrate, RC3)	4900	11	n/a	n/a	1.13E-01	2.96
1090611	ENSG00000109911	26357	ELP4	elongation protein 4 homolog (S. cerevisiae)	26610	11	n/a	n/a	7.95E-02	2.96
1105919	ENSG00000213853	1998	EMP2	epithelial membrane protein 2	2013	16	n/a	n/a	5.89E-02	2.96
1099159	ENSG00000167779	3469	IGFBP6	insulin-like growth factor binding protein 6	3489	12	n/a	n/a	3.05E-01	2.958
1087040	ENSG00000007255	54929	TRAPPC6A	trafficking protein particle complex 6A	79090	19	n/a	n/a	1.73E-01	2.958
1094960	ENSG00000140937	1004	CDH11	cadherin 11, type 2, OB-cadherin (osteoblast)	1009	16	n/a	n/a	3.34E-01	2.958
279711997	ENSG00000211591	1023341	MIR762	microRNA 762	100313837	16	n/a	n/a	3.23E-01	2.957
279661081	ENSG00000200469	0	U6	U6 spliceosomal RNA	0	4	n/a	n/a	2.25E-01	2.955
1102938	ENSG00000185885	8453	IFITM1	interferon induced transmembrane protein 1 (9-27)	8519	11	n/a	n/a	2.71E-01	2.955
1088653	ENSG00000088451	23238	TGDS	TDP-glucose 4,6-dehydratase	23483	13	n/a	n/a	5.53E-02	2.954
280053548	ENSG00000253204	0	RP5-1009N12.1	RP5-1009N12.1	0	8	n/a	n/a	1.77E-01	2.951
279828474	ENSG00000229036	0	RP1-20N2.6	RP1-20N2.6	0	6	n/a	n/a	1.16E-01	2.949
1101411	ENSG00000178445	2714	GLDC	glycine dehydrogenase (decarboxylating)	2731	9	n/a	n/a	2.52E-01	2.948
1092226	ENSG00000122870	55915	BICC1	bicaudal C homolog 1 (Drosophila)	80114	10	n/a	n/a	2.27E-01	2.948
1098011	ENSG00000163584	83601	RPL22L1	ribosomal protein L22-like 1	200916	3	n/a	n/a	1.67E-01	2.947
1091963	ENSG00000120539	59120	MASTL	microtubule associated serine/threonine kinase-like	84930	10	n/a	n/a	2.06E-01	2.946
1090313	ENSG00000107554	23023	DNMBP	dynamin binding protein	23268	10	n/a	n/a	2.94E-01	2.945
1093798	ENSG00000134333	3914	LDHA	lactate dehydrogenase A	3939	11	n/a	n/a	1.37E-01	2.944
1093383	ENSG00000131652	55065	THOC6	THO complex 6 homolog (Drosophila)	79228	16	n/a	n/a	1.29E-01	2.943
1094601	ENSG00000138587	34618	MNS1	meiosis-specific nuclear structural 1	55329	15	n/a	n/a	2.16E-01	2.942
1097297	ENSG00000159403	711	C1R	complement component 1, r subcomponent	715	12	n/a	n/a	1.66E-01	2.941
1096771	ENSG00000155011	26868	DKK2	dickkopf homolog 2 (Xenopus laevis)	27123	4	n/a	n/a	3.24E-01	2.939
1108847	ENSG00000238000	0	RP11-274E7.2	RP11-274E7.2	0	5	n/a	n/a	2.30E-01	2.938
1096096	ENSG00000149131	706	SERPING1	serpin peptidase inhibitor, clade G (C1 inhibitor), member 1	710	11	n/a	n/a	1.24E-01	2.937
1101696	ENSG00000180198	1096	RCC1	regulator of chromosome condensation 1	1104	1	n/a	n/a	9.08E-02	2.935
1089652	ENSG00000103154	33841	NECAB2	N-terminal EF-hand calcium binding protein 2	54550	16	n/a	n/a	3.12E-01	2.933
1095527	ENSG00000144655	41233	CSRNP1	cysteine-serine-rich nuclear protein 1	64651	3	n/a	n/a	2.53E-01	2.933
1088245	ENSG00000077150	4760	NFKB2	nuclear factor of kappa light polypeptide gene enhancer in B-cells 2 (p49/p100)	4791	10	n/a	n/a	1.26E-01	2.932
1102133	ENSG00000182572	8296	HIST1H3I	histone cluster 1, H3i	8354	6	n/a	n/a	2.77E-01	2.93
1103429	ENSG00000187942	125831	LDLRAD2	low density lipoprotein receptor class A domain containing 2	401944	1	n/a	n/a	7.38E-02	2.93
1096328	ENSG00000151414	79979	NEK7	NIMA (never in mitosis gene a)-related kinase 7	140609	1	n/a	n/a	2.24E-01	2.929
1097015	ENSG00000157191	34996	NECAP2	NECAP endocytosis associated 2	55707	1	n/a	n/a	2.01E-01	2.929
1091307	ENSG00000115325	1784	DOK1	docking protein 1, 62kDa (downstream of tyrosine kinase 1)	1796	2	n/a	n/a	7.22E-02	2.927
1103720	ENSG00000189060	2988	H1F0	H1 histone family, member 0	3005	22	n/a	n/a	2.92E-01	2.927
280096507	ENSG00000256514	0	AP003419.11	AP003419.11	0	11	n/a	n/a	2.18E-01	2.927
279870826	ENSG00000232814	157129784	COL4A2-AS1	COL4A2 antisense RNA 1 (non-protein coding)	100874203	13	n/a	n/a	2.04E-01	2.925
1090822	ENSG00000111669	7124	TPI1	triosephosphate isomerase 1	7167	12	n/a	n/a	7.49E-02	2.925
279904581	ENSG00000235847	0	LDHAP7	lactate dehydrogenase A pseudogene 7	0	2	n/a	n/a	1.09E-01	2.924
1102199	ENSG00000182871	56555	COL18A1	collagen, type XVIII, alpha 1	80781	21	n/a	n/a	2.04E-01	2.923
1103434	ENSG00000187955	7330	COL14A1	collagen, type XIV, alpha 1	7373	8	n/a	n/a	2.90E-01	2.922
1090985	ENSG00000112655	5722	PTK7	PTK7 protein tyrosine kinase 7	5754	6	n/a	n/a	1.01E-01	2.922
1087212	ENSG00000014138	23402	POLA2	polymerase (DNA directed), alpha 2 (70kD subunit)	23649	11	n/a	n/a	2.00E-01	2.921
1094933	ENSG00000140682	6999	TGFB1I1	transforming growth factor beta 1 induced transcript 1	7041	16	n/a	n/a	7.36E-02	2.919
279762842	ENSG00000223298	0	RNY3P8	RNA, Ro-associated Y3 pseudogene 8	0	13	n/a	n/a	1.41E-01	2.918
1088292	ENSG00000078246	7246	TULP3	tubby like protein 3	7289	12	n/a	n/a	2.50E-01	2.914
1106501	ENSG00000221818	41223	EBF2	early B-cell factor 2	64641	8	n/a	n/a	2.62E-01	2.914
1104364	ENSG00000197712	60207	FAM114A1	family with sequence similarity 114, member A1	92689	4	n/a	n/a	1.07E-01	2.913
279930480	ENSG00000238123	0	MID1IP1-AS1	MID1IP1 antisense RNA 1 (non-protein coding)	0	X	n/a	n/a	2.22E-01	2.912
1096725	ENSG00000154620	8964	TMSB4Y	thymosin beta 4, Y-linked	9087	Y	n/a	n/a	1.55E-01	2.911
1091228	ENSG00000114805	22762	PLCH1	phospholipase C, eta 1	23007	3	n/a	n/a	9.54E-02	2.911
1088817	ENSG00000091651	23348	ORC6	origin recognition complex, subunit 6	23594	16	n/a	n/a	4.95E-02	2.909
1103604	ENSG00000188643	79949	S100A16	S100 calcium binding protein A16	140576	1	n/a	n/a	2.56E-01	2.908
1093101	ENSG00000129965	169900	INS-IGF2	INS-IGF2 readthrough	723961	11	n/a	n/a	3.25E-01	2.906
1088996	ENSG00000099804	992	CDC34	cell division cycle 34 homolog (S. cerevisiae)	997	19	n/a	n/a	1.61E-01	2.906
1104576	ENSG00000198327	8303	HIST1H4F	histone cluster 1, H4f	8361	6	n/a	n/a	2.97E-01	2.903
1088606	ENSG00000087245	4287	MMP2	matrix metallopeptidase 2 (gelatinase A, 72kDa gelatinase, 72kDa type IV collagenase)	4313	16	n/a	n/a	2.56E-01	2.903
1098180	ENSG00000164070	22580	HSPA4L	heat shock 70kDa protein 4-like	22824	4	n/a	n/a	1.63E-01	2.902
1099156	ENSG00000167774	4675	NDUFA7	NADH dehydrogenase (ubiquinone) 1 alpha subcomplex, 7, 14.5kDa	4701	19	n/a	n/a	1.66E-01	2.899
1088173	ENSG00000075290	7436	WNT8B	wingless-type MMTV integration site family, member 8B	7479	10	n/a	n/a	3.45E-01	2.899
1100492	ENSG00000173530	8716	TNFRSF10D	tumor necrosis factor receptor superfamily, member 10d, decoy with truncated death domain	8793	8	n/a	n/a	7.11E-02	2.898
279725955	ENSG00000213938	0	SEPHS1P6	selenophosphate synthetase 1 pseudogene 6	0	2	n/a	n/a	1.09E-01	2.895
1102033	ENSG00000182158	41339	CREB3L2	cAMP responsive element binding protein 3-like 2	64764	7	n/a	n/a	1.20E-01	2.892
1103505	ENSG00000188229	10236	TUBB4B	tubulin, beta 4B class IVb	10383	9	n/a	n/a	4.76E-02	2.892
1090970	ENSG00000112531	9307	QKI	QKI, KH domain containing, RNA binding	9444	6	n/a	n/a	1.41E-01	2.891
1094573	ENSG00000138379	2644	MSTN	myostatin	2660	2	n/a	n/a	2.89E-01	2.89
1100946	ENSG00000175970	58943	UNC119B	unc-119 homolog B (C. elegans)	84747	12	n/a	n/a	7.98E-02	2.89
1087854	ENSG00000066651	37947	TRMT11	tRNA methyltransferase 11 homolog (S. cerevisiae)	60487	6	n/a	n/a	6.64E-02	2.887
1092611	ENSG00000125753	7365	VASP	vasodilator-stimulated phosphoprotein	7408	19	n/a	n/a	9.25E-02	2.886
1101170	ENSG00000177119	83429	ANO6	anoctamin 6	196527	12	n/a	n/a	1.55E-01	2.886
279755852	ENSG00000221792	1023061	MIR1282	microRNA 1282	100302254	15	n/a	n/a	3.12E-01	2.884
280121103	ENSG00000258759	0	RP11-1012A1.7	RP11-1012A1.7	0	14	n/a	n/a	2.44E-01	2.881
1092486	ENSG00000124762	1020	CDKN1A	cyclin-dependent kinase inhibitor 1A (p21, Cip1)	1026	6	n/a	n/a	7.30E-02	2.88
279985404	ENSG00000244457	0	ENO1P1	enolase 1, (alpha) pseudogene 1	0	1	n/a	n/a	1.15E-01	2.878
1091186	ENSG00000114446	34370	IFT57	intraflagellar transport 57 homolog (Chlamydomonas)	55081	3	n/a	n/a	2.73E-01	2.876
279797638	ENSG00000226278	0	PSPHP1	phosphoserine phosphatase pseudogene 1	0	7	n/a	n/a	2.68E-01	2.876
1098918	ENSG00000166881	23061	TMEM194A	transmembrane protein 194A	23306	12	n/a	n/a	2.01E-01	2.876
279555193	ENSG00000185839	0	RP4-592A1.2	RP4-592A1.2	0	1	n/a	n/a	7.15E-02	2.875
280046141	ENSG00000252248	0	AC093693.1	AC093693.1	0	7	n/a	n/a	3.00E-01	2.874
280068173	ENSG00000254244	0	PAICSP4	phosphoribosylaminoimidazole carboxylase, phosphoribosylaminoimidazole succinocarboxamide synthetase pseudogene 4	0	8	n/a	n/a	7.84E-02	2.873
1096739	ENSG00000154734	9369	ADAMTS1	ADAM metallopeptidase with thrombospondin type 1 motif, 1	9510	21	n/a	n/a	2.61E-01	2.872
1096755	ENSG00000154856	80613	APCDD1	adenomatosis polyposis coli down-regulated 1	147495	18	n/a	n/a	2.48E-01	2.867
279954000	ENSG00000241115	0	AP001347.1	AP001347.1	0	21	n/a	n/a	3.25E-01	2.865
1091983	ENSG00000120693	4068	SMAD9	SMAD family member 9	4093	13	n/a	n/a	2.72E-01	2.863
279996973	ENSG00000247993	0	RP11-79P5.2	RP11-79P5.2	0	5	n/a	n/a	2.85E-01	2.862
1098445	ENSG00000164972	58886	C9orf24	chromosome 9 open reading frame 24	84688	9	n/a	n/a	2.76E-01	2.861
1092636	ENSG00000125835	6588	SNRPB	small nuclear ribonucleoprotein polypeptides B and B1	6628	20	n/a	n/a	5.92E-02	2.86
1093339	ENSG00000131351	60271	HAUS8	HAUS augmin-like complex, subunit 8	93323	19	n/a	n/a	1.81E-01	2.857
1089819	ENSG00000104529	1923	EEF1D	eukaryotic translation elongation factor 1 delta (guanine nucleotide exchange protein)	1936	8	n/a	n/a	9.48E-02	2.856
279808061	ENSG00000227173	0	MYL6P3	myosin, light chain 6 pseudogene 3	0	10	n/a	n/a	2.89E-01	2.856
279902696	ENSG00000235663	0	C6orf26-AS1	C6orf26 antisense RNA 1 (non-protein coding)	0	6	n/a	n/a	2.59E-01	2.854
1096638	ENSG00000153944	79007	MSI2	musashi homolog 2 (Drosophila)	124540	17	n/a	n/a	9.76E-02	2.851
1092470	ENSG00000124635	8870	HIST1H2BJ	histone cluster 1, H2bj	8970	6	n/a	n/a	1.04E-01	2.851
1103200	ENSG00000186918	35180	ZNF395	zinc finger protein 395	55893	8	n/a	n/a	1.06E-01	2.849
1104527	ENSG00000198157	55202	HMGN5	high mobility group nucleosome binding domain 5	79366	X	n/a	n/a	1.74E-01	2.849
1089193	ENSG00000100441	23106	KHNYN	KH and NYN domain containing	23351	14	n/a	n/a	1.65E-01	2.848
1097484	ENSG00000160813	85811	PPP1R35	protein phosphatase 1, regulatory subunit 35	221908	7	n/a	n/a	6.62E-02	2.848
280069356	ENSG00000254332	0	GS1-44D20.1	GS1-44D20.1	0	8	n/a	n/a	2.10E-01	2.848
1092844	ENSG00000127564	8965	PKMYT1	protein kinase, membrane associated tyrosine/threonine 1	9088	16	n/a	n/a	1.86E-01	2.846
1099123	ENSG00000167693	40960	NXN	nucleoredoxin	64359	17	n/a	n/a	7.31E-02	2.845
1102045	ENSG00000182196	30810	ARL6IP4	ADP-ribosylation-like factor 6 interacting protein 4	51329	12	n/a	n/a	2.61E-01	2.844
1098165	ENSG00000164039	36177	BDH2	3-hydroxybutyrate dehydrogenase, type 2	56898	4	n/a	n/a	2.28E-01	2.84
1089287	ENSG00000100908	30499	FAM158A	family with sequence similarity 158, member A	51016	14	n/a	n/a	2.27E-01	2.839
1099294	ENSG00000168301	83595	KCTD6	potassium channel tetramerisation domain containing 6	200845	3	n/a	n/a	1.19E-01	2.838
1091422	ENSG00000116044	4754	NFE2L2	nuclear factor (erythroid-derived 2)-like 2	4780	2	n/a	n/a	9.53E-02	2.835
1095019	ENSG00000141349	60194	G6PC3	glucose 6 phosphatase, catalytic, 3	92579	17	n/a	n/a	1.04E-01	2.835
1104783	ENSG00000198865	1003752	CCDC152	coiled-coil domain containing 152	100129792	5	n/a	n/a	2.45E-01	2.834
280108582	ENSG00000257764	0	RP11-1143G9.4	RP11-1143G9.4	0	12	n/a	n/a	3.13E-01	2.833
1087031	ENSG00000007062	8765	PROM1	prominin 1	8842	4	n/a	n/a	2.27E-01	2.831
1105052	ENSG00000204228	7877	HSD17B8	hydroxysteroid (17-beta) dehydrogenase 8	7923	6	n/a	n/a	2.37E-01	2.828
1099292	ENSG00000168298	2991	HIST1H1E	histone cluster 1, H1e	3008	6	n/a	n/a	2.82E-01	2.825
1086940	ENSG00000005075	5407	POLR2J	polymerase (RNA) II (DNA directed) polypeptide J, 13.3kDa	5439	7	n/a	n/a	1.69E-01	2.824
1099340	ENSG00000168497	8376	SDPR	serum deprivation response	8436	2	n/a	n/a	1.85E-01	2.822
1096229	ENSG00000150457	26272	LATS2	LATS, large tumor suppressor, homolog 2 (Drosophila)	26524	13	n/a	n/a	8.33E-02	2.822
1100944	ENSG00000175938	60256	ORAI3	ORAI calcium release-activated calcium modulator 3	93129	16	n/a	n/a	5.83E-02	2.82
1097294	ENSG00000159388	7786	BTG2	BTG family, member 2	7832	1	n/a	n/a	1.73E-01	2.818
1099612	ENSG00000169692	10408	AGPAT2	1-acylglycerol-3-phosphate O-acyltransferase 2 (lysophosphatidic acid acyltransferase, beta)	10555	9	n/a	n/a	1.92E-01	2.818
1102165	ENSG00000182704	25736	TSKU	tsukushi small leucine rich proteoglycan homolog (Xenopus laevis)	25987	11	n/a	n/a	1.06E-01	2.816
1089930	ENSG00000105173	893	CCNE1	cyclin E1	898	19	n/a	n/a	2.43E-01	2.815
1096358	ENSG00000151617	1896	EDNRA	endothelin receptor type A	1909	4	n/a	n/a	2.78E-01	2.814
279709883	ENSG00000207857	0	AC097639.1	AC097639.1	0	3	n/a	n/a	1.74E-01	2.814
1102573	ENSG00000184357	2992	HIST1H1B	histone cluster 1, H1b	3009	6	n/a	n/a	2.81E-01	2.812
1095350	ENSG00000143537	8679	ADAM15	ADAM metallopeptidase domain 15	8751	1	n/a	n/a	9.00E-02	2.811
1098697	ENSG00000166016	25590	ABTB2	ankyrin repeat and BTB (POZ) domain containing 2	25841	11	n/a	n/a	1.20E-01	2.811
279840463	ENSG00000230146	0	SEPHS1P4	selenophosphate synthetase 1 pseudogene 4	0	X	n/a	n/a	6.93E-02	2.811
280070226	ENSG00000254400	0	RP11-732A19.8	RP11-732A19.8	0	11	n/a	n/a	6.08E-02	2.809
1093635	ENSG00000133131	55513	MORC4	MORC family CW-type zinc finger 4	79710	X	n/a	n/a	2.16E-01	2.806
1099744	ENSG00000170276	3296	HSPB2	heat shock 27kDa protein 2	3316	11	n/a	n/a	2.21E-01	2.806
1099722	ENSG00000170180	2976	GYPA	glycophorin A (MNS blood group)	2993	4	n/a	n/a	3.45E-01	2.806
279827860	ENSG00000228986	0	RP13-228J13.8	RP13-228J13.8	0	X	n/a	n/a	7.10E-02	2.805
1086907	ENSG00000003989	6506	SLC7A2	solute carrier family 7 (cationic amino acid transporter, y+ system), member 2	6542	8	n/a	n/a	3.17E-01	2.804
280088207	ENSG00000255571	0	CTD-2335A18.1	CTD-2335A18.1	0	15	n/a	n/a	3.30E-01	2.803
1099791	ENSG00000170458	924	CD14	CD14 molecule	929	5	n/a	n/a	2.18E-01	2.8
280081801	ENSG00000255152	0	MSH5-C6orf26	MSH5-C6orf26 readthrough (non-protein coding)	0	6	n/a	n/a	2.92E-01	2.8
1097138	ENSG00000158195	10018	WASF2	WAS protein family, member 2	10163	1	n/a	n/a	1.01E-01	2.798
1087640	ENSG00000056998	8829	GYG2	glycogenin 2	8908	X	n/a	n/a	1.04E-01	2.797
1089203	ENSG00000100479	5395	POLE2	polymerase (DNA directed), epsilon 2 (p59 subunit)	5427	14	n/a	n/a	5.10E-02	2.796
1088567	ENSG00000086289	34038	EPDR1	ependymin related protein 1 (zebrafish)	54749	7	n/a	n/a	7.18E-02	2.795
280038310	ENSG00000251400	0	ALDH7A1P1	aldehyde dehydrogenase 7 family, member A1 pseudogene 1	0	5	n/a	n/a	2.18E-01	2.795
1095923	ENSG00000147592	30592	LACTB2	lactamase, beta 2	51110	8	n/a	n/a	2.27E-01	2.794
1102845	ENSG00000185483	4888	ROR1	receptor tyrosine kinase-like orphan receptor 1	4919	1	n/a	n/a	7.04E-02	2.793
1090368	ENSG00000107960	55793	OBFC1	oligonucleotide/oligosaccharide-binding fold containing 1	79991	10	n/a	n/a	1.90E-01	2.793
1103029	ENSG00000186197	79260	EDARADD	EDAR-associated death domain	128178	1	n/a	n/a	1.30E-01	2.791
279927058	ENSG00000237846	0	RP11-216M21.1	RP11-216M21.1	0	9	n/a	n/a	5.78E-02	2.79
280008849	ENSG00000249035	0	CTB-113P19.1	CTB-113P19.1	0	5	n/a	n/a	2.44E-01	2.789
1097686	ENSG00000162433	202	AK4	adenylate kinase 4	205	1	n/a	n/a	5.45E-02	2.789
1088253	ENSG00000077274	823	CAPN6	calpain 6	827	X	n/a	n/a	1.85E-01	2.788
1090329	ENSG00000107719	26888	KIAA1274	KIAA1274	27143	10	n/a	n/a	1.52E-01	2.788
1102448	ENSG00000183801	93910	OLFML1	olfactomedin-like 1	283298	11	n/a	n/a	2.98E-01	2.788
1104376	ENSG00000197747	6248	S100A10	S100 calcium binding protein A10	6281	1	n/a	n/a	3.44E-01	2.788
1092944	ENSG00000128573	60634	FOXP2	forkhead box P2	93986	7	n/a	n/a	2.38E-01	2.786
1087118	ENSG00000010278	923	CD9	CD9 molecule	928	12	n/a	n/a	2.43E-01	2.786
280003440	ENSG00000248590	0	GLDCP	GLDCP	0	4	n/a	n/a	2.61E-01	2.785
1111532	ENSG00000224699	0	RP11-225L12.2	RP11-225L12.2	0	1	n/a	n/a	2.59E-01	2.785
1095981	ENSG00000148175	2025	STOM	stomatin	2040	9	n/a	n/a	6.33E-02	2.785
1094622	ENSG00000138653	41176	NDST4	N-deacetylase/N-sulfotransferase (heparan glucosaminyl) 4	64579	4	n/a	n/a	9.94E-02	2.785
280006080	ENSG00000248774	0	RP11-798M19.3	RP11-798M19.3	0	4	n/a	n/a	1.64E-01	2.783
1098175	ENSG00000164056	10106	SPRY1	sprouty homolog 1, antagonist of FGF signaling (Drosophila)	10252	4	n/a	n/a	5.73E-02	2.782
1095825	ENSG00000146918	34181	NCAPG2	non-SMC condensin II complex, subunit G2	54892	7	n/a	n/a	1.57E-01	2.782
1107921	ENSG00000231925	6852	TAPBP	TAP binding protein (tapasin)	6892	6	n/a	n/a	2.35E-01	2.781
1103748	ENSG00000189171	6251	S100A13	S100 calcium binding protein A13	6284	1	n/a	n/a	2.91E-01	2.78
1105969	ENSG00000214026	6118	MRPL23	mitochondrial ribosomal protein L23	6150	11	n/a	n/a	2.27E-01	2.779
1096270	ENSG00000150907	2292	FOXO1	forkhead box O1	2308	13	n/a	n/a	3.23E-01	2.775
1100102	ENSG00000171766	2612	GATM	glycine amidinotransferase (L-arginine:glycine amidinotransferase)	2628	15	n/a	n/a	1.12E-01	2.775
1088857	ENSG00000092607	6873	TBX15	T-box 15	6913	1	n/a	n/a	2.95E-01	2.774
1091776	ENSG00000119139	9278	TJP2	tight junction protein 2 (zona occludens 2)	9414	9	n/a	n/a	5.83E-02	2.772
1098047	ENSG00000163661	5774	PTX3	pentraxin 3, long	5806	3	n/a	n/a	2.61E-01	2.771
1093827	ENSG00000134531	1997	EMP1	epithelial membrane protein 1	2012	12	n/a	n/a	2.56E-01	2.77
1093208	ENSG00000130598	7093	TNNI2	troponin I type 2 (skeletal, fast)	7136	11	n/a	n/a	2.89E-01	2.77
1088680	ENSG00000089006	26876	SNX5	sorting nexin 5	27131	20	n/a	n/a	1.03E-01	2.769
1102833	ENSG00000185432	25589	METTL7A	methyltransferase like 7A	25840	12	n/a	n/a	1.26E-01	2.769
1094302	ENSG00000136943	1504	CTSL2	cathepsin L2	1515	9	n/a	n/a	1.45E-01	2.767
1095747	ENSG00000146233	30783	CYP39A1	cytochrome P450, family 39, subfamily A, polypeptide 1	51302	6	n/a	n/a	1.67E-01	2.764
280002826	ENSG00000248530	0	RP11-517B11.2	RP11-517B11.2	0	3	n/a	n/a	1.36E-01	2.76
1094821	ENSG00000139926	78917	FRMD6	FERM domain containing 6	122786	14	n/a	n/a	1.34E-01	2.759
1102592	ENSG00000184445	9591	KNTC1	kinetochore associated 1	9735	12	n/a	n/a	2.64E-01	2.755
1102232	ENSG00000183010	5799	PYCR1	pyrroline-5-carboxylate reductase 1	5831	17	n/a	n/a	7.64E-02	2.754
280094758	ENSG00000256316	8868	HIST1H3F	histone cluster 1, H3f	8968	6	n/a	n/a	2.57E-01	2.754
1092090	ENSG00000121691	843	CAT	catalase	847	11	n/a	n/a	5.79E-02	2.754
1095982	ENSG00000148180	2917	GSN	gelsolin	2934	9	n/a	n/a	1.79E-01	2.752
1104264	ENSG00000197409	8293	HIST1H3D	histone cluster 1, H3d	8351	6	n/a	n/a	2.35E-01	2.751
1088965	ENSG00000099282	23309	TSPAN15	tetraspanin 15	23555	10	n/a	n/a	1.01E-01	2.75
280096963	ENSG00000256569	0	RP11-173P15.5	RP11-173P15.5	0	12	n/a	n/a	1.49E-01	2.749
1089789	ENSG00000104341	34642	LAPTM4B	lysosomal protein transmembrane 4 beta	55353	8	n/a	n/a	7.21E-02	2.749
1102865	ENSG00000185591	6627	SP1	Sp1 transcription factor	6667	12	n/a	n/a	2.35E-01	2.749
279968357	ENSG00000242670	0	RP11-601I15.1	RP11-601I15.1	0	4	n/a	n/a	1.74E-01	2.748
1089109	ENSG00000100228	9465	RAB36	RAB36, member RAS oncogene family	9609	22	n/a	n/a	1.01E-01	2.747
1099613	ENSG00000169696	54898	ASPSCR1	alveolar soft part sarcoma chromosome region, candidate 1	79058	17	n/a	n/a	7.57E-02	2.743
1096695	ENSG00000154319	57890	FAM167A	family with sequence similarity 167, member A	83648	8	n/a	n/a	6.97E-02	2.743
1094549	ENSG00000138193	30678	PLCE1	phospholipase C, epsilon 1	51196	10	n/a	n/a	2.94E-01	2.74
1092194	ENSG00000122642	11163	FKBP9	FK506 binding protein 9, 63 kDa	11328	7	n/a	n/a	5.81E-02	2.739
1088027	ENSG00000071282	29728	LMCD1	LIM and cysteine-rich domains 1	29995	3	n/a	n/a	2.77E-01	2.738
1103903	ENSG00000196353	79458	CPNE4	copine IV	131034	3	n/a	n/a	2.99E-01	2.738
1099298	ENSG00000168310	3635	IRF2	interferon regulatory factor 2	3660	4	n/a	n/a	8.59E-02	2.737
1100312	ENSG00000172638	29741	EFEMP2	EGF containing fibulin-like extracellular matrix protein 2	30008	11	n/a	n/a	1.05E-01	2.737
1097481	ENSG00000160801	5713	PTH1R	parathyroid hormone 1 receptor	5745	3	n/a	n/a	2.81E-01	2.735
280128300	ENSG00000259171	0	AL163636.6	AL163636.6	0	14	n/a	n/a	2.47E-01	2.733
1093911	ENSG00000135047	1503	CTSL1	cathepsin L1	1514	9	n/a	n/a	3.08E-01	2.733
1092562	ENSG00000125458	29824	NT5C	5', 3'-nucleotidase, cytosolic	30833	17	n/a	n/a	7.33E-02	2.732
1091622	ENSG00000117519	1257	CNN3	calponin 3, acidic	1266	1	n/a	n/a	2.02E-01	2.731
280128026	ENSG00000259159	0	RP11-334E6.11	RP11-334E6.11	0	11	n/a	n/a	3.04E-01	2.731
279881622	ENSG00000233766	0	AC098617.2	AC098617.2	0	2	n/a	n/a	1.96E-01	2.73
1094543	ENSG00000138172	30545	CALHM2	calcium homeostasis modulator 2	51063	10	n/a	n/a	7.68E-02	2.727
1088733	ENSG00000089876	35049	DHX32	DEAH (Asp-Glu-Ala-His) box polypeptide 32	55760	10	n/a	n/a	8.94E-02	2.727
1106703	ENSG00000223953	77618	C1QTNF5	C1q and tumor necrosis factor related protein 5	114902	11	n/a	n/a	3.04E-01	2.727
1093455	ENSG00000132182	22980	NUP210	nucleoporin 210kDa	23225	3	n/a	n/a	3.38E-01	2.725
1105183	ENSG00000204536	33826	CCHCR1	coiled-coil alpha-helical rod protein 1	54535	6	n/a	n/a	2.03E-01	2.724
279922546	ENSG00000237470	0	RP11-271M1.2	RP11-271M1.2	0	10	n/a	n/a	5.04E-02	2.722
1089447	ENSG00000101680	94215	LAMA1	laminin, alpha 1	284217	18	n/a	n/a	1.71E-01	2.721
279843929	ENSG00000230450	0	NEK2P4	NEK2 pseudogene 4	0	2	n/a	n/a	1.39E-01	2.72
1095461	ENSG00000144191	1252	CNGA3	cyclic nucleotide gated channel alpha 3	1261	2	n/a	n/a	2.42E-01	2.72
280064739	ENSG00000254003	0	CTB-167B5.1	CTB-167B5.1	0	7	n/a	n/a	2.31E-01	2.718
1091160	ENSG00000114200	587	BCHE	butyrylcholinesterase	590	3	n/a	n/a	2.32E-01	2.717
1101289	ENSG00000177700	5409	POLR2L	polymerase (RNA) II (DNA directed) polypeptide L, 7.6kDa	5441	11	n/a	n/a	2.64E-01	2.717
279533381	ENSG00000183900	0	FOXD1	forkhead box D1	0	5	n/a	n/a	3.13E-01	2.716
279904342	ENSG00000235823	0	LINC00263	long intergenic non-protein coding RNA 263	0	10	n/a	n/a	2.65E-01	2.715
1087769	ENSG00000064692	9483	SNCAIP	synuclein, alpha interacting protein	9627	5	n/a	n/a	2.34E-01	2.715
1104747	ENSG00000198805	4829	PNP	purine nucleoside phosphorylase	4860	14	n/a	n/a	1.04E-01	2.715
1087127	ENSG00000010361	56000	FUZ	fuzzy homolog (Drosophila)	80199	19	n/a	n/a	7.36E-02	2.715
1104658	ENSG00000198597	9601	ZNF536	zinc finger protein 536	9745	19	n/a	n/a	2.97E-01	2.714
1088919	ENSG00000095739	25554	BAMBI	BMP and activin membrane-bound inhibitor homolog (Xenopus laevis)	25805	10	n/a	n/a	2.95E-01	2.713
1099998	ENSG00000171316	34925	CHD7	chromodomain helicase DNA binding protein 7	55636	8	n/a	n/a	3.43E-01	2.712
1093543	ENSG00000132669	33744	RIN2	Ras and Rab interactor 2	54453	20	n/a	n/a	7.14E-02	2.711
1104698	ENSG00000198715	76610	C1orf85	chromosome 1 open reading frame 85	112770	1	n/a	n/a	1.66E-01	2.709
1104686	ENSG00000198682	8939	PAPSS2	3'-phosphoadenosine 5'-phosphosulfate synthase 2	9060	10	n/a	n/a	2.98E-01	2.707
1096282	ENSG00000151023	85550	ENKUR	enkurin, TRPC channel interacting protein	219670	10	n/a	n/a	2.38E-01	2.703
1090339	ENSG00000107796	56	ACTA2	actin, alpha 2, smooth muscle, aorta	59	10	n/a	n/a	2.55E-01	2.701
1100304	ENSG00000172575	9980	RASGRP1	RAS guanyl releasing protein 1 (calcium and DAG-regulated)	10125	15	n/a	n/a	2.65E-01	2.701
279800572	ENSG00000226535	0	RP11-417L14.1	RP11-417L14.1	0	9	n/a	n/a	5.88E-02	2.699
1099222	ENSG00000168005	80340	C11orf84	chromosome 11 open reading frame 84	144097	11	n/a	n/a	1.51E-01	2.698
279906238	ENSG00000236015	0	AC011290.5	AC011290.5	0	7	n/a	n/a	8.55E-02	2.698
1108487	ENSG00000235718	57795	MFRP	membrane frizzled-related protein	83552	11	n/a	n/a	3.04E-01	2.698
1091631	ENSG00000117592	9446	PRDX6	peroxiredoxin 6	9588	1	n/a	n/a	2.16E-01	2.696
1091844	ENSG00000119699	7001	TGFB3	transforming growth factor, beta 3	7043	14	n/a	n/a	1.87E-01	2.696
279763268	ENSG00000223374	0	AC005104.3	AC005104.3	0	2	n/a	n/a	1.76E-01	2.695
1100924	ENSG00000175854	119611	SWI5	SWI5 recombination repair homolog (yeast)	375757	9	n/a	n/a	9.07E-02	2.693
1104187	ENSG00000197153	8298	HIST1H3J	histone cluster 1, H3j	8356	6	n/a	n/a	2.65E-01	2.693
279658631	ENSG00000199753	1013107	SNORD104	small nucleolar RNA, C/D box 104	692227	17	n/a	n/a	2.53E-01	2.693
279728016	ENSG00000214110	0	LDHAP4	lactate dehydrogenase A pseudogene 4	0	9	n/a	n/a	1.45E-01	2.691
1088569	ENSG00000086475	22685	SEPHS1	selenophosphate synthetase 1	22929	10	n/a	n/a	1.38E-01	2.69
1087162	ENSG00000011422	5297	PLAUR	plasminogen activator, urokinase receptor	5329	19	n/a	n/a	2.30E-01	2.69
1089118	ENSG00000100258	60024	LMF2	lipase maturation factor 2	91289	22	n/a	n/a	1.53E-01	2.689
1092348	ENSG00000124006	23118	OBSL1	obscurin-like 1	23363	2	n/a	n/a	2.38E-01	2.689
1088353	ENSG00000079819	2022	EPB41L2	erythrocyte membrane protein band 4.1-like 2	2037	6	n/a	n/a	7.74E-02	2.686
1090145	ENSG00000106080	34322	FKBP14	FK506 binding protein 14, 22 kDa	55033	7	n/a	n/a	2.39E-01	2.685
1088558	ENSG00000086062	2667	B4GALT1	UDP-Gal:betaGlcNAc beta 1,4- galactosyltransferase, polypeptide 1	2683	9	n/a	n/a	9.75E-02	2.683
280092197	ENSG00000256018	8297	HIST1H3G	histone cluster 1, H3g	8355	6	n/a	n/a	3.26E-01	2.681
1090575	ENSG00000109586	31289	GALNT7	UDP-N-acetyl-alpha-D-galactosamine:polypeptide N-acetylgalactosaminyltransferase 7 (GalNAc-T7)	51809	4	n/a	n/a	1.04E-01	2.68
1104090	ENSG00000196866	2996	HIST1H2AD	histone cluster 1, H2ad	3013	6	n/a	n/a	1.84E-01	2.679
279931813	ENSG00000238258	0	RP11-342D11.2	RP11-342D11.2	0	10	n/a	n/a	2.01E-01	2.679
1090030	ENSG00000105610	10514	KLF1	Kruppel-like factor 1 (erythroid)	10661	19	n/a	n/a	3.20E-01	2.678
1092761	ENSG00000126785	36655	RHOJ	ras homolog gene family, member J	57381	14	n/a	n/a	2.55E-01	2.677
1102046	ENSG00000182197	2116	EXT1	exostosin 1	2131	8	n/a	n/a	2.52E-01	2.676
1099232	ENSG00000168056	4029	LTBP3	latent transforming growth factor beta binding protein 3	4054	11	n/a	n/a	2.55E-01	2.675
279956039	ENSG00000241357	0	RP11-758P17.2	RP11-758P17.2	0	7	n/a	n/a	5.87E-02	2.671
279773035	ENSG00000224159	0	HMGB1P9	high mobility group box 1 pseudogene 9	0	2	n/a	n/a	2.93E-01	2.671
1090751	ENSG00000111203	157123479	ITFG2	integrin alpha FG-GAP repeat containing 2	100507424	12	n/a	n/a	2.27E-01	2.67
1106506	ENSG00000221829	2174	FANCG	Fanconi anemia, complementation group G	2189	9	n/a	n/a	2.04E-01	2.67
1087247	ENSG00000018408	25686	WWTR1	WW domain containing transcription regulator 1	25937	3	n/a	n/a	2.53E-01	2.669
1094873	ENSG00000140365	34228	COMMD4	COMM domain containing 4	54939	15	n/a	n/a	7.53E-02	2.669
1087523	ENSG00000049130	4229	KITLG	KIT ligand	4254	12	n/a	n/a	2.30E-01	2.669
279759139	ENSG00000222234	0	AC093628.1	AC093628.1	0	4	n/a	n/a	2.95E-01	2.669
1092698	ENSG00000126215	7474	XRCC3	X-ray repair complementing defective repair in Chinese hamster cells 3	7517	14	n/a	n/a	2.34E-01	2.668
1103917	ENSG00000196374	8284	HIST1H2BM	histone cluster 1, H2bm	8342	6	n/a	n/a	1.88E-01	2.668
279772783	ENSG00000224126	0	AC026271.3	AC026271.3	0	17	n/a	n/a	1.44E-01	2.666
279725065	ENSG00000213846	0	AC098614.2	AC098614.2	0	3	n/a	n/a	2.11E-01	2.664
280094331	ENSG00000256269	3125	HMBS	hydroxymethylbilane synthase	3145	11	n/a	n/a	2.39E-01	2.664
1090623	ENSG00000110011	3318	DNAJC4	DnaJ (Hsp40) homolog, subfamily C, member 4	3338	11	n/a	n/a	1.37E-01	2.663
1098447	ENSG00000164976	36735	KIAA1161	KIAA1161	57462	9	n/a	n/a	7.87E-02	2.662
279914732	ENSG00000236797	0	SPA17P1	sperm autoantigenic protein 17 pseudogene 1	0	10	n/a	n/a	2.86E-01	2.661
279779192	ENSG00000224665	0	RP11-197N18.2	RP11-197N18.2	0	12	n/a	n/a	2.53E-01	2.661
1091427	ENSG00000116117	78651	PARD3B	par-3 partitioning defective 3 homolog B (C. elegans)	117583	2	n/a	n/a	2.83E-01	2.66
279706726	ENSG00000207277	0	5S_rRNA	5S ribosomal RNA	0	9	n/a	n/a	3.27E-01	2.659
1102858	ENSG00000185551	6984	NR2F2	nuclear receptor subfamily 2, group F, member 2	7026	15	n/a	n/a	3.15E-01	2.658
1090382	ENSG00000108106	27083	UBE2S	ubiquitin-conjugating enzyme E2S	27338	19	n/a	n/a	3.24E-01	2.656
1098716	ENSG00000166123	58902	GPT2	glutamic pyruvate transaminase (alanine aminotransferase) 2	84706	16	n/a	n/a	1.94E-01	2.656
1088874	ENSG00000093072	31296	CECR1	cat eye syndrome chromosome region, candidate 1	51816	22	n/a	n/a	1.57E-01	2.656
279755166	ENSG00000221667	1023003	MIR1825	microRNA 1825	100302183	20	n/a	n/a	2.51E-01	2.655
1091937	ENSG00000120318	41012	ARAP3	ArfGAP with RhoGAP domain, ankyrin repeat and PH domain 3	64411	5	n/a	n/a	3.06E-01	2.655
1092657	ENSG00000125885	58716	MCM8	minichromosome maintenance complex component 8	84515	20	n/a	n/a	1.70E-01	2.655
1100481	ENSG00000173456	54941	RNF26	ring finger protein 26	79102	11	n/a	n/a	1.81E-01	2.654
280015736	ENSG00000249637	0	CTC-329D1.2	CTC-329D1.2	0	5	n/a	n/a	1.37E-01	2.653
280090679	ENSG00000255839	0	RP11-338K17.8	RP11-338K17.8	0	12	n/a	n/a	2.69E-01	2.652
1104584	ENSG00000198355	128954	PIM3	pim-3 oncogene	415116	22	n/a	n/a	9.96E-02	2.65
1090100	ENSG00000105877	8631	DNAH11	dynein, axonemal, heavy chain 11	8701	7	n/a	n/a	7.11E-02	2.65
1101030	ENSG00000176399	40594	DMRTA1	DMRT-like family A1	63951	9	n/a	n/a	2.01E-01	2.649
1092949	ENSG00000128591	2302	FLNC	filamin C, gamma	2318	7	n/a	n/a	1.14E-01	2.649
280135174	ENSG00000259558	0	RP11-82L7.3	RP11-82L7.3	0	15	n/a	n/a	2.65E-01	2.649
1090212	ENSG00000106541	10404	AGR2	anterior gradient homolog 2 (Xenopus laevis)	10551	7	n/a	n/a	3.01E-01	2.648
1105201	ENSG00000204580	776	DDR1	discoidin domain receptor tyrosine kinase 1	780	6	n/a	n/a	2.02E-01	2.648
1104628	ENSG00000198518	8309	HIST1H4E	histone cluster 1, H4e	8367	6	n/a	n/a	2.35E-01	2.647
1089568	ENSG00000102554	684	KLF5	Kruppel-like factor 5 (intestinal)	688	13	n/a	n/a	2.86E-01	2.646
1090892	ENSG00000112077	5973	RHAG	Rh-associated glycoprotein	6005	6	n/a	n/a	3.35E-01	2.646
1092253	ENSG00000123131	10402	PRDX4	peroxiredoxin 4	10549	X	n/a	n/a	2.65E-01	2.646
1093486	ENSG00000132383	6085	RPA1	replication protein A1, 70kDa	6117	17	n/a	n/a	5.83E-02	2.646
1095820	ENSG00000146859	34570	TMEM140	transmembrane protein 140	55281	7	n/a	n/a	1.10E-01	2.645
1104503	ENSG00000198088	34119	NUP62CL	nucleoporin 62kDa C-terminal like	54830	X	n/a	n/a	5.67E-02	2.645
1092217	ENSG00000122783	158924	C7orf49	chromosome 7 open reading frame 49	653739	7	n/a	n/a	1.38E-01	2.642
1096221	ENSG00000150347	58370	ARID5B	AT rich interactive domain 5B (MRF1-like)	84159	10	n/a	n/a	5.73E-02	2.642
1094820	ENSG00000139921	57248	TMX1	thioredoxin-related transmembrane protein 1	81542	14	n/a	n/a	1.71E-01	2.64
1098308	ENSG00000164434	2158	FABP7	fatty acid binding protein 7, brain	2173	6	n/a	n/a	3.42E-01	2.64
1094290	ENSG00000136929	34652	HEMGN	hemogen	55363	9	n/a	n/a	2.99E-01	2.637
1100356	ENSG00000172819	5884	RARG	retinoic acid receptor, gamma	5916	12	n/a	n/a	1.45E-01	2.636
1096599	ENSG00000153531	76675	ADPRHL1	ADP-ribosylhydrolase like 1	113622	13	n/a	n/a	2.97E-01	2.633
1091683	ENSG00000118193	9784	KIF14	kinesin family member 14	9928	1	n/a	n/a	2.38E-01	2.632
1087355	ENSG00000030582	2879	GRN	granulin	2896	17	n/a	n/a	1.55E-01	2.632
1093282	ENSG00000130958	10888	SLC35D2	solute carrier family 35, member D2	11046	9	n/a	n/a	3.14E-01	2.631
1099030	ENSG00000167325	6207	RRM1	ribonucleotide reductase M1	6240	11	n/a	n/a	7.37E-02	2.63
1087475	ENSG00000044459	34164	CNTLN	centlein, centrosomal protein	54875	9	n/a	n/a	2.76E-01	2.628
1092997	ENSG00000128944	59911	C15orf23	chromosome 15 open reading frame 23	90417	15	n/a	n/a	1.40E-01	2.627
1094090	ENSG00000135926	40747	TMBIM1	transmembrane BAX inhibitor motif containing 1	64114	2	n/a	n/a	2.92E-01	2.625
1098814	ENSG00000166444	6724	ST5	suppression of tumorigenicity 5	6764	11	n/a	n/a	9.98E-02	2.624
1098275	ENSG00000164318	79564	EGFLAM	EGF-like, fibronectin type III and laminin G domains	133584	5	n/a	n/a	2.94E-01	2.624
1096706	ENSG00000154447	36903	SH3RF1	SH3 domain containing ring finger 1	57630	4	n/a	n/a	1.46E-01	2.623
280081562	ENSG00000255135	0	RP11-111M22.3	RP11-111M22.3	0	11	n/a	n/a	1.64E-01	2.622
1091828	ENSG00000119638	60095	NEK9	NIMA (never in mitosis gene a)- related kinase 9	91754	14	n/a	n/a	5.89E-02	2.62
1098783	ENSG00000166340	1191	TPP1	tripeptidyl peptidase I	1200	11	n/a	n/a	2.47E-01	2.618
1100561	ENSG00000173868	81543	PHOSPHO1	phosphatase, orphan 1	162466	17	n/a	n/a	2.94E-01	2.615
1098713	ENSG00000166106	82001	ADAMTS15	ADAM metallopeptidase with thrombospondin type 1 motif, 15	170689	11	n/a	n/a	1.19E-01	2.614
1088117	ENSG00000073792	10497	IGF2BP2	insulin-like growth factor 2 mRNA binding protein 2	10644	3	n/a	n/a	2.55E-01	2.613
1089430	ENSG00000101493	9514	ZNF516	zinc finger protein 516	9658	18	n/a	n/a	2.28E-01	2.613
1097328	ENSG00000159714	29535	ZDHHC1	zinc finger, DHHC-type containing 1	29800	16	n/a	n/a	5.58E-02	2.612
1103994	ENSG00000196584	7473	XRCC2	X-ray repair complementing defective repair in Chinese hamster cells 2	7516	7	n/a	n/a	2.92E-01	2.61
1104227	ENSG00000197299	638	BLM	Bloom syndrome, RecQ helicase-like	641	15	n/a	n/a	1.70E-01	2.61
1092971	ENSG00000128708	8454	HAT1	histone acetyltransferase 1	8520	2	n/a	n/a	2.54E-01	2.61
1100542	ENSG00000173757	6737	STAT5B	signal transducer and activator of transcription 5B	6777	17	n/a	n/a	2.50E-01	2.609
279470330	ENSG00000176054	0	RPL23P2	ribosomal protein L23 pseudogene 2	0	21	n/a	n/a	3.01E-01	2.608
1104489	ENSG00000198053	80200	SIRPA	signal-regulatory protein alpha	140885	20	n/a	n/a	1.04E-01	2.607
1094970	ENSG00000140983	59825	RHOT2	ras homolog gene family, member T2	89941	16	n/a	n/a	2.35E-01	2.605
1092245	ENSG00000123094	11068	RASSF8	Ras association (RalGDS/AF-6) domain family (N-terminal) member 8	11228	12	n/a	n/a	2.74E-01	2.605
1097413	ENSG00000160298	33351	C21orf58	chromosome 21 open reading frame 58	54058	21	n/a	n/a	2.79E-01	2.605
1091831	ENSG00000119655	10430	NPC2	Niemann-Pick disease, type C2	10577	14	n/a	n/a	2.94E-01	2.604
280030524	ENSG00000250786	157121371	CTD-2001E22.2	CTD-2001E22.2	100505806	5	n/a	n/a	2.63E-01	2.602
1092044	ENSG00000121104	57260	FAM117A	family with sequence similarity 117, member A	81558	17	n/a	n/a	1.10E-01	2.602
1093178	ENSG00000130429	9950	ARPC1B	actin related protein 2/3 complex, subunit 1B, 41kDa	10095	7	n/a	n/a	2.94E-01	2.6
1089094	ENSG00000100196	10857	KDELR3	KDEL (Lys-Asp-Glu-Leu) endoplasmic reticulum protein retention receptor 3	11015	22	n/a	n/a	3.17E-01	2.599
279723028	ENSG00000213574	0	LDHAP5	lactate dehydrogenase A pseudogene 5	0	10	n/a	n/a	2.16E-01	2.599
1096551	ENSG00000153071	1589	DAB2	disabled homolog 2, mitogen-responsive phosphoprotein (Drosophila)	1601	5	n/a	n/a	2.65E-01	2.599
1091443	ENSG00000116194	8946	ANGPTL1	angiopoietin-like 1	9068	1	n/a	n/a	2.18E-01	2.597
1092035	ENSG00000121060	7662	TRIM25	tripartite motif containing 25	7706	17	n/a	n/a	8.06E-02	2.596
1090420	ENSG00000108406	55468	DHX40	DEAH (Asp-Glu-Ala-His) box polypeptide 40	79665	17	n/a	n/a	6.17E-02	2.596
1086911	ENSG00000004455	201	AK2	adenylate kinase 2	204	1	n/a	n/a	5.79E-02	2.596
1104357	ENSG00000197697	8286	HIST1H2BE	histone cluster 1, H2be	8344	6	n/a	n/a	2.03E-01	2.593
1088092	ENSG00000073050	7472	XRCC1	X-ray repair complementing defective repair in Chinese hamster cells 1	7515	19	n/a	n/a	1.50E-01	2.592
1092013	ENSG00000120896	10029	SORBS3	sorbin and SH3 domain containing 3	10174	8	n/a	n/a	7.64E-02	2.592
1091283	ENSG00000115234	9640	SNX17	sorting nexin 17	9784	2	n/a	n/a	2.15E-01	2.592
1103976	ENSG00000196532	8294	HIST1H3C	histone cluster 1, H3c	8352	6	n/a	n/a	2.87E-01	2.591
1097089	ENSG00000157833	80935	FAM59B	family with sequence similarity 59, member B	150946	2	n/a	n/a	3.18E-01	2.589
1094466	ENSG00000137831	34364	UACA	uveal autoantigen with coiled-coil domains and ankyrin repeats	55075	15	n/a	n/a	1.15E-01	2.587
1088242	ENSG00000077092	5883	RARB	retinoic acid receptor, beta	5915	3	n/a	n/a	3.33E-01	2.586
1091826	ENSG00000119632	58198	IFI27L2	interferon, alpha-inducible protein 27-like 2	83982	14	n/a	n/a	2.78E-01	2.586
280094100	ENSG00000256235	59214	C5orf62	chromosome 5 open reading frame 62	85027	5	n/a	n/a	1.13E-01	2.584
1088961	ENSG00000099250	8752	NRP1	neuropilin 1	8829	10	n/a	n/a	2.08E-01	2.584
1100120	ENSG00000171819	10072	ANGPTL7	angiopoietin-like 7	10218	1	n/a	n/a	3.43E-01	2.582
279814212	ENSG00000227751	0	RP1-20B21.4	RP1-20B21.4	0	1	n/a	n/a	6.13E-02	2.581
1093227	ENSG00000130707	442	ASS1	argininosuccinate synthase 1	445	9	n/a	n/a	2.83E-01	2.581
1088699	ENSG00000089159	5797	PXN	paxillin	5829	12	n/a	n/a	7.61E-02	2.581
280110416	ENSG00000257949	1000883	C17orf106	CST complex subunit TEN1	100134934	17	n/a	n/a	1.14E-01	2.58
1109009	ENSG00000241839	56102	PLEKHO2	pleckstrin homology domain containing, family O member 2	80301	15	n/a	n/a	1.71E-01	2.58
1091586	ENSG00000117266	5097	CDK18	cyclin-dependent kinase 18	5129	1	n/a	n/a	3.05E-01	2.58
1094502	ENSG00000138029	3015	HADHB	hydroxyacyl-CoA dehydrogenase/3-ketoacyl-CoA thiolase/enoyl-CoA hydratase (trifunctional protein), beta subunit	3032	2	n/a	n/a	1.78E-01	2.58
280026084	ENSG00000250424	0	RP5-877J2.1	Uncharacterized proteincDNA FLJ51453, highly similar to Aquaporin-1	0	7	n/a	n/a	1.97E-01	2.578
1095374	ENSG00000143632	55	ACTA1	actin, alpha 1, skeletal muscle	58	1	n/a	n/a	3.42E-01	2.577
1091001	ENSG00000112759	2015	SLC29A1	solute carrier family 29 (nucleoside transporters), member 1	2030	6	n/a	n/a	2.08E-01	2.577
1105675	ENSG00000206503	3087	HLA-A	major histocompatibility complex, class I, A	3105	6	n/a	n/a	7.21E-02	2.575
1100007	ENSG00000171388	8785	APLN	apelin	8862	X	n/a	n/a	2.10E-01	2.575
1096274	ENSG00000150977	83406	RILPL2	Rab interacting lysosomal protein-like 2	196383	12	n/a	n/a	1.38E-01	2.575
280078288	ENSG00000254959	0	INMT-FAM188B	INMT-FAM188B readthrough (non-protein coding)	0	7	n/a	n/a	1.71E-01	2.574
1095109	ENSG00000141905	4756	NFIC	nuclear factor I/C (CCAAT-binding transcription factor)	4782	19	n/a	n/a	2.95E-01	2.573
279808177	ENSG00000227183	0	HDGFP1	hepatoma-derived growth factor pseudogene 1	0	X	n/a	n/a	1.99E-01	2.572
1104269	ENSG00000197417	23482	SHPK	sedoheptulokinase	23729	17	n/a	n/a	2.69E-01	2.571
1097658	ENSG00000162337	4016	LRP5	low density lipoprotein receptor-related protein 5	4041	11	n/a	n/a	2.65E-01	2.57
1092923	ENSG00000128335	23533	APOL2	apolipoprotein L, 2	23780	22	n/a	n/a	1.79E-01	2.568
1088753	ENSG00000090382	4044	LYZ	lysozyme	4069	12	n/a	n/a	3.20E-01	2.567
279744685	ENSG00000216439	0	DUTP5	deoxyuridine triphosphatase pseudogene 5	0	6	n/a	n/a	2.49E-01	2.566
1094658	ENSG00000138778	1055	CENPE	centromere protein E, 312kDa	1062	4	n/a	n/a	2.85E-01	2.565
1094127	ENSG00000136108	26333	CKAP2	cytoskeleton associated protein 2	26586	13	n/a	n/a	1.06E-01	2.565
1096656	ENSG00000154080	57782	CHST9	carbohydrate (N-acetylgalactosamine 4-0) sulfotransferase 9	83539	18	n/a	n/a	2.92E-01	2.563
1092724	ENSG00000126456	3636	IRF3	interferon regulatory factor 3	3661	19	n/a	n/a	7.64E-02	2.562
1105968	ENSG00000214022	29538	REPIN1	replication initiator 1	29803	7	n/a	n/a	2.38E-01	2.561
1089794	ENSG00000104368	5295	PLAT	plasminogen activator, tissue	5327	8	n/a	n/a	3.11E-01	2.561
1094319	ENSG00000137076	7051	TLN1	talin 1	7094	9	n/a	n/a	2.37E-01	2.561
1102541	ENSG00000184254	217	ALDH1A3	aldehyde dehydrogenase 1 family, member A3	220	15	n/a	n/a	3.26E-01	2.561
279987728	ENSG00000244683	0	AC092656.1	AC092656.1	0	4	n/a	n/a	2.79E-01	2.56
1088591	ENSG00000087076	30653	HSD17B14	hydroxysteroid (17-beta) dehydrogenase 14	51171	19	n/a	n/a	2.25E-01	2.556
279729621	ENSG00000214297	0	ALDOAP2	aldolase A, fructose-bisphosphate pseudogene 2	0	10	n/a	n/a	4.84E-02	2.556
1102785	ENSG00000185222	30668	WBP5	WW domain binding protein 5	51186	X	n/a	n/a	3.24E-01	2.556
1101550	ENSG00000179241	80311	LDLRAD3	low density lipoprotein receptor class A domain containing 3	143458	11	n/a	n/a	2.40E-01	2.556
280096914	ENSG00000256566	0	RP4-734P14.4	RP4-734P14.4	0	20	n/a	n/a	5.04E-02	2.553
279921694	ENSG00000237411	0	AC003043.2	AC003043.2	0	17	n/a	n/a	1.44E-01	2.551
1094808	ENSG00000139832	34936	RAB20	RAB20, member RAS oncogene family	55647	13	n/a	n/a	2.57E-01	2.548
1091598	ENSG00000117385	40808	LEPRE1	leucine proline-enriched proteoglycan (leprecan) 1	64175	1	n/a	n/a	1.46E-01	2.547
280087347	ENSG00000255513	0	AC005363.9	AC005363.9	0	16	n/a	n/a	2.90E-01	2.547
1095950	ENSG00000147853	30295	AK3	adenylate kinase 3	50808	9	n/a	n/a	1.12E-01	2.546
279897217	ENSG00000235129	0	FABP7P2	fatty acid binding protein 7, brain pseudogene 2	0	2	n/a	n/a	2.93E-01	2.545
1103987	ENSG00000196562	35245	SULF2	sulfatase 2	55959	20	n/a	n/a	1.89E-01	2.544
1108987	ENSG00000241404	56635	EGFL8	EGF-like-domain, multiple 8	80864	6	n/a	n/a	2.47E-01	2.543
280085750	ENSG00000255397	0	AC022182.2	AC022182.2	0	8	n/a	n/a	8.83E-02	2.543
1094729	ENSG00000139318	1836	DUSP6	dual specificity phosphatase 6	1848	12	n/a	n/a	2.98E-01	2.541
1090438	ENSG00000108515	2012	ENO3	enolase 3 (beta, muscle)	2027	17	n/a	n/a	1.45E-01	2.539
1088599	ENSG00000087116	9368	ADAMTS2	ADAM metallopeptidase with thrombospondin type 1 motif, 2	9509	5	n/a	n/a	7.95E-02	2.538
1097067	ENSG00000157613	59994	CREB3L1	cAMP responsive element binding protein 3-like 1	90993	11	n/a	n/a	2.56E-01	2.537
1098504	ENSG00000165215	1356	CLDN3	claudin 3	1365	7	n/a	n/a	3.23E-01	2.537
1100464	ENSG00000173372	708	C1QA	complement component 1, q subcomponent, A chain	712	1	n/a	n/a	3.20E-01	2.537
1104531	ENSG00000198168	90807	SVIP	small VCP/p97-interacting protein	258010	11	n/a	n/a	1.48E-01	2.535
1105081	ENSG00000204304	5057	PBX2	pre-B-cell leukemia homeobox 2	5089	6	n/a	n/a	7.26E-02	2.534
1090439	ENSG00000108518	5184	PFN1	profilin 1	5216	17	n/a	n/a	2.28E-01	2.534
1102641	ENSG00000184674	2935	GSTT1	glutathione S-transferase theta 1	2952	22	n/a	n/a	2.22E-01	2.532
1089479	ENSG00000101945	6799	SUV39H1	suppressor of variegation 3-9 homolog 1 (Drosophila)	6839	X	n/a	n/a	1.73E-01	2.532
1095338	ENSG00000143486	1926	EIF2D	eukaryotic translation initiation factor 2D	1939	1	n/a	n/a	1.60E-01	2.532
1097688	ENSG00000162437	34514	RAVER2	ribonucleoprotein, PTB-binding 2	55225	1	n/a	n/a	2.04E-01	2.531
1087759	ENSG00000064490	8556	RFXANK	regulatory factor X-associated ankyrin-containing protein	8625	19	n/a	n/a	1.29E-01	2.531
1093125	ENSG00000130164	3924	LDLR	low density lipoprotein receptor	3949	19	n/a	n/a	2.91E-01	2.531
280070916	ENSG00000254445	0	HSPB2-C11orf52	HSPB2-C11orf52 readthrough (non-protein coding)	0	11	n/a	n/a	2.56E-01	2.531
1100227	ENSG00000172270	678	BSG	basigin (Ok blood group)	682	19	n/a	n/a	1.38E-01	2.53
1103243	ENSG00000187091	5301	PLCD1	phospholipase C, delta 1	5333	3	n/a	n/a	2.75E-01	2.53
1095716	ENSG00000146013	2660	GFRA3	GDNF family receptor alpha 3	2676	5	n/a	n/a	3.23E-01	2.53
1091574	ENSG00000117152	5967	RGS4	regulator of G-protein signaling 4	5999	1	n/a	n/a	3.49E-01	2.53
1087195	ENSG00000013306	31109	SLC25A39	solute carrier family 25, member 39	51629	17	n/a	n/a	1.33E-01	2.529
1091400	ENSG00000115935	7413	WIPF1	WAS/WASL interacting protein family, member 1	7456	2	n/a	n/a	1.73E-01	2.527
1102351	ENSG00000183508	34144	FAM46C	family with sequence similarity 46, member C	54855	1	n/a	n/a	3.33E-01	2.527
1108950	ENSG00000240583	355	AQP1	aquaporin 1 (Colton blood group)	358	7	n/a	n/a	2.27E-01	2.526
1088207	ENSG00000076003	4150	MCM6	minichromosome maintenance complex component 6	4175	2	n/a	n/a	5.12E-02	2.525
1099647	ENSG00000169857	36377	AVEN	apoptosis, caspase activation inhibitor	57099	15	n/a	n/a	2.70E-01	2.525
280026894	ENSG00000250506	1013	CDK3	cyclin-dependent kinase 3	1018	17	n/a	n/a	2.27E-01	2.524
1088454	ENSG00000082781	3668	ITGB5	integrin, beta 5	3693	3	n/a	n/a	3.35E-01	2.523
1093244	ENSG00000130755	9394	GMFG	glia maturation factor, gamma	9535	19	n/a	n/a	2.95E-01	2.523
1101562	ENSG00000179299	55533	NSUN7	NOP2/Sun domain family, member 7	79730	4	n/a	n/a	1.54E-01	2.521
1108134	ENSG00000233224	8278	HIST1H2AM	histone cluster 1, H2am	8336	6	n/a	n/a	2.52E-01	2.52
1101079	ENSG00000176692	2287	FOXC2	forkhead box C2 (MFH-1, mesenchyme forkhead 1)	2303	16	n/a	n/a	3.37E-01	2.52
1091072	ENSG00000113368	3976	LMNB1	lamin B1	4001	5	n/a	n/a	1.54E-01	2.52
280009685	ENSG00000249115	23109	HAUS5	HAUS augmin-like complex, subunit 5	23354	19	n/a	n/a	2.55E-01	2.519
1101915	ENSG00000181481	58492	RNF135	ring finger protein 135	84282	17	n/a	n/a	2.08E-01	2.519
1088387	ENSG00000080839	5901	RBL1	retinoblastoma-like 1 (p107)	5933	20	n/a	n/a	1.48E-01	2.518
1091248	ENSG00000114993	6209	RTKN	rhotekin	6242	2	n/a	n/a	1.84E-01	2.517
1094702	ENSG00000139178	30760	C1RL	complement component 1, r subcomponent-like	51279	12	n/a	n/a	6.75E-02	2.516
1089492	ENSG00000102007	5323	PLP2	proteolipid protein 2 (colonic epithelium-enriched)	5355	X	n/a	n/a	2.38E-01	2.515
279744337	ENSG00000216133	0	MIR939	microRNA 939	0	8	n/a	n/a	2.01E-01	2.515
280076770	ENSG00000254849	0	MIR939	MIR939	0	8	n/a	n/a	2.01E-01	2.515
1100096	ENSG00000171729	34381	TMEM51	transmembrane protein 51	55092	1	n/a	n/a	2.70E-01	2.514
1088246	ENSG00000077152	28825	UBE2T	ubiquitin-conjugating enzyme E2T (putative)	29089	1	n/a	n/a	1.29E-01	2.512
1088854	ENSG00000092470	55770	WDR76	WD repeat domain 76	79968	15	n/a	n/a	1.98E-01	2.512
1090881	ENSG00000111961	23083	SASH1	SAM and SH3 domain containing 1	23328	6	n/a	n/a	6.97E-02	2.511
1094665	ENSG00000138796	3016	HADH	hydroxyacyl-CoA dehydrogenase	3033	4	n/a	n/a	5.06E-02	2.511
1089349	ENSG00000101198	79286	NKAIN4	Na+/K+ transporting ATPase interacting 4	128414	20	n/a	n/a	1.97E-01	2.511
1105315	ENSG00000204922	1000796	C11orf83	chromosome 11 open reading frame 83	790955	11	n/a	n/a	2.39E-01	2.509
279661844	ENSG00000200693	0	U3	Small nucleolar RNA U3	0	14	n/a	n/a	1.61E-01	2.508
1095082	ENSG00000141639	5564	MAPK4	mitogen-activated protein kinase 4	5596	18	n/a	n/a	1.04E-01	2.508
279936016	ENSG00000238881	167909	SCARNA2	small Cajal body-specific RNA 2	677766	1	n/a	n/a	3.23E-01	2.507
279718407	ENSG00000213033	0	AURKAPS1	aurora kinase A pseudogene 1	0	1	n/a	n/a	6.10E-02	2.506
1089208	ENSG00000100504	5804	PYGL	phosphorylase, glycogen, liver	5836	14	n/a	n/a	2.77E-01	2.506
279710870	ENSG00000209582	0	SNORA48	small nucleolar RNA, H/ACA box 48	0	17	n/a	n/a	3.00E-01	2.504
1102843	ENSG00000185480	34299	C12orf48	chromosome 12 open reading frame 48	55010	12	n/a	n/a	5.83E-02	2.504
1104051	ENSG00000196743	2743	GM2A	GM2 ganglioside activator	2760	5	n/a	n/a	1.33E-01	2.503
1096210	ENSG00000150093	3663	ITGB1	integrin, beta 1 (fibronectin receptor, beta polypeptide, antigen CD29 includes MDF2, MSK12)	3688	10	n/a	n/a	2.54E-01	2.503
279911991	ENSG00000236530	0	AC097711.1	AC097711.1	0	4	n/a	n/a	1.03E-01	2.502
1088861	ENSG00000092841	4611	MYL6	myosin, light chain 6, alkali, smooth muscle and non-muscle	4637	12	n/a	n/a	2.61E-01	2.501
1099985	ENSG00000171243	25677	SOSTDC1	sclerostin domain containing 1	25928	7	n/a	n/a	2.94E-01	2.501
1092019	ENSG00000120915	2038	EPHX2	epoxide hydrolase 2, cytoplasmic	2053	8	n/a	n/a	1.36E-01	2.5
1091855	ENSG00000119729	23188	RHOQ	ras homolog gene family, member Q	23433	2	n/a	n/a	9.35E-02	2.5
1094310	ENSG00000137033	59982	IL33	interleukin 33	90865	9	n/a	n/a	1.55E-01	2.499
1091456	ENSG00000116266	6774	STXBP3	syntaxin binding protein 3	6814	1	n/a	n/a	1.33E-01	2.498
1089912	ENSG00000105048	7095	TNNT1	troponin T type 1 (skeletal, slow)	7138	19	n/a	n/a	1.70E-01	2.498
279981529	ENSG00000244043	0	RPS27P27	ribosomal protein S27 pseudogene 27	0	16	n/a	n/a	1.61E-01	2.498
1091706	ENSG00000118407	26890	FILIP1	filamin A interacting protein 1	27145	6	n/a	n/a	3.30E-01	2.497
1105626	ENSG00000206053	59980	HN1L	hematological and neurological expressed 1-like	90861	16	n/a	n/a	1.69E-01	2.497
279663559	ENSG00000201229	0	SNORA63	Small nucleolar RNA SNORA63	0	3	n/a	n/a	2.99E-01	2.497
1094425	ENSG00000137691	59203	C11orf70	chromosome 11 open reading frame 70	85016	11	n/a	n/a	2.31E-01	2.496
1100897	ENSG00000175697	81670	GPR156	G protein-coupled receptor 156	165829	3	n/a	n/a	2.78E-01	2.495
279926502	ENSG00000237798	0	AC010894.5	AC010894.5	0	2	n/a	n/a	2.54E-01	2.495
280075639	ENSG00000254768	0	CTD-2140G10.2	CTD-2140G10.2	0	11	n/a	n/a	3.08E-01	2.494
279722112	ENSG00000213443	0	NPM1P5	nucleophosmin 1 (nucleolar phosphoprotein B23, numatrin) pseudogene 5	0	12	n/a	n/a	2.29E-01	2.493
1099913	ENSG00000170961	3020	HAS2	hyaluronan synthase 2	3037	8	n/a	n/a	3.25E-01	2.491
1096523	ENSG00000152894	5764	PTPRK	protein tyrosine phosphatase, receptor type, K	5796	6	n/a	n/a	2.90E-01	2.491
1089008	ENSG00000099866	8123	MADCAM1	mucosal vascular addressin cell adhesion molecule 1	8174	19	n/a	n/a	2.69E-01	2.491
1103892	ENSG00000196331	8290	HIST1H2BO	histone cluster 1, H2bo	8348	6	n/a	n/a	2.16E-01	2.489
1097550	ENSG00000161395	60267	PGAP3	post-GPI attachment to proteins 3	93210	17	n/a	n/a	9.98E-02	2.489
1092031	ENSG00000121039	81290	RDH10	retinol dehydrogenase 10 (all-trans)	157506	8	n/a	n/a	2.27E-01	2.488
280111002	ENSG00000258017	0	RP11-386G11.10	RP11-386G11.10	0	12	n/a	n/a	1.78E-01	2.488
1106189	ENSG00000214857	0	SHFM1P1	split hand/foot malformation (ectrodactyly) type 1 pseudogene 1	0	5	n/a	n/a	2.49E-01	2.488
280046722	ENSG00000252331	0	AP002812.1	AP002812.1	0	11	n/a	n/a	1.91E-01	2.488
279849618	ENSG00000230955	0	RP11-109P14.10	RP11-109P14.10	0	1	n/a	n/a	1.99E-01	2.487
1097483	ENSG00000160808	4608	MYL3	myosin, light chain 3, alkali; ventricular, skeletal, slow	4634	3	n/a	n/a	1.67E-01	2.485
1094523	ENSG00000138085	30855	C2orf28	chromosome 2 open reading frame 28	51374	2	n/a	n/a	1.62E-01	2.485
279917209	ENSG00000237008	0	AL591704.5	AL591704.5	0	1	n/a	n/a	6.31E-02	2.484
1101960	ENSG00000181784	6006	RNASE4	ribonuclease, RNase A family, 4	6038	14	n/a	n/a	2.53E-01	2.484
279759839	ENSG00000222414	0	U2	U2 spliceosomal RNA	0	10	n/a	n/a	2.83E-01	2.483
1096145	ENSG00000149503	3594	INCENP	inner centromere protein antigens 135/155kDa	3619	11	n/a	n/a	3.03E-01	2.482
279928763	ENSG00000237991	0	RPL35P1	ribosomal protein L35 pseudogene 1	0	1	n/a	n/a	2.26E-01	2.482
1087310	ENSG00000024862	25650	CCDC28A	coiled-coil domain containing 28A	25901	6	n/a	n/a	1.35E-01	2.481
1093443	ENSG00000132031	4123	MATN3	matrilin 3	4148	2	n/a	n/a	3.28E-01	2.48
1089809	ENSG00000104447	7184	TRPS1	trichorhinophalangeal syndrome I	7227	8	n/a	n/a	2.01E-01	2.478
280090848	ENSG00000255857	157122481	RP1-278C19.3	RP1-278C19.3	100506649	12	n/a	n/a	8.14E-02	2.478
1092351	ENSG00000124074	58291	C16orf48	chromosome 16 open reading frame 48	84080	16	n/a	n/a	1.45E-01	2.478
279745039	ENSG00000216676	0	RP1-15D7.1	RP1-15D7.1	0	6	n/a	n/a	3.17E-01	2.478
279720838	ENSG00000213331	0	RP11-713C19.2	RP11-713C19.2	0	4	n/a	n/a	7.10E-02	2.477
1098364	ENSG00000164683	23217	HEY1	hairy/enhancer-of-split related with YRPW motif 1	23462	8	n/a	n/a	2.85E-01	2.477
1104702	ENSG00000198721	10308	ECI2	enoyl-CoA delta isomerase 2	10455	6	n/a	n/a	2.20E-01	2.477
279735654	ENSG00000214973	0	RP11-40H20.1	RP11-40H20.1	0	1	n/a	n/a	8.93E-02	2.476
1092732	ENSG00000126522	432	ASL	argininosuccinate lyase	435	7	n/a	n/a	2.42E-01	2.476
1103336	ENSG00000187608	9492	ISG15	ISG15 ubiquitin-like modifier	9636	1	n/a	n/a	2.83E-01	2.475
279931237	ENSG00000238193	0	RP11-555H23.1	RP11-555H23.1	0	X	n/a	n/a	1.44E-01	2.474
1106522	ENSG00000221869	1045	CEBPD	CCAAT/enhancer binding protein (C/EBP), delta	1052	8	n/a	n/a	2.05E-01	2.474
1092877	ENSG00000127952	31137	STYXL1	serine/threonine/tyrosine interacting-like 1	51657	7	n/a	n/a	1.90E-01	2.472
1102534	ENSG00000184216	3629	IRAK1	interleukin-1 receptor-associated kinase 1	3654	X	n/a	n/a	7.02E-02	2.472
1101316	ENSG00000177917	80956	ARL6IP6	ADP-ribosylation-like factor 6 interacting protein 6	151188	2	n/a	n/a	8.11E-02	2.471
1088714	ENSG00000089336	0	AC002115.6	AC002115.6	0	19	n/a	n/a	2.56E-01	2.471
1092291	ENSG00000123416	10229	TUBA1B	tubulin, alpha 1b	10376	12	n/a	n/a	8.33E-02	2.47
279779948	ENSG00000224729	1014938	RP13-530H6.2	RP13-530H6.2	100129845	7	n/a	n/a	2.93E-01	2.469
1100095	ENSG00000171724	36960	VAT1L	vesicle amine transport protein 1 homolog (T. californica)-like	57687	16	n/a	n/a	3.04E-01	2.468
1098700	ENSG00000166033	5622	HTRA1	HtrA serine peptidase 1	5654	10	n/a	n/a	8.20E-02	2.466
1094204	ENSG00000136518	83	ACTL6A	actin-like 6A	86	3	n/a	n/a	1.68E-01	2.466
279902807	ENSG00000235674	0	LDHAP2	lactate dehydrogenase A pseudogene 2	0	1	n/a	n/a	1.49E-01	2.465
1088931	ENSG00000096060	2273	FKBP5	FK506 binding protein 5	2289	6	n/a	n/a	2.64E-01	2.465
1091504	ENSG00000116717	1635	GADD45A	growth arrest and DNA-damage-inducible, alpha	1647	1	n/a	n/a	1.86E-01	2.463
279992307	ENSG00000246181	0	AC022409.1	AC022409.1	0	19	n/a	n/a	2.47E-01	2.462
1089306	ENSG00000101000	10397	PROCR	protein C receptor, endothelial	10544	20	n/a	n/a	1.78E-01	2.46
280120678	ENSG00000258734	0	RP11-112J1.3	RP11-112J1.3	0	14	n/a	n/a	1.55E-01	2.46
1099823	ENSG00000170584	79605	NUDCD2	NudC domain containing 2	134492	5	n/a	n/a	1.83E-01	2.46
280102934	ENSG00000257222	0	RP11-554E23.4	RP11-554E23.4	0	12	n/a	n/a	5.42E-02	2.459
279994601	ENSG00000247095	157121905	MIR210HG	MIR210 host gene (non-protein coding)	100506211	11	n/a	n/a	5.72E-02	2.459
279873060	ENSG00000233012	0	RP11-322F10.3	RP11-322F10.3	0	1	n/a	n/a	1.25E-01	2.459
1092682	ENSG00000125995	80152	ROMO1	reactive oxygen species modulator 1	140823	20	n/a	n/a	3.08E-01	2.458
280093048	ENSG00000256093	0	RP11-158L12.2	RP11-158L12.2	0	12	n/a	n/a	3.30E-01	2.458
1104833	ENSG00000198951	4642	NAGA	N-acetylgalactosaminidase, alpha-	4668	22	n/a	n/a	1.73E-01	2.458
280104672	ENSG00000257376	0	RP11-328C8.2	RP11-328C8.2	0	12	n/a	n/a	1.33E-01	2.458
1105838	ENSG00000213250	0	RBMS2P1	RNA binding motif, single stranded interacting protein 2 pseudogene 1	0	12	n/a	n/a	7.65E-02	2.457
1094714	ENSG00000139218	9045	SCAF11	SR-related CTD-associated factor 11	9169	12	n/a	n/a	2.42E-01	2.457
1097236	ENSG00000159055	33362	MIS18A	MIS18 kinetochore protein homolog A (S. pombe)	54069	21	n/a	n/a	2.45E-01	2.453
1098214	ENSG00000164125	30794	FAM198B	family with sequence similarity 198, member B	51313	4	n/a	n/a	3.37E-01	2.452
279897722	ENSG00000235169	123051	RP1-286D6.2	RP1-286D6.2	388588	1	n/a	n/a	2.62E-01	2.451
1088862	ENSG00000092847	26271	EIF2C1	eukaryotic translation initiation factor 2C, 1	26523	1	n/a	n/a	3.08E-01	2.45
279879697	ENSG00000233589	0	RP4-694A7.2	RP4-694A7.2	0	1	n/a	n/a	6.43E-02	2.45
1098588	ENSG00000165609	11005	NUDT5	nudix (nucleoside diphosphate linked moiety X)-type motif 5	11164	10	n/a	n/a	5.71E-02	2.45
1103843	ENSG00000196176	8301	HIST1H4A	histone cluster 1, H4a	8359	6	n/a	n/a	2.27E-01	2.448
1108230	ENSG00000233836	0	RP11-255H23.2	RP11-255H23.2	0	19	n/a	n/a	1.62E-01	2.447
1097434	ENSG00000160410	60223	SHKBP1	SH3KBP1 binding protein 1	92799	19	n/a	n/a	6.39E-02	2.447
1098519	ENSG00000165283	29955	STOML2	stomatin (EPB72)-like 2	30968	9	n/a	n/a	1.79E-01	2.446
1093425	ENSG00000131941	59574	RHPN2	rhophilin, Rho GTPase binding protein 2	85415	19	n/a	n/a	1.67E-01	2.445
1087907	ENSG00000068137	55792	PLEKHH3	pleckstrin homology domain containing, family H (with MyTH4 domain) member 3	79990	17	n/a	n/a	2.34E-01	2.445
1087879	ENSG00000067225	5283	PKM2	pyruvate kinase, muscle	5315	15	n/a	n/a	1.84E-01	2.445
280083961	ENSG00000255276	0	RP11-23F23.1	RP11-23F23.1	0	11	n/a	n/a	1.50E-01	2.442
1095578	ENSG00000145020	272	AMT	aminomethyltransferase	275	3	n/a	n/a	6.04E-02	2.442
1092287	ENSG00000123405	4752	NFE2	nuclear factor (erythroid-derived 2), 45kDa	4778	12	n/a	n/a	3.32E-01	2.441
1102003	ENSG00000182010	85566	RTKN2	rhotekin 2	219790	10	n/a	n/a	8.71E-02	2.441
1100072	ENSG00000171604	31003	CXXC5	CXXC finger protein 5	51523	5	n/a	n/a	8.08E-02	2.441
1102433	ENSG00000183763	10147	TRAIP	TRAF interacting protein	10293	3	n/a	n/a	2.10E-01	2.44
279660990	ENSG00000200434	0	RN5-8S2	RNA, 5.8S ribosomal 2	0	16	n/a	n/a	3.45E-01	2.44
279733483	ENSG00000214796	0	RP11-480I12.5	RP11-480I12.5	0	1	n/a	n/a	2.38E-01	2.44
1095772	ENSG00000146411	81172	SLC2A12	solute carrier family 2 (facilitated glucose transporter), member 12	154091	6	n/a	n/a	5.00E-02	2.44
1095018	ENSG00000141338	10204	ABCA8	ATP-binding cassette, sub-family A (ABC1), member 8	10351	17	n/a	n/a	2.44E-01	2.439
1094843	ENSG00000140092	10369	FBLN5	fibulin 5	10516	14	n/a	n/a	2.06E-01	2.438
1099492	ENSG00000169174	90296	PCSK9	proprotein convertase subtilisin/kexin type 9	255738	1	n/a	n/a	2.84E-01	2.438
1102115	ENSG00000182500	59066	ORAI1	ORAI calcium release-activated calcium modulator 1	84876	12	n/a	n/a	7.87E-02	2.436
1094789	ENSG00000139679	10016	LPAR6	lysophosphatidic acid receptor 6	10161	13	n/a	n/a	2.97E-01	2.436
1093622	ENSG00000133104	22866	SPG20	spastic paraplegia 20 (Troyer syndrome)	23111	13	n/a	n/a	1.70E-01	2.435
279984335	ENSG00000244332	0	RP11-119K6.6	RP11-119K6.6	0	10	n/a	n/a	3.24E-01	2.433
1097239	ENSG00000159079	35962	C21orf59	chromosome 21 open reading frame 59	56683	21	n/a	n/a	2.94E-01	2.433
1099670	ENSG00000169919	2973	GUSB	glucuronidase, beta	2990	7	n/a	n/a	5.88E-02	2.433
1097627	ENSG00000162062	55979	C16orf59	chromosome 16 open reading frame 59	80178	16	n/a	n/a	1.86E-01	2.433
1086933	ENSG00000004975	1844	DVL2	dishevelled, dsh homolog 2 (Drosophila)	1856	17	n/a	n/a	2.28E-01	2.431
1089551	ENSG00000102384	2475	CENPI	centromere protein I	2491	X	n/a	n/a	2.61E-01	2.431
279952277	ENSG00000240889	1001530	RP4-726N20.2	RP4-726N20.2	100134713	7	n/a	n/a	3.30E-01	2.431
1090371	ENSG00000108001	90129	EBF3	early B-cell factor 3	253738	10	n/a	n/a	2.95E-01	2.43
1100513	ENSG00000173610	1003378	UGT2A1	UDP glucuronosyltransferase 2 family, polypeptide A1, complex locus	574537	4	n/a	n/a	3.46E-01	2.43
1092012	ENSG00000120889	8718	TNFRSF10B	tumor necrosis factor receptor superfamily, member 10b	8795	8	n/a	n/a	2.47E-01	2.429
280068737	ENSG00000254285	0	KRT8P3	keratin 8 pseudogene 3	0	8	n/a	n/a	3.04E-01	2.429
1090190	ENSG00000106397	8877	PLOD3	procollagen-lysine, 2-oxoglutarate 5-dioxygenase 3	8985	7	n/a	n/a	7.16E-02	2.428
279817751	ENSG00000228086	0	RP5-837M10.4	RP5-837M10.4	0	1	n/a	n/a	2.01E-01	2.427
1094181	ENSG00000136378	11014	ADAMTS7	ADAM metallopeptidase with thrombospondin type 1 motif, 7	11173	15	n/a	n/a	2.58E-01	2.426
1087075	ENSG00000008282	6816	SYPL1	synaptophysin-like 1	6856	7	n/a	n/a	5.63E-02	2.426
1105180	ENSG00000204531	5428	POU5F1	POU class 5 homeobox 1	5460	6	n/a	n/a	2.28E-01	2.425
1096309	ENSG00000151276	9098	MAGI1	membrane associated guanylate kinase, WW and PDZ domain containing 1	9223	3	n/a	n/a	2.67E-01	2.423
1088644	ENSG00000088305	1777	DNMT3B	DNA (cytosine-5-)-methyltransferase 3 beta	1789	20	n/a	n/a	4.93E-02	2.423
1087682	ENSG00000060138	8465	CSDA	cold shock domain protein A	8531	12	n/a	n/a	2.35E-01	2.422
1094612	ENSG00000138621	37950	PPCDC	phosphopantothenoylcysteine decarboxylase	60490	15	n/a	n/a	1.57E-01	2.422
1102600	ENSG00000184481	4278	FOXO4	forkhead box O4	4303	X	n/a	n/a	6.75E-02	2.422
1105979	ENSG00000214063	7063	TSPAN4	tetraspanin 4	7106	11	n/a	n/a	1.52E-01	2.42
1102274	ENSG00000183160	109575	TMEM119	transmembrane protein 119	338773	12	n/a	n/a	3.02E-01	2.42
279706061	ENSG00000207165	0	SNORA70	small nucleolar RNA, H/ACA box 70	0	X	n/a	n/a	3.11E-01	2.42
1090602	ENSG00000109814	7315	UGDH	UDP-glucose 6-dehydrogenase	7358	4	n/a	n/a	2.66E-01	2.419
1095286	ENSG00000143303	30575	RRNAD1	ribosomal RNA adenine dimethylase domain containing 1	51093	1	n/a	n/a	8.64E-02	2.419
1092331	ENSG00000123815	55736	ADCK4	aarF domain containing kinase 4	79934	19	n/a	n/a	7.96E-02	2.418
1099106	ENSG00000167641	60906	PPP1R14A	protein phosphatase 1, regulatory (inhibitor) subunit 14A	94274	19	n/a	n/a	2.39E-01	2.418
1097734	ENSG00000162623	79204	TYW3	tRNA-yW synthesizing protein 3 homolog (S. cerevisiae)	127253	1	n/a	n/a	2.20E-01	2.417
1099280	ENSG00000168268	41467	NT5DC2	5'-nucleotidase domain containing 2	64943	3	n/a	n/a	8.90E-02	2.416
1094741	ENSG00000139364	77519	TMEM132B	transmembrane protein 132B	114795	12	n/a	n/a	1.95E-01	2.414
1088794	ENSG00000091136	3887	LAMB1	laminin, beta 1	3912	7	n/a	n/a	1.73E-01	2.413
1094524	ENSG00000138092	55011	CENPO	centromere protein O	79172	2	n/a	n/a	1.09E-01	2.412
1096336	ENSG00000151468	57885	CCDC3	coiled-coil domain containing 3	83643	10	n/a	n/a	2.90E-01	2.411
1088756	ENSG00000090447	6981	TFAP4	transcription factor AP-4 (activating enhancer binding protein 4)	7023	16	n/a	n/a	2.50E-01	2.409
1099425	ENSG00000168884	54994	TNIP2	TNFAIP3 interacting protein 2	79155	4	n/a	n/a	7.35E-02	2.408
279805582	ENSG00000226963	0	AC078883.4	AC078883.4	0	2	n/a	n/a	5.76E-02	2.406
280098583	ENSG00000256761	0	AL008733.1	AL008733.1	0	1	n/a	n/a	1.71E-01	2.405
1093910	ENSG00000135046	298	ANXA1	annexin A1	301	9	n/a	n/a	3.11E-01	2.404
1098281	ENSG00000164330	1867	EBF1	early B-cell factor 1	1879	5	n/a	n/a	3.10E-01	2.403
1090044	ENSG00000105655	30957	ISYNA1	inositol-3-phosphate synthase 1	51477	19	n/a	n/a	2.78E-01	2.402
280093176	ENSG00000256116	0	RP11-783K16.14	RP11-783K16.14	0	11	n/a	n/a	4.99E-02	2.401
1102864	ENSG00000185585	81748	OLFML2A	olfactomedin-like 2A	169611	9	n/a	n/a	2.02E-01	2.4
1088497	ENSG00000084093	5946	REST	RE1-silencing transcription factor	5978	4	n/a	n/a	9.39E-02	2.399
1101514	ENSG00000179051	35207	RCC2	regulator of chromosome condensation 2	55920	1	n/a	n/a	1.54E-01	2.399
1094746	ENSG00000139428	108277	MMAB	methylmalonic aciduria (cobalamin deficiency) cblB type	326625	12	n/a	n/a	1.48E-01	2.397
280086293	ENSG00000255439	0	RP11-196G11.1	Uncharacterized protein	0	16	n/a	n/a	2.47E-01	2.394
1100969	ENSG00000176101	8567	SSNA1	Sjogren syndrome nuclear autoantigen 1	8636	9	n/a	n/a	2.08E-01	2.392
1088255	ENSG00000077312	6586	SNRPA	small nuclear ribonucleoprotein polypeptide A	6626	19	n/a	n/a	1.49E-01	2.392
280064975	ENSG00000254023	0	RP11-410F13.2	RP11-410F13.2	0	8	n/a	n/a	2.70E-01	2.392
1086981	ENSG00000006042	25771	TMEM98	transmembrane protein 98	26022	17	n/a	n/a	1.47E-01	2.392
279800636	ENSG00000226543	0	MYL6P1	myosin, light chain 6 pseudogene 1	0	21	n/a	n/a	1.83E-01	2.39
279541332	ENSG00000184669	10661	OR7E14P	olfactory receptor, family 7, subfamily E, member 14 pseudogene	10819	11	n/a	n/a	2.52E-01	2.39
280072100	ENSG00000254535	79518	PABPC4L	poly(A) binding protein, cytoplasmic 4-like	132430	4	n/a	n/a	2.27E-01	2.389
1103375	ENSG00000187741	2160	FANCA	Fanconi anemia, complementation group A	2175	16	n/a	n/a	3.20E-01	2.388
279866351	ENSG00000232450	0	RP4-730K3.3	RP4-730K3.3	0	1	n/a	n/a	2.47E-01	2.387
1091113	ENSG00000113658	4065	SMAD5	SMAD family member 5	4090	5	n/a	n/a	1.38E-01	2.387
279721075	ENSG00000213344	0	PCNPP3	PEST containing nuclear protein pseudogene 3	0	12	n/a	n/a	1.50E-01	2.387
279823512	ENSG00000228612	0	HK2P1	hexokinase 2 pseudogene 1	0	X	n/a	n/a	3.21E-01	2.387
279786345	ENSG00000225308	0	ASS1P11	argininosuccinate synthetase 1 pseudogene 11	0	7	n/a	n/a	3.06E-01	2.387
1089994	ENSG00000105427	58719	CNFN	cornifelin	84518	19	n/a	n/a	2.65E-01	2.384
1102324	ENSG00000183395	5335	PMCH	pro-melanin-concentrating hormone	5367	12	n/a	n/a	7.22E-02	2.384
1091717	ENSG00000118495	5293	PLAGL1	pleiomorphic adenoma gene-like 1	5325	6	n/a	n/a	2.75E-01	2.383
279926151	ENSG00000237768	0	RP11-344N10.2	RP11-344N10.2	0	10	n/a	n/a	1.92E-01	2.383
1100214	ENSG00000172216	1044	CEBPB	CCAAT/enhancer binding protein (C/EBP), beta	1051	20	n/a	n/a	1.93E-01	2.38
1088033	ENSG00000071575	28687	TRIB2	tribbles homolog 2 (Drosophila)	28951	2	n/a	n/a	2.08E-01	2.38
1089275	ENSG00000100842	10132	EFS	embryonal Fyn-associated substrate	10278	14	n/a	n/a	2.94E-01	2.379
1100059	ENSG00000171551	9291	ECEL1	endothelin converting enzyme-like 1	9427	2	n/a	n/a	8.18E-02	2.378
1099347	ENSG00000168528	110337	SERINC2	serine incorporator 2	347735	1	n/a	n/a	2.91E-01	2.378
1095125	ENSG00000142046	169768	TMEM91	transmembrane protein 91	641649	19	n/a	n/a	1.48E-01	2.378
1094684	ENSG00000139083	2105	ETV6	ets variant 6	2120	12	n/a	n/a	2.82E-01	2.377
1089966	ENSG00000105329	6998	TGFB1	transforming growth factor, beta 1	7040	19	n/a	n/a	1.37E-01	2.376
279785221	ENSG00000225216	0	AC007362.3	AC007362.3	0	2	n/a	n/a	1.49E-01	2.376
1092639	ENSG00000125844	6205	RRBP1	ribosome binding protein 1 homolog 180kDa (dog)	6238	20	n/a	n/a	1.09E-01	2.376
1099515	ENSG00000169241	35259	SLC50A1	solute carrier family 50 (sugar transporter), member 1	55974	1	n/a	n/a	1.58E-01	2.376
1087308	ENSG00000024422	29837	EHD2	EH-domain containing 2	30846	19	n/a	n/a	1.54E-01	2.376
1100557	ENSG00000173848	10130	NET1	neuroepithelial cell transforming 1	10276	10	n/a	n/a	2.38E-01	2.375
279734442	ENSG00000214867	0	SRSF9P1	serine/arginine-rich splicing factor 9 pseudogene 1	0	21	n/a	n/a	1.49E-01	2.373
1088235	ENSG00000076928	9015	ARHGEF1	Rho guanine nucleotide exchange factor (GEF) 1	9138	19	n/a	n/a	2.52E-01	2.373
1093509	ENSG00000132481	60003	TRIM47	tripartite motif containing 47	91107	17	n/a	n/a	2.90E-01	2.373
1103441	ENSG00000187990	8281	HIST1H2BG	histone cluster 1, H2bg	8339	6	n/a	n/a	5.56E-02	2.373
279951647	ENSG00000240797	0	RP11-480I12.6	RP11-480I12.6	0	1	n/a	n/a	2.45E-01	2.372
280122099	ENSG00000258818	0	RNASE4	Ribonuclease 4	0	14	n/a	n/a	2.62E-01	2.372
1094460	ENSG00000137818	6144	RPLP1	ribosomal protein, large, P1	6176	15	n/a	n/a	1.20E-01	2.372
1094890	ENSG00000140451	55920	PIF1	PIF1 5'-to-3' DNA helicase homolog (S. cerevisiae)	80119	15	n/a	n/a	2.84E-01	2.372
1092979	ENSG00000128791	36323	TWSG1	twisted gastrulation homolog 1 (Drosophila)	57045	18	n/a	n/a	2.98E-01	2.371
279747449	ENSG00000218261	0	RP11-96J19.1	RP11-96J19.1	0	6	n/a	n/a	8.48E-02	2.369
1095360	ENSG00000143570	26918	SLC39A1	solute carrier family 39 (zinc transporter), member 1	27173	1	n/a	n/a	1.24E-01	2.369
279709519	ENSG00000207783	0	MIR564	microRNA 564	0	3	n/a	n/a	3.34E-01	2.369
1091523	ENSG00000116793	10587	PHTF1	putative homeodomain transcription factor 1	10745	1	n/a	n/a	9.78E-02	2.369
1094131	ENSG00000136122	55669	BORA	bora, aurora kinase A activator	79866	13	n/a	n/a	7.21E-02	2.369
279969189	ENSG00000242779	55788	ZNF702P	zinc finger protein 702, pseudogene	79986	19	n/a	n/a	1.75E-01	2.368
280014051	ENSG00000249491	0	EGFLAM-AS1	EGFLAM antisense RNA 1 (non-protein coding)	0	5	n/a	n/a	2.27E-01	2.368
1097936	ENSG00000163359	1284	COL6A3	collagen, type VI, alpha 3	1293	2	n/a	n/a	2.52E-01	2.367
1089740	ENSG00000103852	41451	TTC23	tetratricopeptide repeat domain 23	64927	15	n/a	n/a	7.29E-02	2.366
1096546	ENSG00000153046	9289	CDYL	chromodomain protein, Y-like	9425	6	n/a	n/a	2.31E-01	2.365
1097983	ENSG00000163513	7006	TGFBR2	transforming growth factor, beta receptor II (70/80kDa)	7048	3	n/a	n/a	2.61E-01	2.365
279959910	ENSG00000241781	0	AL161626.1	AL161626.1	0	9	n/a	n/a	3.13E-01	2.365
279972630	ENSG00000243172	0	AP003035.1	AP003035.1	0	11	n/a	n/a	2.99E-01	2.364
279958562	ENSG00000241622	0	RP11-413E6.5	RP11-413E6.5	0	3	n/a	n/a	2.56E-01	2.363
1100985	ENSG00000176171	660	BNIP3	BCL2/adenovirus E1B 19kDa interacting protein 3	664	10	n/a	n/a	1.86E-01	2.363
1105978	ENSG00000214050	81297	FBXO16	F-box protein 16	157574	8	n/a	n/a	2.04E-01	2.362
1093175	ENSG00000130413	41818	STK33	serine/threonine kinase 33	65975	11	n/a	n/a	1.89E-01	2.362
1099420	ENSG00000168874	59103	ATOH8	atonal homolog 8 (Drosophila)	84913	2	n/a	n/a	1.11E-01	2.361
1089861	ENSG00000104835	34227	FBXO17	F-box protein 17	54938	19	n/a	n/a	6.11E-02	2.36
1093745	ENSG00000134107	8487	BHLHE40	basic helix-loop-helix family, member e40	8553	3	n/a	n/a	3.01E-01	2.36
1109108	ENSG00000243749	1000425	ZMYM6NB	ZMYM6 neighbor	100506144	1	n/a	n/a	2.56E-01	2.359
1094804	ENSG00000139793	10005	MBNL2	muscleblind-like 2 (Drosophila)	10150	13	n/a	n/a	2.15E-01	2.357
279719565	ENSG00000213149	0	CNN2P9	calponin 2 pseudogene 9	0	6	n/a	n/a	2.55E-01	2.356
1098398	ENSG00000164818	34208	HEATR2	HEAT repeat containing 2	54919	7	n/a	n/a	1.98E-01	2.356
1097367	ENSG00000160111	26896	CPAMD8	C3 and PZP-like, alpha-2-macroglobulin domain containing 8	27151	19	n/a	n/a	1.96E-01	2.355
1104778	ENSG00000198856	37319	OSTC	oligosaccharyltransferase complex subunit	58505	4	n/a	n/a	3.47E-01	2.354
1093520	ENSG00000132541	10101	HRSP12	heat-responsive protein 12	10247	8	n/a	n/a	2.57E-01	2.354
1089141	ENSG00000100314	81640	CABP7	calcium binding protein 7	164633	22	n/a	n/a	8.50E-02	2.354
280053104	ENSG00000253174	0	RP11-360L9.7	RP11-360L9.7	0	8	n/a	n/a	2.16E-01	2.353
1088979	ENSG00000099385	9143	BCL7C	B-cell CLL/lymphoma 7C	9274	16	n/a	n/a	2.87E-01	2.352
1106332	ENSG00000215386	123162	LINC00478	long intergenic non-protein coding RNA 478	388815	21	n/a	n/a	6.95E-02	2.351
1087499	ENSG00000047644	35129	WWC3	WWC family member 3	55841	X	n/a	n/a	8.20E-02	2.35
280064014	ENSG00000253954	0	HMGN1P38	high mobility group nucleosome binding domain 1 pseudogene 38	0	15	n/a	n/a	2.56E-01	2.35
279885981	ENSG00000234166	0	ARHGEF19-AS1	ARHGEF19 antisense RNA 1 (non-protein coding)	0	1	n/a	n/a	5.78E-02	2.35
280111359	ENSG00000258048	0	RP11-530C5.1	RP11-530C5.1	0	12	n/a	n/a	1.36E-01	2.35
1094856	ENSG00000140264	25515	SERF2	small EDRK-rich factor 2	25764	15	n/a	n/a	3.06E-01	2.349
1097463	ENSG00000160703	55474	NLRX1	NLR family member X1	79671	11	n/a	n/a	1.39E-01	2.347
280109348	ENSG00000257851	0	RP11-199A1.1	RP11-199A1.1	0	12	n/a	n/a	2.91E-01	2.347
1088333	ENSG00000079308	7102	TNS1	tensin 1	7145	2	n/a	n/a	1.68E-01	2.347
1087599	ENSG00000054392	35022	HHAT	hedgehog acyltransferase	55733	1	n/a	n/a	2.11E-01	2.346
1094655	ENSG00000138771	36892	SHROOM3	shroom family member 3	57619	4	n/a	n/a	3.05E-01	2.345
1093207	ENSG00000130595	7097	TNNT3	troponin T type 3 (skeletal, fast)	7140	11	n/a	n/a	2.70E-01	2.345
1099180	ENSG00000167874	60145	TMEM88	transmembrane protein 88	92162	17	n/a	n/a	2.14E-01	2.345
1098719	ENSG00000166130	78843	IKBIP	IKBKB interacting protein	121457	12	n/a	n/a	2.64E-01	2.345
1098956	ENSG00000166997	89469	CNPY4	canopy 4 homolog (zebrafish)	245812	7	n/a	n/a	2.27E-01	2.345
280008311	ENSG00000248988	0	RP11-815N9.2	RP11-815N9.2	0	4	n/a	n/a	2.44E-01	2.345
1095540	ENSG00000144741	77665	SLC25A26	solute carrier family 25, member 26	115286	3	n/a	n/a	2.62E-01	2.343
1087792	ENSG00000065268	36692	WDR18	WD repeat domain 18	57418	19	n/a	n/a	1.57E-01	2.341
280137427	ENSG00000259707	0	RP11-752G15.4	RP11-752G15.4	0	15	n/a	n/a	1.20E-01	2.341
1087012	ENSG00000006634	10768	DBF4	DBF4 homolog (S. cerevisiae)	10926	7	n/a	n/a	8.16E-02	2.34
1093152	ENSG00000130300	57727	PLVAP	plasmalemma vesicle associated protein	83483	19	n/a	n/a	2.75E-01	2.34
280030512	ENSG00000250784	0	RP11-540D14.6	RP11-540D14.6	0	1	n/a	n/a	1.86E-01	2.338
1101639	ENSG00000179862	81608	CITED4	Cbp/p300-interacting transactivator, with Glu/Asp-rich carboxy-terminal domain, 4	163732	1	n/a	n/a	2.30E-01	2.337
279794347	ENSG00000225994	0	RP11-436D23.1	RP11-436D23.1	0	6	n/a	n/a	2.65E-01	2.337
1087842	ENSG00000066322	41397	ELOVL1	ELOVL fatty acid elongase 1	64834	1	n/a	n/a	2.01E-01	2.336
1099399	ENSG00000168778	55670	TCTN2	tectonic family member 2	79867	12	n/a	n/a	1.73E-01	2.336
1099429	ENSG00000168899	10633	VAMP5	vesicle-associated membrane protein 5 (myobrevin)	10791	2	n/a	n/a	2.65E-01	2.335
279782300	ENSG00000224945	0	RP11-82L18.2	RP11-82L18.2	0	9	n/a	n/a	2.91E-01	2.334
1097768	ENSG00000162734	8613	PEA15	phosphoprotein enriched in astrocytes 15	8682	1	n/a	n/a	1.20E-01	2.333
280054840	ENSG00000253304	124762	TMEM200B	transmembrane protein 200B	399474	1	n/a	n/a	2.45E-01	2.333
1093729	ENSG00000134013	3992	LOXL2	lysyl oxidase-like 2	4017	8	n/a	n/a	1.79E-01	2.332
1099784	ENSG00000170430	4230	MGMT	O-6-methylguanine-DNA methyltransferase	4255	10	n/a	n/a	1.16E-01	2.331
1092236	ENSG00000122966	10954	CIT	citron (rho-interacting, serine/threonine kinase 21)	11113	12	n/a	n/a	3.22E-01	2.33
1097470	ENSG00000160752	2209	FDPS	farnesyl diphosphate synthase	2224	1	n/a	n/a	1.87E-01	2.33
279887969	ENSG00000234356	0	AC009945.4	AC009945.4	0	7	n/a	n/a	1.93E-01	2.33
280061257	ENSG00000253744	0	AC025442.3	AC025442.3	0	5	n/a	n/a	2.70E-01	2.33
1094747	ENSG00000139433	30710	GLTP	glycolipid transfer protein	51228	12	n/a	n/a	1.40E-01	2.33
1102796	ENSG00000185262	94136	FAM100B	family with sequence similarity 100, member B	283991	17	n/a	n/a	1.20E-01	2.328
1092667	ENSG00000125931	4409	CITED1	Cbp/p300-interacting transactivator, with Glu/Asp-rich carboxy-terminal domain, 1	4435	X	n/a	n/a	6.52E-02	2.328
1089334	ENSG00000101160	1511	CTSZ	cathepsin Z	1522	20	n/a	n/a	2.27E-01	2.328
1088664	ENSG00000088826	33789	SMOX	spermine oxidase	54498	20	n/a	n/a	7.09E-02	2.327
1090810	ENSG00000111639	30739	MRPL51	mitochondrial ribosomal protein L51	51258	12	n/a	n/a	2.63E-01	2.327
1095215	ENSG00000142798	3319	HSPG2	heparan sulfate proteoglycan 2	3339	1	n/a	n/a	2.80E-01	2.327
280067956	ENSG00000254230	0	RP11-582J16.3	RP11-582J16.3	0	8	n/a	n/a	1.66E-01	2.326
1095005	ENSG00000141232	9995	TOB1	transducer of ERBB2, 1	10140	17	n/a	n/a	7.21E-02	2.326
280045784	ENSG00000252197	0	AC091047.1	AC091047.1	0	8	n/a	n/a	3.29E-01	2.326
1090002	ENSG00000105472	6285	CLEC11A	C-type lectin domain family 11, member A	6320	19	n/a	n/a	1.77E-01	2.325
1099436	ENSG00000168917	56497	TMEM22	transmembrane protein 22	80723	3	n/a	n/a	5.89E-02	2.325
1090989	ENSG00000112667	10444	C6orf108	chromosome 6 open reading frame 108	10591	6	n/a	n/a	3.19E-01	2.324
1092158	ENSG00000122359	308	ANXA11	annexin A11	311	10	n/a	n/a	1.68E-01	2.323
279748382	ENSG00000218857	0	RP1-209B5.2	RP1-209B5.2	0	6	n/a	n/a	2.34E-01	2.321
1098060	ENSG00000163702	59009	IL17RC	interleukin 17 receptor C	84818	3	n/a	n/a	2.31E-01	2.321
1092298	ENSG00000123473	6455	STIL	SCL/TAL1 interrupting locus	6491	1	n/a	n/a	2.61E-01	2.32
1100220	ENSG00000172244	119585	C5orf34	chromosome 5 open reading frame 34	375444	5	n/a	n/a	2.01E-01	2.32
1100971	ENSG00000176105	7482	YES1	v-yes-1 Yamaguchi sarcoma viral oncogene homolog 1	7525	18	n/a	n/a	1.30E-01	2.32
279865249	ENSG00000232335	0	RP11-435D7.3	RP11-435D7.3	0	1	n/a	n/a	2.50E-01	2.319
279868167	ENSG00000232600	0	AC084125.4	AC084125.4	0	8	n/a	n/a	2.64E-01	2.318
1098734	ENSG00000166165	1143	CKB	creatine kinase, brain	1152	14	n/a	n/a	2.90E-01	2.318
279875657	ENSG00000233243	0	RP11-12D5.5	RP11-12D5.5	0	X	n/a	n/a	2.28E-01	2.318
279969545	ENSG00000242814	0	RP11-436H11.1	RP11-436H11.1	0	5	n/a	n/a	2.65E-01	2.318
1099794	ENSG00000170469	83675	SPATA24	spermatogenesis associated 24	202051	5	n/a	n/a	9.08E-02	2.318
279783635	ENSG00000225075	0	RP11-426L16.3	RP11-426L16.3	0	1	n/a	n/a	2.56E-01	2.318
1094799	ENSG00000139734	57306	DIAPH3	diaphanous homolog 3 (Drosophila)	81624	13	n/a	n/a	1.94E-01	2.318
279825780	ENSG00000228798	0	AP000473.5	AP000473.5	0	21	n/a	n/a	2.64E-01	2.318
1104429	ENSG00000197901	9221	SLC22A6	solute carrier family 22 (organic anion transporter), member 6	9356	11	n/a	n/a	2.82E-01	2.315
279721285	ENSG00000213370	0	RANP6	RAN, member RAS oncogene family pseudogene 6	0	4	n/a	n/a	1.82E-01	2.314
1099876	ENSG00000170854	59054	MINA	MYC induced nuclear antigen	84864	3	n/a	n/a	2.38E-01	2.313
1098994	ENSG00000167173	36184	C15orf39	chromosome 15 open reading frame 39	56905	15	n/a	n/a	2.28E-01	2.313
280042389	ENSG00000251705	0	RN5-8S6	RNA, 5.8S ribosomal 6	0	Y	n/a	n/a	3.51E-01	2.312
1095159	ENSG00000142409	79117	ZNF787	zinc finger protein 787	126208	19	n/a	n/a	1.39E-01	2.312
1093000	ENSG00000128973	34271	CLN6	ceroid-lipofuscinosis, neuronal 6, late infantile, variant	54982	15	n/a	n/a	1.44E-01	2.312
1097989	ENSG00000163520	2184	FBLN2	fibulin 2	2199	3	n/a	n/a	1.94E-01	2.311
1093367	ENSG00000131477	10120	RAMP2	receptor (G protein-coupled) activity modifying protein 2	10266	17	n/a	n/a	2.82E-01	2.31
1096062	ENSG00000148803	93807	C10orf125	chromosome 10 open reading frame 125	282969	10	n/a	n/a	2.63E-01	2.31
1100890	ENSG00000175634	6166	RPS6KB2	ribosomal protein S6 kinase, 70kDa, polypeptide 2	6199	11	n/a	n/a	2.27E-01	2.309
1097968	ENSG00000163472	58493	TMEM79	transmembrane protein 79	84283	1	n/a	n/a	1.10E-01	2.309
279982502	ENSG00000244171	0	PBX2P1	pre-B-cell leukemia homeobox 2 pseudogene 1	0	3	n/a	n/a	2.53E-01	2.307
279896134	ENSG00000235036	0	RP5-1099D15.1	RP5-1099D15.1	0	20	n/a	n/a	2.19E-01	2.307
1095965	ENSG00000147955	10134	SIGMAR1	sigma non-opioid intracellular receptor 1	10280	9	n/a	n/a	1.16E-01	2.306
1098903	ENSG00000166831	110363	RBPMS2	RNA binding protein with multiple splicing 2	348093	15	n/a	n/a	1.80E-01	2.306
280103738	ENSG00000257309	0	RP11-603J24.18	RP11-603J24.18	0	12	n/a	n/a	2.94E-01	2.306
1087536	ENSG00000049541	5950	RFC2	replication factor C (activator 1) 2, 40kDa	5982	7	n/a	n/a	4.86E-02	2.305
279904208	ENSG00000235808	0	MYL6P2	myosin, light chain 6 pseudogene 2	0	21	n/a	n/a	1.70E-01	2.304
1094758	ENSG00000139531	6781	SUOX	sulfite oxidase	6821	12	n/a	n/a	2.56E-01	2.304
1095796	ENSG00000146674	3466	IGFBP3	insulin-like growth factor binding protein 3	3486	7	n/a	n/a	1.60E-01	2.303
279881873	ENSG00000233796	0	AC089999.1	AC089999.1	0	12	n/a	n/a	7.12E-02	2.303
1090433	ENSG00000108504	0	TEN1	TEN1 telomerase capping complex subunit homolog (S. cerevisiae)	0	17	n/a	n/a	7.14E-02	2.303
1099442	ENSG00000168936	60166	TMEM129	transmembrane protein 129	92305	4	n/a	n/a	1.14E-01	2.302
1099053	ENSG00000167460	7128	TPM4	tropomyosin 4	7171	19	n/a	n/a	2.13E-01	2.302
1097061	ENSG00000157570	59855	TSPAN18	tetraspanin 18	90139	11	n/a	n/a	3.17E-01	2.301
1097155	ENSG00000158406	8307	HIST1H4H	histone cluster 1, H4h	8365	6	n/a	n/a	3.15E-01	2.301
1091964	ENSG00000120549	35523	KIAA1217	KIAA1217	56243	10	n/a	n/a	2.85E-01	2.301
1106678	ENSG00000223796	0	AC009041.2	AC009041.2	0	16	n/a	n/a	2.94E-01	2.3
280121857	ENSG00000258802	0	RP11-589M4.2	RP11-589M4.2	0	14	n/a	n/a	2.82E-01	2.299
1087613	ENSG00000055070	25848	C1orf144	chromosome 1 open reading frame 144	26099	1	n/a	n/a	1.81E-01	2.298
1093884	ENSG00000134871	1275	COL4A2	collagen, type IV, alpha 2	1284	13	n/a	n/a	2.35E-01	2.298
1103353	ENSG00000187676	80414	B3GALTL	beta 1,3-galactosyltransferase-like	145173	13	n/a	n/a	2.94E-01	2.298
1100401	ENSG00000173068	34085	BNC2	basonuclin 2	54796	9	n/a	n/a	3.00E-01	2.297
1089736	ENSG00000103742	36995	IGDCC4	immunoglobulin superfamily, DCC subclass, member 4	57722	15	n/a	n/a	2.58E-01	2.296
1104242	ENSG00000197358	0	BNIP3P1	BCL2/adenovirus E1B 19kDa interacting protein 3 pseudogene 1	0	14	n/a	n/a	9.29E-02	2.296
1094884	ENSG00000140400	4098	MAN2C1	mannosidase, alpha, class 2C, member 1	4123	15	n/a	n/a	2.25E-01	2.296
279515532	ENSG00000182351	0	AP000358.3	AP000358.3	0	22	n/a	n/a	1.63E-01	2.296
1091392	ENSG00000115866	1603	DARS	aspartyl-tRNA synthetase	1615	2	n/a	n/a	1.55E-01	2.295
279989230	ENSG00000245112	1013954	SMARCA5-AS1	SMARCA5 antisense RNA 1 (non-protein coding)	100128055	4	n/a	n/a	6.13E-02	2.294
1101816	ENSG00000180891	126376	CUEDC1	CUE domain containing 1	404093	17	n/a	n/a	1.80E-01	2.294
1087357	ENSG00000031081	36787	ARHGAP31	Rho GTPase activating protein 31	57514	3	n/a	n/a	2.05E-01	2.293
1095289	ENSG00000143318	840	CASQ1	calsequestrin 1 (fast-twitch, skeletal muscle)	844	1	n/a	n/a	1.85E-01	2.292
279771064	ENSG00000224040	0	HMGN1P4	high mobility group nucleosome binding domain 1 pseudogene 4	0	1	n/a	n/a	1.60E-01	2.292
279964585	ENSG00000242272	0	AK2P2	adenylate kinase 2 pseudogene 2	0	2	n/a	n/a	1.22E-01	2.291
280120830	ENSG00000258745	0	RP11-218E20.5	RP11-218E20.5	0	14	n/a	n/a	2.81E-01	2.291
1090028	ENSG00000105607	2623	GCDH	glutaryl-CoA dehydrogenase	2639	19	n/a	n/a	8.73E-02	2.291
1093527	ENSG00000132589	2303	FLOT2	flotillin 2	2319	17	n/a	n/a	8.25E-02	2.291
1097809	ENSG00000162889	9133	MAPKAPK2	mitogen-activated protein kinase-activated protein kinase 2	9261	1	n/a	n/a	9.13E-02	2.29
1091982	ENSG00000120690	1982	ELF1	E74-like factor 1 (ets domain transcription factor)	1997	13	n/a	n/a	2.27E-01	2.289
280104348	ENSG00000257341	0	AL928654.7	AL928654.7	0	14	n/a	n/a	8.12E-02	2.288
1096589	ENSG00000153391	79071	INO80C	INO80 complex subunit C	125476	18	n/a	n/a	1.66E-01	2.288
1088468	ENSG00000083444	5319	PLOD1	procollagen-lysine, 2-oxoglutarate 5-dioxygenase 1	5351	1	n/a	n/a	8.18E-02	2.288
1089006	ENSG00000099860	4590	GADD45B	growth arrest and DNA-damage-inducible, beta	4616	19	n/a	n/a	2.64E-01	2.288
1103697	ENSG00000188987	8302	HIST1H4D	histone cluster 1, H4d	8360	6	n/a	n/a	3.02E-01	2.288
1097126	ENSG00000158106	77546	RHPN1	rhophilin, Rho GTPase binding protein 1	114822	8	n/a	n/a	2.69E-01	2.288
1099698	ENSG00000170049	9072	KCNAB3	potassium voltage-gated channel, shaker-related subfamily, beta member 3	9196	17	n/a	n/a	2.99E-01	2.287
280093551	ENSG00000256164	0	RP11-264F23.3	RP11-264F23.3	0	12	n/a	n/a	2.84E-01	2.287
1088957	ENSG00000099203	10860	TMED1	transmembrane emp24 protein transport domain containing 1	11018	19	n/a	n/a	2.57E-01	2.286
1103538	ENSG00000188375	133313	H3F3C	H3 histone, family 3C	440093	12	n/a	n/a	7.09E-02	2.286
1105847	ENSG00000213347	57707	MXD3	MAX dimerization protein 3	83463	5	n/a	n/a	1.17E-01	2.283
1104052	ENSG00000196747	8271	HIST1H2AI	histone cluster 1, H2ai	8329	6	n/a	n/a	2.90E-01	2.283
1099270	ENSG00000168242	8288	HIST1H2BI	histone cluster 1, H2bi	8346	6	n/a	n/a	2.85E-01	2.282
1093568	ENSG00000132781	4569	MUTYH	mutY homolog (E. coli)	4595	1	n/a	n/a	2.27E-01	2.282
279669673	ENSG00000203497	0	RP11-313D6.4	RP11-313D6.4	0	10	n/a	n/a	5.70E-02	2.282
279885791	ENSG00000234145	0	NAP1L4P3	nucleosome assembly protein 1-like 4 pseudogene 3	0	13	n/a	n/a	8.35E-02	2.282
1089707	ENSG00000103489	40764	XYLT1	xylosyltransferase I	64131	16	n/a	n/a	3.03E-01	2.282
280107576	ENSG00000257674	0	RP11-76E16.2	RP11-76E16.2	0	12	n/a	n/a	3.02E-01	2.281
1097569	ENSG00000161618	79109	ALDH16A1	aldehyde dehydrogenase 16 family, member A1	126133	19	n/a	n/a	7.91E-02	2.281
1090079	ENSG00000105771	35291	SMG9	smg-9 homolog, nonsense mediated mRNA decay factor (C. elegans)	56006	19	n/a	n/a	2.38E-01	2.279
1093217	ENSG00000130669	10152	PAK4	p21 protein (Cdc42/Rac)-activated kinase 4	10298	19	n/a	n/a	7.31E-02	2.279
279708231	ENSG00000207556	0	MIR636	microRNA 636	0	17	n/a	n/a	3.28E-01	2.279
280120190	ENSG00000258708	1001388	RP11-537P22.1	RP11-537P22.1	100129794	14	n/a	n/a	2.68E-01	2.279
279742447	ENSG00000215808	109697	RP11-371I1.2	RP11-371I1.2	339535	1	n/a	n/a	3.24E-01	2.278
1088452	ENSG00000082684	33728	SEMA5B	sema domain, seven thrombospondin repeats (type 1 and type 1-like), transmembrane domain (TM) and short cytoplasmic domain, (semaphorin) 5B	54437	3	n/a	n/a	3.38E-01	2.278
1090724	ENSG00000110917	9617	MLEC	malectin	9761	12	n/a	n/a	1.17E-01	2.278
279991402	ENSG00000245904	0	RP11-796E2.4	RP11-796E2.4	0	12	n/a	n/a	1.25E-01	2.277
1095216	ENSG00000142856	23176	ITGB3BP	integrin beta 3 binding protein (beta3-endonexin)	23421	1	n/a	n/a	1.70E-01	2.277
1089465	ENSG00000101868	5390	POLA1	polymerase (DNA directed), alpha 1, catalytic subunit	5422	X	n/a	n/a	2.27E-01	2.276
1089135	ENSG00000100300	702	TSPO	translocator protein (18kDa)	706	22	n/a	n/a	1.29E-01	2.275
1095756	ENSG00000146281	79636	PM20D2	peptidase M20 domain containing 2	135293	6	n/a	n/a	1.44E-01	2.275
1098985	ENSG00000167123	30630	CERCAM	cerebral endothelial cell adhesion molecule	51148	9	n/a	n/a	2.26E-01	2.274
1094474	ENSG00000137868	40853	STRA6	stimulated by retinoic acid gene 6 homolog (mouse)	64220	15	n/a	n/a	2.73E-01	2.274
1105616	ENSG00000205978	36796	NYNRIN	NYN domain and retroviral integrase containing	57523	14	n/a	n/a	2.54E-01	2.273
1100764	ENSG00000174989	26007	FBXW8	F-box and WD repeat domain containing 8	26259	12	n/a	n/a	2.97E-01	2.273
1089863	ENSG00000104852	6585	SNRNP70	small nuclear ribonucleoprotein 70kDa (U1)	6625	19	n/a	n/a	5.61E-02	2.273
1093570	ENSG00000132793	41438	LPIN3	lipin 3	64900	20	n/a	n/a	7.27E-02	2.272
279900213	ENSG00000235426	0	RP11-342M3.5	RP11-342M3.5	0	10	n/a	n/a	3.27E-01	2.272
1104619	ENSG00000198483	80730	ANKRD35	ankyrin repeat domain 35	148741	1	n/a	n/a	7.92E-02	2.272
1087259	ENSG00000019549	6553	SNAI2	snail homolog 2 (Drosophila)	6591	8	n/a	n/a	3.42E-01	2.272
1097593	ENSG00000161847	79085	RAVER1	ribonucleoprotein, PTB-binding 1	125950	19	n/a	n/a	2.88E-01	2.272
1100294	ENSG00000172531	5467	PPP1CA	protein phosphatase 1, catalytic subunit, alpha isozyme	5499	11	n/a	n/a	7.62E-02	2.271
1088825	ENSG00000091947	58546	TMEM101	transmembrane protein 101	84336	17	n/a	n/a	1.92E-01	2.271
1100409	ENSG00000173113	30984	TRMT112	tRNA methyltransferase 11-2 homolog (S. cerevisiae)	51504	11	n/a	n/a	2.74E-01	2.271
1090398	ENSG00000108272	54993	DHRS11	dehydrogenase/reductase (SDR family) member 11	79154	17	n/a	n/a	1.77E-01	2.269
1099782	ENSG00000170425	133	ADORA2B	adenosine A2b receptor	136	17	n/a	n/a	2.83E-01	2.269
1101406	ENSG00000178403	40609	NEUROG2	neurogenin 2	63973	4	n/a	n/a	1.32E-01	2.268
1094049	ENSG00000135723	28845	FHOD1	formin homology 2 domain containing 1	29109	16	n/a	n/a	8.01E-02	2.267
1096021	ENSG00000148426	90192	C10orf47	chromosome 10 open reading frame 47	254427	10	n/a	n/a	2.08E-01	2.267
1093567	ENSG00000132780	4652	NASP	nuclear autoantigenic sperm protein (histone-binding)	4678	1	n/a	n/a	1.60E-01	2.267
1102815	ENSG00000185338	8582	SOCS1	suppressor of cytokine signaling 1	8651	16	n/a	n/a	2.91E-01	2.267
1088098	ENSG00000073169	57884	RP3-402G11.5	Selenoprotein O	83642	22	n/a	n/a	3.01E-01	2.267
279936247	ENSG00000238917	0	SNORD10	small nucleolar RNA, C/D box 10	0	17	n/a	n/a	2.57E-01	2.266
1095412	ENSG00000143867	79420	OSR1	odd-skipped related 1 (Drosophila)	130497	2	n/a	n/a	2.74E-01	2.266
1097704	ENSG00000162517	23332	PEF1	penta-EF-hand domain containing 1	553115	1	n/a	n/a	9.95E-02	2.265
1102555	ENSG00000184304	5555	PRKD1	protein kinase D1	5587	14	n/a	n/a	2.82E-01	2.264
280064476	ENSG00000253982	0	CTD-2336O2.1	CTD-2336O2.1	0	8	n/a	n/a	2.61E-01	2.264
1103567	ENSG00000188493	94254	C19orf54	chromosome 19 open reading frame 54	284325	19	n/a	n/a	2.98E-01	2.263
1092693	ENSG00000126088	7346	UROD	uroporphyrinogen decarboxylase	7389	1	n/a	n/a	2.53E-01	2.262
1099398	ENSG00000168772	56120	CXXC4	CXXC finger protein 4	80319	4	n/a	n/a	2.14E-01	2.262
1089842	ENSG00000104756	34082	KCTD9	potassium channel tetramerisation domain containing 9	54793	8	n/a	n/a	7.16E-02	2.261
280096436	ENSG00000256511	0	KB-1995A5.13	KB-1995A5.13	0	22	n/a	n/a	7.12E-02	2.261
1090746	ENSG00000111145	1989	ELK3	ELK3, ETS-domain protein (SRF accessory protein 2)	2004	12	n/a	n/a	3.25E-01	2.261
1098726	ENSG00000166147	2185	FBN1	fibrillin 1	2200	15	n/a	n/a	1.88E-01	2.26
280126022	ENSG00000259040	0	MUTED-TXNDC5	MUTED-TXNDC5 readthrough (non-protein coding)	0	6	n/a	n/a	2.21E-01	2.259
1107935	ENSG00000232021	158893	RP11-558N14.1	RP11-558N14.1	641518	4	n/a	n/a	2.75E-01	2.259
1098591	ENSG00000165623	85698	UCMA	upper zone of growth plate and cartilage matrix associated	221044	10	n/a	n/a	3.29E-01	2.258
279912347	ENSG00000236565	0	HNRNPA3P5	heterogeneous nuclear ribonucleoprotein A3 pseudogene 5	0	13	n/a	n/a	2.81E-01	2.258
279710856	ENSG00000209480	0	SNORD83B	small nucleolar RNA, C/D box 83B	0	22	n/a	n/a	8.13E-02	2.258
1102233	ENSG00000183011	58526	LSMD1	LSM domain containing 1	84316	17	n/a	n/a	2.70E-01	2.257
1093992	ENSG00000135441	2631	BLOC1S1	biogenesis of lysosomal organelles complex-1, subunit 1	2647	12	n/a	n/a	3.00E-01	2.257
1098658	ENSG00000165886	55821	UBTD1	ubiquitin domain containing 1	80019	10	n/a	n/a	1.17E-01	2.257
1108888	ENSG00000239264	57269	TXNDC5	thioredoxin domain containing 5 (endoplasmic reticulum)	81567	6	n/a	n/a	2.26E-01	2.256
279800279	ENSG00000226508	0	AC104655.3	AC104655.3	0	2	n/a	n/a	1.24E-01	2.256
1102874	ENSG00000185624	5002	P4HB	prolyl 4-hydroxylase, beta polypeptide	5034	17	n/a	n/a	2.57E-01	2.255
1105130	ENSG00000204410	4413	MSH5	mutS homolog 5 (E. coli)	4439	6	n/a	n/a	3.05E-01	2.255
280071030	ENSG00000254454	0	RCC2P6	regulator of chromosome condensation 2 pseudogene 6	0	11	n/a	n/a	2.31E-01	2.255
280119417	ENSG00000258663	0	RP11-123M6.2	RP11-123M6.2	0	14	n/a	n/a	2.86E-01	2.254
1096364	ENSG00000151655	3673	ITIH2	inter-alpha (globulin) inhibitor H2	3698	10	n/a	n/a	3.29E-01	2.253
1087644	ENSG00000057294	5286	PKP2	plakophilin 2	5318	12	n/a	n/a	7.12E-02	2.252
1100805	ENSG00000175198	5063	PCCA	propionyl CoA carboxylase, alpha polypeptide	5095	13	n/a	n/a	8.67E-02	2.252
279883929	ENSG00000233966	0	AC005324.4	AC005324.4	0	17	n/a	n/a	1.30E-01	2.252
1093987	ENSG00000135424	3654	ITGA7	integrin, alpha 7	3679	12	n/a	n/a	2.94E-01	2.251
280014032	ENSG00000249489	0	GAPDHP70	glyceraldehyde 3 phosphate dehydrogenase pseudogene 70	0	11	n/a	n/a	1.63E-01	2.251
1092547	ENSG00000125378	648	BMP4	bone morphogenetic protein 4	652	14	n/a	n/a	2.79E-01	2.25
280131562	ENSG00000259357	0	RP11-316M1.12	RP11-316M1.12	0	1	n/a	n/a	2.47E-01	2.25
1105514	ENSG00000205581	3130	HMGN1	high mobility group nucleosome binding domain 1	3150	21	n/a	n/a	2.65E-01	2.25
1090873	ENSG00000111885	4096	MAN1A1	mannosidase, alpha, class 1A, member 1	4121	6	n/a	n/a	3.25E-01	2.25
279812004	ENSG00000227540	0	RP11-152N13.5	RP11-152N13.5	0	10	n/a	n/a	7.32E-02	2.25
279878773	ENSG00000233503	0	RP11-288G3.2	RP11-288G3.2	0	6	n/a	n/a	1.20E-01	2.249
1089962	ENSG00000105321	25842	CCDC9	coiled-coil domain containing 9	26093	19	n/a	n/a	2.22E-01	2.249
1108426	ENSG00000235183	0	RP11-613C6.4	RP11-613C6.4	0	17	n/a	n/a	2.93E-01	2.249
279899603	ENSG00000235363	0	SNRPGP10	small nuclear ribonucleoprotein polypeptide G pseudogene 10	0	1	n/a	n/a	2.62E-01	2.248
1094587	ENSG00000138434	6704	SSFA2	sperm specific antigen 2	6744	2	n/a	n/a	1.57E-01	2.248
1095831	ENSG00000146966	26892	DENND2A	DENN/MADD domain containing 2A	27147	7	n/a	n/a	7.64E-02	2.246
280136472	ENSG00000259647	0	RP11-143J24.1	RP11-143J24.1	0	15	n/a	n/a	7.09E-02	2.246
1090031	ENSG00000105612	1765	DNASE2	deoxyribonuclease II, lysosomal	1777	19	n/a	n/a	1.84E-01	2.246
1096076	ENSG00000148926	130	ADM	adrenomedullin	133	11	n/a	n/a	1.31E-01	2.246
1097571	ENSG00000161638	3653	ITGA5	integrin, alpha 5 (fibronectin receptor, alpha polypeptide)	3678	12	n/a	n/a	1.03E-01	2.245
1102673	ENSG00000184825	59422	HIST1H2AH	histone cluster 1, H2ah	85235	6	n/a	n/a	2.93E-01	2.245
1092444	ENSG00000124508	10238	BTN2A2	butyrophilin, subfamily 2, member A2	10385	6	n/a	n/a	2.04E-01	2.245
1094366	ENSG00000137288	58510	C6orf125	chromosome 6 open reading frame 125	84300	6	n/a	n/a	2.81E-01	2.244
1103012	ENSG00000186132	79414	C2orf76	chromosome 2 open reading frame 76	130355	2	n/a	n/a	2.82E-01	2.243
1089884	ENSG00000104901	26865	DKKL1	dickkopf-like 1	27120	19	n/a	n/a	1.57E-01	2.243
279860462	ENSG00000231903	0	AC079354.5	AC079354.5	0	2	n/a	n/a	3.30E-01	2.241
279891257	ENSG00000234638	0	AC053503.6	AC053503.6	0	2	n/a	n/a	2.81E-01	2.24
1093813	ENSG00000134443	2905	GRP	gastrin-releasing peptide	2922	18	n/a	n/a	3.00E-01	2.24
1090327	ENSG00000107672	34069	NSMCE4A	non-SMC element 4 homolog A (S. cerevisiae)	54780	10	n/a	n/a	7.21E-02	2.24
1099454	ENSG00000168994	85792	C6orf145	chromosome 6 open reading frame 145	221749	6	n/a	n/a	1.04E-01	2.239
1092692	ENSG00000126070	82977	EIF2C3	eukaryotic translation initiation factor 2C, 3	192669	1	n/a	n/a	3.23E-01	2.238
1098421	ENSG00000164898	81203	C7orf55	chromosome 7 open reading frame 55	154791	7	n/a	n/a	1.20E-01	2.238
1090778	ENSG00000111328	8048	CDK2AP1	cyclin-dependent kinase 2 associated protein 1	8099	12	n/a	n/a	2.08E-01	2.238
1089270	ENSG00000100814	37091	CCNB1IP1	cyclin B1 interacting protein 1, E3 ubiquitin protein ligase	57820	14	n/a	n/a	1.14E-01	2.238
280057076	ENSG00000253459	0	AL139099.1	Full-length cDNA clone CS0DK012YO09 of HeLa cells of Homo sapiens (human)Uncharacterized protein	0	14	n/a	n/a	2.14E-01	2.237
1099811	ENSG00000170525	5177	PFKFB3	6-phosphofructo-2-kinase/fructose-2,6-biphosphatase 3	5209	10	n/a	n/a	3.22E-01	2.236
[truncated: 690 more rows]
