# Supplementary material for: Identification of the Molecular Events Involved in the Development of Prefrontal Cortex Through the Analysis of RNA-Seq Data From BrainSpan
Source: ASN Neuro. 2019 Jun 18;11:1759091419854627. doi: 10.1177/1759091419854627 (PMC6582306; doi:10.1177/1759091419854627)
Supplement: Supplemental Material1 - Supplemental material for Identification of the Molecular Events Involved in the Development of Prefrontal Cortex Through the Analysis of RNA-Seq Data From BrainSpan [file Supplemental_Material1.zip › OFC/OFC10/DEGs-10.csv]

id	name	gene-id	gene-symbol	gene-name	entrez-id	chromosome	start-position	end-position	p	fold-change
279794150	ENSG00000225972	0	MTND1P23	MT-ND1 pseudogene 23	0	1	n/a	n/a	4.25e-01	43.559
279797638	ENSG00000226278	0	PSPHP1	phosphoserine phosphatase pseudogene 1	0	7	n/a	n/a	3.27e-01	11.422
279928483	ENSG00000237973	0	RP5-857K21.6	RP5-857K21.6	0	1	n/a	n/a	3.77e-01	9.769
280002750	ENSG00000248527	0	RP5-857K21.10	RP5-857K21.10	0	1	n/a	n/a	4.41e-01	7.100
279923600	ENSG00000237550	0	RPL9P9	ribosomal protein L9 pseudogene 9	0	15	n/a	n/a	4.35e-01	6.604
1105306	ENSG00000204894	0	RP11-208G20.2	RP11-208G20.2	0	7	n/a	n/a	2.92e-01	5.861
1104784	ENSG00000198868	0	MIR4461	microRNA 4461	0	5	n/a	n/a	3.64e-01	4.741
279849088	ENSG00000230903	0	RPL9P8	ribosomal protein L9 pseudogene 8	0	15	n/a	n/a	4.40e-01	4.435
1104320	ENSG00000197575	0	RPS17P2	ribosomal protein S17 pseudogene 2	0	5	n/a	n/a	3.86e-01	3.528
1103826	ENSG00000196136	9	SERPINA3	serpin peptidase inhibitor, clade A (alpha-1 antiproteinase, antitrypsin), member 3	12	14	n/a	n/a	3.69e-01	3.473
1088743	ENSG00000090104	5964	RGS1	regulator of G-protein signaling 1	5996	1	n/a	n/a	3.73e-01	3.444
1100408	ENSG00000173110	3290	HSPA6	heat shock 70kDa protein 6 (HSP70B')	3310	1	n/a	n/a	3.58e-01	3.303
1090510	ENSG00000108960	23286	MMD	monocyte to macrophage differentiation-associated	23531	17	n/a	n/a	3.10e-01	2.965
279996116	ENSG00000247627	0	MTND4P12	MT-ND4 pseudogene 12	0	5	n/a	n/a	3.72e-01	2.917
279800531	ENSG00000226532	0	RP5-1052M9.1	RP5-1052M9.1	0	X	n/a	n/a	3.12e-01	2.900
1102907	ENSG00000185745	3414	IFIT1	interferon-induced protein with tetratricopeptide repeats 1	3434	10	n/a	n/a	4.07e-01	2.893
279705459	ENSG00000207067	0	SNORA72	small nucleolar RNA, H/ACA box 72	0	8	n/a	n/a	2.74e-01	2.731
1109116	ENSG00000243955	2921	GSTA1	glutathione S-transferase alpha 1	2938	6	n/a	n/a	2.84e-01	2.697
279747276	ENSG00000218069	0	RSL24D1P1	ribosomal L24 domain containing 1 pseudogene 1	0	6	n/a	n/a	2.92e-01	2.686
279825697	ENSG00000228793	0	RP1-223B1.1	RP1-223B1.1	0	6	n/a	n/a	4.03e-01	2.664
279746160	ENSG00000217239	0	RP1-182O16.1	RP1-182O16.1	0	6	n/a	n/a	3.19e-01	2.663
1103105	ENSG00000186479	125502	RGS7BP	regulator of G-protein signaling 7 binding protein	401190	5	n/a	n/a	3.55e-01	2.640
1094479	ENSG00000137876	30669	RSL24D1	ribosomal L24 domain containing 1	51187	15	n/a	n/a	3.24e-01	2.616
280095465	ENSG00000256393	0	AC138123.2	AC138123.2	0	12	n/a	n/a	2.88e-01	2.615
1099517	ENSG00000169245	3602	CXCL10	chemokine (C-X-C motif) ligand 10	3627	4	n/a	n/a	3.69e-01	2.608
280100224	ENSG00000256971	0	RP11-749H20.7	RP11-749H20.7	0	12	n/a	n/a	3.52e-01	2.606
280097901	ENSG00000256673	0	RP11-599J14.2	RP11-599J14.2	0	12	n/a	n/a	4.13e-01	2.564
1096867	ENSG00000155970	94787	EFHA2	EF-hand domain family, member A2	286097	8	n/a	n/a	3.05e-01	2.553
279943471	ENSG00000239872	0	RPL35AP19	ribosomal protein L35a pseudogene 19	0	8	n/a	n/a	2.87e-01	2.545
1099747	ENSG00000170290	6550	SLN	sarcolipin	6588	11	n/a	n/a	3.69e-01	2.525
279856288	ENSG00000231544	0	RSL24D1P11	ribosomal L24 domain containing 1 pseudogene 11	0	18	n/a	n/a	3.03e-01	2.483
1104801	ENSG00000198898	826	CAPZA2	capping protein (actin filament) muscle Z-line, alpha 2	830	7	n/a	n/a	2.71e-01	2.475
279949201	ENSG00000240500	0	RP11-160A10.3	RP11-160A10.3	0	6	n/a	n/a	2.88e-01	2.451
1096328	ENSG00000151414	79979	NEK7	NIMA (never in mitosis gene a)-related kinase 7	140609	1	n/a	n/a	2.74e-01	2.441
279909421	ENSG00000236307	0	AC104651.1	AC104651.1	0	2	n/a	n/a	2.85e-01	2.426
279777538	ENSG00000224525	0	RP11-561I11.2	RP11-561I11.2	0	1	n/a	n/a	4.22e-01	2.416
279847987	ENSG00000230807	0	AC099535.4	AC099535.4	0	3	n/a	n/a	3.58e-01	2.409
1098650	ENSG00000165832	80281	TRUB1	TruB pseudouridine (psi) synthase homolog 1 (E. coli)	142940	10	n/a	n/a	2.81e-01	2.402
1096558	ENSG00000153130	38052	SCOC	short coiled-coil protein	60592	4	n/a	n/a	3.00e-01	2.396
1099571	ENSG00000169504	25681	CLIC4	chloride intracellular channel 4	25932	1	n/a	n/a	3.71e-01	2.395
1087775	ENSG00000064886	1109	CHI3L2	chitinase 3-like 2	1117	1	n/a	n/a	3.57e-01	2.393
1091075	ENSG00000113387	10765	SUB1	SUB1 homolog (S. cerevisiae)	10923	5	n/a	n/a	3.19e-01	2.386
1092772	ENSG00000126860	2108	EVI2A	ecotropic viral integration site 2A	2123	17	n/a	n/a	4.21e-01	2.377
1104150	ENSG00000197045	2747	GMFB	glia maturation factor, beta	2764	14	n/a	n/a	2.79e-01	2.376
279981616	ENSG00000244052	0	RPL5P24	ribosomal protein L5 pseudogene 24	0	8	n/a	n/a	3.11e-01	2.340
279841042	ENSG00000230191	0	RP4-725G10.3	RP4-725G10.3	0	7	n/a	n/a	3.68e-01	2.323
1103075	ENSG00000186369	0	RP11-355I22.3	RP11-355I22.3	0	14	n/a	n/a	3.18e-01	2.319
1096889	ENSG00000156136	1621	DCK	deoxycytidine kinase	1633	4	n/a	n/a	2.81e-01	2.314
279925566	ENSG00000237730	0	RP11-459A10.1	RP11-459A10.1	0	X	n/a	n/a	2.96e-01	2.300
280128587	ENSG00000259187	0	CTD-2008A1.1	CTD-2008A1.1	0	15	n/a	n/a	5.12e-01	2.299
279800471	ENSG00000226525	0	RPS7P10	ribosomal protein S7 pseudogene 10	0	13	n/a	n/a	2.81e-01	2.294
1095220	ENSG00000142875	5535	PRKACB	protein kinase, cAMP-dependent, catalytic, beta	5567	1	n/a	n/a	3.01e-01	2.265
1092814	ENSG00000127337	8038	YEATS4	YEATS domain containing 4	8089	12	n/a	n/a	2.88e-01	2.264
279755663	ENSG00000221754	1023050	MIR1260	microRNA 1260	100302236	14	n/a	n/a	3.05e-01	2.263
1090335	ENSG00000107758	5500	PPP3CB	protein phosphatase 3, catalytic subunit, beta isozyme	5532	10	n/a	n/a	3.17e-01	2.257
279975668	ENSG00000243495	0	GMFBP1	glia maturation factor, beta pseudogene 1	0	3	n/a	n/a	3.50e-01	2.252
279937395	ENSG00000239103	0	snoU13	Small nucleolar RNA U13	0	5	n/a	n/a	3.52e-01	2.252
1098232	ENSG00000164176	9940	EDIL3	EGF-like repeats and discoidin I-like domains 3	10085	5	n/a	n/a	4.11e-01	2.243
279867539	ENSG00000232549	0	RP1-93C23.1	RP1-93C23.1	0	X	n/a	n/a	3.18e-01	2.241
279725943	ENSG00000213935	0	AC092610.12	AC092610.12	0	7	n/a	n/a	3.63e-01	2.232
1088402	ENSG00000081154	36370	PCNP	PEST proteolytic signal containing nuclear protein	57092	3	n/a	n/a	2.89e-01	2.223
279927600	ENSG00000237897	0	RP11-90H3.2	RP11-90H3.2	0	1	n/a	n/a	3.22e-01	2.213
280041906	ENSG00000251660	0	AC007036.5	AC007036.5	0	7	n/a	n/a	3.04e-01	2.210
279869344	ENSG00000232689	0	RP11-561I11.3	RP11-561I11.3	0	1	n/a	n/a	4.22e-01	2.205
1091879	ENSG00000119917	3417	IFIT3	interferon-induced protein with tetratricopeptide repeats 3	3437	10	n/a	n/a	3.82e-01	2.204
279928763	ENSG00000237991	0	RPL35P1	ribosomal protein L35 pseudogene 1	0	1	n/a	n/a	3.87e-01	2.204
1102212	ENSG00000182916	36128	TCEAL7	transcription elongation factor A (SII)-like 7	56849	X	n/a	n/a	2.95e-01	2.202
280070774	ENSG00000254433	0	RP11-677I18.3	RP11-677I18.3	0	11	n/a	n/a	3.17e-01	2.201
279663244	ENSG00000201134	0	Y_RNA	Y RNA	0	1	n/a	n/a	3.56e-01	2.186
1103005	ENSG00000186106	81295	ANKRD46	ankyrin repeat domain 46	157567	8	n/a	n/a	2.82e-01	2.185
1089326	ENSG00000101132	5171	PFDN4	prefoldin subunit 4	5203	20	n/a	n/a	2.94e-01	2.185
1087685	ENSG00000060303	0	RPS17P5	ribosomal protein S17 pseudogene 5	0	6	n/a	n/a	4.15e-01	2.176
280036026	ENSG00000251228	0	RP11-192C21.3	RP11-192C21.3	0	4	n/a	n/a	2.85e-01	2.171
1103336	ENSG00000187608	9492	ISG15	ISG15 ubiquitin-like modifier	9636	1	n/a	n/a	3.91e-01	2.162
1098958	ENSG00000167005	10893	NUDT21	nudix (nucleoside diphosphate linked moiety X)-type motif 21	11051	16	n/a	n/a	2.89e-01	2.162
279928251	ENSG00000237949	0	RP11-456A18.1	RP11-456A18.1	0	10	n/a	n/a	3.90e-01	2.159
1103766	ENSG00000189275	124939	AL450307.1	Uncharacterized proteincDNA FLJ46300 fis, clone TESTI4035989	399827	10	n/a	n/a	3.72e-01	2.158
280042529	ENSG00000251725	1023388	MIR2277	microRNA 2277	100313887	5	n/a	n/a	3.87e-01	2.158
279704759	ENSG00000206941	0	SNORD15A	small nucleolar RNA, C/D box 15A	0	11	n/a	n/a	3.91e-01	2.152
280119366	ENSG00000258660	0	RP4-693M11.3	RP4-693M11.3	0	14	n/a	n/a	3.42e-01	2.150
279999754	ENSG00000248305	0	RP11-310A13.2	RP11-310A13.2	0	4	n/a	n/a	2.97e-01	2.148
279788518	ENSG00000225504	0	RP11-160A10.2	RP11-160A10.2	0	6	n/a	n/a	2.99e-01	2.148
279746801	ENSG00000217716	0	RPS10P3	ribosomal protein S10 pseudogene 3	0	9	n/a	n/a	4.14e-01	2.145
280093711	ENSG00000256193	157127629	RP11-749H20.6	RP11-749H20.6	100862680	12	n/a	n/a	3.34e-01	2.143
1105458	ENSG00000205364	4473	MT1M	metallothionein 1M	4499	16	n/a	n/a	3.93e-01	2.142
1105625	ENSG00000206052	85633	DOK6	docking protein 6	220164	18	n/a	n/a	3.35e-01	2.138
1098032	ENSG00000163630	79506	SYNPR	synaptoporin	132204	3	n/a	n/a	2.89e-01	2.134
280110651	ENSG00000257971	0	OR7E5P	olfactory receptor, family 7, subfamily E, member 5 pseudogene	0	12	n/a	n/a	2.72e-01	2.131
280062413	ENSG00000253833	0	RP11-367E12.4	RP11-367E12.4	0	8	n/a	n/a	3.18e-01	2.130
279740571	ENSG00000215482	0	CALM2P3	calmodulin 2 pseudogene 3	0	13	n/a	n/a	2.81e-01	2.128
1095937	ENSG00000147676	0	MAL2	mal, T-cell differentiation protein 2 (gene/pseudogene)	0	8	n/a	n/a	3.08e-01	2.121
279837964	ENSG00000229932	0	YWHAZP3	tyrosine 3-monooxygenase/tryptophan 5-monooxygenase activation protein, zeta pseudogene 3	0	10	n/a	n/a	3.93e-01	2.110
279966438	ENSG00000242477	0	CTD-2161E19.1	CTD-2161E19.1	0	5	n/a	n/a	2.90e-01	2.110
1091747	ENSG00000118785	6656	SPP1	secreted phosphoprotein 1	6696	4	n/a	n/a	3.35e-01	2.106
280043173	ENSG00000251819	0	U6	U6 spliceosomal RNA	0	15	n/a	n/a	3.36e-01	2.104
1091321	ENSG00000115415	6732	STAT1	signal transducer and activator of transcription 1, 91kDa	6772	2	n/a	n/a	4.02e-01	2.102
1092421	ENSG00000124374	125373	PAIP2B	poly(A) binding protein interacting protein 2B	400961	2	n/a	n/a	3.52e-01	2.099
1091765	ENSG00000118985	22691	ELL2	elongation factor, RNA polymerase II, 2	22936	5	n/a	n/a	3.00e-01	2.099
279821958	ENSG00000228462	0	RP11-445N18.3	RP11-445N18.3	0	10	n/a	n/a	3.37e-01	2.096
279967002	ENSG00000242539	0	AC007620.3	AC007620.3	0	3	n/a	n/a	3.67e-01	2.094
1096728	ENSG00000154642	33442	C21orf91	chromosome 21 open reading frame 91	54149	21	n/a	n/a	3.70e-01	2.094
1092074	ENSG00000121481	6013	RNF2	ring finger protein 2	6045	1	n/a	n/a	2.83e-01	2.089
1094490	ENSG00000137959	10806	IFI44L	interferon-induced protein 44-like	10964	1	n/a	n/a	4.44e-01	2.088
1088581	ENSG00000086717	5443	PPEF1	protein phosphatase, EF-hand calcium binding domain 1	5475	X	n/a	n/a	3.00e-01	2.085
1104514	ENSG00000198121	1889	LPAR1	lysophosphatidic acid receptor 1	1902	9	n/a	n/a	3.52e-01	2.084
279484207	ENSG00000177803	0	RP11-606P2.1	RP11-606P2.1	0	4	n/a	n/a	3.49e-01	2.084
1108368	ENSG00000234797	0	RPS3AP6	ribosomal protein S3A pseudogene 6	0	15	n/a	n/a	3.56e-01	2.084
1093063	ENSG00000129515	37347	SNX6	sorting nexin 6	58533	14	n/a	n/a	3.04e-01	2.080
1098237	ENSG00000164187	60156	LMBRD2	LMBR1 domain containing 2	92255	5	n/a	n/a	3.55e-01	2.079
279817250	ENSG00000228041	0	RP4-581F12.1	RP4-581F12.1	0	X	n/a	n/a	2.74e-01	2.079
280013386	ENSG00000249436	0	CTD-2023N9.3	CTD-2023N9.3	0	5	n/a	n/a	2.69e-01	2.078
1102803	ENSG00000185275	0	CD24P4	CD24 molecule pseudogene 4	0	Y	n/a	n/a	3.52e-01	2.078
279827743	ENSG00000228974	0	AC006483.5	AC006483.5	0	7	n/a	n/a	3.67e-01	2.078
279764663	ENSG00000223505	0	RP11-397P13.7	RP11-397P13.7	0	1	n/a	n/a	2.90e-01	2.076
279865633	ENSG00000232380	0	ZDHHC20P4	zinc finger, DHHC-type containing 20 pseudogene 4	0	13	n/a	n/a	3.51e-01	2.074
1106668	ENSG00000223722	0	RP11-467L13.5	RP11-467L13.5	0	12	n/a	n/a	3.79e-01	2.074
1089289	ENSG00000100916	58522	BRMS1L	breast cancer metastasis-suppressor 1-like	84312	14	n/a	n/a	2.88e-01	2.072
1101756	ENSG00000180573	8276	HIST1H2AC	histone cluster 1, H2ac	8334	6	n/a	n/a	2.96e-01	2.070
1098160	ENSG00000164031	55784	DNAJB14	DnaJ (Hsp40) homolog, subfamily B, member 14	79982	4	n/a	n/a	2.81e-01	2.069
279918799	ENSG00000237173	0	RP5-866L20.2	RP5-866L20.2	0	1	n/a	n/a	3.22e-01	2.067
1100808	ENSG00000175206	4847	NPPA	natriuretic peptide A	4878	1	n/a	n/a	2.89e-01	2.063
279719305	ENSG00000213110	0	AC019178.2	AC019178.2	0	2	n/a	n/a	3.04e-01	2.061
279746719	ENSG00000217624	0	RP11-204C16.4	RP11-204C16.4	0	X	n/a	n/a	3.93e-01	2.057
1088064	ENSG00000072401	7278	UBE2D1	ubiquitin-conjugating enzyme E2D 1	7321	10	n/a	n/a	2.77e-01	2.057
1092027	ENSG00000120992	10287	LYPLA1	lysophospholipase I	10434	8	n/a	n/a	3.56e-01	2.056
279874387	ENSG00000233123	157122321	RP5-1059M17.1	RP5-1059M17.1	100506527	7	n/a	n/a	3.39e-01	2.055
280095785	ENSG00000256427	0	RP11-118B22.4	RP11-118B22.4	0	12	n/a	n/a	4.19e-01	2.051
1096781	ENSG00000155096	31062	AZIN1	antizyme inhibitor 1	51582	8	n/a	n/a	2.89e-01	2.050
1101791	ENSG00000180776	90138	ZDHHC20	zinc finger, DHHC-type containing 20	253832	13	n/a	n/a	3.60e-01	2.050
1096481	ENSG00000152495	810	CAMK4	calcium/calmodulin-dependent protein kinase IV	814	5	n/a	n/a	3.07e-01	2.049
279893236	ENSG00000234782	0	RP11-442A13.1	RP11-442A13.1	0	9	n/a	n/a	3.49e-01	2.048
1104415	ENSG00000197860	33848	SGTB	small glutamine-rich tetratricopeptide repeat (TPR)-containing, beta	54557	5	n/a	n/a	2.95e-01	2.048
1091881	ENSG00000119922	3413	IFIT2	interferon-induced protein with tetratricopeptide repeats 2	3433	10	n/a	n/a	3.09e-01	2.045
1103404	ENSG00000187837	2989	HIST1H1C	histone cluster 1, H1c	3006	6	n/a	n/a	4.24e-01	2.042
279860153	ENSG00000231884	0	NDUFB1P1	NADH dehydrogenase (ubiquinone) 1 beta subcomplex, 1 pseudogene 1	0	3	n/a	n/a	3.55e-01	2.040
279746340	ENSG00000217416	0	ISCA1P1	iron-sulfur cluster assembly 1 homolog (S. cerevisiae) pseudogene 1	0	5	n/a	n/a	3.00e-01	2.037
1098748	ENSG00000166200	9184	COPS2	COP9 constitutive photomorphogenic homolog subunit 2 (Arabidopsis)	9318	15	n/a	n/a	2.74e-01	2.036
1089562	ENSG00000102471	33893	NDFIP2	Nedd4 family interacting protein 2	54602	13	n/a	n/a	3.45e-01	2.036
279864405	ENSG00000232260	0	BTF3L4P1	basic transcription factor 3-like 4 pseudogene 1	0	21	n/a	n/a	2.82e-01	2.035
1091620	ENSG00000117505	1798	DR1	down-regulator of transcription 1, TBP-binding (negative cofactor 2)	1810	1	n/a	n/a	2.81e-01	2.035
279710849	ENSG00000209418	110295	SNORD64	small nucleolar RNA, C/D box 64	347686	15	n/a	n/a	3.90e-01	2.035
1101738	ENSG00000180440	125038	SERTM1	serine-rich and transmembrane domain containing 1	400120	13	n/a	n/a	3.50e-01	2.034
279957244	ENSG00000241482	0	AC064836.1	AC064836.1	0	2	n/a	n/a	3.60e-01	2.034
1093090	ENSG00000129824	6159	RPS4Y1	ribosomal protein S4, Y-linked 1	6192	Y	n/a	n/a	4.33e-01	2.033
1098242	ENSG00000164209	60007	SLC25A46	solute carrier family 25, member 46	91137	5	n/a	n/a	2.90e-01	2.032
1096784	ENSG00000155100	31113	OTUD6B	OTU domain containing 6B	51633	8	n/a	n/a	2.97e-01	2.032
1103815	ENSG00000196104	30343	SPOCK3	sparc/osteonectin, cwcv and kazal-like domains proteoglycan (testican) 3	50859	4	n/a	n/a	3.73e-01	2.032
1090103	ENSG00000105887	79673	MTPN	myotrophin	136319	7	n/a	n/a	2.88e-01	2.030
1089786	ENSG00000104327	789	CALB1	calbindin 1, 28kDa	793	8	n/a	n/a	2.87e-01	2.029
279885239	ENSG00000234093	0	RP11-269F19.4	RP11-269F19.4	0	1	n/a	n/a	3.01e-01	2.026
279807753	ENSG00000227146	0	ZDHHC20-AS1	ZDHHC20 antisense RNA 1 (non-protein coding)	0	13	n/a	n/a	3.18e-01	2.023
1105840	ENSG00000213281	4862	NRAS	neuroblastoma RAS viral (v-ras) oncogene homolog	4893	1	n/a	n/a	3.11e-01	2.021
279780961	ENSG00000224831	0	RP11-651P23.4	RP11-651P23.4	0	3	n/a	n/a	3.48e-01	2.017
1093283	ENSG00000130962	5606	PRRG1	proline rich Gla (G-carboxyglutamic acid) 1	5638	X	n/a	n/a	4.10e-01	2.016
1099865	ENSG00000170802	3324	FOXN2	forkhead box N2	3344	2	n/a	n/a	4.16e-01	2.015
279848684	ENSG00000230865	0	AC073621.3	AC073621.3	0	17	n/a	n/a	3.06e-01	2.014
1087912	ENSG00000068366	2167	ACSL4	acyl-CoA synthetase long-chain family member 4	2182	X	n/a	n/a	3.49e-01	2.013
1101258	ENSG00000177576	152128	C18orf32	chromosome 18 open reading frame 32	497661	18	n/a	n/a	3.18e-01	2.011
1100463	ENSG00000173369	709	C1QB	complement component 1, q subcomponent, B chain	713	1	n/a	n/a	3.85e-01	2.010
279720241	ENSG00000213226	0	RP11-337C18.4	RP11-337C18.4	0	1	n/a	n/a	3.17e-01	2.009
1093660	ENSG00000133321	5888	RARRES3	retinoic acid receptor responder (tazarotene induced) 3	5920	11	n/a	n/a	4.06e-01	2.008
279711622	ENSG00000211513	0	MIR320E	microRNA 320e	0	19	n/a	n/a	4.47e-01	2.006
1090834	ENSG00000111711	30509	GOLT1B	golgi transport 1B	51026	12	n/a	n/a	3.12e-01	2.006
280051692	ENSG00000253051	0	SNORA31	Small nucleolar RNA SNORA31	0	13	n/a	n/a	3.85e-01	2.005
280064634	ENSG00000253993	0	RP11-451O18.1	RP11-451O18.1	0	8	n/a	n/a	2.85e-01	2.002
1102095	ENSG00000182389	781	CACNB4	calcium channel, voltage-dependent, beta 4 subunit	785	2	n/a	n/a	3.04e-01	2.002
1093434	ENSG00000132002	3317	DNAJB1	DnaJ (Hsp40) homolog, subfamily B, member 1	3337	19	n/a	n/a	3.64e-01	1.998
1090548	ENSG00000109255	10716	NMU	neuromedin U	10874	4	n/a	n/a	2.82e-01	1.998
280046687	ENSG00000252326	1013514	SNORD116-25	small nucleolar RNA, C/D box 116-25	100033436	15	n/a	n/a	3.91e-01	1.993
279996040	ENSG00000247614	0	AC119673.1	AC119673.1	0	1	n/a	n/a	3.05e-01	1.993
279957397	ENSG00000241489	0	AF011889.5	AF011889.5	0	X	n/a	n/a	4.00e-01	1.991
1090199	ENSG00000106460	33955	TMEM106B	transmembrane protein 106B	54664	7	n/a	n/a	2.80e-01	1.986
1093632	ENSG00000133119	5951	RFC3	replication factor C (activator 1) 3, 38kDa	5983	13	n/a	n/a	2.72e-01	1.984
1090948	ENSG00000112335	8653	SNX3	sorting nexin 3	8724	6	n/a	n/a	2.81e-01	1.982
1088384	ENSG00000080822	35929	CLDND1	claudin domain containing 1	56650	3	n/a	n/a	3.56e-01	1.981
279865535	ENSG00000232368	0	FTLP2	ferritin, light polypeptide pseudogene 2	0	X	n/a	n/a	4.22e-01	1.980
1092244	ENSG00000123091	26739	RNF11	ring finger protein 11	26994	1	n/a	n/a	2.82e-01	1.979
1100321	ENSG00000172673	122408	THEMIS	thymocyte selection associated	387357	6	n/a	n/a	3.01e-01	1.978
1094484	ENSG00000137941	55542	TTLL7	tubulin tyrosine ligase-like family, member 7	79739	1	n/a	n/a	3.55e-01	1.973
1090926	ENSG00000112245	7757	PTP4A1	protein tyrosine phosphatase type IVA, member 1	7803	6	n/a	n/a	3.02e-01	1.973
1102527	ENSG00000184203	5472	PPP1R2	protein phosphatase 1, regulatory (inhibitor) subunit 2	5504	3	n/a	n/a	3.27e-01	1.973
1094800	ENSG00000139737	78875	SLAIN1	SLAIN motif family, member 1	122060	13	n/a	n/a	4.21e-01	1.973
1098555	ENSG00000165476	85696	REEP3	receptor accessory protein 3	221035	10	n/a	n/a	4.39e-01	1.973
1088730	ENSG00000089818	25726	NECAP1	NECAP endocytosis associated 1	25977	12	n/a	n/a	3.40e-01	1.972
279479357	ENSG00000177197	0	PCNPP5	PEST containing nuclear protein pseudogene 5	0	13	n/a	n/a	3.30e-01	1.971
279819261	ENSG00000228236	0	AC073271.1	AC073271.1	0	2	n/a	n/a	3.39e-01	1.970
1094753	ENSG00000139505	8984	MTMR6	myotubularin related protein 6	9107	13	n/a	n/a	3.00e-01	1.970
279720449	ENSG00000213260	0	YWHAZP5	tyrosine 3-monooxygenase/tryptophan 5-monooxygenase activation protein, zeta pseudogene 5	0	10	n/a	n/a	3.77e-01	1.970
1094647	ENSG00000138757	9764	G3BP2	GTPase activating protein (SH3 domain) binding protein 2	9908	4	n/a	n/a	3.47e-01	1.969
1096124	ENSG00000149313	37956	AASDHPPT	aminoadipate-semialdehyde dehydrogenase-phosphopantetheinyl transferase	60496	11	n/a	n/a	2.94e-01	1.967
1095737	ENSG00000146151	33802	HMGCLL1	3-hydroxymethyl-3-methylglutaryl-CoA lyase-like 1	54511	6	n/a	n/a	2.87e-01	1.963
1098342	ENSG00000164603	81199	C7orf60	chromosome 7 open reading frame 60	154743	7	n/a	n/a	2.70e-01	1.963
1097924	ENSG00000163320	8479	CGGBP1	CGG triplet repeat binding protein 1	8545	3	n/a	n/a	2.89e-01	1.961
279555139	ENSG00000185834	0	RPL12P4	ribosomal protein L12 pseudogene 4	0	20	n/a	n/a	3.50e-01	1.961
1091626	ENSG00000117533	8605	VAMP4	vesicle-associated membrane protein 4	8674	1	n/a	n/a	2.82e-01	1.959
1105676	ENSG00000206527	83649	PTPLB	protein tyrosine phosphatase-like (proline instead of catalytic arginine), member b	201562	3	n/a	n/a	3.17e-01	1.959
279905193	ENSG00000235916	0	RP13-444K19.1	RP13-444K19.1	0	X	n/a	n/a	3.00e-01	1.958
1089805	ENSG00000104427	30583	FAM164A	family with sequence similarity 164, member A	51101	8	n/a	n/a	3.49e-01	1.957
1093059	ENSG00000129480	76594	C14orf126	chromosome 14 open reading frame 126	112487	14	n/a	n/a	2.81e-01	1.956
280096483	ENSG00000256512	0	RP11-860B13.3	RP11-860B13.3	0	12	n/a	n/a	3.57e-01	1.955
279928040	ENSG00000237931	0	RP11-469E19.1	RP11-469E19.1	0	X	n/a	n/a	4.34e-01	1.953
1098512	ENSG00000165264	4686	NDUFB6	NADH dehydrogenase (ubiquinone) 1 beta subcomplex, 6, 17kDa	4712	9	n/a	n/a	2.82e-01	1.952
1106039	ENSG00000214280	0	RP11-553K23.2	RP11-553K23.2	0	3	n/a	n/a	3.66e-01	1.952
279968357	ENSG00000242670	0	RP11-601I15.1	RP11-601I15.1	0	4	n/a	n/a	3.18e-01	1.950
1096455	ENSG00000152332	79250	UHMK1	U2AF homology motif (UHM) kinase 1	127933	1	n/a	n/a	3.47e-01	1.949
1089724	ENSG00000103569	363	AQP9	aquaporin 9	366	15	n/a	n/a	3.03e-01	1.948
279805513	ENSG00000226955	0	AC104306.4	AC104306.4	0	3	n/a	n/a	3.54e-01	1.946
1105885	ENSG00000213639	5468	PPP1CB	protein phosphatase 1, catalytic subunit, beta isozyme	5500	2	n/a	n/a	3.12e-01	1.945
279707076	ENSG00000207332	0	U6	U6 spliceosomal RNA	0	X	n/a	n/a	3.51e-01	1.945
279763268	ENSG00000223374	0	AC005104.3	AC005104.3	0	2	n/a	n/a	3.10e-01	1.943
279705452	ENSG00000207066	26545	SNORD50A	small nucleolar RNA, C/D box 50A	26799	6	n/a	n/a	4.47e-01	1.943
279962582	ENSG00000242068	0	RP11-259P15.4	RP11-259P15.4	0	3	n/a	n/a	3.86e-01	1.942
1095253	ENSG00000143155	92198	TIPRL	TIP41, TOR signaling pathway regulator-like (S. cerevisiae)	261726	1	n/a	n/a	2.96e-01	1.941
279870973	ENSG00000232829	0	GSTO3P	glutathione S-transferase omega 3, pseudogene	0	3	n/a	n/a	2.92e-01	1.941
1096528	ENSG00000152932	77715	RAB3C	RAB3C, member RAS oncogene family	115827	5	n/a	n/a	3.57e-01	1.939
1101315	ENSG00000177889	7291	UBE2N	ubiquitin-conjugating enzyme E2N	7334	12	n/a	n/a	2.90e-01	1.939
280087619	ENSG00000255529	57198	GRINL1A	glutamate receptor, ionotropic, N-methyl D-aspartate-like 1A	81488	15	n/a	n/a	3.02e-01	1.938
279957811	ENSG00000241546	0	RP11-767L7.2	RP11-767L7.2	0	3	n/a	n/a	3.47e-01	1.936
279962198	ENSG00000242010	0	RP11-287A8.6	RP11-287A8.6	0	9	n/a	n/a	4.35e-01	1.936
1097261	ENSG00000159208	80715	C1orf51	chromosome 1 open reading frame 51	148523	1	n/a	n/a	3.18e-01	1.934
1087510	ENSG00000048392	29974	RRM2B	ribonucleotide reductase M2 B (TP53 inducible)	50484	8	n/a	n/a	2.80e-01	1.931
280049669	ENSG00000252759	0	Y_RNA	Y RNA	0	2	n/a	n/a	4.47e-01	1.926
1096514	ENSG00000152778	23889	IFIT5	interferon-induced protein with tetratricopeptide repeats 5	24138	10	n/a	n/a	3.01e-01	1.926
1096304	ENSG00000151229	76986	SLC2A13	solute carrier family 2 (facilitated glucose transporter), member 13	114134	12	n/a	n/a	3.14e-01	1.923
1105014	ENSG00000204116	32824	CHIC1	cysteine-rich hydrophobic domain 1	53344	X	n/a	n/a	3.16e-01	1.921
279925269	ENSG00000237701	0	ATP5JP1	ATP synthase, H+ transporting, mitochondrial Fo complex, subunit F6 pseudogene 1	0	Y	n/a	n/a	3.50e-01	1.921
1106504	ENSG00000221823	5502	PPP3R1	protein phosphatase 3, regulatory subunit B, alpha	5534	2	n/a	n/a	3.00e-01	1.921
279949301	ENSG00000240509	0	CTC-788C1.1	CTC-788C1.1	0	8	n/a	n/a	3.48e-01	1.921
1108594	ENSG00000236338	0	AC015987.1	AC015987.1	0	7	n/a	n/a	3.52e-01	1.920
1089808	ENSG00000104442	34445	ARMC1	armadillo repeat containing 1	55156	8	n/a	n/a	2.91e-01	1.918
279747741	ENSG00000218350	0	RP11-789A7.1	RP11-789A7.1	0	6	n/a	n/a	2.81e-01	1.917
279828817	ENSG00000229083	0	PSMA6P2	proteasome (prosome, macropain) subunit, alpha type, 6 pseudogene 2	0	X	n/a	n/a	3.23e-01	1.917
1091509	ENSG00000116741	5965	RGS2	regulator of G-protein signaling 2, 24kDa	5997	1	n/a	n/a	3.57e-01	1.915
1093468	ENSG00000132294	22922	EFR3A	EFR3 homolog A (S. cerevisiae)	23167	8	n/a	n/a	3.06e-01	1.915
1091864	ENSG00000119801	31126	YPEL5	yippee-like 5 (Drosophila)	51646	2	n/a	n/a	3.14e-01	1.913
1099528	ENSG00000169288	41532	MRPL1	mitochondrial ribosomal protein L1	65008	4	n/a	n/a	3.27e-01	1.912
1093083	ENSG00000129682	2243	FGF13	fibroblast growth factor 13	2258	X	n/a	n/a	2.88e-01	1.911
1091107	ENSG00000113638	23302	TTC33	tetratricopeptide repeat domain 33	23548	5	n/a	n/a	3.54e-01	1.911
280003511	ENSG00000248593	82411	DSTNP2	destrin (actin depolymerizing factor) pseudogene 2	171220	12	n/a	n/a	2.81e-01	1.909
1091872	ENSG00000119888	4047	EPCAM	epithelial cell adhesion molecule	4072	2	n/a	n/a	4.16e-01	1.909
1087107	ENSG00000009844	31014	VTA1	Vps20-associated 1 homolog (S. cerevisiae)	51534	6	n/a	n/a	2.87e-01	1.908
279670511	ENSG00000203659	0	AL353671.3	AL353671.3	0	9	n/a	n/a	3.11e-01	1.908
279488699	ENSG00000178429	0	RPS3AP5	ribosomal protein S3A pseudogene 5	0	10	n/a	n/a	3.66e-01	1.907
279724872	ENSG00000213790	0	RP1-257I20.13	RP1-257I20.13	0	22	n/a	n/a	3.28e-01	1.907
1097066	ENSG00000157601	4573	MX1	myxovirus (influenza virus) resistance 1, interferon-inducible protein p78 (mouse)	4599	21	n/a	n/a	3.82e-01	1.907
279963217	ENSG00000242140	0	RP11-262M14.2	RP11-262M14.2	0	3	n/a	n/a	2.83e-01	1.906
280079566	ENSG00000255014	0	RP11-686G23.1	RP11-686G23.1	0	11	n/a	n/a	3.77e-01	1.906
1091749	ENSG00000118816	10825	CCNI	cyclin I	10983	4	n/a	n/a	2.81e-01	1.906
1090731	ENSG00000110958	10570	PTGES3	prostaglandin E synthase 3 (cytosolic)	10728	12	n/a	n/a	2.83e-01	1.905
279780409	ENSG00000224781	0	RP13-77O11.2	RP13-77O11.2	0	X	n/a	n/a	3.56e-01	1.905
279829743	ENSG00000229165	0	GDI2P1	GDP dissociation inhibitor 2 pseudogene 1	0	7	n/a	n/a	2.80e-01	1.904
279965138	ENSG00000242327	0	CTD-2184D3.1	CTD-2184D3.1	0	15	n/a	n/a	3.65e-01	1.904
279810101	ENSG00000227358	0	RP11-180I4.1	RP11-180I4.1	0	9	n/a	n/a	3.56e-01	1.901
280043005	ENSG00000251795	0	SNORA66	Small nucleolar RNA SNORA66	0	1	n/a	n/a	3.56e-01	1.900
1100186	ENSG00000172086	30796	KRCC1	lysine-rich coiled-coil 1	51315	2	n/a	n/a	3.18e-01	1.900
279955405	ENSG00000241287	0	XXbac-BPG254F23.6	XXbac-BPG254F23.6	0	6	n/a	n/a	3.93e-01	1.899
280059868	ENSG00000253668	0	RP11-463C14.1	RP11-463C14.1	0	8	n/a	n/a	2.84e-01	1.897
280096058	ENSG00000256466	0	AP003026.1	AP003026.1	0	11	n/a	n/a	3.85e-01	1.896
279787979	ENSG00000225471	0	RP11-262D11.2	RP11-262D11.2	0	X	n/a	n/a	3.50e-01	1.896
1087297	ENSG00000023516	11055	AKAP11	A kinase (PRKA) anchor protein 11	11215	13	n/a	n/a	3.14e-01	1.896
279665267	ENSG00000201692	26520	SNORD80	small nucleolar RNA, C/D box 80	26774	1	n/a	n/a	4.37e-01	1.895
1104737	ENSG00000198791	29618	CNOT7	CCR4-NOT transcription complex, subunit 7	29883	8	n/a	n/a	2.81e-01	1.894
1096532	ENSG00000152944	9276	MED21	mediator complex subunit 21	9412	12	n/a	n/a	3.03e-01	1.894
1086936	ENSG00000005020	8856	SKAP2	src kinase associated phosphoprotein 2	8935	7	n/a	n/a	3.28e-01	1.892
279809475	ENSG00000227295	0	ELL2P1	elongation factor, RNA polymerase II, 2 pseudogene 1	0	1	n/a	n/a	3.17e-01	1.891
1089799	ENSG00000104388	5830	RAB2A	RAB2A, member RAS oncogene family	5862	8	n/a	n/a	3.17e-01	1.889
1087444	ENSG00000041353	5842	RAB27B	RAB27B, member RAS oncogene family	5874	18	n/a	n/a	3.39e-01	1.888
1087720	ENSG00000062716	57353	VMP1	vacuole membrane protein 1	81671	17	n/a	n/a	2.89e-01	1.888
1095384	ENSG00000143742	6686	SRP9	signal recognition particle 9kDa	6726	1	n/a	n/a	3.17e-01	1.887
1094698	ENSG00000139163	34789	ETNK1	ethanolamine kinase 1	55500	12	n/a	n/a	3.50e-01	1.887
1103100	ENSG00000186469	33622	GNG2	guanine nucleotide binding protein (G protein), gamma 2	54331	14	n/a	n/a	3.17e-01	1.886
279922015	ENSG00000237438	27182	CECR7	cat eye syndrome chromosome region, candidate 7 (non-protein coding)	100130418	22	n/a	n/a	2.82e-01	1.885
279720522	ENSG00000213269	0	AC004386.4	AC004386.4	0	X	n/a	n/a	3.50e-01	1.885
280118437	ENSG00000258605	0	RP11-299L17.4	RP11-299L17.4	0	14	n/a	n/a	3.47e-01	1.885
279746032	ENSG00000217130	0	RP3-375P9.2	RP3-375P9.2	0	6	n/a	n/a	4.46e-01	1.885
1091134	ENSG00000113851	30667	CRBN	cereblon	51185	3	n/a	n/a	2.95e-01	1.884
1104828	ENSG00000198944	79610	ANKRD43	ankyrin repeat domain 43	134548	5	n/a	n/a	3.51e-01	1.883
1097233	ENSG00000158985	36269	CDC42SE2	CDC42 small effector 2	56990	5	n/a	n/a	3.42e-01	1.883
1087851	ENSG00000066557	34920	LRRC40	leucine rich repeat containing 40	55631	1	n/a	n/a	2.89e-01	1.883
279828586	ENSG00000229047	0	AF127577.10	AF127577.10	0	21	n/a	n/a	3.90e-01	1.882
1093906	ENSG00000135002	34601	RFK	riboflavin kinase	55312	9	n/a	n/a	3.51e-01	1.881
279963155	ENSG00000242128	0	AC079767.2	AC079767.2	0	2	n/a	n/a	3.79e-01	1.881
1101440	ENSG00000178662	55836	CSRNP3	cysteine-serine-rich nuclear protein 3	80034	2	n/a	n/a	3.89e-01	1.880
279820302	ENSG00000228318	0	AP001610.5	AP001610.5	0	21	n/a	n/a	3.78e-01	1.880
279862113	ENSG00000232042	0	RP11-45J1.1	RP11-45J1.1	0	X	n/a	n/a	2.88e-01	1.878
279880902	ENSG00000233705	94754	AC078937.4	AC078937.4	286002	7	n/a	n/a	3.75e-01	1.877
1107205	ENSG00000227304	0	RP11-791G16.2	RP11-791G16.2	0	4	n/a	n/a	3.49e-01	1.877
1093001	ENSG00000128989	10618	ARPP19	cAMP-regulated phosphoprotein, 19kDa	10776	15	n/a	n/a	3.56e-01	1.876
279705039	ENSG00000206990	0	Y_RNA	Y RNA	0	1	n/a	n/a	3.54e-01	1.876
279753206	ENSG00000221324	0	AL590787.1	AL590787.1	0	13	n/a	n/a	3.49e-01	1.875
1105456	ENSG00000205362	4463	MT1A	metallothionein 1A	4489	16	n/a	n/a	4.00e-01	1.872
279813794	ENSG00000227725	0	RP11-35D5.3	RP11-35D5.3	0	4	n/a	n/a	3.19e-01	1.872
1095913	ENSG00000147533	30607	GOLGA7	golgin A7	51125	8	n/a	n/a	3.79e-01	1.871
1087455	ENSG00000042317	35101	SPATA7	spermatogenesis associated 7	55812	14	n/a	n/a	3.00e-01	1.871
279897786	ENSG00000235174	0	RP11-398K22.3	RP11-398K22.3	0	6	n/a	n/a	3.14e-01	1.870
1102539	ENSG00000184227	165222	ACOT1	acyl-CoA thioesterase 1	641371	14	n/a	n/a	3.52e-01	1.870
279847480	ENSG00000230757	0	RP11-420K5.1	RP11-420K5.1	0	3	n/a	n/a	3.50e-01	1.870
279720824	ENSG00000213326	0	RPS7P11	ribosomal protein S7 pseudogene 11	0	17	n/a	n/a	3.54e-01	1.869
1092648	ENSG00000125868	10876	DSTN	destrin (actin depolymerizing factor)	11034	20	n/a	n/a	2.81e-01	1.867
1091345	ENSG00000115540	25592	MOB4	MOB family member 4, phocein	25843	2	n/a	n/a	3.47e-01	1.867
1096079	ENSG00000148943	34616	LIN7C	lin-7 homolog C (C. elegans)	55327	11	n/a	n/a	3.07e-01	1.867
279747965	ENSG00000218512	0	SPTLC1P2	serine palmitoyltransferase, long chain base subunit 1 pseudogene 2	0	6	n/a	n/a	3.10e-01	1.867
279808421	ENSG00000227203	0	SUB1P1	SUB1 homolog (S. cerevisiae) pseudogene 1	0	8	n/a	n/a	2.83e-01	1.867
280080751	ENSG00000255087	0	RP11-168K9.2	Uncharacterized protein	0	11	n/a	n/a	3.02e-01	1.866
280106426	ENSG00000257542	0	RP1-288H2.1	RP1-288H2.1	0	12	n/a	n/a	2.71e-01	1.866
1097758	ENSG00000162704	9947	ARPC5	actin related protein 2/3 complex, subunit 5, 16kDa	10092	1	n/a	n/a	3.10e-01	1.866
1100526	ENSG00000173674	1951	EIF1AX	eukaryotic translation initiation factor 1A, X-linked	1964	X	n/a	n/a	3.48e-01	1.866
1105048	ENSG00000204217	655	BMPR2	bone morphogenetic protein receptor, type II (serine/threonine kinase)	659	2	n/a	n/a	3.56e-01	1.865
1098213	ENSG00000164124	34603	TMEM144	transmembrane protein 144	55314	4	n/a	n/a	4.46e-01	1.863
1088788	ENSG00000091039	77600	OSBPL8	oxysterol binding protein-like 8	114882	12	n/a	n/a	3.42e-01	1.862
1093122	ENSG00000130150	81413	MOSPD2	motile sperm domain containing 2	158747	X	n/a	n/a	3.51e-01	1.861
279745688	ENSG00000217027	0	RP1-83M4.2	RP1-83M4.2	0	6	n/a	n/a	3.13e-01	1.861
280127727	ENSG00000259141	77730	AC027323.1	lysM and putative peptidoglycan-binding domain-containing protein 3	116068	5	n/a	n/a	3.56e-01	1.860
1091731	ENSG00000118579	56107	MED28	mediator complex subunit 28	80306	4	n/a	n/a	3.01e-01	1.859
1093857	ENSG00000134717	60042	BTF3L4	basic transcription factor 3-like 4	91408	1	n/a	n/a	2.95e-01	1.858
1101659	ENSG00000179941	55541	BBS10	Bardet-Biedl syndrome 10	79738	12	n/a	n/a	2.80e-01	1.858
1102644	ENSG00000184678	8291	HIST2H2BE	histone cluster 2, H2be	8349	1	n/a	n/a	2.88e-01	1.858
1096027	ENSG00000148481	55815	FAM188A	family with sequence similarity 188, member A	80013	10	n/a	n/a	2.73e-01	1.856
1097999	ENSG00000163539	22877	CLASP2	cytoplasmic linker associated protein 2	23122	3	n/a	n/a	3.50e-01	1.856
1089077	ENSG00000100122	1405	CRYBB1	crystallin, beta B1	1414	22	n/a	n/a	3.68e-01	1.855
1095936	ENSG00000147669	5408	POLR2K	polymerase (RNA) II (DNA directed) polypeptide K, 7.0kDa	5440	8	n/a	n/a	3.00e-01	1.854
1095422	ENSG00000143933	801	CALM2	calmodulin 2 (phosphorylase kinase, delta)	805	2	n/a	n/a	3.48e-01	1.853
279484508	ENSG00000177855	0	AC074182.1	AC074182.1	0	2	n/a	n/a	2.72e-01	1.853
279790823	ENSG00000225706	0	RP11-75C9.1	RP11-75C9.1	0	9	n/a	n/a	2.97e-01	1.853
1104135	ENSG00000197006	30590	METTL9	methyltransferase like 9	51108	16	n/a	n/a	3.44e-01	1.853
1101984	ENSG00000181904	79612	C5orf24	chromosome 5 open reading frame 24	134553	5	n/a	n/a	3.55e-01	1.852
1088530	ENSG00000085415	57601	SEH1L	SEH1-like (S. cerevisiae)	81929	18	n/a	n/a	2.96e-01	1.852
279922723	ENSG00000237481	0	RP4-803J11.2	RP4-803J11.2	0	1	n/a	n/a	3.56e-01	1.851
1102242	ENSG00000183036	5089	PCP4	Purkinje cell protein 4	5121	21	n/a	n/a	2.88e-01	1.850
1093793	ENSG00000134321	60059	RSAD2	radical S-adenosyl methionine domain containing 2	91543	2	n/a	n/a	4.20e-01	1.850
279726174	ENSG00000213954	0	RP11-280O24.1	RP11-280O24.1	0	9	n/a	n/a	2.82e-01	1.850
1091099	ENSG00000113583	36230	C5orf15	chromosome 5 open reading frame 15	56951	5	n/a	n/a	3.08e-01	1.850
1104236	ENSG00000197329	36438	PELI1	pellino homolog 1 (Drosophila)	57162	2	n/a	n/a	3.51e-01	1.849
1087129	ENSG00000010404	3403	IDS	iduronate 2-sulfatase	3423	X	n/a	n/a	3.54e-01	1.849
1088960	ENSG00000099246	22687	RAB18	RAB18, member RAS oncogene family	22931	10	n/a	n/a	2.80e-01	1.849
279913427	ENSG00000236698	0	EIF1AP1	EIF1AP1	0	1	n/a	n/a	3.55e-01	1.848
1100952	ENSG00000176018	0	LYSMD3	LysM, putative peptidoglycan-binding, domain containing 3	0	5	n/a	n/a	3.57e-01	1.847
280115622	ENSG00000258445	0	RP11-307P22.1	RP11-307P22.1	0	14	n/a	n/a	2.99e-01	1.846
1086929	ENSG00000004897	991	CDC27	cell division cycle 27 homolog (S. cerevisiae)	996	17	n/a	n/a	2.87e-01	1.844
279789431	ENSG00000225573	0	RPL35P5	ribosomal protein L35 pseudogene 5	0	7	n/a	n/a	3.79e-01	1.844
279810882	ENSG00000227440	0	ATP5G1P4	ATP synthase, H+ transporting, mitochondrial Fo complex, subunit C1 (subunit 9) pseudogene 4	0	3	n/a	n/a	3.56e-01	1.844
279889918	ENSG00000234518	0	RP5-837D10.2	RP5-837D10.2	0	1	n/a	n/a	2.87e-01	1.844
1086973	ENSG00000005893	3895	LAMP2	lysosomal-associated membrane protein 2	3920	X	n/a	n/a	3.60e-01	1.843
279906818	ENSG00000236058	0	RP11-215A21.2	RP11-215A21.2	0	10	n/a	n/a	2.82e-01	1.843
279811756	ENSG00000227514	0	RP11-709P2.1	RP11-709P2.1	0	8	n/a	n/a	4.16e-01	1.842
1092303	ENSG00000123545	28814	NDUFAF4	NADH dehydrogenase (ubiquinone) 1 alpha subcomplex, assembly factor 4	29078	6	n/a	n/a	2.78e-01	1.842
279759398	ENSG00000222309	0	AL391839.1	AL391839.1	0	10	n/a	n/a	3.52e-01	1.842
280025251	ENSG00000250359	0	PTP4A1P4	protein tyrosine phosphatase type IVA, member 1 pseudogene 4	0	5	n/a	n/a	3.37e-01	1.842
1092948	ENSG00000128590	4164	DNAJB9	DnaJ (Hsp40) homolog, subfamily B, member 9	4189	7	n/a	n/a	3.08e-01	1.842
279724397	ENSG00000213735	0	ANAPC10P1	anaphase promoting complex subunit 10 pseudogene 1	0	1	n/a	n/a	3.25e-01	1.841
280125486	ENSG00000259007	0	RP11-463J10.3	RP11-463J10.3	0	14	n/a	n/a	3.47e-01	1.841
279908463	ENSG00000236216	0	PPP1R11P1	protein phosphatase 1, regulatory (inhibitor) subunit 11 pseudogene 1	0	1	n/a	n/a	4.00e-01	1.841
279719855	ENSG00000213189	0	BTF3L4P2	basic transcription factor 3-like 4 pseudogene 2	0	2	n/a	n/a	3.12e-01	1.841
279661081	ENSG00000200469	0	U6	U6 spliceosomal RNA	0	4	n/a	n/a	2.85e-01	1.840
279987576	ENSG00000244676	0	AL109761.5	AL109761.5	0	21	n/a	n/a	4.45e-01	1.840
1100212	ENSG00000172209	2828	GPR22	G protein-coupled receptor 22	2845	7	n/a	n/a	2.84e-01	1.840
1100511	ENSG00000173598	11004	NUDT4	nudix (nucleoside diphosphate linked moiety X)-type motif 4	11163	12	n/a	n/a	3.02e-01	1.840
279866449	ENSG00000232454	0	RP11-3J10.7	RP11-3J10.7	0	9	n/a	n/a	3.14e-01	1.840
1095674	ENSG00000145781	30878	COMMD10	COMM domain containing 10	51397	5	n/a	n/a	2.82e-01	1.839
1091644	ENSG00000117632	3900	STMN1	stathmin 1	3925	1	n/a	n/a	2.79e-01	1.839
279734600	ENSG00000214881	0	TMEM14D	transmembrane protein 14D	0	10	n/a	n/a	2.89e-01	1.838
1091187	ENSG00000114450	37769	GNB4	guanine nucleotide binding protein (G protein), beta polypeptide 4	59345	3	n/a	n/a	3.22e-01	1.837
280064236	ENSG00000253972	0	RP11-4K16.2	RP11-4K16.2	0	8	n/a	n/a	3.52e-01	1.834
1088073	ENSG00000072657	29686	TRHDE	thyrotropin-releasing hormone degrading enzyme	29953	12	n/a	n/a	3.54e-01	1.834
1100354	ENSG00000172817	9284	CYP7B1	cytochrome P450, family 7, subfamily B, polypeptide 1	9420	8	n/a	n/a	3.10e-01	1.834
1091167	ENSG00000114279	2242	FGF12	fibroblast growth factor 12	2257	3	n/a	n/a	3.55e-01	1.833
1091833	ENSG00000119661	57787	DNAL1	dynein, axonemal, light chain 1	83544	14	n/a	n/a	3.02e-01	1.833
279856165	ENSG00000231533	0	RP1-232L24.3	RP1-232L24.3	0	6	n/a	n/a	3.09e-01	1.832
1094015	ENSG00000135535	8690	CD164	CD164 molecule, sialomucin	8763	6	n/a	n/a	2.87e-01	1.832
1103523	ENSG00000188313	5327	PLSCR1	phospholipid scramblase 1	5359	3	n/a	n/a	4.38e-01	1.830
1091724	ENSG00000118515	6410	SGK1	serum/glucocorticoid regulated kinase 1	6446	6	n/a	n/a	2.91e-01	1.829
280057777	ENSG00000253518	0	CTD-2031P19.4	CTD-2031P19.4	0	5	n/a	n/a	3.71e-01	1.828
279717886	ENSG00000212802	0	RPL15P3	ribosomal protein L15 pseudogene 3	0	6	n/a	n/a	3.52e-01	1.827
279478878	ENSG00000177144	0	AL359758.1	AL359758.1	0	1	n/a	n/a	3.50e-01	1.826
1093014	ENSG00000129128	38019	SPCS3	signal peptidase complex subunit 3 homolog (S. cerevisiae)	60559	4	n/a	n/a	2.85e-01	1.824
1105794	ENSG00000212999	0	AC117834.1	AC117834.1	0	8	n/a	n/a	3.56e-01	1.824
279665204	ENSG00000201678	0	Y_RNA	Y RNA	0	12	n/a	n/a	4.09e-01	1.824
1091772	ENSG00000119048	7277	UBE2B	ubiquitin-conjugating enzyme E2B	7320	5	n/a	n/a	3.54e-01	1.823
1098542	ENSG00000165410	1065	CFL2	cofilin 2 (muscle)	1073	14	n/a	n/a	3.97e-01	1.823
1097951	ENSG00000163412	105958	EIF4E3	eukaryotic translation initiation factor 4E family member 3	317649	3	n/a	n/a	3.00e-01	1.821
1098051	ENSG00000163682	6101	RPL9	ribosomal protein L9	6133	4	n/a	n/a	4.22e-01	1.821
279914863	ENSG00000236814	0	RP11-446E9.1	RP11-446E9.1	0	8	n/a	n/a	3.21e-01	1.820
279992169	ENSG00000246125	0	AC011460.1	AC011460.1	0	19	n/a	n/a	3.84e-01	1.820
279718615	ENSG00000213051	0	RP4-635A23.2	RP4-635A23.2	0	1	n/a	n/a	3.08e-01	1.820
279921060	ENSG00000237350	0	RP11-800K23.2	RP11-800K23.2	0	4	n/a	n/a	3.19e-01	1.819
1093901	ENSG00000134970	30497	TMED7	transmembrane emp24 protein transport domain containing 7	51014	5	n/a	n/a	3.27e-01	1.817
279720308	ENSG00000213236	0	YWHAZP2	tyrosine 3-monooxygenase/tryptophan 5-monooxygenase activation protein, zeta pseudogene 2	0	2	n/a	n/a	3.84e-01	1.817
1094211	ENSG00000136541	36744	ERMN	ermin, ERM-like protein	57471	2	n/a	n/a	4.42e-01	1.817
1089363	ENSG00000101247	54972	C20orf7	chromosome 20 open reading frame 7	79133	20	n/a	n/a	2.82e-01	1.817
1091705	ENSG00000118402	6745	ELOVL4	ELOVL fatty acid elongase 4	6785	6	n/a	n/a	3.19e-01	1.816
1093539	ENSG00000132640	22659	BTBD3	BTB (POZ) domain containing 3	22903	20	n/a	n/a	3.55e-01	1.815
1087418	ENSG00000038274	27174	MAT2B	methionine adenosyltransferase II, beta	27430	5	n/a	n/a	2.80e-01	1.814
280039340	ENSG00000251482	0	RP11-707F2.2	RP11-707F2.2	0	4	n/a	n/a	2.91e-01	1.814
1091541	ENSG00000116918	7214	TSNAX	translin-associated factor X	7257	1	n/a	n/a	3.12e-01	1.813
279703947	ENSG00000206799	172279	SNORA32	small nucleolar RNA, H/ACA box 32	692063	11	n/a	n/a	3.04e-01	1.812
1094247	ENSG00000136783	25683	NIPSNAP3A	nipsnap homolog 3A (C. elegans)	25934	9	n/a	n/a	3.18e-01	1.811
1098831	ENSG00000166503	30297	AC024270.1	Hepatoma-derived growth factor-related protein 3	50810	15	n/a	n/a	3.03e-01	1.810
1104632	ENSG00000198523	5318	PLN	phospholamban	5350	6	n/a	n/a	3.74e-01	1.808
279658302	ENSG00000199645	0	U6	U6 spliceosomal RNA	0	5	n/a	n/a	3.03e-01	1.807
1086922	ENSG00000004799	5134	PDK4	pyruvate dehydrogenase kinase, isozyme 4	5166	7	n/a	n/a	2.98e-01	1.807
279950051	ENSG00000240597	0	TRNAA46P	transfer RNA alanine 46 (anticodon UGC) pseudogene	0	6	n/a	n/a	3.69e-01	1.804
1091986	ENSG00000120697	29615	ALG5	asparagine-linked glycosylation 5, dolichyl-phosphate beta-glucosyltransferase homolog (S. cerevisiae)	29880	13	n/a	n/a	2.80e-01	1.804
279930912	ENSG00000238165	0	AC007560.1	AC007560.1	0	2	n/a	n/a	3.52e-01	1.804
1098204	ENSG00000164112	79515	TMEM155	transmembrane protein 155	132332	4	n/a	n/a	3.56e-01	1.803
279981205	ENSG00000244020	0	MT1P2	MT1P2	0	1	n/a	n/a	3.96e-01	1.802
279706887	ENSG00000207304	166477	SNORA8	small nucleolar RNA, H/ACA box 8	654320	11	n/a	n/a	3.83e-01	1.802
1088559	ENSG00000086065	30990	CHMP5	charged multivesicular body protein 5	51510	9	n/a	n/a	2.76e-01	1.802
280029666	ENSG00000250722	6378	SEPP1	selenoprotein P, plasma, 1	6414	5	n/a	n/a	3.67e-01	1.800
280130623	ENSG00000259305	157124431	ZHX1-C8ORF76	ZHX1-C8ORF76 readthrough	100533106	8	n/a	n/a	2.87e-01	1.800
1093789	ENSG00000134308	10813	YWHAQ	tyrosine 3-monooxygenase/tryptophan 5-monooxygenase activation protein, theta polypeptide	10971	2	n/a	n/a	3.02e-01	1.800
1090314	ENSG00000107560	22597	RAB11FIP2	RAB11 family interacting protein 2 (class I)	22841	10	n/a	n/a	2.89e-01	1.799
1094386	ENSG00000137449	79534	CPEB2	cytoplasmic polyadenylation element binding protein 2	132864	4	n/a	n/a	3.98e-01	1.799
279940860	ENSG00000239530	0	AC114498.1	AC114498.1	0	1	n/a	n/a	4.02e-01	1.799
1093628	ENSG00000133112	7135	TPT1	tumor protein, translationally-controlled 1	7178	13	n/a	n/a	3.55e-01	1.799
279979049	ENSG00000243788	0	AC007390.6	AC007390.6	0	2	n/a	n/a	3.45e-01	1.798
1092879	ENSG00000127955	2753	GNAI1	guanine nucleotide binding protein (G protein), alpha inhibiting activity polypeptide 1	2770	7	n/a	n/a	4.21e-01	1.798
280124114	ENSG00000258936	0	CXADRP2	coxsackie virus and adenovirus receptor pseudogene 2	0	15	n/a	n/a	2.86e-01	1.798
1088576	ENSG00000086598	10801	TMED2	transmembrane emp24 domain trafficking protein 2	10959	12	n/a	n/a	2.86e-01	1.797
1090259	ENSG00000106853	22704	PTGR1	prostaglandin reductase 1	22949	9	n/a	n/a	3.04e-01	1.796
1097342	ENSG00000159873	80870	CCDC117	coiled-coil domain containing 117	150275	22	n/a	n/a	3.50e-01	1.795
279786821	ENSG00000225355	0	RP13-331H15.1	RP13-331H15.1	0	10	n/a	n/a	3.43e-01	1.795
280096044	ENSG00000256464	0	RP11-613F22.5	RP11-613F22.5	0	11	n/a	n/a	3.77e-01	1.795
1092488	ENSG00000124767	2722	GLO1	glyoxalase I	2739	6	n/a	n/a	2.91e-01	1.794
1093064	ENSG00000129518	35125	EAPP	E2F-associated phosphoprotein	55837	14	n/a	n/a	2.95e-01	1.793
1087118	ENSG00000010278	923	CD9	CD9 molecule	928	12	n/a	n/a	3.66e-01	1.793
1098689	ENSG00000165997	85705	ARL5B	ADP-ribosylation factor-like 5B	221079	10	n/a	n/a	2.81e-01	1.793
1091774	ENSG00000119125	9471	GDA	guanine deaminase	9615	9	n/a	n/a	3.57e-01	1.793
279854762	ENSG00000231416	0	RP11-422P24.9	RP11-422P24.9	0	1	n/a	n/a	3.58e-01	1.792
280048871	ENSG00000252645	0	U7	U7 small nuclear RNA	0	15	n/a	n/a	3.23e-01	1.791
1096939	ENSG00000156508	1902	EEF1A1	eukaryotic translation elongation factor 1 alpha 1	1915	6	n/a	n/a	2.70e-01	1.791
279486054	ENSG00000178082	0	AC005412.1	AC005412.1	0	17	n/a	n/a	3.38e-01	1.790
1091657	ENSG00000117758	23426	STX12	syntaxin 12	23673	1	n/a	n/a	2.71e-01	1.790
1088279	ENSG00000078018	4108	MAP2	microtubule-associated protein 2	4133	2	n/a	n/a	3.50e-01	1.790
1088161	ENSG00000075089	41029	ACTR6	ARP6 actin-related protein 6 homolog (yeast)	64431	12	n/a	n/a	2.80e-01	1.789
1105543	ENSG00000205707	80361	LYRM5	LYR motif containing 5	144363	12	n/a	n/a	3.17e-01	1.788
279657791	ENSG00000199477	0	SNORA31	small nucleolar RNA, H/ACA box 31	0	13	n/a	n/a	3.88e-01	1.788
280081601	ENSG00000255137	0	RP11-290D2.4	RP11-290D2.4	0	13	n/a	n/a	3.88e-01	1.788
279856126	ENSG00000231531	0	HINT1P1	histidine triad nucleotide binding protein 1 pseudogene 1	0	7	n/a	n/a	2.79e-01	1.788
1087677	ENSG00000059758	5096	CDK17	cyclin-dependent kinase 17	5128	12	n/a	n/a	3.95e-01	1.787
1105391	ENSG00000205133	94802	C8orf83	chromosome 8 open reading frame 83	286144	8	n/a	n/a	3.54e-01	1.786
280121857	ENSG00000258802	0	RP11-589M4.2	RP11-589M4.2	0	14	n/a	n/a	4.12e-01	1.786
1089204	ENSG00000100483	55412	METTL21D	methyltransferase like 21D	79609	14	n/a	n/a	3.49e-01	1.786
1088514	ENSG00000084733	10732	RAB10	RAB10, member RAS oncogene family	10890	2	n/a	n/a	2.78e-01	1.785
1093692	ENSG00000133703	3820	KRAS	v-Ki-ras2 Kirsten rat sarcoma viral oncogene homolog	3845	12	n/a	n/a	2.81e-01	1.785
1094637	ENSG00000138698	5878	RAP1GDS1	RAP1, GTP-GDP dissociation stimulator 1	5910	4	n/a	n/a	3.18e-01	1.784
1091775	ENSG00000119138	683	KLF9	Kruppel-like factor 9	687	9	n/a	n/a	3.18e-01	1.783
1101838	ENSG00000180998	94000	GPR137C	G protein-coupled receptor 137C	283554	14	n/a	n/a	3.17e-01	1.783
1090536	ENSG00000109158	2541	GABRA4	gamma-aminobutyric acid (GABA) A receptor, alpha 4	2557	4	n/a	n/a	3.17e-01	1.782
1103272	ENSG00000187193	4475	MT1X	metallothionein 1X	4501	16	n/a	n/a	4.02e-01	1.781
280105245	ENSG00000257434	0	RP11-81K13.1	RP11-81K13.1	0	12	n/a	n/a	3.67e-01	1.780
1094481	ENSG00000137878	157127185	GCOM1	GRINL1A complex locus	100820829	15	n/a	n/a	2.84e-01	1.780
1087333	ENSG00000027697	3439	IFNGR1	interferon gamma receptor 1	3459	6	n/a	n/a	2.90e-01	1.779
1095797	ENSG00000146676	5782	PURB	purine-rich element binding protein B	5814	7	n/a	n/a	2.87e-01	1.779
279902424	ENSG00000235636	0	NUS1P1	nuclear undecaprenyl pyrophosphate synthase 1 homolog (S. cerevisiae) pseudogene 1	0	X	n/a	n/a	3.93e-01	1.779
1094651	ENSG00000138764	896	CCNG2	cyclin G2	901	4	n/a	n/a	2.95e-01	1.778
1089435	ENSG00000101558	9094	VAPA	VAMP (vesicle-associated membrane protein)-associated protein A, 33kDa	9218	18	n/a	n/a	3.29e-01	1.778
279955303	ENSG00000241271	0	AL031664.1	AL031664.1	0	20	n/a	n/a	4.09e-01	1.774
279659506	ENSG00000200016	1013093	SNORD76	small nucleolar RNA, C/D box 76	692196	1	n/a	n/a	4.34e-01	1.774
1100232	ENSG00000172292	90133	CERS6	ceramide synthase 6	253782	2	n/a	n/a	3.74e-01	1.774
1099271	ENSG00000168243	2769	GNG4	guanine nucleotide binding protein (G protein), gamma 4	2786	1	n/a	n/a	3.50e-01	1.773
1090324	ENSG00000107643	5567	MAPK8	mitogen-activated protein kinase 8	5599	10	n/a	n/a	3.14e-01	1.772
1104783	ENSG00000198865	1003752	CCDC152	coiled-coil domain containing 152	100129792	5	n/a	n/a	3.74e-01	1.772
1105384	ENSG00000205106	119464	CTD-2210P24.4	Uncharacterized protein	374387	11	n/a	n/a	3.54e-01	1.772
1098761	ENSG00000166260	1344	COX11	COX11 cytochrome c oxidase assembly homolog (yeast)	1353	17	n/a	n/a	2.87e-01	1.772
279916151	ENSG00000236937	0	RP11-753C18.7	RP11-753C18.7	0	10	n/a	n/a	2.80e-01	1.771
279739956	ENSG00000215414	0	PSMA6P1	proteasome (prosome, macropain) subunit, alpha type, 6 pseudogene 1	0	Y	n/a	n/a	2.78e-01	1.770
279668207	ENSG00000202566	1013117	MIR421	microRNA 421	693122	X	n/a	n/a	2.99e-01	1.770
1094624	ENSG00000138660	34724	AP1AR	adaptor-related protein complex 1 associated regulatory protein	55435	4	n/a	n/a	3.66e-01	1.768
1094625	ENSG00000138663	30620	COPS4	COP9 constitutive photomorphogenic homolog subunit 4 (Arabidopsis)	51138	4	n/a	n/a	3.01e-01	1.767
279864249	ENSG00000232238	0	AC017080.1	AC017080.1	0	2	n/a	n/a	3.74e-01	1.767
1105430	ENSG00000205279	152816	CTXN3	cortexin 3	613212	5	n/a	n/a	4.35e-01	1.767
1096089	ENSG00000149084	30626	HSD17B12	hydroxysteroid (17-beta) dehydrogenase 12	51144	11	n/a	n/a	2.99e-01	1.766
1087514	ENSG00000048540	35172	LMO3	LIM domain only 3 (rhombotin-like 2)	55885	12	n/a	n/a	2.95e-01	1.766
1089719	ENSG00000103540	9594	CCP110	centriolar coiled coil protein 110kDa	9738	16	n/a	n/a	4.12e-01	1.765
279991276	ENSG00000245864	0	CTC-467M3.1	CTC-467M3.1	0	5	n/a	n/a	4.09e-01	1.765
1106376	ENSG00000215570	0	AL136219.1	Uncharacterized protein	0	13	n/a	n/a	3.67e-01	1.764
280104782	ENSG00000257386	0	RP11-56G10.2	RP11-56G10.2	0	12	n/a	n/a	3.82e-01	1.764
279788283	ENSG00000225486	0	RP11-301G21.1	RP11-301G21.1	0	1	n/a	n/a	2.79e-01	1.764
1105804	ENSG00000213029	10491	SPHAR	S-phase response (cyclin related)	10638	1	n/a	n/a	3.01e-01	1.764
1093429	ENSG00000131966	35148	ACTR10	actin-related protein 10 homolog (S. cerevisiae)	55860	14	n/a	n/a	2.72e-01	1.763
1092311	ENSG00000123575	79794	FAM199X	family with sequence similarity 199, X-linked	139231	X	n/a	n/a	3.55e-01	1.763
279795664	ENSG00000226098	0	RP11-53M11.2	RP11-53M11.2	0	8	n/a	n/a	3.02e-01	1.763
280108733	ENSG00000257779	0	RP11-848D3.4	RP11-848D3.4	0	12	n/a	n/a	3.77e-01	1.762
279785238	ENSG00000225217	0	HSPA7	heat shock 70kDa protein 7 (HSP70B)	0	1	n/a	n/a	3.65e-01	1.762
1089845	ENSG00000104765	661	BNIP3L	BCL2/adenovirus E1B 19kDa interacting protein 3-like	665	8	n/a	n/a	3.52e-01	1.762
279812689	ENSG00000227617	157127455	AC009475.2	AC009475.2	100861402	2	n/a	n/a	3.93e-01	1.761
1090244	ENSG00000106723	10769	SPIN1	spindlin 1	10927	9	n/a	n/a	3.39e-01	1.761
1096704	ENSG00000154429	79167	C1orf96	chromosome 1 open reading frame 96	126731	1	n/a	n/a	3.73e-01	1.761
1108511	ENSG00000235868	0	GAPDHP31	glyceraldehyde 3 phosphate dehydrogenase pseudogene 31	0	12	n/a	n/a	3.67e-01	1.760
1092496	ENSG00000124787	10641	RPP40	ribonuclease P/MRP 40kDa subunit	10799	6	n/a	n/a	3.11e-01	1.759
1097905	ENSG00000163235	6997	TGFA	transforming growth factor, alpha	7039	2	n/a	n/a	3.81e-01	1.759
279762751	ENSG00000223279	0	RNU4-5P	RNA, U4 small nuclear 5, pseudogene	0	10	n/a	n/a	3.01e-01	1.758
1091978	ENSG00000120675	28839	DNAJC15	DnaJ (Hsp40) homolog, subfamily C, member 15	29103	13	n/a	n/a	3.17e-01	1.758
279734819	ENSG00000214908	0	RP11-229M1.2	RP11-229M1.2	0	9	n/a	n/a	3.04e-01	1.758
1095630	ENSG00000145425	6156	RPS3A	ribosomal protein S3A	6189	4	n/a	n/a	3.65e-01	1.757
1096991	ENSG00000157005	6710	SST	somatostatin	6750	3	n/a	n/a	3.55e-01	1.757
279801201	ENSG00000226605	0	AC007098.1	AC007098.1	0	2	n/a	n/a	3.79e-01	1.757
1105308	ENSG00000204899	133361	MZT1	mitotic spindle organizing protein 1	440145	13	n/a	n/a	3.52e-01	1.756
1089800	ENSG00000104408	3621	EIF3E	eukaryotic translation initiation factor 3, subunit E	3646	8	n/a	n/a	2.74e-01	1.756
1092234	ENSG00000122958	9417	VPS26A	vacuolar protein sorting 26 homolog A (S. pombe)	9559	10	n/a	n/a	3.02e-01	1.756
1098276	ENSG00000164323	36860	KIAA1430	KIAA1430	57587	4	n/a	n/a	3.50e-01	1.755
279822429	ENSG00000228502	0	EEF1A1P11	eukaryotic translation elongation factor 1 alpha 1 pseudogene 11	0	1	n/a	n/a	3.46e-01	1.755
280065992	ENSG00000254099	0	AC005740.5	AC005740.5	0	5	n/a	n/a	3.18e-01	1.755
1095642	ENSG00000145545	6675	SRD5A1	steroid-5-alpha-reductase, alpha polypeptide 1 (3-oxo-5 alpha-steroid delta 4-dehydrogenase alpha 1)	6715	5	n/a	n/a	2.97e-01	1.755
1099813	ENSG00000170540	22959	ARL6IP1	ADP-ribosylation factor-like 6 interacting protein 1	23204	16	n/a	n/a	2.82e-01	1.754
1089454	ENSG00000101782	8704	RIOK3	RIO kinase 3 (yeast)	8780	18	n/a	n/a	2.81e-01	1.754
1095483	ENSG00000144362	149620	PHOSPHO2	phosphatase, orphan 2	493911	2	n/a	n/a	3.58e-01	1.754
1103292	ENSG00000187325	31096	TAF9B	TAF9B RNA polymerase II, TATA box binding protein (TBP)-associated factor, 31kDa	51616	X	n/a	n/a	3.36e-01	1.754
1089473	ENSG00000101911	5602	PRPS2	phosphoribosyl pyrophosphate synthetase 2	5634	X	n/a	n/a	3.17e-01	1.754
279755033	ENSG00000221638	0	U3	Small nucleolar RNA U3	0	2	n/a	n/a	4.47e-01	1.753
1088458	ENSG00000082996	11177	RNF13	ring finger protein 13	11342	3	n/a	n/a	4.10e-01	1.753
1093801	ENSG00000134352	3547	IL6ST	interleukin 6 signal transducer (gp130, oncostatin M receptor)	3572	5	n/a	n/a	3.23e-01	1.752
279553797	ENSG00000185716	169455	C16orf52	chromosome 16 open reading frame 52	730094	16	n/a	n/a	3.10e-01	1.752
1104778	ENSG00000198856	37319	OSTC	oligosaccharyltransferase complex subunit	58505	4	n/a	n/a	3.14e-01	1.751
1098600	ENSG00000165646	6535	SLC18A2	solute carrier family 18 (vesicular monoamine), member 2	6571	10	n/a	n/a	3.83e-01	1.751
1088899	ENSG00000095209	34440	TMEM38B	transmembrane protein 38B	55151	9	n/a	n/a	3.61e-01	1.751
1087217	ENSG00000014824	10316	SLC30A9	solute carrier family 30 (zinc transporter), member 9	10463	4	n/a	n/a	3.01e-01	1.750
1105863	ENSG00000213462	2071	ERV3-1	endogenous retrovirus group 3, member 1	2086	7	n/a	n/a	3.56e-01	1.750
1091016	ENSG00000112874	57836	NUDT12	nudix (nucleoside diphosphate linked moiety X)-type motif 12	83594	5	n/a	n/a	3.53e-01	1.749
1100035	ENSG00000171476	58726	HOPX	HOP homeobox	84525	4	n/a	n/a	4.03e-01	1.749
279923105	ENSG00000237514	0	PTP4A1P7	protein tyrosine phosphatase type IVA, member 1 pseudogene 7	0	1	n/a	n/a	3.95e-01	1.749
1092957	ENSG00000128609	4672	NDUFA5	NADH dehydrogenase (ubiquinone) 1 alpha subcomplex, 5, 13kDa	4698	7	n/a	n/a	2.89e-01	1.748
279668151	ENSG00000202532	0	U6	U6 spliceosomal RNA	0	2	n/a	n/a	4.01e-01	1.748
1097834	ENSG00000162980	25974	ARL5A	ADP-ribosylation factor-like 5A	26225	2	n/a	n/a	3.17e-01	1.748
1088405	ENSG00000081189	4183	MEF2C	myocyte enhancer factor 2C	4208	5	n/a	n/a	3.49e-01	1.747
1105795	ENSG00000213002	0	AC120194.1	AC120194.1	0	8	n/a	n/a	3.19e-01	1.746
1091402	ENSG00000115944	9043	COX7A2L	cytochrome c oxidase subunit VIIa polypeptide 2 like	9167	2	n/a	n/a	2.81e-01	1.746
1095388	ENSG00000143756	22974	FBXO28	F-box protein 28	23219	1	n/a	n/a	3.71e-01	1.746
1098260	ENSG00000164284	79594	GRPEL2	GrpE-like 2, mitochondrial (E. coli)	134266	5	n/a	n/a	3.28e-01	1.745
279703324	ENSG00000206696	26536	SNORD58B	small nucleolar RNA, C/D box 58B	26790	18	n/a	n/a	3.43e-01	1.745
279908618	ENSG00000236238	0	AC093106.4	AC093106.4	0	7	n/a	n/a	3.74e-01	1.745
1089382	ENSG00000101327	5141	PDYN	prodynorphin	5173	20	n/a	n/a	3.67e-01	1.745
1096263	ENSG00000150779	26269	TIMM8B	translocase of inner mitochondrial membrane 8 homolog B (yeast)	26521	11	n/a	n/a	2.87e-01	1.743
1096799	ENSG00000155304	6742	HSPA13	heat shock protein 70kDa family, member 13	6782	21	n/a	n/a	2.88e-01	1.742
279882464	ENSG00000233846	0	RP11-307L3.2	RP11-307L3.2	0	9	n/a	n/a	3.03e-01	1.742
279677096	ENSG00000204196	0	AC011737.2	AC011737.2	0	2	n/a	n/a	3.77e-01	1.741
1088434	ENSG00000082153	9545	BZW1	basic leucine zipper and W2 domains 1	9689	2	n/a	n/a	3.22e-01	1.741
1093686	ENSG00000133641	60025	C12orf29	chromosome 12 open reading frame 29	91298	12	n/a	n/a	2.87e-01	1.740
1101717	ENSG00000180332	122048	KCTD4	potassium channel tetramerisation domain containing 4	386618	13	n/a	n/a	3.18e-01	1.740
1101723	ENSG00000180354	85835	C7orf41	chromosome 7 open reading frame 41	222166	7	n/a	n/a	3.50e-01	1.739
280107497	ENSG00000257664	0	RSL24D1P5	ribosomal L24 domain containing 1 pseudogene 5	0	12	n/a	n/a	2.88e-01	1.738
1105555	ENSG00000205758	9802	CRYZL1	crystallin, zeta (quinone reductase)-like 1	9946	21	n/a	n/a	2.99e-01	1.738
280090364	ENSG00000255807	0	PTP4A1P2	protein tyrosine phosphatase type IVA, member 1 pseudogene 2	0	12	n/a	n/a	3.74e-01	1.738
1095796	ENSG00000146674	3466	IGFBP3	insulin-like growth factor binding protein 3	3486	7	n/a	n/a	4.34e-01	1.738
1088548	ENSG00000085832	2045	EPS15	epidermal growth factor receptor pathway substrate 15	2060	1	n/a	n/a	3.02e-01	1.737
1093362	ENSG00000131469	6123	RPL27	ribosomal protein L27	6155	17	n/a	n/a	3.18e-01	1.736
280011271	ENSG00000249256	0	ATP5LP3	ATP synthase, H+ transporting, mitochondrial Fo complex, subunit g, pseudogene 3	0	4	n/a	n/a	2.98e-01	1.735
279777569	ENSG00000224531	85785	C6orf228	chromosome 6 open reading frame 228	221710	6	n/a	n/a	4.00e-01	1.735
1088322	ENSG00000079101	26843	CLUL1	clusterin-like 1 (retinal)	27098	18	n/a	n/a	3.50e-01	1.735
1101446	ENSG00000178695	77660	KCTD12	potassium channel tetramerisation domain containing 12	115207	13	n/a	n/a	3.05e-01	1.735
1087203	ENSG00000013561	9460	RNF14	ring finger protein 14	9604	5	n/a	n/a	3.11e-01	1.735
1092624	ENSG00000125814	40551	NAPB	N-ethylmaleimide-sensitive factor attachment protein, beta	63908	20	n/a	n/a	3.71e-01	1.735
1095628	ENSG00000145416	34305	MARCH1	membrane-associated ring finger (C3HC4) 1	55016	4	n/a	n/a	3.78e-01	1.735
1100798	ENSG00000175175	22599	PPM1E	protein phosphatase, Mg2+/Mn2+ dependent, 1E	22843	17	n/a	n/a	3.46e-01	1.734
279735880	ENSG00000215006	0	CHCHD2P2	coiled-coil-helix-coiled-coil-helix domain containing 2 pseudogene 2	0	5	n/a	n/a	3.49e-01	1.733
1100881	ENSG00000175582	5838	RAB6A	RAB6A, member RAS oncogene family	5870	11	n/a	n/a	3.17e-01	1.731
279861427	ENSG00000231989	81148	PPP1R2P3	protein phosphatase 1, regulatory (inhibitor) subunit 2 pseudogene 3	153743	5	n/a	n/a	3.03e-01	1.731
1088912	ENSG00000095574	40977	IKZF5	IKAROS family zinc finger 5 (Pegasus)	64376	10	n/a	n/a	3.61e-01	1.731
1096726	ENSG00000154639	1514	CXADR	coxsackie virus and adenovirus receptor	1525	21	n/a	n/a	3.35e-01	1.731
1089790	ENSG00000104343	34573	UBE2W	ubiquitin-conjugating enzyme E2W (putative)	55284	8	n/a	n/a	3.76e-01	1.729
279839090	ENSG00000230022	0	FNTAP2	farnesyltransferase, CAAX box, alpha pseudogene 2	0	13	n/a	n/a	3.17e-01	1.729
1099554	ENSG00000169413	6007	RNASE6	ribonuclease, RNase A family, k6	6039	14	n/a	n/a	4.37e-01	1.729
1098546	ENSG00000165434	93883	PGM2L1	phosphoglucomutase 2-like 1	283209	11	n/a	n/a	3.76e-01	1.728
1098009	ENSG00000163577	35927	EIF5A2	eukaryotic translation initiation factor 5A2	56648	3	n/a	n/a	3.16e-01	1.726
279892626	ENSG00000234742	0	AC144530.1	AC144530.1	0	3	n/a	n/a	4.40e-01	1.726
1095542	ENSG00000144746	10403	ARL6IP5	ADP-ribosylation-like factor 6 interacting protein 5	10550	3	n/a	n/a	2.89e-01	1.725
280091171	ENSG00000255896	0	U47924.19	U47924.19	0	12	n/a	n/a	3.11e-01	1.724
1090060	ENSG00000105697	37088	HAMP	hepcidin antimicrobial peptide	57817	19	n/a	n/a	4.11e-01	1.724
1097371	ENSG00000160131	83751	VMA21	VMA21 vacuolar H+-ATPase homolog (S. cerevisiae)	203547	X	n/a	n/a	3.07e-01	1.724
279489796	ENSG00000178660	0	RP11-668N23.1	RP11-668N23.1	0	3	n/a	n/a	3.04e-01	1.723
279900004	ENSG00000235411	0	AC007041.2	AC007041.2	0	2	n/a	n/a	3.04e-01	1.723
279656916	ENSG00000199217	0	U6	U6 spliceosomal RNA	0	11	n/a	n/a	4.02e-01	1.722
279911943	ENSG00000236526	0	RP4-742J24.2	RP4-742J24.2	0	20	n/a	n/a	3.75e-01	1.721
1091871	ENSG00000119878	9283	CRIPT	cysteine-rich PDZ-binding protein	9419	2	n/a	n/a	3.34e-01	1.721
279888788	ENSG00000234422	0	UBE2WP1	ubiquitin-conjugating enzyme E2W pseudogene 1	0	1	n/a	n/a	3.03e-01	1.721
1106352	ENSG00000215472	6107	RPL17	ribosomal protein L17	6139	18	n/a	n/a	2.81e-01	1.720
279783200	ENSG00000225022	0	UBE2D3P1	ubiquitin-conjugating enzyme E2D 3 pseudogene 1	0	20	n/a	n/a	3.10e-01	1.720
279909632	ENSG00000236325	0	AC005300.5	AC005300.5	0	22	n/a	n/a	3.34e-01	1.720
1090738	ENSG00000111052	8748	LIN7A	lin-7 homolog A (C. elegans)	8825	12	n/a	n/a	3.51e-01	1.720
1088271	ENSG00000077721	7276	UBE2A	ubiquitin-conjugating enzyme E2A	7319	X	n/a	n/a	2.82e-01	1.719
279785774	ENSG00000225267	0	RPL8P2	ribosomal protein L8 pseudogene 2	0	21	n/a	n/a	3.01e-01	1.719
1101930	ENSG00000181610	31129	MRPS23	mitochondrial ribosomal protein S23	51649	17	n/a	n/a	2.74e-01	1.719
279723185	ENSG00000213598	0	RP11-112J1.1	RP11-112J1.1	0	14	n/a	n/a	3.50e-01	1.719
1104012	ENSG00000196636	36280	ACN9	ACN9 homolog (S. cerevisiae)	57001	7	n/a	n/a	3.18e-01	1.718
279875484	ENSG00000233229	0	RP11-237F13__B.2	RP11-237F13__B.2	0	X	n/a	n/a	3.17e-01	1.718
280007740	ENSG00000248930	0	CTC-250P20.1-001	CTC-250P20.1-001	0	5	n/a	n/a	4.01e-01	1.718
1100851	ENSG00000175426	5090	PCSK1	proprotein convertase subtilisin/kexin type 1	5122	5	n/a	n/a	4.22e-01	1.718
1098428	ENSG00000164924	7491	YWHAZ	tyrosine 3-monooxygenase/tryptophan 5-monooxygenase activation protein, zeta polypeptide	7534	8	n/a	n/a	3.35e-01	1.718
1090758	ENSG00000111237	31179	VPS29	vacuolar protein sorting 29 homolog (S. cerevisiae)	51699	12	n/a	n/a	2.82e-01	1.718
1087820	ENSG00000065809	57883	FAM107B	family with sequence similarity 107, member B	83641	10	n/a	n/a	4.39e-01	1.717
279866672	ENSG00000232472	0	EEF1B2P3	eukaryotic translation elongation factor 1 beta 2 pseudogene 3	0	X	n/a	n/a	2.88e-01	1.717
1091802	ENSG00000119414	5505	PPP6C	protein phosphatase 6, catalytic subunit	5537	9	n/a	n/a	3.27e-01	1.717
280048297	ENSG00000252561	0	U1	U1 spliceosomal RNA	0	16	n/a	n/a	2.81e-01	1.716
279651055	ENSG00000198833	30946	UBE2J1	ubiquitin-conjugating enzyme E2, J1, U	51465	6	n/a	n/a	2.88e-01	1.715
279927058	ENSG00000237846	0	RP11-216M21.1	RP11-216M21.1	0	9	n/a	n/a	3.82e-01	1.715
1103790	ENSG00000189376	59123	C8orf76	chromosome 8 open reading frame 76	84933	8	n/a	n/a	3.39e-01	1.715
1096460	ENSG00000152382	78439	TADA1	transcriptional adaptor 1	117143	1	n/a	n/a	2.96e-01	1.714
279899381	ENSG00000235339	0	RP11-626A1.1	RP11-626A1.1	0	3	n/a	n/a	3.21e-01	1.714
1087973	ENSG00000070087	5185	PFN2	profilin 2	5217	3	n/a	n/a	3.04e-01	1.713
279744889	ENSG00000216613	0	RP3-406A7.5	RP3-406A7.5	0	6	n/a	n/a	3.02e-01	1.713
279710800	ENSG00000208772	0	SNORD94	small nucleolar RNA, C/D box 94	0	2	n/a	n/a	3.42e-01	1.712
280133616	ENSG00000259479	0	CTD-2008A1.2	CTD-2008A1.2	0	15	n/a	n/a	4.02e-01	1.711
1088356	ENSG00000079950	8358	STX7	syntaxin 7	8417	6	n/a	n/a	3.40e-01	1.711
279839760	ENSG00000230084	0	RP4-613B23.1	RP4-613B23.1	0	3	n/a	n/a	3.77e-01	1.710
1092748	ENSG00000126709	2521	IFI6	interferon, alpha-inducible protein 6	2537	1	n/a	n/a	3.85e-01	1.710
1096067	ENSG00000148834	9309	GSTO1	glutathione S-transferase omega 1	9446	10	n/a	n/a	3.08e-01	1.710
1094432	ENSG00000137710	5930	RDX	radixin	5962	11	n/a	n/a	3.86e-01	1.710
279995801	ENSG00000247556	0	RP11-46M12.1	RP11-46M12.1	0	15	n/a	n/a	2.98e-01	1.710
279913647	ENSG00000236713	0	RP11-363I22.3	RP11-363I22.3	0	1	n/a	n/a	4.43e-01	1.709
279842570	ENSG00000230330	0	HMGN2P3	high mobility group nucleosomal binding domain 2 pseudogene 3	0	16	n/a	n/a	3.55e-01	1.709
1091697	ENSG00000118276	9197	B4GALT6	UDP-Gal:betaGlcNAc beta 1,4- galactosyltransferase, polypeptide 6	9331	18	n/a	n/a	3.14e-01	1.708
1089538	ENSG00000102271	35347	KLHL4	kelch-like 4 (Drosophila)	56062	X	n/a	n/a	3.83e-01	1.708
280037494	ENSG00000251349	0	C9orf30-TMEFF1	C9orf30-TMEFF1 readthrough	0	9	n/a	n/a	3.71e-01	1.707
280121298	ENSG00000258769	0	RAP1AP	RAP1A, member of RAS oncogene family pseudogene	0	14	n/a	n/a	3.71e-01	1.707
1092095	ENSG00000121749	41359	TBC1D15	TBC1 domain family, member 15	64786	12	n/a	n/a	3.03e-01	1.707
279758929	ENSG00000222169	0	AL162590.1	AL162590.1	0	9	n/a	n/a	4.00e-01	1.707
1095128	ENSG00000142089	10263	IFITM3	interferon induced transmembrane protein 3	10410	11	n/a	n/a	4.12e-01	1.707
1087956	ENSG00000069712	23040	KIAA1107	KIAA1107	23285	1	n/a	n/a	4.09e-01	1.706
279641115	ENSG00000198406	0	BZW1P2	basic leucine zipper and W2 domains 1 pseudogene 2	0	3	n/a	n/a	3.76e-01	1.706
1100715	ENSG00000174748	6106	RPL15	ribosomal protein L15	6138	3	n/a	n/a	2.85e-01	1.706
1104273	ENSG00000197430	60274	OPALIN	oligodendrocytic myelin paranodal and inner loop protein	93377	10	n/a	n/a	3.75e-01	1.706
1091577	ENSG00000117155	78473	SSX2IP	synovial sarcoma, X breakpoint 2 interacting protein	117178	1	n/a	n/a	4.13e-01	1.705
280119238	ENSG00000258656	0	RP11-193F5.4	RP11-193F5.4	0	14	n/a	n/a	2.97e-01	1.705
279772572	ENSG00000224101	0	AC009196.1	AC009196.1	0	7	n/a	n/a	3.75e-01	1.704
279880469	ENSG00000233662	0	CALM2P4	calmodulin 2 pseudogene 4	0	13	n/a	n/a	3.04e-01	1.704
280033385	ENSG00000251017	0	RP11-629B11.4	RP11-629B11.4	0	4	n/a	n/a	2.87e-01	1.703
1097730	ENSG00000162616	10922	DNAJB4	DnaJ (Hsp40) homolog, subfamily B, member 4	11080	1	n/a	n/a	2.81e-01	1.703
1099458	ENSG00000169018	9971	FEM1B	fem-1 homolog b (C. elegans)	10116	15	n/a	n/a	3.97e-01	1.703
279764176	ENSG00000223467	0	CALM1P1	calmodulin 1 (phosphorylase kinase, delta) pseudogene 1	0	X	n/a	n/a	3.71e-01	1.702
1092075	ENSG00000121486	57309	TRMT1L	TRM1 tRNA methyltransferase 1-like	81627	1	n/a	n/a	3.11e-01	1.702
1091101	ENSG00000113594	3952	LIFR	leukemia inhibitory factor receptor alpha	3977	5	n/a	n/a	3.59e-01	1.702
1089807	ENSG00000104435	10917	STMN2	stathmin-like 2	11075	8	n/a	n/a	3.50e-01	1.701
1108298	ENSG00000234337	0	AC026462.1	AC026462.1	0	16	n/a	n/a	3.02e-01	1.701
279749351	ENSG00000219487	0	RP11-365H23.1	RP11-365H23.1	0	6	n/a	n/a	2.73e-01	1.701
1093619	ENSG00000133083	9077	DCLK1	doublecortin-like kinase 1	9201	13	n/a	n/a	3.97e-01	1.700
280102578	ENSG00000257181	0	RP11-611O2.5	RP11-611O2.5	0	12	n/a	n/a	3.62e-01	1.700
280113219	ENSG00000258240	0	RP1-46F2.3	RP1-46F2.3	0	12	n/a	n/a	3.00e-01	1.699
1094874	ENSG00000140367	60233	UBE2Q2	ubiquitin-conjugating enzyme E2Q family member 2	92912	15	n/a	n/a	2.68e-01	1.699
1099884	ENSG00000170889	6170	RPS9	ribosomal protein S9	6203	19	n/a	n/a	3.89e-01	1.698
279857829	ENSG00000231684	0	RP11-416K24.2	RP11-416K24.2	0	1	n/a	n/a	3.50e-01	1.697
1103054	ENSG00000186297	2542	GABRA5	gamma-aminobutyric acid (GABA) A receptor, alpha 5	2558	15	n/a	n/a	3.52e-01	1.697
1095300	ENSG00000143353	79189	LYPLAL1	lysophospholipase-like 1	127018	1	n/a	n/a	3.00e-01	1.697
279998529	ENSG00000248184	0	RP11-231C18.1	RP11-231C18.1	0	4	n/a	n/a	3.29e-01	1.697
1095031	ENSG00000141425	34486	RPRD1A	regulation of nuclear pre-mRNA domain containing 1A	55197	18	n/a	n/a	2.95e-01	1.697
279959846	ENSG00000241772	0	AC092620.2	AC092620.2	0	2	n/a	n/a	4.01e-01	1.696
279721846	ENSG00000213403	0	CISD1P1	CDGSH iron sulfur domain 1 pseudogene 1	0	2	n/a	n/a	3.02e-01	1.696
1090694	ENSG00000110696	10786	C11orf58	chromosome 11 open reading frame 58	10944	11	n/a	n/a	3.05e-01	1.696
1088608	ENSG00000087253	34236	LPCAT2	lysophosphatidylcholine acyltransferase 2	54947	16	n/a	n/a	3.57e-01	1.695
1089580	ENSG00000102753	3814	KPNA3	karyopherin alpha 3 (importin alpha 4)	3839	13	n/a	n/a	3.18e-01	1.695
1091647	ENSG00000117650	4725	NEK2	NIMA (never in mitosis gene a)-related kinase 2	4751	1	n/a	n/a	3.09e-01	1.695
280067086	ENSG00000254170	0	CTD-2073O6.1	CTD-2073O6.1	0	5	n/a	n/a	3.13e-01	1.694
279801213	ENSG00000226608	0	FTLP3	ferritin, light polypeptide pseudogene 3	0	20	n/a	n/a	4.28e-01	1.693
1087497	ENSG00000047621	36380	C12orf4	chromosome 12 open reading frame 4	57102	12	n/a	n/a	3.08e-01	1.692
279815266	ENSG00000227845	0	RP11-184B22.2	RP11-184B22.2	0	9	n/a	n/a	2.79e-01	1.692
1109003	ENSG00000241697	8511	TMEFF1	transmembrane protein with EGF-like and two follistatin-like domains 1	8577	9	n/a	n/a	3.67e-01	1.691
1093584	ENSG00000132872	6820	SYT4	synaptotagmin IV	6860	18	n/a	n/a	3.88e-01	1.691
1093796	ENSG00000134326	79381	CMPK2	cytidine monophosphate (UMP-CMP) kinase 2, mitochondrial	129607	2	n/a	n/a	4.16e-01	1.691
1091636	ENSG00000117598	81596	LPPR5	Lipid phosphate phosphatase-related protein type 5	163404	1	n/a	n/a	2.89e-01	1.690
279738006	ENSG00000215199	0	YWHAZP6	tyrosine 3-monooxygenase/tryptophan 5-monooxygenase activation protein, zeta pseudogene 6	0	9	n/a	n/a	3.52e-01	1.690
1101341	ENSG00000178053	4266	MLF1	myeloid leukemia factor 1	4291	3	n/a	n/a	3.13e-01	1.690
280048164	ENSG00000252542	0	SNORD36C	small nucleolar RNA, C/D box 36C	0	9	n/a	n/a	4.11e-01	1.689
1091574	ENSG00000117152	5967	RGS4	regulator of G-protein signaling 4	5999	1	n/a	n/a	3.75e-01	1.689
279828995	ENSG00000229097	0	CALM2P2	calmodulin 2 pseudogene 2	0	10	n/a	n/a	3.67e-01	1.689
1096306	ENSG00000151239	5724	TWF1	twinfilin, actin-binding protein, homolog 1 (Drosophila)	5756	12	n/a	n/a	2.81e-01	1.688
1096810	ENSG00000155380	6530	SLC16A1	solute carrier family 16, member 1 (monocarboxylic acid transporter 1)	6566	1	n/a	n/a	2.84e-01	1.688
1095221	ENSG00000142892	9882	PIGK	phosphatidylinositol glycan anchor biosynthesis, class K	10026	1	n/a	n/a	3.05e-01	1.688
1095139	ENSG00000142188	753	TMEM50B	transmembrane protein 50B	757	21	n/a	n/a	3.51e-01	1.688
1091194	ENSG00000114520	8652	SNX4	sorting nexin 4	8723	3	n/a	n/a	3.38e-01	1.688
1088527	ENSG00000085365	0	SCAMP1	secretory carrier membrane protein 1	0	5	n/a	n/a	2.79e-01	1.688
1102316	ENSG00000183346	85544	C10orf107	chromosome 10 open reading frame 107	219621	10	n/a	n/a	2.80e-01	1.687
1091242	ENSG00000114942	1920	EEF1B2	eukaryotic translation elongation factor 1 beta 2	1933	2	n/a	n/a	2.94e-01	1.687
280040323	ENSG00000251550	0	RP11-501C14.7	RP11-501C14.7	0	17	n/a	n/a	4.12e-01	1.687
1091438	ENSG00000116161	26846	CACYBP	calcyclin binding protein	27101	1	n/a	n/a	2.76e-01	1.686
1101758	ENSG00000180581	0	SRP9P1	signal recognition particle 9 pseudogene 1	0	10	n/a	n/a	3.13e-01	1.686
1094113	ENSG00000136021	34970	SCYL2	SCY1-like 2 (S. cerevisiae)	55681	12	n/a	n/a	2.81e-01	1.684
1092305	ENSG00000123560	5322	PLP1	proteolipid protein 1	5354	X	n/a	n/a	3.73e-01	1.684
279852937	ENSG00000231245	0	C1DP1	C1D nuclear receptor corepressor pseudogene 1	0	10	n/a	n/a	2.81e-01	1.684
1104677	ENSG00000198668	797	CALM1	calmodulin 1 (phosphorylase kinase, delta)	801	14	n/a	n/a	3.25e-01	1.684
1092253	ENSG00000123131	10402	PRDX4	peroxiredoxin 4	10549	X	n/a	n/a	3.42e-01	1.683
280061834	ENSG00000253785	0	CTC-308K20.3	CTC-308K20.3	0	5	n/a	n/a	3.49e-01	1.683
1094163	ENSG00000136267	1595	DGKB	diacylglycerol kinase, beta 90kDa	1607	7	n/a	n/a	3.67e-01	1.683
1098098	ENSG00000163818	33876	LZTFL1	leucine zipper transcription factor-like 1	54585	3	n/a	n/a	2.99e-01	1.683
279781200	ENSG00000224856	0	RP4-796I17.5	RP4-796I17.5	0	22	n/a	n/a	4.22e-01	1.683
1091182	ENSG00000114405	36689	C3orf14	chromosome 3 open reading frame 14	57415	3	n/a	n/a	2.89e-01	1.682
1104894	ENSG00000203724	123119	C1orf53	chromosome 1 open reading frame 53	388722	1	n/a	n/a	3.95e-01	1.682
279812388	ENSG00000227581	0	RP13-140E4.1	RP13-140E4.1	0	X	n/a	n/a	3.74e-01	1.681
1104838	ENSG00000198961	9723	PJA2	praja ring finger 2	9867	5	n/a	n/a	3.76e-01	1.681
1090616	ENSG00000109929	6275	SC5DL	sterol-C5-desaturase (ERG3 delta-5-desaturase homolog, S. cerevisiae)-like	6309	11	n/a	n/a	3.16e-01	1.680
1095600	ENSG00000145242	2029	EPHA5	EPH receptor A5	2044	4	n/a	n/a	3.86e-01	1.679
1101767	ENSG00000180628	58543	PCGF5	polycomb group ring finger 5	84333	10	n/a	n/a	3.38e-01	1.679
279947211	ENSG00000240286	0	MEAF6P1	MYST/Esa1-associated factor 6 pseudogene 1	0	2	n/a	n/a	3.15e-01	1.678
279884024	ENSG00000233971	0	AC067950.1	AC067950.1	0	2	n/a	n/a	3.58e-01	1.678
1091805	ENSG00000119446	60179	RBM18	RNA binding motif protein 18	92400	9	n/a	n/a	3.47e-01	1.678
279881781	ENSG00000233786	0	CDC27P1	cell division cycle 27 homolog (S. cerevisiae) pseudogene 1	0	2	n/a	n/a	2.99e-01	1.678
1089285	ENSG00000100902	5655	PSMA6	proteasome (prosome, macropain) subunit, alpha type, 6	5687	14	n/a	n/a	2.82e-01	1.677
1105773	ENSG00000212928	0	AL391152.1	AL391152.1	0	14	n/a	n/a	3.59e-01	1.677
1101867	ENSG00000181163	4838	NPM1	nucleophosmin (nucleolar phosphoprotein B23, numatrin)	4869	5	n/a	n/a	2.87e-01	1.677
1096266	ENSG00000150787	5773	PTS	6-pyruvoyltetrahydropterin synthase	5805	11	n/a	n/a	2.81e-01	1.677
1099563	ENSG00000169446	60275	MMGT1	membrane magnesium transporter 1	93380	X	n/a	n/a	3.02e-01	1.676
280041741	ENSG00000251644	0	RP11-442P12.1	RP11-442P12.1	0	4	n/a	n/a	3.49e-01	1.676
279838749	ENSG00000229994	0	RP4-765A10.1	RP4-765A10.1	0	1	n/a	n/a	3.40e-01	1.675
279921644	ENSG00000237406	0	AL079295.1	AL079295.1	0	22	n/a	n/a	3.08e-01	1.675
279667962	ENSG00000202477	9170	SNORD25	small nucleolar RNA, C/D box 25	9303	11	n/a	n/a	4.05e-01	1.674
280091109	ENSG00000255883	0	AC099522.1	AC099522.1	0	5	n/a	n/a	3.49e-01	1.674
280057319	ENSG00000253480	0	RP11-39H3.1	RP11-39H3.1	0	5	n/a	n/a	3.49e-01	1.674
1100188	ENSG00000172115	33497	CYCS	cytochrome c, somatic	54205	7	n/a	n/a	2.82e-01	1.672
280119635	ENSG00000258677	0	RP11-463D19.2	RP11-463D19.2	0	8	n/a	n/a	3.52e-01	1.672
1101799	ENSG00000180817	5432	PPA1	pyrophosphatase (inorganic) 1	5464	10	n/a	n/a	2.99e-01	1.672
279896495	ENSG00000235065	0	RPL24P2	ribosomal protein L24 pseudogene 2	0	20	n/a	n/a	2.82e-01	1.672
1090090	ENSG00000105835	9990	NAMPT	nicotinamide phosphoribosyltransferase	10135	7	n/a	n/a	2.82e-01	1.671
1101951	ENSG00000181744	83779	C3orf58	chromosome 3 open reading frame 58	205428	3	n/a	n/a	4.16e-01	1.671
1090659	ENSG00000110315	30346	RNF141	ring finger protein 141	50862	11	n/a	n/a	3.40e-01	1.671
280095127	ENSG00000256356	0	RP11-320N7.3	RP11-320N7.3	0	12	n/a	n/a	4.10e-01	1.671
1093663	ENSG00000133393	78963	FOPNL	FGFR1OP N-terminal like	123811	16	n/a	n/a	2.79e-01	1.670
279774110	ENSG00000224237	0	AC093555.1	AC093555.1	0	3	n/a	n/a	2.88e-01	1.670
279748964	ENSG00000219375	0	ATP5GP1	ATP5GP1	0	6	n/a	n/a	4.00e-01	1.670
279489069	ENSG00000178503	0	AC009530.1	AC009530.1	0	7	n/a	n/a	4.19e-01	1.669
1099656	ENSG00000169891	9061	REPS2	RALBP1 associated Eps domain containing 2	9185	X	n/a	n/a	3.73e-01	1.669
1094038	ENSG00000135655	9814	USP15	ubiquitin specific peptidase 15	9958	12	n/a	n/a	2.91e-01	1.668
1087813	ENSG00000065615	30649	CYB5R4	cytochrome b5 reductase 4	51167	6	n/a	n/a	3.04e-01	1.668
1099573	ENSG00000169508	1868	GPR183	G protein-coupled receptor 183	1880	13	n/a	n/a	3.82e-01	1.667
1099583	ENSG00000169567	3076	HINT1	histidine triad nucleotide binding protein 1	3094	5	n/a	n/a	2.81e-01	1.667
1092650	ENSG00000125870	6589	SNRPB2	small nuclear ribonucleoprotein polypeptide B	6629	20	n/a	n/a	3.09e-01	1.666
1096727	ENSG00000154640	10792	BTG3	BTG family, member 3	10950	21	n/a	n/a	3.10e-01	1.666
1090326	ENSG00000107669	10942	ATE1	arginyltransferase 1	11101	10	n/a	n/a	3.56e-01	1.666
1091469	ENSG00000116473	5874	RAP1A	RAP1A, member of RAS oncogene family	5906	1	n/a	n/a	3.55e-01	1.666
1096620	ENSG00000153814	85809	JAZF1	JAZF zinc finger 1	221895	7	n/a	n/a	3.08e-01	1.665
279894362	ENSG00000234882	0	EIF3EP1	eukaryotic translation initiation factor 3, subunit E pseudogene 1	0	6	n/a	n/a	2.77e-01	1.665
1091874	ENSG00000119900	55430	OGFRL1	opioid growth factor receptor-like 1	79627	6	n/a	n/a	3.47e-01	1.665
1088288	ENSG00000078140	3075	UBE2K	ubiquitin-conjugating enzyme E2K	3093	4	n/a	n/a	3.31e-01	1.665
1095002	ENSG00000141198	9895	TOM1L1	target of myb1 (chicken)-like 1	10040	17	n/a	n/a	3.45e-01	1.665
1098052	ENSG00000163683	83664	C4orf34	chromosome 4 open reading frame 34	201895	4	n/a	n/a	2.96e-01	1.665
279938082	ENSG00000239208	0	AC092295.5	AC092295.5	0	19	n/a	n/a	2.77e-01	1.665
1099398	ENSG00000168772	56120	CXXC4	CXXC finger protein 4	80319	4	n/a	n/a	2.82e-01	1.665
1093491	ENSG00000132406	59200	TMEM128	transmembrane protein 128	85013	4	n/a	n/a	3.30e-01	1.664
279793550	ENSG00000225923	0	RP4-736I12.1	RP4-736I12.1	0	1	n/a	n/a	3.85e-01	1.664
1090218	ENSG00000106588	5651	PSMA2	proteasome (prosome, macropain) subunit, alpha type, 2	5683	7	n/a	n/a	2.70e-01	1.664
279786828	ENSG00000225356	0	RP11-433O3.1	RP11-433O3.1	0	4	n/a	n/a	3.71e-01	1.664
280078548	ENSG00000254969	0	RP11-939C17.2	RP11-939C17.2	0	11	n/a	n/a	3.73e-01	1.664
1095386	ENSG00000143751	81615	C1orf55	chromosome 1 open reading frame 55	163859	1	n/a	n/a	3.49e-01	1.664
1097796	ENSG00000162840	0	MT1P2	metallothionein 1 pseudogene 2	0	4	n/a	n/a	4.16e-01	1.663
279503493	ENSG00000180673	0	RP11-323K3.1	RP11-323K3.1	0	4	n/a	n/a	3.48e-01	1.662
279979709	ENSG00000243859	0	CTD-2331D11.1	CTD-2331D11.1	0	5	n/a	n/a	3.46e-01	1.662
279784987	ENSG00000225200	0	AB019441.29	AB019441.29	0	14	n/a	n/a	3.75e-01	1.662
1088963	ENSG00000099256	36231	PRTFDC1	phosphoribosyl transferase domain containing 1	56952	10	n/a	n/a	3.08e-01	1.662
280013687	ENSG00000249462	0	MLLT10P2	myeloid/lymphoid or mixed-lineage leukemia (trithorax homolog, Drosophila); translocated to, 10 pseudogene 2	0	4	n/a	n/a	3.09e-01	1.661
1096640	ENSG00000153956	777	CACNA2D1	calcium channel, voltage-dependent, alpha 2/delta subunit 1	781	7	n/a	n/a	3.63e-01	1.661
1095354	ENSG00000143549	7127	TPM3	tropomyosin 3	7170	1	n/a	n/a	2.84e-01	1.660
1092323	ENSG00000123684	9782	LPGAT1	lysophosphatidylglycerol acyltransferase 1	9926	1	n/a	n/a	3.55e-01	1.660
280079031	ENSG00000254994	0	RP5-1042K10.13	RP5-1042K10.13	0	22	n/a	n/a	2.82e-01	1.660
1100202	ENSG00000172171	55539	C17orf42	chromosome 17 open reading frame 42	79736	17	n/a	n/a	2.94e-01	1.659
1107579	ENSG00000229644	0	NAMPTL	nicotinamide phosphoribosyltransferase-like	0	10	n/a	n/a	3.45e-01	1.659
1102582	ENSG00000184385	80853	C21orf128	chromosome 21 open reading frame 128	150147	21	n/a	n/a	3.40e-01	1.658
279911617	ENSG00000236498	0	AC107081.5	AC107081.5	0	2	n/a	n/a	3.98e-01	1.658
1091259	ENSG00000115091	9951	ACTR3	ARP3 actin-related protein 3 homolog (yeast)	10096	2	n/a	n/a	2.80e-01	1.658
1104112	ENSG00000196937	10300	FAM3C	family with sequence similarity 3, member C	10447	7	n/a	n/a	2.85e-01	1.657
279781825	ENSG00000224908	0	TIMM8BP2	translocase of inner mitochondrial membrane 8B pseudogene 2	0	X	n/a	n/a	4.15e-01	1.657
279813114	ENSG00000227671	0	RP11-488L18.4	RP11-488L18.4	0	1	n/a	n/a	2.87e-01	1.657
1093787	ENSG00000134294	33698	SLC38A2	solute carrier family 38, member 2	54407	12	n/a	n/a	3.57e-01	1.657
1093746	ENSG00000134108	34496	ARL8B	ADP-ribosylation factor-like 8B	55207	3	n/a	n/a	2.99e-01	1.657
1091843	ENSG00000119698	36991	PPP4R4	protein phosphatase 4, regulatory subunit 4	57718	14	n/a	n/a	3.47e-01	1.657
279703996	ENSG00000206806	0	Y_RNA	Y RNA	0	11	n/a	n/a	4.47e-01	1.657
279914768	ENSG00000236801	0	RP11-373A9.1	RP11-373A9.1	0	9	n/a	n/a	3.56e-01	1.656
279764261	ENSG00000223476	0	VN1R42P	vomeronasal 1 receptor 42 pseudogene	0	7	n/a	n/a	3.97e-01	1.656
1091040	ENSG00000113140	6638	SPARC	secreted protein, acidic, cysteine-rich (osteonectin)	6678	5	n/a	n/a	3.12e-01	1.656
279886131	ENSG00000234176	0	HSPA8P1	heat shock 70kDa protein 8 pseudogene 1	0	X	n/a	n/a	3.63e-01	1.655
1096381	ENSG00000151746	633	BICD1	bicaudal D homolog 1 (Drosophila)	636	12	n/a	n/a	3.58e-01	1.655
1096241	ENSG00000150625	2806	GPM6A	glycoprotein M6A	2823	4	n/a	n/a	3.11e-01	1.655
1098718	ENSG00000166128	31242	RAB8B	RAB8B, member RAS oncogene family	51762	15	n/a	n/a	2.83e-01	1.654
279748806	ENSG00000219249	0	AMZ2P2	archaelysin family metallopeptidase 2 pseudogene 2	0	6	n/a	n/a	3.17e-01	1.654
1096584	ENSG00000153310	31051	FAM49B	family with sequence similarity 49, member B	51571	8	n/a	n/a	2.98e-01	1.654
1102901	ENSG00000185728	90146	YTHDF3	YTH domain family, member 3	253943	8	n/a	n/a	3.93e-01	1.654
279815748	ENSG00000227890	0	AC079354.2	AC079354.2	0	2	n/a	n/a	3.13e-01	1.654
279781574	ENSG00000224892	0	RPS4XP16	ribosomal protein S4X pseudogene 16	0	13	n/a	n/a	3.97e-01	1.654
1087275	ENSG00000021574	6643	SPAST	spastin	6683	2	n/a	n/a	3.85e-01	1.654
280132514	ENSG00000259413	0	RP11-5O23.1	RP11-5O23.1	0	15	n/a	n/a	3.70e-01	1.653
1098202	ENSG00000164109	4060	MAD2L1	MAD2 mitotic arrest deficient-like 1 (yeast)	4085	4	n/a	n/a	2.82e-01	1.653
1093542	ENSG00000132664	10474	POLR3F	polymerase (RNA) III (DNA directed) polypeptide F, 39 kDa	10621	20	n/a	n/a	2.98e-01	1.653
1091903	ENSG00000120063	10525	GNA13	guanine nucleotide binding protein (G protein), alpha 13	10672	17	n/a	n/a	2.85e-01	1.652
1087705	ENSG00000061794	37948	MRPS35	mitochondrial ribosomal protein S35	60488	12	n/a	n/a	3.54e-01	1.652
1088437	ENSG00000082212	4175	ME2	malic enzyme 2, NAD(+)-dependent, mitochondrial	4200	18	n/a	n/a	3.28e-01	1.652
1093917	ENSG00000135070	57371	ISCA1	iron-sulfur cluster assembly 1 homolog (S. cerevisiae)	81689	9	n/a	n/a	2.75e-01	1.652
1090555	ENSG00000109332	7280	UBE2D3	ubiquitin-conjugating enzyme E2D 3	7323	4	n/a	n/a	2.98e-01	1.651
1095678	ENSG00000145817	57257	YIPF5	Yip1 domain family, member 5	81555	5	n/a	n/a	2.96e-01	1.651
1087571	ENSG00000052723	55944	SIKE1	suppressor of IKBKE 1	80143	1	n/a	n/a	3.08e-01	1.651
1091180	ENSG00000114391	6120	RPL24	ribosomal protein L24	6152	3	n/a	n/a	3.63e-01	1.651
1087343	ENSG00000029153	36217	ARNTL2	aryl hydrocarbon receptor nuclear translocator-like 2	56938	12	n/a	n/a	3.55e-01	1.651
1090865	ENSG00000111850	36426	C6orf162	chromosome 6 open reading frame 162	57150	6	n/a	n/a	2.90e-01	1.650
279468137	ENSG00000175741	0	RWDD4P2	RWD domain containing 4 pseudogene 2	0	7	n/a	n/a	2.88e-01	1.650
279803748	ENSG00000226824	0	RP4-756H11.3	RP4-756H11.3	0	7	n/a	n/a	3.79e-01	1.649
279707993	ENSG00000207494	0	Y_RNA	Y RNA	0	10	n/a	n/a	3.91e-01	1.649
279865549	ENSG00000232370	0	AF241726.2	AF241726.2	0	X	n/a	n/a	5.07e-01	1.649
279872252	ENSG00000232946	0	RP11-390F4.2	RP11-390F4.2	0	9	n/a	n/a	3.30e-01	1.649
1086958	ENSG00000005436	6896	C2orf3	chromosome 2 open reading frame 3	6936	2	n/a	n/a	3.09e-01	1.648
1096818	ENSG00000155508	9203	CNOT8	CCR4-NOT transcription complex, subunit 8	9337	5	n/a	n/a	3.02e-01	1.648
280069067	ENSG00000254307	0	KB-1608C10.2	KB-1608C10.2	0	8	n/a	n/a	3.11e-01	1.648
279762905	ENSG00000223313	0	U6	U6 spliceosomal RNA	0	15	n/a	n/a	4.35e-01	1.648
1089214	ENSG00000100528	10030	CNIH	cornichon homolog (Drosophila)	10175	14	n/a	n/a	3.73e-01	1.648
279667402	ENSG00000202318	0	Y_RNA	Y RNA	0	12	n/a	n/a	3.91e-01	1.647
1087465	ENSG00000043093	33458	DCUN1D1	DCN1, defective in cullin neddylation 1, domain containing 1 (S. cerevisiae)	54165	3	n/a	n/a	3.49e-01	1.647
279905109	ENSG00000235904	0	RBMS3-AS3	RBMS3 antisense RNA 3 (non-protein coding)	0	3	n/a	n/a	4.19e-01	1.647
1090513	ENSG00000108984	5576	MAP2K6	mitogen-activated protein kinase kinase 6	5608	17	n/a	n/a	3.02e-01	1.646
1089604	ENSG00000102897	36425	LYRM1	LYR motif containing 1	57149	16	n/a	n/a	3.62e-01	1.646
280034253	ENSG00000251095	0	RP11-115D19.1	RP11-115D19.1	0	4	n/a	n/a	3.98e-01	1.646
1105120	ENSG00000204388	3284	HSPA1B	heat shock 70kDa protein 1B	3304	6	n/a	n/a	4.06e-01	1.646
279981806	ENSG00000244073	0	CTD-2284O10.1	CTD-2284O10.1	0	5	n/a	n/a	3.00e-01	1.645
1099078	ENSG00000167552	7800	TUBA1A	tubulin, alpha 1a	7846	12	n/a	n/a	3.18e-01	1.645
1104763	ENSG00000198836	4944	OPA1	optic atrophy 1 (autosomal dominant)	4976	3	n/a	n/a	3.18e-01	1.644
1091637	ENSG00000117600	9746	RP4-788L13.1	Lipid phosphate phosphatase-related protein type 4	9890	1	n/a	n/a	4.22e-01	1.644
280050705	ENSG00000252910	0	U7	U7 small nuclear RNA	0	8	n/a	n/a	4.47e-01	1.643
1100480	ENSG00000173452	90325	TMEM196	transmembrane protein 196	256130	7	n/a	n/a	3.00e-01	1.642
1094416	ENSG00000137628	34890	DDX60	DEAD (Asp-Glu-Ala-Asp) box polypeptide 60	55601	4	n/a	n/a	4.22e-01	1.642
279685023	ENSG00000204637	0	AC068538.2	AC068538.2	0	2	n/a	n/a	3.54e-01	1.642
1101291	ENSG00000177707	25694	PVRL3	poliovirus receptor-related 3	25945	3	n/a	n/a	3.55e-01	1.642
1092360	ENSG00000124107	6552	SLPI	secretory leukocyte peptidase inhibitor	6590	20	n/a	n/a	4.37e-01	1.642
279797681	ENSG00000226284	0	ARPC3P1	actin related protein 2/3 complex, subunit 3 pseudogene 1	0	20	n/a	n/a	3.79e-01	1.642
1087033	ENSG00000007129	59876	CEACAM21	carcinoembryonic antigen-related cell adhesion molecule 21	90273	19	n/a	n/a	3.05e-01	1.642
280074114	ENSG00000254673	0	RP11-598P20.5	Uncharacterized protein	0	8	n/a	n/a	3.12e-01	1.641
1096904	ENSG00000156253	9924	RWDD2B	RWD domain containing 2B	10069	21	n/a	n/a	3.92e-01	1.641
1104766	ENSG00000198839	11019	ZNF277	zinc finger protein 277	11179	7	n/a	n/a	3.03e-01	1.641
1092885	ENSG00000127995	41445	CASD1	CAS1 domain containing 1	64921	7	n/a	n/a	3.00e-01	1.641
1091333	ENSG00000115484	10428	CCT4	chaperonin containing TCP1, subunit 4 (delta)	10575	2	n/a	n/a	2.91e-01	1.640
1096310	ENSG00000151287	60248	C13orf27	chromosome 13 open reading frame 27	93081	13	n/a	n/a	3.08e-01	1.640
1104430	ENSG00000197903	59423	HIST1H2BK	histone cluster 1, H2bk	85236	6	n/a	n/a	2.81e-01	1.640
279849023	ENSG00000230897	0	AC013248.1	AC013248.1	0	17	n/a	n/a	4.38e-01	1.640
1092134	ENSG00000122042	5380	UBL3	ubiquitin-like 3	5412	13	n/a	n/a	4.05e-01	1.639
279945718	ENSG00000240132	0	ETF1P2	eukaryotic translation termination factor 1 pseudogene 2	0	7	n/a	n/a	2.79e-01	1.638
1088830	ENSG00000092020	34301	PPP2R3C	protein phosphatase 2, regulatory subunit B'', gamma	55012	14	n/a	n/a	2.95e-01	1.638
1091406	ENSG00000115963	387	RND3	Rho family GTPase 3	390	2	n/a	n/a	2.82e-01	1.638
1087342	ENSG00000028839	9378	TBPL1	TBP-like 1	9519	6	n/a	n/a	3.12e-01	1.638
1103889	ENSG00000196323	28804	ZBTB44	zinc finger and BTB domain containing 44	29068	11	n/a	n/a	3.49e-01	1.638
1097690	ENSG00000162441	58538	LZIC	leucine zipper and CTNNBIP1 domain containing	84328	1	n/a	n/a	3.11e-01	1.638
1105423	ENSG00000205269	1002442	TMEM170B	transmembrane protein 170B	100113407	6	n/a	n/a	3.75e-01	1.638
279509439	ENSG00000181524	0	RPL24P4	ribosomal protein L24 pseudogene 4	0	6	n/a	n/a	3.74e-01	1.638
280128329	ENSG00000259173	0	RP11-30K9.7	RP11-30K9.7	0	15	n/a	n/a	2.97e-01	1.637
1094078	ENSG00000135900	41604	MRPL44	mitochondrial ribosomal protein L44	65080	2	n/a	n/a	2.95e-01	1.637
1090815	ENSG00000111647	22829	UHRF1BP1L	UHRF1 binding protein 1-like	23074	12	n/a	n/a	3.18e-01	1.636
279961080	ENSG00000241932	0	RP11-14K2.1	RP11-14K2.1	0	16	n/a	n/a	3.93e-01	1.636
279475941	ENSG00000176840	94301	MIR7-3HG	MIR7-3 host gene (non-protein coding)	284424	19	n/a	n/a	3.50e-01	1.636
1096660	ENSG00000154114	85585	TBCEL	tubulin folding cofactor E-like	219899	11	n/a	n/a	3.54e-01	1.636
280042501	ENSG00000251721	0	snoZ5	Small nucleolar RNA Z5	0	2	n/a	n/a	3.98e-01	1.635
1100223	ENSG00000172260	90401	NEGR1	neuronal growth regulator 1	257194	1	n/a	n/a	2.81e-01	1.635
1100705	ENSG00000174695	81115	TMEM167A	transmembrane protein 167A	153339	5	n/a	n/a	2.80e-01	1.635
279695669	ENSG00000205596	0	RP5-1132H15.2	RP5-1132H15.2	0	7	n/a	n/a	3.79e-01	1.634
1088931	ENSG00000096060	2273	FKBP5	FK506 binding protein 5	2289	6	n/a	n/a	4.35e-01	1.634
1100617	ENSG00000174173	34220	RG9MTD1	RNA (guanine-9-) methyltransferase domain containing 1	54931	3	n/a	n/a	2.75e-01	1.634
279912953	ENSG00000236654	0	AC079780.3	AC079780.3	0	7	n/a	n/a	3.88e-01	1.633
1091286	ENSG00000115252	5104	PDE1A	phosphodiesterase 1A, calmodulin-dependent	5136	2	n/a	n/a	3.95e-01	1.633
280036670	ENSG00000251289	0	RP5-1007M22.3	RP5-1007M22.3	0	1	n/a	n/a	4.21e-01	1.632
279735661	ENSG00000214975	0	PPIAP29	peptidylprolyl isomerase A (cyclophilin A) pseudogene 29	0	6	n/a	n/a	3.22e-01	1.632
1096260	ENSG00000150768	1725	DLAT	dihydrolipoamide S-acetyltransferase	1737	11	n/a	n/a	2.82e-01	1.631
279863491	ENSG00000232155	0	AF277315.19	AF277315.19	0	X	n/a	n/a	3.66e-01	1.631
279706957	ENSG00000207314	167232	SNORA44	small nucleolar RNA, H/ACA box 44	677825	1	n/a	n/a	3.62e-01	1.631
279856382	ENSG00000231552	0	AC104306.5	AC104306.5	0	3	n/a	n/a	3.54e-01	1.631
1088842	ENSG00000092199	3163	HNRNPC	heterogeneous nuclear ribonucleoprotein C (C1/C2)	3183	14	n/a	n/a	2.99e-01	1.631
279806433	ENSG00000227034	0	RP11-234N17.1	RP11-234N17.1	0	1	n/a	n/a	4.07e-01	1.631
1102437	ENSG00000183775	36801	KCTD16	potassium channel tetramerisation domain containing 16	57528	5	n/a	n/a	4.11e-01	1.631
280084391	ENSG00000255302	23494	EID1	EP300 interacting inhibitor of differentiation 1	23741	15	n/a	n/a	3.08e-01	1.630
279854402	ENSG00000231381	0	RNF2P1	ring finger protein 2 pseudogene 1	0	9	n/a	n/a	3.18e-01	1.630
1099244	ENSG00000168081	5336	PNOC	prepronociceptin	5368	8	n/a	n/a	3.55e-01	1.630
279799166	ENSG00000226405	0	RP5-984P4.1	RP5-984P4.1	0	20	n/a	n/a	3.62e-01	1.630
279789224	ENSG00000225558	0	UBE2D3P2	ubiquitin-conjugating enzyme E2D 3 pseudogene 2	0	3	n/a	n/a	3.54e-01	1.630
1102286	ENSG00000183230	28855	CTNNA3	catenin (cadherin-associated protein), alpha 3	29119	10	n/a	n/a	3.85e-01	1.630
1086872	ENSG00000001084	2712	GCLC	glutamate-cysteine ligase, catalytic subunit	2729	6	n/a	n/a	3.69e-01	1.629
1103448	ENSG00000188010	182450	MORN2	MORN repeat containing 2	729967	2	n/a	n/a	3.28e-01	1.629
280063180	ENSG00000253886	0	CTB-158E9.2	CTB-158E9.2	0	5	n/a	n/a	2.95e-01	1.629
1088491	ENSG00000083937	25727	CHMP2B	charged multivesicular body protein 2B	25978	3	n/a	n/a	3.17e-01	1.628
279983814	ENSG00000244279	0	AC006027.2	AC006027.2	0	7	n/a	n/a	2.94e-01	1.628
1097664	ENSG00000162368	31207	CMPK1	cytidine monophosphate (UMP-CMP) kinase 1, cytosolic	51727	1	n/a	n/a	2.84e-01	1.628
1095568	ENSG00000144895	58156	EIF2A	eukaryotic translation initiation factor 2A, 65kDa	83939	3	n/a	n/a	2.82e-01	1.628
279748472	ENSG00000218980	0	FTH1P15	ferritin, heavy polypeptide 1 pseudogene 15	0	6	n/a	n/a	3.09e-01	1.627
1087211	ENSG00000014123	23131	UFL1	UFM1-specific ligase 1	23376	6	n/a	n/a	3.51e-01	1.627
1089767	ENSG00000104164	26006	PLDN	pallidin homolog (mouse)	26258	15	n/a	n/a	2.89e-01	1.627
1109145	ENSG00000244462	9992	RBM12	RNA binding motif protein 12	10137	20	n/a	n/a	3.47e-01	1.627
1089260	ENSG00000100744	31007	C14orf129	chromosome 14 open reading frame 129	51527	14	n/a	n/a	3.59e-01	1.627
1087647	ENSG00000057608	2649	GDI2	GDP dissociation inhibitor 2	2665	10	n/a	n/a	3.12e-01	1.627
1090591	ENSG00000109738	2726	GLRB	glycine receptor, beta	2743	4	n/a	n/a	3.56e-01	1.627
279931754	ENSG00000238247	0	GS1-309P15.4	GS1-309P15.4	0	X	n/a	n/a	3.63e-01	1.627
1098753	ENSG00000166225	10660	FRS2	fibroblast growth factor receptor substrate 2	10818	12	n/a	n/a	3.27e-01	1.626
1100124	ENSG00000171840	4784	NINJ2	ninjurin 2	4815	12	n/a	n/a	4.18e-01	1.625
279818910	ENSG00000228206	0	AC016717.1	AC016717.1	0	2	n/a	n/a	4.08e-01	1.625
1087437	ENSG00000040341	26812	STAU2	staufen, RNA binding protein, homolog 2 (Drosophila)	27067	8	n/a	n/a	3.04e-01	1.625
1095782	ENSG00000146476	55427	C6orf211	chromosome 6 open reading frame 211	79624	6	n/a	n/a	3.73e-01	1.625
280062977	ENSG00000253877	0	RP11-946L20.2	RP11-946L20.2	0	8	n/a	n/a	4.42e-01	1.625
1100712	ENSG00000174738	9831	NR1D2	nuclear receptor subfamily 1, group D, member 2	9975	3	n/a	n/a	4.13e-01	1.625
1091766	ENSG00000118990	0	GLRXP3	glutaredoxin (thioltransferase) pseudogene 3	0	5	n/a	n/a	3.41e-01	1.624
1103613	ENSG00000188674	123259	C2orf80	chromosome 2 open reading frame 80	389073	2	n/a	n/a	3.14e-01	1.624
279849630	ENSG00000230956	0	RP3-452M16.1	RP3-452M16.1	0	X	n/a	n/a	3.38e-01	1.624
1087523	ENSG00000049130	4229	KITLG	KIT ligand	4254	12	n/a	n/a	3.45e-01	1.624
1090572	ENSG00000109536	2467	FRG1	FSHD region gene 1	2483	4	n/a	n/a	2.88e-01	1.624
280085622	ENSG00000255387	0	RP11-23F23.3	RP11-23F23.3	0	11	n/a	n/a	3.69e-01	1.623
1102486	ENSG00000184007	8022	PTP4A2	protein tyrosine phosphatase type IVA, member 2	8073	1	n/a	n/a	3.69e-01	1.623
1094585	ENSG00000138430	29524	OLA1	Obg-like ATPase 1	29789	2	n/a	n/a	3.60e-01	1.622
1101279	ENSG00000177683	81725	THAP5	THAP domain containing 5	168451	7	n/a	n/a	3.15e-01	1.622
1091404	ENSG00000115947	4968	ORC4	origin recognition complex, subunit 4	5000	2	n/a	n/a	2.89e-01	1.622
1096074	ENSG00000148908	5969	RGS10	regulator of G-protein signaling 10	6001	10	n/a	n/a	3.01e-01	1.622
1102396	ENSG00000183662	128168	FAM19A1	family with sequence similarity 19 (chemokine (C-C motif)-like), member A1	407738	3	n/a	n/a	3.69e-01	1.622
279901524	ENSG00000235547	0	NDUFB11P1	NADH dehydrogenase (ubiquinone) 1 beta subcomplex, 11, pseudogene 1	0	11	n/a	n/a	3.12e-01	1.622
1100280	ENSG00000172466	7529	ZNF24	zinc finger protein 24	7572	18	n/a	n/a	4.16e-01	1.621
1105010	ENSG00000204103	9791	MAFB	v-maf musculoaponeurotic fibrosarcoma oncogene homolog B (avian)	9935	20	n/a	n/a	2.84e-01	1.621
1097711	ENSG00000162545	34739	CAMK2N1	calcium/calmodulin-dependent protein kinase II inhibitor 1	55450	1	n/a	n/a	3.77e-01	1.621
1092151	ENSG00000122223	31224	CD244	CD244 molecule, natural killer cell receptor 2B4	51744	1	n/a	n/a	2.90e-01	1.621
279951633	ENSG00000240795	0	AP003461.4	AP003461.4	0	11	n/a	n/a	3.91e-01	1.621
280008696	ENSG00000249014	0	HMGN2P4	high mobility group nucleosomal binding domain 2 pseudogene 4	0	5	n/a	n/a	3.87e-01	1.621
279783231	ENSG00000225026	0	AC091492.2	AC091492.2	0	3	n/a	n/a	3.39e-01	1.620
1098089	ENSG00000163806	89451	SPDYA	speedy homolog A (Xenopus laevis)	245711	2	n/a	n/a	3.40e-01	1.620
1104421	ENSG00000197885	28248	NKIRAS1	NFKB inhibitor interacting Ras-like 1	28512	3	n/a	n/a	2.85e-01	1.620
1088589	ENSG00000087053	8819	MTMR2	myotubularin related protein 2	8898	11	n/a	n/a	3.19e-01	1.619
279841225	ENSG00000230207	0	RP11-87M1.1	RP11-87M1.1	0	9	n/a	n/a	3.56e-01	1.619
1091113	ENSG00000113658	4065	SMAD5	SMAD family member 5	4090	5	n/a	n/a	3.49e-01	1.619
280089563	ENSG00000255729	0	AC005618.1	AC005618.1	0	5	n/a	n/a	3.49e-01	1.619
1086992	ENSG00000006128	6823	TAC1	tachykinin, precursor 1	6863	7	n/a	n/a	3.49e-01	1.619
1097256	ENSG00000159189	710	C1QC	complement component 1, q subcomponent, C chain	714	1	n/a	n/a	4.01e-01	1.619
279928161	ENSG00000237943	0	RP11-5N23.2	RP11-5N23.2	0	10	n/a	n/a	3.82e-01	1.619
279861930	ENSG00000232024	0	LSM12P1	LSM12 homolog (S. cerevisiae) pseudogene 1	0	8	n/a	n/a	2.96e-01	1.618
1096382	ENSG00000151748	37945	SAV1	salvador homolog 1 (Drosophila)	60485	14	n/a	n/a	3.72e-01	1.618
1097739	ENSG00000162636	94352	FAM102B	family with sequence similarity 102, member B	284611	1	n/a	n/a	3.63e-01	1.617
1087284	ENSG00000022355	2538	GABRA1	gamma-aminobutyric acid (GABA) A receptor, alpha 1	2554	5	n/a	n/a	3.67e-01	1.617
1105936	ENSG00000213920	80446	MDP1	magnesium-dependent phosphatase 1	145553	14	n/a	n/a	3.56e-01	1.617
279919204	ENSG00000237214	0	RP11-12M9.3	RP11-12M9.3	0	22	n/a	n/a	3.98e-01	1.617
279915846	ENSG00000236900	0	TIMM9P1	translocase of inner mitochondrial membrane 9 homolog (yeast) pseudogene 1	0	10	n/a	n/a	3.68e-01	1.617
1092531	ENSG00000125249	5879	RAP2A	RAP2A, member of RAS oncogene family	5911	13	n/a	n/a	3.16e-01	1.617
1088696	ENSG00000089127	4907	OAS1	2'-5'-oligoadenylate synthetase 1, 40/46kDa	4938	12	n/a	n/a	3.83e-01	1.617
1091103	ENSG00000113597	55808	C5orf44	chromosome 5 open reading frame 44	80006	5	n/a	n/a	3.13e-01	1.616
280052784	ENSG00000253153	0	KB-1562D12.3	KB-1562D12.3	0	8	n/a	n/a	2.90e-01	1.616
1100467	ENSG00000173391	4941	OLR1	oxidized low density lipoprotein (lectin-like) receptor 1	4973	12	n/a	n/a	3.61e-01	1.616
280031338	ENSG00000250853	0	CTD-2331H7.1	CTD-2331H7.1	0	5	n/a	n/a	4.03e-01	1.616
1094727	ENSG00000139292	8483	LGR5	leucine-rich repeat containing G protein-coupled receptor 5	8549	12	n/a	n/a	3.96e-01	1.616
279883526	ENSG00000233929	0	MT1XP1	metallothionein 1X pseudogene 1	0	1	n/a	n/a	4.06e-01	1.615
1088745	ENSG00000090263	31130	MRPS33	mitochondrial ribosomal protein S33	51650	7	n/a	n/a	2.75e-01	1.615
1095617	ENSG00000145354	149565	CISD2	CDGSH iron sulfur domain 2	493856	4	n/a	n/a	3.14e-01	1.615
1102938	ENSG00000185885	8453	IFITM1	interferon induced transmembrane protein 1 (9-27)	8519	11	n/a	n/a	3.96e-01	1.614
1091993	ENSG00000120729	9358	MYOT	myotilin	9499	5	n/a	n/a	3.06e-01	1.614
279823635	ENSG00000228623	0	ZNF883	zinc finger protein 883	0	9	n/a	n/a	3.13e-01	1.613
279596568	ENSG00000189343	0	AC004448.3	AC004448.3	0	17	n/a	n/a	4.03e-01	1.613
279743011	ENSG00000215871	0	RP5-837M10.1	RP5-837M10.1	0	1	n/a	n/a	3.22e-01	1.613
280098443	ENSG00000256745	0	RP11-680H20.1	RP11-680H20.1	0	11	n/a	n/a	3.12e-01	1.613
280134822	ENSG00000259537	0	RP11-795G3.3	RP11-795G3.3	0	15	n/a	n/a	4.12e-01	1.613
1092228	ENSG00000122873	35135	CISD1	CDGSH iron sulfur domain 1	55847	10	n/a	n/a	2.73e-01	1.613
279663797	ENSG00000201302	0	SNORA65	small nucleolar RNA, H/ACA box 65	0	9	n/a	n/a	3.49e-01	1.613
1091385	ENSG00000115827	55869	DCAF17	DDB1 and CUL4 associated factor 17	80067	2	n/a	n/a	2.82e-01	1.612
279786931	ENSG00000225369	0	AC009506.2	AC009506.2	0	2	n/a	n/a	2.91e-01	1.612
1090923	ENSG00000112237	887	CCNC	cyclin C	892	6	n/a	n/a	2.81e-01	1.612
279969449	ENSG00000242808	0	SOX2-OT	SOX2 overlapping transcript (non-protein coding)	0	3	n/a	n/a	3.75e-01	1.611
279660437	ENSG00000200279	1013322	SNORD114-10	small nucleolar RNA, C/D box 114-10	767588	14	n/a	n/a	3.91e-01	1.611
1093374	ENSG00000131507	56536	NDFIP1	Nedd4 family interacting protein 1	80762	5	n/a	n/a	3.00e-01	1.611
1098930	ENSG00000166913	7486	YWHAB	tyrosine 3-monooxygenase/tryptophan 5-monooxygenase activation protein, beta polypeptide	7529	20	n/a	n/a	3.47e-01	1.611
280022730	ENSG00000250159	0	RP11-381K20.2	RP11-381K20.2	0	5	n/a	n/a	3.12e-01	1.610
279728670	ENSG00000214192	0	UBE2V1P2	ubiquitin-conjugating enzyme E2 variant 1 pseudogene 2	0	3	n/a	n/a	4.00e-01	1.610
279784307	ENSG00000225135	0	RP11-361F15.2	RP11-361F15.2	0	6	n/a	n/a	3.93e-01	1.610
1091162	ENSG00000114209	11075	PDCD10	programmed cell death 10	11235	3	n/a	n/a	2.81e-01	1.610
1101774	ENSG00000180694	81742	TMEM64	transmembrane protein 64	169200	8	n/a	n/a	4.28e-01	1.610
1091665	ENSG00000117906	5923	RCN2	reticulocalbin 2, EF-hand calcium binding domain	5955	15	n/a	n/a	3.09e-01	1.610
1089101	ENSG00000100216	36272	TOMM22	translocase of outer mitochondrial membrane 22 homolog (yeast)	56993	22	n/a	n/a	3.48e-01	1.610
1090336	ENSG00000107771	33753	FAM190B	family with sequence similarity 190, member B	54462	10	n/a	n/a	3.51e-01	1.609
1093335	ENSG00000131263	30614	RLIM	ring finger protein, LIM domain interacting	51132	X	n/a	n/a	4.12e-01	1.609
1108039	ENSG00000232629	3102	HLA-DQB2	major histocompatibility complex, class II, DQ beta 2	3120	6	n/a	n/a	3.45e-01	1.609
279864270	ENSG00000232241	0	DYNLT3P1	dynein, light chain, Tctex-type 3 pseudogene 1	0	20	n/a	n/a	4.12e-01	1.609
279727644	ENSG00000214077	0	GNAQP1	guanine nucleotide binding protein (G protein), q polypeptide pseudogene 1	0	2	n/a	n/a	3.56e-01	1.609
1096389	ENSG00000151806	38018	GUF1	GUF1 GTPase homolog (S. cerevisiae)	60558	4	n/a	n/a	2.87e-01	1.608
279984222	ENSG00000244313	0	RP11-425L10.1	RP11-425L10.1	0	11	n/a	n/a	3.52e-01	1.608
1098524	ENSG00000165312	85635	OTUD1	OTU domain containing 1	220213	10	n/a	n/a	3.02e-01	1.608
279670299	ENSG00000203602	0	AL137059.1	AL137059.1	0	13	n/a	n/a	3.17e-01	1.608
1104770	ENSG00000198843	31194	RP11-392O18.1	Selenoprotein T	51714	3	n/a	n/a	3.07e-01	1.608
279802554	ENSG00000226723	0	RP11-142L4.3	RP11-142L4.3	0	1	n/a	n/a	3.68e-01	1.608
1088578	ENSG00000086666	33760	ZFAND6	zinc finger, AN1-type domain 6	54469	15	n/a	n/a	3.02e-01	1.607
1102067	ENSG00000182287	8826	AP1S2	adaptor-related protein complex 1, sigma 2 subunit	8905	X	n/a	n/a	2.72e-01	1.607
279890037	ENSG00000234527	0	PCDH9-AS1	PCDH9 antisense RNA 1 (non-protein coding)	0	13	n/a	n/a	4.07e-01	1.607
1100351	ENSG00000172795	81696	DCP2	DCP2 decapping enzyme homolog (S. cerevisiae)	167227	5	n/a	n/a	4.02e-01	1.607
1094493	ENSG00000137965	10414	IFI44	interferon-induced protein 44	10561	1	n/a	n/a	3.76e-01	1.606
280105024	ENSG00000257405	0	RP11-609L23.2	RP11-609L23.2	0	12	n/a	n/a	3.52e-01	1.606
1098045	ENSG00000163659	25725	TIPARP	TCDD-inducible poly(ADP-ribose) polymerase	25976	3	n/a	n/a	2.75e-01	1.606
280074787	ENSG00000254708	0	RP1-145M24.1	RP1-145M24.1	0	11	n/a	n/a	2.82e-01	1.606
1105557	ENSG00000205765	94631	C5orf51	chromosome 5 open reading frame 51	285636	5	n/a	n/a	2.85e-01	1.605
279795367	ENSG00000226081	0	USP12PX	ubiquitin specific peptidase 12 pseudogene, X-linked	0	X	n/a	n/a	2.88e-01	1.605
279978981	ENSG00000243777	0	RP11-864G5.1	RP11-864G5.1	0	11	n/a	n/a	4.01e-01	1.604
1087629	ENSG00000056050	34258	C4orf27	chromosome 4 open reading frame 27	54969	4	n/a	n/a	3.15e-01	1.604
1107773	ENSG00000230989	3261	HSBP1	heat shock factor binding protein 1	3281	16	n/a	n/a	2.82e-01	1.604
1101734	ENSG00000180425	33785	C11orf71	chromosome 11 open reading frame 71	54494	11	n/a	n/a	3.42e-01	1.604
1099524	ENSG00000169255	8636	B3GALNT1	beta-1,3-N-acetylgalactosaminyltransferase 1 (globoside blood group)	8706	3	n/a	n/a	2.88e-01	1.604
1098234	ENSG00000164181	55795	ELOVL7	ELOVL fatty acid elongase 7	79993	5	n/a	n/a	3.38e-01	1.604
1103248	ENSG00000187109	4647	NAP1L1	nucleosome assembly protein 1-like 1	4673	12	n/a	n/a	3.10e-01	1.604
1098453	ENSG00000165023	34058	DIRAS2	DIRAS family, GTP-binding RAS-like 2	54769	9	n/a	n/a	4.45e-01	1.604
280103175	ENSG00000257243	0	RP11-133N21.7	RP11-133N21.7	0	12	n/a	n/a	2.93e-01	1.603
279619131	ENSG00000197180	0	BX936347.1	BX936347.1	0	X	n/a	n/a	4.36e-01	1.603
280089360	ENSG00000255701	0	AC090953.1	AC090953.1	0	3	n/a	n/a	2.89e-01	1.603
1104454	ENSG00000197959	25801	DNM3	dynamin 3	26052	1	n/a	n/a	3.36e-01	1.602
279996792	ENSG00000247909	0	AL669918.1	AL669918.1	0	6	n/a	n/a	2.88e-01	1.602
1102485	ENSG00000184005	90352	ST6GALNAC3	ST6 (alpha-N-acetyl-neuraminyl-2,3-beta-galactosyl-1,3)-N-acetylgalactosaminide alpha-2,6-sialyltransferase 3	256435	1	n/a	n/a	3.77e-01	1.601
279846835	ENSG00000230693	0	RP11-456E1.3	RP11-456E1.3	0	X	n/a	n/a	4.45e-01	1.601
1096988	ENSG00000156976	1959	EIF4A2	eukaryotic translation initiation factor 4A2	1974	3	n/a	n/a	3.01e-01	1.601
279665904	ENSG00000201865	181356	SNORD50B	small nucleolar RNA, C/D box 50B	692088	6	n/a	n/a	3.11e-01	1.601
1108810	ENSG00000237774	0	RP11-129B9.1	RP11-129B9.1	0	12	n/a	n/a	3.00e-01	1.600
279797216	ENSG00000226245	128575	ZNF32-AS1	ZNF32 antisense RNA 1 (non-protein coding)	414197	10	n/a	n/a	2.89e-01	1.600
279717593	ENSG00000212624	0	SNORA26	Small nucleolar RNA SNORA26	0	1	n/a	n/a	3.91e-01	1.600
1088366	ENSG00000080298	5959	RFX3	regulatory factor X, 3 (influences HLA class II expression)	5991	9	n/a	n/a	2.73e-01	1.600
1102915	ENSG00000185787	10775	MORF4L1	mortality factor 4 like 1	10933	15	n/a	n/a	2.87e-01	1.599
1087943	ENSG00000069275	41285	NUCKS1	nuclear casein kinase and cyclin-dependent kinase substrate 1	64710	1	n/a	n/a	3.56e-01	1.599
1091393	ENSG00000115875	6396	SRSF7	serine/arginine-rich splicing factor 7	6432	2	n/a	n/a	2.72e-01	1.599
279941446	ENSG00000239606	0	AL592207.1	AL592207.1	0	1	n/a	n/a	4.47e-01	1.599
1091395	ENSG00000115896	5302	PLCL1	phospholipase C-like 1	5334	2	n/a	n/a	4.21e-01	1.599
1100794	ENSG00000175161	90115	CADM2	cell adhesion molecule 2	253559	3	n/a	n/a	3.23e-01	1.598
1098222	ENSG00000164161	41000	HHIP	hedgehog interacting protein	64399	4	n/a	n/a	4.02e-01	1.598
279750619	ENSG00000220505	0	RP11-111D3.1	RP11-111D3.1	0	6	n/a	n/a	3.55e-01	1.598
1096670	ENSG00000154153	33754	FAM134B	family with sequence similarity 134, member B	54463	5	n/a	n/a	4.10e-01	1.598
1096572	ENSG00000153233	5769	PTPRR	protein tyrosine phosphatase, receptor type, R	5801	12	n/a	n/a	3.68e-01	1.598
1093736	ENSG00000134049	30606	IER3IP1	immediate early response 3 interacting protein 1	51124	18	n/a	n/a	2.81e-01	1.597
279713886	ENSG00000211840	0	TRAJ49	T cell receptor alpha joining 49	0	14	n/a	n/a	4.47e-01	1.597
280121613	ENSG00000258790	0	RP11-561B11.2	RP11-561B11.2	0	14	n/a	n/a	2.84e-01	1.597
1088077	ENSG00000072756	30577	TRNT1	tRNA nucleotidyl transferase, CCA-adding, 1	51095	3	n/a	n/a	3.11e-01	1.597
1091417	ENSG00000116030	7298	SUMO1	SMT3 suppressor of mif two 3 homolog 1 (S. cerevisiae)	7341	2	n/a	n/a	3.13e-01	1.596
1099079	ENSG00000167553	58982	TUBA1C	tubulin, alpha 1c	84790	12	n/a	n/a	2.84e-01	1.596
1096644	ENSG00000153989	77743	NUS1	nuclear undecaprenyl pyrophosphate synthase 1 homolog (S. cerevisiae)	116150	6	n/a	n/a	3.02e-01	1.596
1096785	ENSG00000155111	22852	CDK19	cyclin-dependent kinase 19	23097	6	n/a	n/a	3.67e-01	1.596
1089505	ENSG00000102069	123632	UBE2NL	ubiquitin-conjugating enzyme E2N-like	389898	X	n/a	n/a	2.84e-01	1.595
1091573	ENSG00000117151	1475	CTBS	chitobiase, di-N-acetyl-	1486	1	n/a	n/a	3.93e-01	1.595
1087199	ENSG00000013392	76599	RWDD2A	RWD domain containing 2A	112611	6	n/a	n/a	3.09e-01	1.595
1094519	ENSG00000138079	6483	SLC3A1	solute carrier family 3 (cystine, dibasic and neutral amino acid transporters, activator of cystine, dibasic and neutral amino acid transport), member 1	6519	2	n/a	n/a	4.26e-01	1.595
279908424	ENSG00000236213	0	AC006369.2	AC006369.2	0	2	n/a	n/a	4.00e-01	1.595
1093075	ENSG00000129636	57243	ITFG1	integrin alpha FG-GAP repeat containing 1	81533	16	n/a	n/a	3.88e-01	1.595
280109989	ENSG00000257921	0	RP11-571M6.15	RP11-571M6.15	0	12	n/a	n/a	2.95e-01	1.595
1093353	ENSG00000131401	90335	NAPSB	napsin B aspartic peptidase pseudogene	256236	19	n/a	n/a	4.43e-01	1.594
1101746	ENSG00000180488	119536	FAM73A	family with sequence similarity 73, member A	374986	1	n/a	n/a	3.40e-01	1.594
279728898	ENSG00000214203	0	RP11-135F9.1	RP11-135F9.1	0	12	n/a	n/a	2.92e-01	1.594
1096535	ENSG00000152954	80113	NRSN1	neurensin 1	140767	6	n/a	n/a	3.51e-01	1.594
1091652	ENSG00000117707	5597	PROX1	prospero homeobox 1	5629	1	n/a	n/a	4.14e-01	1.594
1105837	ENSG00000213246	6787	SUPT4H1	suppressor of Ty 4 homolog 1 (S. cerevisiae)	6827	17	n/a	n/a	2.86e-01	1.594
1098018	ENSG00000163602	23184	RYBP	RING1 and YY1 binding protein	23429	3	n/a	n/a	4.07e-01	1.593
279788988	ENSG00000225539	0	AC018799.1	AC018799.1	0	2	n/a	n/a	3.09e-01	1.593
1087996	ENSG00000070669	437	ASNS	asparagine synthetase (glutamine-hydrolyzing)	440	7	n/a	n/a	3.04e-01	1.593
1091077	ENSG00000113391	58205	FAM172A	family with sequence similarity 172, member A	83989	5	n/a	n/a	3.08e-01	1.593
1099246	ENSG00000168092	5017	PAFAH1B2	platelet-activating factor acetylhydrolase 1b, catalytic subunit 2 (30kDa)	5049	11	n/a	n/a	3.73e-01	1.593
279802791	ENSG00000226752	90086	RP11-27I1.2	RP11-27I1.2	253039	9	n/a	n/a	3.12e-01	1.592
1094983	ENSG00000141030	8467	COPS3	COP9 constitutive photomorphogenic homolog subunit 3 (Arabidopsis)	8533	17	n/a	n/a	3.05e-01	1.592
1094447	ENSG00000137770	30976	CTDSPL2	CTD (carboxy-terminal domain, RNA polymerase II, polypeptide A) small phosphatase like 2	51496	15	n/a	n/a	3.08e-01	1.592
1096461	ENSG00000152402	2960	GUCY1A2	guanylate cyclase 1, soluble, alpha 2	2977	11	n/a	n/a	3.71e-01	1.592
1098224	ENSG00000164163	6027	ABCE1	ATP-binding cassette, sub-family E (OABP), member 1	6059	4	n/a	n/a	3.17e-01	1.592
279884280	ENSG00000233994	0	GDI2P2	GDP dissociation inhibitor 2 pseudogene 2	0	1	n/a	n/a	3.19e-01	1.592
1093590	ENSG00000132912	30646	DCTN4	dynactin 4 (p62)	51164	5	n/a	n/a	2.95e-01	1.591
1096337	ENSG00000151470	79514	C4orf33	chromosome 4 open reading frame 33	132321	4	n/a	n/a	3.62e-01	1.591
279526920	ENSG00000183405	0	RPS7P1	ribosomal protein S7 pseudogene 1	0	17	n/a	n/a	3.72e-01	1.591
279925869	ENSG00000237752	0	RP13-75G22.1	RP13-75G22.1	0	X	n/a	n/a	3.92e-01	1.591
1103144	ENSG00000186660	56600	ZFP91	zinc finger protein 91 homolog (mouse)	80829	11	n/a	n/a	2.86e-01	1.591
1096249	ENSG00000150672	1728	DLG2	discs, large homolog 2 (Drosophila)	1740	11	n/a	n/a	3.57e-01	1.591
1100165	ENSG00000172005	4093	MAL	mal, T-cell differentiation protein	4118	2	n/a	n/a	4.21e-01	1.591
1091918	ENSG00000120162	55620	MOB3B	MOB kinase activator 3B	79817	9	n/a	n/a	4.36e-01	1.591
1087756	ENSG00000064393	28732	HIPK2	homeodomain interacting protein kinase 2	28996	7	n/a	n/a	3.93e-01	1.591
1095452	ENSG00000144118	5867	RALB	v-ral simian leukemia viral oncogene homolog B (ras related; GTP binding protein)	5899	2	n/a	n/a	2.71e-01	1.590
1096646	ENSG00000154001	5497	PPP2R5E	protein phosphatase 2, regulatory subunit B', epsilon isoform	5529	14	n/a	n/a	3.37e-01	1.590
279723294	ENSG00000213608	0	RP11-722P15.2	RP11-722P15.2	0	4	n/a	n/a	3.57e-01	1.590
1096487	ENSG00000152558	77624	TMEM123	transmembrane protein 123	114908	11	n/a	n/a	4.11e-01	1.590
280036721	ENSG00000251293	0	CTC-552D5.1	CTC-552D5.1	0	5	n/a	n/a	3.65e-01	1.590
279775114	ENSG00000224324	0	AC093662.6	AC093662.6	0	7	n/a	n/a	3.54e-01	1.590
279493488	ENSG00000179131	0	RP11-458F8.3	RP11-458F8.3	0	7	n/a	n/a	4.20e-01	1.590
1091338	ENSG00000115514	10044	TXNDC9	thioredoxin domain containing 9	10190	2	n/a	n/a	3.01e-01	1.590
279739272	ENSG00000215319	0	RP11-98L4.1	RP11-98L4.1	0	X	n/a	n/a	3.56e-01	1.590
279843465	ENSG00000230409	0	TCEA1P2	transcription elongation factor A (SII), 1 pseudogene 2	0	3	n/a	n/a	3.19e-01	1.590
279929289	ENSG00000238041	0	RP11-59K5.1	RP11-59K5.1	0	11	n/a	n/a	2.99e-01	1.590
1089231	ENSG00000100596	9376	SPTLC2	serine palmitoyltransferase, long chain base subunit 2	9517	14	n/a	n/a	3.62e-01	1.590
1092302	ENSG00000123505	259	AMD1	adenosylmethionine decarboxylase 1	262	6	n/a	n/a	3.60e-01	1.589
1101497	ENSG00000178980	6379	SEPW1	selenoprotein W, 1	6415	19	n/a	n/a	3.62e-01	1.589
1101506	ENSG00000179021	94513	C3orf38	chromosome 3 open reading frame 38	285237	3	n/a	n/a	2.77e-01	1.588
1092599	ENSG00000125703	59128	ATG4C	ATG4 autophagy related 4 homolog C (S. cerevisiae)	84938	1	n/a	n/a	4.10e-01	1.588
279750744	ENSG00000220583	0	RPL35P2	ribosomal protein L35 pseudogene 2	0	6	n/a	n/a	4.08e-01	1.588
279795270	ENSG00000226072	0	AC016772.4	AC016772.4	0	2	n/a	n/a	3.05e-01	1.588
1089778	ENSG00000104290	7930	FZD3	frizzled family receptor 3	7976	8	n/a	n/a	3.31e-01	1.588
1103261	ENSG00000187164	36971	KIAA1598	KIAA1598	57698	10	n/a	n/a	3.51e-01	1.587
1098924	ENSG00000166896	60044	XRCC6BP1	XRCC6 binding protein 1	91419	12	n/a	n/a	3.10e-01	1.587
1104637	ENSG00000198551	83486	ZNF627	zinc finger protein 627	199692	19	n/a	n/a	3.56e-01	1.587
279928115	ENSG00000237939	0	AC097523.3	AC097523.3	0	2	n/a	n/a	3.05e-01	1.587
1099476	ENSG00000169085	90213	C8orf46	chromosome 8 open reading frame 46	254778	8	n/a	n/a	3.47e-01	1.587
1098547	ENSG00000165443	58658	PHYHIPL	phytanoyl-CoA 2-hydroxylase interacting protein-like	84457	10	n/a	n/a	2.90e-01	1.587
1096779	ENSG00000155090	7028	KLF10	Kruppel-like factor 10	7071	8	n/a	n/a	4.45e-01	1.587
1093487	ENSG00000132386	5144	SERPINF1	serpin peptidase inhibitor, clade F (alpha-2 antiplasmin, pigment epithelium derived factor), member 1	5176	17	n/a	n/a	3.56e-01	1.586
279913965	ENSG00000236739	0	RP11-370B11.1	RP11-370B11.1	0	9	n/a	n/a	4.29e-01	1.586
280081989	ENSG00000255156	0	KLHL22-IT1	KLHL22 intronic transcript 1 (non-protein coding)	0	22	n/a	n/a	3.73e-01	1.586
279703184	ENSG00000206673	0	Y_RNA	Y RNA	0	22	n/a	n/a	3.73e-01	1.586
280048780	ENSG00000252632	0	AC010326.1	AC010326.1	0	19	n/a	n/a	4.00e-01	1.586
1100052	ENSG00000171509	37774	RXFP1	relaxin/insulin-like family peptide receptor 1	59350	4	n/a	n/a	3.65e-01	1.586
1103795	ENSG00000189403	3126	HMGB1	high mobility group box 1	3146	13	n/a	n/a	3.10e-01	1.586
1096892	ENSG00000156162	94803	DPY19L4	dpy-19-like 4 (C. elegans)	286148	8	n/a	n/a	2.89e-01	1.585
279849175	ENSG00000230911	0	PPIHP1	peptidylprolyl isomerase H (cyclophilin H) pseudogene 1	0	11	n/a	n/a	3.50e-01	1.585
1091513	ENSG00000116750	30858	UCHL5	ubiquitin carboxyl-terminal hydrolase L5	51377	1	n/a	n/a	3.48e-01	1.585
1092410	ENSG00000124275	4526	MTRR	5-methyltetrahydrofolate-homocysteine methyltransferase reductase	4552	5	n/a	n/a	3.18e-01	1.585
280047513	ENSG00000252447	0	snoU13	Small nucleolar RNA U13	0	11	n/a	n/a	4.41e-01	1.585
279711101	ENSG00000210841	0	U6atac	U6atac minor spliceosomal RNA	0	3	n/a	n/a	3.91e-01	1.584
1087516	ENSG00000048545	2961	GUCA1A	guanylate cyclase activator 1A (retina)	2978	6	n/a	n/a	3.22e-01	1.584
279839926	ENSG00000230097	0	RP11-460C6.1	RP11-460C6.1	0	9	n/a	n/a	3.01e-01	1.584
279971878	ENSG00000243084	0	AC013251.2	AC013251.2	0	3	n/a	n/a	3.91e-01	1.584
1100536	ENSG00000173714	79031	WFIKKN2	WAP, follistatin/kazal, immunoglobulin, kunitz and netrin domain containing 2	124857	17	n/a	n/a	2.70e-01	1.584
279776278	ENSG00000224411	0	RP11-1033A18.1	RP11-1033A18.1	0	11	n/a	n/a	3.68e-01	1.584
1100557	ENSG00000173848	10130	NET1	neuroepithelial cell transforming 1	10276	10	n/a	n/a	3.42e-01	1.583
1104679	ENSG00000198673	109581	FAM19A2	family with sequence similarity 19 (chemokine (C-C motif)-like), member A2	338811	12	n/a	n/a	3.75e-01	1.583
279769301	ENSG00000223873	0	AC013733.5	AC013733.5	0	2	n/a	n/a	2.88e-01	1.583
1094335	ENSG00000137154	6161	RPS6	ribosomal protein S6	6194	9	n/a	n/a	3.95e-01	1.583
1098240	ENSG00000164197	94640	RNF180	ring finger protein 180	285671	5	n/a	n/a	3.12e-01	1.583
280013803	ENSG00000249474	0	RP11-49I4.3	RP11-49I4.3	0	3	n/a	n/a	4.38e-01	1.582
279907279	ENSG00000236105	0	AC000110.1	AC000110.1	0	7	n/a	n/a	3.70e-01	1.582
1093696	ENSG00000133731	3587	IMPA1	inositol(myo)-1(or 4)-monophosphatase 1	3612	8	n/a	n/a	2.74e-01	1.582
1095541	ENSG00000144744	8919	UBA3	ubiquitin-like modifier activating enzyme 3	9039	3	n/a	n/a	3.00e-01	1.582
1101663	ENSG00000179958	54917	DCTPP1	dCTP pyrophosphatase 1	79077	16	n/a	n/a	3.00e-01	1.582
279890461	ENSG00000234558	0	API5P1	API5 pseudogene 1	0	X	n/a	n/a	3.95e-01	1.582
279806307	ENSG00000227018	0	IL6STP1	interleukin 6 signal transducer (gp130, oncostatin M receptor) pseudogene 1	0	17	n/a	n/a	2.90e-01	1.582
279891312	ENSG00000234645	0	AC097523.2	AC097523.2	0	2	n/a	n/a	2.96e-01	1.581
1087163	ENSG00000011426	33734	ANLN	anillin, actin binding protein	54443	7	n/a	n/a	3.79e-01	1.581
1087981	ENSG00000070367	10493	EXOC5	exocyst complex component 5	10640	14	n/a	n/a	3.58e-01	1.581
1090895	ENSG00000112081	6392	SRSF3	serine/arginine-rich splicing factor 3	6428	6	n/a	n/a	3.16e-01	1.581
279786835	ENSG00000225357	0	BXDC1P	BXDC1P	0	20	n/a	n/a	2.83e-01	1.581
1093480	ENSG00000132356	5530	PRKAA1	protein kinase, AMP-activated, alpha 1 catalytic subunit	5562	5	n/a	n/a	3.12e-01	1.581
279898510	ENSG00000235251	0	RP11-384B12.2	RP11-384B12.2	0	1	n/a	n/a	3.03e-01	1.580
280093911	ENSG00000256211	0	RP11-1018J11.1	RP11-1018J11.1	0	12	n/a	n/a	3.34e-01	1.580
1091154	ENSG00000114120	34475	SLC25A36	solute carrier family 25, member 36	55186	3	n/a	n/a	2.72e-01	1.580
1091514	ENSG00000116752	10140	BCAS2	breast carcinoma amplified sequence 2	10286	1	n/a	n/a	3.14e-01	1.580
1095467	ENSG00000144228	109721	SPOPL	speckle-type POZ protein-like	339745	2	n/a	n/a	3.93e-01	1.580
279719082	ENSG00000213080	0	RP11-312J18.5	RP11-312J18.5	0	1	n/a	n/a	2.73e-01	1.579
280106009	ENSG00000257511	0	RP11-278C7.1	RP11-278C7.1	0	12	n/a	n/a	2.81e-01	1.579
279999667	ENSG00000248294	0	CTD-2023N9.2	CTD-2023N9.2	0	5	n/a	n/a	2.84e-01	1.579
1092422	ENSG00000124380	10859	SNRNP27	small nuclear ribonucleoprotein 27kDa (U4/U6.U5)	11017	2	n/a	n/a	2.74e-01	1.579
1089563	ENSG00000102524	10526	TNFSF13B	tumor necrosis factor (ligand) superfamily, member 13b	10673	13	n/a	n/a	2.99e-01	1.579
1105958	ENSG00000213985	0	AC078899.1	AC078899.1	0	19	n/a	n/a	3.93e-01	1.578
1097923	ENSG00000163319	30506	MRPS18C	mitochondrial ribosomal protein S18C	51023	4	n/a	n/a	2.90e-01	1.578
1094500	ENSG00000138018	59620	EPT1	ethanolaminephosphotransferase 1 (CDP-ethanolamine-specific)	85465	2	n/a	n/a	3.93e-01	1.578
280127315	ENSG00000259115	0	CTD-2540L5.5	CTD-2540L5.5	0	14	n/a	n/a	3.03e-01	1.577
279751205	ENSG00000220925	0	IGBP1-AS2	IGBP1 antisense RNA 2 (non-protein coding)	0	X	n/a	n/a	2.83e-01	1.577
1087724	ENSG00000063046	1960	EIF4B	eukaryotic translation initiation factor 4B	1975	12	n/a	n/a	3.12e-01	1.577
1101749	ENSG00000180530	8153	NRIP1	nuclear receptor interacting protein 1	8204	21	n/a	n/a	4.15e-01	1.577
1097841	ENSG00000163001	76627	CCDC104	coiled-coil domain containing 104	112942	2	n/a	n/a	3.79e-01	1.577
1096380	ENSG00000151743	83408	AMN1	antagonist of mitotic exit network 1 homolog (S. cerevisiae)	196394	12	n/a	n/a	2.81e-01	1.576
1086921	ENSG00000004779	4680	NDUFAB1	NADH dehydrogenase (ubiquinone) 1, alpha/beta subcomplex, 1, 8kDa	4706	16	n/a	n/a	2.89e-01	1.576
1100719	ENSG00000174780	6691	SRP72	signal recognition particle 72kDa	6731	4	n/a	n/a	2.96e-01	1.576
1091629	ENSG00000117569	37188	PTBP2	polypyrimidine tract binding protein 2	58155	1	n/a	n/a	3.51e-01	1.576
1088525	ENSG00000085274	35179	MYNN	myoneurin	55892	3	n/a	n/a	3.00e-01	1.575
279930738	ENSG00000238150	0	AC008753.3	AC008753.3	0	19	n/a	n/a	3.74e-01	1.575
1108513	ENSG00000235872	0	RP11-335O4.3	RP11-335O4.3	0	12	n/a	n/a	3.54e-01	1.575
279885791	ENSG00000234145	0	NAP1L4P3	nucleosome assembly protein 1-like 4 pseudogene 3	0	13	n/a	n/a	3.12e-01	1.574
279720456	ENSG00000213261	0	AC093106.7	AC093106.7	0	7	n/a	n/a	3.63e-01	1.574
280115402	ENSG00000258424	0	RP11-471B22.2	RP11-471B22.2	0	14	n/a	n/a	3.91e-01	1.574
1106748	ENSG00000224201	59158	PNMA6A	paraneoplastic antigen like 6A	84968	X	n/a	n/a	2.87e-01	1.574
1091227	ENSG00000114796	34089	KLHL24	kelch-like 24 (Drosophila)	54800	3	n/a	n/a	3.96e-01	1.574
279592659	ENSG00000188985	0	AC016839.1	AC016839.1	0	18	n/a	n/a	2.76e-01	1.574
279834467	ENSG00000229593	0	SUCLA2P3	succinate-CoA ligase, ADP-forming, beta subunit pseudogene 3	0	2	n/a	n/a	3.03e-01	1.574
279706166	ENSG00000207181	0	SNORA14B	small nucleolar RNA, H/ACA box 14B	0	1	n/a	n/a	3.86e-01	1.573
1094514	ENSG00000138071	9952	ACTR2	ARP2 actin-related protein 2 homolog (yeast)	10097	2	n/a	n/a	3.02e-01	1.573
1095366	ENSG00000143612	25661	C1orf43	chromosome 1 open reading frame 43	25912	1	n/a	n/a	2.70e-01	1.573
1094804	ENSG00000139793	10005	MBNL2	muscleblind-like 2 (Drosophila)	10150	13	n/a	n/a	4.32e-01	1.573
1095035	ENSG00000141433	113	ADCYAP1	adenylate cyclase activating polypeptide 1 (pituitary)	116	18	n/a	n/a	3.51e-01	1.572
279720569	ENSG00000213280	0	RP11-212P7.1	RP11-212P7.1	0	7	n/a	n/a	3.69e-01	1.572
279999419	ENSG00000248272	0	AL593851.1	AL593851.1	0	9	n/a	n/a	2.89e-01	1.572
1102300	ENSG00000183291	9267	RP4-604K5.1	15 kDa selenoprotein	9403	1	n/a	n/a	2.81e-01	1.572
1086932	ENSG00000004961	3035	HCCS	holocytochrome c synthase	3052	X	n/a	n/a	3.43e-01	1.571
1096315	ENSG00000151327	94030	FAM177A1	family with sequence similarity 177, member A1	283635	14	n/a	n/a	3.45e-01	1.571
1101255	ENSG00000177565	55521	TBL1XR1	transducin (beta)-like 1 X-linked receptor 1	79718	3	n/a	n/a	3.91e-01	1.571
279600014	ENSG00000196205	0	EEF1A1P5	eukaryotic translation elongation factor 1 alpha 1 pseudogene 5	0	9	n/a	n/a	2.90e-01	1.571
278968186	ENSG00000128692	0	EIF2S2P4	eukaryotic translation initiation factor 2, subunit 2 beta pseudogene 4	0	2	n/a	n/a	2.90e-01	1.571
279790897	ENSG00000225715	0	RP11-325E14.5	RP11-325E14.5	0	X	n/a	n/a	3.12e-01	1.570
1103348	ENSG00000187653	0	TMSL3	thymosin-like 3	0	4	n/a	n/a	3.96e-01	1.570
279871306	ENSG00000232867	0	RP11-179D22.1	RP11-179D22.1	0	9	n/a	n/a	4.01e-01	1.570
1094556	ENSG00000138293	7983	NCOA4	nuclear receptor coactivator 4	8031	10	n/a	n/a	2.81e-01	1.570
279751091	ENSG00000220842	0	RP11-572P18.1	RP11-572P18.1	0	10	n/a	n/a	4.12e-01	1.569
1087188	ENSG00000012963	34437	UBR7	ubiquitin protein ligase E3 component n-recognin 7 (putative)	55148	14	n/a	n/a	3.47e-01	1.569
1090242	ENSG00000106701	58090	FSD1L	fibronectin type III and SPRY domain containing 1-like	83856	9	n/a	n/a	4.22e-01	1.569
279773016	ENSG00000224155	0	RP11-700P18.2	RP11-700P18.2	0	7	n/a	n/a	3.80e-01	1.569
279784469	ENSG00000225155	0	TOMM22P5	translocase of outer mitochondrial membrane 22 homolog (yeast) pseudogene 5	0	10	n/a	n/a	3.05e-01	1.568
1096299	ENSG00000151151	90107	IPMK	inositol polyphosphate multikinase	253430	10	n/a	n/a	3.71e-01	1.568
280097599	ENSG00000256646	0	RP11-111K18.1	RP11-111K18.1	0	7	n/a	n/a	2.87e-01	1.568
1104663	ENSG00000198612	10762	COPS8	COP9 constitutive photomorphogenic homolog subunit 8 (Arabidopsis)	10920	2	n/a	n/a	2.73e-01	1.568
1088568	ENSG00000086300	29622	SNX10	sorting nexin 10	29887	7	n/a	n/a	2.89e-01	1.568
1095608	ENSG00000145293	37292	ENOPH1	enolase-phosphatase 1	58478	4	n/a	n/a	2.82e-01	1.568
1098876	ENSG00000166741	4806	NNMT	nicotinamide N-methyltransferase	4837	11	n/a	n/a	3.63e-01	1.567
279975191	ENSG00000243453	0	CTA-714B7.6	CTA-714B7.6	0	22	n/a	n/a	2.94e-01	1.567
1099447	ENSG00000168952	28827	STXBP6	syntaxin binding protein 6 (amisyn)	29091	14	n/a	n/a	3.05e-01	1.567
1106582	ENSG00000222014	58295	RAB6C	RAB6C, member RAS oncogene family	84084	2	n/a	n/a	3.42e-01	1.566
279768508	ENSG00000223803	0	RP11-42D20.2	RP11-42D20.2	0	3	n/a	n/a	4.14e-01	1.566
1092136	ENSG00000122068	58458	FYTTD1	forty-two-three domain containing 1	84248	3	n/a	n/a	3.17e-01	1.566
1105826	ENSG00000213190	10804	MLLT11	myeloid/lymphoid or mixed-lineage leukemia (trithorax homolog, Drosophila); translocated to, 11	10962	1	n/a	n/a	3.38e-01	1.566
279659163	ENSG00000199899	0	Y_RNA	Y RNA	0	12	n/a	n/a	3.81e-01	1.566
1105698	ENSG00000211455	22767	STK38L	serine/threonine kinase 38 like	23012	12	n/a	n/a	3.62e-01	1.566
1098692	ENSG00000166006	3722	KCNC2	potassium voltage-gated channel, Shaw-related subfamily, member 2	3747	12	n/a	n/a	3.54e-01	1.565
1095423	ENSG00000143942	142303	CHAC2	ChaC, cation transport regulator homolog 2 (E. coli)	494143	2	n/a	n/a	3.63e-01	1.565
279955635	ENSG00000241317	0	RP11-342M3.1	RP11-342M3.1	0	10	n/a	n/a	4.35e-01	1.564
279763812	ENSG00000223424	0	AC097467.2	AC097467.2	0	4	n/a	n/a	2.94e-01	1.564
1097153	ENSG00000158373	3000	HIST1H2BD	histone cluster 1, H2bd	3017	6	n/a	n/a	3.68e-01	1.564
279726836	ENSG00000214009	0	RP4-774G10.1	RP4-774G10.1	0	X	n/a	n/a	3.28e-01	1.564
1098766	ENSG00000166266	8015	CUL5	cullin 5	8065	11	n/a	n/a	3.42e-01	1.564
1091980	ENSG00000120686	31049	UFM1	ubiquitin-fold modifier 1	51569	13	n/a	n/a	3.14e-01	1.564
280100200	ENSG00000256968	0	AL354707.1	AL354707.1	0	9	n/a	n/a	3.49e-01	1.564
1105121	ENSG00000204389	3283	HSPA1A	heat shock 70kDa protein 1A	3303	6	n/a	n/a	4.07e-01	1.564
279814308	ENSG00000227765	0	RP11-162O12.2	RP11-162O12.2	0	4	n/a	n/a	3.00e-01	1.564
1090970	ENSG00000112531	9307	QKI	QKI, KH domain containing, RNA binding	9444	6	n/a	n/a	4.28e-01	1.563
1100601	ENSG00000174100	58521	MRPL45	mitochondrial ribosomal protein L45	84311	17	n/a	n/a	3.11e-01	1.563
1092320	ENSG00000123612	79417	ACVR1C	activin A receptor, type IC	130399	2	n/a	n/a	3.02e-01	1.563
1088690	ENSG00000089063	28794	C20orf30	chromosome 20 open reading frame 30	29058	20	n/a	n/a	2.80e-01	1.563
1096863	ENSG00000155959	7368	VBP1	von Hippel-Lindau binding protein 1	7411	X	n/a	n/a	3.07e-01	1.563
1099284	ENSG00000168275	123133	C1orf31	chromosome 1 open reading frame 31	388753	1	n/a	n/a	2.95e-01	1.563
1098073	ENSG00000163743	25647	RCHY1	ring finger and CHY zinc finger domain containing 1	25898	4	n/a	n/a	3.03e-01	1.562
1104528	ENSG00000198160	36981	MIER1	mesoderm induction early response 1 homolog (Xenopus laevis)	57708	1	n/a	n/a	3.49e-01	1.562
279999296	ENSG00000248256	0	RP11-702A23.1	RP11-702A23.1	0	4	n/a	n/a	3.22e-01	1.562
1108806	ENSG00000237765	94606	FAM200B	family with sequence similarity 200, member B	285550	4	n/a	n/a	2.95e-01	1.562
1086877	ENSG00000001561	22631	ENPP4	ectonucleotide pyrophosphatase/phosphodiesterase 4 (putative)	22875	6	n/a	n/a	4.47e-01	1.562
280093808	ENSG00000256206	0	RP11-140L24.4	RP11-140L24.4	0	11	n/a	n/a	3.11e-01	1.561
1088945	ENSG00000096717	23166	SIRT1	sirtuin 1	23411	10	n/a	n/a	3.85e-01	1.561
1096831	ENSG00000155659	11161	VSIG4	V-set and immunoglobulin domain containing 4	11326	X	n/a	n/a	4.06e-01	1.561
279960106	ENSG00000241811	0	AC041005.1	AC041005.1	0	8	n/a	n/a	3.77e-01	1.561
1100282	ENSG00000172469	55497	MANEA	mannosidase, endo-alpha	79694	6	n/a	n/a	2.83e-01	1.561
1098105	ENSG00000163840	81002	DTX3L	deltex 3-like (Drosophila)	151636	3	n/a	n/a	3.62e-01	1.561
1104063	ENSG00000196776	956	CD47	CD47 molecule	961	3	n/a	n/a	3.77e-01	1.560
1087873	ENSG00000067167	23226	TRAM1	translocation associated membrane protein 1	23471	8	n/a	n/a	3.55e-01	1.560
1104136	ENSG00000197008	7653	ZNF138	zinc finger protein 138	7697	7	n/a	n/a	3.52e-01	1.559
1096967	ENSG00000156804	77623	FBXO32	F-box protein 32	114907	8	n/a	n/a	3.22e-01	1.559
1094102	ENSG00000135968	9504	GCC2	GRIP and coiled-coil domain containing 2	9648	2	n/a	n/a	3.40e-01	1.559
280065501	ENSG00000254065	0	RP11-697N18.2	RP11-697N18.2	0	8	n/a	n/a	2.87e-01	1.559
1094620	ENSG00000138646	30673	HERC5	hect domain and RLD 5	51191	4	n/a	n/a	4.46e-01	1.559
280041583	ENSG00000251633	0	GYG1P1	glycogenin 1 pseudogene 1	0	8	n/a	n/a	4.09e-01	1.558
1102690	ENSG00000184900	6572	SUMO3	SMT3 suppressor of mif two 3 homolog 3 (S. cerevisiae)	6612	21	n/a	n/a	2.89e-01	1.558
280006917	ENSG00000248865	0	AC121336.2	AC121336.2	0	12	n/a	n/a	4.34e-01	1.558
1095938	ENSG00000147677	8598	EIF3H	eukaryotic translation initiation factor 3, subunit H	8667	8	n/a	n/a	2.81e-01	1.558
1096783	ENSG00000155099	34818	TMEM55A	transmembrane protein 55A	55529	8	n/a	n/a	2.95e-01	1.558
280077449	ENSG00000254890	0	RP11-10A7.1	RP11-10A7.1	0	11	n/a	n/a	3.96e-01	1.558
1103295	ENSG00000187398	109547	LUZP2	leucine zipper protein 2	338645	11	n/a	n/a	2.95e-01	1.558
1091605	ENSG00000117410	530	ATP6V0B	ATPase, H+ transporting, lysosomal 21kDa, V0 subunit b	533	1	n/a	n/a	2.85e-01	1.558
1095990	ENSG00000148229	33400	POLE3	polymerase (DNA directed), epsilon 3 (p17 subunit)	54107	9	n/a	n/a	2.90e-01	1.557
279981933	ENSG00000244097	0	RP11-411G7.1	RP11-411G7.1	0	17	n/a	n/a	3.54e-01	1.557
1102051	ENSG00000182220	10014	ATP6AP2	ATPase, H+ transporting, lysosomal accessory protein 2	10159	X	n/a	n/a	3.14e-01	1.557
279924385	ENSG00000237631	0	RP11-72B4.2	RP11-72B4.2	0	9	n/a	n/a	3.43e-01	1.557
279871219	ENSG00000232858	0	RPL34P27	ribosomal protein L34 pseudogene 27	0	13	n/a	n/a	4.11e-01	1.556
1094807	ENSG00000139826	59135	ABHD13	abhydrolase domain containing 13	84945	13	n/a	n/a	3.85e-01	1.556
1093430	ENSG00000131969	80438	ABHD12B	abhydrolase domain containing 12B	145447	14	n/a	n/a	2.86e-01	1.556
1090381	ENSG00000108100	85565	CCNY	cyclin Y	219771	10	n/a	n/a	2.90e-01	1.556
1097680	ENSG00000162409	5531	PRKAA2	protein kinase, AMP-activated, alpha 2 catalytic subunit	5563	1	n/a	n/a	3.81e-01	1.556
1099488	ENSG00000169139	7293	UBE2V2	ubiquitin-conjugating enzyme E2 variant 2	7336	8	n/a	n/a	3.57e-01	1.555
1090567	ENSG00000109475	6132	RPL34	ribosomal protein L34	6164	4	n/a	n/a	3.88e-01	1.555
1104184	ENSG00000197147	23262	LRRC8B	leucine rich repeat containing 8 family, member B	23507	1	n/a	n/a	4.13e-01	1.555
1088251	ENSG00000077254	22787	USP33	ubiquitin specific peptidase 33	23032	1	n/a	n/a	2.98e-01	1.555
1097757	ENSG00000162702	23283	ZNF281	zinc finger protein 281	23528	1	n/a	n/a	4.37e-01	1.555
1097146	ENSG00000158290	8389	CUL4B	cullin 4B	8450	X	n/a	n/a	3.04e-01	1.555
1100934	ENSG00000175895	55469	PLEKHF2	pleckstrin homology domain containing, family F (with FYVE domain) member 2	79666	8	n/a	n/a	2.82e-01	1.554
279779258	ENSG00000224668	0	IPO8P1	importin 8 pseudogene 1	0	1	n/a	n/a	3.54e-01	1.554
1096093	ENSG00000149100	10333	EIF3M	eukaryotic translation initiation factor 3, subunit M	10480	11	n/a	n/a	2.67e-01	1.554
1098544	ENSG00000165417	2940	GTF2A1	general transcription factor IIA, 1, 19/37kDa	2957	14	n/a	n/a	3.72e-01	1.554
1092191	ENSG00000122591	58866	FAM126A	family with sequence similarity 126, member A	84668	7	n/a	n/a	4.17e-01	1.554
280126439	ENSG00000259066	0	RP11-371E8.4	RP11-371E8.4	0	14	n/a	n/a	3.55e-01	1.554
279800605	ENSG00000226540	0	GAPDHP73	glyceraldehyde-3-phosphate dehydrogenase pseudogene 73	0	6	n/a	n/a	3.68e-01	1.554
1100538	ENSG00000173726	9660	TOMM20	translocase of outer mitochondrial membrane 20 homolog (yeast)	9804	1	n/a	n/a	3.50e-01	1.554
1093880	ENSG00000134851	35146	TMEM165	transmembrane protein 165	55858	4	n/a	n/a	3.12e-01	1.553
279863672	ENSG00000232176	0	RP11-146N23.1	RP11-146N23.1	0	9	n/a	n/a	3.50e-01	1.553
1090301	ENSG00000107362	30586	FAM108B1	family with sequence similarity 108, member B1	51104	9	n/a	n/a	3.76e-01	1.553
1098386	ENSG00000164754	5853	RAD21	RAD21 homolog (S. pombe)	5885	8	n/a	n/a	2.87e-01	1.553
279801220	ENSG00000226609	0	RP11-276E15.4	RP11-276E15.4	0	9	n/a	n/a	3.50e-01	1.552
1092315	ENSG00000123595	9232	RAB9A	RAB9A, member RAS oncogene family	9367	X	n/a	n/a	3.17e-01	1.552
279846195	ENSG00000230629	0	RPS23P8	ribosomal protein S23 pseudogene 8	0	X	n/a	n/a	3.80e-01	1.552
1093862	ENSG00000134758	30925	RNF138	ring finger protein 138	51444	18	n/a	n/a	3.69e-01	1.552
1090340	ENSG00000107798	3963	LIPA	lipase A, lysosomal acid, cholesterol esterase	3988	10	n/a	n/a	4.40e-01	1.552
1104206	ENSG00000197223	10291	C1D	C1D nuclear receptor corepressor	10438	2	n/a	n/a	2.90e-01	1.551
1108092	ENSG00000232941	0	AC090186.1	Uncharacterized protein	0	8	n/a	n/a	3.66e-01	1.551
1094827	ENSG00000139977	78921	NAA30	N(alpha)-acetyltransferase 30, NatC catalytic subunit	122830	14	n/a	n/a	3.79e-01	1.551
1096509	ENSG00000152749	81485	GPR180	G protein-coupled receptor 180	160897	13	n/a	n/a	3.85e-01	1.551
1098847	ENSG00000166562	59960	SEC11C	SEC11 homolog C (S. cerevisiae)	90701	18	n/a	n/a	3.43e-01	1.551
1103628	ENSG00000188729	110148	OSTN	osteocrin	344901	3	n/a	n/a	3.78e-01	1.550
1100464	ENSG00000173372	708	C1QA	complement component 1, q subcomponent, A chain	712	1	n/a	n/a	4.00e-01	1.550
1087898	ENSG00000067955	861	CBFB	core-binding factor, beta subunit	865	16	n/a	n/a	2.90e-01	1.550
279745716	ENSG00000217060	0	RP11-30P6.1	RP11-30P6.1	0	6	n/a	n/a	3.66e-01	1.549
279822489	ENSG00000228507	0	MRPS29P2	mitochondrial ribosomal protein S29 pseudogene 2	0	2	n/a	n/a	3.02e-01	1.549
1095634	ENSG00000145451	7953	GLRA3	glycine receptor, alpha 3	8001	4	n/a	n/a	3.52e-01	1.549
1099712	ENSG00000170142	7281	UBE2E1	ubiquitin-conjugating enzyme E2E 1	7324	3	n/a	n/a	2.95e-01	1.549
1091029	ENSG00000112996	10726	MRPS30	mitochondrial ribosomal protein S30	10884	5	n/a	n/a	2.92e-01	1.549
1093105	ENSG00000129991	7094	TNNI3	troponin I type 3 (cardiac)	7137	19	n/a	n/a	3.85e-01	1.549
280054058	ENSG00000253250	1000960	RP11-122A3.2	RP11-122A3.2	100127983	8	n/a	n/a	3.22e-01	1.549
279854500	ENSG00000231386	0	AC007395.4	AC007395.4	0	2	n/a	n/a	4.33e-01	1.548
1087978	ENSG00000070214	23201	SLC44A1	solute carrier family 44, member 1	23446	9	n/a	n/a	3.79e-01	1.548
1092633	ENSG00000125827	35535	TMX4	thioredoxin-related transmembrane protein 4	56255	20	n/a	n/a	3.52e-01	1.548
1094348	ENSG00000137210	57533	TMEM14B	transmembrane protein 14B	81853	6	n/a	n/a	3.19e-01	1.548
1088009	ENSG00000070831	993	CDC42	cell division cycle 42 (GTP binding protein, 25kDa)	998	1	n/a	n/a	3.62e-01	1.548
1098807	ENSG00000166426	1372	CRABP1	cellular retinoic acid binding protein 1	1381	15	n/a	n/a	4.07e-01	1.548
1088252	ENSG00000077264	5031	PAK3	p21 protein (Cdc42/Rac)-activated kinase 3	5063	X	n/a	n/a	3.98e-01	1.548
1093604	ENSG00000132975	2818	GPR12	G protein-coupled receptor 12	2835	13	n/a	n/a	3.49e-01	1.548
279795671	ENSG00000226099	0	RP11-544L8__B.2	RP11-544L8__B.2	0	6	n/a	n/a	3.46e-01	1.548
279846111	ENSG00000230620	0	RP11-367H5.7	RP11-367H5.7	0	10	n/a	n/a	3.17e-01	1.547
1093903	ENSG00000134986	9181	C5orf13	chromosome 5 open reading frame 13	9315	5	n/a	n/a	2.84e-01	1.547
1107813	ENSG00000231228	0	CTD-2593A12.4	CTD-2593A12.4	0	5	n/a	n/a	2.82e-01	1.547
1093601	ENSG00000132967	0	HMGB1P5	high mobility group box 1 pseudogene 5	0	3	n/a	n/a	2.82e-01	1.547
279808849	ENSG00000227241	0	AC011998.4	AC011998.4	0	2	n/a	n/a	2.77e-01	1.547
279911161	ENSG00000236456	0	RP4-785G19.2	RP4-785G19.2	0	20	n/a	n/a	3.63e-01	1.547
1092250	ENSG00000123119	40801	NECAB1	N-terminal EF-hand calcium binding protein 1	64168	8	n/a	n/a	3.00e-01	1.547
280080491	ENSG00000255072	0	RP11-466G12.4	Phosphatidylinositol N-acetylglucosaminyltransferase subunit Y	0	4	n/a	n/a	3.08e-01	1.546
279977698	ENSG00000243685	0	AL122001.1	AL122001.1	0	1	n/a	n/a	4.47e-01	1.546
1091160	ENSG00000114200	587	BCHE	butyrylcholinesterase	590	3	n/a	n/a	2.83e-01	1.546
279874020	ENSG00000233087	0	AC073869.1	AC073869.1	0	2	n/a	n/a	3.88e-01	1.546
279748992	ENSG00000219392	0	RP1-265C24.5	RP1-265C24.5	0	6	n/a	n/a	2.83e-01	1.546
279731198	ENSG00000214541	0	RPS4L	RPS4L	0	20	n/a	n/a	3.50e-01	1.546
279941528	ENSG00000239622	0	CTA-242H14.1	CTA-242H14.1	0	7	n/a	n/a	3.29e-01	1.545
1094889	ENSG00000140450	60120	ARRDC4	arrestin domain containing 4	91947	15	n/a	n/a	3.69e-01	1.545
279800742	ENSG00000226558	0	RP11-213N20.1	RP11-213N20.1	0	6	n/a	n/a	4.47e-01	1.545
1093324	ENSG00000131171	6415	SH3BGRL	SH3 domain binding glutamic acid-rich protein like	6451	X	n/a	n/a	3.39e-01	1.545
279809750	ENSG00000227325	0	AC021106.1	AC021106.1	0	4	n/a	n/a	2.99e-01	1.545
279727812	ENSG00000214100	123242	AC079776.2	AC079776.2	389033	2	n/a	n/a	2.84e-01	1.545
1102913	ENSG00000185774	56134	KCNIP4	Kv channel interacting protein 4	80333	4	n/a	n/a	3.19e-01	1.545
1096722	ENSG00000154589	23396	LY96	lymphocyte antigen 96	23643	8	n/a	n/a	3.79e-01	1.544
1098593	ENSG00000165629	506	ATP5C1	ATP synthase, H+ transporting, mitochondrial F1 complex, gamma polypeptide 1	509	10	n/a	n/a	3.58e-01	1.544
1090170	ENSG00000106299	8876	WASL	Wiskott-Aldrich syndrome-like	8976	7	n/a	n/a	3.57e-01	1.544
1095415	ENSG00000143878	385	RHOB	ras homolog gene family, member B	388	2	n/a	n/a	3.39e-01	1.544
279725130	ENSG00000213857	0	RP11-12M9.4	RP11-12M9.4	0	22	n/a	n/a	4.13e-01	1.544
1105503	ENSG00000205544	90221	C17orf61	chromosome 17 open reading frame 61	254863	17	n/a	n/a	4.17e-01	1.544
279770628	ENSG00000224001	0	RP11-270F18.2	RP11-270F18.2	0	9	n/a	n/a	2.89e-01	1.544
1105816	ENSG00000213096	9393	ZNF254	zinc finger protein 254	9534	19	n/a	n/a	2.78e-01	1.543
1104731	ENSG00000198780	25798	FAM169A	family with sequence similarity 169, member A	26049	5	n/a	n/a	3.55e-01	1.543
1097527	ENSG00000161048	85845	NAPEPLD	N-acyl phosphatidylethanolamine phospholipase D	222236	7	n/a	n/a	3.49e-01	1.542
279747449	ENSG00000218261	0	RP11-96J19.1	RP11-96J19.1	0	6	n/a	n/a	2.90e-01	1.542
1099971	ENSG00000171202	58443	TMEM126A	transmembrane protein 126A	84233	11	n/a	n/a	2.71e-01	1.542
1104356	ENSG00000197696	4797	NMB	neuromedin B	4828	15	n/a	n/a	3.85e-01	1.542
1093805	ENSG00000134371	55380	CDC73	cell division cycle 73, Paf1/RNA polymerase II complex component, homolog (S. cerevisiae)	79577	1	n/a	n/a	3.82e-01	1.542
279759643	ENSG00000222365	1013672	SNORD12B	small nucleolar RNA, C/D box 12B	100113393	20	n/a	n/a	2.88e-01	1.542
1098283	ENSG00000164332	79607	UBLCP1	ubiquitin-like domain containing CTD phosphatase 1	134510	5	n/a	n/a	3.12e-01	1.542
1100319	ENSG00000172667	40994	ZMAT3	zinc finger, matrin-type 3	64393	3	n/a	n/a	3.52e-01	1.542
279814750	ENSG00000227813	0	RP1-180M12.1	RP1-180M12.1	0	22	n/a	n/a	1.64e-01	1.542
1089546	ENSG00000102317	5903	RBM3	RNA binding motif (RNP1, RRM) protein 3	5935	X	n/a	n/a	2.78e-01	1.542
1090873	ENSG00000111885	4096	MAN1A1	mannosidase, alpha, class 1A, member 1	4121	6	n/a	n/a	3.95e-01	1.541
1087990	ENSG00000070501	5391	POLB	polymerase (DNA directed), beta	5423	8	n/a	n/a	2.81e-01	1.541
280017349	ENSG00000249753	0	RP11-415I12.3	RP11-415I12.3	0	12	n/a	n/a	4.47e-01	1.541
1097793	ENSG00000162819	80706	BROX	BRO1 domain and CAAX motif containing	148362	1	n/a	n/a	3.07e-01	1.541
279940299	ENSG00000239473	0	RP1-170B16.1	RP1-170B16.1	0	12	n/a	n/a	2.95e-01	1.541
1104713	ENSG00000198739	110333	LRRTM3	leucine rich repeat transmembrane neuronal 3	347731	10	n/a	n/a	3.76e-01	1.541
279804197	ENSG00000226860	0	AC109638.1	AC109638.1	0	2	n/a	n/a	4.09e-01	1.541
1095555	ENSG00000144827	34636	ABHD10	abhydrolase domain containing 10	55347	3	n/a	n/a	3.66e-01	1.541
279750574	ENSG00000220472	0	RP11-69L16.5	RP11-69L16.5	0	6	n/a	n/a	3.59e-01	1.541
1091534	ENSG00000116874	10205	WARS2	tryptophanyl tRNA synthetase 2, mitochondrial	10352	1	n/a	n/a	3.18e-01	1.540
1098077	ENSG00000163754	2975	GYG1	glycogenin 1	2992	3	n/a	n/a	4.35e-01	1.540
279747854	ENSG00000218426	0	RP11-475C16.1	RP11-475C16.1	0	6	n/a	n/a	3.88e-01	1.540
1106065	ENSG00000214391	0	RP11-121L10.3	RP11-121L10.3	0	11	n/a	n/a	4.08e-01	1.540
279918691	ENSG00000237161	0	RP11-32B5.1	RP11-32B5.1	0	15	n/a	n/a	3.17e-01	1.540
279859100	ENSG00000231792	0	RP5-1198E17.1	RP5-1198E17.1	0	1	n/a	n/a	2.88e-01	1.540
1099568	ENSG00000169490	58111	TM2D2	TM2 domain containing 2	83877	8	n/a	n/a	2.88e-01	1.540
1103686	ENSG00000188931	90400	C1orf192	chromosome 1 open reading frame 192	257177	1	n/a	n/a	3.02e-01	1.540
1091122	ENSG00000113742	56116	CPEB4	cytoplasmic polyadenylation element binding protein 4	80315	5	n/a	n/a	3.74e-01	1.540
1095921	ENSG00000147586	28693	MRPS28	mitochondrial ribosomal protein S28	28957	8	n/a	n/a	3.57e-01	1.539
1091730	ENSG00000118564	25983	FBXL5	F-box and leucine-rich repeat protein 5	26234	4	n/a	n/a	3.09e-01	1.539
1093574	ENSG00000132823	31006	C20orf111	chromosome 20 open reading frame 111	51526	20	n/a	n/a	2.99e-01	1.539
1096443	ENSG00000152240	77651	HAUS1	HAUS augmin-like complex, subunit 1	115106	18	n/a	n/a	2.84e-01	1.539
1087003	ENSG00000006468	2100	ETV1	ets variant 1	2115	7	n/a	n/a	2.87e-01	1.539
1098401	ENSG00000164823	730	OSGIN2	oxidative stress induced growth inhibitor family member 2	734	8	n/a	n/a	3.12e-01	1.539
279659723	ENSG00000200084	0	SNORD68	small nucleolar RNA, C/D box 68	0	16	n/a	n/a	3.62e-01	1.539
1091713	ENSG00000118473	58461	SGIP1	SH3-domain GRB2-like (endophilin) interacting protein 1	84251	1	n/a	n/a	3.55e-01	1.539
1097959	ENSG00000163444	60210	TMEM183A	transmembrane protein 183A	92703	1	n/a	n/a	2.82e-01	1.538
280077470	ENSG00000254893	0	RP11-466P24.2	RP11-466P24.2	0	5	n/a	n/a	2.82e-01	1.538
279869869	ENSG00000232727	0	RP11-321E8.1-001	RP11-321E8.1-001	0	7	n/a	n/a	2.87e-01	1.538
279743693	ENSG00000215943	1013757	MIR892A	microRNA 892a	100126342	X	n/a	n/a	3.91e-01	1.538
1089804	ENSG00000104419	10250	NDRG1	N-myc downstream regulated 1	10397	8	n/a	n/a	3.50e-01	1.538
1096673	ENSG00000154174	9724	TOMM70A	translocase of outer mitochondrial membrane 70 homolog A (S. cerevisiae)	9868	3	n/a	n/a	3.76e-01	1.538
1095926	ENSG00000147604	6097	RPL7	ribosomal protein L7	6129	8	n/a	n/a	3.05e-01	1.538
1091453	ENSG00000116251	6114	RPL22	ribosomal protein L22	6146	1	n/a	n/a	2.97e-01	1.537
1098404	ENSG00000164830	34363	OXR1	oxidation resistance 1	55074	8	n/a	n/a	3.97e-01	1.537
1092967	ENSG00000128656	1115	CHN1	chimerin (chimaerin) 1	1123	2	n/a	n/a	3.57e-01	1.537
279999555	ENSG00000248285	0	RP11-158J3.2	RP11-158J3.2	0	5	n/a	n/a	3.73e-01	1.536
279754095	ENSG00000221470	0	AL132875.1	AL132875.1	0	6	n/a	n/a	3.91e-01	1.536
1099250	ENSG00000168118	5835	RAB4A	RAB4A, member RAS oncogene family	5867	1	n/a	n/a	2.96e-01	1.536
280044825	ENSG00000252056	0	RNU5E-2P	RNA, U5E small nuclear 2, pseudogene	0	1	n/a	n/a	3.91e-01	1.536
1104625	ENSG00000198513	30544	ATL1	atlastin GTPase 1	51062	14	n/a	n/a	3.62e-01	1.536
279854003	ENSG00000231344	0	RP3-426I6.2	RP3-426I6.2	0	1	n/a	n/a	3.55e-01	1.536
1096886	ENSG00000156110	129	ADK	adenosine kinase	132	10	n/a	n/a	2.71e-01	1.536
279739370	ENSG00000215349	0	MRPL3P1	mitochondrial ribosomal protein L3 pseudogene 1	0	13	n/a	n/a	3.14e-01	1.536
1094426	ENSG00000137692	58469	DCUN1D5	DCN1, defective in cullin neddylation 1, domain containing 5 (S. cerevisiae)	84259	11	n/a	n/a	3.01e-01	1.536
280052765	ENSG00000253151	0	RP11-628E19.3	RP11-628E19.3	0	8	n/a	n/a	3.83e-01	1.535
279825851	ENSG00000228802	0	AC073641.2	AC073641.2	0	2	n/a	n/a	3.03e-01	1.535
1088383	ENSG00000080819	1362	CPOX	coproporphyrinogen oxidase	1371	3	n/a	n/a	4.18e-01	1.535
1099289	ENSG00000168288	26994	MMADHC	methylmalonic aciduria (cobalamin deficiency) cblD type, with homocystinuria	27249	2	n/a	n/a	2.78e-01	1.535
1090757	ENSG00000111231	30666	GPN3	GPN-loop GTPase 3	51184	12	n/a	n/a	3.42e-01	1.534
1100785	ENSG00000175105	34568	ZNF654	zinc finger protein 654	55279	3	n/a	n/a	2.95e-01	1.534
1092319	ENSG00000123610	7087	TNFAIP6	tumor necrosis factor, alpha-induced protein 6	7130	2	n/a	n/a	3.85e-01	1.534
1088386	ENSG00000080824	3300	HSP90AA1	heat shock protein 90kDa alpha (cytosolic), class A member 1	3320	14	n/a	n/a	3.00e-01	1.534
1091309	ENSG00000115350	35934	POLE4	polymerase (DNA-directed), epsilon 4 (p12 subunit)	56655	2	n/a	n/a	3.03e-01	1.534
279906433	ENSG00000236031	0	RP11-269F20.1	RP11-269F20.1	0	1	n/a	n/a	3.44e-01	1.534
279957818	ENSG00000241547	0	RP11-4K3__A.5	RP11-4K3__A.5	0	1	n/a	n/a	3.17e-01	1.534
280050782	ENSG00000252921	0	U3	Small nucleolar RNA U3	0	18	n/a	n/a	4.47e-01	1.533
1089813	ENSG00000104497	40722	SNX16	sorting nexin 16	64089	8	n/a	n/a	3.93e-01	1.533
279763306	ENSG00000223380	0	SEC22B	SEC22 vesicle trafficking protein homolog B (S. cerevisiae) (gene/pseudogene)	0	1	n/a	n/a	2.95e-01	1.533
279795418	ENSG00000226084	0	RP4-706A16.3	RP4-706A16.3	0	1	n/a	n/a	3.52e-01	1.533
1096295	ENSG00000151135	59923	C12orf23	chromosome 12 open reading frame 23	90488	12	n/a	n/a	2.86e-01	1.533
1093048	ENSG00000129422	36782	MTUS1	microtubule associated tumor suppressor 1	57509	8	n/a	n/a	4.03e-01	1.533
1090761	ENSG00000111247	10488	RAD51AP1	RAD51 associated protein 1	10635	12	n/a	n/a	3.12e-01	1.533
1087788	ENSG00000065150	3818	IPO5	importin 5	3843	13	n/a	n/a	3.49e-01	1.533
1102206	ENSG00000182899	6133	RPL35A	ribosomal protein L35a	6165	3	n/a	n/a	3.97e-01	1.533
279074280	ENSG00000137970	0	RP11-122C9.1	RP11-122C9.1	0	1	n/a	n/a	3.99e-01	1.533
1103902	ENSG00000196352	1592	CD55	CD55 molecule, decay accelerating factor for complement (Cromer blood group)	1604	1	n/a	n/a	3.88e-01	1.532
279818296	ENSG00000228144	0	RP11-745O10.4	RP11-745O10.4	0	12	n/a	n/a	3.34e-01	1.532
1086945	ENSG00000005175	55460	RPAP3	RNA polymerase II associated protein 3	79657	12	n/a	n/a	3.04e-01	1.532
1096713	ENSG00000154511	123086	FAM69A	family with sequence similarity 69, member A	388650	1	n/a	n/a	3.56e-01	1.532
279874916	ENSG00000233177	0	RP11-179H18.2	RP11-179H18.2	0	10	n/a	n/a	3.03e-01	1.531
279952730	ENSG00000240950	0	RP11-372E1.1	RP11-372E1.1	0	3	n/a	n/a	3.14e-01	1.531
1091159	ENSG00000114166	8773	KAT2B	K(lysine) acetyltransferase 2B	8850	3	n/a	n/a	3.17e-01	1.531
1101636	ENSG00000179841	9354	AKAP5	A kinase (PRKA) anchor protein 5	9495	14	n/a	n/a	4.40e-01	1.531
1099632	ENSG00000169764	7317	UGP2	UDP-glucose pyrophosphorylase 2	7360	2	n/a	n/a	2.85e-01	1.531
279468184	ENSG00000175749	0	CTC-425H14.1	CTC-425H14.1	0	5	n/a	n/a	3.20e-01	1.530
1095263	ENSG00000143183	33790	TMCO1	transmembrane and coiled-coil domains 1	54499	1	n/a	n/a	3.08e-01	1.530
1093945	ENSG00000135241	30130	PNPLA8	patatin-like phospholipase domain containing 8	50640	7	n/a	n/a	2.78e-01	1.530
279922605	ENSG00000237472	0	AP000361.2	AP000361.2	0	22	n/a	n/a	4.13e-01	1.529
279802920	ENSG00000226762	0	RP11-298E9.6	RP11-298E9.6	0	10	n/a	n/a	3.13e-01	1.529
280118974	ENSG00000258644	0	RP11-718G2.3	RP11-718G2.3	0	14	n/a	n/a	3.71e-01	1.529
279745039	ENSG00000216676	0	RP1-15D7.1	RP1-15D7.1	0	6	n/a	n/a	4.35e-01	1.529
1101399	ENSG00000178381	59951	ZFAND2A	zinc finger, AN1-type domain 2A	90637	7	n/a	n/a	3.53e-01	1.529
1094803	ENSG00000139780	83431	METTL21C	methyltransferase like 21C	196541	13	n/a	n/a	3.28e-01	1.528
1091102	ENSG00000113595	370	TRIM23	tripartite motif containing 23	373	5	n/a	n/a	4.19e-01	1.528
1096416	ENSG00000152061	9766	RABGAP1L	RAB GTPase activating protein 1-like	9910	1	n/a	n/a	3.52e-01	1.528
1100496	ENSG00000173542	60197	MOB1B	MOB kinase activator 1B	92597	4	n/a	n/a	3.10e-01	1.528
1098741	ENSG00000166181	8473	API5	apoptosis inhibitor 5	8539	11	n/a	n/a	3.54e-01	1.528
1098872	ENSG00000166710	564	B2M	beta-2-microglobulin	567	15	n/a	n/a	4.00e-01	1.528
1101115	ENSG00000176890	7255	TYMS	thymidylate synthetase	7298	18	n/a	n/a	3.74e-01	1.527
279715333	ENSG00000212066	0	AL645941.1	AL645941.1	0	6	n/a	n/a	4.47e-01	1.527
1102098	ENSG00000182400	78897	TRAPPC6B	trafficking protein particle complex 6B	122553	14	n/a	n/a	3.22e-01	1.527
1095603	ENSG00000145247	79512	OCIAD2	OCIA domain containing 2	132299	4	n/a	n/a	3.50e-01	1.527
280017746	ENSG00000249786	0	EAF1-AS1	EAF1 antisense RNA 1 (non-protein coding)	0	3	n/a	n/a	3.92e-01	1.527
279866623	ENSG00000232467	0	RP11-735A5.1	RP11-735A5.1	0	1	n/a	n/a	4.00e-01	1.526
279738866	ENSG00000215284	0	RP11-198M15.1	RP11-198M15.1	0	X	n/a	n/a	2.81e-01	1.526
279851807	ENSG00000231162	0	COX11P1	COX11 cytochrome c oxidase assembly homolog (yeast) pseudogene 1	0	6	n/a	n/a	3.07e-01	1.526
1096843	ENSG00000155792	41371	DEPTOR	DEP domain containing MTOR-interacting protein	64798	8	n/a	n/a	3.86e-01	1.526
1096465	ENSG00000152422	7475	XRCC4	X-ray repair complementing defective repair in Chinese hamster cells 4	7518	5	n/a	n/a	2.87e-01	1.526
1087755	ENSG00000064313	6833	TAF2	TAF2 RNA polymerase II, TATA box binding protein (TBP)-associated factor, 150kDa	6873	8	n/a	n/a	2.89e-01	1.526
1091009	ENSG00000112799	9313	LY86	lymphocyte antigen 86	9450	6	n/a	n/a	3.45e-01	1.526
279725276	ENSG00000213881	0	NPM1P6	nucleophosmin 1 (nucleolar phosphoprotein B23, numatrin) pseudogene 6	0	8	n/a	n/a	3.18e-01	1.526
1105924	ENSG00000213886	10390	UBD	ubiquitin D	10537	6	n/a	n/a	4.13e-01	1.525
279891257	ENSG00000234638	0	AC053503.6	AC053503.6	0	2	n/a	n/a	3.91e-01	1.525
1100134	ENSG00000171863	6168	RPS7	ribosomal protein S7	6201	2	n/a	n/a	3.68e-01	1.525
1092123	ENSG00000121964	55515	GTDC1	glycosyltransferase-like domain containing 1	79712	2	n/a	n/a	3.02e-01	1.525
1086952	ENSG00000005249	5545	PRKAR2B	protein kinase, cAMP-dependent, regulatory, type II, beta	5577	7	n/a	n/a	3.17e-01	1.524
1098569	ENSG00000165512	7527	ZNF22	zinc finger protein 22 (KOX 15)	7570	10	n/a	n/a	2.90e-01	1.524
1090328	ENSG00000107679	37762	PLEKHA1	pleckstrin homology domain containing, family A (phosphoinositide binding specific) member 1	59338	10	n/a	n/a	3.67e-01	1.524
1091245	ENSG00000114978	34522	MOB1A	MOB kinase activator 1A	55233	2	n/a	n/a	2.99e-01	1.523
1107860	ENSG00000231500	6189	RPS18	ribosomal protein S18	6222	6	n/a	n/a	3.72e-01	1.523
279664847	ENSG00000201592	0	snoU2_19	Small nucleolar RNA U2-19	0	X	n/a	n/a	3.75e-01	1.523
1093727	ENSG00000134001	1952	EIF2S1	eukaryotic translation initiation factor 2, subunit 1 alpha, 35kDa	1965	14	n/a	n/a	3.01e-01	1.523
1099098	ENSG00000167618	3879	LAIR2	leukocyte-associated immunoglobulin-like receptor 2	3904	19	n/a	n/a	4.21e-01	1.523
280092675	ENSG00000256060	10450	TRAPPC2P1	trafficking protein particle complex 2 pseudogene 1	10597	19	n/a	n/a	3.50e-01	1.523
1099923	ENSG00000171033	5537	PKIA	protein kinase (cAMP-dependent, catalytic) inhibitor alpha	5569	8	n/a	n/a	2.97e-01	1.523
1088936	ENSG00000096092	28714	TMEM14A	transmembrane protein 14A	28978	6	n/a	n/a	2.75e-01	1.523
1102147	ENSG00000182621	22991	PLCB1	phospholipase C, beta 1 (phosphoinositide-specific)	23236	20	n/a	n/a	3.67e-01	1.523
1091548	ENSG00000116983	30921	HPCAL4	hippocalcin like 4	51440	1	n/a	n/a	3.67e-01	1.522
1106090	ENSG00000214485	0	CTB-13H5.1	CTB-13H5.1	0	5	n/a	n/a	3.50e-01	1.522
1104558	ENSG00000198252	6775	STYX	serine/threonine/tyrosine interacting protein	6815	14	n/a	n/a	3.85e-01	1.522
1100133	ENSG00000171862	5696	PTEN	phosphatase and tensin homolog	5728	10	n/a	n/a	3.79e-01	1.522
279792729	ENSG00000225858	0	RP1-172N19.3	RP1-172N19.3	0	X	n/a	n/a	3.67e-01	1.522
279775188	ENSG00000224334	0	AP000357.4	AP000357.4	0	22	n/a	n/a	3.55e-01	1.522
279829672	ENSG00000229161	0	TCP1P1	t-complex 1 pseudogene 1	0	7	n/a	n/a	3.18e-01	1.522
1098235	ENSG00000164182	60119	NDUFAF2	NADH dehydrogenase (ubiquinone) 1 alpha subcomplex, assembly factor 2	91942	5	n/a	n/a	3.50e-01	1.521
1094217	ENSG00000136603	6462	SKIL	SKI-like oncogene	6498	3	n/a	n/a	3.87e-01	1.521
279920818	ENSG00000237327	0	UPP2-IT1	UPP2 intronic transcript 1 (non-protein coding)	0	2	n/a	n/a	2.81e-01	1.521
279782020	ENSG00000224924	122536	LINC00320	long intergenic non-protein coding RNA 320	387486	21	n/a	n/a	3.74e-01	1.521
279879685	ENSG00000233588	0	CYP51P2	cytochrome P450, family 51, pseudogene 2	0	13	n/a	n/a	3.54e-01	1.521
280106065	ENSG00000257514	0	RP11-755O11.2	RP11-755O11.2	0	12	n/a	n/a	3.39e-01	1.521
1087172	ENSG00000011600	7262	TYROBP	TYRO protein tyrosine kinase binding protein	7305	19	n/a	n/a	3.80e-01	1.521
279815299	ENSG00000227850	0	SEPT2P1	septin 2 pseudogene 1	0	1	n/a	n/a	3.49e-01	1.521
1089215	ENSG00000100532	10521	CGRRF1	cell growth regulator with ring finger domain 1	10668	14	n/a	n/a	3.75e-01	1.521
1098044	ENSG00000163655	8756	GMPS	guanine monphosphate synthetase	8833	3	n/a	n/a	2.98e-01	1.521
280002246	ENSG00000248485	151628	PCP4L1	Purkinje cell protein 4 like 1	654790	1	n/a	n/a	3.55e-01	1.521
1091068	ENSG00000113328	895	CCNG1	cyclin G1	900	5	n/a	n/a	3.01e-01	1.520
1095689	ENSG00000145864	2545	GABRB2	gamma-aminobutyric acid (GABA) A receptor, beta 2	2561	5	n/a	n/a	3.95e-01	1.520
1103373	ENSG00000187735	6877	TCEA1	transcription elongation factor A (SII), 1	6917	8	n/a	n/a	3.30e-01	1.520
1092081	ENSG00000121579	56019	NAA50	N(alpha)-acetyltransferase 50, NatE catalytic subunit	80218	3	n/a	n/a	3.10e-01	1.520
279779922	ENSG00000224725	0	CEP57L1P1	centrosomal protein 57kDa-like 1 pseudogene 1	0	10	n/a	n/a	2.88e-01	1.520
1102516	ENSG00000184156	3761	KCNQ3	potassium voltage-gated channel, KQT-like subfamily, member 3	3786	8	n/a	n/a	4.01e-01	1.520
280125626	ENSG00000259022	0	RP11-561B11.4	RP11-561B11.4	0	14	n/a	n/a	3.28e-01	1.520
1092936	ENSG00000128513	25662	POT1	protection of telomeres 1 homolog (S. pombe)	25913	7	n/a	n/a	2.99e-01	1.519
1098685	ENSG00000165985	123649	C1QL3	complement component 1, q subcomponent-like 3	389941	10	n/a	n/a	3.73e-01	1.519
1090859	ENSG00000111832	30870	RWDD1	RWD domain containing 1	51389	6	n/a	n/a	2.94e-01	1.519
280088678	ENSG00000255639	0	RP11-234B24.6	RP11-234B24.6	0	12	n/a	n/a	3.10e-01	1.519
280093904	ENSG00000256210	0	AC005255.1	AC005255.1	0	19	n/a	n/a	3.54e-01	1.519
1094866	ENSG00000140307	2941	GTF2A2	general transcription factor IIA, 2, 12kDa	2958	15	n/a	n/a	2.95e-01	1.519
1094249	ENSG00000136805	23485	C9orf4	chromosome 9 open reading frame 4	23732	9	n/a	n/a	3.61e-01	1.518
1088638	ENSG00000088179	5743	PTPN4	protein tyrosine phosphatase, non-receptor type 4 (megakaryocyte)	5775	2	n/a	n/a	3.17e-01	1.518
1090141	ENSG00000106069	1116	CHN2	chimerin (chimaerin) 2	1124	7	n/a	n/a	3.60e-01	1.518
1089270	ENSG00000100814	37091	CCNB1IP1	cyclin B1 interacting protein 1, E3 ubiquitin protein ligase	57820	14	n/a	n/a	3.94e-01	1.518
1102378	ENSG00000183617	77863	MRPL54	mitochondrial ribosomal protein L54	116541	19	n/a	n/a	3.82e-01	1.518
1099741	ENSG00000170270	58721	C14orf142	chromosome 14 open reading frame 142	84520	14	n/a	n/a	3.08e-01	1.517
280053682	ENSG00000253213	0	RP11-546B8.3	RP11-546B8.3	0	5	n/a	n/a	3.56e-01	1.517
1094274	ENSG00000136870	7699	ZNF189	zinc finger protein 189	7743	9	n/a	n/a	3.18e-01	1.517
280064994	ENSG00000254025	0	RP11-119N19.1	RP11-119N19.1	0	8	n/a	n/a	4.36e-01	1.517
1094688	ENSG00000139117	80364	CPNE8	copine VIII	144402	12	n/a	n/a	3.56e-01	1.517
1105574	ENSG00000205810	3798	KLRC3	killer cell lectin-like receptor subfamily C, member 3	3823	12	n/a	n/a	3.56e-01	1.516
1092165	ENSG00000122406	6093	RPL5	ribosomal protein L5	6125	1	n/a	n/a	3.50e-01	1.516
1099307	ENSG00000168374	375	ARF4	ADP-ribosylation factor 4	378	3	n/a	n/a	2.82e-01	1.516
1100158	ENSG00000171984	80828	C20orf196	chromosome 20 open reading frame 196	149840	20	n/a	n/a	3.42e-01	1.516
279724247	ENSG00000213713	0	PIGCP1	phosphatidylinositol glycan anchor biosynthesis, class C, pseudogene 1	0	11	n/a	n/a	4.43e-01	1.516
1104905	ENSG00000203778	151786	C6orf225	chromosome 6 open reading frame 225	619208	6	n/a	n/a	3.42e-01	1.516
1101894	ENSG00000181359	0	HSP90AA6P	heat shock protein 90kDa alpha (cytosolic), class A member 6, pseudogene	0	4	n/a	n/a	4.23e-01	1.516
1093781	ENSG00000134265	8699	NAPG	N-ethylmaleimide-sensitive factor attachment protein, gamma	8774	18	n/a	n/a	3.52e-01	1.516
279667549	ENSG00000202357	0	Y_RNA	Y RNA	0	19	n/a	n/a	4.46e-01	1.515
1106260	ENSG00000215114	79715	UBXN2B	UBX domain protein 2B	137886	8	n/a	n/a	3.61e-01	1.515
1093011	ENSG00000129084	5650	PSMA1	proteasome (prosome, macropain) subunit, alpha type, 1	5682	11	n/a	n/a	2.77e-01	1.515
1091403	ENSG00000115946	36181	PNO1	partner of NOB1 homolog (S. cerevisiae)	56902	2	n/a	n/a	3.27e-01	1.515
280061901	ENSG00000253793	0	RP11-293D9.2	RP11-293D9.2	0	8	n/a	n/a	3.47e-01	1.515
279269141	ENSG00000159186	0	AC007383.6	AC007383.6	0	2	n/a	n/a	2.85e-01	1.515
279876044	ENSG00000233287	0	AC009362.2	AC009362.2	0	7	n/a	n/a	4.36e-01	1.515
1093964	ENSG00000135334	34411	AKIRIN2	akirin 2	55122	6	n/a	n/a	3.10e-01	1.515
279951880	ENSG00000240829	0	RP11-119K6.5	RP11-119K6.5	0	10	n/a	n/a	4.30e-01	1.515
1103920	ENSG00000196381	81579	ZNF781	zinc finger protein 781	163115	19	n/a	n/a	4.05e-01	1.515
279721860	ENSG00000213409	0	RP11-658F2.3	RP11-658F2.3	0	11	n/a	n/a	3.50e-01	1.514
1090580	ENSG00000109654	23076	TRIM2	tripartite motif containing 2	23321	4	n/a	n/a	4.22e-01	1.514
1101702	ENSG00000180233	85883	ZNRF2	zinc and ring finger 2	223082	7	n/a	n/a	3.34e-01	1.514
279974667	ENSG00000243404	0	RP11-13J17.1	RP11-13J17.1	0	15	n/a	n/a	4.26e-01	1.514
1087000	ENSG00000006451	5866	RALA	v-ral simian leukemia viral oncogene homolog A (ras related)	5898	7	n/a	n/a	3.57e-01	1.514
1092494	ENSG00000124785	30780	NRN1	neuritin 1	51299	6	n/a	n/a	3.51e-01	1.514
1105700	ENSG00000211460	7204	TSN	translin	7247	2	n/a	n/a	3.44e-01	1.514
1090578	ENSG00000109618	30573	SEPSECS	Sep (O-phosphoserine) tRNA:Sec (selenocysteine) tRNA synthase	51091	4	n/a	n/a	3.52e-01	1.514
1087221	ENSG00000015153	9993	YAF2	YY1 associated factor 2	10138	12	n/a	n/a	3.27e-01	1.514
1090671	ENSG00000110422	9969	HIPK3	homeodomain interacting protein kinase 3	10114	11	n/a	n/a	4.00e-01	1.513
280109312	ENSG00000257847	0	RP11-876K22.2	RP11-876K22.2	0	12	n/a	n/a	3.02e-01	1.513
1106104	ENSG00000214552	0	RP11-89A12.1	RP11-89A12.1	0	3	n/a	n/a	3.47e-01	1.513
279774486	ENSG00000224272	0	AC114730.3	AC114730.3	0	2	n/a	n/a	3.73e-01	1.513
1088615	ENSG00000087301	36817	TXNDC16	thioredoxin domain containing 16	57544	14	n/a	n/a	3.12e-01	1.513
1103713	ENSG00000189046	78855	ALKBH2	alkB, alkylation repair homolog 2 (E. coli)	121642	12	n/a	n/a	3.39e-01	1.513
279715766	ENSG00000212175	0	SNORA12	Small nucleolar RNA SNORA12	0	2	n/a	n/a	4.46e-01	1.512
1096962	ENSG00000156735	9389	BAG4	BCL2-associated athanogene 4	9530	8	n/a	n/a	4.36e-01	1.512
1096259	ENSG00000150764	59613	DIXDC1	DIX domain containing 1	85458	11	n/a	n/a	3.75e-01	1.512
1090209	ENSG00000106537	26820	TSPAN13	tetraspanin 13	27075	7	n/a	n/a	3.77e-01	1.512
279722065	ENSG00000213434	0	RP11-367N14.1	RP11-367N14.1	0	4	n/a	n/a	2.90e-01	1.512
1088564	ENSG00000086205	2330	FOLH1	folate hydrolase (prostate-specific membrane antigen) 1	2346	11	n/a	n/a	3.94e-01	1.512
1088222	ENSG00000076554	7120	TPD52	tumor protein D52	7163	8	n/a	n/a	3.40e-01	1.512
1104238	ENSG00000197345	85587	MRPL21	mitochondrial ribosomal protein L21	219927	11	n/a	n/a	3.46e-01	1.512
279399998	ENSG00000169253	0	RP11-220D10.1	RP11-220D10.1	0	9	n/a	n/a	4.09e-01	1.511
279936114	ENSG00000238896	0	snoU13	Small nucleolar RNA U13	0	6	n/a	n/a	3.79e-01	1.511
279721292	ENSG00000213371	0	NAP1L1P3	nucleosome assembly protein 1-like 1 pseudogene 3	0	3	n/a	n/a	3.51e-01	1.511
280122889	ENSG00000258864	0	CTC-554D6.1	CTC-554D6.1	0	5	n/a	n/a	2.90e-01	1.511
1094127	ENSG00000136108	26333	CKAP2	cytoskeleton associated protein 2	26586	13	n/a	n/a	2.82e-01	1.510
1101108	ENSG00000176853	81316	FAM91A1	family with sequence similarity 91, member A1	157769	8	n/a	n/a	3.50e-01	1.510
1098840	ENSG00000166530	0	HSBP1P2	heat shock factor binding protein 1 pseudogene 2	0	4	n/a	n/a	2.72e-01	1.510
279720630	ENSG00000213287	0	RP11-680L20.1	RP11-680L20.1	0	11	n/a	n/a	2.90e-01	1.510
1106032	ENSG00000214262	59022	ANKRD36BP1	ankyrin repeat domain 36B pseudogene 1	84832	1	n/a	n/a	4.35e-01	1.510
1098230	ENSG00000164172	4312	MOCS2	molybdenum cofactor synthesis 2	4338	5	n/a	n/a	3.16e-01	1.510
279820778	ENSG00000228354	0	RP11-552J9.9	RP11-552J9.9	0	X	n/a	n/a	3.93e-01	1.510
1093375	ENSG00000131508	7279	UBE2D2	ubiquitin-conjugating enzyme E2D 2	7322	5	n/a	n/a	2.89e-01	1.509
279522080	ENSG00000183022	0	TPM3P8	tropomyosin 3 pseudogene 8	0	2	n/a	n/a	3.41e-01	1.509
280097264	ENSG00000256603	0	RP11-667M19.2	RP11-667M19.2	0	11	n/a	n/a	4.05e-01	1.509
280092449	ENSG00000256043	1508	CTSO	cathepsin O	1519	4	n/a	n/a	3.30e-01	1.509
1095089	ENSG00000141668	80607	CBLN2	cerebellin 2 precursor	147381	18	n/a	n/a	3.74e-01	1.509
1089775	ENSG00000104231	55555	ZFAND1	zinc finger, AN1-type domain 1	79752	8	n/a	n/a	2.91e-01	1.508
1093902	ENSG00000134982	321	APC	adenomatous polyposis coli	324	5	n/a	n/a	3.12e-01	1.508
279916973	ENSG00000236988	0	RP11-402K9.1	RP11-402K9.1	0	X	n/a	n/a	2.90e-01	1.508
1092386	ENSG00000124207	1423	CSE1L	CSE1 chromosome segregation 1-like (yeast)	1434	20	n/a	n/a	3.93e-01	1.508
1087706	ENSG00000061918	2966	GUCY1B3	guanylate cyclase 1, soluble, beta 3	2983	4	n/a	n/a	3.98e-01	1.507
279827986	ENSG00000229000	0	SEPT7P8	septin 7 pseudogene 8	0	19	n/a	n/a	3.18e-01	1.507
1095606	ENSG00000145284	55768	SCD5	stearoyl-CoA desaturase 5	79966	4	n/a	n/a	2.82e-01	1.507
1094205	ENSG00000136521	4685	NDUFB5	NADH dehydrogenase (ubiquinone) 1 beta subcomplex, 5, 16kDa	4711	3	n/a	n/a	2.82e-01	1.507
279723028	ENSG00000213574	0	LDHAP5	lactate dehydrogenase A pseudogene 5	0	10	n/a	n/a	4.12e-01	1.507
1096610	ENSG00000153714	94852	C9orf150	chromosome 9 open reading frame 150	286343	9	n/a	n/a	4.46e-01	1.507
279843326	ENSG00000230397	0	SPTLC1P1	serine palmitoyltransferase, long chain base subunit 1 pseudogene 1	0	10	n/a	n/a	2.69e-01	1.507
1088534	ENSG00000085491	29690	SLC25A24	solute carrier family 25 (mitochondrial carrier; phosphate carrier), member 24	29957	1	n/a	n/a	4.00e-01	1.507
1087489	ENSG00000047346	35487	KIAA1370	KIAA1370	56204	15	n/a	n/a	3.80e-01	1.507
1104901	ENSG00000203747	2199	FCGR3A	Fc fragment of IgG, low affinity IIIa, receptor (CD16a)	2214	1	n/a	n/a	3.82e-01	1.507
279732919	ENSG00000214748	0	RP11-332E4.1	RP11-332E4.1	0	X	n/a	n/a	3.94e-01	1.507
279948154	ENSG00000240395	0	RP11-231D20.1	RP11-231D20.1	0	8	n/a	n/a	2.95e-01	1.506
1095675	ENSG00000145782	9017	ATG12	ATG12 autophagy related 12 homolog (S. cerevisiae)	9140	5	n/a	n/a	3.13e-01	1.506
279716508	ENSG00000212371	0	SNORA46	Small nucleolar RNA SNORA46	0	14	n/a	n/a	4.01e-01	1.506
279721388	ENSG00000213383	0	AC104297.1	AC104297.1	0	3	n/a	n/a	3.43e-01	1.506
1094401	ENSG00000137502	27059	RAB30	RAB30, member RAS oncogene family	27314	11	n/a	n/a	3.74e-01	1.506
1096708	ENSG00000154473	9060	BUB3	budding uninhibited by benzimidazoles 3 homolog (yeast)	9184	10	n/a	n/a	3.08e-01	1.506
1103039	ENSG00000186231	77516	KLHL32	kelch-like 32 (Drosophila)	114792	6	n/a	n/a	3.76e-01	1.506
1105680	ENSG00000206535	110405	LNP1	leukemia NUP98 fusion partner 1	348801	3	n/a	n/a	2.77e-01	1.506
279851112	ENSG00000231104	0	RP11-354M20.3	RP11-354M20.3	0	10	n/a	n/a	3.60e-01	1.505
279929436	ENSG00000238057	1023150	ZEB2-AS1	ZEB2 antisense RNA 1 (non-protein coding)	100303491	2	n/a	n/a	2.79e-01	1.505
1087649	ENSG00000057663	9334	ATG5	ATG5 autophagy related 5 homolog (S. cerevisiae)	9474	6	n/a	n/a	3.16e-01	1.505
280023829	ENSG00000250254	10586	PTTG2	pituitary tumor-transforming 2	10744	4	n/a	n/a	3.00e-01	1.505
1103630	ENSG00000188732	109834	C7orf46	chromosome 7 open reading frame 46	340277	7	n/a	n/a	2.85e-01	1.504
1087194	ENSG00000013297	4978	CLDN11	claudin 11	5010	3	n/a	n/a	3.95e-01	1.504
1099930	ENSG00000171055	9493	FEZ2	fasciculation and elongation protein zeta 2 (zygin II)	9637	2	n/a	n/a	2.77e-01	1.504
1092642	ENSG00000125848	23520	FLRT3	fibronectin leucine rich transmembrane protein 3	23767	20	n/a	n/a	3.56e-01	1.504
1089191	ENSG00000100433	33499	KCNK10	potassium channel, subfamily K, member 10	54207	14	n/a	n/a	4.34e-01	1.504
1095974	ENSG00000148123	34175	RP11-35N6.1	Lipid phosphate phosphatase-related protein type 1	54886	9	n/a	n/a	3.11e-01	1.504
279813770	ENSG00000227722	0	RP5-1059H15.1	RP5-1059H15.1	0	1	n/a	n/a	3.68e-01	1.504
1096718	ENSG00000154548	79637	SRSF12	serine/arginine-rich splicing factor 12	135295	6	n/a	n/a	2.89e-01	1.504
279657826	ENSG00000199488	0	U1	U1 spliceosomal RNA	0	3	n/a	n/a	4.46e-01	1.504
279765031	ENSG00000223534	0	HLA-DQB1-AS1	HLA-DQB1 antisense RNA 1 (non-protein coding)	0	6	n/a	n/a	4.08e-01	1.504
1092891	ENSG00000128045	41840	RASL11B	RAS-like, family 11, member B	65997	4	n/a	n/a	4.46e-01	1.504
1102022	ENSG00000182117	34794	NOP10	NOP10 ribonucleoprotein homolog (yeast)	55505	15	n/a	n/a	3.19e-01	1.504
279743198	ENSG00000215900	0	SEPW1P	selenoprotein W, 1 pseudogene	0	1	n/a	n/a	4.01e-01	1.504
279799154	ENSG00000226403	0	RP11-31F19.1	RP11-31F19.1	0	9	n/a	n/a	4.02e-01	1.503
279979382	ENSG00000243819	0	AC092687.1	AC092687.1	0	2	n/a	n/a	4.00e-01	1.503
279759783	ENSG00000222405	0	U4	U4 spliceosomal RNA	0	12	n/a	n/a	4.46e-01	1.503
1092796	ENSG00000127125	55520	PPCS	phosphopantothenoylcysteine synthetase	79717	1	n/a	n/a	3.22e-01	1.503
279747497	ENSG00000218283	0	MORF4L1P1	mortality factor 4 like 1 pseudogene 1	0	1	n/a	n/a	3.08e-01	1.503
280116630	ENSG00000258501	0	RP11-705B14.1	RP11-705B14.1	0	14	n/a	n/a	2.99e-01	1.503
279786996	ENSG00000225376	0	RP11-490D19.6	RP11-490D19.6	0	9	n/a	n/a	3.97e-01	1.503
1093948	ENSG00000135249	38021	RINT1	RAD50 interactor 1	60561	7	n/a	n/a	2.81e-01	1.503
279708504	ENSG00000207603	0	MIR7-1	microRNA 7-1	0	9	n/a	n/a	3.79e-01	1.503
1087179	ENSG00000012174	30841	MBTPS2	membrane-bound transcription factor peptidase, site 2	51360	X	n/a	n/a	3.03e-01	1.503
1100084	ENSG00000171659	2840	GPR34	G protein-coupled receptor 34	2857	X	n/a	n/a	3.73e-01	1.503
1091314	ENSG00000115364	9657	MRPL19	mitochondrial ribosomal protein L19	9801	2	n/a	n/a	2.74e-01	1.502
1097268	ENSG00000159228	869	CBR1	carbonyl reductase 1	873	21	n/a	n/a	3.57e-01	1.502
1089168	ENSG00000100372	10331	SLC25A17	solute carrier family 25 (mitochondrial carrier; peroxisomal membrane protein, 34kDa), member 17	10478	22	n/a	n/a	3.17e-01	1.502
1089737	ENSG00000103769	8693	RAB11A	RAB11A, member RAS oncogene family	8766	15	n/a	n/a	3.43e-01	1.502
1102587	ENSG00000184408	3726	KCND2	potassium voltage-gated channel, Shal-related subfamily, member 2	3751	7	n/a	n/a	3.73e-01	1.502
280127694	ENSG00000259137	0	RP11-305B6.1	RP11-305B6.1	0	14	n/a	n/a	3.05e-01	1.502
1100774	ENSG00000175061	79057	C17orf76-AS1	C17orf76 antisense RNA 1 (non-protein coding)	125144	17	n/a	n/a	3.92e-01	1.501
1098468	ENSG00000165084	77762	C8orf34	chromosome 8 open reading frame 34	116328	8	n/a	n/a	3.41e-01	1.501
1098215	ENSG00000164128	4855	NPY1R	neuropeptide Y receptor Y1	4886	4	n/a	n/a	3.60e-01	1.501
1091096	ENSG00000113575	5483	PPP2CA	protein phosphatase 2, catalytic subunit, alpha isozyme	5515	5	n/a	n/a	3.71e-01	1.501
280138126	ENSG00000259744	0	RP11-138H8.6	RP11-138H8.6	0	15	n/a	n/a	3.86e-01	1.501
1100304	ENSG00000172575	9980	RASGRP1	RAS guanyl releasing protein 1 (calcium and DAG-regulated)	10125	15	n/a	n/a	4.16e-01	1.501
1088698	ENSG00000089157	6143	RPLP0	ribosomal protein, large, P0	6175	12	n/a	n/a	3.52e-01	1.500
279484141	ENSG00000177770	0	CDKN2AIPNLP1	CDKN2A interacting protein N-terminal like pseudogene 1	0	1	n/a	n/a	3.79e-01	1.500
1089172	ENSG00000100380	6727	ST13	suppression of tumorigenicity 13 (colon carcinoma) (Hsp70 interacting protein)	6767	22	n/a	n/a	3.00e-01	1.500
1094141	ENSG00000136156	9308	ITM2B	integral membrane protein 2B	9445	13	n/a	n/a	2.70e-01	1.500
279776912	ENSG00000224469	0	AC009517.2	AC009517.2	0	7	n/a	n/a	3.81e-01	1.499
279747406	ENSG00000218208	0	RP11-367G18.2	RP11-367G18.2	0	6	n/a	n/a	4.15e-01	1.499
1100732	ENSG00000174842	10987	GLMN	glomulin, FKBP associated protein	11146	1	n/a	n/a	3.28e-01	1.499
1096403	ENSG00000151917	85737	BEND6	BEN domain containing 6	221336	6	n/a	n/a	3.29e-01	1.499
280076052	ENSG00000254793	0	FDPSP4	farnesyl diphosphate synthase pseudogene 4	0	15	n/a	n/a	3.98e-01	1.499
1087415	ENSG00000038002	172	AGA	aspartylglucosaminidase	175	4	n/a	n/a	3.49e-01	1.498
1091269	ENSG00000115159	2803	GPD2	glycerol-3-phosphate dehydrogenase 2 (mitochondrial)	2820	2	n/a	n/a	2.96e-01	1.498
279858774	ENSG00000231767	0	MIR4426	microRNA 4426	0	1	n/a	n/a	3.82e-01	1.498
1105449	ENSG00000205339	10380	IPO7	importin 7	10527	11	n/a	n/a	3.02e-01	1.498
1099265	ENSG00000168216	35077	LMBRD1	LMBR1 domain containing 1	55788	6	n/a	n/a	3.66e-01	1.498
1090390	ENSG00000108239	22987	TBC1D12	TBC1 domain family, member 12	23232	10	n/a	n/a	3.67e-01	1.498
1090605	ENSG00000109846	1401	CRYAB	crystallin, alpha B	1410	11	n/a	n/a	3.68e-01	1.498
1089459	ENSG00000101843	5684	PSMD10	proteasome (prosome, macropain) 26S subunit, non-ATPase, 10	5716	X	n/a	n/a	3.79e-01	1.498
1103149	ENSG00000186687	59946	LYRM7	Lyrm7 homolog (mouse)	90624	5	n/a	n/a	3.72e-01	1.497
1095181	ENSG00000142556	55911	ZNF614	zinc finger protein 614	80110	19	n/a	n/a	3.93e-01	1.497
1087904	ENSG00000068079	3410	IFI35	interferon-induced protein 35	3430	17	n/a	n/a	4.02e-01	1.497
1093392	ENSG00000131725	33812	WDR44	WD repeat domain 44	54521	X	n/a	n/a	3.61e-01	1.497
1095217	ENSG00000142864	25884	SERBP1	SERPINE1 mRNA binding protein 1	26135	1	n/a	n/a	3.33e-01	1.497
280062833	ENSG00000253869	0	RP11-281O15.1	RP11-281O15.1	0	5	n/a	n/a	3.00e-01	1.497
1099883	ENSG00000170881	11076	RNF139	ring finger protein 139	11236	8	n/a	n/a	3.90e-01	1.496
279783882	ENSG00000225099	0	ATP6V1E1P1	ATPase, H+ transporting, lysosomal 31kDa, V1 subunit E1 pseudogene 1	0	1	n/a	n/a	3.68e-01	1.496
1103595	ENSG00000188612	6573	SUMO2	SMT3 suppressor of mif two 3 homolog 2 (S. cerevisiae)	6613	17	n/a	n/a	3.11e-01	1.496
1087359	ENSG00000031691	34455	CENPQ	centromere protein Q	55166	6	n/a	n/a	3.08e-01	1.496
279862381	ENSG00000232065	0	AC023797.1	AC023797.1	0	3	n/a	n/a	2.78e-01	1.496
279914396	ENSG00000236778	157123441	RP11-550E22.3	RP11-550E22.3	100507398	13	n/a	n/a	4.05e-01	1.496
1087066	ENSG00000008086	6752	CDKL5	cyclin-dependent kinase-like 5	6792	X	n/a	n/a	4.30e-01	1.496
279724129	ENSG00000213698	0	RP1-172N19.4	RP1-172N19.4	0	X	n/a	n/a	3.62e-01	1.496
1088058	ENSG00000072201	58904	LNX1	ligand of numb-protein X 1	84708	4	n/a	n/a	3.69e-01	1.496
1087772	ENSG00000064763	35000	FAR2	fatty acyl CoA reductase 2	55711	12	n/a	n/a	3.50e-01	1.496
1095757	ENSG00000146282	36316	RARS2	arginyl-tRNA synthetase 2, mitochondrial	57038	6	n/a	n/a	2.96e-01	1.496
280002427	ENSG00000248493	0	AC005351.1	AC005351.1	0	5	n/a	n/a	3.90e-01	1.496
1105860	ENSG00000213424	79055	KRT222	keratin 222	125113	17	n/a	n/a	3.18e-01	1.496
1087248	ENSG00000018510	8474	AGPS	alkylglycerone phosphate synthase	8540	2	n/a	n/a	4.21e-01	1.495
280002011	ENSG00000248469	0	RP11-826N14.2	Uncharacterized protein	0	5	n/a	n/a	2.86e-01	1.495
1098610	ENSG00000165678	26814	GHITM	growth hormone inducible transmembrane protein	27069	10	n/a	n/a	3.24e-01	1.495
1091217	ENSG00000114744	30604	COMMD2	COMM domain containing 2	51122	3	n/a	n/a	3.03e-01	1.495
1091737	ENSG00000118680	68077	MYL12B	myosin, light chain 12B, regulatory	103910	18	n/a	n/a	2.98e-01	1.495
279912781	ENSG00000236636	0	RP11-211A18.1	RP11-211A18.1	0	1	n/a	n/a	2.83e-01	1.495
279991424	ENSG00000245910	0	SNHG6	small nucleolar RNA host gene 6 (non-protein coding)	0	8	n/a	n/a	4.12e-01	1.494
1104540	ENSG00000198189	30652	HSD17B11	hydroxysteroid (17-beta) dehydrogenase 11	51170	4	n/a	n/a	3.14e-01	1.494
1098022	ENSG00000163608	25620	C3orf17	chromosome 3 open reading frame 17	25871	3	n/a	n/a	2.97e-01	1.494
1086968	ENSG00000005812	25973	FBXL3	F-box and leucine-rich repeat protein 3	26224	13	n/a	n/a	3.60e-01	1.494
1107259	ENSG00000227624	0	SNRPEL1	small nuclear ribonucleoprotein polypeptide E-like 1	0	9	n/a	n/a	3.49e-01	1.493
1091995	ENSG00000120738	1945	EGR1	early growth response 1	1958	5	n/a	n/a	3.83e-01	1.493
280054090	ENSG00000253251	0	CTC-534A2.2	CDNA FLJ26957 fis, clone SLV00486Uncharacterized protein	0	5	n/a	n/a	3.56e-01	1.493
1098113	ENSG00000163875	41343	MEAF6	MYST/Esa1-associated factor 6	64769	1	n/a	n/a	3.17e-01	1.493
1089239	ENSG00000100614	5462	PPM1A	protein phosphatase, Mg2+/Mn2+ dependent, 1A	5494	14	n/a	n/a	3.46e-01	1.493
1089509	ENSG00000102081	2316	FMR1	fragile X mental retardation 1	2332	X	n/a	n/a	2.80e-01	1.493
1092773	ENSG00000126861	4942	OMG	oligodendrocyte myelin glycoprotein	4974	17	n/a	n/a	3.85e-01	1.493
1090267	ENSG00000106993	34953	CDC37L1	cell division cycle 37 homolog (S. cerevisiae)-like 1	55664	9	n/a	n/a	3.03e-01	1.493
1087833	ENSG00000066084	36882	DIP2B	DIP2 disco-interacting protein 2 homolog B (Drosophila)	57609	12	n/a	n/a	3.94e-01	1.493
1105109	ENSG00000204370	6356	SDHD	succinate dehydrogenase complex, subunit D, integral membrane protein	6392	11	n/a	n/a	3.47e-01	1.492
1092120	ENSG00000121933	137	ADORA3	adenosine A3 receptor	140	1	n/a	n/a	2.99e-01	1.492
1092002	ENSG00000120805	397	ARL1	ADP-ribosylation factor-like 1	400	12	n/a	n/a	2.81e-01	1.492
1087293	ENSG00000023287	9677	RB1CC1	RB1-inducible coiled-coil 1	9821	8	n/a	n/a	3.07e-01	1.491
1095889	ENSG00000147400	1061	CETN2	centrin, EF-hand protein, 2	1069	X	n/a	n/a	2.85e-01	1.491
1104813	ENSG00000198918	6138	RPL39	ribosomal protein L39	6170	X	n/a	n/a	3.68e-01	1.491
1094730	ENSG00000139323	93773	POC1B	POC1 centriolar protein homolog B (Chlamydomonas)	282809	12	n/a	n/a	2.82e-01	1.491
1088393	ENSG00000081019	33956	RSBN1	round spermatid basic protein 1	54665	1	n/a	n/a	3.87e-01	1.491
1094318	ENSG00000137075	81029	RNF38	ring finger protein 38	152006	9	n/a	n/a	3.81e-01	1.491
1095477	ENSG00000144320	56627	KIAA1715	KIAA1715	80856	2	n/a	n/a	3.17e-01	1.491
279947983	ENSG00000240366	0	RP11-69H7.1	RP11-69H7.1	0	15	n/a	n/a	3.96e-01	1.491
1096023	ENSG00000148444	23167	COMMD3	COMM domain containing 3	23412	10	n/a	n/a	3.71e-01	1.491
1091479	ENSG00000116574	37294	RHOU	ras homolog gene family, member U	58480	1	n/a	n/a	3.73e-01	1.490
1096294	ENSG00000151131	78818	C12orf45	chromosome 12 open reading frame 45	121053	12	n/a	n/a	3.45e-01	1.490
1104307	ENSG00000197535	4618	MYO5A	myosin VA (heavy chain 12, myoxin)	4644	15	n/a	n/a	4.12e-01	1.490
280083025	ENSG00000255220	0	DDX18P5	DEAD (Asp-Glu-Ala-Asp) box polypeptide 18 pseudogene 5	0	11	n/a	n/a	3.54e-01	1.490
279953608	ENSG00000241061	0	AC090602.1	AC090602.1	0	15	n/a	n/a	3.69e-01	1.490
1090942	ENSG00000112308	57370	C6orf62	chromosome 6 open reading frame 62	81688	6	n/a	n/a	2.81e-01	1.490
280095383	ENSG00000256385	0	AE000658.27	AE000658.27	0	14	n/a	n/a	3.00e-01	1.490
1087075	ENSG00000008282	6816	SYPL1	synaptophysin-like 1	6856	7	n/a	n/a	4.04e-01	1.490
1098331	ENSG00000164542	23121	KIAA0895	KIAA0895	23366	7	n/a	n/a	3.30e-01	1.490
1099877	ENSG00000170855	30979	TRIAP1	TP53 regulated inhibitor of apoptosis 1	51499	12	n/a	n/a	3.86e-01	1.489
279937948	ENSG00000239190	0	U6	U6 spliceosomal RNA	0	12	n/a	n/a	3.91e-01	1.489
1094020	ENSG00000135549	5538	PKIB	protein kinase (cAMP-dependent, catalytic) inhibitor beta	5570	6	n/a	n/a	3.19e-01	1.489
1103099	ENSG00000186468	6195	RPS23	ribosomal protein S23	6228	5	n/a	n/a	3.81e-01	1.489
1093540	ENSG00000132646	5079	PCNA	proliferating cell nuclear antigen	5111	20	n/a	n/a	2.83e-01	1.489
1091291	ENSG00000115267	40768	IFIH1	interferon induced with helicase C domain 1	64135	2	n/a	n/a	4.42e-01	1.489
1091299	ENSG00000115290	2871	GRB14	growth factor receptor-bound protein 14	2888	2	n/a	n/a	4.31e-01	1.488
1103605	ENSG00000188647	119609	PTAR1	protein prenyltransferase alpha subunit repeat containing 1	375743	9	n/a	n/a	3.25e-01	1.488
1103333	ENSG00000187601	28722	MAGEH1	melanoma antigen family H, 1	28986	X	n/a	n/a	3.19e-01	1.488
280043453	ENSG00000251860	0	snoU13	Small nucleolar RNA U13	0	17	n/a	n/a	3.91e-01	1.488
279716333	ENSG00000212327	0	U6	U6 spliceosomal RNA	0	3	n/a	n/a	4.46e-01	1.488
1095715	ENSG00000146007	81131	ZMAT2	zinc finger, matrin-type 2	153527	5	n/a	n/a	3.13e-01	1.488
1104418	ENSG00000197872	57255	FAM49A	family with sequence similarity 49, member A	81553	2	n/a	n/a	3.86e-01	1.487
1099927	ENSG00000171051	2341	FPR1	formyl peptide receptor 1	2357	19	n/a	n/a	4.03e-01	1.487
1094185	ENSG00000136404	32826	TM6SF1	transmembrane 6 superfamily member 1	53346	15	n/a	n/a	3.57e-01	1.487
1088891	ENSG00000094975	30911	C1orf9	chromosome 1 open reading frame 9	51430	1	n/a	n/a	3.51e-01	1.487
1091380	ENSG00000115762	34330	PLEKHB2	pleckstrin homology domain containing, family B (evectins) member 2	55041	2	n/a	n/a	3.71e-01	1.487
1095214	ENSG00000142794	58434	NBPF3	neuroblastoma breakpoint family, member 3	84224	1	n/a	n/a	3.07e-01	1.487
1094119	ENSG00000136051	23080	KIAA1033	KIAA1033	23325	12	n/a	n/a	3.67e-01	1.487
1094133	ENSG00000136143	8726	SUCLA2	succinate-CoA ligase, ADP-forming, beta subunit	8803	13	n/a	n/a	3.05e-01	1.486
1087771	ENSG00000064726	32819	BTBD1	BTB (POZ) domain containing 1	53339	15	n/a	n/a	2.95e-01	1.486
1096899	ENSG00000156219	416	ART3	ADP-ribosyltransferase 3	419	4	n/a	n/a	3.45e-01	1.486
1091613	ENSG00000117475	8482	BLZF1	basic leucine zipper nuclear factor 1	8548	1	n/a	n/a	2.84e-01	1.486
1094210	ENSG00000136536	41407	MARCH7	membrane-associated ring finger (C3HC4) 7	64844	2	n/a	n/a	3.39e-01	1.486
1088594	ENSG00000087086	2496	FTL	ferritin, light polypeptide	2512	19	n/a	n/a	3.79e-01	1.486
1088786	ENSG00000091009	33730	RBM27	RNA binding motif protein 27	54439	5	n/a	n/a	3.39e-01	1.486
1093928	ENSG00000135114	8569	OASL	2'-5'-oligoadenylate synthetase-like	8638	12	n/a	n/a	3.79e-01	1.486
279905598	ENSG00000235957	0	COX7CP1	cytochrome c oxidase subunit VIIc pseudogene 1	0	13	n/a	n/a	3.19e-01	1.486
1090823	ENSG00000111670	54997	GNPTAB	N-acetylglucosamine-1-phosphate transferase, alpha and beta subunits	79158	12	n/a	n/a	4.01e-01	1.486
1090446	ENSG00000108561	704	C1QBP	complement component 1, q subcomponent binding protein	708	17	n/a	n/a	2.81e-01	1.486
279809295	ENSG00000227278	0	RP11-656D10.5	RP11-656D10.5	0	1	n/a	n/a	3.30e-01	1.486
1095279	ENSG00000143252	6355	SDHC	succinate dehydrogenase complex, subunit C, integral membrane protein, 15kDa	6391	1	n/a	n/a	2.87e-01	1.486
279882372	ENSG00000233839	0	RP11-389O22.4	RP11-389O22.4	0	1	n/a	n/a	3.75e-01	1.485
1097836	ENSG00000162989	3735	KCNJ3	potassium inwardly-rectifying channel, subfamily J, member 3	3760	2	n/a	n/a	3.98e-01	1.485
1099692	ENSG00000170017	211	ALCAM	activated leukocyte cell adhesion molecule	214	3	n/a	n/a	3.55e-01	1.485
1091471	ENSG00000116489	825	CAPZA1	capping protein (actin filament) muscle Z-line, alpha 1	829	1	n/a	n/a	3.36e-01	1.485
1092799	ENSG00000127184	1341	COX7C	cytochrome c oxidase subunit VIIc	1350	5	n/a	n/a	3.29e-01	1.485
1089216	ENSG00000100554	30863	ATP6V1D	ATPase, H+ transporting, lysosomal 34kDa, V1 subunit D	51382	14	n/a	n/a	3.58e-01	1.485
1104193	ENSG00000197170	5686	PSMD12	proteasome (prosome, macropain) 26S subunit, non-ATPase, 12	5718	17	n/a	n/a	2.85e-01	1.485
279758978	ENSG00000222185	0	SNORD113	Small nucleolar RNA SNORD113/SNORD114 family	0	14	n/a	n/a	4.46e-01	1.485
1091912	ENSG00000120137	55449	PANK3	pantothenate kinase 3	79646	5	n/a	n/a	4.09e-01	1.485
279750855	ENSG00000220695	0	RP1-121G13.3	RP1-121G13.3	0	6	n/a	n/a	3.39e-01	1.485
1086906	ENSG00000003987	8985	MTMR7	myotubularin related protein 7	9108	8	n/a	n/a	4.00e-01	1.485
280069152	ENSG00000254317	0	RP11-473O4.5	RP11-473O4.5	0	8	n/a	n/a	2.91e-01	1.484
1101833	ENSG00000180964	59976	TCEAL8	transcription elongation factor A (SII)-like 8	90843	X	n/a	n/a	2.95e-01	1.484
1092426	ENSG00000124406	10249	ATP8A1	ATPase, aminophospholipid transporter (APLT), class I, type 8A, member 1	10396	4	n/a	n/a	4.21e-01	1.484
1095484	ENSG00000144366	30935	GULP1	GULP, engulfment adaptor PTB domain containing 1	51454	2	n/a	n/a	3.12e-01	1.483
279889391	ENSG00000234466	0	RP11-266I3.1	RP11-266I3.1	0	X	n/a	n/a	3.72e-01	1.483
1103297	ENSG00000187446	11100	AC012652.1	Calcium-binding protein p22	11261	15	n/a	n/a	3.47e-01	1.483
1103300	ENSG00000187461	0	AL583828.1	AL583828.1	0	6	n/a	n/a	3.60e-01	1.483
1104324	ENSG00000197584	10096	KCNMB2	potassium large conductance calcium-activated channel, subfamily M, beta member 2	10242	3	n/a	n/a	3.48e-01	1.483
1100571	ENSG00000173915	59023	USMG5	up-regulated during skeletal muscle growth 5 homolog (mouse)	84833	10	n/a	n/a	3.50e-01	1.483
280113552	ENSG00000258282	0	BTF3P2	basic transcription factor 3, pseudogene 2	0	14	n/a	n/a	3.59e-01	1.483
1092646	ENSG00000125863	8144	MKKS	McKusick-Kaufman syndrome	8195	20	n/a	n/a	3.18e-01	1.483
279953770	ENSG00000241095	0	RP11-657G2.1	RP11-657G2.1	0	3	n/a	n/a	3.54e-01	1.483
279805409	ENSG00000226948	0	RP5-1068H6.3	RP5-1068H6.3	0	20	n/a	n/a	3.62e-01	1.482
1090620	ENSG00000109971	3292	HSPA8	heat shock 70kDa protein 8	3312	11	n/a	n/a	4.21e-01	1.482
1096874	ENSG00000156011	23117	PSD3	pleckstrin and Sec7 domain containing 3	23362	8	n/a	n/a	4.09e-01	1.482
1098036	ENSG00000163634	55946	THOC7	THO complex 7 homolog (Drosophila)	80145	3	n/a	n/a	2.86e-01	1.482
280071625	ENSG00000254502	0	FNTAL1	FNTAL1	0	11	n/a	n/a	3.01e-01	1.482
1103055	ENSG00000186298	5469	PPP1CC	protein phosphatase 1, catalytic subunit, gamma isozyme	5501	12	n/a	n/a	3.56e-01	1.482
1088986	ENSG00000099715	57627	PCDH11Y	protocadherin 11 Y-linked	83259	Y	n/a	n/a	3.71e-01	1.482
279921843	ENSG00000237418	0	AC069257.6	AC069257.6	0	3	n/a	n/a	3.94e-01	1.482
280047282	ENSG00000252414	0	U6	U6 spliceosomal RNA	0	2	n/a	n/a	4.46e-01	1.482
1091888	ENSG00000119953	10139	SMNDC1	survival motor neuron domain containing 1	10285	10	n/a	n/a	2.78e-01	1.481
1108087	ENSG00000232888	0	RPS11P5	ribosomal protein S11 pseudogene 5	0	12	n/a	n/a	3.49e-01	1.481
279809362	ENSG00000227285	0	RP3-327A19.5	RP3-327A19.5	0	X	n/a	n/a	4.41e-01	1.481
1103270	ENSG00000187189	23025	TSPYL4	TSPY-like 4	23270	6	n/a	n/a	4.21e-01	1.481
1090839	ENSG00000111727	29648	HCFC2	host cell factor C2	29915	12	n/a	n/a	2.98e-01	1.481
1093005	ENSG00000129028	36185	THAP10	THAP domain containing 10	56906	15	n/a	n/a	2.87e-01	1.481
1087624	ENSG00000055813	77524	CCDC85A	coiled-coil domain containing 85A	114800	2	n/a	n/a	3.73e-01	1.481
1087226	ENSG00000015479	9638	MATR3	matrin 3	9782	5	n/a	n/a	3.49e-01	1.481
1089249	ENSG00000100664	1968	EIF5	eukaryotic translation initiation factor 5	1983	14	n/a	n/a	3.39e-01	1.481
280135688	ENSG00000259590	0	RP11-20G13.3	RP11-20G13.3	0	15	n/a	n/a	4.43e-01	1.481
1093008	ENSG00000129055	25596	ANAPC13	anaphase promoting complex subunit 13	25847	3	n/a	n/a	3.08e-01	1.481
1090303	ENSG00000107372	7719	ZFAND5	zinc finger, AN1-type domain 5	7763	9	n/a	n/a	3.77e-01	1.481
1089927	ENSG00000105143	6475	SLC1A6	solute carrier family 1 (high affinity aspartate/glutamate transporter), member 6	6511	19	n/a	n/a	3.66e-01	1.481
1095090	ENSG00000141682	5334	PMAIP1	phorbol-12-myristate-13-acetate-induced protein 1	5366	18	n/a	n/a	3.08e-01	1.481
1098393	ENSG00000164794	26757	KCNV1	potassium channel, subfamily V, member 1	27012	8	n/a	n/a	3.73e-01	1.480
280075555	ENSG00000254759	0	NAP1L1P1	nucleosome assembly protein 1-like 1 pseudogene 1	0	11	n/a	n/a	3.17e-01	1.480
1091200	ENSG00000114573	520	ATP6V1A	ATPase, H+ transporting, lysosomal 70kDa, V1 subunit A	523	3	n/a	n/a	4.08e-01	1.480
1102810	ENSG00000185305	33913	ARL15	ADP-ribosylation factor-like 15	54622	5	n/a	n/a	3.53e-01	1.480
279733542	ENSG00000214810	0	CYCSP55	cytochrome c, somatic pseudogene 55	0	6	n/a	n/a	2.68e-01	1.479
1094657	ENSG00000138777	26813	PPA2	pyrophosphatase (inorganic) 2	27068	4	n/a	n/a	3.00e-01	1.479
280111774	ENSG00000258090	0	RP11-734E19.1	RP11-734E19.1	0	12	n/a	n/a	3.34e-01	1.479
1089768	ENSG00000104177	30291	MYEF2	myelin expression factor 2	50804	15	n/a	n/a	3.02e-01	1.479
1105896	ENSG00000213719	1183	CLIC1	chloride intracellular channel 1	1192	6	n/a	n/a	4.03e-01	1.479
1090185	ENSG00000106355	23411	LSM5	LSM5 homolog, U6 small nuclear RNA associated (S. cerevisiae)	23658	7	n/a	n/a	3.42e-01	1.479
1100043	ENSG00000171490	25905	RSL1D1	ribosomal L1 domain containing 1	26156	16	n/a	n/a	3.67e-01	1.478
1093479	ENSG00000132341	5869	RAN	RAN, member RAS oncogene family	5901	12	n/a	n/a	2.95e-01	1.478
1108387	ENSG00000234906	341	APOC2	apolipoprotein C-II	344	19	n/a	n/a	4.02e-01	1.478
1090287	ENSG00000107201	23340	DDX58	DEAD (Asp-Glu-Ala-Asp) box polypeptide 58	23586	9	n/a	n/a	4.25e-01	1.478
279721285	ENSG00000213370	0	RANP6	RAN, member RAS oncogene family pseudogene 6	0	4	n/a	n/a	4.02e-01	1.478
1099590	ENSG00000169599	26992	NFU1	NFU1 iron-sulfur cluster scaffold homolog (S. cerevisiae)	27247	2	n/a	n/a	2.95e-01	1.478
1088175	ENSG00000075303	35257	SLC25A40	solute carrier family 25, member 40	55972	7	n/a	n/a	2.99e-01	1.478
279796894	ENSG00000226221	0	AC022431.1	AC022431.1	0	5	n/a	n/a	3.67e-01	1.478
1091140	ENSG00000113966	58311	ARL6	ADP-ribosylation factor-like 6	84100	3	n/a	n/a	3.46e-01	1.477
279744568	ENSG00000216285	0	RP11-490H24.5	RP11-490H24.5	0	12	n/a	n/a	3.82e-01	1.477
1093841	ENSG00000134594	9228	RAB33A	RAB33A, member RAS oncogene family	9363	X	n/a	n/a	3.56e-01	1.476
1091651	ENSG00000117697	25685	NSL1	NSL1, MIND kinetochore complex component, homolog (S. cerevisiae)	25936	1	n/a	n/a	3.04e-01	1.476
279840858	ENSG00000230183	0	RP11-81G24.1	RP11-81G24.1	0	15	n/a	n/a	3.68e-01	1.476
1098019	ENSG00000163605	81027	PPP4R2	protein phosphatase 4, regulatory subunit 2	151987	3	n/a	n/a	4.16e-01	1.476
279936289	ENSG00000238923	1016997	RNU7-1	RNA, U7 small nuclear 1	100147744	12	n/a	n/a	3.70e-01	1.475
1088399	ENSG00000081087	28698	OSTM1	osteopetrosis associated transmembrane protein 1	28962	6	n/a	n/a	3.10e-01	1.475
1089507	ENSG00000102078	8897	SLC25A14	solute carrier family 25 (mitochondrial carrier, brain), member 14	9016	X	n/a	n/a	2.87e-01	1.475
1087721	ENSG00000062725	10366	APPBP2	amyloid beta precursor protein (cytoplasmic tail) binding protein 2	10513	17	n/a	n/a	3.68e-01	1.475
279793382	ENSG00000225912	0	RP13-258O15.1	RP13-258O15.1	0	X	n/a	n/a	4.28e-01	1.475
1087587	ENSG00000053770	35034	MUDENG	MU-2/AP1M2 domain containing, death-inducing	55745	14	n/a	n/a	2.91e-01	1.475
1089318	ENSG00000101082	58385	SLA2	Src-like-adaptor 2	84174	20	n/a	n/a	2.90e-01	1.475
279720637	ENSG00000213290	0	CTD-2192J16.12	CTD-2192J16.12	0	19	n/a	n/a	4.13e-01	1.475
279998658	ENSG00000248202	0	RP11-455B3.1	RP11-455B3.1	0	5	n/a	n/a	3.93e-01	1.475
279923383	ENSG00000237528	0	RP11-234P3.4	RP11-234P3.4	0	X	n/a	n/a	3.86e-01	1.475
280089527	ENSG00000255725	0	RP11-443N24.1	RP11-443N24.1	0	12	n/a	n/a	4.16e-01	1.475
279765268	ENSG00000223550	0	SNRPBP1	small nuclear ribonucleoprotein polypeptides B and B1 pseudogene 1	0	7	n/a	n/a	3.04e-01	1.474
1092767	ENSG00000126821	57246	SGPP1	sphingosine-1-phosphate phosphatase 1	81537	14	n/a	n/a	3.77e-01	1.474
279884441	ENSG00000234009	0	AL049757.3	AL049757.3	0	22	n/a	n/a	4.13e-01	1.474
1098940	ENSG00000166938	77702	DIS3L	DIS3 mitotic control homolog (S. cerevisiae)-like	115752	15	n/a	n/a	2.85e-01	1.474
280101152	ENSG00000257057	0	RP11-867G2.2	RP11-867G2.2	0	11	n/a	n/a	3.12e-01	1.474
1101314	ENSG00000177888	111094	ZBTB41	zinc finger and BTB domain containing 41	360023	1	n/a	n/a	3.75e-01	1.473
279997128	ENSG00000248044	0	CTD-2653M23.2	CTD-2653M23.2	0	5	n/a	n/a	3.58e-01	1.473
280136743	ENSG00000259665	0	RP11-323I15.3	RP11-323I15.3	0	15	n/a	n/a	3.60e-01	1.473
280053104	ENSG00000253174	0	RP11-360L9.7	RP11-360L9.7	0	8	n/a	n/a	4.23e-01	1.473
1087244	ENSG00000018189	22658	RUFY3	RUN and FYVE domain containing 3	22902	4	n/a	n/a	3.17e-01	1.473
279932423	ENSG00000238300	0	SNORD121B	small nucleolar RNA, C/D box 121B	0	9	n/a	n/a	4.46e-01	1.472
1103586	ENSG00000188580	81181	NKAIN2	Na+/K+ transporting ATPase interacting 2	154215	6	n/a	n/a	4.42e-01	1.472
1089977	ENSG00000105372	6190	RPS19	ribosomal protein S19	6223	19	n/a	n/a	3.57e-01	1.472
1091349	ENSG00000115561	31132	CHMP3	charged multivesicular body protein 3	51652	2	n/a	n/a	3.50e-01	1.472
1094594	ENSG00000138459	34321	SLC35A5	solute carrier family 35, member A5	55032	3	n/a	n/a	3.87e-01	1.472
1090913	ENSG00000112186	10339	CAP2	CAP, adenylate cyclase-associated protein, 2 (yeast)	10486	6	n/a	n/a	4.15e-01	1.472
279818811	ENSG00000228194	0	CTA-415G2.2	CTA-415G2.2	0	22	n/a	n/a	3.51e-01	1.472
1090506	ENSG00000108946	5541	PRKAR1A	protein kinase, cAMP-dependent, regulatory, type I, alpha (tissue specific extinguisher 1)	5573	17	n/a	n/a	3.95e-01	1.472
279839686	ENSG00000230076	0	AC016708.2	AC016708.2	0	2	n/a	n/a	3.25e-01	1.472
1088291	ENSG00000078237	36381	C12orf5	chromosome 12 open reading frame 5	57103	12	n/a	n/a	3.14e-01	1.471
279836015	ENSG00000229738	0	AC010240.3	AC010240.3	0	5	n/a	n/a	3.10e-01	1.471
1091655	ENSG00000117748	6086	RPA2	replication protein A2, 32kDa	6118	1	n/a	n/a	3.01e-01	1.471
279942898	ENSG00000239781	0	TRNAE29P	transfer RNA glutamic acid 29 (anticodon UUC) pseudogene	0	1	n/a	n/a	3.74e-01	1.471
1100055	ENSG00000171530	6862	TBCA	tubulin folding cofactor A	6902	5	n/a	n/a	3.47e-01	1.470
1091293	ENSG00000115271	25550	GCA	grancalcin, EF-hand calcium binding protein	25801	2	n/a	n/a	4.35e-01	1.470
1097925	ENSG00000163322	58353	FAM175A	family with sequence similarity 175, member A	84142	4	n/a	n/a	2.74e-01	1.470
280037340	ENSG00000251333	0	RTN3P1	reticulon 3 pseudogene 1	0	4	n/a	n/a	3.66e-01	1.470
279873911	ENSG00000233080	0	CTA-714B7.5	CTA-714B7.5	0	22	n/a	n/a	3.10e-01	1.470
1108918	ENSG00000239839	1656	DEFA3	defensin, alpha 3, neutrophil-specific	1668	8	n/a	n/a	4.01e-01	1.470
1090213	ENSG00000106546	193	AHR	aryl hydrocarbon receptor	196	7	n/a	n/a	4.13e-01	1.470
1090771	ENSG00000111276	1021	CDKN1B	cyclin-dependent kinase inhibitor 1B (p27, Kip1)	1027	12	n/a	n/a	3.11e-01	1.469
279791782	ENSG00000225782	0	RP11-322F10.2	RP11-322F10.2	0	1	n/a	n/a	4.00e-01	1.469
1104116	ENSG00000196950	36457	SLC39A10	solute carrier family 39 (zinc transporter), member 10	57181	2	n/a	n/a	4.41e-01	1.469
280072253	ENSG00000254544	0	RP11-428C19.6	RP11-428C19.6	0	11	n/a	n/a	3.57e-01	1.469
1087573	ENSG00000052795	36873	FNIP2	folliculin interacting protein 2	57600	4	n/a	n/a	3.98e-01	1.469
1095626	ENSG00000145391	56625	SETD7	SET domain containing (lysine methyltransferase) 7	80854	4	n/a	n/a	3.19e-01	1.469
279935709	ENSG00000238832	0	snoU109	Small nucleolar RNA U109	0	7	n/a	n/a	4.32e-01	1.469
1093708	ENSG00000133818	22556	RRAS2	related RAS viral (r-ras) oncogene homolog 2	22800	11	n/a	n/a	3.13e-01	1.469
280058568	ENSG00000253570	0	RNF5P1	ring finger protein 5 pseudogene 1	0	8	n/a	n/a	4.01e-01	1.469
1096822	ENSG00000155545	81690	MIER3	mesoderm induction early response 1, family member 3	166968	5	n/a	n/a	4.19e-01	1.469
279865338	ENSG00000232346	0	SC22CB-1E7.1	SC22CB-1E7.1	0	22	n/a	n/a	4.18e-01	1.469
1101153	ENSG00000177034	110189	MTX3	metaxin 3	345778	5	n/a	n/a	3.43e-01	1.469
1099418	ENSG00000168843	36163	FSTL5	follistatin-like 5	56884	4	n/a	n/a	3.74e-01	1.469
1089389	ENSG00000101343	30821	CRNKL1	crooked neck pre-mRNA splicing factor-like 1 (Drosophila)	51340	20	n/a	n/a	2.99e-01	1.469
1087312	ENSG00000025156	3278	HSF2	heat shock transcription factor 2	3298	6	n/a	n/a	3.02e-01	1.469
1095313	ENSG00000143384	4145	MCL1	myeloid cell leukemia sequence 1 (BCL2-related)	4170	1	n/a	n/a	3.54e-01	1.469
279975037	ENSG00000243445	0	RP11-715J22.1	RP11-715J22.1	0	16	n/a	n/a	4.33e-01	1.469
1090535	ENSG00000109133	34450	TMEM33	transmembrane protein 33	55161	4	n/a	n/a	3.58e-01	1.468
1091263	ENSG00000115128	31119	AC008073.5	Pre-mRNA branch site protein p14	51639	2	n/a	n/a	3.55e-01	1.468
1094136	ENSG00000136147	30613	PHF11	PHD finger protein 11	51131	13	n/a	n/a	4.09e-01	1.468
279972843	ENSG00000243199	0	RP11-408P14.1	RP11-408P14.1	0	4	n/a	n/a	3.75e-01	1.468
1098785	ENSG00000166342	57512	NETO1	neuropilin (NRP) and tolloid (TLL)-like 1	81832	18	n/a	n/a	3.74e-01	1.468
280031930	ENSG00000250910	0	RP11-27G13.2	RP11-27G13.2	0	4	n/a	n/a	3.36e-01	1.468
1105568	ENSG00000205791	1000194	LOH12CR2	loss of heterozygosity, 12, chromosomal region 2	503693	12	n/a	n/a	3.49e-01	1.468
1096412	ENSG00000152034	58740	MCHR2	melanin-concentrating hormone receptor 2	84539	6	n/a	n/a	4.37e-01	1.468
1090091	ENSG00000105849	85801	TWISTNB	TWIST neighbor	221830	7	n/a	n/a	3.95e-01	1.468
280108531	ENSG00000257761	0	RP11-186F10.2	RP11-186F10.2	0	12	n/a	n/a	3.85e-01	1.467
1106012	ENSG00000214194	125609	AC073346.2	Putative transmembrane protein LOC401397	401397	7	n/a	n/a	3.67e-01	1.467
279715969	ENSG00000212237	0	RN5S18	RNA, 5S ribosomal 18	0	1	n/a	n/a	3.53e-01	1.467
279818395	ENSG00000228150	0	RP11-84A14.4	RP11-84A14.4	0	1	n/a	n/a	3.93e-01	1.467
279780666	ENSG00000224806	0	AP000357.5	AP000357.5	0	22	n/a	n/a	3.56e-01	1.467
1087927	ENSG00000068796	3771	KIF2A	kinesin heavy chain member 2A	3796	5	n/a	n/a	3.86e-01	1.467
1098385	ENSG00000164751	5796	PEX2	peroxisomal biogenesis factor 2	5828	8	n/a	n/a	3.39e-01	1.466
279733554	ENSG00000214812	0	RP5-1053E7.3	RP5-1053E7.3	0	1	n/a	n/a	3.69e-01	1.466
1099974	ENSG00000171208	57511	NETO2	neuropilin (NRP) and tolloid (TLL)-like 2	81831	16	n/a	n/a	3.98e-01	1.466
1101455	ENSG00000178741	9242	COX5A	cytochrome c oxidase subunit Va	9377	15	n/a	n/a	3.11e-01	1.466
1100932	ENSG00000175893	109859	ZDHHC21	zinc finger, DHHC-type containing 21	340481	9	n/a	n/a	3.04e-01	1.466
279889262	ENSG00000234456	157121471	MAGI2-AS3	MAGI2 antisense RNA 3 (non-protein coding)	100505881	7	n/a	n/a	2.87e-01	1.466
1100044	ENSG00000171492	34433	LRRC8D	leucine rich repeat containing 8 family, member D	55144	1	n/a	n/a	3.67e-01	1.466
1092122	ENSG00000121957	29634	GPSM2	G-protein signaling modulator 2	29899	1	n/a	n/a	3.25e-01	1.466
1094600	ENSG00000138496	57908	PARP9	poly (ADP-ribose) polymerase family, member 9	83666	3	n/a	n/a	3.71e-01	1.466
1097668	ENSG00000162378	55502	ZYG11B	zyg-11 homolog B (C. elegans)	79699	1	n/a	n/a	4.12e-01	1.466
1088870	ENSG00000092978	34394	GPATCH2	G patch domain containing 2	55105	1	n/a	n/a	3.03e-01	1.466
1104550	ENSG00000198225	0	FKBP1C	FK506 binding protein 1C	0	6	n/a	n/a	3.64e-01	1.466
1090944	ENSG00000112312	30535	GMNN	geminin, DNA replication inhibitor	51053	6	n/a	n/a	3.85e-01	1.466
1101773	ENSG00000180667	34721	YOD1	YOD1 OTU deubiquinating enzyme 1 homolog (S. cerevisiae)	55432	1	n/a	n/a	3.98e-01	1.466
279795425	ENSG00000226085	0	UQCRFS1P1	ubiquinol-cytochrome c reductase, Rieske iron-sulfur polypeptide 1 pseudogene 1	0	22	n/a	n/a	3.43e-01	1.466
1089337	ENSG00000101166	30495	SLMO2	slowmo homolog 2 (Drosophila)	51012	20	n/a	n/a	3.20e-01	1.465
1091149	ENSG00000114062	7294	UBE3A	ubiquitin protein ligase E3A	7337	15	n/a	n/a	3.48e-01	1.465
1091382	ENSG00000115808	6761	STRN	striatin, calmodulin binding protein	6801	2	n/a	n/a	3.75e-01	1.465
279862629	ENSG00000232085	0	RP11-261C10.4	RP11-261C10.4	0	1	n/a	n/a	4.04e-01	1.465
1103546	ENSG00000188394	2827	GPR21	G protein-coupled receptor 21	2844	9	n/a	n/a	4.40e-01	1.465
1093165	ENSG00000130348	34567	QRSL1	glutaminyl-tRNA synthase (glutamine-hydrolyzing)-like 1	55278	6	n/a	n/a	3.12e-01	1.465
1095040	ENSG00000141447	77595	OSBPL1A	oxysterol binding protein-like 1A	114876	18	n/a	n/a	3.03e-01	1.465
1092181	ENSG00000122545	984	SEPT7	septin 7	989	7	n/a	n/a	3.20e-01	1.464
1091386	ENSG00000115828	25546	QPCT	glutaminyl-peptide cyclotransferase	25797	2	n/a	n/a	3.55e-01	1.464
1096930	ENSG00000156467	7338	UQCRB	ubiquinol-cytochrome c reductase binding protein	7381	8	n/a	n/a	3.49e-01	1.464
279905092	ENSG00000235903	0	CPB2-AS1	CPB2 antisense RNA 1 (non-protein coding)	0	13	n/a	n/a	3.72e-01	1.464
1101725	ENSG00000180370	5030	PAK2	p21 protein (Cdc42/Rac)-activated kinase 2	5062	3	n/a	n/a	3.56e-01	1.464
1104577	ENSG00000198331	85573	HYLS1	hydrolethalus syndrome 1	219844	11	n/a	n/a	2.86e-01	1.464
1095278	ENSG00000143248	8424	RGS5	regulator of G-protein signaling 5	8490	1	n/a	n/a	3.55e-01	1.464
1088372	ENSG00000080546	26989	SESN1	sestrin 1	27244	6	n/a	n/a	3.11e-01	1.463
1089293	ENSG00000100934	10337	SEC23A	Sec23 homolog A (S. cerevisiae)	10484	14	n/a	n/a	3.56e-01	1.463
280111547	ENSG00000258074	0	LOC100127976	LOC100127976	0	12	n/a	n/a	3.12e-01	1.463
1090542	ENSG00000109184	22897	DCUN1D4	DCN1, defective in cullin neddylation 1, domain containing 4 (S. cerevisiae)	23142	4	n/a	n/a	3.22e-01	1.463
279973816	ENSG00000243317	0	C7orf73	chromosome 7 open reading frame 73	0	7	n/a	n/a	3.47e-01	1.463
280067245	ENSG00000254183	0	RP11-953B20.2	RP11-953B20.2	0	8	n/a	n/a	3.46e-01	1.463
279747910	ENSG00000218483	0	RP11-554D15.2	RP11-554D15.2	0	6	n/a	n/a	3.41e-01	1.463
1098891	ENSG00000166797	58402	FAM96A	family with sequence similarity 96, member A	84191	15	n/a	n/a	3.17e-01	1.463
1089264	ENSG00000100784	9125	RPS6KA5	ribosomal protein S6 kinase, 90kDa, polypeptide 5	9252	14	n/a	n/a	3.83e-01	1.463
1101132	ENSG00000176928	30782	GCNT4	glucosaminyl (N-acetyl) transferase 4, core 2	51301	5	n/a	n/a	3.71e-01	1.462
279847635	ENSG00000230777	0	RP11-318C24.1	RP11-318C24.1	0	1	n/a	n/a	3.57e-01	1.462
1090206	ENSG00000106524	36315	ANKMY2	ankyrin repeat and MYND domain containing 2	57037	7	n/a	n/a	2.90e-01	1.462
1089210	ENSG00000100519	5674	PSMC6	proteasome (prosome, macropain) 26S subunit, ATPase, 6	5706	14	n/a	n/a	2.87e-01	1.462
1104252	ENSG00000197372	82555	ZNF675	zinc finger protein 675	171392	19	n/a	n/a	2.88e-01	1.462
280136154	ENSG00000259623	0	RP11-156E6.1	RP11-156E6.1	0	17	n/a	n/a	4.31e-01	1.462
279781183	ENSG00000224855	157129257	OPA1-AS1	OPA1 antisense RNA 1 (non-protein coding)	100873941	3	n/a	n/a	3.68e-01	1.462
279830858	ENSG00000229257	0	RP11-229P13.22	RP11-229P13.22	0	9	n/a	n/a	3.79e-01	1.462
1098845	ENSG00000166557	23178	TMED3	transmembrane emp24 protein transport domain containing 3	23423	15	n/a	n/a	3.02e-01	1.462
1094591	ENSG00000138443	10007	ABI2	abl-interactor 2	10152	2	n/a	n/a	3.63e-01	1.461
1087676	ENSG00000059728	4059	MXD1	MAX dimerization protein 1	4084	2	n/a	n/a	3.04e-01	1.461
1093905	ENSG00000134996	26325	OSTF1	osteoclast stimulating factor 1	26578	9	n/a	n/a	3.52e-01	1.461
1090550	ENSG00000109270	8580	LAMTOR3	late endosomal/lysosomal adaptor, MAPK and MTOR activator 3	8649	4	n/a	n/a	3.54e-01	1.460
1099958	ENSG00000171150	9511	SOCS5	suppressor of cytokine signaling 5	9655	2	n/a	n/a	4.38e-01	1.460
1092411	ENSG00000124279	54912	FASTKD3	FAST kinase domains 3	79072	5	n/a	n/a	4.16e-01	1.460
1098609	ENSG00000165675	10348	ENOX2	ecto-NOX disulfide-thiol exchanger 2	10495	X	n/a	n/a	3.47e-01	1.460
1091407	ENSG00000115966	1377	ATF2	activating transcription factor 2	1386	2	n/a	n/a	4.14e-01	1.460
1092523	ENSG00000125148	4476	MT2A	metallothionein 2A	4502	16	n/a	n/a	4.27e-01	1.460
1099757	ENSG00000170324	80296	FRMPD2	FERM and PDZ domain containing 2	143162	10	n/a	n/a	3.04e-01	1.459
1090543	ENSG00000109189	41417	USP46	ubiquitin specific peptidase 46	64854	4	n/a	n/a	2.94e-01	1.459
279731191	ENSG00000214535	0	RPS15AP1	ribosomal protein S15a pseudogene 1	0	20	n/a	n/a	3.88e-01	1.459
1087375	ENSG00000033800	8488	PIAS1	protein inhibitor of activated STAT, 1	8554	15	n/a	n/a	3.93e-01	1.459
1102016	ENSG00000182093	7442	WRB	tryptophan rich basic protein	7485	21	n/a	n/a	2.82e-01	1.459
1088438	ENSG00000082213	34611	C5orf22	chromosome 5 open reading frame 22	55322	5	n/a	n/a	3.47e-01	1.459
279768649	ENSG00000223812	0	RP11-197K6.1	RP11-197K6.1	0	3	n/a	n/a	3.92e-01	1.459
1091073	ENSG00000113369	36834	ARRDC3	arrestin domain containing 3	57561	5	n/a	n/a	2.99e-01	1.458
1096458	ENSG00000152377	6655	SPOCK1	sparc/osteonectin, cwcv and kazal-like domains proteoglycan (testican) 1	6695	5	n/a	n/a	3.69e-01	1.458
1100427	ENSG00000173208	222	ABCD2	ATP-binding cassette, sub-family D (ALD), member 2	225	12	n/a	n/a	3.77e-01	1.458
279928681	ENSG00000237984	11031	PTENP1	phosphatase and tensin homolog pseudogene 1	11191	9	n/a	n/a	3.54e-01	1.458
279780341	ENSG00000224773	0	RP1-170D19.3	RP1-170D19.3	0	X	n/a	n/a	4.36e-01	1.458
1098106	ENSG00000163848	7663	ZNF148	zinc finger protein 148	7707	3	n/a	n/a	4.37e-01	1.458
279710807	ENSG00000208797	0	SNORD73A	small nucleolar RNA, C/D box 73A	0	4	n/a	n/a	4.17e-01	1.458
1098396	ENSG00000164815	4969	ORC5	origin recognition complex, subunit 5	5001	7	n/a	n/a	2.96e-01	1.458
279874527	ENSG00000233137	125660	RP11-220I1.1	RP11-220I1.1	100506710	9	n/a	n/a	3.63e-01	1.458
1102132	ENSG00000182568	6270	SATB1	SATB homeobox 1	6304	3	n/a	n/a	3.87e-01	1.457
280110416	ENSG00000257949	1000883	C17orf106	CST complex subunit TEN1	100134934	17	n/a	n/a	3.56e-01	1.457
1094206	ENSG00000136522	36407	MRPL47	mitochondrial ribosomal protein L47	57129	3	n/a	n/a	2.99e-01	1.457
280096015	ENSG00000256462	0	RP11-116G8.5	RP11-116G8.5	0	10	n/a	n/a	3.09e-01	1.457
279762037	ENSG00000223062	0	U6	U6 spliceosomal RNA	0	1	n/a	n/a	4.46e-01	1.457
279812670	ENSG00000227615	0	RP11-864N7.2	RP11-864N7.2	0	11	n/a	n/a	3.86e-01	1.457
279872312	ENSG00000232952	0	RP11-90H3.1	RP11-90H3.1	0	1	n/a	n/a	3.79e-01	1.457
278785385	ENSG00000105988	0	NHP2P1	NHP2 ribonucleoprotein homolog (yeast) pseudogene 1	0	10	n/a	n/a	2.89e-01	1.457
1097769	ENSG00000162735	5792	PEX19	peroxisomal biogenesis factor 19	5824	1	n/a	n/a	3.14e-01	1.457
279844342	ENSG00000230478	0	RP1-52D1.1	RP1-52D1.1	0	X	n/a	n/a	4.46e-01	1.456
1102220	ENSG00000182952	10326	HMGN4	high mobility group nucleosomal binding domain 4	10473	6	n/a	n/a	2.80e-01	1.456
280075685	ENSG00000254771	0	RP11-50B3.1	RP11-50B3.1	0	11	n/a	n/a	3.55e-01	1.456
1102875	ENSG00000185627	5687	PSMD13	proteasome (prosome, macropain) 26S subunit, non-ATPase, 13	5719	11	n/a	n/a	2.95e-01	1.456
279790476	ENSG00000225674	0	IPO7P2	importin 7 pseudogene 2	0	13	n/a	n/a	3.69e-01	1.456
1104234	ENSG00000197323	31072	TRIM33	tripartite motif containing 33	51592	1	n/a	n/a	3.56e-01	1.456
279725142	ENSG00000213860	0	AC005062.3	AC005062.3	0	7	n/a	n/a	2.96e-01	1.456
1091300	ENSG00000115295	55548	CLIP4	CAP-GLY domain containing linker protein family, member 4	79745	2	n/a	n/a	3.00e-01	1.455
279968011	ENSG00000242629	0	RP11-89C21.2	RP11-89C21.2	0	10	n/a	n/a	4.22e-01	1.455
280069933	ENSG00000254373	0	RP11-34P1.2	RP11-34P1.2	0	5	n/a	n/a	3.70e-01	1.455
1099461	ENSG00000169021	7343	UQCRFS1	ubiquinol-cytochrome c reductase, Rieske iron-sulfur polypeptide 1	7386	19	n/a	n/a	2.89e-01	1.455
279620046	ENSG00000197258	0	EIF4BP6	eukaryotic translation initiation factor 4B pseudogene 6	0	7	n/a	n/a	3.47e-01	1.455
279932813	ENSG00000238363	166563	SNORA13	small nucleolar RNA, H/ACA box 13	654322	5	n/a	n/a	4.46e-01	1.455
1090463	ENSG00000108666	40782	C17orf75	chromosome 17 open reading frame 75	64149	17	n/a	n/a	3.93e-01	1.454
1100778	ENSG00000175073	55925	VCPIP1	valosin containing protein (p97)/p47 complex interacting protein 1	80124	8	n/a	n/a	4.19e-01	1.454
279897580	ENSG00000235162	122751	C12orf75	chromosome 12 open reading frame 75	387882	12	n/a	n/a	2.99e-01	1.454
1096749	ENSG00000154813	94559	DPH3	DPH3, KTI11 homolog (S. cerevisiae)	285381	3	n/a	n/a	3.09e-01	1.454
279867062	ENSG00000232508	0	MRPL45P1	mitochondrial ribosomal protein L45 pseudogene 1	0	2	n/a	n/a	3.63e-01	1.454
1087962	ENSG00000069956	5565	MAPK6	mitogen-activated protein kinase 6	5597	15	n/a	n/a	4.12e-01	1.454
1098013	ENSG00000163590	81010	PPM1L	protein phosphatase, Mg2+/Mn2+ dependent, 1L	151742	3	n/a	n/a	4.01e-01	1.454
1104406	ENSG00000197841	109659	ZNF181	zinc finger protein 181	339318	19	n/a	n/a	2.92e-01	1.454
1104780	ENSG00000198860	77791	TSEN15	tRNA splicing endonuclease 15 homolog (S. cerevisiae)	116461	1	n/a	n/a	3.09e-01	1.454
279933597	ENSG00000238491	0	snoU13	Small nucleolar RNA U13	0	3	n/a	n/a	3.86e-01	1.454
279880752	ENSG00000233688	0	CTD-2183H9.3	CTD-2183H9.3	0	X	n/a	n/a	2.83e-01	1.454
1099872	ENSG00000170836	8427	PPM1D	protein phosphatase, Mg2+/Mn2+ dependent, 1D	8493	17	n/a	n/a	4.05e-01	1.454
1108973	ENSG00000241127	36281	C7orf36	chromosome 7 open reading frame 36	57002	7	n/a	n/a	3.39e-01	1.453
1087704	ENSG00000061676	10629	NCKAP1	NCK-associated protein 1	10787	2	n/a	n/a	3.97e-01	1.453
1105825	ENSG00000213186	94932	TRIM59	tripartite motif containing 59	286827	3	n/a	n/a	3.85e-01	1.453
1095182	ENSG00000142583	6482	SLC2A5	solute carrier family 2 (facilitated glucose/fructose transporter), member 5	6518	1	n/a	n/a	3.83e-01	1.453
1108080	ENSG00000232856	0	MIR3654	microRNA 3654	0	7	n/a	n/a	3.01e-01	1.453
279827161	ENSG00000228929	0	RP11-159C21.4	RP11-159C21.4	0	1	n/a	n/a	3.79e-01	1.452
279816284	ENSG00000227939	0	RPL3P2	ribosomal protein L3 pseudogene 2	0	6	n/a	n/a	3.49e-01	1.452
1097736	ENSG00000162627	30856	SNX7	sorting nexin 7	51375	1	n/a	n/a	3.11e-01	1.452
1094745	ENSG00000139410	76678	SDSL	serine dehydratase-like	113675	12	n/a	n/a	3.93e-01	1.452
279857549	ENSG00000231668	0	AC144536.4	AC144536.4	0	3	n/a	n/a	3.52e-01	1.452
279819830	ENSG00000228283	0	RP11-497D6.2	RP11-497D6.2	0	6	n/a	n/a	3.42e-01	1.451
1091447	ENSG00000116209	9387	TMEM59	transmembrane protein 59	9528	1	n/a	n/a	3.05e-01	1.451
1098337	ENSG00000164587	6175	RPS14	ribosomal protein S14	6208	5	n/a	n/a	4.01e-01	1.451
1090563	ENSG00000109458	2533	GAB1	GRB2-associated binding protein 1	2549	4	n/a	n/a	3.82e-01	1.451
1100880	ENSG00000175581	31122	MRPL48	mitochondrial ribosomal protein L48	51642	11	n/a	n/a	2.89e-01	1.451
1108452	ENSG00000235423	0	RP11-282O18.3	RP11-282O18.3	0	12	n/a	n/a	4.14e-01	1.451
279841146	ENSG00000230200	0	RP11-426A6.8	RP11-426A6.8	0	9	n/a	n/a	3.19e-01	1.451
1088681	ENSG00000089009	6096	RPL6	ribosomal protein L6	6128	12	n/a	n/a	3.52e-01	1.450
1090245	ENSG00000106733	34270	C9orf95	chromosome 9 open reading frame 95	54981	9	n/a	n/a	3.45e-01	1.450
280105376	ENSG00000257452	0	RP1-71H24.1	RP1-71H24.1	0	12	n/a	n/a	3.85e-01	1.450
1087117	ENSG00000010270	58147	STARD3NL	STARD3 N-terminal like	83930	7	n/a	n/a	2.82e-01	1.450
279882690	ENSG00000233864	41192	TTTY15	testis-specific transcript, Y-linked 15 (non-protein coding)	64595	Y	n/a	n/a	4.01e-01	1.450
1088678	ENSG00000088986	8586	DYNLL1	dynein, light chain, LC8-type 1	8655	12	n/a	n/a	2.81e-01	1.450
1087918	ENSG00000068615	41579	REEP1	receptor accessory protein 1	65055	2	n/a	n/a	4.09e-01	1.450
279936723	ENSG00000238994	0	snoU13	Small nucleolar RNA U13	0	9	n/a	n/a	3.90e-01	1.450
1097740	ENSG00000162639	76691	HENMT1	HEN1 methyltransferase homolog 1 (Arabidopsis)	113802	1	n/a	n/a	3.03e-01	1.449
1096418	ENSG00000152078	80716	TMEM56	transmembrane protein 56	148534	1	n/a	n/a	3.07e-01	1.449
279814009	ENSG00000227738	0	AC092646.2	AC092646.2	0	2	n/a	n/a	3.03e-01	1.449
1087567	ENSG00000051620	23347	HEBP2	heme binding protein 2	23593	6	n/a	n/a	3.59e-01	1.449
1090696	ENSG00000110700	6174	RPS13	ribosomal protein S13	6207	11	n/a	n/a	4.40e-01	1.449
1107703	ENSG00000230551	0	CTB-89H12.4	CTB-89H12.4	0	5	n/a	n/a	3.68e-01	1.449
280035729	ENSG00000251201	1023139	TMED7-TICAM2	TMED7-TICAM2 readthrough	100302736	5	n/a	n/a	3.48e-01	1.449
1104953	ENSG00000203880	34540	PCMTD2	protein-L-isoaspartate (D-aspartate) O-methyltransferase domain containing 2	55251	20	n/a	n/a	3.38e-01	1.449
279744211	ENSG00000216098	1013724	MIR892B	microRNA 892b	100126307	X	n/a	n/a	3.70e-01	1.448
1105419	ENSG00000205246	123009	RPSAP58	ribosomal protein SA pseudogene 58	388524	19	n/a	n/a	3.76e-01	1.448
1099264	ENSG00000168214	3495	RBPJ	recombination signal binding protein for immunoglobulin kappa J region	3516	4	n/a	n/a	3.50e-01	1.448
280105097	ENSG00000257411	0	RP11-603J24.9	Uncharacterized protein	0	12	n/a	n/a	3.54e-01	1.448
1108922	ENSG00000239900	155	ADSL	adenylosuccinate lyase	158	22	n/a	n/a	3.01e-01	1.448
280080498	ENSG00000255073	0	ZFP91-CNTF	ZFP91-CNTF readthrough (non-protein coding)	0	11	n/a	n/a	3.34e-01	1.447
280089157	ENSG00000255674	0	AC013718.1	AC013718.1	0	2	n/a	n/a	2.90e-01	1.447
1087397	ENSG00000036054	35062	TBC1D23	TBC1 domain family, member 23	55773	3	n/a	n/a	2.83e-01	1.447
279461234	ENSG00000174977	0	AC026271.5	AC026271.5	0	17	n/a	n/a	3.03e-01	1.447
279897639	ENSG00000235165	0	AC016405.1	AC016405.1	0	8	n/a	n/a	3.56e-01	1.447
280047352	ENSG00000252424	0	5S_rRNA	5S ribosomal RNA	0	14	n/a	n/a	3.90e-01	1.447
1094518	ENSG00000138078	9439	PREPL	prolyl endopeptidase-like	9581	2	n/a	n/a	4.14e-01	1.447
279861513	ENSG00000231999	125274	RP5-1007M22.2	RP5-1007M22.2	400761	1	n/a	n/a	2.89e-01	1.446
1090115	ENSG00000105968	60871	H2AFV	H2A histone family, member V	94239	7	n/a	n/a	2.81e-01	1.446
1099235	ENSG00000168062	77731	BATF2	basic leucine zipper transcription factor, ATF-like 2	116071	11	n/a	n/a	3.86e-01	1.446
[truncated: 1 more rows]
