# Supplementary material for: Identification of the Molecular Events Involved in the Development of Prefrontal Cortex Through the Analysis of RNA-Seq Data From BrainSpan
Source: ASN Neuro. 2019 Jun 18;11:1759091419854627. doi: 10.1177/1759091419854627 (PMC6582306; doi:10.1177/1759091419854627)
Supplement: Supplemental Material1 - Supplemental material for Identification of the Molecular Events Involved in the Development of Prefrontal Cortex Through the Analysis of RNA-Seq Data From BrainSpan [file Supplemental_Material1.zip › OFC/OFC11/DEGs-11.csv]

id	name	gene-id	gene-symbol	gene-name	entrez-id	chromosome	start-position	end-position	p	fold-change
280093438	ENSG00000256148	0	RP11-809N8.5	RP11-809N8.5	0	11	n/a	n/a	2.69e-01	8.664
279961289	ENSG00000241948	0	AL133512.1	AL133512.1	0	X	n/a	n/a	4.27e-01	7.074
279648293	ENSG00000198744	0	RP5-857K21.11	RP5-857K21.11	0	1	n/a	n/a	4.31e-01	3.977
279960050	ENSG00000241800	0	AC114498.5	AC114498.5	0	1	n/a	n/a	4.39e-01	3.638
280090532	ENSG00000255823	1023955	MTRNR2L8	MT-RNR2-like 8	100463486	11	n/a	n/a	4.30e-01	3.504
279863679	ENSG00000232177	0	MTND4P24	MT-ND4 pseudogene 24	0	X	n/a	n/a	4.39e-01	3.328
279950430	ENSG00000240656	0	AC068594.1	AC068594.1	0	17	n/a	n/a	4.25e-01	3.164
1093136	ENSG00000130203	345	APOE	apolipoprotein E	348	19	n/a	n/a	4.30e-01	3.082
279986623	ENSG00000244580	0	AL121959.1	AL121959.1	0	6	n/a	n/a	4.33e-01	3.052
279985225	ENSG00000244428	0	AC006032.1	AC006032.1	0	Y	n/a	n/a	4.35e-01	2.990
1100688	ENSG00000174576	92372	NPAS4	neuronal PAS domain protein 4	266743	11	n/a	n/a	3.75e-01	2.972
280044741	ENSG00000252044	0	AL928646.1	AL928646.1	0	X	n/a	n/a	4.23e-01	2.954
1099701	ENSG00000170075	9152	GPR37L1	G protein-coupled receptor 37 like 1	9283	1	n/a	n/a	4.47e-01	2.945
279712709	ENSG00000211688	0	TRGJP2	T cell receptor gamma joining P2	0	7	n/a	n/a	4.35e-01	2.935
279968565	ENSG00000242693	0	AC108047.1	AC108047.1	0	2	n/a	n/a	4.38e-01	2.915
1093032	ENSG00000129244	479	ATP1B2	ATPase, Na+/K+ transporting, beta 2 polypeptide	482	17	n/a	n/a	4.40e-01	2.848
1093761	ENSG00000134201	2932	GSTM5	glutathione S-transferase mu 5	2949	1	n/a	n/a	4.37e-01	2.832
279954000	ENSG00000241115	0	AP001347.1	AP001347.1	0	21	n/a	n/a	4.38e-01	2.783
1092367	ENSG00000124145	6349	SDC4	syndecan 4	6385	20	n/a	n/a	4.28e-01	2.715
1091624	ENSG00000117525	2137	F3	coagulation factor III (thromboplastin, tissue factor)	2152	1	n/a	n/a	4.31e-01	2.702
1096882	ENSG00000156076	11037	WIF1	WNT inhibitory factor 1	11197	12	n/a	n/a	4.33e-01	2.688
1096028	ENSG00000148482	85703	SLC39A12	solute carrier family 39 (zinc transporter), member 12	221074	10	n/a	n/a	4.46e-01	2.645
279971217	ENSG00000243013	0	AL592307.1	AL592307.1	0	1	n/a	n/a	4.23e-01	2.638
1104438	ENSG00000197921	123048	HES5	hairy and enhancer of split 5 (Drosophila)	388585	1	n/a	n/a	4.24e-01	2.630
279972630	ENSG00000243172	0	AP003035.1	AP003035.1	0	11	n/a	n/a	4.24e-01	2.617
1087903	ENSG00000068078	2246	FGFR3	fibroblast growth factor receptor 3	2261	4	n/a	n/a	4.31e-01	2.606
280017626	ENSG00000249780	0	RP11-352E6.2	RP11-352E6.2	0	4	n/a	n/a	4.30e-01	2.572
1099155	ENSG00000167772	30611	ANGPTL4	angiopoietin-like 4	51129	19	n/a	n/a	4.38e-01	2.566
279906832	ENSG00000236062	0	GSTM5P1	glutathione S-transferase mu 5 pseudogene 1	0	3	n/a	n/a	1.38e-01	2.563
1097678	ENSG00000162407	8546	PPAP2B	phosphatidic acid phosphatase type 2B	8613	1	n/a	n/a	4.40e-01	2.548
279882372	ENSG00000233839	0	RP11-389O22.4	RP11-389O22.4	0	1	n/a	n/a	4.40e-01	2.536
279944035	ENSG00000239935	0	AC116340.1	AC116340.1	0	5	n/a	n/a	4.28e-01	2.494
1096499	ENSG00000152661	2681	GJA1	gap junction protein, alpha 1, 43kDa	2697	6	n/a	n/a	4.35e-01	2.491
1099760	ENSG00000170345	2337	FOS	FBJ murine osteosarcoma viral oncogene homolog	2353	14	n/a	n/a	4.25e-01	2.490
1099979	ENSG00000171223	3701	JUNB	jun B proto-oncogene	3726	19	n/a	n/a	4.37e-01	2.473
279805544	ENSG00000226958	0	RN28S1	RNA, 28S ribosomal 1	0	X	n/a	n/a	4.23e-01	2.460
1092093	ENSG00000121742	10646	GJB6	gap junction protein, beta 6, 30kDa	10804	13	n/a	n/a	4.33e-01	2.444
1089411	ENSG00000101439	1460	CST3	cystatin C	1471	20	n/a	n/a	4.31e-01	2.442
1099918	ENSG00000170989	1888	S1PR1	sphingosine-1-phosphate receptor 1	1901	1	n/a	n/a	4.29e-01	2.442
1089349	ENSG00000101198	79286	NKAIN4	Na+/K+ transporting ATPase interacting 4	128414	20	n/a	n/a	4.29e-01	2.437
1095848	ENSG00000147119	35828	CHST7	carbohydrate (N-acetylglucosamine 6-O) sulfotransferase 7	56548	X	n/a	n/a	4.38e-01	2.420
1106070	ENSG00000214401	159020	AC217773.1	AC217773.1	644246	17	n/a	n/a	4.33e-01	2.416
1090518	ENSG00000109062	9233	SLC9A3R1	solute carrier family 9 (sodium/hydrogen exchanger), member 3 regulator 1	9368	17	n/a	n/a	4.35e-01	2.397
280045784	ENSG00000252197	0	AC091047.1	AC091047.1	0	8	n/a	n/a	4.38e-01	2.390
1093756	ENSG00000134184	2927	GSTM1	glutathione S-transferase mu 1	2944	1	n/a	n/a	4.28e-01	2.390
1103517	ENSG00000188290	37072	HES4	hairy and enhancer of split 4 (Drosophila)	57801	1	n/a	n/a	4.22e-01	2.388
1103604	ENSG00000188643	79949	S100A16	S100 calcium binding protein A16	140576	1	n/a	n/a	4.38e-01	2.387
280049018	ENSG00000252666	0	AD000090.1	AD000090.1	0	19	n/a	n/a	4.29e-01	2.385
1101604	ENSG00000179604	23334	CDC42EP4	CDC42 effector protein (Rho GTPase binding) 4	23580	17	n/a	n/a	4.35e-01	2.382
279955011	ENSG00000241231	0	RP11-275H4.1	RP11-275H4.1	0	3	n/a	n/a	4.04e-01	2.379
1088328	ENSG00000079215	6471	SLC1A3	solute carrier family 1 (glial high affinity glutamate transporter), member 3	6507	5	n/a	n/a	4.30e-01	2.377
1089918	ENSG00000105088	60260	OLFM2	olfactomedin 2	93145	19	n/a	n/a	4.33e-01	2.368
280044069	ENSG00000251948	0	AC092279.1	AC092279.1	0	19	n/a	n/a	3.87e-01	2.365
1092522	ENSG00000125144	4469	MT1G	metallothionein 1G	4495	16	n/a	n/a	4.34e-01	2.364
1099782	ENSG00000170425	133	ADORA2B	adenosine A2b receptor	136	17	n/a	n/a	4.32e-01	2.364
1099456	ENSG00000169006	23374	NTSR2	neurotensin receptor 2	23620	2	n/a	n/a	4.32e-01	2.361
1095048	ENSG00000141485	94182	SLC13A5	solute carrier family 13 (sodium-dependent citrate transporter), member 5	284111	17	n/a	n/a	4.43e-01	2.355
1091169	ENSG00000114315	3260	HES1	hairy and enhancer of split 1, (Drosophila)	3280	3	n/a	n/a	4.34e-01	2.354
279942860	ENSG00000239776	0	AC079949.1	AC079949.1	0	12	n/a	n/a	4.28e-01	2.334
280046008	ENSG00000252229	0	AC098691.1	AC098691.1	0	1	n/a	n/a	4.25e-01	2.330
1089189	ENSG00000100427	22964	MLC1	megalencephalic leukoencephalopathy with subcortical cysts 1	23209	22	n/a	n/a	4.36e-01	2.324
279711997	ENSG00000211591	1023341	MIR762	microRNA 762	100313837	16	n/a	n/a	4.31e-01	2.312
279982254	ENSG00000244137	0	RP11-99J16__A.2	RP11-99J16__A.2	0	1	n/a	n/a	4.47e-01	2.297
1105448	ENSG00000205336	9156	GPR56	G protein-coupled receptor 56	9289	16	n/a	n/a	4.19e-01	2.297
1092888	ENSG00000128016	7495	ZFP36	zinc finger protein 36, C3H type, homolog (mouse)	7538	19	n/a	n/a	4.22e-01	2.288
1088860	ENSG00000092820	7387	EZR	ezrin	7430	6	n/a	n/a	4.32e-01	2.276
279959910	ENSG00000241781	0	AL161626.1	AL161626.1	0	9	n/a	n/a	3.84e-01	2.259
1093885	ENSG00000134873	8949	CLDN10	claudin 10	9071	13	n/a	n/a	4.38e-01	2.257
279720656	ENSG00000213293	0	CTD-2666L21.3	CTD-2666L21.3	0	19	n/a	n/a	4.30e-01	2.256
279792604	ENSG00000225840	0	RN18S1	RNA, 18S ribosomal 1	0	Y	n/a	n/a	3.99e-01	2.243
279972735	ENSG00000243185	0	AC108078.1	AC108078.1	0	4	n/a	n/a	4.36e-01	2.228
1094052	ENSG00000135744	180	AGT	angiotensinogen (serpin peptidase inhibitor, clade A, member 8)	183	1	n/a	n/a	4.46e-01	2.226
279810587	ENSG00000227407	0	AC008746.3	AC008746.3	0	19	n/a	n/a	4.42e-01	2.222
1103465	ENSG00000188064	7434	WNT7B	wingless-type MMTV integration site family, member 7B	7477	22	n/a	n/a	4.38e-01	2.221
1096594	ENSG00000153446	80536	C16orf89	chromosome 16 open reading frame 89	146556	16	n/a	n/a	4.33e-01	2.218
1095469	ENSG00000144230	2823	GPR17	G protein-coupled receptor 17	2840	2	n/a	n/a	4.37e-01	2.217
1097452	ENSG00000160606	77756	TLCD1	TLC domain containing 1	116238	17	n/a	n/a	4.16e-01	2.217
1097552	ENSG00000161509	2888	GRIN2C	glutamate receptor, ionotropic, N-methyl D-aspartate 2C	2905	17	n/a	n/a	4.33e-01	2.215
1099090	ENSG00000167601	555	AXL	AXL receptor tyrosine kinase	558	19	n/a	n/a	4.38e-01	2.211
1096040	ENSG00000148604	5963	RGR	retinal G protein coupled receptor	5995	10	n/a	n/a	4.33e-01	2.208
1089298	ENSG00000100979	5328	PLTP	phospholipid transfer protein	5360	20	n/a	n/a	4.30e-01	2.208
1089675	ENSG00000103260	54846	METRN	meteorin, glial cell differentiation regulator	79006	16	n/a	n/a	4.39e-01	2.206
1093138	ENSG00000130208	338	APOC1	apolipoprotein C-I	341	19	n/a	n/a	3.49e-01	2.189
1094144	ENSG00000136160	1897	EDNRB	endothelin receptor type B	1910	13	n/a	n/a	4.38e-01	2.181
1103407	ENSG00000187848	22708	P2RX2	purinergic receptor P2X, ligand-gated ion channel, 2	22953	12	n/a	n/a	4.43e-01	2.176
1090675	ENSG00000110436	6470	SLC1A2	solute carrier family 1 (glial high affinity glutamate transporter), member 2	6506	11	n/a	n/a	4.31e-01	2.174
1087934	ENSG00000068976	5805	PYGM	phosphorylase, glycogen, muscle	5837	11	n/a	n/a	4.34e-01	2.174
1102540	ENSG00000184232	85637	OAF	OAF homolog (Drosophila)	220323	11	n/a	n/a	4.33e-01	2.172
1096091	ENSG00000149090	25640	PAMR1	peptidase domain containing associated with muscle regeneration 1	25891	11	n/a	n/a	4.33e-01	2.160
1099241	ENSG00000168077	30916	SCARA3	scavenger receptor class A, member 3	51435	8	n/a	n/a	4.26e-01	2.157
280075625	ENSG00000254765	0	RP11-1H15.1	RP11-1H15.1	0	11	n/a	n/a	4.30e-01	2.147
1090577	ENSG00000109610	6609	SOD3	superoxide dismutase 3, extracellular	6649	4	n/a	n/a	4.35e-01	2.140
1099095	ENSG00000167614	36622	TTYH1	tweety homolog 1 (Drosophila)	57348	19	n/a	n/a	4.20e-01	2.139
1094696	ENSG00000139155	33214	SLCO1C1	solute carrier organic anion transporter family, member 1C1	53919	12	n/a	n/a	4.37e-01	2.138
1102833	ENSG00000185432	25589	METTL7A	methyltransferase like 7A	25840	12	n/a	n/a	4.35e-01	2.129
1094063	ENSG00000135821	2735	GLUL	glutamate-ammonia ligase	2752	1	n/a	n/a	4.32e-01	2.121
1098200	ENSG00000164106	11176	SCRG1	stimulator of chondrogenesis 1	11341	4	n/a	n/a	4.30e-01	2.120
1097299	ENSG00000159423	8590	ALDH4A1	aldehyde dehydrogenase 4 family, member A1	8659	1	n/a	n/a	4.32e-01	2.118
1109009	ENSG00000241839	56102	PLEKHO2	pleckstrin homology domain containing, family O member 2	80301	15	n/a	n/a	4.24e-01	2.116
1096045	ENSG00000148671	10816	C10orf116	chromosome 10 open reading frame 116	10974	10	n/a	n/a	4.38e-01	2.112
279836646	ENSG00000229807	7460	XIST	X (inactive)-specific transcript (non-protein coding)	7503	X	n/a	n/a	3.92e-01	2.110
1089738	ENSG00000103811	1501	CTSH	cathepsin H	1512	15	n/a	n/a	4.37e-01	2.106
1095680	ENSG00000145824	9406	CXCL14	chemokine (C-X-C motif) ligand 14	9547	5	n/a	n/a	4.36e-01	2.099
280072672	ENSG00000254572	0	GLULP3	glutamate-ammonia ligase (glutamine synthetase) pseudogene 3	0	11	n/a	n/a	4.40e-01	2.096
1101196	ENSG00000177283	8267	FZD8	frizzled family receptor 8	8325	10	n/a	n/a	4.31e-01	2.089
1093271	ENSG00000130876	35581	SLC7A10	solute carrier family 7 (neutral amino acid transporter light chain, asc system), member 10	56301	19	n/a	n/a	4.25e-01	2.083
1095219	ENSG00000142871	3471	CYR61	cysteine-rich, angiogenic inducer, 61	3491	1	n/a	n/a	4.22e-01	2.080
279964315	ENSG00000242257	0	AC044839.1	AC044839.1	0	11	n/a	n/a	3.90e-01	2.076
1097294	ENSG00000159388	7786	BTG2	BTG family, member 2	7832	1	n/a	n/a	4.22e-01	2.073
1105100	ENSG00000204347	122962	BTBD17	BTB (POZ) domain containing 17	388419	17	n/a	n/a	4.31e-01	2.072
279830440	ENSG00000229230	0	C20orf127	C20orf127	0	20	n/a	n/a	4.37e-01	2.071
1097796	ENSG00000162840	0	MT1P2	metallothionein 1 pseudogene 2	0	4	n/a	n/a	4.36e-01	2.069
280009794	ENSG00000249119	0	MTND6P4	MT-ND6 pseudogene 4	0	5	n/a	n/a	4.28e-01	2.069
1099767	ENSG00000170370	2003	EMX2	empty spiracles homeobox 2	2018	10	n/a	n/a	4.29e-01	2.066
1096755	ENSG00000154856	80613	APCDD1	adenomatosis polyposis coli down-regulated 1	147495	18	n/a	n/a	4.48e-01	2.064
1095444	ENSG00000144040	60743	SFXN5	sideroflexin 5	94097	2	n/a	n/a	4.31e-01	2.062
1102018	ENSG00000182103	85640	FAM181B	family with sequence similarity 181, member B	220382	11	n/a	n/a	4.38e-01	2.058
1092214	ENSG00000122756	1262	CNTFR	ciliary neurotrophic factor receptor	1271	9	n/a	n/a	4.35e-01	2.055
279584659	ENSG00000188338	0	SLC38A3	solute carrier family 38, member 3	0	3	n/a	n/a	4.35e-01	2.049
1103578	ENSG00000188536	3023	HBA2	hemoglobin, alpha 2	3040	16	n/a	n/a	3.94e-01	2.043
1093876	ENSG00000134824	9279	FADS2	fatty acid desaturase 2	9415	11	n/a	n/a	4.32e-01	2.043
279902998	ENSG00000235695	0	RP11-395P16.1	RP11-395P16.1	0	3	n/a	n/a	4.36e-01	2.042
279748302	ENSG00000218803	0	GSTM2P1	glutathione S-transferase mu 2 (muscle) pseudogene 1	0	6	n/a	n/a	6.60e-02	2.040
1095321	ENSG00000143416	8883	SELENBP1	selenium binding protein 1	8991	1	n/a	n/a	4.30e-01	2.037
1102208	ENSG00000182902	57975	SLC25A18	solute carrier family 25 (mitochondrial carrier), member 18	83733	22	n/a	n/a	4.34e-01	2.034
1090105	ENSG00000105894	5732	PTN	pleiotrophin	5764	7	n/a	n/a	4.32e-01	2.029
279814248	ENSG00000227757	0	AP000282.2	AP000282.2	0	21	n/a	n/a	4.31e-01	2.028
279713155	ENSG00000211764	0	TRBJ2-1	T cell receptor beta joining 2-1	0	7	n/a	n/a	4.34e-01	2.028
1097929	ENSG00000163346	36601	PBXIP1	pre-B-cell leukemia homeobox interacting protein 1	57326	1	n/a	n/a	4.37e-01	2.025
279795715	ENSG00000226102	0	SEPT7P3	septin 7 pseudogene 3	0	7	n/a	n/a	3.90e-01	2.022
1090216	ENSG00000106565	28695	TMEM176B	transmembrane protein 176B	28959	7	n/a	n/a	4.32e-01	2.018
1097610	ENSG00000161955	8670	TNFSF13	tumor necrosis factor (ligand) superfamily, member 13	8741	17	n/a	n/a	4.32e-01	2.017
1098447	ENSG00000164976	36735	KIAA1161	KIAA1161	57462	9	n/a	n/a	4.42e-01	2.016
280082791	ENSG00000255198	182016	SNHG9	small nucleolar RNA host gene 9 (non-protein coding)	735301	16	n/a	n/a	4.26e-01	2.015
1103303	ENSG00000187479	122698	C11orf96	chromosome 11 open reading frame 96	387763	11	n/a	n/a	4.25e-01	2.012
1102038	ENSG00000182175	36242	RGMA	RGM domain family, member A	56963	15	n/a	n/a	4.31e-01	2.011
279802091	ENSG00000226686	0	AC012309.5	AC012309.5	0	19	n/a	n/a	4.25e-01	2.009
1098556	ENSG00000165478	85636	HEPACAM	hepatic and glial cell adhesion molecule	220296	11	n/a	n/a	4.30e-01	2.007
279490190	ENSG00000178723	0	GLULP4	glutamate-ammonia ligase (glutamine synthetase) pseudogene 4	0	9	n/a	n/a	4.37e-01	2.006
1097573	ENSG00000161642	25695	ZNF385A	zinc finger protein 385A	25946	12	n/a	n/a	4.36e-01	2.006
1099434	ENSG00000168913	119604	ENHO	energy homeostasis associated	375704	9	n/a	n/a	4.32e-01	2.004
1092523	ENSG00000125148	4476	MT2A	metallothionein 2A	4502	16	n/a	n/a	4.25e-01	1.999
1104600	ENSG00000198417	4468	MT1F	metallothionein 1F	4494	16	n/a	n/a	4.38e-01	1.992
280070633	ENSG00000254418	0	RP11-21L19.1	RP11-21L19.1	0	11	n/a	n/a	4.31e-01	1.992
1096695	ENSG00000154319	57890	FAM167A	family with sequence similarity 167, member A	83648	8	n/a	n/a	4.28e-01	1.984
1091317	ENSG00000115380	2187	EFEMP1	EGF containing fibulin-like extracellular matrix protein 1	2202	2	n/a	n/a	4.31e-01	1.984
1103272	ENSG00000187193	4475	MT1X	metallothionein 1X	4501	16	n/a	n/a	4.29e-01	1.982
279953709	ENSG00000241079	0	AC131055.8	AC131055.8	0	17	n/a	n/a	4.35e-01	1.981
279475262	ENSG00000176734	0	TRIL	TLR4 interactor with leucine-rich repeats	0	7	n/a	n/a	4.38e-01	1.980
1091911	ENSG00000120129	1831	DUSP1	dual specificity phosphatase 1	1843	5	n/a	n/a	4.32e-01	1.980
1092564	ENSG00000125462	10338	C1orf61	chromosome 1 open reading frame 61	10485	1	n/a	n/a	4.32e-01	1.978
1092238	ENSG00000122971	32	ACADS	acyl-CoA dehydrogenase, C-2 to C-3 short chain	35	12	n/a	n/a	4.29e-01	1.978
280042389	ENSG00000251705	0	RN5-8S6	RNA, 5.8S ribosomal 6	0	Y	n/a	n/a	4.49e-01	1.977
280089261	ENSG00000255690	0	AC005013.1	AC005013.1	0	7	n/a	n/a	4.38e-01	1.977
1093551	ENSG00000132692	40470	BCAN	brevican	63827	1	n/a	n/a	4.29e-01	1.975
1095751	ENSG00000146250	81702	PRSS35	protease, serine, 35	167681	6	n/a	n/a	4.34e-01	1.975
280044377	ENSG00000251992	0	SCARNA17	small Cajal body-specific RNA 17	0	18	n/a	n/a	4.31e-01	1.973
1105693	ENSG00000211448	1722	DIO2	deiodinase, iodothyronine, type II	1734	14	n/a	n/a	4.31e-01	1.973
1087593	ENSG00000054179	949	ENTPD2	ectonucleoside triphosphate diphosphohydrolase 2	954	9	n/a	n/a	4.29e-01	1.971
1095403	ENSG00000143819	2037	EPHX1	epoxide hydrolase 1, microsomal (xenobiotic)	2052	1	n/a	n/a	4.23e-01	1.971
1093638	ENSG00000133136	0	GNG5P2	guanine nucleotide binding protein (G protein), gamma 5 pseudogene 2	0	X	n/a	n/a	4.33e-01	1.969
1098192	ENSG00000164089	41413	AGXT2L1	alanine-glyoxylate aminotransferase 2-like 1	64850	4	n/a	n/a	4.37e-01	1.969
279847205	ENSG00000230729	0	RP11-296L22.8	RP11-296L22.8	0	9	n/a	n/a	4.34e-01	1.968
1104651	ENSG00000198576	22992	ARC	activity-regulated cytoskeleton-associated protein	23237	8	n/a	n/a	4.40e-01	1.967
279877202	ENSG00000233383	0	RP11-324F21.1	RP11-324F21.1	0	7	n/a	n/a	4.35e-01	1.964
1092280	ENSG00000123358	3144	NR4A1	nuclear receptor subfamily 4, group A, member 1	3164	12	n/a	n/a	4.25e-01	1.963
279784688	ENSG00000225177	0	RP11-390P2.4	RP11-390P2.4	0	6	n/a	n/a	4.22e-01	1.957
1094173	ENSG00000136297	85816	MMD2	monocyte to macrophage differentiation-associated 2	221938	7	n/a	n/a	4.23e-01	1.954
1095102	ENSG00000141756	38112	FKBP10	FK506 binding protein 10, 65 kDa	60681	17	n/a	n/a	4.31e-01	1.952
1100823	ENSG00000175287	90186	PHYHD1	phytanoyl-CoA dioxygenase domain containing 1	254295	9	n/a	n/a	4.31e-01	1.950
1097089	ENSG00000157833	80935	FAM59B	family with sequence similarity 59, member B	150946	2	n/a	n/a	4.34e-01	1.949
279720569	ENSG00000213280	0	RP11-212P7.1	RP11-212P7.1	0	7	n/a	n/a	4.26e-01	1.949
279840803	ENSG00000230175	0	RP11-466F5.3	RP11-466F5.3	0	1	n/a	n/a	4.34e-01	1.949
279838178	ENSG00000229953	0	RP11-284F21.7	RP11-284F21.7	0	1	n/a	n/a	4.31e-01	1.948
1101908	ENSG00000181444	81730	ZNF467	zinc finger protein 467	168544	7	n/a	n/a	3.72e-01	1.943
279659744	ENSG00000200087	0	SNORA73B	small nucleolar RNA, H/ACA box 73B	0	1	n/a	n/a	4.01e-01	1.935
279849023	ENSG00000230897	0	AC013248.1	AC013248.1	0	17	n/a	n/a	4.20e-01	1.933
1097989	ENSG00000163520	2184	FBLN2	fibulin 2	2199	3	n/a	n/a	4.20e-01	1.932
1098354	ENSG00000164638	85880	SLC29A4	solute carrier family 29 (nucleoside transporters), member 4	222962	7	n/a	n/a	4.30e-01	1.930
1099263	ENSG00000168209	33832	DDIT4	DNA-damage-inducible transcript 4	54541	10	n/a	n/a	4.31e-01	1.926
279752268	ENSG00000221162	0	AL031963.1	AL031963.1	0	6	n/a	n/a	4.23e-01	1.924
280046631	ENSG00000252318	0	AC097532.1	AC097532.1	0	2	n/a	n/a	3.85e-01	1.921
1094909	ENSG00000140522	5985	RLBP1	retinaldehyde binding protein 1	6017	15	n/a	n/a	4.22e-01	1.917
279755208	ENSG00000221674	0	AL445309.1	AL445309.1	0	6	n/a	n/a	4.22e-01	1.911
1089401	ENSG00000101400	6600	SNTA1	syntrophin, alpha 1 (dystrophin-associated protein A1, 59kDa, acidic component)	6640	20	n/a	n/a	4.38e-01	1.910
1106516	ENSG00000221857	5316	FXYD1	FXYD domain containing ion transport regulator 1	5348	19	n/a	n/a	4.23e-01	1.908
1087314	ENSG00000025423	8561	HSD17B6	hydroxysteroid (17-beta) dehydrogenase 6 homolog (mouse)	8630	12	n/a	n/a	4.30e-01	1.908
1100922	ENSG00000175832	2103	ETV4	ets variant 4	2118	17	n/a	n/a	4.31e-01	1.903
279915901	ENSG00000236913	0	AC025750.5	AC025750.5	0	2	n/a	n/a	4.46e-01	1.902
1089110	ENSG00000100234	7035	TIMP3	TIMP metallopeptidase inhibitor 3	7078	22	n/a	n/a	4.34e-01	1.901
1106545	ENSG00000221932	152866	HEPN1	hepatocellular carcinoma, down-regulated 1	641654	11	n/a	n/a	4.34e-01	1.899
1090126	ENSG00000106003	3930	LFNG	LFNG O-fucosylpeptide 3-beta-N-acetylglucosaminyltransferase	3955	7	n/a	n/a	4.37e-01	1.896
1101476	ENSG00000178878	57277	APOLD1	apolipoprotein L domain containing 1	81575	12	n/a	n/a	3.88e-01	1.893
1091696	ENSG00000118271	7233	TTR	transthyretin	7276	18	n/a	n/a	4.34e-01	1.893
1105875	ENSG00000213578	149585	CPLX3	complexin 3	594855	15	n/a	n/a	2.70e-01	1.886
280057777	ENSG00000253518	0	CTD-2031P19.4	CTD-2031P19.4	0	5	n/a	n/a	4.26e-01	1.885
1103833	ENSG00000196154	6242	S100A4	S100 calcium binding protein A4	6275	1	n/a	n/a	4.24e-01	1.882
1105458	ENSG00000205364	4473	MT1M	metallothionein 1M	4499	16	n/a	n/a	4.31e-01	1.880
279853536	ENSG00000231302	0	RPL36P2	ribosomal protein L36 pseudogene 2	0	20	n/a	n/a	4.37e-01	1.880
1098935	ENSG00000166925	57310	TSC22D4	TSC22 domain family, member 4	81628	7	n/a	n/a	4.38e-01	1.880
280075586	ENSG00000254762	0	RP11-867G23.2	RP11-867G23.2	0	11	n/a	n/a	4.32e-01	1.879
279883526	ENSG00000233929	0	MT1XP1	metallothionein 1X pseudogene 1	0	1	n/a	n/a	4.30e-01	1.876
1093825	ENSG00000134508	60096	CABLES1	Cdk5 and Abl enzyme substrate 1	91768	18	n/a	n/a	4.24e-01	1.876
1101625	ENSG00000179796	77738	LRRC3B	leucine rich repeat containing 3B	116135	3	n/a	n/a	4.46e-01	1.874
1096569	ENSG00000153208	10314	MERTK	c-mer proto-oncogene tyrosine kinase	10461	2	n/a	n/a	4.40e-01	1.872
1099297	ENSG00000168309	11011	FAM107A	family with sequence similarity 107, member A	11170	3	n/a	n/a	4.38e-01	1.871
1091214	ENSG00000114738	7821	MAPKAPK3	mitogen-activated protein kinase-activated protein kinase 3	7867	3	n/a	n/a	4.37e-01	1.867
279818606	ENSG00000228172	0	RP1-317E23.3	RP1-317E23.3	0	1	n/a	n/a	3.64e-01	1.867
1097961	ENSG00000163453	3470	IGFBP7	insulin-like growth factor binding protein 7	3490	4	n/a	n/a	4.23e-01	1.866
1100139	ENSG00000171873	143	ADRA1D	adrenergic, alpha-1D-, receptor	146	20	n/a	n/a	4.32e-01	1.864
1096764	ENSG00000154930	58733	ACSS1	acyl-CoA synthetase short-chain family member 1	84532	20	n/a	n/a	4.31e-01	1.864
1092823	ENSG00000127418	33139	FGFRL1	fibroblast growth factor receptor-like 1	53834	4	n/a	n/a	4.32e-01	1.864
1092486	ENSG00000124762	1020	CDKN1A	cyclin-dependent kinase inhibitor 1A (p21, Cip1)	1026	6	n/a	n/a	4.38e-01	1.861
279767055	ENSG00000223701	157125799	RP11-244K5.1	RP11-244K5.1	100652739	6	n/a	n/a	4.26e-01	1.860
279470193	ENSG00000176043	0	RP1-146I3.1	RP1-146I3.1	0	14	n/a	n/a	4.21e-01	1.855
1090094	ENSG00000105854	5413	PON2	paraoxonase 2	5445	7	n/a	n/a	4.25e-01	1.854
1092920	ENSG00000128311	7220	TST	thiosulfate sulfurtransferase (rhodanese)	7263	22	n/a	n/a	4.25e-01	1.853
279883044	ENSG00000233893	0	RP11-507C10.5	RP11-507C10.5	0	6	n/a	n/a	4.30e-01	1.853
1092551	ENSG00000125398	6622	SOX9	SRY (sex determining region Y)-box 9	6662	17	n/a	n/a	4.38e-01	1.850
279897786	ENSG00000235174	0	RP11-398K22.3	RP11-398K22.3	0	6	n/a	n/a	4.38e-01	1.850
1100142	ENSG00000171903	37105	CYP4F11	cytochrome P450, family 4, subfamily F, polypeptide 11	57834	19	n/a	n/a	4.39e-01	1.848
1105452	ENSG00000205358	4470	MT1H	metallothionein 1H	4496	16	n/a	n/a	3.57e-01	1.847
1100141	ENSG00000171885	358	AQP4	aquaporin 4	361	18	n/a	n/a	4.22e-01	1.846
1099001	ENSG00000167194	80516	C16orf92	chromosome 16 open reading frame 92	146378	16	n/a	n/a	4.31e-01	1.846
1096449	ENSG00000152268	10271	SPON1	spondin 1, extracellular matrix protein	10418	11	n/a	n/a	4.31e-01	1.845
1102506	ENSG00000184113	7079	CLDN5	claudin 5	7122	22	n/a	n/a	4.23e-01	1.843
1089037	ENSG00000099998	2671	GGT5	gamma-glutamyltransferase 5	2687	22	n/a	n/a	4.38e-01	1.842
1101303	ENSG00000177807	3741	KCNJ10	potassium inwardly-rectifying channel, subfamily J, member 10	3766	1	n/a	n/a	4.31e-01	1.840
1093241	ENSG00000130748	34247	TMEM160	transmembrane protein 160	54958	19	n/a	n/a	4.36e-01	1.837
1086919	ENSG00000004776	79143	HSPB6	heat shock protein, alpha-crystallin-related, B6	126393	19	n/a	n/a	4.29e-01	1.834
279798449	ENSG00000226338	0	AC079150.2	AC079150.2	0	2	n/a	n/a	4.24e-01	1.833
279947570	ENSG00000240311	0	LA16c-306E5.1	LA16c-306E5.1	0	16	n/a	n/a	4.25e-01	1.833
279950381	ENSG00000240652	0	RP11-832N8.1	RP11-832N8.1	0	11	n/a	n/a	4.25e-01	1.830
1109083	ENSG00000243449	125465	C4orf48	chromosome 4 open reading frame 48	401115	4	n/a	n/a	4.32e-01	1.830
1100886	ENSG00000175602	10849	CCDC85B	coiled-coil domain containing 85B	11007	11	n/a	n/a	4.33e-01	1.826
1093961	ENSG00000135318	4876	NT5E	5'-nucleotidase, ecto (CD73)	4907	6	n/a	n/a	4.34e-01	1.825
279970565	ENSG00000242927	0	AC073308.1	AC073308.1	0	7	n/a	n/a	4.42e-01	1.825
279659240	ENSG00000199916	5991	RMRP	RNA component of mitochondrial RNA processing endoribonuclease	6023	9	n/a	n/a	4.21e-01	1.824
1092837	ENSG00000127528	10218	KLF2	Kruppel-like factor 2 (lung)	10365	19	n/a	n/a	4.49e-01	1.824
279725262	ENSG00000213877	0	CFL1P7	cofilin 1 (non-muscle) pseudogene 7	0	3	n/a	n/a	4.26e-01	1.823
1108890	ENSG00000239282	167370	GATSL3	GATS protein-like 3	652968	22	n/a	n/a	4.25e-01	1.823
1088717	ENSG00000089472	9699	HEPH	hephaestin	9843	X	n/a	n/a	4.30e-01	1.822
1088607	ENSG00000087250	4478	MT3	metallothionein 3	4504	16	n/a	n/a	4.36e-01	1.821
1095693	ENSG00000145888	2724	GLRA1	glycine receptor, alpha 1	2741	5	n/a	n/a	4.39e-01	1.820
1087250	ENSG00000018625	474	ATP1A2	ATPase, Na+/K+ transporting, alpha 2 polypeptide	477	1	n/a	n/a	4.30e-01	1.820
1103220	ENSG00000186998	79364	EMID1	EMI domain containing 1	129080	22	n/a	n/a	4.36e-01	1.820
1103735	ENSG00000189129	85507	PLAC9	placenta-specific 9	219348	10	n/a	n/a	4.38e-01	1.819
1101909	ENSG00000181449	6617	SOX2	SRY (sex determining region Y)-box 2	6657	3	n/a	n/a	4.23e-01	1.819
279721180	ENSG00000213361	0	RP4-778K6.1	RP4-778K6.1	0	7	n/a	n/a	4.23e-01	1.819
1096984	ENSG00000156966	60243	B3GNT7	UDP-GlcNAc:betaGal beta-1,3-N-acetylglucosaminyltransferase 7	93010	2	n/a	n/a	4.33e-01	1.818
1105653	ENSG00000206172	3022	HBA1	hemoglobin, alpha 1	3039	16	n/a	n/a	3.91e-01	1.815
279784914	ENSG00000225194	1017295	LINC00092	long intergenic non-protein coding RNA 92	100188953	9	n/a	n/a	4.23e-01	1.815
1097903	ENSG00000163220	6247	S100A9	S100 calcium binding protein A9	6280	1	n/a	n/a	3.95e-01	1.813
279971932	ENSG00000243092	0	AC140847.1	AC140847.1	0	12	n/a	n/a	4.25e-01	1.813
1097612	ENSG00000161958	2241	FGF11	fibroblast growth factor 11	2256	17	n/a	n/a	4.10e-01	1.813
280081303	ENSG00000255118	0	RP11-703H8.7	RP11-703H8.7	0	11	n/a	n/a	4.29e-01	1.812
1092829	ENSG00000127472	5290	PLA2G5	phospholipase A2, group V	5322	1	n/a	n/a	4.31e-01	1.811
280028328	ENSG00000250610	0	RP11-738E22.2	RP11-738E22.2	0	4	n/a	n/a	4.22e-01	1.811
1106680	ENSG00000223802	10557	CERS1	ceramide synthase 1	10715	19	n/a	n/a	4.23e-01	1.810
1089329	ENSG00000101144	651	BMP7	bone morphogenetic protein 7	655	20	n/a	n/a	4.37e-01	1.810
1103282	ENSG00000187244	4034	BCAM	basal cell adhesion molecule (Lutheran blood group)	4059	19	n/a	n/a	4.33e-01	1.807
279962039	ENSG00000241988	0	AC093311.4	AC093311.4	0	5	n/a	n/a	4.28e-01	1.805
1103384	ENSG00000187773	79075	FAM69C	family with sequence similarity 69, member C	125704	18	n/a	n/a	4.33e-01	1.805
1093045	ENSG00000129353	36429	SLC44A2	solute carrier family 44, member 2	57153	19	n/a	n/a	4.46e-01	1.803
1089049	ENSG00000100033	5593	PRODH	proline dehydrogenase (oxidase) 1	5625	22	n/a	n/a	4.23e-01	1.803
1089477	ENSG00000101938	60108	CHRDL1	chordin-like 1	91851	X	n/a	n/a	4.41e-01	1.802
1093148	ENSG00000130283	2641	GDF1	growth differentiation factor 1	2657	19	n/a	n/a	4.23e-01	1.801
1091884	ENSG00000119938	5475	PPP1R3C	protein phosphatase 1, regulatory subunit 3C	5507	10	n/a	n/a	4.37e-01	1.801
280083829	ENSG00000255275	0	RP13-279N23.2	RP13-279N23.2	0	1	n/a	n/a	4.31e-01	1.801
1093328	ENSG00000131188	56532	PRR7	proline rich 7 (synaptic)	80758	5	n/a	n/a	4.38e-01	1.800
279989135	ENSG00000245067	90248	RP11-12A1.1	RP11-12A1.1	255130	4	n/a	n/a	4.33e-01	1.800
280106956	ENSG00000257606	0	RP11-303O9.2	Uncharacterized protein	0	12	n/a	n/a	4.35e-01	1.799
279901626	ENSG00000235559	0	NOL5BP	NOL5BP	0	6	n/a	n/a	4.35e-01	1.798
1088369	ENSG00000080493	8602	SLC4A4	solute carrier family 4, sodium bicarbonate cotransporter, member 4	8671	4	n/a	n/a	4.28e-01	1.796
1089464	ENSG00000101856	10699	PGRMC1	progesterone receptor membrane component 1	10857	X	n/a	n/a	3.96e-01	1.796
1088187	ENSG00000075461	26837	CACNG4	calcium channel, voltage-dependent, gamma subunit 4	27092	17	n/a	n/a	4.28e-01	1.794
279895312	ENSG00000234961	0	RP11-124N14.3	RP11-124N14.3	0	10	n/a	n/a	4.29e-01	1.793
1099617	ENSG00000169715	4467	MT1E	metallothionein 1E	4493	16	n/a	n/a	4.23e-01	1.792
1099960	ENSG00000171159	54934	C9orf16	chromosome 9 open reading frame 16	79095	9	n/a	n/a	4.27e-01	1.787
1094365	ENSG00000137285	110335	TUBB2B	tubulin, beta 2B class IIb	347733	6	n/a	n/a	4.28e-01	1.786
279940860	ENSG00000239530	0	AC114498.1	AC114498.1	0	1	n/a	n/a	4.30e-01	1.784
1102141	ENSG00000182600	123264	C2orf82	chromosome 2 open reading frame 82	389084	2	n/a	n/a	4.26e-01	1.784
279986172	ENSG00000244535	0	RP1-181J22.1	RP1-181J22.1	0	11	n/a	n/a	4.30e-01	1.780
1093149	ENSG00000130287	1452	NCAN	neurocan	1463	19	n/a	n/a	4.27e-01	1.779
1093036	ENSG00000129270	54987	MMP28	matrix metallopeptidase 28	79148	17	n/a	n/a	4.39e-01	1.778
280084379	ENSG00000255301	0	RP11-624G17.3	RP11-624G17.3	0	11	n/a	n/a	4.31e-01	1.777
1099074	ENSG00000167543	59881	TP53I13	tumor protein p53 inducible protein 13	90313	17	n/a	n/a	4.33e-01	1.777
1101846	ENSG00000181019	1716	NQO1	NAD(P)H dehydrogenase, quinone 1	1728	16	n/a	n/a	4.32e-01	1.777
1092535	ENSG00000125285	11007	SOX21	SRY (sex determining region Y)-box 21	11166	13	n/a	n/a	4.38e-01	1.776
1104954	ENSG00000203883	33636	SOX18	SRY (sex determining region Y)-box 18	54345	20	n/a	n/a	4.22e-01	1.776
1097950	ENSG00000163406	6529	SLC15A2	solute carrier family 15 (H+/peptide transporter), member 2	6565	3	n/a	n/a	4.31e-01	1.776
1095353	ENSG00000143546	6246	S100A8	S100 calcium binding protein A8	6279	1	n/a	n/a	3.96e-01	1.773
280026510	ENSG00000250463	0	RP11-226L15.4	RP11-226L15.4	0	1	n/a	n/a	4.25e-01	1.772
1087321	ENSG00000026025	7388	VIM	vimentin	7431	10	n/a	n/a	4.25e-01	1.771
1108930	ENSG00000240184	5066	PCDHGC3	protocadherin gamma subfamily C, 3	5098	5	n/a	n/a	3.84e-01	1.770
1089006	ENSG00000099860	4590	GADD45B	growth arrest and DNA-damage-inducible, beta	4616	19	n/a	n/a	4.23e-01	1.768
279914144	ENSG00000236754	0	AC004019.13	AC004019.13	0	22	n/a	n/a	4.32e-01	1.768
1099056	ENSG00000167470	59833	MIDN	midnolin	90007	19	n/a	n/a	4.34e-01	1.767
1093617	ENSG00000133067	37776	LGR6	leucine-rich repeat containing G protein-coupled receptor 6	59352	1	n/a	n/a	4.48e-01	1.767
280005797	ENSG00000248751	0	RP1-130H16.18	RP1-130H16.18	0	22	n/a	n/a	4.45e-01	1.766
1100174	ENSG00000172037	3888	LAMB2	laminin, beta 2 (laminin S)	3913	3	n/a	n/a	4.38e-01	1.766
279761813	ENSG00000222999	0	AC105247.1	AC105247.1	0	18	n/a	n/a	4.39e-01	1.764
1093187	ENSG00000130511	81785	SSBP4	single stranded DNA binding protein 4	170463	19	n/a	n/a	4.33e-01	1.762
279894891	ENSG00000234921	0	RP11-85O21.5	RP11-85O21.5	0	9	n/a	n/a	4.38e-01	1.762
279478771	ENSG00000177133	133718	RP1-163G9.1	RP1-163G9.1	440556	1	n/a	n/a	4.23e-01	1.761
1088375	ENSG00000080573	29999	COL5A3	collagen, type V, alpha 3	50509	19	n/a	n/a	4.23e-01	1.760
279995922	ENSG00000247585	0	AC008567.1	AC008567.1	0	19	n/a	n/a	4.25e-01	1.760
1090532	ENSG00000109113	58105	RAB34	RAB34, member RAS oncogene family	83871	17	n/a	n/a	4.30e-01	1.759
280049102	ENSG00000252678	59641	RPPH1	ribonuclease P RNA component H1	85495	14	n/a	n/a	4.07e-01	1.758
279797561	ENSG00000226268	0	RP11-61N20.3	RP11-61N20.3	0	11	n/a	n/a	4.37e-01	1.756
1093923	ENSG00000135094	10835	SDS	serine dehydratase	10993	12	n/a	n/a	4.31e-01	1.755
1102030	ENSG00000182154	41499	MRPL41	mitochondrial ribosomal protein L41	64975	9	n/a	n/a	4.22e-01	1.754
1087083	ENSG00000008394	4232	MGST1	microsomal glutathione S-transferase 1	4257	12	n/a	n/a	4.38e-01	1.753
1097456	ENSG00000160678	6238	S100A1	S100 calcium binding protein A1	6271	1	n/a	n/a	4.24e-01	1.752
280108611	ENSG00000257767	0	RP11-162P23.2	Uncharacterized protein	0	12	n/a	n/a	4.32e-01	1.751
1103336	ENSG00000187608	9492	ISG15	ISG15 ubiquitin-like modifier	9636	1	n/a	n/a	4.34e-01	1.749
1095544	ENSG00000144749	25767	LRIG1	leucine-rich repeats and immunoglobulin-like domains 1	26018	3	n/a	n/a	4.29e-01	1.749
279898297	ENSG00000235226	0	RP11-419N10.5	RP11-419N10.5	0	1	n/a	n/a	4.32e-01	1.745
280120357	ENSG00000258714	0	RP11-998D10.7	RP11-998D10.7	0	14	n/a	n/a	4.30e-01	1.745
1106004	ENSG00000214167	0	AC005544.1	AC005544.1	0	17	n/a	n/a	4.37e-01	1.745
1094031	ENSG00000135625	1948	EGR4	early growth response 4	1961	2	n/a	n/a	4.46e-01	1.743
279956646	ENSG00000241418	0	RP11-512H23.2	RP11-512H23.2	0	X	n/a	n/a	4.30e-01	1.742
279752975	ENSG00000221288	1023337	MIR663B	microRNA 663b	100313824	2	n/a	n/a	4.24e-01	1.742
279948931	ENSG00000240475	0	RP11-96C23.7	RP11-96C23.7	0	10	n/a	n/a	4.37e-01	1.742
1088664	ENSG00000088826	33789	SMOX	spermine oxidase	54498	20	n/a	n/a	4.25e-01	1.741
1098119	ENSG00000163888	60679	CAMK2N2	calcium/calmodulin-dependent protein kinase II inhibitor 2	94032	3	n/a	n/a	4.30e-01	1.740
279955486	ENSG00000241301	0	AL136982.1	AL136982.1	0	10	n/a	n/a	4.23e-01	1.739
1100680	ENSG00000174521	80672	TTC9B	tetratricopeptide repeat domain 9B	148014	19	n/a	n/a	4.22e-01	1.737
1093476	ENSG00000132329	10121	RAMP1	receptor (G protein-coupled) activity modifying protein 1	10267	2	n/a	n/a	4.25e-01	1.733
279854286	ENSG00000231369	0	RP1-40G4P.1	RP1-40G4P.1	0	22	n/a	n/a	4.22e-01	1.732
1093015	ENSG00000129151	8365	BBOX1	butyrobetaine (gamma), 2-oxoglutarate dioxygenase (gamma-butyrobetaine hydroxylase) 1	8424	11	n/a	n/a	4.34e-01	1.729
1088055	ENSG00000072163	34968	LIMS2	LIM and senescent cell antigen-like domains 2	55679	2	n/a	n/a	4.34e-01	1.729
280066368	ENSG00000254122	35384	PCDHGB7	protocadherin gamma subfamily B, 7	56099	5	n/a	n/a	3.53e-01	1.725
280054857	ENSG00000253305	35385	PCDHGB6	protocadherin gamma subfamily B, 6	56100	5	n/a	n/a	3.57e-01	1.725
1090947	ENSG00000112333	7058	NR2E1	nuclear receptor subfamily 2, group E, member 1	7101	6	n/a	n/a	4.31e-01	1.724
1102484	ENSG00000183979	90377	NPB	neuropeptide B	256933	17	n/a	n/a	4.32e-01	1.724
1094193	ENSG00000136457	1093	CHAD	chondroadherin	1101	17	n/a	n/a	4.23e-01	1.724
1104235	ENSG00000197324	25769	LRP10	low density lipoprotein receptor-related protein 10	26020	14	n/a	n/a	4.33e-01	1.724
280061510	ENSG00000253767	9564	PCDHGA8	protocadherin gamma subfamily A, 8	9708	5	n/a	n/a	3.81e-01	1.724
1100328	ENSG00000172724	6328	CCL19	chemokine (C-C motif) ligand 19	6363	9	n/a	n/a	4.44e-01	1.723
280063992	ENSG00000253953	8572	PCDHGB4	protocadherin gamma subfamily B, 4	8641	5	n/a	n/a	3.84e-01	1.723
1100254	ENSG00000172366	58541	FAM195A	family with sequence similarity 195, member A	84331	16	n/a	n/a	4.34e-01	1.723
1088424	ENSG00000081853	35398	PCDHGA2	protocadherin gamma subfamily A, 2	56113	5	n/a	n/a	3.71e-01	1.723
279865535	ENSG00000232368	0	FTLP2	ferritin, light polypeptide pseudogene 2	0	X	n/a	n/a	4.37e-01	1.721
280058001	ENSG00000253537	35393	PCDHGA7	protocadherin gamma subfamily A, 7	56108	5	n/a	n/a	3.64e-01	1.720
1105329	ENSG00000204956	35399	PCDHGA1	protocadherin gamma subfamily A, 1	56114	5	n/a	n/a	3.76e-01	1.720
279808475	ENSG00000227205	0	RP5-1042I8.3	RP5-1042I8.3	0	1	n/a	n/a	4.31e-01	1.719
1089582	ENSG00000102760	28720	C13orf15	chromosome 13 open reading frame 15	28984	13	n/a	n/a	4.31e-01	1.719
279890425	ENSG00000234555	0	RP11-74C13.4	RP11-74C13.4	0	1	n/a	n/a	4.35e-01	1.719
280067773	ENSG00000254221	35389	PCDHGB1	protocadherin gamma subfamily B, 1	56104	5	n/a	n/a	4.03e-01	1.719
279920650	ENSG00000237310	1020736	GS1-124K5.4	GS1-124K5.4	100289098	7	n/a	n/a	4.31e-01	1.718
1091606	ENSG00000117411	8634	B4GALT2	UDP-Gal:betaGlcNAc beta 1,4- galactosyltransferase, polypeptide 2	8704	1	n/a	n/a	4.44e-01	1.718
280062572	ENSG00000253846	35391	PCDHGA10	protocadherin gamma subfamily A, 10	56106	5	n/a	n/a	3.51e-01	1.717
1096405	ENSG00000151929	9390	BAG3	BCL2-associated athanogene 3	9531	10	n/a	n/a	4.32e-01	1.716
280057369	ENSG00000253485	35395	PCDHGA5	protocadherin gamma subfamily A, 5	56110	5	n/a	n/a	3.66e-01	1.716
280068180	ENSG00000254245	35397	PCDHGA3	protocadherin gamma subfamily A, 3	56112	5	n/a	n/a	3.42e-01	1.715
279528473	ENSG00000183531	0	Z98256.1	Z98256.1	0	22	n/a	n/a	4.30e-01	1.715
1100458	ENSG00000173334	10075	TRIB1	tribbles homolog 1 (Drosophila)	10221	8	n/a	n/a	4.48e-01	1.713
280061051	ENSG00000253731	35394	PCDHGA6	protocadherin gamma subfamily A, 6	56109	5	n/a	n/a	3.45e-01	1.713
1098700	ENSG00000166033	5622	HTRA1	HtrA serine peptidase 1	5654	10	n/a	n/a	4.33e-01	1.713
280063488	ENSG00000253910	35388	PCDHGB2	protocadherin gamma subfamily B, 2	56103	5	n/a	n/a	3.52e-01	1.713
1103748	ENSG00000189171	6251	S100A13	S100 calcium binding protein A13	6284	1	n/a	n/a	4.23e-01	1.712
1105542	ENSG00000205704	109715	CTA-250D10.15	CTA-250D10.15	339674	22	n/a	n/a	4.26e-01	1.712
279974667	ENSG00000243404	0	RP11-13J17.1	RP11-13J17.1	0	15	n/a	n/a	4.26e-01	1.711
279657077	ENSG00000199273	0	Y_RNA	Y RNA	0	7	n/a	n/a	3.75e-01	1.710
1095098	ENSG00000141744	5377	PNMT	phenylethanolamine N-methyltransferase	5409	17	n/a	n/a	4.27e-01	1.710
1090641	ENSG00000110090	1365	CPT1A	carnitine palmitoyltransferase 1A (liver)	1374	11	n/a	n/a	4.45e-01	1.709
1105055	ENSG00000204237	109637	C17orf90	chromosome 17 open reading frame 90	339229	17	n/a	n/a	4.23e-01	1.709
1096046	ENSG00000148672	2729	GLUD1	glutamate dehydrogenase 1	2746	10	n/a	n/a	4.36e-01	1.709
1093102	ENSG00000129968	57598	FAM108A1	family with sequence similarity 108, member A1	81926	19	n/a	n/a	4.38e-01	1.706
1108085	ENSG00000232871	0	AC008888.7	AC008888.7	0	19	n/a	n/a	4.22e-01	1.706
1102439	ENSG00000183779	55940	ZNF703	zinc finger protein 703	80139	8	n/a	n/a	4.38e-01	1.705
1093308	ENSG00000131094	10724	C1QL1	complement component 1, q subcomponent-like 1	10882	17	n/a	n/a	4.23e-01	1.704
1099561	ENSG00000169439	6347	SDC2	syndecan 2	6383	8	n/a	n/a	4.36e-01	1.704
279821610	ENSG00000228421	0	AC005013.5	AC005013.5	0	7	n/a	n/a	4.38e-01	1.703
1090466	ENSG00000108679	3934	LGALS3BP	lectin, galactoside-binding, soluble, 3 binding protein	3959	17	n/a	n/a	4.30e-01	1.702
1101576	ENSG00000179399	2247	GPC5	glypican 5	2262	13	n/a	n/a	4.31e-01	1.701
1092344	ENSG00000123989	55389	CHPF	chondroitin polymerizing factor	79586	2	n/a	n/a	4.31e-01	1.701
280065750	ENSG00000254087	0	LYN	v-yes-1 Yamaguchi sarcoma viral related oncogene homolog	0	8	n/a	n/a	4.35e-01	1.700
1097586	ENSG00000161714	76634	PLCD3	phospholipase C, delta 3	113026	17	n/a	n/a	4.21e-01	1.699
279839342	ENSG00000230043	0	TMSL6	thymosin-like 6 (pseudogene)	0	20	n/a	n/a	4.25e-01	1.699
280052844	ENSG00000253159	25774	PCDHGA12	protocadherin gamma subfamily A, 12	26025	5	n/a	n/a	3.45e-01	1.698
280087032	ENSG00000255498	0	RP11-618K13.2	RP11-618K13.2	0	11	n/a	n/a	4.34e-01	1.696
1097197	ENSG00000158710	8349	TAGLN2	transgelin 2	8407	1	n/a	n/a	4.34e-01	1.696
280124934	ENSG00000258981	0	COX5AP2	cytochrome c oxidase subunit Va pseudogene 2	0	14	n/a	n/a	3.87e-01	1.696
1102881	ENSG00000185650	673	ZFP36L1	zinc finger protein 36, C3H type-like 1	677	14	n/a	n/a	4.23e-01	1.695
1100007	ENSG00000171388	8785	APLN	apelin	8862	X	n/a	n/a	4.25e-01	1.695
1100944	ENSG00000175938	60256	ORAI3	ORAI calcium release-activated calcium modulator 3	93129	16	n/a	n/a	4.28e-01	1.695
1104604	ENSG00000198435	134573	NRARP	NOTCH-regulated ankyrin repeat protein	441478	9	n/a	n/a	4.22e-01	1.693
1109041	ENSG00000242419	35383	PCDHGC4	protocadherin gamma subfamily C, 4	56098	5	n/a	n/a	3.94e-01	1.692
1088984	ENSG00000099624	510	ATP5D	ATP synthase, H+ transporting, mitochondrial F1 complex, delta subunit	513	19	n/a	n/a	4.31e-01	1.692
280045763	ENSG00000252194	0	AC114491.2	AC114491.2	0	1	n/a	n/a	3.77e-01	1.690
1087792	ENSG00000065268	36692	WDR18	WD repeat domain 18	57418	19	n/a	n/a	4.41e-01	1.688
279981205	ENSG00000244020	0	MT1P2	MT1P2	0	1	n/a	n/a	4.29e-01	1.687
1090297	ENSG00000107317	5698	PTGDS	prostaglandin D2 synthase 21kDa (brain)	5730	9	n/a	n/a	4.22e-01	1.687
279956702	ENSG00000241431	0	RP11-17A4.1	RP11-17A4.1	0	8	n/a	n/a	4.44e-01	1.687
279887737	ENSG00000234327	0	AC012146.7	AC012146.7	0	17	n/a	n/a	4.32e-01	1.686
279795381	ENSG00000226083	1000557	RP11-110H10.2	RP11-110H10.2	100129213	10	n/a	n/a	4.46e-01	1.686
1090770	ENSG00000111275	214	ALDH2	aldehyde dehydrogenase 2 family (mitochondrial)	217	12	n/a	n/a	4.38e-01	1.685
1089629	ENSG00000103024	4801	NME3	non-metastatic cells 3, protein expressed in	4832	16	n/a	n/a	4.33e-01	1.684
280062926	ENSG00000253873	35390	PCDHGA11	protocadherin gamma subfamily A, 11	56105	5	n/a	n/a	3.53e-01	1.684
1090210	ENSG00000106538	5887	RARRES2	retinoic acid receptor responder (tazarotene induced) 2	5919	7	n/a	n/a	4.23e-01	1.683
280091246	ENSG00000255905	0	AL391319.1	AL391319.1	0	6	n/a	n/a	4.38e-01	1.683
1093509	ENSG00000132481	60003	TRIM47	tripartite motif containing 47	91107	17	n/a	n/a	4.31e-01	1.683
280006997	ENSG00000248871	128239	TNFSF12-TNFSF13	TNFSF12-TNFSF13 readthrough	407977	17	n/a	n/a	4.33e-01	1.683
1108950	ENSG00000240583	355	AQP1	aquaporin 1 (Colton blood group)	358	7	n/a	n/a	4.30e-01	1.683
280088659	ENSG00000255633	0	MTRNR2L9	MT-RNR2-like 9 (pseudogene)	0	6	n/a	n/a	4.15e-01	1.682
279928576	ENSG00000237977	0	RP3-430N8.8	RP3-430N8.8	0	22	n/a	n/a	4.34e-01	1.682
1102445	ENSG00000183793	1003245	RP11-82O18.1	Uncharacterized protein	100288332	16	n/a	n/a	4.29e-01	1.680
1100593	ENSG00000174021	2770	GNG5	guanine nucleotide binding protein (G protein), gamma 5	2787	1	n/a	n/a	4.26e-01	1.680
1102114	ENSG00000182492	630	BGN	biglycan	633	X	n/a	n/a	4.33e-01	1.679
1095110	ENSG00000141933	60127	C19orf20	chromosome 19 open reading frame 20	91978	19	n/a	n/a	4.31e-01	1.677
1095713	ENSG00000146005	58459	PSD2	pleckstrin and Sec7 domain containing 2	84249	5	n/a	n/a	4.29e-01	1.676
1100490	ENSG00000173511	7380	VEGFB	vascular endothelial growth factor B	7423	11	n/a	n/a	4.25e-01	1.675
1089673	ENSG00000103254	41833	FAM173A	family with sequence similarity 173, member A	65990	16	n/a	n/a	4.30e-01	1.675
1090158	ENSG00000106211	3295	HSPB1	heat shock 27kDa protein 1	3315	7	n/a	n/a	4.25e-01	1.675
1093916	ENSG00000135069	29701	PSAT1	phosphoserine aminotransferase 1	29968	9	n/a	n/a	4.27e-01	1.674
1101394	ENSG00000178342	26000	KCNG2	potassium voltage-gated channel, subfamily G, member 2	26251	18	n/a	n/a	4.31e-01	1.674
1103906	ENSG00000196358	58827	NTNG2	netrin G2	84628	9	n/a	n/a	4.48e-01	1.673
1102368	ENSG00000183579	58344	ZNRF3	zinc and ring finger 3	84133	22	n/a	n/a	4.37e-01	1.673
1089463	ENSG00000101850	4904	GPR143	G protein-coupled receptor 143	4935	X	n/a	n/a	4.35e-01	1.671
279947245	ENSG00000240289	0	RP11-240D10.2	RP11-240D10.2	0	1	n/a	n/a	4.23e-01	1.671
1098636	ENSG00000165795	36720	NDRG2	NDRG family member 2	57447	14	n/a	n/a	4.31e-01	1.671
280009632	ENSG00000249109	0	RP11-1026M7.2	Uncharacterized protein	0	5	n/a	n/a	4.38e-01	1.670
1104874	ENSG00000203618	2795	GP1BB	glycoprotein Ib (platelet), beta polypeptide	2812	22	n/a	n/a	4.31e-01	1.670
1094841	ENSG00000140067	59840	FAM181A	family with sequence similarity 181, member A	90050	14	n/a	n/a	4.31e-01	1.669
1100390	ENSG00000172987	37955	HPSE2	heparanase 2	60495	10	n/a	n/a	4.32e-01	1.667
1102852	ENSG00000185519	110389	FAM131C	family with sequence similarity 131, member C	348487	1	n/a	n/a	4.35e-01	1.667
279951718	ENSG00000240801	0	AC132217.4	AC132217.4	0	11	n/a	n/a	4.36e-01	1.666
280035466	ENSG00000251184	0	RP11-101E3.5	RP11-101E3.5	0	9	n/a	n/a	4.19e-01	1.666
279708217	ENSG00000207554	0	MIR647	microRNA 647	0	20	n/a	n/a	4.28e-01	1.665
1088454	ENSG00000082781	3668	ITGB5	integrin, beta 5	3693	3	n/a	n/a	4.32e-01	1.664
1099157	ENSG00000167775	30774	CD320	CD320 molecule	51293	19	n/a	n/a	4.23e-01	1.663
1103850	ENSG00000196189	40851	SEMA4A	sema domain, immunoglobulin domain (Ig), transmembrane domain (TM) and short cytoplasmic domain, (semaphorin) 4A	64218	1	n/a	n/a	3.76e-01	1.662
280117894	ENSG00000258575	0	RP11-998D10.2	RP11-998D10.2	0	14	n/a	n/a	4.30e-01	1.662
1100210	ENSG00000172201	3380	ID4	inhibitor of DNA binding 4, dominant negative helix-loop-helix protein	3400	6	n/a	n/a	4.28e-01	1.661
279879654	ENSG00000233585	0	AC115617.2	AC115617.2	0	X	n/a	n/a	4.25e-01	1.660
1086894	ENSG00000002933	34654	TMEM176A	transmembrane protein 176A	55365	7	n/a	n/a	4.33e-01	1.659
1098896	ENSG00000166816	83463	LDHD	lactate dehydrogenase D	197257	16	n/a	n/a	4.37e-01	1.658
279965905	ENSG00000242398	0	AC018628.2	AC018628.2	0	17	n/a	n/a	4.33e-01	1.657
1105503	ENSG00000205544	90221	C17orf61	chromosome 17 open reading frame 61	254863	17	n/a	n/a	4.31e-01	1.657
279285414	ENSG00000161132	0	XXbac-B444P24.10	XXbac-B444P24.10	0	22	n/a	n/a	4.38e-01	1.657
1094905	ENSG00000140506	55551	LMAN1L	lectin, mannose-binding, 1 like	79748	15	n/a	n/a	3.60e-01	1.657
280091290	ENSG00000255909	0	RP11-841C19.3	RP11-841C19.3	0	12	n/a	n/a	4.22e-01	1.656
1091622	ENSG00000117519	1257	CNN3	calponin 3, acidic	1266	1	n/a	n/a	4.33e-01	1.654
1104139	ENSG00000197019	29683	SERTAD1	SERTA domain containing 1	29950	19	n/a	n/a	4.30e-01	1.651
1097498	ENSG00000160888	9449	IER2	immediate early response 2	9592	19	n/a	n/a	4.25e-01	1.650
1105799	ENSG00000213015	30639	ZNF580	zinc finger protein 580	51157	19	n/a	n/a	4.31e-01	1.649
1092011	ENSG00000120885	1182	CLU	clusterin	1191	8	n/a	n/a	4.37e-01	1.647
279808249	ENSG00000227191	0	TRGC2	T cell receptor gamma constant 2	0	7	n/a	n/a	4.38e-01	1.646
1093311	ENSG00000131097	31231	HIGD1B	HIG1 hypoxia inducible domain family, member 1B	51751	17	n/a	n/a	4.28e-01	1.645
1101422	ENSG00000178537	784	SLC25A20	solute carrier family 25 (carnitine/acylcarnitine translocase), member 20	788	3	n/a	n/a	4.33e-01	1.645
1086884	ENSG00000002330	569	BAD	BCL2-associated agonist of cell death	572	11	n/a	n/a	4.36e-01	1.644
1098308	ENSG00000164434	2158	FABP7	fatty acid binding protein 7, brain	2173	6	n/a	n/a	4.28e-01	1.643
1088858	ENSG00000092621	25976	PHGDH	phosphoglycerate dehydrogenase	26227	1	n/a	n/a	4.24e-01	1.643
280122870	ENSG00000258862	0	RP11-973D8.3	RP11-973D8.3	0	12	n/a	n/a	3.50e-01	1.642
279784242	ENSG00000225127	0	LINC00237	long intergenic non-protein coding RNA 237	0	20	n/a	n/a	4.26e-01	1.642
1088783	ENSG00000090971	36384	NAT14	N-acetyltransferase 14 (GCN5-related, putative)	57106	19	n/a	n/a	4.45e-01	1.642
1094130	ENSG00000136114	35188	THSD1	thrombospondin, type I, domain containing 1	55901	13	n/a	n/a	4.33e-01	1.641
279895491	ENSG00000234975	0	FTH1P2	ferritin, heavy polypeptide 1 pseudogene 2	0	1	n/a	n/a	4.25e-01	1.640
1100573	ENSG00000173918	77613	C1QTNF1	C1q and tumor necrosis factor related protein 1	114897	17	n/a	n/a	4.36e-01	1.640
279956340	ENSG00000241376	0	AL606830.1	AL606830.1	0	6	n/a	n/a	3.84e-01	1.639
280019705	ENSG00000249921	0	CTC-329H14.1	CTC-329H14.1	0	5	n/a	n/a	4.31e-01	1.639
279913830	ENSG00000236723	0	RP5-1024G6.2	RP5-1024G6.2	0	1	n/a	n/a	4.25e-01	1.638
1098391	ENSG00000164776	5228	PHKG1	phosphorylase kinase, gamma 1 (muscle)	5260	7	n/a	n/a	4.32e-01	1.638
280098583	ENSG00000256761	0	AL008733.1	AL008733.1	0	1	n/a	n/a	4.39e-01	1.635
279752989	ENSG00000221290	0	MIR1182	microRNA 1182	0	1	n/a	n/a	4.31e-01	1.633
279893323	ENSG00000234790	0	RP11-426L16.7	RP11-426L16.7	0	1	n/a	n/a	3.24e-01	1.632
1091204	ENSG00000114646	10528	CSPG5	chondroitin sulfate proteoglycan 5 (neuroglycan C)	10675	3	n/a	n/a	4.43e-01	1.632
1098716	ENSG00000166123	58902	GPT2	glutamic pyruvate transaminase (alanine aminotransferase) 2	84706	16	n/a	n/a	4.30e-01	1.632
280022807	ENSG00000250166	0	RP11-268P4.5	RP11-268P4.5	0	12	n/a	n/a	4.23e-01	1.630
1099180	ENSG00000167874	60145	TMEM88	transmembrane protein 88	92162	17	n/a	n/a	4.42e-01	1.630
1089114	ENSG00000100243	1715	CYB5R3	cytochrome b5 reductase 3	1727	22	n/a	n/a	4.32e-01	1.629
1097209	ENSG00000158792	78974	SPATA2L	spermatogenesis associated 2-like	124044	16	n/a	n/a	4.36e-01	1.629
1090721	ENSG00000110900	134705	TSPAN11	tetraspanin 11	441631	12	n/a	n/a	4.37e-01	1.627
1088127	ENSG00000074181	4823	NOTCH3	notch 3	4854	19	n/a	n/a	4.37e-01	1.625
1101719	ENSG00000180340	2519	FZD2	frizzled family receptor 2	2535	17	n/a	n/a	4.23e-01	1.625
1095453	ENSG00000144119	81659	C1QL2	complement component 1, q subcomponent-like 2	165257	2	n/a	n/a	4.38e-01	1.622
1093154	ENSG00000130304	119630	SLC27A1	solute carrier family 27 (fatty acid transporter), member 1	376497	19	n/a	n/a	4.31e-01	1.622
1090848	ENSG00000111783	5960	RFX4	regulatory factor X, 4 (influences HLA class II expression)	5992	12	n/a	n/a	4.39e-01	1.622
1101421	ENSG00000178531	126390	CTXN1	cortexin 1	404217	19	n/a	n/a	4.27e-01	1.622
280016501	ENSG00000249705	0	AC022413.1	AC022413.1	0	5	n/a	n/a	4.36e-01	1.621
1096508	ENSG00000152726	35036	FAM21B	family with sequence similarity 21, member B	55747	10	n/a	n/a	4.28e-01	1.620
1101001	ENSG00000176244	128527	ACBD7	acyl-CoA binding domain containing 7	414149	10	n/a	n/a	4.25e-01	1.620
1089122	ENSG00000100276	10486	RASL10A	RAS-like, family 10, member A	10633	22	n/a	n/a	4.26e-01	1.620
1098117	ENSG00000163884	28735	KLF15	Kruppel-like factor 15	28999	3	n/a	n/a	4.32e-01	1.620
1090530	ENSG00000109107	227	ALDOC	aldolase C, fructose-bisphosphate	230	17	n/a	n/a	4.39e-01	1.619
279983888	ENSG00000244288	0	AC090360.1	AC090360.1	0	18	n/a	n/a	3.78e-01	1.619
1105457	ENSG00000205363	122844	C15orf59	chromosome 15 open reading frame 59	388135	15	n/a	n/a	4.23e-01	1.619
1095056	ENSG00000141510	7114	TP53	tumor protein p53	7157	17	n/a	n/a	4.33e-01	1.619
1089377	ENSG00000101307	10180	SIRPB1	signal-regulatory protein beta 1	10326	20	n/a	n/a	4.38e-01	1.618
279660990	ENSG00000200434	0	RN5-8S2	RNA, 5.8S ribosomal 2	0	16	n/a	n/a	4.54e-01	1.618
280125409	ENSG00000259001	0	RPPH1	RPPH1	0	14	n/a	n/a	4.08e-01	1.618
280106988	ENSG00000257607	0	RP11-449P15.1	RP11-449P15.1	0	7	n/a	n/a	4.37e-01	1.617
1093065	ENSG00000129521	76550	EGLN3	egl nine homolog 3 (C. elegans)	112399	14	n/a	n/a	4.31e-01	1.617
280011271	ENSG00000249256	0	ATP5LP3	ATP synthase, H+ transporting, mitochondrial Fo complex, subunit g, pseudogene 3	0	4	n/a	n/a	4.31e-01	1.616
279801213	ENSG00000226608	0	FTLP3	ferritin, light polypeptide pseudogene 3	0	20	n/a	n/a	4.38e-01	1.616
1093835	ENSG00000134569	4013	LRP4	low density lipoprotein receptor-related protein 4	4038	11	n/a	n/a	4.34e-01	1.615
1093425	ENSG00000131941	59574	RHPN2	rhophilin, Rho GTPase binding protein 2	85415	19	n/a	n/a	4.33e-01	1.614
1093924	ENSG00000135097	4414	MSI1	musashi homolog 1 (Drosophila)	4440	12	n/a	n/a	4.31e-01	1.614
1102615	ENSG00000184557	8901	SOCS3	suppressor of cytokine signaling 3	9021	17	n/a	n/a	4.30e-01	1.614
1095643	ENSG00000145555	4625	MYO10	myosin X	4651	5	n/a	n/a	4.31e-01	1.614
1089007	ENSG00000099864	5032	PALM	paralemmin	5064	19	n/a	n/a	4.32e-01	1.614
1090002	ENSG00000105472	6285	CLEC11A	C-type lectin domain family 11, member A	6320	19	n/a	n/a	4.37e-01	1.613
279515532	ENSG00000182351	0	AP000358.3	AP000358.3	0	22	n/a	n/a	3.77e-01	1.613
1093272	ENSG00000130881	4012	LRP3	low density lipoprotein receptor-related protein 3	4037	19	n/a	n/a	4.28e-01	1.613
1090240	ENSG00000106689	9220	LHX2	LIM homeobox 2	9355	9	n/a	n/a	4.25e-01	1.613
279736347	ENSG00000215030	0	AC073621.1	AC073621.1	0	17	n/a	n/a	4.22e-01	1.612
1100312	ENSG00000172638	29741	EFEMP2	EGF containing fibulin-like extracellular matrix protein 2	30008	11	n/a	n/a	4.26e-01	1.611
279664511	ENSG00000201499	0	U6	U6 spliceosomal RNA	0	2	n/a	n/a	4.24e-01	1.610
1105384	ENSG00000205106	119464	CTD-2210P24.4	Uncharacterized protein	374387	11	n/a	n/a	4.37e-01	1.610
1089005	ENSG00000099849	7996	RASSF7	Ras association (RalGDS/AF-6) domain family (N-terminal) member 7	8045	11	n/a	n/a	4.46e-01	1.609
1095197	ENSG00000142669	57686	SH3BGRL3	SH3 domain binding glutamic acid-rich protein like 3	83442	1	n/a	n/a	4.27e-01	1.609
1098470	ENSG00000165092	213	ALDH1A1	aldehyde dehydrogenase 1 family, member A1	216	9	n/a	n/a	4.23e-01	1.609
1089515	ENSG00000102109	27089	PCSK1N	proprotein convertase subtilisin/kexin type 1 inhibitor	27344	X	n/a	n/a	4.26e-01	1.609
1087875	ENSG00000067182	7089	TNFRSF1A	tumor necrosis factor receptor superfamily, member 1A	7132	12	n/a	n/a	4.49e-01	1.608
1104460	ENSG00000197977	34187	ELOVL2	ELOVL fatty acid elongase 2	54898	6	n/a	n/a	4.22e-01	1.607
1092090	ENSG00000121691	843	CAT	catalase	847	11	n/a	n/a	4.31e-01	1.607
1097703	ENSG00000162512	9528	SDC3	syndecan 3	9672	1	n/a	n/a	3.87e-01	1.604
1097481	ENSG00000160801	5713	PTH1R	parathyroid hormone 1 receptor	5745	3	n/a	n/a	4.33e-01	1.604
279934738	ENSG00000238683	0	snoU13	Small nucleolar RNA U13	0	16	n/a	n/a	4.31e-01	1.602
279707916	ENSG00000207480	0	Y_RNA	Y RNA	0	4	n/a	n/a	4.28e-01	1.602
1101107	ENSG00000176845	94211	METRNL	meteorin, glial cell differentiation regulator-like	284207	17	n/a	n/a	4.32e-01	1.601
1091631	ENSG00000117592	9446	PRDX6	peroxiredoxin 6	9588	1	n/a	n/a	4.38e-01	1.600
1105121	ENSG00000204389	3283	HSPA1A	heat shock 70kDa protein 1A	3303	6	n/a	n/a	4.31e-01	1.600
1106146	ENSG00000214725	133534	AC120114.1	AC120114.1	440356	16	n/a	n/a	3.84e-01	1.600
280105831	ENSG00000257499	0	RP11-571M6.8	RP11-571M6.8	0	12	n/a	n/a	4.37e-01	1.600
1089869	ENSG00000104870	2202	FCGRT	Fc fragment of IgG, receptor, transporter, alpha	2217	19	n/a	n/a	4.33e-01	1.598
279956039	ENSG00000241357	0	RP11-758P17.2	RP11-758P17.2	0	7	n/a	n/a	4.26e-01	1.597
1088061	ENSG00000072310	6680	SREBF1	sterol regulatory element binding transcription factor 1	6720	17	n/a	n/a	4.34e-01	1.597
1095911	ENSG00000147509	8535	RGS20	regulator of G-protein signaling 20	8601	8	n/a	n/a	4.22e-01	1.596
1091153	ENSG00000114115	5915	RBP1	retinol binding protein 1, cellular	5947	3	n/a	n/a	4.29e-01	1.596
1097484	ENSG00000160813	85811	PPP1R35	protein phosphatase 1, regulatory subunit 35	221908	7	n/a	n/a	4.34e-01	1.596
1102203	ENSG00000182890	2730	GLUD2	glutamate dehydrogenase 2	2747	X	n/a	n/a	4.23e-01	1.595
279863736	ENSG00000232187	0	FTH1P7	ferritin, heavy polypeptide 1 pseudogene 7	0	13	n/a	n/a	4.34e-01	1.595
1088611	ENSG00000087266	6416	SH3BP2	SH3-domain binding protein 2	6452	4	n/a	n/a	4.34e-01	1.594
279922546	ENSG00000237470	0	RP11-271M1.2	RP11-271M1.2	0	10	n/a	n/a	4.37e-01	1.594
1095569	ENSG00000144908	10682	ALDH1L1	aldehyde dehydrogenase 1 family, member L1	10840	3	n/a	n/a	4.38e-01	1.593
1103028	ENSG00000186193	59828	C9orf140	chromosome 9 open reading frame 140	89958	9	n/a	n/a	4.48e-01	1.593
1101878	ENSG00000181240	94302	SLC25A41	solute carrier family 25, member 41	284427	19	n/a	n/a	4.47e-01	1.592
280130420	ENSG00000259291	0	RP11-617F23.1	RP11-617F23.1	0	15	n/a	n/a	4.33e-01	1.592
1108956	ENSG00000240764	35382	PCDHGC5	protocadherin gamma subfamily C, 5	56097	5	n/a	n/a	3.52e-01	1.592
280093086	ENSG00000256100	0	AP000721.4	AP000721.4	0	11	n/a	n/a	4.30e-01	1.592
1091593	ENSG00000117318	3379	ID3	inhibitor of DNA binding 3, dominant negative helix-loop-helix protein	3399	1	n/a	n/a	4.28e-01	1.592
1090332	ENSG00000107738	40748	C10orf54	chromosome 10 open reading frame 54	64115	10	n/a	n/a	4.23e-01	1.592
1087308	ENSG00000024422	29837	EHD2	EH-domain containing 2	30846	19	n/a	n/a	4.38e-01	1.591
1087766	ENSG00000064655	2124	EYA2	eyes absent homolog 2 (Drosophila)	2139	20	n/a	n/a	4.30e-01	1.591
279831793	ENSG00000229344	0	RP5-857K21.7	RP5-857K21.7	0	1	n/a	n/a	4.04e-01	1.591
1091292	ENSG00000115268	6176	RPS15	ribosomal protein S15	6209	19	n/a	n/a	4.41e-01	1.591
1103243	ENSG00000187091	5301	PLCD1	phospholipase C, delta 1	5333	3	n/a	n/a	4.37e-01	1.589
279943306	ENSG00000239843	0	AC004866.1	AC004866.1	0	7	n/a	n/a	4.21e-01	1.588
279815843	ENSG00000227898	0	RP13-100B2.4	RP13-100B2.4	0	9	n/a	n/a	3.67e-01	1.588
279830858	ENSG00000229257	0	RP11-229P13.22	RP11-229P13.22	0	9	n/a	n/a	4.37e-01	1.588
280125998	ENSG00000259038	0	CTD-2325P2.4	CTD-2325P2.4	0	14	n/a	n/a	4.23e-01	1.588
1090590	ENSG00000109736	10081	MFSD10	major facilitator superfamily domain containing 10	10227	4	n/a	n/a	4.32e-01	1.588
1101976	ENSG00000181856	6481	SLC2A4	solute carrier family 2 (facilitated glucose transporter), member 4	6517	17	n/a	n/a	4.34e-01	1.586
1093987	ENSG00000135424	3654	ITGA7	integrin, alpha 7	3679	12	n/a	n/a	4.33e-01	1.586
279673769	ENSG00000203886	0	CYP17A1-AS1	CYP17A1 antisense RNA 1 (non-protein coding)	0	10	n/a	n/a	4.25e-01	1.586
1096186	ENSG00000149782	5299	PLCB3	phospholipase C, beta 3 (phosphatidylinositol-specific)	5331	11	n/a	n/a	4.39e-01	1.584
1106440	ENSG00000217442	151891	SYCE3	synaptonemal complex central element protein 3	644186	22	n/a	n/a	3.82e-01	1.582
280083601	ENSG00000255255	0	PPP1R1AP1	protein phosphatase 1, regulatory (inhibitor) subunit 1A pseudogene 1	0	11	n/a	n/a	4.22e-01	1.582
280045392	ENSG00000252139	0	SCARNA18	small Cajal body-specific RNA 18	0	18	n/a	n/a	4.32e-01	1.581
279595433	ENSG00000189223	1001793	AC016683.6	AC016683.6	654433	2	n/a	n/a	4.29e-01	1.581
1101621	ENSG00000179761	30749	PIPOX	pipecolic acid oxidase	51268	17	n/a	n/a	4.21e-01	1.580
1100087	ENSG00000171695	149625	C20orf201	chromosome 20 open reading frame 201	198437	20	n/a	n/a	4.46e-01	1.580
1104319	ENSG00000197568	10988	HHLA3	HERV-H LTR-associating 3	11147	1	n/a	n/a	4.35e-01	1.580
279962443	ENSG00000242045	0	RP1-90K10.3	RP1-90K10.3	0	6	n/a	n/a	4.44e-01	1.580
1108908	ENSG00000239697	8671	TNFSF12	tumor necrosis factor (ligand) superfamily, member 12	8742	17	n/a	n/a	4.30e-01	1.580
1100448	ENSG00000173272	166317	MZT2A	mitotic spindle organizing protein 2A	653784	2	n/a	n/a	4.26e-01	1.579
1096807	ENSG00000155366	386	RHOC	ras homolog gene family, member C	389	1	n/a	n/a	4.25e-01	1.579
1092487	ENSG00000124766	6619	SOX4	SRY (sex determining region Y)-box 4	6659	6	n/a	n/a	4.24e-01	1.579
1104709	ENSG00000198732	40726	SMOC1	SPARC related modular calcium binding 1	64093	14	n/a	n/a	4.24e-01	1.579
1099220	ENSG00000168003	6484	SLC3A2	solute carrier family 3 (activators of dibasic and neutral amino acid transport), member 2	6520	11	n/a	n/a	4.29e-01	1.578
279772657	ENSG00000224114	0	RP11-343H5.4	RP11-343H5.4	0	1	n/a	n/a	4.28e-01	1.578
1103639	ENSG00000188763	8268	FZD9	frizzled family receptor 9	8326	7	n/a	n/a	4.32e-01	1.578
1092350	ENSG00000124067	6524	SLC12A4	solute carrier family 12 (potassium/chloride transporters), member 4	6560	16	n/a	n/a	4.33e-01	1.577
1106417	ENSG00000215902	0	AL353354.1	AL353354.1	0	1	n/a	n/a	4.34e-01	1.576
279931679	ENSG00000238240	0	RP4-740C4.5	RP4-740C4.5	0	1	n/a	n/a	3.91e-01	1.576
1106366	ENSG00000215527	0	AP005482.1	Uncharacterized protein	0	18	n/a	n/a	4.24e-01	1.576
1105206	ENSG00000204592	3115	HLA-E	major histocompatibility complex, class I, E	3133	6	n/a	n/a	4.31e-01	1.576
1093192	ENSG00000130522	3702	JUND	jun D proto-oncogene	3727	19	n/a	n/a	4.39e-01	1.576
279904208	ENSG00000235808	0	MYL6P2	myosin, light chain 6 pseudogene 2	0	21	n/a	n/a	4.33e-01	1.576
1102536	ENSG00000184221	77779	OLIG1	oligodendrocyte transcription factor 1	116448	21	n/a	n/a	4.22e-01	1.575
1093453	ENSG00000132164	6502	SLC6A11	solute carrier family 6 (neurotransmitter transporter, GABA), member 11	6538	3	n/a	n/a	4.33e-01	1.575
279905164	ENSG00000235912	0	RP1-159A19.3	RP1-159A19.3	0	1	n/a	n/a	4.23e-01	1.575
1088087	ENSG00000072952	10188	MRVI1	murine retrovirus integration site 1 homolog	10335	11	n/a	n/a	4.37e-01	1.574
1094738	ENSG00000139352	426	ASCL1	achaete-scute complex homolog 1 (Drosophila)	429	12	n/a	n/a	4.25e-01	1.574
1106087	ENSG00000214456	133671	PLIN5	perilipin 5	440503	19	n/a	n/a	4.25e-01	1.574
279902641	ENSG00000235655	134055	H3F3AP4	H3 histone, family 3A, pseudogene 4	440926	2	n/a	n/a	4.40e-01	1.574
1092953	ENSG00000128602	6568	SMO	smoothened, frizzled family receptor	6608	7	n/a	n/a	4.37e-01	1.573
1101264	ENSG00000177600	6149	RPLP2	ribosomal protein, large, P2	6181	11	n/a	n/a	4.37e-01	1.573
1092778	ENSG00000126890	29839	CTAG2	cancer/testis antigen 2	30848	X	n/a	n/a	4.44e-01	1.571
1091935	ENSG00000120306	58619	C5orf32	chromosome 5 open reading frame 32	84418	5	n/a	n/a	4.31e-01	1.571
1094916	ENSG00000140545	4215	MFGE8	milk fat globule-EGF factor 8 protein	4240	15	n/a	n/a	4.38e-01	1.571
1105416	ENSG00000205236	1016980	UPK3BL	uroplakin 3B-like	100134938	7	n/a	n/a	4.47e-01	1.571
279902105	ENSG00000235605	0	RP5-827C21.1	RP5-827C21.1	0	1	n/a	n/a	3.95e-01	1.571
279971278	ENSG00000243023	0	UBA52P3	ubiquitin A-52 residue ribosomal protein fusion product 1 pseudogene 3	0	14	n/a	n/a	4.35e-01	1.571
1097712	ENSG00000162551	246	ALPL	alkaline phosphatase, liver/bone/kidney	249	1	n/a	n/a	4.38e-01	1.571
279702757	ENSG00000206597	1013090	SNORA57	small nucleolar RNA, H/ACA box 57	692158	11	n/a	n/a	4.28e-01	1.571
279977670	ENSG00000243680	0	CTC-471J1.1	CTC-471J1.1	0	19	n/a	n/a	4.25e-01	1.570
1086990	ENSG00000006118	34261	TMEM132A	transmembrane protein 132A	54972	11	n/a	n/a	4.30e-01	1.569
279869495	ENSG00000232699	0	RP11-758C21.1	RP11-758C21.1	0	6	n/a	n/a	4.25e-01	1.568
1100547	ENSG00000173805	8891	HAP1	huntingtin-associated protein 1	9001	17	n/a	n/a	4.28e-01	1.568
279960769	ENSG00000241885	0	TRNAE40P	transfer RNA glutamic acid 40 (anticodon UUC) pseudogene	0	2	n/a	n/a	4.24e-01	1.568
280040008	ENSG00000251534	0	RP1-96H9.6	RP1-96H9.6	0	12	n/a	n/a	4.36e-01	1.567
1089624	ENSG00000102996	4298	MMP15	matrix metallopeptidase 15 (membrane-inserted)	4324	16	n/a	n/a	4.34e-01	1.567
279719695	ENSG00000213169	0	RP11-393N4.2	RP11-393N4.2	0	3	n/a	n/a	4.27e-01	1.566
1099910	ENSG00000170955	76588	PRKCDBP	protein kinase C, delta binding protein	112464	11	n/a	n/a	4.33e-01	1.566
1091848	ENSG00000119711	4303	ALDH6A1	aldehyde dehydrogenase 6 family, member A1	4329	14	n/a	n/a	4.31e-01	1.565
279559170	ENSG00000186162	81058	CIDECP	cell death-inducing DFFA-like effector c pseudogene	152302	3	n/a	n/a	4.32e-01	1.565
1103143	ENSG00000186654	34904	PRR5	proline rich 5 (renal)	55615	22	n/a	n/a	4.40e-01	1.565
1099013	ENSG00000167244	3461	IGF2	insulin-like growth factor 2 (somatomedin A)	3481	11	n/a	n/a	4.22e-01	1.564
1092676	ENSG00000125968	3377	ID1	inhibitor of DNA binding 1, dominant negative helix-loop-helix protein	3397	20	n/a	n/a	4.28e-01	1.564
1088979	ENSG00000099385	9143	BCL7C	B-cell CLL/lymphoma 7C	9274	16	n/a	n/a	4.35e-01	1.564
279787991	ENSG00000225472	0	RP11-120J1.1	RP11-120J1.1	0	9	n/a	n/a	4.30e-01	1.564
1097700	ENSG00000162496	9123	DHRS3	dehydrogenase/reductase (SDR family) member 3	9249	1	n/a	n/a	4.33e-01	1.560
1094502	ENSG00000138029	3015	HADHB	hydroxyacyl-CoA dehydrogenase/3-ketoacyl-CoA thiolase/enoyl-CoA hydratase (trifunctional protein), beta subunit	3032	2	n/a	n/a	4.29e-01	1.560
1090168	ENSG00000106278	5771	PTPRZ1	protein tyrosine phosphatase, receptor-type, Z polypeptide 1	5803	7	n/a	n/a	4.38e-01	1.559
279968446	ENSG00000242680	0	AL132988.3	AL132988.3	0	14	n/a	n/a	4.25e-01	1.559
1101018	ENSG00000176343	0	RPL37AP8	ribosomal protein L37a pseudogene 8	0	11	n/a	n/a	4.31e-01	1.559
279754970	ENSG00000221625	0	AC013283.1	AC013283.1	0	12	n/a	n/a	4.31e-01	1.559
1093386	ENSG00000131669	4783	NINJ1	ninjurin 1	4814	9	n/a	n/a	4.34e-01	1.558
1105397	ENSG00000205155	35139	PSENEN	presenilin enhancer 2 homolog (C. elegans)	55851	19	n/a	n/a	4.39e-01	1.558
1100808	ENSG00000175206	4847	NPPA	natriuretic peptide A	4878	1	n/a	n/a	4.31e-01	1.558
1092224	ENSG00000122862	5520	SRGN	serglycin	5552	10	n/a	n/a	4.31e-01	1.557
1094460	ENSG00000137818	6144	RPLP1	ribosomal protein, large, P1	6176	15	n/a	n/a	4.36e-01	1.557
1102024	ENSG00000182132	29811	KCNIP1	Kv channel interacting protein 1	30820	5	n/a	n/a	2.62e-01	1.556
1088276	ENSG00000077942	2177	FBLN1	fibulin 1	2192	22	n/a	n/a	4.38e-01	1.556
1093734	ENSG00000134042	58110	MRO	maestro	83876	18	n/a	n/a	4.25e-01	1.556
1106484	ENSG00000220008	153016	LINGO3	leucine rich repeat and Ig domain containing 3	645191	19	n/a	n/a	4.27e-01	1.555
279740371	ENSG00000215467	0	RPL27AP	ribosomal protein L27a pseudogene	0	20	n/a	n/a	4.35e-01	1.555
1100221	ENSG00000172247	77616	C1QTNF4	C1q and tumor necrosis factor related protein 4	114900	11	n/a	n/a	4.25e-01	1.555
279881873	ENSG00000233796	0	AC089999.1	AC089999.1	0	12	n/a	n/a	4.35e-01	1.554
1108758	ENSG00000237456	0	RP11-154D3.1	RP11-154D3.1	0	3	n/a	n/a	2.62e-01	1.554
1094903	ENSG00000140497	9921	SCAMP2	secretory carrier membrane protein 2	10066	15	n/a	n/a	4.35e-01	1.554
1094150	ENSG00000136205	41334	TNS3	tensin 3	64759	7	n/a	n/a	4.37e-01	1.554
1102292	ENSG00000183255	750	PTTG1IP	pituitary tumor-transforming 1 interacting protein	754	21	n/a	n/a	4.34e-01	1.554
1102641	ENSG00000184674	2935	GSTT1	glutathione S-transferase theta 1	2952	22	n/a	n/a	4.40e-01	1.553
1090688	ENSG00000110651	970	CD81	CD81 molecule	975	11	n/a	n/a	4.36e-01	1.553
1087233	ENSG00000016391	34638	CHDH	choline dehydrogenase	55349	3	n/a	n/a	4.36e-01	1.553
280062075	ENSG00000253806	0	CTD-2292P10.2	CTD-2292P10.2	0	8	n/a	n/a	4.38e-01	1.553
1097685	ENSG00000162430	36466	SEPN1	selenoprotein N, 1	57190	1	n/a	n/a	4.48e-01	1.553
1088349	ENSG00000079691	34893	LRRC16A	leucine rich repeat containing 16A	55604	6	n/a	n/a	4.35e-01	1.553
1107323	ENSG00000228049	89889	POLR2J2	polymerase (RNA) II (DNA directed) polypeptide J2	246721	7	n/a	n/a	4.34e-01	1.552
1094087	ENSG00000135919	5238	SERPINE2	serpin peptidase inhibitor, clade E (nexin, plasminogen activator inhibitor type 1), member 2	5270	2	n/a	n/a	4.37e-01	1.552
1103946	ENSG00000196436	133526	NPIPL2	nuclear pore complex interacting protein-like 2	440348	16	n/a	n/a	4.38e-01	1.552
279921694	ENSG00000237411	0	AC003043.2	AC003043.2	0	17	n/a	n/a	4.32e-01	1.552
1093401	ENSG00000131771	58363	PPP1R1B	protein phosphatase 1, regulatory (inhibitor) subunit 1B	84152	17	n/a	n/a	4.33e-01	1.551
1093300	ENSG00000131055	58899	COX4I2	cytochrome c oxidase subunit IV isoform 2 (lung)	84701	20	n/a	n/a	4.23e-01	1.551
1096483	ENSG00000152518	674	ZFP36L2	zinc finger protein 36, C3H type-like 2	678	2	n/a	n/a	4.25e-01	1.551
280113559	ENSG00000258283	0	RP11-386G11.3	RP11-386G11.3	0	12	n/a	n/a	9.76e-02	1.551
280049354	ENSG00000252714	0	5S_rRNA	5S ribosomal RNA	0	15	n/a	n/a	4.40e-01	1.550
279896238	ENSG00000235043	0	RP11-397E7.3	RP11-397E7.3	0	4	n/a	n/a	4.30e-01	1.550
1090013	ENSG00000105516	1616	DBP	D site of albumin promoter (albumin D-box) binding protein	1628	19	n/a	n/a	4.25e-01	1.550
1087561	ENSG00000051128	9317	HOMER3	homer homolog 3 (Drosophila)	9454	19	n/a	n/a	4.23e-01	1.550
1089668	ENSG00000103241	2278	FOXF1	forkhead box F1	2294	16	n/a	n/a	4.25e-01	1.549
1089651	ENSG00000103152	4324	MPG	N-methylpurine-DNA glycosylase	4350	16	n/a	n/a	4.37e-01	1.549
1088970	ENSG00000099330	55432	OCEL1	occludin/ELL domain containing 1	79629	19	n/a	n/a	4.32e-01	1.549
279866279	ENSG00000232442	157121327	CTD-3184A7.4	CTD-3184A7.4	100505771	20	n/a	n/a	4.24e-01	1.549
280088389	ENSG00000255594	0	Z82188.1	Z82188.1	0	22	n/a	n/a	4.38e-01	1.549
1094172	ENSG00000136295	56501	TTYH3	tweety homolog 3 (Drosophila)	80727	7	n/a	n/a	4.30e-01	1.549
1101139	ENSG00000176971	122695	FIBIN	fin bud initiation factor homolog (zebrafish)	387758	11	n/a	n/a	4.38e-01	1.548
280085678	ENSG00000255390	0	RP11-732A19.5	RP11-732A19.5	0	11	n/a	n/a	4.37e-01	1.548
1093827	ENSG00000134531	1997	EMP1	epithelial membrane protein 1	2012	12	n/a	n/a	4.22e-01	1.548
1091287	ENSG00000115255	60230	REEP6	receptor accessory protein 6	92840	19	n/a	n/a	4.34e-01	1.548
1105413	ENSG00000205220	5667	PSMB10	proteasome (prosome, macropain) subunit, beta type, 10	5699	16	n/a	n/a	4.38e-01	1.548
279909931	ENSG00000236358	0	RP5-827C21.2	RP5-827C21.2	0	1	n/a	n/a	3.98e-01	1.548
1096809	ENSG00000155368	1610	DBI	diazepam binding inhibitor (GABA receptor modulator, acyl-CoA binding protein)	1622	2	n/a	n/a	4.41e-01	1.547
1095512	ENSG00000144579	37222	CTDSP1	CTD (carboxy-terminal domain, RNA polymerase II, polypeptide A) small phosphatase 1	58190	2	n/a	n/a	4.23e-01	1.547
1106969	ENSG00000225663	110380	FAM195B	family with sequence similarity 195, member B	348262	17	n/a	n/a	4.33e-01	1.547
279931573	ENSG00000238225	0	AC093416.3	AC093416.3	0	3	n/a	n/a	4.38e-01	1.546
1099028	ENSG00000167315	10302	ACAA2	acetyl-CoA acyltransferase 2	10449	18	n/a	n/a	4.24e-01	1.546
279999431	ENSG00000248275	157123733	CTC-338M12.3	CTC-338M12.3	100507602	5	n/a	n/a	4.32e-01	1.546
279747347	ENSG00000218175	0	AC016739.2	AC016739.2	0	2	n/a	n/a	4.36e-01	1.546
1092019	ENSG00000120915	2038	EPHX2	epoxide hydrolase 2, cytoplasmic	2053	8	n/a	n/a	4.38e-01	1.545
1088035	ENSG00000071655	32933	MBD3	methyl-CpG binding domain protein 3	53615	19	n/a	n/a	4.31e-01	1.544
280087855	ENSG00000255542	0	RP4-683L5.1	RP4-683L5.1	0	11	n/a	n/a	3.94e-01	1.543
1089385	ENSG00000101335	10251	MYL9	myosin, light chain 9, regulatory	10398	20	n/a	n/a	4.31e-01	1.543
1097253	ENSG00000159176	1454	CSRP1	cysteine and glycine-rich protein 1	1465	1	n/a	n/a	4.31e-01	1.543
1087184	ENSG00000012660	37941	ELOVL5	ELOVL fatty acid elongase 5	60481	6	n/a	n/a	4.33e-01	1.543
1089949	ENSG00000105248	34991	CCDC94	coiled-coil domain containing 94	55702	19	n/a	n/a	4.44e-01	1.542
1096623	ENSG00000153822	3748	KCNJ16	potassium inwardly-rectifying channel, subfamily J, member 16	3773	17	n/a	n/a	4.32e-01	1.542
1094324	ENSG00000137094	25571	DNAJB5	DnaJ (Hsp40) homolog, subfamily B, member 5	25822	9	n/a	n/a	4.23e-01	1.541
1096538	ENSG00000152990	81680	GPR125	G protein-coupled receptor 125	166647	4	n/a	n/a	4.39e-01	1.540
1097014	ENSG00000157184	1367	CPT2	carnitine palmitoyltransferase 2	1376	1	n/a	n/a	4.47e-01	1.540
279931237	ENSG00000238193	0	RP11-555H23.1	RP11-555H23.1	0	X	n/a	n/a	4.47e-01	1.540
1087711	ENSG00000062096	413	ARSF	arylsulfatase F	416	X	n/a	n/a	4.20e-01	1.540
1092591	ENSG00000125652	58476	ALKBH7	alkB, alkylation repair homolog 7 (E. coli)	84266	19	n/a	n/a	4.37e-01	1.539
1101470	ENSG00000178814	0	OPLAH	5-oxoprolinase (ATP-hydrolysing)	0	8	n/a	n/a	4.36e-01	1.539
279912885	ENSG00000236650	0	CTA-221G9.10	CTA-221G9.10	0	22	n/a	n/a	4.32e-01	1.539
279807872	ENSG00000227157	0	AC068535.2	AC068535.2	0	2	n/a	n/a	4.32e-01	1.539
280116676	ENSG00000258504	0	RP11-638I2.6	RP11-638I2.6	0	14	n/a	n/a	4.28e-01	1.538
279720762	ENSG00000213307	0	RPL18P11	ribosomal protein L18 pseudogene 11	0	15	n/a	n/a	4.42e-01	1.538
1088957	ENSG00000099203	10860	TMED1	transmembrane emp24 protein transport domain containing 1	11018	19	n/a	n/a	4.33e-01	1.538
279933009	ENSG00000238394	0	snoU13	Small nucleolar RNA U13	0	7	n/a	n/a	4.23e-01	1.538
279983141	ENSG00000244239	157121533	AC007009.1	AC007009.1	100505938	7	n/a	n/a	4.32e-01	1.538
1094085	ENSG00000135916	57300	ITM2C	integral membrane protein 2C	81618	2	n/a	n/a	4.30e-01	1.537
1089492	ENSG00000102007	5323	PLP2	proteolipid protein 2 (colonic epithelium-enriched)	5355	X	n/a	n/a	4.31e-01	1.537
1101202	ENSG00000177303	36786	CASKIN2	CASK interacting protein 2	57513	17	n/a	n/a	4.33e-01	1.537
1099130	ENSG00000167705	57790	RILP	Rab interacting lysosomal protein	83547	17	n/a	n/a	4.33e-01	1.537
1101581	ENSG00000179431	23898	FJX1	four jointed box 1 (Drosophila)	24147	11	n/a	n/a	4.39e-01	1.537
1106522	ENSG00000221869	1045	CEBPD	CCAAT/enhancer binding protein (C/EBP), delta	1052	8	n/a	n/a	4.25e-01	1.537
279781825	ENSG00000224908	0	TIMM8BP2	translocase of inner mitochondrial membrane 8B pseudogene 2	0	X	n/a	n/a	4.32e-01	1.537
1102436	ENSG00000183773	80861	AIFM3	apoptosis-inducing factor, mitochondrion-associated, 3	150209	22	n/a	n/a	4.26e-01	1.536
1099777	ENSG00000170412	35177	GPRC5C	G protein-coupled receptor, family C, group 5, member C	55890	17	n/a	n/a	4.25e-01	1.536
1092578	ENSG00000125534	54983	PPDPF	pancreatic progenitor cell differentiation and proliferation factor homolog (zebrafish)	79144	20	n/a	n/a	4.25e-01	1.535
1103404	ENSG00000187837	2989	HIST1H1C	histone cluster 1, H1c	3006	6	n/a	n/a	4.39e-01	1.535
279661298	ENSG00000200534	0	SNORA33	small nucleolar RNA, H/ACA box 33	0	6	n/a	n/a	4.23e-01	1.535
1105320	ENSG00000204934	125620	RP4-751H13.6	RP4-751H13.6	401431	7	n/a	n/a	4.31e-01	1.534
1089357	ENSG00000101220	34265	C20orf27	chromosome 20 open reading frame 27	54976	20	n/a	n/a	4.36e-01	1.534
1105897	ENSG00000213722	23318	DDAH2	dimethylarginine dimethylaminohydrolase 2	23564	6	n/a	n/a	4.28e-01	1.534
1089733	ENSG00000103710	30766	RASL12	RAS-like, family 12	51285	15	n/a	n/a	4.32e-01	1.533
1100735	ENSG00000174871	90183	CNIH2	cornichon homolog 2 (Drosophila)	254263	11	n/a	n/a	4.43e-01	1.533
1094520	ENSG00000138080	10958	EMILIN1	elastin microfibril interfacer 1	11117	2	n/a	n/a	4.28e-01	1.533
279837044	ENSG00000229847	0	EMX2OS	EMX2 opposite strand/antisense RNA (non-protein coding)	0	10	n/a	n/a	4.36e-01	1.533
1095145	ENSG00000142227	1999	EMP3	epithelial membrane protein 3	2014	19	n/a	n/a	4.23e-01	1.533
1088873	ENSG00000093010	1303	COMT	catechol-O-methyltransferase	1312	22	n/a	n/a	4.39e-01	1.533
1098238	ENSG00000164188	83680	RANBP3L	RAN binding protein 3-like	202151	5	n/a	n/a	4.24e-01	1.533
1097865	ENSG00000163083	3600	INHBB	inhibin, beta B	3625	2	n/a	n/a	4.22e-01	1.533
1090044	ENSG00000105655	30957	ISYNA1	inositol-3-phosphate synthase 1	51477	19	n/a	n/a	4.22e-01	1.533
1104711	ENSG00000198736	31214	SEPX1	selenoprotein X, 1	51734	16	n/a	n/a	4.29e-01	1.532
1088592	ENSG00000087077	7162	TRIP6	thyroid hormone receptor interactor 6	7205	7	n/a	n/a	4.23e-01	1.532
1097281	ENSG00000159307	56075	SCUBE1	signal peptide, CUB domain, EGF-like 1	80274	22	n/a	n/a	4.32e-01	1.531
1091507	ENSG00000116729	55773	WLS	wntless homolog (Drosophila)	79971	1	n/a	n/a	4.35e-01	1.530
279509666	ENSG00000181577	85751	C6orf223	chromosome 6 open reading frame 223	221416	6	n/a	n/a	4.32e-01	1.529
1098171	ENSG00000164050	5332	PLXNB1	plexin B1	5364	3	n/a	n/a	4.25e-01	1.528
280129848	ENSG00000259260	0	CTD-3094K11.2	CTD-3094K11.2	0	15	n/a	n/a	4.39e-01	1.528
279979244	ENSG00000243802	0	RP11-390K5.1	RP11-390K5.1	0	11	n/a	n/a	4.31e-01	1.528
1090339	ENSG00000107796	56	ACTA2	actin, alpha 2, smooth muscle, aorta	59	10	n/a	n/a	4.33e-01	1.527
1089648	ENSG00000103145	34274	HCFC1R1	host cell factor C1 regulator 1 (XPO1 dependent)	54985	16	n/a	n/a	4.34e-01	1.527
1095154	ENSG00000142327	36417	RNPEPL1	arginyl aminopeptidase (aminopeptidase B)-like 1	57140	2	n/a	n/a	4.35e-01	1.527
1089423	ENSG00000101460	58758	MAP1LC3A	microtubule-associated protein 1 light chain 3 alpha	84557	20	n/a	n/a	4.36e-01	1.527
279859867	ENSG00000231864	0	RP11-229P13.23	RP11-229P13.23	0	9	n/a	n/a	4.39e-01	1.526
1105573	ENSG00000205809	3797	KLRC2	killer cell lectin-like receptor subfamily C, member 2	3822	12	n/a	n/a	4.37e-01	1.525
1095392	ENSG00000143772	3682	ITPKB	inositol-trisphosphate 3-kinase B	3707	1	n/a	n/a	4.25e-01	1.525
279919204	ENSG00000237214	0	RP11-12M9.3	RP11-12M9.3	0	22	n/a	n/a	4.38e-01	1.525
1093611	ENSG00000133048	1108	CHI3L1	chitinase 3-like 1 (cartilage glycoprotein-39)	1116	1	n/a	n/a	4.37e-01	1.524
1100096	ENSG00000171729	34381	TMEM51	transmembrane protein 51	55092	1	n/a	n/a	4.24e-01	1.524
279662663	ENSG00000200953	0	Y_RNA	Y RNA	0	12	n/a	n/a	3.81e-01	1.524
1093160	ENSG00000130313	25545	PGLS	6-phosphogluconolactonase	25796	19	n/a	n/a	4.38e-01	1.523
280083680	ENSG00000255262	0	TCEB2P2	transcription elongation factor B (SIII), polypeptide 2 (18kDa, elongin B) pseudogene 2	0	11	n/a	n/a	4.32e-01	1.523
1100790	ENSG00000175130	41626	MARCKSL1	MARCKS-like 1	65108	1	n/a	n/a	4.33e-01	1.523
1095028	ENSG00000141401	3588	IMPA2	inositol(myo)-1(or 4)-monophosphatase 2	3613	18	n/a	n/a	4.23e-01	1.522
279847737	ENSG00000230787	0	RP11-548C21.1	RP11-548C21.1	0	1	n/a	n/a	4.38e-01	1.522
1099442	ENSG00000168936	60166	TMEM129	transmembrane protein 129	92305	4	n/a	n/a	4.29e-01	1.522
1100482	ENSG00000173457	26220	PPP1R14B	protein phosphatase 1, regulatory (inhibitor) subunit 14B	26472	11	n/a	n/a	4.22e-01	1.522
280011037	ENSG00000249240	0	AC069368.3	Uncharacterized protein	0	15	n/a	n/a	4.39e-01	1.522
1097513	ENSG00000160973	8849	FOXH1	forkhead box H1	8928	8	n/a	n/a	4.37e-01	1.521
1091415	ENSG00000116016	2019	EPAS1	endothelial PAS domain protein 1	2034	2	n/a	n/a	4.41e-01	1.521
1095682	ENSG00000145832	81114	SLC25A48	solute carrier family 25, member 48	153328	5	n/a	n/a	4.28e-01	1.521
1105605	ENSG00000205927	10069	OLIG2	oligodendrocyte lineage transcription factor 2	10215	21	n/a	n/a	4.39e-01	1.521
1090175	ENSG00000106328	29732	FSCN3	fascin homolog 3, actin-bundling protein, testicular (Strongylocentrotus purpuratus)	29999	7	n/a	n/a	4.34e-01	1.520
1100076	ENSG00000171612	58485	SLC25A33	solute carrier family 25, member 33	84275	1	n/a	n/a	4.25e-01	1.519
1104429	ENSG00000197901	9221	SLC22A6	solute carrier family 22 (organic anion transporter), member 6	9356	11	n/a	n/a	4.35e-01	1.519
1095968	ENSG00000148053	4884	NTRK2	neurotrophic tyrosine kinase, receptor, type 2	4915	9	n/a	n/a	4.30e-01	1.519
1103127	ENSG00000186577	85765	C6orf1	chromosome 6 open reading frame 1	221491	6	n/a	n/a	4.39e-01	1.519
1094090	ENSG00000135926	40747	TMBIM1	transmembrane BAX inhibitor motif containing 1	64114	2	n/a	n/a	4.32e-01	1.519
1108452	ENSG00000235423	0	RP11-282O18.3	RP11-282O18.3	0	12	n/a	n/a	4.28e-01	1.519
1090791	ENSG00000111405	8830	ENDOU	endonuclease, polyU-specific	8909	12	n/a	n/a	4.37e-01	1.519
279856641	ENSG00000231581	0	RP5-997D24.5	RP5-997D24.5	0	1	n/a	n/a	4.47e-01	1.518
1089039	ENSG00000100003	23295	SEC14L2	SEC14-like 2 (S. cerevisiae)	23541	22	n/a	n/a	3.66e-01	1.518
1098855	ENSG00000166592	6203	RRAD	Ras-related associated with diabetes	6236	16	n/a	n/a	4.39e-01	1.518
1093356	ENSG00000131435	8506	PDLIM4	PDZ and LIM domain 4	8572	5	n/a	n/a	4.37e-01	1.518
280081424	ENSG00000255126	0	CTD-2531D15.5	CTD-2531D15.5	0	11	n/a	n/a	4.23e-01	1.518
280115479	ENSG00000258430	0	RP11-982M15.2	RP11-982M15.2	0	14	n/a	n/a	4.34e-01	1.517
1095527	ENSG00000144655	41233	CSRNP1	cysteine-serine-rich nuclear protein 1	64651	3	n/a	n/a	4.33e-01	1.517
279791957	ENSG00000225787	0	AC011236.7	AC011236.7	0	2	n/a	n/a	4.23e-01	1.517
279996985	ENSG00000248000	0	AC138128.1	AC138128.1	0	19	n/a	n/a	4.02e-01	1.517
279891363	ENSG00000234648	0	AL162151.3	AL162151.3	0	14	n/a	n/a	4.36e-01	1.517
279944859	ENSG00000240036	0	RP11-587D21.1	RP11-587D21.1	0	11	n/a	n/a	4.36e-01	1.516
1090975	ENSG00000112562	40727	SMOC2	SPARC related modular calcium binding 2	64094	6	n/a	n/a	4.25e-01	1.516
1098658	ENSG00000165886	55821	UBTD1	ubiquitin domain containing 1	80019	10	n/a	n/a	4.26e-01	1.515
1087048	ENSG00000007376	76631	RPUSD1	RNA pseudouridylate synthase domain containing 1	113000	16	n/a	n/a	4.33e-01	1.514
1105381	ENSG00000205090	109680	C1orf70	chromosome 1 open reading frame 70	339453	1	n/a	n/a	4.32e-01	1.513
1106720	ENSG00000224051	56546	GLTPD1	glycolipid transfer protein domain containing 1	80772	1	n/a	n/a	4.35e-01	1.513
1092606	ENSG00000125740	2338	FOSB	FBJ murine osteosarcoma viral oncogene homolog B	2354	19	n/a	n/a	4.01e-01	1.513
1100924	ENSG00000175854	119611	SWI5	SWI5 recombination repair homolog (yeast)	375757	9	n/a	n/a	4.33e-01	1.513
1104779	ENSG00000198858	60026	C19orf22	chromosome 19 open reading frame 22	91300	19	n/a	n/a	4.33e-01	1.512
1096314	ENSG00000151322	40700	NPAS3	neuronal PAS domain protein 3	64067	14	n/a	n/a	4.22e-01	1.512
280120888	ENSG00000258749	0	RP11-688G15.3	RP11-688G15.3	0	14	n/a	n/a	4.34e-01	1.512
279804120	ENSG00000226853	0	AC010894.3	AC010894.3	0	2	n/a	n/a	3.84e-01	1.512
1093856	ENSG00000134716	1561	CYP2J2	cytochrome P450, family 2, subfamily J, polypeptide 2	1573	1	n/a	n/a	4.33e-01	1.512
1101664	ENSG00000179965	30814	ZNF771	zinc finger protein 771	51333	16	n/a	n/a	4.40e-01	1.512
1095981	ENSG00000148175	2025	STOM	stomatin	2040	9	n/a	n/a	4.36e-01	1.511
279790691	ENSG00000225693	0	RP11-54K16.2	RP11-54K16.2	0	9	n/a	n/a	4.33e-01	1.511
1090070	ENSG00000105722	2062	ERF	Ets2 repressor factor	2077	19	n/a	n/a	4.32e-01	1.511
1093608	ENSG00000133027	10253	PEMT	phosphatidylethanolamine N-methyltransferase	10400	17	n/a	n/a	4.24e-01	1.511
279646109	ENSG00000198683	0	AC012615.1	AC012615.1	0	19	n/a	n/a	4.28e-01	1.511
1096218	ENSG00000150281	1478	CTF1	cardiotrophin 1	1489	16	n/a	n/a	3.91e-01	1.511
1095106	ENSG00000141858	59899	SAMD1	sterile alpha motif domain containing 1	90378	19	n/a	n/a	4.37e-01	1.511
1099144	ENSG00000167754	25567	KLK5	kallikrein-related peptidase 5	25818	19	n/a	n/a	4.32e-01	1.510
1100585	ENSG00000173991	8491	TCAP	titin-cap (telethonin)	8557	17	n/a	n/a	4.23e-01	1.510
279946290	ENSG00000240211	0	RP11-758P17.3	RP11-758P17.3	0	7	n/a	n/a	4.24e-01	1.509
279848349	ENSG00000230839	0	RP5-968J1.1	RP5-968J1.1	0	20	n/a	n/a	4.36e-01	1.509
1094260	ENSG00000136830	41418	FAM129B	family with sequence similarity 129, member B	64855	9	n/a	n/a	4.31e-01	1.509
1102877	ENSG00000185633	36180	NDUFA4L2	NADH dehydrogenase (ubiquinone) 1 alpha subcomplex, 4-like 2	56901	12	n/a	n/a	4.24e-01	1.509
1103827	ENSG00000196139	8575	AKR1C3	aldo-keto reductase family 1, member C3 (3-alpha hydroxysteroid dehydrogenase, type II)	8644	10	n/a	n/a	4.38e-01	1.508
1093146	ENSG00000130255	25622	RPL36	ribosomal protein L36	25873	19	n/a	n/a	4.29e-01	1.508
1104752	ENSG00000198816	79881	ZNF358	zinc finger protein 358	140467	19	n/a	n/a	4.32e-01	1.508
1108360	ENSG00000234745	3088	HLA-B	major histocompatibility complex, class I, B	3106	6	n/a	n/a	4.38e-01	1.508
1092133	ENSG00000122035	122546	RASL11A	RAS-like, family 11, member A	387496	13	n/a	n/a	4.22e-01	1.508
1092961	ENSG00000128626	6151	MRPS12	mitochondrial ribosomal protein S12	6183	19	n/a	n/a	4.31e-01	1.508
1097409	ENSG00000160284	58431	C21orf56	chromosome 21 open reading frame 56	84221	21	n/a	n/a	4.24e-01	1.507
1089672	ENSG00000103253	58474	HAGHL	hydroxyacylglutathione hydrolase-like	84264	16	n/a	n/a	4.37e-01	1.507
1089784	ENSG00000104324	10257	PGCP	Plasma glutamate carboxypeptidase	10404	8	n/a	n/a	4.29e-01	1.507
1096237	ENSG00000150551	77767	LYPD1	LY6/PLAUR domain containing 1	116372	2	n/a	n/a	4.22e-01	1.507
279750954	ENSG00000220771	0	RP3-322L4.2	RP3-322L4.2	0	6	n/a	n/a	4.23e-01	1.507
279938412	ENSG00000239256	0	RP11-22N12.1	RP11-22N12.1	0	17	n/a	n/a	3.98e-01	1.507
1097904	ENSG00000163221	6250	S100A12	S100 calcium binding protein A12	6283	1	n/a	n/a	4.43e-01	1.507
1105956	ENSG00000213977	29842	TAX1BP3	Tax1 (human T-cell leukemia virus type I) binding protein 3	30851	17	n/a	n/a	4.25e-01	1.507
1098407	ENSG00000164849	77669	GPR146	G protein-coupled receptor 146	115330	7	n/a	n/a	4.39e-01	1.506
1092761	ENSG00000126785	36655	RHOJ	ras homolog gene family, member J	57381	14	n/a	n/a	4.29e-01	1.506
1099678	ENSG00000169957	55527	ZNF768	zinc finger protein 768	79724	16	n/a	n/a	4.30e-01	1.506
1095295	ENSG00000143333	5972	RGS16	regulator of G-protein signaling 16	6004	1	n/a	n/a	3.86e-01	1.505
279660010	ENSG00000200164	0	Y_RNA	Y RNA	0	16	n/a	n/a	3.74e-01	1.505
1098665	ENSG00000165912	29498	PACSIN3	protein kinase C and casein kinase substrate in neurons 3	29763	11	n/a	n/a	4.38e-01	1.504
279677975	ENSG00000204261	1021875	XXbac-BPG246D15.8	XXbac-BPG246D15.8	100507463	6	n/a	n/a	4.33e-01	1.504
1099083	ENSG00000167565	29679	SERTAD3	SERTA domain containing 3	29946	19	n/a	n/a	4.37e-01	1.503
1098638	ENSG00000165801	34990	ARHGEF40	Rho guanine nucleotide exchange factor (GEF) 40	55701	14	n/a	n/a	4.30e-01	1.503
1097458	ENSG00000160683	640	CXCR5	chemokine (C-X-C motif) receptor 5	643	11	n/a	n/a	4.33e-01	1.503
279941810	ENSG00000239647	0	AC073366.1	AC073366.1	0	10	n/a	n/a	4.15e-01	1.503
1103564	ENSG00000188486	2997	H2AFX	H2A histone family, member X	3014	11	n/a	n/a	4.32e-01	1.503
279991784	ENSG00000246022	157127591	ALDH1L1-AS2	ALDH1L1 antisense RNA 2 (non-protein coding)	100862662	3	n/a	n/a	4.39e-01	1.503
1092993	ENSG00000128917	33858	DLL4	delta-like 4 (Drosophila)	54567	15	n/a	n/a	4.38e-01	1.503
279800636	ENSG00000226543	0	MYL6P1	myosin, light chain 6 pseudogene 1	0	21	n/a	n/a	4.30e-01	1.503
1091117	ENSG00000113721	5127	PDGFRB	platelet-derived growth factor receptor, beta polypeptide	5159	5	n/a	n/a	4.23e-01	1.502
279940853	ENSG00000239529	0	AC131055.2	AC131055.2	0	17	n/a	n/a	4.23e-01	1.502
1097474	ENSG00000160781	55759	PAQR6	progestin and adipoQ receptor family member VI	79957	1	n/a	n/a	3.78e-01	1.502
1088764	ENSG00000090554	2307	FLT3LG	fms-related tyrosine kinase 3 ligand	2323	19	n/a	n/a	4.37e-01	1.502
1087054	ENSG00000007541	8968	PIGQ	phosphatidylinositol glycan anchor biosynthesis, class Q	9091	16	n/a	n/a	4.37e-01	1.502
280107761	ENSG00000257704	90302	PRR24	proline rich 24	255783	19	n/a	n/a	4.34e-01	1.502
1107506	ENSG00000229119	0	CTB-63M22.1	CTB-63M22.1	0	5	n/a	n/a	4.38e-01	1.501
1103896	ENSG00000196338	33704	NLGN3	neuroligin 3	54413	X	n/a	n/a	4.34e-01	1.501
1099454	ENSG00000168994	85792	C6orf145	chromosome 6 open reading frame 145	221749	6	n/a	n/a	4.25e-01	1.500
1094327	ENSG00000137101	966	CD72	CD72 molecule	971	9	n/a	n/a	4.33e-01	1.500
1096190	ENSG00000149809	7065	TM7SF2	transmembrane 7 superfamily member 2	7108	11	n/a	n/a	4.22e-01	1.499
279845663	ENSG00000230581	0	RP11-390F4.8	RP11-390F4.8	0	9	n/a	n/a	3.84e-01	1.499
1087986	ENSG00000070423	34947	RNF126	ring finger protein 126	55658	19	n/a	n/a	4.31e-01	1.498
280074496	ENSG00000254690	0	GS1-393G12.12	GS1-393G12.12	0	8	n/a	n/a	4.31e-01	1.498
1102382	ENSG00000183628	8163	DGCR6	DiGeorge syndrome critical region gene 6	8214	22	n/a	n/a	4.38e-01	1.498
1096012	ENSG00000148362	94836	C9orf142	chromosome 9 open reading frame 142	286257	9	n/a	n/a	4.23e-01	1.497
1088516	ENSG00000084754	3013	HADHA	hydroxyacyl-CoA dehydrogenase/3-ketoacyl-CoA thiolase/enoyl-CoA hydratase (trifunctional protein), alpha subunit	3030	2	n/a	n/a	4.31e-01	1.497
1087613	ENSG00000055070	25848	C1orf144	chromosome 1 open reading frame 144	26099	1	n/a	n/a	4.30e-01	1.497
1097604	ENSG00000161920	125154	MED11	mediator complex subunit 11	400569	17	n/a	n/a	4.23e-01	1.497
1093095	ENSG00000129911	58089	KLF16	Kruppel-like factor 16	83855	19	n/a	n/a	4.31e-01	1.497
279964049	ENSG00000242222	0	RP11-237P21.1	RP11-237P21.1	0	3	n/a	n/a	4.40e-01	1.497
1103196	ENSG00000186907	110447	RTN4RL2	reticulon 4 receptor-like 2	349667	11	n/a	n/a	4.24e-01	1.496
1089083	ENSG00000100146	6623	SOX10	SRY (sex determining region Y)-box 10	6663	22	n/a	n/a	4.24e-01	1.496
280023313	ENSG00000250222	0	CTC-338M12.5	CTC-338M12.5	0	5	n/a	n/a	3.92e-01	1.495
1089537	ENSG00000102265	7033	TIMP1	TIMP metallopeptidase inhibitor 1	7076	X	n/a	n/a	4.33e-01	1.494
1087181	ENSG00000012223	4032	LTF	lactotransferrin	4057	3	n/a	n/a	4.35e-01	1.494
1093118	ENSG00000130055	34146	GDPD2	glycerophosphodiester phosphodiesterase domain containing 2	54857	X	n/a	n/a	4.34e-01	1.492
1105201	ENSG00000204580	776	DDR1	discoidin domain receptor tyrosine kinase 1	780	6	n/a	n/a	4.32e-01	1.492
1095346	ENSG00000143514	7116	TP53BP2	tumor protein p53 binding protein, 2	7159	1	n/a	n/a	4.34e-01	1.492
1105456	ENSG00000205362	4463	MT1A	metallothionein 1A	4489	16	n/a	n/a	4.20e-01	1.492
1095618	ENSG00000145358	77663	DDIT4L	DNA-damage-inducible transcript 4-like	115265	4	n/a	n/a	4.30e-01	1.492
1098085	ENSG00000163794	7306	UCN	urocortin	7349	2	n/a	n/a	4.36e-01	1.492
279936016	ENSG00000238881	167909	SCARNA2	small Cajal body-specific RNA 2	677766	1	n/a	n/a	3.78e-01	1.491
1102713	ENSG00000184985	36810	SORCS2	sortilin-related VPS10 domain containing receptor 2	57537	4	n/a	n/a	4.26e-01	1.491
1096158	ENSG00000149564	59988	ESAM	endothelial cell adhesion molecule	90952	11	n/a	n/a	4.39e-01	1.491
1104296	ENSG00000197496	56742	SLC2A10	solute carrier family 2 (facilitated glucose transporter), member 10	81031	20	n/a	n/a	4.33e-01	1.491
279944075	ENSG00000239943	0	AC079460.1	AC079460.1	0	12	n/a	n/a	3.89e-01	1.491
279785774	ENSG00000225267	0	RPL8P2	ribosomal protein L8 pseudogene 2	0	21	n/a	n/a	4.30e-01	1.490
1091826	ENSG00000119632	58198	IFI27L2	interferon, alpha-inducible protein 27-like 2	83982	14	n/a	n/a	4.26e-01	1.489
1099622	ENSG00000169738	30663	DCXR	dicarbonyl/L-xylulose reductase	51181	17	n/a	n/a	4.28e-01	1.489
1088774	ENSG00000090776	1934	EFNB1	ephrin-B1	1947	X	n/a	n/a	4.32e-01	1.488
1090293	ENSG00000107281	35933	NPDC1	neural proliferation, differentiation and control, 1	56654	9	n/a	n/a	4.33e-01	1.488
1104373	ENSG00000197744	0	PTMAP2	prothymosin, alpha pseudogene 2 (gene sequence 32)	0	5	n/a	n/a	4.37e-01	1.488
279715438	ENSG00000212093	0	AP000807.1	AP000807.1	0	11	n/a	n/a	4.23e-01	1.488
1104463	ENSG00000197982	79238	C1orf122	chromosome 1 open reading frame 122	127687	1	n/a	n/a	4.23e-01	1.488
1094973	ENSG00000140988	6154	RPS2	ribosomal protein S2	6187	16	n/a	n/a	4.23e-01	1.487
1109063	ENSG00000243056	8568	EIF4EBP3	eukaryotic translation initiation factor 4E binding protein 3	8637	5	n/a	n/a	4.38e-01	1.487
1109164	ENSG00000244734	3026	HBB	hemoglobin, beta	3043	11	n/a	n/a	4.43e-01	1.487
280056889	ENSG00000253445	0	CTB-79E8.2	CTB-79E8.2	0	5	n/a	n/a	4.39e-01	1.487
1097201	ENSG00000158716	34224	DUSP23	dual specificity phosphatase 23	54935	1	n/a	n/a	4.48e-01	1.486
1092013	ENSG00000120896	10029	SORBS3	sorbin and SH3 domain containing 3	10174	8	n/a	n/a	4.26e-01	1.485
1088570	ENSG00000086504	10426	MRPL28	mitochondrial ribosomal protein L28	10573	16	n/a	n/a	4.47e-01	1.485
1098999	ENSG00000167191	31184	GPRC5B	G protein-coupled receptor, family C, group 5, member B	51704	16	n/a	n/a	4.25e-01	1.485
1102458	ENSG00000183840	2846	GPR39	G protein-coupled receptor 39	2863	2	n/a	n/a	4.25e-01	1.485
1103405	ENSG00000187838	36326	PLSCR3	phospholipid scramblase 3	57048	17	n/a	n/a	4.36e-01	1.485
1095834	ENSG00000147027	57846	TMEM47	transmembrane protein 47	83604	X	n/a	n/a	4.24e-01	1.484
1088594	ENSG00000087086	2496	FTL	ferritin, light polypeptide	2512	19	n/a	n/a	4.27e-01	1.484
279948041	ENSG00000240371	0	RP11-624G17.1	RP11-624G17.1	0	11	n/a	n/a	4.33e-01	1.484
1091396	ENSG00000115902	6473	SLC1A4	solute carrier family 1 (glutamate/neutral amino acid transporter), member 4	6509	2	n/a	n/a	4.25e-01	1.484
1106383	ENSG00000215621	0	AC174470.1	Protein FAM195B	0	17	n/a	n/a	4.34e-01	1.483
280113682	ENSG00000258300	0	RP11-317N8.2	RP11-317N8.2	0	14	n/a	n/a	3.82e-01	1.483
1100517	ENSG00000173621	54839	LRFN4	leucine rich repeat and fibronectin type III domain containing 4	78999	11	n/a	n/a	4.33e-01	1.483
279661893	ENSG00000200710	0	SNORD81	small nucleolar RNA, C/D box 81	0	1	n/a	n/a	3.85e-01	1.483
1094028	ENSG00000135617	58489	PRADC1	protease-associated domain containing 1	84279	2	n/a	n/a	4.33e-01	1.483
1089970	ENSG00000105355	10080	PLIN3	perilipin 3	10226	19	n/a	n/a	4.38e-01	1.483
1095593	ENSG00000145194	9574	ECE2	endothelin converting enzyme 2	9718	3	n/a	n/a	4.35e-01	1.483
279814315	ENSG00000227766	0	HCG4P5	HLA complex group 4 pseudogene 5	0	6	n/a	n/a	4.23e-01	1.482
1101276	ENSG00000177674	36363	AGTRAP	angiotensin II receptor-associated protein	57085	1	n/a	n/a	4.23e-01	1.482
279797209	ENSG00000226243	0	RPL37AP1	ribosomal protein L37a pseudogene 1	0	20	n/a	n/a	4.30e-01	1.482
280050012	ENSG00000252809	0	AC135050.3	AC135050.3	0	16	n/a	n/a	4.23e-01	1.482
1091485	ENSG00000116649	6683	SRM	spermidine synthase	6723	1	n/a	n/a	4.36e-01	1.482
1104382	ENSG00000197766	1663	CFD	complement factor D (adipsin)	1675	19	n/a	n/a	1.89e-01	1.481
1100227	ENSG00000172270	678	BSG	basigin (Ok blood group)	682	19	n/a	n/a	4.38e-01	1.481
1093028	ENSG00000129219	5306	PLD2	phospholipase D2	5338	17	n/a	n/a	4.26e-01	1.481
1095360	ENSG00000143570	26918	SLC39A1	solute carrier family 39 (zinc transporter), member 1	27173	1	n/a	n/a	4.38e-01	1.480
1101850	ENSG00000181029	79095	TRAPPC5	trafficking protein particle complex 5	126003	19	n/a	n/a	4.33e-01	1.480
280137550	ENSG00000259716	0	RP5-977B1.11	RP5-977B1.11	0	20	n/a	n/a	4.39e-01	1.479
279756767	ENSG00000221879	0	RP11-332L8.2	RP11-332L8.2	0	1	n/a	n/a	4.32e-01	1.479
1097879	ENSG00000163132	4461	MSX1	msh homeobox 1	4487	4	n/a	n/a	4.31e-01	1.479
1092720	ENSG00000126368	9430	NR1D1	nuclear receptor subfamily 1, group D, member 1	9572	17	n/a	n/a	4.23e-01	1.479
279994149	ENSG00000246892	0	AL034548.1	AL034548.1	0	20	n/a	n/a	4.33e-01	1.478
280108903	ENSG00000257809	0	RP11-603J24.14	RP11-603J24.14	0	12	n/a	n/a	3.75e-01	1.478
1091331	ENSG00000115468	56104	EFHD1	EF-hand domain family, member D1	80303	2	n/a	n/a	4.38e-01	1.478
1101308	ENSG00000177854	8216	TMEM187	transmembrane protein 187	8269	X	n/a	n/a	4.47e-01	1.478
1106473	ENSG00000219435	25607	C11orf20	chromosome 11 open reading frame 20	25858	11	n/a	n/a	4.35e-01	1.478
1088993	ENSG00000099795	4687	NDUFB7	NADH dehydrogenase (ubiquinone) 1 beta subcomplex, 7, 18kDa	4713	19	n/a	n/a	4.24e-01	1.477
1096739	ENSG00000154734	9369	ADAMTS1	ADAM metallopeptidase with thrombospondin type 1 motif, 1	9510	21	n/a	n/a	4.25e-01	1.477
1094850	ENSG00000140181	125085	HERC2P2	hect domain and RLD 2 pseudogene 2	400322	15	n/a	n/a	4.28e-01	1.476
280024738	ENSG00000250321	0	RP11-478C6.4	RP11-478C6.4	0	4	n/a	n/a	4.01e-01	1.476
1095770	ENSG00000146409	78155	C6orf192	chromosome 6 open reading frame 192	116843	6	n/a	n/a	4.30e-01	1.476
1095840	ENSG00000147065	4452	MSN	moesin	4478	X	n/a	n/a	4.24e-01	1.476
280078548	ENSG00000254969	0	RP11-939C17.2	RP11-939C17.2	0	11	n/a	n/a	4.38e-01	1.476
279751477	ENSG00000221016	0	AC002558.1	AC002558.1	0	17	n/a	n/a	4.39e-01	1.476
1089059	ENSG00000100075	6540	SLC25A1	solute carrier family 25 (mitochondrial carrier; citrate transporter), member 1	6576	22	n/a	n/a	4.23e-01	1.476
279724691	ENSG00000213774	0	AC010904.1	AC010904.1	0	2	n/a	n/a	4.25e-01	1.476
279747804	ENSG00000218363	0	SLC25A20P1	solute carrier family 25 (carnitine/acylcarnitine translocase), member 20 pseudogene 1	0	6	n/a	n/a	4.15e-01	1.476
1094248	ENSG00000136802	35542	LRRC8A	leucine rich repeat containing 8 family, member A	56262	9	n/a	n/a	4.20e-01	1.475
1095922	ENSG00000147588	5343	PMP2	peripheral myelin protein 2	5375	8	n/a	n/a	3.74e-01	1.475
279964912	ENSG00000242299	0	RP11-234A1.1	RP11-234A1.1	0	3	n/a	n/a	4.28e-01	1.475
279781233	ENSG00000224861	0	YBX1P1	Y box binding protein 1 pseudogene 1	0	14	n/a	n/a	4.37e-01	1.475
1089818	ENSG00000104524	41764	PYCRL	pyrroline-5-carboxylate reductase-like	65263	8	n/a	n/a	4.23e-01	1.475
279928564	ENSG00000237976	0	RP11-126K1.6	RP11-126K1.6	0	1	n/a	n/a	4.23e-01	1.475
280026084	ENSG00000250424	0	RP5-877J2.1	Uncharacterized proteincDNA FLJ51453, highly similar to Aquaporin-1	0	7	n/a	n/a	4.28e-01	1.474
1108173	ENSG00000233493	123034	TMEM238	transmembrane protein 238	388564	19	n/a	n/a	4.03e-01	1.473
279869170	ENSG00000232675	0	RP4-718D20.3	RP4-718D20.3	0	20	n/a	n/a	4.31e-01	1.473
1102369	ENSG00000183580	22949	FBXL7	F-box and leucine-rich repeat protein 7	23194	5	n/a	n/a	4.31e-01	1.473
279841982	ENSG00000230286	0	AC013472.4	AC013472.4	0	2	n/a	n/a	4.33e-01	1.472
1092190	ENSG00000122585	4821	NPY	neuropeptide Y	4852	7	n/a	n/a	4.31e-01	1.472
1092743	ENSG00000126603	58860	GLIS2	GLIS family zinc finger 2	84662	16	n/a	n/a	4.25e-01	1.472
1086955	ENSG00000005379	9129	BZRAP1	benzodiazapine receptor (peripheral) associated protein 1	9256	17	n/a	n/a	4.34e-01	1.472
1093135	ENSG00000130202	5787	PVRL2	poliovirus receptor-related 2 (herpesvirus entry mediator B)	5819	19	n/a	n/a	4.30e-01	1.472
1087900	ENSG00000068001	8623	HYAL2	hyaluronoglucosaminidase 2	8692	3	n/a	n/a	4.21e-01	1.472
1096659	ENSG00000154102	126670	C16orf74	chromosome 16 open reading frame 74	404550	16	n/a	n/a	4.31e-01	1.471
280109960	ENSG00000257918	0	RP11-482D24.3	RP11-482D24.3	0	12	n/a	n/a	4.29e-01	1.471
1101965	ENSG00000181790	572	BAI1	brain-specific angiogenesis inhibitor 1	575	8	n/a	n/a	4.34e-01	1.471
1105874	ENSG00000213563	128790	C8orf82	chromosome 8 open reading frame 82	414919	8	n/a	n/a	4.23e-01	1.470
1093432	ENSG00000131981	3933	LGALS3	lectin, galactoside-binding, soluble, 3	3958	14	n/a	n/a	4.34e-01	1.470
1103152	ENSG00000186710	122754	CCDC42B	coiled-coil domain containing 42B	387885	12	n/a	n/a	4.30e-01	1.470
1097592	ENSG00000161835	81476	GRASP	GRP1 (general receptor for phosphoinositides 1)-associated scaffold protein	160622	12	n/a	n/a	4.24e-01	1.469
1099621	ENSG00000169733	5954	RFNG	RFNG O-fucosylpeptide 3-beta-N-acetylglucosaminyltransferase	5986	17	n/a	n/a	4.31e-01	1.469
280128026	ENSG00000259159	0	RP11-334E6.11	RP11-334E6.11	0	11	n/a	n/a	4.34e-01	1.469
279940132	ENSG00000239448	0	AC018738.1	AC018738.1	0	2	n/a	n/a	4.44e-01	1.469
1093774	ENSG00000134250	4822	NOTCH2	notch 2	4853	1	n/a	n/a	4.27e-01	1.469
1089693	ENSG00000103363	6883	TCEB2	transcription elongation factor B (SIII), polypeptide 2 (18kDa, elongin B)	6923	16	n/a	n/a	4.25e-01	1.468
279817944	ENSG00000228109	157123001	MFI2-AS1	MFI2 antisense RNA 1 (non-protein coding)	100507057	3	n/a	n/a	4.28e-01	1.468
279895612	ENSG00000234985	0	RP11-3L10.3	RP11-3L10.3	0	7	n/a	n/a	4.22e-01	1.468
1103724	ENSG00000189077	0	TMEM120A	transmembrane protein 120A	0	7	n/a	n/a	4.39e-01	1.468
1106703	ENSG00000223953	77618	C1QTNF5	C1q and tumor necrosis factor related protein 5	114902	11	n/a	n/a	4.33e-01	1.468
1100056	ENSG00000171532	4735	NEUROD2	neurogenic differentiation 2	4761	17	n/a	n/a	4.43e-01	1.468
1087730	ENSG00000063241	55566	ISOC2	isochorismatase domain containing 2	79763	19	n/a	n/a	4.34e-01	1.467
1094933	ENSG00000140682	6999	TGFB1I1	transforming growth factor beta 1 induced transcript 1	7041	16	n/a	n/a	4.29e-01	1.467
279812964	ENSG00000227640	0	SOX21-AS1	SOX21 antisense RNA 1 (non-protein coding)	0	13	n/a	n/a	4.34e-01	1.467
1095786	ENSG00000146535	2751	GNA12	guanine nucleotide binding protein (G protein) alpha 12	2768	7	n/a	n/a	4.24e-01	1.467
279743198	ENSG00000215900	0	SEPW1P	selenoprotein W, 1 pseudogene	0	1	n/a	n/a	4.24e-01	1.467
1090568	ENSG00000109501	7423	WFS1	Wolfram syndrome 1 (wolframin)	7466	4	n/a	n/a	4.36e-01	1.467
1086940	ENSG00000005075	5407	POLR2J	polymerase (RNA) II (DNA directed) polypeptide J, 13.3kDa	5439	7	n/a	n/a	4.22e-01	1.466
1095019	ENSG00000141349	60194	G6PC3	glucose 6 phosphatase, catalytic, 3	92579	17	n/a	n/a	4.33e-01	1.466
279799154	ENSG00000226403	0	RP11-31F19.1	RP11-31F19.1	0	9	n/a	n/a	4.45e-01	1.466
1093235	ENSG00000130725	8920	UBE2M	ubiquitin-conjugating enzyme E2M	9040	19	n/a	n/a	4.23e-01	1.466
1099978	ENSG00000171222	0	SCAND1	SCAN domain containing 1	0	20	n/a	n/a	4.25e-01	1.465
1095724	ENSG00000146066	82927	HIGD2A	HIG1 hypoxia inducible domain family, member 2A	192286	5	n/a	n/a	4.31e-01	1.465
1097652	ENSG00000162244	6127	RPL29	ribosomal protein L29	6159	3	n/a	n/a	4.24e-01	1.465
1095134	ENSG00000142173	1283	COL6A2	collagen, type VI, alpha 2	1292	21	n/a	n/a	4.23e-01	1.465
1102011	ENSG00000182054	3398	IDH2	isocitrate dehydrogenase 2 (NADP+), mitochondrial	3418	15	n/a	n/a	4.30e-01	1.465
1093533	ENSG00000132613	60144	MTSS1L	metastasis suppressor 1-like	92154	16	n/a	n/a	4.24e-01	1.465
279995170	ENSG00000247271	169401	CTD-2003C8.1	CTD-2003C8.1	729013	11	n/a	n/a	4.35e-01	1.465
1098550	ENSG00000165458	3611	INPPL1	inositol polyphosphate phosphatase-like 1	3636	11	n/a	n/a	4.31e-01	1.465
279782463	ENSG00000224962	0	RP11-450H5.2	RP11-450H5.2	0	3	n/a	n/a	4.23e-01	1.465
1096064	ENSG00000148824	60146	MTG1	Mitochondrial GTPase 1	92170	10	n/a	n/a	4.34e-01	1.464
279979681	ENSG00000243854	0	AC024902.1	AC024902.1	0	12	n/a	n/a	4.38e-01	1.464
1097517	ENSG00000160999	0	SH2B2	SH2B adaptor protein 2	0	7	n/a	n/a	4.24e-01	1.464
1105848	ENSG00000213366	2929	GSTM2	glutathione S-transferase mu 2 (muscle)	2946	1	n/a	n/a	4.23e-01	1.464
279942165	ENSG00000239685	0	AP006309.4	AP006309.4	0	3	n/a	n/a	4.26e-01	1.464
279850729	ENSG00000231064	0	RP11-263K19.4	RP11-263K19.4	0	1	n/a	n/a	4.39e-01	1.463
1095128	ENSG00000142089	10263	IFITM3	interferon induced transmembrane protein 3	10410	11	n/a	n/a	4.28e-01	1.463
1103042	ENSG00000186235	80954	AC016757.3	Uncharacterized protein	151174	2	n/a	n/a	4.32e-01	1.463
1106503	ENSG00000221821	134269	C6orf226	chromosome 6 open reading frame 226	441150	6	n/a	n/a	4.22e-01	1.463
1100906	ENSG00000175756	34287	AURKAIP1	aurora kinase A interacting protein 1	54998	1	n/a	n/a	4.34e-01	1.462
1088827	ENSG00000091986	81022	CCDC80	coiled-coil domain containing 80	151887	3	n/a	n/a	4.38e-01	1.462
1103563	ENSG00000188483	123587	IER5L	immediate early response 5-like	389792	9	n/a	n/a	4.31e-01	1.462
1087580	ENSG00000053371	8508	AKR7A2	aldo-keto reductase family 7, member A2 (aflatoxin aldehyde reductase)	8574	1	n/a	n/a	4.25e-01	1.461
1105177	ENSG00000204525	3089	HLA-C	major histocompatibility complex, class I, C	3107	6	n/a	n/a	4.22e-01	1.461
1095393	ENSG00000143774	2970	GUK1	guanylate kinase 1	2987	1	n/a	n/a	4.37e-01	1.461
1108487	ENSG00000235718	57795	MFRP	membrane frizzled-related protein	83552	11	n/a	n/a	4.33e-01	1.461
279947817	ENSG00000240342	0	RPS2P5	ribosomal protein S2 pseudogene 5	0	12	n/a	n/a	4.33e-01	1.461
1087040	ENSG00000007255	54929	TRAPPC6A	trafficking protein particle complex 6A	79090	19	n/a	n/a	4.29e-01	1.460
1088138	ENSG00000074416	11178	MGLL	monoglyceride lipase	11343	3	n/a	n/a	4.39e-01	1.460
1092627	ENSG00000125817	1052	CENPB	centromere protein B, 80kDa	1059	20	n/a	n/a	4.42e-01	1.460
280110558	ENSG00000257956	0	RP11-359M6.3	RP11-359M6.3	0	12	n/a	n/a	4.36e-01	1.460
1089615	ENSG00000102935	22845	ZNF423	zinc finger protein 423	23090	16	n/a	n/a	4.32e-01	1.460
279776311	ENSG00000224415	0	RP11-401L13.4	RP11-401L13.4	0	7	n/a	n/a	4.37e-01	1.460
1092124	ENSG00000121966	7806	CXCR4	chemokine (C-X-C motif) receptor 4	7852	2	n/a	n/a	4.33e-01	1.460
1097582	ENSG00000161677	79106	JOSD2	Josephin domain containing 2	126119	19	n/a	n/a	4.26e-01	1.459
280113730	ENSG00000258304	0	RP11-453D16.1	RP11-453D16.1	0	12	n/a	n/a	4.47e-01	1.459
1102816	ENSG00000185339	6908	TCN2	transcobalamin II	6948	22	n/a	n/a	4.49e-01	1.459
1101622	ENSG00000179772	2291	FOXS1	forkhead box S1	2307	20	n/a	n/a	4.39e-01	1.459
1093153	ENSG00000130303	680	BST2	bone marrow stromal cell antigen 2	684	19	n/a	n/a	4.24e-01	1.458
1097581	ENSG00000161671	94271	C19orf63	chromosome 19 open reading frame 63	284361	19	n/a	n/a	4.39e-01	1.458
1101287	ENSG00000177697	972	CD151	CD151 molecule (Raph blood group)	977	11	n/a	n/a	4.32e-01	1.458
280059964	ENSG00000253676	0	TAGLN2P1	transgelin 2 pseudogene 1	0	8	n/a	n/a	4.23e-01	1.458
1096991	ENSG00000157005	6710	SST	somatostatin	6750	3	n/a	n/a	4.23e-01	1.457
1094636	ENSG00000138696	654	BMPR1B	bone morphogenetic protein receptor, type IB	658	4	n/a	n/a	4.23e-01	1.457
1101442	ENSG00000178685	59065	PARP10	poly (ADP-ribose) polymerase family, member 10	84875	8	n/a	n/a	4.35e-01	1.457
280116447	ENSG00000258486	5997	RN7SL1	RNA, 7SL, cytoplasmic 1	6029	14	n/a	n/a	4.19e-01	1.457
1093119	ENSG00000130066	6269	SAT1	spermidine/spermine N1-acetyltransferase 1	6303	X	n/a	n/a	4.29e-01	1.456
1106457	ENSG00000218537	0	AP000350.4	Uncharacterized protein	0	22	n/a	n/a	4.32e-01	1.456
1092897	ENSG00000128185	59529	DGCR6L	DiGeorge syndrome critical region gene 6-like	85359	22	n/a	n/a	4.30e-01	1.456
279665190	ENSG00000201675	0	SNORD32A	small nucleolar RNA, C/D box 32A	0	19	n/a	n/a	4.22e-01	1.455
1096919	ENSG00000156381	78886	ANKRD9	ankyrin repeat domain 9	122416	14	n/a	n/a	4.26e-01	1.455
1104555	ENSG00000198242	6115	RPL23A	ribosomal protein L23a	6147	17	n/a	n/a	4.25e-01	1.455
280057159	ENSG00000253468	0	KB-1517D11.2	KB-1517D11.2	0	8	n/a	n/a	1.60e-01	1.454
1094957	ENSG00000140905	2637	GCSH	glycine cleavage system protein H (aminomethyl carrier)	2653	16	n/a	n/a	4.36e-01	1.454
1099136	ENSG00000167733	119510	HSD11B1L	hydroxysteroid (11-beta) dehydrogenase 1-like	374875	19	n/a	n/a	4.33e-01	1.454
280091563	ENSG00000255949	0	AP003419.16	AP003419.16	0	11	n/a	n/a	4.42e-01	1.454
1089966	ENSG00000105329	6998	TGFB1	transforming growth factor, beta 1	7040	19	n/a	n/a	4.23e-01	1.454
1102517	ENSG00000184160	149	ADRA2C	adrenergic, alpha-2C-, receptor	152	4	n/a	n/a	4.32e-01	1.454
1099296	ENSG00000168306	8251	ACOX2	acyl-CoA oxidase 2, branched chain	8309	3	n/a	n/a	4.30e-01	1.454
1091119	ENSG00000113732	8884	ATP6V0E1	ATPase, H+ transporting, lysosomal 9kDa, V0 subunit e1	8992	5	n/a	n/a	4.31e-01	1.454
1108966	ENSG00000240972	4257	MIF	macrophage migration inhibitory factor (glycosylation-inhibiting factor)	4282	22	n/a	n/a	4.32e-01	1.454
1098408	ENSG00000164850	2835	GPER	G protein-coupled estrogen receptor 1	2852	7	n/a	n/a	4.23e-01	1.453
1097023	ENSG00000157227	4297	MMP14	matrix metallopeptidase 14 (membrane-inserted)	4323	14	n/a	n/a	4.32e-01	1.453
279805428	ENSG00000226950	36566	SNHG13	small nucleolar RNA host gene 13 (non-protein coding)	57291	4	n/a	n/a	4.30e-01	1.453
1089358	ENSG00000101222	25625	SPEF1	sperm flagellar 1	25876	20	n/a	n/a	4.32e-01	1.452
1091818	ENSG00000119559	80692	C19orf25	chromosome 19 open reading frame 25	148223	19	n/a	n/a	4.30e-01	1.452
1097416	ENSG00000160307	6252	S100B	S100 calcium binding protein B	6285	21	n/a	n/a	4.40e-01	1.452
1097437	ENSG00000160446	59075	ZDHHC12	zinc finger, DHHC-type containing 12	84885	9	n/a	n/a	4.31e-01	1.452
279500265	ENSG00000180139	1016113	RP11-399O19.5	RP11-399O19.5	100132116	10	n/a	n/a	4.23e-01	1.451
1092574	ENSG00000125520	36010	SLC2A4RG	SLC2A4 regulator	56731	20	n/a	n/a	4.43e-01	1.451
279797681	ENSG00000226284	0	ARPC3P1	actin related protein 2/3 complex, subunit 3 pseudogene 1	0	20	n/a	n/a	3.85e-01	1.451
1102847	ENSG00000185504	56034	C17orf70	chromosome 17 open reading frame 70	80233	17	n/a	n/a	4.37e-01	1.451
1089735	ENSG00000103740	22960	ACSBG1	acyl-CoA synthetase bubblegum family member 1	23205	15	n/a	n/a	4.32e-01	1.450
280067956	ENSG00000254230	0	RP11-582J16.3	RP11-582J16.3	0	8	n/a	n/a	4.25e-01	1.450
1102817	ENSG00000185340	10487	GAS2L1	growth arrest-specific 2 like 1	10634	22	n/a	n/a	4.31e-01	1.450
279873887	ENSG00000233078	0	RP11-5P18.5	RP11-5P18.5	0	1	n/a	n/a	4.38e-01	1.449
1092468	ENSG00000124614	6171	RPS10	ribosomal protein S10	6204	6	n/a	n/a	4.25e-01	1.449
279732895	ENSG00000214738	0	ABHD11-AS2	ABHD11 antisense RNA 2 (non-protein coding)	0	7	n/a	n/a	4.32e-01	1.449
1098900	ENSG00000166823	35184	MESP1	mesoderm posterior 1 homolog (mouse)	55897	15	n/a	n/a	4.31e-01	1.449
279967770	ENSG00000242604	0	AL512503.1	AL512503.1	0	1	n/a	n/a	4.28e-01	1.449
1093309	ENSG00000131095	2654	GFAP	glial fibrillary acidic protein	2670	17	n/a	n/a	4.01e-01	1.448
1087141	ENSG00000011009	11149	LYPLA2	lysophospholipase II	11313	1	n/a	n/a	4.33e-01	1.448
1093810	ENSG00000134419	6177	RPS15A	ribosomal protein S15a	6210	16	n/a	n/a	4.22e-01	1.448
1094835	ENSG00000140022	59595	STON2	stonin 2	85439	14	n/a	n/a	4.22e-01	1.448
1100489	ENSG00000173486	2270	FKBP2	FK506 binding protein 2, 13kDa	2286	11	n/a	n/a	4.37e-01	1.448
1101017	ENSG00000176340	1342	COX8A	cytochrome c oxidase subunit VIIIA (ubiquitous)	1351	11	n/a	n/a	4.29e-01	1.447
279822086	ENSG00000228474	1014334	OST4	oligosaccharyltransferase 4 homolog (S. cerevisiae)	100128731	2	n/a	n/a	4.25e-01	1.447
280112782	ENSG00000258197	0	NKX2-2-AS1	NKX2-2 antisense RNA 1 (non-protein coding)	0	20	n/a	n/a	4.38e-01	1.447
1099950	ENSG00000171130	81232	ATP6V0E2	ATPase, H+ transporting V0 subunit e2	155066	7	n/a	n/a	4.34e-01	1.446
280046141	ENSG00000252248	0	AC093693.1	AC093693.1	0	7	n/a	n/a	4.28e-01	1.446
279996169	ENSG00000247675	157123445	RP11-411D10.1	RP11-411D10.1	100507401	11	n/a	n/a	4.26e-01	1.446
279865461	ENSG00000232358	0	RP5-955M13.4	RP5-955M13.4	0	20	n/a	n/a	4.25e-01	1.445
1107122	ENSG00000226742	133666	HSBP1L1	heat shock factor binding protein 1-like 1	440498	18	n/a	n/a	4.28e-01	1.445
1093101	ENSG00000129965	169900	INS-IGF2	INS-IGF2 readthrough	723961	11	n/a	n/a	4.31e-01	1.445
1090133	ENSG00000106025	23308	TSPAN12	tetraspanin 12	23554	7	n/a	n/a	4.34e-01	1.445
1097634	ENSG00000162076	77640	FLYWCH2	FLYWCH family member 2	114984	16	n/a	n/a	4.35e-01	1.445
1104082	ENSG00000196839	97	ADA	adenosine deaminase	100	20	n/a	n/a	4.41e-01	1.445
280021914	ENSG00000250094	0	RP4-639F20.3	RP4-639F20.3	0	1	n/a	n/a	4.31e-01	1.444
280096027	ENSG00000256463	0	SALL3	sal-like 3 (Drosophila)	0	18	n/a	n/a	4.33e-01	1.444
1100250	ENSG00000172354	2766	GNB2	guanine nucleotide binding protein (G protein), beta polypeptide 2	2783	7	n/a	n/a	4.34e-01	1.444
1086907	ENSG00000003989	6506	SLC7A2	solute carrier family 7 (cationic amino acid transporter, y+ system), member 2	6542	8	n/a	n/a	4.29e-01	1.444
280126236	ENSG00000259052	0	AL157871.2	AL157871.2	0	14	n/a	n/a	4.32e-01	1.443
1093355	ENSG00000131409	60677	LRRC4B	leucine rich repeat containing 4B	94030	19	n/a	n/a	4.32e-01	1.443
279957731	ENSG00000241530	0	AC006368.1	AC006368.1	0	2	n/a	n/a	4.26e-01	1.443
279784785	ENSG00000225183	0	RP4-758J24.4	RP4-758J24.4	0	1	n/a	n/a	4.41e-01	1.443
280074018	ENSG00000254665	0	RP11-152H18.3	RP11-152H18.3	0	11	n/a	n/a	4.25e-01	1.443
1103132	ENSG00000186603	59032	HPDL	4-hydroxyphenylpyruvate dioxygenase-like	84842	1	n/a	n/a	4.37e-01	1.443
279803055	ENSG00000226774	0	RP11-654E17.2	RP11-654E17.2	0	X	n/a	n/a	4.39e-01	1.442
279860581	ENSG00000231916	0	AC006033.22	AC006033.22	0	7	n/a	n/a	4.25e-01	1.441
1097795	ENSG00000162836	30687	ACP6	acid phosphatase 6, lysophosphatidic	51205	1	n/a	n/a	4.26e-01	1.441
1093384	ENSG00000131653	58441	TRAF7	TNF receptor-associated factor 7	84231	16	n/a	n/a	4.33e-01	1.441
280014445	ENSG00000249523	0	AC008537.2	AC008537.2	0	19	n/a	n/a	4.39e-01	1.441
1089785	ENSG00000104325	1654	DECR1	2,4-dienoyl CoA reductase 1, mitochondrial	1666	8	n/a	n/a	4.22e-01	1.441
1099312	ENSG00000168394	6850	TAP1	transporter 1, ATP-binding cassette, sub-family B (MDR/TAP)	6890	6	n/a	n/a	4.30e-01	1.440
279657784	ENSG00000199476	0	Y_RNA	Y RNA	0	3	n/a	n/a	4.35e-01	1.440
1104083	ENSG00000196843	10707	ARID5A	AT rich interactive domain 5A (MRF1-like)	10865	2	n/a	n/a	4.31e-01	1.440
280072301	ENSG00000254548	0	RP11-429J17.5	RP11-429J17.5	0	8	n/a	n/a	4.30e-01	1.440
1093099	ENSG00000129946	25510	SHC2	SHC (Src homology 2 domain containing) transforming protein 2	25759	19	n/a	n/a	4.32e-01	1.440
279739709	ENSG00000215380	0	AC090625.1	AC090625.1	0	11	n/a	n/a	4.25e-01	1.439
279662180	ENSG00000200795	26581	RNU4-1	RNA, U4 small nuclear 1	26835	12	n/a	n/a	4.01e-01	1.439
1089192	ENSG00000100439	40517	ABHD4	abhydrolase domain containing 4	63874	14	n/a	n/a	4.33e-01	1.439
280006644	ENSG00000248832	0	RP5-955M13.3	RP5-955M13.3	0	20	n/a	n/a	4.38e-01	1.439
1087440	ENSG00000040608	41602	RTN4R	reticulon 4 receptor	65078	22	n/a	n/a	4.28e-01	1.439
1095260	ENSG00000143171	6225	RXRG	retinoid X receptor, gamma	6258	1	n/a	n/a	4.31e-01	1.438
1103760	ENSG00000189238	0	RP11-173C20.1	RP11-173C20.1	0	12	n/a	n/a	4.36e-01	1.438
1087759	ENSG00000064490	8556	RFXANK	regulatory factor X-associated ankyrin-containing protein	8625	19	n/a	n/a	4.23e-01	1.438
279962412	ENSG00000242037	0	AL137061.1	AL137061.1	0	13	n/a	n/a	4.23e-01	1.438
279837142	ENSG00000229851	0	ARSD-AS1	ARSD antisense RNA 1 (non-protein coding)	0	X	n/a	n/a	4.34e-01	1.437
1090062	ENSG00000105699	31079	LSR	lipolysis stimulated lipoprotein receptor	51599	19	n/a	n/a	4.38e-01	1.437
280131457	ENSG00000259352	0	RP11-109D20.2	RP11-109D20.2	0	15	n/a	n/a	4.22e-01	1.437
1089883	ENSG00000104899	265	AMH	anti-Mullerian hormone	268	19	n/a	n/a	4.38e-01	1.437
1086922	ENSG00000004799	5134	PDK4	pyruvate dehydrogenase kinase, isozyme 4	5166	7	n/a	n/a	4.26e-01	1.437
1094745	ENSG00000139410	76678	SDSL	serine dehydratase-like	113675	12	n/a	n/a	4.27e-01	1.437
1105675	ENSG00000206503	3087	HLA-A	major histocompatibility complex, class I, A	3105	6	n/a	n/a	4.30e-01	1.437
1099742	ENSG00000170271	10668	C5orf4	chromosome 5 open reading frame 4	10826	5	n/a	n/a	4.38e-01	1.436
1099962	ENSG00000171161	55697	ZNF672	zinc finger protein 672	79894	1	n/a	n/a	4.44e-01	1.436
1099973	ENSG00000171206	57285	TRIM8	tripartite motif containing 8	81603	10	n/a	n/a	4.29e-01	1.436
1101266	ENSG00000177606	3700	JUN	jun proto-oncogene	3725	1	n/a	n/a	4.23e-01	1.436
279819863	ENSG00000228288	157122557	RP11-480I12.3	RP11-480I12.3	100506696	1	n/a	n/a	4.34e-01	1.435
1099166	ENSG00000167799	90199	NUDT8	nudix (nucleoside diphosphate linked moiety X)-type motif 8	254552	11	n/a	n/a	4.30e-01	1.435
1092804	ENSG00000127249	58449	ATP13A4	ATPase type 13A4	84239	3	n/a	n/a	4.22e-01	1.435
279660346	ENSG00000200253	0	U6	U6 spliceosomal RNA	0	10	n/a	n/a	4.01e-01	1.435
1102075	ENSG00000182324	3745	KCNJ14	potassium inwardly-rectifying channel, subfamily J, member 14	3770	19	n/a	n/a	4.38e-01	1.435
1099203	ENSG00000167969	1620	ECI1	enoyl-CoA delta isomerase 1	1632	16	n/a	n/a	4.25e-01	1.435
1099480	ENSG00000169105	76648	CHST14	carbohydrate (N-acetylgalactosamine 4-0) sulfotransferase 14	113189	15	n/a	n/a	4.46e-01	1.435
1093915	ENSG00000135063	9277	FAM189A2	family with sequence similarity 189, member A2	9413	9	n/a	n/a	4.22e-01	1.435
1087904	ENSG00000068079	3410	IFI35	interferon-induced protein 35	3430	17	n/a	n/a	4.28e-01	1.434
1091597	ENSG00000117362	30589	APH1A	anterior pharynx defective 1 homolog A (C. elegans)	51107	1	n/a	n/a	4.43e-01	1.434
1090458	ENSG00000108622	3364	ICAM2	intercellular adhesion molecule 2	3384	17	n/a	n/a	4.23e-01	1.434
279991670	ENSG00000245970	0	KB-1208A12.3	KB-1208A12.3	0	8	n/a	n/a	4.30e-01	1.434
279962419	ENSG00000242041	0	RP11-70F11.2	RP11-70F11.2	0	12	n/a	n/a	4.29e-01	1.434
1089874	ENSG00000104883	60238	PEX11G	peroxisomal biogenesis factor 11 gamma	92960	19	n/a	n/a	4.39e-01	1.434
1099329	ENSG00000168461	10873	RAB31	RAB31, member RAS oncogene family	11031	18	n/a	n/a	4.28e-01	1.433
1106889	ENSG00000225138	0	CTD-2228K2.7	CTD-2228K2.7	0	5	n/a	n/a	4.23e-01	1.433
1089777	ENSG00000104267	756	CA2	carbonic anhydrase II	760	8	n/a	n/a	4.22e-01	1.433
279896849	ENSG00000235098	134900	ANKRD65	ankyrin repeat domain 65	441869	1	n/a	n/a	4.35e-01	1.433
1091226	ENSG00000114790	25833	ARHGEF26	Rho guanine nucleotide exchange factor (GEF) 26	26084	3	n/a	n/a	4.29e-01	1.432
1098979	ENSG00000167107	56022	ACSF2	acyl-CoA synthetase family member 2	80221	17	n/a	n/a	4.23e-01	1.432
1087326	ENSG00000026559	3730	KCNG1	potassium voltage-gated channel, subfamily G, member 1	3755	20	n/a	n/a	4.25e-01	1.432
279946628	ENSG00000240233	0	AF111168.1	AF111168.1	0	14	n/a	n/a	4.28e-01	1.432
1091650	ENSG00000117691	29670	NENF	neudesin neurotrophic factor	29937	1	n/a	n/a	4.39e-01	1.432
279789431	ENSG00000225573	0	RPL35P5	ribosomal protein L35 pseudogene 5	0	7	n/a	n/a	3.83e-01	1.432
1096952	ENSG00000156639	38116	ZFAND3	zinc finger, AN1-type domain 3	60685	6	n/a	n/a	4.39e-01	1.432
1102716	ENSG00000184990	10425	SIVA1	SIVA1, apoptosis-inducing factor	10572	14	n/a	n/a	4.34e-01	1.432
1097643	ENSG00000162174	55951	ASRGL1	asparaginase like 1	80150	11	n/a	n/a	4.24e-01	1.432
1095012	ENSG00000141295	59927	SCRN2	secernin 2	90507	17	n/a	n/a	4.39e-01	1.431
1090001	ENSG00000105467	23300	SYNGR4	synaptogyrin 4	23546	19	n/a	n/a	4.33e-01	1.431
1093139	ENSG00000130222	10754	GADD45G	growth arrest and DNA-damage-inducible, gamma	10912	9	n/a	n/a	4.22e-01	1.431
1094263	ENSG00000136840	26835	ST6GALNAC4	ST6 (alpha-N-acetyl-neuraminyl-2,3-beta-galactosyl-1,3)-N-acetylgalactosaminide alpha-2,6-sialyltransferase 4	27090	9	n/a	n/a	4.37e-01	1.431
1095948	ENSG00000147813	60252	NAPRT1	nicotinate phosphoribosyltransferase domain containing 1	93100	8	n/a	n/a	4.38e-01	1.431
1097547	ENSG00000161326	10914	DUSP14	dual specificity phosphatase 14	11072	17	n/a	n/a	4.32e-01	1.430
279858549	ENSG00000231747	0	AC079922.2	AC079922.2	0	2	n/a	n/a	4.39e-01	1.430
1096411	ENSG00000152022	79255	LIX1L	Lix1 homolog (mouse)-like	128077	1	n/a	n/a	4.32e-01	1.430
1101523	ENSG00000179085	33635	DPM3	dolichyl-phosphate mannosyltransferase polypeptide 3	54344	1	n/a	n/a	4.25e-01	1.430
1102294	ENSG00000183260	80053	ABHD16B	abhydrolase domain containing 16B	140701	20	n/a	n/a	4.38e-01	1.430
1092841	ENSG00000127540	10817	UQCR11	ubiquinol-cytochrome c reductase, complex III subunit XI	10975	19	n/a	n/a	4.30e-01	1.430
1100185	ENSG00000172081	79130	MOB3A	MOB kinase activator 3A	126308	19	n/a	n/a	4.34e-01	1.430
279981623	ENSG00000244053	0	RPL13AP2	ribosomal protein L13a pseudogene 2	0	14	n/a	n/a	4.04e-01	1.430
279820834	ENSG00000228360	0	RP11-365F18.1	RP11-365F18.1	0	7	n/a	n/a	3.97e-01	1.429
1101054	ENSG00000176533	2771	GNG7	guanine nucleotide binding protein (G protein), gamma 7	2788	19	n/a	n/a	4.38e-01	1.429
1104825	ENSG00000198937	81191	CCDC167	coiled-coil domain containing 167	154467	6	n/a	n/a	4.38e-01	1.429
1101485	ENSG00000178927	55227	C17orf62	chromosome 17 open reading frame 62	79415	17	n/a	n/a	4.33e-01	1.429
279784987	ENSG00000225200	0	AB019441.29	AB019441.29	0	14	n/a	n/a	4.35e-01	1.429
279236391	ENSG00000155254	57984	MARVELD1	MARVEL domain containing 1	83742	10	n/a	n/a	4.28e-01	1.429
279754599	ENSG00000221555	0	AC068669.1	AC068669.1	0	17	n/a	n/a	4.35e-01	1.429
279792178	ENSG00000225808	0	AC079305.9	AC079305.9	0	2	n/a	n/a	4.22e-01	1.429
280080963	ENSG00000255098	0	RP11-481A20.11	Uncharacterized protein	0	8	n/a	n/a	4.35e-01	1.428
1095406	ENSG00000143845	34513	ETNK2	ethanolamine kinase 2	55224	1	n/a	n/a	3.88e-01	1.428
280045448	ENSG00000252147	0	Y_RNA	Y RNA	0	X	n/a	n/a	4.29e-01	1.428
280071006	ENSG00000254452	0	RP11-867G23.4	RP11-867G23.4	0	11	n/a	n/a	4.33e-01	1.428
1094095	ENSG00000135940	1320	COX5B	cytochrome c oxidase subunit Vb	1329	2	n/a	n/a	4.34e-01	1.428
278951820	ENSG00000126005	0	MT1P3	metallothionein 1 pseudogene 3	0	20	n/a	n/a	4.22e-01	1.428
1098639	ENSG00000165802	25761	NELF	nasal embryonic LHRH factor	26012	9	n/a	n/a	4.31e-01	1.428
1093243	ENSG00000130751	4830	NPAS1	neuronal PAS domain protein 1	4861	19	n/a	n/a	4.30e-01	1.428
1100697	ENSG00000174628	78980	IQCK	IQ motif containing K	124152	16	n/a	n/a	3.94e-01	1.428
279501158	ENSG00000180230	0	RP11-198M6.2	RP11-198M6.2	0	10	n/a	n/a	4.31e-01	1.428
279890499	ENSG00000234565	0	COX6B1P1	cytochrome c oxidase subunit VIb polypeptide 1 (ubiquitous) pseudogene 1	0	7	n/a	n/a	4.30e-01	1.427
1106448	ENSG00000217930	30508	PAM16	presequence translocase-associated motor 16 homolog (S. cerevisiae)	51025	16	n/a	n/a	4.32e-01	1.427
1096736	ENSG00000154721	37308	JAM2	junctional adhesion molecule 2	58494	21	n/a	n/a	4.38e-01	1.427
1095082	ENSG00000141639	5564	MAPK4	mitogen-activated protein kinase 4	5596	18	n/a	n/a	4.20e-01	1.427
1091566	ENSG00000117115	11080	PADI2	peptidyl arginine deiminase, type II	11240	1	n/a	n/a	4.31e-01	1.427
1086951	ENSG00000005243	30708	COPZ2	coatomer protein complex, subunit zeta 2	51226	17	n/a	n/a	4.39e-01	1.426
1094017	ENSG00000135540	36500	NHSL1	NHS-like 1	57224	6	n/a	n/a	4.25e-01	1.426
1100711	ENSG00000174721	80303	FGFBP3	fibroblast growth factor binding protein 3	143282	10	n/a	n/a	4.33e-01	1.426
1092726	ENSG00000126458	6204	RRAS	related RAS viral (r-ras) oncogene homolog	6237	19	n/a	n/a	4.41e-01	1.426
1091225	ENSG00000114786	0	RP11-155D18.11	Uncharacterized protein	0	3	n/a	n/a	4.37e-01	1.426
1087778	ENSG00000064961	10215	HMG20B	high mobility group 20B	10362	19	n/a	n/a	4.31e-01	1.426
1101915	ENSG00000181481	58492	RNF135	ring finger protein 135	84282	17	n/a	n/a	4.23e-01	1.425
1101939	ENSG00000181649	7219	PHLDA2	pleckstrin homology-like domain, family A, member 2	7262	11	n/a	n/a	4.28e-01	1.425
279998510	ENSG00000248180	0	GAPDHP60	glyceraldehyde-3-phosphate dehydrogenase pseudogene 60	0	4	n/a	n/a	4.34e-01	1.425
280096507	ENSG00000256514	0	AP003419.11	AP003419.11	0	11	n/a	n/a	4.48e-01	1.425
279748239	ENSG00000218748	0	DBIP1	diazepam binding inhibitor (GABA receptor modulator, acyl-CoA binding protein) pseudogene 1	0	6	n/a	n/a	3.83e-01	1.425
1096280	ENSG00000151012	23410	SLC7A11	solute carrier family 7 (anionic amino acid transporter light chain, xc- system), member 11	23657	4	n/a	n/a	4.39e-01	1.425
1108238	ENSG00000233913	0	CTC-575D19.1	CTC-575D19.1	0	5	n/a	n/a	4.38e-01	1.425
280107393	ENSG00000257653	0	RP11-579D7.2	RP11-579D7.2	0	12	n/a	n/a	4.37e-01	1.425
1087557	ENSG00000050767	60055	COL23A1	collagen, type XXIII, alpha 1	91522	5	n/a	n/a	4.31e-01	1.424
1104755	ENSG00000198822	2896	GRM3	glutamate receptor, metabotropic 3	2913	7	n/a	n/a	4.34e-01	1.424
279907937	ENSG00000236165	0	AC011816.3	AC011816.3	0	3	n/a	n/a	4.40e-01	1.424
1100498	ENSG00000173546	1453	CSPG4	chondroitin sulfate proteoglycan 4	1464	15	n/a	n/a	4.30e-01	1.424
279671717	ENSG00000203772	149607	SPRN	shadow of prion protein homolog (zebrafish)	503542	10	n/a	n/a	4.40e-01	1.424
1108853	ENSG00000238045	0	AC009133.1	Uncharacterized protein	0	16	n/a	n/a	4.33e-01	1.423
280101792	ENSG00000257096	0	AE000658.22	AE000658.22	0	14	n/a	n/a	4.36e-01	1.423
279499535	ENSG00000179997	0	AC010894.4	AC010894.4	0	2	n/a	n/a	4.22e-01	1.423
1087241	ENSG00000017483	60216	SLC38A5	solute carrier family 38, member 5	92745	X	n/a	n/a	4.30e-01	1.423
1099127	ENSG00000167701	2858	GPT	glutamic-pyruvate transaminase (alanine aminotransferase)	2875	8	n/a	n/a	4.28e-01	1.422
1102777	ENSG00000185187	37731	SIGIRR	single immunoglobulin and toll-interleukin 1 receptor (TIR) domain	59307	11	n/a	n/a	4.28e-01	1.422
1105019	ENSG00000204128	90415	C2orf72	chromosome 2 open reading frame 72	257407	2	n/a	n/a	4.37e-01	1.422
280102934	ENSG00000257222	0	RP11-554E23.4	RP11-554E23.4	0	12	n/a	n/a	3.55e-01	1.422
1088992	ENSG00000099785	30738	MARCH2	membrane-associated ring finger (C3HC4) 2	51257	19	n/a	n/a	4.37e-01	1.421
1102780	ENSG00000185201	10434	IFITM2	interferon induced transmembrane protein 2 (1-8D)	10581	11	n/a	n/a	4.31e-01	1.421
1095918	ENSG00000147571	1383	CRH	corticotropin releasing hormone	1392	8	n/a	n/a	4.32e-01	1.421
1098168	ENSG00000164047	816	CAMP	cathelicidin antimicrobial peptide	820	3	n/a	n/a	3.84e-01	1.421
280027726	ENSG00000250571	2721	GLI4	GLI family zinc finger 4	2738	8	n/a	n/a	4.33e-01	1.421
1100367	ENSG00000172889	30644	EGFL7	EGF-like-domain, multiple 7	51162	9	n/a	n/a	4.38e-01	1.420
1087728	ENSG00000063177	6109	RPL18	ribosomal protein L18	6141	19	n/a	n/a	4.28e-01	1.420
1093994	ENSG00000135446	1014	CDK4	cyclin-dependent kinase 4	1019	12	n/a	n/a	4.25e-01	1.420
279911549	ENSG00000236494	0	RP11-89N17.4	RP11-89N17.4	0	7	n/a	n/a	4.39e-01	1.420
1106551	ENSG00000221946	33127	FXYD7	FXYD domain containing ion transport regulator 7	53822	19	n/a	n/a	4.30e-01	1.420
1092639	ENSG00000125844	6205	RRBP1	ribosome binding protein 1 homolog 180kDa (dog)	6238	20	n/a	n/a	4.38e-01	1.420
1102731	ENSG00000185033	10362	SEMA4B	sema domain, immunoglobulin domain (Ig), transmembrane domain (TM) and short cytoplasmic domain, (semaphorin) 4B	10509	15	n/a	n/a	4.25e-01	1.419
1099391	ENSG00000168748	762	CA7	carbonic anhydrase VII	766	16	n/a	n/a	4.34e-01	1.419
1096189	ENSG00000149806	2182	FAU	Finkel-Biskis-Reilly murine sarcoma virus (FBR-MuSV) ubiquitously expressed	2197	11	n/a	n/a	4.25e-01	1.419
1093933	ENSG00000135144	1828	DTX1	deltex homolog 1 (Drosophila)	1840	12	n/a	n/a	4.40e-01	1.419
279728145	ENSG00000214121	0	RP11-382H24.3	RP11-382H24.3	0	9	n/a	n/a	4.24e-01	1.418
1088227	ENSG00000076662	3365	ICAM3	intercellular adhesion molecule 3	3385	19	n/a	n/a	4.20e-01	1.418
280083068	ENSG00000255224	0	CTD-3065J16.9	CTD-3065J16.9	0	8	n/a	n/a	4.31e-01	1.417
1102577	ENSG00000184371	1424	CSF1	colony stimulating factor 1 (macrophage)	1435	1	n/a	n/a	4.38e-01	1.417
279992950	ENSG00000246375	0	RP11-10L7.1	RP11-10L7.1	0	4	n/a	n/a	3.77e-01	1.417
1104659	ENSG00000198598	4300	MMP17	matrix metallopeptidase 17 (membrane-inserted)	4326	12	n/a	n/a	4.29e-01	1.417
1091232	ENSG00000114853	60242	ZBTB47	zinc finger and BTB domain containing 47	92999	3	n/a	n/a	4.34e-01	1.417
1095135	ENSG00000142178	80847	SIK1	salt-inducible kinase 1	150094	21	n/a	n/a	4.43e-01	1.417
1094465	ENSG00000137825	3681	ITPKA	inositol-trisphosphate 3-kinase A	3706	15	n/a	n/a	4.38e-01	1.417
279509320	ENSG00000181511	0	RP4-655L22.4	RP4-655L22.4	0	X	n/a	n/a	4.35e-01	1.417
280072754	ENSG00000254578	0	CTD-2517M22.16	Uncharacterized protein	0	8	n/a	n/a	4.23e-01	1.416
1088078	ENSG00000072778	34	ACADVL	acyl-CoA dehydrogenase, very long chain	37	17	n/a	n/a	4.23e-01	1.416
1091807	ENSG00000119471	58473	HSDL2	hydroxysteroid dehydrogenase like 2	84263	9	n/a	n/a	4.30e-01	1.416
1106668	ENSG00000223722	0	RP11-467L13.5	RP11-467L13.5	0	12	n/a	n/a	4.39e-01	1.416
1089742	ENSG00000103876	2169	FAH	fumarylacetoacetate hydrolase (fumarylacetoacetase)	2184	15	n/a	n/a	4.34e-01	1.416
1087355	ENSG00000030582	2879	GRN	granulin	2896	17	n/a	n/a	4.29e-01	1.416
1105871	ENSG00000213523	9867	SRA1	steroid receptor RNA activator 1	10011	5	n/a	n/a	4.45e-01	1.416
1088631	ENSG00000087903	5958	RFX2	regulatory factor X, 2 (influences HLA class II expression)	5990	19	n/a	n/a	4.23e-01	1.416
1102740	ENSG00000185052	36693	SLC24A3	solute carrier family 24 (sodium/potassium/calcium exchanger), member 3	57419	20	n/a	n/a	3.91e-01	1.416
1089977	ENSG00000105372	6190	RPS19	ribosomal protein S19	6223	19	n/a	n/a	4.37e-01	1.416
1087850	ENSG00000066468	2248	FGFR2	fibroblast growth factor receptor 2	2263	10	n/a	n/a	4.24e-01	1.416
1102701	ENSG00000184925	94835	LCN12	lipocalin 12	286256	9	n/a	n/a	4.36e-01	1.416
279723829	ENSG00000213661	0	RP11-510I6.2	RP11-510I6.2	0	5	n/a	n/a	4.38e-01	1.415
1094200	ENSG00000136490	56548	LIMD2	LIM domain containing 2	80774	17	n/a	n/a	4.30e-01	1.415
280093176	ENSG00000256116	0	RP11-783K16.14	RP11-783K16.14	0	11	n/a	n/a	4.22e-01	1.415
1099164	ENSG00000167797	10117	CDK2AP2	cyclin-dependent kinase 2 associated protein 2	10263	11	n/a	n/a	4.36e-01	1.415
279948863	ENSG00000240463	0	RPS19P3	ribosomal protein S19 pseudogene 3	0	14	n/a	n/a	4.42e-01	1.415
279711734	ENSG00000211535	0	MIR711	microRNA 711	0	3	n/a	n/a	4.29e-01	1.415
279849163	ENSG00000230910	0	RP3-525N10.2	RP3-525N10.2	0	6	n/a	n/a	3.97e-01	1.415
1105002	ENSG00000204060	0	FOXO6	forkhead box O6	0	1	n/a	n/a	4.35e-01	1.415
1096743	ENSG00000154764	7433	WNT7A	wingless-type MMTV integration site family, member 7A	7476	3	n/a	n/a	4.24e-01	1.414
1101351	ENSG00000178096	30510	BOLA1	bolA homolog 1 (E. coli)	51027	1	n/a	n/a	4.30e-01	1.414
1093573	ENSG00000132821	79288	VSTM2L	V-set and transmembrane domain containing 2 like	128434	20	n/a	n/a	4.22e-01	1.414
1091995	ENSG00000120738	1945	EGR1	early growth response 1	1958	5	n/a	n/a	4.20e-01	1.414
280089811	ENSG00000255749	0	RP11-134N1.3	RP11-134N1.3	0	12	n/a	n/a	4.23e-01	1.414
1105113	ENSG00000204377	0	C1orf134	chromosome 1 open reading frame 134	0	1	n/a	n/a	4.28e-01	1.414
280040979	ENSG00000251596	0	HADHAP1	hydroxyacyl-CoA dehydrogenase/3-ketoacyl-CoA thiolase/enoyl-CoA hydratase (trifunctional protein), alpha subunit pseudogene 1	0	4	n/a	n/a	4.32e-01	1.414
280038310	ENSG00000251400	0	ALDH7A1P1	aldehyde dehydrogenase 7 family, member A1 pseudogene 1	0	5	n/a	n/a	4.24e-01	1.414
1108397	ENSG00000234965	0	SHISA8	shisa homolog 8 (Xenopus laevis)	0	22	n/a	n/a	4.31e-01	1.414
1104799	ENSG00000198892	80779	SHISA4	shisa homolog 4 (Xenopus laevis)	149345	1	n/a	n/a	4.30e-01	1.414
1097783	ENSG00000162772	464	ATF3	activating transcription factor 3	467	1	n/a	n/a	4.25e-01	1.413
1086899	ENSG00000003249	54847	DBNDD1	dysbindin (dystrobrevin binding protein 1) domain containing 1	79007	16	n/a	n/a	4.33e-01	1.413
279869944	ENSG00000232734	0	ATP5G1P7	ATP synthase, H+ transporting, mitochondrial Fo complex, subunit C1 (subunit 9) pseudogene 7	0	10	n/a	n/a	4.25e-01	1.413
1106481	ENSG00000219607	169334	PPP1R3G	protein phosphatase 1, regulatory subunit 3G	648791	6	n/a	n/a	4.29e-01	1.413
1089034	ENSG00000099992	58108	TBC1D10A	TBC1 domain family, member 10A	83874	22	n/a	n/a	4.34e-01	1.413
1097696	ENSG00000162482	22732	AKR7A3	aldo-keto reductase family 7, member A3 (aflatoxin aldehyde reductase)	22977	1	n/a	n/a	4.38e-01	1.412
1101238	ENSG00000177469	94186	PTRF	polymerase I and transcript release factor	284119	17	n/a	n/a	4.22e-01	1.412
1088985	ENSG00000099625	90242	C19orf26	chromosome 19 open reading frame 26	255057	19	n/a	n/a	4.25e-01	1.412
279968654	ENSG00000242712	0	AP003392.1	AP003392.1	0	11	n/a	n/a	4.33e-01	1.412
1094257	ENSG00000136826	9180	KLF4	Kruppel-like factor 4 (gut)	9314	9	n/a	n/a	4.24e-01	1.412
1089855	ENSG00000104823	1879	ECH1	enoyl CoA hydratase 1, peroxisomal	1891	19	n/a	n/a	4.25e-01	1.411
279675026	ENSG00000204055	0	RP11-247A12.2	RP11-247A12.2	0	9	n/a	n/a	4.38e-01	1.411
279891610	ENSG00000234664	0	HMGN2P5	high mobility group nucleosomal binding domain 2 pseudogene 5	0	15	n/a	n/a	4.31e-01	1.411
280060132	ENSG00000253690	0	RP11-380I10.4	RP11-380I10.4	0	8	n/a	n/a	4.38e-01	1.411
1100464	ENSG00000173372	708	C1QA	complement component 1, q subcomponent, A chain	712	1	n/a	n/a	4.31e-01	1.411
279844812	ENSG00000230521	0	HCG4P7	HLA complex group 4 pseudogene 7	0	6	n/a	n/a	4.24e-01	1.411
1090039	ENSG00000105642	3755	KCNN1	potassium intermediate/small conductance calcium-activated channel, subfamily N, member 1	3780	19	n/a	n/a	4.33e-01	1.411
279661494	ENSG00000200597	0	U1	U1 spliceosomal RNA	0	6	n/a	n/a	4.21e-01	1.411
1101236	ENSG00000177465	78933	ACOT4	acyl-CoA thioesterase 4	122970	14	n/a	n/a	2.47e-01	1.410
279749168	ENSG00000219451	85877	AC005251.3	AC005251.3	222901	7	n/a	n/a	4.45e-01	1.410
1097533	ENSG00000161179	80864	YDJC	YdjC homolog (bacterial)	150223	22	n/a	n/a	4.31e-01	1.410
1097284	ENSG00000159335	5731	PTMS	parathymosin	5763	12	n/a	n/a	4.30e-01	1.410
1100469	ENSG00000173402	1593	DAG1	dystroglycan 1 (dystrophin-associated glycoprotein 1)	1605	3	n/a	n/a	4.37e-01	1.410
279732919	ENSG00000214748	0	RP11-332E4.1	RP11-332E4.1	0	X	n/a	n/a	4.28e-01	1.409
1092913	ENSG00000128283	10976	CDC42EP1	CDC42 effector protein (Rho GTPase binding) 1	11135	22	n/a	n/a	4.28e-01	1.409
279896533	ENSG00000235071	0	RP11-759L5.2	RP11-759L5.2	0	X	n/a	n/a	4.22e-01	1.409
1095875	ENSG00000147255	3522	IGSF1	immunoglobulin superfamily, member 1	3547	X	n/a	n/a	4.44e-01	1.409
1090778	ENSG00000111328	8048	CDK2AP1	cyclin-dependent kinase 2 associated protein 1	8099	12	n/a	n/a	4.31e-01	1.409
1097144	ENSG00000158270	56746	COLEC12	collectin sub-family member 12	81035	18	n/a	n/a	4.28e-01	1.409
279880509	ENSG00000233668	0	RP11-571F15.3	RP11-571F15.3	0	9	n/a	n/a	4.25e-01	1.409
1088591	ENSG00000087076	30653	HSD17B14	hydroxysteroid (17-beta) dehydrogenase 14	51171	19	n/a	n/a	3.89e-01	1.409
1100353	ENSG00000172809	6137	RPL38	ribosomal protein L38	6169	17	n/a	n/a	3.80e-01	1.409
1099429	ENSG00000168899	10633	VAMP5	vesicle-associated membrane protein 5 (myobrevin)	10791	2	n/a	n/a	3.80e-01	1.408
279909104	ENSG00000236281	0	AC093106.5	AC093106.5	0	7	n/a	n/a	4.23e-01	1.408
1100318	ENSG00000172663	55995	TMEM134	transmembrane protein 134	80194	11	n/a	n/a	4.24e-01	1.408
279959518	ENSG00000241732	0	RP11-38P22.2	RP11-38P22.2	0	3	n/a	n/a	3.76e-01	1.408
1087195	ENSG00000013306	31109	SLC25A39	solute carrier family 25, member 39	51629	17	n/a	n/a	4.33e-01	1.408
1099050	ENSG00000167434	758	CA4	carbonic anhydrase IV	762	17	n/a	n/a	4.31e-01	1.408
1108995	ENSG00000241563	1316	CORT	cortistatin	1325	1	n/a	n/a	4.32e-01	1.408
1090016	ENSG00000105520	41323	AC024575.1	Lipid phosphate phosphatase-related protein type 2	64748	19	n/a	n/a	4.28e-01	1.408
1096141	ENSG00000149485	3967	FADS1	fatty acid desaturase 1	3992	11	n/a	n/a	4.34e-01	1.407
1098554	ENSG00000165475	30566	CRYL1	crystallin, lambda 1	51084	13	n/a	n/a	4.23e-01	1.407
1089015	ENSG00000099904	29536	ZDHHC8	zinc finger, DHHC-type containing 8	29801	22	n/a	n/a	4.24e-01	1.407
1099193	ENSG00000167930	58202	ITFG3	integrin alpha FG-GAP repeat containing 3	83986	16	n/a	n/a	4.33e-01	1.407
1099730	ENSG00000170231	2157	FABP6	fatty acid binding protein 6, ileal	2172	5	n/a	n/a	4.29e-01	1.406
279957575	ENSG00000241511	0	RPS15AP24	ribosomal protein S15a pseudogene 24	0	8	n/a	n/a	4.25e-01	1.406
279706131	ENSG00000207175	0	U1	U1 spliceosomal RNA	0	X	n/a	n/a	4.23e-01	1.406
1102165	ENSG00000182704	25736	TSKU	tsukushi small leucine rich proteoglycan homolog (Xenopus laevis)	25987	11	n/a	n/a	3.84e-01	1.406
279891847	ENSG00000234688	0	RP1-293L6.1	RP1-293L6.1	0	22	n/a	n/a	4.22e-01	1.406
1097893	ENSG00000163191	6249	S100A11	S100 calcium binding protein A11	6282	1	n/a	n/a	4.22e-01	1.406
1087592	ENSG00000054148	28821	PHPT1	phosphohistidine phosphatase 1	29085	9	n/a	n/a	4.22e-01	1.406
279735880	ENSG00000215006	0	CHCHD2P2	coiled-coil-helix-coiled-coil-helix domain containing 2 pseudogene 2	0	5	n/a	n/a	4.28e-01	1.405
1102410	ENSG00000183691	9115	NOG	noggin	9241	17	n/a	n/a	4.38e-01	1.405
1090132	ENSG00000106018	7391	VIPR2	vasoactive intestinal peptide receptor 2	7434	7	n/a	n/a	4.31e-01	1.405
279762842	ENSG00000223298	0	RNY3P8	RNA, Ro-associated Y3 pseudogene 8	0	13	n/a	n/a	4.29e-01	1.405
1093652	ENSG00000133265	23393	HSPBP1	HSPA (heat shock 70kDa) binding protein, cytoplasmic cochaperone 1	23640	19	n/a	n/a	4.33e-01	1.405
1104761	ENSG00000198832	79976	RP3-412A9.11	Selenoprotein M	140606	22	n/a	n/a	4.30e-01	1.404
1089759	ENSG00000104112	28842	SCG3	secretogranin III	29106	15	n/a	n/a	4.30e-01	1.404
1092413	ENSG00000124302	40978	CHST8	carbohydrate (N-acetylgalactosamine 4-0) sulfotransferase 8	64377	19	n/a	n/a	4.38e-01	1.404
280103588	ENSG00000257286	0	RP11-545P7.4	RP11-545P7.4	0	12	n/a	n/a	4.37e-01	1.404
279596568	ENSG00000189343	0	AC004448.3	AC004448.3	0	17	n/a	n/a	4.30e-01	1.404
1095536	ENSG00000144713	6129	RPL32	ribosomal protein L32	6161	3	n/a	n/a	4.39e-01	1.404
1095798	ENSG00000146677	0	AC004453.8	AC004453.8	0	7	n/a	n/a	4.25e-01	1.404
1105919	ENSG00000213853	1998	EMP2	epithelial membrane protein 2	2013	16	n/a	n/a	4.46e-01	1.403
1090718	ENSG00000110881	38	ACCN2	amiloride-sensitive cation channel 2, neuronal	41	12	n/a	n/a	4.47e-01	1.403
1095985	ENSG00000148204	94824	CRB2	crumbs homolog 2 (Drosophila)	286204	9	n/a	n/a	4.35e-01	1.403
1103219	ENSG00000186994	90379	KANK3	KN motif and ankyrin repeat domains 3	256949	19	n/a	n/a	4.32e-01	1.403
1091599	ENSG00000117394	6477	SLC2A1	solute carrier family 2 (facilitated glucose transporter), member 1	6513	1	n/a	n/a	4.32e-01	1.403
280014618	ENSG00000249541	0	RP11-692C23.1	RP11-692C23.1	0	5	n/a	n/a	4.25e-01	1.403
1098734	ENSG00000166165	1143	CKB	creatine kinase, brain	1152	14	n/a	n/a	4.39e-01	1.403
1099255	ENSG00000168140	77642	VASN	vasorin	114990	16	n/a	n/a	4.37e-01	1.403
1087467	ENSG00000043355	7503	ZIC2	Zic family member 2	7546	13	n/a	n/a	4.25e-01	1.403
1094310	ENSG00000137033	59982	IL33	interleukin 33	90865	9	n/a	n/a	3.86e-01	1.402
1105815	ENSG00000213088	2516	DARC	Duffy blood group, chemokine receptor	2532	1	n/a	n/a	4.33e-01	1.402
1097809	ENSG00000162889	9133	MAPKAPK2	mitogen-activated protein kinase-activated protein kinase 2	9261	1	n/a	n/a	4.35e-01	1.402
1105979	ENSG00000214063	7063	TSPAN4	tetraspanin 4	7106	11	n/a	n/a	4.32e-01	1.402
1088334	ENSG00000079313	36728	REXO1	REX1, RNA exonuclease 1 homolog (S. cerevisiae)	57455	19	n/a	n/a	4.29e-01	1.402
1105763	ENSG00000212864	169833	RNF208	ring finger protein 208	727800	9	n/a	n/a	4.23e-01	1.402
280046078	ENSG00000252239	0	U6	U6 spliceosomal RNA	0	2	n/a	n/a	4.22e-01	1.402
1098096	ENSG00000163815	7080	CLEC3B	C-type lectin domain family 3, member B	7123	3	n/a	n/a	4.39e-01	1.402
280091690	ENSG00000255967	0	RP11-438L7.3	RP11-438L7.3	0	12	n/a	n/a	4.35e-01	1.401
280027278	ENSG00000250535	0	STK19P	serine/threonine kinase 19 pseudogene	0	6	n/a	n/a	4.39e-01	1.401
1095172	ENSG00000142530	76601	FAM71E1	family with sequence similarity 71, member E1	112703	19	n/a	n/a	4.31e-01	1.400
1100243	ENSG00000172340	8724	SUCLG2	succinate-CoA ligase, GDP-forming, beta subunit	8801	3	n/a	n/a	4.23e-01	1.400
279963445	ENSG00000242162	0	RP11-128A6.3	RP11-128A6.3	0	7	n/a	n/a	4.32e-01	1.399
279929289	ENSG00000238041	0	RP11-59K5.1	RP11-59K5.1	0	11	n/a	n/a	4.28e-01	1.399
280001243	ENSG00000248405	0	PRR5-ARHGAP8	PRR5-ARHGAP8 readthrough	0	22	n/a	n/a	4.33e-01	1.399
1102468	ENSG00000183888	80799	C1orf64	chromosome 1 open reading frame 64	149563	1	n/a	n/a	4.37e-01	1.399
1101294	ENSG00000177728	9628	KIAA0195	KIAA0195	9772	17	n/a	n/a	4.32e-01	1.399
1107177	ENSG00000227097	0	RP11-742N3.1	RP11-742N3.1	0	11	n/a	n/a	3.82e-01	1.399
1098443	ENSG00000164967	79753	C9orf23	chromosome 9 open reading frame 23	138716	9	n/a	n/a	4.31e-01	1.399
1101577	ENSG00000179403	41419	VWA1	von Willebrand factor A domain containing 1	64856	1	n/a	n/a	4.30e-01	1.399
1101155	ENSG00000177045	80655	SIX5	SIX homeobox 5	147912	19	n/a	n/a	4.25e-01	1.399
1092194	ENSG00000122642	11163	FKBP9	FK506 binding protein 9, 63 kDa	11328	7	n/a	n/a	4.32e-01	1.399
1092629	ENSG00000125820	4790	NKX2-2	NK2 homeobox 2	4821	20	n/a	n/a	4.26e-01	1.398
1097067	ENSG00000157613	59994	CREB3L1	cAMP responsive element binding protein 3-like 1	90993	11	n/a	n/a	4.39e-01	1.398
1090566	ENSG00000109472	1354	CPE	carboxypeptidase E	1363	4	n/a	n/a	4.31e-01	1.398
1103406	ENSG00000187840	1963	EIF4EBP1	eukaryotic translation initiation factor 4E binding protein 1	1978	8	n/a	n/a	4.26e-01	1.397
1093285	ENSG00000130988	8981	RGN	regucalcin (senescence marker protein-30)	9104	X	n/a	n/a	4.33e-01	1.397
280098860	ENSG00000256813	0	RP11-804A23.4	RP11-804A23.4	0	11	n/a	n/a	4.30e-01	1.397
1101970	ENSG00000181826	1002216	RELL1	RELT-like 1	768211	4	n/a	n/a	4.42e-01	1.397
1107667	ENSG00000230291	0	RP11-244J10.1	RP11-244J10.1	0	12	n/a	n/a	4.31e-01	1.396
1088903	ENSG00000095321	1375	CRAT	carnitine O-acetyltransferase	1384	9	n/a	n/a	4.36e-01	1.396
1102115	ENSG00000182500	59066	ORAI1	ORAI calcium release-activated calcium modulator 1	84876	12	n/a	n/a	4.29e-01	1.396
1087157	ENSG00000011304	5693	PTBP1	polypyrimidine tract binding protein 1	5725	19	n/a	n/a	4.24e-01	1.396
279717439	ENSG00000212588	166966	SNORA26	small nucleolar RNA, H/ACA box 26	677810	4	n/a	n/a	4.22e-01	1.396
1108913	ENSG00000239779	23313	WBP1	WW domain binding protein 1	23559	2	n/a	n/a	4.38e-01	1.396
1096419	ENSG00000152082	55898	MZT2B	mitotic spindle organizing protein 2B	80097	2	n/a	n/a	4.27e-01	1.395
1092164	ENSG00000122390	55705	NAA60	N(alpha)-acetyltransferase 60, NatF catalytic subunit	79903	16	n/a	n/a	4.31e-01	1.395
1104395	ENSG00000197798	55410	FAM118B	family with sequence similarity 118, member B	79607	11	n/a	n/a	4.31e-01	1.395
1096547	ENSG00000153048	23343	CARHSP1	calcium regulated heat stable protein 1, 24kDa	23589	16	n/a	n/a	4.22e-01	1.395
1094958	ENSG00000140931	78971	CMTM3	CKLF-like MARVEL transmembrane domain containing 3	123920	16	n/a	n/a	4.31e-01	1.395
1089710	ENSG00000103495	4125	MAZ	MYC-associated zinc finger protein (purine-binding transcription factor)	4150	16	n/a	n/a	4.39e-01	1.395
1104158	ENSG00000197061	8306	HIST1H4C	histone cluster 1, H4c	8364	6	n/a	n/a	4.36e-01	1.395
1091024	ENSG00000112977	1599	DAP	death-associated protein	1611	5	n/a	n/a	4.37e-01	1.394
280058568	ENSG00000253570	0	RNF5P1	ring finger protein 5 pseudogene 1	0	8	n/a	n/a	4.31e-01	1.394
1095974	ENSG00000148123	34175	RP11-35N6.1	Lipid phosphate phosphatase-related protein type 1	54886	9	n/a	n/a	4.24e-01	1.394
1089118	ENSG00000100258	60024	LMF2	lipase maturation factor 2	91289	22	n/a	n/a	4.38e-01	1.394
1099280	ENSG00000168268	41467	NT5DC2	5'-nucleotidase domain containing 2	64943	3	n/a	n/a	4.30e-01	1.394
280135928	ENSG00000259605	0	AC074212.5	AC074212.5	0	19	n/a	n/a	4.23e-01	1.394
279832400	ENSG00000229399	0	RP11-378J18.6	RP11-378J18.6	0	1	n/a	n/a	3.85e-01	1.394
280023250	ENSG00000250218	157129786	ALDH1L1-AS1	ALDH1L1 antisense RNA 1 (non-protein coding)	100874204	3	n/a	n/a	4.27e-01	1.394
1089177	ENSG00000100399	80879	CHADL	chondroadherin-like	150356	22	n/a	n/a	4.25e-01	1.394
1099217	ENSG00000167996	2479	FTH1	ferritin, heavy polypeptide 1	2495	11	n/a	n/a	3.75e-01	1.393
279731840	ENSG00000214612	0	RPS19P1	ribosomal protein S19 pseudogene 1	0	20	n/a	n/a	4.13e-01	1.393
1089907	ENSG00000104979	28710	C19orf53	chromosome 19 open reading frame 53	28974	19	n/a	n/a	4.25e-01	1.393
1108882	ENSG00000238243	110048	OR2W3	olfactory receptor, family 2, subfamily W, member 3	343171	1	n/a	n/a	4.25e-01	1.393
1090425	ENSG00000108439	34452	PNPO	pyridoxamine 5'-phosphate oxidase	55163	17	n/a	n/a	3.86e-01	1.393
1087784	ENSG00000065054	9216	SLC9A3R2	solute carrier family 9 (sodium/hydrogen exchanger), member 3 regulator 2	9351	16	n/a	n/a	4.34e-01	1.393
1096199	ENSG00000149932	78995	TMEM219	transmembrane protein 219	124446	16	n/a	n/a	4.26e-01	1.393
279951826	ENSG00000240821	0	RP11-352G18.1	RP11-352G18.1	0	15	n/a	n/a	4.23e-01	1.393
1088112	ENSG00000073712	10821	FERMT2	fermitin family member 2	10979	14	n/a	n/a	4.25e-01	1.393
279723682	ENSG00000213650	0	RP11-760D2.7	RP11-760D2.7	0	7	n/a	n/a	4.37e-01	1.393
1102787	ENSG00000185236	9105	RAB11B	RAB11B, member RAS oncogene family	9230	19	n/a	n/a	4.30e-01	1.392
279800788	ENSG00000226564	0	FTH1P20	ferritin, heavy polypeptide 1 pseudogene 20	0	2	n/a	n/a	4.30e-01	1.392
1099666	ENSG00000169908	4046	TM4SF1	transmembrane 4 L six family member 1	4071	3	n/a	n/a	4.34e-01	1.392
1100921	ENSG00000175826	23154	CTDNEP1	CTD nuclear envelope phosphatase 1	23399	17	n/a	n/a	4.28e-01	1.392
1091487	ENSG00000116661	25981	FBXO2	F-box protein 2	26232	1	n/a	n/a	4.31e-01	1.392
1096143	ENSG00000149489	6062	ROM1	retinal outer segment membrane protein 1	6094	11	n/a	n/a	3.87e-01	1.392
279926151	ENSG00000237768	0	RP11-344N10.2	RP11-344N10.2	0	10	n/a	n/a	4.33e-01	1.392
1106848	ENSG00000224877	94201	C17orf89	chromosome 17 open reading frame 89	284184	17	n/a	n/a	4.23e-01	1.392
279794082	ENSG00000225968	124627	PPP1R28	protein phosphatase 1, regulatory subunit 28	392617	7	n/a	n/a	4.24e-01	1.392
280062133	ENSG00000253810	0	RP11-109P6.1	RP11-109P6.1	0	8	n/a	n/a	4.32e-01	1.392
1086979	ENSG00000006016	9118	CRLF1	cytokine receptor-like factor 1	9244	19	n/a	n/a	4.25e-01	1.392
1088995	ENSG00000099800	26265	TIMM13	translocase of inner mitochondrial membrane 13 homolog (yeast)	26517	19	n/a	n/a	4.38e-01	1.392
1097038	ENSG00000157368	80520	IL34	interleukin 34	146433	16	n/a	n/a	4.23e-01	1.392
1103567	ENSG00000188493	94254	C19orf54	chromosome 19 open reading frame 54	284325	19	n/a	n/a	4.28e-01	1.391
1109120	ENSG00000243989	92	ACY1	aminoacylase 1	95	3	n/a	n/a	4.38e-01	1.391
279780020	ENSG00000224731	0	AC016716.2	AC016716.2	0	2	n/a	n/a	3.99e-01	1.391
279872700	ENSG00000232993	0	RP11-334A14.5	RP11-334A14.5	0	1	n/a	n/a	4.23e-01	1.391
1087449	ENSG00000041982	3351	TNC	tenascin C	3371	9	n/a	n/a	4.31e-01	1.391
1087089	ENSG00000008517	9110	IL32	interleukin 32	9235	16	n/a	n/a	4.30e-01	1.390
1088924	ENSG00000095906	9956	NUBP2	nucleotide binding protein 2	10101	16	n/a	n/a	4.25e-01	1.390
280055476	ENSG00000253346	0	CTD-3107M8.1	CTD-3107M8.1	0	8	n/a	n/a	4.45e-01	1.390
1099887	ENSG00000170892	54882	TSEN34	tRNA splicing endonuclease 34 homolog (S. cerevisiae)	79042	19	n/a	n/a	4.39e-01	1.390
279959578	ENSG00000241741	0	RP11-119H12.2	RP11-119H12.2	0	4	n/a	n/a	4.24e-01	1.390
1090077	ENSG00000105755	23229	ETHE1	ethylmalonic encephalopathy 1	23474	19	n/a	n/a	4.22e-01	1.390
1097344	ENSG00000159884	83729	CCDC107	coiled-coil domain containing 107	203260	9	n/a	n/a	4.26e-01	1.389
1107953	ENSG00000232112	30853	CCDC72	coiled-coil domain containing 72	51372	3	n/a	n/a	4.00e-01	1.389
1098424	ENSG00000164904	498	ALDH7A1	aldehyde dehydrogenase 7 family, member A1	501	5	n/a	n/a	4.28e-01	1.389
279918855	ENSG00000237176	0	RP11-813P10.2	RP11-813P10.2	0	12	n/a	n/a	4.32e-01	1.389
1100969	ENSG00000176101	8567	SSNA1	Sjogren syndrome nuclear autoantigen 1	8636	9	n/a	n/a	4.34e-01	1.389
1093650	ENSG00000133250	58540	ZNF414	zinc finger protein 414	84330	19	n/a	n/a	4.38e-01	1.389
1102256	ENSG00000183092	36869	BEGAIN	brain-enriched guanylate kinase-associated homolog (rat)	57596	14	n/a	n/a	4.29e-01	1.388
279884024	ENSG00000233971	0	AC067950.1	AC067950.1	0	2	n/a	n/a	4.35e-01	1.388
1095787	ENSG00000146540	58520	C7orf50	chromosome 7 open reading frame 50	84310	7	n/a	n/a	4.22e-01	1.388
1089431	ENSG00000101542	28053	CDH20	cadherin 20, type 2	28316	18	n/a	n/a	4.31e-01	1.388
279718649	ENSG00000213058	0	RP4-765C7.2	RP4-765C7.2	0	1	n/a	n/a	4.22e-01	1.388
1091591	ENSG00000117305	3135	HMGCL	3-hydroxymethyl-3-methylglutaryl-CoA lyase	3155	1	n/a	n/a	4.29e-01	1.388
279951106	ENSG00000240742	0	RP11-465L10.7	RP11-465L10.7	0	20	n/a	n/a	4.23e-01	1.388
1087983	ENSG00000070388	26751	FGF22	fibroblast growth factor 22	27006	19	n/a	n/a	4.32e-01	1.388
279709008	ENSG00000207707	1013216	MIR639	microRNA 639	693224	19	n/a	n/a	4.22e-01	1.388
1102614	ENSG00000184545	1838	DUSP8	dual specificity phosphatase 8	1850	11	n/a	n/a	4.33e-01	1.388
1095499	ENSG00000144476	36286	CXCR7	chemokine (C-X-C motif) receptor 7	57007	2	n/a	n/a	4.25e-01	1.388
279936989	ENSG00000239037	0	snoU13	Small nucleolar RNA U13	0	X	n/a	n/a	4.29e-01	1.387
1098165	ENSG00000164039	36177	BDH2	3-hydroxybutyrate dehydrogenase, type 2	56898	4	n/a	n/a	4.41e-01	1.387
280015018	ENSG00000249590	0	RP4-539M6.19	RP4-539M6.19	0	22	n/a	n/a	3.52e-01	1.387
279750744	ENSG00000220583	0	RPL35P2	ribosomal protein L35 pseudogene 2	0	6	n/a	n/a	3.74e-01	1.387
1087357	ENSG00000031081	36787	ARHGAP31	Rho GTPase activating protein 31	57514	3	n/a	n/a	4.39e-01	1.387
1105834	ENSG00000213221	169338	DNLZ	DNL-type zinc finger	728489	9	n/a	n/a	4.37e-01	1.387
280017561	ENSG00000249774	0	CTD-2206G10.2	CTD-2206G10.2	0	5	n/a	n/a	4.25e-01	1.387
1088350	ENSG00000079739	5204	PGM1	phosphoglucomutase 1	5236	1	n/a	n/a	4.32e-01	1.387
279725962	ENSG00000213939	0	RP11-314A20.1	RP11-314A20.1	0	17	n/a	n/a	4.17e-01	1.386
279985803	ENSG00000244485	0	RP11-150D5.1	RP11-150D5.1	0	16	n/a	n/a	4.03e-01	1.386
279917845	ENSG00000237077	0	AC105399.2	AC105399.2	0	2	n/a	n/a	4.28e-01	1.386
1094523	ENSG00000138085	30855	C2orf28	chromosome 2 open reading frame 28	51374	2	n/a	n/a	4.38e-01	1.386
1099611	ENSG00000169689	83627	STRA13	stimulated by retinoic acid 13 homolog (mouse)	201254	17	n/a	n/a	4.24e-01	1.386
1097483	ENSG00000160808	4608	MYL3	myosin, light chain 3, alkali; ventricular, skeletal, slow	4634	3	n/a	n/a	4.39e-01	1.386
1096803	ENSG00000155324	41826	GRAMD3	GRAM domain containing 3	65983	5	n/a	n/a	4.30e-01	1.386
279901831	ENSG00000235579	0	AC007283.4	AC007283.4	0	2	n/a	n/a	4.40e-01	1.386
1107921	ENSG00000231925	6852	TAPBP	TAP binding protein (tapasin)	6892	6	n/a	n/a	4.38e-01	1.386
1099575	ENSG00000169515	58203	CCDC8	coiled-coil domain containing 8	83987	19	n/a	n/a	4.33e-01	1.386
1100329	ENSG00000172725	36451	CORO1B	coronin, actin binding protein, 1B	57175	11	n/a	n/a	4.23e-01	1.386
1088262	ENSG00000077463	31028	SIRT6	sirtuin 6	51548	19	n/a	n/a	4.33e-01	1.386
279666457	ENSG00000202042	0	SNORD49B	small nucleolar RNA, C/D box 49B	0	17	n/a	n/a	4.35e-01	1.385
279494505	ENSG00000179277	0	MEIS3P1	Meis homeobox 3 pseudogene 1	0	17	n/a	n/a	4.33e-01	1.385
1093992	ENSG00000135441	2631	BLOC1S1	biogenesis of lysosomal organelles complex-1, subunit 1	2647	12	n/a	n/a	4.23e-01	1.385
1096593	ENSG00000153443	78991	FAM100A	family with sequence similarity 100, member A	124402	16	n/a	n/a	4.38e-01	1.385
279488997	ENSG00000178464	0	CTD-2192J16.15	CTD-2192J16.15	0	19	n/a	n/a	4.28e-01	1.384
279880347	ENSG00000233648	0	AC010095.6	AC010095.6	0	2	n/a	n/a	4.37e-01	1.384
1103637	ENSG00000188760	79433	TMEM198	transmembrane protein 198	130612	2	n/a	n/a	4.38e-01	1.384
1096970	ENSG00000156858	54834	PRR14	proline rich 14	78994	16	n/a	n/a	4.37e-01	1.384
1103449	ENSG00000188011	94467	C2orf85	chromosome 2 open reading frame 85	285093	2	n/a	n/a	4.31e-01	1.384
1094808	ENSG00000139832	34936	RAB20	RAB20, member RAS oncogene family	55647	13	n/a	n/a	3.55e-01	1.384
1090192	ENSG00000106400	10320	ZNHIT1	zinc finger, HIT-type containing 1	10467	7	n/a	n/a	4.38e-01	1.383
279720824	ENSG00000213326	0	RPS7P11	ribosomal protein S7 pseudogene 11	0	17	n/a	n/a	4.42e-01	1.383
1089481	ENSG00000101955	8348	SRPX	sushi-repeat containing protein, X-linked	8406	X	n/a	n/a	4.33e-01	1.383
1088996	ENSG00000099804	992	CDC34	cell division cycle 34 homolog (S. cerevisiae)	997	19	n/a	n/a	4.32e-01	1.383
1088869	ENSG00000092969	7000	TGFB2	transforming growth factor, beta 2	7042	1	n/a	n/a	4.28e-01	1.383
1102280	ENSG00000183186	79158	C2CD4C	C2 calcium-dependent domain containing 4C	126567	19	n/a	n/a	4.32e-01	1.382
1089398	ENSG00000101367	22675	MAPRE1	microtubule-associated protein, RP/EB family, member 1	22919	20	n/a	n/a	4.32e-01	1.382
1091882	ENSG00000119927	36951	GPAM	glycerol-3-phosphate acyltransferase, mitochondrial	57678	10	n/a	n/a	4.23e-01	1.382
1099387	ENSG00000168734	10983	PKIG	protein kinase (cAMP-dependent, catalytic) inhibitor gamma	11142	20	n/a	n/a	4.39e-01	1.382
1101142	ENSG00000176978	29685	DPP7	dipeptidyl-peptidase 7	29952	9	n/a	n/a	4.34e-01	1.382
279778820	ENSG00000224636	0	AC131971.3	AC131971.3	0	11	n/a	n/a	4.29e-01	1.382
1096763	ENSG00000154928	2032	EPHB1	EPH receptor B1	2047	3	n/a	n/a	4.32e-01	1.382
279797890	ENSG00000226308	0	RP4-813D12.3	RP4-813D12.3	0	20	n/a	n/a	4.37e-01	1.382
1099062	ENSG00000167508	4571	MVD	mevalonate (diphospho) decarboxylase	4597	16	n/a	n/a	4.38e-01	1.382
1089263	ENSG00000100767	59824	PAPLN	papilin, proteoglycan-like sulfated glycoprotein	89932	14	n/a	n/a	4.22e-01	1.382
1092363	ENSG00000124126	36853	PREX1	phosphatidylinositol-3,4,5-trisphosphate-dependent Rac exchange factor 1	57580	20	n/a	n/a	4.37e-01	1.382
1102071	ENSG00000182310	80619	LINC00085	long intergenic non-protein coding RNA 85	147650	19	n/a	n/a	4.45e-01	1.381
1100445	ENSG00000173264	36113	GPR137	G protein-coupled receptor 137	56834	11	n/a	n/a	4.35e-01	1.381
1102186	ENSG00000182809	1388	CRIP2	cysteine-rich protein 2	1397	14	n/a	n/a	4.39e-01	1.381
1090176	ENSG00000106330	41195	MOSPD3	motile sperm domain containing 3	64598	7	n/a	n/a	4.38e-01	1.381
279644223	ENSG00000198618	0	PPIAP22	peptidylprolyl isomerase A (cyclophilin A) pseudogene 22	0	21	n/a	n/a	4.21e-01	1.381
1096719	ENSG00000154553	27040	PDLIM3	PDZ and LIM domain 3	27295	4	n/a	n/a	4.22e-01	1.380
1102840	ENSG00000185475	119466	TMEM179B	transmembrane protein 179B	374395	11	n/a	n/a	4.37e-01	1.380
1095120	ENSG00000141985	6419	SH3GL1	SH3-domain GRB2-like 1	6455	19	n/a	n/a	4.38e-01	1.380
1089664	ENSG00000103202	4802	NME4	non-metastatic cells 4, protein expressed in	4833	16	n/a	n/a	4.24e-01	1.379
1090478	ENSG00000108784	4643	NAGLU	N-acetylglucosaminidase, alpha	4669	17	n/a	n/a	4.32e-01	1.379
1096808	ENSG00000155367	109203	PPM1J	protein phosphatase, Mg2+/Mn2+ dependent, 1J	333926	1	n/a	n/a	4.24e-01	1.379
1095097	ENSG00000141741	58509	MIEN1	migration and invasion enhancer 1	84299	17	n/a	n/a	4.21e-01	1.379
1096183	ENSG00000149743	57949	TRPT1	tRNA phosphotransferase 1	83707	11	n/a	n/a	4.31e-01	1.379
1106465	ENSG00000218891	81568	ZNF579	zinc finger protein 579	163033	19	n/a	n/a	4.25e-01	1.379
1093829	ENSG00000134533	59192	RERG	RAS-like, estrogen-regulated, growth inhibitor	85004	12	n/a	n/a	4.24e-01	1.379
279901599	ENSG00000235555	0	AC011450.2	AC011450.2	0	19	n/a	n/a	4.34e-01	1.379
280009840	ENSG00000249124	0	C16orf13	chromosome 16 open reading frame 13	0	16	n/a	n/a	4.25e-01	1.378
1104497	ENSG00000198075	26978	SULT1C4	sulfotransferase family, cytosolic, 1C, member 4	27233	2	n/a	n/a	4.32e-01	1.378
1103256	ENSG00000187144	119529	SPATA21	spermatogenesis associated 21	374955	1	n/a	n/a	4.32e-01	1.378
1088056	ENSG00000072182	34804	ACCN4	amiloride-sensitive cation channel 4, pituitary	55515	2	n/a	n/a	4.32e-01	1.378
1101557	ENSG00000179271	59921	GADD45GIP1	growth arrest and DNA-damage-inducible, gamma interacting protein 1	90480	19	n/a	n/a	4.39e-01	1.377
1089352	ENSG00000101203	36915	COL20A1	collagen, type XX, alpha 1	57642	20	n/a	n/a	4.27e-01	1.377
279658736	ENSG00000199785	0	SNORA52	small nucleolar RNA, H/ACA box 52	0	11	n/a	n/a	4.28e-01	1.377
1091294	ENSG00000115274	57688	INO80B	INO80 complex subunit B	83444	2	n/a	n/a	4.32e-01	1.377
1100416	ENSG00000173153	2086	ESRRA	estrogen-related receptor alpha	2101	11	n/a	n/a	4.46e-01	1.377
1088668	ENSG00000088836	58175	SLC4A11	solute carrier family 4, sodium borate transporter, member 11	83959	20	n/a	n/a	4.28e-01	1.377
1088500	ENSG00000084207	2933	GSTP1	glutathione S-transferase pi 1	2950	11	n/a	n/a	4.25e-01	1.377
279665680	ENSG00000201808	6048	SNORA73A	small nucleolar RNA, H/ACA box 73A	6080	1	n/a	n/a	4.37e-01	1.377
1100499	ENSG00000173548	90411	SNX33	sorting nexin 33	257364	15	n/a	n/a	4.44e-01	1.377
1101216	ENSG00000177374	3072	HIC1	hypermethylated in cancer 1	3090	17	n/a	n/a	4.32e-01	1.377
1102688	ENSG00000184897	8871	H1FX	H1 histone family, member X	8971	3	n/a	n/a	4.23e-01	1.377
1107536	ENSG00000229377	0	AC016757.1	Protein FAM132B	0	2	n/a	n/a	4.27e-01	1.376
280093501	ENSG00000256152	0	RP11-463O12.3	RP11-463O12.3	0	12	n/a	n/a	3.84e-01	1.376
280132567	ENSG00000259417	0	RP11-2E17.1	RP11-2E17.1	0	15	n/a	n/a	4.30e-01	1.376
279709064	ENSG00000207715	0	AC009065.2	AC009065.2	0	16	n/a	n/a	4.47e-01	1.376
1093742	ENSG00000134072	8470	CAMK1	calcium/calmodulin-dependent protein kinase I	8536	3	n/a	n/a	4.37e-01	1.376
1095222	ENSG00000142910	40762	TINAGL1	tubulointerstitial nephritis antigen-like 1	64129	1	n/a	n/a	4.34e-01	1.376
1092858	ENSG00000127774	57704	TMEM93	transmembrane protein 93	83460	17	n/a	n/a	4.22e-01	1.376
279739363	ENSG00000215347	0	SLC25A5P1	solute carrier family 25 (mitochondrial carrier; adenine nucleotide translocator), member 5 pseudogene 1	0	22	n/a	n/a	4.29e-01	1.376
279748472	ENSG00000218980	0	FTH1P15	ferritin, heavy polypeptide 1 pseudogene 15	0	6	n/a	n/a	4.30e-01	1.376
279942583	ENSG00000239735	0	AC116316.1	AC116316.1	0	4	n/a	n/a	4.25e-01	1.376
279658022	ENSG00000199562	0	U6	U6 spliceosomal RNA	0	1	n/a	n/a	4.22e-01	1.376
1099591	ENSG00000169604	58379	ANTXR1	anthrax toxin receptor 1	84168	2	n/a	n/a	4.22e-01	1.375
1097238	ENSG00000159069	33752	FBXW5	F-box and WD repeat domain containing 5	54461	9	n/a	n/a	4.34e-01	1.375
1088282	ENSG00000078061	366	ARAF	v-raf murine sarcoma 3611 viral oncogene homolog	369	X	n/a	n/a	4.35e-01	1.375
279719726	ENSG00000213174	0	RP11-373E16.1	RP11-373E16.1	0	3	n/a	n/a	4.36e-01	1.375
1095733	ENSG00000146112	82204	PPP1R18	protein phosphatase 1, regulatory subunit 18	170954	6	n/a	n/a	4.33e-01	1.375
280020415	ENSG00000249971	0	RP11-256P1.1	RP11-256P1.1	0	5	n/a	n/a	4.45e-01	1.375
1093237	ENSG00000130731	58536	Z84479.1	UPF0585 protein C16orf13	84326	16	n/a	n/a	4.35e-01	1.375
1090026	ENSG00000105583	30879	C19orf56	chromosome 19 open reading frame 56	51398	19	n/a	n/a	4.33e-01	1.374
280081250	ENSG00000255114	0	RP11-110I1.6	RP11-110I1.6	0	11	n/a	n/a	4.19e-01	1.374
1097139	ENSG00000158201	82725	ABHD3	abhydrolase domain containing 3	171586	18	n/a	n/a	4.25e-01	1.374
1092295	ENSG00000123453	1745	SARDH	sarcosine dehydrogenase	1757	9	n/a	n/a	4.29e-01	1.374
1095204	ENSG00000142694	34483	FAM176B	family with sequence similarity 176, member B	55194	1	n/a	n/a	4.28e-01	1.374
280031990	ENSG00000250917	0	RP4-785G19.5	RP4-785G19.5	0	20	n/a	n/a	4.29e-01	1.374
1091607	ENSG00000117419	54873	ERI3	ERI1 exoribonuclease family member 3	79033	1	n/a	n/a	4.25e-01	1.374
1100214	ENSG00000172216	1044	CEBPB	CCAAT/enhancer binding protein (C/EBP), beta	1051	20	n/a	n/a	4.32e-01	1.374
1093137	ENSG00000130204	10305	TOMM40	translocase of outer mitochondrial membrane 40 homolog (yeast)	10452	19	n/a	n/a	4.31e-01	1.373
279527277	ENSG00000183444	0	AC004967.8	AC004967.8	0	7	n/a	n/a	4.22e-01	1.373
279961080	ENSG00000241932	0	RP11-14K2.1	RP11-14K2.1	0	16	n/a	n/a	3.87e-01	1.373
1092710	ENSG00000126254	55010	RBM42	RNA binding motif protein 42	79171	19	n/a	n/a	4.33e-01	1.373
1101892	ENSG00000181350	122934	C17orf76	chromosome 17 open reading frame 76	388341	17	n/a	n/a	4.33e-01	1.373
1102698	ENSG00000184922	748	FMNL1	formin-like 1	752	17	n/a	n/a	4.34e-01	1.373
1098060	ENSG00000163702	59009	IL17RC	interleukin 17 receptor C	84818	3	n/a	n/a	4.22e-01	1.373
279873829	ENSG00000233073	0	AC005009.2	AC005009.2	0	7	n/a	n/a	4.22e-01	1.373
1097520	ENSG00000161013	11121	MGAT4B	mannosyl (alpha-1,3-)-glycoprotein beta-1,4-N-acetylglucosaminyltransferase, isozyme B	11282	5	n/a	n/a	4.35e-01	1.373
1105223	ENSG00000204628	10252	GNB2L1	guanine nucleotide binding protein (G protein), beta polypeptide 2-like 1	10399	5	n/a	n/a	4.35e-01	1.373
1099385	ENSG00000168710	10610	AHCYL1	adenosylhomocysteinase-like 1	10768	1	n/a	n/a	4.38e-01	1.373
279747854	ENSG00000218426	0	RP11-475C16.1	RP11-475C16.1	0	6	n/a	n/a	4.41e-01	1.373
1101296	ENSG00000177732	6626	SOX12	SRY (sex determining region Y)-box 12	6666	20	n/a	n/a	4.31e-01	1.372
1097100	ENSG00000157911	5160	PEX10	peroxisomal biogenesis factor 10	5192	1	n/a	n/a	4.32e-01	1.372
279720838	ENSG00000213331	0	RP11-713C19.2	RP11-713C19.2	0	4	n/a	n/a	4.32e-01	1.372
1089997	ENSG00000105438	10787	KDELR1	KDEL (Lys-Asp-Glu-Leu) endoplasmic reticulum protein retention receptor 1	10945	19	n/a	n/a	3.57e-01	1.372
1093985	ENSG00000135414	10074	GDF11	growth differentiation factor 11	10220	12	n/a	n/a	4.38e-01	1.372
279841739	ENSG00000230260	0	RP11-75C23.1	RP11-75C23.1	0	1	n/a	n/a	4.39e-01	1.371
1108275	ENSG00000234188	0	AL121963.1	AL121963.1	0	6	n/a	n/a	4.23e-01	1.371
1087438	ENSG00000040487	34185	PQLC2	PQ loop repeat containing 2	54896	1	n/a	n/a	4.36e-01	1.371
280125914	ENSG00000259031	0	CTD-2062F14.3	CTD-2062F14.3	0	14	n/a	n/a	4.25e-01	1.371
279760112	ENSG00000222489	0	SNORA79	Small nucleolar RNA SNORA79	0	14	n/a	n/a	4.22e-01	1.371
1099055	ENSG00000167468	2862	GPX4	glutathione peroxidase 4 (phospholipid hydroperoxidase)	2879	19	n/a	n/a	4.33e-01	1.370
1096281	ENSG00000151014	25568	CCRN4L	CCR4 carbon catabolite repression 4-like (S. cerevisiae)	25819	4	n/a	n/a	3.90e-01	1.370
280110974	ENSG00000258011	0	HMGA1P3	high mobility group AT-hook 1 pseudogene 3	0	12	n/a	n/a	4.31e-01	1.370
280037388	ENSG00000251337	0	AL355574.1	AL355574.1	0	9	n/a	n/a	4.36e-01	1.370
279859677	ENSG00000231848	0	AC012354.8	AC012354.8	0	2	n/a	n/a	4.32e-01	1.370
1089195	ENSG00000100445	36227	SDR39U1	short chain dehydrogenase/reductase family 39U, member 1	56948	14	n/a	n/a	4.34e-01	1.370
279957712	ENSG00000241528	0	RP1-130H16.16	RP1-130H16.16	0	22	n/a	n/a	4.21e-01	1.370
1097475	ENSG00000160783	11082	PMF1	polyamine-modulated factor 1	11243	1	n/a	n/a	4.35e-01	1.369
279828268	ENSG00000229020	0	AKR7A2P1	aldo-keto reductase family 7, member A2 pseudogene 1	0	1	n/a	n/a	4.23e-01	1.369
279467908	ENSG00000175701	0	LINC00116	long intergenic non-protein coding RNA 116	0	2	n/a	n/a	4.26e-01	1.369
280099013	ENSG00000256826	0	AC138744.2	AC138744.2	0	17	n/a	n/a	4.21e-01	1.369
1088629	ENSG00000087842	8478	PIR	pirin (iron-binding nuclear protein)	8544	X	n/a	n/a	4.46e-01	1.369
1098649	ENSG00000165828	78709	PRAP1	proline-rich acidic protein 1	118471	10	n/a	n/a	4.23e-01	1.369
279747938	ENSG00000218510	28828	LINC00339	long intergenic non-protein coding RNA 339	29092	1	n/a	n/a	4.26e-01	1.369
1086978	ENSG00000006015	34338	C19orf60	chromosome 19 open reading frame 60	55049	19	n/a	n/a	4.24e-01	1.369
1103757	ENSG00000189221	4103	MAOA	monoamine oxidase A	4128	X	n/a	n/a	4.38e-01	1.369
1090354	ENSG00000107872	55015	FBXL15	F-box and leucine-rich repeat protein 15	79176	10	n/a	n/a	4.37e-01	1.369
1087657	ENSG00000058262	29660	SEC61A1	Sec61 alpha 1 subunit (S. cerevisiae)	29927	3	n/a	n/a	4.37e-01	1.369
279975687	ENSG00000243498	0	UBA52P5	ubiquitin A-52 residue ribosomal protein fusion product 1 pseudogene 5	0	8	n/a	n/a	4.44e-01	1.368
1095352	ENSG00000143545	5840	RAB13	RAB13, member RAS oncogene family	5872	1	n/a	n/a	3.90e-01	1.368
1089605	ENSG00000102898	10058	NUTF2	nuclear transport factor 2	10204	16	n/a	n/a	3.77e-01	1.368
1099587	ENSG00000169592	94112	INO80E	INO80 complex subunit E	283899	16	n/a	n/a	4.25e-01	1.368
1089067	ENSG00000100097	3931	LGALS1	lectin, galactoside-binding, soluble, 1	3956	22	n/a	n/a	4.38e-01	1.368
1103324	ENSG00000187556	110031	NANOS3	nanos homolog 3 (Drosophila)	342977	19	n/a	n/a	4.35e-01	1.368
1098783	ENSG00000166340	1191	TPP1	tripeptidyl peptidase I	1200	11	n/a	n/a	4.31e-01	1.368
1102094	ENSG00000182379	11086	NXPH4	neurexophilin 4	11247	12	n/a	n/a	4.37e-01	1.368
1087931	ENSG00000068903	22689	SIRT2	sirtuin 2	22933	19	n/a	n/a	4.31e-01	1.368
1098109	ENSG00000163870	79480	TPRA1	transmembrane protein, adipocyte asscociated 1	131601	3	n/a	n/a	4.38e-01	1.367
1105862	ENSG00000213445	6458	SIPA1	signal-induced proliferation-associated 1	6494	11	n/a	n/a	4.25e-01	1.367
1104743	ENSG00000198797	37066	FAM5B	family with sequence similarity 5, member B	57795	1	n/a	n/a	4.37e-01	1.367
1100820	ENSG00000175274	9396	TP53I11	tumor protein p53 inducible protein 11	9537	11	n/a	n/a	4.25e-01	1.367
1087738	ENSG00000063660	2800	GPC1	glypican 1	2817	2	n/a	n/a	4.37e-01	1.367
1108755	ENSG00000237441	5831	RGL2	ral guanine nucleotide dissociation stimulator-like 2	5863	6	n/a	n/a	4.23e-01	1.367
1100738	ENSG00000174886	79134	NDUFA11	NADH dehydrogenase (ubiquinone) 1 alpha subcomplex, 11, 14.7kDa	126328	19	n/a	n/a	4.33e-01	1.367
1089612	ENSG00000102924	865	CBLN1	cerebellin 1 precursor	869	16	n/a	n/a	4.23e-01	1.367
1107102	ENSG00000226593	0	AC004258.1	Uncharacterized membrane protein C19orf24	0	19	n/a	n/a	4.38e-01	1.367
279956709	ENSG00000241434	0	CTD-2224J9.4	CTD-2224J9.4	0	19	n/a	n/a	4.34e-01	1.367
1097548	ENSG00000161328	77675	LRRC56	leucine rich repeat containing 56	115399	11	n/a	n/a	4.33e-01	1.367
1106819	ENSG00000224712	159018	RP11-719K4.1	Uncharacterized protein	642778	16	n/a	n/a	4.28e-01	1.367
1097512	ENSG00000160972	59178	PPP1R16A	protein phosphatase 1, regulatory subunit 16A	84988	8	n/a	n/a	4.34e-01	1.366
1100311	ENSG00000172613	5851	RAD9A	RAD9 homolog A (S. pombe)	5883	11	n/a	n/a	4.38e-01	1.366
1100059	ENSG00000171551	9291	ECEL1	endothelin converting enzyme-like 1	9427	2	n/a	n/a	4.45e-01	1.366
1093717	ENSG00000133935	11002	C14orf1	chromosome 14 open reading frame 1	11161	14	n/a	n/a	3.12e-01	1.366
280079606	ENSG00000255020	0	AF131216.5	Uncharacterized protein	0	8	n/a	n/a	3.51e-01	1.366
1103296	ENSG00000187416	119599	LHFPL3	lipoma HMGIC fusion partner-like 3	375612	7	n/a	n/a	4.23e-01	1.366
1101497	ENSG00000178980	6379	SEPW1	selenoprotein W, 1	6415	19	n/a	n/a	4.38e-01	1.366
1106539	ENSG00000221916	34439	C19orf73	chromosome 19 open reading frame 73	55150	19	n/a	n/a	4.23e-01	1.366
1107238	ENSG00000227500	76646	SCAMP4	secretory carrier membrane protein 4	113178	19	n/a	n/a	4.36e-01	1.365
279870729	ENSG00000232807	0	RP11-536K7.3	RP11-536K7.3	0	10	n/a	n/a	4.26e-01	1.365
279813214	ENSG00000227677	0	RP11-326L24.7	RP11-326L24.7	0	9	n/a	n/a	4.36e-01	1.365
1102919	ENSG00000185803	55384	GPR172A	G protein-coupled receptor 172A	79581	8	n/a	n/a	4.31e-01	1.365
1093006	ENSG00000129038	3991	LOXL1	lysyl oxidase-like 1	4016	15	n/a	n/a	4.38e-01	1.365
1108761	ENSG00000237493	0	RP11-603J24.7	RP11-603J24.7	0	12	n/a	n/a	3.87e-01	1.365
1090359	ENSG00000107902	40710	LHPP	phospholysine phosphohistidine inorganic pyrophosphate phosphatase	64077	10	n/a	n/a	4.43e-01	1.365
279725210	ENSG00000213866	0	YBX1P10	Y box binding protein 1 pseudogene 10	0	9	n/a	n/a	4.23e-01	1.365
1088642	ENSG00000088280	34905	ASAP3	ArfGAP with SH3 domain, ankyrin repeat and PH domain 3	55616	1	n/a	n/a	4.33e-01	1.364
279509439	ENSG00000181524	0	RPL24P4	ribosomal protein L24 pseudogene 4	0	6	n/a	n/a	4.43e-01	1.364
280022949	ENSG00000250186	0	RP11-1079K10.4	RP11-1079K10.4	0	17	n/a	n/a	4.32e-01	1.364
1100896	ENSG00000175691	37306	ZNF77	zinc finger protein 77	58492	19	n/a	n/a	4.38e-01	1.364
1091783	ENSG00000119280	59076	C1orf198	chromosome 1 open reading frame 198	84886	1	n/a	n/a	4.22e-01	1.364
279981163	ENSG00000244009	0	RP11-227J5.3	RP11-227J5.3	0	3	n/a	n/a	4.25e-01	1.364
1097510	ENSG00000160963	79665	EMID2	EMI domain containing 2	136227	7	n/a	n/a	4.24e-01	1.363
279526920	ENSG00000183405	0	RPS7P1	ribosomal protein S7 pseudogene 1	0	17	n/a	n/a	4.39e-01	1.363
1099123	ENSG00000167693	40960	NXN	nucleoredoxin	64359	17	n/a	n/a	4.24e-01	1.363
1101045	ENSG00000176472	94261	ZNF575	zinc finger protein 575	284346	19	n/a	n/a	4.24e-01	1.363
1089994	ENSG00000105427	58719	CNFN	cornifelin	84518	19	n/a	n/a	4.34e-01	1.363
1099140	ENSG00000167747	58990	C19orf48	chromosome 19 open reading frame 48	84798	19	n/a	n/a	4.32e-01	1.363
280044391	ENSG00000251994	0	U2	U2 spliceosomal RNA	0	18	n/a	n/a	3.86e-01	1.363
279746032	ENSG00000217130	0	RP3-375P9.2	RP3-375P9.2	0	6	n/a	n/a	4.45e-01	1.362
1099750	ENSG00000170296	11172	GABARAP	GABA(A) receptor-associated protein	11337	17	n/a	n/a	4.23e-01	1.362
1099248	ENSG00000168101	58519	NUDT16L1	nudix (nucleoside diphosphate linked moiety X)-type motif 16-like 1	84309	16	n/a	n/a	4.37e-01	1.362
1098598	ENSG00000165643	126008	SOHLH1	spermatogenesis and oogenesis specific basic helix-loop-helix 1	402381	9	n/a	n/a	4.24e-01	1.362
1102728	ENSG00000185022	23517	MAFF	v-maf musculoaponeurotic fibrosarcoma oncogene homolog F (avian)	23764	22	n/a	n/a	4.24e-01	1.362
279866427	ENSG00000232453	0	RP4-794H19.1	RP4-794H19.1	0	1	n/a	n/a	4.32e-01	1.362
1100726	ENSG00000174807	36402	CD248	CD248 molecule, endosialin	57124	11	n/a	n/a	4.22e-01	1.362
279663258	ENSG00000201136	0	U6	U6 spliceosomal RNA	0	15	n/a	n/a	3.75e-01	1.362
1095920	ENSG00000147576	79713	ADHFE1	alcohol dehydrogenase, iron containing, 1	137872	8	n/a	n/a	4.39e-01	1.362
280045588	ENSG00000252169	0	5S_rRNA	5S ribosomal RNA	0	5	n/a	n/a	4.44e-01	1.362
1104622	ENSG00000198496	10084	NBR2	neighbor of BRCA1 gene 2 (non-protein coding)	10230	17	n/a	n/a	4.31e-01	1.362
1102023	ENSG00000182118	119546	FAM89A	family with sequence similarity 89, member A	375061	1	n/a	n/a	4.28e-01	1.361
1100834	ENSG00000175334	8738	BANF1	barrier to autointegration factor 1	8815	11	n/a	n/a	4.32e-01	1.361
1104821	ENSG00000198931	350	APRT	adenine phosphoribosyltransferase	353	16	n/a	n/a	4.29e-01	1.361
1101642	ENSG00000179886	59138	TIGD5	tigger transposable element derived 5	84948	8	n/a	n/a	4.36e-01	1.361
1090846	ENSG00000111775	1328	COX6A1	cytochrome c oxidase subunit VIa polypeptide 1	1337	12	n/a	n/a	4.24e-01	1.361
1102736	ENSG00000185043	10372	CIB1	calcium and integrin binding 1 (calmyrin)	10519	15	n/a	n/a	4.37e-01	1.361
279976499	ENSG00000243571	0	AC007283.2	AC007283.2	0	2	n/a	n/a	4.33e-01	1.361
1105085	ENSG00000204310	10407	AGPAT1	1-acylglycerol-3-phosphate O-acyltransferase 1 (lysophosphatidic acid acyltransferase, alpha)	10554	6	n/a	n/a	4.33e-01	1.361
1092918	ENSG00000128309	4331	MPST	mercaptopyruvate sulfurtransferase	4357	22	n/a	n/a	4.25e-01	1.361
1096987	ENSG00000156973	5115	PDE6D	phosphodiesterase 6D, cGMP-specific, rod, delta	5147	2	n/a	n/a	3.10e-01	1.360
280080203	ENSG00000255050	0	RP11-661A12.9	RP11-661A12.9	0	8	n/a	n/a	4.23e-01	1.360
279951899	ENSG00000240831	0	AC112777.1	AC112777.1	0	12	n/a	n/a	4.47e-01	1.360
1089143	ENSG00000100319	35241	ZMAT5	zinc finger, matrin-type 5	55954	22	n/a	n/a	4.31e-01	1.360
1098419	ENSG00000164896	10764	FASTK	Fas-activated serine/threonine kinase	10922	7	n/a	n/a	4.30e-01	1.360
280026642	ENSG00000250479	125339	CHCHD10	coiled-coil-helix-coiled-coil-helix domain containing 10	400916	22	n/a	n/a	4.38e-01	1.360
279750798	ENSG00000220643	0	RP3-391O22.1	RP3-391O22.1	0	6	n/a	n/a	4.43e-01	1.360
279872194	ENSG00000232940	128717	HCG25	HLA complex group 25	414765	6	n/a	n/a	3.62e-01	1.360
280112801	ENSG00000258199	0	RP11-977G19.5	RP11-977G19.5	0	12	n/a	n/a	4.28e-01	1.359
1087032	ENSG00000007080	77650	CCDC124	coiled-coil domain containing 124	115098	19	n/a	n/a	4.23e-01	1.359
279800531	ENSG00000226532	0	RP5-1052M9.1	RP5-1052M9.1	0	X	n/a	n/a	4.17e-01	1.359
1098845	ENSG00000166557	23178	TMED3	transmembrane emp24 protein transport domain containing 3	23423	15	n/a	n/a	4.34e-01	1.359
1102321	ENSG00000183379	152440	SYNDIG1L	synapse differentiation inducing 1-like	646658	14	n/a	n/a	4.31e-01	1.359
280092093	ENSG00000256007	0	ARAP1-AS1	ARAP1 antisense RNA 1 (non-protein coding)	0	11	n/a	n/a	3.95e-01	1.359
1087638	ENSG00000056736	34829	IL17RB	interleukin 17 receptor B	55540	3	n/a	n/a	4.23e-01	1.358
279713211	ENSG00000211772	0	TRBC2	T cell receptor beta constant 2	0	7	n/a	n/a	4.28e-01	1.358
280007664	ENSG00000248922	0	AL137061.2	AL137061.2	0	13	n/a	n/a	4.22e-01	1.358
1095005	ENSG00000141232	9995	TOB1	transducer of ERBB2, 1	10140	17	n/a	n/a	4.23e-01	1.358
1108869	ENSG00000238168	0	RP11-686G8.1	RP11-686G8.1	0	12	n/a	n/a	4.29e-01	1.358
1090028	ENSG00000105607	2623	GCDH	glutaryl-CoA dehydrogenase	2639	19	n/a	n/a	4.39e-01	1.358
1092803	ENSG00000127241	5616	MASP1	mannan-binding lectin serine peptidase 1 (C4/C2 activating component of Ra-reactive factor)	5648	3	n/a	n/a	4.33e-01	1.358
1094403	ENSG00000137507	2599	LRRC32	leucine rich repeat containing 32	2615	11	n/a	n/a	4.38e-01	1.358
1090997	ENSG00000112715	7379	VEGFA	vascular endothelial growth factor A	7422	6	n/a	n/a	4.39e-01	1.357
1091831	ENSG00000119655	10430	NPC2	Niemann-Pick disease, type C2	10577	14	n/a	n/a	4.22e-01	1.357
1086995	ENSG00000006282	41410	SPATA20	spermatogenesis associated 20	64847	17	n/a	n/a	4.32e-01	1.357
1098676	ENSG00000165949	3409	IFI27	interferon, alpha-inducible protein 27	3429	14	n/a	n/a	4.26e-01	1.357
279658631	ENSG00000199753	1013107	SNORD104	small nucleolar RNA, C/D box 104	692227	17	n/a	n/a	4.01e-01	1.357
1089816	ENSG00000104518	55595	GSDMD	gasdermin D	79792	8	n/a	n/a	4.24e-01	1.357
1093512	ENSG00000132507	1969	EIF5A	eukaryotic translation initiation factor 5A	1984	17	n/a	n/a	4.33e-01	1.357
1095501	ENSG00000144485	34791	HES6	hairy and enhancer of split 6 (Drosophila)	55502	2	n/a	n/a	4.01e-01	1.357
1101290	ENSG00000177706	36254	FAM20C	family with sequence similarity 20, member C	56975	7	n/a	n/a	4.37e-01	1.357
1089852	ENSG00000104812	2980	GYS1	glycogen synthase 1 (muscle)	2997	19	n/a	n/a	4.37e-01	1.356
1101871	ENSG00000181195	5147	PENK	proenkephalin	5179	8	n/a	n/a	4.00e-01	1.356
1097061	ENSG00000157570	59855	TSPAN18	tetraspanin 18	90139	11	n/a	n/a	1.99e-01	1.356
1088224	ENSG00000076604	9474	TRAF4	TNF receptor-associated factor 4	9618	17	n/a	n/a	4.22e-01	1.356
1087483	ENSG00000046889	56044	PREX2	phosphatidylinositol-3,4,5-trisphosphate-dependent Rac exchange factor 2	80243	8	n/a	n/a	4.37e-01	1.356
1102796	ENSG00000185262	94136	FAM100B	family with sequence similarity 100, member B	283991	17	n/a	n/a	4.34e-01	1.356
1098506	ENSG00000165233	58480	C9orf89	chromosome 9 open reading frame 89	84270	9	n/a	n/a	4.33e-01	1.356
1093199	ENSG00000130558	10292	OLFM1	olfactomedin 1	10439	9	n/a	n/a	4.42e-01	1.356
279656713	ENSG00000199133	127996	MIRLET7D	microRNA let-7d	406886	9	n/a	n/a	4.25e-01	1.356
279700778	ENSG00000206168	0	Z69890.1	Z69890.1	0	16	n/a	n/a	4.37e-01	1.356
279761505	ENSG00000222915	0	U6	U6 spliceosomal RNA	0	22	n/a	n/a	4.22e-01	1.356
1107418	ENSG00000228594	165129	RP11-345P4.5	Uncharacterized protein	643988	1	n/a	n/a	4.22e-01	1.355
1102591	ENSG00000184436	56538	THAP7	THAP domain containing 7	80764	22	n/a	n/a	4.33e-01	1.355
1098829	ENSG00000166484	5566	MAPK7	mitogen-activated protein kinase 7	5598	17	n/a	n/a	4.48e-01	1.355
279967580	ENSG00000242590	0	RP11-54O7.14	RP11-54O7.14	0	1	n/a	n/a	4.30e-01	1.355
279913026	ENSG00000236662	0	RP11-108L7.4	RP11-108L7.4	0	10	n/a	n/a	4.36e-01	1.355
1092243	ENSG00000123080	1025	CDKN2C	cyclin-dependent kinase inhibitor 2C (p18, inhibits CDK4)	1031	1	n/a	n/a	4.22e-01	1.355
1105052	ENSG00000204228	7877	HSD17B8	hydroxysteroid (17-beta) dehydrogenase 8	7923	6	n/a	n/a	4.28e-01	1.355
279837316	ENSG00000229863	0	RP11-157F20.1	RP11-157F20.1	0	3	n/a	n/a	4.34e-01	1.355
280105471	ENSG00000257464	0	RP11-161H23.8	RP11-161H23.8	0	12	n/a	n/a	4.23e-01	1.355
1088630	ENSG00000087884	28707	C11orf67	chromosome 11 open reading frame 67	28971	11	n/a	n/a	4.27e-01	1.355
1089031	ENSG00000099984	2936	GSTT2	glutathione S-transferase theta 2	2953	22	n/a	n/a	4.01e-01	1.354
1093412	ENSG00000131844	40720	MCCC2	methylcrotonoyl-CoA carboxylase 2 (beta)	64087	5	n/a	n/a	4.03e-01	1.354
1097064	ENSG00000157593	110336	SLC35B2	solute carrier family 35, member B2	347734	6	n/a	n/a	4.31e-01	1.354
1102709	ENSG00000184967	54890	NOC4L	nucleolar complex associated 4 homolog (S. cerevisiae)	79050	12	n/a	n/a	4.38e-01	1.354
279760238	ENSG00000222521	0	AC026956.1	AC026956.1	0	15	n/a	n/a	4.39e-01	1.354
1099356	ENSG00000168569	54904	TMEM223	transmembrane protein 223	79064	11	n/a	n/a	4.46e-01	1.354
1089129	ENSG00000100292	3142	HMOX1	heme oxygenase (decycling) 1	3162	22	n/a	n/a	4.20e-01	1.354
279916227	ENSG00000236942	0	RP11-6B6.3	RP11-6B6.3	0	1	n/a	n/a	3.78e-01	1.354
280137182	ENSG00000259687	0	RP11-293M10.5	RP11-293M10.5	0	14	n/a	n/a	4.33e-01	1.354
1098420	ENSG00000164897	57832	TMUB1	transmembrane and ubiquitin-like domain containing 1	83590	7	n/a	n/a	4.25e-01	1.354
1107153	ENSG00000226976	0	COX6A1P2	cytochrome c oxidase subunit VIa polypeptide 1 pseudogene 2	0	6	n/a	n/a	4.22e-01	1.354
1101140	ENSG00000176973	23379	FAM89B	family with sequence similarity 89, member B	23625	11	n/a	n/a	4.38e-01	1.354
1099122	ENSG00000167685	34600	ZNF444	zinc finger protein 444	55311	19	n/a	n/a	4.32e-01	1.354
1107599	ENSG00000229809	80534	ZNF688	zinc finger protein 688	146542	16	n/a	n/a	4.40e-01	1.354
1096167	ENSG00000149600	80835	COMMD7	COMM domain containing 7	149951	20	n/a	n/a	2.31e-01	1.354
1094796	ENSG00000139722	55523	VPS37B	vacuolar protein sorting 37 homolog B (S. cerevisiae)	79720	12	n/a	n/a	4.31e-01	1.354
1089678	ENSG00000103269	8908	RHBDL1	rhomboid, veinlet-like 1 (Drosophila)	9028	16	n/a	n/a	4.33e-01	1.353
1093171	ENSG00000130383	2511	FUT5	fucosyltransferase 5 (alpha (1,3) fucosyltransferase)	2527	19	n/a	n/a	4.37e-01	1.353
1093719	ENSG00000133943	55819	C14orf159	chromosome 14 open reading frame 159	80017	14	n/a	n/a	4.33e-01	1.353
1102278	ENSG00000183172	60084	C22orf32	chromosome 22 open reading frame 32	91689	22	n/a	n/a	4.32e-01	1.353
279776235	ENSG00000224407	0	RP5-956O18.3	RP5-956O18.3	0	1	n/a	n/a	3.53e-01	1.353
1093980	ENSG00000135404	962	CD63	CD63 molecule	967	12	n/a	n/a	4.23e-01	1.353
279942524	ENSG00000239719	0	RP4-800G7.1	RP4-800G7.1	0	7	n/a	n/a	4.31e-01	1.353
279962608	ENSG00000242071	0	RPL7AP6	ribosomal protein L7a pseudogene 6	0	14	n/a	n/a	4.37e-01	1.353
279666597	ENSG00000202077	0	U1	U1 spliceosomal RNA	0	17	n/a	n/a	4.28e-01	1.353
1106432	ENSG00000216921	94468	AC131097.4	Uncharacterized protein	285095	2	n/a	n/a	3.84e-01	1.353
1098124	ENSG00000163909	26256	HEYL	hairy/enhancer-of-split related with YRPW motif-like	26508	1	n/a	n/a	4.23e-01	1.353
1102015	ENSG00000182087	60027	C19orf6	chromosome 19 open reading frame 6	91304	19	n/a	n/a	4.33e-01	1.353
1099156	ENSG00000167774	4675	NDUFA7	NADH dehydrogenase (ubiquinone) 1 alpha subcomplex, 7, 14.5kDa	4701	19	n/a	n/a	4.23e-01	1.353
1099893	ENSG00000170915	59502	PAQR8	progestin and adipoQ receptor family member VIII	85315	6	n/a	n/a	4.23e-01	1.353
1089280	ENSG00000100884	9227	CPNE6	copine VI (neuronal)	9362	14	n/a	n/a	4.23e-01	1.352
1101166	ENSG00000177105	388	RHOG	ras homolog gene family, member G (rho G)	391	11	n/a	n/a	4.42e-01	1.352
1098187	ENSG00000164081	30849	TEX264	testis expressed 264	51368	3	n/a	n/a	4.24e-01	1.352
1088606	ENSG00000087245	4287	MMP2	matrix metallopeptidase 2 (gelatinase A, 72kDa gelatinase, 72kDa type IV collagenase)	4313	16	n/a	n/a	4.24e-01	1.352
1099310	ENSG00000168389	59069	MFSD2A	major facilitator superfamily domain containing 2A	84879	1	n/a	n/a	4.37e-01	1.352
279660031	ENSG00000200170	0	Y_RNA	Y RNA	0	10	n/a	n/a	3.97e-01	1.352
1100750	ENSG00000174939	90152	ASPHD1	aspartate beta-hydroxylase domain containing 1	253982	16	n/a	n/a	4.23e-01	1.352
279777168	ENSG00000224489	0	RP11-179H18.8	RP11-179H18.8	0	10	n/a	n/a	4.32e-01	1.352
1088042	ENSG00000071967	55703	CYBRD1	cytochrome b reductase 1	79901	2	n/a	n/a	4.23e-01	1.352
1108355	ENSG00000234719	0	RP11-166B2.1	NPIP-like protein LOC729978	0	16	n/a	n/a	4.23e-01	1.352
1100507	ENSG00000173581	29637	CCDC106	coiled-coil domain containing 106	29903	19	n/a	n/a	4.38e-01	1.352
1096195	ENSG00000149926	57965	FAM57B	family with sequence similarity 57, member B	83723	16	n/a	n/a	4.25e-01	1.351
1100745	ENSG00000174915	57200	PTDSS2	phosphatidylserine synthase 2	81490	11	n/a	n/a	4.34e-01	1.351
1100369	ENSG00000172893	1705	DHCR7	7-dehydrocholesterol reductase	1717	11	n/a	n/a	4.25e-01	1.351
279885390	ENSG00000234115	0	RP11-288G3.4	RP11-288G3.4	0	6	n/a	n/a	4.31e-01	1.351
279789857	ENSG00000225616	0	RP4-604A21.1	RP4-604A21.1	0	1	n/a	n/a	4.23e-01	1.351
1090217	ENSG00000106571	2720	GLI3	GLI family zinc finger 3	2737	7	n/a	n/a	4.23e-01	1.351
1099607	ENSG00000169682	58201	SPNS1	spinster homolog 1 (Drosophila)	83985	16	n/a	n/a	4.28e-01	1.351
279749414	ENSG00000219532	0	RP3-323K23.3	RP3-323K23.3	0	6	n/a	n/a	4.25e-01	1.351
1099207	ENSG00000167977	33733	KCTD5	potassium channel tetramerisation domain containing 5	54442	16	n/a	n/a	4.35e-01	1.351
1097605	ENSG00000161921	37223	CXCL16	chemokine (C-X-C motif) ligand 16	58191	17	n/a	n/a	4.36e-01	1.351
1089685	ENSG00000103326	6610	SOLH	small optic lobes homolog (Drosophila)	6650	16	n/a	n/a	4.31e-01	1.351
1092015	ENSG00000120903	1127	CHRNA2	cholinergic receptor, nicotinic, alpha 2 (neuronal)	1135	8	n/a	n/a	4.30e-01	1.351
1096164	ENSG00000149591	6836	TAGLN	transgelin	6876	11	n/a	n/a	4.30e-01	1.351
1091047	ENSG00000113209	25916	PCDHB5	protocadherin beta 5	26167	5	n/a	n/a	2.60e-01	1.350
1097138	ENSG00000158195	10018	WASF2	WAS protein family, member 2	10163	1	n/a	n/a	4.32e-01	1.350
1088808	ENSG00000091490	22986	SEL1L3	sel-1 suppressor of lin-12-like 3 (C. elegans)	23231	4	n/a	n/a	4.38e-01	1.350
279716557	ENSG00000212381	171982	SNORD65	small nucleolar RNA, C/D box 65	692106	17	n/a	n/a	3.75e-01	1.350
1090304	ENSG00000107404	1843	DVL1	dishevelled, dsh homolog 1 (Drosophila)	1855	1	n/a	n/a	4.38e-01	1.350
1090270	ENSG00000107020	35136	C9orf46	chromosome 9 open reading frame 46	55848	9	n/a	n/a	4.27e-01	1.350
1092239	ENSG00000122986	58539	HVCN1	hydrogen voltage-gated channel 1	84329	12	n/a	n/a	4.28e-01	1.350
280119231	ENSG00000258655	59027	RP11-431H16.2	RP11-431H16.2	84837	14	n/a	n/a	4.25e-01	1.350
1096153	ENSG00000149541	25978	B3GAT3	beta-1,3-glucuronyltransferase 3 (glucuronosyltransferase I)	26229	11	n/a	n/a	4.30e-01	1.349
1095058	ENSG00000141522	393	ARHGDIA	Rho GDP dissociation inhibitor (GDI) alpha	396	17	n/a	n/a	4.25e-01	1.349
1102125	ENSG00000182544	59165	MFSD5	major facilitator superfamily domain containing 5	84975	12	n/a	n/a	4.35e-01	1.349
1087582	ENSG00000053438	4795	NNAT	neuronatin	4826	20	n/a	n/a	4.28e-01	1.349
280029027	ENSG00000250669	0	RP11-83M16.3	RP11-83M16.3	0	5	n/a	n/a	4.34e-01	1.349
1097327	ENSG00000159713	31153	TPPP3	tubulin polymerization-promoting protein family member 3	51673	16	n/a	n/a	3.86e-01	1.349
1090699	ENSG00000110717	4702	NDUFS8	NADH dehydrogenase (ubiquinone) Fe-S protein 8, 23kDa (NADH-coenzyme Q reductase)	4728	11	n/a	n/a	4.39e-01	1.349
1099957	ENSG00000171148	10327	TADA3	transcriptional adaptor 3	10474	3	n/a	n/a	4.35e-01	1.349
1102232	ENSG00000183010	5799	PYCR1	pyrroline-5-carboxylate reductase 1	5831	17	n/a	n/a	4.30e-01	1.349
1099444	ENSG00000168938	5448	PPIC	peptidylprolyl isomerase C (cyclophilin C)	5480	5	n/a	n/a	4.37e-01	1.348
279844725	ENSG00000230508	0	RPL19P21	ribosomal protein L19 pseudogene 21	0	X	n/a	n/a	4.31e-01	1.348
280037591	ENSG00000251357	0	AP000350.10	AP000350.10	0	22	n/a	n/a	4.38e-01	1.348
279751617	ENSG00000221039	0	MIR1286	microRNA 1286	0	22	n/a	n/a	4.44e-01	1.348
1108684	ENSG00000236939	81293	C8orf56	chromosome 8 open reading frame 56	157556	8	n/a	n/a	3.74e-01	1.348
1087166	ENSG00000011465	1622	DCN	decorin	1634	12	n/a	n/a	4.22e-01	1.348
1105701	ENSG00000211584	34941	SLC48A1	solute carrier family 48 (heme transporter), member 1	55652	12	n/a	n/a	4.38e-01	1.347
1090050	ENSG00000105669	11152	COPE	coatomer protein complex, subunit epsilon	11316	19	n/a	n/a	4.23e-01	1.347
1100568	ENSG00000173905	27078	GOLIM4	golgi integral membrane protein 4	27333	3	n/a	n/a	4.28e-01	1.347
1089297	ENSG00000100968	4750	NFATC4	nuclear factor of activated T-cells, cytoplasmic, calcineurin-dependent 4	4776	14	n/a	n/a	4.24e-01	1.347
280093412	ENSG00000256142	0	AL513327.1	AL513327.1	0	1	n/a	n/a	4.37e-01	1.347
1095831	ENSG00000146966	26892	DENND2A	DENN/MADD domain containing 2A	27147	7	n/a	n/a	4.31e-01	1.347
1105556	ENSG00000205763	134327	RP9P	retinitis pigmentosa 9 pseudogene	441212	7	n/a	n/a	4.38e-01	1.347
279950113	ENSG00000240605	0	AC004979.2	AC004979.2	0	7	n/a	n/a	4.35e-01	1.347
1088069	ENSG00000072506	3011	HSD17B10	hydroxysteroid (17-beta) dehydrogenase 10	3028	X	n/a	n/a	4.32e-01	1.347
279754039	ENSG00000221462	167679	SNORA76	small nucleolar RNA, H/ACA box 76	677842	17	n/a	n/a	3.75e-01	1.346
280096747	ENSG00000256545	0	AL139819.1	AL139819.1	0	10	n/a	n/a	4.30e-01	1.346
1092429	ENSG00000124440	40945	HIF3A	hypoxia inducible factor 3, alpha subunit	64344	19	n/a	n/a	4.22e-01	1.346
1092038	ENSG00000121068	6869	TBX2	T-box 2	6909	17	n/a	n/a	4.29e-01	1.346
279900456	ENSG00000235449	0	RP11-480I12.2	RP11-480I12.2	0	1	n/a	n/a	4.35e-01	1.346
1094331	ENSG00000137133	58879	HINT2	histidine triad nucleotide binding protein 2	84681	9	n/a	n/a	4.23e-01	1.346
1090747	ENSG00000111181	6503	SLC6A12	solute carrier family 6 (neurotransmitter transporter, betaine/GABA), member 12	6539	12	n/a	n/a	4.31e-01	1.345
1107364	ENSG00000228300	34298	C19orf24	chromosome 19 open reading frame 24	55009	19	n/a	n/a	4.32e-01	1.345
1093882	ENSG00000134853	5124	PDGFRA	platelet-derived growth factor receptor, alpha polypeptide	5156	4	n/a	n/a	4.25e-01	1.345
1102134	ENSG00000182575	11087	NXPH3	neurexophilin 3	11248	17	n/a	n/a	4.37e-01	1.345
1104720	ENSG00000198753	5333	PLXNB3	plexin B3	5365	X	n/a	n/a	4.39e-01	1.345
279802830	ENSG00000226754	157123681	RP5-1024G6.5	RP5-1024G6.5	100507564	1	n/a	n/a	4.26e-01	1.345
1096092	ENSG00000149091	8459	DGKZ	diacylglycerol kinase, zeta	8525	11	n/a	n/a	4.31e-01	1.345
1099993	ENSG00000171303	3752	KCNK3	potassium channel, subfamily K, member 3	3777	2	n/a	n/a	4.32e-01	1.345
1089440	ENSG00000101608	10480	MYL12A	myosin, light chain 12A, regulatory, non-sarcomeric	10627	18	n/a	n/a	4.27e-01	1.344
1093572	ENSG00000132819	34833	RBM38	RNA binding motif protein 38	55544	20	n/a	n/a	4.33e-01	1.344
1093647	ENSG00000133243	34932	BTBD2	BTB (POZ) domain containing 2	55643	19	n/a	n/a	4.23e-01	1.344
279897217	ENSG00000235129	0	FABP7P2	fatty acid binding protein 7, brain pseudogene 2	0	2	n/a	n/a	4.35e-01	1.344
280098022	ENSG00000256690	0	RP11-727F15.9	RP11-727F15.9	0	11	n/a	n/a	4.38e-01	1.344
1101235	ENSG00000177464	2811	GPR4	G protein-coupled receptor 4	2828	19	n/a	n/a	4.38e-01	1.344
1104702	ENSG00000198721	10308	ECI2	enoyl-CoA delta isomerase 2	10455	6	n/a	n/a	4.24e-01	1.344
1094359	ENSG00000137267	7237	TUBB2A	tubulin, beta 2A class IIa	7280	6	n/a	n/a	4.34e-01	1.344
1101289	ENSG00000177700	5409	POLR2L	polymerase (RNA) II (DNA directed) polypeptide L, 7.6kDa	5441	11	n/a	n/a	4.24e-01	1.344
1091804	ENSG00000119431	57604	HDHD3	haloacid dehalogenase-like hydrolase domain containing 3	81932	9	n/a	n/a	4.41e-01	1.344
1101335	ENSG00000178026	123180	C22orf36	chromosome 22 open reading frame 36	388886	22	n/a	n/a	4.30e-01	1.344
279997312	ENSG00000248098	590	BCKDHA	branched chain keto acid dehydrogenase E1, alpha polypeptide	593	19	n/a	n/a	4.28e-01	1.344
1102163	ENSG00000182698	123261	RESP18	regulated endocrine-specific protein 18 homolog (rat)	389075	2	n/a	n/a	4.45e-01	1.343
280089575	ENSG00000255730	0	CTC-435M10.3	Uncharacterized protein	0	19	n/a	n/a	4.38e-01	1.343
1092510	ENSG00000124915	25819	RP11-467L20.10	RP11-467L20.10	26070	11	n/a	n/a	4.25e-01	1.343
1092292	ENSG00000123427	25644	METTL21B	methyltransferase like 21B	25895	12	n/a	n/a	4.23e-01	1.343
1100717	ENSG00000174775	3245	HRAS	v-Ha-ras Harvey rat sarcoma viral oncogene homolog	3265	11	n/a	n/a	4.23e-01	1.343
1093436	ENSG00000132004	58471	FBXW9	F-box and WD repeat domain containing 9	84261	19	n/a	n/a	4.33e-01	1.343
1101210	ENSG00000177352	41449	CCDC71	coiled-coil domain containing 71	64925	3	n/a	n/a	4.35e-01	1.343
1089981	ENSG00000105379	2094	ETFB	electron-transfer-flavoprotein, beta polypeptide	2109	19	n/a	n/a	4.42e-01	1.343
1096127	ENSG00000149357	34293	LAMTOR1	late endosomal/lysosomal adaptor, MAPK and MTOR activator 1	55004	11	n/a	n/a	4.45e-01	1.343
279810396	ENSG00000227388	0	RP11-112J3.16	RP11-112J3.16	0	9	n/a	n/a	4.28e-01	1.342
1097459	ENSG00000160685	30525	ZBTB7B	zinc finger and BTB domain containing 7B	51043	1	n/a	n/a	4.32e-01	1.342
1099128	ENSG00000167702	59993	KIFC2	kinesin family member C2	90990	8	n/a	n/a	4.23e-01	1.342
279825851	ENSG00000228802	0	AC073641.2	AC073641.2	0	2	n/a	n/a	4.25e-01	1.342
1089135	ENSG00000100300	702	TSPO	translocator protein (18kDa)	706	22	n/a	n/a	4.44e-01	1.342
1090051	ENSG00000105671	33846	DDX49	DEAD (Asp-Glu-Ala-Asp) box polypeptide 49	54555	19	n/a	n/a	4.36e-01	1.342
1089415	ENSG00000101443	10259	WFDC2	WAP four-disulfide core domain 2	10406	20	n/a	n/a	4.45e-01	1.342
1104974	ENSG00000203950	25820	FAM127B	family with sequence similarity 127, member B	26071	X	n/a	n/a	4.31e-01	1.341
1094091	ENSG00000135929	1581	CYP27A1	cytochrome P450, family 27, subfamily A, polypeptide 1	1593	2	n/a	n/a	4.28e-01	1.341
280064383	ENSG00000253978	0	CTB-178M22.2	CTB-178M22.2	0	5	n/a	n/a	4.37e-01	1.341
280092156	ENSG00000256013	0	RP11-27M24.1	RP11-27M24.1	0	16	n/a	n/a	4.38e-01	1.341
1104893	ENSG00000203722	110607	RAET1G	retinoic acid early transcript 1G	353091	6	n/a	n/a	4.24e-01	1.341
279781200	ENSG00000224856	0	RP4-796I17.5	RP4-796I17.5	0	22	n/a	n/a	4.15e-01	1.340
1099682	ENSG00000169972	79172	PUSL1	pseudouridylate synthase-like 1	126789	1	n/a	n/a	4.32e-01	1.340
1092008	ENSG00000120860	30502	CCDC53	coiled-coil domain containing 53	51019	12	n/a	n/a	4.38e-01	1.340
279952409	ENSG00000240898	0	RP11-48B14.1	RP11-48B14.1	0	17	n/a	n/a	4.32e-01	1.340
1095965	ENSG00000147955	10134	SIGMAR1	sigma non-opioid intracellular receptor 1	10280	9	n/a	n/a	4.23e-01	1.340
279955941	ENSG00000241352	0	RP11-392P7.1	RP11-392P7.1	0	12	n/a	n/a	4.31e-01	1.340
1109075	ENSG00000243279	11070	PRAF2	PRA1 domain family, member 2	11230	X	n/a	n/a	4.34e-01	1.340
1092986	ENSG00000128849	59142	CGNL1	cingulin-like 1	84952	15	n/a	n/a	4.37e-01	1.340
1097337	ENSG00000159792	5649	PSKH1	protein serine kinase H1	5681	16	n/a	n/a	4.31e-01	1.340
1108387	ENSG00000234906	341	APOC2	apolipoprotein C-II	344	19	n/a	n/a	4.25e-01	1.340
1087458	ENSG00000042493	818	CAPG	capping protein (actin filament), gelsolin-like	822	2	n/a	n/a	3.96e-01	1.339
279780990	ENSG00000224834	0	BTF3P9	basic transcription factor 3 pseudogene 9	0	1	n/a	n/a	4.38e-01	1.339
279870843	ENSG00000232815	0	RP11-764K9.2	RP11-764K9.2	0	9	n/a	n/a	4.29e-01	1.339
1105853	ENSG00000213398	3906	LCAT	lecithin-cholesterol acyltransferase	3931	16	n/a	n/a	3.90e-01	1.339
1097357	ENSG00000160050	54979	CCDC28B	coiled-coil domain containing 28B	79140	1	n/a	n/a	4.38e-01	1.339
1098752	ENSG00000166224	8800	SGPL1	sphingosine-1-phosphate lyase 1	8879	10	n/a	n/a	4.28e-01	1.339
279846195	ENSG00000230629	0	RPS23P8	ribosomal protein S23 pseudogene 8	0	X	n/a	n/a	4.45e-01	1.338
1091374	ENSG00000115738	3378	ID2	inhibitor of DNA binding 2, dominant negative helix-loop-helix protein	3398	2	n/a	n/a	4.32e-01	1.338
1096111	ENSG00000149257	867	SERPINH1	serpin peptidase inhibitor, clade H (heat shock protein 47), member 1, (collagen binding protein 1)	871	11	n/a	n/a	4.37e-01	1.338
1097269	ENSG00000159231	870	CBR3	carbonyl reductase 3	874	21	n/a	n/a	4.25e-01	1.338
280071115	ENSG00000254459	0	RP11-91P24.7	RP11-91P24.7	0	11	n/a	n/a	4.23e-01	1.338
280071613	ENSG00000254501	0	AP003068.9	AP003068.9	0	11	n/a	n/a	4.25e-01	1.338
1089906	ENSG00000104976	6578	SNAPC2	small nuclear RNA activating complex, polypeptide 2, 45kDa	6618	19	n/a	n/a	4.32e-01	1.338
279656524	ENSG00000199060	128114	MIR22	microRNA 22	407004	17	n/a	n/a	4.11e-01	1.338
1100972	ENSG00000176108	55446	CHMP6	charged multivesicular body protein 6	79643	17	n/a	n/a	4.32e-01	1.338
1102199	ENSG00000182871	56555	COL18A1	collagen, type XVIII, alpha 1	80781	21	n/a	n/a	4.23e-01	1.338
1108987	ENSG00000241404	56635	EGFL8	EGF-like-domain, multiple 8	80864	6	n/a	n/a	4.28e-01	1.337
1090063	ENSG00000105700	54876	C19orf50	chromosome 19 open reading frame 50	79036	19	n/a	n/a	4.25e-01	1.337
1097264	ENSG00000159214	80794	CCDC24	coiled-coil domain containing 24	149473	1	n/a	n/a	4.29e-01	1.337
1105175	ENSG00000204520	4251	MICA	MHC class I polypeptide-related sequence A	100507436	6	n/a	n/a	4.34e-01	1.337
1100942	ENSG00000175928	36906	LRRN1	leucine rich repeat neuronal 1	57633	3	n/a	n/a	4.37e-01	1.337
1099121	ENSG00000167680	10354	SEMA6B	sema domain, transmembrane domain (TM), and cytoplasmic domain, (semaphorin) 6B	10501	19	n/a	n/a	4.21e-01	1.337
1090382	ENSG00000108106	27083	UBE2S	ubiquitin-conjugating enzyme E2S	27338	19	n/a	n/a	4.25e-01	1.337
1093505	ENSG00000132470	3666	ITGB4	integrin, beta 4	3691	17	n/a	n/a	4.29e-01	1.337
1106347	ENSG00000215440	157126161	NPEPL1	aminopeptidase-like 1	100652930	20	n/a	n/a	4.39e-01	1.336
280111434	ENSG00000258056	0	RP11-644F5.11	RP11-644F5.11	0	12	n/a	n/a	4.32e-01	1.336
279810839	ENSG00000227436	0	AC006026.11	AC006026.11	0	7	n/a	n/a	4.34e-01	1.336
1102378	ENSG00000183617	77863	MRPL54	mitochondrial ribosomal protein L54	116541	19	n/a	n/a	4.31e-01	1.336
1105437	ENSG00000205309	36232	NT5M	5',3'-nucleotidase, mitochondrial	56953	17	n/a	n/a	4.22e-01	1.336
279806452	ENSG00000227036	125185	AC007639.1	AC007639.1	400619	17	n/a	n/a	4.33e-01	1.336
1103646	ENSG00000188783	5517	PRELP	proline/arginine-rich end leucine-rich repeat protein	5549	1	n/a	n/a	4.26e-01	1.336
1095066	ENSG00000141552	31009	ANAPC11	anaphase promoting complex subunit 11	51529	17	n/a	n/a	4.22e-01	1.336
280002280	ENSG00000248487	25613	ABHD14A	abhydrolase domain containing 14A	25864	3	n/a	n/a	4.24e-01	1.336
1088656	ENSG00000088682	36295	COQ9	coenzyme Q9 homolog (S. cerevisiae)	57017	16	n/a	n/a	4.24e-01	1.336
1091422	ENSG00000116044	4754	NFE2L2	nuclear factor (erythroid-derived 2)-like 2	4780	2	n/a	n/a	4.38e-01	1.336
1095105	ENSG00000141854	76651	AC022098.1	Uncharacterized protein LOC113230	113230	19	n/a	n/a	4.41e-01	1.336
1092385	ENSG00000124205	1895	EDN3	endothelin 3	1908	20	n/a	n/a	4.30e-01	1.335
280101336	ENSG00000257069	0	RP11-783K16.10	RP11-783K16.10	0	11	n/a	n/a	4.31e-01	1.335
279887175	ENSG00000234268	0	AP000936.1	AP000936.1	0	11	n/a	n/a	4.24e-01	1.335
1101760	ENSG00000180596	8289	HIST1H2BC	histone cluster 1, H2bc	8347	6	n/a	n/a	4.38e-01	1.335
1093875	ENSG00000134817	0	APLNR	apelin receptor	0	11	n/a	n/a	4.00e-01	1.335
1097428	ENSG00000160360	25835	GPSM1	G-protein signaling modulator 1	26086	9	n/a	n/a	4.34e-01	1.335
1093201	ENSG00000130560	10275	UBAC1	UBA domain containing 1	10422	9	n/a	n/a	4.35e-01	1.335
1103344	ENSG00000187630	106002	DHRS4L2	dehydrogenase/reductase (SDR family) member 4 like 2	317749	14	n/a	n/a	4.33e-01	1.335
280028955	ENSG00000250661	0	RP11-458I7.4	RP11-458I7.4	0	1	n/a	n/a	3.86e-01	1.334
1093023	ENSG00000129194	6625	SOX15	SRY (sex determining region Y)-box 15	6665	17	n/a	n/a	4.29e-01	1.334
1092675	ENSG00000125967	40584	NECAB3	N-terminal EF-hand calcium binding protein 3	63941	20	n/a	n/a	4.38e-01	1.334
1088571	ENSG00000086506	3032	HBQ1	hemoglobin, theta 1	3049	16	n/a	n/a	4.22e-01	1.334
1090412	ENSG00000108375	34183	RNF43	ring finger protein 43	54894	17	n/a	n/a	4.39e-01	1.334
1096020	ENSG00000148411	79730	NACC2	NACC family member 2, BEN and BTB (POZ) domain containing	138151	9	n/a	n/a	4.31e-01	1.334
279755642	ENSG00000221750	0	SNORA11	Small nucleolar RNA SNORA11	0	X	n/a	n/a	4.32e-01	1.334
1093161	ENSG00000130332	31170	LSM7	LSM7 homolog, U6 small nuclear RNA associated (S. cerevisiae)	51690	19	n/a	n/a	4.25e-01	1.334
1096676	ENSG00000154217	25956	PITPNC1	phosphatidylinositol transfer protein, cytoplasmic 1	26207	17	n/a	n/a	4.27e-01	1.333
1093807	ENSG00000134376	23173	CRB1	crumbs homolog 1 (Drosophila)	23418	1	n/a	n/a	4.33e-01	1.333
1098889	ENSG00000166794	5447	PPIB	peptidylprolyl isomerase B (cyclophilin B)	5479	15	n/a	n/a	4.33e-01	1.333
1087729	ENSG00000063180	766	CA11	carbonic anhydrase XI	770	19	n/a	n/a	4.32e-01	1.333
279841158	ENSG00000230201	0	ATP6V0CP1	ATPase, H+ transporting, lysosomal 16kDa, V0 subunit c pseudogene 1	0	17	n/a	n/a	4.31e-01	1.333
1087180	ENSG00000012211	3982	PRICKLE3	prickle homolog 3 (Drosophila)	4007	X	n/a	n/a	4.38e-01	1.333
1086949	ENSG00000005206	36207	AC004410.1	Signal peptide peptidase-like 2B	56928	19	n/a	n/a	4.25e-01	1.333
279748520	ENSG00000219023	0	RP3-340B19.2	RP3-340B19.2	0	6	n/a	n/a	3.79e-01	1.333
1091862	ENSG00000119782	2265	FKBP1B	FK506 binding protein 1B, 12.6 kDa	2281	2	n/a	n/a	4.38e-01	1.333
279925078	ENSG00000237676	0	AC138972.1	AC138972.1	0	3	n/a	n/a	4.06e-01	1.333
280036383	ENSG00000251267	0	RP1-5O6.6	RP1-5O6.6	0	22	n/a	n/a	4.25e-01	1.333
1098842	ENSG00000166535	80379	A2ML1	alpha-2-macroglobulin-like 1	144568	12	n/a	n/a	4.37e-01	1.332
279731191	ENSG00000214535	0	RPS15AP1	ribosomal protein S15a pseudogene 1	0	20	n/a	n/a	4.39e-01	1.332
1094267	ENSG00000136856	29721	SLC2A8	solute carrier family 2 (facilitated glucose transporter), member 8	29988	9	n/a	n/a	4.36e-01	1.332
280124335	ENSG00000258944	0	RP4-647C14.3	RP4-647C14.3	0	14	n/a	n/a	4.28e-01	1.332
1090055	ENSG00000105677	10283	TMEM147	transmembrane protein 147	10430	19	n/a	n/a	4.29e-01	1.332
1101752	ENSG00000180537	85783	RNF182	ring finger protein 182	221687	6	n/a	n/a	4.37e-01	1.332
1089652	ENSG00000103154	33841	NECAB2	N-terminal EF-hand calcium binding protein 2	54550	16	n/a	n/a	4.37e-01	1.331
1101817	ENSG00000180900	23268	SCRIB	scribbled homolog (Drosophila)	23513	8	n/a	n/a	4.25e-01	1.331
1098513	ENSG00000165269	361	AQP7	aquaporin 7	364	9	n/a	n/a	3.55e-01	1.331
280047765	ENSG00000252483	0	U6	U6 spliceosomal RNA	0	17	n/a	n/a	4.24e-01	1.331
1098735	ENSG00000166166	77697	TRMT61A	tRNA methyltransferase 61 homolog A (S. cerevisiae)	115708	14	n/a	n/a	4.32e-01	1.331
1095982	ENSG00000148180	2917	GSN	gelsolin	2934	9	n/a	n/a	4.41e-01	1.331
279759839	ENSG00000222414	0	U2	U2 spliceosomal RNA	0	10	n/a	n/a	4.28e-01	1.331
1094974	ENSG00000140990	4690	NDUFB10	NADH dehydrogenase (ubiquinone) 1 beta subcomplex, 10, 22kDa	4716	16	n/a	n/a	4.38e-01	1.331
1105881	ENSG00000213619	4696	NDUFS3	NADH dehydrogenase (ubiquinone) Fe-S protein 3, 30kDa (NADH-coenzyme Q reductase)	4722	11	n/a	n/a	4.36e-01	1.331
1091307	ENSG00000115325	1784	DOK1	docking protein 1, 62kDa (downstream of tyrosine kinase 1)	1796	2	n/a	n/a	4.36e-01	1.331
1109165	ENSG00000244752	1406	CRYBB2	crystallin, beta B2	1415	22	n/a	n/a	4.38e-01	1.331
279850964	ENSG00000231084	0	CTA-253N17.1	CTA-253N17.1	0	1	n/a	n/a	4.36e-01	1.331
279904342	ENSG00000235823	0	LINC00263	long intergenic non-protein coding RNA 263	0	10	n/a	n/a	4.23e-01	1.331
1097433	ENSG00000160408	29806	ST6GALNAC6	ST6 (alpha-N-acetyl-neuraminyl-2,3-beta-galactosyl-1,3)-N-acetylgalactosaminide alpha-2,6-sialyltransferase 6	30815	9	n/a	n/a	4.31e-01	1.331
1108847	ENSG00000238000	0	RP11-274E7.2	RP11-274E7.2	0	5	n/a	n/a	4.31e-01	1.330
1092069	ENSG00000121410	2	A1BG	alpha-1-B glycoprotein	1	19	n/a	n/a	4.25e-01	1.330
1096578	ENSG00000153266	34368	FEZF2	FEZ family zinc finger 2	55079	3	n/a	n/a	4.33e-01	1.330
1100512	ENSG00000173599	5059	PC	pyruvate carboxylase	5091	11	n/a	n/a	4.30e-01	1.330
1102363	ENSG00000183569	90093	SERHL2	serine hydrolase-like 2	253190	22	n/a	n/a	4.22e-01	1.330
279513401	ENSG00000182165	11096	TP53TG1	TP53 target 1 (non-protein coding)	11257	7	n/a	n/a	4.34e-01	1.330
1100259	ENSG00000172380	35255	GNG12	guanine nucleotide binding protein (G protein), gamma 12	55970	1	n/a	n/a	4.28e-01	1.330
1096193	ENSG00000149923	5499	PPP4C	protein phosphatase 4, catalytic subunit	5531	16	n/a	n/a	4.36e-01	1.330
1087680	ENSG00000059915	5630	PSD	pleckstrin and Sec7 domain containing	5662	10	n/a	n/a	4.39e-01	1.329
279975760	ENSG00000243504	0	KB-1589B1.1	KB-1589B1.1	0	8	n/a	n/a	4.25e-01	1.329
1108986	ENSG00000241399	9792	CD302	CD302 molecule	9936	2	n/a	n/a	4.23e-01	1.329
1089992	ENSG00000105419	36196	MEIS3	Meis homeobox 3	56917	19	n/a	n/a	4.25e-01	1.329
279960868	ENSG00000241902	0	AC010646.1	AC010646.1	0	19	n/a	n/a	4.23e-01	1.329
1102022	ENSG00000182117	34794	NOP10	NOP10 ribonucleoprotein homolog (yeast)	55505	15	n/a	n/a	4.38e-01	1.329
1097003	ENSG00000157103	6493	SLC6A1	solute carrier family 6 (neurotransmitter transporter, GABA), member 1	6529	3	n/a	n/a	4.21e-01	1.329
1088750	ENSG00000090339	3363	ICAM1	intercellular adhesion molecule 1	3383	19	n/a	n/a	4.27e-01	1.329
1092604	ENSG00000125734	36206	GPR108	G protein-coupled receptor 108	56927	19	n/a	n/a	4.25e-01	1.329
1090383	ENSG00000108107	6126	RPL28	ribosomal protein L28	6158	19	n/a	n/a	4.41e-01	1.328
1105049	ENSG00000204219	6880	TCEA3	transcription elongation factor A (SII), 3	6920	1	n/a	n/a	4.25e-01	1.328
1099244	ENSG00000168081	5336	PNOC	prepronociceptin	5368	8	n/a	n/a	4.28e-01	1.328
279973196	ENSG00000243242	0	AL161450.10	AL161450.10	0	9	n/a	n/a	4.37e-01	1.328
1092118	ENSG00000121905	3188	HPCA	hippocalcin	3208	1	n/a	n/a	4.32e-01	1.328
280027600	ENSG00000250562	0	RP11-227H4.4	RP11-227H4.4	0	3	n/a	n/a	3.51e-01	1.328
279984328	ENSG00000244331	0	CTB-47B8.1	CTB-47B8.1	0	5	n/a	n/a	4.25e-01	1.328
279841165	ENSG00000230202	0	RP11-632C17__A.1	RP11-632C17__A.1	0	6	n/a	n/a	4.26e-01	1.328
1103165	ENSG00000186792	8314	HYAL3	hyaluronoglucosaminidase 3	8372	3	n/a	n/a	4.14e-01	1.327
280064476	ENSG00000253982	0	CTD-2336O2.1	CTD-2336O2.1	0	8	n/a	n/a	3.81e-01	1.327
1100774	ENSG00000175061	79057	C17orf76-AS1	C17orf76 antisense RNA 1 (non-protein coding)	125144	17	n/a	n/a	4.25e-01	1.327
279982633	ENSG00000244192	0	RP11-114H7.1	RP11-114H7.1	0	5	n/a	n/a	3.96e-01	1.327
1094856	ENSG00000140264	25515	SERF2	small EDRK-rich factor 2	25764	15	n/a	n/a	4.28e-01	1.327
279705767	ENSG00000207118	0	SNORD14D	small nucleolar RNA, C/D box 14D	0	11	n/a	n/a	4.15e-01	1.327
1097723	ENSG00000162599	4748	NFIA	nuclear factor I/A	4774	1	n/a	n/a	4.24e-01	1.326
280003454	ENSG00000248592	157124207	TMEM110-MUSTN1	TMEM110-MUSTN1 readthrough	100526772	3	n/a	n/a	3.86e-01	1.326
1096024	ENSG00000148450	22677	MSRB2	methionine sulfoxide reductase B2	22921	10	n/a	n/a	4.28e-01	1.326
1097749	ENSG00000162670	109685	FAM5C	family with sequence similarity 5, member C	339479	1	n/a	n/a	4.45e-01	1.326
1107641	ENSG00000230055	94178	CISD3	CDGSH iron sulfur domain 3	284106	17	n/a	n/a	4.39e-01	1.326
1094968	ENSG00000140961	29681	OSGIN1	oxidative stress induced growth inhibitor 1	29948	16	n/a	n/a	4.38e-01	1.326
1097686	ENSG00000162433	202	AK4	adenylate kinase 4	205	1	n/a	n/a	4.25e-01	1.326
1097751	ENSG00000162685	0	LSP1P3	lymphocyte-specific protein 1 pseudogene 3	0	5	n/a	n/a	4.25e-01	1.326
1090477	ENSG00000108774	5846	RAB5C	RAB5C, member RAS oncogene family	5878	17	n/a	n/a	4.30e-01	1.326
1093238	ENSG00000130733	54832	YIPF2	Yip1 domain family, member 2	78992	19	n/a	n/a	4.29e-01	1.326
280051104	ENSG00000252967	0	AC093693.2	AC093693.2	0	7	n/a	n/a	4.10e-01	1.326
279908183	ENSG00000236197	0	AC002429.5	AC002429.5	0	7	n/a	n/a	4.32e-01	1.326
279866478	ENSG00000232456	0	RP11-5P18.10	RP11-5P18.10	0	1	n/a	n/a	4.37e-01	1.326
1101590	ENSG00000179526	57538	SHARPIN	SHANK-associated RH domain interactor	81858	8	n/a	n/a	4.29e-01	1.326
1096101	ENSG00000149179	54935	C11orf49	chromosome 11 open reading frame 49	79096	11	n/a	n/a	4.45e-01	1.326
279738114	ENSG00000215221	0	UBA52P6	ubiquitin A-52 residue ribosomal protein fusion product 1 pseudogene 6	0	9	n/a	n/a	4.39e-01	1.325
279803639	ENSG00000226814	0	RP3-419C19.2	RP3-419C19.2	0	1	n/a	n/a	4.22e-01	1.325
1086920	ENSG00000004777	77694	ARHGAP33	Rho GTPase activating protein 33	115703	19	n/a	n/a	4.33e-01	1.325
280045707	ENSG00000252186	0	U6	U6 spliceosomal RNA	0	12	n/a	n/a	4.27e-01	1.325
1104481	ENSG00000198034	6158	RPS4X	ribosomal protein S4, X-linked	6191	X	n/a	n/a	4.23e-01	1.325
279876044	ENSG00000233287	0	AC009362.2	AC009362.2	0	7	n/a	n/a	4.09e-01	1.325
1104211	ENSG00000197245	55729	GRRP1	glycine/arginine rich protein 1	79927	1	n/a	n/a	4.38e-01	1.325
1089990	ENSG00000105404	10420	RABAC1	Rab acceptor 1 (prenylated)	10567	19	n/a	n/a	4.30e-01	1.325
1099404	ENSG00000168792	77755	ABHD15	abhydrolase domain containing 15	116236	17	n/a	n/a	4.35e-01	1.325
1093520	ENSG00000132541	10101	HRSP12	heat-responsive protein 12	10247	8	n/a	n/a	4.03e-01	1.325
278811883	ENSG00000108958	0	AC016292.3	AC016292.3	0	17	n/a	n/a	4.25e-01	1.325
1105795	ENSG00000213002	0	AC120194.1	AC120194.1	0	8	n/a	n/a	4.45e-01	1.325
279787979	ENSG00000225471	0	RP11-262D11.2	RP11-262D11.2	0	X	n/a	n/a	3.87e-01	1.325
1101484	ENSG00000178922	57560	HYI	hydroxypyruvate isomerase (putative)	81888	1	n/a	n/a	4.29e-01	1.325
1108918	ENSG00000239839	1656	DEFA3	defensin, alpha 3, neutrophil-specific	1668	8	n/a	n/a	4.43e-01	1.325
279670424	ENSG00000203644	0	AC083799.1	AC083799.1	0	3	n/a	n/a	4.29e-01	1.325
1090631	ENSG00000110057	57304	UNC93B1	unc-93 homolog B1 (C. elegans)	81622	11	n/a	n/a	4.34e-01	1.325
1102265	ENSG00000183134	11090	GPR44	G protein-coupled receptor 44	11251	11	n/a	n/a	4.41e-01	1.324
1098548	ENSG00000165449	85682	SLC16A9	solute carrier family 16, member 9 (monocarboxylic acid transporter 9)	220963	10	n/a	n/a	4.25e-01	1.324
279945778	ENSG00000240139	0	AC007283.1	AC007283.1	0	2	n/a	n/a	4.32e-01	1.324
1096537	ENSG00000152977	7502	ZIC1	Zic family member 1	7545	3	n/a	n/a	4.35e-01	1.324
1098782	ENSG00000166337	6841	TAF10	TAF10 RNA polymerase II, TATA box binding protein (TBP)-associated factor, 30kDa	6881	11	n/a	n/a	4.38e-01	1.324
1090677	ENSG00000110446	30777	SLC15A3	solute carrier family 15, member 3	51296	11	n/a	n/a	4.37e-01	1.324
280118319	ENSG00000258596	0	CTD-2576F9.1	CTD-2576F9.1	0	15	n/a	n/a	4.36e-01	1.324
1098856	ENSG00000166595	31127	FAM96B	family with sequence similarity 96, member B	51647	16	n/a	n/a	4.29e-01	1.324
279751729	ENSG00000221062	0	MIR1292	microRNA 1292	0	20	n/a	n/a	4.39e-01	1.324
1096364	ENSG00000151655	3673	ITIH2	inter-alpha (globulin) inhibitor H2	3698	10	n/a	n/a	4.34e-01	1.324
1092820	ENSG00000127399	41842	LRRC61	leucine rich repeat containing 61	65999	7	n/a	n/a	4.32e-01	1.324
1089934	ENSG00000105193	6184	RPS16	ribosomal protein S16	6217	19	n/a	n/a	3.84e-01	1.324
279842228	ENSG00000230306	0	RP11-122K13.8	RP11-122K13.8	0	10	n/a	n/a	4.39e-01	1.324
280050194	ENSG00000252835	0	SCARNA21	small Cajal body-specific RNA 21	0	17	n/a	n/a	3.88e-01	1.324
280086453	ENSG00000255449	0	RP11-91P24.6	RP11-91P24.6	0	11	n/a	n/a	3.79e-01	1.324
1100603	ENSG00000174109	94125	C16orf91	chromosome 16 open reading frame 91	283951	16	n/a	n/a	4.33e-01	1.324
1093112	ENSG00000130035	26038	GALNT8	UDP-N-acetyl-alpha-D-galactosamine:polypeptide N-acetylgalactosaminyltransferase 8 (GalNAc-T8)	26290	12	n/a	n/a	4.42e-01	1.324
1099891	ENSG00000170906	4670	NDUFA3	NADH dehydrogenase (ubiquinone) 1 alpha subcomplex, 3, 9kDa	4696	19	n/a	n/a	4.28e-01	1.323
1095947	ENSG00000147804	34919	SLC39A4	solute carrier family 39 (zinc transporter), member 4	55630	8	n/a	n/a	4.37e-01	1.323
1089362	ENSG00000101246	9994	ARFRP1	ADP-ribosylation factor related protein 1	10139	20	n/a	n/a	4.30e-01	1.323
279555193	ENSG00000185839	0	RP4-592A1.2	RP4-592A1.2	0	1	n/a	n/a	4.38e-01	1.323
1097658	ENSG00000162337	4016	LRP5	low density lipoprotein receptor-related protein 5	4041	11	n/a	n/a	4.25e-01	1.323
1091545	ENSG00000116962	4780	NID1	nidogen 1	4811	1	n/a	n/a	4.29e-01	1.323
1092561	ENSG00000125457	36683	MIF4GD	MIF4G domain containing	57409	17	n/a	n/a	4.25e-01	1.323
1102720	ENSG00000185000	8625	DGAT1	diacylglycerol O-acyltransferase 1	8694	8	n/a	n/a	4.25e-01	1.323
[truncated: 1 more rows]
