# Supplementary material for: Identification of the Molecular Events Involved in the Development of Prefrontal Cortex Through the Analysis of RNA-Seq Data From BrainSpan
Source: ASN Neuro. 2019 Jun 18;11:1759091419854627. doi: 10.1177/1759091419854627 (PMC6582306; doi:10.1177/1759091419854627)
Supplement: Supplemental Material1 - Supplemental material for Identification of the Molecular Events Involved in the Development of Prefrontal Cortex Through the Analysis of RNA-Seq Data From BrainSpan [file Supplemental_Material1.zip › OFC/OFC2/DEGs-2.csv]

id	name	gene-id	gene-symbol	gene-name	entrez-id	chromosome	start-position	end-position	p	fold-change
279928483	ENSG00000237973	0	RP5-857K21.6	RP5-857K21.6	0	1	n/a	n/a	4.76e-01	4.317
279750101	ENSG00000219951	0	RP11-378G13.2	RP11-378G13.2	0	6	n/a	n/a	4.74e-01	4.042
279985225	ENSG00000244428	0	AC006032.1	AC006032.1	0	Y	n/a	n/a	4.33e-01	3.903
279989402	ENSG00000245205	0	RP11-841C19.6	RP11-841C19.6	0	12	n/a	n/a	4.91e-01	3.774
279660990	ENSG00000200434	0	RN5-8S2	RNA, 5.8S ribosomal 2	0	16	n/a	n/a	4.99e-01	3.603
279797638	ENSG00000226278	0	PSPHP1	phosphoserine phosphatase pseudogene 1	0	7	n/a	n/a	4.72e-01	3.550
279708889	ENSG00000207690	1013207	MIR630	microRNA 630	693215	15	n/a	n/a	5.39e-01	3.047
1088400	ENSG00000081138	1000	CDH7	cadherin 7, type 2	1005	18	n/a	n/a	4.77e-01	3.046
280042389	ENSG00000251705	0	RN5-8S6	RNA, 5.8S ribosomal 6	0	Y	n/a	n/a	4.76e-01	2.915
1105306	ENSG00000204894	0	RP11-208G20.2	RP11-208G20.2	0	7	n/a	n/a	5.30e-01	2.777
1103717	ENSG00000189056	5617	RELN	reelin	5649	7	n/a	n/a	4.76e-01	2.749
280059868	ENSG00000253668	0	RP11-463C14.1	RP11-463C14.1	0	8	n/a	n/a	4.77e-01	2.718
280043873	ENSG00000251920	0	5S_rRNA	5S ribosomal RNA	0	6	n/a	n/a	4.75e-01	2.490
1099759	ENSG00000170340	10531	B3GNT2	UDP-GlcNAc:betaGal beta-1,3-N-acetylglucosaminyltransferase 2	10678	2	n/a	n/a	5.11e-01	2.441
1099534	ENSG00000169313	41377	P2RY12	purinergic receptor P2Y, G-protein coupled, 12	64805	3	n/a	n/a	4.77e-01	2.424
1101781	ENSG00000180730	122773	SHISA2	shisa homolog 2 (Xenopus laevis)	387914	13	n/a	n/a	4.89e-01	2.374
1103075	ENSG00000186369	0	RP11-355I22.3	RP11-355I22.3	0	14	n/a	n/a	4.70e-01	2.335
1099300	ENSG00000168329	1513	CX3CR1	chemokine (C-X3-C motif) receptor 1	1524	3	n/a	n/a	4.75e-01	2.312
279898290	ENSG00000235225	0	AC016712.2	AC016712.2	0	2	n/a	n/a	4.34e-01	2.286
1098685	ENSG00000165985	123649	C1QL3	complement component 1, q subcomponent-like 3	389941	10	n/a	n/a	4.78e-01	2.201
1090213	ENSG00000106546	193	AHR	aryl hydrocarbon receptor	196	7	n/a	n/a	4.79e-01	2.177
279842939	ENSG00000230364	0	RP4-560B9.1	RP4-560B9.1	0	1	n/a	n/a	4.91e-01	2.161
279817689	ENSG00000228078	0	HLA-U	major histocompatibility complex, class I, U (pseudogene)	0	6	n/a	n/a	4.69e-01	2.160
1097144	ENSG00000158270	56746	COLEC12	collectin sub-family member 12	81035	18	n/a	n/a	4.69e-01	2.142
280096483	ENSG00000256512	0	RP11-860B13.3	RP11-860B13.3	0	12	n/a	n/a	5.12e-01	2.112
279662180	ENSG00000200795	26581	RNU4-1	RNA, U4 small nuclear 1	26835	12	n/a	n/a	4.89e-01	2.098
280018615	ENSG00000249855	0	RP11-159F24.4	RP11-159F24.4	0	5	n/a	n/a	4.33e-01	2.051
1100668	ENSG00000174469	25796	CNTNAP2	contactin associated protein-like 2	26047	7	n/a	n/a	4.71e-01	2.047
1086943	ENSG00000005108	85821	THSD7A	thrombospondin, type I, domain containing 7A	221981	7	n/a	n/a	4.75e-01	2.034
1091747	ENSG00000118785	6656	SPP1	secreted phosphoprotein 1	6696	4	n/a	n/a	4.91e-01	2.023
1101252	ENSG00000177551	4777	NHLH2	nescient helix loop helix 2	4808	1	n/a	n/a	4.89e-01	1.998
279710443	ENSG00000207985	1013246	MIR663	microRNA 663	724033	20	n/a	n/a	4.70e-01	1.986
279658008	ENSG00000199554	0	U1	U1 spliceosomal RNA	0	1	n/a	n/a	4.80e-01	1.972
1098293	ENSG00000164379	60868	FOXQ1	forkhead box Q1	94234	6	n/a	n/a	4.75e-01	1.963
279708301	ENSG00000207570	128157	MIR9-2	microRNA 9-2	407047	5	n/a	n/a	4.72e-01	1.959
1096767	ENSG00000154975	36213	CA10	carbonic anhydrase X	56934	17	n/a	n/a	4.73e-01	1.951
1093101	ENSG00000129965	169900	INS-IGF2	INS-IGF2 readthrough	723961	11	n/a	n/a	4.41e-01	1.948
279964486	ENSG00000242262	0	RP11-100N21.1	RP11-100N21.1	0	4	n/a	n/a	4.33e-01	1.938
279836646	ENSG00000229807	7460	XIST	X (inactive)-specific transcript (non-protein coding)	7503	X	n/a	n/a	4.50e-01	1.938
280051923	ENSG00000253084	0	U6	U6 spliceosomal RNA	0	17	n/a	n/a	5.40e-01	1.934
1106675	ENSG00000223768	0	LINC00205	long intergenic non-protein coding RNA 205	0	21	n/a	n/a	4.77e-01	1.933
1090117	ENSG00000105974	853	CAV1	caveolin 1, caveolae protein, 22kDa	857	7	n/a	n/a	4.72e-01	1.925
1098684	ENSG00000165983	9183	PTER	phosphotriesterase related	9317	10	n/a	n/a	4.80e-01	1.906
1102945	ENSG00000185904	59046	RP11-178A10.1	RP11-178A10.1	84856	10	n/a	n/a	4.71e-01	1.903
1087356	ENSG00000031003	30787	FAM13B	family with sequence similarity 13, member B	51306	5	n/a	n/a	4.76e-01	1.898
280123593	ENSG00000258903	0	RP11-355I22.2	RP11-355I22.2	0	14	n/a	n/a	4.75e-01	1.892
1097721	ENSG00000162595	8954	DIRAS3	DIRAS family, GTP-binding RAS-like 3	9077	1	n/a	n/a	4.76e-01	1.886
1095909	ENSG00000147488	9561	ST18	suppression of tumorigenicity 18 (breast carcinoma) (zinc finger protein)	9705	8	n/a	n/a	5.02e-01	1.882
1097573	ENSG00000161642	25695	ZNF385A	zinc finger protein 385A	25946	12	n/a	n/a	5.00e-01	1.881
1104839	ENSG00000198963	6064	RORB	RAR-related orphan receptor B	6096	9	n/a	n/a	4.77e-01	1.881
1102416	ENSG00000183715	4946	OPCML	opioid binding protein/cell adhesion molecule-like	4978	11	n/a	n/a	4.75e-01	1.879
280049900	ENSG00000252793	0	5S_rRNA	5S ribosomal RNA	0	5	n/a	n/a	4.79e-01	1.874
279928878	ENSG00000238003	0	RP11-465N4.2	RP11-465N4.2	0	1	n/a	n/a	4.38e-01	1.874
279740217	ENSG00000215447	0	BX322557.10	BX322557.10	0	21	n/a	n/a	4.69e-01	1.873
280099422	ENSG00000256879	0	RP11-284H19.1	RP11-284H19.1	0	12	n/a	n/a	5.00e-01	1.859
279525954	ENSG00000183298	0	RP11-556K13.1	RP11-556K13.1	0	1	n/a	n/a	4.24e-01	1.847
1093683	ENSG00000133636	4891	NTS	neurotensin	4922	12	n/a	n/a	4.47e-01	1.846
279753311	ENSG00000221343	0	AC010422.1	AC010422.1	0	19	n/a	n/a	4.73e-01	1.846
279730133	ENSG00000214354	0	AC133644.3	AC133644.3	0	2	n/a	n/a	5.05e-01	1.845
1094825	ENSG00000139973	58085	SYT16	synaptotagmin XVI	83851	14	n/a	n/a	4.71e-01	1.842
279925813	ENSG00000237749	0	RP3-423B22.5	RP3-423B22.5	0	1	n/a	n/a	4.76e-01	1.841
279822115	ENSG00000228477	0	RP3-342P20.2	RP3-342P20.2	0	1	n/a	n/a	4.34e-01	1.833
279805388	ENSG00000226945	0	RP11-564A8.4	RP11-564A8.4	0	1	n/a	n/a	4.26e-01	1.829
279743847	ENSG00000215987	0	AC117372.1	AC117372.1	0	12	n/a	n/a	4.73e-01	1.828
279752975	ENSG00000221288	1023337	MIR663B	microRNA 663b	100313824	2	n/a	n/a	4.24e-01	1.826
279812395	ENSG00000227582	0	RP11-262H14.7	RP11-262H14.7	0	9	n/a	n/a	4.76e-01	1.825
279942583	ENSG00000239735	0	AC116316.1	AC116316.1	0	4	n/a	n/a	4.71e-01	1.824
279747710	ENSG00000218337	0	RP4-724P12.1	RP4-724P12.1	0	6	n/a	n/a	5.55e-01	1.810
1098453	ENSG00000165023	34058	DIRAS2	DIRAS family, GTP-binding RAS-like 2	54769	9	n/a	n/a	4.71e-01	1.809
1103573	ENSG00000188517	58771	COL25A1	collagen, type XXV, alpha 1	84570	4	n/a	n/a	4.97e-01	1.806
1094622	ENSG00000138653	41176	NDST4	N-deacetylase/N-sulfotransferase (heparan glucosaminyl) 4	64579	4	n/a	n/a	4.99e-01	1.798
279746160	ENSG00000217239	0	RP1-182O16.1	RP1-182O16.1	0	6	n/a	n/a	4.81e-01	1.795
1088293	ENSG00000078269	8792	SYNJ2	synaptojanin 2	8871	6	n/a	n/a	4.85e-01	1.793
1091548	ENSG00000116983	30921	HPCAL4	hippocalcin like 4	51440	1	n/a	n/a	5.31e-01	1.790
279842131	ENSG00000230299	0	AC093162.3	AC093162.3	0	2	n/a	n/a	5.36e-01	1.788
1088123	ENSG00000073969	4874	NSF	N-ethylmaleimide-sensitive factor	4905	17	n/a	n/a	5.01e-01	1.783
279891617	ENSG00000234665	0	RP11-262H14.3	RP11-262H14.3	0	9	n/a	n/a	5.08e-01	1.783
1104320	ENSG00000197575	0	RPS17P2	ribosomal protein S17 pseudogene 2	0	5	n/a	n/a	4.53e-01	1.780
280133825	ENSG00000259486	0	ZIM2	Zinc finger imprinted 2	0	19	n/a	n/a	4.80e-01	1.778
1096831	ENSG00000155659	11161	VSIG4	V-set and immunoglobulin domain containing 4	11326	X	n/a	n/a	4.72e-01	1.775
280087829	ENSG00000255539	0	CTA-797E19.2	CTA-797E19.2	0	11	n/a	n/a	5.58e-01	1.775
279889543	ENSG00000234482	0	RP11-433J22.2	RP11-433J22.2	0	1	n/a	n/a	4.77e-01	1.770
1093828	ENSG00000134532	6620	SOX5	SRY (sex determining region Y)-box 5	6660	12	n/a	n/a	5.37e-01	1.763
279979430	ENSG00000243824	0	RP11-434O22.1	RP11-434O22.1	0	14	n/a	n/a	4.27e-01	1.763
280013803	ENSG00000249474	0	RP11-49I4.3	RP11-49I4.3	0	3	n/a	n/a	5.07e-01	1.760
280067476	ENSG00000254198	0	RP11-598P20.3	RP11-598P20.3	0	8	n/a	n/a	4.74e-01	1.756
279935123	ENSG00000238742	1023040	MIR2110	microRNA 2110	100302224	10	n/a	n/a	4.73e-01	1.750
1091968	ENSG00000120594	59088	PLXDC2	plexin domain containing 2	84898	10	n/a	n/a	4.70e-01	1.750
279863498	ENSG00000232157	0	RP1-187N21.2	RP1-187N21.2	0	6	n/a	n/a	5.15e-01	1.743
280048871	ENSG00000252645	0	U7	U7 small nuclear RNA	0	15	n/a	n/a	4.77e-01	1.737
279843720	ENSG00000230435	0	AC004160.4	AC004160.4	0	7	n/a	n/a	4.71e-01	1.736
1100084	ENSG00000171659	2840	GPR34	G protein-coupled receptor 34	2857	X	n/a	n/a	5.00e-01	1.734
1103865	ENSG00000196233	58659	LCOR	ligand dependent nuclear receptor corepressor	84458	10	n/a	n/a	5.02e-01	1.731
1100025	ENSG00000171451	60141	DSEL	dermatan sulfate epimerase-like	92126	18	n/a	n/a	4.92e-01	1.727
279901845	ENSG00000235582	0	RP11-448G4.2	RP11-448G4.2	0	1	n/a	n/a	4.43e-01	1.726
279668151	ENSG00000202532	0	U6	U6 spliceosomal RNA	0	2	n/a	n/a	4.69e-01	1.724
279936989	ENSG00000239037	0	snoU13	Small nucleolar RNA U13	0	X	n/a	n/a	5.35e-01	1.720
280111205	ENSG00000258034	0	RP11-493P1.2	RP11-493P1.2	0	12	n/a	n/a	4.24e-01	1.714
279771554	ENSG00000224076	0	AC009487.4	AC009487.4	0	2	n/a	n/a	5.09e-01	1.713
280075586	ENSG00000254762	0	RP11-867G23.2	RP11-867G23.2	0	11	n/a	n/a	5.01e-01	1.708
280128770	ENSG00000259201	0	RP11-56B16.5	RP11-56B16.5	0	15	n/a	n/a	5.97e-01	1.707
279843847	ENSG00000230444	0	TFAMP1	transcription factor A, mitochondrial pseudogene 1	0	7	n/a	n/a	4.83e-01	1.706
1092242	ENSG00000123066	23144	MED13L	mediator complex subunit 13-like	23389	12	n/a	n/a	4.85e-01	1.705
1100991	ENSG00000176204	55861	LRRTM4	leucine rich repeat transmembrane neuronal 4	80059	2	n/a	n/a	5.72e-01	1.703
1093584	ENSG00000132872	6820	SYT4	synaptotagmin IV	6860	18	n/a	n/a	4.71e-01	1.703
279702932	ENSG00000206624	0	U1	U1 spliceosomal RNA	0	5	n/a	n/a	4.76e-01	1.701
1088240	ENSG00000077063	58208	CTTNBP2	cortactin binding protein 2	83992	7	n/a	n/a	4.70e-01	1.700
1091466	ENSG00000116406	56068	EDEM3	ER degradation enhancer, mannosidase alpha-like 3	80267	1	n/a	n/a	6.25e-01	1.699
279908212	ENSG00000236199	0	RP11-264I13.2	RP11-264I13.2	0	9	n/a	n/a	5.32e-01	1.698
280122580	ENSG00000258842	0	RP11-355I22.5	RP11-355I22.5	0	14	n/a	n/a	4.76e-01	1.696
280031203	ENSG00000250846	1006867	RP11-807H7.1	RP11-807H7.1	100144602	4	n/a	n/a	4.74e-01	1.696
1100463	ENSG00000173369	709	C1QB	complement component 1, q subcomponent, B chain	713	1	n/a	n/a	5.05e-01	1.694
279945356	ENSG00000240087	0	RP11-254B13.1	RP11-254B13.1	0	12	n/a	n/a	4.41e-01	1.693
1091786	ENSG00000119314	9847	ROD1	ROD1 regulator of differentiation 1 (S. pombe)	9991	9	n/a	n/a	5.23e-01	1.689
1090164	ENSG00000106261	7543	ZKSCAN1	zinc finger with KRAB and SCAN domains 1	7586	7	n/a	n/a	4.88e-01	1.689
1097225	ENSG00000158869	2192	FCER1G	Fc fragment of IgE, high affinity I, receptor for; gamma polypeptide	2207	1	n/a	n/a	5.01e-01	1.686
1097893	ENSG00000163191	6249	S100A11	S100 calcium binding protein A11	6282	1	n/a	n/a	4.80e-01	1.684
279885969	ENSG00000234165	0	AC114877.3	AC114877.3	0	3	n/a	n/a	4.94e-01	1.684
1093875	ENSG00000134817	0	APLNR	apelin receptor	0	11	n/a	n/a	4.76e-01	1.683
279750940	ENSG00000220749	1015664	RP11-565J7.3	RP11-565J7.3	100131205	1	n/a	n/a	4.90e-01	1.683
279935226	ENSG00000238757	0	AL031431.1	AL031431.1	0	1	n/a	n/a	4.73e-01	1.682
280024470	ENSG00000250305	36877	KIAA1456	Putative methyltransferase KIAA1456	57604	8	n/a	n/a	5.21e-01	1.682
279833635	ENSG00000229503	0	AC092155.1	AC092155.1	0	2	n/a	n/a	4.33e-01	1.682
1098580	ENSG00000165566	85502	FAM123A	family with sequence similarity 123A	219287	13	n/a	n/a	5.24e-01	1.679
279932813	ENSG00000238363	166563	SNORA13	small nucleolar RNA, H/ACA box 13	654322	5	n/a	n/a	4.77e-01	1.677
279901131	ENSG00000235512	0	TAB3-AS2	TAB3 antisense RNA 2 (non-protein coding)	0	X	n/a	n/a	4.82e-01	1.676
1093173	ENSG00000130396	4276	MLLT4	myeloid/lymphoid or mixed-lineage leukemia (trithorax homolog, Drosophila); translocated to, 4	4301	6	n/a	n/a	4.74e-01	1.675
279933821	ENSG00000238528	0	snoU13	Small nucleolar RNA U13	0	12	n/a	n/a	4.77e-01	1.671
279951772	ENSG00000240808	0	CTD-3236F5.1	CTD-3236F5.1	0	11	n/a	n/a	4.26e-01	1.667
280029496	ENSG00000250709	0	CCDC169-SOHLH2	CCDC169 -SOHLH2 readthrough	0	13	n/a	n/a	5.10e-01	1.662
1096461	ENSG00000152402	2960	GUCY1A2	guanylate cyclase 1, soluble, alpha 2	2977	11	n/a	n/a	4.72e-01	1.660
1101440	ENSG00000178662	55836	CSRNP3	cysteine-serine-rich nuclear protein 3	80034	2	n/a	n/a	6.02e-01	1.659
279791678	ENSG00000225770	0	AC092933.3	AC092933.3	0	3	n/a	n/a	4.74e-01	1.657
1103878	ENSG00000196268	94310	ZNF493	zinc finger protein 493	284443	19	n/a	n/a	5.37e-01	1.655
1093963	ENSG00000135333	2030	EPHA7	EPH receptor A7	2045	6	n/a	n/a	4.76e-01	1.654
1092798	ENSG00000127152	41443	BCL11B	B-cell CLL/lymphoma 11B (zinc finger protein)	64919	14	n/a	n/a	4.76e-01	1.650
1108513	ENSG00000235872	0	RP11-335O4.3	RP11-335O4.3	0	12	n/a	n/a	6.16e-01	1.650
1095475	ENSG00000144290	36558	SLC4A10	solute carrier family 4, sodium bicarbonate transporter, member 10	57282	2	n/a	n/a	5.00e-01	1.645
1086972	ENSG00000005889	7500	ZFX	zinc finger protein, X-linked	7543	X	n/a	n/a	4.75e-01	1.645
280002833	ENSG00000248531	0	RP11-1134I14.3	RP11-1134I14.3	0	8	n/a	n/a	4.75e-01	1.642
279788559	ENSG00000225507	0	AC069282.6	AC069282.6	0	7	n/a	n/a	4.96e-01	1.641
1096926	ENSG00000156427	8740	FGF18	fibroblast growth factor 18	8817	5	n/a	n/a	4.70e-01	1.639
1087698	ENSG00000060982	583	BCAT1	branched chain amino-acid transaminase 1, cytosolic	586	12	n/a	n/a	4.83e-01	1.639
279890037	ENSG00000234527	0	PCDH9-AS1	PCDH9 antisense RNA 1 (non-protein coding)	0	13	n/a	n/a	4.70e-01	1.636
280042494	ENSG00000251720	0	U7	U7 small nuclear RNA	0	1	n/a	n/a	4.70e-01	1.635
1103731	ENSG00000189108	26028	IL1RAPL2	interleukin 1 receptor accessory protein-like 2	26280	X	n/a	n/a	4.76e-01	1.634
1088442	ENSG00000082397	22891	EPB41L3	erythrocyte membrane protein band 4.1-like 3	23136	18	n/a	n/a	4.71e-01	1.634
279987952	ENSG00000244705	0	RP11-133K1.1	RP11-133K1.1	0	15	n/a	n/a	4.26e-01	1.633
1100303	ENSG00000172572	5107	PDE3A	phosphodiesterase 3A, cGMP-inhibited	5139	12	n/a	n/a	5.36e-01	1.631
280098636	ENSG00000256771	0	ZNF253	zinc finger protein 253	0	19	n/a	n/a	5.84e-01	1.631
279906433	ENSG00000236031	0	RP11-269F20.1	RP11-269F20.1	0	1	n/a	n/a	4.75e-01	1.630
279985204	ENSG00000244425	0	AP000350.3	AP000350.3	0	22	n/a	n/a	4.79e-01	1.630
1104376	ENSG00000197747	6248	S100A10	S100 calcium binding protein A10	6281	1	n/a	n/a	4.73e-01	1.627
279881949	ENSG00000233799	0	AC139887.4	AC139887.4	0	4	n/a	n/a	4.73e-01	1.626
280091968	ENSG00000255994	0	C14orf162	chromosome 14 open reading frame 162	0	14	n/a	n/a	4.70e-01	1.625
1091639	ENSG00000117602	10964	RCAN3	RCAN family member 3	11123	1	n/a	n/a	4.76e-01	1.624
1093014	ENSG00000129128	38019	SPCS3	signal peptidase complex subunit 3 homolog (S. cerevisiae)	60559	4	n/a	n/a	5.10e-01	1.624
1091137	ENSG00000113916	601	BCL6	B-cell CLL/lymphoma 6	604	3	n/a	n/a	4.72e-01	1.623
1088185	ENSG00000075426	2339	FOSL2	FOS-like antigen 2	2355	2	n/a	n/a	4.73e-01	1.623
1099979	ENSG00000171223	3701	JUNB	jun B proto-oncogene	3726	19	n/a	n/a	4.72e-01	1.622
279778571	ENSG00000224611	0	AC007919.18	AC007919.18	0	3	n/a	n/a	4.84e-01	1.620
279819830	ENSG00000228283	0	RP11-497D6.2	RP11-497D6.2	0	6	n/a	n/a	4.77e-01	1.619
1091559	ENSG00000117020	9856	AKT3	v-akt murine thymoma viral oncogene homolog 3 (protein kinase B, gamma)	10000	1	n/a	n/a	4.80e-01	1.619
279751771	ENSG00000221069	0	AC000029.1	AC000029.1	0	22	n/a	n/a	4.72e-01	1.619
279720824	ENSG00000213326	0	RPS7P11	ribosomal protein S7 pseudogene 11	0	17	n/a	n/a	4.44e-01	1.618
279764261	ENSG00000223476	0	VN1R42P	vomeronasal 1 receptor 42 pseudogene	0	7	n/a	n/a	4.81e-01	1.618
1098207	ENSG00000164116	2965	GUCY1A3	guanylate cyclase 1, soluble, alpha 3	2982	4	n/a	n/a	4.82e-01	1.617
280098467	ENSG00000256747	0	RP11-860B13.1	RP11-860B13.1	0	12	n/a	n/a	4.73e-01	1.617
1102479	ENSG00000183960	79462	KCNH8	potassium voltage-gated channel, subfamily H (eag-related), member 8	131096	3	n/a	n/a	4.76e-01	1.617
279746801	ENSG00000217716	0	RPS10P3	ribosomal protein S10 pseudogene 3	0	9	n/a	n/a	4.50e-01	1.616
1098487	ENSG00000165168	1525	CYBB	cytochrome b-245, beta polypeptide	1536	X	n/a	n/a	4.74e-01	1.614
1091122	ENSG00000113742	56116	CPEB4	cytoplasmic polyadenylation element binding protein 4	80315	5	n/a	n/a	5.10e-01	1.613
280111468	ENSG00000258064	0	RP11-293I14.2	RP11-293I14.2	0	12	n/a	n/a	5.20e-01	1.610
279854113	ENSG00000231359	0	AC072052.7	AC072052.7	0	7	n/a	n/a	5.01e-01	1.610
1087066	ENSG00000008086	6752	CDKL5	cyclin-dependent kinase-like 5	6792	X	n/a	n/a	4.78e-01	1.610
279744295	ENSG00000216119	0	AC046130.1	AC046130.1	0	12	n/a	n/a	4.75e-01	1.610
1103491	ENSG00000188171	83499	ZNF626	zinc finger protein 626	199777	19	n/a	n/a	5.48e-01	1.609
1096464	ENSG00000152413	9319	HOMER1	homer homolog 1 (Drosophila)	9456	5	n/a	n/a	5.30e-01	1.609
279725262	ENSG00000213877	0	CFL1P7	cofilin 1 (non-muscle) pseudogene 7	0	3	n/a	n/a	4.50e-01	1.608
1098435	ENSG00000164938	60873	TP53INP1	tumor protein p53 inducible nuclear protein 1	94241	8	n/a	n/a	4.72e-01	1.606
1094249	ENSG00000136805	23485	C9orf4	chromosome 9 open reading frame 4	23732	9	n/a	n/a	4.98e-01	1.605
279778426	ENSG00000224598	0	RPS5P2	ribosomal protein S5 pseudogene 2	0	21	n/a	n/a	4.89e-01	1.603
279913647	ENSG00000236713	0	RP11-363I22.3	RP11-363I22.3	0	1	n/a	n/a	4.27e-01	1.603
1095777	ENSG00000146433	36856	TMEM181	transmembrane protein 181	57583	6	n/a	n/a	4.79e-01	1.601
1105625	ENSG00000206052	85633	DOK6	docking protein 6	220164	18	n/a	n/a	4.77e-01	1.600
279668186	ENSG00000202538	26580	RNU4-2	RNA, U4 small nuclear 2	26834	12	n/a	n/a	4.56e-01	1.599
1100716	ENSG00000174749	79529	C4orf32	chromosome 4 open reading frame 32	132720	4	n/a	n/a	4.73e-01	1.598
280131241	ENSG00000259344	0	RP11-566K19.6	RP11-566K19.6	0	15	n/a	n/a	4.75e-01	1.598
1091816	ENSG00000119541	9384	VPS4B	vacuolar protein sorting 4 homolog B (S. cerevisiae)	9525	18	n/a	n/a	4.82e-01	1.597
1099897	ENSG00000170921	25864	TANC2	tetratricopeptide repeat, ankyrin repeat and coiled-coil containing 2	26115	17	n/a	n/a	4.31e-01	1.596
1103309	ENSG00000187513	2685	GJA4	gap junction protein, alpha 4, 37kDa	2701	1	n/a	n/a	4.79e-01	1.596
1100654	ENSG00000174405	3956	LIG4	ligase IV, DNA, ATP-dependent	3981	13	n/a	n/a	4.96e-01	1.596
1101669	ENSG00000180008	78920	SOCS4	suppressor of cytokine signaling 4	122809	14	n/a	n/a	4.92e-01	1.596
280121084	ENSG00000258757	0	RP11-841O20.2	RP11-841O20.2	0	14	n/a	n/a	5.26e-01	1.595
279989799	ENSG00000245381	0	AC011477.2	AC011477.2	0	19	n/a	n/a	4.75e-01	1.594
1086910	ENSG00000004399	22884	PLXND1	plexin D1	23129	3	n/a	n/a	4.73e-01	1.592
279922723	ENSG00000237481	0	RP4-803J11.2	RP4-803J11.2	0	1	n/a	n/a	4.75e-01	1.591
279749894	ENSG00000219747	0	RP1-292B18.1	RP1-292B18.1	0	6	n/a	n/a	4.84e-01	1.591
1097739	ENSG00000162636	94352	FAM102B	family with sequence similarity 102, member B	284611	1	n/a	n/a	4.70e-01	1.589
280100075	ENSG00000256961	0	AC116565.1	AC116565.1	0	4	n/a	n/a	5.24e-01	1.589
1091076	ENSG00000113389	4852	NPR3	natriuretic peptide receptor C/guanylate cyclase C (atrionatriuretic peptide receptor C)	4883	5	n/a	n/a	4.76e-01	1.589
1091809	ENSG00000119508	7965	NR4A3	nuclear receptor subfamily 4, group A, member 3	8013	9	n/a	n/a	4.77e-01	1.588
1091977	ENSG00000120669	34226	SOHLH2	spermatogenesis and oogenesis specific basic helix-loop-helix 2	54937	13	n/a	n/a	4.96e-01	1.588
1096517	ENSG00000152784	36257	PRDM8	PR domain containing 8	56978	4	n/a	n/a	4.92e-01	1.587
1092153	ENSG00000122254	9812	HS3ST2	heparan sulfate (glucosamine) 3-O-sulfotransferase 2	9956	16	n/a	n/a	5.03e-01	1.587
1108758	ENSG00000237456	0	RP11-154D3.1	RP11-154D3.1	0	3	n/a	n/a	4.88e-01	1.587
1096106	ENSG00000149212	80328	SESN3	sestrin 3	143686	11	n/a	n/a	4.80e-01	1.586
279744533	ENSG00000216197	0	AP001623.1	AP001623.1	0	21	n/a	n/a	4.82e-01	1.585
1097723	ENSG00000162599	4748	NFIA	nuclear factor I/A	4774	1	n/a	n/a	5.40e-01	1.584
1103779	ENSG00000189337	23009	KAZN	kazrin, periplakin interacting protein	23254	1	n/a	n/a	4.74e-01	1.584
1104558	ENSG00000198252	6775	STYX	serine/threonine/tyrosine interacting protein	6815	14	n/a	n/a	4.75e-01	1.581
1105531	ENSG00000205664	0	RP11-706O15.1	HCG1981372, isoform CRA_cNovel proteinUncharacterized protein	0	X	n/a	n/a	4.73e-01	1.580
279900973	ENSG00000235499	0	AC073046.25	AC073046.25	0	2	n/a	n/a	4.78e-01	1.579
279526051	ENSG00000183308	0	AC005037.3	AC005037.3	0	2	n/a	n/a	5.23e-01	1.578
1089252	ENSG00000100697	23160	DICER1	dicer 1, ribonuclease type III	23405	14	n/a	n/a	4.72e-01	1.577
1107086	ENSG00000226400	0	CTD-2269E23.2	CTD-2269E23.2	0	5	n/a	n/a	6.05e-01	1.577
1103291	ENSG00000187323	1618	DCC	deleted in colorectal carcinoma	1630	18	n/a	n/a	5.07e-01	1.575
1100465	ENSG00000173376	55428	NDNF	neuron-derived neurotrophic factor	79625	4	n/a	n/a	4.81e-01	1.575
279744015	ENSG00000216042	1013737	MIR922	microRNA 922	100126321	3	n/a	n/a	4.36e-01	1.575
1099674	ENSG00000169946	23169	ZFPM2	zinc finger protein, multitype 2	23414	8	n/a	n/a	4.80e-01	1.574
1102038	ENSG00000182175	36242	RGMA	RGM domain family, member A	56963	15	n/a	n/a	4.33e-01	1.572
280057777	ENSG00000253518	0	CTD-2031P19.4	CTD-2031P19.4	0	5	n/a	n/a	4.61e-01	1.571
1098111	ENSG00000163873	2882	GRIK3	glutamate receptor, ionotropic, kainate 3	2899	1	n/a	n/a	4.32e-01	1.571
279978639	ENSG00000243742	76641	RPLP0P2	ribosomal protein, large, P0 pseudogene 2	113157	11	n/a	n/a	4.32e-01	1.571
279953655	ENSG00000241069	0	CTD-3141N22.1	CTD-3141N22.1	0	19	n/a	n/a	6.19e-01	1.570
1094701	ENSG00000139174	80348	PRICKLE1	prickle homolog 1 (Drosophila)	144165	12	n/a	n/a	5.04e-01	1.569
1090106	ENSG00000105926	31158	MPP6	membrane protein, palmitoylated 6 (MAGUK p55 subfamily member 6)	51678	7	n/a	n/a	6.13e-01	1.568
1099681	ENSG00000169967	10588	MAP3K2	mitogen-activated protein kinase kinase kinase 2	10746	2	n/a	n/a	5.01e-01	1.568
1099708	ENSG00000170100	83469	ZNF778	zinc finger protein 778	197320	16	n/a	n/a	4.76e-01	1.567
1107902	ENSG00000231824	151158	C18orf42	chromosome 18 open reading frame 42	642597	18	n/a	n/a	4.38e-01	1.565
1102841	ENSG00000185477	94594	GPRIN3	GPRIN family member 3	285513	4	n/a	n/a	4.72e-01	1.564
1088455	ENSG00000082805	22840	ERC1	ELKS/RAB6-interacting/CAST family member 1	23085	12	n/a	n/a	4.73e-01	1.564
1103105	ENSG00000186479	125502	RGS7BP	regulator of G-protein signaling 7 binding protein	401190	5	n/a	n/a	4.77e-01	1.564
1097445	ENSG00000160551	36824	TAOK1	TAO kinase 1	57551	17	n/a	n/a	4.80e-01	1.563
280025378	ENSG00000250366	157122977	RP11-185P18.1	RP11-185P18.1	100507043	14	n/a	n/a	4.84e-01	1.563
1096573	ENSG00000153234	4898	NR4A2	nuclear receptor subfamily 4, group A, member 2	4929	2	n/a	n/a	4.80e-01	1.562
280052765	ENSG00000253151	0	RP11-628E19.3	RP11-628E19.3	0	8	n/a	n/a	4.71e-01	1.562
280069987	ENSG00000254376	0	SOX5P	SRY (sex determining region Y)-box 5 pseudogene	0	8	n/a	n/a	5.16e-01	1.562
1096518	ENSG00000152785	647	BMP3	bone morphogenetic protein 3	651	4	n/a	n/a	4.75e-01	1.560
1087354	ENSG00000030419	22563	IKZF2	IKAROS family zinc finger 2 (Helios)	22807	2	n/a	n/a	5.40e-01	1.560
280102958	ENSG00000257225	0	RP11-328C8.4	RP11-328C8.4	0	12	n/a	n/a	5.05e-01	1.559
279743875	ENSG00000215998	0	MIR935	microRNA 935	0	19	n/a	n/a	4.95e-01	1.559
1087800	ENSG00000065413	60057	ANKRD44	ankyrin repeat domain 44	91526	2	n/a	n/a	5.02e-01	1.558
1089342	ENSG00000101188	4892	NTSR1	neurotensin receptor 1 (high affinity)	4923	20	n/a	n/a	4.69e-01	1.558
1101916	ENSG00000181495	0	AC026703.1	AC026703.1	0	5	n/a	n/a	4.77e-01	1.558
280134130	ENSG00000259506	0	RP11-352D13.3	RP11-352D13.3	0	15	n/a	n/a	4.94e-01	1.558
1104638	ENSG00000198553	93991	KCNRG	potassium channel regulator	283518	13	n/a	n/a	5.14e-01	1.558
1095235	ENSG00000143033	22579	MTF2	metal response element binding transcription factor 2	22823	1	n/a	n/a	4.76e-01	1.556
279462726	ENSG00000175147	0	C1orf126	chromosome 1 open reading frame 126	0	1	n/a	n/a	4.76e-01	1.555
1091694	ENSG00000118263	8542	KLF7	Kruppel-like factor 7 (ubiquitous)	8609	2	n/a	n/a	4.75e-01	1.555
279970896	ENSG00000242984	0	AC103783.1	AC103783.1	0	8	n/a	n/a	4.70e-01	1.555
1100458	ENSG00000173334	10075	TRIB1	tribbles homolog 1 (Drosophila)	10221	8	n/a	n/a	4.77e-01	1.554
1094401	ENSG00000137502	27059	RAB30	RAB30, member RAS oncogene family	27314	11	n/a	n/a	4.71e-01	1.554
279711643	ENSG00000211517	0	MIR671	microRNA 671	0	7	n/a	n/a	4.77e-01	1.553
1090464	ENSG00000108669	9139	CYTH1	cytohesin 1	9267	17	n/a	n/a	4.82e-01	1.553
280022525	ENSG00000250144	0	RP11-553P9.1	RP11-553P9.1	0	4	n/a	n/a	4.26e-01	1.553
1090501	ENSG00000108861	1833	DUSP3	dual specificity phosphatase 3	1845	17	n/a	n/a	5.13e-01	1.553
280100823	ENSG00000257026	0	AC040173.1	AC040173.1	0	16	n/a	n/a	4.72e-01	1.550
1090199	ENSG00000106460	33955	TMEM106B	transmembrane protein 106B	54664	7	n/a	n/a	4.70e-01	1.549
279751477	ENSG00000221016	0	AC002558.1	AC002558.1	0	17	n/a	n/a	4.90e-01	1.548
1097850	ENSG00000163032	7404	VSNL1	visinin-like 1	7447	2	n/a	n/a	4.82e-01	1.548
279789762	ENSG00000225610	0	AC007679.3	AC007679.3	0	2	n/a	n/a	4.75e-01	1.547
279799166	ENSG00000226405	0	RP5-984P4.1	RP5-984P4.1	0	20	n/a	n/a	5.09e-01	1.546
1095294	ENSG00000143324	9089	XPR1	xenotropic and polytropic retrovirus receptor 1	9213	1	n/a	n/a	4.77e-01	1.546
1106060	ENSG00000214357	33783	NEURL1B	neuralized homolog 1B (Drosophila)	54492	5	n/a	n/a	4.91e-01	1.543
280102272	ENSG00000257151	0	RP11-701H24.2	RP11-701H24.2	0	15	n/a	n/a	5.22e-01	1.542
1093918	ENSG00000135074	8657	ADAM19	ADAM metallopeptidase domain 19	8728	5	n/a	n/a	4.73e-01	1.540
280061901	ENSG00000253793	0	RP11-293D9.2	RP11-293D9.2	0	8	n/a	n/a	5.04e-01	1.540
279728552	ENSG00000214181	0	DDX6P2	DEAD (Asp-Glu-Ala-Asp) box polypeptide 6 pseudogene 2	0	13	n/a	n/a	5.10e-01	1.540
279873501	ENSG00000233045	0	AC097523.1	AC097523.1	0	2	n/a	n/a	4.28e-01	1.540
1100784	ENSG00000175104	7146	TRAF6	TNF receptor-associated factor 6	7189	11	n/a	n/a	4.76e-01	1.540
1090226	ENSG00000106617	30903	PRKAG2	protein kinase, AMP-activated, gamma 2 non-catalytic subunit	51422	7	n/a	n/a	4.98e-01	1.538
1088158	ENSG00000075035	9527	WSCD2	WSC domain containing 2	9671	12	n/a	n/a	4.80e-01	1.537
1105767	ENSG00000212900	58131	KRTAP3-2	keratin associated protein 3-2	83897	17	n/a	n/a	4.54e-01	1.536
1096332	ENSG00000151458	36458	ANKRD50	ankyrin repeat domain 50	57182	4	n/a	n/a	4.95e-01	1.536
1104569	ENSG00000198300	5146	ZIM2	zinc finger, imprinted 2	5178	19	n/a	n/a	4.92e-01	1.535
279978671	ENSG00000243743	0	RP1-34B21.6	RP1-34B21.6	0	6	n/a	n/a	5.09e-01	1.535
1088319	ENSG00000078900	7118	TP73	tumor protein p73	7161	1	n/a	n/a	4.69e-01	1.535
1094964	ENSG00000140945	1007	CDH13	cadherin 13, H-cadherin (heart)	1012	16	n/a	n/a	4.76e-01	1.535
1092988	ENSG00000128881	80493	TTBK2	tau tubulin kinase 2	146057	15	n/a	n/a	5.00e-01	1.535
279990172	ENSG00000245526	165799	LINC00461	long intergenic non-protein coding RNA 461	645323	5	n/a	n/a	4.81e-01	1.534
1092601	ENSG00000125730	714	C3	complement component 3	718	19	n/a	n/a	4.80e-01	1.533
1099880	ENSG00000170871	9634	KIAA0232	KIAA0232	9778	4	n/a	n/a	5.39e-01	1.533
279996040	ENSG00000247614	0	AC119673.1	AC119673.1	0	1	n/a	n/a	4.76e-01	1.532
1092167	ENSG00000122420	5705	PTGFR	prostaglandin F receptor (FP)	5737	1	n/a	n/a	4.69e-01	1.532
279908424	ENSG00000236213	0	AC006369.2	AC006369.2	0	2	n/a	n/a	4.81e-01	1.532
1090314	ENSG00000107560	22597	RAB11FIP2	RAB11 family interacting protein 2 (class I)	22841	10	n/a	n/a	6.01e-01	1.531
1102610	ENSG00000184517	81535	ZFP1	zinc finger protein 1 homolog (mouse)	162239	16	n/a	n/a	5.34e-01	1.531
1088063	ENSG00000072364	26870	AFF4	AF4/FMR2 family, member 4	27125	5	n/a	n/a	4.79e-01	1.531
1088852	ENSG00000092439	34111	TRPM7	transient receptor potential cation channel, subfamily M, member 7	54822	15	n/a	n/a	5.87e-01	1.531
1098546	ENSG00000165434	93883	PGM2L1	phosphoglucomutase 2-like 1	283209	11	n/a	n/a	5.09e-01	1.530
1095980	ENSG00000148158	125687	SNX30	sorting nexin family member 30	401548	9	n/a	n/a	5.15e-01	1.530
1102027	ENSG00000182141	7519	ZNF708	zinc finger protein 708	7562	19	n/a	n/a	5.00e-01	1.530
1098432	ENSG00000164933	56745	SLC25A32	solute carrier family 25, member 32	81034	8	n/a	n/a	5.47e-01	1.529
279772504	ENSG00000224094	0	RP11-578F5.1	RP11-578F5.1	0	3	n/a	n/a	4.43e-01	1.529
1102516	ENSG00000184156	3761	KCNQ3	potassium voltage-gated channel, KQT-like subfamily, member 3	3786	8	n/a	n/a	4.77e-01	1.528
1096233	ENSG00000150510	85624	FAM124A	family with sequence similarity 124A	220108	13	n/a	n/a	4.80e-01	1.528
1090593	ENSG00000109756	9549	RAPGEF2	Rap guanine nucleotide exchange factor (GEF) 2	9693	4	n/a	n/a	4.76e-01	1.528
1089878	ENSG00000104888	36308	SLC17A7	solute carrier family 17 (sodium-dependent inorganic phosphate cotransporter), member 7	57030	19	n/a	n/a	4.77e-01	1.528
279770404	ENSG00000223973	0	AC068491.3	AC068491.3	0	2	n/a	n/a	5.23e-01	1.527
1106625	ENSG00000223496	78706	EXOSC6	exosome component 6	118460	16	n/a	n/a	4.71e-01	1.527
279747938	ENSG00000218510	28828	LINC00339	long intergenic non-protein coding RNA 339	29092	1	n/a	n/a	5.57e-01	1.527
1098589	ENSG00000165617	30820	DACT1	dapper, antagonist of beta-catenin, homolog 1 (Xenopus laevis)	51339	14	n/a	n/a	5.00e-01	1.527
280031930	ENSG00000250910	0	RP11-27G13.2	RP11-27G13.2	0	4	n/a	n/a	5.12e-01	1.527
280107367	ENSG00000257647	0	RP11-701H24.3	RP11-701H24.3	0	15	n/a	n/a	4.84e-01	1.526
280119429	ENSG00000258664	0	AL359853.3	interferon alpha responsive protein isoform a	0	1	n/a	n/a	4.76e-01	1.526
279851873	ENSG00000231165	0	RP11-384P7.3	RP11-384P7.3	0	9	n/a	n/a	4.76e-01	1.524
1092644	ENSG00000125851	5094	PCSK2	proprotein convertase subtilisin/kexin type 2	5126	20	n/a	n/a	4.75e-01	1.524
280069558	ENSG00000254348	0	RP11-1134I14.4	RP11-1134I14.4	0	8	n/a	n/a	4.70e-01	1.524
1096428	ENSG00000152133	90119	CCDC75	coiled-coil domain containing 75	253635	2	n/a	n/a	4.77e-01	1.523
1097939	ENSG00000163376	58742	KBTBD8	kelch repeat and BTB (POZ) domain containing 8	84541	3	n/a	n/a	5.02e-01	1.522
280118690	ENSG00000258626	0	COX7A2P1	cytochrome c oxidase subunit VIIa polypeptide 2 (liver) pseudogene 1	0	14	n/a	n/a	5.08e-01	1.522
279981679	ENSG00000244056	0	AC136704.2	AC136704.2	0	15	n/a	n/a	4.74e-01	1.521
279895544	ENSG00000234981	0	RP11-534L20.4	RP11-534L20.4	0	1	n/a	n/a	4.31e-01	1.521
1096416	ENSG00000152061	9766	RABGAP1L	RAB GTPase activating protein 1-like	9910	1	n/a	n/a	4.76e-01	1.521
1095952	ENSG00000147862	4755	NFIB	nuclear factor I/B	4781	9	n/a	n/a	5.50e-01	1.520
279700778	ENSG00000206168	0	Z69890.1	Z69890.1	0	16	n/a	n/a	5.26e-01	1.520
1099709	ENSG00000170113	78953	NIPA1	non imprinted in Prader-Willi/Angelman syndrome 1	123606	15	n/a	n/a	4.95e-01	1.520
1087809	ENSG00000065559	6380	MAP2K4	mitogen-activated protein kinase kinase 4	6416	17	n/a	n/a	5.03e-01	1.519
1100212	ENSG00000172209	2828	GPR22	G protein-coupled receptor 22	2845	7	n/a	n/a	5.13e-01	1.519
1102132	ENSG00000182568	6270	SATB1	SATB homeobox 1	6304	3	n/a	n/a	4.80e-01	1.519
1094889	ENSG00000140450	60120	ARRDC4	arrestin domain containing 4	91947	15	n/a	n/a	4.95e-01	1.518
1091479	ENSG00000116574	37294	RHOU	ras homolog gene family, member U	58480	1	n/a	n/a	4.99e-01	1.517
279933450	ENSG00000238465	0	snoU13	Small nucleolar RNA U13	0	2	n/a	n/a	4.84e-01	1.517
1090449	ENSG00000108582	1353	CPD	carboxypeptidase D	1362	17	n/a	n/a	4.79e-01	1.517
1094914	ENSG00000140538	4885	NTRK3	neurotrophic tyrosine kinase, receptor, type 3	4916	15	n/a	n/a	4.80e-01	1.516
1093357	ENSG00000131437	10968	KIF3A	kinesin family member 3A	11127	5	n/a	n/a	5.74e-01	1.515
279966788	ENSG00000242516	125439	RP11-413E6.8	RP11-413E6.8	401074	3	n/a	n/a	6.36e-01	1.515
279951847	ENSG00000240825	0	RP11-392A14.7	RP11-392A14.7	0	9	n/a	n/a	4.29e-01	1.515
1096890	ENSG00000156140	9367	ADAMTS3	ADAM metallopeptidase with thrombospondin type 1 motif, 3	9508	4	n/a	n/a	4.47e-01	1.514
279855807	ENSG00000231504	0	NMD3P2	NMD3 homolog (S. cerevisiae) pseudogene 2	0	7	n/a	n/a	4.70e-01	1.514
1102024	ENSG00000182132	29811	KCNIP1	Kv channel interacting protein 1	30820	5	n/a	n/a	4.71e-01	1.514
1104307	ENSG00000197535	4618	MYO5A	myosin VA (heavy chain 12, myoxin)	4644	15	n/a	n/a	4.76e-01	1.514
280048619	ENSG00000252609	0	snoU13	Small nucleolar RNA U13	0	6	n/a	n/a	5.96e-01	1.513
1101367	ENSG00000178177	90182	LCORL	ligand dependent nuclear receptor corepressor-like	254251	4	n/a	n/a	4.69e-01	1.513
1094139	ENSG00000136153	3983	LMO7	LIM domain 7	4008	13	n/a	n/a	4.70e-01	1.513
1101314	ENSG00000177888	111094	ZBTB41	zinc finger and BTB domain containing 41	360023	1	n/a	n/a	4.75e-01	1.513
279746067	ENSG00000217165	0	RP1-202I21.5	RP1-202I21.5	0	6	n/a	n/a	5.18e-01	1.512
1099903	ENSG00000170941	0	AC135352.1	Uncharacterized protein KIAA1456	0	8	n/a	n/a	4.71e-01	1.512
280086044	ENSG00000255422	0	AP002954.4	AP002954.4	0	11	n/a	n/a	4.97e-01	1.511
279786697	ENSG00000225339	0	RP11-513I15.6	RP11-513I15.6	0	6	n/a	n/a	6.05e-01	1.511
1097983	ENSG00000163513	7006	TGFBR2	transforming growth factor, beta receptor II (70/80kDa)	7048	3	n/a	n/a	4.73e-01	1.510
279748985	ENSG00000219391	0	AC019129.1	AC019129.1	0	2	n/a	n/a	4.76e-01	1.510
1088620	ENSG00000087448	36815	KLHDC5	kelch domain containing 5	57542	12	n/a	n/a	5.03e-01	1.508
1092497	ENSG00000124788	6276	ATXN1	ataxin 1	6310	6	n/a	n/a	5.22e-01	1.507
279760959	ENSG00000222726	0	RNU2-7P	RNA, U2 small nuclear 7, pseudogene	0	13	n/a	n/a	4.73e-01	1.507
1102135	ENSG00000182578	1425	CSF1R	colony stimulating factor 1 receptor	1436	5	n/a	n/a	4.79e-01	1.506
1094075	ENSG00000135870	80758	RC3H1	ring finger and CCCH-type domains 1	149041	1	n/a	n/a	4.77e-01	1.506
1091615	ENSG00000117479	10413	SLC19A2	solute carrier family 19 (thiamine transporter), member 2	10560	1	n/a	n/a	4.81e-01	1.506
279870496	ENSG00000232784	0	AC067961.1	AC067961.1	0	2	n/a	n/a	4.81e-01	1.506
1103239	ENSG00000187068	94560	C3orf70	chromosome 3 open reading frame 70	285382	3	n/a	n/a	5.07e-01	1.505
1087607	ENSG00000054803	80041	CBLN4	cerebellin 4 precursor	140689	20	n/a	n/a	4.71e-01	1.505
280058914	ENSG00000253596	0	CTD-2320G14.2	CTD-2320G14.2	0	8	n/a	n/a	4.80e-01	1.504
280087051	ENSG00000255500	0	RP11-347H15.2	RP11-347H15.2	0	11	n/a	n/a	4.77e-01	1.504
1097038	ENSG00000157368	80520	IL34	interleukin 34	146433	16	n/a	n/a	4.73e-01	1.504
1094624	ENSG00000138660	34724	AP1AR	adaptor-related protein complex 1 associated regulatory protein	55435	4	n/a	n/a	4.78e-01	1.504
280131058	ENSG00000259330	0	RP11-64K12.2	RP11-64K12.2	0	15	n/a	n/a	4.77e-01	1.503
1090738	ENSG00000111052	8748	LIN7A	lin-7 homolog A (C. elegans)	8825	12	n/a	n/a	4.77e-01	1.503
279912198	ENSG00000236546	0	RP1-118J21.5	RP1-118J21.5	0	1	n/a	n/a	4.82e-01	1.503
1101702	ENSG00000180233	85883	ZNRF2	zinc and ring finger 2	223082	7	n/a	n/a	4.78e-01	1.502
280076552	ENSG00000254835	0	RP3-515N1.10	RP3-515N1.10	0	22	n/a	n/a	5.06e-01	1.502
1095472	ENSG00000144278	77529	GALNT13	UDP-N-acetyl-alpha-D-galactosamine:polypeptide N-acetylgalactosaminyltransferase 13 (GalNAc-T13)	114805	2	n/a	n/a	4.74e-01	1.502
1086999	ENSG00000006432	4268	MAP3K9	mitogen-activated protein kinase kinase kinase 9	4293	14	n/a	n/a	4.80e-01	1.502
1094713	ENSG00000139211	110355	AMIGO2	adhesion molecule with Ig-like domain 2	347902	12	n/a	n/a	4.75e-01	1.501
1097757	ENSG00000162702	23283	ZNF281	zinc finger protein 281	23528	1	n/a	n/a	4.73e-01	1.501
279849899	ENSG00000230982	0	DSTNP1	destrin (actin depolymerizing factor) pseudogene 1	0	21	n/a	n/a	4.72e-01	1.501
280131732	ENSG00000259367	0	RP11-815J21.4	RP11-815J21.4	0	15	n/a	n/a	4.76e-01	1.500
1096837	ENSG00000155744	94485	FAM126B	family with sequence similarity 126, member B	285172	2	n/a	n/a	5.43e-01	1.500
1090294	ENSG00000107282	317	APBA1	amyloid beta (A4) precursor protein-binding, family A, member 1	320	9	n/a	n/a	4.38e-01	1.499
279943249	ENSG00000239830	0	CTD-3116E22.2	CTD-3116E22.2	0	19	n/a	n/a	4.84e-01	1.499
1087571	ENSG00000052723	55944	SIKE1	suppressor of IKBKE 1	80143	1	n/a	n/a	4.75e-01	1.498
1087285	ENSG00000022556	34944	NLRP2	NLR family, pyrin domain containing 2	55655	19	n/a	n/a	4.78e-01	1.497
1089437	ENSG00000101577	9519	LPIN2	lipin 2	9663	18	n/a	n/a	4.74e-01	1.497
1096253	ENSG00000150712	33836	MTMR12	myotubularin related protein 12	54545	5	n/a	n/a	4.70e-01	1.497
279988583	ENSG00000244756	0	RP11-1042B17.1	RP11-1042B17.1	0	14	n/a	n/a	4.88e-01	1.496
1091410	ENSG00000115993	41851	TRAK2	trafficking protein, kinesin binding 2	66008	2	n/a	n/a	6.36e-01	1.496
279938997	ENSG00000239317	0	RP11-449H3.2	RP11-449H3.2	0	5	n/a	n/a	4.32e-01	1.496
1102985	ENSG00000186020	36984	ZNF529	zinc finger protein 529	57711	19	n/a	n/a	5.02e-01	1.496
1093855	ENSG00000134709	30842	HOOK1	hook homolog 1 (Drosophila)	51361	1	n/a	n/a	5.25e-01	1.496
279724684	ENSG00000213772	0	RP11-385J23.1	RP11-385J23.1	0	2	n/a	n/a	5.99e-01	1.496
1099013	ENSG00000167244	3461	IGF2	insulin-like growth factor 2 (somatomedin A)	3481	11	n/a	n/a	4.74e-01	1.495
1096103	ENSG00000149187	10511	CELF1	CUGBP, Elav-like family member 1	10658	11	n/a	n/a	4.79e-01	1.495
1090956	ENSG00000112379	36497	KIAA1244	KIAA1244	57221	6	n/a	n/a	4.71e-01	1.495
1098206	ENSG00000164114	55687	MAP9	microtubule-associated protein 9	79884	4	n/a	n/a	5.64e-01	1.494
1089361	ENSG00000101236	11077	RNF24	ring finger protein 24	11237	20	n/a	n/a	4.84e-01	1.494
1093189	ENSG00000130517	34147	PGPEP1	pyroglutamyl-peptidase I	54858	19	n/a	n/a	4.75e-01	1.494
1103044	ENSG00000186260	36769	MKL2	MKL/myocardin-like 2	57496	16	n/a	n/a	4.76e-01	1.494
1099843	ENSG00000170677	9173	SOCS6	suppressor of cytokine signaling 6	9306	18	n/a	n/a	5.56e-01	1.494
1087514	ENSG00000048540	35172	LMO3	LIM domain only 3 (rhombotin-like 2)	55885	12	n/a	n/a	4.90e-01	1.493
1086873	ENSG00000001167	4769	NFYA	nuclear transcription factor Y, alpha	4800	6	n/a	n/a	4.93e-01	1.493
1091286	ENSG00000115252	5104	PDE1A	phosphodiesterase 1A, calmodulin-dependent	5136	2	n/a	n/a	4.73e-01	1.491
1098279	ENSG00000164327	90098	RICTOR	RPTOR independent companion of MTOR, complex 2	253260	5	n/a	n/a	5.13e-01	1.491
1088037	ENSG00000071794	6557	HLTF	helicase-like transcription factor	6596	3	n/a	n/a	4.96e-01	1.491
1103920	ENSG00000196381	81579	ZNF781	zinc finger protein 781	163115	19	n/a	n/a	5.35e-01	1.490
1090809	ENSG00000111615	10944	KRR1	KRR1, small subunit (SSU) processome component, homolog (yeast)	11103	12	n/a	n/a	4.80e-01	1.490
1096391	ENSG00000151834	2539	GABRA2	gamma-aminobutyric acid (GABA) A receptor, alpha 2	2555	4	n/a	n/a	4.74e-01	1.490
1088314	ENSG00000078795	26784	PKD2L2	polycystic kidney disease 2-like 2	27039	5	n/a	n/a	4.77e-01	1.490
1095710	ENSG00000145990	33729	GFOD1	glucose-fructose oxidoreductase domain containing 1	54438	6	n/a	n/a	4.74e-01	1.488
280082791	ENSG00000255198	182016	SNHG9	small nucleolar RNA host gene 9 (non-protein coding)	735301	16	n/a	n/a	4.79e-01	1.488
279850307	ENSG00000231025	0	RP11-175O19.4	RP11-175O19.4	0	10	n/a	n/a	4.70e-01	1.487
280105245	ENSG00000257434	0	RP11-81K13.1	RP11-81K13.1	0	12	n/a	n/a	5.04e-01	1.487
1090792	ENSG00000111412	55597	C12orf49	chromosome 12 open reading frame 49	79794	12	n/a	n/a	4.98e-01	1.487
1103465	ENSG00000188064	7434	WNT7B	wingless-type MMTV integration site family, member 7B	7477	22	n/a	n/a	4.70e-01	1.486
279983814	ENSG00000244279	0	AC006027.2	AC006027.2	0	7	n/a	n/a	5.03e-01	1.486
1095944	ENSG00000147724	30541	FAM135B	family with sequence similarity 135, member B	51059	8	n/a	n/a	4.69e-01	1.486
1102477	ENSG00000183943	5581	PRKX	protein kinase, X-linked	5613	X	n/a	n/a	4.74e-01	1.485
1087685	ENSG00000060303	0	RPS17P5	ribosomal protein S17 pseudogene 5	0	6	n/a	n/a	4.53e-01	1.485
1095640	ENSG00000145526	1011	CDH18	cadherin 18, type 2	1016	5	n/a	n/a	4.75e-01	1.485
1103817	ENSG00000196110	119512	ZNF699	zinc finger protein 699	374879	19	n/a	n/a	5.03e-01	1.485
1094386	ENSG00000137449	79534	CPEB2	cytoplasmic polyadenylation element binding protein 2	132864	4	n/a	n/a	4.77e-01	1.485
279811161	ENSG00000227470	0	AC073415.2	AC073415.2	0	2	n/a	n/a	4.80e-01	1.485
279881530	ENSG00000233757	0	AC092835.2	AC092835.2	0	2	n/a	n/a	4.75e-01	1.483
280133414	ENSG00000259468	0	RP11-1084A12.2	RP11-1084A12.2	0	15	n/a	n/a	4.72e-01	1.483
279754242	ENSG00000221496	0	U3	Small nucleolar RNA U3	0	17	n/a	n/a	4.91e-01	1.483
280010821	ENSG00000249214	0	AC022558.1	AC022558.1	0	15	n/a	n/a	4.77e-01	1.482
1092362	ENSG00000124120	55022	TTPAL	tocopherol (alpha) transfer protein-like	79183	20	n/a	n/a	4.77e-01	1.482
1101936	ENSG00000181631	33134	P2RY13	purinergic receptor P2Y, G-protein coupled, 13	53829	3	n/a	n/a	4.77e-01	1.482
1089778	ENSG00000104290	7930	FZD3	frizzled family receptor 3	7976	8	n/a	n/a	5.09e-01	1.482
1093592	ENSG00000132932	31241	ATP8A2	ATPase, aminophospholipid transporter, class I, type 8A, member 2	51761	13	n/a	n/a	4.98e-01	1.482
279798617	ENSG00000226359	0	AC055811.5	AC055811.5	0	17	n/a	n/a	4.33e-01	1.481
1091552	ENSG00000116991	36841	SIPA1L2	signal-induced proliferation-associated 1 like 2	57568	1	n/a	n/a	4.72e-01	1.481
1087087	ENSG00000008513	6446	ST3GAL1	ST3 beta-galactoside alpha-2,3-sialyltransferase 1	6482	8	n/a	n/a	4.72e-01	1.480
279949201	ENSG00000240500	0	RP11-160A10.3	RP11-160A10.3	0	6	n/a	n/a	4.74e-01	1.479
1091374	ENSG00000115738	3378	ID2	inhibitor of DNA binding 2, dominant negative helix-loop-helix protein	3398	2	n/a	n/a	5.15e-01	1.479
1093787	ENSG00000134294	33698	SLC38A2	solute carrier family 38, member 2	54407	12	n/a	n/a	4.77e-01	1.478
279970708	ENSG00000242953	0	RP11-803B1.3	RP11-803B1.3	0	3	n/a	n/a	4.83e-01	1.478
1099432	ENSG00000168906	4119	MAT2A	methionine adenosyltransferase II, alpha	4144	2	n/a	n/a	4.47e-01	1.478
1103428	ENSG00000187939	0	DOC2B	double C2-like domains, beta	0	17	n/a	n/a	4.90e-01	1.476
279475262	ENSG00000176734	0	TRIL	TLR4 interactor with leucine-rich repeats	0	7	n/a	n/a	5.04e-01	1.475
1095249	ENSG00000143140	2686	GJA5	gap junction protein, alpha 5, 40kDa	2702	1	n/a	n/a	4.74e-01	1.475
1092865	ENSG00000127863	34793	TNFRSF19	tumor necrosis factor receptor superfamily, member 19	55504	13	n/a	n/a	4.89e-01	1.475
280030901	ENSG00000250810	0	AC096753.1	AC096753.1	0	2	n/a	n/a	4.76e-01	1.475
280089261	ENSG00000255690	0	AC005013.1	AC005013.1	0	7	n/a	n/a	5.04e-01	1.475
1094690	ENSG00000139132	78848	FGD4	FYVE, RhoGEF and PH domain containing 4	121512	12	n/a	n/a	5.10e-01	1.475
280026703	ENSG00000250482	0	RP11-152K4.1	RP11-152K4.1	0	5	n/a	n/a	5.16e-01	1.475
1107738	ENSG00000230778	1015684	ANKRD63	ankyrin repeat domain 63	100131244	15	n/a	n/a	5.03e-01	1.474
279934556	ENSG00000238651	0	snoU13	Small nucleolar RNA U13	0	13	n/a	n/a	4.92e-01	1.474
1099026	ENSG00000167306	4619	MYO5B	myosin VB	4645	18	n/a	n/a	4.69e-01	1.474
1097680	ENSG00000162409	5531	PRKAA2	protein kinase, AMP-activated, alpha 2 catalytic subunit	5563	1	n/a	n/a	4.91e-01	1.473
1094698	ENSG00000139163	34789	ETNK1	ethanolamine kinase 1	55500	12	n/a	n/a	4.83e-01	1.473
1092813	ENSG00000127334	8384	DYRK2	dual-specificity tyrosine-(Y)-phosphorylation regulated kinase 2	8445	12	n/a	n/a	5.29e-01	1.473
1093687	ENSG00000133657	55375	ATP13A3	ATPase type 13A3	79572	3	n/a	n/a	4.76e-01	1.473
1088955	ENSG00000099139	5093	PCSK5	proprotein convertase subtilisin/kexin type 5	5125	9	n/a	n/a	5.03e-01	1.473
1099161	ENSG00000167785	80685	ZNF558	zinc finger protein 558	148156	19	n/a	n/a	4.72e-01	1.473
279973361	ENSG00000243270	0	AC092436.3	AC092436.3	0	4	n/a	n/a	5.11e-01	1.472
1099042	ENSG00000167384	7689	ZNF180	zinc finger protein 180	7733	19	n/a	n/a	4.71e-01	1.472
1105861	ENSG00000213433	0	RP11-54C4.1	RP11-54C4.1	0	5	n/a	n/a	4.87e-01	1.471
280094268	ENSG00000256261	0	AC104698.1	AC104698.1	0	2	n/a	n/a	5.10e-01	1.471
279720470	ENSG00000213264	0	RP11-65E22.3	RP11-65E22.3	0	3	n/a	n/a	5.00e-01	1.471
279807753	ENSG00000227146	0	ZDHHC20-AS1	ZDHHC20 antisense RNA 1 (non-protein coding)	0	13	n/a	n/a	4.72e-01	1.470
1091194	ENSG00000114520	8652	SNX4	sorting nexin 4	8723	3	n/a	n/a	4.81e-01	1.470
1091269	ENSG00000115159	2803	GPD2	glycerol-3-phosphate dehydrogenase 2 (mitochondrial)	2820	2	n/a	n/a	4.72e-01	1.470
1094542	ENSG00000138166	1835	DUSP5	dual specificity phosphatase 5	1847	10	n/a	n/a	5.16e-01	1.469
1101794	ENSG00000180787	79042	ZFP3	zinc finger protein 3 homolog (mouse)	124961	17	n/a	n/a	4.87e-01	1.469
1102485	ENSG00000184005	90352	ST6GALNAC3	ST6 (alpha-N-acetyl-neuraminyl-2,3-beta-galactosyl-1,3)-N-acetylgalactosaminide alpha-2,6-sialyltransferase 3	256435	1	n/a	n/a	4.73e-01	1.468
279839342	ENSG00000230043	0	TMSL6	thymosin-like 6 (pseudogene)	0	20	n/a	n/a	4.81e-01	1.468
1103937	ENSG00000196418	7634	ZNF124	zinc finger protein 124	7678	1	n/a	n/a	4.76e-01	1.467
1092211	ENSG00000122733	23104	KIAA1045	KIAA1045	23349	9	n/a	n/a	4.86e-01	1.467
1094155	ENSG00000136237	9627	RAPGEF5	Rap guanine nucleotide exchange factor (GEF) 5	9771	7	n/a	n/a	4.83e-01	1.467
1092224	ENSG00000122862	5520	SRGN	serglycin	5552	10	n/a	n/a	4.35e-01	1.466
1096079	ENSG00000148943	34616	LIN7C	lin-7 homolog C (C. elegans)	55327	11	n/a	n/a	4.71e-01	1.466
1100588	ENSG00000174007	59174	CEP19	centrosomal protein 19kDa	84984	3	n/a	n/a	4.82e-01	1.465
279996116	ENSG00000247627	0	MTND4P12	MT-ND4 pseudogene 12	0	5	n/a	n/a	4.85e-01	1.465
280048780	ENSG00000252632	0	AC010326.1	AC010326.1	0	19	n/a	n/a	4.76e-01	1.465
280082105	ENSG00000255164	0	RP5-1047A19.4	Uncharacterized protein	0	8	n/a	n/a	4.71e-01	1.465
1090911	ENSG00000112182	37928	BACH2	BTB and CNC homology 1, basic leucine zipper transcription factor 2	60468	6	n/a	n/a	4.90e-01	1.464
1087129	ENSG00000010404	3403	IDS	iduronate 2-sulfatase	3423	X	n/a	n/a	5.25e-01	1.464
1102355	ENSG00000183530	90089	PRR14L	proline rich 14-like	253143	22	n/a	n/a	4.89e-01	1.464
1103393	ENSG00000187801	41744	ZNF643	zinc finger protein 643	65243	1	n/a	n/a	4.71e-01	1.464
1102762	ENSG00000185127	122352	C6orf120	chromosome 6 open reading frame 120	387263	6	n/a	n/a	4.76e-01	1.464
1091518	ENSG00000116774	36223	OLFML3	olfactomedin-like 3	56944	1	n/a	n/a	4.42e-01	1.464
1106389	ENSG00000215695	6215	RSC1A1	regulatory solute carrier protein, family 1, member 1	6248	1	n/a	n/a	5.10e-01	1.463
1100420	ENSG00000173166	41583	RAPH1	Ras association (RalGDS/AF-6) and pleckstrin homology domains 1	65059	2	n/a	n/a	4.94e-01	1.463
1100536	ENSG00000173714	79031	WFIKKN2	WAP, follistatin/kazal, immunoglobulin, kunitz and netrin domain containing 2	124857	17	n/a	n/a	4.23e-01	1.463
1096107	ENSG00000149218	22807	ENDOD1	endonuclease domain containing 1	23052	11	n/a	n/a	5.03e-01	1.463
280032958	ENSG00000250986	157123125	AC141928.1	AC141928.1	100507150	4	n/a	n/a	4.75e-01	1.462
280090926	ENSG00000255864	0	RP11-444D3.1	RP11-444D3.1	0	12	n/a	n/a	5.33e-01	1.462
280015065	ENSG00000249592	1001327	RP11-440L14.1	RP11-440L14.1	100129917	4	n/a	n/a	4.75e-01	1.462
279944752	ENSG00000240022	0	AC066692.1	AC066692.1	0	2	n/a	n/a	5.19e-01	1.462
1090619	ENSG00000109956	26832	B3GAT1	beta-1,3-glucuronyltransferase 1 (glucuronosyltransferase P)	27087	11	n/a	n/a	4.74e-01	1.462
1104102	ENSG00000196914	23120	ARHGEF12	Rho guanine nucleotide exchange factor (GEF) 12	23365	11	n/a	n/a	4.80e-01	1.462
1104546	ENSG00000198216	773	CACNA1E	calcium channel, voltage-dependent, R type, alpha 1E subunit	777	1	n/a	n/a	4.83e-01	1.461
1102158	ENSG00000182670	7224	TTC3	tetratricopeptide repeat domain 3	7267	21	n/a	n/a	5.15e-01	1.461
279799736	ENSG00000226455	0	RP3-512E2.2	RP3-512E2.2	0	6	n/a	n/a	4.47e-01	1.461
1096458	ENSG00000152377	6655	SPOCK1	sparc/osteonectin, cwcv and kazal-like domains proteoglycan (testican) 1	6695	5	n/a	n/a	5.18e-01	1.461
1095034	ENSG00000141431	56587	ASXL3	additional sex combs like 3 (Drosophila)	80816	18	n/a	n/a	4.35e-01	1.461
1088453	ENSG00000082701	2915	GSK3B	glycogen synthase kinase 3 beta	2932	3	n/a	n/a	4.78e-01	1.460
1102123	ENSG00000182534	133143	MXRA7	matrix-remodelling associated 7	439921	17	n/a	n/a	6.09e-01	1.459
1096824	ENSG00000155592	109980	ZKSCAN2	zinc finger with KRAB and SCAN domains 2	342357	16	n/a	n/a	4.77e-01	1.458
1100772	ENSG00000175048	55486	ZDHHC14	zinc finger, DHHC-type containing 14	79683	6	n/a	n/a	4.91e-01	1.458
1088823	ENSG00000091844	26322	RGS17	regulator of G-protein signaling 17	26575	6	n/a	n/a	4.75e-01	1.458
280062761	ENSG00000253861	0	CTC-293A9.2	CTC-293A9.2	0	5	n/a	n/a	5.22e-01	1.458
1107456	ENSG00000228804	1015878	RP11-211G3.3	Uncharacterized protein	100131635	3	n/a	n/a	4.71e-01	1.458
1092489	ENSG00000124772	36972	CPNE5	copine V	57699	6	n/a	n/a	4.74e-01	1.458
280103767	ENSG00000257315	0	ZBED6	zinc finger, BED-type containing 6	0	1	n/a	n/a	4.72e-01	1.457
279759475	ENSG00000222328	0	RNU2-2	RNA, U2 small nuclear 2	0	11	n/a	n/a	4.57e-01	1.457
1097127	ENSG00000158109	79207	TPRG1L	tumor protein p63 regulated 1-like	127262	1	n/a	n/a	4.73e-01	1.457
1096676	ENSG00000154217	25956	PITPNC1	phosphatidylinositol transfer protein, cytoplasmic 1	26207	17	n/a	n/a	5.08e-01	1.457
1105220	ENSG00000204620	0	AC115618.1	Uncharacterized proteincDNA FLJ26048 fis, clone PRS02384	0	X	n/a	n/a	4.86e-01	1.456
1098306	ENSG00000164418	2881	GRIK2	glutamate receptor, ionotropic, kainate 2	2898	6	n/a	n/a	5.16e-01	1.456
1108315	ENSG00000234444	169673	ZNF736	zinc finger protein 736	728927	7	n/a	n/a	5.00e-01	1.456
1093048	ENSG00000129422	36782	MTUS1	microtubule associated tumor suppressor 1	57509	8	n/a	n/a	4.77e-01	1.456
279706495	ENSG00000207236	1013510	SNORD116-21	small nucleolar RNA, C/D box 116-21	100033432	15	n/a	n/a	4.75e-01	1.456
1090315	ENSG00000107562	6351	CXCL12	chemokine (C-X-C motif) ligand 12	6387	10	n/a	n/a	4.59e-01	1.456
1091912	ENSG00000120137	55449	PANK3	pantothenate kinase 3	79646	5	n/a	n/a	5.09e-01	1.455
1100692	ENSG00000174599	79545	TRAM1L1	translocation associated membrane protein 1-like 1	133022	4	n/a	n/a	4.76e-01	1.455
1096051	ENSG00000148700	117	ADD3	adducin 3 (gamma)	120	10	n/a	n/a	4.77e-01	1.455
1091995	ENSG00000120738	1945	EGR1	early growth response 1	1958	5	n/a	n/a	4.47e-01	1.454
1102887	ENSG00000185666	8172	SYN3	synapsin III	8224	22	n/a	n/a	4.24e-01	1.454
1103953	ENSG00000196459	6363	TRAPPC2	trafficking protein particle complex 2	6399	X	n/a	n/a	4.80e-01	1.454
1091128	ENSG00000113805	5035	CNTN3	contactin 3 (plasmacytoma associated)	5067	3	n/a	n/a	4.72e-01	1.453
280055598	ENSG00000253352	0	TUG1	taurine upregulated 1 (non-protein coding)	0	22	n/a	n/a	4.74e-01	1.453
1090182	ENSG00000106346	58343	USP42	ubiquitin specific peptidase 42	84132	7	n/a	n/a	4.78e-01	1.453
1102862	ENSG00000185565	4020	LSAMP	limbic system-associated membrane protein	4045	3	n/a	n/a	4.77e-01	1.453
279736980	ENSG00000215105	0	TTC3P1	tetratricopeptide repeat domain 3 pseudogene 1	0	X	n/a	n/a	5.48e-01	1.453
280119453	ENSG00000258666	0	RP11-638I2.8	RP11-638I2.8	0	14	n/a	n/a	4.77e-01	1.453
1093854	ENSG00000134698	82978	EIF2C4	eukaryotic translation initiation factor 2C, 4	192670	1	n/a	n/a	4.72e-01	1.452
1100960	ENSG00000176049	9688	JAKMIP2	janus kinase and microtubule interacting protein 2	9832	5	n/a	n/a	4.75e-01	1.452
1104681	ENSG00000198677	9508	TTC37	tetratricopeptide repeat domain 37	9652	5	n/a	n/a	5.39e-01	1.452
1093604	ENSG00000132975	2818	GPR12	G protein-coupled receptor 12	2835	13	n/a	n/a	5.48e-01	1.452
1090250	ENSG00000106789	7421	CORO2A	coronin, actin binding protein, 2A	7464	9	n/a	n/a	4.73e-01	1.452
1103456	ENSG00000188033	36747	ZNF490	zinc finger protein 490	57474	19	n/a	n/a	4.72e-01	1.452
279887427	ENSG00000234287	0	RP11-761N21.2	RP11-761N21.2	0	3	n/a	n/a	4.80e-01	1.452
279902412	ENSG00000235635	0	AC016644.1	AC016644.1	0	5	n/a	n/a	5.07e-01	1.452
280087855	ENSG00000255542	0	RP4-683L5.1	RP4-683L5.1	0	11	n/a	n/a	4.76e-01	1.451
1099779	ENSG00000170419	85823	VSTM2A	V-set and transmembrane domain containing 2A	222008	7	n/a	n/a	4.95e-01	1.451
1088618	ENSG00000087338	40996	GMCL1	germ cell-less homolog 1 (Drosophila)	64395	2	n/a	n/a	6.19e-01	1.451
1091611	ENSG00000117461	8437	PIK3R3	phosphoinositide-3-kinase, regulatory subunit 3 (gamma)	8503	1	n/a	n/a	5.68e-01	1.451
1090669	ENSG00000110395	863	CBL	Cas-Br-M (murine) ecotropic retroviral transforming sequence	867	11	n/a	n/a	4.69e-01	1.451
280011335	ENSG00000249264	0	EEF1A1P9	eukaryotic translation elongation factor 1 alpha 1 pseudogene 9	0	4	n/a	n/a	4.47e-01	1.450
1093898	ENSG00000134954	2098	ETS1	v-ets erythroblastosis virus E26 oncogene homolog 1 (avian)	2113	11	n/a	n/a	4.77e-01	1.450
279961040	ENSG00000241923	0	RP11-425I13.1	RP11-425I13.1	0	4	n/a	n/a	4.79e-01	1.449
280078421	ENSG00000254963	0	CTD-2562J17.9	CTD-2562J17.9	0	11	n/a	n/a	4.73e-01	1.448
1104530	ENSG00000198162	10747	MAN1A2	mannosidase, alpha, class 1A, member 2	10905	1	n/a	n/a	4.94e-01	1.448
1094413	ENSG00000137574	61024	TGS1	trimethylguanosine synthase 1	96764	8	n/a	n/a	4.95e-01	1.448
1104391	ENSG00000197782	94253	ZNF780A	zinc finger protein 780A	284323	19	n/a	n/a	4.89e-01	1.447
1102944	ENSG00000185900	58407	SGK196	Protein kinase-like protein SgK196	84197	8	n/a	n/a	4.91e-01	1.447
1092487	ENSG00000124766	6619	SOX4	SRY (sex determining region Y)-box 4	6659	6	n/a	n/a	5.15e-01	1.447
1088148	ENSG00000074706	25783	IPCEF1	interaction protein for cytohesin exchange factors 1	26034	6	n/a	n/a	4.75e-01	1.447
1089353	ENSG00000101204	1129	CHRNA4	cholinergic receptor, nicotinic, alpha 4	1137	20	n/a	n/a	4.76e-01	1.446
280125926	ENSG00000259032	0	RP11-406A9.1	RP11-406A9.1	0	14	n/a	n/a	4.76e-01	1.446
1093614	ENSG00000133059	25527	DSTYK	dual serine/threonine and tyrosine protein kinase	25778	1	n/a	n/a	4.76e-01	1.446
1088958	ENSG00000099204	3958	ABLIM1	actin binding LIM protein 1	3983	10	n/a	n/a	4.80e-01	1.446
279957397	ENSG00000241489	0	AF011889.5	AF011889.5	0	X	n/a	n/a	4.77e-01	1.446
1089585	ENSG00000102781	58267	KATNAL1	katanin p60 subunit A-like 1	84056	13	n/a	n/a	4.74e-01	1.445
1095334	ENSG00000143469	90311	SYT14	synaptotagmin XIV	255928	1	n/a	n/a	4.71e-01	1.445
280128568	ENSG00000259185	0	RP11-56B16.4	RP11-56B16.4	0	15	n/a	n/a	4.73e-01	1.445
1099855	ENSG00000170775	2844	GPR37	G protein-coupled receptor 37 (endothelin receptor type B-like)	2861	7	n/a	n/a	5.01e-01	1.445
1100707	ENSG00000174705	94614	SH3PXD2B	SH3 and PX domains 2B	285590	5	n/a	n/a	4.33e-01	1.444
1098692	ENSG00000166006	3722	KCNC2	potassium voltage-gated channel, Shaw-related subfamily, member 2	3747	12	n/a	n/a	5.16e-01	1.444
279707076	ENSG00000207332	0	U6	U6 spliceosomal RNA	0	X	n/a	n/a	5.03e-01	1.444
1107418	ENSG00000228594	165129	RP11-345P4.5	Uncharacterized protein	643988	1	n/a	n/a	5.08e-01	1.443
279846835	ENSG00000230693	0	RP11-456E1.3	RP11-456E1.3	0	X	n/a	n/a	4.83e-01	1.443
1101160	ENSG00000177076	109860	ACER2	alkaline ceramidase 2	340485	9	n/a	n/a	4.71e-01	1.443
1093703	ENSG00000133800	10736	LYVE1	lymphatic vessel endothelial hyaluronan receptor 1	10894	11	n/a	n/a	4.47e-01	1.443
1104445	ENSG00000197937	58869	ZNF347	zinc finger protein 347	84671	19	n/a	n/a	4.79e-01	1.443
1097629	ENSG00000162065	36738	TBC1D24	TBC1 domain family, member 24	57465	16	n/a	n/a	4.85e-01	1.443
1102629	ENSG00000184611	59853	KCNH7	potassium voltage-gated channel, subfamily H (eag-related), member 7	90134	2	n/a	n/a	4.73e-01	1.443
1090535	ENSG00000109133	34450	TMEM33	transmembrane protein 33	55161	4	n/a	n/a	5.04e-01	1.442
1091925	ENSG00000120251	2874	GRIA2	glutamate receptor, ionotropic, AMPA 2	2891	4	n/a	n/a	4.81e-01	1.442
280055683	ENSG00000253358	0	GS1-251I9.3	GS1-251I9.3	0	8	n/a	n/a	6.45e-01	1.442
1091217	ENSG00000114744	30604	COMMD2	COMM domain containing 2	51122	3	n/a	n/a	4.74e-01	1.441
1106308	ENSG00000215301	1642	DDX3X	DEAD (Asp-Glu-Ala-Asp) box polypeptide 3, X-linked	1654	X	n/a	n/a	5.31e-01	1.441
280106487	ENSG00000257548	0	RP11-797M17.1	RP11-797M17.1	0	12	n/a	n/a	4.72e-01	1.441
279777293	ENSG00000224505	0	AC002117.1	AC002117.1	0	17	n/a	n/a	4.68e-01	1.441
1087706	ENSG00000061918	2966	GUCY1B3	guanylate cyclase 1, soluble, beta 3	2983	4	n/a	n/a	4.84e-01	1.441
1094743	ENSG00000139372	6954	TDG	thymine-DNA glycosylase	6996	12	n/a	n/a	4.76e-01	1.441
279981599	ENSG00000244050	0	RP11-266K4.1	RP11-266K4.1	0	12	n/a	n/a	4.76e-01	1.440
279658379	ENSG00000199673	0	SNORD16	small nucleolar RNA, C/D box 16	0	15	n/a	n/a	4.82e-01	1.440
279986049	ENSG00000244513	0	CTD-2013N24.2	CTD-2013N24.2	0	3	n/a	n/a	4.76e-01	1.440
1098379	ENSG00000164741	10248	DLC1	deleted in liver cancer 1	10395	8	n/a	n/a	4.70e-01	1.440
1101054	ENSG00000176533	2771	GNG7	guanine nucleotide binding protein (G protein), gamma 7	2788	19	n/a	n/a	5.05e-01	1.440
1090599	ENSG00000109790	30570	KLHL5	kelch-like 5 (Drosophila)	51088	4	n/a	n/a	4.80e-01	1.439
1094209	ENSG00000136535	10558	TBR1	T-box, brain, 1	10716	2	n/a	n/a	5.23e-01	1.439
1100793	ENSG00000175155	122956	YPEL2	yippee-like 2 (Drosophila)	388403	17	n/a	n/a	4.70e-01	1.439
1090248	ENSG00000106780	1942	MEGF9	multiple EGF-like-domains 9	1955	9	n/a	n/a	5.22e-01	1.439
1089697	ENSG00000103404	36751	USP31	ubiquitin specific peptidase 31	57478	16	n/a	n/a	4.82e-01	1.439
279909111	ENSG00000236283	0	AC013463.2	AC013463.2	0	2	n/a	n/a	4.76e-01	1.439
1099482	ENSG00000169118	33239	CSNK1G1	casein kinase 1, gamma 1	53944	15	n/a	n/a	5.43e-01	1.438
1090823	ENSG00000111670	54997	GNPTAB	N-acetylglucosamine-1-phosphate transferase, alpha and beta subunits	79158	12	n/a	n/a	6.19e-01	1.438
1089612	ENSG00000102924	865	CBLN1	cerebellin 1 precursor	869	16	n/a	n/a	4.77e-01	1.437
1106032	ENSG00000214262	59022	ANKRD36BP1	ankyrin repeat domain 36B pseudogene 1	84832	1	n/a	n/a	4.75e-01	1.437
1087431	ENSG00000039560	25813	RAI14	retinoic acid induced 14	26064	5	n/a	n/a	4.71e-01	1.437
280014051	ENSG00000249491	0	EGFLAM-AS1	EGFLAM antisense RNA 1 (non-protein coding)	0	5	n/a	n/a	4.90e-01	1.437
1096785	ENSG00000155111	22852	CDK19	cyclin-dependent kinase 19	23097	6	n/a	n/a	4.77e-01	1.436
1101040	ENSG00000176435	81491	CLEC14A	C-type lectin domain family 14, member A	161198	14	n/a	n/a	4.72e-01	1.436
1099873	ENSG00000170837	2833	GPR27	G protein-coupled receptor 27	2850	3	n/a	n/a	4.75e-01	1.435
279848640	ENSG00000230863	0	RP4-595K12.2	RP4-595K12.2	0	1	n/a	n/a	5.00e-01	1.435
280006389	ENSG00000248801	94821	RP11-664D7.4	RP11-664D7.4	286189	8	n/a	n/a	5.20e-01	1.435
1089461	ENSG00000101846	409	STS	steroid sulfatase (microsomal), isozyme S	412	X	n/a	n/a	5.71e-01	1.434
1096242	ENSG00000150627	78272	WDR17	WD repeat domain 17	116966	4	n/a	n/a	5.04e-01	1.434
1095448	ENSG00000144057	58819	ST6GAL2	ST6 beta-galactosamide alpha-2,6-sialyltranferase 2	84620	2	n/a	n/a	4.77e-01	1.433
1095013	ENSG00000141298	59619	SSH2	slingshot homolog 2 (Drosophila)	85464	17	n/a	n/a	4.76e-01	1.432
1097711	ENSG00000162545	34739	CAMK2N1	calcium/calmodulin-dependent protein kinase II inhibitor 1	55450	1	n/a	n/a	4.71e-01	1.432
280123223	ENSG00000258882	0	CTD-2277K2.1	CTD-2277K2.1	0	14	n/a	n/a	4.32e-01	1.432
1096854	ENSG00000155886	25520	SLC24A2	solute carrier family 24 (sodium/potassium/calcium exchanger), member 2	25769	9	n/a	n/a	4.78e-01	1.432
279858979	ENSG00000231779	0	RP4-594I10.2	RP4-594I10.2	0	1	n/a	n/a	4.84e-01	1.432
1093338	ENSG00000131323	7144	TRAF3	TNF receptor-associated factor 3	7187	14	n/a	n/a	4.72e-01	1.432
1100872	ENSG00000175548	80354	ALG10B	asparagine-linked glycosylation 10, alpha-1,2-glucosyltransferase homolog B (yeast)	144245	12	n/a	n/a	4.71e-01	1.431
279752310	ENSG00000221170	1023054	MIR1304	microRNA 1304	100302240	11	n/a	n/a	5.04e-01	1.431
1090116	ENSG00000105971	854	CAV2	caveolin 2	858	7	n/a	n/a	4.75e-01	1.430
1092837	ENSG00000127528	10218	KLF2	Kruppel-like factor 2 (lung)	10365	19	n/a	n/a	4.80e-01	1.430
279943115	ENSG00000239815	0	RP11-309L24.4	RP11-309L24.4	0	7	n/a	n/a	4.78e-01	1.429
1102801	ENSG00000185272	33326	RBM11	RNA binding motif protein 11	54033	21	n/a	n/a	4.97e-01	1.429
1097165	ENSG00000158470	9200	B4GALT5	UDP-Gal:betaGlcNAc beta 1,4- galactosyltransferase, polypeptide 5	9334	20	n/a	n/a	4.99e-01	1.429
279665680	ENSG00000201808	6048	SNORA73A	small nucleolar RNA, H/ACA box 73A	6080	1	n/a	n/a	4.91e-01	1.429
279800471	ENSG00000226525	0	RPS7P10	ribosomal protein S7 pseudogene 10	0	13	n/a	n/a	4.44e-01	1.429
1091458	ENSG00000116285	33498	ERRFI1	ERBB receptor feedback inhibitor 1	54206	1	n/a	n/a	5.27e-01	1.428
1098760	ENSG00000166257	35089	SCN3B	sodium channel, voltage-gated, type III, beta	55800	11	n/a	n/a	4.74e-01	1.428
1098526	ENSG00000165323	78776	FAT3	FAT tumor suppressor homolog 3 (Drosophila)	120114	11	n/a	n/a	4.72e-01	1.428
279827967	ENSG00000228998	0	AC091167.2	Putative PERP-like protein	0	15	n/a	n/a	4.73e-01	1.428
1088779	ENSG00000090905	27072	TNRC6A	trinucleotide repeat containing 6A	27327	16	n/a	n/a	4.25e-01	1.428
1091511	ENSG00000116747	6698	TROVE2	TROVE domain family, member 2	6738	1	n/a	n/a	4.75e-01	1.428
279895380	ENSG00000234969	0	RP13-33H18.1	RP13-33H18.1	0	X	n/a	n/a	4.84e-01	1.428
279995367	ENSG00000247330	0	AL355999.1	AL355999.1	0	1	n/a	n/a	4.89e-01	1.427
1103307	ENSG00000187498	1273	COL4A1	collagen, type IV, alpha 1	1282	13	n/a	n/a	4.32e-01	1.427
279938082	ENSG00000239208	0	AC092295.5	AC092295.5	0	19	n/a	n/a	4.77e-01	1.427
1092886	ENSG00000128000	81581	ZNF780B	zinc finger protein 780B	163131	19	n/a	n/a	4.96e-01	1.427
1103276	ENSG00000187231	60040	SESTD1	SEC14 and spectrin domains 1	91404	2	n/a	n/a	4.95e-01	1.426
280064836	ENSG00000254010	0	RP11-103H7.5	RP11-103H7.5	0	8	n/a	n/a	4.77e-01	1.426
279805409	ENSG00000226948	0	RP5-1068H6.3	RP5-1068H6.3	0	20	n/a	n/a	4.83e-01	1.426
1087812	ENSG00000065613	9604	SLK	STE20-like kinase	9748	10	n/a	n/a	5.04e-01	1.425
1090067	ENSG00000105708	7518	ZNF14	zinc finger protein 14	7561	19	n/a	n/a	5.08e-01	1.425
1105745	ENSG00000212747	134611	FAM127C	family with sequence similarity 127, member C	441518	X	n/a	n/a	4.76e-01	1.425
1104085	ENSG00000196850	81478	PPTC7	PTC7 protein phosphatase homolog (S. cerevisiae)	160760	12	n/a	n/a	5.17e-01	1.425
280022443	ENSG00000250135	0	RP4-622L5.2	RP4-622L5.2	0	1	n/a	n/a	5.20e-01	1.424
1105342	ENSG00000204977	10060	TRIM13	tripartite motif containing 13	10206	13	n/a	n/a	4.76e-01	1.424
279725123	ENSG00000213856	0	VDAC1P2	voltage-dependent anion channel 1 pseudogene 2	0	X	n/a	n/a	4.81e-01	1.424
1094589	ENSG00000138439	80931	FAM117B	family with sequence similarity 117, member B	150864	2	n/a	n/a	4.91e-01	1.424
279919773	ENSG00000237263	0	MAPK6PS3	mitogen-activated protein kinase 6 pseudogene 3	0	13	n/a	n/a	5.27e-01	1.424
1100185	ENSG00000172081	79130	MOB3A	MOB kinase activator 3A	126308	19	n/a	n/a	4.32e-01	1.423
1098276	ENSG00000164323	36860	KIAA1430	KIAA1430	57587	4	n/a	n/a	4.71e-01	1.423
1103875	ENSG00000196263	36846	ZNF471	zinc finger protein 471	57573	19	n/a	n/a	4.72e-01	1.423
1087147	ENSG00000011114	35016	BTBD7	BTB (POZ) domain containing 7	55727	14	n/a	n/a	4.75e-01	1.423
279931735	ENSG00000238245	0	MYO5BP2	myosin VB pseudogene 2	0	9	n/a	n/a	4.76e-01	1.423
1087865	ENSG00000066933	4623	MYO9A	myosin IXA	4649	15	n/a	n/a	4.70e-01	1.423
1093041	ENSG00000129315	899	CCNT1	cyclin T1	904	12	n/a	n/a	5.10e-01	1.423
1090982	ENSG00000112624	23261	KIAA0240	KIAA0240	23506	6	n/a	n/a	4.70e-01	1.423
279656524	ENSG00000199060	128114	MIR22	microRNA 22	407004	17	n/a	n/a	4.84e-01	1.422
1089226	ENSG00000100580	94008	TMED8	transmembrane emp24 protein transport domain containing 8	283578	14	n/a	n/a	4.75e-01	1.422
1100709	ENSG00000174718	34485	C12orf35	chromosome 12 open reading frame 35	55196	12	n/a	n/a	4.77e-01	1.422
1091558	ENSG00000117016	9639	RIMS3	regulating synaptic membrane exocytosis 3	9783	1	n/a	n/a	4.71e-01	1.422
1092935	ENSG00000128512	9588	DOCK4	dedicator of cytokinesis 4	9732	7	n/a	n/a	4.73e-01	1.422
1100936	ENSG00000175899	3	A2M	alpha-2-macroglobulin	2	12	n/a	n/a	4.75e-01	1.422
279902424	ENSG00000235636	0	NUS1P1	nuclear undecaprenyl pyrophosphate synthase 1 homolog (S. cerevisiae) pseudogene 1	0	X	n/a	n/a	4.75e-01	1.422
279909924	ENSG00000236357	0	RP11-809F4.1	RP11-809F4.1	0	3	n/a	n/a	4.84e-01	1.421
1097061	ENSG00000157570	59855	TSPAN18	tetraspanin 18	90139	11	n/a	n/a	4.82e-01	1.421
1107795	ENSG00000231121	0	RP1-34H18.1	RP1-34H18.1	0	12	n/a	n/a	4.77e-01	1.421
1088166	ENSG00000075213	10224	SEMA3A	sema domain, immunoglobulin domain (Ig), short basic domain, secreted, (semaphorin) 3A	10371	7	n/a	n/a	4.93e-01	1.420
1090008	ENSG00000105499	8539	PLA2G4C	phospholipase A2, group IVC (cytosolic, calcium-independent)	8605	19	n/a	n/a	4.76e-01	1.420
1089060	ENSG00000100077	154	ADRBK2	adrenergic, beta, receptor kinase 2	157	22	n/a	n/a	4.75e-01	1.420
279948187	ENSG00000240401	0	AC012358.8	AC012358.8	0	2	n/a	n/a	5.86e-01	1.420
1099498	ENSG00000169193	59959	CCDC126	coiled-coil domain containing 126	90693	7	n/a	n/a	4.74e-01	1.420
280136187	ENSG00000259627	0	RP11-244F12.2	RP11-244F12.2	0	15	n/a	n/a	5.32e-01	1.420
1100862	ENSG00000175497	36901	DPP10	dipeptidyl-peptidase 10 (non-functional)	57628	2	n/a	n/a	4.71e-01	1.420
279977017	ENSG00000243628	0	RP11-18I14.7	RP11-18I14.7	0	10	n/a	n/a	4.70e-01	1.420
1091024	ENSG00000112977	1599	DAP	death-associated protein	1611	5	n/a	n/a	4.71e-01	1.420
1104454	ENSG00000197959	25801	DNM3	dynamin 3	26052	1	n/a	n/a	5.01e-01	1.419
1091551	ENSG00000116990	4584	MYCL1	v-myc myelocytomatosis viral oncogene homolog 1, lung carcinoma derived (avian)	4610	1	n/a	n/a	4.80e-01	1.419
1106293	ENSG00000215256	34738	C14orf167	chromosome 14 open reading frame 167	55449	14	n/a	n/a	5.02e-01	1.419
1093068	ENSG00000129538	6003	RNASE1	ribonuclease, RNase A family, 1 (pancreatic)	6035	14	n/a	n/a	4.37e-01	1.419
279924392	ENSG00000237632	0	S100A11P1	S100 calcium binding protein A11 pseudogene 1	0	7	n/a	n/a	5.25e-01	1.418
1097103	ENSG00000157933	6461	SKI	v-ski sarcoma viral oncogene homolog (avian)	6497	1	n/a	n/a	4.43e-01	1.418
1104079	ENSG00000196826	0	CTD-2192J16.17	Zinc finger protein 709	0	19	n/a	n/a	4.75e-01	1.418
279839335	ENSG00000230042	0	AK3P3	adenylate kinase 3 pseudogene 3	0	7	n/a	n/a	5.03e-01	1.417
1101086	ENSG00000176720	662	BOK	BCL2-related ovarian killer	666	2	n/a	n/a	4.98e-01	1.417
1093792	ENSG00000134318	9335	ROCK2	Rho-associated, coiled-coil containing protein kinase 2	9475	2	n/a	n/a	4.82e-01	1.417
1093613	ENSG00000133056	5255	PIK3C2B	phosphoinositide-3-kinase, class 2, beta polypeptide	5287	1	n/a	n/a	4.31e-01	1.416
280094664	ENSG00000256306	0	RP11-4N23.1	RP11-4N23.1	0	12	n/a	n/a	4.33e-01	1.416
1098645	ENSG00000165813	34377	C10orf118	chromosome 10 open reading frame 118	55088	10	n/a	n/a	4.75e-01	1.416
1088290	ENSG00000078177	35017	N4BP2	NEDD4 binding protein 2	55728	4	n/a	n/a	5.00e-01	1.415
279773191	ENSG00000224172	0	RP11-416N13.1	RP11-416N13.1	0	7	n/a	n/a	4.77e-01	1.415
1086877	ENSG00000001561	22631	ENPP4	ectonucleotide pyrophosphatase/phosphodiesterase 4 (putative)	22875	6	n/a	n/a	4.93e-01	1.415
279944451	ENSG00000239996	0	AC015982.1	AC015982.1	0	2	n/a	n/a	4.70e-01	1.415
1089772	ENSG00000104219	30683	ZDHHC2	zinc finger, DHHC-type containing 2	51201	8	n/a	n/a	5.09e-01	1.415
1096022	ENSG00000148429	9568	USP6NL	USP6 N-terminal like	9712	10	n/a	n/a	5.18e-01	1.414
279500123	ENSG00000180105	0	AC017081.2	AC017081.2	0	2	n/a	n/a	4.77e-01	1.414
1093389	ENSG00000131711	4106	MAP1B	microtubule-associated protein 1B	4131	5	n/a	n/a	4.24e-01	1.414
1092309	ENSG00000123570	30691	RAB9B	RAB9B, member RAS oncogene family	51209	X	n/a	n/a	5.35e-01	1.414
279753731	ENSG00000221413	0	AC023593.1	AC023593.1	0	3	n/a	n/a	4.69e-01	1.413
1104972	ENSG00000203945	0	RP11-274K13.2	Novel proteinUncharacterized protein	0	X	n/a	n/a	4.69e-01	1.413
280138384	ENSG00000259758	0	CTA-204B4.6	CTA-204B4.6	0	8	n/a	n/a	4.74e-01	1.413
1089564	ENSG00000102531	22618	FNDC3A	fibronectin type III domain containing 3A	22862	13	n/a	n/a	5.02e-01	1.413
1091758	ENSG00000118946	26998	PCDH17	protocadherin 17	27253	13	n/a	n/a	4.78e-01	1.413
1091442	ENSG00000116191	34392	RALGPS2	Ral GEF with PH domain and SH3 binding motif 2	55103	1	n/a	n/a	4.80e-01	1.413
1090905	ENSG00000112146	26016	FBXO9	F-box protein 9	26268	6	n/a	n/a	4.80e-01	1.412
279709064	ENSG00000207715	0	AC009065.2	AC009065.2	0	16	n/a	n/a	4.77e-01	1.412
1090667	ENSG00000110367	1644	DDX6	DEAD (Asp-Glu-Ala-Asp) box polypeptide 6	1656	11	n/a	n/a	5.02e-01	1.412
279815843	ENSG00000227898	0	RP13-100B2.4	RP13-100B2.4	0	9	n/a	n/a	4.30e-01	1.411
1090366	ENSG00000107957	9500	SH3PXD2A	SH3 and PX domains 2A	9644	10	n/a	n/a	4.79e-01	1.411
1094511	ENSG00000138061	1534	CYP1B1	cytochrome P450, family 1, subfamily B, polypeptide 1	1545	2	n/a	n/a	4.62e-01	1.411
279874817	ENSG00000233158	0	AC097374.5	AC097374.5	0	2	n/a	n/a	4.52e-01	1.411
1097702	ENSG00000162511	7759	LAPTM5	lysosomal protein transmembrane 5	7805	1	n/a	n/a	4.90e-01	1.411
1095394	ENSG00000143776	8412	CDC42BPA	CDC42 binding protein kinase alpha (DMPK-like)	8476	1	n/a	n/a	4.76e-01	1.411
1104177	ENSG00000197124	60005	ZNF682	zinc finger protein 682	91120	19	n/a	n/a	5.23e-01	1.411
1105883	ENSG00000213626	57288	LBH	limb bud and heart development homolog (mouse)	81606	2	n/a	n/a	4.98e-01	1.411
1098689	ENSG00000165997	85705	ARL5B	ADP-ribosylation factor-like 5B	221079	10	n/a	n/a	4.89e-01	1.411
1102872	ENSG00000185619	10189	PCGF3	polycomb group ring finger 3	10336	4	n/a	n/a	5.12e-01	1.411
1104387	ENSG00000197775	0	AL136419.1	Uncharacterized protein C14orf167	0	14	n/a	n/a	4.80e-01	1.410
1095960	ENSG00000147894	83722	C9orf72	chromosome 9 open reading frame 72	203228	9	n/a	n/a	4.87e-01	1.410
1091241	ENSG00000114933	34180	INO80D	INO80 complex subunit D	54891	2	n/a	n/a	4.75e-01	1.410
1092323	ENSG00000123684	9782	LPGAT1	lysophosphatidylglycerol acyltransferase 1	9926	1	n/a	n/a	5.18e-01	1.410
280101711	ENSG00000257093	36465	KIAA1147	KIAA1147	57189	7	n/a	n/a	4.77e-01	1.410
1102938	ENSG00000185885	8453	IFITM1	interferon induced transmembrane protein 1 (9-27)	8519	11	n/a	n/a	4.59e-01	1.410
1095014	ENSG00000141314	81544	RHBDL3	rhomboid, veinlet-like 3 (Drosophila)	162494	17	n/a	n/a	4.76e-01	1.410
1099468	ENSG00000169057	4179	MECP2	methyl CpG binding protein 2 (Rett syndrome)	4204	X	n/a	n/a	4.74e-01	1.409
279904627	ENSG00000235852	0	AC005540.3	AC005540.3	0	2	n/a	n/a	4.75e-01	1.409
1087636	ENSG00000056586	33833	RC3H2	ring finger and CCCH-type domains 2	54542	9	n/a	n/a	6.01e-01	1.409
1094217	ENSG00000136603	6462	SKIL	SKI-like oncogene	6498	3	n/a	n/a	4.73e-01	1.409
1104150	ENSG00000197045	2747	GMFB	glia maturation factor, beta	2764	14	n/a	n/a	4.91e-01	1.409
1095712	ENSG00000146001	33951	PCDHB18	protocadherin beta 18 pseudogene	54660	5	n/a	n/a	5.04e-01	1.409
279930738	ENSG00000238150	0	AC008753.3	AC008753.3	0	19	n/a	n/a	4.34e-01	1.409
1103933	ENSG00000196409	25898	ZNF658	zinc finger protein 658	26149	9	n/a	n/a	4.70e-01	1.408
1105423	ENSG00000205269	1002442	TMEM170B	transmembrane protein 170B	100113407	6	n/a	n/a	4.72e-01	1.408
1105557	ENSG00000205765	94631	C5orf51	chromosome 5 open reading frame 51	285636	5	n/a	n/a	5.08e-01	1.408
1099532	ENSG00000169302	83691	STK32A	serine/threonine kinase 32A	202374	5	n/a	n/a	4.73e-01	1.408
1094723	ENSG00000139278	10852	GLIPR1	GLI pathogenesis-related 1	11010	12	n/a	n/a	4.95e-01	1.407
280020729	ENSG00000250009	0	AC018797.1	AC018797.1	0	4	n/a	n/a	4.82e-01	1.407
279821554	ENSG00000228417	0	RP11-549L6.3	RP11-549L6.3	0	10	n/a	n/a	4.77e-01	1.407
1087677	ENSG00000059758	5096	CDK17	cyclin-dependent kinase 17	5128	12	n/a	n/a	4.73e-01	1.406
279821871	ENSG00000228449	0	RP11-177A2.4	RP11-177A2.4	0	1	n/a	n/a	4.79e-01	1.406
1096455	ENSG00000152332	79250	UHMK1	U2AF homology motif (UHM) kinase 1	127933	1	n/a	n/a	4.78e-01	1.406
279857829	ENSG00000231684	0	RP11-416K24.2	RP11-416K24.2	0	1	n/a	n/a	4.81e-01	1.405
279656818	ENSG00000199172	135808	MIR331	microRNA 331	442903	12	n/a	n/a	4.84e-01	1.405
280008253	ENSG00000248980	0	RP11-87F15.2	RP11-87F15.2	0	4	n/a	n/a	4.69e-01	1.405
1089475	ENSG00000101928	35463	MOSPD1	motile sperm domain containing 1	56180	X	n/a	n/a	4.77e-01	1.405
1091686	ENSG00000118200	23026	CAMSAP2	calmodulin regulated spectrin-associated protein family, member 2	23271	1	n/a	n/a	5.05e-01	1.405
1103546	ENSG00000188394	2827	GPR21	G protein-coupled receptor 21	2844	9	n/a	n/a	4.72e-01	1.405
1089640	ENSG00000103064	8937	SLC7A6	solute carrier family 7 (amino acid transporter light chain, y+L system), member 6	9057	16	n/a	n/a	4.75e-01	1.405
1099773	ENSG00000170385	7734	SLC30A1	solute carrier family 30 (zinc transporter), member 1	7779	1	n/a	n/a	4.76e-01	1.404
280075502	ENSG00000254755	0	RP11-672A2.7	RP11-672A2.7	0	11	n/a	n/a	4.77e-01	1.404
1092741	ENSG00000126583	5550	PRKCG	protein kinase C, gamma	5582	19	n/a	n/a	4.76e-01	1.404
1100400	ENSG00000173065	35020	C17orf63	chromosome 17 open reading frame 63	55731	17	n/a	n/a	4.24e-01	1.404
1102455	ENSG00000183831	109675	ANKRD45	ankyrin repeat domain 45	339416	1	n/a	n/a	4.73e-01	1.403
1104332	ENSG00000197601	58399	FAR1	fatty acyl CoA reductase 1	84188	11	n/a	n/a	4.95e-01	1.403
1104695	ENSG00000198707	55985	CEP290	centrosomal protein 290kDa	80184	12	n/a	n/a	4.79e-01	1.403
1090394	ENSG00000108256	36805	NUFIP2	nuclear fragile X mental retardation protein interacting protein 2	57532	17	n/a	n/a	4.81e-01	1.403
1090189	ENSG00000106392	36192	C1GALT1	core 1 synthase, glycoprotein-N-acetylgalactosamine 3-beta-galactosyltransferase, 1	56913	7	n/a	n/a	5.05e-01	1.403
1104138	ENSG00000197016	123036	ZNF470	zinc finger protein 470	388566	19	n/a	n/a	5.12e-01	1.402
1092987	ENSG00000128872	29502	TMOD2	tropomodulin 2 (neuronal)	29767	15	n/a	n/a	5.30e-01	1.402
279856114	ENSG00000231530	0	RP11-187A9.3	RP11-187A9.3	0	13	n/a	n/a	4.74e-01	1.402
1095464	ENSG00000144218	3874	AFF3	AF4/FMR2 family, member 3	3899	2	n/a	n/a	4.82e-01	1.402
279983106	ENSG00000244234	0	GMCL1P1	germ cell-less homolog 1 (Drosophila) pseudogene 1	0	5	n/a	n/a	6.16e-01	1.402
1090671	ENSG00000110422	9969	HIPK3	homeodomain interacting protein kinase 3	10114	11	n/a	n/a	4.96e-01	1.402
1096704	ENSG00000154429	79167	C1orf96	chromosome 1 open reading frame 96	126731	1	n/a	n/a	4.73e-01	1.401
1096804	ENSG00000155329	34108	ZCCHC10	zinc finger, CCHC domain containing 10	54819	5	n/a	n/a	4.24e-01	1.401
1096528	ENSG00000152932	77715	RAB3C	RAB3C, member RAS oncogene family	115827	5	n/a	n/a	4.81e-01	1.401
1087700	ENSG00000061337	11018	LZTS1	leucine zipper, putative tumor suppressor 1	11178	8	n/a	n/a	4.48e-01	1.401
1089452	ENSG00000101752	36807	MIB1	mindbomb homolog 1 (Drosophila)	57534	18	n/a	n/a	4.70e-01	1.400
1094651	ENSG00000138764	896	CCNG2	cyclin G2	901	4	n/a	n/a	4.75e-01	1.400
1095978	ENSG00000148154	7314	UGCG	UDP-glucose ceramide glucosyltransferase	7357	9	n/a	n/a	4.70e-01	1.400
1094972	ENSG00000140987	34214	ZNF434	zinc finger protein 434	54925	16	n/a	n/a	4.70e-01	1.400
1095059	ENSG00000141524	11158	TMC6	transmembrane channel-like 6	11322	17	n/a	n/a	4.82e-01	1.399
1097160	ENSG00000158435	34860	C2orf29	chromosome 2 open reading frame 29	55571	2	n/a	n/a	4.75e-01	1.399
1094985	ENSG00000141040	36610	ZNF287	zinc finger protein 287	57336	17	n/a	n/a	4.75e-01	1.399
1103889	ENSG00000196323	28804	ZBTB44	zinc finger and BTB domain containing 44	29068	11	n/a	n/a	5.61e-01	1.399
1094606	ENSG00000138604	25784	GLCE	glucuronic acid epimerase	26035	15	n/a	n/a	5.08e-01	1.399
1088252	ENSG00000077264	5031	PAK3	p21 protein (Cdc42/Rac)-activated kinase 3	5063	X	n/a	n/a	5.03e-01	1.399
1102784	ENSG00000185220	92439	PGBD2	piggyBac transposable element derived 2	267002	1	n/a	n/a	4.71e-01	1.399
1104605	ENSG00000198440	80664	ZNF583	zinc finger protein 583	147949	19	n/a	n/a	5.28e-01	1.398
280055534	ENSG00000253350	0	RP11-127H5.1	Uncharacterized protein	0	8	n/a	n/a	4.82e-01	1.398
1100705	ENSG00000174695	81115	TMEM167A	transmembrane protein 167A	153339	5	n/a	n/a	4.80e-01	1.398
1098353	ENSG00000164631	7516	ZNF12	zinc finger protein 12	7559	7	n/a	n/a	4.71e-01	1.398
279846545	ENSG00000230662	0	AL353997.7	AL353997.7	0	17	n/a	n/a	4.81e-01	1.398
1091397	ENSG00000115904	6614	SOS1	son of sevenless homolog 1 (Drosophila)	6654	2	n/a	n/a	4.76e-01	1.398
279987889	ENSG00000244699	0	RP11-803B1.2	RP11-803B1.2	0	3	n/a	n/a	5.08e-01	1.397
1100199	ENSG00000172159	90385	FRMD3	FERM domain containing 3	257019	9	n/a	n/a	4.78e-01	1.397
1101185	ENSG00000177200	56006	CHD9	chromodomain helicase DNA binding protein 9	80205	16	n/a	n/a	4.15e-01	1.397
1103758	ENSG00000189227	80475	C15orf61	chromosome 15 open reading frame 61	145853	15	n/a	n/a	5.19e-01	1.397
1093468	ENSG00000132294	22922	EFR3A	EFR3 homolog A (S. cerevisiae)	23167	8	n/a	n/a	4.73e-01	1.397
1102261	ENSG00000183114	81617	FAM43B	family with sequence similarity 43, member B	163933	1	n/a	n/a	4.69e-01	1.397
279816688	ENSG00000227986	0	TRIM60P18	tripartite motif containing 60 pseudogene 18	0	7	n/a	n/a	4.76e-01	1.397
279920624	ENSG00000237307	0	SRRM1P3	serine/arginine repetitive matrix 1 pseudogene 3	0	X	n/a	n/a	4.88e-01	1.396
1091382	ENSG00000115808	6761	STRN	striatin, calmodulin binding protein	6801	2	n/a	n/a	5.39e-01	1.396
1097992	ENSG00000163527	83650	STT3B	STT3, subunit of the oligosaccharyltransferase complex, homolog B (S. cerevisiae)	201595	3	n/a	n/a	4.70e-01	1.396
280066574	ENSG00000254138	0	RP11-152K4.2	RP11-152K4.2	0	5	n/a	n/a	4.77e-01	1.396
1100133	ENSG00000171862	5696	PTEN	phosphatase and tensin homolog	5728	10	n/a	n/a	4.74e-01	1.396
1093902	ENSG00000134982	321	APC	adenomatous polyposis coli	324	5	n/a	n/a	4.72e-01	1.395
1104231	ENSG00000197312	58511	DDI2	DNA-damage inducible 1 homolog 2 (S. cerevisiae)	84301	1	n/a	n/a	4.96e-01	1.395
1100427	ENSG00000173208	222	ABCD2	ATP-binding cassette, sub-family D (ALD), member 2	225	12	n/a	n/a	4.72e-01	1.395
1096498	ENSG00000152642	22926	GPD1L	glycerol-3-phosphate dehydrogenase 1-like	23171	3	n/a	n/a	4.98e-01	1.395
1094726	ENSG00000139291	34555	TMEM19	transmembrane protein 19	55266	12	n/a	n/a	6.07e-01	1.394
1104880	ENSG00000203668	1114	CHML	choroideremia-like (Rab escort protein 2)	1122	1	n/a	n/a	4.75e-01	1.394
279668793	ENSG00000203362	0	RP3-337H4.8	RP3-337H4.8	0	6	n/a	n/a	5.56e-01	1.393
1088788	ENSG00000091039	77600	OSBPL8	oxysterol binding protein-like 8	114882	12	n/a	n/a	4.76e-01	1.393
1095337	ENSG00000143479	8383	DYRK3	dual-specificity tyrosine-(Y)-phosphorylation regulated kinase 3	8444	1	n/a	n/a	4.77e-01	1.393
1103780	ENSG00000189339	170823	SLC35E2B	solute carrier family 35, member E2B	728661	1	n/a	n/a	4.33e-01	1.393
1090942	ENSG00000112308	57370	C6orf62	chromosome 6 open reading frame 62	81688	6	n/a	n/a	5.05e-01	1.393
1091746	ENSG00000118777	9293	ABCG2	ATP-binding cassette, sub-family G (WHITE), member 2	9429	4	n/a	n/a	4.74e-01	1.393
279770437	ENSG00000223977	0	AC138623.1	AC138623.1	0	2	n/a	n/a	4.72e-01	1.392
279810851	ENSG00000227437	0	RP11-179H18.5	RP11-179H18.5	0	10	n/a	n/a	4.38e-01	1.392
1087908	ENSG00000068305	4180	MEF2A	myocyte enhancer factor 2A	4205	15	n/a	n/a	6.26e-01	1.392
1098106	ENSG00000163848	7663	ZNF148	zinc finger protein 148	7707	3	n/a	n/a	4.72e-01	1.392
1087548	ENSG00000050344	9459	NFE2L3	nuclear factor (erythroid-derived 2)-like 3	9603	7	n/a	n/a	4.88e-01	1.391
1093759	ENSG00000134198	9955	TSPAN2	tetraspanin 2	10100	1	n/a	n/a	4.73e-01	1.391
279953969	ENSG00000241111	157125841	RP11-129B22.1	RP11-129B22.1	100652759	3	n/a	n/a	5.17e-01	1.391
279729240	ENSG00000214263	0	RPSAP53	ribosomal protein SA pseudogene 53	0	13	n/a	n/a	4.33e-01	1.391
1090653	ENSG00000110218	23896	PANX1	pannexin 1	24145	11	n/a	n/a	4.75e-01	1.391
1099791	ENSG00000170458	924	CD14	CD14 molecule	929	5	n/a	n/a	4.40e-01	1.391
1091872	ENSG00000119888	4047	EPCAM	epithelial cell adhesion molecule	4072	2	n/a	n/a	4.76e-01	1.391
1094603	ENSG00000138593	9584	SECISBP2L	SECIS binding protein 2-like	9728	15	n/a	n/a	4.93e-01	1.391
1088568	ENSG00000086300	29622	SNX10	sorting nexin 10	29887	7	n/a	n/a	4.77e-01	1.391
280085412	ENSG00000255366	0	RP11-1134I14.8	Uncharacterized protein	0	8	n/a	n/a	4.73e-01	1.391
1103352	ENSG00000187672	25808	ERC2	ELKS/RAB6-interacting/CAST family member 2	26059	3	n/a	n/a	4.80e-01	1.391
1099834	ENSG00000170629	110424	DPY19L2P2	dpy-19-like 2 pseudogene 2 (C. elegans)	349152	7	n/a	n/a	4.77e-01	1.391
279924811	ENSG00000237655	0	AC073834.3	AC073834.3	0	2	n/a	n/a	4.80e-01	1.390
1091938	ENSG00000120322	35411	PCDHB8	protocadherin beta 8	56128	5	n/a	n/a	4.91e-01	1.390
1105543	ENSG00000205707	80361	LYRM5	LYR motif containing 5	144363	12	n/a	n/a	4.85e-01	1.390
1104415	ENSG00000197860	33848	SGTB	small glutamine-rich tetratricopeptide repeat (TPR)-containing, beta	54557	5	n/a	n/a	5.02e-01	1.390
1100377	ENSG00000172936	4589	MYD88	myeloid differentiation primary response gene (88)	4615	3	n/a	n/a	4.77e-01	1.390
1108874	ENSG00000238206	0	RP11-472B18.2	RP11-472B18.2	0	4	n/a	n/a	6.47e-01	1.390
1095616	ENSG00000145349	813	CAMK2D	calcium/calmodulin-dependent protein kinase II delta	817	4	n/a	n/a	4.82e-01	1.390
1087435	ENSG00000040199	22790	PHLPP2	PH domain and leucine rich repeat protein phosphatase 2	23035	16	n/a	n/a	4.75e-01	1.390
279709239	ENSG00000207740	1013177	MIR600	microRNA 600	693185	9	n/a	n/a	4.50e-01	1.390
1093882	ENSG00000134853	5124	PDGFRA	platelet-derived growth factor receptor, alpha polypeptide	5156	4	n/a	n/a	4.77e-01	1.390
1091781	ENSG00000119231	83780	SENP5	SUMO1/sentrin specific peptidase 5	205564	3	n/a	n/a	4.77e-01	1.389
1103802	ENSG00000196071	94328	OR2L13	olfactory receptor, family 2, subfamily L, member 13	284521	1	n/a	n/a	4.76e-01	1.389
1091837	ENSG00000119682	9726	KIAA0317	KIAA0317	9870	14	n/a	n/a	4.69e-01	1.389
1101536	ENSG00000179144	81729	GIMAP7	GTPase, IMAP family member 7	168537	7	n/a	n/a	4.76e-01	1.389
1099601	ENSG00000169641	7752	LUZP1	leucine zipper protein 1	7798	1	n/a	n/a	4.77e-01	1.389
279876577	ENSG00000233337	0	RP11-552M11.2	RP11-552M11.2	0	1	n/a	n/a	4.94e-01	1.388
1095126	ENSG00000142065	36950	ZFP14	zinc finger protein 14 homolog (mouse)	57677	19	n/a	n/a	4.94e-01	1.388
1105863	ENSG00000213462	2071	ERV3-1	endogenous retrovirus group 3, member 1	2086	7	n/a	n/a	4.86e-01	1.388
1095340	ENSG00000143494	55608	VASH2	vasohibin 2	79805	1	n/a	n/a	5.93e-01	1.388
1101203	ENSG00000177311	90109	ZBTB38	zinc finger and BTB domain containing 38	253461	3	n/a	n/a	4.90e-01	1.388
1089044	ENSG00000100027	29534	YPEL1	yippee-like 1 (Drosophila)	29799	22	n/a	n/a	4.98e-01	1.388
1100023	ENSG00000171448	36957	ZBTB26	zinc finger and BTB domain containing 26	57684	9	n/a	n/a	6.06e-01	1.387
279858690	ENSG00000231758	0	AC092652.1	AC092652.1	0	2	n/a	n/a	4.24e-01	1.387
280137089	ENSG00000259683	0	RP11-182J1.14	RP11-182J1.14	0	15	n/a	n/a	4.32e-01	1.387
1097087	ENSG00000157827	77517	FMNL2	formin-like 2	114793	2	n/a	n/a	5.08e-01	1.387
1087189	ENSG00000012983	11023	MAP4K5	mitogen-activated protein kinase kinase kinase kinase 5	11183	14	n/a	n/a	4.88e-01	1.387
280041412	ENSG00000251621	0	AC009487.5	AC009487.5	0	2	n/a	n/a	5.06e-01	1.387
1091718	ENSG00000118496	58296	FBXO30	F-box protein 30	84085	6	n/a	n/a	4.79e-01	1.386
279874527	ENSG00000233137	125660	RP11-220I1.1	RP11-220I1.1	100506710	9	n/a	n/a	4.89e-01	1.386
1087802	ENSG00000065457	23290	ADAT1	adenosine deaminase, tRNA-specific 1	23536	16	n/a	n/a	4.71e-01	1.386
279865863	ENSG00000232400	0	RAD17P1	RAD17 homolog (S. pombe) pseudogene 1	0	7	n/a	n/a	5.09e-01	1.386
279883462	ENSG00000233926	0	RP11-154D17.1	RP11-154D17.1	0	9	n/a	n/a	4.82e-01	1.386
1095665	ENSG00000145734	35103	BDP1	B double prime 1, subunit of RNA polymerase III transcription initiation factor IIIB	55814	5	n/a	n/a	4.73e-01	1.386
1107843	ENSG00000231421	0	AC006050.2	AC006050.2	0	17	n/a	n/a	4.77e-01	1.386
279705459	ENSG00000207067	0	SNORA72	small nucleolar RNA, H/ACA box 72	0	8	n/a	n/a	4.71e-01	1.385
1098456	ENSG00000165029	16	ABCA1	ATP-binding cassette, sub-family A (ABC1), member 1	19	9	n/a	n/a	4.39e-01	1.385
1087372	ENSG00000033178	34525	UBA6	ubiquitin-like modifier activating enzyme 6	55236	4	n/a	n/a	4.95e-01	1.385
279997128	ENSG00000248044	0	CTD-2653M23.2	CTD-2653M23.2	0	5	n/a	n/a	4.80e-01	1.385
1098332	ENSG00000164543	9135	STK17A	serine/threonine kinase 17a	9263	7	n/a	n/a	4.50e-01	1.385
1100382	ENSG00000172954	90114	LCLAT1	lysocardiolipin acyltransferase 1	253558	2	n/a	n/a	5.42e-01	1.385
279986774	ENSG00000244593	0	RP11-685B14.1	RP11-685B14.1	0	8	n/a	n/a	4.72e-01	1.385
1088522	ENSG00000085224	543	ATRX	alpha thalassemia/mental retardation syndrome X-linked	546	X	n/a	n/a	5.03e-01	1.385
279958147	ENSG00000241572	0	PRICKLE2-AS1	PRICKLE2 antisense RNA 1 (non-protein coding)	0	3	n/a	n/a	4.71e-01	1.384
1089258	ENSG00000100731	22745	PCNX	pecanex homolog (Drosophila)	22990	14	n/a	n/a	5.00e-01	1.384
279816612	ENSG00000227971	0	RP11-600G3.1	RP11-600G3.1	0	3	n/a	n/a	4.71e-01	1.384
1097960	ENSG00000163449	60208	TMEM169	transmembrane protein 169	92691	2	n/a	n/a	4.99e-01	1.384
279831642	ENSG00000229325	0	ACAP2-IT1	ACAP2 intronic transcript 1 (non-protein coding)	0	3	n/a	n/a	4.76e-01	1.384
280003977	ENSG00000248633	0	RP11-148B6.3	RP11-148B6.3	0	4	n/a	n/a	4.81e-01	1.384
1109058	ENSG00000242852	81571	ZNF709	zinc finger protein 709	163051	19	n/a	n/a	4.78e-01	1.383
1100672	ENSG00000174485	10114	DENND4A	DENN/MADD domain containing 4A	10260	15	n/a	n/a	5.25e-01	1.383
1093162	ENSG00000130338	36274	TULP4	tubby like protein 4	56995	6	n/a	n/a	4.33e-01	1.383
1093675	ENSG00000133561	149615	GIMAP6	GTPase, IMAP family member 6	474344	7	n/a	n/a	4.72e-01	1.383
1091914	ENSG00000120156	6968	TEK	TEK tyrosine kinase, endothelial	7010	9	n/a	n/a	4.74e-01	1.383
1088635	ENSG00000088035	29662	ALG6	asparagine-linked glycosylation 6, alpha-1,3-glucosyltransferase homolog (S. cerevisiae)	29929	1	n/a	n/a	5.04e-01	1.383
1096693	ENSG00000154310	22798	TNIK	TRAF2 and NCK interacting kinase	23043	3	n/a	n/a	4.75e-01	1.383
1093692	ENSG00000133703	3820	KRAS	v-Ki-ras2 Kirsten rat sarcoma viral oncogene homolog	3845	12	n/a	n/a	4.76e-01	1.382
279715389	ENSG00000212076	0	MIR761	microRNA 761	0	1	n/a	n/a	4.75e-01	1.382
1102318	ENSG00000183354	81377	KIAA2026	KIAA2026	158358	9	n/a	n/a	4.91e-01	1.382
1104600	ENSG00000198417	4468	MT1F	metallothionein 1F	4494	16	n/a	n/a	4.69e-01	1.382
1097274	ENSG00000159256	23270	MORC3	MORC family CW-type zinc finger 3	23515	21	n/a	n/a	5.07e-01	1.382
1088291	ENSG00000078237	36381	C12orf5	chromosome 12 open reading frame 5	57103	12	n/a	n/a	4.78e-01	1.382
1099350	ENSG00000168539	1120	CHRM1	cholinergic receptor, muscarinic 1	1128	11	n/a	n/a	4.86e-01	1.382
1089214	ENSG00000100528	10030	CNIH	cornichon homolog (Drosophila)	10175	14	n/a	n/a	4.26e-01	1.382
1100858	ENSG00000175471	55575	MCTP1	multiple C2 domains, transmembrane 1	79772	5	n/a	n/a	5.01e-01	1.382
1096526	ENSG00000152926	30832	ZNF117	zinc finger protein 117	51351	7	n/a	n/a	5.01e-01	1.381
1101056	ENSG00000176542	83783	KIAA2018	KIAA2018	205717	3	n/a	n/a	4.82e-01	1.381
1092161	ENSG00000122376	33828	FAM35A	family with sequence similarity 35, member A	54537	10	n/a	n/a	6.44e-01	1.381
1087124	ENSG00000010319	36199	SEMA3G	sema domain, immunoglobulin domain (Ig), short basic domain, secreted, (semaphorin) 3G	56920	3	n/a	n/a	4.76e-01	1.381
280034253	ENSG00000251095	0	RP11-115D19.1	RP11-115D19.1	0	4	n/a	n/a	4.91e-01	1.381
1092322	ENSG00000123643	83789	SLC36A1	solute carrier family 36 (proton/amino acid symporter), member 1	206358	5	n/a	n/a	4.78e-01	1.381
280056697	ENSG00000253431	0	RP11-442A17.2	RP11-442A17.2	0	8	n/a	n/a	5.48e-01	1.381
1095819	ENSG00000146858	60136	ZC3HAV1L	zinc finger CCCH-type, antiviral 1-like	92092	7	n/a	n/a	4.76e-01	1.380
280134190	ENSG00000259511	157121213	RP11-182J1.16	RP11-182J1.16	100505679	15	n/a	n/a	4.71e-01	1.380
1096540	ENSG00000153006	94641	SREK1IP1	SREK1-interacting protein 1	285672	5	n/a	n/a	4.78e-01	1.380
279975668	ENSG00000243495	0	GMFBP1	glia maturation factor, beta pseudogene 1	0	3	n/a	n/a	4.77e-01	1.380
1091252	ENSG00000115020	83578	PIKFYVE	phosphoinositide kinase, FYVE finger containing	200576	2	n/a	n/a	4.81e-01	1.379
1094807	ENSG00000139826	59135	ABHD13	abhydrolase domain containing 13	84945	13	n/a	n/a	4.70e-01	1.379
280096135	ENSG00000256482	0	RP11-625L16.3	RP11-625L16.3	0	12	n/a	n/a	4.75e-01	1.379
1104174	ENSG00000197121	55857	PGAP1	post-GPI attachment to proteins 1	80055	2	n/a	n/a	5.03e-01	1.379
279831302	ENSG00000229299	0	RP4-583P15.10	RP4-583P15.10	0	20	n/a	n/a	4.88e-01	1.378
279873462	ENSG00000233040	0	FAM204BP	family with sequence similarity 204, member B, pseudogene	0	1	n/a	n/a	4.32e-01	1.378
280003970	ENSG00000248632	0	RP11-366M4.11	RP11-366M4.11	0	4	n/a	n/a	4.70e-01	1.378
1100694	ENSG00000174606	59969	ANGEL2	angel homolog 2 (Drosophila)	90806	1	n/a	n/a	5.03e-01	1.378
1095663	ENSG00000145725	23017	PPIP5K2	diphosphoinositol pentakisphosphate kinase 2	23262	5	n/a	n/a	4.76e-01	1.378
1098671	ENSG00000165929	78937	TC2N	tandem C2 domains, nuclear	123036	14	n/a	n/a	4.76e-01	1.377
280057822	ENSG00000253523	0	RP11-1112C15.2	RP11-1112C15.2	0	8	n/a	n/a	4.73e-01	1.377
1094182	ENSG00000136379	37303	FAM108C1	family with sequence similarity 108, member C1	58489	15	n/a	n/a	4.76e-01	1.377
279989004	ENSG00000244997	0	AC020928.1	AC020928.1	0	19	n/a	n/a	5.82e-01	1.377
1098393	ENSG00000164794	26757	KCNV1	potassium channel, subfamily V, member 1	27012	8	n/a	n/a	4.90e-01	1.377
279977138	ENSG00000243637	0	AC019221.4	AC019221.4	0	2	n/a	n/a	4.86e-01	1.377
279840412	ENSG00000230139	0	RP11-498J9.4	RP11-498J9.4	0	10	n/a	n/a	4.85e-01	1.377
1086875	ENSG00000001461	36461	NIPAL3	NIPA-like domain containing 3	57185	1	n/a	n/a	4.71e-01	1.377
1105014	ENSG00000204116	32824	CHIC1	cysteine-rich hydrophobic domain 1	53344	X	n/a	n/a	4.88e-01	1.377
1093752	ENSG00000134152	55571	C15orf29	chromosome 15 open reading frame 29	79768	15	n/a	n/a	5.23e-01	1.377
1099375	ENSG00000168661	59844	ZNF30	zinc finger protein 30	90075	19	n/a	n/a	5.30e-01	1.377
1088279	ENSG00000078018	4108	MAP2	microtubule-associated protein 2	4133	2	n/a	n/a	5.04e-01	1.377
1098323	ENSG00000164506	79620	STXBP5	syntaxin binding protein 5 (tomosyn)	134957	6	n/a	n/a	4.72e-01	1.376
279959910	ENSG00000241781	0	AL161626.1	AL161626.1	0	9	n/a	n/a	4.63e-01	1.376
280093973	ENSG00000256223	7513	ZNF10	zinc finger protein 10	7556	12	n/a	n/a	5.04e-01	1.376
1096577	ENSG00000153253	6293	SCN3A	sodium channel, voltage-gated, type III, alpha subunit	6328	2	n/a	n/a	5.02e-01	1.376
1090880	ENSG00000111913	9606	FAM65B	family with sequence similarity 65, member B	9750	6	n/a	n/a	5.08e-01	1.376
280007143	ENSG00000248881	0	CTC-366B18.2	CTC-366B18.2	0	5	n/a	n/a	4.82e-01	1.376
1093200	ENSG00000130559	81331	CAMSAP1	calmodulin regulated spectrin-associated protein 1	157922	9	n/a	n/a	4.35e-01	1.376
1104252	ENSG00000197372	82555	ZNF675	zinc finger protein 675	171392	19	n/a	n/a	4.84e-01	1.375
279904803	ENSG00000235879	0	FAR1P1	fatty acyl CoA reductase 1 pseudogene 1	0	13	n/a	n/a	4.90e-01	1.375
1087885	ENSG00000067533	30501	RRP15	ribosomal RNA processing 15 homolog (S. cerevisiae)	51018	1	n/a	n/a	4.76e-01	1.375
1104066	ENSG00000196781	7045	TLE1	transducin-like enhancer of split 1 (E(sp1) homolog, Drosophila)	7088	9	n/a	n/a	4.76e-01	1.375
279851004	ENSG00000231092	0	AC012513.6	AC012513.6	0	2	n/a	n/a	4.91e-01	1.375
1089826	ENSG00000104643	41879	MTMR9	myotubularin related protein 9	66036	8	n/a	n/a	4.88e-01	1.374
1087170	ENSG00000011566	8425	MAP4K3	mitogen-activated protein kinase kinase kinase kinase 3	8491	2	n/a	n/a	5.35e-01	1.374
1095933	ENSG00000147650	29700	LRP12	low density lipoprotein receptor-related protein 12	29967	8	n/a	n/a	4.96e-01	1.374
1094273	ENSG00000136869	7056	TLR4	toll-like receptor 4	7099	9	n/a	n/a	4.80e-01	1.374
1096449	ENSG00000152268	10271	SPON1	spondin 1, extracellular matrix protein	10418	11	n/a	n/a	4.78e-01	1.374
279845324	ENSG00000230555	0	RP11-517P14.2	RP11-517P14.2	0	10	n/a	n/a	4.81e-01	1.374
1104836	ENSG00000198959	7010	TGM2	transglutaminase 2 (C polypeptide, protein-glutamine-gamma-glutamyltransferase)	7052	20	n/a	n/a	4.31e-01	1.373
1090834	ENSG00000111711	30509	GOLT1B	golgi transport 1B	51026	12	n/a	n/a	4.73e-01	1.373
1095600	ENSG00000145242	2029	EPHA5	EPH receptor A5	2044	4	n/a	n/a	4.93e-01	1.373
1101984	ENSG00000181904	79612	C5orf24	chromosome 5 open reading frame 24	134553	5	n/a	n/a	4.73e-01	1.373
1088181	ENSG00000075407	7544	ZNF37A	zinc finger protein 37A	7587	10	n/a	n/a	4.74e-01	1.373
1090972	ENSG00000112541	10688	PDE10A	phosphodiesterase 10A	10846	6	n/a	n/a	4.94e-01	1.373
1088617	ENSG00000087303	22552	NID2	nidogen 2 (osteonidogen)	22795	14	n/a	n/a	4.82e-01	1.373
1102984	ENSG00000186019	1023493	ZNF224	zinc finger protein 224	100379224	19	n/a	n/a	4.72e-01	1.373
1105860	ENSG00000213424	79055	KRT222	keratin 222	125113	17	n/a	n/a	4.91e-01	1.373
1101582	ENSG00000179454	34102	KLHL28	kelch-like 28 (Drosophila)	54813	14	n/a	n/a	4.77e-01	1.373
280046183	ENSG00000252254	0	Y_RNA	Y RNA	0	1	n/a	n/a	4.79e-01	1.373
1097391	ENSG00000160208	22831	RRP1B	ribosomal RNA processing 1 homolog B (S. cerevisiae)	23076	21	n/a	n/a	4.74e-01	1.373
1088638	ENSG00000088179	5743	PTPN4	protein tyrosine phosphatase, non-receptor type 4 (megakaryocyte)	5775	2	n/a	n/a	4.86e-01	1.372
1096955	ENSG00000156671	80276	SAMD8	sterile alpha motif domain containing 8	142891	10	n/a	n/a	5.09e-01	1.372
280095940	ENSG00000256448	0	RP11-809N8.4	RP11-809N8.4	0	11	n/a	n/a	4.70e-01	1.372
279976001	ENSG00000243517	0	RP11-627K11.1	RP11-627K11.1	0	12	n/a	n/a	4.82e-01	1.372
279727204	ENSG00000214027	0	ARPC3P5	actin related protein 2/3 complex, subunit 3 pseudogene 5	0	6	n/a	n/a	4.82e-01	1.372
280037584	ENSG00000251356	0	CTD-2281D19.1	CTD-2281D19.1	0	5	n/a	n/a	4.49e-01	1.372
1101540	ENSG00000179163	2501	FUCA1	fucosidase, alpha-L- 1, tissue	2517	1	n/a	n/a	5.02e-01	1.371
279882232	ENSG00000233825	0	RP11-135A24.4	RP11-135A24.4	0	10	n/a	n/a	4.72e-01	1.371
280115574	ENSG00000258441	94026	CTD-2552B11.4	CTD-2552B11.4	283624	14	n/a	n/a	4.96e-01	1.371
1096369	ENSG00000151690	34131	MFSD6	major facilitator superfamily domain containing 6	54842	2	n/a	n/a	4.85e-01	1.371
280011215	ENSG00000249252	0	RP11-665G4.1	RP11-665G4.1	0	4	n/a	n/a	4.72e-01	1.371
280098956	ENSG00000256825	0	CTD-2140B24.4	CTD-2140B24.4	0	12	n/a	n/a	4.79e-01	1.371
1096350	ENSG00000151553	36973	FAM160B1	family with sequence similarity 160, member B1	57700	10	n/a	n/a	4.70e-01	1.371
1094214	ENSG00000136560	9866	TANK	TRAF family member-associated NFKB activator	10010	2	n/a	n/a	4.82e-01	1.371
1088303	ENSG00000078549	114	ADCYAP1R1	adenylate cyclase activating polypeptide 1 (pituitary) receptor type I	117	7	n/a	n/a	4.82e-01	1.370
1098039	ENSG00000163637	81675	PRICKLE2	prickle homolog 2 (Drosophila)	166336	3	n/a	n/a	5.00e-01	1.370
1103149	ENSG00000186687	59946	LYRM7	Lyrm7 homolog (mouse)	90624	5	n/a	n/a	4.79e-01	1.370
1100119	ENSG00000171817	81591	ZNF540	zinc finger protein 540	163255	19	n/a	n/a	5.56e-01	1.370
1087544	ENSG00000050030	109873	KIAA2022	KIAA2022	340533	X	n/a	n/a	4.99e-01	1.370
280073647	ENSG00000254635	0	RP11-164A7.1	RP11-164A7.1	0	10	n/a	n/a	4.81e-01	1.370
1100225	ENSG00000172264	80085	MACROD2	MACRO domain containing 2	140733	20	n/a	n/a	5.06e-01	1.370
1103752	ENSG00000189184	33801	PCDH18	protocadherin 18	54510	4	n/a	n/a	4.76e-01	1.370
1098830	ENSG00000166501	5547	PRKCB	protein kinase C, beta	5579	16	n/a	n/a	4.76e-01	1.370
1105955	ENSG00000213976	0	AC010615.1	AC010615.1	0	19	n/a	n/a	4.91e-01	1.370
1104311	ENSG00000197555	25786	SIPA1L1	signal-induced proliferation-associated 1 like 1	26037	14	n/a	n/a	4.79e-01	1.370
280032428	ENSG00000250948	0	RP11-1079K10.2	RP11-1079K10.2	0	17	n/a	n/a	4.77e-01	1.370
1094113	ENSG00000136021	34970	SCYL2	SCY1-like 2 (S. cerevisiae)	55681	12	n/a	n/a	4.95e-01	1.370
1094593	ENSG00000138449	29772	SLC40A1	solute carrier family 40 (iron-regulated transporter), member 1	30061	2	n/a	n/a	4.76e-01	1.370
1101363	ENSG00000178163	59615	ZNF518B	zinc finger protein 518B	85460	4	n/a	n/a	5.01e-01	1.370
1093602	ENSG00000132970	10652	WASF3	WAS protein family, member 3	10810	13	n/a	n/a	4.74e-01	1.370
280135393	ENSG00000259570	0	RP11-671M22.4	RP11-671M22.4	0	15	n/a	n/a	4.73e-01	1.370
1091626	ENSG00000117533	8605	VAMP4	vesicle-associated membrane protein 4	8674	1	n/a	n/a	4.79e-01	1.369
1092191	ENSG00000122591	58866	FAM126A	family with sequence similarity 126, member A	84668	7	n/a	n/a	4.75e-01	1.369
1101636	ENSG00000179841	9354	AKAP5	A kinase (PRKA) anchor protein 5	9495	14	n/a	n/a	4.79e-01	1.369
1093819	ENSG00000134463	55549	ECHDC3	enoyl CoA hydratase domain containing 3	79746	10	n/a	n/a	4.43e-01	1.369
279788290	ENSG00000225487	0	RP11-403P14.1	RP11-403P14.1	0	1	n/a	n/a	4.58e-01	1.369
1090704	ENSG00000110768	2948	GTF2H1	general transcription factor IIH, polypeptide 1, 62kDa	2965	11	n/a	n/a	4.80e-01	1.368
1090789	ENSG00000111371	57247	SLC38A1	solute carrier family 38, member 1	81539	12	n/a	n/a	4.78e-01	1.368
1091870	ENSG00000119866	32815	BCL11A	B-cell CLL/lymphoma 11A (zinc finger protein)	53335	2	n/a	n/a	5.31e-01	1.368
1091067	ENSG00000113327	2550	GABRG2	gamma-aminobutyric acid (GABA) A receptor, gamma 2	2566	5	n/a	n/a	4.76e-01	1.368
1101307	ENSG00000177853	0	ZNF518A	zinc finger protein 518A	0	10	n/a	n/a	5.09e-01	1.368
1090584	ENSG00000109680	34585	TBC1D19	TBC1 domain family, member 19	55296	4	n/a	n/a	5.13e-01	1.368
280031913	ENSG00000250909	0	RP11-843P14.2	RP11-843P14.2	0	5	n/a	n/a	4.75e-01	1.368
279657448	ENSG00000199382	92447	RNU12	RNA, U12 small nuclear	267010	22	n/a	n/a	4.73e-01	1.368
1091734	ENSG00000118620	56065	ZNF430	zinc finger protein 430	80264	19	n/a	n/a	5.12e-01	1.368
1091712	ENSG00000118454	57275	ANKRD13C	ankyrin repeat domain 13C	81573	1	n/a	n/a	5.00e-01	1.367
1090012	ENSG00000105514	9404	RAB3D	RAB3D, member RAS oncogene family	9545	19	n/a	n/a	4.78e-01	1.367
280071018	ENSG00000254453	0	NAV2-AS2	NAV2 antisense RNA 2 (non-protein coding)	0	11	n/a	n/a	4.61e-01	1.367
1092092	ENSG00000121741	7706	ZMYM2	zinc finger, MYM-type 2	7750	13	n/a	n/a	5.06e-01	1.367
1106260	ENSG00000215114	79715	UBXN2B	UBX domain protein 2B	137886	8	n/a	n/a	4.80e-01	1.367
1100471	ENSG00000173406	1588	DAB1	disabled homolog 1 (Drosophila)	1600	1	n/a	n/a	5.13e-01	1.367
1089438	ENSG00000101596	23102	SMCHD1	structural maintenance of chromosomes flexible hinge domain containing 1	23347	18	n/a	n/a	5.30e-01	1.367
1096754	ENSG00000154845	9845	PPP4R1	protein phosphatase 4, regulatory subunit 1	9989	18	n/a	n/a	4.76e-01	1.366
1093881	ENSG00000134852	9433	CLOCK	clock homolog (mouse)	9575	4	n/a	n/a	5.34e-01	1.366
1096999	ENSG00000157064	22812	NMNAT2	nicotinamide nucleotide adenylyltransferase 2	23057	1	n/a	n/a	4.73e-01	1.366
1088393	ENSG00000081019	33956	RSBN1	round spermatid basic protein 1	54665	1	n/a	n/a	4.70e-01	1.366
1102095	ENSG00000182389	781	CACNB4	calcium channel, voltage-dependent, beta 4 subunit	785	2	n/a	n/a	4.79e-01	1.366
1098820	ENSG00000166454	23055	ATMIN	ATM interactor	23300	16	n/a	n/a	4.77e-01	1.365
1092349	ENSG00000124019	55646	FAM124B	family with sequence similarity 124B	79843	2	n/a	n/a	4.77e-01	1.365
1092311	ENSG00000123575	79794	FAM199X	family with sequence similarity 199, X-linked	139231	X	n/a	n/a	4.72e-01	1.365
1089485	ENSG00000101974	94868	ATP11C	ATPase, class VI, type 11C	286410	X	n/a	n/a	5.20e-01	1.365
1088810	ENSG00000091527	34862	CDV3	CDV3 homolog (mouse)	55573	3	n/a	n/a	6.39e-01	1.365
1091071	ENSG00000113361	999	CDH6	cadherin 6, type 2, K-cadherin (fetal kidney)	1004	5	n/a	n/a	9.00e-01	1.365
1094130	ENSG00000136114	35188	THSD1	thrombospondin, type I, domain containing 1	55901	13	n/a	n/a	4.72e-01	1.365
1088499	ENSG00000084112	33725	SSH1	slingshot homolog 1 (Drosophila)	54434	12	n/a	n/a	4.77e-01	1.365
1087573	ENSG00000052795	36873	FNIP2	folliculin interacting protein 2	57600	4	n/a	n/a	5.22e-01	1.364
279834402	ENSG00000229587	0	RP11-197P3.5	RP11-197P3.5	0	9	n/a	n/a	5.38e-01	1.364
1097931	ENSG00000163348	59966	PYGO2	pygopus homolog 2 (Drosophila)	90780	1	n/a	n/a	4.79e-01	1.364
1097591	ENSG00000161813	76654	LARP4	La ribonucleoprotein domain family, member 4	113251	12	n/a	n/a	5.01e-01	1.364
1087104	ENSG00000009780	83506	FAM76A	family with sequence similarity 76, member A	199870	1	n/a	n/a	5.52e-01	1.364
280054360	ENSG00000253276	81726	C7orf74	chromosome 7 open reading frame 74	168455	7	n/a	n/a	4.24e-01	1.364
1099503	ENSG00000169213	5833	RAB3B	RAB3B, member RAS oncogene family	5865	1	n/a	n/a	4.76e-01	1.364
1099060	ENSG00000167491	34104	GATAD2A	GATA zinc finger domain containing 2A	54815	19	n/a	n/a	4.79e-01	1.364
1093233	ENSG00000130723	58922	PRRC2B	proline-rich coiled-coil 2B	84726	9	n/a	n/a	4.52e-01	1.364
280032937	ENSG00000250982	0	RP11-159J3.1	RP11-159J3.1	0	16	n/a	n/a	4.50e-01	1.364
1098440	ENSG00000164951	33993	PDP1	pyruvate dehyrogenase phosphatase catalytic subunit 1	54704	8	n/a	n/a	4.81e-01	1.364
279800788	ENSG00000226564	0	FTH1P20	ferritin, heavy polypeptide 1 pseudogene 20	0	2	n/a	n/a	4.53e-01	1.364
1088734	ENSG00000089902	22941	RCOR1	REST corepressor 1	23186	14	n/a	n/a	4.76e-01	1.364
1098237	ENSG00000164187	60156	LMBRD2	LMBR1 domain containing 2	92255	5	n/a	n/a	4.72e-01	1.363
279880902	ENSG00000233705	94754	AC078937.4	AC078937.4	286002	7	n/a	n/a	5.00e-01	1.363
1101771	ENSG00000180660	4056	MAB21L1	mab-21-like 1 (C. elegans)	4081	13	n/a	n/a	4.40e-01	1.363
279955647	ENSG00000241318	0	RP11-47K11.2	RP11-47K11.2	0	1	n/a	n/a	5.35e-01	1.363
279969705	ENSG00000242840	0	AL354751.1	AL354751.1	0	9	n/a	n/a	4.88e-01	1.363
1098736	ENSG00000166167	8866	BTRC	beta-transducin repeat containing	8945	10	n/a	n/a	4.91e-01	1.362
280060540	ENSG00000253721	0	RP11-449M6.2	RP11-449M6.2	0	8	n/a	n/a	5.05e-01	1.362
1097946	ENSG00000163393	34645	SLC22A15	solute carrier family 22, member 15	55356	1	n/a	n/a	4.70e-01	1.362
280011568	ENSG00000249286	0	CTD-2210P15.2	CTD-2210P15.2	0	5	n/a	n/a	4.80e-01	1.362
279833400	ENSG00000229481	0	LOC147976	LOC147976	0	19	n/a	n/a	4.74e-01	1.362
1090371	ENSG00000108001	90129	EBF3	early B-cell factor 3	253738	10	n/a	n/a	4.85e-01	1.362
279991276	ENSG00000245864	0	CTC-467M3.1	CTC-467M3.1	0	5	n/a	n/a	4.98e-01	1.362
1094975	ENSG00000140992	5138	PDPK1	3-phosphoinositide dependent protein kinase-1	5170	16	n/a	n/a	4.71e-01	1.362
1096288	ENSG00000151079	3717	KCNA6	potassium voltage-gated channel, shaker-related subfamily, member 6	3742	12	n/a	n/a	4.76e-01	1.362
280094138	ENSG00000256240	0	AC010620.1	AC010620.1	0	19	n/a	n/a	4.82e-01	1.361
1097951	ENSG00000163412	105958	EIF4E3	eukaryotic translation initiation factor 4E family member 3	317649	3	n/a	n/a	4.80e-01	1.361
1090339	ENSG00000107796	56	ACTA2	actin, alpha 2, smooth muscle, aorta	59	10	n/a	n/a	4.52e-01	1.361
1090306	ENSG00000107443	33910	CCNJ	cyclin J	54619	10	n/a	n/a	5.23e-01	1.361
280077595	ENSG00000254905	0	RP11-712L6.7	RP11-712L6.7	0	11	n/a	n/a	5.08e-01	1.361
1087020	ENSG00000006740	9768	ARHGAP44	Rho GTPase activating protein 44	9912	17	n/a	n/a	4.79e-01	1.361
1103093	ENSG00000186448	10023	ZNF197	zinc finger protein 197	10168	3	n/a	n/a	5.37e-01	1.361
280017507	ENSG00000249772	0	CTD-2193P3.2	CTD-2193P3.2	0	5	n/a	n/a	5.55e-01	1.361
279762681	ENSG00000223259	0	5S_rRNA	5S ribosomal RNA	0	X	n/a	n/a	4.74e-01	1.361
1103210	ENSG00000186960	122797	C14orf23	chromosome 14 open reading frame 23	387978	14	n/a	n/a	4.73e-01	1.360
1090537	ENSG00000109163	2781	GNRHR	gonadotropin-releasing hormone receptor	2798	4	n/a	n/a	5.15e-01	1.360
1091380	ENSG00000115762	34330	PLEKHB2	pleckstrin homology domain containing, family B (evectins) member 2	55041	2	n/a	n/a	5.00e-01	1.360
279888788	ENSG00000234422	0	UBE2WP1	ubiquitin-conjugating enzyme E2W pseudogene 1	0	1	n/a	n/a	4.90e-01	1.360
1097907	ENSG00000163249	80958	CCNYL1	cyclin Y-like 1	151195	2	n/a	n/a	5.24e-01	1.360
1094013	ENSG00000135521	59136	LTV1	LTV1 homolog (S. cerevisiae)	84946	6	n/a	n/a	4.76e-01	1.359
279724166	ENSG00000213700	0	RP11-344N10.3	RP11-344N10.3	0	10	n/a	n/a	4.46e-01	1.359
279821299	ENSG00000228399	0	RP4-575N6.2	RP4-575N6.2	0	1	n/a	n/a	4.59e-01	1.359
280093904	ENSG00000256210	0	AC005255.1	AC005255.1	0	19	n/a	n/a	4.78e-01	1.359
1105015	ENSG00000204118	169107	NAP1L6	nucleosome assembly protein 1-like 6	645996	X	n/a	n/a	5.02e-01	1.359
1104510	ENSG00000198105	36485	ZNF248	zinc finger protein 248	57209	10	n/a	n/a	5.04e-01	1.359
1087465	ENSG00000043093	33458	DCUN1D1	DCN1, defective in cullin neddylation 1, domain containing 1 (S. cerevisiae)	54165	3	n/a	n/a	4.77e-01	1.359
1098100	ENSG00000163823	1221	CCR1	chemokine (C-C motif) receptor 1	1230	3	n/a	n/a	5.03e-01	1.359
1097936	ENSG00000163359	1284	COL6A3	collagen, type VI, alpha 3	1293	2	n/a	n/a	4.47e-01	1.359
1100731	ENSG00000174840	83653	PDE12	phosphodiesterase 12	201626	3	n/a	n/a	5.32e-01	1.358
280099872	ENSG00000256928	0	RP11-809N8.2	RP11-809N8.2	0	11	n/a	n/a	4.74e-01	1.358
1097753	ENSG00000162688	175	AGL	amylo-alpha-1, 6-glucosidase, 4-alpha-glucanotransferase	178	1	n/a	n/a	5.02e-01	1.358
280031338	ENSG00000250853	0	CTD-2331H7.1	CTD-2331H7.1	0	5	n/a	n/a	4.71e-01	1.358
280134966	ENSG00000259544	0	RP11-158M2.2	RP11-158M2.2	0	15	n/a	n/a	4.73e-01	1.358
1100160	ENSG00000171988	85697	JMJD1C	jumonji domain containing 1C	221037	10	n/a	n/a	4.80e-01	1.358
279739272	ENSG00000215319	0	RP11-98L4.1	RP11-98L4.1	0	X	n/a	n/a	4.72e-01	1.357
1104528	ENSG00000198160	36981	MIER1	mesoderm induction early response 1 homolog (Xenopus laevis)	57708	1	n/a	n/a	4.81e-01	1.357
279992684	ENSG00000246283	0	AC090510.1	AC090510.1	0	15	n/a	n/a	4.79e-01	1.357
1094753	ENSG00000139505	8984	MTMR6	myotubularin related protein 6	9107	13	n/a	n/a	4.70e-01	1.357
280077482	ENSG00000254894	0	NAV2-AS1	NAV2 antisense RNA 1 (non-protein coding)	0	11	n/a	n/a	4.59e-01	1.356
279849630	ENSG00000230956	0	RP3-452M16.1	RP3-452M16.1	0	X	n/a	n/a	4.76e-01	1.356
1087519	ENSG00000048740	10512	CELF2	CUGBP, Elav-like family member 2	10659	10	n/a	n/a	4.69e-01	1.356
1093108	ENSG00000130021	8174	HDHD1	haloacid dehalogenase-like hydrolase domain containing 1	8226	X	n/a	n/a	4.78e-01	1.356
279724247	ENSG00000213713	0	PIGCP1	phosphatidylinositol glycan anchor biosynthesis, class C, pseudogene 1	0	11	n/a	n/a	4.39e-01	1.356
1090272	ENSG00000107036	36862	KIAA1432	KIAA1432	57589	9	n/a	n/a	4.77e-01	1.356
1088179	ENSG00000075391	9322	RASAL2	RAS protein activator like 2	9462	1	n/a	n/a	5.00e-01	1.355
1100277	ENSG00000172461	10543	FUT9	fucosyltransferase 9 (alpha (1,3) fucosyltransferase)	10690	6	n/a	n/a	4.73e-01	1.355
279986979	ENSG00000244608	0	RP11-47K11.3	RP11-47K11.3	0	1	n/a	n/a	5.34e-01	1.355
279966590	ENSG00000242500	0	RP11-24O6.2	RP11-24O6.2	0	X	n/a	n/a	4.84e-01	1.355
1096779	ENSG00000155090	7028	KLF10	Kruppel-like factor 10	7071	8	n/a	n/a	4.77e-01	1.355
1094547	ENSG00000138185	948	ENTPD1	ectonucleoside triphosphate diphosphohydrolase 1	953	10	n/a	n/a	4.93e-01	1.355
1099927	ENSG00000171051	2341	FPR1	formyl peptide receptor 1	2357	19	n/a	n/a	4.76e-01	1.355
1092621	ENSG00000125810	22674	CD93	CD93 molecule	22918	20	n/a	n/a	4.82e-01	1.355
1101364	ENSG00000178171	83773	FAM123C	family with sequence similarity 123C	205147	2	n/a	n/a	4.91e-01	1.355
280097757	ENSG00000256661	0	A2ML1-AS1	A2ML1 antisense RNA 1 (non-protein coding)	0	12	n/a	n/a	5.65e-01	1.355
279658302	ENSG00000199645	0	U6	U6 spliceosomal RNA	0	5	n/a	n/a	4.85e-01	1.354
279980511	ENSG00000243952	0	RP11-392M18.5	RP11-392M18.5	0	20	n/a	n/a	4.80e-01	1.354
1093381	ENSG00000131634	55455	TMEM204	transmembrane protein 204	79652	16	n/a	n/a	4.38e-01	1.354
279996973	ENSG00000247993	0	RP11-79P5.2	RP11-79P5.2	0	5	n/a	n/a	4.33e-01	1.354
1100259	ENSG00000172380	35255	GNG12	guanine nucleotide binding protein (G protein), gamma 12	55970	1	n/a	n/a	4.53e-01	1.354
1101788	ENSG00000180771	0	SRSF8	serine/arginine-rich splicing factor 8	0	11	n/a	n/a	5.19e-01	1.353
280077089	ENSG00000254866	0	DEFB109P3	defensin, beta 109, pseudogene 3	0	8	n/a	n/a	4.71e-01	1.353
1100612	ENSG00000174151	94354	CYB561D1	cytochrome b-561 domain containing 1	284613	1	n/a	n/a	4.73e-01	1.353
279768439	ENSG00000223799	0	AP000295.7	AP000295.7	0	21	n/a	n/a	5.02e-01	1.353
1096188	ENSG00000149798	10288	CDC42EP2	CDC42 effector protein (Rho GTPase binding) 2	10435	11	n/a	n/a	4.80e-01	1.353
1092767	ENSG00000126821	57246	SGPP1	sphingosine-1-phosphate phosphatase 1	81537	14	n/a	n/a	4.86e-01	1.352
1103836	ENSG00000196159	55436	FAT4	FAT tumor suppressor homolog 4 (Drosophila)	79633	4	n/a	n/a	4.89e-01	1.352
279927250	ENSG00000237861	0	RP11-332L8.1	RP11-332L8.1	0	1	n/a	n/a	4.84e-01	1.352
279978450	ENSG00000243721	0	RP11-472I20.1	RP11-472I20.1	0	11	n/a	n/a	4.84e-01	1.352
279750855	ENSG00000220695	0	RP1-121G13.3	RP1-121G13.3	0	6	n/a	n/a	4.79e-01	1.352
1088103	ENSG00000073464	1174	CLCN4	chloride channel 4	1183	X	n/a	n/a	5.26e-01	1.351
1091556	ENSG00000117010	79215	ZNF684	zinc finger protein 684	127396	1	n/a	n/a	4.74e-01	1.351
279753353	ENSG00000221349	0	hsa-mir-1274b	hsa-mir-1274b	0	19	n/a	n/a	4.74e-01	1.351
1099921	ENSG00000171016	25857	PYGO1	pygopus homolog 1 (Drosophila)	26108	15	n/a	n/a	4.75e-01	1.351
1089748	ENSG00000103994	40998	ZFP106	zinc finger protein 106 homolog (mouse)	64397	15	n/a	n/a	4.81e-01	1.351
1087992	ENSG00000070540	34351	WIPI1	WD repeat domain, phosphoinositide interacting 1	55062	17	n/a	n/a	5.14e-01	1.351
279906284	ENSG00000236018	0	RP4-814D15.1	RP4-814D15.1	0	7	n/a	n/a	4.96e-01	1.351
279746733	ENSG00000217643	0	AC064847.2	AC064847.2	0	2	n/a	n/a	4.83e-01	1.350
1097918	ENSG00000163291	81069	PAQR3	progestin and adipoQ receptor family member III	152559	4	n/a	n/a	4.97e-01	1.350
1097458	ENSG00000160683	640	CXCR5	chemokine (C-X-C motif) receptor 5	643	11	n/a	n/a	4.53e-01	1.350
1091243	ENSG00000114948	8674	ADAM23	ADAM metallopeptidase domain 23	8745	2	n/a	n/a	4.76e-01	1.350
1091154	ENSG00000114120	34475	SLC25A36	solute carrier family 25, member 36	55186	3	n/a	n/a	4.71e-01	1.350
279806538	ENSG00000227040	0	RP11-533F5.2	RP11-533F5.2	0	4	n/a	n/a	4.30e-01	1.350
1097771	ENSG00000162738	36492	VANGL2	vang-like 2 (van gogh, Drosophila)	57216	1	n/a	n/a	4.78e-01	1.349
1086890	ENSG00000002746	22827	HECW1	HECT, C2 and WW domain containing E3 ubiquitin protein ligase 1	23072	7	n/a	n/a	4.72e-01	1.349
1089165	ENSG00000100364	23068	KIAA0930	KIAA0930	23313	22	n/a	n/a	4.75e-01	1.349
279904665	ENSG00000235859	0	AC006978.6	AC006978.6	0	7	n/a	n/a	4.77e-01	1.349
280113675	ENSG00000258297	0	RP11-658F2.8	RP11-658F2.8	0	11	n/a	n/a	4.76e-01	1.349
1096822	ENSG00000155545	81690	MIER3	mesoderm induction early response 1, family member 3	166968	5	n/a	n/a	4.76e-01	1.349
1104104	ENSG00000196922	0	ZNF252	zinc finger protein 252	0	8	n/a	n/a	5.24e-01	1.348
279999754	ENSG00000248305	0	RP11-310A13.2	RP11-310A13.2	0	4	n/a	n/a	4.75e-01	1.348
1096392	ENSG00000151835	26026	SACS	spastic ataxia of Charlevoix-Saguenay (sacsin)	26278	13	n/a	n/a	4.71e-01	1.348
1093290	ENSG00000131016	9448	AKAP12	A kinase (PRKA) anchor protein 12	9590	6	n/a	n/a	4.79e-01	1.348
280138509	ENSG00000259768	0	RP5-991G20.1	RP5-991G20.1	0	16	n/a	n/a	5.09e-01	1.348
1107994	ENSG00000232386	0	RP11-66B24.2	RP11-66B24.2	0	15	n/a	n/a	6.01e-01	1.348
1102273	ENSG00000183155	5845	RABIF	RAB interacting factor	5877	1	n/a	n/a	4.93e-01	1.347
280088854	ENSG00000255651	0	RP11-466C23.4	RP11-466C23.4	0	11	n/a	n/a	4.84e-01	1.347
1097846	ENSG00000163013	80918	FBXO41	F-box protein 41	150726	2	n/a	n/a	4.82e-01	1.347
1095029	ENSG00000141404	2757	GNAL	guanine nucleotide binding protein (G protein), alpha activating activity polypeptide, olfactory type	2774	18	n/a	n/a	4.76e-01	1.347
1098278	ENSG00000164326	9463	CARTPT	CART prepropeptide	9607	5	n/a	n/a	4.36e-01	1.347
279704094	ENSG00000206823	166857	SNORA24	small nucleolar RNA, H/ACA box 24	677809	4	n/a	n/a	4.85e-01	1.347
1090062	ENSG00000105699	31079	LSR	lipolysis stimulated lipoprotein receptor	51599	19	n/a	n/a	4.31e-01	1.347
1093539	ENSG00000132640	22659	BTBD3	BTB (POZ) domain containing 3	22903	20	n/a	n/a	5.11e-01	1.347
1091662	ENSG00000117868	36761	ESYT2	extended synaptotagmin-like protein 2	57488	7	n/a	n/a	4.74e-01	1.347
1089124	ENSG00000100281	9897	HMGXB4	HMG box domain containing 4	10042	22	n/a	n/a	4.76e-01	1.347
1102527	ENSG00000184203	5472	PPP1R2	protein phosphatase 1, regulatory (inhibitor) subunit 2	5504	3	n/a	n/a	4.73e-01	1.347
1094902	ENSG00000140488	38108	CELF6	CUGBP, Elav-like family member 6	60677	15	n/a	n/a	4.73e-01	1.347
1101559	ENSG00000179292	90356	TMEM151A	transmembrane protein 151A	256472	11	n/a	n/a	4.76e-01	1.347
279749692	ENSG00000219642	0	BMPR1APS1	bone morphogenetic protein receptor, type IA pseudogene 1	0	6	n/a	n/a	4.72e-01	1.347
1093971	ENSG00000135363	3980	LMO2	LIM domain only 2 (rhombotin-like 1)	4005	11	n/a	n/a	4.71e-01	1.346
1103024	ENSG00000186187	59127	ZNRF1	zinc and ring finger 1	84937	16	n/a	n/a	4.27e-01	1.346
1091784	ENSG00000119283	133890	TRIM67	tripartite motif containing 67	440730	1	n/a	n/a	4.43e-01	1.346
1089766	ENSG00000104154	7737	SLC30A4	solute carrier family 30 (zinc transporter), member 4	7782	15	n/a	n/a	4.91e-01	1.346
1088654	ENSG00000088538	1783	DOCK3	dedicator of cytokinesis 3	1795	3	n/a	n/a	4.40e-01	1.346
1087337	ENSG00000028137	7090	TNFRSF1B	tumor necrosis factor receptor superfamily, member 1B	7133	1	n/a	n/a	4.75e-01	1.345
279826150	ENSG00000228830	0	RP4-781K5.2	RP4-781K5.2	0	1	n/a	n/a	4.85e-01	1.345
1097836	ENSG00000162989	3735	KCNJ3	potassium inwardly-rectifying channel, subfamily J, member 3	3760	2	n/a	n/a	4.84e-01	1.345
1091530	ENSG00000116852	22801	KIF21B	kinesin family member 21B	23046	1	n/a	n/a	4.53e-01	1.345
1088414	ENSG00000081665	133683	ZNF506	zinc finger protein 506	440515	19	n/a	n/a	5.18e-01	1.345
279746032	ENSG00000217130	0	RP3-375P9.2	RP3-375P9.2	0	6	n/a	n/a	4.65e-01	1.345
1092904	ENSG00000128250	5956	RFPL1	ret finger protein-like 1	5988	22	n/a	n/a	4.29e-01	1.345
1099483	ENSG00000169122	59896	FAM110B	family with sequence similarity 110, member B	90362	8	n/a	n/a	4.69e-01	1.345
279857032	ENSG00000231611	0	AP006216.11	AP006216.11	0	11	n/a	n/a	4.70e-01	1.344
1087293	ENSG00000023287	9677	RB1CC1	RB1-inducible coiled-coil 1	9821	8	n/a	n/a	5.07e-01	1.344
279901075	ENSG00000235508	0	RPS2P7	ribosomal protein S2 pseudogene 7	0	20	n/a	n/a	4.29e-01	1.344
1089336	ENSG00000101162	56738	TUBB1	tubulin, beta 1 class VI	81027	20	n/a	n/a	4.70e-01	1.344
1088438	ENSG00000082213	34611	C5orf22	chromosome 5 open reading frame 22	55322	5	n/a	n/a	4.77e-01	1.344
1093600	ENSG00000132965	238	ALOX5AP	arachidonate 5-lipoxygenase-activating protein	241	13	n/a	n/a	4.77e-01	1.344
1100033	ENSG00000171471	151821	MAP1LC3B2	microtubule-associated protein 1 light chain 3 beta 2	643246	12	n/a	n/a	4.70e-01	1.344
1094083	ENSG00000135913	36968	USP37	ubiquitin specific peptidase 37	57695	2	n/a	n/a	5.11e-01	1.344
1097035	ENSG00000157350	6447	ST3GAL2	ST3 beta-galactoside alpha-2,3-sialyltransferase 2	6483	16	n/a	n/a	4.80e-01	1.344
1095571	ENSG00000144935	7177	TRPC1	transient receptor potential cation channel, subfamily C, member 1	7220	3	n/a	n/a	4.76e-01	1.343
1087034	ENSG00000007168	5016	PAFAH1B1	platelet-activating factor acetylhydrolase 1b, regulatory subunit 1 (45kDa)	5048	17	n/a	n/a	5.21e-01	1.343
1094882	ENSG00000140396	10352	NCOA2	nuclear receptor coactivator 2	10499	8	n/a	n/a	4.98e-01	1.343
1094650	ENSG00000138760	945	SCARB2	scavenger receptor class B, member 2	950	4	n/a	n/a	5.24e-01	1.343
1087483	ENSG00000046889	56044	PREX2	phosphatidylinositol-3,4,5-trisphosphate-dependent Rac exchange factor 2	80243	8	n/a	n/a	5.04e-01	1.343
1096305	ENSG00000151233	93968	GXYLT1	glucoside xylosyltransferase 1	283464	12	n/a	n/a	4.91e-01	1.343
1095237	ENSG00000143061	3301	IGSF3	immunoglobulin superfamily, member 3	3321	1	n/a	n/a	4.77e-01	1.343
1103504	ENSG00000188227	124060	ZNF793	zinc finger protein 793	390927	19	n/a	n/a	4.37e-01	1.343
1090338	ENSG00000107789	9420	MINPP1	multiple inositol-polyphosphate phosphatase 1	9562	10	n/a	n/a	4.73e-01	1.343
279520809	ENSG00000182921	0	CCDC75P1	coiled-coil domain containing 75 pseudogene 1	0	3	n/a	n/a	5.07e-01	1.343
1094810	ENSG00000139842	8390	CUL4A	cullin 4A	8451	13	n/a	n/a	4.76e-01	1.343
1096203	ENSG00000149972	33237	CNTN5	contactin 5	53942	11	n/a	n/a	4.70e-01	1.343
280129848	ENSG00000259260	0	CTD-3094K11.2	CTD-3094K11.2	0	15	n/a	n/a	4.76e-01	1.343
1093593	ENSG00000132938	23036	MTUS2	microtubule associated tumor suppressor candidate 2	23281	13	n/a	n/a	4.33e-01	1.342
1088018	ENSG00000071073	11156	MGAT4A	mannosyl (alpha-1,3-)-glycoprotein beta-1,4-N-acetylglucosaminyltransferase, isozyme A	11320	2	n/a	n/a	5.00e-01	1.342
1097042	ENSG00000157404	3790	KIT	v-kit Hardy-Zuckerman 4 feline sarcoma viral oncogene homolog	3815	4	n/a	n/a	5.35e-01	1.342
1091075	ENSG00000113387	10765	SUB1	SUB1 homolog (S. cerevisiae)	10923	5	n/a	n/a	4.33e-01	1.342
1092232	ENSG00000122912	7985	SLC25A16	solute carrier family 25 (mitochondrial carrier; Graves disease autoantigen), member 16	8034	10	n/a	n/a	5.04e-01	1.342
1094069	ENSG00000135837	9713	CEP350	centrosomal protein 350kDa	9857	1	n/a	n/a	4.79e-01	1.342
1097749	ENSG00000162670	109685	FAM5C	family with sequence similarity 5, member C	339479	1	n/a	n/a	4.81e-01	1.342
1097069	ENSG00000157625	90414	TAB3	TGF-beta activated kinase 1/MAP3K7 binding protein 3	257397	X	n/a	n/a	5.34e-01	1.342
280024572	ENSG00000250312	0	ZNF718	zinc finger protein 718	0	4	n/a	n/a	5.05e-01	1.342
1102819	ENSG00000185345	5039	PARK2	parkinson protein 2, E3 ubiquitin protein ligase (parkin)	5071	6	n/a	n/a	5.04e-01	1.342
1089077	ENSG00000100122	1405	CRYBB1	crystallin, beta B1	1414	22	n/a	n/a	4.75e-01	1.342
1104153	ENSG00000197050	80657	ZNF420	zinc finger protein 420	147923	19	n/a	n/a	5.03e-01	1.342
1091978	ENSG00000120675	28839	DNAJC15	DnaJ (Hsp40) homolog, subfamily C, member 15	29103	13	n/a	n/a	4.29e-01	1.341
1088436	ENSG00000082196	77615	C1QTNF3	C1q and tumor necrosis factor related protein 3	114899	5	n/a	n/a	4.71e-01	1.341
280089527	ENSG00000255725	0	RP11-443N24.1	RP11-443N24.1	0	12	n/a	n/a	4.84e-01	1.341
279710807	ENSG00000208797	0	SNORD73A	small nucleolar RNA, C/D box 73A	0	4	n/a	n/a	4.33e-01	1.341
1096035	ENSG00000148541	85683	FAM13C	family with sequence similarity 13, member C	220965	10	n/a	n/a	5.33e-01	1.341
280091913	ENSG00000255989	0	RP11-711M9.1	RP11-711M9.1	0	2	n/a	n/a	4.73e-01	1.341
1087600	ENSG00000054523	22850	KIF1B	kinesin family member 1B	23095	1	n/a	n/a	4.91e-01	1.341
279967677	ENSG00000242598	0	RP5-837I24.3	RP5-837I24.3	0	1	n/a	n/a	4.69e-01	1.341
1089547	ENSG00000102349	11118	KLF8	Kruppel-like factor 8	11279	X	n/a	n/a	4.80e-01	1.340
1087601	ENSG00000054598	2280	FOXC1	forkhead box C1	2296	6	n/a	n/a	4.48e-01	1.340
1092338	ENSG00000123908	26906	EIF2C2	eukaryotic translation initiation factor 2C, 2	27161	8	n/a	n/a	4.76e-01	1.340
1105810	ENSG00000213064	119543	SFT2D2	SFT2 domain containing 2	375035	1	n/a	n/a	4.81e-01	1.340
1099112	ENSG00000167654	59487	ATCAY	ataxia, cerebellar, Cayman type	85300	19	n/a	n/a	4.53e-01	1.340
1089188	ENSG00000100426	9745	ZBED4	zinc finger, BED-type containing 4	9889	22	n/a	n/a	4.44e-01	1.340
1099351	ENSG00000168542	1272	COL3A1	collagen, type III, alpha 1	1281	2	n/a	n/a	4.79e-01	1.339
1088014	ENSG00000070961	487	ATP2B1	ATPase, Ca++ transporting, plasma membrane 1	490	12	n/a	n/a	4.79e-01	1.339
279930688	ENSG00000238142	0	RP11-108M9.4	RP11-108M9.4	0	1	n/a	n/a	4.82e-01	1.339
1099458	ENSG00000169018	9971	FEM1B	fem-1 homolog b (C. elegans)	10116	15	n/a	n/a	4.72e-01	1.339
1093894	ENSG00000134909	9599	ARHGAP32	Rho GTPase activating protein 32	9743	11	n/a	n/a	4.77e-01	1.339
279917607	ENSG00000237049	0	RP1-69E11.2	RP1-69E11.2	0	1	n/a	n/a	4.71e-01	1.339
1096355	ENSG00000151611	81684	MMAA	methylmalonic aciduria (cobalamin deficiency) cblA type	166785	4	n/a	n/a	4.75e-01	1.339
279932215	ENSG00000238280	0	RP11-436D10.3	RP11-436D10.3	0	10	n/a	n/a	4.90e-01	1.339
1102884	ENSG00000185658	33307	BRWD1	bromodomain and WD repeat domain containing 1	54014	21	n/a	n/a	4.75e-01	1.339
1099830	ENSG00000170616	57726	SCRT1	scratch homolog 1, zinc finger protein (Drosophila)	83482	8	n/a	n/a	4.52e-01	1.339
1104591	ENSG00000198380	2657	GFPT1	glutamine--fructose-6-phosphate transaminase 1	2673	2	n/a	n/a	5.07e-01	1.339
1102783	ENSG00000185219	110735	ZNF445	zinc finger protein 445	353274	3	n/a	n/a	4.82e-01	1.339
1101573	ENSG00000179387	90286	ELMOD2	ELMO/CED-12 domain containing 2	255520	4	n/a	n/a	4.84e-01	1.338
1096381	ENSG00000151746	633	BICD1	bicaudal D homolog 1 (Drosophila)	636	12	n/a	n/a	5.11e-01	1.338
1092951	ENSG00000128595	809	CALU	calumenin	813	7	n/a	n/a	4.72e-01	1.338
1087411	ENSG00000037749	4213	MFAP3	microfibrillar-associated protein 3	4238	5	n/a	n/a	4.74e-01	1.338
1103757	ENSG00000189221	4103	MAOA	monoamine oxidase A	4128	X	n/a	n/a	5.14e-01	1.338
1087664	ENSG00000058673	9733	ZC3H11A	zinc finger CCCH-type containing 11A	9877	1	n/a	n/a	4.77e-01	1.338
279781849	ENSG00000224911	0	AC015936.3	AC015936.3	0	17	n/a	n/a	4.76e-01	1.338
279500356	ENSG00000180172	0	RPS12P23	ribosomal protein S12 pseudogene 23	0	13	n/a	n/a	4.48e-01	1.337
1101279	ENSG00000177683	81725	THAP5	THAP domain containing 5	168451	7	n/a	n/a	4.79e-01	1.337
1087099	ENSG00000009413	5948	REV3L	REV3-like, catalytic subunit of DNA polymerase zeta (yeast)	5980	6	n/a	n/a	4.23e-01	1.337
1101842	ENSG00000181007	94293	ZFP82	zinc finger protein 82 homolog (mouse)	284406	19	n/a	n/a	5.21e-01	1.337
280105773	ENSG00000257494	0	RP3-521E19.2	RP3-521E19.2	0	12	n/a	n/a	4.71e-01	1.337
1087150	ENSG00000011198	30581	ABHD5	abhydrolase domain containing 5	51099	3	n/a	n/a	4.86e-01	1.337
1101754	ENSG00000180543	59609	TSPYL5	TSPY-like 5	85453	8	n/a	n/a	5.02e-01	1.337
1106542	ENSG00000221923	125242	ZNF880	zinc finger protein 880	400713	19	n/a	n/a	5.05e-01	1.337
280073869	ENSG00000254652	0	RP11-678P16.1	RP11-678P16.1	0	17	n/a	n/a	4.52e-01	1.337
279825207	ENSG00000228748	0	RP13-39P12.3	RP13-39P12.3	0	10	n/a	n/a	4.55e-01	1.337
1105691	ENSG00000206579	77510	XKR4	XK, Kell blood group complex subunit-related family, member 4	114786	8	n/a	n/a	4.85e-01	1.336
1088439	ENSG00000082258	900	CCNT2	cyclin T2	905	2	n/a	n/a	4.71e-01	1.336
1093781	ENSG00000134265	8699	NAPG	N-ethylmaleimide-sensitive factor attachment protein, gamma	8774	18	n/a	n/a	4.82e-01	1.336
1098753	ENSG00000166225	10660	FRS2	fibroblast growth factor receptor substrate 2	10818	12	n/a	n/a	5.11e-01	1.336
1095638	ENSG00000145495	10153	MARCH6	membrane-associated ring finger (C3HC4) 6	10299	5	n/a	n/a	4.89e-01	1.336
279762261	ENSG00000223134	0	AL122015.1	AL122015.1	0	11	n/a	n/a	4.70e-01	1.336
279934395	ENSG00000238622	0	SNORD97	small nucleolar RNA, C/D box 97	0	11	n/a	n/a	4.61e-01	1.336
1103011	ENSG00000186130	10615	ZBTB6	zinc finger and BTB domain containing 6	10773	9	n/a	n/a	4.71e-01	1.336
279991298	ENSG00000245865	0	AC134943.1	AC134943.1	0	3	n/a	n/a	4.85e-01	1.336
279807416	ENSG00000227118	0	BTF3P13	basic transcription factor 3 pseudogene 13	0	4	n/a	n/a	4.24e-01	1.336
1104412	ENSG00000197857	31190	ZNF44	zinc finger protein 44	51710	19	n/a	n/a	4.96e-01	1.335
1088024	ENSG00000071242	6163	RPS6KA2	ribosomal protein S6 kinase, 90kDa, polypeptide 2	6196	6	n/a	n/a	4.76e-01	1.335
280014871	ENSG00000249568	0	RP11-234O6.2	RP11-234O6.2	0	4	n/a	n/a	4.78e-01	1.335
1095791	ENSG00000146587	157124821	RBAK	RB-associated KRAB zinc finger	100533952	7	n/a	n/a	4.94e-01	1.335
280085671	ENSG00000255389	0	C6orf3	C6orf3	0	6	n/a	n/a	4.89e-01	1.335
279777569	ENSG00000224531	85785	C6orf228	chromosome 6 open reading frame 228	221710	6	n/a	n/a	4.71e-01	1.335
1092120	ENSG00000121933	137	ADORA3	adenosine A3 receptor	140	1	n/a	n/a	4.95e-01	1.335
1089449	ENSG00000101745	23008	ANKRD12	ankyrin repeat domain 12	23253	18	n/a	n/a	4.76e-01	1.335
1088315	ENSG00000078804	37290	TP53INP2	tumor protein p53 inducible nuclear protein 2	58476	20	n/a	n/a	4.43e-01	1.335
1098242	ENSG00000164209	60007	SLC25A46	solute carrier family 25, member 46	91137	5	n/a	n/a	4.81e-01	1.335
279893528	ENSG00000234813	0	RP11-288D15.1	RP11-288D15.1	0	10	n/a	n/a	4.82e-01	1.335
1099001	ENSG00000167194	80516	C16orf92	chromosome 16 open reading frame 92	146378	16	n/a	n/a	4.75e-01	1.335
1094099	ENSG00000135956	34943	TMEM127	transmembrane protein 127	55654	2	n/a	n/a	4.40e-01	1.335
1103446	ENSG00000188002	0	RP11-43F13.1	RP11-43F13.1	0	5	n/a	n/a	4.78e-01	1.335
1094608	ENSG00000138613	57708	APH1B	anterior pharynx defective 1 homolog B (C. elegans)	83464	15	n/a	n/a	4.77e-01	1.334
280115010	ENSG00000258403	0	RP11-355I22.6	RP11-355I22.6	0	14	n/a	n/a	4.53e-01	1.334
1095395	ENSG00000143786	80765	CNIH3	cornichon homolog 3 (Drosophila)	149111	1	n/a	n/a	4.93e-01	1.334
1090904	ENSG00000112144	22614	ICK	intestinal cell (MAK-like) kinase	22858	6	n/a	n/a	5.08e-01	1.334
1095293	ENSG00000143322	24	ABL2	v-abl Abelson murine leukemia viral oncogene homolog 2	27	1	n/a	n/a	4.69e-01	1.334
280064751	ENSG00000254004	109662	ZNF260	zinc finger protein 260	339324	19	n/a	n/a	4.92e-01	1.334
1098913	ENSG00000166860	9736	ZBTB39	zinc finger and BTB domain containing 39	9880	12	n/a	n/a	4.84e-01	1.334
1091861	ENSG00000119778	33745	ATAD2B	ATPase family, AAA domain containing 2B	54454	2	n/a	n/a	6.51e-01	1.334
1090417	ENSG00000108389	8987	MTMR4	myotubularin related protein 4	9110	17	n/a	n/a	4.74e-01	1.334
1097073	ENSG00000157657	77643	ZNF618	zinc finger protein 618	114991	9	n/a	n/a	4.90e-01	1.333
1087275	ENSG00000021574	6643	SPAST	spastin	6683	2	n/a	n/a	4.72e-01	1.333
1109022	ENSG00000242110	23354	AMACR	alpha-methylacyl-CoA racemase	23600	5	n/a	n/a	4.69e-01	1.333
1094208	ENSG00000136531	6291	SCN2A	sodium channel, voltage-gated, type II, alpha subunit	6326	2	n/a	n/a	5.29e-01	1.333
1088064	ENSG00000072401	7278	UBE2D1	ubiquitin-conjugating enzyme E2D 1	7321	10	n/a	n/a	5.01e-01	1.333
1089071	ENSG00000100104	125861	SRRD	SRR1 domain containing	402055	22	n/a	n/a	4.75e-01	1.333
279913965	ENSG00000236739	0	RP11-370B11.1	RP11-370B11.1	0	9	n/a	n/a	4.80e-01	1.332
1105698	ENSG00000211455	22767	STK38L	serine/threonine kinase 38 like	23012	12	n/a	n/a	4.80e-01	1.332
279759839	ENSG00000222414	0	U2	U2 spliceosomal RNA	0	10	n/a	n/a	4.52e-01	1.332
1092885	ENSG00000127995	41445	CASD1	CAS1 domain containing 1	64921	7	n/a	n/a	4.78e-01	1.332
1102116	ENSG00000182504	55401	CEP97	centrosomal protein 97kDa	79598	3	n/a	n/a	5.10e-01	1.332
1099538	ENSG00000169330	23006	KIAA1024	KIAA1024	23251	15	n/a	n/a	5.28e-01	1.332
1088405	ENSG00000081189	4183	MEF2C	myocyte enhancer factor 2C	4208	5	n/a	n/a	4.83e-01	1.332
1096479	ENSG00000152484	85505	USP12	ubiquitin specific peptidase 12	219333	13	n/a	n/a	5.55e-01	1.332
1094604	ENSG00000138594	29501	TMOD3	tropomodulin 3 (ubiquitous)	29766	15	n/a	n/a	4.82e-01	1.331
1089745	ENSG00000103942	9318	HOMER2	homer homolog 2 (Drosophila)	9455	15	n/a	n/a	4.77e-01	1.331
1093857	ENSG00000134717	60042	BTF3L4	basic transcription factor 3-like 4	91408	1	n/a	n/a	4.84e-01	1.331
1101791	ENSG00000180776	90138	ZDHHC20	zinc finger, DHHC-type containing 20	253832	13	n/a	n/a	4.84e-01	1.331
279751126	ENSG00000220875	0	H3F3AP1	H3 histone, family 3A pseudogene 1	0	6	n/a	n/a	4.76e-01	1.331
279824233	ENSG00000228665	0	RP11-20O24.1	RP11-20O24.1	0	1	n/a	n/a	4.45e-01	1.331
1100029	ENSG00000171462	41832	DLK2	delta-like 2 homolog (Drosophila)	65989	6	n/a	n/a	4.86e-01	1.331
1094042	ENSG00000135686	55589	KLHL36	kelch-like 36 (Drosophila)	79786	16	n/a	n/a	4.73e-01	1.331
1096969	ENSG00000156853	77682	ZNF689	zinc finger protein 689	115509	16	n/a	n/a	5.01e-01	1.330
1097834	ENSG00000162980	25974	ARL5A	ADP-ribosylation factor-like 5A	26225	2	n/a	n/a	4.77e-01	1.330
1093954	ENSG00000135298	574	BAI3	brain-specific angiogenesis inhibitor 3	577	6	n/a	n/a	4.94e-01	1.330
1092947	ENSG00000128585	4264	MKLN1	muskelin 1, intracellular mediator containing kelch motifs	4289	7	n/a	n/a	4.70e-01	1.330
1089719	ENSG00000103540	9594	CCP110	centriolar coiled coil protein 110kDa	9738	16	n/a	n/a	4.79e-01	1.330
280104470	ENSG00000257354	0	RP11-631N16.2	RP11-631N16.2	0	12	n/a	n/a	6.01e-01	1.330
1093482	ENSG00000132359	22863	RAP1GAP2	RAP1 GTPase activating protein 2	23108	17	n/a	n/a	4.31e-01	1.330
1089393	ENSG00000101350	9236	KIF3B	kinesin family member 3B	9371	20	n/a	n/a	4.73e-01	1.330
1104484	ENSG00000198040	7594	ZNF84	zinc finger protein 84	7637	12	n/a	n/a	4.95e-01	1.329
1093004	ENSG00000129009	3646	ISLR	immunoglobulin superfamily containing leucine-rich repeat	3671	15	n/a	n/a	4.77e-01	1.329
1095514	ENSG00000144583	36847	MARCH4	membrane-associated ring finger (C3HC4) 4	57574	2	n/a	n/a	4.38e-01	1.329
1099411	ENSG00000168813	22603	ZNF507	zinc finger protein 507	22847	19	n/a	n/a	5.03e-01	1.329
1104828	ENSG00000198944	79610	ANKRD43	ankyrin repeat domain 43	134548	5	n/a	n/a	4.76e-01	1.329
1098530	ENSG00000165355	90175	FBXO33	F-box protein 33	254170	14	n/a	n/a	4.87e-01	1.329
1106209	ENSG00000214899	0	C17orf84	chromosome 17 open reading frame 84	0	17	n/a	n/a	4.81e-01	1.329
1092943	ENSG00000128567	5388	PODXL	podocalyxin-like	5420	7	n/a	n/a	4.85e-01	1.329
1095181	ENSG00000142556	55911	ZNF614	zinc finger protein 614	80110	19	n/a	n/a	4.77e-01	1.329
1094356	ENSG00000137261	9712	KIAA0319	KIAA0319	9856	6	n/a	n/a	4.99e-01	1.329
1096644	ENSG00000153989	77743	NUS1	nuclear undecaprenyl pyrophosphate synthase 1 homolog (S. cerevisiae)	116150	6	n/a	n/a	4.78e-01	1.329
1099352	ENSG00000168546	2659	GFRA2	GDNF family receptor alpha 2	2675	8	n/a	n/a	4.90e-01	1.329
1093111	ENSG00000130032	54897	PRRG3	proline rich Gla (G-carboxyglutamic acid) 3 (transmembrane)	79057	X	n/a	n/a	4.74e-01	1.329
1095809	ENSG00000146802	41016	TMEM168	transmembrane protein 168	64418	7	n/a	n/a	5.10e-01	1.329
280025251	ENSG00000250359	0	PTP4A1P4	protein tyrosine phosphatase type IVA, member 1 pseudogene 4	0	5	n/a	n/a	5.19e-01	1.328
279912593	ENSG00000236608	0	EIF4A1P6	eukaryotic translation initiation factor 4A1 pseudogene 6	0	13	n/a	n/a	4.41e-01	1.328
1090580	ENSG00000109654	23076	TRIM2	tripartite motif containing 2	23321	4	n/a	n/a	5.04e-01	1.328
280096058	ENSG00000256466	0	AP003026.1	AP003026.1	0	11	n/a	n/a	4.85e-01	1.328
280124114	ENSG00000258936	0	CXADRP2	coxsackie virus and adenovirus receptor pseudogene 2	0	15	n/a	n/a	4.69e-01	1.328
1102322	ENSG00000183386	2260	FHL3	four and a half LIM domains 3	2275	1	n/a	n/a	4.71e-01	1.328
1088306	ENSG00000078596	9315	ITM2A	integral membrane protein 2A	9452	X	n/a	n/a	4.40e-01	1.328
1100166	ENSG00000172006	77658	ZNF554	zinc finger protein 554	115196	19	n/a	n/a	4.70e-01	1.328
1092893	ENSG00000128052	3766	KDR	kinase insert domain receptor (a type III receptor tyrosine kinase)	3791	4	n/a	n/a	4.76e-01	1.328
1090292	ENSG00000107263	2872	RAPGEF1	Rap guanine nucleotide exchange factor (GEF) 1	2889	9	n/a	n/a	4.40e-01	1.328
1100849	ENSG00000175414	94618	ARL10	ADP-ribosylation factor-like 10	285598	5	n/a	n/a	4.73e-01	1.328
1093725	ENSG00000133985	23263	TTC9	tetratricopeptide repeat domain 9	23508	14	n/a	n/a	4.34e-01	1.328
279801201	ENSG00000226605	0	AC007098.1	AC007098.1	0	2	n/a	n/a	4.76e-01	1.327
1106354	ENSG00000215475	93989	SIAH3	seven in absentia homolog 3 (Drosophila)	283514	13	n/a	n/a	4.38e-01	1.327
1101877	ENSG00000181234	60163	TMEM132C	transmembrane protein 132C	92293	12	n/a	n/a	4.61e-01	1.327
1088688	ENSG00000089057	9818	SLC23A2	solute carrier family 23 (nucleobase transporters), member 2	9962	20	n/a	n/a	4.82e-01	1.327
1103334	ENSG00000187605	83567	TET3	tet methylcytosine dioxygenase 3	200424	2	n/a	n/a	4.45e-01	1.327
1095335	ENSG00000143473	3731	KCNH1	potassium voltage-gated channel, subfamily H (eag-related), member 1	3756	1	n/a	n/a	4.79e-01	1.327
1096867	ENSG00000155970	94787	EFHA2	EF-hand domain family, member A2	286097	8	n/a	n/a	4.34e-01	1.327
1096122	ENSG00000149308	4832	NPAT	nuclear protein, ataxia-telangiectasia locus	4863	11	n/a	n/a	4.75e-01	1.327
1090542	ENSG00000109184	22897	DCUN1D4	DCN1, defective in cullin neddylation 1, domain containing 4 (S. cerevisiae)	23142	4	n/a	n/a	4.88e-01	1.327
1095613	ENSG00000145335	6582	SNCA	synuclein, alpha (non A4 component of amyloid precursor)	6622	4	n/a	n/a	4.30e-01	1.326
1092524	ENSG00000125149	56063	C16orf70	chromosome 16 open reading frame 70	80262	16	n/a	n/a	4.30e-01	1.326
1096849	ENSG00000155850	1824	SLC26A2	solute carrier family 26 (sulfate transporter), member 2	1836	5	n/a	n/a	5.03e-01	1.326
280031237	ENSG00000250848	0	CTD-2083E4.5	CTD-2083E4.5	0	5	n/a	n/a	4.79e-01	1.326
280089804	ENSG00000255748	0	AC226150.4	Uncharacterized protein	0	12	n/a	n/a	4.76e-01	1.326
279949508	ENSG00000240527	0	RP11-429G19.3	RP11-429G19.3	0	10	n/a	n/a	4.71e-01	1.326
1099609	ENSG00000169684	1130	CHRNA5	cholinergic receptor, nicotinic, alpha 5	1138	15	n/a	n/a	5.21e-01	1.326
1089434	ENSG00000101557	8974	USP14	ubiquitin specific peptidase 14 (tRNA-guanine transglycosylase)	9097	18	n/a	n/a	4.95e-01	1.326
1104831	ENSG00000198947	1744	DMD	dystrophin	1756	X	n/a	n/a	4.77e-01	1.326
280108853	ENSG00000257800	0	RP11-287D1.1	RP11-287D1.1	0	2	n/a	n/a	4.26e-01	1.326
1099486	ENSG00000169131	6900	ZNF354A	zinc finger protein 354A	6940	5	n/a	n/a	4.76e-01	1.326
280002520	ENSG00000248503	0	RP5-1000K24.2	RP5-1000K24.2	0	X	n/a	n/a	6.08e-01	1.326
279663384	ENSG00000201176	0	U6	U6 spliceosomal RNA	0	4	n/a	n/a	4.72e-01	1.326
1092204	ENSG00000122696	60129	MCART1	mitochondrial carrier triple repeat 1	92014	9	n/a	n/a	6.02e-01	1.325
1094270	ENSG00000136866	7496	ZFP37	zinc finger protein 37 homolog (mouse)	7539	9	n/a	n/a	4.79e-01	1.325
1094583	ENSG00000138411	36793	HECW2	HECT, C2 and WW domain containing E3 ubiquitin protein ligase 2	57520	2	n/a	n/a	4.70e-01	1.325
1088007	ENSG00000070808	811	CAMK2A	calcium/calmodulin-dependent protein kinase II alpha	815	5	n/a	n/a	4.75e-01	1.325
279857243	ENSG00000231638	157122791	AC011738.4	AC011738.4	100506895	7	n/a	n/a	4.70e-01	1.325
1101601	ENSG00000179598	83615	PLD6	phospholipase D family, member 6	201164	17	n/a	n/a	5.04e-01	1.325
1091147	ENSG00000114030	3811	KPNA1	karyopherin alpha 1 (importin alpha 5)	3836	3	n/a	n/a	5.00e-01	1.325
1093122	ENSG00000130150	81413	MOSPD2	motile sperm domain containing 2	158747	X	n/a	n/a	5.05e-01	1.325
280096171	ENSG00000256492	0	AL118508.1	AL118508.1	0	20	n/a	n/a	4.32e-01	1.325
1087327	ENSG00000026652	36174	AGPAT4	1-acylglycerol-3-phosphate O-acyltransferase 4 (lysophosphatidic acid acyltransferase, delta)	56895	6	n/a	n/a	4.73e-01	1.325
1088313	ENSG00000078747	57979	ITCH	itchy E3 ubiquitin protein ligase homolog (mouse)	83737	20	n/a	n/a	5.27e-01	1.324
279660374	ENSG00000200259	0	SNORD35A	small nucleolar RNA, C/D box 35A	0	19	n/a	n/a	4.74e-01	1.324
1100351	ENSG00000172795	81696	DCP2	DCP2 decapping enzyme homolog (S. cerevisiae)	167227	5	n/a	n/a	4.72e-01	1.324
1088889	ENSG00000094916	23223	CBX5	chromobox homolog 5	23468	12	n/a	n/a	4.81e-01	1.324
1091637	ENSG00000117600	9746	RP4-788L13.1	Lipid phosphate phosphatase-related protein type 4	9890	1	n/a	n/a	4.70e-01	1.324
1106130	ENSG00000214670	0	AC007956.1	Full-length cDNA 5-PRIME end of clone CS0CAP004YO05 of Thymus of Homo sapiens (human)	0	14	n/a	n/a	4.72e-01	1.324
1090500	ENSG00000108854	41325	SMURF2	SMAD specific E3 ubiquitin protein ligase 2	64750	17	n/a	n/a	5.53e-01	1.324
1091167	ENSG00000114279	2242	FGF12	fibroblast growth factor 12	2257	3	n/a	n/a	4.78e-01	1.324
1102367	ENSG00000183578	122836	TNFAIP8L3	tumor necrosis factor, alpha-induced protein 8-like 3	388121	15	n/a	n/a	4.73e-01	1.324
1101709	ENSG00000180269	78987	GPR139	G protein-coupled receptor 139	124274	16	n/a	n/a	4.32e-01	1.323
1095038	ENSG00000141441	41337	FAM59A	family with sequence similarity 59, member A	64762	18	n/a	n/a	4.81e-01	1.323
1103605	ENSG00000188647	119609	PTAR1	protein prenyltransferase alpha subunit repeat containing 1	375743	9	n/a	n/a	4.33e-01	1.323
1093904	ENSG00000134987	79602	WDR36	WD repeat domain 36	134430	5	n/a	n/a	4.80e-01	1.323
1100514	ENSG00000173611	94825	SCAI	suppressor of cancer cell invasion	286205	9	n/a	n/a	5.14e-01	1.323
280080230	ENSG00000255051	0	BCAS2P1	breast carcinoma amplified sequence 2 pseudogene 1	0	11	n/a	n/a	5.09e-01	1.323
1099723	ENSG00000170185	58839	USP38	ubiquitin specific peptidase 38	84640	4	n/a	n/a	4.79e-01	1.323
1095401	ENSG00000143815	3905	LBR	lamin B receptor	3930	1	n/a	n/a	4.75e-01	1.323
279781183	ENSG00000224855	157129257	OPA1-AS1	OPA1 antisense RNA 1 (non-protein coding)	100873941	3	n/a	n/a	4.80e-01	1.323
279788121	ENSG00000225484	0	RP11-773D16.1	RP11-773D16.1	0	10	n/a	n/a	5.53e-01	1.322
279500265	ENSG00000180139	1016113	RP11-399O19.5	RP11-399O19.5	100132116	10	n/a	n/a	4.40e-01	1.322
1102623	ENSG00000184588	5110	PDE4B	phosphodiesterase 4B, cAMP-specific	5142	1	n/a	n/a	4.84e-01	1.322
1096603	ENSG00000153561	41368	RMND5A	required for meiotic nuclear division 5 homolog A (S. cerevisiae)	64795	2	n/a	n/a	5.30e-01	1.322
1101072	ENSG00000176641	85645	RNF152	ring finger protein 152	220441	18	n/a	n/a	4.31e-01	1.322
1092388	ENSG00000124209	36677	RAB22A	RAB22A, member RAS oncogene family	57403	20	n/a	n/a	6.06e-01	1.322
279839311	ENSG00000230039	0	RP11-314A15.2	RP11-314A15.2	0	X	n/a	n/a	4.72e-01	1.322
1099459	ENSG00000169019	34240	COMMD8	COMM domain containing 8	54951	4	n/a	n/a	4.91e-01	1.322
1101401	ENSG00000178386	7722	ZNF223	zinc finger protein 223	7766	19	n/a	n/a	5.24e-01	1.322
1087098	ENSG00000009335	9546	UBE3C	ubiquitin protein ligase E3C	9690	7	n/a	n/a	4.76e-01	1.322
1105909	ENSG00000213799	60080	ZNF845	zinc finger protein 845	91664	19	n/a	n/a	4.79e-01	1.322
1094062	ENSG00000135801	26842	TAF5L	TAF5-like RNA polymerase II, p300/CBP-associated factor (PCAF)-associated factor, 65kDa	27097	1	n/a	n/a	4.77e-01	1.322
280026710	ENSG00000250483	0	PPM1AP1	protein phosphatase, Mg2+/Mn2+ dependent 1A, pseudogene 1	0	8	n/a	n/a	4.73e-01	1.322
280070731	ENSG00000254429	0	CTD-2562J17.7	CTD-2562J17.7	0	11	n/a	n/a	4.85e-01	1.322
1099568	ENSG00000169490	58111	TM2D2	TM2 domain containing 2	83877	8	n/a	n/a	4.80e-01	1.322
1090867	ENSG00000111860	122216	C6orf204	chromosome 6 open reading frame 204	387119	6	n/a	n/a	5.36e-01	1.322
1090799	ENSG00000111490	23084	TBC1D30	TBC1 domain family, member 30	23329	12	n/a	n/a	4.74e-01	1.321
1098018	ENSG00000163602	23184	RYBP	RING1 and YY1 binding protein	23429	3	n/a	n/a	4.71e-01	1.321
1096364	ENSG00000151655	3673	ITIH2	inter-alpha (globulin) inhibitor H2	3698	10	n/a	n/a	4.74e-01	1.321
279747456	ENSG00000218265	0	RP11-501I19.4	RP11-501I19.4	0	6	n/a	n/a	4.60e-01	1.321
1095881	ENSG00000147324	9131	MFHAS1	malignant fibrous histiocytoma amplified sequence 1	9258	8	n/a	n/a	4.33e-01	1.321
1089239	ENSG00000100614	5462	PPM1A	protein phosphatase, Mg2+/Mn2+ dependent, 1A	5494	14	n/a	n/a	4.70e-01	1.321
1093002	ENSG00000129003	34121	VPS13C	vacuolar protein sorting 13 homolog C (S. cerevisiae)	54832	15	n/a	n/a	5.58e-01	1.321
1091833	ENSG00000119661	57787	DNAL1	dynein, axonemal, light chain 1	83544	14	n/a	n/a	4.93e-01	1.321
1098758	ENSG00000166250	55630	CLMP	CXADR-like membrane protein	79827	11	n/a	n/a	4.78e-01	1.320
1104634	ENSG00000198538	7533	ZNF28	zinc finger protein 28	7576	19	n/a	n/a	4.77e-01	1.320
1086932	ENSG00000004961	3035	HCCS	holocytochrome c synthase	3052	X	n/a	n/a	4.95e-01	1.320
279951718	ENSG00000240801	0	AC132217.4	AC132217.4	0	11	n/a	n/a	4.86e-01	1.320
1100364	ENSG00000172869	1645	DMXL1	Dmx-like 1	1657	5	n/a	n/a	4.93e-01	1.320
279840585	ENSG00000230154	0	AC018463.4	AC018463.4	0	2	n/a	n/a	4.79e-01	1.320
1091105	ENSG00000113615	10644	SEC24A	SEC24 family, member A (S. cerevisiae)	10802	5	n/a	n/a	5.11e-01	1.320
1088280	ENSG00000078043	8941	PIAS2	protein inhibitor of activated STAT, 2	9063	18	n/a	n/a	5.24e-01	1.320
279592112	ENSG00000188916	152302	FAM196A	family with sequence similarity 196, member A	642938	10	n/a	n/a	5.14e-01	1.320
1095807	ENSG00000146757	81719	ZNF92	zinc finger protein 92	168374	7	n/a	n/a	4.40e-01	1.320
280069399	ENSG00000254336	0	AC008694.2	AC008694.2	0	5	n/a	n/a	4.24e-01	1.320
1091867	ENSG00000119844	34101	AFTPH	aftiphilin	54812	2	n/a	n/a	4.79e-01	1.320
279705921	ENSG00000207145	166764	SNORA18	small nucleolar RNA, H/ACA box 18	677805	11	n/a	n/a	4.71e-01	1.320
1091755	ENSG00000118900	29590	UBN1	ubinuclein 1	29855	16	n/a	n/a	4.47e-01	1.319
1087858	ENSG00000066739	34391	ATG2B	ATG2 autophagy related 2 homolog B (S. cerevisiae)	55102	14	n/a	n/a	4.73e-01	1.319
279850964	ENSG00000231084	0	CTA-253N17.1	CTA-253N17.1	0	1	n/a	n/a	4.70e-01	1.319
1104100	ENSG00000196911	3816	KPNA5	karyopherin alpha 5 (importin alpha 6)	3841	6	n/a	n/a	4.40e-01	1.319
1094691	ENSG00000139133	59110	ALG10	asparagine-linked glycosylation 10, alpha-1,2-glucosyltransferase homolog (S. pombe)	84920	12	n/a	n/a	4.86e-01	1.319
280107995	ENSG00000257740	0	RP11-977G19.12	RP11-977G19.12	0	12	n/a	n/a	4.74e-01	1.319
1088512	ENSG00000084710	22734	EFR3B	EFR3 homolog B (S. cerevisiae)	22979	2	n/a	n/a	4.31e-01	1.319
1103261	ENSG00000187164	36971	KIAA1598	KIAA1598	57698	10	n/a	n/a	4.75e-01	1.319
1102642	ENSG00000184675	79798	FAM123B	family with sequence similarity 123B	139285	X	n/a	n/a	4.71e-01	1.319
279693903	ENSG00000205485	1011221	AC004980.7	AC004980.7	100133091	7	n/a	n/a	4.72e-01	1.319
1088288	ENSG00000078140	3075	UBE2K	ubiquitin-conjugating enzyme E2K	3093	4	n/a	n/a	4.78e-01	1.319
1104548	ENSG00000198221	158874	C6orf124	chromosome 6 open reading frame 124	653483	6	n/a	n/a	4.71e-01	1.319
280067711	ENSG00000254213	0	RP11-434I12.5	RP11-434I12.5	0	8	n/a	n/a	4.82e-01	1.319
1089758	ENSG00000104093	23067	DMXL2	Dmx-like 2	23312	15	n/a	n/a	5.32e-01	1.319
1086929	ENSG00000004897	991	CDC27	cell division cycle 27 homolog (S. cerevisiae)	996	17	n/a	n/a	4.69e-01	1.318
1090311	ENSG00000107537	5232	PHYH	phytanoyl-CoA 2-hydroxylase	5264	10	n/a	n/a	4.71e-01	1.318
1101952	ENSG00000181751	59895	C5orf30	chromosome 5 open reading frame 30	90355	5	n/a	n/a	4.77e-01	1.318
1089229	ENSG00000100592	22757	DAAM1	dishevelled associated activator of morphogenesis 1	23002	14	n/a	n/a	4.72e-01	1.318
279747828	ENSG00000218418	0	RP11-296E7.1	RP11-296E7.1	0	6	n/a	n/a	4.48e-01	1.318
280127248	ENSG00000259114	0	AC005484.5	AC005484.5	0	14	n/a	n/a	4.77e-01	1.318
1097892	ENSG00000163171	10455	CDC42EP3	CDC42 effector protein (Rho GTPase binding) 3	10602	2	n/a	n/a	4.76e-01	1.318
1093862	ENSG00000134758	30925	RNF138	ring finger protein 138	51444	18	n/a	n/a	4.48e-01	1.318
1099490	ENSG00000169155	22854	ZBTB43	zinc finger and BTB domain containing 43	23099	9	n/a	n/a	4.77e-01	1.318
1096927	ENSG00000156453	5065	PCDH1	protocadherin 1	5097	5	n/a	n/a	4.43e-01	1.318
1102538	ENSG00000184226	5069	PCDH9	protocadherin 9	5101	13	n/a	n/a	4.77e-01	1.318
1097800	ENSG00000162852	81616	CNST	consortin, connexin sorting protein	163882	1	n/a	n/a	5.26e-01	1.317
1093374	ENSG00000131507	56536	NDFIP1	Nedd4 family interacting protein 1	80762	5	n/a	n/a	4.88e-01	1.317
1087297	ENSG00000023516	11055	AKAP11	A kinase (PRKA) anchor protein 11	11215	13	n/a	n/a	4.85e-01	1.317
1088651	ENSG00000088387	23103	DOCK9	dedicator of cytokinesis 9	23348	13	n/a	n/a	4.50e-01	1.317
1097737	ENSG00000162630	8637	B3GALT2	UDP-Gal:betaGlcNAc beta 1,3-galactosyltransferase, polypeptide 2	8707	1	n/a	n/a	4.76e-01	1.317
1088368	ENSG00000080371	22766	RAB21	RAB21, member RAS oncogene family	23011	12	n/a	n/a	4.76e-01	1.316
280045105	ENSG00000252097	0	U6	U6 spliceosomal RNA	0	18	n/a	n/a	4.71e-01	1.316
1097954	ENSG00000163428	77728	LRRC58	leucine rich repeat containing 58	116064	3	n/a	n/a	4.73e-01	1.316
1090513	ENSG00000108984	5576	MAP2K6	mitogen-activated protein kinase kinase 6	5608	17	n/a	n/a	4.77e-01	1.316
1092411	ENSG00000124279	54912	FASTKD3	FAST kinase domains 3	79072	5	n/a	n/a	5.10e-01	1.316
1092995	ENSG00000128923	33920	FAM63B	family with sequence similarity 63, member B	54629	15	n/a	n/a	4.78e-01	1.316
1098604	ENSG00000165660	22927	FAM175B	family with sequence similarity 175, member B	23172	10	n/a	n/a	4.78e-01	1.316
1095551	ENSG00000144815	60097	FAM55C	family with sequence similarity 55, member C	91775	3	n/a	n/a	4.76e-01	1.316
280090448	ENSG00000255817	0	RP11-196H14.4	RP11-196H14.4	0	12	n/a	n/a	4.45e-01	1.316
1087553	ENSG00000050555	10173	LAMC3	laminin, gamma 3	10319	9	n/a	n/a	4.43e-01	1.316
1097151	ENSG00000158321	25802	AUTS2	autism susceptibility candidate 2	26053	7	n/a	n/a	4.52e-01	1.316
1101171	ENSG00000177125	126349	ZBTB34	zinc finger and BTB domain containing 34	403341	9	n/a	n/a	4.88e-01	1.315
1104316	ENSG00000197563	23310	PIGN	phosphatidylinositol glycan anchor biosynthesis, class N	23556	18	n/a	n/a	4.70e-01	1.315
1097342	ENSG00000159873	80870	CCDC117	coiled-coil domain containing 117	150275	22	n/a	n/a	4.74e-01	1.315
1095104	ENSG00000141837	157123373	CACNA1A	calcium channel, voltage-dependent, P/Q type, alpha 1A subunit	100507353	19	n/a	n/a	4.53e-01	1.315
1087421	ENSG00000038382	7161	TRIO	triple functional domain (PTPRF interacting)	7204	5	n/a	n/a	4.61e-01	1.315
1094860	ENSG00000140280	90360	LYSMD2	LysM, putative peptidoglycan-binding, domain containing 2	256586	15	n/a	n/a	4.70e-01	1.315
1098749	ENSG00000166206	2546	GABRB3	gamma-aminobutyric acid (GABA) A receptor, beta 3	2562	15	n/a	n/a	4.77e-01	1.315
1100496	ENSG00000173542	60197	MOB1B	MOB kinase activator 1B	92597	4	n/a	n/a	4.76e-01	1.315
1088793	ENSG00000091129	4866	NRCAM	neuronal cell adhesion molecule	4897	7	n/a	n/a	4.91e-01	1.315
279899629	ENSG00000235369	0	RPL36AP15	ribosomal protein L36a pseudogene 15	0	2	n/a	n/a	4.72e-01	1.315
1097060	ENSG00000157557	2099	ETS2	v-ets erythroblastosis virus E26 oncogene homolog 2 (avian)	2114	21	n/a	n/a	4.71e-01	1.315
1088467	ENSG00000083312	3817	TNPO1	transportin 1	3842	5	n/a	n/a	4.73e-01	1.315
1094802	ENSG00000139767	58731	SRRM4	serine/arginine repetitive matrix 4	84530	12	n/a	n/a	4.47e-01	1.315
1095673	ENSG00000145780	36208	FEM1C	fem-1 homolog c (C. elegans)	56929	5	n/a	n/a	4.81e-01	1.314
1094098	ENSG00000135953	58995	MFSD9	major facilitator superfamily domain containing 9	84804	2	n/a	n/a	4.80e-01	1.314
1102461	ENSG00000183853	34532	KIRREL	kin of IRRE like (Drosophila)	55243	1	n/a	n/a	4.74e-01	1.314
1104617	ENSG00000198478	57941	SH3BGRL2	SH3 domain binding glutamic acid-rich protein like 2	83699	6	n/a	n/a	4.80e-01	1.314
1098841	ENSG00000166532	36767	RIMKLB	ribosomal modification protein rimK-like family member B	57494	12	n/a	n/a	5.09e-01	1.314
1096259	ENSG00000150764	59613	DIXDC1	DIX domain containing 1	85458	11	n/a	n/a	4.95e-01	1.314
1092329	ENSG00000123739	57281	PLA2G12A	phospholipase A2, group XIIA	81579	4	n/a	n/a	4.70e-01	1.314
1095477	ENSG00000144320	56627	KIAA1715	KIAA1715	80856	2	n/a	n/a	4.71e-01	1.314
1108883	ENSG00000238244	0	GABARAPL3	GABA(A) receptors associated protein like 3, pseudogene	0	15	n/a	n/a	4.76e-01	1.314
280127727	ENSG00000259141	77730	AC027323.1	lysM and putative peptidoglycan-binding domain-containing protein 3	116068	5	n/a	n/a	4.73e-01	1.314
1088045	ENSG00000072041	34406	SLC6A15	solute carrier family 6 (neutral amino acid transporter), member 15	55117	12	n/a	n/a	4.76e-01	1.314
1099230	ENSG00000168038	34275	ULK4	unc-51-like kinase 4 (C. elegans)	54986	3	n/a	n/a	4.78e-01	1.314
1097322	ENSG00000159658	9669	KIAA0494	KIAA0494	9813	1	n/a	n/a	4.77e-01	1.314
1091012	ENSG00000112837	8973	TBX18	T-box 18	9096	6	n/a	n/a	4.42e-01	1.314
279832711	ENSG00000229422	0	RP11-262H14.5	RP11-262H14.5	0	9	n/a	n/a	4.70e-01	1.314
279892626	ENSG00000234742	0	AC144530.1	AC144530.1	0	3	n/a	n/a	4.53e-01	1.313
279880919	ENSG00000233706	0	RP5-1087E8.3	RP5-1087E8.3	0	1	n/a	n/a	4.38e-01	1.313
279751652	ENSG00000221044	0	U3	Small nucleolar RNA U3	0	17	n/a	n/a	4.94e-01	1.313
279996109	ENSG00000247626	60235	MARS2	methionyl-tRNA synthetase 2, mitochondrial	92935	2	n/a	n/a	4.72e-01	1.313
1096983	ENSG00000156959	119574	LHFPL4	lipoma HMGIC fusion partner-like 4	375323	3	n/a	n/a	4.49e-01	1.313
1087829	ENSG00000066027	5493	PPP2R5A	protein phosphatase 2, regulatory subunit B', alpha	5525	1	n/a	n/a	4.75e-01	1.313
1088960	ENSG00000099246	22687	RAB18	RAB18, member RAS oncogene family	22931	10	n/a	n/a	4.88e-01	1.313
1102900	ENSG00000185722	30959	ANKFY1	ankyrin repeat and FYVE domain containing 1	51479	17	n/a	n/a	4.33e-01	1.313
280038346	ENSG00000251403	0	RP11-298J23.6	RP11-298J23.6	0	6	n/a	n/a	4.43e-01	1.313
1097731	ENSG00000162618	40756	ELTD1	EGF, latrophilin and seven transmembrane domain containing 1	64123	1	n/a	n/a	4.74e-01	1.313
280070633	ENSG00000254418	0	RP11-21L19.1	RP11-21L19.1	0	11	n/a	n/a	4.88e-01	1.312
1092970	ENSG00000128699	60747	ORMDL1	ORM1-like 1 (S. cerevisiae)	94101	2	n/a	n/a	4.82e-01	1.312
1106376	ENSG00000215570	0	AL136219.1	Uncharacterized protein	0	13	n/a	n/a	4.84e-01	1.312
280036320	ENSG00000251260	0	WDFY3-AS1	WDFY3 antisense RNA 1 (non-protein coding)	0	4	n/a	n/a	4.27e-01	1.312
1097654	ENSG00000162290	0	DCP1A	DCP1 decapping enzyme homolog A (S. cerevisiae)	0	3	n/a	n/a	4.95e-01	1.312
1090379	ENSG00000108091	7982	CCDC6	coiled-coil domain containing 6	8030	10	n/a	n/a	5.21e-01	1.312
279814397	ENSG00000227775	0	RP1-283E3.3	RP1-283E3.3	0	1	n/a	n/a	4.58e-01	1.312
279959846	ENSG00000241772	0	AC092620.2	AC092620.2	0	2	n/a	n/a	4.73e-01	1.312
1103188	ENSG00000186868	4112	MAPT	microtubule-associated protein tau	4137	17	n/a	n/a	4.53e-01	1.312
1096885	ENSG00000156103	4299	MMP16	matrix metallopeptidase 16 (membrane-inserted)	4325	8	n/a	n/a	4.79e-01	1.312
1106435	ENSG00000217128	61015	FNIP1	folliculin interacting protein 1	96459	5	n/a	n/a	5.00e-01	1.312
1104781	ENSG00000198862	25795	LTN1	listerin E3 ubiquitin protein ligase 1	26046	21	n/a	n/a	4.72e-01	1.311
1088614	ENSG00000087299	55746	L2HGDH	L-2-hydroxyglutarate dehydrogenase	79944	14	n/a	n/a	5.43e-01	1.311
279910986	ENSG00000236440	0	AC117947.1	AC117947.1	0	2	n/a	n/a	4.77e-01	1.311
279840858	ENSG00000230183	0	RP11-81G24.1	RP11-81G24.1	0	15	n/a	n/a	4.75e-01	1.311
1088479	ENSG00000083799	1529	CYLD	cylindromatosis (turban tumor syndrome)	1540	16	n/a	n/a	5.00e-01	1.311
279868160	ENSG00000232599	0	RP1-161N10.1	RP1-161N10.1	0	X	n/a	n/a	4.79e-01	1.311
1094312	ENSG00000137040	26698	RANBP6	RAN binding protein 6	26953	9	n/a	n/a	4.76e-01	1.311
279980954	ENSG00000243993	0	RP11-14D22.2	RP11-14D22.2	0	3	n/a	n/a	4.91e-01	1.311
279710639	ENSG00000208015	0	MIR362	microRNA 362	0	X	n/a	n/a	4.88e-01	1.311
1093906	ENSG00000135002	34601	RFK	riboflavin kinase	55312	9	n/a	n/a	4.38e-01	1.311
279979883	ENSG00000243888	0	RP11-548B3.3	RP11-548B3.3	0	9	n/a	n/a	4.57e-01	1.311
1100952	ENSG00000176018	0	LYSMD3	LysM, putative peptidoglycan-binding, domain containing 3	0	5	n/a	n/a	4.72e-01	1.311
1094470	ENSG00000137843	36203	PAK6	p21 protein (Cdc42/Rac)-activated kinase 6	56924	15	n/a	n/a	4.74e-01	1.311
1100589	ENSG00000174010	56112	KLHL15	kelch-like 15 (Drosophila)	80311	X	n/a	n/a	5.02e-01	1.310
1097304	ENSG00000159459	83458	UBR1	ubiquitin protein ligase E3 component n-recognin 1	197131	15	n/a	n/a	4.93e-01	1.310
1099790	ENSG00000170456	81475	DENND5B	DENN/MADD domain containing 5B	160518	12	n/a	n/a	5.25e-01	1.310
1094618	ENSG00000138641	8837	HERC3	hect domain and RLD 3	8916	4	n/a	n/a	4.77e-01	1.310
1095773	ENSG00000146414	90404	SHPRH	SNF2 histone linker PHD RING helicase	257218	6	n/a	n/a	4.97e-01	1.310
1087830	ENSG00000066032	1485	CTNNA2	catenin (cadherin-associated protein), alpha 2	1496	2	n/a	n/a	4.75e-01	1.310
279797315	ENSG00000226253	0	MRPL35P3	mitochondrial ribosomal protein L35 pseudogene 3	0	10	n/a	n/a	4.37e-01	1.310
1099041	ENSG00000167383	7728	ZNF229	zinc finger protein 229	7772	19	n/a	n/a	4.82e-01	1.310
1088841	ENSG00000092148	25580	HECTD1	HECT domain containing 1	25831	14	n/a	n/a	4.80e-01	1.309
279779893	ENSG00000224722	0	RP11-255B23.1	RP11-255B23.1	0	8	n/a	n/a	4.76e-01	1.309
1098275	ENSG00000164318	79564	EGFLAM	EGF-like, fibronectin type III and laminin G domains	133584	5	n/a	n/a	4.38e-01	1.309
1099990	ENSG00000171295	79103	ZNF440	zinc finger protein 440	126070	19	n/a	n/a	4.82e-01	1.309
279818487	ENSG00000228158	0	TLE1P1	transducin-like enhancer of split 1 pseudogene 1	0	X	n/a	n/a	4.76e-01	1.309
1101182	ENSG00000177189	6164	RPS6KA3	ribosomal protein S6 kinase, 90kDa, polypeptide 3	6197	X	n/a	n/a	4.95e-01	1.309
1101624	ENSG00000179776	998	CDH5	cadherin 5, type 2 (vascular endothelium)	1003	16	n/a	n/a	4.36e-01	1.309
1095253	ENSG00000143155	92198	TIPRL	TIP41, TOR signaling pathway regulator-like (S. cerevisiae)	261726	1	n/a	n/a	4.74e-01	1.309
1098802	ENSG00000166402	7232	TUB	tubby homolog (mouse)	7275	11	n/a	n/a	4.84e-01	1.309
280125612	ENSG00000259020	0	RP11-529H20.3	RP11-529H20.3	0	14	n/a	n/a	4.78e-01	1.309
1101256	ENSG00000177570	125643	SAMD12	sterile alpha motif domain containing 12	401474	8	n/a	n/a	5.05e-01	1.309
1101404	ENSG00000178397	58984	C7orf70	chromosome 7 open reading frame 70	84792	7	n/a	n/a	4.71e-01	1.309
1095529	ENSG00000144668	3655	ITGA9	integrin, alpha 9	3680	3	n/a	n/a	4.75e-01	1.308
1096503	ENSG00000152683	34965	SLC30A6	solute carrier family 30 (zinc transporter), member 6	55676	2	n/a	n/a	4.75e-01	1.308
1087073	ENSG00000008256	9137	CYTH3	cytohesin 3	9265	7	n/a	n/a	4.82e-01	1.308
1099563	ENSG00000169446	60275	MMGT1	membrane magnesium transporter 1	93380	X	n/a	n/a	4.72e-01	1.308
1094492	ENSG00000137962	9275	ARHGAP29	Rho GTPase activating protein 29	9411	1	n/a	n/a	4.84e-01	1.308
1088527	ENSG00000085365	0	SCAMP1	secretory carrier membrane protein 1	0	5	n/a	n/a	4.91e-01	1.308
1101426	ENSG00000178567	9708	EPM2AIP1	EPM2A (laforin) interacting protein 1	9852	3	n/a	n/a	5.04e-01	1.308
1099418	ENSG00000168843	36163	FSTL5	follistatin-like 5	56884	4	n/a	n/a	4.26e-01	1.308
1096954	ENSG00000156650	23277	KAT6B	K(lysine) acetyltransferase 6B	23522	10	n/a	n/a	4.40e-01	1.308
1089611	ENSG00000102921	9539	N4BP1	NEDD4 binding protein 1	9683	16	n/a	n/a	4.81e-01	1.308
1103907	ENSG00000196361	1980	ELAVL3	ELAV (embryonic lethal, abnormal vision, Drosophila)-like 3 (Hu antigen C)	1995	19	n/a	n/a	4.38e-01	1.308
1109034	ENSG00000242265	22844	PEG10	paternally expressed 10	23089	7	n/a	n/a	4.97e-01	1.308
1097353	ENSG00000160007	2892	ARHGAP35	Rho GTPase activating protein 35	2909	19	n/a	n/a	4.47e-01	1.307
1091998	ENSG00000120784	22591	ZFP30	zinc finger protein 30 homolog (mouse)	22835	19	n/a	n/a	5.16e-01	1.307
1099720	ENSG00000170175	1132	CHRNB1	cholinergic receptor, nicotinic, beta 1 (muscle)	1140	17	n/a	n/a	5.05e-01	1.307
1097242	ENSG00000159110	3435	IFNAR2	interferon (alpha, beta and omega) receptor 2	3455	21	n/a	n/a	5.06e-01	1.307
1090243	ENSG00000106714	55739	CNTNAP3	contactin associated protein-like 3	79937	9	n/a	n/a	5.26e-01	1.307
1102541	ENSG00000184254	217	ALDH1A3	aldehyde dehydrogenase 1 family, member A3	220	15	n/a	n/a	4.48e-01	1.307
1093307	ENSG00000131089	22984	ARHGEF9	Cdc42 guanine nucleotide exchange factor (GEF) 9	23229	X	n/a	n/a	5.09e-01	1.307
1086880	ENSG00000001629	33758	ANKIB1	ankyrin repeat and IBR domain containing 1	54467	7	n/a	n/a	4.73e-01	1.307
1089725	ENSG00000103591	55522	AAGAB	alpha- and gamma-adaptin binding protein	79719	15	n/a	n/a	6.43e-01	1.307
1100724	ENSG00000174799	9518	CEP135	centrosomal protein 135kDa	9662	4	n/a	n/a	5.15e-01	1.306
279691013	ENSG00000205181	0	RP5-1022P6.6	RP5-1022P6.6	0	20	n/a	n/a	4.75e-01	1.306
1091320	ENSG00000115414	2319	FN1	fibronectin 1	2335	2	n/a	n/a	4.31e-01	1.306
1098826	ENSG00000166479	33786	TMX3	thioredoxin-related transmembrane protein 3	54495	18	n/a	n/a	4.74e-01	1.306
279667388	ENSG00000202314	180979	SNORD6	small nucleolar RNA, C/D box 6	692075	11	n/a	n/a	4.81e-01	1.306
279897800	ENSG00000235177	0	RP11-398C13.4	RP11-398C13.4	0	10	n/a	n/a	4.76e-01	1.306
1100749	ENSG00000174938	26218	SEZ6L2	seizure related 6 homolog (mouse)-like 2	26470	16	n/a	n/a	4.39e-01	1.306
1087510	ENSG00000048392	29974	RRM2B	ribonucleotide reductase M2 B (TP53 inducible)	50484	8	n/a	n/a	4.73e-01	1.306
279832407	ENSG00000229400	0	RP11-3L21.2	RP11-3L21.2	0	1	n/a	n/a	4.81e-01	1.306
279708168	ENSG00000207547	0	MIR25	microRNA 25	0	7	n/a	n/a	4.74e-01	1.306
279787891	ENSG00000225465	0	RFPL1-AS1	RFPL1 antisense RNA 1 (non-protein coding)	0	22	n/a	n/a	4.29e-01	1.306
1094038	ENSG00000135655	9814	USP15	ubiquitin specific peptidase 15	9958	12	n/a	n/a	4.76e-01	1.306
1105129	ENSG00000204406	35066	MBD5	methyl-CpG binding domain protein 5	55777	2	n/a	n/a	4.84e-01	1.306
279778687	ENSG00000224620	0	MEF2AP1	myocyte enhancer factor 2A pseudogene 1	0	1	n/a	n/a	4.79e-01	1.306
279484224	ENSG00000177820	0	AC004917.1	AC004917.1	0	7	n/a	n/a	4.51e-01	1.306
280000969	ENSG00000248381	0	RP11-539I5.2	RP11-539I5.2	0	10	n/a	n/a	5.04e-01	1.306
1096531	ENSG00000152942	5852	RAD17	RAD17 homolog (S. pombe)	5884	5	n/a	n/a	4.87e-01	1.305
1098225	ENSG00000164164	34015	OTUD4	OTU domain containing 4	54726	4	n/a	n/a	4.77e-01	1.305
280130745	ENSG00000259311	0	RP11-352D13.1	RP11-352D13.1	0	15	n/a	n/a	4.81e-01	1.305
1094851	ENSG00000140199	9846	SLC12A6	solute carrier family 12 (potassium/chloride transporters), member 6	9990	15	n/a	n/a	4.25e-01	1.305
1091476	ENSG00000116539	35158	ASH1L	ash1 (absent, small, or homeotic)-like (Drosophila)	55870	1	n/a	n/a	4.32e-01	1.305
279489730	ENSG00000178631	0	ACTG1P1	actin, gamma 1 pseudogene 1	0	3	n/a	n/a	4.76e-01	1.305
280059971	ENSG00000253677	0	UBE2HP1	ubiquitin-conjugating enzyme E2H pseudogene 1	0	8	n/a	n/a	4.72e-01	1.305
1099209	ENSG00000167981	80521	ZNF597	zinc finger protein 597	146434	16	n/a	n/a	4.77e-01	1.305
1089372	ENSG00000101290	8688	CDS2	CDP-diacylglycerol synthase (phosphatidate cytidylyltransferase) 2	8760	20	n/a	n/a	5.19e-01	1.305
1105037	ENSG00000204175	0	GPRIN2	G protein regulated inducer of neurite outgrowth 2	0	10	n/a	n/a	4.91e-01	1.305
1091713	ENSG00000118473	58461	SGIP1	SH3-domain GRB2-like (endophilin) interacting protein 1	84251	1	n/a	n/a	5.96e-01	1.304
1096858	ENSG00000155903	5890	RASA2	RAS p21 protein activator 2	5922	3	n/a	n/a	4.81e-01	1.304
279757094	ENSG00000221930	0	FAM45B	family with sequence similarity 45, member B (pseudogene)	0	X	n/a	n/a	5.05e-01	1.304
1094635	ENSG00000138688	58373	KIAA1109	KIAA1109	84162	4	n/a	n/a	4.33e-01	1.304
1096679	ENSG00000154229	5546	PRKCA	protein kinase C, alpha	5578	17	n/a	n/a	4.76e-01	1.304
1092635	ENSG00000125834	80214	STK35	serine/threonine kinase 35	140901	20	n/a	n/a	4.81e-01	1.304
1104731	ENSG00000198780	25798	FAM169A	family with sequence similarity 169, member A	26049	5	n/a	n/a	4.75e-01	1.304
1092368	ENSG00000124151	8151	NCOA3	nuclear receptor coactivator 3	8202	20	n/a	n/a	4.80e-01	1.304
1103628	ENSG00000188729	110148	OSTN	osteocrin	344901	3	n/a	n/a	4.88e-01	1.304
1094410	ENSG00000137563	8759	GGH	gamma-glutamyl hydrolase (conjugase, folylpolygammaglutamyl hydrolase)	8836	8	n/a	n/a	4.88e-01	1.304
1087565	ENSG00000051523	1524	CYBA	cytochrome b-245, alpha polypeptide	1535	16	n/a	n/a	4.34e-01	1.303
1103100	ENSG00000186469	33622	GNG2	guanine nucleotide binding protein (G protein), gamma 2	54331	14	n/a	n/a	4.71e-01	1.303
279723439	ENSG00000213621	0	RPSAP54	ribosomal protein SA pseudogene 54	0	13	n/a	n/a	4.69e-01	1.303
279771471	ENSG00000224072	0	RP11-75A9.3	RP11-75A9.3	0	X	n/a	n/a	4.76e-01	1.303
1099804	ENSG00000170500	81650	LONRF2	LON peptidase N-terminal domain and ring finger 2	164832	2	n/a	n/a	4.76e-01	1.303
279912090	ENSG00000236537	0	RP11-732M18.3	RP11-732M18.3	0	6	n/a	n/a	4.73e-01	1.303
1094654	ENSG00000138769	8890	CDKL2	cyclin-dependent kinase-like 2 (CDC2-related kinase)	8999	4	n/a	n/a	4.75e-01	1.303
279841335	ENSG00000230223	0	ATXN8OS	ATXN8 opposite strand (non-protein coding)	0	13	n/a	n/a	4.72e-01	1.303
1104389	ENSG00000197779	110248	ZNF81	zinc finger protein 81	347344	X	n/a	n/a	5.11e-01	1.303
1093814	ENSG00000134444	36887	KIAA1468	KIAA1468	57614	18	n/a	n/a	4.82e-01	1.303
1099377	ENSG00000168672	81301	FAM84B	family with sequence similarity 84, member B	157638	8	n/a	n/a	4.31e-01	1.303
1105292	ENSG00000204851	36742	PNMAL2	PNMA-like 2	57469	19	n/a	n/a	4.42e-01	1.303
1090436	ENSG00000108510	9825	MED13	mediator complex subunit 13	9969	17	n/a	n/a	5.49e-01	1.302
1088580	ENSG00000086712	35076	TXLNG	taxilin gamma	55787	X	n/a	n/a	5.01e-01	1.302
279497972	ENSG00000179859	94151	AC025335.1	AC025335.1	284023	17	n/a	n/a	5.07e-01	1.302
279930745	ENSG00000238151	0	MLLT10P1	myeloid/lymphoid or mixed-lineage leukemia (trithorax homolog, Drosophila); translocated to, 10 pseudogene 1	0	20	n/a	n/a	4.78e-01	1.302
1105840	ENSG00000213281	4862	NRAS	neuroblastoma RAS viral (v-ras) oncogene homolog	4893	1	n/a	n/a	4.82e-01	1.302
1088953	ENSG00000097046	8259	CDC7	cell division cycle 7 homolog (S. cerevisiae)	8317	1	n/a	n/a	4.71e-01	1.302
1097108	ENSG00000157985	78292	AGAP1	ArfGAP with GTPase domain, ankyrin repeat and PH domain 1	116987	2	n/a	n/a	4.35e-01	1.302
280127236	ENSG00000259113	0	RP11-406H23.2	RP11-406H23.2	0	14	n/a	n/a	4.71e-01	1.302
1094183	ENSG00000136381	3633	IREB2	iron-responsive element binding protein 2	3658	15	n/a	n/a	4.92e-01	1.302
1088487	ENSG00000083844	9286	ZNF264	zinc finger protein 264	9422	19	n/a	n/a	4.77e-01	1.302
1095220	ENSG00000142875	5535	PRKACB	protein kinase, cAMP-dependent, catalytic, beta	5567	1	n/a	n/a	4.82e-01	1.302
1095912	ENSG00000147526	6827	TACC1	transforming, acidic coiled-coil containing protein 1	6867	8	n/a	n/a	5.08e-01	1.302
1093779	ENSG00000134259	4772	NGF	nerve growth factor (beta polypeptide)	4803	1	n/a	n/a	4.31e-01	1.302
1100125	ENSG00000171843	4275	MLLT3	myeloid/lymphoid or mixed-lineage leukemia (trithorax homolog, Drosophila); translocated to, 3	4300	9	n/a	n/a	5.02e-01	1.302
279864024	ENSG00000232220	0	AC008440.5	AC008440.5	0	19	n/a	n/a	5.46e-01	1.302
1098375	ENSG00000164715	22609	LMTK2	lemur tyrosine kinase 2	22853	7	n/a	n/a	4.48e-01	1.302
279901505	ENSG00000235545	125270	RP11-230B22.1	RP11-230B22.1	400756	1	n/a	n/a	5.97e-01	1.302
1096036	ENSG00000148572	29715	NRBF2	nuclear receptor binding factor 2	29982	10	n/a	n/a	4.76e-01	1.302
279806307	ENSG00000227018	0	IL6STP1	interleukin 6 signal transducer (gp130, oncostatin M receptor) pseudogene 1	0	17	n/a	n/a	4.75e-01	1.302
1103021	ENSG00000186174	93860	BCL9L	B-cell CLL/lymphoma 9-like	283149	11	n/a	n/a	4.60e-01	1.301
279660297	ENSG00000200242	0	RNY4P12	RNA, Ro-associated Y4 pseudogene 12	0	11	n/a	n/a	4.70e-01	1.301
279732029	ENSG00000214651	0	RP11-477J21.2	RP11-477J21.2	0	9	n/a	n/a	5.04e-01	1.301
1091168	ENSG00000114302	5544	PRKAR2A	protein kinase, cAMP-dependent, regulatory, type II, alpha	5576	3	n/a	n/a	5.19e-01	1.301
1090080	ENSG00000105778	22835	AVL9	AVL9 homolog (S. cerevisiase)	23080	7	n/a	n/a	5.08e-01	1.301
279788518	ENSG00000225504	0	RP11-160A10.2	RP11-160A10.2	0	6	n/a	n/a	4.80e-01	1.301
280128341	ENSG00000259174	0	RP11-1180F24.1	RP11-1180F24.1	0	15	n/a	n/a	4.76e-01	1.301
280129010	ENSG00000259211	0	RP11-64K12.8	RP11-64K12.8	0	15	n/a	n/a	4.33e-01	1.301
1104616	ENSG00000198477	80199	ZNF280B	zinc finger protein 280B	140883	22	n/a	n/a	5.01e-01	1.301
279768964	ENSG00000223837	0	BRD2-IT1	BRD2 intronic transcript 1 (non-protein coding)	0	6	n/a	n/a	4.79e-01	1.301
1103341	ENSG00000187624	125151	C17orf97	chromosome 17 open reading frame 97	400566	17	n/a	n/a	4.31e-01	1.301
1087425	ENSG00000039068	994	CDH1	cadherin 1, type 1, E-cadherin (epithelial)	999	16	n/a	n/a	4.88e-01	1.300
1091444	ENSG00000116198	9587	CEP104	centrosomal protein 104kDa	9731	1	n/a	n/a	4.91e-01	1.300
1093913	ENSG00000135049	23042	AGTPBP1	ATP/GTP binding protein 1	23287	9	n/a	n/a	4.80e-01	1.300
280056889	ENSG00000253445	0	CTB-79E8.2	CTB-79E8.2	0	5	n/a	n/a	4.73e-01	1.300
279856396	ENSG00000231556	0	RSL24D1P3	ribosomal L24 domain containing 1 pseudogene 3	0	7	n/a	n/a	4.42e-01	1.300
1094393	ENSG00000137486	405	ARRB1	arrestin, beta 1	408	11	n/a	n/a	4.90e-01	1.300
280106448	ENSG00000257543	0	RP11-321F8.4	RP11-321F8.4	0	12	n/a	n/a	5.89e-01	1.300
1094733	ENSG00000139330	10923	KERA	keratocan	11081	12	n/a	n/a	4.33e-01	1.300
1090598	ENSG00000109787	30755	KLF3	Kruppel-like factor 3 (basic)	51274	4	n/a	n/a	5.96e-01	1.300
279958369	ENSG00000241600	0	ZNF578	ZNF578	0	19	n/a	n/a	4.75e-01	1.300
280049571	ENSG00000252745	0	RN5S143	RNA, 5S ribosomal 143	0	3	n/a	n/a	4.73e-01	1.300
279708140	ENSG00000207523	0	SNORA66	small nucleolar RNA, H/ACA box 66	0	1	n/a	n/a	5.00e-01	1.300
279760546	ENSG00000222611	0	AL355388.1	AL355388.1	0	1	n/a	n/a	4.81e-01	1.300
1095916	ENSG00000147548	34193	WHSC1L1	Wolf-Hirschhorn syndrome candidate 1-like 1	54904	8	n/a	n/a	4.80e-01	1.300
1095388	ENSG00000143756	22974	FBXO28	F-box protein 28	23219	1	n/a	n/a	4.75e-01	1.300
1094789	ENSG00000139679	10016	LPAR6	lysophosphatidic acid receptor 6	10161	13	n/a	n/a	4.72e-01	1.300
1099671	ENSG00000169925	7971	BRD3	bromodomain containing 3	8019	9	n/a	n/a	4.43e-01	1.300
1102306	ENSG00000183309	9687	ZNF623	zinc finger protein 623	9831	8	n/a	n/a	4.72e-01	1.300
1098425	ENSG00000164916	85815	FOXK1	forkhead box K1	221937	7	n/a	n/a	4.41e-01	1.300
1101400	ENSG00000178385	123258	PLEKHM3	pleckstrin homology domain containing, family M, member 3	389072	2	n/a	n/a	4.82e-01	1.299
1097279	ENSG00000159267	3123	HLCS	holocarboxylase synthetase (biotin-(proprionyl-CoA-carboxylase (ATP-hydrolysing)) ligase)	3141	21	n/a	n/a	4.80e-01	1.299
1097476	ENSG00000160785	9529	SLC25A44	solute carrier family 25, member 44	9673	1	n/a	n/a	4.82e-01	1.299
1102810	ENSG00000185305	33913	ARL15	ADP-ribosylation factor-like 15	54622	5	n/a	n/a	4.81e-01	1.299
1093289	ENSG00000131015	56129	ULBP2	UL16 binding protein 2	80328	6	n/a	n/a	4.73e-01	1.299
1101707	ENSG00000180263	35074	FGD6	FYVE, RhoGEF and PH domain containing 6	55785	12	n/a	n/a	4.94e-01	1.299
1104573	ENSG00000198315	7701	ZNF192	zinc finger protein 192	7745	6	n/a	n/a	5.01e-01	1.299
279696217	ENSG00000205663	157122231	RP11-706O15.5	RP11-706O15.5	100506453	X	n/a	n/a	4.81e-01	1.299
1092534	ENSG00000125266	1935	EFNB2	ephrin-B2	1948	13	n/a	n/a	4.74e-01	1.299
279967014	ENSG00000242540	0	AC010729.1	AC010729.1	0	2	n/a	n/a	4.24e-01	1.299
1103830	ENSG00000196150	37314	ZNF250	zinc finger protein 250	58500	8	n/a	n/a	5.07e-01	1.299
1090296	ENSG00000107295	6420	SH3GL2	SH3-domain GRB2-like 2	6456	9	n/a	n/a	4.76e-01	1.299
1091868	ENSG00000119862	28830	LGALSL	lectin, galactoside-binding-like	29094	2	n/a	n/a	4.73e-01	1.299
1098766	ENSG00000166266	8015	CUL5	cullin 5	8065	11	n/a	n/a	4.82e-01	1.299
1094185	ENSG00000136404	32826	TM6SF1	transmembrane 6 superfamily member 1	53346	15	n/a	n/a	4.78e-01	1.298
279831748	ENSG00000229336	0	AP000568.2	AP000568.2	0	21	n/a	n/a	4.38e-01	1.298
1097725	ENSG00000162601	77527	MYSM1	Myb-like, SWIRM and MPN domains 1	114803	1	n/a	n/a	5.00e-01	1.298
279903355	ENSG00000235720	0	RP11-340I6.6	RP11-340I6.6	0	7	n/a	n/a	4.75e-01	1.298
280015545	ENSG00000249624	0	AP000295.9	AP000295.9	0	21	n/a	n/a	5.04e-01	1.298
1096482	ENSG00000152503	34810	TRIM36	tripartite motif containing 36	55521	5	n/a	n/a	5.09e-01	1.298
1091342	ENSG00000115525	8790	ST3GAL5	ST3 beta-galactoside alpha-2,3-sialyltransferase 5	8869	2	n/a	n/a	5.04e-01	1.298
1094592	ENSG00000138448	3660	ITGAV	integrin, alpha V (vitronectin receptor, alpha polypeptide, antigen CD51)	3685	2	n/a	n/a	4.71e-01	1.298
1105174	ENSG00000204519	59871	ZNF551	zinc finger protein 551	90233	19	n/a	n/a	4.77e-01	1.298
1101740	ENSG00000180448	23281	HMHA1	histocompatibility (minor) HA-1	23526	19	n/a	n/a	4.72e-01	1.298
1091593	ENSG00000117318	3379	ID3	inhibitor of DNA binding 3, dominant negative helix-loop-helix protein	3399	1	n/a	n/a	4.47e-01	1.298
1104612	ENSG00000198464	80620	ZNF480	zinc finger protein 480	147657	19	n/a	n/a	4.99e-01	1.298
1099686	ENSG00000169991	79181	IFFO2	intermediate filament family orphan 2	126917	1	n/a	n/a	4.81e-01	1.298
1091311	ENSG00000115355	34993	CCDC88A	coiled-coil domain containing 88A	55704	2	n/a	n/a	5.03e-01	1.298
1089653	ENSG00000103160	57935	HSDL1	hydroxysteroid dehydrogenase like 1	83693	16	n/a	n/a	4.94e-01	1.298
1088464	ENSG00000083223	55473	ZCCHC6	zinc finger, CCHC domain containing 6	79670	9	n/a	n/a	5.86e-01	1.297
1091339	ENSG00000115520	56020	COQ10B	coenzyme Q10 homolog B (S. cerevisiae)	80219	2	n/a	n/a	4.78e-01	1.297
279986517	ENSG00000244567	0	AC096772.6	AC096772.6	0	2	n/a	n/a	4.76e-01	1.297
1093676	ENSG00000133574	34592	GIMAP4	GTPase, IMAP family member 4	55303	7	n/a	n/a	4.24e-01	1.297
1105391	ENSG00000205133	94802	C8orf83	chromosome 8 open reading frame 83	286144	8	n/a	n/a	4.32e-01	1.297
279794778	ENSG00000226031	1014840	RP1-260J9.2	RP1-260J9.2	100129662	X	n/a	n/a	4.76e-01	1.297
279962419	ENSG00000242041	0	RP11-70F11.2	RP11-70F11.2	0	12	n/a	n/a	4.67e-01	1.297
1098471	ENSG00000165097	85781	KDM1B	lysine (K)-specific demethylase 1B	221656	6	n/a	n/a	5.17e-01	1.297
1098560	ENSG00000165494	31065	PCF11	PCF11, cleavage and polyadenylation factor subunit, homolog (S. cerevisiae)	51585	11	n/a	n/a	4.88e-01	1.297
1100411	ENSG00000173120	22747	KDM2A	lysine (K)-specific demethylase 2A	22992	11	n/a	n/a	4.44e-01	1.297
1092705	ENSG00000126243	55226	LRFN3	leucine rich repeat and fibronectin type III domain containing 3	79414	19	n/a	n/a	4.55e-01	1.297
1096480	ENSG00000152492	81045	CCDC50	coiled-coil domain containing 50	152137	3	n/a	n/a	4.72e-01	1.297
1090241	ENSG00000106692	2203	FKTN	fukutin	2218	9	n/a	n/a	4.75e-01	1.297
1094484	ENSG00000137941	55542	TTLL7	tubulin tyrosine ligase-like family, member 7	79739	1	n/a	n/a	4.76e-01	1.296
279962857	ENSG00000242100	0	CTC-448F2.1	CTC-448F2.1	0	19	n/a	n/a	4.37e-01	1.296
279926333	ENSG00000237786	0	GFOD1-AS1	GFOD1 antisense RNA 1 (non-protein coding)	0	6	n/a	n/a	4.43e-01	1.296
280040837	ENSG00000251583	0	AC008427.2	AC008427.2	0	5	n/a	n/a	4.80e-01	1.296
1099668	ENSG00000169914	23007	OTUD3	OTU domain containing 3	23252	1	n/a	n/a	4.73e-01	1.296
1094647	ENSG00000138757	9764	G3BP2	GTPase activating protein (SH3 domain) binding protein 2	9908	4	n/a	n/a	4.70e-01	1.296
1100781	ENSG00000175087	80785	PDIK1L	PDLIM1 interacting kinase 1 like	149420	1	n/a	n/a	4.77e-01	1.296
1088421	ENSG00000081803	60316	CADPS2	Ca++-dependent secretion activator 2	93664	7	n/a	n/a	4.88e-01	1.296
1104011	ENSG00000196632	41768	WNK3	WNK lysine deficient protein kinase 3	65267	X	n/a	n/a	6.21e-01	1.296
1087676	ENSG00000059728	4059	MXD1	MAX dimerization protein 1	4084	2	n/a	n/a	4.71e-01	1.296
279999274	ENSG00000248255	0	AC126775.1	AC126775.1	0	5	n/a	n/a	4.72e-01	1.296
1101561	ENSG00000179295	5749	PTPN11	protein tyrosine phosphatase, non-receptor type 11	5781	12	n/a	n/a	6.25e-01	1.296
1094433	ENSG00000137713	5487	PPP2R1B	protein phosphatase 2, regulatory subunit A, beta	5519	11	n/a	n/a	4.76e-01	1.296
1094394	ENSG00000137491	11145	SLCO2B1	solute carrier organic anion transporter family, member 2B1	11309	11	n/a	n/a	4.72e-01	1.296
1089102	ENSG00000100218	26901	RTDR1	rhabdoid tumor deletion region gene 1	27156	22	n/a	n/a	4.77e-01	1.296
1099039	ENSG00000167378	79127	IRGQ	immunity-related GTPase family, Q	126298	19	n/a	n/a	4.43e-01	1.296
279891226	ENSG00000234635	0	RP11-9E13.2	RP11-9E13.2	0	10	n/a	n/a	4.71e-01	1.296
279669770	ENSG00000203508	0	CR786580.1	CR786580.1	0	9	n/a	n/a	4.32e-01	1.295
280053370	ENSG00000253194	0	RP11-351A11.1	RP11-351A11.1	0	6	n/a	n/a	4.77e-01	1.295
1087159	ENSG00000011347	8944	SYT7	synaptotagmin VII	9066	11	n/a	n/a	4.45e-01	1.295
1104234	ENSG00000197323	31072	TRIM33	tripartite motif containing 33	51592	1	n/a	n/a	4.75e-01	1.295
280127939	ENSG00000259153	0	RP6-65G23.3	RP6-65G23.3	0	14	n/a	n/a	5.03e-01	1.295
1100699	ENSG00000174652	10623	ZNF266	zinc finger protein 266	10781	19	n/a	n/a	4.79e-01	1.295
279722249	ENSG00000213453	0	FTH1P3	ferritin, heavy polypeptide 1 pseudogene 3	0	2	n/a	n/a	4.30e-01	1.295
1092104	ENSG00000121848	26991	RNF115	ring finger protein 115	27246	1	n/a	n/a	4.75e-01	1.295
1094594	ENSG00000138459	34321	SLC35A5	solute carrier family 35, member A5	55032	3	n/a	n/a	4.80e-01	1.295
1098549	ENSG00000165457	2334	FOLR2	folate receptor 2 (fetal)	2350	11	n/a	n/a	4.47e-01	1.295
1097998	ENSG00000163536	5242	SERPINI1	serpin peptidase inhibitor, clade I (neuroserpin), member 1	5274	3	n/a	n/a	4.32e-01	1.295
279909639	ENSG00000236326	0	RP3-486I3.5	RP3-486I3.5	0	6	n/a	n/a	4.76e-01	1.295
1087489	ENSG00000047346	35487	KIAA1370	KIAA1370	56204	15	n/a	n/a	4.32e-01	1.294
1095620	ENSG00000145365	60199	TIFA	TRAF-interacting protein with forkhead-associated domain	92610	4	n/a	n/a	4.40e-01	1.294
279773016	ENSG00000224155	0	RP11-700P18.2	RP11-700P18.2	0	7	n/a	n/a	5.03e-01	1.294
1091732	ENSG00000118596	9070	SLC16A7	solute carrier family 16, member 7 (monocarboxylic acid transporter 2)	9194	12	n/a	n/a	4.80e-01	1.294
279710709	ENSG00000208032	1013122	MIR548A3	microRNA 548a-3	693127	8	n/a	n/a	4.88e-01	1.294
1087609	ENSG00000054965	22956	FAM168A	family with sequence similarity 168, member A	23201	11	n/a	n/a	4.82e-01	1.294
1091082	ENSG00000113448	5112	PDE4D	phosphodiesterase 4D, cAMP-specific	5144	5	n/a	n/a	4.82e-01	1.294
279898421	ENSG00000235241	0	RP11-108M9.5	RP11-108M9.5	0	1	n/a	n/a	4.36e-01	1.294
1098134	ENSG00000163935	30941	SFMBT1	Scm-like with four mbt domains 1	51460	3	n/a	n/a	4.76e-01	1.294
279651055	ENSG00000198833	30946	UBE2J1	ubiquitin-conjugating enzyme E2, J1, U	51465	6	n/a	n/a	4.71e-01	1.294
1096307	ENSG00000151240	22737	DIP2C	DIP2 disco-interacting protein 2 homolog C (Drosophila)	22982	10	n/a	n/a	4.41e-01	1.294
280112618	ENSG00000258177	0	RP11-394J1.2	RP11-394J1.2	0	12	n/a	n/a	4.75e-01	1.294
1095039	ENSG00000141446	77523	ESCO1	establishment of cohesion 1 homolog 1 (S. cerevisiae)	114799	18	n/a	n/a	5.12e-01	1.293
279957646	ENSG00000241525	0	AC108004.3	AC108004.3	0	17	n/a	n/a	4.36e-01	1.293
279954768	ENSG00000241202	0	ZIC4-AS1	ZIC4 antisense RNA 1 (non-protein coding)	0	3	n/a	n/a	4.24e-01	1.293
1095379	ENSG00000143669	1122	LYST	lysosomal trafficking regulator	1130	1	n/a	n/a	4.77e-01	1.293
279983232	ENSG00000244250	0	RP1-283E3.8	RP1-283E3.8	0	1	n/a	n/a	4.50e-01	1.293
279832842	ENSG00000229435	0	PIP5K1P2	phosphatidylinositol-4-phosphate 5-kinase, type I, pseudogene 2	0	7	n/a	n/a	4.77e-01	1.292
280124710	ENSG00000258964	0	RP11-618G20.1	RP11-618G20.1	0	14	n/a	n/a	5.27e-01	1.292
280012176	ENSG00000249331	0	Z83851.2	Z83851.2	0	22	n/a	n/a	4.47e-01	1.292
1091184	ENSG00000114423	864	CBLB	Cas-Br-M (murine) ecotropic retroviral transforming sequence b	868	3	n/a	n/a	5.01e-01	1.292
280009923	ENSG00000249129	0	RP11-1252I4.1	RP11-1252I4.1	0	5	n/a	n/a	5.38e-01	1.292
1093884	ENSG00000134871	1275	COL4A2	collagen, type IV, alpha 2	1284	13	n/a	n/a	4.50e-01	1.292
1090634	ENSG00000110066	30593	SUV420H1	suppressor of variegation 4-20 homolog 1 (Drosophila)	51111	11	n/a	n/a	4.70e-01	1.292
280021305	ENSG00000250045	0	CBX3P3	chromobox homolog 3 pseudogene 3	0	5	n/a	n/a	4.31e-01	1.292
1100562	ENSG00000173875	81569	ZNF791	zinc finger protein 791	163049	19	n/a	n/a	4.80e-01	1.291
1104037	ENSG00000196693	7539	ZNF33B	zinc finger protein 33B	7582	10	n/a	n/a	4.74e-01	1.291
1099264	ENSG00000168214	3495	RBPJ	recombination signal binding protein for immunoglobulin kappa J region	3516	4	n/a	n/a	4.70e-01	1.291
280008927	ENSG00000249042	0	CTD-2015H6.3	CTD-2015H6.3	0	5	n/a	n/a	4.76e-01	1.291
1094500	ENSG00000138018	59620	EPT1	ethanolaminephosphotransferase 1 (CDP-ethanolamine-specific)	85465	2	n/a	n/a	4.79e-01	1.291
280017399	ENSG00000249761	0	CTD-2278B20.1	CTD-2278B20.1	0	5	n/a	n/a	4.62e-01	1.291
1096330	ENSG00000151422	2226	FER	fer (fps/fes related) tyrosine kinase	2241	5	n/a	n/a	4.69e-01	1.291
1102959	ENSG00000185947	10162	ZNF267	zinc finger protein 267	10308	16	n/a	n/a	4.73e-01	1.291
279948161	ENSG00000240397	0	RP11-4K3__A.2	RP11-4K3__A.2	0	1	n/a	n/a	4.35e-01	1.291
1107953	ENSG00000232112	30853	CCDC72	coiled-coil domain containing 72	51372	3	n/a	n/a	4.38e-01	1.291
280077470	ENSG00000254893	0	RP11-466P24.2	RP11-466P24.2	0	5	n/a	n/a	4.90e-01	1.291
280122768	ENSG00000258856	0	CTD-2325K12.1	CTD-2325K12.1	0	14	n/a	n/a	5.04e-01	1.291
279936282	ENSG00000238922	0	snoU13	Small nucleolar RNA U13	0	7	n/a	n/a	4.69e-01	1.291
1104874	ENSG00000203618	2795	GP1BB	glycoprotein Ib (platelet), beta polypeptide	2812	22	n/a	n/a	4.70e-01	1.290
1097756	ENSG00000162695	80742	SLC30A7	solute carrier family 30 (zinc transporter), member 7	148867	1	n/a	n/a	5.23e-01	1.290
1098601	ENSG00000165650	78732	PDZD8	PDZ domain containing 8	118987	10	n/a	n/a	5.49e-01	1.290
279855189	ENSG00000231445	0	TIMM8AP1	translocase of inner mitochondrial membrane 8 homolog A (yeast) pseudogene 1	0	2	n/a	n/a	5.07e-01	1.290
280080491	ENSG00000255072	0	RP11-466G12.4	Phosphatidylinositol N-acetylglucosaminyltransferase subunit Y	0	4	n/a	n/a	4.72e-01	1.290
1094519	ENSG00000138079	6483	SLC3A1	solute carrier family 3 (cystine, dibasic and neutral amino acid transporters, activator of cystine, dibasic and neutral amino acid transport), member 1	6519	2	n/a	n/a	4.97e-01	1.290
279930912	ENSG00000238165	0	AC007560.1	AC007560.1	0	2	n/a	n/a	4.74e-01	1.290
1091876	ENSG00000119912	3396	IDE	insulin-degrading enzyme	3416	10	n/a	n/a	6.22e-01	1.290
1088345	ENSG00000079482	4951	OPHN1	oligophrenin 1	4983	X	n/a	n/a	4.73e-01	1.290
1087370	ENSG00000033122	36827	LRRC7	leucine rich repeat containing 7	57554	1	n/a	n/a	4.98e-01	1.290
1092653	ENSG00000125875	79311	TBC1D20	TBC1 domain family, member 20	128637	20	n/a	n/a	4.90e-01	1.290
279793550	ENSG00000225923	0	RP4-736I12.1	RP4-736I12.1	0	1	n/a	n/a	4.77e-01	1.290
1089790	ENSG00000104343	34573	UBE2W	ubiquitin-conjugating enzyme E2W (putative)	55284	8	n/a	n/a	4.29e-01	1.290
1094965	ENSG00000140948	22929	ZCCHC14	zinc finger, CCHC domain containing 14	23174	16	n/a	n/a	4.59e-01	1.289
1102199	ENSG00000182871	56555	COL18A1	collagen, type XVIII, alpha 1	80781	21	n/a	n/a	4.50e-01	1.289
1087007	ENSG00000006576	36433	PHTF2	putative homeodomain transcription factor 2	57157	7	n/a	n/a	4.77e-01	1.289
1087039	ENSG00000007237	8456	GAS7	growth arrest-specific 7	8522	17	n/a	n/a	4.88e-01	1.289
1095288	ENSG00000143315	60263	PIGM	phosphatidylinositol glycan anchor biosynthesis, class M	93183	1	n/a	n/a	4.72e-01	1.289
1091988	ENSG00000120705	2092	ETF1	eukaryotic translation termination factor 1	2107	5	n/a	n/a	4.71e-01	1.289
279928681	ENSG00000237984	11031	PTENP1	phosphatase and tensin homolog pseudogene 1	11191	9	n/a	n/a	4.73e-01	1.289
1095245	ENSG00000143119	958	CD53	CD53 molecule	963	1	n/a	n/a	4.75e-01	1.289
1092956	ENSG00000128607	22763	KLHDC10	kelch domain containing 10	23008	7	n/a	n/a	4.70e-01	1.289
1099814	ENSG00000170542	5240	SERPINB9	serpin peptidase inhibitor, clade B (ovalbumin), member 9	5272	6	n/a	n/a	5.15e-01	1.289
1100609	ENSG00000174136	94653	RGMB	RGM domain family, member B	285704	5	n/a	n/a	4.76e-01	1.289
1096055	ENSG00000148730	1964	EIF4EBP2	eukaryotic translation initiation factor 4E binding protein 2	1979	10	n/a	n/a	4.75e-01	1.289
279656377	ENSG00000199004	128101	MIR21	microRNA 21	406991	17	n/a	n/a	4.58e-01	1.289
1099422	ENSG00000168876	34140	ANKRD49	ankyrin repeat domain 49	54851	11	n/a	n/a	4.78e-01	1.289
1099645	ENSG00000169855	6059	ROBO1	roundabout, axon guidance receptor, homolog 1 (Drosophila)	6091	3	n/a	n/a	4.80e-01	1.289
1099995	ENSG00000171310	30005	CHST11	carbohydrate (chondroitin 4) sulfotransferase 11	50515	12	n/a	n/a	4.78e-01	1.289
1100451	ENSG00000173276	29964	ZNF295	zinc finger protein 295	49854	21	n/a	n/a	4.73e-01	1.288
1095397	ENSG00000143797	79382	MBOAT2	membrane bound O-acyltransferase domain containing 2	129642	2	n/a	n/a	4.73e-01	1.288
1101446	ENSG00000178695	77660	KCTD12	potassium channel tetramerisation domain containing 12	115207	13	n/a	n/a	4.33e-01	1.288
279786828	ENSG00000225356	0	RP11-433O3.1	RP11-433O3.1	0	4	n/a	n/a	4.80e-01	1.288
1095471	ENSG00000144233	57849	AMMECR1L	AMME chromosomal region gene 1-like	83607	2	n/a	n/a	4.80e-01	1.288
279732919	ENSG00000214748	0	RP11-332E4.1	RP11-332E4.1	0	X	n/a	n/a	4.74e-01	1.288
1096315	ENSG00000151327	94030	FAM177A1	family with sequence similarity 177, member A1	283635	14	n/a	n/a	4.76e-01	1.288
279469054	ENSG00000175886	0	AC011139.1	AC011139.1	0	18	n/a	n/a	4.81e-01	1.288
1105956	ENSG00000213977	29842	TAX1BP3	Tax1 (human T-cell leukemia virus type I) binding protein 3	30851	17	n/a	n/a	4.93e-01	1.288
1093418	ENSG00000131873	22612	CHSY1	chondroitin sulfate synthase 1	22856	15	n/a	n/a	4.84e-01	1.288
1107938	ENSG00000232040	77545	SCAND3	SCAN domain containing 3	114821	6	n/a	n/a	5.31e-01	1.288
1095797	ENSG00000146676	5782	PURB	purine-rich element binding protein B	5814	7	n/a	n/a	4.81e-01	1.287
1087825	ENSG00000065923	58877	SLC9A7	solute carrier family 9 (sodium/hydrogen exchanger), member 7	84679	X	n/a	n/a	4.76e-01	1.287
1102676	ENSG00000184838	30815	PRR16	proline rich 16	51334	5	n/a	n/a	4.80e-01	1.287
1097921	ENSG00000163297	78683	ANTXR2	anthrax toxin receptor 2	118429	4	n/a	n/a	4.99e-01	1.287
280058992	ENSG00000253607	0	RP11-557C18.3	RP11-557C18.3	0	8	n/a	n/a	4.75e-01	1.287
1087307	ENSG00000024048	23059	UBR2	ubiquitin protein ligase E3 component n-recognin 2	23304	6	n/a	n/a	4.71e-01	1.287
1102147	ENSG00000182621	22991	PLCB1	phospholipase C, beta 1 (phosphoinositide-specific)	23236	20	n/a	n/a	5.37e-01	1.287
1106728	ENSG00000224113	0	AC004223.1	Uncharacterized proteincDNA FLJ52625	0	17	n/a	n/a	4.88e-01	1.287
279786059	ENSG00000225282	0	AP000350.6	AP000350.6	0	22	n/a	n/a	4.76e-01	1.286
1091445	ENSG00000116199	9773	FAM20B	family with sequence similarity 20, member B	9917	1	n/a	n/a	5.49e-01	1.286
1087820	ENSG00000065809	57883	FAM107B	family with sequence similarity 107, member B	83641	10	n/a	n/a	4.91e-01	1.286
1100422	ENSG00000173175	108	ADCY5	adenylate cyclase 5	111	3	n/a	n/a	4.39e-01	1.286
1097989	ENSG00000163520	2184	FBLN2	fibulin 2	2199	3	n/a	n/a	4.32e-01	1.286
279811083	ENSG00000227465	0	RP11-307B23.2	RP11-307B23.2	0	10	n/a	n/a	4.95e-01	1.286
1104246	ENSG00000197363	109849	ZNF517	zinc finger protein 517	340385	8	n/a	n/a	4.32e-01	1.286
1098619	ENSG00000165699	7205	TSC1	tuberous sclerosis 1	7248	9	n/a	n/a	4.47e-01	1.286
1105546	ENSG00000205726	6417	ITSN1	intersectin 1 (SH3 domain protein)	6453	21	n/a	n/a	4.74e-01	1.286
1099271	ENSG00000168243	2769	GNG4	guanine nucleotide binding protein (G protein), gamma 4	2786	1	n/a	n/a	4.73e-01	1.286
279486054	ENSG00000178082	0	AC005412.1	AC005412.1	0	17	n/a	n/a	4.35e-01	1.286
1104318	ENSG00000197566	36820	ZNF624	zinc finger protein 624	57547	17	n/a	n/a	4.76e-01	1.286
1093922	ENSG00000135093	58945	USP30	ubiquitin specific peptidase 30	84749	12	n/a	n/a	4.71e-01	1.286
280136794	ENSG00000259668	0	RP11-707P17.2	RP11-707P17.2	0	15	n/a	n/a	6.21e-01	1.286
1097168	ENSG00000158480	9681	SPATA2	spermatogenesis associated 2	9825	20	n/a	n/a	4.44e-01	1.286
1101823	ENSG00000180917	35072	FTSJD1	FtsJ methyltransferase domain containing 1	55783	16	n/a	n/a	4.91e-01	1.286
1091227	ENSG00000114796	34089	KLHL24	kelch-like 24 (Drosophila)	54800	3	n/a	n/a	4.71e-01	1.286
1097314	ENSG00000159592	37779	GPBP1L1	GC-rich promoter binding protein 1-like 1	60313	1	n/a	n/a	4.77e-01	1.285
279896914	ENSG00000235105	0	RP11-329A14.1	RP11-329A14.1	0	1	n/a	n/a	5.03e-01	1.285
1100778	ENSG00000175073	55925	VCPIP1	valosin containing protein (p97)/p47 complex interacting protein 1	80124	8	n/a	n/a	4.73e-01	1.285
1089767	ENSG00000104164	26006	PLDN	pallidin homolog (mouse)	26258	15	n/a	n/a	4.24e-01	1.285
279759853	ENSG00000222417	1022950	MIR1470	microRNA 1470	100302127	19	n/a	n/a	4.52e-01	1.285
1091158	ENSG00000114127	33755	XRN1	5'-3' exoribonuclease 1	54464	3	n/a	n/a	5.54e-01	1.285
1103038	ENSG00000186230	123037	ZNF749	zinc finger protein 749	388567	19	n/a	n/a	4.73e-01	1.285
280078084	ENSG00000254944	0	ATP5F1P5	ATP synthase, H+ transporting, mitochondrial Fo complex, subunit B1 pseudogene 5	0	11	n/a	n/a	4.24e-01	1.285
1087329	ENSG00000026950	10960	BTN3A1	butyrophilin, subfamily 3, member A1	11119	6	n/a	n/a	4.73e-01	1.285
1104520	ENSG00000198133	81488	TMEM229B	transmembrane protein 229B	161145	14	n/a	n/a	4.90e-01	1.285
280042529	ENSG00000251725	1023388	MIR2277	microRNA 2277	100313887	5	n/a	n/a	4.26e-01	1.285
1096601	ENSG00000153558	25576	FBXL2	F-box and leucine-rich repeat protein 2	25827	3	n/a	n/a	4.80e-01	1.284
279857188	ENSG00000231632	0	RP11-82L18.4	RP11-82L18.4	0	9	n/a	n/a	4.33e-01	1.284
279800598	ENSG00000226539	0	AC012512.1	AC012512.1	0	2	n/a	n/a	4.78e-01	1.284
1091200	ENSG00000114573	520	ATP6V1A	ATPase, H+ transporting, lysosomal 70kDa, V1 subunit A	523	3	n/a	n/a	4.75e-01	1.284
279775188	ENSG00000224334	0	AP000357.4	AP000357.4	0	22	n/a	n/a	4.73e-01	1.284
1096007	ENSG00000148344	9395	PTGES	prostaglandin E synthase	9536	9	n/a	n/a	4.84e-01	1.284
1096781	ENSG00000155096	31062	AZIN1	antizyme inhibitor 1	51582	8	n/a	n/a	4.24e-01	1.284
1100394	ENSG00000173013	90405	CCDC96	coiled-coil domain containing 96	257236	4	n/a	n/a	5.09e-01	1.284
1091107	ENSG00000113638	23302	TTC33	tetratricopeptide repeat domain 33	23548	5	n/a	n/a	4.48e-01	1.284
1094041	ENSG00000135679	4168	MDM2	Mdm2 p53 binding protein homolog (mouse)	4193	12	n/a	n/a	4.71e-01	1.284
1098930	ENSG00000166913	7486	YWHAB	tyrosine 3-monooxygenase/tryptophan 5-monooxygenase activation protein, beta polypeptide	7529	20	n/a	n/a	4.96e-01	1.284
279705942	ENSG00000207148	0	Y_RNA	Y RNA	0	4	n/a	n/a	4.77e-01	1.284
1097404	ENSG00000160233	57249	LRRC3	leucine rich repeat containing 3	81543	21	n/a	n/a	4.32e-01	1.284
1096629	ENSG00000153896	80677	ZNF599	zinc finger protein 599	148103	19	n/a	n/a	6.29e-01	1.284
279976087	ENSG00000243527	0	AC109329.1	AC109329.1	0	8	n/a	n/a	4.85e-01	1.284
1087014	ENSG00000006652	3455	IFRD1	interferon-related developmental regulator 1	3475	7	n/a	n/a	4.72e-01	1.283
279815325	ENSG00000227854	0	RP11-307O1.1	RP11-307O1.1	0	1	n/a	n/a	4.45e-01	1.283
1094276	ENSG00000136874	34303	STX17	syntaxin 17	55014	9	n/a	n/a	5.32e-01	1.283
1090197	ENSG00000106443	9534	PHF14	PHD finger protein 14	9678	7	n/a	n/a	4.87e-01	1.283
1104537	ENSG00000198182	58970	ZNF607	zinc finger protein 607	84775	19	n/a	n/a	4.84e-01	1.283
1104882	ENSG00000203685	119545	C1orf95	chromosome 1 open reading frame 95	375057	1	n/a	n/a	4.35e-01	1.283
1099715	ENSG00000170153	36757	RNF150	ring finger protein 150	57484	4	n/a	n/a	4.31e-01	1.283
279820681	ENSG00000228348	0	RP11-181E22.1	RP11-181E22.1	0	1	n/a	n/a	4.76e-01	1.283
1101263	ENSG00000177599	79102	ZNF491	zinc finger protein 491	126069	19	n/a	n/a	5.17e-01	1.283
1104743	ENSG00000198797	37066	FAM5B	family with sequence similarity 5, member B	57795	1	n/a	n/a	4.72e-01	1.283
1088138	ENSG00000074416	11178	MGLL	monoglyceride lipase	11343	3	n/a	n/a	4.77e-01	1.283
280086927	ENSG00000255487	0	RP11-513D5.5	RP11-513D5.5	0	8	n/a	n/a	4.71e-01	1.283
1103519	ENSG00000188295	55665	ZNF669	zinc finger protein 669	79862	1	n/a	n/a	4.86e-01	1.283
1092382	ENSG00000124198	10417	ARFGEF2	ADP-ribosylation factor guanine nucleotide-exchange factor 2 (brefeldin A-inhibited)	10564	20	n/a	n/a	4.75e-01	1.283
1105176	ENSG00000204524	124073	ZNF805	zinc finger protein 805	390980	19	n/a	n/a	4.74e-01	1.283
1098485	ENSG00000165156	11083	ZHX1	zinc fingers and homeoboxes 1	11244	8	n/a	n/a	4.74e-01	1.282
1103467	ENSG00000188070	0	C11orf95	chromosome 11 open reading frame 95	0	11	n/a	n/a	4.91e-01	1.282
1090242	ENSG00000106701	58090	FSD1L	fibronectin type III and SPRY domain containing 1-like	83856	9	n/a	n/a	4.81e-01	1.282
1096358	ENSG00000151617	1896	EDNRA	endothelin receptor type A	1909	4	n/a	n/a	4.88e-01	1.282
1092302	ENSG00000123505	259	AMD1	adenosylmethionine decarboxylase 1	262	6	n/a	n/a	5.06e-01	1.282
1097427	ENSG00000160352	80690	ZNF714	zinc finger protein 714	148206	19	n/a	n/a	4.91e-01	1.282
1097371	ENSG00000160131	83751	VMA21	VMA21 vacuolar H+-ATPase homolog (S. cerevisiae)	203547	X	n/a	n/a	4.70e-01	1.282
1100604	ENSG00000174111	29828	SOCS7	suppressor of cytokine signaling 7	30837	17	n/a	n/a	4.91e-01	1.282
1096622	ENSG00000153820	56110	SPHKAP	SPHK1 interactor, AKAP domain containing	80309	2	n/a	n/a	4.73e-01	1.282
1103853	ENSG00000196204	134307	RNF216P1	ring finger protein 216 pseudogene 1	441191	7	n/a	n/a	4.69e-01	1.282
1096817	ENSG00000155506	23122	LARP1	La ribonucleoprotein domain family, member 1	23367	5	n/a	n/a	4.53e-01	1.282
1096992	ENSG00000157014	9653	TATDN2	TatD DNase domain containing 2	9797	3	n/a	n/a	4.31e-01	1.281
1098227	ENSG00000164168	35040	TMEM184C	transmembrane protein 184C	55751	4	n/a	n/a	5.32e-01	1.281
280021880	ENSG00000250091	0	DNAH10OS	dynein, axonemal, heavy chain 10 opposite strand	0	12	n/a	n/a	4.67e-01	1.281
1093075	ENSG00000129636	57243	ITFG1	integrin alpha FG-GAP repeat containing 1	81533	16	n/a	n/a	4.75e-01	1.281
1102864	ENSG00000185585	81748	OLFML2A	olfactomedin-like 2A	169611	9	n/a	n/a	4.80e-01	1.281
1087513	ENSG00000048471	60130	SNX29	sorting nexin 29	92017	16	n/a	n/a	4.40e-01	1.281
280074496	ENSG00000254690	0	GS1-393G12.12	GS1-393G12.12	0	8	n/a	n/a	4.76e-01	1.281
1092531	ENSG00000125249	5879	RAP2A	RAP2A, member of RAS oncogene family	5911	13	n/a	n/a	4.84e-01	1.281
280092397	ENSG00000256034	0	RP11-707G14.1	RP11-707G14.1	0	11	n/a	n/a	4.91e-01	1.281
1104676	ENSG00000198663	85762	C6orf89	chromosome 6 open reading frame 89	221477	6	n/a	n/a	4.94e-01	1.281
1093985	ENSG00000135414	10074	GDF11	growth differentiation factor 11	10220	12	n/a	n/a	4.84e-01	1.281
1094591	ENSG00000138443	10007	ABI2	abl-interactor 2	10152	2	n/a	n/a	5.04e-01	1.281
1093203	ENSG00000130584	80037	ZBTB46	zinc finger and BTB domain containing 46	140685	20	n/a	n/a	4.88e-01	1.281
1096108	ENSG00000149231	55583	CCDC82	coiled-coil domain containing 82	79780	11	n/a	n/a	4.74e-01	1.281
1101730	ENSG00000180398	59908	MCFD2	multiple coagulation factor deficiency 2	90411	2	n/a	n/a	4.74e-01	1.280
1094360	ENSG00000137269	34516	LRRC1	leucine rich repeat containing 1	55227	6	n/a	n/a	4.75e-01	1.280
279832690	ENSG00000229419	0	RALGAPA1P	Ral GTPase activating protein, alpha subunit 1 (catalytic) pseudogene	0	9	n/a	n/a	4.75e-01	1.280
279889163	ENSG00000234449	0	RP11-706O15.3	RP11-706O15.3	0	X	n/a	n/a	5.40e-01	1.280
1090893	ENSG00000112078	85865	KCTD20	potassium channel tetramerisation domain containing 20	222658	6	n/a	n/a	5.06e-01	1.280
279962198	ENSG00000242010	0	RP11-287A8.6	RP11-287A8.6	0	9	n/a	n/a	4.76e-01	1.280
280119366	ENSG00000258660	0	RP4-693M11.3	RP4-693M11.3	0	14	n/a	n/a	5.06e-01	1.280
1098544	ENSG00000165417	2940	GTF2A1	general transcription factor IIA, 1, 19/37kDa	2957	14	n/a	n/a	4.77e-01	1.280
1093889	ENSG00000134897	34130	BIVM	basic, immunoglobulin-like variable motif containing	54841	13	n/a	n/a	5.02e-01	1.280
1098540	ENSG00000165406	85685	MARCH8	membrane-associated ring finger (C3HC4) 8	220972	10	n/a	n/a	4.72e-01	1.280
1092566	ENSG00000125484	9195	GTF3C4	general transcription factor IIIC, polypeptide 4, 90kDa	9329	9	n/a	n/a	4.74e-01	1.280
1092110	ENSG00000121879	5258	PIK3CA	phosphoinositide-3-kinase, catalytic, alpha polypeptide	5290	3	n/a	n/a	4.83e-01	1.280
279707398	ENSG00000207392	0	SNORA20	small nucleolar RNA, H/ACA box 20	0	6	n/a	n/a	4.32e-01	1.280
1104455	ENSG00000197961	7631	ZNF121	zinc finger protein 121	7675	19	n/a	n/a	4.88e-01	1.280
1103144	ENSG00000186660	56600	ZFP91	zinc finger protein 91 homolog (mouse)	80829	11	n/a	n/a	4.77e-01	1.279
1104715	ENSG00000198742	36430	SMURF1	SMAD specific E3 ubiquitin protein ligase 1	57154	7	n/a	n/a	4.76e-01	1.279
1099372	ENSG00000168646	8255	AXIN2	axin 2	8313	17	n/a	n/a	4.43e-01	1.279
1099870	ENSG00000170832	157122779	USP32	ubiquitin specific peptidase 32	100506882	17	n/a	n/a	4.71e-01	1.279
279912953	ENSG00000236654	0	AC079780.3	AC079780.3	0	7	n/a	n/a	4.76e-01	1.279
1106062	ENSG00000214367	55246	HAUS3	HAUS augmin-like complex, subunit 3	79441	4	n/a	n/a	4.87e-01	1.279
279729356	ENSG00000214269	0	LGMNP1	legumain pseudogene 1	0	13	n/a	n/a	4.93e-01	1.279
1091048	ENSG00000113211	35413	PCDHB6	protocadherin beta 6	56130	5	n/a	n/a	4.73e-01	1.279
1090332	ENSG00000107738	40748	C10orf54	chromosome 10 open reading frame 54	64115	10	n/a	n/a	4.74e-01	1.279
1098528	ENSG00000165338	80302	HECTD2	HECT domain containing 2	143279	10	n/a	n/a	5.36e-01	1.279
1093790	ENSG00000134313	36771	KIDINS220	kinase D-interacting substrate, 220kDa	57498	2	n/a	n/a	4.94e-01	1.279
279925559	ENSG00000237729	0	AC002075.4	AC002075.4	0	7	n/a	n/a	4.71e-01	1.279
1096733	ENSG00000154678	5105	PDE1C	phosphodiesterase 1C, calmodulin-dependent 70kDa	5137	7	n/a	n/a	5.02e-01	1.278
1088277	ENSG00000077943	8450	ITGA8	integrin, alpha 8	8516	10	n/a	n/a	4.34e-01	1.278
1104486	ENSG00000198046	40577	ZNF667	zinc finger protein 667	63934	19	n/a	n/a	4.78e-01	1.278
1092426	ENSG00000124406	10249	ATP8A1	ATPase, aminophospholipid transporter (APLT), class I, type 8A, member 1	10396	4	n/a	n/a	5.12e-01	1.278
1087338	ENSG00000028203	34880	VEZT	vezatin, adherens junctions transmembrane protein	55591	12	n/a	n/a	4.80e-01	1.278
1097467	ENSG00000160716	1133	CHRNB2	cholinergic receptor, nicotinic, beta 2 (neuronal)	1141	1	n/a	n/a	4.40e-01	1.278
1091433	ENSG00000116138	23096	DNAJC16	DnaJ (Hsp40) homolog, subfamily C, member 16	23341	1	n/a	n/a	4.70e-01	1.278
1102983	ENSG00000186017	59114	ZNF566	zinc finger protein 566	84924	19	n/a	n/a	4.71e-01	1.278
1098885	ENSG00000166783	9521	KIAA0430	KIAA0430	9665	16	n/a	n/a	4.24e-01	1.278
1106233	ENSG00000215012	55483	C22orf29	chromosome 22 open reading frame 29	79680	22	n/a	n/a	4.74e-01	1.278
1097198	ENSG00000158711	1990	ELK4	ELK4, ETS-domain protein (SRF accessory protein 1)	2005	1	n/a	n/a	4.75e-01	1.278
1088982	ENSG00000099617	1930	EFNA2	ephrin-A2	1943	19	n/a	n/a	4.37e-01	1.278
1093571	ENSG00000132801	80159	ZSWIM3	zinc finger, SWIM-type containing 3	140831	20	n/a	n/a	4.74e-01	1.278
279755733	ENSG00000221767	1022995	MIR1307	microRNA 1307	100302174	10	n/a	n/a	4.67e-01	1.278
1092467	ENSG00000124613	110198	ZNF391	zinc finger protein 391	346157	6	n/a	n/a	5.28e-01	1.277
280126236	ENSG00000259052	0	AL157871.2	AL157871.2	0	14	n/a	n/a	4.70e-01	1.277
1097693	ENSG00000162458	34040	FBLIM1	filamin binding LIM protein 1	54751	1	n/a	n/a	4.80e-01	1.277
280043201	ENSG00000251823	0	5S_rRNA	5S ribosomal RNA	0	4	n/a	n/a	4.80e-01	1.277
1087153	ENSG00000011258	34088	MBTD1	mbt domain containing 1	54799	17	n/a	n/a	4.83e-01	1.277
1104302	ENSG00000197511	0	AL355149.1	AL355149.1	0	1	n/a	n/a	4.81e-01	1.277
1098703	ENSG00000166046	90277	TCP11L2	t-complex 11 (mouse)-like 2	255394	12	n/a	n/a	4.77e-01	1.277
1088005	ENSG00000070778	10940	PTPN21	protein tyrosine phosphatase, non-receptor type 21	11099	14	n/a	n/a	4.82e-01	1.277
1097146	ENSG00000158290	8389	CUL4B	cullin 4B	8450	X	n/a	n/a	4.78e-01	1.277
1099675	ENSG00000169951	60196	ZNF764	zinc finger protein 764	92595	16	n/a	n/a	4.91e-01	1.277
279797216	ENSG00000226245	128575	ZNF32-AS1	ZNF32 antisense RNA 1 (non-protein coding)	414197	10	n/a	n/a	4.71e-01	1.277
279704374	ENSG00000206870	0	U6	U6 spliceosomal RNA	0	14	n/a	n/a	4.90e-01	1.277
1096026	ENSG00000148468	85700	FAM171A1	family with sequence similarity 171, member A1	221061	10	n/a	n/a	4.54e-01	1.277
1096829	ENSG00000155640	25897	C10orf12	chromosome 10 open reading frame 12	26148	10	n/a	n/a	4.72e-01	1.277
1087912	ENSG00000068366	2167	ACSL4	acyl-CoA synthetase long-chain family member 4	2182	X	n/a	n/a	4.90e-01	1.277
1096944	ENSG00000156531	58505	PHF6	PHD finger protein 6	84295	X	n/a	n/a	4.82e-01	1.277
1099032	ENSG00000167333	34417	TRIM68	tripartite motif containing 68	55128	11	n/a	n/a	4.80e-01	1.277
279840050	ENSG00000230105	0	RP11-431N15.2	RP11-431N15.2	0	X	n/a	n/a	4.72e-01	1.277
1096249	ENSG00000150672	1728	DLG2	discs, large homolog 2 (Drosophila)	1740	11	n/a	n/a	4.90e-01	1.276
280106555	ENSG00000257556	0	RP11-44N21.1	RP11-44N21.1	0	14	n/a	n/a	4.90e-01	1.276
1099648	ENSG00000169860	4996	P2RY1	purinergic receptor P2Y, G-protein coupled, 1	5028	3	n/a	n/a	4.70e-01	1.276
1106788	ENSG00000224470	109982	ATXN1L	ataxin 1-like	342371	16	n/a	n/a	4.80e-01	1.276
1099097	ENSG00000167617	80686	CDC42EP5	CDC42 effector protein (Rho GTPase binding) 5	148170	19	n/a	n/a	4.52e-01	1.276
1098250	ENSG00000164244	79567	PRRC1	proline-rich coiled-coil 1	133619	5	n/a	n/a	5.26e-01	1.276
1098114	ENSG00000163877	55556	SNIP1	Smad nuclear interacting protein 1	79753	1	n/a	n/a	4.85e-01	1.276
1088084	ENSG00000072849	30492	DERL2	Der1-like domain family, member 2	51009	17	n/a	n/a	5.04e-01	1.276
279924184	ENSG00000237611	0	AL353898.3	AL353898.3	0	1	n/a	n/a	4.49e-01	1.276
1100689	ENSG00000174579	34456	MSL2	male-specific lethal 2 homolog (Drosophila)	55167	3	n/a	n/a	4.77e-01	1.276
279810377	ENSG00000227383	0	RP11-571F15.2	RP11-571F15.2	0	9	n/a	n/a	4.78e-01	1.276
1101147	ENSG00000176994	80120	SMCR8	Smith-Magenis syndrome chromosome region, candidate 8	140775	17	n/a	n/a	4.91e-01	1.276
1086988	ENSG00000006114	11115	SYNRG	synergin, gamma	11276	17	n/a	n/a	4.71e-01	1.276
1095071	ENSG00000141568	3582	FOXK2	forkhead box K2	3607	17	n/a	n/a	4.41e-01	1.276
279955114	ENSG00000241247	0	AC006378.3	AC006378.3	0	7	n/a	n/a	4.75e-01	1.275
279864405	ENSG00000232260	0	BTF3L4P1	basic transcription factor 3-like 4 pseudogene 1	0	21	n/a	n/a	4.48e-01	1.275
279751701	ENSG00000221055	1022951	MIR1302-3	microRNA 1302-3	100302128	2	n/a	n/a	4.85e-01	1.275
1087467	ENSG00000043355	7503	ZIC2	Zic family member 2	7546	13	n/a	n/a	4.44e-01	1.275
1097999	ENSG00000163539	22877	CLASP2	cytoplasmic linker associated protein 2	23122	3	n/a	n/a	5.04e-01	1.275
279924934	ENSG00000237667	109743	AC113607.1	AC113607.1	339822	2	n/a	n/a	4.80e-01	1.275
1094595	ENSG00000138463	59115	DIRC2	disrupted in renal carcinoma 2	84925	3	n/a	n/a	4.69e-01	1.275
1094687	ENSG00000139116	34894	KIF21A	kinesin family member 21A	55605	12	n/a	n/a	4.84e-01	1.275
279754207	ENSG00000221491	0	SNORA34	small nucleolar RNA, H/ACA box 34	0	12	n/a	n/a	4.73e-01	1.275
1101092	ENSG00000176749	8774	CDK5R1	cyclin-dependent kinase 5, regulatory subunit 1 (p35)	8851	17	n/a	n/a	4.38e-01	1.275
279833281	ENSG00000229473	0	RGS17P1	regulator of G-protein signaling 17 pseudogene 1	0	13	n/a	n/a	4.74e-01	1.275
1096202	ENSG00000149970	22622	CNKSR2	connector enhancer of kinase suppressor of Ras 2	22866	X	n/a	n/a	5.28e-01	1.275
279973816	ENSG00000243317	0	C7orf73	chromosome 7 open reading frame 73	0	7	n/a	n/a	4.86e-01	1.275
1087781	ENSG00000064999	23049	ANKS1A	ankyrin repeat and sterile alpha motif domain containing 1A	23294	6	n/a	n/a	4.38e-01	1.275
1089388	ENSG00000101342	80063	C20orf118	chromosome 20 open reading frame 118	140711	20	n/a	n/a	4.82e-01	1.274
280011145	ENSG00000249245	0	RP11-557J10.3	RP11-557J10.3	0	4	n/a	n/a	4.91e-01	1.274
1096634	ENSG00000153922	1097	CHD1	chromodomain helicase DNA binding protein 1	1105	5	n/a	n/a	4.72e-01	1.274
1100074	ENSG00000171608	5261	PIK3CD	phosphoinositide-3-kinase, catalytic, delta polypeptide	5293	1	n/a	n/a	4.47e-01	1.274
279475338	ENSG00000176761	0	AC069278.1	AC069278.1	0	19	n/a	n/a	4.78e-01	1.274
279781861	ENSG00000224914	0	RP11-322M19.2	RP11-322M19.2	0	10	n/a	n/a	4.81e-01	1.274
1096470	ENSG00000152443	94250	ZNF776	zinc finger protein 776	284309	19	n/a	n/a	5.07e-01	1.274
1087791	ENSG00000065243	5554	PKN2	protein kinase N2	5586	1	n/a	n/a	4.84e-01	1.274
1088029	ENSG00000071537	6364	SEL1L	sel-1 suppressor of lin-12-like (C. elegans)	6400	14	n/a	n/a	4.77e-01	1.274
1105732	ENSG00000212719	109648	C17orf51	chromosome 17 open reading frame 51	339263	17	n/a	n/a	4.24e-01	1.274
1089808	ENSG00000104442	34445	ARMC1	armadillo repeat containing 1	55156	8	n/a	n/a	4.84e-01	1.274
279715752	ENSG00000212172	0	U1	U1 spliceosomal RNA	0	12	n/a	n/a	4.76e-01	1.274
280065489	ENSG00000254064	157123025	CTD-2530N21.4	CTD-2530N21.4	100507071	8	n/a	n/a	4.76e-01	1.274
279884441	ENSG00000234009	0	AL049757.3	AL049757.3	0	22	n/a	n/a	4.68e-01	1.274
1102576	ENSG00000184368	90368	MAP7D2	MAP7 domain containing 2	256714	X	n/a	n/a	4.97e-01	1.274
1109011	ENSG00000241852	143198	C8orf58	chromosome 8 open reading frame 58	541565	8	n/a	n/a	4.91e-01	1.274
1092916	ENSG00000128294	8398	TPST2	tyrosylprotein sulfotransferase 2	8459	22	n/a	n/a	4.78e-01	1.274
280004330	ENSG00000248664	0	CTC-498J12.3	CTC-498J12.3	0	5	n/a	n/a	4.94e-01	1.274
1108458	ENSG00000235471	0	AL033532.1	Uncharacterized protein	0	1	n/a	n/a	4.40e-01	1.274
1100798	ENSG00000175175	22599	PPM1E	protein phosphatase, Mg2+/Mn2+ dependent, 1E	22843	17	n/a	n/a	4.72e-01	1.274
1096207	ENSG00000150054	80292	MPP7	membrane protein, palmitoylated 7 (MAGUK p55 subfamily member 7)	143098	10	n/a	n/a	4.73e-01	1.274
1090672	ENSG00000110427	25509	C11orf41	chromosome 11 open reading frame 41	25758	11	n/a	n/a	4.52e-01	1.274
279827853	ENSG00000228985	0	TRDD3	T cell receptor delta diversity 3	0	14	n/a	n/a	4.88e-01	1.274
279857025	ENSG00000231610	0	AC021021.1	AC021021.1	0	2	n/a	n/a	4.85e-01	1.273
1094652	ENSG00000138767	89687	CNOT6L	CCR4-NOT transcription complex, subunit 6-like	246175	4	n/a	n/a	4.70e-01	1.273
279661326	ENSG00000200543	0	7SK	7SK RNA	0	16	n/a	n/a	4.88e-01	1.273
280126195	ENSG00000259049	0	RP11-589M4.1	RP11-589M4.1	0	14	n/a	n/a	5.08e-01	1.273
1092866	ENSG00000127870	6017	RNF6	ring finger protein (C3H2C3 type) 6	6049	13	n/a	n/a	4.78e-01	1.273
1089639	ENSG00000103061	58349	SLC7A6OS	solute carrier family 7, member 6 opposite strand	84138	16	n/a	n/a	4.72e-01	1.273
1094259	ENSG00000136828	9505	RALGPS1	Ral GEF with PH domain and SH3 binding motif 1	9649	9	n/a	n/a	4.85e-01	1.273
279753206	ENSG00000221324	0	AL590787.1	AL590787.1	0	13	n/a	n/a	4.50e-01	1.273
1093747	ENSG00000134109	9551	EDEM1	ER degradation enhancer, mannosidase alpha-like 1	9695	3	n/a	n/a	4.69e-01	1.273
279971231	ENSG00000243015	0	AC025260.1	AC025260.1	0	12	n/a	n/a	4.82e-01	1.273
1102164	ENSG00000182700	149566	IGIP	IgA-inducing protein homolog (Bos taurus)	492311	5	n/a	n/a	4.71e-01	1.273
279833582	ENSG00000229497	0	AC005189.6	AC005189.6	0	7	n/a	n/a	4.81e-01	1.273
1092869	ENSG00000127914	9997	AKAP9	A kinase (PRKA) anchor protein (yotiao) 9	10142	7	n/a	n/a	4.52e-01	1.273
1096116	ENSG00000149289	59618	ZC3H12C	zinc finger CCCH-type containing 12C	85463	11	n/a	n/a	4.82e-01	1.273
1088052	ENSG00000072133	27075	RPS6KA6	ribosomal protein S6 kinase, 90kDa, polypeptide 6	27330	X	n/a	n/a	4.78e-01	1.273
1104770	ENSG00000198843	31194	RP11-392O18.1	Selenoprotein T	51714	3	n/a	n/a	4.48e-01	1.273
1088879	ENSG00000093183	8994	SEC22C	SEC22 vesicle trafficking protein homolog C (S. cerevisiae)	9117	3	n/a	n/a	4.79e-01	1.273
[truncated: 1 more rows]
