# Supplementary material for: Identification of the Molecular Events Involved in the Development of Prefrontal Cortex Through the Analysis of RNA-Seq Data From BrainSpan
Source: ASN Neuro. 2019 Jun 18;11:1759091419854627. doi: 10.1177/1759091419854627 (PMC6582306; doi:10.1177/1759091419854627)
Supplement: Supplemental Material1 - Supplemental material for Identification of the Molecular Events Involved in the Development of Prefrontal Cortex Through the Analysis of RNA-Seq Data From BrainSpan [file Supplemental_Material1.zip › OFC/OFC3/DEGs-3.csv]

id	name	gene-id	gene-symbol	gene-name	entrez-id	chromosome	start-position	end-position	p	fold-change
1101916	ENSG00000181495	0	AC026703.1	AC026703.1	0	5	n/a	n/a	6.95e-01	5.216
1091076	ENSG00000113389	4852	NPR3	natriuretic peptide receptor C/guanylate cyclase C (atrionatriuretic peptide receptor C)	4883	5	n/a	n/a	6.37e-01	5.160
1091286	ENSG00000115252	5104	PDE1A	phosphodiesterase 1A, calmodulin-dependent	5136	2	n/a	n/a	6.22e-01	4.354
1090601	ENSG00000109805	40784	NCAPG	non-SMC condensin I complex, subunit G	64151	4	n/a	n/a	5.67e-01	4.334
1088230	ENSG00000076716	2224	GPC4	glypican 4	2239	X	n/a	n/a	6.41e-01	4.145
1089261	ENSG00000100749	7400	VRK1	vaccinia related kinase 1	7443	14	n/a	n/a	5.43e-01	4.114
1103075	ENSG00000186369	0	RP11-355I22.3	RP11-355I22.3	0	14	n/a	n/a	4.89e-01	4.085
1095909	ENSG00000147488	9561	ST18	suppression of tumorigenicity 18 (breast carcinoma) (zinc finger protein)	9705	8	n/a	n/a	6.38e-01	3.995
1105945	ENSG00000213934	3030	HBG1	hemoglobin, gamma A	3047	11	n/a	n/a	5.09e-01	3.971
1098332	ENSG00000164543	9135	STK17A	serine/threonine kinase 17a	9263	7	n/a	n/a	4.92e-01	3.587
280115010	ENSG00000258403	0	RP11-355I22.6	RP11-355I22.6	0	14	n/a	n/a	4.82e-01	3.474
1094354	ENSG00000137252	3045	HCRTR2	hypocretin (orexin) receptor 2	3062	6	n/a	n/a	6.03e-01	3.395
1098198	ENSG00000164104	3128	HMGB2	high mobility group box 2	3148	4	n/a	n/a	5.04e-01	3.313
1099263	ENSG00000168209	33832	DDIT4	DNA-damage-inducible transcript 4	54541	10	n/a	n/a	4.58e-01	3.248
1091153	ENSG00000114115	5915	RBP1	retinol binding protein 1, cellular	5947	3	n/a	n/a	5.75e-01	3.238
1103988	ENSG00000196565	3031	HBG2	hemoglobin, gamma G	3048	11	n/a	n/a	4.44e-01	3.137
279730287	ENSG00000214389	0	RPS3AP26	ribosomal protein S3a pseudogene 26	0	7	n/a	n/a	4.49e-01	3.116
1099753	ENSG00000170312	978	CDK1	cyclin-dependent kinase 1	983	10	n/a	n/a	5.09e-01	3.116
1097992	ENSG00000163527	83650	STT3B	STT3, subunit of the oligosaccharyltransferase complex, homolog B (S. cerevisiae)	201595	3	n/a	n/a	6.36e-01	3.115
1103210	ENSG00000186960	122797	C14orf23	chromosome 14 open reading frame 23	387978	14	n/a	n/a	6.40e-01	3.110
1100668	ENSG00000174469	25796	CNTNAP2	contactin associated protein-like 2	26047	7	n/a	n/a	4.53e-01	3.070
1091807	ENSG00000119471	58473	HSDL2	hydroxysteroid dehydrogenase like 2	84263	9	n/a	n/a	6.30e-01	3.041
1106070	ENSG00000214401	159020	AC217773.1	AC217773.1	644246	17	n/a	n/a	4.95e-01	3.026
1093963	ENSG00000135333	2030	EPHA7	EPH receptor A7	2045	6	n/a	n/a	6.24e-01	2.957
1091073	ENSG00000113369	36834	ARRDC3	arrestin domain containing 3	57561	5	n/a	n/a	4.70e-01	2.952
1093828	ENSG00000134532	6620	SOX5	SRY (sex determining region Y)-box 5	6660	12	n/a	n/a	5.11e-01	2.950
1101367	ENSG00000178177	90182	LCORL	ligand dependent nuclear receptor corepressor-like	254251	4	n/a	n/a	5.65e-01	2.939
1087046	ENSG00000007350	8224	TKTL1	transketolase-like 1	8277	X	n/a	n/a	4.82e-01	2.916
1104758	ENSG00000198826	9680	ARHGAP11A	Rho GTPase activating protein 11A	9824	15	n/a	n/a	5.41e-01	2.903
279996562	ENSG00000247828	157121485	CTC-358I24.1	CTC-358I24.1	100505894	5	n/a	n/a	4.91e-01	2.859
1101544	ENSG00000179172	110040	HNRNPCL1	heterogeneous nuclear ribonucleoprotein C-like 1	343069	1	n/a	n/a	4.47e-01	2.859
280069987	ENSG00000254376	0	SOX5P	SRY (sex determining region Y)-box 5 pseudogene	0	8	n/a	n/a	5.17e-01	2.839
1099653	ENSG00000169877	30808	AHSP	alpha hemoglobin stabilizing protein	51327	16	n/a	n/a	4.74e-01	2.834
1099264	ENSG00000168214	3495	RBPJ	recombination signal binding protein for immunoglobulin kappa J region	3516	4	n/a	n/a	6.51e-01	2.815
1089683	ENSG00000103316	1417	CRYM	crystallin, mu	1428	16	n/a	n/a	5.78e-01	2.809
1092803	ENSG00000127241	5616	MASP1	mannan-binding lectin serine peptidase 1 (C4/C2 activating component of Ra-reactive factor)	5648	3	n/a	n/a	4.74e-01	2.802
1091968	ENSG00000120594	59088	PLXDC2	plexin domain containing 2	84898	10	n/a	n/a	5.14e-01	2.782
1088724	ENSG00000089685	329	BIRC5	baculoviral IAP repeat containing 5	332	17	n/a	n/a	5.53e-01	2.780
279893236	ENSG00000234782	0	RP11-442A13.1	RP11-442A13.1	0	9	n/a	n/a	4.72e-01	2.773
1100427	ENSG00000173208	222	ABCD2	ATP-binding cassette, sub-family D (ALD), member 2	225	12	n/a	n/a	6.32e-01	2.771
279787979	ENSG00000225471	0	RP11-262D11.2	RP11-262D11.2	0	X	n/a	n/a	4.68e-01	2.747
1098894	ENSG00000166803	9624	KIAA0101	KIAA0101	9768	15	n/a	n/a	6.41e-01	2.741
1104772	ENSG00000198846	9616	TOX	thymocyte selection-associated high mobility group box	9760	8	n/a	n/a	4.70e-01	2.728
280115622	ENSG00000258445	0	RP11-307P22.1	RP11-307P22.1	0	14	n/a	n/a	5.19e-01	2.711
1100212	ENSG00000172209	2828	GPR22	G protein-coupled receptor 22	2845	7	n/a	n/a	6.37e-01	2.697
1093398	ENSG00000131747	7110	TOP2A	topoisomerase (DNA) II alpha 170kDa	7153	17	n/a	n/a	4.92e-01	2.692
279723829	ENSG00000213661	0	RP11-510I6.2	RP11-510I6.2	0	5	n/a	n/a	4.48e-01	2.674
1105625	ENSG00000206052	85633	DOK6	docking protein 6	220164	18	n/a	n/a	5.72e-01	2.674
1095632	ENSG00000145431	35319	PDGFC	platelet derived growth factor C	56034	4	n/a	n/a	5.82e-01	2.662
1092341	ENSG00000123975	1155	CKS2	CDC28 protein kinase regulatory subunit 2	1164	9	n/a	n/a	4.49e-01	2.656
1093683	ENSG00000133636	4891	NTS	neurotensin	4922	12	n/a	n/a	5.03e-01	2.646
279074280	ENSG00000137970	0	RP11-122C9.1	RP11-122C9.1	0	1	n/a	n/a	4.47e-01	2.638
1094333	ENSG00000137142	110241	IGFBPL1	insulin-like growth factor binding protein-like 1	347252	9	n/a	n/a	6.27e-01	2.637
1092798	ENSG00000127152	41443	BCL11B	B-cell CLL/lymphoma 11B (zinc finger protein)	64919	14	n/a	n/a	5.21e-01	2.634
1091217	ENSG00000114744	30604	COMMD2	COMM domain containing 2	51122	3	n/a	n/a	5.10e-01	2.631
1095988	ENSG00000148219	23000	ASTN2	astrotactin 2	23245	9	n/a	n/a	5.73e-01	2.630
1103815	ENSG00000196104	30343	SPOCK3	sparc/osteonectin, cwcv and kazal-like domains proteoglycan (testican) 3	50859	4	n/a	n/a	4.75e-01	2.624
1095952	ENSG00000147862	4755	NFIB	nuclear factor I/B	4781	9	n/a	n/a	5.66e-01	2.623
1104813	ENSG00000198918	6138	RPL39	ribosomal protein L39	6170	X	n/a	n/a	4.46e-01	2.621
1101909	ENSG00000181449	6617	SOX2	SRY (sex determining region Y)-box 2	6657	3	n/a	n/a	4.77e-01	2.614
279488699	ENSG00000178429	0	RPS3AP5	ribosomal protein S3A pseudogene 5	0	10	n/a	n/a	4.71e-01	2.606
1099242	ENSG00000168078	35160	PBK	PDZ binding kinase	55872	8	n/a	n/a	5.06e-01	2.606
1102485	ENSG00000184005	90352	ST6GALNAC3	ST6 (alpha-N-acetyl-neuraminyl-2,3-beta-galactosyl-1,3)-N-acetylgalactosaminide alpha-2,6-sialyltransferase 3	256435	1	n/a	n/a	5.64e-01	2.601
1095640	ENSG00000145526	1011	CDH18	cadherin 18, type 2	1016	5	n/a	n/a	5.19e-01	2.599
1091374	ENSG00000115738	3378	ID2	inhibitor of DNA binding 2, dominant negative helix-loop-helix protein	3398	2	n/a	n/a	5.23e-01	2.585
1095294	ENSG00000143324	9089	XPR1	xenotropic and polytropic retrovirus receptor 1	9213	1	n/a	n/a	6.41e-01	2.580
279751091	ENSG00000220842	0	RP11-572P18.1	RP11-572P18.1	0	10	n/a	n/a	4.78e-01	2.578
1093862	ENSG00000134758	30925	RNF138	ring finger protein 138	51444	18	n/a	n/a	4.73e-01	2.573
279630154	ENSG00000197805	0	BX649597.1	BX649597.1	0	9	n/a	n/a	5.72e-01	2.568
1089788	ENSG00000104332	6386	SFRP1	secreted frizzled-related protein 1	6422	8	n/a	n/a	4.75e-01	2.556
1096487	ENSG00000152558	77624	TMEM123	transmembrane protein 123	114908	11	n/a	n/a	4.55e-01	2.555
1093842	ENSG00000134595	6618	SOX3	SRY (sex determining region Y)-box 3	6658	X	n/a	n/a	4.80e-01	2.551
279790000	ENSG00000225630	0	MTND2P28	MT-ND2 pseudogene 28	0	1	n/a	n/a	2.63e-01	2.533
1097038	ENSG00000157368	80520	IL34	interleukin 34	146433	16	n/a	n/a	5.88e-01	2.520
279924956	ENSG00000237668	0	WI2-80423F1.1	WI2-80423F1.1	0	22	n/a	n/a	4.49e-01	2.512
1087300	ENSG00000023697	30553	DERA	deoxyribose-phosphate aldolase (putative)	51071	12	n/a	n/a	5.05e-01	2.511
1091406	ENSG00000115963	387	RND3	Rho family GTPase 3	390	2	n/a	n/a	5.77e-01	2.510
1092487	ENSG00000124766	6619	SOX4	SRY (sex determining region Y)-box 4	6659	6	n/a	n/a	4.89e-01	2.508
279887415	ENSG00000234286	0	AC006026.13	AC006026.13	0	7	n/a	n/a	4.46e-01	2.506
279784527	ENSG00000225159	0	RP11-40H20.2	RP11-40H20.2	0	1	n/a	n/a	4.72e-01	2.506
1098051	ENSG00000163682	6101	RPL9	ribosomal protein L9	6133	4	n/a	n/a	4.53e-01	2.495
1103573	ENSG00000188517	58771	COL25A1	collagen, type XXV, alpha 1	84570	4	n/a	n/a	6.36e-01	2.482
1095219	ENSG00000142871	3471	CYR61	cysteine-rich, angiogenic inducer, 61	3491	1	n/a	n/a	4.73e-01	2.473
1098202	ENSG00000164109	4060	MAD2L1	MAD2 mitotic arrest deficient-like 1 (yeast)	4085	4	n/a	n/a	4.74e-01	2.469
1097048	ENSG00000157456	9010	CCNB2	cyclin B2	9133	15	n/a	n/a	5.64e-01	2.457
1095623	ENSG00000145386	885	CCNA2	cyclin A2	890	4	n/a	n/a	5.08e-01	2.455
279795418	ENSG00000226084	0	RP4-706A16.3	RP4-706A16.3	0	1	n/a	n/a	4.56e-01	2.450
1095926	ENSG00000147604	6097	RPL7	ribosomal protein L7	6129	8	n/a	n/a	4.87e-01	2.446
1106008	ENSG00000214182	0	PTMAP5	prothymosin, alpha pseudogene 5	0	13	n/a	n/a	4.72e-01	2.446
1093065	ENSG00000129521	76550	EGLN3	egl nine homolog 3 (C. elegans)	112399	14	n/a	n/a	5.14e-01	2.443
1108368	ENSG00000234797	0	RPS3AP6	ribosomal protein S3A pseudogene 6	0	15	n/a	n/a	4.72e-01	2.434
1101115	ENSG00000176890	7255	TYMS	thymidylate synthetase	7298	18	n/a	n/a	5.48e-01	2.428
1098341	ENSG00000164600	40610	NEUROD6	neurogenic differentiation 6	63974	7	n/a	n/a	4.82e-01	2.426
1101781	ENSG00000180730	122773	SHISA2	shisa homolog 2 (Xenopus laevis)	387914	13	n/a	n/a	4.51e-01	2.425
1087607	ENSG00000054803	80041	CBLN4	cerebellin 4 precursor	140689	20	n/a	n/a	5.43e-01	2.424
279818487	ENSG00000228158	0	TLE1P1	transducin-like enhancer of split 1 pseudogene 1	0	X	n/a	n/a	6.51e-01	2.421
1100127	ENSG00000171848	6208	RRM2	ribonucleotide reductase M2	6241	2	n/a	n/a	5.21e-01	2.420
280131168	ENSG00000259340	0	CTD-2027G2.1	CTD-2027G2.1	0	15	n/a	n/a	4.71e-01	2.420
1100793	ENSG00000175155	122956	YPEL2	yippee-like 2 (Drosophila)	388403	17	n/a	n/a	5.67e-01	2.419
279894362	ENSG00000234882	0	EIF3EP1	eukaryotic translation initiation factor 3, subunit E pseudogene 1	0	6	n/a	n/a	4.74e-01	2.417
1091601	ENSG00000117399	986	CDC20	cell division cycle 20 homolog (S. cerevisiae)	991	1	n/a	n/a	6.36e-01	2.415
1094539	ENSG00000138160	3807	KIF11	kinesin family member 11	3832	10	n/a	n/a	5.17e-01	2.414
1102132	ENSG00000182568	6270	SATB1	SATB homeobox 1	6304	3	n/a	n/a	5.82e-01	2.412
1100210	ENSG00000172201	3380	ID4	inhibitor of DNA binding 4, dominant negative helix-loop-helix protein	3400	6	n/a	n/a	4.77e-01	2.411
1099571	ENSG00000169504	25681	CLIC4	chloride intracellular channel 4	25932	1	n/a	n/a	5.24e-01	2.407
279862113	ENSG00000232042	0	RP11-45J1.1	RP11-45J1.1	0	X	n/a	n/a	4.48e-01	2.406
279833393	ENSG00000229478	0	RP4-718N17.1	RP4-718N17.1	0	7	n/a	n/a	5.18e-01	2.405
279925806	ENSG00000237748	0	UQCRBP1	ubiquinol-cytochrome c reductase binding protein pseudogene 1	0	X	n/a	n/a	4.65e-01	2.401
1095318	ENSG00000143401	57293	ANP32E	acidic (leucine-rich) nuclear phosphoprotein 32 family, member E	81611	1	n/a	n/a	4.82e-01	2.399
1094606	ENSG00000138604	25784	GLCE	glucuronic acid epimerase	26035	15	n/a	n/a	6.42e-01	2.389
1088541	ENSG00000085719	8816	CPNE3	copine III	8895	8	n/a	n/a	6.55e-01	2.385
1086943	ENSG00000005108	85821	THSD7A	thrombospondin, type I, domain containing 7A	221981	7	n/a	n/a	5.19e-01	2.384
279786059	ENSG00000225282	0	AP000350.6	AP000350.6	0	22	n/a	n/a	6.35e-01	2.382
1100775	ENSG00000175063	10907	UBE2C	ubiquitin-conjugating enzyme E2C	11065	20	n/a	n/a	5.74e-01	2.377
279711594	ENSG00000211502	0	MIR675	microRNA 675	0	11	n/a	n/a	4.49e-01	2.373
1096578	ENSG00000153266	34368	FEZF2	FEZ family zinc finger 2	55079	3	n/a	n/a	5.07e-01	2.373
1090869	ENSG00000111875	25591	ASF1A	ASF1 anti-silencing function 1 homolog A (S. cerevisiae)	25842	6	n/a	n/a	5.11e-01	2.371
1093628	ENSG00000133112	7135	TPT1	tumor protein, translationally-controlled 1	7178	13	n/a	n/a	4.78e-01	2.363
1099674	ENSG00000169946	23169	ZFPM2	zinc finger protein, multitype 2	23414	8	n/a	n/a	5.67e-01	2.361
279745688	ENSG00000217027	0	RP1-83M4.2	RP1-83M4.2	0	6	n/a	n/a	4.71e-01	2.356
1097850	ENSG00000163032	7404	VSNL1	visinin-like 1	7447	2	n/a	n/a	4.74e-01	2.351
1087787	ENSG00000065135	2756	GNAI3	guanine nucleotide binding protein (G protein), alpha inhibiting activity polypeptide 3	2773	1	n/a	n/a	5.37e-01	2.343
1094628	ENSG00000138670	81098	RASGEF1B	RasGEF domain family, member 1B	153020	4	n/a	n/a	4.87e-01	2.341
1089800	ENSG00000104408	3621	EIF3E	eukaryotic translation initiation factor 3, subunit E	3646	8	n/a	n/a	4.71e-01	2.340
279955171	ENSG00000241255	0	RP1-89D4.1	RP1-89D4.1	0	11	n/a	n/a	4.92e-01	2.339
1106090	ENSG00000214485	0	CTB-13H5.1	CTB-13H5.1	0	5	n/a	n/a	4.74e-01	2.333
279816554	ENSG00000227965	0	AC098592.6	AC098592.6	0	7	n/a	n/a	5.04e-01	2.330
1107172	ENSG00000227081	0	RP11-543P15.1	RP11-543P15.1	0	12	n/a	n/a	4.67e-01	2.325
1096573	ENSG00000153234	4898	NR4A2	nuclear receptor subfamily 4, group A, member 2	4929	2	n/a	n/a	5.03e-01	2.324
1094204	ENSG00000136518	83	ACTL6A	actin-like 6A	86	3	n/a	n/a	6.43e-01	2.320
279928040	ENSG00000237931	0	RP11-469E19.1	RP11-469E19.1	0	X	n/a	n/a	5.32e-01	2.318
1099534	ENSG00000169313	41377	P2RY12	purinergic receptor P2Y, G-protein coupled, 12	64805	3	n/a	n/a	4.79e-01	2.317
279773946	ENSG00000224224	0	RP3-499B10.5	RP3-499B10.5	0	X	n/a	n/a	5.20e-01	2.306
1105177	ENSG00000204525	3089	HLA-C	major histocompatibility complex, class I, C	3107	6	n/a	n/a	4.47e-01	2.304
280107497	ENSG00000257664	0	RSL24D1P5	ribosomal L24 domain containing 1 pseudogene 5	0	12	n/a	n/a	4.72e-01	2.304
1091169	ENSG00000114315	3260	HES1	hairy and enhancer of split 1, (Drosophila)	3280	3	n/a	n/a	4.48e-01	2.301
1086873	ENSG00000001167	4769	NFYA	nuclear transcription factor Y, alpha	4800	6	n/a	n/a	6.04e-01	2.299
280024246	ENSG00000250290	0	CTC-820M8.1	CTC-820M8.1	0	8	n/a	n/a	5.05e-01	2.298
1090599	ENSG00000109790	30570	KLHL5	kelch-like 5 (Drosophila)	51088	4	n/a	n/a	6.40e-01	2.296
1088391	ENSG00000080986	10256	NDC80	NDC80 homolog, kinetochore complex component (S. cerevisiae)	10403	18	n/a	n/a	5.16e-01	2.295
1088884	ENSG00000094796	3856	KRT31	keratin 31	3881	17	n/a	n/a	4.77e-01	2.292
1101502	ENSG00000178999	9088	AURKB	aurora kinase B	9212	17	n/a	n/a	5.76e-01	2.289
280097769	ENSG00000256663	0	RP11-424C20.2	RP11-424C20.2	0	12	n/a	n/a	6.27e-01	2.289
279470330	ENSG00000176054	0	RPL23P2	ribosomal protein L23 pseudogene 2	0	21	n/a	n/a	4.70e-01	2.288
1093602	ENSG00000132970	10652	WASF3	WAS protein family, member 3	10810	13	n/a	n/a	5.60e-01	2.288
279766427	ENSG00000223640	0	RP11-734K21.1	RP11-734K21.1	0	2	n/a	n/a	4.73e-01	2.288
1109164	ENSG00000244734	3026	HBB	hemoglobin, beta	3043	11	n/a	n/a	4.49e-01	2.286
279800531	ENSG00000226532	0	RP5-1052M9.1	RP5-1052M9.1	0	X	n/a	n/a	4.72e-01	2.283
1088793	ENSG00000091129	4866	NRCAM	neuronal cell adhesion molecule	4897	7	n/a	n/a	4.78e-01	2.279
1089466	ENSG00000101871	4256	MID1	midline 1 (Opitz/BBB syndrome)	4281	X	n/a	n/a	6.40e-01	2.278
280134130	ENSG00000259506	0	RP11-352D13.3	RP11-352D13.3	0	15	n/a	n/a	5.20e-01	2.278
1087321	ENSG00000026025	7388	VIM	vimentin	7431	10	n/a	n/a	4.72e-01	2.275
279898297	ENSG00000235226	0	RP11-419N10.5	RP11-419N10.5	0	1	n/a	n/a	4.92e-01	2.273
279854094	ENSG00000231357	0	AC006028.11	AC006028.11	0	7	n/a	n/a	4.65e-01	2.269
279876044	ENSG00000233287	0	AC009362.2	AC009362.2	0	7	n/a	n/a	4.47e-01	2.266
279500932	ENSG00000180211	0	RP1-278E11.3	RP1-278E11.3	0	6	n/a	n/a	4.54e-01	2.261
280066574	ENSG00000254138	0	RP11-152K4.2	RP11-152K4.2	0	5	n/a	n/a	5.56e-01	2.260
279850084	ENSG00000231007	0	CDC20P1	cell division cycle 20 homolog (S. cerevisiae) pseudogene 1	0	9	n/a	n/a	5.58e-01	2.259
1101196	ENSG00000177283	8267	FZD8	frizzled family receptor 8	8325	10	n/a	n/a	4.73e-01	2.259
1094578	ENSG00000138386	4638	NAB1	NGFI-A binding protein 1 (EGR1 binding protein 1)	4664	2	n/a	n/a	5.14e-01	2.258
280096849	ENSG00000256558	0	RP11-713B9.1	RP11-713B9.1	0	11	n/a	n/a	4.74e-01	2.256
1097153	ENSG00000158373	3000	HIST1H2BD	histone cluster 1, H2bd	3017	6	n/a	n/a	5.31e-01	2.255
279858979	ENSG00000231779	0	RP4-594I10.2	RP4-594I10.2	0	1	n/a	n/a	4.73e-01	2.251
279750201	ENSG00000220105	0	RP11-307I14.2	RP11-307I14.2	0	9	n/a	n/a	5.16e-01	2.251
279854762	ENSG00000231416	0	RP11-422P24.9	RP11-422P24.9	0	1	n/a	n/a	4.82e-01	2.249
1096443	ENSG00000152240	77651	HAUS1	HAUS augmin-like complex, subunit 1	115106	18	n/a	n/a	4.91e-01	2.244
279808421	ENSG00000227203	0	SUB1P1	SUB1 homolog (S. cerevisiae) pseudogene 1	0	8	n/a	n/a	4.73e-01	2.244
1088858	ENSG00000092621	25976	PHGDH	phosphoglycerate dehydrogenase	26227	1	n/a	n/a	6.43e-01	2.242
279938556	ENSG00000239268	0	RP11-384F7.2	RP11-384F7.2	0	3	n/a	n/a	4.84e-01	2.238
1093024	ENSG00000129195	33769	FAM64A	family with sequence similarity 64, member A	54478	17	n/a	n/a	5.68e-01	2.238
1100259	ENSG00000172380	35255	GNG12	guanine nucleotide binding protein (G protein), gamma 12	55970	1	n/a	n/a	4.94e-01	2.237
279974667	ENSG00000243404	0	RP11-13J17.1	RP11-13J17.1	0	15	n/a	n/a	4.72e-01	2.237
1105944	ENSG00000213931	3029	HBE1	hemoglobin, epsilon 1	3046	11	n/a	n/a	4.49e-01	2.229
279747276	ENSG00000218069	0	RSL24D1P1	ribosomal L24 domain containing 1 pseudogene 1	0	6	n/a	n/a	4.77e-01	2.227
279727004	ENSG00000214018	0	RRM2P3	ribonucleotide reductase M2 polypeptide pseudogene 3	0	X	n/a	n/a	5.64e-01	2.226
1091559	ENSG00000117020	9856	AKT3	v-akt murine thymoma viral oncogene homolog 3 (protein kinase B, gamma)	10000	1	n/a	n/a	5.80e-01	2.226
1092001	ENSG00000120802	7069	TMPO	thymopoietin	7112	12	n/a	n/a	5.22e-01	2.223
279778116	ENSG00000224578	0	AC084058.1	AC084058.1	0	16	n/a	n/a	4.77e-01	2.222
1098346	ENSG00000164611	9107	PTTG1	pituitary tumor-transforming 1	9232	5	n/a	n/a	5.96e-01	2.218
279925078	ENSG00000237676	0	AC138972.1	AC138972.1	0	3	n/a	n/a	4.49e-01	2.217
1094137	ENSG00000136149	0	RPL13AP25	ribosomal protein L13a pseudogene 25	0	13	n/a	n/a	4.81e-01	2.216
1108758	ENSG00000237456	0	RP11-154D3.1	RP11-154D3.1	0	3	n/a	n/a	4.72e-01	2.215
1102229	ENSG00000182985	23458	CADM1	cell adhesion molecule 1	23705	11	n/a	n/a	5.05e-01	2.212
279846111	ENSG00000230620	0	RP11-367H5.7	RP11-367H5.7	0	10	n/a	n/a	4.89e-01	2.211
279947983	ENSG00000240366	0	RP11-69H7.1	RP11-69H7.1	0	15	n/a	n/a	4.50e-01	2.209
1101095	ENSG00000176769	90359	TCERG1L	transcription elongation regulator 1-like	256536	10	n/a	n/a	5.09e-01	2.208
1105653	ENSG00000206172	3022	HBA1	hemoglobin, alpha 1	3039	16	n/a	n/a	4.76e-01	2.208
1088442	ENSG00000082397	22891	EPB41L3	erythrocyte membrane protein band 4.1-like 3	23136	18	n/a	n/a	4.99e-01	2.206
279740571	ENSG00000215482	0	CALM2P3	calmodulin 2 pseudogene 3	0	13	n/a	n/a	4.74e-01	2.200
279787991	ENSG00000225472	0	RP11-120J1.1	RP11-120J1.1	0	9	n/a	n/a	5.07e-01	2.199
1087962	ENSG00000069956	5565	MAPK6	mitogen-activated protein kinase 6	5597	15	n/a	n/a	6.03e-01	2.195
279902641	ENSG00000235655	134055	H3F3AP4	H3 histone, family 3A, pseudogene 4	440926	2	n/a	n/a	5.16e-01	2.194
1090738	ENSG00000111052	8748	LIN7A	lin-7 homolog A (C. elegans)	8825	12	n/a	n/a	4.81e-01	2.193
279829743	ENSG00000229165	0	GDI2P1	GDP dissociation inhibitor 2 pseudogene 1	0	7	n/a	n/a	6.24e-01	2.193
1091758	ENSG00000118946	26998	PCDH17	protocadherin 17	27253	13	n/a	n/a	4.53e-01	2.192
280114210	ENSG00000258357	0	RP11-778J16.2	RP11-778J16.2	0	12	n/a	n/a	5.37e-01	2.182
1094451	ENSG00000137804	30685	NUSAP1	nucleolar and spindle associated protein 1	51203	15	n/a	n/a	4.71e-01	2.180
1105797	ENSG00000213005	26003	PTTG3P	pituitary tumor-transforming 3, pseudogene	26255	8	n/a	n/a	5.17e-01	2.177
1096799	ENSG00000155304	6742	HSPA13	heat shock protein 70kDa family, member 13	6782	21	n/a	n/a	4.89e-01	2.176
279999419	ENSG00000248272	0	AL593851.1	AL593851.1	0	9	n/a	n/a	4.82e-01	2.174
279600014	ENSG00000196205	0	EEF1A1P5	eukaryotic translation elongation factor 1 alpha 1 pseudogene 5	0	9	n/a	n/a	4.81e-01	2.174
1096445	ENSG00000152253	36679	SPC25	SPC25, NDC80 kinetochore complex component, homolog (S. cerevisiae)	57405	2	n/a	n/a	5.05e-01	2.172
279939188	ENSG00000239345	0	HNRNPA1P26	heterogeneous nuclear ribonucleoprotein A1 pseudogene 26	0	X	n/a	n/a	4.72e-01	2.171
1088400	ENSG00000081138	1000	CDH7	cadherin 7, type 2	1005	18	n/a	n/a	4.60e-01	2.170
279731191	ENSG00000214535	0	RPS15AP1	ribosomal protein S15a pseudogene 1	0	20	n/a	n/a	4.78e-01	2.169
279725962	ENSG00000213939	0	RP11-314A20.1	RP11-314A20.1	0	17	n/a	n/a	4.51e-01	2.167
1090373	ENSG00000108018	77539	SORCS1	sortilin-related VPS10 domain containing receptor 1	114815	10	n/a	n/a	4.46e-01	2.167
279710044	ENSG00000207928	1013209	MIR632	microRNA 632	693217	17	n/a	n/a	4.71e-01	2.166
279749168	ENSG00000219451	85877	AC005251.3	AC005251.3	222901	7	n/a	n/a	4.49e-01	2.166
280010734	ENSG00000249207	0	RP11-360F5.1	RP11-360F5.1	0	4	n/a	n/a	6.27e-01	2.164
1095630	ENSG00000145425	6156	RPS3A	ribosomal protein S3A	6189	4	n/a	n/a	4.77e-01	2.159
279895312	ENSG00000234961	0	RP11-124N14.3	RP11-124N14.3	0	10	n/a	n/a	4.76e-01	2.159
1087096	ENSG00000008988	6191	RPS20	ribosomal protein S20	6224	8	n/a	n/a	4.73e-01	2.156
1099609	ENSG00000169684	1130	CHRNA5	cholinergic receptor, nicotinic, alpha 5	1138	15	n/a	n/a	8.29e-01	2.156
280120678	ENSG00000258734	0	RP11-112J1.3	RP11-112J1.3	0	14	n/a	n/a	6.11e-01	2.155
279906455	ENSG00000236035	0	RP11-90O23.1	RP11-90O23.1	0	1	n/a	n/a	4.74e-01	2.153
279721292	ENSG00000213371	0	NAP1L1P3	nucleosome assembly protein 1-like 1 pseudogene 3	0	3	n/a	n/a	4.49e-01	2.151
1096939	ENSG00000156508	1902	EEF1A1	eukaryotic translation elongation factor 1 alpha 1	1915	6	n/a	n/a	6.41e-01	2.150
279884024	ENSG00000233971	0	AC067950.1	AC067950.1	0	2	n/a	n/a	5.05e-01	2.149
1103731	ENSG00000189108	26028	IL1RAPL2	interleukin 1 receptor accessory protein-like 2	26280	X	n/a	n/a	5.35e-01	2.147
279914856	ENSG00000236813	0	BTF3P8	basic transcription factor 3 pseudogene 8	0	X	n/a	n/a	4.60e-01	2.144
279882622	ENSG00000233859	0	ADH5P4	alcohol dehydrogenase 5 (class III), chi polypeptide, pseudogene 4	0	6	n/a	n/a	5.40e-01	2.143
279592659	ENSG00000188985	0	AC016839.1	AC016839.1	0	18	n/a	n/a	5.66e-01	2.143
1089213	ENSG00000100526	1027	CDKN3	cyclin-dependent kinase inhibitor 3	1033	14	n/a	n/a	5.07e-01	2.142
280100200	ENSG00000256968	0	AL354707.1	AL354707.1	0	9	n/a	n/a	4.74e-01	2.142
1092762	ENSG00000126787	9643	DLGAP5	discs, large (Drosophila) homolog-associated protein 5	9787	14	n/a	n/a	5.05e-01	2.141
279949301	ENSG00000240509	0	CTC-788C1.1	CTC-788C1.1	0	8	n/a	n/a	4.45e-01	2.140
279959006	ENSG00000241680	0	RPL31P49	ribosomal protein L31 pseudogene 49	0	12	n/a	n/a	4.51e-01	2.138
1087514	ENSG00000048540	35172	LMO3	LIM domain only 3 (rhombotin-like 2)	55885	12	n/a	n/a	6.33e-01	2.134
279880469	ENSG00000233662	0	CALM2P4	calmodulin 2 pseudogene 4	0	13	n/a	n/a	4.47e-01	2.134
1095620	ENSG00000145365	60199	TIFA	TRAF-interacting protein with forkhead-associated domain	92610	4	n/a	n/a	4.82e-01	2.134
280069933	ENSG00000254373	0	RP11-34P1.2	RP11-34P1.2	0	5	n/a	n/a	4.46e-01	2.129
1088185	ENSG00000075426	2339	FOSL2	FOS-like antigen 2	2355	2	n/a	n/a	4.51e-01	2.128
1090944	ENSG00000112312	30535	GMNN	geminin, DNA replication inhibitor	51053	6	n/a	n/a	5.05e-01	2.127
1093945	ENSG00000135241	30130	PNPLA8	patatin-like phospholipase domain containing 8	50640	7	n/a	n/a	4.91e-01	2.124
280031338	ENSG00000250853	0	CTD-2331H7.1	CTD-2331H7.1	0	5	n/a	n/a	5.42e-01	2.123
1096461	ENSG00000152402	2960	GUCY1A2	guanylate cyclase 1, soluble, alpha 2	2977	11	n/a	n/a	4.71e-01	2.122
1091347	ENSG00000115548	35106	KDM3A	lysine (K)-specific demethylase 3A	55818	2	n/a	n/a	5.15e-01	2.121
1086937	ENSG00000005022	289	SLC25A5	solute carrier family 25 (mitochondrial carrier; adenine nucleotide translocator), member 5	292	X	n/a	n/a	5.43e-01	2.117
1107902	ENSG00000231824	151158	C18orf42	chromosome 18 open reading frame 42	642597	18	n/a	n/a	4.80e-01	2.116
1100774	ENSG00000175061	79057	C17orf76-AS1	C17orf76 antisense RNA 1 (non-protein coding)	125144	17	n/a	n/a	4.47e-01	2.114
1095384	ENSG00000143742	6686	SRP9	signal recognition particle 9kDa	6726	1	n/a	n/a	4.71e-01	2.113
1087359	ENSG00000031691	34455	CENPQ	centromere protein Q	55166	6	n/a	n/a	4.74e-01	2.113
279822429	ENSG00000228502	0	EEF1A1P11	eukaryotic translation elongation factor 1 alpha 1 pseudogene 11	0	1	n/a	n/a	4.50e-01	2.113
1094693	ENSG00000139146	37330	FAM60A	family with sequence similarity 60, member A	58516	12	n/a	n/a	4.73e-01	2.112
279956702	ENSG00000241431	0	RP11-17A4.1	RP11-17A4.1	0	8	n/a	n/a	4.47e-01	2.111
279979244	ENSG00000243802	0	RP11-390K5.1	RP11-390K5.1	0	11	n/a	n/a	4.73e-01	2.111
280029027	ENSG00000250669	0	RP11-83M16.3	RP11-83M16.3	0	5	n/a	n/a	6.32e-01	2.109
279750021	ENSG00000219870	0	RP11-430A19.2	RP11-430A19.2	0	X	n/a	n/a	4.74e-01	2.109
1089452	ENSG00000101752	36807	MIB1	mindbomb homolog 1 (Drosophila)	57534	18	n/a	n/a	5.38e-01	2.109
1095600	ENSG00000145242	2029	EPHA5	EPH receptor A5	2044	4	n/a	n/a	4.75e-01	2.107
1095277	ENSG00000143228	57783	NUF2	NUF2, NDC80 kinetochore complex component, homolog (S. cerevisiae)	83540	1	n/a	n/a	4.82e-01	2.106
279721388	ENSG00000213383	0	AC104297.1	AC104297.1	0	3	n/a	n/a	4.74e-01	2.105
1091071	ENSG00000113361	999	CDH6	cadherin 6, type 2, K-cadherin (fetal kidney)	1004	5	n/a	n/a	5.98e-01	2.103
1096106	ENSG00000149212	80328	SESN3	sestrin 3	143686	11	n/a	n/a	5.44e-01	2.102
279490113	ENSG00000178715	0	RP11-169K16.8	RP11-169K16.8	0	1	n/a	n/a	4.49e-01	2.101
279978981	ENSG00000243777	0	RP11-864G5.1	RP11-864G5.1	0	11	n/a	n/a	4.49e-01	2.100
1089765	ENSG00000104147	11174	OIP5	Opa interacting protein 5	11339	15	n/a	n/a	5.13e-01	2.099
279986172	ENSG00000244535	0	RP1-181J22.1	RP1-181J22.1	0	11	n/a	n/a	4.85e-01	2.099
1108786	ENSG00000237649	3808	KIFC1	kinesin family member C1	3833	6	n/a	n/a	5.65e-01	2.094
1102416	ENSG00000183715	4946	OPCML	opioid binding protein/cell adhesion molecule-like	4978	11	n/a	n/a	5.90e-01	2.092
279963452	ENSG00000242163	0	RP11-299L17.1	RP11-299L17.1	0	14	n/a	n/a	2.70e-01	2.092
279740371	ENSG00000215467	0	RPL27AP	ribosomal protein L27a pseudogene	0	20	n/a	n/a	4.77e-01	2.092
280130745	ENSG00000259311	0	RP11-352D13.1	RP11-352D13.1	0	15	n/a	n/a	5.04e-01	2.090
279719726	ENSG00000213174	0	RP11-373E16.1	RP11-373E16.1	0	3	n/a	n/a	4.60e-01	2.090
1101799	ENSG00000180817	5432	PPA1	pyrophosphatase (inorganic) 1	5464	10	n/a	n/a	4.73e-01	2.089
280002995	ENSG00000248546	0	ANP32C	acidic (leucine-rich) nuclear phosphoprotein 32 family, member C	0	4	n/a	n/a	4.80e-01	2.087
279848330	ENSG00000230837	0	RPL31P2	ribosomal protein L31 pseudogene 2	0	20	n/a	n/a	2.86e-01	2.084
1092597	ENSG00000125691	9214	RPL23	ribosomal protein L23	9349	17	n/a	n/a	4.50e-01	2.084
1107259	ENSG00000227624	0	SNRPEL1	small nuclear ribonucleoprotein polypeptide E-like 1	0	9	n/a	n/a	4.77e-01	2.081
1095225	ENSG00000142945	10846	KIF2C	kinesin family member 2C	11004	1	n/a	n/a	5.25e-01	2.080
1104839	ENSG00000198963	6064	RORB	RAR-related orphan receptor B	6096	9	n/a	n/a	4.74e-01	2.076
279906818	ENSG00000236058	0	RP11-215A21.2	RP11-215A21.2	0	10	n/a	n/a	4.73e-01	2.076
1092494	ENSG00000124785	30780	NRN1	neuritin 1	51299	6	n/a	n/a	4.60e-01	2.075
1092468	ENSG00000124614	6171	RPS10	ribosomal protein S10	6204	6	n/a	n/a	4.49e-01	2.071
1102880	ENSG00000185641	0	CTD-2287O16.1	CTD-2287O16.1	0	5	n/a	n/a	4.75e-01	2.062
1095782	ENSG00000146476	55427	C6orf211	chromosome 6 open reading frame 211	79624	6	n/a	n/a	4.76e-01	2.062
1086981	ENSG00000006042	25771	TMEM98	transmembrane protein 98	26022	17	n/a	n/a	6.12e-01	2.062
1098564	ENSG00000165502	6134	RPL36AL	ribosomal protein L36a-like	6166	14	n/a	n/a	4.74e-01	2.061
279906433	ENSG00000236031	0	RP11-269F20.1	RP11-269F20.1	0	1	n/a	n/a	6.03e-01	2.060
279982870	ENSG00000244213	0	ZFAND6P1	zinc finger, AN1-type domain 6 pseudogene 1	0	9	n/a	n/a	6.42e-01	2.060
1091647	ENSG00000117650	4725	NEK2	NIMA (never in mitosis gene a)-related kinase 2	4751	1	n/a	n/a	5.18e-01	2.058
1095629	ENSG00000145423	6387	SFRP2	secreted frizzled-related protein 2	6423	4	n/a	n/a	4.72e-01	2.057
1094564	ENSG00000138326	6196	RPS24	ribosomal protein S24	6229	10	n/a	n/a	4.92e-01	2.055
279952955	ENSG00000240975	0	RP11-313M3.1	RP11-313M3.1	0	11	n/a	n/a	4.68e-01	2.054
1099629	ENSG00000169760	22627	NLGN1	neuroligin 1	22871	3	n/a	n/a	5.40e-01	2.053
279822508	ENSG00000228509	0	AC006460.2	AC006460.2	0	2	n/a	n/a	5.07e-01	2.052
1088355	ENSG00000079931	25751	MOXD1	monooxygenase, DBH-like 1	26002	6	n/a	n/a	4.55e-01	2.051
1101573	ENSG00000179387	90286	ELMOD2	ELMO/CED-12 domain containing 2	255520	4	n/a	n/a	5.10e-01	2.051
1103999	ENSG00000196591	3049	HDAC2	histone deacetylase 2	3066	6	n/a	n/a	4.80e-01	2.051
1108761	ENSG00000237493	0	RP11-603J24.7	RP11-603J24.7	0	12	n/a	n/a	4.86e-01	2.049
279893695	ENSG00000234819	0	RP11-336N8.4	RP11-336N8.4	0	9	n/a	n/a	4.85e-01	2.049
1101892	ENSG00000181350	122934	C17orf76	chromosome 17 open reading frame 76	388341	17	n/a	n/a	4.56e-01	2.048
279735820	ENSG00000214998	0	AC006465.4	AC006465.4	0	7	n/a	n/a	5.52e-01	2.048
1102722	ENSG00000185008	6060	ROBO2	roundabout, axon guidance receptor, homolog 2 (Drosophila)	6092	3	n/a	n/a	6.03e-01	2.048
279806171	ENSG00000227008	0	RP3-417G15.1	RP3-417G15.1	0	X	n/a	n/a	4.69e-01	2.046
279879753	ENSG00000233594	0	BTF3P5	basic transcription factor 3 pseudogene 5	0	2	n/a	n/a	5.23e-01	2.040
279984959	ENSG00000244398	0	RP11-466H18.1	RP11-466H18.1	0	11	n/a	n/a	4.67e-01	2.039
1099865	ENSG00000170802	3324	FOXN2	forkhead box N2	3344	2	n/a	n/a	4.80e-01	2.038
1104670	ENSG00000198642	35244	KLHL9	kelch-like 9 (Drosophila)	55958	9	n/a	n/a	5.77e-01	2.037
1096560	ENSG00000153140	1062	CETN3	centrin, EF-hand protein, 3	1070	5	n/a	n/a	4.44e-01	2.036
1088646	ENSG00000088325	22729	TPX2	TPX2, microtubule-associated, homolog (Xenopus laevis)	22974	20	n/a	n/a	4.89e-01	2.034
279875909	ENSG00000233270	0	AC011533.1	AC011533.1	0	19	n/a	n/a	4.74e-01	2.032
1098522	ENSG00000165304	9689	MELK	maternal embryonic leucine zipper kinase	9833	9	n/a	n/a	5.19e-01	2.030
1094401	ENSG00000137502	27059	RAB30	RAB30, member RAS oncogene family	27314	11	n/a	n/a	5.67e-01	2.030
279673575	ENSG00000203875	122163	SNHG5	small nucleolar RNA host gene 5 (non-protein coding)	387066	6	n/a	n/a	4.64e-01	2.030
280083474	ENSG00000255248	0	RP11-166D19.1	RP11-166D19.1	0	11	n/a	n/a	4.80e-01	2.030
279985183	ENSG00000244422	0	RP11-463H12.1	RP11-463H12.1	0	4	n/a	n/a	4.61e-01	2.030
280039014	ENSG00000251453	0	RP11-515C16.2	RP11-515C16.2	0	5	n/a	n/a	4.92e-01	2.029
279768795	ENSG00000223821	0	RP11-505P4.6	RP11-505P4.6	0	6	n/a	n/a	5.35e-01	2.028
1095542	ENSG00000144746	10403	ARL6IP5	ADP-ribosylation-like factor 6 interacting protein 5	10550	3	n/a	n/a	4.72e-01	2.028
279955941	ENSG00000241352	0	RP11-392P7.1	RP11-392P7.1	0	12	n/a	n/a	4.74e-01	2.025
279797209	ENSG00000226243	0	RPL37AP1	ribosomal protein L37a pseudogene 1	0	20	n/a	n/a	4.48e-01	2.025
1090296	ENSG00000107295	6420	SH3GL2	SH3-domain GRB2-like 2	6456	9	n/a	n/a	5.08e-01	2.025
1093059	ENSG00000129480	76594	C14orf126	chromosome 14 open reading frame 126	112487	14	n/a	n/a	4.82e-01	2.022
1091377	ENSG00000115758	4922	ODC1	ornithine decarboxylase 1	4953	2	n/a	n/a	6.26e-01	2.021
1088095	ENSG00000073111	4146	MCM2	minichromosome maintenance complex component 2	4171	3	n/a	n/a	6.40e-01	2.018
1104428	ENSG00000197894	125	ADH5	alcohol dehydrogenase 5 (class III), chi polypeptide	128	4	n/a	n/a	5.08e-01	2.018
279856288	ENSG00000231544	0	RSL24D1P11	ribosomal L24 domain containing 1 pseudogene 11	0	18	n/a	n/a	4.65e-01	2.017
1096867	ENSG00000155970	94787	EFHA2	EF-hand domain family, member A2	286097	8	n/a	n/a	4.72e-01	2.017
279957575	ENSG00000241511	0	RPS15AP24	ribosomal protein S15a pseudogene 24	0	8	n/a	n/a	4.52e-01	2.017
1088788	ENSG00000091039	77600	OSBPL8	oxysterol binding protein-like 8	114882	12	n/a	n/a	4.83e-01	2.016
1089314	ENSG00000101057	4579	MYBL2	v-myb myeloblastosis viral oncogene homolog (avian)-like 2	4605	20	n/a	n/a	4.89e-01	2.016
1095936	ENSG00000147669	5408	POLR2K	polymerase (RNA) II (DNA directed) polypeptide K, 7.0kDa	5440	8	n/a	n/a	4.60e-01	2.014
280037494	ENSG00000251349	0	C9orf30-TMEFF1	C9orf30-TMEFF1 readthrough	0	9	n/a	n/a	5.48e-01	2.014
279821299	ENSG00000228399	0	RP4-575N6.2	RP4-575N6.2	0	1	n/a	n/a	4.85e-01	2.014
1094127	ENSG00000136108	26333	CKAP2	cytoskeleton associated protein 2	26586	13	n/a	n/a	5.33e-01	2.013
279789383	ENSG00000225568	0	RP11-384B12.3	RP11-384B12.3	0	1	n/a	n/a	6.26e-01	2.009
1109003	ENSG00000241697	8511	TMEFF1	transmembrane protein with EGF-like and two follistatin-like domains 1	8577	9	n/a	n/a	5.44e-01	2.009
1090567	ENSG00000109475	6132	RPL34	ribosomal protein L34	6164	4	n/a	n/a	4.68e-01	2.009
1098748	ENSG00000166200	9184	COPS2	COP9 constitutive photomorphogenic homolog subunit 2 (Arabidopsis)	9318	15	n/a	n/a	4.52e-01	2.008
279784556	ENSG00000225165	0	CTD-2538A21.1	CTD-2538A21.1	0	5	n/a	n/a	6.34e-01	2.007
279951826	ENSG00000240821	0	RP11-352G18.1	RP11-352G18.1	0	15	n/a	n/a	4.93e-01	2.007
1098388	ENSG00000164758	59902	MED30	mediator complex subunit 30	90390	8	n/a	n/a	4.77e-01	2.006
279893514	ENSG00000234811	0	RP11-241I20.5	RP11-241I20.5	0	10	n/a	n/a	5.38e-01	2.005
1091000	ENSG00000112742	7229	TTK	TTK protein kinase	7272	6	n/a	n/a	5.63e-01	2.005
1105860	ENSG00000213424	79055	KRT222	keratin 222	125113	17	n/a	n/a	4.73e-01	2.004
1105767	ENSG00000212900	58131	KRTAP3-2	keratin associated protein 3-2	83897	17	n/a	n/a	4.77e-01	2.004
280057777	ENSG00000253518	0	CTD-2031P19.4	CTD-2031P19.4	0	5	n/a	n/a	4.60e-01	2.001
1096932	ENSG00000156471	9647	PTDSS1	phosphatidylserine synthase 1	9791	8	n/a	n/a	5.05e-01	2.000
1091101	ENSG00000113594	3952	LIFR	leukemia inhibitory factor receptor alpha	3977	5	n/a	n/a	4.78e-01	1.998
280102455	ENSG00000257167	1014038	RP11-181C3.2	RP11-181C3.2	100128191	12	n/a	n/a	4.81e-01	1.996
279732919	ENSG00000214748	0	RP11-332E4.1	RP11-332E4.1	0	X	n/a	n/a	4.74e-01	1.995
279958840	ENSG00000241656	0	UBA52P7	ubiquitin A-52 residue ribosomal protein fusion product 1 pseudogene 7	0	12	n/a	n/a	2.63e-01	1.995
280027600	ENSG00000250562	0	RP11-227H4.4	RP11-227H4.4	0	3	n/a	n/a	4.76e-01	1.995
279781200	ENSG00000224856	0	RP4-796I17.5	RP4-796I17.5	0	22	n/a	n/a	4.61e-01	1.994
279791957	ENSG00000225787	0	AC011236.7	AC011236.7	0	2	n/a	n/a	4.53e-01	1.993
1099185	ENSG00000167900	7040	TK1	thymidine kinase 1, soluble	7083	17	n/a	n/a	6.39e-01	1.993
1094310	ENSG00000137033	59982	IL33	interleukin 33	90865	9	n/a	n/a	5.02e-01	1.992
279739956	ENSG00000215414	0	PSMA6P1	proteasome (prosome, macropain) subunit, alpha type, 6 pseudogene 1	0	Y	n/a	n/a	4.70e-01	1.992
279885791	ENSG00000234145	0	NAP1L4P3	nucleosome assembly protein 1-like 4 pseudogene 3	0	13	n/a	n/a	4.81e-01	1.989
279726836	ENSG00000214009	0	RP4-774G10.1	RP4-774G10.1	0	X	n/a	n/a	6.16e-01	1.989
1106352	ENSG00000215472	6107	RPL17	ribosomal protein L17	6139	18	n/a	n/a	4.61e-01	1.988
279883044	ENSG00000233893	0	RP11-507C10.5	RP11-507C10.5	0	6	n/a	n/a	5.08e-01	1.987
1101698	ENSG00000180209	29630	MYLPF	myosin light chain, phosphorylatable, fast skeletal muscle	29895	16	n/a	n/a	4.81e-01	1.986
279851274	ENSG00000231120	0	BTF3P10	basic transcription factor 3 pseudogene 10	0	6	n/a	n/a	4.74e-01	1.986
279898400	ENSG00000235238	0	SUMO2P1	SMT3 suppressor of mif two 3 homolog 2 (S. cerevisiae) pseudogene 1	0	6	n/a	n/a	4.46e-01	1.985
279968011	ENSG00000242629	0	RP11-89C21.2	RP11-89C21.2	0	10	n/a	n/a	5.78e-01	1.985
1105795	ENSG00000213002	0	AC120194.1	AC120194.1	0	8	n/a	n/a	4.75e-01	1.984
1098199	ENSG00000164105	8742	SAP30	Sin3A-associated protein, 30kDa	8819	4	n/a	n/a	4.81e-01	1.984
1096727	ENSG00000154640	10792	BTG3	BTG family, member 3	10950	21	n/a	n/a	4.85e-01	1.984
1105721	ENSG00000212664	0	RP11-592N21.1	RP11-592N21.1	0	15	n/a	n/a	4.44e-01	1.983
1089404	ENSG00000101412	1857	E2F1	E2F transcription factor 1	1869	20	n/a	n/a	5.80e-01	1.982
279943471	ENSG00000239872	0	RPL35AP19	ribosomal protein L35a pseudogene 19	0	8	n/a	n/a	4.74e-01	1.981
1093540	ENSG00000132646	5079	PCNA	proliferating cell nuclear antigen	5111	20	n/a	n/a	6.16e-01	1.981
280024738	ENSG00000250321	0	RP11-478C6.4	RP11-478C6.4	0	4	n/a	n/a	2.72e-01	1.979
280095465	ENSG00000256393	0	AC138123.2	AC138123.2	0	12	n/a	n/a	4.77e-01	1.979
280106009	ENSG00000257511	0	RP11-278C7.1	RP11-278C7.1	0	12	n/a	n/a	4.81e-01	1.978
279526920	ENSG00000183405	0	RPS7P1	ribosomal protein S7 pseudogene 1	0	17	n/a	n/a	4.65e-01	1.976
1092233	ENSG00000122952	10971	ZWINT	ZW10 interactor	11130	10	n/a	n/a	5.06e-01	1.974
1093063	ENSG00000129515	37347	SNX6	sorting nexin 6	58533	14	n/a	n/a	4.75e-01	1.972
280109348	ENSG00000257851	0	RP11-199A1.1	RP11-199A1.1	0	12	n/a	n/a	4.66e-01	1.971
1105896	ENSG00000213719	1183	CLIC1	chloride intracellular channel 1	1192	6	n/a	n/a	5.18e-01	1.969
279846195	ENSG00000230629	0	RPS23P8	ribosomal protein S23 pseudogene 8	0	X	n/a	n/a	5.04e-01	1.969
1091107	ENSG00000113638	23302	TTC33	tetratricopeptide repeat domain 33	23548	5	n/a	n/a	4.76e-01	1.968
280075555	ENSG00000254759	0	NAP1L1P1	nucleosome assembly protein 1-like 1 pseudogene 1	0	11	n/a	n/a	4.78e-01	1.968
279938412	ENSG00000239256	0	RP11-22N12.1	RP11-22N12.1	0	17	n/a	n/a	3.01e-01	1.968
1101258	ENSG00000177576	152128	C18orf32	chromosome 18 open reading frame 32	497661	18	n/a	n/a	4.48e-01	1.966
1089789	ENSG00000104341	34642	LAPTM4B	lysosomal protein transmembrane 4 beta	55353	8	n/a	n/a	5.20e-01	1.966
1096966	ENSG00000156802	28764	ATAD2	ATPase family, AAA domain containing 2	29028	8	n/a	n/a	5.94e-01	1.965
1089326	ENSG00000101132	5171	PFDN4	prefoldin subunit 4	5203	20	n/a	n/a	5.11e-01	1.964
280074787	ENSG00000254708	0	RP1-145M24.1	RP1-145M24.1	0	11	n/a	n/a	5.39e-01	1.964
1096241	ENSG00000150625	2806	GPM6A	glycoprotein M6A	2823	4	n/a	n/a	5.20e-01	1.964
1089214	ENSG00000100528	10030	CNIH	cornichon homolog (Drosophila)	10175	14	n/a	n/a	4.70e-01	1.963
279860462	ENSG00000231903	0	AC079354.5	AC079354.5	0	2	n/a	n/a	4.73e-01	1.962
1101867	ENSG00000181163	4838	NPM1	nucleophosmin (nucleolar phosphoprotein B23, numatrin)	4869	5	n/a	n/a	4.75e-01	1.960
279973676	ENSG00000243312	0	RP11-397E7.1	RP11-397E7.1	0	4	n/a	n/a	4.72e-01	1.960
279768508	ENSG00000223803	0	RP11-42D20.2	RP11-42D20.2	0	3	n/a	n/a	4.47e-01	1.958
1100007	ENSG00000171388	8785	APLN	apelin	8862	X	n/a	n/a	4.82e-01	1.958
279840803	ENSG00000230175	0	RP11-466F5.3	RP11-466F5.3	0	1	n/a	n/a	4.81e-01	1.957
1104373	ENSG00000197744	0	PTMAP2	prothymosin, alpha pseudogene 2 (gene sequence 32)	0	5	n/a	n/a	5.05e-01	1.957
1095480	ENSG00000144354	58113	CDCA7	cell division cycle associated 7	83879	2	n/a	n/a	4.71e-01	1.957
1092753	ENSG00000126756	8351	UXT	ubiquitously-expressed transcript	8409	X	n/a	n/a	4.90e-01	1.956
279772657	ENSG00000224114	0	RP11-343H5.4	RP11-343H5.4	0	1	n/a	n/a	4.66e-01	1.956
279824890	ENSG00000228717	0	AF013593.1	AF013593.1	0	X	n/a	n/a	5.51e-01	1.955
279968586	ENSG00000242697	0	RP11-799A12.1	RP11-799A12.1	0	4	n/a	n/a	4.72e-01	1.952
1091402	ENSG00000115944	9043	COX7A2L	cytochrome c oxidase subunit VIIa polypeptide 2 like	9167	2	n/a	n/a	4.46e-01	1.952
279842570	ENSG00000230330	0	HMGN2P3	high mobility group nucleosomal binding domain 2 pseudogene 3	0	16	n/a	n/a	4.58e-01	1.951
1091682	ENSG00000118181	6197	RPS25	ribosomal protein S25	6230	11	n/a	n/a	4.59e-01	1.950
1104804	ENSG00000198901	8935	PRC1	protein regulator of cytokinesis 1	9055	15	n/a	n/a	5.01e-01	1.950
1097188	ENSG00000158578	209	ALAS2	aminolevulinate, delta-, synthase 2	212	X	n/a	n/a	4.54e-01	1.949
280012482	ENSG00000249353	0	RP11-65F13.1	RP11-65F13.1	0	5	n/a	n/a	5.69e-01	1.949
279836712	ENSG00000229814	0	RP11-563H8.2	RP11-563H8.2	0	9	n/a	n/a	4.71e-01	1.948
1091180	ENSG00000114391	6120	RPL24	ribosomal protein L24	6152	3	n/a	n/a	4.53e-01	1.947
279979461	ENSG00000243829	0	CTB-33G10.1	CTB-33G10.1	0	19	n/a	n/a	4.58e-01	1.947
1087173	ENSG00000011638	36422	TMEM159	transmembrane protein 159	57146	16	n/a	n/a	5.20e-01	1.946
1104801	ENSG00000198898	826	CAPZA2	capping protein (actin filament) muscle Z-line, alpha 2	830	7	n/a	n/a	4.77e-01	1.945
1090199	ENSG00000106460	33955	TMEM106B	transmembrane protein 106B	54664	7	n/a	n/a	5.78e-01	1.944
1097259	ENSG00000159200	1815	RCAN1	regulator of calcineurin 1	1827	21	n/a	n/a	5.20e-01	1.943
279799552	ENSG00000226441	0	PLCL2-AS1	PLCL2 antisense RNA 1 (non-protein coding)	0	3	n/a	n/a	7.27e-01	1.943
279968357	ENSG00000242670	0	RP11-601I15.1	RP11-601I15.1	0	4	n/a	n/a	4.71e-01	1.943
280059964	ENSG00000253676	0	TAGLN2P1	transgelin 2 pseudogene 1	0	8	n/a	n/a	4.89e-01	1.942
1101584	ENSG00000179456	10325	ZNF238	zinc finger protein 238	10472	1	n/a	n/a	4.88e-01	1.940
279961080	ENSG00000241932	0	RP11-14K2.1	RP11-14K2.1	0	16	n/a	n/a	4.50e-01	1.940
1089937	ENSG00000105202	2076	FBL	fibrillarin	2091	19	n/a	n/a	4.80e-01	1.939
1096447	ENSG00000152256	5131	PDK1	pyruvate dehydrogenase kinase, isozyme 1	5163	2	n/a	n/a	4.82e-01	1.938
1097143	ENSG00000158258	40717	CLSTN2	calsyntenin 2	64084	3	n/a	n/a	4.68e-01	1.938
279720569	ENSG00000213280	0	RP11-212P7.1	RP11-212P7.1	0	7	n/a	n/a	4.67e-01	1.937
1091639	ENSG00000117602	10964	RCAN3	RCAN family member 3	11123	1	n/a	n/a	4.76e-01	1.934
1095522	ENSG00000144644	109758	GADL1	glutamate decarboxylase-like 1	339896	3	n/a	n/a	6.59e-01	1.934
279750574	ENSG00000220472	0	RP11-69L16.5	RP11-69L16.5	0	6	n/a	n/a	4.72e-01	1.933
1098342	ENSG00000164603	81199	C7orf60	chromosome 7 open reading frame 60	154743	7	n/a	n/a	4.78e-01	1.933
279819242	ENSG00000228234	0	GLRXP	GLRXP	0	20	n/a	n/a	5.17e-01	1.932
279721075	ENSG00000213344	0	PCNPP3	PEST containing nuclear protein pseudogene 3	0	12	n/a	n/a	5.06e-01	1.932
280128501	ENSG00000259179	0	RP11-126F18.1	RP11-126F18.1	0	15	n/a	n/a	6.46e-01	1.932
279981529	ENSG00000244043	0	RPS27P27	ribosomal protein S27 pseudogene 27	0	16	n/a	n/a	4.60e-01	1.932
1095807	ENSG00000146757	81719	ZNF92	zinc finger protein 92	168374	7	n/a	n/a	4.51e-01	1.932
280110974	ENSG00000258011	0	HMGA1P3	high mobility group AT-hook 1 pseudogene 3	0	12	n/a	n/a	5.76e-01	1.925
279856126	ENSG00000231531	0	HINT1P1	histidine triad nucleotide binding protein 1 pseudogene 1	0	7	n/a	n/a	4.74e-01	1.925
1095768	ENSG00000146386	37341	C6orf115	chromosome 6 open reading frame 115	58527	6	n/a	n/a	5.20e-01	1.923
279764663	ENSG00000223505	0	RP11-397P13.7	RP11-397P13.7	0	1	n/a	n/a	4.61e-01	1.922
279829706	ENSG00000229163	0	NAP1L1P2	nucleosome assembly protein 1-like 1 pseudogene 2	0	Y	n/a	n/a	4.92e-01	1.922
279977670	ENSG00000243680	0	CTC-471J1.1	CTC-471J1.1	0	19	n/a	n/a	4.81e-01	1.922
279991670	ENSG00000245970	0	KB-1208A12.3	KB-1208A12.3	0	8	n/a	n/a	4.47e-01	1.919
280131894	ENSG00000259378	0	RP11-105D1.2	RP11-105D1.2	0	15	n/a	n/a	4.87e-01	1.919
280138145	ENSG00000259746	0	CTD-3065B20.1	CTD-3065B20.1	0	15	n/a	n/a	4.76e-01	1.916
1096115	ENSG00000149273	6155	RPS3	ribosomal protein S3	6188	11	n/a	n/a	4.74e-01	1.916
1102002	ENSG00000182004	6595	SNRPE	small nuclear ribonucleoprotein polypeptide E	6635	1	n/a	n/a	4.77e-01	1.915
1094335	ENSG00000137154	6161	RPS6	ribosomal protein S6	6194	9	n/a	n/a	4.48e-01	1.915
1105825	ENSG00000213186	94932	TRIM59	tripartite motif containing 59	286827	3	n/a	n/a	4.91e-01	1.915
1088963	ENSG00000099256	36231	PRTFDC1	phosphoribosyl transferase domain containing 1	56952	10	n/a	n/a	4.72e-01	1.914
1088525	ENSG00000085274	35179	MYNN	myoneurin	55892	3	n/a	n/a	4.76e-01	1.914
279874791	ENSG00000233155	0	HMGA1P8	high mobility group AT-hook 1 pseudogene 8	0	2	n/a	n/a	5.08e-01	1.914
279914768	ENSG00000236801	0	RP11-373A9.1	RP11-373A9.1	0	9	n/a	n/a	4.51e-01	1.913
1102455	ENSG00000183831	109675	ANKRD45	ankyrin repeat domain 45	339416	1	n/a	n/a	5.05e-01	1.913
1095555	ENSG00000144827	34636	ABHD10	abhydrolase domain containing 10	55347	3	n/a	n/a	4.68e-01	1.911
279981806	ENSG00000244073	0	CTD-2284O10.1	CTD-2284O10.1	0	5	n/a	n/a	5.05e-01	1.910
1099855	ENSG00000170775	2844	GPR37	G protein-coupled receptor 37 (endothelin receptor type B-like)	2861	7	n/a	n/a	5.38e-01	1.910
1107438	ENSG00000228716	1707	DHFR	dihydrofolate reductase	1719	5	n/a	n/a	5.14e-01	1.910
1094139	ENSG00000136153	3983	LMO7	LIM domain 7	4008	13	n/a	n/a	5.05e-01	1.909
279788456	ENSG00000225496	0	AC104651.2	AC104651.2	0	2	n/a	n/a	5.73e-01	1.908
279909658	ENSG00000236330	0	AC096591.1	AC096591.1	0	2	n/a	n/a	4.93e-01	1.908
1091079	ENSG00000113407	6857	TARS	threonyl-tRNA synthetase	6897	5	n/a	n/a	4.82e-01	1.908
1089419	ENSG00000101447	57292	FAM83D	family with sequence similarity 83, member D	81610	20	n/a	n/a	5.94e-01	1.907
280004071	ENSG00000248641	0	HMGA1P2	high mobility group AT-hook 1 pseudogene 2	0	4	n/a	n/a	4.73e-01	1.906
1096377	ENSG00000151725	55485	MLF1IP	MLF1 interacting protein	79682	4	n/a	n/a	4.74e-01	1.906
1096934	ENSG00000156482	6124	RPL30	ribosomal protein L30	6156	8	n/a	n/a	4.77e-01	1.905
1095737	ENSG00000146151	33802	HMGCLL1	3-hydroxymethyl-3-methylglutaryl-CoA lyase-like 1	54511	6	n/a	n/a	4.71e-01	1.905
1091611	ENSG00000117461	8437	PIK3R3	phosphoinositide-3-kinase, regulatory subunit 3 (gamma)	8503	1	n/a	n/a	5.20e-01	1.904
1102018	ENSG00000182103	85640	FAM181B	family with sequence similarity 181, member B	220382	11	n/a	n/a	4.61e-01	1.903
279493488	ENSG00000179131	0	RP11-458F8.3	RP11-458F8.3	0	7	n/a	n/a	5.00e-01	1.903
279785774	ENSG00000225267	0	RPL8P2	ribosomal protein L8 pseudogene 2	0	21	n/a	n/a	4.83e-01	1.902
1091287	ENSG00000115255	60230	REEP6	receptor accessory protein 6	92840	19	n/a	n/a	5.03e-01	1.902
1099606	ENSG00000169679	695	BUB1	budding uninhibited by benzimidazoles 1 homolog (yeast)	699	2	n/a	n/a	5.17e-01	1.900
1098547	ENSG00000165443	58658	PHYHIPL	phytanoyl-CoA 2-hydroxylase interacting protein-like	84457	10	n/a	n/a	6.01e-01	1.900
280033595	ENSG00000251037	0	AC006157.2	AC006157.2	0	Y	n/a	n/a	3.85e-01	1.898
1097614	ENSG00000161970	6122	RPL26	ribosomal protein L26	6154	17	n/a	n/a	5.10e-01	1.895
279865338	ENSG00000232346	0	SC22CB-1E7.1	SC22CB-1E7.1	0	22	n/a	n/a	4.74e-01	1.895
279794778	ENSG00000226031	1014840	RP1-260J9.2	RP1-260J9.2	100129662	X	n/a	n/a	5.39e-01	1.895
1096863	ENSG00000155959	7368	VBP1	von Hippel-Lindau binding protein 1	7411	X	n/a	n/a	4.48e-01	1.894
1094479	ENSG00000137876	30669	RSL24D1	ribosomal L24 domain containing 1	51187	15	n/a	n/a	4.68e-01	1.894
279913934	ENSG00000236735	0	RPL31P63	ribosomal protein L31 pseudogene 63	0	X	n/a	n/a	4.48e-01	1.894
1106351	ENSG00000215462	0	AL136218.1	Sarcoma antigen NY-SAR-79	0	13	n/a	n/a	5.42e-01	1.894
279781257	ENSG00000224864	0	CTC-260E6.2	CTC-260E6.2	0	19	n/a	n/a	4.75e-01	1.893
1097266	ENSG00000159217	10495	IGF2BP1	insulin-like growth factor 2 mRNA binding protein 1	10642	17	n/a	n/a	4.83e-01	1.891
1103248	ENSG00000187109	4647	NAP1L1	nucleosome assembly protein 1-like 1	4673	12	n/a	n/a	4.74e-01	1.891
279763829	ENSG00000223427	0	AC016716.1	AC016716.1	0	2	n/a	n/a	6.63e-01	1.891
1093798	ENSG00000134333	3914	LDHA	lactate dehydrogenase A	3939	11	n/a	n/a	4.72e-01	1.891
1094822	ENSG00000139946	36437	PELI2	pellino homolog 2 (Drosophila)	57161	14	n/a	n/a	5.14e-01	1.890
1087973	ENSG00000070087	5185	PFN2	profilin 2	5217	3	n/a	n/a	5.09e-01	1.889
1091282	ENSG00000115233	10067	PSMD14	proteasome (prosome, macropain) 26S subunit, non-ATPase, 14	10213	2	n/a	n/a	5.08e-01	1.888
1090970	ENSG00000112531	9307	QKI	QKI, KH domain containing, RNA binding	9444	6	n/a	n/a	4.76e-01	1.887
279720790	ENSG00000213315	0	CTD-3035D6.1	CTD-3035D6.1	0	14	n/a	n/a	4.75e-01	1.887
1096889	ENSG00000156136	1621	DCK	deoxycytidine kinase	1633	4	n/a	n/a	4.44e-01	1.887
1097666	ENSG00000162374	1981	ELAVL4	ELAV (embryonic lethal, abnormal vision, Drosophila)-like 4 (Hu antigen D)	1996	1	n/a	n/a	4.88e-01	1.887
280068173	ENSG00000254244	0	PAICSP4	phosphoribosylaminoimidazole carboxylase, phosphoribosylaminoimidazole succinocarboxamide synthetase pseudogene 4	0	8	n/a	n/a	6.29e-01	1.884
280120757	ENSG00000258741	0	RP11-386M24.4	RP11-386M24.4	0	15	n/a	n/a	5.65e-01	1.884
1087003	ENSG00000006468	2100	ETV1	ets variant 1	2115	7	n/a	n/a	5.98e-01	1.883
1104012	ENSG00000196636	36280	ACN9	ACN9 homolog (S. cerevisiae)	57001	7	n/a	n/a	4.70e-01	1.882
279677853	ENSG00000204253	0	AC019178.1	AC019178.1	0	2	n/a	n/a	4.72e-01	1.882
279910006	ENSG00000236365	0	RP5-849L7.1	RP5-849L7.1	0	X	n/a	n/a	4.75e-01	1.881
279731198	ENSG00000214541	0	RPS4L	RPS4L	0	20	n/a	n/a	4.90e-01	1.881
1092712	ENSG00000126261	9909	UBA2	ubiquitin-like modifier activating enzyme 2	10054	19	n/a	n/a	5.19e-01	1.881
279492558	ENSG00000179031	0	LL0XNC01-131B10.2	LL0XNC01-131B10.2	0	X	n/a	n/a	5.19e-01	1.880
1093140	ENSG00000130224	36904	LRCH2	leucine-rich repeats and calponin homology (CH) domain containing 2	57631	X	n/a	n/a	5.07e-01	1.880
1088166	ENSG00000075213	10224	SEMA3A	sema domain, immunoglobulin domain (Ig), short basic domain, secreted, (semaphorin) 3A	10371	7	n/a	n/a	4.80e-01	1.879
1092184	ENSG00000122550	35260	KLHL7	kelch-like 7 (Drosophila)	55975	7	n/a	n/a	5.04e-01	1.879
279914271	ENSG00000236764	0	COX7A2P2	cytochrome c oxidase subunit VIIa polypeptide 2 (liver) pseudogene 2	0	4	n/a	n/a	4.44e-01	1.879
279925269	ENSG00000237701	0	ATP5JP1	ATP synthase, H+ transporting, mitochondrial Fo complex, subunit F6 pseudogene 1	0	Y	n/a	n/a	4.51e-01	1.878
1102300	ENSG00000183291	9267	RP4-604K5.1	15 kDa selenoprotein	9403	1	n/a	n/a	4.68e-01	1.878
279865740	ENSG00000232389	0	RP11-134K13.2	RP11-134K13.2	0	6	n/a	n/a	4.72e-01	1.874
279720817	ENSG00000213318	0	RP11-331F4.1	RP11-331F4.1	0	16	n/a	n/a	3.91e-01	1.874
1088872	ENSG00000093009	8260	CDC45	cell division cycle 45 homolog (S. cerevisiae)	8318	22	n/a	n/a	6.19e-01	1.874
1101252	ENSG00000177551	4777	NHLH2	nescient helix loop helix 2	4808	1	n/a	n/a	5.11e-01	1.874
1091194	ENSG00000114520	8652	SNX4	sorting nexin 4	8723	3	n/a	n/a	4.77e-01	1.874
279905598	ENSG00000235957	0	COX7CP1	cytochrome c oxidase subunit VIIc pseudogene 1	0	13	n/a	n/a	4.62e-01	1.874
279942524	ENSG00000239719	0	RP4-800G7.1	RP4-800G7.1	0	7	n/a	n/a	4.74e-01	1.873
279781825	ENSG00000224908	0	TIMM8BP2	translocase of inner mitochondrial membrane 8B pseudogene 2	0	X	n/a	n/a	4.77e-01	1.871
279801999	ENSG00000226677	93608	C14orf19	chromosome 14 open reading frame 19	280655	14	n/a	n/a	4.74e-01	1.871
279928564	ENSG00000237976	0	RP11-126K1.6	RP11-126K1.6	0	1	n/a	n/a	4.94e-01	1.871
1108466	ENSG00000235552	0	CTD-2124B20.1	CTD-2124B20.1	0	18	n/a	n/a	4.45e-01	1.870
1094556	ENSG00000138293	7983	NCOA4	nuclear receptor coactivator 4	8031	10	n/a	n/a	4.72e-01	1.868
1099730	ENSG00000170231	2157	FABP6	fatty acid binding protein 6, ileal	2172	5	n/a	n/a	4.97e-01	1.868
1091443	ENSG00000116194	8946	ANGPTL1	angiopoietin-like 1	9068	1	n/a	n/a	4.70e-01	1.867
1099918	ENSG00000170989	1888	S1PR1	sphingosine-1-phosphate receptor 1	1901	1	n/a	n/a	4.75e-01	1.867
1092010	ENSG00000120875	1834	DUSP4	dual specificity phosphatase 4	1846	8	n/a	n/a	4.49e-01	1.867
279909950	ENSG00000236360	0	RP11-334A14.2	RP11-334A14.2	0	1	n/a	n/a	4.82e-01	1.867
1100225	ENSG00000172264	80085	MACROD2	MACRO domain containing 2	140733	20	n/a	n/a	5.39e-01	1.866
1098453	ENSG00000165023	34058	DIRAS2	DIRAS family, GTP-binding RAS-like 2	54769	9	n/a	n/a	4.45e-01	1.866
1098754	ENSG00000166226	10429	CCT2	chaperonin containing TCP1, subunit 2 (beta)	10576	12	n/a	n/a	4.73e-01	1.866
279461234	ENSG00000174977	0	AC026271.5	AC026271.5	0	17	n/a	n/a	5.04e-01	1.866
1097589	ENSG00000161800	28862	RACGAP1	Rac GTPase activating protein 1	29127	12	n/a	n/a	5.73e-01	1.865
279843720	ENSG00000230435	0	AC004160.4	AC004160.4	0	7	n/a	n/a	5.02e-01	1.865
1099884	ENSG00000170889	6170	RPS9	ribosomal protein S9	6203	19	n/a	n/a	4.68e-01	1.864
280061834	ENSG00000253785	0	CTC-308K20.3	CTC-308K20.3	0	5	n/a	n/a	4.71e-01	1.860
1094007	ENSG00000135486	3158	HNRNPA1	heterogeneous nuclear ribonucleoprotein A1	3178	12	n/a	n/a	4.54e-01	1.860
1093966	ENSG00000135338	81703	LCA5	Leber congenital amaurosis 5	167691	6	n/a	n/a	5.04e-01	1.860
279970694	ENSG00000242951	0	RP11-507E23.1	RP11-507E23.1	0	14	n/a	n/a	2.73e-01	1.860
279953723	ENSG00000241081	0	RP11-488C13.1	RP11-488C13.1	0	14	n/a	n/a	4.76e-01	1.859
280111774	ENSG00000258090	0	RP11-734E19.1	RP11-734E19.1	0	12	n/a	n/a	4.77e-01	1.859
1103099	ENSG00000186468	6195	RPS23	ribosomal protein S23	6228	5	n/a	n/a	4.75e-01	1.859
1102149	ENSG00000182628	110375	SKA2	spindle and kinetochore associated complex subunit 2	348235	17	n/a	n/a	4.47e-01	1.858
1095441	ENSG00000144034	30485	TPRKB	TP53RK binding protein	51002	2	n/a	n/a	4.58e-01	1.857
279720456	ENSG00000213261	0	AC093106.7	AC093106.7	0	7	n/a	n/a	4.49e-01	1.857
1107047	ENSG00000226138	0	RP1-228P16.7	RP1-228P16.7	0	12	n/a	n/a	4.74e-01	1.856
279747449	ENSG00000218261	0	RP11-96J19.1	RP11-96J19.1	0	6	n/a	n/a	4.75e-01	1.855
279815299	ENSG00000227850	0	SEPT2P1	septin 2 pseudogene 1	0	1	n/a	n/a	4.81e-01	1.855
1100353	ENSG00000172809	6137	RPL38	ribosomal protein L38	6169	17	n/a	n/a	4.65e-01	1.854
280075281	ENSG00000254741	0	RP11-661A12.7	RP11-661A12.7	0	8	n/a	n/a	4.64e-01	1.854
1098468	ENSG00000165084	77762	C8orf34	chromosome 8 open reading frame 34	116328	8	n/a	n/a	5.74e-01	1.854
279991424	ENSG00000245910	0	SNHG6	small nucleolar RNA host gene 6 (non-protein coding)	0	8	n/a	n/a	4.49e-01	1.852
279966308	ENSG00000242457	0	RBBP4P2	retinoblastoma binding protein 4 pseudogene 2	0	3	n/a	n/a	6.53e-01	1.852
1101314	ENSG00000177888	111094	ZBTB41	zinc finger and BTB domain containing 41	360023	1	n/a	n/a	5.22e-01	1.851
280051692	ENSG00000253051	0	SNORA31	Small nucleolar RNA SNORA31	0	13	n/a	n/a	4.85e-01	1.851
1097727	ENSG00000162607	7355	USP1	ubiquitin specific peptidase 1	7398	1	n/a	n/a	4.75e-01	1.850
1105959	ENSG00000213988	7600	ZNF90	zinc finger protein 90	7643	19	n/a	n/a	4.75e-01	1.850
1088578	ENSG00000086666	33760	ZFAND6	zinc finger, AN1-type domain 6	54469	15	n/a	n/a	4.48e-01	1.849
279898510	ENSG00000235251	0	RP11-384B12.2	RP11-384B12.2	0	1	n/a	n/a	5.76e-01	1.849
1094820	ENSG00000139921	57248	TMX1	thioredoxin-related transmembrane protein 1	81542	14	n/a	n/a	4.72e-01	1.848
1100891	ENSG00000175643	77725	RMI2	RMI2, RecQ mediated genome instability 2, homolog (S. cerevisiae)	116028	16	n/a	n/a	4.75e-01	1.847
279828995	ENSG00000229097	0	CALM2P2	calmodulin 2 pseudogene 2	0	10	n/a	n/a	4.62e-01	1.846
279854286	ENSG00000231369	0	RP1-40G4P.1	RP1-40G4P.1	0	22	n/a	n/a	4.53e-01	1.846
1091129	ENSG00000113810	9906	SMC4	structural maintenance of chromosomes 4	10051	3	n/a	n/a	4.75e-01	1.844
279728016	ENSG00000214110	0	LDHAP4	lactate dehydrogenase A pseudogene 4	0	9	n/a	n/a	4.83e-01	1.844
1094435	ENSG00000137720	41349	C11orf1	chromosome 11 open reading frame 1	64776	11	n/a	n/a	4.70e-01	1.842
1093807	ENSG00000134376	23173	CRB1	crumbs homolog 1 (Drosophila)	23418	1	n/a	n/a	5.77e-01	1.841
1091263	ENSG00000115128	31119	AC008073.5	Pre-mRNA branch site protein p14	51639	2	n/a	n/a	4.50e-01	1.840
279720522	ENSG00000213269	0	AC004386.4	AC004386.4	0	X	n/a	n/a	4.49e-01	1.840
1093852	ENSG00000134690	34432	CDCA8	cell division cycle associated 8	55143	1	n/a	n/a	5.18e-01	1.840
1095336	ENSG00000143476	30994	DTL	denticleless homolog (Drosophila)	51514	1	n/a	n/a	5.34e-01	1.840
279971278	ENSG00000243023	0	UBA52P3	ubiquitin A-52 residue ribosomal protein fusion product 1 pseudogene 3	0	14	n/a	n/a	4.44e-01	1.839
279953608	ENSG00000241061	0	AC090602.1	AC090602.1	0	15	n/a	n/a	4.77e-01	1.839
1096986	ENSG00000156970	697	BUB1B	budding uninhibited by benzimidazoles 1 homolog beta (yeast)	701	15	n/a	n/a	5.18e-01	1.838
1097706	ENSG00000162521	5896	RBBP4	retinoblastoma binding protein 4	5928	1	n/a	n/a	5.01e-01	1.838
1100035	ENSG00000171476	58726	HOPX	HOP homeobox	84525	4	n/a	n/a	4.49e-01	1.837
1097721	ENSG00000162595	8954	DIRAS3	DIRAS family, GTP-binding RAS-like 3	9077	1	n/a	n/a	4.61e-01	1.837
1091075	ENSG00000113387	10765	SUB1	SUB1 homolog (S. cerevisiae)	10923	5	n/a	n/a	4.48e-01	1.836
279818903	ENSG00000228205	0	RP11-778D9.4	RP11-778D9.4	0	3	n/a	n/a	4.51e-01	1.836
1096431	ENSG00000152154	79440	TMEM178	transmembrane protein 178	130733	2	n/a	n/a	5.06e-01	1.835
1091625	ENSG00000117528	5793	ABCD3	ATP-binding cassette, sub-family D (ALD), member 3	5825	1	n/a	n/a	5.13e-01	1.834
1101018	ENSG00000176343	0	RPL37AP8	ribosomal protein L37a pseudogene 8	0	11	n/a	n/a	5.10e-01	1.834
1105308	ENSG00000204899	133361	MZT1	mitotic spindle organizing protein 1	440145	13	n/a	n/a	4.51e-01	1.833
1089446	ENSG00000101670	9253	LIPG	lipase, endothelial	9388	18	n/a	n/a	5.42e-01	1.831
1098262	ENSG00000164291	81140	ARSK	arylsulfatase family, member K	153642	5	n/a	n/a	4.69e-01	1.831
279723185	ENSG00000213598	0	RP11-112J1.1	RP11-112J1.1	0	14	n/a	n/a	4.88e-01	1.831
280091109	ENSG00000255883	0	AC099522.1	AC099522.1	0	5	n/a	n/a	4.74e-01	1.830
279722866	ENSG00000213539	0	YBX1P6	Y box binding protein 1 pseudogene 6	0	9	n/a	n/a	4.65e-01	1.829
279783826	ENSG00000225093	0	RP1-111B22.2	RP1-111B22.2	0	6	n/a	n/a	4.73e-01	1.829
280040895	ENSG00000251587	0	LDHAP1	lactate dehydrogenase A pseudogene 1	0	4	n/a	n/a	4.73e-01	1.828
279725276	ENSG00000213881	0	NPM1P6	nucleophosmin 1 (nucleolar phosphoprotein B23, numatrin) pseudogene 6	0	8	n/a	n/a	4.44e-01	1.828
280040813	ENSG00000251580	157123407	RP11-539L10.3	RP11-539L10.3	100507376	4	n/a	n/a	4.72e-01	1.828
1094571	ENSG00000138376	577	BARD1	BRCA1 associated RING domain 1	580	2	n/a	n/a	6.21e-01	1.827
279902605	ENSG00000235651	0	AC064850.4	AC064850.4	0	2	n/a	n/a	6.18e-01	1.826
279902807	ENSG00000235674	0	LDHAP2	lactate dehydrogenase A pseudogene 2	0	1	n/a	n/a	4.73e-01	1.825
279793550	ENSG00000225923	0	RP4-736I12.1	RP4-736I12.1	0	1	n/a	n/a	5.37e-01	1.825
1098603	ENSG00000165659	1590	DACH1	dachshund homolog 1 (Drosophila)	1602	13	n/a	n/a	4.71e-01	1.825
1097997	ENSG00000163535	80962	SGOL2	shugoshin-like 2 (S. pombe)	151246	2	n/a	n/a	5.04e-01	1.824
1101758	ENSG00000180581	0	SRP9P1	signal recognition particle 9 pseudogene 1	0	10	n/a	n/a	5.36e-01	1.824
279909632	ENSG00000236325	0	AC005300.5	AC005300.5	0	22	n/a	n/a	6.01e-01	1.824
1098288	ENSG00000164346	10265	NSA2	NSA2 ribosome biogenesis homolog (S. cerevisiae)	10412	5	n/a	n/a	4.73e-01	1.823
1101316	ENSG00000177917	80956	ARL6IP6	ADP-ribosylation-like factor 6 interacting protein 6	151188	2	n/a	n/a	4.81e-01	1.823
1098554	ENSG00000165475	30566	CRYL1	crystallin, lambda 1	51084	13	n/a	n/a	5.38e-01	1.823
1098357	ENSG00000164649	34825	CDCA7L	cell division cycle associated 7-like	55536	7	n/a	n/a	4.44e-01	1.823
1093901	ENSG00000134970	30497	TMED7	transmembrane emp24 protein transport domain containing 7	51014	5	n/a	n/a	4.74e-01	1.822
1098091	ENSG00000163808	36271	KIF15	kinesin family member 15	56992	3	n/a	n/a	5.03e-01	1.822
1093738	ENSG00000134057	886	CCNB1	cyclin B1	891	5	n/a	n/a	5.00e-01	1.822
1088472	ENSG00000083535	10317	PIBF1	progesterone immunomodulatory binding factor 1	10464	13	n/a	n/a	4.51e-01	1.821
1101424	ENSG00000178556	0	CKS1BP6	CDC28 protein kinase regulatory subunit 1B pseudogene 6	0	X	n/a	n/a	4.83e-01	1.821
1095430	ENSG00000143977	6597	SNRPG	small nuclear ribonucleoprotein polypeptide G	6637	2	n/a	n/a	4.47e-01	1.820
280117529	ENSG00000258554	0	RP11-973D8.4	RP11-973D8.4	0	12	n/a	n/a	4.79e-01	1.819
280119061	ENSG00000258650	0	RP11-517O13.2	RP11-517O13.2	0	14	n/a	n/a	4.49e-01	1.819
1091162	ENSG00000114209	11075	PDCD10	programmed cell death 10	11235	3	n/a	n/a	4.75e-01	1.819
279953196	ENSG00000241007	0	SEPT7P6	septin 7 pseudogene 6	0	7	n/a	n/a	4.75e-01	1.818
1089567	ENSG00000102547	57299	CAB39L	calcium binding protein 39-like	81617	13	n/a	n/a	6.37e-01	1.817
279889596	ENSG00000234488	0	AC096664.1	AC096664.1	0	2	n/a	n/a	2.97e-01	1.817
1103039	ENSG00000186231	77516	KLHL32	kelch-like 32 (Drosophila)	114792	6	n/a	n/a	4.59e-01	1.816
280019705	ENSG00000249921	0	CTC-329H14.1	CTC-329H14.1	0	5	n/a	n/a	4.78e-01	1.816
1101752	ENSG00000180537	85783	RNF182	ring finger protein 182	221687	6	n/a	n/a	4.74e-01	1.816
1087426	ENSG00000039123	23272	SKIV2L2	superkiller viralicidic activity 2-like 2 (S. cerevisiae)	23517	5	n/a	n/a	4.81e-01	1.816
279793382	ENSG00000225912	0	RP13-258O15.1	RP13-258O15.1	0	X	n/a	n/a	2.66e-01	1.816
1101719	ENSG00000180340	2519	FZD2	frizzled family receptor 2	2535	17	n/a	n/a	4.73e-01	1.816
279900456	ENSG00000235449	0	RP11-480I12.2	RP11-480I12.2	0	1	n/a	n/a	4.64e-01	1.816
1105923	ENSG00000213867	0	RP11-829H16.2	RP11-829H16.2	0	14	n/a	n/a	4.88e-01	1.816
279929729	ENSG00000238081	0	RP4-620F22.3	RP4-620F22.3	0	1	n/a	n/a	4.49e-01	1.815
1093708	ENSG00000133818	22556	RRAS2	related RAS viral (r-ras) oncogene homolog 2	22800	11	n/a	n/a	5.05e-01	1.815
1094217	ENSG00000136603	6462	SKIL	SKI-like oncogene	6498	3	n/a	n/a	5.42e-01	1.812
279780990	ENSG00000224834	0	BTF3P9	basic transcription factor 3 pseudogene 9	0	1	n/a	n/a	5.02e-01	1.809
1090085	ENSG00000105810	1016	CDK6	cyclin-dependent kinase 6	1021	7	n/a	n/a	4.74e-01	1.807
279865461	ENSG00000232358	0	RP5-955M13.4	RP5-955M13.4	0	20	n/a	n/a	4.75e-01	1.807
279795664	ENSG00000226098	0	RP11-53M11.2	RP11-53M11.2	0	8	n/a	n/a	4.75e-01	1.807
1099188	ENSG00000167912	0	RP11-25K19.1	RP11-25K19.1	0	8	n/a	n/a	5.41e-01	1.807
279486054	ENSG00000178082	0	AC005412.1	AC005412.1	0	17	n/a	n/a	4.76e-01	1.807
279776698	ENSG00000224452	0	RSL24D1P6	ribosomal L24 domain containing 1 pseudogene 6	0	20	n/a	n/a	5.36e-01	1.806
1101864	ENSG00000181104	2134	F2R	coagulation factor II (thrombin) receptor	2149	5	n/a	n/a	6.01e-01	1.805
1094698	ENSG00000139163	34789	ETNK1	ethanolamine kinase 1	55500	12	n/a	n/a	4.88e-01	1.803
279790823	ENSG00000225706	0	RP11-75C9.1	RP11-75C9.1	0	9	n/a	n/a	4.75e-01	1.803
279815748	ENSG00000227890	0	AC079354.2	AC079354.2	0	2	n/a	n/a	4.70e-01	1.802
279972843	ENSG00000243199	0	RP11-408P14.1	RP11-408P14.1	0	4	n/a	n/a	4.56e-01	1.801
279789431	ENSG00000225573	0	RPL35P5	ribosomal protein L35 pseudogene 5	0	7	n/a	n/a	4.49e-01	1.801
280116630	ENSG00000258501	0	RP11-705B14.1	RP11-705B14.1	0	14	n/a	n/a	6.13e-01	1.801
279809750	ENSG00000227325	0	AC021106.1	AC021106.1	0	4	n/a	n/a	4.74e-01	1.800
279948074	ENSG00000240376	0	RP11-36C20.1	RP11-36C20.1	0	5	n/a	n/a	4.44e-01	1.800
280006389	ENSG00000248801	94821	RP11-664D7.4	RP11-664D7.4	286189	8	n/a	n/a	4.93e-01	1.800
279913965	ENSG00000236739	0	RP11-370B11.1	RP11-370B11.1	0	9	n/a	n/a	4.74e-01	1.799
279724872	ENSG00000213790	0	RP1-257I20.13	RP1-257I20.13	0	22	n/a	n/a	4.72e-01	1.798
1096751	ENSG00000154822	22983	PLCL2	phospholipase C-like 2	23228	3	n/a	n/a	8.08e-01	1.798
1094410	ENSG00000137563	8759	GGH	gamma-glutamyl hydrolase (conjugase, folylpolygammaglutamyl hydrolase)	8836	8	n/a	n/a	4.75e-01	1.798
280034369	ENSG00000251111	0	RP11-148K14.3	RP11-148K14.3	0	4	n/a	n/a	4.71e-01	1.798
279777826	ENSG00000224546	0	EIF4BP3	eukaryotic translation initiation factor 4B pseudogene 3	0	9	n/a	n/a	5.92e-01	1.798
1104283	ENSG00000197459	8287	HIST1H2BH	histone cluster 1, H2bh	8345	6	n/a	n/a	5.64e-01	1.796
1096299	ENSG00000151151	90107	IPMK	inositol polyphosphate multikinase	253430	10	n/a	n/a	4.75e-01	1.796
1096306	ENSG00000151239	5724	TWF1	twinfilin, actin-binding protein, homolog 1 (Drosophila)	5756	12	n/a	n/a	4.50e-01	1.796
1100434	ENSG00000173221	2728	GLRX	glutaredoxin (thioltransferase)	2745	5	n/a	n/a	4.89e-01	1.795
280118771	ENSG00000258629	0	CTD-2014B16.1	CTD-2014B16.1	0	14	n/a	n/a	5.04e-01	1.795
1090218	ENSG00000106588	5651	PSMA2	proteasome (prosome, macropain) subunit, alpha type, 2	5683	7	n/a	n/a	4.74e-01	1.795
1087647	ENSG00000057608	2649	GDI2	GDP dissociation inhibitor 2	2665	10	n/a	n/a	4.73e-01	1.795
1105885	ENSG00000213639	5468	PPP1CB	protein phosphatase 1, catalytic subunit, beta isozyme	5500	2	n/a	n/a	4.54e-01	1.794
279832400	ENSG00000229399	0	RP11-378J18.6	RP11-378J18.6	0	1	n/a	n/a	4.66e-01	1.794
1091779	ENSG00000119203	31172	CPSF3	cleavage and polyadenylation specific factor 3, 73kDa	51692	2	n/a	n/a	5.66e-01	1.793
279880347	ENSG00000233648	0	AC010095.6	AC010095.6	0	2	n/a	n/a	4.93e-01	1.793
279914634	ENSG00000236792	0	RP11-142L4.2	RP11-142L4.2	0	1	n/a	n/a	4.93e-01	1.793
1098718	ENSG00000166128	31242	RAB8B	RAB8B, member RAS oncogene family	51762	15	n/a	n/a	4.75e-01	1.792
279789857	ENSG00000225616	0	RP4-604A21.1	RP4-604A21.1	0	1	n/a	n/a	4.75e-01	1.792
1099289	ENSG00000168288	26994	MMADHC	methylmalonic aciduria (cobalamin deficiency) cblD type, with homocystinuria	27249	2	n/a	n/a	5.24e-01	1.792
1099639	ENSG00000169813	3165	HNRNPF	heterogeneous nuclear ribonucleoprotein F	3185	10	n/a	n/a	4.82e-01	1.792
1092971	ENSG00000128708	8454	HAT1	histone acetyltransferase 1	8520	2	n/a	n/a	4.72e-01	1.791
280104672	ENSG00000257376	0	RP11-328C8.2	RP11-328C8.2	0	12	n/a	n/a	4.70e-01	1.791
280124594	ENSG00000258956	0	RP11-442G21.1	RP11-442G21.1	0	14	n/a	n/a	4.77e-01	1.791
1107205	ENSG00000227304	0	RP11-791G16.2	RP11-791G16.2	0	4	n/a	n/a	4.75e-01	1.790
279941070	ENSG00000239559	0	RPL37P2	ribosomal protein L37 pseudogene 2	0	11	n/a	n/a	4.87e-01	1.788
279736884	ENSG00000215086	0	RP11-522H2.3	RP11-522H2.3	0	10	n/a	n/a	4.53e-01	1.787
279896488	ENSG00000235064	0	AC069303.1	AC069303.1	0	2	n/a	n/a	4.82e-01	1.787
1108087	ENSG00000232888	0	RPS11P5	ribosomal protein S11 pseudogene 5	0	12	n/a	n/a	4.64e-01	1.787
1096968	ENSG00000156831	94768	NSMCE2	non-SMC element 2, MMS21 homolog (S. cerevisiae)	286053	8	n/a	n/a	4.49e-01	1.786
279879368	ENSG00000233558	0	RP3-486I3.4	RP3-486I3.4	0	6	n/a	n/a	4.44e-01	1.785
280132606	ENSG00000259419	0	RP11-17L5.2	RP11-17L5.2	0	15	n/a	n/a	4.72e-01	1.785
279798477	ENSG00000226342	0	NMD3P1	NMD3 homolog (S. cerevisiae) pseudogene 1	0	7	n/a	n/a	4.96e-01	1.785
1091903	ENSG00000120063	10525	GNA13	guanine nucleotide binding protein (G protein), alpha 13	10672	17	n/a	n/a	4.82e-01	1.785
1098013	ENSG00000163590	81010	PPM1L	protein phosphatase, Mg2+/Mn2+ dependent, 1L	151742	3	n/a	n/a	4.93e-01	1.784
280115850	ENSG00000258459	0	CTD-2292M16.7	CTD-2292M16.7	0	14	n/a	n/a	4.52e-01	1.784
1099030	ENSG00000167325	6207	RRM1	ribonucleotide reductase M1	6240	11	n/a	n/a	5.17e-01	1.784
1091864	ENSG00000119801	31126	YPEL5	yippee-like 5 (Drosophila)	51646	2	n/a	n/a	4.71e-01	1.784
280065501	ENSG00000254065	0	RP11-697N18.2	RP11-697N18.2	0	8	n/a	n/a	4.45e-01	1.783
1096704	ENSG00000154429	79167	C1orf96	chromosome 1 open reading frame 96	126731	1	n/a	n/a	4.68e-01	1.783
280069349	ENSG00000254331	0	CKS1BP7	CDC28 protein kinase regulatory subunit 1B pseudogene 7	0	8	n/a	n/a	4.60e-01	1.783
279787481	ENSG00000225423	0	RP11-122F14.3	RP11-122F14.3	0	10	n/a	n/a	4.98e-01	1.783
279860098	ENSG00000231878	0	SNRPFP1	small nuclear ribonucleoprotein polypeptide F pseudogene 1	0	20	n/a	n/a	4.74e-01	1.782
280007071	ENSG00000248873	0	CTD-2265D6.1	CTD-2265D6.1	0	5	n/a	n/a	4.93e-01	1.782
1097124	ENSG00000158092	4664	NCK1	NCK adaptor protein 1	4690	3	n/a	n/a	4.75e-01	1.782
280006709	ENSG00000248839	0	RP11-227H4.5	RP11-227H4.5	0	3	n/a	n/a	4.75e-01	1.782
1091996	ENSG00000120742	26975	SERP1	stress-associated endoplasmic reticulum protein 1	27230	3	n/a	n/a	4.73e-01	1.781
279925566	ENSG00000237730	0	RP11-459A10.1	RP11-459A10.1	0	X	n/a	n/a	4.74e-01	1.781
1089484	ENSG00000101972	10577	STAG2	stromal antigen 2	10735	X	n/a	n/a	4.81e-01	1.780
1103055	ENSG00000186298	5469	PPP1CC	protein phosphatase 1, catalytic subunit, gamma isozyme	5501	12	n/a	n/a	4.77e-01	1.779
279884280	ENSG00000233994	0	GDI2P2	GDP dissociation inhibitor 2 pseudogene 2	0	1	n/a	n/a	5.19e-01	1.779
279719855	ENSG00000213189	0	BTF3L4P2	basic transcription factor 3-like 4 pseudogene 2	0	2	n/a	n/a	5.34e-01	1.779
1098270	ENSG00000164305	832	CASP3	caspase 3, apoptosis-related cysteine peptidase	836	4	n/a	n/a	4.75e-01	1.779
1088860	ENSG00000092820	7387	EZR	ezrin	7430	6	n/a	n/a	4.93e-01	1.779
279948154	ENSG00000240395	0	RP11-231D20.1	RP11-231D20.1	0	8	n/a	n/a	4.60e-01	1.779
1090884	ENSG00000112029	26019	FBXO5	F-box protein 5	26271	6	n/a	n/a	4.96e-01	1.778
1100106	ENSG00000171786	4776	NHLH1	nescient helix loop helix 1	4807	1	n/a	n/a	4.61e-01	1.777
280017561	ENSG00000249774	0	CTD-2206G10.2	CTD-2206G10.2	0	5	n/a	n/a	4.74e-01	1.776
279901807	ENSG00000235576	0	AC092580.4	AC092580.4	0	2	n/a	n/a	4.73e-01	1.776
1104838	ENSG00000198961	9723	PJA2	praja ring finger 2	9867	5	n/a	n/a	5.04e-01	1.776
1097723	ENSG00000162599	4748	NFIA	nuclear factor I/A	4774	1	n/a	n/a	4.59e-01	1.775
1096545	ENSG00000153044	41470	CENPH	centromere protein H	64946	5	n/a	n/a	4.76e-01	1.775
279996792	ENSG00000247909	0	AL669918.1	AL669918.1	0	6	n/a	n/a	4.73e-01	1.774
280123907	ENSG00000258925	0	RP11-152L20.2	RP11-152L20.2	0	15	n/a	n/a	4.75e-01	1.773
1088831	ENSG00000092036	34219	HAUS4	HAUS augmin-like complex, subunit 4	54930	14	n/a	n/a	5.35e-01	1.771
1087483	ENSG00000046889	56044	PREX2	phosphatidylinositol-3,4,5-trisphosphate-dependent Rac exchange factor 2	80243	8	n/a	n/a	4.72e-01	1.771
1101756	ENSG00000180573	8276	HIST1H2AC	histone cluster 1, H2ac	8334	6	n/a	n/a	4.74e-01	1.770
279826704	ENSG00000228887	0	AC022098.2	AC022098.2	0	19	n/a	n/a	4.75e-01	1.770
1105842	ENSG00000213300	0	RP11-642N14.1	RP11-642N14.1	0	3	n/a	n/a	4.74e-01	1.770
280073228	ENSG00000254612	0	RP11-676M6.1	RP11-676M6.1	0	11	n/a	n/a	4.72e-01	1.769
1094360	ENSG00000137269	34516	LRRC1	leucine rich repeat containing 1	55227	6	n/a	n/a	6.03e-01	1.769
279751205	ENSG00000220925	0	IGBP1-AS2	IGBP1 antisense RNA 2 (non-protein coding)	0	X	n/a	n/a	4.93e-01	1.768
1089459	ENSG00000101843	5684	PSMD10	proteasome (prosome, macropain) 26S subunit, non-ATPase, 10	5716	X	n/a	n/a	5.04e-01	1.768
1096034	ENSG00000148516	6895	ZEB1	zinc finger E-box binding homeobox 1	6935	10	n/a	n/a	4.81e-01	1.768
1092488	ENSG00000124767	2722	GLO1	glyoxalase I	2739	6	n/a	n/a	4.47e-01	1.768
1103578	ENSG00000188536	3023	HBA2	hemoglobin, alpha 2	3040	16	n/a	n/a	2.99e-01	1.767
1097135	ENSG00000158164	10855	TMSB15A	thymosin beta 15a	11013	X	n/a	n/a	4.82e-01	1.767
279957500	ENSG00000241494	0	RP11-796G6.1	RP11-796G6.1	0	14	n/a	n/a	2.83e-01	1.767
1096559	ENSG00000153132	1041	CLGN	calmegin	1047	4	n/a	n/a	4.82e-01	1.766
280097599	ENSG00000256646	0	RP11-111K18.1	RP11-111K18.1	0	7	n/a	n/a	4.77e-01	1.766
1093486	ENSG00000132383	6085	RPA1	replication protein A1, 70kDa	6117	17	n/a	n/a	6.36e-01	1.765
1090880	ENSG00000111913	9606	FAM65B	family with sequence similarity 65, member B	9750	6	n/a	n/a	5.22e-01	1.764
1095673	ENSG00000145780	36208	FEM1C	fem-1 homolog c (C. elegans)	56929	5	n/a	n/a	5.67e-01	1.764
1092273	ENSG00000123307	37191	NEUROD4	neurogenic differentiation 4	58158	12	n/a	n/a	4.71e-01	1.764
1103310	ENSG00000187514	5725	PTMA	prothymosin, alpha	5757	2	n/a	n/a	4.60e-01	1.764
279841225	ENSG00000230207	0	RP11-87M1.1	RP11-87M1.1	0	9	n/a	n/a	4.44e-01	1.763
279903355	ENSG00000235720	0	RP11-340I6.6	RP11-340I6.6	0	7	n/a	n/a	6.45e-01	1.762
1088711	ENSG00000089289	3456	IGBP1	immunoglobulin (CD79A) binding protein 1	3476	X	n/a	n/a	4.73e-01	1.762
279978671	ENSG00000243743	0	RP1-34B21.6	RP1-34B21.6	0	6	n/a	n/a	5.18e-01	1.761
1098525	ENSG00000165322	60779	ARHGAP12	Rho GTPase activating protein 12	94134	10	n/a	n/a	5.43e-01	1.761
279836135	ENSG00000229750	0	AC096649.2	AC096649.2	0	2	n/a	n/a	4.81e-01	1.761
279725210	ENSG00000213866	0	YBX1P10	Y box binding protein 1 pseudogene 10	0	9	n/a	n/a	4.55e-01	1.761
1090213	ENSG00000106546	193	AHR	aryl hydrocarbon receptor	196	7	n/a	n/a	4.44e-01	1.761
279719747	ENSG00000213178	0	RP11-641D5.1	RP11-641D5.1	0	3	n/a	n/a	4.72e-01	1.761
1098689	ENSG00000165997	85705	ARL5B	ADP-ribosylation factor-like 5B	221079	10	n/a	n/a	4.72e-01	1.760
1103206	ENSG00000186940	0	CHCHD2P9	coiled-coil-helix-coiled-coil-helix domain containing 2 pseudogene 9	0	9	n/a	n/a	2.69e-01	1.760
279783573	ENSG00000225067	0	AD000091.1	AD000091.1	0	19	n/a	n/a	4.47e-01	1.759
1097296	ENSG00000159399	3081	HK2	hexokinase 2	3099	2	n/a	n/a	4.74e-01	1.759
1104507	ENSG00000198093	41752	ZNF649	zinc finger protein 649	65251	19	n/a	n/a	5.74e-01	1.758
1089911	ENSG00000105011	35012	ASF1B	ASF1 anti-silencing function 1 homolog B (S. cerevisiae)	55723	19	n/a	n/a	5.02e-01	1.758
1091992	ENSG00000120727	30728	PAIP2	poly(A) binding protein interacting protein 2	51247	5	n/a	n/a	4.72e-01	1.758
279750108	ENSG00000219986	0	BTF3P7	basic transcription factor 3 pseudogene 7	0	6	n/a	n/a	4.47e-01	1.757
1091620	ENSG00000117505	1798	DR1	down-regulator of transcription 1, TBP-binding (negative cofactor 2)	1810	1	n/a	n/a	4.50e-01	1.757
1094298	ENSG00000136938	10394	ANP32B	acidic (leucine-rich) nuclear phosphoprotein 32 family, member B	10541	9	n/a	n/a	4.72e-01	1.757
1088576	ENSG00000086598	10801	TMED2	transmembrane emp24 domain trafficking protein 2	10959	12	n/a	n/a	4.75e-01	1.757
1088291	ENSG00000078237	36381	C12orf5	chromosome 12 open reading frame 5	57103	12	n/a	n/a	5.16e-01	1.755
1098106	ENSG00000163848	7663	ZNF148	zinc finger protein 148	7707	3	n/a	n/a	5.11e-01	1.754
1091665	ENSG00000117906	5923	RCN2	reticulocalbin 2, EF-hand calcium binding domain	5955	15	n/a	n/a	4.44e-01	1.754
279738866	ENSG00000215284	0	RP11-198M15.1	RP11-198M15.1	0	X	n/a	n/a	4.48e-01	1.753
1104136	ENSG00000197008	7653	ZNF138	zinc finger protein 138	7697	7	n/a	n/a	4.77e-01	1.753
279641115	ENSG00000198406	0	BZW1P2	basic leucine zipper and W2 domains 1 pseudogene 2	0	3	n/a	n/a	5.06e-01	1.753
1098542	ENSG00000165410	1065	CFL2	cofilin 2 (muscle)	1073	14	n/a	n/a	5.20e-01	1.752
1107349	ENSG00000228224	58172	NACAP1	nascent-polypeptide-associated complex alpha polypeptide pseudogene 1	83955	8	n/a	n/a	4.74e-01	1.751
1100794	ENSG00000175161	90115	CADM2	cell adhesion molecule 2	253559	3	n/a	n/a	4.74e-01	1.751
280029496	ENSG00000250709	0	CCDC169-SOHLH2	CCDC169 -SOHLH2 readthrough	0	13	n/a	n/a	5.41e-01	1.751
1101494	ENSG00000178966	55812	RMI1	RMI1, RecQ mediated genome instability 1, homolog (S. cerevisiae)	80010	9	n/a	n/a	5.36e-01	1.751
1094432	ENSG00000137710	5930	RDX	radixin	5962	11	n/a	n/a	4.74e-01	1.751
279838749	ENSG00000229994	0	RP4-765A10.1	RP4-765A10.1	0	1	n/a	n/a	4.77e-01	1.751
280023829	ENSG00000250254	10586	PTTG2	pituitary tumor-transforming 2	10744	4	n/a	n/a	4.73e-01	1.751
279746167	ENSG00000217241	0	CBX3P9	chromobox homolog 3 pseudogene 9	0	6	n/a	n/a	4.51e-01	1.751
280109312	ENSG00000257847	0	RP11-876K22.2	RP11-876K22.2	0	12	n/a	n/a	4.51e-01	1.750
279969545	ENSG00000242814	0	RP11-436H11.1	RP11-436H11.1	0	5	n/a	n/a	4.60e-01	1.750
279781574	ENSG00000224892	0	RPS4XP16	ribosomal protein S4X pseudogene 16	0	13	n/a	n/a	4.74e-01	1.750
279710443	ENSG00000207985	1013246	MIR663	microRNA 663	724033	20	n/a	n/a	3.13e-01	1.750
1098433	ENSG00000164934	25628	DCAF13	DDB1 and CUL4 associated factor 13	25879	8	n/a	n/a	4.90e-01	1.749
279509439	ENSG00000181524	0	RPL24P4	ribosomal protein L24 pseudogene 4	0	6	n/a	n/a	4.78e-01	1.749
280127579	ENSG00000259132	0	RP11-298I3.5	RP11-298I3.5	0	14	n/a	n/a	5.41e-01	1.749
1088626	ENSG00000087510	6980	TFAP2C	transcription factor AP-2 gamma (activating enhancer binding protein 2 gamma)	7022	20	n/a	n/a	4.74e-01	1.748
1103291	ENSG00000187323	1618	DCC	deleted in colorectal carcinoma	1630	18	n/a	n/a	4.74e-01	1.748
279899603	ENSG00000235363	0	SNRPGP10	small nuclear ribonucleoprotein polypeptide G pseudogene 10	0	1	n/a	n/a	5.16e-01	1.748
1098910	ENSG00000166851	5315	PLK1	polo-like kinase 1	5347	16	n/a	n/a	6.03e-01	1.747
1099759	ENSG00000170340	10531	B3GNT2	UDP-GlcNAc:betaGal beta-1,3-N-acetylglucosaminyltransferase 2	10678	2	n/a	n/a	5.05e-01	1.747
1091688	ENSG00000118231	1412	CRYGD	crystallin, gamma D	1421	2	n/a	n/a	4.80e-01	1.747
1090168	ENSG00000106278	5771	PTPRZ1	protein tyrosine phosphatase, receptor-type, Z polypeptide 1	5803	7	n/a	n/a	4.81e-01	1.747
279871219	ENSG00000232858	0	RPL34P27	ribosomal protein L34 pseudogene 27	0	13	n/a	n/a	2.79e-01	1.746
279790897	ENSG00000225715	0	RP11-325E14.5	RP11-325E14.5	0	X	n/a	n/a	5.06e-01	1.746
279931754	ENSG00000238247	0	GS1-309P15.4	GS1-309P15.4	0	X	n/a	n/a	4.75e-01	1.745
280017387	ENSG00000249758	0	CTB-43P18.1	CTB-43P18.1	0	5	n/a	n/a	4.73e-01	1.745
1092531	ENSG00000125249	5879	RAP2A	RAP2A, member of RAS oncogene family	5911	13	n/a	n/a	4.77e-01	1.744
1099522	ENSG00000169251	30550	NMD3	NMD3 homolog (S. cerevisiae)	51068	3	n/a	n/a	4.74e-01	1.744
279730260	ENSG00000214380	0	RP11-457K10.2	RP11-457K10.2	0	3	n/a	n/a	4.49e-01	1.744
280084391	ENSG00000255302	23494	EID1	EP300 interacting inhibitor of differentiation 1	23741	15	n/a	n/a	4.45e-01	1.744
1098364	ENSG00000164683	23217	HEY1	hairy/enhancer-of-split related with YRPW motif 1	23462	8	n/a	n/a	4.48e-01	1.744
1089244	ENSG00000100632	2064	ERH	enhancer of rudimentary homolog (Drosophila)	2079	14	n/a	n/a	4.49e-01	1.744
279978818	ENSG00000243759	0	ST13P15	suppression of tumorigenicity 13 (colon carcinoma) (Hsp70 interacting protein) pseudogene 15	0	3	n/a	n/a	6.43e-01	1.743
1107954	ENSG00000232119	28721	MCTS1	malignant T cell amplified sequence 1	28985	X	n/a	n/a	4.74e-01	1.743
1090156	ENSG00000106153	30624	CHCHD2	coiled-coil-helix-coiled-coil-helix domain containing 2	51142	7	n/a	n/a	4.51e-01	1.743
1099418	ENSG00000168843	36163	FSTL5	follistatin-like 5	56884	4	n/a	n/a	4.50e-01	1.743
1091507	ENSG00000116729	55773	WLS	wntless homolog (Drosophila)	79971	1	n/a	n/a	6.40e-01	1.742
1093322	ENSG00000131153	31139	GINS2	GINS complex subunit 2 (Psf2 homolog)	51659	16	n/a	n/a	5.96e-01	1.742
279782463	ENSG00000224962	0	RP11-450H5.2	RP11-450H5.2	0	3	n/a	n/a	4.74e-01	1.742
1095938	ENSG00000147677	8598	EIF3H	eukaryotic translation initiation factor 3, subunit H	8667	8	n/a	n/a	4.80e-01	1.741
1092799	ENSG00000127184	1341	COX7C	cytochrome c oxidase subunit VIIc	1350	5	n/a	n/a	4.79e-01	1.741
279813299	ENSG00000227682	0	ATP5A1P2	ATP synthase, H+ transporting, mitochondrial F1 complex, alpha subunit 1 pseudogene 2	0	2	n/a	n/a	5.05e-01	1.740
279845656	ENSG00000230580	0	AC021016.7	AC021016.7	0	2	n/a	n/a	5.06e-01	1.740
1095674	ENSG00000145781	30878	COMMD10	COMM domain containing 10	51397	5	n/a	n/a	4.45e-01	1.739
1095221	ENSG00000142892	9882	PIGK	phosphatidylinositol glycan anchor biosynthesis, class K	10026	1	n/a	n/a	4.74e-01	1.738
1092249	ENSG00000123106	34586	CCDC91	coiled-coil domain containing 91	55297	12	n/a	n/a	4.50e-01	1.737
1088161	ENSG00000075089	41029	ACTR6	ARP6 actin-related protein 6 homolog (yeast)	64431	12	n/a	n/a	4.61e-01	1.737
1087378	ENSG00000034063	28863	UHRF1	ubiquitin-like with PHD and ring finger domains 1	29128	19	n/a	n/a	6.30e-01	1.737
279792729	ENSG00000225858	0	RP1-172N19.3	RP1-172N19.3	0	X	n/a	n/a	4.73e-01	1.737
1101874	ENSG00000181218	60226	HIST3H2A	histone cluster 3, H2a	92815	1	n/a	n/a	4.69e-01	1.737
1108586	ENSG00000236312	0	CTB-31C7.1	CTB-31C7.1	0	19	n/a	n/a	2.67e-01	1.737
1088019	ENSG00000071082	6128	RPL31	ribosomal protein L31	6160	2	n/a	n/a	4.81e-01	1.737
1098958	ENSG00000167005	10893	NUDT21	nudix (nucleoside diphosphate linked moiety X)-type motif 21	11051	16	n/a	n/a	4.75e-01	1.736
279723941	ENSG00000213673	0	RP11-436F9.2	RP11-436F9.2	0	7	n/a	n/a	4.72e-01	1.736
279917845	ENSG00000237077	0	AC105399.2	AC105399.2	0	2	n/a	n/a	4.59e-01	1.736
1099872	ENSG00000170836	8427	PPM1D	protein phosphatase, Mg2+/Mn2+ dependent, 1D	8493	17	n/a	n/a	4.94e-01	1.736
279738082	ENSG00000215210	0	RBMXP2	RNA binding motif protein, X-linked pseudogene 2	0	9	n/a	n/a	4.74e-01	1.735
1098813	ENSG00000166441	6125	RPL27A	ribosomal protein L27a	6157	11	n/a	n/a	4.96e-01	1.733
279886131	ENSG00000234176	0	HSPA8P1	heat shock 70kDa protein 8 pseudogene 1	0	X	n/a	n/a	4.74e-01	1.733
279917462	ENSG00000237033	0	RP11-428K13.1	RP11-428K13.1	0	1	n/a	n/a	4.51e-01	1.732
280119635	ENSG00000258677	0	RP11-463D19.2	RP11-463D19.2	0	8	n/a	n/a	5.09e-01	1.732
1102979	ENSG00000186007	60269	LEMD1	LEM domain containing 1	93273	1	n/a	n/a	4.75e-01	1.732
279799327	ENSG00000226421	0	AC018641.6	AC018641.6	0	7	n/a	n/a	4.48e-01	1.730
279869495	ENSG00000232699	0	RP11-758C21.1	RP11-758C21.1	0	6	n/a	n/a	4.73e-01	1.730
1102206	ENSG00000182899	6133	RPL35A	ribosomal protein L35a	6165	3	n/a	n/a	4.51e-01	1.730
279817976	ENSG00000228110	0	ST13P19	suppression of tumorigenicity 13 (colon carcinoma) (Hsp70 interacting protein) pseudogene 19	0	1	n/a	n/a	4.71e-01	1.730
1099528	ENSG00000169288	41532	MRPL1	mitochondrial ribosomal protein L1	65008	4	n/a	n/a	4.62e-01	1.730
1099593	ENSG00000169607	80894	CKAP2L	cytoskeleton associated protein 2-like	150468	2	n/a	n/a	6.33e-01	1.729
279863900	ENSG00000232203	0	RP11-572H4.2	RP11-572H4.2	0	9	n/a	n/a	4.59e-01	1.729
1095173	ENSG00000142534	6172	RPS11	ribosomal protein S11	6205	19	n/a	n/a	4.74e-01	1.729
1104066	ENSG00000196781	7045	TLE1	transducin-like enhancer of split 1 (E(sp1) homolog, Drosophila)	7088	9	n/a	n/a	5.89e-01	1.729
1095176	ENSG00000142541	23276	RPL13A	ribosomal protein L13a	23521	19	n/a	n/a	4.47e-01	1.729
1088960	ENSG00000099246	22687	RAB18	RAB18, member RAS oncogene family	22931	10	n/a	n/a	4.72e-01	1.729
1089285	ENSG00000100902	5655	PSMA6	proteasome (prosome, macropain) subunit, alpha type, 6	5687	14	n/a	n/a	4.60e-01	1.729
1096805	ENSG00000155330	122900	C16orf87	chromosome 16 open reading frame 87	388272	16	n/a	n/a	4.76e-01	1.729
1089426	ENSG00000101470	7082	TNNC2	troponin C type 2 (fast)	7125	20	n/a	n/a	2.71e-01	1.728
1092814	ENSG00000127337	8038	YEATS4	YEATS domain containing 4	8089	12	n/a	n/a	4.44e-01	1.728
279866672	ENSG00000232472	0	EEF1B2P3	eukaryotic translation elongation factor 1 beta 2 pseudogene 3	0	X	n/a	n/a	4.46e-01	1.728
1093810	ENSG00000134419	6177	RPS15A	ribosomal protein S15a	6210	16	n/a	n/a	4.85e-01	1.728
1087226	ENSG00000015479	9638	MATR3	matrin 3	9782	5	n/a	n/a	4.71e-01	1.727
1095224	ENSG00000142937	6169	RPS8	ribosomal protein S8	6202	1	n/a	n/a	4.54e-01	1.727
279904834	ENSG00000235883	0	AC012379.1	AC012379.1	0	15	n/a	n/a	4.77e-01	1.727
279843465	ENSG00000230409	0	TCEA1P2	transcription elongation factor A (SII), 1 pseudogene 2	0	3	n/a	n/a	4.80e-01	1.725
280054090	ENSG00000253251	0	CTC-534A2.2	CDNA FLJ26957 fis, clone SLV00486Uncharacterized protein	0	5	n/a	n/a	4.72e-01	1.725
1090158	ENSG00000106211	3295	HSPB1	heat shock 27kDa protein 1	3315	7	n/a	n/a	4.74e-01	1.725
1088534	ENSG00000085491	29690	SLC25A24	solute carrier family 25 (mitochondrial carrier; phosphate carrier), member 24	29957	1	n/a	n/a	4.89e-01	1.724
1091333	ENSG00000115484	10428	CCT4	chaperonin containing TCP1, subunit 4 (delta)	10575	2	n/a	n/a	4.92e-01	1.724
1092177	ENSG00000122507	26986	BBS9	Bardet-Biedl syndrome 9	27241	7	n/a	n/a	5.03e-01	1.724
279869869	ENSG00000232727	0	RP11-321E8.1-001	RP11-321E8.1-001	0	7	n/a	n/a	4.52e-01	1.724
279802554	ENSG00000226723	0	RP11-142L4.3	RP11-142L4.3	0	1	n/a	n/a	4.88e-01	1.724
1100134	ENSG00000171863	6168	RPS7	ribosomal protein S7	6201	2	n/a	n/a	4.60e-01	1.724
279982995	ENSG00000244226	0	RP11-714G12.1	RP11-714G12.1	0	3	n/a	n/a	5.78e-01	1.723
1088434	ENSG00000082153	9545	BZW1	basic leucine zipper and W2 domains 1	9689	2	n/a	n/a	4.74e-01	1.723
279854500	ENSG00000231386	0	AC007395.4	AC007395.4	0	2	n/a	n/a	4.79e-01	1.723
1103633	ENSG00000188739	22784	RBM34	RNA binding motif protein 34	23029	1	n/a	n/a	4.78e-01	1.721
279884441	ENSG00000234009	0	AL049757.3	AL049757.3	0	22	n/a	n/a	5.00e-01	1.721
279904581	ENSG00000235847	0	LDHAP7	lactate dehydrogenase A pseudogene 7	0	2	n/a	n/a	4.75e-01	1.721
280126106	ENSG00000259042	0	AE000661.50	AE000661.50	0	14	n/a	n/a	4.74e-01	1.721
279620046	ENSG00000197258	0	EIF4BP6	eukaryotic translation initiation factor 4B pseudogene 6	0	7	n/a	n/a	5.41e-01	1.720
279931785	ENSG00000238251	0	RP11-172F4.2	RP11-172F4.2	0	9	n/a	n/a	4.59e-01	1.720
279965138	ENSG00000242327	0	CTD-2184D3.1	CTD-2184D3.1	0	15	n/a	n/a	4.75e-01	1.720
1088559	ENSG00000086065	30990	CHMP5	charged multivesicular body protein 5	51510	9	n/a	n/a	4.55e-01	1.719
1098208	ENSG00000164117	26017	FBXO8	F-box protein 8	26269	4	n/a	n/a	4.77e-01	1.719
279889918	ENSG00000234518	0	RP5-837D10.2	RP5-837D10.2	0	1	n/a	n/a	5.05e-01	1.719
1090195	ENSG00000106415	76655	GLCCI1	glucocorticoid induced transcript 1	113263	7	n/a	n/a	5.08e-01	1.718
1100601	ENSG00000174100	58521	MRPL45	mitochondrial ribosomal protein L45	84311	17	n/a	n/a	4.73e-01	1.718
279832237	ENSG00000229385	0	AC010975.1	AC010975.1	0	2	n/a	n/a	5.10e-01	1.718
1100280	ENSG00000172466	7529	ZNF24	zinc finger protein 24	7572	18	n/a	n/a	5.06e-01	1.718
1090611	ENSG00000109911	26357	ELP4	elongation protein 4 homolog (S. cerevisiae)	26610	11	n/a	n/a	4.72e-01	1.718
279796894	ENSG00000226221	0	AC022431.1	AC022431.1	0	5	n/a	n/a	2.59e-01	1.717
1089245	ENSG00000100644	3073	HIF1A	hypoxia inducible factor 1, alpha subunit (basic helix-loop-helix transcription factor)	3091	14	n/a	n/a	6.59e-01	1.717
1088328	ENSG00000079215	6471	SLC1A3	solute carrier family 1 (glial high affinity glutamate transporter), member 3	6507	5	n/a	n/a	2.67e-01	1.715
1107270	ENSG00000227709	0	RP11-118D22.3	RP11-118D22.3	0	3	n/a	n/a	5.08e-01	1.714
279984222	ENSG00000244313	0	RP11-425L10.1	RP11-425L10.1	0	11	n/a	n/a	4.49e-01	1.714
279785704	ENSG00000225259	0	ST13P6	suppression of tumorigenicity 13 (colon carcinoma) (Hsp70 interacting protein) pseudogene 6	0	8	n/a	n/a	4.51e-01	1.714
279749979	ENSG00000219806	0	ATP5F1P6	ATP synthase, H+ transporting, mitochondrial Fo complex, subunit B1 pseudogene 6	0	6	n/a	n/a	4.72e-01	1.714
279866942	ENSG00000232496	0	RPL3P12	ribosomal protein L3 pseudogene 12	0	X	n/a	n/a	4.48e-01	1.714
1087873	ENSG00000067167	23226	TRAM1	translocation associated membrane protein 1	23471	8	n/a	n/a	4.74e-01	1.713
279979709	ENSG00000243859	0	CTD-2331D11.1	CTD-2331D11.1	0	5	n/a	n/a	4.50e-01	1.712
1094447	ENSG00000137770	30976	CTDSPL2	CTD (carboxy-terminal domain, RNA polymerase II, polypeptide A) small phosphatase like 2	51496	15	n/a	n/a	4.82e-01	1.712
1087275	ENSG00000021574	6643	SPAST	spastin	6683	2	n/a	n/a	5.19e-01	1.712
279856382	ENSG00000231552	0	AC104306.5	AC104306.5	0	3	n/a	n/a	4.52e-01	1.711
280055426	ENSG00000253341	0	RP11-730G20.2	RP11-730G20.2	0	8	n/a	n/a	6.20e-01	1.710
279827161	ENSG00000228929	0	RP11-159C21.4	RP11-159C21.4	0	1	n/a	n/a	4.66e-01	1.710
1090858	ENSG00000111817	29673	DSE	dermatan sulfate epimerase	29940	6	n/a	n/a	4.44e-01	1.709
279837594	ENSG00000229897	0	SEPT7P7	septin 7 pseudogene 7	0	9	n/a	n/a	5.16e-01	1.709
1090550	ENSG00000109270	8580	LAMTOR3	late endosomal/lysosomal adaptor, MAPK and MTOR activator 3	8649	4	n/a	n/a	4.92e-01	1.709
1092894	ENSG00000128059	5439	PPAT	phosphoribosyl pyrophosphate amidotransferase	5471	4	n/a	n/a	4.71e-01	1.708
280121613	ENSG00000258790	0	RP11-561B11.2	RP11-561B11.2	0	14	n/a	n/a	4.51e-01	1.707
1087095	ENSG00000008952	7052	SEC62	SEC62 homolog (S. cerevisiae)	7095	3	n/a	n/a	4.68e-01	1.707
1098404	ENSG00000164830	34363	OXR1	oxidation resistance 1	55074	8	n/a	n/a	4.48e-01	1.706
1099583	ENSG00000169567	3076	HINT1	histidine triad nucleotide binding protein 1	3094	5	n/a	n/a	4.47e-01	1.706
1096561	ENSG00000153147	8406	SMARCA5	SWI/SNF related, matrix associated, actin dependent regulator of chromatin, subfamily a, member 5	8467	4	n/a	n/a	5.05e-01	1.706
1091786	ENSG00000119314	9847	ROD1	ROD1 regulator of differentiation 1 (S. pombe)	9991	9	n/a	n/a	5.37e-01	1.705
1087788	ENSG00000065150	3818	IPO5	importin 5	3843	13	n/a	n/a	5.09e-01	1.705
279916973	ENSG00000236988	0	RP11-402K9.1	RP11-402K9.1	0	X	n/a	n/a	5.14e-01	1.705
1091961	ENSG00000120526	59145	NUDCD1	NudC domain containing 1	84955	8	n/a	n/a	4.77e-01	1.704
279742419	ENSG00000215800	0	RSL24D1P4	ribosomal L24 domain containing 1 pseudogene 4	0	1	n/a	n/a	4.73e-01	1.704
279810237	ENSG00000227368	0	AC079753.5	AC079753.5	0	2	n/a	n/a	5.04e-01	1.703
279718615	ENSG00000213051	0	RP4-635A23.2	RP4-635A23.2	0	1	n/a	n/a	4.76e-01	1.703
1088064	ENSG00000072401	7278	UBE2D1	ubiquitin-conjugating enzyme E2D 1	7321	10	n/a	n/a	5.94e-01	1.702
280079376	ENSG00000254999	35133	BRK1	BRICK1, SCAR/WAVE actin-nucleating complex subunit	55845	3	n/a	n/a	4.72e-01	1.702
1104637	ENSG00000198551	83486	ZNF627	zinc finger protein 627	199692	19	n/a	n/a	5.73e-01	1.702
1088393	ENSG00000081019	33956	RSBN1	round spermatid basic protein 1	54665	1	n/a	n/a	5.02e-01	1.702
280129070	ENSG00000259216	0	RP11-227D13.2	RP11-227D13.2	0	15	n/a	n/a	4.60e-01	1.702
280125626	ENSG00000259022	0	RP11-561B11.4	RP11-561B11.4	0	14	n/a	n/a	4.48e-01	1.701
279895351	ENSG00000234964	0	FABP5P7	fatty acid binding protein 5 pseudogene 7	0	11	n/a	n/a	4.72e-01	1.701
1095668	ENSG00000145741	685	BTF3	basic transcription factor 3	689	5	n/a	n/a	4.77e-01	1.701
1088329	ENSG00000079246	7477	XRCC5	X-ray repair complementing defective repair in Chinese hamster cells 5 (double-strand-break rejoining)	7520	2	n/a	n/a	5.86e-01	1.701
279781004	ENSG00000224837	0	RP4-702J19.1	RP4-702J19.1	0	1	n/a	n/a	4.45e-01	1.700
1104135	ENSG00000197006	30590	METTL9	methyltransferase like 9	51108	16	n/a	n/a	4.70e-01	1.700
279896626	ENSG00000235082	0	RP11-179G5.4	RP11-179G5.4	0	1	n/a	n/a	4.49e-01	1.700
1100218	ENSG00000172239	10458	PAIP1	poly(A) binding protein interacting protein 1	10605	5	n/a	n/a	4.70e-01	1.700
279780435	ENSG00000224785	0	AC006026.9	AC006026.9	0	7	n/a	n/a	5.44e-01	1.699
1099645	ENSG00000169855	6059	ROBO1	roundabout, axon guidance receptor, homolog 1 (Drosophila)	6091	3	n/a	n/a	4.53e-01	1.699
279733542	ENSG00000214810	0	CYCSP55	cytochrome c, somatic pseudogene 55	0	6	n/a	n/a	4.45e-01	1.699
279480959	ENSG00000177410	134970	ZNFX1-AS1	ZNFX1 antisense RNA 1 (non-protein coding)	441951	20	n/a	n/a	4.89e-01	1.698
280126695	ENSG00000259079	0	RP1-261D10.1	RP1-261D10.1	0	14	n/a	n/a	5.13e-01	1.698
280095383	ENSG00000256385	0	AE000658.27	AE000658.27	0	14	n/a	n/a	4.75e-01	1.698
279851688	ENSG00000231158	0	PTP4A1P1	protein tyrosine phosphatase type IVA, member 1 pseudogene 1	0	2	n/a	n/a	4.74e-01	1.698
279907279	ENSG00000236105	0	AC000110.1	AC000110.1	0	7	n/a	n/a	5.67e-01	1.698
1096480	ENSG00000152492	81045	CCDC50	coiled-coil domain containing 50	152137	3	n/a	n/a	4.81e-01	1.697
1095662	ENSG00000145723	34115	GIN1	gypsy retrotransposon integrase 1	54826	5	n/a	n/a	4.77e-01	1.697
1091622	ENSG00000117519	1257	CNN3	calponin 3, acidic	1266	1	n/a	n/a	4.86e-01	1.697
1105223	ENSG00000204628	10252	GNB2L1	guanine nucleotide binding protein (G protein), beta polypeptide 2-like 1	10399	5	n/a	n/a	4.50e-01	1.697
1106238	ENSG00000215021	11166	PHB2	prohibitin 2	11331	12	n/a	n/a	4.80e-01	1.697
1089675	ENSG00000103260	54846	METRN	meteorin, glial cell differentiation regulator	79006	16	n/a	n/a	4.49e-01	1.696
1101440	ENSG00000178662	55836	CSRNP3	cysteine-serine-rich nuclear protein 3	80034	2	n/a	n/a	4.74e-01	1.696
1089934	ENSG00000105193	6184	RPS16	ribosomal protein S16	6217	19	n/a	n/a	4.45e-01	1.696
1088743	ENSG00000090104	5964	RGS1	regulator of G-protein signaling 1	5996	1	n/a	n/a	5.09e-01	1.696
279912953	ENSG00000236654	0	AC079780.3	AC079780.3	0	7	n/a	n/a	5.05e-01	1.695
1088758	ENSG00000090487	30805	SPG21	spastic paraplegia 21 (autosomal recessive, Mast syndrome)	51324	15	n/a	n/a	5.62e-01	1.695
280111390	ENSG00000258052	0	AC025263.3	AC025263.3	0	12	n/a	n/a	5.65e-01	1.695
279914252	ENSG00000236762	0	RP11-159H3.1	RP11-159H3.1	0	10	n/a	n/a	4.64e-01	1.694
1106272	ENSG00000215179	0	MAPK6PS4	mitogen-activated protein kinase 6 pseudogene 4	0	8	n/a	n/a	5.73e-01	1.694
1104100	ENSG00000196911	3816	KPNA5	karyopherin alpha 5 (importin alpha 6)	3841	6	n/a	n/a	4.47e-01	1.694
280062133	ENSG00000253810	0	RP11-109P6.1	RP11-109P6.1	0	8	n/a	n/a	4.51e-01	1.694
1094462	ENSG00000137821	34128	LRRC49	leucine rich repeat containing 49	54839	15	n/a	n/a	4.77e-01	1.694
1093083	ENSG00000129682	2243	FGF13	fibroblast growth factor 13	2258	X	n/a	n/a	6.27e-01	1.693
279836015	ENSG00000229738	0	AC010240.3	AC010240.3	0	5	n/a	n/a	4.70e-01	1.693
280091140	ENSG00000255892	0	RP11-459D22.2	RP11-459D22.2	0	12	n/a	n/a	5.09e-01	1.691
1093599	ENSG00000132964	1018	CDK8	cyclin-dependent kinase 8	1024	13	n/a	n/a	4.86e-01	1.691
1093010	ENSG00000129083	1306	COPB1	coatomer protein complex, subunit beta 1	1315	11	n/a	n/a	4.75e-01	1.691
280010838	ENSG00000249215	0	AC138517.4	AC138517.4	0	5	n/a	n/a	5.03e-01	1.690
279989687	ENSG00000245322	0	RP11-15B17.1	RP11-15B17.1	0	4	n/a	n/a	4.76e-01	1.690
1099028	ENSG00000167315	10302	ACAA2	acetyl-CoA acyltransferase 2	10449	18	n/a	n/a	5.05e-01	1.690
1101266	ENSG00000177606	3700	JUN	jun proto-oncogene	3725	1	n/a	n/a	4.47e-01	1.689
1108379	ENSG00000234851	0	RP11-3P17.3	RP11-3P17.3	0	3	n/a	n/a	4.88e-01	1.688
1104481	ENSG00000198034	6158	RPS4X	ribosomal protein S4, X-linked	6191	X	n/a	n/a	4.74e-01	1.688
279771064	ENSG00000224040	0	HMGN1P4	high mobility group nucleosome binding domain 1 pseudogene 4	0	1	n/a	n/a	4.54e-01	1.688
1097969	ENSG00000163479	6706	SSR2	signal sequence receptor, beta (translocon-associated protein beta)	6746	1	n/a	n/a	5.08e-01	1.688
279896640	ENSG00000235084	0	CHCHD2P6	coiled-coil-helix-coiled-coil-helix domain containing 2 pseudogene 6	0	1	n/a	n/a	4.75e-01	1.688
1088698	ENSG00000089157	6143	RPLP0	ribosomal protein, large, P0	6175	12	n/a	n/a	4.50e-01	1.688
280110995	ENSG00000258016	0	HIGD1AP1	HIG1 hypoxia inducible domain family, member 1A pseudogene 1	0	12	n/a	n/a	4.58e-01	1.688
1089142	ENSG00000100316	6090	RPL3	ribosomal protein L3	6122	22	n/a	n/a	4.50e-01	1.687
279785324	ENSG00000225231	0	AC091814.2	AC091814.2	0	12	n/a	n/a	4.61e-01	1.687
279726195	ENSG00000213959	0	RP5-1100H13.3	RP5-1100H13.3	0	20	n/a	n/a	6.42e-01	1.687
280081236	ENSG00000255112	36410	CHMP1B	charged multivesicular body protein 1B	57132	18	n/a	n/a	4.93e-01	1.686
1105233	ENSG00000204653	149596	ASPDH	aspartate dehydrogenase domain containing	554235	19	n/a	n/a	5.48e-01	1.686
1091065	ENSG00000113318	4411	MSH3	mutS homolog 3 (E. coli)	4437	5	n/a	n/a	5.03e-01	1.686
1096305	ENSG00000151233	93968	GXYLT1	glucoside xylosyltransferase 1	283464	12	n/a	n/a	4.46e-01	1.686
1090214	ENSG00000106554	34216	CHCHD3	coiled-coil-helix-coiled-coil-helix domain containing 3	54927	7	n/a	n/a	4.47e-01	1.686
279959578	ENSG00000241741	0	RP11-119H12.2	RP11-119H12.2	0	4	n/a	n/a	4.72e-01	1.685
1087724	ENSG00000063046	1960	EIF4B	eukaryotic translation initiation factor 4B	1975	12	n/a	n/a	4.74e-01	1.685
1096854	ENSG00000155886	25520	SLC24A2	solute carrier family 24 (sodium/potassium/calcium exchanger), member 2	25769	9	n/a	n/a	4.83e-01	1.684
1107995	ENSG00000232387	0	SKA2L	spindle and kinetochore associated complex subunit 2-like	0	9	n/a	n/a	4.47e-01	1.684
280124710	ENSG00000258964	0	RP11-618G20.1	RP11-618G20.1	0	14	n/a	n/a	5.68e-01	1.684
1096930	ENSG00000156467	7338	UQCRB	ubiquinol-cytochrome c reductase binding protein	7381	8	n/a	n/a	4.76e-01	1.684
280021768	ENSG00000250076	0	RP11-141P6.1	RP11-141P6.1	0	4	n/a	n/a	4.70e-01	1.684
1088681	ENSG00000089009	6096	RPL6	ribosomal protein L6	6128	12	n/a	n/a	4.48e-01	1.684
1092165	ENSG00000122406	6093	RPL5	ribosomal protein L5	6125	1	n/a	n/a	4.45e-01	1.683
279827453	ENSG00000228956	0	AC144521.1	AC144521.1	0	3	n/a	n/a	5.39e-01	1.683
1090941	ENSG00000112306	6173	RPS12	ribosomal protein S12	6206	6	n/a	n/a	4.55e-01	1.683
1092299	ENSG00000123485	34644	HJURP	Holliday junction recognition protein	55355	2	n/a	n/a	5.20e-01	1.682
1091770	ENSG00000119041	9196	GTF3C3	general transcription factor IIIC, polypeptide 3, 102kDa	9330	2	n/a	n/a	4.88e-01	1.682
1104766	ENSG00000198839	11019	ZNF277	zinc finger protein 277	11179	7	n/a	n/a	4.68e-01	1.681
280090364	ENSG00000255807	0	PTP4A1P2	protein tyrosine phosphatase type IVA, member 1 pseudogene 2	0	12	n/a	n/a	5.11e-01	1.681
1092499	ENSG00000124795	7867	DEK	DEK oncogene	7913	6	n/a	n/a	4.58e-01	1.681
1089453	ENSG00000101773	5900	RBBP8	retinoblastoma binding protein 8	5932	18	n/a	n/a	5.18e-01	1.681
1094312	ENSG00000137040	26698	RANBP6	RAN binding protein 6	26953	9	n/a	n/a	5.41e-01	1.680
1097859	ENSG00000163069	6407	SGCB	sarcoglycan, beta (43kDa dystrophin-associated glycoprotein)	6443	4	n/a	n/a	5.20e-01	1.680
1103605	ENSG00000188647	119609	PTAR1	protein prenyltransferase alpha subunit repeat containing 1	375743	9	n/a	n/a	5.11e-01	1.680
280136547	ENSG00000259652	0	RP11-797A18.3	RP11-797A18.3	0	15	n/a	n/a	5.07e-01	1.680
279915940	ENSG00000236917	0	DNAJA1P2	DnaJ (Hsp40) homolog, subfamily A, member 1 pseudogene 2	0	2	n/a	n/a	4.72e-01	1.680
1099227	ENSG00000168028	3896	RPSA	ribosomal protein SA	3921	3	n/a	n/a	4.47e-01	1.679
279798624	ENSG00000226360	0	RPL10AP6	ribosomal protein L10a pseudogene 6	0	3	n/a	n/a	4.54e-01	1.679
279821366	ENSG00000228407	0	RP4-800M22.1	RP4-800M22.1	0	1	n/a	n/a	4.77e-01	1.679
1090800	ENSG00000111530	35120	CAND1	cullin-associated and neddylation-dissociated 1	55832	12	n/a	n/a	4.93e-01	1.679
1096738	ENSG00000154727	2535	GABPA	GA binding protein transcription factor, alpha subunit 60kDa	2551	21	n/a	n/a	4.75e-01	1.678
279836759	ENSG00000229820	0	RP1-308E4.1	RP1-308E4.1	0	1	n/a	n/a	4.72e-01	1.678
279975760	ENSG00000243504	0	KB-1589B1.1	KB-1589B1.1	0	8	n/a	n/a	4.46e-01	1.678
279790883	ENSG00000225712	0	ATP5G2P1	ATP synthase, H+ transporting, mitochondrial Fo complex, subunit C2 (subunit 9) pseudogene 1	0	1	n/a	n/a	6.44e-01	1.677
279826075	ENSG00000228825	0	LAMTOR3P1	late endosomal/lysosomal adaptor, MAPK and MTOR activator 3 pseudogene 1	0	13	n/a	n/a	8.22e-01	1.677
1102505	ENSG00000184110	8594	EIF3C	eukaryotic translation initiation factor 3, subunit C	8663	16	n/a	n/a	4.59e-01	1.676
1095568	ENSG00000144895	58156	EIF2A	eukaryotic translation initiation factor 2A, 65kDa	83939	3	n/a	n/a	4.72e-01	1.676
279795671	ENSG00000226099	0	RP11-544L8__B.2	RP11-544L8__B.2	0	6	n/a	n/a	6.00e-01	1.676
1091027	ENSG00000112984	9967	KIF20A	kinesin family member 20A	10112	5	n/a	n/a	4.82e-01	1.675
280104463	ENSG00000257350	0	RP11-616L12.4	RP11-616L12.4	0	12	n/a	n/a	4.91e-01	1.675
1097678	ENSG00000162407	8546	PPAP2B	phosphatidic acid phosphatase type 2B	8613	1	n/a	n/a	4.72e-01	1.675
1090445	ENSG00000108559	4896	NUP88	nucleoporin 88kDa	4927	17	n/a	n/a	5.05e-01	1.675
1098157	ENSG00000164022	9128	AIMP1	aminoacyl tRNA synthetase complex-interacting multifunctional protein 1	9255	4	n/a	n/a	4.74e-01	1.674
280087619	ENSG00000255529	57198	GRINL1A	glutamate receptor, ionotropic, N-methyl D-aspartate-like 1A	81488	15	n/a	n/a	4.75e-01	1.674
1091423	ENSG00000116062	2939	MSH6	mutS homolog 6 (E. coli)	2956	2	n/a	n/a	6.16e-01	1.674
1088826	ENSG00000091972	4319	CD200	CD200 molecule	4345	3	n/a	n/a	6.30e-01	1.674
279783269	ENSG00000225031	0	EIF4BP7	eukaryotic translation initiation factor 4B pseudogene 7	0	X	n/a	n/a	4.89e-01	1.674
280117347	ENSG00000258542	0	AC068831.11	AC068831.11	0	15	n/a	n/a	5.04e-01	1.674
1098544	ENSG00000165417	2940	GTF2A1	general transcription factor IIA, 1, 19/37kDa	2957	14	n/a	n/a	5.40e-01	1.674
1098089	ENSG00000163806	89451	SPDYA	speedy homolog A (Xenopus laevis)	245711	2	n/a	n/a	4.77e-01	1.674
279666457	ENSG00000202042	0	SNORD49B	small nucleolar RNA, C/D box 49B	0	17	n/a	n/a	4.72e-01	1.673
1095289	ENSG00000143318	840	CASQ1	calsequestrin 1 (fast-twitch, skeletal muscle)	844	1	n/a	n/a	4.47e-01	1.673
279963155	ENSG00000242128	0	AC079767.2	AC079767.2	0	2	n/a	n/a	4.74e-01	1.673
1099854	ENSG00000170759	3774	KIF5B	kinesin family member 5B	3799	10	n/a	n/a	6.23e-01	1.673
279976282	ENSG00000243547	0	HNRNPKP4	heterogeneous nuclear ribonucleoprotein K pseudogene 4	0	3	n/a	n/a	5.87e-01	1.672
279838077	ENSG00000229944	0	AC004797.1	AC004797.1	0	17	n/a	n/a	4.48e-01	1.672
1094592	ENSG00000138448	3660	ITGAV	integrin, alpha V (vitronectin receptor, alpha polypeptide, antigen CD51)	3685	2	n/a	n/a	4.96e-01	1.672
279897786	ENSG00000235174	0	RP11-398K22.3	RP11-398K22.3	0	6	n/a	n/a	2.61e-01	1.672
1098825	ENSG00000166478	7658	ZNF143	zinc finger protein 143	7702	11	n/a	n/a	4.83e-01	1.671
1100862	ENSG00000175497	36901	DPP10	dipeptidyl-peptidase 10 (non-functional)	57628	2	n/a	n/a	4.94e-01	1.671
1098107	ENSG00000163864	110445	NMNAT3	nicotinamide nucleotide adenylyltransferase 3	349565	3	n/a	n/a	5.21e-01	1.671
279722950	ENSG00000213553	0	RPLP0P6	ribosomal protein, large, P0 pseudogene 6	0	2	n/a	n/a	4.47e-01	1.670
1088488	ENSG00000083845	6160	RPS5	ribosomal protein S5	6193	19	n/a	n/a	4.71e-01	1.670
279756767	ENSG00000221879	0	RP11-332L8.2	RP11-332L8.2	0	1	n/a	n/a	3.11e-01	1.669
1087381	ENSG00000034510	9044	TMSB10	thymosin beta 10	9168	2	n/a	n/a	4.53e-01	1.669
1099914	ENSG00000170962	56111	PDGFD	platelet derived growth factor D	80310	11	n/a	n/a	4.78e-01	1.669
280031203	ENSG00000250846	1006867	RP11-807H7.1	RP11-807H7.1	100144602	4	n/a	n/a	4.47e-01	1.669
1091805	ENSG00000119446	60179	RBM18	RNA binding motif protein 18	92400	9	n/a	n/a	4.83e-01	1.669
1103442	ENSG00000187994	79147	RINL	Ras and Rab interactor-like	126432	19	n/a	n/a	4.51e-01	1.668
1088404	ENSG00000081181	381	ARG2	arginase, type II	384	14	n/a	n/a	5.11e-01	1.668
279501158	ENSG00000180230	0	RP11-198M6.2	RP11-198M6.2	0	10	n/a	n/a	4.73e-01	1.668
1108080	ENSG00000232856	0	MIR3654	microRNA 3654	0	7	n/a	n/a	4.49e-01	1.668
1089180	ENSG00000100410	59034	PHF5A	PHD finger protein 5A	84844	22	n/a	n/a	4.46e-01	1.668
1089172	ENSG00000100380	6727	ST13	suppression of tumorigenicity 13 (colon carcinoma) (Hsp70 interacting protein)	6767	22	n/a	n/a	4.70e-01	1.667
1090251	ENSG00000106799	7004	TGFBR1	transforming growth factor, beta receptor 1	7046	9	n/a	n/a	5.65e-01	1.667
1108439	ENSG00000235297	0	RP11-504H5.1	RP11-504H5.1	0	18	n/a	n/a	4.70e-01	1.666
1094247	ENSG00000136783	25683	NIPSNAP3A	nipsnap homolog 3A (C. elegans)	25934	9	n/a	n/a	4.49e-01	1.666
279975037	ENSG00000243445	0	RP11-715J22.1	RP11-715J22.1	0	16	n/a	n/a	4.59e-01	1.666
279891363	ENSG00000234648	0	AL162151.3	AL162151.3	0	14	n/a	n/a	4.49e-01	1.666
279808673	ENSG00000227227	0	AC017101.10	AC017101.10	0	2	n/a	n/a	4.73e-01	1.665
1096517	ENSG00000152784	36257	PRDM8	PR domain containing 8	56978	4	n/a	n/a	5.10e-01	1.664
1105419	ENSG00000205246	123009	RPSAP58	ribosomal protein SA pseudogene 58	388524	19	n/a	n/a	4.51e-01	1.664
1095879	ENSG00000147274	27061	RBMX	RNA binding motif protein, X-linked	27316	X	n/a	n/a	4.74e-01	1.664
1100025	ENSG00000171451	60141	DSEL	dermatan sulfate epimerase-like	92126	18	n/a	n/a	5.40e-01	1.664
1095422	ENSG00000143933	801	CALM2	calmodulin 2 (phosphorylase kinase, delta)	805	2	n/a	n/a	4.46e-01	1.663
279719082	ENSG00000213080	0	RP11-312J18.5	RP11-312J18.5	0	1	n/a	n/a	5.46e-01	1.663
279872312	ENSG00000232952	0	RP11-90H3.1	RP11-90H3.1	0	1	n/a	n/a	5.03e-01	1.663
1100650	ENSG00000174371	9033	EXO1	exonuclease 1	9156	1	n/a	n/a	5.96e-01	1.663
279814308	ENSG00000227765	0	RP11-162O12.2	RP11-162O12.2	0	4	n/a	n/a	4.75e-01	1.663
280118996	ENSG00000258645	0	CTD-2302E22.3	CTD-2302E22.3	0	14	n/a	n/a	4.53e-01	1.662
1090276	ENSG00000107105	1978	ELAVL2	ELAV (embryonic lethal, abnormal vision, Drosophila)-like 2 (Hu antigen B)	1993	9	n/a	n/a	4.74e-01	1.662
279810636	ENSG00000227409	0	RP4-765A10.2	RP4-765A10.2	0	1	n/a	n/a	5.11e-01	1.662
279860536	ENSG00000231911	0	RP11-48B24.2	RP11-48B24.2	0	10	n/a	n/a	4.70e-01	1.662
1091769	ENSG00000119013	4683	NDUFB3	NADH dehydrogenase (ubiquinone) 1 beta subcomplex, 3, 12kDa	4709	2	n/a	n/a	4.69e-01	1.661
1103673	ENSG00000188873	0	RPL10AP2	ribosomal protein L10a pseudogene 2	0	8	n/a	n/a	4.50e-01	1.661
1088842	ENSG00000092199	3163	HNRNPC	heterogeneous nuclear ribonucleoprotein C (C1/C2)	3183	14	n/a	n/a	4.75e-01	1.661
280067086	ENSG00000254170	0	CTD-2073O6.1	CTD-2073O6.1	0	5	n/a	n/a	4.47e-01	1.661
1091610	ENSG00000117450	5020	PRDX1	peroxiredoxin 1	5052	1	n/a	n/a	4.83e-01	1.661
1090771	ENSG00000111276	1021	CDKN1B	cyclin-dependent kinase inhibitor 1B (p27, Kip1)	1027	12	n/a	n/a	4.63e-01	1.661
1104379	ENSG00000197756	6136	RPL37A	ribosomal protein L37a	6168	2	n/a	n/a	5.14e-01	1.660
279722105	ENSG00000213442	0	RPL18AP3	ribosomal protein L18a pseudogene 3	0	12	n/a	n/a	4.80e-01	1.660
279503493	ENSG00000180673	0	RP11-323K3.1	RP11-323K3.1	0	4	n/a	n/a	4.71e-01	1.659
279847785	ENSG00000230793	0	SMARCE1P5	SWI/SNF related, matrix associated, actin dependent regulator of chromatin, subfamily e, member 1 pseudogene 5	0	13	n/a	n/a	5.39e-01	1.658
279833477	ENSG00000229489	0	ATP5A1P5	ATP synthase, H+ transporting, mitochondrial F1 complex, alpha subunit 1 pseudogene 5	0	9	n/a	n/a	4.44e-01	1.658
1090037	ENSG00000105640	6110	RPL18A	ribosomal protein L18a	6142	19	n/a	n/a	5.11e-01	1.658
1094126	ENSG00000136104	55424	RNASEH2B	ribonuclease H2, subunit B	79621	13	n/a	n/a	4.77e-01	1.658
279703324	ENSG00000206696	26536	SNORD58B	small nucleolar RNA, C/D box 58B	26790	18	n/a	n/a	2.95e-01	1.657
280097264	ENSG00000256603	0	RP11-667M19.2	RP11-667M19.2	0	11	n/a	n/a	4.46e-01	1.657
279926743	ENSG00000237821	0	AC083873.4	AC083873.4	0	7	n/a	n/a	4.74e-01	1.656
279980634	ENSG00000243964	0	RP11-16F15.1	RP11-16F15.1	0	11	n/a	n/a	2.97e-01	1.656
1100785	ENSG00000175105	34568	ZNF654	zinc finger protein 654	55279	3	n/a	n/a	4.82e-01	1.656
279915901	ENSG00000236913	0	AC025750.5	AC025750.5	0	2	n/a	n/a	4.75e-01	1.655
280038310	ENSG00000251400	0	ALDH7A1P1	aldehyde dehydrogenase 7 family, member A1 pseudogene 1	0	5	n/a	n/a	4.68e-01	1.655
1092775	ENSG00000126878	57786	AIF1L	allograft inflammatory factor 1-like	83543	9	n/a	n/a	4.76e-01	1.655
1096433	ENSG00000152193	55399	RNF219	ring finger protein 219	79596	13	n/a	n/a	4.74e-01	1.655
279724045	ENSG00000213684	0	LDHBP2	lactate dehydrogenase B pseudogene 2	0	X	n/a	n/a	4.72e-01	1.655
1095735	ENSG00000146143	0	PRIM2	primase, DNA, polypeptide 2 (58kDa)	0	6	n/a	n/a	4.78e-01	1.655
1091383	ENSG00000115816	10008	CEBPZ	CCAAT/enhancer binding protein (C/EBP), zeta	10153	2	n/a	n/a	4.73e-01	1.654
280036084	ENSG00000251235	0	RP11-156N15.1	RP11-156N15.1	0	5	n/a	n/a	4.76e-01	1.654
1091471	ENSG00000116489	825	CAPZA1	capping protein (actin filament) muscle Z-line, alpha 1	829	1	n/a	n/a	4.78e-01	1.654
1092535	ENSG00000125285	11007	SOX21	SRY (sex determining region Y)-box 21	11166	13	n/a	n/a	4.51e-01	1.653
1088778	ENSG00000090889	23888	KIF4A	kinesin family member 4A	24137	X	n/a	n/a	6.40e-01	1.653
1089337	ENSG00000101166	30495	SLMO2	slowmo homolog 2 (Drosophila)	51012	20	n/a	n/a	4.72e-01	1.653
279929686	ENSG00000238076	0	RP1-290I10.4	RP1-290I10.4	0	6	n/a	n/a	4.74e-01	1.652
1107860	ENSG00000231500	6189	RPS18	ribosomal protein S18	6222	6	n/a	n/a	4.80e-01	1.652
1105773	ENSG00000212928	0	AL391152.1	AL391152.1	0	14	n/a	n/a	4.45e-01	1.652
1096210	ENSG00000150093	3663	ITGB1	integrin, beta 1 (fibronectin receptor, beta polypeptide, antigen CD29 includes MDF2, MSK12)	3688	10	n/a	n/a	4.71e-01	1.652
1092006	ENSG00000120837	4770	NFYB	nuclear transcription factor Y, beta	4801	12	n/a	n/a	4.48e-01	1.652
1091346	ENSG00000115541	3316	HSPE1	heat shock 10kDa protein 1 (chaperonin 10)	3336	2	n/a	n/a	4.46e-01	1.651
1107177	ENSG00000227097	0	RP11-742N3.1	RP11-742N3.1	0	11	n/a	n/a	2.76e-01	1.651
1094206	ENSG00000136522	36407	MRPL47	mitochondrial ribosomal protein L47	57129	3	n/a	n/a	4.64e-01	1.651
279769347	ENSG00000223877	0	RP11-2F9.1	RP11-2F9.1	0	15	n/a	n/a	4.78e-01	1.651
1100951	ENSG00000176014	58816	TUBB6	tubulin, beta 6 class V	84617	18	n/a	n/a	4.83e-01	1.650
279891610	ENSG00000234664	0	HMGN2P5	high mobility group nucleosomal binding domain 2 pseudogene 5	0	15	n/a	n/a	4.68e-01	1.650
279948041	ENSG00000240371	0	RP11-624G17.1	RP11-624G17.1	0	11	n/a	n/a	4.47e-01	1.650
1093362	ENSG00000131469	6123	RPL27	ribosomal protein L27	6155	17	n/a	n/a	4.80e-01	1.649
1091618	ENSG00000117500	30482	TMED5	transmembrane emp24 protein transport domain containing 5	50999	1	n/a	n/a	4.51e-01	1.649
280052784	ENSG00000253153	0	KB-1562D12.3	KB-1562D12.3	0	8	n/a	n/a	4.84e-01	1.649
1108806	ENSG00000237765	94606	FAM200B	family with sequence similarity 200, member B	285550	4	n/a	n/a	4.52e-01	1.649
279869876	ENSG00000232728	0	RP11-402N18.1	RP11-402N18.1	0	10	n/a	n/a	4.44e-01	1.648
1091670	ENSG00000118007	10128	STAG1	stromal antigen 1	10274	3	n/a	n/a	5.09e-01	1.648
279745039	ENSG00000216676	0	RP1-15D7.1	RP1-15D7.1	0	6	n/a	n/a	4.61e-01	1.647
1088467	ENSG00000083312	3817	TNPO1	transportin 1	3842	5	n/a	n/a	5.05e-01	1.647
1088966	ENSG00000099284	34795	H2AFY2	H2A histone family, member Y2	55506	10	n/a	n/a	6.22e-01	1.647
280021305	ENSG00000250045	0	CBX3P3	chromobox homolog 3 pseudogene 3	0	5	n/a	n/a	4.77e-01	1.647
1096482	ENSG00000152503	34810	TRIM36	tripartite motif containing 36	55521	5	n/a	n/a	5.94e-01	1.646
1091870	ENSG00000119866	32815	BCL11A	B-cell CLL/lymphoma 11A (zinc finger protein)	53335	2	n/a	n/a	4.74e-01	1.646
1093601	ENSG00000132967	0	HMGB1P5	high mobility group box 1 pseudogene 5	0	3	n/a	n/a	5.00e-01	1.646
279922723	ENSG00000237481	0	RP4-803J11.2	RP4-803J11.2	0	1	n/a	n/a	4.71e-01	1.645
1088030	ENSG00000071539	9185	TRIP13	thyroid hormone receptor interactor 13	9319	5	n/a	n/a	6.48e-01	1.645
279965437	ENSG00000242358	0	AC006427.1	AC006427.1	0	4	n/a	n/a	2.81e-01	1.645
1090761	ENSG00000111247	10488	RAD51AP1	RAD51 associated protein 1	10635	12	n/a	n/a	4.72e-01	1.645
1103996	ENSG00000196586	4620	MYO6	myosin VI	4646	6	n/a	n/a	4.77e-01	1.645
1089239	ENSG00000100614	5462	PPM1A	protein phosphatase, Mg2+/Mn2+ dependent, 1A	5494	14	n/a	n/a	5.06e-01	1.645
1094753	ENSG00000139505	8984	MTMR6	myotubularin related protein 6	9107	13	n/a	n/a	5.10e-01	1.645
1093288	ENSG00000131013	59500	PPIL4	peptidylprolyl isomerase (cyclophilin)-like 4	85313	6	n/a	n/a	4.49e-01	1.645
1089828	ENSG00000104671	10524	DCTN6	dynactin 6	10671	8	n/a	n/a	4.78e-01	1.644
1092870	ENSG00000127920	2774	GNG11	guanine nucleotide binding protein (G protein), gamma 11	2791	7	n/a	n/a	2.59e-01	1.644
1094650	ENSG00000138760	945	SCARB2	scavenger receptor class B, member 2	950	4	n/a	n/a	4.71e-01	1.644
279807416	ENSG00000227118	0	BTF3P13	basic transcription factor 3 pseudogene 13	0	4	n/a	n/a	5.05e-01	1.644
279841304	ENSG00000230216	0	HSPB1P2	heat shock 27kDa protein 1 pseudogene 2	0	X	n/a	n/a	4.48e-01	1.644
1101480	ENSG00000178913	6839	TAF7	TAF7 RNA polymerase II, TATA box binding protein (TBP)-associated factor, 55kDa	6879	5	n/a	n/a	4.82e-01	1.644
1099590	ENSG00000169599	26992	NFU1	NFU1 iron-sulfur cluster scaffold homolog (S. cerevisiae)	27247	2	n/a	n/a	4.57e-01	1.643
1093916	ENSG00000135069	29701	PSAT1	phosphoserine aminotransferase 1	29968	9	n/a	n/a	4.52e-01	1.643
279809971	ENSG00000227347	0	HNRNPKP2	heterogeneous nuclear ribonucleoprotein K pseudogene 2	0	2	n/a	n/a	4.81e-01	1.642
1088356	ENSG00000079950	8358	STX7	syntaxin 7	8417	6	n/a	n/a	4.88e-01	1.642
1095523	ENSG00000144645	77602	OSBPL10	oxysterol binding protein-like 10	114884	3	n/a	n/a	5.05e-01	1.641
1096965	ENSG00000156795	34382	WDYHV1	WDYHV motif containing 1	55093	8	n/a	n/a	4.90e-01	1.641
1093801	ENSG00000134352	3547	IL6ST	interleukin 6 signal transducer (gp130, oncostatin M receptor)	3572	5	n/a	n/a	4.52e-01	1.641
1099229	ENSG00000168036	1488	CTNNB1	catenin (cadherin-associated protein), beta 1, 88kDa	1499	3	n/a	n/a	6.40e-01	1.641
1100798	ENSG00000175175	22599	PPM1E	protein phosphatase, Mg2+/Mn2+ dependent, 1E	22843	17	n/a	n/a	5.38e-01	1.640
279731840	ENSG00000214612	0	RPS19P1	ribosomal protein S19 pseudogene 1	0	20	n/a	n/a	4.71e-01	1.640
279923105	ENSG00000237514	0	PTP4A1P7	protein tyrosine phosphatase type IVA, member 1 pseudogene 7	0	1	n/a	n/a	5.19e-01	1.640
279797235	ENSG00000226247	0	AC005034.3	AC005034.3	0	2	n/a	n/a	4.74e-01	1.640
1090191	ENSG00000106399	6087	RPA3	replication protein A3, 14kDa	6119	7	n/a	n/a	4.71e-01	1.640
1104703	ENSG00000198722	10350	UNC13B	unc-13 homolog B (C. elegans)	10497	9	n/a	n/a	5.08e-01	1.639
280020510	ENSG00000249986	0	YWHAQP6	YWHAQ pseudogene 6	0	3	n/a	n/a	4.75e-01	1.638
1091685	ENSG00000118197	57723	DDX59	DEAD (Asp-Glu-Ala-Asp) box polypeptide 59	83479	1	n/a	n/a	4.76e-01	1.638
1094545	ENSG00000138180	34454	CEP55	centrosomal protein 55kDa	55165	10	n/a	n/a	5.54e-01	1.638
279943096	ENSG00000239809	0	RP11-51L5.2	RP11-51L5.2	0	17	n/a	n/a	4.45e-01	1.637
1098011	ENSG00000163584	83601	RPL22L1	ribosomal protein L22-like 1	200916	3	n/a	n/a	4.66e-01	1.637
1102639	ENSG00000184661	81280	CDCA2	cell division cycle associated 2	157313	8	n/a	n/a	5.40e-01	1.637
1094453	ENSG00000137807	9353	KIF23	kinesin family member 23	9493	15	n/a	n/a	5.02e-01	1.637
279989230	ENSG00000245112	1013954	SMARCA5-AS1	SMARCA5 antisense RNA 1 (non-protein coding)	100128055	4	n/a	n/a	4.74e-01	1.636
1088380	ENSG00000080709	3756	KCNN2	potassium intermediate/small conductance calcium-activated channel, subfamily N, member 2	3781	5	n/a	n/a	5.84e-01	1.636
280006331	ENSG00000248794	0	CTD-2248H3.1	CTD-2248H3.1	0	5	n/a	n/a	2.65e-01	1.636
279750744	ENSG00000220583	0	RPL35P2	ribosomal protein L35 pseudogene 2	0	6	n/a	n/a	2.61e-01	1.636
1102712	ENSG00000184984	1125	CHRM5	cholinergic receptor, muscarinic 5	1133	15	n/a	n/a	4.74e-01	1.635
1100232	ENSG00000172292	90133	CERS6	ceramide synthase 6	253782	2	n/a	n/a	5.05e-01	1.635
279747854	ENSG00000218426	0	RP11-475C16.1	RP11-475C16.1	0	6	n/a	n/a	4.81e-01	1.635
1092386	ENSG00000124207	1423	CSE1L	CSE1 chromosome segregation 1-like (yeast)	1434	20	n/a	n/a	4.71e-01	1.634
1098557	ENSG00000165480	85714	SKA3	spindle and kinetochore associated complex subunit 3	221150	13	n/a	n/a	4.76e-01	1.634
279947523	ENSG00000240305	0	RP11-1072C15.1	RP11-1072C15.1	0	17	n/a	n/a	4.70e-01	1.633
279921821	ENSG00000237417	0	RP11-280G19.2	RP11-280G19.2	0	10	n/a	n/a	4.81e-01	1.633
279963217	ENSG00000242140	0	RP11-262M14.2	RP11-262M14.2	0	3	n/a	n/a	4.54e-01	1.633
1087851	ENSG00000066557	34920	LRRC40	leucine rich repeat containing 40	55631	1	n/a	n/a	4.71e-01	1.632
279784469	ENSG00000225155	0	TOMM22P5	translocase of outer mitochondrial membrane 22 homolog (yeast) pseudogene 5	0	10	n/a	n/a	5.10e-01	1.632
1091259	ENSG00000115091	9951	ACTR3	ARP3 actin-related protein 3 homolog (yeast)	10096	2	n/a	n/a	4.83e-01	1.632
1091718	ENSG00000118496	58296	FBXO30	F-box protein 30	84085	6	n/a	n/a	4.79e-01	1.632
279719457	ENSG00000213130	0	EEF1DP5	eukaryotic translation elongation factor 1 delta pseudogene 5	0	6	n/a	n/a	4.78e-01	1.631
279914863	ENSG00000236814	0	RP11-446E9.1	RP11-446E9.1	0	8	n/a	n/a	4.48e-01	1.631
1087720	ENSG00000062716	57353	VMP1	vacuole membrane protein 1	81671	17	n/a	n/a	4.52e-01	1.631
279863672	ENSG00000232176	0	RP11-146N23.1	RP11-146N23.1	0	9	n/a	n/a	4.49e-01	1.630
1095417	ENSG00000143889	60232	HNRPLL	heterogeneous nuclear ribonucleoprotein L-like	92906	2	n/a	n/a	4.78e-01	1.630
279853735	ENSG00000231313	0	CLIC1P1	chloride intracellular channel 1 pseudogene 1	0	12	n/a	n/a	4.72e-01	1.629
1096498	ENSG00000152642	22926	GPD1L	glycerol-3-phosphate dehydrogenase 1-like	23171	3	n/a	n/a	6.24e-01	1.629
1090947	ENSG00000112333	7058	NR2E1	nuclear receptor subfamily 2, group E, member 1	7101	6	n/a	n/a	4.48e-01	1.629
280103888	ENSG00000257331	0	RP11-478B9.3	RP11-478B9.3	0	12	n/a	n/a	6.32e-01	1.629
1100991	ENSG00000176204	55861	LRRTM4	leucine rich repeat transmembrane neuronal 4	80059	2	n/a	n/a	5.38e-01	1.629
1094209	ENSG00000136535	10558	TBR1	T-box, brain, 1	10716	2	n/a	n/a	5.14e-01	1.628
1089132	ENSG00000100297	4149	MCM5	minichromosome maintenance complex component 5	4174	22	n/a	n/a	5.58e-01	1.628
1087458	ENSG00000042493	818	CAPG	capping protein (actin filament), gelsolin-like	822	2	n/a	n/a	4.77e-01	1.628
280118974	ENSG00000258644	0	RP11-718G2.3	RP11-718G2.3	0	14	n/a	n/a	4.99e-01	1.628
279887780	ENSG00000234335	0	RP11-241I20.3	RP11-241I20.3	0	10	n/a	n/a	4.65e-01	1.627
279917486	ENSG00000237036	0	ZEB1-AS1	ZEB1 antisense RNA 1 (non-protein coding)	0	10	n/a	n/a	5.41e-01	1.627
1105538	ENSG00000205683	8059	DPF3	D4, zinc and double PHD fingers, family 3	8110	14	n/a	n/a	4.44e-01	1.627
1094210	ENSG00000136536	41407	MARCH7	membrane-associated ring finger (C3HC4) 7	64844	2	n/a	n/a	5.17e-01	1.627
1099348	ENSG00000168530	4606	MYL1	myosin, light chain 1, alkali; skeletal, fast	4632	2	n/a	n/a	5.01e-01	1.627
279718649	ENSG00000213058	0	RP4-765C7.2	RP4-765C7.2	0	1	n/a	n/a	4.60e-01	1.627
279977500	ENSG00000243663	0	RP11-21K20.1	RP11-21K20.1	0	12	n/a	n/a	4.65e-01	1.626
280068559	ENSG00000254270	0	ERHP1	enhancer of rudimentary homolog (Drosophila) pseudogene 1	0	7	n/a	n/a	4.74e-01	1.626
1096355	ENSG00000151611	81684	MMAA	methylmalonic aciduria (cobalamin deficiency) cblA type	166785	4	n/a	n/a	5.59e-01	1.626
1092268	ENSG00000123219	40738	CENPK	centromere protein K	64105	5	n/a	n/a	4.47e-01	1.626
1102452	ENSG00000183814	94931	LIN9	lin-9 homolog (C. elegans)	286826	1	n/a	n/a	4.45e-01	1.625
1092243	ENSG00000123080	1025	CDKN2C	cyclin-dependent kinase inhibitor 2C (p18, inhibits CDK4)	1031	1	n/a	n/a	4.70e-01	1.625
1099383	ENSG00000168702	32833	LRP1B	low density lipoprotein receptor-related protein 1B	53353	2	n/a	n/a	4.70e-01	1.625
279872252	ENSG00000232946	0	RP11-390F4.2	RP11-390F4.2	0	9	n/a	n/a	4.81e-01	1.625
1091392	ENSG00000115866	1603	DARS	aspartyl-tRNA synthetase	1615	2	n/a	n/a	4.77e-01	1.625
1096442	ENSG00000152234	495	ATP5A1	ATP synthase, H+ transporting, mitochondrial F1 complex, alpha subunit 1, cardiac muscle	498	18	n/a	n/a	5.11e-01	1.624
1099026	ENSG00000167306	4619	MYO5B	myosin VB	4645	18	n/a	n/a	4.88e-01	1.624
280083961	ENSG00000255276	0	RP11-23F23.1	RP11-23F23.1	0	11	n/a	n/a	4.75e-01	1.624
1093903	ENSG00000134986	9181	C5orf13	chromosome 5 open reading frame 13	9315	5	n/a	n/a	5.69e-01	1.624
1086917	ENSG00000004700	5933	RECQL	RecQ protein-like (DNA helicase Q1-like)	5965	12	n/a	n/a	4.81e-01	1.623
1096638	ENSG00000153944	79007	MSI2	musashi homolog 2 (Drosophila)	124540	17	n/a	n/a	4.76e-01	1.623
1093090	ENSG00000129824	6159	RPS4Y1	ribosomal protein S4, Y-linked 1	6192	Y	n/a	n/a	4.42e-01	1.623
1091693	ENSG00000118260	1376	CREB1	cAMP responsive element binding protein 1	1385	2	n/a	n/a	4.71e-01	1.622
1096022	ENSG00000148429	9568	USP6NL	USP6 N-terminal like	9712	10	n/a	n/a	6.44e-01	1.622
1091705	ENSG00000118402	6745	ELOVL4	ELOVL fatty acid elongase 4	6785	6	n/a	n/a	4.66e-01	1.622
279866978	ENSG00000232499	0	RP11-512F24.1	RP11-512F24.1	0	1	n/a	n/a	4.80e-01	1.622
280104701	ENSG00000257379	0	RP11-793H13.8	RP11-793H13.8	0	12	n/a	n/a	8.08e-01	1.622
1091103	ENSG00000113597	55808	C5orf44	chromosome 5 open reading frame 44	80006	5	n/a	n/a	4.78e-01	1.621
279823283	ENSG00000228589	0	RP5-1053E7.1	RP5-1053E7.1	0	1	n/a	n/a	4.78e-01	1.621
279896495	ENSG00000235065	0	RPL24P2	ribosomal protein L24 pseudogene 2	0	20	n/a	n/a	4.47e-01	1.621
1103546	ENSG00000188394	2827	GPR21	G protein-coupled receptor 21	2844	9	n/a	n/a	4.44e-01	1.621
1095870	ENSG00000147224	5599	PRPS1	phosphoribosyl pyrophosphate synthetase 1	5631	X	n/a	n/a	5.36e-01	1.621
279859537	ENSG00000231831	0	RP11-1A15.2	RP11-1A15.2	0	X	n/a	n/a	5.93e-01	1.621
1087698	ENSG00000060982	583	BCAT1	branched chain amino-acid transaminase 1, cytosolic	586	12	n/a	n/a	4.72e-01	1.620
1088458	ENSG00000082996	11177	RNF13	ring finger protein 13	11342	3	n/a	n/a	4.73e-01	1.620
279872305	ENSG00000232951	0	IPO7P1	importin 7 pseudogene 1	0	X	n/a	n/a	5.05e-01	1.619
280129674	ENSG00000259248	1015494	RP11-265M18.2	RP11-265M18.2	100130855	15	n/a	n/a	5.05e-01	1.619
1091345	ENSG00000115540	25592	MOB4	MOB family member 4, phocein	25843	2	n/a	n/a	4.67e-01	1.619
1092892	ENSG00000128050	10459	PAICS	phosphoribosylaminoimidazole carboxylase, phosphoribosylaminoimidazole succinocarboxamide synthetase	10606	4	n/a	n/a	5.29e-01	1.619
1094113	ENSG00000136021	34970	SCYL2	SCY1-like 2 (S. cerevisiae)	55681	12	n/a	n/a	5.86e-01	1.619
279841165	ENSG00000230202	0	RP11-632C17__A.1	RP11-632C17__A.1	0	6	n/a	n/a	2.73e-01	1.619
280128329	ENSG00000259173	0	RP11-30K9.7	RP11-30K9.7	0	15	n/a	n/a	4.55e-01	1.618
279784326	ENSG00000225137	0	RP11-56A21.4	RP11-56A21.4	0	10	n/a	n/a	6.08e-01	1.618
279961289	ENSG00000241948	0	AL133512.1	AL133512.1	0	X	n/a	n/a	4.19e-01	1.618
1093713	ENSG00000133874	55648	RNF122	ring finger protein 122	79845	8	n/a	n/a	6.17e-01	1.618
279818046	ENSG00000228118	0	AC118653.1	AC118653.1	0	17	n/a	n/a	4.94e-01	1.617
1092951	ENSG00000128595	809	CALU	calumenin	813	7	n/a	n/a	5.12e-01	1.617
279803138	ENSG00000226781	0	TBCAP1	tubulin folding cofactor A pseudogene 1	0	X	n/a	n/a	4.85e-01	1.617
1091744	ENSG00000118733	78681	OLFM3	olfactomedin 3	118427	1	n/a	n/a	4.81e-01	1.617
279731422	ENSG00000214561	0	RBBP4P4	retinoblastoma binding protein 4 pseudogene 4	0	6	n/a	n/a	5.17e-01	1.617
1103975	ENSG00000196531	4640	NACA	nascent polypeptide-associated complex alpha subunit	4666	12	n/a	n/a	4.76e-01	1.617
1104691	ENSG00000198692	8963	EIF1AY	eukaryotic translation initiation factor 1A, Y-linked	9086	Y	n/a	n/a	5.13e-01	1.616
279983732	ENSG00000244270	0	RPL32P29	ribosomal protein L32 pseudogene 29	0	14	n/a	n/a	4.76e-01	1.616
279955448	ENSG00000241293	0	PPATP1	phosphoribosyl pyrophosphate amidotransferase pseudogene 1	0	3	n/a	n/a	5.03e-01	1.616
1099858	ENSG00000170779	34327	CDCA4	cell division cycle associated 4	55038	14	n/a	n/a	5.79e-01	1.615
280130432	ENSG00000259292	0	RP11-150L8.2	RP11-150L8.2	0	15	n/a	n/a	5.79e-01	1.615
1087847	ENSG00000066422	26852	ZBTB11	zinc finger and BTB domain containing 11	27107	3	n/a	n/a	4.82e-01	1.615
1099843	ENSG00000170677	9173	SOCS6	suppressor of cytokine signaling 6	9306	18	n/a	n/a	6.33e-01	1.615
279750912	ENSG00000220739	0	RP11-277I20.3	RP11-277I20.3	0	6	n/a	n/a	5.42e-01	1.614
279783102	ENSG00000225008	0	RP13-228J13.6	RP13-228J13.6	0	X	n/a	n/a	4.70e-01	1.614
1104236	ENSG00000197329	36438	PELI1	pellino homolog 1 (Drosophila)	57162	2	n/a	n/a	4.74e-01	1.614
279834943	ENSG00000229638	0	RP11-110C15.4	RP11-110C15.4	0	3	n/a	n/a	4.49e-01	1.614
1102644	ENSG00000184678	8291	HIST2H2BE	histone cluster 2, H2be	8349	1	n/a	n/a	5.36e-01	1.614
279784987	ENSG00000225200	0	AB019441.29	AB019441.29	0	14	n/a	n/a	4.81e-01	1.614
279706068	ENSG00000207166	0	SNORA68	small nucleolar RNA, H/ACA box 68	0	19	n/a	n/a	4.70e-01	1.613
1088616	ENSG00000087302	31117	C14orf166	chromosome 14 open reading frame 166	51637	14	n/a	n/a	4.98e-01	1.613
279935709	ENSG00000238832	0	snoU109	Small nucleolar RNA U109	0	7	n/a	n/a	4.51e-01	1.612
1100825	ENSG00000175305	9011	CCNE2	cyclin E2	9134	8	n/a	n/a	4.72e-01	1.612
1095536	ENSG00000144713	6129	RPL32	ribosomal protein L32	6161	3	n/a	n/a	4.52e-01	1.612
279869182	ENSG00000232676	0	ADH5P2	alcohol dehydrogenase 5 (class III), chi polypeptide, pseudogene 2	0	1	n/a	n/a	7.19e-01	1.612
1097887	ENSG00000163159	6904	VPS72	vacuolar protein sorting 72 homolog (S. cerevisiae)	6944	1	n/a	n/a	4.54e-01	1.612
1103508	ENSG00000188243	81936	COMMD6	COMM domain containing 6	170622	13	n/a	n/a	4.92e-01	1.612
1092186	ENSG00000122565	11170	CBX3	chromobox homolog 3	11335	7	n/a	n/a	4.61e-01	1.612
1094285	ENSG00000136897	33825	MRPL50	mitochondrial ribosomal protein L50	54534	9	n/a	n/a	4.70e-01	1.611
1107023	ENSG00000225917	0	AC006427.1	AC006427.1	0	4	n/a	n/a	2.83e-01	1.611
1091172	ENSG00000114346	1882	ECT2	epithelial cell transforming sequence 2 oncogene	1894	3	n/a	n/a	4.49e-01	1.611
1092045	ENSG00000121152	23152	NCAPH	non-SMC condensin I complex, subunit H	23397	2	n/a	n/a	4.81e-01	1.611
1106104	ENSG00000214552	0	RP11-89A12.1	RP11-89A12.1	0	3	n/a	n/a	5.07e-01	1.610
279916151	ENSG00000236937	0	RP11-753C18.7	RP11-753C18.7	0	10	n/a	n/a	4.61e-01	1.610
279773857	ENSG00000224217	0	RP11-232D9.1	RP11-232D9.1	0	X	n/a	n/a	4.82e-01	1.610
1104454	ENSG00000197959	25801	DNM3	dynamin 3	26052	1	n/a	n/a	5.80e-01	1.610
1088514	ENSG00000084733	10732	RAB10	RAB10, member RAS oncogene family	10890	2	n/a	n/a	4.77e-01	1.610
1089528	ENSG00000102218	6070	RP2	retinitis pigmentosa 2 (X-linked recessive)	6102	X	n/a	n/a	4.77e-01	1.610
1105151	ENSG00000204472	196	AIF1	allograft inflammatory factor 1	199	6	n/a	n/a	4.85e-01	1.609
1093479	ENSG00000132341	5869	RAN	RAN, member RAS oncogene family	5901	12	n/a	n/a	4.73e-01	1.609
1095795	ENSG00000146670	76638	CDCA5	cell division cycle associated 5	113130	11	n/a	n/a	5.04e-01	1.609
1089079	ENSG00000100129	30867	EIF3L	eukaryotic translation initiation factor 3, subunit L	51386	22	n/a	n/a	4.81e-01	1.609
279746801	ENSG00000217716	0	RPS10P3	ribosomal protein S10 pseudogene 3	0	9	n/a	n/a	3.31e-01	1.609
279808080	ENSG00000227176	0	AC092641.2	AC092641.2	0	2	n/a	n/a	4.45e-01	1.609
1095977	ENSG00000148153	37307	C9orf80	chromosome 9 open reading frame 80	58493	9	n/a	n/a	4.81e-01	1.608
279877828	ENSG00000233426	0	EIF3FP3	eukaryotic translation initiation factor 3, subunit F pseudogene 3	0	2	n/a	n/a	5.39e-01	1.608
1103701	ENSG00000188994	22791	ZNF292	zinc finger protein 292	23036	6	n/a	n/a	4.76e-01	1.608
279719216	ENSG00000213090	0	AC007256.5	AC007256.5	0	2	n/a	n/a	6.15e-01	1.607
279912347	ENSG00000236565	0	HNRNPA3P5	heterogeneous nuclear ribonucleoprotein A3 pseudogene 5	0	13	n/a	n/a	4.67e-01	1.607
1087201	ENSG00000013503	34992	POLR3B	polymerase (RNA) III (DNA directed) polypeptide B	55703	12	n/a	n/a	6.43e-01	1.607
1095031	ENSG00000141425	34486	RPRD1A	regulation of nuclear pre-mRNA domain containing 1A	55197	18	n/a	n/a	4.73e-01	1.607
279800471	ENSG00000226525	0	RPS7P10	ribosomal protein S7 pseudogene 10	0	13	n/a	n/a	4.65e-01	1.606
279849194	ENSG00000230913	0	RP4-696P19.2	RP4-696P19.2	0	6	n/a	n/a	4.50e-01	1.606
1094618	ENSG00000138641	8837	HERC3	hect domain and RLD 3	8916	4	n/a	n/a	5.07e-01	1.606
1107813	ENSG00000231228	0	CTD-2593A12.4	CTD-2593A12.4	0	5	n/a	n/a	4.66e-01	1.606
1089272	ENSG00000100823	325	APEX1	APEX nuclease (multifunctional DNA repair enzyme) 1	328	14	n/a	n/a	4.75e-01	1.605
280134255	ENSG00000259516	181564	ANP32AP1	acidic (leucine-rich) nuclear phosphoprotein 32 family, member A pseudogene 1	723972	15	n/a	n/a	5.76e-01	1.604
279849630	ENSG00000230956	0	RP3-452M16.1	RP3-452M16.1	0	X	n/a	n/a	4.75e-01	1.604
279724397	ENSG00000213735	0	ANAPC10P1	anaphase promoting complex subunit 10 pseudogene 1	0	1	n/a	n/a	4.63e-01	1.604
279808177	ENSG00000227183	0	HDGFP1	hepatoma-derived growth factor pseudogene 1	0	X	n/a	n/a	4.80e-01	1.604
1101833	ENSG00000180964	59976	TCEAL8	transcription elongation factor A (SII)-like 8	90843	X	n/a	n/a	4.66e-01	1.604
1092095	ENSG00000121749	41359	TBC1D15	TBC1 domain family, member 15	64786	12	n/a	n/a	5.04e-01	1.603
279834395	ENSG00000229586	0	AC015818.6	AC015818.6	0	17	n/a	n/a	4.82e-01	1.603
1096804	ENSG00000155329	34108	ZCCHC10	zinc finger, CCHC domain containing 10	54819	5	n/a	n/a	4.61e-01	1.603
279800572	ENSG00000226535	0	RP11-417L14.1	RP11-417L14.1	0	9	n/a	n/a	5.06e-01	1.603
279962608	ENSG00000242071	0	RPL7AP6	ribosomal protein L7a pseudogene 6	0	14	n/a	n/a	4.48e-01	1.602
1101446	ENSG00000178695	77660	KCTD12	potassium channel tetramerisation domain containing 12	115207	13	n/a	n/a	4.60e-01	1.602
1103404	ENSG00000187837	2989	HIST1H1C	histone cluster 1, H1c	3006	6	n/a	n/a	4.49e-01	1.602
1091184	ENSG00000114423	864	CBLB	Cas-Br-M (murine) ecotropic retroviral transforming sequence b	868	3	n/a	n/a	5.38e-01	1.602
279795432	ENSG00000226086	0	RP11-508N22.4	RP11-508N22.4	0	10	n/a	n/a	4.71e-01	1.602
1101309	ENSG00000177868	119531	CCDC23	coiled-coil domain containing 23	374969	1	n/a	n/a	4.45e-01	1.602
1087210	ENSG00000013810	10313	TACC3	transforming, acidic coiled-coil containing protein 3	10460	4	n/a	n/a	4.98e-01	1.602
1103947	ENSG00000196437	80698	ZNF569	zinc finger protein 569	148266	19	n/a	n/a	4.77e-01	1.602
1089104	ENSG00000100220	30973	C22orf28	chromosome 22 open reading frame 28	51493	22	n/a	n/a	5.06e-01	1.601
279948955	ENSG00000240477	0	RP11-63E16.1	RP11-63E16.1	0	3	n/a	n/a	4.89e-01	1.601
280027194	ENSG00000250526	0	CCT6P2	chaperonin containing TCP1, subunit 6 (zeta) pseudogene 2	0	5	n/a	n/a	5.12e-01	1.601
1094537	ENSG00000138138	59086	ATAD1	ATPase family, AAA domain containing 1	84896	10	n/a	n/a	4.72e-01	1.600
1091627	ENSG00000117543	31091	DPH5	DPH5 homolog (S. cerevisiae)	51611	1	n/a	n/a	4.49e-01	1.600
1096763	ENSG00000154928	2032	EPHB1	EPH receptor B1	2047	3	n/a	n/a	5.20e-01	1.600
1093574	ENSG00000132823	31006	C20orf111	chromosome 20 open reading frame 111	51526	20	n/a	n/a	5.00e-01	1.600
279725262	ENSG00000213877	0	CFL1P7	cofilin 1 (non-muscle) pseudogene 7	0	3	n/a	n/a	3.12e-01	1.600
279856056	ENSG00000231525	0	AC002486.2	AC002486.2	0	7	n/a	n/a	4.72e-01	1.600
1096514	ENSG00000152778	23889	IFIT5	interferon-induced protein with tetratricopeptide repeats 5	24138	10	n/a	n/a	4.76e-01	1.599
1087801	ENSG00000065427	3710	KARS	lysyl-tRNA synthetase	3735	16	n/a	n/a	5.38e-01	1.599
280124934	ENSG00000258981	0	COX5AP2	cytochrome c oxidase subunit Va pseudogene 2	0	14	n/a	n/a	4.74e-01	1.599
1099446	ENSG00000168944	81110	CEP120	centrosomal protein 120kDa	153241	5	n/a	n/a	4.97e-01	1.599
279853522	ENSG00000231300	0	EZH2P1	enhancer of zeste homolog 2 (Drosophila) pseudogene 1	0	21	n/a	n/a	4.60e-01	1.598
280107504	ENSG00000257666	0	CBX3P5	chromobox homolog 3 pseudogene 5	0	12	n/a	n/a	5.11e-01	1.598
1102207	ENSG00000182901	5968	RGS7	regulator of G-protein signaling 7	6000	1	n/a	n/a	4.82e-01	1.598
280099096	ENSG00000256849	0	RP11-405A12.1	RP11-405A12.1	0	12	n/a	n/a	5.17e-01	1.597
279744685	ENSG00000216439	0	DUTP5	deoxyuridine triphosphatase pseudogene 5	0	6	n/a	n/a	4.70e-01	1.597
1089546	ENSG00000102317	5903	RBM3	RNA binding motif (RNP1, RRM) protein 3	5935	X	n/a	n/a	4.49e-01	1.597
1094799	ENSG00000139734	57306	DIAPH3	diaphanous homolog 3 (Drosophila)	81624	13	n/a	n/a	4.74e-01	1.597
1092651	ENSG00000125871	60204	C20orf72	chromosome 20 open reading frame 72	92667	20	n/a	n/a	5.15e-01	1.597
1098122	ENSG00000163902	6152	RPN1	ribophorin I	6184	3	n/a	n/a	5.79e-01	1.597
1099295	ENSG00000168303	79682	C7orf11	chromosome 7 open reading frame 11	136647	7	n/a	n/a	4.80e-01	1.597
279912548	ENSG00000236603	0	RANP1	RAN, member RAS oncogene family pseudogene 1	0	6	n/a	n/a	5.77e-01	1.596
279842266	ENSG00000230311	0	AC004074.3	AC004074.3	0	X	n/a	n/a	6.41e-01	1.596
1100282	ENSG00000172469	55497	MANEA	mannosidase, endo-alpha	79694	6	n/a	n/a	4.73e-01	1.596
279973293	ENSG00000243256	0	RP11-453M1.1	RP11-453M1.1	0	18	n/a	n/a	2.86e-01	1.596
279858549	ENSG00000231747	0	AC079922.2	AC079922.2	0	2	n/a	n/a	4.81e-01	1.596
1098263	ENSG00000164292	22592	RHOBTB3	Rho-related BTB domain containing 3	22836	5	n/a	n/a	4.74e-01	1.595
1093950	ENSG00000135253	0	KCP	kielin/chordin-like protein	0	7	n/a	n/a	4.92e-01	1.595
1092283	ENSG00000123374	1012	CDK2	cyclin-dependent kinase 2	1017	12	n/a	n/a	4.72e-01	1.595
1094162	ENSG00000136261	28705	BZW2	basic leucine zipper and W2 domains 2	28969	7	n/a	n/a	5.14e-01	1.595
280011159	ENSG00000249249	0	AC010226.4	AC010226.4	0	5	n/a	n/a	5.19e-01	1.595
1098340	ENSG00000164597	10319	COG5	component of oligomeric golgi complex 5	10466	7	n/a	n/a	4.69e-01	1.595
279813794	ENSG00000227725	0	RP11-35D5.3	RP11-35D5.3	0	4	n/a	n/a	5.36e-01	1.594
1101123	ENSG00000176907	36171	C8orf4	chromosome 8 open reading frame 4	56892	8	n/a	n/a	4.90e-01	1.594
1091447	ENSG00000116209	9387	TMEM59	transmembrane protein 59	9528	1	n/a	n/a	4.51e-01	1.594
1089089	ENSG00000100162	54859	CENPM	centromere protein M	79019	22	n/a	n/a	6.64e-01	1.594
1090591	ENSG00000109738	2726	GLRB	glycine receptor, beta	2743	4	n/a	n/a	5.37e-01	1.593
1104722	ENSG00000198755	4710	RPL10A	ribosomal protein L10a	4736	6	n/a	n/a	4.51e-01	1.593
1091024	ENSG00000112977	1599	DAP	death-associated protein	1611	5	n/a	n/a	4.66e-01	1.593
1095954	ENSG00000147872	157124067	PLIN2	perilipin 2	100509484	9	n/a	n/a	6.17e-01	1.593
1102746	ENSG00000185068	126747	GTF2H5	general transcription factor IIH, polypeptide 5	404672	6	n/a	n/a	4.94e-01	1.593
279827986	ENSG00000229000	0	SEPT7P8	septin 7 pseudogene 8	0	19	n/a	n/a	4.77e-01	1.592
279769301	ENSG00000223873	0	AC013733.5	AC013733.5	0	2	n/a	n/a	5.03e-01	1.592
279780409	ENSG00000224781	0	RP13-77O11.2	RP13-77O11.2	0	X	n/a	n/a	4.92e-01	1.592
1107800	ENSG00000231167	0	YBX1P2	Y box binding protein 1 pseudogene 2	0	7	n/a	n/a	4.74e-01	1.592
1097705	ENSG00000162520	57203	SYNC	syncoilin, intermediate filament protein	81493	1	n/a	n/a	4.70e-01	1.592
1104639	ENSG00000198554	11010	WDHD1	WD repeat and HMG-box DNA binding protein 1	11169	14	n/a	n/a	6.01e-01	1.591
1087981	ENSG00000070367	10493	EXOC5	exocyst complex component 5	10640	14	n/a	n/a	4.75e-01	1.591
1093374	ENSG00000131507	56536	NDFIP1	Nedd4 family interacting protein 1	80762	5	n/a	n/a	4.74e-01	1.591
1102535	ENSG00000184220	58529	C3orf26	chromosome 3 open reading frame 26	84319	3	n/a	n/a	4.90e-01	1.591
1091182	ENSG00000114405	36689	C3orf14	chromosome 3 open reading frame 14	57415	3	n/a	n/a	4.75e-01	1.591
1096923	ENSG00000156411	9414	C14orf2	chromosome 14 open reading frame 2	9556	14	n/a	n/a	4.53e-01	1.591
1088258	ENSG00000077380	1769	DYNC1I2	dynein, cytoplasmic 1, intermediate chain 2	1781	2	n/a	n/a	5.05e-01	1.590
279722985	ENSG00000213560	0	RP11-386I14.3	RP11-386I14.3	0	1	n/a	n/a	5.68e-01	1.590
1103795	ENSG00000189403	3126	HMGB1	high mobility group box 1	3146	13	n/a	n/a	4.80e-01	1.590
1111532	ENSG00000224699	0	RP11-225L12.2	RP11-225L12.2	0	1	n/a	n/a	4.49e-01	1.590
1100303	ENSG00000172572	5107	PDE3A	phosphodiesterase 3A, cGMP-inhibited	5139	12	n/a	n/a	5.05e-01	1.590
279747005	ENSG00000217835	0	RP6-159A1.2	RP6-159A1.2	0	X	n/a	n/a	4.70e-01	1.590
279967248	ENSG00000242562	0	CTA-332P12.2	CTA-332P12.2	0	7	n/a	n/a	4.76e-01	1.590
279883765	ENSG00000233954	0	RP11-169K16.7	RP11-169K16.7	0	1	n/a	n/a	4.62e-01	1.590
1098891	ENSG00000166797	58402	FAM96A	family with sequence similarity 96, member A	84191	15	n/a	n/a	4.44e-01	1.589
1103102	ENSG00000186471	81419	AKAP14	A kinase (PRKA) anchor protein 14	158798	X	n/a	n/a	4.60e-01	1.589
1107626	ENSG00000229937	85800	PRPS1L1	phosphoribosyl pyrophosphate synthetase 1-like 1	221823	7	n/a	n/a	4.87e-01	1.589
1095871	ENSG00000147231	34375	CXorf57	chromosome X open reading frame 57	55086	X	n/a	n/a	4.88e-01	1.588
279752975	ENSG00000221288	1023337	MIR663B	microRNA 663b	100313824	2	n/a	n/a	3.15e-01	1.587
1088527	ENSG00000085365	0	SCAMP1	secretory carrier membrane protein 1	0	5	n/a	n/a	4.77e-01	1.587
279944859	ENSG00000240036	0	RP11-587D21.1	RP11-587D21.1	0	11	n/a	n/a	4.54e-01	1.587
1097146	ENSG00000158290	8389	CUL4B	cullin 4B	8450	X	n/a	n/a	4.87e-01	1.586
280038830	ENSG00000251440	0	RP11-425J20.2	RP11-425J20.2	0	4	n/a	n/a	4.71e-01	1.586
1105440	ENSG00000205323	58534	SARNP	SAP domain containing ribonucleoprotein	84324	12	n/a	n/a	4.49e-01	1.586
1098161	ENSG00000164032	2998	H2AFZ	H2A histone family, member Z	3015	4	n/a	n/a	4.76e-01	1.586
1095339	ENSG00000143493	25645	INTS7	integrator complex subunit 7	25896	1	n/a	n/a	4.81e-01	1.586
1089057	ENSG00000100065	29510	CARD10	caspase recruitment domain family, member 10	29775	22	n/a	n/a	4.81e-01	1.586
1090696	ENSG00000110700	6174	RPS13	ribosomal protein S13	6207	11	n/a	n/a	4.94e-01	1.585
279747931	ENSG00000218502	0	H2AFZP3	H2A histone family, member Z pseudogene 3	0	13	n/a	n/a	5.41e-01	1.585
279719695	ENSG00000213169	0	RP11-393N4.2	RP11-393N4.2	0	3	n/a	n/a	4.71e-01	1.585
1091514	ENSG00000116752	10140	BCAS2	breast carcinoma amplified sequence 2	10286	1	n/a	n/a	4.64e-01	1.584
1097869	ENSG00000163104	36195	SMARCAD1	SWI/SNF-related, matrix-associated actin-dependent regulator of chromatin, subfamily a, containing DEAD/H box 1	56916	4	n/a	n/a	4.74e-01	1.584
1102901	ENSG00000185728	90146	YTHDF3	YTH domain family, member 3	253943	8	n/a	n/a	4.80e-01	1.583
1096737	ENSG00000154723	519	ATP5J	ATP synthase, H+ transporting, mitochondrial Fo complex, subunit F6	522	21	n/a	n/a	4.81e-01	1.583
279864405	ENSG00000232260	0	BTF3L4P1	basic transcription factor 3-like 4 pseudogene 1	0	21	n/a	n/a	4.70e-01	1.583
1087813	ENSG00000065615	30649	CYB5R4	cytochrome b5 reductase 4	51167	6	n/a	n/a	5.67e-01	1.583
279728023	ENSG00000214111	0	RP1-258N20.3	RP1-258N20.3	0	X	n/a	n/a	4.74e-01	1.583
280024759	ENSG00000250325	0	RP11-127B20.1	RP11-127B20.1	0	4	n/a	n/a	6.04e-01	1.583
279941377	ENSG00000239602	0	RP11-449H3.1	RP11-449H3.1	0	5	n/a	n/a	4.72e-01	1.582
279794601	ENSG00000226015	0	CCT8P1	chaperonin containing TCP1, subunit 8 (theta) pseudogene 1	0	1	n/a	n/a	5.03e-01	1.582
279751098	ENSG00000220848	0	RPS18P9	ribosomal protein S18 pseudogene 9	0	6	n/a	n/a	2.69e-01	1.582
279814009	ENSG00000227738	0	AC092646.2	AC092646.2	0	2	n/a	n/a	5.72e-01	1.582
1096462	ENSG00000152404	80333	CWF19L2	CWF19-like 2, cell cycle control (S. pombe)	143884	11	n/a	n/a	4.45e-01	1.582
1090993	ENSG00000112697	35043	TMEM30A	transmembrane protein 30A	55754	6	n/a	n/a	4.84e-01	1.581
279913427	ENSG00000236698	0	EIF1AP1	EIF1AP1	0	1	n/a	n/a	4.49e-01	1.581
1093064	ENSG00000129518	35125	EAPP	E2F-associated phosphoprotein	55837	14	n/a	n/a	4.74e-01	1.580
279848684	ENSG00000230865	0	AC073621.3	AC073621.3	0	17	n/a	n/a	6.38e-01	1.580
279867879	ENSG00000232573	0	RPL3P4	ribosomal protein L3 pseudogene 4	0	14	n/a	n/a	4.46e-01	1.579
1092315	ENSG00000123595	9232	RAB9A	RAB9A, member RAS oncogene family	9367	X	n/a	n/a	5.14e-01	1.579
1093070	ENSG00000129562	1591	DAD1	defender against cell death 1	1603	14	n/a	n/a	4.71e-01	1.579
1101476	ENSG00000178878	57277	APOLD1	apolipoprotein L domain containing 1	81575	12	n/a	n/a	4.89e-01	1.578
279806433	ENSG00000227034	0	RP11-234N17.1	RP11-234N17.1	0	1	n/a	n/a	5.13e-01	1.578
1098237	ENSG00000164187	60156	LMBRD2	LMBR1 domain containing 2	92255	5	n/a	n/a	4.71e-01	1.578
280075692	ENSG00000254772	1924	EEF1G	eukaryotic translation elongation factor 1 gamma	1937	11	n/a	n/a	5.10e-01	1.578
1098608	ENSG00000165672	10777	PRDX3	peroxiredoxin 3	10935	10	n/a	n/a	5.26e-01	1.577
279901524	ENSG00000235547	0	NDUFB11P1	NADH dehydrogenase (ubiquinone) 1 beta subcomplex, 11, pseudogene 1	0	11	n/a	n/a	4.45e-01	1.577
1097197	ENSG00000158710	8349	TAGLN2	transgelin 2	8407	1	n/a	n/a	5.06e-01	1.577
1097967	ENSG00000163468	7160	CCT3	chaperonin containing TCP1, subunit 3 (gamma)	7203	1	n/a	n/a	4.72e-01	1.577
1094282	ENSG00000136888	9408	ATP6V1G1	ATPase, H+ transporting, lysosomal 13kDa, V1 subunit G1	9550	9	n/a	n/a	4.61e-01	1.576
1103373	ENSG00000187735	6877	TCEA1	transcription elongation factor A (SII), 1	6917	8	n/a	n/a	4.47e-01	1.576
1088708	ENSG00000089248	10803	ERP29	endoplasmic reticulum protein 29	10961	12	n/a	n/a	4.51e-01	1.576
1089283	ENSG00000100890	9548	KIAA0391	KIAA0391	9692	14	n/a	n/a	4.77e-01	1.576
279854003	ENSG00000231344	0	RP3-426I6.2	RP3-426I6.2	0	1	n/a	n/a	4.60e-01	1.575
1091872	ENSG00000119888	4047	EPCAM	epithelial cell adhesion molecule	4072	2	n/a	n/a	4.79e-01	1.575
279899499	ENSG00000235354	0	CTA-276O3.4	CTA-276O3.4	0	7	n/a	n/a	2.82e-01	1.575
1098509	ENSG00000165244	83387	ZNF367	zinc finger protein 367	195828	9	n/a	n/a	5.17e-01	1.575
1096944	ENSG00000156531	58505	PHF6	PHD finger protein 6	84295	X	n/a	n/a	4.70e-01	1.575
1087354	ENSG00000030419	22563	IKZF2	IKAROS family zinc finger 2 (Helios)	22807	2	n/a	n/a	6.03e-01	1.574
1095217	ENSG00000142864	25884	SERBP1	SERPINE1 mRNA binding protein 1	26135	1	n/a	n/a	4.53e-01	1.574
279782357	ENSG00000224953	0	SRIP3	sorcin pseudogene 3	0	Y	n/a	n/a	5.69e-01	1.574
1097980	ENSG00000163508	8262	EOMES	eomesodermin	8320	3	n/a	n/a	2.88e-01	1.574
279822415	ENSG00000228499	0	TMSB10P1	thymosin beta 10 pseudogene 1	0	2	n/a	n/a	5.00e-01	1.574
279885239	ENSG00000234093	0	RP11-269F19.4	RP11-269F19.4	0	1	n/a	n/a	4.92e-01	1.573
279828817	ENSG00000229083	0	PSMA6P2	proteasome (prosome, macropain) subunit, alpha type, 6 pseudogene 2	0	X	n/a	n/a	4.74e-01	1.573
1094246	ENSG00000136770	40848	DNAJC1	DnaJ (Hsp40) homolog, subfamily C, member 1	64215	10	n/a	n/a	4.71e-01	1.573
1095695	ENSG00000145907	10001	G3BP1	GTPase activating protein (SH3 domain) binding protein 1	10146	5	n/a	n/a	4.72e-01	1.572
279930338	ENSG00000238116	0	RP3-347M6.2	RP3-347M6.2	0	X	n/a	n/a	6.01e-01	1.572
1101455	ENSG00000178741	9242	COX5A	cytochrome c oxidase subunit Va	9377	15	n/a	n/a	4.77e-01	1.572
1100938	ENSG00000175906	376	ARL4D	ADP-ribosylation factor-like 4D	379	17	n/a	n/a	4.61e-01	1.572
279902998	ENSG00000235695	0	RP11-395P16.1	RP11-395P16.1	0	3	n/a	n/a	4.76e-01	1.572
1089636	ENSG00000103047	55416	TMCO7	transmembrane and coiled-coil domains 7	79613	16	n/a	n/a	5.17e-01	1.572
280014840	ENSG00000249565	0	RP11-721G13.1	RP11-721G13.1	0	4	n/a	n/a	4.78e-01	1.572
1092948	ENSG00000128590	4164	DNAJB9	DnaJ (Hsp40) homolog, subfamily B, member 9	4189	7	n/a	n/a	4.51e-01	1.571
279720430	ENSG00000213252	0	RP11-819M15.1	RP11-819M15.1	0	11	n/a	n/a	5.10e-01	1.569
1104780	ENSG00000198860	77791	TSEN15	tRNA splicing endonuclease 15 homolog (S. cerevisiae)	116461	1	n/a	n/a	4.71e-01	1.569
279747910	ENSG00000218483	0	RP11-554D15.2	RP11-554D15.2	0	6	n/a	n/a	4.53e-01	1.568
1093977	ENSG00000135387	4051	CAPRIN1	cell cycle associated protein 1	4076	11	n/a	n/a	6.19e-01	1.568
1100661	ENSG00000174444	6092	RPL4	ribosomal protein L4	6124	15	n/a	n/a	4.49e-01	1.568
280087192	ENSG00000255508	0	MIR3654	microRNA 3654	0	11	n/a	n/a	5.10e-01	1.568
1091329	ENSG00000115461	3468	IGFBP5	insulin-like growth factor binding protein 5	3488	2	n/a	n/a	3.58e-01	1.568
279858774	ENSG00000231767	0	MIR4426	microRNA 4426	0	1	n/a	n/a	4.90e-01	1.568
1087407	ENSG00000037241	30603	RPL26L1	ribosomal protein L26-like 1	51121	5	n/a	n/a	4.75e-01	1.568
1092181	ENSG00000122545	984	SEPT7	septin 7	989	7	n/a	n/a	4.73e-01	1.568
279888123	ENSG00000234377	0	POU4F1-AS1	POU4F1 antisense RNA 1 (non-protein coding)	0	13	n/a	n/a	4.81e-01	1.567
1090807	ENSG00000111602	8835	TIMELESS	timeless homolog (Drosophila)	8914	12	n/a	n/a	5.09e-01	1.567
1098203	ENSG00000164111	305	ANXA5	annexin A5	308	4	n/a	n/a	4.59e-01	1.567
279724129	ENSG00000213698	0	RP1-172N19.4	RP1-172N19.4	0	X	n/a	n/a	5.47e-01	1.567
279865652	ENSG00000232383	0	AC010677.5	AC010677.5	0	7	n/a	n/a	3.45e-01	1.567
280013984	ENSG00000249485	0	RBBP4P1	retinoblastoma binding protein 4 pseudogene 1	0	5	n/a	n/a	6.33e-01	1.567
279778787	ENSG00000224631	0	RP11-51O6.1	RP11-51O6.1	0	16	n/a	n/a	2.63e-01	1.566
279734819	ENSG00000214908	0	RP11-229M1.2	RP11-229M1.2	0	9	n/a	n/a	4.72e-01	1.566
1088306	ENSG00000078596	9315	ITM2A	integral membrane protein 2A	9452	X	n/a	n/a	4.70e-01	1.566
1100362	ENSG00000172845	6630	SP3	Sp3 transcription factor	6670	2	n/a	n/a	5.07e-01	1.566
1090086	ENSG00000105819	9371	PMPCB	peptidase (mitochondrial processing) beta	9512	7	n/a	n/a	5.06e-01	1.566
1087666	ENSG00000058799	33723	YIPF1	Yip1 domain family, member 1	54432	1	n/a	n/a	6.01e-01	1.566
279902105	ENSG00000235605	0	RP5-827C21.1	RP5-827C21.1	0	1	n/a	n/a	3.39e-01	1.565
280106314	ENSG00000257530	0	RP11-843B15.2	RP11-843B15.2	0	12	n/a	n/a	4.83e-01	1.565
1095962	ENSG00000147905	58397	ZCCHC7	zinc finger, CCHC domain containing 7	84186	9	n/a	n/a	4.76e-01	1.565
1088676	ENSG00000088930	22559	XRN2	5'-3' exoribonuclease 2	22803	20	n/a	n/a	5.07e-01	1.565
1100558	ENSG00000173852	23088	DPY19L1	dpy-19-like 1 (C. elegans)	23333	7	n/a	n/a	5.71e-01	1.565
1092792	ENSG00000127081	57986	ZNF484	zinc finger protein 484	83744	9	n/a	n/a	4.50e-01	1.565
1095368	ENSG00000143621	3583	ILF2	interleukin enhancer binding factor 2, 45kDa	3608	1	n/a	n/a	5.93e-01	1.565
1101910	ENSG00000181450	109689	ZNF678	zinc finger protein 678	339500	1	n/a	n/a	4.76e-01	1.564
1094191	ENSG00000136450	6390	SRSF1	serine/arginine-rich splicing factor 1	6426	17	n/a	n/a	4.72e-01	1.564
1099729	ENSG00000170222	36264	C17orf48	chromosome 17 open reading frame 48	56985	17	n/a	n/a	5.12e-01	1.564
1091655	ENSG00000117748	6086	RPA2	replication protein A2, 32kDa	6118	1	n/a	n/a	4.93e-01	1.564
279908917	ENSG00000236264	0	RPL26P30	ribosomal protein L26 pseudogene 30	0	11	n/a	n/a	4.53e-01	1.564
1094073	ENSG00000135847	58530	ACBD6	acyl-CoA binding domain containing 6	84320	1	n/a	n/a	5.37e-01	1.564
1100617	ENSG00000174173	34220	RG9MTD1	RNA (guanine-9-) methyltransferase domain containing 1	54931	3	n/a	n/a	4.49e-01	1.564
1088214	ENSG00000076248	7331	UNG	uracil-DNA glycosylase	7374	12	n/a	n/a	5.70e-01	1.564
1093318	ENSG00000131143	1318	COX4I1	cytochrome c oxidase subunit IV isoform 1	1327	16	n/a	n/a	4.53e-01	1.563
1089879	ENSG00000104889	10388	RNASEH2A	ribonuclease H2, subunit A	10535	19	n/a	n/a	5.88e-01	1.563
279935359	ENSG00000238777	0	U7	U7 small nuclear RNA	0	20	n/a	n/a	2.66e-01	1.563
1092591	ENSG00000125652	58476	ALKBH7	alkB, alkylation repair homolog 7 (E. coli)	84266	19	n/a	n/a	4.60e-01	1.563
280124830	ENSG00000258974	0	RHOXF2	transcriptional regulator Kaiso	0	X	n/a	n/a	4.77e-01	1.563
1091096	ENSG00000113575	5483	PPP2CA	protein phosphatase 2, catalytic subunit, alpha isozyme	5515	5	n/a	n/a	4.74e-01	1.562
1095715	ENSG00000146007	81131	ZMAT2	zinc finger, matrin-type 2	153527	5	n/a	n/a	5.04e-01	1.562
1104150	ENSG00000197045	2747	GMFB	glia maturation factor, beta	2764	14	n/a	n/a	4.47e-01	1.562
1104760	ENSG00000198830	3131	HMGN2	high mobility group nucleosomal binding domain 2	3151	1	n/a	n/a	3.05e-01	1.562
1100479	ENSG00000173451	57833	THAP2	THAP domain containing, apoptosis associated protein 2	83591	12	n/a	n/a	4.72e-01	1.562
1107404	ENSG00000228532	0	RP1-241P17.4	RP1-241P17.4	0	X	n/a	n/a	4.48e-01	1.562
1095220	ENSG00000142875	5535	PRKACB	protein kinase, cAMP-dependent, catalytic, beta	5567	1	n/a	n/a	4.71e-01	1.561
1092788	ENSG00000127022	817	CANX	calnexin	821	5	n/a	n/a	4.81e-01	1.561
280058094	ENSG00000253541	0	SEPT10P1	septin 10 pseudogene 1	0	8	n/a	n/a	5.39e-01	1.561
279818910	ENSG00000228206	0	AC016717.1	AC016717.1	0	2	n/a	n/a	4.67e-01	1.560
279814033	ENSG00000227741	0	RP11-536C5.7	RP11-536C5.7	0	1	n/a	n/a	2.81e-01	1.560
1088128	ENSG00000074201	1198	CLNS1A	chloride channel, nucleotide-sensitive, 1A	1207	11	n/a	n/a	4.78e-01	1.560
1089313	ENSG00000101052	30580	IFT52	intraflagellar transport 52 homolog (Chlamydomonas)	51098	20	n/a	n/a	4.69e-01	1.560
1105342	ENSG00000204977	10060	TRIM13	tripartite motif containing 13	10206	13	n/a	n/a	4.90e-01	1.560
279966438	ENSG00000242477	0	CTD-2161E19.1	CTD-2161E19.1	0	5	n/a	n/a	4.48e-01	1.560
280011422	ENSG00000249271	0	AC021224.1	AC021224.1	0	18	n/a	n/a	4.73e-01	1.560
1105109	ENSG00000204370	6356	SDHD	succinate dehydrogenase complex, subunit D, integral membrane protein	6392	11	n/a	n/a	4.68e-01	1.559
280100958	ENSG00000257043	0	RP11-137N23.1	RP11-137N23.1	0	11	n/a	n/a	4.51e-01	1.559
1087248	ENSG00000018510	8474	AGPS	alkylglycerone phosphate synthase	8540	2	n/a	n/a	5.02e-01	1.559
1093724	ENSG00000133983	30722	COX16	COX16 cytochrome c oxidase assembly homolog (S. cerevisiae)	51241	14	n/a	n/a	4.94e-01	1.559
1091269	ENSG00000115159	2803	GPD2	glycerol-3-phosphate dehydrogenase 2 (mitochondrial)	2820	2	n/a	n/a	4.79e-01	1.559
1088111	ENSG00000073711	5491	PPP2R3A	protein phosphatase 2, regulatory subunit B'', alpha	5523	3	n/a	n/a	5.10e-01	1.559
1088326	ENSG00000079150	31141	FKBP7	FK506 binding protein 7	51661	2	n/a	n/a	4.48e-01	1.558
1088399	ENSG00000081087	28698	OSTM1	osteopetrosis associated transmembrane protein 1	28962	6	n/a	n/a	4.73e-01	1.558
1087027	ENSG00000006837	30746	CDKL3	cyclin-dependent kinase-like 3	51265	5	n/a	n/a	5.21e-01	1.557
1102723	ENSG00000185009	26730	AP3M1	adaptor-related protein complex 3, mu 1 subunit	26985	10	n/a	n/a	5.09e-01	1.557
279874416	ENSG00000233125	0	ACTBP12	actin, beta pseudogene 12	0	1	n/a	n/a	4.46e-01	1.557
280064605	ENSG00000253991	0	KB-1562D12.2	KB-1562D12.2	0	8	n/a	n/a	4.52e-01	1.557
1099063	ENSG00000167513	57302	CDT1	chromatin licensing and DNA replication factor 1	81620	16	n/a	n/a	5.03e-01	1.557
1100574	ENSG00000173926	77655	MARCH3	membrane-associated ring finger (C3HC4) 3	115123	5	n/a	n/a	6.20e-01	1.556
1094791	ENSG00000139687	5893	RB1	retinoblastoma 1	5925	13	n/a	n/a	5.39e-01	1.556
1104783	ENSG00000198865	1003752	CCDC152	coiled-coil domain containing 152	100129792	5	n/a	n/a	4.71e-01	1.555
1105994	ENSG00000214113	36406	LYRM4	LYR motif containing 4	57128	6	n/a	n/a	4.48e-01	1.554
1088261	ENSG00000077458	80327	FAM76B	family with sequence similarity 76, member B	143684	11	n/a	n/a	4.53e-01	1.554
279888043	ENSG00000234369	0	RP11-444I9.2	RP11-444I9.2	0	10	n/a	n/a	4.85e-01	1.554
1092327	ENSG00000123728	37097	RAP2C	RAP2C, member of RAS oncogene family	57826	X	n/a	n/a	4.82e-01	1.554
1093161	ENSG00000130332	31170	LSM7	LSM7 homolog, U6 small nuclear RNA associated (S. cerevisiae)	51690	19	n/a	n/a	4.78e-01	1.554
1098465	ENSG00000165072	90366	MAMDC2	MAM domain containing 2	256691	9	n/a	n/a	5.04e-01	1.553
1105680	ENSG00000206535	110405	LNP1	leukemia NUP98 fusion partner 1	348801	3	n/a	n/a	5.10e-01	1.553
279728898	ENSG00000214203	0	RP11-135F9.1	RP11-135F9.1	0	12	n/a	n/a	5.06e-01	1.552
1094790	ENSG00000139684	2083	ESD	esterase D	2098	13	n/a	n/a	4.72e-01	1.552
279820834	ENSG00000228360	0	RP11-365F18.1	RP11-365F18.1	0	7	n/a	n/a	2.94e-01	1.552
1095343	ENSG00000143502	34350	SUSD4	sushi domain containing 4	55061	1	n/a	n/a	4.81e-01	1.552
1102110	ENSG00000182481	3813	KPNA2	karyopherin alpha 2 (RAG cohort 1, importin alpha 1)	3838	17	n/a	n/a	4.79e-01	1.552
1095395	ENSG00000143786	80765	CNIH3	cornichon homolog 3 (Drosophila)	149111	1	n/a	n/a	4.85e-01	1.552
279499535	ENSG00000179997	0	AC010894.4	AC010894.4	0	2	n/a	n/a	4.49e-01	1.552
1087326	ENSG00000026559	3730	KCNG1	potassium voltage-gated channel, subfamily G, member 1	3755	20	n/a	n/a	4.53e-01	1.552
279790445	ENSG00000225671	0	RP11-183G22.3	RP11-183G22.3	0	1	n/a	n/a	5.15e-01	1.552
1094624	ENSG00000138660	34724	AP1AR	adaptor-related protein complex 1 associated regulatory protein	55435	4	n/a	n/a	4.74e-01	1.551
279728145	ENSG00000214121	0	RP11-382H24.3	RP11-382H24.3	0	9	n/a	n/a	4.71e-01	1.551
1101180	ENSG00000177182	81319	CLVS1	clavesin 1	157807	8	n/a	n/a	6.43e-01	1.551
1092957	ENSG00000128609	4672	NDUFA5	NADH dehydrogenase (ubiquinone) 1 alpha subcomplex, 5, 13kDa	4698	7	n/a	n/a	5.04e-01	1.551
1096781	ENSG00000155096	31062	AZIN1	antizyme inhibitor 1	51582	8	n/a	n/a	4.49e-01	1.551
279913348	ENSG00000236686	0	BZW1P1	basic leucine zipper and W2 domains 1 pseudogene 1	0	3	n/a	n/a	4.74e-01	1.551
1104171	ENSG00000197111	5062	PCBP2	poly(rC) binding protein 2	5094	12	n/a	n/a	6.27e-01	1.549
1099246	ENSG00000168092	5017	PAFAH1B2	platelet-activating factor acetylhydrolase 1b, catalytic subunit 2 (30kDa)	5049	11	n/a	n/a	4.80e-01	1.549
1105661	ENSG00000206199	123310	ANKUB1	ankyrin repeat and ubiquitin domain containing 1	389161	3	n/a	n/a	4.74e-01	1.549
279925869	ENSG00000237752	0	RP13-75G22.1	RP13-75G22.1	0	X	n/a	n/a	5.06e-01	1.549
1091863	ENSG00000119787	40858	ATL2	atlastin GTPase 2	64225	2	n/a	n/a	4.76e-01	1.548
1091059	ENSG00000113282	9541	CLINT1	clathrin interactor 1	9685	5	n/a	n/a	4.75e-01	1.548
279968969	ENSG00000242756	0	RHOT1P3	ras homolog gene family, member T1 pseudogene 3	0	13	n/a	n/a	4.45e-01	1.548
1091407	ENSG00000115966	1377	ATF2	activating transcription factor 2	1386	2	n/a	n/a	4.75e-01	1.548
1095485	ENSG00000144369	81658	FAM171B	family with sequence similarity 171, member B	165215	2	n/a	n/a	4.75e-01	1.548
1091408	ENSG00000115970	40535	THADA	thyroid adenoma associated	63892	2	n/a	n/a	5.22e-01	1.547
1090242	ENSG00000106701	58090	FSD1L	fibronectin type III and SPRY domain containing 1-like	83856	9	n/a	n/a	4.72e-01	1.547
279698613	ENSG00000205871	0	RP11-473C18.1	RP11-473C18.1	0	15	n/a	n/a	2.72e-01	1.547
279952730	ENSG00000240950	0	RP11-372E1.1	RP11-372E1.1	0	3	n/a	n/a	4.49e-01	1.547
280120490	ENSG00000258725	157123083	AC068831.8	AC068831.8	100507118	15	n/a	n/a	5.21e-01	1.547
1093805	ENSG00000134371	55380	CDC73	cell division cycle 73, Paf1/RNA polymerase II complex component, homolog (S. cerevisiae)	79577	1	n/a	n/a	4.74e-01	1.547
1094757	ENSG00000139517	85853	LNX2	ligand of numb-protein X 2	222484	13	n/a	n/a	4.61e-01	1.546
279724423	ENSG00000213740	0	RP13-178D16.2	RP13-178D16.2	0	X	n/a	n/a	5.21e-01	1.546
1098593	ENSG00000165629	506	ATP5C1	ATP synthase, H+ transporting, mitochondrial F1 complex, gamma polypeptide 1	509	10	n/a	n/a	4.47e-01	1.546
279887761	ENSG00000234332	0	BCAS2P2	breast carcinoma amplified sequence 2 pseudogene 2	0	1	n/a	n/a	4.74e-01	1.546
1098018	ENSG00000163602	23184	RYBP	RING1 and YY1 binding protein	23429	3	n/a	n/a	4.88e-01	1.546
1096622	ENSG00000153820	56110	SPHKAP	SPHK1 interactor, AKAP domain containing	80309	2	n/a	n/a	4.80e-01	1.546
1101757	ENSG00000180574	0	EIF2S3L	Uncharacterized protein	0	12	n/a	n/a	4.94e-01	1.546
1099616	ENSG00000169714	7512	CNBP	CCHC-type zinc finger, nucleic acid binding protein	7555	3	n/a	n/a	4.48e-01	1.546
279852802	ENSG00000231234	0	SKP1P1	S-phase kinase-associated protein 1 pseudogene 1	0	7	n/a	n/a	4.48e-01	1.546
1092355	ENSG00000124097	0	HMGB1P1	high mobility group box 1 pseudogene 1	0	20	n/a	n/a	4.72e-01	1.545
279952289	ENSG00000240890	0	RP11-65E22.2	RP11-65E22.2	0	3	n/a	n/a	5.19e-01	1.545
279886983	ENSG00000234241	0	RP4-775C13.1	RP4-775C13.1	0	20	n/a	n/a	5.04e-01	1.545
280126894	ENSG00000259086	0	RP11-134E15.2	RP11-134E15.2	0	14	n/a	n/a	5.17e-01	1.545
279745716	ENSG00000217060	0	RP11-30P6.1	RP11-30P6.1	0	6	n/a	n/a	5.87e-01	1.545
1090446	ENSG00000108561	704	C1QBP	complement component 1, q subcomponent binding protein	708	17	n/a	n/a	4.56e-01	1.545
1094487	ENSG00000137947	2942	GTF2B	general transcription factor IIB	2959	1	n/a	n/a	4.73e-01	1.545
1094486	ENSG00000137944	35547	CCBL2	cysteine conjugate-beta lyase 2	56267	1	n/a	n/a	4.69e-01	1.545
279847737	ENSG00000230787	0	RP11-548C21.1	RP11-548C21.1	0	1	n/a	n/a	4.71e-01	1.545
1090989	ENSG00000112667	10444	C6orf108	chromosome 6 open reading frame 108	10591	6	n/a	n/a	4.48e-01	1.545
1094404	ENSG00000137509	5515	PRCP	prolylcarboxypeptidase (angiotensinase C)	5547	11	n/a	n/a	4.81e-01	1.544
1098672	ENSG00000165934	33275	CPSF2	cleavage and polyadenylation specific factor 2, 100kDa	53981	14	n/a	n/a	4.81e-01	1.544
279913989	ENSG00000236741	0	RP4-560B9.4	RP4-560B9.4	0	1	n/a	n/a	4.85e-01	1.544
1104600	ENSG00000198417	4468	MT1F	metallothionein 1F	4494	16	n/a	n/a	4.68e-01	1.544
1091730	ENSG00000118564	25983	FBXL5	F-box and leucine-rich repeat protein 5	26234	4	n/a	n/a	4.72e-01	1.544
1101739	ENSG00000180447	2603	GAS1	growth arrest-specific 1	2619	9	n/a	n/a	4.66e-01	1.543
280095127	ENSG00000256356	0	RP11-320N7.3	RP11-320N7.3	0	12	n/a	n/a	4.50e-01	1.543
1094938	ENSG00000140740	7342	UQCRC2	ubiquinol-cytochrome c reductase core protein II	7385	16	n/a	n/a	4.75e-01	1.543
279735880	ENSG00000215006	0	CHCHD2P2	coiled-coil-helix-coiled-coil-helix domain containing 2 pseudogene 2	0	5	n/a	n/a	4.91e-01	1.543
1090117	ENSG00000105974	853	CAV1	caveolin 1, caveolae protein, 22kDa	857	7	n/a	n/a	4.81e-01	1.543
1095352	ENSG00000143545	5840	RAB13	RAB13, member RAS oncogene family	5872	1	n/a	n/a	4.60e-01	1.543
279935569	ENSG00000238810	60038	SNORD107	small nucleolar RNA, C/D box 107	91380	15	n/a	n/a	2.61e-01	1.543
1096822	ENSG00000155545	81690	MIER3	mesoderm induction early response 1, family member 3	166968	5	n/a	n/a	4.73e-01	1.543
1088167	ENSG00000075218	30992	GTSE1	G-2 and S-phase expressed 1	51512	22	n/a	n/a	4.71e-01	1.542
1104555	ENSG00000198242	6115	RPL23A	ribosomal protein L23a	6147	17	n/a	n/a	4.62e-01	1.542
279884778	ENSG00000234044	0	AC108059.1	AC108059.1	0	2	n/a	n/a	2.85e-01	1.542
1094078	ENSG00000135900	41604	MRPL44	mitochondrial ribosomal protein L44	65080	2	n/a	n/a	4.50e-01	1.542
1091513	ENSG00000116750	30858	UCHL5	ubiquitin carboxyl-terminal hydrolase L5	51377	1	n/a	n/a	4.93e-01	1.542
279747741	ENSG00000218350	0	RP11-789A7.1	RP11-789A7.1	0	6	n/a	n/a	4.47e-01	1.542
280026595	ENSG00000250471	0	GMPSP1	guanine monphosphate synthetase pseudogene 1	0	4	n/a	n/a	5.69e-01	1.542
279862106	ENSG00000232041	0	PSMD10P3	proteasome 26S subunit, non-ATPase, 10 pseudogene 3	0	13	n/a	n/a	4.51e-01	1.542
280031405	ENSG00000250859	0	HNRNPKP1	heterogeneous nuclear ribonucleoprotein K pseudogene 1	0	5	n/a	n/a	5.72e-01	1.541
1094053	ENSG00000135747	60284	ZNF670	zinc finger protein 670	93474	1	n/a	n/a	6.07e-01	1.541
1099265	ENSG00000168216	35077	LMBRD1	LMBR1 domain containing 1	55788	6	n/a	n/a	4.46e-01	1.541
279510415	ENSG00000181741	0	FDX1P1	ferredoxin 1 pseudogene 1	0	20	n/a	n/a	4.67e-01	1.540
279966906	ENSG00000242527	0	RP11-159H22.1	RP11-159H22.1	0	11	n/a	n/a	3.30e-01	1.540
279783200	ENSG00000225022	0	UBE2D3P1	ubiquitin-conjugating enzyme E2D 3 pseudogene 1	0	20	n/a	n/a	5.97e-01	1.540
1097664	ENSG00000162368	31207	CMPK1	cytidine monophosphate (UMP-CMP) kinase 1, cytosolic	51727	1	n/a	n/a	4.49e-01	1.540
279907768	ENSG00000236152	0	MRPS36P1	mitochondrial ribosomal protein S36 pseudogene 1	0	3	n/a	n/a	4.58e-01	1.540
1089582	ENSG00000102760	28720	C13orf15	chromosome 13 open reading frame 15	28984	13	n/a	n/a	4.45e-01	1.539
1091242	ENSG00000114942	1920	EEF1B2	eukaryotic translation elongation factor 1 beta 2	1933	2	n/a	n/a	4.95e-01	1.539
1088557	ENSG00000086061	3281	DNAJA1	DnaJ (Hsp40) homolog, subfamily A, member 1	3301	9	n/a	n/a	4.46e-01	1.539
280119068	ENSG00000258651	0	RP11-545M17.1	RP11-545M17.1	0	14	n/a	n/a	4.85e-01	1.539
1088563	ENSG00000086200	30676	IPO11	importin 11	51194	5	n/a	n/a	4.74e-01	1.538
1094736	ENSG00000139350	78841	NEDD1	neural precursor cell expressed, developmentally down-regulated 1	121441	12	n/a	n/a	4.74e-01	1.538
1100538	ENSG00000173726	9660	TOMM20	translocase of outer mitochondrial membrane 20 homolog (yeast)	9804	1	n/a	n/a	4.74e-01	1.538
1096230	ENSG00000150459	10138	SAP18	Sin3A-associated protein, 18kDa	10284	13	n/a	n/a	4.59e-01	1.537
279790476	ENSG00000225674	0	IPO7P2	importin 7 pseudogene 2	0	13	n/a	n/a	5.35e-01	1.537
279909931	ENSG00000236358	0	RP5-827C21.2	RP5-827C21.2	0	1	n/a	n/a	3.45e-01	1.537
1094481	ENSG00000137878	157127185	GCOM1	GRINL1A complex locus	100820829	15	n/a	n/a	4.72e-01	1.537
1088300	ENSG00000078401	1893	EDN1	endothelin 1	1906	6	n/a	n/a	4.65e-01	1.537
1102088	ENSG00000182362	33352	YBEY	ybeY metallopeptidase (putative)	54059	21	n/a	n/a	4.74e-01	1.537
279864446	ENSG00000232267	0	ACTR3P2	ARP3 actin-related protein 3 homolog (yeast) pseudogene 2	0	X	n/a	n/a	5.41e-01	1.536
1105692	ENSG00000211445	2861	GPX3	glutathione peroxidase 3 (plasma)	2878	5	n/a	n/a	2.73e-01	1.536
1087665	ENSG00000058729	35070	RIOK2	RIO kinase 2 (yeast)	55781	5	n/a	n/a	4.74e-01	1.535
280026341	ENSG00000250444	0	CCT5P1	chaperonin containing TCP1, subunit 5 (epsilon) pseudogene 1	0	5	n/a	n/a	5.68e-01	1.535
1090613	ENSG00000109919	23541	MTCH2	mitochondrial carrier 2	23788	11	n/a	n/a	4.81e-01	1.535
1095933	ENSG00000147650	29700	LRP12	low density lipoprotein receptor-related protein 12	29967	8	n/a	n/a	5.78e-01	1.535
1087728	ENSG00000063177	6109	RPL18	ribosomal protein L18	6141	19	n/a	n/a	4.64e-01	1.535
1094241	ENSG00000136732	2978	GYPC	glycophorin C (Gerbich blood group)	2995	2	n/a	n/a	5.15e-01	1.535
1088207	ENSG00000076003	4150	MCM6	minichromosome maintenance complex component 6	4175	2	n/a	n/a	5.11e-01	1.535
1090992	ENSG00000112695	1338	COX7A2	cytochrome c oxidase subunit VIIa polypeptide 2 (liver)	1347	6	n/a	n/a	4.60e-01	1.534
279875484	ENSG00000233229	0	RP11-237F13__B.2	RP11-237F13__B.2	0	X	n/a	n/a	4.70e-01	1.534
279721860	ENSG00000213409	0	RP11-658F2.3	RP11-658F2.3	0	11	n/a	n/a	4.69e-01	1.534
1097924	ENSG00000163320	8479	CGGBP1	CGG triplet repeat binding protein 1	8545	3	n/a	n/a	4.74e-01	1.534
1098457	ENSG00000165030	4757	NFIL3	nuclear factor, interleukin 3 regulated	4783	9	n/a	n/a	4.87e-01	1.533
1101659	ENSG00000179941	55541	BBS10	Bardet-Biedl syndrome 10	79738	12	n/a	n/a	4.45e-01	1.533
1105502	ENSG00000205542	7071	TMSB4X	thymosin beta 4, X-linked	7114	X	n/a	n/a	4.50e-01	1.533
1096542	ENSG00000153015	10137	CWC27	CWC27 spliceosome-associated protein homolog (S. cerevisiae)	10283	5	n/a	n/a	4.77e-01	1.533
1092425	ENSG00000124399	0	RP11-663P9.2	RP11-663P9.2	0	4	n/a	n/a	4.47e-01	1.533
279982633	ENSG00000244192	0	RP11-114H7.1	RP11-114H7.1	0	5	n/a	n/a	5.05e-01	1.532
279813405	ENSG00000227692	0	AC017071.1	AC017071.1	0	2	n/a	n/a	4.79e-01	1.532
1094205	ENSG00000136521	4685	NDUFB5	NADH dehydrogenase (ubiquinone) 1 beta subcomplex, 5, 16kDa	4711	3	n/a	n/a	4.75e-01	1.532
1094983	ENSG00000141030	8467	COPS3	COP9 constitutive photomorphogenic homolog subunit 3 (Arabidopsis)	8533	17	n/a	n/a	4.73e-01	1.532
279882358	ENSG00000233837	0	EIF3LP2	eukaryotic translation initiation factor 3, subunit L pseudogene 2	0	10	n/a	n/a	4.50e-01	1.532
279661081	ENSG00000200469	0	U6	U6 spliceosomal RNA	0	4	n/a	n/a	2.97e-01	1.532
1103161	ENSG00000186767	79835	SPIN4	spindlin family, member 4	139886	X	n/a	n/a	4.81e-01	1.531
1107588	ENSG00000229729	0	RP11-159G9.5	Uncharacterized protein	0	3	n/a	n/a	5.66e-01	1.531
1100055	ENSG00000171530	6862	TBCA	tubulin folding cofactor A	6902	5	n/a	n/a	4.98e-01	1.531
1105794	ENSG00000212999	0	AC117834.1	AC117834.1	0	8	n/a	n/a	4.70e-01	1.531
279865228	ENSG00000232332	0	RP3-481A17.1	RP3-481A17.1	0	X	n/a	n/a	6.23e-01	1.531
1094300	ENSG00000136940	5050	PDCL	phosducin-like	5082	9	n/a	n/a	5.06e-01	1.531
1098224	ENSG00000164163	6027	ABCE1	ATP-binding cassette, sub-family E (OABP), member 1	6059	4	n/a	n/a	4.50e-01	1.531
279484508	ENSG00000177855	0	AC074182.1	AC074182.1	0	2	n/a	n/a	4.82e-01	1.530
1095661	ENSG00000145721	81698	LIX1	Lix1 homolog (chicken)	167410	5	n/a	n/a	4.48e-01	1.530
280093808	ENSG00000256206	0	RP11-140L24.4	RP11-140L24.4	0	11	n/a	n/a	5.10e-01	1.530
1098401	ENSG00000164823	730	OSGIN2	oxidative stress induced growth inhibitor family member 2	734	8	n/a	n/a	4.94e-01	1.530
1088441	ENSG00000082293	1301	COL19A1	collagen, type XIX, alpha 1	1310	6	n/a	n/a	4.77e-01	1.529
1094218	ENSG00000136628	2043	EPRS	glutamyl-prolyl-tRNA synthetase	2058	1	n/a	n/a	6.36e-01	1.529
279974580	ENSG00000243388	0	RPL3P3	ribosomal protein L3 pseudogene 3	0	14	n/a	n/a	4.89e-01	1.529
1097139	ENSG00000158201	82725	ABHD3	abhydrolase domain containing 3	171586	18	n/a	n/a	4.70e-01	1.529
1089389	ENSG00000101343	30821	CRNKL1	crooked neck pre-mRNA splicing factor-like 1 (Drosophila)	51340	20	n/a	n/a	4.71e-01	1.529
1107938	ENSG00000232040	77545	SCAND3	SCAN domain containing 3	114821	6	n/a	n/a	5.55e-01	1.529
1094509	ENSG00000138041	36499	SMEK2	SMEK homolog 2, suppressor of mek1 (Dictyostelium)	57223	2	n/a	n/a	4.71e-01	1.529
1093395	ENSG00000131737	3860	KRT34	keratin 34	3885	17	n/a	n/a	4.49e-01	1.528
1101857	ENSG00000181061	25743	HIGD1A	HIG1 hypoxia inducible domain family, member 1A	25994	3	n/a	n/a	4.85e-01	1.528
1098242	ENSG00000164209	60007	SLC25A46	solute carrier family 25, member 46	91137	5	n/a	n/a	4.48e-01	1.528
1087840	ENSG00000066279	92030	ASPM	asp (abnormal spindle) homolog, microcephaly associated (Drosophila)	259266	1	n/a	n/a	4.73e-01	1.528
1100880	ENSG00000175581	31122	MRPL48	mitochondrial ribosomal protein L48	51642	11	n/a	n/a	4.76e-01	1.528
1089160	ENSG00000100353	8595	EIF3D	eukaryotic translation initiation factor 3, subunit D	8664	22	n/a	n/a	4.66e-01	1.527
280065475	ENSG00000254061	0	RP11-359B20.1	RP11-359B20.1	0	8	n/a	n/a	1.11e+00	1.527
1095998	ENSG00000148303	6098	RPL7A	ribosomal protein L7a	6130	9	n/a	n/a	4.53e-01	1.527
1094433	ENSG00000137713	5487	PPP2R1B	protein phosphatase 2, regulatory subunit A, beta	5519	11	n/a	n/a	4.74e-01	1.527
279995853	ENSG00000247570	0	RP11-449M6.1	RP11-449M6.1	0	8	n/a	n/a	4.72e-01	1.527
1101341	ENSG00000178053	4266	MLF1	myeloid leukemia factor 1	4291	3	n/a	n/a	4.72e-01	1.526
279612954	ENSG00000196861	0	AC002994.1	AC002994.1	0	17	n/a	n/a	4.51e-01	1.526
279784635	ENSG00000225173	0	XXbac-BPG308K3.5	XXbac-BPG308K3.5	0	6	n/a	n/a	4.72e-01	1.526
1089505	ENSG00000102069	123632	UBE2NL	ubiquitin-conjugating enzyme E2N-like	389898	X	n/a	n/a	4.78e-01	1.526
1100203	ENSG00000172172	28734	MRPL13	mitochondrial ribosomal protein L13	28998	8	n/a	n/a	4.61e-01	1.526
279788283	ENSG00000225486	0	RP11-301G21.1	RP11-301G21.1	0	1	n/a	n/a	4.69e-01	1.526
279725168	ENSG00000213864	0	EEF1B2P2	eukaryotic translation elongation factor 1 beta 2 pseudogene 2	0	5	n/a	n/a	4.76e-01	1.525
279886569	ENSG00000234213	0	FHP1	fumarate hydratase pseudogene 1	0	13	n/a	n/a	5.12e-01	1.525
279770664	ENSG00000224004	0	ATP5C1P1	ATP synthase, H+ transporting, mitochondrial F1 complex, gamma polypeptide 1 pseudogene 1	0	14	n/a	n/a	4.61e-01	1.525
279925104	ENSG00000237682	0	RP3-514P16.1	RP3-514P16.1	0	X	n/a	n/a	6.27e-01	1.525
1087667	ENSG00000058804	34995	TMEM48	transmembrane protein 48	55706	1	n/a	n/a	5.38e-01	1.524
1093753	ENSG00000134153	36130	C15orf24	chromosome 15 open reading frame 24	56851	15	n/a	n/a	4.48e-01	1.524
1094214	ENSG00000136560	9866	TANK	TRAF family member-associated NFKB activator	10010	2	n/a	n/a	5.23e-01	1.524
1104153	ENSG00000197050	80657	ZNF420	zinc finger protein 420	147923	19	n/a	n/a	6.18e-01	1.523
1106357	ENSG00000215492	0	HNRNPA1P7	heterogeneous nuclear ribonucleoprotein A1 pseudogene 7	0	18	n/a	n/a	4.75e-01	1.523
1096708	ENSG00000154473	9060	BUB3	budding uninhibited by benzimidazoles 3 homolog (yeast)	9184	10	n/a	n/a	5.19e-01	1.523
1096886	ENSG00000156110	129	ADK	adenosine kinase	132	10	n/a	n/a	4.77e-01	1.523
1090270	ENSG00000107020	35136	C9orf46	chromosome 9 open reading frame 46	55848	9	n/a	n/a	4.44e-01	1.522
1097925	ENSG00000163322	58353	FAM175A	family with sequence similarity 175, member A	84142	4	n/a	n/a	4.46e-01	1.522
1091731	ENSG00000118579	56107	MED28	mediator complex subunit 28	80306	4	n/a	n/a	4.81e-01	1.522
1089030	ENSG00000099977	1640	DDT	D-dopachrome tautomerase	1652	22	n/a	n/a	4.48e-01	1.521
1095750	ENSG00000146247	34312	PHIP	pleckstrin homology domain interacting protein	55023	6	n/a	n/a	4.45e-01	1.521
279739370	ENSG00000215349	0	MRPL3P1	mitochondrial ribosomal protein L3 pseudogene 1	0	13	n/a	n/a	4.78e-01	1.521
279812689	ENSG00000227617	157127455	AC009475.2	AC009475.2	100861402	2	n/a	n/a	4.84e-01	1.521
280112872	ENSG00000258204	0	RP11-90E9.1	RP11-90E9.1	0	12	n/a	n/a	4.96e-01	1.520
1101588	ENSG00000179520	89723	SLC17A8	solute carrier family 17 (sodium-dependent inorganic phosphate cotransporter), member 8	246213	12	n/a	n/a	4.56e-01	1.520
1088386	ENSG00000080824	3300	HSP90AA1	heat shock protein 90kDa alpha (cytosolic), class A member 1	3320	14	n/a	n/a	5.67e-01	1.520
1088071	ENSG00000072571	3141	HMMR	hyaluronan-mediated motility receptor (RHAMM)	3161	5	n/a	n/a	4.77e-01	1.520
1091210	ENSG00000114686	11062	MRPL3	mitochondrial ribosomal protein L3	11222	3	n/a	n/a	4.50e-01	1.520
1092136	ENSG00000122068	58458	FYTTD1	forty-two-three domain containing 1	84248	3	n/a	n/a	4.77e-01	1.520
280123488	ENSG00000258892	0	RP11-193F5.1	RP11-193F5.1	0	14	n/a	n/a	4.72e-01	1.519
1091338	ENSG00000115514	10044	TXNDC9	thioredoxin domain containing 9	10190	2	n/a	n/a	5.07e-01	1.519
279736347	ENSG00000215030	0	AC073621.1	AC073621.1	0	17	n/a	n/a	5.11e-01	1.519
279994002	ENSG00000246859	157121211	CTC-426B10.1	CTC-426B10.1	100505678	5	n/a	n/a	6.36e-01	1.519
1096719	ENSG00000154553	27040	PDLIM3	PDZ and LIM domain 3	27295	4	n/a	n/a	4.92e-01	1.518
1092042	ENSG00000121089	0	NACA3P	NACA family member 3 pseudogene	0	4	n/a	n/a	4.54e-01	1.517
1098625	ENSG00000165730	85559	STOX1	storkhead box 1	219736	10	n/a	n/a	4.53e-01	1.517
1101008	ENSG00000176273	81455	SLC35G1	solute carrier family 35, member G1	159371	10	n/a	n/a	5.11e-01	1.517
1104492	ENSG00000198056	5525	PRIM1	primase, DNA, polypeptide 1 (49kDa)	5557	12	n/a	n/a	5.84e-01	1.517
1095891	ENSG00000147403	6102	RPL10	ribosomal protein L10	6134	X	n/a	n/a	4.50e-01	1.517
1090185	ENSG00000106355	23411	LSM5	LSM5 homolog, U6 small nuclear RNA associated (S. cerevisiae)	23658	7	n/a	n/a	4.49e-01	1.516
1095378	ENSG00000143653	30579	SCCPDH	saccharopine dehydrogenase (putative)	51097	1	n/a	n/a	4.50e-01	1.516
279903559	ENSG00000235734	0	HMGN1P36	high mobility group nucleosome binding domain 1 pseudogene 36	0	2	n/a	n/a	5.09e-01	1.516
1099972	ENSG00000171204	35151	TMEM126B	transmembrane protein 126B	55863	11	n/a	n/a	5.12e-01	1.516
279816284	ENSG00000227939	0	RPL3P2	ribosomal protein L3 pseudogene 2	0	6	n/a	n/a	4.52e-01	1.516
1099307	ENSG00000168374	375	ARF4	ADP-ribosylation factor 4	378	3	n/a	n/a	4.82e-01	1.516
1089363	ENSG00000101247	54972	C20orf7	chromosome 20 open reading frame 7	79133	20	n/a	n/a	5.03e-01	1.516
1106928	ENSG00000225405	0	RP11-84A1.1	RP11-84A1.1	0	4	n/a	n/a	4.51e-01	1.516
1094514	ENSG00000138071	9952	ACTR2	ARP2 actin-related protein 2 homolog (yeast)	10097	2	n/a	n/a	4.72e-01	1.516
1091490	ENSG00000116668	34112	SWT1	SWT1 RNA endoribonuclease homolog (S. cerevisiae)	54823	1	n/a	n/a	4.76e-01	1.516
1087827	ENSG00000065978	4873	YBX1	Y box binding protein 1	4904	1	n/a	n/a	4.86e-01	1.516
1097573	ENSG00000161642	25695	ZNF385A	zinc finger protein 385A	25946	12	n/a	n/a	4.70e-01	1.515
280093904	ENSG00000256210	0	AC005255.1	AC005255.1	0	19	n/a	n/a	5.23e-01	1.514
279799758	ENSG00000226457	0	RP11-430L17.1	RP11-430L17.1	0	1	n/a	n/a	4.76e-01	1.514
279938997	ENSG00000239317	0	RP11-449H3.2	RP11-449H3.2	0	5	n/a	n/a	2.60e-01	1.513
1096266	ENSG00000150787	5773	PTS	6-pyruvoyltetrahydropterin synthase	5805	11	n/a	n/a	4.76e-01	1.513
1090675	ENSG00000110436	6470	SLC1A2	solute carrier family 1 (glial high affinity glutamate transporter), member 2	6506	11	n/a	n/a	4.52e-01	1.513
280057667	ENSG00000253506	109993	NACA2	nascent polypeptide-associated complex alpha subunit 2	342538	17	n/a	n/a	4.53e-01	1.512
279973816	ENSG00000243317	0	C7orf73	chromosome 7 open reading frame 73	0	7	n/a	n/a	4.74e-01	1.512
279726202	ENSG00000213962	0	API5P2	API5 pseudogene 2	0	2	n/a	n/a	5.12e-01	1.512
1089808	ENSG00000104442	34445	ARMC1	armadillo repeat containing 1	55156	8	n/a	n/a	4.77e-01	1.512
1087704	ENSG00000061676	10629	NCKAP1	NCK-associated protein 1	10787	2	n/a	n/a	6.06e-01	1.512
1091231	ENSG00000114850	6707	SSR3	signal sequence receptor, gamma (translocon-associated protein gamma)	6747	3	n/a	n/a	4.51e-01	1.511
1090209	ENSG00000106537	26820	TSPAN13	tetraspanin 13	27075	7	n/a	n/a	4.46e-01	1.511
1089469	ENSG00000101888	35203	NXT2	nuclear transport factor 2-like export factor 2	55916	X	n/a	n/a	4.73e-01	1.511
1098671	ENSG00000165929	78937	TC2N	tandem C2 domains, nuclear	123036	14	n/a	n/a	5.06e-01	1.511
1087945	ENSG00000069345	10148	DNAJA2	DnaJ (Hsp40) homolog, subfamily A, member 2	10294	16	n/a	n/a	4.53e-01	1.511
279903031	ENSG00000235701	0	PCBP2P1	poly(rC) binding protein 2 pseudogene 1	0	21	n/a	n/a	5.68e-01	1.511
1099546	ENSG00000169379	83598	ARL13B	ADP-ribosylation factor-like 13B	200894	3	n/a	n/a	4.74e-01	1.511
1094891	ENSG00000140455	9816	USP3	ubiquitin specific peptidase 3	9960	15	n/a	n/a	5.20e-01	1.510
1104638	ENSG00000198553	93991	KCNRG	potassium channel regulator	283518	13	n/a	n/a	5.23e-01	1.510
1098650	ENSG00000165832	80281	TRUB1	TruB pseudouridine (psi) synthase homolog 1 (E. coli)	142940	10	n/a	n/a	4.78e-01	1.510
1094311	ENSG00000137038	59984	C9orf123	chromosome 9 open reading frame 123	90871	9	n/a	n/a	4.77e-01	1.510
1098920	ENSG00000166886	4639	NAB2	NGFI-A binding protein 2 (EGR1 binding protein 2)	4665	12	n/a	n/a	5.40e-01	1.510
1086914	ENSG00000004487	22783	KDM1A	lysine (K)-specific demethylase 1A	23028	1	n/a	n/a	6.10e-01	1.509
1090462	ENSG00000108654	1643	DDX5	DEAD (Asp-Glu-Ala-Asp) box polypeptide 5	1655	17	n/a	n/a	4.69e-01	1.509
279912261	ENSG00000236552	171027	RPL13AP5	ribosomal protein L13a pseudogene 5	728658	10	n/a	n/a	2.85e-01	1.509
279962582	ENSG00000242068	0	RP11-259P15.4	RP11-259P15.4	0	3	n/a	n/a	5.65e-01	1.509
1098477	ENSG00000165119	3170	HNRNPK	heterogeneous nuclear ribonucleoprotein K	3190	9	n/a	n/a	4.46e-01	1.509
1103564	ENSG00000188486	2997	H2AFX	H2A histone family, member X	3014	11	n/a	n/a	4.50e-01	1.509
279725149	ENSG00000213862	0	CTD-2270N23.1	CTD-2270N23.1	0	15	n/a	n/a	4.89e-01	1.509
1108939	ENSG00000240344	33233	PPIL3	peptidylprolyl isomerase (cyclophilin)-like 3	53938	2	n/a	n/a	4.58e-01	1.508
1105048	ENSG00000204217	655	BMPR2	bone morphogenetic protein receptor, type II (serine/threonine kinase)	659	2	n/a	n/a	4.74e-01	1.508
1087630	ENSG00000056097	31143	ZFR	zinc finger RNA binding protein	51663	5	n/a	n/a	4.81e-01	1.508
279964912	ENSG00000242299	0	RP11-234A1.1	RP11-234A1.1	0	3	n/a	n/a	2.67e-01	1.508
1087488	ENSG00000047315	5399	POLR2B	polymerase (RNA) II (DNA directed) polypeptide B, 140kDa	5431	4	n/a	n/a	5.05e-01	1.508
279859867	ENSG00000231864	0	RP11-229P13.23	RP11-229P13.23	0	9	n/a	n/a	6.44e-01	1.508
1090826	ENSG00000111678	76653	C12orf57	chromosome 12 open reading frame 57	113246	12	n/a	n/a	5.16e-01	1.508
1089293	ENSG00000100934	10337	SEC23A	Sec23 homolog A (S. cerevisiae)	10484	14	n/a	n/a	4.75e-01	1.508
1091749	ENSG00000118816	10825	CCNI	cyclin I	10983	4	n/a	n/a	6.44e-01	1.508
1101444	ENSG00000178691	23267	SUZ12	suppressor of zeste 12 homolog (Drosophila)	23512	17	n/a	n/a	4.93e-01	1.508
1097597	ENSG00000161888	80651	SPC24	SPC24, NDC80 kinetochore complex component, homolog (S. cerevisiae)	147841	19	n/a	n/a	4.74e-01	1.508
279879654	ENSG00000233585	0	AC115617.2	AC115617.2	0	X	n/a	n/a	5.68e-01	1.507
1101506	ENSG00000179021	94513	C3orf38	chromosome 3 open reading frame 38	285237	3	n/a	n/a	4.49e-01	1.507
279722093	ENSG00000213440	0	H2AFZP1	H2A histone family, member Z pseudogene 1	0	21	n/a	n/a	4.44e-01	1.507
1103967	ENSG00000196504	34949	PRPF40A	PRP40 pre-mRNA processing factor 40 homolog A (S. cerevisiae)	55660	2	n/a	n/a	4.75e-01	1.507
1095856	ENSG00000147140	4810	NONO	non-POU domain containing, octamer-binding	4841	X	n/a	n/a	5.64e-01	1.507
280102958	ENSG00000257225	0	RP11-328C8.4	RP11-328C8.4	0	12	n/a	n/a	4.80e-01	1.507
1093401	ENSG00000131771	58363	PPP1R1B	protein phosphatase 1, regulatory (inhibitor) subunit 1B	84152	17	n/a	n/a	5.03e-01	1.507
279667962	ENSG00000202477	9170	SNORD25	small nucleolar RNA, C/D box 25	9303	11	n/a	n/a	5.14e-01	1.507
1092228	ENSG00000122873	35135	CISD1	CDGSH iron sulfur domain 1	55847	10	n/a	n/a	4.44e-01	1.506
1095709	ENSG00000145982	10520	FARS2	phenylalanyl-tRNA synthetase 2, mitochondrial	10667	6	n/a	n/a	4.46e-01	1.506
279924385	ENSG00000237631	0	RP11-72B4.2	RP11-72B4.2	0	9	n/a	n/a	4.51e-01	1.506
1096465	ENSG00000152422	7475	XRCC4	X-ray repair complementing defective repair in Chinese hamster cells 4	7518	5	n/a	n/a	4.72e-01	1.506
1090836	ENSG00000111716	3920	LDHB	lactate dehydrogenase B	3945	12	n/a	n/a	4.70e-01	1.506
280011145	ENSG00000249245	0	RP11-557J10.3	RP11-557J10.3	0	4	n/a	n/a	5.96e-01	1.506
279922784	ENSG00000237485	157129433	SGOL1-AS1	SGOL1 antisense RNA 1 (non-protein coding)	100874028	3	n/a	n/a	4.76e-01	1.506
1105909	ENSG00000213799	60080	ZNF845	zinc finger protein 845	91664	19	n/a	n/a	5.37e-01	1.506
1089029	ENSG00000099974	1013582	DDTL	D-dopachrome tautomerase-like	100037417	22	n/a	n/a	4.47e-01	1.505
1088802	ENSG00000091317	34207	CMTM6	CKLF-like MARVEL transmembrane domain containing 6	54918	3	n/a	n/a	4.77e-01	1.505
1089475	ENSG00000101928	35463	MOSPD1	motile sperm domain containing 1	56180	X	n/a	n/a	4.74e-01	1.505
1103581	ENSG00000188554	4052	NBR1	neighbor of BRCA1 gene 1	4077	17	n/a	n/a	6.36e-01	1.505
1089101	ENSG00000100216	36272	TOMM22	translocase of outer mitochondrial membrane 22 homolog (yeast)	56993	22	n/a	n/a	4.57e-01	1.505
1092783	ENSG00000126947	30790	ARMCX1	armadillo repeat containing, X-linked 1	51309	X	n/a	n/a	4.51e-01	1.504
1098697	ENSG00000166016	25590	ABTB2	ankyrin repeat and BTB (POZ) domain containing 2	25841	11	n/a	n/a	4.74e-01	1.504
1099250	ENSG00000168118	5835	RAB4A	RAB4A, member RAS oncogene family	5867	1	n/a	n/a	4.49e-01	1.504
1101414	ENSG00000178460	81318	C8orf45	chromosome 8 open reading frame 45	157777	8	n/a	n/a	4.88e-01	1.504
1095263	ENSG00000143183	33790	TMCO1	transmembrane and coiled-coil domains 1	54499	1	n/a	n/a	4.60e-01	1.504
1105123	ENSG00000204392	37090	LSM2	LSM2 homolog, U6 small nuclear RNA associated (S. cerevisiae)	57819	6	n/a	n/a	4.77e-01	1.504
1101242	ENSG00000177485	9865	ZBTB33	zinc finger and BTB domain containing 33	10009	X	n/a	n/a	4.61e-01	1.504
1101303	ENSG00000177807	3741	KCNJ10	potassium inwardly-rectifying channel, subfamily J, member 10	3766	1	n/a	n/a	4.48e-01	1.504
279812670	ENSG00000227615	0	RP11-864N7.2	RP11-864N7.2	0	11	n/a	n/a	4.97e-01	1.503
1107111	ENSG00000226650	94634	KIF4B	kinesin family member 4B	285643	5	n/a	n/a	6.44e-01	1.503
1104880	ENSG00000203668	1114	CHML	choroideremia-like (Rab escort protein 2)	1122	1	n/a	n/a	4.75e-01	1.503
1090917	ENSG00000112210	31195	RAB23	RAB23, member RAS oncogene family	51715	6	n/a	n/a	4.82e-01	1.503
279948863	ENSG00000240463	0	RPS19P3	ribosomal protein S19 pseudogene 3	0	14	n/a	n/a	4.94e-01	1.503
279928280	ENSG00000237951	0	PPIL1P1	peptidylprolyl isomerase (cyclophilin)-like 1 pseudogene 1	0	2	n/a	n/a	5.12e-01	1.502
279876666	ENSG00000233347	0	ERP29P1	endoplasmic reticulum lumenal protein 29 pseudogene 1	0	20	n/a	n/a	4.49e-01	1.502
1099984	ENSG00000171241	55604	SHCBP1	SHC SH2-domain binding protein 1	79801	16	n/a	n/a	4.72e-01	1.502
1088807	ENSG00000091483	2256	FH	fumarate hydratase	2271	1	n/a	n/a	5.05e-01	1.502
279830124	ENSG00000229204	0	RP11-205M3.2	RP11-205M3.2	0	4	n/a	n/a	4.61e-01	1.502
1093424	ENSG00000131931	34434	THAP1	THAP domain containing, apoptosis associated protein 1	55145	8	n/a	n/a	4.48e-01	1.502
1099713	ENSG00000170144	85690	HNRNPA3	heterogeneous nuclear ribonucleoprotein A3	220988	2	n/a	n/a	4.71e-01	1.502
280010768	ENSG00000249209	0	AP000304.12	AP000304.12	0	21	n/a	n/a	4.50e-01	1.502
1091102	ENSG00000113595	370	TRIM23	tripartite motif containing 23	373	5	n/a	n/a	4.49e-01	1.502
279791998	ENSG00000225792	0	AC004540.4	AC004540.4	0	7	n/a	n/a	4.77e-01	1.502
279847581	ENSG00000230772	0	VN1R108P	vomeronasal 1 receptor 108 pseudogene	0	20	n/a	n/a	4.48e-01	1.502
1093632	ENSG00000133119	5951	RFC3	replication factor C (activator 1) 3, 38kDa	5983	13	n/a	n/a	4.74e-01	1.501
279863370	ENSG00000232150	0	ST13P4	suppression of tumorigenicity 13 (colon carcinoma) (Hsp70 interacting protein) pseudogene 4	0	13	n/a	n/a	4.75e-01	1.501
280121298	ENSG00000258769	0	RAP1AP	RAP1A, member of RAS oncogene family pseudogene	0	14	n/a	n/a	6.05e-01	1.501
279781811	ENSG00000224906	0	RP1-102E24.9	RP1-102E24.9	0	12	n/a	n/a	4.44e-01	1.501
1105391	ENSG00000205133	94802	C8orf83	chromosome 8 open reading frame 83	286144	8	n/a	n/a	4.48e-01	1.501
279776912	ENSG00000224469	0	AC009517.2	AC009517.2	0	7	n/a	n/a	4.54e-01	1.501
1091068	ENSG00000113328	895	CCNG1	cyclin G1	900	5	n/a	n/a	4.52e-01	1.501
1099173	ENSG00000167842	54843	MIS12	MIS12, MIND kinetochore complex component, homolog (S. pombe)	79003	17	n/a	n/a	4.45e-01	1.501
280022676	ENSG00000250156	0	CTC-498M16.2	CTC-498M16.2	0	5	n/a	n/a	5.18e-01	1.501
280040938	ENSG00000251593	0	MSNP1	moesin pseudogene 1	0	5	n/a	n/a	4.75e-01	1.500
1089522	ENSG00000102172	6571	SMS	spermine synthase	6611	X	n/a	n/a	4.60e-01	1.500
1105449	ENSG00000205339	10380	IPO7	importin 7	10527	11	n/a	n/a	4.76e-01	1.500
1094652	ENSG00000138767	89687	CNOT6L	CCR4-NOT transcription complex, subunit 6-like	246175	4	n/a	n/a	4.74e-01	1.499
279750791	ENSG00000220635	0	KRASP1	v-Ki-ras2 Kirsten rat sarcoma viral oncogene homolog pseudogene 1	0	6	n/a	n/a	4.47e-01	1.499
1099741	ENSG00000170270	58721	C14orf142	chromosome 14 open reading frame 142	84520	14	n/a	n/a	4.71e-01	1.499
1092530	ENSG00000125247	59089	TMTC4	transmembrane and tetratricopeptide repeat containing 4	84899	13	n/a	n/a	5.23e-01	1.499
280088312	ENSG00000255581	0	RP11-69M1.4	RP11-69M1.4	0	12	n/a	n/a	4.81e-01	1.499
1088799	ENSG00000091164	9217	TXNL1	thioredoxin-like 1	9352	18	n/a	n/a	4.48e-01	1.499
279923600	ENSG00000237550	0	RPL9P9	ribosomal protein L9 pseudogene 9	0	15	n/a	n/a	4.47e-01	1.499
1102047	ENSG00000182199	6436	SHMT2	serine hydroxymethyltransferase 2 (mitochondrial)	6472	12	n/a	n/a	5.17e-01	1.499
279746815	ENSG00000217733	0	CCT7P1	chaperonin containing TCP1, subunit 7 (eta) pseudogene 1	0	6	n/a	n/a	4.89e-01	1.499
280008835	ENSG00000249031	0	SUMO2P6	SMT3 suppressor of mif two 3 homolog 2 (S. cerevisiae) pseudogene 6	0	5	n/a	n/a	4.65e-01	1.499
1101423	ENSG00000178538	763	CA8	carbonic anhydrase VIII	767	8	n/a	n/a	4.51e-01	1.498
1104569	ENSG00000198300	5146	ZIM2	zinc finger, imprinted 2	5178	19	n/a	n/a	5.08e-01	1.498
1088473	ENSG00000083544	57252	TDRD3	tudor domain containing 3	81550	13	n/a	n/a	4.77e-01	1.498
279915846	ENSG00000236900	0	TIMM9P1	translocase of inner mitochondrial membrane 9 homolog (yeast) pseudogene 1	0	10	n/a	n/a	6.41e-01	1.498
280091418	ENSG00000255927	0	AC005000.1	AC005000.1	0	X	n/a	n/a	4.45e-01	1.498
1091721	ENSG00000118508	10823	RAB32	RAB32, member RAS oncogene family	10981	6	n/a	n/a	4.49e-01	1.498
1090095	ENSG00000105855	3671	ITGB8	integrin, beta 8	3696	7	n/a	n/a	4.47e-01	1.498
279827284	ENSG00000228941	0	UBE3AP2	ubiquitin protein ligase E3A pseudogene 2	0	21	n/a	n/a	4.74e-01	1.498
279785387	ENSG00000225236	0	AP000936.5	AP000936.5	0	11	n/a	n/a	5.13e-01	1.498
1104737	ENSG00000198791	29618	CNOT7	CCR4-NOT transcription complex, subunit 7	29883	8	n/a	n/a	4.75e-01	1.498
279919204	ENSG00000237214	0	RP11-12M9.3	RP11-12M9.3	0	22	n/a	n/a	5.13e-01	1.498
1090548	ENSG00000109255	10716	NMU	neuromedin U	10874	4	n/a	n/a	4.73e-01	1.498
279911617	ENSG00000236498	0	AC107081.5	AC107081.5	0	2	n/a	n/a	4.44e-01	1.497
1087299	ENSG00000023608	6577	SNAPC1	small nuclear RNA activating complex, polypeptide 1, 43kDa	6617	14	n/a	n/a	4.44e-01	1.497
1105796	ENSG00000213003	0	BTF3P12	basic transcription factor 3 pseudogene 12	0	8	n/a	n/a	4.49e-01	1.497
279812388	ENSG00000227581	0	RP13-140E4.1	RP13-140E4.1	0	X	n/a	n/a	4.72e-01	1.497
1090744	ENSG00000111142	10830	METAP2	methionyl aminopeptidase 2	10988	12	n/a	n/a	5.01e-01	1.497
1087437	ENSG00000040341	26812	STAU2	staufen, RNA binding protein, homolog 2 (Drosophila)	27067	8	n/a	n/a	4.77e-01	1.497
1103711	ENSG00000189043	4671	NDUFA4	NADH dehydrogenase (ubiquinone) 1 alpha subcomplex, 4, 9kDa	4697	7	n/a	n/a	2.97e-01	1.497
1102751	ENSG00000185088	30547	RPS27L	ribosomal protein S27-like	51065	15	n/a	n/a	4.61e-01	1.496
1101944	ENSG00000181690	5292	PLAG1	pleiomorphic adenoma gene 1	5324	8	n/a	n/a	4.78e-01	1.496
1094297	ENSG00000136937	4660	NCBP1	nuclear cap binding protein subunit 1, 80kDa	4686	9	n/a	n/a	4.81e-01	1.496
1095424	ENSG00000143947	6200	RPS27A	ribosomal protein S27a	6233	2	n/a	n/a	2.98e-01	1.496
1106480	ENSG00000219545	0	AC006465.3	HCG19535Hypothetical gene supported by AK027125Uncharacterized proteincDNA FLJ54628	0	7	n/a	n/a	6.26e-01	1.496
1102159	ENSG00000182674	9178	KCNB2	potassium voltage-gated channel, Shab-related subfamily, member 2	9312	8	n/a	n/a	5.66e-01	1.496
1087881	ENSG00000067334	29827	DNTTIP2	deoxynucleotidyltransferase, terminal, interacting protein 2	30836	1	n/a	n/a	4.72e-01	1.496
1096427	ENSG00000152128	57297	TMEM163	transmembrane protein 163	81615	2	n/a	n/a	5.15e-01	1.495
1099300	ENSG00000168329	1513	CX3CR1	chemokine (C-X3-C motif) receptor 1	1524	3	n/a	n/a	2.63e-01	1.495
1090305	ENSG00000107438	9001	PDLIM1	PDZ and LIM domain 1	9124	10	n/a	n/a	4.77e-01	1.495
1090583	ENSG00000109674	34536	NEIL3	nei endonuclease VIII-like 3 (E. coli)	55247	4	n/a	n/a	6.27e-01	1.495
279721846	ENSG00000213403	0	CISD1P1	CDGSH iron sulfur domain 1 pseudogene 1	0	2	n/a	n/a	5.10e-01	1.495
1098386	ENSG00000164754	5853	RAD21	RAD21 homolog (S. pombe)	5885	8	n/a	n/a	4.72e-01	1.495
1093011	ENSG00000129084	5650	PSMA1	proteasome (prosome, macropain) subunit, alpha type, 1	5682	11	n/a	n/a	4.93e-01	1.495
1088584	ENSG00000086827	9059	ZW10	ZW10, kinetochore associated, homolog (Drosophila)	9183	11	n/a	n/a	5.15e-01	1.495
1087629	ENSG00000056050	34258	C4orf27	chromosome 4 open reading frame 27	54969	4	n/a	n/a	4.58e-01	1.495
1100934	ENSG00000175895	55469	PLEKHF2	pleckstrin homology domain containing, family F (with FYVE domain) member 2	79666	8	n/a	n/a	4.50e-01	1.495
1098246	ENSG00000164221	81147	CCDC112	coiled-coil domain containing 112	153733	5	n/a	n/a	4.88e-01	1.495
1090950	ENSG00000112339	10609	HBS1L	HBS1-like (S. cerevisiae)	10767	6	n/a	n/a	4.72e-01	1.495
1087845	ENSG00000066382	740	MPPED2	metallophosphoesterase domain containing 2	744	11	n/a	n/a	5.18e-01	1.494
1088627	ENSG00000087586	6750	AURKA	aurora kinase A	6790	20	n/a	n/a	5.14e-01	1.494
279857092	ENSG00000231619	0	GS1-542M4.3	GS1-542M4.3	0	X	n/a	n/a	4.72e-01	1.494
1094374	ENSG00000137364	7129	TPMT	thiopurine S-methyltransferase	7172	6	n/a	n/a	4.64e-01	1.494
279750066	ENSG00000219928	0	RP11-40C6.2	RP11-40C6.2	0	9	n/a	n/a	5.09e-01	1.494
1105840	ENSG00000213281	4862	NRAS	neuroblastoma RAS viral (v-ras) oncogene homolog	4893	1	n/a	n/a	4.74e-01	1.494
1088549	ENSG00000085840	4966	ORC1	origin recognition complex, subunit 1	4998	1	n/a	n/a	5.40e-01	1.494
1102634	ENSG00000184635	57603	ZNF93	zinc finger protein 93	81931	19	n/a	n/a	5.76e-01	1.493
1109145	ENSG00000244462	9992	RBM12	RNA binding motif protein 12	10137	20	n/a	n/a	4.76e-01	1.493
1094701	ENSG00000139174	80348	PRICKLE1	prickle homolog 1 (Drosophila)	144165	12	n/a	n/a	4.82e-01	1.493
279947570	ENSG00000240311	0	LA16c-306E5.1	LA16c-306E5.1	0	16	n/a	n/a	4.49e-01	1.493
1095678	ENSG00000145817	57257	YIPF5	Yip1 domain family, member 5	81555	5	n/a	n/a	4.45e-01	1.493
1095313	ENSG00000143384	4145	MCL1	myeloid cell leukemia sequence 1 (BCL2-related)	4170	1	n/a	n/a	4.80e-01	1.493
1094544	ENSG00000138175	400	ARL3	ADP-ribosylation factor-like 3	403	10	n/a	n/a	4.61e-01	1.493
280072253	ENSG00000254544	0	RP11-428C19.6	RP11-428C19.6	0	11	n/a	n/a	4.74e-01	1.493
1098253	ENSG00000164253	34544	WDR41	WD repeat domain 41	55255	5	n/a	n/a	6.45e-01	1.493
280096135	ENSG00000256482	0	RP11-625L16.3	RP11-625L16.3	0	12	n/a	n/a	5.07e-01	1.493
279882464	ENSG00000233846	0	RP11-307L3.2	RP11-307L3.2	0	9	n/a	n/a	4.51e-01	1.492
1096637	ENSG00000153936	9509	HS2ST1	heparan sulfate 2-O-sulfotransferase 1	9653	1	n/a	n/a	4.88e-01	1.492
279825851	ENSG00000228802	0	AC073641.2	AC073641.2	0	2	n/a	n/a	2.72e-01	1.492
1102899	ENSG00000185721	4707	DRG1	developmentally regulated GTP binding protein 1	4733	22	n/a	n/a	4.74e-01	1.492
1088891	ENSG00000094975	30911	C1orf9	chromosome 1 open reading frame 9	51430	1	n/a	n/a	4.75e-01	1.492
279803055	ENSG00000226774	0	RP11-654E17.2	RP11-654E17.2	0	X	n/a	n/a	4.93e-01	1.491
279685023	ENSG00000204637	0	AC068538.2	AC068538.2	0	2	n/a	n/a	4.50e-01	1.491
1086929	ENSG00000004897	991	CDC27	cell division cycle 27 homolog (S. cerevisiae)	996	17	n/a	n/a	4.76e-01	1.491
1091016	ENSG00000112874	57836	NUDT12	nudix (nucleoside diphosphate linked moiety X)-type motif 12	83594	5	n/a	n/a	4.46e-01	1.491
1101420	ENSG00000178522	255	AMBN	ameloblastin (enamel matrix protein)	258	4	n/a	n/a	5.10e-01	1.491
1092277	ENSG00000123349	5172	PFDN5	prefoldin subunit 5	5204	12	n/a	n/a	4.70e-01	1.490
1093438	ENSG00000132010	7525	ZNF20	zinc finger protein 20	7568	19	n/a	n/a	5.98e-01	1.490
279735887	ENSG00000215007	0	DNAJA1P3	DnaJ (Hsp40) homolog, subfamily A, member 1 pseudogene 3	0	X	n/a	n/a	4.77e-01	1.490
279722112	ENSG00000213443	0	NPM1P5	nucleophosmin 1 (nucleolar phosphoprotein B23, numatrin) pseudogene 5	0	12	n/a	n/a	5.15e-01	1.490
1094670	ENSG00000138814	5498	PPP3CA	protein phosphatase 3, catalytic subunit, alpha isozyme	5530	4	n/a	n/a	4.78e-01	1.490
1105503	ENSG00000205544	90221	C17orf61	chromosome 17 open reading frame 61	254863	17	n/a	n/a	4.44e-01	1.490
1103836	ENSG00000196159	55436	FAT4	FAT tumor suppressor homolog 4 (Drosophila)	79633	4	n/a	n/a	2.74e-01	1.490
279855499	ENSG00000231468	0	PRDX3P2	peroxiredoxin 3 pseudogene 2	0	1	n/a	n/a	5.21e-01	1.490
279525073	ENSG00000183171	0	RP11-49C9.2	RP11-49C9.2	0	X	n/a	n/a	5.68e-01	1.490
1106529	ENSG00000221886	40563	C5orf54	chromosome 5 open reading frame 54	63920	5	n/a	n/a	4.70e-01	1.489
1102275	ENSG00000183161	2173	FANCF	Fanconi anemia, complementation group F	2188	11	n/a	n/a	4.78e-01	1.489
1101402	ENSG00000178394	3330	HTR1A	5-hydroxytryptamine (serotonin) receptor 1A	3350	5	n/a	n/a	3.03e-01	1.489
279852790	ENSG00000231233	0	RP11-127L20.6	RP11-127L20.6	0	10	n/a	n/a	4.85e-01	1.489
1100426	ENSG00000173207	1154	CKS1B	CDC28 protein kinase regulatory subunit 1B	1163	1	n/a	n/a	4.46e-01	1.489
1088168	ENSG00000075223	10365	SEMA3C	sema domain, immunoglobulin domain (Ig), short basic domain, secreted, (semaphorin) 3C	10512	7	n/a	n/a	4.75e-01	1.489
1088677	ENSG00000088970	0	PLK1S1	polo-like kinase 1 substrate 1	0	20	n/a	n/a	4.72e-01	1.488
1096156	ENSG00000149554	1103	CHEK1	CHK1 checkpoint homolog (S. pombe)	1111	11	n/a	n/a	4.80e-01	1.488
1088892	ENSG00000095002	4410	MSH2	mutS homolog 2, colon cancer, nonpolyposis type 1 (E. coli)	4436	2	n/a	n/a	4.76e-01	1.488
1091145	ENSG00000114023	26103	FAM162A	family with sequence similarity 162, member A	26355	3	n/a	n/a	4.76e-01	1.488
1106451	ENSG00000218227	0	RP11-889L3.1	RP11-889L3.1	0	5	n/a	n/a	4.65e-01	1.488
1096962	ENSG00000156735	9389	BAG4	BCL2-associated athanogene 4	9530	8	n/a	n/a	4.73e-01	1.488
1093335	ENSG00000131263	30614	RLIM	ring finger protein, LIM domain interacting	51132	X	n/a	n/a	4.75e-01	1.488
1100715	ENSG00000174748	6106	RPL15	ribosomal protein L15	6138	3	n/a	n/a	4.87e-01	1.488
1091977	ENSG00000120669	34226	SOHLH2	spermatogenesis and oogenesis specific basic helix-loop-helix 2	54937	13	n/a	n/a	5.05e-01	1.488
1102003	ENSG00000182010	85566	RTKN2	rhotekin 2	219790	10	n/a	n/a	4.78e-01	1.488
1088840	ENSG00000092140	34921	G2E3	G2/M-phase specific E3 ubiquitin protein ligase	55632	14	n/a	n/a	4.77e-01	1.488
280107158	ENSG00000257624	0	RP1-128M12.3	RP1-128M12.3	0	12	n/a	n/a	5.19e-01	1.487
279809889	ENSG00000227344	0	RP11-266F12.1	RP11-266F12.1	0	7	n/a	n/a	4.81e-01	1.486
280089157	ENSG00000255674	0	AC013718.1	AC013718.1	0	2	n/a	n/a	4.89e-01	1.486
1091802	ENSG00000119414	5505	PPP6C	protein phosphatase 6, catalytic subunit	5537	9	n/a	n/a	5.18e-01	1.486
1103871	ENSG00000196247	30908	ZNF107	zinc finger protein 107	51427	7	n/a	n/a	4.81e-01	1.486
1103842	ENSG00000196172	80691	ZNF681	zinc finger protein 681	148213	19	n/a	n/a	4.71e-01	1.486
280017746	ENSG00000249786	0	EAF1-AS1	EAF1 antisense RNA 1 (non-protein coding)	0	3	n/a	n/a	5.05e-01	1.486
279799794	ENSG00000226466	0	RP11-102H24.1	RP11-102H24.1	0	10	n/a	n/a	4.78e-01	1.486
1105752	ENSG00000212789	0	ST13P5	suppression of tumorigenicity 13 (colon carcinoma) (Hsp70 interacting protein) pseudogene 5	0	11	n/a	n/a	5.05e-01	1.486
1091183	ENSG00000114416	8036	FXR1	fragile X mental retardation, autosomal homolog 1	8087	3	n/a	n/a	4.64e-01	1.485
1101323	ENSG00000177954	6199	RPS27	ribosomal protein S27	6232	1	n/a	n/a	5.02e-01	1.485
1099752	ENSG00000170310	9342	STX8	syntaxin 8	9482	17	n/a	n/a	4.48e-01	1.485
1091315	ENSG00000115365	10168	LANCL1	LanC lantibiotic synthetase component C-like 1 (bacterial)	10314	2	n/a	n/a	4.93e-01	1.485
1097521	ENSG00000161016	6100	RPL8	ribosomal protein L8	6132	8	n/a	n/a	5.02e-01	1.485
280053097	ENSG00000253173	0	RP11-152C15.1	RP11-152C15.1	0	8	n/a	n/a	5.05e-01	1.485
1094719	ENSG00000139239	0	RPL14P1	ribosomal protein L14 pseudogene 1	0	12	n/a	n/a	4.47e-01	1.485
1098471	ENSG00000165097	85781	KDM1B	lysine (K)-specific demethylase 1B	221656	6	n/a	n/a	6.59e-01	1.484
1088251	ENSG00000077254	22787	USP33	ubiquitin specific peptidase 33	23032	1	n/a	n/a	4.82e-01	1.484
280014871	ENSG00000249568	0	RP11-234O6.2	RP11-234O6.2	0	4	n/a	n/a	4.71e-01	1.484
1093869	ENSG00000134779	25690	C18orf10	chromosome 18 open reading frame 10	25941	18	n/a	n/a	6.01e-01	1.484
279892626	ENSG00000234742	0	AC144530.1	AC144530.1	0	3	n/a	n/a	2.92e-01	1.484
279849175	ENSG00000230911	0	PPIHP1	peptidylprolyl isomerase H (cyclophilin H) pseudogene 1	0	11	n/a	n/a	4.77e-01	1.484
1091629	ENSG00000117569	37188	PTBP2	polypyrimidine tract binding protein 2	58155	1	n/a	n/a	4.45e-01	1.484
1102527	ENSG00000184203	5472	PPP1R2	protein phosphatase 1, regulatory (inhibitor) subunit 2	5504	3	n/a	n/a	4.74e-01	1.484
279891312	ENSG00000234645	0	AC097523.2	AC097523.2	0	2	n/a	n/a	4.78e-01	1.483
1101001	ENSG00000176244	128527	ACBD7	acyl-CoA binding domain containing 7	414149	10	n/a	n/a	4.78e-01	1.483
279917209	ENSG00000237008	0	AL591704.5	AL591704.5	0	1	n/a	n/a	4.88e-01	1.483
279915377	ENSG00000236852	0	RP11-3D23.1	RP11-3D23.1	0	X	n/a	n/a	5.01e-01	1.483
1098749	ENSG00000166206	2546	GABRB3	gamma-aminobutyric acid (GABA) A receptor, beta 3	2562	15	n/a	n/a	5.42e-01	1.483
1095840	ENSG00000147065	4452	MSN	moesin	4478	X	n/a	n/a	4.48e-01	1.483
1094523	ENSG00000138085	30855	C2orf28	chromosome 2 open reading frame 28	51374	2	n/a	n/a	4.92e-01	1.483
1099258	ENSG00000168152	55528	THAP9	THAP domain containing 9	79725	4	n/a	n/a	4.74e-01	1.483
279864249	ENSG00000232238	0	AC017080.1	AC017080.1	0	2	n/a	n/a	5.02e-01	1.482
1087309	ENSG00000024526	34924	DEPDC1	DEP domain containing 1	55635	1	n/a	n/a	4.82e-01	1.482
279895612	ENSG00000234985	0	RP11-3L10.3	RP11-3L10.3	0	7	n/a	n/a	4.92e-01	1.482
1093863	ENSG00000134759	34539	ELP2	elongation protein 2 homolog (S. cerevisiae)	55250	18	n/a	n/a	5.68e-01	1.482
1104778	ENSG00000198856	37319	OSTC	oligosaccharyltransferase complex subunit	58505	4	n/a	n/a	2.60e-01	1.482
279834508	ENSG00000229596	0	MYL8P	myosin, light chain 8, pseudogene	0	6	n/a	n/a	5.17e-01	1.482
1098044	ENSG00000163655	8756	GMPS	guanine monphosphate synthetase	8833	3	n/a	n/a	5.71e-01	1.482
1090810	ENSG00000111639	30739	MRPL51	mitochondrial ribosomal protein L51	51258	12	n/a	n/a	4.72e-01	1.482
1092172	ENSG00000122482	58357	ZNF644	zinc finger protein 644	84146	1	n/a	n/a	4.72e-01	1.482
1104032	ENSG00000196683	33834	TOMM7	translocase of outer mitochondrial membrane 7 homolog (yeast)	54543	7	n/a	n/a	2.80e-01	1.482
279899381	ENSG00000235339	0	RP11-626A1.1	RP11-626A1.1	0	3	n/a	n/a	4.61e-01	1.481
279786931	ENSG00000225369	0	AC009506.2	AC009506.2	0	2	n/a	n/a	5.39e-01	1.481
1099377	ENSG00000168672	81301	FAM84B	family with sequence similarity 84, member B	157638	8	n/a	n/a	4.71e-01	1.481
279997280	ENSG00000248092	0	RP11-159F24.1	RP11-159F24.1	0	5	n/a	n/a	5.15e-01	1.481
1091888	ENSG00000119953	10139	SMNDC1	survival motor neuron domain containing 1	10285	10	n/a	n/a	4.77e-01	1.481
1095913	ENSG00000147533	30607	GOLGA7	golgin A7	51125	8	n/a	n/a	4.46e-01	1.480
1098276	ENSG00000164323	36860	KIAA1430	KIAA1430	57587	4	n/a	n/a	4.72e-01	1.480
1090717	ENSG00000110880	23357	CORO1C	coronin, actin binding protein, 1C	23603	12	n/a	n/a	5.20e-01	1.480
280127727	ENSG00000259141	77730	AC027323.1	lysM and putative peptidoglycan-binding domain-containing protein 3	116068	5	n/a	n/a	4.74e-01	1.480
1090840	ENSG00000111728	6453	ST8SIA1	ST8 alpha-N-acetyl-neuraminide alpha-2,8-sialyltransferase 1	6489	12	n/a	n/a	5.20e-01	1.480
279670424	ENSG00000203644	0	AC083799.1	AC083799.1	0	3	n/a	n/a	4.75e-01	1.480
1088786	ENSG00000091009	33730	RBM27	RNA binding motif protein 27	54439	5	n/a	n/a	4.69e-01	1.480
280094124	ENSG00000256238	0	RP11-473N11.2	RP11-473N11.2	0	12	n/a	n/a	5.64e-01	1.480
1094067	ENSG00000135829	1648	DHX9	DEAH (Asp-Glu-Ala-His) box polypeptide 9	1660	1	n/a	n/a	5.56e-01	1.480
1093857	ENSG00000134717	60042	BTF3L4	basic transcription factor 3-like 4	91408	1	n/a	n/a	4.65e-01	1.480
1101345	ENSG00000178074	83778	C2orf69	chromosome 2 open reading frame 69	205327	2	n/a	n/a	4.72e-01	1.480
280064751	ENSG00000254004	109662	ZNF260	zinc finger protein 260	339324	19	n/a	n/a	5.72e-01	1.480
279908088	ENSG00000236182	0	RP11-297K7.1	RP11-297K7.1	0	3	n/a	n/a	4.76e-01	1.479
1095414	ENSG00000143870	9985	PDIA6	protein disulfide isomerase family A, member 6	10130	2	n/a	n/a	4.82e-01	1.479
279835673	ENSG00000229704	0	EIF2S2P2	eukaryotic translation initiation factor 2, subunit 2 beta pseudogene 2	0	3	n/a	n/a	4.65e-01	1.479
1095199	ENSG00000142676	6103	RPL11	ribosomal protein L11	6135	1	n/a	n/a	2.58e-01	1.479
1090180	ENSG00000106341	10684	PPP1R17	protein phosphatase 1, regulatory subunit 17	10842	7	n/a	n/a	2.72e-01	1.479
279878773	ENSG00000233503	0	RP11-288G3.2	RP11-288G3.2	0	6	n/a	n/a	4.73e-01	1.479
1088740	ENSG00000090060	10756	PAPOLA	poly(A) polymerase alpha	10914	14	n/a	n/a	4.70e-01	1.478
279829672	ENSG00000229161	0	TCP1P1	t-complex 1 pseudogene 1	0	7	n/a	n/a	6.20e-01	1.478
1090758	ENSG00000111237	31179	VPS29	vacuolar protein sorting 29 homolog (S. cerevisiae)	51699	12	n/a	n/a	4.82e-01	1.478
1097769	ENSG00000162735	5792	PEX19	peroxisomal biogenesis factor 19	5824	1	n/a	n/a	5.14e-01	1.478
1090689	ENSG00000110660	34022	SLC35F2	solute carrier family 35, member F2	54733	11	n/a	n/a	4.83e-01	1.478
279744975	ENSG00000216657	0	RP3-406P24.1	RP3-406P24.1	0	6	n/a	n/a	4.53e-01	1.478
279720864	ENSG00000213335	0	CLNS1AP1	chloride channel, nucleotide-sensitive, 1A pseudogene 1	0	6	n/a	n/a	4.75e-01	1.478
1099823	ENSG00000170584	79605	NUDCD2	NudC domain containing 2	134492	5	n/a	n/a	4.45e-01	1.477
1087084	ENSG00000008405	1398	CRY1	cryptochrome 1 (photolyase-like)	1407	12	n/a	n/a	5.85e-01	1.477
279823512	ENSG00000228612	0	HK2P1	hexokinase 2 pseudogene 1	0	X	n/a	n/a	4.49e-01	1.476
1090819	ENSG00000111665	57705	CDCA3	cell division cycle associated 3	83461	12	n/a	n/a	5.03e-01	1.476
1096988	ENSG00000156976	1959	EIF4A2	eukaryotic translation initiation factor 4A2	1974	3	n/a	n/a	4.51e-01	1.476
1098437	ENSG00000164944	25711	KIAA1429	KIAA1429	25962	8	n/a	n/a	6.01e-01	1.476
1090420	ENSG00000108406	55468	DHX40	DEAH (Asp-Glu-Ala-His) box polypeptide 40	79665	17	n/a	n/a	4.99e-01	1.475
279960266	ENSG00000241836	0	AC073321.5	AC073321.5	0	2	n/a	n/a	2.68e-01	1.475
279885390	ENSG00000234115	0	RP11-288G3.4	RP11-288G3.4	0	6	n/a	n/a	6.57e-01	1.475
280020163	ENSG00000249958	0	CCT7P2	chaperonin containing TCP1, subunit 7 (eta) pseudogene 2	0	5	n/a	n/a	4.50e-01	1.475
1105513	ENSG00000205579	0	DYNLL1P1	dynein, light chain, LC8-type 1 pseudogene 1	0	14	n/a	n/a	4.76e-01	1.475
279779258	ENSG00000224668	0	IPO8P1	importin 8 pseudogene 1	0	1	n/a	n/a	5.19e-01	1.475
1094427	ENSG00000137693	10266	YAP1	Yes-associated protein 1	10413	11	n/a	n/a	2.66e-01	1.474
279927600	ENSG00000237897	0	RP11-90H3.2	RP11-90H3.2	0	1	n/a	n/a	4.53e-01	1.474
279826323	ENSG00000228844	0	RP11-467I20.3	RP11-467I20.3	0	1	n/a	n/a	3.10e-01	1.474
1097154	ENSG00000158402	990	CDC25C	cell division cycle 25 homolog C (S. pombe)	995	5	n/a	n/a	4.74e-01	1.474
1088946	ENSG00000096746	3169	HNRNPH3	heterogeneous nuclear ribonucleoprotein H3 (2H9)	3189	10	n/a	n/a	4.78e-01	1.473
279987831	ENSG00000244691	0	RP11-600F24.2	RP11-600F24.2	0	14	n/a	n/a	4.71e-01	1.473
1091468	ENSG00000116459	512	ATP5F1	ATP synthase, H+ transporting, mitochondrial Fo complex, subunit B1	515	1	n/a	n/a	4.48e-01	1.473
1104743	ENSG00000198797	37066	FAM5B	family with sequence similarity 5, member B	57795	1	n/a	n/a	5.45e-01	1.473
279882471	ENSG00000233847	0	AC104113.3	AC104113.3	0	5	n/a	n/a	5.38e-01	1.473
1087481	ENSG00000046653	2807	GPM6B	glycoprotein M6B	2824	X	n/a	n/a	4.72e-01	1.473
1090376	ENSG00000108055	9003	SMC3	structural maintenance of chromosomes 3	9126	10	n/a	n/a	4.74e-01	1.473
1098190	ENSG00000164087	25635	POC1A	POC1 centriolar protein homolog A (Chlamydomonas)	25886	3	n/a	n/a	5.38e-01	1.473
1100952	ENSG00000176018	0	LYSMD3	LysM, putative peptidoglycan-binding, domain containing 3	0	5	n/a	n/a	4.75e-01	1.473
279748239	ENSG00000218748	0	DBIP1	diazepam binding inhibitor (GABA receptor modulator, acyl-CoA binding protein) pseudogene 1	0	6	n/a	n/a	4.97e-01	1.473
1103938	ENSG00000196419	2531	XRCC6	X-ray repair complementing defective repair in Chinese hamster cells 6	2547	22	n/a	n/a	4.90e-01	1.473
1097788	ENSG00000162783	30759	IER5	immediate early response 5	51278	1	n/a	n/a	4.44e-01	1.472
279820464	ENSG00000228335	0	AC073063.10	AC073063.10	0	7	n/a	n/a	4.96e-01	1.472
1088745	ENSG00000090263	31130	MRPS33	mitochondrial ribosomal protein S33	51650	7	n/a	n/a	4.67e-01	1.472
280091829	ENSG00000255977	0	RP11-444J21.2	RP11-444J21.2	0	12	n/a	n/a	4.50e-01	1.472
1087047	ENSG00000007372	5048	PAX6	paired box 6	5080	11	n/a	n/a	4.48e-01	1.472
279816800	ENSG00000228002	0	DHX9P1	DEAH (Asp-Glu-Ala-His) box polypeptide 9 pseudogene 1	0	13	n/a	n/a	6.40e-01	1.472
1090509	ENSG00000108953	7488	YWHAE	tyrosine 3-monooxygenase/tryptophan 5-monooxygenase activation protein, epsilon polypeptide	7531	17	n/a	n/a	4.61e-01	1.472
1092771	ENSG00000126858	34577	RHOT1	ras homolog gene family, member T1	55288	17	n/a	n/a	4.58e-01	1.472
279720085	ENSG00000213209	0	AC005229.7	AC005229.7	0	7	n/a	n/a	4.85e-01	1.472
1095990	ENSG00000148229	33400	POLE3	polymerase (DNA directed), epsilon 3 (p17 subunit)	54107	9	n/a	n/a	4.75e-01	1.471
1092027	ENSG00000120992	10287	LYPLA1	lysophospholipase I	10434	8	n/a	n/a	4.53e-01	1.471
1097834	ENSG00000162980	25974	ARL5A	ADP-ribosylation factor-like 5A	26225	2	n/a	n/a	4.76e-01	1.471
1103054	ENSG00000186297	2542	GABRA5	gamma-aminobutyric acid (GABA) A receptor, alpha 5	2558	15	n/a	n/a	4.82e-01	1.471
279928681	ENSG00000237984	11031	PTENP1	phosphatase and tensin homolog pseudogene 1	11191	9	n/a	n/a	4.81e-01	1.471
1090076	ENSG00000105750	7596	ZNF85	zinc finger protein 85	7639	19	n/a	n/a	4.47e-01	1.471
279802530	ENSG00000226721	0	EEF1DP2	eukaryotic translation elongation factor 1 delta pseudogene 2	0	9	n/a	n/a	4.75e-01	1.471
1102661	ENSG00000184752	35252	NDUFA12	NADH dehydrogenase (ubiquinone) 1 alpha subcomplex, 12	55967	12	n/a	n/a	4.59e-01	1.471
1089254	ENSG00000100714	4496	MTHFD1	methylenetetrahydrofolate dehydrogenase (NADP+ dependent) 1, methenyltetrahydrofolate cyclohydrolase, formyltetrahydrofolate synthetase	4522	14	n/a	n/a	8.97e-01	1.470
1104493	ENSG00000198060	33997	MARCH5	membrane-associated ring finger (C3HC4) 5	54708	10	n/a	n/a	5.00e-01	1.470
1090731	ENSG00000110958	10570	PTGES3	prostaglandin E synthase 3 (cytosolic)	10728	12	n/a	n/a	4.45e-01	1.470
[truncated: 1 more rows]
