# Supplementary material for: Identification of the Molecular Events Involved in the Development of Prefrontal Cortex Through the Analysis of RNA-Seq Data From BrainSpan
Source: ASN Neuro. 2019 Jun 18;11:1759091419854627. doi: 10.1177/1759091419854627 (PMC6582306; doi:10.1177/1759091419854627)
Supplement: Supplemental Material1 - Supplemental material for Identification of the Molecular Events Involved in the Development of Prefrontal Cortex Through the Analysis of RNA-Seq Data From BrainSpan [file Supplemental_Material1.zip › OFC/OFC4/DEGs-4.csv]

id	name	gene-id	gene-symbol	gene-name	entrez-id	chromosome	start-position	end-position	p	fold-change
280042389	ENSG00000251705	0	RN5-8S6	RNA, 5.8S ribosomal 6	0	Y	n/a	n/a	2.95e-01	9.889
279957731	ENSG00000241530	0	AC006368.1	AC006368.1	0	2	n/a	n/a	2.83e-01	8.713
279663461	ENSG00000201199	0	snoU2_19	Small nucleolar RNA U2-19	0	11	n/a	n/a	2.89e-01	8.062
279658393	ENSG00000199675	0	snoU2-30	Small nucleolar RNA U2-30	0	11	n/a	n/a	2.91e-01	7.908
280044377	ENSG00000251992	0	SCARNA17	small Cajal body-specific RNA 17	0	18	n/a	n/a	2.94e-01	7.202
279942860	ENSG00000239776	0	AC079949.1	AC079949.1	0	12	n/a	n/a	2.99e-01	6.340
280045392	ENSG00000252139	0	SCARNA18	small Cajal body-specific RNA 18	0	18	n/a	n/a	2.88e-01	6.333
279950430	ENSG00000240656	0	AC068594.1	AC068594.1	0	17	n/a	n/a	2.98e-01	6.226
280077660	ENSG00000254911	0	SCARNA9	small Cajal body-specific RNA 9	0	11	n/a	n/a	2.94e-01	6.169
279667584	ENSG00000202364	6035	SNORD3A	small nucleolar RNA, C/D box 3A	780851	17	n/a	n/a	3.86e-01	5.986
279944035	ENSG00000239935	0	AC116340.1	AC116340.1	0	5	n/a	n/a	2.83e-01	5.522
279710807	ENSG00000208797	0	SNORD73A	small nucleolar RNA, C/D box 73A	0	4	n/a	n/a	2.84e-01	5.084
280116447	ENSG00000258486	5997	RN7SL1	RNA, 7SL, cytoplasmic 1	6029	14	n/a	n/a	2.98e-01	5.007
279479626	ENSG00000177236	0	AP006621.1	AP006621.1	0	11	n/a	n/a	2.96e-01	4.889
279915726	ENSG00000236886	0	AC007563.5	AC007563.5	0	2	n/a	n/a	2.96e-01	4.872
279983888	ENSG00000244288	0	AC090360.1	AC090360.1	0	18	n/a	n/a	3.11e-01	4.865
1094333	ENSG00000137142	110241	IGFBPL1	insulin-like growth factor binding protein-like 1	347252	9	n/a	n/a	4.11e-01	4.862
279954000	ENSG00000241115	0	AP001347.1	AP001347.1	0	21	n/a	n/a	2.92e-01	4.711
279792604	ENSG00000225840	0	RN18S1	RNA, 18S ribosomal 1	0	Y	n/a	n/a	2.92e-01	4.634
279805544	ENSG00000226958	0	RN28S1	RNA, 28S ribosomal 1	0	X	n/a	n/a	2.91e-01	4.541
280049018	ENSG00000252666	0	AD000090.1	AD000090.1	0	19	n/a	n/a	2.83e-01	4.516
280040407	ENSG00000251562	119806	MALAT1	metastasis associated lung adenocarcinoma transcript 1 (non-protein coding)	378938	11	n/a	n/a	3.00e-01	4.378
279665568	ENSG00000201784	0	SNORD14A	small nucleolar RNA, C/D box 14A	0	11	n/a	n/a	2.90e-01	4.362
279668186	ENSG00000202538	26580	RNU4-2	RNA, U4 small nuclear 2	26834	12	n/a	n/a	2.96e-01	4.351
1098807	ENSG00000166426	1372	CRABP1	cellular retinoic acid binding protein 1	1381	15	n/a	n/a	3.12e-01	4.261
280135671	ENSG00000259589	0	RP11-317G6.1	RP11-317G6.1	0	15	n/a	n/a	2.93e-01	4.257
279986623	ENSG00000244580	0	AL121959.1	AL121959.1	0	6	n/a	n/a	2.99e-01	4.256
279660990	ENSG00000200434	0	RN5-8S2	RNA, 5.8S ribosomal 2	0	16	n/a	n/a	3.19e-01	4.204
279759475	ENSG00000222328	0	RNU2-2	RNA, U2 small nuclear 2	0	11	n/a	n/a	2.94e-01	4.083
1097980	ENSG00000163508	8262	EOMES	eomesodermin	8320	3	n/a	n/a	3.17e-01	4.040
280045763	ENSG00000252194	0	AC114491.2	AC114491.2	0	1	n/a	n/a	3.95e-01	4.024
1091329	ENSG00000115461	3468	IGFBP5	insulin-like growth factor binding protein 5	3488	2	n/a	n/a	2.94e-01	3.958
279489730	ENSG00000178631	0	ACTG1P1	actin, gamma 1 pseudogene 1	0	3	n/a	n/a	3.02e-01	3.951
279964315	ENSG00000242257	0	AC044839.1	AC044839.1	0	11	n/a	n/a	2.98e-01	3.893
279699617	ENSG00000206028	0	CTA-373H7.7	CTA-373H7.7	0	22	n/a	n/a	2.83e-01	3.883
1090180	ENSG00000106341	10684	PPP1R17	protein phosphatase 1, regulatory subunit 17	10842	7	n/a	n/a	2.97e-01	3.862
279968030	ENSG00000242631	0	RP11-508N12.4	RP11-508N12.4	0	9	n/a	n/a	2.94e-01	3.855
279971217	ENSG00000243013	0	AL592307.1	AL592307.1	0	1	n/a	n/a	4.17e-01	3.804
280049102	ENSG00000252678	59641	RPPH1	ribonuclease P RNA component H1	85495	14	n/a	n/a	3.00e-01	3.717
279760091	ENSG00000222482	0	AC005071.1	AC005071.1	0	7	n/a	n/a	3.86e-01	3.696
279709239	ENSG00000207740	1013177	MIR600	microRNA 600	693185	9	n/a	n/a	3.07e-01	3.663
280038346	ENSG00000251403	0	RP11-298J23.6	RP11-298J23.6	0	6	n/a	n/a	2.93e-01	3.600
279733788	ENSG00000214820	0	RP11-944L7.2	RP11-944L7.2	0	3	n/a	n/a	3.04e-01	3.590
279959910	ENSG00000241781	0	AL161626.1	AL161626.1	0	9	n/a	n/a	2.86e-01	3.571
1089788	ENSG00000104332	6386	SFRP1	secreted frizzled-related protein 1	6422	8	n/a	n/a	3.14e-01	3.486
279836646	ENSG00000229807	7460	XIST	X (inactive)-specific transcript (non-protein coding)	7503	X	n/a	n/a	3.49e-01	3.450
279760546	ENSG00000222611	0	AL355388.1	AL355388.1	0	1	n/a	n/a	3.11e-01	3.446
280046008	ENSG00000252229	0	AC098691.1	AC098691.1	0	1	n/a	n/a	2.98e-01	3.444
279708301	ENSG00000207570	128157	MIR9-2	microRNA 9-2	407047	5	n/a	n/a	2.83e-01	3.438
279659240	ENSG00000199916	5991	RMRP	RNA component of mitochondrial RNA processing endoribonuclease	6023	9	n/a	n/a	2.93e-01	3.406
279900973	ENSG00000235499	0	AC073046.25	AC073046.25	0	2	n/a	n/a	2.91e-01	3.391
280133414	ENSG00000259468	0	RP11-1084A12.2	RP11-1084A12.2	0	15	n/a	n/a	2.92e-01	3.346
1102944	ENSG00000185900	58407	SGK196	Protein kinase-like protein SgK196	84197	8	n/a	n/a	3.00e-01	3.319
1096209	ENSG00000150086	2887	GRIN2B	glutamate receptor, ionotropic, N-methyl D-aspartate 2B	2904	12	n/a	n/a	3.04e-01	3.318
279717668	ENSG00000212694	109578	AC084018.1	AC084018.1	338799	12	n/a	n/a	2.91e-01	3.299
279829533	ENSG00000229152	0	ANKRD10-IT1	ANKRD10 intronic transcript 1 (non-protein coding)	0	13	n/a	n/a	3.23e-01	3.273
280034828	ENSG00000251143	0	RP11-849H4.4	RP11-849H4.4	0	11	n/a	n/a	2.84e-01	3.269
280044741	ENSG00000252044	0	AL928646.1	AL928646.1	0	X	n/a	n/a	3.24e-01	3.247
280045784	ENSG00000252197	0	AC091047.1	AC091047.1	0	8	n/a	n/a	3.73e-01	3.243
279706061	ENSG00000207165	0	SNORA70	small nucleolar RNA, H/ACA box 70	0	X	n/a	n/a	2.95e-01	3.222
279968565	ENSG00000242693	0	AC108047.1	AC108047.1	0	2	n/a	n/a	2.93e-01	3.166
280125409	ENSG00000259001	0	RPPH1	RPPH1	0	14	n/a	n/a	3.03e-01	3.147
280075036	ENSG00000254726	0	MEX3A	mex-3 homolog A (C. elegans)	0	1	n/a	n/a	2.83e-01	3.128
279753437	ENSG00000221366	0	MIR1306	microRNA 1306	0	22	n/a	n/a	2.84e-01	3.127
279935116	ENSG00000238741	0	SCARNA7	small Cajal body-specific RNA 7	0	3	n/a	n/a	2.92e-01	3.123
1102632	ENSG00000184619	79022	KRBA2	KRAB-A domain containing 2	124751	17	n/a	n/a	3.82e-01	3.122
280085877	ENSG00000255410	0	RP11-732A19.6	RP11-732A19.6	0	11	n/a	n/a	2.95e-01	3.113
279761862	ENSG00000223010	0	MIR1914	microRNA 1914	0	20	n/a	n/a	2.92e-01	3.084
280050194	ENSG00000252835	0	SCARNA21	small Cajal body-specific RNA 21	0	17	n/a	n/a	3.03e-01	3.079
279977663	ENSG00000243679	0	RP11-274B21.3	RP11-274B21.3	0	7	n/a	n/a	2.94e-01	3.043
279470193	ENSG00000176043	0	RP1-146I3.1	RP1-146I3.1	0	14	n/a	n/a	3.01e-01	3.023
279663146	ENSG00000201098	6052	RNY1	RNA, Ro-associated Y1	6084	7	n/a	n/a	3.04e-01	3.020
279707076	ENSG00000207332	0	U6	U6 spliceosomal RNA	0	X	n/a	n/a	3.88e-01	3.009
280082105	ENSG00000255164	0	RP5-1047A19.4	Uncharacterized protein	0	8	n/a	n/a	2.86e-01	2.995
1106336	ENSG00000215397	59652	SCRT2	scratch homolog 2, zinc finger protein (Drosophila)	85508	20	n/a	n/a	2.94e-01	2.992
1103825	ENSG00000196132	4635	MYT1	myelin transcription factor 1	4661	20	n/a	n/a	2.92e-01	2.942
1107728	ENSG00000230715	0	RP11-274B21.4	RP11-274B21.4	0	7	n/a	n/a	3.54e-01	2.929
279659723	ENSG00000200084	0	SNORD68	small nucleolar RNA, C/D box 68	0	16	n/a	n/a	3.12e-01	2.927
1088219	ENSG00000076356	5330	PLXNA2	plexin A2	5362	1	n/a	n/a	2.88e-01	2.905
279814397	ENSG00000227775	0	RP1-283E3.3	RP1-283E3.3	0	1	n/a	n/a	3.02e-01	2.904
1097108	ENSG00000157985	78292	AGAP1	ArfGAP with GTPase domain, ankyrin repeat and PH domain 1	116987	2	n/a	n/a	3.03e-01	2.892
279759398	ENSG00000222309	0	AL391839.1	AL391839.1	0	10	n/a	n/a	3.94e-01	2.878
279762632	ENSG00000223247	0	U2	U2 spliceosomal RNA	0	3	n/a	n/a	3.05e-01	2.869
1087634	ENSG00000056487	76622	PHF21B	PHD finger protein 21B	112885	22	n/a	n/a	2.95e-01	2.863
1087603	ENSG00000054654	22979	SYNE2	spectrin repeat containing, nuclear envelope 2	23224	14	n/a	n/a	2.89e-01	2.835
280053844	ENSG00000253230	81300	RP11-403C10.2	RP11-403C10.2	157627	8	n/a	n/a	2.87e-01	2.830
1098784	ENSG00000166341	8573	DCHS1	dachsous 1 (Drosophila)	8642	11	n/a	n/a	2.91e-01	2.826
1100106	ENSG00000171786	4776	NHLH1	nescient helix loop helix 1	4807	1	n/a	n/a	2.97e-01	2.822
1100604	ENSG00000174111	29828	SOCS7	suppressor of cytokine signaling 7	30837	17	n/a	n/a	2.88e-01	2.818
279799736	ENSG00000226455	0	RP3-512E2.2	RP3-512E2.2	0	6	n/a	n/a	3.17e-01	2.816
1094181	ENSG00000136378	11014	ADAMTS7	ADAM metallopeptidase with thrombospondin type 1 motif, 7	11173	15	n/a	n/a	2.85e-01	2.808
279951899	ENSG00000240831	0	AC112777.1	AC112777.1	0	12	n/a	n/a	2.69e-01	2.807
279715836	ENSG00000212195	0	U3	Small nucleolar RNA U3	0	17	n/a	n/a	2.95e-01	2.806
279760238	ENSG00000222521	0	AC026956.1	AC026956.1	0	15	n/a	n/a	2.86e-01	2.804
280127470	ENSG00000259125	0	RP11-545N8.3	RP11-545N8.3	0	12	n/a	n/a	3.00e-01	2.798
1087090	ENSG00000008710	5278	PKD1	polycystic kidney disease 1 (autosomal dominant)	5310	16	n/a	n/a	2.97e-01	2.787
279880229	ENSG00000233635	0	AC037445.1	AC037445.1	0	17	n/a	n/a	2.97e-01	2.786
1098111	ENSG00000163873	2882	GRIK3	glutamate receptor, ionotropic, kainate 3	2899	1	n/a	n/a	3.03e-01	2.776
1096699	ENSG00000154358	58249	OBSCN	obscurin, cytoskeletal calmodulin and titin-interacting RhoGEF	84033	1	n/a	n/a	2.83e-01	2.771
1100566	ENSG00000173894	58929	CBX2	chromobox homolog 2	84733	17	n/a	n/a	3.67e-01	2.766
280046631	ENSG00000252318	0	AC097532.1	AC097532.1	0	2	n/a	n/a	2.94e-01	2.765
1104455	ENSG00000197961	7631	ZNF121	zinc finger protein 121	7675	19	n/a	n/a	2.87e-01	2.764
1091435	ENSG00000116147	7100	TNR	tenascin R (restrictin, janusin)	7143	1	n/a	n/a	2.83e-01	2.758
1103334	ENSG00000187605	83567	TET3	tet methylcytosine dioxygenase 3	200424	2	n/a	n/a	2.83e-01	2.757
279933989	ENSG00000238556	0	snoU13	Small nucleolar RNA U13	0	21	n/a	n/a	3.04e-01	2.752
279720656	ENSG00000213293	0	CTD-2666L21.3	CTD-2666L21.3	0	19	n/a	n/a	3.33e-01	2.739
279763443	ENSG00000223388	0	AC091736.11	AC091736.11	0	7	n/a	n/a	3.17e-01	2.739
279835401	ENSG00000229686	0	SNORD56	small nucleolar RNA, C/D box 56	0	20	n/a	n/a	2.97e-01	2.735
279703919	ENSG00000206794	0	SNORD56	Small nucleolar RNA SNORD56	0	20	n/a	n/a	2.97e-01	2.735
279661291	ENSG00000200530	0	SNORD35B	small nucleolar RNA, C/D box 35B	0	19	n/a	n/a	2.98e-01	2.732
1089023	ENSG00000099954	27187	CECR2	cat eye syndrome chromosome region, candidate 2	27443	22	n/a	n/a	2.90e-01	2.721
280067476	ENSG00000254198	0	RP11-598P20.3	RP11-598P20.3	0	8	n/a	n/a	3.20e-01	2.712
1093139	ENSG00000130222	10754	GADD45G	growth arrest and DNA-damage-inducible, gamma	10912	9	n/a	n/a	3.21e-01	2.709
280044727	ENSG00000252042	0	Y_RNA	Y RNA	0	17	n/a	n/a	2.89e-01	2.705
279705144	ENSG00000207008	0	SNORA54	small nucleolar RNA, H/ACA box 54	0	11	n/a	n/a	2.95e-01	2.705
279972735	ENSG00000243185	0	AC108078.1	AC108078.1	0	4	n/a	n/a	3.50e-01	2.701
279710898	ENSG00000209804	26570	RNU11	RNA, U11 small nuclear	26824	1	n/a	n/a	3.00e-01	2.696
279707951	ENSG00000207487	9171	SNORD22	small nucleolar RNA, C/D box 22	9304	11	n/a	n/a	2.94e-01	2.678
279717439	ENSG00000212588	166966	SNORA26	small nucleolar RNA, H/ACA box 26	677810	4	n/a	n/a	3.06e-01	2.678
1088673	ENSG00000088888	36779	MAVS	mitochondrial antiviral signaling protein	57506	20	n/a	n/a	2.96e-01	2.643
279754676	ENSG00000221566	0	MIR1181	microRNA 1181	0	19	n/a	n/a	3.19e-01	2.638
1088355	ENSG00000079931	25751	MOXD1	monooxygenase, DBH-like 1	26002	6	n/a	n/a	3.17e-01	2.635
279708735	ENSG00000207636	1013208	MIR631	microRNA 631	693216	15	n/a	n/a	2.83e-01	2.630
279659982	ENSG00000200156	26578	RNU5B-1	RNA, U5B small nuclear 1	26832	15	n/a	n/a	3.06e-01	2.628
1104106	ENSG00000196924	2300	FLNA	filamin A, alpha	2316	X	n/a	n/a	2.86e-01	2.617
1104060	ENSG00000196767	5424	POU3F4	POU class 3 homeobox 4	5456	X	n/a	n/a	2.89e-01	2.616
279912090	ENSG00000236537	0	RP11-732M18.3	RP11-732M18.3	0	6	n/a	n/a	3.19e-01	2.612
280026738	ENSG00000250487	0	RP11-43D2.6	RP11-43D2.6	0	5	n/a	n/a	3.00e-01	2.611
1090515	ENSG00000109046	25867	WSB1	WD repeat and SOCS box containing 1	26118	17	n/a	n/a	2.97e-01	2.607
1103773	ENSG00000189319	9535	FAM53B	family with sequence similarity 53, member B	9679	10	n/a	n/a	2.92e-01	2.602
279791794	ENSG00000225783	133970	MIAT	myocardial infarction associated transcript (non-protein coding)	440823	22	n/a	n/a	3.04e-01	2.590
279985162	ENSG00000244416	0	AC004386.1	AC004386.1	0	X	n/a	n/a	2.97e-01	2.582
1087753	ENSG00000064300	4773	NGFR	nerve growth factor receptor	4804	17	n/a	n/a	3.00e-01	2.582
279908451	ENSG00000236215	0	RP11-262H14.10	RP11-262H14.10	0	9	n/a	n/a	2.96e-01	2.579
279936247	ENSG00000238917	0	SNORD10	small nucleolar RNA, C/D box 10	0	17	n/a	n/a	3.12e-01	2.578
1088971	ENSG00000099331	4624	MYO9B	myosin IXB	4650	19	n/a	n/a	3.17e-01	2.572
280090448	ENSG00000255817	0	RP11-196H14.4	RP11-196H14.4	0	12	n/a	n/a	2.98e-01	2.567
1098361	ENSG00000164663	25611	USP49	ubiquitin specific peptidase 49	25862	6	n/a	n/a	2.90e-01	2.567
1094337	ENSG00000137166	77735	FOXP4	forkhead box P4	116113	6	n/a	n/a	2.96e-01	2.567
279896719	ENSG00000235092	0	AC011747.7	AC011747.7	0	2	n/a	n/a	3.08e-01	2.565
1089380	ENSG00000101321	110085	XKR7	XK, Kell blood group complex subunit-related family, member 7	343702	20	n/a	n/a	2.97e-01	2.560
1089275	ENSG00000100842	10132	EFS	embryonal Fyn-associated substrate	10278	14	n/a	n/a	3.03e-01	2.560
280071018	ENSG00000254453	0	NAV2-AS2	NAV2 antisense RNA 2 (non-protein coding)	0	11	n/a	n/a	3.15e-01	2.559
280105773	ENSG00000257494	0	RP3-521E19.2	RP3-521E19.2	0	12	n/a	n/a	2.98e-01	2.553
279716991	ENSG00000212487	166742	SNORA17	small nucleolar RNA, H/ACA box 17	677804	9	n/a	n/a	2.93e-01	2.547
1101165	ENSG00000177103	36726	DSCAML1	Down syndrome cell adhesion molecule like 1	57453	11	n/a	n/a	2.95e-01	2.539
1095499	ENSG00000144476	36286	CXCR7	chemokine (C-X-C motif) receptor 7	57007	2	n/a	n/a	3.73e-01	2.536
1104366	ENSG00000197714	10636	ZNF460	zinc finger protein 460	10794	19	n/a	n/a	3.01e-01	2.533
1095813	ENSG00000146830	41196	GIGYF1	GRB10 interacting GYF protein 1	64599	7	n/a	n/a	3.05e-01	2.527
279990320	ENSG00000245549	0	AL137798.2	AL137798.2	0	1	n/a	n/a	2.91e-01	2.524
1088512	ENSG00000084710	22734	EFR3B	EFR3 homolog B (S. cerevisiae)	22979	2	n/a	n/a	3.14e-01	2.519
279903525	ENSG00000235732	0	OBSCN-IT2	OBSCN intronic transcript 2 (non-protein coding)	0	1	n/a	n/a	3.03e-01	2.518
1102542	ENSG00000184258	1032	CDR1	cerebellar degeneration-related protein 1, 34kDa	1038	X	n/a	n/a	3.21e-01	2.518
280134966	ENSG00000259544	0	RP11-158M2.2	RP11-158M2.2	0	15	n/a	n/a	2.97e-01	2.511
279812651	ENSG00000227612	0	RP5-1177E19.2	RP5-1177E19.2	0	1	n/a	n/a	2.97e-01	2.510
280011181	ENSG00000249250	0	AC107983.2	AC107983.2	0	17	n/a	n/a	3.19e-01	2.495
279750619	ENSG00000220505	0	RP11-111D3.1	RP11-111D3.1	0	6	n/a	n/a	3.79e-01	2.493
1092363	ENSG00000124126	36853	PREX1	phosphatidylinositol-3,4,5-trisphosphate-dependent Rac exchange factor 1	57580	20	n/a	n/a	2.88e-01	2.492
1098186	ENSG00000164080	22887	RAD54L2	RAD54-like 2 (S. cerevisiae)	23132	3	n/a	n/a	2.96e-01	2.491
280047751	ENSG00000252481	165837	SCARNA13	small Cajal body-specific RNA 13	677768	14	n/a	n/a	2.85e-01	2.486
280058638	ENSG00000253576	0	GS1-5L10.1	GS1-5L10.1	0	8	n/a	n/a	2.96e-01	2.484
279929436	ENSG00000238057	1023150	ZEB2-AS1	ZEB2 antisense RNA 1 (non-protein coding)	100303491	2	n/a	n/a	3.16e-01	2.480
280137089	ENSG00000259683	0	RP11-182J1.14	RP11-182J1.14	0	15	n/a	n/a	2.98e-01	2.479
279752310	ENSG00000221170	1023054	MIR1304	microRNA 1304	100302240	11	n/a	n/a	3.03e-01	2.476
280012176	ENSG00000249331	0	Z83851.2	Z83851.2	0	22	n/a	n/a	2.84e-01	2.476
1097445	ENSG00000160551	36824	TAOK1	TAO kinase 1	57551	17	n/a	n/a	2.91e-01	2.471
1099096	ENSG00000167615	77547	LENG8	leukocyte receptor cluster (LRC) member 8	114823	19	n/a	n/a	3.04e-01	2.464
279870843	ENSG00000232815	0	RP11-764K9.2	RP11-764K9.2	0	9	n/a	n/a	2.95e-01	2.464
280108886	ENSG00000257808	0	RP11-1136G11.8	RP11-1136G11.8	0	12	n/a	n/a	2.98e-01	2.464
1096841	ENSG00000155760	8266	FZD7	frizzled family receptor 7	8324	2	n/a	n/a	2.86e-01	2.458
1086981	ENSG00000006042	25771	TMEM98	transmembrane protein 98	26022	17	n/a	n/a	2.97e-01	2.449
1108441	ENSG00000235333	0	CTB-161A2.4	CTB-161A2.4	0	7	n/a	n/a	2.96e-01	2.444
1105780	ENSG00000212950	0	RP11-476E15.3	Novel protein (KIAA0894)Sorbin and SH3 domain containing 1, isoform CRA_eUncharacterized protein	0	10	n/a	n/a	2.89e-01	2.439
1087078	ENSG00000008300	1938	CELSR3	cadherin, EGF LAG seven-pass G-type receptor 3 (flamingo homolog, Drosophila)	1951	3	n/a	n/a	2.86e-01	2.433
279902845	ENSG00000235681	0	AC008746.5	AC008746.5	0	19	n/a	n/a	2.95e-01	2.431
279708700	ENSG00000207631	1013218	MIR641	microRNA 641	693226	19	n/a	n/a	2.95e-01	2.424
279710870	ENSG00000209582	0	SNORA48	small nucleolar RNA, H/ACA box 48	0	17	n/a	n/a	3.00e-01	2.423
279771554	ENSG00000224076	0	AC009487.4	AC009487.4	0	2	n/a	n/a	3.05e-01	2.418
279665162	ENSG00000201669	9165	SNORD31	small nucleolar RNA, C/D box 31	9298	11	n/a	n/a	2.93e-01	2.418
279903826	ENSG00000235767	0	RP11-377N20.1	RP11-377N20.1	0	6	n/a	n/a	3.14e-01	2.417
1107795	ENSG00000231121	0	RP1-34H18.1	RP1-34H18.1	0	12	n/a	n/a	2.99e-01	2.417
279914319	ENSG00000236772	0	RP5-1184F4.5	RP5-1184F4.5	0	20	n/a	n/a	2.98e-01	2.415
1090789	ENSG00000111371	57247	SLC38A1	solute carrier family 38, member 1	81539	12	n/a	n/a	2.98e-01	2.413
279702827	ENSG00000206607	0	SNORD44	small nucleolar RNA, C/D box 44	0	1	n/a	n/a	2.93e-01	2.407
1108758	ENSG00000237456	0	RP11-154D3.1	RP11-154D3.1	0	3	n/a	n/a	3.29e-01	2.407
280094821	ENSG00000256326	0	RP11-467L13.3	RP11-467L13.3	0	12	n/a	n/a	3.03e-01	2.392
1105856	ENSG00000213413	54877	PVRIG	poliovirus receptor related immunoglobulin domain containing	79037	7	n/a	n/a	2.90e-01	2.388
1096059	ENSG00000148773	4263	MKI67	antigen identified by monoclonal antibody Ki-67	4288	10	n/a	n/a	2.95e-01	2.388
280036320	ENSG00000251260	0	WDFY3-AS1	WDFY3 antisense RNA 1 (non-protein coding)	0	4	n/a	n/a	3.01e-01	2.379
1108514	ENSG00000235878	0	AP001468.1	Uncharacterized protein	0	21	n/a	n/a	2.96e-01	2.376
280134130	ENSG00000259506	0	RP11-352D13.3	RP11-352D13.3	0	15	n/a	n/a	2.87e-01	2.372
279942720	ENSG00000239763	0	AC009120.3	AC009120.3	0	16	n/a	n/a	2.88e-01	2.366
1093683	ENSG00000133636	4891	NTS	neurotensin	4922	12	n/a	n/a	3.04e-01	2.360
280049263	ENSG00000252701	0	SNORD112	Small nucleolar RNA SNORD112	0	14	n/a	n/a	3.17e-01	2.359
279662180	ENSG00000200795	26581	RNU4-1	RNA, U4 small nuclear 1	26835	12	n/a	n/a	3.00e-01	2.356
1101402	ENSG00000178394	3330	HTR1A	5-hydroxytryptamine (serotonin) receptor 1A	3350	5	n/a	n/a	3.17e-01	2.353
279856738	ENSG00000231587	0	RP11-334J6.4	RP11-334J6.4	0	9	n/a	n/a	3.37e-01	2.351
279704318	ENSG00000206861	0	SNORD62B	small nucleolar RNA, C/D box 62B	0	9	n/a	n/a	3.39e-01	2.351
279826255	ENSG00000228838	0	RP4-784A16.2	RP4-784A16.2	0	1	n/a	n/a	2.84e-01	2.349
280130542	ENSG00000259297	0	DNM1P44	DNM1 pseudogene 44	0	15	n/a	n/a	3.13e-01	2.349
279667948	ENSG00000202474	0	5S_rRNA	5S ribosomal RNA	0	9	n/a	n/a	2.95e-01	2.341
1105810	ENSG00000213064	119543	SFT2D2	SFT2 domain containing 2	375035	1	n/a	n/a	2.97e-01	2.341
1092685	ENSG00000126001	11030	CEP250	centrosomal protein 250kDa	11190	20	n/a	n/a	3.17e-01	2.340
279710443	ENSG00000207985	1013246	MIR663	microRNA 663	724033	20	n/a	n/a	3.34e-01	2.339
279711997	ENSG00000211591	1023341	MIR762	microRNA 762	100313837	16	n/a	n/a	3.16e-01	2.328
279659744	ENSG00000200087	0	SNORA73B	small nucleolar RNA, H/ACA box 73B	0	1	n/a	n/a	2.87e-01	2.323
279703947	ENSG00000206799	172279	SNORA32	small nucleolar RNA, H/ACA box 32	692063	11	n/a	n/a	2.86e-01	2.322
280088207	ENSG00000255571	0	CTD-2335A18.1	CTD-2335A18.1	0	15	n/a	n/a	2.87e-01	2.322
1104703	ENSG00000198722	10350	UNC13B	unc-13 homolog B (C. elegans)	10497	9	n/a	n/a	3.70e-01	2.322
1099998	ENSG00000171316	34925	CHD7	chromodomain helicase DNA binding protein 7	55636	8	n/a	n/a	2.97e-01	2.320
279750954	ENSG00000220771	0	RP3-322L4.2	RP3-322L4.2	0	6	n/a	n/a	2.95e-01	2.320
1099075	ENSG00000167548	8034	MLL2	myeloid/lymphoid or mixed-lineage leukemia 2	8085	12	n/a	n/a	3.13e-01	2.317
279724691	ENSG00000213774	0	AC010904.1	AC010904.1	0	2	n/a	n/a	2.83e-01	2.312
279666968	ENSG00000202198	79050	RN7SK	RNA, 7SK small nuclear	125050	6	n/a	n/a	2.83e-01	2.311
1095034	ENSG00000141431	56587	ASXL3	additional sex combs like 3 (Drosophila)	80816	18	n/a	n/a	3.11e-01	2.308
1090217	ENSG00000106571	2720	GLI3	GLI family zinc finger 3	2737	7	n/a	n/a	3.03e-01	2.308
280093551	ENSG00000256164	0	RP11-264F23.3	RP11-264F23.3	0	12	n/a	n/a	2.96e-01	2.300
1106565	ENSG00000221978	57351	CCNL2	cyclin L2	81669	1	n/a	n/a	2.88e-01	2.299
279936016	ENSG00000238881	167909	SCARNA2	small Cajal body-specific RNA 2	677766	1	n/a	n/a	2.97e-01	2.296
1095250	ENSG00000143147	23187	GPR161	G protein-coupled receptor 161	23432	1	n/a	n/a	2.94e-01	2.296
279973615	ENSG00000243302	0	RP11-274B21.2	RP11-274B21.2	0	7	n/a	n/a	2.98e-01	2.293
1097347	ENSG00000159905	7595	ZNF221	zinc finger protein 221	7638	19	n/a	n/a	2.90e-01	2.292
279658631	ENSG00000199753	1013107	SNORD104	small nucleolar RNA, C/D box 104	692227	17	n/a	n/a	2.92e-01	2.291
279966459	ENSG00000242481	0	AL592546.1	AL592546.1	0	10	n/a	n/a	3.03e-01	2.288
279802273	ENSG00000226696	0	AC008746.11	AC008746.11	0	19	n/a	n/a	2.92e-01	2.284
1099065	ENSG00000167522	28858	ANKRD11	ankyrin repeat domain 11	29123	16	n/a	n/a	3.25e-01	2.284
280070719	ENSG00000254428	0	RP11-110I1.11	RP11-110I1.11	0	11	n/a	n/a	2.86e-01	2.284
280131720	ENSG00000259366	0	CTD-2647L4.4	CTD-2647L4.4	0	8	n/a	n/a	2.96e-01	2.282
1101147	ENSG00000176994	80120	SMCR8	Smith-Magenis syndrome chromosome region, candidate 8	140775	17	n/a	n/a	2.89e-01	2.280
1091859	ENSG00000119772	1776	DNMT3A	DNA (cytosine-5-)-methyltransferase 3 alpha	1788	2	n/a	n/a	2.95e-01	2.278
279660927	ENSG00000200418	0	SNORA63	Small nucleolar RNA SNORA63	0	3	n/a	n/a	2.96e-01	2.276
1095952	ENSG00000147862	4755	NFIB	nuclear factor I/B	4781	9	n/a	n/a	2.89e-01	2.268
279711783	ENSG00000211553	0	AC118278.1	AC118278.1	0	4	n/a	n/a	2.96e-01	2.268
280094167	ENSG00000256248	0	RP11-123O10.4	RP11-123O10.4	0	12	n/a	n/a	3.28e-01	2.267
1101998	ENSG00000181965	4736	NEUROG1	neurogenin 1	4762	5	n/a	n/a	2.98e-01	2.263
1097153	ENSG00000158373	3000	HIST1H2BD	histone cluster 1, H2bd	3017	6	n/a	n/a	2.88e-01	2.262
279704094	ENSG00000206823	166857	SNORA24	small nucleolar RNA, H/ACA box 24	677809	4	n/a	n/a	3.15e-01	2.255
279887819	ENSG00000234338	0	RP11-797H7.1	RP11-797H7.1	0	7	n/a	n/a	2.96e-01	2.255
1100470	ENSG00000173404	3617	INSM1	insulinoma-associated 1	3642	20	n/a	n/a	3.15e-01	2.255
279716928	ENSG00000212464	0	SNORA12	small nucleolar RNA, H/ACA box 12	0	10	n/a	n/a	2.90e-01	2.254
1102822	ENSG00000185352	92356	HS6ST3	heparan sulfate 6-O-sulfotransferase 3	266722	13	n/a	n/a	3.10e-01	2.252
279985225	ENSG00000244428	0	AC006032.1	AC006032.1	0	Y	n/a	n/a	3.06e-01	2.251
1095161	ENSG00000142449	58668	FBN3	fibrillin 3	84467	19	n/a	n/a	2.88e-01	2.250
279816786	ENSG00000227999	0	MTND5P1	MT-ND5 pseudogene 1	0	21	n/a	n/a	2.91e-01	2.250
279706495	ENSG00000207236	1013510	SNORD116-21	small nucleolar RNA, C/D box 116-21	100033432	15	n/a	n/a	3.14e-01	2.248
280098467	ENSG00000256747	0	RP11-860B13.1	RP11-860B13.1	0	12	n/a	n/a	2.83e-01	2.245
280106314	ENSG00000257530	0	RP11-843B15.2	RP11-843B15.2	0	12	n/a	n/a	2.95e-01	2.244
1100456	ENSG00000173320	36256	STOX2	storkhead box 2	56977	4	n/a	n/a	3.05e-01	2.242
280116788	ENSG00000258515	0	RP11-203M5.7	RP11-203M5.7	0	14	n/a	n/a	2.95e-01	2.241
279942946	ENSG00000239791	0	AC002310.7	AC002310.7	0	16	n/a	n/a	2.84e-01	2.233
279846897	ENSG00000230699	94348	RP11-54O7.1	RP11-54O7.1	284600	1	n/a	n/a	2.95e-01	2.230
1095976	ENSG00000148143	37313	ZNF462	zinc finger protein 462	58499	9	n/a	n/a	2.95e-01	2.228
1099024	ENSG00000167291	79052	TBC1D16	TBC1 domain family, member 16	125058	17	n/a	n/a	2.98e-01	2.227
280129123	ENSG00000259220	0	RP11-702L15.2	Uncharacterized protein	0	15	n/a	n/a	2.82e-01	2.226
279972630	ENSG00000243172	0	AP003035.1	AP003035.1	0	11	n/a	n/a	2.89e-01	2.223
1091215	ENSG00000114739	90	ACVR2B	activin A receptor, type IIB	93	3	n/a	n/a	2.95e-01	2.219
1094778	ENSG00000139631	30861	CSAD	cysteine sulfinic acid decarboxylase	51380	12	n/a	n/a	2.92e-01	2.217
280047632	ENSG00000252464	0	7SK	7SK RNA	0	5	n/a	n/a	2.96e-01	2.215
279704374	ENSG00000206870	0	U6	U6 spliceosomal RNA	0	14	n/a	n/a	3.29e-01	2.213
280105624	ENSG00000257479	0	RP11-1136G11.7	RP11-1136G11.7	0	12	n/a	n/a	2.93e-01	2.211
1106032	ENSG00000214262	59022	ANKRD36BP1	ankyrin repeat domain 36B pseudogene 1	84832	1	n/a	n/a	3.09e-01	2.210
279935464	ENSG00000238795	0	SCARNA12	small Cajal body-specific RNA 12	0	12	n/a	n/a	2.95e-01	2.209
280103767	ENSG00000257315	0	ZBED6	zinc finger, BED-type containing 6	0	1	n/a	n/a	2.96e-01	2.209
279936856	ENSG00000239014	109430	SNORD108	small nucleolar RNA, C/D box 108	338427	15	n/a	n/a	3.07e-01	2.205
1088626	ENSG00000087510	6980	TFAP2C	transcription factor AP-2 gamma (activating enhancer binding protein 2 gamma)	7022	20	n/a	n/a	2.83e-01	2.204
1100981	ENSG00000176155	94140	CCDC57	coiled-coil domain containing 57	284001	17	n/a	n/a	3.10e-01	2.196
1106400	ENSG00000215790	9762	SLC35E2	solute carrier family 35, member E2	9906	1	n/a	n/a	2.84e-01	2.196
1093398	ENSG00000131747	7110	TOP2A	topoisomerase (DNA) II alpha 170kDa	7153	17	n/a	n/a	3.18e-01	2.195
1087700	ENSG00000061337	11018	LZTS1	leucine zipper, putative tumor suppressor 1	11178	8	n/a	n/a	2.98e-01	2.193
1105952	ENSG00000213971	1000944	AC092329.1	HCG2000535Uncharacterized proteincDNA FLJ32177 fis, clone PLACE6001294	100132815	19	n/a	n/a	2.87e-01	2.192
280104545	ENSG00000257360	0	RP11-74K11.1	RP11-74K11.1	0	12	n/a	n/a	3.78e-01	2.192
279833393	ENSG00000229478	0	RP4-718N17.1	RP4-718N17.1	0	7	n/a	n/a	3.29e-01	2.191
279744183	ENSG00000216090	0	MIR937	microRNA 937	0	8	n/a	n/a	3.54e-01	2.191
1098699	ENSG00000166025	81206	AMOTL1	angiomotin like 1	154810	11	n/a	n/a	2.89e-01	2.191
1101719	ENSG00000180340	2519	FZD2	frizzled family receptor 2	2535	17	n/a	n/a	2.97e-01	2.187
279707566	ENSG00000207421	0	SNORD38B	small nucleolar RNA, C/D box 38B	0	1	n/a	n/a	2.89e-01	2.186
279789445	ENSG00000225578	0	NCBP2-AS1	NCBP2 antisense RNA 1 (non-protein coding)	0	3	n/a	n/a	3.11e-01	2.181
279740217	ENSG00000215447	0	BX322557.10	BX322557.10	0	21	n/a	n/a	2.62e-01	2.177
1093513	ENSG00000132510	22890	KDM6B	lysine (K)-specific demethylase 6B	23135	17	n/a	n/a	2.85e-01	2.177
279822337	ENSG00000228492	0	RAB11FIP1P1	RAB11 family interacting protein 1 (class I) pseudogene 1	0	X	n/a	n/a	2.91e-01	2.172
279932098	ENSG00000238274	0	LINC00340	long intergenic non-protein coding RNA 340	0	6	n/a	n/a	3.78e-01	2.170
279894513	ENSG00000234892	0	Z82214.2	Z82214.2	0	22	n/a	n/a	2.94e-01	2.170
1089073	ENSG00000100106	10920	TRIOBP	TRIO and F-actin binding protein	11078	22	n/a	n/a	3.14e-01	2.169
1092798	ENSG00000127152	41443	BCL11B	B-cell CLL/lymphoma 11B (zinc finger protein)	64919	14	n/a	n/a	3.00e-01	2.165
1102974	ENSG00000185986	0	SDHAP3	succinate dehydrogenase complex, subunit A, flavoprotein pseudogene 3	0	5	n/a	n/a	2.87e-01	2.164
1101481	ENSG00000178917	94549	ZNF852	zinc finger protein 852	285346	3	n/a	n/a	2.93e-01	2.155
1098968	ENSG00000167081	5058	PBX3	pre-B-cell leukemia homeobox 3	5090	9	n/a	n/a	3.07e-01	2.154
279994161	ENSG00000246896	0	AC020911.1	AC020911.1	0	19	n/a	n/a	2.89e-01	2.149
279780133	ENSG00000224747	0	AP001065.7	AP001065.7	0	21	n/a	n/a	2.96e-01	2.149
1100902	ENSG00000175727	22633	MLXIP	MLX interacting protein	22877	12	n/a	n/a	2.96e-01	2.148
1099283	ENSG00000168274	2995	HIST1H2AE	histone cluster 1, H2ae	3012	6	n/a	n/a	2.93e-01	2.144
1088486	ENSG00000083842	7511	ZNF8	zinc finger protein 8	7554	19	n/a	n/a	2.87e-01	2.143
279761169	ENSG00000222788	0	U2	U2 spliceosomal RNA	0	1	n/a	n/a	3.00e-01	2.141
1088032	ENSG00000071564	6889	TCF3	transcription factor 3 (E2A immunoglobulin enhancer binding factors E12/E47)	6929	19	n/a	n/a	2.89e-01	2.140
279934549	ENSG00000238650	0	SNORD54	small nucleolar RNA, C/D box 54	0	8	n/a	n/a	2.89e-01	2.138
280126248	ENSG00000259053	0	RP11-33N16.3	RP11-33N16.3	0	14	n/a	n/a	2.93e-01	2.138
1094917	ENSG00000140548	119492	ZNF710	zinc finger protein 710	374655	15	n/a	n/a	3.15e-01	2.138
279882232	ENSG00000233825	0	RP11-135A24.4	RP11-135A24.4	0	10	n/a	n/a	2.84e-01	2.136
279926333	ENSG00000237786	0	GFOD1-AS1	GFOD1 antisense RNA 1 (non-protein coding)	0	6	n/a	n/a	3.10e-01	2.136
279669770	ENSG00000203508	0	CR786580.1	CR786580.1	0	9	n/a	n/a	2.93e-01	2.133
1091056	ENSG00000113269	35107	RNF130	ring finger protein 130	55819	5	n/a	n/a	2.93e-01	2.132
1099963	ENSG00000171163	34946	ZNF692	zinc finger protein 692	55657	1	n/a	n/a	3.74e-01	2.130
1104956	ENSG00000203896	34212	LIME1	Lck interacting transmembrane adaptor 1	54923	20	n/a	n/a	2.84e-01	2.130
1098456	ENSG00000165029	16	ABCA1	ATP-binding cassette, sub-family A (ABC1), member 1	19	9	n/a	n/a	2.82e-01	2.129
280086220	ENSG00000255435	0	RP11-770J1.3	RP11-770J1.3	0	11	n/a	n/a	2.95e-01	2.125
279707832	ENSG00000207464	1013494	SNORD116-4	small nucleolar RNA, C/D box 116-4	100033416	15	n/a	n/a	2.97e-01	2.124
1090200	ENSG00000106462	2131	EZH2	enhancer of zeste homolog 2 (Drosophila)	2146	7	n/a	n/a	2.89e-01	2.124
1097414	ENSG00000160299	5084	PCNT	pericentrin	5116	21	n/a	n/a	2.88e-01	2.120
1103964	ENSG00000196498	9468	NCOR2	nuclear receptor corepressor 2	9612	12	n/a	n/a	3.14e-01	2.120
1092895	ENSG00000128159	59548	TUBGCP6	tubulin, gamma complex associated protein 6	85378	22	n/a	n/a	2.93e-01	2.119
1088775	ENSG00000090857	34355	PDPR	pyruvate dehydrogenase phosphatase regulatory subunit	55066	16	n/a	n/a	2.93e-01	2.119
1094398	ENSG00000137497	4895	NUMA1	nuclear mitotic apparatus protein 1	4926	11	n/a	n/a	2.97e-01	2.119
279705277	ENSG00000207031	0	SNORD59A	small nucleolar RNA, C/D box 59A	0	12	n/a	n/a	2.83e-01	2.118
279993448	ENSG00000246596	0	RP11-1277A3.2	RP11-1277A3.2	0	5	n/a	n/a	3.03e-01	2.117
1087806	ENSG00000065526	22768	SPEN	spen homolog, transcriptional regulator (Drosophila)	23013	1	n/a	n/a	2.96e-01	2.116
279843508	ENSG00000230415	0	RP5-902P8.10	RP5-902P8.10	0	1	n/a	n/a	2.84e-01	2.116
279721180	ENSG00000213361	0	RP4-778K6.1	RP4-778K6.1	0	7	n/a	n/a	2.59e-01	2.114
279799513	ENSG00000226438	0	RP11-420K8.1	RP11-420K8.1	0	1	n/a	n/a	3.13e-01	2.111
1109070	ENSG00000243156	36826	MICAL3	microtubule associated monoxygenase, calponin and LIM domain containing 3	57553	22	n/a	n/a	2.98e-01	2.110
1092091	ENSG00000121716	29723	PILRB	paired immunoglobin-like type 2 receptor beta	29990	7	n/a	n/a	2.96e-01	2.109
1103456	ENSG00000188033	36747	ZNF490	zinc finger protein 490	57474	19	n/a	n/a	2.91e-01	2.107
279954600	ENSG00000241180	0	RP11-54O7.2	RP11-54O7.2	0	1	n/a	n/a	3.15e-01	2.107
279865326	ENSG00000232344	0	AC087163.2	AC087163.2	0	17	n/a	n/a	2.83e-01	2.104
1089070	ENSG00000100101	0	NOL12	nucleolar protein 12	0	22	n/a	n/a	3.18e-01	2.103
1105793	ENSG00000212998	34761	AC010834.1	AC010834.1	55472	8	n/a	n/a	2.89e-01	2.101
1094179	ENSG00000136367	59602	ZFHX2	zinc finger homeobox 2	85446	14	n/a	n/a	2.94e-01	2.101
1090594	ENSG00000109758	3065	HGFAC	HGF activator	3083	4	n/a	n/a	2.88e-01	2.101
280122039	ENSG00000258813	0	RP11-109N23.4	RP11-109N23.4	0	14	n/a	n/a	2.83e-01	2.097
1096526	ENSG00000152926	30832	ZNF117	zinc finger protein 117	51351	7	n/a	n/a	2.94e-01	2.094
1099708	ENSG00000170100	83469	ZNF778	zinc finger protein 778	197320	16	n/a	n/a	2.91e-01	2.093
279728390	ENSG00000214147	0	RP11-332P22.2	RP11-332P22.2	0	3	n/a	n/a	2.94e-01	2.093
279666422	ENSG00000202031	0	SNORD38A	small nucleolar RNA, C/D box 38A	0	1	n/a	n/a	2.94e-01	2.091
279942507	ENSG00000239718	157129265	HLTF-AS1	HLTF antisense RNA 1 (non-protein coding)	100873945	3	n/a	n/a	2.90e-01	2.091
1087431	ENSG00000039560	25813	RAI14	retinoic acid induced 14	26064	5	n/a	n/a	2.86e-01	2.091
1093186	ENSG00000130508	7791	PXDN	peroxidasin homolog (Drosophila)	7837	2	n/a	n/a	3.15e-01	2.090
280131732	ENSG00000259367	0	RP11-815J21.4	RP11-815J21.4	0	15	n/a	n/a	2.95e-01	2.089
1091611	ENSG00000117461	8437	PIK3R3	phosphoinositide-3-kinase, regulatory subunit 3 (gamma)	8503	1	n/a	n/a	2.90e-01	2.088
279717040	ENSG00000212498	0	SNORD86	small nucleolar RNA, C/D box 86	0	20	n/a	n/a	2.97e-01	2.087
1104173	ENSG00000197119	78939	SLC25A29	solute carrier family 25, member 29	123096	14	n/a	n/a	2.96e-01	2.087
1093320	ENSG00000131149	22954	KIAA0182	KIAA0182	23199	16	n/a	n/a	2.93e-01	2.086
1095014	ENSG00000141314	81544	RHBDL3	rhomboid, veinlet-like 3 (Drosophila)	162494	17	n/a	n/a	2.96e-01	2.085
1091673	ENSG00000118058	4272	MLL	myeloid/lymphoid or mixed-lineage leukemia (trithorax homolog, Drosophila)	4297	11	n/a	n/a	2.98e-01	2.084
279792357	ENSG00000225822	0	UBXN7-AS1	UBXN7 antisense RNA 1 (non-protein coding)	0	3	n/a	n/a	2.97e-01	2.080
279761813	ENSG00000222999	0	AC105247.1	AC105247.1	0	18	n/a	n/a	3.98e-01	2.079
1096125	ENSG00000149328	59826	GLB1L2	galactosidase, beta 1-like 2	89944	11	n/a	n/a	2.94e-01	2.075
279707657	ENSG00000207437	9167	SNORD28	small nucleolar RNA, C/D box 28	9300	11	n/a	n/a	2.97e-01	2.075
1106399	ENSG00000215788	8647	TNFRSF25	tumor necrosis factor receptor superfamily, member 25	8718	1	n/a	n/a	2.94e-01	2.071
280096070	ENSG00000256469	0	RP11-856F16.2	RP11-856F16.2	0	11	n/a	n/a	2.89e-01	2.071
1093262	ENSG00000130818	54927	ZNF426	zinc finger protein 426	79088	19	n/a	n/a	2.95e-01	2.071
279840592	ENSG00000230155	0	RP3-477O4.14	RP3-477O4.14	0	20	n/a	n/a	2.95e-01	2.065
279967014	ENSG00000242540	0	AC010729.1	AC010729.1	0	2	n/a	n/a	2.88e-01	2.064
279939042	ENSG00000239323	0	CTD-2213F21.1	CTD-2213F21.1	0	14	n/a	n/a	3.47e-01	2.063
280091563	ENSG00000255949	0	AP003419.16	AP003419.16	0	11	n/a	n/a	3.03e-01	2.062
1088098	ENSG00000073169	57884	RP3-402G11.5	Selenoprotein O	83642	22	n/a	n/a	2.94e-01	2.062
1092284	ENSG00000123384	4010	LRP1	low density lipoprotein receptor-related protein 1	4035	12	n/a	n/a	3.04e-01	2.062
1102477	ENSG00000183943	5581	PRKX	protein kinase, X-linked	5613	X	n/a	n/a	4.13e-01	2.062
1089314	ENSG00000101057	4579	MYBL2	v-myb myeloblastosis viral oncogene homolog (avian)-like 2	4605	20	n/a	n/a	2.95e-01	2.061
279932855	ENSG00000238369	0	snoU13	Small nucleolar RNA U13	0	5	n/a	n/a	2.88e-01	2.061
1093713	ENSG00000133874	55648	RNF122	ring finger protein 122	79845	8	n/a	n/a	2.84e-01	2.060
1095497	ENSG00000144460	36897	KIAA1486	KIAA1486	57624	2	n/a	n/a	3.05e-01	2.060
1089308	ENSG00000101004	22736	NINL	ninein-like	22981	20	n/a	n/a	2.84e-01	2.060
1103538	ENSG00000188375	133313	H3F3C	H3 histone, family 3C	440093	12	n/a	n/a	2.89e-01	2.060
1095970	ENSG00000148082	32838	SHC3	SHC (Src homology 2 domain containing) transforming protein 3	53358	9	n/a	n/a	3.43e-01	2.059
1100399	ENSG00000173064	93960	C12orf51	chromosome 12 open reading frame 51	283450	12	n/a	n/a	2.97e-01	2.058
1090164	ENSG00000106261	7543	ZKSCAN1	zinc finger with KRAB and SCAN domains 1	7586	7	n/a	n/a	2.88e-01	2.057
279936527	ENSG00000238961	166122	SNORA47	small nucleolar RNA, H/ACA box 47	677828	5	n/a	n/a	2.93e-01	2.056
279698842	ENSG00000205903	0	AC073343.9	AC073343.9	0	7	n/a	n/a	3.36e-01	2.056
280059577	ENSG00000253649	0	RP11-981G7.4	RP11-981G7.4	0	8	n/a	n/a	2.98e-01	2.055
279726195	ENSG00000213959	0	RP5-1100H13.3	RP5-1100H13.3	0	20	n/a	n/a	3.14e-01	2.055
1103210	ENSG00000186960	122797	C14orf23	chromosome 14 open reading frame 23	387978	14	n/a	n/a	2.90e-01	2.054
1105222	ENSG00000204624	36813	PTCHD2	patched domain containing 2	57540	1	n/a	n/a	2.91e-01	2.054
280135369	ENSG00000259568	0	RP13-262C2.2	RP13-262C2.2	0	15	n/a	n/a	2.93e-01	2.052
1104067	ENSG00000196782	34823	MAML3	mastermind-like 3 (Drosophila)	55534	4	n/a	n/a	2.90e-01	2.052
279810244	ENSG00000227370	0	RP4-669P10.19	RP4-669P10.19	0	22	n/a	n/a	2.90e-01	2.052
279913561	ENSG00000236701	0	RP11-549A6.1	RP11-549A6.1	0	9	n/a	n/a	2.98e-01	2.051
279665764	ENSG00000201823	26547	SNORD48	small nucleolar RNA, C/D box 48	26801	6	n/a	n/a	2.64e-01	2.050
279997140	ENSG00000248045	0	AC022098.3	AC022098.3	0	19	n/a	n/a	2.97e-01	2.050
279872050	ENSG00000232931	0	LINC00342	long intergenic non-protein coding RNA 342	0	2	n/a	n/a	2.94e-01	2.049
280087051	ENSG00000255500	0	RP11-347H15.2	RP11-347H15.2	0	11	n/a	n/a	2.89e-01	2.049
279763867	ENSG00000223431	0	MTND6P21	MT-ND6 pseudogene 21	0	21	n/a	n/a	2.90e-01	2.049
279913965	ENSG00000236739	0	RP11-370B11.1	RP11-370B11.1	0	9	n/a	n/a	2.96e-01	2.048
280074375	ENSG00000254682	0	RP11-660L16.2	RP11-660L16.2	0	11	n/a	n/a	3.34e-01	2.048
1109101	ENSG00000243708	0	PLA2G4B	phospholipase A2, group IVB (cytosolic)	0	15	n/a	n/a	3.10e-01	2.047
1102889	ENSG00000185669	109205	SNAI3	snail homolog 3 (Drosophila)	333929	16	n/a	n/a	3.08e-01	2.043
280117679	ENSG00000258559	0	AC005519.4	AC005519.4	0	14	n/a	n/a	2.90e-01	2.042
279836539	ENSG00000229793	0	RP11-190J1.7	RP11-190J1.7	0	10	n/a	n/a	2.89e-01	2.042
280049186	ENSG00000252690	166006	SCARNA15	small Cajal body-specific RNA 15	677778	15	n/a	n/a	3.00e-01	2.040
1101369	ENSG00000178187	94642	ZNF454	zinc finger protein 454	285676	5	n/a	n/a	2.94e-01	2.040
279849088	ENSG00000230903	0	RPL9P8	ribosomal protein L9 pseudogene 8	0	15	n/a	n/a	3.50e-01	2.039
279983232	ENSG00000244250	0	RP1-283E3.8	RP1-283E3.8	0	1	n/a	n/a	2.91e-01	2.039
1094888	ENSG00000140443	3460	IGF1R	insulin-like growth factor 1 receptor	3480	15	n/a	n/a	2.98e-01	2.038
279993146	ENSG00000246451	0	RP11-894P9.1	RP11-894P9.1	0	14	n/a	n/a	2.85e-01	2.036
1102326	ENSG00000183397	1000551	C19orf71	chromosome 19 open reading frame 71	100128569	19	n/a	n/a	3.04e-01	2.035
1101196	ENSG00000177283	8267	FZD8	frizzled family receptor 8	8325	10	n/a	n/a	3.11e-01	2.035
280042970	ENSG00000251790	166027	SCARNA16	small Cajal body-specific RNA 16	677781	17	n/a	n/a	2.96e-01	2.035
1093610	ENSG00000133030	22919	MPRIP	myosin phosphatase Rho interacting protein	23164	17	n/a	n/a	2.84e-01	2.033
280051153	ENSG00000252974	0	AC121334.1	AC121334.1	0	12	n/a	n/a	2.97e-01	2.032
279974587	ENSG00000243389	0	AC012442.5	AC012442.5	0	2	n/a	n/a	3.17e-01	2.031
279881530	ENSG00000233757	0	AC092835.2	AC092835.2	0	2	n/a	n/a	2.94e-01	2.031
1103390	ENSG00000187792	7578	ZNF70	zinc finger protein 70	7621	22	n/a	n/a	2.85e-01	2.030
279977138	ENSG00000243637	0	AC019221.4	AC019221.4	0	2	n/a	n/a	2.69e-01	2.030
1088884	ENSG00000094796	3856	KRT31	keratin 31	3881	17	n/a	n/a	2.83e-01	2.030
1095629	ENSG00000145423	6387	SFRP2	secreted frizzled-related protein 2	6423	4	n/a	n/a	3.16e-01	2.029
279951266	ENSG00000240758	0	RP11-155G14.5	RP11-155G14.5	0	7	n/a	n/a	3.83e-01	2.025
279938356	ENSG00000239246	0	RP11-464D20.2	RP11-464D20.2	0	17	n/a	n/a	3.28e-01	2.025
280044069	ENSG00000251948	0	AC092279.1	AC092279.1	0	19	n/a	n/a	3.48e-01	2.024
1087422	ENSG00000038427	1451	VCAN	versican	1462	5	n/a	n/a	2.97e-01	2.020
279707580	ENSG00000207424	9166	SNORD30	small nucleolar RNA, C/D box 30	9299	11	n/a	n/a	3.85e-01	2.020
1097404	ENSG00000160233	57249	LRRC3	leucine rich repeat containing 3	81543	21	n/a	n/a	3.75e-01	2.019
1099208	ENSG00000167978	23279	SRRM2	serine/arginine repetitive matrix 2	23524	16	n/a	n/a	2.95e-01	2.018
280097769	ENSG00000256663	0	RP11-424C20.2	RP11-424C20.2	0	12	n/a	n/a	2.92e-01	2.017
1097597	ENSG00000161888	80651	SPC24	SPC24, NDC80 kinetochore complex component, homolog (S. cerevisiae)	147841	19	n/a	n/a	2.90e-01	2.012
1089876	ENSG00000104885	58645	DOT1L	DOT1-like, histone H3 methyltransferase (S. cerevisiae)	84444	19	n/a	n/a	2.94e-01	2.011
280116214	ENSG00000258472	0	RP11-192H23.4	Uncharacterized protein	0	17	n/a	n/a	2.90e-01	2.009
1099045	ENSG00000167395	9582	ZNF646	zinc finger protein 646	9726	16	n/a	n/a	2.96e-01	2.007
279888260	ENSG00000234383	0	RP11-518D3.3	RP11-518D3.3	0	1	n/a	n/a	2.98e-01	2.005
1100357	ENSG00000172824	94091	CES4A	carboxylesterase 4A	283848	16	n/a	n/a	2.89e-01	2.005
280133333	ENSG00000259460	0	RP11-128A17.1	RP11-128A17.1	0	15	n/a	n/a	2.95e-01	2.005
279669380	ENSG00000203469	0	RP5-1113E3.3	RP5-1113E3.3	0	1	n/a	n/a	2.98e-01	2.003
279662474	ENSG00000200879	0	SNORD14E	small nucleolar RNA, C/D box 14E	0	11	n/a	n/a	2.89e-01	2.002
1103912	ENSG00000196367	8242	TRRAP	transformation/transcription domain-associated protein	8295	7	n/a	n/a	2.94e-01	1.998
279986172	ENSG00000244535	0	RP1-181J22.1	RP1-181J22.1	0	11	n/a	n/a	2.95e-01	1.998
280098583	ENSG00000256761	0	AL008733.1	AL008733.1	0	1	n/a	n/a	2.93e-01	1.996
279705921	ENSG00000207145	166764	SNORA18	small nucleolar RNA, H/ACA box 18	677805	11	n/a	n/a	3.06e-01	1.996
1094358	ENSG00000137266	40456	SLC22A23	solute carrier family 22, member 23	63027	6	n/a	n/a	2.94e-01	1.995
279745138	ENSG00000216775	181861	RP1-152L7.5	RP1-152L7.5	730101	6	n/a	n/a	2.96e-01	1.994
1102321	ENSG00000183379	152440	SYNDIG1L	synapse differentiation inducing 1-like	646658	14	n/a	n/a	3.11e-01	1.994
279834320	ENSG00000229576	0	AC012309.4	AC012309.4	0	19	n/a	n/a	3.04e-01	1.993
1106354	ENSG00000215475	93989	SIAH3	seven in absentia homolog 3 (Drosophila)	283514	13	n/a	n/a	2.94e-01	1.993
1107166	ENSG00000227051	0	C14orf132	chromosome 14 open reading frame 132	0	14	n/a	n/a	3.16e-01	1.991
1091968	ENSG00000120594	59088	PLXDC2	plexin domain containing 2	84898	10	n/a	n/a	3.09e-01	1.990
279919982	ENSG00000237278	0	RLIMP2	ring finger protein, LIM domain interacting pseudogene 2	0	1	n/a	n/a	2.86e-01	1.990
1098171	ENSG00000164050	5332	PLXNB1	plexin B1	5364	3	n/a	n/a	2.89e-01	1.989
1105863	ENSG00000213462	2071	ERV3-1	endogenous retrovirus group 3, member 1	2086	7	n/a	n/a	2.96e-01	1.989
279928483	ENSG00000237973	0	RP5-857K21.6	RP5-857K21.6	0	1	n/a	n/a	3.05e-01	1.989
1101551	ENSG00000179242	997	CDH4	cadherin 4, type 1, R-cadherin (retinal)	1002	20	n/a	n/a	3.31e-01	1.989
279706936	ENSG00000207311	167371	SNORA61	small nucleolar RNA, H/ACA box 61	677838	1	n/a	n/a	3.26e-01	1.988
1093189	ENSG00000130517	34147	PGPEP1	pyroglutamyl-peptidase I	54858	19	n/a	n/a	2.95e-01	1.988
279665190	ENSG00000201675	0	SNORD32A	small nucleolar RNA, C/D box 32A	0	19	n/a	n/a	3.17e-01	1.986
280135851	ENSG00000259599	0	CTD-2647L4.3	CTD-2647L4.3	0	8	n/a	n/a	2.82e-01	1.985
280055347	ENSG00000253333	0	RP11-497H16.8	RP11-497H16.8	0	5	n/a	n/a	3.45e-01	1.984
1089186	ENSG00000100422	41354	CERK	ceramide kinase	64781	22	n/a	n/a	2.97e-01	1.984
279753773	ENSG00000221420	0	SNORA81	small nucleolar RNA, H/ACA box 81	0	3	n/a	n/a	2.90e-01	1.984
1100487	ENSG00000173480	80627	ZNF417	zinc finger protein 417	147687	19	n/a	n/a	2.87e-01	1.983
1104613	ENSG00000198466	59104	ZNF587	zinc finger protein 587	84914	19	n/a	n/a	2.94e-01	1.983
280120678	ENSG00000258734	0	RP11-112J1.3	RP11-112J1.3	0	14	n/a	n/a	2.87e-01	1.982
1097281	ENSG00000159307	56075	SCUBE1	signal peptide, CUB domain, EGF-like 1	80274	22	n/a	n/a	2.93e-01	1.980
1087694	ENSG00000060718	1292	COL11A1	collagen, type XI, alpha 1	1301	1	n/a	n/a	3.12e-01	1.979
1089081	ENSG00000100139	59547	MICALL1	MICAL-like 1	85377	22	n/a	n/a	2.93e-01	1.979
1090294	ENSG00000107282	317	APBA1	amyloid beta (A4) precursor protein-binding, family A, member 1	320	9	n/a	n/a	2.88e-01	1.976
1102017	ENSG00000182095	58828	TNRC18	trinucleotide repeat containing 18	84629	7	n/a	n/a	3.44e-01	1.976
279893050	ENSG00000234771	94827	RP11-395P17.3	RP11-395P17.3	100289019	9	n/a	n/a	2.94e-01	1.974
1092830	ENSG00000127481	23107	UBR4	ubiquitin protein ligase E3 component n-recognin 4	23352	1	n/a	n/a	2.95e-01	1.973
1105616	ENSG00000205978	36796	NYNRIN	NYN domain and retroviral integrase containing	57523	14	n/a	n/a	2.92e-01	1.971
1087857	ENSG00000066735	25902	KIF26A	kinesin family member 26A	26153	14	n/a	n/a	3.47e-01	1.969
280035466	ENSG00000251184	0	RP11-101E3.5	RP11-101E3.5	0	9	n/a	n/a	3.12e-01	1.969
1103583	ENSG00000188559	36462	RALGAPA2	Ral GTPase activating protein, alpha subunit 2 (catalytic)	57186	20	n/a	n/a	3.25e-01	1.968
1087754	ENSG00000064309	30420	CDON	Cdon homolog (mouse)	50937	11	n/a	n/a	2.99e-01	1.968
1092338	ENSG00000123908	26906	EIF2C2	eukaryotic translation initiation factor 2C, 2	27161	8	n/a	n/a	3.11e-01	1.967
279895312	ENSG00000234961	0	RP11-124N14.3	RP11-124N14.3	0	10	n/a	n/a	2.83e-01	1.967
1099347	ENSG00000168528	110337	SERINC2	serine incorporator 2	347735	1	n/a	n/a	2.91e-01	1.965
1094930	ENSG00000140660	0	RUNDC2A	RUN domain-containing protein 2A	0	16	n/a	n/a	2.84e-01	1.965
1104573	ENSG00000198315	7701	ZNF192	zinc finger protein 192	7745	6	n/a	n/a	2.94e-01	1.964
279711860	ENSG00000211575	1013763	MIR760	microRNA 760	100126348	1	n/a	n/a	3.08e-01	1.963
1094851	ENSG00000140199	9846	SLC12A6	solute carrier family 12 (potassium/chloride transporters), member 6	9990	15	n/a	n/a	3.20e-01	1.961
280071030	ENSG00000254454	0	RCC2P6	regulator of chromosome condensation 2 pseudogene 6	0	11	n/a	n/a	2.92e-01	1.961
1100567	ENSG00000173898	6672	SPTBN2	spectrin, beta, non-erythrocytic 2	6712	11	n/a	n/a	3.28e-01	1.960
1104311	ENSG00000197555	25786	SIPA1L1	signal-induced proliferation-associated 1 like 1	26037	14	n/a	n/a	2.95e-01	1.959
1096983	ENSG00000156959	119574	LHFPL4	lipoma HMGIC fusion partner-like 4	375323	3	n/a	n/a	2.98e-01	1.958
1086887	ENSG00000002587	9813	HS3ST1	heparan sulfate (glucosamine) 3-O-sulfotransferase 1	9957	4	n/a	n/a	2.96e-01	1.956
1087522	ENSG00000049089	1289	COL9A2	collagen, type IX, alpha 2	1298	1	n/a	n/a	3.13e-01	1.954
280041412	ENSG00000251621	0	AC009487.5	AC009487.5	0	2	n/a	n/a	3.03e-01	1.952
1098827	ENSG00000166482	4214	MFAP4	microfibrillar-associated protein 4	4239	17	n/a	n/a	2.84e-01	1.952
1088818	ENSG00000091656	55579	ZFHX4	zinc finger homeobox 4	79776	8	n/a	n/a	2.98e-01	1.948
1106488	ENSG00000220201	1000068	ZGLP1	zinc finger, GATA-like protein 1	100125288	19	n/a	n/a	2.94e-01	1.947
1103991	ENSG00000196576	23407	PLXNB2	plexin B2	23654	22	n/a	n/a	3.03e-01	1.946
1093487	ENSG00000132386	5144	SERPINF1	serpin peptidase inhibitor, clade F (alpha-2 antiplasmin, pigment epithelium derived factor), member 1	5176	17	n/a	n/a	3.23e-01	1.945
279862677	ENSG00000232090	0	AC016724.6	AC016724.6	0	2	n/a	n/a	2.91e-01	1.945
1101817	ENSG00000180900	23268	SCRIB	scribbled homolog (Drosophila)	23513	8	n/a	n/a	2.95e-01	1.943
279995114	ENSG00000247228	0	AC009060.1	AC009060.1	0	16	n/a	n/a	2.92e-01	1.943
1099830	ENSG00000170616	57726	SCRT1	scratch homolog 1, zinc finger protein (Drosophila)	83482	8	n/a	n/a	2.90e-01	1.943
279870161	ENSG00000232754	0	RP1-85F18.6	RP1-85F18.6	0	22	n/a	n/a	3.13e-01	1.941
279662306	ENSG00000200831	0	SNORD36B	small nucleolar RNA, C/D box 36B	0	9	n/a	n/a	2.92e-01	1.941
280133825	ENSG00000259486	0	ZIM2	Zinc finger imprinted 2	0	19	n/a	n/a	3.27e-01	1.940
1097266	ENSG00000159217	10495	IGF2BP1	insulin-like growth factor 2 mRNA binding protein 1	10642	17	n/a	n/a	2.99e-01	1.940
1087761	ENSG00000064547	9046	LPAR2	lysophosphatidic acid receptor 2	9170	19	n/a	n/a	3.03e-01	1.939
279710310	ENSG00000207966	128136	MIR29C	microRNA 29c	407026	1	n/a	n/a	2.85e-01	1.937
1100674	ENSG00000174498	9402	IGDCC3	immunoglobulin superfamily, DCC subclass, member 3	9543	15	n/a	n/a	3.94e-01	1.937
1090428	ENSG00000108465	56080	CDK5RAP3	CDK5 regulatory subunit associated protein 3	80279	17	n/a	n/a	3.09e-01	1.935
280114284	ENSG00000258366	31230	RTEL1	Regulator of telomere elongation helicase 1	51750	20	n/a	n/a	3.08e-01	1.935
1088376	ENSG00000080603	10689	SRCAP	Snf2-related CREBBP activator protein	10847	16	n/a	n/a	2.98e-01	1.934
1087425	ENSG00000039068	994	CDH1	cadherin 1, type 1, E-cadherin (epithelial)	999	16	n/a	n/a	3.23e-01	1.932
279943306	ENSG00000239843	0	AC004866.1	AC004866.1	0	7	n/a	n/a	3.42e-01	1.931
1091856	ENSG00000119737	10778	GPR75	G protein-coupled receptor 75	10936	2	n/a	n/a	2.95e-01	1.930
279665358	ENSG00000201719	167372	SNORD87	small nucleolar RNA, C/D box 87	641648	8	n/a	n/a	3.11e-01	1.927
279709099	ENSG00000207720	0	MIR555	microRNA 555	0	1	n/a	n/a	3.11e-01	1.927
1088781	ENSG00000090924	41420	PLEKHG2	pleckstrin homology domain containing, family G (with RhoGef domain) member 2	64857	19	n/a	n/a	2.99e-01	1.927
1095152	ENSG00000142303	57475	ADAMTS10	ADAM metallopeptidase with thrombospondin type 1 motif, 10	81794	19	n/a	n/a	3.13e-01	1.926
1099426	ENSG00000168887	123225	C2orf68	chromosome 2 open reading frame 68	388969	2	n/a	n/a	3.55e-01	1.926
279656426	ENSG00000199024	0	MIR103A2	microRNA 103a-2	0	20	n/a	n/a	3.12e-01	1.924
1101162	ENSG00000177084	5394	POLE	polymerase (DNA directed), epsilon	5426	12	n/a	n/a	2.94e-01	1.923
280069479	ENSG00000254341	0	SNORD87	SNORD87	0	8	n/a	n/a	3.12e-01	1.921
1095480	ENSG00000144354	58113	CDCA7	cell division cycle associated 7	83879	2	n/a	n/a	3.14e-01	1.920
280106509	ENSG00000257550	157126289	RP11-793H13.3	RP11-793H13.3	100652999	12	n/a	n/a	2.97e-01	1.920
280095428	ENSG00000256392	0	RP11-347I19.3	RP11-347I19.3	0	12	n/a	n/a	2.95e-01	1.920
1088950	ENSG00000097007	22	ABL1	c-abl oncogene 1, non-receptor tyrosine kinase	25	9	n/a	n/a	2.94e-01	1.919
1089404	ENSG00000101412	1857	E2F1	E2F transcription factor 1	1869	20	n/a	n/a	2.96e-01	1.918
280019438	ENSG00000249908	0	CTD-2589H19.4	CTD-2589H19.4	0	5	n/a	n/a	2.90e-01	1.917
279657973	ENSG00000199545	0	5S_rRNA	5S ribosomal RNA	0	5	n/a	n/a	3.03e-01	1.917
1090373	ENSG00000108018	77539	SORCS1	sortilin-related VPS10 domain containing receptor 1	114815	10	n/a	n/a	3.21e-01	1.916
1096578	ENSG00000153266	34368	FEZF2	FEZ family zinc finger 2	55079	3	n/a	n/a	3.11e-01	1.915
1109089	ENSG00000243509	8696	TNFRSF6B	tumor necrosis factor receptor superfamily, member 6b, decoy	8771	20	n/a	n/a	2.90e-01	1.915
1091196	ENSG00000114541	22905	FRMD4B	FERM domain containing 4B	23150	3	n/a	n/a	2.89e-01	1.915
1089943	ENSG00000105221	205	AKT2	v-akt murine thymoma viral oncogene homolog 2	208	19	n/a	n/a	3.04e-01	1.915
1105923	ENSG00000213867	0	RP11-829H16.2	RP11-829H16.2	0	14	n/a	n/a	3.01e-01	1.914
279821554	ENSG00000228417	0	RP11-549L6.3	RP11-549L6.3	0	10	n/a	n/a	2.89e-01	1.913
279704038	ENSG00000206814	0	Y_RNA	Y RNA	0	5	n/a	n/a	3.10e-01	1.912
1104190	ENSG00000197162	80533	ZNF785	zinc finger protein 785	146540	16	n/a	n/a	2.89e-01	1.911
1095347	ENSG00000143515	36474	ATP8B2	ATPase, class I, type 8B, member 2	57198	1	n/a	n/a	2.85e-01	1.911
279760021	ENSG00000222460	0	7SK	7SK RNA	0	20	n/a	n/a	2.94e-01	1.911
1098516	ENSG00000165275	81360	RG9MTD3	RNA (guanine-9-) methyltransferase domain containing 3	158234	9	n/a	n/a	2.97e-01	1.911
279968477	ENSG00000242686	0	RP11-1191J2.2	RP11-1191J2.2	0	4	n/a	n/a	2.85e-01	1.910
279948693	ENSG00000240445	0	AC026271.4	AC026271.4	0	17	n/a	n/a	2.83e-01	1.909
279597156	ENSG00000189423	0	AC015818.9	AC015818.9	0	17	n/a	n/a	2.83e-01	1.909
280093419	ENSG00000256143	0	Z95704.3	Z95704.3	0	4	n/a	n/a	2.89e-01	1.909
279883044	ENSG00000233893	0	RP11-507C10.5	RP11-507C10.5	0	6	n/a	n/a	2.97e-01	1.908
1102633	ENSG00000184634	9824	MED12	mediator complex subunit 12	9968	X	n/a	n/a	2.89e-01	1.908
279759839	ENSG00000222414	0	U2	U2 spliceosomal RNA	0	10	n/a	n/a	3.11e-01	1.908
279934143	ENSG00000238578	0	SNORD4A	small nucleolar RNA, C/D box 4A	0	17	n/a	n/a	2.88e-01	1.906
280048780	ENSG00000252632	0	AC010326.1	AC010326.1	0	19	n/a	n/a	3.31e-01	1.905
1100123	ENSG00000171827	80699	ZNF570	zinc finger protein 570	148268	19	n/a	n/a	2.98e-01	1.905
279665680	ENSG00000201808	6048	SNORA73A	small nucleolar RNA, H/ACA box 73A	6080	1	n/a	n/a	2.86e-01	1.905
279984328	ENSG00000244331	0	CTB-47B8.1	CTB-47B8.1	0	5	n/a	n/a	2.93e-01	1.904
1094411	ENSG00000137571	57476	SLCO5A1	solute carrier organic anion transporter family, member 5A1	81796	8	n/a	n/a	2.85e-01	1.902
1088697	ENSG00000089154	10827	GCN1L1	GCN1 general control of amino-acid synthesis 1-like 1 (yeast)	10985	12	n/a	n/a	2.93e-01	1.901
1098278	ENSG00000164326	9463	CARTPT	CART prepropeptide	9607	5	n/a	n/a	2.71e-01	1.901
279494911	ENSG00000179342	0	GS1-124K5.9	GS1-124K5.9	0	7	n/a	n/a	2.96e-01	1.900
279707713	ENSG00000207445	0	SNORD15B	small nucleolar RNA, C/D box 15B	0	11	n/a	n/a	3.03e-01	1.900
279851873	ENSG00000231165	0	RP11-384P7.3	RP11-384P7.3	0	9	n/a	n/a	2.94e-01	1.899
279636847	ENSG00000198150	1001720	AC135178.1	HCG1985372Uncharacterized proteincDNA FLJ37541 fis, clone BRCAN2026340	100128288	17	n/a	n/a	2.88e-01	1.898
1093255	ENSG00000130787	8906	HIP1R	huntingtin interacting protein 1 related	9026	12	n/a	n/a	2.82e-01	1.898
279794754	ENSG00000226029	0	RP4-798A10.2	RP4-798A10.2	0	1	n/a	n/a	2.94e-01	1.897
279658736	ENSG00000199785	0	SNORA52	small nucleolar RNA, H/ACA box 52	0	11	n/a	n/a	3.11e-01	1.896
1091227	ENSG00000114796	34089	KLHL24	kelch-like 24 (Drosophila)	54800	3	n/a	n/a	2.90e-01	1.895
279997280	ENSG00000248092	0	RP11-159F24.1	RP11-159F24.1	0	5	n/a	n/a	2.89e-01	1.894
278664173	ENSG00000080947	77543	CROCCP3	ciliary rootlet coiled-coil, rootletin pseudogene 3	114819	1	n/a	n/a	3.04e-01	1.893
1108963	ENSG00000240891	90390	PLCXD2	phosphatidylinositol-specific phospholipase C, X domain containing 2	257068	3	n/a	n/a	3.12e-01	1.893
279711853	ENSG00000211574	1013361	MIR770	microRNA 770	768222	14	n/a	n/a	3.49e-01	1.892
279901831	ENSG00000235579	0	AC007283.4	AC007283.4	0	2	n/a	n/a	2.84e-01	1.892
280098956	ENSG00000256825	0	CTD-2140B24.4	CTD-2140B24.4	0	12	n/a	n/a	2.97e-01	1.891
280113929	ENSG00000258325	0	RP4-816N1.6	RP4-816N1.6	0	12	n/a	n/a	2.97e-01	1.891
1103286	ENSG00000187260	110422	WDR86	WD repeat domain 86	349136	7	n/a	n/a	3.74e-01	1.890
1093233	ENSG00000130723	58922	PRRC2B	proline-rich coiled-coil 2B	84726	9	n/a	n/a	2.89e-01	1.890
1096173	ENSG00000149639	80062	KIAA0889	KIAA0889	140710	20	n/a	n/a	2.97e-01	1.890
279853522	ENSG00000231300	0	EZH2P1	enhancer of zeste homolog 2 (Drosophila) pseudogene 1	0	21	n/a	n/a	2.98e-01	1.889
1090154	ENSG00000106133	92068	NSUN5P2	NOP2/Sun domain family, member 5 pseudogene 2	260294	7	n/a	n/a	3.73e-01	1.889
1090444	ENSG00000108557	10585	RAI1	retinoic acid induced 1	10743	17	n/a	n/a	2.93e-01	1.887
1097522	ENSG00000161021	9650	MAML1	mastermind-like 1 (Drosophila)	9794	5	n/a	n/a	3.60e-01	1.886
1097016	ENSG00000157193	7758	LRP8	low density lipoprotein receptor-related protein 8, apolipoprotein e receptor	7804	1	n/a	n/a	3.08e-01	1.886
1087756	ENSG00000064393	28732	HIPK2	homeodomain interacting protein kinase 2	28996	7	n/a	n/a	3.17e-01	1.886
1106640	ENSG00000223547	94287	ZNF844	zinc finger protein 844	284391	19	n/a	n/a	2.91e-01	1.886
1087066	ENSG00000008086	6752	CDKL5	cyclin-dependent kinase-like 5	6792	X	n/a	n/a	2.77e-01	1.885
279723599	ENSG00000213642	0	RP11-561N12.5	RP11-561N12.5	0	7	n/a	n/a	3.05e-01	1.884
1088452	ENSG00000082684	33728	SEMA5B	sema domain, seven thrombospondin repeats (type 1 and type 1-like), transmembrane domain (TM) and short cytoplasmic domain, (semaphorin) 5B	54437	3	n/a	n/a	2.88e-01	1.884
1089112	ENSG00000100241	6271	SBF1	SET binding factor 1	6305	22	n/a	n/a	3.25e-01	1.884
1104232	ENSG00000197321	6800	SVIL	supervillin	6840	10	n/a	n/a	3.19e-01	1.883
279987094	ENSG00000244625	0	CTA-211A9.5	CTA-211A9.5	0	22	n/a	n/a	2.97e-01	1.883
1094884	ENSG00000140400	4098	MAN2C1	mannosidase, alpha, class 2C, member 1	4123	15	n/a	n/a	2.93e-01	1.882
1095206	ENSG00000142700	40593	DMRTA2	DMRT-like family A2	63950	1	n/a	n/a	2.93e-01	1.882
1101234	ENSG00000177463	7139	NR2C2	nuclear receptor subfamily 2, group C, member 2	7182	3	n/a	n/a	2.89e-01	1.882
279579264	ENSG00000187953	134310	PMS2CL	PMS2 C-terminal like pseudogene	441194	7	n/a	n/a	2.98e-01	1.882
280081033	ENSG00000255103	151558	KIAA0754	KIAA0754	643314	1	n/a	n/a	3.01e-01	1.882
1099715	ENSG00000170153	36757	RNF150	ring finger protein 150	57484	4	n/a	n/a	2.86e-01	1.882
279947078	ENSG00000240275	0	AC114489.1	AC114489.1	0	1	n/a	n/a	4.12e-01	1.881
1093924	ENSG00000135097	4414	MSI1	musashi homolog 1 (Drosophila)	4440	12	n/a	n/a	2.91e-01	1.881
280021880	ENSG00000250091	0	DNAH10OS	dynein, axonemal, heavy chain 10 opposite strand	0	12	n/a	n/a	3.03e-01	1.880
1092953	ENSG00000128602	6568	SMO	smoothened, frizzled family receptor	6608	7	n/a	n/a	2.99e-01	1.880
280116676	ENSG00000258504	0	RP11-638I2.6	RP11-638I2.6	0	14	n/a	n/a	3.11e-01	1.878
1105023	ENSG00000204138	41822	PHACTR4	phosphatase and actin regulator 4	65979	1	n/a	n/a	2.90e-01	1.878
1101400	ENSG00000178385	123258	PLEKHM3	pleckstrin homology domain containing, family M, member 3	389072	2	n/a	n/a	2.82e-01	1.878
1089430	ENSG00000101493	9514	ZNF516	zinc finger protein 516	9658	18	n/a	n/a	2.90e-01	1.877
279755215	ENSG00000221676	1017094	RNU6ATAC	RNA, U6atac small nuclear (U12-dependent splicing)	100151684	9	n/a	n/a	2.87e-01	1.876
1100428	ENSG00000173209	79450	AHSA2	AHA1, activator of heat shock 90kDa protein ATPase homolog 2 (yeast)	130872	2	n/a	n/a	2.98e-01	1.874
1092988	ENSG00000128881	80493	TTBK2	tau tubulin kinase 2	146057	15	n/a	n/a	3.11e-01	1.874
279728552	ENSG00000214181	0	DDX6P2	DEAD (Asp-Glu-Ala-Asp) box polypeptide 6 pseudogene 2	0	13	n/a	n/a	3.11e-01	1.874
1095080	ENSG00000141622	149622	RNF165	ring finger protein 165	494470	18	n/a	n/a	3.13e-01	1.873
280051692	ENSG00000253051	0	SNORA31	Small nucleolar RNA SNORA31	0	13	n/a	n/a	2.95e-01	1.873
1099123	ENSG00000167693	40960	NXN	nucleoredoxin	64359	17	n/a	n/a	2.83e-01	1.871
1096302	ENSG00000151208	9106	DLG5	discs, large homolog 5 (Drosophila)	9231	10	n/a	n/a	2.89e-01	1.871
1089361	ENSG00000101236	11077	RNF24	ring finger protein 24	11237	20	n/a	n/a	2.95e-01	1.871
280049249	ENSG00000252699	0	SNORA21	Small nucleolar RNA SNORA21	0	17	n/a	n/a	4.00e-01	1.869
1096018	ENSG00000148400	4820	NOTCH1	notch 1	4851	9	n/a	n/a	2.96e-01	1.868
1088144	ENSG00000074657	34494	ZNF532	zinc finger protein 532	55205	18	n/a	n/a	2.91e-01	1.867
1097073	ENSG00000157657	77643	ZNF618	zinc finger protein 618	114991	9	n/a	n/a	2.94e-01	1.867
279887855	ENSG00000234345	0	LL0XNC01-116E7.1	LL0XNC01-116E7.1	0	X	n/a	n/a	2.89e-01	1.866
1089986	ENSG00000105397	7254	TYK2	tyrosine kinase 2	7297	19	n/a	n/a	2.90e-01	1.865
1096425	ENSG00000152117	80925	AC093838.4	AC093838.4	150776	2	n/a	n/a	2.97e-01	1.864
1088862	ENSG00000092847	26271	EIF2C1	eukaryotic translation initiation factor 2C, 1	26523	1	n/a	n/a	2.98e-01	1.864
279998362	ENSG00000248168	0	AC138028.2	AC138028.2	0	16	n/a	n/a	3.05e-01	1.864
1101161	ENSG00000177082	59132	WDR73	WD repeat domain 73	84942	15	n/a	n/a	2.90e-01	1.863
1088159	ENSG00000075043	3760	KCNQ2	potassium voltage-gated channel, KQT-like subfamily, member 2	3785	20	n/a	n/a	2.83e-01	1.861
1092341	ENSG00000123975	1155	CKS2	CDC28 protein kinase regulatory subunit 2	1164	9	n/a	n/a	3.16e-01	1.860
279991745	ENSG00000246015	0	AC010332.1	AC010332.1	0	19	n/a	n/a	2.89e-01	1.860
280059406	ENSG00000253641	0	RP11-981G7.2	RP11-981G7.2	0	8	n/a	n/a	3.04e-01	1.860
1087622	ENSG00000055609	37322	MLL3	myeloid/lymphoid or mixed-lineage leukemia 3	58508	7	n/a	n/a	3.03e-01	1.860
1103171	ENSG00000186812	58517	ZNF397	zinc finger protein 397	84307	18	n/a	n/a	3.20e-01	1.860
1101565	ENSG00000179331	34023	RAB39	RAB39, member RAS oncogene family	54734	11	n/a	n/a	2.89e-01	1.859
1102074	ENSG00000182319	81278	PRAGMIN	Tyrosine-protein kinase SgK223	157285	8	n/a	n/a	2.88e-01	1.859
279712233	ENSG00000211643	0	IGLV5-52	immunoglobulin lambda variable 5-52	0	22	n/a	n/a	3.64e-01	1.859
1100121	ENSG00000171823	80390	FBXL14	F-box and leucine-rich repeat protein 14	144699	12	n/a	n/a	2.94e-01	1.859
1089466	ENSG00000101871	4256	MID1	midline 1 (Opitz/BBB syndrome)	4281	X	n/a	n/a	2.89e-01	1.858
1095247	ENSG00000143126	1939	CELSR2	cadherin, EGF LAG seven-pass G-type receptor 2 (flamingo homolog, Drosophila)	1952	1	n/a	n/a	2.95e-01	1.856
280010958	ENSG00000249233	0	ZNF154	ZNF154	0	19	n/a	n/a	2.94e-01	1.856
1101646	ENSG00000179909	7666	ZNF154	zinc finger protein 154	7710	19	n/a	n/a	2.93e-01	1.856
279815843	ENSG00000227898	0	RP13-100B2.4	RP13-100B2.4	0	9	n/a	n/a	3.17e-01	1.855
1089060	ENSG00000100077	154	ADRBK2	adrenergic, beta, receptor kinase 2	157	22	n/a	n/a	2.84e-01	1.855
279936408	ENSG00000238942	0	snR39B	Small nucleolar RNA snR39B	0	3	n/a	n/a	2.84e-01	1.854
279849163	ENSG00000230910	0	RP3-525N10.2	RP3-525N10.2	0	6	n/a	n/a	2.97e-01	1.854
280091123	ENSG00000255886	0	RP11-196H14.2	RP11-196H14.2	0	12	n/a	n/a	3.19e-01	1.853
279832585	ENSG00000229413	0	AC018638.1	AC018638.1	0	7	n/a	n/a	3.09e-01	1.852
1105967	ENSG00000214021	25889	TTLL3	tubulin tyrosine ligase-like family, member 3	26140	3	n/a	n/a	2.95e-01	1.852
279785745	ENSG00000225264	0	AC007255.7	AC007255.7	0	7	n/a	n/a	2.83e-01	1.852
279801463	ENSG00000226628	0	RP1-283E3.4	RP1-283E3.4	0	1	n/a	n/a	2.95e-01	1.852
279996191	ENSG00000247679	0	RP11-1277A3.1	RP11-1277A3.1	0	5	n/a	n/a	3.04e-01	1.852
1096038	ENSG00000148600	60149	CDHR1	cadherin-related family member 1	92211	10	n/a	n/a	3.01e-01	1.852
1096110	ENSG00000149256	25760	ODZ4	odz, odd Oz/ten-m homolog 4 (Drosophila)	26011	11	n/a	n/a	2.88e-01	1.852
1099856	ENSG00000170776	11054	AKAP13	A kinase (PRKA) anchor protein 13	11214	15	n/a	n/a	2.93e-01	1.852
1093681	ENSG00000133624	55772	ZNF767	zinc finger family member 767	79970	7	n/a	n/a	3.24e-01	1.851
1088040	ENSG00000071894	29629	CPSF1	cleavage and polyadenylation specific factor 1, 160kDa	29894	8	n/a	n/a	3.17e-01	1.851
280079048	ENSG00000254995	0	STX16-NPEPL1	STX16-NPEPL1 readthrough (non-protein coding)	0	20	n/a	n/a	2.95e-01	1.850
1097362	ENSG00000160072	58092	ATAD3B	ATPase family, AAA domain containing 3B	83858	1	n/a	n/a	2.90e-01	1.850
280039163	ENSG00000251469	0	AC099668.5	AC099668.5	0	3	n/a	n/a	2.97e-01	1.849
1094522	ENSG00000138083	6460	SIX3	SIX homeobox 3	6496	2	n/a	n/a	3.31e-01	1.849
1088644	ENSG00000088305	1777	DNMT3B	DNA (cytosine-5-)-methyltransferase 3 beta	1789	20	n/a	n/a	2.86e-01	1.849
1092377	ENSG00000124181	5303	PLCG1	phospholipase C, gamma 1	5335	20	n/a	n/a	2.94e-01	1.848
280091263	ENSG00000255906	0	RP11-522N14.1	RP11-522N14.1	0	12	n/a	n/a	3.16e-01	1.847
279863498	ENSG00000232157	0	RP1-187N21.2	RP1-187N21.2	0	6	n/a	n/a	2.83e-01	1.847
280135393	ENSG00000259570	0	RP11-671M22.4	RP11-671M22.4	0	15	n/a	n/a	3.05e-01	1.846
1105859	ENSG00000213420	85812	GPC2	glypican 2	221914	7	n/a	n/a	2.88e-01	1.846
1087322	ENSG00000026036	0	RTEL1	regulator of telomere elongation helicase 1	0	20	n/a	n/a	3.11e-01	1.846
1095750	ENSG00000146247	34312	PHIP	pleckstrin homology domain interacting protein	55023	6	n/a	n/a	3.02e-01	1.845
280131744	ENSG00000259368	0	RP11-64K12.4	RP11-64K12.4	0	15	n/a	n/a	3.05e-01	1.844
280004714	ENSG00000248683	0	AC026271.1	AC026271.1	0	17	n/a	n/a	2.83e-01	1.842
280137538	ENSG00000259715	0	CTD-3110H11.1	CTD-3110H11.1	0	15	n/a	n/a	3.09e-01	1.841
1088774	ENSG00000090776	1934	EFNB1	ephrin-B1	1947	X	n/a	n/a	2.93e-01	1.839
1088171	ENSG00000075240	22906	GRAMD4	GRAM domain containing 4	23151	22	n/a	n/a	2.88e-01	1.839
280061257	ENSG00000253744	0	AC025442.3	AC025442.3	0	5	n/a	n/a	3.46e-01	1.838
1089707	ENSG00000103489	40764	XYLT1	xylosyltransferase I	64131	16	n/a	n/a	3.31e-01	1.836
279956340	ENSG00000241376	0	AL606830.1	AL606830.1	0	6	n/a	n/a	3.28e-01	1.833
1108151	ENSG00000233327	85654	AC107983.1	AC107983.1	220594	17	n/a	n/a	3.01e-01	1.832
280046722	ENSG00000252331	0	AP002812.1	AP002812.1	0	11	n/a	n/a	3.23e-01	1.832
279893089	ENSG00000234773	0	CTD-2666L21.1	CTD-2666L21.1	0	19	n/a	n/a	2.96e-01	1.832
279941868	ENSG00000239652	0	AC091736.10	AC091736.10	0	7	n/a	n/a	3.21e-01	1.831
1092851	ENSG00000127603	23254	MACF1	microtubule-actin crosslinking factor 1	23499	1	n/a	n/a	3.15e-01	1.830
1092273	ENSG00000123307	37191	NEUROD4	neurogenic differentiation 4	58158	12	n/a	n/a	3.03e-01	1.829
1094024	ENSG00000135596	41353	MICAL1	microtubule associated monoxygenase, calponin and LIM domain containing 1	64780	6	n/a	n/a	2.83e-01	1.829
1097658	ENSG00000162337	4016	LRP5	low density lipoprotein receptor-related protein 5	4041	11	n/a	n/a	2.98e-01	1.829
279782317	ENSG00000224946	0	AC007312.3	AC007312.3	0	7	n/a	n/a	2.85e-01	1.829
279902696	ENSG00000235663	0	C6orf26-AS1	C6orf26 antisense RNA 1 (non-protein coding)	0	6	n/a	n/a	2.97e-01	1.828
1098188	ENSG00000164082	2895	GRM2	glutamate receptor, metabotropic 2	2912	3	n/a	n/a	3.09e-01	1.828
1102950	ENSG00000185920	5695	PTCH1	patched 1	5727	9	n/a	n/a	2.91e-01	1.828
280122597	ENSG00000258843	0	RP11-286O18.1	RP11-286O18.1	0	14	n/a	n/a	2.95e-01	1.827
1089600	ENSG00000102886	54992	GDPD3	glycerophosphodiester phosphodiesterase domain containing 3	79153	16	n/a	n/a	3.95e-01	1.826
1101294	ENSG00000177728	9628	KIAA0195	KIAA0195	9772	17	n/a	n/a	2.92e-01	1.826
280049900	ENSG00000252793	0	5S_rRNA	5S ribosomal RNA	0	5	n/a	n/a	3.13e-01	1.826
280030631	ENSG00000250796	0	RP11-723O4.3	RP11-723O4.3	0	3	n/a	n/a	2.89e-01	1.825
1086999	ENSG00000006432	4268	MAP3K9	mitogen-activated protein kinase kinase kinase 9	4293	14	n/a	n/a	2.97e-01	1.825
1103985	ENSG00000196557	8833	CACNA1H	calcium channel, voltage-dependent, T type, alpha 1H subunit	8912	16	n/a	n/a	3.09e-01	1.824
1091641	ENSG00000117616	36313	C1orf63	chromosome 1 open reading frame 63	57035	1	n/a	n/a	3.13e-01	1.824
1101114	ENSG00000176887	6624	SOX11	SRY (sex determining region Y)-box 11	6664	2	n/a	n/a	2.98e-01	1.823
1106103	ENSG00000214548	34673	MEG3	maternally expressed 3 (non-protein coding)	55384	14	n/a	n/a	3.33e-01	1.822
1104335	ENSG00000197608	94277	ZNF841	zinc finger protein 841	284371	19	n/a	n/a	3.14e-01	1.822
279716487	ENSG00000212367	0	U3	Small nucleolar RNA U3	0	18	n/a	n/a	2.88e-01	1.821
279702932	ENSG00000206624	0	U1	U1 spliceosomal RNA	0	5	n/a	n/a	2.90e-01	1.821
1095319	ENSG00000143409	35082	FAM63A	family with sequence similarity 63, member A	55793	1	n/a	n/a	2.95e-01	1.821
279904764	ENSG00000235875	0	ARHGEF7-AS2	ARHGEF7 antisense RNA 2 (non-protein coding)	0	13	n/a	n/a	2.86e-01	1.820
1107456	ENSG00000228804	1015878	RP11-211G3.3	Uncharacterized protein	100131635	3	n/a	n/a	3.13e-01	1.820
1090807	ENSG00000111602	8835	TIMELESS	timeless homolog (Drosophila)	8914	12	n/a	n/a	2.93e-01	1.819
1095076	ENSG00000141577	22749	AZI1	5-azacytidine induced 1	22994	17	n/a	n/a	3.29e-01	1.819
279840858	ENSG00000230183	0	RP11-81G24.1	RP11-81G24.1	0	15	n/a	n/a	2.96e-01	1.815
1094813	ENSG00000139880	41004	CDH24	cadherin 24, type 2	64403	14	n/a	n/a	2.93e-01	1.814
1098910	ENSG00000166851	5315	PLK1	polo-like kinase 1	5347	16	n/a	n/a	2.93e-01	1.813
279874897	ENSG00000233175	0	AC138150.4	AC138150.4	0	17	n/a	n/a	2.90e-01	1.811
1091234	ENSG00000114857	4789	NKTR	natural killer-tumor recognition sequence	4820	3	n/a	n/a	2.94e-01	1.811
279935625	ENSG00000238820	0	HAR1F	Human accelerated region 1F	0	20	n/a	n/a	2.90e-01	1.810
1098176	ENSG00000164061	8848	BSN	bassoon (presynaptic cytomatrix protein)	8927	3	n/a	n/a	2.97e-01	1.809
279837316	ENSG00000229863	0	RP11-157F20.1	RP11-157F20.1	0	3	n/a	n/a	3.11e-01	1.809
279717523	ENSG00000212607	0	SNORA45	small nucleolar RNA, H/ACA box 45	0	11	n/a	n/a	3.03e-01	1.808
1089730	ENSG00000103657	8846	HERC1	hect (homologous to the E6-AP (UBE3A) carboxyl terminus) domain and RCC1 (CHC1)-like domain (RLD) 1	8925	15	n/a	n/a	3.04e-01	1.808
279980954	ENSG00000243993	0	RP11-14D22.2	RP11-14D22.2	0	3	n/a	n/a	2.86e-01	1.808
1096638	ENSG00000153944	79007	MSI2	musashi homolog 2 (Drosophila)	124540	17	n/a	n/a	3.03e-01	1.807
1104665	ENSG00000198625	4169	MDM4	Mdm4 p53 binding protein homolog (mouse)	4194	1	n/a	n/a	2.97e-01	1.806
279958147	ENSG00000241572	0	PRICKLE2-AS1	PRICKLE2 antisense RNA 1 (non-protein coding)	0	3	n/a	n/a	2.99e-01	1.806
1088537	ENSG00000085552	36822	IGSF9	immunoglobulin superfamily, member 9	57549	1	n/a	n/a	2.88e-01	1.805
1100465	ENSG00000173376	55428	NDNF	neuron-derived neurotrophic factor	79625	4	n/a	n/a	3.20e-01	1.805
279734033	ENSG00000214832	0	AC008088.2	AC008088.2	0	17	n/a	n/a	3.00e-01	1.804
1088154	ENSG00000074855	36992	ANO8	anoctamin 8	57719	19	n/a	n/a	2.67e-01	1.803
1098758	ENSG00000166250	55630	CLMP	CXADR-like membrane protein	79827	11	n/a	n/a	2.98e-01	1.803
1093106	ENSG00000129993	859	CBFA2T3	core-binding factor, runt domain, alpha subunit 2; translocated to, 3	863	16	n/a	n/a	3.00e-01	1.801
1096775	ENSG00000155052	79385	CNTNAP5	contactin associated protein-like 5	129684	2	n/a	n/a	2.83e-01	1.801
279717194	ENSG00000212536	0	5S_rRNA	5S ribosomal RNA	0	20	n/a	n/a	2.96e-01	1.801
279665904	ENSG00000201865	181356	SNORD50B	small nucleolar RNA, C/D box 50B	692088	6	n/a	n/a	2.96e-01	1.800
1097798	ENSG00000162849	34372	KIF26B	kinesin family member 26B	55083	1	n/a	n/a	3.49e-01	1.800
279814033	ENSG00000227741	0	RP11-536C5.7	RP11-536C5.7	0	1	n/a	n/a	3.42e-01	1.799
280078421	ENSG00000254963	0	CTD-2562J17.9	CTD-2562J17.9	0	11	n/a	n/a	2.94e-01	1.799
1095909	ENSG00000147488	9561	ST18	suppression of tumorigenicity 18 (breast carcinoma) (zinc finger protein)	9705	8	n/a	n/a	3.12e-01	1.799
1095266	ENSG00000143190	5419	POU2F1	POU class 2 homeobox 1	5451	1	n/a	n/a	3.04e-01	1.799
279891170	ENSG00000234630	0	LL22NC03-2H8.4	LL22NC03-2H8.4	0	22	n/a	n/a	3.03e-01	1.798
1092848	ENSG00000127586	40565	CHTF18	CTF18, chromosome transmission fidelity factor 18 homolog (S. cerevisiae)	63922	16	n/a	n/a	2.84e-01	1.797
1098955	ENSG00000166987	77509	MBD6	methyl-CpG binding domain protein 6	114785	12	n/a	n/a	2.96e-01	1.797
1104348	ENSG00000197653	83407	DNAH10	dynein, axonemal, heavy chain 10	196385	12	n/a	n/a	2.84e-01	1.796
1089654	ENSG00000103168	8894	TAF1C	TATA box binding protein (TBP)-associated factor, RNA polymerase I, C, 110kDa	9013	16	n/a	n/a	3.01e-01	1.796
279955279	ENSG00000241269	0	AC093620.5	AC093620.5	0	7	n/a	n/a	2.86e-01	1.796
1093842	ENSG00000134595	6618	SOX3	SRY (sex determining region Y)-box 3	6658	X	n/a	n/a	2.93e-01	1.795
1099154	ENSG00000167771	93899	RCOR2	REST corepressor 2	283248	11	n/a	n/a	3.14e-01	1.795
1091524	ENSG00000116809	7665	ZBTB17	zinc finger and BTB domain containing 17	7709	1	n/a	n/a	3.11e-01	1.794
1103441	ENSG00000187990	8281	HIST1H2BG	histone cluster 1, H2bg	8339	6	n/a	n/a	3.30e-01	1.793
279804599	ENSG00000226890	0	LA16c-395F10.1	LA16c-395F10.1	0	16	n/a	n/a	2.88e-01	1.793
1108342	ENSG00000234616	0	JRK	jerky homolog (mouse)	0	8	n/a	n/a	3.11e-01	1.793
279802530	ENSG00000226721	0	EEF1DP2	eukaryotic translation elongation factor 1 delta pseudogene 2	0	9	n/a	n/a	3.05e-01	1.793
279657154	ENSG00000199293	0	SNORA21	small nucleolar RNA, H/ACA box 21	0	17	n/a	n/a	2.91e-01	1.793
278998202	ENSG00000131797	1001774	KIAA0664L3	KIAA0664-like 3	100132341	16	n/a	n/a	3.24e-01	1.790
279802091	ENSG00000226686	0	AC012309.5	AC012309.5	0	19	n/a	n/a	3.04e-01	1.789
1088211	ENSG00000076108	11016	BAZ2A	bromodomain adjacent to zinc finger domain, 2A	11176	12	n/a	n/a	2.94e-01	1.789
1096774	ENSG00000155034	55830	FBXL18	F-box and leucine-rich repeat protein 18	80028	7	n/a	n/a	3.04e-01	1.787
1099452	ENSG00000168970	1016985	JMJD7-PLA2G4B	JMJD7-PLA2G4B readthrough	100137049	15	n/a	n/a	3.16e-01	1.787
1097235	ENSG00000159023	2020	EPB41	erythrocyte membrane protein band 4.1 (elliptocytosis 1, RH-linked)	2035	1	n/a	n/a	3.09e-01	1.786
1104706	ENSG00000198728	8784	LDB1	LIM domain binding 1	8861	10	n/a	n/a	3.83e-01	1.786
280017727	ENSG00000249784	0	SCARNA22	small Cajal body-specific RNA 22	0	4	n/a	n/a	3.03e-01	1.785
280044475	ENSG00000252006	0	SCARNA23	Small Cajal body specific RNA 23	0	4	n/a	n/a	3.04e-01	1.785
1104357	ENSG00000197697	8286	HIST1H2BE	histone cluster 1, H2be	8344	6	n/a	n/a	2.95e-01	1.785
1108731	ENSG00000237240	0	U47924.25	Uncharacterized protein	0	12	n/a	n/a	2.88e-01	1.784
1097971	ENSG00000163482	26893	STK36	serine/threonine kinase 36	27148	2	n/a	n/a	3.76e-01	1.783
1101502	ENSG00000178999	9088	AURKB	aurora kinase B	9212	17	n/a	n/a	2.95e-01	1.782
280108853	ENSG00000257800	0	RP11-287D1.1	RP11-287D1.1	0	2	n/a	n/a	3.11e-01	1.782
1103717	ENSG00000189056	5617	RELN	reelin	5649	7	n/a	n/a	3.29e-01	1.781
280090057	ENSG00000255773	0	RP11-566K11.1	RP11-566K11.1	0	16	n/a	n/a	2.85e-01	1.780
279885834	ENSG00000234149	0	RP11-77G23.2	RP11-77G23.2	0	10	n/a	n/a	3.39e-01	1.780
279785363	ENSG00000225234	0	AC114810.5	AC114810.5	0	2	n/a	n/a	2.92e-01	1.779
280119417	ENSG00000258663	0	RP11-123M6.2	RP11-123M6.2	0	14	n/a	n/a	2.72e-01	1.778
1103634	ENSG00000188747	10653	NOXA1	NADPH oxidase activator 1	10811	9	n/a	n/a	2.94e-01	1.778
1093076	ENSG00000129646	58285	QRICH2	glutamine rich 2	84074	17	n/a	n/a	2.94e-01	1.777
1100775	ENSG00000175063	10907	UBE2C	ubiquitin-conjugating enzyme E2C	11065	20	n/a	n/a	2.83e-01	1.777
1089013	ENSG00000099899	26782	TRMT2A	TRM2 tRNA methyltransferase 2 homolog A (S. cerevisiae)	27037	22	n/a	n/a	2.89e-01	1.777
1103337	ENSG00000187609	34221	EXD3	exonuclease 3'-5' domain containing 3	54932	9	n/a	n/a	2.97e-01	1.776
279662957	ENSG00000201035	0	5S_rRNA	5S ribosomal RNA	0	19	n/a	n/a	2.87e-01	1.775
1092235	ENSG00000122965	9760	RBM19	RNA binding motif protein 19	9904	12	n/a	n/a	2.83e-01	1.775
1096573	ENSG00000153234	4898	NR4A2	nuclear receptor subfamily 4, group A, member 2	4929	2	n/a	n/a	3.05e-01	1.774
279810636	ENSG00000227409	0	RP4-765A10.2	RP4-765A10.2	0	1	n/a	n/a	3.25e-01	1.774
1092686	ENSG00000126003	5294	PLAGL2	pleiomorphic adenoma gene-like 2	5326	20	n/a	n/a	2.89e-01	1.773
1103437	ENSG00000187961	109679	KLHL17	kelch-like 17 (Drosophila)	339451	1	n/a	n/a	2.89e-01	1.773
1101419	ENSG00000178502	34464	KLHL11	kelch-like 11 (Drosophila)	55175	17	n/a	n/a	2.82e-01	1.773
1097715	ENSG00000162572	6304	SCNN1D	sodium channel, nonvoltage-gated 1, delta	6339	1	n/a	n/a	2.98e-01	1.773
279704836	ENSG00000206956	26546	SNORD49A	small nucleolar RNA, C/D box 49A	26800	17	n/a	n/a	2.72e-01	1.771
1100558	ENSG00000173852	23088	DPY19L1	dpy-19-like 1 (C. elegans)	23333	7	n/a	n/a	2.94e-01	1.770
1098553	ENSG00000165474	2690	GJB2	gap junction protein, beta 2, 26kDa	2706	13	n/a	n/a	2.73e-01	1.770
280003454	ENSG00000248592	157124207	TMEM110-MUSTN1	TMEM110-MUSTN1 readthrough	100526772	3	n/a	n/a	3.67e-01	1.769
1093421	ENSG00000131899	3971	LLGL1	lethal giant larvae homolog 1 (Drosophila)	3996	17	n/a	n/a	2.95e-01	1.769
1087825	ENSG00000065923	58877	SLC9A7	solute carrier family 9 (sodium/hydrogen exchanger), member 7	84679	X	n/a	n/a	2.93e-01	1.769
280086496	ENSG00000255453	0	AP000640.8	AP000640.8	0	11	n/a	n/a	2.95e-01	1.768
1097143	ENSG00000158258	40717	CLSTN2	calsyntenin 2	64084	3	n/a	n/a	3.30e-01	1.767
1097048	ENSG00000157456	9010	CCNB2	cyclin B2	9133	15	n/a	n/a	2.98e-01	1.767
1092731	ENSG00000126500	23522	FLRT1	fibronectin leucine rich transmembrane protein 1	23769	11	n/a	n/a	3.23e-01	1.766
1106678	ENSG00000223796	0	AC009041.2	AC009041.2	0	16	n/a	n/a	2.94e-01	1.765
280133978	ENSG00000259495	0	RP11-210M15.2	RP11-210M15.2	0	15	n/a	n/a	2.90e-01	1.765
1097639	ENSG00000162129	57272	CLPB	ClpB caseinolytic peptidase B homolog (E. coli)	81570	11	n/a	n/a	3.00e-01	1.764
279826323	ENSG00000228844	0	RP11-467I20.3	RP11-467I20.3	0	1	n/a	n/a	3.19e-01	1.761
279982126	ENSG00000244124	0	ATP1B3-AS1	ATP1B3 antisense RNA 1 (non-protein coding)	0	3	n/a	n/a	2.93e-01	1.760
280036524	ENSG00000251279	0	CTC-436P18.1	CTC-436P18.1	0	5	n/a	n/a	3.23e-01	1.758
279845009	ENSG00000230530	0	RP11-697K23.1	RP11-697K23.1	0	3	n/a	n/a	2.90e-01	1.758
279734845	ENSG00000214917	0	RP11-53I6.1	RP11-53I6.1	0	18	n/a	n/a	3.28e-01	1.757
279901592	ENSG00000235554	0	AC005822.1	AC005822.1	0	17	n/a	n/a	3.15e-01	1.757
1102479	ENSG00000183960	79462	KCNH8	potassium voltage-gated channel, subfamily H (eag-related), member 8	131096	3	n/a	n/a	2.96e-01	1.757
1088583	ENSG00000086758	9930	HUWE1	HECT, UBA and WWE domain containing 1	10075	X	n/a	n/a	3.01e-01	1.756
1087046	ENSG00000007350	8224	TKTL1	transketolase-like 1	8277	X	n/a	n/a	3.35e-01	1.756
279658085	ENSG00000199574	0	SNORD18C	small nucleolar RNA, C/D box 18C	0	15	n/a	n/a	2.94e-01	1.756
279729685	ENSG00000214301	0	RP11-91K8.4	RP11-91K8.4	0	3	n/a	n/a	2.86e-01	1.756
1096471	ENSG00000152454	10027	ZNF256	zinc finger protein 256	10172	19	n/a	n/a	3.83e-01	1.756
1102461	ENSG00000183853	34532	KIRREL	kin of IRRE like (Drosophila)	55243	1	n/a	n/a	2.95e-01	1.756
1087802	ENSG00000065457	23290	ADAT1	adenosine deaminase, tRNA-specific 1	23536	16	n/a	n/a	3.17e-01	1.755
1098526	ENSG00000165323	78776	FAT3	FAT tumor suppressor homolog 3 (Drosophila)	120114	11	n/a	n/a	2.83e-01	1.755
279809733	ENSG00000227323	0	RP11-443A13.3	RP11-443A13.3	0	10	n/a	n/a	3.34e-01	1.754
1091157	ENSG00000114126	6987	TFDP2	transcription factor Dp-2 (E2F dimerization partner 2)	7029	3	n/a	n/a	2.98e-01	1.754
280008253	ENSG00000248980	0	RP11-87F15.2	RP11-87F15.2	0	4	n/a	n/a	3.12e-01	1.753
280095940	ENSG00000256448	0	RP11-809N8.4	RP11-809N8.4	0	11	n/a	n/a	2.97e-01	1.753
1097619	ENSG00000161996	83472	WDR90	WD repeat domain 90	197335	16	n/a	n/a	2.96e-01	1.753
1097716	ENSG00000162576	33878	MXRA8	matrix-remodelling associated 8	54587	1	n/a	n/a	2.97e-01	1.752
1088130	ENSG00000074219	8402	TEAD2	TEA domain family member 2	8463	19	n/a	n/a	2.95e-01	1.752
279781493	ENSG00000224883	0	CTA-250D10.19	CTA-250D10.19	0	22	n/a	n/a	3.20e-01	1.752
279997043	ENSG00000248017	0	AC026449.1	AC026449.1	0	5	n/a	n/a	2.94e-01	1.750
1090818	ENSG00000111664	2767	GNB3	guanine nucleotide binding protein (G protein), beta polypeptide 3	2784	12	n/a	n/a	2.94e-01	1.750
280059971	ENSG00000253677	0	UBE2HP1	ubiquitin-conjugating enzyme E2H pseudogene 1	0	8	n/a	n/a	2.88e-01	1.750
1097004	ENSG00000157106	22804	SMG1	smg-1 homolog, phosphatidylinositol 3-kinase-related kinase (C. elegans)	23049	16	n/a	n/a	3.10e-01	1.749
279656832	ENSG00000199179	128001	MIRLET7I	microRNA let-7i	406891	12	n/a	n/a	3.10e-01	1.749
279664497	ENSG00000201496	0	7SK	7SK RNA	0	4	n/a	n/a	2.98e-01	1.749
279661298	ENSG00000200534	0	SNORA33	small nucleolar RNA, H/ACA box 33	0	6	n/a	n/a	2.85e-01	1.749
1098198	ENSG00000164104	3128	HMGB2	high mobility group box 2	3148	4	n/a	n/a	2.91e-01	1.749
279991298	ENSG00000245865	0	AC134943.1	AC134943.1	0	3	n/a	n/a	3.04e-01	1.749
279492935	ENSG00000179061	0	AC012074.1	AC012074.1	0	2	n/a	n/a	3.01e-01	1.748
279854596	ENSG00000231397	0	AC004941.5	AC004941.5	0	7	n/a	n/a	3.68e-01	1.748
1101379	ENSG00000178229	79080	ZNF543	zinc finger protein 543	125919	19	n/a	n/a	2.97e-01	1.748
279930284	ENSG00000238113	0	RP11-262H14.1	RP11-262H14.1	0	9	n/a	n/a	2.93e-01	1.748
280065489	ENSG00000254064	157123025	CTD-2530N21.4	CTD-2530N21.4	100507071	8	n/a	n/a	3.11e-01	1.747
1090181	ENSG00000106344	34420	RBM28	RNA binding motif protein 28	55131	7	n/a	n/a	2.85e-01	1.747
280123344	ENSG00000258890	59968	CEP95	centrosomal protein 95kDa	90799	17	n/a	n/a	2.97e-01	1.747
1095819	ENSG00000146858	60136	ZC3HAV1L	zinc finger CCCH-type, antiviral 1-like	92092	7	n/a	n/a	2.94e-01	1.747
279816877	ENSG00000228010	0	AC073343.13	AC073343.13	0	7	n/a	n/a	3.29e-01	1.745
280069987	ENSG00000254376	0	SOX5P	SRY (sex determining region Y)-box 5 pseudogene	0	8	n/a	n/a	3.25e-01	1.744
280131457	ENSG00000259352	0	RP11-109D20.2	RP11-109D20.2	0	15	n/a	n/a	3.27e-01	1.744
1094850	ENSG00000140181	125085	HERC2P2	hect domain and RLD 2 pseudogene 2	400322	15	n/a	n/a	3.18e-01	1.743
1107369	ENSG00000228315	60029	GUSBP11	glucuronidase, beta pseudogene 11	91316	22	n/a	n/a	3.10e-01	1.741
279787023	ENSG00000225377	157123527	RP5-1103G7.4	RP5-1103G7.4	100507459	20	n/a	n/a	2.97e-01	1.741
280091002	ENSG00000255870	0	RP11-667M19.5	RP11-667M19.5	0	11	n/a	n/a	4.08e-01	1.741
280136559	ENSG00000259653	0	RP11-616K22.3	RP11-616K22.3	0	15	n/a	n/a	3.17e-01	1.741
280096027	ENSG00000256463	0	SALL3	sal-like 3 (Drosophila)	0	18	n/a	n/a	2.94e-01	1.741
279943690	ENSG00000239899	0	AC011994.1	AC011994.1	0	2	n/a	n/a	2.96e-01	1.741
1095210	ENSG00000142751	33996	GPN2	GPN-loop GTPase 2	54707	1	n/a	n/a	2.96e-01	1.740
1106347	ENSG00000215440	157126161	NPEPL1	aminopeptidase-like 1	100652930	20	n/a	n/a	2.98e-01	1.740
1093568	ENSG00000132781	4569	MUTYH	mutY homolog (E. coli)	4595	1	n/a	n/a	3.97e-01	1.740
1091826	ENSG00000119632	58198	IFI27L2	interferon, alpha-inducible protein 27-like 2	83982	14	n/a	n/a	2.89e-01	1.740
1108786	ENSG00000237649	3808	KIFC1	kinesin family member C1	3833	6	n/a	n/a	2.98e-01	1.740
1097708	ENSG00000162526	57311	TSSK3	testis-specific serine kinase 3	81629	1	n/a	n/a	2.94e-01	1.739
279752261	ENSG00000221160	1023051	MIR1281	microRNA 1281	100302237	22	n/a	n/a	3.01e-01	1.739
279993534	ENSG00000246634	0	AC068152.2	AC068152.2	0	17	n/a	n/a	2.90e-01	1.738
1095563	ENSG00000144857	60076	BOC	Boc homolog (mouse)	91653	3	n/a	n/a	2.97e-01	1.738
1093852	ENSG00000134690	34432	CDCA8	cell division cycle associated 8	55143	1	n/a	n/a	2.97e-01	1.738
280093002	ENSG00000256087	9524	ZNF432	zinc finger protein 432	9668	19	n/a	n/a	2.83e-01	1.736
279944259	ENSG00000239968	0	ZNRF2P2	zinc and ring finger 2 pseudogene 2	0	7	n/a	n/a	2.93e-01	1.736
1100810	ENSG00000175215	9961	CTDSP2	CTD (carboxy-terminal domain, RNA polymerase II, polypeptide A) small phosphatase 2	10106	12	n/a	n/a	2.97e-01	1.736
1100984	ENSG00000176170	8798	SPHK1	sphingosine kinase 1	8877	17	n/a	n/a	2.88e-01	1.735
1109063	ENSG00000243056	8568	EIF4EBP3	eukaryotic translation initiation factor 4E binding protein 3	8637	5	n/a	n/a	2.90e-01	1.735
279926700	ENSG00000237815	0	AC007000.11	AC007000.11	0	7	n/a	n/a	2.90e-01	1.734
1099600	ENSG00000169635	22874	HIC2	hypermethylated in cancer 2	23119	22	n/a	n/a	2.83e-01	1.734
279906818	ENSG00000236058	0	RP11-215A21.2	RP11-215A21.2	0	10	n/a	n/a	3.39e-01	1.733
279910030	ENSG00000236370	157123347	RP11-574K11.16	RP11-574K11.16	100507331	10	n/a	n/a	2.95e-01	1.733
279871707	ENSG00000232901	0	AC022007.4	AC022007.4	0	3	n/a	n/a	3.89e-01	1.733
1101441	ENSG00000178665	110420	ZNF713	zinc finger protein 713	349075	7	n/a	n/a	3.05e-01	1.733
279833744	ENSG00000229520	0	LINC00404	long intergenic non-protein coding RNA 404	0	13	n/a	n/a	3.03e-01	1.733
1092688	ENSG00000126012	8190	KDM5C	lysine (K)-specific demethylase 5C	8242	X	n/a	n/a	2.84e-01	1.732
280065127	ENSG00000254035	0	RP11-281O15.4	RP11-281O15.4	0	5	n/a	n/a	3.58e-01	1.732
280023502	ENSG00000250240	0	CTD-2154I11.2	CTD-2154I11.2	0	5	n/a	n/a	2.95e-01	1.732
1106007	ENSG00000214176	0	AC103810.1	Uncharacterized proteincDNA FLJ60005, moderately similar to Homo sapiens pleckstrin homology domain containing, family M member 1, mRNA	0	17	n/a	n/a	2.97e-01	1.732
1106857	ENSG00000224975	0	INE1	inactivation escape 1 (non-protein coding)	0	X	n/a	n/a	2.96e-01	1.732
1092514	ENSG00000124942	54866	AHNAK	AHNAK nucleoprotein	79026	11	n/a	n/a	2.89e-01	1.731
1095260	ENSG00000143171	6225	RXRG	retinoid X receptor, gamma	6258	1	n/a	n/a	3.00e-01	1.731
1104320	ENSG00000197575	0	RPS17P2	ribosomal protein S17 pseudogene 2	0	5	n/a	n/a	3.19e-01	1.730
279801730	ENSG00000226659	0	RP11-137H2.4	RP11-137H2.4	0	10	n/a	n/a	2.85e-01	1.730
279702855	ENSG00000206612	0	SNORA2A	small nucleolar RNA, H/ACA box 2A	0	12	n/a	n/a	2.88e-01	1.730
280085678	ENSG00000255390	0	RP11-732A19.5	RP11-732A19.5	0	11	n/a	n/a	3.31e-01	1.729
1099199	ENSG00000167964	25586	RAB26	RAB26, member RAS oncogene family	25837	16	n/a	n/a	2.86e-01	1.729
1105351	ENSG00000205014	0	AC009113.1	Uncharacterized protein	0	16	n/a	n/a	2.87e-01	1.728
279949362	ENSG00000240512	0	AC008751.1	AC008751.1	0	19	n/a	n/a	2.89e-01	1.728
280137526	ENSG00000259714	0	RP11-64K12.6	RP11-64K12.6	0	15	n/a	n/a	2.98e-01	1.727
280094378	ENSG00000256271	0	CACNA1C-AS2	CACNA1C antisense RNA 2 (non-protein coding)	0	12	n/a	n/a	2.87e-01	1.727
1090720	ENSG00000110888	41824	CAPRIN2	caprin family member 2	65981	12	n/a	n/a	3.12e-01	1.727
279998646	ENSG00000248201	0	RP4-671G15.3	RP4-671G15.3	0	1	n/a	n/a	2.95e-01	1.726
280023673	ENSG00000250251	0	PKD1P6	polycystic kidney disease 1 (autosomal dominant) pseudogene 6	0	16	n/a	n/a	2.97e-01	1.726
1101534	ENSG00000179134	34384	SAMD4B	sterile alpha motif domain containing 4B	55095	19	n/a	n/a	2.89e-01	1.726
1087526	ENSG00000049239	9421	H6PD	hexose-6-phosphate dehydrogenase (glucose 1-dehydrogenase)	9563	1	n/a	n/a	2.94e-01	1.726
279888749	ENSG00000234420	0	ZNF37BP	zinc finger protein 37B, pseudogene	0	10	n/a	n/a	2.98e-01	1.726
279670680	ENSG00000203688	0	RP11-351J23.1	RP11-351J23.1	0	6	n/a	n/a	2.92e-01	1.726
1092586	ENSG00000125633	33811	CCDC93	coiled-coil domain containing 93	54520	2	n/a	n/a	2.93e-01	1.724
1106542	ENSG00000221923	125242	ZNF880	zinc finger protein 880	400713	19	n/a	n/a	2.82e-01	1.723
1101583	ENSG00000179455	7637	MKRN3	makorin ring finger protein 3	7681	15	n/a	n/a	4.15e-01	1.723
280120524	ENSG00000258727	0	RP11-66N24.3	RP11-66N24.3	0	14	n/a	n/a	2.90e-01	1.723
1104745	ENSG00000198799	9716	LRIG2	leucine-rich repeats and immunoglobulin-like domains 2	9860	1	n/a	n/a	2.90e-01	1.721
1099839	ENSG00000170638	56106	TRABD	TraB domain containing	80305	22	n/a	n/a	2.94e-01	1.721
1086883	ENSG00000002016	5861	RAD52	RAD52 homolog (S. cerevisiae)	5893	12	n/a	n/a	2.89e-01	1.721
1101054	ENSG00000176533	2771	GNG7	guanine nucleotide binding protein (G protein), gamma 7	2788	19	n/a	n/a	2.83e-01	1.720
280124941	ENSG00000258982	0	RP11-638I2.4	RP11-638I2.4	0	14	n/a	n/a	2.85e-01	1.720
1098358	ENSG00000164651	85802	SP8	Sp8 transcription factor	221833	7	n/a	n/a	3.05e-01	1.720
279710800	ENSG00000208772	0	SNORD94	small nucleolar RNA, C/D box 94	0	2	n/a	n/a	2.90e-01	1.720
280120757	ENSG00000258741	0	RP11-386M24.4	RP11-386M24.4	0	15	n/a	n/a	2.94e-01	1.720
1099067	ENSG00000167524	79036	AC005726.6	Uncharacterized serine/threonine-protein kinase SgK494	124923	17	n/a	n/a	2.96e-01	1.719
1092376	ENSG00000124177	58392	CHD6	chromodomain helicase DNA binding protein 6	84181	20	n/a	n/a	3.05e-01	1.719
1102681	ENSG00000184863	81258	RBM33	RNA binding motif protein 33	155435	7	n/a	n/a	3.04e-01	1.718
1093874	ENSG00000134815	9560	DHX34	DEAH (Asp-Glu-Ala-His) box polypeptide 34	9704	19	n/a	n/a	2.83e-01	1.717
279923600	ENSG00000237550	0	RPL9P9	ribosomal protein L9 pseudogene 9	0	15	n/a	n/a	3.99e-01	1.717
279769552	ENSG00000223901	0	AP001469.5	AP001469.5	0	21	n/a	n/a	2.57e-01	1.717
1108446	ENSG00000235370	0	CSPG4P5	chondroitin sulfate proteoglycan 4 pseudogene 5	0	15	n/a	n/a	2.97e-01	1.716
1100564	ENSG00000173889	55814	PHC3	polyhomeotic homolog 3 (Drosophila)	80012	3	n/a	n/a	2.96e-01	1.716
279941841	ENSG00000239650	0	XXbac-BPG55C20.1	XXbac-BPG55C20.1	0	6	n/a	n/a	2.94e-01	1.716
1103347	ENSG00000187650	125216	VMAC	vimentin-type intermediate filament associated coiled-coil protein	400673	19	n/a	n/a	2.99e-01	1.715
1101261	ENSG00000177595	34656	PIDD	p53-induced death domain protein	55367	11	n/a	n/a	2.95e-01	1.715
279484224	ENSG00000177820	0	AC004917.1	AC004917.1	0	7	n/a	n/a	3.23e-01	1.715
280045399	ENSG00000252140	0	SNORD22	Small nucleolar RNA SNORD22	0	11	n/a	n/a	3.26e-01	1.714
1087037	ENSG00000007202	9559	KIAA0100	KIAA0100	9703	17	n/a	n/a	2.97e-01	1.714
279799166	ENSG00000226405	0	RP5-984P4.1	RP5-984P4.1	0	20	n/a	n/a	2.91e-01	1.714
279778766	ENSG00000224628	0	RP5-854E16.2	RP5-854E16.2	0	20	n/a	n/a	3.71e-01	1.713
1090854	ENSG00000111799	1294	COL12A1	collagen, type XII, alpha 1	1303	6	n/a	n/a	2.83e-01	1.713
279722696	ENSG00000213514	0	RP11-428P16.2	RP11-428P16.2	0	10	n/a	n/a	2.93e-01	1.713
1091076	ENSG00000113389	4852	NPR3	natriuretic peptide receptor C/guanylate cyclase C (atrionatriuretic peptide receptor C)	4883	5	n/a	n/a	3.03e-01	1.712
1100514	ENSG00000173611	94825	SCAI	suppressor of cancer cell invasion	286205	9	n/a	n/a	3.11e-01	1.710
1103584	ENSG00000188566	26903	NDOR1	NADPH dependent diflavin oxidoreductase 1	27158	9	n/a	n/a	2.96e-01	1.710
279662593	ENSG00000200913	0	SNORD46	small nucleolar RNA, C/D box 46	0	1	n/a	n/a	3.18e-01	1.710
279664511	ENSG00000201499	0	U6	U6 spliceosomal RNA	0	2	n/a	n/a	2.97e-01	1.710
1104181	ENSG00000197136	124961	PCNXL3	pecanex-like 3 (Drosophila)	399909	11	n/a	n/a	2.94e-01	1.709
279983694	ENSG00000244265	0	SIAH2-AS1	SIAH2 antisense RNA 1 (non-protein coding)	0	3	n/a	n/a	2.89e-01	1.708
1092945	ENSG00000128578	36737	FAM40B	family with sequence similarity 40, member B	57464	7	n/a	n/a	2.69e-01	1.707
1096150	ENSG00000149531	94403	FRG1B	FSHD region gene 1 family, member B	284802	20	n/a	n/a	2.87e-01	1.707
1094717	ENSG00000139223	23274	ANP32D	acidic (leucine-rich) nuclear phosphoprotein 32 family, member D	23519	12	n/a	n/a	2.97e-01	1.707
279862381	ENSG00000232065	0	AC023797.1	AC023797.1	0	3	n/a	n/a	2.93e-01	1.706
1104097	ENSG00000196890	79271	HIST3H2BB	histone cluster 3, H2bb	128312	1	n/a	n/a	3.07e-01	1.706
279905529	ENSG00000235954	94423	TTC28-AS1	TTC28 antisense RNA 1 (non-protein coding)	284900	22	n/a	n/a	2.90e-01	1.706
1089863	ENSG00000104852	6585	SNRNP70	small nuclear ribonucleoprotein 70kDa (U1)	6625	19	n/a	n/a	3.26e-01	1.705
1090285	ENSG00000107186	8702	MPDZ	multiple PDZ domain protein	8777	9	n/a	n/a	3.11e-01	1.704
280125650	ENSG00000259024	157124459	FAM18B2-CDRT4	FAM18B2-CDRT4 readthrough	100533496	17	n/a	n/a	3.82e-01	1.704
280081303	ENSG00000255118	0	RP11-703H8.7	RP11-703H8.7	0	11	n/a	n/a	2.90e-01	1.704
1101375	ENSG00000178209	5307	PLEC	plectin	5339	8	n/a	n/a	2.84e-01	1.702
279885661	ENSG00000234133	0	AC005154.9	AC005154.9	0	7	n/a	n/a	2.97e-01	1.702
1095130	ENSG00000142149	29802	HUNK	hormonally up-regulated Neu-associated kinase	30811	21	n/a	n/a	2.83e-01	1.702
1105957	ENSG00000213983	8827	AP1G2	adaptor-related protein complex 1, gamma 2 subunit	8906	14	n/a	n/a	2.94e-01	1.702
1094065	ENSG00000135824	59563	RGS8	regulator of G-protein signaling 8	85397	1	n/a	n/a	3.00e-01	1.702
279716249	ENSG00000212304	168706	SNORD12	small nucleolar RNA, C/D box 12	692057	20	n/a	n/a	2.98e-01	1.701
279992268	ENSG00000246170	0	AL122007.1	AL122007.1	0	1	n/a	n/a	2.88e-01	1.701
1106128	ENSG00000214655	22808	KIAA0913	KIAA0913	23053	10	n/a	n/a	2.97e-01	1.701
1089179	ENSG00000100403	23019	ZC3H7B	zinc finger CCCH-type containing 7B	23264	22	n/a	n/a	3.15e-01	1.701
1099074	ENSG00000167543	59881	TP53I13	tumor protein p53 inducible protein 13	90313	17	n/a	n/a	2.95e-01	1.701
1097995	ENSG00000163531	22869	NFASC	neurofascin	23114	1	n/a	n/a	3.00e-01	1.700
279985879	ENSG00000244491	0	RP3-508I15.18	RP3-508I15.18	0	22	n/a	n/a	3.15e-01	1.700
1091221	ENSG00000114770	9912	ABCC5	ATP-binding cassette, sub-family C (CFTR/MRP), member 5	10057	3	n/a	n/a	3.04e-01	1.699
279976916	ENSG00000243613	0	RP11-216N14.8	RP11-216N14.8	0	1	n/a	n/a	3.02e-01	1.699
279967533	ENSG00000242588	0	RP11-274B21.1	RP11-274B21.1	0	7	n/a	n/a	2.98e-01	1.699
279754382	ENSG00000221520	0	MIR1285-1	microRNA 1285-1	0	7	n/a	n/a	3.05e-01	1.699
1090095	ENSG00000105855	3671	ITGB8	integrin, beta 8	3696	7	n/a	n/a	3.04e-01	1.699
1088902	ENSG00000095319	23266	NUP188	nucleoporin 188kDa	23511	9	n/a	n/a	2.97e-01	1.698
1106079	ENSG00000214425	0	AC091132.2	LOC652203 proteinUncharacterized protein	0	17	n/a	n/a	2.85e-01	1.698
279982582	ENSG00000244186	0	DMD-AS1	DMD antisense RNA 1 (non-protein coding)	0	X	n/a	n/a	2.89e-01	1.698
1104172	ENSG00000197114	58818	ZGPAT	zinc finger, CCCH-type with G patch domain	84619	20	n/a	n/a	2.96e-01	1.698
280075890	ENSG00000254782	0	ABHD14A-ACY1	ABHD14A-ACY1 readthrough (non-protein coding)	0	3	n/a	n/a	3.00e-01	1.698
1104293	ENSG00000197479	35408	PCDHB11	protocadherin beta 11	56125	5	n/a	n/a	3.17e-01	1.698
1100148	ENSG00000171940	7720	ZNF217	zinc finger protein 217	7764	20	n/a	n/a	2.88e-01	1.698
279818089	ENSG00000228124	0	RP1-122O8.7	RP1-122O8.7	0	6	n/a	n/a	2.93e-01	1.697
1106728	ENSG00000224113	0	AC004223.1	Uncharacterized proteincDNA FLJ52625	0	17	n/a	n/a	3.00e-01	1.697
1087920	ENSG00000068654	25634	POLR1A	polymerase (RNA) I polypeptide A, 194kDa	25885	2	n/a	n/a	2.88e-01	1.697
1088672	ENSG00000088882	35545	CPXM1	carboxypeptidase X (M14 family), member 1	56265	20	n/a	n/a	2.93e-01	1.696
279585954	ENSG00000188459	0	WASF4P	WAS protein family, member 4, pseudogene	0	X	n/a	n/a	2.93e-01	1.696
280125593	ENSG00000259018	0	RP11-124D2.3	RP11-124D2.3	0	14	n/a	n/a	2.70e-01	1.695
1094991	ENSG00000141086	1495	CTRL	chymotrypsin-like	1506	16	n/a	n/a	2.97e-01	1.695
279665547	ENSG00000201778	0	Y_RNA	Y RNA	0	3	n/a	n/a	2.87e-01	1.695
1091406	ENSG00000115963	387	RND3	Rho family GTPase 3	390	2	n/a	n/a	3.01e-01	1.695
1095640	ENSG00000145526	1011	CDH18	cadherin 18, type 2	1016	5	n/a	n/a	2.95e-01	1.694
1090299	ENSG00000107338	6425	SHB	Src homology 2 domain containing adaptor protein B	6461	9	n/a	n/a	3.10e-01	1.694
1093024	ENSG00000129195	33769	FAM64A	family with sequence similarity 64, member A	54478	17	n/a	n/a	2.98e-01	1.694
1086873	ENSG00000001167	4769	NFYA	nuclear transcription factor Y, alpha	4800	6	n/a	n/a	2.93e-01	1.693
1098415	ENSG00000164880	25922	INTS1	integrator complex subunit 1	26173	7	n/a	n/a	2.96e-01	1.693
1099214	ENSG00000167992	85609	VWCE	von Willebrand factor C and EGF domains	220001	11	n/a	n/a	3.76e-01	1.693
1102643	ENSG00000184677	9779	ZBTB40	zinc finger and BTB domain containing 40	9923	1	n/a	n/a	2.93e-01	1.692
1090479	ENSG00000108785	0	HSD17B1P1	hydroxysteroid (17-beta) dehydrogenase 1 pseudogene 1	0	17	n/a	n/a	2.89e-01	1.692
1087674	ENSG00000059588	6854	TARBP1	TAR (HIV-1) RNA binding protein 1	6894	1	n/a	n/a	3.06e-01	1.692
1086878	ENSG00000001617	6369	SEMA3F	sema domain, immunoglobulin domain (Ig), short basic domain, secreted, (semaphorin) 3F	6405	3	n/a	n/a	2.88e-01	1.691
279893354	ENSG00000234793	0	AC114730.7	AC114730.7	0	2	n/a	n/a	2.99e-01	1.691
1093219	ENSG00000130684	25901	ZNF337	zinc finger protein 337	26152	20	n/a	n/a	3.04e-01	1.691
1104167	ENSG00000197093	55493	GAL3ST4	galactose-3-O-sulfotransferase 4	79690	7	n/a	n/a	3.01e-01	1.691
1088149	ENSG00000074755	22895	ZZEF1	zinc finger, ZZ-type with EF-hand domain 1	23140	17	n/a	n/a	3.04e-01	1.690
1103836	ENSG00000196159	55436	FAT4	FAT tumor suppressor homolog 4 (Drosophila)	79633	4	n/a	n/a	3.11e-01	1.689
1102596	ENSG00000184465	90131	WDR27	WD repeat domain 27	253769	6	n/a	n/a	2.94e-01	1.689
1087321	ENSG00000026025	7388	VIM	vimentin	7431	10	n/a	n/a	3.02e-01	1.688
1087621	ENSG00000055483	36875	USP36	ubiquitin specific peptidase 36	57602	17	n/a	n/a	2.87e-01	1.688
1097552	ENSG00000161509	2888	GRIN2C	glutamate receptor, ionotropic, N-methyl D-aspartate 2C	2905	17	n/a	n/a	2.97e-01	1.688
1099648	ENSG00000169860	4996	P2RY1	purinergic receptor P2Y, G-protein coupled, 1	5028	3	n/a	n/a	2.87e-01	1.688
279717012	ENSG00000212493	0	SNORD19	small nucleolar RNA, C/D box 19	0	3	n/a	n/a	2.83e-01	1.688
1092242	ENSG00000123066	23144	MED13L	mediator complex subunit 13-like	23389	12	n/a	n/a	3.18e-01	1.687
1105150	ENSG00000204469	7870	PRRC2A	proline-rich coiled-coil 2A	7916	6	n/a	n/a	3.09e-01	1.687
1099621	ENSG00000169733	5954	RFNG	RFNG O-fucosylpeptide 3-beta-N-acetylglucosaminyltransferase	5986	17	n/a	n/a	2.95e-01	1.687
279912624	ENSG00000236611	0	AP000343.2	AP000343.2	0	22	n/a	n/a	3.02e-01	1.687
279746220	ENSG00000217289	0	AC018865.5	AC018865.5	0	2	n/a	n/a	2.96e-01	1.687
280102073	ENSG00000257126	0	RP11-966I7.1	RP11-966I7.1	0	14	n/a	n/a	2.93e-01	1.687
1102841	ENSG00000185477	94594	GPRIN3	GPRIN family member 3	285513	4	n/a	n/a	2.98e-01	1.687
1103291	ENSG00000187323	1618	DCC	deleted in colorectal carcinoma	1630	18	n/a	n/a	3.22e-01	1.686
1107902	ENSG00000231824	151158	C18orf42	chromosome 18 open reading frame 42	642597	18	n/a	n/a	2.66e-01	1.686
280063014	ENSG00000253878	0	RP11-347C18.3	RP11-347C18.3	0	8	n/a	n/a	3.71e-01	1.686
279706957	ENSG00000207314	167232	SNORA44	small nucleolar RNA, H/ACA box 44	677825	1	n/a	n/a	2.84e-01	1.685
1098346	ENSG00000164611	9107	PTTG1	pituitary tumor-transforming 1	9232	5	n/a	n/a	3.03e-01	1.685
1090669	ENSG00000110395	863	CBL	Cas-Br-M (murine) ecotropic retroviral transforming sequence	867	11	n/a	n/a	2.82e-01	1.685
1090907	ENSG00000112159	22950	MDN1	MDN1, midasin homolog (yeast)	23195	6	n/a	n/a	3.17e-01	1.684
280105393	ENSG00000257453	0	RP11-290L1.3	RP11-290L1.3	0	12	n/a	n/a	3.09e-01	1.684
280031203	ENSG00000250846	1006867	RP11-807H7.1	RP11-807H7.1	100144602	4	n/a	n/a	2.83e-01	1.684
280119720	ENSG00000258682	0	CTD-2002H8.2	CTD-2002H8.2	0	14	n/a	n/a	2.97e-01	1.684
279979037	ENSG00000243787	0	AC126544.2	AC126544.2	0	17	n/a	n/a	3.00e-01	1.684
279478771	ENSG00000177133	133718	RP1-163G9.1	RP1-163G9.1	440556	1	n/a	n/a	3.02e-01	1.684
1088137	ENSG00000074410	767	CA12	carbonic anhydrase XII	771	15	n/a	n/a	2.88e-01	1.683
1105955	ENSG00000213976	0	AC010615.1	AC010615.1	0	19	n/a	n/a	2.92e-01	1.683
1104546	ENSG00000198216	773	CACNA1E	calcium channel, voltage-dependent, R type, alpha 1E subunit	777	1	n/a	n/a	2.90e-01	1.683
1090681	ENSG00000110492	4167	MDK	midkine (neurite growth-promoting factor 2)	4192	11	n/a	n/a	2.84e-01	1.683
280050684	ENSG00000252907	0	AC105129.1	AC105129.1	0	15	n/a	n/a	2.95e-01	1.682
279971932	ENSG00000243092	0	AC140847.1	AC140847.1	0	12	n/a	n/a	3.23e-01	1.682
1090520	ENSG00000109065	25900	NAT9	N-acetyltransferase 9 (GCN5-related, putative)	26151	17	n/a	n/a	2.87e-01	1.682
279963445	ENSG00000242162	0	RP11-128A6.3	RP11-128A6.3	0	7	n/a	n/a	3.00e-01	1.681
279657042	ENSG00000199262	0	snoZ39	Small nucleolar RNA Z39	0	5	n/a	n/a	2.90e-01	1.681
1101148	ENSG00000177000	4498	MTHFR	methylenetetrahydrofolate reductase (NAD(P)H)	4524	1	n/a	n/a	3.17e-01	1.681
280101921	ENSG00000257110	0	AL354808.1	AL354808.1	0	13	n/a	n/a	3.12e-01	1.681
1089702	ENSG00000103449	6265	SALL1	sal-like 1 (Drosophila)	6299	16	n/a	n/a	3.04e-01	1.681
279985687	ENSG00000244480	0	AC005154.7	AC005154.7	0	7	n/a	n/a	2.95e-01	1.681
1103982	ENSG00000196547	4097	MAN2A2	mannosidase, alpha, class 2A, member 2	4122	15	n/a	n/a	2.91e-01	1.680
279787798	ENSG00000225450	0	RP3-508I15.14	RP3-508I15.14	0	22	n/a	n/a	2.83e-01	1.680
1105631	ENSG00000206077	0	ZDHHC11B	zinc finger, DHHC-type containing 11B	0	5	n/a	n/a	3.20e-01	1.680
1087850	ENSG00000066468	2248	FGFR2	fibroblast growth factor receptor 2	2263	10	n/a	n/a	2.93e-01	1.680
1089175	ENSG00000100393	2018	EP300	E1A binding protein p300	2033	22	n/a	n/a	3.08e-01	1.679
1104661	ENSG00000198604	11017	BAZ1A	bromodomain adjacent to zinc finger domain, 1A	11177	14	n/a	n/a	2.87e-01	1.679
280132437	ENSG00000259407	0	RP11-158M2.3	RP11-158M2.3	0	15	n/a	n/a	2.90e-01	1.679
1100877	ENSG00000175567	7308	UCP2	uncoupling protein 2 (mitochondrial, proton carrier)	7351	11	n/a	n/a	2.87e-01	1.678
1102161	ENSG00000182685	94103	C16orf79	chromosome 16 open reading frame 79	283870	16	n/a	n/a	2.85e-01	1.678
1087970	ENSG00000070047	36934	PHRF1	PHD and ring finger domains 1	57661	11	n/a	n/a	3.27e-01	1.677
1094269	ENSG00000136861	35044	CDK5RAP2	CDK5 regulatory subunit associated protein 2	55755	9	n/a	n/a	2.82e-01	1.676
1097151	ENSG00000158321	25802	AUTS2	autism susceptibility candidate 2	26053	7	n/a	n/a	3.11e-01	1.676
1108909	ENSG00000239704	0	CDRT4	CMT1A duplicated region transcript 4	0	17	n/a	n/a	3.51e-01	1.676
1097308	ENSG00000159496	92375	RGL4	ral guanine nucleotide dissociation stimulator-like 4	266747	22	n/a	n/a	3.05e-01	1.675
1092465	ENSG00000124608	36778	AARS2	alanyl-tRNA synthetase 2, mitochondrial (putative)	57505	6	n/a	n/a	2.85e-01	1.675
279785387	ENSG00000225236	0	AP000936.5	AP000936.5	0	11	n/a	n/a	2.96e-01	1.675
280121072	ENSG00000258756	0	RP11-361H10.2	RP11-361H10.2	0	14	n/a	n/a	2.83e-01	1.675
1103528	ENSG00000188322	122887	SBK1	SH3-binding domain kinase 1	388228	16	n/a	n/a	2.84e-01	1.674
1103590	ENSG00000188599	0	NPIPP1	nuclear pore complex interacting protein pseudogene 1	0	16	n/a	n/a	2.83e-01	1.674
1103428	ENSG00000187939	0	DOC2B	double C2-like domains, beta	0	17	n/a	n/a	3.07e-01	1.673
1088724	ENSG00000089685	329	BIRC5	baculoviral IAP repeat containing 5	332	17	n/a	n/a	2.96e-01	1.673
1105864	ENSG00000213463	34622	SYNJ2BP	synaptojanin 2 binding protein	55333	14	n/a	n/a	2.97e-01	1.673
1087661	ENSG00000058453	9552	CROCC	ciliary rootlet coiled-coil, rootletin	9696	1	n/a	n/a	2.89e-01	1.672
1086954	ENSG00000005339	1378	CREBBP	CREB binding protein	1387	16	n/a	n/a	2.96e-01	1.672
280118319	ENSG00000258596	0	CTD-2576F9.1	CTD-2576F9.1	0	15	n/a	n/a	2.86e-01	1.672
1097985	ENSG00000163516	34428	ANKZF1	ankyrin repeat and zinc finger domain containing 1	55139	2	n/a	n/a	2.97e-01	1.671
1097212	ENSG00000158805	60228	ZNF276	zinc finger protein 276	92822	16	n/a	n/a	2.98e-01	1.671
1099149	ENSG00000167766	35058	ZNF83	zinc finger protein 83	55769	19	n/a	n/a	2.98e-01	1.671
1106273	ENSG00000215183	181486	MSMP	microseminoprotein, prostate associated	692094	9	n/a	n/a	2.96e-01	1.670
1101201	ENSG00000177302	7113	TOP3A	topoisomerase (DNA) III alpha	7156	17	n/a	n/a	3.76e-01	1.670
279657609	ENSG00000199437	166847	SNORA43	small nucleolar RNA, H/ACA box 43	677824	9	n/a	n/a	3.01e-01	1.670
1096891	ENSG00000156150	254	ALX3	ALX homeobox 3	257	1	n/a	n/a	3.00e-01	1.670
1097804	ENSG00000162878	60052	PKDCC	protein kinase domain containing, cytoplasmic homolog (mouse)	91461	2	n/a	n/a	3.10e-01	1.670
279879229	ENSG00000233544	0	AC012087.1	AC012087.1	0	3	n/a	n/a	2.95e-01	1.669
280053492	ENSG00000253200	0	RP11-582J16.5	Uncharacterized protein	0	8	n/a	n/a	2.84e-01	1.669
1088078	ENSG00000072778	34	ACADVL	acyl-CoA dehydrogenase, very long chain	37	17	n/a	n/a	3.23e-01	1.669
1101766	ENSG00000180626	58821	ZNF594	zinc finger protein 594	84622	17	n/a	n/a	2.90e-01	1.669
1094794	ENSG00000139718	22822	SETD1B	SET domain containing 1B	23067	12	n/a	n/a	2.85e-01	1.669
1100268	ENSG00000172425	80337	TTC36	tetratricopeptide repeat domain 36	143941	11	n/a	n/a	2.98e-01	1.669
279821900	ENSG00000228452	0	RP5-994D16.9	RP5-994D16.9	0	1	n/a	n/a	2.99e-01	1.668
1088220	ENSG00000076382	10468	SPAG5	sperm associated antigen 5	10615	17	n/a	n/a	2.96e-01	1.667
1105838	ENSG00000213250	0	RBMS2P1	RNA binding motif, single stranded interacting protein 2 pseudogene 1	0	12	n/a	n/a	3.03e-01	1.667
279759552	ENSG00000222345	0	SNORD19	Small nucleolar RNA SNORD19	0	3	n/a	n/a	2.88e-01	1.667
280110558	ENSG00000257956	0	RP11-359M6.3	RP11-359M6.3	0	12	n/a	n/a	2.90e-01	1.666
279859969	ENSG00000231871	0	RP11-90L20.3	RP11-90L20.3	0	1	n/a	n/a	3.28e-01	1.665
1087148	ENSG00000011132	9405	APBA3	amyloid beta (A4) precursor protein-binding, family A, member 3	9546	19	n/a	n/a	2.96e-01	1.665
279993789	ENSG00000246716	0	AL359454.1	AL359454.1	0	13	n/a	n/a	2.92e-01	1.664
1098178	ENSG00000164066	26897	INTU	inturned planar cell polarity effector homolog (Drosophila)	27152	4	n/a	n/a	2.90e-01	1.664
279994456	ENSG00000247049	0	CTC-338M12.7	CTC-338M12.7	0	5	n/a	n/a	2.85e-01	1.664
1105797	ENSG00000213005	26003	PTTG3P	pituitary tumor-transforming 3, pseudogene	26255	8	n/a	n/a	2.94e-01	1.664
1091841	ENSG00000119688	5794	ABCD4	ATP-binding cassette, sub-family D (ALD), member 4	5826	14	n/a	n/a	2.92e-01	1.664
1094315	ENSG00000137070	3565	IL11RA	interleukin 11 receptor, alpha	3590	9	n/a	n/a	3.10e-01	1.664
1097384	ENSG00000160193	10627	WDR4	WD repeat domain 4	10785	21	n/a	n/a	2.91e-01	1.664
1093266	ENSG00000130827	34847	PLXNA3	plexin A3	55558	X	n/a	n/a	2.84e-01	1.663
280123593	ENSG00000258903	0	RP11-355I22.2	RP11-355I22.2	0	14	n/a	n/a	3.44e-01	1.663
279868068	ENSG00000232593	0	RP11-258C19.5	RP11-258C19.5	0	X	n/a	n/a	2.95e-01	1.663
279930374	ENSG00000238120	157122609	CTA-941F9.9	CTA-941F9.9	100506737	22	n/a	n/a	2.88e-01	1.663
280102455	ENSG00000257167	1014038	RP11-181C3.2	RP11-181C3.2	100128191	12	n/a	n/a	2.83e-01	1.663
1103375	ENSG00000187741	2160	FANCA	Fanconi anemia, complementation group A	2175	16	n/a	n/a	4.11e-01	1.663
279997055	ENSG00000248019	94593	FAM13A-AS1	FAM13A antisense RNA 1 (non-protein coding)	285512	4	n/a	n/a	2.87e-01	1.662
1097300	ENSG00000159433	36792	STARD9	StAR-related lipid transfer (START) domain containing 9	57519	15	n/a	n/a	2.92e-01	1.662
1090292	ENSG00000107263	2872	RAPGEF1	Rap guanine nucleotide exchange factor (GEF) 1	2889	9	n/a	n/a	2.82e-01	1.661
1100628	ENSG00000174233	109	ADCY6	adenylate cyclase 6	112	12	n/a	n/a	2.97e-01	1.660
280107576	ENSG00000257674	0	RP11-76E16.2	RP11-76E16.2	0	12	n/a	n/a	3.09e-01	1.659
1093774	ENSG00000134250	4822	NOTCH2	notch 2	4853	1	n/a	n/a	3.40e-01	1.659
1099671	ENSG00000169925	7971	BRD3	bromodomain containing 3	8019	9	n/a	n/a	3.06e-01	1.657
279667682	ENSG00000202394	26548	SNORD47	small nucleolar RNA, C/D box 47	26802	1	n/a	n/a	3.21e-01	1.657
1088859	ENSG00000092758	1290	COL9A3	collagen, type IX, alpha 3	1299	20	n/a	n/a	3.40e-01	1.656
1104628	ENSG00000198518	8309	HIST1H4E	histone cluster 1, H4e	8367	6	n/a	n/a	2.90e-01	1.656
279935569	ENSG00000238810	60038	SNORD107	small nucleolar RNA, C/D box 107	91380	15	n/a	n/a	2.61e-01	1.656
279942583	ENSG00000239735	0	AC116316.1	AC116316.1	0	4	n/a	n/a	3.00e-01	1.656
279703709	ENSG00000206760	0	SNORA6	small nucleolar RNA, H/ACA box 6	0	3	n/a	n/a	3.01e-01	1.656
1090752	ENSG00000111206	2289	FOXM1	forkhead box M1	2305	12	n/a	n/a	2.96e-01	1.655
1098372	ENSG00000164707	26014	SLC13A4	solute carrier family 13 (sodium/sulfate symporters), member 4	26266	7	n/a	n/a	3.02e-01	1.655
280002731	ENSG00000248522	1003734	SBF1P1	SET binding factor 1 pseudogene 1	100133234	8	n/a	n/a	2.98e-01	1.655
1092480	ENSG00000124713	26977	GNMT	glycine N-methyltransferase	27232	6	n/a	n/a	2.89e-01	1.655
1102037	ENSG00000182173	94135	TSEN54	tRNA splicing endonuclease 54 homolog (S. cerevisiae)	283989	17	n/a	n/a	2.86e-01	1.655
279664168	ENSG00000201403	0	SNORD14B	small nucleolar RNA, C/D box 14B	0	11	n/a	n/a	2.93e-01	1.654
279928040	ENSG00000237931	0	RP11-469E19.1	RP11-469E19.1	0	X	n/a	n/a	3.14e-01	1.654
1101644	ENSG00000179899	0	PHC1P1	polyhomeotic homolog 1 (Drosophila) pseudogene 1	0	12	n/a	n/a	2.89e-01	1.654
1104162	ENSG00000197070	60211	ARRDC1	arrestin domain containing 1	92714	9	n/a	n/a	3.13e-01	1.653
1086955	ENSG00000005379	9129	BZRAP1	benzodiazapine receptor (peripheral) associated protein 1	9256	17	n/a	n/a	2.61e-01	1.653
1088611	ENSG00000087266	6416	SH3BP2	SH3-domain binding protein 2	6452	4	n/a	n/a	3.00e-01	1.653
279778651	ENSG00000224616	0	RP11-305E17.6	RP11-305E17.6	0	1	n/a	n/a	2.88e-01	1.653
280095409	ENSG00000256390	0	AC092143.2	AC092143.2	0	16	n/a	n/a	2.83e-01	1.653
1106436	ENSG00000217236	1002753	SP9	Sp9 transcription factor homolog (mouse)	100131390	2	n/a	n/a	3.49e-01	1.652
279862338	ENSG00000232059	0	RP11-173A6.2	RP11-173A6.2	0	1	n/a	n/a	2.85e-01	1.652
279710296	ENSG00000207964	0	MIR628	microRNA 628	0	15	n/a	n/a	3.15e-01	1.651
280010517	ENSG00000249185	0	AC098850.4	AC098850.4	0	17	n/a	n/a	3.51e-01	1.651
1103832	ENSG00000196152	7590	ZNF79	zinc finger protein 79	7633	9	n/a	n/a	2.83e-01	1.651
1095095	ENSG00000141736	2049	ERBB2	v-erb-b2 erythroblastic leukemia viral oncogene homolog 2, neuro/glioblastoma derived oncogene homolog (avian)	2064	17	n/a	n/a	2.99e-01	1.651
1105174	ENSG00000204519	59871	ZNF551	zinc finger protein 551	90233	19	n/a	n/a	2.97e-01	1.651
1092976	ENSG00000128731	8845	HERC2	hect domain and RLD 2	8924	15	n/a	n/a	3.00e-01	1.650
1102314	ENSG00000183337	34169	BCOR	BCL6 corepressor	54880	X	n/a	n/a	3.74e-01	1.650
1101477	ENSG00000178882	80358	FAM101A	family with sequence similarity 101, member A	144347	12	n/a	n/a	3.18e-01	1.649
279996339	ENSG00000247743	0	AC091558.1	AC091558.1	0	8	n/a	n/a	2.97e-01	1.649
1089089	ENSG00000100162	54859	CENPM	centromere protein M	79019	22	n/a	n/a	2.88e-01	1.649
280086276	ENSG00000255438	0	CTD-2653D5.1	CTD-2653D5.1	0	20	n/a	n/a	3.01e-01	1.649
1100030	ENSG00000171466	34100	ZNF562	zinc finger protein 562	54811	19	n/a	n/a	2.95e-01	1.649
280084762	ENSG00000255326	0	CTD-2530H12.4	CTD-2530H12.4	0	11	n/a	n/a	2.97e-01	1.648
279953502	ENSG00000241056	0	AC120114.2	AC120114.2	0	16	n/a	n/a	2.84e-01	1.648
279898994	ENSG00000235298	0	RP11-575L7.8	RP11-575L7.8	0	9	n/a	n/a	3.26e-01	1.648
279758929	ENSG00000222169	0	AL162590.1	AL162590.1	0	9	n/a	n/a	3.74e-01	1.648
1087726	ENSG00000063169	29731	GLTSCR1	glioma tumor suppressor candidate region gene 1	29998	19	n/a	n/a	3.28e-01	1.647
279730287	ENSG00000214389	0	RPS3AP26	ribosomal protein S3a pseudogene 26	0	7	n/a	n/a	3.13e-01	1.647
1089113	ENSG00000100242	25526	SUN2	Sad1 and UNC84 domain containing 2	25777	22	n/a	n/a	2.92e-01	1.647
279909931	ENSG00000236358	0	RP5-827C21.2	RP5-827C21.2	0	1	n/a	n/a	2.95e-01	1.645
1091038	ENSG00000113108	10161	APBB3	amyloid beta (A4) precursor protein-binding, family B, member 3	10307	5	n/a	n/a	3.12e-01	1.644
1095324	ENSG00000143434	10353	SEMA6C	sema domain, transmembrane domain (TM), and cytoplasmic domain, (semaphorin) 6C	10500	1	n/a	n/a	2.95e-01	1.644
279660605	ENSG00000200320	0	SNORA63	small nucleolar RNA, H/ACA box 63	0	3	n/a	n/a	2.84e-01	1.644
280105330	ENSG00000257445	0	RP11-461F16.4	RP11-461F16.4	0	12	n/a	n/a	2.95e-01	1.644
279652432	ENSG00000198857	0	HSD3BP5	hydroxy-delta-5-steroid dehydrogenase, 3 beta, pseudogene 5	0	1	n/a	n/a	2.96e-01	1.643
1102090	ENSG00000182368	1002489	FAM27A	family with sequence similarity 27, member A	548321	9	n/a	n/a	2.95e-01	1.643
280106815	ENSG00000257591	0	ZNF625	Zinc finger protein 625	0	19	n/a	n/a	3.10e-01	1.643
1104741	ENSG00000198795	25674	ZNF521	zinc finger protein 521	25925	18	n/a	n/a	2.94e-01	1.643
279939882	ENSG00000239419	0	AC073342.1	AC073342.1	0	7	n/a	n/a	2.89e-01	1.643
279769354	ENSG00000223878	0	AC005517.3	AC005517.3	0	17	n/a	n/a	2.94e-01	1.643
280048164	ENSG00000252542	0	SNORD36C	small nucleolar RNA, C/D box 36C	0	9	n/a	n/a	3.10e-01	1.642
279893695	ENSG00000234819	0	RP11-336N8.4	RP11-336N8.4	0	9	n/a	n/a	2.97e-01	1.642
1094379	ENSG00000137411	36452	VARS2	valyl-tRNA synthetase 2, mitochondrial (putative)	57176	6	n/a	n/a	3.04e-01	1.642
1091601	ENSG00000117399	986	CDC20	cell division cycle 20 homolog (S. cerevisiae)	991	1	n/a	n/a	2.95e-01	1.642
1109156	ENSG00000244617	80992	ASPRV1	aspartic peptidase, retroviral-like 1	151516	2	n/a	n/a	2.94e-01	1.642
280138384	ENSG00000259758	0	CTA-204B4.6	CTA-204B4.6	0	8	n/a	n/a	3.18e-01	1.642
1088556	ENSG00000086015	22894	MAST2	microtubule associated serine/threonine kinase 2	23139	1	n/a	n/a	3.10e-01	1.641
1104804	ENSG00000198901	8935	PRC1	protein regulator of cytokinesis 1	9055	15	n/a	n/a	3.14e-01	1.641
1103484	ENSG00000188153	1278	COL4A5	collagen, type IV, alpha 5	1287	X	n/a	n/a	3.39e-01	1.640
279526051	ENSG00000183308	0	AC005037.3	AC005037.3	0	2	n/a	n/a	2.93e-01	1.640
279935331	ENSG00000238773	0	AL137855.1	AL137855.1	0	1	n/a	n/a	2.90e-01	1.639
1107058	ENSG00000226232	0	RP11-419C5.2	Uncharacterized protein	0	16	n/a	n/a	2.93e-01	1.639
280117529	ENSG00000258554	0	RP11-973D8.4	RP11-973D8.4	0	12	n/a	n/a	3.15e-01	1.639
1092570	ENSG00000125503	34065	PPP1R12C	protein phosphatase 1, regulatory subunit 12C	54776	19	n/a	n/a	3.18e-01	1.639
1101319	ENSG00000177943	81342	MAMDC4	MAM domain containing 4	158056	9	n/a	n/a	2.96e-01	1.639
280098805	ENSG00000256804	0	RP13-977J11.5	RP13-977J11.5	0	12	n/a	n/a	3.14e-01	1.638
1091552	ENSG00000116991	36841	SIPA1L2	signal-induced proliferation-associated 1 like 2	57568	1	n/a	n/a	2.92e-01	1.638
1090085	ENSG00000105810	1016	CDK6	cyclin-dependent kinase 6	1021	7	n/a	n/a	2.88e-01	1.638
1103141	ENSG00000186648	59956	LRRC16B	leucine rich repeat containing 16B	90668	14	n/a	n/a	2.98e-01	1.637
1097546	ENSG00000161298	59101	ZNF382	zinc finger protein 382	84911	19	n/a	n/a	2.94e-01	1.637
1103519	ENSG00000188295	55665	ZNF669	zinc finger protein 669	79862	1	n/a	n/a	2.94e-01	1.637
1101724	ENSG00000180357	22815	ZNF609	zinc finger protein 609	23060	15	n/a	n/a	3.19e-01	1.637
279941031	ENSG00000239556	0	AC004951.5	AC004951.5	0	7	n/a	n/a	2.83e-01	1.637
1104035	ENSG00000196689	7399	TRPV1	transient receptor potential cation channel, subfamily V, member 1	7442	17	n/a	n/a	2.96e-01	1.637
1089188	ENSG00000100426	9745	ZBED4	zinc finger, BED-type containing 4	9889	22	n/a	n/a	2.89e-01	1.636
1087339	ENSG00000028277	5420	POU2F2	POU class 2 homeobox 2	5452	19	n/a	n/a	3.12e-01	1.636
279707475	ENSG00000207406	0	SNORA41	small nucleolar RNA, H/ACA box 41	0	2	n/a	n/a	2.90e-01	1.635
279845772	ENSG00000230590	1023132	FTX	FTX transcript, XIST regulator (non-protein coding)	100302692	X	n/a	n/a	2.96e-01	1.635
279946046	ENSG00000240185	0	AC008806.2	AC008806.2	0	19	n/a	n/a	2.91e-01	1.635
280098332	ENSG00000256725	0	RP11-662M24.2	RP11-662M24.2	0	12	n/a	n/a	2.81e-01	1.635
279746053	ENSG00000217159	0	RP1-221C16.7	RP1-221C16.7	0	6	n/a	n/a	2.83e-01	1.635
280077641	ENSG00000254909	0	RP11-110I1.5	RP11-110I1.5	0	11	n/a	n/a	3.03e-01	1.634
1100818	ENSG00000175265	22770	GOLGA8A	golgin A8 family, member A	23015	15	n/a	n/a	3.12e-01	1.634
1103914	ENSG00000196369	0	SRGAP2P2	SLIT-ROBO Rho GTPase activating protein 2 pseudogene 2	0	1	n/a	n/a	2.92e-01	1.633
1099903	ENSG00000170941	0	AC135352.1	Uncharacterized protein KIAA1456	0	8	n/a	n/a	3.06e-01	1.633
279875429	ENSG00000233222	0	RP11-216N14.9	RP11-216N14.9	0	1	n/a	n/a	2.83e-01	1.633
1090075	ENSG00000105738	22849	SIPA1L3	signal-induced proliferation-associated 1 like 3	23094	19	n/a	n/a	3.23e-01	1.633
1094393	ENSG00000137486	405	ARRB1	arrestin, beta 1	408	11	n/a	n/a	3.11e-01	1.633
279810263	ENSG00000227372	36488	TP73-AS1	TP73 antisense RNA 1 (non-protein coding)	57212	1	n/a	n/a	2.95e-01	1.633
1090102	ENSG00000105880	1737	DLX5	distal-less homeobox 5	1749	7	n/a	n/a	3.05e-01	1.632
1088095	ENSG00000073111	4146	MCM2	minichromosome maintenance complex component 2	4171	3	n/a	n/a	2.91e-01	1.632
279964859	ENSG00000242294	0	CTB-161A2.3	CTB-161A2.3	0	7	n/a	n/a	2.90e-01	1.632
1097627	ENSG00000162062	55979	C16orf59	chromosome 16 open reading frame 59	80178	16	n/a	n/a	2.96e-01	1.632
1097421	ENSG00000160325	10935	C9orf7	chromosome 9 open reading frame 7	11094	9	n/a	n/a	3.11e-01	1.632
279727004	ENSG00000214018	0	RRM2P3	ribonucleotide reductase M2 polypeptide pseudogene 3	0	X	n/a	n/a	2.98e-01	1.631
1087607	ENSG00000054803	80041	CBLN4	cerebellin 4 precursor	140689	20	n/a	n/a	3.10e-01	1.631
1099362	ENSG00000168597	0	C17orf65	chromosome 17 open reading frame 65	0	17	n/a	n/a	2.96e-01	1.631
279862106	ENSG00000232041	0	PSMD10P3	proteasome 26S subunit, non-ATPase, 10 pseudogene 3	0	13	n/a	n/a	2.83e-01	1.630
279774148	ENSG00000224243	0	LINC00403	long intergenic non-protein coding RNA 403	0	13	n/a	n/a	2.90e-01	1.630
280107928	ENSG00000257730	0	RP11-70F11.4	RP11-70F11.4	0	12	n/a	n/a	3.09e-01	1.630
1105505	ENSG00000205560	1366	CPT1B	carnitine palmitoyltransferase 1B (muscle)	1375	22	n/a	n/a	3.96e-01	1.630
1095547	ENSG00000144791	8886	LIMD1	LIM domains containing 1	8994	3	n/a	n/a	2.96e-01	1.629
1090985	ENSG00000112655	5722	PTK7	PTK7 protein tyrosine kinase 7	5754	6	n/a	n/a	2.90e-01	1.629
1096824	ENSG00000155592	109980	ZKSCAN2	zinc finger with KRAB and SCAN domains 2	342357	16	n/a	n/a	2.96e-01	1.629
1101966	ENSG00000181800	0	C10orf31	chromosome 10 open reading frame 31	0	10	n/a	n/a	2.98e-01	1.629
1089141	ENSG00000100314	81640	CABP7	calcium binding protein 7	164633	22	n/a	n/a	2.93e-01	1.628
280015065	ENSG00000249592	1001327	RP11-440L14.1	RP11-440L14.1	100129917	4	n/a	n/a	2.90e-01	1.628
279722498	ENSG00000213480	0	RP11-364P2.2	RP11-364P2.2	0	4	n/a	n/a	2.97e-01	1.628
1098365	ENSG00000164684	152156	ZNF704	zinc finger protein 704	619279	8	n/a	n/a	2.84e-01	1.628
279738114	ENSG00000215221	0	UBA52P6	ubiquitin A-52 residue ribosomal protein fusion product 1 pseudogene 6	0	9	n/a	n/a	2.80e-01	1.628
1094783	ENSG00000139645	93933	ANKRD52	ankyrin repeat domain 52	283373	12	n/a	n/a	2.97e-01	1.628
1108315	ENSG00000234444	169673	ZNF736	zinc finger protein 736	728927	7	n/a	n/a	2.97e-01	1.628
1107538	ENSG00000229387	0	AC103801.2	AC103801.2	0	11	n/a	n/a	3.01e-01	1.628
1102348	ENSG00000183495	36907	EP400	E1A binding protein p400	57634	12	n/a	n/a	3.05e-01	1.627
1100542	ENSG00000173757	6737	STAT5B	signal transducer and activator of transcription 5B	6777	17	n/a	n/a	2.94e-01	1.627
1094069	ENSG00000135837	9713	CEP350	centrosomal protein 350kDa	9857	1	n/a	n/a	2.95e-01	1.627
1101115	ENSG00000176890	7255	TYMS	thymidylate synthetase	7298	18	n/a	n/a	3.13e-01	1.627
279953709	ENSG00000241079	0	AC131055.8	AC131055.8	0	17	n/a	n/a	3.18e-01	1.627
279780486	ENSG00000224789	0	AC012363.4	AC012363.4	0	2	n/a	n/a	2.92e-01	1.627
279869883	ENSG00000232729	0	AC083884.8	AC083884.8	0	7	n/a	n/a	2.96e-01	1.627
279716165	ENSG00000212284	0	SNORD115-46	small nucleolar RNA, C/D box 115-46	0	15	n/a	n/a	2.91e-01	1.626
1101582	ENSG00000179454	34102	KLHL28	kelch-like 28 (Drosophila)	54813	14	n/a	n/a	3.12e-01	1.626
1087120	ENSG00000010292	9774	NCAPD2	non-SMC condensin I complex, subunit D2	9918	12	n/a	n/a	2.91e-01	1.626
279705970	ENSG00000207152	0	SNORA67	small nucleolar RNA, H/ACA box 67	0	17	n/a	n/a	2.86e-01	1.626
280128642	ENSG00000259192	0	AC109631.1	AC109631.1	0	15	n/a	n/a	2.91e-01	1.626
280088286	ENSG00000255575	0	RP1-267D11.1	RP1-267D11.1	0	12	n/a	n/a	2.83e-01	1.626
1093851	ENSG00000134686	1899	PHC2	polyhomeotic homolog 2 (Drosophila)	1912	1	n/a	n/a	3.18e-01	1.626
280111205	ENSG00000258034	0	RP11-493P1.2	RP11-493P1.2	0	12	n/a	n/a	2.83e-01	1.626
1103393	ENSG00000187801	41744	ZNF643	zinc finger protein 643	65243	1	n/a	n/a	2.86e-01	1.626
1089134	ENSG00000100299	407	ARSA	arylsulfatase A	410	22	n/a	n/a	2.91e-01	1.625
279883117	ENSG00000233899	0	RP4-742C19.8	RP4-742C19.8	0	22	n/a	n/a	2.94e-01	1.625
280050068	ENSG00000252817	0	AL590431.1	AL590431.1	0	1	n/a	n/a	2.83e-01	1.624
279839468	ENSG00000230056	0	DDX6P1	DEAD (Asp-Glu-Ala-Asp) box polypeptide 6 pseudogene 1	0	6	n/a	n/a	2.96e-01	1.624
1088108	ENSG00000073605	35164	GSDMB	gasdermin B	55876	17	n/a	n/a	2.98e-01	1.624
279958840	ENSG00000241656	0	UBA52P7	ubiquitin A-52 residue ribosomal protein fusion product 1 pseudogene 7	0	12	n/a	n/a	3.31e-01	1.624
1103904	ENSG00000196355	0	AC021860.1	Uncharacterized protein	0	4	n/a	n/a	2.85e-01	1.624
1093680	ENSG00000133619	58825	KRBA1	KRAB-A domain containing 1	84626	7	n/a	n/a	2.97e-01	1.623
1108313	ENSG00000234432	0	AC092171.1	Uncharacterized proteincDNA FLJ43318 fis, clone NT2RI2018311	0	7	n/a	n/a	3.72e-01	1.623
279972406	ENSG00000243155	0	RP11-46A10.5	RP11-46A10.5	0	1	n/a	n/a	2.94e-01	1.622
1092487	ENSG00000124766	6619	SOX4	SRY (sex determining region Y)-box 4	6659	6	n/a	n/a	3.08e-01	1.622
1100486	ENSG00000173473	6560	SMARCC1	SWI/SNF related, matrix associated, actin dependent regulator of chromatin, subfamily c, member 1	6599	3	n/a	n/a	2.94e-01	1.622
279931147	ENSG00000238188	0	RP5-875H3.2	RP5-875H3.2	0	X	n/a	n/a	2.96e-01	1.622
279958369	ENSG00000241600	0	ZNF578	ZNF578	0	19	n/a	n/a	3.06e-01	1.622
280091442	ENSG00000255929	0	RP11-867G2.8	RP11-867G2.8	0	11	n/a	n/a	2.92e-01	1.621
1101408	ENSG00000178409	36946	BEND3	BEN domain containing 3	57673	6	n/a	n/a	2.96e-01	1.621
279749168	ENSG00000219451	85877	AC005251.3	AC005251.3	222901	7	n/a	n/a	3.28e-01	1.621
279663230	ENSG00000201129	0	SNORA58	Small nucleolar RNA SNORA58	0	1	n/a	n/a	3.16e-01	1.621
1091123	ENSG00000113749	3254	HRH2	histamine receptor H2	3274	5	n/a	n/a	2.88e-01	1.621
279666751	ENSG00000202141	0	Y_RNA	Y RNA	0	2	n/a	n/a	3.14e-01	1.621
1100296	ENSG00000172534	3037	HCFC1	host cell factor C1 (VP16-accessory protein)	3054	X	n/a	n/a	3.11e-01	1.620
280064836	ENSG00000254010	0	RP11-103H7.5	RP11-103H7.5	0	8	n/a	n/a	3.37e-01	1.620
1089050	ENSG00000100034	9503	PPM1F	protein phosphatase, Mg2+/Mn2+ dependent, 1F	9647	22	n/a	n/a	3.17e-01	1.619
279980722	ENSG00000243970	0	PPIEL	peptidylprolyl isomerase E-like pseudogene	0	1	n/a	n/a	2.96e-01	1.619
279893415	ENSG00000234800	0	PCMTD1P3	protein-L-isoaspartate (D-aspartate) O-methyltransferase domain containing 1 pseudogene 3	0	7	n/a	n/a	2.85e-01	1.618
1098066	ENSG00000163728	81000	TTC14	tetratricopeptide repeat domain 14	151613	3	n/a	n/a	2.88e-01	1.618
1099698	ENSG00000170049	9072	KCNAB3	potassium voltage-gated channel, shaker-related subfamily, beta member 3	9196	17	n/a	n/a	2.89e-01	1.617
1087071	ENSG00000008197	57983	TFAP2D	transcription factor AP-2 delta (activating enhancer binding protein 2 delta)	83741	6	n/a	n/a	2.98e-01	1.617
1087722	ENSG00000062822	5392	POLD1	polymerase (DNA directed), delta 1, catalytic subunit 125kDa	5424	19	n/a	n/a	3.00e-01	1.617
1088719	ENSG00000089505	76672	CMTM1	CKLF-like MARVEL transmembrane domain containing 1	113540	16	n/a	n/a	2.83e-01	1.617
280130297	ENSG00000259287	0	RP11-3D4.2	RP11-3D4.2	0	15	n/a	n/a	2.95e-01	1.616
279752408	ENSG00000221184	0	MIR1254	microRNA 1254	0	10	n/a	n/a	2.97e-01	1.616
280107995	ENSG00000257740	0	RP11-977G19.12	RP11-977G19.12	0	12	n/a	n/a	2.92e-01	1.616
1089058	ENSG00000100068	60033	LRP5L	low density lipoprotein receptor-related protein 5-like	91355	22	n/a	n/a	4.09e-01	1.616
280097361	ENSG00000256616	0	AP002414.1	AP002414.1	0	18	n/a	n/a	2.76e-01	1.616
1092822	ENSG00000127415	3405	IDUA	iduronidase, alpha-L-	3425	4	n/a	n/a	2.98e-01	1.616
1104259	ENSG00000197386	3047	HTT	huntingtin	3064	4	n/a	n/a	3.14e-01	1.615
279819745	ENSG00000228275	0	ARMCX3-AS1	ARMCX3 antisense RNA 1 (non-protein coding)	0	X	n/a	n/a	2.97e-01	1.615
280099053	ENSG00000256844	0	RP11-282K24.2	RP11-282K24.2	0	12	n/a	n/a	2.83e-01	1.615
1089743	ENSG00000103888	36490	KIAA1199	KIAA1199	57214	15	n/a	n/a	2.61e-01	1.615
1102793	ENSG00000185252	7582	ZNF74	zinc finger protein 74	7625	22	n/a	n/a	2.92e-01	1.615
1106155	ENSG00000214756	169143	METTL12	methyltransferase like 12	751071	11	n/a	n/a	3.45e-01	1.614
280047240	ENSG00000252408	0	SNORD38	Small nucleolar RNA SNORD38	0	19	n/a	n/a	2.83e-01	1.614
280078433	ENSG00000254964	0	RP11-831H9.3	RP11-831H9.3	0	11	n/a	n/a	2.97e-01	1.613
1103658	ENSG00000188818	55647	ZDHHC11	zinc finger, DHHC-type containing 11	79844	5	n/a	n/a	2.88e-01	1.613
1091290	ENSG00000115266	10151	APC2	adenomatosis polyposis coli 2	10297	19	n/a	n/a	2.56e-01	1.611
1104317	ENSG00000197565	1279	COL4A6	collagen, type IV, alpha 6	1288	X	n/a	n/a	2.94e-01	1.611
1094949	ENSG00000140836	460	ZFHX3	zinc finger homeobox 3	463	16	n/a	n/a	2.95e-01	1.611
1090777	ENSG00000111325	55479	OGFOD2	2-oxoglutarate and iron-dependent oxygenase domain containing 2	79676	12	n/a	n/a	3.20e-01	1.611
279807677	ENSG00000227141	0	RP11-545A16.3	RP11-545A16.3	0	1	n/a	n/a	2.94e-01	1.610
280110033	ENSG00000257923	1512	CUX1	cut-like homeobox 1	1523	7	n/a	n/a	3.08e-01	1.610
1088156	ENSG00000074964	34449	ARHGEF10L	Rho guanine nucleotide exchange factor (GEF) 10-like	55160	1	n/a	n/a	3.03e-01	1.610
280048213	ENSG00000252549	0	U6	U6 spliceosomal RNA	0	20	n/a	n/a	3.09e-01	1.610
279892682	ENSG00000234747	0	RP1-309F20.2	RP1-309F20.2	0	20	n/a	n/a	3.03e-01	1.610
1089269	ENSG00000100813	22740	ACIN1	apoptotic chromatin condensation inducer 1	22985	14	n/a	n/a	3.15e-01	1.609
280057345	ENSG00000253483	0	CTC-756D1.1	CTC-756D1.1	0	8	n/a	n/a	3.14e-01	1.609
280121392	ENSG00000258777	0	RP11-618G20.4	RP11-618G20.4	0	14	n/a	n/a	2.84e-01	1.609
1104765	ENSG00000198838	6230	RYR3	ryanodine receptor 3	6263	15	n/a	n/a	3.12e-01	1.609
1094802	ENSG00000139767	58731	SRRM4	serine/arginine repetitive matrix 4	84530	12	n/a	n/a	3.19e-01	1.608
279854056	ENSG00000231351	0	AC111200.7	AC111200.7	0	2	n/a	n/a	3.04e-01	1.608
279813475	ENSG00000227700	0	RP11-301M17.1	RP11-301M17.1	0	1	n/a	n/a	3.12e-01	1.607
1099850	ENSG00000170734	5397	POLH	polymerase (DNA directed), eta	5429	6	n/a	n/a	2.98e-01	1.607
1100056	ENSG00000171532	4735	NEUROD2	neurogenic differentiation 2	4761	17	n/a	n/a	3.08e-01	1.607
280078053	ENSG00000254941	0	RP11-677M14.5	RP11-677M14.5	0	11	n/a	n/a	2.85e-01	1.607
279802285	ENSG00000226698	0	RP1-50O24.6	RP1-50O24.6	0	1	n/a	n/a	3.22e-01	1.607
280001406	ENSG00000248411	0	CTD-2517M14.5	CTD-2517M14.5	0	8	n/a	n/a	3.25e-01	1.607
1103888	ENSG00000196313	9739	POM121	POM121 membrane glycoprotein	9883	7	n/a	n/a	2.96e-01	1.606
279829957	ENSG00000229186	0	ADAM1	ADAM metallopeptidase domain 1, pseudogene	0	12	n/a	n/a	3.04e-01	1.606
1106625	ENSG00000223496	78706	EXOSC6	exosome component 6	118460	16	n/a	n/a	3.13e-01	1.606
279990172	ENSG00000245526	165799	LINC00461	long intergenic non-protein coding RNA 461	645323	5	n/a	n/a	2.89e-01	1.606
1095295	ENSG00000143333	5972	RGS16	regulator of G-protein signaling 16	6004	1	n/a	n/a	3.26e-01	1.605
1094627	ENSG00000138669	5561	PRKG2	protein kinase, cGMP-dependent, type II	5593	4	n/a	n/a	2.96e-01	1.605
1089665	ENSG00000103222	4337	ABCC1	ATP-binding cassette, sub-family C (CFTR/MRP), member 1	4363	16	n/a	n/a	2.93e-01	1.605
1087695	ENSG00000060749	55635	QSER1	glutamine and serine rich 1	79832	11	n/a	n/a	3.14e-01	1.604
279963864	ENSG00000242215	0	RP11-513M16.2	RP11-513M16.2	0	9	n/a	n/a	2.88e-01	1.604
279965886	ENSG00000242396	0	RP11-67L3.5	RP11-67L3.5	0	1	n/a	n/a	2.98e-01	1.604
279965905	ENSG00000242398	0	AC018628.2	AC018628.2	0	17	n/a	n/a	3.18e-01	1.603
1088768	ENSG00000090615	2785	GOLGA3	golgin A3	2802	12	n/a	n/a	3.02e-01	1.602
1088179	ENSG00000075391	9322	RASAL2	RAS protein activator like 2	9462	1	n/a	n/a	2.96e-01	1.602
1098667	ENSG00000165915	60018	SLC39A13	solute carrier family 39 (zinc transporter), member 13	91252	11	n/a	n/a	3.19e-01	1.602
279657665	ENSG00000199452	0	SNORA71	Small nucleolar RNA SNORA71	0	20	n/a	n/a	2.83e-01	1.602
1104999	ENSG00000204049	1015635	AL391421.1	Uncharacterized proteincDNA FLJ43696 fis, clone TBAES2007964	100131132	10	n/a	n/a	3.00e-01	1.601
1091766	ENSG00000118990	0	GLRXP3	glutaredoxin (thioltransferase) pseudogene 3	0	5	n/a	n/a	3.43e-01	1.601
1091429	ENSG00000116127	7794	ALMS1	Alstrom syndrome 1	7840	2	n/a	n/a	2.82e-01	1.601
1087614	ENSG00000055118	3732	KCNH2	potassium voltage-gated channel, subfamily H (eag-related), member 2	3757	7	n/a	n/a	2.87e-01	1.601
1094539	ENSG00000138160	3807	KIF11	kinesin family member 11	3832	10	n/a	n/a	2.83e-01	1.601
1096072	ENSG00000148843	22739	PDCD11	programmed cell death 11	22984	10	n/a	n/a	2.89e-01	1.600
1091365	ENSG00000115657	9913	ABCB6	ATP-binding cassette, sub-family B (MDR/TAP), member 6	10058	2	n/a	n/a	2.94e-01	1.599
279962742	ENSG00000242086	171245	AC069513.3	AC069513.3	727956	3	n/a	n/a	2.97e-01	1.599
1087917	ENSG00000068489	35060	PRR11	proline rich 11	55771	17	n/a	n/a	2.96e-01	1.599
279825207	ENSG00000228748	0	RP13-39P12.3	RP13-39P12.3	0	10	n/a	n/a	3.04e-01	1.599
279708826	ENSG00000207650	1013148	MIR570	microRNA 570	693155	3	n/a	n/a	2.85e-01	1.599
279786371	ENSG00000225313	0	RP11-415J8.3	RP11-415J8.3	0	1	n/a	n/a	3.91e-01	1.599
279704444	ENSG00000206885	0	SNORA75	small nucleolar RNA, H/ACA box 75	0	2	n/a	n/a	3.11e-01	1.598
1103480	ENSG00000188126	55824	MYO15B	myosin XVB pseudogene	80022	17	n/a	n/a	2.96e-01	1.598
1092692	ENSG00000126070	82977	EIF2C3	eukaryotic translation initiation factor 2C, 3	192669	1	n/a	n/a	2.98e-01	1.597
1092534	ENSG00000125266	1935	EFNB2	ephrin-B2	1948	13	n/a	n/a	2.98e-01	1.597
1104839	ENSG00000198963	6064	RORB	RAR-related orphan receptor B	6096	9	n/a	n/a	3.03e-01	1.597
1092574	ENSG00000125520	36010	SLC2A4RG	SLC2A4 regulator	56731	20	n/a	n/a	3.05e-01	1.597
280082486	ENSG00000255182	0	CTD-2517M22.14	Uncharacterized protein	0	8	n/a	n/a	3.24e-01	1.597
1099040	ENSG00000167380	7725	ZNF226	zinc finger protein 226	7769	19	n/a	n/a	2.89e-01	1.596
1097078	ENSG00000157741	90159	UBN2	ubinuclein 2	254048	7	n/a	n/a	2.98e-01	1.596
1092389	ENSG00000124212	5708	PTGIS	prostaglandin I2 (prostacyclin) synthase	5740	20	n/a	n/a	2.91e-01	1.596
1093197	ENSG00000130544	55067	ZNF557	zinc finger protein 557	79230	19	n/a	n/a	3.17e-01	1.595
280008696	ENSG00000249014	0	HMGN2P4	high mobility group nucleosomal binding domain 2 pseudogene 4	0	5	n/a	n/a	2.86e-01	1.595
1101189	ENSG00000177225	110353	PDDC1	Parkinson disease 7 domain containing 1	347862	11	n/a	n/a	2.98e-01	1.594
1098752	ENSG00000166224	8800	SGPL1	sphingosine-1-phosphate lyase 1	8879	10	n/a	n/a	2.90e-01	1.594
279704759	ENSG00000206941	0	SNORD15A	small nucleolar RNA, C/D box 15A	0	11	n/a	n/a	2.86e-01	1.593
279747828	ENSG00000218418	0	RP11-296E7.1	RP11-296E7.1	0	6	n/a	n/a	2.91e-01	1.593
1090880	ENSG00000111913	9606	FAM65B	family with sequence similarity 65, member B	9750	6	n/a	n/a	2.96e-01	1.593
1094785	ENSG00000139651	93921	ZNF740	zinc finger protein 740	283337	12	n/a	n/a	3.00e-01	1.593
1106456	ENSG00000218416	1001974	AC110619.2	Uncharacterized protein	100130449	2	n/a	n/a	3.81e-01	1.593
1096926	ENSG00000156427	8740	FGF18	fibroblast growth factor 18	8817	5	n/a	n/a	2.92e-01	1.593
1095895	ENSG00000147421	55421	HMBOX1	homeobox containing 1	79618	8	n/a	n/a	3.00e-01	1.592
280103724	ENSG00000257307	0	RP11-317N8.4	RP11-317N8.4	0	14	n/a	n/a	3.03e-01	1.592
1102228	ENSG00000182983	123280	ZNF662	zinc finger protein 662	389114	3	n/a	n/a	2.94e-01	1.592
1094248	ENSG00000136802	35542	LRRC8A	leucine rich repeat containing 8 family, member A	56262	9	n/a	n/a	2.94e-01	1.591
1091378	ENSG00000115760	36721	BIRC6	baculoviral IAP repeat containing 6	57448	2	n/a	n/a	3.07e-01	1.591
1098548	ENSG00000165449	85682	SLC16A9	solute carrier family 16, member 9 (monocarboxylic acid transporter 9)	220963	10	n/a	n/a	2.97e-01	1.590
1091374	ENSG00000115738	3378	ID2	inhibitor of DNA binding 2, dominant negative helix-loop-helix protein	3398	2	n/a	n/a	3.20e-01	1.590
279657077	ENSG00000199273	0	Y_RNA	Y RNA	0	7	n/a	n/a	2.94e-01	1.590
1090709	ENSG00000110811	10389	LEPREL2	leprecan-like 2	10536	12	n/a	n/a	3.03e-01	1.590
1090047	ENSG00000105663	9613	MLL4	Histone-lysine N-methyltransferase MLL4	9757	19	n/a	n/a	2.91e-01	1.590
1089615	ENSG00000102935	22845	ZNF423	zinc finger protein 423	23090	16	n/a	n/a	3.05e-01	1.590
279707587	ENSG00000207425	0	Y_RNA	Y RNA	0	16	n/a	n/a	2.82e-01	1.590
1093377	ENSG00000131584	78288	ACAP3	ArfGAP with coiled-coil, ankyrin repeat and PH domains 3	116983	1	n/a	n/a	2.71e-01	1.590
279912600	ENSG00000236609	34042	AC073343.8	AC073343.8	54753	7	n/a	n/a	3.26e-01	1.589
1088311	ENSG00000078699	9016	CBFA2T2	core-binding factor, runt domain, alpha subunit 2; translocated to, 2	9139	20	n/a	n/a	3.06e-01	1.589
1104074	ENSG00000196810	0	C4orf42	chromosome 4 open reading frame 42	0	4	n/a	n/a	2.88e-01	1.589
1092053	ENSG00000121289	59092	CEP89	centrosomal protein 89kDa	84902	19	n/a	n/a	3.19e-01	1.589
1102865	ENSG00000185591	6627	SP1	Sp1 transcription factor	6667	12	n/a	n/a	2.87e-01	1.588
1104369	ENSG00000197724	5221	PHF2	PHD finger protein 2	5253	9	n/a	n/a	2.96e-01	1.588
1100156	ENSG00000171962	57694	LRRC48	leucine rich repeat containing 48	83450	17	n/a	n/a	2.96e-01	1.588
280069643	ENSG00000254353	0	RP11-195E2.4	RP11-195E2.4	0	5	n/a	n/a	2.92e-01	1.588
279754039	ENSG00000221462	167679	SNORA76	small nucleolar RNA, H/ACA box 76	677842	17	n/a	n/a	2.89e-01	1.588
1091199	ENSG00000114554	5329	PLXNA1	plexin A1	5361	3	n/a	n/a	2.72e-01	1.587
1091170	ENSG00000114316	7332	USP4	ubiquitin specific peptidase 4 (proto-oncogene)	7375	3	n/a	n/a	2.84e-01	1.587
279996997	ENSG00000248003	0	AL356356.4	AL356356.4	0	1	n/a	n/a	2.88e-01	1.587
279947760	ENSG00000240336	0	RP11-405L18.1	RP11-405L18.1	0	9	n/a	n/a	3.36e-01	1.586
1096017	ENSG00000148399	60212	WDR85	WD repeat domain 85	92715	9	n/a	n/a	2.88e-01	1.586
1089897	ENSG00000104957	57278	CCDC130	coiled-coil domain containing 130	81576	19	n/a	n/a	2.94e-01	1.586
279728193	ENSG00000214135	85666	AC024560.3	AC024560.3	220729	3	n/a	n/a	2.88e-01	1.586
1087210	ENSG00000013810	10313	TACC3	transforming, acidic coiled-coil containing protein 3	10460	4	n/a	n/a	2.96e-01	1.586
1101306	ENSG00000177842	90121	ZNF620	zinc finger protein 620	253639	3	n/a	n/a	2.96e-01	1.586
280103888	ENSG00000257331	0	RP11-478B9.3	RP11-478B9.3	0	12	n/a	n/a	2.93e-01	1.586
279662131	ENSG00000200785	0	SNORD8	small nucleolar RNA, C/D box 8	0	14	n/a	n/a	3.06e-01	1.586
279822508	ENSG00000228509	0	AC006460.2	AC006460.2	0	2	n/a	n/a	2.98e-01	1.586
1086984	ENSG00000006062	8900	MAP3K14	mitogen-activated protein kinase kinase kinase 14	9020	17	n/a	n/a	3.48e-01	1.585
1097415	ENSG00000160305	22936	DIP2A	DIP2 disco-interacting protein 2 homolog A (Drosophila)	23181	21	n/a	n/a	2.86e-01	1.585
1090146	ENSG00000106086	58921	PLEKHA8	pleckstrin homology domain containing, family A (phosphoinositide binding specific) member 8	84725	7	n/a	n/a	2.96e-01	1.584
1097682	ENSG00000162415	36916	ZSWIM5	zinc finger, SWIM-type containing 5	57643	1	n/a	n/a	2.89e-01	1.584
1097910	ENSG00000163257	34165	DCAF16	DDB1 and CUL4 associated factor 16	54876	4	n/a	n/a	3.05e-01	1.584
1088225	ENSG00000076641	35112	PAG1	phosphoprotein associated with glycosphingolipid microdomains 1	55824	8	n/a	n/a	3.18e-01	1.584
1099468	ENSG00000169057	4179	MECP2	methyl CpG binding protein 2 (Rett syndrome)	4204	X	n/a	n/a	3.11e-01	1.584
1097410	ENSG00000160285	4022	LSS	lanosterol synthase (2,3-oxidosqualene-lanosterol cyclase)	4047	21	n/a	n/a	3.05e-01	1.583
280037906	ENSG00000251374	0	RPS23P5	ribosomal protein S23 pseudogene 5	0	5	n/a	n/a	2.98e-01	1.583
1093744	ENSG00000134086	7385	VHL	von Hippel-Lindau tumor suppressor	7428	3	n/a	n/a	2.95e-01	1.583
280046582	ENSG00000252311	0	U1	U1 spliceosomal RNA	0	16	n/a	n/a	3.73e-01	1.583
1101916	ENSG00000181495	0	AC026703.1	AC026703.1	0	5	n/a	n/a	3.03e-01	1.583
1104602	ENSG00000198429	7577	ZNF69	zinc finger protein 69	7620	19	n/a	n/a	2.97e-01	1.583
1089087	ENSG00000100154	23086	TTC28	tetratricopeptide repeat domain 28	23331	22	n/a	n/a	3.11e-01	1.582
1095179	ENSG00000142549	126118	IGLON5	IgLON family member 5	402665	19	n/a	n/a	2.95e-01	1.582
280122529	ENSG00000258839	4132	MC1R	melanocortin 1 receptor (alpha melanocyte stimulating hormone receptor)	4157	16	n/a	n/a	2.82e-01	1.582
1102644	ENSG00000184678	8291	HIST2H2BE	histone cluster 2, H2be	8349	1	n/a	n/a	2.93e-01	1.582
280118831	ENSG00000258634	0	RP4-773N10.4	RP4-773N10.4	0	1	n/a	n/a	2.97e-01	1.581
1093120	ENSG00000130119	33843	GNL3L	guanine nucleotide binding protein-like 3 (nucleolar)-like	54552	X	n/a	n/a	2.84e-01	1.581
1100236	ENSG00000172318	8638	B3GALT1	UDP-Gal:betaGlcNAc beta 1,3-galactosyltransferase, polypeptide 1	8708	2	n/a	n/a	3.04e-01	1.581
279212661	ENSG00000152487	0	RP11-139J15.2	RP11-139J15.2	0	10	n/a	n/a	3.78e-01	1.581
279960896	ENSG00000241907	0	CTB-46E9.1	CTB-46E9.1	0	5	n/a	n/a	3.00e-01	1.581
280004885	ENSG00000248694	0	RP11-18D7.2	RP11-18D7.2	0	4	n/a	n/a	3.51e-01	1.580
1102783	ENSG00000185219	110735	ZNF445	zinc finger protein 445	353274	3	n/a	n/a	3.04e-01	1.579
1097580	ENSG00000161664	60195	ASB16	ankyrin repeat and SOCS box containing 16	92591	17	n/a	n/a	2.95e-01	1.579
279920751	ENSG00000237321	0	RP11-374A22.1	RP11-374A22.1	0	6	n/a	n/a	2.95e-01	1.579
1104014	ENSG00000196642	34973	C9orf86	chromosome 9 open reading frame 86	55684	9	n/a	n/a	3.50e-01	1.579
1097771	ENSG00000162738	36492	VANGL2	vang-like 2 (van gogh, Drosophila)	57216	1	n/a	n/a	3.04e-01	1.579
279724455	ENSG00000213742	0	RP4-694B14.5	RP4-694B14.5	0	20	n/a	n/a	3.16e-01	1.579
1102099	ENSG00000182405	81525	PGBD4	piggyBac transposable element derived 4	161779	15	n/a	n/a	2.83e-01	1.579
1097098	ENSG00000157890	58666	MEGF11	multiple EGF-like-domains 11	84465	15	n/a	n/a	3.27e-01	1.579
1102624	ENSG00000184596	0	AF207550.1	AF207550.1	0	X	n/a	n/a	3.10e-01	1.579
1087202	ENSG00000013523	23112	ANGEL1	angel homolog 1 (Drosophila)	23357	14	n/a	n/a	3.73e-01	1.579
279905310	ENSG00000235934	0	AC007405.8	AC007405.8	0	2	n/a	n/a	3.34e-01	1.579
1095012	ENSG00000141295	59927	SCRN2	secernin 2	90507	17	n/a	n/a	3.23e-01	1.578
279739363	ENSG00000215347	0	SLC25A5P1	solute carrier family 25 (mitochondrial carrier; adenine nucleotide translocator), member 5 pseudogene 1	0	22	n/a	n/a	3.20e-01	1.578
1104038	ENSG00000196696	94128	PDXDC2P	pyridoxal-dependent decarboxylase domain containing 2, pseudogene	283970	16	n/a	n/a	2.92e-01	1.578
279901131	ENSG00000235512	0	TAB3-AS2	TAB3 antisense RNA 2 (non-protein coding)	0	X	n/a	n/a	2.83e-01	1.578
1094869	ENSG00000140323	59610	DISP2	dispatched homolog 2 (Drosophila)	85455	15	n/a	n/a	2.96e-01	1.578
280071292	ENSG00000254470	0	RP11-770G2.3	RP11-770G2.3	0	11	n/a	n/a	2.83e-01	1.578
1106276	ENSG00000215193	34959	PEX26	peroxisomal biogenesis factor 26	55670	22	n/a	n/a	2.89e-01	1.578
1105514	ENSG00000205581	3130	HMGN1	high mobility group nucleosome binding domain 1	3150	21	n/a	n/a	3.18e-01	1.577
1105323	ENSG00000204946	1021348	ZNF783	zinc finger family member 783	100289678	7	n/a	n/a	3.99e-01	1.577
1087776	ENSG00000064932	22660	SBNO2	strawberry notch homolog 2 (Drosophila)	22904	19	n/a	n/a	3.07e-01	1.576
279988743	ENSG00000244879	0	CTD-3110H11.2	CTD-3110H11.2	0	15	n/a	n/a	3.03e-01	1.576
1093048	ENSG00000129422	36782	MTUS1	microtubule associated tumor suppressor 1	57509	8	n/a	n/a	3.35e-01	1.576
279669890	ENSG00000203546	0	RP11-176H8.1	Uncharacterized protein	0	14	n/a	n/a	2.90e-01	1.576
1106056	ENSG00000214331	94118	AC009053.1	Uncharacterized proteincDNA FLJ39449 fis, clone PROST2008360, highly similar to Homo sapiens pyruvate dehydrogenase phosphatase regulatory subunit (PDPR), mRNA	283922	16	n/a	n/a	2.91e-01	1.576
279881949	ENSG00000233799	0	AC139887.4	AC139887.4	0	4	n/a	n/a	3.20e-01	1.575
279852262	ENSG00000231198	0	AC004987.10	AC004987.10	0	7	n/a	n/a	3.34e-01	1.575
1092898	ENSG00000128191	33778	DGCR8	DiGeorge syndrome critical region gene 8	54487	22	n/a	n/a	2.97e-01	1.575
1089187	ENSG00000100425	23527	BRD1	bromodomain containing 1	23774	22	n/a	n/a	3.07e-01	1.575
279947570	ENSG00000240311	0	LA16c-306E5.1	LA16c-306E5.1	0	16	n/a	n/a	3.01e-01	1.575
1093533	ENSG00000132613	60144	MTSS1L	metastasis suppressor 1-like	92154	16	n/a	n/a	3.25e-01	1.575
279716816	ENSG00000212443	0	SNORA53	small nucleolar RNA, H/ACA box 53	0	12	n/a	n/a	2.88e-01	1.575
279818214	ENSG00000228137	0	AP001469.7	AP001469.7	0	21	n/a	n/a	2.93e-01	1.574
1104449	ENSG00000197951	37305	ZNF71	zinc finger protein 71	58491	19	n/a	n/a	2.95e-01	1.574
279938556	ENSG00000239268	0	RP11-384F7.2	RP11-384F7.2	0	3	n/a	n/a	3.66e-01	1.574
279759356	ENSG00000222301	0	RNY5P8	RNA, Ro-associated Y5 pseudogene 8	0	13	n/a	n/a	3.29e-01	1.574
1101021	ENSG00000176371	34282	ZSCAN2	zinc finger and SCAN domain containing 2	54993	15	n/a	n/a	3.18e-01	1.574
1088863	ENSG00000092850	27030	TEKT2	tektin 2 (testicular)	27285	1	n/a	n/a	2.95e-01	1.574
279887943	ENSG00000234353	0	AP000347.4	AP000347.4	0	22	n/a	n/a	3.15e-01	1.574
1104758	ENSG00000198826	9680	ARHGAP11A	Rho GTPase activating protein 11A	9824	15	n/a	n/a	2.83e-01	1.574
279974386	ENSG00000243357	0	AP001065.1	AP001065.1	0	21	n/a	n/a	3.36e-01	1.574
1090129	ENSG00000106009	85813	BRAT1	BRCA1-associated ATM activator 1	221927	7	n/a	n/a	2.95e-01	1.574
1101096	ENSG00000176771	110103	NCKAP5	NCK-associated protein 5	344148	2	n/a	n/a	3.07e-01	1.573
1103770	ENSG00000189298	56118	ZKSCAN3	zinc finger with KRAB and SCAN domains 3	80317	6	n/a	n/a	2.97e-01	1.573
1095237	ENSG00000143061	3301	IGSF3	immunoglobulin superfamily, member 3	3321	1	n/a	n/a	3.17e-01	1.572
279858820	ENSG00000231770	0	AC046143.5	AC046143.5	0	3	n/a	n/a	2.95e-01	1.572
1092116	ENSG00000121903	7536	ZSCAN20	zinc finger and SCAN domain containing 20	7579	1	n/a	n/a	3.79e-01	1.572
1107748	ENSG00000230847	0	RP11-195E2.1	RP11-195E2.1	0	5	n/a	n/a	3.04e-01	1.572
1103875	ENSG00000196263	36846	ZNF471	zinc finger protein 471	57573	19	n/a	n/a	2.96e-01	1.572
279896540	ENSG00000235072	0	AC012074.2	AC012074.2	0	2	n/a	n/a	2.97e-01	1.572
279971231	ENSG00000243015	0	AC025260.1	AC025260.1	0	12	n/a	n/a	2.96e-01	1.571
1101202	ENSG00000177303	36786	CASKIN2	CASK interacting protein 2	57513	17	n/a	n/a	2.86e-01	1.571
1101908	ENSG00000181444	81730	ZNF467	zinc finger protein 467	168544	7	n/a	n/a	2.97e-01	1.571
280099072	ENSG00000256847	0	CTD-3110P2.2	CTD-3110P2.2	0	11	n/a	n/a	2.83e-01	1.571
1090015	ENSG00000105519	824	CAPS	calcyphosine	828	19	n/a	n/a	2.93e-01	1.571
280084137	ENSG00000255284	157122313	AP006621.5	Uncharacterized protein	100506518	11	n/a	n/a	3.69e-01	1.571
1102862	ENSG00000185565	4020	LSAMP	limbic system-associated membrane protein	4045	3	n/a	n/a	2.92e-01	1.570
279767987	ENSG00000223764	0	RP11-54O7.3	RP11-54O7.3	0	1	n/a	n/a	2.86e-01	1.570
1095141	ENSG00000142197	9836	DOPEY2	dopey family member 2	9980	21	n/a	n/a	3.17e-01	1.570
279826491	ENSG00000228866	0	RP11-229P13.21	RP11-229P13.21	0	9	n/a	n/a	3.00e-01	1.570
1094855	ENSG00000140263	6612	SORD	sorbitol dehydrogenase	6652	15	n/a	n/a	3.04e-01	1.570
279659758	ENSG00000200090	0	Y_RNA	Y RNA	0	11	n/a	n/a	2.93e-01	1.570
279875170	ENSG00000233205	0	AC108479.2	AC108479.2	0	2	n/a	n/a	2.97e-01	1.570
279952912	ENSG00000240970	0	RPL23AP64	ribosomal protein L23a pseudogene 64	0	11	n/a	n/a	2.90e-01	1.570
280125474	ENSG00000259006	0	RP11-566K11.4	RP11-566K11.4	0	16	n/a	n/a	2.83e-01	1.570
1086933	ENSG00000004975	1844	DVL2	dishevelled, dsh homolog 2 (Drosophila)	1856	17	n/a	n/a	3.33e-01	1.569
279904627	ENSG00000235852	0	AC005540.3	AC005540.3	0	2	n/a	n/a	3.04e-01	1.569
280053370	ENSG00000253194	0	RP11-351A11.1	RP11-351A11.1	0	6	n/a	n/a	2.90e-01	1.569
1102066	ENSG00000182272	109559	B4GALNT4	beta-1,4-N-acetyl-galactosaminyl transferase 4	338707	11	n/a	n/a	2.98e-01	1.569
280043824	ENSG00000251913	0	U6	U6 spliceosomal RNA	0	22	n/a	n/a	2.89e-01	1.569
1087472	ENSG00000044090	9676	CUL7	cullin 7	9820	6	n/a	n/a	3.01e-01	1.568
1093098	ENSG00000129933	23138	MAU2	MAU2 chromatid cohesion factor homolog (C. elegans)	23383	19	n/a	n/a	2.96e-01	1.568
279873246	ENSG00000233021	0	RP11-490E15.2	RP11-490E15.2	0	10	n/a	n/a	2.90e-01	1.568
1104541	ENSG00000198198	23089	SZT2	seizure threshold 2 homolog (mouse)	23334	1	n/a	n/a	2.89e-01	1.568
1088652	ENSG00000088448	34897	ANKRD10	ankyrin repeat domain 10	55608	13	n/a	n/a	2.98e-01	1.568
279809307	ENSG00000227279	0	AC015933.2	AC015933.2	0	18	n/a	n/a	2.89e-01	1.568
1105170	ENSG00000204514	169039	ZNF814	zinc finger protein 814	730051	19	n/a	n/a	2.89e-01	1.568
1088008	ENSG00000070814	6909	TCOF1	Treacher Collins-Franceschetti syndrome 1	6949	5	n/a	n/a	3.13e-01	1.567
279932328	ENSG00000238286	0	SLC35E1P1	solute carrier family 35, member E1 pseudogene 1	0	13	n/a	n/a	2.97e-01	1.567
1097631	ENSG00000162068	4886	NTN3	netrin 3	4917	16	n/a	n/a	2.89e-01	1.567
1089098	ENSG00000100207	6902	TCF20	transcription factor 20 (AR1)	6942	22	n/a	n/a	3.10e-01	1.567
280081801	ENSG00000255152	0	MSH5-C6orf26	MSH5-C6orf26 readthrough (non-protein coding)	0	6	n/a	n/a	2.97e-01	1.567
1087055	ENSG00000007545	36858	CRAMP1L	Crm, cramped-like (Drosophila)	57585	16	n/a	n/a	2.86e-01	1.567
1092283	ENSG00000123374	1012	CDK2	cyclin-dependent kinase 2	1017	12	n/a	n/a	3.09e-01	1.567
1106406	ENSG00000215837	0	SDHAP2	succinate dehydrogenase complex, subunit A, flavoprotein pseudogene 2	0	3	n/a	n/a	3.78e-01	1.567
279739963	ENSG00000215417	128238	MIR17HG	miR-17-92 cluster host gene (non-protein coding)	407975	13	n/a	n/a	2.93e-01	1.567
280001379	ENSG00000248409	0	KB-1269D1.8	KB-1269D1.8	0	22	n/a	n/a	3.03e-01	1.566
280126683	ENSG00000259078	0	CTD-2509G16.6	CTD-2509G16.6	0	14	n/a	n/a	2.93e-01	1.566
1102828	ENSG00000185386	5568	MAPK11	mitogen-activated protein kinase 11	5600	22	n/a	n/a	2.88e-01	1.566
1097629	ENSG00000162065	36738	TBC1D24	TBC1 domain family, member 24	57465	16	n/a	n/a	2.88e-01	1.566
279952144	ENSG00000240869	0	AL136303.1	AL136303.1	0	6	n/a	n/a	2.66e-01	1.566
279658316	ENSG00000199649	0	SNORD59B	small nucleolar RNA, C/D box 59B	0	12	n/a	n/a	2.89e-01	1.565
1104806	ENSG00000198909	4190	MAP3K3	mitogen-activated protein kinase kinase kinase 3	4215	17	n/a	n/a	2.97e-01	1.565
279795891	ENSG00000226121	0	AC009487.6	AC009487.6	0	2	n/a	n/a	2.92e-01	1.565
1092047	ENSG00000121210	22995	KIAA0922	KIAA0922	23240	4	n/a	n/a	3.03e-01	1.565
279975760	ENSG00000243504	0	KB-1589B1.1	KB-1589B1.1	0	8	n/a	n/a	3.48e-01	1.565
1104041	ENSG00000196705	82208	ZNF431	zinc finger protein 431	170959	19	n/a	n/a	3.10e-01	1.565
279857836	ENSG00000231686	0	RP1-203P18.1	RP1-203P18.1	0	X	n/a	n/a	2.85e-01	1.564
280098636	ENSG00000256771	0	ZNF253	zinc finger protein 253	0	19	n/a	n/a	2.87e-01	1.564
279847581	ENSG00000230772	0	VN1R108P	vomeronasal 1 receptor 108 pseudogene	0	20	n/a	n/a	3.09e-01	1.564
1106102	ENSG00000214546	0	AC087491.2	AC087491.2	0	17	n/a	n/a	2.87e-01	1.564
1107799	ENSG00000231160	55470	RP11-617D20.1	RP11-617D20.1	79667	4	n/a	n/a	2.89e-01	1.564
279840524	ENSG00000230149	0	RP3-508I15.19	RP3-508I15.19	0	22	n/a	n/a	3.00e-01	1.564
1086944	ENSG00000005156	3955	LIG3	ligase III, DNA, ATP-dependent	3980	17	n/a	n/a	2.93e-01	1.563
1098612	ENSG00000165684	6581	SNAPC4	small nuclear RNA activating complex, polypeptide 4, 190kDa	6621	9	n/a	n/a	3.10e-01	1.563
1093121	ENSG00000130147	23430	SH3BP4	SH3-domain binding protein 4	23677	2	n/a	n/a	2.96e-01	1.563
1093173	ENSG00000130396	4276	MLLT4	myeloid/lymphoid or mixed-lineage leukemia (trithorax homolog, Drosophila); translocated to, 4	4301	6	n/a	n/a	2.82e-01	1.563
1095743	ENSG00000146216	58829	TTBK1	tau tubulin kinase 1	84630	6	n/a	n/a	2.72e-01	1.563
1102956	ENSG00000185942	94817	NKAIN3	Na+/K+ transporting ATPase interacting 3	286183	8	n/a	n/a	2.89e-01	1.562
1097185	ENSG00000158555	57250	GDPD5	glycerophosphodiester phosphodiesterase domain containing 5	81544	11	n/a	n/a	3.00e-01	1.562
280062799	ENSG00000253866	0	TMEM97P2	transmembrane protein 97 pseudogene 2	0	8	n/a	n/a	3.04e-01	1.562
279910606	ENSG00000236411	0	AC093415.5	AC093415.5	0	3	n/a	n/a	2.94e-01	1.562
280104533	ENSG00000257359	0	RP11-780K2.1	RP11-780K2.1	0	12	n/a	n/a	2.90e-01	1.562
1100709	ENSG00000174718	34485	C12orf35	chromosome 12 open reading frame 35	55196	12	n/a	n/a	2.98e-01	1.562
1096440	ENSG00000152223	36997	EPG5	ectopic P-granules autophagy protein 5 homolog (C. elegans)	57724	18	n/a	n/a	2.94e-01	1.561
280094044	ENSG00000256229	59953	ZNF486	zinc finger protein 486	90649	19	n/a	n/a	3.72e-01	1.560
280109305	ENSG00000257846	0	RP11-597A11.3	RP11-597A11.3	0	14	n/a	n/a	2.91e-01	1.560
279928093	ENSG00000237938	0	RP11-288I21.1	RP11-288I21.1	0	1	n/a	n/a	2.83e-01	1.560
1100622	ENSG00000174197	23024	MGA	MAX gene associated	23269	15	n/a	n/a	2.96e-01	1.560
1088167	ENSG00000075218	30992	GTSE1	G-2 and S-phase expressed 1	51512	22	n/a	n/a	3.11e-01	1.559
1098336	ENSG00000164576	55488	SAP30L	SAP30-like	79685	5	n/a	n/a	3.90e-01	1.559
1091796	ENSG00000119397	10906	CNTRL	centriolin	11064	9	n/a	n/a	2.96e-01	1.559
1098110	ENSG00000163872	34978	YEATS2	YEATS domain containing 2	55689	3	n/a	n/a	2.97e-01	1.559
1099608	ENSG00000169683	83628	LRRC45	leucine rich repeat containing 45	201255	17	n/a	n/a	2.57e-01	1.558
1100991	ENSG00000176204	55861	LRRTM4	leucine rich repeat transmembrane neuronal 4	80059	2	n/a	n/a	3.16e-01	1.558
1094970	ENSG00000140983	59825	RHOT2	ras homolog gene family, member T2	89941	16	n/a	n/a	3.08e-01	1.557
279968654	ENSG00000242712	0	AP003392.1	AP003392.1	0	11	n/a	n/a	2.96e-01	1.557
1103020	ENSG00000186166	109550	CCDC84	coiled-coil domain containing 84	338657	11	n/a	n/a	2.95e-01	1.557
1087017	ENSG00000006704	9427	GTF2IRD1	GTF2I repeat domain containing 1	9569	7	n/a	n/a	4.10e-01	1.557
279841362	ENSG00000230224	0	PHBP9	prohibitin pseudogene 9	0	10	n/a	n/a	2.96e-01	1.557
1105692	ENSG00000211445	2861	GPX3	glutathione peroxidase 3 (plasma)	2878	5	n/a	n/a	3.02e-01	1.557
1087182	ENSG00000012232	2122	EXTL3	exostoses (multiple)-like 3	2137	8	n/a	n/a	3.04e-01	1.557
1095104	ENSG00000141837	157123373	CACNA1A	calcium channel, voltage-dependent, P/Q type, alpha 1A subunit	100507353	19	n/a	n/a	3.48e-01	1.556
1090158	ENSG00000106211	3295	HSPB1	heat shock 27kDa protein 1	3315	7	n/a	n/a	3.08e-01	1.556
1092886	ENSG00000128000	81581	ZNF780B	zinc finger protein 780B	163131	19	n/a	n/a	2.97e-01	1.556
279704171	ENSG00000206838	0	SNORA5A	small nucleolar RNA, H/ACA box 5A	0	7	n/a	n/a	2.90e-01	1.555
1091742	ENSG00000118707	37896	TGIF2	TGFB-induced factor homeobox 2	60436	20	n/a	n/a	2.94e-01	1.555
280110021	ENSG00000257922	0	RP11-796E2.3	RP11-796E2.3	0	12	n/a	n/a	3.16e-01	1.555
1087659	ENSG00000058335	5891	RASGRF1	Ras protein-specific guanine nucleotide-releasing factor 1	5923	15	n/a	n/a	3.02e-01	1.555
1103465	ENSG00000188064	7434	WNT7B	wingless-type MMTV integration site family, member 7B	7477	22	n/a	n/a	2.90e-01	1.555
1094249	ENSG00000136805	23485	C9orf4	chromosome 9 open reading frame 4	23732	9	n/a	n/a	2.87e-01	1.555
1088518	ENSG00000084774	786	CAD	carbamoyl-phosphate synthetase 2, aspartate transcarbamylase, and dihydroorotase	790	2	n/a	n/a	2.93e-01	1.554
280027810	ENSG00000250579	0	CTD-2297D10.2	CTD-2297D10.2	0	5	n/a	n/a	3.20e-01	1.554
280035678	ENSG00000251196	0	RP11-54F2.1	RP11-54F2.1	0	5	n/a	n/a	3.43e-01	1.554
1089662	ENSG00000103199	25797	ZNF500	zinc finger protein 500	26048	16	n/a	n/a	3.15e-01	1.554
1092348	ENSG00000124006	23118	OBSL1	obscurin-like 1	23363	2	n/a	n/a	3.10e-01	1.554
1097593	ENSG00000161847	79085	RAVER1	ribonucleoprotein, PTB-binding 1	125950	19	n/a	n/a	2.90e-01	1.553
1105841	ENSG00000213297	0	ZNF625	zinc finger protein 625	0	19	n/a	n/a	2.98e-01	1.553
279662334	ENSG00000200837	0	Y_RNA	Y RNA	0	3	n/a	n/a	2.97e-01	1.553
1098306	ENSG00000164418	2881	GRIK2	glutamate receptor, ionotropic, kainate 2	2898	6	n/a	n/a	3.07e-01	1.553
279705382	ENSG00000207051	0	SNORA27	small nucleolar RNA, H/ACA box 27	0	13	n/a	n/a	3.11e-01	1.553
1090980	ENSG00000112599	2962	GUCA1B	guanylate cyclase activator 1B (retina)	2979	6	n/a	n/a	2.93e-01	1.552
1104968	ENSG00000203930	94869	RP1-177G6.2	Novel proteinUncharacterized protein	286411	X	n/a	n/a	2.95e-01	1.552
1106520	ENSG00000221866	60065	PLXNA4	plexin A4	91584	7	n/a	n/a	3.21e-01	1.552
279778000	ENSG00000224566	0	RP5-881P19.6	RP5-881P19.6	0	1	n/a	n/a	3.40e-01	1.552
279946172	ENSG00000240200	0	RP11-88H9.2	RP11-88H9.2	0	1	n/a	n/a	2.91e-01	1.552
1091747	ENSG00000118785	6656	SPP1	secreted phosphoprotein 1	6696	4	n/a	n/a	2.65e-01	1.551
280081656	ENSG00000255142	0	AP006621.6	AP006621.6	0	11	n/a	n/a	2.89e-01	1.551
279922054	ENSG00000237440	0	ZNF737	zinc finger protein 737	0	19	n/a	n/a	3.03e-01	1.551
1097200	ENSG00000158715	59573	SLC45A3	solute carrier family 45, member 3	85414	1	n/a	n/a	2.88e-01	1.551
279811749	ENSG00000227513	0	AC114755.3	AC114755.3	0	2	n/a	n/a	2.95e-01	1.551
1106502	ENSG00000221819	746	C16orf3	chromosome 16 open reading frame 3	750	16	n/a	n/a	2.97e-01	1.551
280018251	ENSG00000249835	0	VCAN-AS1	VCAN antisense RNA 1 (non-protein coding)	0	5	n/a	n/a	3.10e-01	1.551
279818068	ENSG00000228121	0	PHBP3	prohibitin pseudogene 3	0	1	n/a	n/a	2.89e-01	1.551
279855267	ENSG00000231453	94465	AC018470.4	AC018470.4	285084	2	n/a	n/a	3.23e-01	1.550
279837735	ENSG00000229917	0	AC007014.1	AC007014.1	0	16	n/a	n/a	3.67e-01	1.550
1094319	ENSG00000137076	7051	TLN1	talin 1	7094	9	n/a	n/a	2.82e-01	1.550
1091296	ENSG00000115282	41025	TTC31	tetratricopeptide repeat domain 31	64427	2	n/a	n/a	2.94e-01	1.550
1102184	ENSG00000182796	133322	AC023055.2	AC023055.2	440104	12	n/a	n/a	2.88e-01	1.550
279901626	ENSG00000235559	0	NOL5BP	NOL5BP	0	6	n/a	n/a	3.32e-01	1.550
1089442	ENSG00000101638	29640	ST8SIA5	ST8 alpha-N-acetyl-neuraminide alpha-2,8-sialyltransferase 5	29906	18	n/a	n/a	3.06e-01	1.550
1091608	ENSG00000117425	8574	PTCH2	patched 2	8643	1	n/a	n/a	3.01e-01	1.549
280128673	ENSG00000259195	0	RP11-158M2.6	RP11-158M2.6	0	15	n/a	n/a	2.98e-01	1.549
1101864	ENSG00000181104	2134	F2R	coagulation factor II (thrombin) receptor	2149	5	n/a	n/a	2.92e-01	1.549
279703100	ENSG00000206654	0	U6	U6 spliceosomal RNA	0	1	n/a	n/a	3.05e-01	1.549
1090847	ENSG00000111780	0	GATC	glutamyl-tRNA(Gln) amidotransferase, subunit C homolog (bacterial)	0	12	n/a	n/a	2.96e-01	1.549
1088852	ENSG00000092439	34111	TRPM7	transient receptor potential cation channel, subfamily M, member 7	54822	15	n/a	n/a	2.98e-01	1.549
280132466	ENSG00000259409	0	RP11-521C20.3	RP11-521C20.3	0	15	n/a	n/a	3.08e-01	1.549
1099224	ENSG00000168014	25754	C2CD3	C2 calcium-dependent domain containing 3	26005	11	n/a	n/a	2.94e-01	1.549
279743262	ENSG00000215908	59000	CROCCP2	ciliary rootlet coiled-coil, rootletin pseudogene 2	84809	1	n/a	n/a	3.40e-01	1.549
1095710	ENSG00000145990	33729	GFOD1	glucose-fructose oxidoreductase domain containing 1	54438	6	n/a	n/a	2.96e-01	1.548
279943848	ENSG00000239912	0	CTD-2224J9.3	CTD-2224J9.3	0	19	n/a	n/a	2.97e-01	1.548
1102200	ENSG00000182872	8189	RBM10	RNA binding motif protein 10	8241	X	n/a	n/a	3.11e-01	1.548
279968446	ENSG00000242680	0	AL132988.3	AL132988.3	0	14	n/a	n/a	2.83e-01	1.547
1100699	ENSG00000174652	10623	ZNF266	zinc finger protein 266	10781	19	n/a	n/a	2.97e-01	1.547
1092869	ENSG00000127914	9997	AKAP9	A kinase (PRKA) anchor protein (yotiao) 9	10142	7	n/a	n/a	3.13e-01	1.547
280023459	ENSG00000250234	0	CTD-2024P10.1	CTD-2024P10.1	0	5	n/a	n/a	3.77e-01	1.547
1097582	ENSG00000161677	79106	JOSD2	Josephin domain containing 2	126119	19	n/a	n/a	3.13e-01	1.547
1092339	ENSG00000123933	10461	MXD4	MAX dimerization protein 4	10608	4	n/a	n/a	2.87e-01	1.547
280099908	ENSG00000256940	0	RP11-783K16.5	RP11-783K16.5	0	11	n/a	n/a	3.00e-01	1.547
1098425	ENSG00000164916	85815	FOXK1	forkhead box K1	221937	7	n/a	n/a	3.17e-01	1.546
280123201	ENSG00000258881	0	AC007040.11	AC007040.11	0	2	n/a	n/a	2.97e-01	1.546
1095725	ENSG00000146067	33831	FAM193B	family with sequence similarity 193, member B	54540	5	n/a	n/a	4.68e-01	1.546
1105888	ENSG00000213658	26785	LAT	linker for activation of T cells	27040	16	n/a	n/a	2.93e-01	1.546
1094387	ENSG00000137460	59617	FHDC1	FH2 domain containing 1	85462	4	n/a	n/a	2.95e-01	1.546
280091913	ENSG00000255989	0	RP11-711M9.1	RP11-711M9.1	0	2	n/a	n/a	3.02e-01	1.546
278984057	ENSG00000130600	93851	H19	H19, imprinted maternally expressed transcript (non-protein coding)	283120	11	n/a	n/a	2.82e-01	1.546
1101861	ENSG00000181090	55616	EHMT1	euchromatic histone-lysine N-methyltransferase 1	79813	9	n/a	n/a	2.82e-01	1.546
1102804	ENSG00000185278	58813	ZBTB37	zinc finger and BTB domain containing 37	84614	1	n/a	n/a	2.96e-01	1.546
1103406	ENSG00000187840	1963	EIF4EBP1	eukaryotic translation initiation factor 4E binding protein 1	1978	8	n/a	n/a	2.86e-01	1.546
1089647	ENSG00000103126	8254	AXIN1	axin 1	8312	16	n/a	n/a	3.37e-01	1.545
279958101	ENSG00000241569	0	AC022148.5	AC022148.5	0	19	n/a	n/a	2.83e-01	1.545
1091014	ENSG00000112852	35416	PCDHB2	protocadherin beta 2	56133	5	n/a	n/a	2.89e-01	1.545
279776271	ENSG00000224410	0	AC097499.2	AC097499.2	0	2	n/a	n/a	2.95e-01	1.545
1101801	ENSG00000180822	123414	PSMG4	proteasome (prosome, macropain) assembly chaperone 4	389362	6	n/a	n/a	2.95e-01	1.545
279890068	ENSG00000234534	0	RP11-39K24.2	RP11-39K24.2	0	9	n/a	n/a	2.83e-01	1.544
1091696	ENSG00000118271	7233	TTR	transthyretin	7276	18	n/a	n/a	3.37e-01	1.544
1090911	ENSG00000112182	37928	BACH2	BTB and CNC homology 1, basic leucine zipper transcription factor 2	60468	6	n/a	n/a	2.84e-01	1.544
1101806	ENSG00000180855	10078	ZNF443	zinc finger protein 443	10224	19	n/a	n/a	2.91e-01	1.544
1100890	ENSG00000175634	6166	RPS6KB2	ribosomal protein S6 kinase, 70kDa, polypeptide 2	6199	11	n/a	n/a	3.02e-01	1.544
1088249	ENSG00000077235	2958	GTF3C1	general transcription factor IIIC, polypeptide 1, alpha 220kDa	2975	16	n/a	n/a	2.89e-01	1.544
279708245	ENSG00000207559	0	MIR578	microRNA 578	0	4	n/a	n/a	2.90e-01	1.544
1097507	ENSG00000160957	0	RECQL4	RecQ protein-like 4	0	8	n/a	n/a	3.19e-01	1.544
279708168	ENSG00000207547	0	MIR25	microRNA 25	0	7	n/a	n/a	2.67e-01	1.544
1088508	ENSG00000084652	83527	TXLNA	taxilin alpha	200081	1	n/a	n/a	2.97e-01	1.543
1094649	ENSG00000138759	55945	FRAS1	Fraser syndrome 1	80144	4	n/a	n/a	2.96e-01	1.543
1092852	ENSG00000127616	6558	SMARCA4	SWI/SNF related, matrix associated, actin dependent regulator of chromatin, subfamily a, member 4	6597	19	n/a	n/a	3.21e-01	1.543
1095155	ENSG00000142330	10973	CAPN10	calpain 10	11132	2	n/a	n/a	2.93e-01	1.543
1089728	ENSG00000103647	10244	CORO2B	coronin, actin binding protein, 2B	10391	15	n/a	n/a	2.89e-01	1.542
1103649	ENSG00000188786	4494	MTF1	metal-regulatory transcription factor 1	4520	1	n/a	n/a	2.83e-01	1.542
279704794	ENSG00000206948	0	SNORA36A	small nucleolar RNA, H/ACA box 36A	0	X	n/a	n/a	2.95e-01	1.542
279783807	ENSG00000225091	0	SNORA71A	SNORA71A	0	20	n/a	n/a	3.06e-01	1.541
1088875	ENSG00000093100	0	XXbac-B461K10.4	protein MICAL-3 isoform 1	0	22	n/a	n/a	2.87e-01	1.541
279703093	ENSG00000206653	9164	SNORD29	small nucleolar RNA, C/D box 29	9297	11	n/a	n/a	3.58e-01	1.541
279664882	ENSG00000201599	26523	SNORA71A	small nucleolar RNA, H/ACA box 71A	26777	20	n/a	n/a	3.06e-01	1.541
1097583	ENSG00000161681	30427	SHANK1	SH3 and multiple ankyrin repeat domains 1	50944	19	n/a	n/a	3.25e-01	1.541
1104564	ENSG00000198276	34252	UCKL1	uridine-cytidine kinase 1-like 1	54963	20	n/a	n/a	3.11e-01	1.541
279882924	ENSG00000233885	0	YEATS2-AS1	YEATS2 antisense RNA 1 (non-protein coding)	0	3	n/a	n/a	3.11e-01	1.540
279868010	ENSG00000232586	157124023	RP11-46A10.4	RP11-46A10.4	100509205	1	n/a	n/a	2.95e-01	1.540
1094990	ENSG00000141084	36883	RANBP10	RAN binding protein 10	57610	16	n/a	n/a	3.10e-01	1.540
1089916	ENSG00000105072	58378	C19orf44	chromosome 19 open reading frame 44	84167	19	n/a	n/a	3.22e-01	1.540
1095225	ENSG00000142945	10846	KIF2C	kinesin family member 2C	11004	1	n/a	n/a	3.17e-01	1.540
280039366	ENSG00000251485	0	AC068134.10	AC068134.10	0	2	n/a	n/a	3.00e-01	1.540
1094549	ENSG00000138193	30678	PLCE1	phospholipase C, epsilon 1	51196	10	n/a	n/a	2.98e-01	1.540
1100996	ENSG00000176225	25663	RTTN	rotatin	25914	18	n/a	n/a	2.93e-01	1.539
279968499	ENSG00000242687	0	AC004893.11	AC004893.11	0	7	n/a	n/a	2.93e-01	1.539
279708889	ENSG00000207690	1013207	MIR630	microRNA 630	693215	15	n/a	n/a	3.09e-01	1.539
1088240	ENSG00000077063	58208	CTTNBP2	cortactin binding protein 2	83992	7	n/a	n/a	2.92e-01	1.539
1094698	ENSG00000139163	34789	ETNK1	ethanolamine kinase 1	55500	12	n/a	n/a	2.83e-01	1.539
1087988	ENSG00000070476	55200	ZXDC	ZXD family zinc finger C	79364	3	n/a	n/a	3.62e-01	1.539
280138224	ENSG00000259753	0	RP11-290H9.2	RP11-290H9.2	0	17	n/a	n/a	2.98e-01	1.539
279657987	ENSG00000199550	0	Y_RNA	Y RNA	0	11	n/a	n/a	2.91e-01	1.539
279978671	ENSG00000243743	0	RP1-34B21.6	RP1-34B21.6	0	6	n/a	n/a	3.12e-01	1.539
279708231	ENSG00000207556	0	MIR636	microRNA 636	0	17	n/a	n/a	2.84e-01	1.538
1094250	ENSG00000136807	1019	CDK9	cyclin-dependent kinase 9	1025	9	n/a	n/a	2.83e-01	1.538
1089664	ENSG00000103202	4802	NME4	non-metastatic cells 4, protein expressed in	4833	16	n/a	n/a	2.87e-01	1.537
1099081	ENSG00000167555	58637	ZNF528	zinc finger protein 528	84436	19	n/a	n/a	2.98e-01	1.537
280070408	ENSG00000254413	0	CHKB-CPT1B	CHKB-CPT1B readthrough (non-protein coding)	0	22	n/a	n/a	3.02e-01	1.536
280044930	ENSG00000252071	0	snoU13	Small nucleolar RNA U13	0	19	n/a	n/a	2.86e-01	1.536
1089757	ENSG00000104081	59913	BMF	Bcl2 modifying factor	90427	15	n/a	n/a	2.94e-01	1.536
280039776	ENSG00000251520	0	RP11-46A10.6	RP11-46A10.6	0	1	n/a	n/a	2.94e-01	1.536
1089815	ENSG00000104517	30847	UBR5	ubiquitin protein ligase E3 component n-recognin 5	51366	8	n/a	n/a	2.98e-01	1.536
279882622	ENSG00000233859	0	ADH5P4	alcohol dehydrogenase 5 (class III), chi polypeptide, pseudogene 4	0	6	n/a	n/a	2.96e-01	1.536
280119979	ENSG00000258695	0	RP3-414A15.2	RP3-414A15.2	0	14	n/a	n/a	2.89e-01	1.535
1100422	ENSG00000173175	108	ADCY5	adenylate cyclase 5	111	3	n/a	n/a	2.94e-01	1.535
1091027	ENSG00000112984	9967	KIF20A	kinesin family member 20A	10112	5	n/a	n/a	3.12e-01	1.534
280009365	ENSG00000249087	80745	C1orf213	chromosome 1 open reading frame 213	148898	1	n/a	n/a	2.91e-01	1.534
1102965	ENSG00000185963	23054	BICD2	bicaudal D homolog 2 (Drosophila)	23299	9	n/a	n/a	2.83e-01	1.534
1102258	ENSG00000183098	9937	GPC6	glypican 6	10082	13	n/a	n/a	3.31e-01	1.534
1108340	ENSG00000234603	0	AL356740.1	AL356740.1	0	13	n/a	n/a	2.95e-01	1.533
279857188	ENSG00000231632	0	RP11-82L18.4	RP11-82L18.4	0	9	n/a	n/a	3.11e-01	1.533
1094673	ENSG00000138829	2186	FBN2	fibrillin 2	2201	5	n/a	n/a	2.89e-01	1.533
1090384	ENSG00000108175	36454	ZMIZ1	zinc finger, MIZ-type containing 1	57178	10	n/a	n/a	3.06e-01	1.533
1093651	ENSG00000133256	5126	PDE6B	phosphodiesterase 6B, cGMP-specific, rod, beta	5158	4	n/a	n/a	2.88e-01	1.533
1094825	ENSG00000139973	58085	SYT16	synaptotagmin XVI	83851	14	n/a	n/a	3.07e-01	1.533
279755642	ENSG00000221750	0	SNORA11	Small nucleolar RNA SNORA11	0	X	n/a	n/a	2.97e-01	1.533
1097761	ENSG00000162714	59028	ZNF496	zinc finger protein 496	84838	1	n/a	n/a	3.13e-01	1.532
1093775	ENSG00000134253	56064	TRIM45	tripartite motif containing 45	80263	1	n/a	n/a	2.92e-01	1.532
1099689	ENSG00000170004	1099	CHD3	chromodomain helicase DNA binding protein 3	1107	17	n/a	n/a	2.91e-01	1.532
279947619	ENSG00000240322	0	AC073342.2	AC073342.2	0	7	n/a	n/a	3.13e-01	1.532
280062352	ENSG00000253830	0	AC005895.3	AC005895.3	0	5	n/a	n/a	3.21e-01	1.532
279851223	ENSG00000231113	0	RP3-475N16.1	RP3-475N16.1	0	6	n/a	n/a	3.91e-01	1.532
1089703	ENSG00000103460	27069	TOX3	TOX high mobility group box family member 3	27324	16	n/a	n/a	2.90e-01	1.531
1098419	ENSG00000164896	10764	FASTK	Fas-activated serine/threonine kinase	10922	7	n/a	n/a	3.99e-01	1.531
1086905	ENSG00000003756	10035	RBM5	RNA binding motif protein 5	10181	3	n/a	n/a	2.88e-01	1.531
279752058	ENSG00000221120	0	MIR1224	microRNA 1224	0	3	n/a	n/a	3.14e-01	1.531
279898247	ENSG00000235218	0	AC092638.2	AC092638.2	0	2	n/a	n/a	3.00e-01	1.531
279800279	ENSG00000226508	0	AC104655.3	AC104655.3	0	2	n/a	n/a	3.12e-01	1.531
279953224	ENSG00000241013	0	HIST2H2BB	histone cluster 2, H2bb	0	1	n/a	n/a	2.96e-01	1.530
1103124	ENSG00000186567	36250	CEACAM19	carcinoembryonic antigen-related cell adhesion molecule 19	56971	19	n/a	n/a	4.12e-01	1.530
279949051	ENSG00000240495	0	AC110926.1	AC110926.1	0	2	n/a	n/a	3.27e-01	1.530
1097061	ENSG00000157570	59855	TSPAN18	tetraspanin 18	90139	11	n/a	n/a	2.78e-01	1.530
1090813	ENSG00000111642	1100	CHD4	chromodomain helicase DNA binding protein 4	1108	12	n/a	n/a	2.96e-01	1.530
279708504	ENSG00000207603	0	MIR7-1	microRNA 7-1	0	9	n/a	n/a	2.84e-01	1.530
1104658	ENSG00000198597	9601	ZNF536	zinc finger protein 536	9745	19	n/a	n/a	3.17e-01	1.529
280081040	ENSG00000255104	0	AC005324.8-001	AC005324.8-001	0	17	n/a	n/a	2.98e-01	1.529
1098239	ENSG00000164190	25585	NIPBL	Nipped-B homolog (Drosophila)	25836	5	n/a	n/a	2.82e-01	1.528
279902105	ENSG00000235605	0	RP5-827C21.1	RP5-827C21.1	0	1	n/a	n/a	3.23e-01	1.528
1104066	ENSG00000196781	7045	TLE1	transducin-like enhancer of split 1 (E(sp1) homolog, Drosophila)	7088	9	n/a	n/a	3.57e-01	1.528
1095595	ENSG00000145214	1597	DGKQ	diacylglycerol kinase, theta 110kDa	1609	4	n/a	n/a	3.22e-01	1.528
279715661	ENSG00000212153	0	U1	U1 spliceosomal RNA	0	7	n/a	n/a	3.16e-01	1.528
1108755	ENSG00000237441	5831	RGL2	ral guanine nucleotide dissociation stimulator-like 2	5863	6	n/a	n/a	3.00e-01	1.528
279809762	ENSG00000227329	0	RP11-258C19.4	RP11-258C19.4	0	X	n/a	n/a	2.84e-01	1.528
1105029	ENSG00000204160	58453	ZDHHC18	zinc finger, DHHC-type containing 18	84243	1	n/a	n/a	3.00e-01	1.527
279712661	ENSG00000211683	0	AP000346.2	AP000346.2	0	22	n/a	n/a	3.03e-01	1.527
1100068	ENSG00000171587	1814	DSCAM	Down syndrome cell adhesion molecule	1826	21	n/a	n/a	3.23e-01	1.527
1098241	ENSG00000164199	58270	GPR98	G protein-coupled receptor 98	84059	5	n/a	n/a	3.73e-01	1.527
1087794	ENSG00000065320	9287	NTN1	netrin 1	9423	17	n/a	n/a	3.10e-01	1.527
1106663	ENSG00000223705	81254	NSUN5P1	NOP2/Sun domain family, member 5 pseudogene 1	155400	7	n/a	n/a	2.97e-01	1.527
1101902	ENSG00000181404	0	WASH1	WAS protein family homolog 1	0	9	n/a	n/a	3.03e-01	1.527
279929458	ENSG00000238058	0	RP11-432J22.2	RP11-432J22.2	0	9	n/a	n/a	2.96e-01	1.527
280077744	ENSG00000254918	22752	RP11-259P6.1	RP11-259P6.1	22997	11	n/a	n/a	2.88e-01	1.526
1098708	ENSG00000166086	57942	JAM3	junctional adhesion molecule 3	83700	11	n/a	n/a	2.93e-01	1.526
279813405	ENSG00000227692	0	AC017071.1	AC017071.1	0	2	n/a	n/a	2.82e-01	1.526
1087552	ENSG00000050438	9357	SLC4A8	solute carrier family 4, sodium bicarbonate cotransporter, member 8	9498	12	n/a	n/a	3.08e-01	1.526
1088141	ENSG00000074590	9747	NUAK1	NUAK family, SNF1-like kinase, 1	9891	12	n/a	n/a	2.89e-01	1.526
1098800	ENSG00000166398	9566	KIAA0355	KIAA0355	9710	19	n/a	n/a	2.96e-01	1.525
1104246	ENSG00000197363	109849	ZNF517	zinc finger protein 517	340385	8	n/a	n/a	2.90e-01	1.525
279918050	ENSG00000237101	0	RP11-365O16.6	RP11-365O16.6	0	1	n/a	n/a	2.98e-01	1.525
1091476	ENSG00000116539	35158	ASH1L	ash1 (absent, small, or homeotic)-like (Drosophila)	55870	1	n/a	n/a	2.83e-01	1.524
1090987	ENSG00000112659	22868	CUL9	cullin 9	23113	6	n/a	n/a	3.18e-01	1.524
279996562	ENSG00000247828	157121485	CTC-358I24.1	CTC-358I24.1	100505894	5	n/a	n/a	2.94e-01	1.524
1090497	ENSG00000108848	31227	LUC7L3	LUC7-like 3 (S. cerevisiae)	51747	17	n/a	n/a	3.28e-01	1.524
279985803	ENSG00000244485	0	RP11-150D5.1	RP11-150D5.1	0	16	n/a	n/a	3.28e-01	1.524
1092729	ENSG00000126464	36752	PRR12	proline rich 12	57479	19	n/a	n/a	2.82e-01	1.524
279715962	ENSG00000212232	0	SNORD17	small nucleolar RNA, C/D box 17	0	20	n/a	n/a	2.96e-01	1.523
280006644	ENSG00000248832	0	RP5-955M13.3	RP5-955M13.3	0	20	n/a	n/a	2.85e-01	1.523
1103293	ENSG00000187372	35406	PCDHB13	protocadherin beta 13	56123	5	n/a	n/a	2.84e-01	1.523
1098640	ENSG00000165804	30704	ZNF219	zinc finger protein 219	51222	14	n/a	n/a	3.03e-01	1.523
280128196	ENSG00000259164	0	RP11-463C8.4	RP11-463C8.4	0	14	n/a	n/a	3.51e-01	1.523
279840284	ENSG00000230124	157124273	RP5-1180C10.2	RP5-1180C10.2	100527964	1	n/a	n/a	2.90e-01	1.523
1099060	ENSG00000167491	34104	GATAD2A	GATA zinc finger domain containing 2A	54815	19	n/a	n/a	2.94e-01	1.523
280032958	ENSG00000250986	157123125	AC141928.1	AC141928.1	100507150	4	n/a	n/a	3.46e-01	1.523
1099140	ENSG00000167747	58990	C19orf48	chromosome 19 open reading frame 48	84798	19	n/a	n/a	2.98e-01	1.523
280137930	ENSG00000259736	0	RP11-387D10.2	RP11-387D10.2	0	15	n/a	n/a	2.95e-01	1.523
1093720	ENSG00000133958	36851	UNC79	unc-79 homolog (C. elegans)	57578	14	n/a	n/a	2.97e-01	1.522
280094138	ENSG00000256240	0	AC010620.1	AC010620.1	0	19	n/a	n/a	2.83e-01	1.522
1104110	ENSG00000196935	36795	SRGAP1	SLIT-ROBO Rho GTPase activating protein 1	57522	12	n/a	n/a	3.17e-01	1.522
280007488	ENSG00000248906	0	RP3-389A20.4	RP3-389A20.4	0	X	n/a	n/a	3.00e-01	1.522
1094451	ENSG00000137804	30685	NUSAP1	nucleolar and spindle associated protein 1	51203	15	n/a	n/a	3.34e-01	1.522
279899147	ENSG00000235316	0	RP11-574K11.20	RP11-574K11.20	0	10	n/a	n/a	2.82e-01	1.522
1087194	ENSG00000013297	4978	CLDN11	claudin 11	5010	3	n/a	n/a	3.37e-01	1.521
280132425	ENSG00000259406	0	RP11-526I2.3	RP11-526I2.3	0	15	n/a	n/a	4.00e-01	1.521
1090262	ENSG00000106948	56483	AKNA	AT-hook transcription factor	80709	9	n/a	n/a	2.97e-01	1.521
1104429	ENSG00000197901	9221	SLC22A6	solute carrier family 22 (organic anion transporter), member 6	9356	11	n/a	n/a	3.11e-01	1.521
1099988	ENSG00000171282	36870	BAHCC1	BAH domain and coiled-coil containing 1	57597	17	n/a	n/a	3.51e-01	1.521
1101732	ENSG00000180423	93900	HARBI1	harbinger transposase derived 1	283254	11	n/a	n/a	2.94e-01	1.521
1098051	ENSG00000163682	6101	RPL9	ribosomal protein L9	6133	4	n/a	n/a	2.83e-01	1.521
1092880	ENSG00000127957	5355	PMS2P3	postmeiotic segregation increased 2 pseudogene 3	5387	7	n/a	n/a	2.91e-01	1.520
279842653	ENSG00000230337	0	RP4-635E18.6	RP4-635E18.6	0	1	n/a	n/a	3.16e-01	1.520
1089462	ENSG00000101849	6867	TBL1X	transducin (beta)-like 1X-linked	6907	X	n/a	n/a	2.93e-01	1.519
1092926	ENSG00000128346	58843	C22orf23	chromosome 22 open reading frame 23	84645	22	n/a	n/a	3.20e-01	1.519
280102578	ENSG00000257181	0	RP11-611O2.5	RP11-611O2.5	0	12	n/a	n/a	2.91e-01	1.519
279852997	ENSG00000231252	0	RP11-436K8.1	RP11-436K8.1	0	1	n/a	n/a	3.08e-01	1.519
1098768	ENSG00000166272	34127	C10orf26	chromosome 10 open reading frame 26	54838	10	n/a	n/a	2.93e-01	1.519
280070669	ENSG00000254422	0	RP11-864G5.3	RP11-864G5.3	0	11	n/a	n/a	3.37e-01	1.519
1089095	ENSG00000100197	1553	CYP2D6	cytochrome P450, family 2, subfamily D, polypeptide 6	1565	22	n/a	n/a	2.86e-01	1.518
1089161	ENSG00000100354	22867	TNRC6B	trinucleotide repeat containing 6B	23112	22	n/a	n/a	3.03e-01	1.518
1099425	ENSG00000168884	54994	TNIP2	TNFAIP3 interacting protein 2	79155	4	n/a	n/a	2.98e-01	1.518
1087378	ENSG00000034063	28863	UHRF1	ubiquitin-like with PHD and ring finger domains 1	29128	19	n/a	n/a	2.94e-01	1.518
1092689	ENSG00000126016	81204	AMOT	angiomotin	154796	X	n/a	n/a	2.96e-01	1.518
279989230	ENSG00000245112	1013954	SMARCA5-AS1	SMARCA5 antisense RNA 1 (non-protein coding)	100128055	4	n/a	n/a	3.06e-01	1.518
1097718	ENSG00000162591	1940	MEGF6	multiple EGF-like-domains 6	1953	1	n/a	n/a	2.93e-01	1.517
279781534	ENSG00000224886	0	RP11-119F19.4	RP11-119F19.4	0	10	n/a	n/a	2.96e-01	1.517
279943035	ENSG00000239800	0	AC000029.2	AC000029.2	0	22	n/a	n/a	2.94e-01	1.517
279702960	ENSG00000206630	26534	SNORD60	small nucleolar RNA, C/D box 60	26788	16	n/a	n/a	3.13e-01	1.517
279954895	ENSG00000241217	0	AC117378.1	AC117378.1	0	12	n/a	n/a	2.93e-01	1.517
280005272	ENSG00000248719	0	RP11-377G16.2	RP11-377G16.2	0	4	n/a	n/a	3.42e-01	1.517
1101068	ENSG00000176619	59014	LMNB2	lamin B2	84823	19	n/a	n/a	3.22e-01	1.516
1101406	ENSG00000178403	40609	NEUROG2	neurogenin 2	63973	4	n/a	n/a	2.97e-01	1.516
1094368	ENSG00000137310	6901	TCF19	transcription factor 19	6941	6	n/a	n/a	2.82e-01	1.516
279731422	ENSG00000214561	0	RBBP4P4	retinoblastoma binding protein 4 pseudogene 4	0	6	n/a	n/a	2.96e-01	1.516
1106854	ENSG00000224940	125611	PRRT4	proline-rich transmembrane protein 4	401399	7	n/a	n/a	2.90e-01	1.515
1107053	ENSG00000226180	1014583	AC010536.2	Uncharacterized proteincDNA FLJ45526 fis, clone BRTHA2027227	100129215	16	n/a	n/a	2.91e-01	1.515
1097624	ENSG00000162032	59981	SPSB3	splA/ryanodine receptor domain and SOCS box containing 3	90864	16	n/a	n/a	3.05e-01	1.515
279943115	ENSG00000239815	0	RP11-309L24.4	RP11-309L24.4	0	7	n/a	n/a	3.25e-01	1.515
280094664	ENSG00000256306	0	RP11-4N23.1	RP11-4N23.1	0	12	n/a	n/a	2.88e-01	1.515
1093508	ENSG00000132478	59607	UNK	unkempt homolog (Drosophila)	85451	17	n/a	n/a	2.95e-01	1.515
1090343	ENSG00000107816	58646	LZTS2	leucine zipper, putative tumor suppressor 2	84445	10	n/a	n/a	2.84e-01	1.515
1098507	ENSG00000165238	41769	WNK2	WNK lysine deficient protein kinase 2	65268	9	n/a	n/a	3.03e-01	1.514
1102337	ENSG00000183458	0	RP11-958N24.1	RP11-958N24.1	0	16	n/a	n/a	3.25e-01	1.514
280098691	ENSG00000256786	0	AP001029.2	AP001029.2	0	18	n/a	n/a	3.04e-01	1.514
1099185	ENSG00000167900	7040	TK1	thymidine kinase 1, soluble	7083	17	n/a	n/a	2.90e-01	1.513
280013355	ENSG00000249430	0	CTD-2231H16.1	CTD-2231H16.1	0	5	n/a	n/a	2.59e-01	1.513
280004018	ENSG00000248636	0	RP11-768F21.1	RP11-768F21.1	0	12	n/a	n/a	3.05e-01	1.513
1099556	ENSG00000169427	30786	KCNK9	potassium channel, subfamily K, member 9	51305	8	n/a	n/a	2.97e-01	1.513
1094098	ENSG00000135953	58995	MFSD9	major facilitator superfamily domain containing 9	84804	2	n/a	n/a	2.91e-01	1.513
279708574	ENSG00000207613	128067	MIR181C	microRNA 181c	406957	19	n/a	n/a	3.00e-01	1.513
1089661	ENSG00000103197	7206	TSC2	tuberous sclerosis 2	7249	16	n/a	n/a	2.83e-01	1.513
1104676	ENSG00000198663	85762	C6orf89	chromosome 6 open reading frame 89	221477	6	n/a	n/a	3.03e-01	1.513
1102986	ENSG00000186026	110020	ZNF284	zinc finger protein 284	342909	19	n/a	n/a	2.84e-01	1.512
280012482	ENSG00000249353	0	RP11-65F13.1	RP11-65F13.1	0	5	n/a	n/a	3.14e-01	1.512
279704766	ENSG00000206942	166602	SNORA9	small nucleolar RNA, H/ACA box 9	677798	7	n/a	n/a	2.97e-01	1.512
1102445	ENSG00000183793	1003245	RP11-82O18.1	Uncharacterized protein	100288332	16	n/a	n/a	3.13e-01	1.512
280072356	ENSG00000254553	0	RP1-27O5.3	RP1-27O5.3	0	1	n/a	n/a	2.99e-01	1.512
1103963	ENSG00000196497	55514	IPO4	importin 4	79711	14	n/a	n/a	2.96e-01	1.511
1104743	ENSG00000198797	37066	FAM5B	family with sequence similarity 5, member B	57795	1	n/a	n/a	2.88e-01	1.511
279702792	ENSG00000206602	0	SNORD58A	small nucleolar RNA, C/D box 58A	0	18	n/a	n/a	2.94e-01	1.511
1109046	ENSG00000242498	110365	C15orf38	chromosome 15 open reading frame 38	348110	15	n/a	n/a	3.17e-01	1.511
279951059	ENSG00000240731	0	RP5-890O3.9	RP5-890O3.9	0	1	n/a	n/a	2.84e-01	1.511
1101781	ENSG00000180730	122773	SHISA2	shisa homolog 2 (Xenopus laevis)	387914	13	n/a	n/a	2.83e-01	1.511
1097407	ENSG00000160271	5868	RALGDS	ral guanine nucleotide dissociation stimulator	5900	9	n/a	n/a	2.97e-01	1.511
279836058	ENSG00000229743	1014001	AC018730.3	AC018730.3	100128131	2	n/a	n/a	2.97e-01	1.510
1103256	ENSG00000187144	119529	SPATA21	spermatogenesis associated 21	374955	1	n/a	n/a	3.46e-01	1.510
279841139	ENSG00000230199	0	RP11-331N16.1	RP11-331N16.1	0	1	n/a	n/a	2.83e-01	1.510
279760959	ENSG00000222726	0	RNU2-7P	RNA, U2 small nuclear 7, pseudogene	0	13	n/a	n/a	3.51e-01	1.510
1086941	ENSG00000005100	36198	DHX33	DEAH (Asp-Glu-Ala-His) box polypeptide 33	56919	17	n/a	n/a	2.94e-01	1.510
1088252	ENSG00000077264	5031	PAK3	p21 protein (Cdc42/Rac)-activated kinase 3	5063	X	n/a	n/a	3.01e-01	1.510
1094787	ENSG00000139668	77714	WDFY2	WD repeat and FYVE domain containing 2	115825	13	n/a	n/a	3.20e-01	1.510
279753717	ENSG00000221411	0	MIR1227	microRNA 1227	0	19	n/a	n/a	3.09e-01	1.510
1087476	ENSG00000044524	2027	EPHA3	EPH receptor A3	2042	3	n/a	n/a	3.00e-01	1.510
1106114	ENSG00000214597	109851	GS1-393G12.10	Putative transmembrane protein C8orfK29	340393	8	n/a	n/a	2.97e-01	1.509
279787594	ENSG00000225436	0	AC005971.3	AC005971.3	0	17	n/a	n/a	3.14e-01	1.509
1094578	ENSG00000138386	4638	NAB1	NGFI-A binding protein 1 (EGR1 binding protein 1)	4664	2	n/a	n/a	2.99e-01	1.509
1096776	ENSG00000155066	80916	PROM2	prominin 2	150696	2	n/a	n/a	2.96e-01	1.509
1093099	ENSG00000129946	25510	SHC2	SHC (Src homology 2 domain containing) transforming protein 2	25759	19	n/a	n/a	3.00e-01	1.509
1097936	ENSG00000163359	1284	COL6A3	collagen, type VI, alpha 3	1293	2	n/a	n/a	3.19e-01	1.509
280137285	ENSG00000259696	0	RP11-126F18.2	RP11-126F18.2	0	15	n/a	n/a	3.16e-01	1.509
1093828	ENSG00000134532	6620	SOX5	SRY (sex determining region Y)-box 5	6660	12	n/a	n/a	3.24e-01	1.509
279741750	ENSG00000215586	0	RP5-836E8.1	RP5-836E8.1	0	20	n/a	n/a	2.96e-01	1.509
1095135	ENSG00000142178	80847	SIK1	salt-inducible kinase 1	150094	21	n/a	n/a	3.03e-01	1.508
280086686	ENSG00000255468	0	RP11-867G23.8	Uncharacterized protein	0	11	n/a	n/a	2.98e-01	1.508
279861446	ENSG00000231991	301	ANXA2P2	annexin A2 pseudogene 2	304	9	n/a	n/a	3.01e-01	1.508
1105082	ENSG00000204305	174	AGER	advanced glycosylation end product-specific receptor	177	6	n/a	n/a	3.18e-01	1.507
1092635	ENSG00000125834	80214	STK35	serine/threonine kinase 35	140901	20	n/a	n/a	2.89e-01	1.507
1100512	ENSG00000173599	5059	PC	pyruvate carboxylase	5091	11	n/a	n/a	3.26e-01	1.507
279753318	ENSG00000221344	0	AC068946.1	AC068946.1	0	2	n/a	n/a	3.22e-01	1.507
1099492	ENSG00000169174	90296	PCSK9	proprotein convertase subtilisin/kexin type 9	255738	1	n/a	n/a	2.71e-01	1.507
1087501	ENSG00000047662	26891	FAM184B	family with sequence similarity 184, member B	27146	4	n/a	n/a	2.82e-01	1.507
1096279	ENSG00000151006	109616	PRSS53	protease, serine, 53	339105	16	n/a	n/a	2.94e-01	1.507
279848201	ENSG00000230823	0	CBX1P1	chromobox homolog 1 pseudogene 1	0	X	n/a	n/a	2.98e-01	1.507
279708035	ENSG00000207500	0	SNORD102	small nucleolar RNA, C/D box 102	0	13	n/a	n/a	2.63e-01	1.507
1094565	ENSG00000138336	56113	TET1	tet methylcytosine dioxygenase 1	80312	10	n/a	n/a	3.00e-01	1.507
1108921	ENSG00000239887	125289	C1orf226	chromosome 1 open reading frame 226	400793	1	n/a	n/a	2.93e-01	1.506
279997535	ENSG00000248113	0	RP11-791G16.4	RP11-791G16.4	0	4	n/a	n/a	3.08e-01	1.505
1099513	ENSG00000169231	7017	THBS3	thrombospondin 3	7059	1	n/a	n/a	3.17e-01	1.505
1095056	ENSG00000141510	7114	TP53	tumor protein p53	7157	17	n/a	n/a	2.94e-01	1.505
1100777	ENSG00000175066	90346	GK5	glycerol kinase 5 (putative)	256356	3	n/a	n/a	2.90e-01	1.505
279752268	ENSG00000221162	0	AL031963.1	AL031963.1	0	6	n/a	n/a	4.24e-01	1.505
279656503	ENSG00000199053	135803	MIR324	microRNA 324	442898	17	n/a	n/a	2.99e-01	1.505
279912953	ENSG00000236654	0	AC079780.3	AC079780.3	0	7	n/a	n/a	3.13e-01	1.505
279832071	ENSG00000229372	0	SZT2-AS1	SZT2 antisense RNA 1 (non-protein coding)	0	1	n/a	n/a	3.11e-01	1.504
279957818	ENSG00000241547	0	RP11-4K3__A.5	RP11-4K3__A.5	0	1	n/a	n/a	3.35e-01	1.504
279806074	ENSG00000227001	0	NBPF2P	neuroblastoma breakpoint family, member 2, pseudogene	0	1	n/a	n/a	2.94e-01	1.504
279934059	ENSG00000238566	0	snoU13	Small nucleolar RNA U13	0	8	n/a	n/a	3.16e-01	1.504
279893311	ENSG00000234789	0	RP11-483H20.4	RP11-483H20.4	0	9	n/a	n/a	2.94e-01	1.504
279982633	ENSG00000244192	0	RP11-114H7.1	RP11-114H7.1	0	5	n/a	n/a	2.76e-01	1.504
280080296	ENSG00000255054	0	RP1-317E23.6	RP1-317E23.6	0	1	n/a	n/a	2.91e-01	1.504
1095874	ENSG00000147251	79834	DOCK11	dedicator of cytokinesis 11	139818	X	n/a	n/a	3.06e-01	1.503
279837044	ENSG00000229847	0	EMX2OS	EMX2 opposite strand/antisense RNA (non-protein coding)	0	10	n/a	n/a	2.96e-01	1.503
1089246	ENSG00000100647	9622	KIAA0247	KIAA0247	9766	14	n/a	n/a	2.87e-01	1.503
280013619	ENSG00000249456	0	RP11-298J20.4	RP11-298J20.4	0	10	n/a	n/a	3.38e-01	1.503
280064014	ENSG00000253954	0	HMGN1P38	high mobility group nucleosome binding domain 1 pseudogene 38	0	15	n/a	n/a	3.05e-01	1.503
1095626	ENSG00000145391	56625	SETD7	SET domain containing (lysine methyltransferase) 7	80854	4	n/a	n/a	2.87e-01	1.503
1106396	ENSG00000215769	80565	AC103810.2	Importin subunit alpha-2-like protein	146880	17	n/a	n/a	2.93e-01	1.503
1097079	ENSG00000157764	669	BRAF	v-raf murine sarcoma viral oncogene homolog B1	673	7	n/a	n/a	3.04e-01	1.502
1099241	ENSG00000168077	30916	SCARA3	scavenger receptor class A, member 3	51435	8	n/a	n/a	2.82e-01	1.502
279865461	ENSG00000232358	0	RP5-955M13.4	RP5-955M13.4	0	20	n/a	n/a	2.93e-01	1.502
1102369	ENSG00000183580	22949	FBXL7	F-box and leucine-rich repeat protein 7	23194	5	n/a	n/a	3.03e-01	1.502
1101125	ENSG00000176912	149616	C18orf56	chromosome 18 open reading frame 56	494514	18	n/a	n/a	2.86e-01	1.502
1088188	ENSG00000075539	94597	FRYL	FRY-like	285527	4	n/a	n/a	3.15e-01	1.502
279797539	ENSG00000226266	0	AC009961.3	AC009961.3	0	2	n/a	n/a	2.89e-01	1.502
1092935	ENSG00000128512	9588	DOCK4	dedicator of cytokinesis 4	9732	7	n/a	n/a	2.98e-01	1.501
1094980	ENSG00000141013	2606	GAS8	growth arrest-specific 8	2622	16	n/a	n/a	3.02e-01	1.501
1099247	ENSG00000168096	78990	ANKS3	ankyrin repeat and sterile alpha motif domain containing 3	124401	16	n/a	n/a	2.69e-01	1.501
1088172	ENSG00000075275	9476	CELSR1	cadherin, EGF LAG seven-pass G-type receptor 1 (flamingo homolog, Drosophila)	9620	22	n/a	n/a	2.96e-01	1.501
279665477	ENSG00000201754	26543	SNORD52	small nucleolar RNA, C/D box 52	26797	6	n/a	n/a	3.06e-01	1.501
280101670	ENSG00000257086	0	RP11-783K16.13	RP11-783K16.13	0	11	n/a	n/a	3.11e-01	1.501
1101082	ENSG00000176700	33872	SCAND2	SCAN domain containing 2 pseudogene	54581	15	n/a	n/a	2.89e-01	1.501
1090685	ENSG00000110583	55632	NAA40	N(alpha)-acetyltransferase 40, NatD catalytic subunit, homolog (S. cerevisiae)	79829	11	n/a	n/a	3.13e-01	1.501
1103120	ENSG00000186532	77550	SMYD4	SET and MYND domain containing 4	114826	17	n/a	n/a	2.89e-01	1.501
1102094	ENSG00000182379	11086	NXPH4	neurexophilin 4	11247	12	n/a	n/a	3.22e-01	1.501
279845466	ENSG00000230564	0	CALM1P2	calmodulin 1 (phosphorylase kinase, delta) pseudogene 2	0	7	n/a	n/a	2.96e-01	1.501
1087254	ENSG00000019144	22942	PHLDB1	pleckstrin homology-like domain, family B, member 1	23187	11	n/a	n/a	3.06e-01	1.501
1099132	ENSG00000167716	79049	WDR81	WD repeat domain 81	124997	17	n/a	n/a	2.92e-01	1.501
279844759	ENSG00000230513	133153	AC002472.9	AC002472.9	439931	22	n/a	n/a	3.09e-01	1.501
279839335	ENSG00000230042	0	AK3P3	adenylate kinase 3 pseudogene 3	0	7	n/a	n/a	2.93e-01	1.500
1088117	ENSG00000073792	10497	IGF2BP2	insulin-like growth factor 2 mRNA binding protein 2	10644	3	n/a	n/a	3.19e-01	1.500
279997101	ENSG00000248043	0	AL671710.1	AL671710.1	0	22	n/a	n/a	2.92e-01	1.500
1088109	ENSG00000073614	5895	KDM5A	lysine (K)-specific demethylase 5A	5927	12	n/a	n/a	3.17e-01	1.500
1093733	ENSG00000134030	9667	CTIF	CBP80/20-dependent translation initiation factor	9811	18	n/a	n/a	2.67e-01	1.500
1088860	ENSG00000092820	7387	EZR	ezrin	7430	6	n/a	n/a	3.26e-01	1.500
1104039	ENSG00000196700	36746	ZNF512B	zinc finger protein 512B	57473	20	n/a	n/a	2.72e-01	1.500
1107440	ENSG00000228727	125533	C6orf26	chromosome 6 open reading frame 26	401251	6	n/a	n/a	3.09e-01	1.500
279855303	ENSG00000231458	0	AC098850.1	AC098850.1	0	17	n/a	n/a	2.95e-01	1.499
1095597	ENSG00000145217	10703	SLC26A1	solute carrier family 26 (sulfate transporter), member 1	10861	4	n/a	n/a	3.23e-01	1.499
1105295	ENSG00000204859	3086	ZBTB48	zinc finger and BTB domain containing 48	3104	1	n/a	n/a	2.96e-01	1.499
279979681	ENSG00000243854	0	AC024902.1	AC024902.1	0	12	n/a	n/a	2.96e-01	1.499
1092209	ENSG00000122728	79744	TAF1L	TAF1 RNA polymerase II, TATA box binding protein (TBP)-associated factor, 210kDa-like	138474	9	n/a	n/a	2.98e-01	1.499
280094131	ENSG00000256239	0	AL589642.1	AL589642.1	0	9	n/a	n/a	2.98e-01	1.499
279716550	ENSG00000212380	0	SNORD115-45	small nucleolar RNA, C/D box 115-45	0	15	n/a	n/a	2.83e-01	1.498
1087781	ENSG00000064999	23049	ANKS1A	ankyrin repeat and sterile alpha motif domain containing 1A	23294	6	n/a	n/a	2.97e-01	1.498
1088735	ENSG00000089916	34957	C14orf118	chromosome 14 open reading frame 118	55668	14	n/a	n/a	2.94e-01	1.498
1087518	ENSG00000048707	34476	VPS13D	vacuolar protein sorting 13 homolog D (S. cerevisiae)	55187	1	n/a	n/a	2.83e-01	1.497
1089118	ENSG00000100258	60024	LMF2	lipase maturation factor 2	91289	22	n/a	n/a	3.00e-01	1.497
1090366	ENSG00000107957	9500	SH3PXD2A	SH3 and PX domains 2A	9644	10	n/a	n/a	2.83e-01	1.497
280024470	ENSG00000250305	36877	KIAA1456	Putative methyltransferase KIAA1456	57604	8	n/a	n/a	2.61e-01	1.497
1099714	ENSG00000170145	22990	SIK2	salt-inducible kinase 2	23235	11	n/a	n/a	2.96e-01	1.497
279773191	ENSG00000224172	0	RP11-416N13.1	RP11-416N13.1	0	7	n/a	n/a	3.04e-01	1.497
280071139	ENSG00000254461	0	RP11-755F10.3	RP11-755F10.3	0	11	n/a	n/a	2.88e-01	1.497
1098697	ENSG00000166016	25590	ABTB2	ankyrin repeat and BTB (POZ) domain containing 2	25841	11	n/a	n/a	3.03e-01	1.497
1092264	ENSG00000123191	537	ATP7B	ATPase, Cu++ transporting, beta polypeptide	540	13	n/a	n/a	2.89e-01	1.496
279748520	ENSG00000219023	0	RP3-340B19.2	RP3-340B19.2	0	6	n/a	n/a	3.00e-01	1.496
279981679	ENSG00000244056	0	AC136704.2	AC136704.2	0	15	n/a	n/a	2.83e-01	1.496
279702981	ENSG00000206634	166834	SNORA22	small nucleolar RNA, H/ACA box 22	677807	7	n/a	n/a	3.03e-01	1.496
1099117	ENSG00000167670	9891	CHAF1A	chromatin assembly factor 1, subunit A (p150)	10036	19	n/a	n/a	3.18e-01	1.496
279855189	ENSG00000231445	0	TIMM8AP1	translocase of inner mitochondrial membrane 8 homolog A (yeast) pseudogene 1	0	2	n/a	n/a	3.37e-01	1.496
1093044	ENSG00000129351	3584	ILF3	interleukin enhancer binding factor 3, 90kDa	3609	19	n/a	n/a	2.93e-01	1.496
279938794	ENSG00000239300	0	RP11-400L8.2	RP11-400L8.2	0	2	n/a	n/a	2.89e-01	1.496
1089084	ENSG00000100147	55682	CCDC134	coiled-coil domain containing 134	79879	22	n/a	n/a	2.98e-01	1.496
279771090	ENSG00000224043	0	AC016725.4	AC016725.4	0	2	n/a	n/a	2.98e-01	1.495
279792846	ENSG00000225869	0	CTB-70D19.1	CTB-70D19.1	0	5	n/a	n/a	2.83e-01	1.495
279973085	ENSG00000243230	0	RP11-286H14.8	RP11-286H14.8	0	7	n/a	n/a	3.05e-01	1.495
1088310	ENSG00000078687	36963	TNRC6C	trinucleotide repeat containing 6C	57690	17	n/a	n/a	3.11e-01	1.495
1090658	ENSG00000110274	22653	CEP164	centrosomal protein 164kDa	22897	11	n/a	n/a	3.26e-01	1.495
1093395	ENSG00000131737	3860	KRT34	keratin 34	3885	17	n/a	n/a	2.89e-01	1.495
1098818	ENSG00000166451	35127	CENPN	centromere protein N	55839	16	n/a	n/a	3.09e-01	1.495
1098091	ENSG00000163808	36271	KIF15	kinesin family member 15	56992	3	n/a	n/a	3.19e-01	1.495
1097383	ENSG00000160191	5120	PDE9A	phosphodiesterase 9A	5152	21	n/a	n/a	3.03e-01	1.495
1087818	ENSG00000065717	7046	TLE2	transducin-like enhancer of split 2 (E(sp1) homolog, Drosophila)	7089	19	n/a	n/a	2.85e-01	1.495
1088978	ENSG00000099381	9595	SETD1A	SET domain containing 1A	9739	16	n/a	n/a	3.33e-01	1.495
279685832	ENSG00000204685	0	AC012307.3	AC012307.3	0	2	n/a	n/a	2.98e-01	1.495
280108903	ENSG00000257809	0	RP11-603J24.14	RP11-603J24.14	0	12	n/a	n/a	3.30e-01	1.495
279961289	ENSG00000241948	0	AL133512.1	AL133512.1	0	X	n/a	n/a	4.23e-01	1.495
1088235	ENSG00000076928	9015	ARHGEF1	Rho guanine nucleotide exchange factor (GEF) 1	9138	19	n/a	n/a	3.07e-01	1.495
1088779	ENSG00000090905	27072	TNRC6A	trinucleotide repeat containing 6A	27327	16	n/a	n/a	2.95e-01	1.494
279840698	ENSG00000230163	0	RP5-997D16.2	RP5-997D16.2	0	1	n/a	n/a	2.96e-01	1.494
1099100	ENSG00000167625	77736	ZNF526	zinc finger protein 526	116115	19	n/a	n/a	2.93e-01	1.494
1091347	ENSG00000115548	35106	KDM3A	lysine (K)-specific demethylase 3A	55818	2	n/a	n/a	3.11e-01	1.494
1089419	ENSG00000101447	57292	FAM83D	family with sequence similarity 83, member D	81610	20	n/a	n/a	2.97e-01	1.494
279616769	ENSG00000197083	0	ZNF300P1	zinc finger protein 300 pseudogene 1	0	5	n/a	n/a	2.90e-01	1.494
279710786	ENSG00000208342	0	SNORD96A	small nucleolar RNA, C/D box 96A	0	5	n/a	n/a	3.52e-01	1.494
1090902	ENSG00000112137	85784	PHACTR1	phosphatase and actin regulator 1	221692	6	n/a	n/a	3.42e-01	1.494
280061901	ENSG00000253793	0	RP11-293D9.2	RP11-293D9.2	0	8	n/a	n/a	2.98e-01	1.494
1094068	ENSG00000135835	36983	KIAA1614	KIAA1614	57710	1	n/a	n/a	2.85e-01	1.493
1094751	ENSG00000139445	78856	FOXN4	forkhead box N4	121643	12	n/a	n/a	2.86e-01	1.493
1087691	ENSG00000060656	9931	PTPRU	protein tyrosine phosphatase, receptor type, U	10076	1	n/a	n/a	2.62e-01	1.493
1087767	ENSG00000064666	1256	CNN2	calponin 2	1265	19	n/a	n/a	3.07e-01	1.493
1096829	ENSG00000155640	25897	C10orf12	chromosome 10 open reading frame 12	26148	10	n/a	n/a	3.20e-01	1.493
1100277	ENSG00000172461	10543	FUT9	fucosyltransferase 9 (alpha (1,3) fucosyltransferase)	10690	6	n/a	n/a	2.88e-01	1.493
1099675	ENSG00000169951	60196	ZNF764	zinc finger protein 764	92595	16	n/a	n/a	2.87e-01	1.493
279883929	ENSG00000233966	0	AC005324.4	AC005324.4	0	17	n/a	n/a	2.90e-01	1.493
1087051	ENSG00000007402	9127	CACNA2D2	calcium channel, voltage-dependent, alpha 2/delta subunit 2	9254	3	n/a	n/a	2.88e-01	1.493
1091852	ENSG00000119720	34340	C14orf102	chromosome 14 open reading frame 102	55051	14	n/a	n/a	2.96e-01	1.493
279520315	ENSG00000182873	0	RP11-181G12.2	RP11-181G12.2	0	1	n/a	n/a	2.89e-01	1.493
279468695	ENSG00000175827	0	AP001266.1	AP001266.1	0	11	n/a	n/a	2.89e-01	1.493
279787481	ENSG00000225423	0	RP11-122F14.3	RP11-122F14.3	0	10	n/a	n/a	3.19e-01	1.492
279995447	ENSG00000247373	0	RP11-486O12.2	RP11-486O12.2	0	12	n/a	n/a	2.89e-01	1.492
279828034	ENSG00000229007	0	EXOSC3P1	exosome component 3 pseudogene 1	0	21	n/a	n/a	2.98e-01	1.492
1087613	ENSG00000055070	25848	C1orf144	chromosome 1 open reading frame 144	26099	1	n/a	n/a	3.50e-01	1.492
279991446	ENSG00000245923	0	AC108134.3	AC108134.3	0	16	n/a	n/a	2.84e-01	1.492
279914641	ENSG00000236794	0	BCRP8	breakpoint cluster region pseudogene 8	0	22	n/a	n/a	3.15e-01	1.492
279928122	ENSG00000237940	0	AC093642.3	AC093642.3	0	2	n/a	n/a	2.89e-01	1.492
280026894	ENSG00000250506	1013	CDK3	cyclin-dependent kinase 3	1018	17	n/a	n/a	3.19e-01	1.492
279807338	ENSG00000227113	0	RP11-460N20.4	RP11-460N20.4	0	7	n/a	n/a	2.84e-01	1.492
1089781	ENSG00000104313	2123	EYA1	eyes absent homolog 1 (Drosophila)	2138	8	n/a	n/a	2.96e-01	1.492
1098964	ENSG00000167065	80873	DUSP18	dual specificity phosphatase 18	150290	22	n/a	n/a	2.83e-01	1.491
1091101	ENSG00000113594	3952	LIFR	leukemia inhibitory factor receptor alpha	3977	5	n/a	n/a	3.21e-01	1.491
1098607	ENSG00000165671	40925	NSD1	nuclear receptor binding SET domain protein 1	64324	5	n/a	n/a	2.84e-01	1.491
1087919	ENSG00000068650	23005	ATP11A	ATPase, class VI, type 11A	23250	13	n/a	n/a	2.98e-01	1.491
279898715	ENSG00000235271	0	RP1-90L6.3	RP1-90L6.3	0	22	n/a	n/a	2.92e-01	1.491
280049557	ENSG00000252743	0	U6	U6 spliceosomal RNA	0	6	n/a	n/a	2.97e-01	1.491
279901213	ENSG00000235522	0	AC009505.2	AC009505.2	0	2	n/a	n/a	3.03e-01	1.491
1100108	ENSG00000171791	593	BCL2	B-cell CLL/lymphoma 2	596	18	n/a	n/a	3.12e-01	1.491
279833942	ENSG00000229539	0	RP11-119B16.2	RP11-119B16.2	0	20	n/a	n/a	3.02e-01	1.491
1095696	ENSG00000145908	60125	ZNF300	zinc finger protein 300	91975	5	n/a	n/a	3.10e-01	1.491
1098833	ENSG00000166508	4151	MCM7	minichromosome maintenance complex component 7	4176	7	n/a	n/a	2.94e-01	1.491
1087977	ENSG00000070193	2240	FGF10	fibroblast growth factor 10	2255	5	n/a	n/a	2.84e-01	1.490
1096240	ENSG00000150594	147	ADRA2A	adrenergic, alpha-2A-, receptor	150	10	n/a	n/a	2.84e-01	1.490
280120546	ENSG00000258728	0	RP11-195F19.29	Galactose-1-phosphate uridyl transferase	0	9	n/a	n/a	2.96e-01	1.490
1089846	ENSG00000104774	4100	MAN2B1	mannosidase, alpha, class 2B, member 1	4125	19	n/a	n/a	2.98e-01	1.490
279707601	ENSG00000207427	0	SNORA51	small nucleolar RNA, H/ACA box 51	0	20	n/a	n/a	2.96e-01	1.490
280082791	ENSG00000255198	182016	SNHG9	small nucleolar RNA host gene 9 (non-protein coding)	735301	16	n/a	n/a	3.60e-01	1.490
279706404	ENSG00000207217	0	SNORA42	Small nucleolar RNA SNORA42/SNORA80 family	0	7	n/a	n/a	3.27e-01	1.490
280108514	ENSG00000257760	0	RP11-478C19.5	RP11-478C19.5	0	12	n/a	n/a	2.87e-01	1.490
1098949	ENSG00000166965	60046	RCCD1	RCC1 domain containing 1	91433	15	n/a	n/a	2.86e-01	1.489
280009685	ENSG00000249115	23109	HAUS5	HAUS augmin-like complex, subunit 5	23354	19	n/a	n/a	2.92e-01	1.489
1088714	ENSG00000089336	0	AC002115.6	AC002115.6	0	19	n/a	n/a	2.95e-01	1.489
1102511	ENSG00000184144	6860	CNTN2	contactin 2 (axonal)	6900	1	n/a	n/a	3.14e-01	1.489
1105037	ENSG00000204175	0	GPRIN2	G protein regulated inducer of neurite outgrowth 2	0	10	n/a	n/a	3.05e-01	1.489
1093788	ENSG00000134297	30536	PLEKHA8P1	pleckstrin homology domain containing, family A member 8 pseudogene 1	51054	12	n/a	n/a	3.10e-01	1.488
1093553	ENSG00000132694	9682	ARHGEF11	Rho guanine nucleotide exchange factor (GEF) 11	9826	1	n/a	n/a	3.00e-01	1.488
1087157	ENSG00000011304	5693	PTBP1	polypyrimidine tract binding protein 1	5725	19	n/a	n/a	3.08e-01	1.488
1094766	ENSG00000139574	8551	NPFF	neuropeptide FF-amide peptide precursor	8620	12	n/a	n/a	2.92e-01	1.488
1096922	ENSG00000156398	78731	SFXN2	sideroflexin 2	118980	10	n/a	n/a	3.17e-01	1.487
1092940	ENSG00000128536	85847	CDHR3	cadherin-related family member 3	222256	7	n/a	n/a	3.05e-01	1.487
279667493	ENSG00000202343	0	SNORA2	Small nucleolar RNA SNORA2/SNORA34 family	0	6	n/a	n/a	3.04e-01	1.487
1101087	ENSG00000176723	94122	ZNF843	zinc finger protein 843	283933	16	n/a	n/a	3.34e-01	1.487
1101870	ENSG00000181192	34815	DHTKD1	dehydrogenase E1 and transketolase domain containing 1	55526	10	n/a	n/a	2.94e-01	1.487
1096016	ENSG00000148396	9775	SEC16A	SEC16 homolog A (S. cerevisiae)	9919	9	n/a	n/a	3.03e-01	1.486
1104003	ENSG00000196605	157121067	ZNF846	zinc finger protein 846	100505555	19	n/a	n/a	3.04e-01	1.486
1091551	ENSG00000116990	4584	MYCL1	v-myc myelocytomatosis viral oncogene homolog 1, lung carcinoma derived (avian)	4610	1	n/a	n/a	2.83e-01	1.486
1104175	ENSG00000197122	6674	SRC	v-src sarcoma (Schmidt-Ruppin A-2) viral oncogene homolog (avian)	6714	20	n/a	n/a	2.89e-01	1.486
1100086	ENSG00000171681	35018	ATF7IP	activating transcription factor 7 interacting protein	55729	12	n/a	n/a	2.96e-01	1.486
279971014	ENSG00000243000	0	RP11-504P24.3	RP11-504P24.3	0	1	n/a	n/a	3.00e-01	1.486
1101682	ENSG00000180089	90240	TMEM86B	transmembrane protein 86B	255043	19	n/a	n/a	2.96e-01	1.485
1090364	ENSG00000107951	34438	MTPAP	mitochondrial poly(A) polymerase	55149	10	n/a	n/a	2.89e-01	1.485
279719209	ENSG00000213089	0	RP1-44A20.4	RP1-44A20.4	0	6	n/a	n/a	3.12e-01	1.485
1095776	ENSG00000146426	157121025	TIAM2	T-cell lymphoma invasion and metastasis 2	100505519	6	n/a	n/a	3.36e-01	1.484
1103516	ENSG00000188283	81577	ZNF383	zinc finger protein 383	163087	19	n/a	n/a	2.98e-01	1.484
280042529	ENSG00000251725	1023388	MIR2277	microRNA 2277	100313887	5	n/a	n/a	3.18e-01	1.484
279754515	ENSG00000221539	182109	SNORD99	small nucleolar RNA, C/D box 99	692212	1	n/a	n/a	3.57e-01	1.484
1088051	ENSG00000072121	23258	ZFYVE26	zinc finger, FYVE domain containing 26	23503	14	n/a	n/a	2.91e-01	1.484
279921682	ENSG00000237410	0	AP001092.4	AP001092.4	0	11	n/a	n/a	3.16e-01	1.483
280082552	ENSG00000255185	0	RP11-106J23.2	RP11-106J23.2	0	16	n/a	n/a	2.95e-01	1.483
1097695	ENSG00000162461	94382	SLC25A34	solute carrier family 25, member 34	284723	1	n/a	n/a	2.85e-01	1.483
1091480	ENSG00000116580	34145	GON4L	gon-4-like (C. elegans)	54856	1	n/a	n/a	3.17e-01	1.483
280094609	ENSG00000256299	0	RP11-989F5.3	RP11-989F5.3	0	12	n/a	n/a	2.96e-01	1.483
1087897	ENSG00000067900	6061	ROCK1	Rho-associated, coiled-coil containing protein kinase 1	6093	18	n/a	n/a	3.10e-01	1.483
1092215	ENSG00000122778	36943	KIAA1549	KIAA1549	57670	7	n/a	n/a	2.96e-01	1.483
280043005	ENSG00000251795	0	SNORA66	Small nucleolar RNA SNORA66	0	1	n/a	n/a	2.83e-01	1.483
1092789	ENSG00000127054	34262	CPSF3L	cleavage and polyadenylation specific factor 3-like	54973	1	n/a	n/a	3.08e-01	1.483
1103845	ENSG00000196182	58148	STK40	serine/threonine kinase 40	83931	1	n/a	n/a	2.82e-01	1.483
1095470	ENSG00000144231	5401	POLR2D	polymerase (RNA) II (DNA directed) polypeptide D	5433	2	n/a	n/a	2.92e-01	1.483
1102568	ENSG00000184347	6549	SLIT3	slit homolog 3 (Drosophila)	6586	5	n/a	n/a	2.94e-01	1.483
280076957	ENSG00000254860	0	RP11-318C2.5	RP11-318C2.5	0	11	n/a	n/a	2.82e-01	1.482
1094122	ENSG00000136068	2301	FLNB	filamin B, beta	2317	3	n/a	n/a	2.84e-01	1.482
280069356	ENSG00000254332	0	GS1-44D20.1	GS1-44D20.1	0	8	n/a	n/a	3.13e-01	1.482
1102196	ENSG00000182858	54926	ALG12	asparagine-linked glycosylation 12, alpha-1,6-mannosyltransferase homolog (S. cerevisiae)	79087	22	n/a	n/a	2.90e-01	1.482
1091153	ENSG00000114115	5915	RBP1	retinol binding protein 1, cellular	5947	3	n/a	n/a	2.89e-01	1.482
1091937	ENSG00000120318	41012	ARAP3	ArfGAP with RhoGAP domain, ankyrin repeat and PH domain 3	64411	5	n/a	n/a	2.93e-01	1.482
1096069	ENSG00000148840	22837	PPRC1	peroxisome proliferator-activated receptor gamma, coactivator-related 1	23082	10	n/a	n/a	2.98e-01	1.481
280087347	ENSG00000255513	0	AC005363.9	AC005363.9	0	16	n/a	n/a	3.00e-01	1.481
1087980	ENSG00000070366	23048	SMG6	smg-6 homolog, nonsense mediated mRNA decay factor (C. elegans)	23293	17	n/a	n/a	2.89e-01	1.481
279896566	ENSG00000235077	0	AC073842.19	AC073842.19	0	7	n/a	n/a	2.96e-01	1.481
1097905	ENSG00000163235	6997	TGFA	transforming growth factor, alpha	7039	2	n/a	n/a	2.84e-01	1.481
1089909	ENSG00000104983	181795	CCDC61	coiled-coil domain containing 61	729440	19	n/a	n/a	2.83e-01	1.481
1098263	ENSG00000164292	22592	RHOBTB3	Rho-related BTB domain containing 3	22836	5	n/a	n/a	3.37e-01	1.480
1099015	ENSG00000167258	31235	CDK12	cyclin-dependent kinase 12	51755	17	n/a	n/a	2.97e-01	1.480
279849899	ENSG00000230982	0	DSTNP1	destrin (actin depolymerizing factor) pseudogene 1	0	21	n/a	n/a	2.99e-01	1.480
1089132	ENSG00000100297	4149	MCM5	minichromosome maintenance complex component 5	4174	22	n/a	n/a	3.21e-01	1.480
1091350	ENSG00000115568	7657	ZNF142	zinc finger protein 142	7701	2	n/a	n/a	2.94e-01	1.480
1097353	ENSG00000160007	2892	ARHGAP35	Rho GTPase activating protein 35	2909	19	n/a	n/a	2.69e-01	1.480
279810396	ENSG00000227388	0	RP11-112J3.16	RP11-112J3.16	0	9	n/a	n/a	3.09e-01	1.480
279932161	ENSG00000238278	0	RP11-803B1.5	RP11-803B1.5	0	3	n/a	n/a	2.95e-01	1.480
279982804	ENSG00000244209	0	RP11-323N12.2	RP11-323N12.2	0	17	n/a	n/a	3.10e-01	1.480
280051622	ENSG00000253041	0	SNORA31	Small nucleolar RNA SNORA31	0	9	n/a	n/a	2.84e-01	1.480
280137755	ENSG00000259726	0	RP11-671M22.5	RP11-671M22.5	0	15	n/a	n/a	2.96e-01	1.480
279785221	ENSG00000225216	0	AC007362.3	AC007362.3	0	2	n/a	n/a	2.60e-01	1.479
279771431	ENSG00000224067	0	RP11-430K21.2	RP11-430K21.2	0	9	n/a	n/a	3.51e-01	1.479
1094017	ENSG00000135540	36500	NHSL1	NHS-like 1	57224	6	n/a	n/a	2.98e-01	1.479
1088489	ENSG00000083857	2180	FAT1	FAT tumor suppressor homolog 1 (Drosophila)	2195	4	n/a	n/a	3.25e-01	1.479
279484406	ENSG00000177839	0	PCDHB9	protocadherin beta 9	0	5	n/a	n/a	2.94e-01	1.479
1103817	ENSG00000196110	119512	ZNF699	zinc finger protein 699	374879	19	n/a	n/a	3.00e-01	1.479
1095109	ENSG00000141905	4756	NFIC	nuclear factor I/C (CCAAT-binding transcription factor)	4782	19	n/a	n/a	3.20e-01	1.479
279891511	ENSG00000234661	0	CHL1-AS1	CHL1 antisense RNA 1 (non-protein coding)	0	3	n/a	n/a	3.20e-01	1.479
279767421	ENSG00000223726	0	CTA-929C8.7	CTA-929C8.7	0	22	n/a	n/a	2.83e-01	1.479
279809750	ENSG00000227325	0	AC021106.1	AC021106.1	0	4	n/a	n/a	2.71e-01	1.478
279951031	ENSG00000240723	0	AC093602.1	AC093602.1	0	4	n/a	n/a	2.96e-01	1.478
[truncated: 1 more rows]
