# Supplementary material for: Identification of the Molecular Events Involved in the Development of Prefrontal Cortex Through the Analysis of RNA-Seq Data From BrainSpan
Source: ASN Neuro. 2019 Jun 18;11:1759091419854627. doi: 10.1177/1759091419854627 (PMC6582306; doi:10.1177/1759091419854627)
Supplement: Supplemental Material1 - Supplemental material for Identification of the Molecular Events Involved in the Development of Prefrontal Cortex Through the Analysis of RNA-Seq Data From BrainSpan [file Supplemental_Material1.zip › OFC/OFC5/DEGs-5.csv]

id	name	gene-id	gene-symbol	gene-name	entrez-id	chromosome	start-position	end-position	p	fold-change
1101406	ENSG00000178403	40609	NEUROG2	neurogenin 2	63973	4	n/a	n/a	n/a	11.981
1088168	ENSG00000075223	10365	SEMA3C	sema domain, immunoglobulin domain (Ig), short basic domain, secreted, (semaphorin) 3C	10512	7	n/a	n/a	n/a	9.535
280011335	ENSG00000249264	0	EEF1A1P9	eukaryotic translation elongation factor 1 alpha 1 pseudogene 9	0	4	n/a	n/a	n/a	7.233
1101114	ENSG00000176887	6624	SOX11	SRY (sex determining region Y)-box 11	6664	2	n/a	n/a	n/a	6.071
1091950	ENSG00000120437	36	ACAT2	acetyl-CoA acetyltransferase 2	39	6	n/a	n/a	n/a	5.974
1096861	ENSG00000155926	6467	SLA	Src-like-adaptor	6503	8	n/a	n/a	n/a	5.873
1098758	ENSG00000166250	55630	CLMP	CXADR-like membrane protein	79827	11	n/a	n/a	n/a	5.728
279729006	ENSG00000214222	0	TUBBP2	tubulin, beta pseudogene 2	0	13	n/a	n/a	n/a	5.526
280014291	ENSG00000249509	0	RP11-402J6.1	RP11-402J6.1	0	4	n/a	n/a	n/a	5.425
1092010	ENSG00000120875	1834	DUSP4	dual specificity phosphatase 4	1846	8	n/a	n/a	n/a	5.361
1100801	ENSG00000175183	1455	CSRP2	cysteine and glycine-rich protein 2	1466	12	n/a	n/a	n/a	5.311
279728879	ENSG00000214199	0	EEF1A1P12	eukaryotic translation elongation factor 1 alpha 1 pseudogene 12	0	2	n/a	n/a	n/a	5.299
1091042	ENSG00000113161	3136	HMGCR	3-hydroxy-3-methylglutaryl-CoA reductase	3156	5	n/a	n/a	n/a	5.283
279724584	ENSG00000213757	0	CTC-451P13.1	CTC-451P13.1	0	5	n/a	n/a	n/a	5.264
1105859	ENSG00000213420	85812	GPC2	glypican 2	221914	7	n/a	n/a	n/a	5.208
1095340	ENSG00000143494	55608	VASH2	vasohibin 2	79805	1	n/a	n/a	n/a	5.198
279967014	ENSG00000242540	0	AC010729.1	AC010729.1	0	2	n/a	n/a	n/a	5.187
1099771	ENSG00000170381	9579	SEMA3E	sema domain, immunoglobulin domain (Ig), short basic domain, secreted, (semaphorin) 3E	9723	7	n/a	n/a	n/a	5.117
1091771	ENSG00000119042	23069	SATB2	SATB homeobox 2	23314	2	n/a	n/a	n/a	5.053
1102601	ENSG00000184486	5422	POU3F2	POU class 3 homeobox 2	5454	6	n/a	n/a	n/a	4.968
1096534	ENSG00000152953	34640	STK32B	serine/threonine kinase 32B	55351	4	n/a	n/a	n/a	4.523
280001676	ENSG00000248439	0	RP11-402J6.2	RP11-402J6.2	0	4	n/a	n/a	n/a	4.491
1098341	ENSG00000164600	40610	NEUROD6	neurogenic differentiation 6	63974	7	n/a	n/a	n/a	4.418
1089821	ENSG00000104549	6673	SQLE	squalene epoxidase	6713	8	n/a	n/a	n/a	4.383
1104280	ENSG00000197451	3162	HNRNPAB	heterogeneous nuclear ribonucleoprotein A/B	3182	5	n/a	n/a	n/a	4.332
279967429	ENSG00000242575	0	AC012501.3	AC012501.3	0	2	n/a	n/a	n/a	4.332
279922524	ENSG00000237469	0	RP11-275O4.1	RP11-275O4.1	0	1	n/a	n/a	n/a	4.295
279884479	ENSG00000234017	0	RP11-214N15.5	RP11-214N15.5	0	10	n/a	n/a	n/a	4.246
1104361	ENSG00000197705	36838	KLHL14	kelch-like 14 (Drosophila)	57565	18	n/a	n/a	n/a	4.234
1099985	ENSG00000171243	25677	SOSTDC1	sclerostin domain containing 1	25928	7	n/a	n/a	n/a	4.115
1099495	ENSG00000169184	4304	MN1	meningioma (disrupted in balanced translocation) 1	4330	22	n/a	n/a	n/a	4.068
1087574	ENSG00000052802	6273	MSMO1	methylsterol monooxygenase 1	6307	4	n/a	n/a	n/a	4.062
1087476	ENSG00000044524	2027	EPHA3	EPH receptor A3	2042	3	n/a	n/a	n/a	3.993
1088343	ENSG00000079459	2207	FDFT1	farnesyl-diphosphate farnesyltransferase 1	2222	8	n/a	n/a	n/a	3.966
1091072	ENSG00000113368	3976	LMNB1	lamin B1	4001	5	n/a	n/a	n/a	3.942
280089664	ENSG00000255734	0	RP11-133L14.4	RP11-133L14.4	0	12	n/a	n/a	n/a	3.923
279750101	ENSG00000219951	0	RP11-378G13.2	RP11-378G13.2	0	6	n/a	n/a	n/a	3.863
1102888	ENSG00000185668	5421	POU3F1	POU class 3 homeobox 1	5453	1	n/a	n/a	n/a	3.860
1099713	ENSG00000170144	85690	HNRNPA3	heterogeneous nuclear ribonucleoprotein A3	220988	2	n/a	n/a	n/a	3.836
279884661	ENSG00000234031	0	RPS3AP44	ribosomal protein S3a pseudogene 44	0	13	n/a	n/a	n/a	3.815
1098685	ENSG00000165985	123649	C1QL3	complement component 1, q subcomponent-like 3	389941	10	n/a	n/a	n/a	3.813
1093756	ENSG00000134184	2927	GSTM1	glutathione S-transferase mu 1	2944	1	n/a	n/a	n/a	3.749
1092309	ENSG00000123570	30691	RAB9B	RAB9B, member RAS oncogene family	51209	X	n/a	n/a	n/a	3.744
1095763	ENSG00000146374	59060	RSPO3	R-spondin 3	84870	6	n/a	n/a	n/a	3.735
1101752	ENSG00000180537	85783	RNF182	ring finger protein 182	221687	6	n/a	n/a	n/a	3.730
279795671	ENSG00000226099	0	RP11-544L8__B.2	RP11-544L8__B.2	0	6	n/a	n/a	n/a	3.724
1088254	ENSG00000077279	1629	DCX	doublecortin	1641	X	n/a	n/a	n/a	3.715
1096340	ENSG00000151490	5768	PTPRO	protein tyrosine phosphatase, receptor type, O	5800	12	n/a	n/a	n/a	3.668
279927382	ENSG00000237875	0	RP5-1174J21.1	RP5-1174J21.1	0	X	n/a	n/a	n/a	3.651
279941810	ENSG00000239647	0	AC073366.1	AC073366.1	0	10	n/a	n/a	n/a	3.631
1088445	ENSG00000082482	3751	KCNK2	potassium channel, subfamily K, member 2	3776	1	n/a	n/a	n/a	3.607
1104638	ENSG00000198553	93991	KCNRG	potassium channel regulator	283518	13	n/a	n/a	n/a	3.556
1095501	ENSG00000144485	34791	HES6	hairy and enhancer of split 6 (Drosophila)	55502	2	n/a	n/a	n/a	3.553
279909794	ENSG00000236341	0	RP5-1103B4.3	RP5-1103B4.3	0	1	n/a	n/a	n/a	3.551
1091478	ENSG00000116560	6385	SFPQ	splicing factor proline/glutamine-rich	6421	1	n/a	n/a	n/a	3.550
1091432	ENSG00000116133	1706	DHCR24	24-dehydrocholesterol reductase	1718	1	n/a	n/a	n/a	3.523
279855800	ENSG00000231503	0	RP11-118B22.3	RP11-118B22.3	0	12	n/a	n/a	n/a	3.516
1093750	ENSG00000134138	4187	MEIS2	Meis homeobox 2	4212	15	n/a	n/a	n/a	3.495
279800531	ENSG00000226532	0	RP5-1052M9.1	RP5-1052M9.1	0	X	n/a	n/a	n/a	3.483
1103786	ENSG00000189367	9585	KIAA0408	KIAA0408	9729	6	n/a	n/a	n/a	3.472
1089087	ENSG00000100154	23086	TTC28	tetratricopeptide repeat domain 28	23331	22	n/a	n/a	n/a	3.467
1100781	ENSG00000175087	80785	PDIK1L	PDLIM1 interacting kinase 1 like	149420	1	n/a	n/a	n/a	3.455
1097151	ENSG00000158321	25802	AUTS2	autism susceptibility candidate 2	26053	7	n/a	n/a	n/a	3.446
1091196	ENSG00000114541	22905	FRMD4B	FERM domain containing 4B	23150	3	n/a	n/a	n/a	3.446
1095130	ENSG00000142149	29802	HUNK	hormonally up-regulated Neu-associated kinase	30811	21	n/a	n/a	n/a	3.446
1098246	ENSG00000164221	81147	CCDC112	coiled-coil domain containing 112	153733	5	n/a	n/a	n/a	3.432
1094494	ENSG00000137968	83771	SLC44A5	solute carrier family 44, member 5	204962	1	n/a	n/a	n/a	3.430
280018571	ENSG00000249853	85856	HS3ST5	heparan sulfate (glucosamine) 3-O-sulfotransferase 5	222537	6	n/a	n/a	n/a	3.421
1090911	ENSG00000112182	37928	BACH2	BTB and CNC homology 1, basic leucine zipper transcription factor 2	60468	6	n/a	n/a	n/a	3.402
280100965	ENSG00000257045	0	RP11-486F17.1	RP11-486F17.1	0	2	n/a	n/a	n/a	3.350
1103999	ENSG00000196591	3049	HDAC2	histone deacetylase 2	3066	6	n/a	n/a	n/a	3.347
280009511	ENSG00000249098	0	RP11-39E3.4	RP11-39E3.4	0	3	n/a	n/a	n/a	3.346
1091023	ENSG00000112972	3137	HMGCS1	3-hydroxy-3-methylglutaryl-CoA synthase 1 (soluble)	3157	5	n/a	n/a	n/a	3.344
1087350	ENSG00000029993	3129	HMGB3	high mobility group box 3	3149	X	n/a	n/a	n/a	3.343
279731582	ENSG00000214593	0	RP11-65N13.6	RP11-65N13.6	0	9	n/a	n/a	n/a	3.341
1090324	ENSG00000107643	5567	MAPK8	mitogen-activated protein kinase 8	5599	10	n/a	n/a	n/a	3.341
1091720	ENSG00000118507	9325	AKAP7	A kinase (PRKA) anchor protein 7	9465	6	n/a	n/a	n/a	3.331
280054360	ENSG00000253276	81726	C7orf74	chromosome 7 open reading frame 74	168455	7	n/a	n/a	n/a	3.325
1102748	ENSG00000185070	23521	FLRT2	fibronectin leucine rich transmembrane protein 2	23768	14	n/a	n/a	n/a	3.321
1092942	ENSG00000128564	7382	VGF	VGF nerve growth factor inducible	7425	7	n/a	n/a	n/a	3.320
1103749	ENSG00000189180	7538	ZNF33A	zinc finger protein 33A	7581	10	n/a	n/a	n/a	3.309
279636820	ENSG00000198134	0	RP11-267J23.4	RP11-267J23.4	0	12	n/a	n/a	n/a	3.296
280084810	ENSG00000255330	0	RP3-403A15.5	RP3-403A15.5	0	6	n/a	n/a	n/a	3.258
280136027	ENSG00000259612	0	RP11-316P21.1	RP11-316P21.1	0	15	n/a	n/a	n/a	3.255
1088323	ENSG00000079102	858	RUNX1T1	runt-related transcription factor 1; translocated to, 1 (cyclin D-related)	862	8	n/a	n/a	n/a	3.254
279666387	ENSG00000202025	0	U6	U6 spliceosomal RNA	0	1	n/a	n/a	n/a	3.250
280095127	ENSG00000256356	0	RP11-320N7.3	RP11-320N7.3	0	12	n/a	n/a	n/a	3.249
1106058	ENSG00000214338	122201	C6orf174	chromosome 6 open reading frame 174	387104	6	n/a	n/a	n/a	3.246
279864150	ENSG00000232229	165806	RP11-248C1.2	RP11-248C1.2	643529	10	n/a	n/a	n/a	3.244
1092372	ENSG00000124160	37000	NCOA5	nuclear receptor coactivator 5	57727	20	n/a	n/a	n/a	3.238
279745209	ENSG00000216819	0	RP1-40E16.8	RP1-40E16.8	0	6	n/a	n/a	n/a	3.237
1096351	ENSG00000151572	78854	ANO4	anoctamin 4	121601	12	n/a	n/a	n/a	3.230
1086881	ENSG00000001630	1583	CYP51A1	cytochrome P450, family 51, subfamily A, polypeptide 1	1595	7	n/a	n/a	n/a	3.226
279949201	ENSG00000240500	0	RP11-160A10.3	RP11-160A10.3	0	6	n/a	n/a	n/a	3.214
280049900	ENSG00000252793	0	5S_rRNA	5S ribosomal RNA	0	5	n/a	n/a	n/a	3.213
279984276	ENSG00000244324	0	RP11-67L3.6	RP11-67L3.6	0	1	n/a	n/a	n/a	3.210
279902027	ENSG00000235597	80904	AC013402.2	AC013402.2	150568	2	n/a	n/a	n/a	3.209
1097736	ENSG00000162627	30856	SNX7	sorting nexin 7	51375	1	n/a	n/a	n/a	3.197
280122638	ENSG00000258846	0	RP11-513P18.2	RP11-513P18.2	0	12	n/a	n/a	n/a	3.191
1093794	ENSG00000134323	4587	MYCN	v-myc myelocytomatosis viral related oncogene, neuroblastoma derived (avian)	4613	2	n/a	n/a	n/a	3.175
1088841	ENSG00000092148	25580	HECTD1	HECT domain containing 1	25831	14	n/a	n/a	n/a	3.159
1097869	ENSG00000163104	36195	SMARCAD1	SWI/SNF-related, matrix-associated actin-dependent regulator of chromatin, subfamily a, containing DEAD/H box 1	56916	4	n/a	n/a	n/a	3.159
1100471	ENSG00000173406	1588	DAB1	disabled homolog 1 (Drosophila)	1600	1	n/a	n/a	n/a	3.154
280018251	ENSG00000249835	0	VCAN-AS1	VCAN antisense RNA 1 (non-protein coding)	0	5	n/a	n/a	n/a	3.151
1087853	ENSG00000066629	1994	EML1	echinoderm microtubule associated protein like 1	2009	14	n/a	n/a	n/a	3.140
1093749	ENSG00000134121	10594	CHL1	cell adhesion molecule with homology to L1CAM (close homolog of L1)	10752	3	n/a	n/a	n/a	3.131
279937003	ENSG00000239039	182393	SNORD13	small nucleolar RNA, C/D box 13	692084	8	n/a	n/a	n/a	3.127
1088243	ENSG00000077097	7112	TOP2B	topoisomerase (DNA) II beta 180kDa	7155	3	n/a	n/a	n/a	3.115
279795715	ENSG00000226102	0	SEPT7P3	septin 7 pseudogene 3	0	7	n/a	n/a	n/a	3.100
280132196	ENSG00000259394	0	RP11-244F12.1	RP11-244F12.1	0	15	n/a	n/a	n/a	3.092
279824366	ENSG00000228677	0	AP001432.11	AP001432.11	0	21	n/a	n/a	n/a	3.092
1096433	ENSG00000152193	55399	RNF219	ring finger protein 219	79596	13	n/a	n/a	n/a	3.089
279763213	ENSG00000223361	0	FTH1P10	ferritin, heavy polypeptide 1 pseudogene 10	0	5	n/a	n/a	n/a	3.082
279846638	ENSG00000230667	0	SETP18	SET pseudogene 18	0	1	n/a	n/a	n/a	3.080
1098136	ENSG00000163939	34482	PBRM1	polybromo 1	55193	3	n/a	n/a	n/a	3.051
1090276	ENSG00000107105	1978	ELAVL2	ELAV (embryonic lethal, abnormal vision, Drosophila)-like 2 (Hu antigen B)	1993	9	n/a	n/a	n/a	3.049
279909658	ENSG00000236330	0	AC096591.1	AC096591.1	0	2	n/a	n/a	n/a	3.049
1090306	ENSG00000107443	33910	CCNJ	cyclin J	54619	10	n/a	n/a	n/a	3.048
1093828	ENSG00000134532	6620	SOX5	SRY (sex determining region Y)-box 5	6660	12	n/a	n/a	n/a	3.046
279725262	ENSG00000213877	0	CFL1P7	cofilin 1 (non-muscle) pseudogene 7	0	3	n/a	n/a	n/a	3.042
1108954	ENSG00000240720	125602	LRRD1	leucine-rich repeats and death domain containing 1	401387	7	n/a	n/a	n/a	3.031
1098331	ENSG00000164542	23121	KIAA0895	KIAA0895	23366	7	n/a	n/a	n/a	3.030
279872402	ENSG00000232959	0	RP11-332H17.1	RP11-332H17.1	0	1	n/a	n/a	n/a	3.028
279951288	ENSG00000240759	0	RP11-25I15.1	RP11-25I15.1	0	12	n/a	n/a	n/a	3.016
1095141	ENSG00000142197	9836	DOPEY2	dopey family member 2	9980	21	n/a	n/a	n/a	3.012
1099844	ENSG00000170681	110243	MURC	muscle-related coiled-coil protein	347273	9	n/a	n/a	n/a	3.009
1101763	ENSG00000180611	81026	MB21D2	Mab-21 domain containing 2	151963	3	n/a	n/a	n/a	2.997
1092047	ENSG00000121210	22995	KIAA0922	KIAA0922	23240	4	n/a	n/a	n/a	2.997
1105108	ENSG00000204366	85771	ZBTB12	zinc finger and BTB domain containing 12	221527	6	n/a	n/a	n/a	2.991
1103106	ENSG00000186480	3613	INSIG1	insulin induced gene 1	3638	7	n/a	n/a	n/a	2.988
279839686	ENSG00000230076	0	AC016708.2	AC016708.2	0	2	n/a	n/a	n/a	2.981
1097960	ENSG00000163449	60208	TMEM169	transmembrane protein 169	92691	2	n/a	n/a	n/a	2.979
1089546	ENSG00000102317	5903	RBM3	RNA binding motif (RNP1, RRM) protein 3	5935	X	n/a	n/a	n/a	2.974
280022525	ENSG00000250144	0	RP11-553P9.1	RP11-553P9.1	0	4	n/a	n/a	n/a	2.968
280006389	ENSG00000248801	94821	RP11-664D7.4	RP11-664D7.4	286189	8	n/a	n/a	n/a	2.964
280100958	ENSG00000257043	0	RP11-137N23.1	RP11-137N23.1	0	11	n/a	n/a	n/a	2.960
279718840	ENSG00000213070	0	HMGB3P6	high mobility group box 3 pseudogene 6	0	1	n/a	n/a	n/a	2.956
279720193	ENSG00000213216	0	RP11-355O1.7	RP11-355O1.7	0	9	n/a	n/a	n/a	2.954
1087872	ENSG00000067141	4730	NEO1	neogenin 1	4756	15	n/a	n/a	n/a	2.949
1108232	ENSG00000233863	0	AC012215.1	Uncharacterized protein	0	8	n/a	n/a	n/a	2.946
1096240	ENSG00000150594	147	ADRA2A	adrenergic, alpha-2A-, receptor	150	10	n/a	n/a	n/a	2.942
1090462	ENSG00000108654	1643	DDX5	DEAD (Asp-Glu-Ala-Asp) box polypeptide 5	1655	17	n/a	n/a	n/a	2.937
1100110	ENSG00000171793	1492	CTPS	CTP synthase	1503	1	n/a	n/a	n/a	2.937
279778116	ENSG00000224578	0	AC084058.1	AC084058.1	0	16	n/a	n/a	n/a	2.924
1097281	ENSG00000159307	56075	SCUBE1	signal peptide, CUB domain, EGF-like 1	80274	22	n/a	n/a	n/a	2.924
279928115	ENSG00000237939	0	AC097523.3	AC097523.3	0	2	n/a	n/a	n/a	2.920
279976087	ENSG00000243527	0	AC109329.1	AC109329.1	0	8	n/a	n/a	n/a	2.917
1100125	ENSG00000171843	4275	MLLT3	myeloid/lymphoid or mixed-lineage leukemia (trithorax homolog, Drosophila); translocated to, 3	4300	9	n/a	n/a	n/a	2.913
1099826	ENSG00000170606	3288	HSPA4	heat shock 70kDa protein 4	3308	5	n/a	n/a	n/a	2.907
1094209	ENSG00000136535	10558	TBR1	T-box, brain, 1	10716	2	n/a	n/a	n/a	2.906
1087743	ENSG00000064042	22753	LIMCH1	LIM and calponin homology domains 1	22998	4	n/a	n/a	n/a	2.906
279917176	ENSG00000237003	0	RP4-612C19.1	RP4-612C19.1	0	1	n/a	n/a	n/a	2.903
1092798	ENSG00000127152	41443	BCL11B	B-cell CLL/lymphoma 11B (zinc finger protein)	64919	14	n/a	n/a	n/a	2.899
1094584	ENSG00000138413	3397	IDH1	isocitrate dehydrogenase 1 (NADP+), soluble	3417	2	n/a	n/a	n/a	2.891
1095768	ENSG00000146386	37341	C6orf115	chromosome 6 open reading frame 115	58527	6	n/a	n/a	n/a	2.889
1104756	ENSG00000198824	93981	CHAMP1	chromosome alignment maintaining phosphoprotein 1	283489	13	n/a	n/a	n/a	2.886
1104810	ENSG00000198914	5423	POU3F3	POU class 3 homeobox 3	5455	2	n/a	n/a	n/a	2.866
1096763	ENSG00000154928	2032	EPHB1	EPH receptor B1	2047	3	n/a	n/a	n/a	2.866
279980848	ENSG00000243988	0	RP11-325K4.1	RP11-325K4.1	0	16	n/a	n/a	n/a	2.865
279705767	ENSG00000207118	0	SNORD14D	small nucleolar RNA, C/D box 14D	0	11	n/a	n/a	n/a	2.848
279736905	ENSG00000215093	0	EEF1A1P29	eukaryotic translation elongation factor 1 alpha 1 pseudogene 29	0	X	n/a	n/a	n/a	2.845
1088557	ENSG00000086061	3281	DNAJA1	DnaJ (Hsp40) homolog, subfamily A, member 1	3301	9	n/a	n/a	n/a	2.832
1100056	ENSG00000171532	4735	NEUROD2	neurogenic differentiation 2	4761	17	n/a	n/a	n/a	2.830
1094007	ENSG00000135486	3158	HNRNPA1	heterogeneous nuclear ribonucleoprotein A1	3178	12	n/a	n/a	n/a	2.825
1098047	ENSG00000163661	5774	PTX3	pentraxin 3, long	5806	3	n/a	n/a	n/a	2.825
1089835	ENSG00000104722	4715	NEFM	neurofilament, medium polypeptide	4741	8	n/a	n/a	n/a	2.824
1091219	ENSG00000114757	31035	PEX5L	peroxisomal biogenesis factor 5-like	51555	3	n/a	n/a	n/a	2.818
1092879	ENSG00000127955	2753	GNAI1	guanine nucleotide binding protein (G protein), alpha inhibiting activity polypeptide 1	2770	7	n/a	n/a	n/a	2.815
1087880	ENSG00000067248	33796	DHX29	DEAH (Asp-Glu-Ala-His) box polypeptide 29	54505	5	n/a	n/a	n/a	2.810
1094191	ENSG00000136450	6390	SRSF1	serine/arginine-rich splicing factor 1	6426	17	n/a	n/a	n/a	2.806
1092074	ENSG00000121481	6013	RNF2	ring finger protein 2	6045	1	n/a	n/a	n/a	2.806
279983921	ENSG00000244295	0	RPS20P21	ribosomal protein S20 pseudogene 21	0	8	n/a	n/a	n/a	2.796
1093604	ENSG00000132975	2818	GPR12	G protein-coupled receptor 12	2835	13	n/a	n/a	n/a	2.793
279745337	ENSG00000216866	0	RPS2P55	ribosomal protein S2 pseudogene 55	0	X	n/a	n/a	n/a	2.789
280022928	ENSG00000250182	0	CTD-2165H16.1	CTD-2165H16.1	0	5	n/a	n/a	n/a	2.788
1098343	ENSG00000164604	33620	GPR85	G protein-coupled receptor 85	54329	7	n/a	n/a	n/a	2.785
279899195	ENSG00000235323	0	COTL1P2	coactosin-like 1 (Dictyostelium) pseudogene 2	0	17	n/a	n/a	n/a	2.784
1106520	ENSG00000221866	60065	PLXNA4	plexin A4	91584	7	n/a	n/a	n/a	2.781
1091912	ENSG00000120137	55449	PANK3	pantothenate kinase 3	79646	5	n/a	n/a	n/a	2.781
1100372	ENSG00000172915	26705	NBEA	neurobeachin	26960	13	n/a	n/a	n/a	2.779
1095879	ENSG00000147274	27061	RBMX	RNA binding motif protein, X-linked	27316	X	n/a	n/a	n/a	2.776
280041412	ENSG00000251621	0	AC009487.5	AC009487.5	0	2	n/a	n/a	n/a	2.774
1097930	ENSG00000163347	8953	CLDN1	claudin 1	9076	3	n/a	n/a	n/a	2.767
1095464	ENSG00000144218	3874	AFF3	AF4/FMR2 family, member 3	3899	2	n/a	n/a	n/a	2.766
279776399	ENSG00000224427	0	AP000281.1	AP000281.1	0	21	n/a	n/a	n/a	2.765
279838077	ENSG00000229944	0	AC004797.1	AC004797.1	0	17	n/a	n/a	n/a	2.764
1091951	ENSG00000120438	6910	TCP1	t-complex 1	6950	6	n/a	n/a	n/a	2.764
1089768	ENSG00000104177	30291	MYEF2	myelin expression factor 2	50804	15	n/a	n/a	n/a	2.760
279749894	ENSG00000219747	0	RP1-292B18.1	RP1-292B18.1	0	6	n/a	n/a	n/a	2.759
279748985	ENSG00000219391	0	AC019129.1	AC019129.1	0	2	n/a	n/a	n/a	2.757
280074690	ENSG00000254702	0	CTD-2651C21.3	CTD-2651C21.3	0	11	n/a	n/a	n/a	2.754
1097042	ENSG00000157404	3790	KIT	v-kit Hardy-Zuckerman 4 feline sarcoma viral oncogene homolog	3815	4	n/a	n/a	n/a	2.753
1089327	ENSG00000101134	35105	DOK5	docking protein 5	55816	20	n/a	n/a	n/a	2.753
279735887	ENSG00000215007	0	DNAJA1P3	DnaJ (Hsp40) homolog, subfamily A, member 1 pseudogene 3	0	X	n/a	n/a	n/a	2.751
279746167	ENSG00000217241	0	CBX3P9	chromobox homolog 3 pseudogene 9	0	6	n/a	n/a	n/a	2.746
1091809	ENSG00000119508	7965	NR4A3	nuclear receptor subfamily 4, group A, member 3	8013	9	n/a	n/a	n/a	2.743
1092191	ENSG00000122591	58866	FAM126A	family with sequence similarity 126, member A	84668	7	n/a	n/a	n/a	2.740
1106336	ENSG00000215397	59652	SCRT2	scratch homolog 2, zinc finger protein (Drosophila)	85508	20	n/a	n/a	n/a	2.740
1099272	ENSG00000168246	60147	UBTD2	ubiquitin domain containing 2	92181	5	n/a	n/a	n/a	2.739
279809089	ENSG00000227253	0	RP11-166N17.1	RP11-166N17.1	0	10	n/a	n/a	n/a	2.731
1102222	ENSG00000182963	9907	GJC1	gap junction protein, gamma 1, 45kDa	10052	17	n/a	n/a	n/a	2.726
280125612	ENSG00000259020	0	RP11-529H20.3	RP11-529H20.3	0	14	n/a	n/a	n/a	2.726
280012692	ENSG00000249376	0	RP11-152N13.11	RP11-152N13.11	0	10	n/a	n/a	n/a	2.724
1088966	ENSG00000099284	34795	H2AFY2	H2A histone family, member Y2	55506	10	n/a	n/a	n/a	2.723
1102299	ENSG00000183287	80606	CCBE1	collagen and calcium binding EGF domains 1	147372	18	n/a	n/a	n/a	2.714
1094306	ENSG00000136982	54915	DSCC1	defective in sister chromatid cohesion 1 homolog (S. cerevisiae)	79075	8	n/a	n/a	n/a	2.712
280032535	ENSG00000250956	0	CTB-88F18.3	CTB-88F18.3	0	5	n/a	n/a	n/a	2.710
1088945	ENSG00000096717	23166	SIRT1	sirtuin 1	23411	10	n/a	n/a	n/a	2.709
1099413	ENSG00000168824	26810	NSG1	Neuron-specific protein family member 1	27065	4	n/a	n/a	n/a	2.708
280059868	ENSG00000253668	0	RP11-463C14.1	RP11-463C14.1	0	8	n/a	n/a	n/a	2.700
1090789	ENSG00000111371	57247	SLC38A1	solute carrier family 38, member 1	81539	12	n/a	n/a	n/a	2.697
279949023	ENSG00000240489	0	SETP14	SET pseudogene 14	0	3	n/a	n/a	n/a	2.692
1095519	ENSG00000144619	81059	CNTN4	contactin 4	152330	3	n/a	n/a	n/a	2.690
1102349	ENSG00000183496	58416	MEX3B	mex-3 homolog B (C. elegans)	84206	15	n/a	n/a	n/a	2.688
279718826	ENSG00000213068	0	RP11-277B15.1	RP11-277B15.1	0	1	n/a	n/a	n/a	2.686
1095686	ENSG00000145860	81155	RNF145	ring finger protein 145	153830	5	n/a	n/a	n/a	2.685
1097758	ENSG00000162704	9947	ARPC5	actin related protein 2/3 complex, subunit 5, 16kDa	10092	1	n/a	n/a	n/a	2.684
1092850	ENSG00000127589	0	TUBBP1	tubulin, beta pseudogene 1	0	8	n/a	n/a	n/a	2.682
1089612	ENSG00000102924	865	CBLN1	cerebellin 1 precursor	869	16	n/a	n/a	n/a	2.679
279962796	ENSG00000242088	0	AC090602.2	AC090602.2	0	15	n/a	n/a	n/a	2.677
279948955	ENSG00000240477	0	RP11-63E16.1	RP11-63E16.1	0	3	n/a	n/a	n/a	2.677
1105826	ENSG00000213190	10804	MLLT11	myeloid/lymphoid or mixed-lineage leukemia (trithorax homolog, Drosophila); translocated to, 11	10962	1	n/a	n/a	n/a	2.672
1098196	ENSG00000164099	8426	PRSS12	protease, serine, 12 (neurotrypsin, motopsin)	8492	4	n/a	n/a	n/a	2.670
1087275	ENSG00000021574	6643	SPAST	spastin	6683	2	n/a	n/a	n/a	2.669
1089229	ENSG00000100592	22757	DAAM1	dishevelled associated activator of morphogenesis 1	23002	14	n/a	n/a	n/a	2.667
1095089	ENSG00000141668	80607	CBLN2	cerebellin 2 precursor	147381	18	n/a	n/a	n/a	2.660
280094842	ENSG00000256338	0	AC091304.4	AC091304.4	0	15	n/a	n/a	n/a	2.657
280115574	ENSG00000258441	94026	CTD-2552B11.4	CTD-2552B11.4	283624	14	n/a	n/a	n/a	2.652
280107367	ENSG00000257647	0	RP11-701H24.3	RP11-701H24.3	0	15	n/a	n/a	n/a	2.651
279721187	ENSG00000213362	0	FTH1P12	ferritin, heavy polypeptide 1 pseudogene 12	0	9	n/a	n/a	n/a	2.650
280133333	ENSG00000259460	0	RP11-128A17.1	RP11-128A17.1	0	15	n/a	n/a	n/a	2.648
279720308	ENSG00000213236	0	YWHAZP2	tyrosine 3-monooxygenase/tryptophan 5-monooxygenase activation protein, zeta pseudogene 2	0	2	n/a	n/a	n/a	2.647
1096519	ENSG00000152795	9843	HNRPDL	heterogeneous nuclear ribonucleoprotein D-like	9987	4	n/a	n/a	n/a	2.645
1105842	ENSG00000213300	0	RP11-642N14.1	RP11-642N14.1	0	3	n/a	n/a	n/a	2.644
1093601	ENSG00000132967	0	HMGB1P5	high mobility group box 1 pseudogene 5	0	3	n/a	n/a	n/a	2.644
1108322	ENSG00000234498	122731	RP11-392P7.2	RP11-392P7.2	387841	12	n/a	n/a	n/a	2.643
279873648	ENSG00000233057	0	EEF1A1P14	eukaryotic translation elongation factor 1 alpha 1 pseudogene 14	0	1	n/a	n/a	n/a	2.640
1103862	ENSG00000196227	40582	C20orf177	chromosome 20 open reading frame 177	63939	20	n/a	n/a	n/a	2.637
279752723	ENSG00000221243	0	AL031963.2	AL031963.2	0	6	n/a	n/a	n/a	2.637
1105342	ENSG00000204977	10060	TRIM13	tripartite motif containing 13	10206	13	n/a	n/a	n/a	2.636
1090895	ENSG00000112081	6392	SRSF3	serine/arginine-rich splicing factor 3	6428	6	n/a	n/a	n/a	2.634
279835459	ENSG00000229691	0	RP11-21N7.2	RP11-21N7.2	0	1	n/a	n/a	n/a	2.631
1094354	ENSG00000137252	3045	HCRTR2	hypocretin (orexin) receptor 2	3062	6	n/a	n/a	n/a	2.630
1100232	ENSG00000172292	90133	CERS6	ceramide synthase 6	253782	2	n/a	n/a	n/a	2.627
1088991	ENSG00000099783	4644	HNRNPM	heterogeneous nuclear ribonucleoprotein M	4670	19	n/a	n/a	n/a	2.626
1091792	ENSG00000119335	6382	SET	SET nuclear oncogene	6418	9	n/a	n/a	n/a	2.625
279885390	ENSG00000234115	0	RP11-288G3.4	RP11-288G3.4	0	6	n/a	n/a	n/a	2.625
1090653	ENSG00000110218	23896	PANX1	pannexin 1	24145	11	n/a	n/a	n/a	2.624
1090378	ENSG00000108064	6977	TFAM	transcription factor A, mitochondrial	7019	10	n/a	n/a	n/a	2.624
279879685	ENSG00000233588	0	CYP51P2	cytochrome P450, family 51, pseudogene 2	0	13	n/a	n/a	n/a	2.623
1093963	ENSG00000135333	2030	EPHA7	EPH receptor A7	2045	6	n/a	n/a	n/a	2.618
1091406	ENSG00000115963	387	RND3	Rho family GTPase 3	390	2	n/a	n/a	n/a	2.618
279865740	ENSG00000232389	0	RP11-134K13.2	RP11-134K13.2	0	6	n/a	n/a	n/a	2.615
1087506	ENSG00000048052	9590	HDAC9	histone deacetylase 9	9734	7	n/a	n/a	n/a	2.615
280014778	ENSG00000249556	0	AC010627.1	AC010627.1	0	5	n/a	n/a	n/a	2.611
1090905	ENSG00000112146	26016	FBXO9	F-box protein 9	26268	6	n/a	n/a	n/a	2.610
279707398	ENSG00000207392	0	SNORA20	small nucleolar RNA, H/ACA box 20	0	6	n/a	n/a	n/a	2.606
1103011	ENSG00000186130	10615	ZBTB6	zinc finger and BTB domain containing 6	10773	9	n/a	n/a	n/a	2.604
1104418	ENSG00000197872	57255	FAM49A	family with sequence similarity 49, member A	81553	2	n/a	n/a	n/a	2.602
279996363	ENSG00000247763	0	RP11-447H19.1	RP11-447H19.1	0	5	n/a	n/a	n/a	2.602
1090904	ENSG00000112144	22614	ICK	intestinal cell (MAK-like) kinase	22858	6	n/a	n/a	n/a	2.598
279886131	ENSG00000234176	0	HSPA8P1	heat shock 70kDa protein 8 pseudogene 1	0	X	n/a	n/a	n/a	2.597
279716347	ENSG00000212330	0	U6	U6 spliceosomal RNA	0	14	n/a	n/a	n/a	2.596
1096480	ENSG00000152492	81045	CCDC50	coiled-coil domain containing 50	152137	3	n/a	n/a	n/a	2.596
280097776	ENSG00000256664	0	RP11-611O2.3	RP11-611O2.3	0	12	n/a	n/a	n/a	2.595
1091112	ENSG00000113657	1797	DPYSL3	dihydropyrimidinase-like 3	1809	5	n/a	n/a	n/a	2.595
1092499	ENSG00000124795	7867	DEK	DEK oncogene	7913	6	n/a	n/a	n/a	2.595
279998983	ENSG00000248223	0	CTD-2139B15.2	CTD-2139B15.2	0	5	n/a	n/a	n/a	2.593
1096957	ENSG00000156687	79720	UNC5D	unc-5 homolog D (C. elegans)	137970	8	n/a	n/a	n/a	2.592
1087573	ENSG00000052795	36873	FNIP2	folliculin interacting protein 2	57600	4	n/a	n/a	n/a	2.592
279812689	ENSG00000227617	157127455	AC009475.2	AC009475.2	100861402	2	n/a	n/a	n/a	2.592
1106641	ENSG00000223551	0	TMSL4	thymosin-like 4 (pseudogene)	0	9	n/a	n/a	n/a	2.591
1092323	ENSG00000123684	9782	LPGAT1	lysophosphatidylglycerol acyltransferase 1	9926	1	n/a	n/a	n/a	2.589
280088647	ENSG00000255629	0	RP11-196H14.3	RP11-196H14.3	0	12	n/a	n/a	n/a	2.582
1088932	ENSG00000096063	6692	SRPK1	SRSF protein kinase 1	6732	6	n/a	n/a	n/a	2.582
1092187	ENSG00000122566	3161	HNRNPA2B1	heterogeneous nuclear ribonucleoprotein A2/B1	3181	7	n/a	n/a	n/a	2.581
279752954	ENSG00000221284	0	AL591424.1	AL591424.1	0	9	n/a	n/a	n/a	2.580
1089249	ENSG00000100664	1968	EIF5	eukaryotic translation initiation factor 5	1983	14	n/a	n/a	n/a	2.578
1099580	ENSG00000169554	9695	ZEB2	zinc finger E-box binding homeobox 2	9839	2	n/a	n/a	n/a	2.578
1093763	ENSG00000134207	80700	SYT6	synaptotagmin VI	148281	1	n/a	n/a	n/a	2.578
1102990	ENSG00000186051	6847	TAL2	T-cell acute lymphocytic leukemia 2	6887	9	n/a	n/a	n/a	2.576
279668151	ENSG00000202532	0	U6	U6 spliceosomal RNA	0	2	n/a	n/a	n/a	2.573
280125486	ENSG00000259007	0	RP11-463J10.3	RP11-463J10.3	0	14	n/a	n/a	n/a	2.570
1087868	ENSG00000067064	3402	IDI1	isopentenyl-diphosphate delta isomerase 1	3422	10	n/a	n/a	n/a	2.567
279698613	ENSG00000205871	0	RP11-473C18.1	RP11-473C18.1	0	15	n/a	n/a	n/a	2.567
279793944	ENSG00000225953	80901	AC017096.1	AC017096.1	150538	2	n/a	n/a	n/a	2.562
280135940	ENSG00000259606	0	RP11-316E14.6	RP11-316E14.6	0	14	n/a	n/a	n/a	2.561
280062761	ENSG00000253861	0	CTC-293A9.2	CTC-293A9.2	0	5	n/a	n/a	n/a	2.560
1094107	ENSG00000135999	25871	EPC2	enhancer of polycomb homolog 2 (Drosophila)	26122	2	n/a	n/a	n/a	2.556
1093389	ENSG00000131711	4106	MAP1B	microtubule-associated protein 1B	4131	5	n/a	n/a	n/a	2.547
1091629	ENSG00000117569	37188	PTBP2	polypyrimidine tract binding protein 2	58155	1	n/a	n/a	n/a	2.546
279965886	ENSG00000242396	0	RP11-67L3.5	RP11-67L3.5	0	1	n/a	n/a	n/a	2.542
1095804	ENSG00000146731	903	CCT6A	chaperonin containing TCP1, subunit 6A (zeta 1)	908	7	n/a	n/a	n/a	2.541
1103560	ENSG00000188467	94036	SLC24A5	solute carrier family 24, member 5	283652	15	n/a	n/a	n/a	2.541
1100470	ENSG00000173404	3617	INSM1	insulinoma-associated 1	3642	20	n/a	n/a	n/a	2.540
1105626	ENSG00000206053	59980	HN1L	hematological and neurological expressed 1-like	90861	16	n/a	n/a	n/a	2.540
1093789	ENSG00000134308	10813	YWHAQ	tyrosine 3-monooxygenase/tryptophan 5-monooxygenase activation protein, theta polypeptide	10971	2	n/a	n/a	n/a	2.539
1094960	ENSG00000140937	1004	CDH11	cadherin 11, type 2, OB-cadherin (osteoblast)	1009	16	n/a	n/a	n/a	2.534
279791998	ENSG00000225792	0	AC004540.4	AC004540.4	0	7	n/a	n/a	n/a	2.528
1098933	ENSG00000166923	26332	GREM1	gremlin 1	26585	15	n/a	n/a	n/a	2.525
1092303	ENSG00000123545	28814	NDUFAF4	NADH dehydrogenase (ubiquinone) 1 alpha subcomplex, assembly factor 4	29078	6	n/a	n/a	n/a	2.522
1097259	ENSG00000159200	1815	RCAN1	regulator of calcineurin 1	1827	21	n/a	n/a	n/a	2.521
1089522	ENSG00000102172	6571	SMS	spermine synthase	6611	X	n/a	n/a	n/a	2.517
279818580	ENSG00000228169	0	PPIAP19	peptidylprolyl isomerase A (cyclophilin A) pseudogene 19	0	10	n/a	n/a	n/a	2.516
1091485	ENSG00000116649	6683	SRM	spermidine synthase	6723	1	n/a	n/a	n/a	2.515
280095383	ENSG00000256385	0	AE000658.27	AE000658.27	0	14	n/a	n/a	n/a	2.513
279997246	ENSG00000248078	0	AC015959.1	AC015959.1	0	18	n/a	n/a	n/a	2.513
279853522	ENSG00000231300	0	EZH2P1	enhancer of zeste homolog 2 (Drosophila) pseudogene 1	0	21	n/a	n/a	n/a	2.511
1088166	ENSG00000075213	10224	SEMA3A	sema domain, immunoglobulin domain (Ig), short basic domain, secreted, (semaphorin) 3A	10371	7	n/a	n/a	n/a	2.507
279896626	ENSG00000235082	0	RP11-179G5.4	RP11-179G5.4	0	1	n/a	n/a	n/a	2.504
1092813	ENSG00000127334	8384	DYRK2	dual-specificity tyrosine-(Y)-phosphorylation regulated kinase 2	8445	12	n/a	n/a	n/a	2.504
279943976	ENSG00000239924	0	RP11-959F10.1	RP11-959F10.1	0	11	n/a	n/a	n/a	2.499
279962533	ENSG00000242060	0	RP11-795H16.1	RP11-795H16.1	0	18	n/a	n/a	n/a	2.499
1096646	ENSG00000154001	5497	PPP2R5E	protein phosphatase 2, regulatory subunit B', epsilon isoform	5529	14	n/a	n/a	n/a	2.499
1089719	ENSG00000103540	9594	CCP110	centriolar coiled coil protein 110kDa	9738	16	n/a	n/a	n/a	2.496
279963217	ENSG00000242140	0	RP11-262M14.2	RP11-262M14.2	0	3	n/a	n/a	n/a	2.496
1095294	ENSG00000143324	9089	XPR1	xenotropic and polytropic retrovirus receptor 1	9213	1	n/a	n/a	n/a	2.493
279891511	ENSG00000234661	0	CHL1-AS1	CHL1 antisense RNA 1 (non-protein coding)	0	3	n/a	n/a	n/a	2.492
279970708	ENSG00000242953	0	RP11-803B1.3	RP11-803B1.3	0	3	n/a	n/a	n/a	2.491
1104110	ENSG00000196935	36795	SRGAP1	SLIT-ROBO Rho GTPase activating protein 1	57522	12	n/a	n/a	n/a	2.491
1104174	ENSG00000197121	55857	PGAP1	post-GPI attachment to proteins 1	80055	2	n/a	n/a	n/a	2.489
1090921	ENSG00000112232	83700	KHDRBS2	KH domain containing, RNA binding, signal transduction associated 2	202559	6	n/a	n/a	n/a	2.487
280008835	ENSG00000249031	0	SUMO2P6	SMT3 suppressor of mif two 3 homolog 2 (S. cerevisiae) pseudogene 6	0	5	n/a	n/a	n/a	2.486
279789594	ENSG00000225591	0	RP11-360D2.2	RP11-360D2.2	0	1	n/a	n/a	n/a	2.484
1101297	ENSG00000177733	10791	HNRNPA0	heterogeneous nuclear ribonucleoprotein A0	10949	5	n/a	n/a	n/a	2.484
1095195	ENSG00000142657	5194	PGD	phosphogluconate dehydrogenase	5226	1	n/a	n/a	n/a	2.483
1104829	ENSG00000198945	58657	L3MBTL3	l(3)mbt-like 3 (Drosophila)	84456	6	n/a	n/a	n/a	2.483
279938216	ENSG00000239223	0	RP11-173M1.1	RP11-173M1.1	0	17	n/a	n/a	n/a	2.483
279667157	ENSG00000202252	0	SNORD14C	small nucleolar RNA, C/D box 14C	0	11	n/a	n/a	n/a	2.482
1092487	ENSG00000124766	6619	SOX4	SRY (sex determining region Y)-box 4	6659	6	n/a	n/a	n/a	2.479
279894484	ENSG00000234890	0	AC008070.1	AC008070.1	0	2	n/a	n/a	n/a	2.477
280069152	ENSG00000254317	0	RP11-473O4.5	RP11-473O4.5	0	8	n/a	n/a	n/a	2.477
1103836	ENSG00000196159	55436	FAT4	FAT tumor suppressor homolog 4 (Drosophila)	79633	4	n/a	n/a	n/a	2.476
1094338	ENSG00000137168	31125	PPIL1	peptidylprolyl isomerase (cyclophilin)-like 1	51645	6	n/a	n/a	n/a	2.476
279983189	ENSG00000244245	0	RP11-120B7.1	RP11-120B7.1	0	5	n/a	n/a	n/a	2.475
1091082	ENSG00000113448	5112	PDE4D	phosphodiesterase 4D, cAMP-specific	5144	5	n/a	n/a	n/a	2.472
1089153	ENSG00000100344	56140	PNPLA3	patatin-like phospholipase domain containing 3	80339	22	n/a	n/a	n/a	2.472
280018615	ENSG00000249855	0	RP11-159F24.4	RP11-159F24.4	0	5	n/a	n/a	n/a	2.468
1094919	ENSG00000140557	8077	ST8SIA2	ST8 alpha-N-acetyl-neuraminide alpha-2,8-sialyltransferase 2	8128	15	n/a	n/a	n/a	2.467
1094827	ENSG00000139977	78921	NAA30	N(alpha)-acetyltransferase 30, NatC catalytic subunit	122830	14	n/a	n/a	n/a	2.463
1089725	ENSG00000103591	55522	AAGAB	alpha- and gamma-adaptin binding protein	79719	15	n/a	n/a	n/a	2.462
279829672	ENSG00000229161	0	TCP1P1	t-complex 1 pseudogene 1	0	7	n/a	n/a	n/a	2.462
279896533	ENSG00000235071	0	RP11-759L5.2	RP11-759L5.2	0	X	n/a	n/a	n/a	2.461
279994444	ENSG00000247033	0	AC099508.1	AC099508.1	0	16	n/a	n/a	n/a	2.461
1090564	ENSG00000109466	11114	KLHL2	kelch-like 2, Mayven (Drosophila)	11275	4	n/a	n/a	n/a	2.460
1093376	ENSG00000131558	37872	EXOC4	exocyst complex component 4	60412	7	n/a	n/a	n/a	2.452
279849875	ENSG00000230979	0	AC079250.1	AC079250.1	0	2	n/a	n/a	n/a	2.451
1093274	ENSG00000130935	25675	NOL11	nucleolar protein 11	25926	17	n/a	n/a	n/a	2.450
1088066	ENSG00000072422	9742	RHOBTB1	Rho-related BTB domain containing 1	9886	10	n/a	n/a	n/a	2.450
280086664	ENSG00000255467	0	RP11-144G7.2	RP11-144G7.2	0	11	n/a	n/a	n/a	2.449
279782609	ENSG00000224971	0	SUMO2P3	SMT3 suppressor of mif two 3 homolog 2 (S. cerevisiae) pseudogene 3	0	7	n/a	n/a	n/a	2.448
1099974	ENSG00000171208	57511	NETO2	neuropilin (NRP) and tolloid (TLL)-like 2	81831	16	n/a	n/a	n/a	2.444
279624116	ENSG00000197522	0	AC007920.1	AC007920.1	0	3	n/a	n/a	n/a	2.442
279970938	ENSG00000242992	0	FTH1P4	ferritin, heavy polypeptide 1 pseudogene 4	0	3	n/a	n/a	n/a	2.438
1102979	ENSG00000186007	60269	LEMD1	LEM domain containing 1	93273	1	n/a	n/a	n/a	2.438
1102876	ENSG00000185630	5055	PBX1	pre-B-cell leukemia homeobox 1	5087	1	n/a	n/a	n/a	2.435
1102149	ENSG00000182628	110375	SKA2	spindle and kinetochore associated complex subunit 2	348235	17	n/a	n/a	n/a	2.430
1089336	ENSG00000101162	56738	TUBB1	tubulin, beta 1 class VI	81027	20	n/a	n/a	n/a	2.428
1092215	ENSG00000122778	36943	KIAA1549	KIAA1549	57670	7	n/a	n/a	n/a	2.426
1109082	ENSG00000243444	77151	PALM2	paralemmin 2	114299	9	n/a	n/a	n/a	2.426
279888123	ENSG00000234377	0	POU4F1-AS1	POU4F1 antisense RNA 1 (non-protein coding)	0	13	n/a	n/a	n/a	2.422
1093592	ENSG00000132932	31241	ATP8A2	ATPase, aminophospholipid transporter, class I, type 8A, member 2	51761	13	n/a	n/a	n/a	2.420
1094387	ENSG00000137460	59617	FHDC1	FH2 domain containing 1	85462	4	n/a	n/a	n/a	2.420
1094437	ENSG00000137727	36842	ARHGAP20	Rho GTPase activating protein 20	57569	11	n/a	n/a	n/a	2.419
1093450	ENSG00000132142	28	ACACA	acetyl-CoA carboxylase alpha	31	17	n/a	n/a	n/a	2.416
279829341	ENSG00000229132	0	EIF4A1P10	eukaryotic translation initiation factor 4A1 pseudogene 10	0	X	n/a	n/a	n/a	2.416
1087344	ENSG00000029363	9630	BCLAF1	BCL2-associated transcription factor 1	9774	6	n/a	n/a	n/a	2.416
279953770	ENSG00000241095	0	RP11-657G2.1	RP11-657G2.1	0	3	n/a	n/a	n/a	2.416
279717271	ENSG00000212552	0	SNORD91B	small nucleolar RNA, C/D box 91B	0	17	n/a	n/a	n/a	2.415
1091998	ENSG00000120784	22591	ZFP30	zinc finger protein 30 homolog (mouse)	22835	19	n/a	n/a	n/a	2.414
1090799	ENSG00000111490	23084	TBC1D30	TBC1 domain family, member 30	23329	12	n/a	n/a	n/a	2.412
1094067	ENSG00000135829	1648	DHX9	DEAH (Asp-Glu-Ala-His) box polypeptide 9	1660	1	n/a	n/a	n/a	2.411
1103253	ENSG00000187134	1633	AKR1C1	aldo-keto reductase family 1, member C1 (dihydrodiol dehydrogenase 1; 20-alpha (3-alpha)-hydroxysteroid dehydrogenase)	1645	10	n/a	n/a	n/a	2.410
1095933	ENSG00000147650	29700	LRP12	low density lipoprotein receptor-related protein 12	29967	8	n/a	n/a	n/a	2.408
279885969	ENSG00000234165	0	AC114877.3	AC114877.3	0	3	n/a	n/a	n/a	2.408
1093180	ENSG00000130449	36961	ZSWIM6	zinc finger, SWIM-type containing 6	57688	5	n/a	n/a	n/a	2.407
279863498	ENSG00000232157	0	RP1-187N21.2	RP1-187N21.2	0	6	n/a	n/a	n/a	2.407
1097135	ENSG00000158164	10855	TMSB15A	thymosin beta 15a	11013	X	n/a	n/a	n/a	2.405
1089807	ENSG00000104435	10917	STMN2	stathmin-like 2	11075	8	n/a	n/a	n/a	2.404
1088240	ENSG00000077063	58208	CTTNBP2	cortactin binding protein 2	83992	7	n/a	n/a	n/a	2.402
280101439	ENSG00000257074	0	CTD-2518G19.1	CTD-2518G19.1	0	19	n/a	n/a	n/a	2.400
280109905	ENSG00000257907	0	EEF1A1P17	eukaryotic translation elongation factor 1 alpha 1 pseudogene 17	0	12	n/a	n/a	n/a	2.388
279816612	ENSG00000227971	0	RP11-600G3.1	RP11-600G3.1	0	3	n/a	n/a	n/a	2.386
1101551	ENSG00000179242	997	CDH4	cadherin 4, type 1, R-cadherin (retinal)	1002	20	n/a	n/a	n/a	2.385
1094589	ENSG00000138439	80931	FAM117B	family with sequence similarity 117, member B	150864	2	n/a	n/a	n/a	2.384
1106008	ENSG00000214182	0	PTMAP5	prothymosin, alpha pseudogene 5	0	13	n/a	n/a	n/a	2.383
1087927	ENSG00000068796	3771	KIF2A	kinesin heavy chain member 2A	3796	5	n/a	n/a	n/a	2.381
279935123	ENSG00000238742	1023040	MIR2110	microRNA 2110	100302224	10	n/a	n/a	n/a	2.380
1104605	ENSG00000198440	80664	ZNF583	zinc finger protein 583	147949	19	n/a	n/a	n/a	2.380
280051104	ENSG00000252967	0	AC093693.2	AC093693.2	0	7	n/a	n/a	n/a	2.380
1103261	ENSG00000187164	36971	KIAA1598	KIAA1598	57698	10	n/a	n/a	n/a	2.379
280072901	ENSG00000254589	0	AP000435.1	AP000435.1	0	11	n/a	n/a	n/a	2.379
1104234	ENSG00000197323	31072	TRIM33	tripartite motif containing 33	51592	1	n/a	n/a	n/a	2.379
1095887	ENSG00000147383	30301	NSDHL	NAD(P) dependent steroid dehydrogenase-like	50814	X	n/a	n/a	n/a	2.379
1093891	ENSG00000134900	7131	TPP2	tripeptidyl peptidase II	7174	13	n/a	n/a	n/a	2.378
279889391	ENSG00000234466	0	RP11-266I3.1	RP11-266I3.1	0	X	n/a	n/a	n/a	2.377
279900664	ENSG00000235472	0	EIF4A1P7	eukaryotic translation initiation factor 4A1 pseudogene 7	0	13	n/a	n/a	n/a	2.376
279839304	ENSG00000230037	0	UBBP1	ubiquitin B pseudogene 1	0	2	n/a	n/a	n/a	2.376
1098627	ENSG00000165732	9064	DDX21	DEAD (Asp-Glu-Ala-Asp) box polypeptide 21	9188	10	n/a	n/a	n/a	2.375
280002995	ENSG00000248546	0	ANP32C	acidic (leucine-rich) nuclear phosphoprotein 32 family, member C	0	4	n/a	n/a	n/a	2.372
1102850	ENSG00000185515	55023	BRCC3	BRCA1/BRCA2-containing complex, subunit 3	79184	X	n/a	n/a	n/a	2.371
1108161	ENSG00000233404	0	AC005035.1	AC005035.1	0	2	n/a	n/a	n/a	2.370
279722759	ENSG00000213526	0	SETP8	SET pseudogene 8	0	X	n/a	n/a	n/a	2.369
280106608	ENSG00000257564	0	RP11-123M21.2	RP11-123M21.2	0	12	n/a	n/a	n/a	2.369
279668934	ENSG00000203394	0	RP5-930J4.4	RP5-930J4.4	0	1	n/a	n/a	n/a	2.368
1092423	ENSG00000124383	10053	MPHOSPH10	M-phase phosphoprotein 10 (U3 small nucleolar ribonucleoprotein)	10199	2	n/a	n/a	n/a	2.367
1094162	ENSG00000136261	28705	BZW2	basic leucine zipper and W2 domains 2	28969	7	n/a	n/a	n/a	2.366
279887427	ENSG00000234287	0	RP11-761N21.2	RP11-761N21.2	0	3	n/a	n/a	n/a	2.366
1088329	ENSG00000079246	7477	XRCC5	X-ray repair complementing defective repair in Chinese hamster cells 5 (double-strand-break rejoining)	7520	2	n/a	n/a	n/a	2.365
1096898	ENSG00000156218	36464	ADAMTSL3	ADAMTS-like 3	57188	15	n/a	n/a	n/a	2.365
1088288	ENSG00000078140	3075	UBE2K	ubiquitin-conjugating enzyme E2K	3093	4	n/a	n/a	n/a	2.364
1096868	ENSG00000155974	23181	GRIP1	glutamate receptor interacting protein 1	23426	12	n/a	n/a	n/a	2.361
1092216	ENSG00000122779	8728	TRIM24	tripartite motif containing 24	8805	7	n/a	n/a	n/a	2.361
1088261	ENSG00000077458	80327	FAM76B	family with sequence similarity 76, member B	143684	11	n/a	n/a	n/a	2.361
279780276	ENSG00000224763	0	FDPSP8	farnesyl diphosphate synthase pseudogene 8	0	1	n/a	n/a	n/a	2.359
1090661	ENSG00000110321	1967	EIF4G2	eukaryotic translation initiation factor 4 gamma, 2	1982	11	n/a	n/a	n/a	2.356
279720449	ENSG00000213260	0	YWHAZP5	tyrosine 3-monooxygenase/tryptophan 5-monooxygenase activation protein, zeta pseudogene 5	0	10	n/a	n/a	n/a	2.355
1087356	ENSG00000031003	30787	FAM13B	family with sequence similarity 13, member B	51306	5	n/a	n/a	n/a	2.354
280060540	ENSG00000253721	0	RP11-449M6.2	RP11-449M6.2	0	8	n/a	n/a	n/a	2.352
1090209	ENSG00000106537	26820	TSPAN13	tetraspanin 13	27075	7	n/a	n/a	n/a	2.352
1095030	ENSG00000141424	25549	SLC39A6	solute carrier family 39 (zinc transporter), member 6	25800	18	n/a	n/a	n/a	2.351
1089778	ENSG00000104290	7930	FZD3	frizzled family receptor 3	7976	8	n/a	n/a	n/a	2.348
279750548	ENSG00000220418	0	RP1-131H7.2	RP1-131H7.2	0	6	n/a	n/a	n/a	2.347
279927600	ENSG00000237897	0	RP11-90H3.2	RP11-90H3.2	0	1	n/a	n/a	n/a	2.345
1098283	ENSG00000164332	79607	UBLCP1	ubiquitin-like domain containing CTD phosphatase 1	134510	5	n/a	n/a	n/a	2.345
279962575	ENSG00000242067	0	RPL9P28	ribosomal protein L9 pseudogene 28	0	17	n/a	n/a	n/a	2.345
1102803	ENSG00000185275	0	CD24P4	CD24 molecule pseudogene 4	0	Y	n/a	n/a	n/a	2.344
1098381	ENSG00000164743	81317	C8orf48	chromosome 8 open reading frame 48	157773	8	n/a	n/a	n/a	2.343
1106260	ENSG00000215114	79715	UBXN2B	UBX domain protein 2B	137886	8	n/a	n/a	n/a	2.343
280094664	ENSG00000256306	0	RP11-4N23.1	RP11-4N23.1	0	12	n/a	n/a	n/a	2.342
279867936	ENSG00000232584	0	RP11-397O8.4	RP11-397O8.4	0	13	n/a	n/a	n/a	2.341
1096999	ENSG00000157064	22812	NMNAT2	nicotinamide nucleotide adenylyltransferase 2	23057	1	n/a	n/a	n/a	2.340
1088506	ENSG00000084628	55373	NKAIN1	Na+/K+ transporting ATPase interacting 1	79570	1	n/a	n/a	n/a	2.340
1089795	ENSG00000104369	35983	JPH1	junctophilin 1	56704	8	n/a	n/a	n/a	2.339
1094207	ENSG00000136527	6398	TRA2B	transformer 2 beta homolog (Drosophila)	6434	3	n/a	n/a	n/a	2.338
1103075	ENSG00000186369	0	RP11-355I22.3	RP11-355I22.3	0	14	n/a	n/a	n/a	2.338
279857188	ENSG00000231632	0	RP11-82L18.4	RP11-82L18.4	0	9	n/a	n/a	n/a	2.337
1094017	ENSG00000135540	36500	NHSL1	NHS-like 1	57224	6	n/a	n/a	n/a	2.337
1099923	ENSG00000171033	5537	PKIA	protein kinase (cAMP-dependent, catalytic) inhibitor alpha	5569	8	n/a	n/a	n/a	2.332
1103100	ENSG00000186469	33622	GNG2	guanine nucleotide binding protein (G protein), gamma 2	54331	14	n/a	n/a	n/a	2.332
1095381	ENSG00000143702	9715	CEP170	centrosomal protein 170kDa	9859	1	n/a	n/a	n/a	2.332
1100711	ENSG00000174721	80303	FGFBP3	fibroblast growth factor binding protein 3	143282	10	n/a	n/a	n/a	2.331
1096787	ENSG00000155130	4057	MARCKS	myristoylated alanine-rich protein kinase C substrate	4082	6	n/a	n/a	n/a	2.331
279893422	ENSG00000234801	0	MORF4	mortality factor 4	0	4	n/a	n/a	n/a	2.330
1098833	ENSG00000166508	4151	MCM7	minichromosome maintenance complex component 7	4176	7	n/a	n/a	n/a	2.328
279904386	ENSG00000235827	0	RP11-275O4.2	RP11-275O4.2	0	1	n/a	n/a	n/a	2.321
1089482	ENSG00000101958	2725	GLRA2	glycine receptor, alpha 2	2742	X	n/a	n/a	n/a	2.321
1096233	ENSG00000150510	85624	FAM124A	family with sequence similarity 124A	220108	13	n/a	n/a	n/a	2.320
1095377	ENSG00000143643	55376	TTC13	tetratricopeptide repeat domain 13	79573	1	n/a	n/a	n/a	2.317
1091194	ENSG00000114520	8652	SNX4	sorting nexin 4	8723	3	n/a	n/a	n/a	2.317
1093854	ENSG00000134698	82978	EIF2C4	eukaryotic translation initiation factor 2C, 4	192670	1	n/a	n/a	n/a	2.313
1090574	ENSG00000109576	30648	AADAT	aminoadipate aminotransferase	51166	4	n/a	n/a	n/a	2.312
1088017	ENSG00000071054	9311	MAP4K4	mitogen-activated protein kinase kinase kinase kinase 4	9448	2	n/a	n/a	n/a	2.311
280077482	ENSG00000254894	0	NAV2-AS1	NAV2 antisense RNA 1 (non-protein coding)	0	11	n/a	n/a	n/a	2.311
1096866	ENSG00000155966	2318	AFF2	AF4/FMR2 family, member 2	2334	X	n/a	n/a	n/a	2.311
1094013	ENSG00000135521	59136	LTV1	LTV1 homolog (S. cerevisiae)	84946	6	n/a	n/a	n/a	2.309
1089658	ENSG00000103187	23161	COTL1	coactosin-like 1 (Dictyostelium)	23406	16	n/a	n/a	n/a	2.309
1096995	ENSG00000157021	0	FAM92A1P1	family with sequence similarity 92, member A1 pseudogene 1	0	15	n/a	n/a	n/a	2.308
1093542	ENSG00000132664	10474	POLR3F	polymerase (RNA) III (DNA directed) polypeptide F, 39 kDa	10621	20	n/a	n/a	n/a	2.305
1091061	ENSG00000113300	36745	CNOT6	CCR4-NOT transcription complex, subunit 6	57472	5	n/a	n/a	n/a	2.304
1098655	ENSG00000165868	91995	HSPA12A	heat shock 70kDa protein 12A	259217	10	n/a	n/a	n/a	2.299
1096482	ENSG00000152503	34810	TRIM36	tripartite motif containing 36	55521	5	n/a	n/a	n/a	2.298
279841395	ENSG00000230228	0	RP11-4M23.4	RP11-4M23.4	0	1	n/a	n/a	n/a	2.297
1092267	ENSG00000123213	36759	NLN	neurolysin (metallopeptidase M3 family)	57486	5	n/a	n/a	n/a	2.297
1087629	ENSG00000056050	34258	C4orf27	chromosome 4 open reading frame 27	54969	4	n/a	n/a	n/a	2.296
280113159	ENSG00000258232	0	RP11-161H23.5	RP11-161H23.5	0	12	n/a	n/a	n/a	2.295
1108513	ENSG00000235872	0	RP11-335O4.3	RP11-335O4.3	0	12	n/a	n/a	n/a	2.291
1102471	ENSG00000183908	85535	LRRC55	leucine rich repeat containing 55	219527	11	n/a	n/a	n/a	2.290
279903559	ENSG00000235734	0	HMGN1P36	high mobility group nucleosome binding domain 1 pseudogene 36	0	2	n/a	n/a	n/a	2.289
1095776	ENSG00000146426	157121025	TIAM2	T-cell lymphoma invasion and metastasis 2	100505519	6	n/a	n/a	n/a	2.286
1088141	ENSG00000074590	9747	NUAK1	NUAK family, SNF1-like kinase, 1	9891	12	n/a	n/a	n/a	2.285
1097683	ENSG00000162419	10544	GMEB1	glucocorticoid modulatory element binding protein 1	10691	1	n/a	n/a	n/a	2.285
1104037	ENSG00000196693	7539	ZNF33B	zinc finger protein 33B	7582	10	n/a	n/a	n/a	2.284
1103335	ENSG00000187607	36609	ZNF286A	zinc finger protein 286A	57335	17	n/a	n/a	n/a	2.283
1101663	ENSG00000179958	54917	DCTPP1	dCTP pyrophosphatase 1	79077	16	n/a	n/a	n/a	2.280
279894513	ENSG00000234892	0	Z82214.2	Z82214.2	0	22	n/a	n/a	n/a	2.277
280033576	ENSG00000251034	0	RP11-582J16.4	RP11-582J16.4	0	8	n/a	n/a	n/a	2.276
1092172	ENSG00000122482	58357	ZNF644	zinc finger protein 644	84146	1	n/a	n/a	n/a	2.276
1091984	ENSG00000120694	10650	HSPH1	heat shock 105kDa/110kDa protein 1	10808	13	n/a	n/a	n/a	2.274
280097757	ENSG00000256661	0	A2ML1-AS1	A2ML1 antisense RNA 1 (non-protein coding)	0	12	n/a	n/a	n/a	2.271
1098144	ENSG00000163960	25792	UBXN7	UBX domain protein 7	26043	3	n/a	n/a	n/a	2.270
1097837	ENSG00000162992	4734	NEUROD1	neurogenic differentiation 1	4760	2	n/a	n/a	n/a	2.270
1104070	ENSG00000196793	8136	ZNF239	zinc finger protein 239	8187	10	n/a	n/a	n/a	2.270
1087820	ENSG00000065809	57883	FAM107B	family with sequence similarity 107, member B	83641	10	n/a	n/a	n/a	2.268
1093687	ENSG00000133657	55375	ATP13A3	ATPase type 13A3	79572	3	n/a	n/a	n/a	2.266
279745793	ENSG00000217094	0	RP11-460H18.1	RP11-460H18.1	0	10	n/a	n/a	n/a	2.265
1097157	ENSG00000158417	9525	EIF5B	eukaryotic translation initiation factor 5B	9669	2	n/a	n/a	n/a	2.260
1098526	ENSG00000165323	78776	FAT3	FAT tumor suppressor homolog 3 (Drosophila)	120114	11	n/a	n/a	n/a	2.259
1087034	ENSG00000007168	5016	PAFAH1B1	platelet-activating factor acetylhydrolase 1b, regulatory subunit 1 (45kDa)	5048	17	n/a	n/a	n/a	2.258
1087349	ENSG00000029725	9012	RABEP1	rabaptin, RAB GTPase binding effector protein 1	9135	17	n/a	n/a	n/a	2.258
1101693	ENSG00000180185	57561	FAHD1	fumarylacetoacetate hydrolase domain containing 1	81889	16	n/a	n/a	n/a	2.258
1092650	ENSG00000125870	6589	SNRPB2	small nuclear ribonucleoprotein polypeptide B	6629	20	n/a	n/a	n/a	2.257
1087835	ENSG00000066135	9538	KDM4A	lysine (K)-specific demethylase 4A	9682	1	n/a	n/a	n/a	2.256
1099432	ENSG00000168906	4119	MAT2A	methionine adenosyltransferase II, alpha	4144	2	n/a	n/a	n/a	2.256
1094624	ENSG00000138660	34724	AP1AR	adaptor-related protein complex 1 associated regulatory protein	55435	4	n/a	n/a	n/a	2.256
280090532	ENSG00000255823	1023955	MTRNR2L8	MT-RNR2-like 8	100463486	11	n/a	n/a	n/a	2.253
1097315	ENSG00000159593	8804	NAE1	NEDD8 activating enzyme E1 subunit 1	8883	16	n/a	n/a	n/a	2.250
1088205	ENSG00000075945	22676	KIFAP3	kinesin-associated protein 3	22920	1	n/a	n/a	n/a	2.250
1093654	ENSG00000133302	58460	ANKRD32	ankyrin repeat domain 32	84250	5	n/a	n/a	n/a	2.249
279739716	ENSG00000215381	0	RP5-1057J7.1	RP5-1057J7.1	0	1	n/a	n/a	n/a	2.248
279972597	ENSG00000243167	0	AC005204.2	AC005204.2	0	19	n/a	n/a	n/a	2.247
280089527	ENSG00000255725	0	RP11-443N24.1	RP11-443N24.1	0	12	n/a	n/a	n/a	2.245
1090620	ENSG00000109971	3292	HSPA8	heat shock 70kDa protein 8	3312	11	n/a	n/a	n/a	2.245
279865676	ENSG00000232385	0	AC069292.6	AC069292.6	0	7	n/a	n/a	n/a	2.245
1096378	ENSG00000151726	2165	ACSL1	acyl-CoA synthetase long-chain family member 1	2180	4	n/a	n/a	n/a	2.244
1101171	ENSG00000177125	126349	ZBTB34	zinc finger and BTB domain containing 34	403341	9	n/a	n/a	n/a	2.244
1090538	ENSG00000109171	36879	SLAIN2	SLAIN motif family, member 2	57606	4	n/a	n/a	n/a	2.241
1103780	ENSG00000189339	170823	SLC35E2B	solute carrier family 35, member E2B	728661	1	n/a	n/a	n/a	2.238
279818587	ENSG00000228170	0	RP1-40E16.11	RP1-40E16.11	0	6	n/a	n/a	n/a	2.238
1098146	ENSG00000163964	34254	PIGX	phosphatidylinositol glycan anchor biosynthesis, class X	54965	3	n/a	n/a	n/a	2.238
279864405	ENSG00000232260	0	BTF3L4P1	basic transcription factor 3-like 4 pseudogene 1	0	21	n/a	n/a	n/a	2.237
1096781	ENSG00000155096	31062	AZIN1	antizyme inhibitor 1	51582	8	n/a	n/a	n/a	2.237
279968558	ENSG00000242692	0	RP11-462C21.1	RP11-462C21.1	0	17	n/a	n/a	n/a	2.237
279870346	ENSG00000232767	0	RP11-498B4.5	RP11-498B4.5	0	10	n/a	n/a	n/a	2.236
1090081	ENSG00000105784	81195	RUNDC3B	RUN domain containing 3B	154661	7	n/a	n/a	n/a	2.235
1087153	ENSG00000011258	34088	MBTD1	mbt domain containing 1	54799	17	n/a	n/a	n/a	2.235
280109348	ENSG00000257851	0	RP11-199A1.1	RP11-199A1.1	0	12	n/a	n/a	n/a	2.234
1105840	ENSG00000213281	4862	NRAS	neuroblastoma RAS viral (v-ras) oncogene homolog	4893	1	n/a	n/a	n/a	2.233
1103669	ENSG00000188859	80776	FAM78B	family with sequence similarity 78, member B	149297	1	n/a	n/a	n/a	2.231
1098766	ENSG00000166266	8015	CUL5	cullin 5	8065	11	n/a	n/a	n/a	2.231
279766766	ENSG00000223668	0	EEF1A1P24	eukaryotic translation elongation factor 1 alpha 1 pseudogene 24	0	3	n/a	n/a	n/a	2.230
279820645	ENSG00000228343	0	RP11-1148L6.5	RP11-1148L6.5	0	X	n/a	n/a	n/a	2.229
279933247	ENSG00000238433	0	snoU13	Small nucleolar RNA U13	0	8	n/a	n/a	n/a	2.228
1101702	ENSG00000180233	85883	ZNRF2	zinc and ring finger 2	223082	7	n/a	n/a	n/a	2.226
279912593	ENSG00000236608	0	EIF4A1P6	eukaryotic translation initiation factor 4A1 pseudogene 6	0	13	n/a	n/a	n/a	2.226
280094138	ENSG00000256240	0	AC010620.1	AC010620.1	0	19	n/a	n/a	n/a	2.225
279735974	ENSG00000215016	0	AC099544.2	AC099544.2	0	3	n/a	n/a	n/a	2.225
1093619	ENSG00000133083	9077	DCLK1	doublecortin-like kinase 1	9201	13	n/a	n/a	n/a	2.224
1099486	ENSG00000169131	6900	ZNF354A	zinc finger protein 354A	6940	5	n/a	n/a	n/a	2.220
1094448	ENSG00000137776	55614	SLTM	SAFB-like, transcription modulator	79811	15	n/a	n/a	n/a	2.220
1099890	ENSG00000170903	58638	KIAA1826	KIAA1826	84437	11	n/a	n/a	n/a	2.216
280116700	ENSG00000258506	0	RP11-688D15.1	RP11-688D15.1	0	14	n/a	n/a	n/a	2.215
279833240	ENSG00000229468	0	AC097635.5	AC097635.5	0	3	n/a	n/a	n/a	2.215
279880241	ENSG00000233639	0	AC018730.1	AC018730.1	0	2	n/a	n/a	n/a	2.215
1103158	ENSG00000186732	754	MPPED1	metallophosphoesterase domain containing 1	758	22	n/a	n/a	n/a	2.213
1090200	ENSG00000106462	2131	EZH2	enhancer of zeste homolog 2 (Drosophila)	2146	7	n/a	n/a	n/a	2.212
1095239	ENSG00000143079	35204	CTTNBP2NL	CTTNBP2 N-terminal like	55917	1	n/a	n/a	n/a	2.212
279850208	ENSG00000231017	0	AC013404.1	AC013404.1	0	2	n/a	n/a	n/a	2.212
1097470	ENSG00000160752	2209	FDPS	farnesyl diphosphate synthase	2224	1	n/a	n/a	n/a	2.211
1090926	ENSG00000112245	7757	PTP4A1	protein tyrosine phosphatase type IVA, member 1	7803	6	n/a	n/a	n/a	2.211
1104591	ENSG00000198380	2657	GFPT1	glutamine--fructose-6-phosphate transaminase 1	2673	2	n/a	n/a	n/a	2.209
1087488	ENSG00000047315	5399	POLR2B	polymerase (RNA) II (DNA directed) polypeptide B, 140kDa	5431	4	n/a	n/a	n/a	2.207
279821871	ENSG00000228449	0	RP11-177A2.4	RP11-177A2.4	0	1	n/a	n/a	n/a	2.206
279925922	ENSG00000237757	0	EEF1A1P30	eukaryotic translation elongation factor 1 alpha 1 pseudogene 30	0	X	n/a	n/a	n/a	2.205
279863218	ENSG00000232134	0	RP11-544K18.2	RP11-544K18.2	0	1	n/a	n/a	n/a	2.204
1094372	ENSG00000137338	58748	PGBD1	piggyBac transposable element derived 1	84547	6	n/a	n/a	n/a	2.203
1089619	ENSG00000102974	10517	CTCF	CCCTC-binding factor (zinc finger protein)	10664	16	n/a	n/a	n/a	2.202
279928741	ENSG00000237990	0	CNTN4-AS1	CNTN4 antisense RNA 1 (non-protein coding)	0	3	n/a	n/a	n/a	2.200
279717040	ENSG00000212498	0	SNORD86	small nucleolar RNA, C/D box 86	0	20	n/a	n/a	n/a	2.199
280096483	ENSG00000256512	0	RP11-860B13.3	RP11-860B13.3	0	12	n/a	n/a	n/a	2.198
1091636	ENSG00000117598	81596	LPPR5	Lipid phosphate phosphatase-related protein type 5	163404	1	n/a	n/a	n/a	2.198
1094333	ENSG00000137142	110241	IGFBPL1	insulin-like growth factor binding protein-like 1	347252	9	n/a	n/a	n/a	2.197
1091494	ENSG00000116679	10478	IVNS1ABP	influenza virus NS1A binding protein	10625	1	n/a	n/a	n/a	2.196
279834265	ENSG00000229567	0	RP4-717I23.2	RP4-717I23.2	0	1	n/a	n/a	n/a	2.196
279898190	ENSG00000235211	0	TMSB10P2	thymosin beta 10 pseudogene 2	0	X	n/a	n/a	n/a	2.195
280013803	ENSG00000249474	0	RP11-49I4.3	RP11-49I4.3	0	3	n/a	n/a	n/a	2.195
1099458	ENSG00000169018	9971	FEM1B	fem-1 homolog b (C. elegans)	10116	15	n/a	n/a	n/a	2.195
1092041	ENSG00000121083	80087	DYNLL2	dynein, light chain, LC8-type 2	140735	17	n/a	n/a	n/a	2.190
1103310	ENSG00000187514	5725	PTMA	prothymosin, alpha	5757	2	n/a	n/a	n/a	2.189
279908424	ENSG00000236213	0	AC006369.2	AC006369.2	0	2	n/a	n/a	n/a	2.189
1088082	ENSG00000072832	1391	CRMP1	collapsin response mediator protein 1	1400	4	n/a	n/a	n/a	2.189
1103107	ENSG00000186487	22795	MYT1L	myelin transcription factor 1-like	23040	2	n/a	n/a	n/a	2.187
1094626	ENSG00000138668	3164	HNRNPD	heterogeneous nuclear ribonucleoprotein D (AU-rich element RNA binding protein 1, 37kDa)	3184	4	n/a	n/a	n/a	2.187
1088810	ENSG00000091527	34862	CDV3	CDV3 homolog (mouse)	55573	3	n/a	n/a	n/a	2.187
1089635	ENSG00000103044	3021	HAS3	hyaluronan synthase 3	3038	16	n/a	n/a	n/a	2.185
1100983	ENSG00000176165	2274	FOXG1	forkhead box G1	2290	14	n/a	n/a	n/a	2.184
279484207	ENSG00000177803	0	RP11-606P2.1	RP11-606P2.1	0	4	n/a	n/a	n/a	2.180
1095683	ENSG00000145833	9735	DDX46	DEAD (Asp-Glu-Ala-Asp) box polypeptide 46	9879	5	n/a	n/a	n/a	2.180
1091784	ENSG00000119283	133890	TRIM67	tripartite motif containing 67	440730	1	n/a	n/a	n/a	2.180
1093959	ENSG00000135316	10345	SYNCRIP	synaptotagmin binding, cytoplasmic RNA interacting protein	10492	6	n/a	n/a	n/a	2.179
1089252	ENSG00000100697	23160	DICER1	dicer 1, ribonuclease type III	23405	14	n/a	n/a	n/a	2.178
1092803	ENSG00000127241	5616	MASP1	mannan-binding lectin serine peptidase 1 (C4/C2 activating component of Ra-reactive factor)	5648	3	n/a	n/a	n/a	2.178
1089772	ENSG00000104219	30683	ZDHHC2	zinc finger, DHHC-type containing 2	51201	8	n/a	n/a	n/a	2.178
1092186	ENSG00000122565	11170	CBX3	chromobox homolog 3	11335	7	n/a	n/a	n/a	2.177
279799736	ENSG00000226455	0	RP3-512E2.2	RP3-512E2.2	0	6	n/a	n/a	n/a	2.177
1104803	ENSG00000198900	7107	TOP1	topoisomerase (DNA) I	7150	20	n/a	n/a	n/a	2.177
1105449	ENSG00000205339	10380	IPO7	importin 7	10527	11	n/a	n/a	n/a	2.177
1093173	ENSG00000130396	4276	MLLT4	myeloid/lymphoid or mixed-lineage leukemia (trithorax homolog, Drosophila); translocated to, 4	4301	6	n/a	n/a	n/a	2.176
279931135	ENSG00000238186	0	RP11-656D10.6	RP11-656D10.6	0	1	n/a	n/a	n/a	2.176
1092100	ENSG00000121774	10510	KHDRBS1	KH domain containing, RNA binding, signal transduction associated 1	10657	1	n/a	n/a	n/a	2.174
1099759	ENSG00000170340	10531	B3GNT2	UDP-GlcNAc:betaGal beta-1,3-N-acetylglucosaminyltransferase 2	10678	2	n/a	n/a	n/a	2.173
1099078	ENSG00000167552	7800	TUBA1A	tubulin, alpha 1a	7846	12	n/a	n/a	n/a	2.173
280050096	ENSG00000252821	0	U6	U6 spliceosomal RNA	0	7	n/a	n/a	n/a	2.172
279790000	ENSG00000225630	0	MTND2P28	MT-ND2 pseudogene 28	0	1	n/a	n/a	n/a	2.171
1095038	ENSG00000141441	41337	FAM59A	family with sequence similarity 59, member A	64762	18	n/a	n/a	n/a	2.171
1095468	ENSG00000144229	56505	THSD7B	thrombospondin, type I, domain containing 7B	80731	2	n/a	n/a	n/a	2.170
1103467	ENSG00000188070	0	C11orf95	chromosome 11 open reading frame 95	0	11	n/a	n/a	n/a	2.170
279986206	ENSG00000244538	0	RP11-10G12.1	RP11-10G12.1	0	4	n/a	n/a	n/a	2.169
279503493	ENSG00000180673	0	RP11-323K3.1	RP11-323K3.1	0	4	n/a	n/a	n/a	2.167
1098114	ENSG00000163877	55556	SNIP1	Smad nuclear interacting protein 1	79753	1	n/a	n/a	n/a	2.167
279945581	ENSG00000240125	0	RP11-58O9.1	RP11-58O9.1	0	17	n/a	n/a	n/a	2.167
280070774	ENSG00000254433	0	RP11-677I18.3	RP11-677I18.3	0	11	n/a	n/a	n/a	2.166
1093692	ENSG00000133703	3820	KRAS	v-Ki-ras2 Kirsten rat sarcoma viral oncogene homolog	3845	12	n/a	n/a	n/a	2.166
279816800	ENSG00000228002	0	DHX9P1	DEAH (Asp-Glu-Ala-His) box polypeptide 9 pseudogene 1	0	13	n/a	n/a	n/a	2.166
279987728	ENSG00000244683	0	AC092656.1	AC092656.1	0	4	n/a	n/a	n/a	2.165
1099488	ENSG00000169139	7293	UBE2V2	ubiquitin-conjugating enzyme E2 variant 2	7336	8	n/a	n/a	n/a	2.165
1096332	ENSG00000151458	36458	ANKRD50	ankyrin repeat domain 50	57182	4	n/a	n/a	n/a	2.164
1093913	ENSG00000135049	23042	AGTPBP1	ATP/GTP binding protein 1	23287	9	n/a	n/a	n/a	2.164
1100590	ENSG00000174013	83603	FBXO45	F-box protein 45	200933	3	n/a	n/a	n/a	2.163
279788290	ENSG00000225487	0	RP11-403P14.1	RP11-403P14.1	0	1	n/a	n/a	n/a	2.162
1092343	ENSG00000123983	2166	ACSL3	acyl-CoA synthetase long-chain family member 3	2181	2	n/a	n/a	n/a	2.161
1097049	ENSG00000157470	80461	FAM81A	family with sequence similarity 81, member A	145773	15	n/a	n/a	n/a	2.160
279722866	ENSG00000213539	0	YBX1P6	Y box binding protein 1 pseudogene 6	0	9	n/a	n/a	n/a	2.159
1095341	ENSG00000143498	8896	TAF1A	TATA box binding protein (TBP)-associated factor, RNA polymerase I, A, 48kDa	9015	1	n/a	n/a	n/a	2.159
279298108	ENSG00000162699	0	DNAJA1P5	DnaJ (Hsp40) homolog, subfamily A, member 1 pseudogene 5	0	1	n/a	n/a	n/a	2.159
1089450	ENSG00000101746	8644	NOL4	nucleolar protein 4	8715	18	n/a	n/a	n/a	2.158
1095696	ENSG00000145908	60125	ZNF300	zinc finger protein 300	91975	5	n/a	n/a	n/a	2.157
1100705	ENSG00000174695	81115	TMEM167A	transmembrane protein 167A	153339	5	n/a	n/a	n/a	2.156
1098449	ENSG00000164983	81283	TMEM65	transmembrane protein 65	157378	8	n/a	n/a	n/a	2.155
1103795	ENSG00000189403	3126	HMGB1	high mobility group box 1	3146	13	n/a	n/a	n/a	2.154
1097191	ENSG00000158623	0	COPG2	coatomer protein complex, subunit gamma 2	0	7	n/a	n/a	n/a	2.152
279726343	ENSG00000213970	0	RP11-264F23.1	RP11-264F23.1	0	12	n/a	n/a	n/a	2.152
1092668	ENSG00000125944	10090	HNRNPR	heterogeneous nuclear ribonucleoprotein R	10236	1	n/a	n/a	n/a	2.151
1087422	ENSG00000038427	1451	VCAN	versican	1462	5	n/a	n/a	n/a	2.149
279967198	ENSG00000242557	0	RP11-316M1.11	RP11-316M1.11	0	1	n/a	n/a	n/a	2.149
1093806	ENSG00000134375	10293	TIMM17A	translocase of inner mitochondrial membrane 17 homolog A (yeast)	10440	1	n/a	n/a	n/a	2.149
1088710	ENSG00000089280	2505	FUS	fused in sarcoma	2521	16	n/a	n/a	n/a	2.149
280073987	ENSG00000254662	0	RP11-872D17.4	RP11-872D17.4	0	11	n/a	n/a	n/a	2.148
1095240	ENSG00000143093	59539	FAM40A	family with sequence similarity 40, member A	85369	1	n/a	n/a	n/a	2.146
1092250	ENSG00000123119	40801	NECAB1	N-terminal EF-hand calcium binding protein 1	64168	8	n/a	n/a	n/a	2.146
279788559	ENSG00000225507	0	AC069282.6	AC069282.6	0	7	n/a	n/a	n/a	2.145
1089434	ENSG00000101557	8974	USP14	ubiquitin specific peptidase 14 (tRNA-guanine transglycosylase)	9097	18	n/a	n/a	n/a	2.144
279715710	ENSG00000212163	0	SNORD91A	small nucleolar RNA, C/D box 91A	0	17	n/a	n/a	n/a	2.144
1101669	ENSG00000180008	78920	SOCS4	suppressor of cytokine signaling 4	122809	14	n/a	n/a	n/a	2.143
280071018	ENSG00000254453	0	NAV2-AS2	NAV2 antisense RNA 2 (non-protein coding)	0	11	n/a	n/a	n/a	2.143
1088522	ENSG00000085224	543	ATRX	alpha thalassemia/mental retardation syndrome X-linked	546	X	n/a	n/a	n/a	2.142
1098841	ENSG00000166532	36767	RIMKLB	ribosomal modification protein rimK-like family member B	57494	12	n/a	n/a	n/a	2.142
1104302	ENSG00000197511	0	AL355149.1	AL355149.1	0	1	n/a	n/a	n/a	2.141
1088562	ENSG00000086189	27037	DIMT1	DIM1 dimethyladenosine transferase 1 homolog (S. cerevisiae)	27292	5	n/a	n/a	n/a	2.140
1090257	ENSG00000106829	7048	TLE4	transducin-like enhancer of split 4 (E(sp1) homolog, Drosophila)	7091	9	n/a	n/a	n/a	2.139
1092633	ENSG00000125827	35535	TMX4	thioredoxin-related transmembrane protein 4	56255	20	n/a	n/a	n/a	2.138
1098831	ENSG00000166503	30297	AC024270.1	Hepatoma-derived growth factor-related protein 3	50810	15	n/a	n/a	n/a	2.138
1108677	ENSG00000236901	57273	MIR600HG	MIR600 host gene (non-protein coding)	81571	9	n/a	n/a	n/a	2.137
279830825	ENSG00000229251	0	HNRNPA1P8	heterogeneous nuclear ribonucleoprotein A1 pseudogene 8	0	7	n/a	n/a	n/a	2.137
280020510	ENSG00000249986	0	YWHAQP6	YWHAQ pseudogene 6	0	3	n/a	n/a	n/a	2.136
1088542	ENSG00000085721	33989	RRN3	RRN3 RNA polymerase I transcription factor homolog (S. cerevisiae)	54700	16	n/a	n/a	n/a	2.136
1107328	ENSG00000228071	0	CTA-481E9.1	CTA-481E9.1	0	16	n/a	n/a	n/a	2.133
279792729	ENSG00000225858	0	RP1-172N19.3	RP1-172N19.3	0	X	n/a	n/a	n/a	2.132
1091217	ENSG00000114744	30604	COMMD2	COMM domain containing 2	51122	3	n/a	n/a	n/a	2.129
1090239	ENSG00000106688	6469	SLC1A1	solute carrier family 1 (neuronal/epithelial high affinity glutamate transporter, system Xag), member 1	6505	9	n/a	n/a	n/a	2.127
1091858	ENSG00000119771	77542	KLHL29	kelch-like 29 (Drosophila)	114818	2	n/a	n/a	n/a	2.127
1090762	ENSG00000111249	23071	CUX2	cut-like homeobox 2	23316	12	n/a	n/a	n/a	2.126
279971224	ENSG00000243014	0	PTMAP8	prothymosin, alpha pseudogene 8	0	3	n/a	n/a	n/a	2.125
1098093	ENSG00000163811	22915	WDR43	WD repeat domain 43	23160	2	n/a	n/a	n/a	2.125
279738854	ENSG00000215283	0	HMGB3P24	high mobility group box 3 pseudogene 24	0	9	n/a	n/a	n/a	2.125
1094259	ENSG00000136828	9505	RALGPS1	Ral GEF with PH domain and SH3 binding motif 1	9649	9	n/a	n/a	n/a	2.124
1099011	ENSG00000167232	7601	ZNF91	zinc finger protein 91	7644	19	n/a	n/a	n/a	2.122
1087870	ENSG00000067082	1307	KLF6	Kruppel-like factor 6	1316	10	n/a	n/a	n/a	2.122
279948126	ENSG00000240388	0	CTD-2061E19.1	CTD-2061E19.1	0	5	n/a	n/a	n/a	2.122
1098216	ENSG00000164129	4858	NPY5R	neuropeptide Y receptor Y5	4889	4	n/a	n/a	n/a	2.121
1087217	ENSG00000014824	10316	SLC30A9	solute carrier family 30 (zinc transporter), member 9	10463	4	n/a	n/a	n/a	2.121
1106308	ENSG00000215301	1642	DDX3X	DEAD (Asp-Glu-Ala-Asp) box polypeptide 3, X-linked	1654	X	n/a	n/a	n/a	2.120
280107583	ENSG00000257675	0	RP11-641A6.9	RP11-641A6.9	0	12	n/a	n/a	n/a	2.119
1088265	ENSG00000077522	85	ACTN2	actinin, alpha 2	88	1	n/a	n/a	n/a	2.119
1094618	ENSG00000138641	8837	HERC3	hect domain and RLD 3	8916	4	n/a	n/a	n/a	2.118
279810351	ENSG00000227376	0	FTH1P16	ferritin, heavy polypeptide 1 pseudogene 16	0	11	n/a	n/a	n/a	2.118
279912347	ENSG00000236565	0	HNRNPA3P5	heterogeneous nuclear ribonucleoprotein A3 pseudogene 5	0	13	n/a	n/a	n/a	2.118
280010493	ENSG00000249183	0	SUMO2P4	SMT3 suppressor of mif two 3 homolog 2 (S. cerevisiae) pseudogene 4	0	5	n/a	n/a	n/a	2.118
1098503	ENSG00000165209	34631	STRBP	spermatid perinuclear RNA binding protein	55342	9	n/a	n/a	n/a	2.117
279822301	ENSG00000228487	0	RP13-225O21.2	RP13-225O21.2	0	9	n/a	n/a	n/a	2.115
1089574	ENSG00000102678	2239	FGF9	fibroblast growth factor 9 (glia-activating factor)	2254	13	n/a	n/a	n/a	2.115
1093584	ENSG00000132872	6820	SYT4	synaptotagmin IV	6860	18	n/a	n/a	n/a	2.115
1106796	ENSG00000224512	0	AC021593.2	AC021593.2	0	17	n/a	n/a	n/a	2.114
1098308	ENSG00000164434	2158	FABP7	fatty acid binding protein 7, brain	2173	6	n/a	n/a	n/a	2.114
279931317	ENSG00000238199	0	RP4-796F18.2	RP4-796F18.2	0	1	n/a	n/a	n/a	2.113
1095367	ENSG00000143614	36732	GATAD2B	GATA zinc finger domain containing 2B	57459	1	n/a	n/a	n/a	2.113
1090972	ENSG00000112541	10688	PDE10A	phosphodiesterase 10A	10846	6	n/a	n/a	n/a	2.113
1088530	ENSG00000085415	57601	SEH1L	SEH1-like (S. cerevisiae)	81929	18	n/a	n/a	n/a	2.113
1088676	ENSG00000088930	22559	XRN2	5'-3' exoribonuclease 2	22803	20	n/a	n/a	n/a	2.112
1100199	ENSG00000172159	90385	FRMD3	FERM domain containing 3	257019	9	n/a	n/a	n/a	2.111
1096640	ENSG00000153956	777	CACNA2D1	calcium channel, voltage-dependent, alpha 2/delta subunit 1	781	7	n/a	n/a	n/a	2.111
1109145	ENSG00000244462	9992	RBM12	RNA binding motif protein 12	10137	20	n/a	n/a	n/a	2.111
1104011	ENSG00000196632	41768	WNK3	WNK lysine deficient protein kinase 3	65267	X	n/a	n/a	n/a	2.110
1101738	ENSG00000180440	125038	SERTM1	serine-rich and transmembrane domain containing 1	400120	13	n/a	n/a	n/a	2.110
279766828	ENSG00000223676	0	RPL34P26	ribosomal protein L34 pseudogene 26	0	13	n/a	n/a	n/a	2.110
1103958	ENSG00000196470	6441	SIAH1	seven in absentia homolog 1 (Drosophila)	6477	16	n/a	n/a	n/a	2.109
1105662	ENSG00000206203	23371	TSSK2	testis-specific serine kinase 2	23617	22	n/a	n/a	n/a	2.108
279912052	ENSG00000236533	0	AC009413.2	AC009413.2	0	2	n/a	n/a	n/a	2.107
1087330	ENSG00000027001	4260	MIPEP	mitochondrial intermediate peptidase	4285	13	n/a	n/a	n/a	2.106
1090634	ENSG00000110066	30593	SUV420H1	suppressor of variegation 4-20 homolog 1 (Drosophila)	51111	11	n/a	n/a	n/a	2.106
1087497	ENSG00000047621	36380	C12orf4	chromosome 12 open reading frame 4	57102	12	n/a	n/a	n/a	2.106
1095401	ENSG00000143815	3905	LBR	lamin B receptor	3930	1	n/a	n/a	n/a	2.105
279748917	ENSG00000219329	0	RP11-397G5.2	RP11-397G5.2	0	6	n/a	n/a	n/a	2.105
279742433	ENSG00000215805	0	RP11-438O11.1	RP11-438O11.1	0	1	n/a	n/a	n/a	2.104
1094296	ENSG00000136936	7464	XPA	xeroderma pigmentosum, complementation group A	7507	9	n/a	n/a	n/a	2.103
1091345	ENSG00000115540	25592	MOB4	MOB family member 4, phocein	25843	2	n/a	n/a	n/a	2.103
279962198	ENSG00000242010	0	RP11-287A8.6	RP11-287A8.6	0	9	n/a	n/a	n/a	2.101
1103586	ENSG00000188580	81181	NKAIN2	Na+/K+ transporting ATPase interacting 2	154215	6	n/a	n/a	n/a	2.101
279736980	ENSG00000215105	0	TTC3P1	tetratricopeptide repeat domain 3 pseudogene 1	0	X	n/a	n/a	n/a	2.100
1087109	ENSG00000009954	8911	BAZ1B	bromodomain adjacent to zinc finger domain, 1B	9031	7	n/a	n/a	n/a	2.099
1087647	ENSG00000057608	2649	GDI2	GDP dissociation inhibitor 2	2665	10	n/a	n/a	n/a	2.099
280011091	ENSG00000249242	134151	TMEM150C	transmembrane protein 150C	441027	4	n/a	n/a	n/a	2.099
1096700	ENSG00000154359	60085	LONRF1	LON peptidase N-terminal domain and ring finger 1	91694	8	n/a	n/a	n/a	2.097
280094268	ENSG00000256261	0	AC104698.1	AC104698.1	0	2	n/a	n/a	n/a	2.097
279880100	ENSG00000233626	0	RP11-565J7.1	RP11-565J7.1	0	1	n/a	n/a	n/a	2.096
279807026	ENSG00000227082	0	AL592494.5	AL592494.5	0	1	n/a	n/a	n/a	2.096
1104143	ENSG00000197024	36814	ZNF398	zinc finger protein 398	57541	7	n/a	n/a	n/a	2.095
1099287	ENSG00000168283	644	BMI1	BMI1 polycomb ring finger oncogene	648	10	n/a	n/a	n/a	2.095
1104373	ENSG00000197744	0	PTMAP2	prothymosin, alpha pseudogene 2 (gene sequence 32)	0	5	n/a	n/a	n/a	2.095
279810507	ENSG00000227400	0	AC012501.2	AC012501.2	0	2	n/a	n/a	n/a	2.093
279855793	ENSG00000231501	0	MTND4LP1	MT-ND4L pseudogene 1	0	X	n/a	n/a	n/a	2.093
1096516	ENSG00000152782	32834	PANK1	pantothenate kinase 1	53354	10	n/a	n/a	n/a	2.093
1095600	ENSG00000145242	2029	EPHA5	EPH receptor A5	2044	4	n/a	n/a	n/a	2.093
279901599	ENSG00000235555	0	AC011450.2	AC011450.2	0	19	n/a	n/a	n/a	2.092
1099809	ENSG00000170522	54911	ELOVL6	ELOVL fatty acid elongase 6	79071	4	n/a	n/a	n/a	2.091
279957244	ENSG00000241482	0	AC064836.1	AC064836.1	0	2	n/a	n/a	n/a	2.091
1089560	ENSG00000102466	2244	FGF14	fibroblast growth factor 14	2259	13	n/a	n/a	n/a	2.091
279869045	ENSG00000232656	35141	IDI2-AS1	IDI2 antisense RNA 1 (non-protein coding)	55853	10	n/a	n/a	n/a	2.091
279858733	ENSG00000231764	0	DLX6-AS1	DLX6 antisense RNA 1 (non-protein coding)	0	7	n/a	n/a	n/a	2.090
279841335	ENSG00000230223	0	ATXN8OS	ATXN8 opposite strand (non-protein coding)	0	13	n/a	n/a	n/a	2.090
1087929	ENSG00000068878	22953	PSME4	proteasome (prosome, macropain) activator subunit 4	23198	2	n/a	n/a	n/a	2.090
1101565	ENSG00000179331	34023	RAB39	RAB39, member RAS oncogene family	54734	11	n/a	n/a	n/a	2.090
279775046	ENSG00000224318	0	CHL1-AS2	CHL1 antisense RNA 2 (non-protein coding)	0	3	n/a	n/a	n/a	2.090
279933450	ENSG00000238465	0	snoU13	Small nucleolar RNA U13	0	2	n/a	n/a	n/a	2.090
280027194	ENSG00000250526	0	CCT6P2	chaperonin containing TCP1, subunit 6 (zeta) pseudogene 2	0	5	n/a	n/a	n/a	2.089
279929144	ENSG00000238029	0	AC012493.1	AC012493.1	0	2	n/a	n/a	n/a	2.088
1102586	ENSG00000184402	25788	SS18L1	synovial sarcoma translocation gene on chromosome 18-like 1	26039	20	n/a	n/a	n/a	2.088
1091193	ENSG00000114503	22672	NCBP2	nuclear cap binding protein subunit 2, 20kDa	22916	3	n/a	n/a	n/a	2.088
1098468	ENSG00000165084	77762	C8orf34	chromosome 8 open reading frame 34	116328	8	n/a	n/a	n/a	2.087
279952976	ENSG00000240979	0	RP11-79D8.2	RP11-79D8.2	0	9	n/a	n/a	n/a	2.086
1096498	ENSG00000152642	22926	GPD1L	glycerol-3-phosphate dehydrogenase 1-like	23171	3	n/a	n/a	n/a	2.086
1098428	ENSG00000164924	7491	YWHAZ	tyrosine 3-monooxygenase/tryptophan 5-monooxygenase activation protein, zeta polypeptide	7534	8	n/a	n/a	n/a	2.086
1108172	ENSG00000233476	0	EEF1A1P6	eukaryotic translation elongation factor 1 alpha 1 pseudogene 6	0	7	n/a	n/a	n/a	2.085
1095126	ENSG00000142065	36950	ZFP14	zinc finger protein 14 homolog (mouse)	57677	19	n/a	n/a	n/a	2.085
1094192	ENSG00000136451	7672	VEZF1	vascular endothelial zinc finger 1	7716	17	n/a	n/a	n/a	2.083
1102486	ENSG00000184007	8022	PTP4A2	protein tyrosine phosphatase type IVA, member 2	8073	1	n/a	n/a	n/a	2.083
1095715	ENSG00000146007	81131	ZMAT2	zinc finger, matrin-type 2	153527	5	n/a	n/a	n/a	2.081
1092386	ENSG00000124207	1423	CSE1L	CSE1 chromosome segregation 1-like (yeast)	1434	20	n/a	n/a	n/a	2.080
1086966	ENSG00000005801	7704	ZNF195	zinc finger protein 195	7748	11	n/a	n/a	n/a	2.079
1094297	ENSG00000136937	4660	NCBP1	nuclear cap binding protein subunit 1, 80kDa	4686	9	n/a	n/a	n/a	2.078
1099079	ENSG00000167553	58982	TUBA1C	tubulin, alpha 1c	84790	12	n/a	n/a	n/a	2.078
1095238	ENSG00000143067	59985	ZNF697	zinc finger protein 697	90874	1	n/a	n/a	n/a	2.077
279951880	ENSG00000240829	0	RP11-119K6.5	RP11-119K6.5	0	10	n/a	n/a	n/a	2.077
279893250	ENSG00000234785	0	RP1-241P17.3	RP1-241P17.3	0	X	n/a	n/a	n/a	2.077
1091149	ENSG00000114062	7294	UBE3A	ubiquitin protein ligase E3A	7337	15	n/a	n/a	n/a	2.076
279898164	ENSG00000235207	0	RP11-310H4.4	RP11-310H4.4	0	7	n/a	n/a	n/a	2.076
279708938	ENSG00000207697	1013151	MIR573	microRNA 573	693158	4	n/a	n/a	n/a	2.076
1087411	ENSG00000037749	4213	MFAP3	microfibrillar-associated protein 3	4238	5	n/a	n/a	n/a	2.075
1100235	ENSG00000172315	76618	TP53RK	TP53 regulating kinase	112858	20	n/a	n/a	n/a	2.075
1099446	ENSG00000168944	81110	CEP120	centrosomal protein 120kDa	153241	5	n/a	n/a	n/a	2.075
1096784	ENSG00000155100	31113	OTUD6B	OTU domain containing 6B	51633	8	n/a	n/a	n/a	2.074
279823953	ENSG00000228638	0	CTD-3211M3.1	CTD-3211M3.1	0	3	n/a	n/a	n/a	2.074
280032340	ENSG00000250943	0	AL157931.2	AL157931.2	0	13	n/a	n/a	n/a	2.073
279837964	ENSG00000229932	0	YWHAZP3	tyrosine 3-monooxygenase/tryptophan 5-monooxygenase activation protein, zeta pseudogene 3	0	10	n/a	n/a	n/a	2.073
1097454	ENSG00000160633	6260	SAFB	scaffold attachment factor B	6294	19	n/a	n/a	n/a	2.072
1101511	ENSG00000179041	22967	RRS1	RRS1 ribosome biogenesis regulator homolog (S. cerevisiae)	23212	8	n/a	n/a	n/a	2.072
1097613	ENSG00000161960	1958	EIF4A1	eukaryotic translation initiation factor 4A1	1973	17	n/a	n/a	n/a	2.071
1091224	ENSG00000114784	10143	EIF1B	eukaryotic translation initiation factor 1B	10289	3	n/a	n/a	n/a	2.070
1100942	ENSG00000175928	36906	LRRN1	leucine rich repeat neuronal 1	57633	3	n/a	n/a	n/a	2.070
1098684	ENSG00000165983	9183	PTER	phosphotriesterase related	9317	10	n/a	n/a	n/a	2.069
279719082	ENSG00000213080	0	RP11-312J18.5	RP11-312J18.5	0	1	n/a	n/a	n/a	2.069
1091108	ENSG00000113643	5885	RARS	arginyl-tRNA synthetase	5917	5	n/a	n/a	n/a	2.068
280119798	ENSG00000258686	0	RP4-773N10.5	RP4-773N10.5	0	1	n/a	n/a	n/a	2.068
1090872	ENSG00000111880	8661	RNGTT	RNA guanylyltransferase and 5'-phosphatase	8732	6	n/a	n/a	n/a	2.067
1104951	ENSG00000203877	79614	RIPPLY2	ripply2 homolog (zebrafish)	134701	6	n/a	n/a	n/a	2.067
280133250	ENSG00000259456	0	RP5-914P20.5	RP5-914P20.5	0	20	n/a	n/a	n/a	2.067
1096627	ENSG00000153879	1047	CEBPG	CCAAT/enhancer binding protein (C/EBP), gamma	1054	19	n/a	n/a	n/a	2.066
279908224	ENSG00000236200	0	RP11-184I16.2	RP11-184I16.2	0	1	n/a	n/a	n/a	2.065
1097361	ENSG00000160062	151134	ZBTB8A	zinc finger and BTB domain containing 8A	653121	1	n/a	n/a	n/a	2.064
1097575	ENSG00000161647	4330	MPP3	membrane protein, palmitoylated 3 (MAGUK p55 subfamily member 3)	4356	17	n/a	n/a	n/a	2.064
1090206	ENSG00000106524	36315	ANKMY2	ankyrin repeat and MYND domain containing 2	57037	7	n/a	n/a	n/a	2.064
1095807	ENSG00000146757	81719	ZNF92	zinc finger protein 92	168374	7	n/a	n/a	n/a	2.063
279914782	ENSG00000236804	0	RPS3AP12	ribosomal protein S3a pseudogene 12	0	1	n/a	n/a	n/a	2.063
279725210	ENSG00000213866	0	YBX1P10	Y box binding protein 1 pseudogene 10	0	9	n/a	n/a	n/a	2.061
1090616	ENSG00000109929	6275	SC5DL	sterol-C5-desaturase (ERG3 delta-5-desaturase homolog, S. cerevisiae)-like	6309	11	n/a	n/a	n/a	2.061
279979009	ENSG00000243781	0	RP11-193H5.2	RP11-193H5.2	0	1	n/a	n/a	n/a	2.061
1104707	ENSG00000198729	57388	PPP1R14C	protein phosphatase 1, regulatory (inhibitor) subunit 14C	81706	6	n/a	n/a	n/a	2.060
1108511	ENSG00000235868	0	GAPDHP31	glyceraldehyde 3 phosphate dehydrogenase pseudogene 31	0	12	n/a	n/a	n/a	2.060
279828817	ENSG00000229083	0	PSMA6P2	proteasome (prosome, macropain) subunit, alpha type, 6 pseudogene 2	0	X	n/a	n/a	n/a	2.059
1087962	ENSG00000069956	5565	MAPK6	mitogen-activated protein kinase 6	5597	15	n/a	n/a	n/a	2.059
1095926	ENSG00000147604	6097	RPL7	ribosomal protein L7	6129	8	n/a	n/a	n/a	2.058
1105039	ENSG00000204178	34508	TMEM57	transmembrane protein 57	55219	1	n/a	n/a	n/a	2.057
1096749	ENSG00000154813	94559	DPH3	DPH3, KTI11 homolog (S. cerevisiae)	285381	3	n/a	n/a	n/a	2.056
1096824	ENSG00000155592	109980	ZKSCAN2	zinc finger with KRAB and SCAN domains 2	342357	16	n/a	n/a	n/a	2.055
279791782	ENSG00000225782	0	RP11-322F10.2	RP11-322F10.2	0	1	n/a	n/a	n/a	2.055
280091968	ENSG00000255994	0	C14orf162	chromosome 14 open reading frame 162	0	14	n/a	n/a	n/a	2.055
280071741	ENSG00000254510	157121009	RP11-867G23.10	RP11-867G23.10	100505504	11	n/a	n/a	n/a	2.054
1096055	ENSG00000148730	1964	EIF4EBP2	eukaryotic translation initiation factor 4E binding protein 2	1979	10	n/a	n/a	n/a	2.054
279525073	ENSG00000183171	0	RP11-49C9.2	RP11-49C9.2	0	X	n/a	n/a	n/a	2.053
1093200	ENSG00000130559	81331	CAMSAP1	calmodulin regulated spectrin-associated protein 1	157922	9	n/a	n/a	n/a	2.053
1097992	ENSG00000163527	83650	STT3B	STT3, subunit of the oligosaccharyltransferase complex, homolog B (S. cerevisiae)	201595	3	n/a	n/a	n/a	2.053
1087312	ENSG00000025156	3278	HSF2	heat shock transcription factor 2	3298	6	n/a	n/a	n/a	2.052
279819097	ENSG00000228218	0	ATF4P3	activating transcription factor 4 pseudogene 3	0	17	n/a	n/a	n/a	2.052
1090510	ENSG00000108960	23286	MMD	monocyte to macrophage differentiation-associated	23531	17	n/a	n/a	n/a	2.052
279499361	ENSG00000179967	0	PPP1R14BP3	protein phosphatase 1, regulatory (inhibitor) subunit 14B pseudogene 3	0	4	n/a	n/a	n/a	2.051
1096079	ENSG00000148943	34616	LIN7C	lin-7 homolog C (C. elegans)	55327	11	n/a	n/a	n/a	2.051
1089626	ENSG00000103018	56551	CYB5B	cytochrome b5 type B (outer mitochondrial membrane)	80777	16	n/a	n/a	n/a	2.049
1094647	ENSG00000138757	9764	G3BP2	GTPase activating protein (SH3 domain) binding protein 2	9908	4	n/a	n/a	n/a	2.049
279869869	ENSG00000232727	0	RP11-321E8.1-001	RP11-321E8.1-001	0	7	n/a	n/a	n/a	2.048
1103504	ENSG00000188227	124060	ZNF793	zinc finger protein 793	390927	19	n/a	n/a	n/a	2.048
1090808	ENSG00000111605	10894	CPSF6	cleavage and polyadenylation specific factor 6, 68kDa	11052	12	n/a	n/a	n/a	2.048
279481228	ENSG00000177447	0	CBX3P1	chromobox homolog 3 pseudogene 1	0	11	n/a	n/a	n/a	2.046
280047296	ENSG00000252416	0	U6	U6 spliceosomal RNA	0	10	n/a	n/a	n/a	2.046
279901845	ENSG00000235582	0	RP11-448G4.2	RP11-448G4.2	0	1	n/a	n/a	n/a	2.045
1095612	ENSG00000145332	36836	KLHL8	kelch-like 8 (Drosophila)	57563	4	n/a	n/a	n/a	2.045
1088531	ENSG00000085433	22667	WDR47	WD repeat domain 47	22911	1	n/a	n/a	n/a	2.044
1094126	ENSG00000136104	55424	RNASEH2B	ribonuclease H2, subunit B	79621	13	n/a	n/a	n/a	2.044
1090445	ENSG00000108559	4896	NUP88	nucleoporin 88kDa	4927	17	n/a	n/a	n/a	2.044
1103276	ENSG00000187231	60040	SESTD1	SEC14 and spectrin domains 1	91404	2	n/a	n/a	n/a	2.044
1091718	ENSG00000118496	58296	FBXO30	F-box protein 30	84085	6	n/a	n/a	n/a	2.044
280099096	ENSG00000256849	0	RP11-405A12.1	RP11-405A12.1	0	12	n/a	n/a	n/a	2.043
1104454	ENSG00000197959	25801	DNM3	dynamin 3	26052	1	n/a	n/a	n/a	2.042
1096517	ENSG00000152784	36257	PRDM8	PR domain containing 8	56978	4	n/a	n/a	n/a	2.042
1100188	ENSG00000172115	33497	CYCS	cytochrome c, somatic	54205	7	n/a	n/a	n/a	2.042
279906284	ENSG00000236018	0	RP4-814D15.1	RP4-814D15.1	0	7	n/a	n/a	n/a	2.042
1090543	ENSG00000109189	41417	USP46	ubiquitin specific peptidase 46	64854	4	n/a	n/a	n/a	2.041
1099042	ENSG00000167384	7689	ZNF180	zinc finger protein 180	7733	19	n/a	n/a	n/a	2.041
279952855	ENSG00000240963	0	RP11-518L10.2	RP11-518L10.2	0	1	n/a	n/a	n/a	2.040
1100108	ENSG00000171791	593	BCL2	B-cell CLL/lymphoma 2	596	18	n/a	n/a	n/a	2.039
1087244	ENSG00000018189	22658	RUFY3	RUN and FYVE domain containing 3	22902	4	n/a	n/a	n/a	2.038
1091394	ENSG00000115884	6346	SDC1	syndecan 1	6382	2	n/a	n/a	n/a	2.038
279858979	ENSG00000231779	0	RP4-594I10.2	RP4-594I10.2	0	1	n/a	n/a	n/a	2.038
1088291	ENSG00000078237	36381	C12orf5	chromosome 12 open reading frame 5	57103	12	n/a	n/a	n/a	2.036
1087189	ENSG00000012983	11023	MAP4K5	mitogen-activated protein kinase kinase kinase kinase 5	11183	14	n/a	n/a	n/a	2.036
1100479	ENSG00000173451	57833	THAP2	THAP domain containing, apoptosis associated protein 2	83591	12	n/a	n/a	n/a	2.036
280065501	ENSG00000254065	0	RP11-697N18.2	RP11-697N18.2	0	8	n/a	n/a	n/a	2.035
1091654	ENSG00000117724	1056	CENPF	centromere protein F, 350/400kDa (mitosin)	1063	1	n/a	n/a	n/a	2.035
1091749	ENSG00000118816	10825	CCNI	cyclin I	10983	4	n/a	n/a	n/a	2.035
1089806	ENSG00000104432	3549	IL7	interleukin 7	3574	8	n/a	n/a	n/a	2.034
1091785	ENSG00000119285	34416	HEATR1	HEAT repeat containing 1	55127	1	n/a	n/a	n/a	2.034
279725168	ENSG00000213864	0	EEF1B2P2	eukaryotic translation elongation factor 1 beta 2 pseudogene 2	0	5	n/a	n/a	n/a	2.033
280084391	ENSG00000255302	23494	EID1	EP300 interacting inhibitor of differentiation 1	23741	15	n/a	n/a	n/a	2.033
280033552	ENSG00000251032	0	RP11-483H11.1	RP11-483H11.1	0	5	n/a	n/a	n/a	2.033
279775773	ENSG00000224382	0	RP11-34C15.1	RP11-34C15.1	0	10	n/a	n/a	n/a	2.033
1091473	ENSG00000116514	79224	RNF19B	ring finger protein 19B	127544	1	n/a	n/a	n/a	2.032
1104185	ENSG00000197149	0	RP11-452G18.2	RP11-452G18.2	0	11	n/a	n/a	n/a	2.031
1091132	ENSG00000113838	34460	TBCCD1	TBCC domain containing 1	55171	3	n/a	n/a	n/a	2.030
1101081	ENSG00000176697	624	BDNF	brain-derived neurotrophic factor	627	11	n/a	n/a	n/a	2.030
279735661	ENSG00000214975	0	PPIAP29	peptidylprolyl isomerase A (cyclophilin A) pseudogene 29	0	6	n/a	n/a	n/a	2.030
1101440	ENSG00000178662	55836	CSRNP3	cysteine-serine-rich nuclear protein 3	80034	2	n/a	n/a	n/a	2.029
1096822	ENSG00000155545	81690	MIER3	mesoderm induction early response 1, family member 3	166968	5	n/a	n/a	n/a	2.028
1092630	ENSG00000125821	60205	DTD1	D-tyrosyl-tRNA deacylase 1 homolog (S. cerevisiae)	92675	20	n/a	n/a	n/a	2.028
1097781	ENSG00000162769	28718	FLVCR1	feline leukemia virus subgroup C cellular receptor 1	28982	1	n/a	n/a	n/a	2.027
1087011	ENSG00000006625	54857	GGCT	gamma-glutamylcyclotransferase	79017	7	n/a	n/a	n/a	2.026
1096903	ENSG00000156239	28840	N6AMT1	N-6 adenine-specific DNA methyltransferase 1 (putative)	29104	21	n/a	n/a	n/a	2.026
1096566	ENSG00000153187	3172	HNRNPU	heterogeneous nuclear ribonucleoprotein U (scaffold attachment factor A)	3192	1	n/a	n/a	n/a	2.025
280006830	ENSG00000248854	0	RP11-175M2.2	RP11-175M2.2	0	5	n/a	n/a	n/a	2.024
1099615	ENSG00000169710	2179	FASN	fatty acid synthase	2194	17	n/a	n/a	n/a	2.024
1098995	ENSG00000167178	36884	ISLR2	immunoglobulin superfamily containing leucine-rich repeat 2	57611	15	n/a	n/a	n/a	2.024
1105037	ENSG00000204175	0	GPRIN2	G protein regulated inducer of neurite outgrowth 2	0	10	n/a	n/a	n/a	2.024
1095339	ENSG00000143493	25645	INTS7	integrator complex subunit 7	25896	1	n/a	n/a	n/a	2.023
1108581	ENSG00000236287	37300	ZBED5	zinc finger, BED-type containing 5	58486	11	n/a	n/a	n/a	2.022
1105883	ENSG00000213626	57288	LBH	limb bud and heart development homolog (mouse)	81606	2	n/a	n/a	n/a	2.022
1098064	ENSG00000163714	23105	U2SURP	U2 snRNP-associated SURP domain containing	23350	3	n/a	n/a	n/a	2.022
279658302	ENSG00000199645	0	U6	U6 spliceosomal RNA	0	5	n/a	n/a	n/a	2.021
279809971	ENSG00000227347	0	HNRNPKP2	heterogeneous nuclear ribonucleoprotein K pseudogene 2	0	2	n/a	n/a	n/a	2.021
1104484	ENSG00000198040	7594	ZNF84	zinc finger protein 84	7637	12	n/a	n/a	n/a	2.020
1095043	ENSG00000141452	29652	C18orf8	chromosome 18 open reading frame 8	29919	18	n/a	n/a	n/a	2.019
279948299	ENSG00000240409	0	RP5-857K21.14	RP5-857K21.14	0	1	n/a	n/a	n/a	2.018
1105955	ENSG00000213976	0	AC010615.1	AC010615.1	0	19	n/a	n/a	n/a	2.018
279989402	ENSG00000245205	0	RP11-841C19.6	RP11-841C19.6	0	12	n/a	n/a	n/a	2.017
1090627	ENSG00000110042	22975	DTX4	deltex homolog 4 (Drosophila)	23220	11	n/a	n/a	n/a	2.016
1090201	ENSG00000106477	61002	CEP41	centrosomal protein 41kDa	95681	7	n/a	n/a	n/a	2.016
279943869	ENSG00000239917	0	RPS10P16	ribosomal protein S10 pseudogene 16	0	8	n/a	n/a	n/a	2.016
1090691	ENSG00000110675	152634	ELMOD1	ELMO/CED-12 domain containing 1	643923	11	n/a	n/a	n/a	2.016
1104523	ENSG00000198146	34278	ZNF770	zinc finger protein 770	54989	15	n/a	n/a	n/a	2.015
279708861	ENSG00000207655	0	hsa-mir-220a	hsa-mir-220a	0	X	n/a	n/a	n/a	2.015
279810529	ENSG00000227401	0	RPL37P1	ribosomal protein L37 pseudogene 1	0	20	n/a	n/a	n/a	2.014
1100324	ENSG00000172687	0	ZNF738	zinc finger protein 738	0	19	n/a	n/a	n/a	2.012
280075555	ENSG00000254759	0	NAP1L1P1	nucleosome assembly protein 1-like 1 pseudogene 1	0	11	n/a	n/a	n/a	2.012
1091453	ENSG00000116251	6114	RPL22	ribosomal protein L22	6146	1	n/a	n/a	n/a	2.011
280011181	ENSG00000249250	0	AC107983.2	AC107983.2	0	17	n/a	n/a	n/a	2.011
1094094	ENSG00000135932	31199	CAB39	calcium binding protein 39	51719	2	n/a	n/a	n/a	2.011
1088297	ENSG00000078328	34004	RBFOX1	RNA binding protein, fox-1 homolog (C. elegans) 1	54715	16	n/a	n/a	n/a	2.011
1094411	ENSG00000137571	57476	SLCO5A1	solute carrier organic anion transporter family, member 5A1	81796	8	n/a	n/a	n/a	2.010
1087446	ENSG00000041515	22781	MYO16	myosin XVI	23026	13	n/a	n/a	n/a	2.010
1097069	ENSG00000157625	90414	TAB3	TGF-beta activated kinase 1/MAP3K7 binding protein 3	257397	X	n/a	n/a	n/a	2.010
1096726	ENSG00000154639	1514	CXADR	coxsackie virus and adenovirus receptor	1525	21	n/a	n/a	n/a	2.009
1092193	ENSG00000122641	3599	INHBA	inhibin, beta A	3624	7	n/a	n/a	n/a	2.009
1087971	ENSG00000070061	8452	IKBKAP	inhibitor of kappa light polypeptide gene enhancer in B-cells, kinase complex-associated protein	8518	9	n/a	n/a	n/a	2.008
279972576	ENSG00000243164	0	RP11-166B14.1	RP11-166B14.1	0	12	n/a	n/a	n/a	2.007
1094443	ENSG00000137760	60099	ALKBH8	alkB, alkylation repair homolog 8 (E. coli)	91801	11	n/a	n/a	n/a	2.006
1105746	ENSG00000212768	0	AC114546.1	HCG37415PRO1914Uncharacterized protein	0	15	n/a	n/a	n/a	2.005
1100852	ENSG00000175445	3998	LPL	lipoprotein lipase	4023	8	n/a	n/a	n/a	2.004
280054058	ENSG00000253250	1000960	RP11-122A3.2	RP11-122A3.2	100127983	8	n/a	n/a	n/a	2.004
1099062	ENSG00000167508	4571	MVD	mevalonate (diphospho) decarboxylase	4597	16	n/a	n/a	n/a	2.003
1090463	ENSG00000108666	40782	C17orf75	chromosome 17 open reading frame 75	64149	17	n/a	n/a	n/a	2.002
1091417	ENSG00000116030	7298	SUMO1	SMT3 suppressor of mif two 3 homolog 1 (S. cerevisiae)	7341	2	n/a	n/a	n/a	2.002
1098224	ENSG00000164163	6027	ABCE1	ATP-binding cassette, sub-family E (OABP), member 1	6059	4	n/a	n/a	n/a	2.001
279872252	ENSG00000232946	0	RP11-390F4.2	RP11-390F4.2	0	9	n/a	n/a	n/a	2.001
1092136	ENSG00000122068	58458	FYTTD1	forty-two-three domain containing 1	84248	3	n/a	n/a	n/a	2.001
280083352	ENSG00000255242	0	C14orf169	chromosome 14 open reading frame 169	0	14	n/a	n/a	n/a	2.000
1096308	ENSG00000151247	1962	EIF4E	eukaryotic translation initiation factor 4E	1977	4	n/a	n/a	n/a	2.000
1102110	ENSG00000182481	3813	KPNA2	karyopherin alpha 2 (RAG cohort 1, importin alpha 1)	3838	17	n/a	n/a	n/a	1.999
1091805	ENSG00000119446	60179	RBM18	RNA binding motif protein 18	92400	9	n/a	n/a	n/a	1.998
1091304	ENSG00000115310	36419	RTN4	reticulon 4	57142	2	n/a	n/a	n/a	1.998
279726997	ENSG00000214016	0	RP6-105D16.1	RP6-105D16.1	0	X	n/a	n/a	n/a	1.997
1090242	ENSG00000106701	58090	FSD1L	fibronectin type III and SPRY domain containing 1-like	83856	9	n/a	n/a	n/a	1.997
280076892	ENSG00000254855	0	RP11-867G23.1	RP11-867G23.1	0	11	n/a	n/a	n/a	1.997
1090301	ENSG00000107362	30586	FAM108B1	family with sequence similarity 108, member B1	51104	9	n/a	n/a	n/a	1.997
279413546	ENSG00000170468	0	AC005280.1	AC005280.1	0	14	n/a	n/a	n/a	1.996
1091255	ENSG00000115053	4665	NCL	nucleolin	4691	2	n/a	n/a	n/a	1.995
1096470	ENSG00000152443	94250	ZNF776	zinc finger protein 776	284309	19	n/a	n/a	n/a	1.995
279911161	ENSG00000236456	0	RP4-785G19.2	RP4-785G19.2	0	20	n/a	n/a	n/a	1.995
1096890	ENSG00000156140	9367	ADAMTS3	ADAM metallopeptidase with thrombospondin type 1 motif, 3	9508	4	n/a	n/a	n/a	1.994
279786996	ENSG00000225376	0	RP11-490D19.6	RP11-490D19.6	0	9	n/a	n/a	n/a	1.994
1091182	ENSG00000114405	36689	C3orf14	chromosome 3 open reading frame 14	57415	3	n/a	n/a	n/a	1.994
1097085	ENSG00000157800	58465	SLC37A3	solute carrier family 37 (glycerol-3-phosphate transporter), member 3	84255	7	n/a	n/a	n/a	1.993
1097350	ENSG00000159921	9876	GNE	glucosamine (UDP-N-acetyl)-2-epimerase/N-acetylmannosamine kinase	10020	9	n/a	n/a	n/a	1.993
1096881	ENSG00000156052	2759	GNAQ	guanine nucleotide binding protein (G protein), q polypeptide	2776	9	n/a	n/a	n/a	1.992
1093472	ENSG00000132313	30799	MRPL35	mitochondrial ribosomal protein L35	51318	2	n/a	n/a	n/a	1.992
1103526	ENSG00000188316	122674	ENO4	enolase family member 4	387712	10	n/a	n/a	n/a	1.991
280130432	ENSG00000259292	0	RP11-150L8.2	RP11-150L8.2	0	15	n/a	n/a	n/a	1.991
1087298	ENSG00000023572	30505	GLRX2	glutaredoxin 2	51022	1	n/a	n/a	n/a	1.990
1099466	ENSG00000169045	3167	HNRNPH1	heterogeneous nuclear ribonucleoprotein H1 (H)	3187	5	n/a	n/a	n/a	1.990
279988755	ENSG00000244881	0	AC090984.1	AC090984.1	0	15	n/a	n/a	n/a	1.989
1107773	ENSG00000230989	3261	HSBP1	heat shock factor binding protein 1	3281	16	n/a	n/a	n/a	1.989
1098242	ENSG00000164209	60007	SLC25A46	solute carrier family 25, member 46	91137	5	n/a	n/a	n/a	1.988
1094413	ENSG00000137574	61024	TGS1	trimethylguanosine synthase 1	96764	8	n/a	n/a	n/a	1.988
1104900	ENSG00000203740	80775	METTL11B	methyltransferase like 11B	149281	1	n/a	n/a	n/a	1.987
279923905	ENSG00000237580	0	AC007383.5	AC007383.5	0	2	n/a	n/a	n/a	1.986
1098217	ENSG00000164134	55956	NAA15	N(alpha)-acetyltransferase 15, NatA auxiliary subunit	80155	4	n/a	n/a	n/a	1.986
1092067	ENSG00000121390	34558	PSPC1	paraspeckle component 1	55269	13	n/a	n/a	n/a	1.986
1097342	ENSG00000159873	80870	CCDC117	coiled-coil domain containing 117	150275	22	n/a	n/a	n/a	1.985
1105422	ENSG00000205268	5118	PDE7A	phosphodiesterase 7A	5150	8	n/a	n/a	n/a	1.984
1087544	ENSG00000050030	109873	KIAA2022	KIAA2022	340533	X	n/a	n/a	n/a	1.984
279926788	ENSG00000237828	0	PA2G4P1	proliferation-associated 2G4 pseudogene 1	0	X	n/a	n/a	n/a	1.984
1094270	ENSG00000136866	7496	ZFP37	zinc finger protein 37 homolog (mouse)	7539	9	n/a	n/a	n/a	1.984
279785060	ENSG00000225206	125277	MIR2682	microRNA 2682	400765	1	n/a	n/a	n/a	1.983
1098477	ENSG00000165119	3170	HNRNPK	heterogeneous nuclear ribonucleoprotein K	3190	9	n/a	n/a	n/a	1.983
1089144	ENSG00000100320	23297	RBFOX2	RNA binding protein, fox-1 homolog (C. elegans) 2	23543	22	n/a	n/a	n/a	1.983
1088889	ENSG00000094916	23223	CBX5	chromobox homolog 5	23468	12	n/a	n/a	n/a	1.982
280021768	ENSG00000250076	0	RP11-141P6.1	RP11-141P6.1	0	4	n/a	n/a	n/a	1.980
279977429	ENSG00000243659	0	RP11-4K3__A.3	RP11-4K3__A.3	0	1	n/a	n/a	n/a	1.980
279805388	ENSG00000226945	0	RP11-564A8.4	RP11-564A8.4	0	1	n/a	n/a	n/a	1.980
1106883	ENSG00000225094	0	SETP20	SET pseudogene 20	0	4	n/a	n/a	n/a	1.979
279918364	ENSG00000237126	0	AC073254.1	AC073254.1	0	2	n/a	n/a	n/a	1.979
1096481	ENSG00000152495	810	CAMK4	calcium/calmodulin-dependent protein kinase IV	814	5	n/a	n/a	n/a	1.979
1095253	ENSG00000143155	92198	TIPRL	TIP41, TOR signaling pathway regulator-like (S. cerevisiae)	261726	1	n/a	n/a	n/a	1.978
279986760	ENSG00000244591	0	TRNAQ51P	transfer RNA glutamine 51 (anticodon CUG) pseudogene	0	1	n/a	n/a	n/a	1.976
279827967	ENSG00000228998	0	AC091167.2	Putative PERP-like protein	0	15	n/a	n/a	n/a	1.975
1108458	ENSG00000235471	0	AL033532.1	Uncharacterized protein	0	1	n/a	n/a	n/a	1.975
1088943	ENSG00000096654	7694	ZNF184	zinc finger protein 184	7738	6	n/a	n/a	n/a	1.975
1089201	ENSG00000100473	1678	COCH	coagulation factor C homolog, cochlin (Limulus polyphemus)	1690	14	n/a	n/a	n/a	1.974
1086952	ENSG00000005249	5545	PRKAR2B	protein kinase, cAMP-dependent, regulatory, type II, beta	5577	7	n/a	n/a	n/a	1.974
1091670	ENSG00000118007	10128	STAG1	stromal antigen 1	10274	3	n/a	n/a	n/a	1.973
279751126	ENSG00000220875	0	H3F3AP1	H3 histone, family 3A pseudogene 1	0	6	n/a	n/a	n/a	1.972
1097558	ENSG00000161547	6391	SRSF2	serine/arginine-rich splicing factor 2	6427	17	n/a	n/a	n/a	1.972
1094817	ENSG00000139910	4826	NOVA1	neuro-oncological ventral antigen 1	4857	14	n/a	n/a	n/a	1.972
1092831	ENSG00000127483	30296	HP1BP3	heterochromatin protein 1, binding protein 3	50809	1	n/a	n/a	n/a	1.972
1089653	ENSG00000103160	57935	HSDL1	hydroxysteroid dehydrogenase like 1	83693	16	n/a	n/a	n/a	1.971
1096061	ENSG00000148798	8995	INA	internexin neuronal intermediate filament protein, alpha	9118	10	n/a	n/a	n/a	1.971
279915647	ENSG00000236876	0	TMSB4XP1	thymosin beta 4, X-linked pseudogene 1	0	1	n/a	n/a	n/a	1.971
1103519	ENSG00000188295	55665	ZNF669	zinc finger protein 669	79862	1	n/a	n/a	n/a	1.970
280024470	ENSG00000250305	36877	KIAA1456	Putative methyltransferase KIAA1456	57604	8	n/a	n/a	n/a	1.970
1087918	ENSG00000068615	41579	REEP1	receptor accessory protein 1	65055	2	n/a	n/a	n/a	1.968
1093857	ENSG00000134717	60042	BTF3L4	basic transcription factor 3-like 4	91408	1	n/a	n/a	n/a	1.968
1098971	ENSG00000167088	6592	SNRPD1	small nuclear ribonucleoprotein D1 polypeptide 16kDa	6632	18	n/a	n/a	n/a	1.968
279794601	ENSG00000226015	0	CCT8P1	chaperonin containing TCP1, subunit 8 (theta) pseudogene 1	0	1	n/a	n/a	n/a	1.968
1093361	ENSG00000131467	10051	PSME3	proteasome (prosome, macropain) activator subunit 3 (PA28 gamma; Ki)	10197	17	n/a	n/a	n/a	1.967
279964606	ENSG00000242276	0	RPL5P3	ribosomal protein L5 pseudogene 3	0	15	n/a	n/a	n/a	1.966
1088083	ENSG00000072840	2106	EVC	Ellis van Creveld syndrome	2121	4	n/a	n/a	n/a	1.966
279721194	ENSG00000213363	0	RPS3P6	ribosomal protein S3 pseudogene 6	0	12	n/a	n/a	n/a	1.965
1087456	ENSG00000042429	9303	MED17	mediator complex subunit 17	9440	11	n/a	n/a	n/a	1.965
279753206	ENSG00000221324	0	AL590787.1	AL590787.1	0	13	n/a	n/a	n/a	1.965
279868022	ENSG00000232587	0	EEF1A1P3	eukaryotic translation elongation factor 1 alpha 1 pseudogene 3	0	13	n/a	n/a	n/a	1.964
1093727	ENSG00000134001	1952	EIF2S1	eukaryotic translation initiation factor 2, subunit 1 alpha, 35kDa	1965	14	n/a	n/a	n/a	1.964
1104245	ENSG00000197362	79662	ZNF786	zinc finger protein 786	136051	7	n/a	n/a	n/a	1.964
1106130	ENSG00000214670	0	AC007956.1	Full-length cDNA 5-PRIME end of clone CS0CAP004YO05 of Thymus of Homo sapiens (human)	0	14	n/a	n/a	n/a	1.963
279777569	ENSG00000224531	85785	C6orf228	chromosome 6 open reading frame 228	221710	6	n/a	n/a	n/a	1.963
1094822	ENSG00000139946	36437	PELI2	pellino homolog 2 (Drosophila)	57161	14	n/a	n/a	n/a	1.963
1098323	ENSG00000164506	79620	STXBP5	syntaxin binding protein 5 (tomosyn)	134957	6	n/a	n/a	n/a	1.963
1106166	ENSG00000214784	0	AC010468.1	AC010468.1	0	5	n/a	n/a	n/a	1.962
279720253	ENSG00000213228	0	RP11-371B4.2	RP11-371B4.2	0	17	n/a	n/a	n/a	1.962
1088713	ENSG00000089335	35187	ZNF302	zinc finger protein 302	55900	19	n/a	n/a	n/a	1.962
279745695	ENSG00000217030	0	RP11-428J1.2	RP11-428J1.2	0	6	n/a	n/a	n/a	1.961
279897800	ENSG00000235177	0	RP11-398C13.4	RP11-398C13.4	0	10	n/a	n/a	n/a	1.961
279746719	ENSG00000217624	0	RP11-204C16.4	RP11-204C16.4	0	X	n/a	n/a	n/a	1.960
1094614	ENSG00000138623	8417	SEMA7A	semaphorin 7A, GPI membrane anchor (John Milton Hagen blood group)	8482	15	n/a	n/a	n/a	1.960
1101315	ENSG00000177889	7291	UBE2N	ubiquitin-conjugating enzyme E2N	7334	12	n/a	n/a	n/a	1.960
1098930	ENSG00000166913	7486	YWHAB	tyrosine 3-monooxygenase/tryptophan 5-monooxygenase activation protein, beta polypeptide	7529	20	n/a	n/a	n/a	1.960
279884441	ENSG00000234009	0	AL049757.3	AL049757.3	0	22	n/a	n/a	n/a	1.959
280103481	ENSG00000257277	0	RP11-434H14.1	RP11-434H14.1	0	2	n/a	n/a	n/a	1.959
1087226	ENSG00000015479	9638	MATR3	matrin 3	9782	5	n/a	n/a	n/a	1.959
279784907	ENSG00000225193	0	RPS12P26	ribosomal protein S12 pseudogene 26	0	15	n/a	n/a	n/a	1.959
1087981	ENSG00000070367	10493	EXOC5	exocyst complex component 5	10640	14	n/a	n/a	n/a	1.959
279911617	ENSG00000236498	0	AC107081.5	AC107081.5	0	2	n/a	n/a	n/a	1.959
1104177	ENSG00000197124	60005	ZNF682	zinc finger protein 682	91120	19	n/a	n/a	n/a	1.958
1098544	ENSG00000165417	2940	GTF2A1	general transcription factor IIA, 1, 19/37kDa	2957	14	n/a	n/a	n/a	1.958
1088453	ENSG00000082701	2915	GSK3B	glycogen synthase kinase 3 beta	2932	3	n/a	n/a	n/a	1.958
1092060	ENSG00000121350	55714	PYROXD1	pyridine nucleotide-disulphide oxidoreductase domain 1	79912	12	n/a	n/a	n/a	1.957
1096438	ENSG00000152217	25789	SETBP1	SET binding protein 1	26040	18	n/a	n/a	n/a	1.957
279948067	ENSG00000240375	0	RP11-255E6.1	RP11-255E6.1	0	3	n/a	n/a	n/a	1.957
279720106	ENSG00000213212	0	NCLP1	nucleolin pseudogene 1	0	9	n/a	n/a	n/a	1.955
1095423	ENSG00000143942	142303	CHAC2	ChaC, cation transport regulator homolog 2 (E. coli)	494143	2	n/a	n/a	n/a	1.955
1098113	ENSG00000163875	41343	MEAF6	MYST/Esa1-associated factor 6	64769	1	n/a	n/a	n/a	1.954
279915377	ENSG00000236852	0	RP11-3D23.1	RP11-3D23.1	0	X	n/a	n/a	n/a	1.954
279970755	ENSG00000242960	0	FTH1P23	ferritin, heavy polypeptide 1 pseudogene 23	0	3	n/a	n/a	n/a	1.953
279952402	ENSG00000240896	0	AL590407.3	AL590407.3	0	X	n/a	n/a	n/a	1.953
1096664	ENSG00000154127	59149	UBASH3B	ubiquitin associated and SH3 domain containing B	84959	11	n/a	n/a	n/a	1.953
1096906	ENSG00000156261	10547	CCT8	chaperonin containing TCP1, subunit 8 (theta)	10694	21	n/a	n/a	n/a	1.953
1105017	ENSG00000204120	25807	GIGYF2	GRB10 interacting GYF protein 2	26058	2	n/a	n/a	n/a	1.953
1099398	ENSG00000168772	56120	CXXC4	CXXC finger protein 4	80319	4	n/a	n/a	n/a	1.952
279877209	ENSG00000233384	0	RP11-100E13.1	RP11-100E13.1	0	1	n/a	n/a	n/a	1.952
1091168	ENSG00000114302	5544	PRKAR2A	protein kinase, cAMP-dependent, regulatory, type II, alpha	5576	3	n/a	n/a	n/a	1.952
280119238	ENSG00000258656	0	RP11-193F5.4	RP11-193F5.4	0	14	n/a	n/a	n/a	1.951
280134255	ENSG00000259516	181564	ANP32AP1	acidic (leucine-rich) nuclear phosphoprotein 32 family, member A pseudogene 1	723972	15	n/a	n/a	n/a	1.950
1093479	ENSG00000132341	5869	RAN	RAN, member RAS oncogene family	5901	12	n/a	n/a	n/a	1.950
1104010	ENSG00000196628	6885	TCF4	transcription factor 4	6925	18	n/a	n/a	n/a	1.950
1094047	ENSG00000135720	1771	DYNC1LI2	dynein, cytoplasmic 1, light intermediate chain 2	1783	16	n/a	n/a	n/a	1.949
279906433	ENSG00000236031	0	RP11-269F20.1	RP11-269F20.1	0	1	n/a	n/a	n/a	1.949
280022769	ENSG00000250162	0	CSNK1A1P3	casein kinase 1, alpha 1 pseudogene 3	0	5	n/a	n/a	n/a	1.949
279882852	ENSG00000233876	0	GAPDHP68	glyceraldehyde 3 phosphate dehydrogenase pseudogene 68	0	7	n/a	n/a	n/a	1.949
279855043	ENSG00000231434	0	RP11-144L1.8	RP11-144L1.8	0	1	n/a	n/a	n/a	1.948
279802830	ENSG00000226754	157123681	RP5-1024G6.5	RP5-1024G6.5	100507564	1	n/a	n/a	n/a	1.948
1093748	ENSG00000134115	27000	CNTN6	contactin 6	27255	3	n/a	n/a	n/a	1.948
1091393	ENSG00000115875	6396	SRSF7	serine/arginine-rich splicing factor 7	6432	2	n/a	n/a	n/a	1.948
1101092	ENSG00000176749	8774	CDK5R1	cyclin-dependent kinase 5, regulatory subunit 1 (p35)	8851	17	n/a	n/a	n/a	1.947
1090549	ENSG00000109265	36755	KIAA1211	KIAA1211	57482	4	n/a	n/a	n/a	1.947
279715389	ENSG00000212076	0	MIR761	microRNA 761	0	1	n/a	n/a	n/a	1.945
1097747	ENSG00000162664	94376	ZNF326	zinc finger protein 326	284695	1	n/a	n/a	n/a	1.945
279487922	ENSG00000178248	123178	AP000345.1	AP000345.1	388882	22	n/a	n/a	n/a	1.944
1092023	ENSG00000120948	23190	TARDBP	TAR DNA binding protein	23435	1	n/a	n/a	n/a	1.944
1095714	ENSG00000146006	25794	LRRTM2	leucine rich repeat transmembrane neuronal 2	26045	5	n/a	n/a	n/a	1.943
1095272	ENSG00000143207	40927	RFWD2	ring finger and WD repeat domain 2	64326	1	n/a	n/a	n/a	1.943
280039366	ENSG00000251485	0	AC068134.10	AC068134.10	0	2	n/a	n/a	n/a	1.943
1087163	ENSG00000011426	33734	ANLN	anillin, actin binding protein	54443	7	n/a	n/a	n/a	1.942
1089687	ENSG00000103342	2918	GSPT1	G1 to S phase transition 1	2935	16	n/a	n/a	n/a	1.942
1102067	ENSG00000182287	8826	AP1S2	adaptor-related protein complex 1, sigma 2 subunit	8905	X	n/a	n/a	n/a	1.942
1093504	ENSG00000132467	36328	UTP3	UTP3, small subunit (SSU) processome component, homolog (S. cerevisiae)	57050	4	n/a	n/a	n/a	1.941
1098423	ENSG00000164902	31288	PHAX	phosphorylated adaptor for RNA export	51808	5	n/a	n/a	n/a	1.941
1090314	ENSG00000107560	22597	RAB11FIP2	RAB11 family interacting protein 2 (class I)	22841	10	n/a	n/a	n/a	1.941
1088181	ENSG00000075407	7544	ZNF37A	zinc finger protein 37A	7587	10	n/a	n/a	n/a	1.940
1103947	ENSG00000196437	80698	ZNF569	zinc finger protein 569	148266	19	n/a	n/a	n/a	1.940
279882629	ENSG00000233860	0	RP11-359D14.2	RP11-359D14.2	0	4	n/a	n/a	n/a	1.940
1104780	ENSG00000198860	77791	TSEN15	tRNA splicing endonuclease 15 homolog (S. cerevisiae)	116461	1	n/a	n/a	n/a	1.939
1094373	ENSG00000137343	55771	ATAT1	alpha tubulin acetyltransferase 1	79969	6	n/a	n/a	n/a	1.939
279906666	ENSG00000236051	157129802	MYCBP2-AS1	MYCBP2 antisense RNA 1 (non-protein coding)	100874212	13	n/a	n/a	n/a	1.939
280113571	ENSG00000258284	0	POLR2KP1	polymerase (RNA) II (DNA directed) polypeptide K, 7.0kDa pseudogene 1	0	12	n/a	n/a	n/a	1.938
279904499	ENSG00000235837	0	AC073333.8	AC073333.8	0	7	n/a	n/a	n/a	1.938
1102901	ENSG00000185728	90146	YTHDF3	YTH domain family, member 3	253943	8	n/a	n/a	n/a	1.937
1089251	ENSG00000100678	6511	SLC8A3	solute carrier family 8 (sodium/calcium exchanger), member 3	6547	14	n/a	n/a	n/a	1.937
279821900	ENSG00000228452	0	RP5-994D16.9	RP5-994D16.9	0	1	n/a	n/a	n/a	1.937
279922723	ENSG00000237481	0	RP4-803J11.2	RP4-803J11.2	0	1	n/a	n/a	n/a	1.937
1093790	ENSG00000134313	36771	KIDINS220	kinase D-interacting substrate, 220kDa	57498	2	n/a	n/a	n/a	1.936
1092869	ENSG00000127914	9997	AKAP9	A kinase (PRKA) anchor protein (yotiao) 9	10142	7	n/a	n/a	n/a	1.936
1088219	ENSG00000076356	5330	PLXNA2	plexin A2	5362	1	n/a	n/a	n/a	1.936
279719605	ENSG00000213157	0	RP11-259P15.1	RP11-259P15.1	0	3	n/a	n/a	n/a	1.936
279839090	ENSG00000230022	0	FNTAP2	farnesyltransferase, CAAX box, alpha pseudogene 2	0	13	n/a	n/a	n/a	1.936
279983706	ENSG00000244266	0	RP11-112N23.1	RP11-112N23.1	0	12	n/a	n/a	n/a	1.935
1094983	ENSG00000141030	8467	COPS3	COP9 constitutive photomorphogenic homolog subunit 3 (Arabidopsis)	8533	17	n/a	n/a	n/a	1.935
1097890	ENSG00000163166	34966	IWS1	IWS1 homolog (S. cerevisiae)	55677	2	n/a	n/a	n/a	1.934
1098260	ENSG00000164284	79594	GRPEL2	GrpE-like 2, mitochondrial (E. coli)	134266	5	n/a	n/a	n/a	1.933
1096124	ENSG00000149313	37956	AASDHPPT	aminoadipate-semialdehyde dehydrogenase-phosphopantetheinyl transferase	60496	11	n/a	n/a	n/a	1.933
1092234	ENSG00000122958	9417	VPS26A	vacuolar protein sorting 26 homolog A (S. pombe)	9559	10	n/a	n/a	n/a	1.933
1100316	ENSG00000172660	8097	TAF15	TAF15 RNA polymerase II, TATA box binding protein (TBP)-associated factor, 68kDa	8148	17	n/a	n/a	n/a	1.933
279915252	ENSG00000236844	0	AC091633.2	AC091633.2	0	3	n/a	n/a	n/a	1.932
279869262	ENSG00000232682	0	RP11-388P9.2	RP11-388P9.2	0	10	n/a	n/a	n/a	1.932
1088877	ENSG00000093144	35150	ECHDC1	enoyl CoA hydratase domain containing 1	55862	6	n/a	n/a	n/a	1.932
1107995	ENSG00000232387	0	SKA2L	spindle and kinetochore associated complex subunit 2-like	0	9	n/a	n/a	n/a	1.932
1102439	ENSG00000183779	55940	ZNF703	zinc finger protein 703	80139	8	n/a	n/a	n/a	1.931
279725976	ENSG00000213942	0	RP1-102E24.1	RP1-102E24.1	0	12	n/a	n/a	n/a	1.931
1092885	ENSG00000127995	41445	CASD1	CAS1 domain containing 1	64921	7	n/a	n/a	n/a	1.931
279719464	ENSG00000213131	0	YWHAZP4	tyrosine 3-monooxygenase/tryptophan 5-monooxygenase activation protein, zeta pseudogene 4	0	6	n/a	n/a	n/a	1.930
1087582	ENSG00000053438	4795	NNAT	neuronatin	4826	20	n/a	n/a	n/a	1.930
1088064	ENSG00000072401	7278	UBE2D1	ubiquitin-conjugating enzyme E2D 1	7321	10	n/a	n/a	n/a	1.930
1088314	ENSG00000078795	26784	PKD2L2	polycystic kidney disease 2-like 2	27039	5	n/a	n/a	n/a	1.929
279831748	ENSG00000229336	0	AP000568.2	AP000568.2	0	21	n/a	n/a	n/a	1.929
1091820	ENSG00000119596	35532	YLPM1	YLP motif containing 1	56252	14	n/a	n/a	n/a	1.929
1100617	ENSG00000174173	34220	RG9MTD1	RNA (guanine-9-) methyltransferase domain containing 1	54931	3	n/a	n/a	n/a	1.929
1091377	ENSG00000115758	4922	ODC1	ornithine decarboxylase 1	4953	2	n/a	n/a	n/a	1.929
279808690	ENSG00000227230	0	RP11-261C10.5	RP11-261C10.5	0	1	n/a	n/a	n/a	1.928
279874817	ENSG00000233158	0	AC097374.5	AC097374.5	0	2	n/a	n/a	n/a	1.928
1102353	ENSG00000183520	30600	UTP11L	UTP11-like, U3 small nucleolar ribonucleoprotein, (yeast)	51118	1	n/a	n/a	n/a	1.928
1087094	ENSG00000008869	33788	HEATR5B	HEAT repeat containing 5B	54497	2	n/a	n/a	n/a	1.928
279723294	ENSG00000213608	0	RP11-722P15.2	RP11-722P15.2	0	4	n/a	n/a	n/a	1.927
279814212	ENSG00000227751	0	RP1-20B21.4	RP1-20B21.4	0	1	n/a	n/a	n/a	1.927
279733542	ENSG00000214810	0	CYCSP55	cytochrome c, somatic pseudogene 55	0	6	n/a	n/a	n/a	1.927
1093841	ENSG00000134594	9228	RAB33A	RAB33A, member RAS oncogene family	9363	X	n/a	n/a	n/a	1.926
280100200	ENSG00000256968	0	AL354707.1	AL354707.1	0	9	n/a	n/a	n/a	1.925
279786697	ENSG00000225339	0	RP11-513I15.6	RP11-513I15.6	0	6	n/a	n/a	n/a	1.925
1096479	ENSG00000152484	85505	USP12	ubiquitin specific peptidase 12	219333	13	n/a	n/a	n/a	1.925
279666184	ENSG00000201955	0	RNY3P1	RNA, Ro-associated Y3 pseudogene 1	0	5	n/a	n/a	n/a	1.924
279750080	ENSG00000219932	0	RPL12P8	ribosomal protein L12 pseudogene 8	0	10	n/a	n/a	n/a	1.924
1094137	ENSG00000136149	0	RPL13AP25	ribosomal protein L13a pseudogene 25	0	13	n/a	n/a	n/a	1.924
1103881	ENSG00000196277	2900	GRM7	glutamate receptor, metabotropic 7	2917	3	n/a	n/a	n/a	1.924
279872305	ENSG00000232951	0	IPO7P1	importin 7 pseudogene 1	0	X	n/a	n/a	n/a	1.922
279641115	ENSG00000198406	0	BZW1P2	basic leucine zipper and W2 domains 1 pseudogene 2	0	3	n/a	n/a	n/a	1.922
1087514	ENSG00000048540	35172	LMO3	LIM domain only 3 (rhombotin-like 2)	55885	12	n/a	n/a	n/a	1.922
1096463	ENSG00000152409	79573	JMY	junction mediating and regulatory protein, p53 cofactor	133746	5	n/a	n/a	n/a	1.921
1086918	ENSG00000004766	34899	CCDC132	coiled-coil domain containing 132	55610	7	n/a	n/a	n/a	1.921
279904665	ENSG00000235859	0	AC006978.6	AC006978.6	0	7	n/a	n/a	n/a	1.920
279762751	ENSG00000223279	0	RNU4-5P	RNA, U4 small nuclear 5, pseudogene	0	10	n/a	n/a	n/a	1.920
279870599	ENSG00000232794	0	RP11-33N11.1	RP11-33N11.1	0	X	n/a	n/a	n/a	1.919
1087362	ENSG00000032219	5894	ARID4A	AT rich interactive domain 4A (RBP1-like)	5926	14	n/a	n/a	n/a	1.919
1087539	ENSG00000049759	23082	NEDD4L	neural precursor cell expressed, developmentally down-regulated 4-like	23327	18	n/a	n/a	n/a	1.919
279831088	ENSG00000229273	0	RP11-104G3.2	RP11-104G3.2	0	9	n/a	n/a	n/a	1.918
280091109	ENSG00000255883	0	AC099522.1	AC099522.1	0	5	n/a	n/a	n/a	1.917
279810101	ENSG00000227358	0	RP11-180I4.1	RP11-180I4.1	0	9	n/a	n/a	n/a	1.917
1097924	ENSG00000163320	8479	CGGBP1	CGG triplet repeat binding protein 1	8545	3	n/a	n/a	n/a	1.917
1087595	ENSG00000054267	31222	ARID4B	AT rich interactive domain 4B (RBP1-like)	51742	1	n/a	n/a	n/a	1.917
1096944	ENSG00000156531	58505	PHF6	PHD finger protein 6	84295	X	n/a	n/a	n/a	1.917
1091385	ENSG00000115827	55869	DCAF17	DDB1 and CUL4 associated factor 17	80067	2	n/a	n/a	n/a	1.917
1100057	ENSG00000171533	4110	MAP6	microtubule-associated protein 6	4135	11	n/a	n/a	n/a	1.915
1098276	ENSG00000164323	36860	KIAA1430	KIAA1430	57587	4	n/a	n/a	n/a	1.915
1105873	ENSG00000213551	22989	DNAJC9	DnaJ (Hsp40) homolog, subfamily C, member 9	23234	10	n/a	n/a	n/a	1.914
1087097	ENSG00000009307	7766	CSDE1	cold shock domain containing E1, RNA-binding	7812	1	n/a	n/a	n/a	1.914
1087445	ENSG00000041357	5653	PSMA4	proteasome (prosome, macropain) subunit, alpha type, 4	5685	15	n/a	n/a	n/a	1.914
279822895	ENSG00000228549	0	RP11-108M9.3	RP11-108M9.3	0	1	n/a	n/a	n/a	1.913
1087241	ENSG00000017483	60216	SLC38A5	solute carrier family 38, member 5	92745	X	n/a	n/a	n/a	1.912
279962857	ENSG00000242100	0	CTC-448F2.1	CTC-448F2.1	0	19	n/a	n/a	n/a	1.912
1089827	ENSG00000104660	23239	LEPROTL1	leptin receptor overlapping transcript-like 1	23484	8	n/a	n/a	n/a	1.912
279657980	ENSG00000199546	0	Y_RNA	Y RNA	0	3	n/a	n/a	n/a	1.911
1103161	ENSG00000186767	79835	SPIN4	spindlin family, member 4	139886	X	n/a	n/a	n/a	1.910
1095217	ENSG00000142864	25884	SERBP1	SERPINE1 mRNA binding protein 1	26135	1	n/a	n/a	n/a	1.910
1099104	ENSG00000167635	7661	ZNF146	zinc finger protein 146	7705	19	n/a	n/a	n/a	1.909
279747456	ENSG00000218265	0	RP11-501I19.4	RP11-501I19.4	0	6	n/a	n/a	n/a	1.909
280098167	ENSG00000256708	0	RP11-444B24.2	RP11-444B24.2	0	12	n/a	n/a	n/a	1.909
279923600	ENSG00000237550	0	RPL9P9	ribosomal protein L9 pseudogene 9	0	15	n/a	n/a	n/a	1.909
1089774	ENSG00000104228	22842	TRIM35	tripartite motif containing 35	23087	8	n/a	n/a	n/a	1.908
1087851	ENSG00000066557	34920	LRRC40	leucine rich repeat containing 40	55631	1	n/a	n/a	n/a	1.908
279776278	ENSG00000224411	0	RP11-1033A18.1	RP11-1033A18.1	0	11	n/a	n/a	n/a	1.908
1109140	ENSG00000244405	2104	ETV5	ets variant 5	2119	3	n/a	n/a	n/a	1.907
1088537	ENSG00000085552	36822	IGSF9	immunoglobulin superfamily, member 9	57549	1	n/a	n/a	n/a	1.907
1097959	ENSG00000163444	60210	TMEM183A	transmembrane protein 183A	92703	1	n/a	n/a	n/a	1.907
1104493	ENSG00000198060	33997	MARCH5	membrane-associated ring finger (C3HC4) 5	54708	10	n/a	n/a	n/a	1.906
1100225	ENSG00000172264	80085	MACROD2	MACRO domain containing 2	140733	20	n/a	n/a	n/a	1.906
1102810	ENSG00000185305	33913	ARL15	ADP-ribosylation factor-like 15	54622	5	n/a	n/a	n/a	1.906
280007143	ENSG00000248881	0	CTC-366B18.2	CTC-366B18.2	0	5	n/a	n/a	n/a	1.905
1088252	ENSG00000077264	5031	PAK3	p21 protein (Cdc42/Rac)-activated kinase 3	5063	X	n/a	n/a	n/a	1.904
279651055	ENSG00000198833	30946	UBE2J1	ubiquitin-conjugating enzyme E2, J1, U	51465	6	n/a	n/a	n/a	1.904
279891806	ENSG00000234685	0	NUS1P2	nuclear undecaprenyl pyrophosphate synthase 1 homolog (S. cerevisiae) pseudogene 2	0	13	n/a	n/a	n/a	1.904
1086914	ENSG00000004487	22783	KDM1A	lysine (K)-specific demethylase 1A	23028	1	n/a	n/a	n/a	1.904
280080717	ENSG00000255085	0	AF186192.2	Uncharacterized protein	0	8	n/a	n/a	n/a	1.903
1098151	ENSG00000164002	41362	DEM1	defects in morphology 1 homolog (S. cerevisiae)	64789	1	n/a	n/a	n/a	1.903
1087351	ENSG00000030066	23034	NUP160	nucleoporin 160kDa	23279	11	n/a	n/a	n/a	1.903
1097757	ENSG00000162702	23283	ZNF281	zinc finger protein 281	23528	1	n/a	n/a	n/a	1.902
1097980	ENSG00000163508	8262	EOMES	eomesodermin	8320	3	n/a	n/a	n/a	1.902
279884280	ENSG00000233994	0	GDI2P2	GDP dissociation inhibitor 2 pseudogene 2	0	1	n/a	n/a	n/a	1.902
280073228	ENSG00000254612	0	RP11-676M6.1	RP11-676M6.1	0	11	n/a	n/a	n/a	1.901
1104333	ENSG00000197603	41751	C5orf42	chromosome 5 open reading frame 42	65250	5	n/a	n/a	n/a	1.900
1094363	ENSG00000137274	666	BPHL	biphenyl hydrolase-like (serine hydrolase)	670	6	n/a	n/a	n/a	1.899
1093787	ENSG00000134294	33698	SLC38A2	solute carrier family 38, member 2	54407	12	n/a	n/a	n/a	1.899
1087770	ENSG00000064703	11058	DDX20	DEAD (Asp-Glu-Ala-Asp) box polypeptide 20	11218	1	n/a	n/a	n/a	1.899
1090613	ENSG00000109919	23541	MTCH2	mitochondrial carrier 2	23788	11	n/a	n/a	n/a	1.899
1095980	ENSG00000148158	125687	SNX30	sorting nexin family member 30	401548	9	n/a	n/a	n/a	1.899
1091259	ENSG00000115091	9951	ACTR3	ARP3 actin-related protein 3 homolog (yeast)	10096	2	n/a	n/a	n/a	1.899
1089646	ENSG00000103121	36221	C16orf61	chromosome 16 open reading frame 61	56942	16	n/a	n/a	n/a	1.898
1088228	ENSG00000076685	22733	NT5C2	5'-nucleotidase, cytosolic II	22978	10	n/a	n/a	n/a	1.898
278968186	ENSG00000128692	0	EIF2S2P4	eukaryotic translation initiation factor 2, subunit 2 beta pseudogene 4	0	2	n/a	n/a	n/a	1.898
280064888	ENSG00000254016	0	ALG1L2	asparagine-linked glycosylation 1-like 2	0	12	n/a	n/a	n/a	1.898
279946493	ENSG00000240225	80662	ZNF542	zinc finger protein 542	147947	19	n/a	n/a	n/a	1.897
279888043	ENSG00000234369	0	RP11-444I9.2	RP11-444I9.2	0	10	n/a	n/a	n/a	1.897
279773946	ENSG00000224224	0	RP3-499B10.5	RP3-499B10.5	0	X	n/a	n/a	n/a	1.897
1100719	ENSG00000174780	6691	SRP72	signal recognition particle 72kDa	6731	4	n/a	n/a	n/a	1.897
1092814	ENSG00000127337	8038	YEATS4	YEATS domain containing 4	8089	12	n/a	n/a	n/a	1.897
280086044	ENSG00000255422	0	AP002954.4	AP002954.4	0	11	n/a	n/a	n/a	1.896
1096905	ENSG00000156256	10453	USP16	ubiquitin specific peptidase 16	10600	21	n/a	n/a	n/a	1.896
280078084	ENSG00000254944	0	ATP5F1P5	ATP synthase, H+ transporting, mitochondrial Fo complex, subunit B1 pseudogene 5	0	11	n/a	n/a	n/a	1.896
1090946	ENSG00000112320	34373	SOBP	sine oculis binding protein homolog (Drosophila)	55084	6	n/a	n/a	n/a	1.895
279775266	ENSG00000224339	0	AL121578.5	AL121578.5	0	X	n/a	n/a	n/a	1.894
1096850	ENSG00000155858	79597	LSM11	LSM11, U7 small nuclear RNA associated	134353	5	n/a	n/a	n/a	1.894
1091210	ENSG00000114686	11062	MRPL3	mitochondrial ribosomal protein L3	11222	3	n/a	n/a	n/a	1.892
1095859	ENSG00000147155	10535	EBP	emopamil binding protein (sterol isomerase)	10682	X	n/a	n/a	n/a	1.892
1093744	ENSG00000134086	7385	VHL	von Hippel-Lindau tumor suppressor	7428	3	n/a	n/a	n/a	1.891
1098582	ENSG00000165572	59817	KBTBD6	kelch repeat and BTB (POZ) domain containing 6	89890	13	n/a	n/a	n/a	1.891
1090571	ENSG00000109534	33724	GAR1	GAR1 ribonucleoprotein homolog (yeast)	54433	4	n/a	n/a	n/a	1.891
1087790	ENSG00000065183	10727	WDR3	WD repeat domain 3	10885	1	n/a	n/a	n/a	1.891
1101725	ENSG00000180370	5030	PAK2	p21 protein (Cdc42/Rac)-activated kinase 2	5062	3	n/a	n/a	n/a	1.891
1096805	ENSG00000155330	122900	C16orf87	chromosome 16 open reading frame 87	388272	16	n/a	n/a	n/a	1.891
1104603	ENSG00000198431	7253	TXNRD1	thioredoxin reductase 1	7296	12	n/a	n/a	n/a	1.890
1088703	ENSG00000089195	31085	TRMT6	tRNA methyltransferase 6 homolog (S. cerevisiae)	51605	20	n/a	n/a	n/a	1.890
1097898	ENSG00000163214	59991	DHX57	DEAH (Asp-Glu-Ala-Asp/His) box polypeptide 57	90957	2	n/a	n/a	n/a	1.890
1098013	ENSG00000163590	81010	PPM1L	protein phosphatase, Mg2+/Mn2+ dependent, 1L	151742	3	n/a	n/a	n/a	1.890
1099056	ENSG00000167470	59833	MIDN	midnolin	90007	19	n/a	n/a	n/a	1.890
1094240	ENSG00000136731	36165	UGGT1	UDP-glucose glycoprotein glucosyltransferase 1	56886	2	n/a	n/a	n/a	1.889
1091837	ENSG00000119682	9726	KIAA0317	KIAA0317	9870	14	n/a	n/a	n/a	1.889
1103087	ENSG00000186432	3815	KPNA4	karyopherin alpha 4 (importin alpha 3)	3840	3	n/a	n/a	n/a	1.888
1094485	ENSG00000137942	34163	FNBP1L	formin binding protein 1-like	54874	1	n/a	n/a	n/a	1.888
1100236	ENSG00000172318	8638	B3GALT1	UDP-Gal:betaGlcNAc beta 1,3-galactosyltransferase, polypeptide 1	8708	2	n/a	n/a	n/a	1.887
1094551	ENSG00000138231	30645	DBR1	debranching enzyme homolog 1 (S. cerevisiae)	51163	3	n/a	n/a	n/a	1.887
279915748	ENSG00000236887	0	RP11-389O22.5	RP11-389O22.5	0	1	n/a	n/a	n/a	1.887
1099645	ENSG00000169855	6059	ROBO1	roundabout, axon guidance receptor, homolog 1 (Drosophila)	6091	3	n/a	n/a	n/a	1.886
1098689	ENSG00000165997	85705	ARL5B	ADP-ribosylation factor-like 5B	221079	10	n/a	n/a	n/a	1.886
280084872	ENSG00000255331	0	RP11-736I10.2	RP11-736I10.2	0	11	n/a	n/a	n/a	1.886
1097485	ENSG00000160818	34154	GPATCH4	G patch domain containing 4	54865	1	n/a	n/a	n/a	1.886
1091469	ENSG00000116473	5874	RAP1A	RAP1A, member of RAS oncogene family	5906	1	n/a	n/a	n/a	1.885
279695820	ENSG00000205625	0	RP11-15G8.1	RP11-15G8.1	0	6	n/a	n/a	n/a	1.885
1103937	ENSG00000196418	7634	ZNF124	zinc finger protein 124	7678	1	n/a	n/a	n/a	1.885
280023118	ENSG00000250202	0	RP11-397E7.2	RP11-397E7.2	0	4	n/a	n/a	n/a	1.885
280103394	ENSG00000257267	10620	ZNF271	zinc finger protein 271	10778	18	n/a	n/a	n/a	1.884
1088251	ENSG00000077254	22787	USP33	ubiquitin specific peptidase 33	23032	1	n/a	n/a	n/a	1.883
1103254	ENSG00000187135	110013	VSTM2B	V-set and transmembrane domain containing 2B	342865	19	n/a	n/a	n/a	1.883
1103624	ENSG00000188707	76685	C7orf29	chromosome 7 open reading frame 29	113763	7	n/a	n/a	n/a	1.882
1098333	ENSG00000164548	29631	TRA2A	transformer 2 alpha homolog (Drosophila)	29896	7	n/a	n/a	n/a	1.882
1098698	ENSG00000166024	27036	C10orf28	chromosome 10 open reading frame 28	27291	10	n/a	n/a	n/a	1.881
1086953	ENSG00000005302	10785	MSL3	male-specific lethal 3 homolog (Drosophila)	10943	X	n/a	n/a	n/a	1.881
1107259	ENSG00000227624	0	SNRPEL1	small nuclear ribonucleoprotein polypeptide E-like 1	0	9	n/a	n/a	n/a	1.880
1104801	ENSG00000198898	826	CAPZA2	capping protein (actin filament) muscle Z-line, alpha 2	830	7	n/a	n/a	n/a	1.880
1099733	ENSG00000170242	34320	USP47	ubiquitin specific peptidase 47	55031	11	n/a	n/a	n/a	1.879
280106543	ENSG00000257553	0	RP11-603J24.17	RP11-603J24.17	0	12	n/a	n/a	n/a	1.879
1102576	ENSG00000184368	90368	MAP7D2	MAP7 domain containing 2	256714	X	n/a	n/a	n/a	1.879
1102983	ENSG00000186017	59114	ZNF566	zinc finger protein 566	84924	19	n/a	n/a	n/a	1.878
1099987	ENSG00000171262	94066	FAM98B	family with sequence similarity 98, member B	283742	15	n/a	n/a	n/a	1.878
1088840	ENSG00000092140	34921	G2E3	G2/M-phase specific E3 ubiquitin protein ligase	55632	14	n/a	n/a	n/a	1.878
1094183	ENSG00000136381	3633	IREB2	iron-responsive element binding protein 2	3658	15	n/a	n/a	n/a	1.878
1102656	ENSG00000184731	150531	FAM110C	family with sequence similarity 110, member C	642273	2	n/a	n/a	n/a	1.878
1104601	ENSG00000198420	9603	FAM115A	family with sequence similarity 115, member A	9747	7	n/a	n/a	n/a	1.877
279774614	ENSG00000224282	0	CTD-2290C23.1	CTD-2290C23.1	0	5	n/a	n/a	n/a	1.877
279831793	ENSG00000229344	0	RP5-857K21.7	RP5-857K21.7	0	1	n/a	n/a	n/a	1.877
279980598	ENSG00000243960	0	RP11-552M11.4	RP11-552M11.4	0	1	n/a	n/a	n/a	1.877
1103633	ENSG00000188739	22784	RBM34	RNA binding motif protein 34	23029	1	n/a	n/a	n/a	1.877
280044860	ENSG00000252061	0	U6	U6 spliceosomal RNA	0	15	n/a	n/a	n/a	1.877
1098824	ENSG00000166477	78942	LEO1	Leo1, Paf1/RNA polymerase II complex component, homolog (S. cerevisiae)	123169	15	n/a	n/a	n/a	1.876
1090800	ENSG00000111530	35120	CAND1	cullin-associated and neddylation-dissociated 1	55832	12	n/a	n/a	n/a	1.876
279860098	ENSG00000231878	0	SNRPFP1	small nuclear ribonucleoprotein polypeptide F pseudogene 1	0	20	n/a	n/a	n/a	1.875
1102906	ENSG00000185742	124974	C11orf87	chromosome 11 open reading frame 87	399947	11	n/a	n/a	n/a	1.875
279851004	ENSG00000231092	0	AC012513.6	AC012513.6	0	2	n/a	n/a	n/a	1.875
1089703	ENSG00000103460	27069	TOX3	TOX high mobility group box family member 3	27324	16	n/a	n/a	n/a	1.875
1101242	ENSG00000177485	9865	ZBTB33	zinc finger and BTB domain containing 33	10009	X	n/a	n/a	n/a	1.874
1095865	ENSG00000147180	7509	ZNF711	zinc finger protein 711	7552	X	n/a	n/a	n/a	1.873
279750919	ENSG00000220744	0	RP3-351K20.4	RP3-351K20.4	0	6	n/a	n/a	n/a	1.873
280102272	ENSG00000257151	0	RP11-701H24.2	RP11-701H24.2	0	15	n/a	n/a	n/a	1.873
1096392	ENSG00000151835	26026	SACS	spastic ataxia of Charlevoix-Saguenay (sacsin)	26278	13	n/a	n/a	n/a	1.873
1101021	ENSG00000176371	34282	ZSCAN2	zinc finger and SCAN domain containing 2	54993	15	n/a	n/a	n/a	1.872
279842527	ENSG00000230325	0	RP11-385F5.4	RP11-385F5.4	0	1	n/a	n/a	n/a	1.871
279877052	ENSG00000233370	0	AC092664.1	AC092664.1	0	2	n/a	n/a	n/a	1.871
1094365	ENSG00000137285	110335	TUBB2B	tubulin, beta 2B class IIb	347733	6	n/a	n/a	n/a	1.871
1087827	ENSG00000065978	4873	YBX1	Y box binding protein 1	4904	1	n/a	n/a	n/a	1.871
280013648	ENSG00000249459	169810	AC026271.6	AC026271.6	729288	17	n/a	n/a	n/a	1.871
1090380	ENSG00000108094	8392	CUL2	cullin 2	8453	10	n/a	n/a	n/a	1.871
1097391	ENSG00000160208	22831	RRP1B	ribosomal RNA processing 1 homolog B (S. cerevisiae)	23076	21	n/a	n/a	n/a	1.870
1094581	ENSG00000138399	55478	FASTKD1	FAST kinase domains 1	79675	2	n/a	n/a	n/a	1.870
1091083	ENSG00000113456	5778	RAD1	RAD1 homolog (S. pombe)	5810	5	n/a	n/a	n/a	1.870
279872312	ENSG00000232952	0	RP11-90H3.1	RP11-90H3.1	0	1	n/a	n/a	n/a	1.870
1090098	ENSG00000105866	6631	SP4	Sp4 transcription factor	6671	7	n/a	n/a	n/a	1.869
1091434	ENSG00000116141	4114	MARK1	MAP/microtubule affinity-regulating kinase 1	4139	1	n/a	n/a	n/a	1.868
280055659	ENSG00000253356	0	RP11-90P5.2	RP11-90P5.2	0	8	n/a	n/a	n/a	1.868
1094500	ENSG00000138018	59620	EPT1	ethanolaminephosphotransferase 1 (CDP-ethanolamine-specific)	85465	2	n/a	n/a	n/a	1.868
279749351	ENSG00000219487	0	RP11-365H23.1	RP11-365H23.1	0	6	n/a	n/a	n/a	1.868
1093814	ENSG00000134444	36887	KIAA1468	KIAA1468	57614	18	n/a	n/a	n/a	1.868
1098080	ENSG00000163781	10915	TOPBP1	topoisomerase (DNA) II binding protein 1	11073	3	n/a	n/a	n/a	1.867
1094690	ENSG00000139132	78848	FGD4	FYVE, RhoGEF and PH domain containing 4	121512	12	n/a	n/a	n/a	1.867
1099684	ENSG00000169981	7541	ZNF35	zinc finger protein 35	7584	3	n/a	n/a	n/a	1.866
1101986	ENSG00000181915	59080	ADO	2-aminoethanethiol (cysteamine) dioxygenase	84890	10	n/a	n/a	n/a	1.866
1091442	ENSG00000116191	34392	RALGPS2	Ral GEF with PH domain and SH3 binding motif 2	55103	1	n/a	n/a	n/a	1.866
1089998	ENSG00000105443	9138	CYTH2	cytohesin 2	9266	19	n/a	n/a	n/a	1.866
1095568	ENSG00000144895	58156	EIF2A	eukaryotic translation initiation factor 2A, 65kDa	83939	3	n/a	n/a	n/a	1.866
279734184	ENSG00000214843	0	ZFYVE9P2	zinc finger, FYVE domain containing 9 pseudogene 2	0	2	n/a	n/a	n/a	1.866
1093903	ENSG00000134986	9181	C5orf13	chromosome 5 open reading frame 13	9315	5	n/a	n/a	n/a	1.865
1090999	ENSG00000112739	8820	PRPF4B	PRP4 pre-mRNA processing factor 4 homolog B (yeast)	8899	6	n/a	n/a	n/a	1.865
1104577	ENSG00000198331	85573	HYLS1	hydrolethalus syndrome 1	219844	11	n/a	n/a	n/a	1.865
280045504	ENSG00000252155	0	U6	U6 spliceosomal RNA	0	Y	n/a	n/a	n/a	1.865
1098746	ENSG00000166197	9097	NOLC1	nucleolar and coiled-body phosphoprotein 1	9221	10	n/a	n/a	n/a	1.864
1089805	ENSG00000104427	30583	FAM164A	family with sequence similarity 164, member A	51101	8	n/a	n/a	n/a	1.864
1100570	ENSG00000173914	58001	RBM4B	RNA binding motif protein 4B	83759	11	n/a	n/a	n/a	1.864
1091551	ENSG00000116990	4584	MYCL1	v-myc myelocytomatosis viral oncogene homolog 1, lung carcinoma derived (avian)	4610	1	n/a	n/a	n/a	1.864
1103803	ENSG00000196072	93812	BLOC1S2	biogenesis of lysosomal organelles complex-1, subunit 2	282991	10	n/a	n/a	n/a	1.864
1096277	ENSG00000150995	3683	ITPR1	inositol 1,4,5-trisphosphate receptor, type 1	3708	3	n/a	n/a	n/a	1.863
279962039	ENSG00000241988	0	AC093311.4	AC093311.4	0	5	n/a	n/a	n/a	1.863
279989799	ENSG00000245381	0	AC011477.2	AC011477.2	0	19	n/a	n/a	n/a	1.863
279819165	ENSG00000228223	1003143	HCG11	HLA complex group 11	493812	6	n/a	n/a	n/a	1.863
1099325	ENSG00000168439	10805	STIP1	stress-induced-phosphoprotein 1	10963	11	n/a	n/a	n/a	1.862
279895884	ENSG00000235013	0	AC092534.1	AC092534.1	0	2	n/a	n/a	n/a	1.862
1103284	ENSG00000187257	85840	RSBN1L	round spermatid basic protein 1-like	222194	7	n/a	n/a	n/a	1.862
1090244	ENSG00000106723	10769	SPIN1	spindlin 1	10927	9	n/a	n/a	n/a	1.862
1090149	ENSG00000106105	2601	GARS	glycyl-tRNA synthetase	2617	7	n/a	n/a	n/a	1.861
1101584	ENSG00000179456	10325	ZNF238	zinc finger protein 238	10472	1	n/a	n/a	n/a	1.861
1091490	ENSG00000116668	34112	SWT1	SWT1 RNA endoribonuclease homolog (S. cerevisiae)	54823	1	n/a	n/a	n/a	1.860
1093261	ENSG00000130816	1774	DNMT1	DNA (cytosine-5-)-methyltransferase 1	1786	19	n/a	n/a	n/a	1.860
1088037	ENSG00000071794	6557	HLTF	helicase-like transcription factor	6596	3	n/a	n/a	n/a	1.859
1087996	ENSG00000070669	437	ASNS	asparagine synthetase (glutamine-hydrolyzing)	440	7	n/a	n/a	n/a	1.859
279913322	ENSG00000236682	0	AC068282.3	AC068282.3	0	2	n/a	n/a	n/a	1.859
1101362	ENSG00000178150	81574	ZNF114	zinc finger protein 114	163071	19	n/a	n/a	n/a	1.858
1094008	ENSG00000135502	41536	SLC26A10	solute carrier family 26, member 10	65012	12	n/a	n/a	n/a	1.858
1104621	ENSG00000198492	30922	YTHDF2	YTH domain family, member 2	51441	1	n/a	n/a	n/a	1.858
279843172	ENSG00000230383	0	AC009245.3	AC009245.3	0	7	n/a	n/a	n/a	1.857
1090197	ENSG00000106443	9534	PHF14	PHD finger protein 14	9678	7	n/a	n/a	n/a	1.857
1102610	ENSG00000184517	81535	ZFP1	zinc finger protein 1 homolog (mouse)	162239	16	n/a	n/a	n/a	1.857
1091057	ENSG00000113272	34263	THG1L	tRNA-histidine guanylyltransferase 1-like (S. cerevisiae)	54974	5	n/a	n/a	n/a	1.856
1093906	ENSG00000135002	34601	RFK	riboflavin kinase	55312	9	n/a	n/a	n/a	1.856
279779830	ENSG00000224717	0	RP11-576D8.4	RP11-576D8.4	0	1	n/a	n/a	n/a	1.856
1091705	ENSG00000118402	6745	ELOVL4	ELOVL fatty acid elongase 4	6785	6	n/a	n/a	n/a	1.856
1099877	ENSG00000170855	30979	TRIAP1	TP53 regulated inhibitor of apoptosis 1	51499	12	n/a	n/a	n/a	1.855
1101444	ENSG00000178691	23267	SUZ12	suppressor of zeste 12 homolog (Drosophila)	23512	17	n/a	n/a	n/a	1.855
1096176	ENSG00000149654	41006	CDH22	cadherin 22, type 2	64405	20	n/a	n/a	n/a	1.855
279745716	ENSG00000217060	0	RP11-30P6.1	RP11-30P6.1	0	6	n/a	n/a	n/a	1.855
1090376	ENSG00000108055	9003	SMC3	structural maintenance of chromosomes 3	9126	10	n/a	n/a	n/a	1.854
1089265	ENSG00000100796	34960	SMEK1	SMEK homolog 1, suppressor of mek1 (Dictyostelium)	55671	14	n/a	n/a	n/a	1.853
279719789	ENSG00000213184	0	RP11-335F8.2	RP11-335F8.2	0	11	n/a	n/a	n/a	1.852
280124114	ENSG00000258936	0	CXADRP2	coxsackie virus and adenovirus receptor pseudogene 2	0	15	n/a	n/a	n/a	1.852
279918765	ENSG00000237169	0	RP11-452K12.3	RP11-452K12.3	0	10	n/a	n/a	n/a	1.852
1098193	ENSG00000164091	56136	WDR82	WD repeat domain 82	80335	3	n/a	n/a	n/a	1.850
280064751	ENSG00000254004	109662	ZNF260	zinc finger protein 260	339324	19	n/a	n/a	n/a	1.850
279995299	ENSG00000247315	0	AL034548.2	AL034548.2	0	20	n/a	n/a	n/a	1.850
1101049	ENSG00000176490	80696	DIRAS1	DIRAS family, GTP-binding RAS-like 1	148252	19	n/a	n/a	n/a	1.849
1104036	ENSG00000196690	0	BX284668.1	BX284668.1	0	1	n/a	n/a	n/a	1.849
1094997	ENSG00000141141	10898	DDX52	DEAD (Asp-Glu-Ala-Asp) box polypeptide 52	11056	17	n/a	n/a	n/a	1.848
1105211	ENSG00000204604	59888	ZNF468	zinc finger protein 468	90333	19	n/a	n/a	n/a	1.848
1090429	ENSG00000108468	10793	CBX1	chromobox homolog 1	10951	17	n/a	n/a	n/a	1.848
1096567	ENSG00000153201	5871	RANBP2	RAN binding protein 2	5903	2	n/a	n/a	n/a	1.848
279711552	ENSG00000211482	0	AC092574.1	AC092574.1	0	4	n/a	n/a	n/a	1.847
1090067	ENSG00000105708	7518	ZNF14	zinc finger protein 14	7561	19	n/a	n/a	n/a	1.847
1097904	ENSG00000163221	6250	S100A12	S100 calcium binding protein A12	6283	1	n/a	n/a	n/a	1.847
1097852	ENSG00000163041	3003	H3F3A	H3 histone, family 3A	3020	1	n/a	n/a	n/a	1.847
1098476	ENSG00000165118	58477	C9orf64	chromosome 9 open reading frame 64	84267	9	n/a	n/a	n/a	1.847
1088399	ENSG00000081087	28698	OSTM1	osteopetrosis associated transmembrane protein 1	28962	6	n/a	n/a	n/a	1.847
1092493	ENSG00000124784	57974	RIOK1	RIO kinase 1 (yeast)	83732	6	n/a	n/a	n/a	1.847
1088844	ENSG00000092201	11038	SUPT16H	suppressor of Ty 16 homolog (S. cerevisiae)	11198	14	n/a	n/a	n/a	1.847
1090465	ENSG00000108671	5685	PSMD11	proteasome (prosome, macropain) 26S subunit, non-ATPase, 11	5717	17	n/a	n/a	n/a	1.847
279722627	ENSG00000213509	0	PPIAP16	peptidylprolyl isomerase A (cyclophilin A) pseudogene 16	0	3	n/a	n/a	n/a	1.846
1092237	ENSG00000122970	28717	IFT81	intraflagellar transport 81 homolog (Chlamydomonas)	28981	12	n/a	n/a	n/a	1.846
279484141	ENSG00000177770	0	CDKN2AIPNLP1	CDKN2A interacting protein N-terminal like pseudogene 1	0	1	n/a	n/a	n/a	1.846
1099435	ENSG00000168916	36780	ZNF608	zinc finger protein 608	57507	5	n/a	n/a	n/a	1.846
1103613	ENSG00000188674	123259	C2orf80	chromosome 2 open reading frame 80	389073	2	n/a	n/a	n/a	1.846
1095678	ENSG00000145817	57257	YIPF5	Yip1 domain family, member 5	81555	5	n/a	n/a	n/a	1.845
1086967	ENSG00000005810	22832	MYCBP2	MYC binding protein 2	23077	13	n/a	n/a	n/a	1.845
1095808	ENSG00000146776	85846	ATXN7L1	ataxin 7-like 1	222255	7	n/a	n/a	n/a	1.845
1087393	ENSG00000035687	156	ADSS	adenylosuccinate synthase	159	1	n/a	n/a	n/a	1.844
1095293	ENSG00000143322	24	ABL2	v-abl Abelson murine leukemia viral oncogene homolog 2	27	1	n/a	n/a	n/a	1.844
1087808	ENSG00000065548	35142	ZC3H15	zinc finger CCCH-type containing 15	55854	2	n/a	n/a	n/a	1.843
1094498	ENSG00000137996	8565	RTCD1	RNA terminal phosphate cyclase domain 1	8634	1	n/a	n/a	n/a	1.843
1094925	ENSG00000140600	6421	SH3GL3	SH3-domain GRB2-like 3	6457	15	n/a	n/a	n/a	1.843
1096584	ENSG00000153310	31051	FAM49B	family with sequence similarity 49, member B	51571	8	n/a	n/a	n/a	1.843
1087755	ENSG00000064313	6833	TAF2	TAF2 RNA polymerase II, TATA box binding protein (TBP)-associated factor, 150kDa	6873	8	n/a	n/a	n/a	1.842
1090958	ENSG00000112406	31176	HECA	headcase homolog (Drosophila)	51696	6	n/a	n/a	n/a	1.842
1092027	ENSG00000120992	10287	LYPLA1	lysophospholipase I	10434	8	n/a	n/a	n/a	1.842
1090123	ENSG00000105993	9904	DNAJB6	DnaJ (Hsp40) homolog, subfamily B, member 6	10049	7	n/a	n/a	n/a	1.842
1098600	ENSG00000165646	6535	SLC18A2	solute carrier family 18 (vesicular monoamine), member 2	6571	10	n/a	n/a	n/a	1.841
279829743	ENSG00000229165	0	GDI2P1	GDP dissociation inhibitor 2 pseudogene 1	0	7	n/a	n/a	n/a	1.841
1096673	ENSG00000154174	9724	TOMM70A	translocase of outer mitochondrial membrane 70 homolog A (S. cerevisiae)	9868	3	n/a	n/a	n/a	1.840
1096779	ENSG00000155090	7028	KLF10	Kruppel-like factor 10	7071	8	n/a	n/a	n/a	1.840
279796145	ENSG00000226144	0	RPS27AP3	ribosomal protein S27a pseudogene 3	0	20	n/a	n/a	n/a	1.840
1091734	ENSG00000118620	56065	ZNF430	zinc finger protein 430	80264	19	n/a	n/a	n/a	1.840
1093083	ENSG00000129682	2243	FGF13	fibroblast growth factor 13	2258	X	n/a	n/a	n/a	1.840
1094314	ENSG00000137055	9238	PLAA	phospholipase A2-activating protein	9373	9	n/a	n/a	n/a	1.839
280007071	ENSG00000248873	0	CTD-2265D6.1	CTD-2265D6.1	0	5	n/a	n/a	n/a	1.839
1092110	ENSG00000121879	5258	PIK3CA	phosphoinositide-3-kinase, catalytic, alpha polypeptide	5290	3	n/a	n/a	n/a	1.839
280098636	ENSG00000256771	0	ZNF253	zinc finger protein 253	0	19	n/a	n/a	n/a	1.839
280009091	ENSG00000249056	0	RP11-326I11.1	RP11-326I11.1	0	4	n/a	n/a	n/a	1.839
1087943	ENSG00000069275	41285	NUCKS1	nuclear casein kinase and cyclin-dependent kinase substrate 1	64710	1	n/a	n/a	n/a	1.839
279767297	ENSG00000223718	0	AC093107.7	AC093107.7	0	7	n/a	n/a	n/a	1.839
1100689	ENSG00000174579	34456	MSL2	male-specific lethal 2 homolog (Drosophila)	55167	3	n/a	n/a	n/a	1.838
279749189	ENSG00000219470	0	RP3-337H4.6	RP3-337H4.6	0	6	n/a	n/a	n/a	1.837
1087881	ENSG00000067334	29827	DNTTIP2	deoxynucleotidyltransferase, terminal, interacting protein 2	30836	1	n/a	n/a	n/a	1.837
1088106	ENSG00000073584	6565	SMARCE1	SWI/SNF related, matrix associated, actin dependent regulator of chromatin, subfamily e, member 1	6605	17	n/a	n/a	n/a	1.837
1087912	ENSG00000068366	2167	ACSL4	acyl-CoA synthetase long-chain family member 4	2182	X	n/a	n/a	n/a	1.835
1108345	ENSG00000234631	0	AL162407.1	CDNA FLJ20147 fis, clone COL07954HCG1781466Uncharacterized protein	0	10	n/a	n/a	n/a	1.835
1088412	ENSG00000081386	22625	ZNF510	zinc finger protein 510	22869	9	n/a	n/a	n/a	1.835
1087959	ENSG00000069849	480	ATP1B3	ATPase, Na+/K+ transporting, beta 3 polypeptide	483	3	n/a	n/a	n/a	1.834
1097165	ENSG00000158470	9200	B4GALT5	UDP-Gal:betaGlcNAc beta 1,4- galactosyltransferase, polypeptide 5	9334	20	n/a	n/a	n/a	1.834
1104670	ENSG00000198642	35244	KLHL9	kelch-like 9 (Drosophila)	55958	9	n/a	n/a	n/a	1.834
1097740	ENSG00000162639	76691	HENMT1	HEN1 methyltransferase homolog 1 (Arabidopsis)	113802	1	n/a	n/a	n/a	1.833
1095588	ENSG00000145107	77751	TM4SF19	transmembrane 4 L six family member 19	116211	3	n/a	n/a	n/a	1.833
1102305	ENSG00000183307	27183	CECR6	cat eye syndrome chromosome region, candidate 6	27439	22	n/a	n/a	n/a	1.832
280014840	ENSG00000249565	0	RP11-721G13.1	RP11-721G13.1	0	4	n/a	n/a	n/a	1.832
1097727	ENSG00000162607	7355	USP1	ubiquitin specific peptidase 1	7398	1	n/a	n/a	n/a	1.832
280116923	ENSG00000258525	157121735	RP11-829H16.3	RP11-829H16.3	100506071	14	n/a	n/a	n/a	1.832
279868780	ENSG00000232640	0	RP1-266L20.2	RP1-266L20.2	0	6	n/a	n/a	n/a	1.832
1090251	ENSG00000106799	7004	TGFBR1	transforming growth factor, beta receptor 1	7046	9	n/a	n/a	n/a	1.832
1092648	ENSG00000125868	10876	DSTN	destrin (actin depolymerizing factor)	11034	20	n/a	n/a	n/a	1.832
280081470	ENSG00000255129	0	RP11-839D17.3	RP11-839D17.3	0	11	n/a	n/a	n/a	1.832
279938398	ENSG00000239254	0	RP11-365F18.3	RP11-365F18.3	0	7	n/a	n/a	n/a	1.831
1099026	ENSG00000167306	4619	MYO5B	myosin VB	4645	18	n/a	n/a	n/a	1.831
279861153	ENSG00000231967	0	RP11-12D24.6	RP11-12D24.6	0	9	n/a	n/a	n/a	1.831
279996040	ENSG00000247614	0	AC119673.1	AC119673.1	0	1	n/a	n/a	n/a	1.831
279818910	ENSG00000228206	0	AC016717.1	AC016717.1	0	2	n/a	n/a	n/a	1.831
279720769	ENSG00000213309	0	RP11-164N20.1	RP11-164N20.1	0	6	n/a	n/a	n/a	1.831
280060602	ENSG00000253729	5559	PRKDC	protein kinase, DNA-activated, catalytic polypeptide	5591	8	n/a	n/a	n/a	1.831
280023243	ENSG00000250215	0	RP11-201O10.1	RP11-201O10.1	0	4	n/a	n/a	n/a	1.830
279866449	ENSG00000232454	0	RP11-3J10.7	RP11-3J10.7	0	9	n/a	n/a	n/a	1.830
280134944	ENSG00000259543	0	CTD-2034I4.1	CTD-2034I4.1	0	15	n/a	n/a	n/a	1.830
1096969	ENSG00000156853	77682	ZNF689	zinc finger protein 689	115509	16	n/a	n/a	n/a	1.830
1091184	ENSG00000114423	864	CBLB	Cas-Br-M (murine) ecotropic retroviral transforming sequence b	868	3	n/a	n/a	n/a	1.830
1091089	ENSG00000113522	9966	RAD50	RAD50 homolog (S. cerevisiae)	10111	5	n/a	n/a	n/a	1.829
1088589	ENSG00000087053	8819	MTMR2	myotubularin related protein 2	8898	11	n/a	n/a	n/a	1.829
1089188	ENSG00000100426	9745	ZBED4	zinc finger, BED-type containing 4	9889	22	n/a	n/a	n/a	1.828
279875703	ENSG00000233247	0	GS1-257G1.1	GS1-257G1.1	0	X	n/a	n/a	n/a	1.828
280090138	ENSG00000255787	0	Z83848.1	Z83848.1	0	X	n/a	n/a	n/a	1.828
1101408	ENSG00000178409	36946	BEND3	BEN domain containing 3	57673	6	n/a	n/a	n/a	1.828
279939870	ENSG00000239415	0	AP001469.9	AP001469.9	0	21	n/a	n/a	n/a	1.828
1099872	ENSG00000170836	8427	PPM1D	protein phosphatase, Mg2+/Mn2+ dependent, 1D	8493	17	n/a	n/a	n/a	1.827
1099705	ENSG00000170091	31097	HMP19	Neuron-specific protein family member 2	51617	5	n/a	n/a	n/a	1.827
1091969	ENSG00000120616	56115	EPC1	enhancer of polycomb homolog 1 (Drosophila)	80314	10	n/a	n/a	n/a	1.827
1097664	ENSG00000162368	31207	CMPK1	cytidine monophosphate (UMP-CMP) kinase 1, cytosolic	51727	1	n/a	n/a	n/a	1.826
1096306	ENSG00000151239	5724	TWF1	twinfilin, actin-binding protein, homolog 1 (Drosophila)	5756	12	n/a	n/a	n/a	1.826
1100477	ENSG00000173436	133736	MINOS1	mitochondrial inner membrane organizing system 1	440574	1	n/a	n/a	n/a	1.826
1092987	ENSG00000128872	29502	TMOD2	tropomodulin 2 (neuronal)	29767	15	n/a	n/a	n/a	1.826
1088063	ENSG00000072364	26870	AFF4	AF4/FMR2 family, member 4	27125	5	n/a	n/a	n/a	1.826
1091344	ENSG00000115539	54871	PDCL3	phosducin-like 3	79031	2	n/a	n/a	n/a	1.826
1087855	ENSG00000066654	34912	THUMPD1	THUMP domain containing 1	55623	16	n/a	n/a	n/a	1.825
1101029	ENSG00000176396	81580	EID2	EP300 interacting inhibitor of differentiation 2	163126	19	n/a	n/a	n/a	1.825
1097705	ENSG00000162520	57203	SYNC	syncoilin, intermediate filament protein	81493	1	n/a	n/a	n/a	1.825
1094283	ENSG00000136891	34170	TEX10	testis expressed 10	54881	9	n/a	n/a	n/a	1.824
1092254	ENSG00000123136	10066	DDX39A	DEAD (Asp-Glu-Ala-Asp) box polypeptide 39A	10212	19	n/a	n/a	n/a	1.824
279873501	ENSG00000233045	0	AC097523.1	AC097523.1	0	2	n/a	n/a	n/a	1.824
279806995	ENSG00000227077	0	AC107983.4	AC107983.4	0	17	n/a	n/a	n/a	1.824
1089579	ENSG00000102743	10021	SLC25A15	solute carrier family 25 (mitochondrial carrier; ornithine transporter) member 15	10166	13	n/a	n/a	n/a	1.824
279929436	ENSG00000238057	1023150	ZEB2-AS1	ZEB2 antisense RNA 1 (non-protein coding)	100303491	2	n/a	n/a	n/a	1.823
1103056	ENSG00000186300	80697	ZNF555	zinc finger protein 555	148254	19	n/a	n/a	n/a	1.823
1100047	ENSG00000171497	5449	PPID	peptidylprolyl isomerase D	5481	4	n/a	n/a	n/a	1.822
1100602	ENSG00000174106	23346	LEMD3	LEM domain containing 3	23592	12	n/a	n/a	n/a	1.822
1095368	ENSG00000143621	3583	ILF2	interleukin enhancer binding factor 2, 45kDa	3608	1	n/a	n/a	n/a	1.821
1089398	ENSG00000101367	22675	MAPRE1	microtubule-associated protein, RP/EB family, member 1	22919	20	n/a	n/a	n/a	1.821
1088393	ENSG00000081019	33956	RSBN1	round spermatid basic protein 1	54665	1	n/a	n/a	n/a	1.820
1102883	ENSG00000185652	4877	NTF3	neurotrophin 3	4908	12	n/a	n/a	n/a	1.820
1095440	ENSG00000144031	55800	ANKRD53	ankyrin repeat domain 53	79998	2	n/a	n/a	n/a	1.820
1101673	ENSG00000180035	83479	ZNF48	zinc finger protein 48	197407	16	n/a	n/a	n/a	1.820
1098003	ENSG00000163558	5552	PRKCI	protein kinase C, iota	5584	3	n/a	n/a	n/a	1.820
1090736	ENSG00000111046	4592	MYF6	myogenic factor 6 (herculin)	4618	12	n/a	n/a	n/a	1.820
1088009	ENSG00000070831	993	CDC42	cell division cycle 42 (GTP binding protein, 25kDa)	998	1	n/a	n/a	n/a	1.818
1089690	ENSG00000103353	35346	UBFD1	ubiquitin family domain containing 1	56061	16	n/a	n/a	n/a	1.818
1091868	ENSG00000119862	28830	LGALSL	lectin, galactoside-binding-like	29094	2	n/a	n/a	n/a	1.818
280126142	ENSG00000259045	0	RP11-320M16.1	RP11-320M16.1	0	14	n/a	n/a	n/a	1.817
1094038	ENSG00000135655	9814	USP15	ubiquitin specific peptidase 15	9958	12	n/a	n/a	n/a	1.816
1088111	ENSG00000073711	5491	PPP2R3A	protein phosphatase 2, regulatory subunit B'', alpha	5523	3	n/a	n/a	n/a	1.816
280057052	ENSG00000253457	157123361	GS1-211B7.1	GS1-211B7.1	100507341	8	n/a	n/a	n/a	1.816
1094548	ENSG00000138190	33827	EXOC6	exocyst complex component 6	54536	10	n/a	n/a	n/a	1.816
279885431	ENSG00000234118	150894	RPL13AP6	ribosomal protein L13a pseudogene 6	644511	10	n/a	n/a	n/a	1.815
1093162	ENSG00000130338	36274	TULP4	tubby like protein 4	56995	6	n/a	n/a	n/a	1.814
1103878	ENSG00000196268	94310	ZNF493	zinc finger protein 493	284443	19	n/a	n/a	n/a	1.814
1090140	ENSG00000106066	33795	CPVL	carboxypeptidase, vitellogenic-like	54504	7	n/a	n/a	n/a	1.813
279739370	ENSG00000215349	0	MRPL3P1	mitochondrial ribosomal protein L3 pseudogene 1	0	13	n/a	n/a	n/a	1.812
279594179	ENSG00000189089	0	RIMKLBP1	ribosomal modification protein rimK-like family member B pseudogene 1	0	21	n/a	n/a	n/a	1.812
1095788	ENSG00000146555	85814	SDK1	sidekick homolog 1, cell adhesion molecule (chicken)	221935	7	n/a	n/a	n/a	1.812
1089102	ENSG00000100218	26901	RTDR1	rhabdoid tumor deletion region gene 1	27156	22	n/a	n/a	n/a	1.812
1089205	ENSG00000100485	6615	SOS2	son of sevenless homolog 2 (Drosophila)	6655	14	n/a	n/a	n/a	1.812
1104456	ENSG00000197965	8899	MPZL1	myelin protein zero-like 1	9019	1	n/a	n/a	n/a	1.811
279771390	ENSG00000224064	0	RP11-344H11.5	RP11-344H11.5	0	1	n/a	n/a	n/a	1.811
280110981	ENSG00000258012	0	RP11-603K19.1	RP11-603K19.1	0	12	n/a	n/a	n/a	1.811
1097667	ENSG00000162377	41761	SELRC1	Sel1 repeat containing 1	65260	1	n/a	n/a	n/a	1.810
1090694	ENSG00000110696	10786	C11orf58	chromosome 11 open reading frame 58	10944	11	n/a	n/a	n/a	1.810
279850307	ENSG00000231025	0	RP11-175O19.4	RP11-175O19.4	0	10	n/a	n/a	n/a	1.809
1100759	ENSG00000174953	81826	DHX36	DEAH (Asp-Glu-Ala-His) box polypeptide 36	170506	3	n/a	n/a	n/a	1.809
1096110	ENSG00000149256	25760	ODZ4	odz, odd Oz/ten-m homolog 4 (Drosophila)	26011	11	n/a	n/a	n/a	1.809
1089511	ENSG00000102098	10242	SCML2	sex comb on midleg-like 2 (Drosophila)	10389	X	n/a	n/a	n/a	1.809
279899949	ENSG00000235400	0	RP4-641G12.4	RP4-641G12.4	0	1	n/a	n/a	n/a	1.809
1091795	ENSG00000119396	31032	RAB14	RAB14, member RAS oncogene family	51552	9	n/a	n/a	n/a	1.808
1096412	ENSG00000152034	58740	MCHR2	melanin-concentrating hormone receptor 2	84539	6	n/a	n/a	n/a	1.808
280046617	ENSG00000252316	6054	RNY4	RNA, Ro-associated Y4	6086	7	n/a	n/a	n/a	1.808
1109031	ENSG00000242247	26034	ARFGAP3	ADP-ribosylation factor GTPase activating protein 3	26286	22	n/a	n/a	n/a	1.808
1104100	ENSG00000196911	3816	KPNA5	karyopherin alpha 5 (importin alpha 6)	3841	6	n/a	n/a	n/a	1.808
1098457	ENSG00000165030	4757	NFIL3	nuclear factor, interleukin 3 regulated	4783	9	n/a	n/a	n/a	1.808
279873407	ENSG00000233033	0	CASK-AS1	CASK antisense RNA 1 (non-protein coding)	0	X	n/a	n/a	n/a	1.808
1102915	ENSG00000185787	10775	MORF4L1	mortality factor 4 like 1	10933	15	n/a	n/a	n/a	1.807
1087031	ENSG00000007062	8765	PROM1	prominin 1	8842	4	n/a	n/a	n/a	1.807
279736378	ENSG00000215035	0	FDPSP5	farnesyl diphosphate synthase pseudogene 5	0	X	n/a	n/a	n/a	1.807
1090372	ENSG00000108010	10392	GLRX3	glutaredoxin 3	10539	10	n/a	n/a	n/a	1.807
1093014	ENSG00000129128	38019	SPCS3	signal peptidase complex subunit 3 homolog (S. cerevisiae)	60559	4	n/a	n/a	n/a	1.807
1101984	ENSG00000181904	79612	C5orf24	chromosome 5 open reading frame 24	134553	5	n/a	n/a	n/a	1.807
1088467	ENSG00000083312	3817	TNPO1	transportin 1	3842	5	n/a	n/a	n/a	1.807
280091123	ENSG00000255886	0	RP11-196H14.2	RP11-196H14.2	0	12	n/a	n/a	n/a	1.806
279991298	ENSG00000245865	0	AC134943.1	AC134943.1	0	3	n/a	n/a	n/a	1.806
279806538	ENSG00000227040	0	RP11-533F5.2	RP11-533F5.2	0	4	n/a	n/a	n/a	1.805
1097668	ENSG00000162378	55502	ZYG11B	zyg-11 homolog B (C. elegans)	79699	1	n/a	n/a	n/a	1.805
1097951	ENSG00000163412	105958	EIF4E3	eukaryotic translation initiation factor 4E family member 3	317649	3	n/a	n/a	n/a	1.805
279832230	ENSG00000229384	0	HMGB1P16	high mobility group box 1 pseudogene 16	0	X	n/a	n/a	n/a	1.805
279877722	ENSG00000233416	0	AC012065.5	AC012065.5	0	2	n/a	n/a	n/a	1.805
1091570	ENSG00000117139	10607	KDM5B	lysine (K)-specific demethylase 5B	10765	1	n/a	n/a	n/a	1.805
1087313	ENSG00000025293	30711	PHF20	PHD finger protein 20	51230	20	n/a	n/a	n/a	1.804
280027314	ENSG00000250538	0	RP11-92A5.2	RP11-92A5.2	0	4	n/a	n/a	n/a	1.804
1095737	ENSG00000146151	33802	HMGCLL1	3-hydroxymethyl-3-methylglutaryl-CoA lyase-like 1	54511	6	n/a	n/a	n/a	1.804
1089761	ENSG00000104131	8600	EIF3J	eukaryotic translation initiation factor 3, subunit J	8669	15	n/a	n/a	n/a	1.804
280104782	ENSG00000257386	0	RP11-56G10.2	RP11-56G10.2	0	12	n/a	n/a	n/a	1.804
1087222	ENSG00000015171	10613	ZMYND11	zinc finger, MYND-type containing 11	10771	10	n/a	n/a	n/a	1.803
1099709	ENSG00000170113	78953	NIPA1	non imprinted in Prader-Willi/Angelman syndrome 1	123606	15	n/a	n/a	n/a	1.803
1098741	ENSG00000166181	8473	API5	apoptosis inhibitor 5	8539	11	n/a	n/a	n/a	1.803
280122573	ENSG00000258841	0	RP11-226P1.3	RP11-226P1.3	0	14	n/a	n/a	n/a	1.803
1094247	ENSG00000136783	25683	NIPSNAP3A	nipsnap homolog 3A (C. elegans)	25934	9	n/a	n/a	n/a	1.803
1098026	ENSG00000163618	8549	CADPS	Ca++-dependent secretion activator	8618	3	n/a	n/a	n/a	1.802
1087338	ENSG00000028203	34880	VEZT	vezatin, adherens junctions transmembrane protein	55591	12	n/a	n/a	n/a	1.802
1103079	ENSG00000186395	3833	KRT10	keratin 10	3858	17	n/a	n/a	n/a	1.802
1091466	ENSG00000116406	56068	EDEM3	ER degradation enhancer, mannosidase alpha-like 3	80267	1	n/a	n/a	n/a	1.801
1087245	ENSG00000018236	1263	CNTN1	contactin 1	1272	12	n/a	n/a	n/a	1.800
1088434	ENSG00000082153	9545	BZW1	basic leucine zipper and W2 domains 1	9689	2	n/a	n/a	n/a	1.800
1088527	ENSG00000085365	0	SCAMP1	secretory carrier membrane protein 1	0	5	n/a	n/a	n/a	1.800
1101064	ENSG00000176595	9776	KBTBD11	kelch repeat and BTB (POZ) domain containing 11	9920	8	n/a	n/a	n/a	1.800
279828969	ENSG00000229091	0	AC009945.3	AC009945.3	0	7	n/a	n/a	n/a	1.800
1090795	ENSG00000111445	5953	RFC5	replication factor C (activator 1) 5, 36.5kDa	5985	12	n/a	n/a	n/a	1.800
279916151	ENSG00000236937	0	RP11-753C18.7	RP11-753C18.7	0	10	n/a	n/a	n/a	1.800
1102027	ENSG00000182141	7519	ZNF708	zinc finger protein 708	7562	19	n/a	n/a	n/a	1.800
1087625	ENSG00000055917	23124	PUM2	pumilio homolog 2 (Drosophila)	23369	2	n/a	n/a	n/a	1.799
1097993	ENSG00000163528	79473	CHCHD4	coiled-coil-helix-coiled-coil-helix domain containing 4	131474	3	n/a	n/a	n/a	1.799
279976001	ENSG00000243517	0	RP11-627K11.1	RP11-627K11.1	0	12	n/a	n/a	n/a	1.799
280024333	ENSG00000250299	0	MRPS31P4	mitochondrial ribosomal protein S31 pseudogene 4	0	13	n/a	n/a	n/a	1.798
1088034	ENSG00000071626	26276	DAZAP1	DAZ associated protein 1	26528	19	n/a	n/a	n/a	1.797
280091829	ENSG00000255977	0	RP11-444J21.2	RP11-444J21.2	0	12	n/a	n/a	n/a	1.797
1088356	ENSG00000079950	8358	STX7	syntaxin 7	8417	6	n/a	n/a	n/a	1.797
1093365	ENSG00000131473	44	ACLY	ATP citrate lyase	47	17	n/a	n/a	n/a	1.797
1099843	ENSG00000170677	9173	SOCS6	suppressor of cytokine signaling 6	9306	18	n/a	n/a	n/a	1.797
1093293	ENSG00000131023	8990	LATS1	LATS, large tumor suppressor, homolog 1 (Drosophila)	9113	6	n/a	n/a	n/a	1.796
1090323	ENSG00000107625	54849	DDX50	DEAD (Asp-Glu-Ala-Asp) box polypeptide 50	79009	10	n/a	n/a	n/a	1.796
1089395	ENSG00000101361	10381	NOP56	NOP56 ribonucleoprotein homolog (yeast)	10528	20	n/a	n/a	n/a	1.796
1093977	ENSG00000135387	4051	CAPRIN1	cell cycle associated protein 1	4076	11	n/a	n/a	n/a	1.796
279825851	ENSG00000228802	0	AC073641.2	AC073641.2	0	2	n/a	n/a	n/a	1.796
1092615	ENSG00000125779	55827	PANK2	pantothenate kinase 2	80025	20	n/a	n/a	n/a	1.795
279805715	ENSG00000226972	0	AC013717.3	AC013717.3	0	2	n/a	n/a	n/a	1.795
279771324	ENSG00000224061	0	AC092106.1	AC092106.1	0	2	n/a	n/a	n/a	1.794
1104880	ENSG00000203668	1114	CHML	choroideremia-like (Rab escort protein 2)	1122	1	n/a	n/a	n/a	1.794
1101345	ENSG00000178074	83778	C2orf69	chromosome 2 open reading frame 69	205327	2	n/a	n/a	n/a	1.794
1102767	ENSG00000185149	4856	NPY2R	neuropeptide Y receptor Y2	4887	4	n/a	n/a	n/a	1.794
1089366	ENSG00000101265	9626	RASSF2	Ras association (RalGDS/AF-6) domain family member 2	9770	20	n/a	n/a	n/a	1.794
1095323	ENSG00000143420	2014	ENSA	endosulfine alpha	2029	1	n/a	n/a	n/a	1.793
279710849	ENSG00000209418	110295	SNORD64	small nucleolar RNA, C/D box 64	347686	15	n/a	n/a	n/a	1.793
1092249	ENSG00000123106	34586	CCDC91	coiled-coil domain containing 91	55297	12	n/a	n/a	n/a	1.793
280002940	ENSG00000248540	94062	AC010931.2	AC010931.2	283731	15	n/a	n/a	n/a	1.793
1091205	ENSG00000114648	23031	KLHL18	kelch-like 18 (Drosophila)	23276	3	n/a	n/a	n/a	1.793
1099154	ENSG00000167771	93899	RCOR2	REST corepressor 2	283248	11	n/a	n/a	n/a	1.792
1088058	ENSG00000072201	58904	LNX1	ligand of numb-protein X 1	84708	4	n/a	n/a	n/a	1.792
1105405	ENSG00000205189	41829	ZBTB10	zinc finger and BTB domain containing 10	65986	8	n/a	n/a	n/a	1.792
279920876	ENSG00000237332	0	RP5-878I13.1	RP5-878I13.1	0	X	n/a	n/a	n/a	1.791
279747276	ENSG00000218069	0	RSL24D1P1	ribosomal L24 domain containing 1 pseudogene 1	0	6	n/a	n/a	n/a	1.791
1087990	ENSG00000070501	5391	POLB	polymerase (DNA directed), beta	5423	8	n/a	n/a	n/a	1.791
279740571	ENSG00000215482	0	CALM2P3	calmodulin 2 pseudogene 3	0	13	n/a	n/a	n/a	1.790
279719747	ENSG00000213178	0	RP11-641D5.1	RP11-641D5.1	0	3	n/a	n/a	n/a	1.790
1101300	ENSG00000177764	59534	ZCCHC3	zinc finger, CCHC domain containing 3	85364	20	n/a	n/a	n/a	1.790
1102630	ENSG00000184613	4727	NELL2	NEL-like 2 (chicken)	4753	12	n/a	n/a	n/a	1.790
279658190	ENSG00000199609	0	RN5S124	RNA, 5S ribosomal 124	0	3	n/a	n/a	n/a	1.790
1105625	ENSG00000206052	85633	DOK6	docking protein 6	220164	18	n/a	n/a	n/a	1.790
1095976	ENSG00000148143	37313	ZNF462	zinc finger protein 462	58499	9	n/a	n/a	n/a	1.789
1090349	ENSG00000107854	56152	TNKS2	tankyrase, TRF1-interacting ankyrin-related ADP-ribose polymerase 2	80351	10	n/a	n/a	n/a	1.788
279803646	ENSG00000226816	0	AC005082.12	AC005082.12	0	7	n/a	n/a	n/a	1.788
1091124	ENSG00000113758	1615	DBN1	drebrin 1	1627	5	n/a	n/a	n/a	1.788
1100970	ENSG00000176102	1468	CSTF3	cleavage stimulation factor, 3' pre-RNA, subunit 3, 77kDa	1479	11	n/a	n/a	n/a	1.788
279765002	ENSG00000223529	0	EEF1A1P8	eukaryotic translation elongation factor 1 alpha 1 pseudogene 8	0	3	n/a	n/a	n/a	1.788
1092596	ENSG00000125686	5437	MED1	mediator complex subunit 1	5469	17	n/a	n/a	n/a	1.788
1097312	ENSG00000159579	59829	RSPRY1	ring finger and SPRY domain containing 1	89970	16	n/a	n/a	n/a	1.787
1090704	ENSG00000110768	2948	GTF2H1	general transcription factor IIH, polypeptide 1, 62kDa	2965	11	n/a	n/a	n/a	1.786
279887175	ENSG00000234268	0	AP000936.1	AP000936.1	0	11	n/a	n/a	n/a	1.786
279727399	ENSG00000214047	0	RPS11P7	ribosomal protein S11 pseudogene 7	0	X	n/a	n/a	n/a	1.785
279873462	ENSG00000233040	0	FAM204BP	family with sequence similarity 204, member B, pseudogene	0	1	n/a	n/a	n/a	1.785
280041108	ENSG00000251603	0	RP11-164P12.4	RP11-164P12.4	0	4	n/a	n/a	n/a	1.785
1094878	ENSG00000140382	10216	HMG20A	high mobility group 20A	10363	15	n/a	n/a	n/a	1.785
1092092	ENSG00000121741	7706	ZMYM2	zinc finger, MYM-type 2	7750	13	n/a	n/a	n/a	1.785
1094113	ENSG00000136021	34970	SCYL2	SCY1-like 2 (S. cerevisiae)	55681	12	n/a	n/a	n/a	1.785
1100212	ENSG00000172209	2828	GPR22	G protein-coupled receptor 22	2845	7	n/a	n/a	n/a	1.784
1091492	ENSG00000116675	9685	DNAJC6	DnaJ (Hsp40) homolog, subfamily C, member 6	9829	1	n/a	n/a	n/a	1.784
279916891	ENSG00000236982	0	RP13-100A9.2	RP13-100A9.2	0	X	n/a	n/a	n/a	1.784
1096360	ENSG00000151632	1634	AKR1C2	aldo-keto reductase family 1, member C2 (dihydrodiol dehydrogenase 2; bile acid binding protein; 3-alpha hydroxysteroid dehydrogenase, type III)	1646	10	n/a	n/a	n/a	1.784
279802791	ENSG00000226752	90086	RP11-27I1.2	RP11-27I1.2	253039	9	n/a	n/a	n/a	1.784
1090377	ENSG00000108061	7987	SHOC2	soc-2 suppressor of clear homolog (C. elegans)	8036	10	n/a	n/a	n/a	1.784
1104521	ENSG00000198142	41642	ANKRD57	ankyrin repeat domain 57	65124	2	n/a	n/a	n/a	1.784
279925944	ENSG00000237758	0	AC084031.1	AC084031.1	0	2	n/a	n/a	n/a	1.784
1089731	ENSG00000103671	9191	TRIP4	thyroid hormone receptor interactor 4	9325	15	n/a	n/a	n/a	1.784
280100574	ENSG00000257000	0	RP13-820C6.2	RP13-820C6.2	0	12	n/a	n/a	n/a	1.783
1087813	ENSG00000065615	30649	CYB5R4	cytochrome b5 reductase 4	51167	6	n/a	n/a	n/a	1.783
279747497	ENSG00000218283	0	MORF4L1P1	mortality factor 4 like 1 pseudogene 1	0	1	n/a	n/a	n/a	1.783
1102158	ENSG00000182670	7224	TTC3	tetratricopeptide repeat domain 3	7267	21	n/a	n/a	n/a	1.783
1099738	ENSG00000170264	58351	FAM161A	family with sequence similarity 161, member A	84140	2	n/a	n/a	n/a	1.783
1091562	ENSG00000117069	57529	ST6GALNAC5	ST6 (alpha-N-acetyl-neuraminyl-2,3-beta-galactosyl-1,3)-N-acetylgalactosaminide alpha-2,6-sialyltransferase 5	81849	1	n/a	n/a	n/a	1.782
1089557	ENSG00000102409	35551	BEX4	brain expressed, X-linked 4	56271	X	n/a	n/a	n/a	1.782
1100660	ENSG00000174442	34344	ZWILCH	Zwilch, kinetochore associated, homolog (Drosophila)	55055	15	n/a	n/a	n/a	1.782
1088279	ENSG00000078018	4108	MAP2	microtubule-associated protein 2	4133	2	n/a	n/a	n/a	1.782
1086890	ENSG00000002746	22827	HECW1	HECT, C2 and WW domain containing E3 ubiquitin protein ligase 1	23072	7	n/a	n/a	n/a	1.782
1101573	ENSG00000179387	90286	ELMOD2	ELMO/CED-12 domain containing 2	255520	4	n/a	n/a	n/a	1.782
1091395	ENSG00000115896	5302	PLCL1	phospholipase C-like 1	5334	2	n/a	n/a	n/a	1.782
1090856	ENSG00000111802	31047	TDP2	tyrosyl-DNA phosphodiesterase 2	51567	6	n/a	n/a	n/a	1.781
1090912	ENSG00000112183	85782	RBM24	RNA binding motif protein 24	221662	6	n/a	n/a	n/a	1.781
1091693	ENSG00000118260	1376	CREB1	cAMP responsive element binding protein 1	1385	2	n/a	n/a	n/a	1.781
1101070	ENSG00000176624	30801	MEX3C	mex-3 homolog C (C. elegans)	51320	18	n/a	n/a	n/a	1.781
279763843	ENSG00000223429	0	RP4-800M22.2	RP4-800M22.2	0	1	n/a	n/a	n/a	1.781
280085671	ENSG00000255389	0	C6orf3	C6orf3	0	6	n/a	n/a	n/a	1.780
1109003	ENSG00000241697	8511	TMEFF1	transmembrane protein with EGF-like and two follistatin-like domains 1	8577	9	n/a	n/a	n/a	1.780
279792668	ENSG00000225855	0	RUSC1-AS1	RUSC1 antisense RNA 1 (non-protein coding)	0	1	n/a	n/a	n/a	1.780
1091107	ENSG00000113638	23302	TTC33	tetratricopeptide repeat domain 33	23548	5	n/a	n/a	n/a	1.780
1091114	ENSG00000113712	1441	CSNK1A1	casein kinase 1, alpha 1	1452	5	n/a	n/a	n/a	1.780
279810851	ENSG00000227437	0	RP11-179H18.5	RP11-179H18.5	0	10	n/a	n/a	n/a	1.779
1098940	ENSG00000166938	77702	DIS3L	DIS3 mitotic control homolog (S. cerevisiae)-like	115752	15	n/a	n/a	n/a	1.779
1103024	ENSG00000186187	59127	ZNRF1	zinc and ring finger 1	84937	16	n/a	n/a	n/a	1.778
1101426	ENSG00000178567	9708	EPM2AIP1	EPM2A (laforin) interacting protein 1	9852	3	n/a	n/a	n/a	1.778
1094117	ENSG00000136045	10978	PWP1	PWP1 homolog (S. cerevisiae)	11137	12	n/a	n/a	n/a	1.778
1087258	ENSG00000019505	36859	SYT13	synaptotagmin XIII	57586	11	n/a	n/a	n/a	1.778
279729788	ENSG00000214322	0	CBX1P2	chromobox homolog 1 pseudogene 2	0	X	n/a	n/a	n/a	1.777
1093357	ENSG00000131437	10968	KIF3A	kinesin family member 3A	11127	5	n/a	n/a	n/a	1.777
1099372	ENSG00000168646	8255	AXIN2	axin 2	8313	17	n/a	n/a	n/a	1.777
280020517	ENSG00000249987	0	CTD-2632B17.2	CTD-2632B17.2	0	19	n/a	n/a	n/a	1.777
279728670	ENSG00000214192	0	UBE2V1P2	ubiquitin-conjugating enzyme E2 variant 1 pseudogene 2	0	3	n/a	n/a	n/a	1.776
1088884	ENSG00000094796	3856	KRT31	keratin 31	3881	17	n/a	n/a	n/a	1.775
280072356	ENSG00000254553	0	RP1-27O5.3	RP1-27O5.3	0	1	n/a	n/a	n/a	1.775
279834209	ENSG00000229562	0	ZFYVE9P1	zinc finger, FYVE domain containing 9 pseudogene 1	0	X	n/a	n/a	n/a	1.775
279484224	ENSG00000177820	0	AC004917.1	AC004917.1	0	7	n/a	n/a	n/a	1.775
279841225	ENSG00000230207	0	RP11-87M1.1	RP11-87M1.1	0	9	n/a	n/a	n/a	1.774
279819830	ENSG00000228283	0	RP11-497D6.2	RP11-497D6.2	0	6	n/a	n/a	n/a	1.774
1101971	ENSG00000181827	41427	RFX7	regulatory factor X, 7	64864	15	n/a	n/a	n/a	1.774
1091336	ENSG00000115504	23056	EHBP1	EH domain binding protein 1	23301	2	n/a	n/a	n/a	1.774
1104135	ENSG00000197006	30590	METTL9	methyltransferase like 9	51108	16	n/a	n/a	n/a	1.773
279810237	ENSG00000227368	0	AC079753.5	AC079753.5	0	2	n/a	n/a	n/a	1.773
279842939	ENSG00000230364	0	RP4-560B9.1	RP4-560B9.1	0	1	n/a	n/a	n/a	1.773
1091787	ENSG00000119318	5855	RAD23B	RAD23 homolog B (S. cerevisiae)	5887	9	n/a	n/a	n/a	1.773
279799944	ENSG00000226478	0	UPF3AP1	UPF3 regulator of nonsense transcripts homolog A (yeast) pseudogene 1	0	17	n/a	n/a	n/a	1.773
1102822	ENSG00000185352	92356	HS6ST3	heparan sulfate 6-O-sulfotransferase 3	266722	13	n/a	n/a	n/a	1.773
280035061	ENSG00000251161	0	RP11-540O11.1	RP11-540O11.1	0	15	n/a	n/a	n/a	1.773
1098240	ENSG00000164197	94640	RNF180	ring finger protein 180	285671	5	n/a	n/a	n/a	1.773
1094965	ENSG00000140948	22929	ZCCHC14	zinc finger, CCHC domain containing 14	23174	16	n/a	n/a	n/a	1.773
280104463	ENSG00000257350	0	RP11-616L12.4	RP11-616L12.4	0	12	n/a	n/a	n/a	1.773
1087154	ENSG00000011260	30578	UTP18	UTP18, small subunit (SSU) processome component, homolog (yeast)	51096	17	n/a	n/a	n/a	1.772
1086866	ENSG00000000419	8736	DPM1	dolichyl-phosphate mannosyltransferase polypeptide 1, catalytic subunit	8813	20	n/a	n/a	n/a	1.772
1090979	ENSG00000112592	6868	TBP	TATA box binding protein	6908	6	n/a	n/a	n/a	1.772
1097999	ENSG00000163539	22877	CLASP2	cytoplasmic linker associated protein 2	23122	3	n/a	n/a	n/a	1.771
1099693	ENSG00000170027	7489	YWHAG	tyrosine 3-monooxygenase/tryptophan 5-monooxygenase activation protein, gamma polypeptide	7532	7	n/a	n/a	n/a	1.771
279658498	ENSG00000199709	0	U4	U4 spliceosomal RNA	0	11	n/a	n/a	n/a	1.771
280127694	ENSG00000259137	0	RP11-305B6.1	RP11-305B6.1	0	14	n/a	n/a	n/a	1.771
1103601	ENSG00000188636	58457	LDOC1L	leucine zipper, down-regulated in cancer 1-like	84247	22	n/a	n/a	n/a	1.770
279745565	ENSG00000216938	0	GS1-541M1.1	GS1-541M1.1	0	X	n/a	n/a	n/a	1.770
279778249	ENSG00000224592	0	RP5-884C9.2	RP5-884C9.2	0	1	n/a	n/a	n/a	1.770
1089529	ENSG00000102221	9623	PHF16	PHD finger protein 16	9767	X	n/a	n/a	n/a	1.770
1105308	ENSG00000204899	133361	MZT1	mitotic spindle organizing protein 1	440145	13	n/a	n/a	n/a	1.770
280004816	ENSG00000248692	0	RP11-84A1.3	RP11-84A1.3	0	4	n/a	n/a	n/a	1.770
1093567	ENSG00000132780	4652	NASP	nuclear autoantigenic sperm protein (histone-binding)	4678	1	n/a	n/a	n/a	1.770
1096889	ENSG00000156136	1621	DCK	deoxycytidine kinase	1633	4	n/a	n/a	n/a	1.768
1096545	ENSG00000153044	41470	CENPH	centromere protein H	64946	5	n/a	n/a	n/a	1.768
279725290	ENSG00000213885	0	RPL13AP7	ribosomal protein L13a pseudogene 7	0	21	n/a	n/a	n/a	1.768
1094687	ENSG00000139116	34894	KIF21A	kinesin family member 21A	55605	12	n/a	n/a	n/a	1.767
1099338	ENSG00000168495	657	POLR3D	polymerase (RNA) III (DNA directed) polypeptide D, 44kDa	661	8	n/a	n/a	n/a	1.767
1105732	ENSG00000212719	109648	C17orf51	chromosome 17 open reading frame 51	339263	17	n/a	n/a	n/a	1.767
1095603	ENSG00000145247	79512	OCIAD2	OCIA domain containing 2	132299	4	n/a	n/a	n/a	1.767
1087859	ENSG00000066777	10418	ARFGEF1	ADP-ribosylation factor guanine nucleotide-exchange factor 1 (brefeldin A-inhibited)	10565	8	n/a	n/a	n/a	1.767
279770492	ENSG00000223984	0	RP11-177H22.2	RP11-177H22.2	0	10	n/a	n/a	n/a	1.767
1087845	ENSG00000066382	740	MPPED2	metallophosphoesterase domain containing 2	744	11	n/a	n/a	n/a	1.767
279721201	ENSG00000213365	0	AP000593.6	AP000593.6	0	11	n/a	n/a	n/a	1.766
1108426	ENSG00000235183	0	RP11-613C6.4	RP11-613C6.4	0	17	n/a	n/a	n/a	1.766
1089235	ENSG00000100603	22693	SNW1	SNW domain containing 1	22938	14	n/a	n/a	n/a	1.765
1087519	ENSG00000048740	10512	CELF2	CUGBP, Elav-like family member 2	10659	10	n/a	n/a	n/a	1.765
1102685	ENSG00000184886	94175	PIGW	phosphatidylinositol glycan anchor biosynthesis, class W	284098	17	n/a	n/a	n/a	1.764
279801602	ENSG00000226645	0	AP006216.10	AP006216.10	0	11	n/a	n/a	n/a	1.764
279801420	ENSG00000226624	0	CTA-351J1.1	CTA-351J1.1	0	7	n/a	n/a	n/a	1.764
1099249	ENSG00000168116	36964	KIAA1586	KIAA1586	57691	6	n/a	n/a	n/a	1.764
1102642	ENSG00000184675	79798	FAM123B	family with sequence similarity 123B	139285	X	n/a	n/a	n/a	1.764
279963155	ENSG00000242128	0	AC079767.2	AC079767.2	0	2	n/a	n/a	n/a	1.764
279800478	ENSG00000226526	0	RP1-37C10.3	RP1-37C10.3	0	1	n/a	n/a	n/a	1.764
1089547	ENSG00000102349	11118	KLF8	Kruppel-like factor 8	11279	X	n/a	n/a	n/a	1.764
1100938	ENSG00000175906	376	ARL4D	ADP-ribosylation factor-like 4D	379	17	n/a	n/a	n/a	1.764
279773016	ENSG00000224155	0	RP11-700P18.2	RP11-700P18.2	0	7	n/a	n/a	n/a	1.763
280057319	ENSG00000253480	0	RP11-39H3.1	RP11-39H3.1	0	5	n/a	n/a	n/a	1.763
1097939	ENSG00000163376	58742	KBTBD8	kelch repeat and BTB (POZ) domain containing 8	84541	3	n/a	n/a	n/a	1.763
1103546	ENSG00000188394	2827	GPR21	G protein-coupled receptor 21	2844	9	n/a	n/a	n/a	1.762
279846040	ENSG00000230614	0	AC073958.2	AC073958.2	0	7	n/a	n/a	n/a	1.762
1087724	ENSG00000063046	1960	EIF4B	eukaryotic translation initiation factor 4B	1975	12	n/a	n/a	n/a	1.762
1096577	ENSG00000153253	6293	SCN3A	sodium channel, voltage-gated, type III, alpha subunit	6328	2	n/a	n/a	n/a	1.762
1089763	ENSG00000104140	82368	RHOV	ras homolog gene family, member V	171177	15	n/a	n/a	n/a	1.762
279780341	ENSG00000224773	0	RP1-170D19.3	RP1-170D19.3	0	X	n/a	n/a	n/a	1.761
279738006	ENSG00000215199	0	YWHAZP6	tyrosine 3-monooxygenase/tryptophan 5-monooxygenase activation protein, zeta pseudogene 6	0	9	n/a	n/a	n/a	1.761
279621256	ENSG00000197334	0	AC032027.1	AC032027.1	0	8	n/a	n/a	n/a	1.761
1094318	ENSG00000137075	81029	RNF38	ring finger protein 38	152006	9	n/a	n/a	n/a	1.761
1088416	ENSG00000081721	11105	DUSP12	dual specificity phosphatase 12	11266	1	n/a	n/a	n/a	1.761
1102634	ENSG00000184635	57603	ZNF93	zinc finger protein 93	81931	19	n/a	n/a	n/a	1.761
1095031	ENSG00000141425	34486	RPRD1A	regulation of nuclear pre-mRNA domain containing 1A	55197	18	n/a	n/a	n/a	1.761
279746340	ENSG00000217416	0	ISCA1P1	iron-sulfur cluster assembly 1 homolog (S. cerevisiae) pseudogene 1	0	5	n/a	n/a	n/a	1.760
1089534	ENSG00000102241	27081	HTATSF1	HIV-1 Tat specific factor 1	27336	X	n/a	n/a	n/a	1.760
1089444	ENSG00000101654	8660	RNMT	RNA (guanine-7-) methyltransferase	8731	18	n/a	n/a	n/a	1.760
1091620	ENSG00000117505	1798	DR1	down-regulator of transcription 1, TBP-binding (negative cofactor 2)	1810	1	n/a	n/a	n/a	1.760
1103291	ENSG00000187323	1618	DCC	deleted in colorectal carcinoma	1630	18	n/a	n/a	n/a	1.759
1106051	ENSG00000214314	0	AC073063.1	AC073063.1	0	7	n/a	n/a	n/a	1.759
1098754	ENSG00000166226	10429	CCT2	chaperonin containing TCP1, subunit 2 (beta)	10576	12	n/a	n/a	n/a	1.759
1102005	ENSG00000182022	30844	CHST15	carbohydrate (N-acetylgalactosamine 4-sulfate 6-O) sulfotransferase 15	51363	10	n/a	n/a	n/a	1.759
1091079	ENSG00000113407	6857	TARS	threonyl-tRNA synthetase	6897	5	n/a	n/a	n/a	1.759
1089187	ENSG00000100425	23527	BRD1	bromodomain containing 1	23774	22	n/a	n/a	n/a	1.759
280037494	ENSG00000251349	0	C9orf30-TMEFF1	C9orf30-TMEFF1 readthrough	0	9	n/a	n/a	n/a	1.758
1103886	ENSG00000196305	3356	IARS	isoleucyl-tRNA synthetase	3376	9	n/a	n/a	n/a	1.758
1088241	ENSG00000077080	30893	ACTL6B	actin-like 6B	51412	7	n/a	n/a	n/a	1.758
1097020	ENSG00000157216	23401	SSBP3	single stranded DNA binding protein 3	23648	1	n/a	n/a	n/a	1.758
279875491	ENSG00000233230	0	AC079807.2	AC079807.2	0	2	n/a	n/a	n/a	1.758
279874916	ENSG00000233177	0	RP11-179H18.2	RP11-179H18.2	0	10	n/a	n/a	n/a	1.757
279160133	ENSG00000145835	0	CDKN2AIPNLP2	CDKN2A interacting protein N-terminal like pseudogene 2	0	2	n/a	n/a	n/a	1.757
279940278	ENSG00000239470	0	RP11-16F15.2	RP11-16F15.2	0	11	n/a	n/a	n/a	1.757
1087989	ENSG00000070495	22965	JMJD6	jumonji domain containing 6	23210	17	n/a	n/a	n/a	1.757
1098106	ENSG00000163848	7663	ZNF148	zinc finger protein 148	7707	3	n/a	n/a	n/a	1.756
1094871	ENSG00000140332	7047	TLE3	transducin-like enhancer of split 3 (E(sp1) homolog, Drosophila)	7090	15	n/a	n/a	n/a	1.756
1098393	ENSG00000164794	26757	KCNV1	potassium channel, subfamily V, member 1	27012	8	n/a	n/a	n/a	1.756
1098370	ENSG00000164694	58823	FNDC1	fibronectin type III domain containing 1	84624	6	n/a	n/a	n/a	1.755
1106218	ENSG00000214941	79058	ZSWIM7	zinc finger, SWIM-type containing 7	125150	17	n/a	n/a	n/a	1.754
1107046	ENSG00000226137	133634	AC127496.3	HCG1992346Uncharacterized proteincDNA FLJ90757 fis, clone SKNMC1000014	440465	17	n/a	n/a	n/a	1.754
1099763	ENSG00000170364	6383	SETMAR	SET domain and mariner transposase fusion gene	6419	3	n/a	n/a	n/a	1.754
1095663	ENSG00000145725	23017	PPIP5K2	diphosphoinositol pentakisphosphate kinase 2	23262	5	n/a	n/a	n/a	1.753
279891163	ENSG00000234629	0	WDR82P1	WD repeat domain 82 pseudogene 1	0	3	n/a	n/a	n/a	1.753
1099394	ENSG00000168758	34199	SEMA4C	sema domain, immunoglobulin domain (Ig), transmembrane domain (TM) and short cytoplasmic domain, (semaphorin) 4C	54910	2	n/a	n/a	n/a	1.753
280069994	ENSG00000254377	1015124	RP11-32K4.2	Uncharacterized protein	100130155	8	n/a	n/a	n/a	1.753
1102711	ENSG00000184983	4674	NDUFA6	NADH dehydrogenase (ubiquinone) 1 alpha subcomplex, 6, 14kDa	4700	22	n/a	n/a	n/a	1.753
279720301	ENSG00000213235	0	EEF1A1P33	eukaryotic translation elongation factor 1 alpha 1 pseudogene 33	0	12	n/a	n/a	n/a	1.753
279914856	ENSG00000236813	0	BTF3P8	basic transcription factor 3 pseudogene 8	0	X	n/a	n/a	n/a	1.752
1090726	ENSG00000110925	57268	CSRNP2	cysteine-serine-rich nuclear protein 2	81566	12	n/a	n/a	n/a	1.752
279928280	ENSG00000237951	0	PPIL1P1	peptidylprolyl isomerase (cyclophilin)-like 1 pseudogene 1	0	2	n/a	n/a	n/a	1.752
1105773	ENSG00000212928	0	AL391152.1	AL391152.1	0	14	n/a	n/a	n/a	1.751
1096671	ENSG00000154162	1005	CDH12	cadherin 12, type 2 (N-cadherin 2)	1010	5	n/a	n/a	n/a	1.751
279957554	ENSG00000241506	0	PSMC1P1	proteasome (prosome, macropain) 26S subunit, ATPase, 1 pseudogene 1	0	3	n/a	n/a	n/a	1.751
1099482	ENSG00000169118	33239	CSNK1G1	casein kinase 1, gamma 1	53944	15	n/a	n/a	n/a	1.751
1092496	ENSG00000124787	10641	RPP40	ribonuclease P/MRP 40kDa subunit	10799	6	n/a	n/a	n/a	1.751
279783231	ENSG00000225026	0	AC091492.2	AC091492.2	0	3	n/a	n/a	n/a	1.751
279846111	ENSG00000230620	0	RP11-367H5.7	RP11-367H5.7	0	10	n/a	n/a	n/a	1.750
1097677	ENSG00000162402	23113	USP24	ubiquitin specific peptidase 24	23358	1	n/a	n/a	n/a	1.750
279910481	ENSG00000236404	125652	RP11-125B21.2	RP11-125B21.2	401491	9	n/a	n/a	n/a	1.750
1098871	ENSG00000166704	55897	ZNF606	zinc finger protein 606	80095	19	n/a	n/a	n/a	1.749
1090317	ENSG00000107581	8592	EIF3A	eukaryotic translation initiation factor 3, subunit A	8661	10	n/a	n/a	n/a	1.749
1104069	ENSG00000196792	29699	STRN3	striatin, calmodulin binding protein 3	29966	14	n/a	n/a	n/a	1.749
1090580	ENSG00000109654	23076	TRIM2	tripartite motif containing 2	23321	4	n/a	n/a	n/a	1.749
279799506	ENSG00000226436	0	RP1-22N22.1	RP1-22N22.1	0	X	n/a	n/a	n/a	1.748
1101317	ENSG00000177932	29823	ZNF354C	zinc finger protein 354C	30832	5	n/a	n/a	n/a	1.748
1098546	ENSG00000165434	93883	PGM2L1	phosphoglucomutase 2-like 1	283209	11	n/a	n/a	n/a	1.748
1088494	ENSG00000084073	10123	ZMPSTE24	zinc metallopeptidase (STE24 homolog, S. cerevisiae)	10269	1	n/a	n/a	n/a	1.748
1093063	ENSG00000129515	37347	SNX6	sorting nexin 6	58533	14	n/a	n/a	n/a	1.748
279785214	ENSG00000225215	0	SMARCE1P1	SWI/SNF related, matrix associated, actin dependent regulator of chromatin, subfamily e, member 1 pseudogene 1	0	11	n/a	n/a	n/a	1.747
279787685	ENSG00000225439	157123153	BOLA3-AS1	BOLA3 antisense RNA 1 (non-protein coding)	100507171	2	n/a	n/a	n/a	1.747
1088351	ENSG00000079785	1641	DDX1	DEAD (Asp-Glu-Ala-Asp) box polypeptide 1	1653	2	n/a	n/a	n/a	1.747
1094341	ENSG00000137185	7702	ZNF193	zinc finger protein 193	7746	6	n/a	n/a	n/a	1.747
1101499	ENSG00000178988	77635	MRFAP1L1	Morf4 family associated protein 1-like 1	114932	4	n/a	n/a	n/a	1.747
1107703	ENSG00000230551	0	CTB-89H12.4	CTB-89H12.4	0	5	n/a	n/a	n/a	1.747
279703583	ENSG00000206737	26609	RNU1-5	RNA, U1 small nuclear 5	26863	1	n/a	n/a	n/a	1.746
279809295	ENSG00000227278	0	RP11-656D10.5	RP11-656D10.5	0	1	n/a	n/a	n/a	1.746
1096691	ENSG00000154305	119544	MIA3	melanoma inhibitory activity family, member 3	375056	1	n/a	n/a	n/a	1.746
1097737	ENSG00000162630	8637	B3GALT2	UDP-Gal:betaGlcNAc beta 1,3-galactosyltransferase, polypeptide 2	8707	1	n/a	n/a	n/a	1.746
1101068	ENSG00000176619	59014	LMNB2	lamin B2	84823	19	n/a	n/a	n/a	1.745
1097721	ENSG00000162595	8954	DIRAS3	DIRAS family, GTP-binding RAS-like 3	9077	1	n/a	n/a	n/a	1.745
1096951	ENSG00000156603	85538	MED19	mediator complex subunit 19	219541	11	n/a	n/a	n/a	1.745
279720456	ENSG00000213261	0	AC093106.7	AC093106.7	0	7	n/a	n/a	n/a	1.744
1094356	ENSG00000137261	9712	KIAA0319	KIAA0319	9856	6	n/a	n/a	n/a	1.744
280094124	ENSG00000256238	0	RP11-473N11.2	RP11-473N11.2	0	12	n/a	n/a	n/a	1.744
279782899	ENSG00000224986	0	PPP1R8P1	protein phosphatase 1, regulatory subunit 8 pseudogene 1	0	1	n/a	n/a	n/a	1.744
1088177	ENSG00000075340	116	ADD2	adducin 2 (beta)	119	2	n/a	n/a	n/a	1.744
1096947	ENSG00000156574	4807	NODAL	nodal homolog (mouse)	4838	10	n/a	n/a	n/a	1.744
1093375	ENSG00000131508	7279	UBE2D2	ubiquitin-conjugating enzyme E2D 2	7322	5	n/a	n/a	n/a	1.744
1088068	ENSG00000072501	8191	SMC1A	structural maintenance of chromosomes 1A	8243	X	n/a	n/a	n/a	1.744
280015187	ENSG00000249602	0	RP11-98D18.3	RP11-98D18.3	0	1	n/a	n/a	n/a	1.743
1091644	ENSG00000117632	3900	STMN1	stathmin 1	3925	1	n/a	n/a	n/a	1.743
279983814	ENSG00000244279	0	AC006027.2	AC006027.2	0	7	n/a	n/a	n/a	1.742
1096811	ENSG00000155393	34316	HEATR3	HEAT repeat containing 3	55027	16	n/a	n/a	n/a	1.742
280035763	ENSG00000251204	0	CTC-278L1.1	CTC-278L1.1	0	5	n/a	n/a	n/a	1.741
1088915	ENSG00000095596	1580	CYP26A1	cytochrome P450, family 26, subfamily A, polypeptide 1	1592	10	n/a	n/a	n/a	1.741
1098019	ENSG00000163605	81027	PPP4R2	protein phosphatase 4, regulatory subunit 2	151987	3	n/a	n/a	n/a	1.741
1090744	ENSG00000111142	10830	METAP2	methionyl aminopeptidase 2	10988	12	n/a	n/a	n/a	1.740
1094743	ENSG00000139372	6954	TDG	thymine-DNA glycosylase	6996	12	n/a	n/a	n/a	1.740
1094312	ENSG00000137040	26698	RANBP6	RAN binding protein 6	26953	9	n/a	n/a	n/a	1.739
1091021	ENSG00000112941	10886	PAPD7	PAP associated domain containing 7	11044	5	n/a	n/a	n/a	1.739
1096334	ENSG00000151465	8793	CDC123	cell division cycle 123 homolog (S. cerevisiae)	8872	10	n/a	n/a	n/a	1.739
1099070	ENSG00000167528	78830	ZNF641	zinc finger protein 641	121274	12	n/a	n/a	n/a	1.739
1099133	ENSG00000167720	40469	SRR	serine racemase	63826	17	n/a	n/a	n/a	1.738
1103725	ENSG00000189079	83430	ARID2	AT rich interactive domain 2 (ARID, RFX-like)	196528	12	n/a	n/a	n/a	1.737
1089767	ENSG00000104164	26006	PLDN	pallidin homolog (mouse)	26258	15	n/a	n/a	n/a	1.737
1107168	ENSG00000227057	9146	WDR46	WD repeat domain 46	9277	6	n/a	n/a	n/a	1.736
279880637	ENSG00000233674	0	RP11-184I16.3	RP11-184I16.3	0	1	n/a	n/a	n/a	1.736
1091758	ENSG00000118946	26998	PCDH17	protocadherin 17	27253	13	n/a	n/a	n/a	1.736
1105011	ENSG00000204104	25895	TRAF3IP1	TNF receptor-associated factor 3 interacting protein 1	26146	2	n/a	n/a	n/a	1.736
280073242	ENSG00000254614	0	AP003068.23	Uncharacterized protein	0	11	n/a	n/a	n/a	1.735
279882781	ENSG00000233868	0	AC009302.2	AC009302.2	0	2	n/a	n/a	n/a	1.735
1094802	ENSG00000139767	58731	SRRM4	serine/arginine repetitive matrix 4	84530	12	n/a	n/a	n/a	1.735
1109124	ENSG00000244045	80573	TMEM199	transmembrane protein 199	147007	17	n/a	n/a	n/a	1.735
1090576	ENSG00000109606	1653	DHX15	DEAH (Asp-Glu-Ala-His) box polypeptide 15	1665	4	n/a	n/a	n/a	1.735
1094476	ENSG00000137871	34105	ZNF280D	zinc finger protein 280D	54816	15	n/a	n/a	n/a	1.735
279997128	ENSG00000248044	0	CTD-2653M23.2	CTD-2653M23.2	0	5	n/a	n/a	n/a	1.735
1097979	ENSG00000163507	36923	KIAA1524	KIAA1524	57650	3	n/a	n/a	n/a	1.735
1088513	ENSG00000084731	3772	KIF3C	kinesin family member 3C	3797	2	n/a	n/a	n/a	1.734
280121103	ENSG00000258759	0	RP11-1012A1.7	RP11-1012A1.7	0	14	n/a	n/a	n/a	1.734
279724684	ENSG00000213772	0	RP11-385J23.1	RP11-385J23.1	0	2	n/a	n/a	n/a	1.734
279730192	ENSG00000214362	0	RP11-7D5.2	RP11-7D5.2	0	10	n/a	n/a	n/a	1.734
279968829	ENSG00000242735	0	AC018462.3	AC018462.3	0	2	n/a	n/a	n/a	1.733
279835471	ENSG00000229692	0	SOS1-IT1	SOS1 intronic transcript 1 (non-protein coding)	0	2	n/a	n/a	n/a	1.733
1099000	ENSG00000167193	1389	CRK	v-crk sarcoma virus CT10 oncogene homolog (avian)	1398	17	n/a	n/a	n/a	1.733
279806882	ENSG00000227067	0	DPPA3P1	developmental pluripotency associated 3 pseudogene 1	0	X	n/a	n/a	n/a	1.733
1101063	ENSG00000176593	1002112	CTD-2368P22.1	Uncharacterized proteincDNA FLJ37429 fis, clone BRAWH2001666	100128398	19	n/a	n/a	n/a	1.733
1099251	ENSG00000168124	4960	OR1F1	olfactory receptor, family 1, subfamily F, member 1	4992	16	n/a	n/a	n/a	1.733
1087769	ENSG00000064692	9483	SNCAIP	synuclein, alpha interacting protein	9627	5	n/a	n/a	n/a	1.732
1098014	ENSG00000163596	79401	ICA1L	islet cell autoantigen 1,69kDa-like	130026	2	n/a	n/a	n/a	1.732
1098904	ENSG00000166833	59736	NAV2	neuron navigator 2	89797	11	n/a	n/a	n/a	1.732
1089580	ENSG00000102753	3814	KPNA3	karyopherin alpha 3 (importin alpha 4)	3839	13	n/a	n/a	n/a	1.731
1087513	ENSG00000048471	60130	SNX29	sorting nexin 29	92017	16	n/a	n/a	n/a	1.731
279706642	ENSG00000207263	1013506	SNORD116-16	small nucleolar RNA, C/D box 116-16	100033428	15	n/a	n/a	n/a	1.731
1094788	ENSG00000139675	80411	HNRNPA1L2	heterogeneous nuclear ribonucleoprotein A1-like 2	144983	13	n/a	n/a	n/a	1.730
279978712	ENSG00000243746	0	EEF1A1P10	eukaryotic translation elongation factor 1 alpha 1 pseudogene 10	0	7	n/a	n/a	n/a	1.730
279961040	ENSG00000241923	0	RP11-425I13.1	RP11-425I13.1	0	4	n/a	n/a	n/a	1.729
1089121	ENSG00000100271	25558	TTLL1	tubulin tyrosine ligase-like family, member 1	25809	22	n/a	n/a	n/a	1.729
1091479	ENSG00000116574	37294	RHOU	ras homolog gene family, member U	58480	1	n/a	n/a	n/a	1.729
1104252	ENSG00000197372	82555	ZNF675	zinc finger protein 675	171392	19	n/a	n/a	n/a	1.729
1102398	ENSG00000183665	34328	TRMT12	tRNA methyltransferase 12 homolog (S. cerevisiae)	55039	8	n/a	n/a	n/a	1.728
1099173	ENSG00000167842	54843	MIS12	MIS12, MIND kinetochore complex component, homolog (S. pombe)	79003	17	n/a	n/a	n/a	1.728
279813114	ENSG00000227671	0	RP11-488L18.4	RP11-488L18.4	0	1	n/a	n/a	n/a	1.728
1096786	ENSG00000155115	76595	GTF3C6	general transcription factor IIIC, polypeptide 6, alpha 35kDa	112495	6	n/a	n/a	n/a	1.728
1094651	ENSG00000138764	896	CCNG2	cyclin G2	901	4	n/a	n/a	n/a	1.727
280047898	ENSG00000252503	0	U6	U6 spliceosomal RNA	0	4	n/a	n/a	n/a	1.727
1103960	ENSG00000196476	80033	C20orf96	chromosome 20 open reading frame 96	140680	20	n/a	n/a	n/a	1.727
1099556	ENSG00000169427	30786	KCNK9	potassium channel, subfamily K, member 9	51305	8	n/a	n/a	n/a	1.727
279941176	ENSG00000239577	0	AL135749.1	AL135749.1	0	X	n/a	n/a	n/a	1.727
1088868	ENSG00000092964	1796	DPYSL2	dihydropyrimidinase-like 2	1808	8	n/a	n/a	n/a	1.727
1089499	ENSG00000102038	6555	SMARCA1	SWI/SNF related, matrix associated, actin dependent regulator of chromatin, subfamily a, member 1	6594	X	n/a	n/a	n/a	1.727
1089697	ENSG00000103404	36751	USP31	ubiquitin specific peptidase 31	57478	16	n/a	n/a	n/a	1.726
1099289	ENSG00000168288	26994	MMADHC	methylmalonic aciduria (cobalamin deficiency) cblD type, with homocystinuria	27249	2	n/a	n/a	n/a	1.726
1087885	ENSG00000067533	30501	RRP15	ribosomal RNA processing 15 homolog (S. cerevisiae)	51018	1	n/a	n/a	n/a	1.726
1096634	ENSG00000153922	1097	CHD1	chromodomain helicase DNA binding protein 1	1105	5	n/a	n/a	n/a	1.725
1099271	ENSG00000168243	2769	GNG4	guanine nucleotide binding protein (G protein), gamma 4	2786	1	n/a	n/a	n/a	1.725
1093531	ENSG00000132604	6972	TERF2	telomeric repeat binding factor 2	7014	16	n/a	n/a	n/a	1.725
1095967	ENSG00000148019	58342	CEP78	centrosomal protein 78kDa	84131	9	n/a	n/a	n/a	1.724
279875484	ENSG00000233229	0	RP11-237F13__B.2	RP11-237F13__B.2	0	X	n/a	n/a	n/a	1.724
280021880	ENSG00000250091	0	DNAH10OS	dynein, axonemal, heavy chain 10 opposite strand	0	12	n/a	n/a	n/a	1.724
1095146	ENSG00000142230	9910	SAE1	SUMO1 activating enzyme subunit 1	10055	19	n/a	n/a	n/a	1.723
1087967	ENSG00000070018	4015	LRP6	low density lipoprotein receptor-related protein 6	4040	12	n/a	n/a	n/a	1.723
1089787	ENSG00000104331	34217	IMPAD1	inositol monophosphatase domain containing 1	54928	8	n/a	n/a	n/a	1.723
1099807	ENSG00000170515	5004	PA2G4	proliferation-associated 2G4, 38kDa	5036	12	n/a	n/a	n/a	1.723
1096885	ENSG00000156103	4299	MMP16	matrix metallopeptidase 16 (membrane-inserted)	4325	8	n/a	n/a	n/a	1.723
1095483	ENSG00000144362	149620	PHOSPHO2	phosphatase, orphan 2	493911	2	n/a	n/a	n/a	1.722
279842430	ENSG00000230319	157122529	AL022476.2	AL022476.2	100506679	22	n/a	n/a	n/a	1.722
1090806	ENSG00000111596	4817	CNOT2	CCR4-NOT transcription complex, subunit 2	4848	12	n/a	n/a	n/a	1.722
1093265	ENSG00000130826	1724	DKC1	dyskeratosis congenita 1, dyskerin	1736	X	n/a	n/a	n/a	1.721
280043264	ENSG00000251832	0	AC005626.1	AC005626.1	0	19	n/a	n/a	n/a	1.721
1091460	ENSG00000116299	36808	KIAA1324	KIAA1324	57535	1	n/a	n/a	n/a	1.721
279657385	ENSG00000199363	0	SNORA63	Small nucleolar RNA SNORA63	0	3	n/a	n/a	n/a	1.721
1102508	ENSG00000184117	8442	NIPSNAP1	nipsnap homolog 1 (C. elegans)	8508	22	n/a	n/a	n/a	1.721
1092862	ENSG00000127831	7386	VIL1	villin 1	7429	2	n/a	n/a	n/a	1.721
279964479	ENSG00000242261	0	RP11-62J1.3	RP11-62J1.3	0	7	n/a	n/a	n/a	1.721
1100530	ENSG00000173692	5675	PSMD1	proteasome (prosome, macropain) 26S subunit, non-ATPase, 1	5707	2	n/a	n/a	n/a	1.720
1088125	ENSG00000074054	23087	CLASP1	cytoplasmic linker associated protein 1	23332	2	n/a	n/a	n/a	1.720
1089405	ENSG00000101413	37304	RPRD1B	regulation of nuclear pre-mRNA domain containing 1B	58490	20	n/a	n/a	n/a	1.720
1103093	ENSG00000186448	10023	ZNF197	zinc finger protein 197	10168	3	n/a	n/a	n/a	1.720
1094872	ENSG00000140350	8074	ANP32A	acidic (leucine-rich) nuclear phosphoprotein 32 family, member A	8125	15	n/a	n/a	n/a	1.719
1091091	ENSG00000113532	7857	ST8SIA4	ST8 alpha-N-acetyl-neuraminide alpha-2,8-sialyltransferase 4	7903	5	n/a	n/a	n/a	1.719
1097241	ENSG00000159086	60750	GCFC1	GC-rich sequence DNA-binding factor 1	94104	21	n/a	n/a	n/a	1.719
1089737	ENSG00000103769	8693	RAB11A	RAB11A, member RAS oncogene family	8766	15	n/a	n/a	n/a	1.719
280008689	ENSG00000249013	0	FTH1P21	ferritin, heavy polypeptide 1 pseudogene 21	0	4	n/a	n/a	n/a	1.719
1092566	ENSG00000125484	9195	GTF3C4	general transcription factor IIIC, polypeptide 4, 90kDa	9329	9	n/a	n/a	n/a	1.718
1087517	ENSG00000048649	31253	RSF1	remodeling and spacing factor 1	51773	11	n/a	n/a	n/a	1.717
1091559	ENSG00000117020	9856	AKT3	v-akt murine thymoma viral oncogene homolog 3 (protein kinase B, gamma)	10000	1	n/a	n/a	n/a	1.716
1098405	ENSG00000164841	81315	TMEM74	transmembrane protein 74	157753	8	n/a	n/a	n/a	1.716
279951512	ENSG00000240776	0	RP11-435F17.1	RP11-435F17.1	0	3	n/a	n/a	n/a	1.716
279833400	ENSG00000229481	0	LOC147976	LOC147976	0	19	n/a	n/a	n/a	1.715
1087810	ENSG00000065600	34537	TMEM206	transmembrane protein 206	55248	1	n/a	n/a	n/a	1.715
1091927	ENSG00000120254	25651	MTHFD1L	methylenetetrahydrofolate dehydrogenase (NADP+ dependent) 1-like	25902	6	n/a	n/a	n/a	1.715
1103393	ENSG00000187801	41744	ZNF643	zinc finger protein 643	65243	1	n/a	n/a	n/a	1.715
1092585	ENSG00000125630	58383	POLR1B	polymerase (RNA) I polypeptide B, 128kDa	84172	2	n/a	n/a	n/a	1.715
1098878	ENSG00000166747	161	AP1G1	adaptor-related protein complex 1, gamma 1 subunit	164	16	n/a	n/a	n/a	1.715
279842570	ENSG00000230330	0	HMGN2P3	high mobility group nucleosomal binding domain 2 pseudogene 3	0	16	n/a	n/a	n/a	1.713
1103743	ENSG00000189159	30637	HN1	hematological and neurological expressed 1	51155	17	n/a	n/a	n/a	1.713
1097666	ENSG00000162374	1981	ELAVL4	ELAV (embryonic lethal, abnormal vision, Drosophila)-like 4 (Hu antigen D)	1996	1	n/a	n/a	n/a	1.713
1087262	ENSG00000019995	34053	ZRANB1	zinc finger, RAN-binding domain containing 1	54764	10	n/a	n/a	n/a	1.713
1107460	ENSG00000228835	0	AC012123.1	Uncharacterized protein	0	18	n/a	n/a	n/a	1.713
1092005	ENSG00000120833	8758	SOCS2	suppressor of cytokine signaling 2	8835	12	n/a	n/a	n/a	1.713
279948140	ENSG00000240392	0	RP11-173D9.2	RP11-173D9.2	0	14	n/a	n/a	n/a	1.713
279705620	ENSG00000207093	1013498	SNORD116-8	small nucleolar RNA, C/D box 116-8	100033420	15	n/a	n/a	n/a	1.713
1104112	ENSG00000196937	10300	FAM3C	family with sequence similarity 3, member C	10447	7	n/a	n/a	n/a	1.712
1091111	ENSG00000113649	10757	TCERG1	transcription elongation regulator 1	10915	5	n/a	n/a	n/a	1.712
1093342	ENSG00000131370	9327	SH3BP5	SH3-domain binding protein 5 (BTK-associated)	9467	3	n/a	n/a	n/a	1.712
279736371	ENSG00000215034	0	RP11-331G2.4	RP11-331G2.4	0	3	n/a	n/a	n/a	1.711
279869514	ENSG00000232702	0	RP3-437C15.1	RP3-437C15.1	0	6	n/a	n/a	n/a	1.711
1103323	ENSG00000187555	7828	USP7	ubiquitin specific peptidase 7 (herpes virus-associated)	7874	16	n/a	n/a	n/a	1.711
1091971	ENSG00000120647	58528	CCDC77	coiled-coil domain containing 77	84318	12	n/a	n/a	n/a	1.710
279865297	ENSG00000232341	0	RP11-54B9.2	RP11-54B9.2	0	1	n/a	n/a	n/a	1.710
1094613	ENSG00000138622	9877	HCN4	hyperpolarization activated cyclic nucleotide-gated potassium channel 4	10021	15	n/a	n/a	n/a	1.709
1088952	ENSG00000097033	30582	SH3GLB1	SH3-domain GRB2-like endophilin B1	51100	1	n/a	n/a	n/a	1.709
1090878	ENSG00000111911	79625	HINT3	histidine triad nucleotide binding protein 3	135114	6	n/a	n/a	n/a	1.709
1088001	ENSG00000070756	26731	PABPC1	poly(A) binding protein, cytoplasmic 1	26986	8	n/a	n/a	n/a	1.709
1104715	ENSG00000198742	36430	SMURF1	SMAD specific E3 ubiquitin protein ligase 1	57154	7	n/a	n/a	n/a	1.709
1099878	ENSG00000170860	27003	LSM3	LSM3 homolog, U6 small nuclear RNA associated (S. cerevisiae)	27258	3	n/a	n/a	n/a	1.709
1099921	ENSG00000171016	25857	PYGO1	pygopus homolog 1 (Drosophila)	26108	15	n/a	n/a	n/a	1.709
280076052	ENSG00000254793	0	FDPSP4	farnesyl diphosphate synthase pseudogene 4	0	15	n/a	n/a	n/a	1.709
1089210	ENSG00000100519	5674	PSMC6	proteasome (prosome, macropain) 26S subunit, ATPase, 6	5706	14	n/a	n/a	n/a	1.708
279861050	ENSG00000231955	0	AC007383.4	AC007383.4	0	2	n/a	n/a	n/a	1.708
279875763	ENSG00000233254	0	RP11-311P8.1	RP11-311P8.1	0	X	n/a	n/a	n/a	1.708
1091546	ENSG00000116977	3939	LGALS8	lectin, galactoside-binding, soluble, 8	3964	1	n/a	n/a	n/a	1.707
1096612	ENSG00000153767	2943	GTF2E1	general transcription factor IIE, polypeptide 1, alpha 56kDa	2960	3	n/a	n/a	n/a	1.707
279857092	ENSG00000231619	0	GS1-542M4.3	GS1-542M4.3	0	X	n/a	n/a	n/a	1.707
1087452	ENSG00000042088	35064	TDP1	tyrosyl-DNA phosphodiesterase 1	55775	14	n/a	n/a	n/a	1.706
1093909	ENSG00000135045	34360	C9orf40	chromosome 9 open reading frame 40	55071	9	n/a	n/a	n/a	1.706
1091867	ENSG00000119844	34101	AFTPH	aftiphilin	54812	2	n/a	n/a	n/a	1.706
1093759	ENSG00000134198	9955	TSPAN2	tetraspanin 2	10100	1	n/a	n/a	n/a	1.706
1098702	ENSG00000166037	9558	CEP57	centrosomal protein 57kDa	9702	11	n/a	n/a	n/a	1.706
1094185	ENSG00000136404	32826	TM6SF1	transmembrane 6 superfamily member 1	53346	15	n/a	n/a	n/a	1.705
1091736	ENSG00000118655	41421	DCLRE1B	DNA cross-link repair 1B	64858	1	n/a	n/a	n/a	1.705
1093595	ENSG00000132952	10062	USPL1	ubiquitin specific peptidase like 1	10208	13	n/a	n/a	n/a	1.705
1096540	ENSG00000153006	94641	SREK1IP1	SREK1-interacting protein 1	285672	5	n/a	n/a	n/a	1.705
1087757	ENSG00000064419	23289	TNPO3	transportin 3	23534	7	n/a	n/a	n/a	1.704
1088946	ENSG00000096746	3169	HNRNPH3	heterogeneous nuclear ribonucleoprotein H3 (2H9)	3189	10	n/a	n/a	n/a	1.704
1098206	ENSG00000164114	55687	MAP9	microtubule-associated protein 9	79884	4	n/a	n/a	n/a	1.704
1090844	ENSG00000111737	10863	RAB35	RAB35, member RAS oncogene family	11021	12	n/a	n/a	n/a	1.703
1100086	ENSG00000171681	35018	ATF7IP	activating transcription factor 7 interacting protein	55729	12	n/a	n/a	n/a	1.703
1091955	ENSG00000120458	55487	C11orf61	chromosome 11 open reading frame 61	79684	11	n/a	n/a	n/a	1.703
1105423	ENSG00000205269	1002442	TMEM170B	transmembrane protein 170B	100113407	6	n/a	n/a	n/a	1.703
1094145	ENSG00000136161	1094	RCBTB2	regulator of chromosome condensation (RCC1) and BTB (POZ) domain containing protein 2	1102	13	n/a	n/a	n/a	1.703
279802554	ENSG00000226723	0	RP11-142L4.3	RP11-142L4.3	0	1	n/a	n/a	n/a	1.703
1090182	ENSG00000106346	58343	USP42	ubiquitin specific peptidase 42	84132	7	n/a	n/a	n/a	1.703
280058992	ENSG00000253607	0	RP11-557C18.3	RP11-557C18.3	0	8	n/a	n/a	n/a	1.702
279960050	ENSG00000241800	0	AC114498.5	AC114498.5	0	1	n/a	n/a	n/a	1.702
279809264	ENSG00000227271	0	RPL39P25	ribosomal protein L39 pseudogene 25	0	10	n/a	n/a	n/a	1.702
1091985	ENSG00000120696	58289	KBTBD7	kelch repeat and BTB (POZ) domain containing 7	84078	13	n/a	n/a	n/a	1.701
1096693	ENSG00000154310	22798	TNIK	TRAF2 and NCK interacting kinase	23043	3	n/a	n/a	n/a	1.701
279871292	ENSG00000232864	0	CTD-2090I13.2	CTD-2090I13.2	0	1	n/a	n/a	n/a	1.701
280132000	ENSG00000259386	0	RP11-696L21.1	RP11-696L21.1	0	15	n/a	n/a	n/a	1.701
1096248	ENSG00000150667	81528	FSIP1	fibrous sheath interacting protein 1	161835	15	n/a	n/a	n/a	1.701
279788957	ENSG00000225536	0	RP6-145B8.3	RP6-145B8.3	0	X	n/a	n/a	n/a	1.701
1105372	ENSG00000205060	59102	SLC35B4	solute carrier family 35, member B4	84912	7	n/a	n/a	n/a	1.701
1105530	ENSG00000205659	60093	LIN52	lin-52 homolog (C. elegans)	91750	14	n/a	n/a	n/a	1.701
279813419	ENSG00000227694	0	AC005884.1	AC005884.1	0	17	n/a	n/a	n/a	1.701
1089194	ENSG00000100442	2271	FKBP3	FK506 binding protein 3, 25kDa	2287	14	n/a	n/a	n/a	1.700
279788456	ENSG00000225496	0	AC104651.2	AC104651.2	0	2	n/a	n/a	n/a	1.700
279780435	ENSG00000224785	0	AC006026.9	AC006026.9	0	7	n/a	n/a	n/a	1.700
1094648	ENSG00000138758	35041	SEPT11	septin 11	55752	4	n/a	n/a	n/a	1.700
1093221	ENSG00000130699	6834	TAF4	TAF4 RNA polymerase II, TATA box binding protein (TBP)-associated factor, 135kDa	6874	20	n/a	n/a	n/a	1.700
279768807	ENSG00000223822	0	EEF1A1P1	eukaryotic translation elongation factor 1 alpha 1 pseudogene	0	21	n/a	n/a	n/a	1.699
1086927	ENSG00000004864	10020	SLC25A13	solute carrier family 25, member 13 (citrin)	10165	7	n/a	n/a	n/a	1.699
1094654	ENSG00000138769	8890	CDKL2	cyclin-dependent kinase-like 2 (CDC2-related kinase)	8999	4	n/a	n/a	n/a	1.698
1094395	ENSG00000137492	5580	PRKRIR	protein-kinase, interferon-inducible double stranded RNA dependent inhibitor, repressor of (P58 repressor)	5612	11	n/a	n/a	n/a	1.698
1096350	ENSG00000151553	36973	FAM160B1	family with sequence similarity 160, member B1	57700	10	n/a	n/a	n/a	1.698
1102784	ENSG00000185220	92439	PGBD2	piggyBac transposable element derived 2	267002	1	n/a	n/a	n/a	1.697
1088941	ENSG00000096401	983	CDC5L	CDC5 cell division cycle 5-like (S. pombe)	988	6	n/a	n/a	n/a	1.696
1089293	ENSG00000100934	10337	SEC23A	Sec23 homolog A (S. cerevisiae)	10484	14	n/a	n/a	n/a	1.696
1088170	ENSG00000075239	35	ACAT1	acetyl-CoA acetyltransferase 1	38	11	n/a	n/a	n/a	1.696
1089449	ENSG00000101745	23008	ANKRD12	ankyrin repeat domain 12	23253	18	n/a	n/a	n/a	1.696
279981623	ENSG00000244053	0	RPL13AP2	ribosomal protein L13a pseudogene 2	0	14	n/a	n/a	n/a	1.696
279721681	ENSG00000213391	0	RP11-66N11.6	RP11-66N11.6	0	X	n/a	n/a	n/a	1.696
1089790	ENSG00000104343	34573	UBE2W	ubiquitin-conjugating enzyme E2W (putative)	55284	8	n/a	n/a	n/a	1.696
279800572	ENSG00000226535	0	RP11-417L14.1	RP11-417L14.1	0	9	n/a	n/a	n/a	1.695
1092498	ENSG00000124789	9828	NUP153	nucleoporin 153kDa	9972	6	n/a	n/a	n/a	1.695
1095334	ENSG00000143469	90311	SYT14	synaptotagmin XIV	255928	1	n/a	n/a	n/a	1.695
1092449	ENSG00000124541	59682	RRP36	ribosomal RNA processing 36 homolog (S. cerevisiae)	88745	6	n/a	n/a	n/a	1.695
1100068	ENSG00000171587	1814	DSCAM	Down syndrome cell adhesion molecule	1826	21	n/a	n/a	n/a	1.695
1104153	ENSG00000197050	80657	ZNF420	zinc finger protein 420	147923	19	n/a	n/a	n/a	1.695
1096075	ENSG00000148925	58490	BTBD10	BTB (POZ) domain containing 10	84280	11	n/a	n/a	n/a	1.695
1103830	ENSG00000196150	37314	ZNF250	zinc finger protein 250	58500	8	n/a	n/a	n/a	1.695
279958642	ENSG00000241634	0	RP11-381E24.1	RP11-381E24.1	0	3	n/a	n/a	n/a	1.694
1089424	ENSG00000101463	55755	SYNDIG1	synapse differentiation inducing 1	79953	20	n/a	n/a	n/a	1.694
1100369	ENSG00000172893	1705	DHCR7	7-dehydrocholesterol reductase	1717	11	n/a	n/a	n/a	1.694
1099353	ENSG00000168556	3597	ING2	inhibitor of growth family, member 2	3622	4	n/a	n/a	n/a	1.694
1102214	ENSG00000182923	56055	CEP63	centrosomal protein 63kDa	80254	3	n/a	n/a	n/a	1.694
1100218	ENSG00000172239	10458	PAIP1	poly(A) binding protein interacting protein 1	10605	5	n/a	n/a	n/a	1.693
279719096	ENSG00000213082	0	PPP1R14BP2	protein phosphatase 1, regulatory (inhibitor) subunit 14B pseudogene 2	0	2	n/a	n/a	n/a	1.693
1094096	ENSG00000135945	30936	REV1	REV1 homolog (S. cerevisiae)	51455	2	n/a	n/a	n/a	1.693
1089840	ENSG00000104738	4148	MCM4	minichromosome maintenance complex component 4	4173	8	n/a	n/a	n/a	1.693
1087140	ENSG00000011007	6884	TCEB3	transcription elongation factor B (SIII), polypeptide 3 (110kDa, elongin A)	6924	1	n/a	n/a	n/a	1.693
279829957	ENSG00000229186	0	ADAM1	ADAM metallopeptidase domain 1, pseudogene	0	12	n/a	n/a	n/a	1.693
1100449	ENSG00000173273	8589	TNKS	tankyrase, TRF1-interacting ankyrin-related ADP-ribose polymerase	8658	8	n/a	n/a	n/a	1.692
280004071	ENSG00000248641	0	HMGA1P2	high mobility group AT-hook 1 pseudogene 2	0	4	n/a	n/a	n/a	1.692
1102218	ENSG00000182944	2115	EWSR1	Ewing sarcoma breakpoint region 1	2130	22	n/a	n/a	n/a	1.692
1089786	ENSG00000104327	789	CALB1	calbindin 1, 28kDa	793	8	n/a	n/a	n/a	1.692
1089272	ENSG00000100823	325	APEX1	APEX nuclease (multifunctional DNA repair enzyme) 1	328	14	n/a	n/a	n/a	1.692
279938997	ENSG00000239317	0	RP11-449H3.2	RP11-449H3.2	0	5	n/a	n/a	n/a	1.692
1097236	ENSG00000159055	33362	MIS18A	MIS18 kinetochore protein homolog A (S. pombe)	54069	21	n/a	n/a	n/a	1.692
1089207	ENSG00000100503	30681	NIN	ninein (GSK3B interacting protein)	51199	14	n/a	n/a	n/a	1.692
279919596	ENSG00000237250	1002040	RP11-193H5.1	RP11-193H5.1	100130331	1	n/a	n/a	n/a	1.690
1095582	ENSG00000145041	9586	VPRBP	Vpr (HIV-1) binding protein	9730	3	n/a	n/a	n/a	1.690
1089826	ENSG00000104643	41879	MTMR9	myotubularin related protein 9	66036	8	n/a	n/a	n/a	1.690
279663797	ENSG00000201302	0	SNORA65	small nucleolar RNA, H/ACA box 65	0	9	n/a	n/a	n/a	1.690
1088366	ENSG00000080298	5959	RFX3	regulatory factor X, 3 (influences HLA class II expression)	5991	9	n/a	n/a	n/a	1.689
1093620	ENSG00000133101	8821	CCNA1	cyclin A1	8900	13	n/a	n/a	n/a	1.689
1098318	ENSG00000164484	77525	TMEM200A	transmembrane protein 200A	114801	6	n/a	n/a	n/a	1.689
280138528	ENSG00000259770	0	FDPSL2A	FDPSL2A	0	15	n/a	n/a	n/a	1.689
1096072	ENSG00000148843	22739	PDCD11	programmed cell death 11	22984	10	n/a	n/a	n/a	1.689
279750824	ENSG00000220685	0	RP11-530A18.1	RP11-530A18.1	0	6	n/a	n/a	n/a	1.689
1091691	ENSG00000118246	22624	FASTKD2	FAST kinase domains 2	22868	2	n/a	n/a	n/a	1.689
279965952	ENSG00000242411	0	CTD-2086L14.1	CTD-2086L14.1	0	19	n/a	n/a	n/a	1.689
280060511	ENSG00000253719	1001970	ATXN7L3B	ataxin 7-like 3B	552889	12	n/a	n/a	n/a	1.688
1097923	ENSG00000163319	30506	MRPS18C	mitochondrial ribosomal protein S18C	51023	4	n/a	n/a	n/a	1.688
279913427	ENSG00000236698	0	EIF1AP1	EIF1AP1	0	1	n/a	n/a	n/a	1.688
1098007	ENSG00000163568	9310	AIM2	absent in melanoma 2	9447	1	n/a	n/a	n/a	1.688
1098913	ENSG00000166860	9736	ZBTB39	zinc finger and BTB domain containing 39	9880	12	n/a	n/a	n/a	1.687
1106153	ENSG00000214753	85707	HNRNPUL2	heterogeneous nuclear ribonucleoprotein U-like 2	221092	11	n/a	n/a	n/a	1.687
1091075	ENSG00000113387	10765	SUB1	SUB1 homolog (S. cerevisiae)	10923	5	n/a	n/a	n/a	1.687
1091863	ENSG00000119787	40858	ATL2	atlastin GTPase 2	64225	2	n/a	n/a	n/a	1.687
1098015	ENSG00000163597	157123237	AC090699.1	Uncharacterized protein	100507246	17	n/a	n/a	n/a	1.687
1097047	ENSG00000157450	34067	RNF111	ring finger protein 111	54778	15	n/a	n/a	n/a	1.687
1094083	ENSG00000135913	36968	USP37	ubiquitin specific peptidase 37	57695	2	n/a	n/a	n/a	1.687
1094701	ENSG00000139174	80348	PRICKLE1	prickle homolog 1 (Drosophila)	144165	12	n/a	n/a	n/a	1.686
1086917	ENSG00000004700	5933	RECQL	RecQ protein-like (DNA helicase Q1-like)	5965	12	n/a	n/a	n/a	1.686
1096524	ENSG00000152904	9316	GGPS1	geranylgeranyl diphosphate synthase 1	9453	1	n/a	n/a	n/a	1.686
1099402	ENSG00000168785	9953	TSPAN5	tetraspanin 5	10098	4	n/a	n/a	n/a	1.686
1092368	ENSG00000124151	8151	NCOA3	nuclear receptor coactivator 3	8202	20	n/a	n/a	n/a	1.686
1095777	ENSG00000146433	36856	TMEM181	transmembrane protein 181	57583	6	n/a	n/a	n/a	1.686
279860462	ENSG00000231903	0	AC079354.5	AC079354.5	0	2	n/a	n/a	n/a	1.686
1087086	ENSG00000008441	4758	NFIX	nuclear factor I/X (CCAAT-binding transcription factor)	4784	19	n/a	n/a	n/a	1.686
279795187	ENSG00000226059	0	HMGB3P20	high mobility group box 3 pseudogene 20	0	7	n/a	n/a	n/a	1.686
1096813	ENSG00000155438	58575	MKI67IP	MKI67 (FHA domain) interacting nucleolar phosphoprotein	84365	2	n/a	n/a	n/a	1.686
1101364	ENSG00000178171	83773	FAM123C	family with sequence similarity 123C	205147	2	n/a	n/a	n/a	1.685
279727783	ENSG00000214089	0	RP11-256K7.1	RP11-256K7.1	0	10	n/a	n/a	n/a	1.685
1087388	ENSG00000035141	59098	FAM136A	family with sequence similarity 136, member A	84908	2	n/a	n/a	n/a	1.685
1103846	ENSG00000196183	0	RPS2P4	ribosomal protein S2 pseudogene 4	0	14	n/a	n/a	n/a	1.685
1091639	ENSG00000117602	10964	RCAN3	RCAN family member 3	11123	1	n/a	n/a	n/a	1.684
279807154	ENSG00000227096	0	HMGB3P8	high mobility group box 3 pseudogene 8	0	10	n/a	n/a	n/a	1.684
1099889	ENSG00000170899	2924	GSTA4	glutathione S-transferase alpha 4	2941	6	n/a	n/a	n/a	1.684
1099467	ENSG00000169047	3642	IRS1	insulin receptor substrate 1	3667	2	n/a	n/a	n/a	1.684
1091980	ENSG00000120686	31049	UFM1	ubiquitin-fold modifier 1	51569	13	n/a	n/a	n/a	1.684
1098159	ENSG00000164024	22928	METAP1	methionyl aminopeptidase 1	23173	4	n/a	n/a	n/a	1.683
1102025	ENSG00000182134	10864	TDRKH	tudor and KH domain containing	11022	1	n/a	n/a	n/a	1.683
1102723	ENSG00000185009	26730	AP3M1	adaptor-related protein complex 3, mu 1 subunit	26985	10	n/a	n/a	n/a	1.683
1087714	ENSG00000062370	7727	ZNF285	zinc finger protein 285	7771	19	n/a	n/a	n/a	1.683
1102505	ENSG00000184110	8594	EIF3C	eukaryotic translation initiation factor 3, subunit C	8663	16	n/a	n/a	n/a	1.683
1090525	ENSG00000109084	27091	TMEM97	transmembrane protein 97	27346	17	n/a	n/a	n/a	1.683
1103576	ENSG00000188529	10614	SRSF10	serine/arginine-rich splicing factor 10	10772	1	n/a	n/a	n/a	1.682
1105771	ENSG00000212916	33918	KIAA1383	KIAA1383	54627	1	n/a	n/a	n/a	1.682
1090436	ENSG00000108510	9825	MED13	mediator complex subunit 13	9969	17	n/a	n/a	n/a	1.682
1094469	ENSG00000137842	55823	TMEM62	transmembrane protein 62	80021	15	n/a	n/a	n/a	1.682
1088597	ENSG00000087095	31181	NLK	nemo-like kinase	51701	17	n/a	n/a	n/a	1.682
279744975	ENSG00000216657	0	RP3-406P24.1	RP3-406P24.1	0	6	n/a	n/a	n/a	1.682
279720430	ENSG00000213252	0	RP11-819M15.1	RP11-819M15.1	0	11	n/a	n/a	n/a	1.682
1100101	ENSG00000171763	54869	SPATA5L1	spermatogenesis associated 5-like 1	79029	15	n/a	n/a	n/a	1.682
279819364	ENSG00000228247	0	UBBP2	ubiquitin B pseudogene 2	0	1	n/a	n/a	n/a	1.682
279706201	ENSG00000207186	0	RN5S122	RNA, 5S ribosomal 122	0	2	n/a	n/a	n/a	1.681
1094617	ENSG00000138640	9999	FAM13A	family with sequence similarity 13, member A	10144	4	n/a	n/a	n/a	1.681
279950769	ENSG00000240695	0	RP11-102M11.1	RP11-102M11.1	0	3	n/a	n/a	n/a	1.681
1090953	ENSG00000112365	9697	ZBTB24	zinc finger and BTB domain containing 24	9841	6	n/a	n/a	n/a	1.681
1088830	ENSG00000092020	34301	PPP2R3C	protein phosphatase 2, regulatory subunit B'', gamma	55012	14	n/a	n/a	n/a	1.681
1091847	ENSG00000119707	37331	RBM25	RNA binding motif protein 25	58517	14	n/a	n/a	n/a	1.681
1099563	ENSG00000169446	60275	MMGT1	membrane magnesium transporter 1	93380	X	n/a	n/a	n/a	1.681
1103787	ENSG00000189369	23461	GSPT2	G1 to S phase transition 2	23708	X	n/a	n/a	n/a	1.681
1094798	ENSG00000139726	8496	DENR	density-regulated protein	8562	12	n/a	n/a	n/a	1.680
1090418	ENSG00000108395	4565	TRIM37	tripartite motif containing 37	4591	17	n/a	n/a	n/a	1.680
279936870	ENSG00000239017	0	snoU13	Small nucleolar RNA U13	0	X	n/a	n/a	n/a	1.680
1104091	ENSG00000196867	79982	ZFP28	zinc finger protein 28 homolog (mouse)	140612	19	n/a	n/a	n/a	1.680
1103864	ENSG00000196230	83710	TUBB	tubulin, beta class I	203068	6	n/a	n/a	n/a	1.679
279827284	ENSG00000228941	0	UBE3AP2	ubiquitin protein ligase E3A pseudogene 2	0	21	n/a	n/a	n/a	1.679
280126794	ENSG00000259081	0	RP11-488C13.6	RP11-488C13.6	0	14	n/a	n/a	n/a	1.679
1087800	ENSG00000065413	60057	ANKRD44	ankyrin repeat domain 44	91526	2	n/a	n/a	n/a	1.679
1090773	ENSG00000111300	55820	NAA25	N(alpha)-acetyltransferase 25, NatB auxiliary subunit	80018	12	n/a	n/a	n/a	1.679
279918691	ENSG00000237161	0	RP11-32B5.1	RP11-32B5.1	0	15	n/a	n/a	n/a	1.678
279788899	ENSG00000225531	0	RP11-196I18.3	RP11-196I18.3	0	9	n/a	n/a	n/a	1.678
1103967	ENSG00000196504	34949	PRPF40A	PRP40 pre-mRNA processing factor 40 homolog A (S. cerevisiae)	55660	2	n/a	n/a	n/a	1.677
[truncated: 1 more rows]
