# Supplementary material for: Identification of the Molecular Events Involved in the Development of Prefrontal Cortex Through the Analysis of RNA-Seq Data From BrainSpan
Source: ASN Neuro. 2019 Jun 18;11:1759091419854627. doi: 10.1177/1759091419854627 (PMC6582306; doi:10.1177/1759091419854627)
Supplement: Supplemental Material1 - Supplemental material for Identification of the Molecular Events Involved in the Development of Prefrontal Cortex Through the Analysis of RNA-Seq Data From BrainSpan [file Supplemental_Material1.zip › OFC/OFC6/DEGs-6.csv]

id	name	gene-id	gene-symbol	gene-name	entrez-id	chromosome	start-position	end-position	p	fold-change
1103988	ENSG00000196565	3031	HBG2	hemoglobin, gamma G	3048	11	n/a	n/a	n/a	197.203
1105945	ENSG00000213934	3030	HBG1	hemoglobin, gamma A	3047	11	n/a	n/a	n/a	72.765
1103578	ENSG00000188536	3023	HBA2	hemoglobin, alpha 2	3040	16	n/a	n/a	n/a	65.601
1091747	ENSG00000118785	6656	SPP1	secreted phosphoprotein 1	6696	4	n/a	n/a	n/a	44.667
1105653	ENSG00000206172	3022	HBA1	hemoglobin, alpha 1	3039	16	n/a	n/a	n/a	20.637
1090186	ENSG00000106366	5022	SERPINE1	serpin peptidase inhibitor, clade E (nexin, plasminogen activator inhibitor type 1), member 1	5054	7	n/a	n/a	n/a	16.521
1097188	ENSG00000158578	209	ALAS2	aminolevulinate, delta-, synthase 2	212	X	n/a	n/a	n/a	13.978
1099653	ENSG00000169877	30808	AHSP	alpha hemoglobin stabilizing protein	51327	16	n/a	n/a	n/a	13.926
1091329	ENSG00000115461	3468	IGFBP5	insulin-like growth factor binding protein 5	3488	2	n/a	n/a	n/a	12.429
279915726	ENSG00000236886	0	AC007563.5	AC007563.5	0	2	n/a	n/a	n/a	11.398
1095060	ENSG00000141526	9000	SLC16A3	solute carrier family 16, member 3 (monocarboxylic acid transporter 4)	9123	17	n/a	n/a	n/a	11.190
1092888	ENSG00000128016	7495	ZFP36	zinc finger protein 36, C3H type, homolog (mouse)	7538	19	n/a	n/a	n/a	10.881
1106213	ENSG00000214921	0	AC003102.1	AC003102.1	0	17	n/a	n/a	n/a	9.924
1099155	ENSG00000167772	30611	ANGPTL4	angiopoietin-like 4	51129	19	n/a	n/a	n/a	9.876
1086930	ENSG00000004939	6485	SLC4A1	solute carrier family 4, anion exchanger, member 1 (erythrocyte membrane protein band 3, Diego blood group)	6521	17	n/a	n/a	n/a	9.568
1105654	ENSG00000206177	3025	HBM	hemoglobin, mu	3042	16	n/a	n/a	n/a	9.445
1093946	ENSG00000135245	29656	C7orf68	chromosome 7 open reading frame 68	29923	7	n/a	n/a	n/a	9.159
1097697	ENSG00000162490	119528	C1orf187	chromosome 1 open reading frame 187	374946	1	n/a	n/a	n/a	8.984
1095219	ENSG00000142871	3471	CYR61	cysteine-rich, angiogenic inducer, 61	3491	1	n/a	n/a	n/a	8.655
1103823	ENSG00000196126	3105	HLA-DRB1	major histocompatibility complex, class II, DR beta 1	3123	6	n/a	n/a	n/a	8.537
280026084	ENSG00000250424	0	RP5-877J2.1	Uncharacterized proteincDNA FLJ51453, highly similar to Aquaporin-1	0	7	n/a	n/a	n/a	8.128
1108950	ENSG00000240583	355	AQP1	aquaporin 1 (Colton blood group)	358	7	n/a	n/a	n/a	8.086
1099888	ENSG00000170893	7157	TRH	thyrotropin-releasing hormone	7200	3	n/a	n/a	n/a	7.901
1099047	ENSG00000167414	60869	GNG8	guanine nucleotide binding protein (G protein), gamma 8	94235	19	n/a	n/a	n/a	7.837
278984057	ENSG00000130600	93851	H19	H19, imprinted maternally expressed transcript (non-protein coding)	283120	11	n/a	n/a	n/a	7.138
1090997	ENSG00000112715	7379	VEGFA	vascular endothelial growth factor A	7422	6	n/a	n/a	n/a	7.033
279951266	ENSG00000240758	0	RP11-155G14.5	RP11-155G14.5	0	7	n/a	n/a	n/a	6.933
1090060	ENSG00000105697	37088	HAMP	hepcidin antimicrobial peptide	57817	19	n/a	n/a	n/a	6.930
1102886	ENSG00000185664	6454	PMEL	premelanosome protein	6490	12	n/a	n/a	n/a	6.789
1090339	ENSG00000107796	56	ACTA2	actin, alpha 2, smooth muscle, aorta	59	10	n/a	n/a	n/a	6.760
279500265	ENSG00000180139	1016113	RP11-399O19.5	RP11-399O19.5	100132116	10	n/a	n/a	n/a	6.585
1104901	ENSG00000203747	2199	FCGR3A	Fc fragment of IgG, low affinity IIIa, receptor (CD16a)	2214	1	n/a	n/a	n/a	6.466
279711594	ENSG00000211502	0	MIR675	microRNA 675	0	11	n/a	n/a	n/a	6.432
1102803	ENSG00000185275	0	CD24P4	CD24 molecule pseudogene 4	0	Y	n/a	n/a	n/a	6.432
1100463	ENSG00000173369	709	C1QB	complement component 1, q subcomponent, B chain	713	1	n/a	n/a	n/a	6.263
1094919	ENSG00000140557	8077	ST8SIA2	ST8 alpha-N-acetyl-neuraminide alpha-2,8-sialyltransferase 2	8128	15	n/a	n/a	n/a	6.259
1103307	ENSG00000187498	1273	COL4A1	collagen, type IV, alpha 1	1282	13	n/a	n/a	n/a	6.198
1100852	ENSG00000175445	3998	LPL	lipoprotein lipase	4023	8	n/a	n/a	n/a	6.153
1098589	ENSG00000165617	30820	DACT1	dapper, antagonist of beta-catenin, homolog 1 (Xenopus laevis)	51339	14	n/a	n/a	n/a	5.944
1087325	ENSG00000026508	955	CD44	CD44 molecule (Indian blood group)	960	11	n/a	n/a	n/a	5.840
1099351	ENSG00000168542	1272	COL3A1	collagen, type III, alpha 1	1281	2	n/a	n/a	n/a	5.782
1096222	ENSG00000150361	36899	KLHL1	kelch-like 1 (Drosophila)	57626	13	n/a	n/a	n/a	5.555
1097847	ENSG00000163017	69	ACTG2	actin, gamma 2, smooth muscle, enteric	72	2	n/a	n/a	n/a	5.533
279711713	ENSG00000211530	0	AL354933.1	AL354933.1	0	6	n/a	n/a	n/a	5.528
1090487	ENSG00000108821	1268	COL1A1	collagen, type I, alpha 1	1277	17	n/a	n/a	n/a	5.524
1099791	ENSG00000170458	924	CD14	CD14 molecule	929	5	n/a	n/a	n/a	5.506
1102542	ENSG00000184258	1032	CDR1	cerebellar degeneration-related protein 1, 34kDa	1038	X	n/a	n/a	n/a	5.417
1092606	ENSG00000125740	2338	FOSB	FBJ murine osteosarcoma viral oncogene homolog B	2354	19	n/a	n/a	n/a	5.389
279996985	ENSG00000248000	0	AC138128.1	AC138128.1	0	19	n/a	n/a	n/a	5.312
1091727	ENSG00000118523	1479	CTGF	connective tissue growth factor	1490	6	n/a	n/a	n/a	5.292
1109164	ENSG00000244734	3026	HBB	hemoglobin, beta	3043	11	n/a	n/a	n/a	5.284
1095134	ENSG00000142173	1283	COL6A2	collagen, type VI, alpha 2	1292	21	n/a	n/a	n/a	5.250
279882372	ENSG00000233839	0	RP11-389O22.4	RP11-389O22.4	0	1	n/a	n/a	n/a	5.194
1091320	ENSG00000115414	2319	FN1	fibronectin 1	2335	2	n/a	n/a	n/a	5.175
1089006	ENSG00000099860	4590	GADD45B	growth arrest and DNA-damage-inducible, beta	4616	19	n/a	n/a	n/a	5.106
1104376	ENSG00000197747	6248	S100A10	S100 calcium binding protein A10	6281	1	n/a	n/a	n/a	5.072
1099927	ENSG00000171051	2341	FPR1	formyl peptide receptor 1	2357	19	n/a	n/a	n/a	4.990
1097251	ENSG00000159167	6741	STC1	stanniocalcin 1	6781	8	n/a	n/a	n/a	4.945
1095111	ENSG00000141934	8545	PPAP2C	phosphatidic acid phosphatase type 2C	8612	19	n/a	n/a	n/a	4.910
1093884	ENSG00000134871	1275	COL4A2	collagen, type IV, alpha 2	1284	13	n/a	n/a	n/a	4.886
1099760	ENSG00000170345	2337	FOS	FBJ murine osteosarcoma viral oncogene homolog	2353	14	n/a	n/a	n/a	4.834
279870826	ENSG00000232814	157129784	COL4A2-AS1	COL4A2 antisense RNA 1 (non-protein coding)	100874203	13	n/a	n/a	n/a	4.831
279489730	ENSG00000178631	0	ACTG1P1	actin, gamma 1 pseudogene 1	0	3	n/a	n/a	n/a	4.809
1097936	ENSG00000163359	1284	COL6A3	collagen, type VI, alpha 3	1293	2	n/a	n/a	n/a	4.761
1098804	ENSG00000166407	3979	LMO1	LIM domain only 1 (rhombotin 1)	4004	11	n/a	n/a	n/a	4.760
1096164	ENSG00000149591	6836	TAGLN	transgelin	6876	11	n/a	n/a	n/a	4.753
1088254	ENSG00000077279	1629	DCX	doublecortin	1641	X	n/a	n/a	n/a	4.748
1099747	ENSG00000170290	6550	SLN	sarcolipin	6588	11	n/a	n/a	n/a	4.742
279913026	ENSG00000236662	0	RP11-108L7.4	RP11-108L7.4	0	10	n/a	n/a	n/a	4.688
1095237	ENSG00000143061	3301	IGSF3	immunoglobulin superfamily, member 3	3321	1	n/a	n/a	n/a	4.668
279994601	ENSG00000247095	157121905	MIR210HG	MIR210 host gene (non-protein coding)	100506211	11	n/a	n/a	n/a	4.668
1091989	ENSG00000120708	7003	TGFBI	transforming growth factor, beta-induced, 68kDa	7045	5	n/a	n/a	n/a	4.666
1092389	ENSG00000124212	5708	PTGIS	prostaglandin I2 (prostacyclin) synthase	5740	20	n/a	n/a	n/a	4.571
1100464	ENSG00000173372	708	C1QA	complement component 1, q subcomponent, A chain	712	1	n/a	n/a	n/a	4.553
1087260	ENSG00000019582	967	CD74	CD74 molecule, major histocompatibility complex, class II invariant chain	972	5	n/a	n/a	n/a	4.551
1097135	ENSG00000158164	10855	TMSB15A	thymosin beta 15a	11013	X	n/a	n/a	n/a	4.505
1089129	ENSG00000100292	3142	HMOX1	heme oxygenase (decycling) 1	3162	22	n/a	n/a	n/a	4.503
1103826	ENSG00000196136	9	SERPINA3	serpin peptidase inhibitor, clade A (alpha-1 antiproteinase, antitrypsin), member 3	12	14	n/a	n/a	n/a	4.487
1103404	ENSG00000187837	2989	HIST1H1C	histone cluster 1, H1c	3006	6	n/a	n/a	n/a	4.455
1104242	ENSG00000197358	0	BNIP3P1	BCL2/adenovirus E1B 19kDa interacting protein 3 pseudogene 1	0	14	n/a	n/a	n/a	4.426
279723028	ENSG00000213574	0	LDHAP5	lactate dehydrogenase A pseudogene 5	0	10	n/a	n/a	n/a	4.420
1097893	ENSG00000163191	6249	S100A11	S100 calcium binding protein A11	6282	1	n/a	n/a	n/a	4.407
1104624	ENSG00000198502	3109	HLA-DRB5	major histocompatibility complex, class II, DR beta 5	3127	6	n/a	n/a	n/a	4.363
279750108	ENSG00000219986	0	BTF3P7	basic transcription factor 3 pseudogene 7	0	6	n/a	n/a	n/a	4.360
279861446	ENSG00000231991	301	ANXA2P2	annexin A2 pseudogene 2	304	9	n/a	n/a	n/a	4.342
280128300	ENSG00000259171	0	AL163636.6	AL163636.6	0	14	n/a	n/a	n/a	4.334
1088743	ENSG00000090104	5964	RGS1	regulator of G-protein signaling 1	5996	1	n/a	n/a	n/a	4.321
280091246	ENSG00000255905	0	AL391319.1	AL391319.1	0	6	n/a	n/a	n/a	4.276
1097802	ENSG00000162873	34509	KLHDC8A	kelch domain containing 8A	55220	1	n/a	n/a	n/a	4.269
1102615	ENSG00000184557	8901	SOCS3	suppressor of cytokine signaling 3	9021	17	n/a	n/a	n/a	4.227
1097256	ENSG00000159189	710	C1QC	complement component 1, q subcomponent, C chain	714	1	n/a	n/a	n/a	4.225
279841982	ENSG00000230286	0	AC013472.4	AC013472.4	0	2	n/a	n/a	n/a	4.223
1092576	ENSG00000125531	54865	C20orf195	chromosome 20 open reading frame 195	79025	20	n/a	n/a	n/a	4.216
1101802	ENSG00000180828	27064	BHLHE22	basic helix-loop-helix family, member e22	27319	8	n/a	n/a	n/a	4.188
1093798	ENSG00000134333	3914	LDHA	lactate dehydrogenase A	3939	11	n/a	n/a	n/a	4.169
279752268	ENSG00000221162	0	AL031963.1	AL031963.1	0	6	n/a	n/a	n/a	4.152
1089135	ENSG00000100300	702	TSPO	translocator protein (18kDa)	706	22	n/a	n/a	n/a	4.150
1088910	ENSG00000095539	36988	SEMA4G	sema domain, immunoglobulin domain (Ig), transmembrane domain (TM) and short cytoplasmic domain, (semaphorin) 4G	57715	10	n/a	n/a	n/a	4.119
1103195	ENSG00000186897	109573	C1QL4	complement component 1, q subcomponent-like 4	338761	12	n/a	n/a	n/a	4.062
279902807	ENSG00000235674	0	LDHAP2	lactate dehydrogenase A pseudogene 2	0	1	n/a	n/a	n/a	4.053
1098439	ENSG00000164949	2653	GEM	GTP binding protein overexpressed in skeletal muscle	2669	8	n/a	n/a	n/a	4.044
280075036	ENSG00000254726	0	MEX3A	mex-3 homolog A (C. elegans)	0	1	n/a	n/a	n/a	4.027
279728016	ENSG00000214110	0	LDHAP4	lactate dehydrogenase A pseudogene 4	0	9	n/a	n/a	n/a	4.019
1092190	ENSG00000122585	4821	NPY	neuropeptide Y	4852	7	n/a	n/a	n/a	4.002
1093729	ENSG00000134013	3992	LOXL2	lysyl oxidase-like 2	4017	8	n/a	n/a	n/a	3.991
1093210	ENSG00000130635	1280	COL5A1	collagen, type V, alpha 1	1289	9	n/a	n/a	n/a	3.987
1088824	ENSG00000091879	282	ANGPT2	angiopoietin 2	285	8	n/a	n/a	n/a	3.968
1095372	ENSG00000143630	36930	HCN3	hyperpolarization activated cyclic nucleotide-gated potassium channel 3	57657	1	n/a	n/a	n/a	3.962
279895491	ENSG00000234975	0	FTH1P2	ferritin, heavy polypeptide 1 pseudogene 2	0	1	n/a	n/a	n/a	3.921
1091784	ENSG00000119283	133890	TRIM67	tripartite motif containing 67	440730	1	n/a	n/a	n/a	3.920
280027707	ENSG00000250568	0	RP11-333E13.2	RP11-333E13.2	0	4	n/a	n/a	n/a	3.901
280123148	ENSG00000258876	0	RP11-270M14.5	RP11-270M14.5	0	14	n/a	n/a	n/a	3.888
1099811	ENSG00000170525	5177	PFKFB3	6-phosphofructo-2-kinase/fructose-2,6-biphosphatase 3	5209	10	n/a	n/a	n/a	3.888
279759139	ENSG00000222234	0	AC093628.1	AC093628.1	0	4	n/a	n/a	n/a	3.885
279895312	ENSG00000234961	0	RP11-124N14.3	RP11-124N14.3	0	10	n/a	n/a	n/a	3.867
1090442	ENSG00000108551	31135	RASD1	RAS, dexamethasone-induced 1	51655	17	n/a	n/a	n/a	3.864
1090975	ENSG00000112562	40727	SMOC2	SPARC related modular calcium binding 2	64094	6	n/a	n/a	n/a	3.858
1098995	ENSG00000167178	36884	ISLR2	immunoglobulin superfamily containing leucine-rich repeat 2	57611	15	n/a	n/a	n/a	3.854
1099175	ENSG00000167851	11150	CD300A	CD300a molecule	11314	17	n/a	n/a	n/a	3.835
1101960	ENSG00000181784	6006	RNASE4	ribonuclease, RNase A family, 4	6038	14	n/a	n/a	n/a	3.816
1099413	ENSG00000168824	26810	NSG1	Neuron-specific protein family member 1	27065	4	n/a	n/a	n/a	3.807
279715969	ENSG00000212237	0	RN5S18	RNA, 5S ribosomal 18	0	1	n/a	n/a	n/a	3.794
279908738	ENSG00000236248	0	AC104389.32	AC104389.32	0	11	n/a	n/a	n/a	3.782
1094535	ENSG00000138135	8903	CH25H	cholesterol 25-hydroxylase	9023	10	n/a	n/a	n/a	3.781
279849023	ENSG00000230897	0	AC013248.1	AC013248.1	0	17	n/a	n/a	n/a	3.771
1102199	ENSG00000182871	56555	COL18A1	collagen, type XVIII, alpha 1	80781	21	n/a	n/a	n/a	3.752
1096076	ENSG00000148926	130	ADM	adrenomedullin	133	11	n/a	n/a	n/a	3.742
1089492	ENSG00000102007	5323	PLP2	proteolipid protein 2 (colonic epithelium-enriched)	5355	X	n/a	n/a	n/a	3.739
279897786	ENSG00000235174	0	RP11-398K22.3	RP11-398K22.3	0	6	n/a	n/a	n/a	3.732
280010024	ENSG00000249141	0	RP11-514O12.4	RP11-514O12.4	0	6	n/a	n/a	n/a	3.722
280094821	ENSG00000256326	0	RP11-467L13.3	RP11-467L13.3	0	12	n/a	n/a	n/a	3.708
1090280	ENSG00000107159	764	CA9	carbonic anhydrase IX	768	9	n/a	n/a	n/a	3.659
279721351	ENSG00000213376	0	GAPDHP71	glyceraldehyde-3-phosphate dehydrogenase pseudogene 71	0	5	n/a	n/a	n/a	3.654
1097783	ENSG00000162772	464	ATF3	activating transcription factor 3	467	1	n/a	n/a	n/a	3.635
1089341	ENSG00000101187	27974	SLCO4A1	solute carrier organic anion transporter family, member 4A1	28231	20	n/a	n/a	n/a	3.622
280122099	ENSG00000258818	0	RNASE4	Ribonuclease 4	0	14	n/a	n/a	n/a	3.618
1100985	ENSG00000176171	660	BNIP3	BCL2/adenovirus E1B 19kDa interacting protein 3	664	10	n/a	n/a	n/a	3.601
280134316	ENSG00000259519	0	RP11-519G16.2	RP11-519G16.2	0	15	n/a	n/a	n/a	3.585
279827743	ENSG00000228974	0	AC006483.5	AC006483.5	0	7	n/a	n/a	n/a	3.579
1106424	ENSG00000216490	10290	IFI30	interferon, gamma-inducible protein 30	10437	19	n/a	n/a	n/a	3.574
1100000	ENSG00000171345	3855	KRT19	keratin 19	3880	17	n/a	n/a	n/a	3.561
1094342	ENSG00000137193	5260	PIM1	pim-1 oncogene	5292	6	n/a	n/a	n/a	3.515
279725943	ENSG00000213935	0	AC092610.12	AC092610.12	0	7	n/a	n/a	n/a	3.491
1106037	ENSG00000214274	280	ANG	angiogenin, ribonuclease, RNase A family, 5	283	14	n/a	n/a	n/a	3.471
1102871	ENSG00000185615	41289	PDIA2	protein disulfide isomerase family A, member 2	64714	16	n/a	n/a	n/a	3.470
1093505	ENSG00000132470	3666	ITGB4	integrin, beta 4	3691	17	n/a	n/a	n/a	3.459
1091536	ENSG00000116883	1013880	AL591845.1	AL591845.1	100127947	1	n/a	n/a	n/a	3.448
1090783	ENSG00000111341	4231	MGP	matrix Gla protein	4256	12	n/a	n/a	n/a	3.445
1091073	ENSG00000113369	36834	ARRDC3	arrestin domain containing 3	57561	5	n/a	n/a	n/a	3.443
1091112	ENSG00000113657	1797	DPYSL3	dihydropyrimidinase-like 3	1809	5	n/a	n/a	n/a	3.439
1096831	ENSG00000155659	11161	VSIG4	V-set and immunoglobulin domain containing 4	11326	X	n/a	n/a	n/a	3.428
1104807	ENSG00000198910	3872	L1CAM	L1 cell adhesion molecule	3897	X	n/a	n/a	n/a	3.421
1091844	ENSG00000119699	7001	TGFB3	transforming growth factor, beta 3	7043	14	n/a	n/a	n/a	3.415
1087316	ENSG00000025708	1878	TYMP	thymidine phosphorylase	1890	22	n/a	n/a	n/a	3.415
1089794	ENSG00000104368	5295	PLAT	plasminogen activator, tissue	5327	8	n/a	n/a	n/a	3.412
1102780	ENSG00000185201	10434	IFITM2	interferon induced transmembrane protein 2 (1-8D)	10581	11	n/a	n/a	n/a	3.395
1097296	ENSG00000159399	3081	HK2	hexokinase 2	3099	2	n/a	n/a	n/a	3.387
280086366	ENSG00000255443	0	RP1-68D18.4	RP1-68D18.4	0	11	n/a	n/a	n/a	3.386
279731198	ENSG00000214541	0	RPS4L	RPS4L	0	20	n/a	n/a	n/a	3.369
1101018	ENSG00000176343	0	RPL37AP8	ribosomal protein L37a pseudogene 8	0	11	n/a	n/a	n/a	3.367
1102881	ENSG00000185650	673	ZFP36L1	zinc finger protein 36, C3H type-like 1	677	14	n/a	n/a	n/a	3.365
279904581	ENSG00000235847	0	LDHAP7	lactate dehydrogenase A pseudogene 7	0	2	n/a	n/a	n/a	3.362
1087761	ENSG00000064547	9046	LPAR2	lysophosphatidic acid receptor 2	9170	19	n/a	n/a	n/a	3.361
1087321	ENSG00000026025	7388	VIM	vimentin	7431	10	n/a	n/a	n/a	3.358
1091121	ENSG00000113739	8547	STC2	stanniocalcin 2	8614	5	n/a	n/a	n/a	3.347
1103261	ENSG00000187164	36971	KIAA1598	KIAA1598	57698	10	n/a	n/a	n/a	3.347
1097903	ENSG00000163220	6247	S100A9	S100 calcium binding protein A9	6280	1	n/a	n/a	n/a	3.341
279721853	ENSG00000213406	0	ANXA2P1	annexin A2 pseudogene 1	0	4	n/a	n/a	n/a	3.338
280088762	ENSG00000255642	0	RP11-415I12.6	RP11-415I12.6	0	12	n/a	n/a	n/a	3.316
1093699	ENSG00000133742	755	CA1	carbonic anhydrase I	759	8	n/a	n/a	n/a	3.305
1103493	ENSG00000188176	109991	SMTNL2	smoothelin-like 2	342527	17	n/a	n/a	n/a	3.288
279841854	ENSG00000230269	157123173	RP1-40E16.9	RP1-40E16.9	100507194	6	n/a	n/a	n/a	3.284
1093356	ENSG00000131435	8506	PDLIM4	PDZ and LIM domain 4	8572	5	n/a	n/a	n/a	3.280
1089022	ENSG00000099953	4294	MMP11	matrix metallopeptidase 11 (stromelysin 3)	4320	22	n/a	n/a	n/a	3.279
1089581	ENSG00000102755	2305	FLT1	fms-related tyrosine kinase 1 (vascular endothelial growth factor/vascular permeability factor receptor)	2321	13	n/a	n/a	n/a	3.274
1090681	ENSG00000110492	4167	MDK	midkine (neurite growth-promoting factor 2)	4192	11	n/a	n/a	n/a	3.269
280115704	ENSG00000258451	0	RP11-903H12.3	RP11-903H12.3	0	14	n/a	n/a	n/a	3.267
1089965	ENSG00000105327	26858	BBC3	BCL2 binding component 3	27113	19	n/a	n/a	n/a	3.252
279841184	ENSG00000230204	0	FTH1P5	ferritin, heavy polypeptide 1 pseudogene 5	0	6	n/a	n/a	n/a	3.247
280040895	ENSG00000251587	0	LDHAP1	lactate dehydrogenase A pseudogene 1	0	4	n/a	n/a	n/a	3.231
1094370	ENSG00000137331	8791	IER3	immediate early response 3	8870	6	n/a	n/a	n/a	3.226
279991276	ENSG00000245864	0	CTC-467M3.1	CTC-467M3.1	0	5	n/a	n/a	n/a	3.225
1102641	ENSG00000184674	2935	GSTT1	glutathione S-transferase theta 1	2952	22	n/a	n/a	n/a	3.225
1106522	ENSG00000221869	1045	CEBPD	CCAAT/enhancer binding protein (C/EBP), delta	1052	8	n/a	n/a	n/a	3.225
1094373	ENSG00000137343	55771	ATAT1	alpha tubulin acetyltransferase 1	79969	6	n/a	n/a	n/a	3.220
1091545	ENSG00000116962	4780	NID1	nidogen 1	4811	1	n/a	n/a	n/a	3.216
1099347	ENSG00000168528	110337	SERINC2	serine incorporator 2	347735	1	n/a	n/a	n/a	3.215
279719695	ENSG00000213169	0	RP11-393N4.2	RP11-393N4.2	0	3	n/a	n/a	n/a	3.211
279852226	ENSG00000231194	0	FARP1-AS1	FARP1 antisense RNA 1 (non-protein coding)	0	13	n/a	n/a	n/a	3.188
279821958	ENSG00000228462	0	RP11-445N18.3	RP11-445N18.3	0	10	n/a	n/a	n/a	3.187
1090305	ENSG00000107438	9001	PDLIM1	PDZ and LIM domain 1	9124	10	n/a	n/a	n/a	3.187
1105692	ENSG00000211445	2861	GPX3	glutathione peroxidase 3 (plasma)	2878	5	n/a	n/a	n/a	3.185
280041412	ENSG00000251621	0	AC009487.5	AC009487.5	0	2	n/a	n/a	n/a	3.184
279891617	ENSG00000234665	0	RP11-262H14.3	RP11-262H14.3	0	9	n/a	n/a	n/a	3.183
280096171	ENSG00000256492	0	AL118508.1	AL118508.1	0	20	n/a	n/a	n/a	3.177
1093177	ENSG00000130427	2041	EPO	erythropoietin	2056	7	n/a	n/a	n/a	3.174
1098369	ENSG00000164692	1269	COL1A2	collagen, type I, alpha 2	1278	7	n/a	n/a	n/a	3.174
1093442	ENSG00000132026	57789	RTBDN	retbindin	83546	19	n/a	n/a	n/a	3.171
1099785	ENSG00000170439	83410	METTL7B	methyltransferase like 7B	196410	12	n/a	n/a	n/a	3.169
1103720	ENSG00000189060	2988	H1F0	H1 histone family, member 0	3005	22	n/a	n/a	n/a	3.168
1087246	ENSG00000018280	6520	SLC11A1	solute carrier family 11 (proton-coupled divalent metal ion transporters), member 1	6556	2	n/a	n/a	n/a	3.158
279750687	ENSG00000220548	0	RP11-162L10.1	RP11-162L10.1	0	6	n/a	n/a	n/a	3.157
1097091	ENSG00000157851	36175	DPYSL5	dihydropyrimidinase-like 5	56896	2	n/a	n/a	n/a	3.157
1096494	ENSG00000152595	36234	MEPE	matrix extracellular phosphoglycoprotein	56955	4	n/a	n/a	n/a	3.141
279934388	ENSG00000238621	0	TRNAI2	transfer RNA isoleucine 2 (anticodon UAU)	0	6	n/a	n/a	n/a	3.139
279808628	ENSG00000227220	0	RP11-69I8.3	RP11-69I8.3	0	6	n/a	n/a	n/a	3.138
1097153	ENSG00000158373	3000	HIST1H2BD	histone cluster 1, H2bd	3017	6	n/a	n/a	n/a	3.130
279814397	ENSG00000227775	0	RP1-283E3.3	RP1-283E3.3	0	1	n/a	n/a	n/a	3.129
1096061	ENSG00000148798	8995	INA	internexin neuronal intermediate filament protein, alpha	9118	10	n/a	n/a	n/a	3.120
1095128	ENSG00000142089	10263	IFITM3	interferon induced transmembrane protein 3	10410	11	n/a	n/a	n/a	3.117
1090255	ENSG00000106819	34118	ASPN	asporin	54829	9	n/a	n/a	n/a	3.115
1094516	ENSG00000138074	8805	SLC5A6	solute carrier family 5 (sodium-dependent vitamin transporter), member 6	8884	2	n/a	n/a	n/a	3.114
1097061	ENSG00000157570	59855	TSPAN18	tetraspanin 18	90139	11	n/a	n/a	n/a	3.109
1087582	ENSG00000053438	4795	NNAT	neuronatin	4826	20	n/a	n/a	n/a	3.095
1095733	ENSG00000146112	82204	PPP1R18	protein phosphatase 1, regulatory subunit 18	170954	6	n/a	n/a	n/a	3.095
1095295	ENSG00000143333	5972	RGS16	regulator of G-protein signaling 16	6004	1	n/a	n/a	n/a	3.094
279699617	ENSG00000206028	0	CTA-373H7.7	CTA-373H7.7	0	22	n/a	n/a	n/a	3.092
279766427	ENSG00000223640	0	RP11-734K21.1	RP11-734K21.1	0	2	n/a	n/a	n/a	3.090
1106668	ENSG00000223722	0	RP11-467L13.5	RP11-467L13.5	0	12	n/a	n/a	n/a	3.087
279807416	ENSG00000227118	0	BTF3P13	basic transcription factor 3 pseudogene 13	0	4	n/a	n/a	n/a	3.085
1097612	ENSG00000161958	2241	FGF11	fibroblast growth factor 11	2256	17	n/a	n/a	n/a	3.082
279937843	ENSG00000239174	0	AC092143.1	AC092143.1	0	16	n/a	n/a	n/a	3.075
1095054	ENSG00000141505	429	ASGR1	asialoglycoprotein receptor 1	432	17	n/a	n/a	n/a	3.063
280008357	ENSG00000248993	0	XXbac-BPG181M17.5	Major histocompatibility complex, class II, DM beta	0	6	n/a	n/a	n/a	3.058
1094933	ENSG00000140682	6999	TGFB1I1	transforming growth factor beta 1 induced transcript 1	7041	16	n/a	n/a	n/a	3.057
280137526	ENSG00000259714	0	RP11-64K12.6	RP11-64K12.6	0	15	n/a	n/a	n/a	3.057
279953655	ENSG00000241069	0	CTD-3141N22.1	CTD-3141N22.1	0	19	n/a	n/a	n/a	3.056
1087308	ENSG00000024422	29837	EHD2	EH-domain containing 2	30846	19	n/a	n/a	n/a	3.031
279948041	ENSG00000240371	0	RP11-624G17.1	RP11-624G17.1	0	11	n/a	n/a	n/a	3.024
1098457	ENSG00000165030	4757	NFIL3	nuclear factor, interleukin 3 regulated	4783	9	n/a	n/a	n/a	3.017
1094951	ENSG00000140848	85718	CPNE2	copine II	221184	16	n/a	n/a	n/a	3.017
1089852	ENSG00000104812	2980	GYS1	glycogen synthase 1 (muscle)	2997	19	n/a	n/a	n/a	3.009
1096096	ENSG00000149131	706	SERPING1	serpin peptidase inhibitor, clade G (C1 inhibitor), member 1	710	11	n/a	n/a	n/a	3.007
1096394	ENSG00000151846	5010	PABPC3	poly(A) binding protein, cytoplasmic 3	5042	13	n/a	n/a	n/a	2.997
280010517	ENSG00000249185	0	AC098850.4	AC098850.4	0	17	n/a	n/a	n/a	2.993
1099078	ENSG00000167552	7800	TUBA1A	tubulin, alpha 1a	7846	12	n/a	n/a	n/a	2.983
279873887	ENSG00000233078	0	RP11-5P18.5	RP11-5P18.5	0	1	n/a	n/a	n/a	2.983
1103864	ENSG00000196230	83710	TUBB	tubulin, beta class I	203068	6	n/a	n/a	n/a	2.983
1092487	ENSG00000124766	6619	SOX4	SRY (sex determining region Y)-box 4	6659	6	n/a	n/a	n/a	2.981
1092380	ENSG00000124194	54837	GDAP1L1	ganglioside-induced differentiation-associated protein 1-like 1	78997	20	n/a	n/a	n/a	2.980
279661893	ENSG00000200710	0	SNORD81	small nucleolar RNA, C/D box 81	0	1	n/a	n/a	n/a	2.975
1095796	ENSG00000146674	3466	IGFBP3	insulin-like growth factor binding protein 3	3486	7	n/a	n/a	n/a	2.975
1089910	ENSG00000104998	9326	IL27RA	interleukin 27 receptor, alpha	9466	19	n/a	n/a	n/a	2.974
279760546	ENSG00000222611	0	AL355388.1	AL355388.1	0	1	n/a	n/a	n/a	2.971
1092439	ENSG00000124490	7137	CRISP2	cysteine-rich secretory protein 2	7180	6	n/a	n/a	n/a	2.967
1088250	ENSG00000077238	3541	IL4R	interleukin 4 receptor	3566	16	n/a	n/a	n/a	2.966
1097217	ENSG00000158825	973	CDA	cytidine deaminase	978	1	n/a	n/a	n/a	2.959
1092850	ENSG00000127589	0	TUBBP1	tubulin, beta pseudogene 1	0	8	n/a	n/a	n/a	2.954
1096447	ENSG00000152256	5131	PDK1	pyruvate dehydrogenase kinase, isozyme 1	5163	2	n/a	n/a	n/a	2.952
279846679	ENSG00000230673	0	PABPC1P3	poly(A) binding protein, cytoplasmic 1 pseudogene 3	0	X	n/a	n/a	n/a	2.951
1095576	ENSG00000145014	60255	TMEM44	transmembrane protein 44	93109	3	n/a	n/a	n/a	2.949
1099557	ENSG00000169429	3551	IL8	interleukin 8	3576	4	n/a	n/a	n/a	2.939
1095798	ENSG00000146677	0	AC004453.8	AC004453.8	0	7	n/a	n/a	n/a	2.935
1108810	ENSG00000237774	0	RP11-129B9.1	RP11-129B9.1	0	12	n/a	n/a	n/a	2.935
1103071	ENSG00000186352	110770	ANKRD37	ankyrin repeat domain 37	353322	4	n/a	n/a	n/a	2.933
1104105	ENSG00000196923	9132	PDLIM7	PDZ and LIM domain 7 (enigma)	9260	5	n/a	n/a	n/a	2.933
1093088	ENSG00000129757	1022	CDKN1C	cyclin-dependent kinase inhibitor 1C (p57, Kip2)	1028	11	n/a	n/a	n/a	2.925
279943096	ENSG00000239809	0	RP11-51L5.2	RP11-51L5.2	0	17	n/a	n/a	n/a	2.920
1093626	ENSG00000133110	10484	POSTN	periostin, osteoblast specific factor	10631	13	n/a	n/a	n/a	2.909
1088177	ENSG00000075340	116	ADD2	adducin 2 (beta)	119	2	n/a	n/a	n/a	2.905
1095131	ENSG00000142156	1282	COL6A1	collagen, type VI, alpha 1	1291	21	n/a	n/a	n/a	2.905
280071396	ENSG00000254483	0	RP11-23J9.6	RP11-23J9.6	0	9	n/a	n/a	n/a	2.904
1097405	ENSG00000160255	3664	ITGB2	integrin, beta 2 (complement component 3 receptor 3 and 4 subunit)	3689	21	n/a	n/a	n/a	2.902
1107667	ENSG00000230291	0	RP11-244J10.1	RP11-244J10.1	0	12	n/a	n/a	n/a	2.901
1108238	ENSG00000233913	0	CTC-575D19.1	CTC-575D19.1	0	5	n/a	n/a	n/a	2.900
279713155	ENSG00000211764	0	TRBJ2-1	T cell receptor beta joining 2-1	0	7	n/a	n/a	n/a	2.900
1090227	ENSG00000106624	162	AEBP1	AE binding protein 1	165	7	n/a	n/a	n/a	2.896
279971278	ENSG00000243023	0	UBA52P3	ubiquitin A-52 residue ribosomal protein fusion product 1 pseudogene 3	0	14	n/a	n/a	n/a	2.890
1094455	ENSG00000137809	22557	ITGA11	integrin, alpha 11	22801	15	n/a	n/a	n/a	2.890
1104545	ENSG00000198211	10234	TUBB3	tubulin, beta 3 class III	10381	16	n/a	n/a	n/a	2.887
1096364	ENSG00000151655	3673	ITIH2	inter-alpha (globulin) inhibitor H2	3698	10	n/a	n/a	n/a	2.887
279826323	ENSG00000228844	0	RP11-467I20.3	RP11-467I20.3	0	1	n/a	n/a	n/a	2.881
279764663	ENSG00000223505	0	RP11-397P13.7	RP11-397P13.7	0	1	n/a	n/a	n/a	2.877
1093827	ENSG00000134531	1997	EMP1	epithelial membrane protein 1	2012	12	n/a	n/a	n/a	2.877
1095730	ENSG00000146090	90280	RASGEF1C	RasGEF domain family, member 1C	255426	5	n/a	n/a	n/a	2.873
1093309	ENSG00000131095	2654	GFAP	glial fibrillary acidic protein	2670	17	n/a	n/a	n/a	2.869
1096547	ENSG00000153048	23343	CARHSP1	calcium regulated heat stable protein 1, 24kDa	23589	16	n/a	n/a	n/a	2.860
279711853	ENSG00000211574	1013361	MIR770	microRNA 770	768222	14	n/a	n/a	n/a	2.857
280095465	ENSG00000256393	0	AC138123.2	AC138123.2	0	12	n/a	n/a	n/a	2.856
279805409	ENSG00000226948	0	RP5-1068H6.3	RP5-1068H6.3	0	20	n/a	n/a	n/a	2.854
1099525	ENSG00000169258	77511	GPRIN1	G protein regulated inducer of neurite outgrowth 1	114787	5	n/a	n/a	n/a	2.854
279488997	ENSG00000178464	0	CTD-2192J16.15	CTD-2192J16.15	0	19	n/a	n/a	n/a	2.854
1087173	ENSG00000011638	36422	TMEM159	transmembrane protein 159	57146	16	n/a	n/a	n/a	2.853
279470330	ENSG00000176054	0	RPL23P2	ribosomal protein L23 pseudogene 2	0	21	n/a	n/a	n/a	2.853
279719187	ENSG00000213087	0	RP11-613F7.1	RP11-613F7.1	0	6	n/a	n/a	n/a	2.852
279965905	ENSG00000242398	0	AC018628.2	AC018628.2	0	17	n/a	n/a	n/a	2.852
1088201	ENSG00000075884	35131	ARHGAP15	Rho GTPase activating protein 15	55843	2	n/a	n/a	n/a	2.849
1098644	ENSG00000165810	81139	BTNL9	butyrophilin-like 9	153579	5	n/a	n/a	n/a	2.846
279948074	ENSG00000240376	0	RP11-36C20.1	RP11-36C20.1	0	5	n/a	n/a	n/a	2.844
280100965	ENSG00000257045	0	RP11-486F17.1	RP11-486F17.1	0	2	n/a	n/a	n/a	2.844
279728898	ENSG00000214203	0	RP11-135F9.1	RP11-135F9.1	0	12	n/a	n/a	n/a	2.844
1092621	ENSG00000125810	22674	CD93	CD93 molecule	22918	20	n/a	n/a	n/a	2.839
1093350	ENSG00000131389	6497	SLC6A6	solute carrier family 6 (neurotransmitter transporter, taurine), member 6	6533	3	n/a	n/a	n/a	2.836
279981806	ENSG00000244073	0	CTD-2284O10.1	CTD-2284O10.1	0	5	n/a	n/a	n/a	2.836
1092909	ENSG00000128271	132	ADORA2A	adenosine A2a receptor	135	22	n/a	n/a	n/a	2.835
1094209	ENSG00000136535	10558	TBR1	T-box, brain, 1	10716	2	n/a	n/a	n/a	2.834
279750201	ENSG00000220105	0	RP11-307I14.2	RP11-307I14.2	0	9	n/a	n/a	n/a	2.834
1095371	ENSG00000143627	5281	PKLR	pyruvate kinase, liver and RBC	5313	1	n/a	n/a	n/a	2.832
1093364	ENSG00000131471	8570	AOC3	amine oxidase, copper containing 3 (vascular adhesion protein 1)	8639	17	n/a	n/a	n/a	2.831
1090117	ENSG00000105974	853	CAV1	caveolin 1, caveolae protein, 22kDa	857	7	n/a	n/a	n/a	2.829
1089736	ENSG00000103742	36995	IGDCC4	immunoglobulin superfamily, DCC subclass, member 4	57722	15	n/a	n/a	n/a	2.829
279903973	ENSG00000235776	0	AC000089.3	AC000089.3	0	22	n/a	n/a	n/a	2.826
280124391	ENSG00000258947	10234	RP11-566K11.2	Melanocyte-stimulating hormone receptor	10381	16	n/a	n/a	n/a	2.825
1088781	ENSG00000090924	41420	PLEKHG2	pleckstrin homology domain containing, family G (with RhoGef domain) member 2	64857	19	n/a	n/a	n/a	2.822
279990004	ENSG00000245448	0	AC011474.1	AC011474.1	0	19	n/a	n/a	n/a	2.820
279962608	ENSG00000242071	0	RPL7AP6	ribosomal protein L7a pseudogene 6	0	14	n/a	n/a	n/a	2.820
1102055	ENSG00000182240	25574	BACE2	beta-site APP-cleaving enzyme 2	25825	21	n/a	n/a	n/a	2.810
1095930	ENSG00000147642	34927	SYBU	syntabulin (syntaxin-interacting)	55638	8	n/a	n/a	n/a	2.806
280027600	ENSG00000250562	0	RP11-227H4.4	RP11-227H4.4	0	3	n/a	n/a	n/a	2.800
1087703	ENSG00000061656	6636	SPAG4	sperm associated antigen 4	6676	20	n/a	n/a	n/a	2.800
279912953	ENSG00000236654	0	AC079780.3	AC079780.3	0	7	n/a	n/a	n/a	2.799
280092156	ENSG00000256013	0	RP11-27M24.1	RP11-27M24.1	0	16	n/a	n/a	n/a	2.791
280059280	ENSG00000253633	0	KB-1980E6.3	Uncharacterized protein	0	8	n/a	n/a	n/a	2.787
1103272	ENSG00000187193	4475	MT1X	metallothionein 1X	4501	16	n/a	n/a	n/a	2.786
1101471	ENSG00000178821	109681	TMEM52	transmembrane protein 52	339456	1	n/a	n/a	n/a	2.783
1089152	ENSG00000100342	8476	APOL1	apolipoprotein L, 1	8542	22	n/a	n/a	n/a	2.781
280063951	ENSG00000253950	0	AC020907.6	AC020907.6	0	19	n/a	n/a	n/a	2.781
1092578	ENSG00000125534	54983	PPDPF	pancreatic progenitor cell differentiation and proliferation factor homolog (zebrafish)	79144	20	n/a	n/a	n/a	2.780
279870683	ENSG00000232803	1013846	RP11-93B14.5	RP11-93B14.5	100127888	20	n/a	n/a	n/a	2.776
1105796	ENSG00000213003	0	BTF3P12	basic transcription factor 3 pseudogene 12	0	8	n/a	n/a	n/a	2.776
1104212	ENSG00000197249	5233	SERPINA1	serpin peptidase inhibitor, clade A (alpha-1 antiproteinase, antitrypsin), member 1	5265	14	n/a	n/a	n/a	2.776
279702757	ENSG00000206597	1013090	SNORA57	small nucleolar RNA, H/ACA box 57	692158	11	n/a	n/a	n/a	2.774
280005296	ENSG00000248721	0	AC063976.6	AC063976.6	0	5	n/a	n/a	n/a	2.773
280050194	ENSG00000252835	0	SCARNA21	small Cajal body-specific RNA 21	0	17	n/a	n/a	n/a	2.772
1090265	ENSG00000106991	2007	ENG	endoglin	2022	9	n/a	n/a	n/a	2.770
1097773	ENSG00000162745	25652	OLFML2B	olfactomedin-like 2B	25903	1	n/a	n/a	n/a	2.769
279725149	ENSG00000213862	0	CTD-2270N23.1	CTD-2270N23.1	0	15	n/a	n/a	n/a	2.766
1097367	ENSG00000160111	26896	CPAMD8	C3 and PZP-like, alpha-2-macroglobulin domain containing 8	27151	19	n/a	n/a	n/a	2.764
279981616	ENSG00000244052	0	RPL5P24	ribosomal protein L5 pseudogene 24	0	8	n/a	n/a	n/a	2.763
279858053	ENSG00000231707	0	PABPC1P1	poly(A) binding protein, cytoplasmic 1 pseudogene 1	0	4	n/a	n/a	n/a	2.758
279878780	ENSG00000233508	0	RP1-269M15.3	RP1-269M15.3	0	20	n/a	n/a	n/a	2.754
1097023	ENSG00000157227	4297	MMP14	matrix metallopeptidase 14 (membrane-inserted)	4323	14	n/a	n/a	n/a	2.753
280089451	ENSG00000255717	23395	SNHG1	small nucleolar RNA host gene 1 (non-protein coding)	23642	11	n/a	n/a	n/a	2.750
279841042	ENSG00000230191	0	RP4-725G10.3	RP4-725G10.3	0	7	n/a	n/a	n/a	2.748
1091414	ENSG00000116014	58833	KISS1R	KISS1 receptor	84634	19	n/a	n/a	n/a	2.746
279770712	ENSG00000224012	0	RP11-756G12.1	RP11-756G12.1	0	5	n/a	n/a	n/a	2.746
1097955	ENSG00000163430	11008	FSTL1	follistatin-like 1	11167	3	n/a	n/a	n/a	2.745
279727516	ENSG00000214051	0	ARF4P3	ADP-ribosylation factor 4 pseudogene 3	0	13	n/a	n/a	n/a	2.745
1105073	ENSG00000204287	3104	HLA-DRA	major histocompatibility complex, class II, DR alpha	3122	6	n/a	n/a	n/a	2.742
1104548	ENSG00000198221	158874	C6orf124	chromosome 6 open reading frame 124	653483	6	n/a	n/a	n/a	2.740
280088647	ENSG00000255629	0	RP11-196H14.3	RP11-196H14.3	0	12	n/a	n/a	n/a	2.736
1105815	ENSG00000213088	2516	DARC	Duffy blood group, chemokine receptor	2532	1	n/a	n/a	n/a	2.736
279956709	ENSG00000241434	0	CTD-2224J9.4	CTD-2224J9.4	0	19	n/a	n/a	n/a	2.733
1095180	ENSG00000142552	36607	RCN3	reticulocalbin 3, EF-hand calcium binding domain	57333	19	n/a	n/a	n/a	2.733
279781574	ENSG00000224892	0	RPS4XP16	ribosomal protein S4X pseudogene 16	0	13	n/a	n/a	n/a	2.732
1090707	ENSG00000110799	7407	VWF	von Willebrand factor	7450	12	n/a	n/a	n/a	2.730
1092188	ENSG00000122574	152643	WIPF3	WAS/WASL interacting protein family, member 3	644150	7	n/a	n/a	n/a	2.727
1095891	ENSG00000147403	6102	RPL10	ribosomal protein L10	6134	X	n/a	n/a	n/a	2.725
280038830	ENSG00000251440	0	RP11-425J20.2	RP11-425J20.2	0	4	n/a	n/a	n/a	2.719
279948863	ENSG00000240463	0	RPS19P3	ribosomal protein S19 pseudogene 3	0	14	n/a	n/a	n/a	2.714
279819242	ENSG00000228234	0	GLRXP	GLRXP	0	20	n/a	n/a	n/a	2.711
1093981	ENSG00000135406	5598	PRPH	peripherin	5630	12	n/a	n/a	n/a	2.708
1097186	ENSG00000158560	1768	DYNC1I1	dynein, cytoplasmic 1, intermediate chain 1	1780	7	n/a	n/a	n/a	2.706
279750548	ENSG00000220418	0	RP1-131H7.2	RP1-131H7.2	0	6	n/a	n/a	n/a	2.703
279841165	ENSG00000230202	0	RP11-632C17__A.1	RP11-632C17__A.1	0	6	n/a	n/a	n/a	2.702
1092440	ENSG00000124491	2147	F13A1	coagulation factor XIII, A1 polypeptide	2162	6	n/a	n/a	n/a	2.702
1108080	ENSG00000232856	0	MIR3654	microRNA 3654	0	7	n/a	n/a	n/a	2.699
280074375	ENSG00000254682	0	RP11-660L16.2	RP11-660L16.2	0	11	n/a	n/a	n/a	2.697
279720824	ENSG00000213326	0	RPS7P11	ribosomal protein S7 pseudogene 11	0	17	n/a	n/a	n/a	2.694
1101600	ENSG00000179593	244	ALOX15B	arachidonate 15-lipoxygenase, type B	247	17	n/a	n/a	n/a	2.693
1088001	ENSG00000070756	26731	PABPC1	poly(A) binding protein, cytoplasmic 1	26986	8	n/a	n/a	n/a	2.692
1091688	ENSG00000118231	1412	CRYGD	crystallin, gamma D	1421	2	n/a	n/a	n/a	2.691
279909632	ENSG00000236325	0	AC005300.5	AC005300.5	0	22	n/a	n/a	n/a	2.691
1092270	ENSG00000123243	56534	ITIH5	inter-alpha (globulin) inhibitor H5	80760	10	n/a	n/a	n/a	2.689
1092231	ENSG00000122884	5001	P4HA1	prolyl 4-hydroxylase, alpha polypeptide I	5033	10	n/a	n/a	n/a	2.685
279656377	ENSG00000199004	128101	MIR21	microRNA 21	406991	17	n/a	n/a	n/a	2.682
280019705	ENSG00000249921	0	CTC-329H14.1	CTC-329H14.1	0	5	n/a	n/a	n/a	2.681
1090892	ENSG00000112077	5973	RHAG	Rh-associated glycoprotein	6005	6	n/a	n/a	n/a	2.679
1102938	ENSG00000185885	8453	IFITM1	interferon induced transmembrane protein 1 (9-27)	8519	11	n/a	n/a	n/a	2.675
1088982	ENSG00000099617	1930	EFNA2	ephrin-A2	1943	19	n/a	n/a	n/a	2.669
1093292	ENSG00000131019	55270	ULBP3	UL16 binding protein 3	79465	6	n/a	n/a	n/a	2.668
1102252	ENSG00000183077	79053	AFMID	arylformamidase	125061	17	n/a	n/a	n/a	2.665
1089807	ENSG00000104435	10917	STMN2	stathmin-like 2	11075	8	n/a	n/a	n/a	2.665
1107800	ENSG00000231167	0	YBX1P2	Y box binding protein 1 pseudogene 2	0	7	n/a	n/a	n/a	2.662
279898164	ENSG00000235207	0	RP11-310H4.4	RP11-310H4.4	0	7	n/a	n/a	n/a	2.659
279596568	ENSG00000189343	0	AC004448.3	AC004448.3	0	17	n/a	n/a	n/a	2.658
279857430	ENSG00000231655	0	AC011742.3	AC011742.3	0	2	n/a	n/a	n/a	2.658
1101765	ENSG00000180616	6712	SSTR2	somatostatin receptor 2	6752	17	n/a	n/a	n/a	2.658
1099658	ENSG00000169894	4558	MUC3A	mucin 3A, cell surface associated	4584	7	n/a	n/a	n/a	2.657
1102299	ENSG00000183287	80606	CCBE1	collagen and calcium binding EGF domains 1	147372	18	n/a	n/a	n/a	2.649
280128623	ENSG00000259190	0	RP11-761I4.1	RP11-761I4.1	0	15	n/a	n/a	n/a	2.648
1089482	ENSG00000101958	2725	GLRA2	glycine receptor, alpha 2	2742	X	n/a	n/a	n/a	2.641
1092054	ENSG00000121297	36889	TSHZ3	teashirt zinc finger homeobox 3	57616	19	n/a	n/a	n/a	2.641
279747103	ENSG00000218014	0	RP11-263F15.1	RP11-263F15.1	0	6	n/a	n/a	n/a	2.639
1090911	ENSG00000112182	37928	BACH2	BTB and CNC homology 1, basic leucine zipper transcription factor 2	60468	6	n/a	n/a	n/a	2.635
1094808	ENSG00000139832	34936	RAB20	RAB20, member RAS oncogene family	55647	13	n/a	n/a	n/a	2.634
1091694	ENSG00000118263	8542	KLF7	Kruppel-like factor 7 (ubiquitous)	8609	2	n/a	n/a	n/a	2.633
1098198	ENSG00000164104	3128	HMGB2	high mobility group box 2	3148	4	n/a	n/a	n/a	2.632
1098215	ENSG00000164128	4855	NPY1R	neuropeptide Y receptor Y1	4886	4	n/a	n/a	n/a	2.630
1100546	ENSG00000173801	3703	JUP	junction plakoglobin	3728	17	n/a	n/a	n/a	2.629
1093813	ENSG00000134443	2905	GRP	gastrin-releasing peptide	2922	18	n/a	n/a	n/a	2.628
1095174	ENSG00000142538	76636	PTH2	parathyroid hormone 2	113091	19	n/a	n/a	n/a	2.628
1105616	ENSG00000205978	36796	NYNRIN	NYN domain and retroviral integrase containing	57523	14	n/a	n/a	n/a	2.625
1099283	ENSG00000168274	2995	HIST1H2AE	histone cluster 1, H2ae	3012	6	n/a	n/a	n/a	2.621
1105223	ENSG00000204628	10252	GNB2L1	guanine nucleotide binding protein (G protein), beta polypeptide 2-like 1	10399	5	n/a	n/a	n/a	2.620
1086959	ENSG00000005448	58269	WDR54	WD repeat domain 54	84058	2	n/a	n/a	n/a	2.620
1107506	ENSG00000229119	0	CTB-63M22.1	CTB-63M22.1	0	5	n/a	n/a	n/a	2.620
1106041	ENSG00000214289	0	RPL39P5	ribosomal protein L39 pseudogene 5	0	3	n/a	n/a	n/a	2.614
280047751	ENSG00000252481	165837	SCARNA13	small Cajal body-specific RNA 13	677768	14	n/a	n/a	n/a	2.612
1103743	ENSG00000189159	30637	HN1	hematological and neurological expressed 1	51155	17	n/a	n/a	n/a	2.611
1090689	ENSG00000110660	34022	SLC35F2	solute carrier family 35, member F2	54733	11	n/a	n/a	n/a	2.610
1088506	ENSG00000084628	55373	NKAIN1	Na+/K+ transporting ATPase interacting 1	79570	1	n/a	n/a	n/a	2.609
1097571	ENSG00000161638	3653	ITGA5	integrin, alpha 5 (fibronectin receptor, alpha polypeptide)	3678	12	n/a	n/a	n/a	2.608
279962728	ENSG00000242083	0	RPL7AP31	ribosomal protein L7a pseudogene 31	0	4	n/a	n/a	n/a	2.607
1093188	ENSG00000130513	9377	GDF15	growth differentiation factor 15	9518	19	n/a	n/a	n/a	2.607
1101264	ENSG00000177600	6149	RPLP2	ribosomal protein, large, P2	6181	11	n/a	n/a	n/a	2.607
279827161	ENSG00000228929	0	RP11-159C21.4	RP11-159C21.4	0	1	n/a	n/a	n/a	2.605
1102852	ENSG00000185519	110389	FAM131C	family with sequence similarity 131, member C	348487	1	n/a	n/a	n/a	2.604
1094702	ENSG00000139178	30760	C1RL	complement component 1, r subcomponent-like	51279	12	n/a	n/a	n/a	2.603
1088794	ENSG00000091136	3887	LAMB1	laminin, beta 1	3912	7	n/a	n/a	n/a	2.598
279862629	ENSG00000232085	0	RP11-261C10.4	RP11-261C10.4	0	1	n/a	n/a	n/a	2.594
280006709	ENSG00000248839	0	RP11-227H4.5	RP11-227H4.5	0	3	n/a	n/a	n/a	2.593
1105115	ENSG00000204381	80335	LAYN	layilin	143903	11	n/a	n/a	n/a	2.592
279666457	ENSG00000202042	0	SNORD49B	small nucleolar RNA, C/D box 49B	0	17	n/a	n/a	n/a	2.590
1094719	ENSG00000139239	0	RPL14P1	ribosomal protein L14 pseudogene 1	0	12	n/a	n/a	n/a	2.588
279897580	ENSG00000235162	122751	C12orf75	chromosome 12 open reading frame 75	387882	12	n/a	n/a	n/a	2.586
1088265	ENSG00000077522	85	ACTN2	actinin, alpha 2	88	1	n/a	n/a	n/a	2.584
1089763	ENSG00000104140	82368	RHOV	ras homolog gene family, member V	171177	15	n/a	n/a	n/a	2.578
280019438	ENSG00000249908	0	CTD-2589H19.4	CTD-2589H19.4	0	5	n/a	n/a	n/a	2.575
1098827	ENSG00000166482	4214	MFAP4	microfibrillar-associated protein 4	4239	17	n/a	n/a	n/a	2.574
1093513	ENSG00000132510	22890	KDM6B	lysine (K)-specific demethylase 6B	23135	17	n/a	n/a	n/a	2.570
279957575	ENSG00000241511	0	RPS15AP24	ribosomal protein S15a pseudogene 24	0	8	n/a	n/a	n/a	2.569
279833718	ENSG00000229515	0	RP11-793E15.1	RP11-793E15.1	0	3	n/a	n/a	n/a	2.569
279887780	ENSG00000234335	0	RP11-241I20.3	RP11-241I20.3	0	10	n/a	n/a	n/a	2.568
1095763	ENSG00000146374	59060	RSPO3	R-spondin 3	84870	6	n/a	n/a	n/a	2.567
1096652	ENSG00000154040	26004	CABYR	calcium binding tyrosine-(Y)-phosphorylation regulated	26256	18	n/a	n/a	n/a	2.567
279781233	ENSG00000224861	0	YBX1P1	Y box binding protein 1 pseudogene 1	0	14	n/a	n/a	n/a	2.566
1093759	ENSG00000134198	9955	TSPAN2	tetraspanin 2	10100	1	n/a	n/a	n/a	2.565
1099385	ENSG00000168710	10610	AHCYL1	adenosylhomocysteinase-like 1	10768	1	n/a	n/a	n/a	2.562
1090032	ENSG00000105613	22738	MAST1	microtubule associated serine/threonine kinase 1	22983	19	n/a	n/a	n/a	2.561
279866672	ENSG00000232472	0	EEF1B2P3	eukaryotic translation elongation factor 1 beta 2 pseudogene 3	0	X	n/a	n/a	n/a	2.560
279977500	ENSG00000243663	0	RP11-21K20.1	RP11-21K20.1	0	12	n/a	n/a	n/a	2.557
1086938	ENSG00000005059	34302	CCDC109B	coiled-coil domain containing 109B	55013	4	n/a	n/a	n/a	2.556
1086920	ENSG00000004777	77694	ARHGAP33	Rho GTPase activating protein 33	115703	19	n/a	n/a	n/a	2.555
279795432	ENSG00000226086	0	RP11-508N22.4	RP11-508N22.4	0	10	n/a	n/a	n/a	2.554
280130146	ENSG00000259279	0	CTD-2033D15.1	CTD-2033D15.1	0	15	n/a	n/a	n/a	2.554
1100788	ENSG00000175115	34979	PACS1	phosphofurin acidic cluster sorting protein 1	55690	11	n/a	n/a	n/a	2.553
279744015	ENSG00000216042	1013737	MIR922	microRNA 922	100126321	3	n/a	n/a	n/a	2.552
1087928	ENSG00000068831	10089	RASGRP2	RAS guanyl releasing protein 2 (calcium and DAG-regulated)	10235	11	n/a	n/a	n/a	2.551
1087022	ENSG00000006747	59625	SCIN	scinderin	85477	7	n/a	n/a	n/a	2.551
1089896	ENSG00000104953	55619	TLE6	transducin-like enhancer of split 6 (E(sp1) homolog, Drosophila)	79816	19	n/a	n/a	n/a	2.551
1096513	ENSG00000152767	10015	FARP1	FERM, RhoGEF (ARHGEF) and pleckstrin domain protein 1 (chondrocyte-derived)	10160	13	n/a	n/a	n/a	2.548
1102408	ENSG00000183688	110927	FAM101B	family with sequence similarity 101, member B	359845	17	n/a	n/a	n/a	2.547
1101248	ENSG00000177519	35755	RPRM	reprimo, TP53 dependent G2 arrest mediator candidate	56475	2	n/a	n/a	n/a	2.545
279959578	ENSG00000241741	0	RP11-119H12.2	RP11-119H12.2	0	4	n/a	n/a	n/a	2.544
1088468	ENSG00000083444	5319	PLOD1	procollagen-lysine, 2-oxoglutarate 5-dioxygenase 1	5351	1	n/a	n/a	n/a	2.542
1095998	ENSG00000148303	6098	RPL7A	ribosomal protein L7a	6130	9	n/a	n/a	n/a	2.542
1104361	ENSG00000197705	36838	KLHL14	kelch-like 14 (Drosophila)	57565	18	n/a	n/a	n/a	2.541
1089977	ENSG00000105372	6190	RPS19	ribosomal protein S19	6223	19	n/a	n/a	n/a	2.540
1095642	ENSG00000145545	6675	SRD5A1	steroid-5-alpha-reductase, alpha polypeptide 1 (3-oxo-5 alpha-steroid delta 4-dehydrogenase alpha 1)	6715	5	n/a	n/a	n/a	2.539
1092794	ENSG00000127084	59782	FGD3	FYVE, RhoGEF and PH domain containing 3	89846	9	n/a	n/a	n/a	2.537
1099176	ENSG00000167858	57901	TEKT1	tektin 1	83659	17	n/a	n/a	n/a	2.535
279667682	ENSG00000202394	26548	SNORD47	small nucleolar RNA, C/D box 47	26802	1	n/a	n/a	n/a	2.533
279882358	ENSG00000233837	0	EIF3LP2	eukaryotic translation initiation factor 3, subunit L pseudogene 2	0	10	n/a	n/a	n/a	2.530
1094308	ENSG00000136997	4583	MYC	v-myc myelocytomatosis viral oncogene homolog (avian)	4609	8	n/a	n/a	n/a	2.530
279725210	ENSG00000213866	0	YBX1P10	Y box binding protein 1 pseudogene 10	0	9	n/a	n/a	n/a	2.528
1086878	ENSG00000001617	6369	SEMA3F	sema domain, immunoglobulin domain (Ig), short basic domain, secreted, (semaphorin) 3F	6405	3	n/a	n/a	n/a	2.524
280098332	ENSG00000256725	0	RP11-662M24.2	RP11-662M24.2	0	12	n/a	n/a	n/a	2.519
1094343	ENSG00000137198	2749	GMPR	guanosine monophosphate reductase	2766	6	n/a	n/a	n/a	2.516
279915901	ENSG00000236913	0	AC025750.5	AC025750.5	0	2	n/a	n/a	n/a	2.515
279802273	ENSG00000226696	0	AC008746.11	AC008746.11	0	19	n/a	n/a	n/a	2.513
279796894	ENSG00000226221	0	AC022431.1	AC022431.1	0	5	n/a	n/a	n/a	2.513
1095536	ENSG00000144713	6129	RPL32	ribosomal protein L32	6161	3	n/a	n/a	n/a	2.511
1096240	ENSG00000150594	147	ADRA2A	adrenergic, alpha-2A-, receptor	150	10	n/a	n/a	n/a	2.506
280113159	ENSG00000258232	0	RP11-161H23.5	RP11-161H23.5	0	12	n/a	n/a	n/a	2.505
1097235	ENSG00000159023	2020	EPB41	erythrocyte membrane protein band 4.1 (elliptocytosis 1, RH-linked)	2035	1	n/a	n/a	n/a	2.505
1104836	ENSG00000198959	7010	TGM2	transglutaminase 2 (C polypeptide, protein-glutamine-gamma-glutamyltransferase)	7052	20	n/a	n/a	n/a	2.503
1101629	ENSG00000179820	60079	MYADM	myeloid-associated differentiation marker	91663	19	n/a	n/a	n/a	2.502
279500932	ENSG00000180211	0	RP1-278E11.3	RP1-278E11.3	0	6	n/a	n/a	n/a	2.501
1104481	ENSG00000198034	6158	RPS4X	ribosomal protein S4, X-linked	6191	X	n/a	n/a	n/a	2.501
279718615	ENSG00000213051	0	RP4-635A23.2	RP4-635A23.2	0	1	n/a	n/a	n/a	2.500
1108387	ENSG00000234906	341	APOC2	apolipoprotein C-II	344	19	n/a	n/a	n/a	2.500
1087827	ENSG00000065978	4873	YBX1	Y box binding protein 1	4904	1	n/a	n/a	n/a	2.497
1088715	ENSG00000089351	36928	GRAMD1A	GRAM domain containing 1A	57655	19	n/a	n/a	n/a	2.496
279950155	ENSG00000240616	0	AD000092.3	AD000092.3	0	19	n/a	n/a	n/a	2.496
1103960	ENSG00000196476	80033	C20orf96	chromosome 20 open reading frame 96	140680	20	n/a	n/a	n/a	2.494
280035549	ENSG00000251188	0	RP11-478C6.6	RP11-478C6.6	0	4	n/a	n/a	n/a	2.493
279994149	ENSG00000246892	0	AL034548.1	AL034548.1	0	20	n/a	n/a	n/a	2.489
1089079	ENSG00000100129	30867	EIF3L	eukaryotic translation initiation factor 3, subunit L	51386	22	n/a	n/a	n/a	2.489
1098529	ENSG00000165349	59079	SLC7A3	solute carrier family 7 (cationic amino acid transporter, y+ system), member 3	84889	X	n/a	n/a	n/a	2.487
1097702	ENSG00000162511	7759	LAPTM5	lysosomal protein transmembrane 5	7805	1	n/a	n/a	n/a	2.484
1099079	ENSG00000167553	58982	TUBA1C	tubulin, alpha 1c	84790	12	n/a	n/a	n/a	2.481
1102377	ENSG00000183615	58930	FAM167B	family with sequence similarity 167, member B	84734	1	n/a	n/a	n/a	2.481
1088863	ENSG00000092850	27030	TEKT2	tektin 2 (testicular)	27285	1	n/a	n/a	n/a	2.479
1088868	ENSG00000092964	1796	DPYSL2	dihydropyrimidinase-like 2	1808	8	n/a	n/a	n/a	2.479
1092660	ENSG00000125898	57784	FAM110A	family with sequence similarity 110, member A	83541	20	n/a	n/a	n/a	2.478
1091236	ENSG00000114861	26831	FOXP1	forkhead box P1	27086	3	n/a	n/a	n/a	2.476
279838749	ENSG00000229994	0	RP4-765A10.1	RP4-765A10.1	0	1	n/a	n/a	n/a	2.474
1090507	ENSG00000108947	1936	EFNB3	ephrin-B3	1949	17	n/a	n/a	n/a	2.474
1104106	ENSG00000196924	2300	FLNA	filamin A, alpha	2316	X	n/a	n/a	n/a	2.473
1103441	ENSG00000187990	8281	HIST1H2BG	histone cluster 1, H2bg	8339	6	n/a	n/a	n/a	2.471
1094290	ENSG00000136929	34652	HEMGN	hemogen	55363	9	n/a	n/a	n/a	2.470
1093810	ENSG00000134419	6177	RPS15A	ribosomal protein S15a	6210	16	n/a	n/a	n/a	2.469
1108368	ENSG00000234797	0	RPS3AP6	ribosomal protein S3A pseudogene 6	0	15	n/a	n/a	n/a	2.467
279866478	ENSG00000232456	0	RP11-5P18.10	RP11-5P18.10	0	1	n/a	n/a	n/a	2.467
1104083	ENSG00000196843	10707	ARID5A	AT rich interactive domain 5A (MRF1-like)	10865	2	n/a	n/a	n/a	2.467
1089208	ENSG00000100504	5804	PYGL	phosphorylase, glycogen, liver	5836	14	n/a	n/a	n/a	2.467
280075692	ENSG00000254772	1924	EEF1G	eukaryotic translation elongation factor 1 gamma	1937	11	n/a	n/a	n/a	2.466
1090733	ENSG00000110987	602	BCL7A	B-cell CLL/lymphoma 7A	605	12	n/a	n/a	n/a	2.465
1101811	ENSG00000180875	40989	GREM2	gremlin 2	64388	1	n/a	n/a	n/a	2.463
1098725	ENSG00000166145	6652	SPINT1	serine peptidase inhibitor, Kunitz type 1	6692	15	n/a	n/a	n/a	2.461
280107576	ENSG00000257674	0	RP11-76E16.2	RP11-76E16.2	0	12	n/a	n/a	n/a	2.457
279953608	ENSG00000241061	0	AC090602.1	AC090602.1	0	15	n/a	n/a	n/a	2.456
1088722	ENSG00000089639	30772	GMIP	GEM interacting protein	51291	19	n/a	n/a	n/a	2.456
1087218	ENSG00000014914	10745	MTMR11	myotubularin related protein 11	10903	1	n/a	n/a	n/a	2.455
1100959	ENSG00000176046	26219	NUPR1	nuclear protein, transcriptional regulator, 1	26471	16	n/a	n/a	n/a	2.454
1094607	ENSG00000138606	59932	SHF	Src homology 2 domain containing F	90525	15	n/a	n/a	n/a	2.453
1091599	ENSG00000117394	6477	SLC2A1	solute carrier family 2 (facilitated glucose transporter), member 1	6513	1	n/a	n/a	n/a	2.450
1100015	ENSG00000171425	31025	ZNF581	zinc finger protein 581	51545	19	n/a	n/a	n/a	2.450
1095694	ENSG00000145901	10172	TNIP1	TNFAIP3 interacting protein 1	10318	5	n/a	n/a	n/a	2.447
1105919	ENSG00000213853	1998	EMP2	epithelial membrane protein 2	2013	16	n/a	n/a	n/a	2.447
1092907	ENSG00000128266	2764	GNAZ	guanine nucleotide binding protein (G protein), alpha z polypeptide	2781	22	n/a	n/a	n/a	2.444
279725962	ENSG00000213939	0	RP11-314A20.1	RP11-314A20.1	0	17	n/a	n/a	n/a	2.444
1094449	ENSG00000137801	7015	THBS1	thrombospondin 1	7057	15	n/a	n/a	n/a	2.444
279720569	ENSG00000213280	0	RP11-212P7.1	RP11-212P7.1	0	7	n/a	n/a	n/a	2.444
280046743	ENSG00000252334	0	U6	U6 spliceosomal RNA	0	19	n/a	n/a	n/a	2.443
1102168	ENSG00000182718	299	ANXA2	annexin A2	302	15	n/a	n/a	n/a	2.442
1089966	ENSG00000105329	6998	TGFB1	transforming growth factor, beta 1	7040	19	n/a	n/a	n/a	2.439
1101781	ENSG00000180730	122773	SHISA2	shisa homolog 2 (Xenopus laevis)	387914	13	n/a	n/a	n/a	2.439
279854113	ENSG00000231359	0	AC072052.7	AC072052.7	0	7	n/a	n/a	n/a	2.438
1089754	ENSG00000104059	23114	FAM189A1	family with sequence similarity 189, member A1	23359	15	n/a	n/a	n/a	2.437
1102630	ENSG00000184613	4727	NELL2	NEL-like 2 (chicken)	4753	12	n/a	n/a	n/a	2.436
1107860	ENSG00000231500	6189	RPS18	ribosomal protein S18	6222	6	n/a	n/a	n/a	2.434
280125165	ENSG00000258989	0	RP11-47I22.4	RP11-47I22.4	0	14	n/a	n/a	n/a	2.434
279997246	ENSG00000248078	0	AC015959.1	AC015959.1	0	18	n/a	n/a	n/a	2.431
1088915	ENSG00000095596	1580	CYP26A1	cytochrome P450, family 26, subfamily A, polypeptide 1	1592	10	n/a	n/a	n/a	2.430
1099280	ENSG00000168268	41467	NT5DC2	5'-nucleotidase domain containing 2	64943	3	n/a	n/a	n/a	2.429
1100904	ENSG00000175745	6983	NR2F1	nuclear receptor subfamily 2, group F, member 1	7025	5	n/a	n/a	n/a	2.428
1096533	ENSG00000152952	5320	PLOD2	procollagen-lysine, 2-oxoglutarate 5-dioxygenase 2	5352	3	n/a	n/a	n/a	2.427
279864249	ENSG00000232238	0	AC017080.1	AC017080.1	0	2	n/a	n/a	n/a	2.427
279950475	ENSG00000240666	0	MME-AS1	MME antisense RNA 1 (non-protein coding)	0	3	n/a	n/a	n/a	2.425
279480959	ENSG00000177410	134970	ZNFX1-AS1	ZNFX1 antisense RNA 1 (non-protein coding)	441951	20	n/a	n/a	n/a	2.425
279968586	ENSG00000242697	0	RP11-799A12.1	RP11-799A12.1	0	4	n/a	n/a	n/a	2.424
280087192	ENSG00000255508	0	MIR3654	microRNA 3654	0	11	n/a	n/a	n/a	2.424
279802716	ENSG00000226744	0	AC079781.5	AC079781.5	0	7	n/a	n/a	n/a	2.423
280014032	ENSG00000249489	0	GAPDHP70	glyceraldehyde 3 phosphate dehydrogenase pseudogene 70	0	11	n/a	n/a	n/a	2.421
1093068	ENSG00000129538	6003	RNASE1	ribonuclease, RNase A family, 1 (pancreatic)	6035	14	n/a	n/a	n/a	2.421
1090044	ENSG00000105655	30957	ISYNA1	inositol-3-phosphate synthase 1	51477	19	n/a	n/a	n/a	2.421
279867539	ENSG00000232549	0	RP1-93C23.1	RP1-93C23.1	0	X	n/a	n/a	n/a	2.420
1101328	ENSG00000177989	133981	ODF3B	outer dense fiber of sperm tails 3B	440836	22	n/a	n/a	n/a	2.418
280058638	ENSG00000253576	0	GS1-5L10.1	GS1-5L10.1	0	8	n/a	n/a	n/a	2.415
279847987	ENSG00000230807	0	AC099535.4	AC099535.4	0	3	n/a	n/a	n/a	2.415
1087723	ENSG00000063015	79037	SEZ6	seizure related 6 homolog (mouse)	124925	17	n/a	n/a	n/a	2.415
1088344	ENSG00000079462	5018	PAFAH1B3	platelet-activating factor acetylhydrolase 1b, catalytic subunit 3 (29kDa)	5050	19	n/a	n/a	n/a	2.414
280057667	ENSG00000253506	109993	NACA2	nascent polypeptide-associated complex alpha subunit 2	342538	17	n/a	n/a	n/a	2.414
279748706	ENSG00000219146	0	RP11-134L4.1	RP11-134L4.1	0	6	n/a	n/a	n/a	2.414
1089957	ENSG00000105281	6474	SLC1A5	solute carrier family 1 (neutral amino acid transporter), member 5	6510	19	n/a	n/a	n/a	2.413
279979709	ENSG00000243859	0	CTD-2331D11.1	CTD-2331D11.1	0	5	n/a	n/a	n/a	2.413
279874416	ENSG00000233125	0	ACTBP12	actin, beta pseudogene 12	0	1	n/a	n/a	n/a	2.411
1108531	ENSG00000235961	1019274	PNMA6C	paraneoplastic antigen like 6C	100287428	X	n/a	n/a	n/a	2.411
279924392	ENSG00000237632	0	S100A11P1	S100 calcium binding protein A11 pseudogene 1	0	7	n/a	n/a	n/a	2.409
1100227	ENSG00000172270	678	BSG	basigin (Ok blood group)	682	19	n/a	n/a	n/a	2.407
279819235	ENSG00000228232	0	GAPDHP1	glyceraldehyde-3-phosphate dehydrogenase pseudogene 1	0	X	n/a	n/a	n/a	2.407
1092837	ENSG00000127528	10218	KLF2	Kruppel-like factor 2 (lung)	10365	19	n/a	n/a	n/a	2.405
279748472	ENSG00000218980	0	FTH1P15	ferritin, heavy polypeptide 1 pseudogene 15	0	6	n/a	n/a	n/a	2.404
280088389	ENSG00000255594	0	Z82188.1	Z82188.1	0	22	n/a	n/a	n/a	2.402
280008246	ENSG00000248979	0	LAMTOR3P2	late endosomal/lysosomal adaptor, MAPK and MTOR activator 3 pseudogene 2	0	5	n/a	n/a	n/a	2.402
1100801	ENSG00000175183	1455	CSRP2	cysteine and glycine-rich protein 2	1466	12	n/a	n/a	n/a	2.402
1096483	ENSG00000152518	674	ZFP36L2	zinc finger protein 36, C3H type-like 2	678	2	n/a	n/a	n/a	2.399
280118319	ENSG00000258596	0	CTD-2576F9.1	CTD-2576F9.1	0	15	n/a	n/a	n/a	2.398
279750066	ENSG00000219928	0	RP11-40C6.2	RP11-40C6.2	0	9	n/a	n/a	n/a	2.398
1094532	ENSG00000138119	26257	MYOF	myoferlin	26509	10	n/a	n/a	n/a	2.397
1101624	ENSG00000179776	998	CDH5	cadherin 5, type 2 (vascular endothelium)	1003	16	n/a	n/a	n/a	2.397
1092526	ENSG00000125170	35004	DOK4	docking protein 4	55715	16	n/a	n/a	n/a	2.395
279720637	ENSG00000213290	0	CTD-2192J16.12	CTD-2192J16.12	0	19	n/a	n/a	n/a	2.395
1089537	ENSG00000102265	7033	TIMP1	TIMP metallopeptidase inhibitor 1	7076	X	n/a	n/a	n/a	2.395
1092263	ENSG00000123179	58848	EBPL	emopamil binding protein-like	84650	13	n/a	n/a	n/a	2.394
279751883	ENSG00000221088	0	AP005264.1	AP005264.1	0	18	n/a	n/a	n/a	2.394
1108087	ENSG00000232888	0	RPS11P5	ribosomal protein S11 pseudogene 5	0	12	n/a	n/a	n/a	2.392
279662383	ENSG00000200851	9168	SNORD27	small nucleolar RNA, C/D box 27	9301	11	n/a	n/a	n/a	2.392
1099309	ENSG00000168386	11098	FILIP1L	filamin A interacting protein 1-like	11259	3	n/a	n/a	n/a	2.391
1094377	ENSG00000137404	11109	NRM	nurim (nuclear envelope membrane protein)	11270	6	n/a	n/a	n/a	2.391
1097297	ENSG00000159403	711	C1R	complement component 1, r subcomponent	715	12	n/a	n/a	n/a	2.390
279985204	ENSG00000244425	0	AP000350.3	AP000350.3	0	22	n/a	n/a	n/a	2.389
1104125	ENSG00000196968	81769	FUT11	fucosyltransferase 11 (alpha (1,3) fucosyltransferase)	170384	10	n/a	n/a	n/a	2.389
1097771	ENSG00000162738	36492	VANGL2	vang-like 2 (van gogh, Drosophila)	57216	1	n/a	n/a	n/a	2.386
1097652	ENSG00000162244	6127	RPL29	ribosomal protein L29	6159	3	n/a	n/a	n/a	2.385
1090515	ENSG00000109046	25867	WSB1	WD repeat and SOCS box containing 1	26118	17	n/a	n/a	n/a	2.385
280126422	ENSG00000259065	0	RP5-1021I20.1	RP5-1021I20.1	0	14	n/a	n/a	n/a	2.383
1099037	ENSG00000167371	76591	PRRT2	proline-rich transmembrane protein 2	112476	16	n/a	n/a	n/a	2.383
279720790	ENSG00000213315	0	CTD-3035D6.1	CTD-3035D6.1	0	14	n/a	n/a	n/a	2.382
1093600	ENSG00000132965	238	ALOX5AP	arachidonate 5-lipoxygenase-activating protein	241	13	n/a	n/a	n/a	2.380
279744915	ENSG00000216624	0	GAPDHP72	glyceraldehyde-3-phosphate dehydrogenase pseudogene 72	0	6	n/a	n/a	n/a	2.380
1089192	ENSG00000100439	40517	ABHD4	abhydrolase domain containing 4	63874	14	n/a	n/a	n/a	2.379
1108963	ENSG00000240891	90390	PLCXD2	phosphatidylinositol-specific phospholipase C, X domain containing 2	257068	3	n/a	n/a	n/a	2.379
1092726	ENSG00000126458	6204	RRAS	related RAS viral (r-ras) oncogene homolog	6237	19	n/a	n/a	n/a	2.378
1087767	ENSG00000064666	1256	CNN2	calponin 2	1265	19	n/a	n/a	n/a	2.378
1095538	ENSG00000144730	34045	IL17RD	interleukin 17 receptor D	54756	3	n/a	n/a	n/a	2.377
279746801	ENSG00000217716	0	RPS10P3	ribosomal protein S10 pseudogene 3	0	9	n/a	n/a	n/a	2.377
1104261	ENSG00000197405	724	C5AR1	complement component 5a receptor 1	728	19	n/a	n/a	n/a	2.376
279612954	ENSG00000196861	0	AC002994.1	AC002994.1	0	17	n/a	n/a	n/a	2.373
279837524	ENSG00000229891	1001058	Z83851.1	Z83851.1	100134361	22	n/a	n/a	n/a	2.373
280121084	ENSG00000258757	0	RP11-841O20.2	RP11-841O20.2	0	14	n/a	n/a	n/a	2.372
1103528	ENSG00000188322	122887	SBK1	SH3-binding domain kinase 1	388228	16	n/a	n/a	n/a	2.372
279994320	ENSG00000246981	0	AL139044.1	AL139044.1	0	6	n/a	n/a	n/a	2.371
1097759	ENSG00000162706	37134	CADM3	cell adhesion molecule 3	57863	1	n/a	n/a	n/a	2.370
1088450	ENSG00000082556	4954	OPRK1	opioid receptor, kappa 1	4986	8	n/a	n/a	n/a	2.367
279740371	ENSG00000215467	0	RPL27AP	ribosomal protein L27a pseudogene	0	20	n/a	n/a	n/a	2.366
1090483	ENSG00000108798	30707	ABI3	ABI family, member 3	51225	17	n/a	n/a	n/a	2.365
1089804	ENSG00000104419	10250	NDRG1	N-myc downstream regulated 1	10397	8	n/a	n/a	n/a	2.364
280061418	ENSG00000253760	0	RP11-48B3.2	RP11-48B3.2	0	8	n/a	n/a	n/a	2.363
279664462	ENSG00000201487	0	SNORD45B	small nucleolar RNA, C/D box 45B	0	1	n/a	n/a	n/a	2.362
1095362	ENSG00000143578	80703	CREB3L4	cAMP responsive element binding protein 3-like 4	148327	1	n/a	n/a	n/a	2.359
1092579	ENSG00000125538	3528	IL1B	interleukin 1, beta	3553	2	n/a	n/a	n/a	2.357
1088590	ENSG00000087074	23398	PPP1R15A	protein phosphatase 1, regulatory subunit 15A	23645	19	n/a	n/a	n/a	2.356
279812670	ENSG00000227615	0	RP11-864N7.2	RP11-864N7.2	0	11	n/a	n/a	n/a	2.356
1089415	ENSG00000101443	10259	WFDC2	WAP four-disulfide core domain 2	10406	20	n/a	n/a	n/a	2.355
1097271	ENSG00000159247	0	TUBBP5	tubulin, beta pseudogene 5	0	9	n/a	n/a	n/a	2.354
1087230	ENSG00000015592	57253	STMN4	stathmin-like 4	81551	8	n/a	n/a	n/a	2.349
1104701	ENSG00000198720	79038	ANKRD13B	ankyrin repeat domain 13B	124930	17	n/a	n/a	n/a	2.347
279730287	ENSG00000214389	0	RPS3AP26	ribosomal protein S3a pseudogene 26	0	7	n/a	n/a	n/a	2.347
279960769	ENSG00000241885	0	TRNAE40P	transfer RNA glutamic acid 40 (anticodon UUC) pseudogene	0	2	n/a	n/a	n/a	2.347
1103446	ENSG00000188002	0	RP11-43F13.1	RP11-43F13.1	0	5	n/a	n/a	n/a	2.346
1098783	ENSG00000166340	1191	TPP1	tripeptidyl peptidase I	1200	11	n/a	n/a	n/a	2.346
1097698	ENSG00000162493	10483	PDPN	podoplanin	10630	1	n/a	n/a	n/a	2.343
1098727	ENSG00000166148	549	AVPR1A	arginine vasopressin receptor 1A	552	12	n/a	n/a	n/a	2.343
279545377	ENSG00000185031	0	RP11-182I10.4	RP11-182I10.4	0	1	n/a	n/a	n/a	2.342
1096621	ENSG00000153815	56561	CMIP	c-Maf inducing protein	80790	16	n/a	n/a	n/a	2.341
1098040	ENSG00000163638	36278	ADAMTS9	ADAM metallopeptidase with thrombospondin type 1 motif, 9	56999	3	n/a	n/a	n/a	2.341
279991670	ENSG00000245970	0	KB-1208A12.3	KB-1208A12.3	0	8	n/a	n/a	n/a	2.340
1090037	ENSG00000105640	6110	RPL18A	ribosomal protein L18a	6142	19	n/a	n/a	n/a	2.339
1090933	ENSG00000112290	8857	WASF1	WAS protein family, member 1	8936	6	n/a	n/a	n/a	2.339
1100774	ENSG00000175061	79057	C17orf76-AS1	C17orf76 antisense RNA 1 (non-protein coding)	125144	17	n/a	n/a	n/a	2.339
1101339	ENSG00000178035	3590	IMPDH2	IMP (inosine 5'-monophosphate) dehydrogenase 2	3615	3	n/a	n/a	n/a	2.338
1095857	ENSG00000147144	59841	CCDC120	coiled-coil domain containing 120	90060	X	n/a	n/a	n/a	2.338
1090549	ENSG00000109265	36755	KIAA1211	KIAA1211	57482	4	n/a	n/a	n/a	2.336
1101072	ENSG00000176641	85645	RNF152	ring finger protein 152	220441	18	n/a	n/a	n/a	2.336
1097338	ENSG00000159840	7745	ZYX	zyxin	7791	7	n/a	n/a	n/a	2.335
1092543	ENSG00000125355	34315	FAM70A	family with sequence similarity 70, member A	55026	X	n/a	n/a	n/a	2.335
1092674	ENSG00000125966	10735	MMP24	matrix metallopeptidase 24 (membrane-inserted)	10893	20	n/a	n/a	n/a	2.334
279926151	ENSG00000237768	0	RP11-344N10.2	RP11-344N10.2	0	10	n/a	n/a	n/a	2.328
1093656	ENSG00000133315	28728	MACROD1	MACRO domain containing 1	28992	11	n/a	n/a	n/a	2.328
1096934	ENSG00000156482	6124	RPL30	ribosomal protein L30	6156	8	n/a	n/a	n/a	2.326
1100077	ENSG00000171617	8441	ENC1	ectodermal-neural cortex 1 (with BTB-like domain)	8507	5	n/a	n/a	n/a	2.326
279997912	ENSG00000248138	0	RP11-446J8.1	RP11-446J8.1	0	4	n/a	n/a	n/a	2.322
1087172	ENSG00000011600	7262	TYROBP	TYRO protein tyrosine kinase binding protein	7305	19	n/a	n/a	n/a	2.319
1101864	ENSG00000181104	2134	F2R	coagulation factor II (thrombin) receptor	2149	5	n/a	n/a	n/a	2.318
1096861	ENSG00000155926	6467	SLA	Src-like-adaptor	6503	8	n/a	n/a	n/a	2.318
279665477	ENSG00000201754	26543	SNORD52	small nucleolar RNA, C/D box 52	26797	6	n/a	n/a	n/a	2.318
1097404	ENSG00000160233	57249	LRRC3	leucine rich repeat containing 3	81543	21	n/a	n/a	n/a	2.317
1093252	ENSG00000130775	9333	C1orf38	chromosome 1 open reading frame 38	9473	1	n/a	n/a	n/a	2.317
280066108	ENSG00000254102	125636	RP11-21C4.1	RP11-21C4.1	401463	8	n/a	n/a	n/a	2.316
279750574	ENSG00000220472	0	RP11-69L16.5	RP11-69L16.5	0	6	n/a	n/a	n/a	2.315
279781257	ENSG00000224864	0	CTC-260E6.2	CTC-260E6.2	0	19	n/a	n/a	n/a	2.314
1094485	ENSG00000137942	34163	FNBP1L	formin binding protein 1-like	54874	1	n/a	n/a	n/a	2.313
1100103	ENSG00000171772	60278	SYCE1	synaptonemal complex central element protein 1	93426	10	n/a	n/a	n/a	2.313
1088232	ENSG00000076826	36935	CAMSAP3	calmodulin regulated spectrin-associated protein family, member 3	57662	19	n/a	n/a	n/a	2.311
279795418	ENSG00000226084	0	RP4-706A16.3	RP4-706A16.3	0	1	n/a	n/a	n/a	2.309
1095647	ENSG00000145623	9056	OSMR	oncostatin M receptor	9180	5	n/a	n/a	n/a	2.309
1091584	ENSG00000117245	36849	KIF17	kinesin family member 17	57576	1	n/a	n/a	n/a	2.308
1108458	ENSG00000235471	0	AL033532.1	Uncharacterized protein	0	1	n/a	n/a	n/a	2.307
279722866	ENSG00000213539	0	YBX1P6	Y box binding protein 1 pseudogene 6	0	9	n/a	n/a	n/a	2.306
1100951	ENSG00000176014	58816	TUBB6	tubulin, beta 6 class V	84617	18	n/a	n/a	n/a	2.306
1093030	ENSG00000129226	963	CD68	CD68 molecule	968	17	n/a	n/a	n/a	2.306
1099123	ENSG00000167693	40960	NXN	nucleoredoxin	64359	17	n/a	n/a	n/a	2.305
1098985	ENSG00000167123	30630	CERCAM	cerebral endothelial cell adhesion molecule	51148	9	n/a	n/a	n/a	2.305
280048780	ENSG00000252632	0	AC010326.1	AC010326.1	0	19	n/a	n/a	n/a	2.303
279819863	ENSG00000228288	157122557	RP11-480I12.3	RP11-480I12.3	100506696	1	n/a	n/a	n/a	2.302
1095034	ENSG00000141431	56587	ASXL3	additional sex combs like 3 (Drosophila)	80816	18	n/a	n/a	n/a	2.301
1087167	ENSG00000011478	34103	QPCTL	glutaminyl-peptide cyclotransferase-like	54814	19	n/a	n/a	n/a	2.300
1099881	ENSG00000170873	9644	MTSS1	metastasis suppressor 1	9788	8	n/a	n/a	n/a	2.300
1103687	ENSG00000188933	81551	AC022596.1	AC022596.1	162632	17	n/a	n/a	n/a	2.299
1106354	ENSG00000215475	93989	SIAH3	seven in absentia homolog 3 (Drosophila)	283514	13	n/a	n/a	n/a	2.297
1095703	ENSG00000145936	3754	KCNMB1	potassium large conductance calcium-activated channel, subfamily M, beta member 1	3779	5	n/a	n/a	n/a	2.297
1103429	ENSG00000187942	125831	LDLRAD2	low density lipoprotein receptor class A domain containing 2	401944	1	n/a	n/a	n/a	2.296
1095655	ENSG00000145687	23388	SSBP2	single-stranded DNA binding protein 2	23635	5	n/a	n/a	n/a	2.293
279887636	ENSG00000234317	0	AC108724.1	AC108724.1	0	3	n/a	n/a	n/a	2.291
1098566	ENSG00000165507	10909	C10orf10	chromosome 10 open reading frame 10	11067	10	n/a	n/a	n/a	2.290
1095208	ENSG00000142733	8942	MAP3K6	mitogen-activated protein kinase kinase kinase 6	9064	1	n/a	n/a	n/a	2.290
1089703	ENSG00000103460	27069	TOX3	TOX high mobility group box family member 3	27324	16	n/a	n/a	n/a	2.290
1106400	ENSG00000215790	9762	SLC35E2	solute carrier family 35, member E2	9906	1	n/a	n/a	n/a	2.289
280025465	ENSG00000250377	0	CTC-467M3.3	CTC-467M3.3	0	5	n/a	n/a	n/a	2.289
1088698	ENSG00000089157	6143	RPLP0	ribosomal protein, large, P0	6175	12	n/a	n/a	n/a	2.287
279901920	ENSG00000235587	0	GAPDHP65	glyceraldehyde 3 phosphate dehydrogenase pseudogene 65	0	X	n/a	n/a	n/a	2.286
1094074	ENSG00000135862	3890	LAMC1	laminin, gamma 1 (formerly LAMB2)	3915	1	n/a	n/a	n/a	2.286
1101040	ENSG00000176435	81491	CLEC14A	C-type lectin domain family 14, member A	161198	14	n/a	n/a	n/a	2.286
1097225	ENSG00000158869	2192	FCER1G	Fc fragment of IgE, high affinity I, receptor for; gamma polypeptide	2207	1	n/a	n/a	n/a	2.282
1101309	ENSG00000177868	119531	CCDC23	coiled-coil domain containing 23	374969	1	n/a	n/a	n/a	2.281
1103985	ENSG00000196557	8833	CACNA1H	calcium channel, voltage-dependent, T type, alpha 1H subunit	8912	16	n/a	n/a	n/a	2.281
280039163	ENSG00000251469	0	AC099668.5	AC099668.5	0	3	n/a	n/a	n/a	2.280
279875458	ENSG00000233225	0	AC004987.9	AC004987.9	0	7	n/a	n/a	n/a	2.280
1098380	ENSG00000164742	104	ADCY1	adenylate cyclase 1 (brain)	107	7	n/a	n/a	n/a	2.280
279981933	ENSG00000244097	0	RP11-411G7.1	RP11-411G7.1	0	17	n/a	n/a	n/a	2.280
1105064	ENSG00000204262	1281	COL5A2	collagen, type V, alpha 2	1290	2	n/a	n/a	n/a	2.280
1088556	ENSG00000086015	22894	MAST2	microtubule associated serine/threonine kinase 2	23139	1	n/a	n/a	n/a	2.279
279912489	ENSG00000236592	0	S100A11P2	S100 calcium binding protein A11 pseudogene 2	0	7	n/a	n/a	n/a	2.277
1105010	ENSG00000204103	9791	MAFB	v-maf musculoaponeurotic fibrosarcoma oncogene homolog B (avian)	9935	20	n/a	n/a	n/a	2.277
1092165	ENSG00000122406	6093	RPL5	ribosomal protein L5	6125	1	n/a	n/a	n/a	2.274
1094403	ENSG00000137507	2599	LRRC32	leucine rich repeat containing 32	2615	11	n/a	n/a	n/a	2.271
279886124	ENSG00000234175	0	RP11-730A19.9	RP11-730A19.9	0	10	n/a	n/a	n/a	2.271
279783276	ENSG00000225032	0	RP11-228B15.4	RP11-228B15.4	0	9	n/a	n/a	n/a	2.270
279968070	ENSG00000242639	0	RP11-358L16.2	RP11-358L16.2	0	10	n/a	n/a	n/a	2.270
1096331	ENSG00000151445	40537	C14orf133	chromosome 14 open reading frame 133	63894	14	n/a	n/a	n/a	2.269
1091666	ENSG00000117971	1135	CHRNB4	cholinergic receptor, nicotinic, beta 4	1143	15	n/a	n/a	n/a	2.268
280076957	ENSG00000254860	0	RP11-318C2.5	RP11-318C2.5	0	11	n/a	n/a	n/a	2.268
279879368	ENSG00000233558	0	RP3-486I3.4	RP3-486I3.4	0	6	n/a	n/a	n/a	2.265
1095224	ENSG00000142937	6169	RPS8	ribosomal protein S8	6202	1	n/a	n/a	n/a	2.265
1100877	ENSG00000175567	7308	UCP2	uncoupling protein 2 (mitochondrial, proton carrier)	7351	11	n/a	n/a	n/a	2.264
279945981	ENSG00000240178	0	CA5B-AS1	CA5B antisense RNA 1 (non-protein coding)	0	X	n/a	n/a	n/a	2.264
1088082	ENSG00000072832	1391	CRMP1	collapsin response mediator protein 1	1400	4	n/a	n/a	n/a	2.263
1103348	ENSG00000187653	0	TMSL3	thymosin-like 3	0	4	n/a	n/a	n/a	2.263
280110974	ENSG00000258011	0	HMGA1P3	high mobility group AT-hook 1 pseudogene 3	0	12	n/a	n/a	n/a	2.263
1087324	ENSG00000026297	8566	RNASET2	ribonuclease T2	8635	6	n/a	n/a	n/a	2.262
1098096	ENSG00000163815	7080	CLEC3B	C-type lectin domain family 3, member B	7123	3	n/a	n/a	n/a	2.262
1104707	ENSG00000198729	57388	PPP1R14C	protein phosphatase 1, regulatory (inhibitor) subunit 14C	81706	6	n/a	n/a	n/a	2.261
1092042	ENSG00000121089	0	NACA3P	NACA family member 3 pseudogene	0	4	n/a	n/a	n/a	2.261
1102114	ENSG00000182492	630	BGN	biglycan	633	X	n/a	n/a	n/a	2.260
279771554	ENSG00000224076	0	AC009487.4	AC009487.4	0	2	n/a	n/a	n/a	2.260
280076317	ENSG00000254815	0	RP11-496I9.1	RP11-496I9.1	0	11	n/a	n/a	n/a	2.260
1102848	ENSG00000185507	3640	IRF7	interferon regulatory factor 7	3665	11	n/a	n/a	n/a	2.259
1094973	ENSG00000140988	6154	RPS2	ribosomal protein S2	6187	16	n/a	n/a	n/a	2.259
1106652	ENSG00000223609	3028	HBD	hemoglobin, delta	3045	11	n/a	n/a	n/a	2.259
1091035	ENSG00000113083	3990	LOX	lysyl oxidase	4015	5	n/a	n/a	n/a	2.259
1106597	ENSG00000222040	148	ADRA2B	adrenergic, alpha-2B-, receptor	151	2	n/a	n/a	n/a	2.258
1087196	ENSG00000013364	9817	MVP	major vault protein	9961	16	n/a	n/a	n/a	2.257
1087118	ENSG00000010278	923	CD9	CD9 molecule	928	12	n/a	n/a	n/a	2.256
1087539	ENSG00000049759	23082	NEDD4L	neural precursor cell expressed, developmentally down-regulated 4-like	23327	18	n/a	n/a	n/a	2.256
1090073	ENSG00000105732	41338	ZNF574	zinc finger protein 574	64763	19	n/a	n/a	n/a	2.255
279854762	ENSG00000231416	0	RP11-422P24.9	RP11-422P24.9	0	1	n/a	n/a	n/a	2.253
1095324	ENSG00000143434	10353	SEMA6C	sema domain, transmembrane domain (TM), and cytoplasmic domain, (semaphorin) 6C	10500	1	n/a	n/a	n/a	2.252
279965437	ENSG00000242358	0	AC006427.1	AC006427.1	0	4	n/a	n/a	n/a	2.252
1095165	ENSG00000142494	34533	SLC47A1	solute carrier family 47, member 1	55244	17	n/a	n/a	n/a	2.252
279950381	ENSG00000240652	0	RP11-832N8.1	RP11-832N8.1	0	11	n/a	n/a	n/a	2.252
279914341	ENSG00000236773	0	RP11-365O16.1	RP11-365O16.1	0	1	n/a	n/a	n/a	2.252
1101530	ENSG00000179111	58865	HES7	hairy and enhancer of split 7 (Drosophila)	84667	17	n/a	n/a	n/a	2.252
280109960	ENSG00000257918	0	RP11-482D24.3	RP11-482D24.3	0	12	n/a	n/a	n/a	2.252
279913934	ENSG00000236735	0	RPL31P63	ribosomal protein L31 pseudogene 63	0	X	n/a	n/a	n/a	2.250
1095901	ENSG00000147454	30793	SLC25A37	solute carrier family 25, member 37	51312	8	n/a	n/a	n/a	2.250
279720817	ENSG00000213318	0	RP11-331F4.1	RP11-331F4.1	0	16	n/a	n/a	n/a	2.250
279823512	ENSG00000228612	0	HK2P1	hexokinase 2 pseudogene 1	0	X	n/a	n/a	n/a	2.250
1106065	ENSG00000214391	0	RP11-121L10.3	RP11-121L10.3	0	11	n/a	n/a	n/a	2.248
279821010	ENSG00000228380	0	AC016697.2	AC016697.2	0	2	n/a	n/a	n/a	2.247
279720656	ENSG00000213293	0	CTD-2666L21.3	CTD-2666L21.3	0	19	n/a	n/a	n/a	2.246
1088711	ENSG00000089289	3456	IGBP1	immunoglobulin (CD79A) binding protein 1	3476	X	n/a	n/a	n/a	2.243
1106640	ENSG00000223547	94287	ZNF844	zinc finger protein 844	284391	19	n/a	n/a	n/a	2.243
279782317	ENSG00000224946	0	AC007312.3	AC007312.3	0	7	n/a	n/a	n/a	2.243
1087162	ENSG00000011422	5297	PLAUR	plasminogen activator, urokinase receptor	5329	19	n/a	n/a	n/a	2.242
1089882	ENSG00000104897	8124	SF3A2	splicing factor 3a, subunit 2, 66kDa	8175	19	n/a	n/a	n/a	2.241
280110021	ENSG00000257922	0	RP11-796E2.3	RP11-796E2.3	0	12	n/a	n/a	n/a	2.241
280110658	ENSG00000257973	0	RP11-715H19.2	RP11-715H19.2	0	12	n/a	n/a	n/a	2.240
1100815	ENSG00000175229	59732	GAL3ST3	galactose-3-O-sulfotransferase 3	89792	11	n/a	n/a	n/a	2.238
1089044	ENSG00000100027	29534	YPEL1	yippee-like 1 (Drosophila)	29799	22	n/a	n/a	n/a	2.237
1087637	ENSG00000056661	7659	PCGF2	polycomb group ring finger 2	7703	17	n/a	n/a	n/a	2.236
1105959	ENSG00000213988	7600	ZNF90	zinc finger protein 90	7643	19	n/a	n/a	n/a	2.236
1091771	ENSG00000119042	23069	SATB2	SATB homeobox 2	23314	2	n/a	n/a	n/a	2.236
279776311	ENSG00000224415	0	RP11-401L13.4	RP11-401L13.4	0	7	n/a	n/a	n/a	2.234
1101296	ENSG00000177732	6626	SOX12	SRY (sex determining region Y)-box 12	6666	20	n/a	n/a	n/a	2.234
279964912	ENSG00000242299	0	RP11-234A1.1	RP11-234A1.1	0	3	n/a	n/a	n/a	2.234
279822031	ENSG00000228466	0	RP5-1189B24.4	RP5-1189B24.4	0	X	n/a	n/a	n/a	2.234
1106082	ENSG00000214435	36686	AS3MT	arsenic (+3 oxidation state) methyltransferase	57412	10	n/a	n/a	n/a	2.233
279979244	ENSG00000243802	0	RP11-390K5.1	RP11-390K5.1	0	11	n/a	n/a	n/a	2.233
1088050	ENSG00000072110	84	ACTN1	actinin, alpha 1	87	14	n/a	n/a	n/a	2.233
1095215	ENSG00000142798	3319	HSPG2	heparan sulfate proteoglycan 2	3339	1	n/a	n/a	n/a	2.232
1092943	ENSG00000128567	5388	PODXL	podocalyxin-like	5420	7	n/a	n/a	n/a	2.232
1106283	ENSG00000215218	79586	UBE2QL1	ubiquitin-conjugating enzyme E2Q family-like 1	134111	5	n/a	n/a	n/a	2.230
1101940	ENSG00000181652	0	ATG9B	ATG9 autophagy related 9 homolog B (S. cerevisiae)	0	7	n/a	n/a	n/a	2.230
279709883	ENSG00000207857	0	AC097639.1	AC097639.1	0	3	n/a	n/a	n/a	2.230
1096810	ENSG00000155380	6530	SLC16A1	solute carrier family 16, member 1 (monocarboxylic acid transporter 1)	6566	1	n/a	n/a	n/a	2.229
1089934	ENSG00000105193	6184	RPS16	ribosomal protein S16	6217	19	n/a	n/a	n/a	2.228
1090941	ENSG00000112306	6173	RPS12	ribosomal protein S12	6206	6	n/a	n/a	n/a	2.228
1087412	ENSG00000037757	58455	MRI1	methylthioribose-1-phosphate isomerase homolog (S. cerevisiae)	84245	19	n/a	n/a	n/a	2.228
1094313	ENSG00000137054	41023	POLR1E	polymerase (RNA) I polypeptide E, 53kDa	64425	9	n/a	n/a	n/a	2.226
279797209	ENSG00000226243	0	RPL37AP1	ribosomal protein L37a pseudogene 1	0	20	n/a	n/a	n/a	2.225
1093389	ENSG00000131711	4106	MAP1B	microtubule-associated protein 1B	4131	5	n/a	n/a	n/a	2.225
279949301	ENSG00000240509	0	CTC-788C1.1	CTC-788C1.1	0	8	n/a	n/a	n/a	2.224
1101985	ENSG00000181908	0	AP003774.4	HCG1652096, isoform CRA_aUncharacterized proteincDNA FLJ37045 fis, clone BRACE2012185	0	11	n/a	n/a	n/a	2.224
1107349	ENSG00000228224	58172	NACAP1	nascent-polypeptide-associated complex alpha polypeptide pseudogene 1	83955	8	n/a	n/a	n/a	2.223
280089811	ENSG00000255749	0	RP11-134N1.3	RP11-134N1.3	0	12	n/a	n/a	n/a	2.223
1096437	ENSG00000152214	5982	RIT2	Ras-like without CAAX 2	6014	18	n/a	n/a	n/a	2.221
1091033	ENSG00000113070	1827	HBEGF	heparin-binding EGF-like growth factor	1839	5	n/a	n/a	n/a	2.221
1087724	ENSG00000063046	1960	EIF4B	eukaryotic translation initiation factor 4B	1975	12	n/a	n/a	n/a	2.221
1098149	ENSG00000163993	6253	S100P	S100 calcium binding protein P	6286	4	n/a	n/a	n/a	2.221
279668060	ENSG00000202503	0	SNORD34	small nucleolar RNA, C/D box 34	0	19	n/a	n/a	n/a	2.220
1091872	ENSG00000119888	4047	EPCAM	epithelial cell adhesion molecule	4072	2	n/a	n/a	n/a	2.219
1089825	ENSG00000104635	23271	SLC39A14	solute carrier family 39 (zinc transporter), member 14	23516	8	n/a	n/a	n/a	2.218
279858549	ENSG00000231747	0	AC079922.2	AC079922.2	0	2	n/a	n/a	n/a	2.218
280013379	ENSG00000249435	0	CTD-2224J9.7	CTD-2224J9.7	0	19	n/a	n/a	n/a	2.217
1093794	ENSG00000134323	4587	MYCN	v-myc myelocytomatosis viral related oncogene, neuroblastoma derived (avian)	4613	2	n/a	n/a	n/a	2.216
1089606	ENSG00000102900	9544	NUP93	nucleoporin 93kDa	9688	16	n/a	n/a	n/a	2.215
1105631	ENSG00000206077	0	ZDHHC11B	zinc finger, DHHC-type containing 11B	0	5	n/a	n/a	n/a	2.214
1108340	ENSG00000234603	0	AL356740.1	AL356740.1	0	13	n/a	n/a	n/a	2.214
1090824	ENSG00000111674	2011	ENO2	enolase 2 (gamma, neuronal)	2026	12	n/a	n/a	n/a	2.214
1089942	ENSG00000105220	2804	GPI	glucose-6-phosphate isomerase	2821	19	n/a	n/a	n/a	2.213
279761862	ENSG00000223010	0	MIR1914	microRNA 1914	0	20	n/a	n/a	n/a	2.212
279899499	ENSG00000235354	0	CTA-276O3.4	CTA-276O3.4	0	7	n/a	n/a	n/a	2.208
279808690	ENSG00000227230	0	RP11-261C10.5	RP11-261C10.5	0	1	n/a	n/a	n/a	2.207
279981630	ENSG00000244054	0	RP11-101P17.7	RP11-101P17.7	0	13	n/a	n/a	n/a	2.207
1094654	ENSG00000138769	8890	CDKL2	cyclin-dependent kinase-like 2 (CDC2-related kinase)	8999	4	n/a	n/a	n/a	2.206
1090000	ENSG00000105464	2889	GRIN2D	glutamate receptor, ionotropic, N-methyl D-aspartate 2D	2906	19	n/a	n/a	n/a	2.206
1094026	ENSG00000135604	8607	STX11	syntaxin 11	8676	6	n/a	n/a	n/a	2.205
1102887	ENSG00000185666	8172	SYN3	synapsin III	8224	22	n/a	n/a	n/a	2.204
280077482	ENSG00000254894	0	NAV2-AS1	NAV2 antisense RNA 1 (non-protein coding)	0	11	n/a	n/a	n/a	2.203
279985183	ENSG00000244422	0	RP11-463H12.1	RP11-463H12.1	0	4	n/a	n/a	n/a	2.203
1095173	ENSG00000142534	6172	RPS11	ribosomal protein S11	6205	19	n/a	n/a	n/a	2.201
1102468	ENSG00000183888	80799	C1orf64	chromosome 1 open reading frame 64	149563	1	n/a	n/a	n/a	2.201
1105780	ENSG00000212950	0	RP11-476E15.3	Novel protein (KIAA0894)Sorbin and SH3 domain containing 1, isoform CRA_eUncharacterized protein	0	10	n/a	n/a	n/a	2.200
1095232	ENSG00000143013	8477	LMO4	LIM domain only 4	8543	1	n/a	n/a	n/a	2.200
279875916	ENSG00000233271	0	RP11-12C17.2	RP11-12C17.2	0	1	n/a	n/a	n/a	2.200
279876044	ENSG00000233287	0	AC009362.2	AC009362.2	0	7	n/a	n/a	n/a	2.198
1098339	ENSG00000164591	60126	MYOZ3	myozenin 3	91977	5	n/a	n/a	n/a	2.197
279790423	ENSG00000225670	1015969	CTA-134P22.2	CTA-134P22.2	100131825	1	n/a	n/a	n/a	2.196
1093713	ENSG00000133874	55648	RNF122	ring finger protein 122	79845	8	n/a	n/a	n/a	2.196
1088599	ENSG00000087116	9368	ADAMTS2	ADAM metallopeptidase with thrombospondin type 1 motif, 2	9509	5	n/a	n/a	n/a	2.196
280116630	ENSG00000258501	0	RP11-705B14.1	RP11-705B14.1	0	14	n/a	n/a	n/a	2.194
279731191	ENSG00000214535	0	RPS15AP1	ribosomal protein S15a pseudogene 1	0	20	n/a	n/a	n/a	2.194
1099097	ENSG00000167617	80686	CDC42EP5	CDC42 effector protein (Rho GTPase binding) 5	148170	19	n/a	n/a	n/a	2.193
1091749	ENSG00000118816	10825	CCNI	cyclin I	10983	4	n/a	n/a	n/a	2.193
279656503	ENSG00000199053	135803	MIR324	microRNA 324	442898	17	n/a	n/a	n/a	2.193
1089005	ENSG00000099849	7996	RASSF7	Ras association (RalGDS/AF-6) domain family (N-terminal) member 7	8045	11	n/a	n/a	n/a	2.192
1090866	ENSG00000111859	4713	NEDD9	neural precursor cell expressed, developmentally down-regulated 9	4739	6	n/a	n/a	n/a	2.191
1093903	ENSG00000134986	9181	C5orf13	chromosome 5 open reading frame 13	9315	5	n/a	n/a	n/a	2.191
1089342	ENSG00000101188	4892	NTSR1	neurotensin receptor 1 (high affinity)	4923	20	n/a	n/a	n/a	2.190
1094367	ENSG00000137309	3139	HMGA1	high mobility group AT-hook 1	3159	6	n/a	n/a	n/a	2.188
279998510	ENSG00000248180	0	GAPDHP60	glyceraldehyde-3-phosphate dehydrogenase pseudogene 60	0	4	n/a	n/a	n/a	2.186
279884024	ENSG00000233971	0	AC067950.1	AC067950.1	0	2	n/a	n/a	n/a	2.186
1090011	ENSG00000105509	3019	HAS1	hyaluronan synthase 1	3036	19	n/a	n/a	n/a	2.186
1108241	ENSG00000233927	6201	RPS28	ribosomal protein S28	6234	19	n/a	n/a	n/a	2.186
280119429	ENSG00000258664	0	AL359853.3	interferon alpha responsive protein isoform a	0	1	n/a	n/a	n/a	2.185
279781849	ENSG00000224911	0	AC015936.3	AC015936.3	0	17	n/a	n/a	n/a	2.185
1100171	ENSG00000172020	2580	GAP43	growth associated protein 43	2596	3	n/a	n/a	n/a	2.184
1097605	ENSG00000161921	37223	CXCL16	chemokine (C-X-C motif) ligand 16	58191	17	n/a	n/a	n/a	2.184
1107023	ENSG00000225917	0	AC006427.1	AC006427.1	0	4	n/a	n/a	n/a	2.184
279784987	ENSG00000225200	0	AB019441.29	AB019441.29	0	14	n/a	n/a	n/a	2.183
1093267	ENSG00000130829	1840	DUSP9	dual specificity phosphatase 9	1852	X	n/a	n/a	n/a	2.183
1102854	ENSG00000185522	90344	C11orf35	chromosome 11 open reading frame 35	256329	11	n/a	n/a	n/a	2.181
279854286	ENSG00000231369	0	RP1-40G4P.1	RP1-40G4P.1	0	22	n/a	n/a	n/a	2.181
279930688	ENSG00000238142	0	RP11-108M9.4	RP11-108M9.4	0	1	n/a	n/a	n/a	2.180
1103303	ENSG00000187479	122698	C11orf96	chromosome 11 open reading frame 96	387763	11	n/a	n/a	n/a	2.179
1093604	ENSG00000132975	2818	GPR12	G protein-coupled receptor 12	2835	13	n/a	n/a	n/a	2.179
1094888	ENSG00000140443	3460	IGF1R	insulin-like growth factor 1 receptor	3480	15	n/a	n/a	n/a	2.178
279831879	ENSG00000229356	157127513	AP001065.3	AP001065.3	100861510	21	n/a	n/a	n/a	2.177
1095276	ENSG00000143226	2197	FCGR2A	Fc fragment of IgG, low affinity IIa, receptor (CD32)	2212	1	n/a	n/a	n/a	2.177
279858639	ENSG00000231754	0	RP11-204E9.1	RP11-204E9.1	0	6	n/a	n/a	n/a	2.176
1102289	ENSG00000183248	55965	AC010336.1	Uncharacterized protein	80164	19	n/a	n/a	n/a	2.176
1090030	ENSG00000105610	10514	KLF1	Kruppel-like factor 1 (erythroid)	10661	19	n/a	n/a	n/a	2.176
1088117	ENSG00000073792	10497	IGF2BP2	insulin-like growth factor 2 mRNA binding protein 2	10644	3	n/a	n/a	n/a	2.175
279941453	ENSG00000239607	0	AC087651.1	AC087651.1	0	17	n/a	n/a	n/a	2.175
1089385	ENSG00000101335	10251	MYL9	myosin, light chain 9, regulatory	10398	20	n/a	n/a	n/a	2.174
279791794	ENSG00000225783	133970	MIAT	myocardial infarction associated transcript (non-protein coding)	440823	22	n/a	n/a	n/a	2.174
1093090	ENSG00000129824	6159	RPS4Y1	ribosomal protein S4, Y-linked 1	6192	Y	n/a	n/a	n/a	2.172
279488699	ENSG00000178429	0	RPS3AP5	ribosomal protein S3A pseudogene 5	0	10	n/a	n/a	n/a	2.172
1102005	ENSG00000182022	30844	CHST15	carbohydrate (N-acetylgalactosamine 4-sulfate 6-O) sulfotransferase 15	51363	10	n/a	n/a	n/a	2.171
1087946	ENSG00000069399	599	BCL3	B-cell CLL/lymphoma 3	602	19	n/a	n/a	n/a	2.170
279925566	ENSG00000237730	0	RP11-459A10.1	RP11-459A10.1	0	X	n/a	n/a	n/a	2.170
1101892	ENSG00000181350	122934	C17orf76	chromosome 17 open reading frame 76	388341	17	n/a	n/a	n/a	2.169
1104357	ENSG00000197697	8286	HIST1H2BE	histone cluster 1, H2be	8344	6	n/a	n/a	n/a	2.168
279928576	ENSG00000237977	0	RP3-430N8.8	RP3-430N8.8	0	22	n/a	n/a	n/a	2.167
1092300	ENSG00000123496	3573	IL13RA2	interleukin 13 receptor, alpha 2	3598	X	n/a	n/a	n/a	2.167
1093266	ENSG00000130827	34847	PLXNA3	plexin A3	55558	X	n/a	n/a	n/a	2.166
279736347	ENSG00000215030	0	AC073621.1	AC073621.1	0	17	n/a	n/a	n/a	2.166
279717886	ENSG00000212802	0	RPL15P3	ribosomal protein L15 pseudogene 3	0	6	n/a	n/a	n/a	2.166
280101670	ENSG00000257086	0	RP11-783K16.13	RP11-783K16.13	0	11	n/a	n/a	n/a	2.165
279745105	ENSG00000216740	0	ANXA2P3	annexin A2 pseudogene 3	0	10	n/a	n/a	n/a	2.165
1092659	ENSG00000125895	34610	C20orf46	chromosome 20 open reading frame 46	55321	20	n/a	n/a	n/a	2.164
279710751	ENSG00000208038	1012744	MIR492	microRNA 492	574449	12	n/a	n/a	n/a	2.163
1089392	ENSG00000101349	36421	PAK7	p21 protein (Cdc42/Rac)-activated kinase 7	57144	20	n/a	n/a	n/a	2.163
279751133	ENSG00000220884	0	MESTP1	mesoderm specific transcript homolog (mouse) pseudogene 1	0	6	n/a	n/a	n/a	2.163
280065475	ENSG00000254061	0	RP11-359B20.1	RP11-359B20.1	0	8	n/a	n/a	n/a	2.162
279710786	ENSG00000208342	0	SNORD96A	small nucleolar RNA, C/D box 96A	0	5	n/a	n/a	n/a	2.162
279840144	ENSG00000230113	0	AC091177.1	AC091177.1	0	17	n/a	n/a	n/a	2.162
1095565	ENSG00000144868	41843	TMEM108	transmembrane protein 108	66000	3	n/a	n/a	n/a	2.161
279846236	ENSG00000230633	0	RP11-37E23.5	RP11-37E23.5	0	13	n/a	n/a	n/a	2.161
1099516	ENSG00000169242	1929	EFNA1	ephrin-A1	1942	1	n/a	n/a	n/a	2.160
1096115	ENSG00000149273	6155	RPS3	ribosomal protein S3	6188	11	n/a	n/a	n/a	2.159
279834943	ENSG00000229638	0	RP11-110C15.4	RP11-110C15.4	0	3	n/a	n/a	n/a	2.159
1092145	ENSG00000122176	2315	FMOD	fibromodulin	2331	1	n/a	n/a	n/a	2.158
279783573	ENSG00000225067	0	AD000091.1	AD000091.1	0	19	n/a	n/a	n/a	2.157
279917845	ENSG00000237077	0	AC105399.2	AC105399.2	0	2	n/a	n/a	n/a	2.156
1097584	ENSG00000161682	94166	FAM171A2	family with sequence similarity 171, member A2	284069	17	n/a	n/a	n/a	2.156
1097575	ENSG00000161647	4330	MPP3	membrane protein, palmitoylated 3 (MAGUK p55 subfamily member 3)	4356	17	n/a	n/a	n/a	2.155
1090858	ENSG00000111817	29673	DSE	dermatan sulfate epimerase	29940	6	n/a	n/a	n/a	2.154
279973676	ENSG00000243312	0	RP11-397E7.1	RP11-397E7.1	0	4	n/a	n/a	n/a	2.152
1103243	ENSG00000187091	5301	PLCD1	phospholipase C, delta 1	5333	3	n/a	n/a	n/a	2.152
279813226	ENSG00000227678	0	RP11-73O6.3	RP11-73O6.3	0	6	n/a	n/a	n/a	2.151
1092676	ENSG00000125968	3377	ID1	inhibitor of DNA binding 1, dominant negative helix-loop-helix protein	3397	20	n/a	n/a	n/a	2.151
1106853	ENSG00000224916	341	APOC4	apolipoprotein C-IV	344	19	n/a	n/a	n/a	2.150
279839342	ENSG00000230043	0	TMSL6	thymosin-like 6 (pseudogene)	0	20	n/a	n/a	n/a	2.150
1098008	ENSG00000163576	81007	EFHB	EF-hand domain family, member B	151651	3	n/a	n/a	n/a	2.149
1090432	ENSG00000108479	2568	GALK1	galactokinase 1	2584	17	n/a	n/a	n/a	2.148
1094260	ENSG00000136830	41418	FAM129B	family with sequence similarity 129, member B	64855	9	n/a	n/a	n/a	2.148
280078548	ENSG00000254969	0	RP11-939C17.2	RP11-939C17.2	0	11	n/a	n/a	n/a	2.147
1108101	ENSG00000233024	0	RP11-1212A22.4	NPIP-like protein 1	0	16	n/a	n/a	n/a	2.147
279811161	ENSG00000227470	0	AC073415.2	AC073415.2	0	2	n/a	n/a	n/a	2.147
280137550	ENSG00000259716	0	RP5-977B1.11	RP5-977B1.11	0	20	n/a	n/a	n/a	2.146
279864024	ENSG00000232220	0	AC008440.5	AC008440.5	0	19	n/a	n/a	n/a	2.145
279708602	ENSG00000207617	1023659	MIR24-1	microRNA 24-1	100422842	9	n/a	n/a	n/a	2.144
1100215	ENSG00000172232	563	AZU1	azurocidin 1	566	19	n/a	n/a	n/a	2.144
1101566	ENSG00000179335	1189	CLK3	CDC-like kinase 3	1198	15	n/a	n/a	n/a	2.143
279948154	ENSG00000240395	0	RP11-231D20.1	RP11-231D20.1	0	8	n/a	n/a	n/a	2.142
1104555	ENSG00000198242	6115	RPL23A	ribosomal protein L23a	6147	17	n/a	n/a	n/a	2.141
279705725	ENSG00000207112	165979	SNORA25	small nucleolar RNA, H/ACA box 25	684959	11	n/a	n/a	n/a	2.140
1098411	ENSG00000164867	4815	NOS3	nitric oxide synthase 3 (endothelial cell)	4846	7	n/a	n/a	n/a	2.140
1098739	ENSG00000166171	25660	DPCD	deleted in primary ciliary dyskinesia homolog (mouse)	25911	10	n/a	n/a	n/a	2.139
1105199	ENSG00000204576	56516	PRR3	proline rich 3	80742	6	n/a	n/a	n/a	2.139
280055426	ENSG00000253341	0	RP11-730G20.2	RP11-730G20.2	0	8	n/a	n/a	n/a	2.136
1088405	ENSG00000081189	4183	MEF2C	myocyte enhancer factor 2C	4208	5	n/a	n/a	n/a	2.136
1099923	ENSG00000171033	5537	PKIA	protein kinase (cAMP-dependent, catalytic) inhibitor alpha	5569	8	n/a	n/a	n/a	2.135
279722105	ENSG00000213442	0	RPL18AP3	ribosomal protein L18a pseudogene 3	0	12	n/a	n/a	n/a	2.135
279708735	ENSG00000207636	1013208	MIR631	microRNA 631	693216	15	n/a	n/a	n/a	2.134
1104904	ENSG00000203760	122200	CENPW	centromere protein W	387103	6	n/a	n/a	n/a	2.133
1097320	ENSG00000159648	119499	TEPP	testis, prostate and placenta expressed	374739	16	n/a	n/a	n/a	2.133
1099625	ENSG00000169750	5849	RAC3	ras-related C3 botulinum toxin substrate 3 (rho family, small GTP binding protein Rac3)	5881	17	n/a	n/a	n/a	2.132
1104786	ENSG00000198873	2852	GRK5	G protein-coupled receptor kinase 5	2869	10	n/a	n/a	n/a	2.130
1097854	ENSG00000163050	36276	ADCK3	aarF domain containing kinase 3	56997	1	n/a	n/a	n/a	2.129
279907086	ENSG00000236085	0	ACTG1P4	actin, gamma 1 pseudogene 4	0	1	n/a	n/a	n/a	2.128
279853735	ENSG00000231313	0	CLIC1P1	chloride intracellular channel 1 pseudogene 1	0	12	n/a	n/a	n/a	2.128
280052765	ENSG00000253151	0	RP11-628E19.3	RP11-628E19.3	0	8	n/a	n/a	n/a	2.128
1087446	ENSG00000041515	22781	MYO16	myosin XVI	23026	13	n/a	n/a	n/a	2.127
1100467	ENSG00000173391	4941	OLR1	oxidized low density lipoprotein (lectin-like) receptor 1	4973	12	n/a	n/a	n/a	2.124
280014871	ENSG00000249568	0	RP11-234O6.2	RP11-234O6.2	0	4	n/a	n/a	n/a	2.124
1086952	ENSG00000005249	5545	PRKAR2B	protein kinase, cAMP-dependent, regulatory, type II, beta	5577	7	n/a	n/a	n/a	2.123
1089160	ENSG00000100353	8595	EIF3D	eukaryotic translation initiation factor 3, subunit D	8664	22	n/a	n/a	n/a	2.123
279847635	ENSG00000230777	0	RP11-318C24.1	RP11-318C24.1	0	1	n/a	n/a	n/a	2.123
280042078	ENSG00000251675	0	CTC-458I2.2	CTC-458I2.2	0	5	n/a	n/a	n/a	2.122
1090919	ENSG00000112214	9320	FHL5	four and a half LIM domains 5	9457	6	n/a	n/a	n/a	2.121
279843679	ENSG00000230432	0	AC114803.3	AC114803.3	0	2	n/a	n/a	n/a	2.118
1092714	ENSG00000126264	10712	HCST	hematopoietic cell signal transducer	10870	19	n/a	n/a	n/a	2.118
279961080	ENSG00000241932	0	RP11-14K2.1	RP11-14K2.1	0	16	n/a	n/a	n/a	2.118
1087875	ENSG00000067182	7089	TNFRSF1A	tumor necrosis factor receptor superfamily, member 1A	7132	12	n/a	n/a	n/a	2.116
1093970	ENSG00000135362	55702	PRR5L	proline rich 5 like	79899	11	n/a	n/a	n/a	2.115
279818903	ENSG00000228205	0	RP11-778D9.4	RP11-778D9.4	0	3	n/a	n/a	n/a	2.109
1093381	ENSG00000131634	55455	TMEM204	transmembrane protein 204	79652	16	n/a	n/a	n/a	2.109
280083474	ENSG00000255248	0	RP11-166D19.1	RP11-166D19.1	0	11	n/a	n/a	n/a	2.108
1090981	ENSG00000112619	5929	PRPH2	peripherin 2 (retinal degeneration, slow)	5961	6	n/a	n/a	n/a	2.106
1087793	ENSG00000065308	9553	TRAM2	translocation associated membrane protein 2	9697	6	n/a	n/a	n/a	2.106
1089144	ENSG00000100320	23297	RBFOX2	RNA binding protein, fox-1 homolog (C. elegans) 2	23543	22	n/a	n/a	n/a	2.105
1093465	ENSG00000132274	10199	TRIM22	tripartite motif containing 22	10346	11	n/a	n/a	n/a	2.105
279470193	ENSG00000176043	0	RP1-146I3.1	RP1-146I3.1	0	14	n/a	n/a	n/a	2.105
279804245	ENSG00000226864	1015511	RP11-500G22.2	RP11-500G22.2	100130887	10	n/a	n/a	n/a	2.104
1100596	ENSG00000174059	942	CD34	CD34 molecule	947	1	n/a	n/a	n/a	2.103
1093407	ENSG00000131791	5533	PRKAB2	protein kinase, AMP-activated, beta 2 non-catalytic subunit	5565	1	n/a	n/a	n/a	2.103
1097102	ENSG00000157927	34987	RADIL	Ras association and DIL domains	55698	7	n/a	n/a	n/a	2.102
279731840	ENSG00000214612	0	RPS19P1	ribosomal protein S19 pseudogene 1	0	20	n/a	n/a	n/a	2.102
1100056	ENSG00000171532	4735	NEUROD2	neurogenic differentiation 2	4761	17	n/a	n/a	n/a	2.101
279785363	ENSG00000225234	0	AC114810.5	AC114810.5	0	2	n/a	n/a	n/a	2.101
280036136	ENSG00000251246	0	RP11-540D14.8	Uncharacterized proteincDNA FLJ57652, highly similar to Ephrin-A3	0	1	n/a	n/a	n/a	2.101
279987838	ENSG00000244692	0	AC046134.1	AC046134.1	0	3	n/a	n/a	n/a	2.100
1091453	ENSG00000116251	6114	RPL22	ribosomal protein L22	6146	1	n/a	n/a	n/a	2.100
1102351	ENSG00000183508	34144	FAM46C	family with sequence similarity 46, member C	54855	1	n/a	n/a	n/a	2.099
279871219	ENSG00000232858	0	RPL34P27	ribosomal protein L34 pseudogene 27	0	13	n/a	n/a	n/a	2.098
1094412	ENSG00000137573	22968	SULF1	sulfatase 1	23213	8	n/a	n/a	n/a	2.098
1090663	ENSG00000110328	119462	GALNTL4	UDP-N-acetyl-alpha-D-galactosamine:polypeptide N-acetylgalactosaminyltransferase-like 4	374378	11	n/a	n/a	n/a	2.097
1097407	ENSG00000160271	5868	RALGDS	ral guanine nucleotide dissociation stimulator	5900	9	n/a	n/a	n/a	2.096
1087691	ENSG00000060656	9931	PTPRU	protein tyrosine phosphatase, receptor type, U	10076	1	n/a	n/a	n/a	2.096
1096859	ENSG00000155906	34294	RMND1	required for meiotic nuclear division 1 homolog (S. cerevisiae)	55005	6	n/a	n/a	n/a	2.094
1089037	ENSG00000099998	2671	GGT5	gamma-glutamyltransferase 5	2687	22	n/a	n/a	n/a	2.094
1096482	ENSG00000152503	34810	TRIM36	tripartite motif containing 36	55521	5	n/a	n/a	n/a	2.093
279880241	ENSG00000233639	0	AC018730.1	AC018730.1	0	2	n/a	n/a	n/a	2.092
279898804	ENSG00000235280	0	MCF2L-AS1	MCF2L antisense RNA 1 (non-protein coding)	0	13	n/a	n/a	n/a	2.090
1093186	ENSG00000130508	7791	PXDN	peroxidasin homolog (Drosophila)	7837	2	n/a	n/a	n/a	2.089
279884441	ENSG00000234009	0	AL049757.3	AL049757.3	0	22	n/a	n/a	n/a	2.089
279747854	ENSG00000218426	0	RP11-475C16.1	RP11-475C16.1	0	6	n/a	n/a	n/a	2.089
279723301	ENSG00000213609	0	RP11-170M17.2	RP11-170M17.2	0	10	n/a	n/a	n/a	2.089
279722569	ENSG00000213493	0	RP11-55L3.2	RP11-55L3.2	0	4	n/a	n/a	n/a	2.089
1103406	ENSG00000187840	1963	EIF4EBP1	eukaryotic translation initiation factor 4E binding protein 1	1978	8	n/a	n/a	n/a	2.088
1093573	ENSG00000132821	79288	VSTM2L	V-set and transmembrane domain containing 2 like	128434	20	n/a	n/a	n/a	2.088
279955405	ENSG00000241287	0	XXbac-BPG254F23.6	XXbac-BPG254F23.6	0	6	n/a	n/a	n/a	2.088
279928040	ENSG00000237931	0	RP11-469E19.1	RP11-469E19.1	0	X	n/a	n/a	n/a	2.088
1097453	ENSG00000160613	9035	PCSK7	proprotein convertase subtilisin/kexin type 7	9159	11	n/a	n/a	n/a	2.087
1096656	ENSG00000154080	57782	CHST9	carbohydrate (N-acetylgalactosamine 4-0) sulfotransferase 9	83539	18	n/a	n/a	n/a	2.086
1105672	ENSG00000206432	152015	TMEM200C	transmembrane protein 200C	645369	18	n/a	n/a	n/a	2.086
1095630	ENSG00000145425	6156	RPS3A	ribosomal protein S3A	6189	4	n/a	n/a	n/a	2.085
279914768	ENSG00000236801	0	RP11-373A9.1	RP11-373A9.1	0	9	n/a	n/a	n/a	2.085
1095353	ENSG00000143546	6246	S100A8	S100 calcium binding protein A8	6279	1	n/a	n/a	n/a	2.085
1097687	ENSG00000162434	3691	JAK1	Janus kinase 1	3716	1	n/a	n/a	n/a	2.085
1103200	ENSG00000186918	35180	ZNF395	zinc finger protein 395	55893	8	n/a	n/a	n/a	2.084
1090811	ENSG00000111640	2581	GAPDH	glyceraldehyde-3-phosphate dehydrogenase	2597	12	n/a	n/a	n/a	2.084
279883526	ENSG00000233929	0	MT1XP1	metallothionein 1X pseudogene 1	0	1	n/a	n/a	n/a	2.082
279845656	ENSG00000230580	0	AC021016.7	AC021016.7	0	2	n/a	n/a	n/a	2.082
279509439	ENSG00000181524	0	RPL24P4	ribosomal protein L24 pseudogene 4	0	6	n/a	n/a	n/a	2.081
1103251	ENSG00000187122	6548	SLIT1	slit homolog 1 (Drosophila)	6585	10	n/a	n/a	n/a	2.081
1092220	ENSG00000122824	81997	NUDT10	nudix (nucleoside diphosphate linked moiety X)-type motif 10	170685	X	n/a	n/a	n/a	2.081
1090388	ENSG00000108219	57301	TSPAN14	tetraspanin 14	81619	10	n/a	n/a	n/a	2.081
1091143	ENSG00000114019	30902	AMOTL2	angiomotin like 2	51421	3	n/a	n/a	n/a	2.081
1092764	ENSG00000126803	3286	HSPA2	heat shock 70kDa protein 2	3306	14	n/a	n/a	n/a	2.081
1095742	ENSG00000146215	125542	CRIP3	cysteine-rich protein 3	401262	6	n/a	n/a	n/a	2.080
1091347	ENSG00000115548	35106	KDM3A	lysine (K)-specific demethylase 3A	55818	2	n/a	n/a	n/a	2.080
279769347	ENSG00000223877	0	RP11-2F9.1	RP11-2F9.1	0	15	n/a	n/a	n/a	2.080
1099729	ENSG00000170222	36264	C17orf48	chromosome 17 open reading frame 48	56985	17	n/a	n/a	n/a	2.079
1089684	ENSG00000103319	29638	EEF2K	eukaryotic elongation factor-2 kinase	29904	16	n/a	n/a	n/a	2.079
279952955	ENSG00000240975	0	RP11-313M3.1	RP11-313M3.1	0	11	n/a	n/a	n/a	2.079
1103614	ENSG00000188677	29515	PARVB	parvin, beta	29780	22	n/a	n/a	n/a	2.078
1104686	ENSG00000198682	8939	PAPSS2	3'-phosphoadenosine 5'-phosphosulfate synthase 2	9060	10	n/a	n/a	n/a	2.078
1097614	ENSG00000161970	6122	RPL26	ribosomal protein L26	6154	17	n/a	n/a	n/a	2.077
1104578	ENSG00000198336	4609	MYL4	myosin, light chain 4, alkali; atrial, embryonic	4635	17	n/a	n/a	n/a	2.077
279722950	ENSG00000213553	0	RPLP0P6	ribosomal protein, large, P0 pseudogene 6	0	2	n/a	n/a	n/a	2.074
280097264	ENSG00000256603	0	RP11-667M19.2	RP11-667M19.2	0	11	n/a	n/a	n/a	2.074
279365955	ENSG00000166707	0	ZCCHC18	zinc finger, CCHC domain containing 18	0	X	n/a	n/a	n/a	2.074
1088671	ENSG00000088881	36866	EBF4	early B-cell factor 4	57593	20	n/a	n/a	n/a	2.073
1090216	ENSG00000106565	28695	TMEM176B	transmembrane protein 176B	28959	7	n/a	n/a	n/a	2.073
1092750	ENSG00000126746	82220	ZNF384	zinc finger protein 384	171017	12	n/a	n/a	n/a	2.073
1088323	ENSG00000079102	858	RUNX1T1	runt-related transcription factor 1; translocated to, 1 (cyclin D-related)	862	8	n/a	n/a	n/a	2.072
1094186	ENSG00000136425	10371	CIB2	calcium and integrin binding family member 2	10518	15	n/a	n/a	n/a	2.072
1102877	ENSG00000185633	36180	NDUFA4L2	NADH dehydrogenase (ubiquinone) 1 alpha subcomplex, 4-like 2	56901	12	n/a	n/a	n/a	2.072
1102484	ENSG00000183979	90377	NPB	neuropeptide B	256933	17	n/a	n/a	n/a	2.072
1097839	ENSG00000162998	2471	FRZB	frizzled-related protein	2487	2	n/a	n/a	n/a	2.071
1104199	ENSG00000197183	80040	C20orf112	chromosome 20 open reading frame 112	140688	20	n/a	n/a	n/a	2.071
1090254	ENSG00000106809	4937	OGN	osteoglycin	4969	9	n/a	n/a	n/a	2.070
1087395	ENSG00000035862	7034	TIMP2	TIMP metallopeptidase inhibitor 2	7077	17	n/a	n/a	n/a	2.069
1094823	ENSG00000139970	6219	RTN1	reticulon 1	6252	14	n/a	n/a	n/a	2.067
1098843	ENSG00000166546	80506	BEAN1	brain expressed, associated with NEDD4, 1	146227	16	n/a	n/a	n/a	2.066
1097471	ENSG00000160753	23377	RUSC1	RUN and SH3 domain containing 1	23623	1	n/a	n/a	n/a	2.066
1093549	ENSG00000132681	477	ATP1A4	ATPase, Na+/K+ transporting, alpha 4 polypeptide	480	1	n/a	n/a	n/a	2.066
1099724	ENSG00000170190	8998	SLC16A5	solute carrier family 16, member 5 (monocarboxylic acid transporter 6)	9121	17	n/a	n/a	n/a	2.065
1095888	ENSG00000147394	7695	ZNF185	zinc finger protein 185 (LIM domain)	7739	X	n/a	n/a	n/a	2.064
1091242	ENSG00000114942	1920	EEF1B2	eukaryotic translation elongation factor 1 beta 2	1933	2	n/a	n/a	n/a	2.064
279870843	ENSG00000232815	0	RP11-764K9.2	RP11-764K9.2	0	9	n/a	n/a	n/a	2.063
1105939	ENSG00000213923	1443	CSNK1E	casein kinase 1, epsilon	1454	22	n/a	n/a	n/a	2.063
1099399	ENSG00000168778	55670	TCTN2	tectonic family member 2	79867	12	n/a	n/a	n/a	2.063
280109305	ENSG00000257846	0	RP11-597A11.3	RP11-597A11.3	0	14	n/a	n/a	n/a	2.063
1090888	ENSG00000112039	2163	FANCE	Fanconi anemia, complementation group E	2178	6	n/a	n/a	n/a	2.061
279720522	ENSG00000213269	0	AC004386.4	AC004386.4	0	X	n/a	n/a	n/a	2.061
280134846	ENSG00000259539	0	CTD-2651B20.1	CTD-2651B20.1	0	15	n/a	n/a	n/a	2.060
1089937	ENSG00000105202	2076	FBL	fibrillarin	2091	19	n/a	n/a	n/a	2.059
1089991	ENSG00000105409	475	ATP1A3	ATPase, Na+/K+ transporting, alpha 3 polypeptide	478	19	n/a	n/a	n/a	2.059
1089073	ENSG00000100106	10920	TRIOBP	TRIO and F-actin binding protein	11078	22	n/a	n/a	n/a	2.059
1087918	ENSG00000068615	41579	REEP1	receptor accessory protein 1	65055	2	n/a	n/a	n/a	2.057
1091589	ENSG00000117289	10481	TXNIP	thioredoxin interacting protein	10628	1	n/a	n/a	n/a	2.055
1091644	ENSG00000117632	3900	STMN1	stathmin 1	3925	1	n/a	n/a	n/a	2.055
279974667	ENSG00000243404	0	RP11-13J17.1	RP11-13J17.1	0	15	n/a	n/a	n/a	2.055
1099554	ENSG00000169413	6007	RNASE6	ribonuclease, RNase A family, k6	6039	14	n/a	n/a	n/a	2.054
1098829	ENSG00000166484	5566	MAPK7	mitogen-activated protein kinase 7	5598	17	n/a	n/a	n/a	2.053
1098536	ENSG00000165388	78719	ZNF488	zinc finger protein 488	118738	10	n/a	n/a	n/a	2.052
1087567	ENSG00000051620	23347	HEBP2	heme binding protein 2	23593	6	n/a	n/a	n/a	2.052
1096111	ENSG00000149257	867	SERPINH1	serpin peptidase inhibitor, clade H (heat shock protein 47), member 1, (collagen binding protein 1)	871	11	n/a	n/a	n/a	2.052
279706957	ENSG00000207314	167232	SNORA44	small nucleolar RNA, H/ACA box 44	677825	1	n/a	n/a	n/a	2.052
1103449	ENSG00000188011	94467	C2orf85	chromosome 2 open reading frame 85	285093	2	n/a	n/a	n/a	2.051
1095357	ENSG00000143554	10842	SLC27A3	solute carrier family 27 (fatty acid transporter), member 3	11000	1	n/a	n/a	n/a	2.051
1105897	ENSG00000213722	23318	DDAH2	dimethylarginine dimethylaminohydrolase 2	23564	6	n/a	n/a	n/a	2.051
1090214	ENSG00000106554	34216	CHCHD3	coiled-coil-helix-coiled-coil-helix domain containing 3	54927	7	n/a	n/a	n/a	2.051
1088488	ENSG00000083845	6160	RPS5	ribosomal protein S5	6193	19	n/a	n/a	n/a	2.050
279881622	ENSG00000233766	0	AC098617.2	AC098617.2	0	2	n/a	n/a	n/a	2.050
279956702	ENSG00000241431	0	RP11-17A4.1	RP11-17A4.1	0	8	n/a	n/a	n/a	2.050
279620757	ENSG00000197320	0	AC060834.2	AC060834.2	0	7	n/a	n/a	n/a	2.050
1090567	ENSG00000109475	6132	RPL34	ribosomal protein L34	6164	4	n/a	n/a	n/a	2.048
1089373	ENSG00000101292	79318	PROKR2	prokineticin receptor 2	128674	20	n/a	n/a	n/a	2.047
279902612	ENSG00000235652	0	RP11-545I5.3	RP11-545I5.3	0	6	n/a	n/a	n/a	2.047
1090417	ENSG00000108389	8987	MTMR4	myotubularin related protein 4	9110	17	n/a	n/a	n/a	2.047
279809089	ENSG00000227253	0	RP11-166N17.1	RP11-166N17.1	0	10	n/a	n/a	n/a	2.047
1089504	ENSG00000102057	3725	KCND1	potassium voltage-gated channel, Shal-related subfamily, member 1	3750	X	n/a	n/a	n/a	2.046
1101884	ENSG00000181284	94184	TMEM102	transmembrane protein 102	284114	17	n/a	n/a	n/a	2.046
280033595	ENSG00000251037	0	AC006157.2	AC006157.2	0	Y	n/a	n/a	n/a	2.046
1102321	ENSG00000183379	152440	SYNDIG1L	synapse differentiation inducing 1-like	646658	14	n/a	n/a	n/a	2.045
1087259	ENSG00000019549	6553	SNAI2	snail homolog 2 (Drosophila)	6591	8	n/a	n/a	n/a	2.045
1090903	ENSG00000112139	92360	MDGA1	MAM domain containing glycosylphosphatidylinositol anchor 1	266727	6	n/a	n/a	n/a	2.045
1100095	ENSG00000171724	36960	VAT1L	vesicle amine transport protein 1 homolog (T. californica)-like	57687	16	n/a	n/a	n/a	2.044
1093130	ENSG00000130176	1255	CNN1	calponin 1, basic, smooth muscle	1264	19	n/a	n/a	n/a	2.042
280090679	ENSG00000255839	0	RP11-338K17.8	RP11-338K17.8	0	12	n/a	n/a	n/a	2.040
1099053	ENSG00000167460	7128	TPM4	tropomyosin 4	7171	19	n/a	n/a	n/a	2.039
1097665	ENSG00000162373	55459	BEND5	BEN domain containing 5	79656	1	n/a	n/a	n/a	2.038
1094711	ENSG00000139200	83425	C12orf53	chromosome 12 open reading frame 53	196500	12	n/a	n/a	n/a	2.038
280078584	ENSG00000254973	0	RP11-429J17.7	RP11-429J17.7	0	8	n/a	n/a	n/a	2.038
1087258	ENSG00000019505	36859	SYT13	synaptotagmin XIII	57586	11	n/a	n/a	n/a	2.038
1099046	ENSG00000167397	54841	VKORC1	vitamin K epoxide reductase complex, subunit 1	79001	16	n/a	n/a	n/a	2.037
1095304	ENSG00000143367	7243	TUFT1	tuftelin 1	7286	1	n/a	n/a	n/a	2.037
279898421	ENSG00000235241	0	RP11-108M9.5	RP11-108M9.5	0	1	n/a	n/a	n/a	2.037
279833393	ENSG00000229478	0	RP4-718N17.1	RP4-718N17.1	0	7	n/a	n/a	n/a	2.037
1097578	ENSG00000161653	81540	NAGS	N-acetylglutamate synthase	162417	17	n/a	n/a	n/a	2.037
279994002	ENSG00000246859	157121211	CTC-426B10.1	CTC-426B10.1	100505678	5	n/a	n/a	n/a	2.037
279914319	ENSG00000236772	0	RP5-1184F4.5	RP5-1184F4.5	0	20	n/a	n/a	n/a	2.036
1095947	ENSG00000147804	34919	SLC39A4	solute carrier family 39 (zinc transporter), member 4	55630	8	n/a	n/a	n/a	2.036
279750968	ENSG00000220785	0	MTMR9LP	myotubularin related protein 9-like, pseudogene	0	1	n/a	n/a	n/a	2.035
1088276	ENSG00000077942	2177	FBLN1	fibulin 1	2192	22	n/a	n/a	n/a	2.035
279953723	ENSG00000241081	0	RP11-488C13.1	RP11-488C13.1	0	14	n/a	n/a	n/a	2.035
1097837	ENSG00000162992	4734	NEUROD1	neurogenic differentiation 1	4760	2	n/a	n/a	n/a	2.034
1099547	ENSG00000169385	6004	RNASE2	ribonuclease, RNase A family, 2 (liver, eosinophil-derived neurotoxin)	6036	14	n/a	n/a	n/a	2.034
1099013	ENSG00000167244	3461	IGF2	insulin-like growth factor 2 (somatomedin A)	3481	11	n/a	n/a	n/a	2.034
1089658	ENSG00000103187	23161	COTL1	coactosin-like 1 (Dictyostelium)	23406	16	n/a	n/a	n/a	2.034
1087843	ENSG00000066336	6648	SPI1	spleen focus forming virus (SFFV) proviral integration oncogene spi1	6688	11	n/a	n/a	n/a	2.033
1089519	ENSG00000102144	5198	PGK1	phosphoglycerate kinase 1	5230	X	n/a	n/a	n/a	2.033
1094397	ENSG00000137496	9923	IL18BP	interleukin 18 binding protein	10068	11	n/a	n/a	n/a	2.032
279814857	ENSG00000227823	0	RP11-271F18.2	RP11-271F18.2	0	10	n/a	n/a	n/a	2.031
279793944	ENSG00000225953	80901	AC017096.1	AC017096.1	150538	2	n/a	n/a	n/a	2.031
1094115	ENSG00000136040	10009	PLXNC1	plexin C1	10154	12	n/a	n/a	n/a	2.031
279399998	ENSG00000169253	0	RP11-220D10.1	RP11-220D10.1	0	9	n/a	n/a	n/a	2.030
279966788	ENSG00000242516	125439	RP11-413E6.8	RP11-413E6.8	401074	3	n/a	n/a	n/a	2.029
1100726	ENSG00000174807	36402	CD248	CD248 molecule, endosialin	57124	11	n/a	n/a	n/a	2.029
1090005	ENSG00000105486	3953	LIG1	ligase I, DNA, ATP-dependent	3978	19	n/a	n/a	n/a	2.028
279872028	ENSG00000232930	0	AC083864.3	AC083864.3	0	7	n/a	n/a	n/a	2.027
1089638	ENSG00000103056	34801	SMPD3	sphingomyelin phosphodiesterase 3, neutral membrane (neutral sphingomyelinase II)	55512	16	n/a	n/a	n/a	2.027
1088744	ENSG00000090238	57961	YPEL3	yippee-like 3 (Drosophila)	83719	16	n/a	n/a	n/a	2.026
279701330	ENSG00000206341	0	HLA-H	major histocompatibility complex, class I, H (pseudogene)	0	6	n/a	n/a	n/a	2.026
279953502	ENSG00000241056	0	AC120114.2	AC120114.2	0	16	n/a	n/a	n/a	2.026
279917893	ENSG00000237082	0	COX5BP6	cytochrome c oxidase subunit Vb pseudogene 6	0	13	n/a	n/a	n/a	2.025
279868556	ENSG00000232636	0	LINC00438	long intergenic non-protein coding RNA 438	0	13	n/a	n/a	n/a	2.025
279490113	ENSG00000178715	0	RP11-169K16.8	RP11-169K16.8	0	1	n/a	n/a	n/a	2.025
1087776	ENSG00000064932	22660	SBNO2	strawberry notch homolog 2 (Drosophila)	22904	19	n/a	n/a	n/a	2.024
279497972	ENSG00000179859	94151	AC025335.1	AC025335.1	284023	17	n/a	n/a	n/a	2.024
279820414	ENSG00000228328	0	RP11-516A11.1	RP11-516A11.1	0	X	n/a	n/a	n/a	2.022
279709064	ENSG00000207715	0	AC009065.2	AC009065.2	0	16	n/a	n/a	n/a	2.022
1105978	ENSG00000214050	81297	FBXO16	F-box protein 16	157574	8	n/a	n/a	n/a	2.022
1104672	ENSG00000198646	22809	NCOA6	nuclear receptor coactivator 6	23054	20	n/a	n/a	n/a	2.022
1100085	ENSG00000171680	36722	PLEKHG5	pleckstrin homology domain containing, family G (with RhoGef domain) member 5	57449	1	n/a	n/a	n/a	2.021
279907112	ENSG00000236090	0	LDHAP3	lactate dehydrogenase A pseudogene 3	0	2	n/a	n/a	n/a	2.021
1099418	ENSG00000168843	36163	FSTL5	follistatin-like 5	56884	4	n/a	n/a	n/a	2.021
1092429	ENSG00000124440	40945	HIF3A	hypoxia inducible factor 3, alpha subunit	64344	19	n/a	n/a	n/a	2.020
1094009	ENSG00000135503	88	ACVR1B	activin A receptor, type IB	91	12	n/a	n/a	n/a	2.020
1103414	ENSG00000187867	110032	PALM3	paralemmin 3	342979	19	n/a	n/a	n/a	2.019
1093584	ENSG00000132872	6820	SYT4	synaptotagmin IV	6860	18	n/a	n/a	n/a	2.019
280060410	ENSG00000253711	0	RP11-787D18.1	RP11-787D18.1	0	8	n/a	n/a	n/a	2.019
1090495	ENSG00000108840	9870	HDAC5	histone deacetylase 5	10014	17	n/a	n/a	n/a	2.018
1090258	ENSG00000106852	26216	LHX6	LIM homeobox 6	26468	9	n/a	n/a	n/a	2.017
279533912	ENSG00000183929	0	DUSP5P	dual specificity phosphatase 5 pseudogene	0	1	n/a	n/a	n/a	2.017
279786828	ENSG00000225356	0	RP11-433O3.1	RP11-433O3.1	0	4	n/a	n/a	n/a	2.016
1089440	ENSG00000101608	10480	MYL12A	myosin, light chain 12A, regulatory, non-sarcomeric	10627	18	n/a	n/a	n/a	2.016
279821554	ENSG00000228417	0	RP11-549L6.3	RP11-549L6.3	0	10	n/a	n/a	n/a	2.015
279877828	ENSG00000233426	0	EIF3FP3	eukaryotic translation initiation factor 3, subunit F pseudogene 3	0	2	n/a	n/a	n/a	2.013
1087174	ENSG00000011677	2540	GABRA3	gamma-aminobutyric acid (GABA) A receptor, alpha 3	2556	X	n/a	n/a	n/a	2.013
279705382	ENSG00000207051	0	SNORA27	small nucleolar RNA, H/ACA box 27	0	13	n/a	n/a	n/a	2.013
279752989	ENSG00000221290	0	MIR1182	microRNA 1182	0	1	n/a	n/a	n/a	2.013
279743658	ENSG00000215937	0	hsa-mir-220b	hsa-mir-220b	0	19	n/a	n/a	n/a	2.011
1100661	ENSG00000174444	6092	RPL4	ribosomal protein L4	6124	15	n/a	n/a	n/a	2.010
1100396	ENSG00000173039	5938	RELA	v-rel reticuloendotheliosis viral oncogene homolog A (avian)	5970	11	n/a	n/a	n/a	2.010
1095466	ENSG00000144227	11088	NXPH2	neurexophilin 2	11249	2	n/a	n/a	n/a	2.009
279953175	ENSG00000241002	0	RP11-119H12.1	RP11-119H12.1	0	4	n/a	n/a	n/a	2.009
1090403	ENSG00000108298	6111	RPL19	ribosomal protein L19	6143	17	n/a	n/a	n/a	2.008
1098703	ENSG00000166046	90277	TCP11L2	t-complex 11 (mouse)-like 2	255394	12	n/a	n/a	n/a	2.007
1103975	ENSG00000196531	4640	NACA	nascent polypeptide-associated complex alpha subunit	4666	12	n/a	n/a	n/a	2.006
279710310	ENSG00000207966	128136	MIR29C	microRNA 29c	407026	1	n/a	n/a	n/a	2.004
1088699	ENSG00000089159	5797	PXN	paxillin	5829	12	n/a	n/a	n/a	2.003
1108586	ENSG00000236312	0	CTB-31C7.1	CTB-31C7.1	0	19	n/a	n/a	n/a	2.003
1091862	ENSG00000119782	2265	FKBP1B	FK506 binding protein 1B, 12.6 kDa	2281	2	n/a	n/a	n/a	2.002
280113985	ENSG00000258334	0	RP11-161H23.9	RP11-161H23.9	0	12	n/a	n/a	n/a	2.001
279923105	ENSG00000237514	0	PTP4A1P7	protein tyrosine phosphatase type IVA, member 1 pseudogene 7	0	1	n/a	n/a	n/a	2.000
280072301	ENSG00000254548	0	RP11-429J17.5	RP11-429J17.5	0	8	n/a	n/a	n/a	1.999
279854094	ENSG00000231357	0	AC006028.11	AC006028.11	0	7	n/a	n/a	n/a	1.998
1093100	ENSG00000129951	55750	MIR3187	microRNA 3187	79948	19	n/a	n/a	n/a	1.997
1095603	ENSG00000145247	79512	OCIAD2	OCIA domain containing 2	132299	4	n/a	n/a	n/a	1.997
1103538	ENSG00000188375	133313	H3F3C	H3 histone, family 3C	440093	12	n/a	n/a	n/a	1.996
280120678	ENSG00000258734	0	RP11-112J1.3	RP11-112J1.3	0	14	n/a	n/a	n/a	1.995
280001418	ENSG00000248415	0	GAPDHP61	glyceraldehyde 3 phosphate dehydrogenase pseudogene 61	0	15	n/a	n/a	n/a	1.995
1095029	ENSG00000141404	2757	GNAL	guanine nucleotide binding protein (G protein), alpha activating activity polypeptide, olfactory type	2774	18	n/a	n/a	n/a	1.995
1101587	ENSG00000179477	239	ALOX12B	arachidonate 12-lipoxygenase, 12R type	242	17	n/a	n/a	n/a	1.994
280038109	ENSG00000251390	0	RP11-276A18.2	RP11-276A18.2	0	20	n/a	n/a	n/a	1.994
1088011	ENSG00000070886	2031	EPHA8	EPH receptor A8	2046	1	n/a	n/a	n/a	1.993
279620046	ENSG00000197258	0	EIF4BP6	eukaryotic translation initiation factor 4B pseudogene 6	0	7	n/a	n/a	n/a	1.993
1095294	ENSG00000143324	9089	XPR1	xenotropic and polytropic retrovirus receptor 1	9213	1	n/a	n/a	n/a	1.992
1097751	ENSG00000162685	0	LSP1P3	lymphocyte-specific protein 1 pseudogene 3	0	5	n/a	n/a	n/a	1.992
1105896	ENSG00000213719	1183	CLIC1	chloride intracellular channel 1	1192	6	n/a	n/a	n/a	1.992
1087030	ENSG00000007047	37058	MARK4	MAP/microtubule affinity-regulating kinase 4	57787	19	n/a	n/a	n/a	1.991
279800605	ENSG00000226540	0	GAPDHP73	glyceraldehyde-3-phosphate dehydrogenase pseudogene 73	0	6	n/a	n/a	n/a	1.991
1103990	ENSG00000196570	110169	PFN3	profilin 3	345456	5	n/a	n/a	n/a	1.991
1103586	ENSG00000188580	81181	NKAIN2	Na+/K+ transporting ATPase interacting 2	154215	6	n/a	n/a	n/a	1.991
1098942	ENSG00000166947	2023	EPB42	erythrocyte membrane protein band 4.2	2038	15	n/a	n/a	n/a	1.990
279755215	ENSG00000221676	1017094	RNU6ATAC	RNA, U6atac small nuclear (U12-dependent splicing)	100151684	9	n/a	n/a	n/a	1.990
1101876	ENSG00000181222	5398	POLR2A	polymerase (RNA) II (DNA directed) polypeptide A, 220kDa	5430	17	n/a	n/a	n/a	1.990
280106815	ENSG00000257591	0	ZNF625	Zinc finger protein 625	0	19	n/a	n/a	n/a	1.989
279751205	ENSG00000220925	0	IGBP1-AS2	IGBP1 antisense RNA 2 (non-protein coding)	0	X	n/a	n/a	n/a	1.988
1101038	ENSG00000176428	81253	VPS37D	vacuolar protein sorting 37 homolog D (S. cerevisiae)	155382	7	n/a	n/a	n/a	1.987
279880509	ENSG00000233668	0	RP11-571F15.3	RP11-571F15.3	0	9	n/a	n/a	n/a	1.987
1092877	ENSG00000127952	31137	STYXL1	serine/threonine/tyrosine interacting-like 1	51657	7	n/a	n/a	n/a	1.986
1092784	ENSG00000126950	37777	TMEM35	transmembrane protein 35	59353	X	n/a	n/a	n/a	1.986
1095250	ENSG00000143147	23187	GPR161	G protein-coupled receptor 161	23432	1	n/a	n/a	n/a	1.985
279925424	ENSG00000237714	0	AC063976.4	AC063976.4	0	5	n/a	n/a	n/a	1.984
279706068	ENSG00000207166	0	SNORA68	small nucleolar RNA, H/ACA box 68	0	19	n/a	n/a	n/a	1.984
279801999	ENSG00000226677	93608	C14orf19	chromosome 14 open reading frame 19	280655	14	n/a	n/a	n/a	1.984
1087682	ENSG00000060138	8465	CSDA	cold shock domain protein A	8531	12	n/a	n/a	n/a	1.983
279800986	ENSG00000226580	0	RPL39P40	ribosomal protein L39 pseudogene 40	0	21	n/a	n/a	n/a	1.982
1101125	ENSG00000176912	149616	C18orf56	chromosome 18 open reading frame 56	494514	18	n/a	n/a	n/a	1.982
1096522	ENSG00000152822	2894	GRM1	glutamate receptor, metabotropic 1	2911	6	n/a	n/a	n/a	1.982
279837316	ENSG00000229863	0	RP11-157F20.1	RP11-157F20.1	0	3	n/a	n/a	n/a	1.982
1102506	ENSG00000184113	7079	CLDN5	claudin 5	7122	22	n/a	n/a	n/a	1.981
1097147	ENSG00000158292	122559	GPR153	G protein-coupled receptor 153	387509	1	n/a	n/a	n/a	1.981
279827884	ENSG00000228989	0	AC133528.2	AC133528.2	0	2	n/a	n/a	n/a	1.981
279851274	ENSG00000231120	0	BTF3P10	basic transcription factor 3 pseudogene 10	0	6	n/a	n/a	n/a	1.980
1096405	ENSG00000151929	9390	BAG3	BCL2-associated athanogene 3	9531	10	n/a	n/a	n/a	1.979
1101407	ENSG00000178404	157127075	AC100788.1	differential display clone 8 isoform 2	100653515	17	n/a	n/a	n/a	1.978
279822415	ENSG00000228499	0	TMSB10P1	thymosin beta 10 pseudogene 1	0	2	n/a	n/a	n/a	1.977
1094365	ENSG00000137285	110335	TUBB2B	tubulin, beta 2B class IIb	347733	6	n/a	n/a	n/a	1.977
279891847	ENSG00000234688	0	RP1-293L6.1	RP1-293L6.1	0	22	n/a	n/a	n/a	1.975
1090466	ENSG00000108679	3934	LGALS3BP	lectin, galactoside-binding, soluble, 3 binding protein	3959	17	n/a	n/a	n/a	1.974
1094459	ENSG00000137817	36244	PARP6	poly (ADP-ribose) polymerase family, member 6	56965	15	n/a	n/a	n/a	1.974
1089548	ENSG00000102359	27031	SRPX2	sushi-repeat containing protein, X-linked 2	27286	X	n/a	n/a	n/a	1.974
1106520	ENSG00000221866	60065	PLXNA4	plexin A4	91584	7	n/a	n/a	n/a	1.973
1101751	ENSG00000180535	81731	BHLHA15	basic helix-loop-helix family, member a15	168620	7	n/a	n/a	n/a	1.973
279665190	ENSG00000201675	0	SNORD32A	small nucleolar RNA, C/D box 32A	0	19	n/a	n/a	n/a	1.973
279706726	ENSG00000207277	0	5S_rRNA	5S ribosomal RNA	0	9	n/a	n/a	n/a	1.973
1106336	ENSG00000215397	59652	SCRT2	scratch homolog 2, zinc finger protein (Drosophila)	85508	20	n/a	n/a	n/a	1.973
280107802	ENSG00000257718	0	RP11-396F22.1	RP11-396F22.1	0	12	n/a	n/a	n/a	1.973
1093006	ENSG00000129038	3991	LOXL1	lysyl oxidase-like 1	4016	15	n/a	n/a	n/a	1.972
1087473	ENSG00000044115	1484	CTNNA1	catenin (cadherin-associated protein), alpha 1, 102kDa	1495	5	n/a	n/a	n/a	1.972
279892626	ENSG00000234742	0	AC144530.1	AC144530.1	0	3	n/a	n/a	n/a	1.971
1105851	ENSG00000213390	59176	ARHGAP19	Rho GTPase activating protein 19	84986	10	n/a	n/a	n/a	1.971
1089270	ENSG00000100814	37091	CCNB1IP1	cyclin B1 interacting protein 1, E3 ubiquitin protein ligase	57820	14	n/a	n/a	n/a	1.971
1098267	ENSG00000164300	90383	SERINC5	serine incorporator 5	256987	5	n/a	n/a	n/a	1.970
1094656	ENSG00000138772	303	ANXA3	annexin A3	306	4	n/a	n/a	n/a	1.970
280003808	ENSG00000248608	0	RP11-206P5.2	RP11-206P5.2	0	4	n/a	n/a	n/a	1.969
1091361	ENSG00000115641	2259	FHL2	four and a half LIM domains 2	2274	2	n/a	n/a	n/a	1.968
1100716	ENSG00000174749	79529	C4orf32	chromosome 4 open reading frame 32	132720	4	n/a	n/a	n/a	1.968
1096195	ENSG00000149926	57965	FAM57B	family with sequence similarity 57, member B	83723	16	n/a	n/a	n/a	1.968
1099941	ENSG00000171105	3618	INSR	insulin receptor	3643	19	n/a	n/a	n/a	1.967
1088019	ENSG00000071082	6128	RPL31	ribosomal protein L31	6160	2	n/a	n/a	n/a	1.967
279951718	ENSG00000240801	0	AC132217.4	AC132217.4	0	11	n/a	n/a	n/a	1.967
1091590	ENSG00000117298	1877	ECE1	endothelin converting enzyme 1	1889	1	n/a	n/a	n/a	1.966
1100561	ENSG00000173868	81543	PHOSPHO1	phosphatase, orphan 1	162466	17	n/a	n/a	n/a	1.965
1106777	ENSG00000224389	717	C4B	complement component 4B (Chido blood group)	721	6	n/a	n/a	n/a	1.964
1093725	ENSG00000133985	23263	TTC9	tetratricopeptide repeat domain 9	23508	14	n/a	n/a	n/a	1.964
280004885	ENSG00000248694	0	RP11-18D7.2	RP11-18D7.2	0	4	n/a	n/a	n/a	1.962
1089835	ENSG00000104722	4715	NEFM	neurofilament, medium polypeptide	4741	8	n/a	n/a	n/a	1.961
1100752	ENSG00000174943	90150	KCTD13	potassium channel tetramerisation domain containing 13	253980	16	n/a	n/a	n/a	1.961
1094460	ENSG00000137818	6144	RPLP1	ribosomal protein, large, P1	6176	15	n/a	n/a	n/a	1.961
1105460	ENSG00000205403	3406	CFI	complement factor I	3426	4	n/a	n/a	n/a	1.960
279783269	ENSG00000225031	0	EIF4BP7	eukaryotic translation initiation factor 4B pseudogene 7	0	X	n/a	n/a	n/a	1.959
280032116	ENSG00000250927	0	MESTP3	mesoderm specific transcript homolog (mouse) pseudogene 3	0	4	n/a	n/a	n/a	1.959
1087389	ENSG00000035403	7371	VCL	vinculin	7414	10	n/a	n/a	n/a	1.959
279719747	ENSG00000213178	0	RP11-641D5.1	RP11-641D5.1	0	3	n/a	n/a	n/a	1.958
1095182	ENSG00000142583	6482	SLC2A5	solute carrier family 2 (facilitated glucose/fructose transporter), member 5	6518	1	n/a	n/a	n/a	1.957
279910006	ENSG00000236365	0	RP5-849L7.1	RP5-849L7.1	0	X	n/a	n/a	n/a	1.955
279555139	ENSG00000185834	0	RPL12P4	ribosomal protein L12 pseudogene 4	0	20	n/a	n/a	n/a	1.955
1101584	ENSG00000179456	10325	ZNF238	zinc finger protein 238	10472	1	n/a	n/a	n/a	1.955
1091504	ENSG00000116717	1635	GADD45A	growth arrest and DNA-damage-inducible, alpha	1647	1	n/a	n/a	n/a	1.955
280085678	ENSG00000255390	0	RP11-732A19.5	RP11-732A19.5	0	11	n/a	n/a	n/a	1.954
279925177	ENSG00000237688	0	RP5-894H24.2	RP5-894H24.2	0	1	n/a	n/a	n/a	1.954
1093099	ENSG00000129946	25510	SHC2	SHC (Src homology 2 domain containing) transforming protein 2	25759	19	n/a	n/a	n/a	1.954
279673575	ENSG00000203875	122163	SNHG5	small nucleolar RNA host gene 5 (non-protein coding)	387066	6	n/a	n/a	n/a	1.954
1103107	ENSG00000186487	22795	MYT1L	myelin transcription factor 1-like	23040	2	n/a	n/a	n/a	1.953
1093123	ENSG00000130158	36845	DOCK6	dedicator of cytokinesis 6	57572	19	n/a	n/a	n/a	1.952
279857829	ENSG00000231684	0	RP11-416K24.2	RP11-416K24.2	0	1	n/a	n/a	n/a	1.952
279966438	ENSG00000242477	0	CTD-2161E19.1	CTD-2161E19.1	0	5	n/a	n/a	n/a	1.951
279723580	ENSG00000213640	0	RP11-797H7.3	RP11-797H7.3	0	7	n/a	n/a	n/a	1.951
1104419	ENSG00000197879	4615	MYO1C	myosin IC	4641	17	n/a	n/a	n/a	1.950
279932647	ENSG00000238337	0	snoU13	Small nucleolar RNA U13	0	2	n/a	n/a	n/a	1.950
279723315	ENSG00000213613	0	RP11-380G5.3	RP11-380G5.3	0	10	n/a	n/a	n/a	1.949
1093101	ENSG00000129965	169900	INS-IGF2	INS-IGF2 readthrough	723961	11	n/a	n/a	n/a	1.949
1103227	ENSG00000187017	57957	ESPN	espin	83715	1	n/a	n/a	n/a	1.949
279879767	ENSG00000233597	0	RP11-343B5.1	RP11-343B5.1	0	3	n/a	n/a	n/a	1.948
279949710	ENSG00000240556	0	RP11-479I1.4	RP11-479I1.4	0	X	n/a	n/a	n/a	1.948
279659506	ENSG00000200016	1013093	SNORD76	small nucleolar RNA, C/D box 76	692196	1	n/a	n/a	n/a	1.948
1091126	ENSG00000113763	59873	UNC5A	unc-5 homolog A (C. elegans)	90249	5	n/a	n/a	n/a	1.947
1092926	ENSG00000128346	58843	C22orf23	chromosome 22 open reading frame 23	84645	22	n/a	n/a	n/a	1.946
280088769	ENSG00000255644	0	RP11-59N23.1	RP11-59N23.1	0	12	n/a	n/a	n/a	1.946
280044727	ENSG00000252042	0	Y_RNA	Y RNA	0	17	n/a	n/a	n/a	1.945
1090848	ENSG00000111783	5960	RFX4	regulatory factor X, 4 (influences HLA class II expression)	5992	12	n/a	n/a	n/a	1.945
1093400	ENSG00000131759	5882	RARA	retinoic acid receptor, alpha	5914	17	n/a	n/a	n/a	1.945
1100660	ENSG00000174442	34344	ZWILCH	Zwilch, kinetochore associated, homolog (Drosophila)	55055	15	n/a	n/a	n/a	1.944
1089057	ENSG00000100065	29510	CARD10	caspase recruitment domain family, member 10	29775	22	n/a	n/a	n/a	1.944
1092904	ENSG00000128250	5956	RFPL1	ret finger protein-like 1	5988	22	n/a	n/a	n/a	1.944
279662306	ENSG00000200831	0	SNORD36B	small nucleolar RNA, C/D box 36B	0	9	n/a	n/a	n/a	1.943
280089196	ENSG00000255680	0	RP11-732A19.9	RP11-732A19.9	0	11	n/a	n/a	n/a	1.943
1096019	ENSG00000148408	770	CACNA1B	calcium channel, voltage-dependent, N type, alpha 1B subunit	774	9	n/a	n/a	n/a	1.943
1097341	ENSG00000159871	94262	LYPD5	LY6/PLAUR domain containing 5	284348	19	n/a	n/a	n/a	1.943
280008801	ENSG00000249026	0	CTNNAP1	CTNNAP1	0	5	n/a	n/a	n/a	1.943
1091405	ENSG00000115956	5309	PLEK	pleckstrin	5341	2	n/a	n/a	n/a	1.942
1089860	ENSG00000104833	10235	TUBB4A	tubulin, beta 4A class IVa	10382	19	n/a	n/a	n/a	1.942
1095649	ENSG00000145632	10611	PLK2	polo-like kinase 2	10769	5	n/a	n/a	n/a	1.942
1103907	ENSG00000196361	1980	ELAVL3	ELAV (embryonic lethal, abnormal vision, Drosophila)-like 3 (Hu antigen C)	1995	19	n/a	n/a	n/a	1.940
279830160	ENSG00000229207	0	RP11-571F15.6	RP11-571F15.6	0	9	n/a	n/a	n/a	1.939
1092853	ENSG00000127663	22785	KDM4B	lysine (K)-specific demethylase 4B	23030	19	n/a	n/a	n/a	1.939
1090344	ENSG00000107819	57535	SFXN3	sideroflexin 3	81855	10	n/a	n/a	n/a	1.938
280117541	ENSG00000258555	0	KB-1896H10.1	Uncharacterized protein	0	22	n/a	n/a	n/a	1.938
1101476	ENSG00000178878	57277	APOLD1	apolipoprotein L domain containing 1	81575	12	n/a	n/a	n/a	1.938
279848330	ENSG00000230837	0	RPL31P2	ribosomal protein L31 pseudogene 2	0	20	n/a	n/a	n/a	1.938
1102688	ENSG00000184897	8871	H1FX	H1 histone family, member X	8971	3	n/a	n/a	n/a	1.937
1091317	ENSG00000115380	2187	EFEMP1	EGF containing fibulin-like extracellular matrix protein 1	2202	2	n/a	n/a	n/a	1.937
279969545	ENSG00000242814	0	RP11-436H11.1	RP11-436H11.1	0	5	n/a	n/a	n/a	1.937
1096223	ENSG00000150394	1001	CDH8	cadherin 8, type 2	1006	16	n/a	n/a	n/a	1.936
279756767	ENSG00000221879	0	RP11-332L8.2	RP11-332L8.2	0	1	n/a	n/a	n/a	1.935
279947817	ENSG00000240342	0	RPS2P5	ribosomal protein S2 pseudogene 5	0	12	n/a	n/a	n/a	1.935
279806584	ENSG00000227045	0	RP11-98D18.1	RP11-98D18.1	0	1	n/a	n/a	n/a	1.935
1095179	ENSG00000142549	126118	IGLON5	IgLON family member 5	402665	19	n/a	n/a	n/a	1.935
280076101	ENSG00000254801	0	CTD-2132H18.3	CTD-2132H18.3	0	11	n/a	n/a	n/a	1.934
1105002	ENSG00000204060	0	FOXO6	forkhead box O6	0	1	n/a	n/a	n/a	1.934
1087710	ENSG00000062038	996	CDH3	cadherin 3, type 1, P-cadherin (placental)	1001	16	n/a	n/a	n/a	1.934
279772657	ENSG00000224114	0	RP11-343H5.4	RP11-343H5.4	0	1	n/a	n/a	n/a	1.933
1090668	ENSG00000110375	7336	UPK2	uroplakin 2	7379	11	n/a	n/a	n/a	1.933
279817763	ENSG00000228088	0	RP11-119F7.4	RP11-119F7.4	0	10	n/a	n/a	n/a	1.933
280082829	ENSG00000255202	0	RP4-541C22.5	RP4-541C22.5	0	11	n/a	n/a	n/a	1.932
280051146	ENSG00000252973	0	U6	U6 spliceosomal RNA	0	19	n/a	n/a	n/a	1.932
1097458	ENSG00000160683	640	CXCR5	chemokine (C-X-C motif) receptor 5	643	11	n/a	n/a	n/a	1.932
279781200	ENSG00000224856	0	RP4-796I17.5	RP4-796I17.5	0	22	n/a	n/a	n/a	1.932
1103467	ENSG00000188070	0	C11orf95	chromosome 11 open reading frame 95	0	11	n/a	n/a	n/a	1.932
1089150	ENSG00000100336	56603	APOL4	apolipoprotein L, 4	80832	22	n/a	n/a	n/a	1.932
279703597	ENSG00000206739	0	Y_RNA	Y RNA	0	22	n/a	n/a	n/a	1.931
1091319	ENSG00000115392	34409	FANCL	Fanconi anemia, complementation group L	55120	2	n/a	n/a	n/a	1.931
279725065	ENSG00000213846	0	AC098614.2	AC098614.2	0	3	n/a	n/a	n/a	1.930
1099455	ENSG00000168995	26781	SIGLEC7	sialic acid binding Ig-like lectin 7	27036	19	n/a	n/a	n/a	1.930
1109115	ENSG00000243943	58651	ZNF512	zinc finger protein 512	84450	2	n/a	n/a	n/a	1.930
279776271	ENSG00000224410	0	AC097499.2	AC097499.2	0	2	n/a	n/a	n/a	1.929
1094337	ENSG00000137166	77735	FOXP4	forkhead box P4	116113	6	n/a	n/a	n/a	1.929
1091669	ENSG00000118004	54829	COLEC11	collectin sub-family member 11	78989	2	n/a	n/a	n/a	1.928
1093618	ENSG00000133069	9767	TMCC2	transmembrane and coiled-coil domain family 2	9911	1	n/a	n/a	n/a	1.928
280121903	ENSG00000258805	0	RP11-986E7.6	RP11-986E7.6	0	14	n/a	n/a	n/a	1.928
1099398	ENSG00000168772	56120	CXXC4	CXXC finger protein 4	80319	4	n/a	n/a	n/a	1.928
1088537	ENSG00000085552	36822	IGSF9	immunoglobulin superfamily, member 9	57549	1	n/a	n/a	n/a	1.926
1092820	ENSG00000127399	41842	LRRC61	leucine rich repeat containing 61	65999	7	n/a	n/a	n/a	1.926
279943471	ENSG00000239872	0	RPL35AP19	ribosomal protein L35a pseudogene 19	0	8	n/a	n/a	n/a	1.925
1095381	ENSG00000143702	9715	CEP170	centrosomal protein 170kDa	9859	1	n/a	n/a	n/a	1.925
280114565	ENSG00000258378	0	RP11-517O13.1	RP11-517O13.1	0	14	n/a	n/a	n/a	1.925
1092378	ENSG00000124191	59159	TOX2	TOX high mobility group box family member 2	84969	20	n/a	n/a	n/a	1.924
1089335	ENSG00000101161	23899	PRPF6	PRP6 pre-mRNA processing factor 6 homolog (S. cerevisiae)	24148	20	n/a	n/a	n/a	1.924
279925078	ENSG00000237676	0	AC138972.1	AC138972.1	0	3	n/a	n/a	n/a	1.924
279924956	ENSG00000237668	0	WI2-80423F1.1	WI2-80423F1.1	0	22	n/a	n/a	n/a	1.923
1087329	ENSG00000026950	10960	BTN3A1	butyrophilin, subfamily 3, member A1	11119	6	n/a	n/a	n/a	1.922
1093224	ENSG00000130702	3886	LAMA5	laminin, alpha 5	3911	20	n/a	n/a	n/a	1.921
1099621	ENSG00000169733	5954	RFNG	RFNG O-fucosylpeptide 3-beta-N-acetylglucosaminyltransferase	5986	17	n/a	n/a	n/a	1.920
279931573	ENSG00000238225	0	AC093416.3	AC093416.3	0	3	n/a	n/a	n/a	1.920
279805582	ENSG00000226963	0	AC078883.4	AC078883.4	0	2	n/a	n/a	n/a	1.919
1088242	ENSG00000077092	5883	RARB	retinoic acid receptor, beta	5915	3	n/a	n/a	n/a	1.918
1086903	ENSG00000003436	6993	TFPI	tissue factor pathway inhibitor (lipoprotein-associated coagulation inhibitor)	7035	2	n/a	n/a	n/a	1.918
1102782	ENSG00000185215	7084	TNFAIP2	tumor necrosis factor, alpha-induced protein 2	7127	14	n/a	n/a	n/a	1.917
1102731	ENSG00000185033	10362	SEMA4B	sema domain, immunoglobulin domain (Ig), transmembrane domain (TM) and short cytoplasmic domain, (semaphorin) 4B	10509	15	n/a	n/a	n/a	1.917
1099628	ENSG00000169758	78952	C15orf27	chromosome 15 open reading frame 27	123591	15	n/a	n/a	n/a	1.917
279710408	ENSG00000207980	128120	MIR23A	microRNA 23a	407010	19	n/a	n/a	n/a	1.917
1092486	ENSG00000124762	1020	CDKN1A	cyclin-dependent kinase inhibitor 1A (p21, Cip1)	1026	6	n/a	n/a	n/a	1.916
280061039	ENSG00000253730	0	RP11-893F2.13	RP11-893F2.13	0	17	n/a	n/a	n/a	1.916
1095658	ENSG00000145703	10630	IQGAP2	IQ motif containing GTPase activating protein 2	10788	5	n/a	n/a	n/a	1.916
1103003	ENSG00000186104	78783	CYP2R1	cytochrome P450, family 2, subfamily R, polypeptide 1	120227	11	n/a	n/a	n/a	1.916
1108242	ENSG00000233930	109548	RP13-25N22.1	RP13-25N22.1	338651	11	n/a	n/a	n/a	1.916
1103188	ENSG00000186868	4112	MAPT	microtubule-associated protein tau	4137	17	n/a	n/a	n/a	1.915
279847581	ENSG00000230772	0	VN1R108P	vomeronasal 1 receptor 108 pseudogene	0	20	n/a	n/a	n/a	1.914
1104364	ENSG00000197712	60207	FAM114A1	family with sequence similarity 114, member A1	92689	4	n/a	n/a	n/a	1.913
279931735	ENSG00000238245	0	MYO5BP2	myosin VB pseudogene 2	0	9	n/a	n/a	n/a	1.912
279806433	ENSG00000227034	0	RP11-234N17.1	RP11-234N17.1	0	1	n/a	n/a	n/a	1.912
279984959	ENSG00000244398	0	RP11-466H18.1	RP11-466H18.1	0	11	n/a	n/a	n/a	1.910
279749168	ENSG00000219451	85877	AC005251.3	AC005251.3	222901	7	n/a	n/a	n/a	1.910
1099717	ENSG00000170161	0	RP11-262H14.4	Putative UPF0633 protein ENSP00000303136	0	9	n/a	n/a	n/a	1.909
1089900	ENSG00000104967	4827	NOVA2	neuro-oncological ventral antigen 2	4858	19	n/a	n/a	n/a	1.909
280122870	ENSG00000258862	0	RP11-973D8.3	RP11-973D8.3	0	12	n/a	n/a	n/a	1.909
1090385	ENSG00000108176	35801	DNAJC12	DnaJ (Hsp40) homolog, subfamily C, member 12	56521	10	n/a	n/a	n/a	1.909
1109094	ENSG00000243646	3563	IL10RB	interleukin 10 receptor, beta	3588	21	n/a	n/a	n/a	1.908
1094879	ENSG00000140386	29965	SCAPER	S-phase cyclin A-associated protein in the ER	49855	15	n/a	n/a	n/a	1.907
279993806	ENSG00000246731	59189	CTD-2514K5.2	CTD-2514K5.2	85001	17	n/a	n/a	n/a	1.907
279768508	ENSG00000223803	0	RP11-42D20.2	RP11-42D20.2	0	3	n/a	n/a	n/a	1.907
1101347	ENSG00000178078	34909	STAP2	signal transducing adaptor family member 2	55620	19	n/a	n/a	n/a	1.906
279913965	ENSG00000236739	0	RP11-370B11.1	RP11-370B11.1	0	9	n/a	n/a	n/a	1.906
280004071	ENSG00000248641	0	HMGA1P2	high mobility group AT-hook 1 pseudogene 2	0	4	n/a	n/a	n/a	1.905
1100130	ENSG00000171858	6194	RPS21	ribosomal protein S21	6227	20	n/a	n/a	n/a	1.905
1092597	ENSG00000125691	9214	RPL23	ribosomal protein L23	9349	17	n/a	n/a	n/a	1.905
1097477	ENSG00000160789	3975	LMNA	lamin A/C	4000	1	n/a	n/a	n/a	1.905
1090590	ENSG00000109736	10081	MFSD10	major facilitator superfamily domain containing 10	10227	4	n/a	n/a	n/a	1.904
1102206	ENSG00000182899	6133	RPL35A	ribosomal protein L35a	6165	3	n/a	n/a	n/a	1.904
279851004	ENSG00000231092	0	AC012513.6	AC012513.6	0	2	n/a	n/a	n/a	1.903
1092224	ENSG00000122862	5520	SRGN	serglycin	5552	10	n/a	n/a	n/a	1.903
279943054	ENSG00000239802	0	RP4-683M8.1	RP4-683M8.1	0	1	n/a	n/a	n/a	1.902
1089330	ENSG00000101146	8415	RAE1	RAE1 RNA export 1 homolog (S. pombe)	8480	20	n/a	n/a	n/a	1.902
1089955	ENSG00000105270	25748	CLIP3	CAP-GLY domain containing linker protein 3	25999	19	n/a	n/a	n/a	1.902
1102487	ENSG00000184009	68	ACTG1	actin, gamma 1	71	17	n/a	n/a	n/a	1.902
1093733	ENSG00000134030	9667	CTIF	CBP80/20-dependent translation initiation factor	9811	18	n/a	n/a	n/a	1.902
1096690	ENSG00000154277	7302	UCHL1	ubiquitin carboxyl-terminal esterase L1 (ubiquitin thiolesterase)	7345	4	n/a	n/a	n/a	1.902
279708490	ENSG00000207601	0	MIR611	microRNA 611	0	11	n/a	n/a	n/a	1.902
279711580	ENSG00000211498	0	AC093311.1	AC093311.1	0	5	n/a	n/a	n/a	1.902
279807872	ENSG00000227157	0	AC068535.2	AC068535.2	0	2	n/a	n/a	n/a	1.901
1106399	ENSG00000215788	8647	TNFRSF25	tumor necrosis factor receptor superfamily, member 25	8718	1	n/a	n/a	n/a	1.901
279947570	ENSG00000240311	0	LA16c-306E5.1	LA16c-306E5.1	0	16	n/a	n/a	n/a	1.900
280071565	ENSG00000254497	0	CTD-2560E9.5	CTD-2560E9.5	0	11	n/a	n/a	n/a	1.900
1087057	ENSG00000007908	6365	SELE	selectin E	6401	1	n/a	n/a	n/a	1.900
1101451	ENSG00000178726	7014	THBD	thrombomodulin	7056	20	n/a	n/a	n/a	1.900
1089538	ENSG00000102271	35347	KLHL4	kelch-like 4 (Drosophila)	56062	X	n/a	n/a	n/a	1.900
1089087	ENSG00000100154	23086	TTC28	tetratricopeptide repeat domain 28	23331	22	n/a	n/a	n/a	1.899
1098235	ENSG00000164182	60119	NDUFAF2	NADH dehydrogenase (ubiquinone) 1 alpha subcomplex, assembly factor 2	91942	5	n/a	n/a	n/a	1.899
279959006	ENSG00000241680	0	RPL31P49	ribosomal protein L31 pseudogene 49	0	12	n/a	n/a	n/a	1.899
1102526	ENSG00000184194	33619	GPR173	G protein-coupled receptor 173	54328	X	n/a	n/a	n/a	1.899
1096857	ENSG00000155897	111	ADCY8	adenylate cyclase 8 (brain)	114	8	n/a	n/a	n/a	1.899
1099503	ENSG00000169213	5833	RAB3B	RAB3B, member RAS oncogene family	5865	1	n/a	n/a	n/a	1.898
1095069	ENSG00000141562	26250	NARF	nuclear prelamin A recognition factor	26502	17	n/a	n/a	n/a	1.898
279787685	ENSG00000225439	157123153	BOLA3-AS1	BOLA3 antisense RNA 1 (non-protein coding)	100507171	2	n/a	n/a	n/a	1.898
279826150	ENSG00000228830	0	RP4-781K5.2	RP4-781K5.2	0	1	n/a	n/a	n/a	1.898
279856641	ENSG00000231581	0	RP5-997D24.5	RP5-997D24.5	0	1	n/a	n/a	n/a	1.897
1091576	ENSG00000117154	59156	IGSF21	immunoglobin superfamily, member 21	84966	1	n/a	n/a	n/a	1.896
1093367	ENSG00000131477	10120	RAMP2	receptor (G protein-coupled) activity modifying protein 2	10266	17	n/a	n/a	n/a	1.896
279747347	ENSG00000218175	0	AC016739.2	AC016739.2	0	2	n/a	n/a	n/a	1.895
1091701	ENSG00000118308	4008	LRMP	lymphoid-restricted membrane protein	4033	12	n/a	n/a	n/a	1.895
1095145	ENSG00000142227	1999	EMP3	epithelial membrane protein 3	2014	19	n/a	n/a	n/a	1.895
279908424	ENSG00000236213	0	AC006369.2	AC006369.2	0	2	n/a	n/a	n/a	1.894
1087535	ENSG00000049540	1991	ELN	elastin	2006	7	n/a	n/a	n/a	1.894
280072081	ENSG00000254533	0	AF186192.1	Uncharacterized protein	0	8	n/a	n/a	n/a	1.893
280068118	ENSG00000254238	0	RP11-300E4.2	RP11-300E4.2	0	8	n/a	n/a	n/a	1.893
1094398	ENSG00000137497	4895	NUMA1	nuclear mitotic apparatus protein 1	4926	11	n/a	n/a	n/a	1.893
280054840	ENSG00000253304	124762	TMEM200B	transmembrane protein 200B	399474	1	n/a	n/a	n/a	1.893
279667038	ENSG00000202222	0	Y_RNA	Y RNA	0	1	n/a	n/a	n/a	1.892
1104954	ENSG00000203883	33636	SOX18	SRY (sex determining region Y)-box 18	54345	20	n/a	n/a	n/a	1.892
1101171	ENSG00000177125	126349	ZBTB34	zinc finger and BTB domain containing 34	403341	9	n/a	n/a	n/a	1.890
1109136	ENSG00000244291	79388	C7orf13	chromosome 7 open reading frame 13	129790	7	n/a	n/a	n/a	1.889
1106451	ENSG00000218227	0	RP11-889L3.1	RP11-889L3.1	0	5	n/a	n/a	n/a	1.889
1103752	ENSG00000189184	33801	PCDH18	protocadherin 18	54510	4	n/a	n/a	n/a	1.888
279751098	ENSG00000220848	0	RPS18P9	ribosomal protein S18 pseudogene 9	0	6	n/a	n/a	n/a	1.888
1095302	ENSG00000143363	37311	PRUNE	prune homolog (Drosophila)	58497	1	n/a	n/a	n/a	1.888
1092292	ENSG00000123427	25644	METTL21B	methyltransferase like 21B	25895	12	n/a	n/a	n/a	1.887
1096534	ENSG00000152953	34640	STK32B	serine/threonine kinase 32B	55351	4	n/a	n/a	n/a	1.887
279718649	ENSG00000213058	0	RP4-765C7.2	RP4-765C7.2	0	1	n/a	n/a	n/a	1.887
1089945	ENSG00000105227	36989	PRX	periaxin	57716	19	n/a	n/a	n/a	1.887
280108886	ENSG00000257808	0	RP11-1136G11.8	RP11-1136G11.8	0	12	n/a	n/a	n/a	1.887
279941528	ENSG00000239622	0	CTA-242H14.1	CTA-242H14.1	0	7	n/a	n/a	n/a	1.886
1090825	ENSG00000111676	1810	ATN1	atrophin 1	1822	12	n/a	n/a	n/a	1.886
1096866	ENSG00000155966	2318	AFF2	AF4/FMR2 family, member 2	2334	X	n/a	n/a	n/a	1.885
279784592	ENSG00000225169	0	BRI3P1	brain protein I3 pseudogene 1	0	1	n/a	n/a	n/a	1.884
1089845	ENSG00000104765	661	BNIP3L	BCL2/adenovirus E1B 19kDa interacting protein 3-like	665	8	n/a	n/a	n/a	1.883
1094802	ENSG00000139767	58731	SRRM4	serine/arginine repetitive matrix 4	84530	12	n/a	n/a	n/a	1.883
279721180	ENSG00000213361	0	RP4-778K6.1	RP4-778K6.1	0	7	n/a	n/a	n/a	1.882
1090822	ENSG00000111669	7124	TPI1	triosephosphate isomerase 1	7167	12	n/a	n/a	n/a	1.881
280111205	ENSG00000258034	0	RP11-493P1.2	RP11-493P1.2	0	12	n/a	n/a	n/a	1.881
1093860	ENSG00000134755	1812	DSC2	desmocollin 2	1824	18	n/a	n/a	n/a	1.881
1097969	ENSG00000163479	6706	SSR2	signal sequence receptor, beta (translocon-associated protein beta)	6746	1	n/a	n/a	n/a	1.881
279708889	ENSG00000207690	1013207	MIR630	microRNA 630	693215	15	n/a	n/a	n/a	1.881
1091983	ENSG00000120693	4068	SMAD9	SMAD family member 9	4093	13	n/a	n/a	n/a	1.881
279839700	ENSG00000230079	0	RP11-535K18.2	RP11-535K18.2	0	X	n/a	n/a	n/a	1.881
1098047	ENSG00000163661	5774	PTX3	pentraxin 3, long	5806	3	n/a	n/a	n/a	1.881
1088333	ENSG00000079308	7102	TNS1	tensin 1	7145	2	n/a	n/a	n/a	1.880
1090785	ENSG00000111348	394	ARHGDIB	Rho GDP dissociation inhibitor (GDI) beta	397	12	n/a	n/a	n/a	1.879
279856667	ENSG00000231584	170141	AC013272.3	AC013272.3	729234	2	n/a	n/a	n/a	1.879
280070657	ENSG00000254420	0	RP11-452H21.1	RP11-452H21.1	0	11	n/a	n/a	n/a	1.879
1090469	ENSG00000108691	6312	CCL2	chemokine (C-C motif) ligand 2	6347	17	n/a	n/a	n/a	1.878
1089481	ENSG00000101955	8348	SRPX	sushi-repeat containing protein, X-linked	8406	X	n/a	n/a	n/a	1.878
1105039	ENSG00000204178	34508	TMEM57	transmembrane protein 57	55219	1	n/a	n/a	n/a	1.878
1105360	ENSG00000205035	133261	RP11-707M1.1	RP11-707M1.1	440040	11	n/a	n/a	n/a	1.878
279876407	ENSG00000233325	0	MIPEPP3	mitochondrial intermediate peptidase pseudogene 3	0	13	n/a	n/a	n/a	1.877
280131457	ENSG00000259352	0	RP11-109D20.2	RP11-109D20.2	0	15	n/a	n/a	n/a	1.877
279710779	ENSG00000208317	1013095	SNORD78	small nucleolar RNA, C/D box 78	692198	1	n/a	n/a	n/a	1.877
1099514	ENSG00000169239	11078	CA5B	carbonic anhydrase VB, mitochondrial	11238	X	n/a	n/a	n/a	1.877
1092257	ENSG00000123146	971	CD97	CD97 molecule	976	19	n/a	n/a	n/a	1.876
1088234	ENSG00000076924	36228	XAB2	XPA binding protein 2	56949	19	n/a	n/a	n/a	1.876
280095802	ENSG00000256428	0	RP11-467L20.9	RP11-467L20.9	0	11	n/a	n/a	n/a	1.876
1095046	ENSG00000141469	6527	SLC14A1	solute carrier family 14 (urea transporter), member 1 (Kidd blood group)	6563	18	n/a	n/a	n/a	1.876
1096070	ENSG00000148841	59606	ITPRIP	inositol 1,4,5-trisphosphate receptor interacting protein	85450	10	n/a	n/a	n/a	1.876
279921843	ENSG00000237418	0	AC069257.6	AC069257.6	0	3	n/a	n/a	n/a	1.876
1088496	ENSG00000084092	58483	C4orf14	chromosome 4 open reading frame 14	84273	4	n/a	n/a	n/a	1.875
280037340	ENSG00000251333	0	RTN3P1	reticulon 3 pseudogene 1	0	4	n/a	n/a	n/a	1.875
1104772	ENSG00000198846	9616	TOX	thymocyte selection-associated high mobility group box	9760	8	n/a	n/a	n/a	1.875
279925140	ENSG00000237686	0	RP5-1120P11.1	RP5-1120P11.1	0	6	n/a	n/a	n/a	1.875
1090505	ENSG00000108932	8997	SLC16A6	solute carrier family 16, member 6 (monocarboxylic acid transporter 7)	9120	17	n/a	n/a	n/a	1.875
1102960	ENSG00000185950	8591	IRS2	insulin receptor substrate 2	8660	13	n/a	n/a	n/a	1.874
1093877	ENSG00000134825	742	C11orf10	chromosome 11 open reading frame 10	746	11	n/a	n/a	n/a	1.873
1095359	ENSG00000143569	9754	UBAP2L	ubiquitin associated protein 2-like	9898	1	n/a	n/a	n/a	1.873
280064617	ENSG00000253992	0	RP11-737F9.1	RP11-737F9.1	0	8	n/a	n/a	n/a	1.873
1087728	ENSG00000063177	6109	RPL18	ribosomal protein L18	6141	19	n/a	n/a	n/a	1.872
1089366	ENSG00000101265	9626	RASSF2	Ras association (RalGDS/AF-6) domain family member 2	9770	20	n/a	n/a	n/a	1.872
1096674	ENSG00000154175	25639	ABI3BP	ABI family, member 3 (NESH) binding protein	25890	3	n/a	n/a	n/a	1.871
1094902	ENSG00000140488	38108	CELF6	CUGBP, Elav-like family member 6	60677	15	n/a	n/a	n/a	1.871
1106136	ENSG00000214688	128530	C10orf105	chromosome 10 open reading frame 105	414152	10	n/a	n/a	n/a	1.871
1089386	ENSG00000101336	3038	HCK	hemopoietic cell kinase	3055	20	n/a	n/a	n/a	1.870
280077576	ENSG00000254902	0	ANO1-AS1	ANO1 antisense RNA 1 (non-protein coding)	0	11	n/a	n/a	n/a	1.870
1094589	ENSG00000138439	80931	FAM117B	family with sequence similarity 117, member B	150864	2	n/a	n/a	n/a	1.870
1092547	ENSG00000125378	648	BMP4	bone morphogenetic protein 4	652	14	n/a	n/a	n/a	1.870
1106506	ENSG00000221829	2174	FANCG	Fanconi anemia, complementation group G	2189	9	n/a	n/a	n/a	1.870
1091530	ENSG00000116852	22801	KIF21B	kinesin family member 21B	23046	1	n/a	n/a	n/a	1.869
279658085	ENSG00000199574	0	SNORD18C	small nucleolar RNA, C/D box 18C	0	15	n/a	n/a	n/a	1.869
279720456	ENSG00000213261	0	AC093106.7	AC093106.7	0	7	n/a	n/a	n/a	1.868
1089094	ENSG00000100196	10857	KDELR3	KDEL (Lys-Asp-Glu-Leu) endoplasmic reticulum protein retention receptor 3	11015	22	n/a	n/a	n/a	1.868
280069356	ENSG00000254332	0	GS1-44D20.1	GS1-44D20.1	0	8	n/a	n/a	n/a	1.868
1103022	ENSG00000186184	30564	POLR1D	polymerase (RNA) I polypeptide D, 16kDa	51082	13	n/a	n/a	n/a	1.867
280021438	ENSG00000250056	90249	CTD-2195M18.1	CTD-2195M18.1	255167	5	n/a	n/a	n/a	1.867
1099662	ENSG00000169902	8399	TPST1	tyrosylprotein sulfotransferase 1	8460	7	n/a	n/a	n/a	1.867
279706061	ENSG00000207165	0	SNORA70	small nucleolar RNA, H/ACA box 70	0	X	n/a	n/a	n/a	1.867
1103428	ENSG00000187939	0	DOC2B	double C2-like domains, beta	0	17	n/a	n/a	n/a	1.866
1091180	ENSG00000114391	6120	RPL24	ribosomal protein L24	6152	3	n/a	n/a	n/a	1.866
1105802	ENSG00000213023	58468	SYT3	synaptotagmin III	84258	19	n/a	n/a	n/a	1.865
1091165	ENSG00000114268	5178	PFKFB4	6-phosphofructo-2-kinase/fructose-2,6-biphosphatase 4	5210	3	n/a	n/a	n/a	1.865
1096850	ENSG00000155858	79597	LSM11	LSM11, U7 small nuclear RNA associated	134353	5	n/a	n/a	n/a	1.865
1095236	ENSG00000143036	79183	SLC44A3	solute carrier family 44, member 3	126969	1	n/a	n/a	n/a	1.864
1092924	ENSG00000128340	5848	RAC2	ras-related C3 botulinum toxin substrate 2 (rho family, small GTP binding protein Rac2)	5880	22	n/a	n/a	n/a	1.864
1087282	ENSG00000022267	2258	FHL1	four and a half LIM domains 1	2273	X	n/a	n/a	n/a	1.864
1094146	ENSG00000136167	3911	LCP1	lymphocyte cytosolic protein 1 (L-plastin)	3936	13	n/a	n/a	n/a	1.863
279669770	ENSG00000203508	0	CR786580.1	CR786580.1	0	9	n/a	n/a	n/a	1.862
1088571	ENSG00000086506	3032	HBQ1	hemoglobin, theta 1	3049	16	n/a	n/a	n/a	1.862
279912261	ENSG00000236552	171027	RPL13AP5	ribosomal protein L13a pseudogene 5	728658	10	n/a	n/a	n/a	1.861
1088255	ENSG00000077312	6586	SNRPA	small nuclear ribonucleoprotein polypeptide A	6626	19	n/a	n/a	n/a	1.861
1093439	ENSG00000132016	55012	C19orf57	chromosome 19 open reading frame 57	79173	19	n/a	n/a	n/a	1.861
1092012	ENSG00000120889	8718	TNFRSF10B	tumor necrosis factor receptor superfamily, member 10b	8795	8	n/a	n/a	n/a	1.861
1094257	ENSG00000136826	9180	KLF4	Kruppel-like factor 4 (gut)	9314	9	n/a	n/a	n/a	1.861
1101157	ENSG00000177051	23158	FBXO46	F-box protein 46	23403	19	n/a	n/a	n/a	1.860
280094681	ENSG00000256309	0	AC009469.1	AC009469.1	0	2	n/a	n/a	n/a	1.860
1088136	ENSG00000074370	486	ATP2A3	ATPase, Ca++ transporting, ubiquitous	489	17	n/a	n/a	n/a	1.859
280120830	ENSG00000258745	0	RP11-218E20.5	RP11-218E20.5	0	14	n/a	n/a	n/a	1.858
279703324	ENSG00000206696	26536	SNORD58B	small nucleolar RNA, C/D box 58B	26790	18	n/a	n/a	n/a	1.857
1090918	ENSG00000112212	85863	TSPO2	translocator protein 2	222642	6	n/a	n/a	n/a	1.857
1087867	ENSG00000067057	5182	PFKP	phosphofructokinase, platelet	5214	10	n/a	n/a	n/a	1.857
280088293	ENSG00000255576	0	RP11-113C12.4	RP11-113C12.4	0	12	n/a	n/a	n/a	1.856
1095464	ENSG00000144218	3874	AFF3	AF4/FMR2 family, member 3	3899	2	n/a	n/a	n/a	1.856
1098956	ENSG00000166997	89469	CNPY4	canopy 4 homolog (zebrafish)	245812	7	n/a	n/a	n/a	1.856
1096517	ENSG00000152784	36257	PRDM8	PR domain containing 8	56978	4	n/a	n/a	n/a	1.856
1102447	ENSG00000183798	59861	EMILIN3	elastin microfibril interfacer 3	90187	20	n/a	n/a	n/a	1.855
1107517	ENSG00000229196	0	RP11-775D22.2	RP11-775D22.2	0	7	n/a	n/a	n/a	1.854
1099154	ENSG00000167771	93899	RCOR2	REST corepressor 2	283248	11	n/a	n/a	n/a	1.854
1094779	ENSG00000139636	35005	LMBR1L	limb region 1 homolog (mouse)-like	55716	12	n/a	n/a	n/a	1.854
1089067	ENSG00000100097	3931	LGALS1	lectin, galactoside-binding, soluble, 1	3956	22	n/a	n/a	n/a	1.854
1104546	ENSG00000198216	773	CACNA1E	calcium channel, voltage-dependent, R type, alpha 1E subunit	777	1	n/a	n/a	n/a	1.854
1107235	ENSG00000227487	1002744	RP11-839D17.2	RP11-839D17.2	100288346	11	n/a	n/a	n/a	1.854
279841335	ENSG00000230223	0	ATXN8OS	ATXN8 opposite strand (non-protein coding)	0	13	n/a	n/a	n/a	1.853
1095949	ENSG00000147852	7393	VLDLR	very low density lipoprotein receptor	7436	9	n/a	n/a	n/a	1.853
1091593	ENSG00000117318	3379	ID3	inhibitor of DNA binding 3, dominant negative helix-loop-helix protein	3399	1	n/a	n/a	n/a	1.853
280099908	ENSG00000256940	0	RP11-783K16.5	RP11-783K16.5	0	11	n/a	n/a	n/a	1.852
1094684	ENSG00000139083	2105	ETV6	ets variant 6	2120	12	n/a	n/a	n/a	1.852
279781541	ENSG00000224887	0	RP11-276H19.4	RP11-276H19.4	0	9	n/a	n/a	n/a	1.851
279939313	ENSG00000239367	0	AC005943.1	AC005943.1	0	19	n/a	n/a	n/a	1.851
1091009	ENSG00000112799	9313	LY86	lymphocyte antigen 86	9450	6	n/a	n/a	n/a	1.851
1088341	ENSG00000079432	22907	CIC	capicua homolog (Drosophila)	23152	19	n/a	n/a	n/a	1.851
279986172	ENSG00000244535	0	RP1-181J22.1	RP1-181J22.1	0	11	n/a	n/a	n/a	1.850
1091145	ENSG00000114023	26103	FAM162A	family with sequence similarity 162, member A	26355	3	n/a	n/a	n/a	1.850
1094241	ENSG00000136732	2978	GYPC	glycophorin C (Gerbich blood group)	2995	2	n/a	n/a	n/a	1.849
1090799	ENSG00000111490	23084	TBC1D30	TBC1 domain family, member 30	23329	12	n/a	n/a	n/a	1.849
280089360	ENSG00000255701	0	AC090953.1	AC090953.1	0	3	n/a	n/a	n/a	1.848
280010464	ENSG00000249180	0	CTC-506B8.1	CTC-506B8.1	0	5	n/a	n/a	n/a	1.848
279799078	ENSG00000226396	0	RP5-1056L3.3	RP5-1056L3.3	0	1	n/a	n/a	n/a	1.847
279744246	ENSG00000216105	0	MIR943	microRNA 943	0	4	n/a	n/a	n/a	1.847
1092681	ENSG00000125991	31094	ERGIC3	ERGIC and golgi 3	51614	20	n/a	n/a	n/a	1.847
1095312	ENSG00000143382	33798	ADAMTSL4	ADAMTS-like 4	54507	1	n/a	n/a	n/a	1.847
1098618	ENSG00000165698	10933	C9orf9	chromosome 9 open reading frame 9	11092	9	n/a	n/a	n/a	1.846
1102464	ENSG00000183864	10608	TOB2	transducer of ERBB2, 2	10766	22	n/a	n/a	n/a	1.845
1101092	ENSG00000176749	8774	CDK5R1	cyclin-dependent kinase 5, regulatory subunit 1 (p35)	8851	17	n/a	n/a	n/a	1.845
1090204	ENSG00000106484	4207	MEST	mesoderm specific transcript homolog (mouse)	4232	7	n/a	n/a	n/a	1.845
1090741	ENSG00000111077	23126	TENC1	tensin like C1 domain containing phosphatase (tensin 2)	23371	12	n/a	n/a	n/a	1.844
1103158	ENSG00000186732	754	MPPED1	metallophosphoesterase domain containing 1	758	22	n/a	n/a	n/a	1.844
1100967	ENSG00000176092	34346	AIM1L	absent in melanoma 1-like	55057	1	n/a	n/a	n/a	1.844
1088700	ENSG00000089163	23164	SIRT4	sirtuin 4	23409	12	n/a	n/a	n/a	1.844
280126702	ENSG00000259080	0	RP11-158I13.2	RP11-158I13.2	0	2	n/a	n/a	n/a	1.843
1102322	ENSG00000183386	2260	FHL3	four and a half LIM domains 3	2275	1	n/a	n/a	n/a	1.843
1089963	ENSG00000105323	10941	HNRNPUL1	heterogeneous nuclear ribonucleoprotein U-like 1	11100	19	n/a	n/a	n/a	1.843
1105419	ENSG00000205246	123009	RPSAP58	ribosomal protein SA pseudogene 58	388524	19	n/a	n/a	n/a	1.843
279965138	ENSG00000242327	0	CTD-2184D3.1	CTD-2184D3.1	0	15	n/a	n/a	n/a	1.843
1087013	ENSG00000006638	6875	TBXA2R	thromboxane A2 receptor	6915	19	n/a	n/a	n/a	1.842
279746220	ENSG00000217289	0	AC018865.5	AC018865.5	0	2	n/a	n/a	n/a	1.842
279931813	ENSG00000238258	0	RP11-342D11.2	RP11-342D11.2	0	10	n/a	n/a	n/a	1.842
1106718	ENSG00000224032	0	EPB41L4A-AS1	EPB41L4A antisense RNA 1 (non-protein coding)	0	5	n/a	n/a	n/a	1.841
1095081	ENSG00000141627	34097	DYM	dymeclin	54808	18	n/a	n/a	n/a	1.841
1088081	ENSG00000072818	9600	ACAP1	ArfGAP with coiled-coil, ankyrin repeat and PH domains 1	9744	17	n/a	n/a	n/a	1.840
1103444	ENSG00000188000	81566	OR7D2	olfactory receptor, family 7, subfamily D, member 2	162998	19	n/a	n/a	n/a	1.840
1093118	ENSG00000130055	34146	GDPD2	glycerophosphodiester phosphodiesterase domain containing 2	54857	X	n/a	n/a	n/a	1.840
279885625	ENSG00000234130	0	RP13-88F20.1	RP13-88F20.1	0	X	n/a	n/a	n/a	1.840
1096868	ENSG00000155974	23181	GRIP1	glutamate receptor interacting protein 1	23426	12	n/a	n/a	n/a	1.839
280040008	ENSG00000251534	0	RP1-96H9.6	RP1-96H9.6	0	12	n/a	n/a	n/a	1.839
1099495	ENSG00000169184	4304	MN1	meningioma (disrupted in balanced translocation) 1	4330	22	n/a	n/a	n/a	1.839
1093837	ENSG00000134574	1631	DDB2	damage-specific DNA binding protein 2, 48kDa	1643	11	n/a	n/a	n/a	1.838
1096360	ENSG00000151632	1634	AKR1C2	aldo-keto reductase family 1, member C2 (dihydrodiol dehydrogenase 2; bile acid binding protein; 3-alpha hydroxysteroid dehydrogenase, type III)	1646	10	n/a	n/a	n/a	1.838
1097707	ENSG00000162522	36921	KIAA1522	KIAA1522	57648	1	n/a	n/a	n/a	1.838
1088103	ENSG00000073464	1174	CLCN4	chloride channel 4	1183	X	n/a	n/a	n/a	1.837
280113675	ENSG00000258297	0	RP11-658F2.8	RP11-658F2.8	0	11	n/a	n/a	n/a	1.836
280085359	ENSG00000255362	0	RP11-619A14.3	RP11-619A14.3	0	11	n/a	n/a	n/a	1.836
279863672	ENSG00000232176	0	RP11-146N23.1	RP11-146N23.1	0	9	n/a	n/a	n/a	1.836
1104453	ENSG00000197958	6104	RPL12	ribosomal protein L12	6136	9	n/a	n/a	n/a	1.835
1101323	ENSG00000177954	6199	RPS27	ribosomal protein S27	6232	1	n/a	n/a	n/a	1.834
279706803	ENSG00000207291	157128869	U6	U6 spliceosomal RNA	100873747	X	n/a	n/a	n/a	1.834
1105935	ENSG00000213918	1761	DNASE1	deoxyribonuclease I	1773	16	n/a	n/a	n/a	1.834
1103902	ENSG00000196352	1592	CD55	CD55 molecule, decay accelerating factor for complement (Cromer blood group)	1604	1	n/a	n/a	n/a	1.833
280131988	ENSG00000259385	0	RP11-605F22.1	RP11-605F22.1	0	15	n/a	n/a	n/a	1.833
1095230	ENSG00000143001	83514	TMEM61	transmembrane protein 61	199964	1	n/a	n/a	n/a	1.832
279716333	ENSG00000212327	0	U6	U6 spliceosomal RNA	0	3	n/a	n/a	n/a	1.832
1089516	ENSG00000102119	1995	EMD	emerin	2010	X	n/a	n/a	n/a	1.832
1101166	ENSG00000177105	388	RHOG	ras homolog gene family, member G (rho G)	391	11	n/a	n/a	n/a	1.831
1088477	ENSG00000083750	10179	RRAGB	Ras-related GTP binding B	10325	X	n/a	n/a	n/a	1.830
1103966	ENSG00000196503	79537	ARL9	ADP-ribosylation factor-like 9	132946	4	n/a	n/a	n/a	1.830
1101114	ENSG00000176887	6624	SOX11	SRY (sex determining region Y)-box 11	6664	2	n/a	n/a	n/a	1.830
280115675	ENSG00000258449	0	RP11-713N11.4	RP11-713N11.4	0	12	n/a	n/a	n/a	1.830
279852262	ENSG00000231198	0	AC004987.10	AC004987.10	0	7	n/a	n/a	n/a	1.829
279677096	ENSG00000204196	0	AC011737.2	AC011737.2	0	2	n/a	n/a	n/a	1.829
280124758	ENSG00000258968	0	RP11-829H16.5	RP11-829H16.5	0	14	n/a	n/a	n/a	1.828
279970896	ENSG00000242984	0	AC103783.1	AC103783.1	0	8	n/a	n/a	n/a	1.828
1092541	ENSG00000125352	7693	RNF113A	ring finger protein 113A	7737	X	n/a	n/a	n/a	1.828
1097693	ENSG00000162458	34040	FBLIM1	filamin binding LIM protein 1	54751	1	n/a	n/a	n/a	1.828
1098337	ENSG00000164587	6175	RPS14	ribosomal protein S14	6208	5	n/a	n/a	n/a	1.828
1101226	ENSG00000177427	79062	SMCR7	Smith-Magenis syndrome chromosome region, candidate 7	125170	17	n/a	n/a	n/a	1.827
279827248	ENSG00000228938	0	SNRPD2P1	small nuclear ribonucleoprotein D2 pseudogene 1	0	10	n/a	n/a	n/a	1.827
1090691	ENSG00000110675	152634	ELMOD1	ELMO/CED-12 domain containing 1	643923	11	n/a	n/a	n/a	1.827
280037494	ENSG00000251349	0	C9orf30-TMEFF1	C9orf30-TMEFF1 readthrough	0	9	n/a	n/a	n/a	1.827
1105177	ENSG00000204525	3089	HLA-C	major histocompatibility complex, class I, C	3107	6	n/a	n/a	n/a	1.827
1086928	ENSG00000004866	7936	ST7	suppression of tumorigenicity 7	7982	7	n/a	n/a	n/a	1.827
1087355	ENSG00000030582	2879	GRN	granulin	2896	17	n/a	n/a	n/a	1.827
1099882	ENSG00000170876	55025	TMEM43	transmembrane protein 43	79188	3	n/a	n/a	n/a	1.826
1087449	ENSG00000041982	3351	TNC	tenascin C	3371	9	n/a	n/a	n/a	1.826
1097298	ENSG00000159409	11029	CELF3	CUGBP, Elav-like family member 3	11189	1	n/a	n/a	n/a	1.826
1088245	ENSG00000077150	4760	NFKB2	nuclear factor of kappa light polypeptide gene enhancer in B-cells 2 (p49/p100)	4791	10	n/a	n/a	n/a	1.826
279988923	ENSG00000244953	0	RP11-613D13.8	RP11-613D13.8	0	11	n/a	n/a	n/a	1.826
280131822	ENSG00000259372	0	CTD-2240J17.1	CTD-2240J17.1	0	15	n/a	n/a	n/a	1.826
1103390	ENSG00000187792	7578	ZNF70	zinc finger protein 70	7621	22	n/a	n/a	n/a	1.826
279748806	ENSG00000219249	0	AMZ2P2	archaelysin family metallopeptidase 2 pseudogene 2	0	6	n/a	n/a	n/a	1.825
1091365	ENSG00000115657	9913	ABCB6	ATP-binding cassette, sub-family B (MDR/TAP), member 6	10058	2	n/a	n/a	n/a	1.825
279990244	ENSG00000245532	0	NEAT1	nuclear paraspeckle assembly transcript 1 (non-protein coding)	0	11	n/a	n/a	n/a	1.825
1091430	ENSG00000116128	604	BCL9	B-cell CLL/lymphoma 9	607	1	n/a	n/a	n/a	1.825
279977670	ENSG00000243680	0	CTC-471J1.1	CTC-471J1.1	0	19	n/a	n/a	n/a	1.824
279892599	ENSG00000234741	38105	GAS5	growth arrest-specific 5 (non-protein coding)	60674	1	n/a	n/a	n/a	1.824
1095056	ENSG00000141510	7114	TP53	tumor protein p53	7157	17	n/a	n/a	n/a	1.824
1101537	ENSG00000179148	37768	ALOXE3	arachidonate lipoxygenase 3	59344	17	n/a	n/a	n/a	1.824
1094778	ENSG00000139631	30861	CSAD	cysteine sulfinic acid decarboxylase	51380	12	n/a	n/a	n/a	1.823
1100493	ENSG00000173531	4459	MST1	macrophage stimulating 1 (hepatocyte growth factor-like)	4485	3	n/a	n/a	n/a	1.823
279874539	ENSG00000233138	0	RP1-67K17.3	RP1-67K17.3	0	6	n/a	n/a	n/a	1.823
279787798	ENSG00000225450	0	RP3-508I15.14	RP3-508I15.14	0	22	n/a	n/a	n/a	1.822
1102856	ENSG00000185527	5116	PDE6G	phosphodiesterase 6G, cGMP-specific, rod, gamma	5148	17	n/a	n/a	n/a	1.822
1104813	ENSG00000198918	6138	RPL39	ribosomal protein L39	6170	X	n/a	n/a	n/a	1.822
279901524	ENSG00000235547	0	NDUFB11P1	NADH dehydrogenase (ubiquinone) 1 beta subcomplex, 11, pseudogene 1	0	11	n/a	n/a	n/a	1.821
279982640	ENSG00000244193	0	RP11-379K17.5	RP11-379K17.5	0	3	n/a	n/a	n/a	1.821
1090383	ENSG00000108107	6126	RPL28	ribosomal protein L28	6158	19	n/a	n/a	n/a	1.820
1086979	ENSG00000006016	9118	CRLF1	cytokine receptor-like factor 1	9244	19	n/a	n/a	n/a	1.820
1100078	ENSG00000171621	55977	SPSB1	splA/ryanodine receptor domain and SOCS box containing 1	80176	1	n/a	n/a	n/a	1.819
1103141	ENSG00000186648	59956	LRRC16B	leucine rich repeat containing 16B	90668	14	n/a	n/a	n/a	1.818
279784326	ENSG00000225137	0	RP11-56A21.4	RP11-56A21.4	0	10	n/a	n/a	n/a	1.817
1088074	ENSG00000072682	8874	P4HA2	prolyl 4-hydroxylase, alpha polypeptide II	8974	5	n/a	n/a	n/a	1.817
1090411	ENSG00000108370	8710	RGS9	regulator of G-protein signaling 9	8787	17	n/a	n/a	n/a	1.817
1091902	ENSG00000120057	6389	SFRP5	secreted frizzled-related protein 5	6425	10	n/a	n/a	n/a	1.817
1091004	ENSG00000112769	3885	LAMA4	laminin, alpha 4	3910	6	n/a	n/a	n/a	1.816
1094359	ENSG00000137267	7237	TUBB2A	tubulin, beta 2A class IIa	7280	6	n/a	n/a	n/a	1.816
1108755	ENSG00000237441	5831	RGL2	ral guanine nucleotide dissociation stimulator-like 2	5863	6	n/a	n/a	n/a	1.816
1091039	ENSG00000113119	34663	TMCO6	transmembrane and coiled-coil domains 6	55374	5	n/a	n/a	n/a	1.816
279746032	ENSG00000217130	0	RP3-375P9.2	RP3-375P9.2	0	6	n/a	n/a	n/a	1.816
280086293	ENSG00000255439	0	RP11-196G11.1	Uncharacterized protein	0	16	n/a	n/a	n/a	1.816
1093240	ENSG00000130741	1955	EIF2S3	eukaryotic translation initiation factor 2, subunit 3 gamma, 52kDa	1968	X	n/a	n/a	n/a	1.815
279943035	ENSG00000239800	0	AC000029.2	AC000029.2	0	22	n/a	n/a	n/a	1.815
279787317	ENSG00000225410	0	AC107016.1	AC107016.1	0	12	n/a	n/a	n/a	1.814
1089927	ENSG00000105143	6475	SLC1A6	solute carrier family 1 (high affinity aspartate/glutamate transporter), member 6	6511	19	n/a	n/a	n/a	1.814
1101446	ENSG00000178695	77660	KCTD12	potassium channel tetramerisation domain containing 12	115207	13	n/a	n/a	n/a	1.814
1094029	ENSG00000135622	10358	SEMA4F	sema domain, immunoglobulin domain (Ig), transmembrane domain (TM) and short cytoplasmic domain, (semaphorin) 4F	10505	2	n/a	n/a	n/a	1.814
1088093	ENSG00000073060	944	SCARB1	scavenger receptor class B, member 1	949	12	n/a	n/a	n/a	1.813
1094611	ENSG00000138617	34245	PARP16	poly (ADP-ribose) polymerase family, member 16	54956	15	n/a	n/a	n/a	1.813
1096425	ENSG00000152117	80925	AC093838.4	AC093838.4	150776	2	n/a	n/a	n/a	1.813
280090412	ENSG00000255813	0	AL162497.1	AL162497.1	0	13	n/a	n/a	n/a	1.813
1099159	ENSG00000167779	3469	IGFBP6	insulin-like growth factor binding protein 6	3489	12	n/a	n/a	n/a	1.812
1090739	ENSG00000111057	3850	KRT18	keratin 18	3875	12	n/a	n/a	n/a	1.811
1109003	ENSG00000241697	8511	TMEFF1	transmembrane protein with EGF-like and two follistatin-like domains 1	8577	9	n/a	n/a	n/a	1.811
1095481	ENSG00000144355	1733	DLX1	distal-less homeobox 1	1745	2	n/a	n/a	n/a	1.811
1095067	ENSG00000141556	6864	TBCD	tubulin folding cofactor D	6904	17	n/a	n/a	n/a	1.811
280009590	ENSG00000249106	0	RP11-806K15.1	RP11-806K15.1	0	4	n/a	n/a	n/a	1.810
1092743	ENSG00000126603	58860	GLIS2	GLIS family zinc finger 2	84662	16	n/a	n/a	n/a	1.810
1103148	ENSG00000186684	109726	CYP27C1	cytochrome P450, family 27, subfamily C, polypeptide 1	339761	2	n/a	n/a	n/a	1.810
279704640	ENSG00000206918	0	U6	U6 spliceosomal RNA	0	3	n/a	n/a	n/a	1.809
1100849	ENSG00000175414	94618	ARL10	ADP-ribosylation factor-like 10	285598	5	n/a	n/a	n/a	1.808
279863736	ENSG00000232187	0	FTH1P7	ferritin, heavy polypeptide 1 pseudogene 7	0	13	n/a	n/a	n/a	1.808
1092542	ENSG00000125354	22912	SEPT6	septin 6	23157	X	n/a	n/a	n/a	1.808
279755012	ENSG00000221634	1022944	MIR1276	microRNA 1276	100302121	15	n/a	n/a	n/a	1.807
1091087	ENSG00000113504	10565	SLC12A7	solute carrier family 12 (potassium/chloride transporters), member 7	10723	5	n/a	n/a	n/a	1.807
280129872	ENSG00000259262	0	RP11-154B12.2	RP11-154B12.2	0	15	n/a	n/a	n/a	1.807
279725168	ENSG00000213864	0	EEF1B2P2	eukaryotic translation elongation factor 1 beta 2 pseudogene 2	0	5	n/a	n/a	n/a	1.807
279705480	ENSG00000207070	169142	SNORA16A	small nucleolar RNA, H/ACA box 16A	692073	1	n/a	n/a	n/a	1.807
1093181	ENSG00000130475	22904	FCHO1	FCH domain only 1	23149	19	n/a	n/a	n/a	1.807
1087429	ENSG00000039523	55370	FAM65A	family with sequence similarity 65, member A	79567	16	n/a	n/a	n/a	1.807
1098933	ENSG00000166923	26332	GREM1	gremlin 1	26585	15	n/a	n/a	n/a	1.806
1089540	ENSG00000102290	27073	PCDH11X	protocadherin 11 X-linked	27328	X	n/a	n/a	n/a	1.806
279838684	ENSG00000229988	0	HBBP1	hemoglobin, beta pseudogene 1	0	11	n/a	n/a	n/a	1.806
1105942	ENSG00000213928	10232	IRF9	interferon regulatory factor 9	10379	14	n/a	n/a	n/a	1.805
280105624	ENSG00000257479	0	RP11-1136G11.7	RP11-1136G11.7	0	12	n/a	n/a	n/a	1.805
1098455	ENSG00000165028	34624	NIPSNAP3B	nipsnap homolog 3B (C. elegans)	55335	9	n/a	n/a	n/a	1.804
279906818	ENSG00000236058	0	RP11-215A21.2	RP11-215A21.2	0	10	n/a	n/a	n/a	1.804
1087551	ENSG00000050426	25624	LETMD1	LETM1 domain containing 1	25875	12	n/a	n/a	n/a	1.804
1108470	ENSG00000235560	0	AC002310.1	AC002310.1	0	16	n/a	n/a	n/a	1.804
279893514	ENSG00000234811	0	RP11-241I20.5	RP11-241I20.5	0	10	n/a	n/a	n/a	1.803
1087337	ENSG00000028137	7090	TNFRSF1B	tumor necrosis factor receptor superfamily, member 1B	7133	1	n/a	n/a	n/a	1.803
279971231	ENSG00000243015	0	AC025260.1	AC025260.1	0	12	n/a	n/a	n/a	1.803
1103253	ENSG00000187134	1633	AKR1C1	aldo-keto reductase family 1, member C1 (dihydrodiol dehydrogenase 1; 20-alpha (3-alpha)-hydroxysteroid dehydrogenase)	1645	10	n/a	n/a	n/a	1.802
279660353	ENSG00000200254	0	U6	U6 spliceosomal RNA	0	1	n/a	n/a	n/a	1.801
279812706	ENSG00000227619	0	RP11-492E3.2	RP11-492E3.2	0	9	n/a	n/a	n/a	1.801
1100804	ENSG00000175197	1637	DDIT3	DNA-damage-inducible transcript 3	1649	12	n/a	n/a	n/a	1.801
280011422	ENSG00000249271	0	AC021224.1	AC021224.1	0	18	n/a	n/a	n/a	1.800
1095938	ENSG00000147677	8598	EIF3H	eukaryotic translation initiation factor 3, subunit H	8667	8	n/a	n/a	n/a	1.800
1103903	ENSG00000196353	79458	CPNE4	copine IV	131034	3	n/a	n/a	n/a	1.800
280021880	ENSG00000250091	0	DNAH10OS	dynein, axonemal, heavy chain 10 opposite strand	0	12	n/a	n/a	n/a	1.800
1091526	ENSG00000116819	109688	TFAP2E	transcription factor AP-2 epsilon (activating enhancer binding protein 2 epsilon)	339488	1	n/a	n/a	n/a	1.799
1089429	ENSG00000101489	36132	CELF4	CUGBP, Elav-like family member 4	56853	18	n/a	n/a	n/a	1.799
279851223	ENSG00000231113	0	RP3-475N16.1	RP3-475N16.1	0	6	n/a	n/a	n/a	1.799
279969755	ENSG00000242849	0	ALDOAP1	aldolase A, fructose-bisphosphate pseudogene 1	0	3	n/a	n/a	n/a	1.799
1094335	ENSG00000137154	6161	RPS6	ribosomal protein S6	6194	9	n/a	n/a	n/a	1.798
1091937	ENSG00000120318	41012	ARAP3	ArfGAP with RhoGAP domain, ankyrin repeat and PH domain 3	64411	5	n/a	n/a	n/a	1.798
279984328	ENSG00000244331	0	CTB-47B8.1	CTB-47B8.1	0	5	n/a	n/a	n/a	1.797
1092644	ENSG00000125851	5094	PCSK2	proprotein convertase subtilisin/kexin type 2	5126	20	n/a	n/a	n/a	1.797
1098328	ENSG00000164530	85761	PI16	peptidase inhibitor 16	221476	6	n/a	n/a	n/a	1.797
1090334	ENSG00000107745	10220	MICU1	mitochondrial calcium uptake 1	10367	10	n/a	n/a	n/a	1.797
279723599	ENSG00000213642	0	RP11-561N12.5	RP11-561N12.5	0	7	n/a	n/a	n/a	1.796
1092780	ENSG00000126903	8220	SLC10A3	solute carrier family 10 (sodium/bile acid cotransporter family), member 3	8273	X	n/a	n/a	n/a	1.796
1092887	ENSG00000128011	36895	LRFN1	leucine rich repeat and fibronectin type III domain containing 1	57622	19	n/a	n/a	n/a	1.796
279710807	ENSG00000208797	0	SNORD73A	small nucleolar RNA, C/D box 73A	0	4	n/a	n/a	n/a	1.796
1104497	ENSG00000198075	26978	SULT1C4	sulfotransferase family, cytosolic, 1C, member 4	27233	2	n/a	n/a	n/a	1.796
279710604	ENSG00000208010	128017	MIR124-1	microRNA 124-1	406907	8	n/a	n/a	n/a	1.795
1100388	ENSG00000172985	110123	SH3RF3	SH3 domain containing ring finger 3	344558	2	n/a	n/a	n/a	1.795
1087185	ENSG00000012779	237	ALOX5	arachidonate 5-lipoxygenase	240	10	n/a	n/a	n/a	1.795
279750395	ENSG00000220267	0	ACTBP8	actin, beta pseudogene 8	0	6	n/a	n/a	n/a	1.795
1095363	ENSG00000143590	1931	EFNA3	ephrin-A3	1944	1	n/a	n/a	n/a	1.794
1090580	ENSG00000109654	23076	TRIM2	tripartite motif containing 2	23321	4	n/a	n/a	n/a	1.794
1099215	ENSG00000167994	5834	RAB3IL1	RAB3A interacting protein (rabin3)-like 1	5866	11	n/a	n/a	n/a	1.793
1094958	ENSG00000140931	78971	CMTM3	CKLF-like MARVEL transmembrane domain containing 3	123920	16	n/a	n/a	n/a	1.793
1087379	ENSG00000034152	5574	MAP2K3	mitogen-activated protein kinase kinase 3	5606	17	n/a	n/a	n/a	1.793
279891363	ENSG00000234648	0	AL162151.3	AL162151.3	0	14	n/a	n/a	n/a	1.793
279979461	ENSG00000243829	0	CTB-33G10.1	CTB-33G10.1	0	19	n/a	n/a	n/a	1.793
279510886	ENSG00000181798	80989	LINC00471	long intergenic non-protein coding RNA 471	151477	2	n/a	n/a	n/a	1.792
279987831	ENSG00000244691	0	RP11-600F24.2	RP11-600F24.2	0	14	n/a	n/a	n/a	1.792
1091834	ENSG00000119669	40840	IRF2BPL	interferon regulatory factor 2 binding protein-like	64207	14	n/a	n/a	n/a	1.792
1099364	ENSG00000168612	59867	ZSWIM1	zinc finger, SWIM-type containing 1	90204	20	n/a	n/a	n/a	1.792
1106585	ENSG00000222019	1015047	AC133919.6	Uncharacterized proteincDNA FLJ52651	100130015	16	n/a	n/a	n/a	1.791
279955941	ENSG00000241352	0	RP11-392P7.1	RP11-392P7.1	0	12	n/a	n/a	n/a	1.791
1099624	ENSG00000169744	8956	LDB2	LIM domain binding 2	9079	4	n/a	n/a	n/a	1.791
1106083	ENSG00000214447	0	FAM187A	family with sequence similarity 187, member A	0	17	n/a	n/a	n/a	1.790
1105587	ENSG00000205867	133242	KRTAP5-2	keratin associated protein 5-2	440021	11	n/a	n/a	n/a	1.790
279893323	ENSG00000234790	0	RP11-426L16.7	RP11-426L16.7	0	1	n/a	n/a	n/a	1.790
279657637	ENSG00000199444	0	Y_RNA	Y RNA	0	19	n/a	n/a	n/a	1.789
1104643	ENSG00000198561	1489	CTNND1	catenin (cadherin-associated protein), delta 1	1500	11	n/a	n/a	n/a	1.789
279966259	ENSG00000242445	0	RPL7AP11	ribosomal protein L7a pseudogene 11	0	3	n/a	n/a	n/a	1.788
279882690	ENSG00000233864	41192	TTTY15	testis-specific transcript, Y-linked 15 (non-protein coding)	64595	Y	n/a	n/a	n/a	1.788
1093432	ENSG00000131981	3933	LGALS3	lectin, galactoside-binding, soluble, 3	3958	14	n/a	n/a	n/a	1.788
1096999	ENSG00000157064	22812	NMNAT2	nicotinamide nucleotide adenylyltransferase 2	23057	1	n/a	n/a	n/a	1.788
1089805	ENSG00000104427	30583	FAM164A	family with sequence similarity 164, member A	51101	8	n/a	n/a	n/a	1.787
1095125	ENSG00000142046	169768	TMEM91	transmembrane protein 91	641649	19	n/a	n/a	n/a	1.787
279666422	ENSG00000202031	0	SNORD38A	small nucleolar RNA, C/D box 38A	0	1	n/a	n/a	n/a	1.787
1088204	ENSG00000075914	22771	EXOSC7	exosome component 7	23016	3	n/a	n/a	n/a	1.786
1086981	ENSG00000006042	25771	TMEM98	transmembrane protein 98	26022	17	n/a	n/a	n/a	1.786
1108439	ENSG00000235297	0	RP11-504H5.1	RP11-504H5.1	0	18	n/a	n/a	n/a	1.785
1108201	ENSG00000233670	165596	PIRT	phosphoinositide-interacting regulator of transient receptor potential channels	644139	17	n/a	n/a	n/a	1.785
1089956	ENSG00000105278	22972	ZFR2	zinc finger RNA binding protein 2	23217	19	n/a	n/a	n/a	1.785
279789857	ENSG00000225616	0	RP4-604A21.1	RP4-604A21.1	0	1	n/a	n/a	n/a	1.785
1092913	ENSG00000128283	10976	CDC42EP1	CDC42 effector protein (Rho GTPase binding) 1	11135	22	n/a	n/a	n/a	1.785
280072057	ENSG00000254531	59837	AP001816.1	Uncharacterized protein	90024	4	n/a	n/a	n/a	1.784
1089713	ENSG00000103507	10149	BCKDK	branched chain ketoacid dehydrogenase kinase	10295	16	n/a	n/a	n/a	1.784
1091570	ENSG00000117139	10607	KDM5B	lysine (K)-specific demethylase 5B	10765	1	n/a	n/a	n/a	1.784
280050068	ENSG00000252817	0	AL590431.1	AL590431.1	0	1	n/a	n/a	n/a	1.784
1102577	ENSG00000184371	1424	CSF1	colony stimulating factor 1 (macrophage)	1435	1	n/a	n/a	n/a	1.784
1108758	ENSG00000237456	0	RP11-154D3.1	RP11-154D3.1	0	3	n/a	n/a	n/a	1.783
1098987	ENSG00000167131	122951	CCDC103	coiled-coil domain containing 103	388389	17	n/a	n/a	n/a	1.783
1090140	ENSG00000106066	33795	CPVL	carboxypeptidase, vitellogenic-like	54504	7	n/a	n/a	n/a	1.782
279462726	ENSG00000175147	0	C1orf126	chromosome 1 open reading frame 126	0	1	n/a	n/a	n/a	1.782
1101266	ENSG00000177606	3700	JUN	jun proto-oncogene	3725	1	n/a	n/a	n/a	1.782
1105657	ENSG00000206190	36470	ATP10A	ATPase, class V, type 10A	57194	15	n/a	n/a	n/a	1.781
1087801	ENSG00000065427	3710	KARS	lysyl-tRNA synthetase	3735	16	n/a	n/a	n/a	1.781
280044377	ENSG00000251992	0	SCARNA17	small Cajal body-specific RNA 17	0	18	n/a	n/a	n/a	1.781
1093079	ENSG00000129667	55454	RHBDF2	rhomboid 5 homolog 2 (Drosophila)	79651	17	n/a	n/a	n/a	1.780
279989992	ENSG00000245443	0	AC005498.1	AC005498.1	0	19	n/a	n/a	n/a	1.780
279780990	ENSG00000224834	0	BTF3P9	basic transcription factor 3 pseudogene 9	0	1	n/a	n/a	n/a	1.780
279664126	ENSG00000201390	0	U6	U6 spliceosomal RNA	0	10	n/a	n/a	n/a	1.780
280028079	ENSG00000250595	0	RP11-5P22.2	RP11-5P22.2	0	5	n/a	n/a	n/a	1.780
1095872	ENSG00000147234	58644	FRMPD3	FERM and PDZ domain containing 3	84443	X	n/a	n/a	n/a	1.779
1088750	ENSG00000090339	3363	ICAM1	intercellular adhesion molecule 1	3383	19	n/a	n/a	n/a	1.779
1095833	ENSG00000147010	29744	SH3KBP1	SH3-domain kinase binding protein 1	30011	X	n/a	n/a	n/a	1.779
1087223	ENSG00000015285	7411	WAS	Wiskott-Aldrich syndrome (eczema-thrombocytopenia)	7454	X	n/a	n/a	n/a	1.779
1097716	ENSG00000162576	33878	MXRA8	matrix-remodelling associated 8	54587	1	n/a	n/a	n/a	1.779
279889490	ENSG00000234478	0	RP11-275I14.4	RP11-275I14.4	0	1	n/a	n/a	n/a	1.779
1086910	ENSG00000004399	22884	PLXND1	plexin D1	23129	3	n/a	n/a	n/a	1.777
1097197	ENSG00000158710	8349	TAGLN2	transgelin 2	8407	1	n/a	n/a	n/a	1.777
1093790	ENSG00000134313	36771	KIDINS220	kinase D-interacting substrate, 220kDa	57498	2	n/a	n/a	n/a	1.776
1103456	ENSG00000188033	36747	ZNF490	zinc finger protein 490	57474	19	n/a	n/a	n/a	1.776
1097479	ENSG00000160796	22973	NBEAL2	neurobeachin-like 2	23218	3	n/a	n/a	n/a	1.776
280015545	ENSG00000249624	0	AP000295.9	AP000295.9	0	21	n/a	n/a	n/a	1.775
1097713	ENSG00000162552	33652	WNT4	wingless-type MMTV integration site family, member 4	54361	1	n/a	n/a	n/a	1.775
279744533	ENSG00000216197	0	AP001623.1	AP001623.1	0	21	n/a	n/a	n/a	1.775
1103021	ENSG00000186174	93860	BCL9L	B-cell CLL/lymphoma 9-like	283149	11	n/a	n/a	n/a	1.775
1095226	ENSG00000142949	5760	PTPRF	protein tyrosine phosphatase, receptor type, F	5792	1	n/a	n/a	n/a	1.774
1088544	ENSG00000085741	7438	WNT11	wingless-type MMTV integration site family, member 11	7481	11	n/a	n/a	n/a	1.774
280083383	ENSG00000255245	0	RP11-728F11.6	RP11-728F11.6	0	11	n/a	n/a	n/a	1.774
1088756	ENSG00000090447	6981	TFAP4	transcription factor AP-4 (activating enhancer binding protein 4)	7023	16	n/a	n/a	n/a	1.773
1101871	ENSG00000181195	5147	PENK	proenkephalin	5179	8	n/a	n/a	n/a	1.772
279886138	ENSG00000234177	94444	AC068057.2	AC068057.2	284998	2	n/a	n/a	n/a	1.772
1095129	ENSG00000142102	55963	ATHL1	ATH1, acid trehalase-like 1 (yeast)	80162	11	n/a	n/a	n/a	1.772
1093379	ENSG00000131620	34396	ANO1	anoctamin 1, calcium activated chloride channel	55107	11	n/a	n/a	n/a	1.771
1093219	ENSG00000130684	25901	ZNF337	zinc finger protein 337	26152	20	n/a	n/a	n/a	1.771
1090203	ENSG00000106483	6388	SFRP4	secreted frizzled-related protein 4	6424	7	n/a	n/a	n/a	1.770
1090046	ENSG00000105662	23128	CRTC1	CREB regulated transcription coactivator 1	23373	19	n/a	n/a	n/a	1.770
1092468	ENSG00000124614	6171	RPS10	ribosomal protein S10	6204	6	n/a	n/a	n/a	1.769
280132437	ENSG00000259407	0	RP11-158M2.3	RP11-158M2.3	0	15	n/a	n/a	n/a	1.769
1088121	ENSG00000073910	9984	FRY	furry homolog (Drosophila)	10129	13	n/a	n/a	n/a	1.769
1103563	ENSG00000188483	123587	IER5L	immediate early response 5-like	389792	9	n/a	n/a	n/a	1.769
1104968	ENSG00000203930	94869	RP1-177G6.2	Novel proteinUncharacterized protein	286411	X	n/a	n/a	n/a	1.768
1087521	ENSG00000048991	23273	R3HDM1	R3H domain containing 1	23518	2	n/a	n/a	n/a	1.767
1092836	ENSG00000127527	37327	EPS15L1	epidermal growth factor receptor pathway substrate 15-like 1	58513	19	n/a	n/a	n/a	1.767
279857226	ENSG00000231636	0	AGBL5-AS1	AGBL5 antisense RNA 1 (non-protein coding)	0	2	n/a	n/a	n/a	1.767
1100598	ENSG00000174083	0	PIK3R6	phosphoinositide-3-kinase, regulatory subunit 6	0	17	n/a	n/a	n/a	1.767
1103802	ENSG00000196071	94328	OR2L13	olfactory receptor, family 2, subfamily L, member 13	284521	1	n/a	n/a	n/a	1.767
279820834	ENSG00000228360	0	RP11-365F18.1	RP11-365F18.1	0	7	n/a	n/a	n/a	1.766
1092120	ENSG00000121933	137	ADORA3	adenosine A3 receptor	140	1	n/a	n/a	n/a	1.766
279799259	ENSG00000226415	0	TPI1P1	triosephosphate isomerase 1 pseudogene 1	0	1	n/a	n/a	n/a	1.766
280104701	ENSG00000257379	0	RP11-793H13.8	RP11-793H13.8	0	12	n/a	n/a	n/a	1.765
280069558	ENSG00000254348	0	RP11-1134I14.4	RP11-1134I14.4	0	8	n/a	n/a	n/a	1.765
1106472	ENSG00000219410	0	AC125494.1	Uncharacterized protein	0	12	n/a	n/a	n/a	1.765
279766006	ENSG00000223599	0	RP11-216N14.7	RP11-216N14.7	0	1	n/a	n/a	n/a	1.765
279856382	ENSG00000231552	0	AC104306.5	AC104306.5	0	3	n/a	n/a	n/a	1.764
279847265	ENSG00000230734	0	RPL10P3	ribosomal protein L10 pseudogene 3	0	9	n/a	n/a	n/a	1.764
1100043	ENSG00000171490	25905	RSL1D1	ribosomal L1 domain containing 1	26156	16	n/a	n/a	n/a	1.763
1097428	ENSG00000160360	25835	GPSM1	G-protein signaling modulator 1	26086	9	n/a	n/a	n/a	1.763
280028691	ENSG00000250638	0	AC068499.6	AC068499.6	0	19	n/a	n/a	n/a	1.762
279917717	ENSG00000237064	135641	EIF3IP1	eukaryotic translation initiation factor 3, subunit I pseudogene 1	442720	7	n/a	n/a	n/a	1.762
1106566	ENSG00000221983	7268	UBA52	ubiquitin A-52 residue ribosomal protein fusion product 1	7311	19	n/a	n/a	n/a	1.761
1096939	ENSG00000156508	1902	EEF1A1	eukaryotic translation elongation factor 1 alpha 1	1915	6	n/a	n/a	n/a	1.761
1100536	ENSG00000173714	79031	WFIKKN2	WAP, follistatin/kazal, immunoglobulin, kunitz and netrin domain containing 2	124857	17	n/a	n/a	n/a	1.761
280069493	ENSG00000254343	0	RP11-760H22.2	RP11-760H22.2	0	8	n/a	n/a	n/a	1.760
1092115	ENSG00000121900	76666	TMEM54	transmembrane protein 54	113452	1	n/a	n/a	n/a	1.760
1104110	ENSG00000196935	36795	SRGAP1	SLIT-ROBO Rho GTPase activating protein 1	57522	12	n/a	n/a	n/a	1.760
1090696	ENSG00000110700	6174	RPS13	ribosomal protein S13	6207	11	n/a	n/a	n/a	1.760
1088936	ENSG00000096092	28714	TMEM14A	transmembrane protein 14A	28978	6	n/a	n/a	n/a	1.760
1088190	ENSG00000075618	6584	FSCN1	fascin homolog 1, actin-bundling protein (Strongylocentrotus purpuratus)	6624	7	n/a	n/a	n/a	1.759
279719457	ENSG00000213130	0	EEF1DP5	eukaryotic translation elongation factor 1 delta pseudogene 5	0	6	n/a	n/a	n/a	1.759
279667780	ENSG00000202417	0	Y_RNA	Y RNA	0	5	n/a	n/a	n/a	1.759
1087224	ENSG00000015413	1788	DPEP1	dipeptidase 1 (renal)	1800	16	n/a	n/a	n/a	1.759
279928852	ENSG00000237999	0	RP11-394D2.1	RP11-394D2.1	0	9	n/a	n/a	n/a	1.758
1096965	ENSG00000156795	34382	WDYHV1	WDYHV motif containing 1	55093	8	n/a	n/a	n/a	1.758
1102761	ENSG00000185122	3277	HSF1	heat shock transcription factor 1	3297	8	n/a	n/a	n/a	1.758
279707307	ENSG00000207378	0	U6	U6 spliceosomal RNA	0	8	n/a	n/a	n/a	1.758
279769354	ENSG00000223878	0	AC005517.3	AC005517.3	0	17	n/a	n/a	n/a	1.758
279716991	ENSG00000212487	166742	SNORA17	small nucleolar RNA, H/ACA box 17	677804	9	n/a	n/a	n/a	1.757
1091766	ENSG00000118990	0	GLRXP3	glutaredoxin (thioltransferase) pseudogene 3	0	5	n/a	n/a	n/a	1.757
1101145	ENSG00000176986	9488	SEC24C	SEC24 family, member C (S. cerevisiae)	9632	10	n/a	n/a	n/a	1.757
280138179	ENSG00000259748	0	RP11-56B16.3	RP11-56B16.3	0	15	n/a	n/a	n/a	1.757
1091327	ENSG00000115457	3465	IGFBP2	insulin-like growth factor binding protein 2, 36kDa	3485	2	n/a	n/a	n/a	1.756
1087982	ENSG00000070371	8167	CLTCL1	clathrin, heavy chain-like 1	8218	22	n/a	n/a	n/a	1.756
1089191	ENSG00000100433	33499	KCNK10	potassium channel, subfamily K, member 10	54207	14	n/a	n/a	n/a	1.756
1104722	ENSG00000198755	4710	RPL10A	ribosomal protein L10a	4736	6	n/a	n/a	n/a	1.755
279973293	ENSG00000243256	0	RP11-453M1.1	RP11-453M1.1	0	18	n/a	n/a	n/a	1.755
1089059	ENSG00000100075	6540	SLC25A1	solute carrier family 25 (mitochondrial carrier; citrate transporter), member 1	6576	22	n/a	n/a	n/a	1.754
1088528	ENSG00000085377	5518	PREP	prolyl endopeptidase	5550	6	n/a	n/a	n/a	1.754
1109049	ENSG00000242574	3091	HLA-DMB	major histocompatibility complex, class II, DM beta	3109	6	n/a	n/a	n/a	1.754
1098904	ENSG00000166833	59736	NAV2	neuron navigator 2	89797	11	n/a	n/a	n/a	1.754
1104441	ENSG00000197930	29734	ERO1L	ERO1-like (S. cerevisiae)	30001	14	n/a	n/a	n/a	1.753
279762898	ENSG00000223309	0	U6	U6 spliceosomal RNA	0	X	n/a	n/a	n/a	1.753
279836712	ENSG00000229814	0	RP11-563H8.2	RP11-563H8.2	0	9	n/a	n/a	n/a	1.753
1091174	ENSG00000114353	2754	GNAI2	guanine nucleotide binding protein (G protein), alpha inhibiting activity polypeptide 2	2771	3	n/a	n/a	n/a	1.751
1095840	ENSG00000147065	4452	MSN	moesin	4478	X	n/a	n/a	n/a	1.751
279972843	ENSG00000243199	0	RP11-408P14.1	RP11-408P14.1	0	4	n/a	n/a	n/a	1.751
1095199	ENSG00000142676	6103	RPL11	ribosomal protein L11	6135	1	n/a	n/a	n/a	1.751
1093684	ENSG00000133639	690	BTG1	B-cell translocation gene 1, anti-proliferative	694	12	n/a	n/a	n/a	1.750
1090491	ENSG00000108828	10346	VAT1	vesicle amine transport protein 1 homolog (T. californica)	10493	17	n/a	n/a	n/a	1.750
1103913	ENSG00000196368	34479	NUDT11	nudix (nucleoside diphosphate linked moiety X)-type motif 11	55190	X	n/a	n/a	n/a	1.750
1088469	ENSG00000083454	4994	P2RX5	purinergic receptor P2X, ligand-gated ion channel, 5	5026	17	n/a	n/a	n/a	1.750
279952730	ENSG00000240950	0	RP11-372E1.1	RP11-372E1.1	0	3	n/a	n/a	n/a	1.749
1089008	ENSG00000099866	8123	MADCAM1	mucosal vascular addressin cell adhesion molecule 1	8174	19	n/a	n/a	n/a	1.749
1100665	ENSG00000174453	125885	VWC2L	von Willebrand factor C domain containing protein 2-like	402117	2	n/a	n/a	n/a	1.749
1104442	ENSG00000197932	8210	F8A1	coagulation factor VIII-associated 1	8263	X	n/a	n/a	n/a	1.749
1097165	ENSG00000158470	9200	B4GALT5	UDP-Gal:betaGlcNAc beta 1,4- galactosyltransferase, polypeptide 5	9334	20	n/a	n/a	n/a	1.748
1097021	ENSG00000157219	3341	HTR5A	5-hydroxytryptamine (serotonin) receptor 5A	3361	7	n/a	n/a	n/a	1.748
1091199	ENSG00000114554	5329	PLXNA1	plexin A1	5361	3	n/a	n/a	n/a	1.747
1103099	ENSG00000186468	6195	RPS23	ribosomal protein S23	6228	5	n/a	n/a	n/a	1.747
279744568	ENSG00000216285	0	RP11-490H24.5	RP11-490H24.5	0	12	n/a	n/a	n/a	1.747
1105810	ENSG00000213064	119543	SFT2D2	SFT2 domain containing 2	375035	1	n/a	n/a	n/a	1.747
1086987	ENSG00000006075	6313	CCL3	chemokine (C-C motif) ligand 3	6348	17	n/a	n/a	n/a	1.746
1107837	ENSG00000231389	3095	HLA-DPA1	major histocompatibility complex, class II, DP alpha 1	3113	6	n/a	n/a	n/a	1.746
279762338	ENSG00000223162	0	5S_rRNA	5S ribosomal RNA	0	9	n/a	n/a	n/a	1.746
1103546	ENSG00000188394	2827	GPR21	G protein-coupled receptor 21	2844	9	n/a	n/a	n/a	1.746
279775820	ENSG00000224384	0	RP3-417O22.3	RP3-417O22.3	0	6	n/a	n/a	n/a	1.746
1090745	ENSG00000111144	4023	LTA4H	leukotriene A4 hydrolase	4048	12	n/a	n/a	n/a	1.745
1099112	ENSG00000167654	59487	ATCAY	ataxia, cerebellar, Cayman type	85300	19	n/a	n/a	n/a	1.745
1089653	ENSG00000103160	57935	HSDL1	hydroxysteroid dehydrogenase like 1	83693	16	n/a	n/a	n/a	1.745
1093146	ENSG00000130255	25622	RPL36	ribosomal protein L36	25873	19	n/a	n/a	n/a	1.745
1089836	ENSG00000104723	7944	TUSC3	tumor suppressor candidate 3	7991	8	n/a	n/a	n/a	1.745
1102676	ENSG00000184838	30815	PRR16	proline rich 16	51334	5	n/a	n/a	n/a	1.745
1102880	ENSG00000185641	0	CTD-2287O16.1	CTD-2287O16.1	0	5	n/a	n/a	n/a	1.745
1091390	ENSG00000115844	1734	DLX2	distal-less homeobox 2	1746	2	n/a	n/a	n/a	1.745
279952177	ENSG00000240874	0	CTD-2515H24.1	CTD-2515H24.1	0	15	n/a	n/a	n/a	1.745
279968317	ENSG00000242663	0	RP11-196G18.21	RP11-196G18.21	0	1	n/a	n/a	n/a	1.744
279816284	ENSG00000227939	0	RPL3P2	ribosomal protein L3 pseudogene 2	0	6	n/a	n/a	n/a	1.744
279908618	ENSG00000236238	0	AC093106.4	AC093106.4	0	7	n/a	n/a	n/a	1.744
1088212	ENSG00000076201	25679	PTPN23	protein tyrosine phosphatase, non-receptor type 23	25930	3	n/a	n/a	n/a	1.744
1090322	ENSG00000107623	2646	GDF10	growth differentiation factor 10	2662	10	n/a	n/a	n/a	1.744
1099340	ENSG00000168497	8376	SDPR	serum deprivation response	8436	2	n/a	n/a	n/a	1.744
1104637	ENSG00000198551	83486	ZNF627	zinc finger protein 627	199692	19	n/a	n/a	n/a	1.744
279746885	ENSG00000217801	0	RP11-465B22.3	RP11-465B22.3	0	1	n/a	n/a	n/a	1.744
280125486	ENSG00000259007	0	RP11-463J10.3	RP11-463J10.3	0	14	n/a	n/a	n/a	1.744
1090130	ENSG00000106012	23043	IQCE	IQ motif containing E	23288	7	n/a	n/a	n/a	1.744
1097270	ENSG00000159239	123222	C2orf81	chromosome 2 open reading frame 81	388963	2	n/a	n/a	n/a	1.744
279704416	ENSG00000206878	0	SNORA51	Small nucleolar RNA SNORA51	0	1	n/a	n/a	n/a	1.744
1091070	ENSG00000113360	28838	DROSHA	drosha, ribonuclease type III	29102	5	n/a	n/a	n/a	1.744
279704801	ENSG00000206949	0	U6	U6 spliceosomal RNA	0	8	n/a	n/a	n/a	1.743
1104224	ENSG00000197291	1001355	AC100793.1	AC100793.1	100190938	17	n/a	n/a	n/a	1.743
1094024	ENSG00000135596	41353	MICAL1	microtubule associated monoxygenase, calponin and LIM domain containing 1	64780	6	n/a	n/a	n/a	1.743
279873369	ENSG00000233028	0	RP4-725G10.4	RP4-725G10.4	0	7	n/a	n/a	n/a	1.742
1091710	ENSG00000118432	1259	CNR1	cannabinoid receptor 1 (brain)	1268	6	n/a	n/a	n/a	1.742
1091363	ENSG00000115649	26758	CNPPD1	cyclin Pas1/PHO80 domain containing 1	27013	2	n/a	n/a	n/a	1.742
1099822	ENSG00000170581	6733	STAT2	signal transducer and activator of transcription 2, 113kDa	6773	12	n/a	n/a	n/a	1.742
1104090	ENSG00000196866	2996	HIST1H2AD	histone cluster 1, H2ad	3013	6	n/a	n/a	n/a	1.742
280133333	ENSG00000259460	0	RP11-128A17.1	RP11-128A17.1	0	15	n/a	n/a	n/a	1.742
280049641	ENSG00000252755	0	U6	U6 spliceosomal RNA	0	8	n/a	n/a	n/a	1.742
279709568	ENSG00000207790	128135	MIR29B2	microRNA 29b-2	407025	1	n/a	n/a	n/a	1.741
1096699	ENSG00000154358	58249	OBSCN	obscurin, cytoskeletal calmodulin and titin-interacting RhoGEF	84033	1	n/a	n/a	n/a	1.741
1087060	ENSG00000007944	28852	MYLIP	myosin regulatory light chain interacting protein	29116	6	n/a	n/a	n/a	1.741
1105905	ENSG00000213780	2951	GTF2H4	general transcription factor IIH, polypeptide 4, 52kDa	2968	6	n/a	n/a	n/a	1.741
1094167	ENSG00000136274	22903	NACAD	NAC alpha domain containing	23148	7	n/a	n/a	n/a	1.740
1097075	ENSG00000157693	83721	C9orf91	chromosome 9 open reading frame 91	203197	9	n/a	n/a	n/a	1.740
1102124	ENSG00000182541	3960	LIMK2	LIM domain kinase 2	3985	22	n/a	n/a	n/a	1.740
279901131	ENSG00000235512	0	TAB3-AS2	TAB3 antisense RNA 2 (non-protein coding)	0	X	n/a	n/a	n/a	1.740
1086980	ENSG00000006025	77599	OSBPL7	oxysterol binding protein-like 7	114881	17	n/a	n/a	n/a	1.740
1103508	ENSG00000188243	81936	COMMD6	COMM domain containing 6	170622	13	n/a	n/a	n/a	1.740
1099363	ENSG00000168610	6734	STAT3	signal transducer and activator of transcription 3 (acute-phase response factor)	6774	17	n/a	n/a	n/a	1.739
1093251	ENSG00000130772	34086	MED18	mediator complex subunit 18	54797	1	n/a	n/a	n/a	1.739
1089997	ENSG00000105438	10787	KDELR1	KDEL (Lys-Asp-Glu-Leu) endoplasmic reticulum protein retention receptor 1	10945	19	n/a	n/a	n/a	1.739
279709743	ENSG00000207817	1013191	MIR614	microRNA 614	693199	12	n/a	n/a	n/a	1.739
1096083	ENSG00000148985	27060	PGAP2	post-GPI attachment to proteins 2	27315	11	n/a	n/a	n/a	1.739
280010802	ENSG00000249212	0	ATP1B1P1	ATPase, Na+/K+ transporting, beta 1 polypeptide pseudogene 1	0	4	n/a	n/a	n/a	1.739
1091591	ENSG00000117305	3135	HMGCL	3-hydroxymethyl-3-methylglutaryl-CoA lyase	3155	1	n/a	n/a	n/a	1.738
1098534	ENSG00000165379	80448	LRFN5	leucine rich repeat and fibronectin type III domain containing 5	145581	14	n/a	n/a	n/a	1.738
1089970	ENSG00000105355	10080	PLIN3	perilipin 3	10226	19	n/a	n/a	n/a	1.738
279943831	ENSG00000239911	0	RP11-796I2.2	RP11-796I2.2	0	7	n/a	n/a	n/a	1.737
279585971	ENSG00000188460	0	ACTBP11	actin, beta pseudogene 11	0	1	n/a	n/a	n/a	1.737
1089137	ENSG00000100304	22925	TTLL12	tubulin tyrosine ligase-like family, member 12	23170	22	n/a	n/a	n/a	1.737
279914252	ENSG00000236762	0	RP11-159H3.1	RP11-159H3.1	0	10	n/a	n/a	n/a	1.736
1098599	ENSG00000165644	78724	COMTD1	catechol-O-methyltransferase domain containing 1	118881	10	n/a	n/a	n/a	1.736
1108466	ENSG00000235552	0	CTD-2124B20.1	CTD-2124B20.1	0	18	n/a	n/a	n/a	1.736
1105138	ENSG00000204435	1449	CSNK2B	casein kinase 2, beta polypeptide	1460	6	n/a	n/a	n/a	1.736
1091296	ENSG00000115282	41025	TTC31	tetratricopeptide repeat domain 31	64427	2	n/a	n/a	n/a	1.736
1088095	ENSG00000073111	4146	MCM2	minichromosome maintenance complex component 2	4171	3	n/a	n/a	n/a	1.736
279858781	ENSG00000231768	157122673	RP5-855F14.1	RP5-855F14.1	100506795	1	n/a	n/a	n/a	1.735
279910030	ENSG00000236370	157123347	RP11-574K11.16	RP11-574K11.16	100507331	10	n/a	n/a	n/a	1.734
280071363	ENSG00000254479	0	RP11-878E11.1	RP11-878E11.1	0	11	n/a	n/a	n/a	1.734
1090027	ENSG00000105605	37708	CACNG7	calcium channel, voltage-dependent, gamma subunit 7	59284	19	n/a	n/a	n/a	1.734
280131744	ENSG00000259368	0	RP11-64K12.4	RP11-64K12.4	0	15	n/a	n/a	n/a	1.733
1103894	ENSG00000196335	35447	STK31	serine/threonine kinase 31	56164	7	n/a	n/a	n/a	1.733
1090883	ENSG00000111981	56130	ULBP1	UL16 binding protein 1	80329	6	n/a	n/a	n/a	1.733
279975687	ENSG00000243498	0	UBA52P5	ubiquitin A-52 residue ribosomal protein fusion product 1 pseudogene 5	0	8	n/a	n/a	n/a	1.733
280008849	ENSG00000249035	0	CTB-113P19.1	CTB-113P19.1	0	5	n/a	n/a	n/a	1.733
280043824	ENSG00000251913	0	U6	U6 spliceosomal RNA	0	22	n/a	n/a	n/a	1.732
1097910	ENSG00000163257	34165	DCAF16	DDB1 and CUL4 associated factor 16	54876	4	n/a	n/a	n/a	1.732
1099716	ENSG00000170160	9576	CCDC144A	coiled-coil domain containing 144A	9720	17	n/a	n/a	n/a	1.732
279875806	ENSG00000233259	0	FABP3P2	fatty acid binding protein 3, pseudogene 2	0	13	n/a	n/a	n/a	1.731
279987094	ENSG00000244625	0	CTA-211A9.5	CTA-211A9.5	0	22	n/a	n/a	n/a	1.731
1087501	ENSG00000047662	26891	FAM184B	family with sequence similarity 184, member B	27146	4	n/a	n/a	n/a	1.731
1095577	ENSG00000145016	9567	KIAA0226	KIAA0226	9711	3	n/a	n/a	n/a	1.731
1089978	ENSG00000105373	29730	GLTSCR2	glioma tumor suppressor candidate region gene 2	29997	19	n/a	n/a	n/a	1.731
1100749	ENSG00000174938	26218	SEZ6L2	seizure related 6 homolog (mouse)-like 2	26470	16	n/a	n/a	n/a	1.730
1102979	ENSG00000186007	60269	LEMD1	LEM domain containing 1	93273	1	n/a	n/a	n/a	1.730
1102344	ENSG00000183476	159183	SH2D7	SH2 domain containing 7	646892	15	n/a	n/a	n/a	1.730
1104319	ENSG00000197568	10988	HHLA3	HERV-H LTR-associating 3	11147	1	n/a	n/a	n/a	1.730
1088720	ENSG00000089558	23170	KCNH4	potassium voltage-gated channel, subfamily H (eag-related), member 4	23415	17	n/a	n/a	n/a	1.729
280137836	ENSG00000259729	0	RP5-977B1.12	RP5-977B1.12	0	20	n/a	n/a	n/a	1.729
1090700	ENSG00000110719	10166	TCIRG1	T-cell, immune regulator 1, ATPase, H+ transporting, lysosomal V0 subunit A3	10312	11	n/a	n/a	n/a	1.728
1093342	ENSG00000131370	9327	SH3BP5	SH3-domain binding protein 5 (BTK-associated)	9467	3	n/a	n/a	n/a	1.728
1092601	ENSG00000125730	714	C3	complement component 3	718	19	n/a	n/a	n/a	1.728
279858690	ENSG00000231758	0	AC092652.1	AC092652.1	0	2	n/a	n/a	n/a	1.728
1091202	ENSG00000114631	30002	PODXL2	podocalyxin-like 2	50512	3	n/a	n/a	n/a	1.728
1104775	ENSG00000198853	9709	RUSC2	RUN and SH3 domain containing 2	9853	9	n/a	n/a	n/a	1.728
1092460	ENSG00000124587	5158	PEX6	peroxisomal biogenesis factor 6	5190	6	n/a	n/a	n/a	1.728
1090529	ENSG00000109103	8971	UNC119	unc-119 homolog (C. elegans)	9094	17	n/a	n/a	n/a	1.727
1088712	ENSG00000089327	33132	FXYD5	FXYD domain containing ion transport regulator 5	53827	19	n/a	n/a	n/a	1.727
1104379	ENSG00000197756	6136	RPL37A	ribosomal protein L37a	6168	2	n/a	n/a	n/a	1.727
1095788	ENSG00000146555	85814	SDK1	sidekick homolog 1, cell adhesion molecule (chicken)	221935	7	n/a	n/a	n/a	1.727
1102738	ENSG00000185049	7426	WHSC2	Wolf-Hirschhorn syndrome candidate 2	7469	4	n/a	n/a	n/a	1.726
1107172	ENSG00000227081	0	RP11-543P15.1	RP11-543P15.1	0	12	n/a	n/a	n/a	1.726
1095702	ENSG00000145934	36724	ODZ2	odz, odd Oz/ten-m homolog 2 (Drosophila)	57451	5	n/a	n/a	n/a	1.726
1096221	ENSG00000150347	58370	ARID5B	AT rich interactive domain 5B (MRF1-like)	84159	10	n/a	n/a	n/a	1.726
279906742	ENSG00000236054	0	LL22NC03-104C7.1	LL22NC03-104C7.1	0	22	n/a	n/a	n/a	1.726
279798624	ENSG00000226360	0	RPL10AP6	ribosomal protein L10a pseudogene 6	0	3	n/a	n/a	n/a	1.726
279967198	ENSG00000242557	0	RP11-316M1.11	RP11-316M1.11	0	1	n/a	n/a	n/a	1.726
1099073	ENSG00000167536	80575	DHRS13	dehydrogenase/reductase (SDR family) member 13	147015	17	n/a	n/a	n/a	1.726
1090622	ENSG00000110002	3988	VWA5A	von Willebrand factor A domain containing 5A	4013	11	n/a	n/a	n/a	1.725
1099558	ENSG00000169432	6300	SCN9A	sodium channel, voltage-gated, type IX, alpha subunit	6335	2	n/a	n/a	n/a	1.725
279898297	ENSG00000235226	0	RP11-419N10.5	RP11-419N10.5	0	1	n/a	n/a	n/a	1.724
1108379	ENSG00000234851	0	RP11-3P17.3	RP11-3P17.3	0	3	n/a	n/a	n/a	1.724
1094887	ENSG00000140416	7125	TPM1	tropomyosin 1 (alpha)	7168	15	n/a	n/a	n/a	1.724
279968477	ENSG00000242686	0	RP11-1191J2.2	RP11-1191J2.2	0	4	n/a	n/a	n/a	1.724
1105525	ENSG00000205639	123203	MFSD2B	major facilitator superfamily domain containing 2B	388931	2	n/a	n/a	n/a	1.723
1088851	ENSG00000092421	36829	SEMA6A	sema domain, transmembrane domain (TM), and cytoplasmic domain, (semaphorin) 6A	57556	5	n/a	n/a	n/a	1.723
1093142	ENSG00000130227	22794	XPO7	exportin 7	23039	8	n/a	n/a	n/a	1.723
1093660	ENSG00000133321	5888	RARRES3	retinoic acid receptor responder (tazarotene induced) 3	5920	11	n/a	n/a	n/a	1.723
1090563	ENSG00000109458	2533	GAB1	GRB2-associated binding protein 1	2549	4	n/a	n/a	n/a	1.722
1092052	ENSG00000121281	110	ADCY7	adenylate cyclase 7	113	16	n/a	n/a	n/a	1.722
1104925	ENSG00000203813	8299	HIST1H3H	histone cluster 1, H3h	8357	6	n/a	n/a	n/a	1.722
1096819	ENSG00000155511	2873	GRIA1	glutamate receptor, ionotropic, AMPA 1	2890	5	n/a	n/a	n/a	1.722
279947523	ENSG00000240305	0	RP11-1072C15.1	RP11-1072C15.1	0	17	n/a	n/a	n/a	1.722
280086539	ENSG00000255457	0	RP11-436P7.1	RP11-436P7.1	0	8	n/a	n/a	n/a	1.722
1093495	ENSG00000132432	23235	SEC61G	Sec61 gamma subunit	23480	7	n/a	n/a	n/a	1.722
1102142	ENSG00000182601	9807	HS3ST4	heparan sulfate (glucosamine) 3-O-sulfotransferase 4	9951	16	n/a	n/a	n/a	1.721
279865652	ENSG00000232383	0	AC010677.5	AC010677.5	0	7	n/a	n/a	n/a	1.721
1099750	ENSG00000170296	11172	GABARAP	GABA(A) receptor-associated protein	11337	17	n/a	n/a	n/a	1.721
1088782	ENSG00000090932	10536	DLL3	delta-like 3 (Drosophila)	10683	19	n/a	n/a	n/a	1.721
1096233	ENSG00000150510	85624	FAM124A	family with sequence similarity 124A	220108	13	n/a	n/a	n/a	1.720
279662922	ENSG00000201028	0	U6	U6 spliceosomal RNA	0	1	n/a	n/a	n/a	1.720
1096722	ENSG00000154589	23396	LY96	lymphocyte antigen 96	23643	8	n/a	n/a	n/a	1.720
1098914	ENSG00000166862	10222	CACNG2	calcium channel, voltage-dependent, gamma subunit 2	10369	22	n/a	n/a	n/a	1.719
1096003	ENSG00000148337	25541	CIZ1	CDKN1A interacting zinc finger protein 1	25792	9	n/a	n/a	n/a	1.719
1101290	ENSG00000177706	36254	FAM20C	family with sequence similarity 20, member C	56975	7	n/a	n/a	n/a	1.719
1098923	ENSG00000166889	85606	PATL1	protein associated with topoisomerase II homolog 1 (yeast)	219988	11	n/a	n/a	n/a	1.719
1101165	ENSG00000177103	36726	DSCAML1	Down syndrome cell adhesion molecule like 1	57453	11	n/a	n/a	n/a	1.719
1102293	ENSG00000183258	30909	DDX41	DEAD (Asp-Glu-Ala-Asp) box polypeptide 41	51428	5	n/a	n/a	n/a	1.719
1103724	ENSG00000189077	0	TMEM120A	transmembrane protein 120A	0	7	n/a	n/a	n/a	1.719
279762905	ENSG00000223313	0	U6	U6 spliceosomal RNA	0	15	n/a	n/a	n/a	1.719
1102951	ENSG00000185924	80547	RTN4RL1	reticulon 4 receptor-like 1	146760	17	n/a	n/a	n/a	1.719
1090069	ENSG00000105717	56488	PBX4	pre-B-cell leukemia homeobox 4	80714	19	n/a	n/a	n/a	1.719
1089904	ENSG00000104973	57537	MED25	mediator complex subunit 25	81857	19	n/a	n/a	n/a	1.718
1089800	ENSG00000104408	3621	EIF3E	eukaryotic translation initiation factor 3, subunit E	3646	8	n/a	n/a	n/a	1.718
279777826	ENSG00000224546	0	EIF4BP3	eukaryotic translation initiation factor 4B pseudogene 3	0	9	n/a	n/a	n/a	1.718
279825030	ENSG00000228732	0	AP001092.5	AP001092.5	0	11	n/a	n/a	n/a	1.718
1104839	ENSG00000198963	6064	RORB	RAR-related orphan receptor B	6096	9	n/a	n/a	n/a	1.717
1094249	ENSG00000136805	23485	C9orf4	chromosome 9 open reading frame 4	23732	9	n/a	n/a	n/a	1.717
279973615	ENSG00000243302	0	RP11-274B21.2	RP11-274B21.2	0	7	n/a	n/a	n/a	1.717
1101225	ENSG00000177426	7008	TGIF1	TGFB-induced factor homeobox 1	7050	18	n/a	n/a	n/a	1.717
1087410	ENSG00000037637	33746	FBXO42	F-box protein 42	54455	1	n/a	n/a	n/a	1.715
1109149	ENSG00000244486	60012	SCARF2	scavenger receptor class F, member 2	91179	22	n/a	n/a	n/a	1.714
1103405	ENSG00000187838	36326	PLSCR3	phospholipid scramblase 3	57048	17	n/a	n/a	n/a	1.714
1087679	ENSG00000059804	6479	SLC2A3	solute carrier family 2 (facilitated glucose transporter), member 3	6515	12	n/a	n/a	n/a	1.714
1087278	ENSG00000021762	77597	OSBPL5	oxysterol binding protein-like 5	114879	11	n/a	n/a	n/a	1.714
279957780	ENSG00000241541	0	AC026448.1	AC026448.1	0	4	n/a	n/a	n/a	1.713
279966906	ENSG00000242527	0	RP11-159H22.1	RP11-159H22.1	0	11	n/a	n/a	n/a	1.713
1088513	ENSG00000084731	3772	KIF3C	kinesin family member 3C	3797	2	n/a	n/a	n/a	1.713
1090369	ENSG00000107968	1317	MAP3K8	mitogen-activated protein kinase kinase kinase 8	1326	10	n/a	n/a	n/a	1.712
279787081	ENSG00000225383	83798	SFTA1P	surfactant associated 1, pseudogene	207107	10	n/a	n/a	n/a	1.712
1102118	ENSG00000182511	2227	FES	feline sarcoma oncogene	2242	15	n/a	n/a	n/a	1.712
1097973	ENSG00000163486	23135	SRGAP2	SLIT-ROBO Rho GTPase activating protein 2	23380	1	n/a	n/a	n/a	1.712
1091473	ENSG00000116514	79224	RNF19B	ring finger protein 19B	127544	1	n/a	n/a	n/a	1.712
279702960	ENSG00000206630	26534	SNORD60	small nucleolar RNA, C/D box 60	26788	16	n/a	n/a	n/a	1.712
1091306	ENSG00000115318	58893	LOXL3	lysyl oxidase-like 3	84695	2	n/a	n/a	n/a	1.711
1089354	ENSG00000101210	1904	EEF1A2	eukaryotic translation elongation factor 1 alpha 2	1917	20	n/a	n/a	n/a	1.711
1100771	ENSG00000175040	9299	CHST2	carbohydrate (N-acetylglucosamine-6-O) sulfotransferase 2	9435	3	n/a	n/a	n/a	1.711
1098708	ENSG00000166086	57942	JAM3	junctional adhesion molecule 3	83700	11	n/a	n/a	n/a	1.711
279904665	ENSG00000235859	0	AC006978.6	AC006978.6	0	7	n/a	n/a	n/a	1.710
279983694	ENSG00000244265	0	SIAH2-AS1	SIAH2 antisense RNA 1 (non-protein coding)	0	3	n/a	n/a	n/a	1.710
279858774	ENSG00000231767	0	MIR4426	microRNA 4426	0	1	n/a	n/a	n/a	1.710
1092835	ENSG00000127526	55741	SLC35E1	solute carrier family 35, member E1	79939	19	n/a	n/a	n/a	1.710
279760091	ENSG00000222482	0	AC005071.1	AC005071.1	0	7	n/a	n/a	n/a	1.709
1102222	ENSG00000182963	9907	GJC1	gap junction protein, gamma 1, 45kDa	10052	17	n/a	n/a	n/a	1.709
279810035	ENSG00000227354	0	RBM26-AS1	RBM26 antisense RNA 1 (non-protein coding)	0	13	n/a	n/a	n/a	1.709
1097560	ENSG00000161558	34549	TMEM143	transmembrane protein 143	55260	19	n/a	n/a	n/a	1.709
1103646	ENSG00000188783	5517	PRELP	proline/arginine-rich end leucine-rich repeat protein	5549	1	n/a	n/a	n/a	1.708
1094349	ENSG00000137216	34651	TMEM63B	transmembrane protein 63B	55362	6	n/a	n/a	n/a	1.708
1106460	ENSG00000218739	157121457	AC007390.5	HCG1988162Uncharacterized protein	100505876	2	n/a	n/a	n/a	1.707
1095954	ENSG00000147872	157124067	PLIN2	perilipin 2	100509484	9	n/a	n/a	n/a	1.707
1089399	ENSG00000101384	179	JAG1	jagged 1	182	20	n/a	n/a	n/a	1.707
1088258	ENSG00000077380	1769	DYNC1I2	dynein, cytoplasmic 1, intermediate chain 2	1781	2	n/a	n/a	n/a	1.707
280034828	ENSG00000251143	0	RP11-849H4.4	RP11-849H4.4	0	11	n/a	n/a	n/a	1.706
1087693	ENSG00000060709	23259	RIMBP2	RIMS binding protein 2	23504	12	n/a	n/a	n/a	1.706
1096666	ENSG00000154134	40854	ROBO3	roundabout, axon guidance receptor, homolog 3 (Drosophila)	64221	11	n/a	n/a	n/a	1.706
279789679	ENSG00000225603	0	RP11-325P15.1	RP11-325P15.1	0	1	n/a	n/a	n/a	1.706
1098770	ENSG00000166278	713	C2	complement component 2	717	6	n/a	n/a	n/a	1.705
279817944	ENSG00000228109	157123001	MFI2-AS1	MFI2 antisense RNA 1 (non-protein coding)	100507057	3	n/a	n/a	n/a	1.705
[truncated: 1 more rows]
