# Supplementary material for: Identification of the Molecular Events Involved in the Development of Prefrontal Cortex Through the Analysis of RNA-Seq Data From BrainSpan
Source: ASN Neuro. 2019 Jun 18;11:1759091419854627. doi: 10.1177/1759091419854627 (PMC6582306; doi:10.1177/1759091419854627)
Supplement: Supplemental Material1 - Supplemental material for Identification of the Molecular Events Involved in the Development of Prefrontal Cortex Through the Analysis of RNA-Seq Data From BrainSpan [file Supplemental_Material1.zip › OFC/OFC7/DEGs-7.csv]

id	name	gene-id	gene-symbol	gene-name	entrez-id	chromosome	start-position	end-position	p	fold-change
279928483	ENSG00000237973	0	RP5-857K21.6	RP5-857K21.6	0	1	n/a	n/a	5.62e-01	7.857
1093090	ENSG00000129824	6159	RPS4Y1	ribosomal protein S4, Y-linked 1	6192	Y	n/a	n/a	5.55e-01	7.480
1104438	ENSG00000197921	123048	HES5	hairy and enhancer of split 5 (Drosophila)	388585	1	n/a	n/a	6.24e-01	6.867
1105100	ENSG00000204347	122962	BTBD17	BTB (POZ) domain containing 17	388419	17	n/a	n/a	7.96e-01	6.270
279750101	ENSG00000219951	0	RP11-378G13.2	RP11-378G13.2	0	6	n/a	n/a	5.60e-01	5.865
1087449	ENSG00000041982	3351	TNC	tenascin C	3371	9	n/a	n/a	6.09e-01	4.638
1105448	ENSG00000205336	9156	GPR56	G protein-coupled receptor 56	9289	16	n/a	n/a	5.86e-01	4.406
279736567	ENSG00000215043	0	GLULP6	glutamate-ammonia ligase (glutamine synthetase) pseudogene 6	0	2	n/a	n/a	5.98e-01	4.272
1099918	ENSG00000170989	1888	S1PR1	sphingosine-1-phosphate receptor 1	1901	1	n/a	n/a	6.23e-01	4.250
1095848	ENSG00000147119	35828	CHST7	carbohydrate (N-acetylglucosamine 6-O) sulfotransferase 7	56548	X	n/a	n/a	6.58e-01	4.139
1087903	ENSG00000068078	2246	FGFR3	fibroblast growth factor receptor 3	2261	4	n/a	n/a	5.84e-01	4.109
1092676	ENSG00000125968	3377	ID1	inhibitor of DNA binding 1, dominant negative helix-loop-helix protein	3397	20	n/a	n/a	6.57e-01	4.104
279847265	ENSG00000230734	0	RPL10P3	ribosomal protein L10 pseudogene 3	0	9	n/a	n/a	7.87e-01	4.077
1105693	ENSG00000211448	1722	DIO2	deiodinase, iodothyronine, type II	1734	14	n/a	n/a	6.35e-01	4.061
1101476	ENSG00000178878	57277	APOLD1	apolipoprotein L domain containing 1	81575	12	n/a	n/a	4.01e-01	4.023
1100964	ENSG00000176076	23384	KCNE1L	KCNE1-like	23630	X	n/a	n/a	9.35e-01	4.013
280085678	ENSG00000255390	0	RP11-732A19.5	RP11-732A19.5	0	11	n/a	n/a	6.97e-01	3.999
1089189	ENSG00000100427	22964	MLC1	megalencephalic leukoencephalopathy with subcortical cysts 1	23209	22	n/a	n/a	6.41e-01	3.987
1097552	ENSG00000161509	2888	GRIN2C	glutamate receptor, ionotropic, N-methyl D-aspartate 2C	2905	17	n/a	n/a	6.06e-01	3.983
1101196	ENSG00000177283	8267	FZD8	frizzled family receptor 8	8325	10	n/a	n/a	6.25e-01	3.978
1095751	ENSG00000146250	81702	PRSS35	protease, serine, 35	167681	6	n/a	n/a	6.36e-01	3.916
1092551	ENSG00000125398	6622	SOX9	SRY (sex determining region Y)-box 9	6662	17	n/a	n/a	5.84e-01	3.872
1099241	ENSG00000168077	30916	SCARA3	scavenger receptor class A, member 3	51435	8	n/a	n/a	5.85e-01	3.785
1097089	ENSG00000157833	80935	FAM59B	family with sequence similarity 59, member B	150946	2	n/a	n/a	5.94e-01	3.780
279948931	ENSG00000240475	0	RP11-96C23.7	RP11-96C23.7	0	10	n/a	n/a	7.63e-01	3.708
1091624	ENSG00000117525	2137	F3	coagulation factor III (thromboplastin, tissue factor)	2152	1	n/a	n/a	5.73e-01	3.698
279953709	ENSG00000241079	0	AC131055.8	AC131055.8	0	17	n/a	n/a	4.01e-01	3.585
279584659	ENSG00000188338	0	SLC38A3	solute carrier family 38, member 3	0	3	n/a	n/a	5.87e-01	3.559
279746160	ENSG00000217239	0	RP1-182O16.1	RP1-182O16.1	0	6	n/a	n/a	7.00e-01	3.551
1089411	ENSG00000101439	1460	CST3	cystatin C	1471	20	n/a	n/a	6.89e-01	3.544
1095444	ENSG00000144040	60743	SFXN5	sideroflexin 5	94097	2	n/a	n/a	5.90e-01	3.527
1093453	ENSG00000132164	6502	SLC6A11	solute carrier family 6 (neurotransmitter transporter, GABA), member 11	6538	3	n/a	n/a	6.23e-01	3.520
280070633	ENSG00000254418	0	RP11-21L19.1	RP11-21L19.1	0	11	n/a	n/a	6.85e-01	3.508
1088369	ENSG00000080493	8602	SLC4A4	solute carrier family 4, sodium bicarbonate cotransporter, member 4	8671	4	n/a	n/a	6.29e-01	3.483
1105306	ENSG00000204894	0	RP11-208G20.2	RP11-208G20.2	0	7	n/a	n/a	5.54e-01	3.464
1090126	ENSG00000106003	3930	LFNG	LFNG O-fucosylpeptide 3-beta-N-acetylglucosaminyltransferase	3955	7	n/a	n/a	6.96e-01	3.459
1102038	ENSG00000182175	36242	RGMA	RGM domain family, member A	56963	15	n/a	n/a	6.02e-01	3.451
1094173	ENSG00000136297	85816	MMD2	monocyte to macrophage differentiation-associated 2	221938	7	n/a	n/a	5.72e-01	3.441
1093617	ENSG00000133067	37776	LGR6	leucine-rich repeat containing G protein-coupled receptor 6	59352	1	n/a	n/a	5.94e-01	3.429
1109009	ENSG00000241839	56102	PLEKHO2	pleckstrin homology domain containing, family O member 2	80301	15	n/a	n/a	6.11e-01	3.393
1096659	ENSG00000154102	126670	C16orf74	chromosome 16 open reading frame 74	404550	16	n/a	n/a	9.30e-01	3.378
1103307	ENSG00000187498	1273	COL4A1	collagen, type IV, alpha 1	1282	13	n/a	n/a	6.70e-01	3.367
1093884	ENSG00000134871	1275	COL4A2	collagen, type IV, alpha 2	1284	13	n/a	n/a	6.90e-01	3.340
1088328	ENSG00000079215	6471	SLC1A3	solute carrier family 1 (glial high affinity glutamate transporter), member 3	6507	5	n/a	n/a	5.84e-01	3.336
1097989	ENSG00000163520	2184	FBLN2	fibulin 2	2199	3	n/a	n/a	5.84e-01	3.334
1089624	ENSG00000102996	4298	MMP15	matrix metallopeptidase 15 (membrane-inserted)	4324	16	n/a	n/a	6.87e-01	3.329
280062133	ENSG00000253810	0	RP11-109P6.1	RP11-109P6.1	0	8	n/a	n/a	6.82e-01	3.313
280075625	ENSG00000254765	0	RP11-1H15.1	RP11-1H15.1	0	11	n/a	n/a	5.94e-01	3.300
1104954	ENSG00000203883	33636	SOX18	SRY (sex determining region Y)-box 18	54345	20	n/a	n/a	6.44e-01	3.293
1100210	ENSG00000172201	3380	ID4	inhibitor of DNA binding 4, dominant negative helix-loop-helix protein	3400	6	n/a	n/a	6.82e-01	3.289
1093271	ENSG00000130876	35581	SLC7A10	solute carrier family 7 (neutral amino acid transporter light chain, asc system), member 10	56301	19	n/a	n/a	6.26e-01	3.282
1094257	ENSG00000136826	9180	KLF4	Kruppel-like factor 4 (gut)	9314	9	n/a	n/a	5.62e-01	3.282
1091117	ENSG00000113721	5127	PDGFRB	platelet-derived growth factor receptor, beta polypeptide	5159	5	n/a	n/a	6.14e-01	3.281
1092837	ENSG00000127528	10218	KLF2	Kruppel-like factor 2 (lung)	10365	19	n/a	n/a	6.05e-01	3.277
280045392	ENSG00000252139	0	SCARNA18	small Cajal body-specific RNA 18	0	18	n/a	n/a	4.02e-01	3.276
1087900	ENSG00000068001	8623	HYAL2	hyaluronoglucosaminidase 2	8692	3	n/a	n/a	7.06e-01	3.270
1090105	ENSG00000105894	5732	PTN	pleiotrophin	5764	7	n/a	n/a	6.75e-01	3.270
1095544	ENSG00000144749	25767	LRIG1	leucine-rich repeats and immunoglobulin-like domains 1	26018	3	n/a	n/a	5.93e-01	3.236
1088187	ENSG00000075461	26837	CACNG4	calcium channel, voltage-dependent, gamma subunit 4	27092	17	n/a	n/a	6.61e-01	3.224
1097299	ENSG00000159423	8590	ALDH4A1	aldehyde dehydrogenase 4 family, member A1	8659	1	n/a	n/a	6.61e-01	3.211
1094696	ENSG00000139155	33214	SLCO1C1	solute carrier organic anion transporter family, member 1C1	53919	12	n/a	n/a	6.41e-01	3.208
1094906	ENSG00000140511	80477	HAPLN3	hyaluronan and proteoglycan link protein 3	145864	15	n/a	n/a	6.45e-01	3.199
280044377	ENSG00000251992	0	SCARNA17	small Cajal body-specific RNA 17	0	18	n/a	n/a	5.59e-01	3.181
279944035	ENSG00000239935	0	AC116340.1	AC116340.1	0	5	n/a	n/a	7.19e-01	3.153
1094365	ENSG00000137285	110335	TUBB2B	tubulin, beta 2B class IIb	347733	6	n/a	n/a	6.25e-01	3.144
280072672	ENSG00000254572	0	GLULP3	glutamate-ammonia ligase (glutamine synthetase) pseudogene 3	0	11	n/a	n/a	5.85e-01	3.137
1094063	ENSG00000135821	2735	GLUL	glutamate-ammonia ligase	2752	1	n/a	n/a	6.17e-01	3.136
1101604	ENSG00000179604	23334	CDC42EP4	CDC42 effector protein (Rho GTPase binding) 4	23580	17	n/a	n/a	5.93e-01	3.132
1100726	ENSG00000174807	36402	CD248	CD248 molecule, endosialin	57124	11	n/a	n/a	6.97e-01	3.129
1087535	ENSG00000049540	1991	ELN	elastin	2006	7	n/a	n/a	9.15e-01	3.122
1099701	ENSG00000170075	9152	GPR37L1	G protein-coupled receptor 37 like 1	9283	1	n/a	n/a	5.60e-01	3.113
1096623	ENSG00000153822	3748	KCNJ16	potassium inwardly-rectifying channel, subfamily J, member 16	3773	17	n/a	n/a	6.40e-01	3.111
1093367	ENSG00000131477	10120	RAMP2	receptor (G protein-coupled) activity modifying protein 2	10266	17	n/a	n/a	7.49e-01	3.095
1097950	ENSG00000163406	6529	SLC15A2	solute carrier family 15 (H+/peptide transporter), member 2	6565	3	n/a	n/a	5.94e-01	3.088
1096499	ENSG00000152661	2681	GJA1	gap junction protein, alpha 1, 43kDa	2697	6	n/a	n/a	6.51e-01	3.086
1097678	ENSG00000162407	8546	PPAP2B	phosphatidic acid phosphatase type 2B	8613	1	n/a	n/a	5.85e-01	3.081
1103220	ENSG00000186998	79364	EMID1	EMI domain containing 1	129080	22	n/a	n/a	1.02e+00	3.076
1103604	ENSG00000188643	79949	S100A16	S100 calcium binding protein A16	140576	1	n/a	n/a	6.96e-01	3.048
1093136	ENSG00000130203	345	APOE	apolipoprotein E	348	19	n/a	n/a	6.14e-01	3.046
1101581	ENSG00000179431	23898	FJX1	four jointed box 1 (Drosophila)	24147	11	n/a	n/a	7.11e-01	3.045
279720817	ENSG00000213318	0	RP11-331F4.1	RP11-331F4.1	0	16	n/a	n/a	4.02e-01	3.038
1098447	ENSG00000164976	36735	KIAA1161	KIAA1161	57462	9	n/a	n/a	5.60e-01	3.037
279966820	ENSG00000242517	0	AC018607.3	AC018607.3	0	8	n/a	n/a	6.96e-01	3.025
1089675	ENSG00000103260	54846	METRN	meteorin, glial cell differentiation regulator	79006	16	n/a	n/a	7.84e-01	3.025
280096171	ENSG00000256492	0	AL118508.1	AL118508.1	0	20	n/a	n/a	5.94e-01	3.024
279985917	ENSG00000244496	0	AC121247.1	AC121247.1	0	3	n/a	n/a	7.58e-01	3.013
1092214	ENSG00000122756	1262	CNTFR	ciliary neurotrophic factor receptor	1271	9	n/a	n/a	6.85e-01	3.007
1093885	ENSG00000134873	8949	CLDN10	claudin 10	9071	13	n/a	n/a	5.97e-01	2.997
1106004	ENSG00000214167	0	AC005544.1	AC005544.1	0	17	n/a	n/a	6.40e-01	2.994
279991784	ENSG00000246022	157127591	ALDH1L1-AS2	ALDH1L1 antisense RNA 2 (non-protein coding)	100862662	3	n/a	n/a	6.84e-01	2.991
1103465	ENSG00000188064	7434	WNT7B	wingless-type MMTV integration site family, member 7B	7477	22	n/a	n/a	6.24e-01	2.987
1106070	ENSG00000214401	159020	AC217773.1	AC217773.1	644246	17	n/a	n/a	4.01e-01	2.980
1095131	ENSG00000142156	1282	COL6A1	collagen, type VI, alpha 1	1291	21	n/a	n/a	6.23e-01	2.972
279957731	ENSG00000241530	0	AC006368.1	AC006368.1	0	2	n/a	n/a	9.79e-01	2.968
1102165	ENSG00000182704	25736	TSKU	tsukushi small leucine rich proteoglycan homolog (Xenopus laevis)	25987	11	n/a	n/a	6.96e-01	2.965
1087250	ENSG00000018625	474	ATP1A2	ATPase, Na+/K+ transporting, alpha 2 polypeptide	477	1	n/a	n/a	5.66e-01	2.961
279959518	ENSG00000241732	0	RP11-38P22.2	RP11-38P22.2	0	3	n/a	n/a	6.88e-01	2.959
280033595	ENSG00000251037	0	AC006157.2	AC006157.2	0	Y	n/a	n/a	4.02e-01	2.948
1091204	ENSG00000114646	10528	CSPG5	chondroitin sulfate proteoglycan 5 (neuroglycan C)	10675	3	n/a	n/a	7.01e-01	2.945
279475262	ENSG00000176734	0	TRIL	TLR4 interactor with leucine-rich repeats	0	7	n/a	n/a	6.25e-01	2.944
280089261	ENSG00000255690	0	AC005013.1	AC005013.1	0	7	n/a	n/a	6.25e-01	2.941
1100469	ENSG00000173402	1593	DAG1	dystroglycan 1 (dystrophin-associated glycoprotein 1)	1605	3	n/a	n/a	6.47e-01	2.936
279869344	ENSG00000232689	0	RP11-561I11.3	RP11-561I11.3	0	1	n/a	n/a	5.94e-01	2.930
1092953	ENSG00000128602	6568	SMO	smoothened, frizzled family receptor	6608	7	n/a	n/a	6.27e-01	2.928
280097757	ENSG00000256661	0	A2ML1-AS1	A2ML1 antisense RNA 1 (non-protein coding)	0	12	n/a	n/a	1.99e+00	2.926
1102506	ENSG00000184113	7079	CLDN5	claudin 5	7122	22	n/a	n/a	7.43e-01	2.921
1092621	ENSG00000125810	22674	CD93	CD93 molecule	22918	20	n/a	n/a	6.48e-01	2.918
279717668	ENSG00000212694	109578	AC084018.1	AC084018.1	338799	12	n/a	n/a	5.58e-01	2.918
1089349	ENSG00000101198	79286	NKAIN4	Na+/K+ transporting ATPase interacting 4	128414	20	n/a	n/a	7.35e-01	2.917
1096483	ENSG00000152518	674	ZFP36L2	zinc finger protein 36, C3H type-like 2	678	2	n/a	n/a	6.29e-01	2.916
279936016	ENSG00000238881	167909	SCARNA2	small Cajal body-specific RNA 2	677766	1	n/a	n/a	6.88e-01	2.916
1098117	ENSG00000163884	28735	KLF15	Kruppel-like factor 15	28999	3	n/a	n/a	6.23e-01	2.913
1096449	ENSG00000152268	10271	SPON1	spondin 1, extracellular matrix protein	10418	11	n/a	n/a	7.69e-01	2.907
279797638	ENSG00000226278	0	PSPHP1	phosphoserine phosphatase pseudogene 1	0	7	n/a	n/a	4.06e-01	2.899
1104604	ENSG00000198435	134573	NRARP	NOTCH-regulated ankyrin repeat protein	441478	9	n/a	n/a	5.99e-01	2.895
1102436	ENSG00000183773	80861	AIFM3	apoptosis-inducing factor, mitochondrion-associated, 3	150209	22	n/a	n/a	7.36e-01	2.895
1096314	ENSG00000151322	40700	NPAS3	neuronal PAS domain protein 3	64067	14	n/a	n/a	6.62e-01	2.890
1097452	ENSG00000160606	77756	TLCD1	TLC domain containing 1	116238	17	n/a	n/a	6.19e-01	2.886
1090532	ENSG00000109113	58105	RAB34	RAB34, member RAS oncogene family	83871	17	n/a	n/a	6.54e-01	2.882
1106481	ENSG00000219607	169334	PPP1R3G	protein phosphatase 1, regulatory subunit 3G	648791	6	n/a	n/a	9.59e-01	2.864
1094916	ENSG00000140545	4215	MFGE8	milk fat globule-EGF factor 8 protein	4240	15	n/a	n/a	5.84e-01	2.862
279793707	ENSG00000225938	0	RP4-575N6.4	RP4-575N6.4	0	1	n/a	n/a	7.18e-01	2.849
1091327	ENSG00000115457	3465	IGFBP2	insulin-like growth factor binding protein 2, 36kDa	3485	2	n/a	n/a	7.83e-01	2.846
280083829	ENSG00000255275	0	RP13-279N23.2	RP13-279N23.2	0	1	n/a	n/a	6.46e-01	2.833
1094193	ENSG00000136457	1093	CHAD	chondroadherin	1101	17	n/a	n/a	5.70e-01	2.831
1095653	ENSG00000145681	1395	HAPLN1	hyaluronan and proteoglycan link protein 1	1404	5	n/a	n/a	9.71e-01	2.830
279596568	ENSG00000189343	0	AC004448.3	AC004448.3	0	17	n/a	n/a	7.68e-01	2.828
1101001	ENSG00000176244	128527	ACBD7	acyl-CoA binding domain containing 7	414149	10	n/a	n/a	5.65e-01	2.826
1099310	ENSG00000168389	59069	MFSD2A	major facilitator superfamily domain containing 2A	84879	1	n/a	n/a	6.24e-01	2.823
1089049	ENSG00000100033	5593	PRODH	proline dehydrogenase (oxidase) 1	5625	22	n/a	n/a	5.66e-01	2.822
279755208	ENSG00000221674	0	AL445309.1	AL445309.1	0	6	n/a	n/a	7.50e-01	2.821
279914144	ENSG00000236754	0	AC004019.13	AC004019.13	0	22	n/a	n/a	5.99e-01	2.805
1103384	ENSG00000187773	79075	FAM69C	family with sequence similarity 69, member C	125704	18	n/a	n/a	6.11e-01	2.803
1094130	ENSG00000136114	35188	THSD1	thrombospondin, type I, domain containing 1	55901	13	n/a	n/a	6.14e-01	2.801
1092829	ENSG00000127472	5290	PLA2G5	phospholipase A2, group V	5322	1	n/a	n/a	6.28e-01	2.798
279865981	ENSG00000232415	0	CTB-51J22.1	CTB-51J22.1	0	7	n/a	n/a	6.71e-01	2.798
279791678	ENSG00000225770	0	AC092933.3	AC092933.3	0	3	n/a	n/a	7.53e-01	2.794
1094144	ENSG00000136160	1897	EDNRB	endothelin receptor type B	1910	13	n/a	n/a	6.78e-01	2.783
1102877	ENSG00000185633	36180	NDUFA4L2	NADH dehydrogenase (ubiquinone) 1 alpha subcomplex, 4-like 2	56901	12	n/a	n/a	7.07e-01	2.774
1090973	ENSG00000112559	4163	MDFI	MyoD family inhibitor	4188	6	n/a	n/a	7.49e-01	2.768
279870826	ENSG00000232814	157129784	COL4A2-AS1	COL4A2 antisense RNA 1 (non-protein coding)	100874203	13	n/a	n/a	6.16e-01	2.762
1093036	ENSG00000129270	54987	MMP28	matrix metallopeptidase 28	79148	17	n/a	n/a	6.90e-01	2.760
1108890	ENSG00000239282	167370	GATSL3	GATS protein-like 3	652968	22	n/a	n/a	6.06e-01	2.759
1099648	ENSG00000169860	4996	P2RY1	purinergic receptor P2Y, G-protein coupled, 1	5028	3	n/a	n/a	5.84e-01	2.757
1093118	ENSG00000130055	34146	GDPD2	glycerophosphodiester phosphodiesterase domain containing 2	54857	X	n/a	n/a	6.18e-01	2.755
1099782	ENSG00000170425	133	ADORA2B	adenosine A2b receptor	136	17	n/a	n/a	6.20e-01	2.746
1105019	ENSG00000204128	90415	C2orf72	chromosome 2 open reading frame 72	257407	2	n/a	n/a	5.94e-01	2.744
1100711	ENSG00000174721	80303	FGFBP3	fibroblast growth factor binding protein 3	143282	10	n/a	n/a	6.98e-01	2.735
1099910	ENSG00000170955	76588	PRKCDBP	protein kinase C, delta binding protein	112464	11	n/a	n/a	8.47e-01	2.734
279948299	ENSG00000240409	0	RP5-857K21.14	RP5-857K21.14	0	1	n/a	n/a	5.61e-01	2.730
1093023	ENSG00000129194	6625	SOX15	SRY (sex determining region Y)-box 15	6665	17	n/a	n/a	9.12e-01	2.727
279490190	ENSG00000178723	0	GLULP4	glutamate-ammonia ligase (glutamine synthetase) pseudogene 4	0	9	n/a	n/a	5.69e-01	2.726
279707566	ENSG00000207421	0	SNORD38B	small nucleolar RNA, C/D box 38B	0	1	n/a	n/a	6.47e-01	2.723
1097652	ENSG00000162244	6127	RPL29	ribosomal protein L29	6159	3	n/a	n/a	6.90e-01	2.720
1104320	ENSG00000197575	0	RPS17P2	ribosomal protein S17 pseudogene 2	0	5	n/a	n/a	4.00e-01	2.714
279776912	ENSG00000224469	0	AC009517.2	AC009517.2	0	7	n/a	n/a	7.73e-01	2.710
1094017	ENSG00000135540	36500	NHSL1	NHS-like 1	57224	6	n/a	n/a	5.84e-01	2.709
1087685	ENSG00000060303	0	RPS17P5	ribosomal protein S17 pseudogene 5	0	6	n/a	n/a	6.11e-01	2.709
280112001	ENSG00000258114	0	CTA-109P11.4	CTA-109P11.4	0	10	n/a	n/a	5.60e-01	2.708
1101909	ENSG00000181449	6617	SOX2	SRY (sex determining region Y)-box 2	6657	3	n/a	n/a	6.14e-01	2.705
280075312	ENSG00000254744	0	CTD-3076O17.1	CTD-3076O17.1	0	15	n/a	n/a	7.85e-01	2.705
1101719	ENSG00000180340	2519	FZD2	frizzled family receptor 2	2535	17	n/a	n/a	5.95e-01	2.705
1102018	ENSG00000182103	85640	FAM181B	family with sequence similarity 181, member B	220382	11	n/a	n/a	9.76e-01	2.704
279800531	ENSG00000226532	0	RP5-1052M9.1	RP5-1052M9.1	0	X	n/a	n/a	5.87e-01	2.703
1093916	ENSG00000135069	29701	PSAT1	phosphoserine aminotransferase 1	29968	9	n/a	n/a	7.18e-01	2.699
1093924	ENSG00000135097	4414	MSI1	musashi homolog 1 (Drosophila)	4440	12	n/a	n/a	5.78e-01	2.699
1093551	ENSG00000132692	40470	BCAN	brevican	63827	1	n/a	n/a	6.08e-01	2.696
280011037	ENSG00000249240	0	AC069368.3	Uncharacterized protein	0	15	n/a	n/a	6.23e-01	2.690
1091882	ENSG00000119927	36951	GPAM	glycerol-3-phosphate acyltransferase, mitochondrial	57678	10	n/a	n/a	5.95e-01	2.682
1102208	ENSG00000182902	57975	SLC25A18	solute carrier family 25 (mitochondrial carrier), member 18	83733	22	n/a	n/a	6.04e-01	2.677
1102847	ENSG00000185504	56034	C17orf70	chromosome 17 open reading frame 70	80233	17	n/a	n/a	1.35e+00	2.675
279847737	ENSG00000230787	0	RP11-548C21.1	RP11-548C21.1	0	1	n/a	n/a	6.33e-01	2.675
279960050	ENSG00000241800	0	AC114498.5	AC114498.5	0	1	n/a	n/a	4.03e-01	2.674
1093154	ENSG00000130304	119630	SLC27A1	solute carrier family 27 (fatty acid transporter), member 1	376497	19	n/a	n/a	5.64e-01	2.673
1101202	ENSG00000177303	36786	CASKIN2	CASK interacting protein 2	57513	17	n/a	n/a	5.84e-01	2.670
1088860	ENSG00000092820	7387	EZR	ezrin	7430	6	n/a	n/a	6.16e-01	2.669
279809762	ENSG00000227329	0	RP11-258C19.4	RP11-258C19.4	0	X	n/a	n/a	7.88e-01	2.664
1096028	ENSG00000148482	85703	SLC39A12	solute carrier family 39 (zinc transporter), member 12	221074	10	n/a	n/a	5.73e-01	2.663
279796133	ENSG00000226143	0	RP1-138B7.5	RP1-138B7.5	0	20	n/a	n/a	5.80e-01	2.661
1103219	ENSG00000186994	90379	KANK3	KN motif and ankyrin repeat domains 3	256949	19	n/a	n/a	7.04e-01	2.660
1088611	ENSG00000087266	6416	SH3BP2	SH3-domain binding protein 2	6452	4	n/a	n/a	5.93e-01	2.656
280093438	ENSG00000256148	0	RP11-809N8.5	RP11-809N8.5	0	11	n/a	n/a	4.01e-01	2.653
1097754	ENSG00000162692	7369	VCAM1	vascular cell adhesion molecule 1	7412	1	n/a	n/a	7.90e-01	2.653
1093032	ENSG00000129244	479	ATP1B2	ATPase, Na+/K+ transporting, beta 2 polypeptide	482	17	n/a	n/a	4.02e-01	2.650
1098510	ENSG00000165246	22585	NLGN4Y	neuroligin 4, Y-linked	22829	Y	n/a	n/a	5.70e-01	2.647
1095048	ENSG00000141485	94182	SLC13A5	solute carrier family 13 (sodium-dependent citrate transporter), member 5	284111	17	n/a	n/a	5.55e-01	2.645
1093149	ENSG00000130287	1452	NCAN	neurocan	1463	19	n/a	n/a	5.87e-01	2.642
279942524	ENSG00000239719	0	RP4-800G7.1	RP4-800G7.1	0	7	n/a	n/a	9.05e-01	2.641
1104296	ENSG00000197496	56742	SLC2A10	solute carrier family 2 (facilitated glucose transporter), member 10	81031	20	n/a	n/a	5.97e-01	2.638
1092564	ENSG00000125462	10338	C1orf61	chromosome 1 open reading frame 61	10485	1	n/a	n/a	7.47e-01	2.635
1087233	ENSG00000016391	34638	CHDH	choline dehydrogenase	55349	3	n/a	n/a	5.82e-01	2.633
280094015	ENSG00000256225	0	AL590710.1	AL590710.1	0	9	n/a	n/a	9.75e-01	2.632
1098308	ENSG00000164434	2158	FABP7	fatty acid binding protein 7, brain	2173	6	n/a	n/a	6.29e-01	2.631
279873829	ENSG00000233073	0	AC005009.2	AC005009.2	0	7	n/a	n/a	5.88e-01	2.631
1093987	ENSG00000135424	3654	ITGA7	integrin, alpha 7	3679	12	n/a	n/a	5.66e-01	2.630
1098716	ENSG00000166123	58902	GPT2	glutamic pyruvate transaminase (alanine aminotransferase) 2	84706	16	n/a	n/a	5.94e-01	2.618
1093835	ENSG00000134569	4013	LRP4	low density lipoprotein receptor-related protein 4	4038	11	n/a	n/a	5.55e-01	2.613
1089329	ENSG00000101144	651	BMP7	bone morphogenetic protein 7	655	20	n/a	n/a	5.65e-01	2.612
1087567	ENSG00000051620	23347	HEBP2	heme binding protein 2	23593	6	n/a	n/a	7.84e-01	2.610
1097409	ENSG00000160284	58431	C21orf56	chromosome 21 open reading frame 56	84221	21	n/a	n/a	7.48e-01	2.607
279968446	ENSG00000242680	0	AL132988.3	AL132988.3	0	14	n/a	n/a	4.53e-01	2.602
280065750	ENSG00000254087	0	LYN	v-yes-1 Yamaguchi sarcoma viral related oncogene homolog	0	8	n/a	n/a	6.08e-01	2.599
279838178	ENSG00000229953	0	RP11-284F21.7	RP11-284F21.7	0	1	n/a	n/a	5.84e-01	2.597
1098556	ENSG00000165478	85636	HEPACAM	hepatic and glial cell adhesion molecule	220296	11	n/a	n/a	5.59e-01	2.596
1094636	ENSG00000138696	654	BMPR1B	bone morphogenetic protein receptor, type IB	658	4	n/a	n/a	6.54e-01	2.595
1095682	ENSG00000145832	81114	SLC25A48	solute carrier family 25, member 48	153328	5	n/a	n/a	6.48e-01	2.593
1092823	ENSG00000127418	33139	FGFRL1	fibroblast growth factor receptor-like 1	53834	4	n/a	n/a	3.99e-01	2.589
1092535	ENSG00000125285	11007	SOX21	SRY (sex determining region Y)-box 21	11166	13	n/a	n/a	6.02e-01	2.580
1090518	ENSG00000109062	9233	SLC9A3R1	solute carrier family 9 (sodium/hydrogen exchanger), member 3 regulator 1	9368	17	n/a	n/a	5.84e-01	2.572
1093509	ENSG00000132481	60003	TRIM47	tripartite motif containing 47	91107	17	n/a	n/a	6.41e-01	2.572
1089298	ENSG00000100979	5328	PLTP	phospholipid transfer protein	5360	20	n/a	n/a	6.00e-01	2.570
1090675	ENSG00000110436	6470	SLC1A2	solute carrier family 1 (glial high affinity glutamate transporter), member 2	6506	11	n/a	n/a	5.67e-01	2.566
280043873	ENSG00000251920	0	5S_rRNA	5S ribosomal RNA	0	6	n/a	n/a	4.01e-01	2.563
1098238	ENSG00000164188	83680	RANBP3L	RAN binding protein 3-like	202151	5	n/a	n/a	6.69e-01	2.561
279670183	ENSG00000203583	0	AL021707.1	AL021707.1	0	22	n/a	n/a	7.72e-01	2.561
1105384	ENSG00000205106	119464	CTD-2210P24.4	Uncharacterized protein	374387	11	n/a	n/a	5.94e-01	2.555
1104387	ENSG00000197775	0	AL136419.1	Uncharacterized protein C14orf167	0	14	n/a	n/a	7.06e-01	2.553
1096755	ENSG00000154856	80613	APCDD1	adenomatosis polyposis coli down-regulated 1	147495	18	n/a	n/a	5.82e-01	2.552
1099090	ENSG00000167601	555	AXL	AXL receptor tyrosine kinase	558	19	n/a	n/a	5.59e-01	2.551
279925566	ENSG00000237730	0	RP11-459A10.1	RP11-459A10.1	0	X	n/a	n/a	6.70e-01	2.550
279782463	ENSG00000224962	0	RP11-450H5.2	RP11-450H5.2	0	3	n/a	n/a	6.38e-01	2.543
1090947	ENSG00000112333	7058	NR2E1	nuclear receptor subfamily 2, group E, member 1	7101	6	n/a	n/a	5.65e-01	2.542
1103785	ENSG00000189366	83592	ALG1L	asparagine-linked glycosylation 1-like	200810	3	n/a	n/a	9.09e-01	2.540
1088224	ENSG00000076604	9474	TRAF4	TNF receptor-associated factor 4	9618	17	n/a	n/a	6.53e-01	2.538
280028389	ENSG00000250613	0	RP11-136I13.1	RP11-136I13.1	0	4	n/a	n/a	7.86e-01	2.529
1095095	ENSG00000141736	2049	ERBB2	v-erb-b2 erythroblastic leukemia viral oncogene homolog 2, neuro/glioblastoma derived oncogene homolog (avian)	2064	17	n/a	n/a	5.94e-01	2.527
1092955	ENSG00000128606	10088	LRRC17	leucine rich repeat containing 17	10234	7	n/a	n/a	8.28e-01	2.523
1105375	ENSG00000205078	1000887	SYCE1L	synaptonemal complex central element protein 1-like	100130958	16	n/a	n/a	6.50e-01	2.523
1096695	ENSG00000154319	57890	FAM167A	family with sequence similarity 167, member A	83648	8	n/a	n/a	5.80e-01	2.521
1090240	ENSG00000106689	9220	LHX2	LIM homeobox 2	9355	9	n/a	n/a	6.14e-01	2.520
1095091	ENSG00000141696	10462	LEPREL4	leprecan-like 4	10609	17	n/a	n/a	7.86e-01	2.517
279236391	ENSG00000155254	57984	MARVELD1	MARVEL domain containing 1	83742	10	n/a	n/a	5.93e-01	2.517
1104755	ENSG00000198822	2896	GRM3	glutamate receptor, metabotropic 3	2913	7	n/a	n/a	5.88e-01	2.514
1099280	ENSG00000168268	41467	NT5DC2	5'-nucleotidase domain containing 2	64943	3	n/a	n/a	9.81e-01	2.512
1100482	ENSG00000173457	26220	PPP1R14B	protein phosphatase 1, regulatory (inhibitor) subunit 14B	26472	11	n/a	n/a	6.41e-01	2.502
279934262	ENSG00000238597	0	SNORD4B	small nucleolar RNA, C/D box 4B	0	17	n/a	n/a	6.49e-01	2.498
1096046	ENSG00000148672	2729	GLUD1	glutamate dehydrogenase 1	2746	10	n/a	n/a	6.92e-01	2.496
1093028	ENSG00000129219	5306	PLD2	phospholipase D2	5338	17	n/a	n/a	5.74e-01	2.495
1102115	ENSG00000182500	59066	ORAI1	ORAI calcium release-activated calcium modulator 1	84876	12	n/a	n/a	8.32e-01	2.495
1087314	ENSG00000025423	8561	HSD17B6	hydroxysteroid (17-beta) dehydrogenase 6 homolog (mouse)	8630	12	n/a	n/a	5.95e-01	2.492
1100852	ENSG00000175445	3998	LPL	lipoprotein lipase	4023	8	n/a	n/a	9.68e-01	2.490
279869495	ENSG00000232699	0	RP11-758C21.1	RP11-758C21.1	0	6	n/a	n/a	6.65e-01	2.484
1095102	ENSG00000141756	38112	FKBP10	FK506 binding protein 10, 65 kDa	60681	17	n/a	n/a	6.48e-01	2.483
1092743	ENSG00000126603	58860	GLIS2	GLIS family zinc finger 2	84662	16	n/a	n/a	5.88e-01	2.483
1101625	ENSG00000179796	77738	LRRC3B	leucine rich repeat containing 3B	116135	3	n/a	n/a	7.16e-01	2.483
279705459	ENSG00000207067	0	SNORA72	small nucleolar RNA, H/ACA box 72	0	8	n/a	n/a	6.48e-01	2.482
1099329	ENSG00000168461	10873	RAB31	RAB31, member RAS oncogene family	11031	18	n/a	n/a	5.72e-01	2.482
1102203	ENSG00000182890	2730	GLUD2	glutamate dehydrogenase 2	2747	X	n/a	n/a	6.11e-01	2.482
280096027	ENSG00000256463	0	SALL3	sal-like 3 (Drosophila)	0	18	n/a	n/a	5.58e-01	2.481
1092803	ENSG00000127241	5616	MASP1	mannan-binding lectin serine peptidase 1 (C4/C2 activating component of Ra-reactive factor)	5648	3	n/a	n/a	7.07e-01	2.481
1091226	ENSG00000114790	25833	ARHGEF26	Rho guanine nucleotide exchange factor (GEF) 26	26084	3	n/a	n/a	5.70e-01	2.480
1101870	ENSG00000181192	34815	DHTKD1	dehydrogenase E1 and transketolase domain containing 1	55526	10	n/a	n/a	5.71e-01	2.469
1102408	ENSG00000183688	110927	FAM101B	family with sequence similarity 101, member B	359845	17	n/a	n/a	1.08e+00	2.468
1097865	ENSG00000163083	3600	INHBB	inhibin, beta B	3625	2	n/a	n/a	6.06e-01	2.467
1101921	ENSG00000181523	6412	SGSH	N-sulfoglucosamine sulfohydrolase	6448	17	n/a	n/a	7.30e-01	2.464
1087593	ENSG00000054179	949	ENTPD2	ectonucleoside triphosphate diphosphohydrolase 2	954	9	n/a	n/a	5.70e-01	2.463
280043222	ENSG00000251826	0	AL365332.1	AL365332.1	0	1	n/a	n/a	7.62e-01	2.459
1097139	ENSG00000158201	82725	ABHD3	abhydrolase domain containing 3	171586	18	n/a	n/a	6.40e-01	2.458
279894891	ENSG00000234921	0	RP11-85O21.5	RP11-85O21.5	0	9	n/a	n/a	6.30e-01	2.457
1102439	ENSG00000183779	55940	ZNF703	zinc finger protein 703	80139	8	n/a	n/a	5.92e-01	2.457
1097929	ENSG00000163346	36601	PBXIP1	pre-B-cell leukemia homeobox interacting protein 1	57326	1	n/a	n/a	5.77e-01	2.457
1089582	ENSG00000102760	28720	C13orf15	chromosome 13 open reading frame 15	28984	13	n/a	n/a	5.81e-01	2.457
280073869	ENSG00000254652	0	RP11-678P16.1	RP11-678P16.1	0	17	n/a	n/a	6.08e-01	2.456
279930738	ENSG00000238150	0	AC008753.3	AC008753.3	0	19	n/a	n/a	9.71e-01	2.456
1098278	ENSG00000164326	9463	CARTPT	CART prepropeptide	9607	5	n/a	n/a	6.24e-01	2.455
1096237	ENSG00000150551	77767	LYPD1	LY6/PLAUR domain containing 1	116372	2	n/a	n/a	7.99e-01	2.455
1103760	ENSG00000189238	0	RP11-173C20.1	RP11-173C20.1	0	12	n/a	n/a	7.62e-01	2.455
1090168	ENSG00000106278	5771	PTPRZ1	protein tyrosine phosphatase, receptor-type, Z polypeptide 1	5803	7	n/a	n/a	5.82e-01	2.453
1091622	ENSG00000117519	1257	CNN3	calponin 3, acidic	1266	1	n/a	n/a	7.75e-01	2.452
279847205	ENSG00000230729	0	RP11-296L22.8	RP11-296L22.8	0	9	n/a	n/a	7.67e-01	2.451
1102458	ENSG00000183840	2846	GPR39	G protein-coupled receptor 39	2863	2	n/a	n/a	8.35e-01	2.451
280070669	ENSG00000254422	0	RP11-864G5.3	RP11-864G5.3	0	11	n/a	n/a	5.79e-01	2.447
280119417	ENSG00000258663	0	RP11-123M6.2	RP11-123M6.2	0	14	n/a	n/a	4.13e-01	2.446
279660346	ENSG00000200253	0	U6	U6 spliceosomal RNA	0	10	n/a	n/a	5.92e-01	2.443
1094764	ENSG00000139567	91	ACVRL1	activin A receptor type II-like 1	94	12	n/a	n/a	7.50e-01	2.442
1100951	ENSG00000176014	58816	TUBB6	tubulin, beta 6 class V	84617	18	n/a	n/a	6.28e-01	2.440
279822429	ENSG00000228502	0	EEF1A1P11	eukaryotic translation elongation factor 1 alpha 1 pseudogene 11	0	1	n/a	n/a	5.69e-01	2.437
1103243	ENSG00000187091	5301	PLCD1	phospholipase C, delta 1	5333	3	n/a	n/a	5.99e-01	2.436
1099047	ENSG00000167414	60869	GNG8	guanine nucleotide binding protein (G protein), gamma 8	94235	19	n/a	n/a	7.19e-01	2.436
1101965	ENSG00000181790	572	BAI1	brain-specific angiogenesis inhibitor 1	575	8	n/a	n/a	5.86e-01	2.436
1093961	ENSG00000135318	4876	NT5E	5'-nucleotidase, ecto (CD73)	4907	6	n/a	n/a	5.66e-01	2.436
1087866	ENSG00000067048	8584	DDX3Y	DEAD (Asp-Glu-Ala-Asp) box polypeptide 3, Y-linked	8653	Y	n/a	n/a	4.00e-01	2.435
1102368	ENSG00000183579	58344	ZNRF3	zinc and ring finger 3	84133	22	n/a	n/a	5.74e-01	2.434
1096040	ENSG00000148604	5963	RGR	retinal G protein coupled receptor	5995	10	n/a	n/a	5.60e-01	2.434
280067956	ENSG00000254230	0	RP11-582J16.3	RP11-582J16.3	0	8	n/a	n/a	6.12e-01	2.432
279896373	ENSG00000235058	0	ZMYND10-AS1	ZMYND10 antisense RNA 1 (non-protein coding)	0	3	n/a	n/a	7.07e-01	2.430
1092761	ENSG00000126785	36655	RHOJ	ras homolog gene family, member J	57381	14	n/a	n/a	5.70e-01	2.429
1090315	ENSG00000107562	6351	CXCL12	chemokine (C-X-C motif) ligand 12	6387	10	n/a	n/a	5.66e-01	2.427
279978579	ENSG00000243736	0	RP1-136J15.3	RP1-136J15.3	0	X	n/a	n/a	7.85e-01	2.424
280098583	ENSG00000256761	0	AL008733.1	AL008733.1	0	1	n/a	n/a	5.59e-01	2.422
1101864	ENSG00000181104	2134	F2R	coagulation factor II (thrombin) receptor	2149	5	n/a	n/a	7.86e-01	2.422
1094835	ENSG00000140022	59595	STON2	stonin 2	85439	14	n/a	n/a	5.61e-01	2.420
279940860	ENSG00000239530	0	AC114498.1	AC114498.1	0	1	n/a	n/a	4.05e-01	2.420
1102869	ENSG00000185610	133317	DBX2	developing brain homeobox 2	440097	12	n/a	n/a	7.53e-01	2.420
279928763	ENSG00000237991	0	RPL35P1	ribosomal protein L35 pseudogene 1	0	1	n/a	n/a	4.02e-01	2.418
1102777	ENSG00000185187	37731	SIGIRR	single immunoglobulin and toll-interleukin 1 receptor (TIR) domain	59307	11	n/a	n/a	7.06e-01	2.418
279710856	ENSG00000209480	0	SNORD83B	small nucleolar RNA, C/D box 83B	0	22	n/a	n/a	5.74e-01	2.417
1099203	ENSG00000167969	1620	ECI1	enoyl-CoA delta isomerase 1	1632	16	n/a	n/a	1.16e+00	2.416
1097955	ENSG00000163430	11008	FSTL1	follistatin-like 1	11167	3	n/a	n/a	6.20e-01	2.416
1099263	ENSG00000168209	33832	DDIT4	DNA-damage-inducible transcript 4	54541	10	n/a	n/a	5.59e-01	2.415
1095920	ENSG00000147576	79713	ADHFE1	alcohol dehydrogenase, iron containing, 1	137872	8	n/a	n/a	5.94e-01	2.414
1106545	ENSG00000221932	152866	HEPN1	hepatocellular carcinoma, down-regulated 1	641654	11	n/a	n/a	5.55e-01	2.413
1101248	ENSG00000177519	35755	RPRM	reprimo, TP53 dependent G2 arrest mediator candidate	56475	2	n/a	n/a	5.93e-01	2.411
1093550	ENSG00000132688	10605	NES	nestin	10763	1	n/a	n/a	5.82e-01	2.410
280046722	ENSG00000252331	0	AP002812.1	AP002812.1	0	11	n/a	n/a	7.90e-01	2.408
279996116	ENSG00000247627	0	MTND4P12	MT-ND4 pseudogene 12	0	5	n/a	n/a	4.21e-01	2.408
1096947	ENSG00000156574	4807	NODAL	nodal homolog (mouse)	4838	10	n/a	n/a	7.11e-01	2.405
280005797	ENSG00000248751	0	RP1-130H16.18	RP1-130H16.18	0	22	n/a	n/a	6.29e-01	2.404
279812964	ENSG00000227640	0	SOX21-AS1	SOX21 antisense RNA 1 (non-protein coding)	0	13	n/a	n/a	6.05e-01	2.403
1096764	ENSG00000154930	58733	ACSS1	acyl-CoA synthetase short-chain family member 1	84532	20	n/a	n/a	5.55e-01	2.402
279754515	ENSG00000221539	182109	SNORD99	small nucleolar RNA, C/D box 99	692212	1	n/a	n/a	4.04e-01	2.401
279908183	ENSG00000236197	0	AC002429.5	AC002429.5	0	7	n/a	n/a	6.43e-01	2.399
1095191	ENSG00000142627	1956	EPHA2	EPH receptor A2	1969	1	n/a	n/a	5.55e-01	2.398
1104460	ENSG00000197977	34187	ELOVL2	ELOVL fatty acid elongase 2	54898	6	n/a	n/a	6.13e-01	2.397
279763268	ENSG00000223374	0	AC005104.3	AC005104.3	0	2	n/a	n/a	6.40e-01	2.394
1097573	ENSG00000161642	25695	ZNF385A	zinc finger protein 385A	25946	12	n/a	n/a	5.79e-01	2.394
1097703	ENSG00000162512	9528	SDC3	syndecan 3	9672	1	n/a	n/a	6.36e-01	2.389
1093533	ENSG00000132613	60144	MTSS1L	metastasis suppressor 1-like	92154	16	n/a	n/a	5.58e-01	2.387
1091437	ENSG00000116157	2865	GPX7	glutathione peroxidase 7	2882	1	n/a	n/a	8.65e-01	2.386
1096807	ENSG00000155366	386	RHOC	ras homolog gene family, member C	389	1	n/a	n/a	1.41e+00	2.385
280120357	ENSG00000258714	0	RP11-998D10.7	RP11-998D10.7	0	14	n/a	n/a	1.11e+00	2.385
1094973	ENSG00000140988	6154	RPS2	ribosomal protein S2	6187	16	n/a	n/a	7.87e-01	2.380
1093135	ENSG00000130202	5787	PVRL2	poliovirus receptor-related 2 (herpesvirus entry mediator B)	5819	19	n/a	n/a	7.95e-01	2.378
279955486	ENSG00000241301	0	AL136982.1	AL136982.1	0	10	n/a	n/a	5.70e-01	2.376
1095569	ENSG00000144908	10682	ALDH1L1	aldehyde dehydrogenase 1 family, member L1	10840	3	n/a	n/a	5.93e-01	2.374
1097144	ENSG00000158270	56746	COLEC12	collectin sub-family member 12	81035	18	n/a	n/a	6.30e-01	2.373
1093476	ENSG00000132329	10121	RAMP1	receptor (G protein-coupled) activity modifying protein 1	10267	2	n/a	n/a	7.49e-01	2.370
1092591	ENSG00000125652	58476	ALKBH7	alkB, alkylation repair homolog 7 (E. coli)	84266	19	n/a	n/a	5.94e-01	2.370
1103517	ENSG00000188290	37072	HES4	hairy and enhancer of split 4 (Drosophila)	57801	1	n/a	n/a	1.29e+00	2.369
279841982	ENSG00000230286	0	AC013472.4	AC013472.4	0	2	n/a	n/a	8.37e-01	2.366
1101576	ENSG00000179399	2247	GPC5	glypican 5	2262	13	n/a	n/a	6.21e-01	2.364
280116447	ENSG00000258486	5997	RN7SL1	RNA, 7SL, cytoplasmic 1	6029	14	n/a	n/a	1.13e+00	2.362
1091545	ENSG00000116962	4780	NID1	nidogen 1	4811	1	n/a	n/a	5.71e-01	2.359
1088827	ENSG00000091986	81022	CCDC80	coiled-coil domain containing 80	151887	3	n/a	n/a	6.48e-01	2.359
279802091	ENSG00000226686	0	AC012309.5	AC012309.5	0	19	n/a	n/a	6.35e-01	2.358
279980848	ENSG00000243988	0	RP11-325K4.1	RP11-325K4.1	0	16	n/a	n/a	8.95e-01	2.357
279897065	ENSG00000235117	0	RP11-229P13.20	RP11-229P13.20	0	9	n/a	n/a	8.41e-01	2.356
1095948	ENSG00000147813	60252	NAPRT1	nicotinate phosphoribosyltransferase domain containing 1	93100	8	n/a	n/a	1.86e+00	2.354
1099434	ENSG00000168913	119604	ENHO	energy homeostasis associated	375704	9	n/a	n/a	7.36e-01	2.353
1088671	ENSG00000088881	36866	EBF4	early B-cell factor 4	57593	20	n/a	n/a	7.37e-01	2.353
279715976	ENSG00000212238	157130510	5S_rRNA	5S ribosomal RNA	100885864	7	n/a	n/a	7.03e-01	2.350
1103406	ENSG00000187840	1963	EIF4EBP1	eukaryotic translation initiation factor 4E binding protein 1	1978	8	n/a	n/a	8.28e-01	2.344
280046141	ENSG00000252248	0	AC093693.1	AC093693.1	0	7	n/a	n/a	6.98e-01	2.337
1087241	ENSG00000017483	60216	SLC38A5	solute carrier family 38, member 5	92745	X	n/a	n/a	6.24e-01	2.334
1095693	ENSG00000145888	2724	GLRA1	glycine receptor, alpha 1	2741	5	n/a	n/a	5.81e-01	2.333
279989135	ENSG00000245067	90248	RP11-12A1.1	RP11-12A1.1	255130	4	n/a	n/a	9.79e-01	2.332
1087934	ENSG00000068976	5805	PYGM	phosphorylase, glycogen, muscle	5837	11	n/a	n/a	5.61e-01	2.330
1105874	ENSG00000213563	128790	C8orf82	chromosome 8 open reading frame 82	414919	8	n/a	n/a	1.61e+00	2.326
279660787	ENSG00000200376	0	RNU5E-10P	RNA, U5E small nuclear 10, pseudogene	0	11	n/a	n/a	6.63e-01	2.326
1090133	ENSG00000106025	23308	TSPAN12	tetraspanin 12	23554	7	n/a	n/a	7.83e-01	2.321
1100312	ENSG00000172638	29741	EFEMP2	EGF containing fibulin-like extracellular matrix protein 2	30008	11	n/a	n/a	6.43e-01	2.316
1101114	ENSG00000176887	6624	SOX11	SRY (sex determining region Y)-box 11	6664	2	n/a	n/a	7.08e-01	2.315
1105897	ENSG00000213722	23318	DDAH2	dimethylarginine dimethylaminohydrolase 2	23564	6	n/a	n/a	7.91e-01	2.315
279784688	ENSG00000225177	0	RP11-390P2.4	RP11-390P2.4	0	6	n/a	n/a	4.03e-01	2.314
1088454	ENSG00000082781	3668	ITGB5	integrin, beta 5	3693	3	n/a	n/a	5.94e-01	2.311
1098638	ENSG00000165801	34990	ARHGEF40	Rho guanine nucleotide exchange factor (GEF) 40	55701	14	n/a	n/a	5.69e-01	2.310
1087439	ENSG00000040531	1486	CTNS	cystinosin, lysosomal cystine transporter	1497	17	n/a	n/a	6.76e-01	2.310
1090094	ENSG00000105854	5413	PON2	paraoxonase 2	5445	7	n/a	n/a	5.93e-01	2.308
1095101	ENSG00000141753	3467	IGFBP4	insulin-like growth factor binding protein 4	3487	17	n/a	n/a	9.29e-01	2.307
1086949	ENSG00000005206	36207	AC004410.1	Signal peptide peptidase-like 2B	56928	19	n/a	n/a	6.23e-01	2.305
280135928	ENSG00000259605	0	AC074212.5	AC074212.5	0	19	n/a	n/a	6.28e-01	2.304
1106087	ENSG00000214456	133671	PLIN5	perilipin 5	440503	19	n/a	n/a	5.95e-01	2.304
1089674	ENSG00000103257	8089	SLC7A5	solute carrier family 7 (amino acid transporter light chain, L system), member 5	8140	16	n/a	n/a	6.48e-01	2.300
1091153	ENSG00000114115	5915	RBP1	retinol binding protein 1, cellular	5947	3	n/a	n/a	6.51e-01	2.296
1100822	ENSG00000175283	22601	DOLK	dolichol kinase	22845	9	n/a	n/a	5.86e-01	2.294
279909021	ENSG00000236276	0	NDP-AS1	NDP antisense RNA 1 (non-protein coding)	0	X	n/a	n/a	6.26e-01	2.293
1098270	ENSG00000164305	832	CASP3	caspase 3, apoptosis-related cysteine peptidase	836	4	n/a	n/a	7.25e-01	2.293
279967770	ENSG00000242604	0	AL512503.1	AL512503.1	0	1	n/a	n/a	5.81e-01	2.292
1088858	ENSG00000092621	25976	PHGDH	phosphoglycerate dehydrogenase	26227	1	n/a	n/a	6.29e-01	2.292
1099129	ENSG00000167703	79039	SLC43A2	solute carrier family 43, member 2	124935	17	n/a	n/a	6.31e-01	2.290
1087088	ENSG00000008516	40987	MMP25	matrix metallopeptidase 25	64386	16	n/a	n/a	7.52e-01	2.290
1108869	ENSG00000238168	0	RP11-686G8.1	RP11-686G8.1	0	12	n/a	n/a	6.41e-01	2.289
1095056	ENSG00000141510	7114	TP53	tumor protein p53	7157	17	n/a	n/a	5.71e-01	2.288
1099622	ENSG00000169738	30663	DCXR	dicarbonyl/L-xylulose reductase	51181	17	n/a	n/a	9.73e-01	2.287
279794850	ENSG00000226040	0	AC005740.3	AC005740.3	0	5	n/a	n/a	5.87e-01	2.283
1087128	ENSG00000010379	6504	SLC6A13	solute carrier family 6 (neurotransmitter transporter, GABA), member 13	6540	12	n/a	n/a	7.87e-01	2.279
280022807	ENSG00000250166	0	RP11-268P4.5	RP11-268P4.5	0	12	n/a	n/a	6.90e-01	2.278
1099095	ENSG00000167614	36622	TTYH1	tweety homolog 1 (Drosophila)	57348	19	n/a	n/a	6.23e-01	2.278
1095204	ENSG00000142694	34483	FAM176B	family with sequence similarity 176, member B	55194	1	n/a	n/a	1.06e+00	2.277
1099074	ENSG00000167543	59881	TP53I13	tumor protein p53 inducible protein 13	90313	17	n/a	n/a	6.52e-01	2.274
279705725	ENSG00000207112	165979	SNORA25	small nucleolar RNA, H/ACA box 25	684959	11	n/a	n/a	6.05e-01	2.270
280062352	ENSG00000253830	0	AC005895.3	AC005895.3	0	5	n/a	n/a	6.04e-01	2.268
1103309	ENSG00000187513	2685	GJA4	gap junction protein, alpha 4, 37kDa	2701	1	n/a	n/a	6.90e-01	2.267
1088774	ENSG00000090776	1934	EFNB1	ephrin-B1	1947	X	n/a	n/a	7.86e-01	2.266
279821610	ENSG00000228421	0	AC005013.5	AC005013.5	0	7	n/a	n/a	6.08e-01	2.265
279658617	ENSG00000199744	0	SNORD36A	small nucleolar RNA, C/D box 36A	0	9	n/a	n/a	7.90e-01	2.260
280078072	ENSG00000254943	0	RP11-664I21.6	Uncharacterized protein	0	11	n/a	n/a	5.63e-01	2.259
279724691	ENSG00000213774	0	AC010904.1	AC010904.1	0	2	n/a	n/a	7.87e-01	2.255
1099073	ENSG00000167536	80575	DHRS13	dehydrogenase/reductase (SDR family) member 13	147015	17	n/a	n/a	8.20e-01	2.255
1100141	ENSG00000171885	358	AQP4	aquaporin 4	361	18	n/a	n/a	5.88e-01	2.255
1090848	ENSG00000111783	5960	RFX4	regulatory factor X, 4 (influences HLA class II expression)	5992	12	n/a	n/a	4.00e-01	2.252
280093671	ENSG00000256185	0	RP11-612B6.2	RP11-612B6.2	0	12	n/a	n/a	6.00e-01	2.252
279898388	ENSG00000235237	0	RP1-151B14.6	RP1-151B14.6	0	22	n/a	n/a	9.82e-01	2.249
1092429	ENSG00000124440	40945	HIF3A	hypoxia inducible factor 3, alpha subunit	64344	19	n/a	n/a	5.88e-01	2.246
280080203	ENSG00000255050	0	RP11-661A12.9	RP11-661A12.9	0	8	n/a	n/a	8.14e-01	2.245
1091087	ENSG00000113504	10565	SLC12A7	solute carrier family 12 (potassium/chloride transporters), member 7	10723	5	n/a	n/a	6.16e-01	2.245
280024667	ENSG00000250318	0	CTA-963H5.5	CTA-963H5.5	0	22	n/a	n/a	6.33e-01	2.245
1105979	ENSG00000214063	7063	TSPAN4	tetraspanin 4	7106	11	n/a	n/a	8.34e-01	2.244
280116676	ENSG00000258504	0	RP11-638I2.6	RP11-638I2.6	0	14	n/a	n/a	5.87e-01	2.244
1100000	ENSG00000171345	3855	KRT19	keratin 19	3880	17	n/a	n/a	5.55e-01	2.243
1095911	ENSG00000147509	8535	RGS20	regulator of G-protein signaling 20	8601	8	n/a	n/a	8.37e-01	2.242
1095538	ENSG00000144730	34045	IL17RD	interleukin 17 receptor D	54756	3	n/a	n/a	5.94e-01	2.241
1101155	ENSG00000177045	80655	SIX5	SIX homeobox 5	147912	19	n/a	n/a	6.43e-01	2.238
279913026	ENSG00000236662	0	RP11-108L7.4	RP11-108L7.4	0	10	n/a	n/a	7.52e-01	2.237
279781233	ENSG00000224861	0	YBX1P1	Y box binding protein 1 pseudogene 1	0	14	n/a	n/a	6.25e-01	2.235
1100596	ENSG00000174059	942	CD34	CD34 molecule	947	1	n/a	n/a	5.56e-01	2.235
279706061	ENSG00000207165	0	SNORA70	small nucleolar RNA, H/ACA box 70	0	X	n/a	n/a	4.03e-01	2.233
1087321	ENSG00000026025	7388	VIM	vimentin	7431	10	n/a	n/a	6.27e-01	2.231
1095661	ENSG00000145721	81698	LIX1	Lix1 homolog (chicken)	167410	5	n/a	n/a	6.14e-01	2.230
279810587	ENSG00000227407	0	AC008746.3	AC008746.3	0	19	n/a	n/a	5.79e-01	2.230
1089072	ENSG00000100105	23352	PATZ1	POZ (BTB) and AT hook containing zinc finger 1	23598	22	n/a	n/a	9.09e-01	2.226
1101479	ENSG00000178904	80669	DPY19L3	dpy-19-like 3 (C. elegans)	147991	19	n/a	n/a	5.81e-01	2.226
1104269	ENSG00000197417	23482	SHPK	sedoheptulokinase	23729	17	n/a	n/a	7.87e-01	2.225
1102540	ENSG00000184232	85637	OAF	OAF homolog (Drosophila)	220323	11	n/a	n/a	5.65e-01	2.224
1103145	ENSG00000186665	94148	C17orf58	chromosome 17 open reading frame 58	284018	17	n/a	n/a	1.15e+00	2.224
1103991	ENSG00000196576	23407	PLXNB2	plexin B2	23654	22	n/a	n/a	5.78e-01	2.223
1098636	ENSG00000165795	36720	NDRG2	NDRG family member 2	57447	14	n/a	n/a	5.88e-01	2.222
1089477	ENSG00000101938	60108	CHRDL1	chordin-like 1	91851	X	n/a	n/a	5.75e-01	2.222
1098171	ENSG00000164050	5332	PLXNB1	plexin B1	5364	3	n/a	n/a	4.00e-01	2.221
1096569	ENSG00000153208	10314	MERTK	c-mer proto-oncogene tyrosine kinase	10461	2	n/a	n/a	5.59e-01	2.220
1098060	ENSG00000163702	59009	IL17RC	interleukin 17 receptor C	84818	3	n/a	n/a	7.14e-01	2.220
1102484	ENSG00000183979	90377	NPB	neuropeptide B	256933	17	n/a	n/a	6.12e-01	2.219
1088127	ENSG00000074181	4823	NOTCH3	notch 3	4854	19	n/a	n/a	5.55e-01	2.218
1095713	ENSG00000146005	58459	PSD2	pleckstrin and Sec7 domain containing 2	84249	5	n/a	n/a	5.57e-01	2.217
279895312	ENSG00000234961	0	RP11-124N14.3	RP11-124N14.3	0	10	n/a	n/a	5.87e-01	2.217
280132567	ENSG00000259417	0	RP11-2E17.1	RP11-2E17.1	0	15	n/a	n/a	6.16e-01	2.215
279777538	ENSG00000224525	0	RP11-561I11.2	RP11-561I11.2	0	1	n/a	n/a	5.55e-01	2.215
1094474	ENSG00000137868	40853	STRA6	stimulated by retinoic acid gene 6 homolog (mouse)	64220	15	n/a	n/a	6.52e-01	2.213
1106889	ENSG00000225138	0	CTD-2228K2.7	CTD-2228K2.7	0	5	n/a	n/a	6.54e-01	2.212
1097135	ENSG00000158164	10855	TMSB15A	thymosin beta 15a	11013	X	n/a	n/a	7.81e-01	2.211
280033740	ENSG00000251050	0	RP11-168A11.4	RP11-168A11.4	0	5	n/a	n/a	7.52e-01	2.209
1088032	ENSG00000071564	6889	TCF3	transcription factor 3 (E2A immunoglobulin enhancer binding factors E12/E47)	6929	19	n/a	n/a	5.84e-01	2.207
279720762	ENSG00000213307	0	RPL18P11	ribosomal protein L18 pseudogene 11	0	15	n/a	n/a	7.93e-01	2.207
1098646	ENSG00000165816	109897	VWA2	von Willebrand factor A domain containing 2	340706	10	n/a	n/a	6.00e-01	2.207
1088717	ENSG00000089472	9699	HEPH	hephaestin	9843	X	n/a	n/a	5.72e-01	2.205
1089376	ENSG00000101306	59536	MYLK2	myosin light chain kinase 2	85366	20	n/a	n/a	5.94e-01	2.201
1099840	ENSG00000170647	58152	TMEM133	transmembrane protein 133	83935	11	n/a	n/a	6.54e-01	2.200
279850729	ENSG00000231064	0	RP11-263K19.4	RP11-263K19.4	0	1	n/a	n/a	5.65e-01	2.199
1108930	ENSG00000240184	5066	PCDHGC3	protocadherin gamma subfamily C, 3	5098	5	n/a	n/a	5.78e-01	2.198
280000807	ENSG00000248367	0	CTB-129O4.1	CTB-129O4.1	0	5	n/a	n/a	5.59e-01	2.198
1095321	ENSG00000143416	8883	SELENBP1	selenium binding protein 1	8991	1	n/a	n/a	5.66e-01	2.198
1097571	ENSG00000161638	3653	ITGA5	integrin, alpha 5 (fibronectin receptor, alpha polypeptide)	3678	12	n/a	n/a	6.33e-01	2.197
1103173	ENSG00000186815	32853	TPCN1	two pore segment channel 1	53373	12	n/a	n/a	5.56e-01	2.196
1098408	ENSG00000164850	2835	GPER	G protein-coupled estrogen receptor 1	2852	7	n/a	n/a	6.40e-01	2.195
1092804	ENSG00000127249	58449	ATP13A4	ATPase type 13A4	84239	3	n/a	n/a	5.61e-01	2.194
1088061	ENSG00000072310	6680	SREBF1	sterol regulatory element binding transcription factor 1	6720	17	n/a	n/a	5.64e-01	2.194
279972630	ENSG00000243172	0	AP003035.1	AP003035.1	0	11	n/a	n/a	5.70e-01	2.193
1089918	ENSG00000105088	60260	OLFM2	olfactomedin 2	93145	19	n/a	n/a	7.50e-01	2.192
1089368	ENSG00000101276	76657	C20orf54	chromosome 20 open reading frame 54	113278	20	n/a	n/a	5.65e-01	2.191
1091742	ENSG00000118707	37896	TGIF2	TGFB-induced factor homeobox 2	60436	20	n/a	n/a	5.73e-01	2.190
279982254	ENSG00000244137	0	RP11-99J16__A.2	RP11-99J16__A.2	0	1	n/a	n/a	6.59e-01	2.190
1098784	ENSG00000166341	8573	DCHS1	dachsous 1 (Drosophila)	8642	11	n/a	n/a	5.69e-01	2.189
1096882	ENSG00000156076	11037	WIF1	WNT inhibitory factor 1	11197	12	n/a	n/a	5.55e-01	2.188
1094310	ENSG00000137033	59982	IL33	interleukin 33	90865	9	n/a	n/a	6.35e-01	2.188
1092346	ENSG00000123999	3598	INHA	inhibin, alpha	3623	2	n/a	n/a	5.61e-01	2.185
1101624	ENSG00000179776	998	CDH5	cadherin 5, type 2 (vascular endothelium)	1003	16	n/a	n/a	4.02e-01	2.184
1090747	ENSG00000111181	6503	SLC6A12	solute carrier family 6 (neurotransmitter transporter, betaine/GABA), member 12	6539	12	n/a	n/a	5.85e-01	2.181
1090521	ENSG00000109066	34157	TMEM104	transmembrane protein 104	54868	17	n/a	n/a	6.30e-01	2.180
1108987	ENSG00000241404	56635	EGFL8	EGF-like-domain, multiple 8	80864	6	n/a	n/a	6.29e-01	2.179
1089290	ENSG00000100918	9841	REC8	REC8 homolog (yeast)	9985	14	n/a	n/a	7.88e-01	2.179
1099775	ENSG00000170390	81679	DCLK2	doublecortin-like kinase 2	166614	4	n/a	n/a	6.39e-01	2.177
1099207	ENSG00000167977	33733	KCTD5	potassium channel tetramerisation domain containing 5	54442	16	n/a	n/a	7.36e-01	2.177
1094427	ENSG00000137693	10266	YAP1	Yes-associated protein 1	10413	11	n/a	n/a	5.84e-01	2.176
1099767	ENSG00000170370	2003	EMX2	empty spiracles homeobox 2	2018	10	n/a	n/a	5.61e-01	2.174
280117894	ENSG00000258575	0	RP11-998D10.2	RP11-998D10.2	0	14	n/a	n/a	5.84e-01	2.172
1098051	ENSG00000163682	6101	RPL9	ribosomal protein L9	6133	4	n/a	n/a	5.56e-01	2.172
280085877	ENSG00000255410	0	RP11-732A19.6	RP11-732A19.6	0	11	n/a	n/a	7.66e-01	2.171
1095786	ENSG00000146535	2751	GNA12	guanine nucleotide binding protein (G protein) alpha 12	2768	7	n/a	n/a	5.94e-01	2.171
1087151	ENSG00000011201	3705	KAL1	Kallmann syndrome 1 sequence	3730	X	n/a	n/a	6.53e-01	2.170
1092689	ENSG00000126016	81204	AMOT	angiomotin	154796	X	n/a	n/a	5.62e-01	2.170
1094909	ENSG00000140522	5985	RLBP1	retinaldehyde binding protein 1	6017	15	n/a	n/a	5.65e-01	2.168
1096280	ENSG00000151012	23410	SLC7A11	solute carrier family 7 (anionic amino acid transporter light chain, xc- system), member 11	23657	4	n/a	n/a	5.87e-01	2.167
1091884	ENSG00000119938	5475	PPP1R3C	protein phosphatase 1, regulatory subunit 3C	5507	10	n/a	n/a	5.84e-01	2.165
1092574	ENSG00000125520	36010	SLC2A4RG	SLC2A4 regulator	56731	20	n/a	n/a	7.49e-01	2.163
1099575	ENSG00000169515	58203	CCDC8	coiled-coil domain containing 8	83987	19	n/a	n/a	6.29e-01	2.160
1105896	ENSG00000213719	1183	CLIC1	chloride intracellular channel 1	1192	6	n/a	n/a	7.55e-01	2.158
1100007	ENSG00000171388	8785	APLN	apelin	8862	X	n/a	n/a	6.26e-01	2.158
1097517	ENSG00000160999	0	SH2B2	SH2B adaptor protein 2	0	7	n/a	n/a	6.50e-01	2.158
1094150	ENSG00000136205	41334	TNS3	tensin 3	64759	7	n/a	n/a	4.01e-01	2.157
1098096	ENSG00000163815	7080	CLEC3B	C-type lectin domain family 3, member B	7123	3	n/a	n/a	7.03e-01	2.156
1100698	ENSG00000174640	6541	SLCO2A1	solute carrier organic anion transporter family, member 2A1	6578	3	n/a	n/a	5.59e-01	2.155
1101316	ENSG00000177917	80956	ARL6IP6	ADP-ribosylation-like factor 6 interacting protein 6	151188	2	n/a	n/a	7.06e-01	2.154
279922546	ENSG00000237470	0	RP11-271M1.2	RP11-271M1.2	0	10	n/a	n/a	5.62e-01	2.154
1100254	ENSG00000172366	58541	FAM195A	family with sequence similarity 195, member A	84331	16	n/a	n/a	6.51e-01	2.154
1101139	ENSG00000176971	122695	FIBIN	fin bud initiation factor homolog (zebrafish)	387758	11	n/a	n/a	6.08e-01	2.152
279936114	ENSG00000238896	0	snoU13	Small nucleolar RNA U13	0	6	n/a	n/a	6.56e-01	2.151
1096689	ENSG00000154274	34575	C4orf19	chromosome 4 open reading frame 19	55286	4	n/a	n/a	5.90e-01	2.151
279745039	ENSG00000216676	0	RP1-15D7.1	RP1-15D7.1	0	6	n/a	n/a	5.60e-01	2.150
279851303	ENSG00000231123	0	SPATA20P1	spermatogenesis associated 20 pseudogene 1	0	21	n/a	n/a	7.29e-01	2.149
1102973	ENSG00000185985	58830	SLITRK2	SLIT and NTRK-like family, member 2	84631	X	n/a	n/a	5.77e-01	2.147
279731548	ENSG00000214578	0	HMGN2P42	high mobility group nucleosomal binding domain 2 pseudogene 42	0	17	n/a	n/a	7.50e-01	2.146
279956340	ENSG00000241376	0	AL606830.1	AL606830.1	0	6	n/a	n/a	5.86e-01	2.143
1088344	ENSG00000079462	5018	PAFAH1B3	platelet-activating factor acetylhydrolase 1b, catalytic subunit 3 (29kDa)	5050	19	n/a	n/a	5.69e-01	2.140
280045784	ENSG00000252197	0	AC091047.1	AC091047.1	0	8	n/a	n/a	5.95e-01	2.140
1092865	ENSG00000127863	34793	TNFRSF19	tumor necrosis factor receptor superfamily, member 19	55504	13	n/a	n/a	6.98e-01	2.140
1102445	ENSG00000183793	1003245	RP11-82O18.1	Uncharacterized protein	100288332	16	n/a	n/a	5.70e-01	2.138
1101622	ENSG00000179772	2291	FOXS1	forkhead box S1	2307	20	n/a	n/a	5.87e-01	2.138
279818606	ENSG00000228172	0	RP1-317E23.3	RP1-317E23.3	0	1	n/a	n/a	5.69e-01	2.135
1095680	ENSG00000145824	9406	CXCL14	chemokine (C-X-C motif) ligand 14	9547	5	n/a	n/a	7.44e-01	2.135
1097685	ENSG00000162430	36466	SEPN1	selenoprotein N, 1	57190	1	n/a	n/a	5.65e-01	2.134
1101294	ENSG00000177728	9628	KIAA0195	KIAA0195	9772	17	n/a	n/a	5.60e-01	2.134
1092720	ENSG00000126368	9430	NR1D1	nuclear receptor subfamily 1, group D, member 1	9572	17	n/a	n/a	7.13e-01	2.132
279790000	ENSG00000225630	0	MTND2P28	MT-ND2 pseudogene 28	0	1	n/a	n/a	5.55e-01	2.130
1089004	ENSG00000099840	76645	IZUMO4	IZUMO family member 4	113177	19	n/a	n/a	6.22e-01	2.129
1102728	ENSG00000185022	23517	MAFF	v-maf musculoaponeurotic fibrosarcoma oncogene homolog F (avian)	23764	22	n/a	n/a	6.59e-01	2.128
1102816	ENSG00000185339	6908	TCN2	transcobalamin II	6948	22	n/a	n/a	5.93e-01	2.124
1092248	ENSG00000123104	3684	ITPR2	inositol 1,4,5-trisphosphate receptor, type 2	3709	12	n/a	n/a	4.02e-01	2.123
1091848	ENSG00000119711	4303	ALDH6A1	aldehyde dehydrogenase 6 family, member A1	4329	14	n/a	n/a	5.55e-01	2.123
279815843	ENSG00000227898	0	RP13-100B2.4	RP13-100B2.4	0	9	n/a	n/a	5.96e-01	2.122
1092611	ENSG00000125753	7365	VASP	vasodilator-stimulated phosphoprotein	7408	19	n/a	n/a	7.69e-01	2.122
1105201	ENSG00000204580	776	DDR1	discoidin domain receptor tyrosine kinase 1	780	6	n/a	n/a	5.94e-01	2.120
1096186	ENSG00000149782	5299	PLCB3	phospholipase C, beta 3 (phosphatidylinositol-specific)	5331	11	n/a	n/a	5.57e-01	2.120
1098391	ENSG00000164776	5228	PHKG1	phosphorylase kinase, gamma 1 (muscle)	5260	7	n/a	n/a	5.89e-01	2.120
1102815	ENSG00000185338	8582	SOCS1	suppressor of cytokine signaling 1	8651	16	n/a	n/a	1.07e+00	2.119
1097357	ENSG00000160050	54979	CCDC28B	coiled-coil domain containing 28B	79140	1	n/a	n/a	7.95e-01	2.118
1099180	ENSG00000167874	60145	TMEM88	transmembrane protein 88	92162	17	n/a	n/a	6.74e-01	2.118
1099028	ENSG00000167315	10302	ACAA2	acetyl-CoA acyltransferase 2	10449	18	n/a	n/a	5.82e-01	2.118
1089515	ENSG00000102109	27089	PCSK1N	proprotein convertase subtilisin/kexin type 1 inhibitor	27344	X	n/a	n/a	6.18e-01	2.117
1090176	ENSG00000106330	41195	MOSPD3	motile sperm domain containing 3	64598	7	n/a	n/a	9.30e-01	2.117
1092920	ENSG00000128311	7220	TST	thiosulfate sulfurtransferase (rhodanese)	7263	22	n/a	n/a	7.51e-01	2.115
1109063	ENSG00000243056	8568	EIF4EBP3	eukaryotic translation initiation factor 4E binding protein 3	8637	5	n/a	n/a	5.93e-01	2.114
1100102	ENSG00000171766	2612	GATM	glycine amidinotransferase (L-arginine:glycine amidinotransferase)	2628	15	n/a	n/a	8.34e-01	2.114
1094186	ENSG00000136425	10371	CIB2	calcium and integrin binding family member 2	10518	15	n/a	n/a	8.34e-01	2.113
1093876	ENSG00000134824	9279	FADS2	fatty acid desaturase 2	9415	11	n/a	n/a	5.99e-01	2.111
1091211	ENSG00000114698	36366	PLSCR4	phospholipid scramblase 4	57088	3	n/a	n/a	6.48e-01	2.111
1089629	ENSG00000103024	4801	NME3	non-metastatic cells 3, protein expressed in	4832	16	n/a	n/a	7.14e-01	2.110
1088300	ENSG00000078401	1893	EDN1	endothelin 1	1906	6	n/a	n/a	4.05e-01	2.110
1095151	ENSG00000142279	79139	WTIP	Wilms tumor 1 interacting protein	126374	19	n/a	n/a	7.94e-01	2.108
280053548	ENSG00000253204	0	RP5-1009N12.1	RP5-1009N12.1	0	8	n/a	n/a	7.85e-01	2.108
1103946	ENSG00000196436	133526	NPIPL2	nuclear pore complex interacting protein-like 2	440348	16	n/a	n/a	4.01e-01	2.108
280066368	ENSG00000254122	35384	PCDHGB7	protocadherin gamma subfamily B, 7	56099	5	n/a	n/a	5.84e-01	2.106
280054857	ENSG00000253305	35385	PCDHGB6	protocadherin gamma subfamily B, 6	56100	5	n/a	n/a	5.85e-01	2.106
1097023	ENSG00000157227	4297	MMP14	matrix metallopeptidase 14 (membrane-inserted)	4323	14	n/a	n/a	5.77e-01	2.105
280112782	ENSG00000258197	0	NKX2-2-AS1	NKX2-2 antisense RNA 1 (non-protein coding)	0	20	n/a	n/a	4.01e-01	2.105
1097796	ENSG00000162840	0	MT1P2	metallothionein 1 pseudogene 2	0	4	n/a	n/a	5.72e-01	2.104
279616769	ENSG00000197083	0	ZNF300P1	zinc finger protein 300 pseudogene 1	0	5	n/a	n/a	5.64e-01	2.103
280061510	ENSG00000253767	9564	PCDHGA8	protocadherin gamma subfamily A, 8	9708	5	n/a	n/a	5.87e-01	2.102
1100944	ENSG00000175938	60256	ORAI3	ORAI calcium release-activated calcium modulator 3	93129	16	n/a	n/a	5.85e-01	2.101
1096808	ENSG00000155367	109203	PPM1J	protein phosphatase, Mg2+/Mn2+ dependent, 1J	333926	1	n/a	n/a	1.26e+00	2.100
279885969	ENSG00000234165	0	AC114877.3	AC114877.3	0	3	n/a	n/a	4.02e-01	2.100
1105329	ENSG00000204956	35399	PCDHGA1	protocadherin gamma subfamily A, 1	56114	5	n/a	n/a	5.87e-01	2.100
280062572	ENSG00000253846	35391	PCDHGA10	protocadherin gamma subfamily A, 10	56106	5	n/a	n/a	5.86e-01	2.099
280063992	ENSG00000253953	8572	PCDHGB4	protocadherin gamma subfamily B, 4	8641	5	n/a	n/a	5.86e-01	2.098
280108611	ENSG00000257767	0	RP11-162P23.2	Uncharacterized protein	0	12	n/a	n/a	5.85e-01	2.097
1088424	ENSG00000081853	35398	PCDHGA2	protocadherin gamma subfamily A, 2	56113	5	n/a	n/a	5.87e-01	2.097
280058001	ENSG00000253537	35393	PCDHGA7	protocadherin gamma subfamily A, 7	56108	5	n/a	n/a	5.86e-01	2.096
280067773	ENSG00000254221	35389	PCDHGB1	protocadherin gamma subfamily B, 1	56104	5	n/a	n/a	5.87e-01	2.095
280068180	ENSG00000254245	35397	PCDHGA3	protocadherin gamma subfamily A, 3	56112	5	n/a	n/a	5.86e-01	2.093
279821958	ENSG00000228462	0	RP11-445N18.3	RP11-445N18.3	0	10	n/a	n/a	6.19e-01	2.092
279882690	ENSG00000233864	41192	TTTY15	testis-specific transcript, Y-linked 15 (non-protein coding)	64595	Y	n/a	n/a	5.65e-01	2.091
1092013	ENSG00000120896	10029	SORBS3	sorbin and SH3 domain containing 3	10174	8	n/a	n/a	5.64e-01	2.089
1097337	ENSG00000159792	5649	PSKH1	protein serine kinase H1	5681	16	n/a	n/a	5.85e-01	2.089
1087766	ENSG00000064655	2124	EYA2	eyes absent homolog 2 (Drosophila)	2139	20	n/a	n/a	5.65e-01	2.087
1088348	ENSG00000079689	10443	SCGN	secretagogin, EF-hand calcium binding protein	10590	6	n/a	n/a	5.56e-01	2.085
1089401	ENSG00000101400	6600	SNTA1	syntrophin, alpha 1 (dystrophin-associated protein A1, 59kDa, acidic component)	6640	20	n/a	n/a	6.56e-01	2.085
280063488	ENSG00000253910	35388	PCDHGB2	protocadherin gamma subfamily B, 2	56103	5	n/a	n/a	5.85e-01	2.084
1101752	ENSG00000180537	85783	RNF182	ring finger protein 182	221687	6	n/a	n/a	8.39e-01	2.083
1105222	ENSG00000204624	36813	PTCHD2	patched domain containing 2	57540	1	n/a	n/a	5.72e-01	2.082
1088137	ENSG00000074410	767	CA12	carbonic anhydrase XII	771	15	n/a	n/a	5.75e-01	2.082
1097771	ENSG00000162738	36492	VANGL2	vang-like 2 (van gogh, Drosophila)	57216	1	n/a	n/a	5.65e-01	2.082
1099193	ENSG00000167930	58202	ITFG3	integrin alpha FG-GAP repeat containing 3	83986	16	n/a	n/a	7.07e-01	2.082
1089891	ENSG00000104936	1748	DMPK	dystrophia myotonica-protein kinase	1760	19	n/a	n/a	5.80e-01	2.080
279863679	ENSG00000232177	0	MTND4P24	MT-ND4 pseudogene 24	0	X	n/a	n/a	4.03e-01	2.080
1094520	ENSG00000138080	10958	EMILIN1	elastin microfibril interfacer 1	11117	2	n/a	n/a	1.21e+00	2.080
280061051	ENSG00000253731	35394	PCDHGA6	protocadherin gamma subfamily A, 6	56109	5	n/a	n/a	5.84e-01	2.079
280097096	ENSG00000256586	0	AC091171.1	AC091171.1	0	8	n/a	n/a	6.36e-01	2.077
279883044	ENSG00000233893	0	RP11-507C10.5	RP11-507C10.5	0	6	n/a	n/a	4.02e-01	2.076
1096547	ENSG00000153048	23343	CARHSP1	calcium regulated heat stable protein 1, 24kDa	23589	16	n/a	n/a	6.29e-01	2.075
1102382	ENSG00000183628	8163	DGCR6	DiGeorge syndrome critical region gene 6	8214	22	n/a	n/a	7.84e-01	2.074
1109041	ENSG00000242419	35383	PCDHGC4	protocadherin gamma subfamily C, 4	56098	5	n/a	n/a	5.88e-01	2.073
280078666	ENSG00000254979	0	RP11-872D17.8	RP11-872D17.8	0	11	n/a	n/a	5.94e-01	2.072
280057369	ENSG00000253485	35395	PCDHGA5	protocadherin gamma subfamily A, 5	56110	5	n/a	n/a	5.85e-01	2.072
1088303	ENSG00000078549	114	ADCYAP1R1	adenylate cyclase activating polypeptide 1 (pituitary) receptor type I	117	7	n/a	n/a	5.62e-01	2.070
280052844	ENSG00000253159	25774	PCDHGA12	protocadherin gamma subfamily A, 12	26025	5	n/a	n/a	5.85e-01	2.069
279837142	ENSG00000229851	0	ARSD-AS1	ARSD antisense RNA 1 (non-protein coding)	0	X	n/a	n/a	5.55e-01	2.069
1099480	ENSG00000169105	76648	CHST14	carbohydrate (N-acetylgalactosamine 4-0) sulfotransferase 14	113189	15	n/a	n/a	5.87e-01	2.067
1097961	ENSG00000163453	3470	IGFBP7	insulin-like growth factor binding protein 7	3490	4	n/a	n/a	9.06e-01	2.066
1096411	ENSG00000152022	79255	LIX1L	Lix1 homolog (mouse)-like	128077	1	n/a	n/a	5.75e-01	2.066
1096590	ENSG00000153395	55691	LPCAT1	lysophosphatidylcholine acyltransferase 1	79888	5	n/a	n/a	9.06e-01	2.066
279847987	ENSG00000230807	0	AC099535.4	AC099535.4	0	3	n/a	n/a	5.62e-01	2.065
280027726	ENSG00000250571	2721	GLI4	GLI family zinc finger 4	2738	8	n/a	n/a	9.67e-01	2.065
1089943	ENSG00000105221	205	AKT2	v-akt murine thymoma viral oncogene homolog 2	208	19	n/a	n/a	5.79e-01	2.064
1099227	ENSG00000168028	3896	RPSA	ribosomal protein SA	3921	3	n/a	n/a	5.74e-01	2.064
1100725	ENSG00000174804	8264	FZD4	frizzled family receptor 4	8322	11	n/a	n/a	4.02e-01	2.064
280100871	ENSG00000257034	0	AL021707.2	AL021707.2	0	22	n/a	n/a	8.33e-01	2.063
279715836	ENSG00000212195	0	U3	Small nucleolar RNA U3	0	17	n/a	n/a	5.55e-01	2.061
1096218	ENSG00000150281	1478	CTF1	cardiotrophin 1	1489	16	n/a	n/a	6.09e-01	2.060
1097432	ENSG00000160404	27177	TOR2A	torsin family 2, member A	27433	9	n/a	n/a	9.02e-01	2.060
1101564	ENSG00000179314	109624	WSCD1	WSC domain containing 1	339166	17	n/a	n/a	6.87e-01	2.059
1102024	ENSG00000182132	29811	KCNIP1	Kv channel interacting protein 1	30820	5	n/a	n/a	6.54e-01	2.059
1096538	ENSG00000152990	81680	GPR125	G protein-coupled receptor 125	166647	4	n/a	n/a	6.29e-01	2.059
279927180	ENSG00000237854	0	AC005332.1	AC005332.1	0	17	n/a	n/a	7.07e-01	2.058
279951718	ENSG00000240801	0	AC132217.4	AC132217.4	0	11	n/a	n/a	6.47e-01	2.057
1087778	ENSG00000064961	10215	HMG20B	high mobility group 20B	10362	19	n/a	n/a	6.54e-01	2.057
1097387	ENSG00000160200	871	CBS	cystathionine-beta-synthase	875	21	n/a	n/a	6.20e-01	2.056
1090721	ENSG00000110900	134705	TSPAN11	tetraspanin 11	441631	12	n/a	n/a	5.55e-01	2.055
280064836	ENSG00000254010	0	RP11-103H7.5	RP11-103H7.5	0	8	n/a	n/a	6.89e-01	2.055
1090329	ENSG00000107719	26888	KIAA1274	KIAA1274	27143	10	n/a	n/a	6.24e-01	2.054
1105862	ENSG00000213445	6458	SIPA1	signal-induced proliferation-associated 1	6494	11	n/a	n/a	5.94e-01	2.053
279998855	ENSG00000248217	0	CLEC4GP1	C-type lectin domain family 4, member G pseudogene 1	0	19	n/a	n/a	6.97e-01	2.052
279665568	ENSG00000201784	0	SNORD14A	small nucleolar RNA, C/D box 14A	0	11	n/a	n/a	7.82e-01	2.051
1101621	ENSG00000179761	30749	PIPOX	pipecolic acid oxidase	51268	17	n/a	n/a	5.82e-01	2.050
1088979	ENSG00000099385	9143	BCL7C	B-cell CLL/lymphoma 7C	9274	16	n/a	n/a	1.27e+00	2.049
1098430	ENSG00000164930	8265	FZD6	frizzled family receptor 6	8323	8	n/a	n/a	7.52e-01	2.049
1104235	ENSG00000197324	25769	LRP10	low density lipoprotein receptor-related protein 10	26020	14	n/a	n/a	5.55e-01	2.049
279659744	ENSG00000200087	0	SNORA73B	small nucleolar RNA, H/ACA box 73B	0	1	n/a	n/a	5.57e-01	2.048
1090681	ENSG00000110492	4167	MDK	midkine (neurite growth-promoting factor 2)	4192	11	n/a	n/a	1.22e+00	2.047
279990172	ENSG00000245526	165799	LINC00461	long intergenic non-protein coding RNA 461	645323	5	n/a	n/a	6.69e-01	2.045
279887943	ENSG00000234353	0	AP000347.4	AP000347.4	0	22	n/a	n/a	5.65e-01	2.045
1098700	ENSG00000166033	5622	HTRA1	HtrA serine peptidase 1	5654	10	n/a	n/a	5.57e-01	2.042
1088869	ENSG00000092969	7000	TGFB2	transforming growth factor, beta 2	7042	1	n/a	n/a	6.27e-01	2.040
1095186	ENSG00000142611	40612	PRDM16	PR domain containing 16	63976	1	n/a	n/a	5.65e-01	2.038
279795381	ENSG00000226083	1000557	RP11-110H10.2	RP11-110H10.2	100129213	10	n/a	n/a	5.55e-01	2.038
1093774	ENSG00000134250	4822	NOTCH2	notch 2	4853	1	n/a	n/a	4.02e-01	2.038
279847804	ENSG00000230795	0	HLA-K	major histocompatibility complex, class I, K (pseudogene)	0	6	n/a	n/a	6.08e-01	2.038
279995114	ENSG00000247228	0	AC009060.1	AC009060.1	0	16	n/a	n/a	4.04e-01	2.036
1087143	ENSG00000011028	9758	MRC2	mannose receptor, C type 2	9902	17	n/a	n/a	6.40e-01	2.036
1101296	ENSG00000177732	6626	SOX12	SRY (sex determining region Y)-box 12	6666	20	n/a	n/a	9.00e-01	2.035
1099426	ENSG00000168887	123225	C2orf68	chromosome 2 open reading frame 68	388969	2	n/a	n/a	5.74e-01	2.034
279787991	ENSG00000225472	0	RP11-120J1.1	RP11-120J1.1	0	9	n/a	n/a	5.95e-01	2.033
1102161	ENSG00000182685	94103	C16orf79	chromosome 16 open reading frame 79	283870	16	n/a	n/a	7.79e-01	2.028
1095193	ENSG00000142634	55019	EFHD2	EF-hand domain family, member D2	79180	1	n/a	n/a	7.50e-01	2.028
279940853	ENSG00000239529	0	AC131055.2	AC131055.2	0	17	n/a	n/a	4.01e-01	2.027
1105956	ENSG00000213977	29842	TAX1BP3	Tax1 (human T-cell leukemia virus type I) binding protein 3	30851	17	n/a	n/a	7.03e-01	2.026
280028413	ENSG00000250615	0	CTC-564N23.2	CTC-564N23.2	0	5	n/a	n/a	5.66e-01	2.024
1087738	ENSG00000063660	2800	GPC1	glypican 1	2817	2	n/a	n/a	1.13e+00	2.024
1087874	ENSG00000067177	5223	PHKA1	phosphorylase kinase, alpha 1 (muscle)	5255	X	n/a	n/a	5.59e-01	2.023
1105853	ENSG00000213398	3906	LCAT	lecithin-cholesterol acyltransferase	3931	16	n/a	n/a	5.59e-01	2.023
1093425	ENSG00000131941	59574	RHPN2	rhophilin, Rho GTPase binding protein 2	85415	19	n/a	n/a	4.03e-01	2.023
279785774	ENSG00000225267	0	RPL8P2	ribosomal protein L8 pseudogene 2	0	21	n/a	n/a	6.05e-01	2.023
1088056	ENSG00000072182	34804	ACCN4	amiloride-sensitive cation channel 4, pituitary	55515	2	n/a	n/a	6.23e-01	2.022
1100490	ENSG00000173511	7380	VEGFB	vascular endothelial growth factor B	7423	11	n/a	n/a	7.86e-01	2.021
1094745	ENSG00000139410	76678	SDSL	serine dehydratase-like	113675	12	n/a	n/a	7.41e-01	2.021
1088982	ENSG00000099617	1930	EFNA2	ephrin-A2	1943	19	n/a	n/a	9.75e-01	2.020
1099561	ENSG00000169439	6347	SDC2	syndecan 2	6383	8	n/a	n/a	6.39e-01	2.019
1097064	ENSG00000157593	110336	SLC35B2	solute carrier family 35, member B2	347734	6	n/a	n/a	6.26e-01	2.017
1087759	ENSG00000064490	8556	RFXANK	regulatory factor X-associated ankyrin-containing protein	8625	19	n/a	n/a	1.21e+00	2.016
1089615	ENSG00000102935	22845	ZNF423	zinc finger protein 423	23090	16	n/a	n/a	4.02e-01	2.012
1097693	ENSG00000162458	34040	FBLIM1	filamin binding LIM protein 1	54751	1	n/a	n/a	9.94e-01	2.012
1101970	ENSG00000181826	1002216	RELL1	RELT-like 1	768211	4	n/a	n/a	5.55e-01	2.011
280112732	ENSG00000258186	0	SLC7A5P2	solute carrier family 7 (amino acid transporter light chain, L system), member 5 pseudogene 2	0	16	n/a	n/a	5.73e-01	2.011
279944075	ENSG00000239943	0	AC079460.1	AC079460.1	0	12	n/a	n/a	5.75e-01	2.011
1100674	ENSG00000174498	9402	IGDCC3	immunoglobulin superfamily, DCC subclass, member 3	9543	15	n/a	n/a	5.63e-01	2.011
280003920	ENSG00000248626	0	GAPDHP40	glyceraldehyde 3 phosphate dehydrogenase pseudogene 40	0	5	n/a	n/a	6.91e-01	2.010
279996169	ENSG00000247675	157123445	RP11-411D10.1	RP11-411D10.1	100507401	11	n/a	n/a	4.02e-01	2.009
279657791	ENSG00000199477	0	SNORA31	small nucleolar RNA, H/ACA box 31	0	13	n/a	n/a	5.87e-01	2.008
280081601	ENSG00000255137	0	RP11-290D2.4	RP11-290D2.4	0	13	n/a	n/a	5.87e-01	2.008
279776597	ENSG00000224441	0	AC068831.3	AC068831.3	0	15	n/a	n/a	6.85e-01	2.007
279947570	ENSG00000240311	0	LA16c-306E5.1	LA16c-306E5.1	0	16	n/a	n/a	6.03e-01	2.005
1108514	ENSG00000235878	0	AP001468.1	Uncharacterized protein	0	21	n/a	n/a	4.03e-01	2.004
279936247	ENSG00000238917	0	SNORD10	small nucleolar RNA, C/D box 10	0	17	n/a	n/a	4.01e-01	2.004
279907913	ENSG00000236163	0	RP11-501I18.2	RP11-501I18.2	0	6	n/a	n/a	4.00e-01	2.004
1093568	ENSG00000132781	4569	MUTYH	mutY homolog (E. coli)	4595	1	n/a	n/a	6.81e-01	2.004
1098640	ENSG00000165804	30704	ZNF219	zinc finger protein 219	51222	14	n/a	n/a	7.90e-01	2.002
279711997	ENSG00000211591	1023341	MIR762	microRNA 762	100313837	16	n/a	n/a	4.01e-01	2.001
279748239	ENSG00000218748	0	DBIP1	diazepam binding inhibitor (GABA receptor modulator, acyl-CoA binding protein) pseudogene 1	0	6	n/a	n/a	7.90e-01	2.001
1089073	ENSG00000100106	10920	TRIOBP	TRIO and F-actin binding protein	11078	22	n/a	n/a	5.88e-01	2.001
279794150	ENSG00000225972	0	MTND1P23	MT-ND1 pseudogene 23	0	1	n/a	n/a	4.63e-01	2.000
1107418	ENSG00000228594	165129	RP11-345P4.5	Uncharacterized protein	643988	1	n/a	n/a	7.09e-01	1.999
1087157	ENSG00000011304	5693	PTBP1	polypyrimidine tract binding protein 1	5725	19	n/a	n/a	5.63e-01	1.999
1089656	ENSG00000103175	37221	WFDC1	WAP four-disulfide core domain 1	58189	16	n/a	n/a	7.92e-01	1.999
1094172	ENSG00000136295	56501	TTYH3	tweety homolog 3 (Drosophila)	80727	7	n/a	n/a	6.79e-01	1.998
1090478	ENSG00000108784	4643	NAGLU	N-acetylglucosaminidase, alpha	4669	17	n/a	n/a	9.96e-01	1.998
280044503	ENSG00000252010	0	SCARNA5	small Cajal body-specific RNA 5	0	2	n/a	n/a	7.38e-01	1.995
1091807	ENSG00000119471	58473	HSDL2	hydroxysteroid dehydrogenase like 2	84263	9	n/a	n/a	6.17e-01	1.994
1102172	ENSG00000182749	81621	PAQR7	progestin and adipoQ receptor family member VII	164091	1	n/a	n/a	6.35e-01	1.994
1090566	ENSG00000109472	1354	CPE	carboxypeptidase E	1363	4	n/a	n/a	1.24e+00	1.993
1102076	ENSG00000182325	25982	FBXL6	F-box and leucine-rich repeat protein 6	26233	8	n/a	n/a	6.07e-01	1.993
279752723	ENSG00000221243	0	AL031963.2	AL031963.2	0	6	n/a	n/a	7.96e-01	1.993
279782357	ENSG00000224953	0	SRIP3	sorcin pseudogene 3	0	Y	n/a	n/a	7.86e-01	1.993
1092011	ENSG00000120885	1182	CLU	clusterin	1191	8	n/a	n/a	5.73e-01	1.993
1097658	ENSG00000162337	4016	LRP5	low density lipoprotein receptor-related protein 5	4041	11	n/a	n/a	5.75e-01	1.993
1093045	ENSG00000129353	36429	SLC44A2	solute carrier family 44, member 2	57153	19	n/a	n/a	5.62e-01	1.992
279816688	ENSG00000227986	0	TRIM60P18	tripartite motif containing 60 pseudogene 18	0	7	n/a	n/a	6.08e-01	1.992
1100823	ENSG00000175287	90186	PHYHD1	phytanoyl-CoA dioxygenase domain containing 1	254295	9	n/a	n/a	5.70e-01	1.992
1102731	ENSG00000185033	10362	SEMA4B	sema domain, immunoglobulin domain (Ig), transmembrane domain (TM) and short cytoplasmic domain, (semaphorin) 4B	10509	15	n/a	n/a	5.94e-01	1.991
279478771	ENSG00000177133	133718	RP1-163G9.1	RP1-163G9.1	440556	1	n/a	n/a	4.03e-01	1.991
279902641	ENSG00000235655	134055	H3F3AP4	H3 histone, family 3A, pseudogene 4	440926	2	n/a	n/a	7.87e-01	1.991
1095512	ENSG00000144579	37222	CTDSP1	CTD (carboxy-terminal domain, RNA polymerase II, polypeptide A) small phosphatase 1	58190	2	n/a	n/a	5.69e-01	1.990
1096665	ENSG00000154133	33829	ROBO4	roundabout homolog 4, magic roundabout (Drosophila)	54538	11	n/a	n/a	5.58e-01	1.990
279994149	ENSG00000246892	0	AL034548.1	AL034548.1	0	20	n/a	n/a	7.96e-01	1.990
279722105	ENSG00000213442	0	RPL18AP3	ribosomal protein L18a pseudogene 3	0	12	n/a	n/a	5.73e-01	1.988
1091396	ENSG00000115902	6473	SLC1A4	solute carrier family 1 (glutamate/neutral amino acid transporter), member 4	6509	2	n/a	n/a	6.01e-01	1.988
279648293	ENSG00000198744	0	RP5-857K21.11	RP5-857K21.11	0	1	n/a	n/a	4.04e-01	1.987
1088112	ENSG00000073712	10821	FERMT2	fermitin family member 2	10979	14	n/a	n/a	6.23e-01	1.987
1102369	ENSG00000183580	22949	FBXL7	F-box and leucine-rich repeat protein 7	23194	5	n/a	n/a	4.02e-01	1.987
1098293	ENSG00000164379	60868	FOXQ1	forkhead box Q1	94234	6	n/a	n/a	6.50e-01	1.986
1088591	ENSG00000087076	30653	HSD17B14	hydroxysteroid (17-beta) dehydrogenase 14	51171	19	n/a	n/a	7.91e-01	1.986
279998995	ENSG00000248227	0	RP11-83C7.1	RP11-83C7.1	0	4	n/a	n/a	5.55e-01	1.985
1093205	ENSG00000130590	80052	SAMD10	sterile alpha motif domain containing 10	140700	20	n/a	n/a	7.23e-01	1.984
1105882	ENSG00000213625	34030	LEPROT	leptin receptor overlapping transcript	54741	1	n/a	n/a	6.29e-01	1.983
1102713	ENSG00000184985	36810	SORCS2	sortilin-related VPS10 domain containing receptor 2	57537	4	n/a	n/a	5.76e-01	1.982
279016288	ENSG00000133519	0	ZDHHC8P1	zinc finger, DHHC-type containing 8 pseudogene 1	0	22	n/a	n/a	6.57e-01	1.980
1087526	ENSG00000049239	9421	H6PD	hexose-6-phosphate dehydrogenase (glucose 1-dehydrogenase)	9563	1	n/a	n/a	5.63e-01	1.980
1100191	ENSG00000172137	790	CALB2	calbindin 2	794	16	n/a	n/a	5.57e-01	1.980
280113159	ENSG00000258232	0	RP11-161H23.5	RP11-161H23.5	0	12	n/a	n/a	9.22e-01	1.980
1098648	ENSG00000165821	6263	SALL2	sal-like 2 (Drosophila)	6297	14	n/a	n/a	5.65e-01	1.979
1091784	ENSG00000119283	133890	TRIM67	tripartite motif containing 67	440730	1	n/a	n/a	6.53e-01	1.978
1087850	ENSG00000066468	2248	FGFR2	fibroblast growth factor receptor 2	2263	10	n/a	n/a	4.00e-01	1.978
1090002	ENSG00000105472	6285	CLEC11A	C-type lectin domain family 11, member A	6320	19	n/a	n/a	1.00e+00	1.977
1089021	ENSG00000099949	8165	LZTR1	leucine-zipper-like transcription regulator 1	8216	22	n/a	n/a	6.36e-01	1.975
279828586	ENSG00000229047	0	AF127577.10	AF127577.10	0	21	n/a	n/a	5.94e-01	1.975
279748520	ENSG00000219023	0	RP3-340B19.2	RP3-340B19.2	0	6	n/a	n/a	8.40e-01	1.974
1088267	ENSG00000077585	7064	GPR137B	G protein-coupled receptor 137B	7107	1	n/a	n/a	5.61e-01	1.974
1099232	ENSG00000168056	4029	LTBP3	latent transforming growth factor beta binding protein 3	4054	11	n/a	n/a	5.68e-01	1.973
279879654	ENSG00000233585	0	AC115617.2	AC115617.2	0	X	n/a	n/a	6.18e-01	1.973
1104334	ENSG00000197604	0	AC022532.1	Uncharacterized protein	0	10	n/a	n/a	7.25e-01	1.973
1088607	ENSG00000087250	4478	MT3	metallothionein 3	4504	16	n/a	n/a	6.40e-01	1.971
279982640	ENSG00000244193	0	RP11-379K17.5	RP11-379K17.5	0	3	n/a	n/a	6.28e-01	1.970
1092351	ENSG00000124074	58291	C16orf48	chromosome 16 open reading frame 48	84080	16	n/a	n/a	9.07e-01	1.970
1094301	ENSG00000136942	11064	RPL35	ribosomal protein L35	11224	9	n/a	n/a	5.84e-01	1.969
1098124	ENSG00000163909	26256	HEYL	hairy/enhancer-of-split related with YRPW motif-like	26508	1	n/a	n/a	5.56e-01	1.969
1091160	ENSG00000114200	587	BCHE	butyrylcholinesterase	590	3	n/a	n/a	6.40e-01	1.968
1100142	ENSG00000171903	37105	CYP4F11	cytochrome P450, family 4, subfamily F, polypeptide 11	57834	19	n/a	n/a	5.55e-01	1.968
1094958	ENSG00000140931	78971	CMTM3	CKLF-like MARVEL transmembrane domain containing 3	123920	16	n/a	n/a	5.94e-01	1.968
1093160	ENSG00000130313	25545	PGLS	6-phosphogluconolactonase	25796	19	n/a	n/a	8.14e-01	1.968
1097713	ENSG00000162552	33652	WNT4	wingless-type MMTV integration site family, member 4	54361	1	n/a	n/a	3.99e-01	1.967
1099377	ENSG00000168672	81301	FAM84B	family with sequence similarity 84, member B	157638	8	n/a	n/a	6.47e-01	1.967
1106542	ENSG00000221923	125242	ZNF880	zinc finger protein 880	400713	19	n/a	n/a	9.00e-01	1.966
1096076	ENSG00000148926	130	ADM	adrenomedullin	133	11	n/a	n/a	4.02e-01	1.966
1089741	ENSG00000103855	56155	CD276	CD276 molecule	80381	15	n/a	n/a	6.76e-01	1.965
1092019	ENSG00000120915	2038	EPHX2	epoxide hydrolase 2, cytoplasmic	2053	8	n/a	n/a	5.94e-01	1.965
1091159	ENSG00000114166	8773	KAT2B	K(lysine) acetyltransferase 2B	8850	3	n/a	n/a	5.82e-01	1.965
1090265	ENSG00000106991	2007	ENG	endoglin	2022	9	n/a	n/a	5.59e-01	1.965
279753437	ENSG00000221366	0	MIR1306	microRNA 1306	0	22	n/a	n/a	7.69e-01	1.964
1092870	ENSG00000127920	2774	GNG11	guanine nucleotide binding protein (G protein), gamma 11	2791	7	n/a	n/a	7.82e-01	1.963
1102919	ENSG00000185803	55384	GPR172A	G protein-coupled receptor 172A	79581	8	n/a	n/a	1.42e+00	1.962
280044741	ENSG00000252044	0	AL928646.1	AL928646.1	0	X	n/a	n/a	5.62e-01	1.962
279981616	ENSG00000244052	0	RPL5P24	ribosomal protein L5 pseudogene 24	0	8	n/a	n/a	7.06e-01	1.961
1107323	ENSG00000228049	89889	POLR2J2	polymerase (RNA) II (DNA directed) polypeptide J2	246721	7	n/a	n/a	7.04e-01	1.961
280103781	ENSG00000257319	0	RP11-478B9.1	RP11-478B9.1	0	12	n/a	n/a	9.10e-01	1.960
1088426	ENSG00000081913	22994	PHLPP1	PH domain and leucine rich repeat protein phosphatase 1	23239	18	n/a	n/a	4.01e-01	1.960
1102833	ENSG00000185432	25589	METTL7A	methyltransferase like 7A	25840	12	n/a	n/a	4.02e-01	1.958
280014944	ENSG00000249577	0	CTD-2195M15.1	CTD-2195M15.1	0	5	n/a	n/a	4.02e-01	1.958
1100174	ENSG00000172037	3888	LAMB2	laminin, beta 2 (laminin S)	3913	3	n/a	n/a	5.55e-01	1.958
1097802	ENSG00000162873	34509	KLHDC8A	kelch domain containing 8A	55220	1	n/a	n/a	5.94e-01	1.957
280069686	ENSG00000254360	0	AC006160.8	AC006160.8	0	4	n/a	n/a	6.97e-01	1.956
1094951	ENSG00000140848	85718	CPNE2	copine II	221184	16	n/a	n/a	6.41e-01	1.956
280038310	ENSG00000251400	0	ALDH7A1P1	aldehyde dehydrogenase 7 family, member A1 pseudogene 1	0	5	n/a	n/a	5.60e-01	1.956
1090174	ENSG00000106327	6994	TFR2	transferrin receptor 2	7036	7	n/a	n/a	5.66e-01	1.956
1090178	ENSG00000106333	5086	PCOLCE	procollagen C-endopeptidase enhancer	5118	7	n/a	n/a	1.10e+00	1.954
280092093	ENSG00000256007	0	ARAP1-AS1	ARAP1 antisense RNA 1 (non-protein coding)	0	11	n/a	n/a	6.45e-01	1.953
1097421	ENSG00000160325	10935	C9orf7	chromosome 9 open reading frame 7	11094	9	n/a	n/a	7.07e-01	1.953
1107800	ENSG00000231167	0	YBX1P2	Y box binding protein 1 pseudogene 2	0	7	n/a	n/a	6.25e-01	1.952
280061459	ENSG00000253764	0	RP11-439C15.4	RP11-439C15.4	0	8	n/a	n/a	5.55e-01	1.951
1090217	ENSG00000106571	2720	GLI3	GLI family zinc finger 3	2737	7	n/a	n/a	4.01e-01	1.951
1107547	ENSG00000229453	158897	SPINK8	serine peptidase inhibitor, Kazal type 8 (putative)	646424	3	n/a	n/a	6.90e-01	1.951
1087657	ENSG00000058262	29660	SEC61A1	Sec61 alpha 1 subunit (S. cerevisiae)	29927	3	n/a	n/a	6.97e-01	1.951
280017295	ENSG00000249751	0	ECSCR	endothelial cell-specific chemotaxis regulator	0	5	n/a	n/a	5.92e-01	1.950
279736347	ENSG00000215030	0	AC073621.1	AC073621.1	0	17	n/a	n/a	6.46e-01	1.947
1098982	ENSG00000167113	30599	COQ4	coenzyme Q4 homolog (S. cerevisiae)	51117	9	n/a	n/a	7.56e-01	1.946
279894996	ENSG00000234936	0	AC010883.5	AC010883.5	0	2	n/a	n/a	1.22e+00	1.945
1105079	ENSG00000204301	4824	NOTCH4	notch 4	4855	6	n/a	n/a	5.65e-01	1.945
1099888	ENSG00000170893	7157	TRH	thyrotropin-releasing hormone	7200	3	n/a	n/a	7.17e-01	1.945
1089119	ENSG00000100263	25556	RHBDD3	rhomboid domain containing 3	25807	22	n/a	n/a	1.01e+00	1.944
279935597	ENSG00000238815	0	snoU13	Small nucleolar RNA U13	0	17	n/a	n/a	1.23e+00	1.944
279748792	ENSG00000219222	0	RP11-480N24.3	RP11-480N24.3	0	6	n/a	n/a	6.26e-01	1.944
1097091	ENSG00000157851	36175	DPYSL5	dihydropyrimidinase-like 5	56896	2	n/a	n/a	7.76e-01	1.943
280006331	ENSG00000248794	0	CTD-2248H3.1	CTD-2248H3.1	0	5	n/a	n/a	9.08e-01	1.943
1106293	ENSG00000215256	34738	C14orf167	chromosome 14 open reading frame 167	55449	14	n/a	n/a	6.28e-01	1.941
1098435	ENSG00000164938	60873	TP53INP1	tumor protein p53 inducible nuclear protein 1	94241	8	n/a	n/a	5.87e-01	1.940
1096648	ENSG00000154016	10592	GRAP	GRB2-related adaptor protein	10750	17	n/a	n/a	7.27e-01	1.940
1100801	ENSG00000175183	1455	CSRP2	cysteine and glycine-rich protein 2	1466	12	n/a	n/a	2.10e+00	1.940
1106938	ENSG00000225485	36909	ARHGAP23	Rho GTPase activating protein 23	57636	17	n/a	n/a	6.47e-01	1.940
279891065	ENSG00000234617	0	SNRK-AS1	SNRK antisense RNA 1 (non-protein coding)	0	3	n/a	n/a	5.87e-01	1.939
1096628	ENSG00000153885	54887	KCTD15	potassium channel tetramerisation domain containing 15	79047	19	n/a	n/a	8.23e-01	1.938
1093096	ENSG00000129925	37549	TMEM8A	transmembrane protein 8A	58986	16	n/a	n/a	9.80e-01	1.937
1095453	ENSG00000144119	81659	C1QL2	complement component 1, q subcomponent-like 2	165257	2	n/a	n/a	5.88e-01	1.937
280062926	ENSG00000253873	35390	PCDHGA11	protocadherin gamma subfamily A, 11	56105	5	n/a	n/a	5.65e-01	1.936
279657987	ENSG00000199550	0	Y_RNA	Y RNA	0	11	n/a	n/a	5.55e-01	1.936
1094362	ENSG00000137273	2279	FOXF2	forkhead box F2	2295	6	n/a	n/a	6.33e-01	1.935
280064739	ENSG00000254003	0	CTB-167B5.1	CTB-167B5.1	0	7	n/a	n/a	7.18e-01	1.935
1098263	ENSG00000164292	22592	RHOBTB3	Rho-related BTB domain containing 3	22836	5	n/a	n/a	5.81e-01	1.934
1091931	ENSG00000120278	36753	PLEKHG1	pleckstrin homology domain containing, family G (with RhoGef domain) member 1	57480	6	n/a	n/a	4.03e-01	1.933
1097411	ENSG00000160293	7367	VAV2	vav 2 guanine nucleotide exchange factor	7410	9	n/a	n/a	7.51e-01	1.933
1109083	ENSG00000243449	125465	C4orf48	chromosome 4 open reading frame 48	401115	4	n/a	n/a	6.25e-01	1.932
280051104	ENSG00000252967	0	AC093693.2	AC093693.2	0	7	n/a	n/a	5.88e-01	1.932
1104201	ENSG00000197191	119617	C9orf169	chromosome 9 open reading frame 169	375791	9	n/a	n/a	6.71e-01	1.932
1100096	ENSG00000171729	34381	TMEM51	transmembrane protein 51	55092	1	n/a	n/a	6.36e-01	1.932
1099884	ENSG00000170889	6170	RPS9	ribosomal protein S9	6203	19	n/a	n/a	5.62e-01	1.931
1092562	ENSG00000125458	29824	NT5C	5', 3'-nucleotidase, cytosolic	30833	17	n/a	n/a	7.96e-01	1.930
1088775	ENSG00000090857	34355	PDPR	pyruvate dehydrogenase phosphatase regulatory subunit	55066	16	n/a	n/a	4.04e-01	1.930
1089034	ENSG00000099992	58108	TBC1D10A	TBC1 domain family, member 10A	83874	22	n/a	n/a	6.59e-01	1.929
1098241	ENSG00000164199	58270	GPR98	G protein-coupled receptor 98	84059	5	n/a	n/a	4.01e-01	1.929
1088349	ENSG00000079691	34893	LRRC16A	leucine rich repeat containing 16A	55604	6	n/a	n/a	4.01e-01	1.929
279499361	ENSG00000179967	0	PPP1R14BP3	protein phosphatase 1, regulatory (inhibitor) subunit 14B pseudogene 3	0	4	n/a	n/a	5.94e-01	1.929
1090931	ENSG00000112280	1288	COL9A1	collagen, type IX, alpha 1	1297	6	n/a	n/a	5.56e-01	1.928
1103634	ENSG00000188747	10653	NOXA1	NADPH oxidase activator 1	10811	9	n/a	n/a	6.75e-01	1.928
1092350	ENSG00000124067	6524	SLC12A4	solute carrier family 12 (potassium/chloride transporters), member 4	6560	16	n/a	n/a	5.65e-01	1.928
279837044	ENSG00000229847	0	EMX2OS	EMX2 opposite strand/antisense RNA (non-protein coding)	0	10	n/a	n/a	4.06e-01	1.928
1095501	ENSG00000144485	34791	HES6	hairy and enhancer of split 6 (Drosophila)	55502	2	n/a	n/a	9.75e-01	1.928
279708826	ENSG00000207650	1013148	MIR570	microRNA 570	693155	3	n/a	n/a	5.82e-01	1.928
1089469	ENSG00000101888	35203	NXT2	nuclear transport factor 2-like export factor 2	55916	X	n/a	n/a	6.28e-01	1.927
279979681	ENSG00000243854	0	AC024902.1	AC024902.1	0	12	n/a	n/a	4.01e-01	1.927
1097294	ENSG00000159388	7786	BTG2	BTG family, member 2	7832	1	n/a	n/a	4.07e-01	1.926
1103653	ENSG00000188803	122929	SHISA6	shisa homolog 6 (Xenopus laevis)	388336	17	n/a	n/a	5.55e-01	1.926
1104173	ENSG00000197119	78939	SLC25A29	solute carrier family 25, member 29	123096	14	n/a	n/a	5.84e-01	1.925
1089012	ENSG00000099889	418	ARVCF	armadillo repeat gene deleted in velocardiofacial syndrome	421	22	n/a	n/a	9.34e-01	1.925
1088742	ENSG00000090097	36338	PCBP4	poly(rC) binding protein 4	57060	3	n/a	n/a	7.76e-01	1.924
279933709	ENSG00000238511	0	snoU13	Small nucleolar RNA U13	0	1	n/a	n/a	1.40e+00	1.924
1102602	ENSG00000184489	10997	PTP4A3	protein tyrosine phosphatase type IVA, member 3	11156	8	n/a	n/a	9.27e-01	1.923
1098357	ENSG00000164649	34825	CDCA7L	cell division cycle associated 7-like	55536	7	n/a	n/a	5.84e-01	1.922
1090641	ENSG00000110090	1365	CPT1A	carnitine palmitoyltransferase 1A (liver)	1374	11	n/a	n/a	4.07e-01	1.922
1102066	ENSG00000182272	109559	B4GALNT4	beta-1,4-N-acetyl-galactosaminyl transferase 4	338707	11	n/a	n/a	8.26e-01	1.920
1096020	ENSG00000148411	79730	NACC2	NACC family member 2, BEN and BTB (POZ) domain containing	138151	9	n/a	n/a	5.55e-01	1.919
1091525	ENSG00000116815	960	CD58	CD58 molecule	965	1	n/a	n/a	7.19e-01	1.919
1092629	ENSG00000125820	4790	NKX2-2	NK2 homeobox 2	4821	20	n/a	n/a	4.01e-01	1.919
1092897	ENSG00000128185	59529	DGCR6L	DiGeorge syndrome critical region gene 6-like	85359	22	n/a	n/a	6.33e-01	1.918
1090028	ENSG00000105607	2623	GCDH	glutaryl-CoA dehydrogenase	2639	19	n/a	n/a	7.97e-01	1.918
1089664	ENSG00000103202	4802	NME4	non-metastatic cells 4, protein expressed in	4833	16	n/a	n/a	5.87e-01	1.918
1087186	ENSG00000012817	8231	KDM5D	lysine (K)-specific demethylase 5D	8284	Y	n/a	n/a	5.55e-01	1.917
279595433	ENSG00000189223	1001793	AC016683.6	AC016683.6	654433	2	n/a	n/a	6.58e-01	1.917
1089970	ENSG00000105355	10080	PLIN3	perilipin 3	10226	19	n/a	n/a	5.89e-01	1.917
1093871	ENSG00000134802	28751	SLC43A3	solute carrier family 43, member 3	29015	11	n/a	n/a	5.84e-01	1.916
1088154	ENSG00000074855	36992	ANO8	anoctamin 8	57719	19	n/a	n/a	5.89e-01	1.916
1094896	ENSG00000140470	82003	ADAMTS17	ADAM metallopeptidase with thrombospondin type 1 motif, 17	170691	15	n/a	n/a	5.84e-01	1.916
1098752	ENSG00000166224	8800	SGPL1	sphingosine-1-phosphate lyase 1	8879	10	n/a	n/a	5.58e-01	1.916
1090322	ENSG00000107623	2646	GDF10	growth differentiation factor 10	2662	10	n/a	n/a	5.64e-01	1.915
1099678	ENSG00000169957	55527	ZNF768	zinc finger protein 768	79724	16	n/a	n/a	7.36e-01	1.915
280037388	ENSG00000251337	0	AL355574.1	AL355574.1	0	9	n/a	n/a	4.01e-01	1.915
1092199	ENSG00000122679	10122	RAMP3	receptor (G protein-coupled) activity modifying protein 3	10268	7	n/a	n/a	7.30e-01	1.914
1088910	ENSG00000095539	36988	SEMA4G	sema domain, immunoglobulin domain (Ig), transmembrane domain (TM) and short cytoplasmic domain, (semaphorin) 4G	57715	10	n/a	n/a	6.22e-01	1.914
1101210	ENSG00000177352	41449	CCDC71	coiled-coil domain containing 71	64925	3	n/a	n/a	6.27e-01	1.914
1106042	ENSG00000214290	78790	C11orf93	chromosome 11 open reading frame 93	120376	11	n/a	n/a	5.94e-01	1.913
1104956	ENSG00000203896	34212	LIME1	Lck interacting transmembrane adaptor 1	54923	20	n/a	n/a	5.85e-01	1.913
1099749	ENSG00000170293	81048	CMTM8	CKLF-like MARVEL transmembrane domain containing 8	152189	3	n/a	n/a	6.14e-01	1.912
1087954	ENSG00000069696	1803	DRD4	dopamine receptor D4	1815	11	n/a	n/a	1.46e+00	1.912
1088485	ENSG00000083838	34952	ZNF446	zinc finger protein 446	55663	19	n/a	n/a	7.65e-01	1.911
1095540	ENSG00000144741	77665	SLC25A26	solute carrier family 25, member 26	115286	3	n/a	n/a	5.94e-01	1.911
280028328	ENSG00000250610	0	RP11-738E22.2	RP11-738E22.2	0	4	n/a	n/a	7.06e-01	1.911
279797561	ENSG00000226268	0	RP11-61N20.3	RP11-61N20.3	0	11	n/a	n/a	6.74e-01	1.909
279747347	ENSG00000218175	0	AC016739.2	AC016739.2	0	2	n/a	n/a	1.04e+00	1.908
1087467	ENSG00000043355	7503	ZIC2	Zic family member 2	7546	13	n/a	n/a	5.84e-01	1.908
1097003	ENSG00000157103	6493	SLC6A1	solute carrier family 6 (neurotransmitter transporter, GABA), member 1	6529	3	n/a	n/a	5.55e-01	1.907
1088488	ENSG00000083845	6160	RPS5	ribosomal protein S5	6193	19	n/a	n/a	6.14e-01	1.906
279979850	ENSG00000243884	0	AL163011.1	AL163011.1	0	14	n/a	n/a	6.54e-01	1.906
279771404	ENSG00000224066	0	RP4-622L5.7	RP4-622L5.7	0	1	n/a	n/a	7.97e-01	1.906
279752037	ENSG00000221116	0	SNORD110	small nucleolar RNA, C/D box 110	0	20	n/a	n/a	4.53e-01	1.905
279890425	ENSG00000234555	0	RP11-74C13.4	RP11-74C13.4	0	1	n/a	n/a	8.05e-01	1.905
1106516	ENSG00000221857	5316	FXYD1	FXYD domain containing ion transport regulator 1	5348	19	n/a	n/a	5.55e-01	1.904
1096666	ENSG00000154134	40854	ROBO3	roundabout, axon guidance receptor, homolog 3 (Drosophila)	64221	11	n/a	n/a	5.69e-01	1.903
280032944	ENSG00000250983	0	RP11-91K8.2	RP11-91K8.2	0	3	n/a	n/a	6.34e-01	1.902
279949301	ENSG00000240509	0	CTC-788C1.1	CTC-788C1.1	0	8	n/a	n/a	6.07e-01	1.902
1095770	ENSG00000146409	78155	C6orf192	chromosome 6 open reading frame 192	116843	6	n/a	n/a	5.99e-01	1.900
1088698	ENSG00000089157	6143	RPLP0	ribosomal protein, large, P0	6175	12	n/a	n/a	6.49e-01	1.900
1099389	ENSG00000168743	90297	NPNT	nephronectin	255743	4	n/a	n/a	6.47e-01	1.900
279722950	ENSG00000213553	0	RPLP0P6	ribosomal protein, large, P0 pseudogene 6	0	2	n/a	n/a	6.36e-01	1.899
1100520	ENSG00000173638	6537	SLC19A1	solute carrier family 19 (folate transporter), member 1	6573	21	n/a	n/a	6.73e-01	1.899
280109960	ENSG00000257918	0	RP11-482D24.3	RP11-482D24.3	0	12	n/a	n/a	4.03e-01	1.898
280065023	ENSG00000254027	0	RP11-363E6.3	RP11-363E6.3	0	8	n/a	n/a	6.97e-01	1.897
1088873	ENSG00000093010	1303	COMT	catechol-O-methyltransferase	1312	22	n/a	n/a	7.29e-01	1.897
280079739	ENSG00000255031	0	RP11-802E16.3	RP11-802E16.3	0	11	n/a	n/a	5.63e-01	1.896
1104521	ENSG00000198142	41642	ANKRD57	ankyrin repeat domain 57	65124	2	n/a	n/a	5.56e-01	1.896
1095985	ENSG00000148204	94824	CRB2	crumbs homolog 2 (Drosophila)	286204	9	n/a	n/a	5.61e-01	1.896
1086864	ENSG00000000003	7062	TSPAN6	tetraspanin 6	7105	X	n/a	n/a	6.97e-01	1.896
279738114	ENSG00000215221	0	UBA52P6	ubiquitin A-52 residue ribosomal protein fusion product 1 pseudogene 6	0	9	n/a	n/a	6.63e-01	1.895
1091597	ENSG00000117362	30589	APH1A	anterior pharynx defective 1 homolog A (C. elegans)	51107	1	n/a	n/a	7.85e-01	1.895
1102210	ENSG00000182909	60706	LENG9	leukocyte receptor cluster (LRC) member 9	94059	19	n/a	n/a	5.59e-01	1.894
1093015	ENSG00000129151	8365	BBOX1	butyrobetaine (gamma), 2-oxoglutarate dioxygenase (gamma-butyrobetaine hydroxylase) 1	8424	11	n/a	n/a	5.94e-01	1.894
279751883	ENSG00000221088	0	AP005264.1	AP005264.1	0	18	n/a	n/a	5.58e-01	1.894
1098548	ENSG00000165449	85682	SLC16A9	solute carrier family 16, member 9 (monocarboxylic acid transporter 9)	220963	10	n/a	n/a	5.72e-01	1.893
1104527	ENSG00000198157	55202	HMGN5	high mobility group nucleosome binding domain 5	79366	X	n/a	n/a	7.83e-01	1.893
1087728	ENSG00000063177	6109	RPL18	ribosomal protein L18	6141	19	n/a	n/a	7.84e-01	1.892
1098841	ENSG00000166532	36767	RIMKLB	ribosomal modification protein rimK-like family member B	57494	12	n/a	n/a	6.94e-01	1.892
1098658	ENSG00000165886	55821	UBTD1	ubiquitin domain containing 1	80019	10	n/a	n/a	6.59e-01	1.891
1089070	ENSG00000100101	0	NOL12	nucleolar protein 12	0	22	n/a	n/a	6.78e-01	1.891
1103996	ENSG00000196586	4620	MYO6	myosin VI	4646	6	n/a	n/a	5.58e-01	1.890
1099839	ENSG00000170638	56106	TRABD	TraB domain containing	80305	22	n/a	n/a	5.94e-01	1.889
1094467	ENSG00000137834	4066	SMAD6	SMAD family member 6	4091	15	n/a	n/a	6.30e-01	1.888
279871465	ENSG00000232882	0	PHKA1P1	phosphorylase kinase, alpha 1 pseudogene 1	0	1	n/a	n/a	4.03e-01	1.887
280048087	ENSG00000252531	0	SNORA73	Small nucleolar RNA SNORA73 family	0	2	n/a	n/a	5.71e-01	1.886
1089286	ENSG00000100906	4761	NFKBIA	nuclear factor of kappa light polypeptide gene enhancer in B-cells inhibitor, alpha	4792	14	n/a	n/a	5.60e-01	1.886
1098175	ENSG00000164056	10106	SPRY1	sprouty homolog 1, antagonist of FGF signaling (Drosophila)	10252	4	n/a	n/a	5.69e-01	1.886
279889543	ENSG00000234482	0	RP11-433J22.2	RP11-433J22.2	0	1	n/a	n/a	7.06e-01	1.885
1098072	ENSG00000163739	2902	CXCL1	chemokine (C-X-C motif) ligand 1 (melanoma growth stimulating activity, alpha)	2919	4	n/a	n/a	5.84e-01	1.885
280128026	ENSG00000259159	0	RP11-334E6.11	RP11-334E6.11	0	11	n/a	n/a	6.69e-01	1.885
1092124	ENSG00000121966	7806	CXCR4	chemokine (C-X-C motif) receptor 4	7852	2	n/a	n/a	6.30e-01	1.885
1108345	ENSG00000234631	0	AL162407.1	CDNA FLJ20147 fis, clone COL07954HCG1781466Uncharacterized protein	0	10	n/a	n/a	7.06e-01	1.885
279859867	ENSG00000231864	0	RP11-229P13.23	RP11-229P13.23	0	9	n/a	n/a	4.01e-01	1.884
1106703	ENSG00000223953	77618	C1QTNF5	C1q and tumor necrosis factor related protein 5	114902	11	n/a	n/a	6.69e-01	1.884
279759398	ENSG00000222309	0	AL391839.1	AL391839.1	0	10	n/a	n/a	5.97e-01	1.883
279825207	ENSG00000228748	0	RP13-39P12.3	RP13-39P12.3	0	10	n/a	n/a	6.36e-01	1.882
1087561	ENSG00000051128	9317	HOMER3	homer homolog 3 (Drosophila)	9454	19	n/a	n/a	1.93e+00	1.881
279828268	ENSG00000229020	0	AKR7A2P1	aldo-keto reductase family 7, member A2 pseudogene 1	0	1	n/a	n/a	9.03e-01	1.881
1093121	ENSG00000130147	23430	SH3BP4	SH3-domain binding protein 4	23677	2	n/a	n/a	5.64e-01	1.881
279792407	ENSG00000225828	1013963	RP4-811H24.6	RP4-811H24.6	100128071	1	n/a	n/a	7.46e-01	1.881
279528473	ENSG00000183531	0	Z98256.1	Z98256.1	0	22	n/a	n/a	3.99e-01	1.880
1090062	ENSG00000105699	31079	LSR	lipolysis stimulated lipoprotein receptor	51599	19	n/a	n/a	7.24e-01	1.879
1090129	ENSG00000106009	85813	BRAT1	BRCA1-associated ATM activator 1	221927	7	n/a	n/a	7.03e-01	1.878
280094842	ENSG00000256338	0	AC091304.4	AC091304.4	0	15	n/a	n/a	8.54e-01	1.878
279921694	ENSG00000237411	0	AC003043.2	AC003043.2	0	17	n/a	n/a	9.27e-01	1.878
1087592	ENSG00000054148	28821	PHPT1	phosphohistidine phosphatase 1	29085	9	n/a	n/a	5.68e-01	1.878
1099893	ENSG00000170915	59502	PAQR8	progestin and adipoQ receptor family member VIII	85315	6	n/a	n/a	4.02e-01	1.877
279971747	ENSG00000243069	157123615	ARHGEF26-AS1	ARHGEF26 antisense RNA 1 (non-protein coding)	100507524	3	n/a	n/a	6.52e-01	1.877
1096144	ENSG00000149499	90347	EML3	echinoderm microtubule associated protein like 3	256364	11	n/a	n/a	5.64e-01	1.877
1103896	ENSG00000196338	33704	NLGN3	neuroligin 3	54413	X	n/a	n/a	5.57e-01	1.877
279817944	ENSG00000228109	157123001	MFI2-AS1	MFI2 antisense RNA 1 (non-protein coding)	100507057	3	n/a	n/a	5.84e-01	1.877
1098577	ENSG00000165553	37190	NGB	neuroglobin	58157	14	n/a	n/a	5.56e-01	1.876
1100447	ENSG00000173269	55615	MMRN2	multimerin 2	79812	10	n/a	n/a	5.73e-01	1.875
279977663	ENSG00000243679	0	RP11-274B21.3	RP11-274B21.3	0	7	n/a	n/a	4.01e-01	1.874
1098424	ENSG00000164904	498	ALDH7A1	aldehyde dehydrogenase 7 family, member A1	501	5	n/a	n/a	5.63e-01	1.874
1108487	ENSG00000235718	57795	MFRP	membrane frizzled-related protein	83552	11	n/a	n/a	6.68e-01	1.874
1100498	ENSG00000173546	1453	CSPG4	chondroitin sulfate proteoglycan 4	1464	15	n/a	n/a	5.55e-01	1.874
279772504	ENSG00000224094	0	RP11-578F5.1	RP11-578F5.1	0	3	n/a	n/a	7.47e-01	1.873
280064383	ENSG00000253978	0	CTB-178M22.2	CTB-178M22.2	0	5	n/a	n/a	8.22e-01	1.873
1094584	ENSG00000138413	3397	IDH1	isocitrate dehydrogenase 1 (NADP+), soluble	3417	2	n/a	n/a	7.67e-01	1.873
1087184	ENSG00000012660	37941	ELOVL5	ELOVL fatty acid elongase 5	60481	6	n/a	n/a	5.83e-01	1.873
1088419	ENSG00000081791	9668	KIAA0141	KIAA0141	9812	5	n/a	n/a	5.71e-01	1.873
1089517	ENSG00000102125	6861	TAZ	tafazzin	6901	X	n/a	n/a	5.94e-01	1.872
279855793	ENSG00000231501	0	MTND4LP1	MT-ND4L pseudogene 1	0	X	n/a	n/a	5.65e-01	1.870
1097795	ENSG00000162836	30687	ACP6	acid phosphatase 6, lysophosphatidic	51205	1	n/a	n/a	5.61e-01	1.870
280008739	ENSG00000249019	0	RP11-539G18.1	RP11-539G18.1	0	4	n/a	n/a	4.01e-01	1.869
279962443	ENSG00000242045	0	RP1-90K10.3	RP1-90K10.3	0	6	n/a	n/a	7.50e-01	1.869
1088375	ENSG00000080573	29999	COL5A3	collagen, type V, alpha 3	50509	19	n/a	n/a	4.09e-01	1.869
1095014	ENSG00000141314	81544	RHBDL3	rhomboid, veinlet-like 3 (Drosophila)	162494	17	n/a	n/a	5.59e-01	1.869
1098085	ENSG00000163794	7306	UCN	urocortin	7349	2	n/a	n/a	7.12e-01	1.868
1088924	ENSG00000095906	9956	NUBP2	nucleotide binding protein 2	10101	16	n/a	n/a	5.70e-01	1.866
1095121	ENSG00000141994	36210	DUS3L	dihydrouridine synthase 3-like (S. cerevisiae)	56931	19	n/a	n/a	8.11e-01	1.866
1093764	ENSG00000134215	10304	VAV3	vav 3 guanine nucleotide exchange factor	10451	1	n/a	n/a	6.17e-01	1.866
1100707	ENSG00000174705	94614	SH3PXD2B	SH3 and PX domains 2B	285590	5	n/a	n/a	6.53e-01	1.865
1098553	ENSG00000165474	2690	GJB2	gap junction protein, beta 2, 26kDa	2706	13	n/a	n/a	6.29e-01	1.864
279810529	ENSG00000227401	0	RPL37P1	ribosomal protein L37 pseudogene 1	0	20	n/a	n/a	6.09e-01	1.864
1103435	ENSG00000187957	60215	DNER	delta/notch-like EGF repeat containing	92737	2	n/a	n/a	8.09e-01	1.864
1108956	ENSG00000240764	35382	PCDHGC5	protocadherin gamma subfamily C, 5	56097	5	n/a	n/a	5.80e-01	1.863
1094074	ENSG00000135862	3890	LAMC1	laminin, gamma 1 (formerly LAMB2)	3915	1	n/a	n/a	3.99e-01	1.863
279951564	ENSG00000240787	0	RP11-615J4.4	RP11-615J4.4	0	3	n/a	n/a	5.84e-01	1.862
1089263	ENSG00000100767	59824	PAPLN	papilin, proteoglycan-like sulfated glycoprotein	89932	14	n/a	n/a	4.01e-01	1.862
1096631	ENSG00000153902	81584	LGI4	leucine-rich repeat LGI family, member 4	163175	19	n/a	n/a	6.42e-01	1.862
1095012	ENSG00000141295	59927	SCRN2	secernin 2	90507	17	n/a	n/a	7.16e-01	1.862
1096058	ENSG00000148737	6894	TCF7L2	transcription factor 7-like 2 (T-cell specific, HMG-box)	6934	10	n/a	n/a	5.62e-01	1.861
1093543	ENSG00000132669	33744	RIN2	Ras and Rab interactor 2	54453	20	n/a	n/a	5.97e-01	1.861
1091264	ENSG00000115129	9399	TP53I3	tumor protein p53 inducible protein 3	9540	2	n/a	n/a	7.36e-01	1.861
1097328	ENSG00000159714	29535	ZDHHC1	zinc finger, DHHC-type containing 1	29800	16	n/a	n/a	6.65e-01	1.861
1099625	ENSG00000169750	5849	RAC3	ras-related C3 botulinum toxin substrate 3 (rho family, small GTP binding protein Rac3)	5881	17	n/a	n/a	4.04e-01	1.860
1105416	ENSG00000205236	1016980	UPK3BL	uroplakin 3B-like	100134938	7	n/a	n/a	7.14e-01	1.859
1103567	ENSG00000188493	94254	C19orf54	chromosome 19 open reading frame 54	284325	19	n/a	n/a	4.01e-01	1.859
280023250	ENSG00000250218	157129786	ALDH1L1-AS1	ALDH1L1 antisense RNA 1 (non-protein coding)	100874204	3	n/a	n/a	5.87e-01	1.858
279755166	ENSG00000221667	1023003	MIR1825	microRNA 1825	100302183	20	n/a	n/a	6.98e-01	1.858
1094593	ENSG00000138449	29772	SLC40A1	solute carrier family 40 (iron-regulated transporter), member 1	30061	2	n/a	n/a	6.23e-01	1.858
279919204	ENSG00000237214	0	RP11-12M9.3	RP11-12M9.3	0	22	n/a	n/a	5.80e-01	1.856
1101470	ENSG00000178814	0	OPLAH	5-oxoprolinase (ATP-hydrolysing)	0	8	n/a	n/a	6.36e-01	1.856
280100433	ENSG00000256989	0	AC010335.1	AC010335.1	0	19	n/a	n/a	6.96e-01	1.856
1097723	ENSG00000162599	4748	NFIA	nuclear factor I/A	4774	1	n/a	n/a	5.82e-01	1.856
1096018	ENSG00000148400	4820	NOTCH1	notch 1	4851	9	n/a	n/a	4.02e-01	1.855
1095632	ENSG00000145431	35319	PDGFC	platelet derived growth factor C	56034	4	n/a	n/a	6.99e-01	1.855
1088272	ENSG00000077782	2245	FGFR1	fibroblast growth factor receptor 1	2260	8	n/a	n/a	4.00e-01	1.855
279917051	ENSG00000236992	0	RPL12L3	RPL12L3	0	20	n/a	n/a	9.72e-01	1.855
279908618	ENSG00000236238	0	AC093106.4	AC093106.4	0	7	n/a	n/a	7.06e-01	1.855
1087124	ENSG00000010319	36199	SEMA3G	sema domain, immunoglobulin domain (Ig), short basic domain, secreted, (semaphorin) 3G	56920	3	n/a	n/a	5.61e-01	1.854
1093572	ENSG00000132819	34833	RBM38	RNA binding motif protein 38	55544	20	n/a	n/a	5.88e-01	1.854
1108238	ENSG00000233913	0	CTC-575D19.1	CTC-575D19.1	0	5	n/a	n/a	7.94e-01	1.853
1090770	ENSG00000111275	214	ALDH2	aldehyde dehydrogenase 2 family (mitochondrial)	217	12	n/a	n/a	5.95e-01	1.852
1087752	ENSG00000064270	9770	ATP2C2	ATPase, Ca++ transporting, type 2C, member 2	9914	16	n/a	n/a	6.53e-01	1.852
1098566	ENSG00000165507	10909	C10orf10	chromosome 10 open reading frame 10	11067	10	n/a	n/a	4.03e-01	1.852
1097428	ENSG00000160360	25835	GPSM1	G-protein signaling modulator 1	26086	9	n/a	n/a	8.25e-01	1.851
1089528	ENSG00000102218	6070	RP2	retinitis pigmentosa 2 (X-linked recessive)	6102	X	n/a	n/a	9.31e-01	1.851
1103235	ENSG00000187049	30740	TMEM216	transmembrane protein 216	51259	11	n/a	n/a	5.94e-01	1.850
1093186	ENSG00000130508	7791	PXDN	peroxidasin homolog (Drosophila)	7837	2	n/a	n/a	5.55e-01	1.849
1102953	ENSG00000185928	55252	C16orf53	chromosome 16 open reading frame 53	79447	16	n/a	n/a	6.97e-01	1.849
1101422	ENSG00000178537	784	SLC25A20	solute carrier family 25 (carnitine/acylcarnitine translocase), member 20	788	3	n/a	n/a	5.61e-01	1.849
1092093	ENSG00000121742	10646	GJB6	gap junction protein, beta 6, 30kDa	10804	13	n/a	n/a	3.99e-01	1.847
279509666	ENSG00000181577	85751	C6orf223	chromosome 6 open reading frame 223	221416	6	n/a	n/a	6.47e-01	1.847
1089977	ENSG00000105372	6190	RPS19	ribosomal protein S19	6223	19	n/a	n/a	7.36e-01	1.847
279990374	ENSG00000245556	169420	CTD-2037K23.2	CTD-2037K23.2	728769	5	n/a	n/a	7.03e-01	1.847
1089869	ENSG00000104870	2202	FCGRT	Fc fragment of IgG, receptor, transporter, alpha	2217	19	n/a	n/a	6.62e-01	1.845
280125092	ENSG00000258985	0	RP11-368P15.3	RP11-368P15.3	0	14	n/a	n/a	5.78e-01	1.845
1088672	ENSG00000088882	35545	CPXM1	carboxypeptidase X (M14 family), member 1	56265	20	n/a	n/a	5.84e-01	1.844
279667584	ENSG00000202364	6035	SNORD3A	small nucleolar RNA, C/D box 3A	780851	17	n/a	n/a	4.04e-01	1.844
280009794	ENSG00000249119	0	MTND6P4	MT-ND6 pseudogene 4	0	5	n/a	n/a	4.22e-01	1.843
279815318	ENSG00000227852	0	RP11-156G14.6	RP11-156G14.6	0	9	n/a	n/a	4.01e-01	1.842
279731191	ENSG00000214535	0	RPS15AP1	ribosomal protein S15a pseudogene 1	0	20	n/a	n/a	5.94e-01	1.842
1097593	ENSG00000161847	79085	RAVER1	ribonucleoprotein, PTB-binding 1	125950	19	n/a	n/a	5.84e-01	1.841
1097410	ENSG00000160285	4022	LSS	lanosterol synthase (2,3-oxidosqualene-lanosterol cyclase)	4047	21	n/a	n/a	5.62e-01	1.841
280093220	ENSG00000256121	0	AC010296.1	AC010296.1	0	5	n/a	n/a	5.66e-01	1.841
1099607	ENSG00000169682	58201	SPNS1	spinster homolog 1 (Drosophila)	83985	16	n/a	n/a	1.11e+00	1.841
1089693	ENSG00000103363	6883	TCEB2	transcription elongation factor B (SIII), polypeptide 2 (18kDa, elongin B)	6923	16	n/a	n/a	6.21e-01	1.840
279877202	ENSG00000233383	0	RP11-324F21.1	RP11-324F21.1	0	7	n/a	n/a	6.07e-01	1.840
1105324	ENSG00000204947	81228	ZNF425	zinc finger protein 425	155054	7	n/a	n/a	5.84e-01	1.840
279659723	ENSG00000200084	0	SNORD68	small nucleolar RNA, C/D box 68	0	16	n/a	n/a	9.70e-01	1.839
1096491	ENSG00000152583	8346	SPARCL1	SPARC-like 1 (hevin)	8404	4	n/a	n/a	5.69e-01	1.838
1097871	ENSG00000163110	10464	PDLIM5	PDZ and LIM domain 5	10611	4	n/a	n/a	5.58e-01	1.837
1101346	ENSG00000178075	34051	GRAMD1C	GRAM domain containing 1C	54762	3	n/a	n/a	5.99e-01	1.837
1096941	ENSG00000156510	56002	HKDC1	hexokinase domain containing 1	80201	10	n/a	n/a	5.55e-01	1.837
280087855	ENSG00000255542	0	RP4-683L5.1	RP4-683L5.1	0	11	n/a	n/a	4.06e-01	1.836
279750744	ENSG00000220583	0	RPL35P2	ribosomal protein L35 pseudogene 2	0	6	n/a	n/a	4.01e-01	1.836
1102292	ENSG00000183255	750	PTTG1IP	pituitary tumor-transforming 1 interacting protein	754	21	n/a	n/a	6.05e-01	1.835
279895612	ENSG00000234985	0	RP11-3L10.3	RP11-3L10.3	0	7	n/a	n/a	6.04e-01	1.835
279922306	ENSG00000237457	0	RP11-547I7.2	RP11-547I7.2	0	1	n/a	n/a	6.25e-01	1.834
279831793	ENSG00000229344	0	RP5-857K21.7	RP5-857K21.7	0	1	n/a	n/a	4.04e-01	1.833
1089852	ENSG00000104812	2980	GYS1	glycogen synthase 1 (muscle)	2997	19	n/a	n/a	5.87e-01	1.833
1086950	ENSG00000005238	56057	KIAA1539	KIAA1539	80256	9	n/a	n/a	7.51e-01	1.832
280000078	ENSG00000248321	0	RP4-678E16.4	RP4-678E16.4	0	1	n/a	n/a	7.30e-01	1.832
279938356	ENSG00000239246	0	RP11-464D20.2	RP11-464D20.2	0	17	n/a	n/a	5.75e-01	1.832
1100377	ENSG00000172936	4589	MYD88	myeloid differentiation primary response gene (88)	4615	3	n/a	n/a	6.07e-01	1.832
1087948	ENSG00000069431	9915	ABCC9	ATP-binding cassette, sub-family C (CFTR/MRP), member 9	10060	12	n/a	n/a	6.28e-01	1.831
279988743	ENSG00000244879	0	CTD-3110H11.2	CTD-3110H11.2	0	15	n/a	n/a	5.61e-01	1.830
1104771	ENSG00000198844	22655	ARHGEF15	Rho guanine nucleotide exchange factor (GEF) 15	22899	17	n/a	n/a	5.68e-01	1.830
1100972	ENSG00000176108	55446	CHMP6	charged multivesicular body protein 6	79643	17	n/a	n/a	7.13e-01	1.830
1099069	ENSG00000167526	6105	RPL13	ribosomal protein L13	6137	16	n/a	n/a	7.00e-01	1.829
1089037	ENSG00000099998	2671	GGT5	gamma-glutamyltransferase 5	2687	22	n/a	n/a	6.13e-01	1.829
1102974	ENSG00000185986	0	SDHAP3	succinate dehydrogenase complex, subunit A, flavoprotein pseudogene 3	0	5	n/a	n/a	8.25e-01	1.829
1103449	ENSG00000188011	94467	C2orf85	chromosome 2 open reading frame 85	285093	2	n/a	n/a	5.82e-01	1.829
1105891	ENSG00000213689	11116	TREX1	three prime repair exonuclease 1	11277	3	n/a	n/a	5.84e-01	1.828
1108778	ENSG00000237578	0	RP11-174M13.1	RP11-174M13.1	0	12	n/a	n/a	6.53e-01	1.828
280109074	ENSG00000257831	0	RP11-596D21.1	RP11-596D21.1	0	14	n/a	n/a	3.99e-01	1.826
1090989	ENSG00000112667	10444	C6orf108	chromosome 6 open reading frame 108	10591	6	n/a	n/a	7.53e-01	1.825
1089966	ENSG00000105329	6998	TGFB1	transforming growth factor, beta 1	7040	19	n/a	n/a	5.89e-01	1.825
279885390	ENSG00000234115	0	RP11-288G3.4	RP11-288G3.4	0	6	n/a	n/a	1.37e+00	1.824
1098569	ENSG00000165512	7527	ZNF22	zinc finger protein 22 (KOX 15)	7570	10	n/a	n/a	8.86e-01	1.823
1094082	ENSG00000135912	9510	TTLL4	tubulin tyrosine ligase-like family, member 4	9654	2	n/a	n/a	4.03e-01	1.823
1088292	ENSG00000078246	7246	TULP3	tubby like protein 3	7289	12	n/a	n/a	4.02e-01	1.823
280101400	ENSG00000257072	0	RP11-46H11.10	RP11-46H11.10	0	12	n/a	n/a	5.94e-01	1.823
1090387	ENSG00000108187	40714	PBLD	phenazine biosynthesis-like protein domain containing	64081	10	n/a	n/a	6.14e-01	1.822
279488997	ENSG00000178464	0	CTD-2192J16.15	CTD-2192J16.15	0	19	n/a	n/a	6.01e-01	1.822
279863644	ENSG00000232172	0	RP11-57C19.2	RP11-57C19.2	0	9	n/a	n/a	6.70e-01	1.821
1094409	ENSG00000137561	7231	TTPA	tocopherol (alpha) transfer protein	7274	8	n/a	n/a	6.94e-01	1.821
1099130	ENSG00000167705	57790	RILP	Rab interacting lysosomal protein	83547	17	n/a	n/a	1.51e+00	1.821
1099124	ENSG00000167695	55653	FAM57A	family with sequence similarity 57, member A	79850	17	n/a	n/a	5.82e-01	1.820
1099140	ENSG00000167747	58990	C19orf48	chromosome 19 open reading frame 48	84798	19	n/a	n/a	7.28e-01	1.820
1103354	ENSG00000187678	57528	SPRY4	sprouty homolog 4 (Drosophila)	81848	5	n/a	n/a	4.02e-01	1.820
279658372	ENSG00000199672	0	U4	U4 spliceosomal RNA	0	1	n/a	n/a	5.55e-01	1.820
1098413	ENSG00000164877	55581	MICALL2	MICAL-like 2	79778	7	n/a	n/a	4.01e-01	1.820
1089139	ENSG00000100311	5123	PDGFB	platelet-derived growth factor beta polypeptide	5155	22	n/a	n/a	6.15e-01	1.819
279995922	ENSG00000247585	0	AC008567.1	AC008567.1	0	19	n/a	n/a	1.90e+00	1.819
280077660	ENSG00000254911	0	SCARNA9	small Cajal body-specific RNA 9	0	11	n/a	n/a	4.07e-01	1.819
1087827	ENSG00000065978	4873	YBX1	Y box binding protein 1	4904	1	n/a	n/a	5.59e-01	1.819
1108761	ENSG00000237493	0	RP11-603J24.7	RP11-603J24.7	0	12	n/a	n/a	5.66e-01	1.818
1104162	ENSG00000197070	60211	ARRDC1	arrestin domain containing 1	92714	9	n/a	n/a	5.94e-01	1.817
279932813	ENSG00000238363	166563	SNORA13	small nucleolar RNA, H/ACA box 13	654322	5	n/a	n/a	7.36e-01	1.816
279847635	ENSG00000230777	0	RP11-318C24.1	RP11-318C24.1	0	1	n/a	n/a	5.74e-01	1.816
1105892	ENSG00000213694	1890	S1PR3	sphingosine-1-phosphate receptor 3	1903	9	n/a	n/a	6.26e-01	1.816
279824730	ENSG00000228701	157123777	RP11-251A15.4	RP11-251A15.4	100507633	10	n/a	n/a	6.10e-01	1.815
1090000	ENSG00000105464	2889	GRIN2D	glutamate receptor, ionotropic, N-methyl D-aspartate 2D	2906	19	n/a	n/a	6.08e-01	1.815
1096638	ENSG00000153944	79007	MSI2	musashi homolog 2 (Drosophila)	124540	17	n/a	n/a	4.03e-01	1.815
279922222	ENSG00000237451	0	CDK2AP2P2	cyclin-dependent kinase 2 associated protein 2 pseudogene 2	0	9	n/a	n/a	8.27e-01	1.814
1097463	ENSG00000160703	55474	NLRX1	NLR family member X1	79671	11	n/a	n/a	6.80e-01	1.814
280045378	ENSG00000252137	0	U6	U6 spliceosomal RNA	0	6	n/a	n/a	8.36e-01	1.813
1099666	ENSG00000169908	4046	TM4SF1	transmembrane 4 L six family member 1	4071	3	n/a	n/a	6.37e-01	1.813
279941810	ENSG00000239647	0	AC073366.1	AC073366.1	0	10	n/a	n/a	7.36e-01	1.813
1103132	ENSG00000186603	59032	HPDL	4-hydroxyphenylpyruvate dioxygenase-like	84842	1	n/a	n/a	6.08e-01	1.812
1095643	ENSG00000145555	4625	MYO10	myosin X	4651	5	n/a	n/a	4.06e-01	1.812
1091791	ENSG00000119333	59818	WDR34	WD repeat domain 34	89891	9	n/a	n/a	6.70e-01	1.811
1088217	ENSG00000076344	8709	RGS11	regulator of G-protein signaling 11	8786	16	n/a	n/a	5.84e-01	1.811
1089192	ENSG00000100439	40517	ABHD4	abhydrolase domain containing 4	63874	14	n/a	n/a	5.59e-01	1.811
1089733	ENSG00000103710	30766	RASL12	RAS-like, family 12	51285	15	n/a	n/a	6.34e-01	1.810
279893354	ENSG00000234793	0	AC114730.7	AC114730.7	0	2	n/a	n/a	4.02e-01	1.809
1090251	ENSG00000106799	7004	TGFBR1	transforming growth factor, beta receptor 1	7046	9	n/a	n/a	6.36e-01	1.809
279984606	ENSG00000244359	0	AC092436.4	AC092436.4	0	4	n/a	n/a	4.53e-01	1.809
279951252	ENSG00000240755	0	ERLEC1P1	endoplasmic reticulum lectin 1 pseudogene 1	0	21	n/a	n/a	5.64e-01	1.808
279971463	ENSG00000243043	0	AC021914.2	AC021914.2	0	11	n/a	n/a	4.03e-01	1.807
1099553	ENSG00000169410	5748	PTPN9	protein tyrosine phosphatase, non-receptor type 9	5780	15	n/a	n/a	6.16e-01	1.807
280028955	ENSG00000250661	0	RP11-458I7.4	RP11-458I7.4	0	1	n/a	n/a	6.40e-01	1.806
1096719	ENSG00000154553	27040	PDLIM3	PDZ and LIM domain 3	27295	4	n/a	n/a	6.16e-01	1.806
1092062	ENSG00000121361	3739	KCNJ8	potassium inwardly-rectifying channel, subfamily J, member 8	3764	12	n/a	n/a	7.05e-01	1.806
279947817	ENSG00000240342	0	RPS2P5	ribosomal protein S2 pseudogene 5	0	12	n/a	n/a	5.73e-01	1.806
1097383	ENSG00000160191	5120	PDE9A	phosphodiesterase 9A	5152	21	n/a	n/a	6.14e-01	1.806
1103934	ENSG00000196411	2035	EPHB4	EPH receptor B4	2050	7	n/a	n/a	5.79e-01	1.806
279709498	ENSG00000207780	1013225	MIR648	microRNA 648	693233	22	n/a	n/a	5.55e-01	1.805
280047863	ENSG00000252498	0	U6	U6 spliceosomal RNA	0	6	n/a	n/a	5.55e-01	1.805
1104105	ENSG00000196923	9132	PDLIM7	PDZ and LIM domain 7 (enigma)	9260	5	n/a	n/a	6.55e-01	1.805
279725976	ENSG00000213942	0	RP1-102E24.1	RP1-102E24.1	0	12	n/a	n/a	6.85e-01	1.805
1095346	ENSG00000143514	7116	TP53BP2	tumor protein p53 binding protein, 2	7159	1	n/a	n/a	4.01e-01	1.805
280060197	ENSG00000253696	0	RP11-439C15.2	RP11-439C15.2	0	8	n/a	n/a	5.64e-01	1.805
1101142	ENSG00000176978	29685	DPP7	dipeptidyl-peptidase 7	29952	9	n/a	n/a	6.69e-01	1.804
1101163	ENSG00000177096	80881	FAM109B	family with sequence similarity 109, member B	150368	22	n/a	n/a	5.88e-01	1.804
1103414	ENSG00000187867	110032	PALM3	paralemmin 3	342979	19	n/a	n/a	6.51e-01	1.804
1101816	ENSG00000180891	126376	CUEDC1	CUE domain containing 1	404093	17	n/a	n/a	5.81e-01	1.804
279661298	ENSG00000200534	0	SNORA33	small nucleolar RNA, H/ACA box 33	0	6	n/a	n/a	6.37e-01	1.804
279711643	ENSG00000211517	0	MIR671	microRNA 671	0	7	n/a	n/a	5.67e-01	1.804
1095406	ENSG00000143845	34513	ETNK2	ethanolamine kinase 2	55224	1	n/a	n/a	5.98e-01	1.804
1095673	ENSG00000145780	36208	FEM1C	fem-1 homolog c (C. elegans)	56929	5	n/a	n/a	7.23e-01	1.803
1088808	ENSG00000091490	22986	SEL1L3	sel-1 suppressor of lin-12-like 3 (C. elegans)	23231	4	n/a	n/a	5.69e-01	1.802
1096012	ENSG00000148362	94836	C9orf142	chromosome 9 open reading frame 142	286257	9	n/a	n/a	8.33e-01	1.802
279830440	ENSG00000229230	0	C20orf127	C20orf127	0	20	n/a	n/a	4.03e-01	1.801
1094883	ENSG00000140398	55464	NEIL1	nei endonuclease VIII-like 1 (E. coli)	79661	15	n/a	n/a	5.55e-01	1.800
1098554	ENSG00000165475	30566	CRYL1	crystallin, lambda 1	51084	13	n/a	n/a	6.24e-01	1.800
1088169	ENSG00000075234	34309	TTC38	tetratricopeptide repeat domain 38	55020	22	n/a	n/a	5.84e-01	1.799
1103585	ENSG00000188573	0	FBLL1	fibrillarin-like 1	0	5	n/a	n/a	5.61e-01	1.799
279783276	ENSG00000225032	0	RP11-228B15.4	RP11-228B15.4	0	9	n/a	n/a	5.57e-01	1.799
279820778	ENSG00000228354	0	RP11-552J9.9	RP11-552J9.9	0	X	n/a	n/a	7.90e-01	1.798
280072596	ENSG00000254563	0	RP11-673F18.1	RP11-673F18.1	0	11	n/a	n/a	5.88e-01	1.798
1092038	ENSG00000121068	6869	TBX2	T-box 2	6909	17	n/a	n/a	5.87e-01	1.798
1095794	ENSG00000146648	1943	EGFR	epidermal growth factor receptor	1956	7	n/a	n/a	5.71e-01	1.798
1097338	ENSG00000159840	7745	ZYX	zyxin	7791	7	n/a	n/a	5.78e-01	1.797
1095028	ENSG00000141401	3588	IMPA2	inositol(myo)-1(or 4)-monophosphatase 2	3613	18	n/a	n/a	5.87e-01	1.797
1103208	ENSG00000186951	5433	PPARA	peroxisome proliferator-activated receptor alpha	5465	22	n/a	n/a	4.01e-01	1.797
1095775	ENSG00000146425	6951	DYNLT1	dynein, light chain, Tctex-type 1	6993	6	n/a	n/a	7.88e-01	1.797
279780486	ENSG00000224789	0	AC012363.4	AC012363.4	0	2	n/a	n/a	5.59e-01	1.796
1089059	ENSG00000100075	6540	SLC25A1	solute carrier family 25 (mitochondrial carrier; citrate transporter), member 1	6576	22	n/a	n/a	7.95e-01	1.796
1099308	ENSG00000168385	4709	SEPT2	septin 2	4735	2	n/a	n/a	5.91e-01	1.796
1088664	ENSG00000088826	33789	SMOX	spermine oxidase	54498	20	n/a	n/a	5.85e-01	1.796
1101040	ENSG00000176435	81491	CLEC14A	C-type lectin domain family 14, member A	161198	14	n/a	n/a	5.68e-01	1.796
1098420	ENSG00000164897	57832	TMUB1	transmembrane and ubiquitin-like domain containing 1	83590	7	n/a	n/a	7.36e-01	1.796
1091093	ENSG00000113555	30775	PCDH12	protocadherin 12	51294	5	n/a	n/a	6.09e-01	1.795
1089110	ENSG00000100234	7035	TIMP3	TIMP metallopeptidase inhibitor 3	7078	22	n/a	n/a	4.01e-01	1.795
279730750	ENSG00000214460	0	RP11-30P6.3	RP11-30P6.3	0	6	n/a	n/a	6.63e-01	1.795
1102265	ENSG00000183134	11090	GPR44	G protein-coupled receptor 44	11251	11	n/a	n/a	7.98e-01	1.795
1088859	ENSG00000092758	1290	COL9A3	collagen, type IX, alpha 3	1299	20	n/a	n/a	8.79e-01	1.794
1093520	ENSG00000132541	10101	HRSP12	heat-responsive protein 12	10247	8	n/a	n/a	5.89e-01	1.793
1095145	ENSG00000142227	1999	EMP3	epithelial membrane protein 3	2014	19	n/a	n/a	8.32e-01	1.793
1098935	ENSG00000166925	57310	TSC22D4	TSC22 domain family, member 4	81628	7	n/a	n/a	5.75e-01	1.793
279734819	ENSG00000214908	0	RP11-229M1.2	RP11-229M1.2	0	9	n/a	n/a	6.93e-01	1.792
1087818	ENSG00000065717	7046	TLE2	transducin-like enhancer of split 2 (E(sp1) homolog, Drosophila)	7089	19	n/a	n/a	9.82e-01	1.792
279849875	ENSG00000230979	0	AC079250.1	AC079250.1	0	2	n/a	n/a	5.69e-01	1.791
280091227	ENSG00000255902	0	AP001062.1	AP001062.1	0	21	n/a	n/a	7.51e-01	1.790
1096414	ENSG00000152049	23457	KCNE4	potassium voltage-gated channel, Isk-related family, member 4	23704	2	n/a	n/a	4.01e-01	1.790
279879368	ENSG00000233558	0	RP3-486I3.4	RP3-486I3.4	0	6	n/a	n/a	5.87e-01	1.790
279972735	ENSG00000243185	0	AC108078.1	AC108078.1	0	4	n/a	n/a	5.60e-01	1.790
279817708	ENSG00000228081	0	RP11-385M4.2	RP11-385M4.2	0	1	n/a	n/a	9.84e-01	1.790
1096537	ENSG00000152977	7502	ZIC1	Zic family member 1	7545	3	n/a	n/a	6.23e-01	1.790
1090500	ENSG00000108854	41325	SMURF2	SMAD specific E3 ubiquitin protein ligase 2	64750	17	n/a	n/a	5.62e-01	1.788
1100942	ENSG00000175928	36906	LRRN1	leucine rich repeat neuronal 1	57633	3	n/a	n/a	5.59e-01	1.788
279911972	ENSG00000236528	0	RP1-125I3.2	RP1-125I3.2	0	1	n/a	n/a	5.93e-01	1.788
280080839	ENSG00000255091	0	RP11-495O11.1	RP11-495O11.1	0	11	n/a	n/a	7.31e-01	1.787
1094327	ENSG00000137101	966	CD72	CD72 molecule	971	9	n/a	n/a	9.61e-01	1.786
1093971	ENSG00000135363	3980	LMO2	LIM domain only 2 (rhombotin-like 1)	4005	11	n/a	n/a	6.81e-01	1.786
280078433	ENSG00000254964	0	RP11-831H9.3	RP11-831H9.3	0	11	n/a	n/a	4.01e-01	1.786
280037591	ENSG00000251357	0	AP000350.10	AP000350.10	0	22	n/a	n/a	4.03e-01	1.785
1095392	ENSG00000143772	3682	ITPKB	inositol-trisphosphate 3-kinase B	3707	1	n/a	n/a	4.03e-01	1.785
1099921	ENSG00000171016	25857	PYGO1	pygopus homolog 1 (Drosophila)	26108	15	n/a	n/a	6.05e-01	1.784
279706607	ENSG00000207258	0	Y_RNA	Y RNA	0	8	n/a	n/a	5.55e-01	1.784
1101389	ENSG00000178297	111237	TMPRSS9	transmembrane protease, serine 9	360200	19	n/a	n/a	5.94e-01	1.784
1103480	ENSG00000188126	55824	MYO15B	myosin XVB pseudogene	80022	17	n/a	n/a	4.02e-01	1.783
279755852	ENSG00000221792	1023061	MIR1282	microRNA 1282	100302254	15	n/a	n/a	5.88e-01	1.783
1088145	ENSG00000074660	8512	SCARF1	scavenger receptor class F, member 1	8578	17	n/a	n/a	5.84e-01	1.783
279964301	ENSG00000242255	0	CTD-3099C6.4	CTD-3099C6.4	0	19	n/a	n/a	4.01e-01	1.783
1106059	ENSG00000214353	1015514	AC020763.1	HCG1998535Uncharacterized proteincDNA FLJ37701 fis, clone BRHIP2016990	100130894	16	n/a	n/a	5.59e-01	1.782
279995170	ENSG00000247271	169401	CTD-2003C8.1	CTD-2003C8.1	729013	11	n/a	n/a	6.00e-01	1.782
1103459	ENSG00000188039	94305	NWD1	NACHT and WD repeat domain containing 1	284434	19	n/a	n/a	4.01e-01	1.782
280118420	ENSG00000258604	0	AL161668.5	AL161668.5	0	14	n/a	n/a	4.04e-01	1.782
1098082	ENSG00000163788	34150	SNRK	SNF related kinase	54861	3	n/a	n/a	5.84e-01	1.781
1091511	ENSG00000116747	6698	TROVE2	TROVE domain family, member 2	6738	1	n/a	n/a	7.51e-01	1.781
279907713	ENSG00000236144	157122251	AD000090.2	AD000090.2	100506469	19	n/a	n/a	4.00e-01	1.780
1098165	ENSG00000164039	36177	BDH2	3-hydroxybutyrate dehydrogenase, type 2	56898	4	n/a	n/a	7.62e-01	1.780
280089818	ENSG00000255750	0	RP11-283G6.5	RP11-283G6.5	0	12	n/a	n/a	4.01e-01	1.780
1089925	ENSG00000105137	59530	SYDE1	synapse defective 1, Rho GTPase, homolog 1 (C. elegans)	85360	19	n/a	n/a	5.65e-01	1.779
1099962	ENSG00000171161	55697	ZNF672	zinc finger protein 672	79894	1	n/a	n/a	8.35e-01	1.778
1093327	ENSG00000131187	2146	F12	coagulation factor XII (Hageman factor)	2161	5	n/a	n/a	4.02e-01	1.778
279819863	ENSG00000228288	157122557	RP11-480I12.3	RP11-480I12.3	100506696	1	n/a	n/a	4.01e-01	1.778
1093882	ENSG00000134853	5124	PDGFRA	platelet-derived growth factor receptor, alpha polypeptide	5156	4	n/a	n/a	4.06e-01	1.777
1095154	ENSG00000142327	36417	RNPEPL1	arginyl aminopeptidase (aminopeptidase B)-like 1	57140	2	n/a	n/a	5.88e-01	1.777
1091280	ENSG00000115226	41401	FNDC4	fibronectin type III domain containing 4	64838	2	n/a	n/a	6.13e-01	1.776
1088617	ENSG00000087303	22552	NID2	nidogen 2 (osteonidogen)	22795	14	n/a	n/a	5.59e-01	1.776
279833744	ENSG00000229520	0	LINC00404	long intergenic non-protein coding RNA 404	0	13	n/a	n/a	5.63e-01	1.776
279812004	ENSG00000227540	0	RP11-152N13.5	RP11-152N13.5	0	10	n/a	n/a	6.97e-01	1.776
1096497	ENSG00000152620	79569	NADKD1	NAD kinase domain containing 1	133686	5	n/a	n/a	6.96e-01	1.775
1094870	ENSG00000140326	80494	CDAN1	congenital dyserythropoietic anemia, type I	146059	15	n/a	n/a	5.98e-01	1.775
1100396	ENSG00000173039	5938	RELA	v-rel reticuloendotheliosis viral oncogene homolog A (avian)	5970	11	n/a	n/a	6.48e-01	1.775
1105855	ENSG00000213402	5758	PTPRCAP	protein tyrosine phosphatase, receptor type, C-associated protein	5790	11	n/a	n/a	4.01e-01	1.774
1088699	ENSG00000089159	5797	PXN	paxillin	5829	12	n/a	n/a	5.55e-01	1.774
1096051	ENSG00000148700	117	ADD3	adducin 3 (gamma)	120	10	n/a	n/a	5.84e-01	1.774
279811756	ENSG00000227514	0	RP11-709P2.1	RP11-709P2.1	0	8	n/a	n/a	6.87e-01	1.774
1097201	ENSG00000158716	34224	DUSP23	dual specificity phosphatase 23	54935	1	n/a	n/a	5.55e-01	1.773
1091214	ENSG00000114738	7821	MAPKAPK3	mitogen-activated protein kinase-activated protein kinase 3	7867	3	n/a	n/a	5.59e-01	1.773
1099312	ENSG00000168394	6850	TAP1	transporter 1, ATP-binding cassette, sub-family B (MDR/TAP)	6890	6	n/a	n/a	5.61e-01	1.773
279809307	ENSG00000227279	0	AC015933.2	AC015933.2	0	18	n/a	n/a	6.32e-01	1.772
1094394	ENSG00000137491	11145	SLCO2B1	solute carrier organic anion transporter family, member 2B1	11309	11	n/a	n/a	4.00e-01	1.772
1087613	ENSG00000055070	25848	C1orf144	chromosome 1 open reading frame 144	26099	1	n/a	n/a	5.78e-01	1.772
1100896	ENSG00000175691	37306	ZNF77	zinc finger protein 77	58492	19	n/a	n/a	5.69e-01	1.772
1089067	ENSG00000100097	3931	LGALS1	lectin, galactoside-binding, soluble, 1	3956	22	n/a	n/a	6.24e-01	1.771
1093842	ENSG00000134595	6618	SOX3	SRY (sex determining region Y)-box 3	6658	X	n/a	n/a	6.23e-01	1.771
1100790	ENSG00000175130	41626	MARCKSL1	MARCKS-like 1	65108	1	n/a	n/a	9.07e-01	1.771
1088489	ENSG00000083857	2180	FAT1	FAT tumor suppressor homolog 1 (Drosophila)	2195	4	n/a	n/a	4.03e-01	1.770
1101123	ENSG00000176907	36171	C8orf4	chromosome 8 open reading frame 4	56892	8	n/a	n/a	6.36e-01	1.770
1096849	ENSG00000155850	1824	SLC26A2	solute carrier family 26 (sulfate transporter), member 2	1836	5	n/a	n/a	5.74e-01	1.770
1096984	ENSG00000156966	60243	B3GNT7	UDP-GlcNAc:betaGal beta-1,3-N-acetylglucosaminyltransferase 7	93010	2	n/a	n/a	4.03e-01	1.770
279865338	ENSG00000232346	0	SC22CB-1E7.1	SC22CB-1E7.1	0	22	n/a	n/a	7.46e-01	1.770
1090530	ENSG00000109107	227	ALDOC	aldolase C, fructose-bisphosphate	230	17	n/a	n/a	5.94e-01	1.769
1094403	ENSG00000137507	2599	LRRC32	leucine rich repeat containing 32	2615	11	n/a	n/a	5.55e-01	1.769
1089056	ENSG00000100060	4217	MFNG	MFNG O-fucosylpeptide 3-beta-N-acetylglucosaminyltransferase	4242	22	n/a	n/a	7.90e-01	1.768
280082353	ENSG00000255173	0	AP003068.12	AP003068.12	0	11	n/a	n/a	4.01e-01	1.768
1094019	ENSG00000135547	23248	HEY2	hairy/enhancer-of-split related with YRPW motif 2	23493	6	n/a	n/a	5.89e-01	1.768
1105920	ENSG00000213859	80576	KCTD11	potassium channel tetramerisation domain containing 11	147040	17	n/a	n/a	6.94e-01	1.767
1096919	ENSG00000156381	78886	ANKRD9	ankyrin repeat domain 9	122416	14	n/a	n/a	7.49e-01	1.767
1091724	ENSG00000118515	6410	SGK1	serum/glucocorticoid regulated kinase 1	6446	6	n/a	n/a	5.55e-01	1.766
1093927	ENSG00000135111	6886	TBX3	T-box 3	6926	12	n/a	n/a	5.55e-01	1.766
279799078	ENSG00000226396	0	RP5-1056L3.3	RP5-1056L3.3	0	1	n/a	n/a	6.80e-01	1.766
1094087	ENSG00000135919	5238	SERPINE2	serpin peptidase inhibitor, clade E (nexin, plasminogen activator inhibitor type 1), member 2	5270	2	n/a	n/a	5.69e-01	1.766
1094633	ENSG00000138685	2232	FGF2	fibroblast growth factor 2 (basic)	2247	4	n/a	n/a	6.54e-01	1.766
280095258	ENSG00000256370	0	AL353660.1	AL353660.1	0	13	n/a	n/a	7.29e-01	1.765
1089658	ENSG00000103187	23161	COTL1	coactosin-like 1 (Dictyostelium)	23406	16	n/a	n/a	1.04e+00	1.765
279815299	ENSG00000227850	0	SEPT2P1	septin 2 pseudogene 1	0	1	n/a	n/a	5.59e-01	1.763
1089654	ENSG00000103168	8894	TAF1C	TATA box binding protein (TBP)-associated factor, RNA polymerase I, C, 110kDa	9013	16	n/a	n/a	5.55e-01	1.763
1097655	ENSG00000162298	58648	SYVN1	synovial apoptosis inhibitor 1, synoviolin	84447	11	n/a	n/a	5.66e-01	1.763
1093308	ENSG00000131094	10724	C1QL1	complement component 1, q subcomponent-like 1	10882	17	n/a	n/a	6.71e-01	1.763
1090568	ENSG00000109501	7423	WFS1	Wolfram syndrome 1 (wolframin)	7466	4	n/a	n/a	5.70e-01	1.763
279826323	ENSG00000228844	0	RP11-467I20.3	RP11-467I20.3	0	1	n/a	n/a	6.05e-01	1.762
1096258	ENSG00000150760	1781	DOCK1	dedicator of cytokinesis 1	1793	10	n/a	n/a	4.04e-01	1.761
1087075	ENSG00000008282	6816	SYPL1	synaptophysin-like 1	6856	7	n/a	n/a	5.93e-01	1.761
1103580	ENSG00000188549	122833	C15orf52	chromosome 15 open reading frame 52	388115	15	n/a	n/a	4.01e-01	1.761
1103028	ENSG00000186193	59828	C9orf140	chromosome 9 open reading frame 140	89958	9	n/a	n/a	5.55e-01	1.761
1088306	ENSG00000078596	9315	ITM2A	integral membrane protein 2A	9452	X	n/a	n/a	7.00e-01	1.761
1105457	ENSG00000205363	122844	C15orf59	chromosome 15 open reading frame 59	388135	15	n/a	n/a	6.90e-01	1.759
1099157	ENSG00000167775	30774	CD320	CD320 molecule	51293	19	n/a	n/a	9.83e-01	1.759
279968565	ENSG00000242693	0	AC108047.1	AC108047.1	0	2	n/a	n/a	4.01e-01	1.758
1099427	ENSG00000168890	79370	TMEM150A	transmembrane protein 150A	129303	2	n/a	n/a	5.65e-01	1.758
279912261	ENSG00000236552	171027	RPL13AP5	ribosomal protein L13a pseudogene 5	728658	10	n/a	n/a	5.85e-01	1.757
1100535	ENSG00000173706	36766	HEG1	HEG homolog 1 (zebrafish)	57493	3	n/a	n/a	4.04e-01	1.757
279853522	ENSG00000231300	0	EZH2P1	enhancer of zeste homolog 2 (Drosophila) pseudogene 1	0	21	n/a	n/a	7.52e-01	1.757
1090629	ENSG00000110047	10780	EHD1	EH-domain containing 1	10938	11	n/a	n/a	8.40e-01	1.757
280022819	ENSG00000250167	0	CTC-321K16.1	CTC-321K16.1	0	5	n/a	n/a	5.90e-01	1.756
1092444	ENSG00000124508	10238	BTN2A2	butyrophilin, subfamily 2, member A2	10385	6	n/a	n/a	5.70e-01	1.756
1087255	ENSG00000019169	8616	MARCO	macrophage receptor with collagenous structure	8685	2	n/a	n/a	6.43e-01	1.756
1091072	ENSG00000113368	3976	LMNB1	lamin B1	4001	5	n/a	n/a	6.48e-01	1.755
1095845	ENSG00000147113	55545	CXorf36	chromosome X open reading frame 36	79742	X	n/a	n/a	5.61e-01	1.755
1098196	ENSG00000164099	8426	PRSS12	protease, serine, 12 (neurotrypsin, motopsin)	8492	4	n/a	n/a	7.93e-01	1.754
1105437	ENSG00000205309	36232	NT5M	5',3'-nucleotidase, mitochondrial	56953	17	n/a	n/a	6.73e-01	1.754
280134846	ENSG00000259539	0	CTD-2651B20.1	CTD-2651B20.1	0	15	n/a	n/a	6.85e-01	1.753
1102030	ENSG00000182154	41499	MRPL41	mitochondrial ribosomal protein L41	64975	9	n/a	n/a	9.38e-01	1.753
1094116	ENSG00000136044	34487	APPL2	adaptor protein, phosphotyrosine interaction, PH domain and leucine zipper containing 2	55198	12	n/a	n/a	5.84e-01	1.753
1100935	ENSG00000175898	9161	S1PR2	sphingosine-1-phosphate receptor 2	9294	19	n/a	n/a	5.65e-01	1.753
1090590	ENSG00000109736	10081	MFSD10	major facilitator superfamily domain containing 10	10227	4	n/a	n/a	9.30e-01	1.753
1097014	ENSG00000157184	1367	CPT2	carnitine palmitoyltransferase 2	1376	1	n/a	n/a	5.59e-01	1.753
1090515	ENSG00000109046	25867	WSB1	WD repeat and SOCS box containing 1	26118	17	n/a	n/a	4.15e-01	1.752
279985162	ENSG00000244416	0	AC004386.1	AC004386.1	0	X	n/a	n/a	4.01e-01	1.752
279663461	ENSG00000201199	0	snoU2_19	Small nucleolar RNA U2-19	0	11	n/a	n/a	4.12e-01	1.752
279951826	ENSG00000240821	0	RP11-352G18.1	RP11-352G18.1	0	15	n/a	n/a	4.02e-01	1.752
280002833	ENSG00000248531	0	RP11-1134I14.3	RP11-1134I14.3	0	8	n/a	n/a	6.79e-01	1.752
1092721	ENSG00000126391	58020	FRMD8	FERM domain containing 8	83786	11	n/a	n/a	6.02e-01	1.751
1097147	ENSG00000158292	122559	GPR153	G protein-coupled receptor 153	387509	1	n/a	n/a	6.23e-01	1.750
1100815	ENSG00000175229	59732	GAL3ST3	galactose-3-O-sulfotransferase 3	89792	11	n/a	n/a	6.88e-01	1.750
1093432	ENSG00000131981	3933	LGALS3	lectin, galactoside-binding, soluble, 3	3958	14	n/a	n/a	6.96e-01	1.750
1103987	ENSG00000196562	35245	SULF2	sulfatase 2	55959	20	n/a	n/a	5.55e-01	1.750
1087089	ENSG00000008517	9110	IL32	interleukin 32	9235	16	n/a	n/a	5.84e-01	1.750
1088130	ENSG00000074219	8402	TEAD2	TEA domain family member 2	8463	19	n/a	n/a	6.14e-01	1.749
1101856	ENSG00000181045	94191	SLC26A11	solute carrier family 26, member 11	284129	17	n/a	n/a	6.90e-01	1.749
279885431	ENSG00000234118	150894	RPL13AP6	ribosomal protein L13a pseudogene 6	644511	10	n/a	n/a	7.86e-01	1.749
1090858	ENSG00000111817	29673	DSE	dermatan sulfate epimerase	29940	6	n/a	n/a	5.98e-01	1.749
1091593	ENSG00000117318	3379	ID3	inhibitor of DNA binding 3, dominant negative helix-loop-helix protein	3399	1	n/a	n/a	6.32e-01	1.748
280081303	ENSG00000255118	0	RP11-703H8.7	RP11-703H8.7	0	11	n/a	n/a	7.00e-01	1.748
1088715	ENSG00000089351	36928	GRAMD1A	GRAM domain containing 1A	57655	19	n/a	n/a	5.97e-01	1.748
1099220	ENSG00000168003	6484	SLC3A2	solute carrier family 3 (activators of dibasic and neutral amino acid transport), member 2	6520	11	n/a	n/a	6.23e-01	1.748
1103639	ENSG00000188763	8268	FZD9	frizzled family receptor 9	8326	7	n/a	n/a	7.07e-01	1.748
1097484	ENSG00000160813	85811	PPP1R35	protein phosphatase 1, regulatory subunit 35	221908	7	n/a	n/a	8.09e-01	1.747
1106347	ENSG00000215440	157126161	NPEPL1	aminopeptidase-like 1	100652930	20	n/a	n/a	4.02e-01	1.746
280077641	ENSG00000254909	0	RP11-110I1.5	RP11-110I1.5	0	11	n/a	n/a	4.07e-01	1.746
1090044	ENSG00000105655	30957	ISYNA1	inositol-3-phosphate synthase 1	51477	19	n/a	n/a	1.62e+00	1.746
1105845	ENSG00000213339	57562	QTRT1	queuine tRNA-ribosyltransferase 1	81890	19	n/a	n/a	6.46e-01	1.746
1099887	ENSG00000170892	54882	TSEN34	tRNA splicing endonuclease 34 homolog (S. cerevisiae)	79042	19	n/a	n/a	7.26e-01	1.746
279666457	ENSG00000202042	0	SNORD49B	small nucleolar RNA, C/D box 49B	0	17	n/a	n/a	5.70e-01	1.745
1092660	ENSG00000125898	57784	FAM110A	family with sequence similarity 110, member A	83541	20	n/a	n/a	6.21e-01	1.745
1096806	ENSG00000155363	4317	MOV10	Mov10, Moloney leukemia virus 10, homolog (mouse)	4343	1	n/a	n/a	4.02e-01	1.745
1101861	ENSG00000181090	55616	EHMT1	euchromatic histone-lysine N-methyltransferase 1	79813	9	n/a	n/a	6.01e-01	1.745
279872050	ENSG00000232931	0	LINC00342	long intergenic non-protein coding RNA 342	0	2	n/a	n/a	4.06e-01	1.744
1105490	ENSG00000205502	122839	C2CD4B	C2 calcium-dependent domain containing 4B	388125	15	n/a	n/a	4.04e-01	1.743
280007681	ENSG00000248923	0	MTND5P11	MT-ND5 pseudogene 11	0	5	n/a	n/a	4.04e-01	1.742
279658169	ENSG00000199601	0	U6	U6 spliceosomal RNA	0	X	n/a	n/a	4.01e-01	1.742
279948863	ENSG00000240463	0	RPS19P3	ribosomal protein S19 pseudogene 3	0	14	n/a	n/a	6.48e-01	1.741
1089306	ENSG00000101000	10397	PROCR	protein C receptor, endothelial	10544	20	n/a	n/a	6.60e-01	1.741
279987831	ENSG00000244691	0	RP11-600F24.2	RP11-600F24.2	0	14	n/a	n/a	6.76e-01	1.741
1088410	ENSG00000081320	9134	STK17B	serine/threonine kinase 17b	9262	2	n/a	n/a	6.14e-01	1.740
279753766	ENSG00000221419	0	MIR1287	microRNA 1287	0	10	n/a	n/a	6.16e-01	1.740
1096270	ENSG00000150907	2292	FOXO1	forkhead box O1	2308	13	n/a	n/a	5.59e-01	1.739
1095324	ENSG00000143434	10353	SEMA6C	sema domain, transmembrane domain (TM), and cytoplasmic domain, (semaphorin) 6C	10500	1	n/a	n/a	6.05e-01	1.739
279996973	ENSG00000247993	0	RP11-79P5.2	RP11-79P5.2	0	5	n/a	n/a	8.11e-01	1.738
1099001	ENSG00000167194	80516	C16orf92	chromosome 16 open reading frame 92	146378	16	n/a	n/a	6.53e-01	1.737
1092824	ENSG00000127419	58496	TMEM175	transmembrane protein 175	84286	4	n/a	n/a	6.83e-01	1.737
279848349	ENSG00000230839	0	RP5-968J1.1	RP5-968J1.1	0	20	n/a	n/a	4.01e-01	1.737
1102114	ENSG00000182492	630	BGN	biglycan	633	X	n/a	n/a	5.57e-01	1.737
279913830	ENSG00000236723	0	RP5-1024G6.2	RP5-1024G6.2	0	1	n/a	n/a	4.03e-01	1.737
279709988	ENSG00000207875	127994	MIRLET7B	microRNA let-7b	406884	22	n/a	n/a	4.53e-01	1.737
279946290	ENSG00000240211	0	RP11-758P17.3	RP11-758P17.3	0	7	n/a	n/a	5.94e-01	1.736
280081943	ENSG00000255153	90284	CTD-2245O6.1	CTD-2245O6.1	255512	11	n/a	n/a	9.67e-01	1.736
1090997	ENSG00000112715	7379	VEGFA	vascular endothelial growth factor A	7422	6	n/a	n/a	4.01e-01	1.736
1094676	ENSG00000138867	57848	C22orf13	chromosome 22 open reading frame 13	83606	22	n/a	n/a	5.84e-01	1.736
1090018	ENSG00000105538	34211	RASIP1	Ras interacting protein 1	54922	19	n/a	n/a	6.30e-01	1.735
1093445	ENSG00000132122	33849	SPATA6	spermatogenesis associated 6	54558	1	n/a	n/a	5.62e-01	1.735
1099404	ENSG00000168792	77755	ABHD15	abhydrolase domain containing 15	116236	17	n/a	n/a	6.04e-01	1.735
279973085	ENSG00000243230	0	RP11-286H14.8	RP11-286H14.8	0	7	n/a	n/a	9.83e-01	1.735
279809228	ENSG00000227267	0	RP11-305O4.2	RP11-305O4.2	0	3	n/a	n/a	8.13e-01	1.735
279986206	ENSG00000244538	0	RP11-10G12.1	RP11-10G12.1	0	4	n/a	n/a	1.02e+00	1.734
1105096	ENSG00000204335	123251	SP5	Sp5 transcription factor	389058	2	n/a	n/a	2.08e+00	1.734
1095072	ENSG00000141569	83634	TRIM65	tripartite motif containing 65	201292	17	n/a	n/a	7.43e-01	1.733
279725142	ENSG00000213860	0	AC005062.3	AC005062.3	0	7	n/a	n/a	4.01e-01	1.733
279923383	ENSG00000237528	0	RP11-234P3.4	RP11-234P3.4	0	X	n/a	n/a	5.95e-01	1.733
1090740	ENSG00000111058	55414	ACSS3	acyl-CoA synthetase short-chain family member 3	79611	12	n/a	n/a	5.79e-01	1.733
280127579	ENSG00000259132	0	RP11-298I3.5	RP11-298I3.5	0	14	n/a	n/a	7.08e-01	1.732
279990965	ENSG00000245748	0	RP11-367J11.2	RP11-367J11.2	0	4	n/a	n/a	8.34e-01	1.732
1089537	ENSG00000102265	7033	TIMP1	TIMP metallopeptidase inhibitor 1	7076	X	n/a	n/a	6.62e-01	1.732
1088592	ENSG00000087077	7162	TRIP6	thyroid hormone receptor interactor 6	7205	7	n/a	n/a	5.60e-01	1.732
1088069	ENSG00000072506	3011	HSD17B10	hydroxysteroid (17-beta) dehydrogenase 10	3028	X	n/a	n/a	9.32e-01	1.732
1098899	ENSG00000166822	79001	TMEM170A	transmembrane protein 170A	124491	16	n/a	n/a	5.65e-01	1.732
1098979	ENSG00000167107	56022	ACSF2	acyl-CoA synthetase family member 2	80221	17	n/a	n/a	5.65e-01	1.731
280107393	ENSG00000257653	0	RP11-579D7.2	RP11-579D7.2	0	12	n/a	n/a	4.01e-01	1.731
1098901	ENSG00000166825	287	ANPEP	alanyl (membrane) aminopeptidase	290	15	n/a	n/a	6.62e-01	1.731
1094690	ENSG00000139132	78848	FGD4	FYVE, RhoGEF and PH domain containing 4	121512	12	n/a	n/a	7.91e-01	1.731
1086940	ENSG00000005075	5407	POLR2J	polymerase (RNA) II (DNA directed) polypeptide J, 13.3kDa	5439	7	n/a	n/a	1.13e+00	1.731
1100716	ENSG00000174749	79529	C4orf32	chromosome 4 open reading frame 32	132720	4	n/a	n/a	4.02e-01	1.730
1099513	ENSG00000169231	7017	THBS3	thrombospondin 3	7059	1	n/a	n/a	5.59e-01	1.730
1102232	ENSG00000183010	5799	PYCR1	pyrroline-5-carboxylate reductase 1	5831	17	n/a	n/a	7.04e-01	1.730
1108758	ENSG00000237456	0	RP11-154D3.1	RP11-154D3.1	0	3	n/a	n/a	7.49e-01	1.730
1091261	ENSG00000115109	36942	EPB41L5	erythrocyte membrane protein band 4.1 like 5	57669	2	n/a	n/a	4.03e-01	1.729
1088429	ENSG00000082014	6564	SMARCD3	SWI/SNF related, matrix associated, actin dependent regulator of chromatin, subfamily d, member 3	6604	7	n/a	n/a	5.81e-01	1.729
1106748	ENSG00000224201	59158	PNMA6A	paraneoplastic antigen like 6A	84968	X	n/a	n/a	4.53e-01	1.729
280074496	ENSG00000254690	0	GS1-393G12.12	GS1-393G12.12	0	8	n/a	n/a	6.41e-01	1.729
1098697	ENSG00000166016	25590	ABTB2	ankyrin repeat and BTB (POZ) domain containing 2	25841	11	n/a	n/a	5.58e-01	1.728
1099454	ENSG00000168994	85792	C6orf145	chromosome 6 open reading frame 145	221749	6	n/a	n/a	5.55e-01	1.728
1101276	ENSG00000177674	36363	AGTRAP	angiotensin II receptor-associated protein	57085	1	n/a	n/a	6.01e-01	1.728
1105848	ENSG00000213366	2929	GSTM2	glutathione S-transferase mu 2 (muscle)	2946	1	n/a	n/a	5.64e-01	1.728
279905164	ENSG00000235912	0	RP1-159A19.3	RP1-159A19.3	0	1	n/a	n/a	4.02e-01	1.727
279967580	ENSG00000242590	0	RP11-54O7.14	RP11-54O7.14	0	1	n/a	n/a	9.37e-01	1.727
1087049	ENSG00000007384	40887	RHBDF1	rhomboid 5 homolog 1 (Drosophila)	64285	16	n/a	n/a	4.02e-01	1.727
1087023	ENSG00000006756	411	ARSD	arylsulfatase D	414	X	n/a	n/a	4.00e-01	1.727
280074018	ENSG00000254665	0	RP11-152H18.3	RP11-152H18.3	0	11	n/a	n/a	3.99e-01	1.727
1100185	ENSG00000172081	79130	MOB3A	MOB kinase activator 3A	126308	19	n/a	n/a	5.79e-01	1.727
1093161	ENSG00000130332	31170	LSM7	LSM7 homolog, U6 small nuclear RNA associated (S. cerevisiae)	51690	19	n/a	n/a	5.55e-01	1.726
279909859	ENSG00000236349	0	RP11-778J16.1	RP11-778J16.1	0	12	n/a	n/a	4.01e-01	1.726
280103423	ENSG00000257270	0	RP11-521B24.5	RP11-521B24.5	0	14	n/a	n/a	5.90e-01	1.725
1090623	ENSG00000110011	3318	DNAJC4	DnaJ (Hsp40) homolog, subfamily C, member 4	3338	11	n/a	n/a	7.04e-01	1.725
280074375	ENSG00000254682	0	RP11-660L16.2	RP11-660L16.2	0	11	n/a	n/a	4.11e-01	1.725
280115479	ENSG00000258430	0	RP11-982M15.2	RP11-982M15.2	0	14	n/a	n/a	7.03e-01	1.725
279866279	ENSG00000232442	157121327	CTD-3184A7.4	CTD-3184A7.4	100505771	20	n/a	n/a	5.57e-01	1.724
1094182	ENSG00000136379	37303	FAM108C1	family with sequence similarity 108, member C1	58489	15	n/a	n/a	9.79e-01	1.724
279884840	ENSG00000234055	0	RP11-247A12.1	RP11-247A12.1	0	9	n/a	n/a	6.44e-01	1.724
279794075	ENSG00000225965	0	RP11-508N22.6	RP11-508N22.6	0	10	n/a	n/a	1.88e+00	1.723
1095134	ENSG00000142173	1283	COL6A2	collagen, type VI, alpha 2	1292	21	n/a	n/a	6.43e-01	1.723
279933814	ENSG00000238527	169704	SNORD112	small nucleolar RNA, C/D box 112	692215	14	n/a	n/a	9.70e-01	1.723
1100329	ENSG00000172725	36451	CORO1B	coronin, actin binding protein, 1B	57175	11	n/a	n/a	7.35e-01	1.723
1098599	ENSG00000165644	78724	COMTD1	catechol-O-methyltransferase domain containing 1	118881	10	n/a	n/a	4.01e-01	1.723
280118338	ENSG00000258598	0	RP11-260M19.1	RP11-260M19.1	0	14	n/a	n/a	9.69e-01	1.722
1101411	ENSG00000178445	2714	GLDC	glycine dehydrogenase (decarboxylating)	2731	9	n/a	n/a	1.05e+00	1.722
1089706	ENSG00000103485	23230	QPRT	quinolinate phosphoribosyltransferase	23475	16	n/a	n/a	6.29e-01	1.722
1099777	ENSG00000170412	35177	GPRC5C	G protein-coupled receptor, family C, group 5, member C	55890	17	n/a	n/a	6.52e-01	1.722
279988109	ENSG00000244726	0	AC006927.4	AC006927.4	0	12	n/a	n/a	4.53e-01	1.722
1092918	ENSG00000128309	4331	MPST	mercaptopyruvate sulfurtransferase	4357	22	n/a	n/a	7.51e-01	1.721
279814248	ENSG00000227757	0	AP000282.2	AP000282.2	0	21	n/a	n/a	4.01e-01	1.721
1096158	ENSG00000149564	59988	ESAM	endothelial cell adhesion molecule	90952	11	n/a	n/a	5.58e-01	1.721
1088957	ENSG00000099203	10860	TMED1	transmembrane emp24 protein transport domain containing 1	11018	19	n/a	n/a	9.87e-01	1.720
280117812	ENSG00000258568	0	RHOQP1	ras homolog gene family, member Q pseudogene 1	0	14	n/a	n/a	6.04e-01	1.720
1094451	ENSG00000137804	30685	NUSAP1	nucleolar and spindle associated protein 1	51203	15	n/a	n/a	6.85e-01	1.720
1095371	ENSG00000143627	5281	PKLR	pyruvate kinase, liver and RBC	5313	1	n/a	n/a	8.20e-01	1.719
279656384	ENSG00000199005	135820	MIR370	microRNA 370	442915	14	n/a	n/a	5.55e-01	1.719
279789431	ENSG00000225573	0	RPL35P5	ribosomal protein L35 pseudogene 5	0	7	n/a	n/a	5.59e-01	1.718
1104711	ENSG00000198736	31214	SEPX1	selenoprotein X, 1	51734	16	n/a	n/a	7.83e-01	1.717
1094137	ENSG00000136149	0	RPL13AP25	ribosomal protein L13a pseudogene 25	0	13	n/a	n/a	4.02e-01	1.717
1093713	ENSG00000133874	55648	RNF122	ring finger protein 122	79845	8	n/a	n/a	6.16e-01	1.716
1097700	ENSG00000162496	9123	DHRS3	dehydrogenase/reductase (SDR family) member 3	9249	1	n/a	n/a	6.69e-01	1.716
1089672	ENSG00000103253	58474	HAGHL	hydroxyacylglutathione hydrolase-like	84264	16	n/a	n/a	6.26e-01	1.716
1105616	ENSG00000205978	36796	NYNRIN	NYN domain and retroviral integrase containing	57523	14	n/a	n/a	6.40e-01	1.716
1096809	ENSG00000155368	1610	DBI	diazepam binding inhibitor (GABA receptor modulator, acyl-CoA binding protein)	1622	2	n/a	n/a	6.56e-01	1.716
1095152	ENSG00000142303	57475	ADAMTS10	ADAM metallopeptidase with thrombospondin type 1 motif, 10	81794	19	n/a	n/a	6.48e-01	1.716
1091708	ENSG00000118418	9190	HMGN3	high mobility group nucleosomal binding domain 3	9324	6	n/a	n/a	6.27e-01	1.716
1109149	ENSG00000244486	60012	SCARF2	scavenger receptor class F, member 2	91179	22	n/a	n/a	7.55e-01	1.716
1093827	ENSG00000134531	1997	EMP1	epithelial membrane protein 1	2012	12	n/a	n/a	4.01e-01	1.715
1089342	ENSG00000101188	4892	NTSR1	neurotensin receptor 1 (high affinity)	4923	20	n/a	n/a	4.01e-01	1.715
1104369	ENSG00000197724	5221	PHF2	PHD finger protein 2	5253	9	n/a	n/a	6.43e-01	1.715
1087794	ENSG00000065320	9287	NTN1	netrin 1	9423	17	n/a	n/a	4.02e-01	1.715
1086878	ENSG00000001617	6369	SEMA3F	sema domain, immunoglobulin domain (Ig), short basic domain, secreted, (semaphorin) 3F	6405	3	n/a	n/a	7.06e-01	1.715
1094605	ENSG00000138600	59078	SPPL2A	Signal peptide peptidase-like 2A	84888	15	n/a	n/a	6.18e-01	1.714
1102017	ENSG00000182095	58828	TNRC18	trinucleotide repeat containing 18	84629	7	n/a	n/a	6.13e-01	1.714
279879767	ENSG00000233597	0	RP11-343B5.1	RP11-343B5.1	0	3	n/a	n/a	6.88e-01	1.713
1097698	ENSG00000162493	10483	PDPN	podoplanin	10630	1	n/a	n/a	6.69e-01	1.713
1101140	ENSG00000176973	23379	FAM89B	family with sequence similarity 89, member B	23625	11	n/a	n/a	6.06e-01	1.713
279669008	ENSG00000203403	0	AC020907.2	AC020907.2	0	19	n/a	n/a	5.55e-01	1.713
279762359	ENSG00000223169	0	5S_rRNA	5S ribosomal RNA	0	6	n/a	n/a	5.54e-01	1.712
1088831	ENSG00000092036	34219	HAUS4	HAUS augmin-like complex, subunit 4	54930	14	n/a	n/a	1.02e+00	1.712
1091488	ENSG00000116663	26018	FBXO6	F-box protein 6	26270	1	n/a	n/a	7.85e-01	1.711
1092726	ENSG00000126458	6204	RRAS	related RAS viral (r-ras) oncogene homolog	6237	19	n/a	n/a	8.12e-01	1.711
279706264	ENSG00000207195	0	Y_RNA	Y RNA	0	4	n/a	n/a	5.54e-01	1.710
1097550	ENSG00000161395	60267	PGAP3	post-GPI attachment to proteins 3	93210	17	n/a	n/a	6.40e-01	1.710
1093398	ENSG00000131747	7110	TOP2A	topoisomerase (DNA) II alpha 170kDa	7153	17	n/a	n/a	5.84e-01	1.710
1102471	ENSG00000183908	85535	LRRC55	leucine rich repeat containing 55	219527	11	n/a	n/a	5.62e-01	1.709
1102294	ENSG00000183260	80053	ABHD16B	abhydrolase domain containing 16B	140701	20	n/a	n/a	7.94e-01	1.709
1091176	ENSG00000114374	8234	USP9Y	ubiquitin specific peptidase 9, Y-linked	8287	Y	n/a	n/a	4.02e-01	1.709
1099127	ENSG00000167701	2858	GPT	glutamic-pyruvate transaminase (alanine aminotransferase)	2875	8	n/a	n/a	4.01e-01	1.709
1102125	ENSG00000182544	59165	MFSD5	major facilitator superfamily domain containing 5	84975	12	n/a	n/a	5.59e-01	1.709
1088235	ENSG00000076928	9015	ARHGEF1	Rho guanine nucleotide exchange factor (GEF) 1	9138	19	n/a	n/a	4.04e-01	1.708
1091818	ENSG00000119559	80692	C19orf25	chromosome 19 open reading frame 25	148223	19	n/a	n/a	6.26e-01	1.708
279734845	ENSG00000214917	0	RP11-53I6.1	RP11-53I6.1	0	18	n/a	n/a	1.01e+00	1.708
1097197	ENSG00000158710	8349	TAGLN2	transgelin 2	8407	1	n/a	n/a	7.71e-01	1.707
1100499	ENSG00000173548	90411	SNX33	sorting nexin 33	257364	15	n/a	n/a	5.55e-01	1.707
280090848	ENSG00000255857	157122481	RP1-278C19.3	RP1-278C19.3	100506649	12	n/a	n/a	5.64e-01	1.707
279768439	ENSG00000223799	0	AP000295.7	AP000295.7	0	21	n/a	n/a	6.47e-01	1.707
1097053	ENSG00000157510	79593	AFAP1L1	actin filament associated protein 1-like 1	134265	5	n/a	n/a	5.58e-01	1.707
1099050	ENSG00000167434	758	CA4	carbonic anhydrase IV	762	17	n/a	n/a	5.66e-01	1.706
1087907	ENSG00000068137	55792	PLEKHH3	pleckstrin homology domain containing, family H (with MyTH4 domain) member 3	79990	17	n/a	n/a	7.50e-01	1.706
1093105	ENSG00000129991	7094	TNNI3	troponin I type 3 (cardiac)	7137	19	n/a	n/a	5.54e-01	1.706
1103282	ENSG00000187244	4034	BCAM	basal cell adhesion molecule (Lutheran blood group)	4059	19	n/a	n/a	5.69e-01	1.706
279712605	ENSG00000211675	0	IGLC1	immunoglobulin lambda constant 1 (Mcg marker)	0	22	n/a	n/a	6.23e-01	1.705
1095019	ENSG00000141349	60194	G6PC3	glucose 6 phosphatase, catalytic, 3	92579	17	n/a	n/a	6.30e-01	1.705
1099603	ENSG00000169660	94142	HEXDC	hexosaminidase (glycosyl hydrolase family 20, catalytic domain) containing	284004	17	n/a	n/a	7.29e-01	1.704
1099991	ENSG00000171298	2532	GAA	glucosidase, alpha; acid	2548	17	n/a	n/a	7.09e-01	1.704
1087928	ENSG00000068831	10089	RASGRP2	RAS guanyl releasing protein 2 (calcium and DAG-regulated)	10235	11	n/a	n/a	7.36e-01	1.704
1088851	ENSG00000092421	36829	SEMA6A	sema domain, transmembrane domain (TM), and cytoplasmic domain, (semaphorin) 6A	57556	5	n/a	n/a	4.01e-01	1.704
280138579	ENSG00000259773	0	RP11-507J18.2	RP11-507J18.2	0	15	n/a	n/a	5.65e-01	1.704
1098842	ENSG00000166535	80379	A2ML1	alpha-2-macroglobulin-like 1	144568	12	n/a	n/a	5.62e-01	1.703
1092900	ENSG00000128218	29537	VPREB3	pre-B lymphocyte 3	29802	22	n/a	n/a	5.77e-01	1.703
1089031	ENSG00000099984	2936	GSTT2	glutathione S-transferase theta 2	2953	22	n/a	n/a	4.01e-01	1.703
1093576	ENSG00000132825	5477	PPP1R3D	protein phosphatase 1, regulatory subunit 3D	5509	20	n/a	n/a	6.25e-01	1.702
1098994	ENSG00000167173	36184	C15orf39	chromosome 15 open reading frame 39	56905	15	n/a	n/a	5.85e-01	1.702
1109011	ENSG00000241852	143198	C8orf58	chromosome 8 open reading frame 58	541565	8	n/a	n/a	6.89e-01	1.702
1102367	ENSG00000183578	122836	TNFAIP8L3	tumor necrosis factor, alpha-induced protein 8-like 3	388121	15	n/a	n/a	7.51e-01	1.702
1100243	ENSG00000172340	8724	SUCLG2	succinate-CoA ligase, GDP-forming, beta subunit	8801	3	n/a	n/a	6.21e-01	1.702
1092853	ENSG00000127663	22785	KDM4B	lysine (K)-specific demethylase 4B	23030	19	n/a	n/a	6.87e-01	1.702
1091625	ENSG00000117528	5793	ABCD3	ATP-binding cassette, sub-family D (ALD), member 3	5825	1	n/a	n/a	9.62e-01	1.701
1104825	ENSG00000198937	81191	CCDC167	coiled-coil domain containing 167	154467	6	n/a	n/a	5.80e-01	1.701
279751680	ENSG00000221051	0	AC118344.2	AC118344.2	0	19	n/a	n/a	4.53e-01	1.701
1090718	ENSG00000110881	38	ACCN2	amiloride-sensitive cation channel 2, neuronal	41	12	n/a	n/a	5.61e-01	1.700
1100356	ENSG00000172819	5884	RARG	retinoic acid receptor, gamma	5916	12	n/a	n/a	5.59e-01	1.700
1092651	ENSG00000125871	60204	C20orf72	chromosome 20 open reading frame 72	92667	20	n/a	n/a	4.02e-01	1.700
1091719	ENSG00000118503	7085	TNFAIP3	tumor necrosis factor, alpha-induced protein 3	7128	6	n/a	n/a	5.65e-01	1.700
279899320	ENSG00000235335	0	AC016723.4	AC016723.4	0	2	n/a	n/a	6.30e-01	1.699
279928564	ENSG00000237976	0	RP11-126K1.6	RP11-126K1.6	0	1	n/a	n/a	5.58e-01	1.699
1101107	ENSG00000176845	94211	METRNL	meteorin, glial cell differentiation regulator-like	284207	17	n/a	n/a	5.88e-01	1.699
1090491	ENSG00000108828	10346	VAT1	vesicle amine transport protein 1 homolog (T. californica)	10493	17	n/a	n/a	9.82e-01	1.699
279646109	ENSG00000198683	0	AC012615.1	AC012615.1	0	19	n/a	n/a	5.80e-01	1.698
1099311	ENSG00000168393	1829	DTYMK	deoxythymidylate kinase (thymidylate kinase)	1841	2	n/a	n/a	1.18e+00	1.698
1108755	ENSG00000237441	5831	RGL2	ral guanine nucleotide dissociation stimulator-like 2	5863	6	n/a	n/a	5.55e-01	1.698
280101792	ENSG00000257096	0	AE000658.22	AE000658.22	0	14	n/a	n/a	4.01e-01	1.698
1088950	ENSG00000097007	22	ABL1	c-abl oncogene 1, non-receptor tyrosine kinase	25	9	n/a	n/a	4.01e-01	1.697
1106465	ENSG00000218891	81568	ZNF579	zinc finger protein 579	163033	19	n/a	n/a	6.31e-01	1.696
1100087	ENSG00000171695	149625	C20orf201	chromosome 20 open reading frame 201	198437	20	n/a	n/a	5.84e-01	1.696
1097222	ENSG00000158863	41335	FAM160B2	family with sequence similarity 160, member B2	64760	8	n/a	n/a	5.94e-01	1.696
1087648	ENSG00000057657	636	PRDM1	PR domain containing 1, with ZNF domain	639	6	n/a	n/a	5.64e-01	1.696
1091320	ENSG00000115414	2319	FN1	fibronectin 1	2335	2	n/a	n/a	4.02e-01	1.695
1104974	ENSG00000203950	25820	FAM127B	family with sequence similarity 127, member B	26071	X	n/a	n/a	6.51e-01	1.694
1095891	ENSG00000147403	6102	RPL10	ribosomal protein L10	6134	X	n/a	n/a	7.95e-01	1.694
1088781	ENSG00000090924	41420	PLEKHG2	pleckstrin homology domain containing, family G (with RhoGef domain) member 2	64857	19	n/a	n/a	4.01e-01	1.694
1093024	ENSG00000129195	33769	FAM64A	family with sequence similarity 64, member A	54478	17	n/a	n/a	7.84e-01	1.693
1104574	ENSG00000198324	80393	FAM109A	family with sequence similarity 109, member A	144717	12	n/a	n/a	7.04e-01	1.692
1108458	ENSG00000235471	0	AL033532.1	Uncharacterized protein	0	1	n/a	n/a	1.36e+00	1.692
279912600	ENSG00000236609	34042	AC073343.8	AC073343.8	54753	7	n/a	n/a	1.36e+00	1.692
1088803	ENSG00000091409	3630	ITGA6	integrin, alpha 6	3655	2	n/a	n/a	5.64e-01	1.692
1087047	ENSG00000007372	5048	PAX6	paired box 6	5080	11	n/a	n/a	5.83e-01	1.692
1100517	ENSG00000173621	54839	LRFN4	leucine rich repeat and fibronectin type III domain containing 4	78999	11	n/a	n/a	5.63e-01	1.692
1093671	ENSG00000133466	77620	C1QTNF6	C1q and tumor necrosis factor related protein 6	114904	22	n/a	n/a	6.24e-01	1.691
280027600	ENSG00000250562	0	RP11-227H4.4	RP11-227H4.4	0	3	n/a	n/a	7.52e-01	1.691
1089253	ENSG00000100711	54878	ZFYVE21	zinc finger, FYVE domain containing 21	79038	14	n/a	n/a	6.06e-01	1.691
1104110	ENSG00000196935	36795	SRGAP1	SLIT-ROBO Rho GTPase activating protein 1	57522	12	n/a	n/a	5.61e-01	1.689
1095357	ENSG00000143554	10842	SLC27A3	solute carrier family 27 (fatty acid transporter), member 3	11000	1	n/a	n/a	6.70e-01	1.689
1094049	ENSG00000135723	28845	FHOD1	formin homology 2 domain containing 1	29109	16	n/a	n/a	5.65e-01	1.689
1087838	ENSG00000066230	6514	SLC9A3	solute carrier family 9 (sodium/hydrogen exchanger), member 3	6550	5	n/a	n/a	5.83e-01	1.689
1101739	ENSG00000180447	2603	GAS1	growth arrest-specific 1	2619	9	n/a	n/a	7.85e-01	1.688
1099296	ENSG00000168306	8251	ACOX2	acyl-CoA oxidase 2, branched chain	8309	3	n/a	n/a	5.66e-01	1.688
1102461	ENSG00000183853	34532	KIRREL	kin of IRRE like (Drosophila)	55243	1	n/a	n/a	6.20e-01	1.688
279805544	ENSG00000226958	0	RN28S1	RNA, 28S ribosomal 1	0	X	n/a	n/a	5.57e-01	1.687
1088903	ENSG00000095321	1375	CRAT	carnitine O-acetyltransferase	1384	9	n/a	n/a	6.33e-01	1.687
279784914	ENSG00000225194	1017295	LINC00092	long intergenic non-protein coding RNA 92	100188953	9	n/a	n/a	3.99e-01	1.687
280045763	ENSG00000252194	0	AC114491.2	AC114491.2	0	1	n/a	n/a	4.07e-01	1.687
1096943	ENSG00000156521	85561	TYSND1	trypsin domain containing 1	219743	10	n/a	n/a	6.90e-01	1.687
1089383	ENSG00000101331	80058	C20orf160	chromosome 20 open reading frame 160	140706	20	n/a	n/a	5.94e-01	1.686
1091800	ENSG00000119408	10625	NEK6	NIMA (never in mitosis gene a)-related kinase 6	10783	9	n/a	n/a	4.02e-01	1.685
280095428	ENSG00000256392	0	RP11-347I19.3	RP11-347I19.3	0	12	n/a	n/a	6.47e-01	1.685
1101287	ENSG00000177697	972	CD151	CD151 molecule (Raph blood group)	977	11	n/a	n/a	6.66e-01	1.685
280112872	ENSG00000258204	0	RP11-90E9.1	RP11-90E9.1	0	12	n/a	n/a	6.07e-01	1.685
279713204	ENSG00000211771	0	TRBJ2-7	T cell receptor beta joining 2-7	0	7	n/a	n/a	1.05e+00	1.685
1090458	ENSG00000108622	3364	ICAM2	intercellular adhesion molecule 2	3384	17	n/a	n/a	5.69e-01	1.685
279988899	ENSG00000244951	0	AL365502.1	AL365502.1	0	9	n/a	n/a	5.69e-01	1.685
1105950	ENSG00000213965	124057	NUDT19	nudix (nucleoside diphosphate linked moiety X)-type motif 19	390916	19	n/a	n/a	5.97e-01	1.684
280049102	ENSG00000252678	59641	RPPH1	ribonuclease P RNA component H1	85495	14	n/a	n/a	4.09e-01	1.683
1093914	ENSG00000135052	30761	GOLM1	golgi membrane protein 1	51280	9	n/a	n/a	6.14e-01	1.683
279772630	ENSG00000224109	0	RP11-56H2.1	RP11-56H2.1	0	X	n/a	n/a	5.62e-01	1.683
1097903	ENSG00000163220	6247	S100A9	S100 calcium binding protein A9	6280	1	n/a	n/a	5.99e-01	1.683
1090688	ENSG00000110651	970	CD81	CD81 molecule	975	11	n/a	n/a	6.48e-01	1.683
1102526	ENSG00000184194	33619	GPR173	G protein-coupled receptor 173	54328	X	n/a	n/a	6.54e-01	1.682
1100954	ENSG00000176022	79173	B3GALT6	UDP-Gal:betaGal beta 1,3-galactosyltransferase polypeptide 6	126792	1	n/a	n/a	5.82e-01	1.682
1102601	ENSG00000184486	5422	POU3F2	POU class 3 homeobox 2	5454	6	n/a	n/a	5.94e-01	1.682
1086924	ENSG00000004838	30845	ZMYND10	zinc finger, MYND-type containing 10	51364	3	n/a	n/a	5.65e-01	1.682
279989361	ENSG00000245178	0	AL513497.1	AL513497.1	0	1	n/a	n/a	5.69e-01	1.681
1094181	ENSG00000136378	11014	ADAMTS7	ADAM metallopeptidase with thrombospondin type 1 motif, 7	11173	15	n/a	n/a	5.57e-01	1.681
1095405	ENSG00000143842	9438	SOX13	SRY (sex determining region Y)-box 13	9580	1	n/a	n/a	4.02e-01	1.681
1099164	ENSG00000167797	10117	CDK2AP2	cyclin-dependent kinase 2 associated protein 2	10263	11	n/a	n/a	6.43e-01	1.681
1102480	ENSG00000183963	6489	SMTN	smoothelin	6525	22	n/a	n/a	5.55e-01	1.681
1101485	ENSG00000178927	55227	C17orf62	chromosome 17 open reading frame 62	79415	17	n/a	n/a	5.97e-01	1.680
1088631	ENSG00000087903	5958	RFX2	regulatory factor X, 2 (influences HLA class II expression)	5990	19	n/a	n/a	5.77e-01	1.680
1099442	ENSG00000168936	60166	TMEM129	transmembrane protein 129	92305	4	n/a	n/a	5.72e-01	1.680
1096970	ENSG00000156858	54834	PRR14	proline rich 14	78994	16	n/a	n/a	7.92e-01	1.679
279708840	ENSG00000207652	1013198	MIR621	microRNA 621	693206	13	n/a	n/a	4.01e-01	1.679
1088606	ENSG00000087245	4287	MMP2	matrix metallopeptidase 2 (gelatinase A, 72kDa gelatinase, 72kDa type IV collagenase)	4313	16	n/a	n/a	4.03e-01	1.679
279797890	ENSG00000226308	0	RP4-813D12.3	RP4-813D12.3	0	20	n/a	n/a	6.28e-01	1.679
1098550	ENSG00000165458	3611	INPPL1	inositol polyphosphate phosphatase-like 1	3636	11	n/a	n/a	4.02e-01	1.679
1109078	ENSG00000243364	1932	EFNA4	ephrin-A4	1945	1	n/a	n/a	6.30e-01	1.679
1090330	ENSG00000107731	85557	UNC5B	unc-5 homolog B (C. elegans)	219699	10	n/a	n/a	4.01e-01	1.679
279942905	ENSG00000239783	0	RP5-1050K3.3	RP5-1050K3.3	0	20	n/a	n/a	4.00e-01	1.679
1087261	ENSG00000019991	3064	HGF	hepatocyte growth factor (hepapoietin A; scatter factor)	3082	7	n/a	n/a	5.94e-01	1.679
1098366	ENSG00000164687	2156	FABP5	fatty acid binding protein 5 (psoriasis-associated)	2171	8	n/a	n/a	7.01e-01	1.678
1091590	ENSG00000117298	1877	ECE1	endothelin converting enzyme 1	1889	1	n/a	n/a	5.58e-01	1.678
1094758	ENSG00000139531	6781	SUOX	sulfite oxidase	6821	12	n/a	n/a	7.39e-01	1.678
1090255	ENSG00000106819	34118	ASPN	asporin	54829	9	n/a	n/a	6.26e-01	1.678
279986334	ENSG00000244553	0	RP5-1092A11.3	RP5-1092A11.3	0	1	n/a	n/a	6.49e-01	1.677
279973816	ENSG00000243317	0	C7orf73	chromosome 7 open reading frame 73	0	7	n/a	n/a	6.54e-01	1.677
280115351	ENSG00000258421	0	CTD-3014H8.1	CTD-3014H8.1	0	14	n/a	n/a	7.93e-01	1.676
1087141	ENSG00000011009	11149	LYPLA2	lysophospholipase II	11313	1	n/a	n/a	5.65e-01	1.676
280054360	ENSG00000253276	81726	C7orf74	chromosome 7 open reading frame 74	168455	7	n/a	n/a	5.65e-01	1.676
1106092	ENSG00000214491	168491	SEC14L6	SEC14-like 6 (S. cerevisiae)	730005	22	n/a	n/a	6.29e-01	1.676
280049018	ENSG00000252666	0	AD000090.1	AD000090.1	0	19	n/a	n/a	4.00e-01	1.675
279899780	ENSG00000235387	81379	RP11-327L3.1	RP11-327L3.1	158376	9	n/a	n/a	5.58e-01	1.675
1097458	ENSG00000160683	640	CXCR5	chemokine (C-X-C motif) receptor 5	643	11	n/a	n/a	6.34e-01	1.675
1091337	ENSG00000115507	4981	OTX1	orthodenticle homeobox 1	5013	2	n/a	n/a	5.61e-01	1.675
1088035	ENSG00000071655	32933	MBD3	methyl-CpG binding domain protein 3	53615	19	n/a	n/a	7.87e-01	1.675
1105113	ENSG00000204377	0	C1orf134	chromosome 1 open reading frame 134	0	1	n/a	n/a	8.22e-01	1.675
1105527	ENSG00000205643	80887	C22orf40	chromosome 22 open reading frame 40	150383	22	n/a	n/a	6.04e-01	1.674
1098772	ENSG00000166292	34562	TMEM100	transmembrane protein 100	55273	17	n/a	n/a	5.59e-01	1.674
1105246	ENSG00000204682	124909	C10orf114	chromosome 10 open reading frame 114	399726	10	n/a	n/a	9.81e-01	1.674
279780860	ENSG00000224820	0	BTF3P4	basic transcription factor 3 pseudogene 4	0	9	n/a	n/a	5.61e-01	1.674
279778820	ENSG00000224636	0	AC131971.3	AC131971.3	0	11	n/a	n/a	9.33e-01	1.673
1087031	ENSG00000007062	8765	PROM1	prominin 1	8842	4	n/a	n/a	5.83e-01	1.673
279871219	ENSG00000232858	0	RPL34P27	ribosomal protein L34 pseudogene 27	0	13	n/a	n/a	5.78e-01	1.672
280112801	ENSG00000258199	0	RP11-977G19.5	RP11-977G19.5	0	12	n/a	n/a	5.55e-01	1.672
279806171	ENSG00000227008	0	RP3-417G15.1	RP3-417G15.1	0	X	n/a	n/a	5.82e-01	1.672
1097481	ENSG00000160801	5713	PTH1R	parathyroid hormone 1 receptor	5745	3	n/a	n/a	5.84e-01	1.672
279760602	ENSG00000222624	0	U2	U2 spliceosomal RNA	0	1	n/a	n/a	6.55e-01	1.672
280007664	ENSG00000248922	0	AL137061.2	AL137061.2	0	13	n/a	n/a	4.02e-01	1.671
1093898	ENSG00000134954	2098	ETS1	v-ets erythroblastosis virus E26 oncogene homolog 1 (avian)	2113	11	n/a	n/a	6.08e-01	1.671
1093381	ENSG00000131634	55455	TMEM204	transmembrane protein 204	79652	16	n/a	n/a	6.08e-01	1.671
279555146	ENSG00000185837	1000372	CECR5-AS1	CECR5 antisense RNA 1 (non-protein coding)	100130717	22	n/a	n/a	8.12e-01	1.671
1104060	ENSG00000196767	5424	POU3F4	POU class 3 homeobox 4	5456	X	n/a	n/a	4.04e-01	1.670
279742002	ENSG00000215692	0	AC114730.8	AC114730.8	0	2	n/a	n/a	6.25e-01	1.670
280121217	ENSG00000258766	157125635	CTD-2540C19.1	CTD-2540C19.1	100628307	14	n/a	n/a	5.69e-01	1.670
279661956	ENSG00000200729	26516	SNORD79	small nucleolar RNA, C/D box 79	26770	1	n/a	n/a	4.10e-01	1.670
1104456	ENSG00000197965	8899	MPZL1	myelin protein zero-like 1	9019	1	n/a	n/a	5.84e-01	1.670
1094477	ENSG00000137872	55833	SEMA6D	sema domain, transmembrane domain (TM), and cytoplasmic domain, (semaphorin) 6D	80031	15	n/a	n/a	5.85e-01	1.670
1090701	ENSG00000110721	1111	CHKA	choline kinase alpha	1119	11	n/a	n/a	4.03e-01	1.670
1101319	ENSG00000177943	81342	MAMDC4	MAM domain containing 4	158056	9	n/a	n/a	5.88e-01	1.670
1093656	ENSG00000133315	28728	MACROD1	MACRO domain containing 1	28992	11	n/a	n/a	5.67e-01	1.669
1101590	ENSG00000179526	57538	SHARPIN	SHANK-associated RH domain interactor	81858	8	n/a	n/a	7.87e-01	1.669
1103429	ENSG00000187942	125831	LDLRAD2	low density lipoprotein receptor class A domain containing 2	401944	1	n/a	n/a	7.85e-01	1.669
1092437	ENSG00000124479	4667	NDP	Norrie disease (pseudoglioma)	4693	X	n/a	n/a	5.59e-01	1.669
280072641	ENSG00000254568	0	RP11-664I21.5	RP11-664I21.5	0	11	n/a	n/a	5.64e-01	1.669
1092561	ENSG00000125457	36683	MIF4GD	MIF4G domain containing	57409	17	n/a	n/a	7.46e-01	1.668
1095725	ENSG00000146067	33831	FAM193B	family with sequence similarity 193, member B	54540	5	n/a	n/a	6.61e-01	1.668
279661018	ENSG00000200443	0	U6	U6 spliceosomal RNA	0	22	n/a	n/a	5.54e-01	1.667
280026894	ENSG00000250506	1013	CDK3	cyclin-dependent kinase 3	1018	17	n/a	n/a	5.99e-01	1.667
1091343	ENSG00000115526	9346	CHST10	carbohydrate sulfotransferase 10	9486	2	n/a	n/a	5.70e-01	1.666
279978832	ENSG00000243762	0	AC006547.8	AC006547.8	0	22	n/a	n/a	6.27e-01	1.666
1097512	ENSG00000160972	59178	PPP1R16A	protein phosphatase 1, regulatory subunit 16A	84988	8	n/a	n/a	8.57e-01	1.665
1087195	ENSG00000013306	31109	SLC25A39	solute carrier family 25, member 39	51629	17	n/a	n/a	9.74e-01	1.665
1093756	ENSG00000134184	2927	GSTM1	glutathione S-transferase mu 1	2944	1	n/a	n/a	5.92e-01	1.665
1105604	ENSG00000205923	1001644	CEMP1	cementum protein 1	752014	16	n/a	n/a	6.89e-01	1.665
1102223	ENSG00000182968	6616	SOX1	SRY (sex determining region Y)-box 1	6656	13	n/a	n/a	7.53e-01	1.665
1096166	ENSG00000149599	79340	DUSP15	dual specificity phosphatase 15	128853	20	n/a	n/a	1.07e+00	1.665
280062121	ENSG00000253809	0	RP1-149L1.1	RP1-149L1.1	0	6	n/a	n/a	5.61e-01	1.664
1094248	ENSG00000136802	35542	LRRC8A	leucine rich repeat containing 8 family, member A	56262	9	n/a	n/a	4.01e-01	1.664
279822115	ENSG00000228477	0	RP3-342P20.2	RP3-342P20.2	0	1	n/a	n/a	4.03e-01	1.664
1092339	ENSG00000123933	10461	MXD4	MAX dimerization protein 4	10608	4	n/a	n/a	6.69e-01	1.664
1095353	ENSG00000143546	6246	S100A8	S100 calcium binding protein A8	6279	1	n/a	n/a	8.90e-01	1.664
280126236	ENSG00000259052	0	AL157871.2	AL157871.2	0	14	n/a	n/a	5.61e-01	1.664
279715962	ENSG00000212232	0	SNORD17	small nucleolar RNA, C/D box 17	0	20	n/a	n/a	4.33e-01	1.664
280124941	ENSG00000258982	0	RP11-638I2.4	RP11-638I2.4	0	14	n/a	n/a	7.04e-01	1.664
1094263	ENSG00000136840	26835	ST6GALNAC4	ST6 (alpha-N-acetyl-neuraminyl-2,3-beta-galactosyl-1,3)-N-acetylgalactosaminide alpha-2,6-sialyltransferase 4	27090	9	n/a	n/a	8.24e-01	1.663
1087438	ENSG00000040487	34185	PQLC2	PQ loop repeat containing 2	54896	1	n/a	n/a	6.14e-01	1.663
1088033	ENSG00000071575	28687	TRIB2	tribbles homolog 2 (Drosophila)	28951	2	n/a	n/a	6.23e-01	1.663
1104691	ENSG00000198692	8963	EIF1AY	eukaryotic translation initiation factor 1A, Y-linked	9086	Y	n/a	n/a	4.04e-01	1.662
1095352	ENSG00000143545	5840	RAB13	RAB13, member RAS oncogene family	5872	1	n/a	n/a	5.67e-01	1.662
1093194	ENSG00000130529	34084	TRPM4	transient receptor potential cation channel, subfamily M, member 4	54795	19	n/a	n/a	6.97e-01	1.661
279930480	ENSG00000238123	0	MID1IP1-AS1	MID1IP1 antisense RNA 1 (non-protein coding)	0	X	n/a	n/a	4.01e-01	1.661
1087305	ENSG00000023902	30659	PLEKHO1	pleckstrin homology domain containing, family O member 1	51177	1	n/a	n/a	7.02e-01	1.661
1099357	ENSG00000168575	6539	SLC20A2	solute carrier family 20 (phosphate transporter), member 2	6575	8	n/a	n/a	6.36e-01	1.661
1094551	ENSG00000138231	30645	DBR1	debranching enzyme homolog 1 (S. cerevisiae)	51163	3	n/a	n/a	7.85e-01	1.661
1099405	ENSG00000168795	9781	ZBTB5	zinc finger and BTB domain containing 5	9925	9	n/a	n/a	7.86e-01	1.660
1106668	ENSG00000223722	0	RP11-467L13.5	RP11-467L13.5	0	12	n/a	n/a	6.23e-01	1.660
1093116	ENSG00000130052	9610	STARD8	StAR-related lipid transfer (START) domain containing 8	9754	X	n/a	n/a	5.61e-01	1.660
1092238	ENSG00000122971	32	ACADS	acyl-CoA dehydrogenase, C-2 to C-3 short chain	35	12	n/a	n/a	5.81e-01	1.660
1092377	ENSG00000124181	5303	PLCG1	phospholipase C, gamma 1	5335	20	n/a	n/a	4.01e-01	1.660
1087483	ENSG00000046889	56044	PREX2	phosphatidylinositol-3,4,5-trisphosphate-dependent Rac exchange factor 2	80243	8	n/a	n/a	4.04e-01	1.660
1097581	ENSG00000161671	94271	C19orf63	chromosome 19 open reading frame 63	284361	19	n/a	n/a	6.29e-01	1.660
1090881	ENSG00000111961	23083	SASH1	SAM and SH3 domain containing 1	23328	6	n/a	n/a	4.04e-01	1.660
1088569	ENSG00000086475	22685	SEPHS1	selenophosphate synthetase 1	22929	10	n/a	n/a	2.43e+00	1.659
279781883	ENSG00000224915	0	RP11-108L7.7	RP11-108L7.7	0	10	n/a	n/a	5.55e-01	1.659
280050222	ENSG00000252839	0	U6	U6 spliceosomal RNA	0	14	n/a	n/a	5.54e-01	1.659
1096193	ENSG00000149923	5499	PPP4C	protein phosphatase 4, catalytic subunit	5531	16	n/a	n/a	6.33e-01	1.658
1100261	ENSG00000172382	58120	PRSS27	protease, serine 27	83886	16	n/a	n/a	1.05e+00	1.658
280003440	ENSG00000248590	0	GLDCP	GLDCP	0	4	n/a	n/a	6.45e-01	1.658
1093384	ENSG00000131653	58441	TRAF7	TNF receptor-associated factor 7	84231	16	n/a	n/a	1.12e+00	1.658
1092943	ENSG00000128567	5388	PODXL	podocalyxin-like	5420	7	n/a	n/a	4.06e-01	1.658
1094841	ENSG00000140067	59840	FAM181A	family with sequence similarity 181, member A	90050	14	n/a	n/a	6.30e-01	1.658
1095307	ENSG00000143373	36865	ZNF687	zinc finger protein 687	57592	1	n/a	n/a	5.69e-01	1.657
280096711	ENSG00000256540	0	RP11-598F7.6	RP11-598F7.6	0	12	n/a	n/a	6.72e-01	1.657
1100330	ENSG00000172728	58946	FUT10	fucosyltransferase 10 (alpha (1,3) fucosyltransferase)	84750	8	n/a	n/a	5.55e-01	1.656
1099587	ENSG00000169592	94112	INO80E	INO80 complex subunit E	283899	16	n/a	n/a	7.03e-01	1.656
1087529	ENSG00000049247	10753	UTS2	urotensin 2	10911	1	n/a	n/a	5.55e-01	1.656
1097151	ENSG00000158321	25802	AUTS2	autism susceptibility candidate 2	26053	7	n/a	n/a	5.73e-01	1.655
1093915	ENSG00000135063	9277	FAM189A2	family with sequence similarity 189, member A2	9413	9	n/a	n/a	4.04e-01	1.655
1098379	ENSG00000164741	10248	DLC1	deleted in liver cancer 1	10395	8	n/a	n/a	4.02e-01	1.655
279879250	ENSG00000233547	0	RP11-57H14.2	RP11-57H14.2	0	10	n/a	n/a	5.64e-01	1.655
279885239	ENSG00000234093	0	RP11-269F19.4	RP11-269F19.4	0	1	n/a	n/a	7.01e-01	1.654
1088500	ENSG00000084207	2933	GSTP1	glutathione S-transferase pi 1	2950	11	n/a	n/a	6.60e-01	1.654
1095328	ENSG00000143443	34253	C1orf56	chromosome 1 open reading frame 56	54964	1	n/a	n/a	6.00e-01	1.653
1087985	ENSG00000070413	9849	DGCR2	DiGeorge syndrome critical region gene 2	9993	22	n/a	n/a	5.94e-01	1.653
1106565	ENSG00000221978	57351	CCNL2	cyclin L2	81669	1	n/a	n/a	5.55e-01	1.653
1089863	ENSG00000104852	6585	SNRNP70	small nuclear ribonucleoprotein 70kDa (U1)	6625	19	n/a	n/a	5.87e-01	1.653
1098545	ENSG00000165424	85547	ZCCHC24	zinc finger, CCHC domain containing 24	219654	10	n/a	n/a	4.05e-01	1.653
1104419	ENSG00000197879	4615	MYO1C	myosin IC	4641	17	n/a	n/a	5.69e-01	1.652
279503857	ENSG00000180769	126382	WDFY3-AS2	WDFY3 antisense RNA 2 (non-protein coding)	404201	4	n/a	n/a	7.83e-01	1.652
1097937	ENSG00000163362	35054	C1orf106	chromosome 1 open reading frame 106	55765	1	n/a	n/a	4.03e-01	1.652
1104082	ENSG00000196839	97	ADA	adenosine deaminase	100	20	n/a	n/a	4.03e-01	1.651
1093359	ENSG00000131459	9801	GFPT2	glutamine-fructose-6-phosphate transaminase 2	9945	5	n/a	n/a	5.60e-01	1.651
1097131	ENSG00000158156	34402	XKR8	XK, Kell blood group complex subunit-related family, member 8	55113	1	n/a	n/a	6.70e-01	1.651
1090529	ENSG00000109103	8971	UNC119	unc-119 homolog (C. elegans)	9094	17	n/a	n/a	9.30e-01	1.650
1094754	ENSG00000139508	93996	SLC46A3	solute carrier family 46, member 3	283537	13	n/a	n/a	5.69e-01	1.650
1092090	ENSG00000121691	843	CAT	catalase	847	11	n/a	n/a	5.78e-01	1.650
279708021	ENSG00000207498	0	U6	U6 spliceosomal RNA	0	15	n/a	n/a	4.53e-01	1.650
1092986	ENSG00000128849	59142	CGNL1	cingulin-like 1	84952	15	n/a	n/a	4.04e-01	1.650
1097319	ENSG00000159640	1624	ACE	angiotensin I converting enzyme (peptidyl-dipeptidase A) 1	1636	17	n/a	n/a	5.81e-01	1.649
279677975	ENSG00000204261	1021875	XXbac-BPG246D15.8	XXbac-BPG246D15.8	100507463	6	n/a	n/a	5.65e-01	1.649
279955384	ENSG00000241282	0	CTC-451A6.1	CTC-451A6.1	0	19	n/a	n/a	9.04e-01	1.649
1097024	ENSG00000157240	8263	FZD1	frizzled family receptor 1	8321	7	n/a	n/a	6.39e-01	1.649
1092627	ENSG00000125817	1052	CENPB	centromere protein B, 80kDa	1059	20	n/a	n/a	9.20e-01	1.649
1097521	ENSG00000161016	6100	RPL8	ribosomal protein L8	6132	8	n/a	n/a	5.61e-01	1.648
279955353	ENSG00000241279	0	AC110615.1	AC110615.1	0	4	n/a	n/a	6.40e-01	1.648
1094903	ENSG00000140497	9921	SCAMP2	secretory carrier membrane protein 2	10066	15	n/a	n/a	5.65e-01	1.648
279839686	ENSG00000230076	0	AC016708.2	AC016708.2	0	2	n/a	n/a	5.61e-01	1.648
280027278	ENSG00000250535	0	STK19P	serine/threonine kinase 19 pseudogene	0	6	n/a	n/a	6.96e-01	1.648
1096434	ENSG00000152207	36383	CYSLTR2	cysteinyl leukotriene receptor 2	57105	13	n/a	n/a	5.69e-01	1.647
1100461	ENSG00000173349	59017	SFT2D3	SFT2 domain containing 3	84826	2	n/a	n/a	6.96e-01	1.647
1092521	ENSG00000125124	580	BBS2	Bardet-Biedl syndrome 2	583	16	n/a	n/a	4.02e-01	1.647
1095249	ENSG00000143140	2686	GJA5	gap junction protein, alpha 5, 40kDa	2702	1	n/a	n/a	7.20e-01	1.647
1097695	ENSG00000162461	94382	SLC25A34	solute carrier family 25, member 34	284723	1	n/a	n/a	3.99e-01	1.646
1104083	ENSG00000196843	10707	ARID5A	AT rich interactive domain 5A (MRF1-like)	10865	2	n/a	n/a	6.78e-01	1.645
1108313	ENSG00000234432	0	AC092171.1	Uncharacterized proteincDNA FLJ43318 fis, clone NT2RI2018311	0	7	n/a	n/a	1.59e+00	1.645
280127744	ENSG00000259142	0	RP11-355I22.4	RP11-355I22.4	0	14	n/a	n/a	6.54e-01	1.645
1099084	ENSG00000167566	36974	NCKAP5L	NCK-associated protein 5-like	57701	12	n/a	n/a	6.12e-01	1.644
1105820	ENSG00000213145	1387	CRIP1	cysteine-rich protein 1 (intestinal)	1396	14	n/a	n/a	8.27e-01	1.644
1097648	ENSG00000162227	10482	TAF6L	TAF6-like RNA polymerase II, p300/CBP-associated factor (PCAF)-associated factor, 65kDa	10629	11	n/a	n/a	7.75e-01	1.644
1094200	ENSG00000136490	56548	LIMD2	LIM domain containing 2	80774	17	n/a	n/a	7.25e-01	1.644
1096143	ENSG00000149489	6062	ROM1	retinal outer segment membrane protein 1	6094	11	n/a	n/a	6.07e-01	1.644
1099297	ENSG00000168309	11011	FAM107A	family with sequence similarity 107, member A	11170	3	n/a	n/a	4.04e-01	1.643
1095179	ENSG00000142549	126118	IGLON5	IgLON family member 5	402665	19	n/a	n/a	5.94e-01	1.643
1087875	ENSG00000067182	7089	TNFRSF1A	tumor necrosis factor receptor superfamily, member 1A	7132	12	n/a	n/a	5.54e-01	1.643
279900992	ENSG00000235501	170799	RP4-639F20.1	RP4-639F20.1	729970	1	n/a	n/a	6.89e-01	1.643
1104985	ENSG00000203993	59213	C9orf37	chromosome 9 open reading frame 37	85026	9	n/a	n/a	7.09e-01	1.643
1087079	ENSG00000008311	10012	AASS	aminoadipate-semialdehyde synthase	10157	7	n/a	n/a	4.05e-01	1.643
1097553	ENSG00000161513	2217	FDXR	ferredoxin reductase	2232	17	n/a	n/a	9.77e-01	1.643
1091165	ENSG00000114268	5178	PFKFB4	6-phosphofructo-2-kinase/fructose-2,6-biphosphatase 4	5210	3	n/a	n/a	7.05e-01	1.643
1103337	ENSG00000187609	34221	EXD3	exonuclease 3'-5' domain containing 3	54932	9	n/a	n/a	5.98e-01	1.642
1089135	ENSG00000100300	702	TSPO	translocator protein (18kDa)	706	22	n/a	n/a	6.90e-01	1.641
279742398	ENSG00000215791	0	AL645728.2	AL645728.2	0	1	n/a	n/a	5.82e-01	1.641
1089146	ENSG00000100324	10307	TAB1	TGF-beta activated kinase 1/MAP3K7 binding protein 1	10454	22	n/a	n/a	5.92e-01	1.641
1093813	ENSG00000134443	2905	GRP	gastrin-releasing peptide	2922	18	n/a	n/a	4.03e-01	1.641
280074572	ENSG00000254693	0	RP11-58K22.5	RP11-58K22.5	0	11	n/a	n/a	5.77e-01	1.641
1101459	ENSG00000178764	22638	ZHX2	zinc fingers and homeoboxes 2	22882	8	n/a	n/a	5.61e-01	1.641
1087694	ENSG00000060718	1292	COL11A1	collagen, type XI, alpha 1	1301	1	n/a	n/a	4.02e-01	1.640
1091232	ENSG00000114853	60242	ZBTB47	zinc finger and BTB domain containing 47	92999	3	n/a	n/a	5.76e-01	1.640
1087282	ENSG00000022267	2258	FHL1	four and a half LIM domains 1	2273	X	n/a	n/a	6.61e-01	1.640
1090021	ENSG00000105552	584	BCAT2	branched chain amino-acid transaminase 2, mitochondrial	587	19	n/a	n/a	6.82e-01	1.639
1102635	ENSG00000184640	10643	SEPT9	septin 9	10801	17	n/a	n/a	6.97e-01	1.639
1106550	ENSG00000221944	83589	TIGD1	tigger transposable element derived 1	200765	2	n/a	n/a	7.50e-01	1.639
279787594	ENSG00000225436	0	AC005971.3	AC005971.3	0	17	n/a	n/a	2.08e+00	1.639
1096754	ENSG00000154845	9845	PPP4R1	protein phosphatase 4, regulatory subunit 1	9989	18	n/a	n/a	6.02e-01	1.639
279536421	ENSG00000184247	0	AC100791.1	AC100791.1	0	17	n/a	n/a	5.83e-01	1.639
1103584	ENSG00000188566	26903	NDOR1	NADPH dependent diflavin oxidoreductase 1	27158	9	n/a	n/a	6.04e-01	1.639
1095415	ENSG00000143878	385	RHOB	ras homolog gene family, member B	388	2	n/a	n/a	7.88e-01	1.639
1089736	ENSG00000103742	36995	IGDCC4	immunoglobulin superfamily, DCC subclass, member 4	57722	15	n/a	n/a	5.61e-01	1.638
1086919	ENSG00000004776	79143	HSPB6	heat shock protein, alpha-crystallin-related, B6	126393	19	n/a	n/a	4.03e-01	1.638
1095401	ENSG00000143815	3905	LBR	lamin B receptor	3930	1	n/a	n/a	5.98e-01	1.638
1102788	ENSG00000185238	10050	PRMT3	protein arginine methyltransferase 3	10196	11	n/a	n/a	7.83e-01	1.638
279943535	ENSG00000239881	0	RPS27P25	ribosomal protein S27 pseudogene 25	0	12	n/a	n/a	6.73e-01	1.638
1088254	ENSG00000077279	1629	DCX	doublecortin	1641	X	n/a	n/a	5.84e-01	1.638
1087787	ENSG00000065135	2756	GNAI3	guanine nucleotide binding protein (G protein), alpha inhibiting activity polypeptide 3	2773	1	n/a	n/a	6.96e-01	1.638
1088163	ENSG00000075142	6677	SRI	sorcin	6717	7	n/a	n/a	6.05e-01	1.637
1105411	ENSG00000205213	34655	LGR4	leucine-rich repeat containing G protein-coupled receptor 4	55366	11	n/a	n/a	7.09e-01	1.637
279748302	ENSG00000218803	0	GSTM2P1	glutathione S-transferase mu 2 (muscle) pseudogene 1	0	6	n/a	n/a	6.89e-01	1.637
279963843	ENSG00000242212	0	AC023830.1	AC023830.1	0	16	n/a	n/a	7.06e-01	1.636
1104702	ENSG00000198721	10308	ECI2	enoyl-CoA delta isomerase 2	10455	6	n/a	n/a	5.61e-01	1.636
1091674	ENSG00000118094	11021	TREH	trehalase (brush-border membrane glycoprotein)	11181	11	n/a	n/a	4.03e-01	1.636
279882232	ENSG00000233825	0	RP11-135A24.4	RP11-135A24.4	0	10	n/a	n/a	6.06e-01	1.636
1091223	ENSG00000114779	59026	ABHD14B	abhydrolase domain containing 14B	84836	3	n/a	n/a	4.03e-01	1.636
279876875	ENSG00000233364	0	RP11-203P2.1	RP11-203P2.1	0	13	n/a	n/a	7.88e-01	1.635
1097588	ENSG00000161798	359	AQP5	aquaporin 5	362	12	n/a	n/a	6.85e-01	1.634
280069067	ENSG00000254307	0	KB-1608C10.2	KB-1608C10.2	0	8	n/a	n/a	9.76e-01	1.634
1092659	ENSG00000125895	34610	C20orf46	chromosome 20 open reading frame 46	55321	20	n/a	n/a	7.29e-01	1.634
1102447	ENSG00000183798	59861	EMILIN3	elastin microfibril interfacer 3	90187	20	n/a	n/a	5.95e-01	1.633
1097015	ENSG00000157191	34996	NECAP2	NECAP endocytosis associated 2	55707	1	n/a	n/a	6.25e-01	1.633
279866740	ENSG00000232480	181322	RP11-224O19.2	RP11-224O19.2	728463	1	n/a	n/a	6.13e-01	1.633
279806452	ENSG00000227036	125185	AC007639.1	AC007639.1	400619	17	n/a	n/a	6.36e-01	1.633
279761470	ENSG00000222894	0	AL662800.1	AL662800.1	0	6	n/a	n/a	6.97e-01	1.633
1104513	ENSG00000198113	34152	C9orf167	chromosome 9 open reading frame 167	54863	9	n/a	n/a	8.11e-01	1.632
280089811	ENSG00000255749	0	RP11-134N1.3	RP11-134N1.3	0	12	n/a	n/a	5.55e-01	1.632
1092854	ENSG00000127666	80674	TICAM1	toll-like receptor adaptor molecule 1	148022	19	n/a	n/a	6.25e-01	1.632
280050194	ENSG00000252835	0	SCARNA21	small Cajal body-specific RNA 21	0	17	n/a	n/a	5.96e-01	1.631
1101607	ENSG00000179627	1000060	ZBTB42	zinc finger and BTB domain containing 42	100128927	14	n/a	n/a	6.58e-01	1.631
1098828	ENSG00000166483	7422	WEE1	WEE1 homolog (S. pombe)	7465	11	n/a	n/a	6.58e-01	1.631
1104700	ENSG00000198719	28250	DLL1	delta-like 1 (Drosophila)	28514	6	n/a	n/a	4.05e-01	1.631
1093441	ENSG00000132024	34151	CC2D1A	coiled-coil and C2 domain containing 1A	54862	19	n/a	n/a	6.27e-01	1.631
279782300	ENSG00000224945	0	RP11-82L18.2	RP11-82L18.2	0	9	n/a	n/a	5.87e-01	1.631
1088132	ENSG00000074276	34114	CDHR2	cadherin-related family member 2	54825	5	n/a	n/a	7.19e-01	1.629
280124335	ENSG00000258944	0	RP4-647C14.3	RP4-647C14.3	0	14	n/a	n/a	4.09e-01	1.629
1102344	ENSG00000183476	159183	SH2D7	SH2 domain containing 7	646892	15	n/a	n/a	9.04e-01	1.629
1108684	ENSG00000236939	81293	C8orf56	chromosome 8 open reading frame 56	157556	8	n/a	n/a	7.51e-01	1.629
279830858	ENSG00000229257	0	RP11-229P13.22	RP11-229P13.22	0	9	n/a	n/a	4.04e-01	1.628
1104497	ENSG00000198075	26978	SULT1C4	sulfotransferase family, cytosolic, 1C, member 4	27233	2	n/a	n/a	4.02e-01	1.628
280106988	ENSG00000257607	0	RP11-449P15.1	RP11-449P15.1	0	7	n/a	n/a	4.03e-01	1.628
1099096	ENSG00000167615	77547	LENG8	leukocyte receptor cluster (LRC) member 8	114823	19	n/a	n/a	4.23e-01	1.628
279849023	ENSG00000230897	0	AC013248.1	AC013248.1	0	17	n/a	n/a	5.89e-01	1.628
1087889	ENSG00000067646	7501	ZFY	zinc finger protein, Y-linked	7544	Y	n/a	n/a	5.55e-01	1.628
1101384	ENSG00000178252	11020	WDR6	WD repeat domain 6	11180	3	n/a	n/a	8.08e-01	1.627
1089811	ENSG00000104472	33401	CHRAC1	chromatin accessibility complex 1	54108	8	n/a	n/a	6.87e-01	1.627
279713197	ENSG00000211770	0	TRBJ2-6	T cell receptor beta joining 2-6	0	7	n/a	n/a	5.54e-01	1.627
1089668	ENSG00000103241	2278	FOXF1	forkhead box F1	2294	16	n/a	n/a	4.04e-01	1.627
279760287	ENSG00000222536	0	U2	U2 spliceosomal RNA	0	2	n/a	n/a	5.74e-01	1.627
1087164	ENSG00000011451	37339	WIZ	widely interspaced zinc finger motifs	58525	19	n/a	n/a	7.83e-01	1.627
279897217	ENSG00000235129	0	FABP7P2	fatty acid binding protein 7, brain pseudogene 2	0	2	n/a	n/a	6.47e-01	1.627
279904093	ENSG00000235790	0	RP11-73M7.6	RP11-73M7.6	0	1	n/a	n/a	4.02e-01	1.627
1092247	ENSG00000123096	8031	SSPN	sarcospan (Kras oncogene-associated gene)	8082	12	n/a	n/a	5.66e-01	1.627
279937010	ENSG00000239040	0	Y_RNA	Y RNA	0	4	n/a	n/a	5.54e-01	1.626
1094482	ENSG00000137880	2628	GCHFR	GTP cyclohydrolase I feedback regulator	2644	15	n/a	n/a	6.80e-01	1.626
1095834	ENSG00000147027	57846	TMEM47	transmembrane protein 47	83604	X	n/a	n/a	6.23e-01	1.626
279839424	ENSG00000230053	0	RP11-76N22.1	RP11-76N22.1	0	1	n/a	n/a	5.79e-01	1.626
280022676	ENSG00000250156	0	CTC-498M16.2	CTC-498M16.2	0	5	n/a	n/a	5.87e-01	1.625
280068130	ENSG00000254239	0	GS1-39E22.2	GS1-39E22.2	0	5	n/a	n/a	4.52e-01	1.625
279934661	ENSG00000238671	167156	SNORA78	small nucleolar RNA, H/ACA box 78	677844	16	n/a	n/a	6.47e-01	1.625
1097686	ENSG00000162433	202	AK4	adenylate kinase 4	205	1	n/a	n/a	4.00e-01	1.625
1108080	ENSG00000232856	0	MIR3654	microRNA 3654	0	7	n/a	n/a	5.84e-01	1.625
279714457	ENSG00000211900	0	IGHJ6	immunoglobulin heavy joining 6	0	14	n/a	n/a	5.54e-01	1.625
1101694	ENSG00000180190	81307	C8orf42	chromosome 8 open reading frame 42	157695	8	n/a	n/a	5.74e-01	1.624
1094250	ENSG00000136807	1019	CDK9	cyclin-dependent kinase 9	1025	9	n/a	n/a	5.94e-01	1.624
1107641	ENSG00000230055	94178	CISD3	CDGSH iron sulfur domain 3	284106	17	n/a	n/a	8.10e-01	1.624
1099247	ENSG00000168096	78990	ANKS3	ankyrin repeat and sterile alpha motif domain containing 3	124401	16	n/a	n/a	6.88e-01	1.624
279933191	ENSG00000238423	0	SNORD42B	small nucleolar RNA, C/D box 42B	0	17	n/a	n/a	5.54e-01	1.623
1094607	ENSG00000138606	59932	SHF	Src homology 2 domain containing F	90525	15	n/a	n/a	5.65e-01	1.623
280113689	ENSG00000258301	0	RP11-488C13.5	RP11-488C13.5	0	14	n/a	n/a	6.09e-01	1.623
1092632	ENSG00000125826	10469	RBCK1	RanBP-type and C3HC4-type zinc finger containing 1	10616	20	n/a	n/a	5.69e-01	1.623
1097061	ENSG00000157570	59855	TSPAN18	tetraspanin 18	90139	11	n/a	n/a	6.70e-01	1.623
1100259	ENSG00000172380	35255	GNG12	guanine nucleotide binding protein (G protein), gamma 12	55970	1	n/a	n/a	5.67e-01	1.622
1093156	ENSG00000130307	58112	USHBP1	Usher syndrome 1C binding protein 1	83878	19	n/a	n/a	5.59e-01	1.622
1091913	ENSG00000120149	4462	MSX2	msh homeobox 2	4488	5	n/a	n/a	9.00e-01	1.622
1091589	ENSG00000117289	10481	TXNIP	thioredoxin interacting protein	10628	1	n/a	n/a	4.03e-01	1.622
1090433	ENSG00000108504	0	TEN1	TEN1 telomerase capping complex subunit homolog (S. cerevisiae)	0	17	n/a	n/a	6.62e-01	1.622
1100076	ENSG00000171612	58485	SLC25A33	solute carrier family 25, member 33	84275	1	n/a	n/a	6.46e-01	1.621
1087574	ENSG00000052802	6273	MSMO1	methylsterol monooxygenase 1	6307	4	n/a	n/a	6.71e-01	1.621
1106383	ENSG00000215621	0	AC174470.1	Protein FAM195B	0	17	n/a	n/a	5.73e-01	1.621
1093027	ENSG00000129214	6426	SHBG	sex hormone-binding globulin	6462	17	n/a	n/a	7.53e-01	1.621
280123653	ENSG00000258908	0	RP11-203M5.8	RP11-203M5.8	0	14	n/a	n/a	5.82e-01	1.621
280092156	ENSG00000256013	0	RP11-27M24.1	RP11-27M24.1	0	16	n/a	n/a	4.01e-01	1.620
1095840	ENSG00000147065	4452	MSN	moesin	4478	X	n/a	n/a	4.03e-01	1.620
1098335	ENSG00000164574	34857	GALNT10	UDP-N-acetyl-alpha-D-galactosamine:polypeptide N-acetylgalactosaminyltransferase 10 (GalNAc-T10)	55568	5	n/a	n/a	4.01e-01	1.620
1107055	ENSG00000226210	0	ABC7-42389800N19.1	ABC7-42389800N19.1	0	12	n/a	n/a	6.07e-01	1.620
1098109	ENSG00000163870	79480	TPRA1	transmembrane protein, adipocyte asscociated 1	131601	3	n/a	n/a	7.36e-01	1.620
279555139	ENSG00000185834	0	RPL12P4	ribosomal protein L12 pseudogene 4	0	20	n/a	n/a	6.33e-01	1.619
279934549	ENSG00000238650	0	SNORD54	small nucleolar RNA, C/D box 54	0	8	n/a	n/a	5.54e-01	1.619
1089735	ENSG00000103740	22960	ACSBG1	acyl-CoA synthetase bubblegum family member 1	23205	15	n/a	n/a	5.67e-01	1.619
1095742	ENSG00000146215	125542	CRIP3	cysteine-rich protein 3	401262	6	n/a	n/a	5.59e-01	1.619
1095803	ENSG00000146729	2615	GBAS	glioblastoma amplified sequence	2631	7	n/a	n/a	6.44e-01	1.619
280067086	ENSG00000254170	0	CTD-2073O6.1	CTD-2073O6.1	0	5	n/a	n/a	5.55e-01	1.618
279657385	ENSG00000199363	0	SNORA63	Small nucleolar RNA SNORA63	0	3	n/a	n/a	5.61e-01	1.618
1086935	ENSG00000005007	5944	UPF1	UPF1 regulator of nonsense transcripts homolog (yeast)	5976	19	n/a	n/a	5.59e-01	1.617
279886361	ENSG00000234194	0	RP4-781B1.2	RP4-781B1.2	0	20	n/a	n/a	7.32e-01	1.617
279515532	ENSG00000182351	0	AP000358.3	AP000358.3	0	22	n/a	n/a	5.64e-01	1.617
1093412	ENSG00000131844	40720	MCCC2	methylcrotonoyl-CoA carboxylase 2 (beta)	64087	5	n/a	n/a	4.01e-01	1.616
1099444	ENSG00000168938	5448	PPIC	peptidylprolyl isomerase C (cyclophilin C)	5480	5	n/a	n/a	6.19e-01	1.616
1087580	ENSG00000053371	8508	AKR7A2	aldo-keto reductase family 7, member A2 (aflatoxin aldehyde reductase)	8574	1	n/a	n/a	6.65e-01	1.616
1100035	ENSG00000171476	58726	HOPX	HOP homeobox	84525	4	n/a	n/a	6.43e-01	1.615
280040938	ENSG00000251593	0	MSNP1	moesin pseudogene 1	0	5	n/a	n/a	4.02e-01	1.615
279958569	ENSG00000241624	0	RP4-697K14.12	RP4-697K14.12	0	20	n/a	n/a	4.01e-01	1.615
279829868	ENSG00000229182	0	RP11-122C21.2	RP11-122C21.2	0	8	n/a	n/a	5.84e-01	1.614
1089667	ENSG00000103227	41361	LMF1	lipase maturation factor 1	64788	16	n/a	n/a	8.81e-01	1.614
1105968	ENSG00000214022	29538	REPIN1	replication initiator 1	29803	7	n/a	n/a	5.62e-01	1.614
1090476	ENSG00000108773	2632	KAT2A	K(lysine) acetyltransferase 2A	2648	17	n/a	n/a	5.98e-01	1.614
1089965	ENSG00000105327	26858	BBC3	BCL2 binding component 3	27113	19	n/a	n/a	6.96e-01	1.613
1097513	ENSG00000160973	8849	FOXH1	forkhead box H1	8928	8	n/a	n/a	5.70e-01	1.613
1103724	ENSG00000189077	0	TMEM120A	transmembrane protein 120A	0	7	n/a	n/a	7.66e-01	1.613
1092698	ENSG00000126215	7474	XRCC3	X-ray repair complementing defective repair in Chinese hamster cells 3	7517	14	n/a	n/a	6.59e-01	1.613
1089297	ENSG00000100968	4750	NFATC4	nuclear factor of activated T-cells, cytoplasmic, calcineurin-dependent 4	4776	14	n/a	n/a	5.86e-01	1.613
1091568	ENSG00000117122	4212	MFAP2	microfibrillar-associated protein 2	4237	1	n/a	n/a	7.62e-01	1.613
1104181	ENSG00000197136	124961	PCNXL3	pecanex-like 3 (Drosophila)	399909	11	n/a	n/a	5.55e-01	1.613
279853735	ENSG00000231313	0	CLIC1P1	chloride intracellular channel 1 pseudogene 1	0	12	n/a	n/a	5.97e-01	1.612
279973875	ENSG00000243321	0	RP11-167H9.3	RP11-167H9.3	0	3	n/a	n/a	6.36e-01	1.612
280024227	ENSG00000250288	0	AC138207.1	AC138207.1	0	17	n/a	n/a	9.78e-01	1.612
1106969	ENSG00000225663	110380	FAM195B	family with sequence similarity 195, member B	348262	17	n/a	n/a	5.64e-01	1.612
279976217	ENSG00000243540	0	RP11-319I23.3	RP11-319I23.3	0	10	n/a	n/a	6.23e-01	1.611
1087013	ENSG00000006638	6875	TBXA2R	thromboxane A2 receptor	6915	19	n/a	n/a	7.91e-01	1.611
279972957	ENSG00000243209	0	AC010889.1	AC010889.1	0	Y	n/a	n/a	5.55e-01	1.611
1096435	ENSG00000152208	2878	GRID2	glutamate receptor, ionotropic, delta 2	2895	4	n/a	n/a	7.88e-01	1.611
1097753	ENSG00000162688	175	AGL	amylo-alpha-1, 6-glucosidase, 4-alpha-glucanotransferase	178	1	n/a	n/a	1.39e+00	1.611
1088571	ENSG00000086506	3032	HBQ1	hemoglobin, theta 1	3049	16	n/a	n/a	4.06e-01	1.610
1105108	ENSG00000204366	85771	ZBTB12	zinc finger and BTB domain containing 12	221527	6	n/a	n/a	6.26e-01	1.610
280003808	ENSG00000248608	0	RP11-206P5.2	RP11-206P5.2	0	4	n/a	n/a	6.90e-01	1.610
1099881	ENSG00000170873	9644	MTSS1	metastasis suppressor 1	9788	8	n/a	n/a	6.55e-01	1.610
1105505	ENSG00000205560	1366	CPT1B	carnitine palmitoyltransferase 1B (muscle)	1375	22	n/a	n/a	4.01e-01	1.610
279732895	ENSG00000214738	0	ABHD11-AS2	ABHD11 antisense RNA 2 (non-protein coding)	0	7	n/a	n/a	6.15e-01	1.610
1090794	ENSG00000111432	11051	FZD10	frizzled family receptor 10	11211	12	n/a	n/a	6.96e-01	1.609
279708560	ENSG00000207611	0	MIR149	microRNA 149	0	2	n/a	n/a	5.60e-01	1.609
1098421	ENSG00000164898	81203	C7orf55	chromosome 7 open reading frame 55	154791	7	n/a	n/a	6.70e-01	1.609
1091698	ENSG00000118292	55433	C1orf54	chromosome 1 open reading frame 54	79630	1	n/a	n/a	6.65e-01	1.609
1091217	ENSG00000114744	30604	COMMD2	COMM domain containing 2	51122	3	n/a	n/a	5.82e-01	1.609
1087991	ENSG00000070526	35097	ST6GALNAC1	ST6 (alpha-N-acetyl-neuraminyl-2,3-beta-galactosyl-1,3)-N-acetylgalactosaminide alpha-2,6-sialyltransferase 1	55808	17	n/a	n/a	5.83e-01	1.608
279760735	ENSG00000222663	0	U4	U4 spliceosomal RNA	0	11	n/a	n/a	5.54e-01	1.608
1091827	ENSG00000119636	55928	C14orf45	chromosome 14 open reading frame 45	80127	14	n/a	n/a	5.55e-01	1.607
279751091	ENSG00000220842	0	RP11-572P18.1	RP11-572P18.1	0	10	n/a	n/a	4.12e-01	1.607
280038219	ENSG00000251396	157121039	RP11-163N6.2	RP11-163N6.2	100505532	8	n/a	n/a	4.02e-01	1.607
1101523	ENSG00000179085	33635	DPM3	dolichyl-phosphate mannosyltransferase polypeptide 3	54344	1	n/a	n/a	7.50e-01	1.606
1105746	ENSG00000212768	0	AC114546.1	HCG37415PRO1914Uncharacterized protein	0	15	n/a	n/a	5.94e-01	1.606
1093248	ENSG00000130766	57909	SESN2	sestrin 2	83667	1	n/a	n/a	7.04e-01	1.606
280073084	ENSG00000254604	0	AP000487.6	AP000487.6	0	11	n/a	n/a	6.87e-01	1.606
1089876	ENSG00000104885	58645	DOT1L	DOT1-like, histone H3 methyltransferase (S. cerevisiae)	84444	19	n/a	n/a	5.92e-01	1.606
1088961	ENSG00000099250	8752	NRP1	neuropilin 1	8829	10	n/a	n/a	5.58e-01	1.606
280131756	ENSG00000259369	0	RP11-291H24.1	RP11-291H24.1	0	15	n/a	n/a	7.51e-01	1.606
1090752	ENSG00000111206	2289	FOXM1	forkhead box M1	2305	12	n/a	n/a	5.55e-01	1.606
1093994	ENSG00000135446	1014	CDK4	cyclin-dependent kinase 4	1019	12	n/a	n/a	7.00e-01	1.606
1095696	ENSG00000145908	60125	ZNF300	zinc finger protein 300	91975	5	n/a	n/a	1.43e+00	1.606
1098657	ENSG00000165879	9879	FRAT1	frequently rearranged in advanced T-cell lymphomas	10023	10	n/a	n/a	6.41e-01	1.605
1101138	ENSG00000176956	4037	LY6H	lymphocyte antigen 6 complex, locus H	4062	8	n/a	n/a	4.04e-01	1.605
1096358	ENSG00000151617	1896	EDNRA	endothelin receptor type A	1909	4	n/a	n/a	5.83e-01	1.605
1099062	ENSG00000167508	4571	MVD	mevalonate (diphospho) decarboxylase	4597	16	n/a	n/a	9.60e-01	1.605
1109101	ENSG00000243708	0	PLA2G4B	phospholipase A2, group IVB (cytosolic)	0	15	n/a	n/a	4.03e-01	1.604
279667388	ENSG00000202314	180979	SNORD6	small nucleolar RNA, C/D box 6	692075	11	n/a	n/a	4.52e-01	1.604
1094516	ENSG00000138074	8805	SLC5A6	solute carrier family 5 (sodium-dependent vitamin transporter), member 6	8884	2	n/a	n/a	5.64e-01	1.604
1099097	ENSG00000167617	80686	CDC42EP5	CDC42 effector protein (Rho GTPase binding) 5	148170	19	n/a	n/a	7.87e-01	1.604
1096229	ENSG00000150457	26272	LATS2	LATS, large tumor suppressor, homolog 2 (Drosophila)	26524	13	n/a	n/a	4.01e-01	1.603
279956646	ENSG00000241418	0	RP11-512H23.2	RP11-512H23.2	0	X	n/a	n/a	8.77e-01	1.603
1100971	ENSG00000176105	7482	YES1	v-yes-1 Yamaguchi sarcoma viral oncogene homolog 1	7525	18	n/a	n/a	5.55e-01	1.603
1102852	ENSG00000185519	110389	FAM131C	family with sequence similarity 131, member C	348487	1	n/a	n/a	7.03e-01	1.603
1101038	ENSG00000176428	81253	VPS37D	vacuolar protein sorting 37 homolog D (S. cerevisiae)	155382	7	n/a	n/a	5.55e-01	1.602
279974386	ENSG00000243357	0	AP001065.1	AP001065.1	0	21	n/a	n/a	4.52e-01	1.602
1089978	ENSG00000105373	29730	GLTSCR2	glioma tumor suppressor candidate region gene 2	29997	19	n/a	n/a	5.77e-01	1.602
1086933	ENSG00000004975	1844	DVL2	dishevelled, dsh homolog 2 (Drosophila)	1856	17	n/a	n/a	5.58e-01	1.602
1098429	ENSG00000164929	55673	BAALC	brain and acute leukemia, cytoplasmic	79870	8	n/a	n/a	6.52e-01	1.601
279864797	ENSG00000232287	157129557	SLC6A1-AS1	SLC6A1 antisense RNA 1 (non-protein coding)	100874090	3	n/a	n/a	4.02e-01	1.601
1104395	ENSG00000197798	55410	FAM118B	family with sequence similarity 118, member B	79607	11	n/a	n/a	5.75e-01	1.600
1099864	ENSG00000170801	60678	HTRA3	HtrA serine peptidase 3	94031	4	n/a	n/a	7.86e-01	1.600
1101086	ENSG00000176720	662	BOK	BCL2-related ovarian killer	666	2	n/a	n/a	4.02e-01	1.600
1087639	ENSG00000056972	10600	TRAF3IP2	TRAF3 interacting protein 2	10758	6	n/a	n/a	5.60e-01	1.600
280088769	ENSG00000255644	0	RP11-59N23.1	RP11-59N23.1	0	12	n/a	n/a	5.99e-01	1.600
1090748	ENSG00000111186	56740	WNT5B	wingless-type MMTV integration site family, member 5B	81029	12	n/a	n/a	6.14e-01	1.600
1090598	ENSG00000109787	30755	KLF3	Kruppel-like factor 3 (basic)	51274	4	n/a	n/a	6.24e-01	1.600
1095639	ENSG00000145506	59570	NKD2	naked cuticle homolog 2 (Drosophila)	85409	5	n/a	n/a	5.94e-01	1.599
1089678	ENSG00000103269	8908	RHBDL1	rhomboid, veinlet-like 1 (Drosophila)	9028	16	n/a	n/a	7.35e-01	1.599
280075890	ENSG00000254782	0	ABHD14A-ACY1	ABHD14A-ACY1 readthrough (non-protein coding)	0	3	n/a	n/a	5.94e-01	1.599
1087408	ENSG00000037280	2308	FLT4	fms-related tyrosine kinase 4	2324	5	n/a	n/a	5.61e-01	1.599
1089816	ENSG00000104518	55595	GSDMD	gasdermin D	79792	8	n/a	n/a	5.82e-01	1.599
1099831	ENSG00000170619	28727	COMMD5	COMM domain containing 5	28991	8	n/a	n/a	5.82e-01	1.599
1095120	ENSG00000141985	6419	SH3GL1	SH3-domain GRB2-like 1	6455	19	n/a	n/a	8.26e-01	1.599
1093148	ENSG00000130283	2641	GDF1	growth differentiation factor 1	2657	19	n/a	n/a	6.90e-01	1.599
279808395	ENSG00000227199	60307	ST7-AS1	ST7 antisense RNA 1 (non-protein coding)	93653	7	n/a	n/a	5.64e-01	1.598
280096963	ENSG00000256569	0	RP11-173P15.5	RP11-173P15.5	0	12	n/a	n/a	5.87e-01	1.598
1087073	ENSG00000008256	9137	CYTH3	cytohesin 3	9265	7	n/a	n/a	5.55e-01	1.598
1101919	ENSG00000181513	55580	ACBD4	acyl-CoA binding domain containing 4	79777	17	n/a	n/a	9.69e-01	1.598
1099934	ENSG00000171084	1001528	RP11-666A20.1	RP11-666A20.1	100125556	3	n/a	n/a	6.47e-01	1.598
279702792	ENSG00000206602	0	SNORD58A	small nucleolar RNA, C/D box 58A	0	18	n/a	n/a	4.52e-01	1.598
1104833	ENSG00000198951	4642	NAGA	N-acetylgalactosaminidase, alpha-	4668	22	n/a	n/a	5.82e-01	1.597
279705921	ENSG00000207145	166764	SNORA18	small nucleolar RNA, H/ACA box 18	677805	11	n/a	n/a	5.84e-01	1.597
1096064	ENSG00000148824	60146	MTG1	Mitochondrial GTPase 1	92170	10	n/a	n/a	5.64e-01	1.597
1099671	ENSG00000169925	7971	BRD3	bromodomain containing 3	8019	9	n/a	n/a	5.83e-01	1.597
279934542	ENSG00000238649	0	SNORD42A	small nucleolar RNA, C/D box 42A	0	17	n/a	n/a	5.54e-01	1.597
1105315	ENSG00000204922	1000796	C11orf83	chromosome 11 open reading frame 83	790955	11	n/a	n/a	4.01e-01	1.597
1091392	ENSG00000115866	1603	DARS	aspartyl-tRNA synthetase	1615	2	n/a	n/a	5.63e-01	1.597
1108986	ENSG00000241399	9792	CD302	CD302 molecule	9936	2	n/a	n/a	5.55e-01	1.597
1088989	ENSG00000099749	0	TXLNG2P	taxilin gamma 2, pseudogene	0	Y	n/a	n/a	5.64e-01	1.597
279790691	ENSG00000225693	0	RP11-54K16.2	RP11-54K16.2	0	9	n/a	n/a	5.62e-01	1.596
280081656	ENSG00000255142	0	AP006621.6	AP006621.6	0	11	n/a	n/a	4.02e-01	1.596
1092413	ENSG00000124302	40978	CHST8	carbohydrate (N-acetylgalactosamine 4-0) sulfotransferase 8	64377	19	n/a	n/a	4.04e-01	1.596
279702960	ENSG00000206630	26534	SNORD60	small nucleolar RNA, C/D box 60	26788	16	n/a	n/a	4.03e-01	1.596
1103646	ENSG00000188783	5517	PRELP	proline/arginine-rich end leucine-rich repeat protein	5549	1	n/a	n/a	5.59e-01	1.596
280101828	ENSG00000257103	25814	LSM14A	LSM14A, SCD6 homolog A (S. cerevisiae)	26065	19	n/a	n/a	5.86e-01	1.596
279712661	ENSG00000211683	0	AP000346.2	AP000346.2	0	22	n/a	n/a	5.55e-01	1.596
1093706	ENSG00000133812	57526	SBF2	SET binding factor 2	81846	11	n/a	n/a	5.59e-01	1.596
1094085	ENSG00000135916	57300	ITM2C	integral membrane protein 2C	81618	2	n/a	n/a	6.27e-01	1.596
1097815	ENSG00000162909	820	CAPN2	calpain 2, (m/II) large subunit	824	1	n/a	n/a	5.54e-01	1.596
1105861	ENSG00000213433	0	RP11-54C4.1	RP11-54C4.1	0	5	n/a	n/a	7.86e-01	1.596
279883526	ENSG00000233929	0	MT1XP1	metallothionein 1X pseudogene 1	0	1	n/a	n/a	5.55e-01	1.596
279669421	ENSG00000203473	0	AC105036.1	AC105036.1	0	15	n/a	n/a	5.53e-01	1.596
279805428	ENSG00000226950	36566	SNHG13	small nucleolar RNA host gene 13 (non-protein coding)	57291	4	n/a	n/a	5.61e-01	1.595
279813412	ENSG00000227693	0	GSTM3P1	glutathione S-transferase mu 3 pseudogene 1	0	20	n/a	n/a	4.02e-01	1.595
1096451	ENSG00000152284	57683	TCF7L1	transcription factor 7-like 1 (T-cell specific, HMG-box)	83439	2	n/a	n/a	4.02e-01	1.595
1091485	ENSG00000116649	6683	SRM	spermidine synthase	6723	1	n/a	n/a	8.28e-01	1.595
280025489	ENSG00000250379	0	RP11-23P13.4	RP11-23P13.4	0	15	n/a	n/a	5.74e-01	1.595
1104773	ENSG00000198848	1058	CES1	carboxylesterase 1	1066	16	n/a	n/a	6.54e-01	1.594
1093157	ENSG00000130309	55512	GLT25D1	glycosyltransferase 25 domain containing 1	79709	19	n/a	n/a	5.69e-01	1.594
1088078	ENSG00000072778	34	ACADVL	acyl-CoA dehydrogenase, very long chain	37	17	n/a	n/a	4.03e-01	1.594
1092603	ENSG00000125733	9188	TRIP10	thyroid hormone receptor interactor 10	9322	19	n/a	n/a	4.03e-01	1.594
280002750	ENSG00000248527	0	RP5-857K21.10	RP5-857K21.10	0	1	n/a	n/a	4.62e-01	1.593
279708301	ENSG00000207570	128157	MIR9-2	microRNA 9-2	407047	5	n/a	n/a	4.01e-01	1.593
1088282	ENSG00000078061	366	ARAF	v-raf murine sarcoma 3611 viral oncogene homolog	369	X	n/a	n/a	5.70e-01	1.593
1090985	ENSG00000112655	5722	PTK7	PTK7 protein tyrosine kinase 7	5754	6	n/a	n/a	6.00e-01	1.593
279774148	ENSG00000224243	0	LINC00403	long intergenic non-protein coding RNA 403	0	13	n/a	n/a	5.55e-01	1.592
280064014	ENSG00000253954	0	HMGN1P38	high mobility group nucleosome binding domain 1 pseudogene 38	0	15	n/a	n/a	7.87e-01	1.592
1092486	ENSG00000124762	1020	CDKN1A	cyclin-dependent kinase inhibitor 1A (p21, Cip1)	1026	6	n/a	n/a	5.61e-01	1.592
1104318	ENSG00000197566	36820	ZNF624	zinc finger protein 624	57547	17	n/a	n/a	6.90e-01	1.592
279823953	ENSG00000228638	0	CTD-3211M3.1	CTD-3211M3.1	0	3	n/a	n/a	5.74e-01	1.592
1101109	ENSG00000176857	0	CTC-298B17.1	CTC-298B17.1	0	5	n/a	n/a	5.55e-01	1.592
1094364	ENSG00000137275	8666	RIPK1	receptor (TNFRSF)-interacting serine-threonine kinase 1	8737	6	n/a	n/a	5.63e-01	1.592
279944347	ENSG00000239983	0	RP11-79E3.1	RP11-79E3.1	0	4	n/a	n/a	5.69e-01	1.592
1090828	ENSG00000111684	10017	LPCAT3	lysophosphatidylcholine acyltransferase 3	10162	12	n/a	n/a	5.64e-01	1.591
1092196	ENSG00000122644	9979	ARL4A	ADP-ribosylation factor-like 4A	10124	7	n/a	n/a	7.02e-01	1.591
1091841	ENSG00000119688	5794	ABCD4	ATP-binding cassette, sub-family D (ALD), member 4	5826	14	n/a	n/a	5.55e-01	1.591
1097599	ENSG00000161904	85766	LEMD2	LEM domain containing 2	221496	6	n/a	n/a	5.70e-01	1.591
1107102	ENSG00000226593	0	AC004258.1	Uncharacterized membrane protein C19orf24	0	19	n/a	n/a	5.55e-01	1.590
279657154	ENSG00000199293	0	SNORA21	small nucleolar RNA, H/ACA box 21	0	17	n/a	n/a	4.01e-01	1.590
279848397	ENSG00000230844	125708	RP1-71L16.2	RP1-71L16.2	401588	X	n/a	n/a	6.49e-01	1.590
1088276	ENSG00000077942	2177	FBLN1	fibulin 1	2192	22	n/a	n/a	5.94e-01	1.590
280099359	ENSG00000256873	0	AL021977.1	AL021977.1	0	22	n/a	n/a	5.54e-01	1.590
1097555	ENSG00000161533	48	ACOX1	acyl-CoA oxidase 1, palmitoyl	51	17	n/a	n/a	5.55e-01	1.590
1094774	ENSG00000139624	59996	CERS5	ceramide synthase 5	91012	12	n/a	n/a	7.31e-01	1.590
1104392	ENSG00000197785	34499	ATAD3A	ATPase family, AAA domain containing 3A	55210	1	n/a	n/a	6.52e-01	1.589
1104874	ENSG00000203618	2795	GP1BB	glycoprotein Ib (platelet), beta polypeptide	2812	22	n/a	n/a	5.84e-01	1.589
1095974	ENSG00000148123	34175	RP11-35N6.1	Lipid phosphate phosphatase-related protein type 1	54886	9	n/a	n/a	2.00e+00	1.589
279484224	ENSG00000177820	0	AC004917.1	AC004917.1	0	7	n/a	n/a	6.37e-01	1.589
1094799	ENSG00000139734	57306	DIAPH3	diaphanous homolog 3 (Drosophila)	81624	13	n/a	n/a	5.66e-01	1.589
280027295	ENSG00000250536	0	RP11-365D23.1	RP11-365D23.1	0	1	n/a	n/a	6.29e-01	1.589
1090432	ENSG00000108479	2568	GALK1	galactokinase 1	2584	17	n/a	n/a	6.89e-01	1.588
279760931	ENSG00000222720	0	AC027307.1	AC027307.1	0	19	n/a	n/a	4.01e-01	1.588
280115567	ENSG00000258440	0	RP11-1033H12.3	RP11-1033H12.3	0	14	n/a	n/a	5.75e-01	1.588
1088239	ENSG00000077044	8461	DGKD	diacylglycerol kinase, delta 130kDa	8527	2	n/a	n/a	5.85e-01	1.588
1099429	ENSG00000168899	10633	VAMP5	vesicle-associated membrane protein 5 (myobrevin)	10791	2	n/a	n/a	9.00e-01	1.588
1094091	ENSG00000135929	1581	CYP27A1	cytochrome P450, family 27, subfamily A, polypeptide 1	1593	2	n/a	n/a	5.81e-01	1.588
1105859	ENSG00000213420	85812	GPC2	glypican 2	221914	7	n/a	n/a	6.88e-01	1.588
280110416	ENSG00000257949	1000883	C17orf106	CST complex subunit TEN1	100134934	17	n/a	n/a	5.84e-01	1.588
1099784	ENSG00000170430	4230	MGMT	O-6-methylguanine-DNA methyltransferase	4255	10	n/a	n/a	6.14e-01	1.588
1093489	ENSG00000132394	38109	EEFSEC	eukaryotic elongation factor, selenocysteine-tRNA-specific	60678	3	n/a	n/a	6.97e-01	1.587
1106775	ENSG00000224383	60169	C17orf72	chromosome 17 open reading frame 72	92340	17	n/a	n/a	6.26e-01	1.587
1097522	ENSG00000161021	9650	MAML1	mastermind-like 1 (Drosophila)	9794	5	n/a	n/a	5.55e-01	1.586
1095105	ENSG00000141854	76651	AC022098.1	Uncharacterized protein LOC113230	113230	19	n/a	n/a	9.77e-01	1.586
1089710	ENSG00000103495	4125	MAZ	MYC-associated zinc finger protein (purine-binding transcription factor)	4150	16	n/a	n/a	5.94e-01	1.586
1098974	ENSG00000167100	83619	SAMD14	sterile alpha motif domain containing 14	201191	17	n/a	n/a	8.10e-01	1.586
1093734	ENSG00000134042	58110	MRO	maestro	83876	18	n/a	n/a	4.02e-01	1.586
1088995	ENSG00000099800	26265	TIMM13	translocase of inner mitochondrial membrane 13 homolog (yeast)	26517	19	n/a	n/a	5.94e-01	1.585
280075692	ENSG00000254772	1924	EEF1G	eukaryotic translation elongation factor 1 gamma	1937	11	n/a	n/a	5.84e-01	1.585
279989880	ENSG00000245385	0	RP11-334E6.10	RP11-334E6.10	0	11	n/a	n/a	5.60e-01	1.585
1090685	ENSG00000110583	55632	NAA40	N(alpha)-acetyltransferase 40, NatD catalytic subunit, homolog (S. cerevisiae)	79829	11	n/a	n/a	5.98e-01	1.585
1098490	ENSG00000165175	37340	MID1IP1	MID1 interacting protein 1 (gastrulation specific G12 homolog (zebrafish))	58526	X	n/a	n/a	4.00e-01	1.585
1097480	ENSG00000160799	81024	CCDC12	coiled-coil domain containing 12	151903	3	n/a	n/a	7.65e-01	1.584
1087921	ENSG00000068697	9597	LAPTM4A	lysosomal protein transmembrane 4 alpha	9741	2	n/a	n/a	7.86e-01	1.583
279924385	ENSG00000237631	0	RP11-72B4.2	RP11-72B4.2	0	9	n/a	n/a	6.71e-01	1.583
1101375	ENSG00000178209	5307	PLEC	plectin	5339	8	n/a	n/a	5.55e-01	1.583
1087486	ENSG00000047230	35754	CTPS2	CTP synthase II	56474	X	n/a	n/a	5.78e-01	1.583
1087357	ENSG00000031081	36787	ARHGAP31	Rho GTPase activating protein 31	57514	3	n/a	n/a	4.07e-01	1.583
1093323	ENSG00000131165	5087	CHMP1A	charged multivesicular body protein 1A	5119	16	n/a	n/a	4.01e-01	1.582
1092203	ENSG00000122694	81030	GLIPR2	GLI pathogenesis-related 2	152007	9	n/a	n/a	7.17e-01	1.582
1098905	ENSG00000166839	110364	ANKDD1A	ankyrin repeat and death domain containing 1A	348094	15	n/a	n/a	5.86e-01	1.582
279774686	ENSG00000224291	0	AC012671.2	AC012671.2	0	2	n/a	n/a	6.26e-01	1.582
1098988	ENSG00000167136	2006	ENDOG	endonuclease G	2021	9	n/a	n/a	6.04e-01	1.582
1093314	ENSG00000131116	79128	ZNF428	zinc finger protein 428	126299	19	n/a	n/a	5.90e-01	1.582
1091799	ENSG00000119403	25896	PHF19	PHD finger protein 19	26147	9	n/a	n/a	4.01e-01	1.581
1100774	ENSG00000175061	79057	C17orf76-AS1	C17orf76 antisense RNA 1 (non-protein coding)	125144	17	n/a	n/a	6.39e-01	1.581
1098407	ENSG00000164849	77669	GPR146	G protein-coupled receptor 146	115330	7	n/a	n/a	5.55e-01	1.581
279747103	ENSG00000218014	0	RP11-263F15.1	RP11-263F15.1	0	6	n/a	n/a	4.03e-01	1.581
1100367	ENSG00000172889	30644	EGFL7	EGF-like-domain, multiple 7	51162	9	n/a	n/a	6.61e-01	1.581
279723941	ENSG00000213673	0	RP11-436F9.2	RP11-436F9.2	0	7	n/a	n/a	7.02e-01	1.581
1097963	ENSG00000163463	83539	KRTCAP2	keratinocyte associated protein 2	200185	1	n/a	n/a	7.84e-01	1.580
1095350	ENSG00000143537	8679	ADAM15	ADAM metallopeptidase domain 15	8751	1	n/a	n/a	5.94e-01	1.580
1094192	ENSG00000136451	7672	VEZF1	vascular endothelial zinc finger 1	7716	17	n/a	n/a	5.89e-01	1.580
1087329	ENSG00000026950	10960	BTN3A1	butyrophilin, subfamily 3, member A1	11119	6	n/a	n/a	4.02e-01	1.580
1098537	ENSG00000165389	82687	SPTSSA	serine palmitoyltransferase, small subunit A	171546	14	n/a	n/a	6.88e-01	1.580
1095537	ENSG00000144724	5761	PTPRG	protein tyrosine phosphatase, receptor type, G	5793	3	n/a	n/a	5.89e-01	1.579
279863138	ENSG00000232129	0	AC011385.2	AC011385.2	0	5	n/a	n/a	5.53e-01	1.578
1095054	ENSG00000141505	429	ASGR1	asialoglycoprotein receptor 1	432	17	n/a	n/a	6.06e-01	1.578
279810882	ENSG00000227440	0	ATP5G1P4	ATP synthase, H+ transporting, mitochondrial Fo complex, subunit C1 (subunit 9) pseudogene 4	0	3	n/a	n/a	4.03e-01	1.578
1094278	ENSG00000136877	2340	FPGS	folylpolyglutamate synthase	2356	9	n/a	n/a	1.59e+00	1.578
1091736	ENSG00000118655	41421	DCLRE1B	DNA cross-link repair 1B	64858	1	n/a	n/a	7.37e-01	1.578
1101642	ENSG00000179886	59138	TIGD5	tigger transposable element derived 5	84948	8	n/a	n/a	7.28e-01	1.578
1107728	ENSG00000230715	0	RP11-274B21.4	RP11-274B21.4	0	7	n/a	n/a	4.02e-01	1.578
279992608	ENSG00000246263	0	KB-431C1.4	KB-431C1.4	0	8	n/a	n/a	1.19e+00	1.578
1092909	ENSG00000128271	132	ADORA2A	adenosine A2a receptor	135	22	n/a	n/a	9.00e-01	1.578
1097232	ENSG00000158966	36958	CACHD1	cache domain containing 1	57685	1	n/a	n/a	4.02e-01	1.578
1096282	ENSG00000151023	85550	ENKUR	enkurin, TRPC channel interacting protein	219670	10	n/a	n/a	5.81e-01	1.577
279893050	ENSG00000234771	94827	RP11-395P17.3	RP11-395P17.3	100289019	9	n/a	n/a	4.01e-01	1.576
1089331	ENSG00000101150	7122	TPD52L2	tumor protein D52-like 2	7165	20	n/a	n/a	6.61e-01	1.576
1093065	ENSG00000129521	76550	EGLN3	egl nine homolog 3 (C. elegans)	112399	14	n/a	n/a	5.87e-01	1.576
1103507	ENSG00000188242	25594	CTD-2228K2.5	Uncharacterized protein	25845	5	n/a	n/a	6.08e-01	1.576
1100148	ENSG00000171940	7720	ZNF217	zinc finger protein 217	7764	20	n/a	n/a	5.72e-01	1.576
1087832	ENSG00000066056	7032	TIE1	tyrosine kinase with immunoglobulin-like and EGF-like domains 1	7075	1	n/a	n/a	5.55e-01	1.576
1099995	ENSG00000171310	30005	CHST11	carbohydrate (chondroitin 4) sulfotransferase 11	50515	12	n/a	n/a	4.01e-01	1.576
1108317	ENSG00000234465	124065	AC006276.1	AC006276.1	390940	19	n/a	n/a	6.98e-01	1.576
1089304	ENSG00000100994	5802	PYGB	phosphorylase, glycogen; brain	5834	20	n/a	n/a	7.94e-01	1.576
1096725	ENSG00000154620	8964	TMSB4Y	thymosin beta 4, Y-linked	9087	Y	n/a	n/a	4.02e-01	1.576
1103857	ENSG00000196218	6228	RYR1	ryanodine receptor 1 (skeletal)	6261	19	n/a	n/a	4.03e-01	1.575
279797216	ENSG00000226245	128575	ZNF32-AS1	ZNF32 antisense RNA 1 (non-protein coding)	414197	10	n/a	n/a	6.47e-01	1.575
279868780	ENSG00000232640	0	RP1-266L20.2	RP1-266L20.2	0	6	n/a	n/a	5.85e-01	1.575
1087565	ENSG00000051523	1524	CYBA	cytochrome b-245, alpha polypeptide	1535	16	n/a	n/a	5.69e-01	1.575
279959487	ENSG00000241728	0	AP001062.8	AP001062.8	0	21	n/a	n/a	7.47e-01	1.575
1093119	ENSG00000130066	6269	SAT1	spermidine/spermine N1-acetyltransferase 1	6303	X	n/a	n/a	4.02e-01	1.574
1087708	ENSG00000061938	10042	TNK2	tyrosine kinase, non-receptor, 2	10188	3	n/a	n/a	4.02e-01	1.574
1091113	ENSG00000113658	4065	SMAD5	SMAD family member 5	4090	5	n/a	n/a	5.95e-01	1.574
1089366	ENSG00000101265	9626	RASSF2	Ras association (RalGDS/AF-6) domain family member 2	9770	20	n/a	n/a	5.54e-01	1.574
1103138	ENSG00000186635	78290	ARAP1	ArfGAP with RhoGAP domain, ankyrin repeat and PH domain 1	116985	11	n/a	n/a	5.64e-01	1.573
1105436	ENSG00000205307	1023443	SAP25	Sin3A-associated protein, 25kDa	100316904	7	n/a	n/a	4.01e-01	1.573
1092115	ENSG00000121900	76666	TMEM54	transmembrane protein 54	113452	1	n/a	n/a	7.00e-01	1.573
1109023	ENSG00000242114	31017	MTFP1	mitochondrial fission process 1	51537	22	n/a	n/a	6.26e-01	1.572
1087767	ENSG00000064666	1256	CNN2	calponin 2	1265	19	n/a	n/a	4.02e-01	1.572
1099132	ENSG00000167716	79049	WDR81	WD repeat domain 81	124997	17	n/a	n/a	5.60e-01	1.572
280040008	ENSG00000251534	0	RP1-96H9.6	RP1-96H9.6	0	12	n/a	n/a	5.55e-01	1.572
1105224	ENSG00000204632	3117	HLA-G	major histocompatibility complex, class I, G	3135	6	n/a	n/a	7.85e-01	1.571
1096302	ENSG00000151208	9106	DLG5	discs, large homolog 5 (Drosophila)	9231	10	n/a	n/a	5.77e-01	1.571
279836558	ENSG00000229795	0	RP11-293G6__A.3	RP11-293G6__A.3	0	1	n/a	n/a	5.55e-01	1.571
1095227	ENSG00000142959	92315	BEST4	bestrophin 4	266675	1	n/a	n/a	6.96e-01	1.571
1099925	ENSG00000171045	83709	TSNARE1	t-SNARE domain containing 1	203062	8	n/a	n/a	5.64e-01	1.570
1095106	ENSG00000141858	59899	SAMD1	sterile alpha motif domain containing 1	90378	19	n/a	n/a	7.90e-01	1.570
1103296	ENSG00000187416	119599	LHFPL3	lipoma HMGIC fusion partner-like 3	375612	7	n/a	n/a	4.01e-01	1.570
1099024	ENSG00000167291	79052	TBC1D16	TBC1 domain family, member 16	125058	17	n/a	n/a	3.99e-01	1.570
280125409	ENSG00000259001	0	RPPH1	RPPH1	0	14	n/a	n/a	4.12e-01	1.569
279711594	ENSG00000211502	0	MIR675	microRNA 675	0	11	n/a	n/a	6.54e-01	1.569
1092194	ENSG00000122642	11163	FKBP9	FK506 binding protein 9, 63 kDa	11328	7	n/a	n/a	4.04e-01	1.569
1095796	ENSG00000146674	3466	IGFBP3	insulin-like growth factor binding protein 3	3486	7	n/a	n/a	5.62e-01	1.569
279665211	ENSG00000201679	1013530	SNORD115-15	small nucleolar RNA, C/D box 115-15	100033453	15	n/a	n/a	4.52e-01	1.569
1091599	ENSG00000117394	6477	SLC2A1	solute carrier family 2 (facilitated glucose transporter), member 1	6513	1	n/a	n/a	4.02e-01	1.569
1100579	ENSG00000173950	81028	C3orf21	chromosome 3 open reading frame 21	152002	3	n/a	n/a	8.12e-01	1.568
1090230	ENSG00000106633	2629	GCK	glucokinase (hexokinase 4)	2645	7	n/a	n/a	5.72e-01	1.568
280126584	ENSG00000259071	0	RP11-247L20.4	RP11-247L20.4	0	14	n/a	n/a	1.07e+00	1.567
1095875	ENSG00000147255	3522	IGSF1	immunoglobulin superfamily, member 1	3547	X	n/a	n/a	5.64e-01	1.567
1093608	ENSG00000133027	10253	PEMT	phosphatidylethanolamine N-methyltransferase	10400	17	n/a	n/a	7.86e-01	1.567
1107093	ENSG00000226490	0	AC138647.1	Uncharacterized protein	0	8	n/a	n/a	6.85e-01	1.567
280071613	ENSG00000254501	0	AP003068.9	AP003068.9	0	11	n/a	n/a	5.85e-01	1.567
279849618	ENSG00000230955	0	RP11-109P14.10	RP11-109P14.10	0	1	n/a	n/a	4.04e-01	1.567
279710751	ENSG00000208038	1012744	MIR492	microRNA 492	574449	12	n/a	n/a	4.02e-01	1.567
279948332	ENSG00000240414	0	AC114498.4	AC114498.4	0	1	n/a	n/a	4.52e-01	1.566
279792178	ENSG00000225808	0	AC079305.9	AC079305.9	0	2	n/a	n/a	4.04e-01	1.565
1098903	ENSG00000166831	110363	RBPMS2	RNA binding protein with multiple splicing 2	348093	15	n/a	n/a	5.55e-01	1.565
1096032	ENSG00000148498	35568	PARD3	par-3 partitioning defective 3 homolog (C. elegans)	56288	10	n/a	n/a	5.55e-01	1.565
1109013	ENSG00000241935	76613	HOGA1	4-hydroxy-2-oxoglutarate aldolase 1	112817	10	n/a	n/a	5.98e-01	1.565
[truncated: 1 more rows]
