# Supplementary material for: Identification of the Molecular Events Involved in the Development of Prefrontal Cortex Through the Analysis of RNA-Seq Data From BrainSpan
Source: ASN Neuro. 2019 Jun 18;11:1759091419854627. doi: 10.1177/1759091419854627 (PMC6582306; doi:10.1177/1759091419854627)
Supplement: Supplemental Material1 - Supplemental material for Identification of the Molecular Events Involved in the Development of Prefrontal Cortex Through the Analysis of RNA-Seq Data From BrainSpan [file Supplemental_Material1.zip › OFC/OFC8/DEGs-8.csv]

id	name	gene-id	gene-symbol	gene-name	entrez-id	chromosome	start-position	end-position	p	fold-change
280028691	ENSG00000250638	0	AC068499.6	AC068499.6	0	19	n/a	n/a	2.90E-01	26.548
1102803	ENSG00000185275	0	CD24P4	CD24 molecule pseudogene 4	0	Y	n/a	n/a	4.82E-01	25.156
1102630	ENSG00000184613	4727	NELL2	NEL-like 2 (chicken)	4753	12	n/a	n/a	3.23E-01	22.677
1096528	ENSG00000152932	77715	RAB3C	RAB3C, member RAS oncogene family	115827	5	n/a	n/a	3.14E-01	17.178
279920961	ENSG00000237341	0	SYP-AS1	SYP antisense RNA 1 (non-protein coding)	0	X	n/a	n/a	3.76E-01	17.162
1089807	ENSG00000104435	10917	STMN2	stathmin-like 2	11075	8	n/a	n/a	2.78E-01	17.023
1089991	ENSG00000105409	475	ATP1A3	ATPase, Na+/K+ transporting, alpha 3 polypeptide	478	19	n/a	n/a	2.74E-01	16.813
1091774	ENSG00000119125	9471	GDA	guanine deaminase	9615	9	n/a	n/a	3.31E-01	16.335
279991276	ENSG00000245864	0	CTC-467M3.1	CTC-467M3.1	0	5	n/a	n/a	4.70E-01	15.756
280037340	ENSG00000251333	0	RTN3P1	reticulon 3 pseudogene 1	0	4	n/a	n/a	2.91E-01	15.179
1094964	ENSG00000140945	1007	CDH13	cadherin 13, H-cadherin (heart)	1012	16	n/a	n/a	4.77E-01	14.856
1091574	ENSG00000117152	5967	RGS4	regulator of G-protein signaling 4	5999	1	n/a	n/a	2.80E-01	14.637
1098453	ENSG00000165023	34058	DIRAS2	DIRAS family, GTP-binding RAS-like 2	54769	9	n/a	n/a	3.09E-01	14.383
279957397	ENSG00000241489	0	AF011889.5	AF011889.5	0	X	n/a	n/a	4.82E-01	14.114
279837964	ENSG00000229932	0	YWHAZP3	tyrosine 3-monooxygenase/tryptophan 5-monooxygenase activation protein, zeta pseudogene 3	0	10	n/a	n/a	2.94E-01	13.958
280105245	ENSG00000257434	0	RP11-81K13.1	RP11-81K13.1	0	12	n/a	n/a	3.34E-01	13.938
279967198	ENSG00000242557	0	RP11-316M1.11	RP11-316M1.11	0	1	n/a	n/a	3.57E-01	13.641
1092624	ENSG00000125814	40551	NAPB	N-ethylmaleimide-sensitive factor attachment protein, beta	63908	20	n/a	n/a	2.87E-01	13.573
279937843	ENSG00000239174	0	AC092143.1	AC092143.1	0	16	n/a	n/a	3.73E-01	13.191
1091067	ENSG00000113327	2550	GABRG2	gamma-aminobutyric acid (GABA) A receptor, gamma 2	2566	5	n/a	n/a	3.33E-01	13.083
280094821	ENSG00000256326	0	RP11-467L13.3	RP11-467L13.3	0	12	n/a	n/a	3.36E-01	13
1087284	ENSG00000022355	2538	GABRA1	gamma-aminobutyric acid (GABA) A receptor, alpha 1	2554	5	n/a	n/a	3.13E-01	12.934
1096061	ENSG00000148798	8995	INA	internexin neuronal intermediate filament protein, alpha	9118	10	n/a	n/a	2.89E-01	12.898
1100851	ENSG00000175426	5090	PCSK1	proprotein convertase subtilisin/kexin type 1	5122	5	n/a	n/a	3.64E-01	12.863
1103105	ENSG00000186479	125502	RGS7BP	regulator of G-protein signaling 7 binding protein	401190	5	n/a	n/a	4.21E-01	12.854
1098032	ENSG00000163630	79506	SYNPR	synaptoporin	132204	3	n/a	n/a	2.70E-01	12.851
279912953	ENSG00000236654	0	AC079780.3	AC079780.3	0	7	n/a	n/a	3.01E-01	12.824
279780409	ENSG00000224781	0	RP13-77O11.2	RP13-77O11.2	0	X	n/a	n/a	2.98E-01	12.82
1097850	ENSG00000163032	7404	VSNL1	visinin-like 1	7447	2	n/a	n/a	2.68E-01	12.786
1093538	ENSG00000132639	6576	SNAP25	synaptosomal-associated protein, 25kDa	6616	20	n/a	n/a	2.71E-01	12.768
279720308	ENSG00000213236	0	YWHAZP2	tyrosine 3-monooxygenase/tryptophan 5-monooxygenase activation protein, zeta pseudogene 2	0	2	n/a	n/a	2.80E-01	12.725
1093619	ENSG00000133083	9077	DCLK1	doublecortin-like kinase 1	9201	13	n/a	n/a	3.23E-01	12.714
1089683	ENSG00000103316	1417	CRYM	crystallin, mu	1428	16	n/a	n/a	2.91E-01	12.481
1100151	ENSG00000171951	7811	SCG2	secretogranin II	7857	2	n/a	n/a	2.72E-01	12.425
1105826	ENSG00000213190	10804	MLLT11	myeloid/lymphoid or mixed-lineage leukemia (trithorax homolog, Drosophila); translocated to, 11	10962	1	n/a	n/a	3.44E-01	12.403
279781493	ENSG00000224883	0	CTA-250D10.19	CTA-250D10.19	0	22	n/a	n/a	3.34E-01	12.132
1099693	ENSG00000170027	7489	YWHAG	tyrosine 3-monooxygenase/tryptophan 5-monooxygenase activation protein, gamma polypeptide	7532	7	n/a	n/a	2.83E-01	11.925
279874387	ENSG00000233123	157122321	RP5-1059M17.1	RP5-1059M17.1	100506527	7	n/a	n/a	4.13E-01	11.914
280071565	ENSG00000254497	0	CTD-2560E9.5	CTD-2560E9.5	0	11	n/a	n/a	4.08E-01	11.828
279812689	ENSG00000227617	157127455	AC009475.2	AC009475.2	100861402	2	n/a	n/a	3.63E-01	11.806
1088279	ENSG00000078018	4108	MAP2	microtubule-associated protein 2	4133	2	n/a	n/a	3.52E-01	11.596
1093584	ENSG00000132872	6820	SYT4	synaptotagmin IV	6860	18	n/a	n/a	2.80E-01	11.568
1100077	ENSG00000171617	8441	ENC1	ectodermal-neural cortex 1 (with BTB-like domain)	8507	5	n/a	n/a	2.74E-01	11.539
1087891	ENSG00000067715	6817	SYT1	synaptotagmin I	6857	12	n/a	n/a	3.39E-01	11.467
1087258	ENSG00000019505	36859	SYT13	synaptotagmin XIII	57586	11	n/a	n/a	2.85E-01	11.371
1091637	ENSG00000117600	9746	RP4-788L13.1	Lipid phosphate phosphatase-related protein type 4	9890	1	n/a	n/a	3.70E-01	11.361
1098204	ENSG00000164112	79515	TMEM155	transmembrane protein 155	132332	4	n/a	n/a	4.08E-01	11.219
279828969	ENSG00000229091	0	AC009945.3	AC009945.3	0	7	n/a	n/a	3.05E-01	11.214
279843679	ENSG00000230432	0	AC114803.3	AC114803.3	0	2	n/a	n/a	4.25E-01	11.04
1090335	ENSG00000107758	5500	PPP3CB	protein phosphatase 3, catalytic subunit, beta isozyme	5532	10	n/a	n/a	3.20E-01	10.89
1098683	ENSG00000165973	4719	NELL1	NEL-like 1 (chicken)	4745	11	n/a	n/a	4.84E-01	10.829
1103054	ENSG00000186297	2542	GABRA5	gamma-aminobutyric acid (GABA) A receptor, alpha 5	2558	15	n/a	n/a	2.92E-01	10.795
280093711	ENSG00000256193	157127629	RP11-749H20.6	RP11-749H20.6	100862680	12	n/a	n/a	3.47E-01	10.728
1096114	ENSG00000149269	5026	PAK1	p21 protein (Cdc42/Rac)-activated kinase 1	5058	11	n/a	n/a	2.97E-01	10.718
1087706	ENSG00000061918	2966	GUCY1B3	guanylate cyclase 1, soluble, beta 3	2983	4	n/a	n/a	3.02E-01	10.651
1096991	ENSG00000157005	6710	SST	somatostatin	6750	3	n/a	n/a	2.72E-01	10.65
280010802	ENSG00000249212	0	ATP1B1P1	ATPase, Na+/K+ transporting, beta 1 polypeptide pseudogene 1	0	4	n/a	n/a	3.09E-01	10.579
1095689	ENSG00000145864	2545	GABRB2	gamma-aminobutyric acid (GABA) A receptor, beta 2	2561	5	n/a	n/a	4.87E-01	10.566
1090296	ENSG00000107295	6420	SH3GL2	SH3-domain GRB2-like 2	6456	9	n/a	n/a	3.30E-01	10.518
1095714	ENSG00000146006	25794	LRRTM2	leucine rich repeat transmembrane neuronal 2	26045	5	n/a	n/a	4.14E-01	10.459
1097186	ENSG00000158560	1768	DYNC1I1	dynein, cytoplasmic 1, intermediate chain 1	1780	7	n/a	n/a	3.23E-01	10.427
1100798	ENSG00000175175	22599	PPM1E	protein phosphatase, Mg2+/Mn2+ dependent, 1E	22843	17	n/a	n/a	3.60E-01	10.417
1100232	ENSG00000172292	90133	CERS6	ceramide synthase 6	253782	2	n/a	n/a	3.75E-01	10.415
279728016	ENSG00000214110	0	LDHAP4	lactate dehydrogenase A pseudogene 4	0	9	n/a	n/a	4.83E-01	10.359
1091167	ENSG00000114279	2242	FGF12	fibroblast growth factor 12	2257	3	n/a	n/a	3.67E-01	10.281
1098546	ENSG00000165434	93883	PGM2L1	phosphoglucomutase 2-like 1	283209	11	n/a	n/a	3.72E-01	10.267
1091426	ENSG00000116106	2028	EPHA4	EPH receptor A4	2043	2	n/a	n/a	3.57E-01	10.261
1087129	ENSG00000010404	3403	IDS	iduronate 2-sulfatase	3423	X	n/a	n/a	3.73E-01	10.227
279874539	ENSG00000233138	0	RP1-67K17.3	RP1-67K17.3	0	6	n/a	n/a	3.85E-01	10.134
1095600	ENSG00000145242	2029	EPHA5	EPH receptor A5	2044	4	n/a	n/a	4.62E-01	10.112
1096999	ENSG00000157064	22812	NMNAT2	nicotinamide nucleotide adenylyltransferase 2	23057	1	n/a	n/a	3.42E-01	10.101
1090913	ENSG00000112186	10339	CAP2	CAP, adenylate cyclase-associated protein, 2 (yeast)	10486	6	n/a	n/a	2.80E-01	10.039
1095089	ENSG00000141668	80607	CBLN2	cerebellin 2 precursor	147381	18	n/a	n/a	3.00E-01	10.005
1095475	ENSG00000144290	36558	SLC4A10	solute carrier family 4, sodium bicarbonate transporter, member 10	57282	2	n/a	n/a	4.28E-01	9.858
1092967	ENSG00000128656	1115	CHN1	chimerin (chimaerin) 1	1123	2	n/a	n/a	2.99E-01	9.79
1089473	ENSG00000101911	5602	PRPS2	phosphoribosyl pyrophosphate synthetase 2	5634	X	n/a	n/a	2.96E-01	9.746
1098341	ENSG00000164600	40610	NEUROD6	neurogenic differentiation 6	63974	7	n/a	n/a	3.34E-01	9.746
1097739	ENSG00000162636	94352	FAM102B	family with sequence similarity 102, member B	284611	1	n/a	n/a	3.59E-01	9.732
1092850	ENSG00000127589	0	TUBBP1	tubulin, beta pseudogene 1	0	8	n/a	n/a	3.76E-01	9.718
1089410	ENSG00000101438	80032	SLC32A1	solute carrier family 32 (GABA vesicular transporter), member 1	140679	20	n/a	n/a	4.45E-01	9.699
1094823	ENSG00000139970	6219	RTN1	reticulon 1	6252	14	n/a	n/a	2.88E-01	9.57
1088123	ENSG00000073969	4874	NSF	N-ethylmaleimide-sensitive factor	4905	17	n/a	n/a	2.98E-01	9.568
1090042	ENSG00000105649	5832	RAB3A	RAB3A, member RAS oncogene family	5864	19	n/a	n/a	2.66E-01	9.563
280096058	ENSG00000256466	0	AP003026.1	AP003026.1	0	11	n/a	n/a	2.84E-01	9.552
279898164	ENSG00000235207	0	RP11-310H4.4	RP11-310H4.4	0	7	n/a	n/a	4.83E-01	9.537
280130309	ENSG00000259288	0	RP11-133K1.2	RP11-133K1.2	0	15	n/a	n/a	4.01E-01	9.507
1087444	ENSG00000041353	5842	RAB27B	RAB27B, member RAS oncogene family	5874	18	n/a	n/a	4.30E-01	9.41
1092904	ENSG00000128250	5956	RFPL1	ret finger protein-like 1	5988	22	n/a	n/a	3.79E-01	9.403
1088568	ENSG00000086300	29622	SNX10	sorting nexin 10	29887	7	n/a	n/a	3.05E-01	9.349
279685023	ENSG00000204637	0	AC068538.2	AC068538.2	0	2	n/a	n/a	3.52E-01	9.317
1087912	ENSG00000068366	2167	ACSL4	acyl-CoA synthetase long-chain family member 4	2182	X	n/a	n/a	3.56E-01	9.301
1088826	ENSG00000091972	4319	CD200	CD200 molecule	4345	3	n/a	n/a	2.69E-01	9.297
279752268	ENSG00000221162	0	AL031963.1	AL031963.1	0	6	n/a	n/a	4.17E-01	9.281
279807120	ENSG00000227091	0	RP5-1028L10.1	RP5-1028L10.1	0	1	n/a	n/a	4.15E-01	9.22
1089837	ENSG00000104725	0	NEFL	neurofilament, light polypeptide	0	8	n/a	n/a	3.06E-01	9.217
1106065	ENSG00000214391	0	RP11-121L10.3	RP11-121L10.3	0	11	n/a	n/a	4.07E-01	9.206
1099418	ENSG00000168843	36163	FSTL5	follistatin-like 5	56884	4	n/a	n/a	4.42E-01	9.195
1100668	ENSG00000174469	25796	CNTNAP2	contactin associated protein-like 2	26047	7	n/a	n/a	3.31E-01	9.19
279724872	ENSG00000213790	0	RP1-257I20.13	RP1-257I20.13	0	22	n/a	n/a	3.63E-01	9.19
1090209	ENSG00000106537	26820	TSPAN13	tetraspanin 13	27075	7	n/a	n/a	3.01E-01	9.189
1103100	ENSG00000186469	33622	GNG2	guanine nucleotide binding protein (G protein), gamma 2	54331	14	n/a	n/a	3.09E-01	9.176
279723028	ENSG00000213574	0	LDHAP5	lactate dehydrogenase A pseudogene 5	0	10	n/a	n/a	3.81E-01	9.133
1095220	ENSG00000142875	5535	PRKACB	protein kinase, cAMP-dependent, catalytic, beta	5567	1	n/a	n/a	3.73E-01	9.077
1108953	ENSG00000240694	10540	PNMA2	paraneoplastic antigen MA2	10687	8	n/a	n/a	2.87E-01	9.064
1098183	ENSG00000164076	54852	CAMKV	CaM kinase-like vesicle-associated	79012	3	n/a	n/a	3.05E-01	9.058
279870346	ENSG00000232767	0	RP11-498B4.5	RP11-498B4.5	0	10	n/a	n/a	4.26E-01	9.013
1096690	ENSG00000154277	7302	UCHL1	ubiquitin carboxyl-terminal esterase L1 (ubiquitin thiolesterase)	7345	4	n/a	n/a	2.70E-01	8.995
279489069	ENSG00000178503	0	AC009530.1	AC009530.1	0	7	n/a	n/a	3.48E-01	8.978
279786821	ENSG00000225355	0	RP13-331H15.1	RP13-331H15.1	0	10	n/a	n/a	2.67E-01	8.974
1105625	ENSG00000206052	85633	DOK6	docking protein 6	220164	18	n/a	n/a	4.41E-01	8.973
1094243	ENSG00000136750	2556	GAD2	glutamate decarboxylase 2 (pancreatic islets and brain, 65kDa)	2572	10	n/a	n/a	3.00E-01	8.943
1088405	ENSG00000081189	4183	MEF2C	myocyte enhancer factor 2C	4208	5	n/a	n/a	3.36E-01	8.916
1097011	ENSG00000157152	6814	SYN2	synapsin II	6854	3	n/a	n/a	3.31E-01	8.905
1096304	ENSG00000151229	76986	SLC2A13	solute carrier family 2 (facilitated glucose transporter), member 13	114134	12	n/a	n/a	4.15E-01	8.879
1091843	ENSG00000119698	36991	PPP4R4	protein phosphatase 4, regulatory subunit 4	57718	14	n/a	n/a	4.83E-01	8.877
1105609	ENSG00000205940	0	HSP90AB2P	heat shock protein 90kDa alpha (cytosolic), class B member 2, pseudogene	0	4	n/a	n/a	3.09E-01	8.869
1094266	ENSG00000136854	6772	STXBP1	syntaxin binding protein 1	6812	9	n/a	n/a	2.83E-01	8.865
1099821	ENSG00000170579	9104	DLGAP1	discs, large (Drosophila) homolog-associated protein 1	9229	18	n/a	n/a	3.41E-01	8.787
1098692	ENSG00000166006	3722	KCNC2	potassium voltage-gated channel, Shaw-related subfamily, member 2	3747	12	n/a	n/a	4.19E-01	8.786
1091744	ENSG00000118733	78681	OLFM3	olfactomedin 3	118427	1	n/a	n/a	3.84E-01	8.748
280085800	ENSG00000255402	0	RP11-696P8.2	RP11-696P8.2	0	8	n/a	n/a	3.33E-01	8.731
1094519	ENSG00000138079	6483	SLC3A1	solute carrier family 3 (cystine, dibasic and neutral amino acid transporters, activator of cystine, dibasic and neutral amino acid transport), member 1	6519	2	n/a	n/a	3.60E-01	8.643
1089786	ENSG00000104327	789	CALB1	calbindin 1, 28kDa	793	8	n/a	n/a	4.64E-01	8.639
1098714	ENSG00000166111	34819	SVOP	SV2 related protein homolog (rat)	55530	12	n/a	n/a	3.15E-01	8.617
1097998	ENSG00000163536	5242	SERPINI1	serpin peptidase inhibitor, clade I (neuroserpin), member 1	5274	3	n/a	n/a	2.65E-01	8.603
1095556	ENSG00000144834	28850	TAGLN3	transgelin 3	29114	3	n/a	n/a	2.66E-01	8.573
1088531	ENSG00000085433	22667	WDR47	WD repeat domain 47	22911	1	n/a	n/a	2.79E-01	8.515
1095937	ENSG00000147676	0	MAL2	mal, T-cell differentiation protein 2 (gene/pseudogene)	0	8	n/a	n/a	3.36E-01	8.445
279991237	ENSG00000245856	0	RP11-656E20.4	RP11-656E20.4	0	12	n/a	n/a	4.54E-01	8.403
1093083	ENSG00000129682	2243	FGF13	fibroblast growth factor 13	2258	X	n/a	n/a	3.43E-01	8.401
1090510	ENSG00000108960	23286	MMD	monocyte to macrophage differentiation-associated	23531	17	n/a	n/a	3.81E-01	8.401
1091984	ENSG00000120694	10650	HSPH1	heat shock 105kDa/110kDa protein 1	10808	13	n/a	n/a	3.08E-01	8.377
1098685	ENSG00000165985	123649	C1QL3	complement component 1, q subcomponent-like 3	389941	10	n/a	n/a	4.65E-01	8.321
1094208	ENSG00000136531	6291	SCN2A	sodium channel, voltage-gated, type II, alpha subunit	6326	2	n/a	n/a	4.49E-01	8.24
1091200	ENSG00000114573	520	ATP6V1A	ATPase, H+ transporting, lysosomal 70kDa, V1 subunit A	523	3	n/a	n/a	2.97E-01	8.233
1088730	ENSG00000089818	25726	NECAP1	NECAP endocytosis associated 1	25977	12	n/a	n/a	3.09E-01	8.193
1104625	ENSG00000198513	30544	ATL1	atlastin GTPase 1	51062	14	n/a	n/a	2.91E-01	8.191
1101738	ENSG00000180440	125038	SERTM1	serine-rich and transmembrane domain containing 1	400120	13	n/a	n/a	3.56E-01	8.17
278638676	ENSG00000073905	0	VDAC1P1	voltage-dependent anion channel 1 pseudogene 1	0	X	n/a	n/a	2.72E-01	8.142
1096437	ENSG00000152214	5982	RIT2	Ras-like without CAAX 2	6014	18	n/a	n/a	4.59E-01	8.077
1091548	ENSG00000116983	30921	HPCAL4	hippocalcin like 4	51440	1	n/a	n/a	4.67E-01	8.064
1087245	ENSG00000018236	1263	CNTN1	contactin 1	1272	12	n/a	n/a	3.31E-01	8.05
280002246	ENSG00000248485	151628	PCP4L1	Purkinje cell protein 4 like 1	654790	1	n/a	n/a	2.78E-01	8.047
1090824	ENSG00000111674	2011	ENO2	enolase 2 (gamma, neuronal)	2026	12	n/a	n/a	2.87E-01	8.019
1104415	ENSG00000197860	33848	SGTB	small glutamine-rich tetratricopeptide repeat (TPR)-containing, beta	54557	5	n/a	n/a	4.26E-01	7.941
1093075	ENSG00000129636	57243	ITFG1	integrin alpha FG-GAP repeat containing 1	81533	16	n/a	n/a	3.02E-01	7.931
1088281	ENSG00000078053	270	AMPH	amphiphysin	273	7	n/a	n/a	3.03E-01	7.86
1091492	ENSG00000116675	9685	DNAJC6	DnaJ (Hsp40) homolog, subfamily C, member 6	9829	1	n/a	n/a	3.05E-01	7.842
1094518	ENSG00000138078	9439	PREPL	prolyl endopeptidase-like	9581	2	n/a	n/a	2.88E-01	7.837
1094704	ENSG00000139182	9602	CLSTN3	calsyntenin 3	9746	12	n/a	n/a	3.33E-01	7.804
279720449	ENSG00000213260	0	YWHAZP5	tyrosine 3-monooxygenase/tryptophan 5-monooxygenase activation protein, zeta pseudogene 5	0	10	n/a	n/a	4.76E-01	7.772
1096650	ENSG00000154027	26037	AK5	adenylate kinase 5	26289	1	n/a	n/a	3.25E-01	7.738
1093487	ENSG00000132386	5144	SERPINF1	serpin peptidase inhibitor, clade F (alpha-2 antiplasmin, pigment epithelium derived factor), member 1	5176	17	n/a	n/a	4.73E-01	7.737
1090536	ENSG00000109158	2541	GABRA4	gamma-aminobutyric acid (GABA) A receptor, alpha 4	2557	4	n/a	n/a	4.28E-01	7.731
1087839	ENSG00000066248	25540	NGEF	neuronal guanine nucleotide exchange factor	25791	2	n/a	n/a	2.80E-01	7.721
1100667	ENSG00000174460	81765	ZCCHC12	zinc finger, CCHC domain containing 12	170261	X	n/a	n/a	2.98E-01	7.704
1099779	ENSG00000170419	85823	VSTM2A	V-set and transmembrane domain containing 2A	222008	7	n/a	n/a	3.25E-01	7.691
279828995	ENSG00000229097	0	CALM2P2	calmodulin 2 pseudogene 2	0	10	n/a	n/a	4.59E-01	7.662
1104944	ENSG00000203865	59042	ATP1A1OS	ATP1A1 opposite strand	84852	1	n/a	n/a	3.09E-01	7.634
1103075	ENSG00000186369	0	RP11-355I22.3	RP11-355I22.3	0	14	n/a	n/a	3.75E-01	7.611
1102516	ENSG00000184156	3761	KCNQ3	potassium voltage-gated channel, KQT-like subfamily, member 3	3786	8	n/a	n/a	4.81E-01	7.609
280100586	ENSG00000257002	0	AP000438.2	AP000438.2	0	11	n/a	n/a	4.28E-01	7.607
279872312	ENSG00000232952	0	RP11-90H3.1	RP11-90H3.1	0	1	n/a	n/a	2.69E-01	7.592
279927250	ENSG00000237861	0	RP11-332L8.1	RP11-332L8.1	0	1	n/a	n/a	2.93E-01	7.569
1092903	ENSG00000128245	7490	YWHAH	tyrosine 3-monooxygenase/tryptophan 5-monooxygenase activation protein, eta polypeptide	7533	22	n/a	n/a	2.72E-01	7.543
1095659	ENSG00000145708	1384	CRHBP	corticotropin releasing hormone binding protein	1393	5	n/a	n/a	4.86E-01	7.528
1106504	ENSG00000221823	5502	PPP3R1	protein phosphatase 3, regulatory subunit B, alpha	5534	2	n/a	n/a	2.99E-01	7.512
1087216	ENSG00000014641	4165	MDH1	malate dehydrogenase 1, NAD (soluble)	4190	2	n/a	n/a	3.26E-01	7.502
1095893	ENSG00000147416	523	ATP6V1B2	ATPase, H+ transporting, lysosomal 56/58kDa, V1 subunit B2	526	8	n/a	n/a	2.77E-01	7.475
279996040	ENSG00000247614	0	AC119673.1	AC119673.1	0	1	n/a	n/a	2.67E-01	7.474
1096622	ENSG00000153820	56110	SPHKAP	SPHK1 interactor, AKAP domain containing	80309	2	n/a	n/a	3.52E-01	7.471
280125486	ENSG00000259007	0	RP11-463J10.3	RP11-463J10.3	0	14	n/a	n/a	2.80E-01	7.469
1086992	ENSG00000006128	6823	TAC1	tachykinin, precursor 1	6863	7	n/a	n/a	3.24E-01	7.465
1103059	ENSG00000186310	4649	NAP1L3	nucleosome assembly protein 1-like 3	4675	X	n/a	n/a	2.73E-01	7.465
1098932	ENSG00000166922	6411	SCG5	secretogranin V (7B2 protein)	6447	15	n/a	n/a	2.71E-01	7.449
1089560	ENSG00000102466	2244	FGF14	fibroblast growth factor 14	2259	13	n/a	n/a	4.65E-01	7.449
1095613	ENSG00000145335	6582	SNCA	synuclein, alpha (non A4 component of amyloid precursor)	6622	4	n/a	n/a	2.68E-01	7.447
1104307	ENSG00000197535	4618	MYO5A	myosin VA (heavy chain 12, myoxin)	4644	15	n/a	n/a	4.57E-01	7.446
1092644	ENSG00000125851	5094	PCSK2	proprotein convertase subtilisin/kexin type 2	5126	20	n/a	n/a	3.53E-01	7.434
279750548	ENSG00000220418	0	RP1-131H7.2	RP1-131H7.2	0	6	n/a	n/a	3.31E-01	7.411
279904581	ENSG00000235847	0	LDHAP7	lactate dehydrogenase A pseudogene 7	0	2	n/a	n/a	3.75E-01	7.403
1104757	ENSG00000198825	22632	INPP5F	inositol polyphosphate-5-phosphatase F	22876	10	n/a	n/a	2.68E-01	7.375
279997912	ENSG00000248138	0	RP11-446J8.1	RP11-446J8.1	0	4	n/a	n/a	3.67E-01	7.362
1098760	ENSG00000166257	35089	SCN3B	sodium channel, voltage-gated, type III, beta	55800	11	n/a	n/a	2.82E-01	7.353
1087582	ENSG00000053438	4795	NNAT	neuronatin	4826	20	n/a	n/a	3.19E-01	7.349
1098749	ENSG00000166206	2546	GABRB3	gamma-aminobutyric acid (GABA) A receptor, beta 3	2562	15	n/a	n/a	3.62E-01	7.271
280089678	ENSG00000255737	1002874	RP11-571M6.6	HCG2014417, isoform CRA_aUncharacterized proteincDNA FLJ59598	100130776	12	n/a	n/a	3.19E-01	7.268
1095466	ENSG00000144227	11088	NXPH2	neurexophilin 2	11249	2	n/a	n/a	3.63E-01	7.268
1092968	ENSG00000128683	2555	GAD1	glutamate decarboxylase 1 (brain, 67kDa)	2571	2	n/a	n/a	3.68E-01	7.248
1096867	ENSG00000155970	94787	EFHA2	EF-hand domain family, member A2	286097	8	n/a	n/a	4.81E-01	7.234
1091322	ENSG00000115419	2727	GLS	glutaminase	2744	2	n/a	n/a	3.10E-01	7.231
1099951	ENSG00000171132	5549	PRKCE	protein kinase C, epsilon	5581	2	n/a	n/a	4.32E-01	7.21
1087956	ENSG00000069712	23040	KIAA1107	KIAA1107	23285	1	n/a	n/a	3.08E-01	7.193
1106532	ENSG00000221890	23222	NPTXR	neuronal pentraxin receptor	23467	22	n/a	n/a	2.70E-01	7.186
1091899	ENSG00000120053	2788	GOT1	glutamic-oxaloacetic transaminase 1, soluble (aspartate aminotransferase 1)	2805	10	n/a	n/a	2.92E-01	7.175
279764176	ENSG00000223467	0	CALM1P1	calmodulin 1 (phosphorylase kinase, delta) pseudogene 1	0	X	n/a	n/a	3.13E-01	7.157
280007740	ENSG00000248930	0	CTC-250P20.1-001	CTC-250P20.1-001	0	5	n/a	n/a	2.80E-01	7.124
280100224	ENSG00000256971	0	RP11-749H20.7	RP11-749H20.7	0	12	n/a	n/a	3.93E-01	7.11
1097949	ENSG00000163399	473	ATP1A1	ATPase, Na+/K+ transporting, alpha 1 polypeptide	476	1	n/a	n/a	2.97E-01	7.094
1099705	ENSG00000170091	31097	HMP19	Neuron-specific protein family member 2	51617	5	n/a	n/a	2.66E-01	7.087
1090591	ENSG00000109738	2726	GLRB	glycine receptor, beta	2743	4	n/a	n/a	3.34E-01	7.062
280097524	ENSG00000256633	0	RP11-169D4.2	RP11-169D4.2	0	11	n/a	n/a	4.30E-01	7.06
1105902	ENSG00000213760	531	ATP6V1G2	ATPase, H+ transporting, lysosomal 13kDa, V1 subunit G2	534	6	n/a	n/a	2.91E-01	7.046
1096572	ENSG00000153233	5769	PTPRR	protein tyrosine phosphatase, receptor type, R	5801	12	n/a	n/a	4.39E-01	7.018
280092397	ENSG00000256034	0	RP11-707G14.1	RP11-707G14.1	0	11	n/a	n/a	2.68E-01	7.013
1096953	ENSG00000156642	26765	NPTN	neuroplastin	27020	15	n/a	n/a	2.68E-01	7.009
1092099	ENSG00000121769	2155	FABP3	fatty acid binding protein 3, muscle and heart (mammary-derived growth inhibitor)	2170	1	n/a	n/a	2.75E-01	6.979
1088082	ENSG00000072832	1391	CRMP1	collapsin response mediator protein 1	1400	4	n/a	n/a	2.78E-01	6.972
1098674	ENSG00000165943	40745	MOAP1	modulator of apoptosis 1	64112	14	n/a	n/a	2.89E-01	6.967
1105569	ENSG00000205794	110150	RP11-333E13.4	RP11-333E13.4	344967	4	n/a	n/a	3.09E-01	6.965
1102207	ENSG00000182901	5968	RGS7	regulator of G-protein signaling 7	6000	1	n/a	n/a	2.71E-01	6.963
1100052	ENSG00000171509	37774	RXFP1	relaxin/insulin-like family peptide receptor 1	59350	4	n/a	n/a	4.22E-01	6.959
1096075	ENSG00000148925	58490	BTBD10	BTB (POZ) domain containing 10	84280	11	n/a	n/a	2.88E-01	6.958
1096761	ENSG00000154917	31040	RAB6B	RAB6B, member RAS oncogene family	51560	3	n/a	n/a	2.92E-01	6.939
1102282	ENSG00000183199	0	HSP90AB3P	heat shock protein 90kDa alpha (cytosolic), class B member 3, pseudogene	0	4	n/a	n/a	3.19E-01	6.936
1102913	ENSG00000185774	56134	KCNIP4	Kv channel interacting protein 4	80333	4	n/a	n/a	3.81E-01	6.92
1090276	ENSG00000107105	1978	ELAVL2	ELAV (embryonic lethal, abnormal vision, Drosophila)-like 2 (Hu antigen B)	1993	9	n/a	n/a	3.34E-01	6.906
1100246	ENSG00000172348	10085	RCAN2	regulator of calcineurin 2	10231	6	n/a	n/a	3.06E-01	6.894
1088581	ENSG00000086717	5443	PPEF1	protein phosphatase, EF-hand calcium binding domain 1	5475	X	n/a	n/a	4.51E-01	6.885
1097249	ENSG00000159164	9756	SV2A	synaptic vesicle glycoprotein 2A	9900	1	n/a	n/a	2.70E-01	6.866
1089812	ENSG00000104490	58204	NCALD	neurocalcin delta	83988	8	n/a	n/a	2.85E-01	6.861
1087811	ENSG00000065609	9748	SNAP91	synaptosomal-associated protein, 91kDa homolog (mouse)	9892	6	n/a	n/a	2.96E-01	6.859
1089980	ENSG00000105376	7044	ICAM5	intercellular adhesion molecule 5, telencephalin	7087	19	n/a	n/a	2.81E-01	6.828
1093749	ENSG00000134121	10594	CHL1	cell adhesion molecule with homology to L1CAM (close homolog of L1)	10752	3	n/a	n/a	3.18E-01	6.809
1089878	ENSG00000104888	36308	SLC17A7	solute carrier family 17 (sodium-dependent inorganic phosphate cotransporter), member 7	57030	19	n/a	n/a	2.84E-01	6.802
280130576	ENSG00000259299	0	RP11-37J13.1	RP11-37J13.1	0	15	n/a	n/a	3.31E-01	6.78
279880902	ENSG00000233705	94754	AC078937.4	AC078937.4	286002	7	n/a	n/a	3.48E-01	6.775
1089562	ENSG00000102471	33893	NDFIP2	Nedd4 family interacting protein 2	54602	13	n/a	n/a	3.36E-01	6.768
1088058	ENSG00000072201	58904	LNX1	ligand of numb-protein X 1	84708	4	n/a	n/a	4.04E-01	6.76
279867936	ENSG00000232584	0	RP11-397O8.4	RP11-397O8.4	0	13	n/a	n/a	2.94E-01	6.757
1098440	ENSG00000164951	33993	PDP1	pyruvate dehyrogenase phosphatase catalytic subunit 1	54704	8	n/a	n/a	2.81E-01	6.732
1091697	ENSG00000118276	9197	B4GALT6	UDP-Gal:betaGlcNAc beta 1,4- galactosyltransferase, polypeptide 6	9331	18	n/a	n/a	4.29E-01	6.726
1090691	ENSG00000110675	152634	ELMOD1	ELMO/CED-12 domain containing 1	643923	11	n/a	n/a	3.11E-01	6.725
280096044	ENSG00000256464	0	RP11-613F22.5	RP11-613F22.5	0	11	n/a	n/a	3.47E-01	6.714
1097046	ENSG00000157445	35088	CACNA2D3	calcium channel, voltage-dependent, alpha 2/delta subunit 3	55799	3	n/a	n/a	4.78E-01	6.706
279885625	ENSG00000234130	0	RP13-88F20.1	RP13-88F20.1	0	X	n/a	n/a	2.90E-01	6.703
1100408	ENSG00000173110	3290	HSPA6	heat shock 70kDa protein 6 (HSP70B')	3310	1	n/a	n/a	2.72E-01	6.652
1100392	ENSG00000172995	10619	ARPP21	cAMP-regulated phosphoprotein, 21kDa	10777	3	n/a	n/a	2.91E-01	6.649
1087174	ENSG00000011677	2540	GABRA3	gamma-aminobutyric acid (GABA) A receptor, alpha 3	2556	X	n/a	n/a	2.99E-01	6.599
1090418	ENSG00000108395	4565	TRIM37	tripartite motif containing 37	4591	17	n/a	n/a	2.70E-01	6.59
1087521	ENSG00000048991	23273	R3HDM1	R3H domain containing 1	23518	2	n/a	n/a	3.13E-01	6.585
1088148	ENSG00000074706	25783	IPCEF1	interaction protein for cytohesin exchange factors 1	26034	6	n/a	n/a	3.19E-01	6.581
279886450	ENSG00000234203	0	AC004771.2	AC004771.2	0	17	n/a	n/a	4.59E-01	6.561
279902807	ENSG00000235674	0	LDHAP2	lactate dehydrogenase A pseudogene 2	0	1	n/a	n/a	4.76E-01	6.555
1090933	ENSG00000112290	8857	WASF1	WAS protein family, member 1	8936	6	n/a	n/a	2.72E-01	6.528
1096249	ENSG00000150672	1728	DLG2	discs, large homolog 2 (Drosophila)	1740	11	n/a	n/a	3.19E-01	6.508
1088177	ENSG00000075340	116	ADD2	adducin 2 (beta)	119	2	n/a	n/a	4.17E-01	6.482
280119635	ENSG00000258677	0	RP11-463D19.2	RP11-463D19.2	0	8	n/a	n/a	4.19E-01	6.457
1101247	ENSG00000177511	30528	ST8SIA3	ST8 alpha-N-acetyl-neuraminide alpha-2,8-sialyltransferase 3	51046	18	n/a	n/a	2.75E-01	6.444
279949201	ENSG00000240500	0	RP11-160A10.3	RP11-160A10.3	0	6	n/a	n/a	3.25E-01	6.417
1100212	ENSG00000172209	2828	GPR22	G protein-coupled receptor 22	2845	7	n/a	n/a	4.34E-01	6.415
1104838	ENSG00000198961	9723	PJA2	praja ring finger 2	9867	5	n/a	n/a	2.76E-01	6.415
1099624	ENSG00000169744	8956	LDB2	LIM domain binding 2	9079	4	n/a	n/a	2.70E-01	6.403
279921060	ENSG00000237350	0	RP11-800K23.2	RP11-800K23.2	0	4	n/a	n/a	2.72E-01	6.4
1092211	ENSG00000122733	23104	KIAA1045	KIAA1045	23349	9	n/a	n/a	3.37E-01	6.397
279746719	ENSG00000217624	0	RP11-204C16.4	RP11-204C16.4	0	X	n/a	n/a	4.01E-01	6.396
1105860	ENSG00000213424	79055	KRT222	keratin 222	125113	17	n/a	n/a	4.63E-01	6.394
1098621	ENSG00000165704	3231	HPRT1	hypoxanthine phosphoribosyltransferase 1	3251	X	n/a	n/a	2.98E-01	6.391
1098404	ENSG00000164830	34363	OXR1	oxidation resistance 1	55074	8	n/a	n/a	3.92E-01	6.39
1092229	ENSG00000122877	1946	EGR2	early growth response 2	1959	10	n/a	n/a	4.16E-01	6.387
1087624	ENSG00000055813	77524	CCDC85A	coiled-coil domain containing 85A	114800	2	n/a	n/a	2.89E-01	6.378
1088476	ENSG00000083720	4987	OXCT1	3-oxoacid CoA transferase 1	5019	5	n/a	n/a	2.89E-01	6.369
1098650	ENSG00000165832	80281	TRUB1	TruB pseudouridine (psi) synthase homolog 1 (E. coli)	142940	10	n/a	n/a	4.78E-01	6.365
1099481	ENSG00000169116	25598	PARM1	prostate androgen-regulated mucin-like protein 1	25849	4	n/a	n/a	3.39E-01	6.36
280094664	ENSG00000256306	0	RP11-4N23.1	RP11-4N23.1	0	12	n/a	n/a	4.70E-01	6.357
1100304	ENSG00000172575	9980	RASGRP1	RAS guanyl releasing protein 1 (calcium and DAG-regulated)	10125	15	n/a	n/a	4.17E-01	6.356
280064236	ENSG00000253972	0	RP11-4K16.2	RP11-4K16.2	0	8	n/a	n/a	4.27E-01	6.352
1088513	ENSG00000084731	3772	KIF3C	kinesin family member 3C	3797	2	n/a	n/a	2.97E-01	6.345
279660430	ENSG00000200278	0	5S_rRNA	5S ribosomal RNA	0	11	n/a	n/a	2.65E-01	6.33
279954888	ENSG00000241216	0	SNAPC5P1	small nuclear RNA activating complex, polypeptide 5, 19kDa pseudogene 1	0	6	n/a	n/a	4.87E-01	6.327
1094647	ENSG00000138757	9764	G3BP2	GTPase activating protein (SH3 domain) binding protein 2	9908	4	n/a	n/a	3.04E-01	6.323
279867539	ENSG00000232549	0	RP1-93C23.1	RP1-93C23.1	0	X	n/a	n/a	3.00E-01	6.322
279780961	ENSG00000224831	0	RP11-651P23.4	RP11-651P23.4	0	3	n/a	n/a	3.65E-01	6.302
1092365	ENSG00000124140	36741	SLC12A5	solute carrier family 12 (potassium/chloride transporter), member 5	57468	20	n/a	n/a	3.20E-01	6.3
1096640	ENSG00000153956	777	CACNA2D1	calcium channel, voltage-dependent, alpha 2/delta subunit 1	781	7	n/a	n/a	3.14E-01	6.297
1098428	ENSG00000164924	7491	YWHAZ	tyrosine 3-monooxygenase/tryptophan 5-monooxygenase activation protein, zeta polypeptide	7534	8	n/a	n/a	2.97E-01	6.293
1096223	ENSG00000150394	1001	CDH8	cadherin 8, type 2	1006	16	n/a	n/a	4.00E-01	6.289
1100095	ENSG00000171724	36960	VAT1L	vesicle amine transport protein 1 homolog (T. californica)-like	57687	16	n/a	n/a	4.49E-01	6.289
1089090	ENSG00000100167	35250	3-Sep	septin 3	55964	22	n/a	n/a	2.71E-01	6.288
1099923	ENSG00000171033	5537	PKIA	protein kinase (cAMP-dependent, catalytic) inhibitor alpha	5569	8	n/a	n/a	3.43E-01	6.282
1090159	ENSG00000106236	4854	NPTX2	neuronal pentraxin II	4885	7	n/a	n/a	2.72E-01	6.282
1098139	ENSG00000163947	30139	ARHGEF3	Rho guanine nucleotide exchange factor (GEF) 3	50650	3	n/a	n/a	2.72E-01	6.268
1094124	ENSG00000136099	5068	PCDH8	protocadherin 8	5100	13	n/a	n/a	3.22E-01	6.252
1098684	ENSG00000165983	9183	PTER	phosphotriesterase related	9317	10	n/a	n/a	2.66E-01	6.246
1100881	ENSG00000175582	5838	RAB6A	RAB6A, member RAS oncogene family	5870	11	n/a	n/a	2.95E-01	6.222
1101179	ENSG00000177181	94381	RIMKLA	ribosomal modification protein rimK-like family member A	284716	1	n/a	n/a	4.14E-01	6.213
280115402	ENSG00000258424	0	RP11-471B22.2	RP11-471B22.2	0	14	n/a	n/a	2.74E-01	6.203
280104782	ENSG00000257386	0	RP11-56G10.2	RP11-56G10.2	0	12	n/a	n/a	2.70E-01	6.198
1096412	ENSG00000152034	58740	MCHR2	melanin-concentrating hormone receptor 2	84539	6	n/a	n/a	3.76E-01	6.194
1101440	ENSG00000178662	55836	CSRNP3	cysteine-serine-rich nuclear protein 3	80034	2	n/a	n/a	3.89E-01	6.178
279783882	ENSG00000225099	0	ATP6V1E1P1	ATPase, H+ transporting, lysosomal 31kDa, V1 subunit E1 pseudogene 1	0	1	n/a	n/a	2.93E-01	6.15
1100302	ENSG00000172568	128444	FNDC9	fibronectin type III domain containing 9	408263	5	n/a	n/a	2.72E-01	6.139
1103158	ENSG00000186732	754	MPPED1	metallophosphoesterase domain containing 1	758	22	n/a	n/a	2.73E-01	6.13
1092741	ENSG00000126583	5550	PRKCG	protein kinase C, gamma	5582	19	n/a	n/a	2.78E-01	6.126
1098323	ENSG00000164506	79620	STXBP5	syntaxin binding protein 5 (tomosyn)	134957	6	n/a	n/a	4.84E-01	6.105
1091636	ENSG00000117598	81596	LPPR5	Lipid phosphate phosphatase-related protein type 5	163404	1	n/a	n/a	3.30E-01	6.105
1102147	ENSG00000182621	22991	PLCB1	phospholipase C, beta 1 (phosphoinositide-specific)	23236	20	n/a	n/a	3.64E-01	6.101
1090244	ENSG00000106723	10769	SPIN1	spindlin 1	10927	9	n/a	n/a	3.09E-01	6.099
1103913	ENSG00000196368	34479	NUDT11	nudix (nucleoside diphosphate linked moiety X)-type motif 11	55190	X	n/a	n/a	4.03E-01	6.071
279975668	ENSG00000243495	0	GMFBP1	glia maturation factor, beta pseudogene 1	0	3	n/a	n/a	3.46E-01	6.068
1096819	ENSG00000155511	2873	GRIA1	glutamate receptor, ionotropic, AMPA 1	2890	5	n/a	n/a	2.76E-01	6.067
1088444	ENSG00000082458	1729	DLG3	discs, large homolog 3 (Drosophila)	1741	X	n/a	n/a	2.72E-01	6.066
1098958	ENSG00000167005	10893	NUDT21	nudix (nucleoside diphosphate linked moiety X)-type motif 21	11051	16	n/a	n/a	2.75E-01	6.057
1088704	ENSG00000089199	1106	CHGB	chromogranin B (secretogranin 1)	1114	20	n/a	n/a	2.67E-01	6.053
1103613	ENSG00000188674	123259	C2orf80	chromosome 2 open reading frame 80	389073	2	n/a	n/a	2.85E-01	6.052
1098498	ENSG00000165194	36799	PCDH19	protocadherin 19	57526	X	n/a	n/a	3.87E-01	6.049
280094551	ENSG00000256293	0	RP11-114F3.2	RP11-114F3.2	0	12	n/a	n/a	4.06E-01	6.047
279822031	ENSG00000228466	0	RP5-1189B24.4	RP5-1189B24.4	0	X	n/a	n/a	3.84E-01	6.037
1096874	ENSG00000156011	23117	PSD3	pleckstrin and Sec7 domain containing 3	23362	8	n/a	n/a	3.76E-01	6.035
1091705	ENSG00000118402	6745	ELOVL4	ELOVL fatty acid elongase 4	6785	6	n/a	n/a	3.16E-01	6.019
1097240	ENSG00000159082	8789	SYNJ1	synaptojanin 1	8867	21	n/a	n/a	3.48E-01	6.019
1096406	ENSG00000151948	80367	GLT1D1	glycosyltransferase 1 domain containing 1	144423	12	n/a	n/a	3.41E-01	6.017
279880469	ENSG00000233662	0	CALM2P4	calmodulin 2 pseudogene 4	0	13	n/a	n/a	4.04E-01	6.015
1087514	ENSG00000048540	35172	LMO3	LIM domain only 3 (rhombotin-like 2)	55885	12	n/a	n/a	3.13E-01	6.006
1087809	ENSG00000065559	6380	MAP2K4	mitogen-activated protein kinase kinase 4	6416	17	n/a	n/a	3.59E-01	6.001
279981834	ENSG00000244078	0	RP11-431I8.1	RP11-431I8.1	0	3	n/a	n/a	3.60E-01	5.992
1092494	ENSG00000124785	30780	NRN1	neuritin 1	51299	6	n/a	n/a	3.83E-01	5.99
1088297	ENSG00000078328	34004	RBFOX1	RNA binding protein, fox-1 homolog (C. elegans) 1	54715	16	n/a	n/a	3.13E-01	5.989
1101636	ENSG00000179841	9354	AKAP5	A kinase (PRKA) anchor protein 5	9495	14	n/a	n/a	3.10E-01	5.98
1094550	ENSG00000138207	5918	RBP4	retinol binding protein 4, plasma	5950	10	n/a	n/a	3.40E-01	5.975
1104418	ENSG00000197872	57255	FAM49A	family with sequence similarity 49, member A	81553	2	n/a	n/a	2.75E-01	5.97
1098393	ENSG00000164794	26757	KCNV1	potassium channel, subfamily V, member 1	27012	8	n/a	n/a	3.29E-01	5.968
1087020	ENSG00000006740	9768	ARHGAP44	Rho GTPase activating protein 44	9912	17	n/a	n/a	2.69E-01	5.964
1102416	ENSG00000183715	4946	OPCML	opioid binding protein/cell adhesion molecule-like	4978	11	n/a	n/a	3.33E-01	5.963
1094309	ENSG00000136999	4825	NOV	nephroblastoma overexpressed gene	4856	8	n/a	n/a	3.40E-01	5.949
1096620	ENSG00000153814	85809	JAZF1	JAZF zinc finger 1	221895	7	n/a	n/a	3.70E-01	5.945
1092891	ENSG00000128045	41840	RASL11B	RAS-like, family 11, member B	65997	4	n/a	n/a	3.23E-01	5.941
1103270	ENSG00000187189	23025	TSPYL4	TSPY-like 4	23270	6	n/a	n/a	2.86E-01	5.937
1095616	ENSG00000145349	813	CAMK2D	calcium/calmodulin-dependent protein kinase II delta	817	4	n/a	n/a	3.17E-01	5.936
279745174	ENSG00000216802	0	RP11-390P2.2	RP11-390P2.2	0	6	n/a	n/a	3.76E-01	5.933
279783200	ENSG00000225022	0	UBE2D3P1	ubiquitin-conjugating enzyme E2D 3 pseudogene 1	0	20	n/a	n/a	2.67E-01	5.923
1095638	ENSG00000145495	10153	6-Mar	membrane-associated ring finger (C3HC4) 6	10299	5	n/a	n/a	2.95E-01	5.919
1105958	ENSG00000213985	0	AC078899.1	AC078899.1	0	19	n/a	n/a	2.66E-01	5.911
280064867	ENSG00000254013	0	MAP2K1P1	mitogen-activated protein kinase kinase 1 pseudogene 1	0	8	n/a	n/a	2.74E-01	5.91
1087973	ENSG00000070087	5185	PFN2	profilin 2	5217	3	n/a	n/a	3.65E-01	5.889
280041412	ENSG00000251621	0	AC009487.5	AC009487.5	0	2	n/a	n/a	4.60E-01	5.884
1103864	ENSG00000196230	83710	TUBB	tubulin, beta class I	203068	6	n/a	n/a	3.52E-01	5.883
1102851	ENSG00000185518	9755	SV2B	synaptic vesicle glycoprotein 2B	9899	15	n/a	n/a	3.41E-01	5.875
279484508	ENSG00000177855	0	AC074182.1	AC074182.1	0	2	n/a	n/a	4.10E-01	5.864
1090507	ENSG00000108947	1936	EFNB3	ephrin-B3	1949	17	n/a	n/a	2.87E-01	5.848
1096313	ENSG00000151320	9332	AKAP6	A kinase (PRKA) anchor protein 6	9472	14	n/a	n/a	3.56E-01	5.848
280085222	ENSG00000255351	0	RP11-567I13.1	RP11-567I13.1	0	11	n/a	n/a	2.75E-01	5.845
1091644	ENSG00000117632	3900	STMN1	stathmin 1	3925	1	n/a	n/a	2.89E-01	5.828
1097149	ENSG00000158301	77634	GPRASP2	G protein-coupled receptor associated sorting protein 2	114928	X	n/a	n/a	2.77E-01	5.816
1101779	ENSG00000180720	1124	CHRM4	cholinergic receptor, muscarinic 4	1132	11	n/a	n/a	4.12E-01	5.811
1090560	ENSG00000109436	22913	TBC1D9	TBC1 domain family, member 9 (with GRAM domain)	23158	4	n/a	n/a	3.84E-01	5.804
279791782	ENSG00000225782	0	RP11-322F10.2	RP11-322F10.2	0	1	n/a	n/a	3.12E-01	5.793
1096889	ENSG00000156136	1621	DCK	deoxycytidine kinase	1633	4	n/a	n/a	3.19E-01	5.79
279725123	ENSG00000213856	0	VDAC1P2	voltage-dependent anion channel 1 pseudogene 2	0	X	n/a	n/a	3.24E-01	5.789
1090620	ENSG00000109971	3292	HSPA8	heat shock 70kDa protein 8	3312	11	n/a	n/a	3.43E-01	5.785
1090103	ENSG00000105887	79673	MTPN	myotrophin	136319	7	n/a	n/a	2.85E-01	5.772
1097644	ENSG00000162188	2768	GNG3	guanine nucleotide binding protein (G protein), gamma 3	2785	11	n/a	n/a	2.96E-01	5.764
1087297	ENSG00000023516	11055	AKAP11	A kinase (PRKA) anchor protein 11	11215	13	n/a	n/a	3.76E-01	5.757
1093988	ENSG00000135426	9696	KIAA0748	KIAA0748	9840	12	n/a	n/a	2.70E-01	5.754
1093196	ENSG00000130540	25579	SULT4A1	sulfotransferase family 4A, member 1	25830	22	n/a	n/a	2.66E-01	5.75
1095930	ENSG00000147642	34927	SYBU	syntabulin (syntaxin-interacting)	55638	8	n/a	n/a	2.75E-01	5.727
1089836	ENSG00000104723	7944	TUSC3	tumor suppressor candidate 3	7991	8	n/a	n/a	2.91E-01	5.725
1106283	ENSG00000215218	79586	UBE2QL1	ubiquitin-conjugating enzyme E2Q family-like 1	134111	5	n/a	n/a	2.85E-01	5.721
1101871	ENSG00000181195	5147	PENK	proenkephalin	5179	8	n/a	n/a	3.33E-01	5.714
1093906	ENSG00000135002	34601	RFK	riboflavin kinase	55312	9	n/a	n/a	4.17E-01	5.712
1089955	ENSG00000105270	25748	CLIP3	CAP-GLY domain containing linker protein 3	25999	19	n/a	n/a	2.68E-01	5.707
1104169	ENSG00000197106	123092	SLC6A17	solute carrier family 6, member 17	388662	1	n/a	n/a	3.65E-01	5.705
1094812	ENSG00000139874	6711	SSTR1	somatostatin receptor 1	6751	14	n/a	n/a	3.19E-01	5.705
280048619	ENSG00000252609	0	snoU13	Small nucleolar RNA U13	0	6	n/a	n/a	4.05E-01	5.703
1100171	ENSG00000172020	2580	GAP43	growth associated protein 43	2596	3	n/a	n/a	3.11E-01	5.683
1086952	ENSG00000005249	5545	PRKAR2B	protein kinase, cAMP-dependent, regulatory, type II, beta	5577	7	n/a	n/a	3.10E-01	5.676
1088241	ENSG00000077080	30893	ACTL6B	actin-like 6B	51412	7	n/a	n/a	2.68E-01	5.676
1089805	ENSG00000104427	30583	FAM164A	family with sequence similarity 164, member A	51101	8	n/a	n/a	3.76E-01	5.672
1102906	ENSG00000185742	124974	C11orf87	chromosome 11 open reading frame 87	399947	11	n/a	n/a	3.75E-01	5.659
1098785	ENSG00000166342	57512	NETO1	neuropilin (NRP) and tolloid (TLL)-like 1	81832	18	n/a	n/a	3.02E-01	5.656
1086989	ENSG00000006116	10221	CACNG3	calcium channel, voltage-dependent, gamma subunit 3	10368	16	n/a	n/a	2.66E-01	5.656
280013386	ENSG00000249436	0	CTD-2023N9.3	CTD-2023N9.3	0	5	n/a	n/a	4.06E-01	5.655
1104688	ENSG00000198689	10332	SLC9A6	solute carrier family 9 (sodium/hydrogen exchanger), member 6	10479	X	n/a	n/a	2.71E-01	5.653
1101092	ENSG00000176749	8774	CDK5R1	cyclin-dependent kinase 5, regulatory subunit 1 (p35)	8851	17	n/a	n/a	2.85E-01	5.65
280115574	ENSG00000258441	94026	CTD-2552B11.4	CTD-2552B11.4	283624	14	n/a	n/a	3.23E-01	5.637
1090149	ENSG00000106105	2601	GARS	glycyl-tRNA synthetase	2617	7	n/a	n/a	2.93E-01	5.615
279773016	ENSG00000224155	0	RP11-700P18.2	RP11-700P18.2	0	7	n/a	n/a	4.86E-01	5.613
1096481	ENSG00000152495	810	CAMK4	calcium/calmodulin-dependent protein kinase IV	814	5	n/a	n/a	2.87E-01	5.602
1095781	ENSG00000146469	7389	VIP	vasoactive intestinal peptide	7432	6	n/a	n/a	2.66E-01	5.591
1088252	ENSG00000077264	5031	PAK3	p21 protein (Cdc42/Rac)-activated kinase 3	5063	X	n/a	n/a	3.80E-01	5.582
1109072	ENSG00000243232	35417	PCDHAC2	protocadherin alpha subfamily C, 2	56134	5	n/a	n/a	3.31E-01	5.576
1087605	ENSG00000054793	9934	ATP9A	ATPase, class II, type 9A	10079	20	n/a	n/a	2.72E-01	5.571
280034253	ENSG00000251095	0	RP11-115D19.1	RP11-115D19.1	0	4	n/a	n/a	3.34E-01	5.565
279720637	ENSG00000213290	0	CTD-2192J16.12	CTD-2192J16.12	0	19	n/a	n/a	3.60E-01	5.562
1093001	ENSG00000128989	10618	ARPP19	cAMP-regulated phosphoprotein, 19kDa	10776	15	n/a	n/a	2.97E-01	5.561
280125926	ENSG00000259032	0	RP11-406A9.1	RP11-406A9.1	0	14	n/a	n/a	3.78E-01	5.559
1092784	ENSG00000126950	37777	TMEM35	transmembrane protein 35	59353	X	n/a	n/a	2.65E-01	5.558
1092861	ENSG00000127824	7234	TUBA4A	tubulin, alpha 4a	7277	2	n/a	n/a	2.79E-01	5.555
1088103	ENSG00000073464	1174	CLCN4	chloride channel 4	1183	X	n/a	n/a	3.01E-01	5.553
1088423	ENSG00000081842	35425	PCDHA6	protocadherin alpha 6	56142	5	n/a	n/a	3.16E-01	5.535
280049900	ENSG00000252793	0	5S_rRNA	5S ribosomal RNA	0	5	n/a	n/a	3.62E-01	5.527
1096767	ENSG00000154975	36213	CA10	carbonic anhydrase X	56934	17	n/a	n/a	2.66E-01	5.526
1093482	ENSG00000132359	22863	RAP1GAP2	RAP1 GTPase activating protein 2	23108	17	n/a	n/a	3.24E-01	5.525
1089927	ENSG00000105143	6475	SLC1A6	solute carrier family 1 (high affinity aspartate/glutamate transporter), member 6	6511	19	n/a	n/a	3.01E-01	5.523
1105337	ENSG00000204967	35427	PCDHA4	protocadherin alpha 4	56144	5	n/a	n/a	3.19E-01	5.521
1099919	ENSG00000171004	59857	HS6ST2	heparan sulfate 6-O-sulfotransferase 2	90161	X	n/a	n/a	3.58E-01	5.513
1100191	ENSG00000172137	790	CALB2	calbindin 2	794	16	n/a	n/a	2.68E-01	5.506
1094716	ENSG00000139220	8433	PPFIA2	protein tyrosine phosphatase, receptor type, f polypeptide (PTPRF), interacting protein (liprin), alpha 2	8499	12	n/a	n/a	3.48E-01	5.501
1087556	ENSG00000050748	5569	MAPK9	mitogen-activated protein kinase 9	5601	5	n/a	n/a	2.89E-01	5.496
1098930	ENSG00000166913	7486	YWHAB	tyrosine 3-monooxygenase/tryptophan 5-monooxygenase activation protein, beta polypeptide	7529	20	n/a	n/a	3.11E-01	5.487
1104063	ENSG00000196776	956	CD47	CD47 molecule	961	3	n/a	n/a	2.92E-01	5.485
1091112	ENSG00000113657	1797	DPYSL3	dihydropyrimidinase-like 3	1809	5	n/a	n/a	2.71E-01	5.481
1103005	ENSG00000186106	81295	ANKRD46	ankyrin repeat domain 46	157567	8	n/a	n/a	4.53E-01	5.475
1087996	ENSG00000070669	437	ASNS	asparagine synthetase (glutamine-hydrolyzing)	440	7	n/a	n/a	3.08E-01	5.469
279743658	ENSG00000215937	0	hsa-mir-220b	hsa-mir-220b	0	19	n/a	n/a	2.82E-01	5.464
279522080	ENSG00000183022	0	TPM3P8	tropomyosin 3 pseudogene 8	0	2	n/a	n/a	4.15E-01	5.463
1104713	ENSG00000198739	110333	LRRTM3	leucine rich repeat transmembrane neuronal 3	347731	10	n/a	n/a	3.24E-01	5.46
279740571	ENSG00000215482	0	CALM2P3	calmodulin 2 pseudogene 3	0	13	n/a	n/a	4.16E-01	5.46
279912548	ENSG00000236603	0	RANP1	RAN, member RAS oncogene family pseudogene 1	0	6	n/a	n/a	2.95E-01	5.459
1100928	ENSG00000175874	83565	CREG2	cellular repressor of E1A-stimulated genes 2	200407	2	n/a	n/a	2.68E-01	5.446
1096780	ENSG00000155093	5767	PTPRN2	protein tyrosine phosphatase, receptor type, N polypeptide 2	5799	7	n/a	n/a	3.69E-01	5.436
1102396	ENSG00000183662	128168	FAM19A1	family with sequence similarity 19 (chemokine (C-C motif)-like), member A1	407738	3	n/a	n/a	4.02E-01	5.435
1090147	ENSG00000106089	6764	STX1A	syntaxin 1A (brain)	6804	7	n/a	n/a	2.67E-01	5.431
1105336	ENSG00000204965	35426	PCDHA5	protocadherin alpha 5	56143	5	n/a	n/a	3.18E-01	5.43
1087918	ENSG00000068615	41579	REEP1	receptor accessory protein 1	65055	2	n/a	n/a	2.98E-01	5.428
1087443	ENSG00000040933	3606	INPP4A	inositol polyphosphate-4-phosphatase, type I, 107kDa	3631	2	n/a	n/a	3.67E-01	5.425
1090815	ENSG00000111647	22829	UHRF1BP1L	UHRF1 binding protein 1-like	23074	12	n/a	n/a	3.59E-01	5.425
1105340	ENSG00000204970	35430	PCDHA1	protocadherin alpha 1	56147	5	n/a	n/a	3.16E-01	5.421
1091749	ENSG00000118816	10825	CCNI	cyclin I	10983	4	n/a	n/a	3.99E-01	5.42
1095202	ENSG00000142686	79241	C1orf216	chromosome 1 open reading frame 216	127703	1	n/a	n/a	2.91E-01	5.415
280085843	ENSG00000255408	35428	PCDHA3	protocadherin alpha 3	56145	5	n/a	n/a	3.15E-01	5.414
280079566	ENSG00000255014	0	RP11-686G23.1	RP11-686G23.1	0	11	n/a	n/a	2.73E-01	5.412
280010188	ENSG00000249158	35421	PCDHA11	protocadherin alpha 11	56138	5	n/a	n/a	3.15E-01	5.411
280041949	ENSG00000251664	35420	PCDHA12	protocadherin alpha 12	56137	5	n/a	n/a	3.15E-01	5.41
279484207	ENSG00000177803	0	RP11-606P2.1	RP11-606P2.1	0	4	n/a	n/a	2.71E-01	5.401
1096535	ENSG00000152954	80113	NRSN1	neurensin 1	140767	6	n/a	n/a	3.38E-01	5.395
279787891	ENSG00000225465	0	RFPL1-AS1	RFPL1 antisense RNA 1 (non-protein coding)	0	22	n/a	n/a	4.82E-01	5.39
1088045	ENSG00000072041	34406	SLC6A15	solute carrier family 6 (neutral amino acid transporter), member 15	55117	12	n/a	n/a	4.81E-01	5.389
1105335	ENSG00000204963	35424	PCDHA7	protocadherin alpha 7	56141	5	n/a	n/a	3.16E-01	5.387
1091509	ENSG00000116741	5965	RGS2	regulator of G-protein signaling 2, 24kDa	5997	1	n/a	n/a	3.70E-01	5.379
279735887	ENSG00000215007	0	DNAJA1P3	DnaJ (Hsp40) homolog, subfamily A, member 1 pseudogene 3	0	X	n/a	n/a	2.81E-01	5.374
279818910	ENSG00000228206	0	AC016717.1	AC016717.1	0	2	n/a	n/a	4.15E-01	5.371
280106287	ENSG00000257529	0	RP1-164F3.9	Ribosomal protein L36a	0	X	n/a	n/a	2.75E-01	5.371
1087034	ENSG00000007168	5016	PAFAH1B1	platelet-activating factor acetylhydrolase 1b, regulatory subunit 1 (45kDa)	5048	17	n/a	n/a	2.90E-01	5.368
280022212	ENSG00000250120	35422	PCDHA10	protocadherin alpha 10	56139	5	n/a	n/a	3.11E-01	5.367
1100372	ENSG00000172915	26705	NBEA	neurobeachin	26960	13	n/a	n/a	4.78E-01	5.364
279788518	ENSG00000225504	0	RP11-160A10.2	RP11-160A10.2	0	6	n/a	n/a	4.11E-01	5.359
1104545	ENSG00000198211	10234	TUBB3	tubulin, beta 3 class III	10381	16	n/a	n/a	2.73E-01	5.358
1097999	ENSG00000163539	22877	CLASP2	cytoplasmic linker associated protein 2	23122	3	n/a	n/a	2.79E-01	5.353
279856288	ENSG00000231544	0	RSL24D1P11	ribosomal L24 domain containing 1 pseudogene 11	0	18	n/a	n/a	4.28E-01	5.351
280129070	ENSG00000259216	0	RP11-227D13.2	RP11-227D13.2	0	15	n/a	n/a	2.90E-01	5.344
1108883	ENSG00000238244	0	GABARAPL3	GABA(A) receptors associated protein like 3, pseudogene	0	15	n/a	n/a	3.46E-01	5.343
1099271	ENSG00000168243	2769	GNG4	guanine nucleotide binding protein (G protein), gamma 4	2786	1	n/a	n/a	3.08E-01	5.342
1109016	ENSG00000241973	5265	PI4KA	phosphatidylinositol 4-kinase, catalytic, alpha	5297	22	n/a	n/a	3.67E-01	5.337
280062761	ENSG00000253861	0	CTC-293A9.2	CTC-293A9.2	0	5	n/a	n/a	2.73E-01	5.336
280070774	ENSG00000254433	0	RP11-677I18.3	RP11-677I18.3	0	11	n/a	n/a	3.01E-01	5.333
280035763	ENSG00000251204	0	CTC-278L1.1	CTC-278L1.1	0	5	n/a	n/a	2.79E-01	5.332
1105334	ENSG00000204962	35423	PCDHA8	protocadherin alpha 8	56140	5	n/a	n/a	3.17E-01	5.33
280107583	ENSG00000257675	0	RP11-641A6.9	RP11-641A6.9	0	12	n/a	n/a	4.70E-01	5.329
1088918	ENSG00000095713	34407	CRTAC1	cartilage acidic protein 1	55118	10	n/a	n/a	2.77E-01	5.328
1095020	ENSG00000141367	1204	CLTC	clathrin, heavy chain (Hc)	1213	17	n/a	n/a	2.72E-01	5.314
1099350	ENSG00000168539	1120	CHRM1	cholinergic receptor, muscarinic 1	1128	11	n/a	n/a	2.73E-01	5.297
1087039	ENSG00000007237	8456	GAS7	growth arrest-specific 7	8522	17	n/a	n/a	3.04E-01	5.295
1097355	ENSG00000160014	804	CALM3	calmodulin 3 (phosphorylase kinase, delta)	808	19	n/a	n/a	2.94E-01	5.293
1103244	ENSG00000187094	880	CCK	cholecystokinin	885	3	n/a	n/a	2.66E-01	5.293
279812388	ENSG00000227581	0	RP13-140E4.1	RP13-140E4.1	0	X	n/a	n/a	3.43E-01	5.284
280014871	ENSG00000249568	0	RP11-234O6.2	RP11-234O6.2	0	4	n/a	n/a	3.53E-01	5.281
1088951	ENSG00000097021	11167	ACOT7	acyl-CoA thioesterase 7	11332	1	n/a	n/a	2.78E-01	5.281
1093659	ENSG00000133318	10167	RTN3	reticulon 3	10313	11	n/a	n/a	2.80E-01	5.28
1103756	ENSG00000189203	0	RP11-614O9.3	Transmembrane protein 179	0	14	n/a	n/a	4.66E-01	5.278
1108898	ENSG00000239389	35419	PCDHA13	protocadherin alpha 13	56136	5	n/a	n/a	3.17E-01	5.278
1106784	ENSG00000224453	0	AC073610.1	Uncharacterized proteincDNA, FLJ78869	0	12	n/a	n/a	3.16E-01	5.277
1099244	ENSG00000168081	5336	PNOC	prepronociceptin	5368	8	n/a	n/a	3.45E-01	5.277
1102212	ENSG00000182916	36128	TCEAL7	transcription elongation factor A (SII)-like 7	56849	X	n/a	n/a	4.81E-01	5.272
1103098	ENSG00000186462	4648	NAP1L2	nucleosome assembly protein 1-like 2	4674	X	n/a	n/a	2.80E-01	5.263
280000986	ENSG00000248383	35418	PCDHAC1	protocadherin alpha subfamily C, 1	56135	5	n/a	n/a	3.16E-01	5.258
280090909	ENSG00000255863	0	AC073610.5	AC073610.5	0	12	n/a	n/a	3.30E-01	5.255
1089482	ENSG00000101958	2725	GLRA2	glycine receptor, alpha 2	2742	X	n/a	n/a	3.04E-01	5.251
1104131	ENSG00000196990	158665	FAM163B	family with sequence similarity 163, member B	642968	9	n/a	n/a	3.10E-01	5.244
280073014	ENSG00000254598	93844	CSNK2A1P	casein kinase 2, alpha 1 polypeptide pseudogene	283106	11	n/a	n/a	2.69E-01	5.235
1087598	ENSG00000054356	5766	PTPRN	protein tyrosine phosphatase, receptor type, N	5798	2	n/a	n/a	3.76E-01	5.226
279658302	ENSG00000199645	0	U6	U6 spliceosomal RNA	0	5	n/a	n/a	2.85E-01	5.218
1103786	ENSG00000189367	9585	KIAA0408	KIAA0408	9729	6	n/a	n/a	3.19E-01	5.216
1096782	ENSG00000155097	525	ATP6V1C1	ATPase, H+ transporting, lysosomal 42kDa, V1 subunit C1	528	8	n/a	n/a	3.21E-01	5.214
1087066	ENSG00000008086	6752	CDKL5	cyclin-dependent kinase-like 5	6792	X	n/a	n/a	2.82E-01	5.211
279897639	ENSG00000235165	0	AC016405.1	AC016405.1	0	8	n/a	n/a	3.04E-01	5.203
1099476	ENSG00000169085	90213	C8orf46	chromosome 8 open reading frame 46	254778	8	n/a	n/a	2.71E-01	5.202
1097951	ENSG00000163412	105958	EIF4E3	eukaryotic translation initiation factor 4E family member 3	317649	3	n/a	n/a	4.68E-01	5.196
1092244	ENSG00000123091	26739	RNF11	ring finger protein 11	26994	1	n/a	n/a	4.20E-01	5.195
1105339	ENSG00000204969	35429	PCDHA2	protocadherin alpha 2	56146	5	n/a	n/a	3.20E-01	5.191
1098915	ENSG00000166863	6826	TAC3	tachykinin 3	6866	12	n/a	n/a	2.66E-01	5.191
1087659	ENSG00000058335	5891	RASGRF1	Ras protein-specific guanine nucleotide-releasing factor 1	5923	15	n/a	n/a	2.97E-01	5.189
1103352	ENSG00000187672	25808	ERC2	ELKS/RAB6-interacting/CAST family member 2	26059	3	n/a	n/a	3.52E-01	5.189
1098026	ENSG00000163618	8549	CADPS	Ca++-dependent secretion activator	8618	3	n/a	n/a	4.06E-01	5.188
1099747	ENSG00000170290	6550	SLN	sarcolipin	6588	11	n/a	n/a	3.10E-01	5.186
1102004	ENSG00000182013	34517	PNMAL1	PNMA-like 1	55228	19	n/a	n/a	2.67E-01	5.181
1096779	ENSG00000155090	7028	KLF10	Kruppel-like factor 10	7071	8	n/a	n/a	4.27E-01	5.169
279842266	ENSG00000230311	0	AC004074.3	AC004074.3	0	X	n/a	n/a	3.75E-01	5.165
279641115	ENSG00000198406	0	BZW1P2	basic leucine zipper and W2 domains 1 pseudogene 2	0	3	n/a	n/a	2.69E-01	5.156
1089491	ENSG00000102003	6815	SYP	synaptophysin	6855	X	n/a	n/a	2.66E-01	5.15
1090482	ENSG00000108797	8440	CNTNAP1	contactin associated protein 1	8506	17	n/a	n/a	3.36E-01	5.148
1088492	ENSG00000084070	41319	SMAP2	small ArfGAP2	64744	1	n/a	n/a	2.71E-01	5.148
279902424	ENSG00000235636	0	NUS1P1	nuclear undecaprenyl pyrophosphate synthase 1 homolog (S. cerevisiae) pseudogene 1	0	X	n/a	n/a	4.64E-01	5.148
1093949	ENSG00000135250	6693	SRPK2	SRSF protein kinase 2	6733	7	n/a	n/a	2.72E-01	5.146
1104807	ENSG00000198910	3872	L1CAM	L1 cell adhesion molecule	3897	X	n/a	n/a	2.76E-01	5.14
1098380	ENSG00000164742	104	ADCY1	adenylate cyclase 1 (brain)	107	7	n/a	n/a	4.02E-01	5.139
1093798	ENSG00000134333	3914	LDHA	lactate dehydrogenase A	3939	11	n/a	n/a	4.45E-01	5.136
1093307	ENSG00000131089	22984	ARHGEF9	Cdc42 guanine nucleotide exchange factor (GEF) 9	23229	X	n/a	n/a	2.71E-01	5.135
279951779	ENSG00000240809	0	RP11-550F7.1	RP11-550F7.1	0	3	n/a	n/a	2.67E-01	5.122
279733554	ENSG00000214812	0	RP5-1053E7.3	RP5-1053E7.3	0	1	n/a	n/a	2.67E-01	5.119
1091710	ENSG00000118432	1259	CNR1	cannabinoid receptor 1 (brain)	1268	6	n/a	n/a	3.34E-01	5.119
1106493	ENSG00000220575	1014069	AC093726.4	Uncharacterized proteincDNA FLJ50038	100128264	7	n/a	n/a	4.67E-01	5.117
1090504	ENSG00000108924	3113	HLF	hepatic leukemia factor	3131	17	n/a	n/a	2.98E-01	5.114
1088548	ENSG00000085832	2045	EPS15	epidermal growth factor receptor pathway substrate 15	2060	1	n/a	n/a	3.10E-01	5.111
1095253	ENSG00000143155	92198	TIPRL	TIP41, TOR signaling pathway regulator-like (S. cerevisiae)	261726	1	n/a	n/a	3.49E-01	5.109
1102722	ENSG00000185008	6060	ROBO2	roundabout, axon guidance receptor, homolog 2 (Drosophila)	6092	3	n/a	n/a	4.74E-01	5.101
279925104	ENSG00000237682	0	RP3-514P16.1	RP3-514P16.1	0	X	n/a	n/a	4.27E-01	5.098
1101574	ENSG00000179388	1947	EGR3	early growth response 3	1960	8	n/a	n/a	3.53E-01	5.092
280006917	ENSG00000248865	0	AC121336.2	AC121336.2	0	12	n/a	n/a	2.68E-01	5.092
280017746	ENSG00000249786	0	EAF1-AS1	EAF1 antisense RNA 1 (non-protein coding)	0	3	n/a	n/a	2.66E-01	5.09
279884280	ENSG00000233994	0	GDI2P2	GDP dissociation inhibitor 2 pseudogene 2	0	1	n/a	n/a	2.66E-01	5.077
279724247	ENSG00000213713	0	PIGCP1	phosphatidylinositol glycan anchor biosynthesis, class C, pseudogene 1	0	11	n/a	n/a	3.64E-01	5.072
279681451	ENSG00000204429	0	RP11-1E11.1	RP11-1E11.1	0	9	n/a	n/a	4.00E-01	5.066
279838077	ENSG00000229944	0	AC004797.1	AC004797.1	0	17	n/a	n/a	2.73E-01	5.063
1100862	ENSG00000175497	36901	DPP10	dipeptidyl-peptidase 10 (non-functional)	57628	2	n/a	n/a	3.02E-01	5.062
1092307	ENSG00000123562	9499	MORF4L2	mortality factor 4 like 2	9643	X	n/a	n/a	2.73E-01	5.061
1088502	ENSG00000084444	36886	KIAA1467	KIAA1467	57613	12	n/a	n/a	3.78E-01	5.058
1104116	ENSG00000196950	36457	SLC39A10	solute carrier family 39 (zinc transporter), member 10	57181	2	n/a	n/a	3.05E-01	5.057
280042529	ENSG00000251725	1023388	MIR2277	microRNA 2277	100313887	5	n/a	n/a	2.67E-01	5.053
1102802	ENSG00000185274	41010	WBSCR17	Williams-Beuren syndrome chromosome region 17	64409	7	n/a	n/a	3.02E-01	5.049
1087064	ENSG00000008056	6813	SYN1	synapsin I	6853	X	n/a	n/a	2.66E-01	5.046
1090264	ENSG00000106976	1747	DNM1	dynamin 1	1759	9	n/a	n/a	2.73E-01	5.045
279875458	ENSG00000233225	0	AC004987.9	AC004987.9	0	7	n/a	n/a	2.74E-01	5.037
280123593	ENSG00000258903	0	RP11-355I22.2	RP11-355I22.2	0	14	n/a	n/a	2.99E-01	5.035
1096124	ENSG00000149313	37956	AASDHPPT	aminoadipate-semialdehyde dehydrogenase-phosphopantetheinyl transferase	60496	11	n/a	n/a	2.93E-01	5.035
1090738	ENSG00000111052	8748	LIN7A	lin-7 homolog A (C. elegans)	8825	12	n/a	n/a	4.83E-01	5.023
1101894	ENSG00000181359	0	HSP90AA6P	heat shock protein 90kDa alpha (cytosolic), class A member 6, pseudogene	0	4	n/a	n/a	3.47E-01	5.017
1095040	ENSG00000141447	77595	OSBPL1A	oxysterol binding protein-like 1A	114876	18	n/a	n/a	3.76E-01	5.015
1104733	ENSG00000198785	77775	GRIN3A	glutamate receptor, ionotropic, N-methyl-D-aspartate 3A	116443	9	n/a	n/a	2.73E-01	5.013
1095649	ENSG00000145632	10611	PLK2	polo-like kinase 2	10769	5	n/a	n/a	2.66E-01	5.012
1099534	ENSG00000169313	41377	P2RY12	purinergic receptor P2Y, G-protein coupled, 12	64805	3	n/a	n/a	2.70E-01	5.006
1094437	ENSG00000137727	36842	ARHGAP20	Rho GTPase activating protein 20	57569	11	n/a	n/a	4.00E-01	5.003
1096799	ENSG00000155304	6742	HSPA13	heat shock protein 70kDa family, member 13	6782	21	n/a	n/a	3.77E-01	5.002
1099974	ENSG00000171208	57511	NETO2	neuropilin (NRP) and tolloid (TLL)-like 2	81831	16	n/a	n/a	3.33E-01	4.993
1104465	ENSG00000197991	41430	PCDH20	protocadherin 20	64881	13	n/a	n/a	3.63E-01	4.993
1091930	ENSG00000120265	5078	PCMT1	protein-L-isoaspartate (D-aspartate) O-methyltransferase	5110	6	n/a	n/a	3.10E-01	4.99
1103044	ENSG00000186260	36769	MKL2	MKL/myocardin-like 2	57496	16	n/a	n/a	3.76E-01	4.989
279856126	ENSG00000231531	0	HINT1P1	histidine triad nucleotide binding protein 1 pseudogene 1	0	7	n/a	n/a	3.69E-01	4.989
1100678	ENSG00000174514	80735	MFSD4	major facilitator superfamily domain containing 4	148808	1	n/a	n/a	3.27E-01	4.988
280124391	ENSG00000258947	10234	RP11-566K11.2	Melanocyte-stimulating hormone receptor	10381	16	n/a	n/a	2.75E-01	4.987
1097846	ENSG00000163013	80918	FBXO41	F-box protein 41	150726	2	n/a	n/a	3.25E-01	4.984
1089354	ENSG00000101210	1904	EEF1A2	eukaryotic translation elongation factor 1 alpha 2	1917	20	n/a	n/a	2.68E-01	4.982
1098995	ENSG00000167178	36884	ISLR2	immunoglobulin superfamily containing leucine-rich repeat 2	57611	15	n/a	n/a	2.88E-01	4.981
1099218	ENSG00000168000	26327	BSCL2	Berardinelli-Seip congenital lipodystrophy 2 (seipin)	26580	11	n/a	n/a	2.73E-01	4.981
279846835	ENSG00000230693	0	RP11-456E1.3	RP11-456E1.3	0	X	n/a	n/a	3.31E-01	4.977
279876082	ENSG00000233292	0	RP11-341B24.3	RP11-341B24.3	0	10	n/a	n/a	2.67E-01	4.974
1104763	ENSG00000198836	4944	OPA1	optic atrophy 1 (autosomal dominant)	4976	3	n/a	n/a	3.35E-01	4.964
1094637	ENSG00000138698	5878	RAP1GDS1	RAP1, GTP-GDP dissociation stimulator 1	5910	4	n/a	n/a	2.85E-01	4.957
279957193	ENSG00000241478	0	RP11-598P12.1	RP11-598P12.1	0	3	n/a	n/a	3.09E-01	4.956
1108232	ENSG00000233863	0	AC012215.1	Uncharacterized protein	0	8	n/a	n/a	2.92E-01	4.953
1099691	ENSG00000170011	25673	MYRIP	myosin VIIA and Rab interacting protein	25924	3	n/a	n/a	3.25E-01	4.945
1094470	ENSG00000137843	36203	PAK6	p21 protein (Cdc42/Rac)-activated kinase 6	56924	15	n/a	n/a	2.87E-01	4.942
1087067	ENSG00000008118	36448	CAMK1G	calcium/calmodulin-dependent protein kinase IG	57172	1	n/a	n/a	2.69E-01	4.94
1096704	ENSG00000154429	79167	C1orf96	chromosome 1 open reading frame 96	126731	1	n/a	n/a	2.81E-01	4.932
1087231	ENSG00000015676	23141	NUDCD3	NudC domain containing 3	23386	7	n/a	n/a	3.21E-01	4.929
279794601	ENSG00000226015	0	CCT8P1	chaperonin containing TCP1, subunit 8 (theta) pseudogene 1	0	1	n/a	n/a	3.28E-01	4.928
1090789	ENSG00000111371	57247	SLC38A1	solute carrier family 38, member 1	81539	12	n/a	n/a	3.07E-01	4.928
1094679	ENSG00000138944	59523	KIAA1644	KIAA1644	85352	22	n/a	n/a	2.96E-01	4.927
1107813	ENSG00000231228	0	CTD-2593A12.4	CTD-2593A12.4	0	5	n/a	n/a	3.69E-01	4.925
1102095	ENSG00000182389	781	CACNB4	calcium channel, voltage-dependent, beta 4 subunit	785	2	n/a	n/a	4.03E-01	4.92
1091713	ENSG00000118473	58461	SGIP1	SH3-domain GRB2-like (endophilin) interacting protein 1	84251	1	n/a	n/a	4.19E-01	4.919
1100808	ENSG00000175206	4847	NPPA	natriuretic peptide A	4878	1	n/a	n/a	4.01E-01	4.916
1098039	ENSG00000163637	81675	PRICKLE2	prickle homolog 2 (Drosophila)	166336	3	n/a	n/a	2.71E-01	4.913
1106454	ENSG00000218336	35003	ODZ3	odz, odd Oz/ten-m homolog 3 (Drosophila)	55714	4	n/a	n/a	3.54E-01	4.91
279845739	ENSG00000230584	0	CCT5P2	chaperonin containing TCP1, subunit 5 (epsilon) pseudogene 2	0	13	n/a	n/a	3.06E-01	4.906
1105291	ENSG00000204850	0	AC011484.1	Uncharacterized proteincDNA FLJ42076 fis, clone SYNOV2018921	0	19	n/a	n/a	2.79E-01	4.905
279736980	ENSG00000215105	0	TTC3P1	tetratricopeptide repeat domain 3 pseudogene 1	0	X	n/a	n/a	2.85E-01	4.902
279782198	ENSG00000224936	0	SUCLA2P1	succinate-CoA ligase, ADP-forming, beta subunit pseudogene 1	0	6	n/a	n/a	3.18E-01	4.896
279751477	ENSG00000221016	0	AC002558.1	AC002558.1	0	17	n/a	n/a	2.65E-01	4.891
1095640	ENSG00000145526	1011	CDH18	cadherin 18, type 2	1016	5	n/a	n/a	3.48E-01	4.881
280135565	ENSG00000259581	0	RP11-685G9.1	RP11-685G9.1	0	15	n/a	n/a	4.45E-01	4.873
280083383	ENSG00000255245	0	RP11-728F11.6	RP11-728F11.6	0	11	n/a	n/a	2.65E-01	4.873
1088073	ENSG00000072657	29686	TRHDE	thyrotropin-releasing hormone degrading enzyme	29953	12	n/a	n/a	4.79E-01	4.871
1100611	ENSG00000174145	36768	KIAA1239	KIAA1239	57495	4	n/a	n/a	3.99E-01	4.866
1090309	ENSG00000107518	25782	ATRNL1	attractin-like 1	26033	10	n/a	n/a	4.83E-01	4.865
1105802	ENSG00000213023	58468	SYT3	synaptotagmin III	84258	19	n/a	n/a	2.68E-01	4.864
279958147	ENSG00000241572	0	PRICKLE2-AS1	PRICKLE2 antisense RNA 1 (non-protein coding)	0	3	n/a	n/a	3.21E-01	4.864
280048276	ENSG00000252558	0	U6	U6 spliceosomal RNA	0	8	n/a	n/a	4.26E-01	4.862
279971231	ENSG00000243015	0	AC025260.1	AC025260.1	0	12	n/a	n/a	4.89E-01	4.855
1101765	ENSG00000180616	6712	SSTR2	somatostatin receptor 2	6752	17	n/a	n/a	4.59E-01	4.852
1104679	ENSG00000198673	109581	FAM19A2	family with sequence similarity 19 (chemokine (C-C motif)-like), member A2	338811	12	n/a	n/a	3.75E-01	4.851
1088788	ENSG00000091039	77600	OSBPL8	oxysterol binding protein-like 8	114882	12	n/a	n/a	3.25E-01	4.848
279788283	ENSG00000225486	0	RP11-301G21.1	RP11-301G21.1	0	1	n/a	n/a	3.74E-01	4.846
279747741	ENSG00000218350	0	RP11-789A7.1	RP11-789A7.1	0	6	n/a	n/a	2.68E-01	4.842
1091243	ENSG00000114948	8674	ADAM23	ADAM metallopeptidase domain 23	8745	2	n/a	n/a	3.09E-01	4.838
1101975	ENSG00000181852	10047	RNF41	ring finger protein 41	10193	12	n/a	n/a	2.98E-01	4.836
1091037	ENSG00000113100	1002	CDH9	cadherin 9, type 2 (T1-cadherin)	1007	5	n/a	n/a	4.54E-01	4.835
279750395	ENSG00000220267	0	ACTBP8	actin, beta pseudogene 8	0	6	n/a	n/a	3.41E-01	4.834
279452249	ENSG00000174028	0	FAM3C2	family with sequence similarity 3, member C2 (pseudogene)	0	X	n/a	n/a	2.66E-01	4.828
1098655	ENSG00000165868	91995	HSPA12A	heat shock 70kDa protein 12A	259217	10	n/a	n/a	3.10E-01	4.82
1093962	ENSG00000135324	76598	MRAP2	melanocortin 2 receptor accessory protein 2	112609	6	n/a	n/a	3.23E-01	4.814
1099413	ENSG00000168824	26810	NSG1	Neuron-specific protein family member 1	27065	4	n/a	n/a	3.10E-01	4.81
1091559	ENSG00000117020	9856	AKT3	v-akt murine thymoma viral oncogene homolog 3 (protein kinase B, gamma)	10000	1	n/a	n/a	3.29E-01	4.807
1096781	ENSG00000155096	31062	AZIN1	antizyme inhibitor 1	51582	8	n/a	n/a	2.75E-01	4.805
1090324	ENSG00000107643	5567	MAPK8	mitogen-activated protein kinase 8	5599	10	n/a	n/a	3.08E-01	4.804
1087446	ENSG00000041515	22781	MYO16	myosin XVI	23026	13	n/a	n/a	4.27E-01	4.802
1088936	ENSG00000096092	28714	TMEM14A	transmembrane protein 14A	28978	6	n/a	n/a	2.92E-01	4.799
1096488	ENSG00000152578	2876	GRIA4	glutamate receptor, ionotrophic, AMPA 4	2893	11	n/a	n/a	2.80E-01	4.794
1094625	ENSG00000138663	30620	COPS4	COP9 constitutive photomorphogenic homolog subunit 4 (Arabidopsis)	51138	4	n/a	n/a	4.49E-01	4.791
279999667	ENSG00000248294	0	CTD-2023N9.2	CTD-2023N9.2	0	5	n/a	n/a	3.68E-01	4.787
1087679	ENSG00000059804	6479	SLC2A3	solute carrier family 2 (facilitated glucose transporter), member 3	6515	12	n/a	n/a	3.12E-01	4.786
1106096	ENSG00000214517	30881	PPME1	protein phosphatase methylesterase 1	51400	11	n/a	n/a	2.85E-01	4.785
1101675	ENSG00000180044	125451	C3orf80	chromosome 3 open reading frame 80	401097	3	n/a	n/a	3.95E-01	4.784
1090726	ENSG00000110925	57268	CSRNP2	cysteine-serine-rich nuclear protein 2	81566	12	n/a	n/a	2.69E-01	4.783
1090501	ENSG00000108861	1833	DUSP3	dual specificity phosphatase 3	1845	17	n/a	n/a	2.83E-01	4.782
1093620	ENSG00000133101	8821	CCNA1	cyclin A1	8900	13	n/a	n/a	2.91E-01	4.78
1094163	ENSG00000136267	1595	DGKB	diacylglycerol kinase, beta 90kDa	1607	7	n/a	n/a	3.52E-01	4.777
1102822	ENSG00000185352	92356	HS6ST3	heparan sulfate 6-O-sulfotransferase 3	266722	13	n/a	n/a	2.66E-01	4.776
1094249	ENSG00000136805	23485	C9orf4	chromosome 9 open reading frame 4	23732	9	n/a	n/a	2.67E-01	4.769
279963217	ENSG00000242140	0	RP11-262M14.2	RP11-262M14.2	0	3	n/a	n/a	2.68E-01	4.767
279957818	ENSG00000241547	0	RP11-4K3__A.5	RP11-4K3__A.5	0	1	n/a	n/a	4.25E-01	4.767
1105048	ENSG00000204217	655	BMPR2	bone morphogenetic protein receptor, type II (serine/threonine kinase)	659	2	n/a	n/a	3.24E-01	4.766
1093913	ENSG00000135049	23042	AGTPBP1	ATP/GTP binding protein 1	23287	9	n/a	n/a	3.73E-01	4.756
1090727	ENSG00000110931	10498	CAMKK2	calcium/calmodulin-dependent protein kinase kinase 2, beta	10645	12	n/a	n/a	3.09E-01	4.751
1091286	ENSG00000115252	5104	PDE1A	phosphodiesterase 1A, calmodulin-dependent	5136	2	n/a	n/a	3.60E-01	4.749
1108513	ENSG00000235872	0	RP11-335O4.3	RP11-335O4.3	0	12	n/a	n/a	4.41E-01	4.74
279951847	ENSG00000240825	0	RP11-392A14.7	RP11-392A14.7	0	9	n/a	n/a	3.98E-01	4.736
1105333	ENSG00000204961	9608	PCDHA9	protocadherin alpha 9	9752	5	n/a	n/a	3.21E-01	4.732
279865461	ENSG00000232358	0	RP5-955M13.4	RP5-955M13.4	0	20	n/a	n/a	2.74E-01	4.73
1088793	ENSG00000091129	4866	NRCAM	neuronal cell adhesion molecule	4897	7	n/a	n/a	2.66E-01	4.726
1087683	ENSG00000060140	34648	STYK1	serine/threonine/tyrosine kinase 1	55359	12	n/a	n/a	4.82E-01	4.725
279896626	ENSG00000235082	0	RP11-179G5.4	RP11-179G5.4	0	1	n/a	n/a	2.68E-01	4.722
1087704	ENSG00000061676	10629	NCKAP1	NCK-associated protein 1	10787	2	n/a	n/a	2.74E-01	4.722
1091140	ENSG00000113966	58311	ARL6	ADP-ribosylation factor-like 6	84100	3	n/a	n/a	3.69E-01	4.721
1094333	ENSG00000137142	110241	IGFBPL1	insulin-like growth factor binding protein-like 1	347252	9	n/a	n/a	4.59E-01	4.721
1099980	ENSG00000171224	85560	C10orf35	chromosome 10 open reading frame 35	219738	10	n/a	n/a	2.66E-01	4.719
1102336	ENSG00000183454	2886	GRIN2A	glutamate receptor, ionotropic, N-methyl D-aspartate 2A	2903	16	n/a	n/a	3.22E-01	4.714
1091995	ENSG00000120738	1945	EGR1	early growth response 1	1958	5	n/a	n/a	2.75E-01	4.713
279947211	ENSG00000240286	0	MEAF6P1	MYST/Esa1-associated factor 6 pseudogene 1	0	2	n/a	n/a	2.66E-01	4.707
279719082	ENSG00000213080	0	RP11-312J18.5	RP11-312J18.5	0	1	n/a	n/a	2.98E-01	4.705
1091925	ENSG00000120251	2874	GRIA2	glutamate receptor, ionotropic, AMPA 2	2891	4	n/a	n/a	3.00E-01	4.703
280068064	ENSG00000254236	0	KB-1639H6.2	KB-1639H6.2	0	8	n/a	n/a	3.02E-01	4.703
1097788	ENSG00000162783	30759	IER5	immediate early response 5	51278	1	n/a	n/a	3.24E-01	4.703
279776278	ENSG00000224411	0	RP11-1033A18.1	RP11-1033A18.1	0	11	n/a	n/a	3.19E-01	4.703
1091771	ENSG00000119042	23069	SATB2	SATB homeobox 2	23314	2	n/a	n/a	3.21E-01	4.694
1091388	ENSG00000115840	8538	SLC25A12	solute carrier family 25 (mitochondrial carrier, Aralar), member 12	8604	2	n/a	n/a	2.79E-01	4.693
1088943	ENSG00000096654	7694	ZNF184	zinc finger protein 184	7738	6	n/a	n/a	3.63E-01	4.69
1095252	ENSG00000143153	478	ATP1B1	ATPase, Na+/K+ transporting, beta 1 polypeptide	481	1	n/a	n/a	2.66E-01	4.687
1095935	ENSG00000147655	109853	RSPO2	R-spondin 2	340419	8	n/a	n/a	3.29E-01	4.68
279738866	ENSG00000215284	0	RP11-198M15.1	RP11-198M15.1	0	X	n/a	n/a	2.89E-01	4.678
1087693	ENSG00000060709	23259	RIMBP2	RIMS binding protein 2	23504	12	n/a	n/a	4.25E-01	4.677
1096673	ENSG00000154174	9724	TOMM70A	translocase of outer mitochondrial membrane 70 homolog A (S. cerevisiae)	9868	3	n/a	n/a	2.73E-01	4.673
1103886	ENSG00000196305	3356	IARS	isoleucyl-tRNA synthetase	3376	9	n/a	n/a	2.74E-01	4.673
1096731	ENSG00000154654	4659	NCAM2	neural cell adhesion molecule 2	4685	21	n/a	n/a	2.87E-01	4.668
1095642	ENSG00000145545	6675	SRD5A1	steroid-5-alpha-reductase, alpha polypeptide 1 (3-oxo-5 alpha-steroid delta 4-dehydrogenase alpha 1)	6715	5	n/a	n/a	4.35E-01	4.668
1088421	ENSG00000081803	60316	CADPS2	Ca++-dependent secretion activator 2	93664	7	n/a	n/a	3.36E-01	4.662
280113634	ENSG00000258290	0	RP11-654D12.1	RP11-654D12.1	0	12	n/a	n/a	4.78E-01	4.659
1094686	ENSG00000139112	23463	GABARAPL1	GABA(A) receptor-associated protein like 1	23710	12	n/a	n/a	2.70E-01	4.659
280027707	ENSG00000250568	0	RP11-333E13.2	RP11-333E13.2	0	4	n/a	n/a	2.86E-01	4.656
279742426	ENSG00000215802	0	RFKP1	riboflavin kinase pseudogene 1	0	1	n/a	n/a	4.01E-01	4.656
279872402	ENSG00000232959	0	RP11-332H17.1	RP11-332H17.1	0	1	n/a	n/a	4.08E-01	4.655
279792729	ENSG00000225858	0	RP1-172N19.3	RP1-172N19.3	0	X	n/a	n/a	2.92E-01	4.639
1097666	ENSG00000162374	1981	ELAVL4	ELAV (embryonic lethal, abnormal vision, Drosophila)-like 4 (Hu antigen D)	1996	1	n/a	n/a	3.11E-01	4.636
280061834	ENSG00000253785	0	CTC-308K20.3	CTC-308K20.3	0	5	n/a	n/a	3.95E-01	4.634
1087442	ENSG00000040731	1003	CDH10	cadherin 10, type 2 (T2-cadherin)	1008	5	n/a	n/a	2.95E-01	4.631
1095978	ENSG00000148154	7314	UGCG	UDP-glucose ceramide glucosyltransferase	7357	9	n/a	n/a	3.21E-01	4.631
1093632	ENSG00000133119	5951	RFC3	replication factor C (activator 1) 3, 38kDa	5983	13	n/a	n/a	3.78E-01	4.627
1096202	ENSG00000149970	22622	CNKSR2	connector enhancer of kinase suppressor of Ras 2	22866	X	n/a	n/a	3.94E-01	4.626
279728670	ENSG00000214192	0	UBE2V1P2	ubiquitin-conjugating enzyme E2 variant 1 pseudogene 2	0	3	n/a	n/a	2.71E-01	4.623
1104677	ENSG00000198668	797	CALM1	calmodulin 1 (phosphorylase kinase, delta)	801	14	n/a	n/a	2.71E-01	4.622
1093539	ENSG00000132640	22659	BTBD3	BTB (POZ) domain containing 3	22903	20	n/a	n/a	2.95E-01	4.622
279891312	ENSG00000234645	0	AC097523.2	AC097523.2	0	2	n/a	n/a	2.69E-01	4.621
1103628	ENSG00000188729	110148	OSTN	osteocrin	344901	3	n/a	n/a	2.79E-01	4.618
1091075	ENSG00000113387	10765	SUB1	SUB1 homolog (S. cerevisiae)	10923	5	n/a	n/a	3.69E-01	4.609
1096988	ENSG00000156976	1959	EIF4A2	eukaryotic translation initiation factor 4A2	1974	3	n/a	n/a	3.26E-01	4.606
1099503	ENSG00000169213	5833	RAB3B	RAB3B, member RAS oncogene family	5865	1	n/a	n/a	3.37E-01	4.605
1104184	ENSG00000197147	23262	LRRC8B	leucine rich repeat containing 8 family, member B	23507	1	n/a	n/a	3.83E-01	4.604
1089798	ENSG00000104381	33623	GDAP1	ganglioside-induced differentiation-associated protein 1	54332	8	n/a	n/a	2.74E-01	4.603
1100309	ENSG00000172602	27034	RND1	Rho family GTPase 1	27289	12	n/a	n/a	3.25E-01	4.594
1086897	ENSG00000003137	35883	CYP26B1	cytochrome P450, family 26, subfamily B, polypeptide 1	56603	2	n/a	n/a	2.99E-01	4.593
279881105	ENSG00000233719	0	GOT2P3	glutamic-oxaloacetic transaminase 2 pseudogene 3	0	12	n/a	n/a	4.37E-01	4.586
1095572	ENSG00000144959	36825	NCEH1	neutral cholesterol ester hydrolase 1	57552	3	n/a	n/a	3.69E-01	4.585
279784307	ENSG00000225135	0	RP11-361F15.2	RP11-361F15.2	0	6	n/a	n/a	3.02E-01	4.579
279719305	ENSG00000213110	0	AC019178.2	AC019178.2	0	2	n/a	n/a	4.26E-01	4.576
280084810	ENSG00000255330	0	RP3-403A15.5	RP3-403A15.5	0	6	n/a	n/a	3.16E-01	4.572
280062413	ENSG00000253833	0	RP11-367E12.4	RP11-367E12.4	0	8	n/a	n/a	2.83E-01	4.571
1089060	ENSG00000100077	154	ADRBK2	adrenergic, beta, receptor kinase 2	157	22	n/a	n/a	4.25E-01	4.57
1098242	ENSG00000164209	60007	SLC25A46	solute carrier family 25, member 46	91137	5	n/a	n/a	3.32E-01	4.568
1088557	ENSG00000086061	3281	DNAJA1	DnaJ (Hsp40) homolog, subfamily A, member 1	3301	9	n/a	n/a	3.32E-01	4.561
1088246	ENSG00000077152	28825	UBE2T	ubiquitin-conjugating enzyme E2T (putative)	29089	1	n/a	n/a	2.71E-01	4.551
1092303	ENSG00000123545	28814	NDUFAF4	NADH dehydrogenase (ubiquinone) 1 alpha subcomplex, assembly factor 4	29078	6	n/a	n/a	3.89E-01	4.54
1106260	ENSG00000215114	79715	UBXN2B	UBX domain protein 2B	137886	8	n/a	n/a	3.20E-01	4.537
1093800	ENSG00000134343	40618	ANO3	anoctamin 3	63982	11	n/a	n/a	3.01E-01	4.534
279747276	ENSG00000218069	0	RSL24D1P1	ribosomal L24 domain containing 1 pseudogene 1	0	6	n/a	n/a	3.86E-01	4.533
1100938	ENSG00000175906	376	ARL4D	ADP-ribosylation factor-like 4D	379	17	n/a	n/a	2.66E-01	4.532
1099985	ENSG00000171243	25677	SOSTDC1	sclerostin domain containing 1	25928	7	n/a	n/a	4.65E-01	4.52
1093781	ENSG00000134265	8699	NAPG	N-ethylmaleimide-sensitive factor attachment protein, gamma	8774	18	n/a	n/a	3.22E-01	4.518
1101110	ENSG00000176871	35171	WSB2	WD repeat and SOCS box containing 2	55884	12	n/a	n/a	3.23E-01	4.516
279875806	ENSG00000233259	0	FABP3P2	fatty acid binding protein 3, pseudogene 2	0	13	n/a	n/a	4.09E-01	4.515
1094185	ENSG00000136404	32826	TM6SF1	transmembrane 6 superfamily member 1	53346	15	n/a	n/a	3.69E-01	4.513
280091768	ENSG00000255973	0	RP11-592H6.3	RP11-592H6.3	0	12	n/a	n/a	3.97E-01	4.512
1093468	ENSG00000132294	22922	EFR3A	EFR3 homolog A (S. cerevisiae)	23167	8	n/a	n/a	3.02E-01	4.51
1096455	ENSG00000152332	79250	UHMK1	U2AF homology motif (UHM) kinase 1	127933	1	n/a	n/a	3.50E-01	4.51
1093404	ENSG00000131779	8722	PEX11B	peroxisomal biogenesis factor 11 beta	8799	1	n/a	n/a	2.99E-01	4.509
1097959	ENSG00000163444	60210	TMEM183A	transmembrane protein 183A	92703	1	n/a	n/a	4.01E-01	4.507
1101228	ENSG00000177432	92419	NAP1L5	nucleosome assembly protein 1-like 5	266812	4	n/a	n/a	2.66E-01	4.506
1091380	ENSG00000115762	34330	PLEKHB2	pleckstrin homology domain containing, family B (evectins) member 2	55041	2	n/a	n/a	2.70E-01	4.504
1099656	ENSG00000169891	9061	REPS2	RALBP1 associated Eps domain containing 2	9185	X	n/a	n/a	3.62E-01	4.503
1096340	ENSG00000151490	5768	PTPRO	protein tyrosine phosphatase, receptor type, O	5800	12	n/a	n/a	3.71E-01	4.501
279930912	ENSG00000238165	0	AC007560.1	AC007560.1	0	2	n/a	n/a	2.66E-01	4.501
1104824	ENSG00000198934	36965	MAGEE1	melanoma antigen family E, 1	57692	X	n/a	n/a	2.68E-01	4.5
280089563	ENSG00000255729	0	AC005618.1	AC005618.1	0	5	n/a	n/a	2.69E-01	4.497
1093785	ENSG00000134287	374	ARF3	ADP-ribosylation factor 3	377	12	n/a	n/a	3.03E-01	4.496
280134130	ENSG00000259506	0	RP11-352D13.3	RP11-352D13.3	0	15	n/a	n/a	3.52E-01	4.495
1097536	ENSG00000161203	1164	AP2M1	adaptor-related protein complex 2, mu 1 subunit	1173	3	n/a	n/a	2.95E-01	4.493
1094885	ENSG00000140403	34755	DNAJA4	DnaJ (Hsp40) homolog, subfamily A, member 4	55466	15	n/a	n/a	3.02E-01	4.49
1106058	ENSG00000214338	122201	C6orf174	chromosome 6 open reading frame 174	387104	6	n/a	n/a	3.19E-01	4.489
1093636	ENSG00000133134	58903	BEX2	brain expressed X-linked 2	84707	X	n/a	n/a	2.67E-01	4.486
1093642	ENSG00000133169	35147	BEX1	brain expressed, X-linked 1	55859	X	n/a	n/a	2.66E-01	4.482
1094585	ENSG00000138430	29524	OLA1	Obg-like ATPase 1	29789	2	n/a	n/a	3.66E-01	4.482
279644223	ENSG00000198618	0	PPIAP22	peptidylprolyl isomerase A (cyclophilin A) pseudogene 22	0	21	n/a	n/a	3.63E-01	4.479
1100800	ENSG00000175182	79471	FAM131A	family with sequence similarity 131, member A	131408	3	n/a	n/a	2.70E-01	4.476
1094983	ENSG00000141030	8467	COPS3	COP9 constitutive photomorphogenic homolog subunit 3 (Arabidopsis)	8533	17	n/a	n/a	3.10E-01	4.475
1098852	ENSG00000166579	57267	NDEL1	nudE nuclear distribution gene E homolog (A. nidulans)-like 1	81565	17	n/a	n/a	2.72E-01	4.475
279737550	ENSG00000215168	0	RP11-30M20.1	RP11-30M20.1	0	X	n/a	n/a	4.14E-01	4.474
1098237	ENSG00000164187	60156	LMBRD2	LMBR1 domain containing 2	92255	5	n/a	n/a	3.26E-01	4.474
1100480	ENSG00000173452	90325	TMEM196	transmembrane protein 196	256130	7	n/a	n/a	3.12E-01	4.47
1101874	ENSG00000181218	60226	HIST3H2A	histone cluster 3, H2a	92815	1	n/a	n/a	3.13E-01	4.468
1092843	ENSG00000127561	9020	SYNGR3	synaptogyrin 3	9143	16	n/a	n/a	2.66E-01	4.466
1092642	ENSG00000125848	23520	FLRT3	fibronectin leucine rich transmembrane protein 3	23767	20	n/a	n/a	4.72E-01	4.464
1104550	ENSG00000198225	0	FKBP1C	FK506 binding protein 1C	0	6	n/a	n/a	3.67E-01	4.463
1104731	ENSG00000198780	25798	FAM169A	family with sequence similarity 169, member A	26049	5	n/a	n/a	3.08E-01	4.463
1094209	ENSG00000136535	10558	TBR1	T-box, brain, 1	10716	2	n/a	n/a	3.33E-01	4.461
1088442	ENSG00000082397	22891	EPB41L3	erythrocyte membrane protein band 4.1-like 3	23136	18	n/a	n/a	2.75E-01	4.461
279754970	ENSG00000221625	0	AC013283.1	AC013283.1	0	12	n/a	n/a	2.75E-01	4.461
279886131	ENSG00000234176	0	HSPA8P1	heat shock 70kDa protein 8 pseudogene 1	0	X	n/a	n/a	3.31E-01	4.46
1089280	ENSG00000100884	9227	CPNE6	copine VI (neuronal)	9362	14	n/a	n/a	2.73E-01	4.459
1091407	ENSG00000115966	1377	ATF2	activating transcription factor 2	1386	2	n/a	n/a	3.04E-01	4.452
279857188	ENSG00000231632	0	RP11-82L18.4	RP11-82L18.4	0	9	n/a	n/a	2.66E-01	4.449
1092885	ENSG00000127995	41445	CASD1	CAS1 domain containing 1	64921	7	n/a	n/a	3.08E-01	4.449
1102044	ENSG00000182195	23394	LDOC1	leucine zipper, down-regulated in cancer 1	23641	X	n/a	n/a	2.65E-01	4.448
1088007	ENSG00000070808	811	CAMK2A	calcium/calmodulin-dependent protein kinase II alpha	815	5	n/a	n/a	2.86E-01	4.447
1095737	ENSG00000146151	33802	HMGCLL1	3-hydroxymethyl-3-methylglutaryl-CoA lyase-like 1	54511	6	n/a	n/a	3.55E-01	4.445
1099673	ENSG00000169933	9614	FRMPD4	FERM and PDZ domain containing 4	9758	X	n/a	n/a	2.99E-01	4.438
280056889	ENSG00000253445	0	CTB-79E8.2	CTB-79E8.2	0	5	n/a	n/a	3.53E-01	4.435
1107235	ENSG00000227487	1002744	RP11-839D17.2	RP11-839D17.2	100288346	11	n/a	n/a	3.03E-01	4.43
1092291	ENSG00000123416	10229	TUBA1B	tubulin, alpha 1b	10376	12	n/a	n/a	3.08E-01	4.43
280126702	ENSG00000259080	0	RP11-158I13.2	RP11-158I13.2	0	2	n/a	n/a	2.69E-01	4.428
280039340	ENSG00000251482	0	RP11-707F2.2	RP11-707F2.2	0	4	n/a	n/a	3.84E-01	4.426
1105513	ENSG00000205579	0	DYNLL1P1	dynein, light chain, LC8-type 1 pseudogene 1	0	14	n/a	n/a	4.02E-01	4.425
279913647	ENSG00000236713	0	RP11-363I22.3	RP11-363I22.3	0	1	n/a	n/a	2.70E-01	4.423
279719855	ENSG00000213189	0	BTF3L4P2	basic transcription factor 3-like 4 pseudogene 2	0	2	n/a	n/a	3.11E-01	4.423
279739370	ENSG00000215349	0	MRPL3P1	mitochondrial ribosomal protein L3 pseudogene 1	0	13	n/a	n/a	3.19E-01	4.414
279914634	ENSG00000236792	0	RP11-142L4.2	RP11-142L4.2	0	1	n/a	n/a	2.65E-01	4.405
279923105	ENSG00000237514	0	PTP4A1P7	protein tyrosine phosphatase type IVA, member 1 pseudogene 7	0	1	n/a	n/a	2.66E-01	4.401
1095585	ENSG00000145087	9374	STXBP5L	syntaxin binding protein 5-like	9515	3	n/a	n/a	3.76E-01	4.397
1092140	ENSG00000122126	4921	OCRL	oculocerebrorenal syndrome of Lowe	4952	X	n/a	n/a	2.73E-01	4.396
1088527	ENSG00000085365	0	SCAMP1	secretory carrier membrane protein 1	0	5	n/a	n/a	2.73E-01	4.395
1089845	ENSG00000104765	661	BNIP3L	BCL2/adenovirus E1B 19kDa interacting protein 3-like	665	8	n/a	n/a	3.17E-01	4.393
1088939	ENSG00000096384	3306	HSP90AB1	heat shock protein 90kDa alpha (cytosolic), class B member 1	3326	6	n/a	n/a	2.92E-01	4.388
1088815	ENSG00000091622	57643	PITPNM3	PITPNM family member 3	83394	17	n/a	n/a	4.29E-01	4.387
1093374	ENSG00000131507	56536	NDFIP1	Nedd4 family interacting protein 1	80762	5	n/a	n/a	2.83E-01	4.387
1096962	ENSG00000156735	9389	BAG4	BCL2-associated athanogene 4	9530	8	n/a	n/a	3.25E-01	4.386
279875484	ENSG00000233229	0	RP11-237F13__B.2	RP11-237F13__B.2	0	X	n/a	n/a	4.26E-01	4.384
279719500	ENSG00000213137	0	ARF1P2	ADP-ribosylation factor 1 pseudogene 2	0	12	n/a	n/a	4.19E-01	4.384
1088798	ENSG00000091157	23090	WDR7	WD repeat domain 7	23335	18	n/a	n/a	2.94E-01	4.381
1089531	ENSG00000102226	8185	USP11	ubiquitin specific peptidase 11	8237	X	n/a	n/a	2.66E-01	4.38
279484141	ENSG00000177770	0	CDKN2AIPNLP1	CDKN2A interacting protein N-terminal like pseudogene 1	0	1	n/a	n/a	4.86E-01	4.378
1087244	ENSG00000018189	22658	RUFY3	RUN and FYVE domain containing 3	22902	4	n/a	n/a	3.66E-01	4.377
1099158	ENSG00000167778	59116	SPRYD3	SPRY domain containing 3	84926	12	n/a	n/a	3.28E-01	4.377
1100991	ENSG00000176204	55861	LRRTM4	leucine rich repeat transmembrane neuronal 4	80059	2	n/a	n/a	3.53E-01	4.376
279967002	ENSG00000242539	0	AC007620.3	AC007620.3	0	3	n/a	n/a	2.69E-01	4.375
1088354	ENSG00000079841	22754	RIMS1	regulating synaptic membrane exocytosis 1	22999	6	n/a	n/a	3.69E-01	4.371
1101869	ENSG00000181191	40852	PJA1	praja ring finger 1	64219	X	n/a	n/a	2.67E-01	4.362
1097372	ENSG00000160145	8889	KALRN	kalirin, RhoGEF kinase	8997	3	n/a	n/a	2.91E-01	4.361
280059868	ENSG00000253668	0	RP11-463C14.1	RP11-463C14.1	0	8	n/a	n/a	4.14E-01	4.361
1087495	ENSG00000047597	7461	XK	X-linked Kx blood group (McLeod syndrome)	7504	X	n/a	n/a	4.25E-01	4.357
1098928	ENSG00000166908	55640	PIP4K2C	phosphatidylinositol-5-phosphate 4-kinase, type II, gamma	79837	12	n/a	n/a	3.02E-01	4.348
280011091	ENSG00000249242	134151	TMEM150C	transmembrane protein 150C	441027	4	n/a	n/a	2.74E-01	4.347
1087962	ENSG00000069956	5565	MAPK6	mitogen-activated protein kinase 6	5597	15	n/a	n/a	3.09E-01	4.347
1108984	ENSG00000241360	36304	PDXP	pyridoxal (pyridoxine, vitamin B6) phosphatase	57026	22	n/a	n/a	3.39E-01	4.346
1097021	ENSG00000157219	3341	HTR5A	5-hydroxytryptamine (serotonin) receptor 5A	3361	7	n/a	n/a	3.89E-01	4.346
1089826	ENSG00000104643	41879	MTMR9	myotubularin related protein 9	66036	8	n/a	n/a	2.92E-01	4.345
280130982	ENSG00000259327	0	CTD-2184D3.6	CTD-2184D3.6	0	15	n/a	n/a	3.49E-01	4.344
280041906	ENSG00000251660	0	AC007036.5	AC007036.5	0	7	n/a	n/a	3.43E-01	4.344
1098215	ENSG00000164128	4855	NPY1R	neuropeptide Y receptor Y1	4886	4	n/a	n/a	2.76E-01	4.344
1087374	ENSG00000033627	532	ATP6V0A1	ATPase, H+ transporting, lysosomal V0 subunit a1	535	17	n/a	n/a	2.91E-01	4.34
1095634	ENSG00000145451	7953	GLRA3	glycine receptor, alpha 3	8001	4	n/a	n/a	4.23E-01	4.337
1103743	ENSG00000189159	30637	HN1	hematological and neurological expressed 1	51155	17	n/a	n/a	2.66E-01	4.336
1099525	ENSG00000169258	77511	GPRIN1	G protein regulated inducer of neurite outgrowth 1	114787	5	n/a	n/a	2.69E-01	4.331
279982751	ENSG00000244202	0	RP11-18A3.4	RP11-18A3.4	0	9	n/a	n/a	4.19E-01	4.331
279709239	ENSG00000207740	1013177	MIR600	microRNA 600	693185	9	n/a	n/a	3.01E-01	4.328
279829672	ENSG00000229161	0	TCP1P1	t-complex 1 pseudogene 1	0	7	n/a	n/a	2.77E-01	4.326
1087963	ENSG00000069966	10534	GNB5	guanine nucleotide binding protein (G protein), beta 5	10681	15	n/a	n/a	3.28E-01	4.324
1102242	ENSG00000183036	5089	PCP4	Purkinje cell protein 4	5121	21	n/a	n/a	4.54E-01	4.324
1102911	ENSG00000185760	35759	KCNQ5	potassium voltage-gated channel, KQT-like subfamily, member 5	56479	6	n/a	n/a	3.76E-01	4.32
1090902	ENSG00000112137	85784	PHACTR1	phosphatase and actin regulator 1	221692	6	n/a	n/a	3.72E-01	4.32
279904627	ENSG00000235852	0	AC005540.3	AC005540.3	0	2	n/a	n/a	3.23E-01	4.317
1088622	ENSG00000087470	9914	DNM1L	dynamin 1-like	10059	12	n/a	n/a	2.73E-01	4.316
1093714	ENSG00000133878	54826	DUSP26	dual specificity phosphatase 26 (putative)	78986	8	n/a	n/a	2.66E-01	4.316
1087523	ENSG00000049130	4229	KITLG	KIT ligand	4254	12	n/a	n/a	4.01E-01	4.314
280059971	ENSG00000253677	0	UBE2HP1	ubiquitin-conjugating enzyme E2H pseudogene 1	0	8	n/a	n/a	2.74E-01	4.309
1102640	ENSG00000184672	79725	RALYL	RALY RNA binding protein-like	138046	8	n/a	n/a	3.17E-01	4.308
1106750	ENSG00000224207	0	RP11-10L12.1	RP11-10L12.1	0	4	n/a	n/a	4.82E-01	4.305
1096657	ENSG00000154096	7027	THY1	Thy-1 cell surface antigen	7070	11	n/a	n/a	2.68E-01	4.303
279846111	ENSG00000230620	0	RP11-367H5.7	RP11-367H5.7	0	10	n/a	n/a	3.52E-01	4.301
1096584	ENSG00000153310	31051	FAM49B	family with sequence similarity 49, member B	51571	8	n/a	n/a	2.97E-01	4.3
1102587	ENSG00000184408	3726	KCND2	potassium voltage-gated channel, Shal-related subfamily, member 2	3751	7	n/a	n/a	3.31E-01	4.297
1103107	ENSG00000186487	22795	MYT1L	myelin transcription factor 1-like	23040	2	n/a	n/a	2.98E-01	4.293
280095383	ENSG00000256385	0	AE000658.27	AE000658.27	0	14	n/a	n/a	3.00E-01	4.292
1093756	ENSG00000134184	2927	GSTM1	glutathione S-transferase mu 1	2944	1	n/a	n/a	3.14E-01	4.29
1100143	ENSG00000171914	57902	TLN2	talin 2	83660	15	n/a	n/a	3.50E-01	4.29
1092190	ENSG00000122585	4821	NPY	neuropeptide Y	4852	7	n/a	n/a	2.68E-01	4.29
280102272	ENSG00000257151	0	RP11-701H24.2	RP11-701H24.2	0	15	n/a	n/a	2.83E-01	4.289
1104882	ENSG00000203685	119545	C1orf95	chromosome 1 open reading frame 95	375057	1	n/a	n/a	3.43E-01	4.286
279746220	ENSG00000217289	0	AC018865.5	AC018865.5	0	2	n/a	n/a	3.52E-01	4.285
279888788	ENSG00000234422	0	UBE2WP1	ubiquitin-conjugating enzyme E2W pseudogene 1	0	1	n/a	n/a	4.60E-01	4.284
1086932	ENSG00000004961	3035	HCCS	holocytochrome c synthase	3052	X	n/a	n/a	4.26E-01	4.28
1098318	ENSG00000164484	77525	TMEM200A	transmembrane protein 200A	114801	6	n/a	n/a	4.85E-01	4.28
1096573	ENSG00000153234	4898	NR4A2	nuclear receptor subfamily 4, group A, member 2	4929	2	n/a	n/a	3.77E-01	4.277
279953969	ENSG00000241111	157125841	RP11-129B22.1	RP11-129B22.1	100652759	3	n/a	n/a	3.25E-01	4.274
1090882	ENSG00000111962	9945	UST	uronyl-2-sulfotransferase	10090	6	n/a	n/a	3.15E-01	4.271
1087851	ENSG00000066557	34920	LRRC40	leucine rich repeat containing 40	55631	1	n/a	n/a	4.32E-01	4.271
1099986	ENSG00000171246	4853	NPTX1	neuronal pentraxin I	4884	17	n/a	n/a	2.73E-01	4.269
1090743	ENSG00000111110	36733	PPM1H	protein phosphatase, Mg2+/Mn2+ dependent, 1H	57460	12	n/a	n/a	3.04E-01	4.266
1092956	ENSG00000128607	22763	KLHDC10	kelch domain containing 10	23008	7	n/a	n/a	2.66E-01	4.264
1100173	ENSG00000172031	90091	EPHX4	epoxide hydrolase 4	253152	1	n/a	n/a	4.51E-01	4.256
280004885	ENSG00000248694	0	RP11-18D7.2	RP11-18D7.2	0	4	n/a	n/a	2.91E-01	4.256
1088530	ENSG00000085415	57601	SEH1L	SEH1-like (S. cerevisiae)	81929	18	n/a	n/a	3.84E-01	4.253
1093667	ENSG00000133424	9091	LARGE	like-glycosyltransferase	9215	22	n/a	n/a	3.19E-01	4.252
280093808	ENSG00000256206	0	RP11-140L24.4	RP11-140L24.4	0	11	n/a	n/a	2.99E-01	4.25
1097740	ENSG00000162639	76691	HENMT1	HEN1 methyltransferase homolog 1 (Arabidopsis)	113802	1	n/a	n/a	4.58E-01	4.25
1087772	ENSG00000064763	35000	FAR2	fatty acyl CoA reductase 2	55711	12	n/a	n/a	4.20E-01	4.247
1087107	ENSG00000009844	31014	VTA1	Vps20-associated 1 homolog (S. cerevisiae)	51534	6	n/a	n/a	2.92E-01	4.241
1099464	ENSG00000169032	5572	MAP2K1	mitogen-activated protein kinase kinase 1	5604	15	n/a	n/a	2.70E-01	4.238
279891163	ENSG00000234629	0	WDR82P1	WD repeat domain 82 pseudogene 1	0	3	n/a	n/a	2.66E-01	4.234
1087226	ENSG00000015479	9638	MATR3	matrin 3	9782	5	n/a	n/a	2.75E-01	4.23
1088141	ENSG00000074590	9747	NUAK1	NUAK family, SNF1-like kinase, 1	9891	12	n/a	n/a	2.73E-01	4.23
279723682	ENSG00000213650	0	RP11-760D2.7	RP11-760D2.7	0	7	n/a	n/a	3.05E-01	4.23
1096850	ENSG00000155858	79597	LSM11	LSM11, U7 small nuclear RNA associated	134353	5	n/a	n/a	2.91E-01	4.23
1095075	ENSG00000141576	77528	RNF157	ring finger protein 157	114804	17	n/a	n/a	2.84E-01	4.228
279743329	ENSG00000215909	0	RP4-597A16.3	RP4-597A16.3	0	1	n/a	n/a	3.02E-01	4.227
1087263	ENSG00000020129	22909	NCDN	neurochondrin	23154	1	n/a	n/a	2.72E-01	4.225
280037494	ENSG00000251349	0	C9orf30-TMEFF1	C9orf30-TMEFF1 readthrough	0	9	n/a	n/a	3.05E-01	4.223
279906666	ENSG00000236051	157129802	MYCBP2-AS1	MYCBP2 antisense RNA 1 (non-protein coding)	100874212	13	n/a	n/a	2.87E-01	4.22
1087188	ENSG00000012963	34437	UBR7	ubiquitin protein ligase E3 component n-recognin 7 (putative)	55148	14	n/a	n/a	2.67E-01	4.22
279788957	ENSG00000225536	0	RP6-145B8.3	RP6-145B8.3	0	X	n/a	n/a	3.20E-01	4.22
1093725	ENSG00000133985	23263	TTC9	tetratricopeptide repeat domain 9	23508	14	n/a	n/a	3.69E-01	4.217
279801201	ENSG00000226605	0	AC007098.1	AC007098.1	0	2	n/a	n/a	3.00E-01	4.215
1089598	ENSG00000102879	10992	CORO1A	coronin, actin binding protein, 1A	11151	16	n/a	n/a	2.66E-01	4.213
1096558	ENSG00000153130	38052	SCOC	short coiled-coil protein	60592	4	n/a	n/a	4.59E-01	4.213
1097049	ENSG00000157470	80461	FAM81A	family with sequence similarity 81, member A	145773	15	n/a	n/a	3.75E-01	4.212
280031990	ENSG00000250917	0	RP4-785G19.5	RP4-785G19.5	0	20	n/a	n/a	5.95E-01	4.21
1087437	ENSG00000040341	26812	STAU2	staufen, RNA binding protein, homolog 2 (Drosophila)	27067	8	n/a	n/a	3.77E-01	4.208
1087138	ENSG00000010818	3079	HIVEP2	human immunodeficiency virus type I enhancer binding protein 2	3097	6	n/a	n/a	2.92E-01	4.206
280122303	ENSG00000258830	0	RP11-123K3.4	RP11-123K3.4	0	12	n/a	n/a	3.31E-01	4.2
1095297	ENSG00000143340	80731	FAM163A	family with sequence similarity 163, member A	148753	1	n/a	n/a	4.64E-01	4.199
1096864	ENSG00000155961	77774	RAB39B	RAB39B, member RAS oncogene family	116442	X	n/a	n/a	2.95E-01	4.195
1103460	ENSG00000188042	9978	ARL4C	ADP-ribosylation factor-like 4C	10123	2	n/a	n/a	2.69E-01	4.192
1093682	ENSG00000133627	36456	ACTR3B	ARP3 actin-related protein 3 homolog B (yeast)	57180	7	n/a	n/a	2.91E-01	4.192
280134173	ENSG00000259510	0	RP11-138H8.5	RP11-138H8.5	0	15	n/a	n/a	2.67E-01	4.188
1091679	ENSG00000118160	6507	SLC8A2	solute carrier family 8 (sodium/calcium exchanger), member 2	6543	19	n/a	n/a	2.66E-01	4.187
1099107	ENSG00000167642	10506	SPINT2	serine peptidase inhibitor, Kunitz type, 2	10653	19	n/a	n/a	3.72E-01	4.186
1096416	ENSG00000152061	9766	RABGAP1L	RAB GTPase activating protein 1-like	9910	1	n/a	n/a	3.73E-01	4.185
279479357	ENSG00000177197	0	PCNPP5	PEST containing nuclear protein pseudogene 5	0	13	n/a	n/a	2.69E-01	4.183
1090141	ENSG00000106069	1116	CHN2	chimerin (chimaerin) 2	1124	7	n/a	n/a	3.11E-01	4.181
279793550	ENSG00000225923	0	RP4-736I12.1	RP4-736I12.1	0	1	n/a	n/a	4.66E-01	4.181
1092633	ENSG00000125827	35535	TMX4	thioredoxin-related transmembrane protein 4	56255	20	n/a	n/a	2.99E-01	4.179
280035678	ENSG00000251196	0	RP11-54F2.1	RP11-54F2.1	0	5	n/a	n/a	2.66E-01	4.171
1092323	ENSG00000123684	9782	LPGAT1	lysophosphatidylglycerol acyltransferase 1	9926	1	n/a	n/a	3.31E-01	4.168
1090875	ENSG00000111897	36788	SERINC1	serine incorporator 1	57515	6	n/a	n/a	2.79E-01	4.167
280091968	ENSG00000255994	0	C14orf162	chromosome 14 open reading frame 162	0	14	n/a	n/a	4.45E-01	4.166
279780341	ENSG00000224773	0	RP1-170D19.3	RP1-170D19.3	0	X	n/a	n/a	3.03E-01	4.165
279861930	ENSG00000232024	0	LSM12P1	LSM12 homolog (S. cerevisiae) pseudogene 1	0	8	n/a	n/a	4.07E-01	4.15
280060511	ENSG00000253719	1001970	ATXN7L3B	ataxin 7-like 3B	552889	12	n/a	n/a	2.70E-01	4.143
1091066	ENSG00000113319	5892	RASGRF2	Ras protein-specific guanine nucleotide-releasing factor 2	5924	5	n/a	n/a	4.10E-01	4.138
280053097	ENSG00000253173	0	RP11-152C15.1	RP11-152C15.1	0	8	n/a	n/a	3.52E-01	4.135
1095652	ENSG00000145675	5263	PIK3R1	phosphoinositide-3-kinase, regulatory subunit 1 (alpha)	5295	5	n/a	n/a	2.70E-01	4.134
1097737	ENSG00000162630	8637	B3GALT2	UDP-Gal:betaGlcNAc beta 1,3-galactosyltransferase, polypeptide 2	8707	1	n/a	n/a	3.20E-01	4.13
1099524	ENSG00000169255	8636	B3GALNT1	beta-1,3-N-acetylgalactosaminyltransferase 1 (globoside blood group)	8706	3	n/a	n/a	3.15E-01	4.13
1108594	ENSG00000236338	0	AC015987.1	AC015987.1	0	7	n/a	n/a	2.90E-01	4.129
1097042	ENSG00000157404	3790	KIT	v-kit Hardy-Zuckerman 4 feline sarcoma viral oncogene homolog	3815	4	n/a	n/a	3.23E-01	4.128
1091445	ENSG00000116199	9773	FAM20B	family with sequence similarity 20, member B	9917	1	n/a	n/a	2.91E-01	4.127
279878780	ENSG00000233508	0	RP1-269M15.3	RP1-269M15.3	0	20	n/a	n/a	4.80E-01	4.125
1094753	ENSG00000139505	8984	MTMR6	myotubularin related protein 6	9107	13	n/a	n/a	3.39E-01	4.124
1104828	ENSG00000198944	79610	ANKRD43	ankyrin repeat domain 43	134548	5	n/a	n/a	3.90E-01	4.123
1091304	ENSG00000115310	36419	RTN4	reticulon 4	57142	2	n/a	n/a	2.74E-01	4.123
1100659	ENSG00000174437	485	ATP2A2	ATPase, Ca++ transporting, cardiac muscle, slow twitch 2	488	12	n/a	n/a	2.66E-01	4.122
1093074	ENSG00000129625	7859	REEP5	receptor accessory protein 5	7905	5	n/a	n/a	2.82E-01	4.118
1101838	ENSG00000180998	94000	GPR137C	G protein-coupled receptor 137C	283554	14	n/a	n/a	4.17E-01	4.118
1094831	ENSG00000139998	119625	RAB15	RAB15, member RAS onocogene family	376267	14	n/a	n/a	3.02E-01	4.117
1099228	ENSG00000168032	951	ENTPD3	ectonucleoside triphosphate diphosphohydrolase 3	956	3	n/a	n/a	3.21E-01	4.117
1100838	ENSG00000175352	35954	NRIP3	nuclear receptor interacting protein 3	56675	11	n/a	n/a	3.34E-01	4.114
279687085	ENSG00000204789	7710	ZNF204P	zinc finger protein 204, pseudogene	7754	6	n/a	n/a	2.88E-01	4.111
1088701	ENSG00000089169	22651	RPH3A	rabphilin 3A homolog (mouse)	22895	12	n/a	n/a	2.69E-01	4.107
279755208	ENSG00000221674	0	AL445309.1	AL445309.1	0	6	n/a	n/a	2.66E-01	4.107
1090247	ENSG00000106772	81393	PRUNE2	prune homolog 2 (Drosophila)	158471	9	n/a	n/a	3.16E-01	4.105
279858733	ENSG00000231764	0	DLX6-AS1	DLX6 antisense RNA 1 (non-protein coding)	0	7	n/a	n/a	4.74E-01	4.098
1090294	ENSG00000107282	317	APBA1	amyloid beta (A4) precursor protein-binding, family A, member 1	320	9	n/a	n/a	2.98E-01	4.098
280112893	ENSG00000258210	0	RP11-478C19.2	Uncharacterized protein	0	12	n/a	n/a	3.11E-01	4.097
1106104	ENSG00000214552	0	RP11-89A12.1	RP11-89A12.1	0	3	n/a	n/a	2.68E-01	4.091
1104150	ENSG00000197045	2747	GMFB	glia maturation factor, beta	2764	14	n/a	n/a	3.78E-01	4.091
280031203	ENSG00000250846	1006867	RP11-807H7.1	RP11-807H7.1	100144602	4	n/a	n/a	4.79E-01	4.09
1091577	ENSG00000117155	78473	SSX2IP	synovial sarcoma, X breakpoint 2 interacting protein	117178	1	n/a	n/a	3.56E-01	4.09
1109003	ENSG00000241697	8511	TMEFF1	transmembrane protein with EGF-like and two follistatin-like domains 1	8577	9	n/a	n/a	3.01E-01	4.088
1088528	ENSG00000085377	5518	PREP	prolyl endopeptidase	5550	6	n/a	n/a	2.86E-01	4.086
1104805	ENSG00000198908	56594	BHLHB9	basic helix-loop-helix domain containing, class B, 9	80823	X	n/a	n/a	2.71E-01	4.085
279727644	ENSG00000214077	0	GNAQP1	guanine nucleotide binding protein (G protein), q polypeptide pseudogene 1	0	2	n/a	n/a	2.67E-01	4.085
1089317	ENSG00000101079	36719	NDRG3	NDRG family member 3	57446	20	n/a	n/a	2.75E-01	4.084
1093519	ENSG00000132535	1730	DLG4	discs, large homolog 4 (Drosophila)	1742	17	n/a	n/a	3.30E-01	4.084
1099079	ENSG00000167553	58982	TUBA1C	tubulin, alpha 1c	84790	12	n/a	n/a	3.70E-01	4.081
1098164	ENSG00000164038	79554	SLC9B2	solute carrier family 9, subfamily B (cation proton antiporter 2), member 2	133308	4	n/a	n/a	3.93E-01	4.074
1099077	ENSG00000167550	78827	RHEBL1	Ras homolog enriched in brain like 1	121268	12	n/a	n/a	2.82E-01	4.072
1095564	ENSG00000144867	37291	SRPRB	signal recognition particle receptor, B subunit	58477	3	n/a	n/a	2.95E-01	4.071
1089758	ENSG00000104093	23067	DMXL2	Dmx-like 2	23312	15	n/a	n/a	4.32E-01	4.071
1087356	ENSG00000031003	30787	FAM13B	family with sequence similarity 13, member B	51306	5	n/a	n/a	3.28E-01	4.071
1096464	ENSG00000152413	9319	HOMER1	homer homolog 1 (Drosophila)	9456	5	n/a	n/a	4.02E-01	4.069
1091797	ENSG00000119401	22709	TRIM32	tripartite motif containing 32	22954	9	n/a	n/a	3.19E-01	4.069
1086991	ENSG00000006125	160	AP2B1	adaptor-related protein complex 2, beta 1 subunit	163	17	n/a	n/a	2.73E-01	4.068
1105010	ENSG00000204103	9791	MAFB	v-maf musculoaponeurotic fibrosarcoma oncogene homolog B (avian)	9935	20	n/a	n/a	2.99E-01	4.067
1093142	ENSG00000130227	22794	XPO7	exportin 7	23039	8	n/a	n/a	2.68E-01	4.067
1098089	ENSG00000163806	89451	SPDYA	speedy homolog A (Xenopus laevis)	245711	2	n/a	n/a	2.72E-01	4.063
1091249	ENSG00000114999	80893	TTL	tubulin tyrosine ligase	150465	2	n/a	n/a	2.97E-01	4.063
1091605	ENSG00000117410	530	ATP6V0B	ATPase, H+ transporting, lysosomal 21kDa, V0 subunit b	533	1	n/a	n/a	2.93E-01	4.061
1102142	ENSG00000182601	9807	HS3ST4	heparan sulfate (glucosamine) 3-O-sulfotransferase 4	9951	16	n/a	n/a	2.92E-01	4.059
279864446	ENSG00000232267	0	ACTR3P2	ARP3 actin-related protein 3 homolog (yeast) pseudogene 2	0	X	n/a	n/a	3.23E-01	4.058
1094591	ENSG00000138443	10007	ABI2	abl-interactor 2	10152	2	n/a	n/a	2.79E-01	4.053
1087927	ENSG00000068796	3771	KIF2A	kinesin heavy chain member 2A	3796	5	n/a	n/a	2.68E-01	4.052
279762261	ENSG00000223134	0	AL122015.1	AL122015.1	0	11	n/a	n/a	3.02E-01	4.051
1094688	ENSG00000139117	80364	CPNE8	copine VIII	144402	12	n/a	n/a	2.97E-01	4.05
1093429	ENSG00000131966	35148	ACTR10	actin-related protein 10 homolog (S. cerevisiae)	55860	14	n/a	n/a	3.87E-01	4.049
1091102	ENSG00000113595	370	TRIM23	tripartite motif containing 23	373	5	n/a	n/a	2.76E-01	4.048
1089047	ENSG00000100030	5562	MAPK1	mitogen-activated protein kinase 1	5594	22	n/a	n/a	2.67E-01	4.045
1093902	ENSG00000134982	321	APC	adenomatous polyposis coli	324	5	n/a	n/a	4.80E-01	4.044
1092525	ENSG00000125166	2789	GOT2	glutamic-oxaloacetic transaminase 2, mitochondrial (aspartate aminotransferase 2)	2806	16	n/a	n/a	2.81E-01	4.042
280124352	ENSG00000258945	0	RP11-497E19.2	RP11-497E19.2	0	14	n/a	n/a	4.19E-01	4.041
279869869	ENSG00000232727	0	RP11-321E8.1-001	RP11-321E8.1-001	0	7	n/a	n/a	2.73E-01	4.04
1087326	ENSG00000026559	3730	KCNG1	potassium voltage-gated channel, subfamily G, member 1	3755	20	n/a	n/a	2.69E-01	4.04
279996792	ENSG00000247909	0	AL669918.1	AL669918.1	0	6	n/a	n/a	3.03E-01	4.039
279935226	ENSG00000238757	0	AL031431.1	AL031431.1	0	1	n/a	n/a	2.67E-01	4.037
1093903	ENSG00000134986	9181	C5orf13	chromosome 5 open reading frame 13	9315	5	n/a	n/a	2.69E-01	4.037
1086994	ENSG00000006210	6340	CX3CL1	chemokine (C-X3-C motif) ligand 1	6376	16	n/a	n/a	3.12E-01	4.034
1095140	ENSG00000142192	348	APP	amyloid beta (A4) precursor protein	351	21	n/a	n/a	2.68E-01	4.033
279496787	ENSG00000179611	0	DGKZP1	diacylglycerol kinase, zeta pseudogene 1	0	13	n/a	n/a	3.02E-01	4.032
1095520	ENSG00000144635	30625	DYNC1LI1	dynein, cytoplasmic 1, light intermediate chain 1	51143	3	n/a	n/a	3.72E-01	4.032
1095035	ENSG00000141433	113	ADCYAP1	adenylate cyclase activating polypeptide 1 (pituitary)	116	18	n/a	n/a	3.22E-01	4.028
1099324	ENSG00000168438	30843	CDC40	cell division cycle 40 homolog (S. cerevisiae)	51362	6	n/a	n/a	3.02E-01	4.028
1099078	ENSG00000167552	7800	TUBA1A	tubulin, alpha 1a	7846	12	n/a	n/a	4.32E-01	4.025
1103717	ENSG00000189056	5617	RELN	reelin	5649	7	n/a	n/a	2.99E-01	4.025
1102443	ENSG00000183785	31287	TUBA8	tubulin, alpha 8	51807	22	n/a	n/a	3.68E-01	4.022
1087074	ENSG00000008277	32934	ADAM22	ADAM metallopeptidase domain 22	53616	7	n/a	n/a	3.29E-01	4.018
1091042	ENSG00000113161	3136	HMGCR	3-hydroxy-3-methylglutaryl-CoA reductase	3156	5	n/a	n/a	2.68E-01	4.017
279799794	ENSG00000226466	0	RP11-102H24.1	RP11-102H24.1	0	10	n/a	n/a	3.10E-01	4.016
1094162	ENSG00000136261	28705	BZW2	basic leucine zipper and W2 domains 2	28969	7	n/a	n/a	2.90E-01	4.015
1092074	ENSG00000121481	6013	RNF2	ring finger protein 2	6045	1	n/a	n/a	3.87E-01	4.013
1095542	ENSG00000144746	10403	ARL6IP5	ADP-ribosylation-like factor 6 interacting protein 5	10550	3	n/a	n/a	3.03E-01	4.011
279929289	ENSG00000238041	0	RP11-59K5.1	RP11-59K5.1	0	11	n/a	n/a	2.71E-01	4.01
280099096	ENSG00000256849	0	RP11-405A12.1	RP11-405A12.1	0	12	n/a	n/a	3.22E-01	4.009
1092189	ENSG00000122584	29743	NXPH1	neurexophilin 1	30010	7	n/a	n/a	2.91E-01	4.009
279789224	ENSG00000225558	0	UBE2D3P2	ubiquitin-conjugating enzyme E2D 3 pseudogene 2	0	3	n/a	n/a	2.69E-01	4.009
279809733	ENSG00000227323	0	RP11-443A13.3	RP11-443A13.3	0	10	n/a	n/a	2.70E-01	4.007
1087343	ENSG00000029153	36217	ARNTL2	aryl hydrocarbon receptor nuclear translocator-like 2	56938	12	n/a	n/a	4.58E-01	4.006
1094989	ENSG00000141076	59106	CIRH1A	cirrhosis, autosomal recessive 1A (cirhin)	84916	16	n/a	n/a	3.16E-01	4.005
1090873	ENSG00000111885	4096	MAN1A1	mannosidase, alpha, class 1A, member 1	4121	6	n/a	n/a	3.50E-01	4.005
1093434	ENSG00000132002	3317	DNAJB1	DnaJ (Hsp40) homolog, subfamily B, member 1	3337	19	n/a	n/a	2.93E-01	4.004
279744568	ENSG00000216285	0	RP11-490H24.5	RP11-490H24.5	0	12	n/a	n/a	2.93E-01	4.002
280089157	ENSG00000255674	0	AC013718.1	AC013718.1	0	2	n/a	n/a	2.88E-01	4.002
1089944	ENSG00000105223	23399	PLD3	phospholipase D family, member 3	23646	19	n/a	n/a	2.67E-01	4
1097638	ENSG00000162105	22696	SHANK2	SH3 and multiple ankyrin repeat domains 2	22941	11	n/a	n/a	4.47E-01	4
1101288	ENSG00000177699	1014768	RP11-16K12.1	RP11-16K12.1	100129540	15	n/a	n/a	2.65E-01	3.999
1091558	ENSG00000117016	9639	RIMS3	regulating synaptic membrane exocytosis 3	9783	1	n/a	n/a	2.90E-01	3.999
1095701	ENSG00000145920	10656	CPLX2	complexin 2	10814	5	n/a	n/a	2.70E-01	3.997
1090762	ENSG00000111249	23071	CUX2	cut-like homeobox 2	23316	12	n/a	n/a	3.49E-01	3.996
1100223	ENSG00000172260	90401	NEGR1	neuronal growth regulator 1	257194	1	n/a	n/a	3.30E-01	3.996
1088832	ENSG00000092051	58703	JPH4	junctophilin 4	84502	14	n/a	n/a	2.74E-01	3.996
1087896	ENSG00000067842	489	ATP2B3	ATPase, Ca++ transporting, plasma membrane 3	492	X	n/a	n/a	3.51E-01	3.991
279724663	ENSG00000213763	0	CTD-2309M13.1	CTD-2309M13.1	0	5	n/a	n/a	3.24E-01	3.986
1101291	ENSG00000177707	25694	PVRL3	poliovirus receptor-related 3	25945	3	n/a	n/a	3.37E-01	3.985
1099771	ENSG00000170381	9579	SEMA3E	sema domain, immunoglobulin domain (Ig), short basic domain, secreted, (semaphorin) 3E	9723	7	n/a	n/a	6.06E-01	3.983
279852937	ENSG00000231245	0	C1DP1	C1D nuclear receptor corepressor pseudogene 1	0	10	n/a	n/a	3.68E-01	3.978
279861618	ENSG00000232004	0	CAP1P2	CAP1 pseudogene 2	0	10	n/a	n/a	2.68E-01	3.977
1092341	ENSG00000123975	1155	CKS2	CDC28 protein kinase regulatory subunit 2	1164	9	n/a	n/a	4.59E-01	3.975
1099527	ENSG00000169282	7835	KCNAB1	potassium voltage-gated channel, shaker-related subfamily, beta member 1	7881	3	n/a	n/a	2.92E-01	3.974
1094459	ENSG00000137817	36244	PARP6	poly (ADP-ribose) polymerase family, member 6	56965	15	n/a	n/a	2.67E-01	3.972
279965886	ENSG00000242396	0	RP11-67L3.5	RP11-67L3.5	0	1	n/a	n/a	2.72E-01	3.971
1087617	ENSG00000055163	26744	CYFIP2	cytoplasmic FMR1 interacting protein 2	26999	5	n/a	n/a	2.82E-01	3.968
1098311	ENSG00000164442	10223	CITED2	Cbp/p300-interacting transactivator, with Glu/Asp-rich carboxy-terminal domain, 2	10370	6	n/a	n/a	4.17E-01	3.966
1096403	ENSG00000151917	85737	BEND6	BEN domain containing 6	221336	6	n/a	n/a	4.27E-01	3.965
1097143	ENSG00000158258	40717	CLSTN2	calsyntenin 2	64084	3	n/a	n/a	2.78E-01	3.963
280137004	ENSG00000259678	0	RP11-707P17.1	RP11-707P17.1	0	15	n/a	n/a	2.71E-01	3.961
279904499	ENSG00000235837	0	AC073333.8	AC073333.8	0	7	n/a	n/a	4.81E-01	3.959
1101802	ENSG00000180828	27064	BHLHE22	basic helix-loop-helix family, member e22	27319	8	n/a	n/a	3.07E-01	3.959
1091620	ENSG00000117505	1798	DR1	down-regulator of transcription 1, TBP-binding (negative cofactor 2)	1810	1	n/a	n/a	3.69E-01	3.958
1089065	ENSG00000100092	23370	SH3BP1	SH3-domain binding protein 1	23616	22	n/a	n/a	3.23E-01	3.958
1103251	ENSG00000187122	6548	SLIT1	slit homolog 1 (Drosophila)	6585	10	n/a	n/a	2.70E-01	3.956
279713211	ENSG00000211772	0	TRBC2	T cell receptor beta constant 2	0	7	n/a	n/a	3.09E-01	3.953
1100538	ENSG00000173726	9660	TOMM20	translocase of outer mitochondrial membrane 20 homolog (yeast)	9804	1	n/a	n/a	2.76E-01	3.953
1096301	ENSG00000151176	83417	PLBD2	phospholipase B domain containing 2	196463	12	n/a	n/a	3.15E-01	3.953
1089767	ENSG00000104164	26006	PLDN	pallidin homolog (mouse)	26258	15	n/a	n/a	3.19E-01	3.952
279811749	ENSG00000227513	0	AC114755.3	AC114755.3	0	2	n/a	n/a	2.66E-01	3.951
1088356	ENSG00000079950	8358	STX7	syntaxin 7	8417	6	n/a	n/a	2.72E-01	3.944
1091107	ENSG00000113638	23302	TTC33	tetratricopeptide repeat domain 33	23548	5	n/a	n/a	3.43E-01	3.943
1089434	ENSG00000101557	8974	USP14	ubiquitin specific peptidase 14 (tRNA-guanine transglycosylase)	9097	18	n/a	n/a	2.82E-01	3.941
280060132	ENSG00000253690	0	RP11-380I10.4	RP11-380I10.4	0	8	n/a	n/a	3.69E-01	3.941
280072901	ENSG00000254589	0	AP000435.1	AP000435.1	0	11	n/a	n/a	4.44E-01	3.938
279865740	ENSG00000232389	0	RP11-134K13.2	RP11-134K13.2	0	6	n/a	n/a	3.10E-01	3.938
1096283	ENSG00000151025	36785	GPR158	G protein-coupled receptor 158	57512	10	n/a	n/a	3.31E-01	3.934
1103428	ENSG00000187939	0	DOC2B	double C2-like domains, beta	0	17	n/a	n/a	3.24E-01	3.933
1093707	ENSG00000133816	9501	MICAL2	microtubule associated monoxygenase, calponin and LIM domain containing 2	9645	11	n/a	n/a	2.99E-01	3.933
280126439	ENSG00000259066	0	RP11-371E8.4	RP11-371E8.4	0	14	n/a	n/a	2.87E-01	3.929
1093964	ENSG00000135334	34411	AKIRIN2	akirin 2	55122	6	n/a	n/a	2.86E-01	3.929
1097233	ENSG00000158985	36269	CDC42SE2	CDC42 small effector 2	56990	5	n/a	n/a	4.17E-01	3.928
1093894	ENSG00000134909	9599	ARHGAP32	Rho GTPase activating protein 32	9743	11	n/a	n/a	3.75E-01	3.928
1104355	ENSG00000197694	6669	SPTAN1	spectrin, alpha, non-erythrocytic 1 (alpha-fodrin)	6709	9	n/a	n/a	2.66E-01	3.925
1104740	ENSG00000198794	82990	SCAMP5	secretory carrier membrane protein 5	192683	15	n/a	n/a	3.61E-01	3.924
1090556	ENSG00000109339	5570	MAPK10	mitogen-activated protein kinase 10	5602	4	n/a	n/a	2.81E-01	3.922
279913348	ENSG00000236686	0	BZW1P1	basic leucine zipper and W2 domains 1 pseudogene 1	0	3	n/a	n/a	2.66E-01	3.921
1098207	ENSG00000164116	2965	GUCY1A3	guanylate cyclase 1, soluble, alpha 3	2982	4	n/a	n/a	3.05E-01	3.916
279747931	ENSG00000218502	0	H2AFZP3	H2A histone family, member Z pseudogene 3	0	13	n/a	n/a	4.13E-01	3.915
1098754	ENSG00000166226	10429	CCT2	chaperonin containing TCP1, subunit 2 (beta)	10576	12	n/a	n/a	3.23E-01	3.914
280006586	ENSG00000248827	0	RP11-252I13.1	RP11-252I13.1	0	5	n/a	n/a	2.73E-01	3.914
1104454	ENSG00000197959	25801	DNM3	dynamin 3	26052	1	n/a	n/a	3.04E-01	3.909
1101650	ENSG00000179915	9243	NRXN1	neurexin 1	9378	2	n/a	n/a	2.74E-01	3.909
1091473	ENSG00000116514	79224	RNF19B	ring finger protein 19B	127544	1	n/a	n/a	3.41E-01	3.907
280108733	ENSG00000257779	0	RP11-848D3.4	RP11-848D3.4	0	12	n/a	n/a	2.67E-01	3.903
280116630	ENSG00000258501	0	RP11-705B14.1	RP11-705B14.1	0	14	n/a	n/a	3.57E-01	3.899
279749818	ENSG00000219699	0	RP11-325O24.2	RP11-325O24.2	0	6	n/a	n/a	3.47E-01	3.894
1098748	ENSG00000166200	9184	COPS2	COP9 constitutive photomorphogenic homolog subunit 2 (Arabidopsis)	9318	15	n/a	n/a	4.16E-01	3.894
279727204	ENSG00000214027	0	ARPC3P5	actin related protein 2/3 complex, subunit 3 pseudogene 5	0	6	n/a	n/a	3.63E-01	3.891
1087193	ENSG00000013293	36982	SLC7A14	solute carrier family 7 (orphan transporter), member 14	57709	3	n/a	n/a	3.00E-01	3.891
279906284	ENSG00000236018	0	RP4-814D15.1	RP4-814D15.1	0	7	n/a	n/a	2.89E-01	3.888
1098342	ENSG00000164603	81199	C7orf60	chromosome 7 open reading frame 60	154743	7	n/a	n/a	3.14E-01	3.887
1102098	ENSG00000182400	78897	TRAPPC6B	trafficking protein particle complex 6B	122553	14	n/a	n/a	2.74E-01	3.886
1102051	ENSG00000182220	10014	ATP6AP2	ATPase, H+ transporting, lysosomal accessory protein 2	10159	X	n/a	n/a	2.73E-01	3.885
1102609	ENSG00000184515	109874	BEX5	brain expressed, X-linked 5	340542	X	n/a	n/a	3.85E-01	3.884
279914863	ENSG00000236814	0	RP11-446E9.1	RP11-446E9.1	0	8	n/a	n/a	4.46E-01	3.883
279794778	ENSG00000226031	1014840	RP1-260J9.2	RP1-260J9.2	100129662	X	n/a	n/a	5.56E-01	3.881
1100794	ENSG00000175161	90115	CADM2	cell adhesion molecule 2	253559	3	n/a	n/a	4.30E-01	3.873
1088205	ENSG00000075945	22676	KIFAP3	kinesin-associated protein 3	22920	1	n/a	n/a	2.66E-01	3.873
1086936	ENSG00000005020	8856	SKAP2	src kinase associated phosphoprotein 2	8935	7	n/a	n/a	3.78E-01	3.871
279908865	ENSG00000236257	0	RP11-144L1.2	RP11-144L1.2	0	1	n/a	n/a	2.72E-01	3.87
1097800	ENSG00000162852	81616	CNST	consortin, connexin sorting protein	163882	1	n/a	n/a	3.70E-01	3.87
279787259	ENSG00000225402	0	AC010878.3	AC010878.3	0	2	n/a	n/a	2.66E-01	3.866
279747497	ENSG00000218283	0	MORF4L1P1	mortality factor 4 like 1 pseudogene 1	0	1	n/a	n/a	2.66E-01	3.866
1104222	ENSG00000197283	8754	SYNGAP1	synaptic Ras GTPase activating protein 1	8831	6	n/a	n/a	2.77E-01	3.866
1101033	ENSG00000176406	9555	RIMS2	regulating synaptic membrane exocytosis 2	9699	8	n/a	n/a	4.32E-01	3.863
1097759	ENSG00000162706	37134	CADM3	cell adhesion molecule 3	57863	1	n/a	n/a	2.92E-01	3.859
1092443	ENSG00000124507	29726	PACSIN1	protein kinase C and casein kinase substrate in neurons 1	29993	6	n/a	n/a	3.06E-01	3.858
1092783	ENSG00000126947	30790	ARMCX1	armadillo repeat containing, X-linked 1	51309	X	n/a	n/a	3.60E-01	3.857
279969755	ENSG00000242849	0	ALDOAP1	aldolase A, fructose-bisphosphate pseudogene 1	0	3	n/a	n/a	3.77E-01	3.855
279864270	ENSG00000232241	0	DYNLT3P1	dynein, light chain, Tctex-type 3 pseudogene 1	0	20	n/a	n/a	3.37E-01	3.855
280138020	ENSG00000259741	0	AL589988.1	zinc finger MYND domain-containing protein 11 isoform g	0	10	n/a	n/a	2.85E-01	3.851
1093573	ENSG00000132821	79288	VSTM2L	V-set and transmembrane domain containing 2 like	128434	20	n/a	n/a	2.67E-01	3.851
1094624	ENSG00000138660	34724	AP1AR	adaptor-related protein complex 1 associated regulatory protein	55435	4	n/a	n/a	3.67E-01	3.85
1090921	ENSG00000112232	83700	KHDRBS2	KH domain containing, RNA binding, signal transduction associated 2	202559	6	n/a	n/a	3.51E-01	3.849
1096222	ENSG00000150361	36899	KLHL1	kelch-like 1 (Drosophila)	57626	13	n/a	n/a	4.68E-01	3.848
1091187	ENSG00000114450	37769	GNB4	guanine nucleotide binding protein (G protein), beta polypeptide 4	59345	3	n/a	n/a	3.62E-01	3.846
1088728	ENSG00000089737	36340	DDX24	DEAD (Asp-Glu-Ala-Asp) box polypeptide 24	57062	14	n/a	n/a	2.72E-01	3.846
1088479	ENSG00000083799	1529	CYLD	cylindromatosis (turban tumor syndrome)	1540	16	n/a	n/a	2.75E-01	3.845
1095619	ENSG00000145362	284	ANK2	ankyrin 2, neuronal	287	4	n/a	n/a	3.06E-01	3.845
1088312	ENSG00000078725	1608	DBC1	deleted in bladder cancer 1	1620	9	n/a	n/a	2.70E-01	3.844
279848485	ENSG00000230849	0	GOT2P2	glutamic-oxaloacetic transaminase 2 pseudogene 2	0	1	n/a	n/a	3.28E-01	3.844
1105308	ENSG00000204899	133361	MZT1	mitotic spindle organizing protein 1	440145	13	n/a	n/a	4.19E-01	3.843
1087884	ENSG00000067445	7173	TRO	trophinin	7216	X	n/a	n/a	2.71E-01	3.843
1096517	ENSG00000152784	36257	PRDM8	PR domain containing 8	56978	4	n/a	n/a	2.99E-01	3.842
1088014	ENSG00000070961	487	ATP2B1	ATPase, Ca++ transporting, plasma membrane 1	490	12	n/a	n/a	4.26E-01	3.84
1088465	ENSG00000083290	9562	ULK2	unc-51-like kinase 2 (C. elegans)	9706	17	n/a	n/a	2.71E-01	3.839
1087217	ENSG00000014824	10316	SLC30A9	solute carrier family 30 (zinc transporter), member 9	10463	4	n/a	n/a	3.29E-01	3.836
1087506	ENSG00000048052	9590	HDAC9	histone deacetylase 9	9734	7	n/a	n/a	3.52E-01	3.835
1095422	ENSG00000143933	801	CALM2	calmodulin 2 (phosphorylase kinase, delta)	805	2	n/a	n/a	3.26E-01	3.835
1093881	ENSG00000134852	9433	CLOCK	clock homolog (mouse)	9575	4	n/a	n/a	4.63E-01	3.832
1097792	ENSG00000162817	55565	C1orf115	chromosome 1 open reading frame 115	79762	1	n/a	n/a	2.67E-01	3.832
1089293	ENSG00000100934	10337	SEC23A	Sec23 homolog A (S. cerevisiae)	10484	14	n/a	n/a	4.80E-01	3.83
1102132	ENSG00000182568	6270	SATB1	SATB homeobox 1	6304	3	n/a	n/a	3.09E-01	3.829
1093907	ENSG00000135018	29712	UBQLN1	ubiquilin 1	29979	9	n/a	n/a	3.05E-01	3.828
1096957	ENSG00000156687	79720	UNC5D	unc-5 homolog D (C. elegans)	137970	8	n/a	n/a	3.61E-01	3.826
279734600	ENSG00000214881	0	TMEM14D	transmembrane protein 14D	0	10	n/a	n/a	3.19E-01	3.825
1087076	ENSG00000008283	1523	CYB561	cytochrome b-561	1534	17	n/a	n/a	2.70E-01	3.821
279771554	ENSG00000224076	0	AC009487.4	AC009487.4	0	2	n/a	n/a	4.77E-01	3.82
279891511	ENSG00000234661	0	CHL1-AS1	CHL1 antisense RNA 1 (non-protein coding)	0	3	n/a	n/a	3.53E-01	3.818
1093789	ENSG00000134308	10813	YWHAQ	tyrosine 3-monooxygenase/tryptophan 5-monooxygenase activation protein, theta polypeptide	10971	2	n/a	n/a	2.74E-01	3.816
1087892	ENSG00000067798	59734	NAV3	neuron navigator 3	89795	12	n/a	n/a	3.55E-01	3.813
280014847	ENSG00000249566	0	AC117517.1	AC117517.1	0	X	n/a	n/a	2.67E-01	3.812
1098521	ENSG00000165300	25799	SLITRK5	SLIT and NTRK-like family, member 5	26050	13	n/a	n/a	3.16E-01	3.811
280017507	ENSG00000249772	0	CTD-2193P3.2	CTD-2193P3.2	0	5	n/a	n/a	2.69E-01	3.811
1088597	ENSG00000087095	31181	NLK	nemo-like kinase	51701	17	n/a	n/a	3.09E-01	3.81
279670299	ENSG00000203602	0	AL137059.1	AL137059.1	0	13	n/a	n/a	3.38E-01	3.81
279823606	ENSG00000228620	0	RP3-434P1.6	RP3-434P1.6	0	22	n/a	n/a	2.66E-01	3.81
280086421	ENSG00000255448	0	RP1-59M18.2	RP1-59M18.2	0	11	n/a	n/a	2.85E-01	3.809
280012482	ENSG00000249353	0	RP11-65F13.1	RP11-65F13.1	0	5	n/a	n/a	4.60E-01	3.806
1096458	ENSG00000152377	6655	SPOCK1	sparc/osteonectin, cwcv and kazal-like domains proteoglycan (testican) 1	6695	5	n/a	n/a	2.66E-01	3.806
280036670	ENSG00000251289	0	RP5-1007M22.3	RP5-1007M22.3	0	1	n/a	n/a	3.00E-01	3.804
1101496	ENSG00000178974	34319	FBXO34	F-box protein 34	55030	14	n/a	n/a	2.97E-01	3.801
1095395	ENSG00000143786	80765	CNIH3	cornichon homolog 3 (Drosophila)	149111	1	n/a	n/a	3.99E-01	3.8
1103333	ENSG00000187601	28722	MAGEH1	melanoma antigen family H, 1	28986	X	n/a	n/a	2.97E-01	3.8
1088976	ENSG00000099365	76608	STX1B	syntaxin 1B	112755	16	n/a	n/a	2.96E-01	3.799
1102437	ENSG00000183775	36801	KCTD16	potassium channel tetramerisation domain containing 16	57528	5	n/a	n/a	2.98E-01	3.798
1091864	ENSG00000119801	31126	YPEL5	yippee-like 5 (Drosophila)	51646	2	n/a	n/a	3.59E-01	3.797
1103084	ENSG00000186416	35209	NKRF	NFKB repressing factor	55922	X	n/a	n/a	2.84E-01	3.796
280074982	ENSG00000254719	0	RP11-351I24.3	RP11-351I24.3	0	11	n/a	n/a	3.70E-01	3.795
1093389	ENSG00000131711	4106	MAP1B	microtubule-associated protein 1B	4131	5	n/a	n/a	4.85E-01	3.794
1092153	ENSG00000122254	9812	HS3ST2	heparan sulfate (glucosamine) 3-O-sulfotransferase 2	9956	16	n/a	n/a	3.10E-01	3.793
1087888	ENSG00000067606	5558	PRKCZ	protein kinase C, zeta	5590	1	n/a	n/a	3.31E-01	3.792
1095753	ENSG00000146267	58754	C6orf168	chromosome 6 open reading frame 168	84553	6	n/a	n/a	3.75E-01	3.792
1091008	ENSG00000112796	37644	ENPP5	ectonucleotide pyrophosphatase/phosphodiesterase 5 (putative)	59084	6	n/a	n/a	2.90E-01	3.79
1101315	ENSG00000177889	7291	UBE2N	ubiquitin-conjugating enzyme E2N	7334	12	n/a	n/a	3.35E-01	3.786
279854596	ENSG00000231397	0	AC004941.5	AC004941.5	0	7	n/a	n/a	2.98E-01	3.785
1098666	ENSG00000165914	80447	TTC7B	tetratricopeptide repeat domain 7B	145567	14	n/a	n/a	2.83E-01	3.781
1087677	ENSG00000059758	5096	CDK17	cyclin-dependent kinase 17	5128	12	n/a	n/a	2.74E-01	3.777
1105430	ENSG00000205279	152816	CTXN3	cortexin 3	613212	5	n/a	n/a	3.57E-01	3.777
279802920	ENSG00000226762	0	RP11-298E9.6	RP11-298E9.6	0	10	n/a	n/a	3.21E-01	3.777
1090879	ENSG00000111912	79624	NCOA7	nuclear receptor coactivator 7	135112	6	n/a	n/a	3.92E-01	3.776
1095031	ENSG00000141425	34486	RPRD1A	regulation of nuclear pre-mRNA domain containing 1A	55197	18	n/a	n/a	2.90E-01	3.775
1103371	ENSG00000187730	2547	GABRD	gamma-aminobutyric acid (GABA) A receptor, delta	2563	1	n/a	n/a	2.66E-01	3.772
280020510	ENSG00000249986	0	YWHAQP6	YWHAQ pseudogene 6	0	3	n/a	n/a	2.68E-01	3.769
1104835	ENSG00000198954	25877	KIAA1279	KIAA1279	26128	10	n/a	n/a	2.88E-01	3.769
1097801	ENSG00000162869	79368	PPP1R21	protein phosphatase 1, regulatory subunit 21	129285	2	n/a	n/a	2.88E-01	3.768
279818289	ENSG00000228143	0	RP11-308N19.5	RP11-308N19.5	0	9	n/a	n/a	3.76E-01	3.766
279931317	ENSG00000238199	0	RP4-796F18.2	RP4-796F18.2	0	1	n/a	n/a	2.66E-01	3.766
280111002	ENSG00000258017	0	RP11-386G11.10	RP11-386G11.10	0	12	n/a	n/a	2.88E-01	3.766
279882268	ENSG00000233830	0	AC073150.4	AC073150.4	0	7	n/a	n/a	2.75E-01	3.765
1103297	ENSG00000187446	11100	AC012652.1	Calcium-binding protein p22	11261	15	n/a	n/a	3.09E-01	3.762
279790423	ENSG00000225670	1015969	CTA-134P22.2	CTA-134P22.2	100131825	1	n/a	n/a	2.83E-01	3.76
1091833	ENSG00000119661	57787	DNAL1	dynein, axonemal, light chain 1	83544	14	n/a	n/a	3.06E-01	3.76
1098736	ENSG00000166167	8866	BTRC	beta-transducin repeat containing	8945	10	n/a	n/a	2.75E-01	3.76
1093182	ENSG00000130477	22780	UNC13A	unc-13 homolog A (C. elegans)	23025	19	n/a	n/a	2.73E-01	3.759
1092999	ENSG00000128965	54933	CHAC1	ChaC, cation transport regulator homolog 1 (E. coli)	79094	15	n/a	n/a	2.87E-01	3.758
1088168	ENSG00000075223	10365	SEMA3C	sema domain, immunoglobulin domain (Ig), short basic domain, secreted, (semaphorin) 3C	10512	7	n/a	n/a	1.22E+00	3.756
1094318	ENSG00000137075	81029	RNF38	ring finger protein 38	152006	9	n/a	n/a	2.97E-01	3.753
1088932	ENSG00000096063	6692	SRPK1	SRSF protein kinase 1	6732	6	n/a	n/a	3.75E-01	3.753
1089260	ENSG00000100744	31007	C14orf129	chromosome 14 open reading frame 129	51527	14	n/a	n/a	3.11E-01	3.751
279745716	ENSG00000217060	0	RP11-30P6.1	RP11-30P6.1	0	6	n/a	n/a	2.66E-01	3.749
1091805	ENSG00000119446	60179	RBM18	RNA binding motif protein 18	92400	9	n/a	n/a	2.72E-01	3.749
1100511	ENSG00000173598	11004	NUDT4	nudix (nucleoside diphosphate linked moiety X)-type motif 4	11163	12	n/a	n/a	2.72E-01	3.748
1104801	ENSG00000198898	826	CAPZA2	capping protein (actin filament) muscle Z-line, alpha 2	830	7	n/a	n/a	4.38E-01	3.745
1104737	ENSG00000198791	29618	CNOT7	CCR4-NOT transcription complex, subunit 7	29883	8	n/a	n/a	4.18E-01	3.744
1105073	ENSG00000204287	3104	HLA-DRA	major histocompatibility complex, class II, DR alpha	3122	6	n/a	n/a	2.66E-01	3.744
1092386	ENSG00000124207	1423	CSE1L	CSE1 chromosome segregation 1-like (yeast)	1434	20	n/a	n/a	3.49E-01	3.743
280068214	ENSG00000254247	0	RP11-278I4.1	RP11-278I4.1	0	8	n/a	n/a	4.55E-01	3.738
1095482	ENSG00000144357	79423	UBR3	ubiquitin protein ligase E3 component n-recognin 3 (putative)	130507	2	n/a	n/a	3.75E-01	3.738
1092669	ENSG00000125945	56589	ZNF436	zinc finger protein 436	80818	1	n/a	n/a	2.70E-01	3.737
1089392	ENSG00000101349	36421	PAK7	p21 protein (Cdc42/Rac)-activated kinase 7	57144	20	n/a	n/a	3.54E-01	3.735
1096380	ENSG00000151743	83408	AMN1	antagonist of mitotic exit network 1 homolog (S. cerevisiae)	196394	12	n/a	n/a	3.08E-01	3.733
1090380	ENSG00000108094	8392	CUL2	cullin 2	8453	10	n/a	n/a	2.99E-01	3.732
1096460	ENSG00000152382	78439	TADA1	transcriptional adaptor 1	117143	1	n/a	n/a	2.72E-01	3.732
1099285	ENSG00000168280	3775	KIF5C	kinesin family member 5C	3800	2	n/a	n/a	3.19E-01	3.73
279982530	ENSG00000244179	0	RP11-315C6.3	RP11-315C6.3	0	6	n/a	n/a	3.84E-01	3.728
1097749	ENSG00000162670	109685	FAM5C	family with sequence similarity 5, member C	339479	1	n/a	n/a	2.91E-01	3.728
279827687	ENSG00000228971	0	RP11-286B14.1	RP11-286B14.1	0	1	n/a	n/a	3.05E-01	3.726
1099804	ENSG00000170500	81650	LONRF2	LON peptidase N-terminal domain and ring finger 2	164832	2	n/a	n/a	2.66E-01	3.725
1098484	ENSG00000165152	58512	C9orf125	chromosome 9 open reading frame 125	84302	9	n/a	n/a	2.92E-01	3.722
1097001	ENSG00000157087	488	ATP2B2	ATPase, Ca++ transporting, plasma membrane 2	491	3	n/a	n/a	2.66E-01	3.721
1091315	ENSG00000115365	10168	LANCL1	LanC lantibiotic synthetase component C-like 1 (bacterial)	10314	2	n/a	n/a	2.74E-01	3.721
1097467	ENSG00000160716	1133	CHRNB2	cholinergic receptor, nicotinic, beta 2 (neuronal)	1141	1	n/a	n/a	3.52E-01	3.719
279718421	ENSG00000213036	0	RP11-365D23.4	RP11-365D23.4	0	1	n/a	n/a	3.59E-01	3.717
1096577	ENSG00000153253	6293	SCN3A	sodium channel, voltage-gated, type III, alpha subunit	6328	2	n/a	n/a	3.11E-01	3.717
1092977	ENSG00000128739	6598	SNRPN	small nuclear ribonucleoprotein polypeptide N	6638	15	n/a	n/a	3.63E-01	3.716
1087519	ENSG00000048740	10512	CELF2	CUGBP, Elav-like family member 2	10659	10	n/a	n/a	3.31E-01	3.715
1103140	ENSG00000186642	5106	PDE2A	phosphodiesterase 2A, cGMP-stimulated	5138	11	n/a	n/a	3.06E-01	3.715
1098113	ENSG00000163875	41343	MEAF6	MYST/Esa1-associated factor 6	64769	1	n/a	n/a	2.74E-01	3.714
1086918	ENSG00000004766	34899	CCDC132	coiled-coil domain containing 132	55610	7	n/a	n/a	3.21E-01	3.713
279738006	ENSG00000215199	0	YWHAZP6	tyrosine 3-monooxygenase/tryptophan 5-monooxygenase activation protein, zeta pseudogene 6	0	9	n/a	n/a	4.78E-01	3.713
1086916	ENSG00000004660	58464	CAMKK1	calcium/calmodulin-dependent protein kinase kinase 1, alpha	84254	17	n/a	n/a	2.73E-01	3.711
1096861	ENSG00000155926	6467	SLA	Src-like-adaptor	6503	8	n/a	n/a	4.27E-01	3.711
1089216	ENSG00000100554	30863	ATP6V1D	ATPase, H+ transporting, lysosomal 34kDa, V1 subunit D	51382	14	n/a	n/a	2.80E-01	3.71
279999296	ENSG00000248256	0	RP11-702A23.1	RP11-702A23.1	0	4	n/a	n/a	3.15E-01	3.71
1104617	ENSG00000198478	57941	SH3BGRL2	SH3 domain binding glutamic acid-rich protein like 2	83699	6	n/a	n/a	4.38E-01	3.706
1098338	ENSG00000164588	110417	HCN1	hyperpolarization activated cyclic nucleotide-gated potassium channel 1	348980	5	n/a	n/a	2.69E-01	3.705
1101941	ENSG00000181656	33405	GPR88	G protein-coupled receptor 88	54112	1	n/a	n/a	3.54E-01	3.704
1093850	ENSG00000134684	8499	YARS	tyrosyl-tRNA synthetase	8565	1	n/a	n/a	2.92E-01	3.704
1094500	ENSG00000138018	59620	EPT1	ethanolaminephosphotransferase 1 (CDP-ethanolamine-specific)	85465	2	n/a	n/a	3.08E-01	3.701
1092380	ENSG00000124194	54837	GDAP1L1	ganglioside-induced differentiation-associated protein 1-like 1	78997	20	n/a	n/a	3.82E-01	3.697
1105383	ENSG00000205100	0	HSP90AA4P	heat shock protein 90kDa alpha (cytosolic), class A member 4, pseudogene	0	4	n/a	n/a	2.85E-01	3.696
279478878	ENSG00000177144	0	AL359758.1	AL359758.1	0	1	n/a	n/a	2.66E-01	3.693
279750101	ENSG00000219951	0	RP11-378G13.2	RP11-378G13.2	0	6	n/a	n/a	2.91E-01	3.691
279739956	ENSG00000215414	0	PSMA6P1	proteasome (prosome, macropain) subunit, alpha type, 6 pseudogene 1	0	Y	n/a	n/a	3.66E-01	3.691
279908463	ENSG00000236216	0	PPP1R11P1	protein phosphatase 1, regulatory (inhibitor) subunit 11 pseudogene 1	0	1	n/a	n/a	2.65E-01	3.691
1090905	ENSG00000112146	26016	FBXO9	F-box protein 9	26268	6	n/a	n/a	3.10E-01	3.691
1090766	ENSG00000111262	3711	KCNA1	potassium voltage-gated channel, shaker-related subfamily, member 1 (episodic ataxia with myokymia)	3736	12	n/a	n/a	3.58E-01	3.69
280025378	ENSG00000250366	157122977	RP11-185P18.1	RP11-185P18.1	100507043	14	n/a	n/a	2.76E-01	3.69
1089382	ENSG00000101327	5141	PDYN	prodynorphin	5173	20	n/a	n/a	3.34E-01	3.688
1088567	ENSG00000086289	34038	EPDR1	ependymin related protein 1 (zebrafish)	54749	7	n/a	n/a	2.82E-01	3.688
1088999	ENSG00000099814	94031	KIAA0284	KIAA0284	283638	14	n/a	n/a	3.39E-01	3.686
1090041	ENSG00000105647	5264	PIK3R2	phosphoinositide-3-kinase, regulatory subunit 2 (beta)	5296	19	n/a	n/a	2.87E-01	3.686
1090506	ENSG00000108946	5541	PRKAR1A	protein kinase, cAMP-dependent, regulatory, type I, alpha (tissue specific extinguisher 1)	5573	17	n/a	n/a	2.73E-01	3.685
1091428	ENSG00000116120	9911	FARSB	phenylalanyl-tRNA synthetase, beta subunit	10056	2	n/a	n/a	3.31E-01	3.683
1101101	ENSG00000176788	10262	BASP1	brain abundant, membrane attached signal protein 1	10409	5	n/a	n/a	2.66E-01	3.68
280056697	ENSG00000253431	0	RP11-442A17.2	RP11-442A17.2	0	8	n/a	n/a	2.66E-01	3.68
1088438	ENSG00000082213	34611	C5orf22	chromosome 5 open reading frame 22	55322	5	n/a	n/a	3.61E-01	3.676
1090661	ENSG00000110321	1967	EIF4G2	eukaryotic translation initiation factor 4 gamma, 2	1982	11	n/a	n/a	2.66E-01	3.674
280073228	ENSG00000254612	0	RP11-676M6.1	RP11-676M6.1	0	11	n/a	n/a	2.80E-01	3.674
1101584	ENSG00000179456	10325	ZNF238	zinc finger protein 238	10472	1	n/a	n/a	2.66E-01	3.673
1091665	ENSG00000117906	5923	RCN2	reticulocalbin 2, EF-hand calcium binding domain	5955	15	n/a	n/a	3.86E-01	3.673
1101811	ENSG00000180875	40989	GREM2	gremlin 2	64388	1	n/a	n/a	2.96E-01	3.671
1089734	ENSG00000103723	8069	AP3B2	adaptor-related protein complex 3, beta 2 subunit	8120	15	n/a	n/a	2.71E-01	3.671
1098884	ENSG00000166780	59823	C16orf45	chromosome 16 open reading frame 45	89927	16	n/a	n/a	2.74E-01	3.668
1100888	ENSG00000175606	34257	TMEM70	transmembrane protein 70	54968	8	n/a	n/a	3.32E-01	3.668
1087546	ENSG00000050165	26867	DKK3	dickkopf homolog 3 (Xenopus laevis)	27122	11	n/a	n/a	2.66E-01	3.667
279908088	ENSG00000236182	0	RP11-297K7.1	RP11-297K7.1	0	3	n/a	n/a	3.11E-01	3.664
1090467	ENSG00000108684	37	ACCN1	amiloride-sensitive cation channel 1, neuronal	40	17	n/a	n/a	2.72E-01	3.662
1087883	ENSG00000067369	7115	TP53BP1	tumor protein p53 binding protein 1	7158	15	n/a	n/a	2.72E-01	3.659
280100823	ENSG00000257026	0	AC040173.1	AC040173.1	0	16	n/a	n/a	2.68E-01	3.657
279728552	ENSG00000214181	0	DDX6P2	DEAD (Asp-Glu-Ala-Asp) box polypeptide 6 pseudogene 2	0	13	n/a	n/a	2.65E-01	3.656
1086890	ENSG00000002746	22827	HECW1	HECT, C2 and WW domain containing E3 ubiquitin protein ligase 1	23072	7	n/a	n/a	3.79E-01	3.656
279799259	ENSG00000226415	0	TPI1P1	triosephosphate isomerase 1 pseudogene 1	0	1	n/a	n/a	4.74E-01	3.656
1095590	ENSG00000145147	9218	SLIT2	slit homolog 2 (Drosophila)	9353	4	n/a	n/a	3.19E-01	3.655
1089507	ENSG00000102078	8897	SLC25A14	solute carrier family 25 (mitochondrial carrier, brain), member 14	9016	X	n/a	n/a	3.02E-01	3.655
1095870	ENSG00000147224	5599	PRPS1	phosphoribosyl pyrophosphate synthetase 1	5631	X	n/a	n/a	3.22E-01	3.654
1095608	ENSG00000145293	37292	ENOPH1	enolase-phosphatase 1	58478	4	n/a	n/a	3.47E-01	3.653
1107047	ENSG00000226138	0	RP1-228P16.7	RP1-228P16.7	0	12	n/a	n/a	4.45E-01	3.652
1105876	ENSG00000213585	7373	VDAC1	voltage-dependent anion channel 1	7416	5	n/a	n/a	2.80E-01	3.651
1106695	ENSG00000223908	0	AC068657.2	AC068657.2	0	5	n/a	n/a	3.52E-01	3.651
279728159	ENSG00000214125	0	RP3-412A9.15	RP3-412A9.15	0	22	n/a	n/a	3.38E-01	3.651
280011271	ENSG00000249256	0	ATP5LP3	ATP synthase, H+ transporting, mitochondrial Fo complex, subunit g, pseudogene 3	0	4	n/a	n/a	4.80E-01	3.65
1088242	ENSG00000077092	5883	RARB	retinoic acid receptor, beta	5915	3	n/a	n/a	2.93E-01	3.648
279979009	ENSG00000243781	0	RP11-193H5.2	RP11-193H5.2	0	1	n/a	n/a	3.77E-01	3.648
1098589	ENSG00000165617	30820	DACT1	dapper, antagonist of beta-catenin, homolog 1 (Xenopus laevis)	51339	14	n/a	n/a	3.28E-01	3.648
279979883	ENSG00000243888	0	RP11-548B3.3	RP11-548B3.3	0	9	n/a	n/a	2.67E-01	3.648
1100033	ENSG00000171471	151821	MAP1LC3B2	microtubule-associated protein 1 light chain 3 beta 2	643246	12	n/a	n/a	2.69E-01	3.647
279863498	ENSG00000232157	0	RP1-187N21.2	RP1-187N21.2	0	6	n/a	n/a	2.69E-01	3.646
280078421	ENSG00000254963	0	CTD-2562J17.9	CTD-2562J17.9	0	11	n/a	n/a	2.87E-01	3.641
279717886	ENSG00000212802	0	RPL15P3	ribosomal protein L15 pseudogene 3	0	6	n/a	n/a	4.28E-01	3.641
1094711	ENSG00000139200	83425	C12orf53	chromosome 12 open reading frame 53	196500	12	n/a	n/a	2.66E-01	3.641
1088649	ENSG00000088367	2021	EPB41L1	erythrocyte membrane protein band 4.1-like 1	2036	20	n/a	n/a	2.69E-01	3.639
280119525	ENSG00000258672	0	RP11-543C4.3	RP11-543C4.3	0	14	n/a	n/a	3.55E-01	3.635
279912368	ENSG00000236570	0	AC105765.1	AC105765.1	0	3	n/a	n/a	2.71E-01	3.634
1103103	ENSG00000186472	27189	PCLO	piccolo (presynaptic cytomatrix protein)	27445	7	n/a	n/a	4.41E-01	3.633
280055683	ENSG00000253358	0	GS1-251I9.3	GS1-251I9.3	0	8	n/a	n/a	2.85E-01	3.632
1089567	ENSG00000102547	57299	CAB39L	calcium binding protein 39-like	81617	13	n/a	n/a	2.80E-01	3.629
279783231	ENSG00000225026	0	AC091492.2	AC091492.2	0	3	n/a	n/a	2.66E-01	3.628
1098951	ENSG00000166974	10824	MAPRE2	microtubule-associated protein, RP/EB family, member 2	10982	18	n/a	n/a	3.45E-01	3.628
1090379	ENSG00000108091	7982	CCDC6	coiled-coil domain containing 6	8030	10	n/a	n/a	2.72E-01	3.626
1088088	ENSG00000072954	54881	TMEM38A	transmembrane protein 38A	79041	19	n/a	n/a	3.90E-01	3.619
279874897	ENSG00000233175	0	AC138150.4	AC138150.4	0	17	n/a	n/a	2.68E-01	3.619
280098332	ENSG00000256725	0	RP11-662M24.2	RP11-662M24.2	0	12	n/a	n/a	2.76E-01	3.619
280013984	ENSG00000249485	0	RBBP4P1	retinoblastoma binding protein 4 pseudogene 1	0	5	n/a	n/a	2.66E-01	3.619
1104569	ENSG00000198300	5146	ZIM2	zinc finger, imprinted 2	5178	19	n/a	n/a	2.68E-01	3.618
1096277	ENSG00000150995	3683	ITPR1	inositol 1,4,5-trisphosphate receptor, type 1	3708	3	n/a	n/a	3.20E-01	3.618
1087564	ENSG00000051382	5259	PIK3CB	phosphoinositide-3-kinase, catalytic, beta polypeptide	5291	3	n/a	n/a	3.31E-01	3.616
1098816	ENSG00000166448	85875	TMEM130	transmembrane protein 130	222865	7	n/a	n/a	2.79E-01	3.615
1087720	ENSG00000062716	57353	VMP1	vacuole membrane protein 1	81671	17	n/a	n/a	3.18E-01	3.615
1086929	ENSG00000004897	991	CDC27	cell division cycle 27 homolog (S. cerevisiae)	996	17	n/a	n/a	3.28E-01	3.614
280119366	ENSG00000258660	0	RP4-693M11.3	RP4-693M11.3	0	14	n/a	n/a	4.78E-01	3.609
1091809	ENSG00000119508	7965	NR4A3	nuclear receptor subfamily 4, group A, member 3	8013	9	n/a	n/a	4.59E-01	3.608
1099352	ENSG00000168546	2659	GFRA2	GDNF family receptor alpha 2	2675	8	n/a	n/a	2.74E-01	3.606
1089519	ENSG00000102144	5198	PGK1	phosphoglycerate kinase 1	5230	X	n/a	n/a	3.76E-01	3.603
1092118	ENSG00000121905	3188	HPCA	hippocalcin	3208	1	n/a	n/a	2.69E-01	3.603
1087757	ENSG00000064419	23289	TNPO3	transportin 3	23534	7	n/a	n/a	2.67E-01	3.602
279799408	ENSG00000226432	0	CTD-2015B23.2	CTD-2015B23.2	0	5	n/a	n/a	2.66E-01	3.602
1087816	ENSG00000065665	34465	SEC61A2	Sec61 alpha 2 subunit (S. cerevisiae)	55176	10	n/a	n/a	2.66E-01	3.602
279839342	ENSG00000230043	0	TMSL6	thymosin-like 6 (pseudogene)	0	20	n/a	n/a	3.57E-01	3.6
1103903	ENSG00000196353	79458	CPNE4	copine IV	131034	3	n/a	n/a	3.38E-01	3.598
1097447	ENSG00000160570	81564	DEDD2	death effector domain containing 2	162989	19	n/a	n/a	3.16E-01	3.598
1089778	ENSG00000104290	7930	FZD3	frizzled family receptor 3	7976	8	n/a	n/a	4.00E-01	3.597
280131744	ENSG00000259368	0	RP11-64K12.4	RP11-64K12.4	0	15	n/a	n/a	2.75E-01	3.596
1089144	ENSG00000100320	23297	RBFOX2	RNA binding protein, fox-1 homolog (C. elegans) 2	23543	22	n/a	n/a	2.80E-01	3.596
1092542	ENSG00000125354	22912	6-Sep	septin 6	23157	X	n/a	n/a	2.91E-01	3.594
1099583	ENSG00000169567	3076	HINT1	histidine triad nucleotide binding protein 1	3094	5	n/a	n/a	4.41E-01	3.593
1095354	ENSG00000143549	7127	TPM3	tropomyosin 3	7170	1	n/a	n/a	4.14E-01	3.593
1096601	ENSG00000153558	25576	FBXL2	F-box and leucine-rich repeat protein 2	25827	3	n/a	n/a	3.67E-01	3.591
1090823	ENSG00000111670	54997	GNPTAB	N-acetylglucosamine-1-phosphate transferase, alpha and beta subunits	79158	12	n/a	n/a	2.92E-01	3.591
1096394	ENSG00000151846	5010	PABPC3	poly(A) binding protein, cytoplasmic 3	5042	13	n/a	n/a	2.93E-01	3.59
1098840	ENSG00000166530	0	HSBP1P2	heat shock factor binding protein 1 pseudogene 2	0	4	n/a	n/a	4.84E-01	3.59
1097127	ENSG00000158109	79207	TPRG1L	tumor protein p63 regulated 1-like	127262	1	n/a	n/a	2.93E-01	3.585
1090399	ENSG00000108278	9192	ZNHIT3	zinc finger, HIT-type containing 3	9326	17	n/a	n/a	3.23E-01	3.585
280065992	ENSG00000254099	0	AC005740.5	AC005740.5	0	5	n/a	n/a	2.66E-01	3.582
1095970	ENSG00000148082	32838	SHC3	SHC (Src homology 2 domain containing) transforming protein 3	53358	9	n/a	n/a	2.93E-01	3.58
1089332	ENSG00000101152	56132	DNAJC5	DnaJ (Hsp40) homolog, subfamily C, member 5	80331	20	n/a	n/a	2.70E-01	3.579
279787728	ENSG00000225445	0	AC003102.3	AC003102.3	0	17	n/a	n/a	2.87E-01	3.579
279777569	ENSG00000224531	85785	C6orf228	chromosome 6 open reading frame 228	221710	6	n/a	n/a	2.76E-01	3.573
1104094	ENSG00000196876	6299	SCN8A	sodium channel, voltage gated, type VIII, alpha subunit	6334	12	n/a	n/a	2.83E-01	3.568
1096671	ENSG00000154162	1005	CDH12	cadherin 12, type 2 (N-cadherin 2)	1010	5	n/a	n/a	4.14E-01	3.565
280124007	ENSG00000258930	0	RP5-1163L11.2	RP5-1163L11.2	0	14	n/a	n/a	2.78E-01	3.56
1093335	ENSG00000131263	30614	RLIM	ring finger protein, LIM domain interacting	51132	X	n/a	n/a	2.96E-01	3.559
279719789	ENSG00000213184	0	RP11-335F8.2	RP11-335F8.2	0	11	n/a	n/a	3.61E-01	3.559
279924289	ENSG00000237623	0	RP11-571E6.1	RP11-571E6.1	0	X	n/a	n/a	4.18E-01	3.559
1097161	ENSG00000158445	3720	KCNB1	potassium voltage-gated channel, Shab-related subfamily, member 1	3745	20	n/a	n/a	2.82E-01	3.553
1089552	ENSG00000102385	1809	DRP2	dystrophin related protein 2	1821	X	n/a	n/a	2.87E-01	3.552
1098830	ENSG00000166501	5547	PRKCB	protein kinase C, beta	5579	16	n/a	n/a	4.16E-01	3.551
1087230	ENSG00000015592	57253	STMN4	stathmin-like 4	81551	8	n/a	n/a	2.66E-01	3.551
1094412	ENSG00000137573	22968	SULF1	sulfatase 1	23213	8	n/a	n/a	3.90E-01	3.55
1089044	ENSG00000100027	29534	YPEL1	yippee-like 1 (Drosophila)	29799	22	n/a	n/a	3.23E-01	3.549
1091928	ENSG00000120256	59108	LRP11	low density lipoprotein receptor-related protein 11	84918	6	n/a	n/a	2.68E-01	3.549
1096407	ENSG00000151952	78825	TMEM132D	transmembrane protein 132D	121256	12	n/a	n/a	2.68E-01	3.548
1104591	ENSG00000198380	2657	GFPT1	glutamine--fructose-6-phosphate transaminase 1	2673	2	n/a	n/a	3.09E-01	3.548
280038830	ENSG00000251440	0	RP11-425J20.2	RP11-425J20.2	0	4	n/a	n/a	3.90E-01	3.545
1090672	ENSG00000110427	25509	C11orf41	chromosome 11 open reading frame 41	25758	11	n/a	n/a	2.69E-01	3.545
1102876	ENSG00000185630	5055	PBX1	pre-B-cell leukemia homeobox 1	5087	1	n/a	n/a	3.23E-01	3.544
1094359	ENSG00000137267	7237	TUBB2A	tubulin, beta 2A class IIa	7280	6	n/a	n/a	2.73E-01	3.544
279792249	ENSG00000225811	0	RP11-547I7.1	RP11-547I7.1	0	1	n/a	n/a	4.26E-01	3.544
279887761	ENSG00000234332	0	BCAS2P2	breast carcinoma amplified sequence 2 pseudogene 2	0	1	n/a	n/a	2.75E-01	3.542
1103196	ENSG00000186907	110447	RTN4RL2	reticulon 4 receptor-like 2	349667	11	n/a	n/a	2.66E-01	3.542
1109034	ENSG00000242265	22844	PEG10	paternally expressed 10	23089	7	n/a	n/a	2.72E-01	3.541
1092123	ENSG00000121964	55515	GTDC1	glycosyltransferase-like domain containing 1	79712	2	n/a	n/a	3.64E-01	3.539
1098013	ENSG00000163590	81010	PPM1L	protein phosphatase, Mg2+/Mn2+ dependent, 1L	151742	3	n/a	n/a	2.88E-01	3.539
1091530	ENSG00000116852	22801	KIF21B	kinesin family member 21B	23046	1	n/a	n/a	2.66E-01	3.538
280105097	ENSG00000257411	0	RP11-603J24.9	Uncharacterized protein	0	12	n/a	n/a	2.66E-01	3.538
1090981	ENSG00000112619	5929	PRPH2	peripherin 2 (retinal degeneration, slow)	5961	6	n/a	n/a	2.93E-01	3.536
1093991	ENSG00000135439	78291	AGAP2	ArfGAP with GTPase domain, ankyrin repeat and PH domain 2	116986	12	n/a	n/a	3.25E-01	3.535
1100749	ENSG00000174938	26218	SEZ6L2	seizure related 6 homolog (mouse)-like 2	26470	16	n/a	n/a	3.43E-01	3.533
1098449	ENSG00000164983	81283	TMEM65	transmembrane protein 65	157378	8	n/a	n/a	3.19E-01	3.532
1087908	ENSG00000068305	4180	MEF2A	myocyte enhancer factor 2A	4205	15	n/a	n/a	4.26E-01	3.53
1093977	ENSG00000135387	4051	CAPRIN1	cell cycle associated protein 1	4076	11	n/a	n/a	2.66E-01	3.53
1105287	ENSG00000204843	1627	DCTN1	dynactin 1	1639	2	n/a	n/a	2.72E-01	3.527
1091128	ENSG00000113805	5035	CNTN3	contactin 3 (plasmacytoma associated)	5067	3	n/a	n/a	4.15E-01	3.526
280025120	ENSG00000250349	0	RP5-972B16.2	Uncharacterized proteincDNA FLJ59144, highly similar to Tetraspanin-7	0	X	n/a	n/a	2.87E-01	3.526
279922723	ENSG00000237481	0	RP4-803J11.2	RP4-803J11.2	0	1	n/a	n/a	4.78E-01	3.525
279795715	ENSG00000226102	0	SEPT7P3	septin 7 pseudogene 3	0	7	n/a	n/a	2.70E-01	3.525
1087788	ENSG00000065150	3818	IPO5	importin 5	3843	13	n/a	n/a	2.70E-01	3.523
279829341	ENSG00000229132	0	EIF4A1P10	eukaryotic translation initiation factor 4A1 pseudogene 10	0	X	n/a	n/a	2.79E-01	3.522
1094139	ENSG00000136153	3983	LMO7	LIM domain 7	4008	13	n/a	n/a	3.04E-01	3.521
1099450	ENSG00000168959	2898	GRM5	glutamate receptor, metabotropic 5	2915	11	n/a	n/a	2.87E-01	3.52
1096532	ENSG00000152944	9276	MED21	mediator complex subunit 21	9412	12	n/a	n/a	3.70E-01	3.519
1106034	ENSG00000214265	8847	SNURF	SNRPN upstream reading frame	8926	15	n/a	n/a	3.60E-01	3.518
1099826	ENSG00000170606	3288	HSPA4	heat shock 70kDa protein 4	3308	5	n/a	n/a	2.68E-01	3.518
1089690	ENSG00000103353	35346	UBFD1	ubiquitin family domain containing 1	56061	16	n/a	n/a	2.66E-01	3.517
279849175	ENSG00000230911	0	PPIHP1	peptidylprolyl isomerase H (cyclophilin H) pseudogene 1	0	11	n/a	n/a	4.53E-01	3.515
1101548	ENSG00000179222	9359	MAGED1	melanoma antigen family D, 1	9500	X	n/a	n/a	2.71E-01	3.512
1102192	ENSG00000182836	110175	PLCXD3	phosphatidylinositol-specific phospholipase C, X domain containing 3	345557	5	n/a	n/a	3.21E-01	3.511
1093595	ENSG00000132952	10062	USPL1	ubiquitin specific peptidase like 1	10208	13	n/a	n/a	3.38E-01	3.511
280127939	ENSG00000259153	0	RP6-65G23.3	RP6-65G23.3	0	14	n/a	n/a	4.53E-01	3.511
1101311	ENSG00000177875	122738	C12orf68	chromosome 12 open reading frame 68	387856	12	n/a	n/a	2.72E-01	3.51
279975191	ENSG00000243453	0	CTA-714B7.6	CTA-714B7.6	0	22	n/a	n/a	4.64E-01	3.509
1094654	ENSG00000138769	8890	CDKL2	cyclin-dependent kinase-like 2 (CDC2-related kinase)	8999	4	n/a	n/a	2.96E-01	3.506
280030009	ENSG00000250746	0	RP11-39C10.1	RP11-39C10.1	0	4	n/a	n/a	2.69E-01	3.506
280113253	ENSG00000258244	0	OSTF1P1	osteoclast stimulating factor 1 pseudogene 1	0	12	n/a	n/a	3.63E-01	3.505
1090653	ENSG00000110218	23896	PANX1	pannexin 1	24145	11	n/a	n/a	2.82E-01	3.504
1091404	ENSG00000115947	4968	ORC4	origin recognition complex, subunit 4	5000	2	n/a	n/a	4.61E-01	3.504
1087173	ENSG00000011638	36422	TMEM159	transmembrane protein 159	57146	16	n/a	n/a	4.00E-01	3.504
1093312	ENSG00000131100	526	ATP6V1E1	ATPase, H+ transporting, lysosomal 31kDa, V1 subunit E1	529	22	n/a	n/a	2.91E-01	3.499
1087418	ENSG00000038274	27174	MAT2B	methionine adenosyltransferase II, beta	27430	5	n/a	n/a	3.17E-01	3.496
1104421	ENSG00000197885	28248	NKIRAS1	NFKB inhibitor interacting Ras-like 1	28512	3	n/a	n/a	3.24E-01	3.496
1089249	ENSG00000100664	1968	EIF5	eukaryotic translation initiation factor 5	1983	14	n/a	n/a	2.91E-01	3.495
279489796	ENSG00000178660	0	RP11-668N23.1	RP11-668N23.1	0	3	n/a	n/a	2.73E-01	3.495
279889918	ENSG00000234518	0	RP5-837D10.2	RP5-837D10.2	0	1	n/a	n/a	2.69E-01	3.494
1091432	ENSG00000116133	1706	DHCR24	24-dehydrocholesterol reductase	1718	1	n/a	n/a	2.66E-01	3.493
1086906	ENSG00000003987	8985	MTMR7	myotubularin related protein 7	9108	8	n/a	n/a	4.08E-01	3.493
1096906	ENSG00000156261	10547	CCT8	chaperonin containing TCP1, subunit 8 (theta)	10694	21	n/a	n/a	3.23E-01	3.493
279809475	ENSG00000227295	0	ELL2P1	elongation factor, RNA polymerase II, 2 pseudogene 1	0	1	n/a	n/a	3.68E-01	3.491
1091402	ENSG00000115944	9043	COX7A2L	cytochrome c oxidase subunit VIIa polypeptide 2 like	9167	2	n/a	n/a	4.14E-01	3.49
1095258	ENSG00000143164	35115	DCAF6	DDB1 and CUL4 associated factor 6	55827	1	n/a	n/a	3.23E-01	3.49
280065501	ENSG00000254065	0	RP11-697N18.2	RP11-697N18.2	0	8	n/a	n/a	2.66E-01	3.488
279907086	ENSG00000236085	0	ACTG1P4	actin, gamma 1 pseudogene 4	0	1	n/a	n/a	2.89E-01	3.488
1098831	ENSG00000166503	30297	AC024270.1	Hepatoma-derived growth factor-related protein 3	50810	15	n/a	n/a	3.35E-01	3.488
280127315	ENSG00000259115	0	CTD-2540L5.5	CTD-2540L5.5	0	14	n/a	n/a	4.13E-01	3.487
1095342	ENSG00000143499	36229	SMYD2	SET and MYND domain containing 2	56950	1	n/a	n/a	2.95E-01	3.487
1086967	ENSG00000005810	22832	MYCBP2	MYC binding protein 2	23077	13	n/a	n/a	3.08E-01	3.487
1097730	ENSG00000162616	10922	DNAJB4	DnaJ (Hsp40) homolog, subfamily B, member 4	11080	1	n/a	n/a	2.66E-01	3.487
1088265	ENSG00000077522	85	ACTN2	actinin, alpha 2	88	1	n/a	n/a	2.88E-01	3.486
1087094	ENSG00000008869	33788	HEATR5B	HEAT repeat containing 5B	54497	2	n/a	n/a	2.77E-01	3.485
1090336	ENSG00000107771	33753	FAM190B	family with sequence similarity 190, member B	54462	10	n/a	n/a	2.97E-01	3.483
279834455	ENSG00000229591	0	RP5-981O7.2	RP5-981O7.2	0	7	n/a	n/a	2.73E-01	3.481
1089561	ENSG00000102468	3336	HTR2A	5-hydroxytryptamine (serotonin) receptor 2A	3356	13	n/a	n/a	2.67E-01	3.479
1097471	ENSG00000160753	23377	RUSC1	RUN and SH3 domain containing 1	23623	1	n/a	n/a	3.70E-01	3.479
1093917	ENSG00000135070	57371	ISCA1	iron-sulfur cluster assembly 1 homolog (S. cerevisiae)	81689	9	n/a	n/a	3.02E-01	3.478
1096176	ENSG00000149654	41006	CDH22	cadherin 22, type 2	64405	20	n/a	n/a	2.93E-01	3.478
1089444	ENSG00000101654	8660	RNMT	RNA (guanine-7-) methyltransferase	8731	18	n/a	n/a	2.68E-01	3.477
1108720	ENSG00000237187	134217	RP11-65F13.2	RP11-65F13.2	441094	5	n/a	n/a	2.95E-01	3.476
1101402	ENSG00000178394	3330	HTR1A	5-hydroxytryptamine (serotonin) receptor 1A	3350	5	n/a	n/a	3.73E-01	3.475
279713176	ENSG00000211767	0	TRBJ2-3	T cell receptor beta joining 2-3	0	7	n/a	n/a	3.51E-01	3.474
1105676	ENSG00000206527	83649	PTPLB	protein tyrosine phosphatase-like (proline instead of catalytic arginine), member b	201562	3	n/a	n/a	3.04E-01	3.474
1091333	ENSG00000115484	10428	CCT4	chaperonin containing TCP1, subunit 4 (delta)	10575	2	n/a	n/a	3.81E-01	3.468
280088762	ENSG00000255642	0	RP11-415I12.6	RP11-415I12.6	0	12	n/a	n/a	2.88E-01	3.468
1088251	ENSG00000077254	22787	USP33	ubiquitin specific peptidase 33	23032	1	n/a	n/a	2.73E-01	3.468
1095289	ENSG00000143318	840	CASQ1	calsequestrin 1 (fast-twitch, skeletal muscle)	844	1	n/a	n/a	3.92E-01	3.466
1096256	ENSG00000150753	22703	CCT5	chaperonin containing TCP1, subunit 5 (epsilon)	22948	5	n/a	n/a	3.08E-01	3.465
1093954	ENSG00000135298	574	BAI3	brain-specific angiogenesis inhibitor 3	577	6	n/a	n/a	2.72E-01	3.464
279836462	ENSG00000229785	0	RP3-332O11.1	RP3-332O11.1	0	1	n/a	n/a	4.83E-01	3.464
1087168	ENSG00000011485	5504	PPP5C	protein phosphatase 5, catalytic subunit	5536	19	n/a	n/a	2.91E-01	3.464
1094548	ENSG00000138190	33827	EXOC6	exocyst complex component 6	54536	10	n/a	n/a	4.71E-01	3.463
1094561	ENSG00000138311	22647	ZNF365	zinc finger protein 365	22891	10	n/a	n/a	4.25E-01	3.463
279971885	ENSG00000243085	0	RP11-392E22.3	RP11-392E22.3	0	9	n/a	n/a	3.01E-01	3.463
280027194	ENSG00000250526	0	CCT6P2	chaperonin containing TCP1, subunit 6 (zeta) pseudogene 2	0	5	n/a	n/a	2.91E-01	3.463
1094514	ENSG00000138071	9952	ACTR2	ARP2 actin-related protein 2 homolog (yeast)	10097	2	n/a	n/a	2.68E-01	3.462
1104814	ENSG00000198919	9522	DZIP3	DAZ interacting protein 3, zinc finger	9666	3	n/a	n/a	2.68E-01	3.461
1090926	ENSG00000112245	7757	PTP4A1	protein tyrosine phosphatase type IVA, member 1	7803	6	n/a	n/a	3.14E-01	3.46
1090580	ENSG00000109654	23076	TRIM2	tripartite motif containing 2	23321	4	n/a	n/a	2.82E-01	3.459
1103534	ENSG00000188352	34203	KIAA1797	KIAA1797	54914	9	n/a	n/a	3.01E-01	3.457
1094606	ENSG00000138604	25784	GLCE	glucuronic acid epimerase	26035	15	n/a	n/a	2.89E-01	3.457
1094537	ENSG00000138138	59086	ATAD1	ATPase family, AAA domain containing 1	84896	10	n/a	n/a	3.34E-01	3.456
1097668	ENSG00000162378	55502	ZYG11B	zyg-11 homolog B (C. elegans)	79699	1	n/a	n/a	4.14E-01	3.454
1093357	ENSG00000131437	10968	KIF3A	kinesin family member 3A	11127	5	n/a	n/a	2.69E-01	3.453
1098176	ENSG00000164061	8848	BSN	bassoon (presynaptic cytomatrix protein)	8927	3	n/a	n/a	2.72E-01	3.453
279825030	ENSG00000228732	0	AP001092.5	AP001092.5	0	11	n/a	n/a	2.69E-01	3.449
1095294	ENSG00000143324	9089	XPR1	xenotropic and polytropic retrovirus receptor 1	9213	1	n/a	n/a	2.77E-01	3.449
1092002	ENSG00000120805	397	ARL1	ADP-ribosylation factor-like 1	400	12	n/a	n/a	2.95E-01	3.447
280003237	ENSG00000248569	0	CTC-512J14.5	CTC-512J14.5	0	5	n/a	n/a	3.38E-01	3.447
1091240	ENSG00000114923	6472	SLC4A3	solute carrier family 4, anion exchanger, member 3	6508	2	n/a	n/a	2.79E-01	3.446
1106130	ENSG00000214670	0	AC007956.1	Full-length cDNA 5-PRIME end of clone CS0CAP004YO05 of Thymus of Homo sapiens (human)	0	14	n/a	n/a	2.71E-01	3.444
279984276	ENSG00000244324	0	RP11-67L3.6	RP11-67L3.6	0	1	n/a	n/a	2.72E-01	3.444
1098098	ENSG00000163818	33876	LZTFL1	leucine zipper transcription factor-like 1	54585	3	n/a	n/a	4.09E-01	3.441
1091706	ENSG00000118407	26890	FILIP1	filamin A interacting protein 1	27145	6	n/a	n/a	4.78E-01	3.438
1094125	ENSG00000136100	30511	VPS36	vacuolar protein sorting 36 homolog (S. cerevisiae)	51028	13	n/a	n/a	2.83E-01	3.438
279907079	ENSG00000236083	0	OR13E1P	olfactory receptor, family 13, subfamily E, member 1 pseudogene	0	9	n/a	n/a	3.10E-01	3.438
279824754	ENSG00000228703	0	RP5-1160K1.6	RP5-1160K1.6	0	1	n/a	n/a	4.50E-01	3.436
1092309	ENSG00000123570	30691	RAB9B	RAB9B, member RAS oncogene family	51209	X	n/a	n/a	2.99E-01	3.436
1088280	ENSG00000078043	8941	PIAS2	protein inhibitor of activated STAT, 2	9063	18	n/a	n/a	2.66E-01	3.434
279882464	ENSG00000233846	0	RP11-307L3.2	RP11-307L3.2	0	9	n/a	n/a	2.72E-01	3.434
279709407	ENSG00000207765	0	AL132780.1	AL132780.1	0	14	n/a	n/a	4.03E-01	3.433
1106936	ENSG00000225477	0	CTD-2302A16.2	CTD-2302A16.2	0	11	n/a	n/a	1.02E+00	3.433
1095655	ENSG00000145687	23388	SSBP2	single-stranded DNA binding protein 2	23635	5	n/a	n/a	2.75E-01	3.432
1090838	ENSG00000111726	35194	CMAS	cytidine monophosphate N-acetylneuraminic acid synthetase	55907	12	n/a	n/a	2.67E-01	3.432
279849630	ENSG00000230956	0	RP3-452M16.1	RP3-452M16.1	0	X	n/a	n/a	2.84E-01	3.431
280022582	ENSG00000250151	0	ARPC4-TTLL3	ARPC4-TTLL3 readthrough	0	3	n/a	n/a	4.15E-01	3.43
1093869	ENSG00000134779	25690	C18orf10	chromosome 18 open reading frame 10	25941	18	n/a	n/a	2.80E-01	3.427
279875703	ENSG00000233247	0	GS1-257G1.1	GS1-257G1.1	0	X	n/a	n/a	2.66E-01	3.426
1090948	ENSG00000112335	8653	SNX3	sorting nexin 3	8724	6	n/a	n/a	3.27E-01	3.426
279826002	ENSG00000228819	0	RP1-305B16.3	RP1-305B16.3	0	X	n/a	n/a	3.78E-01	3.426
1090880	ENSG00000111913	9606	FAM65B	family with sequence similarity 65, member B	9750	6	n/a	n/a	2.96E-01	3.425
1088298	ENSG00000078369	2765	GNB1	guanine nucleotide binding protein (G protein), beta polypeptide 1	2782	1	n/a	n/a	2.71E-01	3.425
1097711	ENSG00000162545	34739	CAMK2N1	calcium/calmodulin-dependent protein kinase II inhibitor 1	55450	1	n/a	n/a	3.68E-01	3.425
1087360	ENSG00000031698	6267	SARS	seryl-tRNA synthetase	6301	1	n/a	n/a	2.77E-01	3.422
1096421	ENSG00000152092	457	ASTN1	astrotactin 1	460	1	n/a	n/a	2.83E-01	3.421
1087663	ENSG00000058668	490	ATP2B4	ATPase, Ca++ transporting, plasma membrane 4	493	1	n/a	n/a	2.75E-01	3.421
1103808	ENSG00000196090	10963	PTPRT	protein tyrosine phosphatase, receptor type, T	11122	20	n/a	n/a	2.73E-01	3.419
280013619	ENSG00000249456	0	RP11-298J20.4	RP11-298J20.4	0	10	n/a	n/a	2.66E-01	3.419
1087808	ENSG00000065548	35142	ZC3H15	zinc finger CCCH-type containing 15	55854	2	n/a	n/a	2.76E-01	3.418
1106060	ENSG00000214357	33783	NEURL1B	neuralized homolog 1B (Drosophila)	54492	5	n/a	n/a	2.71E-01	3.418
1093857	ENSG00000134717	60042	BTF3L4	basic transcription factor 3-like 4	91408	1	n/a	n/a	4.52E-01	3.414
279744915	ENSG00000216624	0	GAPDHP72	glyceraldehyde-3-phosphate dehydrogenase pseudogene 72	0	6	n/a	n/a	4.19E-01	3.413
1103034	ENSG00000186212	110157	ANKRD56	ankyrin repeat domain 56	345079	4	n/a	n/a	3.01E-01	3.412
1094378	ENSG00000137409	23540	MTCH1	mitochondrial carrier 1	23787	6	n/a	n/a	3.04E-01	3.412
1104707	ENSG00000198729	57388	PPP1R14C	protein phosphatase 1, regulatory (inhibitor) subunit 14C	81706	6	n/a	n/a	4.16E-01	3.412
1088254	ENSG00000077279	1629	DCX	doublecortin	1641	X	n/a	n/a	3.05E-01	3.411
1103619	ENSG00000188690	7347	UROS	uroporphyrinogen III synthase	7390	10	n/a	n/a	3.70E-01	3.41
279976282	ENSG00000243547	0	HNRNPKP4	heterogeneous nuclear ribonucleoprotein K pseudogene 4	0	3	n/a	n/a	2.74E-01	3.407
279545377	ENSG00000185031	0	RP11-182I10.4	RP11-182I10.4	0	1	n/a	n/a	4.84E-01	3.403
1101905	ENSG00000181418	22864	DDN	dendrin	23109	12	n/a	n/a	3.39E-01	3.403
279775326	ENSG00000224345	0	AKIRIN2-AS1	AKIRIN2 antisense RNA 1 (non-protein coding)	0	6	n/a	n/a	3.24E-01	3.396
1090917	ENSG00000112210	31195	RAB23	RAB23, member RAS oncogene family	51715	6	n/a	n/a	3.00E-01	3.396
1089145	ENSG00000100321	9022	SYNGR1	synaptogyrin 1	9145	22	n/a	n/a	2.97E-01	3.396
1095612	ENSG00000145332	36836	KLHL8	kelch-like 8 (Drosophila)	57563	4	n/a	n/a	3.14E-01	3.396
1103482	ENSG00000188133	125657	TMEM215	transmembrane protein 215	401498	9	n/a	n/a	4.45E-01	3.395
279721388	ENSG00000213383	0	AC104297.1	AC104297.1	0	3	n/a	n/a	3.61E-01	3.394
279836216	ENSG00000229758	0	DYNLT3P2	dynein, light chain, Tctex-type 3 pseudogene 2	0	2	n/a	n/a	2.84E-01	3.393
1104146	ENSG00000197041	0	AC078819.1	AC078819.1	0	12	n/a	n/a	3.08E-01	3.393
1090258	ENSG00000106852	26216	LHX6	LIM homeobox 6	26468	9	n/a	n/a	3.15E-01	3.392
279893695	ENSG00000234819	0	RP11-336N8.4	RP11-336N8.4	0	9	n/a	n/a	4.11E-01	3.391
279800339	ENSG00000226519	0	RP11-478K15.1	RP11-478K15.1	0	13	n/a	n/a	2.97E-01	3.39
1094445	ENSG00000137766	133462	UNC13C	unc-13 homolog C (C. elegans)	440279	15	n/a	n/a	2.96E-01	3.388
1098180	ENSG00000164070	22580	HSPA4L	heat shock 70kDa protein 4-like	22824	4	n/a	n/a	3.19E-01	3.387
1088222	ENSG00000076554	7120	TPD52	tumor protein D52	7163	8	n/a	n/a	3.77E-01	3.386
1093496	ENSG00000132434	35202	LANCL2	LanC lantibiotic synthetase component C-like 2 (bacterial)	55915	7	n/a	n/a	2.66E-01	3.386
1087295	ENSG00000023330	208	ALAS1	aminolevulinate, delta-, synthase 1	211	3	n/a	n/a	3.23E-01	3.386
1088654	ENSG00000088538	1783	DOCK3	dedicator of cytokinesis 3	1795	3	n/a	n/a	2.71E-01	3.385
1092087	ENSG00000121671	1399	CRY2	cryptochrome 2 (photolyase-like)	1408	11	n/a	n/a	2.90E-01	3.383
280093911	ENSG00000256211	0	RP11-1018J11.1	RP11-1018J11.1	0	12	n/a	n/a	3.37E-01	3.383
1087497	ENSG00000047621	36380	C12orf4	chromosome 12 open reading frame 4	57102	12	n/a	n/a	3.06E-01	3.382
1091438	ENSG00000116161	26846	CACYBP	calcyclin binding protein	27101	1	n/a	n/a	3.37E-01	3.382
280099884	ENSG00000256929	0	AC067852.1	AC067852.1	0	17	n/a	n/a	2.79E-01	3.382
1094689	ENSG00000139131	30549	YARS2	tyrosyl-tRNA synthetase 2, mitochondrial	51067	12	n/a	n/a	2.68E-01	3.38
1093604	ENSG00000132975	2818	GPR12	G protein-coupled receptor 12	2835	13	n/a	n/a	4.14E-01	3.38
280107497	ENSG00000257664	0	RSL24D1P5	ribosomal L24 domain containing 1 pseudogene 5	0	12	n/a	n/a	3.05E-01	3.379
1098289	ENSG00000164347	58550	GFM2	G elongation factor, mitochondrial 2	84340	5	n/a	n/a	2.89E-01	3.378
1101855	ENSG00000181039	94355	ANKRD34A	ankyrin repeat domain 34A	284615	1	n/a	n/a	2.74E-01	3.377
1091912	ENSG00000120137	55449	PANK3	pantothenate kinase 3	79646	5	n/a	n/a	2.81E-01	3.374
1089573	ENSG00000102606	8795	ARHGEF7	Rho guanine nucleotide exchange factor (GEF) 7	8874	13	n/a	n/a	3.58E-01	3.372
1094698	ENSG00000139163	34789	ETNK1	ethanolamine kinase 1	55500	12	n/a	n/a	4.86E-01	3.372
1092479	ENSG00000124702	77739	KLHDC3	kelch domain containing 3	116138	6	n/a	n/a	4.27E-01	3.372
1088552	ENSG00000085978	34343	ATG16L1	ATG16 autophagy related 16-like 1 (S. cerevisiae)	55054	2	n/a	n/a	2.92E-01	3.37
1091077	ENSG00000113391	58205	FAM172A	family with sequence similarity 172, member A	83989	5	n/a	n/a	3.76E-01	3.37
1089737	ENSG00000103769	8693	RAB11A	RAB11A, member RAS oncogene family	8766	15	n/a	n/a	2.93E-01	3.369
1098160	ENSG00000164031	55784	DNAJB14	DnaJ (Hsp40) homolog, subfamily B, member 14	79982	4	n/a	n/a	4.26E-01	3.368
1089510	ENSG00000102096	10882	PIM2	pim-2 oncogene	11040	X	n/a	n/a	2.71E-01	3.368
280055851	ENSG00000253368	123060	TRNP1	TMF1-regulated nuclear protein 1	388610	1	n/a	n/a	2.85E-01	3.367
1095382	ENSG00000143727	49	ACP1	acid phosphatase 1, soluble	52	2	n/a	n/a	3.09E-01	3.367
279800478	ENSG00000226526	0	RP1-37C10.3	RP1-37C10.3	0	1	n/a	n/a	3.67E-01	3.366
279723294	ENSG00000213608	0	RP11-722P15.2	RP11-722P15.2	0	4	n/a	n/a	4.42E-01	3.366
279894362	ENSG00000234882	0	EIF3EP1	eukaryotic translation initiation factor 3, subunit E pseudogene 1	0	6	n/a	n/a	2.67E-01	3.366
280127567	ENSG00000259131	0	AC093510.2	metallo-beta-lactamase domain-containing protein 2	0	5	n/a	n/a	3.38E-01	3.364
1090667	ENSG00000110367	1644	DDX6	DEAD (Asp-Glu-Ala-Asp) box polypeptide 6	1656	11	n/a	n/a	2.66E-01	3.362
1089461	ENSG00000101846	409	STS	steroid sulfatase (microsomal), isozyme S	412	X	n/a	n/a	3.13E-01	3.361
1097960	ENSG00000163449	60208	TMEM169	transmembrane protein 169	92691	2	n/a	n/a	3.10E-01	3.36
1101382	ENSG00000178235	77522	SLITRK1	SLIT and NTRK-like family, member 1	114798	13	n/a	n/a	3.22E-01	3.358
1099112	ENSG00000167654	59487	ATCAY	ataxia, cerebellar, Cayman type	85300	19	n/a	n/a	2.67E-01	3.357
1087159	ENSG00000011347	8944	SYT7	synaptotagmin VII	9066	11	n/a	n/a	3.39E-01	3.355
1089808	ENSG00000104442	34445	ARMC1	armadillo repeat containing 1	55156	8	n/a	n/a	2.80E-01	3.354
280069152	ENSG00000254317	0	RP11-473O4.5	RP11-473O4.5	0	8	n/a	n/a	2.93E-01	3.352
1096522	ENSG00000152822	2894	GRM1	glutamate receptor, metabotropic 1	2911	6	n/a	n/a	4.64E-01	3.352
279832407	ENSG00000229400	0	RP11-3L21.2	RP11-3L21.2	0	1	n/a	n/a	7.03E-01	3.352
1090683	ENSG00000110514	8501	MADD	MAP-kinase activating death domain	8567	11	n/a	n/a	2.95E-01	3.352
1092269	ENSG00000123240	9988	OPTN	optineurin	10133	10	n/a	n/a	2.99E-01	3.351
1097181	ENSG00000158528	34896	PPP1R9A	protein phosphatase 1, regulatory subunit 9A	55607	7	n/a	n/a	2.79E-01	3.35
1100660	ENSG00000174442	34344	ZWILCH	Zwilch, kinetochore associated, homolog (Drosophila)	55055	15	n/a	n/a	4.82E-01	3.35
1090582	ENSG00000109670	34583	FBXW7	F-box and WD repeat domain containing 7	55294	4	n/a	n/a	3.45E-01	3.349
1101380	ENSG00000178233	134270	TMEM151B	transmembrane protein 151B	441151	6	n/a	n/a	3.52E-01	3.349
1090417	ENSG00000108389	8987	MTMR4	myotubularin related protein 4	9110	17	n/a	n/a	2.83E-01	3.349
1095479	ENSG00000144339	23424	TMEFF2	transmembrane protein with EGF-like and two follistatin-like domains 2	23671	2	n/a	n/a	3.56E-01	3.349
1099889	ENSG00000170899	2924	GSTA4	glutathione S-transferase alpha 4	2941	6	n/a	n/a	2.66E-01	3.347
279941063	ENSG00000239557	0	RP11-168J18.6	RP11-168J18.6	0	3	n/a	n/a	3.36E-01	3.346
1093963	ENSG00000135333	2030	EPHA7	EPH receptor A7	2045	6	n/a	n/a	4.47E-01	3.345
1100514	ENSG00000173611	94825	SCAI	suppressor of cancer cell invasion	286205	9	n/a	n/a	4.15E-01	3.344
280036026	ENSG00000251228	0	RP11-192C21.3	RP11-192C21.3	0	4	n/a	n/a	3.01E-01	3.344
279887629	ENSG00000234315	0	OSTCP5	oligosaccharyltransferase complex subunit pseudogene 5	0	1	n/a	n/a	3.10E-01	3.344
1093955	ENSG00000135299	22637	ANKRD6	ankyrin repeat domain 6	22881	6	n/a	n/a	3.08E-01	3.342
1088837	ENSG00000092096	30791	SLC22A17	solute carrier family 22, member 17	51310	14	n/a	n/a	2.67E-01	3.342
1095736	ENSG00000146147	59931	MLIP	muscular LMNA-interacting protein	90523	6	n/a	n/a	4.86E-01	3.341
1093692	ENSG00000133703	3820	KRAS	v-Ki-ras2 Kirsten rat sarcoma viral oncogene homolog	3845	12	n/a	n/a	4.01E-01	3.34
1103496	ENSG00000188191	5543	PRKAR1B	protein kinase, cAMP-dependent, regulatory, type I, beta	5575	7	n/a	n/a	2.66E-01	3.34
1105851	ENSG00000213390	59176	ARHGAP19	Rho GTPase activating protein 19	84986	10	n/a	n/a	2.67E-01	3.339
1090954	ENSG00000112367	9752	FIG4	FIG4 homolog, SAC1 lipid phosphatase domain containing (S. cerevisiae)	9896	6	n/a	n/a	2.66E-01	3.339
1104092	ENSG00000196872	110099	C2orf55	chromosome 2 open reading frame 55	343990	2	n/a	n/a	2.96E-01	3.338
1091096	ENSG00000113575	5483	PPP2CA	protein phosphatase 2, catalytic subunit, alpha isozyme	5515	5	n/a	n/a	2.67E-01	3.334
1099378	ENSG00000168675	749	C18orf1	chromosome 18 open reading frame 1	753	18	n/a	n/a	2.67E-01	3.334
1099289	ENSG00000168288	26994	MMADHC	methylmalonic aciduria (cobalamin deficiency) cblD type, with homocystinuria	27249	2	n/a	n/a	3.72E-01	3.333
1087698	ENSG00000060982	583	BCAT1	branched chain amino-acid transaminase 1, cytosolic	586	12	n/a	n/a	3.21E-01	3.331
1092930	ENSG00000128422	3847	KRT17	keratin 17	3872	17	n/a	n/a	3.54E-01	3.331
1104168	ENSG00000197102	1766	DYNC1H1	dynein, cytoplasmic 1, heavy chain 1	1778	14	n/a	n/a	2.67E-01	3.331
1092847	ENSG00000127585	80513	FBXL16	F-box and leucine-rich repeat protein 16	146330	16	n/a	n/a	2.66E-01	3.33
1090800	ENSG00000111530	35120	CAND1	cullin-associated and neddylation-dissociated 1	55832	12	n/a	n/a	2.93E-01	3.33
279745280	ENSG00000216863	94681	LY86-AS1	LY86 antisense RNA 1 (non-protein coding)	285780	6	n/a	n/a	4.06E-01	3.327
1105014	ENSG00000204116	32824	CHIC1	cysteine-rich hydrophobic domain 1	53344	X	n/a	n/a	3.59E-01	3.326
1095534	ENSG00000144711	9778	IQSEC1	IQ motif and Sec7 domain 1	9922	3	n/a	n/a	2.67E-01	3.326
280072001	ENSG00000254528	0	RP11-728F11.4	RP11-728F11.4	0	11	n/a	n/a	2.87E-01	3.322
1090548	ENSG00000109255	10716	NMU	neuromedin U	10874	4	n/a	n/a	4.53E-01	3.32
279921644	ENSG00000237406	0	AL079295.1	AL079295.1	0	22	n/a	n/a	3.63E-01	3.319
1091182	ENSG00000114405	36689	C3orf14	chromosome 3 open reading frame 14	57415	3	n/a	n/a	3.86E-01	3.318
1088590	ENSG00000087074	23398	PPP1R15A	protein phosphatase 1, regulatory subunit 15A	23645	19	n/a	n/a	2.67E-01	3.317
1087277	ENSG00000021645	9234	NRXN3	neurexin 3	9369	14	n/a	n/a	2.66E-01	3.317
1095221	ENSG00000142892	9882	PIGK	phosphatidylinositol glycan anchor biosynthesis, class K	10026	1	n/a	n/a	4.08E-01	3.315
280058985	ENSG00000253606	0	AFG3L2P1	AFG3 ATPase family gene 3-like 2 (S. cerevisiae) pseudogene 1	0	8	n/a	n/a	2.68E-01	3.315
1088322	ENSG00000079101	26843	CLUL1	clusterin-like 1 (retinal)	27098	18	n/a	n/a	3.95E-01	3.314
1087370	ENSG00000033122	36827	LRRC7	leucine rich repeat containing 7	57554	1	n/a	n/a	4.18E-01	3.313
1100979	ENSG00000176148	34635	TCP11L1	t-complex 11 (mouse)-like 1	55346	11	n/a	n/a	3.56E-01	3.312
1095628	ENSG00000145416	34305	1-Mar	membrane-associated ring finger (C3HC4) 1	55016	4	n/a	n/a	3.43E-01	3.311
1094133	ENSG00000136143	8726	SUCLA2	succinate-CoA ligase, ADP-forming, beta subunit	8803	13	n/a	n/a	3.25E-01	3.31
279808421	ENSG00000227203	0	SUB1P1	SUB1 homolog (S. cerevisiae) pseudogene 1	0	8	n/a	n/a	4.63E-01	3.31
279777864	ENSG00000224550	0	RP11-270C12.3	RP11-270C12.3	0	1	n/a	n/a	4.69E-01	3.309
1092740	ENSG00000126581	8609	BECN1	beclin 1, autophagy related	8678	17	n/a	n/a	2.76E-01	3.307
280080491	ENSG00000255072	0	RP11-466G12.4	Phosphatidylinositol N-acetylglucosaminyltransferase subunit Y	0	4	n/a	n/a	3.23E-01	3.305
1088897	ENSG00000095139	369	ARCN1	archain 1	372	11	n/a	n/a	2.66E-01	3.304
1092942	ENSG00000128564	7382	VGF	VGF nerve growth factor inducible	7425	7	n/a	n/a	3.00E-01	3.304
1088506	ENSG00000084628	55373	NKAIN1	Na+/K+ transporting ATPase interacting 1	79570	1	n/a	n/a	3.60E-01	3.302
1093104	ENSG00000129990	6821	SYT5	synaptotagmin V	6861	19	n/a	n/a	2.88E-01	3.301
1096848	ENSG00000155849	9700	ELMO1	engulfment and cell motility 1	9844	7	n/a	n/a	2.68E-01	3.3
1098845	ENSG00000166557	23178	TMED3	transmembrane emp24 protein transport domain containing 3	23423	15	n/a	n/a	4.61E-01	3.3
1102419	ENSG00000183723	80503	CMTM4	CKLF-like MARVEL transmembrane domain containing 4	146223	16	n/a	n/a	2.68E-01	3.299
1091869	ENSG00000119865	25676	CNRIP1	cannabinoid receptor interacting protein 1	25927	2	n/a	n/a	3.10E-01	3.298
1091059	ENSG00000113282	9541	CLINT1	clathrin interactor 1	9685	5	n/a	n/a	2.96E-01	3.297
1087293	ENSG00000023287	9677	RB1CC1	RB1-inducible coiled-coil 1	9821	8	n/a	n/a	3.02E-01	3.296
1105042	ENSG00000204186	36956	ZDBF2	zinc finger, DBF-type containing 2	57683	2	n/a	n/a	4.14E-01	3.296
1092426	ENSG00000124406	10249	ATP8A1	ATPase, aminophospholipid transporter (APLT), class I, type 8A, member 1	10396	4	n/a	n/a	2.73E-01	3.296
1089103	ENSG00000100219	7451	XBP1	X-box binding protein 1	7494	22	n/a	n/a	2.96E-01	3.295
1104252	ENSG00000197372	82555	ZNF675	zinc finger protein 675	171392	19	n/a	n/a	2.85E-01	3.295
1095484	ENSG00000144366	30935	GULP1	GULP, engulfment adaptor PTB domain containing 1	51454	2	n/a	n/a	3.10E-01	3.295
280096723	ENSG00000256541	0	RP4-761J14.5	RP4-761J14.5	0	12	n/a	n/a	2.68E-01	3.294
1097000	ENSG00000157077	9237	ZFYVE9	zinc finger, FYVE domain containing 9	9372	1	n/a	n/a	2.71E-01	3.294
279724851	ENSG00000213785	0	RP11-449L13.2	RP11-449L13.2	0	11	n/a	n/a	2.84E-01	3.294
1088915	ENSG00000095596	1580	CYP26A1	cytochrome P450, family 26, subfamily A, polypeptide 1	1592	10	n/a	n/a	3.12E-01	3.292
1092879	ENSG00000127955	2753	GNAI1	guanine nucleotide binding protein (G protein), alpha inhibiting activity polypeptide 1	2770	7	n/a	n/a	2.89E-01	3.291
280115010	ENSG00000258403	0	RP11-355I22.6	RP11-355I22.6	0	14	n/a	n/a	3.00E-01	3.289
1094479	ENSG00000137876	30669	RSL24D1	ribosomal L24 domain containing 1	51187	15	n/a	n/a	2.90E-01	3.288
279828349	ENSG00000229023	0	AC067945.3	AC067945.3	0	2	n/a	n/a	2.79E-01	3.287
1092382	ENSG00000124198	10417	ARFGEF2	ADP-ribosylation factor guanine nucleotide-exchange factor 2 (brefeldin A-inhibited)	10564	20	n/a	n/a	3.38E-01	3.286
1101758	ENSG00000180581	0	SRP9P1	signal recognition particle 9 pseudogene 1	0	10	n/a	n/a	3.39E-01	3.285
279877052	ENSG00000233370	0	AC092664.1	AC092664.1	0	2	n/a	n/a	2.88E-01	3.285
1108486	ENSG00000235711	123953	ANKRD34C	ankyrin repeat domain 34C	390616	15	n/a	n/a	4.07E-01	3.285
1102153	ENSG00000182636	4666	NDN	necdin homolog (mouse)	4692	15	n/a	n/a	2.66E-01	3.284
1090242	ENSG00000106701	58090	FSD1L	fibronectin type III and SPRY domain containing 1-like	83856	9	n/a	n/a	4.56E-01	3.284
1095604	ENSG00000145248	83659	SLC10A4	solute carrier family 10 (sodium/bile acid cotransporter family), member 4	201780	4	n/a	n/a	4.61E-01	3.283
280078255	ENSG00000254953	0	RP11-100N3.2	RP11-100N3.2	0	11	n/a	n/a	2.72E-01	3.282
1091686	ENSG00000118200	23026	CAMSAP2	calmodulin regulated spectrin-associated protein family, member 2	23271	1	n/a	n/a	2.71E-01	3.282
279797681	ENSG00000226284	0	ARPC3P1	actin related protein 2/3 complex, subunit 3 pseudogene 1	0	20	n/a	n/a	4.85E-01	3.28
1090784	ENSG00000111344	8377	RASAL1	RAS protein activator like 1 (GAP1 like)	8437	12	n/a	n/a	3.37E-01	3.279
1087318	ENSG00000025772	10795	TOMM34	translocase of outer mitochondrial membrane 34	10953	20	n/a	n/a	2.68E-01	3.278
279722072	ENSG00000213435	0	ATP6V0CP3	ATPase, H+ transporting, lysosomal 16kDa, V0 subunit c pseudogene 3	0	6	n/a	n/a	2.92E-01	3.277
1089464	ENSG00000101856	10699	PGRMC1	progesterone receptor membrane component 1	10857	X	n/a	n/a	2.69E-01	3.275
1087876	ENSG00000067191	778	CACNB1	calcium channel, voltage-dependent, beta 1 subunit	782	17	n/a	n/a	2.70E-01	3.274
280130146	ENSG00000259279	0	CTD-2033D15.1	CTD-2033D15.1	0	15	n/a	n/a	4.60E-01	3.274
1101754	ENSG00000180543	59609	TSPYL5	TSPY-like 5	85453	8	n/a	n/a	2.71E-01	3.272
1096196	ENSG00000149927	8387	DOC2A	double C2-like domains, alpha	8448	16	n/a	n/a	2.71E-01	3.272
1087027	ENSG00000006837	30746	CDKL3	cyclin-dependent kinase-like 3	51265	5	n/a	n/a	2.76E-01	3.271
1103761	ENSG00000189241	7216	TSPYL1	TSPY-like 1	7259	6	n/a	n/a	2.67E-01	3.27
1101930	ENSG00000181610	31129	MRPS23	mitochondrial ribosomal protein S23	51649	17	n/a	n/a	4.71E-01	3.27
1093211	ENSG00000130638	25563	ATXN10	ataxin 10	25814	22	n/a	n/a	2.67E-01	3.269
1100732	ENSG00000174842	10987	GLMN	glomulin, FKBP associated protein	11146	1	n/a	n/a	3.77E-01	3.266
1100609	ENSG00000174136	94653	RGMB	RGM domain family, member B	285704	5	n/a	n/a	3.06E-01	3.265
280005051	ENSG00000248710	0	RP11-432B6.3	RP11-432B6.3	0	3	n/a	n/a	2.75E-01	3.26
1103679	ENSG00000188895	109652	MSL1	male-specific lethal 1 homolog (Drosophila)	339287	17	n/a	n/a	2.66E-01	3.26
1094629	ENSG00000138674	22628	SEC31A	SEC31 homolog A (S. cerevisiae)	22872	4	n/a	n/a	2.73E-01	3.258
1096498	ENSG00000152642	22926	GPD1L	glycerol-3-phosphate dehydrogenase 1-like	23171	3	n/a	n/a	2.66E-01	3.258
1105294	ENSG00000204856	29636	C12orf24	chromosome 12 open reading frame 24	29902	12	n/a	n/a	2.72E-01	3.257
1087847	ENSG00000066422	26852	ZBTB11	zinc finger and BTB domain containing 11	27107	3	n/a	n/a	3.81E-01	3.256
1102067	ENSG00000182287	8826	AP1S2	adaptor-related protein complex 1, sigma 2 subunit	8905	X	n/a	n/a	3.56E-01	3.253
1090774	ENSG00000111305	57689	GSG1	germ cell associated 1	83445	12	n/a	n/a	2.66E-01	3.253
279909950	ENSG00000236360	0	RP11-334A14.2	RP11-334A14.2	0	1	n/a	n/a	2.72E-01	3.252
1105794	ENSG00000212999	0	AC117834.1	AC117834.1	0	8	n/a	n/a	3.16E-01	3.251
1090706	ENSG00000110786	59057	PTPN5	protein tyrosine phosphatase, non-receptor type 5 (striatum-enriched)	84867	11	n/a	n/a	3.20E-01	3.25
1089538	ENSG00000102271	35347	KLHL4	kelch-like 4 (Drosophila)	56062	X	n/a	n/a	2.95E-01	3.25
1089066	ENSG00000100095	23298	SEZ6L	seizure related 6 homolog (mouse)-like	23544	22	n/a	n/a	2.66E-01	3.25
1087945	ENSG00000069345	10148	DNAJA2	DnaJ (Hsp40) homolog, subfamily A, member 2	10294	16	n/a	n/a	2.89E-01	3.249
1100807	ENSG00000175203	10393	DCTN2	dynactin 2 (p50)	10540	12	n/a	n/a	2.92E-01	3.249
1096578	ENSG00000153266	34368	FEZF2	FEZ family zinc finger 2	55079	3	n/a	n/a	2.78E-01	3.249
279989067	ENSG00000245025	0	RP11-875O11.1	RP11-875O11.1	0	8	n/a	n/a	3.55E-01	3.249
1088207	ENSG00000076003	4150	MCM6	minichromosome maintenance complex component 6	4175	2	n/a	n/a	3.50E-01	3.248
279495670	ENSG00000179449	0	AC124309.1	AC124309.1	0	15	n/a	n/a	3.25E-01	3.247
1101381	ENSG00000178234	40560	GALNT11	UDP-N-acetyl-alpha-D-galactosamine:polypeptide N-acetylgalactosaminyltransferase 11 (GalNAc-T11)	63917	7	n/a	n/a	2.68E-01	3.246
279802554	ENSG00000226723	0	RP11-142L4.3	RP11-142L4.3	0	1	n/a	n/a	2.67E-01	3.245
1099336	ENSG00000168490	9652	PHYHIP	phytanoyl-CoA 2-hydroxylase interacting protein	9796	8	n/a	n/a	2.93E-01	3.245
1088308	ENSG00000078668	7376	VDAC3	voltage-dependent anion channel 3	7419	8	n/a	n/a	2.66E-01	3.244
280095127	ENSG00000256356	0	RP11-320N7.3	RP11-320N7.3	0	12	n/a	n/a	3.19E-01	3.244
1087542	ENSG00000049860	3056	HEXB	hexosaminidase B (beta polypeptide)	3074	5	n/a	n/a	3.84E-01	3.244
279831635	ENSG00000229324	0	RP5-1091N2.3	RP5-1091N2.3	0	X	n/a	n/a	3.18E-01	3.243
1096161	ENSG00000149575	6292	SCN2B	sodium channel, voltage-gated, type II, beta	6327	11	n/a	n/a	4.27E-01	3.242
1104546	ENSG00000198216	773	CACNA1E	calcium channel, voltage-dependent, R type, alpha 1E subunit	777	1	n/a	n/a	3.45E-01	3.242
1096916	ENSG00000156345	23306	CDK20	cyclin-dependent kinase 20	23552	9	n/a	n/a	2.85E-01	3.241
1094993	ENSG00000141098	57279	GFOD2	glucose-fructose oxidoreductase domain containing 2	81577	16	n/a	n/a	2.77E-01	3.24
280074753	ENSG00000254706	0	RP11-565P22.6	RP11-565P22.6	0	1	n/a	n/a	2.85E-01	3.24
1090032	ENSG00000105613	22738	MAST1	microtubule associated serine/threonine kinase 1	22983	19	n/a	n/a	2.66E-01	3.237
280108815	ENSG00000257790	0	RP11-1136G11.6	RP11-1136G11.6	0	12	n/a	n/a	3.23E-01	3.236
280088678	ENSG00000255639	0	RP11-234B24.6	RP11-234B24.6	0	12	n/a	n/a	4.18E-01	3.235
1091434	ENSG00000116141	4114	MARK1	MAP/microtubule affinity-regulating kinase 1	4139	1	n/a	n/a	2.88E-01	3.235
1094729	ENSG00000139318	1836	DUSP6	dual specificity phosphatase 6	1848	12	n/a	n/a	2.75E-01	3.235
1090816	ENSG00000111652	30300	COPS7A	COP9 constitutive photomorphogenic homolog subunit 7A (Arabidopsis)	50813	12	n/a	n/a	2.85E-01	3.235
1091939	ENSG00000120324	35409	PCDHB10	protocadherin beta 10	56126	5	n/a	n/a	3.48E-01	3.232
1104811	ENSG00000198915	85693	RASGEF1A	RasGEF domain family, member 1A	221002	10	n/a	n/a	2.73E-01	3.229
1095464	ENSG00000144218	3874	AFF3	AF4/FMR2 family, member 3	3899	2	n/a	n/a	4.43E-01	3.226
1103918	ENSG00000196376	85859	SLC35F1	solute carrier family 35, member F1	222553	6	n/a	n/a	2.70E-01	3.225
279869170	ENSG00000232675	0	RP4-718D20.3	RP4-718D20.3	0	20	n/a	n/a	2.66E-01	3.225
1090239	ENSG00000106688	6469	SLC1A1	solute carrier family 1 (neuronal/epithelial high affinity glutamate transporter, system Xag), member 1	6505	9	n/a	n/a	3.15E-01	3.224
1095029	ENSG00000141404	2757	GNAL	guanine nucleotide binding protein (G protein), alpha activating activity polypeptide, olfactory type	2774	18	n/a	n/a	2.75E-01	3.222
1094484	ENSG00000137941	55542	TTLL7	tubulin tyrosine ligase-like family, member 7	79739	1	n/a	n/a	3.10E-01	3.222
1095780	ENSG00000146463	9078	ZMYM4	zinc finger, MYM-type 4	9202	1	n/a	n/a	2.77E-01	3.221
280110974	ENSG00000258011	0	HMGA1P3	high mobility group AT-hook 1 pseudogene 3	0	12	n/a	n/a	5.70E-01	3.22
279918364	ENSG00000237126	0	AC073254.1	AC073254.1	0	2	n/a	n/a	2.85E-01	3.22
1095080	ENSG00000141622	149622	RNF165	ring finger protein 165	494470	18	n/a	n/a	2.97E-01	3.22
280052765	ENSG00000253151	0	RP11-628E19.3	RP11-628E19.3	0	8	n/a	n/a	2.67E-01	3.22
1090059	ENSG00000105696	25538	TMEM59L	transmembrane protein 59-like	25789	19	n/a	n/a	2.73E-01	3.218
1101964	ENSG00000181789	22576	COPG	coatomer protein complex, subunit gamma	22820	3	n/a	n/a	2.66E-01	3.218
1097052	ENSG00000157502	79792	MUM1L1	melanoma associated antigen (mutated) 1-like 1	139221	X	n/a	n/a	3.79E-01	3.218
1095519	ENSG00000144619	81059	CNTN4	contactin 4	152330	3	n/a	n/a	4.29E-01	3.216
1102682	ENSG00000184867	9679	ARMCX2	armadillo repeat containing, X-linked 2	9823	X	n/a	n/a	2.67E-01	3.216
280023405	ENSG00000250232	0	AF196779.12	Uncharacterized proteinUncharacterized protein	0	X	n/a	n/a	3.44E-01	3.215
279834209	ENSG00000229562	0	ZFYVE9P1	zinc finger, FYVE domain containing 9 pseudogene 1	0	X	n/a	n/a	2.73E-01	3.214
1087607	ENSG00000054803	80041	CBLN4	cerebellin 4 precursor	140689	20	n/a	n/a	2.88E-01	3.214
1094667	ENSG00000138801	8940	PAPSS1	3'-phosphoadenosine 5'-phosphosulfate synthase 1	9061	4	n/a	n/a	2.66E-01	3.214
1091393	ENSG00000115875	6396	SRSF7	serine/arginine-rich splicing factor 7	6432	2	n/a	n/a	3.09E-01	3.213
279936870	ENSG00000239017	0	snoU13	Small nucleolar RNA U13	0	X	n/a	n/a	3.47E-01	3.212
1089559	ENSG00000102452	92009	NALCN	sodium leak channel, non-selective	259232	13	n/a	n/a	3.10E-01	3.211
1104651	ENSG00000198576	22992	ARC	activity-regulated cytoskeleton-associated protein	23237	8	n/a	n/a	2.74E-01	3.211
1102237	ENSG00000183023	6510	SLC8A1	solute carrier family 8 (sodium/calcium exchanger), member 1	6546	2	n/a	n/a	2.91E-01	3.209
1090024	ENSG00000105568	5486	PPP2R1A	protein phosphatase 2, regulatory subunit A, alpha	5518	19	n/a	n/a	2.72E-01	3.209
1102305	ENSG00000183307	27183	CECR6	cat eye syndrome chromosome region, candidate 6	27439	22	n/a	n/a	2.89E-01	3.209
280131168	ENSG00000259340	0	CTD-2027G2.1	CTD-2027G2.1	0	15	n/a	n/a	4.37E-01	3.207
1095506	ENSG00000144550	81016	CPNE9	copine family member IX	151835	3	n/a	n/a	2.67E-01	3.205
1092899	ENSG00000128203	36444	ASPHD2	aspartate beta-hydroxylase domain containing 2	57168	22	n/a	n/a	2.88E-01	3.205
1094670	ENSG00000138814	5498	PPP3CA	protein phosphatase 3, catalytic subunit, alpha isozyme	5530	4	n/a	n/a	4.47E-01	3.205
1087997	ENSG00000070718	10789	AP3M2	adaptor-related protein complex 3, mu 2 subunit	10947	8	n/a	n/a	2.80E-01	3.202
1097547	ENSG00000161326	10914	DUSP14	dual specificity phosphatase 14	11072	17	n/a	n/a	2.78E-01	3.202
1091562	ENSG00000117069	57529	ST6GALNAC5	ST6 (alpha-N-acetyl-neuraminyl-2,3-beta-galactosyl-1,3)-N-acetylgalactosaminide alpha-2,6-sialyltransferase 5	81849	1	n/a	n/a	2.86E-01	3.201
1095678	ENSG00000145817	57257	YIPF5	Yip1 domain family, member 5	81555	5	n/a	n/a	3.29E-01	3.201
1091336	ENSG00000115504	23056	EHBP1	EH domain binding protein 1	23301	2	n/a	n/a	2.65E-01	3.201
1096668	ENSG00000154144	59087	TBRG1	transforming growth factor beta regulator 1	84897	11	n/a	n/a	2.89E-01	3.2
1089130	ENSG00000100294	27094	MCAT	malonyl CoA:ACP acyltransferase (mitochondrial)	27349	22	n/a	n/a	2.95E-01	3.199
1096482	ENSG00000152503	34810	TRIM36	tripartite motif containing 36	55521	5	n/a	n/a	2.74E-01	3.198
279553797	ENSG00000185716	169455	C16orf52	chromosome 16 open reading frame 52	730094	16	n/a	n/a	3.66E-01	3.197
279874020	ENSG00000233087	0	AC073869.1	AC073869.1	0	2	n/a	n/a	3.09E-01	3.197
1093264	ENSG00000130822	79826	PNCK	pregnancy up-regulated non-ubiquitously expressed CaM kinase	139728	X	n/a	n/a	2.66E-01	3.196
279881269	ENSG00000233728	0	RP11-109P14.9	RP11-109P14.9	0	1	n/a	n/a	3.10E-01	3.195
280011568	ENSG00000249286	0	CTD-2210P15.2	CTD-2210P15.2	0	5	n/a	n/a	2.66E-01	3.195
1094525	ENSG00000138095	9983	LRPPRC	leucine-rich PPR-motif containing	10128	2	n/a	n/a	2.79E-01	3.195
279811379	ENSG00000227484	0	XX-C283C717.1	XX-C283C717.1	0	22	n/a	n/a	2.66E-01	3.195
1093790	ENSG00000134313	36771	KIDINS220	kinase D-interacting substrate, 220kDa	57498	2	n/a	n/a	2.66E-01	3.194
1101043	ENSG00000176454	90198	LPCAT4	lysophosphatidylcholine acyltransferase 4	254531	15	n/a	n/a	2.76E-01	3.194
1089606	ENSG00000102900	9544	NUP93	nucleoporin 93kDa	9688	16	n/a	n/a	3.55E-01	3.194
1107125	ENSG00000226757	1001516	AC079341.1	Uncharacterized protein	100192379	4	n/a	n/a	3.66E-01	3.194
1092300	ENSG00000123496	3573	IL13RA2	interleukin 13 receptor, alpha 2	3598	X	n/a	n/a	4.81E-01	3.193
1092188	ENSG00000122574	152643	WIPF3	WAS/WASL interacting protein family, member 3	644150	7	n/a	n/a	3.34E-01	3.192
1088453	ENSG00000082701	2915	GSK3B	glycogen synthase kinase 3 beta	2932	3	n/a	n/a	2.68E-01	3.192
1095571	ENSG00000144935	7177	TRPC1	transient receptor potential cation channel, subfamily C, member 1	7220	3	n/a	n/a	3.43E-01	3.19
1088116	ENSG00000073756	5711	PTGS2	prostaglandin-endoperoxide synthase 2 (prostaglandin G/H synthase and cyclooxygenase)	5743	1	n/a	n/a	3.32E-01	3.188
1090101	ENSG00000105879	55675	CBLL1	Cas-Br-M (murine) ecotropic retroviral transforming sequence-like 1	79872	7	n/a	n/a	2.68E-01	3.188
279744015	ENSG00000216042	1013737	MIR922	microRNA 922	100126321	3	n/a	n/a	3.80E-01	3.187
1092278	ENSG00000123352	41745	SPATS2	spermatogenesis associated, serine-rich 2	65244	12	n/a	n/a	3.01E-01	3.186
1090170	ENSG00000106299	8876	WASL	Wiskott-Aldrich syndrome-like	8976	7	n/a	n/a	2.68E-01	3.185
1091349	ENSG00000115561	31132	CHMP3	charged multivesicular body protein 3	51652	2	n/a	n/a	3.68E-01	3.185
1093213	ENSG00000130643	30122	CALY	calcyon neuron-specific vesicular protein	50632	10	n/a	n/a	2.67E-01	3.185
1094615	ENSG00000138629	59183	UBL7	ubiquitin-like 7 (bone marrow stromal cell-derived)	84993	15	n/a	n/a	3.01E-01	3.184
280072833	ENSG00000254585	0	MAGEL2	MAGE-like 2	0	15	n/a	n/a	3.30E-01	3.184
1091765	ENSG00000118985	22691	ELL2	elongation factor, RNA polymerase II, 2	22936	5	n/a	n/a	3.51E-01	3.182
1095918	ENSG00000147571	1383	CRH	corticotropin releasing hormone	1392	8	n/a	n/a	2.87E-01	3.179
279911943	ENSG00000236526	0	RP4-742J24.2	RP4-742J24.2	0	20	n/a	n/a	3.18E-01	3.178
1108380	ENSG00000234857	0	RP11-831H9.16	RP11-831H9.16	0	11	n/a	n/a	2.71E-01	3.176
1091387	ENSG00000115839	22686	RAB3GAP1	RAB3 GTPase activating protein subunit 1 (catalytic)	22930	2	n/a	n/a	2.70E-01	3.176
1096939	ENSG00000156508	1902	EEF1A1	eukaryotic translation elongation factor 1 alpha 1	1915	6	n/a	n/a	3.43E-01	3.176
1094046	ENSG00000135709	9620	KIAA0513	KIAA0513	9764	16	n/a	n/a	2.68E-01	3.176
1088351	ENSG00000079785	1641	DDX1	DEAD (Asp-Glu-Ala-Asp) box polypeptide 1	1653	2	n/a	n/a	2.72E-01	3.175
1097079	ENSG00000157764	669	BRAF	v-raf murine sarcoma viral oncogene homolog B1	673	7	n/a	n/a	2.93E-01	3.175
280041741	ENSG00000251644	0	RP11-442P12.1	RP11-442P12.1	0	4	n/a	n/a	4.67E-01	3.174
1095343	ENSG00000143502	34350	SUSD4	sushi domain containing 4	55061	1	n/a	n/a	2.70E-01	3.173
1088366	ENSG00000080298	5959	RFX3	regulatory factor X, 3 (influences HLA class II expression)	5991	9	n/a	n/a	3.75E-01	3.173
1100567	ENSG00000173898	6672	SPTBN2	spectrin, beta, non-erythrocytic 2	6712	11	n/a	n/a	2.68E-01	3.171
1097924	ENSG00000163320	8479	CGGBP1	CGG triplet repeat binding protein 1	8545	3	n/a	n/a	2.91E-01	3.17
1089580	ENSG00000102753	3814	KPNA3	karyopherin alpha 3 (importin alpha 4)	3839	13	n/a	n/a	2.66E-01	3.167
1097220	ENSG00000158856	2024	EPB49	erythrocyte membrane protein band 4.9 (dematin)	2039	8	n/a	n/a	2.65E-01	3.163
1089372	ENSG00000101290	8688	CDS2	CDP-diacylglycerol synthase (phosphatidate cytidylyltransferase) 2	8760	20	n/a	n/a	2.66E-01	3.161
1109075	ENSG00000243279	11070	PRAF2	PRA1 domain family, member 2	11230	X	n/a	n/a	4.04E-01	3.16
1094253	ENSG00000136813	23147	KIAA0368	KIAA0368	23392	9	n/a	n/a	2.84E-01	3.16
1095568	ENSG00000144895	58156	EIF2A	eukaryotic translation initiation factor 2A, 65kDa	83939	3	n/a	n/a	3.52E-01	3.16
1095514	ENSG00000144583	36847	4-Mar	membrane-associated ring finger (C3HC4) 4	57574	2	n/a	n/a	2.95E-01	3.16
1093691	ENSG00000133687	58091	TMTC1	transmembrane and tetratricopeptide repeat containing 1	83857	12	n/a	n/a	4.82E-01	3.159
279790476	ENSG00000225674	0	IPO7P2	importin 7 pseudogene 2	0	13	n/a	n/a	2.84E-01	3.158
279620046	ENSG00000197258	0	EIF4BP6	eukaryotic translation initiation factor 4B pseudogene 6	0	7	n/a	n/a	2.80E-01	3.157
1094634	ENSG00000138686	34501	BBS7	Bardet-Biedl syndrome 7	55212	4	n/a	n/a	3.10E-01	3.156
1101180	ENSG00000177182	81319	CLVS1	clavesin 1	157807	8	n/a	n/a	4.79E-01	3.156
1105391	ENSG00000205133	94802	C8orf83	chromosome 8 open reading frame 83	286144	8	n/a	n/a	3.19E-01	3.155
1108298	ENSG00000234337	0	AC026462.1	AC026462.1	0	16	n/a	n/a	3.25E-01	3.155
279901131	ENSG00000235512	0	TAB3-AS2	TAB3 antisense RNA 2 (non-protein coding)	0	X	n/a	n/a	2.95E-01	3.154
1096379	ENSG00000151729	288	SLC25A4	solute carrier family 25 (mitochondrial carrier; adenine nucleotide translocator), member 4	291	4	n/a	n/a	3.69E-01	3.151
280113682	ENSG00000258300	0	RP11-317N8.2	RP11-317N8.2	0	14	n/a	n/a	2.81E-01	3.15
1087971	ENSG00000070061	8452	IKBKAP	inhibitor of kappa light polypeptide gene enhancer in B-cells, kinase complex-associated protein	8518	9	n/a	n/a	2.67E-01	3.149
1105875	ENSG00000213578	149585	CPLX3	complexin 3	594855	15	n/a	n/a	2.65E-01	3.148
1102508	ENSG00000184117	8442	NIPSNAP1	nipsnap homolog 1 (C. elegans)	8508	22	n/a	n/a	2.67E-01	3.148
1087484	ENSG00000047056	22640	WDR37	WD repeat domain 37	22884	10	n/a	n/a	3.15E-01	3.147
1094242	ENSG00000136738	7979	STAM	signal transducing adaptor molecule (SH3 domain and ITAM motif) 1	8027	10	n/a	n/a	2.84E-01	3.147
280040895	ENSG00000251587	0	LDHAP1	lactate dehydrogenase A pseudogene 1	0	4	n/a	n/a	4.89E-01	3.145
279905310	ENSG00000235934	0	AC007405.8	AC007405.8	0	2	n/a	n/a	2.92E-01	3.144
280070955	ENSG00000254449	0	SF3A3P2	splicing factor 3a, subunit 3 pseudogene 2	0	11	n/a	n/a	2.68E-01	3.143
1102246	ENSG00000183049	36396	CAMK1D	calcium/calmodulin-dependent protein kinase ID	57118	10	n/a	n/a	4.24E-01	3.142
279722498	ENSG00000213480	0	RP11-364P2.2	RP11-364P2.2	0	4	n/a	n/a	2.68E-01	3.141
1099458	ENSG00000169018	9971	FEM1B	fem-1 homolog b (C. elegans)	10116	15	n/a	n/a	2.77E-01	3.14
1103802	ENSG00000196071	94328	OR2L13	olfactory receptor, family 2, subfamily L, member 13	284521	1	n/a	n/a	2.88E-01	3.139
1090646	ENSG00000110148	882	CCKBR	cholecystokinin B receptor	887	11	n/a	n/a	2.88E-01	3.139
279816800	ENSG00000228002	0	DHX9P1	DEAH (Asp-Glu-Ala-His) box polypeptide 9 pseudogene 1	0	13	n/a	n/a	2.71E-01	3.137
1104078	ENSG00000196821	41345	C6orf106	chromosome 6 open reading frame 106	64771	6	n/a	n/a	3.22E-01	3.135
1088083	ENSG00000072840	2106	EVC	Ellis van Creveld syndrome	2121	4	n/a	n/a	2.95E-01	3.134
1091687	ENSG00000118217	22682	ATF6	activating transcription factor 6	22926	1	n/a	n/a	2.79E-01	3.134
1098278	ENSG00000164326	9463	CARTPT	CART prepropeptide	9607	5	n/a	n/a	2.67E-01	3.132
1098908	ENSG00000166847	58717	DCTN5	dynactin 5 (p25)	84516	16	n/a	n/a	2.80E-01	3.132
1091737	ENSG00000118680	68077	MYL12B	myosin, light chain 12B, regulatory	103910	18	n/a	n/a	3.15E-01	3.132
279795425	ENSG00000226085	0	UQCRFS1P1	ubiquinol-cytochrome c reductase, Rieske iron-sulfur polypeptide 1 pseudogene 1	0	22	n/a	n/a	6.46E-01	3.131
1091489	ENSG00000116667	57265	C1orf21	chromosome 1 open reading frame 21	81563	1	n/a	n/a	2.81E-01	3.131
1088623	ENSG00000087494	5712	PTHLH	parathyroid hormone-like hormone	5744	12	n/a	n/a	4.04E-01	3.128
1096324	ENSG00000151376	10715	ME3	malic enzyme 3, NADP(+)-dependent, mitochondrial	10873	11	n/a	n/a	4.23E-01	3.127
280026341	ENSG00000250444	0	CCT5P1	chaperonin containing TCP1, subunit 5 (epsilon) pseudogene 1	0	5	n/a	n/a	3.25E-01	3.126
1108672	ENSG00000236850	61018	LL22NC03-80A10.6	LL22NC03-80A10.6	96610	22	n/a	n/a	3.25E-01	3.125
1087656	ENSG00000058091	5186	CDK14	cyclin-dependent kinase 14	5218	7	n/a	n/a	2.72E-01	3.125
1104205	ENSG00000197217	9441	ENTPD4	ectonucleoside triphosphate diphosphohydrolase 4	9583	8	n/a	n/a	2.74E-01	3.124
1087488	ENSG00000047315	5399	POLR2B	polymerase (RNA) II (DNA directed) polypeptide B, 140kDa	5431	4	n/a	n/a	2.85E-01	3.124
1096389	ENSG00000151806	38018	GUF1	GUF1 GTPase homolog (S. cerevisiae)	60558	4	n/a	n/a	2.87E-01	3.123
279851004	ENSG00000231092	0	AC012513.6	AC012513.6	0	2	n/a	n/a	3.61E-01	3.123
1099776	ENSG00000170396	60094	ZNF804A	zinc finger protein 804A	91752	2	n/a	n/a	3.99E-01	3.123
1099447	ENSG00000168952	28827	STXBP6	syntaxin binding protein 6 (amisyn)	29091	14	n/a	n/a	2.89E-01	3.122
279817250	ENSG00000228041	0	RP4-581F12.1	RP4-581F12.1	0	X	n/a	n/a	2.66E-01	3.121
279835459	ENSG00000229691	0	RP11-21N7.2	RP11-21N7.2	0	1	n/a	n/a	2.75E-01	3.119
1095381	ENSG00000143702	9715	CEP170	centrosomal protein 170kDa	9859	1	n/a	n/a	2.80E-01	3.118
280087051	ENSG00000255500	0	RP11-347H15.2	RP11-347H15.2	0	11	n/a	n/a	4.01E-01	3.117
1095702	ENSG00000145934	36724	ODZ2	odz, odd Oz/ten-m homolog 2 (Drosophila)	57451	5	n/a	n/a	3.94E-01	3.117
1096706	ENSG00000154447	36903	SH3RF1	SH3 domain containing ring finger 1	57630	4	n/a	n/a	2.66E-01	3.115
279839700	ENSG00000230079	0	RP11-535K18.2	RP11-535K18.2	0	X	n/a	n/a	3.68E-01	3.115
1094038	ENSG00000135655	9814	USP15	ubiquitin specific peptidase 15	9958	12	n/a	n/a	4.60E-01	3.115
1090187	ENSG00000106367	1165	AP1S1	adaptor-related protein complex 1, sigma 1 subunit	1174	7	n/a	n/a	3.90E-01	3.114
1089505	ENSG00000102069	123632	UBE2NL	ubiquitin-conjugating enzyme E2N-like	389898	X	n/a	n/a	4.85E-01	3.114
1100847	ENSG00000175395	85562	ZNF25	zinc finger protein 25	219749	10	n/a	n/a	3.34E-01	3.114
1089321	ENSG00000101098	80082	RIMS4	regulating synaptic membrane exocytosis 4	140730	20	n/a	n/a	3.09E-01	3.113
1093402	ENSG00000131773	10509	KHDRBS3	KH domain containing, RNA binding, signal transduction associated 3	10656	8	n/a	n/a	2.67E-01	3.113
279719877	ENSG00000213194	0	AC016732.2	AC016732.2	0	2	n/a	n/a	2.75E-01	3.111
1097832	ENSG00000162975	3729	KCNF1	potassium voltage-gated channel, subfamily F, member 1	3754	2	n/a	n/a	2.67E-01	3.108
1096541	ENSG00000153012	34492	LGI2	leucine-rich repeat LGI family, member 2	55203	4	n/a	n/a	3.12E-01	3.108
1091565	ENSG00000117114	23021	LPHN2	latrophilin 2	23266	1	n/a	n/a	3.20E-01	3.108
1100670	ENSG00000174482	81339	LINGO2	leucine rich repeat and Ig domain containing 2	158038	9	n/a	n/a	3.24E-01	3.107
1104603	ENSG00000198431	7253	TXNRD1	thioredoxin reductase 1	7296	12	n/a	n/a	2.67E-01	3.106
1100704	ENSG00000174684	10883	B3GNT1	UDP-GlcNAc:betaGal beta-1,3-N-acetylglucosaminyltransferase 1	11041	11	n/a	n/a	2.66E-01	3.104
1087238	ENSG00000017260	26777	ATP2C1	ATPase, Ca++ transporting, type 2C, member 1	27032	3	n/a	n/a	2.71E-01	3.104
1089717	ENSG00000103528	31240	SYT17	synaptotagmin XVII	51760	16	n/a	n/a	2.70E-01	3.1
1091210	ENSG00000114686	11062	MRPL3	mitochondrial ribosomal protein L3	11222	3	n/a	n/a	2.96E-01	3.099
279879685	ENSG00000233588	0	CYP51P2	cytochrome P450, family 51, pseudogene 2	0	13	n/a	n/a	2.88E-01	3.099
1088428	ENSG00000081985	3570	IL12RB2	interleukin 12 receptor, beta 2	3595	1	n/a	n/a	4.44E-01	3.098
1103188	ENSG00000186868	4112	MAPT	microtubule-associated protein tau	4137	17	n/a	n/a	3.23E-01	3.096
1096461	ENSG00000152402	2960	GUCY1A2	guanylate cyclase 1, soluble, alpha 2	2977	11	n/a	n/a	4.48E-01	3.096
1094938	ENSG00000140740	7342	UQCRC2	ubiquinol-cytochrome c reductase core protein II	7385	16	n/a	n/a	2.76E-01	3.095
1101248	ENSG00000177519	35755	RPRM	reprimo, TP53 dependent G2 arrest mediator candidate	56475	2	n/a	n/a	2.73E-01	3.093
1099967	ENSG00000171189	2880	GRIK1	glutamate receptor, ionotropic, kainate 1	2897	21	n/a	n/a	2.84E-01	3.092
1091951	ENSG00000120438	6910	TCP1	t-complex 1	6950	6	n/a	n/a	3.30E-01	3.091
1090314	ENSG00000107560	22597	RAB11FIP2	RAB11 family interacting protein 2 (class I)	22841	10	n/a	n/a	2.71E-01	3.091
279489730	ENSG00000178631	0	ACTG1P1	actin, gamma 1 pseudogene 1	0	3	n/a	n/a	3.10E-01	3.09
1090452	ENSG00000108590	30486	MED31	mediator complex subunit 31	51003	17	n/a	n/a	2.79E-01	3.088
1100279	ENSG00000172465	9204	TCEAL1	transcription elongation factor A (SII)-like 1	9338	X	n/a	n/a	3.66E-01	3.087
1095388	ENSG00000143756	22974	FBXO28	F-box protein 28	23219	1	n/a	n/a	2.81E-01	3.086
1087487	ENSG00000047249	31086	ATP6V1H	ATPase, H+ transporting, lysosomal 50/57kDa, V1 subunit H	51606	8	n/a	n/a	2.86E-01	3.086
1092014	ENSG00000120899	2170	PTK2B	PTK2B protein tyrosine kinase 2 beta	2185	8	n/a	n/a	2.66E-01	3.085
1098517	ENSG00000165280	7372	VCP	valosin containing protein	7415	9	n/a	n/a	2.71E-01	3.085
1096866	ENSG00000155966	2318	AFF2	AF4/FMR2 family, member 2	2334	X	n/a	n/a	4.77E-01	3.085
279844699	ENSG00000230502	0	CTD-2230M5.1	CTD-2230M5.1	0	X	n/a	n/a	3.77E-01	3.084
1094462	ENSG00000137821	34128	LRRC49	leucine rich repeat containing 49	54839	15	n/a	n/a	3.48E-01	3.083
1096921	ENSG00000156395	22741	SORCS3	sortilin-related VPS10 domain containing receptor 3	22986	10	n/a	n/a	3.23E-01	3.083
1094618	ENSG00000138641	8837	HERC3	hect domain and RLD 3	8916	4	n/a	n/a	3.06E-01	3.08
279928280	ENSG00000237951	0	PPIL1P1	peptidylprolyl isomerase (cyclophilin)-like 1 pseudogene 1	0	2	n/a	n/a	3.64E-01	3.08
1098159	ENSG00000164024	22928	METAP1	methionyl aminopeptidase 1	23173	4	n/a	n/a	2.73E-01	3.078
1098802	ENSG00000166402	7232	TUB	tubby homolog (mouse)	7275	11	n/a	n/a	2.70E-01	3.075
1096536	ENSG00000152969	81086	JAKMIP1	janus kinase and microtubule interacting protein 1	152789	4	n/a	n/a	2.71E-01	3.072
1101757	ENSG00000180574	0	EIF2S3L	Uncharacterized protein	0	12	n/a	n/a	2.67E-01	3.072
279871067	ENSG00000232842	0	RP5-961K14.1	RP5-961K14.1	0	X	n/a	n/a	2.66E-01	3.071
1098503	ENSG00000165209	34631	STRBP	spermatid perinuclear RNA binding protein	55342	9	n/a	n/a	2.68E-01	3.07
279441324	ENSG00000172974	0	AC007318.5	AC007318.5	0	2	n/a	n/a	2.65E-01	3.069
1096344	ENSG00000151502	76624	VPS26B	vacuolar protein sorting 26 homolog B (S. pombe)	112936	11	n/a	n/a	2.66E-01	3.069
1097123	ENSG00000158089	55426	GALNT14	UDP-N-acetyl-alpha-D-galactosamine:polypeptide N-acetylgalactosaminyltransferase 14 (GalNAc-T14)	79623	2	n/a	n/a	3.07E-01	3.069
1089071	ENSG00000100104	125861	SRRD	SRR1 domain containing	402055	22	n/a	n/a	2.71E-01	3.069
279829743	ENSG00000229165	0	GDI2P1	GDP dissociation inhibitor 2 pseudogene 1	0	7	n/a	n/a	3.79E-01	3.067
279503493	ENSG00000180673	0	RP11-323K3.1	RP11-323K3.1	0	4	n/a	n/a	2.67E-01	3.066
279861427	ENSG00000231989	81148	PPP1R2P3	protein phosphatase 1, regulatory (inhibitor) subunit 2 pseudogene 3	153743	5	n/a	n/a	2.96E-01	3.066
1087110	ENSG00000010017	9903	RANBP9	RAN binding protein 9	10048	6	n/a	n/a	2.67E-01	3.063
1089289	ENSG00000100916	58522	BRMS1L	breast cancer metastasis-suppressor 1-like	84312	14	n/a	n/a	2.72E-01	3.062
1087019	ENSG00000006715	26817	VPS41	vacuolar protein sorting 41 homolog (S. cerevisiae)	27072	7	n/a	n/a	2.68E-01	3.062
1088445	ENSG00000082482	3751	KCNK2	potassium channel, subfamily K, member 2	3776	1	n/a	n/a	2.74E-01	3.062
280036136	ENSG00000251246	0	RP11-540D14.8	Uncharacterized proteincDNA FLJ57652, highly similar to Ephrin-A3	0	1	n/a	n/a	3.09E-01	3.061
280137836	ENSG00000259729	0	RP5-977B1.12	RP5-977B1.12	0	20	n/a	n/a	4.01E-01	3.06
1101730	ENSG00000180398	59908	MCFD2	multiple coagulation factor deficiency 2	90411	2	n/a	n/a	2.80E-01	3.06
1106391	ENSG00000215712	172263	C6orf35	chromosome 6 open reading frame 35	729515	6	n/a	n/a	3.25E-01	3.059
1095337	ENSG00000143479	8383	DYRK3	dual-specificity tyrosine-(Y)-phosphorylation regulated kinase 3	8444	1	n/a	n/a	4.61E-01	3.059
1092414	ENSG00000124313	22851	IQSEC2	IQ motif and Sec7 domain 2	23096	X	n/a	n/a	3.53E-01	3.059
1099813	ENSG00000170540	22959	ARL6IP1	ADP-ribosylation factor-like 6 interacting protein 1	23204	16	n/a	n/a	3.59E-01	3.057
1096580	ENSG00000153291	9341	SLC25A27	solute carrier family 25, member 27	9481	6	n/a	n/a	3.31E-01	3.057
1108907	ENSG00000239672	4799	NME1	non-metastatic cells 1, protein (NM23A) expressed in	4830	17	n/a	n/a	4.01E-01	3.057
1092648	ENSG00000125868	10876	DSTN	destrin (actin depolymerizing factor)	11034	20	n/a	n/a	3.01E-01	3.056
1090754	ENSG00000111218	35621	PRMT8	protein arginine methyltransferase 8	56341	12	n/a	n/a	2.75E-01	3.055
279874527	ENSG00000233137	125660	RP11-220I1.1	RP11-220I1.1	100506710	9	n/a	n/a	3.33E-01	3.054
1093746	ENSG00000134108	34496	ARL8B	ADP-ribosylation factor-like 8B	55207	3	n/a	n/a	2.88E-01	3.053
1093607	ENSG00000133026	4602	MYH10	myosin, heavy chain 10, non-muscle	4628	17	n/a	n/a	2.76E-01	3.052
1089236	ENSG00000100604	1105	CHGA	chromogranin A (parathyroid secretory protein 1)	1113	14	n/a	n/a	3.05E-01	3.052
280126695	ENSG00000259079	0	RP1-261D10.1	RP1-261D10.1	0	14	n/a	n/a	2.99E-01	3.052
279834467	ENSG00000229593	0	SUCLA2P3	succinate-CoA ligase, ADP-forming, beta subunit pseudogene 3	0	2	n/a	n/a	3.48E-01	3.052
280095940	ENSG00000256448	0	RP11-809N8.4	RP11-809N8.4	0	11	n/a	n/a	3.11E-01	3.052
279904834	ENSG00000235883	0	AC012379.1	AC012379.1	0	15	n/a	n/a	2.75E-01	3.051
1093599	ENSG00000132964	1018	CDK8	cyclin-dependent kinase 8	1024	13	n/a	n/a	2.88E-01	3.051
1098018	ENSG00000163602	23184	RYBP	RING1 and YY1 binding protein	23429	3	n/a	n/a	2.66E-01	3.049
1102690	ENSG00000184900	6572	SUMO3	SMT3 suppressor of mif two 3 homolog 3 (S. cerevisiae)	6612	21	n/a	n/a	2.80E-01	3.047
1101168	ENSG00000177108	94007	ZDHHC22	zinc finger, DHHC-type containing 22	283576	14	n/a	n/a	2.71E-01	3.047
1091657	ENSG00000117758	23426	STX12	syntaxin 12	23673	1	n/a	n/a	3.39E-01	3.047
1098689	ENSG00000165997	85705	ARL5B	ADP-ribosylation factor-like 5B	221079	10	n/a	n/a	3.45E-01	3.046
1095237	ENSG00000143061	3301	IGSF3	immunoglobulin superfamily, member 3	3321	1	n/a	n/a	3.57E-01	3.044
279851807	ENSG00000231162	0	COX11P1	COX11 cytochrome c oxidase assembly homolog (yeast) pseudogene 1	0	6	n/a	n/a	2.69E-01	3.044
1096853	ENSG00000155876	10523	RRAGA	Ras-related GTP binding A	10670	9	n/a	n/a	2.68E-01	3.044
1091513	ENSG00000116750	30858	UCHL5	ubiquitin carboxyl-terminal hydrolase L5	51377	1	n/a	n/a	2.90E-01	3.044
1100119	ENSG00000171817	81591	ZNF540	zinc finger protein 540	163255	19	n/a	n/a	3.51E-01	3.044
1088898	ENSG00000095203	33857	EPB41L4B	erythrocyte membrane protein band 4.1 like 4B	54566	9	n/a	n/a	3.17E-01	3.043
1088892	ENSG00000095002	4410	MSH2	mutS homolog 2, colon cancer, nonpolyposis type 1 (E. coli)	4436	2	n/a	n/a	2.79E-01	3.043
1106489	ENSG00000220205	6804	VAMP2	vesicle-associated membrane protein 2 (synaptobrevin 2)	6844	17	n/a	n/a	3.25E-01	3.043
1108853	ENSG00000238045	0	AC009133.1	Uncharacterized protein	0	16	n/a	n/a	4.27E-01	3.042
1108094	ENSG00000232956	94737	C7orf40	chromosome 7 open reading frame 40	285958	7	n/a	n/a	3.69E-01	3.042
1091980	ENSG00000120686	31049	UFM1	ubiquitin-fold modifier 1	51569	13	n/a	n/a	3.21E-01	3.042
1101121	ENSG00000176903	9114	PNMA1	paraneoplastic antigen MA1	9240	14	n/a	n/a	2.67E-01	3.042
1093855	ENSG00000134709	30842	HOOK1	hook homolog 1 (Drosophila)	51361	1	n/a	n/a	3.48E-01	3.04
1094030	ENSG00000135624	10427	CCT7	chaperonin containing TCP1, subunit 7 (eta)	10574	2	n/a	n/a	4.22E-01	3.04
1093965	ENSG00000135336	23349	ORC3	origin recognition complex, subunit 3	23595	6	n/a	n/a	3.22E-01	3.039
280124650	ENSG00000258959	0	RP11-1017G21.4	RP11-1017G21.4	0	14	n/a	n/a	2.66E-01	3.037
1089754	ENSG00000104059	23114	FAM189A1	family with sequence similarity 189, member A1	23359	15	n/a	n/a	2.97E-01	3.037
1104822	ENSG00000198932	9593	GPRASP1	G protein-coupled receptor associated sorting protein 1	9737	X	n/a	n/a	2.87E-01	3.036
280096273	ENSG00000256500	0	RP11-73M18.2	UPF0671 protein C14orf153	0	14	n/a	n/a	2.92E-01	3.036
1096636	ENSG00000153933	8460	DGKE	diacylglycerol kinase, epsilon 64kDa	8526	17	n/a	n/a	3.76E-01	3.034
279953608	ENSG00000241061	0	AC090602.1	AC090602.1	0	15	n/a	n/a	4.81E-01	3.033
1092952	ENSG00000128596	41328	CCDC136	coiled-coil domain containing 136	64753	7	n/a	n/a	2.69E-01	3.033
279709099	ENSG00000207720	0	MIR555	microRNA 555	0	1	n/a	n/a	2.94E-01	3.032
1087544	ENSG00000050030	109873	KIAA2022	KIAA2022	340533	X	n/a	n/a	3.34E-01	3.031
1090373	ENSG00000108018	77539	SORCS1	sortilin-related VPS10 domain containing receptor 1	114815	10	n/a	n/a	2.66E-01	3.03
1106970	ENSG00000225665	0	SAR1P3	SAR1P3	0	4	n/a	n/a	2.66E-01	3.028
280122889	ENSG00000258864	0	CTC-554D6.1	CTC-554D6.1	0	5	n/a	n/a	3.21E-01	3.028
279773924	ENSG00000224223	0	GS1-18A18.1	GS1-18A18.1	0	7	n/a	n/a	3.50E-01	3.027
1097965	ENSG00000163466	9964	ARPC2	actin related protein 2/3 complex, subunit 2, 34kDa	10109	2	n/a	n/a	3.15E-01	3.027
279770404	ENSG00000223973	0	AC068491.3	AC068491.3	0	2	n/a	n/a	3.82E-01	3.026
1093479	ENSG00000132341	5869	RAN	RAN, member RAS oncogene family	5901	12	n/a	n/a	3.48E-01	3.026
1093289	ENSG00000131015	56129	ULBP2	UL16 binding protein 2	80328	6	n/a	n/a	5.90E-01	3.026
1088504	ENSG00000084463	31209	WBP11	WW domain binding protein 11	51729	12	n/a	n/a	2.69E-01	3.026
1098610	ENSG00000165678	26814	GHITM	growth hormone inducible transmembrane protein	27069	10	n/a	n/a	3.05E-01	3.025
1097165	ENSG00000158470	9200	B4GALT5	UDP-Gal:betaGlcNAc beta 1,4- galactosyltransferase, polypeptide 5	9334	20	n/a	n/a	2.66E-01	3.025
280076552	ENSG00000254835	0	RP3-515N1.10	RP3-515N1.10	0	22	n/a	n/a	2.71E-01	3.024
1094247	ENSG00000136783	25683	NIPSNAP3A	nipsnap homolog 3A (C. elegans)	25934	9	n/a	n/a	4.18E-01	3.023
1095002	ENSG00000141198	9895	TOM1L1	target of myb1 (chicken)-like 1	10040	17	n/a	n/a	4.83E-01	3.022
280109989	ENSG00000257921	0	RP11-571M6.15	RP11-571M6.15	0	12	n/a	n/a	2.70E-01	3.022
279784469	ENSG00000225155	0	TOMM22P5	translocase of outer mitochondrial membrane 22 homolog (yeast) pseudogene 5	0	10	n/a	n/a	3.43E-01	3.022
1088546	ENSG00000085788	23014	DDHD2	DDHD domain containing 2	23259	8	n/a	n/a	2.93E-01	3.021
1100811	ENSG00000175216	9649	CKAP5	cytoskeleton associated protein 5	9793	11	n/a	n/a	2.71E-01	3.02
1092637	ENSG00000125841	55825	NRSN2	neurensin 2	80023	20	n/a	n/a	2.92E-01	3.02
1100604	ENSG00000174111	29828	SOCS7	suppressor of cytokine signaling 7	30837	17	n/a	n/a	3.15E-01	3.02
1100961	ENSG00000176055	81117	MBLAC2	metallo-beta-lactamase domain containing 2	153364	5	n/a	n/a	3.52E-01	3.019
1095478	ENSG00000144331	80949	ZNF385B	zinc finger protein 385B	151126	2	n/a	n/a	4.55E-01	3.019
1105732	ENSG00000212719	109648	C17orf51	chromosome 17 open reading frame 51	339263	17	n/a	n/a	3.58E-01	3.019
279866449	ENSG00000232454	0	RP11-3J10.7	RP11-3J10.7	0	9	n/a	n/a	2.66E-01	3.018
1090206	ENSG00000106524	36315	ANKMY2	ankyrin repeat and MYND domain containing 2	57037	7	n/a	n/a	2.70E-01	3.017
1094937	ENSG00000140718	54908	FTO	fat mass and obesity associated	79068	16	n/a	n/a	2.66E-01	3.014
1097583	ENSG00000161681	30427	SHANK1	SH3 and multiple ankyrin repeat domains 1	50944	19	n/a	n/a	4.19E-01	3.014
278743751	ENSG00000101898	0	RP3-324O17.4	RP3-324O17.4	0	20	n/a	n/a	4.02E-01	3.014
1092489	ENSG00000124772	36972	CPNE5	copine V	57699	6	n/a	n/a	2.88E-01	3.013
1103467	ENSG00000188070	0	C11orf95	chromosome 11 open reading frame 95	0	11	n/a	n/a	2.67E-01	3.013
1098416	ENSG00000164885	1015	CDK5	cyclin-dependent kinase 5	1020	7	n/a	n/a	2.69E-01	3.013
1092067	ENSG00000121390	34558	PSPC1	paraspeckle component 1	55269	13	n/a	n/a	2.65E-01	3.012
1096624	ENSG00000153823	34311	PID1	phosphotyrosine interaction domain containing 1	55022	2	n/a	n/a	2.67E-01	3.012
1089799	ENSG00000104388	5830	RAB2A	RAB2A, member RAS oncogene family	5862	8	n/a	n/a	2.80E-01	3.01
1087342	ENSG00000028839	9378	TBPL1	TBP-like 1	9519	6	n/a	n/a	3.35E-01	3.01
279746340	ENSG00000217416	0	ISCA1P1	iron-sulfur cluster assembly 1 homolog (S. cerevisiae) pseudogene 1	0	5	n/a	n/a	2.91E-01	3.01
1091872	ENSG00000119888	4047	EPCAM	epithelial cell adhesion molecule	4072	2	n/a	n/a	3.76E-01	3.008
1096509	ENSG00000152749	81485	GPR180	G protein-coupled receptor 180	160897	13	n/a	n/a	3.38E-01	3.007
1092771	ENSG00000126858	34577	RHOT1	ras homolog gene family, member T1	55288	17	n/a	n/a	2.67E-01	3.005
1092820	ENSG00000127399	41842	LRRC61	leucine rich repeat containing 61	65999	7	n/a	n/a	4.04E-01	3.004
1087974	ENSG00000070159	5742	PTPN3	protein tyrosine phosphatase, non-receptor type 3	5774	9	n/a	n/a	4.09E-01	3.004
280100958	ENSG00000257043	0	RP11-137N23.1	RP11-137N23.1	0	11	n/a	n/a	2.68E-01	3.002
1091870	ENSG00000119866	32815	BCL11A	B-cell CLL/lymphoma 11A (zinc finger protein)	53335	2	n/a	n/a	2.84E-01	3.001
280076300	ENSG00000254814	0	RP11-535A19.1	RP11-535A19.1	0	11	n/a	n/a	2.80E-01	3.001
1096983	ENSG00000156959	119574	LHFPL4	lipoma HMGIC fusion partner-like 4	375323	3	n/a	n/a	2.79E-01	2.999
1098941	ENSG00000166946	23336	CCNDBP1	cyclin D-type binding-protein 1	23582	15	n/a	n/a	2.87E-01	2.999
1094825	ENSG00000139973	58085	SYT16	synaptotagmin XVI	83851	14	n/a	n/a	2.67E-01	2.998
1108995	ENSG00000241563	1316	CORT	cortistatin	1325	1	n/a	n/a	2.99E-01	2.998
1096913	ENSG00000156299	7031	TIAM1	T-cell lymphoma invasion and metastasis 1	7074	21	n/a	n/a	2.83E-01	2.998
280128196	ENSG00000259164	0	RP11-463C8.4	RP11-463C8.4	0	14	n/a	n/a	3.07E-01	2.998
1093812	ENSG00000134440	4651	NARS	asparaginyl-tRNA synthetase	4677	18	n/a	n/a	2.66E-01	2.998
279854286	ENSG00000231369	0	RP1-40G4P.1	RP1-40G4P.1	0	22	n/a	n/a	3.34E-01	2.998
1100256	ENSG00000172375	9710	C2CD2L	C2CD2-like	9854	11	n/a	n/a	2.66E-01	2.996
1104952	ENSG00000203879	2648	GDI1	GDP dissociation inhibitor 1	2664	X	n/a	n/a	2.68E-01	2.996
1094001	ENSG00000135472	22772	FAIM2	Fas apoptotic inhibitory molecule 2	23017	12	n/a	n/a	3.15E-01	2.995
1098775	ENSG00000166313	319	APBB1	amyloid beta (A4) precursor protein-binding, family B, member 1 (Fe65)	322	11	n/a	n/a	3.06E-01	2.995
1103551	ENSG00000188419	1113	CHM	choroideremia (Rab escort protein 1)	1121	X	n/a	n/a	3.25E-01	2.992
280080153	ENSG00000255045	0	RP11-677M14.2-001	RP11-677M14.2-001	0	11	n/a	n/a	3.79E-01	2.99
279890461	ENSG00000234558	0	API5P1	API5 pseudogene 1	0	X	n/a	n/a	2.66E-01	2.99
1098462	ENSG00000165061	55501	ZMAT4	zinc finger, matrin-type 4	79698	8	n/a	n/a	2.83E-01	2.989
279921067	ENSG00000237351	0	CTD-2522E6.4	CTD-2522E6.4	0	X	n/a	n/a	2.83E-01	2.989
279930338	ENSG00000238116	0	RP3-347M6.2	RP3-347M6.2	0	X	n/a	n/a	2.72E-01	2.989
279729356	ENSG00000214269	0	LGMNP1	legumain pseudogene 1	0	13	n/a	n/a	2.91E-01	2.989
1104472	ENSG00000198010	9103	DLGAP2	discs, large (Drosophila) homolog-associated protein 2	9228	8	n/a	n/a	3.55E-01	2.988
279957554	ENSG00000241506	0	PSMC1P1	proteasome (prosome, macropain) 26S subunit, ATPase, 1 pseudogene 1	0	3	n/a	n/a	2.73E-01	2.988
279885791	ENSG00000234145	0	NAP1L4P3	nucleosome assembly protein 1-like 4 pseudogene 3	0	13	n/a	n/a	3.62E-01	2.986
279943115	ENSG00000239815	0	RP11-309L24.4	RP11-309L24.4	0	7	n/a	n/a	3.89E-01	2.986
280133825	ENSG00000259486	0	ZIM2	Zinc finger imprinted 2	0	19	n/a	n/a	2.66E-01	2.986
1099870	ENSG00000170832	157122779	USP32	ubiquitin specific peptidase 32	100506882	17	n/a	n/a	2.80E-01	2.985
1103077	ENSG00000186377	92067	CYP4X1	cytochrome P450, family 4, subfamily X, polypeptide 1	260293	1	n/a	n/a	3.04E-01	2.984
1102819	ENSG00000185345	5039	PARK2	parkinson protein 2, E3 ubiquitin protein ligase (parkin)	5071	6	n/a	n/a	3.36E-01	2.984
1104174	ENSG00000197121	55857	PGAP1	post-GPI attachment to proteins 1	80055	2	n/a	n/a	3.58E-01	2.983
1092322	ENSG00000123643	83789	SLC36A1	solute carrier family 36 (proton/amino acid symporter), member 1	206358	5	n/a	n/a	3.06E-01	2.982
1088589	ENSG00000087053	8819	MTMR2	myotubularin related protein 2	8898	11	n/a	n/a	3.24E-01	2.981
279908917	ENSG00000236264	0	RPL26P30	ribosomal protein L26 pseudogene 30	0	11	n/a	n/a	4.84E-01	2.98
1104282	ENSG00000197457	30345	STMN3	stathmin-like 3	50861	20	n/a	n/a	2.66E-01	2.98
1100057	ENSG00000171533	4110	MAP6	microtubule-associated protein 6	4135	11	n/a	n/a	2.66E-01	2.979
1091043	ENSG00000113163	9942	COL4A3BP	collagen, type IV, alpha 3 (Goodpasture antigen) binding protein	10087	5	n/a	n/a	2.66E-01	2.978
1090758	ENSG00000111237	31179	VPS29	vacuolar protein sorting 29 homolog (S. cerevisiae)	51699	12	n/a	n/a	4.14E-01	2.978
1103874	ENSG00000196262	5446	PPIA	peptidylprolyl isomerase A (cyclophilin A)	5478	7	n/a	n/a	3.08E-01	2.976
1087666	ENSG00000058799	33723	YIPF1	Yip1 domain family, member 1	54432	1	n/a	n/a	2.90E-01	2.975
1092302	ENSG00000123505	259	AMD1	adenosylmethionine decarboxylase 1	262	6	n/a	n/a	2.69E-01	2.975
279501158	ENSG00000180230	0	RP11-198M6.2	RP11-198M6.2	0	10	n/a	n/a	2.73E-01	2.973
1096713	ENSG00000154511	123086	FAM69A	family with sequence similarity 69, member A	388650	1	n/a	n/a	2.66E-01	2.972
1098878	ENSG00000166747	161	AP1G1	adaptor-related protein complex 1, gamma 1 subunit	164	16	n/a	n/a	2.66E-01	2.971
279789383	ENSG00000225568	0	RP11-384B12.3	RP11-384B12.3	0	1	n/a	n/a	2.73E-01	2.971
1096720	ENSG00000154556	8408	SORBS2	sorbin and SH3 domain containing 2	8470	4	n/a	n/a	4.18E-01	2.97
1088164	ENSG00000075151	8603	EIF4G3	eukaryotic translation initiation factor 4 gamma, 3	8672	1	n/a	n/a	2.67E-01	2.969
279953770	ENSG00000241095	0	RP11-657G2.1	RP11-657G2.1	0	3	n/a	n/a	2.84E-01	2.968
279845515	ENSG00000230568	0	SF3A3P1	splicing factor 3a, subunit 3 pseudogene 1	0	20	n/a	n/a	2.89E-01	2.966
1092476	ENSG00000124688	9445	MAD2L1BP	MAD2L1 binding protein	9587	6	n/a	n/a	3.40E-01	2.966
1099125	ENSG00000167699	30514	GLOD4	glyoxalase domain containing 4	51031	17	n/a	n/a	2.92E-01	2.965
280098443	ENSG00000256745	0	RP11-680H20.1	RP11-680H20.1	0	11	n/a	n/a	4.83E-01	2.964
279777826	ENSG00000224546	0	EIF4BP3	eukaryotic translation initiation factor 4B pseudogene 3	0	9	n/a	n/a	2.69E-01	2.964
1087290	ENSG00000023171	36749	GRAMD1B	GRAM domain containing 1B	57476	11	n/a	n/a	2.95E-01	2.964
1101404	ENSG00000178397	58984	C7orf70	chromosome 7 open reading frame 70	84792	7	n/a	n/a	2.67E-01	2.963
1091386	ENSG00000115828	25546	QPCT	glutaminyl-peptide cyclotransferase	25797	2	n/a	n/a	3.27E-01	2.963
1087203	ENSG00000013561	9460	RNF14	ring finger protein 14	9604	5	n/a	n/a	3.52E-01	2.962
1108580	ENSG00000236279	81202	CLEC2L	C-type lectin domain family 2, member L	154790	7	n/a	n/a	2.71E-01	2.962
1094012	ENSG00000135519	23171	KCNH3	potassium voltage-gated channel, subfamily H (eag-related), member 3	23416	12	n/a	n/a	3.10E-01	2.961
1088469	ENSG00000083454	4994	P2RX5	purinergic receptor P2X, ligand-gated ion channel, 5	5026	17	n/a	n/a	2.81E-01	2.959
1091274	ENSG00000115194	7736	SLC30A3	solute carrier family 30 (zinc transporter), member 3	7781	2	n/a	n/a	2.70E-01	2.958
1094381	ENSG00000137414	30920	FAM8A1	family with sequence similarity 8, member A1	51439	6	n/a	n/a	2.68E-01	2.954
1098331	ENSG00000164542	23121	KIAA0895	KIAA0895	23366	7	n/a	n/a	4.53E-01	2.954
1092438	ENSG00000124486	8187	USP9X	ubiquitin specific peptidase 9, X-linked	8239	X	n/a	n/a	2.67E-01	2.954
1089126	ENSG00000100285	4718	NEFH	neurofilament, heavy polypeptide	4744	22	n/a	n/a	2.88E-01	2.954
1091321	ENSG00000115415	6732	STAT1	signal transducer and activator of transcription 1, 91kDa	6772	2	n/a	n/a	2.79E-01	2.954
1090956	ENSG00000112379	36497	KIAA1244	KIAA1244	57221	6	n/a	n/a	3.07E-01	2.954
279711087	ENSG00000210825	167129	SNORA40	small nucleolar RNA, H/ACA box 40	677822	11	n/a	n/a	3.10E-01	2.953
1104751	ENSG00000198815	22643	FOXJ3	forkhead box J3	22887	1	n/a	n/a	2.66E-01	2.952
1090969	ENSG00000112530	79628	PACRG	PARK2 co-regulated	135138	6	n/a	n/a	4.83E-01	2.952
1094487	ENSG00000137947	2942	GTF2B	general transcription factor IIB	2959	1	n/a	n/a	4.15E-01	2.95
1093392	ENSG00000131725	33812	WDR44	WD repeat domain 44	54521	X	n/a	n/a	2.67E-01	2.95
279764530	ENSG00000223500	0	AC083862.6	AC083862.6	0	7	n/a	n/a	3.12E-01	2.949
279981806	ENSG00000244073	0	CTD-2284O10.1	CTD-2284O10.1	0	5	n/a	n/a	4.64E-01	2.948
1093841	ENSG00000134594	9228	RAB33A	RAB33A, member RAS oncogene family	9363	X	n/a	n/a	4.80E-01	2.948
1091149	ENSG00000114062	7294	UBE3A	ubiquitin protein ligase E3A	7337	15	n/a	n/a	4.01E-01	2.947
1091025	ENSG00000112981	8324	NME5	non-metastatic cells 5, protein expressed in (nucleoside-diphosphate kinase)	8382	5	n/a	n/a	3.48E-01	2.947
279760980	ENSG00000222730	0	AC092296.1	AC092296.1	0	19	n/a	n/a	2.87E-01	2.945
1098547	ENSG00000165443	58658	PHYHIPL	phytanoyl-CoA 2-hydroxylase interacting protein-like	84457	10	n/a	n/a	2.66E-01	2.945
1092136	ENSG00000122068	58458	FYTTD1	forty-two-three domain containing 1	84248	3	n/a	n/a	3.09E-01	2.942
1096669	ENSG00000154146	4869	NRGN	neurogranin (protein kinase C substrate, RC3)	4900	11	n/a	n/a	2.66E-01	2.942
280104463	ENSG00000257350	0	RP11-616L12.4	RP11-616L12.4	0	12	n/a	n/a	4.61E-01	2.941
280006644	ENSG00000248832	0	RP5-955M13.3	RP5-955M13.3	0	20	n/a	n/a	2.87E-01	2.941
1098468	ENSG00000165084	77762	C8orf34	chromosome 8 open reading frame 34	116328	8	n/a	n/a	4.29E-01	2.941
1087649	ENSG00000057663	9334	ATG5	ATG5 autophagy related 5 homolog (S. cerevisiae)	9474	6	n/a	n/a	2.84E-01	2.94
279819097	ENSG00000228218	0	ATF4P3	activating transcription factor 4 pseudogene 3	0	17	n/a	n/a	4.84E-01	2.94
279847372	ENSG00000230746	0	AC006007.1	AC006007.1	0	7	n/a	n/a	4.67E-01	2.939
1097827	ENSG00000162951	110332	LRRTM1	leucine rich repeat transmembrane neuronal 1	347730	2	n/a	n/a	2.90E-01	2.939
1094436	ENSG00000137726	33131	FXYD6	FXYD domain containing ion transport regulator 6	53826	11	n/a	n/a	2.66E-01	2.939
279965375	ENSG00000242349	0	NPPA-AS1	NPPA antisense RNA 1 (non-protein coding)	0	1	n/a	n/a	4.83E-01	2.939
279805698	ENSG00000226971	0	AF196972.4	AF196972.4	0	X	n/a	n/a	2.71E-01	2.937
279911161	ENSG00000236456	0	RP4-785G19.2	RP4-785G19.2	0	20	n/a	n/a	2.69E-01	2.937
279818881	ENSG00000228204	0	RP4-724E13.2	RP4-724E13.2	0	7	n/a	n/a	3.06E-01	2.937
1098707	ENSG00000166073	11084	GPR176	G protein-coupled receptor 176	11245	15	n/a	n/a	2.89E-01	2.934
1100590	ENSG00000174013	83603	FBXO45	F-box protein 45	200933	3	n/a	n/a	2.92E-01	2.933
1100617	ENSG00000174173	34220	RG9MTD1	RNA (guanine-9-) methyltransferase domain containing 1	54931	3	n/a	n/a	3.78E-01	2.932
1099629	ENSG00000169760	22627	NLGN1	neuroligin 1	22871	3	n/a	n/a	3.42E-01	2.932
1096241	ENSG00000150625	2806	GPM6A	glycoprotein M6A	2823	4	n/a	n/a	3.05E-01	2.931
1092594	ENSG00000125675	2875	GRIA3	glutamate receptor, ionotrophic, AMPA 3	2892	X	n/a	n/a	2.75E-01	2.931
1093011	ENSG00000129084	5650	PSMA1	proteasome (prosome, macropain) subunit, alpha type, 1	5682	11	n/a	n/a	3.88E-01	2.93
280080656	ENSG00000255082	157129353	RP11-657K20.2	RP11-657K20.2	100873989	11	n/a	n/a	2.66E-01	2.927
1088475	ENSG00000083642	22802	PDS5B	PDS5, regulator of cohesion maintenance, homolog B (S. cerevisiae)	23047	13	n/a	n/a	2.95E-01	2.927
1098396	ENSG00000164815	4969	ORC5	origin recognition complex, subunit 5	5001	7	n/a	n/a	2.88E-01	2.926
1093592	ENSG00000132932	31241	ATP8A2	ATPase, aminophospholipid transporter, class I, type 8A, member 2	51761	13	n/a	n/a	2.65E-01	2.923
279784893	ENSG00000225191	0	RP11-97C18.1	RP11-97C18.1	0	1	n/a	n/a	2.66E-01	2.923
1091134	ENSG00000113851	30667	CRBN	cereblon	51185	3	n/a	n/a	3.83E-01	2.923
279828562	ENSG00000229044	0	RP11-266K22.2	RP11-266K22.2	0	1	n/a	n/a	3.55E-01	2.922
1090389	ENSG00000108231	9087	LGI1	leucine-rich, glioma inactivated 1	9211	10	n/a	n/a	2.66E-01	2.921
1104148	ENSG00000197043	306	ANXA6	annexin A6	309	5	n/a	n/a	2.80E-01	2.92
279908424	ENSG00000236213	0	AC006369.2	AC006369.2	0	2	n/a	n/a	4.60E-01	2.918
1089540	ENSG00000102290	27073	PCDH11X	protocadherin 11 X-linked	27328	X	n/a	n/a	6.43E-01	2.917
1095617	ENSG00000145354	149565	CISD2	CDGSH iron sulfur domain 2	493856	4	n/a	n/a	3.83E-01	2.916
1108882	ENSG00000238243	110048	OR2W3	olfactory receptor, family 2, subfamily W, member 3	343171	1	n/a	n/a	4.51E-01	2.916
1087615	ENSG00000055130	8393	CUL1	cullin 1	8454	7	n/a	n/a	2.66E-01	2.916
[truncated: 2,897 more rows]
