# Supplementary material for: Identification of the Molecular Events Involved in the Development of Prefrontal Cortex Through the Analysis of RNA-Seq Data From BrainSpan
Source: ASN Neuro. 2019 Jun 18;11:1759091419854627. doi: 10.1177/1759091419854627 (PMC6582306; doi:10.1177/1759091419854627)
Supplement: Supplemental Material1 - Supplemental material for Identification of the Molecular Events Involved in the Development of Prefrontal Cortex Through the Analysis of RNA-Seq Data From BrainSpan [file Supplemental_Material1.zip › OFC/OFC9/DEGs-9.csv]

id	name	gene-id	gene-symbol	gene-name	entrez-id	chromosome	start-position	end-position	p	fold-change
280042389	ENSG00000251705	0	RN5-8S6	RNA, 5.8S ribosomal 6	0	Y	n/a	n/a	4.38e-01	435.709
279660990	ENSG00000200434	0	RN5-8S2	RNA, 5.8S ribosomal 2	0	16	n/a	n/a	5.12e-01	226.351
279663146	ENSG00000201098	6052	RNY1	RNA, Ro-associated Y1	6084	7	n/a	n/a	6.27e-01	152.088
279961289	ENSG00000241948	0	AL133512.1	AL133512.1	0	X	n/a	n/a	6.36e-01	142.422
279668186	ENSG00000202538	26580	RNU4-2	RNA, U4 small nuclear 2	26834	12	n/a	n/a	5.66e-01	88.057
279790000	ENSG00000225630	0	MTND2P28	MT-ND2 pseudogene 28	0	1	n/a	n/a	4.31e-01	52.951
280093438	ENSG00000256148	0	RP11-809N8.5	RP11-809N8.5	0	11	n/a	n/a	4.28e-01	45.221
279659240	ENSG00000199916	5991	RMRP	RNA component of mitochondrial RNA processing endoribonuclease	6023	9	n/a	n/a	5.63e-01	40.129
279941810	ENSG00000239647	0	AC073366.1	AC073366.1	0	10	n/a	n/a	6.45e-01	37.225
280090532	ENSG00000255823	1023955	MTRNR2L8	MT-RNR2-like 8	100463486	11	n/a	n/a	4.22e-01	34.968
280049102	ENSG00000252678	59641	RPPH1	ribonuclease P RNA component H1	85495	14	n/a	n/a	4.46e-01	29.227
279710898	ENSG00000209804	26570	RNU11	RNA, U11 small nuclear	26824	1	n/a	n/a	4.38e-01	27.109
279710870	ENSG00000209582	0	SNORA48	small nucleolar RNA, H/ACA box 48	0	17	n/a	n/a	3.20e-01	26.331
280044069	ENSG00000251948	0	AC092279.1	AC092279.1	0	19	n/a	n/a	4.38e-01	24.956
280125409	ENSG00000259001	0	RPPH1	RPPH1	0	14	n/a	n/a	4.39e-01	23.944
279665680	ENSG00000201808	6048	SNORA73A	small nucleolar RNA, H/ACA box 73A	6080	1	n/a	n/a	4.81e-01	23.109
279959910	ENSG00000241781	0	AL161626.1	AL161626.1	0	9	n/a	n/a	4.46e-01	22.736
279707713	ENSG00000207445	0	SNORD15B	small nucleolar RNA, C/D box 15B	0	11	n/a	n/a	6.56e-01	20.065
279667584	ENSG00000202364	6035	SNORD3A	small nucleolar RNA, C/D box 3A	780851	17	n/a	n/a	4.26e-01	20.033
279951899	ENSG00000240831	0	AC112777.1	AC112777.1	0	12	n/a	n/a	4.26e-01	19.241
279666968	ENSG00000202198	79050	RN7SK	RNA, 7SK small nuclear	125050	6	n/a	n/a	5.48e-01	19.201
280049018	ENSG00000252666	0	AD000090.1	AD000090.1	0	19	n/a	n/a	4.94e-01	19.081
279715962	ENSG00000212232	0	SNORD17	small nucleolar RNA, C/D box 17	0	20	n/a	n/a	6.54e-01	17.359
279986623	ENSG00000244580	0	AL121959.1	AL121959.1	0	6	n/a	n/a	5.25e-01	17.178
279659744	ENSG00000200087	0	SNORA73B	small nucleolar RNA, H/ACA box 73B	0	1	n/a	n/a	4.21e-01	17.063
279972735	ENSG00000243185	0	AC108078.1	AC108078.1	0	4	n/a	n/a	4.37e-01	16.181
279944035	ENSG00000239935	0	AC116340.1	AC116340.1	0	5	n/a	n/a	4.52e-01	15.357
279936016	ENSG00000238881	167909	SCARNA2	small Cajal body-specific RNA 2	677766	1	n/a	n/a	4.39e-01	15.160
279792604	ENSG00000225840	0	RN18S1	RNA, 18S ribosomal 1	0	Y	n/a	n/a	4.30e-01	13.584
279662180	ENSG00000200795	26581	RNU4-1	RNA, U4 small nuclear 1	26835	12	n/a	n/a	6.32e-01	13.233
279964315	ENSG00000242257	0	AC044839.1	AC044839.1	0	11	n/a	n/a	4.24e-01	12.817
279957731	ENSG00000241530	0	AC006368.1	AC006368.1	0	2	n/a	n/a	5.19e-01	12.727
280119417	ENSG00000258663	0	RP11-123M6.2	RP11-123M6.2	0	14	n/a	n/a	4.46e-01	12.550
279983888	ENSG00000244288	0	AC090360.1	AC090360.1	0	18	n/a	n/a	6.34e-01	12.410
279943306	ENSG00000239843	0	AC004866.1	AC004866.1	0	7	n/a	n/a	4.20e-01	12.303
279661207	ENSG00000200503	1013520	SNORD115-5	small nucleolar RNA, C/D box 115-5	100033442	15	n/a	n/a	4.20e-01	11.979
279934395	ENSG00000238622	0	SNORD97	small nucleolar RNA, C/D box 97	0	11	n/a	n/a	4.23e-01	11.971
280051104	ENSG00000252967	0	AC093693.2	AC093693.2	0	7	n/a	n/a	4.35e-01	11.376
280116447	ENSG00000258486	5997	RN7SL1	RNA, 7SL, cytoplasmic 1	6029	14	n/a	n/a	4.35e-01	11.345
279942860	ENSG00000239776	0	AC079949.1	AC079949.1	0	12	n/a	n/a	4.25e-01	10.572
279950430	ENSG00000240656	0	AC068594.1	AC068594.1	0	17	n/a	n/a	4.35e-01	10.330
280046631	ENSG00000252318	0	AC097532.1	AC097532.1	0	2	n/a	n/a	4.30e-01	9.926
1093136	ENSG00000130203	345	APOE	apolipoprotein E	348	19	n/a	n/a	4.22e-01	9.826
1105100	ENSG00000204347	122962	BTBD17	BTB (POZ) domain containing 17	388419	17	n/a	n/a	4.95e-01	9.641
280009794	ENSG00000249119	0	MTND6P4	MT-ND6 pseudogene 4	0	5	n/a	n/a	5.31e-01	9.549
279706642	ENSG00000207263	1013506	SNORD116-16	small nucleolar RNA, C/D box 116-16	100033428	15	n/a	n/a	4.95e-01	9.005
279667535	ENSG00000202354	6053	RNY3	RNA, Ro-associated Y3	6085	7	n/a	n/a	4.37e-01	8.670
280097368	ENSG00000256618	1023939	MTRNR2L1	MT-RNR2-like 1	100462977	17	n/a	n/a	5.10e-01	8.393
279971217	ENSG00000243013	0	AL592307.1	AL592307.1	0	1	n/a	n/a	4.27e-01	8.364
279705144	ENSG00000207008	0	SNORA54	small nucleolar RNA, H/ACA box 54	0	11	n/a	n/a	4.24e-01	8.305
279956340	ENSG00000241376	0	AL606830.1	AL606830.1	0	6	n/a	n/a	4.38e-01	8.235
280043222	ENSG00000251826	0	AL365332.1	AL365332.1	0	1	n/a	n/a	4.19e-01	8.156
1093138	ENSG00000130208	338	APOC1	apolipoprotein C-I	341	19	n/a	n/a	5.98e-01	7.819
1098096	ENSG00000163815	7080	CLEC3B	C-type lectin domain family 3, member B	7123	3	n/a	n/a	6.24e-01	7.810
279710443	ENSG00000207985	1013246	MIR663	microRNA 663	724033	20	n/a	n/a	4.24e-01	7.769
279935116	ENSG00000238741	0	SCARNA7	small Cajal body-specific RNA 7	0	3	n/a	n/a	4.38e-01	7.727
279659464	ENSG00000199994	0	RN5S145	RNA, 5S ribosomal 145	0	3	n/a	n/a	4.36e-01	7.693
279985225	ENSG00000244428	0	AC006032.1	AC006032.1	0	Y	n/a	n/a	4.23e-01	7.677
279705620	ENSG00000207093	1013498	SNORD116-8	small nucleolar RNA, C/D box 116-8	100033420	15	n/a	n/a	5.69e-01	7.676
1102641	ENSG00000184674	2935	GSTT1	glutathione S-transferase theta 1	2952	22	n/a	n/a	4.47e-01	7.494
279660031	ENSG00000200170	0	Y_RNA	Y RNA	0	10	n/a	n/a	4.26e-01	7.323
279942583	ENSG00000239735	0	AC116316.1	AC116316.1	0	4	n/a	n/a	4.25e-01	7.194
279710800	ENSG00000208772	0	SNORD94	small nucleolar RNA, C/D box 94	0	2	n/a	n/a	4.20e-01	7.131
279660605	ENSG00000200320	0	SNORA63	small nucleolar RNA, H/ACA box 63	0	3	n/a	n/a	4.27e-01	7.109
279805544	ENSG00000226958	0	RN28S1	RNA, 28S ribosomal 1	0	X	n/a	n/a	4.24e-01	7.052
280045392	ENSG00000252139	0	SCARNA18	small Cajal body-specific RNA 18	0	18	n/a	n/a	5.16e-01	6.938
279936527	ENSG00000238961	166122	SNORA47	small nucleolar RNA, H/ACA box 47	677828	5	n/a	n/a	4.30e-01	6.929
279966820	ENSG00000242517	0	AC018607.3	AC018607.3	0	8	n/a	n/a	5.81e-01	6.756
280043264	ENSG00000251832	0	AC005626.1	AC005626.1	0	19	n/a	n/a	5.28e-01	6.701
279658631	ENSG00000199753	1013107	SNORD104	small nucleolar RNA, C/D box 104	692227	17	n/a	n/a	6.03e-01	6.679
1104954	ENSG00000203883	33636	SOX18	SRY (sex determining region Y)-box 18	54345	20	n/a	n/a	6.01e-01	6.624
279711997	ENSG00000211591	1023341	MIR762	microRNA 762	100313837	16	n/a	n/a	5.14e-01	6.575
1089675	ENSG00000103260	54846	METRN	meteorin, glial cell differentiation regulator	79006	16	n/a	n/a	4.39e-01	6.434
279667157	ENSG00000202252	0	SNORD14C	small nucleolar RNA, C/D box 14C	0	11	n/a	n/a	4.23e-01	6.407
279979850	ENSG00000243884	0	AL163011.1	AL163011.1	0	14	n/a	n/a	4.24e-01	6.287
279951259	ENSG00000240756	0	AL132988.2	AL132988.2	0	14	n/a	n/a	4.24e-01	6.283
1102506	ENSG00000184113	7079	CLDN5	claudin 5	7122	22	n/a	n/a	4.35e-01	6.242
279841304	ENSG00000230216	0	HSPB1P2	heat shock 27kDa protein 1 pseudogene 2	0	X	n/a	n/a	4.28e-01	6.174
1092676	ENSG00000125968	3377	ID1	inhibitor of DNA binding 1, dominant negative helix-loop-helix protein	3397	20	n/a	n/a	4.25e-01	6.153
1093550	ENSG00000132688	10605	NES	nestin	10763	1	n/a	n/a	6.44e-01	6.103
279662131	ENSG00000200785	0	SNORD8	small nucleolar RNA, C/D box 8	0	14	n/a	n/a	5.75e-01	6.077
280044741	ENSG00000252044	0	AL928646.1	AL928646.1	0	X	n/a	n/a	4.29e-01	5.981
279663559	ENSG00000201229	0	SNORA63	Small nucleolar RNA SNORA63	0	3	n/a	n/a	4.38e-01	5.909
280046722	ENSG00000252331	0	AP002812.1	AP002812.1	0	11	n/a	n/a	4.28e-01	5.889
279723829	ENSG00000213661	0	RP11-510I6.2	RP11-510I6.2	0	5	n/a	n/a	5.78e-01	5.842
279780020	ENSG00000224731	0	AC016716.2	AC016716.2	0	2	n/a	n/a	6.14e-01	5.841
279716928	ENSG00000212464	0	SNORA12	small nucleolar RNA, H/ACA box 12	0	10	n/a	n/a	4.27e-01	5.749
1095848	ENSG00000147119	35828	CHST7	carbohydrate (N-acetylglucosamine 6-O) sulfotransferase 7	56548	X	n/a	n/a	6.40e-01	5.743
279948299	ENSG00000240409	0	RP5-857K21.14	RP5-857K21.14	0	1	n/a	n/a	5.03e-01	5.698
279759475	ENSG00000222328	0	RNU2-2	RNA, U2 small nuclear 2	0	11	n/a	n/a	6.22e-01	5.661
279954000	ENSG00000241115	0	AP001347.1	AP001347.1	0	21	n/a	n/a	4.22e-01	5.616
1102018	ENSG00000182103	85640	FAM181B	family with sequence similarity 181, member B	220382	11	n/a	n/a	4.24e-01	5.605
279658393	ENSG00000199675	0	snoU2-30	Small nucleolar RNA U2-30	0	11	n/a	n/a	4.24e-01	5.604
279720656	ENSG00000213293	0	CTD-2666L21.3	CTD-2666L21.3	0	19	n/a	n/a	4.30e-01	5.480
1104438	ENSG00000197921	123048	HES5	hairy and enhancer of split 5 (Drosophila)	388585	1	n/a	n/a	4.29e-01	5.416
279690724	ENSG00000205116	165078	TMEM88B	transmembrane protein 88B	643965	1	n/a	n/a	7.00e-01	5.407
1092837	ENSG00000127528	10218	KLF2	Kruppel-like factor 2 (lung)	10365	19	n/a	n/a	4.22e-01	5.399
279944075	ENSG00000239943	0	AC079460.1	AC079460.1	0	12	n/a	n/a	4.38e-01	5.387
1103851	ENSG00000196196	166902	HRCT1	histidine rich carboxyl terminus 1	646962	9	n/a	n/a	4.22e-01	5.377
279716158	ENSG00000212283	169524	SNORD89	small nucleolar RNA, C/D box 89	692205	2	n/a	n/a	6.28e-01	5.374
279752975	ENSG00000221288	1023337	MIR663B	microRNA 663b	100313824	2	n/a	n/a	4.29e-01	5.267
1095134	ENSG00000142173	1283	COL6A2	collagen, type VI, alpha 2	1292	21	n/a	n/a	5.00e-01	5.235
1090265	ENSG00000106991	2007	ENG	endoglin	2022	9	n/a	n/a	5.75e-01	5.234
1088375	ENSG00000080573	29999	COL5A3	collagen, type V, alpha 3	50509	19	n/a	n/a	4.38e-01	5.229
279972630	ENSG00000243172	0	AP003035.1	AP003035.1	0	11	n/a	n/a	4.38e-01	5.228
280046008	ENSG00000252229	0	AC098691.1	AC098691.1	0	1	n/a	n/a	4.20e-01	5.208
280094828	ENSG00000256329	0	SCARNA10	SCARNA10	0	12	n/a	n/a	4.27e-01	5.197
279966459	ENSG00000242481	0	AL592546.1	AL592546.1	0	10	n/a	n/a	4.25e-01	5.187
279707300	ENSG00000207375	1013512	SNORD116-23	small nucleolar RNA, C/D box 116-23	100033434	15	n/a	n/a	6.90e-01	5.038
1097517	ENSG00000160999	0	SH2B2	SH2B adaptor protein 2	0	7	n/a	n/a	6.14e-01	5.008
280046141	ENSG00000252248	0	AC093693.1	AC093693.1	0	7	n/a	n/a	4.26e-01	4.996
279981623	ENSG00000244053	0	RPL13AP2	ribosomal protein L13a pseudogene 2	0	14	n/a	n/a	4.40e-01	4.862
1088591	ENSG00000087076	30653	HSD17B14	hydroxysteroid (17-beta) dehydrogenase 14	51171	19	n/a	n/a	6.51e-01	4.811
280045763	ENSG00000252194	0	AC114491.2	AC114491.2	0	1	n/a	n/a	4.28e-01	4.784
280081407	ENSG00000255125	0	RP11-685M7.5	RP11-685M7.5	0	11	n/a	n/a	4.29e-01	4.775
279760112	ENSG00000222489	0	SNORA79	Small nucleolar RNA SNORA79	0	14	n/a	n/a	4.26e-01	4.769
1091696	ENSG00000118271	7233	TTR	transthyretin	7276	18	n/a	n/a	4.73e-01	4.769
1087903	ENSG00000068078	2246	FGFR3	fibroblast growth factor receptor 3	2261	4	n/a	n/a	4.24e-01	4.738
1101196	ENSG00000177283	8267	FZD8	frizzled family receptor 8	8325	10	n/a	n/a	4.26e-01	4.720
1094467	ENSG00000137834	4066	SMAD6	SMAD family member 6	4091	15	n/a	n/a	5.30e-01	4.632
1103282	ENSG00000187244	4034	BCAM	basal cell adhesion molecule (Lutheran blood group)	4059	19	n/a	n/a	5.34e-01	4.561
279936779	ENSG00000239002	0	SCARNA10	small Cajal body-specific RNA 10	0	12	n/a	n/a	4.27e-01	4.538
280066519	ENSG00000254132	0	MTND6P3	MT-ND6 pseudogene 3	0	5	n/a	n/a	5.05e-01	4.501
1101965	ENSG00000181790	572	BAI1	brain-specific angiogenesis inhibitor 1	575	8	n/a	n/a	5.16e-01	4.499
279906558	ENSG00000236041	0	AC013791.2	AC013791.2	0	11	n/a	n/a	6.89e-01	4.489
279478771	ENSG00000177133	133718	RP1-163G9.1	RP1-163G9.1	440556	1	n/a	n/a	5.35e-01	4.488
280098583	ENSG00000256761	0	AL008733.1	AL008733.1	0	1	n/a	n/a	4.28e-01	4.474
279831793	ENSG00000229344	0	RP5-857K21.7	RP5-857K21.7	0	1	n/a	n/a	5.15e-01	4.474
279705102	ENSG00000207001	1013492	SNORD116-2	small nucleolar RNA, C/D box 116-2	100033414	15	n/a	n/a	4.35e-01	4.468
1087784	ENSG00000065054	9216	SLC9A3R2	solute carrier family 9 (sodium/hydrogen exchanger), member 3 regulator 2	9351	16	n/a	n/a	6.37e-01	4.451
279957376	ENSG00000241485	0	AC131055.10	AC131055.10	0	17	n/a	n/a	4.25e-01	4.441
1088055	ENSG00000072163	34968	LIMS2	LIM and senescent cell antigen-like domains 2	55679	2	n/a	n/a	6.27e-01	4.377
279657385	ENSG00000199363	0	SNORA63	Small nucleolar RNA SNORA63	0	3	n/a	n/a	4.29e-01	4.356
280075586	ENSG00000254762	0	RP11-867G23.2	RP11-867G23.2	0	11	n/a	n/a	5.64e-01	4.355
1099180	ENSG00000167874	60145	TMEM88	transmembrane protein 88	92162	17	n/a	n/a	6.31e-01	4.353
279705438	ENSG00000207063	1013491	SNORD116-1	small nucleolar RNA, C/D box 116-1	100033413	15	n/a	n/a	4.69e-01	4.318
1089189	ENSG00000100427	22964	MLC1	megalencephalic leukoencephalopathy with subcortical cysts 1	23209	22	n/a	n/a	4.28e-01	4.311
279967580	ENSG00000242590	0	RP11-54O7.14	RP11-54O7.14	0	1	n/a	n/a	7.03e-01	4.272
1103517	ENSG00000188290	37072	HES4	hairy and enhancer of split 4 (Drosophila)	57801	1	n/a	n/a	4.28e-01	4.266
279937003	ENSG00000239039	182393	SNORD13	small nucleolar RNA, C/D box 13	692084	8	n/a	n/a	4.24e-01	4.229
280026476	ENSG00000250461	0	RP11-631M6.2	RP11-631M6.2	0	5	n/a	n/a	4.32e-01	4.218
279706068	ENSG00000207166	0	SNORA68	small nucleolar RNA, H/ACA box 68	0	19	n/a	n/a	4.23e-01	4.209
279705480	ENSG00000207070	169142	SNORA16A	small nucleolar RNA, H/ACA box 16A	692073	1	n/a	n/a	5.87e-01	4.207
279956751	ENSG00000241446	0	AC104946.2	AC104946.2	0	8	n/a	n/a	3.69e-01	4.205
280044503	ENSG00000252010	0	SCARNA5	small Cajal body-specific RNA 5	0	2	n/a	n/a	4.29e-01	4.196
279706124	ENSG00000207174	1013505	SNORD116-15	small nucleolar RNA, C/D box 116-15	100033427	15	n/a	n/a	4.94e-01	4.192
1100726	ENSG00000174807	36402	CD248	CD248 molecule, endosialin	57124	11	n/a	n/a	6.95e-01	4.160
1102038	ENSG00000182175	36242	RGMA	RGM domain family, member A	56963	15	n/a	n/a	4.22e-01	4.160
1093381	ENSG00000131634	55455	TMEM204	transmembrane protein 204	79652	16	n/a	n/a	5.15e-01	4.157
279778632	ENSG00000224614	1014068	AC124944.2	AC124944.2	100128262	3	n/a	n/a	4.24e-01	4.153
1099097	ENSG00000167617	80686	CDC42EP5	CDC42 effector protein (Rho GTPase binding) 5	148170	19	n/a	n/a	4.37e-01	4.114
279932820	ENSG00000238364	0	U7	U7 small nuclear RNA	0	19	n/a	n/a	4.39e-01	4.104
280009236	ENSG00000249072	0	RP11-777B9.5	RP11-777B9.5	0	4	n/a	n/a	4.29e-01	4.095
279657448	ENSG00000199382	92447	RNU12	RNA, U12 small nuclear	267010	22	n/a	n/a	4.29e-01	4.094
1101604	ENSG00000179604	23334	CDC42EP4	CDC42 effector protein (Rho GTPase binding) 4	23580	17	n/a	n/a	4.38e-01	4.087
279751848	ENSG00000221083	0	SNORA77	Small nucleolar RNA SNORA77	0	1	n/a	n/a	4.30e-01	4.078
1099767	ENSG00000170370	2003	EMX2	empty spiracles homeobox 2	2018	10	n/a	n/a	4.29e-01	4.066
1094520	ENSG00000138080	10958	EMILIN1	elastin microfibril interfacer 1	11117	2	n/a	n/a	6.35e-01	4.062
1103735	ENSG00000189129	85507	PLAC9	placenta-specific 9	219348	10	n/a	n/a	4.47e-01	4.048
1108987	ENSG00000241404	56635	EGFL8	EGF-like-domain, multiple 8	80864	6	n/a	n/a	4.37e-01	4.046
1097552	ENSG00000161509	2888	GRIN2C	glutamate receptor, ionotropic, N-methyl D-aspartate 2C	2905	17	n/a	n/a	4.27e-01	4.045
1099013	ENSG00000167244	3461	IGF2	insulin-like growth factor 2 (somatomedin A)	3481	11	n/a	n/a	4.39e-01	4.043
1093533	ENSG00000132613	60144	MTSS1L	metastasis suppressor 1-like	92154	16	n/a	n/a	4.24e-01	4.026
1088127	ENSG00000074181	4823	NOTCH3	notch 3	4854	19	n/a	n/a	4.37e-01	4.011
279770712	ENSG00000224012	0	RP11-756G12.1	RP11-756G12.1	0	5	n/a	n/a	4.38e-01	3.992
1089411	ENSG00000101439	1460	CST3	cystatin C	1471	20	n/a	n/a	4.28e-01	3.987
1097989	ENSG00000163520	2184	FBLN2	fibulin 2	2199	3	n/a	n/a	4.41e-01	3.935
1095469	ENSG00000144230	2823	GPR17	G protein-coupled receptor 17	2840	2	n/a	n/a	4.49e-01	3.928
1087124	ENSG00000010319	36199	SEMA3G	sema domain, immunoglobulin domain (Ig), short basic domain, secreted, (semaphorin) 3G	56920	3	n/a	n/a	4.24e-01	3.914
1103219	ENSG00000186994	90379	KANK3	KN motif and ankyrin repeat domains 3	256949	19	n/a	n/a	4.36e-01	3.901
279955486	ENSG00000241301	0	AL136982.1	AL136982.1	0	10	n/a	n/a	4.22e-01	3.898
1106481	ENSG00000219607	169334	PPP1R3G	protein phosphatase 1, regulatory subunit 3G	648791	6	n/a	n/a	5.71e-01	3.888
279953709	ENSG00000241079	0	AC131055.8	AC131055.8	0	17	n/a	n/a	3.31e-01	3.887
1090973	ENSG00000112559	4163	MDFI	MyoD family inhibitor	4188	6	n/a	n/a	6.05e-01	3.882
1100007	ENSG00000171388	8785	APLN	apelin	8862	X	n/a	n/a	4.38e-01	3.870
1102071	ENSG00000182310	80619	LINC00085	long intergenic non-protein coding RNA 85	147650	19	n/a	n/a	4.21e-01	3.859
280082791	ENSG00000255198	182016	SNHG9	small nucleolar RNA host gene 9 (non-protein coding)	735301	16	n/a	n/a	4.29e-01	3.859
1102199	ENSG00000182871	56555	COL18A1	collagen, type XVIII, alpha 1	80781	21	n/a	n/a	6.03e-01	3.848
1100174	ENSG00000172037	3888	LAMB2	laminin, beta 2 (laminin S)	3913	3	n/a	n/a	5.80e-01	3.844
279841871	ENSG00000230270	0	RP4-758J18.8	RP4-758J18.8	0	1	n/a	n/a	5.40e-01	3.843
280126142	ENSG00000259045	0	RP11-320M16.1	RP11-320M16.1	0	14	n/a	n/a	4.38e-01	3.828
1104614	ENSG00000198467	7126	TPM2	tropomyosin 2 (beta)	7169	9	n/a	n/a	4.37e-01	3.816
1094365	ENSG00000137285	110335	TUBB2B	tubulin, beta 2B class IIb	347733	6	n/a	n/a	4.24e-01	3.800
279940853	ENSG00000239529	0	AC131055.2	AC131055.2	0	17	n/a	n/a	4.33e-01	3.794
279966906	ENSG00000242527	0	RP11-159H22.1	RP11-159H22.1	0	11	n/a	n/a	4.22e-01	3.786
1095444	ENSG00000144040	60743	SFXN5	sideroflexin 5	94097	2	n/a	n/a	4.56e-01	3.783
280078390	ENSG00000254960	157129880	KIRREL3-AS2	KIRREL3 antisense RNA 2 (non-protein coding)	100874251	11	n/a	n/a	4.27e-01	3.783
1094173	ENSG00000136297	85816	MMD2	monocyte to macrophage differentiation-associated 2	221938	7	n/a	n/a	4.22e-01	3.773
1102877	ENSG00000185633	36180	NDUFA4L2	NADH dehydrogenase (ubiquinone) 1 alpha subcomplex, 4-like 2	56901	12	n/a	n/a	4.39e-01	3.769
1087969	ENSG00000070031	6308	SCT	secretin	6343	11	n/a	n/a	4.27e-01	3.750
279662327	ENSG00000200834	0	Y_RNA	Y RNA	0	9	n/a	n/a	4.77e-01	3.735
1089891	ENSG00000104936	1748	DMPK	dystrophia myotonica-protein kinase	1760	19	n/a	n/a	4.23e-01	3.729
1096882	ENSG00000156076	11037	WIF1	WNT inhibitory factor 1	11197	12	n/a	n/a	4.27e-01	3.724
279817689	ENSG00000228078	0	HLA-U	major histocompatibility complex, class I, U (pseudogene)	0	6	n/a	n/a	3.29e-01	3.697
280092093	ENSG00000256007	0	ARAP1-AS1	ARAP1 antisense RNA 1 (non-protein coding)	0	11	n/a	n/a	4.39e-01	3.691
1103465	ENSG00000188064	7434	WNT7B	wingless-type MMTV integration site family, member 7B	7477	22	n/a	n/a	4.38e-01	3.686
1102838	ENSG00000185453	119523	C19orf68	chromosome 19 open reading frame 68	374920	19	n/a	n/a	5.14e-01	3.679
279659982	ENSG00000200156	26578	RNU5B-1	RNA, U5B small nuclear 1	26832	15	n/a	n/a	6.84e-01	3.677
1088979	ENSG00000099385	9143	BCL7C	B-cell CLL/lymphoma 7C	9274	16	n/a	n/a	5.15e-01	3.654
1090577	ENSG00000109610	6609	SOD3	superoxide dismutase 3, extracellular	6649	4	n/a	n/a	4.28e-01	3.640
279719726	ENSG00000213174	0	RP11-373E16.1	RP11-373E16.1	0	3	n/a	n/a	4.31e-01	3.638
279725262	ENSG00000213877	0	CFL1P7	cofilin 1 (non-muscle) pseudogene 7	0	3	n/a	n/a	4.24e-01	3.628
1093551	ENSG00000132692	40470	BCAN	brevican	63827	1	n/a	n/a	4.28e-01	3.618
280137550	ENSG00000259716	0	RP5-977B1.11	RP5-977B1.11	0	20	n/a	n/a	5.46e-01	3.607
280040407	ENSG00000251562	119806	MALAT1	metastasis associated lung adenocarcinoma transcript 1 (non-protein coding)	378938	11	n/a	n/a	4.25e-01	3.601
279935464	ENSG00000238795	0	SCARNA12	small Cajal body-specific RNA 12	0	12	n/a	n/a	4.35e-01	3.598
1094916	ENSG00000140545	4215	MFGE8	milk fat globule-EGF factor 8 protein	4240	15	n/a	n/a	4.37e-01	3.589
1091169	ENSG00000114315	3260	HES1	hairy and enhancer of split 1, (Drosophila)	3280	3	n/a	n/a	4.25e-01	3.583
1093271	ENSG00000130876	35581	SLC7A10	solute carrier family 7 (neutral amino acid transporter light chain, asc system), member 10	56301	19	n/a	n/a	4.21e-01	3.580
1093311	ENSG00000131097	31231	HIGD1B	HIG1 hypoxia inducible domain family, member 1B	51751	17	n/a	n/a	5.48e-01	3.578
280120357	ENSG00000258714	0	RP11-998D10.7	RP11-998D10.7	0	14	n/a	n/a	4.29e-01	3.577
1104106	ENSG00000196924	2300	FLNA	filamin A, alpha	2316	X	n/a	n/a	4.21e-01	3.576
279660486	ENSG00000200291	0	Y_RNA	Y RNA	0	X	n/a	n/a	4.32e-01	3.576
1101544	ENSG00000179172	110040	HNRNPCL1	heterogeneous nuclear ribonucleoprotein C-like 1	343069	1	n/a	n/a	5.65e-01	3.573
1092823	ENSG00000127418	33139	FGFRL1	fibroblast growth factor receptor-like 1	53834	4	n/a	n/a	4.25e-01	3.559
279909931	ENSG00000236358	0	RP5-827C21.2	RP5-827C21.2	0	1	n/a	n/a	5.28e-01	3.541
1101107	ENSG00000176845	94211	METRNL	meteorin, glial cell differentiation regulator-like	284207	17	n/a	n/a	4.26e-01	3.539
279863926	ENSG00000232208	0	RP3-477M7.5	RP3-477M7.5	0	1	n/a	n/a	6.34e-01	3.536
280013502	ENSG00000249439	0	HMGN1P14	high mobility group nucleosome binding domain 1 pseudogene 14	0	5	n/a	n/a	4.29e-01	3.536
1087535	ENSG00000049540	1991	ELN	elastin	2006	7	n/a	n/a	5.13e-01	3.524
279962039	ENSG00000241988	0	AC093311.4	AC093311.4	0	5	n/a	n/a	4.29e-01	3.517
1088300	ENSG00000078401	1893	EDN1	endothelin 1	1906	6	n/a	n/a	4.30e-01	3.516
280042977	ENSG00000251791	0	SCARNA6	small Cajal body-specific RNA 6	0	2	n/a	n/a	4.51e-01	3.510
279794150	ENSG00000225972	0	MTND1P23	MT-ND1 pseudogene 23	0	1	n/a	n/a	4.28e-01	3.491
279934542	ENSG00000238649	0	SNORD42A	small nucleolar RNA, C/D box 42A	0	17	n/a	n/a	4.23e-01	3.486
280085678	ENSG00000255390	0	RP11-732A19.5	RP11-732A19.5	0	11	n/a	n/a	4.37e-01	3.481
1106071	ENSG00000214402	125696	LCNL1	lipocalin-like 1	401562	9	n/a	n/a	4.43e-01	3.479
279967770	ENSG00000242604	0	AL512503.1	AL512503.1	0	1	n/a	n/a	4.28e-01	3.477
1105853	ENSG00000213398	3906	LCAT	lecithin-cholesterol acyltransferase	3931	16	n/a	n/a	4.38e-01	3.476
1097573	ENSG00000161642	25695	ZNF385A	zinc finger protein 385A	25946	12	n/a	n/a	4.29e-01	3.475
279957244	ENSG00000241482	0	AC064836.1	AC064836.1	0	2	n/a	n/a	4.24e-01	3.471
1104604	ENSG00000198435	134573	NRARP	NOTCH-regulated ankyrin repeat protein	441478	9	n/a	n/a	4.24e-01	3.470
279948332	ENSG00000240414	0	AC114498.4	AC114498.4	0	1	n/a	n/a	4.34e-01	3.461
280045784	ENSG00000252197	0	AC091047.1	AC091047.1	0	8	n/a	n/a	4.28e-01	3.457
280116676	ENSG00000258504	0	RP11-638I2.6	RP11-638I2.6	0	14	n/a	n/a	4.23e-01	3.453
280047751	ENSG00000252481	165837	SCARNA13	small Cajal body-specific RNA 13	677768	14	n/a	n/a	4.28e-01	3.441
279660010	ENSG00000200164	0	Y_RNA	Y RNA	0	16	n/a	n/a	4.27e-01	3.440
1095352	ENSG00000143545	5840	RAB13	RAB13, member RAS oncogene family	5872	1	n/a	n/a	4.42e-01	3.439
279940860	ENSG00000239530	0	AC114498.1	AC114498.1	0	1	n/a	n/a	4.23e-01	3.439
1089037	ENSG00000099998	2671	GGT5	gamma-glutamyltransferase 5	2687	22	n/a	n/a	4.25e-01	3.413
1095131	ENSG00000142156	1282	COL6A1	collagen, type VI, alpha 1	1291	21	n/a	n/a	4.79e-01	3.412
279907913	ENSG00000236163	0	RP11-501I18.2	RP11-501I18.2	0	6	n/a	n/a	6.21e-01	3.406
1090126	ENSG00000106003	3930	LFNG	LFNG O-fucosylpeptide 3-beta-N-acetylglucosaminyltransferase	3955	7	n/a	n/a	4.23e-01	3.403
1093453	ENSG00000132164	6502	SLC6A11	solute carrier family 6 (neurotransmitter transporter, GABA), member 11	6538	3	n/a	n/a	4.27e-01	3.401
280128026	ENSG00000259159	0	RP11-334E6.11	RP11-334E6.11	0	11	n/a	n/a	5.51e-01	3.398
1090497	ENSG00000108848	31227	LUC7L3	LUC7-like 3 (S. cerevisiae)	51747	17	n/a	n/a	4.32e-01	3.398
1101238	ENSG00000177469	94186	PTRF	polymerase I and transcript release factor	284119	17	n/a	n/a	4.25e-01	3.397
279902105	ENSG00000235605	0	RP5-827C21.1	RP5-827C21.1	0	1	n/a	n/a	5.24e-01	3.394
1106703	ENSG00000223953	77618	C1QTNF5	C1q and tumor necrosis factor related protein 5	114902	11	n/a	n/a	5.50e-01	3.393
279989135	ENSG00000245067	90248	RP11-12A1.1	RP11-12A1.1	255130	4	n/a	n/a	4.38e-01	3.391
1104527	ENSG00000198157	55202	HMGN5	high mobility group nucleosome binding domain 5	79366	X	n/a	n/a	5.68e-01	3.390
279664350	ENSG00000201448	0	SNORA63	Small nucleolar RNA SNORA63	0	1	n/a	n/a	4.90e-01	3.386
1102030	ENSG00000182154	41499	MRPL41	mitochondrial ribosomal protein L41	64975	9	n/a	n/a	4.29e-01	3.381
1089624	ENSG00000102996	4298	MMP15	matrix metallopeptidase 15 (membrane-inserted)	4324	16	n/a	n/a	6.35e-01	3.374
279662663	ENSG00000200953	0	Y_RNA	Y RNA	0	12	n/a	n/a	4.45e-01	3.370
1106516	ENSG00000221857	5316	FXYD1	FXYD domain containing ion transport regulator 1	5348	19	n/a	n/a	4.27e-01	3.357
1108487	ENSG00000235718	57795	MFRP	membrane frizzled-related protein	83552	11	n/a	n/a	5.44e-01	3.354
1088605	ENSG00000087237	1063	CETP	cholesteryl ester transfer protein, plasma	1071	16	n/a	n/a	4.49e-01	3.353
1098566	ENSG00000165507	10909	C10orf10	chromosome 10 open reading frame 10	11067	10	n/a	n/a	4.55e-01	3.353
279515532	ENSG00000182351	0	AP000358.3	AP000358.3	0	22	n/a	n/a	4.24e-01	3.350
1089376	ENSG00000101306	59536	MYLK2	myosin light chain kinase 2	85366	20	n/a	n/a	4.23e-01	3.342
279663433	ENSG00000201185	0	5S_rRNA	5S ribosomal RNA	0	6	n/a	n/a	5.57e-01	3.338
1092574	ENSG00000125520	36010	SLC2A4RG	SLC2A4 regulator	56731	20	n/a	n/a	4.38e-01	3.338
279985803	ENSG00000244485	0	RP11-150D5.1	RP11-150D5.1	0	16	n/a	n/a	6.44e-01	3.336
279936247	ENSG00000238917	0	SNORD10	small nucleolar RNA, C/D box 10	0	17	n/a	n/a	4.23e-01	3.332
1087934	ENSG00000068976	5805	PYGM	phosphorylase, glycogen, muscle	5837	11	n/a	n/a	4.23e-01	3.323
1103206	ENSG00000186940	0	CHCHD2P9	coiled-coil-helix-coiled-coil-helix domain containing 2 pseudogene 9	0	9	n/a	n/a	4.27e-01	3.323
280077660	ENSG00000254911	0	SCARNA9	small Cajal body-specific RNA 9	0	11	n/a	n/a	4.24e-01	3.321
1098378	ENSG00000164736	40922	SOX17	SRY (sex determining region Y)-box 17	64321	8	n/a	n/a	5.93e-01	3.321
280007681	ENSG00000248923	0	MTND5P11	MT-ND5 pseudogene 11	0	5	n/a	n/a	4.42e-01	3.320
1089274	ENSG00000100836	8055	PABPN1	poly(A) binding protein, nuclear 1	8106	14	n/a	n/a	4.26e-01	3.319
1095048	ENSG00000141485	94182	SLC13A5	solute carrier family 13 (sodium-dependent citrate transporter), member 5	284111	17	n/a	n/a	4.41e-01	3.312
1090105	ENSG00000105894	5732	PTN	pleiotrophin	5764	7	n/a	n/a	4.41e-01	3.307
1087565	ENSG00000051523	1524	CYBA	cytochrome b-245, alpha polypeptide	1535	16	n/a	n/a	4.40e-01	3.297
1096065	ENSG00000148826	58705	NKX6-2	NK6 homeobox 2	84504	10	n/a	n/a	4.22e-01	3.289
279838178	ENSG00000229953	0	RP11-284F21.7	RP11-284F21.7	0	1	n/a	n/a	4.46e-01	3.270
1093154	ENSG00000130304	119630	SLC27A1	solute carrier family 27 (fatty acid transporter), member 1	376497	19	n/a	n/a	4.22e-01	3.264
1092013	ENSG00000120896	10029	SORBS3	sorbin and SH3 domain containing 3	10174	8	n/a	n/a	4.29e-01	3.252
1102210	ENSG00000182909	60706	LENG9	leukocyte receptor cluster (LRC) member 9	94059	19	n/a	n/a	4.26e-01	3.236
1101202	ENSG00000177303	36786	CASKIN2	CASK interacting protein 2	57513	17	n/a	n/a	5.68e-01	3.234
1105448	ENSG00000205336	9156	GPR56	G protein-coupled receptor 56	9289	16	n/a	n/a	4.36e-01	3.232
280078001	ENSG00000254935	0	RP11-266E8.2	RP11-266E8.2	0	11	n/a	n/a	4.37e-01	3.230
279980634	ENSG00000243964	0	RP11-16F15.1	RP11-16F15.1	0	11	n/a	n/a	4.32e-01	3.217
280078072	ENSG00000254943	0	RP11-664I21.6	Uncharacterized protein	0	11	n/a	n/a	5.03e-01	3.213
279784688	ENSG00000225177	0	RP11-390P2.4	RP11-390P2.4	0	6	n/a	n/a	4.27e-01	3.209
280093671	ENSG00000256185	0	RP11-612B6.2	RP11-612B6.2	0	12	n/a	n/a	4.97e-01	3.208
1100711	ENSG00000174721	80303	FGFBP3	fibroblast growth factor binding protein 3	143282	10	n/a	n/a	4.20e-01	3.189
1102540	ENSG00000184232	85637	OAF	OAF homolog (Drosophila)	220323	11	n/a	n/a	4.29e-01	3.186
1095204	ENSG00000142694	34483	FAM176B	family with sequence similarity 176, member B	55194	1	n/a	n/a	5.39e-01	3.185
1106680	ENSG00000223802	10557	CERS1	ceramide synthase 1	10715	19	n/a	n/a	4.29e-01	3.182
1094257	ENSG00000136826	9180	KLF4	Kruppel-like factor 4 (gut)	9314	9	n/a	n/a	4.24e-01	3.179
1096659	ENSG00000154102	126670	C16orf74	chromosome 16 open reading frame 74	404550	16	n/a	n/a	5.97e-01	3.178
279960050	ENSG00000241800	0	AC114498.5	AC114498.5	0	1	n/a	n/a	4.27e-01	3.170
1093572	ENSG00000132819	34833	RBM38	RNA binding motif protein 38	55544	20	n/a	n/a	5.49e-01	3.156
1098354	ENSG00000164638	85880	SLC29A4	solute carrier family 29 (nucleoside transporters), member 4	222962	7	n/a	n/a	5.57e-01	3.156
279759839	ENSG00000222414	0	U2	U2 spliceosomal RNA	0	10	n/a	n/a	5.66e-01	3.152
1089385	ENSG00000101335	10251	MYL9	myosin, light chain 9, regulatory	10398	20	n/a	n/a	5.74e-01	3.127
1102108	ENSG00000182472	80666	CAPN12	calpain 12	147968	19	n/a	n/a	4.40e-01	3.122
279716760	ENSG00000212428	0	SNORD115	Small nucleolar RNA SNORD115	0	15	n/a	n/a	4.26e-01	3.117
279950797	ENSG00000240701	0	AP003040.1	AP003040.1	0	11	n/a	n/a	4.35e-01	3.116
279802091	ENSG00000226686	0	AC012309.5	AC012309.5	0	19	n/a	n/a	5.45e-01	3.114
1097929	ENSG00000163346	36601	PBXIP1	pre-B-cell leukemia homeobox interacting protein 1	57326	1	n/a	n/a	4.29e-01	3.114
279969545	ENSG00000242814	0	RP11-436H11.1	RP11-436H11.1	0	5	n/a	n/a	4.21e-01	3.108
279979581	ENSG00000243842	0	AL132988.4	AL132988.4	0	14	n/a	n/a	4.27e-01	3.106
1088204	ENSG00000075914	22771	EXOSC7	exosome component 7	23016	3	n/a	n/a	4.40e-01	3.100
1101375	ENSG00000178209	5307	PLEC	plectin	5339	8	n/a	n/a	4.29e-01	3.085
279666184	ENSG00000201955	0	RNY3P1	RNA, Ro-associated Y3 pseudogene 1	0	5	n/a	n/a	5.36e-01	3.083
1099232	ENSG00000168056	4029	LTBP3	latent transforming growth factor beta binding protein 3	4054	11	n/a	n/a	5.30e-01	3.083
279946290	ENSG00000240211	0	RP11-758P17.3	RP11-758P17.3	0	7	n/a	n/a	4.23e-01	3.079
1101622	ENSG00000179772	2291	FOXS1	forkhead box S1	2307	20	n/a	n/a	6.14e-01	3.064
1093987	ENSG00000135424	3654	ITGA7	integrin, alpha 7	3679	12	n/a	n/a	4.23e-01	3.057
1097023	ENSG00000157227	4297	MMP14	matrix metallopeptidase 14 (membrane-inserted)	4323	14	n/a	n/a	6.21e-01	3.054
1092870	ENSG00000127920	2774	GNG11	guanine nucleotide binding protein (G protein), gamma 11	2791	7	n/a	n/a	6.35e-01	3.051
1093876	ENSG00000134824	9279	FADS2	fatty acid desaturase 2	9415	11	n/a	n/a	4.27e-01	3.038
279927520	ENSG00000237887	0	AC092839.1	AC092839.1	0	2	n/a	n/a	4.42e-01	3.034
1089154	ENSG00000100345	4601	MYH9	myosin, heavy chain 9, non-muscle	4627	22	n/a	n/a	4.24e-01	3.030
1093884	ENSG00000134871	1275	COL4A2	collagen, type IV, alpha 2	1284	13	n/a	n/a	4.38e-01	3.025
1105897	ENSG00000213722	23318	DDAH2	dimethylarginine dimethylaminohydrolase 2	23564	6	n/a	n/a	5.31e-01	3.025
280103423	ENSG00000257270	0	RP11-521B24.5	RP11-521B24.5	0	14	n/a	n/a	4.26e-01	3.019
1106465	ENSG00000218891	81568	ZNF579	zinc finger protein 579	163033	19	n/a	n/a	4.59e-01	3.018
1089863	ENSG00000104852	6585	SNRNP70	small nuclear ribonucleoprotein 70kDa (U1)	6625	19	n/a	n/a	4.39e-01	3.018
1095102	ENSG00000141756	38112	FKBP10	FK506 binding protein 10, 65 kDa	60681	17	n/a	n/a	4.39e-01	3.015
1100489	ENSG00000173486	2270	FKBP2	FK506 binding protein 2, 13kDa	2286	11	n/a	n/a	5.10e-01	3.011
1097459	ENSG00000160685	30525	ZBTB7B	zinc finger and BTB domain containing 7B	51043	1	n/a	n/a	6.02e-01	3.006
1090158	ENSG00000106211	3295	HSPB1	heat shock 27kDa protein 1	3315	7	n/a	n/a	4.73e-01	3.005
1087954	ENSG00000069696	1803	DRD4	dopamine receptor D4	1815	11	n/a	n/a	4.27e-01	3.005
279669008	ENSG00000203403	0	AC020907.2	AC020907.2	0	19	n/a	n/a	4.24e-01	3.001
1093139	ENSG00000130222	10754	GADD45G	growth arrest and DNA-damage-inducible, gamma	10912	9	n/a	n/a	3.18e-01	2.998
279863828	ENSG00000232196	1023950	MTRNR2L4	MT-RNR2-like 4	100463285	16	n/a	n/a	4.40e-01	2.997
279970565	ENSG00000242927	0	AC073308.1	AC073308.1	0	7	n/a	n/a	4.25e-01	2.993
1100096	ENSG00000171729	34381	TMEM51	transmembrane protein 51	55092	1	n/a	n/a	4.32e-01	2.991
1106008	ENSG00000214182	0	PTMAP5	prothymosin, alpha pseudogene 5	0	13	n/a	n/a	4.39e-01	2.986
280091563	ENSG00000255949	0	AP003419.16	AP003419.16	0	11	n/a	n/a	4.46e-01	2.972
1091624	ENSG00000117525	2137	F3	coagulation factor III (thromboplastin, tissue factor)	2152	1	n/a	n/a	4.27e-01	2.963
1097089	ENSG00000157833	80935	FAM59B	family with sequence similarity 59, member B	150946	2	n/a	n/a	5.48e-01	2.961
1095159	ENSG00000142409	79117	ZNF787	zinc finger protein 787	126208	19	n/a	n/a	4.24e-01	2.952
279951718	ENSG00000240801	0	AC132217.4	AC132217.4	0	11	n/a	n/a	4.98e-01	2.950
1098413	ENSG00000164877	55581	MICALL2	MICAL-like 2	79778	7	n/a	n/a	4.24e-01	2.948
1093148	ENSG00000130283	2641	GDF1	growth differentiation factor 1	2657	19	n/a	n/a	4.27e-01	2.945
1101817	ENSG00000180900	23268	SCRIB	scribbled homolog (Drosophila)	23513	8	n/a	n/a	5.58e-01	2.944
1087241	ENSG00000017483	60216	SLC38A5	solute carrier family 38, member 5	92745	X	n/a	n/a	4.22e-01	2.940
1109083	ENSG00000243449	125465	C4orf48	chromosome 4 open reading frame 48	401115	4	n/a	n/a	4.28e-01	2.939
1105375	ENSG00000205078	1000887	SYCE1L	synaptonemal complex central element protein 1-like	100130958	16	n/a	n/a	4.23e-01	2.931
1093617	ENSG00000133067	37776	LGR6	leucine-rich repeat containing G protein-coupled receptor 6	59352	1	n/a	n/a	4.24e-01	2.920
279952277	ENSG00000240889	1001530	RP4-726N20.2	RP4-726N20.2	100134713	7	n/a	n/a	4.38e-01	2.920
279725962	ENSG00000213939	0	RP11-314A20.1	RP11-314A20.1	0	17	n/a	n/a	5.73e-01	2.919
279831748	ENSG00000229336	0	AP000568.2	AP000568.2	0	21	n/a	n/a	4.24e-01	2.917
1088611	ENSG00000087266	6416	SH3BP2	SH3-domain binding protein 2	6452	4	n/a	n/a	4.25e-01	2.915
1105862	ENSG00000213445	6458	SIPA1	signal-induced proliferation-associated 1	6494	11	n/a	n/a	4.23e-01	2.907
1089349	ENSG00000101198	79286	NKAIN4	Na+/K+ transporting ATPase interacting 4	128414	20	n/a	n/a	4.49e-01	2.906
280045819	ENSG00000252202	0	Y_RNA	Y RNA	0	5	n/a	n/a	4.31e-01	2.906
1090178	ENSG00000106333	5086	PCOLCE	procollagen C-endopeptidase enhancer	5118	7	n/a	n/a	6.33e-01	2.905
279657609	ENSG00000199437	166847	SNORA43	small nucleolar RNA, H/ACA box 43	677824	9	n/a	n/a	5.56e-01	2.895
1097658	ENSG00000162337	4016	LRP5	low density lipoprotein receptor-related protein 5	4041	11	n/a	n/a	4.20e-01	2.894
279937010	ENSG00000239040	0	Y_RNA	Y RNA	0	4	n/a	n/a	4.22e-01	2.893
279802273	ENSG00000226696	0	AC008746.11	AC008746.11	0	19	n/a	n/a	4.31e-01	2.890
1090062	ENSG00000105699	31079	LSR	lipolysis stimulated lipoprotein receptor	51599	19	n/a	n/a	5.30e-01	2.887
280109348	ENSG00000257851	0	RP11-199A1.1	RP11-199A1.1	0	12	n/a	n/a	4.24e-01	2.882
1103220	ENSG00000186998	79364	EMID1	EMI domain containing 1	129080	22	n/a	n/a	4.22e-01	2.875
279888939	ENSG00000234431	0	AC007283.5	AC007283.5	0	2	n/a	n/a	5.23e-01	2.861
279943690	ENSG00000239899	0	AC011994.1	AC011994.1	0	2	n/a	n/a	4.51e-01	2.859
1098985	ENSG00000167123	30630	CERCAM	cerebral endothelial cell adhesion molecule	51148	9	n/a	n/a	4.52e-01	2.856
280117894	ENSG00000258575	0	RP11-998D10.2	RP11-998D10.2	0	14	n/a	n/a	4.25e-01	2.847
1090458	ENSG00000108622	3364	ICAM2	intercellular adhesion molecule 2	3384	17	n/a	n/a	4.27e-01	2.847
280044377	ENSG00000251992	0	SCARNA17	small Cajal body-specific RNA 17	0	18	n/a	n/a	4.22e-01	2.834
1101909	ENSG00000181449	6617	SOX2	SRY (sex determining region Y)-box 2	6657	3	n/a	n/a	4.24e-01	2.833
279662754	ENSG00000200983	0	SNORA3	small nucleolar RNA, H/ACA box 3	0	11	n/a	n/a	5.50e-01	2.833
280042970	ENSG00000251790	166027	SCARNA16	small Cajal body-specific RNA 16	677781	17	n/a	n/a	5.77e-01	2.831
279818419	ENSG00000228153	0	RP11-23I7.1	RP11-23I7.1	0	1	n/a	n/a	4.38e-01	2.829
279710828	ENSG00000208892	0	SNORA49	small nucleolar RNA, H/ACA box 49	0	12	n/a	n/a	4.38e-01	2.827
280045847	ENSG00000252206	0	RNU7-40P	RNA, U7 small nuclear 40 pseudogene	0	12	n/a	n/a	4.30e-01	2.827
1093509	ENSG00000132481	60003	TRIM47	tripartite motif containing 47	91107	17	n/a	n/a	5.09e-01	2.827
1099454	ENSG00000168994	85792	C6orf145	chromosome 6 open reading frame 145	221749	6	n/a	n/a	4.27e-01	2.822
280060053	ENSG00000253683	0	CTB-79E8.3	CTB-79E8.3	0	5	n/a	n/a	5.83e-01	2.822
279849213	ENSG00000230916	0	RP11-10B2.1	RP11-10B2.1	0	X	n/a	n/a	4.41e-01	2.821
279826311	ENSG00000228843	0	RP11-112J3.15	RP11-112J3.15	0	9	n/a	n/a	4.26e-01	2.820
279988435	ENSG00000244741	0	AC008670.5	AC008670.5	0	5	n/a	n/a	4.29e-01	2.817
1089049	ENSG00000100033	5593	PRODH	proline dehydrogenase (oxidase) 1	5625	22	n/a	n/a	4.34e-01	2.814
1099127	ENSG00000167701	2858	GPT	glutamic-pyruvate transaminase (alanine aminotransferase)	2875	8	n/a	n/a	4.35e-01	2.811
279995922	ENSG00000247585	0	AC008567.1	AC008567.1	0	19	n/a	n/a	6.54e-01	2.809
1093135	ENSG00000130202	5787	PVRL2	poliovirus receptor-related 2 (herpesvirus entry mediator B)	5819	19	n/a	n/a	4.20e-01	2.804
279935681	ENSG00000238828	0	hsa-mir-1974	hsa-mir-1974	0	5	n/a	n/a	4.29e-01	2.803
279971463	ENSG00000243043	0	AC021914.2	AC021914.2	0	11	n/a	n/a	4.36e-01	2.801
1088860	ENSG00000092820	7387	EZR	ezrin	7430	6	n/a	n/a	4.24e-01	2.799
279707811	ENSG00000207460	1013277	SNORD116-19	small nucleolar RNA, C/D box 116-19	727708	15	n/a	n/a	4.38e-01	2.791
1105009	ENSG00000204099	79390	NEU4	sialidase 4	129807	2	n/a	n/a	4.29e-01	2.787
1091204	ENSG00000114646	10528	CSPG5	chondroitin sulfate proteoglycan 5 (neuroglycan C)	10675	3	n/a	n/a	4.27e-01	2.787
279660346	ENSG00000200253	0	U6	U6 spliceosomal RNA	0	10	n/a	n/a	4.24e-01	2.778
279755166	ENSG00000221667	1023003	MIR1825	microRNA 1825	100302183	20	n/a	n/a	4.29e-01	2.774
280051664	ENSG00000253047	0	SNORA40	Small nucleolar RNA SNORA40	0	1	n/a	n/a	4.33e-01	2.770
1099910	ENSG00000170955	76588	PRKCDBP	protein kinase C, delta binding protein	112464	11	n/a	n/a	4.40e-01	2.770
1105693	ENSG00000211448	1722	DIO2	deiodinase, iodothyronine, type II	1734	14	n/a	n/a	4.28e-01	2.766
1101287	ENSG00000177697	972	CD151	CD151 molecule (Raph blood group)	977	11	n/a	n/a	5.75e-01	2.758
279821547	ENSG00000228415	0	PTMAP1	prothymosin, alpha pseudogene 1 (gene sequence 26)	0	6	n/a	n/a	4.29e-01	2.757
1090518	ENSG00000109062	9233	SLC9A3R1	solute carrier family 9 (sodium/hydrogen exchanger), member 3 regulator 1	9368	17	n/a	n/a	4.20e-01	2.752
1092350	ENSG00000124067	6524	SLC12A4	solute carrier family 12 (potassium/chloride transporters), member 4	6560	16	n/a	n/a	4.22e-01	2.751
279976750	ENSG00000243588	0	AC073352.1	AC073352.1	0	3	n/a	n/a	5.33e-01	2.745
1105083	ENSG00000204306	0	AP002348.1	AP002348.1	0	11	n/a	n/a	4.25e-01	2.737
279783276	ENSG00000225032	0	RP11-228B15.4	RP11-228B15.4	0	9	n/a	n/a	4.47e-01	2.737
1090487	ENSG00000108821	1268	COL1A1	collagen, type I, alpha 1	1277	17	n/a	n/a	4.22e-01	2.734
280022807	ENSG00000250166	0	RP11-268P4.5	RP11-268P4.5	0	12	n/a	n/a	4.28e-01	2.732
1092723	ENSG00000126453	57838	BCL2L12	BCL2-like 12 (proline rich)	83596	19	n/a	n/a	5.23e-01	2.732
279928564	ENSG00000237976	0	RP11-126K1.6	RP11-126K1.6	0	1	n/a	n/a	4.38e-01	2.730
279656384	ENSG00000199005	135820	MIR370	microRNA 370	442915	14	n/a	n/a	4.27e-01	2.728
1097961	ENSG00000163453	3470	IGFBP7	insulin-like growth factor binding protein 7	3490	4	n/a	n/a	4.25e-01	2.727
1092639	ENSG00000125844	6205	RRBP1	ribosome binding protein 1 homolog 180kDa (dog)	6238	20	n/a	n/a	4.25e-01	2.724
1101470	ENSG00000178814	0	OPLAH	5-oxoprolinase (ATP-hydrolysing)	0	8	n/a	n/a	4.42e-01	2.724
1096483	ENSG00000152518	674	ZFP36L2	zinc finger protein 36, C3H type-like 2	678	2	n/a	n/a	4.53e-01	2.721
1099062	ENSG00000167508	4571	MVD	mevalonate (diphospho) decarboxylase	4597	16	n/a	n/a	4.38e-01	2.718
1096186	ENSG00000149782	5299	PLCB3	phospholipase C, beta 3 (phosphatidylinositol-specific)	5331	11	n/a	n/a	4.22e-01	2.714
1095060	ENSG00000141526	9000	SLC16A3	solute carrier family 16, member 3 (monocarboxylic acid transporter 4)	9123	17	n/a	n/a	4.77e-01	2.710
1100573	ENSG00000173918	77613	C1QTNF1	C1q and tumor necrosis factor related protein 1	114897	17	n/a	n/a	4.28e-01	2.700
280029853	ENSG00000250734	0	RP11-404E16.1	RP11-404E16.1	0	1	n/a	n/a	4.29e-01	2.696
1092901	ENSG00000128228	23506	SDF2L1	stromal cell-derived factor 2-like 1	23753	22	n/a	n/a	5.52e-01	2.696
1092911	ENSG00000128274	0	A4GALT	alpha 1,4-galactosyltransferase	0	22	n/a	n/a	5.03e-01	2.695
280116530	ENSG00000258490	0	RP11-862P13.1	RP11-862P13.1	0	14	n/a	n/a	4.49e-01	2.691
1108173	ENSG00000233493	123034	TMEM238	transmembrane protein 238	388564	19	n/a	n/a	4.21e-01	2.687
1096764	ENSG00000154930	58733	ACSS1	acyl-CoA synthetase short-chain family member 1	84532	20	n/a	n/a	4.22e-01	2.679
1102436	ENSG00000183773	80861	AIFM3	apoptosis-inducing factor, mitochondrion-associated, 3	150209	22	n/a	n/a	4.25e-01	2.676
1090989	ENSG00000112667	10444	C6orf108	chromosome 6 open reading frame 108	10591	6	n/a	n/a	5.29e-01	2.673
1089971	ENSG00000105357	55587	MYH14	myosin, heavy chain 14, non-muscle	79784	19	n/a	n/a	5.90e-01	2.671
1098665	ENSG00000165912	29498	PACSIN3	protein kinase C and casein kinase substrate in neurons 3	29763	11	n/a	n/a	5.15e-01	2.662
1100020	ENSG00000171443	80647	ZNF524	zinc finger protein 524	147807	19	n/a	n/a	6.41e-01	2.662
1097456	ENSG00000160678	6238	S100A1	S100 calcium binding protein A1	6271	1	n/a	n/a	4.26e-01	2.660
1099095	ENSG00000167614	36622	TTYH1	tweety homolog 1 (Drosophila)	57348	19	n/a	n/a	4.26e-01	2.660
279479626	ENSG00000177236	0	AP006621.1	AP006621.1	0	11	n/a	n/a	4.23e-01	2.659
1093101	ENSG00000129965	169900	INS-IGF2	INS-IGF2 readthrough	723961	11	n/a	n/a	4.43e-01	2.658
280096171	ENSG00000256492	0	AL118508.1	AL118508.1	0	20	n/a	n/a	4.26e-01	2.658
1094933	ENSG00000140682	6999	TGFB1I1	transforming growth factor beta 1 induced transcript 1	7041	16	n/a	n/a	5.70e-01	2.657
1103286	ENSG00000187260	110422	WDR86	WD repeat domain 86	349136	7	n/a	n/a	5.51e-01	2.656
1099157	ENSG00000167775	30774	CD320	CD320 molecule	51293	19	n/a	n/a	5.78e-01	2.655
279762842	ENSG00000223298	0	RNY3P8	RNA, Ro-associated Y3 pseudogene 8	0	13	n/a	n/a	5.23e-01	2.653
1093097	ENSG00000129932	57719	DOHH	deoxyhypusine hydroxylase/monooxygenase	83475	19	n/a	n/a	5.31e-01	2.650
1089857	ENSG00000104825	4762	NFKBIB	nuclear factor of kappa light polypeptide gene enhancer in B-cells inhibitor, beta	4793	19	n/a	n/a	4.22e-01	2.649
1099096	ENSG00000167615	77547	LENG8	leukocyte receptor cluster (LRC) member 8	114823	19	n/a	n/a	4.23e-01	2.648
1089925	ENSG00000105137	59530	SYDE1	synapse defective 1, Rho GTPase, homolog 1 (C. elegans)	85360	19	n/a	n/a	4.24e-01	2.647
1104956	ENSG00000203896	34212	LIME1	Lck interacting transmembrane adaptor 1	54923	20	n/a	n/a	5.02e-01	2.646
1094764	ENSG00000139567	91	ACVRL1	activin A receptor type II-like 1	94	12	n/a	n/a	6.21e-01	2.643
1093367	ENSG00000131477	10120	RAMP2	receptor (G protein-coupled) activity modifying protein 2	10266	17	n/a	n/a	4.20e-01	2.642
280092156	ENSG00000256013	0	RP11-27M24.1	RP11-27M24.1	0	16	n/a	n/a	4.21e-01	2.640
1096594	ENSG00000153446	80536	C16orf89	chromosome 16 open reading frame 89	146556	16	n/a	n/a	4.28e-01	2.640
1101536	ENSG00000179144	81729	GIMAP7	GTPase, IMAP family member 7	168537	7	n/a	n/a	4.49e-01	2.639
279872700	ENSG00000232993	0	RP11-334A14.5	RP11-334A14.5	0	1	n/a	n/a	5.29e-01	2.637
1101216	ENSG00000177374	3072	HIC1	hypermethylated in cancer 1	3090	17	n/a	n/a	4.31e-01	2.636
279987728	ENSG00000244683	0	AC092656.1	AC092656.1	0	4	n/a	n/a	4.25e-01	2.634
279911549	ENSG00000236494	0	RP11-89N17.4	RP11-89N17.4	0	7	n/a	n/a	5.88e-01	2.630
279784785	ENSG00000225183	0	RP4-758J24.4	RP4-758J24.4	0	1	n/a	n/a	4.21e-01	2.630
1092726	ENSG00000126458	6204	RRAS	related RAS viral (r-ras) oncogene homolog	6237	19	n/a	n/a	4.25e-01	2.628
279754599	ENSG00000221555	0	AC068669.1	AC068669.1	0	17	n/a	n/a	4.26e-01	2.628
1101523	ENSG00000179085	33635	DPM3	dolichyl-phosphate mannosyltransferase polypeptide 3	54344	1	n/a	n/a	4.28e-01	2.626
279988779	ENSG00000244921	0	CTB-36O1.7	CTB-36O1.7	0	5	n/a	n/a	4.24e-01	2.624
280067956	ENSG00000254230	0	RP11-582J16.3	RP11-582J16.3	0	8	n/a	n/a	4.21e-01	2.614
1097157	ENSG00000158417	9525	EIF5B	eukaryotic translation initiation factor 5B	9669	2	n/a	n/a	5.04e-01	2.612
1090707	ENSG00000110799	7407	VWF	von Willebrand factor	7450	12	n/a	n/a	4.24e-01	2.611
1098420	ENSG00000164897	57832	TMUB1	transmembrane and ubiquitin-like domain containing 1	83590	7	n/a	n/a	4.35e-01	2.610
279887943	ENSG00000234353	0	AP000347.4	AP000347.4	0	22	n/a	n/a	4.35e-01	2.610
1102480	ENSG00000183963	6489	SMTN	smoothelin	6525	22	n/a	n/a	4.40e-01	2.610
1098550	ENSG00000165458	3611	INPPL1	inositol polyphosphate phosphatase-like 1	3636	11	n/a	n/a	4.41e-01	2.607
279710793	ENSG00000208506	1017093	RNU4ATAC	RNA, U4atac small nuclear (U12-dependent splicing)	100151683	2	n/a	n/a	5.67e-01	2.607
1093534	ENSG00000132622	78147	HSPA12B	heat shock 70kD protein 12B	116835	20	n/a	n/a	4.24e-01	2.602
1106432	ENSG00000216921	94468	AC131097.4	Uncharacterized protein	285095	2	n/a	n/a	4.28e-01	2.602
1105113	ENSG00000204377	0	C1orf134	chromosome 1 open reading frame 134	0	1	n/a	n/a	5.24e-01	2.597
279989201	ENSG00000245105	80380	RP11-436I9.2	RP11-436I9.2	144571	12	n/a	n/a	4.20e-01	2.597
1089686	ENSG00000103335	9636	PIEZO1	piezo-type mechanosensitive ion channel component 1	9780	16	n/a	n/a	4.34e-01	2.596
279732919	ENSG00000214748	0	RP11-332E4.1	RP11-332E4.1	0	X	n/a	n/a	3.19e-01	2.594
1102066	ENSG00000182272	109559	B4GALNT4	beta-1,4-N-acetyl-galactosaminyl transferase 4	338707	11	n/a	n/a	4.30e-01	2.592
279948292	ENSG00000240407	0	AL158165.1	AL158165.1	0	10	n/a	n/a	4.62e-01	2.588
280070762	ENSG00000254432	0	RP11-33I11.2	RP11-33I11.2	0	8	n/a	n/a	4.28e-01	2.585
1100922	ENSG00000175832	2103	ETV4	ets variant 4	2118	17	n/a	n/a	4.43e-01	2.581
279956594	ENSG00000241409	0	AC064852.4	AC064852.4	0	2	n/a	n/a	4.24e-01	2.579
1096028	ENSG00000148482	85703	SLC39A12	solute carrier family 39 (zinc transporter), member 12	221074	10	n/a	n/a	4.29e-01	2.573
1086997	ENSG00000006327	30811	TNFRSF12A	tumor necrosis factor receptor superfamily, member 12A	51330	16	n/a	n/a	4.28e-01	2.572
1103143	ENSG00000186654	34904	PRR5	proline rich 5 (renal)	55615	22	n/a	n/a	4.24e-01	2.570
279971932	ENSG00000243092	0	AC140847.1	AC140847.1	0	12	n/a	n/a	4.31e-01	2.568
280076033	ENSG00000254791	0	FAR1-IT1	FAR1 intronic transcript 1 (non-protein coding)	0	11	n/a	n/a	5.72e-01	2.568
280087107	ENSG00000255503	0	RP11-113K21.4	RP11-113K21.4	0	11	n/a	n/a	6.43e-01	2.566
1099155	ENSG00000167772	30611	ANGPTL4	angiopoietin-like 4	51129	19	n/a	n/a	4.47e-01	2.565
1089966	ENSG00000105329	6998	TGFB1	transforming growth factor, beta 1	7040	19	n/a	n/a	4.30e-01	2.565
1106522	ENSG00000221869	1045	CEBPD	CCAAT/enhancer binding protein (C/EBP), delta	1052	8	n/a	n/a	4.65e-01	2.561
1100951	ENSG00000176014	58816	TUBB6	tubulin, beta 6 class V	84617	18	n/a	n/a	4.38e-01	2.556
279666422	ENSG00000202031	0	SNORD38A	small nucleolar RNA, C/D box 38A	0	1	n/a	n/a	4.37e-01	2.555
280011037	ENSG00000249240	0	AC069368.3	Uncharacterized protein	0	15	n/a	n/a	4.46e-01	2.550
1086919	ENSG00000004776	79143	HSPB6	heat shock protein, alpha-crystallin-related, B6	126393	19	n/a	n/a	4.28e-01	2.550
1101624	ENSG00000179776	998	CDH5	cadherin 5, type 2 (vascular endothelium)	1003	16	n/a	n/a	5.22e-01	2.542
1092913	ENSG00000128283	10976	CDC42EP1	CDC42 effector protein (Rho GTPase binding) 1	11135	22	n/a	n/a	4.38e-01	2.542
1103303	ENSG00000187479	122698	C11orf96	chromosome 11 open reading frame 96	387763	11	n/a	n/a	4.32e-01	2.538
1102161	ENSG00000182685	94103	C16orf79	chromosome 16 open reading frame 79	283870	16	n/a	n/a	4.29e-01	2.536
1099340	ENSG00000168497	8376	SDPR	serum deprivation response	8436	2	n/a	n/a	4.25e-01	2.536
280043502	ENSG00000251867	0	Y_RNA	Y RNA	0	8	n/a	n/a	4.47e-01	2.534
1095152	ENSG00000142303	57475	ADAMTS10	ADAM metallopeptidase with thrombospondin type 1 motif, 10	81794	19	n/a	n/a	4.23e-01	2.533
1092743	ENSG00000126603	58860	GLIS2	GLIS family zinc finger 2	84662	16	n/a	n/a	5.37e-01	2.532
280024667	ENSG00000250318	0	CTA-963H5.5	CTA-963H5.5	0	22	n/a	n/a	4.25e-01	2.530
1098293	ENSG00000164379	60868	FOXQ1	forkhead box Q1	94234	6	n/a	n/a	3.23e-01	2.530
279708826	ENSG00000207650	1013148	MIR570	microRNA 570	693155	3	n/a	n/a	3.69e-01	2.528
1102777	ENSG00000185187	37731	SIGIRR	single immunoglobulin and toll-interleukin 1 receptor (TIR) domain	59307	11	n/a	n/a	4.96e-01	2.527
1088337	ENSG00000079337	10264	RAPGEF3	Rap guanine nucleotide exchange factor (GEF) 3	10411	12	n/a	n/a	4.27e-01	2.527
1093123	ENSG00000130158	36845	DOCK6	dedicator of cytokinesis 6	57572	19	n/a	n/a	6.25e-01	2.526
1089733	ENSG00000103710	30766	RASL12	RAS-like, family 12	51285	15	n/a	n/a	4.24e-01	2.526
279855660	ENSG00000231485	0	RP4-535B20.1	RP4-535B20.1	0	1	n/a	n/a	4.22e-01	2.526
1108407	ENSG00000235034	110021	C19orf81	chromosome 19 open reading frame 81	342918	19	n/a	n/a	4.38e-01	2.525
1089885	ENSG00000104903	4041	LYL1	lymphoblastic leukemia derived sequence 1	4066	19	n/a	n/a	5.34e-01	2.524
279791794	ENSG00000225783	133970	MIAT	myocardial infarction associated transcript (non-protein coding)	440823	22	n/a	n/a	4.25e-01	2.523
279945859	ENSG00000240155	0	AC114498.2	AC114498.2	0	1	n/a	n/a	4.35e-01	2.522
1109009	ENSG00000241839	56102	PLEKHO2	pleckstrin homology domain containing, family O member 2	80301	15	n/a	n/a	4.23e-01	2.521
1097452	ENSG00000160606	77756	TLCD1	TLC domain containing 1	116238	17	n/a	n/a	4.50e-01	2.521
1095453	ENSG00000144119	81659	C1QL2	complement component 1, q subcomponent-like 2	165257	2	n/a	n/a	4.24e-01	2.517
280092069	ENSG00000256005	0	AC093734.1	AC093734.1	0	7	n/a	n/a	4.24e-01	2.513
279872050	ENSG00000232931	0	LINC00342	long intergenic non-protein coding RNA 342	0	2	n/a	n/a	4.27e-01	2.508
279983073	ENSG00000244230	0	AL355679.1	AL355679.1	0	9	n/a	n/a	4.45e-01	2.508
1091287	ENSG00000115255	60230	REEP6	receptor accessory protein 6	92840	19	n/a	n/a	5.07e-01	2.507
1102439	ENSG00000183779	55940	ZNF703	zinc finger protein 703	80139	8	n/a	n/a	4.23e-01	2.504
279707951	ENSG00000207487	9171	SNORD22	small nucleolar RNA, C/D box 22	9304	11	n/a	n/a	4.35e-01	2.504
279475262	ENSG00000176734	0	TRIL	TLR4 interactor with leucine-rich repeats	0	7	n/a	n/a	4.29e-01	2.503
280089261	ENSG00000255690	0	AC005013.1	AC005013.1	0	7	n/a	n/a	4.29e-01	2.501
280122609	ENSG00000258844	0	RP11-259K15.2	RP11-259K15.2	0	14	n/a	n/a	6.38e-01	2.499
279963579	ENSG00000242183	0	AC007687.1	AC007687.1	0	3	n/a	n/a	4.27e-01	2.498
1098171	ENSG00000164050	5332	PLXNB1	plexin B1	5364	3	n/a	n/a	5.04e-01	2.498
1087778	ENSG00000064961	10215	HMG20B	high mobility group 20B	10362	19	n/a	n/a	4.96e-01	2.495
1099701	ENSG00000170075	9152	GPR37L1	G protein-coupled receptor 37 like 1	9283	1	n/a	n/a	4.27e-01	2.493
1093145	ENSG00000130254	9523	SAFB2	scaffold attachment factor B2	9667	19	n/a	n/a	4.36e-01	2.484
1101001	ENSG00000176244	128527	ACBD7	acyl-CoA binding domain containing 7	414149	10	n/a	n/a	4.46e-01	2.478
279744183	ENSG00000216090	0	MIR937	microRNA 937	0	8	n/a	n/a	4.22e-01	2.473
1088671	ENSG00000088881	36866	EBF4	early B-cell factor 4	57593	20	n/a	n/a	4.37e-01	2.472
1091320	ENSG00000115414	2319	FN1	fibronectin 1	2335	2	n/a	n/a	4.28e-01	2.469
1103307	ENSG00000187498	1273	COL4A1	collagen, type IV, alpha 1	1282	13	n/a	n/a	4.28e-01	2.467
280133333	ENSG00000259460	0	RP11-128A17.1	RP11-128A17.1	0	15	n/a	n/a	4.92e-01	2.465
1097498	ENSG00000160888	9449	IER2	immediate early response 2	9592	19	n/a	n/a	4.30e-01	2.462
1089298	ENSG00000100979	5328	PLTP	phospholipid transfer protein	5360	20	n/a	n/a	4.29e-01	2.461
1096547	ENSG00000153048	23343	CARHSP1	calcium regulated heat stable protein 1, 24kDa	23589	16	n/a	n/a	5.43e-01	2.459
279702757	ENSG00000206597	1013090	SNORA57	small nucleolar RNA, H/ACA box 57	692158	11	n/a	n/a	5.50e-01	2.459
279762632	ENSG00000223247	0	U2	U2 spliceosomal RNA	0	3	n/a	n/a	5.14e-01	2.458
279702855	ENSG00000206612	0	SNORA2A	small nucleolar RNA, H/ACA box 2A	0	12	n/a	n/a	4.36e-01	2.458
1102708	ENSG00000184956	4562	MUC6	mucin 6, oligomeric mucus/gel-forming	4588	11	n/a	n/a	4.29e-01	2.453
1090070	ENSG00000105722	2062	ERF	Ets2 repressor factor	2077	19	n/a	n/a	4.45e-01	2.452
1087250	ENSG00000018625	474	ATP1A2	ATPase, Na+/K+ transporting, alpha 2 polypeptide	477	1	n/a	n/a	4.33e-01	2.450
279888388	ENSG00000234392	0	XXbac-BPG248L24.12	XXbac-BPG248L24.12	0	6	n/a	n/a	4.24e-01	2.449
1092578	ENSG00000125534	54983	PPDPF	pancreatic progenitor cell differentiation and proliferation factor homolog (zebrafish)	79144	20	n/a	n/a	4.53e-01	2.447
279705116	ENSG00000207003	0	U6	U6 spliceosomal RNA	0	19	n/a	n/a	4.23e-01	2.447
279784926	ENSG00000225195	0	RP11-338E21.2	RP11-338E21.2	0	12	n/a	n/a	4.29e-01	2.445
1104304	ENSG00000197530	80260	MIB2	mindbomb homolog 2 (Drosophila)	142678	1	n/a	n/a	4.23e-01	2.443
1097865	ENSG00000163083	3600	INHBB	inhibin, beta B	3625	2	n/a	n/a	4.28e-01	2.441
1099979	ENSG00000171223	3701	JUNB	jun B proto-oncogene	3726	19	n/a	n/a	4.30e-01	2.439
1090240	ENSG00000106689	9220	LHX2	LIM homeobox 2	9355	9	n/a	n/a	4.28e-01	2.437
1088154	ENSG00000074855	36992	ANO8	anoctamin 8	57719	19	n/a	n/a	4.23e-01	2.437
280124941	ENSG00000258982	0	RP11-638I2.4	RP11-638I2.4	0	14	n/a	n/a	7.12e-01	2.432
1099310	ENSG00000168389	59069	MFSD2A	major facilitator superfamily domain containing 2A	84879	1	n/a	n/a	5.69e-01	2.431
280009590	ENSG00000249106	0	RP11-806K15.1	RP11-806K15.1	0	4	n/a	n/a	4.42e-01	2.430
279836539	ENSG00000229793	0	RP11-190J1.7	RP11-190J1.7	0	10	n/a	n/a	6.35e-01	2.428
1105631	ENSG00000206077	0	ZDHHC11B	zinc finger, DHHC-type containing 11B	0	5	n/a	n/a	4.46e-01	2.426
1099943	ENSG00000171115	81226	GIMAP8	GTPase, IMAP family member 8	155038	7	n/a	n/a	4.22e-01	2.424
1086940	ENSG00000005075	5407	POLR2J	polymerase (RNA) II (DNA directed) polypeptide J, 13.3kDa	5439	7	n/a	n/a	4.28e-01	2.423
1090681	ENSG00000110492	4167	MDK	midkine (neurite growth-promoting factor 2)	4192	11	n/a	n/a	4.28e-01	2.418
1098676	ENSG00000165949	3409	IFI27	interferon, alpha-inducible protein 27	3429	14	n/a	n/a	4.31e-01	2.417
279952144	ENSG00000240869	0	AL136303.1	AL136303.1	0	6	n/a	n/a	4.28e-01	2.416
280107761	ENSG00000257704	90302	PRR24	proline rich 24	255783	19	n/a	n/a	4.25e-01	2.416
1094137	ENSG00000136149	0	RPL13AP25	ribosomal protein L13a pseudogene 25	0	13	n/a	n/a	4.39e-01	2.416
280110957	ENSG00000258010	0	RP11-210M15.1	RP11-210M15.1	0	15	n/a	n/a	4.29e-01	2.416
1100447	ENSG00000173269	55615	MMRN2	multimerin 2	79812	10	n/a	n/a	4.96e-01	2.415
1089306	ENSG00000101000	10397	PROCR	protein C receptor, endothelial	10544	20	n/a	n/a	4.25e-01	2.414
1089515	ENSG00000102109	27089	PCSK1N	proprotein convertase subtilisin/kexin type 1 inhibitor	27344	X	n/a	n/a	4.61e-01	2.414
279968565	ENSG00000242693	0	AC108047.1	AC108047.1	0	2	n/a	n/a	4.49e-01	2.410
1089738	ENSG00000103811	1501	CTSH	cathepsin H	1512	15	n/a	n/a	5.25e-01	2.409
1106796	ENSG00000224512	0	AC021593.2	AC021593.2	0	17	n/a	n/a	4.29e-01	2.409
1099918	ENSG00000170989	1888	S1PR1	sphingosine-1-phosphate receptor 1	1901	1	n/a	n/a	4.30e-01	2.405
1103857	ENSG00000196218	6228	RYR1	ryanodine receptor 1 (skeletal)	6261	19	n/a	n/a	4.30e-01	2.402
279707692	ENSG00000207442	1013496	SNORD116-6	small nucleolar RNA, C/D box 116-6	100033418	15	n/a	n/a	4.27e-01	2.402
1103907	ENSG00000196361	1980	ELAVL3	ELAV (embryonic lethal, abnormal vision, Drosophila)-like 3 (Hu antigen C)	1995	19	n/a	n/a	5.69e-01	2.399
279843508	ENSG00000230415	0	RP5-902P8.10	RP5-902P8.10	0	1	n/a	n/a	6.21e-01	2.398
1088032	ENSG00000071564	6889	TCF3	transcription factor 3 (E2A immunoglobulin enhancer binding factors E12/E47)	6929	19	n/a	n/a	5.49e-01	2.398
280135928	ENSG00000259605	0	AC074212.5	AC074212.5	0	19	n/a	n/a	5.04e-01	2.396
1087776	ENSG00000064932	22660	SBNO2	strawberry notch homolog 2 (Drosophila)	22904	19	n/a	n/a	4.35e-01	2.396
1100596	ENSG00000174059	942	CD34	CD34 molecule	947	1	n/a	n/a	4.23e-01	2.396
1094260	ENSG00000136830	41418	FAM129B	family with sequence similarity 129, member B	64855	9	n/a	n/a	5.09e-01	2.396
1105874	ENSG00000213563	128790	C8orf82	chromosome 8 open reading frame 82	414919	8	n/a	n/a	5.13e-01	2.394
1098784	ENSG00000166341	8573	DCHS1	dachsous 1 (Drosophila)	8642	11	n/a	n/a	4.21e-01	2.394
1108085	ENSG00000232871	0	AC008888.7	AC008888.7	0	19	n/a	n/a	4.25e-01	2.391
1087857	ENSG00000066735	25902	KIF26A	kinesin family member 26A	26153	14	n/a	n/a	5.01e-01	2.389
1089581	ENSG00000102755	2305	FLT1	fms-related tyrosine kinase 1 (vascular endothelial growth factor/vascular permeability factor receptor)	2321	13	n/a	n/a	4.30e-01	2.389
279987356	ENSG00000244642	0	AP005717.1	AP005717.1	0	8	n/a	n/a	4.30e-01	2.387
279848349	ENSG00000230839	0	RP5-968J1.1	RP5-968J1.1	0	20	n/a	n/a	4.23e-01	2.387
280024738	ENSG00000250321	0	RP11-478C6.4	RP11-478C6.4	0	4	n/a	n/a	4.38e-01	2.387
1099575	ENSG00000169515	58203	CCDC8	coiled-coil domain containing 8	83987	19	n/a	n/a	5.27e-01	2.386
1093156	ENSG00000130307	58112	USHBP1	Usher syndrome 1C binding protein 1	83878	19	n/a	n/a	4.40e-01	2.381
1099304	ENSG00000168350	78940	DEGS2	degenerative spermatocyte homolog 2, lipid desaturase (Drosophila)	123099	14	n/a	n/a	7.28e-01	2.381
279706740	ENSG00000207279	1013513	SNORD116-24	small nucleolar RNA, C/D box 116-24	100033435	15	n/a	n/a	4.64e-01	2.381
1101719	ENSG00000180340	2519	FZD2	frizzled family receptor 2	2535	17	n/a	n/a	4.25e-01	2.380
279922546	ENSG00000237470	0	RP11-271M1.2	RP11-271M1.2	0	10	n/a	n/a	4.30e-01	2.379
1095320	ENSG00000143412	8357	ANXA9	annexin A9	8416	1	n/a	n/a	5.13e-01	2.378
1102115	ENSG00000182500	59066	ORAI1	ORAI calcium release-activated calcium modulator 1	84876	12	n/a	n/a	4.96e-01	2.377
279934143	ENSG00000238578	0	SNORD4A	small nucleolar RNA, C/D box 4A	0	17	n/a	n/a	4.24e-01	2.375
279709988	ENSG00000207875	127994	MIRLET7B	microRNA let-7b	406884	22	n/a	n/a	4.38e-01	2.373
1099090	ENSG00000167601	555	AXL	AXL receptor tyrosine kinase	558	19	n/a	n/a	4.27e-01	2.372
279734033	ENSG00000214832	0	AC008088.2	AC008088.2	0	17	n/a	n/a	4.24e-01	2.369
1103991	ENSG00000196576	23407	PLXNB2	plexin B2	23654	22	n/a	n/a	4.22e-01	2.367
279969868	ENSG00000242861	0	RP11-285F7.2	RP11-285F7.2	0	1	n/a	n/a	4.39e-01	2.366
1097592	ENSG00000161835	81476	GRASP	GRP1 (general receptor for phosphoinositides 1)-associated scaffold protein	160622	12	n/a	n/a	4.25e-01	2.364
1099678	ENSG00000169957	55527	ZNF768	zinc finger protein 768	79724	16	n/a	n/a	4.40e-01	2.364
1093149	ENSG00000130287	1452	NCAN	neurocan	1463	19	n/a	n/a	4.63e-01	2.364
279969175	ENSG00000242777	0	AL590704.1	AL590704.1	0	6	n/a	n/a	4.39e-01	2.363
1087832	ENSG00000066056	7032	TIE1	tyrosine kinase with immunoglobulin-like and EGF-like domains 1	7075	1	n/a	n/a	6.26e-01	2.362
279938412	ENSG00000239256	0	RP11-22N12.1	RP11-22N12.1	0	17	n/a	n/a	4.29e-01	2.361
1089383	ENSG00000101331	80058	C20orf160	chromosome 20 open reading frame 160	140706	20	n/a	n/a	5.91e-01	2.360
1095512	ENSG00000144579	37222	CTDSP1	CTD (carboxy-terminal domain, RNA polymerase II, polypeptide A) small phosphatase 1	58190	2	n/a	n/a	6.47e-01	2.360
1095222	ENSG00000142910	40762	TINAGL1	tubulointerstitial nephritis antigen-like 1	64129	1	n/a	n/a	4.22e-01	2.358
1106889	ENSG00000225138	0	CTD-2228K2.7	CTD-2228K2.7	0	5	n/a	n/a	4.25e-01	2.357
1098658	ENSG00000165886	55821	UBTD1	ubiquitin domain containing 1	80019	10	n/a	n/a	4.29e-01	2.356
1086949	ENSG00000005206	36207	AC004410.1	Signal peptide peptidase-like 2B	56928	19	n/a	n/a	4.25e-01	2.354
1101568	ENSG00000179348	2608	GATA2	GATA binding protein 2	2624	3	n/a	n/a	4.23e-01	2.354
1092038	ENSG00000121068	6869	TBX2	T-box 2	6909	17	n/a	n/a	5.28e-01	2.353
1090297	ENSG00000107317	5698	PTGDS	prostaglandin D2 synthase 21kDa (brain)	5730	9	n/a	n/a	5.32e-01	2.352
1096451	ENSG00000152284	57683	TCF7L1	transcription factor 7-like 1 (T-cell specific, HMG-box)	83439	2	n/a	n/a	5.21e-01	2.349
279808616	ENSG00000227218	0	RP11-203J24.8	RP11-203J24.8	0	9	n/a	n/a	5.67e-01	2.348
279760819	ENSG00000222687	0	SNORA35	Small nucleolar RNA SNORA35	0	X	n/a	n/a	5.71e-01	2.346
1101577	ENSG00000179403	41419	VWA1	von Willebrand factor A domain containing 1	64856	1	n/a	n/a	4.95e-01	2.346
1089866	ENSG00000104859	10970	CLASRP	CLK4-associating serine/arginine rich protein	11129	19	n/a	n/a	4.39e-01	2.344
280023916	ENSG00000250261	0	AC007050.18	AC007050.18	0	22	n/a	n/a	5.99e-01	2.343
1100312	ENSG00000172638	29741	EFEMP2	EGF containing fibulin-like extracellular matrix protein 2	30008	11	n/a	n/a	4.28e-01	2.341
1099351	ENSG00000168542	1272	COL3A1	collagen, type III, alpha 1	1281	2	n/a	n/a	4.29e-01	2.341
1087984	ENSG00000070404	10126	FSTL3	follistatin-like 3 (secreted glycoprotein)	10272	19	n/a	n/a	4.24e-01	2.340
1105828	ENSG00000213203	81895	GIMAP1	GTPase, IMAP family member 1	170575	7	n/a	n/a	4.61e-01	2.337
1090382	ENSG00000108106	27083	UBE2S	ubiquitin-conjugating enzyme E2S	27338	19	n/a	n/a	4.32e-01	2.336
1088664	ENSG00000088826	33789	SMOX	spermine oxidase	54498	20	n/a	n/a	4.30e-01	2.333
1093032	ENSG00000129244	479	ATP1B2	ATPase, Na+/K+ transporting, beta 2 polypeptide	482	17	n/a	n/a	4.53e-01	2.330
1096665	ENSG00000154133	33829	ROBO4	roundabout homolog 4, magic roundabout (Drosophila)	54538	11	n/a	n/a	4.21e-01	2.329
1087561	ENSG00000051128	9317	HOMER3	homer homolog 3 (Drosophila)	9454	19	n/a	n/a	4.41e-01	2.329
279705970	ENSG00000207152	0	SNORA67	small nucleolar RNA, H/ACA box 67	0	17	n/a	n/a	4.38e-01	2.327
1099586	ENSG00000169583	8902	CLIC3	chloride intracellular channel 3	9022	9	n/a	n/a	4.23e-01	2.325
279942720	ENSG00000239763	0	AC009120.3	AC009120.3	0	16	n/a	n/a	4.37e-01	2.325
1104762	ENSG00000198835	36441	GJC2	gap junction protein, gamma 2, 47kDa	57165	1	n/a	n/a	4.24e-01	2.324
1088235	ENSG00000076928	9015	ARHGEF1	Rho guanine nucleotide exchange factor (GEF) 1	9138	19	n/a	n/a	4.38e-01	2.324
1092255	ENSG00000123143	5553	PKN1	protein kinase N1	5585	19	n/a	n/a	4.38e-01	2.324
1105436	ENSG00000205307	1023443	SAP25	Sin3A-associated protein, 25kDa	100316904	7	n/a	n/a	4.24e-01	2.323
279667577	ENSG00000202363	0	SNORA62	Small nucleolar RNA SNORA62/SNORA6 family	0	3	n/a	n/a	4.23e-01	2.322
1097284	ENSG00000159335	5731	PTMS	parathymosin	5763	12	n/a	n/a	4.22e-01	2.321
1091327	ENSG00000115457	3465	IGFBP2	insulin-like growth factor binding protein 2, 36kDa	3485	2	n/a	n/a	4.79e-01	2.319
1100498	ENSG00000173546	1453	CSPG4	chondroitin sulfate proteoglycan 4	1464	15	n/a	n/a	4.29e-01	2.318
1092284	ENSG00000123384	4010	LRP1	low density lipoprotein receptor-related protein 1	4035	12	n/a	n/a	4.34e-01	2.317
1091153	ENSG00000114115	5915	RBP1	retinol binding protein 1, cellular	5947	3	n/a	n/a	4.40e-01	2.315
1095639	ENSG00000145506	59570	NKD2	naked cuticle homolog 2 (Drosophila)	85409	5	n/a	n/a	6.24e-01	2.313
279894891	ENSG00000234921	0	RP11-85O21.5	RP11-85O21.5	0	9	n/a	n/a	4.29e-01	2.313
279938556	ENSG00000239268	0	RP11-384F7.2	RP11-384F7.2	0	3	n/a	n/a	4.28e-01	2.313
279755054	ENSG00000221643	0	SNORA77	small nucleolar RNA, H/ACA box 77	0	1	n/a	n/a	4.27e-01	2.312
1095091	ENSG00000141696	10462	LEPREL4	leprecan-like 4	10609	17	n/a	n/a	5.65e-01	2.312
1100457	ENSG00000173327	4271	MAP3K11	mitogen-activated protein kinase kinase kinase 11	4296	11	n/a	n/a	5.77e-01	2.312
1092986	ENSG00000128849	59142	CGNL1	cingulin-like 1	84952	15	n/a	n/a	4.40e-01	2.311
1089909	ENSG00000104983	181795	CCDC61	coiled-coil domain containing 61	729440	19	n/a	n/a	4.24e-01	2.311
1096018	ENSG00000148400	4820	NOTCH1	notch 1	4851	9	n/a	n/a	4.28e-01	2.311
279870826	ENSG00000232814	157129784	COL4A2-AS1	COL4A2 antisense RNA 1 (non-protein coding)	100874203	13	n/a	n/a	6.29e-01	2.309
279664084	ENSG00000201378	0	Y_RNA	Y RNA	0	17	n/a	n/a	4.29e-01	2.308
280049354	ENSG00000252714	0	5S_rRNA	5S ribosomal RNA	0	15	n/a	n/a	4.21e-01	2.308
1098241	ENSG00000164199	58270	GPR98	G protein-coupled receptor 98	84059	5	n/a	n/a	4.51e-01	2.305
1092829	ENSG00000127472	5290	PLA2G5	phospholipase A2, group V	5322	1	n/a	n/a	4.46e-01	2.304
1092888	ENSG00000128016	7495	ZFP36	zinc finger protein 36, C3H type, homolog (mouse)	7538	19	n/a	n/a	3.77e-01	2.302
1101664	ENSG00000179965	30814	ZNF771	zinc finger protein 771	51333	16	n/a	n/a	4.29e-01	2.301
279717355	ENSG00000212569	0	Y_RNA	Y RNA	0	22	n/a	n/a	4.28e-01	2.301
1100936	ENSG00000175899	3	A2M	alpha-2-macroglobulin	2	12	n/a	n/a	4.50e-01	2.300
279956702	ENSG00000241431	0	RP11-17A4.1	RP11-17A4.1	0	8	n/a	n/a	5.83e-01	2.300
1089873	ENSG00000104881	10690	PPP1R13L	protein phosphatase 1, regulatory subunit 13 like	10848	19	n/a	n/a	6.33e-01	2.300
1098979	ENSG00000167107	56022	ACSF2	acyl-CoA synthetase family member 2	80221	17	n/a	n/a	4.24e-01	2.298
1100490	ENSG00000173511	7380	VEGFB	vascular endothelial growth factor B	7423	11	n/a	n/a	4.28e-01	2.298
280051384	ENSG00000253007	0	SNORA50	Small nucleolar RNA SNORA50	0	22	n/a	n/a	4.23e-01	2.296
1098636	ENSG00000165795	36720	NDRG2	NDRG family member 2	57447	14	n/a	n/a	4.29e-01	2.296
1105919	ENSG00000213853	1998	EMP2	epithelial membrane protein 2	2013	16	n/a	n/a	4.39e-01	2.296
1087900	ENSG00000068001	8623	HYAL2	hyaluronoglucosaminidase 2	8692	3	n/a	n/a	4.27e-01	2.295
1100886	ENSG00000175602	10849	CCDC85B	coiled-coil domain containing 85B	11007	11	n/a	n/a	4.23e-01	2.293
1091826	ENSG00000119632	58198	IFI27L2	interferon, alpha-inducible protein 27-like 2	83982	14	n/a	n/a	4.23e-01	2.291
280079739	ENSG00000255031	0	RP11-802E16.3	RP11-802E16.3	0	11	n/a	n/a	4.46e-01	2.291
1089869	ENSG00000104870	2202	FCGRT	Fc fragment of IgG, receptor, transporter, alpha	2217	19	n/a	n/a	4.29e-01	2.291
1100520	ENSG00000173638	6537	SLC19A1	solute carrier family 19 (folate transporter), member 1	6573	21	n/a	n/a	6.23e-01	2.290
1089352	ENSG00000101203	36915	COL20A1	collagen, type XX, alpha 1	57642	20	n/a	n/a	4.21e-01	2.287
1090078	ENSG00000105767	83493	CADM4	cell adhesion molecule 4	199731	19	n/a	n/a	4.22e-01	2.286
1100316	ENSG00000172660	8097	TAF15	TAF15 RNA polymerase II, TATA box binding protein (TBP)-associated factor, 68kDa	8148	17	n/a	n/a	4.39e-01	2.284
279658022	ENSG00000199562	0	U6	U6 spliceosomal RNA	0	1	n/a	n/a	4.77e-01	2.283
280063922	ENSG00000253948	0	RP11-410L14.2	RP11-410L14.2	0	8	n/a	n/a	4.39e-01	2.278
279662166	ENSG00000200792	0	SNORA80	small nucleolar RNA, H/ACA box 80	0	21	n/a	n/a	5.70e-01	2.277
279708735	ENSG00000207636	1013208	MIR631	microRNA 631	693216	15	n/a	n/a	4.56e-01	2.277
1090227	ENSG00000106624	162	AEBP1	AE binding protein 1	165	7	n/a	n/a	4.26e-01	2.276
1087096	ENSG00000008988	6191	RPS20	ribosomal protein S20	6224	8	n/a	n/a	4.27e-01	2.275
279945280	ENSG00000240072	0	AP000350.1	AP000350.1	0	22	n/a	n/a	4.54e-01	2.275
1091290	ENSG00000115266	10151	APC2	adenomatosis polyposis coli 2	10297	19	n/a	n/a	5.32e-01	2.275
1096012	ENSG00000148362	94836	C9orf142	chromosome 9 open reading frame 142	286257	9	n/a	n/a	4.28e-01	2.273
280046617	ENSG00000252316	6054	RNY4	RNA, Ro-associated Y4	6086	7	n/a	n/a	3.69e-01	2.272
1088859	ENSG00000092758	1290	COL9A3	collagen, type IX, alpha 3	1299	20	n/a	n/a	4.25e-01	2.266
1103578	ENSG00000188536	3023	HBA2	hemoglobin, alpha 2	3040	16	n/a	n/a	4.50e-01	2.266
279904093	ENSG00000235790	0	RP11-73M7.6	RP11-73M7.6	0	1	n/a	n/a	4.36e-01	2.265
279743875	ENSG00000215998	0	MIR935	microRNA 935	0	19	n/a	n/a	4.24e-01	2.265
279968446	ENSG00000242680	0	AL132988.3	AL132988.3	0	14	n/a	n/a	3.46e-01	2.265
1106347	ENSG00000215440	157126161	NPEPL1	aminopeptidase-like 1	100652930	20	n/a	n/a	4.32e-01	2.264
1101155	ENSG00000177045	80655	SIX5	SIX homeobox 5	147912	19	n/a	n/a	5.96e-01	2.263
1104627	ENSG00000198517	7929	MAFK	v-maf musculoaponeurotic fibrosarcoma oncogene homolog K (avian)	7975	7	n/a	n/a	4.22e-01	2.262
280071115	ENSG00000254459	0	RP11-91P24.7	RP11-91P24.7	0	11	n/a	n/a	5.28e-01	2.261
279787081	ENSG00000225383	83798	SFTA1P	surfactant associated 1, pseudogene	207107	10	n/a	n/a	6.45e-01	2.260
279664952	ENSG00000201614	0	U4	U4 spliceosomal RNA	0	1	n/a	n/a	4.31e-01	2.258
1097879	ENSG00000163132	4461	MSX1	msh homeobox 1	4487	4	n/a	n/a	4.24e-01	2.258
1101251	ENSG00000177548	55677	RABEP2	rabaptin, RAB GTPase binding effector protein 2	79874	16	n/a	n/a	4.43e-01	2.258
279845958	ENSG00000230606	157121797	AC159540.1	AC159540.1	100506123	2	n/a	n/a	4.53e-01	2.257
279658400	ENSG00000199676	0	Y_RNA	Y RNA	0	20	n/a	n/a	5.23e-01	2.256
1087907	ENSG00000068137	55792	PLEKHH3	pleckstrin homology domain containing, family H (with MyTH4 domain) member 3	79990	17	n/a	n/a	5.35e-01	2.252
1087449	ENSG00000041982	3351	TNC	tenascin C	3371	9	n/a	n/a	4.24e-01	2.249
1086978	ENSG00000006015	34338	C19orf60	chromosome 19 open reading frame 60	55049	19	n/a	n/a	4.24e-01	2.248
1088736	ENSG00000090006	8366	LTBP4	latent transforming growth factor beta binding protein 4	8425	19	n/a	n/a	4.24e-01	2.247
280009403	ENSG00000249093	0	AC135050.2	AC135050.2	0	16	n/a	n/a	4.95e-01	2.247
1096158	ENSG00000149564	59988	ESAM	endothelial cell adhesion molecule	90952	11	n/a	n/a	5.82e-01	2.244
1103833	ENSG00000196154	6242	S100A4	S100 calcium binding protein A4	6275	1	n/a	n/a	4.29e-01	2.244
279774486	ENSG00000224272	0	AC114730.3	AC114730.3	0	2	n/a	n/a	4.38e-01	2.241
1101142	ENSG00000176978	29685	DPP7	dipeptidyl-peptidase 7	29952	9	n/a	n/a	4.30e-01	2.233
1102017	ENSG00000182095	58828	TNRC18	trinucleotide repeat containing 18	84629	7	n/a	n/a	4.28e-01	2.230
1090018	ENSG00000105538	34211	RASIP1	Ras interacting protein 1	54922	19	n/a	n/a	4.20e-01	2.228
1093241	ENSG00000130748	34247	TMEM160	transmembrane protein 160	54958	19	n/a	n/a	4.22e-01	2.225
279997026	ENSG00000248015	0	AC005329.7	AC005329.7	0	19	n/a	n/a	4.74e-01	2.225
1091226	ENSG00000114790	25833	ARHGEF26	Rho guanine nucleotide exchange factor (GEF) 26	26084	3	n/a	n/a	4.23e-01	2.224
1101040	ENSG00000176435	81491	CLEC14A	C-type lectin domain family 14, member A	161198	14	n/a	n/a	4.44e-01	2.223
280000807	ENSG00000248367	0	CTB-129O4.1	CTB-129O4.1	0	5	n/a	n/a	4.40e-01	2.223
1103480	ENSG00000188126	55824	MYO15B	myosin XVB pseudogene	80022	17	n/a	n/a	4.24e-01	2.222
1092564	ENSG00000125462	10338	C1orf61	chromosome 1 open reading frame 61	10485	1	n/a	n/a	4.28e-01	2.221
280028328	ENSG00000250610	0	RP11-738E22.2	RP11-738E22.2	0	4	n/a	n/a	4.23e-01	2.219
280004362	ENSG00000248666	0	RP11-56D16.2	RP11-56D16.2	0	9	n/a	n/a	4.28e-01	2.219
279719457	ENSG00000213130	0	EEF1DP5	eukaryotic translation elongation factor 1 delta pseudogene 5	0	6	n/a	n/a	4.23e-01	2.217
1101151	ENSG00000177025	80625	C19orf18	chromosome 19 open reading frame 18	147685	19	n/a	n/a	5.66e-01	2.217
280075281	ENSG00000254741	0	RP11-661A12.7	RP11-661A12.7	0	8	n/a	n/a	4.58e-01	2.216
1098300	ENSG00000164403	79611	SHROOM1	shroom family member 1	134549	5	n/a	n/a	6.43e-01	2.216
279848330	ENSG00000230837	0	RPL31P2	ribosomal protein L31 pseudogene 2	0	20	n/a	n/a	4.28e-01	2.216
279708189	ENSG00000207550	128166	MIR99B	microRNA 99b	407056	19	n/a	n/a	4.29e-01	2.216
279985162	ENSG00000244416	0	AC004386.1	AC004386.1	0	X	n/a	n/a	4.38e-01	2.211
279847205	ENSG00000230729	0	RP11-296L22.8	RP11-296L22.8	0	9	n/a	n/a	4.47e-01	2.211
279702981	ENSG00000206634	166834	SNORA22	small nucleolar RNA, H/ACA box 22	677807	7	n/a	n/a	4.88e-01	2.210
1087089	ENSG00000008517	9110	IL32	interleukin 32	9235	16	n/a	n/a	4.58e-01	2.210
1099429	ENSG00000168899	10633	VAMP5	vesicle-associated membrane protein 5 (myobrevin)	10791	2	n/a	n/a	4.28e-01	2.209
1097281	ENSG00000159307	56075	SCUBE1	signal peptide, CUB domain, EGF-like 1	80274	22	n/a	n/a	4.21e-01	2.209
280007664	ENSG00000248922	0	AL137061.2	AL137061.2	0	13	n/a	n/a	4.40e-01	2.208
1094403	ENSG00000137507	2599	LRRC32	leucine rich repeat containing 32	2615	11	n/a	n/a	4.27e-01	2.208
1091117	ENSG00000113721	5127	PDGFRB	platelet-derived growth factor receptor, beta polypeptide	5159	5	n/a	n/a	4.28e-01	2.205
1097716	ENSG00000162576	33878	MXRA8	matrix-remodelling associated 8	54587	1	n/a	n/a	4.37e-01	2.205
1096045	ENSG00000148671	10816	C10orf116	chromosome 10 open reading frame 116	10974	10	n/a	n/a	4.37e-01	2.204
1092551	ENSG00000125398	6622	SOX9	SRY (sex determining region Y)-box 9	6662	17	n/a	n/a	4.27e-01	2.204
1101476	ENSG00000178878	57277	APOLD1	apolipoprotein L domain containing 1	81575	12	n/a	n/a	4.68e-01	2.203
279723315	ENSG00000213613	0	RP11-380G5.3	RP11-380G5.3	0	10	n/a	n/a	6.03e-01	2.203
1092270	ENSG00000123243	56534	ITIH5	inter-alpha (globulin) inhibitor H5	80760	10	n/a	n/a	4.27e-01	2.201
1106484	ENSG00000220008	153016	LINGO3	leucine rich repeat and Ig domain containing 3	645191	19	n/a	n/a	4.24e-01	2.201
279759356	ENSG00000222301	0	RNY5P8	RNA, Ro-associated Y5 pseudogene 8	0	13	n/a	n/a	4.22e-01	2.200
1087722	ENSG00000062822	5392	POLD1	polymerase (DNA directed), delta 1, catalytic subunit 125kDa	5424	19	n/a	n/a	5.70e-01	2.200
280099475	ENSG00000256885	0	AP001877.1	AP001877.1	0	11	n/a	n/a	5.25e-01	2.200
1097144	ENSG00000158270	56746	COLEC12	collectin sub-family member 12	81035	18	n/a	n/a	4.53e-01	2.197
1093328	ENSG00000131188	56532	PRR7	proline rich 7 (synaptic)	80758	5	n/a	n/a	4.29e-01	2.197
1100254	ENSG00000172366	58541	FAM195A	family with sequence similarity 195, member A	84331	16	n/a	n/a	4.50e-01	2.196
1089152	ENSG00000100342	8476	APOL1	apolipoprotein L, 1	8542	22	n/a	n/a	4.98e-01	2.195
1098813	ENSG00000166441	6125	RPL27A	ribosomal protein L27a	6157	11	n/a	n/a	4.44e-01	2.194
279807067	ENSG00000227085	0	RP5-1141O19.2	RP5-1141O19.2	0	1	n/a	n/a	4.23e-01	2.193
279808383	ENSG00000227198	0	C6orf47-AS1	C6orf47 antisense RNA 1 (non-protein coding)	0	6	n/a	n/a	6.25e-01	2.193
280129872	ENSG00000259262	0	RP11-154B12.2	RP11-154B12.2	0	15	n/a	n/a	4.27e-01	2.192
1106775	ENSG00000224383	60169	C17orf72	chromosome 17 open reading frame 72	92340	17	n/a	n/a	4.32e-01	2.192
1091415	ENSG00000116016	2019	EPAS1	endothelial PAS domain protein 1	2034	2	n/a	n/a	4.53e-01	2.191
1092953	ENSG00000128602	6568	SMO	smoothened, frizzled family receptor	6608	7	n/a	n/a	4.45e-01	2.191
1089962	ENSG00000105321	25842	CCDC9	coiled-coil domain containing 9	26093	19	n/a	n/a	4.45e-01	2.191
280017295	ENSG00000249751	0	ECSCR	endothelial cell-specific chemotaxis regulator	0	5	n/a	n/a	4.93e-01	2.190
1100959	ENSG00000176046	26219	NUPR1	nuclear protein, transcriptional regulator, 1	26471	16	n/a	n/a	4.64e-01	2.188
279708217	ENSG00000207554	0	MIR647	microRNA 647	0	20	n/a	n/a	5.13e-01	2.188
1098369	ENSG00000164692	1269	COL1A2	collagen, type I, alpha 2	1278	7	n/a	n/a	4.29e-01	2.187
1107177	ENSG00000227097	0	RP11-742N3.1	RP11-742N3.1	0	11	n/a	n/a	4.26e-01	2.187
1092367	ENSG00000124145	6349	SDC4	syndecan 4	6385	20	n/a	n/a	4.27e-01	2.184
1105843	ENSG00000213316	4031	LTC4S	leukotriene C4 synthase	4056	5	n/a	n/a	4.45e-01	2.182
279814315	ENSG00000227766	0	HCG4P5	HLA complex group 4 pseudogene 5	0	6	n/a	n/a	4.29e-01	2.180
1095751	ENSG00000146250	81702	PRSS35	protease, serine, 35	167681	6	n/a	n/a	4.49e-01	2.179
1102015	ENSG00000182087	60027	C19orf6	chromosome 19 open reading frame 6	91304	19	n/a	n/a	4.25e-01	2.179
279865981	ENSG00000232415	0	CTB-51J22.1	CTB-51J22.1	0	7	n/a	n/a	4.25e-01	2.178
1106366	ENSG00000215527	0	AP005482.1	Uncharacterized protein	0	18	n/a	n/a	4.50e-01	2.177
1102799	ENSG00000185269	80583	NOTUM	notum pectinacetylesterase homolog (Drosophila)	147111	17	n/a	n/a	5.15e-01	2.176
1098408	ENSG00000164850	2835	GPER	G protein-coupled estrogen receptor 1	2852	7	n/a	n/a	4.22e-01	2.176
1104836	ENSG00000198959	7010	TGM2	transglutaminase 2 (C polypeptide, protein-glutamine-gamma-glutamyltransferase)	7052	20	n/a	n/a	4.27e-01	2.173
279829533	ENSG00000229152	0	ANKRD10-IT1	ANKRD10 intronic transcript 1 (non-protein coding)	0	13	n/a	n/a	4.47e-01	2.173
1093174	ENSG00000130402	78	ACTN4	actinin, alpha 4	81	19	n/a	n/a	4.37e-01	2.172
1089945	ENSG00000105227	36989	PRX	periaxin	57716	19	n/a	n/a	5.31e-01	2.170
1087699	ENSG00000061273	31044	HDAC7	histone deacetylase 7	51564	12	n/a	n/a	4.41e-01	2.170
1102796	ENSG00000185262	94136	FAM100B	family with sequence similarity 100, member B	283991	17	n/a	n/a	4.25e-01	2.169
1089816	ENSG00000104518	55595	GSDMD	gasdermin D	79792	8	n/a	n/a	4.27e-01	2.169
279850729	ENSG00000231064	0	RP11-263K19.4	RP11-263K19.4	0	1	n/a	n/a	4.83e-01	2.168
1105079	ENSG00000204301	4824	NOTCH4	notch 4	4855	6	n/a	n/a	5.75e-01	2.168
1103934	ENSG00000196411	2035	EPHB4	EPH receptor B4	2050	7	n/a	n/a	4.38e-01	2.167
279932335	ENSG00000238287	0	RP11-656D10.3	RP11-656D10.3	0	1	n/a	n/a	6.28e-01	2.167
1098640	ENSG00000165804	30704	ZNF219	zinc finger protein 219	51222	14	n/a	n/a	4.30e-01	2.167
1104105	ENSG00000196923	9132	PDLIM7	PDZ and LIM domain 7 (enigma)	9260	5	n/a	n/a	4.21e-01	2.167
1089672	ENSG00000103253	58474	HAGHL	hydroxyacylglutathione hydrolase-like	84264	16	n/a	n/a	4.23e-01	2.166
280086539	ENSG00000255457	0	RP11-436P7.1	RP11-436P7.1	0	8	n/a	n/a	4.33e-01	2.166
1088328	ENSG00000079215	6471	SLC1A3	solute carrier family 1 (glial high affinity glutamate transporter), member 3	6507	5	n/a	n/a	4.53e-01	2.166
1096569	ENSG00000153208	10314	MERTK	c-mer proto-oncogene tyrosine kinase	10461	2	n/a	n/a	4.58e-01	2.165
280112732	ENSG00000258186	0	SLC7A5P2	solute carrier family 7 (amino acid transporter light chain, L system), member 5 pseudogene 2	0	16	n/a	n/a	4.37e-01	2.163
279819863	ENSG00000228288	157122557	RP11-480I12.3	RP11-480I12.3	100506696	1	n/a	n/a	4.26e-01	2.162
279663461	ENSG00000201199	0	snoU2_19	Small nucleolar RNA U2-19	0	11	n/a	n/a	3.33e-01	2.162
1095680	ENSG00000145824	9406	CXCL14	chemokine (C-X-C motif) ligand 14	9547	5	n/a	n/a	4.30e-01	2.161
279934661	ENSG00000238671	167156	SNORA78	small nucleolar RNA, H/ACA box 78	677844	16	n/a	n/a	6.47e-01	2.160
279755733	ENSG00000221767	1022995	MIR1307	microRNA 1307	100302174	10	n/a	n/a	4.38e-01	2.160
1098638	ENSG00000165801	34990	ARHGEF40	Rho guanine nucleotide exchange factor (GEF) 40	55701	14	n/a	n/a	4.28e-01	2.160
279831824	ENSG00000229348	0	RP11-506B15.6	RP11-506B15.6	0	1	n/a	n/a	4.22e-01	2.153
280115107	ENSG00000258409	0	RP11-195F19.30	RP11-195F19.30	0	9	n/a	n/a	6.33e-01	2.153
279731582	ENSG00000214593	0	RP11-65N13.6	RP11-65N13.6	0	9	n/a	n/a	4.22e-01	2.153
280094015	ENSG00000256225	0	AL590710.1	AL590710.1	0	9	n/a	n/a	4.24e-01	2.152
280040008	ENSG00000251534	0	RP1-96H9.6	RP1-96H9.6	0	12	n/a	n/a	4.33e-01	2.152
1106082	ENSG00000214435	36686	AS3MT	arsenic (+3 oxidation state) methyltransferase	57412	10	n/a	n/a	4.27e-01	2.151
279928576	ENSG00000237977	0	RP3-430N8.8	RP3-430N8.8	0	22	n/a	n/a	4.25e-01	2.151
1092603	ENSG00000125733	9188	TRIP10	thyroid hormone receptor interactor 10	9322	19	n/a	n/a	4.23e-01	2.151
1087766	ENSG00000064655	2124	EYA2	eyes absent homolog 2 (Drosophila)	2139	20	n/a	n/a	4.30e-01	2.150
279899603	ENSG00000235363	0	SNRPGP10	small nuclear ribonucleoprotein polypeptide G pseudogene 10	0	1	n/a	n/a	4.24e-01	2.149
1109131	ENSG00000244165	5000	P2RY11	purinergic receptor P2Y, G-protein coupled, 11	5032	19	n/a	n/a	4.38e-01	2.149
279930688	ENSG00000238142	0	RP11-108M9.4	RP11-108M9.4	0	1	n/a	n/a	5.12e-01	2.149
279752128	ENSG00000221133	1022968	MIR1247	microRNA 1247	100302145	14	n/a	n/a	4.22e-01	2.149
279900213	ENSG00000235426	0	RP11-342M3.5	RP11-342M3.5	0	10	n/a	n/a	4.19e-01	2.148
279490113	ENSG00000178715	0	RP11-169K16.8	RP11-169K16.8	0	1	n/a	n/a	4.32e-01	2.147
1093384	ENSG00000131653	58441	TRAF7	TNF receptor-associated factor 7	84231	16	n/a	n/a	4.23e-01	2.146
1089664	ENSG00000103202	4802	NME4	non-metastatic cells 4, protein expressed in	4833	16	n/a	n/a	4.28e-01	2.145
279616128	ENSG00000197047	0	Z73979.1	Z73979.1	0	22	n/a	n/a	4.32e-01	2.144
1094144	ENSG00000136160	1897	EDNRB	endothelin receptor type B	1910	13	n/a	n/a	4.27e-01	2.144
1095321	ENSG00000143416	8883	SELENBP1	selenium binding protein 1	8991	1	n/a	n/a	4.24e-01	2.143
1089673	ENSG00000103254	41833	FAM173A	family with sequence similarity 173, member A	65990	16	n/a	n/a	4.26e-01	2.143
1090037	ENSG00000105640	6110	RPL18A	ribosomal protein L18a	6142	19	n/a	n/a	4.40e-01	2.142
1098935	ENSG00000166925	57310	TSC22D4	TSC22 domain family, member 4	81628	7	n/a	n/a	4.46e-01	2.142
1088538	ENSG00000085563	5211	ABCB1	ATP-binding cassette, sub-family B (MDR/TAP), member 1	5243	7	n/a	n/a	4.45e-01	2.141
279957031	ENSG00000241470	0	AC137630.1	AC137630.1	0	3	n/a	n/a	4.25e-01	2.139
280072641	ENSG00000254568	0	RP11-664I21.5	RP11-664I21.5	0	11	n/a	n/a	7.20e-01	2.138
279870729	ENSG00000232807	0	RP11-536K7.3	RP11-536K7.3	0	10	n/a	n/a	4.41e-01	2.137
1104600	ENSG00000198417	4468	MT1F	metallothionein 1F	4494	16	n/a	n/a	3.41e-01	2.137
280006331	ENSG00000248794	0	CTD-2248H3.1	CTD-2248H3.1	0	5	n/a	n/a	4.28e-01	2.136
1098447	ENSG00000164976	36735	KIAA1161	KIAA1161	57462	9	n/a	n/a	4.40e-01	2.136
279752282	ENSG00000221164	0	SNORA11	Small nucleolar RNA SNORA11	0	10	n/a	n/a	4.32e-01	2.135
279715242	ENSG00000212040	1013750	MIR543	microRNA 543	100126335	14	n/a	n/a	4.33e-01	2.135
1105069	ENSG00000204278	94139	TMEM235	transmembrane protein 235	283999	17	n/a	n/a	4.22e-01	2.134
1100750	ENSG00000174939	90152	ASPHD1	aspartate beta-hydroxylase domain containing 1	253982	16	n/a	n/a	4.23e-01	2.133
1095151	ENSG00000142279	79139	WTIP	Wilms tumor 1 interacting protein	126374	19	n/a	n/a	4.39e-01	2.131
280035466	ENSG00000251184	0	RP11-101E3.5	RP11-101E3.5	0	9	n/a	n/a	4.33e-01	2.131
280091227	ENSG00000255902	0	AP001062.1	AP001062.1	0	21	n/a	n/a	4.43e-01	2.130
1101296	ENSG00000177732	6626	SOX12	SRY (sex determining region Y)-box 12	6666	20	n/a	n/a	4.28e-01	2.128
1092487	ENSG00000124766	6619	SOX4	SRY (sex determining region Y)-box 4	6659	6	n/a	n/a	5.63e-01	2.127
1099444	ENSG00000168938	5448	PPIC	peptidylprolyl isomerase C (cyclophilin C)	5480	5	n/a	n/a	5.59e-01	2.126
1091545	ENSG00000116962	4780	NID1	nidogen 1	4811	1	n/a	n/a	4.26e-01	2.120
1095076	ENSG00000141577	22749	AZI1	5-azacytidine induced 1	22994	17	n/a	n/a	4.24e-01	2.120
1092918	ENSG00000128309	4331	MPST	mercaptopyruvate sulfurtransferase	4357	22	n/a	n/a	5.11e-01	2.120
1100517	ENSG00000173621	54839	LRFN4	leucine rich repeat and fibronectin type III domain containing 4	78999	11	n/a	n/a	4.39e-01	2.120
1090641	ENSG00000110090	1365	CPT1A	carnitine palmitoyltransferase 1A (liver)	1374	11	n/a	n/a	4.33e-01	2.120
279955353	ENSG00000241279	0	AC110615.1	AC110615.1	0	4	n/a	n/a	4.38e-01	2.119
1096809	ENSG00000155368	1610	DBI	diazepam binding inhibitor (GABA receptor modulator, acyl-CoA binding protein)	1622	2	n/a	n/a	5.64e-01	2.118
1102713	ENSG00000184985	36810	SORCS2	sortilin-related VPS10 domain containing receptor 2	57537	4	n/a	n/a	4.31e-01	2.117
1105206	ENSG00000204592	3115	HLA-E	major histocompatibility complex, class I, E	3133	6	n/a	n/a	4.25e-01	2.116
1099470	ENSG00000169062	41628	UPF3A	UPF3 regulator of nonsense transcripts homolog A (yeast)	65110	13	n/a	n/a	7.44e-01	2.115
279895961	ENSG00000235021	0	RP11-439E19.7	RP11-439E19.7	0	1	n/a	n/a	4.29e-01	2.115
279959487	ENSG00000241728	0	AP001062.8	AP001062.8	0	21	n/a	n/a	4.36e-01	2.115
1093924	ENSG00000135097	4414	MSI1	musashi homolog 1 (Drosophila)	4440	12	n/a	n/a	4.28e-01	2.115
279933177	ENSG00000238420	0	U6	U6 spliceosomal RNA	0	6	n/a	n/a	3.38e-01	2.114
1093971	ENSG00000135363	3980	LMO2	LIM domain only 2 (rhombotin-like 1)	4005	11	n/a	n/a	4.73e-01	2.112
280091430	ENSG00000255928	0	RP11-456I15.2	RP11-456I15.2	0	11	n/a	n/a	3.69e-01	2.111
279660444	ENSG00000200280	1013333	SNORD114-21	small nucleolar RNA, C/D box 114-21	767599	14	n/a	n/a	4.24e-01	2.111
1099241	ENSG00000168077	30916	SCARA3	scavenger receptor class A, member 3	51435	8	n/a	n/a	4.70e-01	2.109
1093885	ENSG00000134873	8949	CLDN10	claudin 10	9071	13	n/a	n/a	4.28e-01	2.109
279967670	ENSG00000242597	0	AL139240.1	AL139240.1	0	10	n/a	n/a	4.23e-01	2.108
280086453	ENSG00000255449	0	RP11-91P24.6	RP11-91P24.6	0	11	n/a	n/a	4.34e-01	2.108
1109063	ENSG00000243056	8568	EIF4EBP3	eukaryotic translation initiation factor 4E binding protein 3	8637	5	n/a	n/a	5.25e-01	2.108
1088520	ENSG00000085117	3707	CD82	CD82 molecule	3732	11	n/a	n/a	6.33e-01	2.107
1096947	ENSG00000156574	4807	NODAL	nodal homolog (mouse)	4838	10	n/a	n/a	4.25e-01	2.107
279846149	ENSG00000230625	0	ZMYM2-IT1	ZMYM2 intronic transcript 1 (non-protein coding)	0	13	n/a	n/a	4.89e-01	2.106
279698842	ENSG00000205903	0	AC073343.9	AC073343.9	0	7	n/a	n/a	4.26e-01	2.105
1095014	ENSG00000141314	81544	RHBDL3	rhomboid, veinlet-like 3 (Drosophila)	162494	17	n/a	n/a	4.28e-01	2.104
1091087	ENSG00000113504	10565	SLC12A7	solute carrier family 12 (potassium/chloride transporters), member 7	10723	5	n/a	n/a	4.33e-01	2.103
1094150	ENSG00000136205	41334	TNS3	tensin 3	64759	7	n/a	n/a	4.31e-01	2.103
1093192	ENSG00000130522	3702	JUND	jun D proto-oncogene	3727	19	n/a	n/a	4.39e-01	2.101
1089286	ENSG00000100906	4761	NFKBIA	nuclear factor of kappa light polypeptide gene enhancer in B-cells inhibitor, alpha	4792	14	n/a	n/a	4.40e-01	2.100
279937094	ENSG00000239055	0	snoU13	Small nucleolar RNA U13	0	9	n/a	n/a	4.27e-01	2.099
279658239	ENSG00000199631	0	SNORD33	small nucleolar RNA, C/D box 33	0	19	n/a	n/a	4.47e-01	2.098
1102193	ENSG00000182851	109349	GPIHBP1	glycosylphosphatidylinositol anchored high density lipoprotein binding protein 1	338328	8	n/a	n/a	4.28e-01	2.098
1092682	ENSG00000125995	80152	ROMO1	reactive oxygen species modulator 1	140823	20	n/a	n/a	4.28e-01	2.097
1097634	ENSG00000162076	77640	FLYWCH2	FLYWCH family member 2	114984	16	n/a	n/a	4.45e-01	2.096
279902998	ENSG00000235695	0	RP11-395P16.1	RP11-395P16.1	0	3	n/a	n/a	4.28e-01	2.096
280065750	ENSG00000254087	0	LYN	v-yes-1 Yamaguchi sarcoma viral related oncogene homolog	0	8	n/a	n/a	4.28e-01	2.096
1090997	ENSG00000112715	7379	VEGFA	vascular endothelial growth factor A	7422	6	n/a	n/a	4.61e-01	2.096
279731840	ENSG00000214612	0	RPS19P1	ribosomal protein S19 pseudogene 1	0	20	n/a	n/a	4.40e-01	2.095
1087314	ENSG00000025423	8561	HSD17B6	hydroxysteroid (17-beta) dehydrogenase 6 homolog (mouse)	8630	12	n/a	n/a	4.29e-01	2.093
1099074	ENSG00000167543	59881	TP53I13	tumor protein p53 inducible protein 13	90313	17	n/a	n/a	4.32e-01	2.093
280091702	ENSG00000255968	0	RP11-513G19.1	RP11-513G19.1	0	12	n/a	n/a	4.27e-01	2.091
1088592	ENSG00000087077	7162	TRIP6	thyroid hormone receptor interactor 6	7205	7	n/a	n/a	4.21e-01	2.090
1086951	ENSG00000005243	30708	COPZ2	coatomer protein complex, subunit zeta 2	51226	17	n/a	n/a	5.75e-01	2.089
1101421	ENSG00000178531	126390	CTXN1	cortexin 1	404217	19	n/a	n/a	4.58e-01	2.089
1090642	ENSG00000110092	592	CCND1	cyclin D1	595	11	n/a	n/a	4.47e-01	2.086
280096027	ENSG00000256463	0	SALL3	sal-like 3 (Drosophila)	0	18	n/a	n/a	4.56e-01	2.086
280116623	ENSG00000258500	0	CTD-2062F14.2	CTD-2062F14.2	0	14	n/a	n/a	4.29e-01	2.085
1102923	ENSG00000185818	109778	NAT8L	N-acetyltransferase 8-like (GCN5-related, putative)	339983	4	n/a	n/a	4.32e-01	2.084
1103429	ENSG00000187942	125831	LDLRAD2	low density lipoprotein receptor class A domain containing 2	401944	1	n/a	n/a	4.58e-01	2.082
1097357	ENSG00000160050	54979	CCDC28B	coiled-coil domain containing 28B	79140	1	n/a	n/a	4.19e-01	2.082
1090044	ENSG00000105655	30957	ISYNA1	inositol-3-phosphate synthase 1	51477	19	n/a	n/a	4.19e-01	2.081
1095101	ENSG00000141753	3467	IGFBP4	insulin-like growth factor binding protein 4	3487	17	n/a	n/a	5.25e-01	2.081
279934507	ENSG00000238642	0	snoU13	Small nucleolar RNA U13	0	3	n/a	n/a	4.30e-01	2.081
1100697	ENSG00000174628	78980	IQCK	IQ motif containing K	124152	16	n/a	n/a	4.20e-01	2.080
1104624	ENSG00000198502	3109	HLA-DRB5	major histocompatibility complex, class II, DR beta 5	3127	6	n/a	n/a	4.47e-01	2.079
279938933	ENSG00000239309	0	AL161450.2	AL161450.2	0	9	n/a	n/a	3.69e-01	2.079
1097294	ENSG00000159388	7786	BTG2	BTG family, member 2	7832	1	n/a	n/a	4.46e-01	2.076
1100674	ENSG00000174498	9402	IGDCC3	immunoglobulin superfamily, DCC subclass, member 3	9543	15	n/a	n/a	4.36e-01	2.076
279883044	ENSG00000233893	0	RP11-507C10.5	RP11-507C10.5	0	6	n/a	n/a	4.61e-01	2.075
1087143	ENSG00000011028	9758	MRC2	mannose receptor, C type 2	9902	17	n/a	n/a	5.74e-01	2.075
280119991	ENSG00000258696	0	CTD-2058B24.3	CTD-2058B24.3	0	14	n/a	n/a	4.25e-01	2.075
279858549	ENSG00000231747	0	AC079922.2	AC079922.2	0	2	n/a	n/a	4.21e-01	2.074
1092214	ENSG00000122756	1262	CNTFR	ciliary neurotrophic factor receptor	1271	9	n/a	n/a	3.30e-01	2.074
1098117	ENSG00000163884	28735	KLF15	Kruppel-like factor 15	28999	3	n/a	n/a	4.30e-01	2.071
279990244	ENSG00000245532	0	NEAT1	nuclear paraspeckle assembly transcript 1 (non-protein coding)	0	11	n/a	n/a	4.24e-01	2.070
1099442	ENSG00000168936	60166	TMEM129	transmembrane protein 129	92305	4	n/a	n/a	4.30e-01	2.070
1102208	ENSG00000182902	57975	SLC25A18	solute carrier family 25 (mitochondrial carrier), member 18	83733	22	n/a	n/a	4.41e-01	2.069
1094696	ENSG00000139155	33214	SLCO1C1	solute carrier organic anion transporter family, member 1C1	53919	12	n/a	n/a	4.29e-01	2.068
279942867	ENSG00000239777	0	AC091189.1	AC091189.1	0	8	n/a	n/a	4.39e-01	2.067
1093314	ENSG00000131116	79128	ZNF428	zinc finger protein 428	126299	19	n/a	n/a	4.39e-01	2.065
1096144	ENSG00000149499	90347	EML3	echinoderm microtubule associated protein like 3	256364	11	n/a	n/a	4.29e-01	2.063
279886928	ENSG00000234235	0	BOK-AS1	BOK antisense RNA 1 (non-protein coding)	0	2	n/a	n/a	4.23e-01	2.063
1097474	ENSG00000160781	55759	PAQR6	progestin and adipoQ receptor family member VI	79957	1	n/a	n/a	4.29e-01	2.061
1096919	ENSG00000156381	78886	ANKRD9	ankyrin repeat domain 9	122416	14	n/a	n/a	4.28e-01	2.061
279664882	ENSG00000201599	26523	SNORA71A	small nucleolar RNA, H/ACA box 71A	26777	20	n/a	n/a	5.20e-01	2.061
279926700	ENSG00000237815	0	AC007000.11	AC007000.11	0	7	n/a	n/a	4.41e-01	2.060
1088712	ENSG00000089327	33132	FXYD5	FXYD domain containing ion transport regulator 5	53827	19	n/a	n/a	7.19e-01	2.060
279668276	ENSG00000203260	0	AL356475.1	AL356475.1	0	1	n/a	n/a	4.27e-01	2.060
279946628	ENSG00000240233	0	AF111168.1	AF111168.1	0	14	n/a	n/a	3.31e-01	2.059
1089943	ENSG00000105221	205	AKT2	v-akt murine thymoma viral oncogene homolog 2	208	19	n/a	n/a	4.25e-01	2.057
1090002	ENSG00000105472	6285	CLEC11A	C-type lectin domain family 11, member A	6320	19	n/a	n/a	4.40e-01	2.057
1088136	ENSG00000074370	486	ATP2A3	ATPase, Ca++ transporting, ubiquitous	489	17	n/a	n/a	5.89e-01	2.057
280108582	ENSG00000257764	0	RP11-1143G9.4	RP11-1143G9.4	0	12	n/a	n/a	4.34e-01	2.056
1101442	ENSG00000178685	59065	PARP10	poly (ADP-ribose) polymerase family, member 10	84875	8	n/a	n/a	4.54e-01	2.055
279763443	ENSG00000223388	0	AC091736.11	AC091736.11	0	7	n/a	n/a	4.27e-01	2.052
1102326	ENSG00000183397	1000551	C19orf71	chromosome 19 open reading frame 71	100128569	19	n/a	n/a	4.37e-01	2.051
1097370	ENSG00000160124	79461	CCDC58	coiled-coil domain containing 58	131076	3	n/a	n/a	4.85e-01	2.050
1096689	ENSG00000154274	34575	C4orf19	chromosome 4 open reading frame 19	55286	4	n/a	n/a	4.44e-01	2.049
1102664	ENSG00000184785	150816	CXorf69	chromosome X open reading frame 69	644538	X	n/a	n/a	4.39e-01	2.049
1087708	ENSG00000061938	10042	TNK2	tyrosine kinase, non-receptor, 2	10188	3	n/a	n/a	4.27e-01	2.048
1092611	ENSG00000125753	7365	VASP	vasodilator-stimulated phosphoprotein	7408	19	n/a	n/a	4.49e-01	2.045
1092011	ENSG00000120885	1182	CLU	clusterin	1191	8	n/a	n/a	4.50e-01	2.044
1092804	ENSG00000127249	58449	ATP13A4	ATPase type 13A4	84239	3	n/a	n/a	4.54e-01	2.043
279500265	ENSG00000180139	1016113	RP11-399O19.5	RP11-399O19.5	100132116	10	n/a	n/a	5.98e-01	2.043
1090974	ENSG00000112561	7896	TFEB	transcription factor EB	7942	6	n/a	n/a	4.45e-01	2.041
279952955	ENSG00000240975	0	RP11-313M3.1	RP11-313M3.1	0	11	n/a	n/a	5.39e-01	2.041
280112801	ENSG00000258199	0	RP11-977G19.5	RP11-977G19.5	0	12	n/a	n/a	4.26e-01	2.041
1088454	ENSG00000082781	3668	ITGB5	integrin, beta 5	3693	3	n/a	n/a	4.30e-01	2.038
1094664	ENSG00000138795	30658	LEF1	lymphoid enhancer-binding factor 1	51176	4	n/a	n/a	4.22e-01	2.038
279668053	ENSG00000202502	0	RN5S151	RNA, 5S ribosomal 151	0	3	n/a	n/a	4.39e-01	2.037
1104429	ENSG00000197901	9221	SLC22A6	solute carrier family 22 (organic anion transporter), member 6	9356	11	n/a	n/a	5.18e-01	2.036
279896578	ENSG00000235078	0	AC142528.1	AC142528.1	0	2	n/a	n/a	4.29e-01	2.036
280135967	ENSG00000259607	0	CTD-2647L4.5	CTD-2647L4.5	0	8	n/a	n/a	4.29e-01	2.036
1096419	ENSG00000152082	55898	MZT2B	mitotic spindle organizing protein 2B	80097	2	n/a	n/a	4.25e-01	2.035
1092238	ENSG00000122971	32	ACADS	acyl-CoA dehydrogenase, C-2 to C-3 short chain	35	12	n/a	n/a	4.35e-01	2.035
279662369	ENSG00000200847	0	Y_RNA	Y RNA	0	7	n/a	n/a	4.24e-01	2.035
1097715	ENSG00000162572	6304	SCNN1D	sodium channel, nonvoltage-gated 1, delta	6339	1	n/a	n/a	4.31e-01	2.034
1091698	ENSG00000118292	55433	C1orf54	chromosome 1 open reading frame 54	79630	1	n/a	n/a	4.22e-01	2.033
280111434	ENSG00000258056	0	RP11-644F5.11	RP11-644F5.11	0	12	n/a	n/a	4.42e-01	2.033
1094050	ENSG00000135736	60234	CCDC102A	coiled-coil domain containing 102A	92922	16	n/a	n/a	4.28e-01	2.032
279657315	ENSG00000199347	26575	RNU5E-1	RNA, U5E small nuclear 1	26829	1	n/a	n/a	4.77e-01	2.031
279783807	ENSG00000225091	0	SNORA71A	SNORA71A	0	20	n/a	n/a	5.16e-01	2.030
279758537	ENSG00000222057	0	U4	U4 spliceosomal RNA	0	3	n/a	n/a	4.30e-01	2.030
280018251	ENSG00000249835	0	VCAN-AS1	VCAN antisense RNA 1 (non-protein coding)	0	5	n/a	n/a	4.51e-01	2.030
1093662	ENSG00000133392	4603	MYH11	myosin, heavy chain 11, smooth muscle	4629	16	n/a	n/a	4.68e-01	2.029
279815843	ENSG00000227898	0	RP13-100B2.4	RP13-100B2.4	0	9	n/a	n/a	4.25e-01	2.029
279849618	ENSG00000230955	0	RP11-109P14.10	RP11-109P14.10	0	1	n/a	n/a	4.23e-01	2.026
1095544	ENSG00000144749	25767	LRIG1	leucine-rich repeats and immunoglobulin-like domains 1	26018	3	n/a	n/a	4.38e-01	2.026
1090532	ENSG00000109113	58105	RAB34	RAB34, member RAS oncogene family	83871	17	n/a	n/a	4.27e-01	2.025
1105457	ENSG00000205363	122844	C15orf59	chromosome 15 open reading frame 59	388135	15	n/a	n/a	4.39e-01	2.025
279709008	ENSG00000207707	1013216	MIR639	microRNA 639	693224	19	n/a	n/a	4.26e-01	2.025
1089582	ENSG00000102760	28720	C13orf15	chromosome 13 open reading frame 15	28984	13	n/a	n/a	4.25e-01	2.024
279708560	ENSG00000207611	0	MIR149	microRNA 149	0	2	n/a	n/a	4.94e-01	2.023
279533381	ENSG00000183900	0	FOXD1	forkhead box D1	0	5	n/a	n/a	4.22e-01	2.023
1101281	ENSG00000177685	93891	EFCAB4A	EF-hand calcium binding domain 4A	283229	11	n/a	n/a	5.83e-01	2.023
280074018	ENSG00000254665	0	RP11-152H18.3	RP11-152H18.3	0	11	n/a	n/a	6.61e-01	2.022
279963224	ENSG00000242142	0	RP11-5O17.2	RP11-5O17.2	0	3	n/a	n/a	4.43e-01	2.021
279955279	ENSG00000241269	0	AC093620.5	AC093620.5	0	7	n/a	n/a	4.20e-01	2.021
1102114	ENSG00000182492	630	BGN	biglycan	633	X	n/a	n/a	4.32e-01	2.019
1108890	ENSG00000239282	167370	GATSL3	GATS protein-like 3	652968	22	n/a	n/a	4.55e-01	2.018
280025645	ENSG00000250397	0	RP11-1391J7.1	RP11-1391J7.1	0	11	n/a	n/a	4.28e-01	2.018
1096094	ENSG00000149115	59611	TNKS1BP1	tankyrase 1 binding protein 1, 182kDa	85456	11	n/a	n/a	4.24e-01	2.017
279777269	ENSG00000224503	0	AC104438.1	AC104438.1	0	3	n/a	n/a	4.54e-01	2.015
1087321	ENSG00000026025	7388	VIM	vimentin	7431	10	n/a	n/a	4.38e-01	2.015
279660864	ENSG00000200394	0	SNORA38B	small nucleolar RNA, H/ACA box 38B (retrotransposed)	0	17	n/a	n/a	4.77e-01	2.014
1088245	ENSG00000077150	4760	NFKB2	nuclear factor of kappa light polypeptide gene enhancer in B-cells 2 (p49/p100)	4791	10	n/a	n/a	4.36e-01	2.014
280003757	ENSG00000248603	0	RP3-412A9.10	RP3-412A9.10	0	22	n/a	n/a	4.22e-01	2.012
279753556	ENSG00000221386	0	AC002979.1	AC002979.1	0	12	n/a	n/a	3.69e-01	2.011
1095145	ENSG00000142227	1999	EMP3	epithelial membrane protein 3	2014	19	n/a	n/a	4.23e-01	2.011
1088130	ENSG00000074219	8402	TEAD2	TEA domain family member 2	8463	19	n/a	n/a	4.25e-01	2.010
1096164	ENSG00000149591	6836	TAGLN	transgelin	6876	11	n/a	n/a	4.23e-01	2.010
1093300	ENSG00000131055	58899	COX4I2	cytochrome c oxidase subunit IV isoform 2 (lung)	84701	20	n/a	n/a	4.86e-01	2.009
1097477	ENSG00000160789	3975	LMNA	lamin A/C	4000	1	n/a	n/a	7.58e-01	2.009
1088827	ENSG00000091986	81022	CCDC80	coiled-coil domain containing 80	151887	3	n/a	n/a	4.27e-01	2.008
1096984	ENSG00000156966	60243	B3GNT7	UDP-GlcNAc:betaGal beta-1,3-N-acetylglucosaminyltransferase 7	93010	2	n/a	n/a	4.29e-01	2.006
1096807	ENSG00000155366	386	RHOC	ras homolog gene family, member C	389	1	n/a	n/a	4.27e-01	2.006
1108761	ENSG00000237493	0	RP11-603J24.7	RP11-603J24.7	0	12	n/a	n/a	4.33e-01	2.006
1106188	ENSG00000214855	339	AC011481.1	AC011481.1	342	19	n/a	n/a	4.35e-01	2.005
1087875	ENSG00000067182	7089	TNFRSF1A	tumor necrosis factor receptor superfamily, member 1A	7132	12	n/a	n/a	4.47e-01	2.005
279939479	ENSG00000239377	0	RP4-584D14.6	RP4-584D14.6	0	7	n/a	n/a	4.24e-01	2.005
1100585	ENSG00000173991	8491	TCAP	titin-cap (telethonin)	8557	17	n/a	n/a	4.32e-01	2.004
1103486	ENSG00000188157	119616	AGRN	agrin	375790	1	n/a	n/a	4.24e-01	2.003
1098162	ENSG00000164035	31185	EMCN	endomucin	51705	4	n/a	n/a	4.26e-01	2.003
1103604	ENSG00000188643	79949	S100A16	S100 calcium binding protein A16	140576	1	n/a	n/a	4.32e-01	2.002
1102815	ENSG00000185338	8582	SOCS1	suppressor of cytokine signaling 1	8651	16	n/a	n/a	4.23e-01	2.001
1092385	ENSG00000124205	1895	EDN3	endothelin 3	1908	20	n/a	n/a	4.21e-01	2.001
279710233	ENSG00000207955	128113	MIR219-2	microRNA 219-2	407003	9	n/a	n/a	4.29e-01	1.999
279853854	ENSG00000231327	1016812	AC016700.5	AC016700.5	100133985	2	n/a	n/a	4.25e-01	1.998
1089668	ENSG00000103241	2278	FOXF1	forkhead box F1	2294	16	n/a	n/a	4.28e-01	1.997
1099106	ENSG00000167641	60906	PPP1R14A	protein phosphatase 1, regulatory (inhibitor) subunit 14A	94274	19	n/a	n/a	4.29e-01	1.997
1087157	ENSG00000011304	5693	PTBP1	polypyrimidine tract binding protein 1	5725	19	n/a	n/a	4.21e-01	1.993
1092523	ENSG00000125148	4476	MT2A	metallothionein 2A	4502	16	n/a	n/a	3.55e-01	1.993
279663167	ENSG00000201104	0	U6	U6 spliceosomal RNA	0	7	n/a	n/a	3.69e-01	1.992
279570804	ENSG00000187186	169186	RP11-195F19.5	HCG2040265, isoform CRA_acDNA FLJ50015	730098	9	n/a	n/a	4.39e-01	1.992
1090640	ENSG00000110080	6448	ST3GAL4	ST3 beta-galactoside alpha-2,3-sialyltransferase 4	6484	11	n/a	n/a	4.23e-01	1.991
1087593	ENSG00000054179	949	ENTPD2	ectonucleoside triphosphate diphosphohydrolase 2	954	9	n/a	n/a	4.42e-01	1.991
279499361	ENSG00000179967	0	PPP1R14BP3	protein phosphatase 1, regulatory (inhibitor) subunit 14B pseudogene 3	0	4	n/a	n/a	6.36e-01	1.990
1100428	ENSG00000173209	79450	AHSA2	AHA1, activator of heat shock 90kDa protein ATPase homolog 2 (yeast)	130872	2	n/a	n/a	4.44e-01	1.990
1101189	ENSG00000177225	110353	PDDC1	Parkinson disease 7 domain containing 1	347862	11	n/a	n/a	4.51e-01	1.989
1091911	ENSG00000120129	1831	DUSP1	dual specificity phosphatase 1	1843	5	n/a	n/a	4.29e-01	1.988
1103580	ENSG00000188549	122833	C15orf52	chromosome 15 open reading frame 52	388115	15	n/a	n/a	4.27e-01	1.987
1094152	ENSG00000136213	34790	CHST12	carbohydrate (chondroitin 4) sulfotransferase 12	55501	7	n/a	n/a	4.36e-01	1.987
279924184	ENSG00000237611	0	AL353898.3	AL353898.3	0	1	n/a	n/a	4.38e-01	1.987
1096111	ENSG00000149257	867	SERPINH1	serpin peptidase inhibitor, clade H (heat shock protein 47), member 1, (collagen binding protein 1)	871	11	n/a	n/a	4.44e-01	1.985
1105556	ENSG00000205763	134327	RP9P	retinitis pigmentosa 9 pseudogene	441212	7	n/a	n/a	4.35e-01	1.983
279892153	ENSG00000234709	0	UPF3AP3	UPF3 regulator of nonsense transcripts homolog A (yeast) pseudogene 3	0	9	n/a	n/a	4.37e-01	1.981
279959518	ENSG00000241732	0	RP11-38P22.2	RP11-38P22.2	0	3	n/a	n/a	5.47e-01	1.979
279962443	ENSG00000242045	0	RP1-90K10.3	RP1-90K10.3	0	6	n/a	n/a	4.28e-01	1.979
1095643	ENSG00000145555	4625	MYO10	myosin X	4651	5	n/a	n/a	4.44e-01	1.979
1103748	ENSG00000189171	6251	S100A13	S100 calcium binding protein A13	6284	1	n/a	n/a	4.29e-01	1.979
1099263	ENSG00000168209	33832	DDIT4	DNA-damage-inducible transcript 4	54541	10	n/a	n/a	3.43e-01	1.978
279719695	ENSG00000213169	0	RP11-393N4.2	RP11-393N4.2	0	3	n/a	n/a	4.97e-01	1.977
1105820	ENSG00000213145	1387	CRIP1	cysteine-rich protein 1 (intestinal)	1396	14	n/a	n/a	4.76e-01	1.975
1095911	ENSG00000147509	8535	RGS20	regulator of G-protein signaling 20	8601	8	n/a	n/a	4.29e-01	1.974
1089656	ENSG00000103175	37221	WFDC1	WAP four-disulfide core domain 1	58189	16	n/a	n/a	4.30e-01	1.973
1105884	ENSG00000213638	76647	ADAT3	adenosine deaminase, tRNA-specific 3	113179	19	n/a	n/a	5.80e-01	1.973
1089073	ENSG00000100106	10920	TRIOBP	TRIO and F-actin binding protein	11078	22	n/a	n/a	4.25e-01	1.973
1102536	ENSG00000184221	77779	OLIG1	oligodendrocyte transcription factor 1	116448	21	n/a	n/a	4.22e-01	1.970
1088352	ENSG00000079805	1773	DNM2	dynamin 2	1785	19	n/a	n/a	4.38e-01	1.970
1097299	ENSG00000159423	8590	ALDH4A1	aldehyde dehydrogenase 4 family, member A1	8659	1	n/a	n/a	4.58e-01	1.968
1107603	ENSG00000229833	1003109	C19orf79	chromosome 19 open reading frame 79	100131801	19	n/a	n/a	4.24e-01	1.968
279667493	ENSG00000202343	0	SNORA2	Small nucleolar RNA SNORA2/SNORA34 family	0	6	n/a	n/a	4.38e-01	1.968
1093476	ENSG00000132329	10121	RAMP1	receptor (G protein-coupled) activity modifying protein 1	10267	2	n/a	n/a	4.59e-01	1.968
279659191	ENSG00000199905	0	U6	U6 spliceosomal RNA	0	9	n/a	n/a	4.33e-01	1.967
1100535	ENSG00000173706	36766	HEG1	HEG homolog 1 (zebrafish)	57493	3	n/a	n/a	4.50e-01	1.967
1091599	ENSG00000117394	6477	SLC2A1	solute carrier family 2 (facilitated glucose transporter), member 1	6513	1	n/a	n/a	4.38e-01	1.967
1097070	ENSG00000157637	79009	SLC38A10	solute carrier family 38, member 10	124565	17	n/a	n/a	4.24e-01	1.966
279702946	ENSG00000206627	0	U6	U6 spliceosomal RNA	0	1	n/a	n/a	4.45e-01	1.964
1104720	ENSG00000198753	5333	PLXNB3	plexin B3	5365	X	n/a	n/a	4.28e-01	1.964
279886952	ENSG00000234237	0	AL162431.1	AL162431.1	0	1	n/a	n/a	6.18e-01	1.963
1095110	ENSG00000141933	60127	C19orf20	chromosome 19 open reading frame 20	91978	19	n/a	n/a	4.41e-01	1.962
279908183	ENSG00000236197	0	AC002429.5	AC002429.5	0	7	n/a	n/a	4.46e-01	1.961
1088224	ENSG00000076604	9474	TRAF4	TNF receptor-associated factor 4	9618	17	n/a	n/a	4.33e-01	1.961
1096695	ENSG00000154319	57890	FAM167A	family with sequence similarity 167, member A	83648	8	n/a	n/a	4.63e-01	1.961
1087308	ENSG00000024422	29837	EHD2	EH-domain containing 2	30846	19	n/a	n/a	4.20e-01	1.960
1087767	ENSG00000064666	1256	CNN2	calponin 2	1265	19	n/a	n/a	4.23e-01	1.959
1090931	ENSG00000112280	1288	COL9A1	collagen, type IX, alpha 1	1297	6	n/a	n/a	4.47e-01	1.959
279236391	ENSG00000155254	57984	MARVELD1	MARVEL domain containing 1	83742	10	n/a	n/a	4.23e-01	1.958
1088699	ENSG00000089159	5797	PXN	paxillin	5829	12	n/a	n/a	4.20e-01	1.958
279826181	ENSG00000228834	0	RP11-249L21.4	RP11-249L21.4	0	6	n/a	n/a	4.26e-01	1.958
279900403	ENSG00000235445	0	XXbac-B476C20.14	XXbac-B476C20.14	0	22	n/a	n/a	4.29e-01	1.958
279715836	ENSG00000212195	0	U3	Small nucleolar RNA U3	0	17	n/a	n/a	4.26e-01	1.958
1096941	ENSG00000156510	56002	HKDC1	hexokinase domain containing 1	80201	10	n/a	n/a	4.50e-01	1.957
1101908	ENSG00000181444	81730	ZNF467	zinc finger protein 467	168544	7	n/a	n/a	4.46e-01	1.957
1101928	ENSG00000181588	124878	MEX3D	mex-3 homolog D (C. elegans)	399664	19	n/a	n/a	5.26e-01	1.953
1091307	ENSG00000115325	1784	DOK1	docking protein 1, 62kDa (downstream of tyrosine kinase 1)	1796	2	n/a	n/a	4.38e-01	1.953
279666121	ENSG00000201937	1013540	SNORD115-26	small nucleolar RNA, C/D box 115-26	100033802	15	n/a	n/a	4.29e-01	1.952
1101902	ENSG00000181404	0	WASH1	WAS protein family homolog 1	0	9	n/a	n/a	6.24e-01	1.952
279834575	ENSG00000229604	0	MT-ATP8	mitochondrially encoded ATP synthase 8	0	2	n/a	n/a	4.45e-01	1.952
279824572	ENSG00000228692	0	RP5-826L7.1	RP5-826L7.1	0	6	n/a	n/a	6.45e-01	1.952
1098281	ENSG00000164330	1867	EBF1	early B-cell factor 1	1879	5	n/a	n/a	6.48e-01	1.951
1103309	ENSG00000187513	2685	GJA4	gap junction protein, alpha 4, 37kDa	2701	1	n/a	n/a	4.46e-01	1.951
1087838	ENSG00000066230	6514	SLC9A3	solute carrier family 9 (sodium/hydrogen exchanger), member 3	6550	5	n/a	n/a	4.28e-01	1.950
1091674	ENSG00000118094	11021	TREH	trehalase (brush-border membrane glycoprotein)	11181	11	n/a	n/a	5.74e-01	1.949
279802285	ENSG00000226698	0	RP1-50O24.6	RP1-50O24.6	0	1	n/a	n/a	4.20e-01	1.948
1095104	ENSG00000141837	157123373	CACNA1A	calcium channel, voltage-dependent, P/Q type, alpha 1A subunit	100507353	19	n/a	n/a	4.38e-01	1.947
1095594	ENSG00000145198	59848	VWA5B2	von Willebrand factor A domain containing 5B2	90113	3	n/a	n/a	4.53e-01	1.946
1098697	ENSG00000166016	25590	ABTB2	ankyrin repeat and BTB (POZ) domain containing 2	25841	11	n/a	n/a	4.28e-01	1.946
279899780	ENSG00000235387	81379	RP11-327L3.1	RP11-327L3.1	158376	9	n/a	n/a	4.69e-01	1.945
1101484	ENSG00000178922	57560	HYI	hydroxypyruvate isomerase (putative)	81888	1	n/a	n/a	4.25e-01	1.945
280002995	ENSG00000248546	0	ANP32C	acidic (leucine-rich) nuclear phosphoprotein 32 family, member C	0	4	n/a	n/a	4.22e-01	1.945
1104235	ENSG00000197324	25769	LRP10	low density lipoprotein receptor-related protein 10	26020	14	n/a	n/a	4.28e-01	1.944
280028955	ENSG00000250661	0	RP11-458I7.4	RP11-458I7.4	0	1	n/a	n/a	4.45e-01	1.943
279985996	ENSG00000244504	0	AC026464.2	AC026464.2	0	16	n/a	n/a	4.23e-01	1.942
279584659	ENSG00000188338	0	SLC38A3	solute carrier family 38, member 3	0	3	n/a	n/a	4.23e-01	1.942
1090315	ENSG00000107562	6351	CXCL12	chemokine (C-X-C motif) ligand 12	6387	10	n/a	n/a	4.39e-01	1.942
1090061	ENSG00000105698	7349	USF2	upstream transcription factor 2, c-fos interacting	7392	19	n/a	n/a	4.39e-01	1.941
279984328	ENSG00000244331	0	CTB-47B8.1	CTB-47B8.1	0	5	n/a	n/a	4.31e-01	1.941
280030512	ENSG00000250784	0	RP11-540D14.6	RP11-540D14.6	0	1	n/a	n/a	4.26e-01	1.940
279814033	ENSG00000227741	0	RP11-536C5.7	RP11-536C5.7	0	1	n/a	n/a	4.63e-01	1.940
280048192	ENSG00000252546	0	5S_rRNA	5S ribosomal RNA	0	19	n/a	n/a	3.69e-01	1.940
279977663	ENSG00000243679	0	RP11-274B21.3	RP11-274B21.3	0	7	n/a	n/a	4.45e-01	1.940
1094301	ENSG00000136942	11064	RPL35	ribosomal protein L35	11224	9	n/a	n/a	4.27e-01	1.939
279927303	ENSG00000237866	0	RP11-298J20.1	RP11-298J20.1	0	10	n/a	n/a	4.41e-01	1.939
280096711	ENSG00000256540	0	RP11-598F7.6	RP11-598F7.6	0	12	n/a	n/a	5.01e-01	1.938
1089654	ENSG00000103168	8894	TAF1C	TATA box binding protein (TBP)-associated factor, RNA polymerase I, C, 110kDa	9013	16	n/a	n/a	4.26e-01	1.938
280051818	ENSG00000253069	0	AC021205.1	AC021205.1	0	4	n/a	n/a	4.43e-01	1.936
1087794	ENSG00000065320	9287	NTN1	netrin 1	9423	17	n/a	n/a	4.23e-01	1.936
1097438	ENSG00000160447	29674	PKN3	protein kinase N3	29941	9	n/a	n/a	4.35e-01	1.935
1092893	ENSG00000128052	3766	KDR	kinase insert domain receptor (a type III receptor tyrosine kinase)	3791	4	n/a	n/a	4.35e-01	1.934
1105855	ENSG00000213402	5758	PTPRCAP	protein tyrosine phosphatase, receptor type, C-associated protein	5790	11	n/a	n/a	4.23e-01	1.933
279762170	ENSG00000223109	1022943	MIR1538	microRNA 1538	100302119	16	n/a	n/a	4.29e-01	1.933
1101235	ENSG00000177464	2811	GPR4	G protein-coupled receptor 4	2828	19	n/a	n/a	4.30e-01	1.933
1096710	ENSG00000154479	79398	C2orf77	chromosome 2 open reading frame 77	129881	2	n/a	n/a	4.39e-01	1.933
280094100	ENSG00000256235	59214	C5orf62	chromosome 5 open reading frame 62	85027	5	n/a	n/a	4.44e-01	1.932
279717668	ENSG00000212694	109578	AC084018.1	AC084018.1	338799	12	n/a	n/a	4.20e-01	1.932
279973361	ENSG00000243270	0	AC092436.3	AC092436.3	0	4	n/a	n/a	4.77e-01	1.931
1088984	ENSG00000099624	510	ATP5D	ATP synthase, H+ transporting, mitochondrial F1 complex, delta subunit	513	19	n/a	n/a	4.25e-01	1.931
1092535	ENSG00000125285	11007	SOX21	SRY (sex determining region Y)-box 21	11166	13	n/a	n/a	4.49e-01	1.930
279994149	ENSG00000246892	0	AL034548.1	AL034548.1	0	20	n/a	n/a	4.29e-01	1.930
279932347	ENSG00000238288	0	RP11-100G15.4	RP11-100G15.4	0	9	n/a	n/a	4.39e-01	1.930
280087001	ENSG00000255495	0	AC145124.2	AC145124.2	0	8	n/a	n/a	5.16e-01	1.928
1093028	ENSG00000129219	5306	PLD2	phospholipase D2	5338	17	n/a	n/a	4.30e-01	1.928
1093153	ENSG00000130303	680	BST2	bone marrow stromal cell antigen 2	684	19	n/a	n/a	3.31e-01	1.928
279797890	ENSG00000226308	0	RP4-813D12.3	RP4-813D12.3	0	20	n/a	n/a	4.29e-01	1.928
279665176	ENSG00000201672	1013306	SNORD113-4	small nucleolar RNA, C/D box 113-4	767564	14	n/a	n/a	4.30e-01	1.927
279938775	ENSG00000239298	0	RP4-758J18.3	RP4-758J18.3	0	1	n/a	n/a	5.46e-01	1.926
1087601	ENSG00000054598	2280	FOXC1	forkhead box C1	2296	6	n/a	n/a	3.24e-01	1.926
1102050	ENSG00000182218	58640	HHIPL1	HHIP-like 1	84439	14	n/a	n/a	4.27e-01	1.923
279939458	ENSG00000239373	0	AL021579.1	AL021579.1	0	1	n/a	n/a	4.24e-01	1.922
279701330	ENSG00000206341	0	HLA-H	major histocompatibility complex, class I, H (pseudogene)	0	6	n/a	n/a	4.23e-01	1.922
1099425	ENSG00000168884	54994	TNIP2	TNFAIP3 interacting protein 2	79155	4	n/a	n/a	4.21e-01	1.922
280087855	ENSG00000255542	0	RP4-683L5.1	RP4-683L5.1	0	11	n/a	n/a	4.44e-01	1.922
1108930	ENSG00000240184	5066	PCDHGC3	protocadherin gamma subfamily C, 3	5098	5	n/a	n/a	4.33e-01	1.920
279937514	ENSG00000239122	0	U2	U2 spliceosomal RNA	0	3	n/a	n/a	5.77e-01	1.920
279947245	ENSG00000240289	0	RP11-240D10.2	RP11-240D10.2	0	1	n/a	n/a	4.47e-01	1.919
279970823	ENSG00000242971	0	AC091038.1	AC091038.1	0	18	n/a	n/a	4.48e-01	1.918
280078548	ENSG00000254969	0	RP11-939C17.2	RP11-939C17.2	0	11	n/a	n/a	4.77e-01	1.917
1101551	ENSG00000179242	997	CDH4	cadherin 4, type 1, R-cadherin (retinal)	1002	20	n/a	n/a	4.25e-01	1.917
1089882	ENSG00000104897	8124	SF3A2	splicing factor 3a, subunit 2, 66kDa	8175	19	n/a	n/a	4.92e-01	1.916
280024181	ENSG00000250284	0	CTB-1I21.1	CTB-1I21.1	0	5	n/a	n/a	5.58e-01	1.916
1093493	ENSG00000132424	25706	PNISR	PNN-interacting serine/arginine-rich protein	25957	6	n/a	n/a	5.29e-01	1.915
279903559	ENSG00000235734	0	HMGN1P36	high mobility group nucleosome binding domain 1 pseudogene 36	0	2	n/a	n/a	5.13e-01	1.914
1089257	ENSG00000100726	9750	TELO2	TEL2, telomere maintenance 2, homolog (S. cerevisiae)	9894	16	n/a	n/a	4.25e-01	1.914
279716249	ENSG00000212304	168706	SNORD12	small nucleolar RNA, C/D box 12	692057	20	n/a	n/a	4.77e-01	1.913
1102844	ENSG00000185482	89827	STAC3	SH3 and cysteine rich domain 3	246329	12	n/a	n/a	5.08e-01	1.913
279915252	ENSG00000236844	0	AC091633.2	AC091633.2	0	3	n/a	n/a	4.27e-01	1.913
1088971	ENSG00000099331	4624	MYO9B	myosin IXB	4650	19	n/a	n/a	4.22e-01	1.913
1099462	ENSG00000169026	58390	MFSD7	major facilitator superfamily domain containing 7	84179	4	n/a	n/a	5.27e-01	1.909
1092224	ENSG00000122862	5520	SRGN	serglycin	5552	10	n/a	n/a	4.51e-01	1.908
279705585	ENSG00000207088	167574	SNORA7B	small nucleolar RNA, H/ACA box 7B	677797	3	n/a	n/a	3.41e-01	1.908
279837524	ENSG00000229891	1001058	Z83851.1	Z83851.1	100134361	22	n/a	n/a	4.27e-01	1.908
279788008	ENSG00000225473	0	ATP13A4-AS1	ATP13A4 antisense RNA 1 (non-protein coding)	0	3	n/a	n/a	4.28e-01	1.908
1102517	ENSG00000184160	149	ADRA2C	adrenergic, alpha-2C-, receptor	152	4	n/a	n/a	4.27e-01	1.907
1091297	ENSG00000115286	119456	NDUFS7	NADH dehydrogenase (ubiquinone) Fe-S protein 7, 20kDa (NADH-coenzyme Q reductase)	374291	19	n/a	n/a	4.47e-01	1.907
279941070	ENSG00000239559	0	RPL37P2	ribosomal protein L37 pseudogene 2	0	11	n/a	n/a	4.38e-01	1.907
1089978	ENSG00000105373	29730	GLTSCR2	glioma tumor suppressor candidate region gene 2	29997	19	n/a	n/a	4.33e-01	1.906
279748792	ENSG00000219222	0	RP11-480N24.3	RP11-480N24.3	0	6	n/a	n/a	4.51e-01	1.906
279760238	ENSG00000222521	0	AC026956.1	AC026956.1	0	15	n/a	n/a	4.24e-01	1.905
279977684	ENSG00000243683	0	AL158052.1	AL158052.1	0	9	n/a	n/a	5.16e-01	1.905
279754676	ENSG00000221566	0	MIR1181	microRNA 1181	0	19	n/a	n/a	4.33e-01	1.905
1093099	ENSG00000129946	25510	SHC2	SHC (Src homology 2 domain containing) transforming protein 2	25759	19	n/a	n/a	4.55e-01	1.903
1087032	ENSG00000007080	77650	CCDC124	coiled-coil domain containing 124	115098	19	n/a	n/a	4.22e-01	1.902
1104619	ENSG00000198483	80730	ANKRD35	ankyrin repeat domain 35	148741	1	n/a	n/a	4.27e-01	1.902
279753437	ENSG00000221366	0	MIR1306	microRNA 1306	0	22	n/a	n/a	4.56e-01	1.902
1101599	ENSG00000179588	81529	ZFPM1	zinc finger protein, multitype 1	161882	16	n/a	n/a	4.28e-01	1.901
280083068	ENSG00000255224	0	CTD-3065J16.9	CTD-3065J16.9	0	8	n/a	n/a	4.26e-01	1.899
1094298	ENSG00000136938	10394	ANP32B	acidic (leucine-rich) nuclear phosphoprotein 32 family, member B	10541	9	n/a	n/a	4.29e-01	1.898
279800183	ENSG00000226499	0	RP5-882O7.1	RP5-882O7.1	0	1	n/a	n/a	4.38e-01	1.898
1094017	ENSG00000135540	36500	NHSL1	NHS-like 1	57224	6	n/a	n/a	4.29e-01	1.896
1090210	ENSG00000106538	5887	RARRES2	retinoic acid receptor responder (tazarotene induced) 2	5919	7	n/a	n/a	4.29e-01	1.896
1094130	ENSG00000136114	35188	THSD1	thrombospondin, type I, domain containing 1	55901	13	n/a	n/a	4.57e-01	1.894
1100056	ENSG00000171532	4735	NEUROD2	neurogenic differentiation 2	4761	17	n/a	n/a	5.09e-01	1.894
279754207	ENSG00000221491	0	SNORA34	small nucleolar RNA, H/ACA box 34	0	12	n/a	n/a	4.27e-01	1.893
1095682	ENSG00000145832	81114	SLC25A48	solute carrier family 25, member 48	153328	5	n/a	n/a	4.28e-01	1.893
1101915	ENSG00000181481	58492	RNF135	ring finger protein 135	84282	17	n/a	n/a	4.38e-01	1.892
1088774	ENSG00000090776	1934	EFNB1	ephrin-B1	1947	X	n/a	n/a	4.39e-01	1.891
1090339	ENSG00000107796	56	ACTA2	actin, alpha 2, smooth muscle, aorta	59	10	n/a	n/a	4.27e-01	1.890
1093355	ENSG00000131409	60677	LRRC4B	leucine rich repeat containing 4B	94030	19	n/a	n/a	4.24e-01	1.890
279712661	ENSG00000211683	0	AP000346.2	AP000346.2	0	22	n/a	n/a	4.26e-01	1.889
1104419	ENSG00000197879	4615	MYO1C	myosin IC	4641	17	n/a	n/a	4.27e-01	1.889
1087152	ENSG00000011243	26738	AKAP8L	A kinase (PRKA) anchor protein 8-like	26993	19	n/a	n/a	4.23e-01	1.889
279887819	ENSG00000234338	0	RP11-797H7.1	RP11-797H7.1	0	7	n/a	n/a	4.28e-01	1.889
1097418	ENSG00000160318	79078	CLDND2	claudin domain containing 2	125875	19	n/a	n/a	4.27e-01	1.889
1108241	ENSG00000233927	6201	RPS28	ribosomal protein S28	6234	19	n/a	n/a	4.72e-01	1.889
280046575	ENSG00000252310	6058	RNY5	RNA, Ro-associated Y5	6090	7	n/a	n/a	4.23e-01	1.888
280090836	ENSG00000255856	0	RP11-87C12.5	RP11-87C12.5	0	12	n/a	n/a	4.20e-01	1.886
279936611	ENSG00000238975	0	snoU13	Small nucleolar RNA U13	0	1	n/a	n/a	6.12e-01	1.886
1105059	ENSG00000204248	1293	COL11A2	collagen, type XI, alpha 2	1302	6	n/a	n/a	4.27e-01	1.886
1102141	ENSG00000182600	123264	C2orf82	chromosome 2 open reading frame 82	389084	2	n/a	n/a	4.47e-01	1.885
1106545	ENSG00000221932	152866	HEPN1	hepatocellular carcinoma, down-regulated 1	641654	11	n/a	n/a	4.24e-01	1.884
1094968	ENSG00000140961	29681	OSGIN1	oxidative stress induced growth inhibitor 1	29948	16	n/a	n/a	4.24e-01	1.884
279665757	ENSG00000201822	0	RN5S149	RNA, 5S ribosomal 149	0	3	n/a	n/a	3.69e-01	1.883
1099434	ENSG00000168913	119604	ENHO	energy homeostasis associated	375704	9	n/a	n/a	4.64e-01	1.883
1099777	ENSG00000170412	35177	GPRC5C	G protein-coupled receptor, family C, group 5, member C	55890	17	n/a	n/a	4.28e-01	1.883
279812964	ENSG00000227640	0	SOX21-AS1	SOX21 antisense RNA 1 (non-protein coding)	0	13	n/a	n/a	3.23e-01	1.882
278832470	ENSG00000111671	58923	SPSB2	splA/ryanodine receptor domain and SOCS box containing 2	84727	12	n/a	n/a	4.21e-01	1.881
1093178	ENSG00000130429	9950	ARPC1B	actin related protein 2/3 complex, subunit 1B, 41kDa	10095	7	n/a	n/a	4.32e-01	1.881
1106209	ENSG00000214899	0	C17orf84	chromosome 17 open reading frame 84	0	17	n/a	n/a	4.25e-01	1.881
1091177	ENSG00000114378	3353	HYAL1	hyaluronoglucosaminidase 1	3373	3	n/a	n/a	4.37e-01	1.881
279956039	ENSG00000241357	0	RP11-758P17.2	RP11-758P17.2	0	7	n/a	n/a	4.32e-01	1.880
280081303	ENSG00000255118	0	RP11-703H8.7	RP11-703H8.7	0	11	n/a	n/a	4.53e-01	1.880
1102565	ENSG00000184343	26323	SRPK3	SRSF protein kinase 3	26576	X	n/a	n/a	5.12e-01	1.880
1092909	ENSG00000128271	132	ADORA2A	adenosine A2a receptor	135	22	n/a	n/a	4.28e-01	1.880
1102728	ENSG00000185022	23517	MAFF	v-maf musculoaponeurotic fibrosarcoma oncogene homolog F (avian)	23764	22	n/a	n/a	4.27e-01	1.879
280062352	ENSG00000253830	0	AC005895.3	AC005895.3	0	5	n/a	n/a	4.65e-01	1.879
1105201	ENSG00000204580	776	DDR1	discoidin domain receptor tyrosine kinase 1	780	6	n/a	n/a	4.29e-01	1.878
279821610	ENSG00000228421	0	AC005013.5	AC005013.5	0	7	n/a	n/a	3.34e-01	1.877
280137538	ENSG00000259715	0	CTD-3110H11.1	CTD-3110H11.1	0	15	n/a	n/a	4.26e-01	1.877
279658379	ENSG00000199673	0	SNORD16	small nucleolar RNA, C/D box 16	0	15	n/a	n/a	3.69e-01	1.877
279849163	ENSG00000230910	0	RP3-525N10.2	RP3-525N10.2	0	6	n/a	n/a	3.31e-01	1.877
1095059	ENSG00000141524	11158	TMC6	transmembrane channel-like 6	11322	17	n/a	n/a	4.40e-01	1.877
280023313	ENSG00000250222	0	CTC-338M12.5	CTC-338M12.5	0	5	n/a	n/a	4.30e-01	1.876
279800788	ENSG00000226564	0	FTH1P20	ferritin, heavy polypeptide 1 pseudogene 20	0	2	n/a	n/a	4.25e-01	1.875
1101576	ENSG00000179399	2247	GPC5	glypican 5	2262	13	n/a	n/a	4.29e-01	1.875
1100328	ENSG00000172724	6328	CCL19	chemokine (C-C motif) ligand 19	6363	9	n/a	n/a	4.48e-01	1.875
1093116	ENSG00000130052	9610	STARD8	StAR-related lipid transfer (START) domain containing 8	9754	X	n/a	n/a	6.42e-01	1.875
1102817	ENSG00000185340	10487	GAS2L1	growth arrest-specific 2 like 1	10634	22	n/a	n/a	4.32e-01	1.875
1089329	ENSG00000101144	651	BMP7	bone morphogenetic protein 7	655	20	n/a	n/a	4.47e-01	1.875
280134012	ENSG00000259497	0	RP11-346C20.1	RP11-346C20.1	0	16	n/a	n/a	4.39e-01	1.873
279618422	ENSG00000197146	0	AL133458.1	AL133458.1	0	6	n/a	n/a	4.29e-01	1.873
1092629	ENSG00000125820	4790	NKX2-2	NK2 homeobox 2	4821	20	n/a	n/a	4.31e-01	1.873
280092498	ENSG00000256045	1023957	MTRNR2L10	MT-RNR2-like 10	100463488	X	n/a	n/a	4.35e-01	1.873
1106599	ENSG00000222044	0	RP5-1039K5.16	RP5-1039K5.16	0	22	n/a	n/a	5.36e-01	1.872
1096623	ENSG00000153822	3748	KCNJ16	potassium inwardly-rectifying channel, subfamily J, member 16	3773	17	n/a	n/a	4.27e-01	1.872
1091623	ENSG00000117523	22970	PRRC2C	proline-rich coiled-coil 2C	23215	1	n/a	n/a	4.23e-01	1.869
1088145	ENSG00000074660	8512	SCARF1	scavenger receptor class F, member 1	8578	17	n/a	n/a	4.23e-01	1.869
1094085	ENSG00000135916	57300	ITM2C	integral membrane protein 2C	81618	2	n/a	n/a	4.25e-01	1.869
1101816	ENSG00000180891	126376	CUEDC1	CUE domain containing 1	404093	17	n/a	n/a	4.42e-01	1.869
1098807	ENSG00000166426	1372	CRABP1	cellular retinoic acid binding protein 1	1381	15	n/a	n/a	3.48e-01	1.868
280005797	ENSG00000248751	0	RP1-130H16.18	RP1-130H16.18	0	22	n/a	n/a	4.63e-01	1.868
1100329	ENSG00000172725	36451	CORO1B	coronin, actin binding protein, 1B	57175	11	n/a	n/a	5.53e-01	1.866
1089488	ENSG00000101986	212	ABCD1	ATP-binding cassette, sub-family D (ALD), member 1	215	X	n/a	n/a	5.21e-01	1.866
1093308	ENSG00000131094	10724	C1QL1	complement component 1, q subcomponent-like 1	10882	17	n/a	n/a	3.24e-01	1.866
279953716	ENSG00000241080	0	AP000350.2	AP000350.2	0	22	n/a	n/a	4.40e-01	1.865
1088260	ENSG00000077454	4009	LRCH4	leucine-rich repeats and calponin homology (CH) domain containing 4	4034	7	n/a	n/a	4.22e-01	1.864
279926502	ENSG00000237798	0	AC010894.5	AC010894.5	0	2	n/a	n/a	4.28e-01	1.864
280048087	ENSG00000252531	0	SNORA73	Small nucleolar RNA SNORA73 family	0	2	n/a	n/a	4.33e-01	1.863
279783573	ENSG00000225067	0	AD000091.1	AD000091.1	0	19	n/a	n/a	4.28e-01	1.863
279873887	ENSG00000233078	0	RP11-5P18.5	RP11-5P18.5	0	1	n/a	n/a	4.28e-01	1.862
1099056	ENSG00000167470	59833	MIDN	midnolin	90007	19	n/a	n/a	4.24e-01	1.862
1100499	ENSG00000173548	90411	SNX33	sorting nexin 33	257364	15	n/a	n/a	4.43e-01	1.862
1103324	ENSG00000187556	110031	NANOS3	nanos homolog 3 (Drosophila)	342977	19	n/a	n/a	4.28e-01	1.862
1093656	ENSG00000133315	28728	MACROD1	MACRO domain containing 1	28992	11	n/a	n/a	4.23e-01	1.861
1104214	ENSG00000197256	25708	KANK2	KN motif and ankyrin repeat domains 2	25959	19	n/a	n/a	4.60e-01	1.861
1097383	ENSG00000160191	5120	PDE9A	phosphodiesterase 9A	5152	21	n/a	n/a	4.25e-01	1.861
279901290	ENSG00000235529	0	AGAP1-IT1	AGAP1 intronic transcript 1 (non-protein coding)	0	2	n/a	n/a	4.32e-01	1.860
1098411	ENSG00000164867	4815	NOS3	nitric oxide synthase 3 (endothelial cell)	4846	7	n/a	n/a	4.27e-01	1.860
279833732	ENSG00000229519	0	RP11-58A11.2	RP11-58A11.2	0	1	n/a	n/a	4.31e-01	1.859
1105095	ENSG00000204334	94478	AC007405.7	Uncharacterized protein LOC285141	285141	2	n/a	n/a	4.29e-01	1.859
279555146	ENSG00000185837	1000372	CECR5-AS1	CECR5 antisense RNA 1 (non-protein coding)	100130717	22	n/a	n/a	4.39e-01	1.859
279901831	ENSG00000235579	0	AC007283.4	AC007283.4	0	2	n/a	n/a	4.57e-01	1.858
1105979	ENSG00000214063	7063	TSPAN4	tetraspanin 4	7106	11	n/a	n/a	5.48e-01	1.857
1088975	ENSG00000099364	33911	FBXL19	F-box and leucine-rich repeat protein 19	54620	16	n/a	n/a	4.25e-01	1.857
1088306	ENSG00000078596	9315	ITM2A	integral membrane protein 2A	9452	X	n/a	n/a	4.28e-01	1.856
280090412	ENSG00000255813	0	AL162497.1	AL162497.1	0	13	n/a	n/a	4.50e-01	1.854
1091882	ENSG00000119927	36951	GPAM	glycerol-3-phosphate acyltransferase, mitochondrial	57678	10	n/a	n/a	4.29e-01	1.854
279985879	ENSG00000244491	0	RP3-508I15.18	RP3-508I15.18	0	22	n/a	n/a	4.31e-01	1.854
1099220	ENSG00000168003	6484	SLC3A2	solute carrier family 3 (activators of dibasic and neutral amino acid transport), member 2	6520	11	n/a	n/a	4.27e-01	1.853
279793707	ENSG00000225938	0	RP4-575N6.4	RP4-575N6.4	0	1	n/a	n/a	4.57e-01	1.852
279921991	ENSG00000237436	0	RP11-312B8.1	RP11-312B8.1	0	1	n/a	n/a	5.30e-01	1.851
1086878	ENSG00000001617	6369	SEMA3F	sema domain, immunoglobulin domain (Ig), short basic domain, secreted, (semaphorin) 3F	6405	3	n/a	n/a	4.39e-01	1.851
279889596	ENSG00000234488	0	AC096664.1	AC096664.1	0	2	n/a	n/a	4.51e-01	1.849
280068180	ENSG00000254245	35397	PCDHGA3	protocadherin gamma subfamily A, 3	56112	5	n/a	n/a	4.29e-01	1.849
1099666	ENSG00000169908	4046	TM4SF1	transmembrane 4 L six family member 1	4071	3	n/a	n/a	4.24e-01	1.849
1092627	ENSG00000125817	1052	CENPB	centromere protein B, 80kDa	1059	20	n/a	n/a	4.22e-01	1.848
1088237	ENSG00000076984	5577	MAP2K7	mitogen-activated protein kinase kinase 7	5609	19	n/a	n/a	5.16e-01	1.848
1099205	ENSG00000167971	36797	CASKIN1	CASK interacting protein 1	57524	16	n/a	n/a	4.45e-01	1.848
280061510	ENSG00000253767	9564	PCDHGA8	protocadherin gamma subfamily A, 8	9708	5	n/a	n/a	4.29e-01	1.848
279949814	ENSG00000240568	0	RP11-1008M1.1	RP11-1008M1.1	0	3	n/a	n/a	4.29e-01	1.847
279923619	ENSG00000237552	0	RP11-415A20.1	RP11-415A20.1	0	1	n/a	n/a	4.24e-01	1.847
1101904	ENSG00000181409	9481	AATK	apoptosis-associated tyrosine kinase	9625	17	n/a	n/a	5.66e-01	1.846
1099782	ENSG00000170425	133	ADORA2B	adenosine A2b receptor	136	17	n/a	n/a	4.33e-01	1.846
279968579	ENSG00000242696	0	AC064836.3	AC064836.3	0	2	n/a	n/a	4.24e-01	1.845
280067773	ENSG00000254221	35389	PCDHGB1	protocadherin gamma subfamily B, 1	56104	5	n/a	n/a	4.28e-01	1.845
1105329	ENSG00000204956	35399	PCDHGA1	protocadherin gamma subfamily A, 1	56114	5	n/a	n/a	4.29e-01	1.845
280054857	ENSG00000253305	35385	PCDHGB6	protocadherin gamma subfamily B, 6	56100	5	n/a	n/a	4.28e-01	1.845
1102484	ENSG00000183979	90377	NPB	neuropeptide B	256933	17	n/a	n/a	4.36e-01	1.844
279748239	ENSG00000218748	0	DBIP1	diazepam binding inhibitor (GABA receptor modulator, acyl-CoA binding protein) pseudogene 1	0	6	n/a	n/a	6.37e-01	1.844
280066368	ENSG00000254122	35384	PCDHGB7	protocadherin gamma subfamily B, 7	56099	5	n/a	n/a	4.28e-01	1.844
1086990	ENSG00000006118	34261	TMEM132A	transmembrane protein 132A	54972	11	n/a	n/a	4.27e-01	1.843
1095105	ENSG00000141854	76651	AC022098.1	Uncharacterized protein LOC113230	113230	19	n/a	n/a	3.25e-01	1.842
1093774	ENSG00000134250	4822	NOTCH2	notch 2	4853	1	n/a	n/a	4.56e-01	1.842
280058001	ENSG00000253537	35393	PCDHGA7	protocadherin gamma subfamily A, 7	56108	5	n/a	n/a	4.28e-01	1.842
280063992	ENSG00000253953	8572	PCDHGB4	protocadherin gamma subfamily B, 4	8641	5	n/a	n/a	4.28e-01	1.841
1089059	ENSG00000100075	6540	SLC25A1	solute carrier family 25 (mitochondrial carrier; citrate transporter), member 1	6576	22	n/a	n/a	4.84e-01	1.841
1097571	ENSG00000161638	3653	ITGA5	integrin, alpha 5 (fibronectin receptor, alpha polypeptide)	3678	12	n/a	n/a	4.36e-01	1.841
279999067	ENSG00000248235	0	AC037459.4	Uncharacterized protein	0	8	n/a	n/a	4.29e-01	1.841
279761813	ENSG00000222999	0	AC105247.1	AC105247.1	0	18	n/a	n/a	3.69e-01	1.840
1096143	ENSG00000149489	6062	ROM1	retinal outer segment membrane protein 1	6094	11	n/a	n/a	4.53e-01	1.840
279988470	ENSG00000244750	0	AL451125.1	AL451125.1	0	9	n/a	n/a	3.68e-01	1.840
1100645	ENSG00000174348	79218	PODN	podocan	127435	1	n/a	n/a	4.40e-01	1.839
279817944	ENSG00000228109	157123001	MFI2-AS1	MFI2 antisense RNA 1 (non-protein coding)	100507057	3	n/a	n/a	4.39e-01	1.839
280062572	ENSG00000253846	35391	PCDHGA10	protocadherin gamma subfamily A, 10	56106	5	n/a	n/a	4.28e-01	1.838
279898421	ENSG00000235241	0	RP11-108M9.5	RP11-108M9.5	0	1	n/a	n/a	4.40e-01	1.838
1095813	ENSG00000146830	41196	GIGYF1	GRB10 interacting GYF protein 1	64599	7	n/a	n/a	4.24e-01	1.838
280057369	ENSG00000253485	35395	PCDHGA5	protocadherin gamma subfamily A, 5	56110	5	n/a	n/a	4.28e-01	1.838
1102410	ENSG00000183691	9115	NOG	noggin	9241	17	n/a	n/a	4.26e-01	1.838
280130420	ENSG00000259291	0	RP11-617F23.1	RP11-617F23.1	0	15	n/a	n/a	4.21e-01	1.837
1088424	ENSG00000081853	35398	PCDHGA2	protocadherin gamma subfamily A, 2	56113	5	n/a	n/a	4.28e-01	1.837
1095985	ENSG00000148204	94824	CRB2	crumbs homolog 2 (Drosophila)	286204	9	n/a	n/a	4.25e-01	1.837
280061051	ENSG00000253731	35394	PCDHGA6	protocadherin gamma subfamily A, 6	56109	5	n/a	n/a	4.28e-01	1.835
280063488	ENSG00000253910	35388	PCDHGB2	protocadherin gamma subfamily B, 2	56103	5	n/a	n/a	4.28e-01	1.835
279708007	ENSG00000207496	166313	SNORA7A	small nucleolar RNA, H/ACA box 7A	619563	3	n/a	n/a	4.27e-01	1.834
280098691	ENSG00000256786	0	AP001029.2	AP001029.2	0	18	n/a	n/a	4.27e-01	1.834
279996123	ENSG00000247629	0	RP11-707G14.6	RP11-707G14.6	0	11	n/a	n/a	4.24e-01	1.833
279958469	ENSG00000241615	0	AL121658.1	AL121658.1	0	2	n/a	n/a	5.09e-01	1.833
1096180	ENSG00000149716	85617	ORAOV1	oral cancer overexpressed 1	220064	11	n/a	n/a	4.23e-01	1.833
1089034	ENSG00000099992	58108	TBC1D10A	TBC1 domain family, member 10A	83874	22	n/a	n/a	4.28e-01	1.833
279820834	ENSG00000228360	0	RP11-365F18.1	RP11-365F18.1	0	7	n/a	n/a	4.39e-01	1.833
280088647	ENSG00000255629	0	RP11-196H14.3	RP11-196H14.3	0	12	n/a	n/a	5.12e-01	1.831
279944361	ENSG00000239985	0	RP11-460N20.3	RP11-460N20.3	0	7	n/a	n/a	4.28e-01	1.829
279868517	ENSG00000232631	0	MTND2P23	MT-ND2 pseudogene 23	0	2	n/a	n/a	4.31e-01	1.829
1104172	ENSG00000197114	58818	ZGPAT	zinc finger, CCCH-type with G patch domain	84619	20	n/a	n/a	5.05e-01	1.829
1099651	ENSG00000169871	57524	TRIM56	tripartite motif containing 56	81844	7	n/a	n/a	4.38e-01	1.829
279855800	ENSG00000231503	0	RP11-118B22.3	RP11-118B22.3	0	12	n/a	n/a	4.33e-01	1.828
1097421	ENSG00000160325	10935	C9orf7	chromosome 9 open reading frame 7	11094	9	n/a	n/a	4.26e-01	1.827
1089401	ENSG00000101400	6600	SNTA1	syntrophin, alpha 1 (dystrophin-associated protein A1, 59kDa, acidic component)	6640	20	n/a	n/a	4.73e-01	1.827
1100478	ENSG00000173442	90168	EHBP1L1	EH domain binding protein 1-like 1	254102	11	n/a	n/a	4.37e-01	1.826
280052844	ENSG00000253159	25774	PCDHGA12	protocadherin gamma subfamily A, 12	26025	5	n/a	n/a	4.28e-01	1.826
1096218	ENSG00000150281	1478	CTF1	cardiotrophin 1	1489	16	n/a	n/a	4.46e-01	1.826
1102833	ENSG00000185432	25589	METTL7A	methyltransferase like 7A	25840	12	n/a	n/a	3.36e-01	1.825
1100243	ENSG00000172340	8724	SUCLG2	succinate-CoA ligase, GDP-forming, beta subunit	8801	3	n/a	n/a	4.24e-01	1.825
1089118	ENSG00000100258	60024	LMF2	lipase maturation factor 2	91289	22	n/a	n/a	4.36e-01	1.824
1100210	ENSG00000172201	3380	ID4	inhibitor of DNA binding 4, dominant negative helix-loop-helix protein	3400	6	n/a	n/a	4.49e-01	1.824
1096648	ENSG00000154016	10592	GRAP	GRB2-related adaptor protein	10750	17	n/a	n/a	5.65e-01	1.823
280048955	ENSG00000252657	0	SNORA70	Small nucleolar RNA SNORA70	0	17	n/a	n/a	4.23e-01	1.823
279657987	ENSG00000199550	0	Y_RNA	Y RNA	0	11	n/a	n/a	3.68e-01	1.821
1096697	ENSG00000154330	5207	PGM5	phosphoglucomutase 5	5239	9	n/a	n/a	4.24e-01	1.821
1095186	ENSG00000142611	40612	PRDM16	PR domain containing 16	63976	1	n/a	n/a	4.27e-01	1.821
279662250	ENSG00000200816	0	SNORA38	small nucleolar RNA, H/ACA box 38	0	6	n/a	n/a	5.39e-01	1.821
1087049	ENSG00000007384	40887	RHBDF1	rhomboid 5 homolog 1 (Drosophila)	64285	16	n/a	n/a	4.28e-01	1.821
1100765	ENSG00000174990	759	CA5A	carbonic anhydrase VA, mitochondrial	763	16	n/a	n/a	5.12e-01	1.819
1094063	ENSG00000135821	2735	GLUL	glutamate-ammonia ligase	2752	1	n/a	n/a	4.50e-01	1.819
279905164	ENSG00000235912	0	RP1-159A19.3	RP1-159A19.3	0	1	n/a	n/a	4.50e-01	1.819
1101294	ENSG00000177728	9628	KIAA0195	KIAA0195	9772	17	n/a	n/a	4.29e-01	1.819
279934458	ENSG00000238631	0	snoU13	Small nucleolar RNA U13	0	6	n/a	n/a	3.68e-01	1.818
279708280	ENSG00000207567	128044	MIR142	microRNA 142	406934	17	n/a	n/a	4.33e-01	1.818
280080963	ENSG00000255098	0	RP11-481A20.11	Uncharacterized protein	0	8	n/a	n/a	4.27e-01	1.818
279980954	ENSG00000243993	0	RP11-14D22.2	RP11-14D22.2	0	3	n/a	n/a	4.34e-01	1.818
1109041	ENSG00000242419	35383	PCDHGC4	protocadherin gamma subfamily C, 4	56098	5	n/a	n/a	4.27e-01	1.816
1092055	ENSG00000121310	34557	ECHDC2	enoyl CoA hydratase domain containing 2	55268	1	n/a	n/a	4.24e-01	1.816
1089711	ENSG00000103496	6770	STX4	syntaxin 4	6810	16	n/a	n/a	4.42e-01	1.816
279658827	ENSG00000199804	0	5S_rRNA	5S ribosomal RNA	0	14	n/a	n/a	4.32e-01	1.815
279660080	ENSG00000200182	6970	TERC	telomerase RNA component	7012	3	n/a	n/a	4.34e-01	1.815
280091090	ENSG00000255875	0	CTD-2102P23.1	CTD-2102P23.1	0	19	n/a	n/a	4.26e-01	1.815
1096040	ENSG00000148604	5963	RGR	retinal G protein coupled receptor	5995	10	n/a	n/a	3.28e-01	1.814
280122870	ENSG00000258862	0	RP11-973D8.3	RP11-973D8.3	0	12	n/a	n/a	4.42e-01	1.813
1090304	ENSG00000107404	1843	DVL1	dishevelled, dsh homolog 1 (Drosophila)	1855	1	n/a	n/a	4.34e-01	1.812
280084944	ENSG00000255337	0	RP11-315O6.1	RP11-315O6.1	0	11	n/a	n/a	4.25e-01	1.812
1092194	ENSG00000122642	11163	FKBP9	FK506 binding protein 9, 63 kDa	11328	7	n/a	n/a	4.63e-01	1.811
279997280	ENSG00000248092	0	RP11-159F24.1	RP11-159F24.1	0	5	n/a	n/a	4.28e-01	1.811
1089056	ENSG00000100060	4217	MFNG	MFNG O-fucosylpeptide 3-beta-N-acetylglucosaminyltransferase	4242	22	n/a	n/a	4.22e-01	1.811
1092902	ENSG00000128242	9373	GAL3ST1	galactose-3-O-sulfotransferase 1	9514	22	n/a	n/a	4.41e-01	1.810
279957124	ENSG00000241474	0	TRNAK40P	transfer RNA lysine 40 (anticodon UUU) pseudogene	0	14	n/a	n/a	3.68e-01	1.808
279827168	ENSG00000228930	0	MTCO1P3	MT-CO1 pseudogene 3	0	21	n/a	n/a	4.32e-01	1.808
1092349	ENSG00000124019	55646	FAM124B	family with sequence similarity 124B	79843	2	n/a	n/a	4.21e-01	1.807
1105275	ENSG00000204791	0	CTD-3065J16.6	CTD-3065J16.6	0	8	n/a	n/a	4.29e-01	1.807
1094954	ENSG00000140859	3776	KIFC3	kinesin family member C3	3801	16	n/a	n/a	4.27e-01	1.807
1106382	ENSG00000215612	3146	HMX1	H6 family homeobox 1	3166	4	n/a	n/a	4.25e-01	1.805
1101303	ENSG00000177807	3741	KCNJ10	potassium inwardly-rectifying channel, subfamily J, member 10	3766	1	n/a	n/a	4.58e-01	1.804
279912347	ENSG00000236565	0	HNRNPA3P5	heterogeneous nuclear ribonucleoprotein A3 pseudogene 5	0	13	n/a	n/a	4.69e-01	1.803
279913026	ENSG00000236662	0	RP11-108L7.4	RP11-108L7.4	0	10	n/a	n/a	4.45e-01	1.803
1097483	ENSG00000160808	4608	MYL3	myosin, light chain 3, alkali; ventricular, skeletal, slow	4634	3	n/a	n/a	4.29e-01	1.803
279468311	ENSG00000175772	0	AC112229.7	AC112229.7	0	2	n/a	n/a	7.08e-01	1.802
1102165	ENSG00000182704	25736	TSKU	tsukushi small leucine rich proteoglycan homolog (Xenopus laevis)	25987	11	n/a	n/a	4.99e-01	1.802
1088395	ENSG00000081041	2903	CXCL2	chemokine (C-X-C motif) ligand 2	2920	4	n/a	n/a	4.28e-01	1.802
1090747	ENSG00000111181	6503	SLC6A12	solute carrier family 6 (neurotransmitter transporter, betaine/GABA), member 12	6539	12	n/a	n/a	4.24e-01	1.802
279711853	ENSG00000211574	1013361	MIR770	microRNA 770	768222	14	n/a	n/a	3.86e-01	1.801
279985183	ENSG00000244422	0	RP11-463H12.1	RP11-463H12.1	0	4	n/a	n/a	6.77e-01	1.801
1095154	ENSG00000142327	36417	RNPEPL1	arginyl aminopeptidase (aminopeptidase B)-like 1	57140	2	n/a	n/a	4.30e-01	1.800
1089021	ENSG00000099949	8165	LZTR1	leucine-zipper-like transcription regulator 1	8216	22	n/a	n/a	4.26e-01	1.800
1102731	ENSG00000185033	10362	SEMA4B	sema domain, immunoglobulin domain (Ig), transmembrane domain (TM) and short cytoplasmic domain, (semaphorin) 4B	10509	15	n/a	n/a	4.35e-01	1.799
1088276	ENSG00000077942	2177	FBLN1	fibulin 1	2192	22	n/a	n/a	4.29e-01	1.798
279896373	ENSG00000235058	0	ZMYND10-AS1	ZMYND10 antisense RNA 1 (non-protein coding)	0	3	n/a	n/a	4.28e-01	1.798
279866740	ENSG00000232480	181322	RP11-224O19.2	RP11-224O19.2	728463	1	n/a	n/a	4.29e-01	1.798
280023163	ENSG00000250208	133336	RP11-143E21.7	RP11-143E21.7	440119	12	n/a	n/a	4.29e-01	1.797
1096244	ENSG00000150630	7381	VEGFC	vascular endothelial growth factor C	7424	4	n/a	n/a	4.42e-01	1.797
1094193	ENSG00000136457	1093	CHAD	chondroadherin	1101	17	n/a	n/a	4.32e-01	1.797
279715661	ENSG00000212153	0	U1	U1 spliceosomal RNA	0	7	n/a	n/a	4.46e-01	1.797
1098417	ENSG00000164889	6486	SLC4A2	solute carrier family 4, anion exchanger, member 2 (erythrocyte membrane protein band 3-like 1)	6522	7	n/a	n/a	4.35e-01	1.796
1101684	ENSG00000180096	1719	SEPT1	septin 1	1731	16	n/a	n/a	4.30e-01	1.796
279659681	ENSG00000200065	0	Y_RNA	Y RNA	0	5	n/a	n/a	4.77e-01	1.796
1088985	ENSG00000099625	90242	C19orf26	chromosome 19 open reading frame 26	255057	19	n/a	n/a	4.47e-01	1.796
279781560	ENSG00000224890	0	RP11-525G7.2	RP11-525G7.2	0	9	n/a	n/a	5.74e-01	1.796
280113159	ENSG00000258232	0	RP11-161H23.5	RP11-161H23.5	0	12	n/a	n/a	4.53e-01	1.796
1098771	ENSG00000166289	54995	PLEKHF1	pleckstrin homology domain containing, family F (with FYVE domain) member 1	79156	19	n/a	n/a	4.27e-01	1.796
1092621	ENSG00000125810	22674	CD93	CD93 molecule	22918	20	n/a	n/a	4.24e-01	1.794
1100311	ENSG00000172613	5851	RAD9A	RAD9 homolog A (S. pombe)	5883	11	n/a	n/a	4.23e-01	1.794
1096314	ENSG00000151322	40700	NPAS3	neuronal PAS domain protein 3	64067	14	n/a	n/a	4.37e-01	1.793
279752261	ENSG00000221160	1023051	MIR1281	microRNA 1281	100302237	22	n/a	n/a	4.77e-01	1.793
1105177	ENSG00000204525	3089	HLA-C	major histocompatibility complex, class I, C	3107	6	n/a	n/a	4.26e-01	1.793
279657532	ENSG00000199407	0	5S_rRNA	5S ribosomal RNA	0	10	n/a	n/a	4.34e-01	1.792
279797156	ENSG00000226239	0	RP1-310O13.7	RP1-310O13.7	0	20	n/a	n/a	4.38e-01	1.792
279784907	ENSG00000225193	0	RPS12P26	ribosomal protein S12 pseudogene 26	0	15	n/a	n/a	4.32e-01	1.791
279657287	ENSG00000199332	0	Y_RNA	Y RNA	0	6	n/a	n/a	4.27e-01	1.791
279663482	ENSG00000201207	0	Y_RNA	Y RNA	0	6	n/a	n/a	4.47e-01	1.791
1094394	ENSG00000137491	11145	SLCO2B1	solute carrier organic anion transporter family, member 2B1	11309	11	n/a	n/a	4.27e-01	1.791
279874416	ENSG00000233125	0	ACTBP12	actin, beta pseudogene 12	0	1	n/a	n/a	3.69e-01	1.791
1087661	ENSG00000058453	9552	CROCC	ciliary rootlet coiled-coil, rootletin	9696	1	n/a	n/a	4.32e-01	1.790
1103173	ENSG00000186815	32853	TPCN1	two pore segment channel 1	53373	12	n/a	n/a	4.46e-01	1.790
1092943	ENSG00000128567	5388	PODXL	podocalyxin-like	5420	7	n/a	n/a	4.58e-01	1.790
1103639	ENSG00000188763	8268	FZD9	frizzled family receptor 9	8326	7	n/a	n/a	4.39e-01	1.789
1089674	ENSG00000103257	8089	SLC7A5	solute carrier family 7 (amino acid transporter light chain, L system), member 5	8140	16	n/a	n/a	4.28e-01	1.789
279709519	ENSG00000207783	0	MIR564	microRNA 564	0	3	n/a	n/a	3.60e-01	1.787
1097344	ENSG00000159884	83729	CCDC107	coiled-coil domain containing 107	203260	9	n/a	n/a	4.20e-01	1.786
279708490	ENSG00000207601	0	MIR611	microRNA 611	0	11	n/a	n/a	4.27e-01	1.786
1089263	ENSG00000100767	59824	PAPLN	papilin, proteoglycan-like sulfated glycoprotein	89932	14	n/a	n/a	4.27e-01	1.785
279579918	ENSG00000187984	79749	ANKRD19P	ankyrin repeat domain 19, pseudogene	138649	9	n/a	n/a	4.28e-01	1.784
1099164	ENSG00000167797	10117	CDK2AP2	cyclin-dependent kinase 2 associated protein 2	10263	11	n/a	n/a	4.24e-01	1.784
1095845	ENSG00000147113	55545	CXorf36	chromosome X open reading frame 36	79742	X	n/a	n/a	4.38e-01	1.784
279759699	ENSG00000222383	0	5S_rRNA	5S ribosomal RNA	0	6	n/a	n/a	4.24e-01	1.784
1099555	ENSG00000169418	4850	NPR1	natriuretic peptide receptor A/guanylate cyclase A (atrionatriuretic peptide receptor A)	4881	1	n/a	n/a	6.32e-01	1.783
1087726	ENSG00000063169	29731	GLTSCR1	glioma tumor suppressor candidate region gene 1	29998	19	n/a	n/a	4.27e-01	1.782
279817910	ENSG00000228107	0	AP000692.9	AP000692.9	0	21	n/a	n/a	4.57e-01	1.782
1096537	ENSG00000152977	7502	ZIC1	Zic family member 1	7545	3	n/a	n/a	4.33e-01	1.782
280050012	ENSG00000252809	0	AC135050.3	AC135050.3	0	16	n/a	n/a	4.60e-01	1.782
279906033	ENSG00000235994	0	RP3-470B24.5	RP3-470B24.5	0	6	n/a	n/a	6.34e-01	1.781
1095713	ENSG00000146005	58459	PSD2	pleckstrin and Sec7 domain containing 2	84249	5	n/a	n/a	4.73e-01	1.781
1088078	ENSG00000072778	34	ACADVL	acyl-CoA dehydrogenase, very long chain	37	17	n/a	n/a	4.27e-01	1.780
1095177	ENSG00000142544	59894	CTU1	cytosolic thiouridylase subunit 1 homolog (S. pombe)	90353	19	n/a	n/a	4.37e-01	1.779
1088048	ENSG00000072071	22615	LPHN1	latrophilin 1	22859	19	n/a	n/a	5.58e-01	1.778
1090383	ENSG00000108107	6126	RPL28	ribosomal protein L28	6158	19	n/a	n/a	4.40e-01	1.778
1092914	ENSG00000128284	56604	APOL3	apolipoprotein L, 3	80833	22	n/a	n/a	6.35e-01	1.777
1102881	ENSG00000185650	673	ZFP36L1	zinc finger protein 36, C3H type-like 1	677	14	n/a	n/a	3.46e-01	1.777
1091419	ENSG00000116032	77776	GRIN3B	glutamate receptor, ionotropic, N-methyl-D-aspartate 3B	116444	19	n/a	n/a	5.13e-01	1.777
279721180	ENSG00000213361	0	RP4-778K6.1	RP4-778K6.1	0	7	n/a	n/a	4.45e-01	1.777
279658057	ENSG00000199568	26577	RNU5A-1	RNA, U5A small nuclear 1	26831	15	n/a	n/a	4.77e-01	1.776
1089846	ENSG00000104774	4100	MAN2B1	mannosidase, alpha, class 2B, member 1	4125	19	n/a	n/a	4.25e-01	1.776
279814212	ENSG00000227751	0	RP1-20B21.4	RP1-20B21.4	0	1	n/a	n/a	4.27e-01	1.776
280125092	ENSG00000258985	0	RP11-368P15.3	RP11-368P15.3	0	14	n/a	n/a	4.20e-01	1.776
1097718	ENSG00000162591	1940	MEGF6	multiple EGF-like-domains 6	1953	1	n/a	n/a	5.60e-01	1.775
1104173	ENSG00000197119	78939	SLC25A29	solute carrier family 25, member 29	123096	14	n/a	n/a	4.27e-01	1.775
1096631	ENSG00000153902	81584	LGI4	leucine-rich repeat LGI family, member 4	163175	19	n/a	n/a	4.72e-01	1.775
1093441	ENSG00000132024	34151	CC2D1A	coiled-coil and C2 domain containing 1A	54862	19	n/a	n/a	4.29e-01	1.775
1105082	ENSG00000204305	174	AGER	advanced glycosylation end product-specific receptor	177	6	n/a	n/a	4.41e-01	1.774
279744246	ENSG00000216105	0	MIR943	microRNA 943	0	4	n/a	n/a	6.55e-01	1.774
1089794	ENSG00000104368	5295	PLAT	plasminogen activator, tissue	5327	8	n/a	n/a	4.24e-01	1.774
1093483	ENSG00000132361	23032	KIAA0664	KIAA0664	23277	17	n/a	n/a	4.24e-01	1.773
279810244	ENSG00000227370	0	RP4-669P10.19	RP4-669P10.19	0	22	n/a	n/a	4.27e-01	1.773
279958727	ENSG00000241641	0	RPS23P6	ribosomal protein S23 pseudogene 6	0	16	n/a	n/a	4.29e-01	1.772
279934990	ENSG00000238722	0	snoU13	Small nucleolar RNA U13	0	2	n/a	n/a	4.77e-01	1.772
1100593	ENSG00000174021	2770	GNG5	guanine nucleotide binding protein (G protein), gamma 5	2787	1	n/a	n/a	4.58e-01	1.770
1104700	ENSG00000198719	28250	DLL1	delta-like 1 (Drosophila)	28514	6	n/a	n/a	4.29e-01	1.770
280037584	ENSG00000251356	0	CTD-2281D19.1	CTD-2281D19.1	0	5	n/a	n/a	4.65e-01	1.770
1097030	ENSG00000157326	10743	DHRS4	dehydrogenase/reductase (SDR family) member 4	10901	14	n/a	n/a	4.39e-01	1.769
279826358	ENSG00000228852	0	RP11-57H12.5	RP11-57H12.5	0	1	n/a	n/a	5.13e-01	1.768
279664252	ENSG00000201426	0	Y_RNA	Y RNA	0	3	n/a	n/a	4.76e-01	1.767
1087337	ENSG00000028137	7090	TNFRSF1B	tumor necrosis factor receptor superfamily, member 1B	7133	1	n/a	n/a	4.27e-01	1.767
1090217	ENSG00000106571	2720	GLI3	GLI family zinc finger 3	2737	7	n/a	n/a	4.29e-01	1.767
279933989	ENSG00000238556	0	snoU13	Small nucleolar RNA U13	0	21	n/a	n/a	3.35e-01	1.766
1099122	ENSG00000167685	34600	ZNF444	zinc finger protein 444	55311	19	n/a	n/a	4.29e-01	1.766
1097428	ENSG00000160360	25835	GPSM1	G-protein signaling modulator 1	26086	9	n/a	n/a	4.23e-01	1.766
1086869	ENSG00000000938	2253	FGR	Gardner-Rasheed feline sarcoma viral (v-fgr) oncogene homolog	2268	1	n/a	n/a	4.25e-01	1.765
279938997	ENSG00000239317	0	RP11-449H3.2	RP11-449H3.2	0	5	n/a	n/a	5.11e-01	1.764
280084137	ENSG00000255284	157122313	AP006621.5	Uncharacterized protein	100506518	11	n/a	n/a	4.41e-01	1.762
1100568	ENSG00000173905	27078	GOLIM4	golgi integral membrane protein 4	27333	3	n/a	n/a	4.62e-01	1.762
1087522	ENSG00000049089	1289	COL9A2	collagen, type IX, alpha 2	1298	1	n/a	n/a	4.24e-01	1.761
1099420	ENSG00000168874	59103	ATOH8	atonal homolog 8 (Drosophila)	84913	2	n/a	n/a	4.30e-01	1.761
1094636	ENSG00000138696	654	BMPR1B	bone morphogenetic protein receptor, type IB	658	4	n/a	n/a	4.32e-01	1.761
1097409	ENSG00000160284	58431	C21orf56	chromosome 21 open reading frame 56	84221	21	n/a	n/a	5.72e-01	1.761
1088606	ENSG00000087245	4287	MMP2	matrix metallopeptidase 2 (gelatinase A, 72kDa gelatinase, 72kDa type IV collagenase)	4313	16	n/a	n/a	4.39e-01	1.761
1093843	ENSG00000134597	31114	RBMX2	RNA binding motif protein, X-linked 2	51634	X	n/a	n/a	4.47e-01	1.761
1101939	ENSG00000181649	7219	PHLDA2	pleckstrin homology-like domain, family A, member 2	7262	11	n/a	n/a	4.28e-01	1.761
280090105	ENSG00000255778	0	RP4-765H13.1	RP4-765H13.1	0	12	n/a	n/a	5.65e-01	1.760
1095191	ENSG00000142627	1956	EPHA2	EPH receptor A2	1969	1	n/a	n/a	4.22e-01	1.760
279660717	ENSG00000200354	167130	SNORA71D	small nucleolar RNA, H/ACA box 71D	677840	20	n/a	n/a	4.38e-01	1.758
1100547	ENSG00000173805	8891	HAP1	huntingtin-associated protein 1	9001	17	n/a	n/a	4.30e-01	1.758
279940468	ENSG00000239486	0	RP11-163E9.1	RP11-163E9.1	0	7	n/a	n/a	4.25e-01	1.758
279786596	ENSG00000225331	0	AP001055.6	AP001055.6	0	21	n/a	n/a	4.23e-01	1.758
1088507	ENSG00000084636	1298	COL16A1	collagen, type XVI, alpha 1	1307	1	n/a	n/a	4.28e-01	1.757
279948924	ENSG00000240474	0	AL031657.1	AL031657.1	0	20	n/a	n/a	4.76e-01	1.755
1100963	ENSG00000176058	94838	TPRN	taperin	286262	9	n/a	n/a	4.37e-01	1.755
279856704	ENSG00000231585	0	AC034228.2	AC034228.2	0	5	n/a	n/a	4.24e-01	1.755
280045252	ENSG00000252118	0	U6atac	U6atac minor spliceosomal RNA	0	10	n/a	n/a	4.27e-01	1.754
279988743	ENSG00000244879	0	CTD-3110H11.2	CTD-3110H11.2	0	15	n/a	n/a	4.28e-01	1.754
1103384	ENSG00000187773	79075	FAM69C	family with sequence similarity 69, member C	125704	18	n/a	n/a	4.30e-01	1.753
1093130	ENSG00000130176	1255	CNN1	calponin 1, basic, smooth muscle	1264	19	n/a	n/a	4.27e-01	1.753
1095501	ENSG00000144485	34791	HES6	hairy and enhancer of split 6 (Drosophila)	55502	2	n/a	n/a	4.70e-01	1.753
1088227	ENSG00000076662	3365	ICAM3	intercellular adhesion molecule 3	3385	19	n/a	n/a	4.23e-01	1.752
1087228	ENSG00000015532	40765	XYLT2	xylosyltransferase II	64132	17	n/a	n/a	5.61e-01	1.752
280046582	ENSG00000252311	0	U1	U1 spliceosomal RNA	0	16	n/a	n/a	4.29e-01	1.752
1086964	ENSG00000005513	29803	SOX8	SRY (sex determining region Y)-box 8	30812	16	n/a	n/a	4.28e-01	1.751
1092858	ENSG00000127774	57704	TMEM93	transmembrane protein 93	83460	17	n/a	n/a	4.26e-01	1.750
1091727	ENSG00000118523	1479	CTGF	connective tissue growth factor	1490	6	n/a	n/a	4.66e-01	1.750
1103825	ENSG00000196132	4635	MYT1	myelin transcription factor 1	4661	20	n/a	n/a	4.39e-01	1.750
279761169	ENSG00000222788	0	U2	U2 spliceosomal RNA	0	1	n/a	n/a	3.29e-01	1.749
280072596	ENSG00000254563	0	RP11-673F18.1	RP11-673F18.1	0	11	n/a	n/a	4.70e-01	1.749
1106503	ENSG00000221821	134269	C6orf226	chromosome 6 open reading frame 226	441150	6	n/a	n/a	4.31e-01	1.749
1089685	ENSG00000103326	6610	SOLH	small optic lobes homolog (Drosophila)	6650	16	n/a	n/a	4.33e-01	1.749
1087483	ENSG00000046889	56044	PREX2	phosphatidylinositol-3,4,5-trisphosphate-dependent Rac exchange factor 2	80243	8	n/a	n/a	4.70e-01	1.748
280043719	ENSG00000251898	0	SCARNA11	small Cajal body-specific RNA 11	0	12	n/a	n/a	4.38e-01	1.747
1096135	ENSG00000149451	56133	ADAM33	ADAM metallopeptidase domain 33	80332	20	n/a	n/a	4.28e-01	1.747
1098357	ENSG00000164649	34825	CDCA7L	cell division cycle associated 7-like	55536	7	n/a	n/a	4.25e-01	1.747
279764756	ENSG00000223513	0	ATP6V0E1P2	ATPase, H+ transporting, lysosomal 9kDa, V0 subunit e1 pseudogene 2	0	3	n/a	n/a	4.32e-01	1.746
1095012	ENSG00000141295	59927	SCRN2	secernin 2	90507	17	n/a	n/a	4.27e-01	1.746
1103138	ENSG00000186635	78290	ARAP1	ArfGAP with RhoGAP domain, ankyrin repeat and PH domain 1	116985	11	n/a	n/a	4.27e-01	1.746
1094906	ENSG00000140511	80477	HAPLN3	hyaluronan and proteoglycan link protein 3	145864	15	n/a	n/a	4.52e-01	1.745
279704171	ENSG00000206838	0	SNORA5A	small nucleolar RNA, H/ACA box 5A	0	7	n/a	n/a	4.26e-01	1.745
1094319	ENSG00000137076	7051	TLN1	talin 1	7094	9	n/a	n/a	4.50e-01	1.745
1100823	ENSG00000175287	90186	PHYHD1	phytanoyl-CoA dioxygenase domain containing 1	254295	9	n/a	n/a	4.70e-01	1.745
1105246	ENSG00000204682	124909	C10orf114	chromosome 10 open reading frame 114	399726	10	n/a	n/a	4.26e-01	1.744
279800749	ENSG00000226561	0	RP11-512N4.3	RP11-512N4.3	0	10	n/a	n/a	4.76e-01	1.744
1098308	ENSG00000164434	2158	FABP7	fatty acid binding protein 7, brain	2173	6	n/a	n/a	4.27e-01	1.744
1096237	ENSG00000150551	77767	LYPD1	LY6/PLAUR domain containing 1	116372	2	n/a	n/a	4.59e-01	1.744
280129123	ENSG00000259220	0	RP11-702L15.2	Uncharacterized protein	0	15	n/a	n/a	4.73e-01	1.743
1097484	ENSG00000160813	85811	PPP1R35	protein phosphatase 1, regulatory subunit 35	221908	7	n/a	n/a	4.68e-01	1.743
279886622	ENSG00000234221	0	RP11-25C19.1	RP11-25C19.1	0	10	n/a	n/a	5.09e-01	1.743
1087247	ENSG00000018408	25686	WWTR1	WW domain containing transcription regulator 1	25937	3	n/a	n/a	6.05e-01	1.742
1098079	ENSG00000163762	77773	TM4SF18	transmembrane 4 L six family member 18	116441	3	n/a	n/a	4.27e-01	1.742
1093193	ENSG00000130528	3250	HRC	histidine rich calcium binding protein	3270	19	n/a	n/a	4.29e-01	1.742
1101278	ENSG00000177679	85839	SRRM3	serine/arginine repetitive matrix 3	222183	7	n/a	n/a	4.29e-01	1.742
1091746	ENSG00000118777	9293	ABCG2	ATP-binding cassette, sub-family G (WHITE), member 2	9429	4	n/a	n/a	3.36e-01	1.741
1093102	ENSG00000129968	57598	FAM108A1	family with sequence similarity 108, member A1	81926	19	n/a	n/a	4.48e-01	1.741
1091937	ENSG00000120318	41012	ARAP3	ArfGAP with RhoGAP domain, ankyrin repeat and PH domain 3	64411	5	n/a	n/a	4.24e-01	1.739
1092514	ENSG00000124942	54866	AHNAK	AHNAK nucleoprotein	79026	11	n/a	n/a	3.36e-01	1.739
1093146	ENSG00000130255	25622	RPL36	ribosomal protein L36	25873	19	n/a	n/a	4.33e-01	1.739
1094766	ENSG00000139574	8551	NPFF	neuropeptide FF-amide peptide precursor	8620	12	n/a	n/a	4.27e-01	1.738
1088536	ENSG00000085514	29725	PILRA	paired immunoglobin-like type 2 receptor alpha	29992	7	n/a	n/a	4.53e-01	1.738
1090770	ENSG00000111275	214	ALDH2	aldehyde dehydrogenase 2 family (mitochondrial)	217	12	n/a	n/a	4.32e-01	1.738
279636820	ENSG00000198134	0	RP11-267J23.4	RP11-267J23.4	0	12	n/a	n/a	4.24e-01	1.738
1101289	ENSG00000177700	5409	POLR2L	polymerase (RNA) II (DNA directed) polypeptide L, 7.6kDa	5441	11	n/a	n/a	4.31e-01	1.738
1097643	ENSG00000162174	55951	ASRGL1	asparaginase like 1	80150	11	n/a	n/a	4.29e-01	1.737
1091593	ENSG00000117318	3379	ID3	inhibitor of DNA binding 3, dominant negative helix-loop-helix protein	3399	1	n/a	n/a	3.42e-01	1.737
1107172	ENSG00000227081	0	RP11-543P15.1	RP11-543P15.1	0	12	n/a	n/a	4.37e-01	1.737
1093095	ENSG00000129911	58089	KLF16	Kruppel-like factor 16	83855	19	n/a	n/a	4.37e-01	1.737
1104823	ENSG00000198933	9611	TBKBP1	TBK1 binding protein 1	9755	17	n/a	n/a	4.49e-01	1.737
280107158	ENSG00000257624	0	RP1-128M12.3	RP1-128M12.3	0	12	n/a	n/a	4.27e-01	1.736
1089477	ENSG00000101938	60108	CHRDL1	chordin-like 1	91851	X	n/a	n/a	4.68e-01	1.736
279962742	ENSG00000242086	171245	AC069513.3	AC069513.3	727956	3	n/a	n/a	4.49e-01	1.736
1105834	ENSG00000213221	169338	DNLZ	DNL-type zinc finger	728489	9	n/a	n/a	5.07e-01	1.736
279707419	ENSG00000207395	0	Y_RNA	Y RNA	0	15	n/a	n/a	4.37e-01	1.736
279585111	ENSG00000188365	0	AC092171.2	AC092171.2	0	7	n/a	n/a	4.21e-01	1.735
280120524	ENSG00000258727	0	RP11-66N24.3	RP11-66N24.3	0	14	n/a	n/a	4.31e-01	1.735
1102505	ENSG00000184110	8594	EIF3C	eukaryotic translation initiation factor 3, subunit C	8663	16	n/a	n/a	3.34e-01	1.733
1092259	ENSG00000123159	10597	GIPC1	GIPC PDZ domain containing family, member 1	10755	19	n/a	n/a	4.24e-01	1.732
1105281	ENSG00000204822	77862	MRPL53	mitochondrial ribosomal protein L53	116540	2	n/a	n/a	4.29e-01	1.732
279792763	ENSG00000225864	0	HCG4P11	HLA complex group 4 pseudogene 11	0	6	n/a	n/a	4.28e-01	1.732
1103737	ENSG00000189134	85871	NKAPL	NFKB activating protein-like	222698	6	n/a	n/a	4.26e-01	1.731
280001243	ENSG00000248405	0	PRR5-ARHGAP8	PRR5-ARHGAP8 readthrough	0	22	n/a	n/a	4.22e-01	1.731
1095812	ENSG00000146828	36275	SLC12A9	solute carrier family 12 (potassium/chloride transporters), member 9	56996	7	n/a	n/a	4.25e-01	1.730
280103621	ENSG00000257291	0	RP11-411N4.1	RP11-411N4.1	0	12	n/a	n/a	4.34e-01	1.729
1089440	ENSG00000101608	10480	MYL12A	myosin, light chain 12A, regulatory, non-sarcomeric	10627	18	n/a	n/a	5.23e-01	1.729
279972163	ENSG00000243134	0	AC008670.2	AC008670.2	0	5	n/a	n/a	3.68e-01	1.729
280044979	ENSG00000252078	0	SNORD112	Small nucleolar RNA SNORD112	0	18	n/a	n/a	3.68e-01	1.728
1090094	ENSG00000105854	5413	PON2	paraoxonase 2	5445	7	n/a	n/a	4.30e-01	1.728
279890644	ENSG00000234577	0	RP3-398G3.3	RP3-398G3.3	0	6	n/a	n/a	3.33e-01	1.726
1096280	ENSG00000151012	23410	SLC7A11	solute carrier family 7 (anionic amino acid transporter light chain, xc- system), member 11	23657	4	n/a	n/a	4.25e-01	1.726
280062340	ENSG00000253829	0	RP11-723D22.3	RP11-723D22.3	0	8	n/a	n/a	4.42e-01	1.726
279754515	ENSG00000221539	182109	SNORD99	small nucleolar RNA, C/D box 99	692212	1	n/a	n/a	3.63e-01	1.725
1089135	ENSG00000100300	702	TSPO	translocator protein (18kDa)	706	22	n/a	n/a	4.30e-01	1.725
279664462	ENSG00000201487	0	SNORD45B	small nucleolar RNA, C/D box 45B	0	1	n/a	n/a	3.68e-01	1.724
280049648	ENSG00000252756	0	U6	U6 spliceosomal RNA	0	2	n/a	n/a	5.16e-01	1.724
1091440	ENSG00000116176	25572	TPSG1	tryptase gamma 1	25823	16	n/a	n/a	4.28e-01	1.724
280107995	ENSG00000257740	0	RP11-977G19.12	RP11-977G19.12	0	12	n/a	n/a	5.71e-01	1.724
279938419	ENSG00000239257	0	RPL23AP1	ribosomal protein L23a pseudogene 1	0	6	n/a	n/a	4.28e-01	1.723
1099123	ENSG00000167693	40960	NXN	nucleoredoxin	64359	17	n/a	n/a	6.36e-01	1.722
1094958	ENSG00000140931	78971	CMTM3	CKLF-like MARVEL transmembrane domain containing 3	123920	16	n/a	n/a	4.30e-01	1.722
1105002	ENSG00000204060	0	FOXO6	forkhead box O6	0	1	n/a	n/a	4.72e-01	1.722
1099888	ENSG00000170893	7157	TRH	thyrotropin-releasing hormone	7200	3	n/a	n/a	4.45e-01	1.721
280052007	ENSG00000253096	0	Y_RNA	Y RNA	0	14	n/a	n/a	4.29e-01	1.721
1092993	ENSG00000128917	33858	DLL4	delta-like 4 (Drosophila)	54567	15	n/a	n/a	3.15e-01	1.721
1101612	ENSG00000179673	122953	RPRML	reprimo-like	388394	17	n/a	n/a	3.40e-01	1.721
1095027	ENSG00000141391	10503	SLMO1	slowmo homolog 1 (Drosophila)	10650	18	n/a	n/a	4.28e-01	1.721
1093187	ENSG00000130511	81785	SSBP4	single stranded DNA binding protein 4	170463	19	n/a	n/a	4.29e-01	1.720
1105493	ENSG00000205517	36416	RGL3	ral guanine nucleotide dissociation stimulator-like 3	57139	19	n/a	n/a	4.22e-01	1.719
280003454	ENSG00000248592	157124207	TMEM110-MUSTN1	TMEM110-MUSTN1 readthrough	100526772	3	n/a	n/a	5.26e-01	1.719
1092093	ENSG00000121742	10646	GJB6	gap junction protein, beta 6, 30kDa	10804	13	n/a	n/a	3.75e-01	1.718
1102697	ENSG00000184916	3689	JAG2	jagged 2	3714	14	n/a	n/a	4.28e-01	1.718
279665260	ENSG00000201690	0	RNY1P2	RNA, Ro-associated Y1 pseudogene 2	0	13	n/a	n/a	4.20e-01	1.718
1100873	ENSG00000175550	10442	DRAP1	DR1-associated protein 1 (negative cofactor 2 alpha)	10589	11	n/a	n/a	4.26e-01	1.717
280104348	ENSG00000257341	0	AL928654.7	AL928654.7	0	14	n/a	n/a	4.24e-01	1.717
1093985	ENSG00000135414	10074	GDF11	growth differentiation factor 11	10220	12	n/a	n/a	4.40e-01	1.716
279960266	ENSG00000241836	0	AC073321.5	AC073321.5	0	2	n/a	n/a	4.26e-01	1.716
1105235	ENSG00000204657	7886	OR2H2	olfactory receptor, family 2, subfamily H, member 2	7932	6	n/a	n/a	4.31e-01	1.715
1095114	ENSG00000141959	5179	PFKL	phosphofructokinase, liver	5211	21	n/a	n/a	4.26e-01	1.715
280090848	ENSG00000255857	157122481	RP1-278C19.3	RP1-278C19.3	100506649	12	n/a	n/a	4.30e-01	1.713
1091266	ENSG00000115138	5411	POMC	proopiomelanocortin	5443	2	n/a	n/a	5.24e-01	1.713
1105019	ENSG00000204128	90415	C2orf72	chromosome 2 open reading frame 72	257407	2	n/a	n/a	4.57e-01	1.713
1087467	ENSG00000043355	7503	ZIC2	Zic family member 2	7546	13	n/a	n/a	4.74e-01	1.712
279934549	ENSG00000238650	0	SNORD54	small nucleolar RNA, C/D box 54	0	8	n/a	n/a	4.56e-01	1.712
280026738	ENSG00000250487	0	RP11-43D2.6	RP11-43D2.6	0	5	n/a	n/a	4.44e-01	1.711
1096076	ENSG00000148926	130	ADM	adrenomedullin	133	11	n/a	n/a	4.47e-01	1.711
1089114	ENSG00000100243	1715	CYB5R3	cytochrome b5 reductase 3	1727	22	n/a	n/a	4.37e-01	1.711
1093587	ENSG00000132881	55199	RSG1	REM2 and RAB-like small GTPase 1	79363	1	n/a	n/a	4.28e-01	1.709
279751883	ENSG00000221088	0	AP005264.1	AP005264.1	0	18	n/a	n/a	4.27e-01	1.708
1093425	ENSG00000131941	59574	RHPN2	rhophilin, Rho GTPase binding protein 2	85415	19	n/a	n/a	4.47e-01	1.708
1088316	ENSG00000078808	30632	SDF4	stromal cell derived factor 4	51150	1	n/a	n/a	4.23e-01	1.707
1099487	ENSG00000169136	22565	ATF5	activating transcription factor 5	22809	19	n/a	n/a	4.42e-01	1.707
279935876	ENSG00000238858	0	snoU13	Small nucleolar RNA U13	0	17	n/a	n/a	4.29e-01	1.707
279666646	ENSG00000202093	0	SNORD58C	small nucleolar RNA, C/D box 58C	0	18	n/a	n/a	3.50e-01	1.706
1105490	ENSG00000205502	122839	C2CD4B	C2 calcium-dependent domain containing 4B	388125	15	n/a	n/a	4.42e-01	1.706
1093043	ENSG00000129347	41613	KRI1	KRI1 homolog (S. cerevisiae)	65095	19	n/a	n/a	4.29e-01	1.706
280094681	ENSG00000256309	0	AC009469.1	AC009469.1	0	2	n/a	n/a	4.27e-01	1.705
1100482	ENSG00000173457	26220	PPP1R14B	protein phosphatase 1, regulatory (inhibitor) subunit 14B	26472	11	n/a	n/a	5.32e-01	1.705
1099839	ENSG00000170638	56106	TRABD	TraB domain containing	80305	22	n/a	n/a	4.27e-01	1.705
1102468	ENSG00000183888	80799	C1orf64	chromosome 1 open reading frame 64	149563	1	n/a	n/a	4.25e-01	1.703
280009091	ENSG00000249056	0	RP11-326I11.1	RP11-326I11.1	0	4	n/a	n/a	4.38e-01	1.703
279708154	ENSG00000207525	0	Y_RNA	Y RNA	0	16	n/a	n/a	5.14e-01	1.703
1104628	ENSG00000198518	8309	HIST1H4E	histone cluster 1, H4e	8367	6	n/a	n/a	4.37e-01	1.702
1088035	ENSG00000071655	32933	MBD3	methyl-CpG binding domain protein 3	53615	19	n/a	n/a	4.62e-01	1.702
1089012	ENSG00000099889	418	ARVCF	armadillo repeat gene deleted in velocardiofacial syndrome	421	22	n/a	n/a	4.29e-01	1.702
280126683	ENSG00000259078	0	CTD-2509G16.6	CTD-2509G16.6	0	14	n/a	n/a	4.56e-01	1.701
1108869	ENSG00000238168	0	RP11-686G8.1	RP11-686G8.1	0	12	n/a	n/a	4.25e-01	1.701
280090124	ENSG00000255782	0	Z83840.1	Z83840.1	0	22	n/a	n/a	4.68e-01	1.700
279963124	ENSG00000242125	8361	SNHG3	small nucleolar RNA host gene 3 (non-protein coding)	8420	1	n/a	n/a	4.49e-01	1.700
1089876	ENSG00000104885	58645	DOT1L	DOT1-like, histone H3 methyltransferase (S. cerevisiae)	84444	19	n/a	n/a	4.27e-01	1.700
1095392	ENSG00000143772	3682	ITPKB	inositol-trisphosphate 3-kinase B	3707	1	n/a	n/a	4.31e-01	1.700
1089918	ENSG00000105088	60260	OLFM2	olfactomedin 2	93145	19	n/a	n/a	4.45e-01	1.700
1094246	ENSG00000136770	40848	DNAJC1	DnaJ (Hsp40) homolog, subfamily C, member 1	64215	10	n/a	n/a	4.46e-01	1.699
1087261	ENSG00000019991	3064	HGF	hepatocyte growth factor (hepapoietin A; scatter factor)	3082	7	n/a	n/a	4.24e-01	1.699
279880839	ENSG00000233695	0	GAS6-AS1	GAS6 antisense RNA 1 (non-protein coding)	0	13	n/a	n/a	5.08e-01	1.698
280050194	ENSG00000252835	0	SCARNA21	small Cajal body-specific RNA 21	0	17	n/a	n/a	3.31e-01	1.698
279669380	ENSG00000203469	0	RP5-1113E3.3	RP5-1113E3.3	0	1	n/a	n/a	4.47e-01	1.698
1100448	ENSG00000173272	166317	MZT2A	mitotic spindle organizing protein 2A	653784	2	n/a	n/a	4.28e-01	1.697
1087687	ENSG00000060491	10896	OGFR	opioid growth factor receptor	11054	20	n/a	n/a	4.24e-01	1.697
280093412	ENSG00000256142	0	AL513327.1	AL513327.1	0	1	n/a	n/a	4.28e-01	1.696
1108755	ENSG00000237441	5831	RGL2	ral guanine nucleotide dissociation stimulator-like 2	5863	6	n/a	n/a	4.64e-01	1.696
1105108	ENSG00000204366	85771	ZBTB12	zinc finger and BTB domain containing 12	221527	6	n/a	n/a	4.46e-01	1.696
1099203	ENSG00000167969	1620	ECI1	enoyl-CoA delta isomerase 1	1632	16	n/a	n/a	4.24e-01	1.695
280122597	ENSG00000258843	0	RP11-286O18.1	RP11-286O18.1	0	14	n/a	n/a	4.27e-01	1.695
1097411	ENSG00000160293	7367	VAV2	vav 2 guanine nucleotide exchange factor	7410	9	n/a	n/a	4.63e-01	1.695
1097453	ENSG00000160613	9035	PCSK7	proprotein convertase subtilisin/kexin type 7	9159	11	n/a	n/a	4.22e-01	1.693
1091337	ENSG00000115507	4981	OTX1	orthodenticle homeobox 1	5013	2	n/a	n/a	4.29e-01	1.693
279951059	ENSG00000240731	0	RP5-890O3.9	RP5-890O3.9	0	1	n/a	n/a	4.73e-01	1.693
1099334	ENSG00000168487	645	BMP1	bone morphogenetic protein 1	649	8	n/a	n/a	4.22e-01	1.693
1089600	ENSG00000102886	54992	GDPD3	glycerophosphodiester phosphodiesterase domain containing 3	79153	16	n/a	n/a	4.50e-01	1.693
280037459	ENSG00000251340	0	RP11-461G12.2	RP11-461G12.2	0	5	n/a	n/a	4.65e-01	1.693
279849182	ENSG00000230912	0	RP3-508I15.10	RP3-508I15.10	0	22	n/a	n/a	4.37e-01	1.692
1098556	ENSG00000165478	85636	HEPACAM	hepatic and glial cell adhesion molecule	220296	11	n/a	n/a	4.19e-01	1.692
279837615	ENSG00000229901	0	RP11-399E6.4	RP11-399E6.4	0	1	n/a	n/a	4.32e-01	1.692
1100353	ENSG00000172809	6137	RPL38	ribosomal protein L38	6169	17	n/a	n/a	4.25e-01	1.692
279982337	ENSG00000244151	0	RP11-148K1.12	RP11-148K1.12	0	7	n/a	n/a	6.42e-01	1.691
280070719	ENSG00000254428	0	RP11-110I1.11	RP11-110I1.11	0	11	n/a	n/a	4.23e-01	1.691
1104162	ENSG00000197070	60211	ARRDC1	arrestin domain containing 1	92714	9	n/a	n/a	4.27e-01	1.691
1102816	ENSG00000185339	6908	TCN2	transcobalamin II	6948	22	n/a	n/a	4.57e-01	1.690
280093036	ENSG00000256092	0	RP13-942N8.1	RP13-942N8.1	0	12	n/a	n/a	4.65e-01	1.690
1102327	ENSG00000183401	79105	CCDC159	coiled-coil domain containing 159	126075	19	n/a	n/a	5.16e-01	1.689
1095215	ENSG00000142798	3319	HSPG2	heparan sulfate proteoglycan 2	3339	1	n/a	n/a	4.43e-01	1.689
279778116	ENSG00000224578	0	AC084058.1	AC084058.1	0	16	n/a	n/a	4.30e-01	1.689
1098895	ENSG00000166813	119491	KIF7	kinesin family member 7	374654	15	n/a	n/a	4.24e-01	1.689
279802530	ENSG00000226721	0	EEF1DP2	eukaryotic translation elongation factor 1 delta pseudogene 2	0	9	n/a	n/a	4.29e-01	1.688
1089888	ENSG00000104915	8608	STX10	syntaxin 10	8677	19	n/a	n/a	4.23e-01	1.687
1087694	ENSG00000060718	1292	COL11A1	collagen, type XI, alpha 1	1301	1	n/a	n/a	3.24e-01	1.687
1103891	ENSG00000196329	34629	GIMAP5	GTPase, IMAP family member 5	55340	7	n/a	n/a	4.27e-01	1.687
1098716	ENSG00000166123	58902	GPT2	glutamic pyruvate transaminase (alanine aminotransferase) 2	84706	16	n/a	n/a	4.70e-01	1.686
279845656	ENSG00000230580	0	AC021016.7	AC021016.7	0	2	n/a	n/a	4.24e-01	1.686
1103028	ENSG00000186193	59828	C9orf140	chromosome 9 open reading frame 140	89958	9	n/a	n/a	4.47e-01	1.686
1096364	ENSG00000151655	3673	ITIH2	inter-alpha (globulin) inhibitor H2	3698	10	n/a	n/a	4.39e-01	1.685
280100689	ENSG00000257017	3220	HP	haptoglobin	3240	16	n/a	n/a	4.59e-01	1.684
279836639	ENSG00000229806	0	RPS15P5	ribosomal protein S15 pseudogene 5	0	3	n/a	n/a	4.24e-01	1.683
1097754	ENSG00000162692	7369	VCAM1	vascular cell adhesion molecule 1	7412	1	n/a	n/a	4.28e-01	1.683
279711552	ENSG00000211482	0	AC092574.1	AC092574.1	0	4	n/a	n/a	4.40e-01	1.683
1091232	ENSG00000114853	60242	ZBTB47	zinc finger and BTB domain containing 47	92999	3	n/a	n/a	4.22e-01	1.683
279898907	ENSG00000235290	0	HLA-W	major histocompatibility complex, class I, W (pseudogene)	0	6	n/a	n/a	4.96e-01	1.682
1101581	ENSG00000179431	23898	FJX1	four jointed box 1 (Drosophila)	24147	11	n/a	n/a	4.27e-01	1.682
1093513	ENSG00000132510	22890	KDM6B	lysine (K)-specific demethylase 6B	23135	17	n/a	n/a	4.22e-01	1.682
1096971	ENSG00000156860	40920	FBRS	fibrosin	64319	16	n/a	n/a	4.27e-01	1.682
279968886	ENSG00000242742	0	AC008670.1	AC008670.1	0	5	n/a	n/a	4.68e-01	1.682
279706166	ENSG00000207181	0	SNORA14B	small nucleolar RNA, H/ACA box 14B	0	1	n/a	n/a	3.46e-01	1.682
1089010	ENSG00000099875	2855	MKNK2	MAP kinase interacting serine/threonine kinase 2	2872	19	n/a	n/a	4.53e-01	1.681
1092248	ENSG00000123104	3684	ITPR2	inositol 1,4,5-trisphosphate receptor, type 2	3709	12	n/a	n/a	3.48e-01	1.681
1099389	ENSG00000168743	90297	NPNT	nephronectin	255743	4	n/a	n/a	4.59e-01	1.681
1096755	ENSG00000154856	80613	APCDD1	adenomatosis polyposis coli down-regulated 1	147495	18	n/a	n/a	4.75e-01	1.680
1090700	ENSG00000110719	10166	TCIRG1	T-cell, immune regulator 1, ATPase, H+ transporting, lysosomal V0 subunit A3	10312	11	n/a	n/a	4.28e-01	1.680
279657959	ENSG00000199537	1013552	SNORD115-40	small nucleolar RNA, C/D box 115-40	100033814	15	n/a	n/a	4.42e-01	1.680
1097569	ENSG00000161618	79109	ALDH16A1	aldehyde dehydrogenase 16 family, member A1	126133	19	n/a	n/a	4.73e-01	1.679
1089961	ENSG00000105298	37323	C19orf29	chromosome 19 open reading frame 29	58509	19	n/a	n/a	4.44e-01	1.679
279760931	ENSG00000222720	0	AC027307.1	AC027307.1	0	19	n/a	n/a	4.44e-01	1.679
279792407	ENSG00000225828	1013963	RP4-811H24.6	RP4-811H24.6	100128071	1	n/a	n/a	4.23e-01	1.679
1093961	ENSG00000135318	4876	NT5E	5'-nucleotidase, ecto (CD73)	4907	6	n/a	n/a	4.75e-01	1.678
1088961	ENSG00000099250	8752	NRP1	neuropilin 1	8829	10	n/a	n/a	4.75e-01	1.678
279646109	ENSG00000198683	0	AC012615.1	AC012615.1	0	19	n/a	n/a	4.37e-01	1.678
280043705	ENSG00000251896	1013517	SNORD116-27	small nucleolar RNA, C/D box 116-27	100033439	15	n/a	n/a	4.76e-01	1.678
1101819	ENSG00000180902	172103	D2HGDH	D-2-hydroxyglutarate dehydrogenase	728294	2	n/a	n/a	4.37e-01	1.677
279841158	ENSG00000230201	0	ATP6V0CP1	ATPase, H+ transporting, lysosomal 16kDa, V0 subunit c pseudogene 1	0	17	n/a	n/a	4.43e-01	1.677
279735974	ENSG00000215016	0	AC099544.2	AC099544.2	0	3	n/a	n/a	4.38e-01	1.677
1098165	ENSG00000164039	36177	BDH2	3-hydroxybutyrate dehydrogenase, type 2	56898	4	n/a	n/a	4.26e-01	1.677
1100852	ENSG00000175445	3998	LPL	lipoprotein lipase	4023	8	n/a	n/a	4.28e-01	1.676
280026894	ENSG00000250506	1013	CDK3	cyclin-dependent kinase 3	1018	17	n/a	n/a	4.27e-01	1.675
279844812	ENSG00000230521	0	HCG4P7	HLA complex group 4 pseudogene 7	0	6	n/a	n/a	4.27e-01	1.675
280026642	ENSG00000250479	125339	CHCHD10	coiled-coil-helix-coiled-coil-helix domain containing 10	400916	22	n/a	n/a	4.28e-01	1.675
1091590	ENSG00000117298	1877	ECE1	endothelin converting enzyme 1	1889	1	n/a	n/a	4.23e-01	1.675
1095405	ENSG00000143842	9438	SOX13	SRY (sex determining region Y)-box 13	9580	1	n/a	n/a	4.45e-01	1.674
279722569	ENSG00000213493	0	RP11-55L3.2	RP11-55L3.2	0	4	n/a	n/a	4.22e-01	1.674
279882515	ENSG00000233849	0	AC022201.5	AC022201.5	0	2	n/a	n/a	4.23e-01	1.674
1104082	ENSG00000196839	97	ADA	adenosine deaminase	100	20	n/a	n/a	4.25e-01	1.674
1089070	ENSG00000100101	0	NOL12	nucleolar protein 12	0	22	n/a	n/a	4.29e-01	1.674
1093036	ENSG00000129270	54987	MMP28	matrix metallopeptidase 28	79148	17	n/a	n/a	4.49e-01	1.674
280132567	ENSG00000259417	0	RP11-2E17.1	RP11-2E17.1	0	15	n/a	n/a	4.70e-01	1.674
279707559	ENSG00000207420	0	Y_RNA	Y RNA	0	5	n/a	n/a	4.42e-01	1.674
279934262	ENSG00000238597	0	SNORD4B	small nucleolar RNA, C/D box 4B	0	17	n/a	n/a	3.69e-01	1.674
280105831	ENSG00000257499	0	RP11-571M6.8	RP11-571M6.8	0	12	n/a	n/a	4.30e-01	1.674
1106399	ENSG00000215788	8647	TNFRSF25	tumor necrosis factor receptor superfamily, member 25	8718	1	n/a	n/a	4.55e-01	1.674
279985687	ENSG00000244480	0	AC005154.7	AC005154.7	0	7	n/a	n/a	6.51e-01	1.674
1102847	ENSG00000185504	56034	C17orf70	chromosome 17 open reading frame 70	80233	17	n/a	n/a	4.23e-01	1.673
279709064	ENSG00000207715	0	AC009065.2	AC009065.2	0	16	n/a	n/a	4.27e-01	1.673
279689317	ENSG00000204982	0	RP11-255A11.7	RP11-255A11.7	0	9	n/a	n/a	4.76e-01	1.673
1090329	ENSG00000107719	26888	KIAA1274	KIAA1274	27143	10	n/a	n/a	4.27e-01	1.673
1099480	ENSG00000169105	76648	CHST14	carbohydrate (N-acetylgalactosamine 4-0) sulfotransferase 14	113189	15	n/a	n/a	4.30e-01	1.673
1102011	ENSG00000182054	3398	IDH2	isocitrate dehydrogenase 2 (NADP+), mitochondrial	3418	15	n/a	n/a	4.24e-01	1.672
1093827	ENSG00000134531	1997	EMP1	epithelial membrane protein 1	2012	12	n/a	n/a	4.54e-01	1.672
279984719	ENSG00000244380	0	RP11-24C3.2	RP11-24C3.2	0	3	n/a	n/a	4.28e-01	1.672
1096763	ENSG00000154928	2032	EPHB1	EPH receptor B1	2047	3	n/a	n/a	4.57e-01	1.672
280101964	ENSG00000257117	0	RP11-793H13.4	RP11-793H13.4	0	12	n/a	n/a	4.65e-01	1.672
280129848	ENSG00000259260	0	CTD-3094K11.2	CTD-3094K11.2	0	15	n/a	n/a	4.20e-01	1.671
1089006	ENSG00000099860	4590	GADD45B	growth arrest and DNA-damage-inducible, beta	4616	19	n/a	n/a	3.66e-01	1.670
1089081	ENSG00000100139	59547	MICALL1	MICAL-like 1	85377	22	n/a	n/a	4.26e-01	1.670
1087738	ENSG00000063660	2800	GPC1	glypican 1	2817	2	n/a	n/a	4.30e-01	1.670
1097700	ENSG00000162496	9123	DHRS3	dehydrogenase/reductase (SDR family) member 3	9249	1	n/a	n/a	3.64e-01	1.669
1088717	ENSG00000089472	9699	HEPH	hephaestin	9843	X	n/a	n/a	4.58e-01	1.669
1097610	ENSG00000161955	8670	TNFSF13	tumor necrosis factor (ligand) superfamily, member 13	8741	17	n/a	n/a	3.74e-01	1.669
1090947	ENSG00000112333	7058	NR2E1	nuclear receptor subfamily 2, group E, member 1	7101	6	n/a	n/a	3.26e-01	1.669
1102253	ENSG00000183087	2605	GAS6	growth arrest-specific 6	2621	13	n/a	n/a	4.42e-01	1.669
1105915	ENSG00000213828	0	AC017028.1	Uncharacterized protein	0	2	n/a	n/a	4.29e-01	1.668
1097861	ENSG00000163072	77692	NOSTRIN	nitric oxide synthase trafficker	115677	2	n/a	n/a	4.46e-01	1.668
279708700	ENSG00000207631	1013218	MIR641	microRNA 641	693226	19	n/a	n/a	3.20e-01	1.667
1096666	ENSG00000154134	40854	ROBO3	roundabout, axon guidance receptor, homolog 3 (Drosophila)	64221	11	n/a	n/a	4.28e-01	1.666
279875794	ENSG00000233258	0	RP11-219F10.1	RP11-219F10.1	0	10	n/a	n/a	5.64e-01	1.666
279704318	ENSG00000206861	0	SNORD62B	small nucleolar RNA, C/D box 62B	0	9	n/a	n/a	4.38e-01	1.666
279856738	ENSG00000231587	0	RP11-334J6.4	RP11-334J6.4	0	9	n/a	n/a	4.38e-01	1.666
1099621	ENSG00000169733	5954	RFNG	RFNG O-fucosylpeptide 3-beta-N-acetylglucosaminyltransferase	5986	17	n/a	n/a	4.50e-01	1.666
1093217	ENSG00000130669	10152	PAK4	p21 protein (Cdc42/Rac)-activated kinase 4	10298	19	n/a	n/a	4.27e-01	1.665
279722866	ENSG00000213539	0	YBX1P6	Y box binding protein 1 pseudogene 6	0	9	n/a	n/a	4.22e-01	1.665
1090343	ENSG00000107816	58646	LZTS2	leucine zipper, putative tumor suppressor 2	84445	10	n/a	n/a	4.25e-01	1.665
1103132	ENSG00000186603	59032	HPDL	4-hydroxyphenylpyruvate dioxygenase-like	84842	1	n/a	n/a	4.36e-01	1.664
1091669	ENSG00000118004	54829	COLEC11	collectin sub-family member 11	78989	2	n/a	n/a	4.41e-01	1.663
1095637	ENSG00000145494	4700	NDUFS6	NADH dehydrogenase (ubiquinone) Fe-S protein 6, 13kDa (NADH-coenzyme Q reductase)	4726	5	n/a	n/a	4.40e-01	1.663
1108379	ENSG00000234851	0	RP11-3P17.3	RP11-3P17.3	0	3	n/a	n/a	4.24e-01	1.663
1090675	ENSG00000110436	6470	SLC1A2	solute carrier family 1 (glial high affinity glutamate transporter), member 2	6506	11	n/a	n/a	3.29e-01	1.662
280137136	ENSG00000259684	0	RP11-120K9.2	RP11-120K9.2	0	15	n/a	n/a	4.27e-01	1.662
279933814	ENSG00000238527	169704	SNORD112	small nucleolar RNA, C/D box 112	692215	14	n/a	n/a	3.31e-01	1.662
279742002	ENSG00000215692	0	AC114730.8	AC114730.8	0	2	n/a	n/a	4.27e-01	1.662
1093555	ENSG00000132702	37944	HAPLN2	hyaluronan and proteoglycan link protein 2	60484	1	n/a	n/a	3.34e-01	1.661
1105920	ENSG00000213859	80576	KCTD11	potassium channel tetramerisation domain containing 11	147040	17	n/a	n/a	4.52e-01	1.661
279702911	ENSG00000206621	1013504	SNORD116-14	small nucleolar RNA, C/D box 116-14	100033426	15	n/a	n/a	4.32e-01	1.661
279520315	ENSG00000182873	0	RP11-181G12.2	RP11-181G12.2	0	1	n/a	n/a	4.37e-01	1.661
1098553	ENSG00000165474	2690	GJB2	gap junction protein, beta 2, 26kDa	2706	13	n/a	n/a	5.21e-01	1.661
1091884	ENSG00000119938	5475	PPP1R3C	protein phosphatase 1, regulatory subunit 3C	5507	10	n/a	n/a	4.33e-01	1.661
279762415	ENSG00000223187	0	Y_RNA	Y RNA	0	11	n/a	n/a	4.44e-01	1.660
280006874	ENSG00000248859	0	RP11-375B1.3	RP11-375B1.3	0	5	n/a	n/a	4.24e-01	1.660
1088369	ENSG00000080493	8602	SLC4A4	solute carrier family 4, sodium bicarbonate cotransporter, member 4	8671	4	n/a	n/a	4.73e-01	1.660
279945534	ENSG00000240115	0	AC064853.4	AC064853.4	0	2	n/a	n/a	4.44e-01	1.659
1097950	ENSG00000163406	6529	SLC15A2	solute carrier family 15 (H+/peptide transporter), member 2	6565	3	n/a	n/a	3.36e-01	1.659
279858556	ENSG00000231748	0	RP11-227H15.5	RP11-227H15.5	0	10	n/a	n/a	4.24e-01	1.659
1088187	ENSG00000075461	26837	CACNG4	calcium channel, voltage-dependent, gamma subunit 4	27092	17	n/a	n/a	3.31e-01	1.659
1100856	ENSG00000175467	8969	SART1	squamous cell carcinoma antigen recognized by T cells	9092	11	n/a	n/a	4.33e-01	1.658
280103738	ENSG00000257309	0	RP11-603J24.18	RP11-603J24.18	0	12	n/a	n/a	5.12e-01	1.658
1095122	ENSG00000142002	59997	DPP9	dipeptidyl-peptidase 9	91039	19	n/a	n/a	4.27e-01	1.658
280000078	ENSG00000248321	0	RP4-678E16.4	RP4-678E16.4	0	1	n/a	n/a	4.27e-01	1.657
279755110	ENSG00000221656	0	MIR1225	microRNA 1225	0	16	n/a	n/a	5.20e-01	1.657
1089912	ENSG00000105048	7095	TNNT1	troponin T type 1 (skeletal, slow)	7138	19	n/a	n/a	4.53e-01	1.657
1091708	ENSG00000118418	9190	HMGN3	high mobility group nucleosomal binding domain 3	9324	6	n/a	n/a	4.21e-01	1.656
1108956	ENSG00000240764	35382	PCDHGC5	protocadherin gamma subfamily C, 5	56097	5	n/a	n/a	4.35e-01	1.656
280079048	ENSG00000254995	0	STX16-NPEPL1	STX16-NPEPL1 readthrough (non-protein coding)	0	20	n/a	n/a	4.46e-01	1.656
1098085	ENSG00000163794	7306	UCN	urocortin	7349	2	n/a	n/a	4.28e-01	1.655
280111800	ENSG00000258093	0	AC005086.4	AC005086.4	0	7	n/a	n/a	4.76e-01	1.654
279663258	ENSG00000201136	0	U6	U6 spliceosomal RNA	0	15	n/a	n/a	3.23e-01	1.654
1101389	ENSG00000178297	111237	TMPRSS9	transmembrane protease, serine 9	360200	19	n/a	n/a	4.27e-01	1.654
1097410	ENSG00000160285	4022	LSS	lanosterol synthase (2,3-oxidosqualene-lanosterol cyclase)	4047	21	n/a	n/a	4.30e-01	1.654
280079165	ENSG00000254996	0	ANKHD1-EIF4EBP3	ANKHD1-EIF4EBP3 readthrough	0	5	n/a	n/a	4.23e-01	1.653
280114224	ENSG00000258359	0	PCNPP	PCNPP	0	12	n/a	n/a	4.20e-01	1.652
1088272	ENSG00000077782	2245	FGFR1	fibroblast growth factor receptor 1	2260	8	n/a	n/a	4.65e-01	1.652
1095249	ENSG00000143140	2686	GJA5	gap junction protein, alpha 5, 40kDa	2702	1	n/a	n/a	4.30e-01	1.652
279911149	ENSG00000236455	0	AC005154.5	AC005154.5	0	7	n/a	n/a	4.53e-01	1.652
1103367	ENSG00000187720	55678	THSD4	thrombospondin, type I, domain containing 4	79875	15	n/a	n/a	4.46e-01	1.652
279744337	ENSG00000216133	0	MIR939	microRNA 939	0	8	n/a	n/a	4.46e-01	1.651
280076770	ENSG00000254849	0	MIR939	MIR939	0	8	n/a	n/a	4.46e-01	1.651
279664518	ENSG00000201500	0	SNORD113	Small nucleolar RNA SNORD113/SNORD114 family	0	14	n/a	n/a	3.68e-01	1.651
1106502	ENSG00000221819	746	C16orf3	chromosome 16 open reading frame 3	750	16	n/a	n/a	4.37e-01	1.651
280039503	ENSG00000251499	0	RP11-420G6.3	RP11-420G6.3	0	6	n/a	n/a	4.59e-01	1.650
1094850	ENSG00000140181	125085	HERC2P2	hect domain and RLD 2 pseudogene 2	400322	15	n/a	n/a	3.55e-01	1.650
1093888	ENSG00000134884	34371	ARGLU1	arginine and glutamate rich 1	55082	13	n/a	n/a	4.28e-01	1.650
279726814	ENSG00000214006	0	AL353671.4	AL353671.4	0	9	n/a	n/a	4.46e-01	1.650
279931813	ENSG00000238258	0	RP11-342D11.2	RP11-342D11.2	0	10	n/a	n/a	3.61e-01	1.649
280025477	ENSG00000250378	0	RP11-119J18.1	RP11-119J18.1	0	5	n/a	n/a	4.29e-01	1.649
279866279	ENSG00000232442	157121327	CTD-3184A7.4	CTD-3184A7.4	100505771	20	n/a	n/a	4.48e-01	1.648
279661151	ENSG00000200486	1013526	SNORD115-11	small nucleolar RNA, C/D box 115-11	100033448	15	n/a	n/a	4.98e-01	1.648
1093034	ENSG00000129250	10591	KIF1C	kinesin family member 1C	10749	17	n/a	n/a	4.27e-01	1.648
1091288	ENSG00000115257	34049	PCSK4	proprotein convertase subtilisin/kexin type 4	54760	19	n/a	n/a	4.30e-01	1.648
1108360	ENSG00000234745	3088	HLA-B	major histocompatibility complex, class I, B	3106	6	n/a	n/a	4.40e-01	1.648
1088753	ENSG00000090382	4044	LYZ	lysozyme	4069	12	n/a	n/a	4.53e-01	1.648
1102520	ENSG00000184164	55013	CRELD2	cysteine-rich with EGF-like domains 2	79174	22	n/a	n/a	4.46e-01	1.647
279468982	ENSG00000175873	0	AC004840.9	AC004840.9	0	7	n/a	n/a	4.25e-01	1.647
280029015	ENSG00000250668	0	CTD-2296D1.2	CTD-2296D1.2	0	5	n/a	n/a	4.22e-01	1.647
1104392	ENSG00000197785	34499	ATAD3A	ATPase family, AAA domain containing 3A	55210	1	n/a	n/a	4.35e-01	1.646
1091672	ENSG00000118046	6754	STK11	serine/threonine kinase 11	6794	19	n/a	n/a	4.29e-01	1.646
280086293	ENSG00000255439	0	RP11-196G11.1	Uncharacterized protein	0	16	n/a	n/a	4.29e-01	1.646
1093703	ENSG00000133800	10736	LYVE1	lymphatic vessel endothelial hyaluronan receptor 1	10894	11	n/a	n/a	3.42e-01	1.645
1102382	ENSG00000183628	8163	DGCR6	DiGeorge syndrome critical region gene 6	8214	22	n/a	n/a	4.50e-01	1.645
1100416	ENSG00000173153	2086	ESRRA	estrogen-related receptor alpha	2101	11	n/a	n/a	4.27e-01	1.645
279709498	ENSG00000207780	1013225	MIR648	microRNA 648	693233	22	n/a	n/a	4.76e-01	1.644
1094233	ENSG00000136699	34916	SMPD4	sphingomyelin phosphodiesterase 4, neutral membrane (neutral sphingomyelinase-3)	55627	2	n/a	n/a	4.25e-01	1.644
280103781	ENSG00000257319	0	RP11-478B9.1	RP11-478B9.1	0	12	n/a	n/a	4.29e-01	1.644
1092761	ENSG00000126785	36655	RHOJ	ras homolog gene family, member J	57381	14	n/a	n/a	4.50e-01	1.644
1087255	ENSG00000019169	8616	MARCO	macrophage receptor with collagenous structure	8685	2	n/a	n/a	4.28e-01	1.643
1090015	ENSG00000105519	824	CAPS	calcyphosine	828	19	n/a	n/a	4.35e-01	1.643
1089308	ENSG00000101004	22736	NINL	ninein-like	22981	20	n/a	n/a	4.54e-01	1.642
1098287	ENSG00000164344	3793	KLKB1	kallikrein B, plasma (Fletcher factor) 1	3818	4	n/a	n/a	4.29e-01	1.642
1093372	ENSG00000131503	126776	ANKHD1	ankyrin repeat and KH domain containing 1	404734	5	n/a	n/a	4.23e-01	1.641
279869495	ENSG00000232699	0	RP11-758C21.1	RP11-758C21.1	0	6	n/a	n/a	4.53e-01	1.641
1101052	ENSG00000176531	151739	PHLDB3	pleckstrin homology-like domain, family B, member 3	653583	19	n/a	n/a	5.38e-01	1.641
1094835	ENSG00000140022	59595	STON2	stonin 2	85439	14	n/a	n/a	4.24e-01	1.641
1096593	ENSG00000153443	78991	FAM100A	family with sequence similarity 100, member A	124402	16	n/a	n/a	4.37e-01	1.641
1099607	ENSG00000169682	58201	SPNS1	spinster homolog 1 (Drosophila)	83985	16	n/a	n/a	4.24e-01	1.641
1088803	ENSG00000091409	3630	ITGA6	integrin, alpha 6	3655	2	n/a	n/a	4.70e-01	1.640
1097986	ENSG00000163517	55688	HDAC11	histone deacetylase 11	79885	3	n/a	n/a	4.82e-01	1.640
279668158	ENSG00000202533	0	Y_RNA	Y RNA	0	5	n/a	n/a	4.76e-01	1.640
1088630	ENSG00000087884	28707	C11orf67	chromosome 11 open reading frame 67	28971	11	n/a	n/a	4.94e-01	1.639
279670217	ENSG00000203586	0	AL391244.1	AL391244.1	0	1	n/a	n/a	4.65e-01	1.639
1103229	ENSG00000187024	79742	PTRH1	peptidyl-tRNA hydrolase 1 homolog (S. cerevisiae)	138428	9	n/a	n/a	4.37e-01	1.638
279908625	ENSG00000236239	0	RP4-758J18.9	RP4-758J18.9	0	1	n/a	n/a	4.65e-01	1.638
1097672	ENSG00000162390	25776	ACOT11	acyl-CoA thioesterase 11	26027	1	n/a	n/a	4.27e-01	1.638
279941803	ENSG00000239645	0	AL445183.1	AL445183.1	0	1	n/a	n/a	3.68e-01	1.637
1087128	ENSG00000010379	6504	SLC6A13	solute carrier family 6 (neurotransmitter transporter, GABA), member 13	6540	12	n/a	n/a	4.48e-01	1.637
1092163	ENSG00000122386	7711	ZNF205	zinc finger protein 205	7755	16	n/a	n/a	4.28e-01	1.637
279900671	ENSG00000235475	0	RP11-166O4.5	RP11-166O4.5	0	7	n/a	n/a	5.72e-01	1.637
1096538	ENSG00000152990	81680	GPR125	G protein-coupled receptor 125	166647	4	n/a	n/a	4.70e-01	1.637
1104760	ENSG00000198830	3131	HMGN2	high mobility group nucleosomal binding domain 2	3151	1	n/a	n/a	4.57e-01	1.637
1097269	ENSG00000159231	870	CBR3	carbonyl reductase 3	874	21	n/a	n/a	4.28e-01	1.637
279761981	ENSG00000223044	0	U6	U6 spliceosomal RNA	0	6	n/a	n/a	3.68e-01	1.637
279939188	ENSG00000239345	0	HNRNPA1P26	heterogeneous nuclear ribonucleoprotein A1 pseudogene 26	0	X	n/a	n/a	4.27e-01	1.636
1088993	ENSG00000099795	4687	NDUFB7	NADH dehydrogenase (ubiquinone) 1 beta subcomplex, 7, 18kDa	4713	19	n/a	n/a	4.42e-01	1.636
1088026	ENSG00000071246	22602	VASH1	vasohibin 1	22846	14	n/a	n/a	4.24e-01	1.636
1100227	ENSG00000172270	678	BSG	basigin (Ok blood group)	682	19	n/a	n/a	4.27e-01	1.635
279932654	ENSG00000238339	0	snoU13	Small nucleolar RNA U13	0	2	n/a	n/a	4.76e-01	1.634
280083829	ENSG00000255275	0	RP13-279N23.2	RP13-279N23.2	0	1	n/a	n/a	3.16e-01	1.634
1097228	ENSG00000158887	4333	MPZ	myelin protein zero	4359	1	n/a	n/a	4.23e-01	1.634
1087233	ENSG00000016391	34638	CHDH	choline dehydrogenase	55349	3	n/a	n/a	4.73e-01	1.634
279800538	ENSG00000226533	0	BTBD9-AS1	BTBD9 antisense RNA 1 (non-protein coding)	0	6	n/a	n/a	5.09e-01	1.634
1089596	ENSG00000102871	8646	TRADD	TNFRSF1A-associated via death domain	8717	16	n/a	n/a	4.24e-01	1.633
1102458	ENSG00000183840	2846	GPR39	G protein-coupled receptor 39	2863	2	n/a	n/a	4.69e-01	1.633
1097582	ENSG00000161677	79106	JOSD2	Josephin domain containing 2	126119	19	n/a	n/a	4.28e-01	1.633
1093055	ENSG00000129467	83447	ADCY4	adenylate cyclase 4	196883	14	n/a	n/a	4.23e-01	1.632
1089647	ENSG00000103126	8254	AXIN1	axin 1	8312	16	n/a	n/a	4.29e-01	1.632
280103321	ENSG00000257261	0	RP11-96H19.1	RP11-96H19.1	0	12	n/a	n/a	4.99e-01	1.632
279926599	ENSG00000237805	0	AC015849.2	AC015849.2	0	17	n/a	n/a	4.23e-01	1.632
1098490	ENSG00000165175	37340	MID1IP1	MID1 interacting protein 1 (gastrulation specific G12 homolog (zebrafish))	58526	X	n/a	n/a	4.24e-01	1.631
1106486	ENSG00000220161	0	AL353997.1	Uncharacterized protein	0	17	n/a	n/a	4.29e-01	1.631
1104431	ENSG00000197905	6962	TEAD4	TEA domain family member 4	7004	12	n/a	n/a	5.25e-01	1.630
279937899	ENSG00000239183	1013694	SNORA84	small nucleolar RNA, H/ACA box 84	100124534	9	n/a	n/a	4.47e-01	1.630
279944068	ENSG00000239942	0	AL356608.1	AL356608.1	0	10	n/a	n/a	4.76e-01	1.630
1105071	ENSG00000204282	1015619	AC021593.1	Uncharacterized protein	100131096	17	n/a	n/a	4.39e-01	1.629
1105096	ENSG00000204335	123251	SP5	Sp5 transcription factor	389058	2	n/a	n/a	4.45e-01	1.629
279948550	ENSG00000240435	0	RP11-96D1.1	RP11-96D1.1	0	16	n/a	n/a	4.36e-01	1.629
1095742	ENSG00000146215	125542	CRIP3	cysteine-rich protein 3	401262	6	n/a	n/a	4.20e-01	1.628
1106070	ENSG00000214401	159020	AC217773.1	AC217773.1	644246	17	n/a	n/a	4.26e-01	1.628
1099815	ENSG00000170545	36504	SMAGP	small cell adhesion glycoprotein	57228	12	n/a	n/a	4.33e-01	1.628
1090709	ENSG00000110811	10389	LEPREL2	leprecan-like 2	10536	12	n/a	n/a	4.53e-01	1.627
1097673	ENSG00000162391	109338	FAM151A	family with sequence similarity 151, member A	338094	1	n/a	n/a	4.33e-01	1.627
1099529	ENSG00000169291	79165	SHE	Src homology 2 domain containing E	126669	1	n/a	n/a	4.45e-01	1.627
1105968	ENSG00000214022	29538	REPIN1	replication initiator 1	29803	7	n/a	n/a	4.25e-01	1.627
1087983	ENSG00000070388	26751	FGF22	fibroblast growth factor 22	27006	19	n/a	n/a	4.97e-01	1.627
1089297	ENSG00000100968	4750	NFATC4	nuclear factor of activated T-cells, cytoplasmic, calcineurin-dependent 4	4776	14	n/a	n/a	4.25e-01	1.626
1106103	ENSG00000214548	34673	MEG3	maternally expressed 3 (non-protein coding)	55384	14	n/a	n/a	3.54e-01	1.626
279818046	ENSG00000228118	0	AC118653.1	AC118653.1	0	17	n/a	n/a	6.47e-01	1.626
1092351	ENSG00000124074	58291	C16orf48	chromosome 16 open reading frame 48	84080	16	n/a	n/a	4.59e-01	1.626
279941342	ENSG00000239595	0	AC003101.1	AC003101.1	0	17	n/a	n/a	4.75e-01	1.625
279930480	ENSG00000238123	0	MID1IP1-AS1	MID1IP1 antisense RNA 1 (non-protein coding)	0	X	n/a	n/a	4.50e-01	1.625
280101792	ENSG00000257096	0	AE000658.22	AE000658.22	0	14	n/a	n/a	4.28e-01	1.624
1088869	ENSG00000092969	7000	TGFB2	transforming growth factor, beta 2	7042	1	n/a	n/a	4.27e-01	1.623
1087634	ENSG00000056487	76622	PHF21B	PHD finger protein 21B	112885	22	n/a	n/a	4.24e-01	1.623
1104874	ENSG00000203618	2795	GP1BB	glycoprotein Ib (platelet), beta polypeptide	2812	22	n/a	n/a	4.50e-01	1.622
279971376	ENSG00000243036	0	AC112221.1	AC112221.1	0	3	n/a	n/a	4.75e-01	1.622
279979111	ENSG00000243790	0	AC100827.1	AC100827.1	0	15	n/a	n/a	4.75e-01	1.622
1092019	ENSG00000120915	2038	EPHX2	epoxide hydrolase 2, cytoplasmic	2053	8	n/a	n/a	4.44e-01	1.621
1095396	ENSG00000143793	55008	C1orf35	chromosome 1 open reading frame 35	79169	1	n/a	n/a	4.24e-01	1.621
1092844	ENSG00000127564	8965	PKMYT1	protein kinase, membrane associated tyrosine/threonine 1	9088	16	n/a	n/a	6.32e-01	1.621
1094035	ENSG00000135637	59055	CCDC142	coiled-coil domain containing 142	84865	2	n/a	n/a	4.28e-01	1.620
1090631	ENSG00000110057	57304	UNC93B1	unc-93 homolog B1 (C. elegans)	81622	11	n/a	n/a	4.32e-01	1.620
1094154	ENSG00000136235	10310	GPNMB	glycoprotein (transmembrane) nmb	10457	7	n/a	n/a	3.71e-01	1.620
1103969	ENSG00000196507	59199	TCEAL3	transcription elongation factor A (SII)-like 3	85012	X	n/a	n/a	4.27e-01	1.620
279847246	ENSG00000230732	0	AC127904.2	AC127904.2	0	3	n/a	n/a	4.55e-01	1.619
279762128	ENSG00000223091	0	U6	U6 spliceosomal RNA	0	17	n/a	n/a	5.64e-01	1.619
1097434	ENSG00000160410	60223	SHKBP1	SH3KBP1 binding protein 1	92799	19	n/a	n/a	4.40e-01	1.619
1096373	ENSG00000151702	2297	FLI1	Friend leukemia virus integration 1	2313	11	n/a	n/a	4.67e-01	1.619
1096970	ENSG00000156858	54834	PRR14	proline rich 14	78994	16	n/a	n/a	4.34e-01	1.619
1094074	ENSG00000135862	3890	LAMC1	laminin, gamma 1 (formerly LAMB2)	3915	1	n/a	n/a	3.23e-01	1.619
1097513	ENSG00000160973	8849	FOXH1	forkhead box H1	8928	8	n/a	n/a	3.15e-01	1.619
280080203	ENSG00000255050	0	RP11-661A12.9	RP11-661A12.9	0	8	n/a	n/a	5.14e-01	1.618
1102088	ENSG00000182362	33352	YBEY	ybeY metallopeptidase (putative)	54059	21	n/a	n/a	4.25e-01	1.617
1091264	ENSG00000115129	9399	TP53I3	tumor protein p53 inducible protein 3	9540	2	n/a	n/a	4.23e-01	1.617
279791685	ENSG00000225771	0	RP4-537K17.2	RP4-537K17.2	0	1	n/a	n/a	4.75e-01	1.616
280027726	ENSG00000250571	2721	GLI4	GLI family zinc finger 4	2738	8	n/a	n/a	4.33e-01	1.616
279991898	ENSG00000246067	157121933	RP11-113K21.5	RP11-113K21.5	100506233	11	n/a	n/a	6.19e-01	1.616
279974110	ENSG00000243334	0	AC012363.3	AC012363.3	0	2	n/a	n/a	4.50e-01	1.615
1101206	ENSG00000177337	0	AP002478.1	Uncharacterized proteincDNA FLJ35776 fis, clone TESTI2005326	0	18	n/a	n/a	4.24e-01	1.615
279669194	ENSG00000203431	0	AC140061.11	AC140061.11	0	12	n/a	n/a	3.68e-01	1.615
1095028	ENSG00000141401	3588	IMPA2	inositol(myo)-1(or 4)-monophosphatase 2	3613	18	n/a	n/a	3.19e-01	1.615
1087553	ENSG00000050555	10173	LAMC3	laminin, gamma 3	10319	9	n/a	n/a	4.38e-01	1.614
279751091	ENSG00000220842	0	RP11-572P18.1	RP11-572P18.1	0	10	n/a	n/a	3.31e-01	1.614
1100059	ENSG00000171551	9291	ECEL1	endothelin converting enzyme-like 1	9427	2	n/a	n/a	4.25e-01	1.614
1089057	ENSG00000100065	29510	CARD10	caspase recruitment domain family, member 10	29775	22	n/a	n/a	4.43e-01	1.614
1098147	ENSG00000163975	4216	MFI2	antigen p97 (melanoma associated) identified by monoclonal antibodies 133.2 and 96.5	4241	3	n/a	n/a	5.66e-01	1.614
1091348	ENSG00000115556	59003	PLCD4	phospholipase C, delta 4	84812	2	n/a	n/a	4.45e-01	1.613
279538352	ENSG00000184414	0	RP11-44M6.3	RP11-44M6.3	0	7	n/a	n/a	4.37e-01	1.613
1093356	ENSG00000131435	8506	PDLIM4	PDZ and LIM domain 4	8572	5	n/a	n/a	4.47e-01	1.613
279166305	ENSG00000146556	119566	WASH2P	WAS protein family homolog 2 pseudogene	375260	2	n/a	n/a	4.27e-01	1.613
1105957	ENSG00000213983	8827	AP1G2	adaptor-related protein complex 1, gamma 2 subunit	8906	14	n/a	n/a	4.70e-01	1.612
279660941	ENSG00000200421	0	Y_RNA	Y RNA	0	1	n/a	n/a	4.75e-01	1.612
1090190	ENSG00000106397	8877	PLOD3	procollagen-lysine, 2-oxoglutarate 5-dioxygenase 3	8985	7	n/a	n/a	4.45e-01	1.612
1089497	ENSG00000102032	5941	RENBP	renin binding protein	5973	X	n/a	n/a	4.25e-01	1.611
279951266	ENSG00000240758	0	RP11-155G14.5	RP11-155G14.5	0	7	n/a	n/a	4.31e-01	1.611
1088595	ENSG00000087087	31073	SRRT	serrate RNA effector molecule homolog (Arabidopsis)	51593	7	n/a	n/a	3.32e-01	1.610
1095056	ENSG00000141510	7114	TP53	tumor protein p53	7157	17	n/a	n/a	4.31e-01	1.610
1087178	ENSG00000012171	7823	SEMA3B	sema domain, immunoglobulin domain (Ig), short basic domain, secreted, (semaphorin) 3B	7869	3	n/a	n/a	5.74e-01	1.609
279988923	ENSG00000244953	0	RP11-613D13.8	RP11-613D13.8	0	11	n/a	n/a	4.33e-01	1.609
279801730	ENSG00000226659	0	RP11-137H2.4	RP11-137H2.4	0	10	n/a	n/a	4.24e-01	1.608
1090129	ENSG00000106009	85813	BRAT1	BRCA1-associated ATM activator 1	221927	7	n/a	n/a	4.29e-01	1.608
279780892	ENSG00000224822	0	THRB-IT1	THRB intronic transcript 1 (non-protein coding)	0	3	n/a	n/a	5.42e-01	1.607
1102593	ENSG00000184451	2809	CCR10	chemokine (C-C motif) receptor 10	2826	17	n/a	n/a	4.28e-01	1.607
279683253	ENSG00000204556	0	CTD-2514C3.1	CTD-2514C3.1	0	20	n/a	n/a	4.25e-01	1.607
280046855	ENSG00000252351	0	U6atac	U6atac minor spliceosomal RNA	0	11	n/a	n/a	4.40e-01	1.607
279969099	ENSG00000242768	0	RP11-556G22.1	RP11-556G22.1	0	4	n/a	n/a	5.83e-01	1.607
1087526	ENSG00000049239	9421	H6PD	hexose-6-phosphate dehydrogenase (glucose 1-dehydrogenase)	9563	1	n/a	n/a	4.23e-01	1.606
1090623	ENSG00000110011	3318	DNAJC4	DnaJ (Hsp40) homolog, subfamily C, member 4	3338	11	n/a	n/a	4.56e-01	1.606
279762184	ENSG00000223113	0	5S_rRNA	5S ribosomal RNA	0	7	n/a	n/a	5.47e-01	1.606
1087389	ENSG00000035403	7371	VCL	vinculin	7414	10	n/a	n/a	4.44e-01	1.606
1088310	ENSG00000078687	36963	TNRC6C	trinucleotide repeat containing 6C	57690	17	n/a	n/a	4.25e-01	1.605
1093161	ENSG00000130332	31170	LSM7	LSM7 homolog, U6 small nuclear RNA associated (S. cerevisiae)	51690	19	n/a	n/a	4.39e-01	1.605
1089746	ENSG00000103966	29835	EHD4	EH-domain containing 4	30844	15	n/a	n/a	4.29e-01	1.605
279908451	ENSG00000236215	0	RP11-262H14.10	RP11-262H14.10	0	9	n/a	n/a	4.27e-01	1.605
279755439	ENSG00000221716	0	SNORA11	small nucleolar RNA, H/ACA box 11	0	X	n/a	n/a	4.19e-01	1.605
1095129	ENSG00000142102	55963	ATHL1	ATH1, acid trehalase-like 1 (yeast)	80162	11	n/a	n/a	4.32e-01	1.605
279658414	ENSG00000199678	0	RNY4P5	RNA, Ro-associated Y4 pseudogene 5	0	8	n/a	n/a	3.68e-01	1.605
1103414	ENSG00000187867	110032	PALM3	paralemmin 3	342979	19	n/a	n/a	4.50e-01	1.604
1091317	ENSG00000115380	2187	EFEMP1	EGF containing fibulin-like extracellular matrix protein 1	2202	2	n/a	n/a	3.60e-01	1.604
280108903	ENSG00000257809	0	RP11-603J24.14	RP11-603J24.14	0	12	n/a	n/a	4.24e-01	1.604
1092455	ENSG00000124570	5237	SERPINB6	serpin peptidase inhibitor, clade B (ovalbumin), member 6	5269	6	n/a	n/a	4.46e-01	1.604
1100964	ENSG00000176076	23384	KCNE1L	KCNE1-like	23630	X	n/a	n/a	6.13e-01	1.604
1097059	ENSG00000157554	2063	ERG	v-ets erythroblastosis virus E26 oncogene homolog (avian)	2078	21	n/a	n/a	4.27e-01	1.604
1088969	ENSG00000099326	7550	MZF1	myeloid zinc finger 1	7593	19	n/a	n/a	4.32e-01	1.604
279760546	ENSG00000222611	0	AL355388.1	AL355388.1	0	1	n/a	n/a	3.64e-01	1.604
279956646	ENSG00000241418	0	RP11-512H23.2	RP11-512H23.2	0	X	n/a	n/a	3.17e-01	1.604
1089110	ENSG00000100234	7035	TIMP3	TIMP metallopeptidase inhibitor 3	7078	22	n/a	n/a	4.57e-01	1.603
279716585	ENSG00000212385	0	U6	U6 spliceosomal RNA	0	1	n/a	n/a	4.39e-01	1.603
279808628	ENSG00000227220	0	RP11-69I8.3	RP11-69I8.3	0	6	n/a	n/a	4.24e-01	1.603
1104771	ENSG00000198844	22655	ARHGEF15	Rho guanine nucleotide exchange factor (GEF) 15	22899	17	n/a	n/a	4.50e-01	1.603
280094727	ENSG00000256312	0	RP13-977J11.8	RP13-977J11.8	0	12	n/a	n/a	4.28e-01	1.602
1104198	ENSG00000197182	125348	MIR4763	microRNA 4763	400931	22	n/a	n/a	4.28e-01	1.602
279922184	ENSG00000237446	0	XXbac-B476C20.12	XXbac-B476C20.12	0	22	n/a	n/a	4.24e-01	1.601
279905363	ENSG00000235940	0	MTND1P21	MT-ND1 pseudogene 21	0	10	n/a	n/a	4.23e-01	1.601
1098765	ENSG00000166265	77746	CYYR1	cysteine/tyrosine-rich 1	116159	21	n/a	n/a	4.51e-01	1.601
280088348	ENSG00000255585	0	RP11-188C12.2	RP11-188C12.2	0	9	n/a	n/a	4.31e-01	1.600
279905885	ENSG00000235982	0	AC007875.3	AC007875.3	0	7	n/a	n/a	4.25e-01	1.600
280125593	ENSG00000259018	0	RP11-124D2.3	RP11-124D2.3	0	14	n/a	n/a	4.28e-01	1.600
1097053	ENSG00000157510	79593	AFAP1L1	actin filament associated protein 1-like 1	134265	5	n/a	n/a	4.51e-01	1.600
280091944	ENSG00000255992	0	RP11-417L19.4	RP11-417L19.4	0	12	n/a	n/a	4.28e-01	1.600
1099622	ENSG00000169738	30663	DCXR	dicarbonyl/L-xylulose reductase	51181	17	n/a	n/a	4.59e-01	1.600
1102226	ENSG00000182979	8989	MTA1	metastasis associated 1	9112	14	n/a	n/a	4.68e-01	1.600
1103489	ENSG00000188163	125698	FAM166A	family with sequence similarity 166, member A	401565	9	n/a	n/a	4.39e-01	1.599
279957589	ENSG00000241514	0	AC115220.5	AC115220.5	0	7	n/a	n/a	3.68e-01	1.599
1099612	ENSG00000169692	10408	AGPAT2	1-acylglycerol-3-phosphate O-acyltransferase 2 (lysophosphatidic acid acyltransferase, beta)	10555	9	n/a	n/a	4.22e-01	1.599
279994620	ENSG00000247118	0	AC008481.2	AC008481.2	0	19	n/a	n/a	5.08e-01	1.598
279667472	ENSG00000202337	0	U6	U6 spliceosomal RNA	0	14	n/a	n/a	4.38e-01	1.598
279796133	ENSG00000226143	0	RP1-138B7.5	RP1-138B7.5	0	20	n/a	n/a	3.37e-01	1.598
1087686	ENSG00000060339	35038	CCAR1	cell division cycle and apoptosis regulator 1	55749	10	n/a	n/a	4.30e-01	1.597
279661844	ENSG00000200693	0	U3	Small nucleolar RNA U3	0	14	n/a	n/a	4.39e-01	1.597
279788858	ENSG00000225528	0	RP3-370M22.8	RP3-370M22.8	0	22	n/a	n/a	4.40e-01	1.597
279714435	ENSG00000211899	0	IGHM	immunoglobulin heavy constant mu	0	14	n/a	n/a	5.71e-01	1.596
280137153	ENSG00000259685	0	CTD-2315E11.1	CTD-2315E11.1	0	15	n/a	n/a	4.73e-01	1.596
1096197	ENSG00000149929	8414	HIRIP3	HIRA interacting protein 3	8479	16	n/a	n/a	4.23e-01	1.596
1088349	ENSG00000079691	34893	LRRC16A	leucine rich repeat containing 16A	55604	6	n/a	n/a	3.44e-01	1.596
1092845	ENSG00000127578	78461	WFIKKN1	WAP, follistatin/kazal, immunoglobulin, kunitz and netrin domain containing 1	117166	16	n/a	n/a	4.33e-01	1.596
1090894	ENSG00000112079	11164	STK38	serine/threonine kinase 38	11329	6	n/a	n/a	4.58e-01	1.595
1092920	ENSG00000128311	7220	TST	thiosulfate sulfurtransferase (rhodanese)	7263	22	n/a	n/a	4.33e-01	1.595
279971747	ENSG00000243069	157123615	ARHGEF26-AS1	ARHGEF26 antisense RNA 1 (non-protein coding)	100507524	3	n/a	n/a	4.47e-01	1.594
1088137	ENSG00000074410	767	CA12	carbonic anhydrase XII	771	15	n/a	n/a	4.25e-01	1.594
1103964	ENSG00000196498	9468	NCOR2	nuclear receptor corepressor 2	9612	12	n/a	n/a	4.40e-01	1.594
279707286	ENSG00000207370	0	Y_RNA	Y RNA	0	3	n/a	n/a	3.68e-01	1.594
279822808	ENSG00000228541	0	AC093159.1	AC093159.1	0	2	n/a	n/a	4.26e-01	1.593
279966866	ENSG00000242521	0	AC023983.1	AC023983.1	0	18	n/a	n/a	3.68e-01	1.593
279932395	ENSG00000238295	0	snoU13	Small nucleolar RNA U13	0	2	n/a	n/a	4.75e-01	1.593
1087728	ENSG00000063177	6109	RPL18	ribosomal protein L18	6141	19	n/a	n/a	4.24e-01	1.593
1094909	ENSG00000140522	5985	RLBP1	retinaldehyde binding protein 1	6017	15	n/a	n/a	3.64e-01	1.592
1091292	ENSG00000115268	6176	RPS15	ribosomal protein S15	6209	19	n/a	n/a	4.26e-01	1.592
280135304	ENSG00000259563	0	CTD-2329K10.1	CTD-2329K10.1	0	15	n/a	n/a	3.25e-01	1.592
279763565	ENSG00000223401	0	RP11-211G3.2	RP11-211G3.2	0	3	n/a	n/a	4.45e-01	1.591
279903050	ENSG00000235703	1018803	RP13-507I23.1	RP13-507I23.1	100272228	X	n/a	n/a	4.23e-01	1.591
279886208	ENSG00000234183	0	AC004854.4	AC004854.4	0	7	n/a	n/a	4.26e-01	1.591
1099292	ENSG00000168298	2991	HIST1H1E	histone cluster 1, H1e	3008	6	n/a	n/a	4.58e-01	1.591
280075890	ENSG00000254782	0	ABHD14A-ACY1	ABHD14A-ACY1 readthrough (non-protein coding)	0	3	n/a	n/a	4.33e-01	1.591
279704017	ENSG00000206811	0	SNORA10	small nucleolar RNA, H/ACA box 10	0	16	n/a	n/a	4.27e-01	1.590
280084000	ENSG00000255278	0	AC005363.8	AC005363.8	0	16	n/a	n/a	4.28e-01	1.590
279904074	ENSG00000235786	0	ZNRF3-IT1	ZNRF3 intronic transcript 1 (non-protein coding)	0	22	n/a	n/a	4.42e-01	1.590
279950334	ENSG00000240644	0	AL592047.2	AL592047.2	0	9	n/a	n/a	4.36e-01	1.590
1089981	ENSG00000105379	2094	ETFB	electron-transfer-flavoprotein, beta polypeptide	2109	19	n/a	n/a	4.29e-01	1.590
280091671	ENSG00000255965	0	RP11-408I18.9	RP11-408I18.9	0	12	n/a	n/a	4.29e-01	1.590
1097061	ENSG00000157570	59855	TSPAN18	tetraspanin 18	90139	11	n/a	n/a	4.25e-01	1.590
1098827	ENSG00000166482	4214	MFAP4	microfibrillar-associated protein 4	4239	17	n/a	n/a	4.38e-01	1.590
1091703	ENSG00000118363	9645	SPCS2	signal peptidase complex subunit 2 homolog (S. cerevisiae)	9789	11	n/a	n/a	4.85e-01	1.589
1096020	ENSG00000148411	79730	NACC2	NACC family member 2, BEN and BTB (POZ) domain containing	138151	9	n/a	n/a	3.25e-01	1.588
279758677	ENSG00000222095	0	SNORD113	Small nucleolar RNA SNORD113/SNORD114 family	0	14	n/a	n/a	4.75e-01	1.588
279890056	ENSG00000234531	0	RP11-288G11.3	RP11-288G11.3	0	10	n/a	n/a	4.26e-01	1.588
1099978	ENSG00000171222	0	SCAND1	SCAN domain containing 1	0	20	n/a	n/a	4.32e-01	1.587
279716193	ENSG00000212293	0	SNORA16	Small nucleolar RNA SNORA16B/SNORA16A family	0	13	n/a	n/a	3.68e-01	1.587
1091214	ENSG00000114738	7821	MAPKAPK3	mitogen-activated protein kinase-activated protein kinase 3	7867	3	n/a	n/a	4.33e-01	1.586
1107599	ENSG00000229809	80534	ZNF688	zinc finger protein 688	146542	16	n/a	n/a	4.58e-01	1.586
279916377	ENSG00000236948	0	RP11-154H17.1	RP11-154H17.1	0	1	n/a	n/a	4.27e-01	1.585
1092540	ENSG00000125351	41627	UPF3B	UPF3 regulator of nonsense transcripts homolog B (yeast)	65109	X	n/a	n/a	4.25e-01	1.585
1094750	ENSG00000139438	59105	C12orf34	chromosome 12 open reading frame 34	84915	12	n/a	n/a	4.29e-01	1.585
280105624	ENSG00000257479	0	RP11-1136G11.7	RP11-1136G11.7	0	12	n/a	n/a	4.39e-01	1.585
1088607	ENSG00000087250	4478	MT3	metallothionein 3	4504	16	n/a	n/a	3.38e-01	1.584
1104211	ENSG00000197245	55729	GRRP1	glycine/arginine rich protein 1	79927	1	n/a	n/a	4.22e-01	1.584
1100641	ENSG00000174327	83623	SLC16A13	solute carrier family 16, member 13 (monocarboxylic acid transporter 13)	201232	17	n/a	n/a	4.96e-01	1.584
280118922	ENSG00000258643	0	BCL2L2-PABPN1	BCL2L2-PABPN1 readthrough	0	14	n/a	n/a	4.24e-01	1.584
1102157	ENSG00000182667	30347	NTM	neurotrimin	50863	11	n/a	n/a	5.71e-01	1.583
1093927	ENSG00000135111	6886	TBX3	T-box 3	6926	12	n/a	n/a	4.33e-01	1.583
279711888	ENSG00000211580	1013357	MIR769	microRNA 769	768217	19	n/a	n/a	4.24e-01	1.583
279762926	ENSG00000223318	0	RN5S111	RNA, 5S ribosomal 111	0	2	n/a	n/a	4.21e-01	1.583
1094991	ENSG00000141086	1495	CTRL	chymotrypsin-like	1506	16	n/a	n/a	4.29e-01	1.582
1088764	ENSG00000090554	2307	FLT3LG	fms-related tyrosine kinase 3 ligand	2323	19	n/a	n/a	4.36e-01	1.582
1097747	ENSG00000162664	94376	ZNF326	zinc finger protein 326	284695	1	n/a	n/a	4.27e-01	1.582
1089979	ENSG00000105374	4787	NKG7	natural killer cell group 7 sequence	4818	19	n/a	n/a	4.35e-01	1.582
279950735	ENSG00000240692	0	AL391728.1	AL391728.1	0	1	n/a	n/a	4.40e-01	1.582
1094903	ENSG00000140497	9921	SCAMP2	secretory carrier membrane protein 2	10066	15	n/a	n/a	5.32e-01	1.582
1105170	ENSG00000204514	169039	ZNF814	zinc finger protein 814	730051	19	n/a	n/a	4.27e-01	1.582
1102134	ENSG00000182575	11087	NXPH3	neurexophilin 3	11248	17	n/a	n/a	4.26e-01	1.581
279881574	ENSG00000233762	0	AC007969.5	AC007969.5	0	2	n/a	n/a	4.27e-01	1.581
278664173	ENSG00000080947	77543	CROCCP3	ciliary rootlet coiled-coil, rootletin pseudogene 3	114819	1	n/a	n/a	4.29e-01	1.580
1089946	ENSG00000105229	31068	PIAS4	protein inhibitor of activated STAT, 4	51588	19	n/a	n/a	4.27e-01	1.580
1102377	ENSG00000183615	58930	FAM167B	family with sequence similarity 167, member B	84734	1	n/a	n/a	4.27e-01	1.580
280130456	ENSG00000259294	0	CTA-339C12.1	CTA-339C12.1	0	7	n/a	n/a	6.52e-01	1.580
279933009	ENSG00000238394	0	snoU13	Small nucleolar RNA U13	0	7	n/a	n/a	4.75e-01	1.580
279664063	ENSG00000201372	0	U6	U6 spliceosomal RNA	0	20	n/a	n/a	4.75e-01	1.580
[truncated: 1 more rows]
