# Supplementary material for: Identification of the Molecular Events Involved in the Development of Prefrontal Cortex Through the Analysis of RNA-Seq Data From BrainSpan
Source: ASN Neuro. 2019 Jun 18;11:1759091419854627. doi: 10.1177/1759091419854627 (PMC6582306; doi:10.1177/1759091419854627)
Supplement: Supplemental Material1 - Supplemental material for Identification of the Molecular Events Involved in the Development of Prefrontal Cortex Through the Analysis of RNA-Seq Data From BrainSpan [file Supplemental_Material1.zip › VFC/VFC1/DEGs-1.csv]

id	name	gene-id	gene-symbol	gene-name	entrez-id	chromosome	start-position	end-position	p	fold-change
1093090	ENSG00000129824	6159	RPS4Y1	ribosomal protein S4, Y-linked 1	6192	Y	n/a	n/a	n/a	173.252
1093842	ENSG00000134595	6618	SOX3	SRY (sex determining region Y)-box 3	6658	X	n/a	n/a	n/a	49.261
280044069	ENSG00000251948	0	AC092279.1	AC092279.1	0	19	n/a	n/a	n/a	40.293
279720817	ENSG00000213318	0	RP11-331F4.1	RP11-331F4.1	0	16	n/a	n/a	n/a	34.842
1098198	ENSG00000164104	3128	HMGB2	high mobility group box 2	3148	4	n/a	n/a	n/a	30.729
280033595	ENSG00000251037	0	AC006157.2	AC006157.2	0	Y	n/a	n/a	n/a	29.887
1101196	ENSG00000177283	8267	FZD8	frizzled family receptor 8	8325	10	n/a	n/a	n/a	28.908
1090180	ENSG00000106341	10684	PPP1R17	protein phosphatase 1, regulatory subunit 17	10842	7	n/a	n/a	n/a	25.028
1093398	ENSG00000131747	7110	TOP2A	topoisomerase (DNA) II alpha 170kDa	7153	17	n/a	n/a	n/a	24.23
1095661	ENSG00000145721	81698	LIX1	Lix1 homolog (chicken)	167410	5	n/a	n/a	n/a	24.077
1089788	ENSG00000104332	6386	SFRP1	secreted frizzled-related protein 1	6422	8	n/a	n/a	n/a	23.966
1088724	ENSG00000089685	329	BIRC5	baculoviral IAP repeat containing 5	332	17	n/a	n/a	n/a	23.568
1092341	ENSG00000123975	1155	CKS2	CDC28 protein kinase regulatory subunit 2	1164	9	n/a	n/a	n/a	22.148
279841304	ENSG00000230216	0	HSPB1P2	heat shock 27kDa protein 1 pseudogene 2	0	X	n/a	n/a	n/a	22.027
1101909	ENSG00000181449	6617	SOX2	SRY (sex determining region Y)-box 2	6657	3	n/a	n/a	n/a	20.735
1100775	ENSG00000175063	10907	UBE2C	ubiquitin-conjugating enzyme E2C	11065	20	n/a	n/a	n/a	20.546
1101502	ENSG00000178999	9088	AURKB	aurora kinase B	9212	17	n/a	n/a	n/a	20.516
1100210	ENSG00000172201	3380	ID4	inhibitor of DNA binding 4, dominant negative helix-loop-helix protein	3400	6	n/a	n/a	n/a	20.438
279961289	ENSG00000241948	0	AL133512.1	AL133512.1	0	X	n/a	n/a	n/a	20.267
1093024	ENSG00000129195	33769	FAM64A	family with sequence similarity 64, member A	54478	17	n/a	n/a	n/a	19.93
1101115	ENSG00000176890	7255	TYMS	thymidylate synthetase	7298	18	n/a	n/a	n/a	19.751
1098910	ENSG00000166851	5315	PLK1	polo-like kinase 1	5347	16	n/a	n/a	n/a	19.6
1091601	ENSG00000117399	986	CDC20	cell division cycle 20 homolog (S. cerevisiae)	991	1	n/a	n/a	n/a	19.425
1089314	ENSG00000101057	4579	MYBL2	v-myb myeloblastosis viral oncogene homolog (avian)-like 2	4605	20	n/a	n/a	n/a	19.413
1105797	ENSG00000213005	26003	PTTG3P	pituitary tumor-transforming 3, pseudogene	26255	8	n/a	n/a	n/a	19.337
1100106	ENSG00000171786	4776	NHLH1	nescient helix loop helix 1	4807	1	n/a	n/a	n/a	18.204
1090947	ENSG00000112333	7058	NR2E1	nuclear receptor subfamily 2, group E, member 1	7101	6	n/a	n/a	n/a	18.015
1094451	ENSG00000137804	30685	NUSAP1	nucleolar and spindle associated protein 1	51203	15	n/a	n/a	n/a	17.959
1097980	ENSG00000163508	8262	EOMES	eomesodermin	8320	3	n/a	n/a	n/a	17.917
1092551	ENSG00000125398	6622	SOX9	SRY (sex determining region Y)-box 9	6662	17	n/a	n/a	n/a	17.209
1092535	ENSG00000125285	11007	SOX21	SRY (sex determining region Y)-box 21	11166	13	n/a	n/a	n/a	17.069
1097048	ENSG00000157456	9010	CCNB2	cyclin B2	9133	15	n/a	n/a	n/a	16.879
1099753	ENSG00000170312	978	CDK1	cyclin-dependent kinase 1	983	10	n/a	n/a	n/a	16.878
1099242	ENSG00000168078	35160	PBK	PDZ binding kinase	55872	8	n/a	n/a	n/a	16.867
279986623	ENSG00000244580	0	AL121959.1	AL121959.1	0	6	n/a	n/a	n/a	16.739
1095623	ENSG00000145386	885	CCNA2	cyclin A2	890	4	n/a	n/a	n/a	16.472
279666968	ENSG00000202198	79050	RN7SK	RNA, 7SK small nuclear	125050	6	n/a	n/a	n/a	16.384
1088391	ENSG00000080986	10256	NDC80	NDC80 homolog, kinetochore complex component (S. cerevisiae)	10403	18	n/a	n/a	n/a	16.272
279802629	ENSG00000226733	157121603	RP11-397G17.1	RP11-397G17.1	100505985	6	n/a	n/a	n/a	16.186
1100891	ENSG00000175643	77725	RMI2	RMI2, RecQ mediated genome instability 2, homolog (S. cerevisiae)	116028	16	n/a	n/a	n/a	16.127
280049018	ENSG00000252666	0	AD000090.1	AD000090.1	0	19	n/a	n/a	n/a	16.017
1105100	ENSG00000204347	122962	BTBD17	BTB (POZ) domain containing 17	388419	17	n/a	n/a	n/a	15.966
1090158	ENSG00000106211	3295	HSPB1	heat shock 27kDa protein 1	3315	7	n/a	n/a	n/a	15.423
1100127	ENSG00000171848	6208	RRM2	ribonucleotide reductase M2	6241	2	n/a	n/a	n/a	15.364
279850084	ENSG00000231007	0	CDC20P1	cell division cycle 20 homolog (S. cerevisiae) pseudogene 1	0	9	n/a	n/a	n/a	15.326
1088858	ENSG00000092621	25976	PHGDH	phosphoglycerate dehydrogenase	26227	1	n/a	n/a	n/a	15.164
1103564	ENSG00000188486	2997	H2AFX	H2A histone family, member X	3014	11	n/a	n/a	n/a	15.057
1102223	ENSG00000182968	6616	SOX1	SRY (sex determining region Y)-box 1	6656	13	n/a	n/a	n/a	14.918
279882690	ENSG00000233864	41192	TTTY15	testis-specific transcript, Y-linked 15 (non-protein coding)	64595	Y	n/a	n/a	n/a	14.852
279790000	ENSG00000225630	0	MTND2P28	MT-ND2 pseudogene 28	0	1	n/a	n/a	n/a	14.809
1092233	ENSG00000122952	10971	ZWINT	ZW10 interactor	11130	10	n/a	n/a	n/a	14.732
1094539	ENSG00000138160	3807	KIF11	kinesin family member 11	3832	10	n/a	n/a	n/a	14.461
1088646	ENSG00000088325	22729	TPX2	TPX2, microtubule-associated, homolog (Xenopus laevis)	22974	20	n/a	n/a	n/a	14.433
279880241	ENSG00000233639	0	AC018730.1	AC018730.1	0	2	n/a	n/a	n/a	14.354
280105393	ENSG00000257453	0	RP11-290L1.3	RP11-290L1.3	0	12	n/a	n/a	n/a	14.041
1095206	ENSG00000142700	40593	DMRTA2	DMRT-like family A2	63950	1	n/a	n/a	n/a	14.023
1095277	ENSG00000143228	57783	NUF2	NUF2, NDC80 kinetochore complex component, homolog (S. cerevisiae)	83540	1	n/a	n/a	n/a	14.001
1098346	ENSG00000164611	9107	PTTG1	pituitary tumor-transforming 1	9232	5	n/a	n/a	n/a	13.975
1089404	ENSG00000101412	1857	E2F1	E2F transcription factor 1	1869	20	n/a	n/a	n/a	13.958
1098894	ENSG00000166803	9624	KIAA0101	KIAA0101	9768	15	n/a	n/a	n/a	13.654
1088328	ENSG00000079215	6471	SLC1A3	solute carrier family 1 (glial high affinity glutamate transporter), member 3	6507	5	n/a	n/a	n/a	13.572
1092762	ENSG00000126787	9643	DLGAP5	discs, large (Drosophila) homolog-associated protein 5	9787	14	n/a	n/a	n/a	13.517
1097597	ENSG00000161888	80651	SPC24	SPC24, NDC80 kinetochore complex component, homolog (S. cerevisiae)	147841	19	n/a	n/a	n/a	13.424
1101998	ENSG00000181965	4736	NEUROG1	neurogenin 1	4762	5	n/a	n/a	n/a	13.38
1098357	ENSG00000164649	34825	CDCA7L	cell division cycle associated 7-like	55536	7	n/a	n/a	n/a	13.319
1104760	ENSG00000198830	3131	HMGN2	high mobility group nucleosomal binding domain 2	3151	1	n/a	n/a	n/a	13.308
280042389	ENSG00000251705	0	RN5-8S6	RNA, 5.8S ribosomal 6	0	Y	n/a	n/a	n/a	13.23
1095225	ENSG00000142945	10846	KIF2C	kinesin family member 2C	11004	1	n/a	n/a	n/a	13.145
279809750	ENSG00000227325	0	AC021106.1	AC021106.1	0	4	n/a	n/a	n/a	13.129
280131168	ENSG00000259340	0	CTD-2027G2.1	CTD-2027G2.1	0	15	n/a	n/a	n/a	13.011
1098603	ENSG00000165659	1590	DACH1	dachshund homolog 1 (Drosophila)	1602	13	n/a	n/a	n/a	12.829
280046631	ENSG00000252318	0	AC097532.1	AC097532.1	0	2	n/a	n/a	n/a	12.765
1108786	ENSG00000237649	3808	KIFC1	kinesin family member C1	3833	6	n/a	n/a	n/a	12.718
1091169	ENSG00000114315	3260	HES1	hairy and enhancer of split 1, (Drosophila)	3280	3	n/a	n/a	n/a	12.448
280097769	ENSG00000256663	0	RP11-424C20.2	RP11-424C20.2	0	12	n/a	n/a	n/a	12.448
1104804	ENSG00000198901	8935	PRC1	protein regulator of cytokinesis 1	9055	15	n/a	n/a	n/a	12.386
1093852	ENSG00000134690	34432	CDCA8	cell division cycle associated 8	55143	1	n/a	n/a	n/a	12.38
279963473	ENSG00000242169	0	RP11-219G10.1	RP11-219G10.1	0	4	n/a	n/a	n/a	12.231
280117529	ENSG00000258554	0	RP11-973D8.4	RP11-973D8.4	0	12	n/a	n/a	n/a	12.222
280023829	ENSG00000250254	10586	PTTG2	pituitary tumor-transforming 2	10744	4	n/a	n/a	n/a	12.088
1096445	ENSG00000152253	36679	SPC25	SPC25, NDC80 kinetochore complex component, homolog (S. cerevisiae)	57405	2	n/a	n/a	n/a	12.024
1099063	ENSG00000167513	57302	CDT1	chromatin licensing and DNA replication factor 1	81620	16	n/a	n/a	n/a	11.911
1105944	ENSG00000213931	3029	HBE1	hemoglobin, epsilon 1	3046	11	n/a	n/a	n/a	11.883
279727004	ENSG00000214018	0	RRM2P3	ribonucleotide reductase M2 polypeptide pseudogene 3	0	X	n/a	n/a	n/a	11.848
1101739	ENSG00000180447	2603	GAS1	growth arrest-specific 1	2619	9	n/a	n/a	n/a	11.776
1088130	ENSG00000074219	8402	TEAD2	TEA domain family member 2	8463	19	n/a	n/a	n/a	11.771
1095629	ENSG00000145423	6387	SFRP2	secreted frizzled-related protein 2	6423	4	n/a	n/a	n/a	11.737
1099185	ENSG00000167900	7040	TK1	thymidine kinase 1, soluble	7083	17	n/a	n/a	n/a	11.732
1093738	ENSG00000134057	886	CCNB1	cyclin B1	891	5	n/a	n/a	n/a	11.487
279951899	ENSG00000240831	0	AC112777.1	AC112777.1	0	12	n/a	n/a	n/a	11.408
1095795	ENSG00000146670	76638	CDCA5	cell division cycle associated 5	113130	11	n/a	n/a	n/a	11.383
1096377	ENSG00000151725	55485	MLF1IP	MLF1 interacting protein	79682	4	n/a	n/a	n/a	11.241
1096200	ENSG00000149948	8040	HMGA2	high mobility group AT-hook 2	8091	12	n/a	n/a	n/a	11.22
279812964	ENSG00000227640	0	SOX21-AS1	SOX21 antisense RNA 1 (non-protein coding)	0	13	n/a	n/a	n/a	11.166
279964315	ENSG00000242257	0	AC044839.1	AC044839.1	0	11	n/a	n/a	n/a	11.11
1087866	ENSG00000067048	8584	DDX3Y	DEAD (Asp-Glu-Ala-Asp) box polypeptide 3, Y-linked	8653	Y	n/a	n/a	n/a	11.085
1093766	ENSG00000134222	58918	PSRC1	proline/serine-rich coiled-coil 1	84722	1	n/a	n/a	n/a	11.077
1098202	ENSG00000164109	4060	MAD2L1	MAD2 mitotic arrest deficient-like 1 (yeast)	4085	4	n/a	n/a	n/a	11.06
1087210	ENSG00000013810	10313	TACC3	transforming, acidic coiled-coil containing protein 3	10460	4	n/a	n/a	n/a	10.997
1092477	ENSG00000124693	8300	HIST1H3B	histone cluster 1, H3b	8358	6	n/a	n/a	n/a	10.951
1099919	ENSG00000171004	59857	HS6ST2	heparan sulfate 6-O-sulfotransferase 2	90161	X	n/a	n/a	n/a	10.927
1088095	ENSG00000073111	4146	MCM2	minichromosome maintenance complex component 2	4171	3	n/a	n/a	n/a	10.908
1101719	ENSG00000180340	2519	FZD2	frizzled family receptor 2	2535	17	n/a	n/a	n/a	10.865
1099297	ENSG00000168309	11011	FAM107A	family with sequence similarity 107, member A	11170	3	n/a	n/a	n/a	10.763
1089702	ENSG00000103449	6265	SALL1	sal-like 1 (Drosophila)	6299	16	n/a	n/a	n/a	10.737
1089327	ENSG00000101134	35105	DOK5	docking protein 5	55816	20	n/a	n/a	n/a	10.699
280128501	ENSG00000259179	0	RP11-126F18.1	RP11-126F18.1	0	15	n/a	n/a	n/a	10.65
1098807	ENSG00000166426	1372	CRABP1	cellular retinoic acid binding protein 1	1381	15	n/a	n/a	n/a	10.645
1089446	ENSG00000101670	9253	LIPG	lipase, endothelial	9388	18	n/a	n/a	n/a	10.64
1091647	ENSG00000117650	4725	NEK2	NIMA (never in mitosis gene a)-related kinase 2	4751	1	n/a	n/a	n/a	10.631
1105326	ENSG00000204950	123760	LRRC10B	leucine rich repeat containing 10B	390205	11	n/a	n/a	n/a	10.567
1090900	ENSG00000112118	4147	MCM3	minichromosome maintenance complex component 3	4172	6	n/a	n/a	n/a	10.499
279659240	ENSG00000199916	5991	RMRP	RNA component of mitochondrial RNA processing endoribonuclease	6023	9	n/a	n/a	n/a	10.481
1100470	ENSG00000173404	3617	INSM1	insulinoma-associated 1	3642	20	n/a	n/a	n/a	10.481
1091789	ENSG00000119326	8656	CTNNAL1	catenin (cadherin-associated protein), alpha-like 1	8727	9	n/a	n/a	n/a	10.372
279842570	ENSG00000230330	0	HMGN2P3	high mobility group nucleosomal binding domain 2 pseudogene 3	0	16	n/a	n/a	n/a	10.272
280069349	ENSG00000254331	0	CKS1BP7	CDC28 protein kinase regulatory subunit 1B pseudogene 7	0	8	n/a	n/a	n/a	10.268
1092283	ENSG00000123374	1012	CDK2	cyclin-dependent kinase 2	1017	12	n/a	n/a	n/a	10.145
1088626	ENSG00000087510	6980	TFAP2C	transcription factor AP-2 gamma (activating enhancer binding protein 2 gamma)	7022	20	n/a	n/a	n/a	10.143
280046141	ENSG00000252248	0	AC093693.1	AC093693.1	0	7	n/a	n/a	n/a	10.113
279773035	ENSG00000224159	0	HMGB1P9	high mobility group box 1 pseudogene 9	0	2	n/a	n/a	n/a	10.107
280083575	ENSG00000255252	0	RP1-65P5.3	RP1-65P5.3	0	11	n/a	n/a	n/a	9.994
1101564	ENSG00000179314	109624	WSCD1	WSC domain containing 1	339166	17	n/a	n/a	n/a	9.949
1097698	ENSG00000162493	10483	PDPN	podoplanin	10630	1	n/a	n/a	n/a	9.931
1091129	ENSG00000113810	9906	SMC4	structural maintenance of chromosomes 4	10051	3	n/a	n/a	n/a	9.798
1090752	ENSG00000111206	2289	FOXM1	forkhead box M1	2305	12	n/a	n/a	n/a	9.761
1094725	ENSG00000139289	22578	PHLDA1	pleckstrin homology-like domain, family A, member 1	22822	12	n/a	n/a	n/a	9.748
1092446	ENSG00000124529	8308	HIST1H4B	histone cluster 1, H4b	8366	6	n/a	n/a	n/a	9.728
1097678	ENSG00000162407	8546	PPAP2B	phosphatidic acid phosphatase type 2B	8613	1	n/a	n/a	n/a	9.718
280115622	ENSG00000258445	0	RP11-307P22.1	RP11-307P22.1	0	14	n/a	n/a	n/a	9.641
1104283	ENSG00000197459	8287	HIST1H2BH	histone cluster 1, H2bh	8345	6	n/a	n/a	n/a	9.615
1090240	ENSG00000106689	9220	LHX2	LIM homeobox 2	9355	9	n/a	n/a	n/a	9.613
1094545	ENSG00000138180	34454	CEP55	centrosomal protein 55kDa	55165	10	n/a	n/a	n/a	9.533
1092775	ENSG00000126878	57786	AIF1L	allograft inflammatory factor 1-like	83543	9	n/a	n/a	n/a	9.49
1099914	ENSG00000170962	56111	PDGFD	platelet derived growth factor D	80310	11	n/a	n/a	n/a	9.473
280053453	ENSG00000253198	0	RP11-643N23.1	RP11-643N23.1	0	8	n/a	n/a	n/a	9.458
1099095	ENSG00000167614	36622	TTYH1	tweety homolog 1 (Drosophila)	57348	19	n/a	n/a	n/a	9.363
1100426	ENSG00000173207	1154	CKS1B	CDC28 protein kinase regulatory subunit 1B	1163	1	n/a	n/a	n/a	9.306
1090681	ENSG00000110492	4167	MDK	midkine (neurite growth-promoting factor 2)	4192	11	n/a	n/a	n/a	9.252
1091000	ENSG00000112742	7229	TTK	TTK protein kinase	7272	6	n/a	n/a	n/a	9.238
279735820	ENSG00000214998	0	AC006465.4	AC006465.4	0	7	n/a	n/a	n/a	9.188
1096986	ENSG00000156970	697	BUB1B	budding uninhibited by benzimidazoles 1 homolog beta (yeast)	701	15	n/a	n/a	n/a	9.174
1099767	ENSG00000170370	2003	EMX2	empty spiracles homeobox 2	2018	10	n/a	n/a	n/a	9.168
279950430	ENSG00000240656	0	AC068594.1	AC068594.1	0	17	n/a	n/a	n/a	9.165
1087047	ENSG00000007372	5048	PAX6	paired box 6	5080	11	n/a	n/a	n/a	9.136
279943306	ENSG00000239843	0	AC004866.1	AC004866.1	0	7	n/a	n/a	n/a	9.113
1088167	ENSG00000075218	30992	GTSE1	G-2 and S-phase expressed 1	51512	22	n/a	n/a	n/a	9.016
279972735	ENSG00000243185	0	AC108078.1	AC108078.1	0	4	n/a	n/a	n/a	8.989
1090159	ENSG00000106236	4854	NPTX2	neuronal pentraxin II	4885	7	n/a	n/a	n/a	8.979
1093139	ENSG00000130222	10754	GADD45G	growth arrest and DNA-damage-inducible, gamma	10912	9	n/a	n/a	n/a	8.975
1098522	ENSG00000165304	9689	MELK	maternal embryonic leucine zipper kinase	9833	9	n/a	n/a	n/a	8.97
1103404	ENSG00000187837	2989	HIST1H1C	histone cluster 1, H1c	3006	6	n/a	n/a	n/a	8.936
279759839	ENSG00000222414	0	U2	U2 spliceosomal RNA	0	10	n/a	n/a	n/a	8.907
1089765	ENSG00000104147	11174	OIP5	Opa interacting protein 5	11339	15	n/a	n/a	n/a	8.849
1090807	ENSG00000111602	8835	TIMELESS	timeless homolog (Drosophila)	8914	12	n/a	n/a	n/a	8.717
280116447	ENSG00000258486	5997	RN7SL1	RNA, 7SL, cytoplasmic 1	6029	14	n/a	n/a	n/a	8.665
1099203	ENSG00000167969	1620	ECI1	enoyl-CoA delta isomerase 1	1632	16	n/a	n/a	n/a	8.628
1091027	ENSG00000112984	9967	KIF20A	kinesin family member 20A	10112	5	n/a	n/a	n/a	8.587
1087359	ENSG00000031691	34455	CENPQ	centromere protein Q	55166	6	n/a	n/a	n/a	8.58
1089189	ENSG00000100427	22964	MLC1	megalencephalic leukoencephalopathy with subcortical cysts 1	23209	22	n/a	n/a	n/a	8.555
1101424	ENSG00000178556	0	CKS1BP6	CDC28 protein kinase regulatory subunit 1B pseudogene 6	0	X	n/a	n/a	n/a	8.55
1087378	ENSG00000034063	28863	UHRF1	ubiquitin-like with PHD and ring finger domains 1	29128	19	n/a	n/a	n/a	8.468
1098308	ENSG00000164434	2158	FABP7	fatty acid binding protein 7, brain	2173	6	n/a	n/a	n/a	8.461
1092243	ENSG00000123080	1025	CDKN2C	cyclin-dependent kinase inhibitor 2C (p18, inhibits CDK4)	1031	1	n/a	n/a	n/a	8.414
1087046	ENSG00000007350	8224	TKTL1	transketolase-like 1	8277	X	n/a	n/a	n/a	8.412
1087903	ENSG00000068078	2246	FGFR3	fibroblast growth factor receptor 3	2261	4	n/a	n/a	n/a	8.411
1092045	ENSG00000121152	23152	NCAPH	non-SMC condensin I complex, subunit H	23397	2	n/a	n/a	n/a	8.401
279894891	ENSG00000234921	0	RP11-85O21.5	RP11-85O21.5	0	9	n/a	n/a	n/a	8.348
1087850	ENSG00000066468	2248	FGFR2	fibroblast growth factor receptor 2	2263	10	n/a	n/a	n/a	8.346
1093322	ENSG00000131153	31139	GINS2	GINS complex subunit 2 (Psf2 homolog)	51659	16	n/a	n/a	n/a	8.336
1098968	ENSG00000167081	5058	PBX3	pre-B-cell leukemia homeobox 3	5090	9	n/a	n/a	n/a	8.331
1090944	ENSG00000112312	30535	GMNN	geminin, DNA replication inhibitor	51053	6	n/a	n/a	n/a	8.331
279922784	ENSG00000237485	157129433	SGOL1-AS1	SGOL1 antisense RNA 1 (non-protein coding)	100874028	3	n/a	n/a	n/a	8.321
1098091	ENSG00000163808	36271	KIF15	kinesin family member 15	56992	3	n/a	n/a	n/a	8.287
1104438	ENSG00000197921	123048	HES5	hairy and enhancer of split 5 (Drosophila)	388585	1	n/a	n/a	n/a	8.286
279707713	ENSG00000207445	0	SNORD15B	small nucleolar RNA, C/D box 15B	0	11	n/a	n/a	n/a	8.234
1099606	ENSG00000169679	695	BUB1	budding uninhibited by benzimidazoles 1 homolog (yeast)	699	2	n/a	n/a	n/a	8.233
1091172	ENSG00000114346	1882	ECT2	epithelial cell transforming sequence 2 oncogene	1894	3	n/a	n/a	n/a	8.228
1092299	ENSG00000123485	34644	HJURP	Holliday junction recognition protein	55355	2	n/a	n/a	n/a	8.224
1089675	ENSG00000103260	54846	METRN	meteorin, glial cell differentiation regulator	79006	16	n/a	n/a	n/a	8.101
1095480	ENSG00000144354	58113	CDCA7	cell division cycle associated 7	83879	2	n/a	n/a	n/a	8.088
1088872	ENSG00000093009	8260	CDC45	cell division cycle 45 homolog (S. cerevisiae)	8318	22	n/a	n/a	n/a	8.053
1089089	ENSG00000100162	54859	CENPM	centromere protein M	79019	22	n/a	n/a	n/a	8.004
1092273	ENSG00000123307	37191	NEUROD4	neurogenic differentiation 4	58158	12	n/a	n/a	n/a	8.002
280070669	ENSG00000254422	0	RP11-864G5.3	RP11-864G5.3	0	11	n/a	n/a	n/a	7.997
279660990	ENSG00000200434	0	RN5-8S2	RNA, 5.8S ribosomal 2	0	16	n/a	n/a	n/a	7.991
1090217	ENSG00000106571	2720	GLI3	GLI family zinc finger 3	2737	7	n/a	n/a	n/a	7.99
1090382	ENSG00000108106	27083	UBE2S	ubiquitin-conjugating enzyme E2S	27338	19	n/a	n/a	n/a	7.987
1090126	ENSG00000106003	3930	LFNG	LFNG O-fucosylpeptide 3-beta-N-acetylglucosaminyltransferase	3955	7	n/a	n/a	n/a	7.926
1095318	ENSG00000143401	57293	ANP32E	acidic (leucine-rich) nuclear phosphoprotein 32 family, member E	81611	1	n/a	n/a	n/a	7.898
1087534	ENSG00000049449	133255	RCN1	reticulocalbin 1, EF-hand calcium binding domain	440034	11	n/a	n/a	n/a	7.787
1098190	ENSG00000164087	25635	POC1A	POC1 centriolar protein homolog A (Chlamydomonas)	25886	3	n/a	n/a	n/a	7.779
1088220	ENSG00000076382	10468	SPAG5	sperm associated antigen 5	10615	17	n/a	n/a	n/a	7.734
1089911	ENSG00000105011	35012	ASF1B	ASF1 anti-silencing function 1 homolog B (S. cerevisiae)	55723	19	n/a	n/a	n/a	7.729
279814033	ENSG00000227741	0	RP11-536C5.7	RP11-536C5.7	0	1	n/a	n/a	n/a	7.696
1089132	ENSG00000100297	4149	MCM5	minichromosome maintenance complex component 5	4174	22	n/a	n/a	n/a	7.681
1088778	ENSG00000090889	23888	KIF4A	kinesin family member 4A	24137	X	n/a	n/a	n/a	7.651
1094427	ENSG00000137693	10266	YAP1	Yes-associated protein 1	10413	11	n/a	n/a	n/a	7.649
1095501	ENSG00000144485	34791	HES6	hairy and enhancer of split 6 (Drosophila)	55502	2	n/a	n/a	n/a	7.603
1101125	ENSG00000176912	149616	C18orf56	chromosome 18 open reading frame 56	494514	18	n/a	n/a	n/a	7.526
1102573	ENSG00000184357	2992	HIST1H1B	histone cluster 1, H1b	3009	6	n/a	n/a	n/a	7.518
1087321	ENSG00000026025	7388	VIM	vimentin	7431	10	n/a	n/a	n/a	7.504
1095985	ENSG00000148204	94824	CRB2	crumbs homolog 2 (Drosophila)	286204	9	n/a	n/a	n/a	7.4
279805544	ENSG00000226958	0	RN28S1	RNA, 28S ribosomal 1	0	X	n/a	n/a	n/a	7.398
1098203	ENSG00000164111	305	ANXA5	annexin A5	308	4	n/a	n/a	n/a	7.372
1100035	ENSG00000171476	58726	HOPX	HOP homeobox	84525	4	n/a	n/a	n/a	7.362
1091742	ENSG00000118707	37896	TGIF2	TGFB-induced factor homeobox 2	60436	20	n/a	n/a	n/a	7.326
1100951	ENSG00000176014	58816	TUBB6	tubulin, beta 6 class V	84617	18	n/a	n/a	n/a	7.318
1096487	ENSG00000152558	77624	TMEM123	transmembrane protein 123	114908	11	n/a	n/a	n/a	7.313
279971217	ENSG00000243013	0	AL592307.1	AL592307.1	0	1	n/a	n/a	n/a	7.287
1087840	ENSG00000066279	92030	ASPM	asp (abnormal spindle) homolog, microcephaly associated (Drosophila)	259266	1	n/a	n/a	n/a	7.238
279797508	ENSG00000226261	0	AC064836.3	AC064836.3	0	2	n/a	n/a	n/a	7.218
1094453	ENSG00000137807	9353	KIF23	kinesin family member 23	9493	15	n/a	n/a	n/a	7.215
1089213	ENSG00000100526	1027	CDKN3	cyclin-dependent kinase inhibitor 3	1033	14	n/a	n/a	n/a	7.177
279895312	ENSG00000234961	0	RP11-124N14.3	RP11-124N14.3	0	10	n/a	n/a	n/a	7.13
1088627	ENSG00000087586	6750	AURKA	aurora kinase A	6790	20	n/a	n/a	n/a	7.121
1095834	ENSG00000147027	57846	TMEM47	transmembrane protein 47	83604	X	n/a	n/a	n/a	7.112
1090466	ENSG00000108679	3934	LGALS3BP	lectin, galactoside-binding, soluble, 3 binding protein	3959	17	n/a	n/a	n/a	7.07
1088885	ENSG00000094804	985	CDC6	cell division cycle 6 homolog (S. cerevisiae)	990	17	n/a	n/a	n/a	7.055
1095336	ENSG00000143476	30994	DTL	denticleless homolog (Drosophila)	51514	1	n/a	n/a	n/a	7.038
279989687	ENSG00000245322	0	RP11-15B17.1	RP11-15B17.1	0	4	n/a	n/a	n/a	7.017
1105246	ENSG00000204682	124909	C10orf114	chromosome 10 open reading frame 114	399726	10	n/a	n/a	n/a	7.011
279726195	ENSG00000213959	0	RP5-1100H13.3	RP5-1100H13.3	0	20	n/a	n/a	n/a	6.968
1088803	ENSG00000091409	3630	ITGA6	integrin, alpha 6	3655	2	n/a	n/a	n/a	6.91
1094910	ENSG00000140525	34504	FANCI	Fanconi anemia, complementation group I	55215	15	n/a	n/a	n/a	6.882
1089067	ENSG00000100097	3931	LGALS1	lectin, galactoside-binding, soluble, 1	3956	22	n/a	n/a	n/a	6.87
1094738	ENSG00000139352	426	ASCL1	achaete-scute complex homolog 1 (Drosophila)	429	12	n/a	n/a	n/a	6.866
279944035	ENSG00000239935	0	AC116340.1	AC116340.1	0	5	n/a	n/a	n/a	6.863
1095193	ENSG00000142634	55019	EFHD2	EF-hand domain family, member D2	79180	1	n/a	n/a	n/a	6.856
279730696	ENSG00000214455	0	RCN1P2	reticulocalbin 1, EF-hand calcium binding domain pseudogene 2	0	13	n/a	n/a	n/a	6.854
279957731	ENSG00000241530	0	AC006368.1	AC006368.1	0	2	n/a	n/a	n/a	6.84
1087796	ENSG00000065328	34677	MCM10	minichromosome maintenance complex component 10	55388	10	n/a	n/a	n/a	6.837
280045763	ENSG00000252194	0	AC114491.2	AC114491.2	0	1	n/a	n/a	n/a	6.756
279810587	ENSG00000227407	0	AC008746.3	AC008746.3	0	19	n/a	n/a	n/a	6.732
1087390	ENSG00000035499	35078	DEPDC1B	DEP domain containing 1B	55789	5	n/a	n/a	n/a	6.722
1102639	ENSG00000184661	81280	CDCA2	cell division cycle associated 2	157313	8	n/a	n/a	n/a	6.72
280101585	ENSG00000257077	0	RP11-467L20.6	RP11-467L20.6	0	11	n/a	n/a	n/a	6.705
279869495	ENSG00000232699	0	RP11-758C21.1	RP11-758C21.1	0	6	n/a	n/a	n/a	6.702
1093458	ENSG00000132199	34845	ENOSF1	enolase superfamily member 1	55556	18	n/a	n/a	n/a	6.68
280092197	ENSG00000256018	8297	HIST1H3G	histone cluster 1, H3g	8355	6	n/a	n/a	n/a	6.667
1098557	ENSG00000165480	85714	SKA3	spindle and kinetochore associated complex subunit 3	221150	13	n/a	n/a	n/a	6.654
1099593	ENSG00000169607	80894	CKAP2L	cytoskeleton associated protein 2-like	150468	2	n/a	n/a	n/a	6.585
1087458	ENSG00000042493	818	CAPG	capping protein (actin filament), gelsolin-like	822	2	n/a	n/a	n/a	6.57
1100650	ENSG00000174371	9033	EXO1	exonuclease 1	9156	1	n/a	n/a	n/a	6.547
1093540	ENSG00000132646	5079	PCNA	proliferating cell nuclear antigen	5111	20	n/a	n/a	n/a	6.543
1103718	ENSG00000189057	119465	FAM111B	family with sequence similarity 111, member B	374393	11	n/a	n/a	n/a	6.531
279592659	ENSG00000188985	0	AC016839.1	AC016839.1	0	18	n/a	n/a	n/a	6.524
1090305	ENSG00000107438	9001	PDLIM1	PDZ and LIM domain 1	9124	10	n/a	n/a	n/a	6.524
1098167	ENSG00000164045	988	CDC25A	cell division cycle 25 homolog A (S. pombe)	993	3	n/a	n/a	n/a	6.495
1102881	ENSG00000185650	673	ZFP36L1	zinc finger protein 36, C3H type-like 1	677	14	n/a	n/a	n/a	6.493
1096032	ENSG00000148498	35568	PARD3	par-3 partitioning defective 3 homolog (C. elegans)	56288	10	n/a	n/a	n/a	6.457
1091425	ENSG00000116096	6657	SPR	sepiapterin reductase (7,8-dihydrobiopterin:NADP+ oxidoreductase)	6697	2	n/a	n/a	n/a	6.449
1099339	ENSG00000168496	2222	FEN1	flap structure-specific endonuclease 1	2237	11	n/a	n/a	n/a	6.446
1105896	ENSG00000213719	1183	CLIC1	chloride intracellular channel 1	1192	6	n/a	n/a	n/a	6.445
280113159	ENSG00000258232	0	RP11-161H23.5	RP11-161H23.5	0	12	n/a	n/a	n/a	6.42
1088347	ENSG00000079616	3810	KIF22	kinesin family member 22	3835	16	n/a	n/a	n/a	6.402
1105825	ENSG00000213186	94932	TRIM59	tripartite motif containing 59	286827	3	n/a	n/a	n/a	6.401
280049102	ENSG00000252678	59641	RPPH1	ribonuclease P RNA component H1	85495	14	n/a	n/a	n/a	6.389
279891610	ENSG00000234664	0	HMGN2P5	high mobility group nucleosomal binding domain 2 pseudogene 5	0	15	n/a	n/a	n/a	6.38
1095295	ENSG00000143333	5972	RGS16	regulator of G-protein signaling 16	6004	1	n/a	n/a	n/a	6.377
1097139	ENSG00000158201	82725	ABHD3	abhydrolase domain containing 3	171586	18	n/a	n/a	n/a	6.372
1096156	ENSG00000149554	1103	CHEK1	CHK1 checkpoint homolog (S. pombe)	1111	11	n/a	n/a	n/a	6.319
1090819	ENSG00000111665	57705	CDCA3	cell division cycle associated 3	83461	12	n/a	n/a	n/a	6.316
1104604	ENSG00000198435	134573	NRARP	NOTCH-regulated ankyrin repeat protein	441478	9	n/a	n/a	n/a	6.295
280072253	ENSG00000254544	0	RP11-428C19.6	RP11-428C19.6	0	11	n/a	n/a	n/a	6.257
280075281	ENSG00000254741	0	RP11-661A12.7	RP11-661A12.7	0	8	n/a	n/a	n/a	6.228
1092574	ENSG00000125520	36010	SLC2A4RG	SLC2A4 regulator	56731	20	n/a	n/a	n/a	6.224
1093916	ENSG00000135069	29701	PSAT1	phosphoserine aminotransferase 1	29968	9	n/a	n/a	n/a	6.216
1089419	ENSG00000101447	57292	FAM83D	family with sequence similarity 83, member D	81610	20	n/a	n/a	n/a	6.214
1102410	ENSG00000183691	9115	NOG	noggin	9241	17	n/a	n/a	n/a	6.212
1099292	ENSG00000168298	2991	HIST1H1E	histone cluster 1, H1e	3008	6	n/a	n/a	n/a	6.196
1103028	ENSG00000186193	59828	C9orf140	chromosome 9 open reading frame 140	89958	9	n/a	n/a	n/a	6.192
280046008	ENSG00000252229	0	AC098691.1	AC098691.1	0	1	n/a	n/a	n/a	6.181
1107111	ENSG00000226650	94634	KIF4B	kinesin family member 4B	285643	5	n/a	n/a	n/a	6.169
1101406	ENSG00000178403	40609	NEUROG2	neurogenin 2	63973	4	n/a	n/a	n/a	6.168
1099918	ENSG00000170989	1888	S1PR1	sphingosine-1-phosphate receptor 1	1901	1	n/a	n/a	n/a	6.164
1102074	ENSG00000182319	81278	PRAGMIN	Tyrosine-protein kinase SgK223	157285	8	n/a	n/a	n/a	6.125
1102369	ENSG00000183580	22949	FBXL7	F-box and leucine-rich repeat protein 7	23194	5	n/a	n/a	n/a	6.113
1089359	ENSG00000101224	989	CDC25B	cell division cycle 25 homolog B (S. pombe)	994	20	n/a	n/a	n/a	6.106
1088774	ENSG00000090776	1934	EFNB1	ephrin-B1	1947	X	n/a	n/a	n/a	6.093
279983888	ENSG00000244288	0	AC090360.1	AC090360.1	0	18	n/a	n/a	n/a	6.076
1096967	ENSG00000156804	77623	FBXO32	F-box protein 32	114907	8	n/a	n/a	n/a	6.053
279903559	ENSG00000235734	0	HMGN1P36	high mobility group nucleosome binding domain 1 pseudogene 36	0	2	n/a	n/a	n/a	6.049
1097589	ENSG00000161800	28862	RACGAP1	Rac GTPase activating protein 1	29127	12	n/a	n/a	n/a	6.039
1091270	ENSG00000115163	1051	CENPA	centromere protein A	1058	2	n/a	n/a	n/a	6.034
279719695	ENSG00000213169	0	RP11-393N4.2	RP11-393N4.2	0	3	n/a	n/a	n/a	6.005
1093550	ENSG00000132688	10605	NES	nestin	10763	1	n/a	n/a	n/a	5.997
279861446	ENSG00000231991	301	ANXA2P2	annexin A2 pseudogene 2	304	9	n/a	n/a	n/a	5.991
1087722	ENSG00000062822	5392	POLD1	polymerase (DNA directed), delta 1, catalytic subunit 125kDa	5424	19	n/a	n/a	n/a	5.99
1094310	ENSG00000137033	59982	IL33	interleukin 33	90865	9	n/a	n/a	n/a	5.981
1091522	ENSG00000116791	1418	CRYZ	crystallin, zeta (quinone reductase)	1429	1	n/a	n/a	n/a	5.975
1092083	ENSG00000121621	57602	KIF18A	kinesin family member 18A	81930	11	n/a	n/a	n/a	5.968
1087562	ENSG00000051180	5856	RAD51	RAD51 homolog (S. cerevisiae)	5888	15	n/a	n/a	n/a	5.966
280126683	ENSG00000259078	0	CTD-2509G16.6	CTD-2509G16.6	0	14	n/a	n/a	n/a	5.966
1091696	ENSG00000118271	7233	TTR	transthyretin	7276	18	n/a	n/a	n/a	5.876
1104691	ENSG00000198692	8963	EIF1AY	eukaryotic translation initiation factor 1A, Y-linked	9086	Y	n/a	n/a	n/a	5.871
1096966	ENSG00000156802	28764	ATAD2	ATPase family, AAA domain containing 2	29028	8	n/a	n/a	n/a	5.854
1095676	ENSG00000145794	58667	MEGF10	multiple EGF-like-domains 10	84466	5	n/a	n/a	n/a	5.849
1107438	ENSG00000228716	1707	DHFR	dihydrofolate reductase	1719	5	n/a	n/a	n/a	5.847
1089382	ENSG00000101327	5141	PDYN	prodynorphin	5173	20	n/a	n/a	n/a	5.818
1089879	ENSG00000104889	10388	RNASEH2A	ribonuclease H2, subunit A	10535	19	n/a	n/a	n/a	5.808
279660605	ENSG00000200320	0	SNORA63	small nucleolar RNA, H/ACA box 63	0	3	n/a	n/a	n/a	5.797
1104317	ENSG00000197565	1279	COL4A6	collagen, type IV, alpha 6	1288	X	n/a	n/a	n/a	5.797
1098818	ENSG00000166451	35127	CENPN	centromere protein N	55839	16	n/a	n/a	n/a	5.795
1105653	ENSG00000206172	3022	HBA1	hemoglobin, alpha 1	3039	16	n/a	n/a	n/a	5.784
279726836	ENSG00000214009	0	RP4-774G10.1	RP4-774G10.1	0	X	n/a	n/a	n/a	5.776
1099622	ENSG00000169738	30663	DCXR	dicarbonyl/L-xylulose reductase	51181	17	n/a	n/a	n/a	5.773
279952277	ENSG00000240889	1001530	RP4-726N20.2	RP4-726N20.2	100134713	7	n/a	n/a	n/a	5.772
280094758	ENSG00000256316	8868	HIST1H3F	histone cluster 1, H3f	8968	6	n/a	n/a	n/a	5.77
279847737	ENSG00000230787	0	RP11-548C21.1	RP11-548C21.1	0	1	n/a	n/a	n/a	5.747
279893695	ENSG00000234819	0	RP11-336N8.4	RP11-336N8.4	0	9	n/a	n/a	n/a	5.744
1089970	ENSG00000105355	10080	PLIN3	perilipin 3	10226	19	n/a	n/a	n/a	5.736
1097154	ENSG00000158402	990	CDC25C	cell division cycle 25 homolog C (S. pombe)	995	5	n/a	n/a	n/a	5.725
1087062	ENSG00000007968	1858	E2F2	E2F transcription factor 2	1870	1	n/a	n/a	n/a	5.722
1091654	ENSG00000117724	1056	CENPF	centromere protein F, 350/400kDa (mitosin)	1063	1	n/a	n/a	n/a	5.722
1104904	ENSG00000203760	122200	CENPW	centromere protein W	387103	6	n/a	n/a	n/a	5.712
279710870	ENSG00000209582	0	SNORA48	small nucleolar RNA, H/ACA box 48	0	17	n/a	n/a	n/a	5.694
1102407	ENSG00000183684	10043	THOC4	THO complex 4	10189	17	n/a	n/a	n/a	5.687
1090884	ENSG00000112029	26019	FBXO5	F-box protein 5	26271	6	n/a	n/a	n/a	5.685
279663559	ENSG00000201229	0	SNORA63	Small nucleolar RNA SNORA63	0	3	n/a	n/a	n/a	5.681
1100102	ENSG00000171766	2612	GATM	glycine amidinotransferase (L-arginine:glycine amidinotransferase)	2628	15	n/a	n/a	n/a	5.678
1104267	ENSG00000197415	55477	VEPH1	ventricular zone expressed PH domain homolog 1 (zebrafish)	79674	3	n/a	n/a	n/a	5.64
1090105	ENSG00000105894	5732	PTN	pleiotrophin	5764	7	n/a	n/a	n/a	5.633
1093089	ENSG00000129810	81005	SGOL1	shugoshin-like 1 (S. pombe)	151648	3	n/a	n/a	n/a	5.631
1095792	ENSG00000146592	9444	CREB5	cAMP responsive element binding protein 5	9586	7	n/a	n/a	n/a	5.607
279708231	ENSG00000207556	0	MIR636	microRNA 636	0	17	n/a	n/a	n/a	5.594
1104106	ENSG00000196924	2300	FLNA	filamin A, alpha	2316	X	n/a	n/a	n/a	5.59
1090094	ENSG00000105854	5413	PON2	paraoxonase 2	5445	7	n/a	n/a	n/a	5.584
279721351	ENSG00000213376	0	GAPDHP71	glyceraldehyde-3-phosphate dehydrogenase pseudogene 71	0	5	n/a	n/a	n/a	5.583
280030524	ENSG00000250786	157121371	CTD-2001E22.2	CTD-2001E22.2	100505806	5	n/a	n/a	n/a	5.577
1099028	ENSG00000167315	10302	ACAA2	acetyl-CoA acyltransferase 2	10449	18	n/a	n/a	n/a	5.569
279956340	ENSG00000241376	0	AL606830.1	AL606830.1	0	6	n/a	n/a	n/a	5.564
1103489	ENSG00000188163	125698	FAM166A	family with sequence similarity 166, member A	401565	9	n/a	n/a	n/a	5.559
279936527	ENSG00000238961	166122	SNORA47	small nucleolar RNA, H/ACA box 47	677828	5	n/a	n/a	n/a	5.536
1095102	ENSG00000141756	38112	FKBP10	FK506 binding protein 10, 65 kDa	60681	17	n/a	n/a	n/a	5.533
279946290	ENSG00000240211	0	RP11-758P17.3	RP11-758P17.3	0	7	n/a	n/a	n/a	5.519
280120490	ENSG00000258725	157123083	AC068831.8	AC068831.8	100507118	15	n/a	n/a	n/a	5.475
1099653	ENSG00000169877	30808	AHSP	alpha hemoglobin stabilizing protein	51327	16	n/a	n/a	n/a	5.473
279748239	ENSG00000218748	0	DBIP1	diazepam binding inhibitor (GABA receptor modulator, acyl-CoA binding protein) pseudogene 1	0	6	n/a	n/a	n/a	5.47
1099575	ENSG00000169515	58203	CCDC8	coiled-coil domain containing 8	83987	19	n/a	n/a	n/a	5.441
1099154	ENSG00000167771	93899	RCOR2	REST corepressor 2	283248	11	n/a	n/a	n/a	5.427
1096451	ENSG00000152284	57683	TCF7L1	transcription factor 7-like 1 (T-cell specific, HMG-box)	83439	2	n/a	n/a	n/a	5.425
279936016	ENSG00000238881	167909	SCARNA2	small Cajal body-specific RNA 2	677766	1	n/a	n/a	n/a	5.414
1091214	ENSG00000114738	7821	MAPKAPK3	mitogen-activated protein kinase-activated protein kinase 3	7867	3	n/a	n/a	n/a	5.401
1097997	ENSG00000163535	80962	SGOL2	shugoshin-like 2 (S. pombe)	151246	2	n/a	n/a	n/a	5.373
1094298	ENSG00000136938	10394	ANP32B	acidic (leucine-rich) nuclear phosphoprotein 32 family, member B	10541	9	n/a	n/a	n/a	5.368
1096172	ENSG00000149636	55782	DSN1	DSN1, MIND kinetochore complex component, homolog (S. cerevisiae)	79980	20	n/a	n/a	n/a	5.365
1086964	ENSG00000005513	29803	SOX8	SRY (sex determining region Y)-box 8	30812	16	n/a	n/a	n/a	5.36
1090761	ENSG00000111247	10488	RAD51AP1	RAD51 associated protein 1	10635	12	n/a	n/a	n/a	5.326
279747835	ENSG00000218422	0	AC016773.1	AC016773.1	0	4	n/a	n/a	n/a	5.312
1102543	ENSG00000184260	8280	HIST2H2AC	histone cluster 2, H2ac	8338	1	n/a	n/a	n/a	5.306
279528473	ENSG00000183531	0	Z98256.1	Z98256.1	0	22	n/a	n/a	n/a	5.302
1087766	ENSG00000064655	2124	EYA2	eyes absent homolog 2 (Drosophila)	2139	20	n/a	n/a	n/a	5.298
279818046	ENSG00000228118	0	AC118653.1	AC118653.1	0	17	n/a	n/a	n/a	5.298
279942860	ENSG00000239776	0	AC079949.1	AC079949.1	0	12	n/a	n/a	n/a	5.288
1088446	ENSG00000082497	35536	SERTAD4	SERTA domain containing 4	56256	1	n/a	n/a	n/a	5.287
1096483	ENSG00000152518	674	ZFP36L2	zinc finger protein 36, C3H type-like 2	678	2	n/a	n/a	n/a	5.276
1102765	ENSG00000185130	8282	HIST1H2BL	histone cluster 1, H2bl	8340	6	n/a	n/a	n/a	5.256
1104187	ENSG00000197153	8298	HIST1H3J	histone cluster 1, H3j	8356	6	n/a	n/a	n/a	5.248
279879654	ENSG00000233585	0	AC115617.2	AC115617.2	0	X	n/a	n/a	n/a	5.238
1106501	ENSG00000221818	41223	EBF2	early B-cell factor 2	64641	8	n/a	n/a	n/a	5.233
1090070	ENSG00000105722	2062	ERF	Ets2 repressor factor	2077	19	n/a	n/a	n/a	5.228
279884778	ENSG00000234044	0	AC108059.1	AC108059.1	0	2	n/a	n/a	n/a	5.22
1101001	ENSG00000176244	128527	ACBD7	acyl-CoA binding domain containing 7	414149	10	n/a	n/a	n/a	5.219
279745039	ENSG00000216676	0	RP1-15D7.1	RP1-15D7.1	0	6	n/a	n/a	n/a	5.198
279954000	ENSG00000241115	0	AP001347.1	AP001347.1	0	21	n/a	n/a	n/a	5.194
279830858	ENSG00000229257	0	RP11-229P13.22	RP11-229P13.22	0	9	n/a	n/a	n/a	5.192
279705970	ENSG00000207152	0	SNORA67	small nucleolar RNA, H/ACA box 67	0	17	n/a	n/a	n/a	5.184
1097754	ENSG00000162692	7369	VCAM1	vascular cell adhesion molecule 1	7412	1	n/a	n/a	n/a	5.159
1096727	ENSG00000154640	10792	BTG3	BTG family, member 3	10950	21	n/a	n/a	n/a	5.153
279751883	ENSG00000221088	0	AP005264.1	AP005264.1	0	18	n/a	n/a	n/a	5.153
1095301	ENSG00000143355	36235	LHX9	LIM homeobox 9	56956	1	n/a	n/a	n/a	5.141
1087120	ENSG00000010292	9774	NCAPD2	non-SMC condensin I complex, subunit D2	9918	12	n/a	n/a	n/a	5.133
1091918	ENSG00000120162	55620	MOB3B	MOB kinase activator 3B	79817	9	n/a	n/a	n/a	5.128
279859867	ENSG00000231864	0	RP11-229P13.23	RP11-229P13.23	0	9	n/a	n/a	n/a	5.124
1105394	ENSG00000205143	79752	ARID3C	AT rich interactive domain 3C (BRIGHT-like)	138715	9	n/a	n/a	n/a	5.114
1096059	ENSG00000148773	4263	MKI67	antigen identified by monoclonal antibody Ki-67	4288	10	n/a	n/a	n/a	5.111
1087157	ENSG00000011304	5693	PTBP1	polypyrimidine tract binding protein 1	5725	19	n/a	n/a	n/a	5.108
1102020	ENSG00000182108	28691	DEXI	Dexi homolog (mouse)	28955	16	n/a	n/a	n/a	5.105
1103697	ENSG00000188987	8302	HIST1H4D	histone cluster 1, H4d	8360	6	n/a	n/a	n/a	5.093
1094841	ENSG00000140067	59840	FAM181A	family with sequence similarity 181, member A	90050	14	n/a	n/a	n/a	5.078
1092048	ENSG00000121211	58268	MND1	meiotic nuclear divisions 1 homolog (S. cerevisiae)	84057	4	n/a	n/a	n/a	5.047
1094256	ENSG00000136824	10445	SMC2	structural maintenance of chromosomes 2	10592	9	n/a	n/a	n/a	5.044
280092156	ENSG00000256013	0	RP11-27M24.1	RP11-27M24.1	0	16	n/a	n/a	n/a	5.039
1102133	ENSG00000182572	8296	HIST1H3I	histone cluster 1, H3i	8354	6	n/a	n/a	n/a	5.038
1087889	ENSG00000067646	7501	ZFY	zinc finger protein, Y-linked	7544	Y	n/a	n/a	n/a	5.035
1096841	ENSG00000155760	8266	FZD7	frizzled family receptor 7	8324	2	n/a	n/a	n/a	5.015
1092953	ENSG00000128602	6568	SMO	smoothened, frizzled family receptor	6608	7	n/a	n/a	n/a	5.014
1088172	ENSG00000075275	9476	CELSR1	cadherin, EGF LAG seven-pass G-type receptor 1 (flamingo homolog, Drosophila)	9620	22	n/a	n/a	n/a	5.006
279959910	ENSG00000241781	0	AL161626.1	AL161626.1	0	9	n/a	n/a	n/a	5.002
279951718	ENSG00000240801	0	AC132217.4	AC132217.4	0	11	n/a	n/a	n/a	4.997
1104264	ENSG00000197409	8293	HIST1H3D	histone cluster 1, H3d	8351	6	n/a	n/a	n/a	4.989
1096719	ENSG00000154553	27040	PDLIM3	PDZ and LIM domain 3	27295	4	n/a	n/a	n/a	4.975
1096753	ENSG00000154839	85628	SKA1	spindle and kinetochore associated complex subunit 1	220134	18	n/a	n/a	n/a	4.962
1099984	ENSG00000171241	55604	SHCBP1	SHC SH2-domain binding protein 1	79801	16	n/a	n/a	n/a	4.954
279717040	ENSG00000212498	0	SNORD86	small nucleolar RNA, C/D box 86	0	20	n/a	n/a	n/a	4.948
280125409	ENSG00000259001	0	RPPH1	RPPH1	0	14	n/a	n/a	n/a	4.943
279719457	ENSG00000213130	0	EEF1DP5	eukaryotic translation elongation factor 1 delta pseudogene 5	0	6	n/a	n/a	n/a	4.936
1088819	ENSG00000091664	36362	SLC17A6	solute carrier family 17 (sodium-dependent inorganic phosphate cotransporter), member 6	57084	11	n/a	n/a	n/a	4.931
1087309	ENSG00000024526	34924	DEPDC1	DEP domain containing 1	55635	1	n/a	n/a	n/a	4.915
280018799	ENSG00000249862	0	AC016205.1	AC016205.1	0	18	n/a	n/a	n/a	4.91
280120757	ENSG00000258741	0	RP11-386M24.4	RP11-386M24.4	0	15	n/a	n/a	n/a	4.909
1108134	ENSG00000233224	8278	HIST1H2AM	histone cluster 1, H2am	8336	6	n/a	n/a	n/a	4.868
1095207	ENSG00000142731	10575	PLK4	polo-like kinase 4	10733	4	n/a	n/a	n/a	4.86
1104614	ENSG00000198467	7126	TPM2	tropomyosin 2 (beta)	7169	9	n/a	n/a	n/a	4.854
279972630	ENSG00000243172	0	AP003035.1	AP003035.1	0	11	n/a	n/a	n/a	4.847
1098625	ENSG00000165730	85559	STOX1	storkhead box 1	219736	10	n/a	n/a	n/a	4.845
1095289	ENSG00000143318	840	CASQ1	calsequestrin 1 (fast-twitch, skeletal muscle)	844	1	n/a	n/a	n/a	4.844
1094368	ENSG00000137310	6901	TCF19	transcription factor 19	6941	6	n/a	n/a	n/a	4.844
1103578	ENSG00000188536	3023	HBA2	hemoglobin, alpha 2	3040	16	n/a	n/a	n/a	4.824
279802530	ENSG00000226721	0	EEF1DP2	eukaryotic translation elongation factor 1 delta pseudogene 2	0	9	n/a	n/a	n/a	4.81
1108820	ENSG00000237810	0	CTD-2571E19.3	CTD-2571E19.3	0	8	n/a	n/a	n/a	4.806
1089056	ENSG00000100060	4217	MFNG	MFNG O-fucosylpeptide 3-beta-N-acetylglucosaminyltransferase	4242	22	n/a	n/a	n/a	4.804
1098833	ENSG00000166508	4151	MCM7	minichromosome maintenance complex component 7	4176	7	n/a	n/a	n/a	4.775
1090493	ENSG00000108830	8102	RND2	Rho family GTPase 2	8153	17	n/a	n/a	n/a	4.764
279792604	ENSG00000225840	0	RN18S1	RNA, 18S ribosomal 1	0	Y	n/a	n/a	n/a	4.761
1089957	ENSG00000105281	6474	SLC1A5	solute carrier family 1 (neutral amino acid transporter), member 5	6510	19	n/a	n/a	n/a	4.752
1091019	ENSG00000112902	8917	SEMA5A	sema domain, seven thrombospondin repeats (type 1 and type 1-like), transmembrane domain (TM) and short cytoplasmic domain, (semaphorin) 5A	9037	5	n/a	n/a	n/a	4.748
1088350	ENSG00000079739	5204	PGM1	phosphoglucomutase 1	5236	1	n/a	n/a	n/a	4.746
1092533	ENSG00000125257	10111	ABCC4	ATP-binding cassette, sub-family C (CFTR/MRP), member 4	10257	13	n/a	n/a	n/a	4.745
279899603	ENSG00000235363	0	SNRPGP10	small nuclear ribonucleoprotein polypeptide G pseudogene 10	0	1	n/a	n/a	n/a	4.736
1087175	ENSG00000012048	668	BRCA1	breast cancer 1, early onset	672	17	n/a	n/a	n/a	4.731
1104090	ENSG00000196866	2996	HIST1H2AD	histone cluster 1, H2ad	3013	6	n/a	n/a	n/a	4.729
1087163	ENSG00000011426	33734	ANLN	anillin, actin binding protein	54443	7	n/a	n/a	n/a	4.725
1093013	ENSG00000129116	22777	PALLD	palladin, cytoskeletal associated protein	23022	4	n/a	n/a	n/a	4.724
1101303	ENSG00000177807	3741	KCNJ10	potassium inwardly-rectifying channel, subfamily J, member 10	3766	1	n/a	n/a	n/a	4.722
1104123	ENSG00000196966	8295	HIST1H3E	histone cluster 1, H3e	8353	6	n/a	n/a	n/a	4.715
1102110	ENSG00000182481	3813	KPNA2	karyopherin alpha 2 (RAG cohort 1, importin alpha 1)	3838	17	n/a	n/a	n/a	4.711
1098999	ENSG00000167191	31184	GPRC5B	G protein-coupled receptor, family C, group 5, member B	51704	16	n/a	n/a	n/a	4.705
1088071	ENSG00000072571	3141	HMMR	hyaluronan-mediated motility receptor (RHAMM)	3161	5	n/a	n/a	n/a	4.698
1104452	ENSG00000197956	6244	S100A6	S100 calcium binding protein A6	6277	1	n/a	n/a	n/a	4.688
1097865	ENSG00000163083	3600	INHBB	inhibin, beta B	3625	2	n/a	n/a	n/a	4.685
1095658	ENSG00000145703	10630	IQGAP2	IQ motif containing GTPase activating protein 2	10788	5	n/a	n/a	n/a	4.666
1097438	ENSG00000160447	29674	PKN3	protein kinase N3	29941	9	n/a	n/a	n/a	4.664
1104060	ENSG00000196767	5424	POU3F4	POU class 3 homeobox 4	5456	X	n/a	n/a	n/a	4.655
279839424	ENSG00000230053	0	RP11-76N22.1	RP11-76N22.1	0	1	n/a	n/a	n/a	4.644
1109078	ENSG00000243364	1932	EFNA4	ephrin-A4	1945	1	n/a	n/a	n/a	4.64
1100593	ENSG00000174021	2770	GNG5	guanine nucleotide binding protein (G protein), gamma 5	2787	1	n/a	n/a	n/a	4.639
1090583	ENSG00000109674	34536	NEIL3	nei endonuclease VIII-like 3 (E. coli)	55247	4	n/a	n/a	n/a	4.639
279940566	ENSG00000239500	0	RP1-169K13.3	RP1-169K13.3	0	X	n/a	n/a	n/a	4.637
1101604	ENSG00000179604	23334	CDC42EP4	CDC42 effector protein (Rho GTPase binding) 4	23580	17	n/a	n/a	n/a	4.629
1093058	ENSG00000129474	59152	JUB	jub, ajuba homolog (Xenopus laevis)	84962	14	n/a	n/a	n/a	4.614
1098550	ENSG00000165458	3611	INPPL1	inositol polyphosphate phosphatase-like 1	3636	11	n/a	n/a	n/a	4.613
1099283	ENSG00000168274	2995	HIST1H2AE	histone cluster 1, H2ae	3012	6	n/a	n/a	n/a	4.605
279912347	ENSG00000236565	0	HNRNPA3P5	heterogeneous nuclear ribonucleoprotein A3 pseudogene 5	0	13	n/a	n/a	n/a	4.605
280053097	ENSG00000253173	0	RP11-152C15.1	RP11-152C15.1	0	8	n/a	n/a	n/a	4.605
1102673	ENSG00000184825	59422	HIST1H2AH	histone cluster 1, H2ah	85235	6	n/a	n/a	n/a	4.594
279791957	ENSG00000225787	0	AC011236.7	AC011236.7	0	2	n/a	n/a	n/a	4.593
1104628	ENSG00000198518	8309	HIST1H4E	histone cluster 1, H4e	8367	6	n/a	n/a	n/a	4.585
1095664	ENSG00000145730	5034	PAM	peptidylglycine alpha-amidating monooxygenase	5066	5	n/a	n/a	n/a	4.583
1090254	ENSG00000106809	4937	OGN	osteoglycin	4969	9	n/a	n/a	n/a	4.583
1096669	ENSG00000154146	4869	NRGN	neurogranin (protein kinase C substrate, RC3)	4900	11	n/a	n/a	n/a	4.577
280008696	ENSG00000249014	0	HMGN2P4	high mobility group nucleosomal binding domain 2 pseudogene 4	0	5	n/a	n/a	n/a	4.573
1108731	ENSG00000237240	0	U47924.25	Uncharacterized protein	0	12	n/a	n/a	n/a	4.564
1093066	ENSG00000129534	34609	MIS18BP1	MIS18 binding protein 1	55320	14	n/a	n/a	n/a	4.552
1089453	ENSG00000101773	5900	RBBP8	retinoblastoma binding protein 8	5932	18	n/a	n/a	n/a	4.545
280104545	ENSG00000257360	0	RP11-74K11.1	RP11-74K11.1	0	12	n/a	n/a	n/a	4.528
279790967	ENSG00000225721	0	RP11-269F19.2	RP11-269F19.2	0	1	n/a	n/a	n/a	4.522
1097236	ENSG00000159055	33362	MIS18A	MIS18 kinetochore protein homolog A (S. pombe)	54069	21	n/a	n/a	n/a	4.51
280053548	ENSG00000253204	0	RP5-1009N12.1	RP5-1009N12.1	0	8	n/a	n/a	n/a	4.509
1103115	ENSG00000186522	80943	10-Sep	septin 10	151011	2	n/a	n/a	n/a	4.503
1097470	ENSG00000160752	2209	FDPS	farnesyl diphosphate synthase	2224	1	n/a	n/a	n/a	4.502
1093835	ENSG00000134569	4013	LRP4	low density lipoprotein receptor-related protein 4	4038	11	n/a	n/a	n/a	4.5
1096018	ENSG00000148400	4820	NOTCH1	notch 1	4851	9	n/a	n/a	n/a	4.497
279800572	ENSG00000226535	0	RP11-417L14.1	RP11-417L14.1	0	9	n/a	n/a	n/a	4.493
1102462	ENSG00000183856	79266	IQGAP3	IQ motif containing GTPase activating protein 3	128239	1	n/a	n/a	n/a	4.492
1092920	ENSG00000128311	7220	TST	thiosulfate sulfurtransferase (rhodanese)	7263	22	n/a	n/a	n/a	4.488
280102455	ENSG00000257167	1014038	RP11-181C3.2	RP11-181C3.2	100128191	12	n/a	n/a	n/a	4.483
1092190	ENSG00000122585	4821	NPY	neuropeptide Y	4852	7	n/a	n/a	n/a	4.479
1099351	ENSG00000168542	1272	COL3A1	collagen, type III, alpha 1	1281	2	n/a	n/a	n/a	4.469
1098563	ENSG00000165501	78914	LRR1	leucine rich repeat protein 1	122769	14	n/a	n/a	n/a	4.457
1103892	ENSG00000196331	8290	HIST1H2BO	histone cluster 1, H2bo	8348	6	n/a	n/a	n/a	4.447
1092458	ENSG00000124575	2990	HIST1H1D	histone cluster 1, H1d	3007	6	n/a	n/a	n/a	4.441
1104576	ENSG00000198327	8303	HIST1H4F	histone cluster 1, H4f	8361	6	n/a	n/a	n/a	4.441
1099999	ENSG00000171320	81296	ESCO2	establishment of cohesion 1 homolog 2 (S. cerevisiae)	157570	8	n/a	n/a	n/a	4.441
1097979	ENSG00000163507	36923	KIAA1524	KIAA1524	57650	3	n/a	n/a	n/a	4.427
1103206	ENSG00000186940	0	CHCHD2P9	coiled-coil-helix-coiled-coil-helix domain containing 2 pseudogene 9	0	9	n/a	n/a	n/a	4.426
1091040	ENSG00000113140	6638	SPARC	secreted protein, acidic, cysteine-rich (osteonectin)	6678	5	n/a	n/a	n/a	4.425
279808177	ENSG00000227183	0	HDGFP1	hepatoma-derived growth factor pseudogene 1	0	X	n/a	n/a	n/a	4.424
1092268	ENSG00000123219	40738	CENPK	centromere protein K	64105	5	n/a	n/a	n/a	4.417
1093844	ENSG00000134602	31245	MST4	Serine/threonine-protein kinase MST4	51765	X	n/a	n/a	n/a	4.414
279826704	ENSG00000228887	0	AC022098.2	AC022098.2	0	19	n/a	n/a	n/a	4.402
279665680	ENSG00000201808	6048	SNORA73A	small nucleolar RNA, H/ACA box 73A	6080	1	n/a	n/a	n/a	4.402
1089794	ENSG00000104368	5295	PLAT	plasminogen activator, tissue	5327	8	n/a	n/a	n/a	4.383
1096499	ENSG00000152661	2681	GJA1	gap junction protein, alpha 1, 43kDa	2697	6	n/a	n/a	n/a	4.379
1091470	ENSG00000116478	3048	HDAC1	histone deacetylase 1	3065	1	n/a	n/a	n/a	4.364
1098828	ENSG00000166483	7422	WEE1	WEE1 homolog (S. pombe)	7465	11	n/a	n/a	n/a	4.356
1093339	ENSG00000131351	60271	HAUS8	HAUS augmin-like complex, subunit 8	93323	19	n/a	n/a	n/a	4.355
1094820	ENSG00000139921	57248	TMX1	thioredoxin-related transmembrane protein 1	81542	14	n/a	n/a	n/a	4.345
1103462	ENSG00000188051	1015321	TMEM221	transmembrane protein 221	100130519	19	n/a	n/a	n/a	4.341
280093048	ENSG00000256093	0	RP11-158L12.2	RP11-158L12.2	0	12	n/a	n/a	n/a	4.338
1091176	ENSG00000114374	8234	USP9Y	ubiquitin specific peptidase 9, Y-linked	8287	Y	n/a	n/a	n/a	4.336
279747931	ENSG00000218502	0	H2AFZP3	H2A histone family, member Z pseudogene 3	0	13	n/a	n/a	n/a	4.334
279778116	ENSG00000224578	0	AC084058.1	AC084058.1	0	16	n/a	n/a	n/a	4.331
1094019	ENSG00000135547	23248	HEY2	hairy/enhancer-of-split related with YRPW motif 2	23493	6	n/a	n/a	n/a	4.329
1088489	ENSG00000083857	2180	FAT1	FAT tumor suppressor homolog 1 (Drosophila)	2195	4	n/a	n/a	n/a	4.325
279965886	ENSG00000242396	0	RP11-67L3.5	RP11-67L3.5	0	1	n/a	n/a	n/a	4.322
1108426	ENSG00000235183	0	RP11-613C6.4	RP11-613C6.4	0	17	n/a	n/a	n/a	4.317
1089307	ENSG00000101003	9693	GINS1	GINS complex subunit 1 (Psf1 homolog)	9837	20	n/a	n/a	n/a	4.314
1102545	ENSG00000184270	106018	HIST2H2AB	histone cluster 2, H2ab	317772	1	n/a	n/a	n/a	4.314
1090095	ENSG00000105855	3671	ITGB8	integrin, beta 8	3696	7	n/a	n/a	n/a	4.314
280116214	ENSG00000258472	0	RP11-192H23.4	Uncharacterized protein	0	17	n/a	n/a	n/a	4.313
1098490	ENSG00000165175	37340	MID1IP1	MID1 interacting protein 1 (gastrulation specific G12 homolog (zebrafish))	58526	X	n/a	n/a	n/a	4.313
1088555	ENSG00000085999	8378	RAD54L	RAD54-like (S. cerevisiae)	8438	1	n/a	n/a	n/a	4.306
1101068	ENSG00000176619	59014	LMNB2	lamin B2	84823	19	n/a	n/a	n/a	4.303
279836058	ENSG00000229743	1014001	AC018730.3	AC018730.3	100128131	2	n/a	n/a	n/a	4.302
1094522	ENSG00000138083	6460	SIX3	SIX homeobox 3	6496	2	n/a	n/a	n/a	4.29
1099074	ENSG00000167543	59881	TP53I13	tumor protein p53 inducible protein 13	90313	17	n/a	n/a	n/a	4.288
1104925	ENSG00000203813	8299	HIST1H3H	histone cluster 1, H3h	8357	6	n/a	n/a	n/a	4.282
1104227	ENSG00000197299	638	BLM	Bloom syndrome, RecQ helicase-like	641	15	n/a	n/a	n/a	4.282
1100490	ENSG00000173511	7380	VEGFB	vascular endothelial growth factor B	7423	11	n/a	n/a	n/a	4.279
1094127	ENSG00000136108	26333	CKAP2	cytoskeleton associated protein 2	26586	13	n/a	n/a	n/a	4.277
1098509	ENSG00000165244	83387	ZNF367	zinc finger protein 367	195828	9	n/a	n/a	n/a	4.275
279802059	ENSG00000226684	0	RP3-418C23.2	RP3-418C23.2	0	6	n/a	n/a	n/a	4.274
279846959	ENSG00000230707	0	RP11-364B14.3	RP11-364B14.3	0	X	n/a	n/a	n/a	4.27
1087418	ENSG00000038274	27174	MAT2B	methionine adenosyltransferase II, beta	27430	5	n/a	n/a	n/a	4.267
1098358	ENSG00000164651	85802	SP8	Sp8 transcription factor	221833	7	n/a	n/a	n/a	4.264
1097929	ENSG00000163346	36601	PBXIP1	pre-B-cell leukemia homeobox interacting protein 1	57326	1	n/a	n/a	n/a	4.262
279722093	ENSG00000213440	0	H2AFZP1	H2A histone family, member Z pseudogene 1	0	21	n/a	n/a	n/a	4.254
1088592	ENSG00000087077	7162	TRIP6	thyroid hormone receptor interactor 6	7205	7	n/a	n/a	n/a	4.251
1100566	ENSG00000173894	58929	CBX2	chromobox homolog 2	84733	17	n/a	n/a	n/a	4.249
1088127	ENSG00000074181	4823	NOTCH3	notch 3	4854	19	n/a	n/a	n/a	4.248
280121103	ENSG00000258759	0	RP11-1012A1.7	RP11-1012A1.7	0	14	n/a	n/a	n/a	4.247
1098697	ENSG00000166016	25590	ABTB2	ankyrin repeat and BTB (POZ) domain containing 2	25841	11	n/a	n/a	n/a	4.244
1087533	ENSG00000049323	4027	LTBP1	latent transforming growth factor beta binding protein 1	4052	2	n/a	n/a	n/a	4.243
1089297	ENSG00000100968	4750	NFATC4	nuclear factor of activated T-cells, cytoplasmic, calcineurin-dependent 4	4776	14	n/a	n/a	n/a	4.241
1086938	ENSG00000005059	34302	CCDC109B	coiled-coil domain containing 109B	55013	4	n/a	n/a	n/a	4.239
279529087	ENSG00000183586	0	HMGN3P1	high mobility group nucleosomal binding domain 3 pseudogene 1	0	1	n/a	n/a	n/a	4.234
1088410	ENSG00000081320	9134	STK17B	serine/threonine kinase 17b	9262	2	n/a	n/a	n/a	4.231
1104590	ENSG00000198374	8274	HIST1H2AL	histone cluster 1, H2al	8332	6	n/a	n/a	n/a	4.224
279899202	ENSG00000235325	0	AC009963.6	AC009963.6	0	2	n/a	n/a	n/a	4.221
279762842	ENSG00000223298	0	RNY3P8	RNA, Ro-associated Y3 pseudogene 8	0	13	n/a	n/a	n/a	4.216
1093996	ENSG00000135451	9880	TROAP	trophinin associated protein (tastin)	10024	12	n/a	n/a	n/a	4.212
1103484	ENSG00000188153	1278	COL4A5	collagen, type IV, alpha 5	1287	X	n/a	n/a	n/a	4.197
1092011	ENSG00000120885	1182	CLU	clusterin	1191	8	n/a	n/a	n/a	4.191
1094201	ENSG00000136492	58206	BRIP1	BRCA1 interacting protein C-terminal helicase 1	83990	17	n/a	n/a	n/a	4.189
1092603	ENSG00000125733	9188	TRIP10	thyroid hormone receptor interactor 10	9322	19	n/a	n/a	n/a	4.18
280044741	ENSG00000252044	0	AL928646.1	AL928646.1	0	X	n/a	n/a	n/a	4.169
279909859	ENSG00000236349	0	RP11-778J16.1	RP11-778J16.1	0	12	n/a	n/a	n/a	4.167
1088569	ENSG00000086475	22685	SEPHS1	selenophosphate synthetase 1	22929	10	n/a	n/a	n/a	4.164
1098161	ENSG00000164032	2998	H2AFZ	H2A histone family, member Z	3015	4	n/a	n/a	n/a	4.16
280109348	ENSG00000257851	0	RP11-199A1.1	RP11-199A1.1	0	12	n/a	n/a	n/a	4.159
1091264	ENSG00000115129	9399	TP53I3	tumor protein p53 inducible protein 3	9540	2	n/a	n/a	n/a	4.159
1092642	ENSG00000125848	23520	FLRT3	fibronectin leucine rich transmembrane protein 3	23767	20	n/a	n/a	n/a	4.155
279829706	ENSG00000229163	0	NAP1L1P2	nucleosome assembly protein 1-like 1 pseudogene 2	0	Y	n/a	n/a	n/a	4.152
1090548	ENSG00000109255	10716	NMU	neuromedin U	10874	4	n/a	n/a	n/a	4.141
1098529	ENSG00000165349	59079	SLC7A3	solute carrier family 7 (cationic amino acid transporter, y+ system), member 3	84889	X	n/a	n/a	n/a	4.136
1091568	ENSG00000117122	4212	MFAP2	microfibrillar-associated protein 2	4237	1	n/a	n/a	n/a	4.136
1097671	ENSG00000162385	4091	MAGOH	mago-nashi homolog, proliferation-associated (Drosophila)	4116	1	n/a	n/a	n/a	4.135
280069356	ENSG00000254332	0	GS1-44D20.1	GS1-44D20.1	0	8	n/a	n/a	n/a	4.132
1087778	ENSG00000064961	10215	HMG20B	high mobility group 20B	10362	19	n/a	n/a	n/a	4.132
1088032	ENSG00000071564	6889	TCF3	transcription factor 3 (E2A immunoglobulin enhancer binding factors E12/E47)	6929	19	n/a	n/a	n/a	4.13
280026510	ENSG00000250463	0	RP11-226L15.4	RP11-226L15.4	0	1	n/a	n/a	n/a	4.124
280064739	ENSG00000254003	0	CTB-167B5.1	CTB-167B5.1	0	7	n/a	n/a	n/a	4.114
1101316	ENSG00000177917	80956	ARL6IP6	ADP-ribosylation-like factor 6 interacting protein 6	151188	2	n/a	n/a	n/a	4.113
1101523	ENSG00000179085	33635	DPM3	dolichyl-phosphate mannosyltransferase polypeptide 3	54344	1	n/a	n/a	n/a	4.113
1103976	ENSG00000196532	8294	HIST1H3C	histone cluster 1, H3c	8352	6	n/a	n/a	n/a	4.111
1091072	ENSG00000113368	3976	LMNB1	lamin B1	4001	5	n/a	n/a	n/a	4.109
280135928	ENSG00000259605	0	AC074212.5	AC074212.5	0	19	n/a	n/a	n/a	4.107
1095186	ENSG00000142611	40612	PRDM16	PR domain containing 16	63976	1	n/a	n/a	n/a	4.105
1111532	ENSG00000224699	0	RP11-225L12.2	RP11-225L12.2	0	1	n/a	n/a	n/a	4.094
1101123	ENSG00000176907	36171	C8orf4	chromosome 8 open reading frame 4	56892	8	n/a	n/a	n/a	4.079
280111002	ENSG00000258017	0	RP11-386G11.10	RP11-386G11.10	0	12	n/a	n/a	n/a	4.067
280038310	ENSG00000251400	0	ALDH7A1P1	aldehyde dehydrogenase 7 family, member A1 pseudogene 1	0	5	n/a	n/a	n/a	4.066
1095646	ENSG00000145604	6466	SKP2	S-phase kinase-associated protein 2 (p45)	6502	5	n/a	n/a	n/a	4.063
1093774	ENSG00000134250	4822	NOTCH2	notch 2	4853	1	n/a	n/a	n/a	4.06
1093004	ENSG00000129009	3646	ISLR	immunoglobulin superfamily containing leucine-rich repeat	3671	15	n/a	n/a	n/a	4.052
1086864	ENSG00000000003	7062	TSPAN6	tetraspanin 6	7105	X	n/a	n/a	n/a	4.04
1088549	ENSG00000085840	4966	ORC1	origin recognition complex, subunit 1	4998	1	n/a	n/a	n/a	4.036
279883044	ENSG00000233893	0	RP11-507C10.5	RP11-507C10.5	0	6	n/a	n/a	n/a	4.035
1099561	ENSG00000169439	6347	SDC2	syndecan 2	6383	8	n/a	n/a	n/a	4.033
280021768	ENSG00000250076	0	RP11-141P6.1	RP11-141P6.1	0	4	n/a	n/a	n/a	4.032
1088355	ENSG00000079931	25751	MOXD1	monooxygenase, DBH-like 1	26002	6	n/a	n/a	n/a	4.028
1109140	ENSG00000244405	2104	ETV5	ets variant 5	2119	3	n/a	n/a	n/a	4.012
1104052	ENSG00000196747	8271	HIST1H2AI	histone cluster 1, H2ai	8329	6	n/a	n/a	n/a	3.993
1102635	ENSG00000184640	10643	9-Sep	septin 9	10801	17	n/a	n/a	n/a	3.992
1087143	ENSG00000011028	9758	MRC2	mannose receptor, C type 2	9902	17	n/a	n/a	n/a	3.983
279709519	ENSG00000207783	0	MIR564	microRNA 564	0	3	n/a	n/a	n/a	3.983
279718840	ENSG00000213070	0	HMGB3P6	high mobility group box 3 pseudogene 6	0	1	n/a	n/a	n/a	3.98
1103505	ENSG00000188229	10236	TUBB4B	tubulin, beta 4B class IVb	10383	9	n/a	n/a	n/a	3.978
280059964	ENSG00000253676	0	TAGLN2P1	transgelin 2 pseudogene 1	0	8	n/a	n/a	n/a	3.977
1096706	ENSG00000154447	36903	SH3RF1	SH3 domain containing ring finger 1	57630	4	n/a	n/a	n/a	3.975
279815299	ENSG00000227850	0	SEPT2P1	septin 2 pseudogene 1	0	1	n/a	n/a	n/a	3.967
1096764	ENSG00000154930	58733	ACSS1	acyl-CoA synthetase short-chain family member 1	84532	20	n/a	n/a	n/a	3.966
1102094	ENSG00000182379	11086	NXPH4	neurexophilin 4	11247	12	n/a	n/a	n/a	3.956
1090518	ENSG00000109062	9233	SLC9A3R1	solute carrier family 9 (sodium/hydrogen exchanger), member 3 regulator 1	9368	17	n/a	n/a	n/a	3.951
1095028	ENSG00000141401	3588	IMPA2	inositol(myo)-1(or 4)-monophosphatase 2	3613	18	n/a	n/a	n/a	3.945
279579918	ENSG00000187984	79749	ANKRD19P	ankyrin repeat domain 19, pseudogene	138649	9	n/a	n/a	n/a	3.941
1099308	ENSG00000168385	4709	2-Sep	septin 2	4735	2	n/a	n/a	n/a	3.92
279911991	ENSG00000236530	0	AC097711.1	AC097711.1	0	4	n/a	n/a	n/a	3.919
1092470	ENSG00000124635	8870	HIST1H2BJ	histone cluster 1, H2bj	8970	6	n/a	n/a	n/a	3.916
1097155	ENSG00000158406	8307	HIST1H4H	histone cluster 1, H4h	8365	6	n/a	n/a	n/a	3.915
1094736	ENSG00000139350	78841	NEDD1	neural precursor cell expressed, developmentally down-regulated 1	121441	12	n/a	n/a	n/a	3.908
1096725	ENSG00000154620	8964	TMSB4Y	thymosin beta 4, Y-linked	9087	Y	n/a	n/a	n/a	3.886
280040938	ENSG00000251593	0	MSNP1	moesin pseudogene 1	0	5	n/a	n/a	n/a	3.882
279861248	ENSG00000231977	0	RP5-963E22.4	RP5-963E22.4	0	20	n/a	n/a	n/a	3.863
279972957	ENSG00000243209	0	AC010889.1	AC010889.1	0	Y	n/a	n/a	n/a	3.863
279845656	ENSG00000230580	0	AC021016.7	AC021016.7	0	2	n/a	n/a	n/a	3.862
1092955	ENSG00000128606	10088	LRRC17	leucine rich repeat containing 17	10234	7	n/a	n/a	n/a	3.862
1092122	ENSG00000121957	29634	GPSM2	G-protein signaling modulator 2	29899	1	n/a	n/a	n/a	3.86
1091890	ENSG00000119969	3053	HELLS	helicase, lymphoid-specific	3070	10	n/a	n/a	n/a	3.854
1094732	ENSG00000139329	4035	LUM	lumican	4060	12	n/a	n/a	n/a	3.85
1099858	ENSG00000170779	34327	CDCA4	cell division cycle associated 4	55038	14	n/a	n/a	n/a	3.846
279966820	ENSG00000242517	0	AC018607.3	AC018607.3	0	8	n/a	n/a	n/a	3.841
1099263	ENSG00000168209	33832	DDIT4	DNA-damage-inducible transcript 4	54541	10	n/a	n/a	n/a	3.84
279853735	ENSG00000231313	0	CLIC1P1	chloride intracellular channel 1 pseudogene 1	0	12	n/a	n/a	n/a	3.833
1092870	ENSG00000127920	2774	GNG11	guanine nucleotide binding protein (G protein), gamma 11	2791	7	n/a	n/a	n/a	3.833
1101373	ENSG00000178202	80334	KDELC2	KDEL (Lys-Asp-Glu-Leu) containing 2	143888	11	n/a	n/a	n/a	3.825
1100095	ENSG00000171724	36960	VAT1L	vesicle amine transport protein 1 homolog (T. californica)-like	57687	16	n/a	n/a	n/a	3.825
1091101	ENSG00000113594	3952	LIFR	leukemia inhibitory factor receptor alpha	3977	5	n/a	n/a	n/a	3.824
1092028	ENSG00000121005	57932	CRISPLD1	cysteine-rich secretory protein LCCL domain containing 1	83690	8	n/a	n/a	n/a	3.822
1088672	ENSG00000088882	35545	CPXM1	carboxypeptidase X (M14 family), member 1	56265	20	n/a	n/a	n/a	3.822
279966906	ENSG00000242527	0	RP11-159H22.1	RP11-159H22.1	0	11	n/a	n/a	n/a	3.822
1092636	ENSG00000125835	6588	SNRPB	small nuclear ribonucleoprotein polypeptides B and B1	6628	20	n/a	n/a	n/a	3.819
1097266	ENSG00000159217	10495	IGF2BP1	insulin-like growth factor 2 mRNA binding protein 1	10642	17	n/a	n/a	n/a	3.819
279840463	ENSG00000230146	0	SEPHS1P4	selenophosphate synthetase 1 pseudogene 4	0	X	n/a	n/a	n/a	3.819
1098555	ENSG00000165476	85696	REEP3	receptor accessory protein 3	221035	10	n/a	n/a	n/a	3.817
1098445	ENSG00000164972	58886	C9orf24	chromosome 9 open reading frame 24	84688	9	n/a	n/a	n/a	3.814
280058094	ENSG00000253541	0	SEPT10P1	septin 10 pseudogene 1	0	8	n/a	n/a	n/a	3.811
1089840	ENSG00000104738	4148	MCM4	minichromosome maintenance complex component 4	4173	8	n/a	n/a	n/a	3.81
1100243	ENSG00000172340	8724	SUCLG2	succinate-CoA ligase, GDP-forming, beta subunit	8801	3	n/a	n/a	n/a	3.808
279889262	ENSG00000234456	157121471	MAGI2-AS3	MAGI2 antisense RNA 3 (non-protein coding)	100505881	7	n/a	n/a	n/a	3.806
279722759	ENSG00000213526	0	SETP8	SET pseudogene 8	0	X	n/a	n/a	n/a	3.804
1100825	ENSG00000175305	9011	CCNE2	cyclin E2	9134	8	n/a	n/a	n/a	3.791
1092291	ENSG00000123416	10229	TUBA1B	tubulin, alpha 1b	10376	12	n/a	n/a	n/a	3.791
1087754	ENSG00000064309	30420	CDON	Cdon homolog (mouse)	50937	11	n/a	n/a	n/a	3.783
279835459	ENSG00000229691	0	RP11-21N7.2	RP11-21N7.2	0	1	n/a	n/a	n/a	3.781
1101265	ENSG00000177602	58137	GSG2	germ cell associated 2 (haspin)	83903	17	n/a	n/a	n/a	3.78
1094204	ENSG00000136518	83	ACTL6A	actin-like 6A	86	3	n/a	n/a	n/a	3.776
1097272	ENSG00000159248	36643	GJD2	gap junction protein, delta 2, 36kDa	57369	15	n/a	n/a	n/a	3.775
1104148	ENSG00000197043	306	ANXA6	annexin A6	309	5	n/a	n/a	n/a	3.773
1095204	ENSG00000142694	34483	FAM176B	family with sequence similarity 176, member B	55194	1	n/a	n/a	n/a	3.771
279774148	ENSG00000224243	0	LINC00403	long intergenic non-protein coding RNA 403	0	13	n/a	n/a	n/a	3.768
1095840	ENSG00000147065	4452	MSN	moesin	4478	X	n/a	n/a	n/a	3.766
1100851	ENSG00000175426	5090	PCSK1	proprotein convertase subtilisin/kexin type 1	5122	5	n/a	n/a	n/a	3.763
279817775	ENSG00000228089	0	RP1-197O17.2	RP1-197O17.2	0	X	n/a	n/a	n/a	3.755
1098918	ENSG00000166881	23061	TMEM194A	transmembrane protein 194A	23306	12	n/a	n/a	n/a	3.753
1092823	ENSG00000127418	33139	FGFRL1	fibroblast growth factor receptor-like 1	53834	4	n/a	n/a	n/a	3.752
1096632	ENSG00000153904	23330	DDAH1	dimethylarginine dimethylaminohydrolase 1	23576	1	n/a	n/a	n/a	3.751
279478771	ENSG00000177133	133718	RP1-163G9.1	RP1-163G9.1	440556	1	n/a	n/a	n/a	3.747
1094456	ENSG00000137812	36360	CASC5	cancer susceptibility candidate 5	57082	15	n/a	n/a	n/a	3.747
1089110	ENSG00000100234	7035	TIMP3	TIMP metallopeptidase inhibitor 3	7078	22	n/a	n/a	n/a	3.745
1093601	ENSG00000132967	0	HMGB1P5	high mobility group box 1 pseudogene 5	0	3	n/a	n/a	n/a	3.743
1101991	ENSG00000181938	41358	GINS3	GINS complex subunit 3 (Psf3 homolog)	64785	16	n/a	n/a	n/a	3.743
1095352	ENSG00000143545	5840	RAB13	RAB13, member RAS oncogene family	5872	1	n/a	n/a	n/a	3.743
280096914	ENSG00000256566	0	RP4-734P14.4	RP4-734P14.4	0	20	n/a	n/a	n/a	3.742
279904581	ENSG00000235847	0	LDHAP7	lactate dehydrogenase A pseudogene 7	0	2	n/a	n/a	n/a	3.74
1088817	ENSG00000091651	23348	ORC6	origin recognition complex, subunit 6	23594	16	n/a	n/a	n/a	3.728
279981529	ENSG00000244043	0	RPS27P27	ribosomal protein S27 pseudogene 27	0	16	n/a	n/a	n/a	3.728
1096807	ENSG00000155366	386	RHOC	ras homolog gene family, member C	389	1	n/a	n/a	n/a	3.726
279860462	ENSG00000231903	0	AC079354.5	AC079354.5	0	2	n/a	n/a	n/a	3.726
1092971	ENSG00000128708	8454	HAT1	histone acetyltransferase 1	8520	2	n/a	n/a	n/a	3.724
279711997	ENSG00000211591	1023341	MIR762	microRNA 762	100313837	16	n/a	n/a	n/a	3.717
1094664	ENSG00000138795	30658	LEF1	lymphoid enhancer-binding factor 1	51176	4	n/a	n/a	n/a	3.712
1090970	ENSG00000112531	9307	QKI	QKI, KH domain containing, RNA binding	9444	6	n/a	n/a	n/a	3.705
279663146	ENSG00000201098	6052	RNY1	RNA, Ro-associated Y1	6084	7	n/a	n/a	n/a	3.703
1098199	ENSG00000164105	8742	SAP30	Sin3A-associated protein, 30kDa	8819	4	n/a	n/a	n/a	3.695
279781113	ENSG00000224849	0	RP1-104O17.1	RP1-104O17.1	0	6	n/a	n/a	n/a	3.692
1088860	ENSG00000092820	7387	EZR	ezrin	7430	6	n/a	n/a	n/a	3.69
279782463	ENSG00000224962	0	RP11-450H5.2	RP11-450H5.2	0	3	n/a	n/a	n/a	3.675
1092499	ENSG00000124795	7867	DEK	DEK oncogene	7913	6	n/a	n/a	n/a	3.674
1104642	ENSG00000198558	8310	HIST1H4L	histone cluster 1, H4l	8368	6	n/a	n/a	n/a	3.67
1094693	ENSG00000139146	37330	FAM60A	family with sequence similarity 60, member A	58516	12	n/a	n/a	n/a	3.668
1097802	ENSG00000162873	34509	KLHDC8A	kelch domain containing 8A	55220	1	n/a	n/a	n/a	3.658
279934395	ENSG00000238622	0	SNORD97	small nucleolar RNA, C/D box 97	0	11	n/a	n/a	n/a	3.657
279711594	ENSG00000211502	0	MIR675	microRNA 675	0	11	n/a	n/a	n/a	3.656
279922546	ENSG00000237470	0	RP11-271M1.2	RP11-271M1.2	0	10	n/a	n/a	n/a	3.653
1102047	ENSG00000182199	6436	SHMT2	serine hydroxymethyltransferase 2 (mitochondrial)	6472	12	n/a	n/a	n/a	3.652
1095507	ENSG00000144554	2162	FANCD2	Fanconi anemia, complementation group D2	2177	3	n/a	n/a	n/a	3.648
1097275	ENSG00000159259	8157	CHAF1B	chromatin assembly factor 1, subunit B (p60)	8208	21	n/a	n/a	n/a	3.647
1088195	ENSG00000075702	94292	WDR62	WD repeat domain 62	284403	19	n/a	n/a	n/a	3.643
280062133	ENSG00000253810	0	RP11-109P6.1	RP11-109P6.1	0	8	n/a	n/a	n/a	3.643
1098510	ENSG00000165246	22585	NLGN4Y	neuroligin 4, Y-linked	22829	Y	n/a	n/a	n/a	3.642
279799259	ENSG00000226415	0	TPI1P1	triosephosphate isomerase 1 pseudogene 1	0	1	n/a	n/a	n/a	3.639
1106008	ENSG00000214182	0	PTMAP5	prothymosin, alpha pseudogene 5	0	13	n/a	n/a	n/a	3.636
279911477	ENSG00000236484	0	RRM2P2	ribonucleotide reductase M2 polypeptide pseudogene 2	0	1	n/a	n/a	n/a	3.635
1099270	ENSG00000168242	8288	HIST1H2BI	histone cluster 1, H2bi	8346	6	n/a	n/a	n/a	3.634
280100668	ENSG00000257010	0	AC140481.1	AC140481.1	0	2	n/a	n/a	n/a	3.628
280103888	ENSG00000257331	0	RP11-478B9.3	RP11-478B9.3	0	12	n/a	n/a	n/a	3.626
1104158	ENSG00000197061	8306	HIST1H4C	histone cluster 1, H4c	8364	6	n/a	n/a	n/a	3.624
1098640	ENSG00000165804	30704	ZNF219	zinc finger protein 219	51222	14	n/a	n/a	n/a	3.608
1088133	ENSG00000074317	6580	SNCB	synuclein, beta	6620	5	n/a	n/a	n/a	3.602
1091708	ENSG00000118418	9190	HMGN3	high mobility group nucleosomal binding domain 3	9324	6	n/a	n/a	n/a	3.601
1098443	ENSG00000164967	79753	C9orf23	chromosome 9 open reading frame 23	138716	9	n/a	n/a	n/a	3.598
1090005	ENSG00000105486	3953	LIG1	ligase I, DNA, ATP-dependent	3978	19	n/a	n/a	n/a	3.596
1092998	ENSG00000128951	1842	DUT	deoxyuridine triphosphatase	1854	15	n/a	n/a	n/a	3.596
1088086	ENSG00000072864	34109	NDE1	nudE nuclear distribution gene E homolog 1 (A. nidulans)	54820	16	n/a	n/a	n/a	3.594
1097498	ENSG00000160888	9449	IER2	immediate early response 2	9592	19	n/a	n/a	n/a	3.589
279911436	ENSG00000236480	0	RP11-343L14.2	RP11-343L14.2	0	1	n/a	n/a	n/a	3.586
1088229	ENSG00000076706	4137	MCAM	melanoma cell adhesion molecule	4162	11	n/a	n/a	n/a	3.583
1101155	ENSG00000177045	80655	SIX5	SIX homeobox 5	147912	19	n/a	n/a	n/a	3.58
1102906	ENSG00000185742	124974	C11orf87	chromosome 11 open reading frame 87	399947	11	n/a	n/a	n/a	3.577
1098804	ENSG00000166407	3979	LMO1	LIM domain only 1 (rhombotin 1)	4004	11	n/a	n/a	n/a	3.574
1091799	ENSG00000119403	25896	PHF19	PHD finger protein 19	26147	9	n/a	n/a	n/a	3.568
279662180	ENSG00000200795	26581	RNU4-1	RNA, U4 small nuclear 1	26835	12	n/a	n/a	n/a	3.567
280040895	ENSG00000251587	0	LDHAP1	lactate dehydrogenase A pseudogene 1	0	4	n/a	n/a	n/a	3.566
1088165	ENSG00000075188	54863	NUP37	nucleoporin 37kDa	79023	12	n/a	n/a	n/a	3.564
1087565	ENSG00000051523	1524	CYBA	cytochrome b-245, alpha polypeptide	1535	16	n/a	n/a	n/a	3.563
1098660	ENSG00000165891	80371	E2F7	E2F transcription factor 7	144455	12	n/a	n/a	n/a	3.563
280064014	ENSG00000253954	0	HMGN1P38	high mobility group nucleosome binding domain 1 pseudogene 38	0	15	n/a	n/a	n/a	3.563
1096282	ENSG00000151023	85550	ENKUR	enkurin, TRPC channel interacting protein	219670	10	n/a	n/a	n/a	3.558
1087186	ENSG00000012817	8231	KDM5D	lysine (K)-specific demethylase 5D	8284	Y	n/a	n/a	n/a	3.558
1100568	ENSG00000173905	27078	GOLIM4	golgi integral membrane protein 4	27333	3	n/a	n/a	n/a	3.552
1091791	ENSG00000119333	59818	WDR34	WD repeat domain 34	89891	9	n/a	n/a	n/a	3.551
1088230	ENSG00000076716	2224	GPC4	glypican 4	2239	X	n/a	n/a	n/a	3.549
1090848	ENSG00000111783	5960	RFX4	regulatory factor X, 4 (influences HLA class II expression)	5992	12	n/a	n/a	n/a	3.544
280138528	ENSG00000259770	0	FDPSL2A	FDPSL2A	0	15	n/a	n/a	n/a	3.544
1104527	ENSG00000198157	55202	HMGN5	high mobility group nucleosome binding domain 5	79366	X	n/a	n/a	n/a	3.543
1096407	ENSG00000151952	78825	TMEM132D	transmembrane protein 132D	121256	12	n/a	n/a	n/a	3.54
1093021	ENSG00000129173	55536	E2F8	E2F transcription factor 8	79733	11	n/a	n/a	n/a	3.539
279827860	ENSG00000228986	0	RP13-228J13.8	RP13-228J13.8	0	X	n/a	n/a	n/a	3.539
278984057	ENSG00000130600	93851	H19	H19, imprinted maternally expressed transcript (non-protein coding)	283120	11	n/a	n/a	n/a	3.538
1099123	ENSG00000167693	40960	NXN	nucleoredoxin	64359	17	n/a	n/a	n/a	3.537
1099097	ENSG00000167617	80686	CDC42EP5	CDC42 effector protein (Rho GTPase binding) 5	148170	19	n/a	n/a	n/a	3.535
279748534	ENSG00000219039	0	AC005102.1	AC005102.1	0	7	n/a	n/a	n/a	3.532
1103917	ENSG00000196374	8284	HIST1H2BM	histone cluster 1, H2bm	8342	6	n/a	n/a	n/a	3.532
1094355	ENSG00000137259	8277	HIST1H2AB	histone cluster 1, H2ab	8335	6	n/a	n/a	n/a	3.529
1088124	ENSG00000074047	2719	GLI2	GLI family zinc finger 2	2736	2	n/a	n/a	n/a	3.527
279905164	ENSG00000235912	0	RP1-159A19.3	RP1-159A19.3	0	1	n/a	n/a	n/a	3.522
1097284	ENSG00000159335	5731	PTMS	parathymosin	5763	12	n/a	n/a	n/a	3.519
1095825	ENSG00000146918	34181	NCAPG2	non-SMC condensin II complex, subunit G2	54892	7	n/a	n/a	n/a	3.515
279989230	ENSG00000245112	1013954	SMARCA5-AS1	SMARCA5 antisense RNA 1 (non-protein coding)	100128055	4	n/a	n/a	n/a	3.515
279968357	ENSG00000242670	0	RP11-601I15.1	RP11-601I15.1	0	4	n/a	n/a	n/a	3.508
1094746	ENSG00000139428	108277	MMAB	methylmalonic aciduria (cobalamin deficiency) cblB type	326625	12	n/a	n/a	n/a	3.508
1093802	ENSG00000134363	10321	FST	follistatin	10468	5	n/a	n/a	n/a	3.504
1093403	ENSG00000131778	9415	CHD1L	chromodomain helicase DNA binding protein 1-like	9557	1	n/a	n/a	n/a	3.503
1102434	ENSG00000183765	11040	CHEK2	CHK2 checkpoint homolog (S. pombe)	11200	22	n/a	n/a	n/a	3.502
1099117	ENSG00000167670	9891	CHAF1A	chromatin assembly factor 1, subunit A (p150)	10036	19	n/a	n/a	n/a	3.498
1093952	ENSG00000135272	29702	MDFIC	MyoD family inhibitor domain containing	29969	7	n/a	n/a	n/a	3.496
1095911	ENSG00000147509	8535	RGS20	regulator of G-protein signaling 20	8601	8	n/a	n/a	n/a	3.487
1088989	ENSG00000099749	0	TXLNG2P	taxilin gamma 2, pseudogene	0	Y	n/a	n/a	n/a	3.481
279897217	ENSG00000235129	0	FABP7P2	fatty acid binding protein 7, brain pseudogene 2	0	2	n/a	n/a	n/a	3.479
1091186	ENSG00000114446	34370	IFT57	intraflagellar transport 57 homolog (Chlamydomonas)	55081	3	n/a	n/a	n/a	3.47
1103367	ENSG00000187720	55678	THSD4	thrombospondin, type I, domain containing 4	79875	15	n/a	n/a	n/a	3.469
1103934	ENSG00000196411	2035	EPHB4	EPH receptor B4	2050	7	n/a	n/a	n/a	3.467
279755852	ENSG00000221792	1023061	MIR1282	microRNA 1282	100302254	15	n/a	n/a	n/a	3.467
1093136	ENSG00000130203	345	APOE	apolipoprotein E	348	19	n/a	n/a	n/a	3.465
279720569	ENSG00000213280	0	RP11-212P7.1	RP11-212P7.1	0	7	n/a	n/a	n/a	3.464
1089888	ENSG00000104915	8608	STX10	syntaxin 10	8677	19	n/a	n/a	n/a	3.461
1100007	ENSG00000171388	8785	APLN	apelin	8862	X	n/a	n/a	n/a	3.458
1103023	ENSG00000186185	80568	KIF18B	kinesin family member 18B	146909	17	n/a	n/a	n/a	3.458
279963452	ENSG00000242163	0	RP11-299L17.1	RP11-299L17.1	0	14	n/a	n/a	n/a	3.455
1103561	ENSG00000188474	0	AC022415.1	Zinc finger protein 788	0	19	n/a	n/a	n/a	3.452
280136472	ENSG00000259647	0	RP11-143J24.1	RP11-143J24.1	0	15	n/a	n/a	n/a	3.45
279771064	ENSG00000224040	0	HMGN1P4	high mobility group nucleosome binding domain 1 pseudogene 4	0	1	n/a	n/a	n/a	3.449
280096027	ENSG00000256463	0	SALL3	sal-like 3 (Drosophila)	0	18	n/a	n/a	n/a	3.444
1098229	ENSG00000164171	3648	ITGA2	integrin, alpha 2 (CD49B, alpha 2 subunit of VLA-2 receptor)	3673	5	n/a	n/a	n/a	3.441
280057076	ENSG00000253459	0	AL139099.1	Full-length cDNA clone CS0DK012YO09 of HeLa cells of Homo sapiens (human)Uncharacterized protein	0	14	n/a	n/a	n/a	3.44
1100711	ENSG00000174721	80303	FGFBP3	fibroblast growth factor binding protein 3	143282	10	n/a	n/a	n/a	3.44
279755166	ENSG00000221667	1023003	MIR1825	microRNA 1825	100302183	20	n/a	n/a	n/a	3.434
1091035	ENSG00000113083	3990	LOX	lysyl oxidase	4015	5	n/a	n/a	n/a	3.433
1088207	ENSG00000076003	4150	MCM6	minichromosome maintenance complex component 6	4175	2	n/a	n/a	n/a	3.431
1100155	ENSG00000171960	10318	PPIH	peptidylprolyl isomerase H (cyclophilin H)	10465	1	n/a	n/a	n/a	3.428
279736378	ENSG00000215035	0	FDPSP5	farnesyl diphosphate synthase pseudogene 5	0	X	n/a	n/a	n/a	3.427
279808061	ENSG00000227173	0	MYL6P3	myosin, light chain 6 pseudogene 3	0	10	n/a	n/a	n/a	3.424
1098899	ENSG00000166822	79001	TMEM170A	transmembrane protein 170A	124491	16	n/a	n/a	n/a	3.424
279721075	ENSG00000213344	0	PCNPP3	PEST containing nuclear protein pseudogene 3	0	12	n/a	n/a	n/a	3.423
1090432	ENSG00000108479	2568	GALK1	galactokinase 1	2584	17	n/a	n/a	n/a	3.423
1091826	ENSG00000119632	58198	IFI27L2	interferon, alpha-inducible protein 27-like 2	83982	14	n/a	n/a	n/a	3.42
280096171	ENSG00000256492	0	AL118508.1	AL118508.1	0	20	n/a	n/a	n/a	3.42
1087012	ENSG00000006634	10768	DBF4	DBF4 homolog (S. cerevisiae)	10926	7	n/a	n/a	n/a	3.417
1102136	ENSG00000182580	2034	EPHB3	EPH receptor B3	2049	3	n/a	n/a	n/a	3.415
279984328	ENSG00000244331	0	CTB-47B8.1	CTB-47B8.1	0	5	n/a	n/a	n/a	3.414
1090642	ENSG00000110092	592	CCND1	cyclin D1	595	11	n/a	n/a	n/a	3.409
1099480	ENSG00000169105	76648	CHST14	carbohydrate (N-acetylgalactosamine 4-0) sulfotransferase 14	113189	15	n/a	n/a	n/a	3.405
1105180	ENSG00000204531	5428	POU5F1	POU class 5 homeobox 1	5460	6	n/a	n/a	n/a	3.403
1092682	ENSG00000125995	80152	ROMO1	reactive oxygen species modulator 1	140823	20	n/a	n/a	n/a	3.4
1103189	ENSG00000186871	34110	ERCC6L	excision repair cross-complementing rodent repair deficiency, complementation group 6-like	54821	X	n/a	n/a	n/a	3.398
280123653	ENSG00000258908	0	RP11-203M5.8	RP11-203M5.8	0	14	n/a	n/a	n/a	3.397
280059766	ENSG00000253661	1001545	RP11-65D13.1	RP11-65D13.1	100192378	8	n/a	n/a	n/a	3.394
1088642	ENSG00000088280	34905	ASAP3	ArfGAP with SH3 domain, ankyrin repeat and PH domain 3	55616	1	n/a	n/a	n/a	3.393
279662166	ENSG00000200792	0	SNORA80	small nucleolar RNA, H/ACA box 80	0	21	n/a	n/a	n/a	3.393
1089431	ENSG00000101542	28053	CDH20	cadherin 20, type 2	28316	18	n/a	n/a	n/a	3.379
1093920	ENSG00000135083	55419	CCNJL	cyclin J-like	79616	5	n/a	n/a	n/a	3.376
279826181	ENSG00000228834	0	RP11-249L21.4	RP11-249L21.4	0	6	n/a	n/a	n/a	3.375
1091426	ENSG00000116106	2028	EPHA4	EPH receptor A4	2043	2	n/a	n/a	n/a	3.373
1095637	ENSG00000145494	4700	NDUFS6	NADH dehydrogenase (ubiquinone) Fe-S protein 6, 13kDa (NADH-coenzyme Q reductase)	4726	5	n/a	n/a	n/a	3.37
1098417	ENSG00000164889	6486	SLC4A2	solute carrier family 4, anion exchanger, member 2 (erythrocyte membrane protein band 3-like 1)	6522	7	n/a	n/a	n/a	3.369
280120357	ENSG00000258714	0	RP11-998D10.7	RP11-998D10.7	0	14	n/a	n/a	n/a	3.366
279752975	ENSG00000221288	1023337	MIR663B	microRNA 663b	100313824	2	n/a	n/a	n/a	3.366
1091721	ENSG00000118508	10823	RAB32	RAB32, member RAS oncogene family	10981	6	n/a	n/a	n/a	3.363
1094246	ENSG00000136770	40848	DNAJC1	DnaJ (Hsp40) homolog, subfamily C, member 1	64215	10	n/a	n/a	n/a	3.361
279943831	ENSG00000239911	0	RP11-796I2.2	RP11-796I2.2	0	7	n/a	n/a	n/a	3.359
279869091	ENSG00000232662	0	LDHBP1	lactate dehydrogenase B pseudogene 1	0	13	n/a	n/a	n/a	3.358
1089981	ENSG00000105379	2094	ETFB	electron-transfer-flavoprotein, beta polypeptide	2109	19	n/a	n/a	n/a	3.358
1092723	ENSG00000126453	57838	BCL2L12	BCL2-like 12 (proline rich)	83596	19	n/a	n/a	n/a	3.356
1095915	ENSG00000147536	58506	GINS4	GINS complex subunit 4 (Sld5 homolog)	84296	8	n/a	n/a	n/a	3.354
1089462	ENSG00000101849	6867	TBL1X	transducin (beta)-like 1X-linked	6907	X	n/a	n/a	n/a	3.354
1092367	ENSG00000124145	6349	SDC4	syndecan 4	6385	20	n/a	n/a	n/a	3.353
279721285	ENSG00000213370	0	RANP6	RAN, member RAS oncogene family pseudogene 6	0	4	n/a	n/a	n/a	3.35
1097507	ENSG00000160957	0	RECQL4	RecQ protein-like 4	0	8	n/a	n/a	n/a	3.349
1099030	ENSG00000167325	6207	RRM1	ribonucleotide reductase M1	6240	11	n/a	n/a	n/a	3.347
279781825	ENSG00000224908	0	TIMM8BP2	translocase of inner mitochondrial membrane 8B pseudogene 2	0	X	n/a	n/a	n/a	3.347
1095544	ENSG00000144749	25767	LRIG1	leucine-rich repeats and immunoglobulin-like domains 1	26018	3	n/a	n/a	n/a	3.346
1090721	ENSG00000110900	134705	TSPAN11	tetraspanin 11	441631	12	n/a	n/a	n/a	3.346
1095291	ENSG00000143320	1373	CRABP2	cellular retinoic acid binding protein 2	1382	1	n/a	n/a	n/a	3.345
1087917	ENSG00000068489	35060	PRR11	proline rich 11	55771	17	n/a	n/a	n/a	3.345
1092979	ENSG00000128791	36323	TWSG1	twisted gastrulation homolog 1 (Drosophila)	57045	18	n/a	n/a	n/a	3.344
280119061	ENSG00000258650	0	RP11-517O13.2	RP11-517O13.2	0	14	n/a	n/a	n/a	3.343
1097837	ENSG00000162992	4734	NEUROD1	neurogenic differentiation 1	4760	2	n/a	n/a	n/a	3.341
280045784	ENSG00000252197	0	AC091047.1	AC091047.1	0	8	n/a	n/a	n/a	3.34
279865249	ENSG00000232335	0	RP11-435D7.3	RP11-435D7.3	0	1	n/a	n/a	n/a	3.34
279814750	ENSG00000227813	0	RP1-180M12.1	RP1-180M12.1	0	22	n/a	n/a	n/a	3.337
1099106	ENSG00000167641	60906	PPP1R14A	protein phosphatase 1, regulatory (inhibitor) subunit 14A	94274	19	n/a	n/a	n/a	3.336
1098708	ENSG00000166086	57942	JAM3	junctional adhesion molecule 3	83700	11	n/a	n/a	n/a	3.333
1096070	ENSG00000148841	59606	ITPRIP	inositol 1,4,5-trisphosphate receptor interacting protein	85450	10	n/a	n/a	n/a	3.332
279969545	ENSG00000242814	0	RP11-436H11.1	RP11-436H11.1	0	5	n/a	n/a	n/a	3.332
1093125	ENSG00000130164	3924	LDLR	low density lipoprotein receptor	3949	19	n/a	n/a	n/a	3.329
280006080	ENSG00000248774	0	RP11-798M19.3	RP11-798M19.3	0	4	n/a	n/a	n/a	3.325
1095923	ENSG00000147592	30592	LACTB2	lactamase, beta 2	51110	8	n/a	n/a	n/a	3.323
1094720	ENSG00000139263	78824	LRIG3	leucine-rich repeats and immunoglobulin-like domains 3	121227	12	n/a	n/a	n/a	3.321
1094715	ENSG00000139219	1271	COL2A1	collagen, type II, alpha 1	1280	12	n/a	n/a	n/a	3.318
1095512	ENSG00000144579	37222	CTDSP1	CTD (carboxy-terminal domain, RNA polymerase II, polypeptide A) small phosphatase 1	58190	2	n/a	n/a	n/a	3.318
1103988	ENSG00000196565	3031	HBG2	hemoglobin, gamma G	3048	11	n/a	n/a	n/a	3.317
1091504	ENSG00000116717	1635	GADD45A	growth arrest and DNA-damage-inducible, alpha	1647	1	n/a	n/a	n/a	3.313
1096328	ENSG00000151414	79979	NEK7	NIMA (never in mitosis gene a)-related kinase 7	140609	1	n/a	n/a	n/a	3.313
1104673	ENSG00000198648	27092	STK39	serine threonine kinase 39	27347	2	n/a	n/a	n/a	3.312
280063896	ENSG00000253945	0	RP11-328L11.1	RP11-328L11.1	0	8	n/a	n/a	n/a	3.311
280131457	ENSG00000259352	0	RP11-109D20.2	RP11-109D20.2	0	15	n/a	n/a	n/a	3.296
1098447	ENSG00000164976	36735	KIAA1161	KIAA1161	57462	9	n/a	n/a	n/a	3.295
280103738	ENSG00000257309	0	RP11-603J24.18	RP11-603J24.18	0	12	n/a	n/a	n/a	3.294
1091331	ENSG00000115468	56104	EFHD1	EF-hand domain family, member D1	80303	2	n/a	n/a	n/a	3.293
1088452	ENSG00000082684	33728	SEMA5B	sema domain, seven thrombospondin repeats (type 1 and type 1-like), transmembrane domain (TM) and short cytoplasmic domain, (semaphorin) 5B	54437	3	n/a	n/a	n/a	3.293
279751133	ENSG00000220884	0	MESTP1	mesoderm specific transcript homolog (mouse) pseudogene 1	0	6	n/a	n/a	n/a	3.291
1102221	ENSG00000182957	85716	SPATA13	spermatogenesis associated 13	221178	13	n/a	n/a	n/a	3.283
1092218	ENSG00000122786	796	CALD1	caldesmon 1	800	7	n/a	n/a	n/a	3.282
1088272	ENSG00000077782	2245	FGFR1	fibroblast growth factor receptor 1	2260	8	n/a	n/a	n/a	3.28
1098385	ENSG00000164751	5796	PEX2	peroxisomal biogenesis factor 2	5828	8	n/a	n/a	n/a	3.27
279885791	ENSG00000234145	0	NAP1L4P3	nucleosome assembly protein 1-like 4 pseudogene 3	0	13	n/a	n/a	n/a	3.268
280086453	ENSG00000255449	0	RP11-91P24.6	RP11-91P24.6	0	11	n/a	n/a	n/a	3.266
1088854	ENSG00000092470	55770	WDR76	WD repeat domain 76	79968	15	n/a	n/a	n/a	3.265
1089477	ENSG00000101938	60108	CHRDL1	chordin-like 1	91851	X	n/a	n/a	n/a	3.263
1088644	ENSG00000088305	1777	DNMT3B	DNA (cytosine-5-)-methyltransferase 3 beta	1789	20	n/a	n/a	n/a	3.263
1095056	ENSG00000141510	7114	TP53	tumor protein p53	7157	17	n/a	n/a	n/a	3.261
279982337	ENSG00000244151	0	RP11-148K1.12	RP11-148K1.12	0	7	n/a	n/a	n/a	3.261
1100971	ENSG00000176105	7482	YES1	v-yes-1 Yamaguchi sarcoma viral oncogene homolog 1	7525	18	n/a	n/a	n/a	3.261
1105969	ENSG00000214026	6118	MRPL23	mitochondrial ribosomal protein L23	6150	11	n/a	n/a	n/a	3.259
1093638	ENSG00000133136	0	GNG5P2	guanine nucleotide binding protein (G protein), gamma 5 pseudogene 2	0	X	n/a	n/a	n/a	3.258
1096809	ENSG00000155368	1610	DBI	diazepam binding inhibitor (GABA receptor modulator, acyl-CoA binding protein)	1622	2	n/a	n/a	n/a	3.258
1091800	ENSG00000119408	10625	NEK6	NIMA (never in mitosis gene a)-related kinase 6	10783	9	n/a	n/a	n/a	3.257
1101696	ENSG00000180198	1096	RCC1	regulator of chromosome condensation 1	1104	1	n/a	n/a	n/a	3.255
279836759	ENSG00000229820	0	RP1-308E4.1	RP1-308E4.1	0	1	n/a	n/a	n/a	3.251
1089203	ENSG00000100479	5395	POLE2	polymerase (DNA directed), epsilon 2 (p59 subunit)	5427	14	n/a	n/a	n/a	3.249
279755733	ENSG00000221767	1022995	MIR1307	microRNA 1307	100302174	10	n/a	n/a	n/a	3.246
1101871	ENSG00000181195	5147	PENK	proenkephalin	5179	8	n/a	n/a	n/a	3.244
279734442	ENSG00000214867	0	SRSF9P1	serine/arginine-rich splicing factor 9 pseudogene 1	0	21	n/a	n/a	n/a	3.243
1090200	ENSG00000106462	2131	EZH2	enhancer of zeste homolog 2 (Drosophila)	2146	7	n/a	n/a	n/a	3.243
1096210	ENSG00000150093	3663	ITGB1	integrin, beta 1 (fibronectin receptor, beta polypeptide, antigen CD29 includes MDF2, MSK12)	3688	10	n/a	n/a	n/a	3.242
279914732	ENSG00000236797	0	SPA17P1	sperm autoantigenic protein 17 pseudogene 1	0	10	n/a	n/a	n/a	3.242
1092231	ENSG00000122884	5001	P4HA1	prolyl 4-hydroxylase, alpha polypeptide I	5033	10	n/a	n/a	n/a	3.241
279744685	ENSG00000216439	0	DUTP5	deoxyuridine triphosphatase pseudogene 5	0	6	n/a	n/a	n/a	3.236
1092997	ENSG00000128944	59911	C15orf23	chromosome 15 open reading frame 23	90417	15	n/a	n/a	n/a	3.234
279725955	ENSG00000213938	0	SEPHS1P6	selenophosphate synthetase 1 pseudogene 6	0	2	n/a	n/a	n/a	3.232
1091185	ENSG00000114439	36266	BBX	bobby sox homolog (Drosophila)	56987	3	n/a	n/a	n/a	3.231
1101289	ENSG00000177700	5409	POLR2L	polymerase (RNA) II (DNA directed) polypeptide L, 7.6kDa	5441	11	n/a	n/a	n/a	3.23
279902059	ENSG00000235598	0	RRM2P4	ribonucleotide reductase M2 polypeptide pseudogene 4	0	X	n/a	n/a	n/a	3.229
1089582	ENSG00000102760	28720	C13orf15	chromosome 13 open reading frame 15	28984	13	n/a	n/a	n/a	3.229
279702757	ENSG00000206597	1013090	SNORA57	small nucleolar RNA, H/ACA box 57	692158	11	n/a	n/a	n/a	3.222
1089925	ENSG00000105137	59530	SYDE1	synapse defective 1, Rho GTPase, homolog 1 (C. elegans)	85360	19	n/a	n/a	n/a	3.22
280111193	ENSG00000258033	0	RP11-350G24.2	RP11-350G24.2	0	12	n/a	n/a	n/a	3.218
1103861	ENSG00000196226	3001	HIST1H2BB	histone cluster 1, H2bb	3018	6	n/a	n/a	n/a	3.216
1090438	ENSG00000108515	2012	ENO3	enolase 3 (beta, muscle)	2027	17	n/a	n/a	n/a	3.216
1089679	ENSG00000103274	4656	NUBP1	nucleotide binding protein 1	4682	16	n/a	n/a	n/a	3.214
1103240	ENSG00000187079	6961	TEAD1	TEA domain family member 1 (SV40 transcriptional enhancer factor)	7003	11	n/a	n/a	n/a	3.213
1106213	ENSG00000214921	0	AC003102.1	AC003102.1	0	17	n/a	n/a	n/a	3.212
1099156	ENSG00000167774	4675	NDUFA7	NADH dehydrogenase (ubiquinone) 1 alpha subcomplex, 7, 14.5kDa	4701	19	n/a	n/a	n/a	3.211
1099531	ENSG00000169299	34565	PGM2	phosphoglucomutase 2	55276	4	n/a	n/a	n/a	3.21
1097839	ENSG00000162998	2471	FRZB	frizzled-related protein	2487	2	n/a	n/a	n/a	3.208
279723829	ENSG00000213661	0	RP11-510I6.2	RP11-510I6.2	0	5	n/a	n/a	n/a	3.205
1090810	ENSG00000111639	30739	MRPL51	mitochondrial ribosomal protein L51	51258	12	n/a	n/a	n/a	3.202
1103517	ENSG00000188290	37072	HES4	hairy and enhancer of split 4 (Drosophila)	57801	1	n/a	n/a	n/a	3.202
279941810	ENSG00000239647	0	AC073366.1	AC073366.1	0	10	n/a	n/a	n/a	3.202
1095563	ENSG00000144857	60076	BOC	Boc homolog (mouse)	91653	3	n/a	n/a	n/a	3.199
1087694	ENSG00000060718	1292	COL11A1	collagen, type XI, alpha 1	1301	1	n/a	n/a	n/a	3.197
279709008	ENSG00000207707	1013216	MIR639	microRNA 639	693224	19	n/a	n/a	n/a	3.197
279792668	ENSG00000225855	0	RUSC1-AS1	RUSC1 antisense RNA 1 (non-protein coding)	0	1	n/a	n/a	n/a	3.194
1096258	ENSG00000150760	1781	DOCK1	dedicator of cytokinesis 1	1793	10	n/a	n/a	n/a	3.193
1100946	ENSG00000175970	58943	UNC119B	unc-119 homolog B (C. elegans)	84747	12	n/a	n/a	n/a	3.19
1097484	ENSG00000160813	85811	PPP1R35	protein phosphatase 1, regulatory subunit 35	221908	7	n/a	n/a	n/a	3.189
1094003	ENSG00000135476	9556	ESPL1	extra spindle pole bodies homolog 1 (S. cerevisiae)	9700	12	n/a	n/a	n/a	3.188
279659744	ENSG00000200087	0	SNORA73B	small nucleolar RNA, H/ACA box 73B	0	1	n/a	n/a	n/a	3.184
1092844	ENSG00000127564	8965	PKMYT1	protein kinase, membrane associated tyrosine/threonine 1	9088	16	n/a	n/a	n/a	3.182
1092657	ENSG00000125885	58716	MCM8	minichromosome maintenance complex component 8	84515	20	n/a	n/a	n/a	3.18
279827154	ENSG00000228928	0	AC002069.5	AC002069.5	0	7	n/a	n/a	n/a	3.179
1104105	ENSG00000196923	9132	PDLIM7	PDZ and LIM domain 7 (enigma)	9260	5	n/a	n/a	n/a	3.177
1095095	ENSG00000141736	2049	ERBB2	v-erb-b2 erythroblastic leukemia viral oncogene homolog 2, neuro/glioblastoma derived oncogene homolog (avian)	2064	17	n/a	n/a	n/a	3.177
1090611	ENSG00000109911	26357	ELP4	elongation protein 4 homolog (S. cerevisiae)	26610	11	n/a	n/a	n/a	3.174
1108761	ENSG00000237493	0	RP11-603J24.7	RP11-603J24.7	0	12	n/a	n/a	n/a	3.171
1098243	ENSG00000164211	79601	STARD4	StAR-related lipid transfer (START) domain containing 4	134429	5	n/a	n/a	n/a	3.17
1092651	ENSG00000125871	60204	C20orf72	chromosome 20 open reading frame 72	92667	20	n/a	n/a	n/a	3.17
1091228	ENSG00000114805	22762	PLCH1	phospholipase C, eta 1	23007	3	n/a	n/a	n/a	3.169
279909931	ENSG00000236358	0	RP5-827C21.2	RP5-827C21.2	0	1	n/a	n/a	n/a	3.168
1087166	ENSG00000011465	1622	DCN	decorin	1634	12	n/a	n/a	n/a	3.161
279797638	ENSG00000226278	0	PSPHP1	phosphoserine phosphatase pseudogene 1	0	7	n/a	n/a	n/a	3.154
279901599	ENSG00000235555	0	AC011450.2	AC011450.2	0	19	n/a	n/a	n/a	3.153
279842855	ENSG00000230356	0	AC005174.2	AC005174.2	0	7	n/a	n/a	n/a	3.149
279759384	ENSG00000222306	0	Y_RNA	Y RNA	0	4	n/a	n/a	n/a	3.149
1095145	ENSG00000142227	1999	EMP3	epithelial membrane protein 3	2014	19	n/a	n/a	n/a	3.148
1103843	ENSG00000196176	8301	HIST1H4A	histone cluster 1, H4a	8359	6	n/a	n/a	n/a	3.148
1101764	ENSG00000180613	82122	GSX2	GS homeobox 2	170825	4	n/a	n/a	n/a	3.141
1099013	ENSG00000167244	3461	IGF2	insulin-like growth factor 2 (somatomedin A)	3481	11	n/a	n/a	n/a	3.139
279853522	ENSG00000231300	0	EZH2P1	enhancer of zeste homolog 2 (Drosophila) pseudogene 1	0	21	n/a	n/a	n/a	3.137
280075987	ENSG00000254788	157124393	CKLF-CMTM1	CKLF-CMTM1 readthrough	100529251	16	n/a	n/a	n/a	3.136
279913098	ENSG00000236668	157121109	RP11-85O21.2	RP11-85O21.2	100505588	9	n/a	n/a	n/a	3.132
1097955	ENSG00000163430	11008	FSTL1	follistatin-like 1	11167	3	n/a	n/a	n/a	3.131
279909658	ENSG00000236330	0	AC096591.1	AC096591.1	0	2	n/a	n/a	n/a	3.121
1087031	ENSG00000007062	8765	PROM1	prominin 1	8842	4	n/a	n/a	n/a	3.119
1087212	ENSG00000014138	23402	POLA2	polymerase (DNA directed), alpha 2 (70kD subunit)	23649	11	n/a	n/a	n/a	3.116
1102785	ENSG00000185222	30668	WBP5	WW domain binding protein 5	51186	X	n/a	n/a	n/a	3.115
1099090	ENSG00000167601	555	AXL	AXL receptor tyrosine kinase	558	19	n/a	n/a	n/a	3.115
279902105	ENSG00000235605	0	RP5-827C21.1	RP5-827C21.1	0	1	n/a	n/a	n/a	3.115
279719726	ENSG00000213174	0	RP11-373E16.1	RP11-373E16.1	0	3	n/a	n/a	n/a	3.107
279956039	ENSG00000241357	0	RP11-758P17.2	RP11-758P17.2	0	7	n/a	n/a	n/a	3.106
1109073	ENSG00000243244	10879	STON1	stonin 1	11037	2	n/a	n/a	n/a	3.105
1089576	ENSG00000102699	140	PARP4	poly (ADP-ribose) polymerase family, member 4	143	13	n/a	n/a	n/a	3.104
1091422	ENSG00000116044	4754	NFE2L2	nuclear factor (erythroid-derived 2)-like 2	4780	2	n/a	n/a	n/a	3.102
1087747	ENSG00000064199	32820	SPA17	sperm autoantigenic protein 17	53340	11	n/a	n/a	n/a	3.094
1090575	ENSG00000109586	31289	GALNT7	UDP-N-acetyl-alpha-D-galactosamine:polypeptide N-acetylgalactosaminyltransferase 7 (GalNAc-T7)	51809	4	n/a	n/a	n/a	3.092
1091683	ENSG00000118193	9784	KIF14	kinesin family member 14	9928	1	n/a	n/a	n/a	3.092
1091432	ENSG00000116133	1706	DHCR24	24-dehydrocholesterol reductase	1718	1	n/a	n/a	n/a	3.091
279667584	ENSG00000202364	6035	SNORD3A	small nucleolar RNA, C/D box 3A	780851	17	n/a	n/a	n/a	3.088
1105842	ENSG00000213300	0	RP11-642N14.1	RP11-642N14.1	0	3	n/a	n/a	n/a	3.082
1103441	ENSG00000187990	8281	HIST1H2BG	histone cluster 1, H2bg	8339	6	n/a	n/a	n/a	3.081
1088520	ENSG00000085117	3707	CD82	CD82 molecule	3732	11	n/a	n/a	n/a	3.081
279898400	ENSG00000235238	0	SUMO2P1	SMT3 suppressor of mif two 3 homolog 2 (S. cerevisiae) pseudogene 1	0	6	n/a	n/a	n/a	3.081
1098765	ENSG00000166265	77746	CYYR1	cysteine/tyrosine-rich 1	116159	21	n/a	n/a	n/a	3.081
1092562	ENSG00000125458	29824	NT5C	5', 3'-nucleotidase, cytosolic	30833	17	n/a	n/a	n/a	3.075
1101529	ENSG00000179104	81467	TMTC2	transmembrane and tetratricopeptide repeat containing 2	160335	12	n/a	n/a	n/a	3.074
1094622	ENSG00000138653	41176	NDST4	N-deacetylase/N-sulfotransferase (heparan glucosaminyl) 4	64579	4	n/a	n/a	n/a	3.074
1092726	ENSG00000126458	6204	RRAS	related RAS viral (r-ras) oncogene homolog	6237	19	n/a	n/a	n/a	3.072
1087769	ENSG00000064692	9483	SNCAIP	synuclein, alpha interacting protein	9627	5	n/a	n/a	n/a	3.071
1091963	ENSG00000120539	59120	MASTL	microtubule associated serine/threonine kinase-like	84930	10	n/a	n/a	n/a	3.059
1099311	ENSG00000168393	1829	DTYMK	deoxythymidylate kinase (thymidylate kinase)	1841	2	n/a	n/a	n/a	3.055
280138191	ENSG00000259749	0	CTD-2022H16.2	CTD-2022H16.2	0	15	n/a	n/a	n/a	3.054
279773946	ENSG00000224224	0	RP3-499B10.5	RP3-499B10.5	0	X	n/a	n/a	n/a	3.051
1096671	ENSG00000154162	1005	CDH12	cadherin 12, type 2 (N-cadherin 2)	1010	5	n/a	n/a	n/a	3.05
1095418	ENSG00000143891	79432	GALM	galactose mutarotase (aldose 1-epimerase)	130589	2	n/a	n/a	n/a	3.048
1092564	ENSG00000125462	10338	C1orf61	chromosome 1 open reading frame 61	10485	1	n/a	n/a	n/a	3.045
279784527	ENSG00000225159	0	RP11-40H20.2	RP11-40H20.2	0	1	n/a	n/a	n/a	3.044
1091392	ENSG00000115866	1603	DARS	aspartyl-tRNA synthetase	1615	2	n/a	n/a	n/a	3.039
1102467	ENSG00000183878	7361	UTY	ubiquitously transcribed tetratricopeptide repeat gene, Y-linked	7404	Y	n/a	n/a	n/a	3.039
1089479	ENSG00000101945	6799	SUV39H1	suppressor of variegation 3-9 homolog 1 (Drosophila)	6839	X	n/a	n/a	n/a	3.036
279806452	ENSG00000227036	125185	AC007639.1	AC007639.1	400619	17	n/a	n/a	n/a	3.034
1099329	ENSG00000168461	10873	RAB31	RAB31, member RAS oncogene family	11031	18	n/a	n/a	n/a	3.03
1093006	ENSG00000129038	3991	LOXL1	lysyl oxidase-like 1	4016	15	n/a	n/a	n/a	3.024
1097588	ENSG00000161798	359	AQP5	aquaporin 5	362	12	n/a	n/a	n/a	3.02
1102716	ENSG00000184990	10425	SIVA1	SIVA1, apoptosis-inducing factor	10572	14	n/a	n/a	n/a	3.017
1097197	ENSG00000158710	8349	TAGLN2	transgelin 2	8407	1	n/a	n/a	n/a	3.015
1099460	ENSG00000169020	518	ATP5I	ATP synthase, H+ transporting, mitochondrial Fo complex, subunit E	521	4	n/a	n/a	n/a	3.013
1093192	ENSG00000130522	3702	JUND	jun D proto-oncogene	3727	19	n/a	n/a	n/a	3.012
1095219	ENSG00000142871	3471	CYR61	cysteine-rich, angiogenic inducer, 61	3491	1	n/a	n/a	n/a	3.008
280078548	ENSG00000254969	0	RP11-939C17.2	RP11-939C17.2	0	11	n/a	n/a	n/a	3.007
1103248	ENSG00000187109	4647	NAP1L1	nucleosome assembly protein 1-like 1	4673	12	n/a	n/a	n/a	3.006
1102003	ENSG00000182010	85566	RTKN2	rhotekin 2	219790	10	n/a	n/a	n/a	3.005
279825644	ENSG00000228789	94701	HCG22	HLA complex group 22 (non-protein coding)	285834	6	n/a	n/a	n/a	3.005
279772783	ENSG00000224126	0	AC026271.3	AC026271.3	0	17	n/a	n/a	n/a	2.999
280010085	ENSG00000249144	0	RP1-117B12.2	RP1-117B12.2	0	17	n/a	n/a	n/a	2.998
1086926	ENSG00000004848	81766	ARX	aristaless related homeobox	170302	X	n/a	n/a	n/a	2.994
279750021	ENSG00000219870	0	RP11-430A19.2	RP11-430A19.2	0	X	n/a	n/a	n/a	2.994
1089930	ENSG00000105173	893	CCNE1	cyclin E1	898	19	n/a	n/a	n/a	2.993
1102751	ENSG00000185088	30547	RPS27L	ribosomal protein S27-like	51065	15	n/a	n/a	n/a	2.993
279735654	ENSG00000214973	0	RP11-40H20.1	RP11-40H20.1	0	1	n/a	n/a	n/a	2.991
279808475	ENSG00000227205	0	RP5-1042I8.3	RP5-1042I8.3	0	1	n/a	n/a	n/a	2.991
279846638	ENSG00000230667	0	SETP18	SET pseudogene 18	0	1	n/a	n/a	n/a	2.99
280100958	ENSG00000257043	0	RP11-137N23.1	RP11-137N23.1	0	11	n/a	n/a	n/a	2.989
1104778	ENSG00000198856	37319	OSTC	oligosaccharyltransferase complex subunit	58505	4	n/a	n/a	n/a	2.988
1088630	ENSG00000087884	28707	C11orf67	chromosome 11 open reading frame 67	28971	11	n/a	n/a	n/a	2.986
280074572	ENSG00000254693	0	RP11-58K22.5	RP11-58K22.5	0	11	n/a	n/a	n/a	2.985
1090563	ENSG00000109458	2533	GAB1	GRB2-associated binding protein 1	2549	4	n/a	n/a	n/a	2.984
280071115	ENSG00000254459	0	RP11-91P24.7	RP11-91P24.7	0	11	n/a	n/a	n/a	2.983
1095344	ENSG00000143507	11061	DUSP10	dual specificity phosphatase 10	11221	1	n/a	n/a	n/a	2.983
1104700	ENSG00000198719	28250	DLL1	delta-like 1 (Drosophila)	28514	6	n/a	n/a	n/a	2.983
1097504	ENSG00000160949	4765	TONSL	tonsoku-like, DNA repair protein	4796	8	n/a	n/a	n/a	2.98
1092214	ENSG00000122756	1262	CNTFR	ciliary neurotrophic factor receptor	1271	9	n/a	n/a	n/a	2.98
1090204	ENSG00000106484	4207	MEST	mesoderm specific transcript homolog (mouse)	4232	7	n/a	n/a	n/a	2.978
1095000	ENSG00000141179	37302	PCTP	phosphatidylcholine transfer protein	58488	17	n/a	n/a	n/a	2.978
280060053	ENSG00000253683	0	CTB-79E8.3	CTB-79E8.3	0	5	n/a	n/a	n/a	2.978
1108921	ENSG00000239887	125289	C1orf226	chromosome 1 open reading frame 226	400793	1	n/a	n/a	n/a	2.974
1105626	ENSG00000206053	59980	HN1L	hematological and neurological expressed 1-like	90861	16	n/a	n/a	n/a	2.972
1106746	ENSG00000224186	0	CTC-203F4.1	CDNA: FLJ23312 fis, clone HEP11874Uncharacterized protein	0	5	n/a	n/a	n/a	2.97
1105654	ENSG00000206177	3025	HBM	hemoglobin, mu	3042	16	n/a	n/a	n/a	2.969
1089465	ENSG00000101868	5390	POLA1	polymerase (DNA directed), alpha 1, catalytic subunit	5422	X	n/a	n/a	n/a	2.968
1098047	ENSG00000163661	5774	PTX3	pentraxin 3, long	5806	3	n/a	n/a	n/a	2.966
279939188	ENSG00000239345	0	HNRNPA1P26	heterogeneous nuclear ribonucleoprotein A1 pseudogene 26	0	X	n/a	n/a	n/a	2.962
1089819	ENSG00000104529	1923	EEF1D	eukaryotic translation elongation factor 1 delta (guanine nucleotide exchange protein)	1936	8	n/a	n/a	n/a	2.961
1090439	ENSG00000108518	5184	PFN1	profilin 1	5216	17	n/a	n/a	n/a	2.959
1098264	ENSG00000164294	143205	GPX8	glutathione peroxidase 8 (putative)	493869	5	n/a	n/a	n/a	2.956
279762632	ENSG00000223247	0	U2	U2 spliceosomal RNA	0	3	n/a	n/a	n/a	2.956
1090210	ENSG00000106538	5887	RARRES2	retinoic acid receptor responder (tazarotene induced) 2	5919	7	n/a	n/a	n/a	2.953
1093077	ENSG00000129654	2286	FOXJ1	forkhead box J1	2302	17	n/a	n/a	n/a	2.952
1093994	ENSG00000135446	1014	CDK4	cyclin-dependent kinase 4	1019	12	n/a	n/a	n/a	2.952
1087040	ENSG00000007255	54929	TRAPPC6A	trafficking protein particle complex 6A	79090	19	n/a	n/a	n/a	2.952
279833744	ENSG00000229520	0	LINC00404	long intergenic non-protein coding RNA 404	0	13	n/a	n/a	n/a	2.95
1095432	ENSG00000143995	4186	MEIS1	Meis homeobox 1	4211	2	n/a	n/a	n/a	2.95
280015187	ENSG00000249602	0	RP11-98D18.3	RP11-98D18.3	0	1	n/a	n/a	n/a	2.948
1102592	ENSG00000184445	9591	KNTC1	kinetochore associated 1	9735	12	n/a	n/a	n/a	2.947
279870599	ENSG00000232794	0	RP11-33N11.1	RP11-33N11.1	0	X	n/a	n/a	n/a	2.946
1093216	ENSG00000130656	3033	HBZ	hemoglobin, zeta	3050	16	n/a	n/a	n/a	2.943
1095926	ENSG00000147604	6097	RPL7	ribosomal protein L7	6129	8	n/a	n/a	n/a	2.94
279814315	ENSG00000227766	0	HCG4P5	HLA complex group 4 pseudogene 5	0	6	n/a	n/a	n/a	2.939
279690642	ENSG00000205105	0	COX17P1	COX17 cytochrome c oxidase assembly homolog (S. cerevisiae) pseudogene 1	0	13	n/a	n/a	n/a	2.937
1086940	ENSG00000005075	5407	POLR2J	polymerase (RNA) II (DNA directed) polypeptide J, 13.3kDa	5439	7	n/a	n/a	n/a	2.937
1096808	ENSG00000155367	109203	PPM1J	protein phosphatase, Mg2+/Mn2+ dependent, 1J	333926	1	n/a	n/a	n/a	2.935
279787991	ENSG00000225472	0	RP11-120J1.1	RP11-120J1.1	0	9	n/a	n/a	n/a	2.935
1102458	ENSG00000183840	2846	GPR39	G protein-coupled receptor 39	2863	2	n/a	n/a	n/a	2.933
1095643	ENSG00000145555	4625	MYO10	myosin X	4651	5	n/a	n/a	n/a	2.933
1089664	ENSG00000103202	4802	NME4	non-metastatic cells 4, protein expressed in	4833	16	n/a	n/a	n/a	2.928
279725065	ENSG00000213846	0	AC098614.2	AC098614.2	0	3	n/a	n/a	n/a	2.926
1097188	ENSG00000158578	209	ALAS2	aminolevulinate, delta-, synthase 2	212	X	n/a	n/a	n/a	2.926
1103538	ENSG00000188375	133313	H3F3C	H3 histone, family 3C	440093	12	n/a	n/a	n/a	2.925
1094814	ENSG00000139890	81493	REM2	RAS (RAD and GEM)-like GTP binding 2	161253	14	n/a	n/a	n/a	2.922
1099398	ENSG00000168772	56120	CXXC4	CXXC finger protein 4	80319	4	n/a	n/a	n/a	2.922
1090085	ENSG00000105810	1016	CDK6	cyclin-dependent kinase 6	1021	7	n/a	n/a	n/a	2.918
280106009	ENSG00000257511	0	RP11-278C7.1	RP11-278C7.1	0	12	n/a	n/a	n/a	2.916
1089615	ENSG00000102935	22845	ZNF423	zinc finger protein 423	23090	16	n/a	n/a	n/a	2.915
280090364	ENSG00000255807	0	PTP4A1P2	protein tyrosine phosphatase type IVA, member 1 pseudogene 2	0	12	n/a	n/a	n/a	2.914
1090420	ENSG00000108406	55468	DHX40	DEAH (Asp-Glu-Ala-His) box polypeptide 40	79665	17	n/a	n/a	n/a	2.914
279936247	ENSG00000238917	0	SNORD10	small nucleolar RNA, C/D box 10	0	17	n/a	n/a	n/a	2.912
1096537	ENSG00000152977	7502	ZIC1	Zic family member 1	7545	3	n/a	n/a	n/a	2.912
280050012	ENSG00000252809	0	AC135050.3	AC135050.3	0	16	n/a	n/a	n/a	2.911
1101557	ENSG00000179271	59921	GADD45GIP1	growth arrest and DNA-damage-inducible, gamma interacting protein 1	90480	19	n/a	n/a	n/a	2.91
280137550	ENSG00000259716	0	RP5-977B1.11	RP5-977B1.11	0	20	n/a	n/a	n/a	2.91
1089014	ENSG00000099901	5870	RANBP1	RAN binding protein 1	5902	22	n/a	n/a	n/a	2.91
280002995	ENSG00000248546	0	ANP32C	acidic (leucine-rich) nuclear phosphoprotein 32 family, member C	0	4	n/a	n/a	n/a	2.909
279873060	ENSG00000233012	0	RP11-322F10.3	RP11-322F10.3	0	1	n/a	n/a	n/a	2.908
1104359	ENSG00000197702	35031	PARVA	parvin, alpha	55742	11	n/a	n/a	n/a	2.905
1101581	ENSG00000179431	23898	FJX1	four jointed box 1 (Drosophila)	24147	11	n/a	n/a	n/a	2.903
1094958	ENSG00000140931	78971	CMTM3	CKLF-like MARVEL transmembrane domain containing 3	123920	16	n/a	n/a	n/a	2.9
279992307	ENSG00000246181	0	AC022409.1	AC022409.1	0	19	n/a	n/a	n/a	2.897
1088864	ENSG00000092853	40604	CLSPN	claspin	63967	1	n/a	n/a	n/a	2.896
280062799	ENSG00000253866	0	TMEM97P2	transmembrane protein 97 pseudogene 2	0	8	n/a	n/a	n/a	2.896
280081562	ENSG00000255135	0	RP11-111M22.3	RP11-111M22.3	0	11	n/a	n/a	n/a	2.894
279838348	ENSG00000229965	0	RP11-118H4.1	RP11-118H4.1	0	1	n/a	n/a	n/a	2.893
1090778	ENSG00000111328	8048	CDK2AP1	cyclin-dependent kinase 2 associated protein 1	8099	12	n/a	n/a	n/a	2.893
1105321	ENSG00000204936	0	CD177	CD177 molecule	0	19	n/a	n/a	n/a	2.893
1088246	ENSG00000077152	28825	UBE2T	ubiquitin-conjugating enzyme E2T (putative)	29089	1	n/a	n/a	n/a	2.885
1093244	ENSG00000130755	9394	GMFG	glia maturation factor, gamma	9535	19	n/a	n/a	n/a	2.885
1088387	ENSG00000080839	5901	RBL1	retinoblastoma-like 1 (p107)	5933	20	n/a	n/a	n/a	2.883
1093798	ENSG00000134333	3914	LDHA	lactate dehydrogenase A	3939	11	n/a	n/a	n/a	2.883
1091610	ENSG00000117450	5020	PRDX1	peroxiredoxin 1	5052	1	n/a	n/a	n/a	2.88
1092254	ENSG00000123136	10066	DDX39A	DEAD (Asp-Glu-Ala-Asp) box polypeptide 39A	10212	19	n/a	n/a	n/a	2.877
279816631	ENSG00000227973	0	AC023356.3	AC023356.3	0	15	n/a	n/a	n/a	2.876
280045504	ENSG00000252155	0	U6	U6 spliceosomal RNA	0	Y	n/a	n/a	n/a	2.875
1088151	ENSG00000074800	2008	ENO1	enolase 1, (alpha)	2023	1	n/a	n/a	n/a	2.873
1089192	ENSG00000100439	40517	ABHD4	abhydrolase domain containing 4	63874	14	n/a	n/a	n/a	2.873
1096589	ENSG00000153391	79071	INO80C	INO80 complex subunit C	125476	18	n/a	n/a	n/a	2.871
1090544	ENSG00000109193	6743	SULT1E1	sulfotransferase family 1E, estrogen-preferring, member 1	6783	4	n/a	n/a	n/a	2.871
1089440	ENSG00000101608	10480	MYL12A	myosin, light chain 12A, regulatory, non-sarcomeric	10627	18	n/a	n/a	n/a	2.868
1100897	ENSG00000175697	81670	GPR156	G protein-coupled receptor 156	165829	3	n/a	n/a	n/a	2.868
1104702	ENSG00000198721	10308	ECI2	enoyl-CoA delta isomerase 2	10455	6	n/a	n/a	n/a	2.867
1094432	ENSG00000137710	5930	RDX	radixin	5962	11	n/a	n/a	n/a	2.866
279814212	ENSG00000227751	0	RP1-20B21.4	RP1-20B21.4	0	1	n/a	n/a	n/a	2.866
1092488	ENSG00000124767	2722	GLO1	glyoxalase I	2739	6	n/a	n/a	n/a	2.865
1100969	ENSG00000176101	8567	SSNA1	Sjogren syndrome nuclear autoantigen 1	8636	9	n/a	n/a	n/a	2.865
279913308	ENSG00000236680	0	RP11-296P7.4	RP11-296P7.4	0	9	n/a	n/a	n/a	2.864
1090931	ENSG00000112280	1288	COL9A1	collagen, type IX, alpha 1	1297	6	n/a	n/a	n/a	2.864
1098226	ENSG00000164167	10998	LSM6	LSM6 homolog, U6 small nuclear RNA associated (S. cerevisiae)	11157	4	n/a	n/a	n/a	2.864
279925944	ENSG00000237758	0	AC084031.1	AC084031.1	0	2	n/a	n/a	n/a	2.862
1091110	ENSG00000113648	9413	H2AFY	H2A histone family, member Y	9555	5	n/a	n/a	n/a	2.862
1092187	ENSG00000122566	3161	HNRNPA2B1	heterogeneous nuclear ribonucleoprotein A2/B1	3181	7	n/a	n/a	n/a	2.86
280120678	ENSG00000258734	0	RP11-112J1.3	RP11-112J1.3	0	14	n/a	n/a	n/a	2.86
279725262	ENSG00000213877	0	CFL1P7	cofilin 1 (non-muscle) pseudogene 7	0	3	n/a	n/a	n/a	2.858
1094856	ENSG00000140264	25515	SERF2	small EDRK-rich factor 2	25764	15	n/a	n/a	n/a	2.854
1092913	ENSG00000128283	10976	CDC42EP1	CDC42 effector protein (Rho GTPase binding) 1	11135	22	n/a	n/a	n/a	2.854
1105919	ENSG00000213853	1998	EMP2	epithelial membrane protein 2	2013	16	n/a	n/a	n/a	2.853
1087011	ENSG00000006625	54857	GGCT	gamma-glutamylcyclotransferase	79017	7	n/a	n/a	n/a	2.852
279927058	ENSG00000237846	0	RP11-216M21.1	RP11-216M21.1	0	9	n/a	n/a	n/a	2.851
1104888	ENSG00000203706	165215	C1orf133	chromosome 1 open reading frame 133	574036	1	n/a	n/a	n/a	2.85
280046722	ENSG00000252331	0	AP002812.1	AP002812.1	0	11	n/a	n/a	n/a	2.85
1092217	ENSG00000122783	158924	C7orf49	chromosome 7 open reading frame 49	653739	7	n/a	n/a	n/a	2.849
1094633	ENSG00000138685	2232	FGF2	fibroblast growth factor 2 (basic)	2247	4	n/a	n/a	n/a	2.848
1092455	ENSG00000124570	5237	SERPINB6	serpin peptidase inhibitor, clade B (ovalbumin), member 6	5269	6	n/a	n/a	n/a	2.847
1095756	ENSG00000146281	79636	PM20D2	peptidase M20 domain containing 2	135293	6	n/a	n/a	n/a	2.845
1103667	ENSG00000188848	123337	BEND4	BEN domain containing 4	389206	4	n/a	n/a	n/a	2.844
1101550	ENSG00000179241	80311	LDLRAD3	low density lipoprotein receptor class A domain containing 3	143458	11	n/a	n/a	n/a	2.841
1095101	ENSG00000141753	3467	IGFBP4	insulin-like growth factor binding protein 4	3487	17	n/a	n/a	n/a	2.838
279900850	ENSG00000235489	0	RP11-386C23.1	RP11-386C23.1	0	10	n/a	n/a	n/a	2.837
280068173	ENSG00000254244	0	PAICSP4	phosphoribosylaminoimidazole carboxylase, phosphoribosylaminoimidazole succinocarboxamide synthetase pseudogene 4	0	8	n/a	n/a	n/a	2.836
1088782	ENSG00000090932	10536	DLL3	delta-like 3 (Drosophila)	10683	19	n/a	n/a	n/a	2.836
1093383	ENSG00000131652	55065	THOC6	THO complex 6 homolog (Drosophila)	79228	16	n/a	n/a	n/a	2.835
1102843	ENSG00000185480	34299	C12orf48	chromosome 12 open reading frame 48	55010	12	n/a	n/a	n/a	2.834
1089141	ENSG00000100314	81640	CABP7	calcium binding protein 7	164633	22	n/a	n/a	n/a	2.833
1093980	ENSG00000135404	962	CD63	CD63 molecule	967	12	n/a	n/a	n/a	2.833
1094781	ENSG00000139641	23099	ESYT1	extended synaptotagmin-like protein 1	23344	12	n/a	n/a	n/a	2.832
1106010	ENSG00000214189	0	ZNF788	zinc finger family member 788	0	19	n/a	n/a	n/a	2.831
1096314	ENSG00000151322	40700	NPAS3	neuronal PAS domain protein 3	64067	14	n/a	n/a	n/a	2.831
1094268	ENSG00000136859	23207	ANGPTL2	angiopoietin-like 2	23452	9	n/a	n/a	n/a	2.829
1105306	ENSG00000204894	0	RP11-208G20.2	RP11-208G20.2	0	7	n/a	n/a	n/a	2.829
1099823	ENSG00000170584	79605	NUDCD2	NudC domain containing 2	134492	5	n/a	n/a	n/a	2.828
1087096	ENSG00000008988	6191	RPS20	ribosomal protein S20	6224	8	n/a	n/a	n/a	2.825
1099298	ENSG00000168310	3635	IRF2	interferon regulatory factor 2	3660	4	n/a	n/a	n/a	2.823
279843929	ENSG00000230450	0	NEK2P4	NEK2 pseudogene 4	0	2	n/a	n/a	n/a	2.822
279724383	ENSG00000213730	0	POLD2P1	polymerase (DNA directed), delta 2, regulatory subunit 50kDa pseudogene 1	0	5	n/a	n/a	n/a	2.822
279902807	ENSG00000235674	0	LDHAP2	lactate dehydrogenase A pseudogene 2	0	1	n/a	n/a	n/a	2.821
1088991	ENSG00000099783	4644	HNRNPM	heterogeneous nuclear ribonucleoprotein M	4670	19	n/a	n/a	n/a	2.82
1088921	ENSG00000095777	33199	MYO3A	myosin IIIA	53904	10	n/a	n/a	n/a	2.816
1104559	ENSG00000198258	37710	UBL5	ubiquitin-like 5	59286	19	n/a	n/a	n/a	2.813
280115438	ENSG00000258427	0	CTD-2568P8.3	CTD-2568P8.3	0	14	n/a	n/a	n/a	2.808
280028444	ENSG00000250619	0	CTD-2215L10.1	CTD-2215L10.1	0	5	n/a	n/a	n/a	2.808
280102763	ENSG00000257199	0	RP11-669B18.1	RP11-669B18.1	0	12	n/a	n/a	n/a	2.808
280043222	ENSG00000251826	0	AL365332.1	AL365332.1	0	1	n/a	n/a	n/a	2.807
1100810	ENSG00000175215	9961	CTDSP2	CTD (carboxy-terminal domain, RNA polymerase II, polypeptide A) small phosphatase 2	10106	12	n/a	n/a	n/a	2.807
1095091	ENSG00000141696	10462	LEPREL4	leprecan-like 4	10609	17	n/a	n/a	n/a	2.803
279722866	ENSG00000213539	0	YBX1P6	Y box binding protein 1 pseudogene 6	0	9	n/a	n/a	n/a	2.8
1093992	ENSG00000135441	2631	BLOC1S1	biogenesis of lysosomal organelles complex-1, subunit 1	2647	12	n/a	n/a	n/a	2.798
1087738	ENSG00000063660	2800	GPC1	glypican 1	2817	2	n/a	n/a	n/a	2.798
1090973	ENSG00000112559	4163	MDFI	MyoD family inhibitor	4188	6	n/a	n/a	n/a	2.797
279956702	ENSG00000241431	0	RP11-17A4.1	RP11-17A4.1	0	8	n/a	n/a	n/a	2.796
1096309	ENSG00000151276	9098	MAGI1	membrane associated guanylate kinase, WW and PDZ domain containing 1	9223	3	n/a	n/a	n/a	2.794
1098827	ENSG00000166482	4214	MFAP4	microfibrillar-associated protein 4	4239	17	n/a	n/a	n/a	2.794
1105514	ENSG00000205581	3130	HMGN1	high mobility group nucleosome binding domain 1	3150	21	n/a	n/a	n/a	2.792
1100294	ENSG00000172531	5467	PPP1CA	protein phosphatase 1, catalytic subunit, alpha isozyme	5499	11	n/a	n/a	n/a	2.791
1102144	ENSG00000182611	8273	HIST1H2AJ	histone cluster 1, H2aj	8331	6	n/a	n/a	n/a	2.79
1099140	ENSG00000167747	58990	C19orf48	chromosome 19 open reading frame 48	84798	19	n/a	n/a	n/a	2.79
1096545	ENSG00000153044	41470	CENPH	centromere protein H	64946	5	n/a	n/a	n/a	2.786
1102688	ENSG00000184897	8871	H1FX	H1 histone family, member X	8971	3	n/a	n/a	n/a	2.786
279763268	ENSG00000223374	0	AC005104.3	AC005104.3	0	2	n/a	n/a	n/a	2.784
1091599	ENSG00000117394	6477	SLC2A1	solute carrier family 2 (facilitated glucose transporter), member 1	6513	1	n/a	n/a	n/a	2.783
279870956	ENSG00000232828	0	AF196970.3	AF196970.3	0	X	n/a	n/a	n/a	2.783
1095191	ENSG00000142627	1956	EPHA2	EPH receptor A2	1969	1	n/a	n/a	n/a	2.782
1093421	ENSG00000131899	3971	LLGL1	lethal giant larvae homolog 1 (Drosophila)	3996	17	n/a	n/a	n/a	2.781
279795664	ENSG00000226098	0	RP11-53M11.2	RP11-53M11.2	0	8	n/a	n/a	n/a	2.78
1102045	ENSG00000182196	30810	ARL6IP4	ADP-ribosylation-like factor 6 interacting protein 4	51329	12	n/a	n/a	n/a	2.78
1101944	ENSG00000181690	5292	PLAG1	pleiomorphic adenoma gene 1	5324	8	n/a	n/a	n/a	2.779
279723513	ENSG00000213630	0	RP11-772E11.1	RP11-772E11.1	0	5	n/a	n/a	n/a	2.777
279770652	ENSG00000224003	0	CTA-407F11.6	CTA-407F11.6	0	22	n/a	n/a	n/a	2.776
1088680	ENSG00000089006	26876	SNX5	sorting nexin 5	27131	20	n/a	n/a	n/a	2.776
1092764	ENSG00000126803	3286	HSPA2	heat shock 70kDa protein 2	3306	14	n/a	n/a	n/a	2.774
1109023	ENSG00000242114	31017	MTFP1	mitochondrial fission process 1	51537	22	n/a	n/a	n/a	2.773
279977684	ENSG00000243683	0	AL158052.1	AL158052.1	0	9	n/a	n/a	n/a	2.767
1096559	ENSG00000153132	1041	CLGN	calmegin	1047	4	n/a	n/a	n/a	2.765
1094302	ENSG00000136943	1504	CTSL2	cathepsin L2	1515	9	n/a	n/a	n/a	2.76
1098665	ENSG00000165912	29498	PACSIN3	protein kinase C and casein kinase substrate in neurons 3	29763	11	n/a	n/a	n/a	2.76
1088137	ENSG00000074410	767	CA12	carbonic anhydrase XII	771	15	n/a	n/a	n/a	2.76
280009091	ENSG00000249056	0	RP11-326I11.1	RP11-326I11.1	0	4	n/a	n/a	n/a	2.758
1095414	ENSG00000143870	9985	PDIA6	protein disulfide isomerase family A, member 6	10130	2	n/a	n/a	n/a	2.758
279660486	ENSG00000200291	0	Y_RNA	Y RNA	0	X	n/a	n/a	n/a	2.757
1096681	ENSG00000154240	83610	CEP112	centrosomal protein 112kDa	201134	17	n/a	n/a	n/a	2.756
1104430	ENSG00000197903	59423	HIST1H2BK	histone cluster 1, H2bk	85236	6	n/a	n/a	n/a	2.755
1097768	ENSG00000162734	8613	PEA15	phosphoprotein enriched in astrocytes 15	8682	1	n/a	n/a	n/a	2.754
1094626	ENSG00000138668	3164	HNRNPD	heterogeneous nuclear ribonucleoprotein D (AU-rich element RNA binding protein 1, 37kDa)	3184	4	n/a	n/a	n/a	2.754
1089537	ENSG00000102265	7033	TIMP1	TIMP metallopeptidase inhibitor 1	7076	X	n/a	n/a	n/a	2.753
1093068	ENSG00000129538	6003	RNASE1	ribonuclease, RNase A family, 1 (pancreatic)	6035	14	n/a	n/a	n/a	2.751
1087767	ENSG00000064666	1256	CNN2	calponin 2	1265	19	n/a	n/a	n/a	2.751
1091624	ENSG00000117525	2137	F3	coagulation factor III (thromboplastin, tissue factor)	2152	1	n/a	n/a	n/a	2.75
280076052	ENSG00000254793	0	FDPSP4	farnesyl diphosphate synthase pseudogene 4	0	15	n/a	n/a	n/a	2.748
1088336	ENSG00000079335	8490	CDC14A	CDC14 cell division cycle 14 homolog A (S. cerevisiae)	8556	1	n/a	n/a	n/a	2.747
1104068	ENSG00000196787	8869	HIST1H2AG	histone cluster 1, H2ag	8969	6	n/a	n/a	n/a	2.746
279749414	ENSG00000219532	0	RP3-323K23.3	RP3-323K23.3	0	6	n/a	n/a	n/a	2.746
1089298	ENSG00000100979	5328	PLTP	phospholipid transfer protein	5360	20	n/a	n/a	n/a	2.745
280086293	ENSG00000255439	0	RP11-196G11.1	Uncharacterized protein	0	16	n/a	n/a	n/a	2.745
1091622	ENSG00000117519	1257	CNN3	calponin 3, acidic	1266	1	n/a	n/a	n/a	2.743
1088956	ENSG00000099194	6284	SCD	stearoyl-CoA desaturase (delta-9-desaturase)	6319	10	n/a	n/a	n/a	2.74
1098642	ENSG00000165806	836	CASP7	caspase 7, apoptosis-related cysteine peptidase	840	10	n/a	n/a	n/a	2.74
1091226	ENSG00000114790	25833	ARHGEF26	Rho guanine nucleotide exchange factor (GEF) 26	26084	3	n/a	n/a	n/a	2.739
1100782	ENSG00000175093	60175	SPSB4	splA/ryanodine receptor domain and SOCS box containing 4	92369	3	n/a	n/a	n/a	2.739
1092892	ENSG00000128050	10459	PAICS	phosphoribosylaminoimidazole carboxylase, phosphoribosylaminoimidazole succinocarboxamide synthetase	10606	4	n/a	n/a	n/a	2.737
1090037	ENSG00000105640	6110	RPL18A	ribosomal protein L18a	6142	19	n/a	n/a	n/a	2.732
279745105	ENSG00000216740	0	ANXA2P3	annexin A2 pseudogene 3	0	10	n/a	n/a	n/a	2.731
1091337	ENSG00000115507	4981	OTX1	orthodenticle homeobox 1	5013	2	n/a	n/a	n/a	2.731
1090028	ENSG00000105607	2623	GCDH	glutaryl-CoA dehydrogenase	2639	19	n/a	n/a	n/a	2.73
1089842	ENSG00000104756	34082	KCTD9	potassium channel tetramerisation domain containing 9	54793	8	n/a	n/a	n/a	2.729
1098369	ENSG00000164692	1269	COL1A2	collagen, type I, alpha 2	1278	7	n/a	n/a	n/a	2.727
1093761	ENSG00000134201	2932	GSTM5	glutathione S-transferase mu 5	2949	1	n/a	n/a	n/a	2.727
279499535	ENSG00000179997	0	AC010894.4	AC010894.4	0	2	n/a	n/a	n/a	2.727
279879697	ENSG00000233589	0	RP4-694A7.2	RP4-694A7.2	0	1	n/a	n/a	n/a	2.725
280119037	ENSG00000258648	0	RP11-159L20.1	RP11-159L20.1	0	14	n/a	n/a	n/a	2.724
1093191	ENSG00000130520	25553	LSM4	LSM4 homolog, U6 small nuclear RNA associated (S. cerevisiae)	25804	19	n/a	n/a	n/a	2.723
279677853	ENSG00000204253	0	AC019178.1	AC019178.1	0	2	n/a	n/a	n/a	2.723
279800531	ENSG00000226532	0	RP5-1052M9.1	RP5-1052M9.1	0	X	n/a	n/a	n/a	2.721
1098719	ENSG00000166130	78843	IKBIP	IKBKB interacting protein	121457	12	n/a	n/a	n/a	2.718
1098128	ENSG00000163918	5952	RFC4	replication factor C (activator 1) 4, 37kDa	5984	3	n/a	n/a	n/a	2.718
279984276	ENSG00000244324	0	RP11-67L3.6	RP11-67L3.6	0	1	n/a	n/a	n/a	2.716
1091174	ENSG00000114353	2754	GNAI2	guanine nucleotide binding protein (G protein), alpha inhibiting activity polypeptide 2	2771	3	n/a	n/a	n/a	2.715
279800279	ENSG00000226508	0	AC104655.3	AC104655.3	0	2	n/a	n/a	n/a	2.715
280004071	ENSG00000248641	0	HMGA1P2	high mobility group AT-hook 1 pseudogene 2	0	4	n/a	n/a	n/a	2.71
1095820	ENSG00000146859	34570	TMEM140	transmembrane protein 140	55281	7	n/a	n/a	n/a	2.71
1096472	ENSG00000152455	55526	SUV39H2	suppressor of variegation 3-9 homolog 2 (Drosophila)	79723	10	n/a	n/a	n/a	2.709
1103282	ENSG00000187244	4034	BCAM	basal cell adhesion molecule (Lutheran blood group)	4059	19	n/a	n/a	n/a	2.708
279896134	ENSG00000235036	0	RP5-1099D15.1	RP5-1099D15.1	0	20	n/a	n/a	n/a	2.708
1099910	ENSG00000170955	76588	PRKCDBP	protein kinase C, delta binding protein	112464	11	n/a	n/a	n/a	2.707
1091565	ENSG00000117114	23021	LPHN2	latrophilin 2	23266	1	n/a	n/a	n/a	2.707
1101765	ENSG00000180616	6712	SSTR2	somatostatin receptor 2	6752	17	n/a	n/a	n/a	2.707
280090679	ENSG00000255839	0	RP11-338K17.8	RP11-338K17.8	0	12	n/a	n/a	n/a	2.705
280027543	ENSG00000250555	0	CTC-467M3.2	CTC-467M3.2	0	5	n/a	n/a	n/a	2.704
1096111	ENSG00000149257	867	SERPINH1	serpin peptidase inhibitor, clade H (heat shock protein 47), member 1, (collagen binding protein 1)	871	11	n/a	n/a	n/a	2.704
1091023	ENSG00000112972	3137	HMGCS1	3-hydroxy-3-methylglutaryl-CoA synthase 1 (soluble)	3157	5	n/a	n/a	n/a	2.702
1094916	ENSG00000140545	4215	MFGE8	milk fat globule-EGF factor 8 protein	4240	15	n/a	n/a	n/a	2.702
1087640	ENSG00000056998	8829	GYG2	glycogenin 2	8908	X	n/a	n/a	n/a	2.701
1108922	ENSG00000239900	155	ADSL	adenylosuccinate lyase	158	22	n/a	n/a	n/a	2.7
279931754	ENSG00000238247	0	GS1-309P15.4	GS1-309P15.4	0	X	n/a	n/a	n/a	2.7
1086871	ENSG00000001036	2503	FUCA2	fucosidase, alpha-L- 2, plasma	2519	6	n/a	n/a	n/a	2.699
1107603	ENSG00000229833	1003109	C19orf79	chromosome 19 open reading frame 79	100131801	19	n/a	n/a	n/a	2.698
1101141	ENSG00000176974	6434	SHMT1	serine hydroxymethyltransferase 1 (soluble)	6470	17	n/a	n/a	n/a	2.698
1094873	ENSG00000140365	34228	COMMD4	COMM domain containing 4	54939	15	n/a	n/a	n/a	2.697
280061257	ENSG00000253744	0	AC025442.3	AC025442.3	0	5	n/a	n/a	n/a	2.697
280107814	ENSG00000257720	0	RP11-116N8.3	RP11-116N8.3	0	14	n/a	n/a	n/a	2.696
1095950	ENSG00000147853	30295	AK3	adenylate kinase 3	50808	9	n/a	n/a	n/a	2.696
1098281	ENSG00000164330	1867	EBF1	early B-cell factor 1	1879	5	n/a	n/a	n/a	2.695
279721292	ENSG00000213371	0	NAP1L1P3	nucleosome assembly protein 1-like 1 pseudogene 3	0	3	n/a	n/a	n/a	2.695
1097296	ENSG00000159399	3081	HK2	hexokinase 2	3099	2	n/a	n/a	n/a	2.694
1092523	ENSG00000125148	4476	MT2A	metallothionein 2A	4502	16	n/a	n/a	n/a	2.694
1089551	ENSG00000102384	2475	CENPI	centromere protein I	2491	X	n/a	n/a	n/a	2.693
280065501	ENSG00000254065	0	RP11-697N18.2	RP11-697N18.2	0	8	n/a	n/a	n/a	2.692
279837911	ENSG00000229927	0	RP11-38L15.6	RP11-38L15.6	0	10	n/a	n/a	n/a	2.692
279914981	ENSG00000236819	0	AC087393.1	AC087393.1	0	17	n/a	n/a	n/a	2.691
1093924	ENSG00000135097	4414	MSI1	musashi homolog 1 (Drosophila)	4440	12	n/a	n/a	n/a	2.689
279770712	ENSG00000224012	0	RP11-756G12.1	RP11-756G12.1	0	5	n/a	n/a	n/a	2.686
1094806	ENSG00000139800	59575	ZIC5	Zic family member 5	85416	13	n/a	n/a	n/a	2.686
279916151	ENSG00000236937	0	RP11-753C18.7	RP11-753C18.7	0	10	n/a	n/a	n/a	2.685
1106189	ENSG00000214857	0	SHFM1P1	split hand/foot malformation (ectrodactyly) type 1 pseudogene 1	0	5	n/a	n/a	n/a	2.684
1093486	ENSG00000132383	6085	RPA1	replication protein A1, 70kDa	6117	17	n/a	n/a	n/a	2.684
1099330	ENSG00000168476	56147	REEP4	receptor accessory protein 4	80346	8	n/a	n/a	n/a	2.683
1088199	ENSG00000075826	25705	SEC31B	SEC31 homolog B (S. cerevisiae)	25956	10	n/a	n/a	n/a	2.681
279906238	ENSG00000236015	0	AC011290.5	AC011290.5	0	7	n/a	n/a	n/a	2.681
1102324	ENSG00000183395	5335	PMCH	pro-melanin-concentrating hormone	5367	12	n/a	n/a	n/a	2.68
279860234	ENSG00000231890	0	AC093391.2	AC093391.2	0	2	n/a	n/a	n/a	2.676
1108847	ENSG00000238000	0	RP11-274E7.2	RP11-274E7.2	0	5	n/a	n/a	n/a	2.674
1089385	ENSG00000101335	10251	MYL9	myosin, light chain 9, regulatory	10398	20	n/a	n/a	n/a	2.673
1104798	ENSG00000198890	34459	PRMT6	protein arginine methyltransferase 6	55170	1	n/a	n/a	n/a	2.673
279966459	ENSG00000242481	0	AL592546.1	AL592546.1	0	10	n/a	n/a	n/a	2.67
1104747	ENSG00000198805	4829	PNP	purine nucleoside phosphorylase	4860	14	n/a	n/a	n/a	2.668
279941232	ENSG00000239587	0	AC018730.4	AC018730.4	0	2	n/a	n/a	n/a	2.668
1096186	ENSG00000149782	5299	PLCB3	phospholipase C, beta 3 (phosphatidylinositol-specific)	5331	11	n/a	n/a	n/a	2.666
1095484	ENSG00000144366	30935	GULP1	GULP, engulfment adaptor PTB domain containing 1	51454	2	n/a	n/a	n/a	2.664
279904342	ENSG00000235823	0	LINC00263	long intergenic non-protein coding RNA 263	0	10	n/a	n/a	n/a	2.663
1087792	ENSG00000065268	36692	WDR18	WD repeat domain 18	57418	19	n/a	n/a	n/a	2.662
280085750	ENSG00000255397	0	AC022182.2	AC022182.2	0	8	n/a	n/a	n/a	2.661
279969189	ENSG00000242779	55788	ZNF702P	zinc finger protein 702, pseudogene	79986	19	n/a	n/a	n/a	2.66
279828034	ENSG00000229007	0	EXOSC3P1	exosome component 3 pseudogene 1	0	21	n/a	n/a	n/a	2.66
279855800	ENSG00000231503	0	RP11-118B22.3	RP11-118B22.3	0	12	n/a	n/a	n/a	2.659
1093635	ENSG00000133131	55513	MORC4	MORC family CW-type zinc finger 4	79710	X	n/a	n/a	n/a	2.657
1100282	ENSG00000172469	55497	MANEA	mannosidase, endo-alpha	79694	6	n/a	n/a	n/a	2.657
1105945	ENSG00000213934	3030	HBG1	hemoglobin, gamma A	3047	11	n/a	n/a	n/a	2.656
280096963	ENSG00000256569	0	RP11-173P15.5	RP11-173P15.5	0	12	n/a	n/a	n/a	2.654
1090767	ENSG00000111266	56595	DUSP16	dual specificity phosphatase 16	80824	12	n/a	n/a	n/a	2.654
1098891	ENSG00000166797	58402	FAM96A	family with sequence similarity 96, member A	84191	15	n/a	n/a	n/a	2.65
1098519	ENSG00000165283	29955	STOML2	stomatin (EPB72)-like 2	30968	9	n/a	n/a	n/a	2.649
1093567	ENSG00000132780	4652	NASP	nuclear autoantigenic sperm protein (histone-binding)	4678	1	n/a	n/a	n/a	2.647
1086981	ENSG00000006042	25771	TMEM98	transmembrane protein 98	26022	17	n/a	n/a	n/a	2.646
1091087	ENSG00000113504	10565	SLC12A7	solute carrier family 12 (potassium/chloride transporters), member 7	10723	5	n/a	n/a	n/a	2.645
1090285	ENSG00000107186	8702	MPDZ	multiple PDZ domain protein	8777	9	n/a	n/a	n/a	2.644
1104741	ENSG00000198795	25674	ZNF521	zinc finger protein 521	25925	18	n/a	n/a	n/a	2.641
1094524	ENSG00000138092	55011	CENPO	centromere protein O	79172	2	n/a	n/a	n/a	2.639
280014944	ENSG00000249577	0	CTD-2195M15.1	CTD-2195M15.1	0	5	n/a	n/a	n/a	2.638
1090876	ENSG00000111906	30503	HDDC2	HD domain containing 2	51020	6	n/a	n/a	n/a	2.635
1109020	ENSG00000242028	25515	C15orf63	chromosome 15 open reading frame 63	25764	15	n/a	n/a	n/a	2.631
1097089	ENSG00000157833	80935	FAM59B	family with sequence similarity 59, member B	150946	2	n/a	n/a	n/a	2.631
280121857	ENSG00000258802	0	RP11-589M4.2	RP11-589M4.2	0	14	n/a	n/a	n/a	2.631
279874791	ENSG00000233155	0	HMGA1P8	high mobility group AT-hook 1 pseudogene 8	0	2	n/a	n/a	n/a	2.63
1095461	ENSG00000144191	1252	CNGA3	cyclic nucleotide gated channel alpha 3	1261	2	n/a	n/a	n/a	2.629
1094366	ENSG00000137288	58510	C6orf125	chromosome 6 open reading frame 125	84300	6	n/a	n/a	n/a	2.629
1095066	ENSG00000141552	31009	ANAPC11	anaphase promoting complex subunit 11	51529	17	n/a	n/a	n/a	2.627
280137427	ENSG00000259707	0	RP11-752G15.4	RP11-752G15.4	0	15	n/a	n/a	n/a	2.626
1094751	ENSG00000139445	78856	FOXN4	forkhead box N4	121643	12	n/a	n/a	n/a	2.626
1092611	ENSG00000125753	7365	VASP	vasodilator-stimulated phosphoprotein	7408	19	n/a	n/a	n/a	2.623
279728016	ENSG00000214110	0	LDHAP4	lactate dehydrogenase A pseudogene 4	0	9	n/a	n/a	n/a	2.623
1092826	ENSG00000127445	5268	PIN1	peptidylprolyl cis/trans isomerase, NIMA-interacting 1	5300	19	n/a	n/a	n/a	2.622
1087535	ENSG00000049540	1991	ELN	elastin	2006	7	n/a	n/a	n/a	2.618
1106330	ENSG00000215375	4610	MYL5	myosin, light chain 5, regulatory	4636	4	n/a	n/a	n/a	2.618
1095430	ENSG00000143977	6597	SNRPG	small nuclear ribonucleoprotein polypeptide G	6637	2	n/a	n/a	n/a	2.618
1088818	ENSG00000091656	55579	ZFHX4	zinc finger homeobox 4	79776	8	n/a	n/a	n/a	2.616
1096919	ENSG00000156381	78886	ANKRD9	ankyrin repeat domain 9	122416	14	n/a	n/a	n/a	2.616
1101514	ENSG00000179051	35207	RCC2	regulator of chromosome condensation 2	55920	1	n/a	n/a	n/a	2.615
1089673	ENSG00000103254	41833	FAM173A	family with sequence similarity 173, member A	65990	16	n/a	n/a	n/a	2.615
1100726	ENSG00000174807	36402	CD248	CD248 molecule, endosialin	57124	11	n/a	n/a	n/a	2.613
1094137	ENSG00000136149	0	RPL13AP25	ribosomal protein L13a pseudogene 25	0	13	n/a	n/a	n/a	2.611
1096533	ENSG00000152952	5320	PLOD2	procollagen-lysine, 2-oxoglutarate 5-dioxygenase 2	5352	3	n/a	n/a	n/a	2.611
1108982	ENSG00000241343	6141	RPL36A	ribosomal protein L36a	6173	X	n/a	n/a	n/a	2.609
1091160	ENSG00000114200	587	BCHE	butyrylcholinesterase	590	3	n/a	n/a	n/a	2.604
1100186	ENSG00000172086	30796	KRCC1	lysine-rich coiled-coil 1	51315	2	n/a	n/a	n/a	2.604
1087250	ENSG00000018625	474	ATP1A2	ATPase, Na+/K+ transporting, alpha 2 polypeptide	477	1	n/a	n/a	n/a	2.603
1101117	ENSG00000176894	5795	PXMP2	peroxisomal membrane protein 2, 22kDa	5827	12	n/a	n/a	n/a	2.603
1105050	ENSG00000204220	10324	PFDN6	prefoldin subunit 6	10471	6	n/a	n/a	n/a	2.603
1090989	ENSG00000112667	10444	C6orf108	chromosome 6 open reading frame 108	10591	6	n/a	n/a	n/a	2.6
1102877	ENSG00000185633	36180	NDUFA4L2	NADH dehydrogenase (ubiquinone) 1 alpha subcomplex, 4-like 2	56901	12	n/a	n/a	n/a	2.6
1089469	ENSG00000101888	35203	NXT2	nuclear transport factor 2-like export factor 2	55916	X	n/a	n/a	n/a	2.599
1105672	ENSG00000206432	152015	TMEM200C	transmembrane protein 200C	645369	18	n/a	n/a	n/a	2.597
1090315	ENSG00000107562	6351	CXCL12	chemokine (C-X-C motif) ligand 12	6387	10	n/a	n/a	n/a	2.596
279749960	ENSG00000219790	0	RP11-129K24.3	RP11-129K24.3	0	6	n/a	n/a	n/a	2.595
1096237	ENSG00000150551	77767	LYPD1	LY6/PLAUR domain containing 1	116372	2	n/a	n/a	n/a	2.595
1090804	ENSG00000111554	36169	MDM1	Mdm1 nuclear protein homolog (mouse)	56890	12	n/a	n/a	n/a	2.595
1099893	ENSG00000170915	59502	PAQR8	progestin and adipoQ receptor family member VIII	85315	6	n/a	n/a	n/a	2.594
279985404	ENSG00000244457	0	ENO1P1	enolase 1, (alpha) pseudogene 1	0	1	n/a	n/a	n/a	2.592
1097337	ENSG00000159792	5649	PSKH1	protein serine kinase H1	5681	16	n/a	n/a	n/a	2.591
1098070	ENSG00000163737	5164	PF4	platelet factor 4	5196	4	n/a	n/a	n/a	2.589
1092871	ENSG00000127922	7933	SHFM1	split hand/foot malformation (ectrodactyly) type 1	7979	7	n/a	n/a	n/a	2.589
279745138	ENSG00000216775	181861	RP1-152L7.5	RP1-152L7.5	730101	6	n/a	n/a	n/a	2.588
1087467	ENSG00000043355	7503	ZIC2	Zic family member 2	7546	13	n/a	n/a	n/a	2.586
279719209	ENSG00000213089	0	RP1-44A20.4	RP1-44A20.4	0	6	n/a	n/a	n/a	2.582
1087271	ENSG00000021300	37287	PLEKHB1	pleckstrin homology domain containing, family B (evectins) member 1	58473	11	n/a	n/a	n/a	2.581
1089886	ENSG00000104904	4915	OAZ1	ornithine decarboxylase antizyme 1	4946	19	n/a	n/a	n/a	2.581
1093217	ENSG00000130669	10152	PAK4	p21 protein (Cdc42/Rac)-activated kinase 4	10298	19	n/a	n/a	n/a	2.581
1097475	ENSG00000160783	11082	PMF1	polyamine-modulated factor 1	11243	1	n/a	n/a	n/a	2.58
1088292	ENSG00000078246	7246	TULP3	tubby like protein 3	7289	12	n/a	n/a	n/a	2.579
279982077	ENSG00000244119	0	RP11-454H13.6	RP11-454H13.6	0	3	n/a	n/a	n/a	2.577
1109164	ENSG00000244734	3026	HBB	hemoglobin, beta	3043	11	n/a	n/a	n/a	2.576
1094511	ENSG00000138061	1534	CYP1B1	cytochrome P450, family 1, subfamily B, polypeptide 1	1545	2	n/a	n/a	n/a	2.575
279706019	ENSG00000207159	1013511	SNORD116-22	small nucleolar RNA, C/D box 116-22	100033433	15	n/a	n/a	n/a	2.575
1105375	ENSG00000205078	1000887	SYCE1L	synaptonemal complex central element protein 1-like	100130958	16	n/a	n/a	n/a	2.574
1095076	ENSG00000141577	22749	AZI1	5-azacytidine induced 1	22994	17	n/a	n/a	n/a	2.574
280075555	ENSG00000254759	0	NAP1L1P1	nucleosome assembly protein 1-like 1 pseudogene 1	0	11	n/a	n/a	n/a	2.574
1097388	ENSG00000160201	7264	U2AF1	U2 small nuclear RNA auxiliary factor 1	7307	21	n/a	n/a	n/a	2.573
279657609	ENSG00000199437	166847	SNORA43	small nucleolar RNA, H/ACA box 43	677824	9	n/a	n/a	n/a	2.573
279760049	ENSG00000222466	0	AC117415.1	AC117415.1	0	3	n/a	n/a	n/a	2.573
1095216	ENSG00000142856	23176	ITGB3BP	integrin beta 3 binding protein (beta3-endonexin)	23421	1	n/a	n/a	n/a	2.571
1087682	ENSG00000060138	8465	CSDA	cold shock domain protein A	8531	12	n/a	n/a	n/a	2.57
1101639	ENSG00000179862	81608	CITED4	Cbp/p300-interacting transactivator, with Glu/Asp-rich carboxy-terminal domain, 4	163732	1	n/a	n/a	n/a	2.569
1100808	ENSG00000175206	4847	NPPA	natriuretic peptide A	4878	1	n/a	n/a	n/a	2.568
1099998	ENSG00000171316	34925	CHD7	chromodomain helicase DNA binding protein 7	55636	8	n/a	n/a	n/a	2.563
280109960	ENSG00000257918	0	RP11-482D24.3	RP11-482D24.3	0	12	n/a	n/a	n/a	2.561
280053104	ENSG00000253174	0	RP11-360L9.7	RP11-360L9.7	0	8	n/a	n/a	n/a	2.56
280082817	ENSG00000255201	0	RP11-350N15.4	RP11-350N15.4	0	8	n/a	n/a	n/a	2.56
279927382	ENSG00000237875	0	RP5-1174J21.1	RP5-1174J21.1	0	X	n/a	n/a	n/a	2.557
279733542	ENSG00000214810	0	CYCSP55	cytochrome c, somatic pseudogene 55	0	6	n/a	n/a	n/a	2.556
1102505	ENSG00000184110	8594	EIF3C	eukaryotic translation initiation factor 3, subunit C	8663	16	n/a	n/a	n/a	2.556
1101225	ENSG00000177426	7008	TGIF1	TGFB-induced factor homeobox 1	7050	18	n/a	n/a	n/a	2.553
1098734	ENSG00000166165	1143	CKB	creatine kinase, brain	1152	14	n/a	n/a	n/a	2.553
1099691	ENSG00000170011	25673	MYRIP	myosin VIIA and Rab interacting protein	25924	3	n/a	n/a	n/a	2.553
279837044	ENSG00000229847	0	EMX2OS	EMX2 opposite strand/antisense RNA (non-protein coding)	0	10	n/a	n/a	n/a	2.553
1089958	ENSG00000105287	25614	PRKD2	protein kinase D2	25865	19	n/a	n/a	n/a	2.552
1098165	ENSG00000164039	36177	BDH2	3-hydroxybutyrate dehydrogenase, type 2	56898	4	n/a	n/a	n/a	2.552
1096695	ENSG00000154319	57890	FAM167A	family with sequence similarity 167, member A	83648	8	n/a	n/a	n/a	2.551
279875657	ENSG00000233243	0	RP11-12D5.5	RP11-12D5.5	0	X	n/a	n/a	n/a	2.55
1094131	ENSG00000136122	55669	BORA	bora, aurora kinase A activator	79866	13	n/a	n/a	n/a	2.55
1093520	ENSG00000132541	10101	HRSP12	heat-responsive protein 12	10247	8	n/a	n/a	n/a	2.55
1098935	ENSG00000166925	57310	TSC22D4	TSC22 domain family, member 4	81628	7	n/a	n/a	n/a	2.549
1094337	ENSG00000137166	77735	FOXP4	forkhead box P4	116113	6	n/a	n/a	n/a	2.548
1087220	ENSG00000015133	133396	CCDC88C	coiled-coil domain containing 88C	440193	14	n/a	n/a	n/a	2.548
1098069	ENSG00000163736	5441	PPBP	pro-platelet basic protein (chemokine (C-X-C motif) ligand 7)	5473	4	n/a	n/a	n/a	2.548
1099447	ENSG00000168952	28827	STXBP6	syntaxin binding protein 6 (amisyn)	29091	14	n/a	n/a	n/a	2.546
1106506	ENSG00000221829	2174	FANCG	Fanconi anemia, complementation group G	2189	9	n/a	n/a	n/a	2.546
1097727	ENSG00000162607	7355	USP1	ubiquitin specific peptidase 1	7398	1	n/a	n/a	n/a	2.545
1104497	ENSG00000198075	26978	SULT1C4	sulfotransferase family, cytosolic, 1C, member 4	27233	2	n/a	n/a	n/a	2.544
280131937	ENSG00000259382	0	XXbac-BPG300A18.13	XXbac-BPG300A18.13	0	6	n/a	n/a	n/a	2.543
279883929	ENSG00000233966	0	AC005324.4	AC005324.4	0	17	n/a	n/a	n/a	2.543
279720085	ENSG00000213209	0	AC005229.7	AC005229.7	0	7	n/a	n/a	n/a	2.54
1098439	ENSG00000164949	2653	GEM	GTP binding protein overexpressed in skeletal muscle	2669	8	n/a	n/a	n/a	2.54
1087475	ENSG00000044459	34164	CNTLN	centlein, centrosomal protein	54875	9	n/a	n/a	n/a	2.539
1096443	ENSG00000152240	77651	HAUS1	HAUS augmin-like complex, subunit 1	115106	18	n/a	n/a	n/a	2.539
1101848	ENSG00000181026	41355	AEN	apoptosis enhancing nuclease	64782	15	n/a	n/a	n/a	2.538
1093258	ENSG00000130811	8597	EIF3G	eukaryotic translation initiation factor 3, subunit G	8666	19	n/a	n/a	n/a	2.537
1102258	ENSG00000183098	9937	GPC6	glypican 6	10082	13	n/a	n/a	n/a	2.537
1091937	ENSG00000120318	41012	ARAP3	ArfGAP with RhoGAP domain, ankyrin repeat and PH domain 3	64411	5	n/a	n/a	n/a	2.536
1090100	ENSG00000105877	8631	DNAH11	dynein, axonemal, heavy chain 11	8701	7	n/a	n/a	n/a	2.535
279980634	ENSG00000243964	0	RP11-16F15.1	RP11-16F15.1	0	11	n/a	n/a	n/a	2.535
1098364	ENSG00000164683	23217	HEY1	hairy/enhancer-of-split related with YRPW motif 1	23462	8	n/a	n/a	n/a	2.533
279787877	ENSG00000225462	0	FDPSP1	farnesyl diphosphate synthase pseudogene 1	0	1	n/a	n/a	n/a	2.532
1094658	ENSG00000138778	1055	CENPE	centromere protein E, 312kDa	1062	4	n/a	n/a	n/a	2.529
1095130	ENSG00000142149	29802	HUNK	hormonally up-regulated Neu-associated kinase	30811	21	n/a	n/a	n/a	2.529
1102860	ENSG00000185559	8711	DLK1	delta-like 1 homolog (Drosophila)	8788	14	n/a	n/a	n/a	2.529
1102316	ENSG00000183346	85544	C10orf107	chromosome 10 open reading frame 107	219621	10	n/a	n/a	n/a	2.528
1097370	ENSG00000160124	79461	CCDC58	coiled-coil domain containing 58	131076	3	n/a	n/a	n/a	2.528
1104623	ENSG00000198498	34608	C4orf43	chromosome 4 open reading frame 43	55319	4	n/a	n/a	n/a	2.528
279820414	ENSG00000228328	0	RP11-516A11.1	RP11-516A11.1	0	X	n/a	n/a	n/a	2.528
1098971	ENSG00000167088	6592	SNRPD1	small nuclear ribonucleoprotein D1 polypeptide 16kDa	6632	18	n/a	n/a	n/a	2.527
1088128	ENSG00000074201	1198	CLNS1A	chloride channel, nucleotide-sensitive, 1A	1207	11	n/a	n/a	n/a	2.527
1098668	ENSG00000165916	5670	PSMC3	proteasome (prosome, macropain) 26S subunit, ATPase, 3	5702	11	n/a	n/a	n/a	2.525
1093676	ENSG00000133574	34592	GIMAP4	GTPase, IMAP family member 4	55303	7	n/a	n/a	n/a	2.524
279902605	ENSG00000235651	0	AC064850.4	AC064850.4	0	2	n/a	n/a	n/a	2.523
1102447	ENSG00000183798	59861	EMILIN3	elastin microfibril interfacer 3	90187	20	n/a	n/a	n/a	2.523
280064476	ENSG00000253982	0	CTD-2336O2.1	CTD-2336O2.1	0	8	n/a	n/a	n/a	2.521
1100072	ENSG00000171604	31003	CXXC5	CXXC finger protein 5	51523	5	n/a	n/a	n/a	2.52
1087300	ENSG00000023697	30553	DERA	deoxyribose-phosphate aldolase (putative)	51071	12	n/a	n/a	n/a	2.519
1103139	ENSG00000186638	110239	KIF24	kinesin family member 24	347240	9	n/a	n/a	n/a	2.519
1098117	ENSG00000163884	28735	KLF15	Kruppel-like factor 15	28999	3	n/a	n/a	n/a	2.517
1095401	ENSG00000143815	3905	LBR	lamin B receptor	3930	1	n/a	n/a	n/a	2.516
279759139	ENSG00000222234	0	AC093628.1	AC093628.1	0	4	n/a	n/a	n/a	2.514
279661844	ENSG00000200693	0	U3	Small nucleolar RNA U3	0	14	n/a	n/a	n/a	2.511
1088343	ENSG00000079459	2207	FDFT1	farnesyl-diphosphate farnesyltransferase 1	2222	8	n/a	n/a	n/a	2.51
1090850	ENSG00000111786	8614	SRSF9	serine/arginine-rich splicing factor 9	8683	12	n/a	n/a	n/a	2.507
1090811	ENSG00000111640	2581	GAPDH	glyceraldehyde-3-phosphate dehydrogenase	2597	12	n/a	n/a	n/a	2.507
1090331	ENSG00000107736	40705	CDH23	cadherin-related 23	64072	10	n/a	n/a	n/a	2.507
1099241	ENSG00000168077	30916	SCARA3	scavenger receptor class A, member 3	51435	8	n/a	n/a	n/a	2.506
1097734	ENSG00000162623	79204	TYW3	tRNA-yW synthesizing protein 3 homolog (S. cerevisiae)	127253	1	n/a	n/a	n/a	2.503
1088874	ENSG00000093072	31296	CECR1	cat eye syndrome chromosome region, candidate 1	51816	22	n/a	n/a	n/a	2.502
1087389	ENSG00000035403	7371	VCL	vinculin	7414	10	n/a	n/a	n/a	2.501
279831995	ENSG00000229359	0	PIN1P1	peptidylprolyl cis/trans isomerase, NIMA-interacting 1 pseudogene 1	0	1	n/a	n/a	n/a	2.5
279758434	ENSG00000222043	0	AC079305.10	AC079305.10	0	2	n/a	n/a	n/a	2.5
279822598	ENSG00000228519	0	RP11-298C3.2	RP11-298C3.2	0	X	n/a	n/a	n/a	2.499
1095620	ENSG00000145365	60199	TIFA	TRAF-interacting protein with forkhead-associated domain	92610	4	n/a	n/a	n/a	2.496
1098575	ENSG00000165533	78936	TTC8	tetratricopeptide repeat domain 8	123016	14	n/a	n/a	n/a	2.494
1093152	ENSG00000130300	57727	PLVAP	plasmalemma vesicle associated protein	83483	19	n/a	n/a	n/a	2.494
1090255	ENSG00000106819	34118	ASPN	asporin	54829	9	n/a	n/a	n/a	2.493
1103764	ENSG00000189266	34918	PNRC2	proline-rich nuclear receptor coactivator 2	55629	1	n/a	n/a	n/a	2.491
1091113	ENSG00000113658	4065	SMAD5	SMAD family member 5	4090	5	n/a	n/a	n/a	2.491
279800688	ENSG00000226549	0	SCDP1	stearoyl-CoA desaturase (delta-9-desaturase) pseudogene 1	0	17	n/a	n/a	n/a	2.491
1094855	ENSG00000140263	6612	SORD	sorbitol dehydrogenase	6652	15	n/a	n/a	n/a	2.49
1096979	ENSG00000156925	7504	ZIC3	Zic family member 3	7547	X	n/a	n/a	n/a	2.49
279750595	ENSG00000220494	0	YAP1P1	Yes-associated protein 1 pseudogene 1	0	6	n/a	n/a	n/a	2.489
1090602	ENSG00000109814	7315	UGDH	UDP-glucose 6-dehydrogenase	7358	4	n/a	n/a	n/a	2.489
1086930	ENSG00000004939	6485	SLC4A1	solute carrier family 4, anion exchanger, member 1 (erythrocyte membrane protein band 3, Diego blood group)	6521	17	n/a	n/a	n/a	2.489
280119564	ENSG00000258674	0	CTC-260F20.3	Uncharacterized protein	0	19	n/a	n/a	n/a	2.486
280063922	ENSG00000253948	0	RP11-410L14.2	RP11-410L14.2	0	8	n/a	n/a	n/a	2.485
280086164	ENSG00000255432	0	RP11-831H9.11	Uncharacterized protein	0	11	n/a	n/a	n/a	2.485
1098718	ENSG00000166128	31242	RAB8B	RAB8B, member RAS oncogene family	51762	15	n/a	n/a	n/a	2.484
1097796	ENSG00000162840	0	MT1P2	metallothionein 1 pseudogene 2	0	4	n/a	n/a	n/a	2.484
280026476	ENSG00000250461	0	RP11-631M6.2	RP11-631M6.2	0	5	n/a	n/a	n/a	2.484
1089329	ENSG00000101144	651	BMP7	bone morphogenetic protein 7	655	20	n/a	n/a	n/a	2.482
1087445	ENSG00000041357	5653	PSMA4	proteasome (prosome, macropain) subunit, alpha type, 4	5685	15	n/a	n/a	n/a	2.482
279893673	ENSG00000234818	0	AC092687.5	AC092687.5	0	2	n/a	n/a	n/a	2.482
279925472	ENSG00000237719	0	RP1-179N16.3	RP1-179N16.3	0	6	n/a	n/a	n/a	2.481
1088426	ENSG00000081913	22994	PHLPP1	PH domain and leucine rich repeat protein phosphatase 1	23239	18	n/a	n/a	n/a	2.48
279779192	ENSG00000224665	0	RP11-197N18.2	RP11-197N18.2	0	12	n/a	n/a	n/a	2.479
1098588	ENSG00000165609	11005	NUDT5	nudix (nucleoside diphosphate linked moiety X)-type motif 5	11164	10	n/a	n/a	n/a	2.477
280079031	ENSG00000254994	0	RP5-1042K10.13	RP5-1042K10.13	0	22	n/a	n/a	n/a	2.475
1092253	ENSG00000123131	10402	PRDX4	peroxiredoxin 4	10549	X	n/a	n/a	n/a	2.475
1094951	ENSG00000140848	85718	CPNE2	copine II	221184	16	n/a	n/a	n/a	2.475
1096081	ENSG00000148950	83400	IMMP1L	IMP1 inner mitochondrial membrane peptidase-like (S. cerevisiae)	196294	11	n/a	n/a	n/a	2.472
1100191	ENSG00000172137	790	CALB2	calbindin 2	794	16	n/a	n/a	n/a	2.472
279756767	ENSG00000221879	0	RP11-332L8.2	RP11-332L8.2	0	1	n/a	n/a	n/a	2.471
1104639	ENSG00000198554	11010	WDHD1	WD repeat and HMG-box DNA binding protein 1	11169	14	n/a	n/a	n/a	2.471
1096141	ENSG00000149485	3967	FADS1	fatty acid desaturase 1	3992	11	n/a	n/a	n/a	2.471
279871292	ENSG00000232864	0	CTD-2090I13.2	CTD-2090I13.2	0	1	n/a	n/a	n/a	2.47
1103029	ENSG00000186197	79260	EDARADD	EDAR-associated death domain	128178	1	n/a	n/a	n/a	2.47
1102011	ENSG00000182054	3398	IDH2	isocitrate dehydrogenase 2 (NADP+), mitochondrial	3418	15	n/a	n/a	n/a	2.47
1104376	ENSG00000197747	6248	S100A10	S100 calcium binding protein A10	6281	1	n/a	n/a	n/a	2.47
1093110	ENSG00000130024	34563	PHF10	PHD finger protein 10	55274	6	n/a	n/a	n/a	2.468
1101276	ENSG00000177674	36363	AGTRAP	angiotensin II receptor-associated protein	57085	1	n/a	n/a	n/a	2.468
279728145	ENSG00000214121	0	RP11-382H24.3	RP11-382H24.3	0	9	n/a	n/a	n/a	2.467
279702974	ENSG00000206633	1023146	SNORA80B	small nucleolar RNA, H/ACA box 80B	100302743	2	n/a	n/a	n/a	2.467
1102540	ENSG00000184232	85637	OAF	OAF homolog (Drosophila)	220323	11	n/a	n/a	n/a	2.467
1097716	ENSG00000162576	33878	MXRA8	matrix-remodelling associated 8	54587	1	n/a	n/a	n/a	2.466
280102934	ENSG00000257222	0	RP11-554E23.4	RP11-554E23.4	0	12	n/a	n/a	n/a	2.466
280097536	ENSG00000256637	0	RP11-76I14.1	RP11-76I14.1	0	2	n/a	n/a	n/a	2.466
279721853	ENSG00000213406	0	ANXA2P1	annexin A2 pseudogene 1	0	4	n/a	n/a	n/a	2.466
1087601	ENSG00000054598	2280	FOXC1	forkhead box C1	2296	6	n/a	n/a	n/a	2.464
1099280	ENSG00000168268	41467	NT5DC2	5'-nucleotidase domain containing 2	64943	3	n/a	n/a	n/a	2.462
279996169	ENSG00000247675	157123445	RP11-411D10.1	RP11-411D10.1	100507401	11	n/a	n/a	n/a	2.462
279935625	ENSG00000238820	0	HAR1F	Human accelerated region 1F	0	20	n/a	n/a	n/a	2.46
1098077	ENSG00000163754	2975	GYG1	glycogenin 1	2992	3	n/a	n/a	n/a	2.46
280003440	ENSG00000248590	0	GLDCP	GLDCP	0	4	n/a	n/a	n/a	2.46
1088050	ENSG00000072110	84	ACTN1	actinin, alpha 1	87	14	n/a	n/a	n/a	2.459
1087561	ENSG00000051128	9317	HOMER3	homer homolog 3 (Drosophila)	9454	19	n/a	n/a	n/a	2.459
1088861	ENSG00000092841	4611	MYL6	myosin, light chain 6, alkali, smooth muscle and non-muscle	4637	12	n/a	n/a	n/a	2.458
279875909	ENSG00000233270	0	AC011533.1	AC011533.1	0	19	n/a	n/a	n/a	2.458
279720864	ENSG00000213335	0	CLNS1AP1	chloride channel, nucleotide-sensitive, 1A pseudogene 1	0	6	n/a	n/a	n/a	2.457
1095444	ENSG00000144040	60743	SFXN5	sideroflexin 5	94097	2	n/a	n/a	n/a	2.455
1097824	ENSG00000162944	79409	RFTN2	raftlin family member 2	130132	2	n/a	n/a	n/a	2.455
279773876	ENSG00000224219	0	AC074290.1	AC074290.1	0	2	n/a	n/a	n/a	2.454
1095090	ENSG00000141682	5334	PMAIP1	phorbol-12-myristate-13-acetate-induced protein 1	5366	18	n/a	n/a	n/a	2.454
1104460	ENSG00000197977	34187	ELOVL2	ELOVL fatty acid elongase 2	54898	6	n/a	n/a	n/a	2.452
280107504	ENSG00000257666	0	CBX3P5	chromobox homolog 3 pseudogene 5	0	12	n/a	n/a	n/a	2.451
1091703	ENSG00000118363	9645	SPCS2	signal peptidase complex subunit 2 homolog (S. cerevisiae)	9789	11	n/a	n/a	n/a	2.451
1091344	ENSG00000115539	54871	PDCL3	phosducin-like 3	79031	2	n/a	n/a	n/a	2.448
1089777	ENSG00000104267	756	CA2	carbonic anhydrase II	760	8	n/a	n/a	n/a	2.447
1088856	ENSG00000092531	8698	SNAP23	synaptosomal-associated protein, 23kDa	8773	15	n/a	n/a	n/a	2.447
1088996	ENSG00000099804	992	CDC34	cell division cycle 34 homolog (S. cerevisiae)	997	19	n/a	n/a	n/a	2.446
1099340	ENSG00000168497	8376	SDPR	serum deprivation response	8436	2	n/a	n/a	n/a	2.445
279733483	ENSG00000214796	0	RP11-480I12.5	RP11-480I12.5	0	1	n/a	n/a	n/a	2.445
279800636	ENSG00000226543	0	MYL6P1	myosin, light chain 6 pseudogene 1	0	21	n/a	n/a	n/a	2.445
1100697	ENSG00000174628	78980	IQCK	IQ motif containing K	124152	16	n/a	n/a	n/a	2.444
1098272	ENSG00000164307	31232	ERAP1	endoplasmic reticulum aminopeptidase 1	51752	5	n/a	n/a	n/a	2.442
1095871	ENSG00000147231	34375	CXorf57	chromosome X open reading frame 57	55086	X	n/a	n/a	n/a	2.441
279729621	ENSG00000214297	0	ALDOAP2	aldolase A, fructose-bisphosphate pseudogene 2	0	10	n/a	n/a	n/a	2.441
280069033	ENSG00000254305	0	MRPL9P1	mitochondrial ribosomal protein L9 pseudogene 1	0	8	n/a	n/a	n/a	2.439
1103252	ENSG00000187123	79430	LYPD6	LY6/PLAUR domain containing 6	130574	2	n/a	n/a	n/a	2.439
1102796	ENSG00000185262	94136	FAM100B	family with sequence similarity 100, member B	283991	17	n/a	n/a	n/a	2.438
280076384	ENSG00000254821	0	RP3-400B16.4	RP3-400B16.4	0	6	n/a	n/a	n/a	2.437
279924956	ENSG00000237668	0	WI2-80423F1.1	WI2-80423F1.1	0	22	n/a	n/a	n/a	2.437
1091384	ENSG00000115825	23436	PRKD3	protein kinase D3	23683	2	n/a	n/a	n/a	2.435
1088733	ENSG00000089876	35049	DHX32	DEAH (Asp-Glu-Ala-His) box polypeptide 32	55760	10	n/a	n/a	n/a	2.435
1094655	ENSG00000138771	36892	SHROOM3	shroom family member 3	57619	4	n/a	n/a	n/a	2.434
279866978	ENSG00000232499	0	RP11-512F24.1	RP11-512F24.1	0	1	n/a	n/a	n/a	2.434
280002826	ENSG00000248530	0	RP11-517B11.2	RP11-517B11.2	0	3	n/a	n/a	n/a	2.434
1096736	ENSG00000154721	37308	JAM2	junctional adhesion molecule 2	58494	21	n/a	n/a	n/a	2.434
280096747	ENSG00000256545	0	AL139819.1	AL139819.1	0	10	n/a	n/a	n/a	2.433
1099222	ENSG00000168005	80340	C11orf84	chromosome 11 open reading frame 84	144097	11	n/a	n/a	n/a	2.432
280014032	ENSG00000249489	0	GAPDHP70	glyceraldehyde 3 phosphate dehydrogenase pseudogene 70	0	11	n/a	n/a	n/a	2.431
1102433	ENSG00000183763	10147	TRAIP	TRAF interacting protein	10293	3	n/a	n/a	n/a	2.43
1105315	ENSG00000204922	1000796	C11orf83	chromosome 11 open reading frame 83	790955	11	n/a	n/a	n/a	2.427
1105847	ENSG00000213347	57707	MXD3	MAX dimerization protein 3	83463	5	n/a	n/a	n/a	2.427
1092677	ENSG00000125970	22669	RALY	RNA binding protein, autoantigenic (hnRNP-associated with lethal yellow homolog (mouse))	22913	20	n/a	n/a	n/a	2.426
1098424	ENSG00000164904	498	ALDH7A1	aldehyde dehydrogenase 7 family, member A1	501	5	n/a	n/a	n/a	2.426
1087127	ENSG00000010361	56000	FUZ	fuzzy homolog (Drosophila)	80199	19	n/a	n/a	n/a	2.426
280006188	ENSG00000248785	0	HIGD1AP14	HIG1 hypoxia inducible domain family, member 1A pseudogene 14	0	4	n/a	n/a	n/a	2.425
1104658	ENSG00000198597	9601	ZNF536	zinc finger protein 536	9745	19	n/a	n/a	n/a	2.422
279754676	ENSG00000221566	0	MIR1181	microRNA 1181	0	19	n/a	n/a	n/a	2.421
1101476	ENSG00000178878	57277	APOLD1	apolipoprotein L domain containing 1	81575	12	n/a	n/a	n/a	2.42
1104758	ENSG00000198826	9680	ARHGAP11A	Rho GTPase activating protein 11A	9824	15	n/a	n/a	n/a	2.419
1091950	ENSG00000120437	36	ACAT2	acetyl-CoA acetyltransferase 2	39	6	n/a	n/a	n/a	2.417
1097239	ENSG00000159079	35962	C21orf59	chromosome 21 open reading frame 59	56683	21	n/a	n/a	n/a	2.417
1090822	ENSG00000111669	7124	TPI1	triosephosphate isomerase 1	7167	12	n/a	n/a	n/a	2.417
1094922	ENSG00000140575	8749	IQGAP1	IQ motif containing GTPase activating protein 1	8826	15	n/a	n/a	n/a	2.416
1090469	ENSG00000108691	6312	CCL2	chemokine (C-C motif) ligand 2	6347	17	n/a	n/a	n/a	2.415
1089521	ENSG00000102158	58272	MAGT1	magnesium transporter 1	84061	X	n/a	n/a	n/a	2.415
1090327	ENSG00000107672	34069	NSMCE4A	non-SMC element 4 homolog A (S. cerevisiae)	54780	10	n/a	n/a	n/a	2.415
1087868	ENSG00000067064	3402	IDI1	isopentenyl-diphosphate delta isomerase 1	3422	10	n/a	n/a	n/a	2.415
1089789	ENSG00000104341	34642	LAPTM4B	lysosomal protein transmembrane 4 beta	55353	8	n/a	n/a	n/a	2.414
280070226	ENSG00000254400	0	RP11-732A19.8	RP11-732A19.8	0	11	n/a	n/a	n/a	2.414
1086927	ENSG00000004864	10020	SLC25A13	solute carrier family 25, member 13 (citrin)	10165	7	n/a	n/a	n/a	2.414
1092732	ENSG00000126522	432	ASL	argininosuccinate lyase	435	7	n/a	n/a	n/a	2.414
1094876	ENSG00000140374	2093	ETFA	electron-transfer-flavoprotein, alpha polypeptide	2108	15	n/a	n/a	n/a	2.414
1092001	ENSG00000120802	7069	TMPO	thymopoietin	7112	12	n/a	n/a	n/a	2.413
279555193	ENSG00000185839	0	RP4-592A1.2	RP4-592A1.2	0	1	n/a	n/a	n/a	2.413
1094566	ENSG00000138346	1751	DNA2	DNA replication helicase 2 homolog (yeast)	1763	10	n/a	n/a	n/a	2.413
1091631	ENSG00000117592	9446	PRDX6	peroxiredoxin 6	9588	1	n/a	n/a	n/a	2.412
1087506	ENSG00000048052	9590	HDAC9	histone deacetylase 9	9734	7	n/a	n/a	n/a	2.412
1089399	ENSG00000101384	179	JAG1	jagged 1	182	20	n/a	n/a	n/a	2.411
280021597	ENSG00000250067	119514	YJEFN3	YjeF N-terminal domain containing 3	374887	19	n/a	n/a	n/a	2.411
280070326	ENSG00000254406	0	RP11-215D10.1	RP11-215D10.1	0	11	n/a	n/a	n/a	2.411
1096310	ENSG00000151287	60248	C13orf27	chromosome 13 open reading frame 27	93081	13	n/a	n/a	n/a	2.41
280026609	ENSG00000250473	0	DUTP7	deoxyuridine triphosphatase pseudogene 7	0	4	n/a	n/a	n/a	2.409
1094549	ENSG00000138193	30678	PLCE1	phospholipase C, epsilon 1	51196	10	n/a	n/a	n/a	2.409
280083068	ENSG00000255224	0	CTD-3065J16.9	CTD-3065J16.9	0	8	n/a	n/a	n/a	2.408
1100059	ENSG00000171551	9291	ECEL1	endothelin converting enzyme-like 1	9427	2	n/a	n/a	n/a	2.408
1106051	ENSG00000214314	0	AC073063.1	AC073063.1	0	7	n/a	n/a	n/a	2.408
1088030	ENSG00000071539	9185	TRIP13	thyroid hormone receptor interactor 13	9319	5	n/a	n/a	n/a	2.406
279952730	ENSG00000240950	0	RP11-372E1.1	RP11-372E1.1	0	3	n/a	n/a	n/a	2.404
1087750	ENSG00000064218	37338	DMRT3	doublesex and mab-3 related transcription factor 3	58524	9	n/a	n/a	n/a	2.404
1093632	ENSG00000133119	5951	RFC3	replication factor C (activator 1) 3, 38kDa	5983	13	n/a	n/a	n/a	2.404
279998510	ENSG00000248180	0	GAPDHP60	glyceraldehyde-3-phosphate dehydrogenase pseudogene 60	0	4	n/a	n/a	n/a	2.404
1087317	ENSG00000025770	29516	NCAPH2	non-SMC condensin II complex, subunit H2	29781	22	n/a	n/a	n/a	2.403
280094681	ENSG00000256309	0	AC009469.1	AC009469.1	0	2	n/a	n/a	n/a	2.403
280084963	ENSG00000255339	0	RP11-411B6.6	RP11-411B6.6	0	10	n/a	n/a	n/a	2.403
1103639	ENSG00000188763	8268	FZD9	frizzled family receptor 9	8326	7	n/a	n/a	n/a	2.402
279794934	ENSG00000226047	0	RP11-196I18.4	RP11-196I18.4	0	9	n/a	n/a	n/a	2.4
1102895	ENSG00000185689	126392	C6orf201	chromosome 6 open reading frame 201	404220	6	n/a	n/a	n/a	2.399
279668207	ENSG00000202566	1013117	MIR421	microRNA 421	693122	X	n/a	n/a	n/a	2.398
279636820	ENSG00000198134	0	RP11-267J23.4	RP11-267J23.4	0	12	n/a	n/a	n/a	2.398
279738854	ENSG00000215283	0	HMGB3P24	high mobility group box 3 pseudogene 24	0	9	n/a	n/a	n/a	2.397
1104296	ENSG00000197496	56742	SLC2A10	solute carrier family 2 (facilitated glucose transporter), member 10	81031	20	n/a	n/a	n/a	2.397
1087350	ENSG00000029993	3129	HMGB3	high mobility group box 3	3149	X	n/a	n/a	n/a	2.397
280120726	ENSG00000258738	0	RP11-73E17.2	RP11-73E17.2	0	14	n/a	n/a	n/a	2.397
1089857	ENSG00000104825	4762	NFKBIB	nuclear factor of kappa light polypeptide gene enhancer in B-cells inhibitor, beta	4793	19	n/a	n/a	n/a	2.397
1089290	ENSG00000100918	9841	REC8	REC8 homolog (yeast)	9985	14	n/a	n/a	n/a	2.395
1103310	ENSG00000187514	5725	PTMA	prothymosin, alpha	5757	2	n/a	n/a	n/a	2.395
1097480	ENSG00000160799	81024	CCDC12	coiled-coil domain containing 12	151903	3	n/a	n/a	n/a	2.394
1092494	ENSG00000124785	30780	NRN1	neuritin 1	51299	6	n/a	n/a	n/a	2.39
1098893	ENSG00000166801	40544	FAM111A	family with sequence similarity 111, member A	63901	11	n/a	n/a	n/a	2.385
1091192	ENSG00000114491	7329	UMPS	uridine monophosphate synthetase	7372	3	n/a	n/a	n/a	2.385
279718407	ENSG00000213033	0	AURKAPS1	aurora kinase A pseudogene 1	0	1	n/a	n/a	n/a	2.384
1101951	ENSG00000181744	83779	C3orf58	chromosome 3 open reading frame 58	205428	3	n/a	n/a	n/a	2.384
1088033	ENSG00000071575	28687	TRIB2	tribbles homolog 2 (Drosophila)	28951	2	n/a	n/a	n/a	2.384
1091561	ENSG00000117054	31	ACADM	acyl-CoA dehydrogenase, C-4 to C-12 straight chain	34	1	n/a	n/a	n/a	2.383
1090227	ENSG00000106624	162	AEBP1	AE binding protein 1	165	7	n/a	n/a	n/a	2.383
1098907	ENSG00000166845	81553	C18orf54	chromosome 18 open reading frame 54	162681	18	n/a	n/a	n/a	2.383
1095694	ENSG00000145901	10172	TNIP1	TNFAIP3 interacting protein 1	10318	5	n/a	n/a	n/a	2.382
280033416	ENSG00000251020	0	RP1-50O24.8	RP1-50O24.8	0	1	n/a	n/a	n/a	2.381
280104672	ENSG00000257376	0	RP11-328C8.2	RP11-328C8.2	0	12	n/a	n/a	n/a	2.38
1088092	ENSG00000073050	7472	XRCC1	X-ray repair complementing defective repair in Chinese hamster cells 1	7515	19	n/a	n/a	n/a	2.379
1101760	ENSG00000180596	8289	HIST1H2BC	histone cluster 1, H2bc	8347	6	n/a	n/a	n/a	2.379
1093875	ENSG00000134817	0	APLNR	apelin receptor	0	11	n/a	n/a	n/a	2.378
1088993	ENSG00000099795	4687	NDUFB7	NADH dehydrogenase (ubiquinone) 1 beta subcomplex, 7, 18kDa	4713	19	n/a	n/a	n/a	2.377
279489256	ENSG00000178550	0	AC010170.1	AC010170.1	0	3	n/a	n/a	n/a	2.377
1087536	ENSG00000049541	5950	RFC2	replication factor C (activator 1) 2, 40kDa	5982	7	n/a	n/a	n/a	2.376
1105104	ENSG00000204356	7890	RDBP	RD RNA binding protein	7936	6	n/a	n/a	n/a	2.376
1087759	ENSG00000064490	8556	RFXANK	regulatory factor X-associated ankyrin-containing protein	8625	19	n/a	n/a	n/a	2.375
1098867	ENSG00000166682	56686	TMPRSS5	transmembrane protease, serine 5	80975	11	n/a	n/a	n/a	2.374
279950769	ENSG00000240695	0	RP11-102M11.1	RP11-102M11.1	0	3	n/a	n/a	n/a	2.373
280017154	ENSG00000249741	0	RP11-673E1.3	RP11-673E1.3	0	4	n/a	n/a	n/a	2.373
279760112	ENSG00000222489	0	SNORA79	Small nucleolar RNA SNORA79	0	14	n/a	n/a	n/a	2.372
1103303	ENSG00000187479	122698	C11orf96	chromosome 11 open reading frame 96	387763	11	n/a	n/a	n/a	2.372
279968565	ENSG00000242693	0	AC108047.1	AC108047.1	0	2	n/a	n/a	n/a	2.37
1101218	ENSG00000177383	40743	MAGEF1	melanoma antigen family F, 1	64110	3	n/a	n/a	n/a	2.37
1094787	ENSG00000139668	77714	WDFY2	WD repeat and FYVE domain containing 2	115825	13	n/a	n/a	n/a	2.37
280138145	ENSG00000259746	0	CTD-3065B20.1	CTD-3065B20.1	0	15	n/a	n/a	n/a	2.369
1098716	ENSG00000166123	58902	GPT2	glutamic pyruvate transaminase (alanine aminotransferase) 2	84706	16	n/a	n/a	n/a	2.369
1101551	ENSG00000179242	997	CDH4	cadherin 4, type 1, R-cadherin (retinal)	1002	20	n/a	n/a	n/a	2.369
1093543	ENSG00000132669	33744	RIN2	Ras and Rab interactor 2	54453	20	n/a	n/a	n/a	2.369
280130432	ENSG00000259292	0	RP11-150L8.2	RP11-150L8.2	0	15	n/a	n/a	n/a	2.368
1098421	ENSG00000164898	81203	C7orf55	chromosome 7 open reading frame 55	154791	7	n/a	n/a	n/a	2.368
1099794	ENSG00000170469	83675	SPATA24	spermatogenesis associated 24	202051	5	n/a	n/a	n/a	2.367
279817459	ENSG00000228056	0	CFL1P3	cofilin 1 (non-muscle) pseudogene 3	0	1	n/a	n/a	n/a	2.365
1088065	ENSG00000072415	40999	MPP5	membrane protein, palmitoylated 5 (MAGUK p55 subfamily member 5)	64398	14	n/a	n/a	n/a	2.364
1102982	ENSG00000186010	30561	NDUFA13	NADH dehydrogenase (ubiquinone) 1 alpha subcomplex, 13	51079	19	n/a	n/a	n/a	2.363
1095128	ENSG00000142089	10263	IFITM3	interferon induced transmembrane protein 3	10410	11	n/a	n/a	n/a	2.363
1092194	ENSG00000122642	11163	FKBP9	FK506 binding protein 9, 63 kDa	11328	7	n/a	n/a	n/a	2.362
1090862	ENSG00000111843	31002	TMEM14C	transmembrane protein 14C	51522	6	n/a	n/a	n/a	2.362
1099978	ENSG00000171222	0	SCAND1	SCAN domain containing 1	0	20	n/a	n/a	n/a	2.361
1094191	ENSG00000136450	6390	SRSF1	serine/arginine-rich splicing factor 1	6426	17	n/a	n/a	n/a	2.36
1103132	ENSG00000186603	59032	HPDL	4-hydroxyphenylpyruvate dioxygenase-like	84842	1	n/a	n/a	n/a	2.36
1098096	ENSG00000163815	7080	CLEC3B	C-type lectin domain family 3, member B	7123	3	n/a	n/a	n/a	2.359
1087924	ENSG00000068781	94919	STON1-GTF2A1L	STON1-GTF2A1L readthrough	286749	2	n/a	n/a	n/a	2.359
1105052	ENSG00000204228	7877	HSD17B8	hydroxysteroid (17-beta) dehydrogenase 8	7923	6	n/a	n/a	n/a	2.358
279954131	ENSG00000241134	0	RP5-1051J4.4	RP5-1051J4.4	0	7	n/a	n/a	n/a	2.358
1088163	ENSG00000075142	6677	SRI	sorcin	6717	7	n/a	n/a	n/a	2.358
1101698	ENSG00000180209	29630	MYLPF	myosin light chain, phosphorylatable, fast skeletal muscle	29895	16	n/a	n/a	n/a	2.357
280132466	ENSG00000259409	0	RP11-521C20.3	RP11-521C20.3	0	15	n/a	n/a	n/a	2.357
1098638	ENSG00000165801	34990	ARHGEF40	Rho guanine nucleotide exchange factor (GEF) 40	55701	14	n/a	n/a	n/a	2.357
1098001	ENSG00000163545	57470	NUAK2	NUAK family, SNF1-like kinase, 2	81788	1	n/a	n/a	n/a	2.356
1096226	ENSG00000150433	85576	TMEM218	transmembrane protein 218	219854	11	n/a	n/a	n/a	2.356
1105669	ENSG00000206417	0	H1FX-AS1	H1FX antisense RNA 1 (non-protein coding)	0	3	n/a	n/a	n/a	2.355
1096197	ENSG00000149929	8414	HIRIP3	HIRA interacting protein 3	8479	16	n/a	n/a	n/a	2.354
279724038	ENSG00000213683	0	AC002056.3	AC002056.3	0	22	n/a	n/a	n/a	2.354
279911588	ENSG00000236496	0	RP11-255J3.2	RP11-255J3.2	0	9	n/a	n/a	n/a	2.353
280134255	ENSG00000259516	181564	ANP32AP1	acidic (leucine-rich) nuclear phosphoprotein 32 family, member A pseudogene 1	723972	15	n/a	n/a	n/a	2.353
280123907	ENSG00000258925	0	RP11-152L20.2	RP11-152L20.2	0	15	n/a	n/a	n/a	2.353
1099743	ENSG00000170275	10344	CRTAP	cartilage associated protein	10491	3	n/a	n/a	n/a	2.352
280083961	ENSG00000255276	0	RP11-23F23.1	RP11-23F23.1	0	11	n/a	n/a	n/a	2.351
1098869	ENSG00000166689	80341	PLEKHA7	pleckstrin homology domain containing, family A member 7	144100	11	n/a	n/a	n/a	2.35
279969449	ENSG00000242808	0	SOX2-OT	SOX2 overlapping transcript (non-protein coding)	0	3	n/a	n/a	n/a	2.349
1101607	ENSG00000179627	1000060	ZBTB42	zinc finger and BTB domain containing 42	100128927	14	n/a	n/a	n/a	2.349
1091283	ENSG00000115234	9640	SNX17	sorting nexin 17	9784	2	n/a	n/a	n/a	2.349
279720522	ENSG00000213269	0	AC004386.4	AC004386.4	0	X	n/a	n/a	n/a	2.348
1087580	ENSG00000053371	8508	AKR7A2	aldo-keto reductase family 7, member A2 (aflatoxin aldehyde reductase)	8574	1	n/a	n/a	n/a	2.348
1089503	ENSG00000102054	5899	RBBP7	retinoblastoma binding protein 7	5931	X	n/a	n/a	n/a	2.347
279849611	ENSG00000230953	0	RP4-631H13.6	RP4-631H13.6	0	1	n/a	n/a	n/a	2.346
1095453	ENSG00000144119	81659	C1QL2	complement component 1, q subcomponent-like 2	165257	2	n/a	n/a	n/a	2.345
1087056	ENSG00000007866	6963	TEAD3	TEA domain family member 3	7005	6	n/a	n/a	n/a	2.345
280127219	ENSG00000259112	0	NDUFC2-KCTD14	NDUFC2-KCTD14 readthrough	0	11	n/a	n/a	n/a	2.342
279819364	ENSG00000228247	0	UBBP2	ubiquitin B pseudogene 2	0	1	n/a	n/a	n/a	2.342
1088603	ENSG00000087191	5673	PSMC5	proteasome (prosome, macropain) 26S subunit, ATPase, 5	5705	17	n/a	n/a	n/a	2.342
1088038	ENSG00000071859	9007	FAM50A	family with sequence similarity 50, member A	9130	X	n/a	n/a	n/a	2.341
1090228	ENSG00000106628	5393	POLD2	polymerase (DNA directed), delta 2, regulatory subunit 50kDa	5425	7	n/a	n/a	n/a	2.34
279847265	ENSG00000230734	0	RPL10P3	ribosomal protein L10 pseudogene 3	0	9	n/a	n/a	n/a	2.339
279788283	ENSG00000225486	0	RP11-301G21.1	RP11-301G21.1	0	1	n/a	n/a	n/a	2.339
1101837	ENSG00000180992	41452	MRPL14	mitochondrial ribosomal protein L14	64928	6	n/a	n/a	n/a	2.338
1089059	ENSG00000100075	6540	SLC25A1	solute carrier family 25 (mitochondrial carrier; citrate transporter), member 1	6576	22	n/a	n/a	n/a	2.338
1090623	ENSG00000110011	3318	DNAJC4	DnaJ (Hsp40) homolog, subfamily C, member 4	3338	11	n/a	n/a	n/a	2.338
279710443	ENSG00000207985	1013246	MIR663	microRNA 663	724033	20	n/a	n/a	n/a	2.338
1094015	ENSG00000135535	8690	CD164	CD164 molecule, sialomucin	8763	6	n/a	n/a	n/a	2.337
1097273	ENSG00000159251	67	ACTC1	actin, alpha, cardiac muscle 1	70	15	n/a	n/a	n/a	2.336
1092330	ENSG00000123810	56550	B9D2	B9 protein domain 2	80776	19	n/a	n/a	n/a	2.336
1103106	ENSG00000186480	3613	INSIG1	insulin induced gene 1	3638	7	n/a	n/a	n/a	2.335
1099512	ENSG00000169230	26911	PRELID1	PRELI domain containing 1	27166	5	n/a	n/a	n/a	2.334
1103752	ENSG00000189184	33801	PCDH18	protocadherin 18	54510	4	n/a	n/a	n/a	2.334
280112001	ENSG00000258114	0	CTA-109P11.4	CTA-109P11.4	0	10	n/a	n/a	n/a	2.333
1095121	ENSG00000141994	36210	DUS3L	dihydrouridine synthase 3-like (S. cerevisiae)	56931	19	n/a	n/a	n/a	2.331
1088829	ENSG00000092010	5688	PSME1	proteasome (prosome, macropain) activator subunit 1 (PA28 alpha)	5720	14	n/a	n/a	n/a	2.331
279912885	ENSG00000236650	0	CTA-221G9.10	CTA-221G9.10	0	22	n/a	n/a	n/a	2.33
1094601	ENSG00000138587	34618	MNS1	meiosis-specific nuclear structural 1	55329	15	n/a	n/a	n/a	2.329
280068118	ENSG00000254238	0	RP11-300E4.2	RP11-300E4.2	0	8	n/a	n/a	n/a	2.329
1097558	ENSG00000161547	6391	SRSF2	serine/arginine-rich splicing factor 2	6427	17	n/a	n/a	n/a	2.328
1096058	ENSG00000148737	6894	TCF7L2	transcription factor 7-like 2 (T-cell specific, HMG-box)	6934	10	n/a	n/a	n/a	2.328
280040008	ENSG00000251534	0	RP1-96H9.6	RP1-96H9.6	0	12	n/a	n/a	n/a	2.327
1095877	ENSG00000147257	2703	GPC3	glypican 3	2719	X	n/a	n/a	n/a	2.326
1100227	ENSG00000172270	678	BSG	basigin (Ok blood group)	682	19	n/a	n/a	n/a	2.325
1095134	ENSG00000142173	1283	COL6A2	collagen, type VI, alpha 2	1292	21	n/a	n/a	n/a	2.325
280128300	ENSG00000259171	0	AL163636.6	AL163636.6	0	14	n/a	n/a	n/a	2.325
1098409	ENSG00000164853	109828	UNCX	UNC homeobox	340260	7	n/a	n/a	n/a	2.322
1096755	ENSG00000154856	80613	APCDD1	adenomatosis polyposis coli down-regulated 1	147495	18	n/a	n/a	n/a	2.32
1098248	ENSG00000164237	79589	CMBL	carboxymethylenebutenolidase homolog (Pseudomonas)	134147	5	n/a	n/a	n/a	2.319
1094425	ENSG00000137691	59203	C11orf70	chromosome 11 open reading frame 70	85016	11	n/a	n/a	n/a	2.319
279930480	ENSG00000238123	0	MID1IP1-AS1	MID1IP1 antisense RNA 1 (non-protein coding)	0	X	n/a	n/a	n/a	2.319
1097871	ENSG00000163110	10464	PDLIM5	PDZ and LIM domain 5	10611	4	n/a	n/a	n/a	2.319
1097700	ENSG00000162496	9123	DHRS3	dehydrogenase/reductase (SDR family) member 3	9249	1	n/a	n/a	n/a	2.319
1093138	ENSG00000130208	338	APOC1	apolipoprotein C-I	341	19	n/a	n/a	n/a	2.318
1101024	ENSG00000176386	89695	CDC26	cell division cycle 26 homolog (S. cerevisiae)	246184	9	n/a	n/a	n/a	2.318
1087634	ENSG00000056487	76622	PHF21B	PHD finger protein 21B	112885	22	n/a	n/a	n/a	2.318
279979461	ENSG00000243829	0	CTB-33G10.1	CTB-33G10.1	0	19	n/a	n/a	n/a	2.318
1090167	ENSG00000106268	4495	NUDT1	nudix (nucleoside diphosphate linked moiety X)-type motif 1	4521	7	n/a	n/a	n/a	2.318
279802791	ENSG00000226752	90086	RP11-27I1.2	RP11-27I1.2	253039	9	n/a	n/a	n/a	2.317
1092710	ENSG00000126254	55010	RBM42	RNA binding motif protein 42	79171	19	n/a	n/a	n/a	2.317
279784647	ENSG00000225174	1019220	RP3-429G5.3	RP3-429G5.3	100287366	6	n/a	n/a	n/a	2.317
280087107	ENSG00000255503	0	RP11-113K21.4	RP11-113K21.4	0	11	n/a	n/a	n/a	2.317
1090339	ENSG00000107796	56	ACTA2	actin, alpha 2, smooth muscle, aorta	59	10	n/a	n/a	n/a	2.316
1095125	ENSG00000142046	169768	TMEM91	transmembrane protein 91	641649	19	n/a	n/a	n/a	2.316
279780276	ENSG00000224763	0	FDPSP8	farnesyl diphosphate synthase pseudogene 8	0	1	n/a	n/a	n/a	2.316
279748678	ENSG00000219102	0	RP1-167A19.5	RP1-167A19.5	0	1	n/a	n/a	n/a	2.315
1088567	ENSG00000086289	34038	EPDR1	ependymin related protein 1 (zebrafish)	54749	7	n/a	n/a	n/a	2.314
1088534	ENSG00000085491	29690	SLC25A24	solute carrier family 25 (mitochondrial carrier; phosphate carrier), member 24	29957	1	n/a	n/a	n/a	2.314
279736792	ENSG00000215057	0	RP3-380B8.1	RP3-380B8.1	0	6	n/a	n/a	n/a	2.313
1095598	ENSG00000145220	34935	LYAR	Ly1 antibody reactive homolog (mouse)	55646	4	n/a	n/a	n/a	2.313
1103722	ENSG00000189067	9375	LITAF	lipopolysaccharide-induced TNF factor	9516	16	n/a	n/a	n/a	2.312
1087032	ENSG00000007080	77650	CCDC124	coiled-coil domain containing 124	115098	19	n/a	n/a	n/a	2.312
279928115	ENSG00000237939	0	AC097523.3	AC097523.3	0	2	n/a	n/a	n/a	2.312
1106012	ENSG00000214194	125609	AC073346.2	Putative transmembrane protein LOC401397	401397	7	n/a	n/a	n/a	2.311
1090329	ENSG00000107719	26888	KIAA1274	KIAA1274	27143	10	n/a	n/a	n/a	2.309
1102569	ENSG00000184348	8272	HIST1H2AK	histone cluster 1, H2ak	8330	6	n/a	n/a	n/a	2.309
1102292	ENSG00000183255	750	PTTG1IP	pituitary tumor-transforming 1 interacting protein	754	21	n/a	n/a	n/a	2.309
280015736	ENSG00000249637	0	CTC-329D1.2	CTC-329D1.2	0	5	n/a	n/a	n/a	2.308
1100856	ENSG00000175467	8969	SART1	squamous cell carcinoma antigen recognized by T cells	9092	11	n/a	n/a	n/a	2.308
1097141	ENSG00000158234	34468	FAIM	Fas apoptotic inhibitory molecule	55179	3	n/a	n/a	n/a	2.308
1092203	ENSG00000122694	81030	GLIPR2	GLI pathogenesis-related 2	152007	9	n/a	n/a	n/a	2.307
1101411	ENSG00000178445	2714	GLDC	glycine dehydrogenase (decarboxylating)	2731	9	n/a	n/a	n/a	2.306
1104783	ENSG00000198865	1003752	CCDC152	coiled-coil domain containing 152	100129792	5	n/a	n/a	n/a	2.306
280020163	ENSG00000249958	0	CCT7P2	chaperonin containing TCP1, subunit 7 (eta) pseudogene 2	0	5	n/a	n/a	n/a	2.305
1090525	ENSG00000109084	27091	TMEM97	transmembrane protein 97	27346	17	n/a	n/a	n/a	2.305
1097237	ENSG00000159063	54893	ALG8	asparagine-linked glycosylation 8, alpha-1,3-glucosyltransferase homolog (S. cerevisiae)	79053	11	n/a	n/a	n/a	2.304
279875170	ENSG00000233205	0	AC108479.2	AC108479.2	0	2	n/a	n/a	n/a	2.304
279666415	ENSG00000202030	1013717	VTRNA2-1	vault RNA 2-1	100126299	5	n/a	n/a	n/a	2.303
1093512	ENSG00000132507	1969	EIF5A	eukaryotic translation initiation factor 5A	1984	17	n/a	n/a	n/a	2.302
279882515	ENSG00000233849	0	AC022201.5	AC022201.5	0	2	n/a	n/a	n/a	2.3
1092466	ENSG00000124610	3007	HIST1H1A	histone cluster 1, H1a	3024	6	n/a	n/a	n/a	2.3
1099647	ENSG00000169857	36377	AVEN	apoptosis, caspase activation inhibitor	57099	15	n/a	n/a	n/a	2.299
1090751	ENSG00000111203	157123479	ITFG2	integrin alpha FG-GAP repeat containing 2	100507424	12	n/a	n/a	n/a	2.299
279869045	ENSG00000232656	35141	IDI2-AS1	IDI2 antisense RNA 1 (non-protein coding)	55853	10	n/a	n/a	n/a	2.298
279860098	ENSG00000231878	0	SNRPFP1	small nuclear ribonucleoprotein polypeptide F pseudogene 1	0	20	n/a	n/a	n/a	2.298
280005051	ENSG00000248710	0	RP11-432B6.3	RP11-432B6.3	0	3	n/a	n/a	n/a	2.298
279878010	ENSG00000233440	0	HMGA1P6	high mobility group AT-hook 1 pseudogene 6	0	13	n/a	n/a	n/a	2.297
1088282	ENSG00000078061	366	ARAF	v-raf murine sarcoma 3611 viral oncogene homolog	369	X	n/a	n/a	n/a	2.295
279887415	ENSG00000234286	0	AC006026.13	AC006026.13	0	7	n/a	n/a	n/a	2.295
1104185	ENSG00000197149	0	RP11-452G18.2	RP11-452G18.2	0	11	n/a	n/a	n/a	2.294
1095583	ENSG00000145050	7827	MANF	mesencephalic astrocyte-derived neurotrophic factor	7873	3	n/a	n/a	n/a	2.293
1094036	ENSG00000135638	2001	EMX1	empty spiracles homeobox 1	2016	2	n/a	n/a	n/a	2.293
279886041	ENSG00000234171	157121707	AC108488.3	AC108488.3	100506054	2	n/a	n/a	n/a	2.292
1097015	ENSG00000157191	34996	NECAP2	NECAP endocytosis associated 2	55707	1	n/a	n/a	n/a	2.292
280027256	ENSG00000250534	0	RP11-475D8.1	RP11-475D8.1	0	X	n/a	n/a	n/a	2.291
1104196	ENSG00000197177	58636	GPR123	G protein-coupled receptor 123	84435	10	n/a	n/a	n/a	2.29
279847785	ENSG00000230793	0	SMARCE1P5	SWI/SNF related, matrix associated, actin dependent regulator of chromatin, subfamily e, member 1 pseudogene 5	0	13	n/a	n/a	n/a	2.29
1097434	ENSG00000160410	60223	SHKBP1	SH3KBP1 binding protein 1	92799	19	n/a	n/a	n/a	2.29
1100174	ENSG00000172037	3888	LAMB2	laminin, beta 2 (laminin S)	3913	3	n/a	n/a	n/a	2.289
1089863	ENSG00000104852	6585	SNRNP70	small nuclear ribonucleoprotein 70kDa (U1)	6625	19	n/a	n/a	n/a	2.287
1104584	ENSG00000198355	128954	PIM3	pim-3 oncogene	415116	22	n/a	n/a	n/a	2.285
279667157	ENSG00000202252	0	SNORD14C	small nucleolar RNA, C/D box 14C	0	11	n/a	n/a	n/a	2.284
280036084	ENSG00000251235	0	RP11-156N15.1	RP11-156N15.1	0	5	n/a	n/a	n/a	2.283
279853854	ENSG00000231327	1016812	AC016700.5	AC016700.5	100133985	2	n/a	n/a	n/a	2.282
1100151	ENSG00000171951	7811	SCG2	secretogranin II	7857	2	n/a	n/a	n/a	2.282
1088671	ENSG00000088881	36866	EBF4	early B-cell factor 4	57593	20	n/a	n/a	n/a	2.281
1091390	ENSG00000115844	1734	DLX2	distal-less homeobox 2	1746	2	n/a	n/a	n/a	2.281
279841139	ENSG00000230199	0	RP11-331N16.1	RP11-331N16.1	0	1	n/a	n/a	n/a	2.281
1091307	ENSG00000115325	1784	DOK1	docking protein 1, 62kDa (downstream of tyrosine kinase 1)	1796	2	n/a	n/a	n/a	2.28
279868780	ENSG00000232640	0	RP1-266L20.2	RP1-266L20.2	0	6	n/a	n/a	n/a	2.28
1088736	ENSG00000090006	8366	LTBP4	latent transforming growth factor beta binding protein 4	8425	19	n/a	n/a	n/a	2.28
1095803	ENSG00000146729	2615	GBAS	glioblastoma amplified sequence	2631	7	n/a	n/a	n/a	2.279
1094599	ENSG00000138495	9918	COX17	COX17 cytochrome c oxidase assembly homolog (S. cerevisiae)	10063	3	n/a	n/a	n/a	2.279
279764756	ENSG00000223513	0	ATP6V0E1P2	ATPase, H+ transporting, lysosomal 9kDa, V0 subunit e1 pseudogene 2	0	3	n/a	n/a	n/a	2.279
280124594	ENSG00000258956	0	RP11-442G21.1	RP11-442G21.1	0	14	n/a	n/a	n/a	2.279
1094909	ENSG00000140522	5985	RLBP1	retinaldehyde binding protein 1	6017	15	n/a	n/a	n/a	2.278
280113759	ENSG00000258311	0	RP11-644F5.10	Uncharacterized protein	0	12	n/a	n/a	n/a	2.278
280098181	ENSG00000256712	0	RP11-785H5.2	RP11-785H5.2	0	12	n/a	n/a	n/a	2.276
1098722	ENSG00000166136	4688	NDUFB8	NADH dehydrogenase (ubiquinone) 1 beta subcomplex, 8, 19kDa	4714	10	n/a	n/a	n/a	2.276
1095146	ENSG00000142230	9910	SAE1	SUMO1 activating enzyme subunit 1	10055	19	n/a	n/a	n/a	2.275
1098558	ENSG00000165487	85715	EFHA1	EF-hand domain family, member A1	221154	13	n/a	n/a	n/a	2.275
1105892	ENSG00000213694	1890	S1PR3	sphingosine-1-phosphate receptor 3	1903	9	n/a	n/a	n/a	2.274
279795418	ENSG00000226084	0	RP4-706A16.3	RP4-706A16.3	0	1	n/a	n/a	n/a	2.274
1103032	ENSG00000186205	41332	MOSC1	MOCO sulphurase C-terminal domain containing 1	64757	1	n/a	n/a	n/a	2.273
279748382	ENSG00000218857	0	RP1-209B5.2	RP1-209B5.2	0	6	n/a	n/a	n/a	2.273
280071493	ENSG00000254489	0	RP5-1024C24.1	RP5-1024C24.1	0	11	n/a	n/a	n/a	2.272
1104280	ENSG00000197451	3162	HNRNPAB	heterogeneous nuclear ribonucleoprotein A/B	3182	5	n/a	n/a	n/a	2.272
1089706	ENSG00000103485	23230	QPRT	quinolinate phosphoribosyltransferase	23475	16	n/a	n/a	n/a	2.27
1101346	ENSG00000178075	34051	GRAMD1C	GRAM domain containing 1C	54762	3	n/a	n/a	n/a	2.269
279786635	ENSG00000225333	0	RP1-144F13.4	RP1-144F13.4	0	1	n/a	n/a	n/a	2.268
279845442	ENSG00000230562	0	AC019201.1	AC019201.1	0	2	n/a	n/a	n/a	2.267
1090724	ENSG00000110917	9617	MLEC	malectin	9761	12	n/a	n/a	n/a	2.267
1091807	ENSG00000119471	58473	HSDL2	hydroxysteroid dehydrogenase like 2	84263	9	n/a	n/a	n/a	2.267
280020553	ENSG00000249992	25656	TMEM158	transmembrane protein 158 (gene/pseudogene)	25907	3	n/a	n/a	n/a	2.267
1104661	ENSG00000198604	11017	BAZ1A	bromodomain adjacent to zinc finger domain, 1A	11177	14	n/a	n/a	n/a	2.267
1089244	ENSG00000100632	2064	ERH	enhancer of rudimentary homolog (Drosophila)	2079	14	n/a	n/a	n/a	2.267
1095325	ENSG00000143436	41529	MRPL9	mitochondrial ribosomal protein L9	65005	1	n/a	n/a	n/a	2.267
1098232	ENSG00000164176	9940	EDIL3	EGF-like repeats and discoidin I-like domains 3	10085	5	n/a	n/a	n/a	2.267
1100020	ENSG00000171443	80647	ZNF524	zinc finger protein 524	147807	19	n/a	n/a	n/a	2.267
1087641	ENSG00000057019	79476	DCBLD2	discoidin, CUB and LCCL domain containing 2	131566	3	n/a	n/a	n/a	2.266
1095342	ENSG00000143499	36229	SMYD2	SET and MYND domain containing 2	56950	1	n/a	n/a	n/a	2.265
1087854	ENSG00000066651	37947	TRMT11	tRNA methyltransferase 11 homolog (S. cerevisiae)	60487	6	n/a	n/a	n/a	2.265
1096810	ENSG00000155380	6530	SLC16A1	solute carrier family 16, member 1 (monocarboxylic acid transporter 1)	6566	1	n/a	n/a	n/a	2.265
279719789	ENSG00000213184	0	RP11-335F8.2	RP11-335F8.2	0	11	n/a	n/a	n/a	2.264
279837548	ENSG00000229893	0	AC004549.6	AC004549.6	0	7	n/a	n/a	n/a	2.264
1095831	ENSG00000146966	26892	DENND2A	DENN/MADD domain containing 2A	27147	7	n/a	n/a	n/a	2.264
1107030	ENSG00000225973	0	AC018926.1	AC018926.1	0	15	n/a	n/a	n/a	2.264
279929736	ENSG00000238082	0	AC009948.7	AC009948.7	0	2	n/a	n/a	n/a	2.264
280132222	ENSG00000259397	0	RP11-323I15.2	RP11-323I15.2	0	15	n/a	n/a	n/a	2.262
280009685	ENSG00000249115	23109	HAUS5	HAUS augmin-like complex, subunit 5	23354	19	n/a	n/a	n/a	2.262
1095695	ENSG00000145907	10001	G3BP1	GTPase activating protein (SH3 domain) binding protein 1	10146	5	n/a	n/a	n/a	2.262
1090571	ENSG00000109534	33724	GAR1	GAR1 ribonucleoprotein homolog (yeast)	54433	4	n/a	n/a	n/a	2.262
1097521	ENSG00000161016	6100	RPL8	ribosomal protein L8	6132	8	n/a	n/a	n/a	2.26
1108452	ENSG00000235423	0	RP11-282O18.3	RP11-282O18.3	0	12	n/a	n/a	n/a	2.26
1091452	ENSG00000116237	23218	ICMT	isoprenylcysteine carboxyl methyltransferase	23463	1	n/a	n/a	n/a	2.258
1088979	ENSG00000099385	9143	BCL7C	B-cell CLL/lymphoma 7C	9274	16	n/a	n/a	n/a	2.257
1097628	ENSG00000162063	894	CCNF	cyclin F	899	16	n/a	n/a	n/a	2.255
279996973	ENSG00000247993	0	RP11-79P5.2	RP11-79P5.2	0	5	n/a	n/a	n/a	2.255
280098583	ENSG00000256761	0	AL008733.1	AL008733.1	0	1	n/a	n/a	n/a	2.255
1093265	ENSG00000130826	1724	DKC1	dyskeratosis congenita 1, dyskerin	1736	X	n/a	n/a	n/a	2.255
279879250	ENSG00000233547	0	RP11-57H14.2	RP11-57H14.2	0	10	n/a	n/a	n/a	2.254
1102534	ENSG00000184216	3629	IRAK1	interleukin-1 receptor-associated kinase 1	3654	X	n/a	n/a	n/a	2.254
1102380	ENSG00000183624	36220	C3orf37	chromosome 3 open reading frame 37	56941	3	n/a	n/a	n/a	2.253
279878773	ENSG00000233503	0	RP11-288G3.2	RP11-288G3.2	0	6	n/a	n/a	n/a	2.253
1092883	ENSG00000127990	8831	SGCE	sarcoglycan, epsilon	8910	7	n/a	n/a	n/a	2.252
1095060	ENSG00000141526	9000	SLC16A3	solute carrier family 16, member 3 (monocarboxylic acid transporter 4)	9123	17	n/a	n/a	n/a	2.252
1106862	ENSG00000224997	0	AL049840.1	Uncharacterized proteincDNA FLJ53535	0	14	n/a	n/a	n/a	2.251
1101928	ENSG00000181588	124878	MEX3D	mex-3 homolog D (C. elegans)	399664	19	n/a	n/a	n/a	2.251
1102460	ENSG00000183850	1003157	ZNF730	zinc finger protein 730	100129543	19	n/a	n/a	n/a	2.251
1100873	ENSG00000175550	10442	DRAP1	DR1-associated protein 1 (negative cofactor 2 alpha)	10589	11	n/a	n/a	n/a	2.251
279820909	ENSG00000228366	0	RP11-18B3.3	RP11-18B3.3	0	9	n/a	n/a	n/a	2.251
279848285	ENSG00000230832	0	RP11-325P15.2	RP11-325P15.2	0	1	n/a	n/a	n/a	2.25
1092667	ENSG00000125931	4409	CITED1	Cbp/p300-interacting transactivator, with Glu/Asp-rich carboxy-terminal domain, 1	4435	X	n/a	n/a	n/a	2.25
279723028	ENSG00000213574	0	LDHAP5	lactate dehydrogenase A pseudogene 5	0	10	n/a	n/a	n/a	2.249
1086911	ENSG00000004455	201	AK2	adenylate kinase 2	204	1	n/a	n/a	n/a	2.249
1091962	ENSG00000120533	36222	ENY2	enhancer of yellow 2 homolog (Drosophila)	56943	8	n/a	n/a	n/a	2.249
1094194	ENSG00000136463	30686	TACO1	translational activator of mitochondrially encoded cytochrome c oxidase I	51204	17	n/a	n/a	n/a	2.248
279807154	ENSG00000227096	0	HMGB3P8	high mobility group box 3 pseudogene 8	0	10	n/a	n/a	n/a	2.248
279931813	ENSG00000238258	0	RP11-342D11.2	RP11-342D11.2	0	10	n/a	n/a	n/a	2.248
1104619	ENSG00000198483	80730	ANKRD35	ankyrin repeat domain 35	148741	1	n/a	n/a	n/a	2.247
1091569	ENSG00000117133	55936	RPF1	ribosome production factor 1 homolog (S. cerevisiae)	80135	1	n/a	n/a	n/a	2.247
1093527	ENSG00000132589	2303	FLOT2	flotillin 2	2319	17	n/a	n/a	n/a	2.247
1088117	ENSG00000073792	10497	IGF2BP2	insulin-like growth factor 2 mRNA binding protein 2	10644	3	n/a	n/a	n/a	2.245
280075890	ENSG00000254782	0	ABHD14A-ACY1	ABHD14A-ACY1 readthrough (non-protein coding)	0	3	n/a	n/a	n/a	2.244
279948955	ENSG00000240477	0	RP11-63E16.1	RP11-63E16.1	0	3	n/a	n/a	n/a	2.244
1099425	ENSG00000168884	54994	TNIP2	TNFAIP3 interacting protein 2	79155	4	n/a	n/a	n/a	2.244
1092298	ENSG00000123473	6455	STIL	SCL/TAL1 interrupting locus	6491	1	n/a	n/a	n/a	2.244
1104587	ENSG00000198366	8292	HIST1H3A	histone cluster 1, H3a	8350	6	n/a	n/a	n/a	2.243
1097527	ENSG00000161048	85845	NAPEPLD	N-acyl phosphatidylethanolamine phospholipase D	222236	7	n/a	n/a	n/a	2.242
279766117	ENSG00000223612	0	RP11-289I10.2	RP11-289I10.2	0	1	n/a	n/a	n/a	2.241
1103833	ENSG00000196154	6242	S100A4	S100 calcium binding protein A4	6275	1	n/a	n/a	n/a	2.24
1104357	ENSG00000197697	8286	HIST1H2BE	histone cluster 1, H2be	8344	6	n/a	n/a	n/a	2.24
279719884	ENSG00000213197	0	AC012066.1	AC012066.1	0	2	n/a	n/a	n/a	2.24
1098299	ENSG00000164402	22931	8-Sep	septin 8	23176	5	n/a	n/a	n/a	2.24
1103102	ENSG00000186471	81419	AKAP14	A kinase (PRKA) anchor protein 14	158798	X	n/a	n/a	n/a	2.239
1090386	ENSG00000108179	9960	PPIF	peptidylprolyl isomerase F	10105	10	n/a	n/a	n/a	2.238
1089978	ENSG00000105373	29730	GLTSCR2	glioma tumor suppressor candidate region gene 2	29997	19	n/a	n/a	n/a	2.238
1091437	ENSG00000116157	2865	GPX7	glutathione peroxidase 7	2882	1	n/a	n/a	n/a	2.236
1088802	ENSG00000091317	34207	CMTM6	CKLF-like MARVEL transmembrane domain containing 6	54918	3	n/a	n/a	n/a	2.236
1093684	ENSG00000133639	690	BTG1	B-cell translocation gene 1, anti-proliferative	694	12	n/a	n/a	n/a	2.236
1099083	ENSG00000167565	29679	SERTAD3	SERTA domain containing 3	29946	19	n/a	n/a	n/a	2.236
1091776	ENSG00000119139	9278	TJP2	tight junction protein 2 (zona occludens 2)	9414	9	n/a	n/a	n/a	2.235
1092962	ENSG00000128641	4404	MYO1B	myosin IB	4430	2	n/a	n/a	n/a	2.234
1087879	ENSG00000067225	5283	PKM2	pyruvate kinase, muscle	5315	15	n/a	n/a	n/a	2.233
279780990	ENSG00000224834	0	BTF3P9	basic transcription factor 3 pseudogene 9	0	1	n/a	n/a	n/a	2.232
1098559	ENSG00000165490	85614	C11orf82	chromosome 11 open reading frame 82	220042	11	n/a	n/a	n/a	2.231
279856936	ENSG00000231607	0	DLEU2	deleted in lymphocytic leukemia 2 (non-protein coding)	0	13	n/a	n/a	n/a	2.229
1090133	ENSG00000106025	23308	TSPAN12	tetraspanin 12	23554	7	n/a	n/a	n/a	2.229
1087613	ENSG00000055070	25848	C1orf144	chromosome 1 open reading frame 144	26099	1	n/a	n/a	n/a	2.229
279951647	ENSG00000240797	0	RP11-480I12.6	RP11-480I12.6	0	1	n/a	n/a	n/a	2.228
1101667	ENSG00000179981	10048	TSHZ1	teashirt zinc finger homeobox 1	10194	18	n/a	n/a	n/a	2.227
279740571	ENSG00000215482	0	CALM2P3	calmodulin 2 pseudogene 3	0	13	n/a	n/a	n/a	2.227
1091130	ENSG00000113811	37329	RP11-884K10.5	Selenoprotein K	58515	3	n/a	n/a	n/a	2.227
1088997	ENSG00000099810	4481	MTAP	methylthioadenosine phosphorylase	4507	9	n/a	n/a	n/a	2.226
1088255	ENSG00000077312	6586	SNRPA	small nuclear ribonucleoprotein polypeptide A	6626	19	n/a	n/a	n/a	2.225
1099429	ENSG00000168899	10633	VAMP5	vesicle-associated membrane protein 5 (myobrevin)	10791	2	n/a	n/a	n/a	2.224
1096920	ENSG00000156384	78743	SFR1	SWI5-dependent recombination repair 1	119392	10	n/a	n/a	n/a	2.223
279928564	ENSG00000237976	0	RP11-126K1.6	RP11-126K1.6	0	1	n/a	n/a	n/a	2.223
1099366	ENSG00000168615	8682	ADAM9	ADAM metallopeptidase domain 9	8754	8	n/a	n/a	n/a	2.223
279878823	ENSG00000233514	0	RP11-570P14.1	RP11-570P14.1	0	1	n/a	n/a	n/a	2.223
1090134	ENSG00000106028	6702	SSBP1	single-stranded DNA binding protein 1	6742	7	n/a	n/a	n/a	2.221
1096561	ENSG00000153147	8406	SMARCA5	SWI/SNF related, matrix associated, actin dependent regulator of chromatin, subfamily a, member 5	8467	4	n/a	n/a	n/a	2.221
1096892	ENSG00000156162	94803	DPY19L4	dpy-19-like 4 (C. elegans)	286148	8	n/a	n/a	n/a	2.221
1088931	ENSG00000096060	2273	FKBP5	FK506 binding protein 5	2289	6	n/a	n/a	n/a	2.22
1099627	ENSG00000169756	3962	LIMS1	LIM and senescent cell antigen-like domains 1	3987	2	n/a	n/a	n/a	2.22
1102947	ENSG00000185909	83605	KLHDC8B	kelch domain containing 8B	200942	3	n/a	n/a	n/a	2.219
279912548	ENSG00000236603	0	RANP1	RAN, member RAS oncogene family pseudogene 1	0	6	n/a	n/a	n/a	2.219
1090725	ENSG00000110921	4572	MVK	mevalonate kinase	4598	12	n/a	n/a	n/a	2.219
1090805	ENSG00000111581	36400	NUP107	nucleoporin 107kDa	57122	12	n/a	n/a	n/a	2.219
279812768	ENSG00000227621	0	PHBP11	prohibitin pseudogene 11	0	1	n/a	n/a	n/a	2.218
1095858	ENSG00000147145	2829	LPAR4	lysophosphatidic acid receptor 4	2846	X	n/a	n/a	n/a	2.217
1102711	ENSG00000184983	4674	NDUFA6	NADH dehydrogenase (ubiquinone) 1 alpha subcomplex, 6, 14kDa	4700	22	n/a	n/a	n/a	2.216
1093381	ENSG00000131634	55455	TMEM204	transmembrane protein 204	79652	16	n/a	n/a	n/a	2.215
279973085	ENSG00000243230	0	RP11-286H14.8	RP11-286H14.8	0	7	n/a	n/a	n/a	2.214
279667472	ENSG00000202337	0	U6	U6 spliceosomal RNA	0	14	n/a	n/a	n/a	2.214
280091563	ENSG00000255949	0	AP003419.16	AP003419.16	0	11	n/a	n/a	n/a	2.214
1104636	ENSG00000198546	78710	ZNF511	zinc finger protein 511	118472	10	n/a	n/a	n/a	2.214
279746167	ENSG00000217241	0	CBX3P9	chromobox homolog 3 pseudogene 9	0	6	n/a	n/a	n/a	2.214
1097893	ENSG00000163191	6249	S100A11	S100 calcium binding protein A11	6282	1	n/a	n/a	n/a	2.213
1101671	ENSG00000180015	0	RP11-756P10.3	RP11-756P10.3	0	4	n/a	n/a	n/a	2.212
1088069	ENSG00000072506	3011	HSD17B10	hydroxysteroid (17-beta) dehydrogenase 10	3028	X	n/a	n/a	n/a	2.212
1091769	ENSG00000119013	4683	NDUFB3	NADH dehydrogenase (ubiquinone) 1 beta subcomplex, 3, 12kDa	4709	2	n/a	n/a	n/a	2.21
1094115	ENSG00000136040	10009	PLXNC1	plexin C1	10154	12	n/a	n/a	n/a	2.21
1094546	ENSG00000138182	9443	KIF20B	kinesin family member 20B	9585	10	n/a	n/a	n/a	2.209
1092996	ENSG00000128928	3687	IVD	isovaleryl-CoA dehydrogenase	3712	15	n/a	n/a	n/a	2.209
1089193	ENSG00000100441	23106	KHNYN	KH and NYN domain containing	23351	14	n/a	n/a	n/a	2.208
1093356	ENSG00000131435	8506	PDLIM4	PDZ and LIM domain 4	8572	5	n/a	n/a	n/a	2.207
1104214	ENSG00000197256	25708	KANK2	KN motif and ankyrin repeat domains 2	25959	19	n/a	n/a	n/a	2.207
1095321	ENSG00000143416	8883	SELENBP1	selenium binding protein 1	8991	1	n/a	n/a	n/a	2.206
1094007	ENSG00000135486	3158	HNRNPA1	heterogeneous nuclear ribonucleoprotein A1	3178	12	n/a	n/a	n/a	2.206
1096145	ENSG00000149503	3594	INCENP	inner centromere protein antigens 135/155kDa	3619	11	n/a	n/a	n/a	2.205
1092698	ENSG00000126215	7474	XRCC3	X-ray repair complementing defective repair in Chinese hamster cells 3	7517	14	n/a	n/a	n/a	2.205
1088714	ENSG00000089336	0	AC002115.6	AC002115.6	0	19	n/a	n/a	n/a	2.205
279794347	ENSG00000225994	0	RP11-436D23.1	RP11-436D23.1	0	6	n/a	n/a	n/a	2.204
1096737	ENSG00000154723	519	ATP5J	ATP synthase, H+ transporting, mitochondrial Fo complex, subunit F6	522	21	n/a	n/a	n/a	2.203
280071030	ENSG00000254454	0	RCC2P6	regulator of chromosome condensation 2 pseudogene 6	0	11	n/a	n/a	n/a	2.202
1088859	ENSG00000092758	1290	COL9A3	collagen, type IX, alpha 3	1299	20	n/a	n/a	n/a	2.202
1094714	ENSG00000139218	9045	SCAF11	SR-related CTD-associated factor 11	9169	12	n/a	n/a	n/a	2.201
1100683	ENSG00000174547	41527	MRPL11	mitochondrial ribosomal protein L11	65003	11	n/a	n/a	n/a	2.201
1093656	ENSG00000133315	28728	MACROD1	MACRO domain containing 1	28992	11	n/a	n/a	n/a	2.201
1096638	ENSG00000153944	79007	MSI2	musashi homolog 2 (Drosophila)	124540	17	n/a	n/a	n/a	2.201
279929144	ENSG00000238029	0	AC012493.1	AC012493.1	0	2	n/a	n/a	n/a	2.201
1090225	ENSG00000106615	5977	RHEB	Ras homolog enriched in brain	6009	7	n/a	n/a	n/a	2.2
1101504	ENSG00000179008	106011	C14orf39	chromosome 14 open reading frame 39	317761	14	n/a	n/a	n/a	2.2
1095268	ENSG00000143195	122627	ILDR2	immunoglobulin-like domain containing receptor 2	387597	1	n/a	n/a	n/a	2.198
1099053	ENSG00000167460	7128	TPM4	tropomyosin 4	7171	19	n/a	n/a	n/a	2.198
1095159	ENSG00000142409	79117	ZNF787	zinc finger protein 787	126208	19	n/a	n/a	n/a	2.198
1093772	ENSG00000134248	10395	HBXIP	hepatitis B virus x interacting protein	10542	1	n/a	n/a	n/a	2.197
1095068	ENSG00000141560	55475	FN3KRP	fructosamine 3 kinase related protein	79672	17	n/a	n/a	n/a	2.197
280003913	ENSG00000248625	0	RP11-205M3.1	RP11-205M3.1	0	4	n/a	n/a	n/a	2.195
1099616	ENSG00000169714	7512	CNBP	CCHC-type zinc finger, nucleic acid binding protein	7555	3	n/a	n/a	n/a	2.195
1095416	ENSG00000143882	89557	ATP6V1C2	ATPase, H+ transporting, lysosomal 42kDa, V1 subunit C2	245973	2	n/a	n/a	n/a	2.195
280093125	ENSG00000256103	0	RP1-96H9.5	RP1-96H9.5	0	12	n/a	n/a	n/a	2.195
279725210	ENSG00000213866	0	YBX1P10	Y box binding protein 1 pseudogene 10	0	9	n/a	n/a	n/a	2.194
1102168	ENSG00000182718	299	ANXA2	annexin A2	302	15	n/a	n/a	n/a	2.193
1091456	ENSG00000116266	6774	STXBP3	syntaxin binding protein 3	6814	1	n/a	n/a	n/a	2.193
279715976	ENSG00000212238	157130510	5S_rRNA	5S ribosomal RNA	100885864	7	n/a	n/a	n/a	2.193
1089416	ENSG00000101444	188	AHCY	adenosylhomocysteinase	191	20	n/a	n/a	n/a	2.192
1099997	ENSG00000171314	5191	PGAM1	phosphoglycerate mutase 1 (brain)	5223	10	n/a	n/a	n/a	2.192
1090281	ENSG00000107164	8860	FUBP3	far upstream element (FUSE) binding protein 3	8939	9	n/a	n/a	n/a	2.192
1089194	ENSG00000100442	2271	FKBP3	FK506 binding protein 3, 25kDa	2287	14	n/a	n/a	n/a	2.192
1095314	ENSG00000143387	1502	CTSK	cathepsin K	1513	1	n/a	n/a	n/a	2.191
1105089	ENSG00000204315	40586	FKBPL	FK506 binding protein like	63943	6	n/a	n/a	n/a	2.191
1086992	ENSG00000006128	6823	TAC1	tachykinin, precursor 1	6863	7	n/a	n/a	n/a	2.191
279943535	ENSG00000239881	0	RPS27P25	ribosomal protein S27 pseudogene 25	0	12	n/a	n/a	n/a	2.19
1094799	ENSG00000139734	57306	DIAPH3	diaphanous homolog 3 (Drosophila)	81624	13	n/a	n/a	n/a	2.189
1094926	ENSG00000140612	23233	SEC11A	SEC11 homolog A (S. cerevisiae)	23478	15	n/a	n/a	n/a	2.189
1088653	ENSG00000088451	23238	TGDS	TDP-glucose 4,6-dehydratase	23483	13	n/a	n/a	n/a	2.189
1096419	ENSG00000152082	55898	MZT2B	mitotic spindle organizing protein 2B	80097	2	n/a	n/a	n/a	2.188
1096164	ENSG00000149591	6836	TAGLN	transgelin	6876	11	n/a	n/a	n/a	2.188
1098853	ENSG00000166582	83613	CENPV	centromere protein V	201161	17	n/a	n/a	n/a	2.188
1108228	ENSG00000233822	8283	HIST1H2BN	histone cluster 1, H2bn	8341	6	n/a	n/a	n/a	2.188
1094126	ENSG00000136104	55424	RNASEH2B	ribonuclease H2, subunit B	79621	13	n/a	n/a	n/a	2.187
1093235	ENSG00000130725	8920	UBE2M	ubiquitin-conjugating enzyme E2M	9040	19	n/a	n/a	n/a	2.183
279720838	ENSG00000213331	0	RP11-713C19.2	RP11-713C19.2	0	4	n/a	n/a	n/a	2.181
1088042	ENSG00000071967	55703	CYBRD1	cytochrome b reductase 1	79901	2	n/a	n/a	n/a	2.181
1100409	ENSG00000173113	30984	TRMT112	tRNA methyltransferase 11-2 homolog (S. cerevisiae)	51504	11	n/a	n/a	n/a	2.18
1094739	ENSG00000139354	93952	GAS2L3	growth arrest-specific 2 like 3	283431	12	n/a	n/a	n/a	2.179
1097627	ENSG00000162062	55979	C16orf59	chromosome 16 open reading frame 59	80178	16	n/a	n/a	n/a	2.179
1095560	ENSG00000144847	81063	IGSF11	immunoglobulin superfamily, member 11	152404	3	n/a	n/a	n/a	2.178
279868167	ENSG00000232600	0	AC084125.4	AC084125.4	0	8	n/a	n/a	n/a	2.177
1105081	ENSG00000204304	5057	PBX2	pre-B-cell leukemia homeobox 2	5089	6	n/a	n/a	n/a	2.175
1087827	ENSG00000065978	4873	YBX1	Y box binding protein 1	4904	1	n/a	n/a	n/a	2.175
1100091	ENSG00000171714	83758	ANO5	anoctamin 5	203859	11	n/a	n/a	n/a	2.174
1096560	ENSG00000153140	1062	CETN3	centrin, EF-hand protein, 3	1070	5	n/a	n/a	n/a	2.174
1093479	ENSG00000132341	5869	RAN	RAN, member RAS oncogene family	5901	12	n/a	n/a	n/a	2.174
1089870	ENSG00000104872	34300	PIH1D1	PIH1 domain containing 1	55011	19	n/a	n/a	n/a	2.173
280100200	ENSG00000256968	0	AL354707.1	AL354707.1	0	9	n/a	n/a	n/a	2.172
279952538	ENSG00000240914	0	RPL15P2	ribosomal protein L15 pseudogene 2	0	14	n/a	n/a	n/a	2.172
280050684	ENSG00000252907	0	AC105129.1	AC105129.1	0	15	n/a	n/a	n/a	2.172
1099234	ENSG00000168061	29635	SAC3D1	SAC3 domain containing 1	29901	11	n/a	n/a	n/a	2.171
280033142	ENSG00000251000	0	AC008592.3	AC008592.3	0	5	n/a	n/a	n/a	2.171
279791998	ENSG00000225792	0	AC004540.4	AC004540.4	0	7	n/a	n/a	n/a	2.171
1104431	ENSG00000197905	6962	TEAD4	TEA domain family member 4	7004	12	n/a	n/a	n/a	2.171
1099979	ENSG00000171223	3701	JUNB	jun B proto-oncogene	3726	19	n/a	n/a	n/a	2.17
1097294	ENSG00000159388	7786	BTG2	BTG family, member 2	7832	1	n/a	n/a	n/a	2.169
280109312	ENSG00000257847	0	RP11-876K22.2	RP11-876K22.2	0	12	n/a	n/a	n/a	2.169
279912667	ENSG00000236618	1023163	AC100748.2	AC100748.2	100306951	17	n/a	n/a	n/a	2.168
1090428	ENSG00000108465	56080	CDK5RAP3	CDK5 regulatory subunit associated protein 3	80279	17	n/a	n/a	n/a	2.168
279895819	ENSG00000235008	0	RP3-497J21.1	RP3-497J21.1	0	6	n/a	n/a	n/a	2.167
1091523	ENSG00000116793	10587	PHTF1	putative homeodomain transcription factor 1	10745	1	n/a	n/a	n/a	2.166
1090102	ENSG00000105880	1737	DLX5	distal-less homeobox 5	1749	7	n/a	n/a	n/a	2.166
279798456	ENSG00000226339	0	RPS26P56	ribosomal protein S26 pseudogene 56	0	X	n/a	n/a	n/a	2.166
1092351	ENSG00000124074	58291	C16orf48	chromosome 16 open reading frame 48	84080	16	n/a	n/a	n/a	2.166
1093476	ENSG00000132329	10121	RAMP1	receptor (G protein-coupled) activity modifying protein 1	10267	2	n/a	n/a	n/a	2.165
280095241	ENSG00000256364	0	RP11-173P15.3	RP11-173P15.3	0	12	n/a	n/a	n/a	2.165
1104364	ENSG00000197712	60207	FAM114A1	family with sequence similarity 114, member A1	92689	4	n/a	n/a	n/a	2.165
280118319	ENSG00000258596	0	CTD-2576F9.1	CTD-2576F9.1	0	15	n/a	n/a	n/a	2.164
279881873	ENSG00000233796	0	AC089999.1	AC089999.1	0	12	n/a	n/a	n/a	2.164
1095901	ENSG00000147454	30793	SLC25A37	solute carrier family 25, member 37	51312	8	n/a	n/a	n/a	2.163
1101216	ENSG00000177374	3072	HIC1	hypermethylated in cancer 1	3090	17	n/a	n/a	n/a	2.163
1093394	ENSG00000131732	58450	ZCCHC9	zinc finger, CCHC domain containing 9	84240	5	n/a	n/a	n/a	2.162
1095278	ENSG00000143248	8424	RGS5	regulator of G-protein signaling 5	8490	1	n/a	n/a	n/a	2.158
1095674	ENSG00000145781	30878	COMMD10	COMM domain containing 10	51397	5	n/a	n/a	n/a	2.158
1103200	ENSG00000186918	35180	ZNF395	zinc finger protein 395	55893	8	n/a	n/a	n/a	2.157
1096588	ENSG00000153363	58983	LINC00467	long intergenic non-protein coding RNA 467	84791	1	n/a	n/a	n/a	2.157
1089617	ENSG00000102967	1711	DHODH	dihydroorotate dehydrogenase (quinone)	1723	16	n/a	n/a	n/a	2.157
1089811	ENSG00000104472	33401	CHRAC1	chromatin accessibility complex 1	54108	8	n/a	n/a	n/a	2.156
1095178	ENSG00000142546	30552	NOSIP	nitric oxide synthase interacting protein	51070	19	n/a	n/a	n/a	2.155
1090368	ENSG00000107960	55793	OBFC1	oligonucleotide/oligosaccharide-binding fold containing 1	79991	10	n/a	n/a	n/a	2.154
1091699	ENSG00000118298	23386	CA14	carbonic anhydrase XIV	23632	1	n/a	n/a	n/a	2.153
1087053	ENSG00000007520	77721	C16orf42	chromosome 16 open reading frame 42	115939	16	n/a	n/a	n/a	2.153
1092604	ENSG00000125734	36206	GPR108	G protein-coupled receptor 108	56927	19	n/a	n/a	n/a	2.153
279725962	ENSG00000213939	0	RP11-314A20.1	RP11-314A20.1	0	17	n/a	n/a	n/a	2.152
1087875	ENSG00000067182	7089	TNFRSF1A	tumor necrosis factor receptor superfamily, member 1A	7132	12	n/a	n/a	n/a	2.152
279823283	ENSG00000228589	0	RP5-1053E7.1	RP5-1053E7.1	0	1	n/a	n/a	n/a	2.151
279747449	ENSG00000218261	0	RP11-96J19.1	RP11-96J19.1	0	6	n/a	n/a	n/a	2.15
1094420	ENSG00000137656	59002	BUD13	BUD13 homolog (S. cerevisiae)	84811	11	n/a	n/a	n/a	2.149
280028955	ENSG00000250661	0	RP11-458I7.4	RP11-458I7.4	0	1	n/a	n/a	n/a	2.148
279722112	ENSG00000213443	0	NPM1P5	nucleophosmin 1 (nucleolar phosphoprotein B23, numatrin) pseudogene 5	0	12	n/a	n/a	n/a	2.148
279744295	ENSG00000216119	0	AC046130.1	AC046130.1	0	12	n/a	n/a	n/a	2.147
1103572	ENSG00000188512	0	RP1-273G13.2	RP1-273G13.2	0	8	n/a	n/a	n/a	2.146
279978981	ENSG00000243777	0	RP11-864G5.1	RP11-864G5.1	0	11	n/a	n/a	n/a	2.145
1089740	ENSG00000103852	41451	TTC23	tetratricopeptide repeat domain 23	64927	15	n/a	n/a	n/a	2.145
280077867	ENSG00000254928	0	RP11-702H23.6	RP11-702H23.6	0	11	n/a	n/a	n/a	2.145
1088756	ENSG00000090447	6981	TFAP4	transcription factor AP-4 (activating enhancer binding protein 4)	7023	16	n/a	n/a	n/a	2.144
1095338	ENSG00000143486	1926	EIF2D	eukaryotic translation initiation factor 2D	1939	1	n/a	n/a	n/a	2.143
1103309	ENSG00000187513	2685	GJA4	gap junction protein, alpha 4, 37kDa	2701	1	n/a	n/a	n/a	2.143
1103523	ENSG00000188313	5327	PLSCR1	phospholipid scramblase 1	5359	3	n/a	n/a	n/a	2.142
1096358	ENSG00000151617	1896	EDNRA	endothelin receptor type A	1909	4	n/a	n/a	n/a	2.141
280032116	ENSG00000250927	0	MESTP3	mesoderm specific transcript homolog (mouse) pseudogene 3	0	4	n/a	n/a	n/a	2.14
1098944	ENSG00000166949	4063	SMAD3	SMAD family member 3	4088	15	n/a	n/a	n/a	2.14
1092013	ENSG00000120896	10029	SORBS3	sorbin and SH3 domain containing 3	10174	8	n/a	n/a	n/a	2.14
1094385	ENSG00000137441	58122	FGFBP2	fibroblast growth factor binding protein 2	83888	4	n/a	n/a	n/a	2.139
280133345	ENSG00000259461	0	RP11-775C24.1	RP11-775C24.1	0	15	n/a	n/a	n/a	2.138
1088169	ENSG00000075234	34309	TTC38	tetratricopeptide repeat domain 38	55020	22	n/a	n/a	n/a	2.138
1095082	ENSG00000141639	5564	MAPK4	mitogen-activated protein kinase 4	5596	18	n/a	n/a	n/a	2.138
279729781	ENSG00000214321	0	CBX1P4	chromobox homolog 1 pseudogene 4	0	X	n/a	n/a	n/a	2.137
279792695	ENSG00000225856	0	PCNPP2	PEST containing nuclear protein pseudogene 2	0	9	n/a	n/a	n/a	2.137
1089757	ENSG00000104081	59913	BMF	Bcl2 modifying factor	90427	15	n/a	n/a	n/a	2.136
1098011	ENSG00000163584	83601	RPL22L1	ribosomal protein L22-like 1	200916	3	n/a	n/a	n/a	2.136
1100486	ENSG00000173473	6560	SMARCC1	SWI/SNF related, matrix associated, actin dependent regulator of chromatin, subfamily c, member 1	6599	3	n/a	n/a	n/a	2.135
280052047	ENSG00000253102	0	RP1-117B12.4	RP1-117B12.4	0	17	n/a	n/a	n/a	2.135
280111359	ENSG00000258048	0	RP11-530C5.1	RP11-530C5.1	0	12	n/a	n/a	n/a	2.135
1094148	ENSG00000136193	9661	SCRN1	secernin 1	9805	7	n/a	n/a	n/a	2.134
1103272	ENSG00000187193	4475	MT1X	metallothionein 1X	4501	16	n/a	n/a	n/a	2.134
1089340	ENSG00000101182	5656	PSMA7	proteasome (prosome, macropain) subunit, alpha type, 7	5688	20	n/a	n/a	n/a	2.134
1089306	ENSG00000101000	10397	PROCR	protein C receptor, endothelial	10544	20	n/a	n/a	n/a	2.134
1092355	ENSG00000124097	0	HMGB1P1	high mobility group box 1 pseudogene 1	0	20	n/a	n/a	n/a	2.134
1090487	ENSG00000108821	1268	COL1A1	collagen, type I, alpha 1	1277	17	n/a	n/a	n/a	2.134
1102345	ENSG00000183479	11059	TREX2	three prime repair exonuclease 2	11219	X	n/a	n/a	n/a	2.133
1090259	ENSG00000106853	22704	PTGR1	prostaglandin reductase 1	22949	9	n/a	n/a	n/a	2.133
1087449	ENSG00000041982	3351	TNC	tenascin C	3371	9	n/a	n/a	n/a	2.132
1101867	ENSG00000181163	4838	NPM1	nucleophosmin (nucleolar phosphoprotein B23, numatrin)	4869	5	n/a	n/a	n/a	2.132
279865981	ENSG00000232415	0	CTB-51J22.1	CTB-51J22.1	0	7	n/a	n/a	n/a	2.132
279788439	ENSG00000225495	0	RP11-17E13.3	RP11-17E13.3	0	1	n/a	n/a	n/a	2.131
1095019	ENSG00000141349	60194	G6PC3	glucose 6 phosphatase, catalytic, 3	92579	17	n/a	n/a	n/a	2.13
280085196	ENSG00000255348	0	RP11-700F16.3	RP11-700F16.3	0	11	n/a	n/a	n/a	2.13
1093871	ENSG00000134802	28751	SLC43A3	solute carrier family 43, member 3	29015	11	n/a	n/a	n/a	2.13
1094153	ENSG00000136231	10496	IGF2BP3	insulin-like growth factor 2 mRNA binding protein 3	10643	7	n/a	n/a	n/a	2.13
1094207	ENSG00000136527	6398	TRA2B	transformer 2 beta homolog (Drosophila)	6434	3	n/a	n/a	n/a	2.13
1092245	ENSG00000123094	11068	RASSF8	Ras association (RalGDS/AF-6) domain family (N-terminal) member 8	11228	12	n/a	n/a	n/a	2.129
279503857	ENSG00000180769	126382	WDFY3-AS2	WDFY3 antisense RNA 2 (non-protein coding)	404201	4	n/a	n/a	n/a	2.129
1095360	ENSG00000143570	26918	SLC39A1	solute carrier family 39 (zinc transporter), member 1	27173	1	n/a	n/a	n/a	2.129
1093703	ENSG00000133800	10736	LYVE1	lymphatic vessel endothelial hyaluronan receptor 1	10894	11	n/a	n/a	n/a	2.129
1102506	ENSG00000184113	7079	CLDN5	claudin 5	7122	22	n/a	n/a	n/a	2.128
1102874	ENSG00000185624	5002	P4HB	prolyl 4-hydroxylase, beta polypeptide	5034	17	n/a	n/a	n/a	2.128
279836930	ENSG00000229835	0	KHSRPP1	KH-type splicing regulatory protein pseudogene 1	0	9	n/a	n/a	n/a	2.127
1092331	ENSG00000123815	55736	ADCK4	aarF domain containing kinase 4	79934	19	n/a	n/a	n/a	2.126
280126422	ENSG00000259065	0	RP5-1021I20.1	RP5-1021I20.1	0	14	n/a	n/a	n/a	2.125
1099878	ENSG00000170860	27003	LSM3	LSM3 homolog, U6 small nuclear RNA associated (S. cerevisiae)	27258	3	n/a	n/a	n/a	2.124
1091651	ENSG00000117697	25685	NSL1	NSL1, MIND kinetochore complex component, homolog (S. cerevisiae)	25936	1	n/a	n/a	n/a	2.123
1090034	ENSG00000105618	25870	PRPF31	PRP31 pre-mRNA processing factor 31 homolog (S. cerevisiae)	26121	19	n/a	n/a	n/a	2.123
1090609	ENSG00000109881	60000	CCDC34	coiled-coil domain containing 34	91057	11	n/a	n/a	n/a	2.122
279808849	ENSG00000227241	0	AC011998.4	AC011998.4	0	2	n/a	n/a	n/a	2.122
[truncated: 343 more rows]
