# Supplementary material for: Identification of the Molecular Events Involved in the Development of Prefrontal Cortex Through the Analysis of RNA-Seq Data From BrainSpan
Source: ASN Neuro. 2019 Jun 18;11:1759091419854627. doi: 10.1177/1759091419854627 (PMC6582306; doi:10.1177/1759091419854627)
Supplement: Supplemental Material1 - Supplemental material for Identification of the Molecular Events Involved in the Development of Prefrontal Cortex Through the Analysis of RNA-Seq Data From BrainSpan [file Supplemental_Material1.zip › VFC/VFC10/DEGs-10.csv]

id	name	gene-id	gene-symbol	gene-name	entrez-id	chromosome	start-position	end-position	p	fold-change
279794150	ENSG00000225972	0	MTND1P23	MT-ND1 pseudogene 23	0	1	n/a	n/a	3.74e-01	90.224
280002750	ENSG00000248527	0	RP5-857K21.10	RP5-857K21.10	0	1	n/a	n/a	3.55e-01	24.189
279797638	ENSG00000226278	0	PSPHP1	phosphoserine phosphatase pseudogene 1	0	7	n/a	n/a	3.29e-01	14.345
279928483	ENSG00000237973	0	RP5-857K21.6	RP5-857K21.6	0	1	n/a	n/a	3.41e-01	9.588
279923600	ENSG00000237550	0	RPL9P9	ribosomal protein L9 pseudogene 9	0	15	n/a	n/a	3.89e-01	9.559
279849088	ENSG00000230903	0	RPL9P8	ribosomal protein L9 pseudogene 8	0	15	n/a	n/a	3.91e-01	6.964
1104784	ENSG00000198868	0	MIR4461	microRNA 4461	0	5	n/a	n/a	3.90e-01	5.876
1109116	ENSG00000243955	2921	GSTA1	glutathione S-transferase alpha 1	2938	6	n/a	n/a	3.36e-01	4.771
1105306	ENSG00000204894	0	RP11-208G20.2	RP11-208G20.2	0	7	n/a	n/a	3.95e-01	4.546
1093090	ENSG00000129824	6159	RPS4Y1	ribosomal protein S4, Y-linked 1	6192	Y	n/a	n/a	3.82e-01	3.579
279750021	ENSG00000219870	0	RP11-430A19.2	RP11-430A19.2	0	X	n/a	n/a	3.99e-01	3.458
279789857	ENSG00000225616	0	RP4-604A21.1	RP4-604A21.1	0	1	n/a	n/a	3.31e-01	3.449
279897786	ENSG00000235174	0	RP11-398K22.3	RP11-398K22.3	0	6	n/a	n/a	3.49e-01	3.299
1092468	ENSG00000124614	6171	RPS10	ribosomal protein S10	6204	6	n/a	n/a	3.36e-01	3.289
1104320	ENSG00000197575	0	RPS17P2	ribosomal protein S17 pseudogene 2	0	5	n/a	n/a	3.99e-01	3.284
279555139	ENSG00000185834	0	RPL12P4	ribosomal protein L12 pseudogene 4	0	20	n/a	n/a	3.36e-01	3.271
279938356	ENSG00000239246	0	RP11-464D20.2	RP11-464D20.2	0	17	n/a	n/a	3.66e-01	3.211
279925566	ENSG00000237730	0	RP11-459A10.1	RP11-459A10.1	0	X	n/a	n/a	3.75e-01	3.180
279745039	ENSG00000216676	0	RP1-15D7.1	RP1-15D7.1	0	6	n/a	n/a	3.29e-01	3.155
280036026	ENSG00000251228	0	RP11-192C21.3	RP11-192C21.3	0	4	n/a	n/a	3.34e-01	3.139
279795418	ENSG00000226084	0	RP4-706A16.3	RP4-706A16.3	0	1	n/a	n/a	3.28e-01	3.130
1094479	ENSG00000137876	30669	RSL24D1	ribosomal L24 domain containing 1	51187	15	n/a	n/a	3.82e-01	3.023
1099884	ENSG00000170889	6170	RPS9	ribosomal protein S9	6203	19	n/a	n/a	3.35e-01	2.997
279685023	ENSG00000204637	0	AC068538.2	AC068538.2	0	2	n/a	n/a	3.56e-01	2.964
1090548	ENSG00000109255	10716	NMU	neuromedin U	10874	4	n/a	n/a	3.88e-01	2.958
279829950	ENSG00000229184	0	RP11-255J3.3	RP11-255J3.3	0	9	n/a	n/a	3.53e-01	2.957
279898833	ENSG00000235282	0	RP1-8B22.1	RP1-8B22.1	0	1	n/a	n/a	3.65e-01	2.941
1096991	ENSG00000157005	6710	SST	somatostatin	6750	3	n/a	n/a	3.37e-01	2.934
279746801	ENSG00000217716	0	RPS10P3	ribosomal protein S10 pseudogene 3	0	9	n/a	n/a	3.97e-01	2.933
279740371	ENSG00000215467	0	RPL27AP	ribosomal protein L27a pseudogene	0	20	n/a	n/a	3.34e-01	2.891
279996116	ENSG00000247627	0	MTND4P12	MT-ND4 pseudogene 12	0	5	n/a	n/a	4.11e-01	2.857
280093125	ENSG00000256103	0	RP1-96H9.5	RP1-96H9.5	0	12	n/a	n/a	3.73e-01	2.823
279924956	ENSG00000237668	0	WI2-80423F1.1	WI2-80423F1.1	0	22	n/a	n/a	3.31e-01	2.801
1102539	ENSG00000184227	165222	ACOT1	acyl-CoA thioesterase 1	641371	14	n/a	n/a	3.34e-01	2.799
279974667	ENSG00000243404	0	RP11-13J17.1	RP11-13J17.1	0	15	n/a	n/a	3.35e-01	2.796
280097901	ENSG00000256673	0	RP11-599J14.2	RP11-599J14.2	0	12	n/a	n/a	4.08e-01	2.778
279787979	ENSG00000225471	0	RP11-262D11.2	RP11-262D11.2	0	X	n/a	n/a	3.31e-01	2.768
1105923	ENSG00000213867	0	RP11-829H16.2	RP11-829H16.2	0	14	n/a	n/a	3.41e-01	2.765
1090510	ENSG00000108960	23286	MMD	monocyte to macrophage differentiation-associated	23531	17	n/a	n/a	3.41e-01	2.764
1096263	ENSG00000150779	26269	TIMM8B	translocase of inner mitochondrial membrane 8 homolog B (yeast)	26521	11	n/a	n/a	3.30e-01	2.748
279860153	ENSG00000231884	0	NDUFB1P1	NADH dehydrogenase (ubiquinone) 1 beta subcomplex, 1 pseudogene 1	0	3	n/a	n/a	3.90e-01	2.737
280030925	ENSG00000250813	0	RP11-327I3.1	RP11-327I3.1	0	4	n/a	n/a	3.29e-01	2.717
279963452	ENSG00000242163	0	RP11-299L17.1	RP11-299L17.1	0	14	n/a	n/a	3.53e-01	2.698
1100463	ENSG00000173369	709	C1QB	complement component 1, q subcomponent, B chain	713	1	n/a	n/a	4.22e-01	2.687
1100464	ENSG00000173372	708	C1QA	complement component 1, q subcomponent, A chain	712	1	n/a	n/a	3.90e-01	2.682
1089164	ENSG00000100362	5784	PVALB	parvalbumin	5816	22	n/a	n/a	3.35e-01	2.653
279739956	ENSG00000215414	0	PSMA6P1	proteasome (prosome, macropain) subunit, alpha type, 6 pseudogene 1	0	Y	n/a	n/a	3.26e-01	2.641
279925269	ENSG00000237701	0	ATP5JP1	ATP synthase, H+ transporting, mitochondrial Fo complex, subunit F6 pseudogene 1	0	Y	n/a	n/a	3.63e-01	2.634
1099583	ENSG00000169567	3076	HINT1	histidine triad nucleotide binding protein 1	3094	5	n/a	n/a	3.58e-01	2.626
280099013	ENSG00000256826	0	AC138744.2	AC138744.2	0	17	n/a	n/a	3.33e-01	2.614
1094301	ENSG00000136942	11064	RPL35	ribosomal protein L35	11224	9	n/a	n/a	3.27e-01	2.606
1103005	ENSG00000186106	81295	ANKRD46	ankyrin repeat domain 46	157567	8	n/a	n/a	4.91e-01	2.604
1097256	ENSG00000159189	710	C1QC	complement component 1, q subcomponent, C chain	714	1	n/a	n/a	3.91e-01	2.589
279747276	ENSG00000218069	0	RSL24D1P1	ribosomal L24 domain containing 1 pseudogene 1	0	6	n/a	n/a	3.30e-01	2.584
1102212	ENSG00000182916	36128	TCEAL7	transcription elongation factor A (SII)-like 7	56849	X	n/a	n/a	3.67e-01	2.582
1104801	ENSG00000198898	826	CAPZA2	capping protein (actin filament) muscle Z-line, alpha 2	830	7	n/a	n/a	3.53e-01	2.580
279719695	ENSG00000213169	0	RP11-393N4.2	RP11-393N4.2	0	3	n/a	n/a	3.83e-01	2.575
279893236	ENSG00000234782	0	RP11-442A13.1	RP11-442A13.1	0	9	n/a	n/a	3.29e-01	2.568
1098051	ENSG00000163682	6101	RPL9	ribosomal protein L9	6133	4	n/a	n/a	3.76e-01	2.564
1088743	ENSG00000090104	5964	RGS1	regulator of G-protein signaling 1	5996	1	n/a	n/a	3.77e-01	2.558
279854286	ENSG00000231369	0	RP1-40G4P.1	RP1-40G4P.1	0	22	n/a	n/a	3.30e-01	2.553
279992162	ENSG00000246115	0	RP11-561P12.2	RP11-561P12.2	0	12	n/a	n/a	3.43e-01	2.552
1087685	ENSG00000060303	0	RPS17P5	ribosomal protein S17 pseudogene 5	0	6	n/a	n/a	3.95e-01	2.550
1091242	ENSG00000114942	1920	EEF1B2	eukaryotic translation elongation factor 1 beta 2	1933	2	n/a	n/a	3.31e-01	2.546
279720569	ENSG00000213280	0	RP11-212P7.1	RP11-212P7.1	0	7	n/a	n/a	4.12e-01	2.540
280100224	ENSG00000256971	0	RP11-749H20.7	RP11-749H20.7	0	12	n/a	n/a	3.33e-01	2.534
279781825	ENSG00000224908	0	TIMM8BP2	translocase of inner mitochondrial membrane 8B pseudogene 2	0	X	n/a	n/a	3.56e-01	2.533
1101930	ENSG00000181610	31129	MRPS23	mitochondrial ribosomal protein S23	51649	17	n/a	n/a	3.35e-01	2.529
279964486	ENSG00000242262	0	RP11-100N21.1	RP11-100N21.1	0	4	n/a	n/a	3.92e-01	2.529
1087096	ENSG00000008988	6191	RPS20	ribosomal protein S20	6224	8	n/a	n/a	3.86e-01	2.529
279748792	ENSG00000219222	0	RP11-480N24.3	RP11-480N24.3	0	6	n/a	n/a	3.38e-01	2.522
1108298	ENSG00000234337	0	AC026462.1	AC026462.1	0	16	n/a	n/a	3.55e-01	2.513
280111987	ENSG00000258111	0	RP11-43D4.2	RP11-43D4.2	0	12	n/a	n/a	3.99e-01	2.509
1104150	ENSG00000197045	2747	GMFB	glia maturation factor, beta	2764	14	n/a	n/a	3.38e-01	2.503
1102391	ENSG00000183648	4681	NDUFB1	NADH dehydrogenase (ubiquinone) 1 beta subcomplex, 1, 7kDa	4707	14	n/a	n/a	3.26e-01	2.490
280128587	ENSG00000259187	0	CTD-2008A1.1	CTD-2008A1.1	0	15	n/a	n/a	3.50e-01	2.486
279854500	ENSG00000231386	0	AC007395.4	AC007395.4	0	2	n/a	n/a	3.79e-01	2.485
279713162	ENSG00000211765	0	TRBJ2-2	T cell receptor beta joining 2-2	0	7	n/a	n/a	3.93e-01	2.477
279863672	ENSG00000232176	0	RP11-146N23.1	RP11-146N23.1	0	9	n/a	n/a	3.37e-01	2.462
279955941	ENSG00000241352	0	RP11-392P7.1	RP11-392P7.1	0	12	n/a	n/a	3.35e-01	2.460
279731191	ENSG00000214535	0	RPS15AP1	ribosomal protein S15a pseudogene 1	0	20	n/a	n/a	3.53e-01	2.456
1093628	ENSG00000133112	7135	TPT1	tumor protein, translationally-controlled 1	7178	13	n/a	n/a	3.33e-01	2.455
279677853	ENSG00000204253	0	AC019178.1	AC019178.1	0	2	n/a	n/a	3.44e-01	2.454
1087565	ENSG00000051523	1524	CYBA	cytochrome b-245, alpha polypeptide	1535	16	n/a	n/a	3.48e-01	2.447
279730030	ENSG00000214342	0	ATP5F1P2	ATP synthase, H+ transporting, mitochondrial Fo complex, subunit B1 pseudogene 2	0	7	n/a	n/a	4.04e-01	2.446
279919204	ENSG00000237214	0	RP11-12M9.3	RP11-12M9.3	0	22	n/a	n/a	3.39e-01	2.440
279722105	ENSG00000213442	0	RPL18AP3	ribosomal protein L18a pseudogene 3	0	12	n/a	n/a	3.33e-01	2.420
279721351	ENSG00000213376	0	GAPDHP71	glyceraldehyde-3-phosphate dehydrogenase pseudogene 71	0	5	n/a	n/a	4.00e-01	2.414
1098302	ENSG00000164405	26834	UQCRQ	ubiquinol-cytochrome c reductase, complex III subunit VII, 9.5kDa	27089	5	n/a	n/a	3.31e-01	2.410
279911943	ENSG00000236526	0	RP4-742J24.2	RP4-742J24.2	0	20	n/a	n/a	3.52e-01	2.407
279570804	ENSG00000187186	169186	RP11-195F19.5	HCG2040265, isoform CRA_acDNA FLJ50015	730098	9	n/a	n/a	3.76e-01	2.405
1102242	ENSG00000183036	5089	PCP4	Purkinje cell protein 4	5121	21	n/a	n/a	3.91e-01	2.402
1103336	ENSG00000187608	9492	ISG15	ISG15 ubiquitin-like modifier	9636	1	n/a	n/a	4.27e-01	2.402
1091605	ENSG00000117410	530	ATP6V0B	ATPase, H+ transporting, lysosomal 21kDa, V0 subunit b	533	1	n/a	n/a	3.26e-01	2.400
1103826	ENSG00000196136	9	SERPINA3	serpin peptidase inhibitor, clade A (alpha-1 antiproteinase, antitrypsin), member 3	12	14	n/a	n/a	3.56e-01	2.392
1091309	ENSG00000115350	35934	POLE4	polymerase (DNA-directed), epsilon 4 (p12 subunit)	56655	2	n/a	n/a	3.37e-01	2.391
280065501	ENSG00000254065	0	RP11-697N18.2	RP11-697N18.2	0	8	n/a	n/a	3.31e-01	2.389
279764663	ENSG00000223505	0	RP11-397P13.7	RP11-397P13.7	0	1	n/a	n/a	4.16e-01	2.387
1108439	ENSG00000235297	0	RP11-504H5.1	RP11-504H5.1	0	18	n/a	n/a	3.32e-01	2.386
1093362	ENSG00000131469	6123	RPL27	ribosomal protein L27	6155	17	n/a	n/a	3.82e-01	2.384
279785774	ENSG00000225267	0	RPL8P2	ribosomal protein L8 pseudogene 2	0	21	n/a	n/a	3.32e-01	2.381
1090826	ENSG00000111678	76653	C12orf57	chromosome 12 open reading frame 57	113246	12	n/a	n/a	3.37e-01	2.379
279797235	ENSG00000226247	0	AC005034.3	AC005034.3	0	2	n/a	n/a	3.38e-01	2.378
279822415	ENSG00000228499	0	TMSB10P1	thymosin beta 10 pseudogene 1	0	2	n/a	n/a	3.61e-01	2.376
279818046	ENSG00000228118	0	AC118653.1	AC118653.1	0	17	n/a	n/a	3.48e-01	2.366
1090948	ENSG00000112335	8653	SNX3	sorting nexin 3	8724	6	n/a	n/a	3.82e-01	2.362
1092722	ENSG00000126432	25573	PRDX5	peroxiredoxin 5	25824	11	n/a	n/a	3.32e-01	2.358
279848330	ENSG00000230837	0	RPL31P2	ribosomal protein L31 pseudogene 2	0	20	n/a	n/a	3.89e-01	2.357
279509439	ENSG00000181524	0	RPL24P4	ribosomal protein L24 pseudogene 4	0	6	n/a	n/a	3.34e-01	2.354
279745688	ENSG00000217027	0	RP1-83M4.2	RP1-83M4.2	0	6	n/a	n/a	3.43e-01	2.350
280095383	ENSG00000256385	0	AE000658.27	AE000658.27	0	14	n/a	n/a	3.41e-01	2.346
1092341	ENSG00000123975	1155	CKS2	CDC28 protein kinase regulatory subunit 2	1164	9	n/a	n/a	3.29e-01	2.344
279489069	ENSG00000178503	0	AC009530.1	AC009530.1	0	7	n/a	n/a	3.72e-01	2.340
279808849	ENSG00000227241	0	AC011998.4	AC011998.4	0	2	n/a	n/a	3.34e-01	2.333
280087553	ENSG00000255526	0	NEDD8-MDP1	NEDD8-MDP1 readthrough	0	14	n/a	n/a	3.37e-01	2.327
1107153	ENSG00000226976	0	COX6A1P2	cytochrome c oxidase subunit VIa polypeptide 1 pseudogene 2	0	6	n/a	n/a	3.77e-01	2.317
1097225	ENSG00000158869	2192	FCER1G	Fc fragment of IgE, high affinity I, receptor for; gamma polypeptide	2207	1	n/a	n/a	3.99e-01	2.315
279846040	ENSG00000230614	0	AC073958.2	AC073958.2	0	7	n/a	n/a	4.05e-01	2.314
279750744	ENSG00000220583	0	RPL35P2	ribosomal protein L35 pseudogene 2	0	6	n/a	n/a	3.89e-01	2.314
1092948	ENSG00000128590	4164	DNAJB9	DnaJ (Hsp40) homolog, subfamily B, member 9	4189	7	n/a	n/a	3.37e-01	2.314
279738866	ENSG00000215284	0	RP11-198M15.1	RP11-198M15.1	0	X	n/a	n/a	3.29e-01	2.312
1091180	ENSG00000114391	6120	RPL24	ribosomal protein L24	6152	3	n/a	n/a	3.33e-01	2.308
1091747	ENSG00000118785	6656	SPP1	secreted phosphoprotein 1	6696	4	n/a	n/a	3.76e-01	2.307
279839395	ENSG00000230051	0	CTA-929C8.8	CTA-929C8.8	0	22	n/a	n/a	3.30e-01	2.297
1093105	ENSG00000129991	7094	TNNI3	troponin I type 3 (cardiac)	7137	19	n/a	n/a	3.73e-01	2.296
279952730	ENSG00000240950	0	RP11-372E1.1	RP11-372E1.1	0	3	n/a	n/a	3.30e-01	2.290
279854056	ENSG00000231351	0	AC111200.7	AC111200.7	0	2	n/a	n/a	3.65e-01	2.289
280110651	ENSG00000257971	0	OR7E5P	olfactory receptor, family 7, subfamily E, member 5 pseudogene	0	12	n/a	n/a	3.29e-01	2.288
279828995	ENSG00000229097	0	CALM2P2	calmodulin 2 pseudogene 2	0	10	n/a	n/a	4.06e-01	2.287
279849611	ENSG00000230953	0	RP4-631H13.6	RP4-631H13.6	0	1	n/a	n/a	4.25e-01	2.286
1098032	ENSG00000163630	79506	SYNPR	synaptoporin	132204	3	n/a	n/a	3.59e-01	2.286
1105084	ENSG00000204308	6016	RNF5	ring finger protein 5	6048	6	n/a	n/a	3.42e-01	2.283
279941528	ENSG00000239622	0	CTA-242H14.1	CTA-242H14.1	0	7	n/a	n/a	3.27e-01	2.278
279880469	ENSG00000233662	0	CALM2P4	calmodulin 2 pseudogene 4	0	13	n/a	n/a	3.55e-01	2.275
1093171	ENSG00000130383	2511	FUT5	fucosyltransferase 5 (alpha (1,3) fucosyltransferase)	2527	19	n/a	n/a	3.30e-01	2.271
279713211	ENSG00000211772	0	TRBC2	T cell receptor beta constant 2	0	7	n/a	n/a	3.34e-01	2.256
280112872	ENSG00000258204	0	RP11-90E9.1	RP11-90E9.1	0	12	n/a	n/a	4.13e-01	2.255
1096867	ENSG00000155970	94787	EFHA2	EF-hand domain family, member A2	286097	8	n/a	n/a	3.32e-01	2.254
279897639	ENSG00000235165	0	AC016405.1	AC016405.1	0	8	n/a	n/a	3.41e-01	2.246
279490113	ENSG00000178715	0	RP11-169K16.8	RP11-169K16.8	0	1	n/a	n/a	3.61e-01	2.246
1102378	ENSG00000183617	77863	MRPL54	mitochondrial ribosomal protein L54	116541	19	n/a	n/a	3.77e-01	2.245
1089285	ENSG00000100902	5655	PSMA6	proteasome (prosome, macropain) subunit, alpha type, 6	5687	14	n/a	n/a	3.25e-01	2.245
279925944	ENSG00000237758	0	AC084031.1	AC084031.1	0	2	n/a	n/a	3.30e-01	2.243
280093711	ENSG00000256193	157127629	RP11-749H20.6	RP11-749H20.6	100862680	12	n/a	n/a	3.33e-01	2.242
1092814	ENSG00000127337	8038	YEATS4	YEATS domain containing 4	8089	12	n/a	n/a	3.84e-01	2.241
279895612	ENSG00000234985	0	RP11-3L10.3	RP11-3L10.3	0	7	n/a	n/a	3.28e-01	2.233
279999419	ENSG00000248272	0	AL593851.1	AL593851.1	0	9	n/a	n/a	3.31e-01	2.220
279600014	ENSG00000196205	0	EEF1A1P5	eukaryotic translation elongation factor 1 alpha 1 pseudogene 5	0	9	n/a	n/a	3.31e-01	2.219
1097521	ENSG00000161016	6100	RPL8	ribosomal protein L8	6132	8	n/a	n/a	3.30e-01	2.215
279747854	ENSG00000218426	0	RP11-475C16.1	RP11-475C16.1	0	6	n/a	n/a	3.35e-01	2.213
279856288	ENSG00000231544	0	RSL24D1P11	ribosomal L24 domain containing 1 pseudogene 11	0	18	n/a	n/a	3.28e-01	2.210
1102700	ENSG00000184924	124224	PTRHD1	peptidyl-tRNA hydrolase domain containing 1	391356	2	n/a	n/a	3.33e-01	2.199
1102527	ENSG00000184203	5472	PPP1R2	protein phosphatase 1, regulatory (inhibitor) subunit 2	5504	3	n/a	n/a	3.31e-01	2.199
1099573	ENSG00000169508	1868	GPR183	G protein-coupled receptor 183	1880	13	n/a	n/a	4.30e-01	2.199
279896640	ENSG00000235084	0	CHCHD2P6	coiled-coil-helix-coiled-coil-helix domain containing 2 pseudogene 6	0	1	n/a	n/a	4.16e-01	2.197
280072901	ENSG00000254589	0	AP000435.1	AP000435.1	0	11	n/a	n/a	3.86e-01	2.196
1108907	ENSG00000239672	4799	NME1	non-metastatic cells 1, protein (NM23A) expressed in	4830	17	n/a	n/a	3.62e-01	2.194
279849175	ENSG00000230911	0	PPIHP1	peptidylprolyl isomerase H (cyclophilin H) pseudogene 1	0	11	n/a	n/a	3.36e-01	2.194
279725943	ENSG00000213935	0	AC092610.12	AC092610.12	0	7	n/a	n/a	4.11e-01	2.190
279740571	ENSG00000215482	0	CALM2P3	calmodulin 2 pseudogene 3	0	13	n/a	n/a	3.31e-01	2.189
1100738	ENSG00000174886	79134	NDUFA11	NADH dehydrogenase (ubiquinone) 1 alpha subcomplex, 11, 14.7kDa	126328	19	n/a	n/a	3.36e-01	2.187
1092682	ENSG00000125995	80152	ROMO1	reactive oxygen species modulator 1	140823	20	n/a	n/a	3.26e-01	2.187
279918799	ENSG00000237173	0	RP5-866L20.2	RP5-866L20.2	0	1	n/a	n/a	3.97e-01	2.185
1107860	ENSG00000231500	6189	RPS18	ribosomal protein S18	6222	6	n/a	n/a	3.88e-01	2.181
279959006	ENSG00000241680	0	RPL31P49	ribosomal protein L31 pseudogene 49	0	12	n/a	n/a	4.14e-01	2.181
279720085	ENSG00000213209	0	AC005229.7	AC005229.7	0	7	n/a	n/a	3.87e-01	2.179
1087720	ENSG00000062716	57353	VMP1	vacuole membrane protein 1	81671	17	n/a	n/a	3.28e-01	2.176
1103206	ENSG00000186940	0	CHCHD2P9	coiled-coil-helix-coiled-coil-helix domain containing 2 pseudogene 9	0	9	n/a	n/a	4.39e-01	2.173
280119564	ENSG00000258674	0	CTC-260F20.3	Uncharacterized protein	0	19	n/a	n/a	3.30e-01	2.170
279849023	ENSG00000230897	0	AC013248.1	AC013248.1	0	17	n/a	n/a	4.14e-01	2.167
1099460	ENSG00000169020	518	ATP5I	ATP synthase, H+ transporting, mitochondrial Fo complex, subunit E	521	4	n/a	n/a	3.73e-01	2.162
1096558	ENSG00000153130	38052	SCOC	short coiled-coil protein	60592	4	n/a	n/a	3.27e-01	2.162
1089326	ENSG00000101132	5171	PFDN4	prefoldin subunit 4	5203	20	n/a	n/a	3.54e-01	2.160
279865338	ENSG00000232346	0	SC22CB-1E7.1	SC22CB-1E7.1	0	22	n/a	n/a	3.27e-01	2.159
1109025	ENSG00000242173	395	ARHGDIG	Rho GDP dissociation inhibitor (GDI) gamma	398	16	n/a	n/a	3.52e-01	2.159
279781257	ENSG00000224864	0	CTC-260E6.2	CTC-260E6.2	0	19	n/a	n/a	3.41e-01	2.157
1090335	ENSG00000107758	5500	PPP3CB	protein phosphatase 3, catalytic subunit, beta isozyme	5532	10	n/a	n/a	3.60e-01	2.155
1102206	ENSG00000182899	6133	RPL35A	ribosomal protein L35a	6165	3	n/a	n/a	3.42e-01	2.155
279670511	ENSG00000203659	0	AL353671.3	AL353671.3	0	9	n/a	n/a	3.47e-01	2.155
1100130	ENSG00000171858	6194	RPS21	ribosomal protein S21	6227	20	n/a	n/a	3.25e-01	2.154
1088559	ENSG00000086065	30990	CHMP5	charged multivesicular body protein 5	51510	9	n/a	n/a	3.27e-01	2.153
280033595	ENSG00000251037	0	AC006157.2	AC006157.2	0	Y	n/a	n/a	3.90e-01	2.151
1087172	ENSG00000011600	7262	TYROBP	TYRO protein tyrosine kinase binding protein	7305	19	n/a	n/a	4.08e-01	2.151
279984222	ENSG00000244313	0	RP11-425L10.1	RP11-425L10.1	0	11	n/a	n/a	4.00e-01	2.150
279730750	ENSG00000214460	0	RP11-30P6.3	RP11-30P6.3	0	6	n/a	n/a	3.38e-01	2.150
280103175	ENSG00000257243	0	RP11-133N21.7	RP11-133N21.7	0	12	n/a	n/a	3.27e-01	2.148
1101497	ENSG00000178980	6379	SEPW1	selenoprotein W, 1	6415	19	n/a	n/a	3.62e-01	2.148
280110416	ENSG00000257949	1000883	C17orf106	CST complex subunit TEN1	100134934	17	n/a	n/a	3.52e-01	2.142
1098807	ENSG00000166426	1372	CRABP1	cellular retinoic acid binding protein 1	1381	15	n/a	n/a	3.36e-01	2.142
1100408	ENSG00000173110	3290	HSPA6	heat shock 70kDa protein 6 (HSP70B')	3310	1	n/a	n/a	3.57e-01	2.141
279788518	ENSG00000225504	0	RP11-160A10.2	RP11-160A10.2	0	6	n/a	n/a	3.35e-01	2.139
279478878	ENSG00000177144	0	AL359758.1	AL359758.1	0	1	n/a	n/a	3.32e-01	2.138
1098650	ENSG00000165832	80281	TRUB1	TruB pseudouridine (psi) synthase homolog 1 (E. coli)	142940	10	n/a	n/a	3.88e-01	2.137
1092799	ENSG00000127184	1341	COX7C	cytochrome c oxidase subunit VIIc	1350	5	n/a	n/a	3.65e-01	2.136
279746032	ENSG00000217130	0	RP3-375P9.2	RP3-375P9.2	0	6	n/a	n/a	3.98e-01	2.134
1100134	ENSG00000171863	6168	RPS7	ribosomal protein S7	6201	2	n/a	n/a	3.80e-01	2.134
1101557	ENSG00000179271	59921	GADD45GIP1	growth arrest and DNA-damage-inducible, gamma interacting protein 1	90480	19	n/a	n/a	3.37e-01	2.133
280115107	ENSG00000258409	0	RP11-195F19.30	RP11-195F19.30	0	9	n/a	n/a	4.00e-01	2.132
1095173	ENSG00000142534	6172	RPS11	ribosomal protein S11	6205	19	n/a	n/a	3.26e-01	2.130
279866672	ENSG00000232472	0	EEF1B2P3	eukaryotic translation elongation factor 1 beta 2 pseudogene 3	0	X	n/a	n/a	3.71e-01	2.128
1099528	ENSG00000169288	41532	MRPL1	mitochondrial ribosomal protein L1	65008	4	n/a	n/a	3.52e-01	2.127
1095940	ENSG00000147684	4689	NDUFB9	NADH dehydrogenase (ubiquinone) 1 beta subcomplex, 9, 22kDa	4715	8	n/a	n/a	3.35e-01	2.122
279721075	ENSG00000213344	0	PCNPP3	PEST containing nuclear protein pseudogene 3	0	12	n/a	n/a	3.43e-01	2.121
1102982	ENSG00000186010	30561	NDUFA13	NADH dehydrogenase (ubiquinone) 1 alpha subcomplex, 13	51079	19	n/a	n/a	3.30e-01	2.120
279887629	ENSG00000234315	0	OSTCP5	oligosaccharyltransferase complex subunit pseudogene 5	0	1	n/a	n/a	3.26e-01	2.118
279898400	ENSG00000235238	0	SUMO2P1	SMT3 suppressor of mif two 3 homolog 2 (S. cerevisiae) pseudogene 1	0	6	n/a	n/a	3.98e-01	2.118
279899603	ENSG00000235363	0	SNRPGP10	small nuclear ribonucleoprotein polypeptide G pseudogene 10	0	1	n/a	n/a	4.15e-01	2.115
1091075	ENSG00000113387	10765	SUB1	SUB1 homolog (S. cerevisiae)	10923	5	n/a	n/a	3.29e-01	2.114
279998529	ENSG00000248184	0	RP11-231C18.1	RP11-231C18.1	0	4	n/a	n/a	4.05e-01	2.113
1093600	ENSG00000132965	238	ALOX5AP	arachidonate 5-lipoxygenase-activating protein	241	13	n/a	n/a	3.93e-01	2.111
279781200	ENSG00000224856	0	RP4-796I17.5	RP4-796I17.5	0	22	n/a	n/a	3.90e-01	2.109
279968586	ENSG00000242697	0	RP11-799A12.1	RP11-799A12.1	0	4	n/a	n/a	3.42e-01	2.109
1107505	ENSG00000229117	6139	RPL41	ribosomal protein L41	6171	12	n/a	n/a	3.33e-01	2.108
1090446	ENSG00000108561	704	C1QBP	complement component 1, q subcomponent binding protein	708	17	n/a	n/a	3.33e-01	2.107
279856321	ENSG00000231549	0	USMG5P1	up-regulated during skeletal muscle growth 5 homolog (mouse) pseudogene 1	0	X	n/a	n/a	4.00e-01	2.105
279803639	ENSG00000226814	0	RP3-419C19.2	RP3-419C19.2	0	1	n/a	n/a	3.32e-01	2.103
279975668	ENSG00000243495	0	GMFBP1	glia maturation factor, beta pseudogene 1	0	3	n/a	n/a	3.42e-01	2.103
279775114	ENSG00000224324	0	AC093662.6	AC093662.6	0	7	n/a	n/a	3.39e-01	2.102
279957500	ENSG00000241494	0	RP11-796G6.1	RP11-796G6.1	0	14	n/a	n/a	3.44e-01	2.100
279493488	ENSG00000179131	0	RP11-458F8.3	RP11-458F8.3	0	7	n/a	n/a	4.12e-01	2.099
1090192	ENSG00000106400	10320	ZNHIT1	zinc finger, HIT-type containing 1	10467	7	n/a	n/a	3.30e-01	2.098
1095936	ENSG00000147669	5408	POLR2K	polymerase (RNA) II (DNA directed) polypeptide K, 7.0kDa	5440	8	n/a	n/a	3.36e-01	2.098
279722249	ENSG00000213453	0	FTH1P3	ferritin, heavy polypeptide 1 pseudogene 3	0	2	n/a	n/a	3.98e-01	2.096
279720790	ENSG00000213315	0	CTD-3035D6.1	CTD-3035D6.1	0	14	n/a	n/a	3.89e-01	2.096
279914271	ENSG00000236764	0	COX7A2P2	cytochrome c oxidase subunit VIIa polypeptide 2 (liver) pseudogene 2	0	4	n/a	n/a	3.91e-01	2.095
279860462	ENSG00000231903	0	AC079354.5	AC079354.5	0	2	n/a	n/a	3.30e-01	2.094
1091864	ENSG00000119801	31126	YPEL5	yippee-like 5 (Drosophila)	51646	2	n/a	n/a	4.03e-01	2.094
279923105	ENSG00000237514	0	PTP4A1P7	protein tyrosine phosphatase type IVA, member 1 pseudogene 7	0	1	n/a	n/a	3.32e-01	2.093
1096189	ENSG00000149806	2182	FAU	Finkel-Biskis-Reilly murine sarcoma virus (FBR-MuSV) ubiquitously expressed	2197	11	n/a	n/a	3.29e-01	2.091
279880347	ENSG00000233648	0	AC010095.6	AC010095.6	0	2	n/a	n/a	4.14e-01	2.089
1097545	ENSG00000161281	1337	COX7A1	cytochrome c oxidase subunit VIIa polypeptide 1 (muscle)	1346	19	n/a	n/a	3.86e-01	2.087
1089101	ENSG00000100216	36272	TOMM22	translocase of outer mitochondrial membrane 22 homolog (yeast)	56993	22	n/a	n/a	3.31e-01	2.086
279888788	ENSG00000234422	0	UBE2WP1	ubiquitin-conjugating enzyme E2W pseudogene 1	0	1	n/a	n/a	3.27e-01	2.083
1093146	ENSG00000130255	25622	RPL36	ribosomal protein L36	25873	19	n/a	n/a	3.33e-01	2.083
279805691	ENSG00000226970	0	RP11-82H13.2	RP11-82H13.2	0	1	n/a	n/a	3.25e-01	2.082
1101523	ENSG00000179085	33635	DPM3	dolichyl-phosphate mannosyltransferase polypeptide 3	54344	1	n/a	n/a	3.82e-01	2.080
1102690	ENSG00000184900	6572	SUMO3	SMT3 suppressor of mif two 3 homolog 3 (S. cerevisiae)	6612	21	n/a	n/a	3.40e-01	2.080
1099078	ENSG00000167552	7800	TUBA1A	tubulin, alpha 1a	7846	12	n/a	n/a	3.28e-01	2.079
1088698	ENSG00000089157	6143	RPLP0	ribosomal protein, large, P0	6175	12	n/a	n/a	3.89e-01	2.078
1091107	ENSG00000113638	23302	TTC33	tetratricopeptide repeat domain 33	23548	5	n/a	n/a	3.54e-01	2.070
1096067	ENSG00000148834	9309	GSTO1	glutathione S-transferase omega 1	9446	10	n/a	n/a	3.92e-01	2.070
279721180	ENSG00000213361	0	RP4-778K6.1	RP4-778K6.1	0	7	n/a	n/a	3.98e-01	2.065
1092027	ENSG00000120992	10287	LYPLA1	lysophospholipase I	10434	8	n/a	n/a	3.35e-01	2.065
1101258	ENSG00000177576	152128	C18orf32	chromosome 18 open reading frame 32	497661	18	n/a	n/a	3.62e-01	2.063
1102022	ENSG00000182117	34794	NOP10	NOP10 ribonucleoprotein homolog (yeast)	55505	15	n/a	n/a	3.48e-01	2.063
1091644	ENSG00000117632	3900	STMN1	stathmin 1	3925	1	n/a	n/a	3.42e-01	2.060
278785385	ENSG00000105988	0	NHP2P1	NHP2 ribonucleoprotein homolog (yeast) pseudogene 1	0	10	n/a	n/a	3.23e-01	2.059
279869869	ENSG00000232727	0	RP11-321E8.1-001	RP11-321E8.1-001	0	7	n/a	n/a	3.29e-01	2.059
279719305	ENSG00000213110	0	AC019178.2	AC019178.2	0	2	n/a	n/a	3.65e-01	2.058
1096737	ENSG00000154723	519	ATP5J	ATP synthase, H+ transporting, mitochondrial Fo complex, subunit F6	522	21	n/a	n/a	3.34e-01	2.056
1095422	ENSG00000143933	801	CALM2	calmodulin 2 (phosphorylase kinase, delta)	805	2	n/a	n/a	3.67e-01	2.055
279925806	ENSG00000237748	0	UQCRBP1	ubiquinol-cytochrome c reductase binding protein pseudogene 1	0	X	n/a	n/a	3.80e-01	2.054
1088993	ENSG00000099795	4687	NDUFB7	NADH dehydrogenase (ubiquinone) 1 beta subcomplex, 7, 18kDa	4713	19	n/a	n/a	3.43e-01	2.054
1092074	ENSG00000121481	6013	RNF2	ring finger protein 2	6045	1	n/a	n/a	3.44e-01	2.053
1088488	ENSG00000083845	6160	RPS5	ribosomal protein S5	6193	19	n/a	n/a	3.87e-01	2.051
1106330	ENSG00000215375	4610	MYL5	myosin, light chain 5, regulatory	4636	4	n/a	n/a	3.95e-01	2.048
279865590	ENSG00000232375	0	RP11-136C24.1	RP11-136C24.1	0	3	n/a	n/a	3.38e-01	2.047
279865535	ENSG00000232368	0	FTLP2	ferritin, light polypeptide pseudogene 2	0	X	n/a	n/a	4.21e-01	2.045
279808421	ENSG00000227203	0	SUB1P1	SUB1 homolog (S. cerevisiae) pseudogene 1	0	8	n/a	n/a	3.45e-01	2.044
1102907	ENSG00000185745	3414	IFIT1	interferon-induced protein with tetratricopeptide repeats 1	3434	10	n/a	n/a	3.52e-01	2.043
279703324	ENSG00000206696	26536	SNORD58B	small nucleolar RNA, C/D box 58B	26790	18	n/a	n/a	3.94e-01	2.041
279979461	ENSG00000243829	0	CTB-33G10.1	CTB-33G10.1	0	19	n/a	n/a	3.47e-01	2.040
280124594	ENSG00000258956	0	RP11-442G21.1	RP11-442G21.1	0	14	n/a	n/a	3.89e-01	2.039
1093906	ENSG00000135002	34601	RFK	riboflavin kinase	55312	9	n/a	n/a	3.42e-01	2.035
1101526	ENSG00000179091	1526	CYC1	cytochrome c-1	1537	8	n/a	n/a	3.28e-01	2.034
279875170	ENSG00000233205	0	AC108479.2	AC108479.2	0	2	n/a	n/a	4.23e-01	2.033
280098167	ENSG00000256708	0	RP11-444B24.2	RP11-444B24.2	0	12	n/a	n/a	3.41e-01	2.030
1105503	ENSG00000205544	90221	C17orf61	chromosome 17 open reading frame 61	254863	17	n/a	n/a	4.00e-01	2.030
1104585	ENSG00000198356	436	ASNA1	arsA arsenite transporter, ATP-binding, homolog 1 (bacterial)	439	19	n/a	n/a	3.26e-01	2.028
280116726	ENSG00000258509	0	RP11-857B24.3	RP11-857B24.3	0	14	n/a	n/a	3.94e-01	2.028
279909104	ENSG00000236281	0	AC093106.5	AC093106.5	0	7	n/a	n/a	3.77e-01	2.028
279914467	ENSG00000236782	0	RP11-96L14.7	RP11-96L14.7	0	1	n/a	n/a	3.33e-01	2.026
279965437	ENSG00000242358	0	AC006427.1	AC006427.1	0	4	n/a	n/a	3.48e-01	2.026
1105959	ENSG00000213988	7600	ZNF90	zinc finger protein 90	7643	19	n/a	n/a	3.47e-01	2.023
1094366	ENSG00000137288	58510	C6orf125	chromosome 6 open reading frame 125	84300	6	n/a	n/a	3.83e-01	2.022
1106969	ENSG00000225663	110380	FAM195B	family with sequence similarity 195, member B	348262	17	n/a	n/a	3.43e-01	2.020
1093318	ENSG00000131143	1318	COX4I1	cytochrome c oxidase subunit IV isoform 1	1327	16	n/a	n/a	3.31e-01	2.020
1096889	ENSG00000156136	1621	DCK	deoxycytidine kinase	1633	4	n/a	n/a	3.29e-01	2.019
280021597	ENSG00000250067	119514	YJEFN3	YjeF N-terminal domain containing 3	374887	19	n/a	n/a	3.27e-01	2.019
1101837	ENSG00000180992	41452	MRPL14	mitochondrial ribosomal protein L14	64928	6	n/a	n/a	3.31e-01	2.019
1093070	ENSG00000129562	1591	DAD1	defender against cell death 1	1603	14	n/a	n/a	3.38e-01	2.018
1092938	ENSG00000128524	9163	ATP6V1F	ATPase, H+ transporting, lysosomal 14kDa, V1 subunit F	9296	7	n/a	n/a	3.30e-01	2.018
1099244	ENSG00000168081	5336	PNOC	prepronociceptin	5368	8	n/a	n/a	3.31e-01	2.017
1094311	ENSG00000137038	59984	C9orf123	chromosome 9 open reading frame 123	90871	9	n/a	n/a	3.43e-01	2.017
280079566	ENSG00000255014	0	RP11-686G23.1	RP11-686G23.1	0	11	n/a	n/a	3.34e-01	2.016
1106448	ENSG00000217930	30508	PAM16	presequence translocase-associated motor 16 homolog (S. cerevisiae)	51025	16	n/a	n/a	3.34e-01	2.016
279938412	ENSG00000239256	0	RP11-22N12.1	RP11-22N12.1	0	17	n/a	n/a	4.07e-01	2.014
1088986	ENSG00000099715	57627	PCDH11Y	protocadherin 11 Y-linked	83259	Y	n/a	n/a	4.05e-01	2.013
1091345	ENSG00000115540	25592	MOB4	MOB family member 4, phocein	25843	2	n/a	n/a	3.35e-01	2.011
279845656	ENSG00000230580	0	AC021016.7	AC021016.7	0	2	n/a	n/a	3.53e-01	2.011
279784527	ENSG00000225159	0	RP11-40H20.2	RP11-40H20.2	0	1	n/a	n/a	3.49e-01	2.011
279724397	ENSG00000213735	0	ANAPC10P1	anaphase promoting complex subunit 10 pseudogene 1	0	1	n/a	n/a	3.44e-01	2.011
279978981	ENSG00000243777	0	RP11-864G5.1	RP11-864G5.1	0	11	n/a	n/a	3.92e-01	2.010
1105151	ENSG00000204472	196	AIF1	allograft inflammatory factor 1	199	6	n/a	n/a	3.34e-01	2.010
279793382	ENSG00000225912	0	RP13-258O15.1	RP13-258O15.1	0	X	n/a	n/a	3.68e-01	2.009
279755852	ENSG00000221792	1023061	MIR1282	microRNA 1282	100302254	15	n/a	n/a	3.30e-01	2.009
279780961	ENSG00000224831	0	RP11-651P23.4	RP11-651P23.4	0	3	n/a	n/a	3.43e-01	2.009
1104559	ENSG00000198258	37710	UBL5	ubiquitin-like 5	59286	19	n/a	n/a	3.65e-01	2.008
1099307	ENSG00000168374	375	ARF4	ADP-ribosylation factor 4	378	3	n/a	n/a	3.38e-01	2.005
1092930	ENSG00000128422	3847	KRT17	keratin 17	3872	17	n/a	n/a	3.43e-01	2.002
1088594	ENSG00000087086	2496	FTL	ferritin, light polypeptide	2512	19	n/a	n/a	4.05e-01	1.999
280126695	ENSG00000259079	0	RP1-261D10.1	RP1-261D10.1	0	14	n/a	n/a	3.55e-01	1.999
280076870	ENSG00000254854	0	CTD-2523D13.2	CTD-2523D13.2	0	11	n/a	n/a	3.91e-01	1.997
1089786	ENSG00000104327	789	CALB1	calbindin 1, 28kDa	793	8	n/a	n/a	4.84e-01	1.997
1091772	ENSG00000119048	7277	UBE2B	ubiquitin-conjugating enzyme E2B	7320	5	n/a	n/a	3.67e-01	1.997
1095642	ENSG00000145545	6675	SRD5A1	steroid-5-alpha-reductase, alpha polypeptide 1 (3-oxo-5 alpha-steroid delta 4-dehydrogenase alpha 1)	6715	5	n/a	n/a	3.43e-01	1.996
1095715	ENSG00000146007	81131	ZMAT2	zinc finger, matrin-type 2	153527	5	n/a	n/a	3.26e-01	1.995
1108143	ENSG00000233276	2859	GPX1	glutathione peroxidase 1	2876	3	n/a	n/a	3.92e-01	1.994
279854094	ENSG00000231357	0	AC006028.11	AC006028.11	0	7	n/a	n/a	3.25e-01	1.994
279784469	ENSG00000225155	0	TOMM22P5	translocase of outer mitochondrial membrane 22 homolog (yeast) pseudogene 5	0	10	n/a	n/a	3.31e-01	1.994
280095127	ENSG00000256356	0	RP11-320N7.3	RP11-320N7.3	0	12	n/a	n/a	4.07e-01	1.992
279789431	ENSG00000225573	0	RPL35P5	ribosomal protein L35 pseudogene 5	0	7	n/a	n/a	4.20e-01	1.992
279836639	ENSG00000229806	0	RPS15P5	ribosomal protein S15 pseudogene 5	0	3	n/a	n/a	4.32e-01	1.989
1102609	ENSG00000184515	109874	BEX5	brain expressed, X-linked 5	340542	X	n/a	n/a	3.34e-01	1.989
279870973	ENSG00000232829	0	GSTO3P	glutathione S-transferase omega 3, pseudogene	0	3	n/a	n/a	3.86e-01	1.988
279819261	ENSG00000228236	0	AC073271.1	AC073271.1	0	2	n/a	n/a	3.52e-01	1.988
1092240	ENSG00000123009	0	NME2P1	non-metastatic cells 2, protein (NM23B) expressed in, pseudogene 1	0	12	n/a	n/a	3.35e-01	1.988
1090452	ENSG00000108590	30486	MED31	mediator complex subunit 31	51003	17	n/a	n/a	3.47e-01	1.985
279764176	ENSG00000223467	0	CALM1P1	calmodulin 1 (phosphorylase kinase, delta) pseudogene 1	0	X	n/a	n/a	3.28e-01	1.985
1091735	ENSG00000118640	8604	VAMP8	vesicle-associated membrane protein 8 (endobrevin)	8673	2	n/a	n/a	3.73e-01	1.984
1091402	ENSG00000115944	9043	COX7A2L	cytochrome c oxidase subunit VIIa polypeptide 2 like	9167	2	n/a	n/a	3.97e-01	1.982
280106426	ENSG00000257542	0	RP1-288H2.1	RP1-288H2.1	0	12	n/a	n/a	3.42e-01	1.979
1089319	ENSG00000101084	35254	C20orf24	chromosome 20 open reading frame 24	55969	20	n/a	n/a	3.68e-01	1.977
1097702	ENSG00000162511	7759	LAPTM5	lysosomal protein transmembrane 5	7805	1	n/a	n/a	3.72e-01	1.977
279713169	ENSG00000211766	0	TRBJ2-2P	T cell receptor beta joining 2-2P (non-functional)	0	7	n/a	n/a	3.32e-01	1.976
1107023	ENSG00000225917	0	AC006427.1	AC006427.1	0	4	n/a	n/a	3.53e-01	1.976
279723185	ENSG00000213598	0	RP11-112J1.1	RP11-112J1.1	0	14	n/a	n/a	4.38e-01	1.975
279500932	ENSG00000180211	0	RP1-278E11.3	RP1-278E11.3	0	6	n/a	n/a	3.42e-01	1.974
1091682	ENSG00000118181	6197	RPS25	ribosomal protein S25	6230	11	n/a	n/a	3.55e-01	1.974
1096831	ENSG00000155659	11161	VSIG4	V-set and immunoglobulin domain containing 4	11326	X	n/a	n/a	3.69e-01	1.972
1102316	ENSG00000183346	85544	C10orf107	chromosome 10 open reading frame 107	219621	10	n/a	n/a	3.39e-01	1.971
279721285	ENSG00000213370	0	RANP6	RAN, member RAS oncogene family pseudogene 6	0	4	n/a	n/a	3.37e-01	1.970
1093810	ENSG00000134419	6177	RPS15A	ribosomal protein S15a	6210	16	n/a	n/a	3.99e-01	1.969
279928763	ENSG00000237991	0	RPL35P1	ribosomal protein L35 pseudogene 1	0	1	n/a	n/a	3.89e-01	1.967
1104778	ENSG00000198856	37319	OSTC	oligosaccharyltransferase complex subunit	58505	4	n/a	n/a	3.31e-01	1.966
1091620	ENSG00000117505	1798	DR1	down-regulator of transcription 1, TBP-binding (negative cofactor 2)	1810	1	n/a	n/a	3.60e-01	1.965
1100808	ENSG00000175206	4847	NPPA	natriuretic peptide A	4878	1	n/a	n/a	3.44e-01	1.964
1100571	ENSG00000173915	59023	USMG5	up-regulated during skeletal muscle growth 5 homolog (mouse)	84833	10	n/a	n/a	3.38e-01	1.964
280002246	ENSG00000248485	151628	PCP4L1	Purkinje cell protein 4 like 1	654790	1	n/a	n/a	3.35e-01	1.963
1090035	ENSG00000105619	29579	TFPT	TCF3 (E2A) fusion partner (in childhood Leukemia)	29844	19	n/a	n/a	3.37e-01	1.962
1095937	ENSG00000147676	0	MAL2	mal, T-cell differentiation protein 2 (gene/pseudogene)	0	8	n/a	n/a	3.29e-01	1.962
1093950	ENSG00000135253	0	KCP	kielin/chordin-like protein	0	7	n/a	n/a	3.91e-01	1.961
1090382	ENSG00000108106	27083	UBE2S	ubiquitin-conjugating enzyme E2S	27338	19	n/a	n/a	4.29e-01	1.961
1100155	ENSG00000171960	10318	PPIH	peptidylprolyl isomerase H (cyclophilin H)	10465	1	n/a	n/a	3.59e-01	1.958
280127219	ENSG00000259112	0	NDUFC2-KCTD14	NDUFC2-KCTD14 readthrough	0	11	n/a	n/a	3.30e-01	1.957
1092253	ENSG00000123131	10402	PRDX4	peroxiredoxin 4	10549	X	n/a	n/a	3.83e-01	1.957
1107373	ENSG00000228344	0	AP001496.1	LOC339290 proteinUncharacterized protein	0	18	n/a	n/a	4.04e-01	1.956
1100746	ENSG00000174917	79093	C19orf70	chromosome 19 open reading frame 70	125988	19	n/a	n/a	3.41e-01	1.956
1099747	ENSG00000170290	6550	SLN	sarcolipin	6588	11	n/a	n/a	3.48e-01	1.955
279884441	ENSG00000234009	0	AL049757.3	AL049757.3	0	22	n/a	n/a	3.73e-01	1.955
1090846	ENSG00000111775	1328	COX6A1	cytochrome c oxidase subunit VIa polypeptide 1	1337	12	n/a	n/a	3.43e-01	1.953
1094803	ENSG00000139780	83431	METTL21C	methyltransferase like 21C	196541	13	n/a	n/a	3.34e-01	1.952
279677096	ENSG00000204196	0	AC011737.2	AC011737.2	0	2	n/a	n/a	3.53e-01	1.951
279839669	ENSG00000230074	0	RP11-195F19.9	RP11-195F19.9	0	9	n/a	n/a	3.48e-01	1.951
1104376	ENSG00000197747	6248	S100A10	S100 calcium binding protein A10	6281	1	n/a	n/a	3.91e-01	1.949
1094624	ENSG00000138660	34724	AP1AR	adaptor-related protein complex 1 associated regulatory protein	55435	4	n/a	n/a	3.38e-01	1.948
279913427	ENSG00000236698	0	EIF1AP1	EIF1AP1	0	1	n/a	n/a	3.47e-01	1.946
279709407	ENSG00000207765	0	AL132780.1	AL132780.1	0	14	n/a	n/a	3.58e-01	1.945
1104238	ENSG00000197345	85587	MRPL21	mitochondrial ribosomal protein L21	219927	11	n/a	n/a	3.38e-01	1.945
279725168	ENSG00000213864	0	EEF1B2P2	eukaryotic translation elongation factor 1 beta 2 pseudogene 2	0	5	n/a	n/a	3.62e-01	1.943
279881574	ENSG00000233762	0	AC007969.5	AC007969.5	0	2	n/a	n/a	3.53e-01	1.943
1099683	ENSG00000169976	57687	SF3B5	splicing factor 3b, subunit 5, 10kDa	83443	6	n/a	n/a	3.28e-01	1.942
1107047	ENSG00000226138	0	RP1-228P16.7	RP1-228P16.7	0	12	n/a	n/a	3.43e-01	1.940
1089805	ENSG00000104427	30583	FAM164A	family with sequence similarity 164, member A	51101	8	n/a	n/a	3.32e-01	1.940
279979709	ENSG00000243859	0	CTD-2331D11.1	CTD-2331D11.1	0	5	n/a	n/a	3.38e-01	1.939
1094753	ENSG00000139505	8984	MTMR6	myotubularin related protein 6	9107	13	n/a	n/a	3.34e-01	1.939
279962419	ENSG00000242041	0	RP11-70F11.2	RP11-70F11.2	0	12	n/a	n/a	3.25e-01	1.939
1095921	ENSG00000147586	28693	MRPS28	mitochondrial ribosomal protein S28	28957	8	n/a	n/a	3.85e-01	1.938
279813794	ENSG00000227725	0	RP11-35D5.3	RP11-35D5.3	0	4	n/a	n/a	3.97e-01	1.938
279912261	ENSG00000236552	171027	RPL13AP5	ribosomal protein L13a pseudogene 5	728658	10	n/a	n/a	3.24e-01	1.934
1104430	ENSG00000197903	59423	HIST1H2BK	histone cluster 1, H2bk	85236	6	n/a	n/a	3.35e-01	1.934
279891312	ENSG00000234645	0	AC097523.2	AC097523.2	0	2	n/a	n/a	3.33e-01	1.933
279722950	ENSG00000213553	0	RPLP0P6	ribosomal protein, large, P0 pseudogene 6	0	2	n/a	n/a	4.01e-01	1.933
1100467	ENSG00000173391	4941	OLR1	oxidized low density lipoprotein (lectin-like) receptor 1	4973	12	n/a	n/a	3.56e-01	1.931
279899381	ENSG00000235339	0	RP11-626A1.1	RP11-626A1.1	0	3	n/a	n/a	3.38e-01	1.930
279910006	ENSG00000236365	0	RP5-849L7.1	RP5-849L7.1	0	X	n/a	n/a	3.38e-01	1.930
279806171	ENSG00000227008	0	RP3-417G15.1	RP3-417G15.1	0	X	n/a	n/a	3.39e-01	1.930
1098237	ENSG00000164187	60156	LMBRD2	LMBR1 domain containing 2	92255	5	n/a	n/a	3.73e-01	1.930
279783200	ENSG00000225022	0	UBE2D3P1	ubiquitin-conjugating enzyme E2D 3 pseudogene 1	0	20	n/a	n/a	3.28e-01	1.929
1086921	ENSG00000004779	4680	NDUFAB1	NADH dehydrogenase (ubiquinone) 1, alpha/beta subcomplex, 1, 8kDa	4706	16	n/a	n/a	3.27e-01	1.927
279971885	ENSG00000243085	0	RP11-392E22.3	RP11-392E22.3	0	9	n/a	n/a	4.22e-01	1.927
1095201	ENSG00000142684	30524	ZNF593	zinc finger protein 593	51042	1	n/a	n/a	3.28e-01	1.926
280075173	ENSG00000254732	0	RP11-691N7.6	RP11-691N7.6	0	11	n/a	n/a	3.45e-01	1.926
1099980	ENSG00000171224	85560	C10orf35	chromosome 10 open reading frame 35	219738	10	n/a	n/a	3.31e-01	1.925
1106238	ENSG00000215021	11166	PHB2	prohibitin 2	11331	12	n/a	n/a	3.45e-01	1.925
279887415	ENSG00000234286	0	AC006026.13	AC006026.13	0	7	n/a	n/a	4.04e-01	1.925
1103324	ENSG00000187556	110031	NANOS3	nanos homolog 3 (Drosophila)	342977	19	n/a	n/a	3.53e-01	1.925
279721409	ENSG00000213386	0	RP11-779O18.2	RP11-779O18.2	0	5	n/a	n/a	3.32e-01	1.924
1101663	ENSG00000179958	54917	DCTPP1	dCTP pyrophosphatase 1	79077	16	n/a	n/a	3.34e-01	1.923
1094625	ENSG00000138663	30620	COPS4	COP9 constitutive photomorphogenic homolog subunit 4 (Arabidopsis)	51138	4	n/a	n/a	3.37e-01	1.922
1109132	ENSG00000244187	59201	TMEM141	transmembrane protein 141	85014	9	n/a	n/a	3.73e-01	1.922
280000969	ENSG00000248381	0	RP11-539I5.2	RP11-539I5.2	0	10	n/a	n/a	4.16e-01	1.920
1104206	ENSG00000197223	10291	C1D	C1D nuclear receptor corepressor	10438	2	n/a	n/a	3.47e-01	1.919
280106314	ENSG00000257530	0	RP11-843B15.2	RP11-843B15.2	0	12	n/a	n/a	3.74e-01	1.919
1107506	ENSG00000229119	0	CTB-63M22.1	CTB-63M22.1	0	5	n/a	n/a	3.67e-01	1.918
1093244	ENSG00000130755	9394	GMFG	glia maturation factor, gamma	9535	19	n/a	n/a	3.56e-01	1.918
1097201	ENSG00000158716	34224	DUSP23	dual specificity phosphatase 23	54935	1	n/a	n/a	4.04e-01	1.917
1106104	ENSG00000214552	0	RP11-89A12.1	RP11-89A12.1	0	3	n/a	n/a	3.30e-01	1.916
1111532	ENSG00000224699	0	RP11-225L12.2	RP11-225L12.2	0	1	n/a	n/a	3.43e-01	1.916
279721846	ENSG00000213403	0	CISD1P1	CDGSH iron sulfur domain 1 pseudogene 1	0	2	n/a	n/a	3.78e-01	1.915
279874387	ENSG00000233123	157122321	RP5-1059M17.1	RP5-1059M17.1	100506527	7	n/a	n/a	3.53e-01	1.915
1103815	ENSG00000196104	30343	SPOCK3	sparc/osteonectin, cwcv and kazal-like domains proteoglycan (testican) 3	50859	4	n/a	n/a	3.36e-01	1.914
1090992	ENSG00000112695	1338	COX7A2	cytochrome c oxidase subunit VIIa polypeptide 2 (liver)	1347	6	n/a	n/a	3.91e-01	1.914
280107497	ENSG00000257664	0	RSL24D1P5	ribosomal L24 domain containing 1 pseudogene 5	0	12	n/a	n/a	3.36e-01	1.913
1105694	ENSG00000211450	93600	C11orf31	chromosome 11 open reading frame 31	280636	11	n/a	n/a	3.33e-01	1.913
1092716	ENSG00000126267	1331	COX6B1	cytochrome c oxidase subunit VIb polypeptide 1 (ubiquitous)	1340	19	n/a	n/a	3.37e-01	1.912
1093541	ENSG00000132661	28843	NXT1	NTF2-like export factor 1	29107	20	n/a	n/a	3.50e-01	1.912
1089174	ENSG00000100387	9834	RBX1	ring-box 1, E3 ubiquitin protein ligase	9978	22	n/a	n/a	3.36e-01	1.912
1100680	ENSG00000174521	80672	TTC9B	tetratricopeptide repeat domain 9B	148014	19	n/a	n/a	3.31e-01	1.912
1093841	ENSG00000134594	9228	RAB33A	RAB33A, member RAS oncogene family	9363	X	n/a	n/a	3.93e-01	1.912
1105837	ENSG00000213246	6787	SUPT4H1	suppressor of Ty 4 homolog 1 (S. cerevisiae)	6827	17	n/a	n/a	3.39e-01	1.910
279961080	ENSG00000241932	0	RP11-14K2.1	RP11-14K2.1	0	16	n/a	n/a	3.83e-01	1.908
1103711	ENSG00000189043	4671	NDUFA4	NADH dehydrogenase (ubiquinone) 1 alpha subcomplex, 4, 9kDa	4697	7	n/a	n/a	3.54e-01	1.908
1092714	ENSG00000126264	10712	HCST	hematopoietic cell signal transducer	10870	19	n/a	n/a	3.99e-01	1.907
280088678	ENSG00000255639	0	RP11-234B24.6	RP11-234B24.6	0	12	n/a	n/a	3.58e-01	1.905
1088746	ENSG00000090266	4682	NDUFB2	NADH dehydrogenase (ubiquinone) 1 beta subcomplex, 2, 8kDa	4708	7	n/a	n/a	3.33e-01	1.904
1108087	ENSG00000232888	0	RPS11P5	ribosomal protein S11 pseudogene 5	0	12	n/a	n/a	3.98e-01	1.901
1094078	ENSG00000135900	41604	MRPL44	mitochondrial ribosomal protein L44	65080	2	n/a	n/a	3.31e-01	1.901
279820414	ENSG00000228328	0	RP11-516A11.1	RP11-516A11.1	0	X	n/a	n/a	3.36e-01	1.899
1092748	ENSG00000126709	2521	IFI6	interferon, alpha-inducible protein 6	2537	1	n/a	n/a	4.45e-01	1.899
1106383	ENSG00000215621	0	AC174470.1	Protein FAM195B	0	17	n/a	n/a	3.50e-01	1.899
1109088	ENSG00000243501	0	KHDC1L	KH homology domain containing 1-like	0	6	n/a	n/a	3.42e-01	1.899
1089990	ENSG00000105404	10420	RABAC1	Rab acceptor 1 (prenylated)	10567	19	n/a	n/a	3.32e-01	1.898
1103054	ENSG00000186297	2542	GABRA5	gamma-aminobutyric acid (GABA) A receptor, alpha 5	2558	15	n/a	n/a	3.36e-01	1.897
1100888	ENSG00000175606	34257	TMEM70	transmembrane protein 70	54968	8	n/a	n/a	3.33e-01	1.897
1105936	ENSG00000213920	80446	MDP1	magnesium-dependent phosphatase 1	145553	14	n/a	n/a	4.00e-01	1.897
279934388	ENSG00000238621	0	TRNAI2	transfer RNA isoleucine 2 (anticodon UAU)	0	6	n/a	n/a	3.33e-01	1.896
1105513	ENSG00000205579	0	DYNLL1P1	dynein, light chain, LC8-type 1 pseudogene 1	0	14	n/a	n/a	3.34e-01	1.895
1093696	ENSG00000133731	3587	IMPA1	inositol(myo)-1(or 4)-monophosphatase 1	3612	8	n/a	n/a	3.44e-01	1.894
279964049	ENSG00000242222	0	RP11-237P21.1	RP11-237P21.1	0	3	n/a	n/a	3.92e-01	1.894
1086992	ENSG00000006128	6823	TAC1	tachykinin, precursor 1	6863	7	n/a	n/a	3.36e-01	1.892
1095674	ENSG00000145781	30878	COMMD10	COMM domain containing 10	51397	5	n/a	n/a	3.43e-01	1.892
1092592	ENSG00000125656	8141	CLPP	ClpP caseinolytic peptidase, ATP-dependent, proteolytic subunit homolog (E. coli)	8192	19	n/a	n/a	3.30e-01	1.890
1098342	ENSG00000164603	81199	C7orf60	chromosome 7 open reading frame 60	154743	7	n/a	n/a	3.29e-01	1.889
1100938	ENSG00000175906	376	ARL4D	ADP-ribosylation factor-like 4D	379	17	n/a	n/a	3.86e-01	1.889
1100270	ENSG00000172428	80913	MYEOV2	myeloma overexpressed 2	150678	2	n/a	n/a	3.95e-01	1.889
279965138	ENSG00000242327	0	CTD-2184D3.1	CTD-2184D3.1	0	15	n/a	n/a	3.89e-01	1.888
1089562	ENSG00000102471	33893	NDFIP2	Nedd4 family interacting protein 2	54602	13	n/a	n/a	3.30e-01	1.886
279925078	ENSG00000237676	0	AC138972.1	AC138972.1	0	3	n/a	n/a	3.87e-01	1.884
279879368	ENSG00000233558	0	RP3-486I3.4	RP3-486I3.4	0	6	n/a	n/a	3.99e-01	1.884
1098416	ENSG00000164885	1015	CDK5	cyclin-dependent kinase 5	1020	7	n/a	n/a	3.28e-01	1.883
1091238	ENSG00000114902	28708	SPCS1	signal peptidase complex subunit 1 homolog (S. cerevisiae)	28972	3	n/a	n/a	3.54e-01	1.883
279986358	ENSG00000244558	0	RP11-445H22.4	RP11-445H22.4	0	20	n/a	n/a	3.29e-01	1.882
279975037	ENSG00000243445	0	RP11-715J22.1	RP11-715J22.1	0	16	n/a	n/a	4.02e-01	1.882
1100055	ENSG00000171530	6862	TBCA	tubulin folding cofactor A	6902	5	n/a	n/a	3.38e-01	1.881
1095395	ENSG00000143786	80765	CNIH3	cornichon homolog 3 (Drosophila)	149111	1	n/a	n/a	3.90e-01	1.879
1089807	ENSG00000104435	10917	STMN2	stathmin-like 2	11075	8	n/a	n/a	3.28e-01	1.878
279799259	ENSG00000226415	0	TPI1P1	triosephosphate isomerase 1 pseudogene 1	0	1	n/a	n/a	3.60e-01	1.878
280086164	ENSG00000255432	0	RP11-831H9.11	Uncharacterized protein	0	11	n/a	n/a	3.26e-01	1.877
279814308	ENSG00000227765	0	RP11-162O12.2	RP11-162O12.2	0	4	n/a	n/a	3.73e-01	1.876
1107205	ENSG00000227304	0	RP11-791G16.2	RP11-791G16.2	0	4	n/a	n/a	3.74e-01	1.876
1090616	ENSG00000109929	6275	SC5DL	sterol-C5-desaturase (ERG3 delta-5-desaturase homolog, S. cerevisiae)-like	6309	11	n/a	n/a	3.31e-01	1.875
1106065	ENSG00000214391	0	RP11-121L10.3	RP11-121L10.3	0	11	n/a	n/a	3.97e-01	1.873
1095128	ENSG00000142089	10263	IFITM3	interferon induced transmembrane protein 3	10410	11	n/a	n/a	3.79e-01	1.873
279856126	ENSG00000231531	0	HINT1P1	histidine triad nucleotide binding protein 1 pseudogene 1	0	7	n/a	n/a	4.10e-01	1.873
1099022	ENSG00000167283	10485	ATP5L	ATP synthase, H+ transporting, mitochondrial Fo complex, subunit G	10632	11	n/a	n/a	3.34e-01	1.873
1089415	ENSG00000101443	10259	WFDC2	WAP four-disulfide core domain 2	10406	20	n/a	n/a	3.99e-01	1.872
1087717	ENSG00000062582	41475	MRPS24	mitochondrial ribosomal protein S24	64951	7	n/a	n/a	3.38e-01	1.871
1096023	ENSG00000148444	23167	COMMD3	COMM domain containing 3	23412	10	n/a	n/a	3.95e-01	1.871
1094647	ENSG00000138757	9764	G3BP2	GTPase activating protein (SH3 domain) binding protein 2	9908	4	n/a	n/a	3.28e-01	1.871
279735880	ENSG00000215006	0	CHCHD2P2	coiled-coil-helix-coiled-coil-helix domain containing 2 pseudogene 2	0	5	n/a	n/a	3.99e-01	1.870
1090439	ENSG00000108518	5184	PFN1	profilin 1	5216	17	n/a	n/a	3.52e-01	1.869
279770664	ENSG00000224004	0	ATP5C1P1	ATP synthase, H+ transporting, mitochondrial F1 complex, gamma polypeptide 1 pseudogene 1	0	14	n/a	n/a	3.44e-01	1.869
279484207	ENSG00000177803	0	RP11-606P2.1	RP11-606P2.1	0	4	n/a	n/a	3.27e-01	1.866
1095220	ENSG00000142875	5535	PRKACB	protein kinase, cAMP-dependent, catalytic, beta	5567	1	n/a	n/a	3.32e-01	1.865
1101455	ENSG00000178741	9242	COX5A	cytochrome c oxidase subunit Va	9377	15	n/a	n/a	3.27e-01	1.865
1106352	ENSG00000215472	6107	RPL17	ribosomal protein L17	6139	18	n/a	n/a	4.19e-01	1.865
1104550	ENSG00000198225	0	FKBP1C	FK506 binding protein 1C	0	6	n/a	n/a	4.00e-01	1.865
1087144	ENSG00000011052	1013020	NME2	non-metastatic cells 2, protein (NM23B) expressed in	654364	17	n/a	n/a	3.28e-01	1.864
279713176	ENSG00000211767	0	TRBJ2-3	T cell receptor beta joining 2-3	0	7	n/a	n/a	3.87e-01	1.864
1092841	ENSG00000127540	10817	UQCR11	ubiquinol-cytochrome c reductase, complex III subunit XI	10975	19	n/a	n/a	3.97e-01	1.864
1089927	ENSG00000105143	6475	SLC1A6	solute carrier family 1 (high affinity aspartate/glutamate transporter), member 6	6511	19	n/a	n/a	3.77e-01	1.864
1099927	ENSG00000171051	2341	FPR1	formyl peptide receptor 1	2357	19	n/a	n/a	4.50e-01	1.862
279713183	ENSG00000211768	0	TRBJ2-4	T cell receptor beta joining 2-4	0	7	n/a	n/a	4.39e-01	1.860
1089363	ENSG00000101247	54972	C20orf7	chromosome 20 open reading frame 7	79133	20	n/a	n/a	3.30e-01	1.860
1092303	ENSG00000123545	28814	NDUFAF4	NADH dehydrogenase (ubiquinone) 1 alpha subcomplex, assembly factor 4	29078	6	n/a	n/a	3.48e-01	1.860
1105413	ENSG00000205220	5667	PSMB10	proteasome (prosome, macropain) subunit, beta type, 10	5699	16	n/a	n/a	3.30e-01	1.860
280115850	ENSG00000258459	0	CTD-2292M16.7	CTD-2292M16.7	0	14	n/a	n/a	4.00e-01	1.859
1087973	ENSG00000070087	5185	PFN2	profilin 2	5217	3	n/a	n/a	2.82e-01	1.859
1096923	ENSG00000156411	9414	C14orf2	chromosome 14 open reading frame 2	9556	14	n/a	n/a	3.95e-01	1.858
1092678	ENSG00000125971	57900	DYNLRB1	dynein, light chain, roadblock-type 1	83658	20	n/a	n/a	3.97e-01	1.858
279626017	ENSG00000197582	0	GPX1P1	glutathione peroxidase pseudogene 1	0	X	n/a	n/a	3.89e-01	1.858
1099554	ENSG00000169413	6007	RNASE6	ribonuclease, RNase A family, k6	6039	14	n/a	n/a	3.89e-01	1.857
279720817	ENSG00000213318	0	RP11-331F4.1	RP11-331F4.1	0	16	n/a	n/a	4.01e-01	1.856
279822429	ENSG00000228502	0	EEF1A1P11	eukaryotic translation elongation factor 1 alpha 1 pseudogene 11	0	1	n/a	n/a	3.75e-01	1.855
279960266	ENSG00000241836	0	AC073321.5	AC073321.5	0	2	n/a	n/a	3.87e-01	1.855
1100084	ENSG00000171659	2840	GPR34	G protein-coupled receptor 34	2857	X	n/a	n/a	4.14e-01	1.855
1095092	ENSG00000141698	77647	NT5C3L	5'-nucleotidase, cytosolic III-like	115024	17	n/a	n/a	3.39e-01	1.853
279951106	ENSG00000240742	0	RP11-465L10.7	RP11-465L10.7	0	20	n/a	n/a	3.59e-01	1.853
1109099	ENSG00000243678	4800	NME1-NME2	NME1-NME2 readthrough	4831	17	n/a	n/a	3.31e-01	1.853
1087583	ENSG00000053501	35138	USE1	unconventional SNARE in the ER 1 homolog (S. cerevisiae)	55850	19	n/a	n/a	3.26e-01	1.853
1090037	ENSG00000105640	6110	RPL18A	ribosomal protein L18a	6142	19	n/a	n/a	3.60e-01	1.853
1089427	ENSG00000101473	9861	ACOT8	acyl-CoA thioesterase 8	10005	20	n/a	n/a	3.37e-01	1.851
1101867	ENSG00000181163	4838	NPM1	nucleophosmin (nucleolar phosphoprotein B23, numatrin)	4869	5	n/a	n/a	3.32e-01	1.850
280006188	ENSG00000248785	0	HIGD1AP14	HIG1 hypoxia inducible domain family, member 1A pseudogene 14	0	4	n/a	n/a	3.83e-01	1.849
280121613	ENSG00000258790	0	RP11-561B11.2	RP11-561B11.2	0	14	n/a	n/a	3.53e-01	1.849
1098512	ENSG00000165264	4686	NDUFB6	NADH dehydrogenase (ubiquinone) 1 beta subcomplex, 6, 17kDa	4712	9	n/a	n/a	3.44e-01	1.848
1089473	ENSG00000101911	5602	PRPS2	phosphoribosyl pyrophosphate synthetase 2	5634	X	n/a	n/a	3.31e-01	1.847
280091109	ENSG00000255883	0	AC099522.1	AC099522.1	0	5	n/a	n/a	4.05e-01	1.847
279991424	ENSG00000245910	0	SNHG6	small nucleolar RNA host gene 6 (non-protein coding)	0	8	n/a	n/a	3.75e-01	1.846
279890499	ENSG00000234565	0	COX6B1P1	cytochrome c oxidase subunit VIb polypeptide 1 (ubiquitous) pseudogene 1	0	7	n/a	n/a	3.77e-01	1.845
1103244	ENSG00000187094	880	CCK	cholecystokinin	885	3	n/a	n/a	3.34e-01	1.845
1099563	ENSG00000169446	60275	MMGT1	membrane magnesium transporter 1	93380	X	n/a	n/a	3.33e-01	1.844
1092479	ENSG00000124702	77739	KLHDC3	kelch domain containing 3	116138	6	n/a	n/a	3.35e-01	1.843
280075692	ENSG00000254772	1924	EEF1G	eukaryotic translation elongation factor 1 gamma	1937	11	n/a	n/a	3.39e-01	1.842
280072057	ENSG00000254531	59837	AP001816.1	Uncharacterized protein	90024	4	n/a	n/a	3.31e-01	1.842
1093069	ENSG00000129559	4712	NEDD8	neural precursor cell expressed, developmentally down-regulated 8	4738	14	n/a	n/a	3.30e-01	1.842
279725976	ENSG00000213942	0	RP1-102E24.1	RP1-102E24.1	0	12	n/a	n/a	3.28e-01	1.841
1087107	ENSG00000009844	31014	VTA1	Vps20-associated 1 homolog (S. cerevisiae)	51534	6	n/a	n/a	3.28e-01	1.841
1108368	ENSG00000234797	0	RPS3AP6	ribosomal protein S3A pseudogene 6	0	15	n/a	n/a	3.69e-01	1.840
279836712	ENSG00000229814	0	RP11-563H8.2	RP11-563H8.2	0	9	n/a	n/a	3.90e-01	1.840
280079376	ENSG00000254999	35133	BRK1	BRICK1, SCAR/WAVE actin-nucleating complex subunit	55845	3	n/a	n/a	3.32e-01	1.839
279750574	ENSG00000220472	0	RP11-69L16.5	RP11-69L16.5	0	6	n/a	n/a	4.29e-01	1.838
279803138	ENSG00000226781	0	TBCAP1	tubulin folding cofactor A pseudogene 1	0	X	n/a	n/a	3.62e-01	1.838
1091647	ENSG00000117650	4725	NEK2	NIMA (never in mitosis gene a)-related kinase 2	4751	1	n/a	n/a	3.41e-01	1.837
1094335	ENSG00000137154	6161	RPS6	ribosomal protein S6	6194	9	n/a	n/a	4.05e-01	1.837
1095287	ENSG00000143314	55393	MRPL24	mitochondrial ribosomal protein L24	79590	1	n/a	n/a	3.31e-01	1.837
1096781	ENSG00000155096	31062	AZIN1	antizyme inhibitor 1	51582	8	n/a	n/a	3.28e-01	1.837
1092277	ENSG00000123349	5172	PFDN5	prefoldin subunit 5	5204	12	n/a	n/a	4.23e-01	1.835
279907937	ENSG00000236165	0	AC011816.3	AC011816.3	0	3	n/a	n/a	3.90e-01	1.835
279666457	ENSG00000202042	0	SNORD49B	small nucleolar RNA, C/D box 49B	0	17	n/a	n/a	3.90e-01	1.834
1100024	ENSG00000171450	8862	CDK5R2	cyclin-dependent kinase 5, regulatory subunit 2 (p39)	8941	2	n/a	n/a	3.50e-01	1.834
1099625	ENSG00000169750	5849	RAC3	ras-related C3 botulinum toxin substrate 3 (rho family, small GTP binding protein Rac3)	5881	17	n/a	n/a	3.37e-01	1.834
1087381	ENSG00000034510	9044	TMSB10	thymosin beta 10	9168	2	n/a	n/a	3.30e-01	1.833
279762898	ENSG00000223309	0	U6	U6 spliceosomal RNA	0	X	n/a	n/a	3.33e-01	1.833
1092591	ENSG00000125652	58476	ALKBH7	alkB, alkylation repair homolog 7 (E. coli)	84266	19	n/a	n/a	3.28e-01	1.833
280065992	ENSG00000254099	0	AC005740.5	AC005740.5	0	5	n/a	n/a	3.29e-01	1.832
279795425	ENSG00000226085	0	UQCRFS1P1	ubiquinol-cytochrome c reductase, Rieske iron-sulfur polypeptide 1 pseudogene 1	0	22	n/a	n/a	3.65e-01	1.832
1092118	ENSG00000121905	3188	HPCA	hippocalcin	3208	1	n/a	n/a	3.73e-01	1.832
279929588	ENSG00000238072	0	RP11-305M3.2	RP11-305M3.2	0	7	n/a	n/a	3.92e-01	1.831
1089077	ENSG00000100122	1405	CRYBB1	crystallin, beta B1	1414	22	n/a	n/a	3.73e-01	1.830
1086908	ENSG00000004059	378	ARF5	ADP-ribosylation factor 5	381	7	n/a	n/a	3.28e-01	1.830
1091835	ENSG00000119673	10807	ACOT2	acyl-CoA thioesterase 2	10965	14	n/a	n/a	3.29e-01	1.830
279709757	ENSG00000207819	128161	MIR9-3	microRNA 9-3	407051	15	n/a	n/a	4.15e-01	1.829
1105502	ENSG00000205542	7071	TMSB4X	thymosin beta 4, X-linked	7114	X	n/a	n/a	3.33e-01	1.829
1095256	ENSG00000143158	25623	BRP44	brain protein 44	25874	1	n/a	n/a	3.26e-01	1.828
279869344	ENSG00000232689	0	RP11-561I11.3	RP11-561I11.3	0	1	n/a	n/a	4.27e-01	1.828
1108080	ENSG00000232856	0	MIR3654	microRNA 3654	0	7	n/a	n/a	3.53e-01	1.827
1103595	ENSG00000188612	6573	SUMO2	SMT3 suppressor of mif two 3 homolog 2 (S. cerevisiae)	6613	17	n/a	n/a	3.47e-01	1.827
279742426	ENSG00000215802	0	RFKP1	riboflavin kinase pseudogene 1	0	1	n/a	n/a	3.31e-01	1.825
1093434	ENSG00000132002	3317	DNAJB1	DnaJ (Hsp40) homolog, subfamily B, member 1	3337	19	n/a	n/a	4.31e-01	1.825
1087912	ENSG00000068366	2167	ACSL4	acyl-CoA synthetase long-chain family member 4	2182	X	n/a	n/a	3.31e-01	1.824
1096784	ENSG00000155100	31113	OTUD6B	OTU domain containing 6B	51633	8	n/a	n/a	3.47e-01	1.822
1100715	ENSG00000174748	6106	RPL15	ribosomal protein L15	6138	3	n/a	n/a	3.37e-01	1.821
1096988	ENSG00000156976	1959	EIF4A2	eukaryotic translation initiation factor 4A2	1974	3	n/a	n/a	3.64e-01	1.820
1092772	ENSG00000126860	2108	EVI2A	ecotropic viral integration site 2A	2123	17	n/a	n/a	3.48e-01	1.820
1102233	ENSG00000183011	58526	LSMD1	LSM domain containing 1	84316	17	n/a	n/a	3.35e-01	1.820
1102803	ENSG00000185275	0	CD24P4	CD24 molecule pseudogene 4	0	Y	n/a	n/a	3.48e-01	1.820
279921644	ENSG00000237406	0	AL079295.1	AL079295.1	0	22	n/a	n/a	3.58e-01	1.820
1099754	ENSG00000170315	7271	UBB	ubiquitin B	7314	17	n/a	n/a	3.42e-01	1.820
1094282	ENSG00000136888	9408	ATP6V1G1	ATPase, H+ transporting, lysosomal 13kDa, V1 subunit G1	9550	9	n/a	n/a	3.26e-01	1.820
1105902	ENSG00000213760	531	ATP6V1G2	ATPase, H+ transporting, lysosomal 13kDa, V1 subunit G2	534	6	n/a	n/a	3.29e-01	1.820
1098593	ENSG00000165629	506	ATP5C1	ATP synthase, H+ transporting, mitochondrial F1 complex, gamma polypeptide 1	509	10	n/a	n/a	3.76e-01	1.819
1089799	ENSG00000104388	5830	RAB2A	RAB2A, member RAS oncogene family	5862	8	n/a	n/a	3.27e-01	1.818
1100052	ENSG00000171509	37774	RXFP1	relaxin/insulin-like family peptide receptor 1	59350	4	n/a	n/a	3.42e-01	1.817
1104127	ENSG00000196976	8217	LAGE3	L antigen family, member 3	8270	X	n/a	n/a	3.34e-01	1.815
1096310	ENSG00000151287	60248	C13orf27	chromosome 13 open reading frame 27	93081	13	n/a	n/a	3.26e-01	1.815
1104012	ENSG00000196636	36280	ACN9	ACN9 homolog (S. cerevisiae)	57001	7	n/a	n/a	3.62e-01	1.815
1104135	ENSG00000197006	30590	METTL9	methyltransferase like 9	51108	16	n/a	n/a	3.33e-01	1.815
1097893	ENSG00000163191	6249	S100A11	S100 calcium binding protein A11	6282	1	n/a	n/a	4.28e-01	1.814
1095221	ENSG00000142892	9882	PIGK	phosphatidylinositol glycan anchor biosynthesis, class K	10026	1	n/a	n/a	3.56e-01	1.813
1088960	ENSG00000099246	22687	RAB18	RAB18, member RAS oncogene family	22931	10	n/a	n/a	3.30e-01	1.812
280100329	ENSG00000256980	1000572	RP11-257K9.7	Putative KHDC1-like protein	100129128	6	n/a	n/a	3.47e-01	1.812
1090103	ENSG00000105887	79673	MTPN	myotrophin	136319	7	n/a	n/a	3.23e-01	1.811
1095886	ENSG00000147382	60128	FAM58A	family with sequence similarity 58, member A	92002	X	n/a	n/a	3.41e-01	1.811
1100873	ENSG00000175550	10442	DRAP1	DR1-associated protein 1 (negative cofactor 2 alpha)	10589	11	n/a	n/a	3.90e-01	1.811
1103105	ENSG00000186479	125502	RGS7BP	regulator of G-protein signaling 7 binding protein	401190	5	n/a	n/a	3.82e-01	1.810
280058568	ENSG00000253570	0	RNF5P1	ring finger protein 5 pseudogene 1	0	8	n/a	n/a	3.33e-01	1.810
279900456	ENSG00000235449	0	RP11-480I12.2	RP11-480I12.2	0	1	n/a	n/a	3.91e-01	1.810
1090259	ENSG00000106853	22704	PTGR1	prostaglandin reductase 1	22949	9	n/a	n/a	3.26e-01	1.809
280016237	ENSG00000249689	0	AC138517.5	AC138517.5	0	5	n/a	n/a	4.05e-01	1.809
1089808	ENSG00000104442	34445	ARMC1	armadillo repeat containing 1	55156	8	n/a	n/a	3.93e-01	1.808
1097153	ENSG00000158373	3000	HIST1H2BD	histone cluster 1, H2bd	3017	6	n/a	n/a	3.32e-01	1.808
280091829	ENSG00000255977	0	RP11-444J21.2	RP11-444J21.2	0	12	n/a	n/a	3.97e-01	1.807
1088936	ENSG00000096092	28714	TMEM14A	transmembrane protein 14A	28978	6	n/a	n/a	3.41e-01	1.807
1106028	ENSG00000214253	30507	FIS1	fission 1 (mitochondrial outer membrane) homolog (S. cerevisiae)	51024	7	n/a	n/a	3.23e-01	1.807
279847987	ENSG00000230807	0	AC099535.4	AC099535.4	0	3	n/a	n/a	3.92e-01	1.807
1101399	ENSG00000178381	59951	ZFAND2A	zinc finger, AN1-type domain 2A	90637	7	n/a	n/a	3.43e-01	1.806
280098542	ENSG00000256756	0	RP11-871F6.2	RP11-871F6.2	0	12	n/a	n/a	3.49e-01	1.804
1093487	ENSG00000132386	5144	SERPINF1	serpin peptidase inhibitor, clade F (alpha-2 antiplasmin, pigment epithelium derived factor), member 1	5176	17	n/a	n/a	3.77e-01	1.803
279724872	ENSG00000213790	0	RP1-257I20.13	RP1-257I20.13	0	22	n/a	n/a	3.28e-01	1.803
279832400	ENSG00000229399	0	RP11-378J18.6	RP11-378J18.6	0	1	n/a	n/a	3.98e-01	1.802
1100536	ENSG00000173714	79031	WFIKKN2	WAP, follistatin/kazal, immunoglobulin, kunitz and netrin domain containing 2	124857	17	n/a	n/a	3.31e-01	1.802
1097614	ENSG00000161970	6122	RPL26	ribosomal protein L26	6154	17	n/a	n/a	3.76e-01	1.802
279943096	ENSG00000239809	0	RP11-51L5.2	RP11-51L5.2	0	17	n/a	n/a	3.72e-01	1.801
279852077	ENSG00000231184	0	FAM58DP	family with sequence similarity 58, member D, pseudogene	0	13	n/a	n/a	3.41e-01	1.801
1106424	ENSG00000216490	10290	IFI30	interferon, gamma-inducible protein 30	10437	19	n/a	n/a	3.99e-01	1.800
1091327	ENSG00000115457	3465	IGFBP2	insulin-like growth factor binding protein 2, 36kDa	3485	2	n/a	n/a	3.79e-01	1.799
279911436	ENSG00000236480	0	RP11-343L14.2	RP11-343L14.2	0	1	n/a	n/a	3.97e-01	1.799
279826181	ENSG00000228834	0	RP11-249L21.4	RP11-249L21.4	0	6	n/a	n/a	3.99e-01	1.798
279704759	ENSG00000206941	0	SNORD15A	small nucleolar RNA, C/D box 15A	0	11	n/a	n/a	3.66e-01	1.798
1092751	ENSG00000126749	0	EMG1	EMG1 nucleolar protein homolog (S. cerevisiae)	0	12	n/a	n/a	3.30e-01	1.797
279944859	ENSG00000240036	0	RP11-587D21.1	RP11-587D21.1	0	11	n/a	n/a	4.05e-01	1.797
1093917	ENSG00000135070	57371	ISCA1	iron-sulfur cluster assembly 1 homolog (S. cerevisiae)	81689	9	n/a	n/a	3.39e-01	1.796
1098445	ENSG00000164972	58886	C9orf24	chromosome 9 open reading frame 24	84688	9	n/a	n/a	3.98e-01	1.796
1108966	ENSG00000240972	4257	MIF	macrophage migration inhibitory factor (glycosylation-inhibiting factor)	4282	22	n/a	n/a	3.30e-01	1.796
1096167	ENSG00000149600	80835	COMMD7	COMM domain containing 7	149951	20	n/a	n/a	3.88e-01	1.794
1105048	ENSG00000204217	655	BMPR2	bone morphogenetic protein receptor, type II (serine/threonine kinase)	659	2	n/a	n/a	3.88e-01	1.794
1105452	ENSG00000205358	4470	MT1H	metallothionein 1H	4496	16	n/a	n/a	3.90e-01	1.793
280064634	ENSG00000253993	0	RP11-451O18.1	RP11-451O18.1	0	8	n/a	n/a	3.56e-01	1.793
279792668	ENSG00000225855	0	RUSC1-AS1	RUSC1 antisense RNA 1 (non-protein coding)	0	1	n/a	n/a	3.34e-01	1.793
280132241	ENSG00000259399	157124253	RP5-977B1.10	TGIF2-C20orf24 protein	100527943	20	n/a	n/a	3.32e-01	1.792
279964912	ENSG00000242299	0	RP11-234A1.1	RP11-234A1.1	0	3	n/a	n/a	4.20e-01	1.792
1099730	ENSG00000170231	2157	FABP6	fatty acid binding protein 6, ileal	2172	5	n/a	n/a	3.43e-01	1.792
1108594	ENSG00000236338	0	AC015987.1	AC015987.1	0	7	n/a	n/a	3.36e-01	1.791
1092756	ENSG00000126768	10099	TIMM17B	translocase of inner mitochondrial membrane 17 homolog B (yeast)	10245	X	n/a	n/a	3.30e-01	1.791
1094719	ENSG00000139239	0	RPL14P1	ribosomal protein L14 pseudogene 1	0	12	n/a	n/a	3.48e-01	1.791
1093872	ENSG00000134809	26267	TIMM10	translocase of inner mitochondrial membrane 10 homolog (yeast)	26519	11	n/a	n/a	3.41e-01	1.790
1100279	ENSG00000172465	9204	TCEAL1	transcription elongation factor A (SII)-like 1	9338	X	n/a	n/a	3.42e-01	1.789
1106457	ENSG00000218537	0	AP000350.4	Uncharacterized protein	0	22	n/a	n/a	3.30e-01	1.788
1098813	ENSG00000166441	6125	RPL27A	ribosomal protein L27a	6157	11	n/a	n/a	3.58e-01	1.787
1097644	ENSG00000162188	2768	GNG3	guanine nucleotide binding protein (G protein), gamma 3	2785	11	n/a	n/a	3.73e-01	1.787
1094247	ENSG00000136783	25683	NIPSNAP3A	nipsnap homolog 3A (C. elegans)	25934	9	n/a	n/a	3.27e-01	1.787
1096532	ENSG00000152944	9276	MED21	mediator complex subunit 21	9412	12	n/a	n/a	3.37e-01	1.787
1098242	ENSG00000164209	60007	SLC25A46	solute carrier family 25, member 46	91137	5	n/a	n/a	3.28e-01	1.786
279827248	ENSG00000228938	0	SNRPD2P1	small nuclear ribonucleoprotein D2 pseudogene 1	0	10	n/a	n/a	3.75e-01	1.786
279875806	ENSG00000233259	0	FABP3P2	fatty acid binding protein 3, pseudogene 2	0	13	n/a	n/a	3.67e-01	1.785
1098000	ENSG00000163541	8725	SUCLG1	succinate-CoA ligase, alpha subunit	8802	2	n/a	n/a	3.77e-01	1.785
1098739	ENSG00000166171	25660	DPCD	deleted in primary ciliary dyskinesia homolog (mouse)	25911	10	n/a	n/a	3.32e-01	1.785
1091731	ENSG00000118579	56107	MED28	mediator complex subunit 28	80306	4	n/a	n/a	3.98e-01	1.784
279828817	ENSG00000229083	0	PSMA6P2	proteasome (prosome, macropain) subunit, alpha type, 6 pseudogene 2	0	X	n/a	n/a	4.22e-01	1.784
1088064	ENSG00000072401	7278	UBE2D1	ubiquitin-conjugating enzyme E2D 1	7321	10	n/a	n/a	3.26e-01	1.783
1089080	ENSG00000100138	4778	NHP2L1	NHP2 non-histone chromosome protein 2-like 1 (S. cerevisiae)	4809	22	n/a	n/a	3.26e-01	1.782
1088019	ENSG00000071082	6128	RPL31	ribosomal protein L31	6160	2	n/a	n/a	4.05e-01	1.782
1090758	ENSG00000111237	31179	VPS29	vacuolar protein sorting 29 homolog (S. cerevisiae)	51699	12	n/a	n/a	3.65e-01	1.780
279747741	ENSG00000218350	0	RP11-789A7.1	RP11-789A7.1	0	6	n/a	n/a	3.40e-01	1.780
279799078	ENSG00000226396	0	RP5-1056L3.3	RP5-1056L3.3	0	1	n/a	n/a	3.90e-01	1.780
1098761	ENSG00000166260	1344	COX11	COX11 cytochrome c oxidase assembly homolog (yeast)	1353	17	n/a	n/a	3.30e-01	1.780
1090355	ENSG00000107874	54844	CUEDC2	CUE domain containing 2	79004	10	n/a	n/a	3.27e-01	1.779
279851688	ENSG00000231158	0	PTP4A1P1	protein tyrosine phosphatase type IVA, member 1 pseudogene 1	0	2	n/a	n/a	3.65e-01	1.778
1093001	ENSG00000128989	10618	ARPP19	cAMP-regulated phosphoprotein, 19kDa	10776	15	n/a	n/a	3.26e-01	1.778
1090401	ENSG00000108294	5659	PSMB3	proteasome (prosome, macropain) subunit, beta type, 3	5691	17	n/a	n/a	3.26e-01	1.778
279670362	ENSG00000203616	0	RHOT1P2	ras homolog gene family, member T1 pseudogene 2	0	21	n/a	n/a	4.19e-01	1.778
1100774	ENSG00000175061	79057	C17orf76-AS1	C17orf76 antisense RNA 1 (non-protein coding)	125144	17	n/a	n/a	4.44e-01	1.777
1095556	ENSG00000144834	28850	TAGLN3	transgelin 3	29114	3	n/a	n/a	3.22e-01	1.777
1107800	ENSG00000231167	0	YBX1P2	Y box binding protein 1 pseudogene 2	0	7	n/a	n/a	3.31e-01	1.777
1087899	ENSG00000067992	5133	PDK3	pyruvate dehydrogenase kinase, isozyme 3	5165	X	n/a	n/a	3.43e-01	1.777
1090156	ENSG00000106153	30624	CHCHD2	coiled-coil-helix-coiled-coil-helix domain containing 2	51142	7	n/a	n/a	3.34e-01	1.776
1107538	ENSG00000229387	0	AC103801.2	AC103801.2	0	11	n/a	n/a	3.89e-01	1.775
280113634	ENSG00000258290	0	RP11-654D12.1	RP11-654D12.1	0	12	n/a	n/a	3.89e-01	1.774
279894915	ENSG00000234925	0	RP11-254B13.3	RP11-254B13.3	0	12	n/a	n/a	3.39e-01	1.773
1088429	ENSG00000082014	6564	SMARCD3	SWI/SNF related, matrix associated, actin dependent regulator of chromatin, subfamily d, member 3	6604	7	n/a	n/a	3.72e-01	1.773
1095384	ENSG00000143742	6686	SRP9	signal recognition particle 9kDa	6726	1	n/a	n/a	3.87e-01	1.773
1099534	ENSG00000169313	41377	P2RY12	purinergic receptor P2Y, G-protein coupled, 12	64805	3	n/a	n/a	4.47e-01	1.772
1094983	ENSG00000141030	8467	COPS3	COP9 constitutive photomorphogenic homolog subunit 3 (Arabidopsis)	8533	17	n/a	n/a	3.35e-01	1.772
279788834	ENSG00000225526	0	MKRN2-AS1	MKRN2 antisense RNA 1 (non-protein coding)	0	3	n/a	n/a	3.27e-01	1.771
1099741	ENSG00000170270	58721	C14orf142	chromosome 14 open reading frame 142	84520	14	n/a	n/a	3.28e-01	1.770
1107603	ENSG00000229833	1003109	C19orf79	chromosome 19 open reading frame 79	100131801	19	n/a	n/a	3.79e-01	1.770
279944548	ENSG00000240005	0	RP11-293A21.1	RP11-293A21.1	0	4	n/a	n/a	4.22e-01	1.770
280103738	ENSG00000257309	0	RP11-603J24.18	RP11-603J24.18	0	12	n/a	n/a	3.91e-01	1.769
279914863	ENSG00000236814	0	RP11-446E9.1	RP11-446E9.1	0	8	n/a	n/a	3.30e-01	1.768
1101758	ENSG00000180581	0	SRP9P1	signal recognition particle 9 pseudogene 1	0	10	n/a	n/a	3.33e-01	1.768
1090175	ENSG00000106328	29732	FSCN3	fascin homolog 3, actin-bundling protein, testicular (Strongylocentrotus purpuratus)	29999	7	n/a	n/a	3.28e-01	1.768
1098519	ENSG00000165283	29955	STOML2	stomatin (EPB72)-like 2	30968	9	n/a	n/a	3.48e-01	1.767
1089505	ENSG00000102069	123632	UBE2NL	ubiquitin-conjugating enzyme E2N-like	389898	X	n/a	n/a	3.28e-01	1.767
1090199	ENSG00000106460	33955	TMEM106B	transmembrane protein 106B	54664	7	n/a	n/a	3.77e-01	1.767
279760980	ENSG00000222730	0	AC092296.1	AC092296.1	0	19	n/a	n/a	3.75e-01	1.767
1089214	ENSG00000100528	10030	CNIH	cornichon homolog (Drosophila)	10175	14	n/a	n/a	3.80e-01	1.766
1091099	ENSG00000113583	36230	C5orf15	chromosome 5 open reading frame 15	56951	5	n/a	n/a	3.38e-01	1.766
1100173	ENSG00000172031	90091	EPHX4	epoxide hydrolase 4	253152	1	n/a	n/a	3.88e-01	1.766
1091519	ENSG00000116783	157124237	FPGT-TNNI3K	FPGT-TNNI3K readthrough	100526835	1	n/a	n/a	3.39e-01	1.765
279766427	ENSG00000223640	0	RP11-734K21.1	RP11-734K21.1	0	2	n/a	n/a	3.42e-01	1.765
1105885	ENSG00000213639	5468	PPP1CB	protein phosphatase 1, catalytic subunit, beta isozyme	5500	2	n/a	n/a	3.27e-01	1.764
1095066	ENSG00000141552	31009	ANAPC11	anaphase promoting complex subunit 11	51529	17	n/a	n/a	3.48e-01	1.764
1095659	ENSG00000145708	1384	CRHBP	corticotropin releasing hormone binding protein	1393	5	n/a	n/a	3.48e-01	1.764
1099387	ENSG00000168734	10983	PKIG	protein kinase (cAMP-dependent, catalytic) inhibitor gamma	11142	20	n/a	n/a	3.38e-01	1.764
279955775	ENSG00000241334	0	RP11-71L14.1	RP11-71L14.1	0	16	n/a	n/a	4.08e-01	1.763
279526920	ENSG00000183405	0	RPS7P1	ribosomal protein S7 pseudogene 1	0	17	n/a	n/a	4.27e-01	1.763
279750201	ENSG00000220105	0	RP11-307I14.2	RP11-307I14.2	0	9	n/a	n/a	4.15e-01	1.763
1088576	ENSG00000086598	10801	TMED2	transmembrane emp24 domain trafficking protein 2	10959	12	n/a	n/a	3.37e-01	1.763
1101351	ENSG00000178096	30510	BOLA1	bolA homolog 1 (E. coli)	51027	1	n/a	n/a	3.53e-01	1.762
1091650	ENSG00000117691	29670	NENF	neudesin neurotrophic factor	29937	1	n/a	n/a	3.95e-01	1.762
1108989	ENSG00000241468	9409	ATP5J2	ATP synthase, H+ transporting, mitochondrial Fo complex, subunit F2	9551	7	n/a	n/a	3.89e-01	1.762
280087619	ENSG00000255529	57198	GRINL1A	glutamate receptor, ionotropic, N-methyl D-aspartate-like 1A	81488	15	n/a	n/a	3.40e-01	1.761
1092165	ENSG00000122406	6093	RPL5	ribosomal protein L5	6125	1	n/a	n/a	3.99e-01	1.761
279905164	ENSG00000235912	0	RP1-159A19.3	RP1-159A19.3	0	1	n/a	n/a	3.89e-01	1.761
1096714	ENSG00000154518	515	ATP5G3	ATP synthase, H+ transporting, mitochondrial Fo complex, subunit C3 (subunit 9)	518	2	n/a	n/a	3.32e-01	1.760
1093083	ENSG00000129682	2243	FGF13	fibroblast growth factor 13	2258	X	n/a	n/a	3.33e-01	1.760
1097470	ENSG00000160752	2209	FDPS	farnesyl diphosphate synthase	2224	1	n/a	n/a	3.30e-01	1.759
1100321	ENSG00000172673	122408	THEMIS	thymocyte selection associated	387357	6	n/a	n/a	3.30e-01	1.759
1088678	ENSG00000088986	8586	DYNLL1	dynein, light chain, LC8-type 1	8655	12	n/a	n/a	3.28e-01	1.758
1092286	ENSG00000123395	38104	C12orf44	chromosome 12 open reading frame 44	60673	12	n/a	n/a	3.65e-01	1.758
1101036	ENSG00000176422	93935	SPRYD4	SPRY domain containing 4	283377	12	n/a	n/a	3.25e-01	1.757
1095035	ENSG00000141433	113	ADCYAP1	adenylate cyclase activating polypeptide 1 (pituitary)	116	18	n/a	n/a	3.27e-01	1.757
1092648	ENSG00000125868	10876	DSTN	destrin (actin depolymerizing factor)	11034	20	n/a	n/a	3.31e-01	1.757
1089459	ENSG00000101843	5684	PSMD10	proteasome (prosome, macropain) 26S subunit, non-ATPase, 10	5716	X	n/a	n/a	3.25e-01	1.757
1099752	ENSG00000170310	9342	STX8	syntaxin 8	9482	17	n/a	n/a	3.68e-01	1.756
1090187	ENSG00000106367	1165	AP1S1	adaptor-related protein complex 1, sigma 1 subunit	1174	7	n/a	n/a	3.37e-01	1.756
1089622	ENSG00000102981	30339	PARD6A	par-6 partitioning defective 6 homolog alpha (C. elegans)	50855	16	n/a	n/a	3.37e-01	1.756
280008835	ENSG00000249031	0	SUMO2P6	SMT3 suppressor of mif two 3 homolog 2 (S. cerevisiae) pseudogene 6	0	5	n/a	n/a	3.67e-01	1.755
280087192	ENSG00000255508	0	MIR3654	microRNA 3654	0	11	n/a	n/a	3.44e-01	1.755
1099568	ENSG00000169490	58111	TM2D2	TM2 domain containing 2	83877	8	n/a	n/a	3.45e-01	1.754
1093371	ENSG00000131495	4669	NDUFA2	NADH dehydrogenase (ubiquinone) 1 alpha subcomplex, 2, 8kDa	4695	5	n/a	n/a	3.56e-01	1.753
1091263	ENSG00000115128	31119	AC008073.5	Pre-mRNA branch site protein p14	51639	2	n/a	n/a	3.68e-01	1.753
1091468	ENSG00000116459	512	ATP5F1	ATP synthase, H+ transporting, mitochondrial Fo complex, subunit B1	515	1	n/a	n/a	3.41e-01	1.752
1104904	ENSG00000203760	122200	CENPW	centromere protein W	387103	6	n/a	n/a	3.28e-01	1.752
1100294	ENSG00000172531	5467	PPP1CA	protein phosphatase 1, catalytic subunit, alpha isozyme	5499	11	n/a	n/a	3.57e-01	1.752
1101138	ENSG00000176956	4037	LY6H	lymphocyte antigen 6 complex, locus H	4062	8	n/a	n/a	3.48e-01	1.752
1097475	ENSG00000160783	11082	PMF1	polyamine-modulated factor 1	11243	1	n/a	n/a	3.32e-01	1.751
1091162	ENSG00000114209	11075	PDCD10	programmed cell death 10	11235	3	n/a	n/a	3.36e-01	1.750
279957397	ENSG00000241489	0	AF011889.5	AF011889.5	0	X	n/a	n/a	3.98e-01	1.750
1086897	ENSG00000003137	35883	CYP26B1	cytochrome P450, family 26, subfamily B, polypeptide 1	56603	2	n/a	n/a	4.40e-01	1.750
1105896	ENSG00000213719	1183	CLIC1	chloride intracellular channel 1	1192	6	n/a	n/a	4.27e-01	1.749
1091541	ENSG00000116918	7214	TSNAX	translin-associated factor X	7257	1	n/a	n/a	4.36e-01	1.749
1090567	ENSG00000109475	6132	RPL34	ribosomal protein L34	6164	4	n/a	n/a	4.42e-01	1.747
1095798	ENSG00000146677	0	AC004453.8	AC004453.8	0	7	n/a	n/a	4.07e-01	1.747
279519561	ENSG00000182814	123223	FUNDC2P2	FUN14 domain containing 2 pseudogene 2	388965	2	n/a	n/a	3.52e-01	1.747
1092256	ENSG00000123144	54842	C19orf43	chromosome 19 open reading frame 43	79002	19	n/a	n/a	3.62e-01	1.747
1104453	ENSG00000197958	6104	RPL12	ribosomal protein L12	6136	9	n/a	n/a	3.85e-01	1.746
280080751	ENSG00000255087	0	RP11-168K9.2	Uncharacterized protein	0	11	n/a	n/a	3.73e-01	1.746
1095253	ENSG00000143155	92198	TIPRL	TIP41, TOR signaling pathway regulator-like (S. cerevisiae)	261726	1	n/a	n/a	3.64e-01	1.744
1099227	ENSG00000168028	3896	RPSA	ribosomal protein SA	3921	3	n/a	n/a	4.47e-01	1.744
1090348	ENSG00000107833	10213	NPM3	nucleophosmin/nucleoplasmin 3	10360	10	n/a	n/a	3.53e-01	1.744
1095366	ENSG00000143612	25661	C1orf43	chromosome 1 open reading frame 43	25912	1	n/a	n/a	3.41e-01	1.743
280089157	ENSG00000255674	0	AC013718.1	AC013718.1	0	2	n/a	n/a	3.37e-01	1.743
279867539	ENSG00000232549	0	RP1-93C23.1	RP1-93C23.1	0	X	n/a	n/a	3.63e-01	1.743
1092601	ENSG00000125730	714	C3	complement component 3	718	19	n/a	n/a	4.32e-01	1.743
1100353	ENSG00000172809	6137	RPL38	ribosomal protein L38	6169	17	n/a	n/a	3.82e-01	1.742
1092753	ENSG00000126756	8351	UXT	ubiquitously-expressed transcript	8409	X	n/a	n/a	3.90e-01	1.742
1098232	ENSG00000164176	9940	EDIL3	EGF-like repeats and discoidin I-like domains 3	10085	5	n/a	n/a	3.69e-01	1.741
279747497	ENSG00000218283	0	MORF4L1P1	mortality factor 4 like 1 pseudogene 1	0	1	n/a	n/a	3.59e-01	1.741
1093772	ENSG00000134248	10395	HBXIP	hepatitis B virus x interacting protein	10542	1	n/a	n/a	3.98e-01	1.741
279864405	ENSG00000232260	0	BTF3L4P1	basic transcription factor 3-like 4 pseudogene 1	0	21	n/a	n/a	3.28e-01	1.740
1095850	ENSG00000147123	33830	NDUFB11	NADH dehydrogenase (ubiquinone) 1 beta subcomplex, 11, 17.3kDa	54539	X	n/a	n/a	3.30e-01	1.740
279929289	ENSG00000238041	0	RP11-59K5.1	RP11-59K5.1	0	11	n/a	n/a	3.94e-01	1.740
279867905	ENSG00000232581	0	AC079742.4	AC079742.4	0	7	n/a	n/a	3.67e-01	1.740
279847480	ENSG00000230757	0	RP11-420K5.1	RP11-420K5.1	0	3	n/a	n/a	3.77e-01	1.740
1096074	ENSG00000148908	5969	RGS10	regulator of G-protein signaling 10	6001	10	n/a	n/a	3.83e-01	1.740
1089935	ENSG00000105197	60198	TIMM50	translocase of inner mitochondrial membrane 50 homolog (S. cerevisiae)	92609	19	n/a	n/a	3.47e-01	1.740
1098754	ENSG00000166226	10429	CCT2	chaperonin containing TCP1, subunit 2 (beta)	10576	12	n/a	n/a	3.65e-01	1.740
280093048	ENSG00000256093	0	RP11-158L12.2	RP11-158L12.2	0	12	n/a	n/a	3.33e-01	1.740
1097943	ENSG00000163382	79267	APOA1BP	apolipoprotein A-I binding protein	128240	1	n/a	n/a	3.95e-01	1.740
1089519	ENSG00000102144	5198	PGK1	phosphoglycerate kinase 1	5230	X	n/a	n/a	3.48e-01	1.739
1094856	ENSG00000140264	25515	SERF2	small EDRK-rich factor 2	25764	15	n/a	n/a	3.46e-01	1.738
279884280	ENSG00000233994	0	GDI2P2	GDP dissociation inhibitor 2 pseudogene 2	0	1	n/a	n/a	3.30e-01	1.738
1099283	ENSG00000168274	2995	HIST1H2AE	histone cluster 1, H2ae	3012	6	n/a	n/a	3.44e-01	1.737
1094523	ENSG00000138085	30855	C2orf28	chromosome 2 open reading frame 28	51374	2	n/a	n/a	4.04e-01	1.736
1098748	ENSG00000166200	9184	COPS2	COP9 constitutive photomorphogenic homolog subunit 2 (Arabidopsis)	9318	15	n/a	n/a	3.46e-01	1.736
279814750	ENSG00000227813	0	RP1-180M12.1	RP1-180M12.1	0	22	n/a	n/a	3.43e-01	1.735
1101440	ENSG00000178662	55836	CSRNP3	cysteine-serine-rich nuclear protein 3	80034	2	n/a	n/a	4.14e-01	1.734
1095263	ENSG00000143183	33790	TMCO1	transmembrane and coiled-coil domains 1	54499	1	n/a	n/a	3.44e-01	1.734
1093779	ENSG00000134259	4772	NGF	nerve growth factor (beta polypeptide)	4803	1	n/a	n/a	3.47e-01	1.733
1093857	ENSG00000134717	60042	BTF3L4	basic transcription factor 3-like 4	91408	1	n/a	n/a	3.96e-01	1.733
1093632	ENSG00000133119	5951	RFC3	replication factor C (activator 1) 3, 38kDa	5983	13	n/a	n/a	4.17e-01	1.733
279776781	ENSG00000224460	0	RP11-439L18.2	RP11-439L18.2	0	6	n/a	n/a	4.12e-01	1.733
1093404	ENSG00000131779	8722	PEX11B	peroxisomal biogenesis factor 11 beta	8799	1	n/a	n/a	3.42e-01	1.732
1089683	ENSG00000103316	1417	CRYM	crystallin, mu	1428	16	n/a	n/a	3.34e-01	1.732
279899499	ENSG00000235354	0	CTA-276O3.4	CTA-276O3.4	0	7	n/a	n/a	3.90e-01	1.732
1087284	ENSG00000022355	2538	GABRA1	gamma-aminobutyric acid (GABA) A receptor, alpha 1	2554	5	n/a	n/a	3.48e-01	1.732
280119061	ENSG00000258650	0	RP11-517O13.2	RP11-517O13.2	0	14	n/a	n/a	3.72e-01	1.731
1095393	ENSG00000143774	2970	GUK1	guanylate kinase 1	2987	1	n/a	n/a	3.48e-01	1.731
1096443	ENSG00000152240	77651	HAUS1	HAUS augmin-like complex, subunit 1	115106	18	n/a	n/a	3.36e-01	1.731
280105024	ENSG00000257405	0	RP11-609L23.2	RP11-609L23.2	0	12	n/a	n/a	3.52e-01	1.731
1105661	ENSG00000206199	123310	ANKUB1	ankyrin repeat and ubiquitin domain containing 1	389161	3	n/a	n/a	3.38e-01	1.731
1098577	ENSG00000165553	37190	NGB	neuroglobin	58157	14	n/a	n/a	3.46e-01	1.729
280040813	ENSG00000251580	157123407	RP11-539L10.3	RP11-539L10.3	100507376	4	n/a	n/a	4.27e-01	1.729
1087444	ENSG00000041353	5842	RAB27B	RAB27B, member RAS oncogene family	5874	18	n/a	n/a	3.91e-01	1.729
279746340	ENSG00000217416	0	ISCA1P1	iron-sulfur cluster assembly 1 homolog (S. cerevisiae) pseudogene 1	0	5	n/a	n/a	3.31e-01	1.729
1100290	ENSG00000172500	9034	FIBP	fibroblast growth factor (acidic) intracellular binding protein	9158	11	n/a	n/a	3.31e-01	1.728
279780409	ENSG00000224781	0	RP13-77O11.2	RP13-77O11.2	0	X	n/a	n/a	3.38e-01	1.727
1103613	ENSG00000188674	123259	C2orf80	chromosome 2 open reading frame 80	389073	2	n/a	n/a	3.44e-01	1.727
280079785	ENSG00000255035	0	RP1-239B22.4	RP1-239B22.4	0	11	n/a	n/a	3.42e-01	1.726
1098958	ENSG00000167005	10893	NUDT21	nudix (nucleoside diphosphate linked moiety X)-type motif 21	11051	16	n/a	n/a	3.97e-01	1.725
1098847	ENSG00000166562	59960	SEC11C	SEC11 homolog C (S. cerevisiae)	90701	18	n/a	n/a	3.62e-01	1.725
1090865	ENSG00000111850	36426	C6orf162	chromosome 6 open reading frame 162	57150	6	n/a	n/a	3.27e-01	1.725
1098546	ENSG00000165434	93883	PGM2L1	phosphoglucomutase 2-like 1	283209	11	n/a	n/a	3.88e-01	1.725
1098845	ENSG00000166557	23178	TMED3	transmembrane emp24 protein transport domain containing 3	23423	15	n/a	n/a	3.87e-01	1.725
1091737	ENSG00000118680	68077	MYL12B	myosin, light chain 12B, regulatory	103910	18	n/a	n/a	3.83e-01	1.725
279879046	ENSG00000233532	0	LINC00460	long intergenic non-protein coding RNA 460	0	13	n/a	n/a	3.38e-01	1.724
1100734	ENSG00000174851	10739	YIF1A	Yip1 interacting factor homolog A (S. cerevisiae)	10897	11	n/a	n/a	3.33e-01	1.724
280085800	ENSG00000255402	0	RP11-696P8.2	RP11-696P8.2	0	8	n/a	n/a	3.88e-01	1.724
1100526	ENSG00000173674	1951	EIF1AX	eukaryotic translation initiation factor 1A, X-linked	1964	X	n/a	n/a	3.40e-01	1.723
1094426	ENSG00000137692	58469	DCUN1D5	DCN1, defective in cullin neddylation 1, domain containing 5 (S. cerevisiae)	84259	11	n/a	n/a	4.20e-01	1.723
1094141	ENSG00000136156	9308	ITM2B	integral membrane protein 2B	9445	13	n/a	n/a	3.48e-01	1.722
1100473	ENSG00000173418	30608	NAA20	N(alpha)-acetyltransferase 20, NatB catalytic subunit	51126	20	n/a	n/a	3.37e-01	1.722
1096690	ENSG00000154277	7302	UCHL1	ubiquitin carboxyl-terminal esterase L1 (ubiquitin thiolesterase)	7345	4	n/a	n/a	3.60e-01	1.722
279768508	ENSG00000223803	0	RP11-42D20.2	RP11-42D20.2	0	3	n/a	n/a	4.22e-01	1.722
1099517	ENSG00000169245	3602	CXCL10	chemokine (C-X-C motif) ligand 10	3627	4	n/a	n/a	3.70e-01	1.721
1091765	ENSG00000118985	22691	ELL2	elongation factor, RNA polymerase II, 2	22936	5	n/a	n/a	3.34e-01	1.721
1106471	ENSG00000219200	133577	RNASEK	ribonuclease, RNase K	440400	17	n/a	n/a	3.30e-01	1.720
1089693	ENSG00000103363	6883	TCEB2	transcription elongation factor B (SIII), polypeptide 2 (18kDa, elongin B)	6923	16	n/a	n/a	3.36e-01	1.720
1102300	ENSG00000183291	9267	RP4-604K5.1	15 kDa selenoprotein	9403	1	n/a	n/a	3.38e-01	1.720
280096058	ENSG00000256466	0	AP003026.1	AP003026.1	0	11	n/a	n/a	3.57e-01	1.719
1089358	ENSG00000101222	25625	SPEF1	sperm flagellar 1	25876	20	n/a	n/a	3.35e-01	1.719
1095289	ENSG00000143318	840	CASQ1	calsequestrin 1 (fast-twitch, skeletal muscle)	844	1	n/a	n/a	3.69e-01	1.719
1095139	ENSG00000142188	753	TMEM50B	transmembrane protein 50B	757	21	n/a	n/a	3.31e-01	1.718
1090324	ENSG00000107643	5567	MAPK8	mitogen-activated protein kinase 8	5599	10	n/a	n/a	3.32e-01	1.718
279777538	ENSG00000224525	0	RP11-561I11.2	RP11-561I11.2	0	1	n/a	n/a	3.59e-01	1.717
1094460	ENSG00000137818	6144	RPLP1	ribosomal protein, large, P1	6176	15	n/a	n/a	3.58e-01	1.717
1089886	ENSG00000104904	4915	OAZ1	ornithine decarboxylase antizyme 1	4946	19	n/a	n/a	3.47e-01	1.716
1108387	ENSG00000234906	341	APOC2	apolipoprotein C-II	344	19	n/a	n/a	3.89e-01	1.716
1092597	ENSG00000125691	9214	RPL23	ribosomal protein L23	9349	17	n/a	n/a	3.73e-01	1.715
1103628	ENSG00000188729	110148	OSTN	osteocrin	344901	3	n/a	n/a	3.30e-01	1.715
1092494	ENSG00000124785	30780	NRN1	neuritin 1	51299	6	n/a	n/a	3.36e-01	1.715
1090858	ENSG00000111817	29673	DSE	dermatan sulfate epimerase	29940	6	n/a	n/a	3.97e-01	1.715
1099878	ENSG00000170860	27003	LSM3	LSM3 homolog, U6 small nuclear RNA associated (S. cerevisiae)	27258	3	n/a	n/a	3.34e-01	1.715
1088745	ENSG00000090263	31130	MRPS33	mitochondrial ribosomal protein S33	51650	7	n/a	n/a	4.00e-01	1.714
1089604	ENSG00000102897	36425	LYRM1	LYR motif containing 1	57149	16	n/a	n/a	3.99e-01	1.714
279796894	ENSG00000226221	0	AC022431.1	AC022431.1	0	5	n/a	n/a	4.44e-01	1.714
279975687	ENSG00000243498	0	UBA52P5	ubiquitin A-52 residue ribosomal protein fusion product 1 pseudogene 5	0	8	n/a	n/a	3.97e-01	1.714
279851807	ENSG00000231162	0	COX11P1	COX11 cytochrome c oxidase assembly homolog (yeast) pseudogene 1	0	6	n/a	n/a	3.52e-01	1.712
1096799	ENSG00000155304	6742	HSPA13	heat shock protein 70kDa family, member 13	6782	21	n/a	n/a	3.77e-01	1.712
1087333	ENSG00000027697	3439	IFNGR1	interferon gamma receptor 1	3459	6	n/a	n/a	3.97e-01	1.711
1095279	ENSG00000143252	6355	SDHC	succinate dehydrogenase complex, subunit C, integral membrane protein, 15kDa	6391	1	n/a	n/a	3.31e-01	1.711
1095354	ENSG00000143549	7127	TPM3	tropomyosin 3	7170	1	n/a	n/a	4.16e-01	1.710
279747449	ENSG00000218261	0	RP11-96J19.1	RP11-96J19.1	0	6	n/a	n/a	4.00e-01	1.710
1099494	ENSG00000169181	80517	GSG1L	GSG1-like	146395	16	n/a	n/a	3.89e-01	1.709
279854762	ENSG00000231416	0	RP11-422P24.9	RP11-422P24.9	0	1	n/a	n/a	3.88e-01	1.709
1088257	ENSG00000077348	36194	EXOSC5	exosome component 5	56915	19	n/a	n/a	3.32e-01	1.709
279882464	ENSG00000233846	0	RP11-307L3.2	RP11-307L3.2	0	9	n/a	n/a	3.99e-01	1.709
1093031	ENSG00000129235	59008	TXNDC17	thioredoxin domain containing 17	84817	17	n/a	n/a	3.92e-01	1.709
1098052	ENSG00000163683	83664	C4orf34	chromosome 4 open reading frame 34	201895	4	n/a	n/a	4.25e-01	1.708
1099271	ENSG00000168243	2769	GNG4	guanine nucleotide binding protein (G protein), gamma 4	2786	1	n/a	n/a	3.62e-01	1.708
1096779	ENSG00000155090	7028	KLF10	Kruppel-like factor 10	7071	8	n/a	n/a	4.15e-01	1.707
280069033	ENSG00000254305	0	MRPL9P1	mitochondrial ribosomal protein L9 pseudogene 1	0	8	n/a	n/a	3.72e-01	1.707
1105994	ENSG00000214113	36406	LYRM4	LYR motif containing 4	57128	6	n/a	n/a	3.41e-01	1.707
1094564	ENSG00000138326	6196	RPS24	ribosomal protein S24	6229	10	n/a	n/a	3.65e-01	1.707
1092244	ENSG00000123091	26739	RNF11	ring finger protein 11	26994	1	n/a	n/a	3.30e-01	1.707
1088730	ENSG00000089818	25726	NECAP1	NECAP endocytosis associated 1	25977	12	n/a	n/a	3.36e-01	1.706
1087516	ENSG00000048545	2961	GUCA1A	guanylate cyclase activator 1A (retina)	2978	6	n/a	n/a	3.53e-01	1.705
1093138	ENSG00000130208	338	APOC1	apolipoprotein C-I	341	19	n/a	n/a	3.65e-01	1.705
279913308	ENSG00000236680	0	RP11-296P7.4	RP11-296P7.4	0	9	n/a	n/a	3.98e-01	1.705
279779637	ENSG00000224701	0	RP6-227L5.1	RP6-227L5.1	0	X	n/a	n/a	3.97e-01	1.704
1096241	ENSG00000150625	2806	GPM6A	glycoprotein M6A	2823	4	n/a	n/a	3.47e-01	1.704
1089912	ENSG00000105048	7095	TNNT1	troponin T type 1 (skeletal, slow)	7138	19	n/a	n/a	3.85e-01	1.704
1096460	ENSG00000152382	78439	TADA1	transcriptional adaptor 1	117143	1	n/a	n/a	3.30e-01	1.703
1101756	ENSG00000180573	8276	HIST1H2AC	histone cluster 1, H2ac	8334	6	n/a	n/a	3.91e-01	1.703
1100434	ENSG00000173221	2728	GLRX	glutaredoxin (thioltransferase)	2745	5	n/a	n/a	3.98e-01	1.703
1095172	ENSG00000142530	76601	FAM71E1	family with sequence similarity 71, member E1	112703	19	n/a	n/a	3.35e-01	1.703
1099813	ENSG00000170540	22959	ARL6IP1	ADP-ribosylation factor-like 6 interacting protein 1	23204	16	n/a	n/a	3.40e-01	1.702
1087514	ENSG00000048540	35172	LMO3	LIM domain only 3 (rhombotin-like 2)	55885	12	n/a	n/a	3.57e-01	1.702
1090536	ENSG00000109158	2541	GABRA4	gamma-aminobutyric acid (GABA) A receptor, alpha 4	2557	4	n/a	n/a	3.62e-01	1.702
279782357	ENSG00000224953	0	SRIP3	sorcin pseudogene 3	0	Y	n/a	n/a	3.77e-01	1.700
279809475	ENSG00000227295	0	ELL2P1	elongation factor, RNA polymerase II, 2 pseudogene 1	0	1	n/a	n/a	3.75e-01	1.700
1105676	ENSG00000206527	83649	PTPLB	protein tyrosine phosphatase-like (proline instead of catalytic arginine), member b	201562	3	n/a	n/a	3.35e-01	1.699
1105384	ENSG00000205106	119464	CTD-2210P24.4	Uncharacterized protein	374387	11	n/a	n/a	4.37e-01	1.699
279399998	ENSG00000169253	0	RP11-220D10.1	RP11-220D10.1	0	9	n/a	n/a	3.32e-01	1.699
1100035	ENSG00000171476	58726	HOPX	HOP homeobox	84525	4	n/a	n/a	3.58e-01	1.698
280134822	ENSG00000259537	0	RP11-795G3.3	RP11-795G3.3	0	15	n/a	n/a	3.26e-01	1.698
279865509	ENSG00000232362	0	ATP5LP2	ATP synthase, H+ transporting, mitochondrial Fo complex, subunit g, pseudogene 2	0	6	n/a	n/a	3.75e-01	1.698
279790000	ENSG00000225630	0	MTND2P28	MT-ND2 pseudogene 28	0	1	n/a	n/a	3.66e-01	1.698
1091338	ENSG00000115514	10044	TXNDC9	thioredoxin domain containing 9	10190	2	n/a	n/a	3.33e-01	1.698
280026317	ENSG00000250442	0	RP11-200K10.1	RP11-200K10.1	0	4	n/a	n/a	3.36e-01	1.697
1091134	ENSG00000113851	30667	CRBN	cereblon	51185	3	n/a	n/a	3.91e-01	1.696
280113159	ENSG00000258232	0	RP11-161H23.5	RP11-161H23.5	0	12	n/a	n/a	4.21e-01	1.696
1099107	ENSG00000167642	10506	SPINT2	serine peptidase inhibitor, Kunitz type, 2	10653	19	n/a	n/a	3.27e-01	1.696
280118319	ENSG00000258596	0	CTD-2576F9.1	CTD-2576F9.1	0	15	n/a	n/a	3.97e-01	1.695
1094780	ENSG00000139637	37780	C12orf10	chromosome 12 open reading frame 10	60314	12	n/a	n/a	3.32e-01	1.695
279776311	ENSG00000224415	0	RP11-401L13.4	RP11-401L13.4	0	7	n/a	n/a	4.00e-01	1.695
279859624	ENSG00000231841	0	RP11-206F17.2	RP11-206F17.2	0	4	n/a	n/a	3.78e-01	1.695
1104770	ENSG00000198843	31194	RP11-392O18.1	Selenoprotein T	51714	3	n/a	n/a	3.29e-01	1.694
1087827	ENSG00000065978	4873	YBX1	Y box binding protein 1	4904	1	n/a	n/a	3.55e-01	1.694
280054090	ENSG00000253251	0	CTC-534A2.2	CDNA FLJ26957 fis, clone SLV00486Uncharacterized protein	0	5	n/a	n/a	3.48e-01	1.694
280123593	ENSG00000258903	0	RP11-355I22.2	RP11-355I22.2	0	14	n/a	n/a	4.23e-01	1.694
1096002	ENSG00000148335	28725	METTL11A	methyltransferase like 11A	28989	9	n/a	n/a	3.66e-01	1.694
1098448	ENSG00000164978	315	NUDT2	nudix (nucleoside diphosphate linked moiety X)-type motif 2	318	9	n/a	n/a	3.95e-01	1.694
280127694	ENSG00000259137	0	RP11-305B6.1	RP11-305B6.1	0	14	n/a	n/a	3.64e-01	1.693
1091144	ENSG00000114021	36233	NIT2	nitrilase family, member 2	56954	3	n/a	n/a	3.38e-01	1.693
1102901	ENSG00000185728	90146	YTHDF3	YTH domain family, member 3	253943	8	n/a	n/a	3.90e-01	1.693
1095737	ENSG00000146151	33802	HMGCLL1	3-hydroxymethyl-3-methylglutaryl-CoA lyase-like 1	54511	6	n/a	n/a	5.07e-01	1.693
1103333	ENSG00000187601	28722	MAGEH1	melanoma antigen family H, 1	28986	X	n/a	n/a	3.53e-01	1.692
279810529	ENSG00000227401	0	RPL37P1	ribosomal protein L37 pseudogene 1	0	20	n/a	n/a	4.16e-01	1.691
1108081	ENSG00000232859	83622	C17orf108	chromosome 17 open reading frame 108	201229	17	n/a	n/a	3.33e-01	1.691
1089267	ENSG00000100804	5661	PSMB5	proteasome (prosome, macropain) subunit, beta type, 5	5693	14	n/a	n/a	3.38e-01	1.690
1095913	ENSG00000147533	30607	GOLGA7	golgin A7	51125	8	n/a	n/a	3.29e-01	1.690
1087298	ENSG00000023572	30505	GLRX2	glutaredoxin 2	51022	1	n/a	n/a	3.36e-01	1.690
279799327	ENSG00000226421	0	AC018641.6	AC018641.6	0	7	n/a	n/a	3.93e-01	1.690
1102483	ENSG00000183978	28694	CCDC56	coiled-coil domain containing 56	28958	17	n/a	n/a	3.87e-01	1.690
1092636	ENSG00000125835	6588	SNRPB	small nuclear ribonucleoprotein polypeptides B and B1	6628	20	n/a	n/a	3.40e-01	1.690
1104663	ENSG00000198612	10762	COPS8	COP9 constitutive photomorphogenic homolog subunit 8 (Arabidopsis)	10920	2	n/a	n/a	3.50e-01	1.690
1108511	ENSG00000235868	0	GAPDHP31	glyceraldehyde 3 phosphate dehydrogenase pseudogene 31	0	12	n/a	n/a	4.27e-01	1.689
279728670	ENSG00000214192	0	UBE2V1P2	ubiquitin-conjugating enzyme E2 variant 1 pseudogene 2	0	3	n/a	n/a	4.25e-01	1.689
279748520	ENSG00000219023	0	RP3-340B19.2	RP3-340B19.2	0	6	n/a	n/a	3.98e-01	1.689
1094095	ENSG00000135940	1320	COX5B	cytochrome c oxidase subunit Vb	1329	2	n/a	n/a	3.81e-01	1.688
1095698	ENSG00000145912	34940	NHP2	NHP2 ribonucleoprotein homolog (yeast)	55651	5	n/a	n/a	4.39e-01	1.688
279883765	ENSG00000233954	0	RP11-169K16.7	RP11-169K16.7	0	1	n/a	n/a	3.36e-01	1.688
279913647	ENSG00000236713	0	RP11-363I22.3	RP11-363I22.3	0	1	n/a	n/a	3.30e-01	1.688
280088659	ENSG00000255633	0	MTRNR2L9	MT-RNR2-like 9 (pseudogene)	0	6	n/a	n/a	3.55e-01	1.688
1097769	ENSG00000162735	5792	PEX19	peroxisomal biogenesis factor 19	5824	1	n/a	n/a	3.60e-01	1.687
1091514	ENSG00000116752	10140	BCAS2	breast carcinoma amplified sequence 2	10286	1	n/a	n/a	3.30e-01	1.687
1089790	ENSG00000104343	34573	UBE2W	ubiquitin-conjugating enzyme E2W (putative)	55284	8	n/a	n/a	3.56e-01	1.687
1096115	ENSG00000149273	6155	RPS3	ribosomal protein S3	6188	11	n/a	n/a	3.90e-01	1.687
1091606	ENSG00000117411	8634	B4GALT2	UDP-Gal:betaGlcNAc beta 1,4- galactosyltransferase, polypeptide 2	8704	1	n/a	n/a	3.33e-01	1.687
280039569	ENSG00000251503	157124189	APITD1-CORT	APITD1-CORT readthrough	100526739	1	n/a	n/a	3.34e-01	1.687
279976001	ENSG00000243517	0	RP11-627K11.1	RP11-627K11.1	0	12	n/a	n/a	3.90e-01	1.687
1092360	ENSG00000124107	6552	SLPI	secretory leukocyte peptidase inhibitor	6590	20	n/a	n/a	3.85e-01	1.686
280099046	ENSG00000256843	0	RP11-467L13.4	RP11-467L13.4	0	12	n/a	n/a	3.98e-01	1.686
1094973	ENSG00000140988	6154	RPS2	ribosomal protein S2	6187	16	n/a	n/a	3.43e-01	1.686
1102095	ENSG00000182389	781	CACNB4	calcium channel, voltage-dependent, beta 4 subunit	785	2	n/a	n/a	3.90e-01	1.685
1105014	ENSG00000204116	32824	CHIC1	cysteine-rich hydrophobic domain 1	53344	X	n/a	n/a	3.99e-01	1.685
279726174	ENSG00000213954	0	RP11-280O24.1	RP11-280O24.1	0	9	n/a	n/a	4.00e-01	1.685
279749351	ENSG00000219487	0	RP11-365H23.1	RP11-365H23.1	0	6	n/a	n/a	3.27e-01	1.685
1094877	ENSG00000140379	594	BCL2A1	BCL2-related protein A1	597	15	n/a	n/a	4.25e-01	1.684
1097999	ENSG00000163539	22877	CLASP2	cytoplasmic linker associated protein 2	23122	3	n/a	n/a	3.28e-01	1.683
1101892	ENSG00000181350	122934	C17orf76	chromosome 17 open reading frame 76	388341	17	n/a	n/a	4.31e-01	1.683
1095603	ENSG00000145247	79512	OCIAD2	OCIA domain containing 2	132299	4	n/a	n/a	3.90e-01	1.683
1093353	ENSG00000131401	90335	NAPSB	napsin B aspartic peptidase pseudogene	256236	19	n/a	n/a	3.98e-01	1.683
279955405	ENSG00000241287	0	XXbac-BPG254F23.6	XXbac-BPG254F23.6	0	6	n/a	n/a	3.66e-01	1.682
280093911	ENSG00000256211	0	RP11-1018J11.1	RP11-1018J11.1	0	12	n/a	n/a	3.46e-01	1.682
280071565	ENSG00000254497	0	CTD-2560E9.5	CTD-2560E9.5	0	11	n/a	n/a	3.64e-01	1.682
1088514	ENSG00000084733	10732	RAB10	RAB10, member RAS oncogene family	10890	2	n/a	n/a	3.29e-01	1.681
279860645	ENSG00000231920	1002466	RP11-565H13.2	RP11-565H13.2	100128511	10	n/a	n/a	3.43e-01	1.681
1103495	ENSG00000188186	123484	C7orf59	chromosome 7 open reading frame 59	389541	7	n/a	n/a	3.86e-01	1.680
280095465	ENSG00000256393	0	AC138123.2	AC138123.2	0	12	n/a	n/a	4.31e-01	1.680
279952277	ENSG00000240889	1001530	RP4-726N20.2	RP4-726N20.2	100134713	7	n/a	n/a	3.64e-01	1.680
280052784	ENSG00000253153	0	KB-1562D12.3	KB-1562D12.3	0	8	n/a	n/a	3.53e-01	1.679
1086932	ENSG00000004961	3035	HCCS	holocytochrome c synthase	3052	X	n/a	n/a	3.30e-01	1.678
280096171	ENSG00000256492	0	AL118508.1	AL118508.1	0	20	n/a	n/a	4.04e-01	1.678
1093430	ENSG00000131969	80438	ABHD12B	abhydrolase domain containing 12B	145447	14	n/a	n/a	3.73e-01	1.678
280104782	ENSG00000257386	0	RP11-56G10.2	RP11-56G10.2	0	12	n/a	n/a	3.90e-01	1.677
1097951	ENSG00000163412	105958	EIF4E3	eukaryotic translation initiation factor 4E family member 3	317649	3	n/a	n/a	3.92e-01	1.677
1101017	ENSG00000176340	1342	COX8A	cytochrome c oxidase subunit VIIIA (ubiquitous)	1351	11	n/a	n/a	3.25e-01	1.676
1090968	ENSG00000112514	31076	CUTA	cutA divalent cation tolerance homolog (E. coli)	51596	6	n/a	n/a	3.31e-01	1.676
1096584	ENSG00000153310	31051	FAM49B	family with sequence similarity 49, member B	51571	8	n/a	n/a	3.38e-01	1.676
1093789	ENSG00000134308	10813	YWHAQ	tyrosine 3-monooxygenase/tryptophan 5-monooxygenase activation protein, theta polypeptide	10971	2	n/a	n/a	4.25e-01	1.675
1089382	ENSG00000101327	5141	PDYN	prodynorphin	5173	20	n/a	n/a	3.60e-01	1.675
1100218	ENSG00000172239	10458	PAIP1	poly(A) binding protein interacting protein 1	10605	5	n/a	n/a	3.48e-01	1.675
1103659	ENSG00000188820	134284	FAM26F	family with sequence similarity 26, member F	441168	6	n/a	n/a	3.72e-01	1.675
279781113	ENSG00000224849	0	RP1-104O17.1	RP1-104O17.1	0	6	n/a	n/a	3.48e-01	1.674
279743693	ENSG00000215943	1013757	MIR892A	microRNA 892a	100126342	X	n/a	n/a	4.46e-01	1.674
280083680	ENSG00000255262	0	TCEB2P2	transcription elongation factor B (SIII), polypeptide 2 (18kDa, elongin B) pseudogene 2	0	11	n/a	n/a	3.98e-01	1.674
1099978	ENSG00000171222	0	SCAND1	SCAN domain containing 1	0	20	n/a	n/a	3.31e-01	1.673
279786345	ENSG00000225308	0	ASS1P11	argininosuccinate synthetase 1 pseudogene 11	0	7	n/a	n/a	3.29e-01	1.673
1105569	ENSG00000205794	110150	RP11-333E13.4	RP11-333E13.4	344967	4	n/a	n/a	4.22e-01	1.672
279789224	ENSG00000225558	0	UBE2D3P2	ubiquitin-conjugating enzyme E2D 3 pseudogene 2	0	3	n/a	n/a	3.36e-01	1.672
1105881	ENSG00000213619	4696	NDUFS3	NADH dehydrogenase (ubiquinone) Fe-S protein 3, 30kDa (NADH-coenzyme Q reductase)	4722	11	n/a	n/a	3.90e-01	1.672
1102396	ENSG00000183662	128168	FAM19A1	family with sequence similarity 19 (chemokine (C-C motif)-like), member A1	407738	3	n/a	n/a	3.33e-01	1.671
1098160	ENSG00000164031	55784	DNAJB14	DnaJ (Hsp40) homolog, subfamily B, member 14	79982	4	n/a	n/a	3.32e-01	1.671
1089951	ENSG00000105254	1146	TBCB	tubulin folding cofactor B	1155	19	n/a	n/a	3.64e-01	1.671
279810882	ENSG00000227440	0	ATP5G1P4	ATP synthase, H+ transporting, mitochondrial Fo complex, subunit C1 (subunit 9) pseudogene 4	0	3	n/a	n/a	3.34e-01	1.671
1088861	ENSG00000092841	4611	MYL6	myosin, light chain 6, alkali, smooth muscle and non-muscle	4637	12	n/a	n/a	3.95e-01	1.671
279951779	ENSG00000240809	0	RP11-550F7.1	RP11-550F7.1	0	3	n/a	n/a	3.42e-01	1.671
1091537	ENSG00000116885	79239	OSCP1	organic solute carrier partner 1	127700	1	n/a	n/a	3.30e-01	1.670
279852802	ENSG00000231234	0	SKP1P1	S-phase kinase-associated protein 1 pseudogene 1	0	7	n/a	n/a	3.31e-01	1.670
1097758	ENSG00000162704	9947	ARPC5	actin related protein 2/3 complex, subunit 5, 16kDa	10092	1	n/a	n/a	3.59e-01	1.670
279749500	ENSG00000219553	0	RP1-281H8.3	RP1-281H8.3	0	6	n/a	n/a	3.29e-01	1.669
279835459	ENSG00000229691	0	RP11-21N7.2	RP11-21N7.2	0	1	n/a	n/a	3.89e-01	1.669
280021914	ENSG00000250094	0	RP4-639F20.3	RP4-639F20.3	0	1	n/a	n/a	3.83e-01	1.668
1095600	ENSG00000145242	2029	EPHA5	EPH receptor A5	2044	4	n/a	n/a	4.00e-01	1.666
1088623	ENSG00000087494	5712	PTHLH	parathyroid hormone-like hormone	5744	12	n/a	n/a	3.57e-01	1.666
1092263	ENSG00000123179	58848	EBPL	emopamil binding protein-like	84650	13	n/a	n/a	3.25e-01	1.666
1101315	ENSG00000177889	7291	UBE2N	ubiquitin-conjugating enzyme E2N	7334	12	n/a	n/a	3.33e-01	1.666
279965335	ENSG00000242342	0	AF130249.5	AF130249.5	0	21	n/a	n/a	3.33e-01	1.665
1088246	ENSG00000077152	28825	UBE2T	ubiquitin-conjugating enzyme E2T (putative)	29089	1	n/a	n/a	3.42e-01	1.665
279815748	ENSG00000227890	0	AC079354.2	AC079354.2	0	2	n/a	n/a	4.18e-01	1.665
279734600	ENSG00000214881	0	TMEM14D	transmembrane protein 14D	0	10	n/a	n/a	4.25e-01	1.664
279946290	ENSG00000240211	0	RP11-758P17.3	RP11-758P17.3	0	7	n/a	n/a	3.57e-01	1.664
1091459	ENSG00000116288	11151	PARK7	parkinson protein 7	11315	1	n/a	n/a	3.30e-01	1.664
1089968	ENSG00000105341	34390	ATP5SL	ATP5S-like	55101	19	n/a	n/a	3.25e-01	1.663
1090731	ENSG00000110958	10570	PTGES3	prostaglandin E synthase 3 (cytosolic)	10728	12	n/a	n/a	3.29e-01	1.663
279774486	ENSG00000224272	0	AC114730.3	AC114730.3	0	2	n/a	n/a	4.05e-01	1.663
1093753	ENSG00000134153	36130	C15orf24	chromosome 15 open reading frame 24	56851	15	n/a	n/a	3.31e-01	1.663
279728023	ENSG00000214111	0	RP1-258N20.3	RP1-258N20.3	0	X	n/a	n/a	3.73e-01	1.663
280025096	ENSG00000250347	0	AC005740.4	AC005740.4	0	5	n/a	n/a	3.99e-01	1.662
1089836	ENSG00000104723	7944	TUSC3	tumor suppressor candidate 3	7991	8	n/a	n/a	3.73e-01	1.661
1102899	ENSG00000185721	4707	DRG1	developmentally regulated GTP binding protein 1	4733	22	n/a	n/a	3.32e-01	1.661
1095990	ENSG00000148229	33400	POLE3	polymerase (DNA directed), epsilon 3 (p17 subunit)	54107	9	n/a	n/a	3.29e-01	1.661
280102313	ENSG00000257156	0	RP11-13A1.3	RP11-13A1.3	0	12	n/a	n/a	3.57e-01	1.660
1096951	ENSG00000156603	85538	MED19	mediator complex subunit 19	219541	11	n/a	n/a	3.36e-01	1.660
279863900	ENSG00000232203	0	RP11-572H4.2	RP11-572H4.2	0	9	n/a	n/a	3.97e-01	1.659
1088322	ENSG00000079101	26843	CLUL1	clusterin-like 1 (retinal)	27098	18	n/a	n/a	3.56e-01	1.658
279857092	ENSG00000231619	0	GS1-542M4.3	GS1-542M4.3	0	X	n/a	n/a	3.79e-01	1.658
279912548	ENSG00000236603	0	RANP1	RAN, member RAS oncogene family pseudogene 1	0	6	n/a	n/a	3.49e-01	1.658
279720637	ENSG00000213290	0	CTD-2192J16.12	CTD-2192J16.12	0	19	n/a	n/a	4.05e-01	1.658
1091665	ENSG00000117906	5923	RCN2	reticulocalbin 2, EF-hand calcium binding domain	5955	15	n/a	n/a	3.24e-01	1.658
1098235	ENSG00000164182	60119	NDUFAF2	NADH dehydrogenase (ubiquinone) 1 alpha subcomplex, assembly factor 2	91942	5	n/a	n/a	3.37e-01	1.657
1092891	ENSG00000128045	41840	RASL11B	RAS-like, family 11, member B	65997	4	n/a	n/a	3.89e-01	1.657
1087343	ENSG00000029153	36217	ARNTL2	aryl hydrocarbon receptor nuclear translocator-like 2	56938	12	n/a	n/a	3.28e-01	1.656
1098632	ENSG00000165775	41834	FUNDC2	FUN14 domain containing 2	65991	X	n/a	n/a	3.95e-01	1.656
1097607	ENSG00000161939	0	C17orf49	chromosome 17 open reading frame 49	0	17	n/a	n/a	3.28e-01	1.656
1097778	ENSG00000162757	80702	C1orf74	chromosome 1 open reading frame 74	148304	1	n/a	n/a	3.43e-01	1.656
1104813	ENSG00000198918	6138	RPL39	ribosomal protein L39	6170	X	n/a	n/a	4.08e-01	1.655
1091636	ENSG00000117598	81596	LPPR5	Lipid phosphate phosphatase-related protein type 5	163404	1	n/a	n/a	3.57e-01	1.655
1098385	ENSG00000164751	5796	PEX2	peroxisomal biogenesis factor 2	5828	8	n/a	n/a	3.98e-01	1.655
1108913	ENSG00000239779	23313	WBP1	WW domain binding protein 1	23559	2	n/a	n/a	3.90e-01	1.655
1096735	ENSG00000154719	33441	MRPL39	mitochondrial ribosomal protein L39	54148	21	n/a	n/a	3.47e-01	1.654
1102915	ENSG00000185787	10775	MORF4L1	mortality factor 4 like 1	10933	15	n/a	n/a	3.35e-01	1.654
1103743	ENSG00000189159	30637	HN1	hematological and neurological expressed 1	51155	17	n/a	n/a	3.53e-01	1.654
1099248	ENSG00000168101	58519	NUDT16L1	nudix (nucleoside diphosphate linked moiety X)-type motif 16-like 1	84309	16	n/a	n/a	3.66e-01	1.654
1096535	ENSG00000152954	80113	NRSN1	neurensin 1	140767	6	n/a	n/a	3.39e-01	1.654
1097711	ENSG00000162545	34739	CAMK2N1	calcium/calmodulin-dependent protein kinase II inhibitor 1	55450	1	n/a	n/a	3.58e-01	1.653
1088578	ENSG00000086666	33760	ZFAND6	zinc finger, AN1-type domain 6	54469	15	n/a	n/a	3.92e-01	1.653
1090555	ENSG00000109332	7280	UBE2D3	ubiquitin-conjugating enzyme E2D 3	7323	4	n/a	n/a	3.59e-01	1.653
279953608	ENSG00000241061	0	AC090602.1	AC090602.1	0	15	n/a	n/a	4.21e-01	1.653
1090785	ENSG00000111348	394	ARHGDIB	Rho GDP dissociation inhibitor (GDI) beta	397	12	n/a	n/a	4.00e-01	1.652
1100886	ENSG00000175602	10849	CCDC85B	coiled-coil domain containing 85B	11007	11	n/a	n/a	3.38e-01	1.652
1105233	ENSG00000204653	149596	ASPDH	aspartate dehydrogenase domain containing	554235	19	n/a	n/a	3.43e-01	1.652
1087866	ENSG00000067048	8584	DDX3Y	DEAD (Asp-Glu-Ala-Asp) box polypeptide 3, Y-linked	8653	Y	n/a	n/a	4.06e-01	1.652
279975760	ENSG00000243504	0	KB-1589B1.1	KB-1589B1.1	0	8	n/a	n/a	3.44e-01	1.651
1096266	ENSG00000150787	5773	PTS	6-pyruvoyltetrahydropterin synthase	5805	11	n/a	n/a	3.48e-01	1.651
1100497	ENSG00000173545	59914	ZNF622	zinc finger protein 622	90441	5	n/a	n/a	3.43e-01	1.651
279787594	ENSG00000225436	0	AC005971.3	AC005971.3	0	17	n/a	n/a	3.93e-01	1.651
1089216	ENSG00000100554	30863	ATP6V1D	ATPase, H+ transporting, lysosomal 34kDa, V1 subunit D	51382	14	n/a	n/a	3.36e-01	1.651
1104905	ENSG00000203778	151786	C6orf225	chromosome 6 open reading frame 225	619208	6	n/a	n/a	4.13e-01	1.650
1097646	ENSG00000162194	54920	C11orf48	chromosome 11 open reading frame 48	79081	11	n/a	n/a	3.29e-01	1.650
1087728	ENSG00000063177	6109	RPL18	ribosomal protein L18	6141	19	n/a	n/a	3.42e-01	1.650
1087805	ENSG00000065518	4684	NDUFB4	NADH dehydrogenase (ubiquinone) 1 beta subcomplex, 4, 15kDa	4710	3	n/a	n/a	3.85e-01	1.650
1098891	ENSG00000166797	58402	FAM96A	family with sequence similarity 96, member A	84191	15	n/a	n/a	3.31e-01	1.649
1099750	ENSG00000170296	11172	GABARAP	GABA(A) receptor-associated protein	11337	17	n/a	n/a	3.90e-01	1.649
1108995	ENSG00000241563	1316	CORT	cortistatin	1325	1	n/a	n/a	3.34e-01	1.649
1087647	ENSG00000057608	2649	GDI2	GDP dissociation inhibitor 2	2665	10	n/a	n/a	3.33e-01	1.649
1106218	ENSG00000214941	79058	ZSWIM7	zinc finger, SWIM-type containing 7	125150	17	n/a	n/a	3.39e-01	1.649
1089907	ENSG00000104979	28710	C19orf53	chromosome 19 open reading frame 53	28974	19	n/a	n/a	3.99e-01	1.648
1097233	ENSG00000158985	36269	CDC42SE2	CDC42 small effector 2	56990	5	n/a	n/a	3.33e-01	1.648
1093601	ENSG00000132967	0	HMGB1P5	high mobility group box 1 pseudogene 5	0	3	n/a	n/a	3.47e-01	1.648
1087028	ENSG00000007001	80994	UPP2	uridine phosphorylase 2	151531	2	n/a	n/a	3.41e-01	1.648
1089184	ENSG00000100417	5340	PMM1	phosphomannomutase 1	5372	22	n/a	n/a	3.31e-01	1.648
1094487	ENSG00000137947	2942	GTF2B	general transcription factor IIB	2959	1	n/a	n/a	3.28e-01	1.647
1094703	ENSG00000139180	4678	NDUFA9	NADH dehydrogenase (ubiquinone) 1 alpha subcomplex, 9, 39kDa	4704	12	n/a	n/a	3.87e-01	1.647
1098876	ENSG00000166741	4806	NNMT	nicotinamide N-methyltransferase	4837	11	n/a	n/a	3.36e-01	1.647
279993194	ENSG00000246493	0	SNHG8	small nucleolar RNA host gene 8 (non-protein coding)	0	4	n/a	n/a	3.73e-01	1.647
1096304	ENSG00000151229	76986	SLC2A13	solute carrier family 2 (facilitated glucose transporter), member 13	114134	12	n/a	n/a	4.05e-01	1.646
1089289	ENSG00000100916	58522	BRMS1L	breast cancer metastasis-suppressor 1-like	84312	14	n/a	n/a	3.38e-01	1.646
279865167	ENSG00000232320	0	AC009299.5	AC009299.5	0	2	n/a	n/a	4.50e-01	1.646
1094326	ENSG00000137100	11097	DCTN3	dynactin 3 (p22)	11258	9	n/a	n/a	3.99e-01	1.645
279751098	ENSG00000220848	0	RPS18P9	ribosomal protein S18 pseudogene 9	0	6	n/a	n/a	4.25e-01	1.645
1102016	ENSG00000182093	7442	WRB	tryptophan rich basic protein	7485	21	n/a	n/a	3.39e-01	1.645
1093064	ENSG00000129518	35125	EAPP	E2F-associated phosphoprotein	55837	14	n/a	n/a	3.33e-01	1.644
279901524	ENSG00000235547	0	NDUFB11P1	NADH dehydrogenase (ubiquinone) 1 beta subcomplex, 11, pseudogene 1	0	11	n/a	n/a	3.44e-01	1.644
279751198	ENSG00000220924	0	OSTCP4	oligosaccharyltransferase complex subunit pseudogene 4	0	4	n/a	n/a	3.29e-01	1.643
1089270	ENSG00000100814	37091	CCNB1IP1	cyclin B1 interacting protein 1, E3 ubiquitin protein ligase	57820	14	n/a	n/a	4.02e-01	1.643
1094160	ENSG00000136247	34435	ZDHHC4	zinc finger, DHHC-type containing 4	55146	7	n/a	n/a	3.31e-01	1.642
279008951	ENSG00000132832	54855	RP11-445H22.3	RP11-445H22.3	79015	20	n/a	n/a	3.90e-01	1.642
1092642	ENSG00000125848	23520	FLRT3	fibronectin leucine rich transmembrane protein 3	23767	20	n/a	n/a	3.43e-01	1.642
1096669	ENSG00000154146	4869	NRGN	neurogranin (protein kinase C substrate, RC3)	4900	11	n/a	n/a	3.79e-01	1.642
279948154	ENSG00000240395	0	RP11-231D20.1	RP11-231D20.1	0	8	n/a	n/a	4.14e-01	1.642
279984959	ENSG00000244398	0	RP11-466H18.1	RP11-466H18.1	0	11	n/a	n/a	3.90e-01	1.642
1098510	ENSG00000165246	22585	NLGN4Y	neuroligin 4, Y-linked	22829	Y	n/a	n/a	3.76e-01	1.641
1089870	ENSG00000104872	34300	PIH1D1	PIH1 domain containing 1	55011	19	n/a	n/a	3.39e-01	1.641
279821299	ENSG00000228399	0	RP4-575N6.2	RP4-575N6.2	0	1	n/a	n/a	4.31e-01	1.641
279957575	ENSG00000241511	0	RPS15AP24	ribosomal protein S15a pseudogene 24	0	8	n/a	n/a	3.69e-01	1.641
1087203	ENSG00000013561	9460	RNF14	ring finger protein 14	9604	5	n/a	n/a	3.37e-01	1.640
279773157	ENSG00000224167	0	RP3-522D1.1	RP3-522D1.1	0	1	n/a	n/a	3.35e-01	1.639
1104737	ENSG00000198791	29618	CNOT7	CCR4-NOT transcription complex, subunit 7	29883	8	n/a	n/a	4.15e-01	1.639
279814033	ENSG00000227741	0	RP11-536C5.7	RP11-536C5.7	0	1	n/a	n/a	3.68e-01	1.639
1099590	ENSG00000169599	26992	NFU1	NFU1 iron-sulfur cluster scaffold homolog (S. cerevisiae)	27247	2	n/a	n/a	3.48e-01	1.639
1092488	ENSG00000124767	2722	GLO1	glyoxalase I	2739	6	n/a	n/a	3.47e-01	1.638
1098621	ENSG00000165704	3231	HPRT1	hypoxanthine phosphoribosyltransferase 1	3251	X	n/a	n/a	3.48e-01	1.638
1090921	ENSG00000112232	83700	KHDRBS2	KH domain containing, RNA binding, signal transduction associated 2	202559	6	n/a	n/a	3.30e-01	1.638
279817873	ENSG00000228106	0	RP11-452F19.3	RP11-452F19.3	0	1	n/a	n/a	3.99e-01	1.638
1091959	ENSG00000120509	30729	PDZD11	PDZ domain containing 11	51248	X	n/a	n/a	3.98e-01	1.638
1094698	ENSG00000139163	34789	ETNK1	ethanolamine kinase 1	55500	12	n/a	n/a	3.43e-01	1.638
1103100	ENSG00000186469	33622	GNG2	guanine nucleotide binding protein (G protein), gamma 2	54331	14	n/a	n/a	3.32e-01	1.637
279922723	ENSG00000237481	0	RP4-803J11.2	RP4-803J11.2	0	1	n/a	n/a	3.74e-01	1.637
1090926	ENSG00000112245	7757	PTP4A1	protein tyrosine phosphatase type IVA, member 1	7803	6	n/a	n/a	3.26e-01	1.637
1106853	ENSG00000224916	341	APOC4	apolipoprotein C-IV	344	19	n/a	n/a	3.87e-01	1.636
1094028	ENSG00000135617	58489	PRADC1	protease-associated domain containing 1	84279	2	n/a	n/a	4.27e-01	1.636
1087666	ENSG00000058799	33723	YIPF1	Yip1 domain family, member 1	54432	1	n/a	n/a	3.30e-01	1.636
279846195	ENSG00000230629	0	RPS23P8	ribosomal protein S23 pseudogene 8	0	X	n/a	n/a	3.53e-01	1.635
280074787	ENSG00000254708	0	RP1-145M24.1	RP1-145M24.1	0	11	n/a	n/a	3.31e-01	1.635
279827974	ENSG00000228999	0	AC068490.1	AC068490.1	0	2	n/a	n/a	3.53e-01	1.634
1099759	ENSG00000170340	10531	B3GNT2	UDP-GlcNAc:betaGal beta-1,3-N-acetylglucosaminyltransferase 2	10678	2	n/a	n/a	4.45e-01	1.634
1098443	ENSG00000164967	79753	C9orf23	chromosome 9 open reading frame 23	138716	9	n/a	n/a	4.00e-01	1.634
1087418	ENSG00000038274	27174	MAT2B	methionine adenosyltransferase II, beta	27430	5	n/a	n/a	3.67e-01	1.634
279981933	ENSG00000244097	0	RP11-411G7.1	RP11-411G7.1	0	17	n/a	n/a	4.19e-01	1.633
279838749	ENSG00000229994	0	RP4-765A10.1	RP4-765A10.1	0	1	n/a	n/a	4.26e-01	1.633
1088666	ENSG00000088832	2264	FKBP1A	FK506 binding protein 1A, 12kDa	2280	20	n/a	n/a	3.60e-01	1.633
279798624	ENSG00000226360	0	RPL10AP6	ribosomal protein L10a pseudogene 6	0	3	n/a	n/a	4.23e-01	1.632
1100877	ENSG00000175567	7308	UCP2	uncoupling protein 2 (mitochondrial, proton carrier)	7351	11	n/a	n/a	3.81e-01	1.632
279801559	ENSG00000226641	0	RP13-13A3.1	RP13-13A3.1	0	X	n/a	n/a	4.26e-01	1.631
1095630	ENSG00000145425	6156	RPS3A	ribosomal protein S3A	6189	4	n/a	n/a	3.90e-01	1.631
1090591	ENSG00000109738	2726	GLRB	glycine receptor, beta	2743	4	n/a	n/a	3.40e-01	1.631
279834467	ENSG00000229593	0	SUCLA2P3	succinate-CoA ligase, ADP-forming, beta subunit pseudogene 3	0	2	n/a	n/a	3.53e-01	1.630
1099069	ENSG00000167526	6105	RPL13	ribosomal protein L13	6137	16	n/a	n/a	3.46e-01	1.630
1089806	ENSG00000104432	3549	IL7	interleukin 7	3574	8	n/a	n/a	3.47e-01	1.629
1090620	ENSG00000109971	3292	HSPA8	heat shock 70kDa protein 8	3312	11	n/a	n/a	4.00e-01	1.629
1089313	ENSG00000101052	30580	IFT52	intraflagellar transport 52 homolog (Chlamydomonas)	51098	20	n/a	n/a	3.75e-01	1.629
279776850	ENSG00000224463	0	AC079354.6	AC079354.6	0	2	n/a	n/a	3.98e-01	1.628
1101323	ENSG00000177954	6199	RPS27	ribosomal protein S27	6232	1	n/a	n/a	3.73e-01	1.627
1088782	ENSG00000090932	10536	DLL3	delta-like 3 (Drosophila)	10683	19	n/a	n/a	4.06e-01	1.627
1100232	ENSG00000172292	90133	CERS6	ceramide synthase 6	253782	2	n/a	n/a	4.11e-01	1.626
1090218	ENSG00000106588	5651	PSMA2	proteasome (prosome, macropain) subunit, alpha type, 2	5683	7	n/a	n/a	4.23e-01	1.626
280070774	ENSG00000254433	0	RP11-677I18.3	RP11-677I18.3	0	11	n/a	n/a	3.40e-01	1.625
1095536	ENSG00000144713	6129	RPL32	ribosomal protein L32	6161	3	n/a	n/a	4.25e-01	1.625
1090651	ENSG00000110200	25655	C11orf51	chromosome 11 open reading frame 51	25906	11	n/a	n/a	3.27e-01	1.624
280106944	ENSG00000257605	0	RP11-680A11.5	RP11-680A11.5	0	12	n/a	n/a	3.31e-01	1.624
1095424	ENSG00000143947	6200	RPS27A	ribosomal protein S27a	6233	2	n/a	n/a	3.97e-01	1.624
1105121	ENSG00000204389	3283	HSPA1A	heat shock 70kDa protein 1A	3303	6	n/a	n/a	4.48e-01	1.624
279869876	ENSG00000232728	0	RP11-402N18.1	RP11-402N18.1	0	10	n/a	n/a	3.35e-01	1.623
1103546	ENSG00000188394	2827	GPR21	G protein-coupled receptor 21	2844	9	n/a	n/a	4.46e-01	1.623
1101874	ENSG00000181218	60226	HIST3H2A	histone cluster 3, H2a	92815	1	n/a	n/a	3.91e-01	1.623
279795671	ENSG00000226099	0	RP11-544L8__B.2	RP11-544L8__B.2	0	6	n/a	n/a	3.73e-01	1.622
1087129	ENSG00000010404	3403	IDS	iduronate 2-sulfatase	3423	X	n/a	n/a	3.37e-01	1.622
279825851	ENSG00000228802	0	AC073641.2	AC073641.2	0	2	n/a	n/a	3.92e-01	1.622
1096381	ENSG00000151746	633	BICD1	bicaudal D homolog 1 (Drosophila)	636	12	n/a	n/a	4.06e-01	1.622
1095541	ENSG00000144744	8919	UBA3	ubiquitin-like modifier activating enzyme 3	9039	3	n/a	n/a	3.27e-01	1.621
1095342	ENSG00000143499	36229	SMYD2	SET and MYND domain containing 2	56950	1	n/a	n/a	3.35e-01	1.621
1105392	ENSG00000205138	150924	SDHAF1	succinate dehydrogenase complex assembly factor 1	644096	19	n/a	n/a	3.91e-01	1.621
1098149	ENSG00000163993	6253	S100P	S100 calcium binding protein P	6286	4	n/a	n/a	3.74e-01	1.621
1091009	ENSG00000112799	9313	LY86	lymphocyte antigen 86	9450	6	n/a	n/a	3.76e-01	1.621
1097834	ENSG00000162980	25974	ARL5A	ADP-ribosylation factor-like 5A	26225	2	n/a	n/a	3.29e-01	1.620
1093660	ENSG00000133321	5888	RARRES3	retinoic acid receptor responder (tazarotene induced) 3	5920	11	n/a	n/a	3.88e-01	1.620
280118437	ENSG00000258605	0	RP11-299L17.4	RP11-299L17.4	0	14	n/a	n/a	3.91e-01	1.620
1088271	ENSG00000077721	7276	UBE2A	ubiquitin-conjugating enzyme E2A	7319	X	n/a	n/a	3.30e-01	1.619
279074280	ENSG00000137970	0	RP11-122C9.1	RP11-122C9.1	0	1	n/a	n/a	4.39e-01	1.619
1093584	ENSG00000132872	6820	SYT4	synaptotagmin IV	6860	18	n/a	n/a	4.19e-01	1.618
1103236	ENSG00000187051	60064	RPS19BP1	ribosomal protein S19 binding protein 1	91582	22	n/a	n/a	3.73e-01	1.618
1090209	ENSG00000106537	26820	TSPAN13	tetraspanin 13	27075	7	n/a	n/a	3.75e-01	1.618
279914768	ENSG00000236801	0	RP11-373A9.1	RP11-373A9.1	0	9	n/a	n/a	3.69e-01	1.617
1091096	ENSG00000113575	5483	PPP2CA	protein phosphatase 2, catalytic subunit, alpha isozyme	5515	5	n/a	n/a	3.47e-01	1.617
1097616	ENSG00000161980	31208	POLR3K	polymerase (RNA) III (DNA directed) polypeptide K, 12.3 kDa	51728	16	n/a	n/a	3.28e-01	1.617
279943471	ENSG00000239872	0	RPL35AP19	ribosomal protein L35a pseudogene 19	0	8	n/a	n/a	4.40e-01	1.617
1099779	ENSG00000170419	85823	VSTM2A	V-set and transmembrane domain containing 2A	222008	7	n/a	n/a	3.29e-01	1.616
279880902	ENSG00000233705	94754	AC078937.4	AC078937.4	286002	7	n/a	n/a	3.86e-01	1.616
1093980	ENSG00000135404	962	CD63	CD63 molecule	967	12	n/a	n/a	3.69e-01	1.616
279661081	ENSG00000200469	0	U6	U6 spliceosomal RNA	0	4	n/a	n/a	4.29e-01	1.616
1101498	ENSG00000178982	27080	EIF3K	eukaryotic translation initiation factor 3, subunit K	27335	19	n/a	n/a	3.31e-01	1.616
1095361	ENSG00000143575	10309	HAX1	HCLS1 associated protein X-1	10456	1	n/a	n/a	4.00e-01	1.615
1104816	ENSG00000198923	0	RP11-290L1.7	RP11-290L1.7	0	12	n/a	n/a	4.00e-01	1.615
1105555	ENSG00000205758	9802	CRYZL1	crystallin, zeta (quinone reductase)-like 1	9946	21	n/a	n/a	3.95e-01	1.615
1091471	ENSG00000116489	825	CAPZA1	capping protein (actin filament) muscle Z-line, alpha 1	829	1	n/a	n/a	3.27e-01	1.615
1089260	ENSG00000100744	31007	C14orf129	chromosome 14 open reading frame 129	51527	14	n/a	n/a	3.46e-01	1.615
279842570	ENSG00000230330	0	HMGN2P3	high mobility group nucleosomal binding domain 2 pseudogene 3	0	16	n/a	n/a	4.35e-01	1.615
1089435	ENSG00000101558	9094	VAPA	VAMP (vesicle-associated membrane protein)-associated protein A, 33kDa	9218	18	n/a	n/a	3.62e-01	1.615
1104951	ENSG00000203877	79614	RIPPLY2	ripply2 homolog (zebrafish)	134701	6	n/a	n/a	3.91e-01	1.614
279708840	ENSG00000207652	1013198	MIR621	microRNA 621	693206	13	n/a	n/a	3.95e-01	1.614
1101544	ENSG00000179172	110040	HNRNPCL1	heterogeneous nuclear ribonucleoprotein C-like 1	343069	1	n/a	n/a	4.01e-01	1.614
1090090	ENSG00000105835	9990	NAMPT	nicotinamide phosphoribosyltransferase	10135	7	n/a	n/a	3.35e-01	1.614
1090895	ENSG00000112081	6392	SRSF3	serine/arginine-rich splicing factor 3	6428	6	n/a	n/a	3.34e-01	1.614
1100667	ENSG00000174460	81765	ZCCHC12	zinc finger, CCHC domain containing 12	170261	X	n/a	n/a	3.60e-01	1.613
280132000	ENSG00000259386	0	RP11-696L21.1	RP11-696L21.1	0	15	n/a	n/a	4.07e-01	1.613
1098856	ENSG00000166595	31127	FAM96B	family with sequence similarity 96, member B	51647	16	n/a	n/a	3.83e-01	1.613
1101799	ENSG00000180817	5432	PPA1	pyrophosphatase (inorganic) 1	5464	10	n/a	n/a	3.43e-01	1.613
279841165	ENSG00000230202	0	RP11-632C17__A.1	RP11-632C17__A.1	0	6	n/a	n/a	4.44e-01	1.613
1088306	ENSG00000078596	9315	ITM2A	integral membrane protein 2A	9452	X	n/a	n/a	3.66e-01	1.613
279952638	ENSG00000240929	0	RP5-998N21.5	RP5-998N21.5	0	1	n/a	n/a	4.14e-01	1.613
1089030	ENSG00000099977	1640	DDT	D-dopachrome tautomerase	1652	22	n/a	n/a	3.77e-01	1.613
1096528	ENSG00000152932	77715	RAB3C	RAB3C, member RAS oncogene family	115827	5	n/a	n/a	3.99e-01	1.612
1104722	ENSG00000198755	4710	RPL10A	ribosomal protein L10a	4736	6	n/a	n/a	4.16e-01	1.612
1088530	ENSG00000085415	57601	SEH1L	SEH1-like (S. cerevisiae)	81929	18	n/a	n/a	3.26e-01	1.612
279882690	ENSG00000233864	41192	TTTY15	testis-specific transcript, Y-linked 15 (non-protein coding)	64595	Y	n/a	n/a	4.49e-01	1.612
1093325	ENSG00000131174	1340	COX7B	cytochrome c oxidase subunit VIIb	1349	X	n/a	n/a	4.22e-01	1.612
1091194	ENSG00000114520	8652	SNX4	sorting nexin 4	8723	3	n/a	n/a	3.32e-01	1.612
1091626	ENSG00000117533	8605	VAMP4	vesicle-associated membrane protein 4	8674	1	n/a	n/a	3.35e-01	1.612
279886131	ENSG00000234176	0	HSPA8P1	heat shock 70kDa protein 8 pseudogene 1	0	X	n/a	n/a	3.91e-01	1.611
1097924	ENSG00000163320	8479	CGGBP1	CGG triplet repeat binding protein 1	8545	3	n/a	n/a	3.43e-01	1.610
1099284	ENSG00000168275	123133	C1orf31	chromosome 1 open reading frame 31	388753	1	n/a	n/a	3.27e-01	1.610
1095859	ENSG00000147155	10535	EBP	emopamil binding protein (sterol isomerase)	10682	X	n/a	n/a	3.33e-01	1.610
1089985	ENSG00000105393	28822	BABAM1	BRISC and BRCA1 A complex member 1	29086	19	n/a	n/a	3.30e-01	1.609
280061418	ENSG00000253760	0	RP11-48B3.2	RP11-48B3.2	0	8	n/a	n/a	4.16e-01	1.609
1098662	ENSG00000165898	78932	ISCA2	iron-sulfur cluster assembly 2 homolog (S. cerevisiae)	122961	14	n/a	n/a	3.86e-01	1.608
1101813	ENSG00000180879	6708	SSR4	signal sequence receptor, delta	6748	X	n/a	n/a	4.07e-01	1.607
1093159	ENSG00000130312	41505	MRPL34	mitochondrial ribosomal protein L34	64981	19	n/a	n/a	3.91e-01	1.607
1087033	ENSG00000007129	59876	CEACAM21	carcinoembryonic antigen-related cell adhesion molecule 21	90273	19	n/a	n/a	3.43e-01	1.607
1096299	ENSG00000151151	90107	IPMK	inositol polyphosphate multikinase	253430	10	n/a	n/a	3.99e-01	1.607
279755663	ENSG00000221754	1023050	MIR1260	microRNA 1260	100302236	14	n/a	n/a	3.86e-01	1.607
279980759	ENSG00000243974	0	RP11-15N24.3	RP11-15N24.3	0	3	n/a	n/a	3.36e-01	1.606
1097292	ENSG00000159377	5660	PSMB4	proteasome (prosome, macropain) subunit, beta type, 4	5692	1	n/a	n/a	3.40e-01	1.606
1088581	ENSG00000086717	5443	PPEF1	protein phosphatase, EF-hand calcium binding domain 1	5475	X	n/a	n/a	3.87e-01	1.606
279749979	ENSG00000219806	0	ATP5F1P6	ATP synthase, H+ transporting, mitochondrial Fo complex, subunit B1 pseudogene 6	0	6	n/a	n/a	3.78e-01	1.606
280120103	ENSG00000258702	0	RP11-433J8.1	RP11-433J8.1	0	14	n/a	n/a	3.74e-01	1.606
1096124	ENSG00000149313	37956	AASDHPPT	aminoadipate-semialdehyde dehydrogenase-phosphopantetheinyl transferase	60496	11	n/a	n/a	3.31e-01	1.605
1091826	ENSG00000119632	58198	IFI27L2	interferon, alpha-inducible protein 27-like 2	83982	14	n/a	n/a	4.00e-01	1.604
279931317	ENSG00000238199	0	RP4-796F18.2	RP4-796F18.2	0	1	n/a	n/a	3.75e-01	1.604
279729628	ENSG00000214298	0	RP11-151A10.2	RP11-151A10.2	0	10	n/a	n/a	3.54e-01	1.604
1092228	ENSG00000122873	35135	CISD1	CDGSH iron sulfur domain 1	55847	10	n/a	n/a	3.35e-01	1.604
1089513	ENSG00000102103	9939	PQBP1	polyglutamine binding protein 1	10084	X	n/a	n/a	3.26e-01	1.603
1088842	ENSG00000092199	3163	HNRNPC	heterogeneous nuclear ribonucleoprotein C (C1/C2)	3183	14	n/a	n/a	3.32e-01	1.603
1103075	ENSG00000186369	0	RP11-355I22.3	RP11-355I22.3	0	14	n/a	n/a	5.09e-01	1.603
1090513	ENSG00000108984	5576	MAP2K6	mitogen-activated protein kinase kinase 6	5608	17	n/a	n/a	3.26e-01	1.603
280001842	ENSG00000248455	0	RP11-321E2.3	RP11-321E2.3	0	5	n/a	n/a	3.60e-01	1.603
1093321	ENSG00000131152	0	C16orf95	chromosome 16 open reading frame 95	0	16	n/a	n/a	3.30e-01	1.603
1099661	ENSG00000169900	92196	PYDC1	PYD (pyrin domain) containing 1	260434	16	n/a	n/a	3.74e-01	1.602
1097355	ENSG00000160014	804	CALM3	calmodulin 3 (phosphorylase kinase, delta)	808	19	n/a	n/a	3.92e-01	1.602
1105840	ENSG00000213281	4862	NRAS	neuroblastoma RAS viral (v-ras) oncogene homolog	4893	1	n/a	n/a	3.27e-01	1.602
279913098	ENSG00000236668	157121109	RP11-85O21.2	RP11-85O21.2	100505588	9	n/a	n/a	3.89e-01	1.602
1091705	ENSG00000118402	6745	ELOVL4	ELOVL fatty acid elongase 4	6785	6	n/a	n/a	3.60e-01	1.602
1089775	ENSG00000104231	55555	ZFAND1	zinc finger, AN1-type domain 1	79752	8	n/a	n/a	3.36e-01	1.602
1096481	ENSG00000152495	810	CAMK4	calcium/calmodulin-dependent protein kinase IV	814	5	n/a	n/a	3.30e-01	1.602
1090834	ENSG00000111711	30509	GOLT1B	golgi transport 1B	51026	12	n/a	n/a	3.28e-01	1.602
1108994	ENSG00000241553	9948	ARPC4	actin related protein 2/3 complex, subunit 4, 20kDa	10093	3	n/a	n/a	3.24e-01	1.601
1104139	ENSG00000197019	29683	SERTAD1	SERTA domain containing 1	29950	19	n/a	n/a	3.98e-01	1.601
1099179	ENSG00000167863	10329	ATP5H	ATP synthase, H+ transporting, mitochondrial Fo complex, subunit d	10476	17	n/a	n/a	3.58e-01	1.600
1097426	ENSG00000160349	3908	LCN1	lipocalin 1 (tear prealbumin)	3933	9	n/a	n/a	3.91e-01	1.600
279719740	ENSG00000213177	0	RP3-344J20.2	RP3-344J20.2	0	6	n/a	n/a	3.60e-01	1.599
279800339	ENSG00000226519	0	RP11-478K15.1	RP11-478K15.1	0	13	n/a	n/a	4.06e-01	1.599
1098204	ENSG00000164112	79515	TMEM155	transmembrane protein 155	132332	4	n/a	n/a	3.59e-01	1.599
1090399	ENSG00000108278	9192	ZNHIT3	zinc finger, HIT-type containing 3	9326	17	n/a	n/a	4.06e-01	1.598
279804120	ENSG00000226853	0	AC010894.3	AC010894.3	0	2	n/a	n/a	3.91e-01	1.598
1091574	ENSG00000117152	5967	RGS4	regulator of G-protein signaling 4	5999	1	n/a	n/a	3.77e-01	1.597
1096704	ENSG00000154429	79167	C1orf96	chromosome 1 open reading frame 96	126731	1	n/a	n/a	3.89e-01	1.597
1098337	ENSG00000164587	6175	RPS14	ribosomal protein S14	6208	5	n/a	n/a	4.38e-01	1.597
1093429	ENSG00000131966	35148	ACTR10	actin-related protein 10 homolog (S. cerevisiae)	55860	14	n/a	n/a	3.56e-01	1.597
279861427	ENSG00000231989	81148	PPP1R2P3	protein phosphatase 1, regulatory (inhibitor) subunit 2 pseudogene 3	153743	5	n/a	n/a	3.46e-01	1.597
1100511	ENSG00000173598	11004	NUDT4	nudix (nucleoside diphosphate linked moiety X)-type motif 4	11163	12	n/a	n/a	3.73e-01	1.597
1093191	ENSG00000130520	25553	LSM4	LSM4 homolog, U6 small nuclear RNA associated (S. cerevisiae)	25804	19	n/a	n/a	3.43e-01	1.597
1098675	ENSG00000165948	78892	IFI27L1	interferon, alpha-inducible protein 27-like 1	122509	14	n/a	n/a	3.73e-01	1.597
1088153	ENSG00000074842	35290	C19orf10	chromosome 19 open reading frame 10	56005	19	n/a	n/a	3.52e-01	1.596
1101018	ENSG00000176343	0	RPL37AP8	ribosomal protein L37a pseudogene 8	0	11	n/a	n/a	3.85e-01	1.596
1100601	ENSG00000174100	58521	MRPL45	mitochondrial ribosomal protein L45	84311	17	n/a	n/a	3.38e-01	1.596
1087459	ENSG00000042753	1166	AP2S1	adaptor-related protein complex 2, sigma 1 subunit	1175	19	n/a	n/a	3.30e-01	1.596
1100906	ENSG00000175756	34287	AURKAIP1	aurora kinase A interacting protein 1	54998	1	n/a	n/a	3.51e-01	1.596
279874791	ENSG00000233155	0	HMGA1P8	high mobility group AT-hook 1 pseudogene 8	0	2	n/a	n/a	3.94e-01	1.596
1094800	ENSG00000139737	78875	SLAIN1	SLAIN motif family, member 1	122060	13	n/a	n/a	3.37e-01	1.595
279948910	ENSG00000240471	0	PHBP8	prohibitin pseudogene 8	0	3	n/a	n/a	3.92e-01	1.595
280125486	ENSG00000259007	0	RP11-463J10.3	RP11-463J10.3	0	14	n/a	n/a	3.57e-01	1.595
1091577	ENSG00000117155	78473	SSX2IP	synovial sarcoma, X breakpoint 2 interacting protein	117178	1	n/a	n/a	3.98e-01	1.595
280125626	ENSG00000259022	0	RP11-561B11.4	RP11-561B11.4	0	14	n/a	n/a	3.35e-01	1.594
279269141	ENSG00000159186	0	AC007383.6	AC007383.6	0	2	n/a	n/a	4.46e-01	1.594
279878403	ENSG00000233467	0	U40455.1	U40455.1	0	X	n/a	n/a	4.35e-01	1.594
1092205	ENSG00000122705	1202	CLTA	clathrin, light chain A	1211	9	n/a	n/a	4.25e-01	1.594
1099623	ENSG00000169740	7537	ZNF32	zinc finger protein 32	7580	10	n/a	n/a	4.25e-01	1.594
1094338	ENSG00000137168	31125	PPIL1	peptidylprolyl isomerase (cyclophilin)-like 1	51645	6	n/a	n/a	3.52e-01	1.594
1087118	ENSG00000010278	923	CD9	CD9 molecule	928	12	n/a	n/a	3.60e-01	1.594
1106504	ENSG00000221823	5502	PPP3R1	protein phosphatase 3, regulatory subunit B, alpha	5534	2	n/a	n/a	3.26e-01	1.594
1100212	ENSG00000172209	2828	GPR22	G protein-coupled receptor 22	2845	7	n/a	n/a	3.62e-01	1.593
280038830	ENSG00000251440	0	RP11-425J20.2	RP11-425J20.2	0	4	n/a	n/a	3.65e-01	1.593
1095314	ENSG00000143387	1502	CTSK	cathepsin K	1513	1	n/a	n/a	4.25e-01	1.593
279877209	ENSG00000233384	0	RP11-100E13.1	RP11-100E13.1	0	1	n/a	n/a	3.68e-01	1.593
280071156	ENSG00000254462	0	TMX2-CTNND1	TMX2-CTNND1 readthrough (non-protein coding)	0	11	n/a	n/a	4.16e-01	1.592
1092608	ENSG00000125743	6593	SNRPD2	small nuclear ribonucleoprotein D2 polypeptide 16.5kDa	6633	19	n/a	n/a	3.93e-01	1.592
1092556	ENSG00000125445	30563	MRPS7	mitochondrial ribosomal protein S7	51081	17	n/a	n/a	3.91e-01	1.591
1098215	ENSG00000164128	4855	NPY1R	neuropeptide Y receptor Y1	4886	4	n/a	n/a	3.89e-01	1.591
279806538	ENSG00000227040	0	RP11-533F5.2	RP11-533F5.2	0	4	n/a	n/a	3.34e-01	1.591
1092650	ENSG00000125870	6589	SNRPB2	small nuclear ribonucleoprotein polypeptide B	6629	20	n/a	n/a	3.43e-01	1.590
1089244	ENSG00000100632	2064	ERH	enhancer of rudimentary homolog (Drosophila)	2079	14	n/a	n/a	3.52e-01	1.590
1090140	ENSG00000106066	33795	CPVL	carboxypeptidase, vitellogenic-like	54504	7	n/a	n/a	3.36e-01	1.590
1093708	ENSG00000133818	22556	RRAS2	related RAS viral (r-ras) oncogene homolog 2	22800	11	n/a	n/a	3.31e-01	1.590
1098191	ENSG00000164088	79503	PPM1M	protein phosphatase, Mg2+/Mn2+ dependent, 1M	132160	3	n/a	n/a	3.31e-01	1.589
279906818	ENSG00000236058	0	RP11-215A21.2	RP11-215A21.2	0	10	n/a	n/a	3.98e-01	1.589
280137153	ENSG00000259685	0	CTD-2315E11.1	CTD-2315E11.1	0	15	n/a	n/a	4.08e-01	1.588
280097264	ENSG00000256603	0	RP11-667M19.2	RP11-667M19.2	0	11	n/a	n/a	4.39e-01	1.588
1092582	ENSG00000125611	58479	CHCHD5	coiled-coil-helix-coiled-coil-helix domain containing 5	84269	2	n/a	n/a	3.82e-01	1.588
279717886	ENSG00000212802	0	RPL15P3	ribosomal protein L15 pseudogene 3	0	6	n/a	n/a	3.84e-01	1.587
1093736	ENSG00000134049	30606	IER3IP1	immediate early response 3 interacting protein 1	51124	18	n/a	n/a	3.37e-01	1.587
1095274	ENSG00000143222	30986	UFC1	ubiquitin-fold modifier conjugating enzyme 1	51506	1	n/a	n/a	3.27e-01	1.587
279929729	ENSG00000238081	0	RP4-620F22.3	RP4-620F22.3	0	1	n/a	n/a	3.34e-01	1.587
279949301	ENSG00000240509	0	CTC-788C1.1	CTC-788C1.1	0	8	n/a	n/a	4.19e-01	1.587
1098924	ENSG00000166896	60044	XRCC6BP1	XRCC6 binding protein 1	91419	12	n/a	n/a	3.91e-01	1.587
1090372	ENSG00000108010	10392	GLRX3	glutaredoxin 3	10539	10	n/a	n/a	3.91e-01	1.587
1109008	ENSG00000241837	536	ATP5O	ATP synthase, H+ transporting, mitochondrial F1 complex, O subunit	539	21	n/a	n/a	4.09e-01	1.587
1088928	ENSG00000095970	33501	TREM2	triggering receptor expressed on myeloid cells 2	54209	6	n/a	n/a	4.32e-01	1.586
279945859	ENSG00000240155	0	AC114498.2	AC114498.2	0	1	n/a	n/a	4.26e-01	1.586
1098610	ENSG00000165678	26814	GHITM	growth hormone inducible transmembrane protein	27069	10	n/a	n/a	3.62e-01	1.586
1100221	ENSG00000172247	77616	C1QTNF4	C1q and tumor necrosis factor related protein 4	114900	11	n/a	n/a	4.01e-01	1.585
279967002	ENSG00000242539	0	AC007620.3	AC007620.3	0	3	n/a	n/a	3.47e-01	1.585
1096382	ENSG00000151748	37945	SAV1	salvador homolog 1 (Drosophila)	60485	14	n/a	n/a	3.30e-01	1.585
279747347	ENSG00000218175	0	AC016739.2	AC016739.2	0	2	n/a	n/a	4.42e-01	1.584
1092544	ENSG00000125356	4668	NDUFA1	NADH dehydrogenase (ubiquinone) 1 alpha subcomplex, 1, 7.5kDa	4694	X	n/a	n/a	3.73e-01	1.584
279711657	ENSG00000211519	1013728	MIR147B	microRNA 147b	100126311	15	n/a	n/a	4.46e-01	1.584
1109069	ENSG00000243147	9411	MRPL33	mitochondrial ribosomal protein L33	9553	2	n/a	n/a	3.97e-01	1.584
279832407	ENSG00000229400	0	RP11-3L21.2	RP11-3L21.2	0	1	n/a	n/a	4.07e-01	1.584
1093539	ENSG00000132640	22659	BTBD3	BTB (POZ) domain containing 3	22903	20	n/a	n/a	3.35e-01	1.584
1088402	ENSG00000081154	36370	PCNP	PEST proteolytic signal containing nuclear protein	57092	3	n/a	n/a	3.87e-01	1.583
1096081	ENSG00000148950	83400	IMMP1L	IMP1 inner mitochondrial membrane peptidase-like (S. cerevisiae)	196294	11	n/a	n/a	3.97e-01	1.582
1103619	ENSG00000188690	7347	UROS	uroporphyrinogen III synthase	7390	10	n/a	n/a	3.53e-01	1.582
279776912	ENSG00000224469	0	AC009517.2	AC009517.2	0	7	n/a	n/a	3.72e-01	1.582
279828586	ENSG00000229047	0	AF127577.10	AF127577.10	0	21	n/a	n/a	4.01e-01	1.582
279928280	ENSG00000237951	0	PPIL1P1	peptidylprolyl isomerase (cyclophilin)-like 1 pseudogene 1	0	2	n/a	n/a	3.30e-01	1.582
280031203	ENSG00000250846	1006867	RP11-807H7.1	RP11-807H7.1	100144602	4	n/a	n/a	4.49e-01	1.582
1089724	ENSG00000103569	363	AQP9	aquaporin 9	366	15	n/a	n/a	3.60e-01	1.582
1100523	ENSG00000173660	7345	UQCRH	ubiquinol-cytochrome c reductase hinge protein	7388	1	n/a	n/a	3.34e-01	1.582
1101738	ENSG00000180440	125038	SERTM1	serine-rich and transmembrane domain containing 1	400120	13	n/a	n/a	3.89e-01	1.582
1103404	ENSG00000187837	2989	HIST1H1C	histone cluster 1, H1c	3006	6	n/a	n/a	3.94e-01	1.582
1109023	ENSG00000242114	31017	MTFP1	mitochondrial fission process 1	51537	22	n/a	n/a	4.00e-01	1.581
279914252	ENSG00000236762	0	RP11-159H3.1	RP11-159H3.1	0	10	n/a	n/a	3.89e-01	1.581
1096722	ENSG00000154589	23396	LY96	lymphocyte antigen 96	23643	8	n/a	n/a	4.45e-01	1.580
1089416	ENSG00000101444	188	AHCY	adenosylhomocysteinase	191	20	n/a	n/a	3.47e-01	1.580
279783826	ENSG00000225093	0	RP1-111B22.2	RP1-111B22.2	0	6	n/a	n/a	3.71e-01	1.580
1104825	ENSG00000198937	81191	CCDC167	coiled-coil domain containing 167	154467	6	n/a	n/a	4.38e-01	1.580
1105328	ENSG00000204954	181580	C12orf73	chromosome 12 open reading frame 73	728568	12	n/a	n/a	3.44e-01	1.580
1091749	ENSG00000118816	10825	CCNI	cyclin I	10983	4	n/a	n/a	3.90e-01	1.579
1107773	ENSG00000230989	3261	HSBP1	heat shock factor binding protein 1	3281	16	n/a	n/a	3.66e-01	1.579
1101289	ENSG00000177700	5409	POLR2L	polymerase (RNA) II (DNA directed) polypeptide L, 7.6kDa	5441	11	n/a	n/a	3.43e-01	1.579
1096949	ENSG00000156587	9120	UBE2L6	ubiquitin-conjugating enzyme E2L 6	9246	11	n/a	n/a	4.42e-01	1.579
1095801	ENSG00000146701	4166	MDH2	malate dehydrogenase 2, NAD (mitochondrial)	4191	7	n/a	n/a	3.47e-01	1.579
1094585	ENSG00000138430	29524	OLA1	Obg-like ATPase 1	29789	2	n/a	n/a	3.34e-01	1.579
1099461	ENSG00000169021	7343	UQCRFS1	ubiquinol-cytochrome c reductase, Rieske iron-sulfur polypeptide 1	7386	19	n/a	n/a	4.02e-01	1.578
280022949	ENSG00000250186	0	RP11-1079K10.4	RP11-1079K10.4	0	17	n/a	n/a	3.52e-01	1.578
1090134	ENSG00000106028	6702	SSBP1	single-stranded DNA binding protein 1	6742	7	n/a	n/a	3.29e-01	1.578
1091451	ENSG00000116221	30734	MRPL37	mitochondrial ribosomal protein L37	51253	1	n/a	n/a	3.29e-01	1.578
1087199	ENSG00000013392	76599	RWDD2A	RWD domain containing 2A	112611	6	n/a	n/a	3.87e-01	1.578
1095887	ENSG00000147383	30301	NSDHL	NAD(P) dependent steroid dehydrogenase-like	50814	X	n/a	n/a	3.28e-01	1.578
279777864	ENSG00000224550	0	RP11-270C12.3	RP11-270C12.3	0	1	n/a	n/a	3.79e-01	1.577
279780990	ENSG00000224834	0	BTF3P9	basic transcription factor 3 pseudogene 9	0	1	n/a	n/a	3.74e-01	1.577
1093742	ENSG00000134072	8470	CAMK1	calcium/calmodulin-dependent protein kinase I	8536	3	n/a	n/a	3.30e-01	1.577
279912829	ENSG00000236646	0	HBXIPP1	hepatitis B virus x interacting protein pseudogene 1	0	1	n/a	n/a	4.50e-01	1.577
279893250	ENSG00000234785	0	RP1-241P17.3	RP1-241P17.3	0	X	n/a	n/a	3.26e-01	1.577
279783231	ENSG00000225026	0	AC091492.2	AC091492.2	0	3	n/a	n/a	3.65e-01	1.577
1089082	ENSG00000100142	5403	POLR2F	polymerase (RNA) II (DNA directed) polypeptide F	5435	22	n/a	n/a	3.68e-01	1.577
279800471	ENSG00000226525	0	RPS7P10	ribosomal protein S7 pseudogene 10	0	13	n/a	n/a	4.09e-01	1.576
1092120	ENSG00000121933	137	ADORA3	adenosine A3 receptor	140	1	n/a	n/a	4.00e-01	1.576
1086936	ENSG00000005020	8856	SKAP2	src kinase associated phosphoprotein 2	8935	7	n/a	n/a	3.35e-01	1.576
1091292	ENSG00000115268	6176	RPS15	ribosomal protein S15	6209	19	n/a	n/a	3.53e-01	1.576
1089507	ENSG00000102078	8897	SLC25A14	solute carrier family 25 (mitochondrial carrier, brain), member 14	9016	X	n/a	n/a	3.26e-01	1.575
279872305	ENSG00000232951	0	IPO7P1	importin 7 pseudogene 1	0	X	n/a	n/a	3.95e-01	1.575
1089340	ENSG00000101182	5656	PSMA7	proteasome (prosome, macropain) subunit, alpha type, 7	5688	20	n/a	n/a	3.41e-01	1.575
279829743	ENSG00000229165	0	GDI2P1	GDP dissociation inhibitor 2 pseudogene 1	0	7	n/a	n/a	3.91e-01	1.574
1097740	ENSG00000162639	76691	HENMT1	HEN1 methyltransferase homolog 1 (Arabidopsis)	113802	1	n/a	n/a	3.35e-01	1.574
1093542	ENSG00000132664	10474	POLR3F	polymerase (RNA) III (DNA directed) polypeptide F, 39 kDa	10621	20	n/a	n/a	3.32e-01	1.574
279817775	ENSG00000228089	0	RP1-197O17.2	RP1-197O17.2	0	X	n/a	n/a	3.76e-01	1.574
1089293	ENSG00000100934	10337	SEC23A	Sec23 homolog A (S. cerevisiae)	10484	14	n/a	n/a	3.90e-01	1.574
280003237	ENSG00000248569	0	CTC-512J14.5	CTC-512J14.5	0	5	n/a	n/a	3.81e-01	1.574
1090509	ENSG00000108953	7488	YWHAE	tyrosine 3-monooxygenase/tryptophan 5-monooxygenase activation protein, epsilon polypeptide	7531	17	n/a	n/a	3.38e-01	1.574
1094447	ENSG00000137770	30976	CTDSPL2	CTD (carboxy-terminal domain, RNA polymerase II, polypeptide A) small phosphatase like 2	51496	15	n/a	n/a	3.27e-01	1.573
1090810	ENSG00000111639	30739	MRPL51	mitochondrial ribosomal protein L51	51258	12	n/a	n/a	3.28e-01	1.573
1089953	ENSG00000105258	5406	POLR2I	polymerase (RNA) II (DNA directed) polypeptide I, 14.5kDa	5438	19	n/a	n/a	3.36e-01	1.573
1101506	ENSG00000179021	94513	C3orf38	chromosome 3 open reading frame 38	285237	3	n/a	n/a	3.36e-01	1.572
1102926	ENSG00000185825	9989	BCAP31	B-cell receptor-associated protein 31	10134	X	n/a	n/a	3.77e-01	1.572
279720241	ENSG00000213226	0	RP11-337C18.4	RP11-337C18.4	0	1	n/a	n/a	3.34e-01	1.572
279817459	ENSG00000228056	0	CFL1P3	cofilin 1 (non-muscle) pseudogene 3	0	1	n/a	n/a	4.39e-01	1.571
279662383	ENSG00000200851	9168	SNORD27	small nucleolar RNA, C/D box 27	9301	11	n/a	n/a	3.83e-01	1.571
1095613	ENSG00000145335	6582	SNCA	synuclein, alpha (non A4 component of amyloid precursor)	6622	4	n/a	n/a	3.83e-01	1.571
1091403	ENSG00000115946	36181	PNO1	partner of NOB1 homolog (S. cerevisiae)	56902	2	n/a	n/a	3.30e-01	1.571
1093964	ENSG00000135334	34411	AKIRIN2	akirin 2	55122	6	n/a	n/a	3.28e-01	1.570
279953723	ENSG00000241081	0	RP11-488C13.1	RP11-488C13.1	0	14	n/a	n/a	3.77e-01	1.570
1086893	ENSG00000002919	29649	SNX11	sorting nexin 11	29916	17	n/a	n/a	3.36e-01	1.570
1093540	ENSG00000132646	5079	PCNA	proliferating cell nuclear antigen	5111	20	n/a	n/a	3.41e-01	1.569
1092291	ENSG00000123416	10229	TUBA1B	tubulin, alpha 1b	10376	12	n/a	n/a	3.53e-01	1.569
279816612	ENSG00000227971	0	RP11-600G3.1	RP11-600G3.1	0	3	n/a	n/a	3.59e-01	1.568
279627148	ENSG00000197620	0	CXorf40A	chromosome X open reading frame 40A	0	X	n/a	n/a	3.26e-01	1.568
1097883	ENSG00000163154	55429	TNFAIP8L2	tumor necrosis factor, alpha-induced protein 8-like 2	79626	1	n/a	n/a	3.91e-01	1.568
279913348	ENSG00000236686	0	BZW1P1	basic leucine zipper and W2 domains 1 pseudogene 1	0	3	n/a	n/a	3.25e-01	1.568
1092850	ENSG00000127589	0	TUBBP1	tubulin, beta pseudogene 1	0	8	n/a	n/a	4.05e-01	1.568
1105391	ENSG00000205133	94802	C8orf83	chromosome 8 open reading frame 83	286144	8	n/a	n/a	3.32e-01	1.568
1093574	ENSG00000132823	31006	C20orf111	chromosome 20 open reading frame 111	51526	20	n/a	n/a	4.04e-01	1.567
1090214	ENSG00000106554	34216	CHCHD3	coiled-coil-helix-coiled-coil-helix domain containing 3	54927	7	n/a	n/a	3.36e-01	1.567
1089029	ENSG00000099974	1013582	DDTL	D-dopachrome tautomerase-like	100037417	22	n/a	n/a	3.89e-01	1.567
279750548	ENSG00000220418	0	RP1-131H7.2	RP1-131H7.2	0	6	n/a	n/a	3.58e-01	1.567
280084391	ENSG00000255302	23494	EID1	EP300 interacting inhibitor of differentiation 1	23741	15	n/a	n/a	3.29e-01	1.567
1104540	ENSG00000198189	30652	HSD17B11	hydroxysteroid (17-beta) dehydrogenase 11	51170	4	n/a	n/a	3.27e-01	1.566
1099524	ENSG00000169255	8636	B3GALNT1	beta-1,3-N-acetylgalactosaminyltransferase 1 (globoside blood group)	8706	3	n/a	n/a	3.34e-01	1.566
1102441	ENSG00000183783	122047	KCTD8	potassium channel tetramerisation domain containing 8	386617	4	n/a	n/a	3.95e-01	1.566
280032610	ENSG00000250962	0	RP11-69I13.1	RP11-69I13.1	0	8	n/a	n/a	4.08e-01	1.566
1096863	ENSG00000155959	7368	VBP1	von Hippel-Lindau binding protein 1	7411	X	n/a	n/a	3.74e-01	1.565
1091509	ENSG00000116741	5965	RGS2	regulator of G-protein signaling 2, 24kDa	5997	1	n/a	n/a	3.56e-01	1.565
1090697	ENSG00000110711	8929	AIP	aryl hydrocarbon receptor interacting protein	9049	11	n/a	n/a	3.61e-01	1.565
1102875	ENSG00000185627	5687	PSMD13	proteasome (prosome, macropain) 26S subunit, non-ATPase, 13	5719	11	n/a	n/a	3.82e-01	1.565
279723829	ENSG00000213661	0	RP11-510I6.2	RP11-510I6.2	0	5	n/a	n/a	4.09e-01	1.565
1098722	ENSG00000166136	4688	NDUFB8	NADH dehydrogenase (ubiquinone) 1 beta subcomplex, 8, 19kDa	4714	10	n/a	n/a	3.29e-01	1.565
1088527	ENSG00000085365	0	SCAMP1	secretory carrier membrane protein 1	0	5	n/a	n/a	3.98e-01	1.565
279720522	ENSG00000213269	0	AC004386.4	AC004386.4	0	X	n/a	n/a	3.76e-01	1.564
1087868	ENSG00000067064	3402	IDI1	isopentenyl-diphosphate delta isomerase 1	3422	10	n/a	n/a	3.43e-01	1.564
1089800	ENSG00000104408	3621	EIF3E	eukaryotic translation initiation factor 3, subunit E	3646	8	n/a	n/a	3.30e-01	1.564
1088480	ENSG00000083807	10840	SLC27A5	solute carrier family 27 (fatty acid transporter), member 5	10998	19	n/a	n/a	3.27e-01	1.563
279812689	ENSG00000227617	157127455	AC009475.2	AC009475.2	100861402	2	n/a	n/a	4.19e-01	1.563
280004085	ENSG00000248643	157124185	RBM14-RBM4	RBM14-RBM4 readthrough	100526737	11	n/a	n/a	3.35e-01	1.563
1096323	ENSG00000151366	4692	NDUFC2	NADH dehydrogenase (ubiquinone) 1, subcomplex unknown, 2, 14.5kDa	4718	11	n/a	n/a	3.44e-01	1.563
279904834	ENSG00000235883	0	AC012379.1	AC012379.1	0	15	n/a	n/a	3.59e-01	1.563
279802506	ENSG00000226717	0	RP11-87N24.2	RP11-87N24.2	0	9	n/a	n/a	3.99e-01	1.563
279720456	ENSG00000213261	0	AC093106.7	AC093106.7	0	7	n/a	n/a	4.22e-01	1.562
1096419	ENSG00000152082	55898	MZT2B	mitotic spindle organizing protein 2B	80097	2	n/a	n/a	3.33e-01	1.562
1088082	ENSG00000072832	1391	CRMP1	collapsin response mediator protein 1	1400	4	n/a	n/a	4.05e-01	1.562
1094020	ENSG00000135549	5538	PKIB	protein kinase (cAMP-dependent, catalytic) inhibitor beta	5570	6	n/a	n/a	3.33e-01	1.562
1097529	ENSG00000161057	5669	PSMC2	proteasome (prosome, macropain) 26S subunit, ATPase, 2	5701	7	n/a	n/a	3.47e-01	1.561
279739370	ENSG00000215349	0	MRPL3P1	mitochondrial ribosomal protein L3 pseudogene 1	0	13	n/a	n/a	3.28e-01	1.561
1094490	ENSG00000137959	10806	IFI44L	interferon-induced protein 44-like	10964	1	n/a	n/a	3.83e-01	1.560
1098981	ENSG00000167112	26740	TRUB2	TruB pseudouridine (psi) synthase homolog 2 (E. coli)	26995	9	n/a	n/a	3.89e-01	1.560
1108721	ENSG00000237190	60034	CDKN2AIPNL	CDKN2A interacting protein N-terminal like	91368	5	n/a	n/a	3.27e-01	1.560
1095224	ENSG00000142937	6169	RPS8	ribosomal protein S8	6202	1	n/a	n/a	4.12e-01	1.559
1087217	ENSG00000014824	10316	SLC30A9	solute carrier family 30 (zinc transporter), member 9	10463	4	n/a	n/a	3.29e-01	1.559
1105543	ENSG00000205707	80361	LYRM5	LYR motif containing 5	144363	12	n/a	n/a	3.90e-01	1.559
1088974	ENSG00000099341	5682	PSMD8	proteasome (prosome, macropain) 26S subunit, non-ATPase, 8	5714	19	n/a	n/a	3.89e-01	1.559
1088915	ENSG00000095596	1580	CYP26A1	cytochrome P450, family 26, subfamily A, polypeptide 1	1592	10	n/a	n/a	3.43e-01	1.558
1091120	ENSG00000113734	658	BNIP1	BCL2/adenovirus E1B 19kDa interacting protein 1	662	5	n/a	n/a	3.58e-01	1.558
1091774	ENSG00000119125	9471	GDA	guanine deaminase	9615	9	n/a	n/a	3.98e-01	1.557
1106489	ENSG00000220205	6804	VAMP2	vesicle-associated membrane protein 2 (synaptobrevin 2)	6844	17	n/a	n/a	3.99e-01	1.557
1088557	ENSG00000086061	3281	DNAJA1	DnaJ (Hsp40) homolog, subfamily A, member 1	3301	9	n/a	n/a	3.98e-01	1.557
1087878	ENSG00000067221	9263	STOML1	stomatin (EPB72)-like 1	9399	15	n/a	n/a	3.56e-01	1.557
1097829	ENSG00000162961	58859	DPY30	dpy-30 homolog (C. elegans)	84661	2	n/a	n/a	3.48e-01	1.557
279746815	ENSG00000217733	0	CCT7P1	chaperonin containing TCP1, subunit 7 (eta) pseudogene 1	0	6	n/a	n/a	3.28e-01	1.557
1092541	ENSG00000125352	7693	RNF113A	ring finger protein 113A	7737	X	n/a	n/a	3.23e-01	1.556
1091802	ENSG00000119414	5505	PPP6C	protein phosphatase 6, catalytic subunit	5537	9	n/a	n/a	3.33e-01	1.556
1093124	ENSG00000130159	30776	ECSIT	ECSIT homolog (Drosophila)	51295	19	n/a	n/a	3.29e-01	1.556
279719855	ENSG00000213189	0	BTF3L4P2	basic transcription factor 3-like 4 pseudogene 2	0	2	n/a	n/a	3.89e-01	1.556
1095176	ENSG00000142541	23276	RPL13A	ribosomal protein L13a	23521	19	n/a	n/a	4.19e-01	1.556
280113253	ENSG00000258244	0	OSTF1P1	osteoclast stimulating factor 1 pseudogene 1	0	12	n/a	n/a	3.88e-01	1.556
279922015	ENSG00000237438	27182	CECR7	cat eye syndrome chromosome region, candidate 7 (non-protein coding)	100130418	22	n/a	n/a	3.76e-01	1.555
1091167	ENSG00000114279	2242	FGF12	fibroblast growth factor 12	2257	3	n/a	n/a	3.28e-01	1.555
1095351	ENSG00000143543	10741	JTB	jumping translocation breakpoint	10899	1	n/a	n/a	4.23e-01	1.555
1087705	ENSG00000061794	37948	MRPS35	mitochondrial ribosomal protein S35	60488	12	n/a	n/a	3.77e-01	1.555
1095555	ENSG00000144827	34636	ABHD10	abhydrolase domain containing 10	55347	3	n/a	n/a	3.62e-01	1.555
1095612	ENSG00000145332	36836	KLHL8	kelch-like 8 (Drosophila)	57563	4	n/a	n/a	4.05e-01	1.555
279718840	ENSG00000213070	0	HMGB3P6	high mobility group box 3 pseudogene 6	0	1	n/a	n/a	3.26e-01	1.554
1097969	ENSG00000163479	6706	SSR2	signal sequence receptor, beta (translocon-associated protein beta)	6746	1	n/a	n/a	4.00e-01	1.554
279722242	ENSG00000213452	0	AKR1B1P2	aldo-keto reductase family 1, member B1 pseudogene 2	0	3	n/a	n/a	3.34e-01	1.554
279791957	ENSG00000225787	0	AC011236.7	AC011236.7	0	2	n/a	n/a	3.85e-01	1.554
1104236	ENSG00000197329	36438	PELI1	pellino homolog 1 (Drosophila)	57162	2	n/a	n/a	3.30e-01	1.554
279897580	ENSG00000235162	122751	C12orf75	chromosome 12 open reading frame 75	387882	12	n/a	n/a	3.37e-01	1.553
1089934	ENSG00000105193	6184	RPS16	ribosomal protein S16	6217	19	n/a	n/a	4.42e-01	1.553
1106668	ENSG00000223722	0	RP11-467L13.5	RP11-467L13.5	0	12	n/a	n/a	4.06e-01	1.553
279936527	ENSG00000238961	166122	SNORA47	small nucleolar RNA, H/ACA box 47	677828	5	n/a	n/a	4.18e-01	1.553
279950769	ENSG00000240695	0	RP11-102M11.1	RP11-102M11.1	0	3	n/a	n/a	3.30e-01	1.553
1096721	ENSG00000154582	6881	TCEB1	transcription elongation factor B (SIII), polypeptide 1 (15kDa, elongin C)	6921	8	n/a	n/a	3.29e-01	1.553
1086948	ENSG00000005194	36297	CIAPIN1	cytokine induced apoptosis inhibitor 1	57019	16	n/a	n/a	3.65e-01	1.552
1096455	ENSG00000152332	79250	UHMK1	U2AF homology motif (UHM) kinase 1	127933	1	n/a	n/a	4.14e-01	1.552
279981529	ENSG00000244043	0	RPS27P27	ribosomal protein S27 pseudogene 27	0	16	n/a	n/a	4.43e-01	1.552
1100851	ENSG00000175426	5090	PCSK1	proprotein convertase subtilisin/kexin type 1	5122	5	n/a	n/a	3.56e-01	1.552
1099079	ENSG00000167553	58982	TUBA1C	tubulin, alpha 1c	84790	12	n/a	n/a	4.00e-01	1.552
280119366	ENSG00000258660	0	RP4-693M11.3	RP4-693M11.3	0	14	n/a	n/a	3.42e-01	1.551
280096723	ENSG00000256541	0	RP4-761J14.5	RP4-761J14.5	0	12	n/a	n/a	3.90e-01	1.551
280013386	ENSG00000249436	0	CTD-2023N9.3	CTD-2023N9.3	0	5	n/a	n/a	4.38e-01	1.551
1098129	ENSG00000163923	78145	RPL39L	ribosomal protein L39-like	116832	3	n/a	n/a	3.67e-01	1.551
1096027	ENSG00000148481	55815	FAM188A	family with sequence similarity 188, member A	80013	10	n/a	n/a	3.32e-01	1.551
1103022	ENSG00000186184	30564	POLR1D	polymerase (RNA) I polypeptide D, 16kDa	51082	13	n/a	n/a	3.37e-01	1.550
1101833	ENSG00000180964	59976	TCEAL8	transcription elongation factor A (SII)-like 8	90843	X	n/a	n/a	3.43e-01	1.550
1091805	ENSG00000119446	60179	RBM18	RNA binding motif protein 18	92400	9	n/a	n/a	3.93e-01	1.550
1101857	ENSG00000181061	25743	HIGD1A	HIG1 hypoxia inducible domain family, member 1A	25994	3	n/a	n/a	3.90e-01	1.550
279891806	ENSG00000234685	0	NUS1P2	nuclear undecaprenyl pyrophosphate synthase 1 homolog (S. cerevisiae) pseudogene 2	0	13	n/a	n/a	3.77e-01	1.550
1094481	ENSG00000137878	157127185	GCOM1	GRINL1A complex locus	100820829	15	n/a	n/a	3.28e-01	1.549
1096930	ENSG00000156467	7338	UQCRB	ubiquinol-cytochrome c reductase binding protein	7381	8	n/a	n/a	3.68e-01	1.549
1090847	ENSG00000111780	0	GATC	glutamyl-tRNA(Gln) amidotransferase, subunit C homolog (bacterial)	0	12	n/a	n/a	3.75e-01	1.549
1099429	ENSG00000168899	10633	VAMP5	vesicle-associated membrane protein 5 (myobrevin)	10791	2	n/a	n/a	3.65e-01	1.548
280024691	ENSG00000250320	0	CTD-2269F5.1	CTD-2269F5.1	0	5	n/a	n/a	3.91e-01	1.548
1091417	ENSG00000116030	7298	SUMO1	SMT3 suppressor of mif two 3 homolog 1 (S. cerevisiae)	7341	2	n/a	n/a	3.38e-01	1.548
280033385	ENSG00000251017	0	RP11-629B11.4	RP11-629B11.4	0	4	n/a	n/a	3.79e-01	1.547
1104379	ENSG00000197756	6136	RPL37A	ribosomal protein L37a	6168	2	n/a	n/a	4.04e-01	1.547
279778787	ENSG00000224631	0	RP11-51O6.1	RP11-51O6.1	0	16	n/a	n/a	4.23e-01	1.547
1092693	ENSG00000126088	7346	UROD	uroporphyrinogen decarboxylase	7389	1	n/a	n/a	3.54e-01	1.546
1100909	ENSG00000175768	125661	TOMM5	translocase of outer mitochondrial membrane 5 homolog (yeast)	401505	9	n/a	n/a	3.32e-01	1.546
1090141	ENSG00000106069	1116	CHN2	chimerin (chimaerin) 2	1124	7	n/a	n/a	4.15e-01	1.546
279724383	ENSG00000213730	0	POLD2P1	polymerase (DNA directed), delta 2, regulatory subunit 50kDa pseudogene 1	0	5	n/a	n/a	3.48e-01	1.546
1103270	ENSG00000187189	23025	TSPYL4	TSPY-like 4	23270	6	n/a	n/a	4.08e-01	1.546
1095325	ENSG00000143436	41529	MRPL9	mitochondrial ribosomal protein L9	65005	1	n/a	n/a	3.62e-01	1.546
279886041	ENSG00000234171	157121707	AC108488.3	AC108488.3	100506054	2	n/a	n/a	3.64e-01	1.546
280068559	ENSG00000254270	0	ERHP1	enhancer of rudimentary homolog (Drosophila) pseudogene 1	0	7	n/a	n/a	3.76e-01	1.546
1101478	ENSG00000178896	33803	EXOSC4	exosome component 4	54512	8	n/a	n/a	3.32e-01	1.545
1093335	ENSG00000131263	30614	RLIM	ring finger protein, LIM domain interacting	51132	X	n/a	n/a	4.25e-01	1.545
1102582	ENSG00000184385	80853	C21orf128	chromosome 21 open reading frame 128	150147	21	n/a	n/a	3.53e-01	1.545
279721388	ENSG00000213383	0	AC104297.1	AC104297.1	0	3	n/a	n/a	3.40e-01	1.545
1104679	ENSG00000198673	109581	FAM19A2	family with sequence similarity 19 (chemokine (C-C motif)-like), member A2	338811	12	n/a	n/a	3.89e-01	1.545
1091698	ENSG00000118292	55433	C1orf54	chromosome 1 open reading frame 54	79630	1	n/a	n/a	4.19e-01	1.544
1095787	ENSG00000146540	58520	C7orf50	chromosome 7 open reading frame 50	84310	7	n/a	n/a	3.28e-01	1.544
1095994	ENSG00000148291	6795	SURF2	surfeit 2	6835	9	n/a	n/a	3.48e-01	1.544
1090816	ENSG00000111652	30300	COPS7A	COP9 constitutive photomorphogenic homolog subunit 7A (Arabidopsis)	50813	12	n/a	n/a	3.64e-01	1.544
1096379	ENSG00000151729	288	SLC25A4	solute carrier family 25 (mitochondrial carrier; adenine nucleotide translocator), member 4	291	4	n/a	n/a	3.36e-01	1.544
279499535	ENSG00000179997	0	AC010894.4	AC010894.4	0	2	n/a	n/a	3.73e-01	1.544
1101341	ENSG00000178053	4266	MLF1	myeloid leukemia factor 1	4291	3	n/a	n/a	3.39e-01	1.544
1087385	ENSG00000034713	11180	GABARAPL2	GABA(A) receptor-associated protein-like 2	11345	16	n/a	n/a	3.57e-01	1.544
279722065	ENSG00000213434	0	RP11-367N14.1	RP11-367N14.1	0	4	n/a	n/a	3.91e-01	1.544
1089973	ENSG00000105366	26926	SIGLEC8	sialic acid binding Ig-like lectin 8	27181	19	n/a	n/a	4.34e-01	1.543
279792357	ENSG00000225822	0	UBXN7-AS1	UBXN7 antisense RNA 1 (non-protein coding)	0	3	n/a	n/a	3.52e-01	1.543
279735887	ENSG00000215007	0	DNAJA1P3	DnaJ (Hsp40) homolog, subfamily A, member 1 pseudogene 3	0	X	n/a	n/a	3.98e-01	1.543
279985183	ENSG00000244422	0	RP11-463H12.1	RP11-463H12.1	0	4	n/a	n/a	4.23e-01	1.543
1094354	ENSG00000137252	3045	HCRTR2	hypocretin (orexin) receptor 2	3062	6	n/a	n/a	3.99e-01	1.542
1102454	ENSG00000183828	90338	NUDT14	nudix (nucleoside diphosphate linked moiety X)-type motif 14	256281	14	n/a	n/a	3.37e-01	1.542
1095031	ENSG00000141425	34486	RPRD1A	regulation of nuclear pre-mRNA domain containing 1A	55197	18	n/a	n/a	3.56e-01	1.542
1089977	ENSG00000105372	6190	RPS19	ribosomal protein S19	6223	19	n/a	n/a	3.60e-01	1.542
280111002	ENSG00000258017	0	RP11-386G11.10	RP11-386G11.10	0	12	n/a	n/a	3.53e-01	1.542
1102736	ENSG00000185043	10372	CIB1	calcium and integrin binding 1 (calmyrin)	10519	15	n/a	n/a	4.05e-01	1.542
279723294	ENSG00000213608	0	RP11-722P15.2	RP11-722P15.2	0	4	n/a	n/a	3.54e-01	1.541
1087360	ENSG00000031698	6267	SARS	seryl-tRNA synthetase	6301	1	n/a	n/a	3.71e-01	1.541
1099219	ENSG00000168002	5404	POLR2G	polymerase (RNA) II (DNA directed) polypeptide G	5436	11	n/a	n/a	3.98e-01	1.541
280060132	ENSG00000253690	0	RP11-380I10.4	RP11-380I10.4	0	8	n/a	n/a	3.98e-01	1.541
1087437	ENSG00000040341	26812	STAU2	staufen, RNA binding protein, homolog 2 (Drosophila)	27067	8	n/a	n/a	3.53e-01	1.541
1099169	ENSG00000167815	6959	PRDX2	peroxiredoxin 2	7001	19	n/a	n/a	3.75e-01	1.541
1094015	ENSG00000135535	8690	CD164	CD164 molecule, sialomucin	8763	6	n/a	n/a	3.47e-01	1.541
1089142	ENSG00000100316	6090	RPL3	ribosomal protein L3	6122	22	n/a	n/a	3.45e-01	1.541
1092885	ENSG00000127995	41445	CASD1	CAS1 domain containing 1	64921	7	n/a	n/a	3.99e-01	1.541
1090822	ENSG00000111669	7124	TPI1	triosephosphate isomerase 1	7167	12	n/a	n/a	3.83e-01	1.541
279774110	ENSG00000224237	0	AC093555.1	AC093555.1	0	3	n/a	n/a	4.26e-01	1.540
1099178	ENSG00000167862	3376	ICT1	immature colon carcinoma transcript 1	3396	17	n/a	n/a	4.32e-01	1.540
1105794	ENSG00000212999	0	AC117834.1	AC117834.1	0	8	n/a	n/a	3.52e-01	1.540
1094378	ENSG00000137409	23540	MTCH1	mitochondrial carrier 1	23787	6	n/a	n/a	3.97e-01	1.539
1096934	ENSG00000156482	6124	RPL30	ribosomal protein L30	6156	8	n/a	n/a	4.31e-01	1.539
1091978	ENSG00000120675	28839	DNAJC15	DnaJ (Hsp40) homolog, subfamily C, member 15	29103	13	n/a	n/a	4.08e-01	1.539
1087510	ENSG00000048392	29974	RRM2B	ribonucleotide reductase M2 B (TP53 inducible)	50484	8	n/a	n/a	3.31e-01	1.539
1104761	ENSG00000198832	79976	RP3-412A9.11	Selenoprotein M	140606	22	n/a	n/a	3.86e-01	1.538
1098683	ENSG00000165973	4719	NELL1	NEL-like 1 (chicken)	4745	11	n/a	n/a	4.42e-01	1.538
1100821	ENSG00000175279	157124189	APITD1	apoptosis-inducing, TAF9-like domain 1	100526739	1	n/a	n/a	3.52e-01	1.538
279981205	ENSG00000244020	0	MT1P2	MT1P2	0	1	n/a	n/a	4.25e-01	1.538
1102407	ENSG00000183684	10043	THOC4	THO complex 4	10189	17	n/a	n/a	3.97e-01	1.538
1095608	ENSG00000145293	37292	ENOPH1	enolase-phosphatase 1	58478	4	n/a	n/a	6.07e-01	1.538
1092272	ENSG00000123297	9957	TSFM	Ts translation elongation factor, mitochondrial	10102	12	n/a	n/a	3.50e-01	1.538
279865549	ENSG00000232370	0	AF241726.2	AF241726.2	0	X	n/a	n/a	3.54e-01	1.537
280085049	ENSG00000255342	0	RP11-762B21.5	RP11-762B21.5	0	11	n/a	n/a	3.89e-01	1.537
279805905	ENSG00000226986	0	RP11-543B16.2	RP11-543B16.2	0	1	n/a	n/a	3.89e-01	1.537
1088788	ENSG00000091039	77600	OSBPL8	oxysterol binding protein-like 8	114882	12	n/a	n/a	3.90e-01	1.537
279913934	ENSG00000236735	0	RPL31P63	ribosomal protein L31 pseudogene 63	0	X	n/a	n/a	3.79e-01	1.537
280026310	ENSG00000250441	0	RP11-47F1.1	RP11-47F1.1	0	5	n/a	n/a	4.02e-01	1.537
279319765	ENSG00000163866	0	C1orf212	chromosome 1 open reading frame 212	0	1	n/a	n/a	3.70e-01	1.537
279956751	ENSG00000241446	0	AC104946.2	AC104946.2	0	8	n/a	n/a	3.75e-01	1.537
279849630	ENSG00000230956	0	RP3-452M16.1	RP3-452M16.1	0	X	n/a	n/a	3.31e-01	1.536
279914341	ENSG00000236773	0	RP11-365O16.1	RP11-365O16.1	0	1	n/a	n/a	3.60e-01	1.536
1094637	ENSG00000138698	5878	RAP1GDS1	RAP1, GTP-GDP dissociation stimulator 1	5910	4	n/a	n/a	3.44e-01	1.536
1090220	ENSG00000106603	35033	C7orf44	chromosome 7 open reading frame 44	55744	7	n/a	n/a	3.42e-01	1.536
279867879	ENSG00000232573	0	RPL3P4	ribosomal protein L3 pseudogene 4	0	14	n/a	n/a	3.89e-01	1.536
1092500	ENSG00000124802	9380	EEF1E1	eukaryotic translation elongation factor 1 epsilon 1	9521	6	n/a	n/a	3.28e-01	1.535
1088073	ENSG00000072657	29686	TRHDE	thyrotropin-releasing hormone degrading enzyme	29953	12	n/a	n/a	3.95e-01	1.535
1099428	ENSG00000168894	30736	RNF181	ring finger protein 181	51255	2	n/a	n/a	4.25e-01	1.535
1094389	ENSG00000137463	58905	C4orf49	chromosome 4 open reading frame 49	84709	4	n/a	n/a	3.65e-01	1.535
1095873	ENSG00000147246	3338	HTR2C	5-hydroxytryptamine (serotonin) receptor 2C	3358	X	n/a	n/a	4.14e-01	1.535
1098840	ENSG00000166530	0	HSBP1P2	heat shock factor binding protein 1 pseudogene 2	0	4	n/a	n/a	4.08e-01	1.535
1100241	ENSG00000172336	10102	POP7	processing of precursor 7, ribonuclease P/MRP subunit (S. cerevisiae)	10248	7	n/a	n/a	3.27e-01	1.534
279847205	ENSG00000230729	0	RP11-296L22.8	RP11-296L22.8	0	9	n/a	n/a	4.22e-01	1.534
1099382	ENSG00000168701	28836	TMEM208	transmembrane protein 208	29100	16	n/a	n/a	3.61e-01	1.534
280127939	ENSG00000259153	0	RP6-65G23.3	RP6-65G23.3	0	14	n/a	n/a	3.60e-01	1.534
1097284	ENSG00000159335	5731	PTMS	parathymosin	5763	12	n/a	n/a	3.79e-01	1.534
1098073	ENSG00000163743	25647	RCHY1	ring finger and CHY zinc finger domain containing 1	25898	4	n/a	n/a	3.45e-01	1.533
1088570	ENSG00000086504	10426	MRPL28	mitochondrial ribosomal protein L28	10573	16	n/a	n/a	3.26e-01	1.533
1094291	ENSG00000136930	5663	PSMB7	proteasome (prosome, macropain) subunit, beta type, 7	5695	9	n/a	n/a	3.49e-01	1.533
279788858	ENSG00000225528	0	RP3-370M22.8	RP3-370M22.8	0	22	n/a	n/a	4.00e-01	1.533
1101717	ENSG00000180332	122048	KCTD4	potassium channel tetramerisation domain containing 4	386618	13	n/a	n/a	4.14e-01	1.533
279818903	ENSG00000228205	0	RP11-778D9.4	RP11-778D9.4	0	3	n/a	n/a	3.86e-01	1.533
280022169	ENSG00000250115	0	AK3P2	adenylate kinase 3 pseudogene 2	0	8	n/a	n/a	3.56e-01	1.532
279846111	ENSG00000230620	0	RP11-367H5.7	RP11-367H5.7	0	10	n/a	n/a	4.25e-01	1.532
1091286	ENSG00000115252	5104	PDE1A	phosphodiesterase 1A, calmodulin-dependent	5136	2	n/a	n/a	4.00e-01	1.532
279979009	ENSG00000243781	0	RP11-193H5.2	RP11-193H5.2	0	1	n/a	n/a	3.72e-01	1.532
280031990	ENSG00000250917	0	RP4-785G19.5	RP4-785G19.5	0	20	n/a	n/a	4.26e-01	1.532
279820909	ENSG00000228366	0	RP11-18B3.3	RP11-18B3.3	0	9	n/a	n/a	3.99e-01	1.531
279783882	ENSG00000225099	0	ATP6V1E1P1	ATPase, H+ transporting, lysosomal 31kDa, V1 subunit E1 pseudogene 1	0	1	n/a	n/a	3.62e-01	1.531
1098230	ENSG00000164172	4312	MOCS2	molybdenum cofactor synthesis 2	4338	5	n/a	n/a	3.30e-01	1.531
1093112	ENSG00000130035	26038	GALNT8	UDP-N-acetyl-alpha-D-galactosamine:polypeptide N-acetylgalactosaminyltransferase 8 (GalNAc-T8)	26290	12	n/a	n/a	3.33e-01	1.531
279804197	ENSG00000226860	0	AC109638.1	AC109638.1	0	2	n/a	n/a	3.26e-01	1.531
280095785	ENSG00000256427	0	RP11-118B22.4	RP11-118B22.4	0	12	n/a	n/a	3.89e-01	1.531
1102661	ENSG00000184752	35252	NDUFA12	NADH dehydrogenase (ubiquinone) 1 alpha subcomplex, 12	55967	12	n/a	n/a	3.92e-01	1.531
1095300	ENSG00000143353	79189	LYPLAL1	lysophospholipase-like 1	127018	1	n/a	n/a	4.01e-01	1.530
280124934	ENSG00000258981	0	COX5AP2	cytochrome c oxidase subunit Va pseudogene 2	0	14	n/a	n/a	4.39e-01	1.530
280107485	ENSG00000257663	0	RP11-1100L3.7	RP11-1100L3.7	0	12	n/a	n/a	3.88e-01	1.530
1091637	ENSG00000117600	9746	RP4-788L13.1	Lipid phosphate phosphatase-related protein type 4	9890	1	n/a	n/a	4.20e-01	1.530
1090757	ENSG00000111231	30666	GPN3	GPN-loop GTPase 3	51184	12	n/a	n/a	3.25e-01	1.530
279797607	ENSG00000226273	0	AC079305.5	AC079305.5	0	2	n/a	n/a	3.73e-01	1.529
1101871	ENSG00000181195	5147	PENK	proenkephalin	5179	8	n/a	n/a	3.90e-01	1.529
1096236	ENSG00000150540	3156	HNMT	histamine N-methyltransferase	3176	2	n/a	n/a	3.36e-01	1.529
1099507	ENSG00000169220	10489	RGS14	regulator of G-protein signaling 14	10636	5	n/a	n/a	3.25e-01	1.529
1092767	ENSG00000126821	57246	SGPP1	sphingosine-1-phosphate phosphatase 1	81537	14	n/a	n/a	4.09e-01	1.529
1087297	ENSG00000023516	11055	AKAP11	A kinase (PRKA) anchor protein 11	11215	13	n/a	n/a	3.46e-01	1.528
280010768	ENSG00000249209	0	AP000304.12	AP000304.12	0	21	n/a	n/a	4.34e-01	1.528
1104691	ENSG00000198692	8963	EIF1AY	eukaryotic translation initiation factor 1A, Y-linked	9086	Y	n/a	n/a	3.94e-01	1.528
279943256	ENSG00000239831	0	RP11-229A12.4	RP11-229A12.4	0	3	n/a	n/a	3.89e-01	1.528
279786821	ENSG00000225355	0	RP13-331H15.1	RP13-331H15.1	0	10	n/a	n/a	3.29e-01	1.527
1092496	ENSG00000124787	10641	RPP40	ribonuclease P/MRP 40kDa subunit	10799	6	n/a	n/a	3.27e-01	1.527
280109989	ENSG00000257921	0	RP11-571M6.15	RP11-571M6.15	0	12	n/a	n/a	3.42e-01	1.527
279907768	ENSG00000236152	0	MRPS36P1	mitochondrial ribosomal protein S36 pseudogene 1	0	3	n/a	n/a	3.89e-01	1.527
1097647	ENSG00000162222	93895	TTC9C	tetratricopeptide repeat domain 9C	283237	11	n/a	n/a	3.27e-01	1.526
279838077	ENSG00000229944	0	AC004797.1	AC004797.1	0	17	n/a	n/a	3.34e-01	1.526
1097885	ENSG00000163156	54845	SCNM1	sodium channel modifier 1	79005	1	n/a	n/a	3.91e-01	1.526
1096514	ENSG00000152778	23889	IFIT5	interferon-induced protein with tetratricopeptide repeats 5	24138	10	n/a	n/a	3.36e-01	1.526
1108922	ENSG00000239900	155	ADSL	adenylosuccinate lyase	158	22	n/a	n/a	4.12e-01	1.526
279966259	ENSG00000242445	0	RPL7AP11	ribosomal protein L7a pseudogene 11	0	3	n/a	n/a	4.02e-01	1.525
1098808	ENSG00000166428	78902	PLD4	phospholipase D family, member 4	122618	14	n/a	n/a	4.46e-01	1.525
1099064	ENSG00000167515	31173	TRAPPC2L	trafficking protein particle complex 2-like	51693	16	n/a	n/a	3.36e-01	1.525
280084963	ENSG00000255339	0	RP11-411B6.6	RP11-411B6.6	0	10	n/a	n/a	3.27e-01	1.525
1092624	ENSG00000125814	40551	NAPB	N-ethylmaleimide-sensitive factor attachment protein, beta	63908	20	n/a	n/a	4.10e-01	1.525
279837964	ENSG00000229932	0	YWHAZP3	tyrosine 3-monooxygenase/tryptophan 5-monooxygenase activation protein, zeta pseudogene 3	0	10	n/a	n/a	4.05e-01	1.525
1089813	ENSG00000104497	40722	SNX16	sorting nexin 16	64089	8	n/a	n/a	3.29e-01	1.525
1097959	ENSG00000163444	60210	TMEM183A	transmembrane protein 183A	92703	1	n/a	n/a	3.64e-01	1.524
1098202	ENSG00000164109	4060	MAD2L1	MAD2 mitotic arrest deficient-like 1 (yeast)	4085	4	n/a	n/a	3.34e-01	1.524
279769301	ENSG00000223873	0	AC013733.5	AC013733.5	0	2	n/a	n/a	4.00e-01	1.524
1104901	ENSG00000203747	2199	FCGR3A	Fc fragment of IgG, low affinity IIIa, receptor (CD16a)	2214	1	n/a	n/a	3.57e-01	1.524
279475941	ENSG00000176840	94301	MIR7-3HG	MIR7-3 host gene (non-protein coding)	284424	19	n/a	n/a	4.43e-01	1.524
1096904	ENSG00000156253	9924	RWDD2B	RWD domain containing 2B	10069	21	n/a	n/a	3.53e-01	1.524
279996237	ENSG00000247694	0	AL136040.2	AL136040.2	0	14	n/a	n/a	3.38e-01	1.524
1106748	ENSG00000224201	59158	PNMA6A	paraneoplastic antigen like 6A	84968	X	n/a	n/a	3.93e-01	1.524
1088924	ENSG00000095906	9956	NUBP2	nucleotide binding protein 2	10101	16	n/a	n/a	3.54e-01	1.524
279651055	ENSG00000198833	30946	UBE2J1	ubiquitin-conjugating enzyme E2, J1, U	51465	6	n/a	n/a	3.41e-01	1.524
280117971	ENSG00000258581	0	RP11-638I2.10	RP11-638I2.10	0	14	n/a	n/a	3.74e-01	1.523
279979244	ENSG00000243802	0	RP11-390K5.1	RP11-390K5.1	0	11	n/a	n/a	3.92e-01	1.523
279724129	ENSG00000213698	0	RP1-172N19.4	RP1-172N19.4	0	X	n/a	n/a	3.77e-01	1.523
279730287	ENSG00000214389	0	RPS3AP26	ribosomal protein S3a pseudogene 26	0	7	n/a	n/a	3.65e-01	1.523
1093903	ENSG00000134986	9181	C5orf13	chromosome 5 open reading frame 13	9315	5	n/a	n/a	3.33e-01	1.523
1098689	ENSG00000165997	85705	ARL5B	ADP-ribosylation factor-like 5B	221079	10	n/a	n/a	3.75e-01	1.523
1091438	ENSG00000116161	26846	CACYBP	calcyclin binding protein	27101	1	n/a	n/a	3.31e-01	1.522
1101046	ENSG00000176473	55251	WDR25	WD repeat domain 25	79446	14	n/a	n/a	3.50e-01	1.522
1098421	ENSG00000164898	81203	C7orf55	chromosome 7 open reading frame 55	154791	7	n/a	n/a	3.80e-01	1.522
1099436	ENSG00000168917	56497	TMEM22	transmembrane protein 22	80723	3	n/a	n/a	3.98e-01	1.522
279863926	ENSG00000232208	0	RP3-477M7.5	RP3-477M7.5	0	1	n/a	n/a	3.93e-01	1.522
1103508	ENSG00000188243	81936	COMMD6	COMM domain containing 6	170622	13	n/a	n/a	4.45e-01	1.522
1105315	ENSG00000204922	1000796	C11orf83	chromosome 11 open reading frame 83	790955	11	n/a	n/a	3.77e-01	1.521
1090001	ENSG00000105467	23300	SYNGR4	synaptogyrin 4	23546	19	n/a	n/a	3.91e-01	1.521
1087949	ENSG00000069482	30565	GAL	galanin prepropeptide	51083	11	n/a	n/a	3.90e-01	1.521
1092861	ENSG00000127824	7234	TUBA4A	tubulin, alpha 4a	7277	2	n/a	n/a	4.42e-01	1.520
279983244	ENSG00000244251	0	RP11-64K12.1	RP11-64K12.1	0	15	n/a	n/a	3.54e-01	1.520
279909950	ENSG00000236360	0	RP11-334A14.2	RP11-334A14.2	0	1	n/a	n/a	3.28e-01	1.520
1101446	ENSG00000178695	77660	KCTD12	potassium channel tetramerisation domain containing 12	115207	13	n/a	n/a	3.63e-01	1.520
1103257	ENSG00000187145	33751	MRPS21	mitochondrial ribosomal protein S21	54460	1	n/a	n/a	3.62e-01	1.519
1096380	ENSG00000151743	83408	AMN1	antagonist of mitotic exit network 1 homolog (S. cerevisiae)	196394	12	n/a	n/a	3.76e-01	1.519
1092783	ENSG00000126947	30790	ARMCX1	armadillo repeat containing, X-linked 1	51309	X	n/a	n/a	3.26e-01	1.519
279982394	ENSG00000244158	0	RP1-93H18.6	RP1-93H18.6	0	6	n/a	n/a	4.15e-01	1.519
280008004	ENSG00000248955	0	RP11-114H7.3	RP11-114H7.3	0	5	n/a	n/a	3.65e-01	1.519
1087117	ENSG00000010270	58147	STARD3NL	STARD3 N-terminal like	83930	7	n/a	n/a	3.53e-01	1.519
279736378	ENSG00000215035	0	FDPSP5	farnesyl diphosphate synthase pseudogene 5	0	X	n/a	n/a	3.52e-01	1.518
279763306	ENSG00000223380	0	SEC22B	SEC22 vesicle trafficking protein homolog B (S. cerevisiae) (gene/pseudogene)	0	1	n/a	n/a	3.48e-01	1.518
1099159	ENSG00000167779	3469	IGFBP6	insulin-like growth factor binding protein 6	3489	12	n/a	n/a	3.29e-01	1.518
1093059	ENSG00000129480	76594	C14orf126	chromosome 14 open reading frame 126	112487	14	n/a	n/a	3.35e-01	1.517
1088568	ENSG00000086300	29622	SNX10	sorting nexin 10	29887	7	n/a	n/a	3.44e-01	1.517
1091697	ENSG00000118276	9197	B4GALT6	UDP-Gal:betaGlcNAc beta 1,4- galactosyltransferase, polypeptide 6	9331	18	n/a	n/a	3.29e-01	1.517
1086938	ENSG00000005059	34302	CCDC109B	coiled-coil domain containing 109B	55013	4	n/a	n/a	3.31e-01	1.517
1091600	ENSG00000117395	10811	EBNA1BP2	EBNA1 binding protein 2	10969	1	n/a	n/a	3.30e-01	1.517
1101397	ENSG00000178363	806	CALML3	calmodulin-like 3	810	10	n/a	n/a	3.34e-01	1.517
1096939	ENSG00000156508	1902	EEF1A1	eukaryotic translation elongation factor 1 alpha 1	1915	6	n/a	n/a	3.66e-01	1.517
1091294	ENSG00000115274	57688	INO80B	INO80 complex subunit B	83444	2	n/a	n/a	3.91e-01	1.517
1091187	ENSG00000114450	37769	GNB4	guanine nucleotide binding protein (G protein), beta polypeptide 4	59345	3	n/a	n/a	3.73e-01	1.517
279885239	ENSG00000234093	0	RP11-269F19.4	RP11-269F19.4	0	1	n/a	n/a	4.09e-01	1.516
1094030	ENSG00000135624	10427	CCT7	chaperonin containing TCP1, subunit 7 (eta)	10574	2	n/a	n/a	3.43e-01	1.516
1093312	ENSG00000131100	526	ATP6V1E1	ATPase, H+ transporting, lysosomal 31kDa, V1 subunit E1	529	22	n/a	n/a	3.42e-01	1.516
1102044	ENSG00000182195	23394	LDOC1	leucine zipper, down-regulated in cancer 1	23641	X	n/a	n/a	4.05e-01	1.516
1102711	ENSG00000184983	4674	NDUFA6	NADH dehydrogenase (ubiquinone) 1 alpha subcomplex, 6, 14kDa	4700	22	n/a	n/a	3.91e-01	1.516
280118476	ENSG00000258608	0	RP11-35B20.1	RP11-35B20.1	0	14	n/a	n/a	4.39e-01	1.516
280093904	ENSG00000256210	0	AC005255.1	AC005255.1	0	19	n/a	n/a	3.95e-01	1.516
1094974	ENSG00000140990	4690	NDUFB10	NADH dehydrogenase (ubiquinone) 1 beta subcomplex, 10, 22kDa	4716	16	n/a	n/a	3.90e-01	1.515
1100131	ENSG00000171860	715	C3AR1	complement component 3a receptor 1	719	12	n/a	n/a	4.28e-01	1.515
279808061	ENSG00000227173	0	MYL6P3	myosin, light chain 6 pseudogene 3	0	10	n/a	n/a	3.78e-01	1.515
1093798	ENSG00000134333	3914	LDHA	lactate dehydrogenase A	3939	11	n/a	n/a	3.36e-01	1.515
279906455	ENSG00000236035	0	RP11-90O23.1	RP11-90O23.1	0	1	n/a	n/a	4.08e-01	1.515
1104625	ENSG00000198513	30544	ATL1	atlastin GTPase 1	51062	14	n/a	n/a	3.36e-01	1.515
1087592	ENSG00000054148	28821	PHPT1	phosphohistidine phosphatase 1	29085	9	n/a	n/a	3.51e-01	1.515
1098692	ENSG00000166006	3722	KCNC2	potassium voltage-gated channel, Shaw-related subfamily, member 2	3747	12	n/a	n/a	3.80e-01	1.515
1095270	ENSG00000143198	157121397	MGST3	microsomal glutathione S-transferase 3	100505828	1	n/a	n/a	3.95e-01	1.515
280113552	ENSG00000258282	0	BTF3P2	basic transcription factor 3, pseudogene 2	0	14	n/a	n/a	3.33e-01	1.515
1100158	ENSG00000171984	80828	C20orf196	chromosome 20 open reading frame 196	149840	20	n/a	n/a	4.21e-01	1.514
1090696	ENSG00000110700	6174	RPS13	ribosomal protein S13	6207	11	n/a	n/a	3.53e-01	1.514
279668200	ENSG00000202560	1013057	MIR539	microRNA 539	664612	14	n/a	n/a	4.46e-01	1.514
1091769	ENSG00000119013	4683	NDUFB3	NADH dehydrogenase (ubiquinone) 1 beta subcomplex, 3, 12kDa	4709	2	n/a	n/a	3.99e-01	1.514
280113373	ENSG00000258262	0	RP11-693J15.3	RP11-693J15.3	0	12	n/a	n/a	3.37e-01	1.514
279799782	ENSG00000226465	0	RP13-401N8.1	RP13-401N8.1	0	20	n/a	n/a	3.30e-01	1.513
1090060	ENSG00000105697	37088	HAMP	hepcidin antimicrobial peptide	57817	19	n/a	n/a	4.23e-01	1.513
279746719	ENSG00000217624	0	RP11-204C16.4	RP11-204C16.4	0	X	n/a	n/a	4.25e-01	1.513
280019895	ENSG00000249936	0	RAC1P2	ras-related C3 botulinum toxin substrate 1 pseudogene 2	0	4	n/a	n/a	3.57e-01	1.513
1091531	ENSG00000116857	89964	TMEM9	transmembrane protein 9	252839	1	n/a	n/a	3.42e-01	1.513
1092633	ENSG00000125827	35535	TMX4	thioredoxin-related transmembrane protein 4	56255	20	n/a	n/a	3.29e-01	1.513
1096230	ENSG00000150459	10138	SAP18	Sin3A-associated protein, 18kDa	10284	13	n/a	n/a	3.81e-01	1.513
1090712	ENSG00000110848	964	CD69	CD69 molecule	969	12	n/a	n/a	4.40e-01	1.513
1098564	ENSG00000165502	6134	RPL36AL	ribosomal protein L36a-like	6166	14	n/a	n/a	3.88e-01	1.513
1093957	ENSG00000135314	56533	KHDC1	KH homology domain containing 1	80759	6	n/a	n/a	4.05e-01	1.513
279974587	ENSG00000243389	0	AC012442.5	AC012442.5	0	2	n/a	n/a	4.49e-01	1.513
279743198	ENSG00000215900	0	SEPW1P	selenoprotein W, 1 pseudogene	0	1	n/a	n/a	3.75e-01	1.512
1098405	ENSG00000164841	81315	TMEM74	transmembrane protein 74	157753	8	n/a	n/a	3.62e-01	1.512
1090228	ENSG00000106628	5393	POLD2	polymerase (DNA directed), delta 2, regulatory subunit 50kDa	5425	7	n/a	n/a	3.26e-01	1.512
1092681	ENSG00000125991	31094	ERGIC3	ERGIC and golgi 3	51614	20	n/a	n/a	4.05e-01	1.511
1091283	ENSG00000115234	9640	SNX17	sorting nexin 17	9784	2	n/a	n/a	3.68e-01	1.511
1105123	ENSG00000204392	37090	LSM2	LSM2 homolog, U6 small nuclear RNA associated (S. cerevisiae)	57819	6	n/a	n/a	3.89e-01	1.511
1096731	ENSG00000154654	4659	NCAM2	neural cell adhesion molecule 2	4685	21	n/a	n/a	4.27e-01	1.511
1096328	ENSG00000151414	79979	NEK7	NIMA (never in mitosis gene a)-related kinase 7	140609	1	n/a	n/a	4.05e-01	1.511
279847372	ENSG00000230746	0	AC006007.1	AC006007.1	0	7	n/a	n/a	3.65e-01	1.510
280092913	ENSG00000256075	0	RP11-81H14.3	RP11-81H14.3	0	12	n/a	n/a	3.29e-01	1.510
1089287	ENSG00000100908	30499	FAM158A	family with sequence similarity 158, member A	51016	14	n/a	n/a	3.31e-01	1.510
279801999	ENSG00000226677	93608	C14orf19	chromosome 14 open reading frame 19	280655	14	n/a	n/a	3.89e-01	1.510
1091224	ENSG00000114784	10143	EIF1B	eukaryotic translation initiation factor 1B	10289	3	n/a	n/a	3.34e-01	1.510
1092002	ENSG00000120805	397	ARL1	ADP-ribosylation factor-like 1	400	12	n/a	n/a	3.39e-01	1.510
280097599	ENSG00000256646	0	RP11-111K18.1	RP11-111K18.1	0	7	n/a	n/a	4.23e-01	1.510
1088491	ENSG00000083937	25727	CHMP2B	charged multivesicular body protein 2B	25978	3	n/a	n/a	3.37e-01	1.510
1098547	ENSG00000165443	58658	PHYHIPL	phytanoyl-CoA 2-hydroxylase interacting protein-like	84457	10	n/a	n/a	3.26e-01	1.509
1092134	ENSG00000122042	5380	UBL3	ubiquitin-like 3	5412	13	n/a	n/a	3.75e-01	1.509
1093258	ENSG00000130811	8597	EIF3G	eukaryotic translation initiation factor 3, subunit G	8666	19	n/a	n/a	3.56e-01	1.508
279949418	ENSG00000240520	0	UOX	urate oxidase, pseudogene	0	1	n/a	n/a	3.52e-01	1.508
1090381	ENSG00000108100	85565	CCNY	cyclin Y	219771	10	n/a	n/a	3.92e-01	1.507
280059964	ENSG00000253676	0	TAGLN2P1	transgelin 2 pseudogene 1	0	8	n/a	n/a	4.14e-01	1.507
1087706	ENSG00000061918	2966	GUCY1B3	guanylate cyclase 1, soluble, beta 3	2983	4	n/a	n/a	3.47e-01	1.507
280094551	ENSG00000256293	0	RP11-114F3.2	RP11-114F3.2	0	12	n/a	n/a	4.80e-01	1.507
1105423	ENSG00000205269	1002442	TMEM170B	transmembrane protein 170B	100113407	6	n/a	n/a	3.87e-01	1.507
1088711	ENSG00000089289	3456	IGBP1	immunoglobulin (CD79A) binding protein 1	3476	X	n/a	n/a	3.76e-01	1.506
1092858	ENSG00000127774	57704	TMEM93	transmembrane protein 93	83460	17	n/a	n/a	4.21e-01	1.506
1093374	ENSG00000131507	56536	NDFIP1	Nedd4 family interacting protein 1	80762	5	n/a	n/a	3.32e-01	1.506
1094133	ENSG00000136143	8726	SUCLA2	succinate-CoA ligase, ADP-forming, beta subunit	8803	13	n/a	n/a	2.51e-01	1.506
279488699	ENSG00000178429	0	RPS3AP5	ribosomal protein S3A pseudogene 5	0	10	n/a	n/a	4.36e-01	1.506
1094386	ENSG00000137449	79534	CPEB2	cytoplasmic polyadenylation element binding protein 2	132864	4	n/a	n/a	4.04e-01	1.506
279484508	ENSG00000177855	0	AC074182.1	AC074182.1	0	2	n/a	n/a	3.98e-01	1.506
1100409	ENSG00000173113	30984	TRMT112	tRNA methyltransferase 11-2 homolog (S. cerevisiae)	51504	11	n/a	n/a	3.37e-01	1.506
279854003	ENSG00000231344	0	RP3-426I6.2	RP3-426I6.2	0	1	n/a	n/a	3.70e-01	1.505
1096987	ENSG00000156973	5115	PDE6D	phosphodiesterase 6D, cGMP-specific, rod, delta	5147	2	n/a	n/a	4.26e-01	1.505
1096821	ENSG00000155542	79556	C5orf35	chromosome 5 open reading frame 35	133383	5	n/a	n/a	3.70e-01	1.505
1088288	ENSG00000078140	3075	UBE2K	ubiquitin-conjugating enzyme E2K	3093	4	n/a	n/a	3.99e-01	1.505
1097329	ENSG00000159720	8991	ATP6V0D1	ATPase, H+ transporting, lysosomal 38kDa, V0 subunit d1	9114	16	n/a	n/a	4.14e-01	1.505
279822086	ENSG00000228474	1014334	OST4	oligosaccharyltransferase 4 homolog (S. cerevisiae)	100128731	2	n/a	n/a	4.07e-01	1.505
280080491	ENSG00000255072	0	RP11-466G12.4	Phosphatidylinositol N-acetylglucosaminyltransferase subunit Y	0	4	n/a	n/a	4.05e-01	1.505
1105826	ENSG00000213190	10804	MLLT11	myeloid/lymphoid or mixed-lineage leukemia (trithorax homolog, Drosophila); translocated to, 11	10962	1	n/a	n/a	3.32e-01	1.504
279884149	ENSG00000233984	0	RPSAP14	ribosomal protein SA pseudogene 14	0	X	n/a	n/a	3.31e-01	1.504
279720824	ENSG00000213326	0	RPS7P11	ribosomal protein S7 pseudogene 11	0	17	n/a	n/a	3.60e-01	1.504
279898335	ENSG00000235232	0	MRPS18BP2	mitochondrial ribosomal protein S18B pseudogene 2	0	2	n/a	n/a	3.97e-01	1.504
1092784	ENSG00000126950	37777	TMEM35	transmembrane protein 35	59353	X	n/a	n/a	3.91e-01	1.504
1101838	ENSG00000180998	94000	GPR137C	G protein-coupled receptor 137C	283554	14	n/a	n/a	3.43e-01	1.503
1100577	ENSG00000173933	5904	RBM4	RNA binding motif protein 4	5936	11	n/a	n/a	3.36e-01	1.502
1100560	ENSG00000173867	0	MRPL46	mitochondrial ribosomal protein L46	0	15	n/a	n/a	4.31e-01	1.502
1087445	ENSG00000041357	5653	PSMA4	proteasome (prosome, macropain) subunit, alpha type, 4	5685	15	n/a	n/a	3.33e-01	1.502
1101734	ENSG00000180425	33785	C11orf71	chromosome 11 open reading frame 71	54494	11	n/a	n/a	3.30e-01	1.502
279827161	ENSG00000228929	0	RP11-159C21.4	RP11-159C21.4	0	1	n/a	n/a	3.77e-01	1.502
1105878	ENSG00000213593	30557	TMX2	thioredoxin-related transmembrane protein 2	51075	11	n/a	n/a	3.57e-01	1.502
1096853	ENSG00000155876	10523	RRAGA	Ras-related GTP binding A	10670	9	n/a	n/a	3.26e-01	1.501
279956730	ENSG00000241439	0	RP11-666A20.3	RP11-666A20.3	0	3	n/a	n/a	3.28e-01	1.501
1091269	ENSG00000115159	2803	GPD2	glycerol-3-phosphate dehydrogenase 2 (mitochondrial)	2820	2	n/a	n/a	3.77e-01	1.501
1090225	ENSG00000106615	5977	RHEB	Ras homolog enriched in brain	6009	7	n/a	n/a	3.38e-01	1.501
279892599	ENSG00000234741	38105	GAS5	growth arrest-specific 5 (non-protein coding)	60674	1	n/a	n/a	4.29e-01	1.501
1087990	ENSG00000070501	5391	POLB	polymerase (DNA directed), beta	5423	8	n/a	n/a	4.29e-01	1.501
1095374	ENSG00000143632	55	ACTA1	actin, alpha 1, skeletal muscle	58	1	n/a	n/a	3.32e-01	1.501
279775188	ENSG00000224334	0	AP000357.4	AP000357.4	0	22	n/a	n/a	4.08e-01	1.501
1108466	ENSG00000235552	0	CTD-2124B20.1	CTD-2124B20.1	0	18	n/a	n/a	4.36e-01	1.501
279865740	ENSG00000232389	0	RP11-134K13.2	RP11-134K13.2	0	6	n/a	n/a	3.29e-01	1.501
1093512	ENSG00000132507	1969	EIF5A	eukaryotic translation initiation factor 5A	1984	17	n/a	n/a	3.35e-01	1.500
1097123	ENSG00000158089	55426	GALNT14	UDP-N-acetyl-alpha-D-galactosamine:polypeptide N-acetylgalactosaminyltransferase 14 (GalNAc-T14)	79623	2	n/a	n/a	3.90e-01	1.500
279764530	ENSG00000223500	0	AC083862.6	AC083862.6	0	7	n/a	n/a	3.74e-01	1.500
279851274	ENSG00000231120	0	BTF3P10	basic transcription factor 3 pseudogene 10	0	6	n/a	n/a	3.82e-01	1.500
1092515	ENSG00000125037	35119	TMEM111	transmembrane protein 111	55831	3	n/a	n/a	3.52e-01	1.499
1096962	ENSG00000156735	9389	BAG4	BCL2-associated athanogene 4	9530	8	n/a	n/a	3.88e-01	1.499
279736884	ENSG00000215086	0	RP11-522H2.3	RP11-522H2.3	0	10	n/a	n/a	3.53e-01	1.499
280068214	ENSG00000254247	0	RP11-278I4.1	RP11-278I4.1	0	8	n/a	n/a	3.48e-01	1.499
1100705	ENSG00000174695	81115	TMEM167A	transmembrane protein 167A	153339	5	n/a	n/a	3.48e-01	1.499
1091321	ENSG00000115415	6732	STAT1	signal transducer and activator of transcription 1, 91kDa	6772	2	n/a	n/a	4.42e-01	1.499
1099158	ENSG00000167778	59116	SPRYD3	SPRY domain containing 3	84926	12	n/a	n/a	4.47e-01	1.499
1099877	ENSG00000170855	30979	TRIAP1	TP53 regulated inhibitor of apoptosis 1	51499	12	n/a	n/a	3.28e-01	1.499
280093438	ENSG00000256148	0	RP11-809N8.5	RP11-809N8.5	0	11	n/a	n/a	3.87e-01	1.499
1105308	ENSG00000204899	133361	MZT1	mitotic spindle organizing protein 1	440145	13	n/a	n/a	3.96e-01	1.498
1105795	ENSG00000213002	0	AC120194.1	AC120194.1	0	8	n/a	n/a	4.05e-01	1.498
280110995	ENSG00000258016	0	HIGD1AP1	HIG1 hypoxia inducible domain family, member 1A pseudogene 1	0	12	n/a	n/a	4.14e-01	1.497
1089522	ENSG00000102172	6571	SMS	spermine synthase	6611	X	n/a	n/a	3.90e-01	1.497
279660374	ENSG00000200259	0	SNORD35A	small nucleolar RNA, C/D box 35A	0	19	n/a	n/a	3.88e-01	1.497
1098226	ENSG00000164167	10998	LSM6	LSM6 homolog, U6 small nuclear RNA associated (S. cerevisiae)	11157	4	n/a	n/a	3.99e-01	1.497
1106451	ENSG00000218227	0	RP11-889L3.1	RP11-889L3.1	0	5	n/a	n/a	3.90e-01	1.497
280029174	ENSG00000250686	0	RP1-240B8.3	RP1-240B8.3	0	6	n/a	n/a	3.39e-01	1.497
1098089	ENSG00000163806	89451	SPDYA	speedy homolog A (Xenopus laevis)	245711	2	n/a	n/a	3.77e-01	1.496
1091518	ENSG00000116774	36223	OLFML3	olfactomedin-like 3	56944	1	n/a	n/a	3.60e-01	1.496
1088356	ENSG00000079950	8358	STX7	syntaxin 7	8417	6	n/a	n/a	3.59e-01	1.496
280107976	ENSG00000257737	0	RP11-341G23.2	RP11-341G23.2	0	12	n/a	n/a	4.18e-01	1.496
1095617	ENSG00000145354	149565	CISD2	CDGSH iron sulfur domain 2	493856	4	n/a	n/a	3.34e-01	1.495
280036721	ENSG00000251293	0	CTC-552D5.1	CTC-552D5.1	0	5	n/a	n/a	3.32e-01	1.495
279884024	ENSG00000233971	0	AC067950.1	AC067950.1	0	2	n/a	n/a	3.95e-01	1.495
1099712	ENSG00000170142	7281	UBE2E1	ubiquitin-conjugating enzyme E2E 1	7324	3	n/a	n/a	3.99e-01	1.495
280014883	ENSG00000249572	0	CTD-2203K17.1	CTD-2203K17.1	0	5	n/a	n/a	3.59e-01	1.495
1088161	ENSG00000075089	41029	ACTR6	ARP6 actin-related protein 6 homolog (yeast)	64431	12	n/a	n/a	3.92e-01	1.495
1098009	ENSG00000163577	35927	EIF5A2	eukaryotic translation initiation factor 5A2	56648	3	n/a	n/a	3.34e-01	1.495
279470193	ENSG00000176043	0	RP1-146I3.1	RP1-146I3.1	0	14	n/a	n/a	3.90e-01	1.495
1098582	ENSG00000165572	59817	KBTBD6	kelch repeat and BTB (POZ) domain containing 6	89890	13	n/a	n/a	4.05e-01	1.495
279818296	ENSG00000228144	0	RP11-745O10.4	RP11-745O10.4	0	12	n/a	n/a	4.23e-01	1.494
1094206	ENSG00000136522	36407	MRPL47	mitochondrial ribosomal protein L47	57129	3	n/a	n/a	3.98e-01	1.494
1096804	ENSG00000155329	34108	ZCCHC10	zinc finger, CCHC domain containing 10	54819	5	n/a	n/a	3.68e-01	1.493
1098468	ENSG00000165084	77762	C8orf34	chromosome 8 open reading frame 34	116328	8	n/a	n/a	3.53e-01	1.493
1088384	ENSG00000080822	35929	CLDND1	claudin domain containing 1	56650	3	n/a	n/a	3.77e-01	1.493
1091833	ENSG00000119661	57787	DNAL1	dynein, axonemal, light chain 1	83544	14	n/a	n/a	3.33e-01	1.493
1093366	ENSG00000131475	58523	VPS25	vacuolar protein sorting 25 homolog (S. cerevisiae)	84313	17	n/a	n/a	3.98e-01	1.493
1099459	ENSG00000169019	34240	COMMD8	COMM domain containing 8	54951	4	n/a	n/a	3.40e-01	1.493
1091703	ENSG00000118363	9645	SPCS2	signal peptidase complex subunit 2 homolog (S. cerevisiae)	9789	11	n/a	n/a	3.73e-01	1.493
1091393	ENSG00000115875	6396	SRSF7	serine/arginine-rich splicing factor 7	6432	2	n/a	n/a	3.52e-01	1.492
1101480	ENSG00000178913	6839	TAF7	TAF7 RNA polymerase II, TATA box binding protein (TBP)-associated factor, 55kDa	6879	5	n/a	n/a	3.82e-01	1.492
1098311	ENSG00000164442	10223	CITED2	Cbp/p300-interacting transactivator, with Glu/Asp-rich carboxy-terminal domain, 2	10370	6	n/a	n/a	4.10e-01	1.492
1104838	ENSG00000198961	9723	PJA2	praja ring finger 2	9867	5	n/a	n/a	3.89e-01	1.491
279784307	ENSG00000225135	0	RP11-361F15.2	RP11-361F15.2	0	6	n/a	n/a	3.72e-01	1.491
279876241	ENSG00000233304	0	RP13-614K11.1	RP13-614K11.1	0	1	n/a	n/a	3.61e-01	1.491
280096914	ENSG00000256566	0	RP4-734P14.4	RP4-734P14.4	0	20	n/a	n/a	3.27e-01	1.491
280133616	ENSG00000259479	0	CTD-2008A1.2	CTD-2008A1.2	0	15	n/a	n/a	3.61e-01	1.490
1095133	ENSG00000142168	6607	SOD1	superoxide dismutase 1, soluble	6647	21	n/a	n/a	3.31e-01	1.490
1099345	ENSG00000168517	79025	HEXIM2	hexamethylene bis-acetamide inducible 2	124790	17	n/a	n/a	3.33e-01	1.490
280099096	ENSG00000256849	0	RP11-405A12.1	RP11-405A12.1	0	12	n/a	n/a	3.61e-01	1.489
280092906	ENSG00000256073	59186	C21orf119	chromosome 21 open reading frame 119	84996	21	n/a	n/a	3.89e-01	1.489
279745138	ENSG00000216775	181861	RP1-152L7.5	RP1-152L7.5	730101	6	n/a	n/a	3.27e-01	1.489
280113682	ENSG00000258300	0	RP11-317N8.2	RP11-317N8.2	0	14	n/a	n/a	3.77e-01	1.489
1107813	ENSG00000231228	0	CTD-2593A12.4	CTD-2593A12.4	0	5	n/a	n/a	3.31e-01	1.489
1094348	ENSG00000137210	57533	TMEM14B	transmembrane protein 14B	81853	6	n/a	n/a	4.15e-01	1.489
1101975	ENSG00000181852	10047	RNF41	ring finger protein 41	10193	12	n/a	n/a	3.90e-01	1.488
280067834	ENSG00000254224	0	KB-1043D8.6	KB-1043D8.6	0	8	n/a	n/a	4.05e-01	1.488
279782887	ENSG00000224985	0	RP11-297K8.2	RP11-297K8.2	0	1	n/a	n/a	3.30e-01	1.488
1100223	ENSG00000172260	90401	NEGR1	neuronal growth regulator 1	257194	1	n/a	n/a	3.89e-01	1.488
1090161	ENSG00000106245	8817	BUD31	BUD31 homolog (S. cerevisiae)	8896	7	n/a	n/a	4.19e-01	1.488
1103099	ENSG00000186468	6195	RPS23	ribosomal protein S23	6228	5	n/a	n/a	4.12e-01	1.488
1098190	ENSG00000164087	25635	POC1A	POC1 centriolar protein homolog A (Chlamydomonas)	25886	3	n/a	n/a	3.30e-01	1.488
279746160	ENSG00000217239	0	RP1-182O16.1	RP1-182O16.1	0	6	n/a	n/a	4.29e-01	1.487
1097261	ENSG00000159208	80715	C1orf51	chromosome 1 open reading frame 51	148523	1	n/a	n/a	4.27e-01	1.487
279777569	ENSG00000224531	85785	C6orf228	chromosome 6 open reading frame 228	221710	6	n/a	n/a	3.89e-01	1.487
1098216	ENSG00000164129	4858	NPY5R	neuropeptide Y receptor Y5	4889	4	n/a	n/a	3.88e-01	1.487
279816554	ENSG00000227965	0	AC098592.6	AC098592.6	0	7	n/a	n/a	4.15e-01	1.487
1094238	ENSG00000136718	60231	IMP4	IMP4, U3 small nucleolar ribonucleoprotein, homolog (yeast)	92856	2	n/a	n/a	3.36e-01	1.487
279802554	ENSG00000226723	0	RP11-142L4.3	RP11-142L4.3	0	1	n/a	n/a	3.38e-01	1.487
280123552	ENSG00000258900	0	HNRPCP	heterogeneous nuclear ribonucleoprotein C pseudogene	0	14	n/a	n/a	3.98e-01	1.487
279887761	ENSG00000234332	0	BCAS2P2	breast carcinoma amplified sequence 2 pseudogene 2	0	1	n/a	n/a	3.35e-01	1.487
1098674	ENSG00000165943	40745	MOAP1	modulator of apoptosis 1	64112	14	n/a	n/a	3.84e-01	1.487
1087188	ENSG00000012963	34437	UBR7	ubiquitin protein ligase E3 component n-recognin 7 (putative)	55148	14	n/a	n/a	3.30e-01	1.486
1096592	ENSG00000153406	36681	NMRAL1	NmrA-like family domain containing 1	57407	16	n/a	n/a	3.30e-01	1.486
279900396	ENSG00000235444	0	PSMB3P2	proteasome (prosome, macropain) subunit, beta type, 3 pseudogene 2	0	2	n/a	n/a	3.54e-01	1.486
279991356	ENSG00000245884	0	AC008759.1	AC008759.1	0	19	n/a	n/a	4.28e-01	1.486
279673575	ENSG00000203875	122163	SNHG5	small nucleolar RNA host gene 5 (non-protein coding)	387066	6	n/a	n/a	3.92e-01	1.486
1092931	ENSG00000128463	30715	TMEM85	transmembrane protein 85	51234	15	n/a	n/a	3.83e-01	1.486
279986172	ENSG00000244535	0	RP1-181J22.1	RP1-181J22.1	0	11	n/a	n/a	4.17e-01	1.486
1095417	ENSG00000143889	60232	HNRPLL	heterogeneous nuclear ribonucleoprotein L-like	92906	2	n/a	n/a	3.27e-01	1.485
1100538	ENSG00000173726	9660	TOMM20	translocase of outer mitochondrial membrane 20 homolog (yeast)	9804	1	n/a	n/a	3.39e-01	1.485
279905478	ENSG00000235949	0	AC061961.2	AC061961.2	0	2	n/a	n/a	3.60e-01	1.485
1094194	ENSG00000136463	30686	TACO1	translational activator of mitochondrially encoded cytochrome c oxidase I	51204	17	n/a	n/a	3.32e-01	1.485
1100186	ENSG00000172086	30796	KRCC1	lysine-rich coiled-coil 1	51315	2	n/a	n/a	4.07e-01	1.485
1103790	ENSG00000189376	59123	C8orf76	chromosome 8 open reading frame 76	84933	8	n/a	n/a	4.07e-01	1.485
1103795	ENSG00000189403	3126	HMGB1	high mobility group box 1	3146	13	n/a	n/a	3.99e-01	1.485
1092957	ENSG00000128609	4672	NDUFA5	NADH dehydrogenase (ubiquinone) 1 alpha subcomplex, 5, 13kDa	4698	7	n/a	n/a	4.31e-01	1.485
1093479	ENSG00000132341	5869	RAN	RAN, member RAS oncogene family	5901	12	n/a	n/a	3.41e-01	1.484
280003920	ENSG00000248626	0	GAPDHP40	glyceraldehyde 3 phosphate dehydrogenase pseudogene 40	0	5	n/a	n/a	3.65e-01	1.484
1094807	ENSG00000139826	59135	ABHD13	abhydrolase domain containing 13	84945	13	n/a	n/a	3.60e-01	1.484
279711846	ENSG00000211573	0	AC125238.1	AC125238.1	0	2	n/a	n/a	4.46e-01	1.484
1098872	ENSG00000166710	564	B2M	beta-2-microglobulin	567	15	n/a	n/a	3.65e-01	1.484
1104454	ENSG00000197959	25801	DNM3	dynamin 3	26052	1	n/a	n/a	3.87e-01	1.483
279751205	ENSG00000220925	0	IGBP1-AS2	IGBP1 antisense RNA 2 (non-protein coding)	0	X	n/a	n/a	3.56e-01	1.483
1091872	ENSG00000119888	4047	EPCAM	epithelial cell adhesion molecule	4072	2	n/a	n/a	3.72e-01	1.482
279773876	ENSG00000224219	0	AC074290.1	AC074290.1	0	2	n/a	n/a	4.02e-01	1.482
279920961	ENSG00000237341	0	SYP-AS1	SYP antisense RNA 1 (non-protein coding)	0	X	n/a	n/a	4.26e-01	1.482
279807753	ENSG00000227146	0	ZDHHC20-AS1	ZDHHC20 antisense RNA 1 (non-protein coding)	0	13	n/a	n/a	3.53e-01	1.482
1103127	ENSG00000186577	85765	C6orf1	chromosome 6 open reading frame 1	221491	6	n/a	n/a	3.26e-01	1.482
1092189	ENSG00000122584	29743	NXPH1	neurexophilin 1	30010	7	n/a	n/a	3.43e-01	1.481
1098970	ENSG00000167085	5213	PHB	prohibitin	5245	17	n/a	n/a	3.27e-01	1.481
1093652	ENSG00000133265	23393	HSPBP1	HSPA (heat shock 70kDa) binding protein, cytoplasmic cochaperone 1	23640	19	n/a	n/a	3.38e-01	1.481
279987831	ENSG00000244691	0	RP11-600F24.2	RP11-600F24.2	0	14	n/a	n/a	3.63e-01	1.480
1097082	ENSG00000157778	58472	PSMG3	proteasome (prosome, macropain) assembly chaperone 3	84262	7	n/a	n/a	3.31e-01	1.480
1090882	ENSG00000111962	9945	UST	uronyl-2-sulfotransferase	10090	6	n/a	n/a	3.40e-01	1.480
1094829	ENSG00000139988	80419	RDH12	retinol dehydrogenase 12 (all-trans/9-cis/11-cis)	145226	14	n/a	n/a	3.44e-01	1.480
279973676	ENSG00000243312	0	RP11-397E7.1	RP11-397E7.1	0	4	n/a	n/a	3.60e-01	1.479
1097617	ENSG00000161981	55425	SNRNP25	small nuclear ribonucleoprotein 25kDa (U11/U12)	79622	16	n/a	n/a	4.42e-01	1.479
280062977	ENSG00000253877	0	RP11-946L20.2	RP11-946L20.2	0	8	n/a	n/a	3.60e-01	1.479
1088989	ENSG00000099749	0	TXLNG2P	taxilin gamma 2, pseudogene	0	Y	n/a	n/a	4.42e-01	1.478
1092708	ENSG00000126249	58516	PDCD2L	programmed cell death 2-like	84306	19	n/a	n/a	3.29e-01	1.478
279817473	ENSG00000228058	0	RP11-552D4.1	RP11-552D4.1	0	1	n/a	n/a	3.74e-01	1.478
1099295	ENSG00000168303	79682	C7orf11	chromosome 7 open reading frame 11	136647	7	n/a	n/a	4.06e-01	1.478
1090191	ENSG00000106399	6087	RPA3	replication protein A3, 14kDa	6119	7	n/a	n/a	3.92e-01	1.477
1091995	ENSG00000120738	1945	EGR1	early growth response 1	1958	5	n/a	n/a	3.98e-01	1.477
279847562	ENSG00000230769	0	RP3-408N23.4	RP3-408N23.4	0	22	n/a	n/a	3.77e-01	1.477
279845473	ENSG00000230565	128586	ZNF32-AS2	ZNF32 antisense RNA 2 (non-protein coding)	414208	10	n/a	n/a	3.89e-01	1.476
279778116	ENSG00000224578	0	AC084058.1	AC084058.1	0	16	n/a	n/a	3.99e-01	1.476
1095889	ENSG00000147400	1061	CETN2	centrin, EF-hand protein, 2	1069	X	n/a	n/a	3.90e-01	1.476
1099729	ENSG00000170222	36264	C17orf48	chromosome 17 open reading frame 48	56985	17	n/a	n/a	4.26e-01	1.476
1109145	ENSG00000244462	9992	RBM12	RNA binding motif protein 12	10137	20	n/a	n/a	3.48e-01	1.476
1095926	ENSG00000147604	6097	RPL7	ribosomal protein L7	6129	8	n/a	n/a	4.04e-01	1.476
1088069	ENSG00000072506	3011	HSD17B10	hydroxysteroid (17-beta) dehydrogenase 10	3028	X	n/a	n/a	3.97e-01	1.476
1101774	ENSG00000180694	81742	TMEM64	transmembrane protein 64	169200	8	n/a	n/a	3.80e-01	1.476
1088995	ENSG00000099800	26265	TIMM13	translocase of inner mitochondrial membrane 13 homolog (yeast)	26517	19	n/a	n/a	3.66e-01	1.476
280093525	ENSG00000256157	0	RP11-80N2.2	RP11-80N2.2	0	12	n/a	n/a	4.31e-01	1.476
1088009	ENSG00000070831	993	CDC42	cell division cycle 42 (GTP binding protein, 25kDa)	998	1	n/a	n/a	3.54e-01	1.475
1095166	ENSG00000142507	5662	PSMB6	proteasome (prosome, macropain) subunit, beta type, 6	5694	17	n/a	n/a	4.10e-01	1.475
1091380	ENSG00000115762	34330	PLEKHB2	pleckstrin homology domain containing, family B (evectins) member 2	55041	2	n/a	n/a	3.29e-01	1.475
279921060	ENSG00000237350	0	RP11-800K23.2	RP11-800K23.2	0	4	n/a	n/a	3.92e-01	1.475
1088241	ENSG00000077080	30893	ACTL6B	actin-like 6B	51412	7	n/a	n/a	4.05e-01	1.475
279670299	ENSG00000203602	0	AL137059.1	AL137059.1	0	13	n/a	n/a	4.30e-01	1.475
1093928	ENSG00000135114	8569	OASL	2'-5'-oligoadenylate synthetase-like	8638	12	n/a	n/a	3.84e-01	1.475
280113571	ENSG00000258284	0	POLR2KP1	polymerase (RNA) II (DNA directed) polypeptide K, 7.0kDa pseudogene 1	0	12	n/a	n/a	4.42e-01	1.474
279894362	ENSG00000234882	0	EIF3EP1	eukaryotic translation initiation factor 3, subunit E pseudogene 1	0	6	n/a	n/a	3.75e-01	1.474
279869944	ENSG00000232734	0	ATP5G1P7	ATP synthase, H+ transporting, mitochondrial Fo complex, subunit C1 (subunit 9) pseudogene 7	0	10	n/a	n/a	4.48e-01	1.474
1102938	ENSG00000185885	8453	IFITM1	interferon induced transmembrane protein 1 (9-27)	8519	11	n/a	n/a	4.10e-01	1.474
280119635	ENSG00000258677	0	RP11-463D19.2	RP11-463D19.2	0	8	n/a	n/a	3.59e-01	1.474
280060053	ENSG00000253683	0	CTB-79E8.3	CTB-79E8.3	0	5	n/a	n/a	4.08e-01	1.473
280012412	ENSG00000249347	0	RP11-747H12.4	RP11-747H12.4	0	4	n/a	n/a	3.91e-01	1.473
279744975	ENSG00000216657	0	RP3-406P24.1	RP3-406P24.1	0	6	n/a	n/a	4.05e-01	1.473
1093063	ENSG00000129515	37347	SNX6	sorting nexin 6	58533	14	n/a	n/a	3.76e-01	1.473
1102516	ENSG00000184156	3761	KCNQ3	potassium voltage-gated channel, KQT-like subfamily, member 3	3786	8	n/a	n/a	4.05e-01	1.473
280010602	ENSG00000249192	0	CTB-36O1.3	CTB-36O1.3	0	5	n/a	n/a	3.71e-01	1.473
1099997	ENSG00000171314	5191	PGAM1	phosphoglycerate mutase 1 (brain)	5223	10	n/a	n/a	3.31e-01	1.472
1088405	ENSG00000081189	4183	MEF2C	myocyte enhancer factor 2C	4208	5	n/a	n/a	4.32e-01	1.472
279797209	ENSG00000226243	0	RPL37AP1	ribosomal protein L37a pseudogene 1	0	20	n/a	n/a	4.24e-01	1.472
280073228	ENSG00000254612	0	RP11-676M6.1	RP11-676M6.1	0	11	n/a	n/a	3.60e-01	1.472
279713190	ENSG00000211769	0	TRBJ2-5	T cell receptor beta joining 2-5	0	7	n/a	n/a	4.46e-01	1.472
1105419	ENSG00000205246	123009	RPSAP58	ribosomal protein SA pseudogene 58	388524	19	n/a	n/a	4.13e-01	1.472
279970896	ENSG00000242984	0	AC103783.1	AC103783.1	0	8	n/a	n/a	3.54e-01	1.472
1091386	ENSG00000115828	25546	QPCT	glutaminyl-peptide cyclotransferase	25797	2	n/a	n/a	3.33e-01	1.472
279959418	ENSG00000241720	0	RP4-735C1.4	RP4-735C1.4	0	1	n/a	n/a	3.73e-01	1.472
279948074	ENSG00000240376	0	RP11-36C20.1	RP11-36C20.1	0	5	n/a	n/a	4.47e-01	1.472
279723941	ENSG00000213673	0	RP11-436F9.2	RP11-436F9.2	0	7	n/a	n/a	4.08e-01	1.472
279997128	ENSG00000248044	0	CTD-2653M23.2	CTD-2653M23.2	0	5	n/a	n/a	3.91e-01	1.472
279870135	ENSG00000232751	0	RP11-296O14.1	RP11-296O14.1	0	1	n/a	n/a	3.89e-01	1.471
1094038	ENSG00000135655	9814	USP15	ubiquitin specific peptidase 15	9958	12	n/a	n/a	3.44e-01	1.471
1096725	ENSG00000154620	8964	TMSB4Y	thymosin beta 4, Y-linked	9087	Y	n/a	n/a	3.65e-01	1.471
1095637	ENSG00000145494	4700	NDUFS6	NADH dehydrogenase (ubiquinone) Fe-S protein 6, 13kDa (NADH-coenzyme Q reductase)	4726	5	n/a	n/a	3.34e-01	1.471
1098932	ENSG00000166922	6411	SCG5	secretogranin V (7B2 protein)	6447	15	n/a	n/a	3.60e-01	1.471
1097887	ENSG00000163159	6904	VPS72	vacuolar protein sorting 72 homolog (S. cerevisiae)	6944	1	n/a	n/a	3.87e-01	1.471
280118974	ENSG00000258644	0	RP11-718G2.3	RP11-718G2.3	0	14	n/a	n/a	4.00e-01	1.471
1087851	ENSG00000066557	34920	LRRC40	leucine rich repeat containing 40	55631	1	n/a	n/a	3.42e-01	1.471
279878359	ENSG00000233461	0	RP11-295G20.2	RP11-295G20.2	0	1	n/a	n/a	4.04e-01	1.470
1093787	ENSG00000134294	33698	SLC38A2	solute carrier family 38, member 2	54407	12	n/a	n/a	3.89e-01	1.470
1098453	ENSG00000165023	34058	DIRAS2	DIRAS family, GTP-binding RAS-like 2	54769	9	n/a	n/a	3.83e-01	1.470
279939188	ENSG00000239345	0	HNRNPA1P26	heterogeneous nuclear ribonucleoprotein A1 pseudogene 26	0	X	n/a	n/a	4.42e-01	1.470
1105120	ENSG00000204388	3284	HSPA1B	heat shock 70kDa protein 1B	3304	6	n/a	n/a	3.80e-01	1.470
280106634	ENSG00000257570	0	RP11-133N21.12	RP11-133N21.12	0	12	n/a	n/a	4.46e-01	1.470
1094745	ENSG00000139410	76678	SDSL	serine dehydratase-like	113675	12	n/a	n/a	4.42e-01	1.470
1095935	ENSG00000147655	109853	RSPO2	R-spondin 2	340419	8	n/a	n/a	4.06e-01	1.469
279596568	ENSG00000189343	0	AC004448.3	AC004448.3	0	17	n/a	n/a	3.83e-01	1.469
279724240	ENSG00000213711	0	PHBP7	prohibitin pseudogene 7	0	9	n/a	n/a	3.91e-01	1.469
1100683	ENSG00000174547	41527	MRPL11	mitochondrial ribosomal protein L11	65003	11	n/a	n/a	4.27e-01	1.469
279914969	ENSG00000236818	0	RP11-379D21.2	RP11-379D21.2	0	10	n/a	n/a	3.31e-01	1.469
1095700	ENSG00000145919	60021	BOD1	biorientation of chromosomes in cell division 1	91272	5	n/a	n/a	3.46e-01	1.468
280010066	ENSG00000249142	0	CTD-2290P7.1	CTD-2290P7.1	0	5	n/a	n/a	4.20e-01	1.468
1095620	ENSG00000145365	60199	TIFA	TRAF-interacting protein with forkhead-associated domain	92610	4	n/a	n/a	3.37e-01	1.468
279721860	ENSG00000213409	0	RP11-658F2.3	RP11-658F2.3	0	11	n/a	n/a	4.15e-01	1.468
1097965	ENSG00000163466	9964	ARPC2	actin related protein 2/3 complex, subunit 2, 34kDa	10109	2	n/a	n/a	3.38e-01	1.468
279854358	ENSG00000231378	0	RP11-64I24.2	RP11-64I24.2	0	1	n/a	n/a	3.79e-01	1.468
1092380	ENSG00000124194	54837	GDAP1L1	ganglioside-induced differentiation-associated protein 1-like 1	78997	20	n/a	n/a	3.73e-01	1.467
1087889	ENSG00000067646	7501	ZFY	zinc finger protein, Y-linked	7544	Y	n/a	n/a	4.42e-01	1.467
280027863	ENSG00000250584	157122669	RP11-325I22.2	Uncharacterized protein	100506791	5	n/a	n/a	3.48e-01	1.467
280086539	ENSG00000255457	0	RP11-436P7.1	RP11-436P7.1	0	8	n/a	n/a	4.42e-01	1.467
1101831	ENSG00000180953	125106	ST20	suppressor of tumorigenicity 20	400410	15	n/a	n/a	4.46e-01	1.467
279891511	ENSG00000234661	0	CHL1-AS1	CHL1 antisense RNA 1 (non-protein coding)	0	3	n/a	n/a	3.83e-01	1.467
1091366	ENSG00000115661	8510	STK16	serine/threonine kinase 16	8576	2	n/a	n/a	3.47e-01	1.467
279780561	ENSG00000224795	0	AP003039.3	AP003039.3	0	11	n/a	n/a	3.77e-01	1.467
1090252	ENSG00000106803	10794	SEC61B	Sec61 beta subunit	10952	9	n/a	n/a	3.28e-01	1.467
1102067	ENSG00000182287	8826	AP1S2	adaptor-related protein complex 1, sigma 2 subunit	8905	X	n/a	n/a	3.76e-01	1.467
1098720	ENSG00000166133	26824	RPUSD2	RNA pseudouridylate synthase domain containing 2	27079	15	n/a	n/a	3.48e-01	1.467
279828525	ENSG00000229043	0	AC091729.9	AC091729.9	0	7	n/a	n/a	3.78e-01	1.466
1093806	ENSG00000134375	10293	TIMM17A	translocase of inner mitochondrial membrane 17 homolog A (yeast)	10440	1	n/a	n/a	3.47e-01	1.466
1093636	ENSG00000133134	58903	BEX2	brain expressed X-linked 2	84707	X	n/a	n/a	3.38e-01	1.466
1098331	ENSG00000164542	23121	KIAA0895	KIAA0895	23366	7	n/a	n/a	3.89e-01	1.466
1099447	ENSG00000168952	28827	STXBP6	syntaxin binding protein 6 (amisyn)	29091	14	n/a	n/a	3.65e-01	1.466
1093375	ENSG00000131508	7279	UBE2D2	ubiquitin-conjugating enzyme E2D 2	7322	5	n/a	n/a	4.69e-01	1.466
1089200	ENSG00000100462	10272	PRMT5	protein arginine methyltransferase 5	10419	14	n/a	n/a	3.89e-01	1.466
1101989	ENSG00000181929	5539	PRKAG1	protein kinase, AMP-activated, gamma 1 non-catalytic subunit	5571	12	n/a	n/a	3.82e-01	1.465
1098428	ENSG00000164924	7491	YWHAZ	tyrosine 3-monooxygenase/tryptophan 5-monooxygenase activation protein, zeta polypeptide	7534	8	n/a	n/a	3.75e-01	1.465
1091930	ENSG00000120265	5078	PCMT1	protein-L-isoaspartate (D-aspartate) O-methyltransferase	5110	6	n/a	n/a	3.29e-01	1.465
1098787	ENSG00000166347	1517	CYB5A	cytochrome b5 type A (microsomal)	1528	18	n/a	n/a	3.52e-01	1.465
279813340	ENSG00000227685	0	AC087499.10	AC087499.10	0	17	n/a	n/a	3.90e-01	1.464
1098103	ENSG00000163832	34148	C3orf75	chromosome 3 open reading frame 75	54859	3	n/a	n/a	4.00e-01	1.464
279823283	ENSG00000228589	0	RP5-1053E7.1	RP5-1053E7.1	0	1	n/a	n/a	4.34e-01	1.464
1088404	ENSG00000081181	381	ARG2	arginase, type II	384	14	n/a	n/a	3.92e-01	1.464
1096787	ENSG00000155130	4057	MARCKS	myristoylated alanine-rich protein kinase C substrate	4082	6	n/a	n/a	4.13e-01	1.464
280098805	ENSG00000256804	0	RP13-977J11.5	RP13-977J11.5	0	12	n/a	n/a	3.41e-01	1.463
1100502	ENSG00000173566	55676	NUDT18	nudix (nucleoside diphosphate linked moiety X)-type motif 18	79873	8	n/a	n/a	3.73e-01	1.463
279902424	ENSG00000235636	0	NUS1P1	nuclear undecaprenyl pyrophosphate synthase 1 homolog (S. cerevisiae) pseudogene 1	0	X	n/a	n/a	3.73e-01	1.463
279931147	ENSG00000238188	0	RP5-875H3.2	RP5-875H3.2	0	X	n/a	n/a	3.90e-01	1.463
1099757	ENSG00000170324	80296	FRMPD2	FERM and PDZ domain containing 2	143162	10	n/a	n/a	3.46e-01	1.463
279891238	ENSG00000234636	0	MED14-AS1	MED14 antisense RNA 1 (non-protein coding)	0	X	n/a	n/a	3.32e-01	1.462
1091073	ENSG00000113369	36834	ARRDC3	arrestin domain containing 3	57561	5	n/a	n/a	3.33e-01	1.462
280106214	ENSG00000257524	0	RP11-203J24.9	RP11-203J24.9	0	9	n/a	n/a	3.60e-01	1.462
280055683	ENSG00000253358	0	GS1-251I9.3	GS1-251I9.3	0	8	n/a	n/a	3.91e-01	1.462
1101492	ENSG00000178952	7241	TUFM	Tu translation elongation factor, mitochondrial	7284	16	n/a	n/a	3.27e-01	1.462
280074114	ENSG00000254673	0	RP11-598P20.5	Uncharacterized protein	0	8	n/a	n/a	3.73e-01	1.462
1096655	ENSG00000154079	79630	C6orf57	chromosome 6 open reading frame 57	135154	6	n/a	n/a	3.53e-01	1.462
1089867	ENSG00000104863	40763	LIN7B	lin-7 homolog B (C. elegans)	64130	19	n/a	n/a	3.55e-01	1.461
279764756	ENSG00000223513	0	ATP6V0E1P2	ATPase, H+ transporting, lysosomal 9kDa, V0 subunit e1 pseudogene 2	0	3	n/a	n/a	4.14e-01	1.461
279658631	ENSG00000199753	1013107	SNORD104	small nucleolar RNA, C/D box 104	692227	17	n/a	n/a	4.01e-01	1.461
280090909	ENSG00000255863	0	AC073610.5	AC073610.5	0	12	n/a	n/a	3.95e-01	1.461
1095891	ENSG00000147403	6102	RPL10	ribosomal protein L10	6134	X	n/a	n/a	4.26e-01	1.461
1095527	ENSG00000144655	41233	CSRNP1	cysteine-serine-rich nuclear protein 1	64651	3	n/a	n/a	4.22e-01	1.461
1092151	ENSG00000122223	31224	CD244	CD244 molecule, natural killer cell receptor 2B4	51744	1	n/a	n/a	3.43e-01	1.461
279811059	ENSG00000227462	0	RP11-108B14.4	RP11-108B14.4	0	10	n/a	n/a	4.16e-01	1.460
1099796	ENSG00000170473	58515	WIBG	within bgcn homolog (Drosophila)	84305	12	n/a	n/a	3.55e-01	1.460
1098036	ENSG00000163634	55946	THOC7	THO complex 7 homolog (Drosophila)	80145	3	n/a	n/a	3.97e-01	1.460
1096726	ENSG00000154639	1514	CXADR	coxsackie virus and adenovirus receptor	1525	21	n/a	n/a	3.68e-01	1.460
1100881	ENSG00000175582	5838	RAB6A	RAB6A, member RAS oncogene family	5870	11	n/a	n/a	3.44e-01	1.460
280075543	ENSG00000254758	0	AP000889.1	AP000889.1	0	11	n/a	n/a	3.59e-01	1.460
1091077	ENSG00000113391	58205	FAM172A	family with sequence similarity 172, member A	83989	5	n/a	n/a	3.52e-01	1.460
279896488	ENSG00000235064	0	AC069303.1	AC069303.1	0	2	n/a	n/a	4.00e-01	1.460
1092879	ENSG00000127955	2753	GNAI1	guanine nucleotide binding protein (G protein), alpha inhibiting activity polypeptide 1	2770	7	n/a	n/a	4.27e-01	1.460
1099245	ENSG00000168090	10822	COPS6	COP9 constitutive photomorphogenic homolog subunit 6 (Arabidopsis)	10980	7	n/a	n/a	3.27e-01	1.460
280121857	ENSG00000258802	0	RP11-589M4.2	RP11-589M4.2	0	14	n/a	n/a	4.44e-01	1.459
1088681	ENSG00000089009	6096	RPL6	ribosomal protein L6	6128	12	n/a	n/a	3.60e-01	1.459
1093619	ENSG00000133083	9077	DCLK1	doublecortin-like kinase 1	9201	13	n/a	n/a	4.34e-01	1.459
279816631	ENSG00000227973	0	AC023356.3	AC023356.3	0	15	n/a	n/a	3.71e-01	1.459
280086421	ENSG00000255448	0	RP1-59M18.2	RP1-59M18.2	0	11	n/a	n/a	3.73e-01	1.459
279817976	ENSG00000228110	0	ST13P19	suppression of tumorigenicity 13 (colon carcinoma) (Hsp70 interacting protein) pseudogene 19	0	1	n/a	n/a	3.91e-01	1.459
1093274	ENSG00000130935	25675	NOL11	nucleolar protein 11	25926	17	n/a	n/a	3.73e-01	1.459
1099287	ENSG00000168283	644	BMI1	BMI1 polycomb ring finger oncogene	648	10	n/a	n/a	3.33e-01	1.458
279886569	ENSG00000234213	0	FHP1	fumarate hydratase pseudogene 1	0	13	n/a	n/a	3.90e-01	1.458
1102746	ENSG00000185068	126747	GTF2H5	general transcription factor IIH, polypeptide 5	404672	6	n/a	n/a	3.54e-01	1.458
1091567	ENSG00000117118	6354	SDHB	succinate dehydrogenase complex, subunit B, iron sulfur (Ip)	6390	1	n/a	n/a	4.22e-01	1.458
279932813	ENSG00000238363	166563	SNORA13	small nucleolar RNA, H/ACA box 13	654322	5	n/a	n/a	3.51e-01	1.458
1089851	ENSG00000104808	27039	DHDH	dihydrodiol dehydrogenase (dimeric)	27294	19	n/a	n/a	3.90e-01	1.458
1087407	ENSG00000037241	30603	RPL26L1	ribosomal protein L26-like 1	51121	5	n/a	n/a	3.32e-01	1.458
280050817	ENSG00000252926	0	U7	U7 small nuclear RNA	0	10	n/a	n/a	4.46e-01	1.458
1097269	ENSG00000159231	870	CBR3	carbonyl reductase 3	874	21	n/a	n/a	3.56e-01	1.458
1093444	ENSG00000132109	6697	TRIM21	tripartite motif containing 21	6737	11	n/a	n/a	3.70e-01	1.458
279912150	ENSG00000236542	0	RP4-694B14.4	RP4-694B14.4	0	20	n/a	n/a	4.10e-01	1.458
279998510	ENSG00000248180	0	GAPDHP60	glyceraldehyde-3-phosphate dehydrogenase pseudogene 60	0	4	n/a	n/a	3.80e-01	1.458
279736771	ENSG00000215049	0	PRDX2P1	peroxiredoxin 2 pseudogene 1	0	13	n/a	n/a	3.53e-01	1.457
279726836	ENSG00000214009	0	RP4-774G10.1	RP4-774G10.1	0	X	n/a	n/a	3.30e-01	1.457
1091025	ENSG00000112981	8324	NME5	non-metastatic cells 5, protein expressed in (nucleoside-diphosphate kinase)	8382	5	n/a	n/a	3.74e-01	1.457
1087775	ENSG00000064886	1109	CHI3L2	chitinase 3-like 2	1117	1	n/a	n/a	3.55e-01	1.457
1092829	ENSG00000127472	5290	PLA2G5	phospholipase A2, group V	5322	1	n/a	n/a	3.89e-01	1.457
279901031	ENSG00000235504	0	RP3-453D15.1	RP3-453D15.1	0	6	n/a	n/a	4.46e-01	1.457
1090283	ENSG00000107175	10341	CREB3	cAMP responsive element binding protein 3	10488	9	n/a	n/a	3.28e-01	1.457
1103413	ENSG00000187866	77752	FAM122A	family with sequence similarity 122A	116224	9	n/a	n/a	3.52e-01	1.457
1094651	ENSG00000138764	896	CCNG2	cyclin G2	901	4	n/a	n/a	3.47e-01	1.456
1088523	ENSG00000085231	6840	TAF9	TAF9 RNA polymerase II, TATA box binding protein (TBP)-associated factor, 32kDa	6880	5	n/a	n/a	3.28e-01	1.456
1094513	ENSG00000138069	5829	RAB1A	RAB1A, member RAS oncogene family	5861	2	n/a	n/a	4.25e-01	1.455
1092967	ENSG00000128656	1115	CHN1	chimerin (chimaerin) 1	1123	2	n/a	n/a	3.33e-01	1.455
279999667	ENSG00000248294	0	CTD-2023N9.2	CTD-2023N9.2	0	5	n/a	n/a	4.00e-01	1.455
1104828	ENSG00000198944	79610	ANKRD43	ankyrin repeat domain 43	134548	5	n/a	n/a	4.49e-01	1.455
279805513	ENSG00000226955	0	AC104306.4	AC104306.4	0	3	n/a	n/a	3.70e-01	1.455
1102523	ENSG00000184182	80090	UBE2F	ubiquitin-conjugating enzyme E2F (putative)	140739	2	n/a	n/a	3.32e-01	1.455
1089102	ENSG00000100218	26901	RTDR1	rhabdoid tumor deletion region gene 1	27156	22	n/a	n/a	3.75e-01	1.455
1091032	ENSG00000113068	5169	PFDN1	prefoldin subunit 1	5201	5	n/a	n/a	3.36e-01	1.455
1101325	ENSG00000177971	0	IMP3	IMP3, U3 small nucleolar ribonucleoprotein, homolog (yeast)	0	15	n/a	n/a	3.28e-01	1.455
279791981	ENSG00000225791	0	RP1-180E22.3	RP1-180E22.3	0	6	n/a	n/a	4.25e-01	1.454
1094061	ENSG00000135778	58494	NTPCR	nucleoside-triphosphatase, cancer-related	84284	1	n/a	n/a	4.23e-01	1.454
1087495	ENSG00000047597	7461	XK	X-linked Kx blood group (McLeod syndrome)	7504	X	n/a	n/a	3.78e-01	1.454
1096104	ENSG00000149196	30981	C11orf73	chromosome 11 open reading frame 73	51501	11	n/a	n/a	4.00e-01	1.454
280126439	ENSG00000259066	0	RP11-371E8.4	RP11-371E8.4	0	14	n/a	n/a	3.73e-01	1.454
1094989	ENSG00000141076	59106	CIRH1A	cirrhosis, autosomal recessive 1A (cirhin)	84916	16	n/a	n/a	4.02e-01	1.454
1091142	ENSG00000114013	937	CD86	CD86 molecule	942	3	n/a	n/a	3.48e-01	1.453
280106956	ENSG00000257606	0	RP11-303O9.2	Uncharacterized protein	0	12	n/a	n/a	4.16e-01	1.453
1086937	ENSG00000005022	289	SLC25A5	solute carrier family 25 (mitochondrial carrier; adenine nucleotide translocator), member 5	292	X	n/a	n/a	4.30e-01	1.453
279764133	ENSG00000223460	0	GAPDHP69	glyceraldehyde 3 phosphate dehydrogenase pseudogene 69	0	13	n/a	n/a	3.42e-01	1.453
279831995	ENSG00000229359	0	PIN1P1	peptidylprolyl cis/trans isomerase, NIMA-interacting 1 pseudogene 1	0	1	n/a	n/a	3.38e-01	1.453
279769471	ENSG00000223886	0	RP11-251G23.2	RP11-251G23.2	0	7	n/a	n/a	4.20e-01	1.453
1095760	ENSG00000146352	79617	CLVS2	clavesin 2	134829	6	n/a	n/a	4.08e-01	1.453
279488997	ENSG00000178464	0	CTD-2192J16.15	CTD-2192J16.15	0	19	n/a	n/a	4.11e-01	1.453
1104711	ENSG00000198736	31214	SEPX1	selenoprotein X, 1	51734	16	n/a	n/a	4.32e-01	1.453
279717593	ENSG00000212624	0	SNORA26	Small nucleolar RNA SNORA26	0	1	n/a	n/a	3.92e-01	1.453
279555193	ENSG00000185839	0	RP4-592A1.2	RP4-592A1.2	0	1	n/a	n/a	3.56e-01	1.453
1095423	ENSG00000143942	142303	CHAC2	ChaC, cation transport regulator homolog 2 (E. coli)	494143	2	n/a	n/a	3.36e-01	1.452
1091140	ENSG00000113966	58311	ARL6	ADP-ribosylation factor-like 6	84100	3	n/a	n/a	3.29e-01	1.452
280098443	ENSG00000256745	0	RP11-680H20.1	RP11-680H20.1	0	11	n/a	n/a	4.18e-01	1.452
1088505	ENSG00000084623	8599	EIF3I	eukaryotic translation initiation factor 3, subunit I	8668	1	n/a	n/a	3.87e-01	1.451
279930738	ENSG00000238150	0	AC008753.3	AC008753.3	0	19	n/a	n/a	3.52e-01	1.451
1089708	ENSG00000103490	28844	PYCARD	PYD and CARD domain containing	29108	16	n/a	n/a	3.32e-01	1.451
1091349	ENSG00000115561	31132	CHMP3	charged multivesicular body protein 3	51652	2	n/a	n/a	3.38e-01	1.451
1094484	ENSG00000137941	55542	TTLL7	tubulin tyrosine ligase-like family, member 7	79739	1	n/a	n/a	3.78e-01	1.451
1088823	ENSG00000091844	26322	RGS17	regulator of G-protein signaling 17	26575	6	n/a	n/a	3.73e-01	1.451
280064605	ENSG00000253991	0	KB-1562D12.2	KB-1562D12.2	0	8	n/a	n/a	3.38e-01	1.451
1100014	ENSG00000171421	41503	MRPL36	mitochondrial ribosomal protein L36	64979	5	n/a	n/a	3.83e-01	1.451
1093677	ENSG00000133597	59990	ADCK2	aarF domain containing kinase 2	90956	7	n/a	n/a	3.89e-01	1.451
1095678	ENSG00000145817	57257	YIPF5	Yip1 domain family, member 5	81555	5	n/a	n/a	3.29e-01	1.450
1089778	ENSG00000104290	7930	FZD3	frizzled family receptor 3	7976	8	n/a	n/a	4.23e-01	1.450
1087965	ENSG00000069998	27184	CECR5	cat eye syndrome chromosome region, candidate 5	27440	22	n/a	n/a	3.31e-01	1.450
1094808	ENSG00000139832	34936	RAB20	RAB20, member RAS oncogene family	55647	13	n/a	n/a	3.72e-01	1.450
280059206	ENSG00000253626	80301	EIF5AL1	eukaryotic translation initiation factor 5A-like 1	143244	10	n/a	n/a	3.33e-01	1.450
1098301	ENSG00000164404	2645	GDF9	growth differentiation factor 9	2661	5	n/a	n/a	3.90e-01	1.450
1093008	ENSG00000129055	25596	ANAPC13	anaphase promoting complex subunit 13	25847	3	n/a	n/a	3.30e-01	1.450
1102002	ENSG00000182004	6595	SNRPE	small nuclear ribonucleoprotein polypeptide E	6635	1	n/a	n/a	3.85e-01	1.450
279789489	ENSG00000225580	0	RP1-159M24.1	RP1-159M24.1	0	6	n/a	n/a	3.56e-01	1.450
1098668	ENSG00000165916	5670	PSMC3	proteasome (prosome, macropain) 26S subunit, ATPase, 3	5702	11	n/a	n/a	3.39e-01	1.450
279829672	ENSG00000229161	0	TCP1P1	t-complex 1 pseudogene 1	0	7	n/a	n/a	3.37e-01	1.450
1093686	ENSG00000133641	60025	C12orf29	chromosome 12 open reading frame 29	91298	12	n/a	n/a	4.05e-01	1.449
[truncated: 1 more rows]
