# Supplementary material for: Identification of the Molecular Events Involved in the Development of Prefrontal Cortex Through the Analysis of RNA-Seq Data From BrainSpan
Source: ASN Neuro. 2019 Jun 18;11:1759091419854627. doi: 10.1177/1759091419854627 (PMC6582306; doi:10.1177/1759091419854627)
Supplement: Supplemental Material1 - Supplemental material for Identification of the Molecular Events Involved in the Development of Prefrontal Cortex Through the Analysis of RNA-Seq Data From BrainSpan [file Supplemental_Material1.zip › VFC/VFC11/DEGs-11.csv]

id	name	gene-id	gene-symbol	gene-name	entrez-id	chromosome	start-position	end-position	p	fold-change
279961289	ENSG00000241948	0	AL133512.1	AL133512.1	0	X	n/a	n/a	4.45e-01	6.147
280093438	ENSG00000256148	0	RP11-809N8.5	RP11-809N8.5	0	11	n/a	n/a	4.70e-01	6.081
280042389	ENSG00000251705	0	RN5-8S6	RNA, 5.8S ribosomal 6	0	Y	n/a	n/a	3.73e-01	5.874
279986623	ENSG00000244580	0	AL121959.1	AL121959.1	0	6	n/a	n/a	4.74e-01	5.128
279648293	ENSG00000198744	0	RP5-857K21.11	RP5-857K21.11	0	1	n/a	n/a	4.51e-01	5.023
279660990	ENSG00000200434	0	RN5-8S2	RNA, 5.8S ribosomal 2	0	16	n/a	n/a	3.67e-01	4.637
280090532	ENSG00000255823	1023955	MTRNR2L8	MT-RNR2-like 8	100463486	11	n/a	n/a	4.53e-01	4.513
280044069	ENSG00000251948	0	AC092279.1	AC092279.1	0	19	n/a	n/a	4.47e-01	4.466
280045392	ENSG00000252139	0	SCARNA18	small Cajal body-specific RNA 18	0	18	n/a	n/a	4.35e-01	3.879
1096882	ENSG00000156076	11037	WIF1	WNT inhibitory factor 1	11197	12	n/a	n/a	4.77e-01	3.830
279667584	ENSG00000202364	6035	SNORD3A	small nucleolar RNA, C/D box 3A	780851	17	n/a	n/a	4.52e-01	3.656
279658393	ENSG00000199675	0	snoU2-30	Small nucleolar RNA U2-30	0	11	n/a	n/a	4.30e-01	3.517
279863679	ENSG00000232177	0	MTND4P24	MT-ND4 pseudogene 24	0	X	n/a	n/a	4.74e-01	3.496
279659744	ENSG00000200087	0	SNORA73B	small nucleolar RNA, H/ACA box 73B	0	1	n/a	n/a	4.45e-01	3.486
280046631	ENSG00000252318	0	AC097532.1	AC097532.1	0	2	n/a	n/a	4.51e-01	3.483
1099701	ENSG00000170075	9152	GPR37L1	G protein-coupled receptor 37 like 1	9283	1	n/a	n/a	4.35e-01	3.465
279950430	ENSG00000240656	0	AC068594.1	AC068594.1	0	17	n/a	n/a	4.49e-01	3.450
279712709	ENSG00000211688	0	TRGJP2	T cell receptor gamma joining P2	0	7	n/a	n/a	4.68e-01	3.403
279971217	ENSG00000243013	0	AL592307.1	AL592307.1	0	1	n/a	n/a	4.51e-01	3.366
279956340	ENSG00000241376	0	AL606830.1	AL606830.1	0	6	n/a	n/a	4.80e-01	3.319
1100688	ENSG00000174576	92372	NPAS4	neuronal PAS domain protein 4	266743	11	n/a	n/a	3.52e-01	3.301
279659240	ENSG00000199916	5991	RMRP	RNA component of mitochondrial RNA processing endoribonuclease	6023	9	n/a	n/a	4.54e-01	3.260
279968565	ENSG00000242693	0	AC108047.1	AC108047.1	0	2	n/a	n/a	4.78e-01	3.254
1087903	ENSG00000068078	2246	FGFR3	fibroblast growth factor receptor 3	2261	4	n/a	n/a	4.77e-01	3.197
280049018	ENSG00000252666	0	AD000090.1	AD000090.1	0	19	n/a	n/a	4.54e-01	3.187
279972630	ENSG00000243172	0	AP003035.1	AP003035.1	0	11	n/a	n/a	4.50e-01	3.154
279954000	ENSG00000241115	0	AP001347.1	AP001347.1	0	21	n/a	n/a	4.79e-01	3.140
279942860	ENSG00000239776	0	AC079949.1	AC079949.1	0	12	n/a	n/a	4.53e-01	3.074
279957731	ENSG00000241530	0	AC006368.1	AC006368.1	0	2	n/a	n/a	4.62e-01	3.064
1093136	ENSG00000130203	345	APOE	apolipoprotein E	348	19	n/a	n/a	4.78e-01	3.058
279983888	ENSG00000244288	0	AC090360.1	AC090360.1	0	18	n/a	n/a	4.79e-01	3.030
279960050	ENSG00000241800	0	AC114498.5	AC114498.5	0	1	n/a	n/a	4.58e-01	2.971
279972735	ENSG00000243185	0	AC108078.1	AC108078.1	0	4	n/a	n/a	4.46e-01	2.970
1092367	ENSG00000124145	6349	SDC4	syndecan 4	6385	20	n/a	n/a	4.75e-01	2.885
1093032	ENSG00000129244	479	ATP1B2	ATPase, Na+/K+ transporting, beta 2 polypeptide	482	17	n/a	n/a	4.77e-01	2.810
279964315	ENSG00000242257	0	AC044839.1	AC044839.1	0	11	n/a	n/a	3.54e-01	2.753
1087934	ENSG00000068976	5805	PYGM	phosphorylase, glycogen, muscle	5837	11	n/a	n/a	4.78e-01	2.706
279944035	ENSG00000239935	0	AC116340.1	AC116340.1	0	5	n/a	n/a	3.59e-01	2.688
1101476	ENSG00000178878	57277	APOLD1	apolipoprotein L domain containing 1	81575	12	n/a	n/a	4.47e-01	2.661
1089918	ENSG00000105088	60260	OLFM2	olfactomedin 2	93145	19	n/a	n/a	4.40e-01	2.660
1092280	ENSG00000123358	3144	NR4A1	nuclear receptor subfamily 4, group A, member 1	3164	12	n/a	n/a	4.69e-01	2.656
279955011	ENSG00000241231	0	RP11-275H4.1	RP11-275H4.1	0	3	n/a	n/a	3.14e-01	2.634
1101604	ENSG00000179604	23334	CDC42EP4	CDC42 effector protein (Rho GTPase binding) 4	23580	17	n/a	n/a	4.80e-01	2.633
1099155	ENSG00000167772	30611	ANGPTL4	angiopoietin-like 4	51129	19	n/a	n/a	4.76e-01	2.627
280045763	ENSG00000252194	0	AC114491.2	AC114491.2	0	1	n/a	n/a	4.50e-01	2.613
280049102	ENSG00000252678	59641	RPPH1	ribonuclease P RNA component H1	85495	14	n/a	n/a	3.56e-01	2.605
279982254	ENSG00000244137	0	RP11-99J16__A.2	RP11-99J16__A.2	0	1	n/a	n/a	4.24e-01	2.599
280046722	ENSG00000252331	0	AP002812.1	AP002812.1	0	11	n/a	n/a	4.51e-01	2.598
1095469	ENSG00000144230	2823	GPR17	G protein-coupled receptor 17	2840	2	n/a	n/a	4.31e-01	2.592
1096028	ENSG00000148482	85703	SLC39A12	solute carrier family 39 (zinc transporter), member 12	221074	10	n/a	n/a	4.79e-01	2.583
1105448	ENSG00000205336	9156	GPR56	G protein-coupled receptor 56	9289	16	n/a	n/a	4.64e-01	2.573
1104438	ENSG00000197921	123048	HES5	hairy and enhancer of split 5 (Drosophila)	388585	1	n/a	n/a	4.54e-01	2.561
280017626	ENSG00000249780	0	RP11-352E6.2	RP11-352E6.2	0	4	n/a	n/a	4.80e-01	2.560
1091624	ENSG00000117525	2137	F3	coagulation factor III (thromboplastin, tissue factor)	2152	1	n/a	n/a	4.48e-01	2.559
279951899	ENSG00000240831	0	AC112777.1	AC112777.1	0	12	n/a	n/a	3.61e-01	2.555
279761813	ENSG00000222999	0	AC105247.1	AC105247.1	0	18	n/a	n/a	4.53e-01	2.554
1097552	ENSG00000161509	2888	GRIN2C	glutamate receptor, ionotropic, N-methyl D-aspartate 2C	2905	17	n/a	n/a	4.78e-01	2.533
1099760	ENSG00000170345	2337	FOS	FBJ murine osteosarcoma viral oncogene homolog	2353	14	n/a	n/a	4.46e-01	2.531
1092823	ENSG00000127418	33139	FGFRL1	fibroblast growth factor receptor-like 1	53834	4	n/a	n/a	4.69e-01	2.520
1095219	ENSG00000142871	3471	CYR61	cysteine-rich, angiogenic inducer, 61	3491	1	n/a	n/a	4.48e-01	2.516
1093271	ENSG00000130876	35581	SLC7A10	solute carrier family 7 (neutral amino acid transporter light chain, asc system), member 10	56301	19	n/a	n/a	4.79e-01	2.515
1092214	ENSG00000122756	1262	CNTFR	ciliary neurotrophic factor receptor	1271	9	n/a	n/a	4.72e-01	2.514
280051104	ENSG00000252967	0	AC093693.2	AC093693.2	0	7	n/a	n/a	4.52e-01	2.505
1097452	ENSG00000160606	77756	TLCD1	TLC domain containing 1	116238	17	n/a	n/a	4.57e-01	2.474
1092093	ENSG00000121742	10646	GJB6	gap junction protein, beta 6, 30kDa	10804	13	n/a	n/a	4.53e-01	2.468
279795715	ENSG00000226102	0	SEPT7P3	septin 7 pseudogene 3	0	7	n/a	n/a	3.52e-01	2.468
280046008	ENSG00000252229	0	AC098691.1	AC098691.1	0	1	n/a	n/a	4.53e-01	2.462
1105693	ENSG00000211448	1722	DIO2	deiodinase, iodothyronine, type II	1734	14	n/a	n/a	4.53e-01	2.462
1089189	ENSG00000100427	22964	MLC1	megalencephalic leukoencephalopathy with subcortical cysts 1	23209	22	n/a	n/a	4.82e-01	2.460
1102038	ENSG00000182175	36242	RGMA	RGM domain family, member A	56963	15	n/a	n/a	4.37e-01	2.454
1088328	ENSG00000079215	6471	SLC1A3	solute carrier family 1 (glial high affinity glutamate transporter), member 3	6507	5	n/a	n/a	4.48e-01	2.451
1099241	ENSG00000168077	30916	SCARA3	scavenger receptor class A, member 3	51435	8	n/a	n/a	4.40e-01	2.446
1099979	ENSG00000171223	3701	JUNB	jun B proto-oncogene	3726	19	n/a	n/a	4.79e-01	2.445
1095048	ENSG00000141485	94182	SLC13A5	solute carrier family 13 (sodium-dependent citrate transporter), member 5	284111	17	n/a	n/a	4.72e-01	2.436
1095848	ENSG00000147119	35828	CHST7	carbohydrate (N-acetylglucosamine 6-O) sulfotransferase 7	56548	X	n/a	n/a	4.50e-01	2.433
1091169	ENSG00000114315	3260	HES1	hairy and enhancer of split 1, (Drosophila)	3280	3	n/a	n/a	4.68e-01	2.432
1099263	ENSG00000168209	33832	DDIT4	DNA-damage-inducible transcript 4	54541	10	n/a	n/a	4.46e-01	2.430
279761470	ENSG00000222894	0	AL662800.1	AL662800.1	0	6	n/a	n/a	4.80e-01	2.429
1097678	ENSG00000162407	8546	PPAP2B	phosphatidic acid phosphatase type 2B	8613	1	n/a	n/a	4.76e-01	2.419
1090518	ENSG00000109062	9233	SLC9A3R1	solute carrier family 9 (sodium/hydrogen exchanger), member 3 regulator 1	9368	17	n/a	n/a	4.81e-01	2.418
280125409	ENSG00000259001	0	RPPH1	RPPH1	0	14	n/a	n/a	3.55e-01	2.407
1094173	ENSG00000136297	85816	MMD2	monocyte to macrophage differentiation-associated 2	221938	7	n/a	n/a	4.69e-01	2.385
279959910	ENSG00000241781	0	AL161626.1	AL161626.1	0	9	n/a	n/a	3.70e-01	2.372
1103465	ENSG00000188064	7434	WNT7B	wingless-type MMTV integration site family, member 7B	7477	22	n/a	n/a	4.79e-01	2.366
279956702	ENSG00000241431	0	RP11-17A4.1	RP11-17A4.1	0	8	n/a	n/a	4.80e-01	2.366
280045784	ENSG00000252197	0	AC091047.1	AC091047.1	0	8	n/a	n/a	4.48e-01	2.356
279792604	ENSG00000225840	0	RN18S1	RNA, 18S ribosomal 1	0	Y	n/a	n/a	3.87e-01	2.355
279584659	ENSG00000188338	0	SLC38A3	solute carrier family 38, member 3	0	3	n/a	n/a	2.87e-01	2.346
279936016	ENSG00000238881	167909	SCARNA2	small Cajal body-specific RNA 2	677766	1	n/a	n/a	4.46e-01	2.343
279821610	ENSG00000228421	0	AC005013.5	AC005013.5	0	7	n/a	n/a	4.77e-01	2.342
1089298	ENSG00000100979	5328	PLTP	phospholipid transfer protein	5360	20	n/a	n/a	4.78e-01	2.328
279752268	ENSG00000221162	0	AL031963.1	AL031963.1	0	6	n/a	n/a	4.49e-01	2.327
1099918	ENSG00000170989	1888	S1PR1	sphingosine-1-phosphate receptor 1	1901	1	n/a	n/a	4.78e-01	2.323
279883044	ENSG00000233893	0	RP11-507C10.5	RP11-507C10.5	0	6	n/a	n/a	4.53e-01	2.322
1093761	ENSG00000134201	2932	GSTM5	glutathione S-transferase mu 5	2949	1	n/a	n/a	4.34e-01	2.322
1094052	ENSG00000135744	180	AGT	angiotensinogen (serpin peptidase inhibitor, clade A, member 8)	183	1	n/a	n/a	4.61e-01	2.318
1099090	ENSG00000167601	555	AXL	AXL receptor tyrosine kinase	558	19	n/a	n/a	4.78e-01	2.313
280119417	ENSG00000258663	0	RP11-123M6.2	RP11-123M6.2	0	14	n/a	n/a	4.79e-01	2.306
279668186	ENSG00000202538	26580	RNU4-2	RNA, U4 small nuclear 2	26834	12	n/a	n/a	3.54e-01	2.298
279971932	ENSG00000243092	0	AC140847.1	AC140847.1	0	12	n/a	n/a	4.49e-01	2.296
1089411	ENSG00000101439	1460	CST3	cystatin C	1471	20	n/a	n/a	4.79e-01	2.296
279936856	ENSG00000239014	109430	SNORD108	small nucleolar RNA, C/D box 108	338427	15	n/a	n/a	4.70e-01	2.293
280116447	ENSG00000258486	5997	RN7SL1	RNA, 7SL, cytoplasmic 1	6029	14	n/a	n/a	4.60e-01	2.286
1095444	ENSG00000144040	60743	SFXN5	sideroflexin 5	94097	2	n/a	n/a	4.74e-01	2.275
280043222	ENSG00000251826	0	AL365332.1	AL365332.1	0	1	n/a	n/a	4.51e-01	2.271
1097929	ENSG00000163346	36601	PBXIP1	pre-B-cell leukemia homeobox interacting protein 1	57326	1	n/a	n/a	4.79e-01	2.267
1097089	ENSG00000157833	80935	FAM59B	family with sequence similarity 59, member B	150946	2	n/a	n/a	4.74e-01	2.265
1096764	ENSG00000154930	58733	ACSS1	acyl-CoA synthetase short-chain family member 1	84532	20	n/a	n/a	4.69e-01	2.249
1088375	ENSG00000080573	29999	COL5A3	collagen, type V, alpha 3	50509	19	n/a	n/a	4.76e-01	2.249
1088127	ENSG00000074181	4823	NOTCH3	notch 3	4854	19	n/a	n/a	4.67e-01	2.246
1098447	ENSG00000164976	36735	KIAA1161	KIAA1161	57462	9	n/a	n/a	4.71e-01	2.243
1101196	ENSG00000177283	8267	FZD8	frizzled family receptor 8	8325	10	n/a	n/a	4.78e-01	2.242
279967580	ENSG00000242590	0	RP11-54O7.14	RP11-54O7.14	0	1	n/a	n/a	4.69e-01	2.239
1094365	ENSG00000137285	110335	TUBB2B	tubulin, beta 2B class IIb	347733	6	n/a	n/a	4.54e-01	2.234
1100174	ENSG00000172037	3888	LAMB2	laminin, beta 2 (laminin S)	3913	3	n/a	n/a	4.39e-01	2.231
1094063	ENSG00000135821	2735	GLUL	glutamate-ammonia ligase	2752	1	n/a	n/a	4.53e-01	2.226
1089349	ENSG00000101198	79286	NKAIN4	Na+/K+ transporting ATPase interacting 4	128414	20	n/a	n/a	4.72e-01	2.226
1088860	ENSG00000092820	7387	EZR	ezrin	7430	6	n/a	n/a	4.47e-01	2.226
1093876	ENSG00000134824	9279	FADS2	fatty acid desaturase 2	9415	11	n/a	n/a	4.67e-01	2.224
1099782	ENSG00000170425	133	ADORA2B	adenosine A2b receptor	136	17	n/a	n/a	4.75e-01	2.219
1109009	ENSG00000241839	56102	PLEKHO2	pleckstrin homology domain containing, family O member 2	80301	15	n/a	n/a	4.78e-01	2.219
1096499	ENSG00000152661	2681	GJA1	gap junction protein, alpha 1, 43kDa	2697	6	n/a	n/a	4.48e-01	2.218
1087250	ENSG00000018625	474	ATP1A2	ATPase, Na+/K+ transporting, alpha 2 polypeptide	477	1	n/a	n/a	4.51e-01	2.218
1091884	ENSG00000119938	5475	PPP1R3C	protein phosphatase 1, regulatory subunit 3C	5507	10	n/a	n/a	4.52e-01	2.218
1095321	ENSG00000143416	8883	SELENBP1	selenium binding protein 1	8991	1	n/a	n/a	4.74e-01	2.216
1093551	ENSG00000132692	40470	BCAN	brevican	63827	1	n/a	n/a	4.51e-01	2.213
1090675	ENSG00000110436	6470	SLC1A2	solute carrier family 1 (glial high affinity glutamate transporter), member 2	6506	11	n/a	n/a	4.54e-01	2.212
1104651	ENSG00000198576	22992	ARC	activity-regulated cytoskeleton-associated protein	23237	8	n/a	n/a	4.46e-01	2.211
1097299	ENSG00000159423	8590	ALDH4A1	aldehyde dehydrogenase 4 family, member A1	8659	1	n/a	n/a	4.79e-01	2.204
1092551	ENSG00000125398	6622	SOX9	SRY (sex determining region Y)-box 9	6662	17	n/a	n/a	4.50e-01	2.199
279805544	ENSG00000226958	0	RN28S1	RNA, 28S ribosomal 1	0	X	n/a	n/a	4.56e-01	2.176
1098354	ENSG00000164638	85880	SLC29A4	solute carrier family 29 (nucleoside transporters), member 4	222962	7	n/a	n/a	4.53e-01	2.171
280072672	ENSG00000254572	0	GLULP3	glutamate-ammonia ligase (glutamine synthetase) pseudogene 3	0	11	n/a	n/a	4.49e-01	2.167
279713176	ENSG00000211767	0	TRBJ2-3	T cell receptor beta joining 2-3	0	7	n/a	n/a	4.80e-01	2.166
1097573	ENSG00000161642	25695	ZNF385A	zinc finger protein 385A	25946	12	n/a	n/a	4.78e-01	2.160
279838178	ENSG00000229953	0	RP11-284F21.7	RP11-284F21.7	0	1	n/a	n/a	4.75e-01	2.160
279721180	ENSG00000213361	0	RP4-778K6.1	RP4-778K6.1	0	7	n/a	n/a	4.51e-01	2.155
1096091	ENSG00000149090	25640	PAMR1	peptidase domain containing associated with muscle regeneration 1	25891	11	n/a	n/a	4.79e-01	2.153
1093138	ENSG00000130208	338	APOC1	apolipoprotein C-I	341	19	n/a	n/a	4.53e-01	2.150
1099456	ENSG00000169006	23374	NTSR2	neurotensin receptor 2	23620	2	n/a	n/a	4.78e-01	2.148
280075625	ENSG00000254765	0	RP11-1H15.1	RP11-1H15.1	0	11	n/a	n/a	4.79e-01	2.139
279941810	ENSG00000239647	0	AC073366.1	AC073366.1	0	10	n/a	n/a	4.62e-01	2.136
1105100	ENSG00000204347	122962	BTBD17	BTB (POZ) domain containing 17	388419	17	n/a	n/a	4.52e-01	2.132
1089049	ENSG00000100033	5593	PRODH	proline dehydrogenase (oxidase) 1	5625	22	n/a	n/a	4.57e-01	2.129
280094828	ENSG00000256329	0	SCARNA10	SCARNA10	0	12	n/a	n/a	4.53e-01	2.127
1096755	ENSG00000154856	80613	APCDD1	adenomatosis polyposis coli down-regulated 1	147495	18	n/a	n/a	4.71e-01	2.126
1102713	ENSG00000184985	36810	SORCS2	sortilin-related VPS10 domain containing receptor 2	57537	4	n/a	n/a	4.31e-01	2.124
1094144	ENSG00000136160	1897	EDNRB	endothelin receptor type B	1910	13	n/a	n/a	4.49e-01	2.120
280026510	ENSG00000250463	0	RP11-226L15.4	RP11-226L15.4	0	1	n/a	n/a	4.74e-01	2.114
1094696	ENSG00000139155	33214	SLCO1C1	solute carrier organic anion transporter family, member 1C1	53919	12	n/a	n/a	4.49e-01	2.112
1097294	ENSG00000159388	7786	BTG2	BTG family, member 2	7832	1	n/a	n/a	4.49e-01	2.103
1106070	ENSG00000214401	159020	AC217773.1	AC217773.1	644246	17	n/a	n/a	4.77e-01	2.101
1098665	ENSG00000165912	29498	PACSIN3	protein kinase C and casein kinase substrate in neurons 3	29763	11	n/a	n/a	4.55e-01	2.098
1102208	ENSG00000182902	57975	SLC25A18	solute carrier family 25 (mitochondrial carrier), member 18	83733	22	n/a	n/a	4.80e-01	2.097
1089329	ENSG00000101144	651	BMP7	bone morphogenetic protein 7	655	20	n/a	n/a	4.64e-01	2.093
1096695	ENSG00000154319	57890	FAM167A	family with sequence similarity 167, member A	83648	8	n/a	n/a	4.51e-01	2.092
1093835	ENSG00000134569	4013	LRP4	low density lipoprotein receptor-related protein 4	4038	11	n/a	n/a	4.79e-01	2.090
1096449	ENSG00000152268	10271	SPON1	spondin 1, extracellular matrix protein	10418	11	n/a	n/a	4.52e-01	2.087
280098583	ENSG00000256761	0	AL008733.1	AL008733.1	0	1	n/a	n/a	4.50e-01	2.083
1100823	ENSG00000175287	90186	PHYHD1	phytanoyl-CoA dioxygenase domain containing 1	254295	9	n/a	n/a	4.79e-01	2.080
1093885	ENSG00000134873	8949	CLDN10	claudin 10	9071	13	n/a	n/a	4.47e-01	2.078
1095713	ENSG00000146005	58459	PSD2	pleckstrin and Sec7 domain containing 2	84249	5	n/a	n/a	4.79e-01	2.069
1096040	ENSG00000148604	5963	RGR	retinal G protein coupled receptor	5995	10	n/a	n/a	4.52e-01	2.058
1101908	ENSG00000181444	81730	ZNF467	zinc finger protein 467	168544	7	n/a	n/a	4.48e-01	2.055
279475262	ENSG00000176734	0	TRIL	TLR4 interactor with leucine-rich repeats	0	7	n/a	n/a	4.48e-01	2.054
1093987	ENSG00000135424	3654	ITGA7	integrin, alpha 7	3679	12	n/a	n/a	4.65e-01	2.052
280089261	ENSG00000255690	0	AC005013.1	AC005013.1	0	7	n/a	n/a	4.48e-01	2.051
1099095	ENSG00000167614	36622	TTYH1	tweety homolog 1 (Drosophila)	57348	19	n/a	n/a	4.57e-01	2.048
1100142	ENSG00000171903	37105	CYP4F11	cytochrome P450, family 4, subfamily F, polypeptide 11	57834	19	n/a	n/a	4.78e-01	2.047
1095102	ENSG00000141756	38112	FKBP10	FK506 binding protein 10, 65 kDa	60681	17	n/a	n/a	4.79e-01	2.047
1089037	ENSG00000099998	2671	GGT5	gamma-glutamyltransferase 5	2687	22	n/a	n/a	4.73e-01	2.044
1098171	ENSG00000164050	5332	PLXNB1	plexin B1	5364	3	n/a	n/a	4.29e-01	2.042
1090105	ENSG00000105894	5732	PTN	pleiotrophin	5764	7	n/a	n/a	4.49e-01	2.041
1092522	ENSG00000125144	4469	MT1G	metallothionein 1G	4495	16	n/a	n/a	4.76e-01	2.036
1106516	ENSG00000221857	5316	FXYD1	FXYD domain containing ion transport regulator 1	5348	19	n/a	n/a	4.53e-01	2.035
1095544	ENSG00000144749	25767	LRIG1	leucine-rich repeats and immunoglobulin-like domains 1	26018	3	n/a	n/a	4.78e-01	2.031
279914144	ENSG00000236754	0	AC004019.13	AC004019.13	0	22	n/a	n/a	4.79e-01	2.030
1097989	ENSG00000163520	2184	FBLN2	fibulin 2	2199	3	n/a	n/a	4.39e-01	2.029
279955486	ENSG00000241301	0	AL136982.1	AL136982.1	0	10	n/a	n/a	4.50e-01	2.028
279935116	ENSG00000238741	0	SCARNA7	small Cajal body-specific RNA 7	0	3	n/a	n/a	4.52e-01	2.028
280083829	ENSG00000255275	0	RP13-279N23.2	RP13-279N23.2	0	1	n/a	n/a	4.75e-01	2.025
1098556	ENSG00000165478	85636	HEPACAM	hepatic and glial cell adhesion molecule	220296	11	n/a	n/a	4.68e-01	2.024
1102540	ENSG00000184232	85637	OAF	OAF homolog (Drosophila)	220323	11	n/a	n/a	4.52e-01	2.021
1097498	ENSG00000160888	9449	IER2	immediate early response 2	9592	19	n/a	n/a	4.39e-01	2.020
1102881	ENSG00000185650	673	ZFP36L1	zinc finger protein 36, C3H type-like 1	677	14	n/a	n/a	4.48e-01	2.019
280085678	ENSG00000255390	0	RP11-732A19.5	RP11-732A19.5	0	11	n/a	n/a	4.56e-01	2.018
1093533	ENSG00000132613	60144	MTSS1L	metastasis suppressor 1-like	92154	16	n/a	n/a	4.79e-01	2.016
1101303	ENSG00000177807	3741	KCNJ10	potassium inwardly-rectifying channel, subfamily J, member 10	3766	1	n/a	n/a	4.76e-01	2.013
1103282	ENSG00000187244	4034	BCAM	basal cell adhesion molecule (Lutheran blood group)	4059	19	n/a	n/a	4.66e-01	2.013
279985225	ENSG00000244428	0	AC006032.1	AC006032.1	0	Y	n/a	n/a	4.57e-01	2.011
280082791	ENSG00000255198	182016	SNHG9	small nucleolar RNA host gene 9 (non-protein coding)	735301	16	n/a	n/a	4.52e-01	2.011
1095643	ENSG00000145555	4625	MYO10	myosin X	4651	5	n/a	n/a	4.77e-01	2.009
279764756	ENSG00000223513	0	ATP6V0E1P2	ATPase, H+ transporting, lysosomal 9kDa, V0 subunit e1 pseudogene 2	0	3	n/a	n/a	4.53e-01	2.009
279922546	ENSG00000237470	0	RP11-271M1.2	RP11-271M1.2	0	10	n/a	n/a	4.48e-01	2.007
1107630	ENSG00000229974	0	AC083862.1	AC083862.1	0	7	n/a	n/a	4.76e-01	2.007
279936779	ENSG00000239002	0	SCARNA10	small Cajal body-specific RNA 10	0	12	n/a	n/a	4.53e-01	2.005
279947245	ENSG00000240289	0	RP11-240D10.2	RP11-240D10.2	0	1	n/a	n/a	4.71e-01	2.005
279847205	ENSG00000230729	0	RP11-296L22.8	RP11-296L22.8	0	9	n/a	n/a	4.79e-01	2.004
1104106	ENSG00000196924	2300	FLNA	filamin A, alpha	2316	X	n/a	n/a	4.59e-01	2.003
1092238	ENSG00000122971	32	ACADS	acyl-CoA dehydrogenase, C-2 to C-3 short chain	35	12	n/a	n/a	4.66e-01	2.002
1095353	ENSG00000143546	6246	S100A8	S100 calcium binding protein A8	6279	1	n/a	n/a	4.53e-01	1.998
1106071	ENSG00000214402	125696	LCNL1	lipocalin-like 1	401562	9	n/a	n/a	4.66e-01	1.997
1092888	ENSG00000128016	7495	ZFP36	zinc finger protein 36, C3H type, homolog (mouse)	7538	19	n/a	n/a	4.48e-01	1.997
1095751	ENSG00000146250	81702	PRSS35	protease, serine, 35	167681	6	n/a	n/a	4.54e-01	1.996
1091317	ENSG00000115380	2187	EFEMP1	EGF containing fibulin-like extracellular matrix protein 1	2202	2	n/a	n/a	4.48e-01	1.990
1103578	ENSG00000188536	3023	HBA2	hemoglobin, alpha 2	3040	16	n/a	n/a	3.78e-01	1.990
1093149	ENSG00000130287	1452	NCAN	neurocan	1463	19	n/a	n/a	4.79e-01	1.989
1088055	ENSG00000072163	34968	LIMS2	LIM and senescent cell antigen-like domains 2	55679	2	n/a	n/a	4.31e-01	1.988
1106545	ENSG00000221932	152866	HEPN1	hepatocellular carcinoma, down-regulated 1	641654	11	n/a	n/a	4.73e-01	1.967
280022807	ENSG00000250166	0	RP11-268P4.5	RP11-268P4.5	0	12	n/a	n/a	4.58e-01	1.955
1090641	ENSG00000110090	1365	CPT1A	carnitine palmitoyltransferase 1A (liver)	1374	11	n/a	n/a	4.35e-01	1.952
279996169	ENSG00000247675	157123445	RP11-411D10.1	RP11-411D10.1	100507401	11	n/a	n/a	4.78e-01	1.950
1102833	ENSG00000185432	25589	METTL7A	methyltransferase like 7A	25840	12	n/a	n/a	4.51e-01	1.941
1093825	ENSG00000134508	60096	CABLES1	Cdk5 and Abl enzyme substrate 1	91768	18	n/a	n/a	4.79e-01	1.941
1099767	ENSG00000170370	2003	EMX2	empty spiracles homeobox 2	2018	10	n/a	n/a	4.53e-01	1.939
279709211	ENSG00000207736	0	MIR657	microRNA 657	0	17	n/a	n/a	4.70e-01	1.938
279724691	ENSG00000213774	0	AC010904.1	AC010904.1	0	2	n/a	n/a	4.48e-01	1.936
280040407	ENSG00000251562	119806	MALAT1	metastasis associated lung adenocarcinoma transcript 1 (non-protein coding)	378938	11	n/a	n/a	4.48e-01	1.935
1089110	ENSG00000100234	7035	TIMP3	TIMP metallopeptidase inhibitor 3	7078	22	n/a	n/a	4.78e-01	1.935
1100573	ENSG00000173918	77613	C1QTNF1	C1q and tumor necrosis factor related protein 1	114897	17	n/a	n/a	4.31e-01	1.935
280116676	ENSG00000258504	0	RP11-638I2.6	RP11-638I2.6	0	14	n/a	n/a	4.71e-01	1.935
1100328	ENSG00000172724	6328	CCL19	chemokine (C-C motif) ligand 19	6363	9	n/a	n/a	4.62e-01	1.934
279810587	ENSG00000227407	0	AC008746.3	AC008746.3	0	19	n/a	n/a	3.91e-01	1.932
279663146	ENSG00000201098	6052	RNY1	RNA, Ro-associated Y1	6084	7	n/a	n/a	3.90e-01	1.932
1092829	ENSG00000127472	5290	PLA2G5	phospholipase A2, group V	5322	1	n/a	n/a	4.75e-01	1.931
1105653	ENSG00000206172	3022	HBA1	hemoglobin, alpha 1	3039	16	n/a	n/a	4.52e-01	1.930
279943306	ENSG00000239843	0	AC004866.1	AC004866.1	0	7	n/a	n/a	3.90e-01	1.928
1103604	ENSG00000188643	79949	S100A16	S100 calcium binding protein A16	140576	1	n/a	n/a	4.79e-01	1.925
1091911	ENSG00000120129	1831	DUSP1	dual specificity phosphatase 1	1843	5	n/a	n/a	4.49e-01	1.924
1100007	ENSG00000171388	8785	APLN	apelin	8862	X	n/a	n/a	4.74e-01	1.919
279770712	ENSG00000224012	0	RP11-756G12.1	RP11-756G12.1	0	5	n/a	n/a	4.76e-01	1.919
1098117	ENSG00000163884	28735	KLF15	Kruppel-like factor 15	28999	3	n/a	n/a	4.37e-01	1.916
1090126	ENSG00000106003	3930	LFNG	LFNG O-fucosylpeptide 3-beta-N-acetylglucosaminyltransferase	3955	7	n/a	n/a	4.50e-01	1.915
1093135	ENSG00000130202	5787	PVRL2	poliovirus receptor-related 2 (herpesvirus entry mediator B)	5819	19	n/a	n/a	4.28e-01	1.909
1103303	ENSG00000187479	122698	C11orf96	chromosome 11 open reading frame 96	387763	11	n/a	n/a	4.53e-01	1.909
1088607	ENSG00000087250	4478	MT3	metallothionein 3	4504	16	n/a	n/a	4.47e-01	1.909
1090947	ENSG00000112333	7058	NR2E1	nuclear receptor subfamily 2, group E, member 1	7101	6	n/a	n/a	4.48e-01	1.908
1091117	ENSG00000113721	5127	PDGFRB	platelet-derived growth factor receptor, beta polypeptide	5159	5	n/a	n/a	4.76e-01	1.907
279528473	ENSG00000183531	0	Z98256.1	Z98256.1	0	22	n/a	n/a	4.53e-01	1.906
1095392	ENSG00000143772	3682	ITPKB	inositol-trisphosphate 3-kinase B	3707	1	n/a	n/a	4.72e-01	1.905
279713155	ENSG00000211764	0	TRBJ2-1	T cell receptor beta joining 2-1	0	7	n/a	n/a	4.54e-01	1.904
1089401	ENSG00000101400	6600	SNTA1	syntrophin, alpha 1 (dystrophin-associated protein A1, 59kDa, acidic component)	6640	20	n/a	n/a	4.81e-01	1.904
280044377	ENSG00000251992	0	SCARNA17	small Cajal body-specific RNA 17	0	18	n/a	n/a	4.76e-01	1.902
1088454	ENSG00000082781	3668	ITGB5	integrin, beta 5	3693	3	n/a	n/a	4.67e-01	1.900
1101001	ENSG00000176244	128527	ACBD7	acyl-CoA binding domain containing 7	414149	10	n/a	n/a	4.46e-01	1.896
280106956	ENSG00000257606	0	RP11-303O9.2	Uncharacterized protein	0	12	n/a	n/a	4.54e-01	1.896
1087593	ENSG00000054179	949	ENTPD2	ectonucleoside triphosphate diphosphohydrolase 2	954	9	n/a	n/a	4.79e-01	1.895
280044741	ENSG00000252044	0	AL928646.1	AL928646.1	0	X	n/a	n/a	3.95e-01	1.895
280109960	ENSG00000257918	0	RP11-482D24.3	RP11-482D24.3	0	12	n/a	n/a	4.80e-01	1.884
1105201	ENSG00000204580	776	DDR1	discoidin domain receptor tyrosine kinase 1	780	6	n/a	n/a	4.50e-01	1.881
279836646	ENSG00000229807	7460	XIST	X (inactive)-specific transcript (non-protein coding)	7503	X	n/a	n/a	4.01e-01	1.875
280011037	ENSG00000249240	0	AC069368.3	Uncharacterized protein	0	15	n/a	n/a	4.51e-01	1.875
1089675	ENSG00000103260	54846	METRN	meteorin, glial cell differentiation regulator	79006	16	n/a	n/a	4.56e-01	1.874
1101909	ENSG00000181449	6617	SOX2	SRY (sex determining region Y)-box 2	6657	3	n/a	n/a	4.59e-01	1.874
1091214	ENSG00000114738	7821	MAPKAPK3	mitogen-activated protein kinase-activated protein kinase 3	7867	3	n/a	n/a	4.77e-01	1.874
279762618	ENSG00000223244	0	MIR1909	microRNA 1909	0	19	n/a	n/a	4.28e-01	1.874
1101470	ENSG00000178814	0	OPLAH	5-oxoprolinase (ATP-hydrolysing)	0	8	n/a	n/a	4.68e-01	1.873
279848349	ENSG00000230839	0	RP5-968J1.1	RP5-968J1.1	0	20	n/a	n/a	4.46e-01	1.873
1089738	ENSG00000103811	1501	CTSH	cathepsin H	1512	15	n/a	n/a	4.49e-01	1.870
279936079	ENSG00000238890	0	AC078917.1	AC078917.1	0	12	n/a	n/a	4.49e-01	1.870
280112801	ENSG00000258199	0	RP11-977G19.5	RP11-977G19.5	0	12	n/a	n/a	3.02e-01	1.869
1108930	ENSG00000240184	5066	PCDHGC3	protocadherin gamma subfamily C, 3	5098	5	n/a	n/a	4.42e-01	1.862
280087032	ENSG00000255498	0	RP11-618K13.2	RP11-618K13.2	0	11	n/a	n/a	4.79e-01	1.862
1088858	ENSG00000092621	25976	PHGDH	phosphoglycerate dehydrogenase	26227	1	n/a	n/a	4.77e-01	1.862
1095693	ENSG00000145888	2724	GLRA1	glycine receptor, alpha 1	2741	5	n/a	n/a	4.47e-01	1.857
1095569	ENSG00000144908	10682	ALDH1L1	aldehyde dehydrogenase 1 family, member L1	10840	3	n/a	n/a	4.80e-01	1.856
1096739	ENSG00000154734	9369	ADAMTS1	ADAM metallopeptidase with thrombospondin type 1 motif, 1	9510	21	n/a	n/a	4.50e-01	1.853
1092523	ENSG00000125148	4476	MT2A	metallothionein 2A	4502	16	n/a	n/a	4.48e-01	1.852
279478771	ENSG00000177133	133718	RP1-163G9.1	RP1-163G9.1	440556	1	n/a	n/a	4.54e-01	1.852
279657973	ENSG00000199545	0	5S_rRNA	5S ribosomal RNA	0	5	n/a	n/a	4.49e-01	1.851
1086919	ENSG00000004776	79143	HSPB6	heat shock protein, alpha-crystallin-related, B6	126393	19	n/a	n/a	4.47e-01	1.850
279985183	ENSG00000244422	0	RP11-463H12.1	RP11-463H12.1	0	4	n/a	n/a	4.49e-01	1.846
280108611	ENSG00000257767	0	RP11-162P23.2	Uncharacterized protein	0	12	n/a	n/a	4.80e-01	1.846
1103384	ENSG00000187773	79075	FAM69C	family with sequence similarity 69, member C	125704	18	n/a	n/a	4.75e-01	1.845
279841304	ENSG00000230216	0	HSPB1P2	heat shock 27kDa protein 1 pseudogene 2	0	X	n/a	n/a	4.49e-01	1.845
279646109	ENSG00000198683	0	AC012615.1	AC012615.1	0	19	n/a	n/a	4.39e-01	1.844
279906558	ENSG00000236041	0	AC013791.2	AC013791.2	0	11	n/a	n/a	3.70e-01	1.844
1092535	ENSG00000125285	11007	SOX21	SRY (sex determining region Y)-box 21	11166	13	n/a	n/a	4.48e-01	1.842
1104720	ENSG00000198753	5333	PLXNB3	plexin B3	5365	X	n/a	n/a	4.75e-01	1.841
1096569	ENSG00000153208	10314	MERTK	c-mer proto-oncogene tyrosine kinase	10461	2	n/a	n/a	4.78e-01	1.841
1088664	ENSG00000088826	33789	SMOX	spermine oxidase	54498	20	n/a	n/a	4.61e-01	1.840
279845663	ENSG00000230581	0	RP11-390F4.8	RP11-390F4.8	0	9	n/a	n/a	4.56e-01	1.839
1095680	ENSG00000145824	9406	CXCL14	chemokine (C-X-C motif) ligand 14	9547	5	n/a	n/a	4.52e-01	1.839
1102030	ENSG00000182154	41499	MRPL41	mitochondrial ribosomal protein L41	64975	9	n/a	n/a	4.48e-01	1.838
1101878	ENSG00000181240	94302	SLC25A41	solute carrier family 25, member 41	284427	19	n/a	n/a	4.02e-01	1.837
279662180	ENSG00000200795	26581	RNU4-1	RNA, U4 small nuclear 1	26835	12	n/a	n/a	4.54e-01	1.834
1095499	ENSG00000144476	36286	CXCR7	chemokine (C-X-C motif) receptor 7	57007	2	n/a	n/a	4.67e-01	1.833
1102114	ENSG00000182492	630	BGN	biglycan	633	X	n/a	n/a	4.42e-01	1.833
1093509	ENSG00000132481	60003	TRIM47	tripartite motif containing 47	91107	17	n/a	n/a	4.79e-01	1.832
1088873	ENSG00000093010	1303	COMT	catechol-O-methyltransferase	1312	22	n/a	n/a	4.39e-01	1.832
1097612	ENSG00000161958	2241	FGF11	fibroblast growth factor 11	2256	17	n/a	n/a	4.38e-01	1.829
1092363	ENSG00000124126	36853	PREX1	phosphatidylinositol-3,4,5-trisphosphate-dependent Rac exchange factor 1	57580	20	n/a	n/a	4.43e-01	1.829
1089615	ENSG00000102935	22845	ZNF423	zinc finger protein 423	23090	16	n/a	n/a	4.64e-01	1.828
279906832	ENSG00000236062	0	GSTM5P1	glutathione S-transferase mu 5 pseudogene 1	0	3	n/a	n/a	4.33e-01	1.828
1100458	ENSG00000173334	10075	TRIB1	tribbles homolog 1 (Drosophila)	10221	8	n/a	n/a	4.78e-01	1.827
279736567	ENSG00000215043	0	GLULP6	glutamate-ammonia ligase (glutamine synthetase) pseudogene 6	0	2	n/a	n/a	4.60e-01	1.827
279755208	ENSG00000221674	0	AL445309.1	AL445309.1	0	6	n/a	n/a	3.69e-01	1.824
280096239	ENSG00000256498	0	AL928654.1	AL928654.1	0	14	n/a	n/a	4.38e-01	1.824
1103220	ENSG00000186998	79364	EMID1	EMI domain containing 1	129080	22	n/a	n/a	4.80e-01	1.824
1094909	ENSG00000140522	5985	RLBP1	retinaldehyde binding protein 1	6017	15	n/a	n/a	4.50e-01	1.823
1102436	ENSG00000183773	80861	AIFM3	apoptosis-inducing factor, mitochondrion-associated, 3	150209	22	n/a	n/a	4.80e-01	1.822
1104235	ENSG00000197324	25769	LRP10	low density lipoprotein receptor-related protein 10	26020	14	n/a	n/a	4.55e-01	1.822
1097610	ENSG00000161955	8670	TNFSF13	tumor necrosis factor (ligand) superfamily, member 13	8741	17	n/a	n/a	4.52e-01	1.821
1099074	ENSG00000167543	59881	TP53I13	tumor protein p53 inducible protein 13	90313	17	n/a	n/a	4.66e-01	1.820
1100922	ENSG00000175832	2103	ETV4	ets variant 4	2118	17	n/a	n/a	4.66e-01	1.820
279894891	ENSG00000234921	0	RP11-85O21.5	RP11-85O21.5	0	9	n/a	n/a	4.52e-01	1.818
1097796	ENSG00000162840	0	MT1P2	metallothionein 1 pseudogene 2	0	4	n/a	n/a	4.79e-01	1.817
1093154	ENSG00000130304	119630	SLC27A1	solute carrier family 27 (fatty acid transporter), member 1	376497	19	n/a	n/a	4.71e-01	1.816
279951718	ENSG00000240801	0	AC132217.4	AC132217.4	0	11	n/a	n/a	4.68e-01	1.815
1087314	ENSG00000025423	8561	HSD17B6	hydroxysteroid (17-beta) dehydrogenase 6 homolog (mouse)	8630	12	n/a	n/a	4.52e-01	1.814
1095403	ENSG00000143819	2037	EPHX1	epoxide hydrolase 1, microsomal (xenobiotic)	2052	1	n/a	n/a	4.78e-01	1.811
279595433	ENSG00000189223	1001793	AC016683.6	AC016683.6	654433	2	n/a	n/a	4.51e-01	1.810
279795381	ENSG00000226083	1000557	RP11-110H10.2	RP11-110H10.2	100129213	10	n/a	n/a	4.78e-01	1.809
1090466	ENSG00000108679	3934	LGALS3BP	lectin, galactoside-binding, soluble, 3 binding protein	3959	17	n/a	n/a	4.76e-01	1.809
279834575	ENSG00000229604	0	MT-ATP8	mitochondrially encoded ATP synthase 8	0	2	n/a	n/a	4.78e-01	1.808
1097903	ENSG00000163220	6247	S100A9	S100 calcium binding protein A9	6280	1	n/a	n/a	3.64e-01	1.807
1092901	ENSG00000128228	23506	SDF2L1	stromal cell-derived factor 2-like 1	23753	22	n/a	n/a	4.71e-01	1.806
1101375	ENSG00000178209	5307	PLEC	plectin	5339	8	n/a	n/a	4.76e-01	1.802
1095012	ENSG00000141295	59927	SCRN2	secernin 2	90507	17	n/a	n/a	4.76e-01	1.801
1092015	ENSG00000120903	1127	CHRNA2	cholinergic receptor, nicotinic, alpha 2 (neuronal)	1135	8	n/a	n/a	2.73e-01	1.800
280077660	ENSG00000254911	0	SCARNA9	small Cajal body-specific RNA 9	0	11	n/a	n/a	4.65e-01	1.799
1098716	ENSG00000166123	58902	GPT2	glutamic pyruvate transaminase (alanine aminotransferase) 2	84706	16	n/a	n/a	4.80e-01	1.795
1097474	ENSG00000160781	55759	PAQR6	progestin and adipoQ receptor family member VI	79957	1	n/a	n/a	4.81e-01	1.795
1098598	ENSG00000165643	126008	SOHLH1	spermatogenesis and oogenesis specific basic helix-loop-helix 1	402381	9	n/a	n/a	4.65e-01	1.795
280009794	ENSG00000249119	0	MTND6P4	MT-ND6 pseudogene 4	0	5	n/a	n/a	4.60e-01	1.795
1103243	ENSG00000187091	5301	PLCD1	phospholipase C, delta 1	5333	3	n/a	n/a	4.80e-01	1.794
1101625	ENSG00000179796	77738	LRRC3B	leucine rich repeat containing 3B	116135	3	n/a	n/a	4.77e-01	1.792
1096405	ENSG00000151929	9390	BAG3	BCL2-associated athanogene 3	9531	10	n/a	n/a	4.50e-01	1.791
1096594	ENSG00000153446	80536	C16orf89	chromosome 16 open reading frame 89	146556	16	n/a	n/a	4.51e-01	1.790
1101576	ENSG00000179399	2247	GPC5	glypican 5	2262	13	n/a	n/a	4.50e-01	1.789
1106680	ENSG00000223802	10557	CERS1	ceramide synthase 1	10715	19	n/a	n/a	4.70e-01	1.788
1098200	ENSG00000164106	11176	SCRG1	stimulator of chondrogenesis 1	11341	4	n/a	n/a	4.70e-01	1.788
1097904	ENSG00000163221	6250	S100A12	S100 calcium binding protein A12	6283	1	n/a	n/a	4.54e-01	1.787
1093453	ENSG00000132164	6502	SLC6A11	solute carrier family 6 (neurotransmitter transporter, GABA), member 11	6538	3	n/a	n/a	4.79e-01	1.784
1095453	ENSG00000144119	81659	C1QL2	complement component 1, q subcomponent-like 2	165257	2	n/a	n/a	4.80e-01	1.783
1095512	ENSG00000144579	37222	CTDSP1	CTD (carboxy-terminal domain, RNA polymerase II, polypeptide A) small phosphatase 1	58190	2	n/a	n/a	4.71e-01	1.783
1100585	ENSG00000173991	8491	TCAP	titin-cap (telethonin)	8557	17	n/a	n/a	3.02e-01	1.783
279725262	ENSG00000213877	0	CFL1P7	cofilin 1 (non-muscle) pseudogene 7	0	3	n/a	n/a	4.51e-01	1.783
280005797	ENSG00000248751	0	RP1-130H16.18	RP1-130H16.18	0	22	n/a	n/a	4.40e-01	1.782
280067956	ENSG00000254230	0	RP11-582J16.3	RP11-582J16.3	0	8	n/a	n/a	4.74e-01	1.782
1101202	ENSG00000177303	36786	CASKIN2	CASK interacting protein 2	57513	17	n/a	n/a	4.32e-01	1.776
279953709	ENSG00000241079	0	AC131055.8	AC131055.8	0	17	n/a	n/a	4.47e-01	1.775
1097456	ENSG00000160678	6238	S100A1	S100 calcium binding protein A1	6271	1	n/a	n/a	4.49e-01	1.772
1108890	ENSG00000239282	167370	GATSL3	GATS protein-like 3	652968	22	n/a	n/a	4.78e-01	1.771
1088276	ENSG00000077942	2177	FBLN1	fibulin 1	2192	22	n/a	n/a	4.79e-01	1.771
279748302	ENSG00000218803	0	GSTM2P1	glutathione S-transferase mu 2 (muscle) pseudogene 1	0	6	n/a	n/a	4.58e-01	1.770
1099056	ENSG00000167470	59833	MIDN	midnolin	90007	19	n/a	n/a	4.42e-01	1.769
1105121	ENSG00000204389	3283	HSPA1A	heat shock 70kDa protein 1A	3303	6	n/a	n/a	4.79e-01	1.768
280054857	ENSG00000253305	35385	PCDHGB6	protocadherin gamma subfamily B, 6	56100	5	n/a	n/a	4.39e-01	1.768
1098700	ENSG00000166033	5622	HTRA1	HtrA serine peptidase 1	5654	10	n/a	n/a	4.67e-01	1.767
1088424	ENSG00000081853	35398	PCDHGA2	protocadherin gamma subfamily A, 2	56113	5	n/a	n/a	4.36e-01	1.766
1089477	ENSG00000101938	60108	CHRDL1	chordin-like 1	91851	X	n/a	n/a	4.52e-01	1.766
1088717	ENSG00000089472	9699	HEPH	hephaestin	9843	X	n/a	n/a	4.46e-01	1.764
280063992	ENSG00000253953	8572	PCDHGB4	protocadherin gamma subfamily B, 4	8641	5	n/a	n/a	4.50e-01	1.764
280068180	ENSG00000254245	35397	PCDHGA3	protocadherin gamma subfamily A, 3	56112	5	n/a	n/a	4.36e-01	1.763
1093923	ENSG00000135094	10835	SDS	serine dehydratase	10993	12	n/a	n/a	4.73e-01	1.763
1090577	ENSG00000109610	6609	SOD3	superoxide dismutase 3, extracellular	6649	4	n/a	n/a	4.49e-01	1.763
279928576	ENSG00000237977	0	RP3-430N8.8	RP3-430N8.8	0	22	n/a	n/a	4.77e-01	1.762
280066368	ENSG00000254122	35384	PCDHGB7	protocadherin gamma subfamily B, 7	56099	5	n/a	n/a	4.34e-01	1.762
279891363	ENSG00000234648	0	AL162151.3	AL162151.3	0	14	n/a	n/a	4.55e-01	1.762
280061510	ENSG00000253767	9564	PCDHGA8	protocadherin gamma subfamily A, 8	9708	5	n/a	n/a	4.50e-01	1.761
1107177	ENSG00000227097	0	RP11-742N3.1	RP11-742N3.1	0	11	n/a	n/a	4.53e-01	1.761
1097281	ENSG00000159307	56075	SCUBE1	signal peptide, CUB domain, EGF-like 1	80274	22	n/a	n/a	4.40e-01	1.761
1105329	ENSG00000204956	35399	PCDHGA1	protocadherin gamma subfamily A, 1	56114	5	n/a	n/a	4.47e-01	1.761
1102506	ENSG00000184113	7079	CLDN5	claudin 5	7122	22	n/a	n/a	4.79e-01	1.761
279859867	ENSG00000231864	0	RP11-229P13.23	RP11-229P13.23	0	9	n/a	n/a	4.39e-01	1.760
280058001	ENSG00000253537	35393	PCDHGA7	protocadherin gamma subfamily A, 7	56108	5	n/a	n/a	4.55e-01	1.760
279759475	ENSG00000222328	0	RNU2-2	RNA, U2 small nuclear 2	0	11	n/a	n/a	4.47e-01	1.760
280057369	ENSG00000253485	35395	PCDHGA5	protocadherin gamma subfamily A, 5	56110	5	n/a	n/a	4.56e-01	1.758
1097703	ENSG00000162512	9528	SDC3	syndecan 3	9672	1	n/a	n/a	3.42e-01	1.758
1088984	ENSG00000099624	510	ATP5D	ATP synthase, H+ transporting, mitochondrial F1 complex, delta subunit	513	19	n/a	n/a	4.54e-01	1.757
279857430	ENSG00000231655	0	AC011742.3	AC011742.3	0	2	n/a	n/a	3.17e-01	1.756
1106004	ENSG00000214167	0	AC005544.1	AC005544.1	0	17	n/a	n/a	4.28e-01	1.756
280063488	ENSG00000253910	35388	PCDHGB2	protocadherin gamma subfamily B, 2	56103	5	n/a	n/a	4.37e-01	1.756
1104460	ENSG00000197977	34187	ELOVL2	ELOVL fatty acid elongase 2	54898	6	n/a	n/a	4.50e-01	1.756
1088061	ENSG00000072310	6680	SREBF1	sterol regulatory element binding transcription factor 1	6720	17	n/a	n/a	4.70e-01	1.755
279706803	ENSG00000207291	157128869	U6	U6 spliceosomal RNA	100873747	X	n/a	n/a	4.46e-01	1.755
280067773	ENSG00000254221	35389	PCDHGB1	protocadherin gamma subfamily B, 1	56104	5	n/a	n/a	4.29e-01	1.754
279825697	ENSG00000228793	0	RP1-223B1.1	RP1-223B1.1	0	6	n/a	n/a	4.49e-01	1.753
280062572	ENSG00000253846	35391	PCDHGA10	protocadherin gamma subfamily A, 10	56106	5	n/a	n/a	4.34e-01	1.753
279866478	ENSG00000232456	0	RP11-5P18.10	RP11-5P18.10	0	1	n/a	n/a	4.71e-01	1.752
1099434	ENSG00000168913	119604	ENHO	energy homeostasis associated	375704	9	n/a	n/a	4.55e-01	1.752
1089377	ENSG00000101307	10180	SIRPB1	signal-regulatory protein beta 1	10326	20	n/a	n/a	4.75e-01	1.751
280061051	ENSG00000253731	35394	PCDHGA6	protocadherin gamma subfamily A, 6	56109	5	n/a	n/a	4.34e-01	1.749
280106988	ENSG00000257607	0	RP11-449P15.1	RP11-449P15.1	0	7	n/a	n/a	4.75e-01	1.749
279815843	ENSG00000227898	0	RP13-100B2.4	RP13-100B2.4	0	9	n/a	n/a	4.19e-01	1.749
1093139	ENSG00000130222	10754	GADD45G	growth arrest and DNA-damage-inducible, gamma	10912	9	n/a	n/a	4.68e-01	1.748
1091415	ENSG00000116016	2019	EPAS1	endothelial PAS domain protein 1	2034	2	n/a	n/a	4.68e-01	1.747
1097950	ENSG00000163406	6529	SLC15A2	solute carrier family 15 (H+/peptide transporter), member 2	6565	3	n/a	n/a	4.51e-01	1.747
279499361	ENSG00000179967	0	PPP1R14BP3	protein phosphatase 1, regulatory (inhibitor) subunit 14B pseudogene 3	0	4	n/a	n/a	4.46e-01	1.746
280052844	ENSG00000253159	25774	PCDHGA12	protocadherin gamma subfamily A, 12	26025	5	n/a	n/a	4.29e-01	1.746
1093961	ENSG00000135318	4876	NT5E	5'-nucleotidase, ecto (CD73)	4907	6	n/a	n/a	4.51e-01	1.746
1102071	ENSG00000182310	80619	LINC00085	long intergenic non-protein coding RNA 85	147650	19	n/a	n/a	4.76e-01	1.745
280115567	ENSG00000258440	0	RP11-1033H12.3	RP11-1033H12.3	0	14	n/a	n/a	4.36e-01	1.745
1098636	ENSG00000165795	36720	NDRG2	NDRG family member 2	57447	14	n/a	n/a	4.81e-01	1.745
279784688	ENSG00000225177	0	RP11-390P2.4	RP11-390P2.4	0	6	n/a	n/a	4.48e-01	1.745
1101965	ENSG00000181790	572	BAI1	brain-specific angiogenesis inhibitor 1	575	8	n/a	n/a	4.39e-01	1.745
1095135	ENSG00000142178	80847	SIK1	salt-inducible kinase 1	150094	21	n/a	n/a	4.77e-01	1.745
1094916	ENSG00000140545	4215	MFGE8	milk fat globule-EGF factor 8 protein	4240	15	n/a	n/a	4.71e-01	1.743
1092013	ENSG00000120896	10029	SORBS3	sorbin and SH3 domain containing 3	10174	8	n/a	n/a	4.81e-01	1.743
279755215	ENSG00000221676	1017094	RNU6ATAC	RNA, U6atac small nuclear (U12-dependent splicing)	100151684	9	n/a	n/a	4.76e-01	1.741
1090332	ENSG00000107738	40748	C10orf54	chromosome 10 open reading frame 54	64115	10	n/a	n/a	4.46e-01	1.739
279660605	ENSG00000200320	0	SNORA63	small nucleolar RNA, H/ACA box 63	0	3	n/a	n/a	4.52e-01	1.738
1091087	ENSG00000113504	10565	SLC12A7	solute carrier family 12 (potassium/chloride transporters), member 7	10723	5	n/a	n/a	4.66e-01	1.738
279709190	ENSG00000207733	0	MIR637	microRNA 637	0	19	n/a	n/a	4.71e-01	1.737
1096045	ENSG00000148671	10816	C10orf116	chromosome 10 open reading frame 116	10974	10	n/a	n/a	4.48e-01	1.736
1089624	ENSG00000102996	4298	MMP15	matrix metallopeptidase 15 (membrane-inserted)	4324	16	n/a	n/a	4.56e-01	1.736
1090741	ENSG00000111077	23126	TENC1	tensin like C1 domain containing phosphatase (tensin 2)	23371	12	n/a	n/a	4.52e-01	1.736
280112001	ENSG00000258114	0	CTA-109P11.4	CTA-109P11.4	0	10	n/a	n/a	4.54e-01	1.735
1105573	ENSG00000205809	3797	KLRC2	killer cell lectin-like receptor subfamily C, member 2	3822	12	n/a	n/a	4.78e-01	1.733
1109041	ENSG00000242419	35383	PCDHGC4	protocadherin gamma subfamily C, 4	56098	5	n/a	n/a	4.50e-01	1.732
1099193	ENSG00000167930	58202	ITFG3	integrin alpha FG-GAP repeat containing 3	83986	16	n/a	n/a	4.52e-01	1.732
1098439	ENSG00000164949	2653	GEM	GTP binding protein overexpressed in skeletal muscle	2669	8	n/a	n/a	4.58e-01	1.730
1093028	ENSG00000129219	5306	PLD2	phospholipase D2	5338	17	n/a	n/a	4.74e-01	1.730
1096186	ENSG00000149782	5299	PLCB3	phospholipase C, beta 3 (phosphatidylinositol-specific)	5331	11	n/a	n/a	4.80e-01	1.729
1089006	ENSG00000099860	4590	GADD45B	growth arrest and DNA-damage-inducible, beta	4616	19	n/a	n/a	4.50e-01	1.729
279837044	ENSG00000229847	0	EMX2OS	EMX2 opposite strand/antisense RNA (non-protein coding)	0	10	n/a	n/a	4.48e-01	1.729
1098935	ENSG00000166925	57310	TSC22D4	TSC22 domain family, member 4	81628	7	n/a	n/a	4.79e-01	1.727
1093045	ENSG00000129353	36429	SLC44A2	solute carrier family 44, member 2	57153	19	n/a	n/a	4.50e-01	1.726
1093662	ENSG00000133392	4603	MYH11	myosin, heavy chain 11, smooth muscle	4629	16	n/a	n/a	4.82e-01	1.725
280007681	ENSG00000248923	0	MTND5P11	MT-ND5 pseudogene 11	0	5	n/a	n/a	4.52e-01	1.725
1099442	ENSG00000168936	60166	TMEM129	transmembrane protein 129	92305	4	n/a	n/a	4.36e-01	1.725
1093924	ENSG00000135097	4414	MSI1	musashi homolog 1 (Drosophila)	4440	12	n/a	n/a	4.79e-01	1.725
1099047	ENSG00000167414	60869	GNG8	guanine nucleotide binding protein (G protein), gamma 8	94235	19	n/a	n/a	4.81e-01	1.725
1090532	ENSG00000109113	58105	RAB34	RAB34, member RAS oncogene family	83871	17	n/a	n/a	4.81e-01	1.724
1090848	ENSG00000111783	5960	RFX4	regulatory factor X, 4 (influences HLA class II expression)	5992	12	n/a	n/a	4.46e-01	1.723
279711853	ENSG00000211574	1013361	MIR770	microRNA 770	768222	14	n/a	n/a	4.79e-01	1.722
280037388	ENSG00000251337	0	AL355574.1	AL355574.1	0	9	n/a	n/a	4.76e-01	1.722
1090568	ENSG00000109501	7423	WFS1	Wolfram syndrome 1 (wolframin)	7466	4	n/a	n/a	4.55e-01	1.722
1089114	ENSG00000100243	1715	CYB5R3	cytochrome b5 reductase 3	1727	22	n/a	n/a	4.51e-01	1.722
1093148	ENSG00000130283	2641	GDF1	growth differentiation factor 1	2657	19	n/a	n/a	4.49e-01	1.722
279715836	ENSG00000212195	0	U3	Small nucleolar RNA U3	0	17	n/a	n/a	4.49e-01	1.722
280117894	ENSG00000258575	0	RP11-998D10.2	RP11-998D10.2	0	14	n/a	n/a	4.74e-01	1.718
1092920	ENSG00000128311	7220	TST	thiosulfate sulfurtransferase (rhodanese)	7263	22	n/a	n/a	4.76e-01	1.718
279882372	ENSG00000233839	0	RP11-389O22.4	RP11-389O22.4	0	1	n/a	n/a	4.50e-01	1.716
279959518	ENSG00000241732	0	RP11-38P22.2	RP11-38P22.2	0	3	n/a	n/a	4.52e-01	1.715
1094850	ENSG00000140181	125085	HERC2P2	hect domain and RLD 2 pseudogene 2	400322	15	n/a	n/a	4.75e-01	1.713
1092350	ENSG00000124067	6524	SLC12A4	solute carrier family 12 (potassium/chloride transporters), member 4	6560	16	n/a	n/a	4.78e-01	1.712
1095295	ENSG00000143333	5972	RGS16	regulator of G-protein signaling 16	6004	1	n/a	n/a	4.79e-01	1.711
1102368	ENSG00000183579	58344	ZNRF3	zinc and ring finger 3	84133	22	n/a	n/a	4.79e-01	1.711
280105831	ENSG00000257499	0	RP11-571M6.8	RP11-571M6.8	0	12	n/a	n/a	4.65e-01	1.709
1088611	ENSG00000087266	6416	SH3BP2	SH3-domain binding protein 2	6452	4	n/a	n/a	4.77e-01	1.708
279936989	ENSG00000239037	0	snoU13	Small nucleolar RNA U13	0	X	n/a	n/a	4.46e-01	1.708
1109063	ENSG00000243056	8568	EIF4EBP3	eukaryotic translation initiation factor 4E binding protein 3	8637	5	n/a	n/a	4.52e-01	1.707
1094085	ENSG00000135916	57300	ITM2C	integral membrane protein 2C	81618	2	n/a	n/a	4.76e-01	1.705
1102731	ENSG00000185033	10362	SEMA4B	sema domain, immunoglobulin domain (Ig), transmembrane domain (TM) and short cytoplasmic domain, (semaphorin) 4B	10509	15	n/a	n/a	4.67e-01	1.705
280081303	ENSG00000255118	0	RP11-703H8.7	RP11-703H8.7	0	11	n/a	n/a	4.49e-01	1.704
1088035	ENSG00000071655	32933	MBD3	methyl-CpG binding domain protein 3	53615	19	n/a	n/a	4.81e-01	1.704
279902998	ENSG00000235695	0	RP11-395P16.1	RP11-395P16.1	0	3	n/a	n/a	4.48e-01	1.702
1092627	ENSG00000125817	1052	CENPB	centromere protein B, 80kDa	1059	20	n/a	n/a	4.50e-01	1.702
1094150	ENSG00000136205	41334	TNS3	tensin 3	64759	7	n/a	n/a	4.53e-01	1.701
1098408	ENSG00000164850	2835	GPER	G protein-coupled estrogen receptor 1	2852	7	n/a	n/a	4.69e-01	1.700
1095154	ENSG00000142327	36417	RNPEPL1	arginyl aminopeptidase (aminopeptidase B)-like 1	57140	2	n/a	n/a	4.39e-01	1.699
1089971	ENSG00000105357	55587	MYH14	myosin, heavy chain 14, non-muscle	79784	19	n/a	n/a	4.69e-01	1.697
1101976	ENSG00000181856	6481	SLC2A4	solute carrier family 2 (facilitated glucose transporter), member 4	6517	17	n/a	n/a	4.82e-01	1.697
1089891	ENSG00000104936	1748	DMPK	dystrophia myotonica-protein kinase	1760	19	n/a	n/a	4.74e-01	1.697
280062926	ENSG00000253873	35390	PCDHGA11	protocadherin gamma subfamily A, 11	56105	5	n/a	n/a	4.30e-01	1.696
1087561	ENSG00000051128	9317	HOMER3	homer homolog 3 (Drosophila)	9454	19	n/a	n/a	4.79e-01	1.692
279708840	ENSG00000207652	1013198	MIR621	microRNA 621	693206	13	n/a	n/a	4.67e-01	1.691
280118420	ENSG00000258604	0	AL161668.5	AL161668.5	0	14	n/a	n/a	4.76e-01	1.691
279794347	ENSG00000225994	0	RP11-436D23.1	RP11-436D23.1	0	6	n/a	n/a	4.50e-01	1.691
1087308	ENSG00000024422	29837	EHD2	EH-domain containing 2	30846	19	n/a	n/a	4.40e-01	1.690
1103991	ENSG00000196576	23407	PLXNB2	plexin B2	23654	22	n/a	n/a	4.75e-01	1.690
1098896	ENSG00000166816	83463	LDHD	lactate dehydrogenase D	197257	16	n/a	n/a	4.64e-01	1.689
1090297	ENSG00000107317	5698	PTGDS	prostaglandin D2 synthase 21kDa (brain)	5730	9	n/a	n/a	4.55e-01	1.689
1090158	ENSG00000106211	3295	HSPB1	heat shock 27kDa protein 1	3315	7	n/a	n/a	4.53e-01	1.688
279900213	ENSG00000235426	0	RP11-342M3.5	RP11-342M3.5	0	10	n/a	n/a	4.80e-01	1.688
1096020	ENSG00000148411	79730	NACC2	NACC family member 2, BEN and BTB (POZ) domain containing	138151	9	n/a	n/a	4.78e-01	1.688
1096018	ENSG00000148400	4820	NOTCH1	notch 1	4851	9	n/a	n/a	4.51e-01	1.687
1102439	ENSG00000183779	55940	ZNF703	zinc finger protein 703	80139	8	n/a	n/a	4.81e-01	1.687
1098638	ENSG00000165801	34990	ARHGEF40	Rho guanine nucleotide exchange factor (GEF) 40	55701	14	n/a	n/a	4.72e-01	1.686
1102369	ENSG00000183580	22949	FBXL7	F-box and leucine-rich repeat protein 7	23194	5	n/a	n/a	4.65e-01	1.685
1090997	ENSG00000112715	7379	VEGFA	vascular endothelial growth factor A	7422	6	n/a	n/a	4.70e-01	1.685
1099777	ENSG00000170412	35177	GPRC5C	G protein-coupled receptor, family C, group 5, member C	55890	17	n/a	n/a	4.79e-01	1.684
1098192	ENSG00000164089	41413	AGXT2L1	alanine-glyoxylate aminotransferase 2-like 1	64850	4	n/a	n/a	3.68e-01	1.684
1093015	ENSG00000129151	8365	BBOX1	butyrobetaine (gamma), 2-oxoglutarate dioxygenase (gamma-butyrobetaine hydroxylase) 1	8424	11	n/a	n/a	4.52e-01	1.683
1089966	ENSG00000105329	6998	TGFB1	transforming growth factor, beta 1	7040	19	n/a	n/a	4.69e-01	1.682
1089464	ENSG00000101856	10699	PGRMC1	progesterone receptor membrane component 1	10857	X	n/a	n/a	4.14e-01	1.681
1089668	ENSG00000103241	2278	FOXF1	forkhead box F1	2294	16	n/a	n/a	4.74e-01	1.681
1095918	ENSG00000147571	1383	CRH	corticotropin releasing hormone	1392	8	n/a	n/a	4.41e-01	1.681
1093425	ENSG00000131941	59574	RHPN2	rhophilin, Rho GTPase binding protein 2	85415	19	n/a	n/a	4.53e-01	1.680
1094193	ENSG00000136457	1093	CHAD	chondroadherin	1101	17	n/a	n/a	4.55e-01	1.680
1093617	ENSG00000133067	37776	LGR6	leucine-rich repeat containing G protein-coupled receptor 6	59352	1	n/a	n/a	4.79e-01	1.679
279665680	ENSG00000201808	6048	SNORA73A	small nucleolar RNA, H/ACA box 73A	6080	1	n/a	n/a	4.11e-01	1.679
1107506	ENSG00000229119	0	CTB-63M22.1	CTB-63M22.1	0	5	n/a	n/a	4.47e-01	1.678
1090770	ENSG00000111275	214	ALDH2	aldehyde dehydrogenase 2 family (mitochondrial)	217	12	n/a	n/a	4.54e-01	1.678
1099622	ENSG00000169738	30663	DCXR	dicarbonyl/L-xylulose reductase	51181	17	n/a	n/a	4.50e-01	1.678
1094248	ENSG00000136802	35542	LRRC8A	leucine rich repeat containing 8 family, member A	56262	9	n/a	n/a	4.67e-01	1.678
1093774	ENSG00000134250	4822	NOTCH2	notch 2	4853	1	n/a	n/a	4.53e-01	1.677
1088369	ENSG00000080493	8602	SLC4A4	solute carrier family 4, sodium bicarbonate cotransporter, member 4	8671	4	n/a	n/a	3.54e-01	1.676
279777168	ENSG00000224489	0	RP11-179H18.8	RP11-179H18.8	0	10	n/a	n/a	4.76e-01	1.674
1105457	ENSG00000205363	122844	C15orf59	chromosome 15 open reading frame 59	388135	15	n/a	n/a	4.66e-01	1.674
1096314	ENSG00000151322	40700	NPAS3	neuronal PAS domain protein 3	64067	14	n/a	n/a	4.51e-01	1.674
279962443	ENSG00000242045	0	RP1-90K10.3	RP1-90K10.3	0	6	n/a	n/a	4.72e-01	1.673
1090094	ENSG00000105854	5413	PON2	paraoxonase 2	5445	7	n/a	n/a	4.54e-01	1.673
1105875	ENSG00000213578	149585	CPLX3	complexin 3	594855	15	n/a	n/a	4.71e-01	1.673
1092993	ENSG00000128917	33858	DLL4	delta-like 4 (Drosophila)	54567	15	n/a	n/a	4.39e-01	1.673
1099062	ENSG00000167508	4571	MVD	mevalonate (diphospho) decarboxylase	4597	16	n/a	n/a	4.69e-01	1.672
279808249	ENSG00000227191	0	TRGC2	T cell receptor gamma constant 2	0	7	n/a	n/a	4.71e-01	1.671
280070633	ENSG00000254418	0	RP11-21L19.1	RP11-21L19.1	0	11	n/a	n/a	4.79e-01	1.670
1087792	ENSG00000065268	36692	WDR18	WD repeat domain 18	57418	19	n/a	n/a	4.67e-01	1.670
1092639	ENSG00000125844	6205	RRBP1	ribosome binding protein 1 homolog 180kDa (dog)	6238	20	n/a	n/a	4.64e-01	1.670
1104604	ENSG00000198435	134573	NRARP	NOTCH-regulated ankyrin repeat protein	441478	9	n/a	n/a	4.52e-01	1.669
1103173	ENSG00000186815	32853	TPCN1	two pore segment channel 1	53373	12	n/a	n/a	4.37e-01	1.669
1103458	ENSG00000188038	78970	NRN1L	neuritin 1-like	123904	16	n/a	n/a	4.48e-01	1.667
1102134	ENSG00000182575	11087	NXPH3	neurexophilin 3	11248	17	n/a	n/a	4.41e-01	1.665
1099028	ENSG00000167315	10302	ACAA2	acetyl-CoA acyltransferase 2	10449	18	n/a	n/a	4.46e-01	1.665
279847737	ENSG00000230787	0	RP11-548C21.1	RP11-548C21.1	0	1	n/a	n/a	4.79e-01	1.664
1086922	ENSG00000004799	5134	PDK4	pyruvate dehydrogenase kinase, isozyme 4	5166	7	n/a	n/a	4.74e-01	1.662
1101294	ENSG00000177728	9628	KIAA0195	KIAA0195	9772	17	n/a	n/a	4.47e-01	1.662
1092986	ENSG00000128849	59142	CGNL1	cingulin-like 1	84952	15	n/a	n/a	4.64e-01	1.660
1090044	ENSG00000105655	30957	ISYNA1	inositol-3-phosphate synthase 1	51477	19	n/a	n/a	4.74e-01	1.658
279810244	ENSG00000227370	0	RP4-669P10.19	RP4-669P10.19	0	22	n/a	n/a	4.40e-01	1.657
1088783	ENSG00000090971	36384	NAT14	N-acetyltransferase 14 (GCN5-related, putative)	57106	19	n/a	n/a	4.76e-01	1.655
280062133	ENSG00000253810	0	RP11-109P6.1	RP11-109P6.1	0	8	n/a	n/a	4.72e-01	1.655
1101107	ENSG00000176845	94211	METRNL	meteorin, glial cell differentiation regulator-like	284207	17	n/a	n/a	4.77e-01	1.655
280045168	ENSG00000252106	0	Y_RNA	Y RNA	0	6	n/a	n/a	4.42e-01	1.655
1104709	ENSG00000198732	40726	SMOC1	SPARC related modular calcium binding 1	64093	14	n/a	n/a	4.20e-01	1.654
1089083	ENSG00000100146	6623	SOX10	SRY (sex determining region Y)-box 10	6663	22	n/a	n/a	4.56e-01	1.654
1102011	ENSG00000182054	3398	IDH2	isocitrate dehydrogenase 2 (NADP+), mitochondrial	3418	15	n/a	n/a	4.68e-01	1.654
1098999	ENSG00000167191	31184	GPRC5B	G protein-coupled receptor, family C, group 5, member B	51704	16	n/a	n/a	4.79e-01	1.653
279666968	ENSG00000202198	79050	RN7SK	RNA, 7SK small nuclear	125050	6	n/a	n/a	4.25e-01	1.651
1101621	ENSG00000179761	30749	PIPOX	pipecolic acid oxidase	51268	17	n/a	n/a	4.54e-01	1.650
1092344	ENSG00000123989	55389	CHPF	chondroitin polymerizing factor	79586	2	n/a	n/a	4.76e-01	1.650
1104600	ENSG00000198417	4468	MT1F	metallothionein 1F	4494	16	n/a	n/a	4.46e-01	1.650
1088631	ENSG00000087903	5958	RFX2	regulatory factor X, 2 (influences HLA class II expression)	5990	19	n/a	n/a	4.81e-01	1.649
1097481	ENSG00000160801	5713	PTH1R	parathyroid hormone 1 receptor	5745	3	n/a	n/a	4.52e-01	1.649
1091232	ENSG00000114853	60242	ZBTB47	zinc finger and BTB domain containing 47	92999	3	n/a	n/a	4.64e-01	1.649
1100499	ENSG00000173548	90411	SNX33	sorting nexin 33	257364	15	n/a	n/a	4.40e-01	1.648
1101422	ENSG00000178537	784	SLC25A20	solute carrier family 25 (carnitine/acylcarnitine translocase), member 20	788	3	n/a	n/a	4.79e-01	1.648
1100498	ENSG00000173546	1453	CSPG4	chondroitin sulfate proteoglycan 4	1464	15	n/a	n/a	4.39e-01	1.647
1098238	ENSG00000164188	83680	RANBP3L	RAN binding protein 3-like	202151	5	n/a	n/a	3.63e-01	1.647
279754676	ENSG00000221566	0	MIR1181	microRNA 1181	0	19	n/a	n/a	4.50e-01	1.647
1097685	ENSG00000162430	36466	SEPN1	selenoprotein N, 1	57190	1	n/a	n/a	4.26e-01	1.646
1103857	ENSG00000196218	6228	RYR1	ryanodine receptor 1 (skeletal)	6261	19	n/a	n/a	4.55e-01	1.645
1097865	ENSG00000163083	3600	INHBB	inhibin, beta B	3625	2	n/a	n/a	4.50e-01	1.645
1092564	ENSG00000125462	10338	C1orf61	chromosome 1 open reading frame 61	10485	1	n/a	n/a	4.51e-01	1.644
1102565	ENSG00000184343	26323	SRPK3	SRSF protein kinase 3	26576	X	n/a	n/a	4.79e-01	1.644
1089686	ENSG00000103335	9636	PIEZO1	piezo-type mechanosensitive ion channel component 1	9780	16	n/a	n/a	4.47e-01	1.641
1093421	ENSG00000131899	3971	LLGL1	lethal giant larvae homolog 1 (Drosophila)	3996	17	n/a	n/a	4.76e-01	1.641
1105055	ENSG00000204237	109637	C17orf90	chromosome 17 open reading frame 90	339229	17	n/a	n/a	4.53e-01	1.641
1099454	ENSG00000168994	85792	C6orf145	chromosome 6 open reading frame 145	221749	6	n/a	n/a	4.79e-01	1.640
1094319	ENSG00000137076	7051	TLN1	talin 1	7094	9	n/a	n/a	4.74e-01	1.639
1108950	ENSG00000240583	355	AQP1	aquaporin 1 (Colton blood group)	358	7	n/a	n/a	4.54e-01	1.638
1097673	ENSG00000162391	109338	FAM151A	family with sequence similarity 151, member A	338094	1	n/a	n/a	4.77e-01	1.637
279969868	ENSG00000242861	0	RP11-285F7.2	RP11-285F7.2	0	1	n/a	n/a	4.52e-01	1.637
1108956	ENSG00000240764	35382	PCDHGC5	protocadherin gamma subfamily C, 5	56097	5	n/a	n/a	4.39e-01	1.636
1091204	ENSG00000114646	10528	CSPG5	chondroitin sulfate proteoglycan 5 (neuroglycan C)	10675	3	n/a	n/a	4.51e-01	1.636
1100390	ENSG00000172987	37955	HPSE2	heparanase 2	60495	10	n/a	n/a	4.51e-01	1.635
1092676	ENSG00000125968	3377	ID1	inhibitor of DNA binding 1, dominant negative helix-loop-helix protein	3397	20	n/a	n/a	4.47e-01	1.635
1096623	ENSG00000153822	3748	KCNJ16	potassium inwardly-rectifying channel, subfamily J, member 16	3773	17	n/a	n/a	4.49e-01	1.635
1097658	ENSG00000162337	4016	LRP5	low density lipoprotein receptor-related protein 5	4041	11	n/a	n/a	4.79e-01	1.635
1093355	ENSG00000131409	60677	LRRC4B	leucine rich repeat containing 4B	94030	19	n/a	n/a	4.80e-01	1.634
279936205	ENSG00000238910	0	snoU13	Small nucleolar RNA U13	0	22	n/a	n/a	4.79e-01	1.634
1099617	ENSG00000169715	4467	MT1E	metallothionein 1E	4493	16	n/a	n/a	4.47e-01	1.634
1106432	ENSG00000216921	94468	AC131097.4	Uncharacterized protein	285095	2	n/a	n/a	4.52e-01	1.633
1097586	ENSG00000161714	76634	PLCD3	phospholipase C, delta 3	113026	17	n/a	n/a	4.61e-01	1.633
279812964	ENSG00000227640	0	SOX21-AS1	SOX21 antisense RNA 1 (non-protein coding)	0	13	n/a	n/a	4.57e-01	1.632
1107238	ENSG00000227500	76646	SCAMP4	secretory carrier membrane protein 4	113178	19	n/a	n/a	4.45e-01	1.631
1101551	ENSG00000179242	997	CDH4	cadherin 4, type 1, R-cadherin (retinal)	1002	20	n/a	n/a	4.79e-01	1.631
1100312	ENSG00000172638	29741	EFEMP2	EGF containing fibulin-like extracellular matrix protein 2	30008	11	n/a	n/a	4.79e-01	1.631
1087233	ENSG00000016391	34638	CHDH	choline dehydrogenase	55349	3	n/a	n/a	4.53e-01	1.631
1096483	ENSG00000152518	674	ZFP36L2	zinc finger protein 36, C3H type-like 2	678	2	n/a	n/a	4.47e-01	1.630
1093505	ENSG00000132470	3666	ITGB4	integrin, beta 4	3691	17	n/a	n/a	4.77e-01	1.630
1088520	ENSG00000085117	3707	CD82	CD82 molecule	3732	11	n/a	n/a	4.47e-01	1.629
1096538	ENSG00000152990	81680	GPR125	G protein-coupled receptor 125	166647	4	n/a	n/a	4.48e-01	1.629
1087178	ENSG00000012171	7823	SEMA3B	sema domain, immunoglobulin domain (Ig), short basic domain, secreted, (semaphorin) 3B	7869	3	n/a	n/a	4.51e-01	1.628
1095134	ENSG00000142173	1283	COL6A2	collagen, type VI, alpha 2	1292	21	n/a	n/a	4.54e-01	1.628
1093255	ENSG00000130787	8906	HIP1R	huntingtin interacting protein 1 related	9026	12	n/a	n/a	4.71e-01	1.627
1095682	ENSG00000145832	81114	SLC25A48	solute carrier family 25, member 48	153328	5	n/a	n/a	4.46e-01	1.626
279820834	ENSG00000228360	0	RP11-365F18.1	RP11-365F18.1	0	7	n/a	n/a	4.62e-01	1.625
1089981	ENSG00000105379	2094	ETFB	electron-transfer-flavoprotein, beta polypeptide	2109	19	n/a	n/a	4.49e-01	1.625
1102193	ENSG00000182851	109349	GPIHBP1	glycosylphosphatidylinositol anchored high density lipoprotein binding protein 1	338328	8	n/a	n/a	4.46e-01	1.625
1088337	ENSG00000079337	10264	RAPGEF3	Rap guanine nucleotide exchange factor (GEF) 3	10411	12	n/a	n/a	4.71e-01	1.625
1090062	ENSG00000105699	31079	LSR	lipolysis stimulated lipoprotein receptor	51599	19	n/a	n/a	4.76e-01	1.625
1098550	ENSG00000165458	3611	INPPL1	inositol polyphosphate phosphatase-like 1	3636	11	n/a	n/a	4.79e-01	1.624
1098391	ENSG00000164776	5228	PHKG1	phosphorylase kinase, gamma 1 (muscle)	5260	7	n/a	n/a	4.49e-01	1.624
1090078	ENSG00000105767	83493	CADM4	cell adhesion molecule 4	199731	19	n/a	n/a	4.65e-01	1.624
1105855	ENSG00000213402	5758	PTPRCAP	protein tyrosine phosphatase, receptor type, C-associated protein	5790	11	n/a	n/a	4.77e-01	1.624
1092011	ENSG00000120885	1182	CLU	clusterin	1191	8	n/a	n/a	4.52e-01	1.623
1103517	ENSG00000188290	37072	HES4	hairy and enhancer of split 4 (Drosophila)	57801	1	n/a	n/a	4.53e-01	1.623
1100547	ENSG00000173805	8891	HAP1	huntingtin-associated protein 1	9001	17	n/a	n/a	4.76e-01	1.623
279793707	ENSG00000225938	0	RP4-575N6.4	RP4-575N6.4	0	1	n/a	n/a	4.67e-01	1.623
279720762	ENSG00000213307	0	RPL18P11	ribosomal protein L18 pseudogene 11	0	15	n/a	n/a	4.58e-01	1.622
1096763	ENSG00000154928	2032	EPHB1	EPH receptor B1	2047	3	n/a	n/a	4.76e-01	1.622
1095109	ENSG00000141905	4756	NFIC	nuclear factor I/C (CCAAT-binding transcription factor)	4782	19	n/a	n/a	4.77e-01	1.622
1086990	ENSG00000006118	34261	TMEM132A	transmembrane protein 132A	54972	11	n/a	n/a	4.73e-01	1.621
1092284	ENSG00000123384	4010	LRP1	low density lipoprotein receptor-related protein 1	4035	12	n/a	n/a	4.78e-01	1.621
1091566	ENSG00000117115	11080	PADI2	peptidyl arginine deiminase, type II	11240	1	n/a	n/a	4.79e-01	1.621
279657385	ENSG00000199363	0	SNORA63	Small nucleolar RNA SNORA63	0	3	n/a	n/a	4.78e-01	1.619
1088349	ENSG00000079691	34893	LRRC16A	leucine rich repeat containing 16A	55604	6	n/a	n/a	4.53e-01	1.619
1097459	ENSG00000160685	30525	ZBTB7B	zinc finger and BTB domain containing 7B	51043	1	n/a	n/a	4.40e-01	1.618
280009632	ENSG00000249109	0	RP11-1026M7.2	Uncharacterized protein	0	5	n/a	n/a	3.97e-01	1.617
1088187	ENSG00000075461	26837	CACNG4	calcium channel, voltage-dependent, gamma subunit 4	27092	17	n/a	n/a	4.56e-01	1.617
1100291	ENSG00000172508	36844	CARNS1	carnosine synthase 1	57571	11	n/a	n/a	4.55e-01	1.616
279829868	ENSG00000229182	0	RP11-122C21.2	RP11-122C21.2	0	8	n/a	n/a	4.76e-01	1.616
1100489	ENSG00000173486	2270	FKBP2	FK506 binding protein 2, 13kDa	2286	11	n/a	n/a	4.50e-01	1.616
1095145	ENSG00000142227	1999	EMP3	epithelial membrane protein 3	2014	19	n/a	n/a	4.79e-01	1.614
279470330	ENSG00000176054	0	RPL23P2	ribosomal protein L23 pseudogene 2	0	21	n/a	n/a	4.82e-01	1.614
1102115	ENSG00000182500	59066	ORAI1	ORAI calcium release-activated calcium modulator 1	84876	12	n/a	n/a	4.37e-01	1.614
1095982	ENSG00000148180	2917	GSN	gelsolin	2934	9	n/a	n/a	4.78e-01	1.614
279977663	ENSG00000243679	0	RP11-274B21.3	RP11-274B21.3	0	7	n/a	n/a	4.79e-01	1.613
1095056	ENSG00000141510	7114	TP53	tumor protein p53	7157	17	n/a	n/a	4.78e-01	1.613
1103486	ENSG00000188157	119616	AGRN	agrin	375790	1	n/a	n/a	4.70e-01	1.613
279982337	ENSG00000244151	0	RP11-148K1.12	RP11-148K1.12	0	7	n/a	n/a	4.74e-01	1.613
280092093	ENSG00000256007	0	ARAP1-AS1	ARAP1 antisense RNA 1 (non-protein coding)	0	11	n/a	n/a	4.53e-01	1.611
1102075	ENSG00000182324	3745	KCNJ14	potassium inwardly-rectifying channel, subfamily J, member 14	3770	19	n/a	n/a	4.80e-01	1.611
1089497	ENSG00000102032	5941	RENBP	renin binding protein	5973	X	n/a	n/a	4.51e-01	1.611
1097003	ENSG00000157103	6493	SLC6A1	solute carrier family 6 (neurotransmitter transporter, GABA), member 1	6529	3	n/a	n/a	4.59e-01	1.611
1102141	ENSG00000182600	123264	C2orf82	chromosome 2 open reading frame 82	389084	2	n/a	n/a	4.47e-01	1.610
1093476	ENSG00000132329	10121	RAMP1	receptor (G protein-coupled) activity modifying protein 1	10267	2	n/a	n/a	4.46e-01	1.610
280000807	ENSG00000248367	0	CTB-129O4.1	CTB-129O4.1	0	5	n/a	n/a	4.47e-01	1.610
1098784	ENSG00000166341	8573	DCHS1	dachsous 1 (Drosophila)	8642	11	n/a	n/a	3.01e-01	1.609
1093308	ENSG00000131094	10724	C1QL1	complement component 1, q subcomponent-like 1	10882	17	n/a	n/a	4.49e-01	1.609
1086949	ENSG00000005206	36207	AC004410.1	Signal peptide peptidase-like 2B	56928	19	n/a	n/a	4.53e-01	1.608
1089925	ENSG00000105137	59530	SYDE1	synapse defective 1, Rho GTPase, homolog 1 (C. elegans)	85360	19	n/a	n/a	4.51e-01	1.608
1103896	ENSG00000196338	33704	NLGN3	neuroligin 3	54413	X	n/a	n/a	4.64e-01	1.608
1105542	ENSG00000205704	109715	CTA-250D10.15	CTA-250D10.15	339674	22	n/a	n/a	4.76e-01	1.608
1094903	ENSG00000140497	9921	SCAMP2	secretory carrier membrane protein 2	10066	15	n/a	n/a	4.36e-01	1.607
1106347	ENSG00000215440	157126161	NPEPL1	aminopeptidase-like 1	100652930	20	n/a	n/a	4.78e-01	1.607
1090168	ENSG00000106278	5771	PTPRZ1	protein tyrosine phosphatase, receptor-type, Z polypeptide 1	5803	7	n/a	n/a	4.51e-01	1.606
1103906	ENSG00000196358	58827	NTNG2	netrin G2	84628	9	n/a	n/a	4.53e-01	1.606
1098407	ENSG00000164849	77669	GPR146	G protein-coupled receptor 146	115330	7	n/a	n/a	4.79e-01	1.606
279720656	ENSG00000213293	0	CTD-2666L21.3	CTD-2666L21.3	0	19	n/a	n/a	4.19e-01	1.605
1094535	ENSG00000138135	8903	CH25H	cholesterol 25-hydroxylase	9023	10	n/a	n/a	4.71e-01	1.604
1100469	ENSG00000173402	1593	DAG1	dystroglycan 1 (dystrophin-associated glycoprotein 1)	1605	3	n/a	n/a	4.42e-01	1.603
1093734	ENSG00000134042	58110	MRO	maestro	83876	18	n/a	n/a	4.54e-01	1.602
1091696	ENSG00000118271	7233	TTR	transthyretin	7276	18	n/a	n/a	4.47e-01	1.602
280096747	ENSG00000256545	0	AL139819.1	AL139819.1	0	10	n/a	n/a	4.52e-01	1.602
280039163	ENSG00000251469	0	AC099668.5	AC099668.5	0	3	n/a	n/a	4.38e-01	1.601
1092743	ENSG00000126603	58860	GLIS2	GLIS family zinc finger 2	84662	16	n/a	n/a	4.79e-01	1.601
279781883	ENSG00000224915	0	RP11-108L7.7	RP11-108L7.7	0	10	n/a	n/a	4.78e-01	1.601
1088869	ENSG00000092969	7000	TGFB2	transforming growth factor, beta 2	7042	1	n/a	n/a	4.53e-01	1.601
279782463	ENSG00000224962	0	RP11-450H5.2	RP11-450H5.2	0	3	n/a	n/a	4.75e-01	1.601
280125998	ENSG00000259038	0	CTD-2325P2.4	CTD-2325P2.4	0	14	n/a	n/a	4.49e-01	1.601
279948332	ENSG00000240414	0	AC114498.4	AC114498.4	0	1	n/a	n/a	4.48e-01	1.600
280065750	ENSG00000254087	0	LYN	v-yes-1 Yamaguchi sarcoma viral related oncogene homolog	0	8	n/a	n/a	4.53e-01	1.599
1098658	ENSG00000165886	55821	UBTD1	ubiquitin domain containing 1	80019	10	n/a	n/a	4.79e-01	1.599
1090240	ENSG00000106689	9220	LHX2	LIM homeobox 2	9355	9	n/a	n/a	4.47e-01	1.598
1101817	ENSG00000180900	23268	SCRIB	scribbled homolog (Drosophila)	23513	8	n/a	n/a	4.78e-01	1.597
1093311	ENSG00000131097	31231	HIGD1B	HIG1 hypoxia inducible domain family, member 1B	51751	17	n/a	n/a	4.46e-01	1.596
1106481	ENSG00000219607	169334	PPP1R3G	protein phosphatase 1, regulatory subunit 3G	648791	6	n/a	n/a	4.47e-01	1.596
1087850	ENSG00000066468	2248	FGFR2	fibroblast growth factor receptor 2	2263	10	n/a	n/a	4.68e-01	1.596
1094260	ENSG00000136830	41418	FAM129B	family with sequence similarity 129, member B	64855	9	n/a	n/a	4.73e-01	1.596
279662474	ENSG00000200879	0	SNORD14E	small nucleolar RNA, C/D box 14E	0	11	n/a	n/a	4.47e-01	1.594
279490190	ENSG00000178723	0	GLULP4	glutamate-ammonia ligase (glutamine synthetase) pseudogene 4	0	9	n/a	n/a	3.53e-01	1.594
1089031	ENSG00000099984	2936	GSTT2	glutathione S-transferase theta 2	2953	22	n/a	n/a	4.52e-01	1.593
1102136	ENSG00000182580	2034	EPHB3	EPH receptor B3	2049	3	n/a	n/a	4.37e-01	1.593
1093101	ENSG00000129965	169900	INS-IGF2	INS-IGF2 readthrough	723961	11	n/a	n/a	4.59e-01	1.592
279702757	ENSG00000206597	1013090	SNORA57	small nucleolar RNA, H/ACA box 57	692158	11	n/a	n/a	4.48e-01	1.592
1097458	ENSG00000160683	640	CXCR5	chemokine (C-X-C motif) receptor 5	643	11	n/a	n/a	4.51e-01	1.591
1105897	ENSG00000213722	23318	DDAH2	dimethylarginine dimethylaminohydrolase 2	23564	6	n/a	n/a	4.45e-01	1.591
1104874	ENSG00000203618	2795	GP1BB	glycoprotein Ib (platelet), beta polypeptide	2812	22	n/a	n/a	4.54e-01	1.590
1089352	ENSG00000101203	36915	COL20A1	collagen, type XX, alpha 1	57642	20	n/a	n/a	4.65e-01	1.590
1099561	ENSG00000169439	6347	SDC2	syndecan 2	6383	8	n/a	n/a	4.52e-01	1.590
1100512	ENSG00000173599	5059	PC	pyruvate carboxylase	5091	11	n/a	n/a	4.63e-01	1.589
279663888	ENSG00000201326	1013537	SNORD115-22	small nucleolar RNA, C/D box 115-22	100033799	15	n/a	n/a	4.68e-01	1.589
279937843	ENSG00000239174	0	AC092143.1	AC092143.1	0	16	n/a	n/a	4.57e-01	1.589
280038310	ENSG00000251400	0	ALDH7A1P1	aldehyde dehydrogenase 7 family, member A1 pseudogene 1	0	5	n/a	n/a	4.46e-01	1.589
1100717	ENSG00000174775	3245	HRAS	v-Ha-ras Harvey rat sarcoma viral oncogene homolog	3265	11	n/a	n/a	4.53e-01	1.588
1102701	ENSG00000184925	94835	LCN12	lipocalin 12	286256	9	n/a	n/a	4.79e-01	1.588
279873829	ENSG00000233073	0	AC005009.2	AC005009.2	0	7	n/a	n/a	4.74e-01	1.587
1097643	ENSG00000162174	55951	ASRGL1	asparaginase like 1	80150	11	n/a	n/a	4.48e-01	1.587
1097144	ENSG00000158270	56746	COLEC12	collectin sub-family member 12	81035	18	n/a	n/a	4.78e-01	1.586
1088334	ENSG00000079313	36728	REXO1	REX1, RNA exonuclease 1 homolog (S. cerevisiae)	57455	19	n/a	n/a	4.80e-01	1.585
1101523	ENSG00000179085	33635	DPM3	dolichyl-phosphate mannosyltransferase polypeptide 3	54344	1	n/a	n/a	4.49e-01	1.585
1101266	ENSG00000177606	3700	JUN	jun proto-oncogene	3725	1	n/a	n/a	4.49e-01	1.584
1089852	ENSG00000104812	2980	GYS1	glycogen synthase 1 (muscle)	2997	19	n/a	n/a	4.22e-01	1.584
1102852	ENSG00000185519	110389	FAM131C	family with sequence similarity 131, member C	348487	1	n/a	n/a	4.55e-01	1.584
1104954	ENSG00000203883	33636	SOX18	SRY (sex determining region Y)-box 18	54345	20	n/a	n/a	4.51e-01	1.584
1092720	ENSG00000126368	9430	NR1D1	nuclear receptor subfamily 1, group D, member 1	9572	17	n/a	n/a	4.80e-01	1.583
1090530	ENSG00000109107	227	ALDOC	aldolase C, fructose-bisphosphate	230	17	n/a	n/a	4.45e-01	1.583
1091153	ENSG00000114115	5915	RBP1	retinol binding protein 1, cellular	5947	3	n/a	n/a	4.68e-01	1.583
1099575	ENSG00000169515	58203	CCDC8	coiled-coil domain containing 8	83987	19	n/a	n/a	4.78e-01	1.582
1094257	ENSG00000136826	9180	KLF4	Kruppel-like factor 4 (gut)	9314	9	n/a	n/a	4.50e-01	1.581
1093856	ENSG00000134716	1561	CYP2J2	cytochrome P450, family 2, subfamily J, polypeptide 2	1573	1	n/a	n/a	4.68e-01	1.581
1095527	ENSG00000144655	41233	CSRNP1	cysteine-serine-rich nuclear protein 1	64651	3	n/a	n/a	4.67e-01	1.580
279980634	ENSG00000243964	0	RP11-16F15.1	RP11-16F15.1	0	11	n/a	n/a	3.88e-01	1.580
1090521	ENSG00000109066	34157	TMEM104	transmembrane protein 104	54868	17	n/a	n/a	4.39e-01	1.580
1105853	ENSG00000213398	3906	LCAT	lecithin-cholesterol acyltransferase	3931	16	n/a	n/a	4.51e-01	1.580
279710800	ENSG00000208772	0	SNORD94	small nucleolar RNA, C/D box 94	0	2	n/a	n/a	3.79e-01	1.579
280051832	ENSG00000253071	0	RNU7-31P	RNA, U7 small nuclear 31 pseudogene	0	17	n/a	n/a	4.51e-01	1.579
1089007	ENSG00000099864	5032	PALM	paralemmin	5064	19	n/a	n/a	4.52e-01	1.579
279944075	ENSG00000239943	0	AC079460.1	AC079460.1	0	12	n/a	n/a	3.80e-01	1.579
1099297	ENSG00000168309	11011	FAM107A	family with sequence similarity 107, member A	11170	3	n/a	n/a	4.51e-01	1.579
279918799	ENSG00000237173	0	RP5-866L20.2	RP5-866L20.2	0	1	n/a	n/a	4.49e-01	1.578
1099013	ENSG00000167244	3461	IGF2	insulin-like growth factor 2 (somatomedin A)	3481	11	n/a	n/a	4.32e-01	1.578
279877202	ENSG00000233383	0	RP11-324F21.1	RP11-324F21.1	0	7	n/a	n/a	4.68e-01	1.578
279918886	ENSG00000237180	0	CYP46A4P	cytochrome P450, family 46, subfamily A, polypeptide 4, pseudogene	0	1	n/a	n/a	4.50e-01	1.577
1089949	ENSG00000105248	34991	CCDC94	coiled-coil domain containing 94	55702	19	n/a	n/a	4.31e-01	1.577
1101577	ENSG00000179403	41419	VWA1	von Willebrand factor A domain containing 1	64856	1	n/a	n/a	4.52e-01	1.577
1096218	ENSG00000150281	1478	CTF1	cardiotrophin 1	1489	16	n/a	n/a	4.74e-01	1.576
1097477	ENSG00000160789	3975	LMNA	lamin A/C	4000	1	n/a	n/a	4.65e-01	1.575
279967770	ENSG00000242604	0	AL512503.1	AL512503.1	0	1	n/a	n/a	4.55e-01	1.574
1093916	ENSG00000135069	29701	PSAT1	phosphoserine aminotransferase 1	29968	9	n/a	n/a	4.47e-01	1.571
1094403	ENSG00000137507	2599	LRRC32	leucine rich repeat containing 32	2615	11	n/a	n/a	2.98e-01	1.571
1103748	ENSG00000189171	6251	S100A13	S100 calcium binding protein A13	6284	1	n/a	n/a	4.53e-01	1.570
279939458	ENSG00000239373	0	AL021579.1	AL021579.1	0	1	n/a	n/a	4.82e-01	1.570
1100227	ENSG00000172270	678	BSG	basigin (Ok blood group)	682	19	n/a	n/a	4.50e-01	1.569
1105320	ENSG00000204934	125620	RP4-751H13.6	RP4-751H13.6	401431	7	n/a	n/a	4.48e-01	1.569
279931573	ENSG00000238225	0	AC093416.3	AC093416.3	0	3	n/a	n/a	4.55e-01	1.569
1091606	ENSG00000117411	8634	B4GALT2	UDP-Gal:betaGlcNAc beta 1,4- galactosyltransferase, polypeptide 2	8704	1	n/a	n/a	4.65e-01	1.568
1090070	ENSG00000105722	2062	ERF	Ets2 repressor factor	2077	19	n/a	n/a	4.66e-01	1.568
279969175	ENSG00000242777	0	AL590704.1	AL590704.1	0	6	n/a	n/a	4.48e-01	1.568
1105206	ENSG00000204592	3115	HLA-E	major histocompatibility complex, class I, E	3133	6	n/a	n/a	4.76e-01	1.568
1100210	ENSG00000172201	3380	ID4	inhibitor of DNA binding 4, dominant negative helix-loop-helix protein	3400	6	n/a	n/a	3.79e-01	1.568
279935785	ENSG00000238841	0	snoU13	Small nucleolar RNA U13	0	7	n/a	n/a	2.94e-01	1.568
279661207	ENSG00000200503	1013520	SNORD115-5	small nucleolar RNA, C/D box 115-5	100033442	15	n/a	n/a	4.52e-01	1.567
279657784	ENSG00000199476	0	Y_RNA	Y RNA	0	3	n/a	n/a	4.62e-01	1.567
279700519	ENSG00000206145	133954	P2RX6P	purinergic receptor P2X, ligand-gated ion channel, 6 pseudogene	440799	22	n/a	n/a	4.53e-01	1.567
1103407	ENSG00000187848	22708	P2RX2	purinergic receptor P2X, ligand-gated ion channel, 2	22953	12	n/a	n/a	4.78e-01	1.566
1090747	ENSG00000111181	6503	SLC6A12	solute carrier family 6 (neurotransmitter transporter, betaine/GABA), member 12	6539	12	n/a	n/a	4.79e-01	1.566
279831793	ENSG00000229344	0	RP5-857K21.7	RP5-857K21.7	0	1	n/a	n/a	3.74e-01	1.566
1097387	ENSG00000160200	871	CBS	cystathionine-beta-synthase	875	21	n/a	n/a	4.49e-01	1.565
279720569	ENSG00000213280	0	RP11-212P7.1	RP11-212P7.1	0	7	n/a	n/a	4.51e-01	1.564
1093123	ENSG00000130158	36845	DOCK6	dedicator of cytokinesis 6	57572	19	n/a	n/a	4.68e-01	1.564
1092953	ENSG00000128602	6568	SMO	smoothened, frizzled family receptor	6608	7	n/a	n/a	4.49e-01	1.563
1101287	ENSG00000177697	972	CD151	CD151 molecule (Raph blood group)	977	11	n/a	n/a	4.76e-01	1.563
279708301	ENSG00000207570	128157	MIR9-2	microRNA 9-2	407047	5	n/a	n/a	4.49e-01	1.563
1087449	ENSG00000041982	3351	TNC	tenascin C	3371	9	n/a	n/a	4.38e-01	1.562
280081424	ENSG00000255126	0	CTD-2531D15.5	CTD-2531D15.5	0	11	n/a	n/a	4.46e-01	1.562
280099359	ENSG00000256873	0	AL021977.1	AL021977.1	0	22	n/a	n/a	4.75e-01	1.562
1088048	ENSG00000072071	22615	LPHN1	latrophilin 1	22859	19	n/a	n/a	4.65e-01	1.562
1096508	ENSG00000152726	35036	FAM21B	family with sequence similarity 21, member B	55747	10	n/a	n/a	4.55e-01	1.562
1088087	ENSG00000072952	10188	MRVI1	murine retrovirus integration site 1 homolog	10335	11	n/a	n/a	4.52e-01	1.562
1100490	ENSG00000173511	7380	VEGFB	vascular endothelial growth factor B	7423	11	n/a	n/a	4.50e-01	1.562
1091290	ENSG00000115266	10151	APC2	adenomatosis polyposis coli 2	10297	19	n/a	n/a	4.75e-01	1.562
1097421	ENSG00000160325	10935	C9orf7	chromosome 9 open reading frame 7	11094	9	n/a	n/a	4.62e-01	1.562
1105862	ENSG00000213445	6458	SIPA1	signal-induced proliferation-associated 1	6494	11	n/a	n/a	4.79e-01	1.562
279870843	ENSG00000232815	0	RP11-764K9.2	RP11-764K9.2	0	9	n/a	n/a	4.79e-01	1.561
1087522	ENSG00000049089	1289	COL9A2	collagen, type IX, alpha 2	1298	1	n/a	n/a	4.48e-01	1.561
280006997	ENSG00000248871	128239	TNFSF12-TNFSF13	TNFSF12-TNFSF13 readthrough	407977	17	n/a	n/a	4.53e-01	1.561
1087241	ENSG00000017483	60216	SLC38A5	solute carrier family 38, member 5	92745	X	n/a	n/a	4.40e-01	1.561
1101719	ENSG00000180340	2519	FZD2	frizzled family receptor 2	2535	17	n/a	n/a	4.76e-01	1.561
1096689	ENSG00000154274	34575	C4orf19	chromosome 4 open reading frame 19	55286	4	n/a	n/a	4.79e-01	1.561
1095968	ENSG00000148053	4884	NTRK2	neurotrophic tyrosine kinase, receptor, type 2	4915	9	n/a	n/a	4.45e-01	1.561
1094017	ENSG00000135540	36500	NHSL1	NHS-like 1	57224	6	n/a	n/a	4.53e-01	1.560
1101054	ENSG00000176533	2771	GNG7	guanine nucleotide binding protein (G protein), gamma 7	2788	19	n/a	n/a	4.48e-01	1.560
1099127	ENSG00000167701	2858	GPT	glutamic-pyruvate transaminase (alanine aminotransferase)	2875	8	n/a	n/a	4.50e-01	1.560
1096141	ENSG00000149485	3967	FADS1	fatty acid desaturase 1	3992	11	n/a	n/a	4.71e-01	1.560
1095786	ENSG00000146535	2751	GNA12	guanine nucleotide binding protein (G protein) alpha 12	2768	7	n/a	n/a	4.57e-01	1.560
1098413	ENSG00000164877	55581	MICALL2	MICAL-like 2	79778	7	n/a	n/a	4.80e-01	1.559
1087766	ENSG00000064655	2124	EYA2	eyes absent homolog 2 (Drosophila)	2139	20	n/a	n/a	4.53e-01	1.559
1105631	ENSG00000206077	0	ZDHHC11B	zinc finger, DHHC-type containing 11B	0	5	n/a	n/a	4.69e-01	1.559
280071006	ENSG00000254452	0	RP11-867G23.4	RP11-867G23.4	0	11	n/a	n/a	4.78e-01	1.559
1088827	ENSG00000091986	81022	CCDC80	coiled-coil domain containing 80	151887	3	n/a	n/a	4.55e-01	1.558
280040008	ENSG00000251534	0	RP1-96H9.6	RP1-96H9.6	0	12	n/a	n/a	4.67e-01	1.558
1100254	ENSG00000172366	58541	FAM195A	family with sequence similarity 195, member A	84331	16	n/a	n/a	4.57e-01	1.558
279707713	ENSG00000207445	0	SNORD15B	small nucleolar RNA, C/D box 15B	0	11	n/a	n/a	3.71e-01	1.558
1106889	ENSG00000225138	0	CTD-2228K2.7	CTD-2228K2.7	0	5	n/a	n/a	4.49e-01	1.557
279515532	ENSG00000182351	0	AP000358.3	AP000358.3	0	22	n/a	n/a	3.73e-01	1.557
1097716	ENSG00000162576	33878	MXRA8	matrix-remodelling associated 8	54587	1	n/a	n/a	4.49e-01	1.557
1090227	ENSG00000106624	162	AEBP1	AE binding protein 1	165	7	n/a	n/a	4.55e-01	1.556
279957244	ENSG00000241482	0	AC064836.1	AC064836.1	0	2	n/a	n/a	3.70e-01	1.556
1094087	ENSG00000135919	5238	SERPINE2	serpin peptidase inhibitor, clade E (nexin, plasminogen activator inhibitor type 1), member 2	5270	2	n/a	n/a	4.81e-01	1.556
1097337	ENSG00000159792	5649	PSKH1	protein serine kinase H1	5681	16	n/a	n/a	3.86e-01	1.555
279657665	ENSG00000199452	0	SNORA71	Small nucleolar RNA SNORA71	0	20	n/a	n/a	4.78e-01	1.555
1100520	ENSG00000173638	6537	SLC19A1	solute carrier family 19 (folate transporter), member 1	6573	21	n/a	n/a	4.66e-01	1.554
279705144	ENSG00000207008	0	SNORA54	small nucleolar RNA, H/ACA box 54	0	11	n/a	n/a	4.51e-01	1.554
1092804	ENSG00000127249	58449	ATP13A4	ATPase type 13A4	84239	3	n/a	n/a	4.49e-01	1.554
1093309	ENSG00000131095	2654	GFAP	glial fibrillary acidic protein	2670	17	n/a	n/a	4.52e-01	1.553
1097336	ENSG00000159788	5970	RGS12	regulator of G-protein signaling 12	6002	4	n/a	n/a	4.31e-01	1.552
280137550	ENSG00000259716	0	RP5-977B1.11	RP5-977B1.11	0	20	n/a	n/a	4.54e-01	1.552
1094324	ENSG00000137094	25571	DNAJB5	DnaJ (Hsp40) homolog, subfamily B, member 5	25822	9	n/a	n/a	4.49e-01	1.552
1091674	ENSG00000118094	11021	TREH	trehalase (brush-border membrane glycoprotein)	11181	11	n/a	n/a	4.80e-01	1.552
1097795	ENSG00000162836	30687	ACP6	acid phosphatase 6, lysophosphatidic	51205	1	n/a	n/a	4.79e-01	1.552
280075281	ENSG00000254741	0	RP11-661A12.7	RP11-661A12.7	0	8	n/a	n/a	4.54e-01	1.551
1096094	ENSG00000149115	59611	TNKS1BP1	tankyrase 1 binding protein 1, 182kDa	85456	11	n/a	n/a	4.38e-01	1.551
1101442	ENSG00000178685	59065	PARP10	poly (ADP-ribose) polymerase family, member 10	84875	8	n/a	n/a	4.80e-01	1.551
1109083	ENSG00000243449	125465	C4orf48	chromosome 4 open reading frame 48	401115	4	n/a	n/a	3.62e-01	1.550
1096237	ENSG00000150551	77767	LYPD1	LY6/PLAUR domain containing 1	116372	2	n/a	n/a	4.45e-01	1.549
280094681	ENSG00000256309	0	AC009469.1	AC009469.1	0	2	n/a	n/a	4.71e-01	1.549
1093099	ENSG00000129946	25510	SHC2	SHC (Src homology 2 domain containing) transforming protein 2	25759	19	n/a	n/a	4.77e-01	1.549
280040938	ENSG00000251593	0	MSNP1	moesin pseudogene 1	0	5	n/a	n/a	4.78e-01	1.549
1094636	ENSG00000138696	654	BMPR1B	bone morphogenetic protein receptor, type IB	658	4	n/a	n/a	4.62e-01	1.549
280028955	ENSG00000250661	0	RP11-458I7.4	RP11-458I7.4	0	1	n/a	n/a	4.56e-01	1.549
1102199	ENSG00000182871	56555	COL18A1	collagen, type XVIII, alpha 1	80781	21	n/a	n/a	4.73e-01	1.548
1090217	ENSG00000106571	2720	GLI3	GLI family zinc finger 3	2737	7	n/a	n/a	4.51e-01	1.548
1098124	ENSG00000163909	26256	HEYL	hairy/enhancer-of-split related with YRPW motif-like	26508	1	n/a	n/a	4.74e-01	1.548
1099157	ENSG00000167775	30774	CD320	CD320 molecule	51293	19	n/a	n/a	4.79e-01	1.548
280115479	ENSG00000258430	0	RP11-982M15.2	RP11-982M15.2	0	14	n/a	n/a	4.66e-01	1.548
1099960	ENSG00000171159	54934	C9orf16	chromosome 9 open reading frame 16	79095	9	n/a	n/a	4.46e-01	1.548
279707300	ENSG00000207375	1013512	SNORD116-23	small nucleolar RNA, C/D box 116-23	100033434	15	n/a	n/a	4.57e-01	1.548
1090688	ENSG00000110651	970	CD81	CD81 molecule	975	11	n/a	n/a	4.58e-01	1.547
1088592	ENSG00000087077	7162	TRIP6	thyroid hormone receptor interactor 6	7205	7	n/a	n/a	4.47e-01	1.547
279952144	ENSG00000240869	0	AL136303.1	AL136303.1	0	6	n/a	n/a	4.51e-01	1.547
1093756	ENSG00000134184	2927	GSTM1	glutathione S-transferase mu 1	2944	1	n/a	n/a	4.03e-01	1.545
1090721	ENSG00000110900	134705	TSPAN11	tetraspanin 11	441631	12	n/a	n/a	4.70e-01	1.545
1088056	ENSG00000072182	34804	ACCN4	amiloride-sensitive cation channel 4, pituitary	55515	2	n/a	n/a	4.37e-01	1.544
1089275	ENSG00000100842	10132	EFS	embryonal Fyn-associated substrate	10278	14	n/a	n/a	4.77e-01	1.544
280026084	ENSG00000250424	0	RP5-877J2.1	Uncharacterized proteincDNA FLJ51453, highly similar to Aquaporin-1	0	7	n/a	n/a	4.56e-01	1.544
1092913	ENSG00000128283	10976	CDC42EP1	CDC42 effector protein (Rho GTPase binding) 1	11135	22	n/a	n/a	4.53e-01	1.544
1102458	ENSG00000183840	2846	GPR39	G protein-coupled receptor 39	2863	2	n/a	n/a	4.53e-01	1.544
1088235	ENSG00000076928	9015	ARHGEF1	Rho guanine nucleotide exchange factor (GEF) 1	9138	19	n/a	n/a	4.81e-01	1.544
280036383	ENSG00000251267	0	RP1-5O6.6	RP1-5O6.6	0	22	n/a	n/a	4.78e-01	1.544
1103735	ENSG00000189129	85507	PLAC9	placenta-specific 9	219348	10	n/a	n/a	4.54e-01	1.543
1102203	ENSG00000182890	2730	GLUD2	glutamate dehydrogenase 2	2747	X	n/a	n/a	4.49e-01	1.543
279895312	ENSG00000234961	0	RP11-124N14.3	RP11-124N14.3	0	10	n/a	n/a	4.52e-01	1.543
1108778	ENSG00000237578	0	RP11-174M13.1	RP11-174M13.1	0	12	n/a	n/a	4.52e-01	1.543
1091507	ENSG00000116729	55773	WLS	wntless homolog (Drosophila)	79971	1	n/a	n/a	4.79e-01	1.543
1087711	ENSG00000062096	413	ARSF	arylsulfatase F	416	X	n/a	n/a	4.58e-01	1.542
279821554	ENSG00000228417	0	RP11-549L6.3	RP11-549L6.3	0	10	n/a	n/a	4.35e-01	1.541
1093036	ENSG00000129270	54987	MMP28	matrix metallopeptidase 28	79148	17	n/a	n/a	4.51e-01	1.541
1092019	ENSG00000120915	2038	EPHX2	epoxide hydrolase 2, cytoplasmic	2053	8	n/a	n/a	4.50e-01	1.541
1093356	ENSG00000131435	8506	PDLIM4	PDZ and LIM domain 4	8572	5	n/a	n/a	4.52e-01	1.540
1098424	ENSG00000164904	498	ALDH7A1	aldehyde dehydrogenase 7 family, member A1	501	5	n/a	n/a	4.45e-01	1.540
1100141	ENSG00000171885	358	AQP4	aquaporin 4	361	18	n/a	n/a	3.89e-01	1.540
1097434	ENSG00000160410	60223	SHKBP1	SH3KBP1 binding protein 1	92799	19	n/a	n/a	4.76e-01	1.540
1094172	ENSG00000136295	56501	TTYH3	tweety homolog 3 (Drosophila)	80727	7	n/a	n/a	4.79e-01	1.540
279860581	ENSG00000231916	0	AC006033.22	AC006033.22	0	7	n/a	n/a	4.48e-01	1.539
279956039	ENSG00000241357	0	RP11-758P17.2	RP11-758P17.2	0	7	n/a	n/a	4.50e-01	1.539
1096143	ENSG00000149489	6062	ROM1	retinal outer segment membrane protein 1	6094	11	n/a	n/a	4.53e-01	1.539
279931244	ENSG00000238194	157122139	RP4-719C8.1	RP4-719C8.1	100506384	20	n/a	n/a	4.67e-01	1.538
1092761	ENSG00000126785	36655	RHOJ	ras homolog gene family, member J	57381	14	n/a	n/a	4.52e-01	1.536
1104755	ENSG00000198822	2896	GRM3	glutamate receptor, metabotropic 3	2913	7	n/a	n/a	4.71e-01	1.536
280135928	ENSG00000259605	0	AC074212.5	AC074212.5	0	19	n/a	n/a	4.79e-01	1.536
1102712	ENSG00000184984	1125	CHRM5	cholinergic receptor, muscarinic 5	1133	15	n/a	n/a	4.54e-01	1.536
279665190	ENSG00000201675	0	SNORD32A	small nucleolar RNA, C/D box 32A	0	19	n/a	n/a	4.79e-01	1.536
1094460	ENSG00000137818	6144	RPLP1	ribosomal protein, large, P1	6176	15	n/a	n/a	4.51e-01	1.536
280056889	ENSG00000253445	0	CTB-79E8.2	CTB-79E8.2	0	5	n/a	n/a	4.65e-01	1.535
279710793	ENSG00000208506	1017093	RNU4ATAC	RNA, U4atac small nuclear (U12-dependent splicing)	100151683	2	n/a	n/a	4.69e-01	1.535
279666387	ENSG00000202025	0	U6	U6 spliceosomal RNA	0	1	n/a	n/a	3.79e-01	1.535
1089385	ENSG00000101335	10251	MYL9	myosin, light chain 9, regulatory	10398	20	n/a	n/a	4.52e-01	1.535
280064586	ENSG00000253988	0	RP11-489O18.1	RP11-489O18.1	0	8	n/a	n/a	4.77e-01	1.535
279843508	ENSG00000230415	0	RP5-902P8.10	RP5-902P8.10	0	1	n/a	n/a	4.73e-01	1.534
279792042	ENSG00000225795	0	RP11-395G17.1	RP11-395G17.1	0	7	n/a	n/a	4.77e-01	1.534
1103336	ENSG00000187608	9492	ISG15	ISG15 ubiquitin-like modifier	9636	1	n/a	n/a	3.66e-01	1.533
1098417	ENSG00000164889	6486	SLC4A2	solute carrier family 4, anion exchanger, member 2 (erythrocyte membrane protein band 3-like 1)	6522	7	n/a	n/a	4.78e-01	1.533
1097696	ENSG00000162482	22732	AKR7A3	aldo-keto reductase family 7, member A3 (aflatoxin aldehyde reductase)	22977	1	n/a	n/a	4.79e-01	1.533
279716865	ENSG00000212452	0	SNORD69	small nucleolar RNA, C/D box 69	0	3	n/a	n/a	4.35e-01	1.533
1096984	ENSG00000156966	60243	B3GNT7	UDP-GlcNAc:betaGal beta-1,3-N-acetylglucosaminyltransferase 7	93010	2	n/a	n/a	4.66e-01	1.533
1095831	ENSG00000146966	26892	DENND2A	DENN/MADD domain containing 2A	27147	7	n/a	n/a	4.70e-01	1.533
1105605	ENSG00000205927	10069	OLIG2	oligodendrocyte lineage transcription factor 2	10215	21	n/a	n/a	4.79e-01	1.533
1089463	ENSG00000101850	4904	GPR143	G protein-coupled receptor 143	4935	X	n/a	n/a	4.80e-01	1.532
1089674	ENSG00000103257	8089	SLC7A5	solute carrier family 7 (amino acid transporter light chain, L system), member 5	8140	16	n/a	n/a	4.74e-01	1.532
1090590	ENSG00000109736	10081	MFSD10	major facilitator superfamily domain containing 10	10227	4	n/a	n/a	4.49e-01	1.532
1093543	ENSG00000132669	33744	RIN2	Ras and Rab interactor 2	54453	20	n/a	n/a	4.49e-01	1.532
279664847	ENSG00000201592	0	snoU2_19	Small nucleolar RNA U2-19	0	X	n/a	n/a	4.49e-01	1.530
279794082	ENSG00000225968	124627	PPP1R28	protein phosphatase 1, regulatory subunit 28	392617	7	n/a	n/a	4.73e-01	1.530
1101251	ENSG00000177548	55677	RABEP2	rabaptin, RAB GTPase binding effector protein 2	79874	16	n/a	n/a	4.67e-01	1.530
1092194	ENSG00000122642	11163	FKBP9	FK506 binding protein 9, 63 kDa	11328	7	n/a	n/a	4.79e-01	1.529
280088647	ENSG00000255629	0	RP11-196H14.3	RP11-196H14.3	0	12	n/a	n/a	4.73e-01	1.529
1102018	ENSG00000182103	85640	FAM181B	family with sequence similarity 181, member B	220382	11	n/a	n/a	3.77e-01	1.529
1097197	ENSG00000158710	8349	TAGLN2	transgelin 2	8407	1	n/a	n/a	4.35e-01	1.529
1088078	ENSG00000072778	34	ACADVL	acyl-CoA dehydrogenase, very long chain	37	17	n/a	n/a	4.80e-01	1.529
279914252	ENSG00000236762	0	RP11-159H3.1	RP11-159H3.1	0	10	n/a	n/a	4.79e-01	1.528
279850729	ENSG00000231064	0	RP11-263K19.4	RP11-263K19.4	0	1	n/a	n/a	4.49e-01	1.527
279705452	ENSG00000207066	26545	SNORD50A	small nucleolar RNA, C/D box 50A	26799	6	n/a	n/a	4.47e-01	1.526
279719457	ENSG00000213130	0	EEF1DP5	eukaryotic translation elongation factor 1 delta pseudogene 5	0	6	n/a	n/a	4.62e-01	1.526
1097512	ENSG00000160972	59178	PPP1R16A	protein phosphatase 1, regulatory subunit 16A	84988	8	n/a	n/a	4.76e-01	1.526
280063922	ENSG00000253948	0	RP11-410L14.2	RP11-410L14.2	0	8	n/a	n/a	4.62e-01	1.526
1087483	ENSG00000046889	56044	PREX2	phosphatidylinositol-3,4,5-trisphosphate-dependent Rac exchange factor 2	80243	8	n/a	n/a	4.52e-01	1.525
1102464	ENSG00000183864	10608	TOB2	transducer of ERBB2, 2	10766	22	n/a	n/a	4.32e-01	1.525
279663559	ENSG00000201229	0	SNORA63	Small nucleolar RNA SNORA63	0	3	n/a	n/a	4.50e-01	1.525
279938818	ENSG00000239302	0	AC007388.1	AC007388.1	0	2	n/a	n/a	4.78e-01	1.524
1088217	ENSG00000076344	8709	RGS11	regulator of G-protein signaling 11	8786	16	n/a	n/a	4.49e-01	1.524
1093384	ENSG00000131653	58441	TRAF7	TNF receptor-associated factor 7	84231	16	n/a	n/a	4.77e-01	1.524
280130420	ENSG00000259291	0	RP11-617F23.1	RP11-617F23.1	0	15	n/a	n/a	4.76e-01	1.524
1102740	ENSG00000185052	36693	SLC24A3	solute carrier family 24 (sodium/potassium/calcium exchanger), member 3	57419	20	n/a	n/a	4.59e-01	1.524
1092574	ENSG00000125520	36010	SLC2A4RG	SLC2A4 regulator	56731	20	n/a	n/a	4.57e-01	1.524
1100680	ENSG00000174521	80672	TTC9B	tetratricopeptide repeat domain 9B	148014	19	n/a	n/a	4.47e-01	1.523
279969545	ENSG00000242814	0	RP11-436H11.1	RP11-436H11.1	0	5	n/a	n/a	3.85e-01	1.522
1105113	ENSG00000204377	0	C1orf134	chromosome 1 open reading frame 134	0	1	n/a	n/a	4.54e-01	1.522
279966920	ENSG00000242529	0	XX-CR54.2	XX-CR54.2	0	1	n/a	n/a	4.61e-01	1.522
279755110	ENSG00000221656	0	MIR1225	microRNA 1225	0	16	n/a	n/a	4.59e-01	1.521
1093386	ENSG00000131669	4783	NINJ1	ninjurin 1	4814	9	n/a	n/a	4.72e-01	1.521
280124335	ENSG00000258944	0	RP4-647C14.3	RP4-647C14.3	0	14	n/a	n/a	4.80e-01	1.521
1099621	ENSG00000169733	5954	RFNG	RFNG O-fucosylpeptide 3-beta-N-acetylglucosaminyltransferase	5986	17	n/a	n/a	4.78e-01	1.521
1086907	ENSG00000003989	6506	SLC7A2	solute carrier family 7 (cationic amino acid transporter, y+ system), member 2	6542	8	n/a	n/a	4.53e-01	1.521
1089970	ENSG00000105355	10080	PLIN3	perilipin 3	10226	19	n/a	n/a	4.67e-01	1.520
1095082	ENSG00000141639	5564	MAPK4	mitogen-activated protein kinase 4	5596	18	n/a	n/a	4.42e-01	1.520
279830440	ENSG00000229230	0	C20orf127	C20orf127	0	20	n/a	n/a	4.51e-01	1.520
1105456	ENSG00000205362	4463	MT1A	metallothionein 1A	4489	16	n/a	n/a	4.76e-01	1.520
1093193	ENSG00000130528	3250	HRC	histidine rich calcium binding protein	3270	19	n/a	n/a	4.78e-01	1.519
1108060	ENSG00000232748	0	AC135050.1	Uncharacterized proteinZNF668 protein	0	16	n/a	n/a	4.78e-01	1.519
279707587	ENSG00000207425	0	Y_RNA	Y RNA	0	16	n/a	n/a	4.79e-01	1.519
279659163	ENSG00000199899	0	Y_RNA	Y RNA	0	12	n/a	n/a	4.70e-01	1.519
1103028	ENSG00000186193	59828	C9orf140	chromosome 9 open reading frame 140	89958	9	n/a	n/a	3.29e-01	1.518
1096807	ENSG00000155366	386	RHOC	ras homolog gene family, member C	389	1	n/a	n/a	4.50e-01	1.517
280129848	ENSG00000259260	0	CTD-3094K11.2	CTD-3094K11.2	0	15	n/a	n/a	4.65e-01	1.517
1087794	ENSG00000065320	9287	NTN1	netrin 1	9423	17	n/a	n/a	4.67e-01	1.516
1089177	ENSG00000100399	80879	CHADL	chondroadherin-like	150356	22	n/a	n/a	4.56e-01	1.516
1092486	ENSG00000124762	1020	CDKN1A	cyclin-dependent kinase inhibitor 1A (p21, Cip1)	1026	6	n/a	n/a	4.47e-01	1.516
280092156	ENSG00000256013	0	RP11-27M24.1	RP11-27M24.1	0	16	n/a	n/a	4.04e-01	1.516
1097410	ENSG00000160285	4022	LSS	lanosterol synthase (2,3-oxidosqualene-lanosterol cyclase)	4047	21	n/a	n/a	4.72e-01	1.516
279819863	ENSG00000228288	157122557	RP11-480I12.3	RP11-480I12.3	100506696	1	n/a	n/a	4.50e-01	1.516
1099991	ENSG00000171298	2532	GAA	glucosidase, alpha; acid	2548	17	n/a	n/a	4.65e-01	1.516
1101289	ENSG00000177700	5409	POLR2L	polymerase (RNA) II (DNA directed) polypeptide L, 7.6kDa	5441	11	n/a	n/a	4.50e-01	1.515
1090718	ENSG00000110881	38	ACCN2	amiloride-sensitive cation channel 2, neuronal	41	12	n/a	n/a	4.41e-01	1.515
1091599	ENSG00000117394	6477	SLC2A1	solute carrier family 2 (facilitated glucose transporter), member 1	6513	1	n/a	n/a	4.37e-01	1.515
279665764	ENSG00000201823	26547	SNORD48	small nucleolar RNA, C/D box 48	26801	6	n/a	n/a	4.57e-01	1.514
1088227	ENSG00000076662	3365	ICAM3	intercellular adhesion molecule 3	3385	19	n/a	n/a	4.38e-01	1.514
280107393	ENSG00000257653	0	RP11-579D7.2	RP11-579D7.2	0	12	n/a	n/a	4.54e-01	1.513
1103042	ENSG00000186235	80954	AC016757.3	Uncharacterized protein	151174	2	n/a	n/a	4.48e-01	1.513
1100329	ENSG00000172725	36451	CORO1B	coronin, actin binding protein, 1B	57175	11	n/a	n/a	4.77e-01	1.513
279671717	ENSG00000203772	149607	SPRN	shadow of prion protein homolog (zebrafish)	503542	10	n/a	n/a	4.46e-01	1.513
279814248	ENSG00000227757	0	AP000282.2	AP000282.2	0	21	n/a	n/a	4.56e-01	1.512
1089154	ENSG00000100345	4601	MYH9	myosin, heavy chain 9, non-muscle	4627	22	n/a	n/a	4.79e-01	1.512
1107153	ENSG00000226976	0	COX6A1P2	cytochrome c oxidase subunit VIa polypeptide 1 pseudogene 2	0	6	n/a	n/a	3.81e-01	1.512
1093065	ENSG00000129521	76550	EGLN3	egl nine homolog 3 (C. elegans)	112399	14	n/a	n/a	4.77e-01	1.511
1089192	ENSG00000100439	40517	ABHD4	abhydrolase domain containing 4	63874	14	n/a	n/a	4.67e-01	1.511
1105845	ENSG00000213339	57562	QTRT1	queuine tRNA-ribosyltransferase 1	81890	19	n/a	n/a	4.79e-01	1.510
1094397	ENSG00000137496	9923	IL18BP	interleukin 18 binding protein	10068	11	n/a	n/a	4.35e-01	1.510
1093381	ENSG00000131634	55455	TMEM204	transmembrane protein 204	79652	16	n/a	n/a	4.49e-01	1.510
1092723	ENSG00000126453	57838	BCL2L12	BCL2-like 12 (proline rich)	83596	19	n/a	n/a	4.62e-01	1.510
279470193	ENSG00000176043	0	RP1-146I3.1	RP1-146I3.1	0	14	n/a	n/a	3.86e-01	1.509
1102445	ENSG00000183793	1003245	RP11-82O18.1	Uncharacterized protein	100288332	16	n/a	n/a	4.53e-01	1.509
1093915	ENSG00000135063	9277	FAM189A2	family with sequence similarity 189, member A2	9413	9	n/a	n/a	4.50e-01	1.509
279840803	ENSG00000230175	0	RP11-466F5.3	RP11-466F5.3	0	1	n/a	n/a	3.81e-01	1.509
1088903	ENSG00000095321	1375	CRAT	carnitine O-acetyltransferase	1384	9	n/a	n/a	4.46e-01	1.509
1094933	ENSG00000140682	6999	TGFB1I1	transforming growth factor beta 1 induced transcript 1	7041	16	n/a	n/a	4.81e-01	1.509
1089777	ENSG00000104267	756	CA2	carbonic anhydrase II	760	8	n/a	n/a	4.69e-01	1.509
1099255	ENSG00000168140	77642	VASN	vasorin	114990	16	n/a	n/a	4.51e-01	1.508
1093608	ENSG00000133027	10253	PEMT	phosphatidylethanolamine N-methyltransferase	10400	17	n/a	n/a	4.76e-01	1.508
1088956	ENSG00000099194	6284	SCD	stearoyl-CoA desaturase (delta-9-desaturase)	6319	10	n/a	n/a	4.49e-01	1.508
280078001	ENSG00000254935	0	RP11-266E8.2	RP11-266E8.2	0	11	n/a	n/a	4.40e-01	1.508
279869170	ENSG00000232675	0	RP4-718D20.3	RP4-718D20.3	0	20	n/a	n/a	4.67e-01	1.507
280035466	ENSG00000251184	0	RP11-101E3.5	RP11-101E3.5	0	9	n/a	n/a	4.55e-01	1.507
1087157	ENSG00000011304	5693	PTBP1	polypyrimidine tract binding protein 1	5725	19	n/a	n/a	4.76e-01	1.506
1087049	ENSG00000007384	40887	RHBDF1	rhomboid 5 homolog 1 (Drosophila)	64285	16	n/a	n/a	4.80e-01	1.506
1092429	ENSG00000124440	40945	HIF3A	hypoxia inducible factor 3, alpha subunit	64344	19	n/a	n/a	4.74e-01	1.506
1091882	ENSG00000119927	36951	GPAM	glycerol-3-phosphate acyltransferase, mitochondrial	57678	10	n/a	n/a	4.52e-01	1.505
1091329	ENSG00000115461	3468	IGFBP5	insulin-like growth factor binding protein 5	3488	2	n/a	n/a	4.80e-01	1.505
279839424	ENSG00000230053	0	RP11-76N22.1	RP11-76N22.1	0	1	n/a	n/a	4.53e-01	1.505
1102847	ENSG00000185504	56034	C17orf70	chromosome 17 open reading frame 70	80233	17	n/a	n/a	4.44e-01	1.504
1102015	ENSG00000182087	60027	C19orf6	chromosome 19 open reading frame 6	91304	19	n/a	n/a	4.71e-01	1.504
1102232	ENSG00000183010	5799	PYCR1	pyrroline-5-carboxylate reductase 1	5831	17	n/a	n/a	4.50e-01	1.504
279832071	ENSG00000229372	0	SZT2-AS1	SZT2 antisense RNA 1 (non-protein coding)	0	1	n/a	n/a	4.36e-01	1.504
1099164	ENSG00000167797	10117	CDK2AP2	cyclin-dependent kinase 2 associated protein 2	10263	11	n/a	n/a	4.65e-01	1.504
1094841	ENSG00000140067	59840	FAM181A	family with sequence similarity 181, member A	90050	14	n/a	n/a	4.51e-01	1.503
1093300	ENSG00000131055	58899	COX4I2	cytochrome c oxidase subunit IV isoform 2 (lung)	84701	20	n/a	n/a	4.54e-01	1.503
1091590	ENSG00000117298	1877	ECE1	endothelin converting enzyme 1	1889	1	n/a	n/a	4.43e-01	1.503
1087054	ENSG00000007541	8968	PIGQ	phosphatidylinositol glycan anchor biosynthesis, class Q	9091	16	n/a	n/a	4.75e-01	1.503
279751098	ENSG00000220848	0	RPS18P9	ribosomal protein S18 pseudogene 9	0	6	n/a	n/a	4.59e-01	1.503
1098119	ENSG00000163888	60679	CAMK2N2	calcium/calmodulin-dependent protein kinase II inhibitor 2	94032	3	n/a	n/a	4.80e-01	1.503
1098470	ENSG00000165092	213	ALDH1A1	aldehyde dehydrogenase 1 family, member A1	216	9	n/a	n/a	4.62e-01	1.502
279706061	ENSG00000207165	0	SNORA70	small nucleolar RNA, H/ACA box 70	0	X	n/a	n/a	3.73e-01	1.502
1095346	ENSG00000143514	7116	TP53BP2	tumor protein p53 binding protein, 2	7159	1	n/a	n/a	4.53e-01	1.502
1094327	ENSG00000137101	966	CD72	CD72 molecule	971	9	n/a	n/a	4.73e-01	1.501
1088642	ENSG00000088280	34905	ASAP3	ArfGAP with SH3 domain, ankyrin repeat and PH domain 3	55616	1	n/a	n/a	4.43e-01	1.501
279784785	ENSG00000225183	0	RP4-758J24.4	RP4-758J24.4	0	1	n/a	n/a	4.51e-01	1.501
279951059	ENSG00000240731	0	RP5-890O3.9	RP5-890O3.9	0	1	n/a	n/a	4.49e-01	1.501
1089816	ENSG00000104518	55595	GSDMD	gasdermin D	79792	8	n/a	n/a	4.80e-01	1.501
1094905	ENSG00000140506	55551	LMAN1L	lectin, mannose-binding, 1 like	79748	15	n/a	n/a	4.65e-01	1.501
1107921	ENSG00000231925	6852	TAPBP	TAP binding protein (tapasin)	6892	6	n/a	n/a	4.30e-01	1.500
1105458	ENSG00000205364	4473	MT1M	metallothionein 1M	4499	16	n/a	n/a	4.49e-01	1.500
279665547	ENSG00000201778	0	Y_RNA	Y RNA	0	3	n/a	n/a	4.54e-01	1.500
1097513	ENSG00000160973	8849	FOXH1	forkhead box H1	8928	8	n/a	n/a	4.49e-01	1.500
279868454	ENSG00000232626	0	RP11-175B9.2	RP11-175B9.2	0	1	n/a	n/a	4.79e-01	1.500
1087181	ENSG00000012223	4032	LTF	lactotransferrin	4057	3	n/a	n/a	4.54e-01	1.499
1096743	ENSG00000154764	7433	WNT7A	wingless-type MMTV integration site family, member 7A	7476	3	n/a	n/a	4.66e-01	1.499
1106087	ENSG00000214456	133671	PLIN5	perilipin 5	440503	19	n/a	n/a	4.53e-01	1.498
1091995	ENSG00000120738	1945	EGR1	early growth response 1	1958	5	n/a	n/a	3.97e-01	1.498
1103724	ENSG00000189077	0	TMEM120A	transmembrane protein 120A	0	7	n/a	n/a	4.32e-01	1.497
1095131	ENSG00000142156	1282	COL6A1	collagen, type VI, alpha 1	1291	21	n/a	n/a	4.78e-01	1.497
1092348	ENSG00000124006	23118	OBSL1	obscurin-like 1	23363	2	n/a	n/a	4.00e-01	1.497
1087875	ENSG00000067182	7089	TNFRSF1A	tumor necrosis factor receptor superfamily, member 1A	7132	12	n/a	n/a	4.71e-01	1.497
279832985	ENSG00000229447	0	RP11-490K7.4	RP11-490K7.4	0	1	n/a	n/a	4.75e-01	1.496
1095985	ENSG00000148204	94824	CRB2	crumbs homolog 2 (Drosophila)	286204	9	n/a	n/a	4.67e-01	1.496
1095060	ENSG00000141526	9000	SLC16A3	solute carrier family 16, member 3 (monocarboxylic acid transporter 4)	9123	17	n/a	n/a	4.35e-01	1.496
1090028	ENSG00000105607	2623	GCDH	glutaryl-CoA dehydrogenase	2639	19	n/a	n/a	4.68e-01	1.496
1099607	ENSG00000169682	58201	SPNS1	spinster homolog 1 (Drosophila)	83985	16	n/a	n/a	4.75e-01	1.496
280081601	ENSG00000255137	0	RP11-290D2.4	RP11-290D2.4	0	13	n/a	n/a	4.78e-01	1.496
279657791	ENSG00000199477	0	SNORA31	small nucleolar RNA, H/ACA box 31	0	13	n/a	n/a	4.78e-01	1.496
280096027	ENSG00000256463	0	SALL3	sal-like 3 (Drosophila)	0	18	n/a	n/a	4.50e-01	1.496
279896849	ENSG00000235098	134900	ANKRD65	ankyrin repeat domain 65	441869	1	n/a	n/a	4.49e-01	1.495
279661067	ENSG00000200463	1013267	U8	U8 small nucleolar RNA	727676	17	n/a	n/a	4.53e-01	1.495
279754515	ENSG00000221539	182109	SNORD99	small nucleolar RNA, C/D box 99	692212	1	n/a	n/a	4.45e-01	1.495
1099232	ENSG00000168056	4029	LTBP3	latent transforming growth factor beta binding protein 3	4054	11	n/a	n/a	4.48e-01	1.495
1095920	ENSG00000147576	79713	ADHFE1	alcohol dehydrogenase, iron containing, 1	137872	8	n/a	n/a	4.52e-01	1.495
1098985	ENSG00000167123	30630	CERCAM	cerebral endothelial cell adhesion molecule	51148	9	n/a	n/a	3.80e-01	1.495
1099220	ENSG00000168003	6484	SLC3A2	solute carrier family 3 (activators of dibasic and neutral amino acid transport), member 2	6520	11	n/a	n/a	4.78e-01	1.494
280126236	ENSG00000259052	0	AL157871.2	AL157871.2	0	14	n/a	n/a	4.34e-01	1.494
1103219	ENSG00000186994	90379	KANK3	KN motif and ankyrin repeat domains 3	256949	19	n/a	n/a	4.78e-01	1.494
1105177	ENSG00000204525	3089	HLA-C	major histocompatibility complex, class I, C	3107	6	n/a	n/a	4.48e-01	1.494
279670183	ENSG00000203583	0	AL021707.1	AL021707.1	0	22	n/a	n/a	4.64e-01	1.494
1086955	ENSG00000005379	9129	BZRAP1	benzodiazapine receptor (peripheral) associated protein 1	9256	17	n/a	n/a	4.80e-01	1.494
279869495	ENSG00000232699	0	RP11-758C21.1	RP11-758C21.1	0	6	n/a	n/a	4.59e-01	1.493
1088516	ENSG00000084754	3013	HADHA	hydroxyacyl-CoA dehydrogenase/3-ketoacyl-CoA thiolase/enoyl-CoA hydratase (trifunctional protein), alpha subunit	3030	2	n/a	n/a	4.74e-01	1.493
1090132	ENSG00000106018	7391	VIPR2	vasoactive intestinal peptide receptor 2	7434	7	n/a	n/a	4.51e-01	1.493
1093649	ENSG00000133247	58980	SUV420H2	suppressor of variegation 4-20 homolog 2 (Drosophila)	84787	19	n/a	n/a	4.39e-01	1.492
1108755	ENSG00000237441	5831	RGL2	ral guanine nucleotide dissociation stimulator-like 2	5863	6	n/a	n/a	4.68e-01	1.492
279893323	ENSG00000234790	0	RP11-426L16.7	RP11-426L16.7	0	1	n/a	n/a	4.78e-01	1.492
1089263	ENSG00000100767	59824	PAPLN	papilin, proteoglycan-like sulfated glycoprotein	89932	14	n/a	n/a	4.53e-01	1.491
1092090	ENSG00000121691	843	CAT	catalase	847	11	n/a	n/a	4.49e-01	1.491
1089297	ENSG00000100968	4750	NFATC4	nuclear factor of activated T-cells, cytoplasmic, calcineurin-dependent 4	4776	14	n/a	n/a	4.48e-01	1.491
280087855	ENSG00000255542	0	RP4-683L5.1	RP4-683L5.1	0	11	n/a	n/a	3.69e-01	1.491
1104173	ENSG00000197119	78939	SLC25A29	solute carrier family 25, member 29	123096	14	n/a	n/a	4.79e-01	1.491
279799154	ENSG00000226403	0	RP11-31F19.1	RP11-31F19.1	0	9	n/a	n/a	4.77e-01	1.490
1097209	ENSG00000158792	78974	SPATA2L	spermatogenesis associated 2-like	124044	16	n/a	n/a	4.78e-01	1.490
1089059	ENSG00000100075	6540	SLC25A1	solute carrier family 25 (mitochondrial carrier; citrate transporter), member 1	6576	22	n/a	n/a	4.48e-01	1.489
1095186	ENSG00000142611	40612	PRDM16	PR domain containing 16	63976	1	n/a	n/a	4.48e-01	1.489
1093534	ENSG00000132622	78147	HSPA12B	heat shock 70kD protein 12B	116835	20	n/a	n/a	4.51e-01	1.489
1087900	ENSG00000068001	8623	HYAL2	hyaluronoglucosaminidase 2	8692	3	n/a	n/a	4.67e-01	1.489
279970708	ENSG00000242953	0	RP11-803B1.3	RP11-803B1.3	0	3	n/a	n/a	4.53e-01	1.489
1089869	ENSG00000104870	2202	FCGRT	Fc fragment of IgG, receptor, transporter, alpha	2217	19	n/a	n/a	4.77e-01	1.489
1091287	ENSG00000115255	60230	REEP6	receptor accessory protein 6	92840	19	n/a	n/a	4.78e-01	1.488
1102536	ENSG00000184221	77779	OLIG1	oligodendrocyte transcription factor 1	116448	21	n/a	n/a	4.78e-01	1.488
1098667	ENSG00000165915	60018	SLC39A13	solute carrier family 39 (zinc transporter), member 13	91252	11	n/a	n/a	4.54e-01	1.488
1092487	ENSG00000124766	6619	SOX4	SRY (sex determining region Y)-box 4	6659	6	n/a	n/a	4.72e-01	1.487
1094031	ENSG00000135625	1948	EGR4	early growth response 4	1961	2	n/a	n/a	3.75e-01	1.487
1094745	ENSG00000139410	76678	SDSL	serine dehydratase-like	113675	12	n/a	n/a	4.74e-01	1.487
1108355	ENSG00000234719	0	RP11-166B2.1	NPIP-like protein LOC729978	0	16	n/a	n/a	4.55e-01	1.487
1088224	ENSG00000076604	9474	TRAF4	TNF receptor-associated factor 4	9618	17	n/a	n/a	4.37e-01	1.487
279857836	ENSG00000231686	0	RP1-203P18.1	RP1-203P18.1	0	X	n/a	n/a	4.51e-01	1.487
279985803	ENSG00000244485	0	RP11-150D5.1	RP11-150D5.1	0	16	n/a	n/a	3.84e-01	1.486
1097383	ENSG00000160191	5120	PDE9A	phosphodiesterase 9A	5152	21	n/a	n/a	4.74e-01	1.486
1088352	ENSG00000079805	1773	DNM2	dynamin 2	1785	19	n/a	n/a	4.72e-01	1.486
1098241	ENSG00000164199	58270	GPR98	G protein-coupled receptor 98	84059	5	n/a	n/a	4.58e-01	1.485
279979111	ENSG00000243790	0	AC100827.1	AC100827.1	0	15	n/a	n/a	4.52e-01	1.485
279800688	ENSG00000226549	0	SCDP1	stearoyl-CoA desaturase (delta-9-desaturase) pseudogene 1	0	17	n/a	n/a	3.77e-01	1.485
1087278	ENSG00000021762	77597	OSBPL5	oxysterol binding protein-like 5	114879	11	n/a	n/a	4.67e-01	1.485
1101238	ENSG00000177469	94186	PTRF	polymerase I and transcript release factor	284119	17	n/a	n/a	4.79e-01	1.485
1103489	ENSG00000188163	125698	FAM166A	family with sequence similarity 166, member A	401565	9	n/a	n/a	4.81e-01	1.485
1096809	ENSG00000155368	1610	DBI	diazepam binding inhibitor (GABA receptor modulator, acyl-CoA binding protein)	1622	2	n/a	n/a	4.60e-01	1.484
1097327	ENSG00000159713	31153	TPPP3	tubulin polymerization-promoting protein family member 3	51673	16	n/a	n/a	4.49e-01	1.484
1087738	ENSG00000063660	2800	GPC1	glypican 1	2817	2	n/a	n/a	4.69e-01	1.483
1093884	ENSG00000134871	1275	COL4A2	collagen, type IV, alpha 2	1284	13	n/a	n/a	4.74e-01	1.483
1092606	ENSG00000125740	2338	FOSB	FBJ murine osteosarcoma viral oncogene homolog B	2354	19	n/a	n/a	4.00e-01	1.482
279802091	ENSG00000226686	0	AC012309.5	AC012309.5	0	19	n/a	n/a	3.73e-01	1.481
279768132	ENSG00000223774	0	RP11-307B6.3	RP11-307B6.3	0	1	n/a	n/a	4.79e-01	1.481
1096190	ENSG00000149809	7065	TM7SF2	transmembrane 7 superfamily member 2	7108	11	n/a	n/a	4.69e-01	1.481
1099096	ENSG00000167615	77547	LENG8	leukocyte receptor cluster (LRC) member 8	114823	19	n/a	n/a	4.56e-01	1.481
1097138	ENSG00000158195	10018	WASF2	WAS protein family, member 2	10163	1	n/a	n/a	4.59e-01	1.480
1101139	ENSG00000176971	122695	FIBIN	fin bud initiation factor homolog (zebrafish)	387758	11	n/a	n/a	4.52e-01	1.480
280097096	ENSG00000256586	0	AC091171.1	AC091171.1	0	8	n/a	n/a	4.76e-01	1.480
279813214	ENSG00000227677	0	RP11-326L24.7	RP11-326L24.7	0	9	n/a	n/a	4.42e-01	1.480
1094520	ENSG00000138080	10958	EMILIN1	elastin microfibril interfacer 1	11117	2	n/a	n/a	4.52e-01	1.480
1098855	ENSG00000166592	6203	RRAD	Ras-related associated with diabetes	6236	16	n/a	n/a	4.48e-01	1.480
1102076	ENSG00000182325	25982	FBXL6	F-box and leucine-rich repeat protein 6	26233	8	n/a	n/a	4.31e-01	1.479
279861789	ENSG00000232019	0	AC074183.4	AC074183.4	0	7	n/a	n/a	4.74e-01	1.479
1108869	ENSG00000238168	0	RP11-686G8.1	RP11-686G8.1	0	12	n/a	n/a	4.74e-01	1.479
1088342	ENSG00000079435	3966	LIPE	lipase, hormone-sensitive	3991	19	n/a	n/a	4.52e-01	1.479
1093827	ENSG00000134531	1997	EMP1	epithelial membrane protein 1	2012	12	n/a	n/a	4.47e-01	1.478
279285414	ENSG00000161132	0	XXbac-B444P24.10	XXbac-B444P24.10	0	22	n/a	n/a	4.78e-01	1.478
1100250	ENSG00000172354	2766	GNB2	guanine nucleotide binding protein (G protein), beta polypeptide 2	2783	7	n/a	n/a	4.51e-01	1.478
280132567	ENSG00000259417	0	RP11-2E17.1	RP11-2E17.1	0	15	n/a	n/a	4.53e-01	1.478
1087355	ENSG00000030582	2879	GRN	granulin	2896	17	n/a	n/a	4.79e-01	1.478
280125104	ENSG00000258986	0	TMEM179	transmembrane protein 179	0	14	n/a	n/a	4.74e-01	1.478
279839395	ENSG00000230051	0	CTA-929C8.8	CTA-929C8.8	0	22	n/a	n/a	4.51e-01	1.478
279818606	ENSG00000228172	0	RP1-317E23.3	RP1-317E23.3	0	1	n/a	n/a	4.56e-01	1.478
1087467	ENSG00000043355	7503	ZIC2	Zic family member 2	7546	13	n/a	n/a	4.52e-01	1.477
1095076	ENSG00000141577	22749	AZI1	5-azacytidine induced 1	22994	17	n/a	n/a	4.79e-01	1.477
1087553	ENSG00000050555	10173	LAMC3	laminin, gamma 3	10319	9	n/a	n/a	4.23e-01	1.477
1098697	ENSG00000166016	25590	ABTB2	ankyrin repeat and BTB (POZ) domain containing 2	25841	11	n/a	n/a	4.41e-01	1.477
1093572	ENSG00000132819	34833	RBM38	RNA binding motif protein 38	55544	20	n/a	n/a	4.66e-01	1.477
1096952	ENSG00000156639	38116	ZFAND3	zinc finger, AN1-type domain 3	60685	6	n/a	n/a	4.32e-01	1.476
1100568	ENSG00000173905	27078	GOLIM4	golgi integral membrane protein 4	27333	3	n/a	n/a	4.57e-01	1.476
1105228	ENSG00000204642	3116	HLA-F	major histocompatibility complex, class I, F	3134	6	n/a	n/a	4.79e-01	1.476
1089431	ENSG00000101542	28053	CDH20	cadherin 20, type 2	28316	18	n/a	n/a	4.68e-01	1.476
1099120	ENSG00000167676	169708	PLIN4	perilipin 4	729359	19	n/a	n/a	4.74e-01	1.476
280048745	ENSG00000252627	0	U6	U6 spliceosomal RNA	0	X	n/a	n/a	4.29e-01	1.476
1091331	ENSG00000115468	56104	EFHD1	EF-hand domain family, member D1	80303	2	n/a	n/a	4.78e-01	1.475
1106572	ENSG00000221995	9096	TIAF1	TGFB1-induced anti-apoptotic factor 1	9220	17	n/a	n/a	4.67e-01	1.475
280023250	ENSG00000250218	157129786	ALDH1L1-AS1	ALDH1L1 antisense RNA 1 (non-protein coding)	100874204	3	n/a	n/a	4.51e-01	1.475
1095922	ENSG00000147588	5343	PMP2	peripheral myelin protein 2	5375	8	n/a	n/a	3.79e-01	1.475
1102382	ENSG00000183628	8163	DGCR6	DiGeorge syndrome critical region gene 6	8214	22	n/a	n/a	4.49e-01	1.474
1090458	ENSG00000108622	3364	ICAM2	intercellular adhesion molecule 2	3384	17	n/a	n/a	4.52e-01	1.474
1105052	ENSG00000204228	7877	HSD17B8	hydroxysteroid (17-beta) dehydrogenase 8	7923	6	n/a	n/a	4.50e-01	1.474
1102919	ENSG00000185803	55384	GPR172A	G protein-coupled receptor 172A	79581	8	n/a	n/a	4.77e-01	1.472
1092510	ENSG00000124915	25819	RP11-467L20.10	RP11-467L20.10	26070	11	n/a	n/a	4.71e-01	1.472
1088032	ENSG00000071564	6889	TCF3	transcription factor 3 (E2A immunoglobulin enhancer binding factors E12/E47)	6929	19	n/a	n/a	4.79e-01	1.472
1103272	ENSG00000187193	4475	MT1X	metallothionein 1X	4501	16	n/a	n/a	4.51e-01	1.472
279874290	ENSG00000233114	0	RP4-533D7.3	RP4-533D7.3	0	1	n/a	n/a	4.57e-01	1.472
1095840	ENSG00000147065	4452	MSN	moesin	4478	X	n/a	n/a	4.77e-01	1.472
1092837	ENSG00000127528	10218	KLF2	Kruppel-like factor 2 (lung)	10365	19	n/a	n/a	4.46e-01	1.472
1096032	ENSG00000148498	35568	PARD3	par-3 partitioning defective 3 homolog (C. elegans)	56288	10	n/a	n/a	4.45e-01	1.472
279797209	ENSG00000226243	0	RPL37AP1	ribosomal protein L37a pseudogene 1	0	20	n/a	n/a	4.47e-01	1.472
279884840	ENSG00000234055	0	RP11-247A12.1	RP11-247A12.1	0	9	n/a	n/a	4.34e-01	1.471
1098168	ENSG00000164047	816	CAMP	cathelicidin antimicrobial peptide	820	3	n/a	n/a	4.52e-01	1.471
279963224	ENSG00000242142	0	RP11-5O17.2	RP11-5O17.2	0	3	n/a	n/a	4.53e-01	1.471
1093933	ENSG00000135144	1828	DTX1	deltex homolog 1 (Drosophila)	1840	12	n/a	n/a	4.78e-01	1.471
1105919	ENSG00000213853	1998	EMP2	epithelial membrane protein 2	2013	16	n/a	n/a	4.40e-01	1.471
1102161	ENSG00000182685	94103	C16orf79	chromosome 16 open reading frame 79	283870	16	n/a	n/a	4.65e-01	1.471
1095974	ENSG00000148123	34175	RP11-35N6.1	Lipid phosphate phosphatase-related protein type 1	54886	9	n/a	n/a	4.79e-01	1.471
280135967	ENSG00000259607	0	CTD-2647L4.5	CTD-2647L4.5	0	8	n/a	n/a	4.50e-01	1.471
1087778	ENSG00000064961	10215	HMG20B	high mobility group 20B	10362	19	n/a	n/a	4.52e-01	1.470
280093671	ENSG00000256185	0	RP11-612B6.2	RP11-612B6.2	0	12	n/a	n/a	3.96e-01	1.470
279761050	ENSG00000222750	0	U4	U4 spliceosomal RNA	0	16	n/a	n/a	4.78e-01	1.470
1088985	ENSG00000099625	90242	C19orf26	chromosome 19 open reading frame 26	255057	19	n/a	n/a	4.50e-01	1.469
1089005	ENSG00000099849	7996	RASSF7	Ras association (RalGDS/AF-6) domain family (N-terminal) member 7	8045	11	n/a	n/a	4.79e-01	1.469
279662131	ENSG00000200785	0	SNORD8	small nucleolar RNA, C/D box 8	0	14	n/a	n/a	4.51e-01	1.469
1089118	ENSG00000100258	60024	LMF2	lipase maturation factor 2	91289	22	n/a	n/a	4.66e-01	1.469
1089132	ENSG00000100297	4149	MCM5	minichromosome maintenance complex component 5	4174	22	n/a	n/a	4.71e-01	1.469
1096144	ENSG00000149499	90347	EML3	echinoderm microtubule associated protein like 3	256364	11	n/a	n/a	4.78e-01	1.469
280033004	ENSG00000250989	0	RP11-392E22.5	RP11-392E22.5	0	9	n/a	n/a	4.52e-01	1.469
1095911	ENSG00000147509	8535	RGS20	regulator of G-protein signaling 20	8601	8	n/a	n/a	3.68e-01	1.468
1086894	ENSG00000002933	34654	TMEM176A	transmembrane protein 176A	55365	7	n/a	n/a	4.51e-01	1.468
279658631	ENSG00000199753	1013107	SNORD104	small nucleolar RNA, C/D box 104	692227	17	n/a	n/a	3.89e-01	1.468
1096188	ENSG00000149798	10288	CDC42EP2	CDC42 effector protein (Rho GTPase binding) 2	10435	11	n/a	n/a	4.48e-01	1.468
1089993	ENSG00000105426	5770	PTPRS	protein tyrosine phosphatase, receptor type, S	5802	19	n/a	n/a	4.51e-01	1.467
279663258	ENSG00000201136	0	U6	U6 spliceosomal RNA	0	15	n/a	n/a	4.46e-01	1.467
280120888	ENSG00000258749	0	RP11-688G15.3	RP11-688G15.3	0	14	n/a	n/a	4.55e-01	1.467
279911972	ENSG00000236528	0	RP1-125I3.2	RP1-125I3.2	0	1	n/a	n/a	4.41e-01	1.467
1096064	ENSG00000148824	60146	MTG1	Mitochondrial GTPase 1	92170	10	n/a	n/a	4.75e-01	1.467
1094502	ENSG00000138029	3015	HADHB	hydroxyacyl-CoA dehydrogenase/3-ketoacyl-CoA thiolase/enoyl-CoA hydratase (trifunctional protein), beta subunit	3032	2	n/a	n/a	4.52e-01	1.467
1093611	ENSG00000133048	1108	CHI3L1	chitinase 3-like 1 (cartilage glycoprotein-39)	1116	1	n/a	n/a	4.73e-01	1.467
1104762	ENSG00000198835	36441	GJC2	gap junction protein, gamma 2, 47kDa	57165	1	n/a	n/a	3.54e-01	1.466
279711997	ENSG00000211591	1023341	MIR762	microRNA 762	100313837	16	n/a	n/a	3.62e-01	1.466
1093587	ENSG00000132881	55199	RSG1	REM2 and RAB-like small GTPase 1	79363	1	n/a	n/a	4.78e-01	1.466
1091396	ENSG00000115902	6473	SLC1A4	solute carrier family 1 (glutamate/neutral amino acid transporter), member 4	6509	2	n/a	n/a	4.76e-01	1.466
1093217	ENSG00000130669	10152	PAK4	p21 protein (Cdc42/Rac)-activated kinase 4	10298	19	n/a	n/a	4.66e-01	1.466
1097809	ENSG00000162889	9133	MAPKAPK2	mitogen-activated protein kinase-activated protein kinase 2	9261	1	n/a	n/a	4.42e-01	1.466
280124751	ENSG00000258967	0	HMGN1P3	high mobility group nucleosome binding domain 1 pseudogene 3	0	14	n/a	n/a	4.55e-01	1.466
1090216	ENSG00000106565	28695	TMEM176B	transmembrane protein 176B	28959	7	n/a	n/a	4.49e-01	1.466
1090329	ENSG00000107719	26888	KIAA1274	KIAA1274	27143	10	n/a	n/a	4.44e-01	1.465
1105940	ENSG00000213926	0	CTC-246B18.1	CTC-246B18.1	0	19	n/a	n/a	4.79e-01	1.465
279984777	ENSG00000244384	0	AC073254.1	AC073254.1	0	2	n/a	n/a	4.76e-01	1.465
1097771	ENSG00000162738	36492	VANGL2	vang-like 2 (van gogh, Drosophila)	57216	1	n/a	n/a	4.67e-01	1.465
1091292	ENSG00000115268	6176	RPS15	ribosomal protein S15	6209	19	n/a	n/a	3.84e-01	1.465
280066473	ENSG00000254129	0	CTD-2647L4.1	CTD-2647L4.1	0	8	n/a	n/a	4.49e-01	1.465
1097494	ENSG00000160877	76626	NACC1	nucleus accumbens associated 1, BEN and BTB (POZ) domain containing	112939	19	n/a	n/a	4.51e-01	1.464
279739709	ENSG00000215380	0	AC090625.1	AC090625.1	0	11	n/a	n/a	4.67e-01	1.464
279919204	ENSG00000237214	0	RP11-12M9.3	RP11-12M9.3	0	22	n/a	n/a	3.58e-01	1.464
1087254	ENSG00000019144	22942	PHLDB1	pleckstrin homology-like domain, family B, member 1	23187	11	n/a	n/a	4.52e-01	1.464
1108441	ENSG00000235333	0	CTB-161A2.4	CTB-161A2.4	0	7	n/a	n/a	4.78e-01	1.464
1099345	ENSG00000168517	79025	HEXIM2	hexamethylene bis-acetamide inducible 2	124790	17	n/a	n/a	4.76e-01	1.464
279710233	ENSG00000207955	128113	MIR219-2	microRNA 219-2	407003	9	n/a	n/a	4.72e-01	1.464
279997312	ENSG00000248098	590	BCKDHA	branched chain keto acid dehydrogenase E1, alpha polypeptide	593	19	n/a	n/a	4.80e-01	1.463
280044503	ENSG00000252010	0	SCARNA5	small Cajal body-specific RNA 5	0	2	n/a	n/a	3.61e-01	1.463
279921843	ENSG00000237418	0	AC069257.6	AC069257.6	0	3	n/a	n/a	4.78e-01	1.463
1098752	ENSG00000166224	8800	SGPL1	sphingosine-1-phosphate lyase 1	8879	10	n/a	n/a	4.66e-01	1.463
279744246	ENSG00000216105	0	MIR943	microRNA 943	0	4	n/a	n/a	4.74e-01	1.463
1089909	ENSG00000104983	181795	CCDC61	coiled-coil domain containing 61	729440	19	n/a	n/a	4.40e-01	1.463
1097253	ENSG00000159176	1454	CSRP1	cysteine and glycine-rich protein 1	1465	1	n/a	n/a	4.69e-01	1.463
1100586	ENSG00000173992	9829	CCS	copper chaperone for superoxide dismutase	9973	11	n/a	n/a	4.76e-01	1.463
1096195	ENSG00000149926	57965	FAM57B	family with sequence similarity 57, member B	83723	16	n/a	n/a	4.77e-01	1.463
1097221	ENSG00000158859	9366	ADAMTS4	ADAM metallopeptidase with thrombospondin type 1 motif, 4	9507	1	n/a	n/a	3.66e-01	1.463
279667514	ENSG00000202347	0	RNU1-16P	RNA, U1 small nuclear 16, pseudogene	0	13	n/a	n/a	4.52e-01	1.462
1101459	ENSG00000178764	22638	ZHX2	zinc fingers and homeoboxes 2	22882	8	n/a	n/a	4.72e-01	1.462
1093272	ENSG00000130881	4012	LRP3	low density lipoprotein receptor-related protein 3	4037	19	n/a	n/a	4.50e-01	1.462
280105198	ENSG00000257433	0	RP1-197B17.3	RP1-197B17.3	0	12	n/a	n/a	4.69e-01	1.462
280051146	ENSG00000252973	0	U6	U6 spliceosomal RNA	0	19	n/a	n/a	4.53e-01	1.462
1097091	ENSG00000157851	36175	DPYSL5	dihydropyrimidinase-like 5	56896	2	n/a	n/a	4.52e-01	1.461
1095260	ENSG00000143171	6225	RXRG	retinoid X receptor, gamma	6258	1	n/a	n/a	4.54e-01	1.461
1094738	ENSG00000139352	426	ASCL1	achaete-scute complex homolog 1 (Drosophila)	429	12	n/a	n/a	4.46e-01	1.461
1104738	ENSG00000198792	25578	TMEM184B	transmembrane protein 184B	25829	22	n/a	n/a	4.71e-01	1.461
1103833	ENSG00000196154	6242	S100A4	S100 calcium binding protein A4	6275	1	n/a	n/a	4.62e-01	1.461
1103567	ENSG00000188493	94254	C19orf54	chromosome 19 open reading frame 54	284325	19	n/a	n/a	4.67e-01	1.461
1104614	ENSG00000198467	7126	TPM2	tropomyosin 2 (beta)	7169	9	n/a	n/a	4.54e-01	1.461
1091487	ENSG00000116661	25981	FBXO2	F-box protein 2	26232	1	n/a	n/a	4.49e-01	1.460
1097715	ENSG00000162572	6304	SCNN1D	sodium channel, nonvoltage-gated 1, delta	6339	1	n/a	n/a	4.78e-01	1.460
1095095	ENSG00000141736	2049	ERBB2	v-erb-b2 erythroblastic leukemia viral oncogene homolog 2, neuro/glioblastoma derived oncogene homolog (avian)	2064	17	n/a	n/a	4.50e-01	1.459
1088957	ENSG00000099203	10860	TMED1	transmembrane emp24 protein transport domain containing 1	11018	19	n/a	n/a	4.49e-01	1.459
279666079	ENSG00000201920	0	5S_rRNA	5S ribosomal RNA	0	17	n/a	n/a	4.51e-01	1.458
1108085	ENSG00000232871	0	AC008888.7	AC008888.7	0	19	n/a	n/a	3.66e-01	1.458
1103848	ENSG00000196187	9581	TMEM63A	transmembrane protein 63A	9725	1	n/a	n/a	3.77e-01	1.458
1103459	ENSG00000188039	94305	NWD1	NACHT and WD repeat domain containing 1	284434	19	n/a	n/a	3.63e-01	1.458
1096280	ENSG00000151012	23410	SLC7A11	solute carrier family 7 (anionic amino acid transporter light chain, xc- system), member 11	23657	4	n/a	n/a	3.80e-01	1.458
1089010	ENSG00000099875	2855	MKNK2	MAP kinase interacting serine/threonine kinase 2	2872	19	n/a	n/a	4.71e-01	1.458
1100750	ENSG00000174939	90152	ASPHD1	aspartate beta-hydroxylase domain containing 1	253982	16	n/a	n/a	4.52e-01	1.457
1097604	ENSG00000161920	125154	MED11	mediator complex subunit 11	400569	17	n/a	n/a	4.76e-01	1.457
1087357	ENSG00000031081	36787	ARHGAP31	Rho GTPase activating protein 31	57514	3	n/a	n/a	4.78e-01	1.457
1102787	ENSG00000185236	9105	RAB11B	RAB11B, member RAS oncogene family	9230	19	n/a	n/a	4.79e-01	1.457
1099933	ENSG00000171067	33143	C11orf24	chromosome 11 open reading frame 24	53838	11	n/a	n/a	4.49e-01	1.457
1090304	ENSG00000107404	1843	DVL1	dishevelled, dsh homolog 1 (Drosophila)	1855	1	n/a	n/a	4.51e-01	1.457
1107102	ENSG00000226593	0	AC004258.1	Uncharacterized membrane protein C19orf24	0	19	n/a	n/a	4.52e-01	1.456
1101166	ENSG00000177105	388	RHOG	ras homolog gene family, member G (rho G)	391	11	n/a	n/a	4.56e-01	1.455
1095120	ENSG00000141985	6419	SH3GL1	SH3-domain GRB2-like 1	6455	19	n/a	n/a	4.79e-01	1.455
1089034	ENSG00000099992	58108	TBC1D10A	TBC1 domain family, member 10A	83874	22	n/a	n/a	4.67e-01	1.455
1092875	ENSG00000127948	5415	POR	P450 (cytochrome) oxidoreductase	5447	7	n/a	n/a	4.78e-01	1.455
279981623	ENSG00000244053	0	RPL13AP2	ribosomal protein L13a pseudogene 2	0	14	n/a	n/a	4.62e-01	1.455
279751526	ENSG00000221025	0	MIR1250	microRNA 1250	0	17	n/a	n/a	4.46e-01	1.455
1097581	ENSG00000161671	94271	C19orf63	chromosome 19 open reading frame 63	284361	19	n/a	n/a	4.79e-01	1.455
1095593	ENSG00000145194	9574	ECE2	endothelin converting enzyme 2	9718	3	n/a	n/a	4.68e-01	1.454
1097986	ENSG00000163517	55688	HDAC11	histone deacetylase 11	79885	3	n/a	n/a	4.68e-01	1.454
279662656	ENSG00000200949	1013544	SNORD115-32	small nucleolar RNA, C/D box 115-32	100033806	15	n/a	n/a	4.48e-01	1.454
279715976	ENSG00000212238	157130510	5S_rRNA	5S ribosomal RNA	100885864	7	n/a	n/a	3.69e-01	1.453
280094268	ENSG00000256261	0	AC104698.1	AC104698.1	0	2	n/a	n/a	4.39e-01	1.453
280086453	ENSG00000255449	0	RP11-91P24.6	RP11-91P24.6	0	11	n/a	n/a	4.82e-01	1.453
1086964	ENSG00000005513	29803	SOX8	SRY (sex determining region Y)-box 8	30812	16	n/a	n/a	4.81e-01	1.452
1089664	ENSG00000103202	4802	NME4	non-metastatic cells 4, protein expressed in	4833	16	n/a	n/a	4.52e-01	1.451
1087083	ENSG00000008394	4232	MGST1	microsomal glutathione S-transferase 1	4257	12	n/a	n/a	4.53e-01	1.451
280089196	ENSG00000255680	0	RP11-732A19.9	RP11-732A19.9	0	11	n/a	n/a	4.79e-01	1.451
1087196	ENSG00000013364	9817	MVP	major vault protein	9961	16	n/a	n/a	4.74e-01	1.451
280113689	ENSG00000258301	0	RP11-488C13.5	RP11-488C13.5	0	14	n/a	n/a	4.66e-01	1.451
1088971	ENSG00000099331	4624	MYO9B	myosin IXB	4650	19	n/a	n/a	4.50e-01	1.450
280078433	ENSG00000254964	0	RP11-831H9.3	RP11-831H9.3	0	11	n/a	n/a	4.50e-01	1.450
279490113	ENSG00000178715	0	RP11-169K16.8	RP11-169K16.8	0	1	n/a	n/a	3.69e-01	1.450
279841042	ENSG00000230191	0	RP4-725G10.3	RP4-725G10.3	0	7	n/a	n/a	4.56e-01	1.450
1089039	ENSG00000100003	23295	SEC14L2	SEC14-like 2 (S. cerevisiae)	23541	22	n/a	n/a	4.77e-01	1.450
1100416	ENSG00000173153	2086	ESRRA	estrogen-related receptor alpha	2101	11	n/a	n/a	4.70e-01	1.450
1102796	ENSG00000185262	94136	FAM100B	family with sequence similarity 100, member B	283991	17	n/a	n/a	4.77e-01	1.449
1090058	ENSG00000105695	4074	MAG	myelin associated glycoprotein	4099	19	n/a	n/a	3.88e-01	1.449
279934507	ENSG00000238642	0	snoU13	Small nucleolar RNA U13	0	3	n/a	n/a	4.58e-01	1.449
1087128	ENSG00000010379	6504	SLC6A13	solute carrier family 6 (neurotransmitter transporter, GABA), member 13	6540	12	n/a	n/a	4.80e-01	1.449
279921694	ENSG00000237411	0	AC003043.2	AC003043.2	0	17	n/a	n/a	4.80e-01	1.449
280062352	ENSG00000253830	0	AC005895.3	AC005895.3	0	5	n/a	n/a	4.46e-01	1.448
1099893	ENSG00000170915	59502	PAQR8	progestin and adipoQ receptor family member VIII	85315	6	n/a	n/a	4.67e-01	1.448
1101819	ENSG00000180902	172103	D2HGDH	D-2-hydroxyglutarate dehydrogenase	728294	2	n/a	n/a	4.76e-01	1.448
1087946	ENSG00000069399	599	BCL3	B-cell CLL/lymphoma 3	602	19	n/a	n/a	4.61e-01	1.448
1087784	ENSG00000065054	9216	SLC9A3R2	solute carrier family 9 (sodium/hydrogen exchanger), member 3 regulator 2	9351	16	n/a	n/a	4.62e-01	1.448
1089021	ENSG00000099949	8165	LZTR1	leucine-zipper-like transcription regulator 1	8216	22	n/a	n/a	4.65e-01	1.448
1089994	ENSG00000105427	58719	CNFN	cornifelin	84518	19	n/a	n/a	4.76e-01	1.447
1100139	ENSG00000171873	143	ADRA1D	adrenergic, alpha-1D-, receptor	146	20	n/a	n/a	4.53e-01	1.447
1095350	ENSG00000143537	8679	ADAM15	ADAM metallopeptidase domain 15	8751	1	n/a	n/a	4.53e-01	1.447
279710044	ENSG00000207928	1013209	MIR632	microRNA 632	693217	17	n/a	n/a	4.74e-01	1.447
1086979	ENSG00000006016	9118	CRLF1	cytokine receptor-like factor 1	9244	19	n/a	n/a	4.53e-01	1.447
1101970	ENSG00000181826	1002216	RELL1	RELT-like 1	768211	4	n/a	n/a	4.74e-01	1.446
1103910	ENSG00000196365	9226	LONP1	lon peptidase 1, mitochondrial	9361	19	n/a	n/a	4.76e-01	1.446
279934955	ENSG00000238716	0	AL031905.1	AL031905.1	0	6	n/a	n/a	4.58e-01	1.445
279754599	ENSG00000221555	0	AC068669.1	AC068669.1	0	17	n/a	n/a	4.47e-01	1.445
1092351	ENSG00000124074	58291	C16orf48	chromosome 16 open reading frame 48	84080	16	n/a	n/a	4.77e-01	1.445
280094015	ENSG00000256225	0	AL590710.1	AL590710.1	0	9	n/a	n/a	4.41e-01	1.445
280076033	ENSG00000254791	0	FAR1-IT1	FAR1 intronic transcript 1 (non-protein coding)	0	11	n/a	n/a	3.70e-01	1.445
279849618	ENSG00000230955	0	RP11-109P14.10	RP11-109P14.10	0	1	n/a	n/a	4.49e-01	1.444
1091783	ENSG00000119280	59076	C1orf198	chromosome 1 open reading frame 198	84886	1	n/a	n/a	4.63e-01	1.444
1104162	ENSG00000197070	60211	ARRDC1	arrestin domain containing 1	92714	9	n/a	n/a	4.41e-01	1.444
1102838	ENSG00000185453	119523	C19orf68	chromosome 19 open reading frame 68	374920	19	n/a	n/a	4.54e-01	1.444
1102708	ENSG00000184956	4562	MUC6	mucin 6, oligomeric mucus/gel-forming	4588	11	n/a	n/a	4.47e-01	1.444
1099123	ENSG00000167693	40960	NXN	nucleoredoxin	64359	17	n/a	n/a	4.35e-01	1.443
1088742	ENSG00000090097	36338	PCBP4	poly(rC) binding protein 4	57060	3	n/a	n/a	4.52e-01	1.443
279995922	ENSG00000247585	0	AC008567.1	AC008567.1	0	19	n/a	n/a	4.53e-01	1.443
1099742	ENSG00000170271	10668	C5orf4	chromosome 5 open reading frame 4	10826	5	n/a	n/a	4.49e-01	1.443
1089357	ENSG00000101220	34265	C20orf27	chromosome 20 open reading frame 27	54976	20	n/a	n/a	4.53e-01	1.443
280125593	ENSG00000259018	0	RP11-124D2.3	RP11-124D2.3	0	14	n/a	n/a	4.50e-01	1.443
1088774	ENSG00000090776	1934	EFNB1	ephrin-B1	1947	X	n/a	n/a	4.79e-01	1.442
1105019	ENSG00000204128	90415	C2orf72	chromosome 2 open reading frame 72	257407	2	n/a	n/a	4.52e-01	1.442
1087040	ENSG00000007255	54929	TRAPPC6A	trafficking protein particle complex 6A	79090	19	n/a	n/a	4.51e-01	1.442
1095179	ENSG00000142549	126118	IGLON5	IgLON family member 5	402665	19	n/a	n/a	4.74e-01	1.442
279907913	ENSG00000236163	0	RP11-501I18.2	RP11-501I18.2	0	6	n/a	n/a	4.53e-01	1.441
280059964	ENSG00000253676	0	TAGLN2P1	transgelin 2 pseudogene 1	0	8	n/a	n/a	4.80e-01	1.441
1097634	ENSG00000162076	77640	FLYWCH2	FLYWCH family member 2	114984	16	n/a	n/a	4.50e-01	1.441
1102877	ENSG00000185633	36180	NDUFA4L2	NADH dehydrogenase (ubiquinone) 1 alpha subcomplex, 4-like 2	56901	12	n/a	n/a	4.57e-01	1.441
1088426	ENSG00000081913	22994	PHLPP1	PH domain and leucine rich repeat protein phosphatase 1	23239	18	n/a	n/a	4.52e-01	1.441
1094917	ENSG00000140548	119492	ZNF710	zinc finger protein 710	374655	15	n/a	n/a	4.37e-01	1.441
280126142	ENSG00000259045	0	RP11-320M16.1	RP11-320M16.1	0	14	n/a	n/a	3.65e-01	1.441
1092570	ENSG00000125503	34065	PPP1R12C	protein phosphatase 1, regulatory subunit 12C	54776	19	n/a	n/a	4.50e-01	1.440
1097672	ENSG00000162390	25776	ACOT11	acyl-CoA thioesterase 11	26027	1	n/a	n/a	4.79e-01	1.440
1088093	ENSG00000073060	944	SCARB1	scavenger receptor class B, member 1	949	12	n/a	n/a	4.48e-01	1.440
1088138	ENSG00000074416	11178	MGLL	monoglyceride lipase	11343	3	n/a	n/a	4.30e-01	1.440
1097023	ENSG00000157227	4297	MMP14	matrix metallopeptidase 14 (membrane-inserted)	4323	14	n/a	n/a	4.53e-01	1.440
280043264	ENSG00000251832	0	AC005626.1	AC005626.1	0	19	n/a	n/a	4.14e-01	1.440
280027278	ENSG00000250535	0	STK19P	serine/threonine kinase 19 pseudogene	0	6	n/a	n/a	3.65e-01	1.440
1102614	ENSG00000184545	1838	DUSP8	dual specificity phosphatase 8	1850	11	n/a	n/a	4.80e-01	1.440
1092255	ENSG00000123143	5553	PKN1	protein kinase N1	5585	19	n/a	n/a	4.46e-01	1.440
279706124	ENSG00000207174	1013505	SNORD116-15	small nucleolar RNA, C/D box 116-15	100033427	15	n/a	n/a	4.46e-01	1.440
279913830	ENSG00000236723	0	RP5-1024G6.2	RP5-1024G6.2	0	1	n/a	n/a	4.50e-01	1.439
1098734	ENSG00000166165	1143	CKB	creatine kinase, brain	1152	14	n/a	n/a	4.79e-01	1.439
1099121	ENSG00000167680	10354	SEMA6B	sema domain, transmembrane domain (TM), and cytoplasmic domain, (semaphorin) 6B	10501	19	n/a	n/a	4.48e-01	1.438
1091593	ENSG00000117318	3379	ID3	inhibitor of DNA binding 3, dominant negative helix-loop-helix protein	3399	1	n/a	n/a	4.51e-01	1.438
1087759	ENSG00000064490	8556	RFXANK	regulatory factor X-associated ankyrin-containing protein	8625	19	n/a	n/a	4.51e-01	1.438
279800788	ENSG00000226564	0	FTH1P20	ferritin, heavy polypeptide 1 pseudogene 20	0	2	n/a	n/a	4.01e-01	1.438
1092038	ENSG00000121068	6869	TBX2	T-box 2	6909	17	n/a	n/a	4.47e-01	1.438
280089575	ENSG00000255730	0	CTC-435M10.3	Uncharacterized protein	0	19	n/a	n/a	4.78e-01	1.438
1088671	ENSG00000088881	36866	EBF4	early B-cell factor 4	57593	20	n/a	n/a	4.48e-01	1.438
1106668	ENSG00000223722	0	RP11-467L13.5	RP11-467L13.5	0	12	n/a	n/a	4.50e-01	1.438
280028328	ENSG00000250610	0	RP11-738E22.2	RP11-738E22.2	0	4	n/a	n/a	3.68e-01	1.437
1100369	ENSG00000172893	1705	DHCR7	7-dehydrocholesterol reductase	1717	11	n/a	n/a	4.71e-01	1.437
1102210	ENSG00000182909	60706	LENG9	leukocyte receptor cluster (LRC) member 9	94059	19	n/a	n/a	4.52e-01	1.437
1095948	ENSG00000147813	60252	NAPRT1	nicotinate phosphoribosyltransferase domain containing 1	93100	8	n/a	n/a	4.48e-01	1.437
1109023	ENSG00000242114	31017	MTFP1	mitochondrial fission process 1	51537	22	n/a	n/a	4.73e-01	1.436
1105604	ENSG00000205923	1001644	CEMP1	cementum protein 1	752014	16	n/a	n/a	4.75e-01	1.436
279879654	ENSG00000233585	0	AC115617.2	AC115617.2	0	X	n/a	n/a	3.52e-01	1.436
1089794	ENSG00000104368	5295	PLAT	plasminogen activator, tissue	5327	8	n/a	n/a	4.66e-01	1.436
1100790	ENSG00000175130	41626	MARCKSL1	MARCKS-like 1	65108	1	n/a	n/a	4.76e-01	1.436
1090432	ENSG00000108479	2568	GALK1	galactokinase 1	2584	17	n/a	n/a	4.51e-01	1.435
1088732	ENSG00000089847	82210	ANKRD24	ankyrin repeat domain 24	170961	19	n/a	n/a	4.37e-01	1.435
1087184	ENSG00000012660	37941	ELOVL5	ELOVL fatty acid elongase 5	60481	6	n/a	n/a	4.46e-01	1.435
279710807	ENSG00000208797	0	SNORD73A	small nucleolar RNA, C/D box 73A	0	4	n/a	n/a	3.76e-01	1.435
280047485	ENSG00000252443	0	SNORA62	Small nucleolar RNA SNORA62/SNORA6 family	0	16	n/a	n/a	4.51e-01	1.435
1102923	ENSG00000185818	109778	NAT8L	N-acetyltransferase 8-like (GCN5-related, putative)	339983	4	n/a	n/a	4.64e-01	1.434
279657154	ENSG00000199293	0	SNORA21	small nucleolar RNA, H/ACA box 21	0	17	n/a	n/a	4.52e-01	1.434
1089147	ENSG00000100325	58375	ASCC2	activating signal cointegrator 1 complex subunit 2	84164	22	n/a	n/a	3.24e-01	1.434
1089986	ENSG00000105397	7254	TYK2	tyrosine kinase 2	7297	19	n/a	n/a	4.37e-01	1.434
279864557	ENSG00000232273	0	FTH1P1	ferritin, heavy polypeptide 1 pseudogene	0	1	n/a	n/a	4.64e-01	1.434
1089362	ENSG00000101246	9994	ARFRP1	ADP-ribosylation factor related protein 1	10139	20	n/a	n/a	4.79e-01	1.434
280015018	ENSG00000249590	0	RP4-539M6.19	RP4-539M6.19	0	22	n/a	n/a	4.57e-01	1.434
1097961	ENSG00000163453	3470	IGFBP7	insulin-like growth factor binding protein 7	3490	4	n/a	n/a	3.75e-01	1.433
280107761	ENSG00000257704	90302	PRR24	proline rich 24	255783	19	n/a	n/a	4.51e-01	1.433
1099950	ENSG00000171130	81232	ATP6V0E2	ATPase, H+ transporting V0 subunit e2	155066	7	n/a	n/a	4.78e-01	1.433
1087708	ENSG00000061938	10042	TNK2	tyrosine kinase, non-receptor, 2	10188	3	n/a	n/a	4.79e-01	1.433
1090963	ENSG00000112473	7876	SLC39A7	solute carrier family 39 (zinc transporter), member 7	7922	6	n/a	n/a	4.52e-01	1.433
279717668	ENSG00000212694	109578	AC084018.1	AC084018.1	338799	12	n/a	n/a	4.67e-01	1.432
279887969	ENSG00000234356	0	AC009945.4	AC009945.4	0	7	n/a	n/a	4.75e-01	1.432
280082486	ENSG00000255182	0	CTD-2517M22.14	Uncharacterized protein	0	8	n/a	n/a	4.67e-01	1.432
1108918	ENSG00000239839	1656	DEFA3	defensin, alpha 3, neutrophil-specific	1668	8	n/a	n/a	4.56e-01	1.432
280001406	ENSG00000248411	0	CTD-2517M14.5	CTD-2517M14.5	0	8	n/a	n/a	4.71e-01	1.432
279970694	ENSG00000242951	0	RP11-507E23.1	RP11-507E23.1	0	14	n/a	n/a	4.53e-01	1.431
1088750	ENSG00000090339	3363	ICAM1	intercellular adhesion molecule 1	3383	19	n/a	n/a	4.50e-01	1.431
1097418	ENSG00000160318	79078	CLDND2	claudin domain containing 2	125875	19	n/a	n/a	4.71e-01	1.431
279236391	ENSG00000155254	57984	MARVELD1	MARVEL domain containing 1	83742	10	n/a	n/a	4.78e-01	1.430
1089923	ENSG00000105135	10836	ILVBL	ilvB (bacterial acetolactate synthase)-like	10994	19	n/a	n/a	4.74e-01	1.430
1094835	ENSG00000140022	59595	STON2	stonin 2	85439	14	n/a	n/a	4.59e-01	1.430
1091226	ENSG00000114790	25833	ARHGEF26	Rho guanine nucleotide exchange factor (GEF) 26	26084	3	n/a	n/a	3.80e-01	1.430
1088350	ENSG00000079739	5204	PGM1	phosphoglucomutase 1	5236	1	n/a	n/a	4.51e-01	1.429
279948863	ENSG00000240463	0	RPS19P3	ribosomal protein S19 pseudogene 3	0	14	n/a	n/a	3.79e-01	1.429
1103946	ENSG00000196436	133526	NPIPL2	nuclear pore complex interacting protein-like 2	440348	16	n/a	n/a	4.49e-01	1.429
1096631	ENSG00000153902	81584	LGI4	leucine-rich repeat LGI family, member 4	163175	19	n/a	n/a	4.78e-01	1.429
1088245	ENSG00000077150	4760	NFKB2	nuclear factor of kappa light polypeptide gene enhancer in B-cells 2 (p49/p100)	4791	10	n/a	n/a	4.78e-01	1.429
1101572	ENSG00000179364	22996	PACS2	phosphofurin acidic cluster sorting protein 2	23241	14	n/a	n/a	4.79e-01	1.429
1100446	ENSG00000173267	6583	SNCG	synuclein, gamma (breast cancer-specific protein 1)	6623	10	n/a	n/a	3.53e-01	1.429
1099330	ENSG00000168476	56147	REEP4	receptor accessory protein 4	80346	8	n/a	n/a	4.27e-01	1.429
1097700	ENSG00000162496	9123	DHRS3	dehydrogenase/reductase (SDR family) member 3	9249	1	n/a	n/a	4.76e-01	1.429
279509666	ENSG00000181577	85751	C6orf223	chromosome 6 open reading frame 223	221416	6	n/a	n/a	4.46e-01	1.429
1099494	ENSG00000169181	80517	GSG1L	GSG1-like	146395	16	n/a	n/a	4.49e-01	1.428
1097484	ENSG00000160813	85811	PPP1R35	protein phosphatase 1, regulatory subunit 35	221908	7	n/a	n/a	4.50e-01	1.428
1099329	ENSG00000168461	10873	RAB31	RAB31, member RAS oncogene family	11031	18	n/a	n/a	3.52e-01	1.428
279989880	ENSG00000245385	0	RP11-334E6.10	RP11-334E6.10	0	11	n/a	n/a	4.80e-01	1.428
279943096	ENSG00000239809	0	RP11-51L5.2	RP11-51L5.2	0	17	n/a	n/a	4.61e-01	1.428
1105222	ENSG00000204624	36813	PTCHD2	patched domain containing 2	57540	1	n/a	n/a	4.71e-01	1.428
279536421	ENSG00000184247	0	AC100791.1	AC100791.1	0	17	n/a	n/a	4.34e-01	1.428
280074572	ENSG00000254693	0	RP11-58K22.5	RP11-58K22.5	0	11	n/a	n/a	4.51e-01	1.428
279931237	ENSG00000238193	0	RP11-555H23.1	RP11-555H23.1	0	X	n/a	n/a	4.77e-01	1.428
1101142	ENSG00000176978	29685	DPP7	dipeptidyl-peptidase 7	29952	9	n/a	n/a	4.53e-01	1.428
1089943	ENSG00000105221	205	AKT2	v-akt murine thymoma viral oncogene homolog 2	208	19	n/a	n/a	4.70e-01	1.427
279956475	ENSG00000241396	0	AL592295.1	AL592295.1	0	1	n/a	n/a	4.59e-01	1.427
279707916	ENSG00000207480	0	Y_RNA	Y RNA	0	4	n/a	n/a	3.75e-01	1.426
1092164	ENSG00000122390	55705	NAA60	N(alpha)-acetyltransferase 60, NatF catalytic subunit	79903	16	n/a	n/a	4.66e-01	1.426
1105979	ENSG00000214063	7063	TSPAN4	tetraspanin 4	7106	11	n/a	n/a	4.66e-01	1.426
280022949	ENSG00000250186	0	RP11-1079K10.4	RP11-1079K10.4	0	17	n/a	n/a	4.51e-01	1.425
279681458	ENSG00000204434	134046	POTEKP	POTE ankyrin domain family, member K, pseudogene	440915	2	n/a	n/a	4.52e-01	1.425
279941070	ENSG00000239559	0	RPL37P2	ribosomal protein L37 pseudogene 2	0	11	n/a	n/a	4.60e-01	1.425
1099962	ENSG00000171161	55697	ZNF672	zinc finger protein 672	79894	1	n/a	n/a	4.26e-01	1.425
1088993	ENSG00000099795	4687	NDUFB7	NADH dehydrogenase (ubiquinone) 1 beta subcomplex, 7, 18kDa	4713	19	n/a	n/a	3.99e-01	1.424
279721351	ENSG00000213376	0	GAPDHP71	glyceraldehyde-3-phosphate dehydrogenase pseudogene 71	0	5	n/a	n/a	4.50e-01	1.424
1093985	ENSG00000135414	10074	GDF11	growth differentiation factor 11	10220	12	n/a	n/a	4.79e-01	1.423
280118505	ENSG00000258610	0	RP11-488C13.7	RP11-488C13.7	0	14	n/a	n/a	4.82e-01	1.423
1099973	ENSG00000171206	57285	TRIM8	tripartite motif containing 8	81603	10	n/a	n/a	4.77e-01	1.423
1093483	ENSG00000132361	23032	KIAA0664	KIAA0664	23277	17	n/a	n/a	4.76e-01	1.423
279748472	ENSG00000218980	0	FTH1P15	ferritin, heavy polypeptide 1 pseudogene 15	0	6	n/a	n/a	4.51e-01	1.422
1089015	ENSG00000099904	29536	ZDHHC8	zinc finger, DHHC-type containing 8	29801	22	n/a	n/a	4.80e-01	1.422
1094359	ENSG00000137267	7237	TUBB2A	tubulin, beta 2A class IIa	7280	6	n/a	n/a	4.72e-01	1.422
279896238	ENSG00000235043	0	RP11-397E7.3	RP11-397E7.3	0	4	n/a	n/a	4.80e-01	1.422
279937010	ENSG00000239040	0	Y_RNA	Y RNA	0	4	n/a	n/a	4.49e-01	1.422
1092229	ENSG00000122877	1946	EGR2	early growth response 2	1959	10	n/a	n/a	3.87e-01	1.422
279825030	ENSG00000228732	0	AP001092.5	AP001092.5	0	11	n/a	n/a	3.57e-01	1.421
1096547	ENSG00000153048	23343	CARHSP1	calcium regulated heat stable protein 1, 24kDa	23589	16	n/a	n/a	4.48e-01	1.421
1092768	ENSG00000126822	25779	PLEKHG3	pleckstrin homology domain containing, family G (with RhoGef domain) member 3	26030	14	n/a	n/a	4.79e-01	1.421
1100243	ENSG00000172340	8724	SUCLG2	succinate-CoA ligase, GDP-forming, beta subunit	8801	3	n/a	n/a	4.58e-01	1.421
279716991	ENSG00000212487	166742	SNORA17	small nucleolar RNA, H/ACA box 17	677804	9	n/a	n/a	4.53e-01	1.421
1087124	ENSG00000010319	36199	SEMA3G	sema domain, immunoglobulin domain (Ig), short basic domain, secreted, (semaphorin) 3G	56920	3	n/a	n/a	4.77e-01	1.421
1103639	ENSG00000188763	8268	FZD9	frizzled family receptor 9	8326	7	n/a	n/a	4.73e-01	1.420
1093555	ENSG00000132702	37944	HAPLN2	hyaluronan and proteoglycan link protein 2	60484	1	n/a	n/a	4.54e-01	1.420
1090133	ENSG00000106025	23308	TSPAN12	tetraspanin 12	23554	7	n/a	n/a	4.54e-01	1.420
1099201	ENSG00000167967	1865	E4F1	E4F transcription factor 1	1877	16	n/a	n/a	4.81e-01	1.419
280093412	ENSG00000256142	0	AL513327.1	AL513327.1	0	1	n/a	n/a	4.77e-01	1.419
1089582	ENSG00000102760	28720	C13orf15	chromosome 13 open reading frame 15	28984	13	n/a	n/a	4.47e-01	1.419
1103324	ENSG00000187556	110031	NANOS3	nanos homolog 3 (Drosophila)	342977	19	n/a	n/a	4.59e-01	1.419
1105413	ENSG00000205220	5667	PSMB10	proteasome (prosome, macropain) subunit, beta type, 10	5699	16	n/a	n/a	4.48e-01	1.419
279933597	ENSG00000238491	0	snoU13	Small nucleolar RNA U13	0	3	n/a	n/a	3.77e-01	1.419
280055347	ENSG00000253333	0	RP11-497H16.8	RP11-497H16.8	0	5	n/a	n/a	4.58e-01	1.418
279715801	ENSG00000212186	0	U6	U6 spliceosomal RNA	0	17	n/a	n/a	4.50e-01	1.418
1100964	ENSG00000176076	23384	KCNE1L	KCNE1-like	23630	X	n/a	n/a	4.81e-01	1.418
1095794	ENSG00000146648	1943	EGFR	epidermal growth factor receptor	1956	7	n/a	n/a	4.46e-01	1.418
1103406	ENSG00000187840	1963	EIF4EBP1	eukaryotic translation initiation factor 4E binding protein 1	1978	8	n/a	n/a	4.52e-01	1.418
1088069	ENSG00000072506	3011	HSD17B10	hydroxysteroid (17-beta) dehydrogenase 10	3028	X	n/a	n/a	4.77e-01	1.418
279895612	ENSG00000234985	0	RP11-3L10.3	RP11-3L10.3	0	7	n/a	n/a	3.57e-01	1.418
1105836	ENSG00000213240	123095	NOTCH2NL	notch 2 N-terminal like	388677	1	n/a	n/a	4.49e-01	1.418
1090298	ENSG00000107331	17	ABCA2	ATP-binding cassette, sub-family A (ABC1), member 2	20	9	n/a	n/a	3.52e-01	1.418
280092069	ENSG00000256005	0	AC093734.1	AC093734.1	0	7	n/a	n/a	4.79e-01	1.417
1099429	ENSG00000168899	10633	VAMP5	vesicle-associated membrane protein 5 (myobrevin)	10791	2	n/a	n/a	3.72e-01	1.417
1104060	ENSG00000196767	5424	POU3F4	POU class 3 homeobox 4	5456	X	n/a	n/a	4.77e-01	1.417
1091669	ENSG00000118004	54829	COLEC11	collectin sub-family member 11	78989	2	n/a	n/a	4.47e-01	1.417
1089855	ENSG00000104823	1879	ECH1	enoyl CoA hydratase 1, peroxisomal	1891	19	n/a	n/a	4.53e-01	1.416
1087657	ENSG00000058262	29660	SEC61A1	Sec61 alpha 1 subunit (S. cerevisiae)	29927	3	n/a	n/a	4.48e-01	1.416
280122870	ENSG00000258862	0	RP11-973D8.3	RP11-973D8.3	0	12	n/a	n/a	4.81e-01	1.416
1103143	ENSG00000186654	34904	PRR5	proline rich 5 (renal)	55615	22	n/a	n/a	4.69e-01	1.416
279881873	ENSG00000233796	0	AC089999.1	AC089999.1	0	12	n/a	n/a	4.48e-01	1.415
1087321	ENSG00000026025	7388	VIM	vimentin	7431	10	n/a	n/a	3.61e-01	1.415
1092900	ENSG00000128218	29537	VPREB3	pre-B lymphocyte 3	29802	22	n/a	n/a	4.79e-01	1.415
279920650	ENSG00000237310	1020736	GS1-124K5.4	GS1-124K5.4	100289098	7	n/a	n/a	4.53e-01	1.415
279826704	ENSG00000228887	0	AC022098.2	AC022098.2	0	19	n/a	n/a	3.54e-01	1.415
1102799	ENSG00000185269	80583	NOTUM	notum pectinacetylesterase homolog (Drosophila)	147111	17	n/a	n/a	4.56e-01	1.415
279851303	ENSG00000231123	0	SPATA20P1	spermatogenesis associated 20 pseudogene 1	0	21	n/a	n/a	4.65e-01	1.414
1105452	ENSG00000205358	4470	MT1H	metallothionein 1H	4496	16	n/a	n/a	4.35e-01	1.414
1108908	ENSG00000239697	8671	TNFSF12	tumor necrosis factor (ligand) superfamily, member 12	8742	17	n/a	n/a	4.50e-01	1.414
1089671	ENSG00000103249	1177	CLCN7	chloride channel 7	1186	16	n/a	n/a	4.79e-01	1.414
1089081	ENSG00000100139	59547	MICALL1	MICAL-like 1	85377	22	n/a	n/a	4.79e-01	1.414
1087457	ENSG00000042445	34173	RETSAT	retinol saturase (all-trans-retinol 13,14-reductase)	54884	2	n/a	n/a	4.51e-01	1.414
1087164	ENSG00000011451	37339	WIZ	widely interspaced zinc finger motifs	58525	19	n/a	n/a	4.79e-01	1.414
279660521	ENSG00000200298	0	Y_RNA	Y RNA	0	14	n/a	n/a	4.52e-01	1.414
1097569	ENSG00000161618	79109	ALDH16A1	aldehyde dehydrogenase 16 family, member A1	126133	19	n/a	n/a	4.78e-01	1.413
279986993	ENSG00000244610	0	AC110921.1	AC110921.1	0	17	n/a	n/a	3.56e-01	1.413
1090000	ENSG00000105464	2889	GRIN2D	glutamate receptor, ionotropic, N-methyl D-aspartate 2D	2906	19	n/a	n/a	4.70e-01	1.413
1102024	ENSG00000182132	29811	KCNIP1	Kv channel interacting protein 1	30820	5	n/a	n/a	4.70e-01	1.413
1105059	ENSG00000204248	1293	COL11A2	collagen, type XI, alpha 2	1302	6	n/a	n/a	4.71e-01	1.413
1091622	ENSG00000117519	1257	CNN3	calponin 3, acidic	1266	1	n/a	n/a	4.58e-01	1.413
1101871	ENSG00000181195	5147	PENK	proenkephalin	5179	8	n/a	n/a	4.45e-01	1.413
1095059	ENSG00000141524	11158	TMC6	transmembrane channel-like 6	11322	17	n/a	n/a	4.46e-01	1.413
1092210	ENSG00000122729	45	ACO1	aconitase 1, soluble	48	9	n/a	n/a	4.53e-01	1.413
1091033	ENSG00000113070	1827	HBEGF	heparin-binding EGF-like growth factor	1839	5	n/a	n/a	4.64e-01	1.413
1094130	ENSG00000136114	35188	THSD1	thrombospondin, type I, domain containing 1	55901	13	n/a	n/a	4.54e-01	1.412
279669770	ENSG00000203508	0	CR786580.1	CR786580.1	0	9	n/a	n/a	4.77e-01	1.412
1092562	ENSG00000125458	29824	NT5C	5', 3'-nucleotidase, cytosolic	30833	17	n/a	n/a	4.52e-01	1.412
1088292	ENSG00000078246	7246	TULP3	tubby like protein 3	7289	12	n/a	n/a	4.67e-01	1.412
1087143	ENSG00000011028	9758	MRC2	mannose receptor, C type 2	9902	17	n/a	n/a	4.47e-01	1.412
280091563	ENSG00000255949	0	AP003419.16	AP003419.16	0	11	n/a	n/a	4.79e-01	1.412
280097043	ENSG00000256577	0	RP11-283I3.2	RP11-283I3.2	0	12	n/a	n/a	4.50e-01	1.412
279881574	ENSG00000233762	0	AC007969.5	AC007969.5	0	2	n/a	n/a	3.54e-01	1.412
1096046	ENSG00000148672	2729	GLUD1	glutamate dehydrogenase 1	2746	10	n/a	n/a	4.59e-01	1.412
1090886	ENSG00000112033	5435	PPARD	peroxisome proliferator-activated receptor delta	5467	6	n/a	n/a	4.67e-01	1.412
1092666	ENSG00000125912	36205	NCLN	nicalin	56926	19	n/a	n/a	4.80e-01	1.411
1105874	ENSG00000213563	128790	C8orf82	chromosome 8 open reading frame 82	414919	8	n/a	n/a	4.47e-01	1.411
1103940	ENSG00000196422	9714	PPP1R26	protein phosphatase 1, regulatory subunit 26	9858	9	n/a	n/a	4.71e-01	1.411
280071613	ENSG00000254501	0	AP003068.9	AP003068.9	0	11	n/a	n/a	4.45e-01	1.411
1105108	ENSG00000204366	85771	ZBTB12	zinc finger and BTB domain containing 12	221527	6	n/a	n/a	4.78e-01	1.411
279994149	ENSG00000246892	0	AL034548.1	AL034548.1	0	20	n/a	n/a	4.69e-01	1.411
1086995	ENSG00000006282	41410	SPATA20	spermatogenesis associated 20	64847	17	n/a	n/a	4.79e-01	1.410
280045847	ENSG00000252206	0	RNU7-40P	RNA, U7 small nuclear 40 pseudogene	0	12	n/a	n/a	4.49e-01	1.410
280040979	ENSG00000251596	0	HADHAP1	hydroxyacyl-CoA dehydrogenase/3-ketoacyl-CoA thiolase/enoyl-CoA hydratase (trifunctional protein), alpha subunit pseudogene 1	0	4	n/a	n/a	4.76e-01	1.410
279912885	ENSG00000236650	0	CTA-221G9.10	CTA-221G9.10	0	22	n/a	n/a	4.62e-01	1.410
1091047	ENSG00000113209	25916	PCDHB5	protocadherin beta 5	26167	5	n/a	n/a	4.72e-01	1.410
1099203	ENSG00000167969	1620	ECI1	enoyl-CoA delta isomerase 1	1632	16	n/a	n/a	4.52e-01	1.410
1105861	ENSG00000213433	0	RP11-54C4.1	RP11-54C4.1	0	5	n/a	n/a	4.66e-01	1.409
1097147	ENSG00000158292	122559	GPR153	G protein-coupled receptor 153	387509	1	n/a	n/a	4.77e-01	1.409
1090791	ENSG00000111405	8830	ENDOU	endonuclease, polyU-specific	8909	12	n/a	n/a	4.53e-01	1.409
1095028	ENSG00000141401	3588	IMPA2	inositol(myo)-1(or 4)-monophosphatase 2	3613	18	n/a	n/a	4.45e-01	1.409
279787991	ENSG00000225472	0	RP11-120J1.1	RP11-120J1.1	0	9	n/a	n/a	4.54e-01	1.409
1090486	ENSG00000108819	0	PPP1R9B	protein phosphatase 1, regulatory subunit 9B	0	17	n/a	n/a	4.78e-01	1.408
1097338	ENSG00000159840	7745	ZYX	zyxin	7791	7	n/a	n/a	4.39e-01	1.408
280136472	ENSG00000259647	0	RP11-143J24.1	RP11-143J24.1	0	15	n/a	n/a	4.80e-01	1.408
279999067	ENSG00000248235	0	AC037459.4	Uncharacterized protein	0	8	n/a	n/a	4.52e-01	1.408
1087827	ENSG00000065978	4873	YBX1	Y box binding protein 1	4904	1	n/a	n/a	4.51e-01	1.408
1092339	ENSG00000123933	10461	MXD4	MAX dimerization protein 4	10608	4	n/a	n/a	4.71e-01	1.408
1095770	ENSG00000146409	78155	C6orf192	chromosome 6 open reading frame 192	116843	6	n/a	n/a	4.62e-01	1.408
1103584	ENSG00000188566	26903	NDOR1	NADPH dependent diflavin oxidoreductase 1	27158	9	n/a	n/a	4.43e-01	1.408
1103538	ENSG00000188375	133313	H3F3C	H3 histone, family 3C	440093	12	n/a	n/a	4.51e-01	1.408
1088925	ENSG00000095917	23185	TPSD1	tryptase delta 1	23430	16	n/a	n/a	4.49e-01	1.407
1090235	ENSG00000106665	7418	CLIP2	CAP-GLY domain containing linker protein 2	7461	7	n/a	n/a	4.78e-01	1.407
1088736	ENSG00000090006	8366	LTBP4	latent transforming growth factor beta binding protein 4	8425	19	n/a	n/a	4.79e-01	1.407
1101682	ENSG00000180089	90240	TMEM86B	transmembrane protein 86B	255043	19	n/a	n/a	4.77e-01	1.407
1104458	ENSG00000197971	4130	MBP	myelin basic protein	4155	18	n/a	n/a	3.52e-01	1.407
279705767	ENSG00000207118	0	SNORD14D	small nucleolar RNA, C/D box 14D	0	11	n/a	n/a	4.01e-01	1.407
1101335	ENSG00000178026	123180	C22orf36	chromosome 22 open reading frame 36	388886	22	n/a	n/a	4.70e-01	1.407
1094764	ENSG00000139567	91	ACVRL1	activin A receptor type II-like 1	94	12	n/a	n/a	4.66e-01	1.407
280074496	ENSG00000254690	0	GS1-393G12.12	GS1-393G12.12	0	8	n/a	n/a	4.77e-01	1.406
279709442	ENSG00000207770	1013146	MIR568	microRNA 568	693153	3	n/a	n/a	4.52e-01	1.406
1100545	ENSG00000173786	1258	CNP	2',3'-cyclic nucleotide 3' phosphodiesterase	1267	17	n/a	n/a	3.58e-01	1.406
280108903	ENSG00000257809	0	RP11-603J24.14	RP11-603J24.14	0	12	n/a	n/a	3.91e-01	1.406
280117812	ENSG00000258568	0	RHOQP1	ras homolog gene family, member Q pseudogene 1	0	14	n/a	n/a	4.48e-01	1.406
1092377	ENSG00000124181	5303	PLCG1	phospholipase C, gamma 1	5335	20	n/a	n/a	4.78e-01	1.406
1097624	ENSG00000162032	59981	SPSB3	splA/ryanodine receptor domain and SOCS box containing 3	90864	16	n/a	n/a	4.80e-01	1.406
1098955	ENSG00000166987	77509	MBD6	methyl-CpG binding domain protein 6	114785	12	n/a	n/a	4.51e-01	1.406
1091800	ENSG00000119408	10625	NEK6	NIMA (never in mitosis gene a)-related kinase 6	10783	9	n/a	n/a	4.46e-01	1.406
1094398	ENSG00000137497	4895	NUMA1	nuclear mitotic apparatus protein 1	4926	11	n/a	n/a	4.48e-01	1.405
279863900	ENSG00000232203	0	RP11-572H4.2	RP11-572H4.2	0	9	n/a	n/a	4.52e-01	1.405
279945859	ENSG00000240155	0	AC114498.2	AC114498.2	0	1	n/a	n/a	4.57e-01	1.405
1101752	ENSG00000180537	85783	RNF182	ring finger protein 182	221687	6	n/a	n/a	3.81e-01	1.405
279990244	ENSG00000245532	0	NEAT1	nuclear paraspeckle assembly transcript 1 (non-protein coding)	0	11	n/a	n/a	4.51e-01	1.404
1088038	ENSG00000071859	9007	FAM50A	family with sequence similarity 50, member A	9130	X	n/a	n/a	4.71e-01	1.404
1091826	ENSG00000119632	58198	IFI27L2	interferon, alpha-inducible protein 27-like 2	83982	14	n/a	n/a	4.52e-01	1.404
1087148	ENSG00000011132	9405	APBA3	amyloid beta (A4) precursor protein-binding, family A, member 3	9546	19	n/a	n/a	4.39e-01	1.404
279751883	ENSG00000221088	0	AP005264.1	AP005264.1	0	18	n/a	n/a	4.48e-01	1.404
1093146	ENSG00000130255	25622	RPL36	ribosomal protein L36	25873	19	n/a	n/a	3.80e-01	1.404
1091545	ENSG00000116962	4780	NID1	nidogen 1	4811	1	n/a	n/a	4.78e-01	1.404
279956646	ENSG00000241418	0	RP11-512H23.2	RP11-512H23.2	0	X	n/a	n/a	3.80e-01	1.404
1099591	ENSG00000169604	58379	ANTXR1	anthrax toxin receptor 1	84168	2	n/a	n/a	4.62e-01	1.404
279956866	ENSG00000241461	0	AC135506.1	AC135506.1	0	3	n/a	n/a	4.54e-01	1.404
1108882	ENSG00000238243	110048	OR2W3	olfactory receptor, family 2, subfamily W, member 3	343171	1	n/a	n/a	4.57e-01	1.404
279907713	ENSG00000236144	157122251	AD000090.2	AD000090.2	100506469	19	n/a	n/a	4.71e-01	1.403
1088629	ENSG00000087842	8478	PIR	pirin (iron-binding nuclear protein)	8544	X	n/a	n/a	4.53e-01	1.403
280047520	ENSG00000252448	0	SNORA63	Small nucleolar RNA SNORA63	0	1	n/a	n/a	3.69e-01	1.403
1102550	ENSG00000184281	9933	TSSC4	tumor suppressing subtransferable candidate 4	10078	11	n/a	n/a	4.49e-01	1.403
1092726	ENSG00000126458	6204	RRAS	related RAS viral (r-ras) oncogene homolog	6237	19	n/a	n/a	3.59e-01	1.403
1101816	ENSG00000180891	126376	CUEDC1	CUE domain containing 1	404093	17	n/a	n/a	4.68e-01	1.403
279661914	ENSG00000200714	0	Y_RNA	Y RNA	0	8	n/a	n/a	4.52e-01	1.403
1098649	ENSG00000165828	78709	PRAP1	proline-rich acidic protein 1	118471	10	n/a	n/a	4.75e-01	1.403
1101384	ENSG00000178252	11020	WDR6	WD repeat domain 6	11180	3	n/a	n/a	4.40e-01	1.402
1109131	ENSG00000244165	5000	P2RY11	purinergic receptor P2Y, G-protein coupled, 11	5032	19	n/a	n/a	4.50e-01	1.402
1088171	ENSG00000075240	22906	GRAMD4	GRAM domain containing 4	23151	22	n/a	n/a	4.40e-01	1.402
1097407	ENSG00000160271	5868	RALGDS	ral guanine nucleotide dissociation stimulator	5900	9	n/a	n/a	4.79e-01	1.402
1105082	ENSG00000204305	174	AGER	advanced glycosylation end product-specific receptor	177	6	n/a	n/a	4.79e-01	1.402
1091206	ENSG00000114650	22692	SCAP	SREBF chaperone	22937	3	n/a	n/a	4.79e-01	1.402
1104077	ENSG00000196814	59787	FAM125B	family with sequence similarity 125, member B	89853	9	n/a	n/a	4.79e-01	1.402
279656419	ENSG00000199023	0	MIR339	microRNA 339	0	7	n/a	n/a	4.53e-01	1.402
1094012	ENSG00000135519	23171	KCNH3	potassium voltage-gated channel, subfamily H (eag-related), member 3	23416	12	n/a	n/a	4.54e-01	1.401
1100074	ENSG00000171608	5261	PIK3CD	phosphoinositide-3-kinase, catalytic, delta polypeptide	5293	1	n/a	n/a	4.67e-01	1.401
1097238	ENSG00000159069	33752	FBXW5	F-box and WD repeat domain containing 5	54461	9	n/a	n/a	4.48e-01	1.401
1103480	ENSG00000188126	55824	MYO15B	myosin XVB pseudogene	80022	17	n/a	n/a	4.48e-01	1.401
1103528	ENSG00000188322	122887	SBK1	SH3-binding domain kinase 1	388228	16	n/a	n/a	4.75e-01	1.401
279924862	ENSG00000237661	0	RP11-169L17.5	RP11-169L17.5	0	X	n/a	n/a	4.66e-01	1.401
1089883	ENSG00000104899	265	AMH	anti-Mullerian hormone	268	19	n/a	n/a	4.49e-01	1.401
1087730	ENSG00000063241	55566	ISOC2	isochorismatase domain containing 2	79763	19	n/a	n/a	4.46e-01	1.401
279950468	ENSG00000240665	0	LSP1P2	lymphocyte-specific protein 1 pseudogene 2	0	3	n/a	n/a	4.46e-01	1.401
279885969	ENSG00000234165	0	AC114877.3	AC114877.3	0	3	n/a	n/a	4.80e-01	1.400
1101527	ENSG00000179094	5155	PER1	period homolog 1 (Drosophila)	5187	17	n/a	n/a	4.65e-01	1.400
1086951	ENSG00000005243	30708	COPZ2	coatomer protein complex, subunit zeta 2	51226	17	n/a	n/a	4.60e-01	1.400
1102720	ENSG00000185000	8625	DGAT1	diacylglycerol O-acyltransferase 1	8694	8	n/a	n/a	4.78e-01	1.400
280027295	ENSG00000250536	0	RP11-365D23.1	RP11-365D23.1	0	1	n/a	n/a	4.50e-01	1.400
280079048	ENSG00000254995	0	STX16-NPEPL1	STX16-NPEPL1 readthrough (non-protein coding)	0	20	n/a	n/a	4.79e-01	1.400
1091935	ENSG00000120306	58619	C5orf32	chromosome 5 open reading frame 32	84418	5	n/a	n/a	4.53e-01	1.400
1103021	ENSG00000186174	93860	BCL9L	B-cell CLL/lymphoma 9-like	283149	11	n/a	n/a	4.74e-01	1.400
279762842	ENSG00000223298	0	RNY3P8	RNA, Ro-associated Y3 pseudogene 8	0	13	n/a	n/a	4.52e-01	1.399
1093616	ENSG00000133065	90193	SLC41A1	solute carrier family 41, member 1	254428	1	n/a	n/a	4.73e-01	1.399
279849023	ENSG00000230897	0	AC013248.1	AC013248.1	0	17	n/a	n/a	3.68e-01	1.399
1090210	ENSG00000106538	5887	RARRES2	retinoic acid receptor responder (tazarotene induced) 2	5919	7	n/a	n/a	3.73e-01	1.399
1097630	ENSG00000162066	30488	AMDHD2	amidohydrolase domain containing 2	51005	16	n/a	n/a	4.76e-01	1.399
1089742	ENSG00000103876	2169	FAH	fumarylacetoacetate hydrolase (fumarylacetoacetase)	2184	15	n/a	n/a	4.74e-01	1.399
1095143	ENSG00000142208	204	AKT1	v-akt murine thymoma viral oncogene homolog 1	207	14	n/a	n/a	4.77e-01	1.399
1097428	ENSG00000160360	25835	GPSM1	G-protein signaling modulator 1	26086	9	n/a	n/a	4.79e-01	1.399
280091690	ENSG00000255967	0	RP11-438L7.3	RP11-438L7.3	0	12	n/a	n/a	4.71e-01	1.399
279928956	ENSG00000238008	0	AC132515.1	AC132515.1	0	3	n/a	n/a	4.51e-01	1.399
1101308	ENSG00000177854	8216	TMEM187	transmembrane protein 187	8269	X	n/a	n/a	4.66e-01	1.399
1090637	ENSG00000110076	9244	NRXN2	neurexin 2	9379	11	n/a	n/a	4.50e-01	1.398
1086920	ENSG00000004777	77694	ARHGAP33	Rho GTPase activating protein 33	115703	19	n/a	n/a	4.79e-01	1.398
1088751	ENSG00000090372	29623	STRN4	striatin, calmodulin binding protein 4	29888	19	n/a	n/a	4.78e-01	1.398
1089232	ENSG00000100599	55693	RIN3	Ras and Rab interactor 3	79890	14	n/a	n/a	4.69e-01	1.398
1098675	ENSG00000165948	78892	IFI27L1	interferon, alpha-inducible protein 27-like 1	122509	14	n/a	n/a	4.52e-01	1.398
1104296	ENSG00000197496	56742	SLC2A10	solute carrier family 2 (facilitated glucose transporter), member 10	81031	20	n/a	n/a	4.51e-01	1.397
279936247	ENSG00000238917	0	SNORD10	small nucleolar RNA, C/D box 10	0	17	n/a	n/a	3.61e-01	1.397
1099310	ENSG00000168389	59069	MFSD2A	major facilitator superfamily domain containing 2A	84879	1	n/a	n/a	4.57e-01	1.397
1102677	ENSG00000184840	34021	TMED9	transmembrane emp24 protein transport domain containing 9	54732	5	n/a	n/a	4.71e-01	1.397
1108987	ENSG00000241404	56635	EGFL8	EGF-like-domain, multiple 8	80864	6	n/a	n/a	4.54e-01	1.397
279984328	ENSG00000244331	0	CTB-47B8.1	CTB-47B8.1	0	5	n/a	n/a	3.98e-01	1.397
279977670	ENSG00000243680	0	CTC-471J1.1	CTC-471J1.1	0	19	n/a	n/a	4.50e-01	1.396
280016501	ENSG00000249705	0	AC022413.1	AC022413.1	0	5	n/a	n/a	4.52e-01	1.396
1102817	ENSG00000185340	10487	GAS2L1	growth arrest-specific 2 like 1	10634	22	n/a	n/a	4.78e-01	1.396
1097131	ENSG00000158156	34402	XKR8	XK, Kell blood group complex subunit-related family, member 8	55113	1	n/a	n/a	4.53e-01	1.396
1098545	ENSG00000165424	85547	ZCCHC24	zinc finger, CCHC domain containing 24	219654	10	n/a	n/a	4.78e-01	1.396
1100177	ENSG00000172057	60749	ORMDL3	ORM1-like 3 (S. cerevisiae)	94103	17	n/a	n/a	4.42e-01	1.396
1091848	ENSG00000119711	4303	ALDH6A1	aldehyde dehydrogenase 6 family, member A1	4329	14	n/a	n/a	4.56e-01	1.395
279788008	ENSG00000225473	0	ATP13A4-AS1	ATP13A4 antisense RNA 1 (non-protein coding)	0	3	n/a	n/a	4.49e-01	1.395
279804375	ENSG00000226871	0	AC135178.7	AC135178.7	0	17	n/a	n/a	4.78e-01	1.395
1100330	ENSG00000172728	58946	FUT10	fucosyltransferase 10 (alpha (1,3) fucosyltransferase)	84750	8	n/a	n/a	4.47e-01	1.395
1101485	ENSG00000178927	55227	C17orf62	chromosome 17 open reading frame 62	79415	17	n/a	n/a	4.66e-01	1.395
1096169	ENSG00000149633	59605	KIAA1755	KIAA1755	85449	20	n/a	n/a	4.74e-01	1.395
1088995	ENSG00000099800	26265	TIMM13	translocase of inner mitochondrial membrane 13 homolog (yeast)	26517	19	n/a	n/a	4.53e-01	1.395
1097582	ENSG00000161677	79106	JOSD2	Josephin domain containing 2	126119	19	n/a	n/a	3.56e-01	1.395
279708959	ENSG00000207700	128047	MIR145	microRNA 145	406937	5	n/a	n/a	4.53e-01	1.395
280048087	ENSG00000252531	0	SNORA73	Small nucleolar RNA SNORA73 family	0	2	n/a	n/a	4.56e-01	1.395
1102577	ENSG00000184371	1424	CSF1	colony stimulating factor 1 (macrophage)	1435	1	n/a	n/a	4.61e-01	1.395
1093160	ENSG00000130313	25545	PGLS	6-phosphogluconolactonase	25796	19	n/a	n/a	4.47e-01	1.394
280099908	ENSG00000256940	0	RP11-783K16.5	RP11-783K16.5	0	11	n/a	n/a	4.76e-01	1.394
1093232	ENSG00000130720	59119	FIBCD1	fibrinogen C domain containing 1	84929	9	n/a	n/a	4.52e-01	1.394
279772783	ENSG00000224126	0	AC026271.3	AC026271.3	0	17	n/a	n/a	4.48e-01	1.394
279784914	ENSG00000225194	1017295	LINC00092	long intergenic non-protein coding RNA 92	100188953	9	n/a	n/a	4.52e-01	1.394
1087669	ENSG00000059122	58466	FLYWCH1	FLYWCH-type zinc finger 1	84256	16	n/a	n/a	4.77e-01	1.394
279840592	ENSG00000230155	0	RP3-477O4.14	RP3-477O4.14	0	20	n/a	n/a	4.78e-01	1.394
279706495	ENSG00000207236	1013510	SNORD116-21	small nucleolar RNA, C/D box 116-21	100033432	15	n/a	n/a	4.63e-01	1.394
1102294	ENSG00000183260	80053	ABHD16B	abhydrolase domain containing 16B	140701	20	n/a	n/a	4.50e-01	1.394
280123653	ENSG00000258908	0	RP11-203M5.8	RP11-203M5.8	0	14	n/a	n/a	4.50e-01	1.393
1095191	ENSG00000142627	1956	EPHA2	EPH receptor A2	1969	1	n/a	n/a	4.75e-01	1.393
1090312	ENSG00000107551	58154	RASSF4	Ras association (RalGDS/AF-6) domain family member 4	83937	10	n/a	n/a	4.70e-01	1.393
1091631	ENSG00000117592	9446	PRDX6	peroxiredoxin 6	9588	1	n/a	n/a	3.52e-01	1.393
1092689	ENSG00000126016	81204	AMOT	angiomotin	154796	X	n/a	n/a	4.63e-01	1.393
1099076	ENSG00000167549	59130	CORO6	coronin 6	84940	17	n/a	n/a	4.55e-01	1.393
280091290	ENSG00000255909	0	RP11-841C19.3	RP11-841C19.3	0	12	n/a	n/a	3.54e-01	1.393
1103850	ENSG00000196189	40851	SEMA4A	sema domain, immunoglobulin domain (Ig), transmembrane domain (TM) and short cytoplasmic domain, (semaphorin) 4A	64218	1	n/a	n/a	4.29e-01	1.393
1088591	ENSG00000087076	30653	HSD17B14	hydroxysteroid (17-beta) dehydrogenase 14	51171	19	n/a	n/a	3.67e-01	1.393
1090330	ENSG00000107731	85557	UNC5B	unc-5 homolog B (C. elegans)	219699	10	n/a	n/a	4.53e-01	1.392
279998510	ENSG00000248180	0	GAPDHP60	glyceraldehyde-3-phosphate dehydrogenase pseudogene 60	0	4	n/a	n/a	4.48e-01	1.392
279797561	ENSG00000226268	0	RP11-61N20.3	RP11-61N20.3	0	11	n/a	n/a	4.76e-01	1.392
1095005	ENSG00000141232	9995	TOB1	transducer of ERBB2, 1	10140	17	n/a	n/a	4.54e-01	1.392
1092824	ENSG00000127419	58496	TMEM175	transmembrane protein 175	84286	4	n/a	n/a	4.76e-01	1.392
279760091	ENSG00000222482	0	AC005071.1	AC005071.1	0	7	n/a	n/a	4.52e-01	1.392
1102531	ENSG00000184208	55443	C22orf46	chromosome 22 open reading frame 46	79640	22	n/a	n/a	4.51e-01	1.392
279738182	ENSG00000215237	0	RP11-54D18.2	RP11-54D18.2	0	9	n/a	n/a	4.54e-01	1.391
1087228	ENSG00000015532	40765	XYLT2	xylosyltransferase II	64132	17	n/a	n/a	4.78e-01	1.391
1103404	ENSG00000187837	2989	HIST1H1C	histone cluster 1, H1c	3006	6	n/a	n/a	4.56e-01	1.391
1093576	ENSG00000132825	5477	PPP1R3D	protein phosphatase 1, regulatory subunit 3D	5509	20	n/a	n/a	4.50e-01	1.391
280008739	ENSG00000249019	0	RP11-539G18.1	RP11-539G18.1	0	4	n/a	n/a	4.72e-01	1.391
1092603	ENSG00000125733	9188	TRIP10	thyroid hormone receptor interactor 10	9322	19	n/a	n/a	4.48e-01	1.390
1091060	ENSG00000113296	7018	THBS4	thrombospondin 4	7060	5	n/a	n/a	4.77e-01	1.390
1102223	ENSG00000182968	6616	SOX1	SRY (sex determining region Y)-box 1	6656	13	n/a	n/a	4.48e-01	1.390
279895985	ENSG00000235024	0	AC097468.7	AC097468.7	0	2	n/a	n/a	4.49e-01	1.390
1100517	ENSG00000173621	54839	LRFN4	leucine rich repeat and fibronectin type III domain containing 4	78999	11	n/a	n/a	4.53e-01	1.390
1101276	ENSG00000177674	36363	AGTRAP	angiotensin II receptor-associated protein	57085	1	n/a	n/a	4.76e-01	1.390
1095360	ENSG00000143570	26918	SLC39A1	solute carrier family 39 (zinc transporter), member 1	27173	1	n/a	n/a	4.54e-01	1.389
279666422	ENSG00000202031	0	SNORD38A	small nucleolar RNA, C/D box 38A	0	1	n/a	n/a	3.90e-01	1.389
1095405	ENSG00000143842	9438	SOX13	SRY (sex determining region Y)-box 13	9580	1	n/a	n/a	4.65e-01	1.389
1088333	ENSG00000079308	7102	TNS1	tensin 1	7145	2	n/a	n/a	4.67e-01	1.389
1091597	ENSG00000117362	30589	APH1A	anterior pharynx defective 1 homolog A (C. elegans)	51107	1	n/a	n/a	4.23e-01	1.389
1098994	ENSG00000167173	36184	C15orf39	chromosome 15 open reading frame 39	56905	15	n/a	n/a	4.39e-01	1.389
1104304	ENSG00000197530	80260	MIB2	mindbomb homolog 2 (Drosophila)	142678	1	n/a	n/a	4.52e-01	1.388
280130542	ENSG00000259297	0	DNM1P44	DNM1 pseudogene 44	0	15	n/a	n/a	4.78e-01	1.388
280045819	ENSG00000252202	0	Y_RNA	Y RNA	0	5	n/a	n/a	4.08e-01	1.388
1089266	ENSG00000100802	38117	C14orf93	chromosome 14 open reading frame 93	60686	14	n/a	n/a	4.38e-01	1.388
1094310	ENSG00000137033	59982	IL33	interleukin 33	90865	9	n/a	n/a	4.04e-01	1.388
280049655	ENSG00000252757	0	7SK	7SK RNA	0	4	n/a	n/a	4.66e-01	1.388
1089478	ENSG00000101940	41318	WDR13	WD repeat domain 13	64743	X	n/a	n/a	4.52e-01	1.388
1089961	ENSG00000105298	37323	C19orf29	chromosome 19 open reading frame 29	58509	19	n/a	n/a	4.76e-01	1.388
1104172	ENSG00000197114	58818	ZGPAT	zinc finger, CCCH-type with G patch domain	84619	20	n/a	n/a	4.74e-01	1.387
1102066	ENSG00000182272	109559	B4GALNT4	beta-1,4-N-acetyl-galactosaminyl transferase 4	338707	11	n/a	n/a	4.57e-01	1.387
279785324	ENSG00000225231	0	AC091814.2	AC091814.2	0	12	n/a	n/a	4.52e-01	1.387
279834455	ENSG00000229591	0	RP5-981O7.2	RP5-981O7.2	0	7	n/a	n/a	4.76e-01	1.387
1089257	ENSG00000100726	9750	TELO2	TEL2, telomere maintenance 2, homolog (S. cerevisiae)	9894	16	n/a	n/a	4.52e-01	1.387
1089190	ENSG00000100429	58150	HDAC10	histone deacetylase 10	83933	22	n/a	n/a	4.71e-01	1.387
279947570	ENSG00000240311	0	LA16c-306E5.1	LA16c-306E5.1	0	16	n/a	n/a	4.21e-01	1.386
1104545	ENSG00000198211	10234	TUBB3	tubulin, beta 3 class III	10381	16	n/a	n/a	4.53e-01	1.386
279754823	ENSG00000221598	0	MIR1249	microRNA 1249	0	22	n/a	n/a	4.52e-01	1.386
1096361	ENSG00000151640	10423	DPYSL4	dihydropyrimidinase-like 4	10570	10	n/a	n/a	4.78e-01	1.386
1102017	ENSG00000182095	58828	TNRC18	trinucleotide repeat containing 18	84629	7	n/a	n/a	4.79e-01	1.386
1087535	ENSG00000049540	1991	ELN	elastin	2006	7	n/a	n/a	4.68e-01	1.386
1100726	ENSG00000174807	36402	CD248	CD248 molecule, endosialin	57124	11	n/a	n/a	4.48e-01	1.386
1100020	ENSG00000171443	80647	ZNF524	zinc finger protein 524	147807	19	n/a	n/a	4.48e-01	1.386
1098735	ENSG00000166166	77697	TRMT61A	tRNA methyltransferase 61 homolog A (S. cerevisiae)	115708	14	n/a	n/a	4.50e-01	1.385
1094091	ENSG00000135929	1581	CYP27A1	cytochrome P450, family 27, subfamily A, polypeptide 1	1593	2	n/a	n/a	4.53e-01	1.385
280113559	ENSG00000258283	0	RP11-386G11.3	RP11-386G11.3	0	12	n/a	n/a	4.53e-01	1.385
1104752	ENSG00000198816	79881	ZNF358	zinc finger protein 358	140467	19	n/a	n/a	4.53e-01	1.384
1098419	ENSG00000164896	10764	FASTK	Fas-activated serine/threonine kinase	10922	7	n/a	n/a	4.75e-01	1.384
1090039	ENSG00000105642	3755	KCNN1	potassium intermediate/small conductance calcium-activated channel, subfamily N, member 1	3780	19	n/a	n/a	4.50e-01	1.384
1104816	ENSG00000198923	0	RP11-290L1.7	RP11-290L1.7	0	12	n/a	n/a	3.67e-01	1.384
279866740	ENSG00000232480	181322	RP11-224O19.2	RP11-224O19.2	728463	1	n/a	n/a	4.53e-01	1.384
1087728	ENSG00000063177	6109	RPL18	ribosomal protein L18	6141	19	n/a	n/a	3.61e-01	1.384
1088489	ENSG00000083857	2180	FAT1	FAT tumor suppressor homolog 1 (Drosophila)	2195	4	n/a	n/a	4.52e-01	1.384
1087213	ENSG00000014164	22899	ZC3H3	zinc finger CCCH-type containing 3	23144	8	n/a	n/a	4.76e-01	1.384
1100963	ENSG00000176058	94838	TPRN	taperin	286262	9	n/a	n/a	4.79e-01	1.384
1102410	ENSG00000183691	9115	NOG	noggin	9241	17	n/a	n/a	4.49e-01	1.383
280081153	ENSG00000255108	0	AP006621.8	AP006621.8	0	11	n/a	n/a	4.54e-01	1.383
279917869	ENSG00000237080	0	EHMT2-AS1	EHMT2 antisense RNA 1 (non-protein coding)	0	6	n/a	n/a	4.51e-01	1.383
1086980	ENSG00000006025	77599	OSBPL7	oxysterol binding protein-like 7	114881	17	n/a	n/a	4.52e-01	1.383
1108360	ENSG00000234745	3088	HLA-B	major histocompatibility complex, class I, B	3106	6	n/a	n/a	4.62e-01	1.383
1096451	ENSG00000152284	57683	TCF7L1	transcription factor 7-like 1 (T-cell specific, HMG-box)	83439	2	n/a	n/a	4.48e-01	1.383
279979461	ENSG00000243829	0	CTB-33G10.1	CTB-33G10.1	0	19	n/a	n/a	4.05e-01	1.383
1094090	ENSG00000135926	40747	TMBIM1	transmembrane BAX inhibitor motif containing 1	64114	2	n/a	n/a	4.74e-01	1.383
279988923	ENSG00000244953	0	RP11-613D13.8	RP11-613D13.8	0	11	n/a	n/a	4.52e-01	1.383
279663461	ENSG00000201199	0	snoU2_19	Small nucleolar RNA U2-19	0	11	n/a	n/a	4.48e-01	1.383
1093441	ENSG00000132024	34151	CC2D1A	coiled-coil and C2 domain containing 1A	54862	19	n/a	n/a	4.79e-01	1.383
1100185	ENSG00000172081	79130	MOB3A	MOB kinase activator 3A	126308	19	n/a	n/a	4.37e-01	1.383
279911327	ENSG00000236472	0	AC002401.1	AC002401.1	0	17	n/a	n/a	4.62e-01	1.382
1086910	ENSG00000004399	22884	PLXND1	plexin D1	23129	3	n/a	n/a	4.76e-01	1.382
1088965	ENSG00000099282	23309	TSPAN15	tetraspanin 15	23555	10	n/a	n/a	4.58e-01	1.382
1088315	ENSG00000078804	37290	TP53INP2	tumor protein p53 inducible nuclear protein 2	58476	20	n/a	n/a	4.52e-01	1.382
1090050	ENSG00000105669	11152	COPE	coatomer protein complex, subunit epsilon	11316	19	n/a	n/a	4.49e-01	1.382
279704094	ENSG00000206823	166857	SNORA24	small nucleolar RNA, H/ACA box 24	677809	4	n/a	n/a	4.51e-01	1.382
279932682	ENSG00000238343	0	snoU13	Small nucleolar RNA U13	0	16	n/a	n/a	4.52e-01	1.382
1104083	ENSG00000196843	10707	ARID5A	AT rich interactive domain 5A (MRF1-like)	10865	2	n/a	n/a	4.77e-01	1.382
1092521	ENSG00000125124	580	BBS2	Bardet-Biedl syndrome 2	583	16	n/a	n/a	4.54e-01	1.382
1106249	ENSG00000215067	157122577	AC027763.2	Uncharacterized protein	100506713	17	n/a	n/a	4.76e-01	1.382
280070226	ENSG00000254400	0	RP11-732A19.8	RP11-732A19.8	0	11	n/a	n/a	4.47e-01	1.382
279704738	ENSG00000206937	0	SNORA70B	small nucleolar RNA, H/ACA box 70B (retrotransposed)	0	2	n/a	n/a	4.49e-01	1.382
279787762	ENSG00000225447	0	RPS15AP10	ribosomal protein S15a pseudogene 10	0	1	n/a	n/a	4.54e-01	1.381
1104833	ENSG00000198951	4642	NAGA	N-acetylgalactosaminidase, alpha-	4668	22	n/a	n/a	4.37e-01	1.381
1088154	ENSG00000074855	36992	ANO8	anoctamin 8	57719	19	n/a	n/a	4.74e-01	1.381
1090061	ENSG00000105698	7349	USF2	upstream transcription factor 2, c-fos interacting	7392	19	n/a	n/a	4.54e-01	1.381
1090395	ENSG00000108262	28700	GIT1	G protein-coupled receptor kinase interacting ArfGAP 1	28964	17	n/a	n/a	4.71e-01	1.381
279710828	ENSG00000208892	0	SNORA49	small nucleolar RNA, H/ACA box 49	0	12	n/a	n/a	4.52e-01	1.381
1102050	ENSG00000182218	58640	HHIPL1	HHIP-like 1	84439	14	n/a	n/a	4.77e-01	1.381
1109089	ENSG00000243509	8696	TNFRSF6B	tumor necrosis factor receptor superfamily, member 6b, decoy	8771	20	n/a	n/a	4.74e-01	1.381
1104701	ENSG00000198720	79038	ANKRD13B	ankyrin repeat domain 13B	124930	17	n/a	n/a	4.56e-01	1.381
1097041	ENSG00000157399	412	ARSE	arylsulfatase E (chondrodysplasia punctata 1)	415	X	n/a	n/a	4.50e-01	1.381
279775280	ENSG00000224341	0	RP4-562J12.1	RP4-562J12.1	0	X	n/a	n/a	4.52e-01	1.381
279713211	ENSG00000211772	0	TRBC2	T cell receptor beta constant 2	0	7	n/a	n/a	4.55e-01	1.380
279797890	ENSG00000226308	0	RP4-813D12.3	RP4-813D12.3	0	20	n/a	n/a	4.48e-01	1.380
280097361	ENSG00000256616	0	AP002414.1	AP002414.1	0	18	n/a	n/a	4.56e-01	1.380
279902105	ENSG00000235605	0	RP5-827C21.1	RP5-827C21.1	0	1	n/a	n/a	4.26e-01	1.380
279858820	ENSG00000231770	0	AC046143.5	AC046143.5	0	3	n/a	n/a	4.81e-01	1.380
1100745	ENSG00000174915	57200	PTDSS2	phosphatidylserine synthase 2	81490	11	n/a	n/a	4.67e-01	1.380
1090021	ENSG00000105552	584	BCAT2	branched chain amino-acid transaminase 2, mitochondrial	587	19	n/a	n/a	4.35e-01	1.379
280082148	ENSG00000255168	0	RP11-458D21.5	RP11-458D21.5	0	1	n/a	n/a	4.78e-01	1.379
1103305	ENSG00000187486	3742	KCNJ11	potassium inwardly-rectifying channel, subfamily J, member 11	3767	11	n/a	n/a	4.47e-01	1.379
1087195	ENSG00000013306	31109	SLC25A39	solute carrier family 25, member 39	51629	17	n/a	n/a	4.77e-01	1.379
1087558	ENSG00000050820	9422	BCAR1	breast cancer anti-estrogen resistance 1	9564	16	n/a	n/a	4.51e-01	1.379
1099205	ENSG00000167971	36797	CASKIN1	CASK interacting protein 1	57524	16	n/a	n/a	4.52e-01	1.379
279847265	ENSG00000230734	0	RPL10P3	ribosomal protein L10 pseudogene 3	0	9	n/a	n/a	3.66e-01	1.379
1089481	ENSG00000101955	8348	SRPX	sushi-repeat containing protein, X-linked	8406	X	n/a	n/a	4.53e-01	1.377
279760112	ENSG00000222489	0	SNORA79	Small nucleolar RNA SNORA79	0	14	n/a	n/a	4.51e-01	1.377
1088060	ENSG00000072274	6995	TFRC	transferrin receptor (p90, CD71)	7037	3	n/a	n/a	4.79e-01	1.377
279744232	ENSG00000216101	0	MIR877	microRNA 877	0	6	n/a	n/a	4.54e-01	1.377
1090077	ENSG00000105755	23229	ETHE1	ethylmalonic encephalopathy 1	23474	19	n/a	n/a	4.54e-01	1.377
1090275	ENSG00000107104	22944	KANK1	KN motif and ankyrin repeat domains 1	23189	9	n/a	n/a	4.78e-01	1.377
1102289	ENSG00000183248	55965	AC010336.1	Uncharacterized protein	80164	19	n/a	n/a	4.46e-01	1.377
279710702	ENSG00000208028	1013193	MIR616	microRNA 616	693201	12	n/a	n/a	4.58e-01	1.377
1092578	ENSG00000125534	54983	PPDPF	pancreatic progenitor cell differentiation and proliferation factor homolog (zebrafish)	79144	20	n/a	n/a	3.93e-01	1.377
1099495	ENSG00000169184	4304	MN1	meningioma (disrupted in balanced translocation) 1	4330	22	n/a	n/a	4.78e-01	1.376
279748239	ENSG00000218748	0	DBIP1	diazepam binding inhibitor (GABA receptor modulator, acyl-CoA binding protein) pseudogene 1	0	6	n/a	n/a	4.58e-01	1.376
1104497	ENSG00000198075	26978	SULT1C4	sulfotransferase family, cytosolic, 1C, member 4	27233	2	n/a	n/a	4.47e-01	1.376
1099296	ENSG00000168306	8251	ACOX2	acyl-CoA oxidase 2, branched chain	8309	3	n/a	n/a	4.61e-01	1.376
1087660	ENSG00000058404	812	CAMK2B	calcium/calmodulin-dependent protein kinase II beta	816	7	n/a	n/a	4.79e-01	1.376
1093006	ENSG00000129038	3991	LOXL1	lysyl oxidase-like 1	4016	15	n/a	n/a	4.44e-01	1.376
280009403	ENSG00000249093	0	AC135050.2	AC135050.2	0	16	n/a	n/a	4.51e-01	1.376
1089672	ENSG00000103253	58474	HAGHL	hydroxyacylglutathione hydrolase-like	84264	16	n/a	n/a	4.53e-01	1.375
1089962	ENSG00000105321	25842	CCDC9	coiled-coil domain containing 9	26093	19	n/a	n/a	4.80e-01	1.375
1090066	ENSG00000105707	3229	HPN	hepsin	3249	19	n/a	n/a	4.81e-01	1.375
280129123	ENSG00000259220	0	RP11-702L15.2	Uncharacterized protein	0	15	n/a	n/a	4.78e-01	1.375
280007488	ENSG00000248906	0	RP3-389A20.4	RP3-389A20.4	0	X	n/a	n/a	4.78e-01	1.375
1098096	ENSG00000163815	7080	CLEC3B	C-type lectin domain family 3, member B	7123	3	n/a	n/a	3.60e-01	1.375
279996985	ENSG00000248000	0	AC138128.1	AC138128.1	0	19	n/a	n/a	4.29e-01	1.375
279660031	ENSG00000200170	0	Y_RNA	Y RNA	0	10	n/a	n/a	3.94e-01	1.375
1100906	ENSG00000175756	34287	AURKAIP1	aurora kinase A interacting protein 1	54998	1	n/a	n/a	3.84e-01	1.374
1095062	ENSG00000141540	60663	TTYH2	tweety homolog 2 (Drosophila)	94015	17	n/a	n/a	3.65e-01	1.374
1106008	ENSG00000214182	0	PTMAP5	prothymosin, alpha pseudogene 5	0	13	n/a	n/a	3.54e-01	1.374
280078452	ENSG00000254966	0	RP11-1081L13.4	RP11-1081L13.4	0	11	n/a	n/a	4.76e-01	1.374
1093647	ENSG00000133243	34932	BTBD2	BTB (POZ) domain containing 2	55643	19	n/a	n/a	4.62e-01	1.374
280051692	ENSG00000253051	0	SNORA31	Small nucleolar RNA SNORA31	0	13	n/a	n/a	4.52e-01	1.374
1105763	ENSG00000212864	169833	RNF208	ring finger protein 208	727800	9	n/a	n/a	4.52e-01	1.374
279909651	ENSG00000236327	0	RP11-759F5.1	RP11-759F5.1	0	1	n/a	n/a	4.67e-01	1.374
1104181	ENSG00000197136	124961	PCNXL3	pecanex-like 3 (Drosophila)	399909	11	n/a	n/a	4.50e-01	1.373
1098086	ENSG00000163795	79428	ZNF513	zinc finger protein 513	130557	2	n/a	n/a	4.48e-01	1.373
1090359	ENSG00000107902	40710	LHPP	phospholysine phosphohistidine inorganic pyrophosphate phosphatase	64077	10	n/a	n/a	4.52e-01	1.373
1103405	ENSG00000187838	36326	PLSCR3	phospholipid scramblase 3	57048	17	n/a	n/a	4.77e-01	1.373
1090825	ENSG00000111676	1810	ATN1	atrophin 1	1822	12	n/a	n/a	4.53e-01	1.373
279985162	ENSG00000244416	0	AC004386.1	AC004386.1	0	X	n/a	n/a	4.54e-01	1.373
280072463	ENSG00000254559	0	RP11-304M2.5	RP11-304M2.5	0	11	n/a	n/a	4.46e-01	1.373
279996339	ENSG00000247743	0	AC091558.1	AC091558.1	0	8	n/a	n/a	4.77e-01	1.373
1103827	ENSG00000196139	8575	AKR1C3	aldo-keto reductase family 1, member C3 (3-alpha hydroxysteroid dehydrogenase, type II)	8644	10	n/a	n/a	4.51e-01	1.373
279709008	ENSG00000207707	1013216	MIR639	microRNA 639	693224	19	n/a	n/a	3.52e-01	1.372
1105436	ENSG00000205307	1023443	SAP25	Sin3A-associated protein, 25kDa	100316904	7	n/a	n/a	4.78e-01	1.372
279707951	ENSG00000207487	9171	SNORD22	small nucleolar RNA, C/D box 22	9304	11	n/a	n/a	3.78e-01	1.372
280083680	ENSG00000255262	0	TCEB2P2	transcription elongation factor B (SIII), polypeptide 2 (18kDa, elongin B) pseudogene 2	0	11	n/a	n/a	3.54e-01	1.372
279950381	ENSG00000240652	0	RP11-832N8.1	RP11-832N8.1	0	11	n/a	n/a	3.84e-01	1.372
1100711	ENSG00000174721	80303	FGFBP3	fibroblast growth factor binding protein 3	143282	10	n/a	n/a	3.53e-01	1.372
1096139	ENSG00000149480	9095	MTA2	metastasis associated 1 family, member 2	9219	11	n/a	n/a	4.37e-01	1.372
1088720	ENSG00000089558	23170	KCNH4	potassium voltage-gated channel, subfamily H (eag-related), member 4	23415	17	n/a	n/a	4.47e-01	1.372
1088223	ENSG00000076555	29	ACACB	acetyl-CoA carboxylase beta	32	12	n/a	n/a	4.78e-01	1.371
1091225	ENSG00000114786	0	RP11-155D18.11	Uncharacterized protein	0	3	n/a	n/a	4.52e-01	1.371
279944293	ENSG00000239972	0	AL592211.1	AL592211.1	0	9	n/a	n/a	4.58e-01	1.371
1096971	ENSG00000156860	40920	FBRS	fibrosin	64319	16	n/a	n/a	4.74e-01	1.371
1091672	ENSG00000118046	6754	STK11	serine/threonine kinase 11	6794	19	n/a	n/a	4.48e-01	1.371
280110957	ENSG00000258010	0	RP11-210M15.1	RP11-210M15.1	0	15	n/a	n/a	4.45e-01	1.371
279777376	ENSG00000224513	0	AC109309.4	AC109309.4	0	11	n/a	n/a	4.43e-01	1.371
1097879	ENSG00000163132	4461	MSX1	msh homeobox 1	4487	4	n/a	n/a	3.82e-01	1.371
1101850	ENSG00000181029	79095	TRAPPC5	trafficking protein particle complex 5	126003	19	n/a	n/a	3.78e-01	1.371
280091090	ENSG00000255875	0	CTD-2102P23.1	CTD-2102P23.1	0	19	n/a	n/a	4.51e-01	1.370
1090064	ENSG00000105701	23523	FKBP8	FK506 binding protein 8, 38kDa	23770	19	n/a	n/a	4.62e-01	1.370
280072641	ENSG00000254568	0	RP11-664I21.5	RP11-664I21.5	0	11	n/a	n/a	4.66e-01	1.370
1102961	ENSG00000185955	126083	C7orf61	chromosome 7 open reading frame 61	402573	7	n/a	n/a	4.34e-01	1.370
1101877	ENSG00000181234	60163	TMEM132C	transmembrane protein 132C	92293	12	n/a	n/a	4.73e-01	1.369
1089784	ENSG00000104324	10257	PGCP	Plasma glutamate carboxypeptidase	10404	8	n/a	n/a	4.78e-01	1.369
1089423	ENSG00000101460	58758	MAP1LC3A	microtubule-associated protein 1 light chain 3 alpha	84557	20	n/a	n/a	4.62e-01	1.369
1099995	ENSG00000171310	30005	CHST11	carbohydrate (chondroitin 4) sulfotransferase 11	50515	12	n/a	n/a	4.75e-01	1.369
1093119	ENSG00000130066	6269	SAT1	spermidine/spermine N1-acetyltransferase 1	6303	X	n/a	n/a	3.58e-01	1.369
1088097	ENSG00000073150	35945	PANX2	pannexin 2	56666	22	n/a	n/a	4.59e-01	1.369
1088764	ENSG00000090554	2307	FLT3LG	fms-related tyrosine kinase 3 ligand	2323	19	n/a	n/a	4.51e-01	1.369
279585971	ENSG00000188460	0	ACTBP11	actin, beta pseudogene 11	0	1	n/a	n/a	4.63e-01	1.369
1092902	ENSG00000128242	9373	GAL3ST1	galactose-3-O-sulfotransferase 1	9514	22	n/a	n/a	4.54e-01	1.368
279780561	ENSG00000224795	0	AP003039.3	AP003039.3	0	11	n/a	n/a	4.53e-01	1.368
1102778	ENSG00000185189	109848	NRBP2	nuclear receptor binding protein 2	340371	8	n/a	n/a	4.75e-01	1.368
279933709	ENSG00000238511	0	snoU13	Small nucleolar RNA U13	0	1	n/a	n/a	4.50e-01	1.368
1093095	ENSG00000129911	58089	KLF16	Kruppel-like factor 16	83855	19	n/a	n/a	4.52e-01	1.368
279874469	ENSG00000233131	0	AC096649.1	AC096649.1	0	2	n/a	n/a	4.12e-01	1.368
1092096	ENSG00000121753	573	BAI2	brain-specific angiogenesis inhibitor 2	576	1	n/a	n/a	4.47e-01	1.368
279868244	ENSG00000232607	0	MIR497HG	mir-497-195 cluster host gene (non-protein coding)	0	17	n/a	n/a	4.59e-01	1.368
1091524	ENSG00000116809	7665	ZBTB17	zinc finger and BTB domain containing 17	7709	1	n/a	n/a	4.79e-01	1.368
1096970	ENSG00000156858	54834	PRR14	proline rich 14	78994	16	n/a	n/a	4.63e-01	1.368
1093137	ENSG00000130204	10305	TOMM40	translocase of outer mitochondrial membrane 40 homolog (yeast)	10452	19	n/a	n/a	4.52e-01	1.368
1088086	ENSG00000072864	34109	NDE1	nudE nuclear distribution gene E homolog 1 (A. nidulans)	54820	16	n/a	n/a	4.76e-01	1.368
1097593	ENSG00000161847	79085	RAVER1	ribonucleoprotein, PTB-binding 1	125950	19	n/a	n/a	4.79e-01	1.367
1102321	ENSG00000183379	152440	SYNDIG1L	synapse differentiation inducing 1-like	646658	14	n/a	n/a	4.49e-01	1.367
279870729	ENSG00000232807	0	RP11-536K7.3	RP11-536K7.3	0	10	n/a	n/a	4.70e-01	1.367
1103757	ENSG00000189221	4103	MAOA	monoamine oxidase A	4128	X	n/a	n/a	4.57e-01	1.367
1093102	ENSG00000129968	57598	FAM108A1	family with sequence similarity 108, member A1	81926	19	n/a	n/a	3.87e-01	1.367
1098843	ENSG00000166546	80506	BEAN1	brain expressed, associated with NEDD4, 1	146227	16	n/a	n/a	4.69e-01	1.367
279808616	ENSG00000227218	0	RP11-203J24.8	RP11-203J24.8	0	9	n/a	n/a	4.53e-01	1.367
1103138	ENSG00000186635	78290	ARAP1	ArfGAP with RhoGAP domain, ankyrin repeat and PH domain 1	116985	11	n/a	n/a	4.67e-01	1.366
1106775	ENSG00000224383	60169	C17orf72	chromosome 17 open reading frame 72	92340	17	n/a	n/a	4.54e-01	1.366
279770640	ENSG00000224002	0	AC090099.2	AC090099.2	0	11	n/a	n/a	4.53e-01	1.366
1103132	ENSG00000186603	59032	HPDL	4-hydroxyphenylpyruvate dioxygenase-like	84842	1	n/a	n/a	4.50e-01	1.366
1096158	ENSG00000149564	59988	ESAM	endothelial cell adhesion molecule	90952	11	n/a	n/a	4.51e-01	1.366
1095098	ENSG00000141744	5377	PNMT	phenylethanolamine N-methyltransferase	5409	17	n/a	n/a	4.52e-01	1.365
1101022	ENSG00000176381	94687	PRR18	proline rich 18	285800	6	n/a	n/a	4.47e-01	1.365
1105384	ENSG00000205106	119464	CTD-2210P24.4	Uncharacterized protein	374387	11	n/a	n/a	4.46e-01	1.365
1104743	ENSG00000198797	37066	FAM5B	family with sequence similarity 5, member B	57795	1	n/a	n/a	4.73e-01	1.365
1100445	ENSG00000173264	36113	GPR137	G protein-coupled receptor 137	56834	11	n/a	n/a	4.50e-01	1.365
280072754	ENSG00000254578	0	CTD-2517M22.16	Uncharacterized protein	0	8	n/a	n/a	4.53e-01	1.365
1101155	ENSG00000177045	80655	SIX5	SIX homeobox 5	147912	19	n/a	n/a	4.50e-01	1.365
1090040	ENSG00000105643	26851	ARRDC2	arrestin domain containing 2	27106	19	n/a	n/a	4.61e-01	1.365
1104196	ENSG00000197177	58636	GPR123	G protein-coupled receptor 123	84435	10	n/a	n/a	4.81e-01	1.364
279917274	ENSG00000237015	0	CTA-984G1.5	CTA-984G1.5	0	22	n/a	n/a	4.50e-01	1.364
1091470	ENSG00000116478	3048	HDAC1	histone deacetylase 1	3065	1	n/a	n/a	4.71e-01	1.364
1095106	ENSG00000141858	59899	SAMD1	sterile alpha motif domain containing 1	90378	19	n/a	n/a	4.77e-01	1.364
1093226	ENSG00000130706	10889	ADRM1	adhesion regulating molecule 1	11047	20	n/a	n/a	4.52e-01	1.364
279922222	ENSG00000237451	0	CDK2AP2P2	cyclin-dependent kinase 2 associated protein 2 pseudogene 2	0	9	n/a	n/a	4.51e-01	1.364
280081608	ENSG00000255138	0	RP11-113D6.8	RP11-113D6.8	0	11	n/a	n/a	4.53e-01	1.364
1088410	ENSG00000081320	9134	STK17B	serine/threonine kinase 17b	9262	2	n/a	n/a	4.45e-01	1.364
1090018	ENSG00000105538	34211	RASIP1	Ras interacting protein 1	54922	19	n/a	n/a	4.68e-01	1.364
1099280	ENSG00000168268	41467	NT5DC2	5'-nucleotidase domain containing 2	64943	3	n/a	n/a	4.77e-01	1.364
1100318	ENSG00000172663	55995	TMEM134	transmembrane protein 134	80194	11	n/a	n/a	4.50e-01	1.363
1101566	ENSG00000179335	1189	CLK3	CDC-like kinase 3	1198	15	n/a	n/a	4.69e-01	1.363
1101290	ENSG00000177706	36254	FAM20C	family with sequence similarity 20, member C	56975	7	n/a	n/a	4.56e-01	1.363
279802830	ENSG00000226754	157123681	RP5-1024G6.5	RP5-1024G6.5	100507564	1	n/a	n/a	4.45e-01	1.363
1088303	ENSG00000078549	114	ADCYAP1R1	adenylate cyclase activating polypeptide 1 (pituitary) receptor type I	117	7	n/a	n/a	4.50e-01	1.363
1089729	ENSG00000103653	1434	CSK	c-src tyrosine kinase	1445	15	n/a	n/a	4.78e-01	1.363
1091109	ENSG00000113645	23041	WWC1	WW and C2 domain containing 1	23286	5	n/a	n/a	4.71e-01	1.363
280128026	ENSG00000259159	0	RP11-334E6.11	RP11-334E6.11	0	11	n/a	n/a	4.78e-01	1.363
1100809	ENSG00000175213	55600	ZNF408	zinc finger protein 408	79797	11	n/a	n/a	4.76e-01	1.363
1099140	ENSG00000167747	58990	C19orf48	chromosome 19 open reading frame 48	84798	19	n/a	n/a	4.49e-01	1.362
1090778	ENSG00000111328	8048	CDK2AP1	cyclin-dependent kinase 2 associated protein 1	8099	12	n/a	n/a	4.52e-01	1.362
280067834	ENSG00000254224	0	KB-1043D8.6	KB-1043D8.6	0	8	n/a	n/a	4.48e-01	1.362
1099839	ENSG00000170638	56106	TRABD	TraB domain containing	80305	22	n/a	n/a	4.82e-01	1.362
280071363	ENSG00000254479	0	RP11-878E11.1	RP11-878E11.1	0	11	n/a	n/a	4.48e-01	1.362
279928852	ENSG00000237999	0	RP11-394D2.1	RP11-394D2.1	0	9	n/a	n/a	4.52e-01	1.362
1091327	ENSG00000115457	3465	IGFBP2	insulin-like growth factor binding protein 2, 36kDa	3485	2	n/a	n/a	4.50e-01	1.362
1100944	ENSG00000175938	60256	ORAI3	ORAI calcium release-activated calcium modulator 3	93129	16	n/a	n/a	4.47e-01	1.362
1106703	ENSG00000223953	77618	C1QTNF5	C1q and tumor necrosis factor related protein 5	114902	11	n/a	n/a	4.77e-01	1.362
1100856	ENSG00000175467	8969	SART1	squamous cell carcinoma antigen recognized by T cells	9092	11	n/a	n/a	4.46e-01	1.362
1088969	ENSG00000099326	7550	MZF1	myeloid zinc finger 1	7593	19	n/a	n/a	4.73e-01	1.362
1098979	ENSG00000167107	56022	ACSF2	acyl-CoA synthetase family member 2	80221	17	n/a	n/a	4.52e-01	1.362
1101901	ENSG00000181396	55504	C17orf101	chromosome 17 open reading frame 101	79701	17	n/a	n/a	4.79e-01	1.362
280090611	ENSG00000255835	0	RP4-559A3.7	Pyrroline-5-carboxylate reductase 1, mitochondrial	0	1	n/a	n/a	4.67e-01	1.362
1103972	ENSG00000196517	6500	SLC6A9	solute carrier family 6 (neurotransmitter transporter, glycine), member 9	6536	1	n/a	n/a	4.57e-01	1.361
1095128	ENSG00000142089	10263	IFITM3	interferon induced transmembrane protein 3	10410	11	n/a	n/a	3.78e-01	1.361
1089119	ENSG00000100263	25556	RHBDD3	rhomboid domain containing 3	25807	22	n/a	n/a	4.76e-01	1.361
1095578	ENSG00000145020	272	AMT	aminomethyltransferase	275	3	n/a	n/a	4.51e-01	1.361
279742577	ENSG00000215835	0	RP11-7G12.2	RP11-7G12.2	0	1	n/a	n/a	4.52e-01	1.361
1103110	ENSG00000186501	58276	TMEM222	transmembrane protein 222	84065	1	n/a	n/a	4.48e-01	1.361
279949527	ENSG00000240529	0	RP11-247I13.7	RP11-247I13.7	0	22	n/a	n/a	4.69e-01	1.360
1097139	ENSG00000158201	82725	ABHD3	abhydrolase domain containing 3	171586	18	n/a	n/a	4.59e-01	1.360
280124391	ENSG00000258947	10234	RP11-566K11.2	Melanocyte-stimulating hormone receptor	10381	16	n/a	n/a	4.52e-01	1.360
1099404	ENSG00000168792	77755	ABHD15	abhydrolase domain containing 15	116236	17	n/a	n/a	4.67e-01	1.360
1107418	ENSG00000228594	165129	RP11-345P4.5	Uncharacterized protein	643988	1	n/a	n/a	4.50e-01	1.360
1089070	ENSG00000100101	0	NOL12	nucleolar protein 12	0	22	n/a	n/a	4.65e-01	1.360
1093129	ENSG00000130175	5557	PRKCSH	protein kinase C substrate 80K-H	5589	19	n/a	n/a	4.50e-01	1.360
1087090	ENSG00000008710	5278	PKD1	polycystic kidney disease 1 (autosomal dominant)	5310	16	n/a	n/a	4.51e-01	1.360
279774607	ENSG00000224281	1011170	RP3-404F18.2	RP3-404F18.2	100303728	X	n/a	n/a	4.78e-01	1.360
1087023	ENSG00000006756	411	ARSD	arylsulfatase D	414	X	n/a	n/a	4.74e-01	1.360
1101654	ENSG00000179922	80648	ZNF784	zinc finger protein 784	147808	19	n/a	n/a	4.31e-01	1.359
1100096	ENSG00000171729	34381	TMEM51	transmembrane protein 51	55092	1	n/a	n/a	4.54e-01	1.359
1098829	ENSG00000166484	5566	MAPK7	mitogen-activated protein kinase 7	5598	17	n/a	n/a	4.48e-01	1.359
1100797	ENSG00000175170	0	FAM182B	family with sequence similarity 182, member B	0	20	n/a	n/a	4.48e-01	1.359
1093328	ENSG00000131188	56532	PRR7	proline rich 7 (synaptic)	80758	5	n/a	n/a	4.62e-01	1.359
1093194	ENSG00000130529	34084	TRPM4	transient receptor potential cation channel, subfamily M, member 4	54795	19	n/a	n/a	4.71e-01	1.359
1089781	ENSG00000104313	2123	EYA1	eyes absent homolog 1 (Drosophila)	2138	8	n/a	n/a	4.49e-01	1.359
1090973	ENSG00000112559	4163	MDFI	MyoD family inhibitor	4188	6	n/a	n/a	4.61e-01	1.359
279559170	ENSG00000186162	81058	CIDECP	cell death-inducing DFFA-like effector c pseudogene	152302	3	n/a	n/a	4.48e-01	1.359
1095114	ENSG00000141959	5179	PFKL	phosphofructokinase, liver	5211	21	n/a	n/a	4.53e-01	1.358
280034512	ENSG00000251126	0	RP11-119H12.6	RP11-119H12.6	0	4	n/a	n/a	4.72e-01	1.358
1088656	ENSG00000088682	36295	COQ9	coenzyme Q9 homolog (S. cerevisiae)	57017	16	n/a	n/a	4.56e-01	1.358
1089702	ENSG00000103449	6265	SALL1	sal-like 1 (Drosophila)	6299	16	n/a	n/a	4.53e-01	1.358
1103580	ENSG00000188549	122833	C15orf52	chromosome 15 open reading frame 52	388115	15	n/a	n/a	4.68e-01	1.358
279872050	ENSG00000232931	0	LINC00342	long intergenic non-protein coding RNA 342	0	2	n/a	n/a	3.72e-01	1.358
1087177	ENSG00000012124	928	CD22	CD22 molecule	933	19	n/a	n/a	3.92e-01	1.358
1097480	ENSG00000160799	81024	CCDC12	coiled-coil domain containing 12	151903	3	n/a	n/a	4.48e-01	1.358
1087032	ENSG00000007080	77650	CCDC124	coiled-coil domain containing 124	115098	19	n/a	n/a	3.78e-01	1.358
1093568	ENSG00000132781	4569	MUTYH	mutY homolog (E. coli)	4595	1	n/a	n/a	4.78e-01	1.357
279666457	ENSG00000202042	0	SNORD49B	small nucleolar RNA, C/D box 49B	0	17	n/a	n/a	4.59e-01	1.357
1098717	ENSG00000166126	57375	AMN	amnionless homolog (mouse)	81693	14	n/a	n/a	4.60e-01	1.357
280006644	ENSG00000248832	0	RP5-955M13.3	RP5-955M13.3	0	20	n/a	n/a	4.79e-01	1.357
280111434	ENSG00000258056	0	RP11-644F5.11	RP11-644F5.11	0	12	n/a	n/a	4.52e-01	1.357
1094263	ENSG00000136840	26835	ST6GALNAC4	ST6 (alpha-N-acetyl-neuraminyl-2,3-beta-galactosyl-1,3)-N-acetylgalactosaminide alpha-2,6-sialyltransferase 4	27090	9	n/a	n/a	4.81e-01	1.357
280067553	ENSG00000254204	0	RP11-400K9.3	RP11-400K9.3	0	8	n/a	n/a	4.78e-01	1.357
1108487	ENSG00000235718	57795	MFRP	membrane frizzled-related protein	83552	11	n/a	n/a	4.77e-01	1.357
1090008	ENSG00000105499	8539	PLA2G4C	phospholipase A2, group IVC (cytosolic, calcium-independent)	8605	19	n/a	n/a	4.79e-01	1.356
279900403	ENSG00000235445	0	XXbac-B476C20.14	XXbac-B476C20.14	0	22	n/a	n/a	4.79e-01	1.356
1088026	ENSG00000071246	22602	VASH1	vasohibin 1	22846	14	n/a	n/a	4.68e-01	1.356
1088316	ENSG00000078808	30632	SDF4	stromal cell derived factor 4	51150	1	n/a	n/a	4.49e-01	1.356
279666611	ENSG00000202079	0	Y_RNA	Y RNA	0	1	n/a	n/a	4.50e-01	1.356
1099132	ENSG00000167716	79049	WDR81	WD repeat domain 81	124997	17	n/a	n/a	4.79e-01	1.356
1104211	ENSG00000197245	55729	GRRP1	glycine/arginine rich protein 1	79927	1	n/a	n/a	4.80e-01	1.356
1097061	ENSG00000157570	59855	TSPAN18	tetraspanin 18	90139	11	n/a	n/a	3.56e-01	1.355
279935464	ENSG00000238795	0	SCARNA12	small Cajal body-specific RNA 12	0	12	n/a	n/a	4.78e-01	1.355
1097545	ENSG00000161281	1337	COX7A1	cytochrome c oxidase subunit VIIa polypeptide 1 (muscle)	1346	19	n/a	n/a	3.68e-01	1.355
1094951	ENSG00000140848	85718	CPNE2	copine II	221184	16	n/a	n/a	4.81e-01	1.355
279896488	ENSG00000235064	0	AC069303.1	AC069303.1	0	2	n/a	n/a	4.41e-01	1.355
1097070	ENSG00000157637	79009	SLC38A10	solute carrier family 38, member 10	124565	17	n/a	n/a	4.48e-01	1.355
1101870	ENSG00000181192	34815	DHTKD1	dehydrogenase E1 and transketolase domain containing 1	55526	10	n/a	n/a	4.78e-01	1.355
1096808	ENSG00000155367	109203	PPM1J	protein phosphatase, Mg2+/Mn2+ dependent, 1J	333926	1	n/a	n/a	4.52e-01	1.355
1099460	ENSG00000169020	518	ATP5I	ATP synthase, H+ transporting, mitochondrial Fo complex, subunit E	521	4	n/a	n/a	4.52e-01	1.355
1102780	ENSG00000185201	10434	IFITM2	interferon induced transmembrane protein 2 (1-8D)	10581	11	n/a	n/a	4.62e-01	1.355
1090700	ENSG00000110719	10166	TCIRG1	T-cell, immune regulator 1, ATPase, H+ transporting, lysosomal V0 subunit A3	10312	11	n/a	n/a	4.76e-01	1.355
1096919	ENSG00000156381	78886	ANKRD9	ankyrin repeat domain 9	122416	14	n/a	n/a	4.53e-01	1.355
1097357	ENSG00000160050	54979	CCDC28B	coiled-coil domain containing 28B	79140	1	n/a	n/a	4.79e-01	1.355
1099207	ENSG00000167977	33733	KCTD5	potassium channel tetramerisation domain containing 5	54442	16	n/a	n/a	4.32e-01	1.354
1095222	ENSG00000142910	40762	TINAGL1	tubulointerstitial nephritis antigen-like 1	64129	1	n/a	n/a	4.79e-01	1.354
279660297	ENSG00000200242	0	RNY4P12	RNA, Ro-associated Y4 pseudogene 12	0	11	n/a	n/a	4.72e-01	1.354
1108761	ENSG00000237493	0	RP11-603J24.7	RP11-603J24.7	0	12	n/a	n/a	3.92e-01	1.354
1089195	ENSG00000100445	36227	SDR39U1	short chain dehydrogenase/reductase family 39U, member 1	56948	14	n/a	n/a	4.66e-01	1.354
279744183	ENSG00000216090	0	MIR937	microRNA 937	0	8	n/a	n/a	4.50e-01	1.354
1088570	ENSG00000086504	10426	MRPL28	mitochondrial ribosomal protein L28	10573	16	n/a	n/a	4.46e-01	1.354
1104284	ENSG00000197461	5122	PDGFA	platelet-derived growth factor alpha polypeptide	5154	7	n/a	n/a	4.75e-01	1.354
1092764	ENSG00000126803	3286	HSPA2	heat shock 70kDa protein 2	3306	14	n/a	n/a	3.69e-01	1.353
1093440	ENSG00000132017	59900	DCAF15	DDB1 and CUL4 associated factor 15	90379	19	n/a	n/a	4.32e-01	1.353
1090989	ENSG00000112667	10444	C6orf108	chromosome 6 open reading frame 108	10591	6	n/a	n/a	3.76e-01	1.353
1102345	ENSG00000183479	11059	TREX2	three prime repair exonuclease 2	11219	X	n/a	n/a	4.65e-01	1.353
280080296	ENSG00000255054	0	RP1-317E23.6	RP1-317E23.6	0	1	n/a	n/a	4.57e-01	1.353
1088907	ENSG00000095397	25610	DFNB31	deafness, autosomal recessive 31	25861	9	n/a	n/a	4.79e-01	1.353
1102871	ENSG00000185615	41289	PDIA2	protein disulfide isomerase family A, member 2	64714	16	n/a	n/a	4.78e-01	1.353
280050222	ENSG00000252839	0	U6	U6 spliceosomal RNA	0	14	n/a	n/a	4.52e-01	1.353
279957724	ENSG00000241529	0	AC055740.1	AC055740.1	0	3	n/a	n/a	4.46e-01	1.353
279997026	ENSG00000248015	0	AC005329.7	AC005329.7	0	19	n/a	n/a	4.56e-01	1.353
1097956	ENSG00000163431	25551	LMOD1	leiomodin 1 (smooth muscle)	25802	1	n/a	n/a	4.54e-01	1.353
279948931	ENSG00000240475	0	RP11-96C23.7	RP11-96C23.7	0	10	n/a	n/a	3.96e-01	1.352
1095594	ENSG00000145198	59848	VWA5B2	von Willebrand factor A domain containing 5B2	90113	3	n/a	n/a	4.81e-01	1.352
280049704	ENSG00000252764	0	U6	U6 spliceosomal RNA	0	8	n/a	n/a	4.58e-01	1.352
279874416	ENSG00000233125	0	ACTBP12	actin, beta pseudogene 12	0	1	n/a	n/a	4.52e-01	1.352
1100396	ENSG00000173039	5938	RELA	v-rel reticuloendotheliosis viral oncogene homolog A (avian)	5970	11	n/a	n/a	4.42e-01	1.352
1092895	ENSG00000128159	59548	TUBGCP6	tubulin, gamma complex associated protein 6	85378	22	n/a	n/a	4.49e-01	1.352
1104419	ENSG00000197879	4615	MYO1C	myosin IC	4641	17	n/a	n/a	4.77e-01	1.351
1104430	ENSG00000197903	59423	HIST1H2BK	histone cluster 1, H2bk	85236	6	n/a	n/a	4.80e-01	1.351
279866272	ENSG00000232439	0	RPL18AP7	ribosomal protein L18a pseudogene 7	0	3	n/a	n/a	4.80e-01	1.351
1087146	ENSG00000011105	10709	TSPAN9	tetraspanin 9	10867	12	n/a	n/a	4.73e-01	1.351
279751848	ENSG00000221083	0	SNORA77	Small nucleolar RNA SNORA77	0	1	n/a	n/a	3.86e-01	1.351
1098109	ENSG00000163870	79480	TPRA1	transmembrane protein, adipocyte asscociated 1	131601	3	n/a	n/a	4.74e-01	1.351
1099427	ENSG00000168890	79370	TMEM150A	transmembrane protein 150A	129303	2	n/a	n/a	4.79e-01	1.351
1109120	ENSG00000243989	92	ACY1	aminoacylase 1	95	3	n/a	n/a	4.81e-01	1.351
1105120	ENSG00000204388	3284	HSPA1B	heat shock 70kDa protein 1B	3304	6	n/a	n/a	4.49e-01	1.351
280125092	ENSG00000258985	0	RP11-368P15.3	RP11-368P15.3	0	14	n/a	n/a	4.53e-01	1.351
1087458	ENSG00000042493	818	CAPG	capping protein (actin filament), gelsolin-like	822	2	n/a	n/a	4.01e-01	1.351
1097620	ENSG00000161999	109618	JMJD8	jumonji domain containing 8	339123	16	n/a	n/a	4.57e-01	1.350
1098293	ENSG00000164379	60868	FOXQ1	forkhead box Q1	94234	6	n/a	n/a	4.53e-01	1.350
1088808	ENSG00000091490	22986	SEL1L3	sel-1 suppressor of lin-12-like 3 (C. elegans)	23231	4	n/a	n/a	4.77e-01	1.350
1100539	ENSG00000173727	0	AP000769.1	Putative ubiquitin-like protein FUBI-like protein ENSP00000310146	0	11	n/a	n/a	4.66e-01	1.350
280026324	ENSG00000250443	0	AC128709.1	AC128709.1	0	3	n/a	n/a	4.80e-01	1.350
279880776	ENSG00000233690	0	RP11-483F11.5	RP11-483F11.5	0	10	n/a	n/a	4.74e-01	1.350
279826323	ENSG00000228844	0	RP11-467I20.3	RP11-467I20.3	0	1	n/a	n/a	4.14e-01	1.350
279706404	ENSG00000207217	0	SNORA42	Small nucleolar RNA SNORA42/SNORA80 family	0	7	n/a	n/a	4.55e-01	1.350
1097420	ENSG00000160323	10934	ADAMTS13	ADAM metallopeptidase with thrombospondin type 1 motif, 13	11093	9	n/a	n/a	4.76e-01	1.350
1106383	ENSG00000215621	0	AC174470.1	Protein FAM195B	0	17	n/a	n/a	4.62e-01	1.350
1091437	ENSG00000116157	2865	GPX7	glutathione peroxidase 7	2882	1	n/a	n/a	4.71e-01	1.350
1102973	ENSG00000185985	58830	SLITRK2	SLIT and NTRK-like family, member 2	84631	X	n/a	n/a	4.50e-01	1.349
1098648	ENSG00000165821	6263	SALL2	sal-like 2 (Drosophila)	6297	14	n/a	n/a	4.67e-01	1.349
279658876	ENSG00000199824	0	U6	U6 spliceosomal RNA	0	12	n/a	n/a	3.86e-01	1.349
280046141	ENSG00000252248	0	AC093693.1	AC093693.1	0	7	n/a	n/a	4.30e-01	1.349
1092604	ENSG00000125734	36206	GPR108	G protein-coupled receptor 108	56927	19	n/a	n/a	4.50e-01	1.349
1101564	ENSG00000179314	109624	WSCD1	WSC domain containing 1	339166	17	n/a	n/a	4.76e-01	1.349
1105920	ENSG00000213859	80576	KCTD11	potassium channel tetramerisation domain containing 11	147040	17	n/a	n/a	4.68e-01	1.349
1102172	ENSG00000182749	81621	PAQR7	progestin and adipoQ receptor family member VII	164091	1	n/a	n/a	4.38e-01	1.349
1109078	ENSG00000243364	1932	EFNA4	ephrin-A4	1945	1	n/a	n/a	4.53e-01	1.348
1096197	ENSG00000149929	8414	HIRIP3	HIRA interacting protein 3	8479	16	n/a	n/a	4.78e-01	1.348
1106969	ENSG00000225663	110380	FAM195B	family with sequence similarity 195, member B	348262	17	n/a	n/a	3.60e-01	1.348
1089735	ENSG00000103740	22960	ACSBG1	acyl-CoA synthetase bubblegum family member 1	23205	15	n/a	n/a	4.48e-01	1.348
1100969	ENSG00000176101	8567	SSNA1	Sjogren syndrome nuclear autoantigen 1	8636	9	n/a	n/a	4.62e-01	1.348
1089629	ENSG00000103024	4801	NME3	non-metastatic cells 3, protein expressed in	4832	16	n/a	n/a	3.64e-01	1.347
1095313	ENSG00000143384	4145	MCL1	myeloid cell leukemia sequence 1 (BCL2-related)	4170	1	n/a	n/a	4.62e-01	1.347
1097507	ENSG00000160957	0	RECQL4	RecQ protein-like 4	0	8	n/a	n/a	4.79e-01	1.347
1099687	ENSG00000169992	36828	NLGN2	neuroligin 2	57555	17	n/a	n/a	4.78e-01	1.347
1088156	ENSG00000074964	34449	ARHGEF10L	Rho guanine nucleotide exchange factor (GEF) 10-like	55160	1	n/a	n/a	4.77e-01	1.347
280050719	ENSG00000252912	0	5S_rRNA	5S ribosomal RNA	0	17	n/a	n/a	4.51e-01	1.347
279708504	ENSG00000207603	0	MIR7-1	microRNA 7-1	0	9	n/a	n/a	4.46e-01	1.347
1093245	ENSG00000130758	4269	MAP3K10	mitogen-activated protein kinase kinase kinase 10	4294	19	n/a	n/a	4.56e-01	1.347
1087433	ENSG00000039650	11123	PNKP	polynucleotide kinase 3'-phosphatase	11284	19	n/a	n/a	4.52e-01	1.347
279933079	ENSG00000238406	0	U7	U7 small nuclear RNA	0	9	n/a	n/a	4.56e-01	1.347
1093719	ENSG00000133943	55819	C14orf159	chromosome 14 open reading frame 159	80017	14	n/a	n/a	4.78e-01	1.347
1090356	ENSG00000107882	31164	SUFU	suppressor of fused homolog (Drosophila)	51684	10	n/a	n/a	4.30e-01	1.346
1099910	ENSG00000170955	76588	PRKCDBP	protein kinase C, delta binding protein	112464	11	n/a	n/a	4.52e-01	1.346
279750954	ENSG00000220771	0	RP3-322L4.2	RP3-322L4.2	0	6	n/a	n/a	4.02e-01	1.346
279952251	ENSG00000240882	0	RP11-174O3.1	RP11-174O3.1	0	3	n/a	n/a	4.48e-01	1.346
1101235	ENSG00000177464	2811	GPR4	G protein-coupled receptor 4	2828	19	n/a	n/a	4.72e-01	1.346
1108452	ENSG00000235423	0	RP11-282O18.3	RP11-282O18.3	0	12	n/a	n/a	4.62e-01	1.346
279934486	ENSG00000238638	0	AL353626.1	AL353626.1	0	9	n/a	n/a	3.86e-01	1.345
279719726	ENSG00000213174	0	RP11-373E16.1	RP11-373E16.1	0	3	n/a	n/a	4.23e-01	1.345
1088982	ENSG00000099617	1930	EFNA2	ephrin-A2	1943	19	n/a	n/a	2.96e-01	1.345
279667577	ENSG00000202363	0	SNORA62	Small nucleolar RNA SNORA62/SNORA6 family	0	3	n/a	n/a	4.79e-01	1.345
1089874	ENSG00000104883	60238	PEX11G	peroxisomal biogenesis factor 11 gamma	92960	19	n/a	n/a	4.52e-01	1.345
1096135	ENSG00000149451	56133	ADAM33	ADAM metallopeptidase domain 33	80332	20	n/a	n/a	4.46e-01	1.345
279887943	ENSG00000234353	0	AP000347.4	AP000347.4	0	22	n/a	n/a	4.54e-01	1.345
1091211	ENSG00000114698	36366	PLSCR4	phospholipid scramblase 4	57088	3	n/a	n/a	3.77e-01	1.345
279732895	ENSG00000214738	0	ABHD11-AS2	ABHD11 antisense RNA 2 (non-protein coding)	0	7	n/a	n/a	4.65e-01	1.345
1099884	ENSG00000170889	6170	RPS9	ribosomal protein S9	6203	19	n/a	n/a	3.93e-01	1.344
1094954	ENSG00000140859	3776	KIFC3	kinesin family member C3	3801	16	n/a	n/a	4.77e-01	1.344
279856478	ENSG00000231563	0	RP11-245P10.4	RP11-245P10.4	0	1	n/a	n/a	4.45e-01	1.344
1088341	ENSG00000079432	22907	CIC	capicua homolog (Drosophila)	23152	19	n/a	n/a	4.81e-01	1.344
279981846	ENSG00000244080	0	AC008481.1	AC008481.1	0	19	n/a	n/a	4.43e-01	1.344
1101190	ENSG00000177234	126389	C10orf85	chromosome 10 open reading frame 85	404216	10	n/a	n/a	4.52e-01	1.344
279777793	ENSG00000224540	0	RP11-385M4.3	RP11-385M4.3	0	1	n/a	n/a	4.68e-01	1.344
280093633	ENSG00000256176	0	RP11-627K11.3	RP11-627K11.3	0	12	n/a	n/a	4.79e-01	1.344
279943535	ENSG00000239881	0	RPS27P25	ribosomal protein S27 pseudogene 25	0	12	n/a	n/a	4.47e-01	1.344
279716816	ENSG00000212443	0	SNORA53	small nucleolar RNA, H/ACA box 53	0	12	n/a	n/a	4.47e-01	1.344
1087264	ENSG00000020181	25709	GPR124	G protein-coupled receptor 124	25960	8	n/a	n/a	4.71e-01	1.344
1104700	ENSG00000198719	28250	DLL1	delta-like 1 (Drosophila)	28514	6	n/a	n/a	4.62e-01	1.344
1101017	ENSG00000176340	1342	COX8A	cytochrome c oxidase subunit VIIIA (ubiquitous)	1351	11	n/a	n/a	4.62e-01	1.343
1089888	ENSG00000104915	8608	STX10	syntaxin 10	8677	19	n/a	n/a	4.47e-01	1.343
1091536	ENSG00000116883	1013880	AL591845.1	AL591845.1	100127947	1	n/a	n/a	4.62e-01	1.343
279928476	ENSG00000237972	0	TUBG1P	tubulin, gamma 1 pseudogene	0	7	n/a	n/a	4.52e-01	1.343
1089857	ENSG00000104825	4762	NFKBIB	nuclear factor of kappa light polypeptide gene enhancer in B-cells inhibitor, beta	4793	19	n/a	n/a	4.48e-01	1.343
1102394	ENSG00000183655	41011	KLHL25	kelch-like 25 (Drosophila)	64410	15	n/a	n/a	4.76e-01	1.343
1087874	ENSG00000067177	5223	PHKA1	phosphorylase kinase, alpha 1 (muscle)	5255	X	n/a	n/a	4.50e-01	1.343
1089012	ENSG00000099889	418	ARVCF	armadillo repeat gene deleted in velocardiofacial syndrome	421	22	n/a	n/a	4.79e-01	1.343
1090074	ENSG00000105737	2884	GRIK5	glutamate receptor, ionotropic, kainate 5	2901	19	n/a	n/a	4.52e-01	1.342
1090903	ENSG00000112139	92360	MDGA1	MAM domain containing glycosylphosphatidylinositol anchor 1	266727	6	n/a	n/a	4.76e-01	1.342
279890056	ENSG00000234531	0	RP11-288G11.3	RP11-288G11.3	0	10	n/a	n/a	4.78e-01	1.342
1097783	ENSG00000162772	464	ATF3	activating transcription factor 3	467	1	n/a	n/a	4.48e-01	1.342
1106189	ENSG00000214857	0	SHFM1P1	split hand/foot malformation (ectrodactyly) type 1 pseudogene 1	0	5	n/a	n/a	4.46e-01	1.342
1103760	ENSG00000189238	0	RP11-173C20.1	RP11-173C20.1	0	12	n/a	n/a	4.49e-01	1.342
280078548	ENSG00000254969	0	RP11-939C17.2	RP11-939C17.2	0	11	n/a	n/a	4.78e-01	1.342
279752723	ENSG00000221243	0	AL031963.2	AL031963.2	0	6	n/a	n/a	4.57e-01	1.342
1104956	ENSG00000203896	34212	LIME1	Lck interacting transmembrane adaptor 1	54923	20	n/a	n/a	4.49e-01	1.341
1089004	ENSG00000099840	76645	IZUMO4	IZUMO family member 4	113177	19	n/a	n/a	4.47e-01	1.341
1094970	ENSG00000140983	59825	RHOT2	ras homolog gene family, member T2	89941	16	n/a	n/a	4.53e-01	1.341
279723829	ENSG00000213661	0	RP11-510I6.2	RP11-510I6.2	0	5	n/a	n/a	4.47e-01	1.341
1093236	ENSG00000130726	10010	TRIM28	tripartite motif containing 28	10155	19	n/a	n/a	4.51e-01	1.341
1090167	ENSG00000106268	4495	NUDT1	nudix (nucleoside diphosphate linked moiety X)-type motif 1	4521	7	n/a	n/a	4.57e-01	1.341
1087126	ENSG00000010327	22921	STAB1	stabilin 1	23166	3	n/a	n/a	4.78e-01	1.341
1090129	ENSG00000106009	85813	BRAT1	BRCA1-associated ATM activator 1	221927	7	n/a	n/a	4.80e-01	1.341
280088725	ENSG00000255641	0	RP11-277P12.6	Uncharacterized protein	0	12	n/a	n/a	4.75e-01	1.341
279782317	ENSG00000224946	0	AC007312.3	AC007312.3	0	7	n/a	n/a	4.62e-01	1.341
1088042	ENSG00000071967	55703	CYBRD1	cytochrome b reductase 1	79901	2	n/a	n/a	4.58e-01	1.341
279758516	ENSG00000222051	0	U6	U6 spliceosomal RNA	0	10	n/a	n/a	4.52e-01	1.341
1098187	ENSG00000164081	30849	TEX264	testis expressed 264	51368	3	n/a	n/a	4.76e-01	1.341
1094968	ENSG00000140961	29681	OSGIN1	oxidative stress induced growth inhibitor 1	29948	16	n/a	n/a	4.70e-01	1.340
280120357	ENSG00000258714	0	RP11-998D10.7	RP11-998D10.7	0	14	n/a	n/a	3.85e-01	1.340
280130146	ENSG00000259279	0	CTD-2033D15.1	CTD-2033D15.1	0	15	n/a	n/a	4.50e-01	1.340
279664707	ENSG00000201555	0	Y_RNA	Y RNA	0	6	n/a	n/a	4.78e-01	1.340
279748706	ENSG00000219146	0	RP11-134L4.1	RP11-134L4.1	0	6	n/a	n/a	4.74e-01	1.340
1089863	ENSG00000104852	6585	SNRNP70	small nuclear ribonucleoprotein 70kDa (U1)	6625	19	n/a	n/a	4.50e-01	1.340
1091248	ENSG00000114993	6209	RTKN	rhotekin	6242	2	n/a	n/a	4.52e-01	1.340
1091475	ENSG00000116525	34512	TRIM62	tripartite motif containing 62	55223	1	n/a	n/a	4.79e-01	1.340
279913026	ENSG00000236662	0	RP11-108L7.4	RP11-108L7.4	0	10	n/a	n/a	4.49e-01	1.340
1087613	ENSG00000055070	25848	C1orf144	chromosome 1 open reading frame 144	26099	1	n/a	n/a	4.79e-01	1.339
1101846	ENSG00000181019	1716	NQO1	NAD(P)H dehydrogenase, quinone 1	1728	16	n/a	n/a	3.71e-01	1.339
279701330	ENSG00000206341	0	HLA-H	major histocompatibility complex, class I, H (pseudogene)	0	6	n/a	n/a	4.47e-01	1.339
1098842	ENSG00000166535	80379	A2ML1	alpha-2-macroglobulin-like 1	144568	12	n/a	n/a	4.49e-01	1.339
279989135	ENSG00000245067	90248	RP11-12A1.1	RP11-12A1.1	255130	4	n/a	n/a	3.94e-01	1.339
1099334	ENSG00000168487	645	BMP1	bone morphogenetic protein 1	649	8	n/a	n/a	4.69e-01	1.339
1100808	ENSG00000175206	4847	NPPA	natriuretic peptide A	4878	1	n/a	n/a	4.81e-01	1.339
1090270	ENSG00000107020	35136	C9orf46	chromosome 9 open reading frame 46	55848	9	n/a	n/a	4.46e-01	1.339
1097344	ENSG00000159884	83729	CCDC107	coiled-coil domain containing 107	203260	9	n/a	n/a	4.52e-01	1.339
280009971	ENSG00000249137	0	RP11-554A11.3	RP11-554A11.3	0	11	n/a	n/a	4.70e-01	1.339
279715710	ENSG00000212163	0	SNORD91A	small nucleolar RNA, C/D box 91A	0	17	n/a	n/a	4.49e-01	1.339
1099744	ENSG00000170276	3296	HSPB2	heat shock 27kDa protein 2	3316	11	n/a	n/a	4.45e-01	1.339
279908212	ENSG00000236199	0	RP11-264I13.2	RP11-264I13.2	0	9	n/a	n/a	4.48e-01	1.339
1101590	ENSG00000179526	57538	SHARPIN	SHANK-associated RH domain interactor	81858	8	n/a	n/a	4.53e-01	1.338
1102196	ENSG00000182858	54926	ALG12	asparagine-linked glycosylation 12, alpha-1,6-mannosyltransferase homolog (S. cerevisiae)	79087	22	n/a	n/a	4.50e-01	1.338
1104392	ENSG00000197785	34499	ATAD3A	ATPase family, AAA domain containing 3A	55210	1	n/a	n/a	4.45e-01	1.338
279720864	ENSG00000213335	0	CLNS1AP1	chloride channel, nucleotide-sensitive, 1A pseudogene 1	0	6	n/a	n/a	4.68e-01	1.338
1095338	ENSG00000143486	1926	EIF2D	eukaryotic translation initiation factor 2D	1939	1	n/a	n/a	4.51e-01	1.338
1103481	ENSG00000188130	6266	MAPK12	mitogen-activated protein kinase 12	6300	22	n/a	n/a	4.51e-01	1.338
1095734	ENSG00000146122	23255	DAAM2	dishevelled associated activator of morphogenesis 2	23500	6	n/a	n/a	4.76e-01	1.338
[truncated: 1 more rows]
