# Supplementary material for: Identification of the Molecular Events Involved in the Development of Prefrontal Cortex Through the Analysis of RNA-Seq Data From BrainSpan
Source: ASN Neuro. 2019 Jun 18;11:1759091419854627. doi: 10.1177/1759091419854627 (PMC6582306; doi:10.1177/1759091419854627)
Supplement: Supplemental Material1 - Supplemental material for Identification of the Molecular Events Involved in the Development of Prefrontal Cortex Through the Analysis of RNA-Seq Data From BrainSpan [file Supplemental_Material1.zip › VFC/VFC2/DEGs-2.csv]

id	name	gene-id	gene-symbol	gene-name	entrez-id	chromosome	start-position	end-position	p	fold-change
279750101	ENSG00000219951	0	RP11-378G13.2	RP11-378G13.2	0	6	n/a	n/a	4.79e-01	5.154
279951718	ENSG00000240801	0	AC132217.4	AC132217.4	0	11	n/a	n/a	4.54e-01	5.031
1090297	ENSG00000107317	5698	PTGDS	prostaglandin D2 synthase 21kDa (brain)	5730	9	n/a	n/a	4.65e-01	3.603
1099013	ENSG00000167244	3461	IGF2	insulin-like growth factor 2 (somatomedin A)	3481	11	n/a	n/a	4.65e-01	3.450
279797638	ENSG00000226278	0	PSPHP1	phosphoserine phosphatase pseudogene 1	0	7	n/a	n/a	4.51e-01	3.422
1098807	ENSG00000166426	1372	CRABP1	cellular retinoic acid binding protein 1	1381	15	n/a	n/a	4.57e-01	3.334
1091747	ENSG00000118785	6656	SPP1	secreted phosphoprotein 1	6696	4	n/a	n/a	4.44e-01	3.069
1104320	ENSG00000197575	0	RPS17P2	ribosomal protein S17 pseudogene 2	0	5	n/a	n/a	4.53e-01	2.926
1099351	ENSG00000168542	1272	COL3A1	collagen, type III, alpha 1	1281	2	n/a	n/a	4.55e-01	2.882
1090254	ENSG00000106809	4937	OGN	osteoglycin	4969	9	n/a	n/a	4.61e-01	2.771
279928483	ENSG00000237973	0	RP5-857K21.6	RP5-857K21.6	0	1	n/a	n/a	4.44e-01	2.770
1093004	ENSG00000129009	3646	ISLR	immunoglobulin superfamily containing leucine-rich repeat	3671	15	n/a	n/a	4.61e-01	2.747
1096499	ENSG00000152661	2681	GJA1	gap junction protein, alpha 1, 43kDa	2697	6	n/a	n/a	4.64e-01	2.723
279658008	ENSG00000199554	0	U1	U1 spliceosomal RNA	0	1	n/a	n/a	5.04e-01	2.553
1099534	ENSG00000169313	41377	P2RY12	purinergic receptor P2Y, G-protein coupled, 12	64805	3	n/a	n/a	4.51e-01	2.496
1105306	ENSG00000204894	0	RP11-208G20.2	RP11-208G20.2	0	7	n/a	n/a	4.84e-01	2.411
1090315	ENSG00000107562	6351	CXCL12	chemokine (C-X-C motif) ligand 12	6387	10	n/a	n/a	4.42e-01	2.344
280070633	ENSG00000254418	0	RP11-21L19.1	RP11-21L19.1	0	11	n/a	n/a	6.00e-01	2.290
1093101	ENSG00000129965	169900	INS-IGF2	INS-IGF2 readthrough	723961	11	n/a	n/a	3.57e-01	2.281
279822115	ENSG00000228477	0	RP3-342P20.2	RP3-342P20.2	0	1	n/a	n/a	3.61e-01	2.239
1098369	ENSG00000164692	1269	COL1A2	collagen, type I, alpha 2	1278	7	n/a	n/a	4.64e-01	2.226
1101314	ENSG00000177888	111094	ZBTB41	zinc finger and BTB domain containing 41	360023	1	n/a	n/a	5.87e-01	2.217
1090487	ENSG00000108821	1268	COL1A1	collagen, type I, alpha 1	1277	17	n/a	n/a	3.61e-01	2.208
1096449	ENSG00000152268	10271	SPON1	spondin 1, extracellular matrix protein	10418	11	n/a	n/a	6.07e-01	2.193
280096483	ENSG00000256512	0	RP11-860B13.3	RP11-860B13.3	0	12	n/a	n/a	5.67e-01	2.168
279959910	ENSG00000241781	0	AL161626.1	AL161626.1	0	9	n/a	n/a	3.57e-01	2.154
1104429	ENSG00000197901	9221	SLC22A6	solute carrier family 22 (organic anion transporter), member 6	9356	11	n/a	n/a	4.63e-01	2.145
279817689	ENSG00000228078	0	HLA-U	major histocompatibility complex, class I, U (pseudogene)	0	6	n/a	n/a	4.56e-01	2.131
1099300	ENSG00000168329	1513	CX3CR1	chemokine (C-X3-C motif) receptor 1	1524	3	n/a	n/a	4.75e-01	2.118
279884923	ENSG00000234061	0	AC007969.4	AC007969.4	0	2	n/a	n/a	5.63e-01	2.103
1099759	ENSG00000170340	10531	B3GNT2	UDP-GlcNAc:betaGal beta-1,3-N-acetylglucosaminyltransferase 2	10678	2	n/a	n/a	5.90e-01	2.102
1093136	ENSG00000130203	345	APOE	apolipoprotein E	348	19	n/a	n/a	4.43e-01	2.093
280121857	ENSG00000258802	0	RP11-589M4.2	RP11-589M4.2	0	14	n/a	n/a	4.44e-01	2.060
280074982	ENSG00000254719	0	RP11-351I24.3	RP11-351I24.3	0	11	n/a	n/a	6.11e-01	2.050
1094732	ENSG00000139329	4035	LUM	lumican	4060	12	n/a	n/a	4.44e-01	2.043
279753206	ENSG00000221324	0	AL590787.1	AL590787.1	0	13	n/a	n/a	4.51e-01	2.042
1091518	ENSG00000116774	36223	OLFML3	olfactomedin-like 3	56944	1	n/a	n/a	4.77e-01	2.033
1096831	ENSG00000155659	11161	VSIG4	V-set and immunoglobulin domain containing 4	11326	X	n/a	n/a	4.44e-01	2.010
279915726	ENSG00000236886	0	AC007563.5	AC007563.5	0	2	n/a	n/a	5.18e-01	2.005
280105245	ENSG00000257434	0	RP11-81K13.1	RP11-81K13.1	0	12	n/a	n/a	5.81e-01	1.990
1105796	ENSG00000213003	0	BTF3P12	basic transcription factor 3 pseudogene 12	0	8	n/a	n/a	4.92e-01	1.969
279484224	ENSG00000177820	0	AC004917.1	AC004917.1	0	7	n/a	n/a	4.47e-01	1.963
1093068	ENSG00000129538	6003	RNASE1	ribonuclease, RNase A family, 1 (pancreatic)	6035	14	n/a	n/a	4.77e-01	1.936
279836646	ENSG00000229807	7460	XIST	X (inactive)-specific transcript (non-protein coding)	7503	X	n/a	n/a	4.32e-01	1.929
1102945	ENSG00000185904	59046	RP11-178A10.1	RP11-178A10.1	84856	10	n/a	n/a	4.43e-01	1.926
279711997	ENSG00000211591	1023341	MIR762	microRNA 762	100313837	16	n/a	n/a	4.49e-01	1.924
1094698	ENSG00000139163	34789	ETNK1	ethanolamine kinase 1	55500	12	n/a	n/a	5.01e-01	1.922
279710443	ENSG00000207985	1013246	MIR663	microRNA 663	724033	20	n/a	n/a	3.99e-01	1.922
280059868	ENSG00000253668	0	RP11-463C14.1	RP11-463C14.1	0	8	n/a	n/a	4.92e-01	1.921
279752975	ENSG00000221288	1023337	MIR663B	microRNA 663b	100313824	2	n/a	n/a	3.60e-01	1.912
1098692	ENSG00000166006	3722	KCNC2	potassium voltage-gated channel, Shaw-related subfamily, member 2	3747	12	n/a	n/a	5.99e-01	1.908
1088400	ENSG00000081138	1000	CDH7	cadherin 7, type 2	1005	18	n/a	n/a	3.72e-01	1.908
1095499	ENSG00000144476	36286	CXCR7	chemokine (C-X-C motif) receptor 7	57007	2	n/a	n/a	5.92e-01	1.908
1101179	ENSG00000177181	94381	RIMKLA	ribosomal modification protein rimK-like family member A	284716	1	n/a	n/a	4.51e-01	1.899
1101440	ENSG00000178662	55836	CSRNP3	cysteine-serine-rich nuclear protein 3	80034	2	n/a	n/a	5.45e-01	1.894
1096461	ENSG00000152402	2960	GUCY1A2	guanylate cyclase 1, soluble, alpha 2	2977	11	n/a	n/a	4.82e-01	1.888
279891617	ENSG00000234665	0	RP11-262H14.3	RP11-262H14.3	0	9	n/a	n/a	4.78e-01	1.886
1087166	ENSG00000011465	1622	DCN	decorin	1634	12	n/a	n/a	4.64e-01	1.875
1102822	ENSG00000185352	92356	HS6ST3	heparan sulfate 6-O-sulfotransferase 3	266722	13	n/a	n/a	4.55e-01	1.858
1108963	ENSG00000240891	90390	PLCXD2	phosphatidylinositol-specific phospholipase C, X domain containing 2	257068	3	n/a	n/a	4.50e-01	1.857
279902412	ENSG00000235635	0	AC016644.1	AC016644.1	0	5	n/a	n/a	5.00e-01	1.852
279708231	ENSG00000207556	0	MIR636	microRNA 636	0	17	n/a	n/a	4.81e-01	1.849
279812395	ENSG00000227582	0	RP11-262H14.7	RP11-262H14.7	0	9	n/a	n/a	4.75e-01	1.843
1095128	ENSG00000142089	10263	IFITM3	interferon induced transmembrane protein 3	10410	11	n/a	n/a	5.00e-01	1.842
1100463	ENSG00000173369	709	C1QB	complement component 1, q subcomponent, B chain	713	1	n/a	n/a	4.87e-01	1.838
1101582	ENSG00000179454	34102	KLHL28	kelch-like 28 (Drosophila)	54813	14	n/a	n/a	5.58e-01	1.834
1100084	ENSG00000171659	2840	GPR34	G protein-coupled receptor 34	2857	X	n/a	n/a	4.94e-01	1.831
280064836	ENSG00000254010	0	RP11-103H7.5	RP11-103H7.5	0	8	n/a	n/a	4.42e-01	1.827
279848640	ENSG00000230863	0	RP4-595K12.2	RP4-595K12.2	0	1	n/a	n/a	4.93e-01	1.827
280066574	ENSG00000254138	0	RP11-152K4.2	RP11-152K4.2	0	5	n/a	n/a	4.96e-01	1.825
1098689	ENSG00000165997	85705	ARL5B	ADP-ribosylation factor-like 5B	221079	10	n/a	n/a	4.92e-01	1.825
279710254	ENSG00000207958	128038	MIR137	microRNA 137	406928	1	n/a	n/a	4.75e-01	1.824
1098553	ENSG00000165474	2690	GJB2	gap junction protein, beta 2, 26kDa	2706	13	n/a	n/a	4.66e-01	1.823
1097445	ENSG00000160551	36824	TAOK1	TAO kinase 1	57551	17	n/a	n/a	4.43e-01	1.820
279898421	ENSG00000235241	0	RP11-108M9.5	RP11-108M9.5	0	1	n/a	n/a	5.00e-01	1.819
280044741	ENSG00000252044	0	AL928646.1	AL928646.1	0	X	n/a	n/a	4.62e-01	1.816
1099447	ENSG00000168952	28827	STXBP6	syntaxin binding protein 6 (amisyn)	29091	14	n/a	n/a	5.72e-01	1.816
280092397	ENSG00000256034	0	RP11-707G14.1	RP11-707G14.1	0	11	n/a	n/a	4.93e-01	1.815
1102678	ENSG00000184845	1800	DRD1	dopamine receptor D1	1812	5	n/a	n/a	6.11e-01	1.814
280129070	ENSG00000259216	0	RP11-227D13.2	RP11-227D13.2	0	15	n/a	n/a	6.13e-01	1.813
1096849	ENSG00000155850	1824	SLC26A2	solute carrier family 26 (sulfate transporter), member 2	1836	5	n/a	n/a	4.97e-01	1.811
1093687	ENSG00000133657	55375	ATP13A3	ATPase type 13A3	79572	3	n/a	n/a	4.73e-01	1.805
279708889	ENSG00000207690	1013207	MIR630	microRNA 630	693215	15	n/a	n/a	4.80e-01	1.801
1103717	ENSG00000189056	5617	RELN	reelin	5649	7	n/a	n/a	4.62e-01	1.797
279708259	ENSG00000207561	0	MIR635	microRNA 635	0	17	n/a	n/a	6.21e-01	1.796
1099791	ENSG00000170458	924	CD14	CD14 molecule	929	5	n/a	n/a	4.80e-01	1.789
1100087	ENSG00000171695	149625	C20orf201	chromosome 20 open reading frame 201	198437	20	n/a	n/a	4.78e-01	1.787
1088823	ENSG00000091844	26322	RGS17	regulator of G-protein signaling 17	26575	6	n/a	n/a	4.93e-01	1.787
279807753	ENSG00000227146	0	ZDHHC20-AS1	ZDHHC20 antisense RNA 1 (non-protein coding)	0	13	n/a	n/a	6.17e-01	1.782
279935226	ENSG00000238757	0	AL031431.1	AL031431.1	0	1	n/a	n/a	4.61e-01	1.782
1087194	ENSG00000013297	4978	CLDN11	claudin 11	5010	3	n/a	n/a	4.63e-01	1.774
279658302	ENSG00000199645	0	U6	U6 spliceosomal RNA	0	5	n/a	n/a	4.80e-01	1.773
279832711	ENSG00000229422	0	RP11-262H14.5	RP11-262H14.5	0	9	n/a	n/a	4.94e-01	1.771
1087565	ENSG00000051523	1524	CYBA	cytochrome b-245, alpha polypeptide	1535	16	n/a	n/a	4.82e-01	1.768
279760238	ENSG00000222521	0	AC026956.1	AC026956.1	0	15	n/a	n/a	4.48e-01	1.759
280031203	ENSG00000250846	1006867	RP11-807H7.1	RP11-807H7.1	100144602	4	n/a	n/a	4.46e-01	1.758
279847987	ENSG00000230807	0	AC099535.4	AC099535.4	0	3	n/a	n/a	4.65e-01	1.756
280098467	ENSG00000256747	0	RP11-860B13.1	RP11-860B13.1	0	12	n/a	n/a	4.42e-01	1.752
1093703	ENSG00000133800	10736	LYVE1	lymphatic vessel endothelial hyaluronan receptor 1	10894	11	n/a	n/a	4.54e-01	1.750
279819830	ENSG00000228283	0	RP11-497D6.2	RP11-497D6.2	0	6	n/a	n/a	5.39e-01	1.749
1101781	ENSG00000180730	122773	SHISA2	shisa homolog 2 (Xenopus laevis)	387914	13	n/a	n/a	4.44e-01	1.749
1089772	ENSG00000104219	30683	ZDHHC2	zinc finger, DHHC-type containing 2	51201	8	n/a	n/a	5.27e-01	1.749
1087172	ENSG00000011600	7262	TYROBP	TYRO protein tyrosine kinase binding protein	7305	19	n/a	n/a	5.98e-01	1.748
1099927	ENSG00000171051	2341	FPR1	formyl peptide receptor 1	2357	19	n/a	n/a	6.02e-01	1.747
279893514	ENSG00000234811	0	RP11-241I20.5	RP11-241I20.5	0	10	n/a	n/a	6.14e-01	1.746
279778000	ENSG00000224566	0	RP5-881P19.6	RP5-881P19.6	0	1	n/a	n/a	5.18e-01	1.745
1091466	ENSG00000116406	56068	EDEM3	ER degradation enhancer, mannosidase alpha-like 3	80267	1	n/a	n/a	5.96e-01	1.745
280085800	ENSG00000255402	0	RP11-696P8.2	RP11-696P8.2	0	8	n/a	n/a	4.44e-01	1.736
1094217	ENSG00000136603	6462	SKIL	SKI-like oncogene	6498	3	n/a	n/a	4.96e-01	1.734
1096106	ENSG00000149212	80328	SESN3	sestrin 3	143686	11	n/a	n/a	4.91e-01	1.732
279983244	ENSG00000244251	0	RP11-64K12.1	RP11-64K12.1	0	15	n/a	n/a	4.92e-01	1.731
1100464	ENSG00000173372	708	C1QA	complement component 1, q subcomponent, A chain	712	1	n/a	n/a	4.50e-01	1.730
280135548	ENSG00000259580	0	RP11-37C7.1	RP11-37C7.1	0	15	n/a	n/a	4.92e-01	1.728
1097893	ENSG00000163191	6249	S100A11	S100 calcium binding protein A11	6282	1	n/a	n/a	4.58e-01	1.728
1089067	ENSG00000100097	3931	LGALS1	lectin, galactoside-binding, soluble, 1	3956	22	n/a	n/a	4.65e-01	1.725
1093787	ENSG00000134294	33698	SLC38A2	solute carrier family 38, member 2	54407	12	n/a	n/a	4.97e-01	1.722
279843847	ENSG00000230444	0	TFAMP1	transcription factor A, mitochondrial pseudogene 1	0	7	n/a	n/a	4.92e-01	1.718
1095291	ENSG00000143320	1373	CRABP2	cellular retinoic acid binding protein 2	1382	1	n/a	n/a	3.71e-01	1.716
279971885	ENSG00000243085	0	RP11-392E22.3	RP11-392E22.3	0	9	n/a	n/a	4.79e-01	1.714
1098549	ENSG00000165457	2334	FOLR2	folate receptor 2 (fetal)	2350	11	n/a	n/a	4.81e-01	1.714
1092093	ENSG00000121742	10646	GJB6	gap junction protein, beta 6, 30kDa	10804	13	n/a	n/a	4.64e-01	1.713
279489730	ENSG00000178631	0	ACTG1P1	actin, gamma 1 pseudogene 1	0	3	n/a	n/a	3.92e-01	1.712
1089018	ENSG00000099937	3036	SERPIND1	serpin peptidase inhibitor, clade D (heparin cofactor), member 1	3053	22	n/a	n/a	3.50e-01	1.711
279720824	ENSG00000213326	0	RPS7P11	ribosomal protein S7 pseudogene 11	0	17	n/a	n/a	3.60e-01	1.710
1097144	ENSG00000158270	56746	COLEC12	collectin sub-family member 12	81035	18	n/a	n/a	4.63e-01	1.709
1102018	ENSG00000182103	85640	FAM181B	family with sequence similarity 181, member B	220382	11	n/a	n/a	4.55e-01	1.703
279708301	ENSG00000207570	128157	MIR9-2	microRNA 9-2	407047	5	n/a	n/a	4.76e-01	1.702
1088534	ENSG00000085491	29690	SLC25A24	solute carrier family 25 (mitochondrial carrier; phosphate carrier), member 24	29957	1	n/a	n/a	5.20e-01	1.701
1099773	ENSG00000170385	7734	SLC30A1	solute carrier family 30 (zinc transporter), member 1	7779	1	n/a	n/a	4.93e-01	1.700
279869021	ENSG00000232654	0	FAM136BP	family with sequence similarity 136, member B, pseudogene	0	6	n/a	n/a	4.83e-01	1.698
279775114	ENSG00000224324	0	AC093662.6	AC093662.6	0	7	n/a	n/a	5.26e-01	1.697
279706614	ENSG00000207259	1013509	SNORD116-20	small nucleolar RNA, C/D box 116-20	100033431	15	n/a	n/a	4.96e-01	1.695
279948931	ENSG00000240475	0	RP11-96C23.7	RP11-96C23.7	0	10	n/a	n/a	4.44e-01	1.692
280025378	ENSG00000250366	157122977	RP11-185P18.1	RP11-185P18.1	100507043	14	n/a	n/a	5.99e-01	1.690
1099498	ENSG00000169193	59959	CCDC126	coiled-coil domain containing 126	90693	7	n/a	n/a	5.76e-01	1.689
279747741	ENSG00000218350	0	RP11-789A7.1	RP11-789A7.1	0	6	n/a	n/a	4.95e-01	1.685
1090199	ENSG00000106460	33955	TMEM106B	transmembrane protein 106B	54664	7	n/a	n/a	4.95e-01	1.683
1098393	ENSG00000164794	26757	KCNV1	potassium channel, subfamily V, member 1	27012	8	n/a	n/a	4.42e-01	1.683
280123223	ENSG00000258882	0	CTD-2277K2.1	CTD-2277K2.1	0	14	n/a	n/a	4.52e-01	1.682
1086870	ENSG00000000971	3057	CFH	complement factor H	3075	1	n/a	n/a	4.62e-01	1.678
1104716	ENSG00000198743	6490	SLC5A3	solute carrier family 5 (sodium/myo-inositol cotransporter), member 3	6526	21	n/a	n/a	4.45e-01	1.678
279882471	ENSG00000233847	0	AC104113.3	AC104113.3	0	5	n/a	n/a	5.34e-01	1.673
280133904	ENSG00000259488	0	RP11-154J22.1	RP11-154J22.1	0	15	n/a	n/a	4.49e-01	1.672
1095401	ENSG00000143815	3905	LBR	lamin B receptor	3930	1	n/a	n/a	4.75e-01	1.670
279961289	ENSG00000241948	0	AL133512.1	AL133512.1	0	X	n/a	n/a	4.49e-01	1.670
1088788	ENSG00000091039	77600	OSBPL8	oxysterol binding protein-like 8	114882	12	n/a	n/a	5.19e-01	1.669
1096455	ENSG00000152332	79250	UHMK1	U2AF homology motif (UHM) kinase 1	127933	1	n/a	n/a	4.91e-01	1.667
279786931	ENSG00000225369	0	AC009506.2	AC009506.2	0	2	n/a	n/a	4.91e-01	1.667
279882464	ENSG00000233846	0	RP11-307L3.2	RP11-307L3.2	0	9	n/a	n/a	4.94e-01	1.667
1106668	ENSG00000223722	0	RP11-467L13.5	RP11-467L13.5	0	12	n/a	n/a	5.00e-01	1.667
280123593	ENSG00000258903	0	RP11-355I22.2	RP11-355I22.2	0	14	n/a	n/a	4.44e-01	1.665
1094511	ENSG00000138061	1534	CYP1B1	cytochrome P450, family 1, subfamily B, polypeptide 1	1545	2	n/a	n/a	3.55e-01	1.661
1101823	ENSG00000180917	35072	FTSJD1	FtsJ methyltransferase domain containing 1	55783	16	n/a	n/a	6.17e-01	1.661
1094401	ENSG00000137502	27059	RAB30	RAB30, member RAS oncogene family	27314	11	n/a	n/a	4.78e-01	1.660
1090809	ENSG00000111615	10944	KRR1	KRR1, small subunit (SSU) processome component, homolog (yeast)	11103	12	n/a	n/a	6.14e-01	1.656
1097939	ENSG00000163376	58742	KBTBD8	kelch repeat and BTB (POZ) domain containing 8	84541	3	n/a	n/a	5.72e-01	1.655
279841042	ENSG00000230191	0	RP4-725G10.3	RP4-725G10.3	0	7	n/a	n/a	4.44e-01	1.654
1098872	ENSG00000166710	564	B2M	beta-2-microglobulin	567	15	n/a	n/a	5.33e-01	1.651
1099903	ENSG00000170941	0	AC135352.1	Uncharacterized protein KIAA1456	0	8	n/a	n/a	4.97e-01	1.651
1090255	ENSG00000106819	34118	ASPN	asporin	54829	9	n/a	n/a	4.54e-01	1.649
1094386	ENSG00000137449	79534	CPEB2	cytoplasmic polyadenylation element binding protein 2	132864	4	n/a	n/a	4.81e-01	1.648
1092191	ENSG00000122591	58866	FAM126A	family with sequence similarity 126, member A	84668	7	n/a	n/a	6.19e-01	1.648
1104332	ENSG00000197601	58399	FAR1	fatty acyl CoA reductase 1	84188	11	n/a	n/a	4.96e-01	1.647
1093654	ENSG00000133302	58460	ANKRD32	ankyrin repeat domain 32	84250	5	n/a	n/a	4.51e-01	1.647
1098237	ENSG00000164187	60156	LMBRD2	LMBR1 domain containing 2	92255	5	n/a	n/a	5.62e-01	1.645
1103865	ENSG00000196233	58659	LCOR	ligand dependent nuclear receptor corepressor	84458	10	n/a	n/a	5.59e-01	1.644
1100465	ENSG00000173376	55428	NDNF	neuron-derived neurotrophic factor	79625	4	n/a	n/a	4.43e-01	1.644
1099681	ENSG00000169967	10588	MAP3K2	mitogen-activated protein kinase kinase kinase 2	10746	2	n/a	n/a	4.91e-01	1.642
1100277	ENSG00000172461	10543	FUT9	fucosyltransferase 9 (alpha (1,3) fucosyltransferase)	10690	6	n/a	n/a	4.46e-01	1.642
279913647	ENSG00000236713	0	RP11-363I22.3	RP11-363I22.3	0	1	n/a	n/a	4.49e-01	1.642
1102762	ENSG00000185127	122352	C6orf120	chromosome 6 open reading frame 120	387263	6	n/a	n/a	5.06e-01	1.642
1104150	ENSG00000197045	2747	GMFB	glia maturation factor, beta	2764	14	n/a	n/a	4.74e-01	1.641
1093014	ENSG00000129128	38019	SPCS3	signal peptidase complex subunit 3 homolog (S. cerevisiae)	60559	4	n/a	n/a	4.96e-01	1.641
279475262	ENSG00000176734	0	TRIL	TLR4 interactor with leucine-rich repeats	0	7	n/a	n/a	5.82e-01	1.641
280089261	ENSG00000255690	0	AC005013.1	AC005013.1	0	7	n/a	n/a	5.78e-01	1.640
279778687	ENSG00000224620	0	MEF2AP1	myocyte enhancer factor 2A pseudogene 1	0	1	n/a	n/a	4.43e-01	1.640
1091615	ENSG00000117479	10413	SLC19A2	solute carrier family 19 (thiamine transporter), member 2	10560	1	n/a	n/a	4.92e-01	1.640
279849630	ENSG00000230956	0	RP3-452M16.1	RP3-452M16.1	0	X	n/a	n/a	5.30e-01	1.639
279861446	ENSG00000231991	301	ANXA2P2	annexin A2 pseudogene 2	304	9	n/a	n/a	3.65e-01	1.638
1100212	ENSG00000172209	2828	GPR22	G protein-coupled receptor 22	2845	7	n/a	n/a	4.93e-01	1.636
1096280	ENSG00000151012	23410	SLC7A11	solute carrier family 7 (anionic amino acid transporter light chain, xc- system), member 11	23657	4	n/a	n/a	4.64e-01	1.635
279904627	ENSG00000235852	0	AC005540.3	AC005540.3	0	2	n/a	n/a	4.83e-01	1.633
279744533	ENSG00000216197	0	AP001623.1	AP001623.1	0	21	n/a	n/a	4.54e-01	1.633
279865535	ENSG00000232368	0	FTLP2	ferritin, light polypeptide pseudogene 2	0	X	n/a	n/a	4.96e-01	1.631
1102748	ENSG00000185070	23521	FLRT2	fibronectin leucine rich transmembrane protein 2	23768	14	n/a	n/a	3.69e-01	1.631
279753311	ENSG00000221343	0	AC010422.1	AC010422.1	0	19	n/a	n/a	4.74e-01	1.630
1105773	ENSG00000212928	0	AL391152.1	AL391152.1	0	14	n/a	n/a	4.81e-01	1.629
279806307	ENSG00000227018	0	IL6STP1	interleukin 6 signal transducer (gp130, oncostatin M receptor) pseudogene 1	0	17	n/a	n/a	4.83e-01	1.628
279986172	ENSG00000244535	0	RP1-181J22.1	RP1-181J22.1	0	11	n/a	n/a	4.50e-01	1.628
1092955	ENSG00000128606	10088	LRRC17	leucine rich repeat containing 17	10234	7	n/a	n/a	4.56e-01	1.627
279470193	ENSG00000176043	0	RP1-146I3.1	RP1-146I3.1	0	14	n/a	n/a	3.70e-01	1.626
279763443	ENSG00000223388	0	AC091736.11	AC091736.11	0	7	n/a	n/a	3.50e-01	1.625
1096364	ENSG00000151655	3673	ITIH2	inter-alpha (globulin) inhibitor H2	3698	10	n/a	n/a	3.51e-01	1.625
280035729	ENSG00000251201	1023139	TMED7-TICAM2	TMED7-TICAM2 readthrough	100302736	5	n/a	n/a	5.01e-01	1.625
1097256	ENSG00000159189	710	C1QC	complement component 1, q subcomponent, C chain	714	1	n/a	n/a	4.80e-01	1.624
1088252	ENSG00000077264	5031	PAK3	p21 protein (Cdc42/Rac)-activated kinase 3	5063	X	n/a	n/a	4.82e-01	1.624
280037584	ENSG00000251356	0	CTD-2281D19.1	CTD-2281D19.1	0	5	n/a	n/a	4.65e-01	1.623
1096799	ENSG00000155304	6742	HSPA13	heat shock protein 70kDa family, member 13	6782	21	n/a	n/a	5.01e-01	1.622
280059971	ENSG00000253677	0	UBE2HP1	ubiquitin-conjugating enzyme E2H pseudogene 1	0	8	n/a	n/a	6.13e-01	1.622
279898297	ENSG00000235226	0	RP11-419N10.5	RP11-419N10.5	0	1	n/a	n/a	4.73e-01	1.620
280029496	ENSG00000250709	0	CCDC169-SOHLH2	CCDC169 -SOHLH2 readthrough	0	13	n/a	n/a	4.94e-01	1.619
279975668	ENSG00000243495	0	GMFBP1	glia maturation factor, beta pseudogene 1	0	3	n/a	n/a	4.87e-01	1.618
1104558	ENSG00000198252	6775	STYX	serine/threonine/tyrosine interacting protein	6815	14	n/a	n/a	5.06e-01	1.618
280008253	ENSG00000248980	0	RP11-87F15.2	RP11-87F15.2	0	4	n/a	n/a	4.75e-01	1.617
279942583	ENSG00000239735	0	AC116316.1	AC116316.1	0	4	n/a	n/a	4.65e-01	1.615
280054360	ENSG00000253276	81726	C7orf74	chromosome 7 open reading frame 74	168455	7	n/a	n/a	4.44e-01	1.614
1102906	ENSG00000185742	124974	C11orf87	chromosome 11 open reading frame 87	399947	11	n/a	n/a	4.44e-01	1.614
1098685	ENSG00000165985	123649	C1QL3	complement component 1, q subcomponent-like 3	389941	10	n/a	n/a	4.44e-01	1.614
1089869	ENSG00000104870	2202	FCGRT	Fc fragment of IgG, receptor, transporter, alpha	2217	19	n/a	n/a	4.50e-01	1.614
1103309	ENSG00000187513	2685	GJA4	gap junction protein, alpha 4, 37kDa	2701	1	n/a	n/a	5.28e-01	1.610
1094825	ENSG00000139973	58085	SYT16	synaptotagmin XVI	83851	14	n/a	n/a	4.54e-01	1.610
1088620	ENSG00000087448	36815	KLHDC5	kelch domain containing 5	57542	12	n/a	n/a	5.28e-01	1.609
1096822	ENSG00000155545	81690	MIER3	mesoderm induction early response 1, family member 3	166968	5	n/a	n/a	4.96e-01	1.608
280103481	ENSG00000257277	0	RP11-434H14.1	RP11-434H14.1	0	2	n/a	n/a	5.18e-01	1.608
1096503	ENSG00000152683	34965	SLC30A6	solute carrier family 30 (zinc transporter), member 6	55676	2	n/a	n/a	4.91e-01	1.607
1101758	ENSG00000180581	0	SRP9P1	signal recognition particle 9 pseudogene 1	0	10	n/a	n/a	4.95e-01	1.605
279975191	ENSG00000243453	0	CTA-714B7.6	CTA-714B7.6	0	22	n/a	n/a	4.94e-01	1.603
1109079	ENSG00000243414	1023139	TICAM2	toll-like receptor adaptor molecule 2	100302736	5	n/a	n/a	4.98e-01	1.603
1098215	ENSG00000164128	4855	NPY1R	neuropeptide Y receptor Y1	4886	4	n/a	n/a	5.01e-01	1.603
280110981	ENSG00000258012	0	RP11-603K19.1	RP11-603K19.1	0	12	n/a	n/a	3.62e-01	1.602
280115010	ENSG00000258403	0	RP11-355I22.6	RP11-355I22.6	0	14	n/a	n/a	3.55e-01	1.600
280134130	ENSG00000259506	0	RP11-352D13.3	RP11-352D13.3	0	15	n/a	n/a	4.75e-01	1.600
1087601	ENSG00000054598	2280	FOXC1	forkhead box C1	2296	6	n/a	n/a	4.63e-01	1.600
1098744	ENSG00000166189	55606	HPS6	Hermansky-Pudlak syndrome 6	79803	10	n/a	n/a	4.43e-01	1.600
1092224	ENSG00000122862	5520	SRGN	serglycin	5552	10	n/a	n/a	4.79e-01	1.598
1090242	ENSG00000106701	58090	FSD1L	fibronectin type III and SPRY domain containing 1-like	83856	9	n/a	n/a	6.25e-01	1.597
279727516	ENSG00000214051	0	ARF4P3	ADP-ribosylation factor 4 pseudogene 3	0	13	n/a	n/a	4.74e-01	1.596
1103752	ENSG00000189184	33801	PCDH18	protocadherin 18	54510	4	n/a	n/a	6.07e-01	1.595
1095089	ENSG00000141668	80607	CBLN2	cerebellin 2 precursor	147381	18	n/a	n/a	3.98e-01	1.595
280107928	ENSG00000257730	0	RP11-70F11.4	RP11-70F11.4	0	12	n/a	n/a	4.78e-01	1.595
280136559	ENSG00000259653	0	RP11-616K22.3	RP11-616K22.3	0	15	n/a	n/a	4.76e-01	1.593
279865228	ENSG00000232332	0	RP3-481A17.1	RP3-481A17.1	0	X	n/a	n/a	5.07e-01	1.592
1099432	ENSG00000168906	4119	MAT2A	methionine adenosyltransferase II, alpha	4144	2	n/a	n/a	3.86e-01	1.591
279750791	ENSG00000220635	0	KRASP1	v-Ki-ras2 Kirsten rat sarcoma viral oncogene homolog pseudogene 1	0	6	n/a	n/a	4.81e-01	1.591
1088306	ENSG00000078596	9315	ITM2A	integral membrane protein 2A	9452	X	n/a	n/a	5.59e-01	1.589
1101877	ENSG00000181234	60163	TMEM132C	transmembrane protein 132C	92293	12	n/a	n/a	3.51e-01	1.589
279795425	ENSG00000226085	0	UQCRFS1P1	ubiquinol-cytochrome c reductase, Rieske iron-sulfur polypeptide 1 pseudogene 1	0	22	n/a	n/a	4.78e-01	1.588
1091698	ENSG00000118292	55433	C1orf54	chromosome 1 open reading frame 54	79630	1	n/a	n/a	4.94e-01	1.587
1092979	ENSG00000128791	36323	TWSG1	twisted gastrulation homolog 1 (Drosophila)	57045	18	n/a	n/a	6.08e-01	1.587
1101774	ENSG00000180694	81742	TMEM64	transmembrane protein 64	169200	8	n/a	n/a	5.07e-01	1.587
1103105	ENSG00000186479	125502	RGS7BP	regulator of G-protein signaling 7 binding protein	401190	5	n/a	n/a	4.74e-01	1.586
1093901	ENSG00000134970	30497	TMED7	transmembrane emp24 protein transport domain containing 7	51014	5	n/a	n/a	4.83e-01	1.586
279887629	ENSG00000234315	0	OSTCP5	oligosaccharyltransferase complex subunit pseudogene 5	0	1	n/a	n/a	4.96e-01	1.585
1091406	ENSG00000115963	387	RND3	Rho family GTPase 3	390	2	n/a	n/a	5.04e-01	1.584
279808673	ENSG00000227227	0	AC017101.10	AC017101.10	0	2	n/a	n/a	4.46e-01	1.584
1094065	ENSG00000135824	59563	RGS8	regulator of G-protein signaling 8	85397	1	n/a	n/a	5.57e-01	1.584
279734819	ENSG00000214908	0	RP11-229M1.2	RP11-229M1.2	0	9	n/a	n/a	4.55e-01	1.584
1107738	ENSG00000230778	1015684	ANKRD63	ankyrin repeat domain 63	100131244	15	n/a	n/a	4.51e-01	1.584
1101669	ENSG00000180008	78920	SOCS4	suppressor of cytokine signaling 4	122809	14	n/a	n/a	5.27e-01	1.583
1096464	ENSG00000152413	9319	HOMER1	homer homolog 1 (Drosophila)	9456	5	n/a	n/a	4.97e-01	1.583
279930688	ENSG00000238142	0	RP11-108M9.4	RP11-108M9.4	0	1	n/a	n/a	4.76e-01	1.582
1093708	ENSG00000133818	22556	RRAS2	related RAS viral (r-ras) oncogene homolog 2	22800	11	n/a	n/a	4.76e-01	1.582
1091548	ENSG00000116983	30921	HPCAL4	hippocalcin like 4	51440	1	n/a	n/a	5.00e-01	1.581
279832407	ENSG00000229400	0	RP11-3L21.2	RP11-3L21.2	0	1	n/a	n/a	4.74e-01	1.581
1105423	ENSG00000205269	1002442	TMEM170B	transmembrane protein 170B	100113407	6	n/a	n/a	4.95e-01	1.581
1093875	ENSG00000134817	0	APLNR	apelin receptor	0	11	n/a	n/a	4.53e-01	1.580
279863491	ENSG00000232155	0	AF277315.19	AF277315.19	0	X	n/a	n/a	4.43e-01	1.580
1098106	ENSG00000163848	7663	ZNF148	zinc finger protein 148	7707	3	n/a	n/a	5.11e-01	1.580
1087800	ENSG00000065413	60057	ANKRD44	ankyrin repeat domain 44	91526	2	n/a	n/a	4.74e-01	1.579
1087607	ENSG00000054803	80041	CBLN4	cerebellin 4 precursor	140689	20	n/a	n/a	4.75e-01	1.579
1090067	ENSG00000105708	7518	ZNF14	zinc finger protein 14	7561	19	n/a	n/a	5.04e-01	1.579
1098206	ENSG00000164114	55687	MAP9	microtubule-associated protein 9	79884	4	n/a	n/a	5.85e-01	1.579
280098956	ENSG00000256825	0	CTD-2140B24.4	CTD-2140B24.4	0	12	n/a	n/a	4.78e-01	1.578
280062761	ENSG00000253861	0	CTC-293A9.2	CTC-293A9.2	0	5	n/a	n/a	4.76e-01	1.577
1099422	ENSG00000168876	34140	ANKRD49	ankyrin repeat domain 49	54851	11	n/a	n/a	6.02e-01	1.577
280036320	ENSG00000251260	0	WDFY3-AS1	WDFY3 antisense RNA 1 (non-protein coding)	0	4	n/a	n/a	4.53e-01	1.576
279739272	ENSG00000215319	0	RP11-98L4.1	RP11-98L4.1	0	X	n/a	n/a	5.21e-01	1.575
279989230	ENSG00000245112	1013954	SMARCA5-AS1	SMARCA5 antisense RNA 1 (non-protein coding)	100128055	4	n/a	n/a	5.54e-01	1.575
1094807	ENSG00000139826	59135	ABHD13	abhydrolase domain containing 13	84945	13	n/a	n/a	5.09e-01	1.574
1090789	ENSG00000111371	57247	SLC38A1	solute carrier family 38, member 1	81539	12	n/a	n/a	4.54e-01	1.572
279869045	ENSG00000232656	35141	IDI2-AS1	IDI2 antisense RNA 1 (non-protein coding)	55853	10	n/a	n/a	4.46e-01	1.570
1092355	ENSG00000124097	0	HMGB1P1	high mobility group box 1 pseudogene 1	0	20	n/a	n/a	4.84e-01	1.570
279882232	ENSG00000233825	0	RP11-135A24.4	RP11-135A24.4	0	10	n/a	n/a	4.96e-01	1.569
1095388	ENSG00000143756	22974	FBXO28	F-box protein 28	23219	1	n/a	n/a	4.93e-01	1.567
280107497	ENSG00000257664	0	RSL24D1P5	ribosomal L24 domain containing 1 pseudogene 5	0	12	n/a	n/a	4.66e-01	1.567
279903355	ENSG00000235720	0	RP11-340I6.6	RP11-340I6.6	0	7	n/a	n/a	5.29e-01	1.567
279942507	ENSG00000239718	157129265	HLTF-AS1	HLTF antisense RNA 1 (non-protein coding)	100873945	3	n/a	n/a	4.42e-01	1.566
279881622	ENSG00000233766	0	AC098617.2	AC098617.2	0	2	n/a	n/a	4.43e-01	1.566
279924811	ENSG00000237655	0	AC073834.3	AC073834.3	0	2	n/a	n/a	4.50e-01	1.566
1095978	ENSG00000148154	7314	UGCG	UDP-glucose ceramide glucosyltransferase	7357	9	n/a	n/a	4.75e-01	1.565
279821610	ENSG00000228421	0	AC005013.5	AC005013.5	0	7	n/a	n/a	4.82e-01	1.565
1099459	ENSG00000169019	34240	COMMD8	COMM domain containing 8	54951	4	n/a	n/a	5.00e-01	1.565
1092792	ENSG00000127081	57986	ZNF484	zinc finger protein 484	83744	9	n/a	n/a	4.91e-01	1.565
1091479	ENSG00000116574	37294	RHOU	ras homolog gene family, member U	58480	1	n/a	n/a	5.07e-01	1.564
280098636	ENSG00000256771	0	ZNF253	zinc finger protein 253	0	19	n/a	n/a	4.94e-01	1.564
1089452	ENSG00000101752	36807	MIB1	mindbomb homolog 1 (Drosophila)	57534	18	n/a	n/a	4.84e-01	1.563
1087873	ENSG00000067167	23226	TRAM1	translocation associated membrane protein 1	23471	8	n/a	n/a	4.93e-01	1.562
1102321	ENSG00000183379	152440	SYNDIG1L	synapse differentiation inducing 1-like	646658	14	n/a	n/a	4.95e-01	1.562
1090738	ENSG00000111052	8748	LIN7A	lin-7 homolog A (C. elegans)	8825	12	n/a	n/a	4.51e-01	1.561
1103075	ENSG00000186369	0	RP11-355I22.3	RP11-355I22.3	0	14	n/a	n/a	4.61e-01	1.561
279759398	ENSG00000222309	0	AL391839.1	AL391839.1	0	10	n/a	n/a	4.74e-01	1.560
279741750	ENSG00000215586	0	RP5-836E8.1	RP5-836E8.1	0	20	n/a	n/a	4.93e-01	1.560
279956709	ENSG00000241434	0	CTD-2224J9.4	CTD-2224J9.4	0	19	n/a	n/a	4.45e-01	1.559
1096837	ENSG00000155744	94485	FAM126B	family with sequence similarity 126, member B	285172	2	n/a	n/a	4.99e-01	1.559
1100479	ENSG00000173451	57833	THAP2	THAP domain containing, apoptosis associated protein 2	83591	12	n/a	n/a	5.59e-01	1.559
280087051	ENSG00000255500	0	RP11-347H15.2	RP11-347H15.2	0	11	n/a	n/a	5.44e-01	1.558
1091107	ENSG00000113638	23302	TTC33	tetratricopeptide repeat domain 33	23548	5	n/a	n/a	4.81e-01	1.558
1106516	ENSG00000221857	5316	FXYD1	FXYD domain containing ion transport regulator 1	5348	19	n/a	n/a	4.55e-01	1.557
1098487	ENSG00000165168	1525	CYBB	cytochrome b-245, beta polypeptide	1536	X	n/a	n/a	4.44e-01	1.557
279827743	ENSG00000228974	0	AC006483.5	AC006483.5	0	7	n/a	n/a	4.44e-01	1.556
279899320	ENSG00000235335	0	AC016723.4	AC016723.4	0	2	n/a	n/a	4.83e-01	1.556
280080421	ENSG00000255066	0	AC005363.7	AC005363.7	0	16	n/a	n/a	3.95e-01	1.554
279707468	ENSG00000207405	0	SNORA64	small nucleolar RNA, H/ACA box 64	0	16	n/a	n/a	3.95e-01	1.554
280038830	ENSG00000251440	0	RP11-425J20.2	RP11-425J20.2	0	4	n/a	n/a	5.95e-01	1.554
1087992	ENSG00000070540	34351	WIPI1	WD repeat domain, phosphoinositide interacting 1	55062	17	n/a	n/a	5.24e-01	1.554
1095807	ENSG00000146757	81719	ZNF92	zinc finger protein 92	168374	7	n/a	n/a	4.44e-01	1.552
279986049	ENSG00000244513	0	CTD-2013N24.2	CTD-2013N24.2	0	3	n/a	n/a	4.51e-01	1.552
279916973	ENSG00000236988	0	RP11-402K9.1	RP11-402K9.1	0	X	n/a	n/a	4.76e-01	1.552
1091194	ENSG00000114520	8652	SNX4	sorting nexin 4	8723	3	n/a	n/a	4.49e-01	1.551
279707398	ENSG00000207392	0	SNORA20	small nucleolar RNA, H/ACA box 20	0	6	n/a	n/a	4.57e-01	1.551
279841335	ENSG00000230223	0	ATXN8OS	ATXN8 opposite strand (non-protein coding)	0	13	n/a	n/a	4.74e-01	1.551
280014871	ENSG00000249568	0	RP11-234O6.2	RP11-234O6.2	0	4	n/a	n/a	4.75e-01	1.550
1102959	ENSG00000185947	10162	ZNF267	zinc finger protein 267	10308	16	n/a	n/a	5.84e-01	1.550
280121392	ENSG00000258777	0	RP11-618G20.4	RP11-618G20.4	0	14	n/a	n/a	4.81e-01	1.550
1104100	ENSG00000196911	3816	KPNA5	karyopherin alpha 5 (importin alpha 6)	3841	6	n/a	n/a	4.45e-01	1.550
1097834	ENSG00000162980	25974	ARL5A	ADP-ribosylation factor-like 5A	26225	2	n/a	n/a	5.34e-01	1.549
1105064	ENSG00000204262	1281	COL5A2	collagen, type V, alpha 2	1290	2	n/a	n/a	4.55e-01	1.549
1091140	ENSG00000113966	58311	ARL6	ADP-ribosylation factor-like 6	84100	3	n/a	n/a	5.54e-01	1.549
279886928	ENSG00000234235	0	BOK-AS1	BOK antisense RNA 1 (non-protein coding)	0	2	n/a	n/a	4.83e-01	1.548
1088037	ENSG00000071794	6557	HLTF	helicase-like transcription factor	6596	3	n/a	n/a	4.74e-01	1.548
1105342	ENSG00000204977	10060	TRIM13	tripartite motif containing 13	10206	13	n/a	n/a	4.92e-01	1.547
279747938	ENSG00000218510	28828	LINC00339	long intergenic non-protein coding RNA 339	29092	1	n/a	n/a	6.03e-01	1.547
1089385	ENSG00000101335	10251	MYL9	myosin, light chain 9, regulatory	10398	20	n/a	n/a	4.62e-01	1.547
1105220	ENSG00000204620	0	AC115618.1	Uncharacterized proteincDNA FLJ26048 fis, clone PRS02384	0	X	n/a	n/a	4.84e-01	1.546
1107843	ENSG00000231421	0	AC006050.2	AC006050.2	0	17	n/a	n/a	4.94e-01	1.546
1091786	ENSG00000119314	9847	ROD1	ROD1 regulator of differentiation 1 (S. pombe)	9991	9	n/a	n/a	5.00e-01	1.545
1096540	ENSG00000153006	94641	SREK1IP1	SREK1-interacting protein 1	285672	5	n/a	n/a	4.93e-01	1.545
1106625	ENSG00000223496	78706	EXOSC6	exosome component 6	118460	16	n/a	n/a	4.80e-01	1.545
1098530	ENSG00000165355	90175	FBXO33	F-box protein 33	254170	14	n/a	n/a	5.25e-01	1.545
1095134	ENSG00000142173	1283	COL6A2	collagen, type VI, alpha 2	1292	21	n/a	n/a	3.55e-01	1.543
279720656	ENSG00000213293	0	CTD-2666L21.3	CTD-2666L21.3	0	19	n/a	n/a	3.82e-01	1.543
1093862	ENSG00000134758	30925	RNF138	ring finger protein 138	51444	18	n/a	n/a	4.49e-01	1.541
1091977	ENSG00000120669	34226	SOHLH2	spermatogenesis and oogenesis specific basic helix-loop-helix 2	54937	13	n/a	n/a	4.91e-01	1.541
1093487	ENSG00000132386	5144	SERPINF1	serpin peptidase inhibitor, clade F (alpha-2 antiplasmin, pigment epithelium derived factor), member 1	5176	17	n/a	n/a	3.58e-01	1.541
1093102	ENSG00000129968	57598	FAM108A1	family with sequence similarity 108, member A1	81926	19	n/a	n/a	4.77e-01	1.541
1090834	ENSG00000111711	30509	GOLT1B	golgi transport 1B	51026	12	n/a	n/a	5.44e-01	1.541
280093904	ENSG00000256210	0	AC005255.1	AC005255.1	0	19	n/a	n/a	4.83e-01	1.540
1097839	ENSG00000162998	2471	FRZB	frizzled-related protein	2487	2	n/a	n/a	4.55e-01	1.540
1098353	ENSG00000164631	7516	ZNF12	zinc finger protein 12	7559	7	n/a	n/a	5.01e-01	1.540
1093910	ENSG00000135046	298	ANXA1	annexin A1	301	9	n/a	n/a	4.79e-01	1.540
1087571	ENSG00000052723	55944	SIKE1	suppressor of IKBKE 1	80143	1	n/a	n/a	6.15e-01	1.539
1096867	ENSG00000155970	94787	EFHA2	EF-hand domain family, member A2	286097	8	n/a	n/a	4.75e-01	1.539
1100280	ENSG00000172466	7529	ZNF24	zinc finger protein 24	7572	18	n/a	n/a	4.97e-01	1.538
1098279	ENSG00000164327	90098	RICTOR	RPTOR independent companion of MTOR, complex 2	253260	5	n/a	n/a	5.19e-01	1.538
1093880	ENSG00000134851	35146	TMEM165	transmembrane protein 165	55858	4	n/a	n/a	5.34e-01	1.538
1102938	ENSG00000185885	8453	IFITM1	interferon induced transmembrane protein 1 (9-27)	8519	11	n/a	n/a	4.64e-01	1.538
1094753	ENSG00000139505	8984	MTMR6	myotubularin related protein 6	9107	13	n/a	n/a	4.76e-01	1.536
279888788	ENSG00000234422	0	UBE2WP1	ubiquitin-conjugating enzyme E2W pseudogene 1	0	1	n/a	n/a	4.78e-01	1.536
279760049	ENSG00000222466	0	AC117415.1	AC117415.1	0	3	n/a	n/a	5.34e-01	1.535
1087685	ENSG00000060303	0	RPS17P5	ribosomal protein S17 pseudogene 5	0	6	n/a	n/a	3.90e-01	1.535
1088064	ENSG00000072401	7278	UBE2D1	ubiquitin-conjugating enzyme E2D 1	7321	10	n/a	n/a	5.53e-01	1.535
279883238	ENSG00000233908	0	RP11-425D10.1	RP11-425D10.1	0	6	n/a	n/a	4.77e-01	1.534
1092311	ENSG00000123575	79794	FAM199X	family with sequence similarity 199, X-linked	139231	X	n/a	n/a	4.93e-01	1.534
1094624	ENSG00000138660	34724	AP1AR	adaptor-related protein complex 1 associated regulatory protein	55435	4	n/a	n/a	4.91e-01	1.534
280001449	ENSG00000248418	0	RP11-93N19.1	RP11-93N19.1	0	5	n/a	n/a	4.60e-01	1.533
1088290	ENSG00000078177	35017	N4BP2	NEDD4 binding protein 2	55728	4	n/a	n/a	5.08e-01	1.532
1096299	ENSG00000151151	90107	IPMK	inositol polyphosphate multikinase	253430	10	n/a	n/a	4.44e-01	1.532
1086877	ENSG00000001561	22631	ENPP4	ectonucleotide pyrophosphatase/phosphodiesterase 4 (putative)	22875	6	n/a	n/a	5.67e-01	1.532
1100872	ENSG00000175548	80354	ALG10B	asparagine-linked glycosylation 10, alpha-1,2-glucosyltransferase homolog B (yeast)	144245	12	n/a	n/a	4.96e-01	1.532
279792604	ENSG00000225840	0	RN18S1	RNA, 18S ribosomal 1	0	Y	n/a	n/a	4.65e-01	1.531
1098718	ENSG00000166128	31242	RAB8B	RAB8B, member RAS oncogene family	51762	15	n/a	n/a	4.77e-01	1.531
1089528	ENSG00000102218	6070	RP2	retinitis pigmentosa 2 (X-linked recessive)	6102	X	n/a	n/a	4.92e-01	1.531
1095204	ENSG00000142694	34483	FAM176B	family with sequence similarity 176, member B	55194	1	n/a	n/a	4.93e-01	1.531
1103572	ENSG00000188512	0	RP1-273G13.2	RP1-273G13.2	0	8	n/a	n/a	6.05e-01	1.531
279973361	ENSG00000243270	0	AC092436.3	AC092436.3	0	4	n/a	n/a	4.43e-01	1.530
1104637	ENSG00000198551	83486	ZNF627	zinc finger protein 627	199692	19	n/a	n/a	4.92e-01	1.530
280065992	ENSG00000254099	0	AC005740.5	AC005740.5	0	5	n/a	n/a	5.59e-01	1.530
1093539	ENSG00000132640	22659	BTBD3	BTB (POZ) domain containing 3	22903	20	n/a	n/a	4.88e-01	1.529
1101910	ENSG00000181450	109689	ZNF678	zinc finger protein 678	339500	1	n/a	n/a	5.98e-01	1.529
1087128	ENSG00000010379	6504	SLC6A13	solute carrier family 6 (neurotransmitter transporter, GABA), member 13	6540	12	n/a	n/a	3.49e-01	1.529
1089790	ENSG00000104343	34573	UBE2W	ubiquitin-conjugating enzyme E2W (putative)	55284	8	n/a	n/a	4.82e-01	1.529
279843326	ENSG00000230397	0	SPTLC1P1	serine palmitoyltransferase, long chain base subunit 1 pseudogene 1	0	10	n/a	n/a	4.43e-01	1.529
1097680	ENSG00000162409	5531	PRKAA2	protein kinase, AMP-activated, alpha 2 catalytic subunit	5563	1	n/a	n/a	5.42e-01	1.528
1090542	ENSG00000109184	22897	DCUN1D4	DCN1, defective in cullin neddylation 1, domain containing 4 (S. cerevisiae)	23142	4	n/a	n/a	6.04e-01	1.528
280016121	ENSG00000249679	0	RP11-279O9.4	Uncharacterized protein	0	4	n/a	n/a	4.79e-01	1.527
1097918	ENSG00000163291	81069	PAQR3	progestin and adipoQ receptor family member III	152559	4	n/a	n/a	6.17e-01	1.527
1104638	ENSG00000198553	93991	KCNRG	potassium channel regulator	283518	13	n/a	n/a	5.09e-01	1.527
280099422	ENSG00000256879	0	RP11-284H19.1	RP11-284H19.1	0	12	n/a	n/a	5.00e-01	1.527
1101984	ENSG00000181904	79612	C5orf24	chromosome 5 open reading frame 24	134553	5	n/a	n/a	5.06e-01	1.527
1091593	ENSG00000117318	3379	ID3	inhibitor of DNA binding 3, dominant negative helix-loop-helix protein	3399	1	n/a	n/a	4.48e-01	1.526
1092767	ENSG00000126821	57246	SGPP1	sphingosine-1-phosphate phosphatase 1	81537	14	n/a	n/a	4.94e-01	1.526
280042494	ENSG00000251720	0	U7	U7 small nuclear RNA	0	1	n/a	n/a	4.96e-01	1.526
1098440	ENSG00000164951	33993	PDP1	pyruvate dehyrogenase phosphatase catalytic subunit 1	54704	8	n/a	n/a	6.07e-01	1.526
1101171	ENSG00000177125	126349	ZBTB34	zinc finger and BTB domain containing 34	403341	9	n/a	n/a	4.81e-01	1.525
1103546	ENSG00000188394	2827	GPR21	G protein-coupled receptor 21	2844	9	n/a	n/a	4.78e-01	1.524
1108758	ENSG00000237456	0	RP11-154D3.1	RP11-154D3.1	0	3	n/a	n/a	4.43e-01	1.523
1094447	ENSG00000137770	30976	CTDSPL2	CTD (carboxy-terminal domain, RNA polymerase II, polypeptide A) small phosphatase like 2	51496	15	n/a	n/a	4.77e-01	1.522
1103906	ENSG00000196358	58827	NTNG2	netrin G2	84628	9	n/a	n/a	5.05e-01	1.522
1089564	ENSG00000102531	22618	FNDC3A	fibronectin type III domain containing 3A	22862	13	n/a	n/a	4.97e-01	1.522
1102135	ENSG00000182578	1425	CSF1R	colony stimulating factor 1 receptor	1436	5	n/a	n/a	4.47e-01	1.522
279730133	ENSG00000214354	0	AC133644.3	AC133644.3	0	2	n/a	n/a	4.89e-01	1.521
280071313	ENSG00000254473	0	RP11-522I20.3	RP11-522I20.3	0	9	n/a	n/a	4.82e-01	1.521
1095110	ENSG00000141933	60127	C19orf20	chromosome 19 open reading frame 20	91978	19	n/a	n/a	4.79e-01	1.520
1105795	ENSG00000213002	0	AC120194.1	AC120194.1	0	8	n/a	n/a	4.82e-01	1.520
1100536	ENSG00000173714	79031	WFIKKN2	WAP, follistatin/kazal, immunoglobulin, kunitz and netrin domain containing 2	124857	17	n/a	n/a	4.47e-01	1.520
1091978	ENSG00000120675	28839	DNAJC15	DnaJ (Hsp40) homolog, subfamily C, member 15	29103	13	n/a	n/a	4.43e-01	1.520
1098216	ENSG00000164129	4858	NPY5R	neuropeptide Y receptor Y5	4889	4	n/a	n/a	4.96e-01	1.520
279468137	ENSG00000175741	0	RWDD4P2	RWD domain containing 4 pseudogene 2	0	7	n/a	n/a	4.99e-01	1.519
280124114	ENSG00000258936	0	CXADRP2	coxsackie virus and adenovirus receptor pseudogene 2	0	15	n/a	n/a	4.77e-01	1.519
1095760	ENSG00000146352	79617	CLVS2	clavesin 2	134829	6	n/a	n/a	4.76e-01	1.519
1088617	ENSG00000087303	22552	NID2	nidogen 2 (osteonidogen)	22795	14	n/a	n/a	4.54e-01	1.519
1094985	ENSG00000141040	36610	ZNF287	zinc finger protein 287	57336	17	n/a	n/a	4.48e-01	1.519
280094821	ENSG00000256326	0	RP11-467L13.3	RP11-467L13.3	0	12	n/a	n/a	4.53e-01	1.518
280127567	ENSG00000259131	0	AC093510.2	metallo-beta-lactamase domain-containing protein 2	0	5	n/a	n/a	4.82e-01	1.518
279670362	ENSG00000203616	0	RHOT1P2	ras homolog gene family, member T1 pseudogene 2	0	21	n/a	n/a	4.97e-01	1.517
1095235	ENSG00000143033	22579	MTF2	metal response element binding transcription factor 2	22823	1	n/a	n/a	4.79e-01	1.517
1096481	ENSG00000152495	810	CAMK4	calcium/calmodulin-dependent protein kinase IV	814	5	n/a	n/a	4.91e-01	1.517
1091471	ENSG00000116489	825	CAPZA1	capping protein (actin filament) muscle Z-line, alpha 1	829	1	n/a	n/a	4.76e-01	1.516
1098435	ENSG00000164938	60873	TP53INP1	tumor protein p53 inducible nuclear protein 1	94241	8	n/a	n/a	4.46e-01	1.516
279908618	ENSG00000236238	0	AC093106.4	AC093106.4	0	7	n/a	n/a	3.54e-01	1.516
279854500	ENSG00000231386	0	AC007395.4	AC007395.4	0	2	n/a	n/a	4.83e-01	1.515
1100705	ENSG00000174695	81115	TMEM167A	transmembrane protein 167A	153339	5	n/a	n/a	4.80e-01	1.515
1096640	ENSG00000153956	777	CACNA2D1	calcium channel, voltage-dependent, alpha 2/delta subunit 1	781	7	n/a	n/a	4.43e-01	1.515
1097852	ENSG00000163041	3003	H3F3A	H3 histone, family 3A	3020	1	n/a	n/a	4.81e-01	1.514
1095314	ENSG00000143387	1502	CTSK	cathepsin K	1513	1	n/a	n/a	3.57e-01	1.514
280100586	ENSG00000257002	0	AP000438.2	AP000438.2	0	11	n/a	n/a	4.43e-01	1.514
279763268	ENSG00000223374	0	AC005104.3	AC005104.3	0	2	n/a	n/a	4.54e-01	1.513
1096804	ENSG00000155329	34108	ZCCHC10	zinc finger, CCHC domain containing 10	54819	5	n/a	n/a	4.75e-01	1.513
1104252	ENSG00000197372	82555	ZNF675	zinc finger protein 675	171392	19	n/a	n/a	4.94e-01	1.512
1102527	ENSG00000184203	5472	PPP1R2	protein phosphatase 1, regulatory (inhibitor) subunit 2	5504	3	n/a	n/a	4.75e-01	1.512
279754382	ENSG00000221520	0	MIR1285-1	microRNA 1285-1	0	7	n/a	n/a	4.83e-01	1.511
1105840	ENSG00000213281	4862	NRAS	neuroblastoma RAS viral (v-ras) oncogene homolog	4893	1	n/a	n/a	4.83e-01	1.509
279774607	ENSG00000224281	1011170	RP3-404F18.2	RP3-404F18.2	100303728	X	n/a	n/a	4.75e-01	1.509
280106555	ENSG00000257556	0	RP11-44N21.1	RP11-44N21.1	0	14	n/a	n/a	4.99e-01	1.508
1101791	ENSG00000180776	90138	ZDHHC20	zinc finger, DHHC-type containing 20	253832	13	n/a	n/a	4.75e-01	1.508
279740217	ENSG00000215447	0	BX322557.10	BX322557.10	0	21	n/a	n/a	4.65e-01	1.507
1093030	ENSG00000129226	963	CD68	CD68 molecule	968	17	n/a	n/a	4.51e-01	1.506
1091113	ENSG00000113658	4065	SMAD5	SMAD family member 5	4090	5	n/a	n/a	5.01e-01	1.506
279783102	ENSG00000225008	0	RP13-228J13.6	RP13-228J13.6	0	X	n/a	n/a	4.83e-01	1.505
1107938	ENSG00000232040	77545	SCAND3	SCAN domain containing 3	114821	6	n/a	n/a	5.91e-01	1.505
1087542	ENSG00000049860	3056	HEXB	hexosaminidase B (beta polypeptide)	3074	5	n/a	n/a	4.42e-01	1.505
279819148	ENSG00000228222	0	AC074363.1	AC074363.1	0	2	n/a	n/a	4.47e-01	1.505
1092601	ENSG00000125730	714	C3	complement component 3	718	19	n/a	n/a	4.55e-01	1.504
1094038	ENSG00000135655	9814	USP15	ubiquitin specific peptidase 15	9958	12	n/a	n/a	6.01e-01	1.503
1091075	ENSG00000113387	10765	SUB1	SUB1 homolog (S. cerevisiae)	10923	5	n/a	n/a	4.42e-01	1.503
1096051	ENSG00000148700	117	ADD3	adducin 3 (gamma)	120	10	n/a	n/a	4.80e-01	1.502
279821366	ENSG00000228407	0	RP4-800M22.1	RP4-800M22.1	0	1	n/a	n/a	4.48e-01	1.502
1104770	ENSG00000198843	31194	RP11-392O18.1	Selenoprotein T	51714	3	n/a	n/a	4.74e-01	1.502
1106376	ENSG00000215570	0	AL136219.1	Uncharacterized protein	0	13	n/a	n/a	5.32e-01	1.502
280062413	ENSG00000253833	0	RP11-367E12.4	RP11-367E12.4	0	8	n/a	n/a	4.49e-01	1.502
1096594	ENSG00000153446	80536	C16orf89	chromosome 16 open reading frame 89	146556	16	n/a	n/a	4.63e-01	1.502
1103871	ENSG00000196247	30908	ZNF107	zinc finger protein 107	51427	7	n/a	n/a	4.94e-01	1.502
1097274	ENSG00000159256	23270	MORC3	MORC family CW-type zinc finger 3	23515	21	n/a	n/a	5.18e-01	1.502
1096563	ENSG00000153162	650	BMP6	bone morphogenetic protein 6	654	6	n/a	n/a	4.55e-01	1.502
1095960	ENSG00000147894	83722	C9orf72	chromosome 9 open reading frame 72	203228	9	n/a	n/a	5.20e-01	1.501
1091154	ENSG00000114120	34475	SLC25A36	solute carrier family 25, member 36	55186	3	n/a	n/a	4.99e-01	1.501
280126195	ENSG00000259049	0	RP11-589M4.1	RP11-589M4.1	0	14	n/a	n/a	5.30e-01	1.501
279997128	ENSG00000248044	0	CTD-2653M23.2	CTD-2653M23.2	0	5	n/a	n/a	4.84e-01	1.500
1091718	ENSG00000118496	58296	FBXO30	F-box protein 30	84085	6	n/a	n/a	4.92e-01	1.500
1096518	ENSG00000152785	647	BMP3	bone morphogenetic protein 3	651	4	n/a	n/a	4.96e-01	1.500
279907937	ENSG00000236165	0	AC011816.3	AC011816.3	0	3	n/a	n/a	5.11e-01	1.499
1094015	ENSG00000135535	8690	CD164	CD164 molecule, sialomucin	8763	6	n/a	n/a	4.92e-01	1.499
1088293	ENSG00000078269	8792	SYNJ2	synaptojanin 2	8871	6	n/a	n/a	4.52e-01	1.499
279996040	ENSG00000247614	0	AC119673.1	AC119673.1	0	1	n/a	n/a	4.72e-01	1.498
1102349	ENSG00000183496	58416	MEX3B	mex-3 homolog B (C. elegans)	84206	15	n/a	n/a	4.47e-01	1.498
279695669	ENSG00000205596	0	RP5-1132H15.2	RP5-1132H15.2	0	7	n/a	n/a	4.57e-01	1.498
279941868	ENSG00000239652	0	AC091736.10	AC091736.10	0	7	n/a	n/a	3.54e-01	1.498
280124830	ENSG00000258974	0	RHOXF2	transcriptional regulator Kaiso	0	X	n/a	n/a	4.80e-01	1.498
1090653	ENSG00000110218	23896	PANX1	pannexin 1	24145	11	n/a	n/a	4.44e-01	1.497
1108315	ENSG00000234444	169673	ZNF736	zinc finger protein 736	728927	7	n/a	n/a	4.82e-01	1.497
1088439	ENSG00000082258	900	CCNT2	cyclin T2	905	2	n/a	n/a	4.86e-01	1.497
1098242	ENSG00000164209	60007	SLC25A46	solute carrier family 25, member 46	91137	5	n/a	n/a	4.94e-01	1.497
280004386	ENSG00000248668	0	CTD-2062O1.3	CTD-2062O1.3	0	5	n/a	n/a	4.82e-01	1.497
1096509	ENSG00000152749	81485	GPR180	G protein-coupled receptor 180	160897	13	n/a	n/a	4.99e-01	1.497
1090338	ENSG00000107789	9420	MINPP1	multiple inositol-polyphosphate phosphatase 1	9562	10	n/a	n/a	4.79e-01	1.496
1099760	ENSG00000170345	2337	FOS	FBJ murine osteosarcoma viral oncogene homolog	2353	14	n/a	n/a	3.61e-01	1.496
1091442	ENSG00000116191	34392	RALGPS2	Ral GEF with PH domain and SH3 binding motif 2	55103	1	n/a	n/a	5.31e-01	1.496
279841184	ENSG00000230204	0	FTH1P5	ferritin, heavy polypeptide 1 pseudogene 5	0	6	n/a	n/a	4.78e-01	1.495
1098546	ENSG00000165434	93883	PGM2L1	phosphoglucomutase 2-like 1	283209	11	n/a	n/a	5.00e-01	1.494
1091756	ENSG00000118922	11117	KLF12	Kruppel-like factor 12	11278	13	n/a	n/a	5.89e-01	1.494
1105503	ENSG00000205544	90221	C17orf61	chromosome 17 open reading frame 61	254863	17	n/a	n/a	4.54e-01	1.493
1100526	ENSG00000173674	1951	EIF1AX	eukaryotic translation initiation factor 1A, X-linked	1964	X	n/a	n/a	4.96e-01	1.493
1088014	ENSG00000070961	487	ATP2B1	ATPase, Ca++ transporting, plasma membrane 1	490	12	n/a	n/a	4.87e-01	1.493
1097936	ENSG00000163359	1284	COL6A3	collagen, type VI, alpha 3	1293	2	n/a	n/a	4.65e-01	1.493
279872312	ENSG00000232952	0	RP11-90H3.1	RP11-90H3.1	0	1	n/a	n/a	4.77e-01	1.493
1100794	ENSG00000175161	90115	CADM2	cell adhesion molecule 2	253559	3	n/a	n/a	4.41e-01	1.492
279851112	ENSG00000231104	0	RP11-354M20.3	RP11-354M20.3	0	10	n/a	n/a	4.43e-01	1.492
1093122	ENSG00000130150	81413	MOSPD2	motile sperm domain containing 2	158747	X	n/a	n/a	5.26e-01	1.492
1101702	ENSG00000180233	85883	ZNRF2	zinc and ring finger 2	223082	7	n/a	n/a	4.96e-01	1.491
1091912	ENSG00000120137	55449	PANK3	pantothenate kinase 3	79646	5	n/a	n/a	5.45e-01	1.491
1094713	ENSG00000139211	110355	AMIGO2	adhesion molecule with Ig-like domain 2	347902	12	n/a	n/a	4.81e-01	1.491
1096537	ENSG00000152977	7502	ZIC1	Zic family member 1	7545	3	n/a	n/a	3.74e-01	1.491
1091595	ENSG00000117335	4154	CD46	CD46 molecule, complement regulatory protein	4179	1	n/a	n/a	5.33e-01	1.491
1093904	ENSG00000134987	79602	WDR36	WD repeat domain 36	134430	5	n/a	n/a	4.99e-01	1.491
280072660	ENSG00000254571	0	RP11-60I3.4	RP11-60I3.4	0	9	n/a	n/a	5.81e-01	1.491
279720449	ENSG00000213260	0	YWHAZP5	tyrosine 3-monooxygenase/tryptophan 5-monooxygenase activation protein, zeta pseudogene 5	0	10	n/a	n/a	4.76e-01	1.490
280045119	ENSG00000252099	0	U1	U1 spliceosomal RNA	0	1	n/a	n/a	4.45e-01	1.490
1092837	ENSG00000127528	10218	KLF2	Kruppel-like factor 2 (lung)	10365	19	n/a	n/a	4.95e-01	1.490
1093041	ENSG00000129315	899	CCNT1	cyclin T1	904	12	n/a	n/a	5.44e-01	1.490
1091091	ENSG00000113532	7857	ST8SIA4	ST8 alpha-N-acetyl-neuraminide alpha-2,8-sialyltransferase 4	7903	5	n/a	n/a	4.79e-01	1.490
1088123	ENSG00000073969	4874	NSF	N-ethylmaleimide-sensitive factor	4905	17	n/a	n/a	4.49e-01	1.489
1094592	ENSG00000138448	3660	ITGAV	integrin, alpha V (vitronectin receptor, alpha polypeptide, antigen CD51)	3685	2	n/a	n/a	4.97e-01	1.488
1099709	ENSG00000170113	78953	NIPA1	non imprinted in Prader-Willi/Angelman syndrome 1	123606	15	n/a	n/a	4.86e-01	1.488
279995447	ENSG00000247373	0	RP11-486O12.2	RP11-486O12.2	0	12	n/a	n/a	4.55e-01	1.488
280121833	ENSG00000258800	0	CTD-2302E22.2	CTD-2302E22.2	0	14	n/a	n/a	4.78e-01	1.488
280087855	ENSG00000255542	0	RP4-683L5.1	RP4-683L5.1	0	11	n/a	n/a	4.80e-01	1.488
1094731	ENSG00000139324	81471	TMTC3	transmembrane and tetratricopeptide repeat containing 3	160418	12	n/a	n/a	6.12e-01	1.487
279839342	ENSG00000230043	0	TMSL6	thymosin-like 6 (pseudogene)	0	20	n/a	n/a	4.65e-01	1.487
1098840	ENSG00000166530	0	HSBP1P2	heat shock factor binding protein 1 pseudogene 2	0	4	n/a	n/a	4.90e-01	1.487
1108038	ENSG00000232615	0	CTD-2012J19.1	CTD-2012J19.1	0	5	n/a	n/a	4.42e-01	1.486
1100936	ENSG00000175899	3	A2M	alpha-2-macroglobulin	2	12	n/a	n/a	5.00e-01	1.486
1091626	ENSG00000117533	8605	VAMP4	vesicle-associated membrane protein 4	8674	1	n/a	n/a	4.74e-01	1.486
1095777	ENSG00000146433	36856	TMEM181	transmembrane protein 181	57583	6	n/a	n/a	4.50e-01	1.486
1089778	ENSG00000104290	7930	FZD3	frizzled family receptor 3	7976	8	n/a	n/a	5.33e-01	1.486
1092995	ENSG00000128923	33920	FAM63B	family with sequence similarity 63, member B	54629	15	n/a	n/a	5.02e-01	1.486
279963445	ENSG00000242162	0	RP11-128A6.3	RP11-128A6.3	0	7	n/a	n/a	4.81e-01	1.486
1087514	ENSG00000048540	35172	LMO3	LIM domain only 3 (rhombotin-like 2)	55885	12	n/a	n/a	4.75e-01	1.483
1096253	ENSG00000150712	33836	MTMR12	myotubularin related protein 12	54545	5	n/a	n/a	4.45e-01	1.482
1088638	ENSG00000088179	5743	PTPN4	protein tyrosine phosphatase, non-receptor type 4 (megakaryocyte)	5775	2	n/a	n/a	4.44e-01	1.481
279923383	ENSG00000237528	0	RP11-234P3.4	RP11-234P3.4	0	X	n/a	n/a	4.61e-01	1.481
1091227	ENSG00000114796	34089	KLHL24	kelch-like 24 (Drosophila)	54800	3	n/a	n/a	4.90e-01	1.480
1106308	ENSG00000215301	1642	DDX3X	DEAD (Asp-Glu-Ala-Asp) box polypeptide 3, X-linked	1654	X	n/a	n/a	5.88e-01	1.480
1090792	ENSG00000111412	55597	C12orf49	chromosome 12 open reading frame 49	79794	12	n/a	n/a	5.00e-01	1.480
1087354	ENSG00000030419	22563	IKZF2	IKAROS family zinc finger 2 (Helios)	22807	2	n/a	n/a	4.82e-01	1.480
1095632	ENSG00000145431	35319	PDGFC	platelet derived growth factor C	56034	4	n/a	n/a	5.89e-01	1.479
1095221	ENSG00000142892	9882	PIGK	phosphatidylinositol glycan anchor biosynthesis, class K	10026	1	n/a	n/a	4.43e-01	1.479
1101086	ENSG00000176720	662	BOK	BCL2-related ovarian killer	666	2	n/a	n/a	5.47e-01	1.479
279857829	ENSG00000231684	0	RP11-416K24.2	RP11-416K24.2	0	1	n/a	n/a	4.56e-01	1.479
1103862	ENSG00000196227	40582	C20orf177	chromosome 20 open reading frame 177	63939	20	n/a	n/a	4.45e-01	1.479
1094571	ENSG00000138376	577	BARD1	BRCA1 associated RING domain 1	580	2	n/a	n/a	6.16e-01	1.478
279659240	ENSG00000199916	5991	RMRP	RNA component of mitochondrial RNA processing endoribonuclease	6023	9	n/a	n/a	4.18e-01	1.477
280036670	ENSG00000251289	0	RP5-1007M22.3	RP5-1007M22.3	0	1	n/a	n/a	4.50e-01	1.477
1087372	ENSG00000033178	34525	UBA6	ubiquitin-like modifier activating enzyme 6	55236	4	n/a	n/a	6.21e-01	1.477
279724129	ENSG00000213698	0	RP1-172N19.4	RP1-172N19.4	0	X	n/a	n/a	4.89e-01	1.476
279788518	ENSG00000225504	0	RP11-160A10.2	RP11-160A10.2	0	6	n/a	n/a	4.83e-01	1.476
1104116	ENSG00000196950	36457	SLC39A10	solute carrier family 39 (zinc transporter), member 10	57181	2	n/a	n/a	4.99e-01	1.476
1088915	ENSG00000095596	1580	CYP26A1	cytochrome P450, family 26, subfamily A, polypeptide 1	1592	10	n/a	n/a	4.91e-01	1.476
1099834	ENSG00000170629	110424	DPY19L2P2	dpy-19-like 2 pseudogene 2 (C. elegans)	349152	7	n/a	n/a	4.83e-01	1.476
1101850	ENSG00000181029	79095	TRAPPC5	trafficking protein particle complex 5	126003	19	n/a	n/a	4.76e-01	1.476
279785387	ENSG00000225236	0	AP000936.5	AP000936.5	0	11	n/a	n/a	4.75e-01	1.475
279750954	ENSG00000220771	0	RP3-322L4.2	RP3-322L4.2	0	6	n/a	n/a	4.95e-01	1.475
1093759	ENSG00000134198	9955	TSPAN2	tetraspanin 2	10100	1	n/a	n/a	4.43e-01	1.475
280098181	ENSG00000256712	0	RP11-785H5.2	RP11-785H5.2	0	12	n/a	n/a	4.75e-01	1.475
279656426	ENSG00000199024	0	MIR103A2	microRNA 103a-2	0	20	n/a	n/a	4.55e-01	1.474
279728023	ENSG00000214111	0	RP1-258N20.3	RP1-258N20.3	0	X	n/a	n/a	4.90e-01	1.474
280011215	ENSG00000249252	0	RP11-665G4.1	RP11-665G4.1	0	4	n/a	n/a	4.76e-01	1.474
280114553	ENSG00000258377	0	RP11-649E7.5	RP11-649E7.5	0	14	n/a	n/a	5.03e-01	1.474
1099979	ENSG00000171223	3701	JUNB	jun B proto-oncogene	3726	19	n/a	n/a	4.62e-01	1.473
1089280	ENSG00000100884	9227	CPNE6	copine VI (neuronal)	9362	14	n/a	n/a	4.74e-01	1.473
279992767	ENSG00000246323	0	RP11-325L7.1	RP11-325L7.1	0	5	n/a	n/a	5.08e-01	1.473
1097127	ENSG00000158109	79207	TPRG1L	tumor protein p63 regulated 1-like	127262	1	n/a	n/a	4.43e-01	1.472
279160133	ENSG00000145835	0	CDKN2AIPNLP2	CDKN2A interacting protein N-terminal like pseudogene 2	0	2	n/a	n/a	5.28e-01	1.472
1091257	ENSG00000115084	56056	SLC35F5	solute carrier family 35, member F5	80255	2	n/a	n/a	5.12e-01	1.472
279798477	ENSG00000226342	0	NMD3P1	NMD3 homolog (S. cerevisiae) pseudogene 1	0	7	n/a	n/a	4.94e-01	1.472
1099286	ENSG00000168282	4222	MGAT2	mannosyl (alpha-1,6-)-glycoprotein beta-1,2-N-acetylglucosaminyltransferase	4247	14	n/a	n/a	4.91e-01	1.471
279764261	ENSG00000223476	0	VN1R42P	vomeronasal 1 receptor 42 pseudogene	0	7	n/a	n/a	5.14e-01	1.471
1088852	ENSG00000092439	34111	TRPM7	transient receptor potential cation channel, subfamily M, member 7	54822	15	n/a	n/a	4.97e-01	1.470
279951302	ENSG00000240761	0	AC098831.4	AC098831.4	0	2	n/a	n/a	4.74e-01	1.470
1090513	ENSG00000108984	5576	MAP2K6	mitogen-activated protein kinase kinase 6	5608	17	n/a	n/a	5.25e-01	1.469
1088393	ENSG00000081019	33956	RSBN1	round spermatid basic protein 1	54665	1	n/a	n/a	4.80e-01	1.468
1089211	ENSG00000100522	41404	GNPNAT1	glucosamine-phosphate N-acetyltransferase 1	64841	14	n/a	n/a	6.31e-01	1.468
1095181	ENSG00000142556	55911	ZNF614	zinc finger protein 614	80110	19	n/a	n/a	5.86e-01	1.468
1103920	ENSG00000196381	81579	ZNF781	zinc finger protein 781	163115	19	n/a	n/a	4.82e-01	1.468
1096332	ENSG00000151458	36458	ANKRD50	ankyrin repeat domain 50	57182	4	n/a	n/a	4.94e-01	1.468
1097591	ENSG00000161813	76654	LARP4	La ribonucleoprotein domain family, member 4	113251	12	n/a	n/a	5.86e-01	1.467
1107086	ENSG00000226400	0	CTD-2269E23.2	CTD-2269E23.2	0	5	n/a	n/a	4.43e-01	1.467
1100427	ENSG00000173208	222	ABCD2	ATP-binding cassette, sub-family D (ALD), member 2	225	12	n/a	n/a	4.94e-01	1.467
1102569	ENSG00000184348	8272	HIST1H2AK	histone cluster 1, H2ak	8330	6	n/a	n/a	5.06e-01	1.467
280043005	ENSG00000251795	0	SNORA66	Small nucleolar RNA SNORA66	0	1	n/a	n/a	3.41e-01	1.466
279773191	ENSG00000224172	0	RP11-416N13.1	RP11-416N13.1	0	7	n/a	n/a	4.84e-01	1.466
279968070	ENSG00000242639	0	RP11-358L16.2	RP11-358L16.2	0	10	n/a	n/a	5.07e-01	1.466
1102759	ENSG00000185112	79479	FAM43A	family with sequence similarity 43, member A	131583	3	n/a	n/a	4.77e-01	1.465
279801559	ENSG00000226641	0	RP13-13A3.1	RP13-13A3.1	0	X	n/a	n/a	4.44e-01	1.465
1108513	ENSG00000235872	0	RP11-335O4.3	RP11-335O4.3	0	12	n/a	n/a	4.51e-01	1.465
1107588	ENSG00000229729	0	RP11-159G9.5	Uncharacterized protein	0	3	n/a	n/a	4.76e-01	1.465
279784307	ENSG00000225135	0	RP11-361F15.2	RP11-361F15.2	0	6	n/a	n/a	4.43e-01	1.464
280015065	ENSG00000249592	1001327	RP11-440L14.1	RP11-440L14.1	100129917	4	n/a	n/a	4.93e-01	1.464
279668965	ENSG00000203397	0	RP13-36G14.3	RP13-36G14.3	0	X	n/a	n/a	5.99e-01	1.464
1089826	ENSG00000104643	41879	MTMR9	myotubularin related protein 9	66036	8	n/a	n/a	5.07e-01	1.464
1108397	ENSG00000234965	0	SHISA8	shisa homolog 8 (Xenopus laevis)	0	22	n/a	n/a	4.81e-01	1.463
279826075	ENSG00000228825	0	LAMTOR3P1	late endosomal/lysosomal adaptor, MAPK and MTOR activator 3 pseudogene 1	0	13	n/a	n/a	4.93e-01	1.463
1097983	ENSG00000163513	7006	TGFBR2	transforming growth factor, beta receptor II (70/80kDa)	7048	3	n/a	n/a	4.81e-01	1.463
1091162	ENSG00000114209	11075	PDCD10	programmed cell death 10	11235	3	n/a	n/a	4.74e-01	1.462
279732919	ENSG00000214748	0	RP11-332E4.1	RP11-332E4.1	0	X	n/a	n/a	4.06e-01	1.462
1092110	ENSG00000121879	5258	PIK3CA	phosphoinositide-3-kinase, catalytic, alpha polypeptide	5290	3	n/a	n/a	5.36e-01	1.462
1095933	ENSG00000147650	29700	LRP12	low density lipoprotein receptor-related protein 12	29967	8	n/a	n/a	5.25e-01	1.461
1101588	ENSG00000179520	89723	SLC17A8	solute carrier family 17 (sodium-dependent inorganic phosphate cotransporter), member 8	246213	12	n/a	n/a	6.26e-01	1.461
1101248	ENSG00000177519	35755	RPRM	reprimo, TP53 dependent G2 arrest mediator candidate	56475	2	n/a	n/a	4.23e-01	1.460
1104573	ENSG00000198315	7701	ZNF192	zinc finger protein 192	7745	6	n/a	n/a	4.51e-01	1.459
1095165	ENSG00000142494	34533	SLC47A1	solute carrier family 47, member 1	55244	17	n/a	n/a	3.49e-01	1.459
1098748	ENSG00000166200	9184	COPS2	COP9 constitutive photomorphogenic homolog subunit 2 (Arabidopsis)	9318	15	n/a	n/a	4.53e-01	1.459
1100961	ENSG00000176055	81117	MBLAC2	metallo-beta-lactamase domain containing 2	153364	5	n/a	n/a	4.84e-01	1.458
1093002	ENSG00000129003	34121	VPS13C	vacuolar protein sorting 13 homolog C (S. cerevisiae)	54832	15	n/a	n/a	5.05e-01	1.458
280070275	ENSG00000254402	134481	LRRC24	leucine rich repeat containing 24	441381	8	n/a	n/a	4.83e-01	1.458
1093395	ENSG00000131737	3860	KRT34	keratin 34	3885	17	n/a	n/a	4.81e-01	1.458
1093881	ENSG00000134852	9433	CLOCK	clock homolog (mouse)	9575	4	n/a	n/a	4.74e-01	1.457
1101771	ENSG00000180660	4056	MAB21L1	mab-21-like 1 (C. elegans)	4081	13	n/a	n/a	4.54e-01	1.457
1106130	ENSG00000214670	0	AC007956.1	Full-length cDNA 5-PRIME end of clone CS0CAP004YO05 of Thymus of Homo sapiens (human)	0	14	n/a	n/a	5.35e-01	1.457
1103206	ENSG00000186940	0	CHCHD2P9	coiled-coil-helix-coiled-coil-helix domain containing 2 pseudogene 9	0	9	n/a	n/a	3.99e-01	1.457
1090469	ENSG00000108691	6312	CCL2	chemokine (C-C motif) ligand 2	6347	17	n/a	n/a	4.60e-01	1.457
279996220	ENSG00000247687	0	AC006504.2	AC006504.2	0	19	n/a	n/a	4.95e-01	1.457
1094789	ENSG00000139679	10016	LPAR6	lysophosphatidic acid receptor 6	10161	13	n/a	n/a	4.95e-01	1.456
1102095	ENSG00000182389	781	CACNB4	calcium channel, voltage-dependent, beta 4 subunit	785	2	n/a	n/a	4.95e-01	1.456
1092440	ENSG00000124491	2147	F13A1	coagulation factor XIII, A1 polypeptide	2162	6	n/a	n/a	4.62e-01	1.456
1093963	ENSG00000135333	2030	EPHA7	EPH receptor A7	2045	6	n/a	n/a	4.44e-01	1.456
1109145	ENSG00000244462	9992	RBM12	RNA binding motif protein 12	10137	20	n/a	n/a	5.07e-01	1.456
1094105	ENSG00000135974	54914	C2orf49	chromosome 2 open reading frame 49	79074	2	n/a	n/a	4.81e-01	1.456
1093781	ENSG00000134265	8699	NAPG	N-ethylmaleimide-sensitive factor attachment protein, gamma	8774	18	n/a	n/a	4.77e-01	1.456
1099723	ENSG00000170185	58839	USP38	ubiquitin specific peptidase 38	84640	4	n/a	n/a	5.10e-01	1.456
1090189	ENSG00000106392	36192	C1GALT1	core 1 synthase, glycoprotein-N-acetylgalactosamine 3-beta-galactosyltransferase, 1	56913	7	n/a	n/a	4.89e-01	1.455
1104731	ENSG00000198780	25798	FAM169A	family with sequence similarity 169, member A	26049	5	n/a	n/a	5.41e-01	1.455
280031338	ENSG00000250853	0	CTD-2331H7.1	CTD-2331H7.1	0	5	n/a	n/a	4.75e-01	1.455
1093752	ENSG00000134152	55571	C15orf29	chromosome 15 open reading frame 29	79768	15	n/a	n/a	5.98e-01	1.455
1102610	ENSG00000184517	81535	ZFP1	zinc finger protein 1 homolog (mouse)	162239	16	n/a	n/a	4.92e-01	1.455
279897786	ENSG00000235174	0	RP11-398K22.3	RP11-398K22.3	0	6	n/a	n/a	4.62e-01	1.455
280096058	ENSG00000256466	0	AP003026.1	AP003026.1	0	11	n/a	n/a	4.47e-01	1.455
1097954	ENSG00000163428	77728	LRRC58	leucine rich repeat containing 58	116064	3	n/a	n/a	4.95e-01	1.455
280033800	ENSG00000251057	0	AL390877.1	AL390877.1	0	1	n/a	n/a	4.53e-01	1.455
1090616	ENSG00000109929	6275	SC5DL	sterol-C5-desaturase (ERG3 delta-5-desaturase homolog, S. cerevisiae)-like	6309	11	n/a	n/a	4.57e-01	1.454
280096687	ENSG00000256537	0	RP11-785H5.1	RP11-785H5.1	0	12	n/a	n/a	5.08e-01	1.454
279779637	ENSG00000224701	0	RP6-227L5.1	RP6-227L5.1	0	X	n/a	n/a	4.81e-01	1.454
1090339	ENSG00000107796	56	ACTA2	actin, alpha 2, smooth muscle, aorta	59	10	n/a	n/a	4.65e-01	1.453
1095714	ENSG00000146006	25794	LRRTM2	leucine rich repeat transmembrane neuronal 2	26045	5	n/a	n/a	4.57e-01	1.453
1097855	ENSG00000163053	80987	SLC16A14	solute carrier family 16, member 14 (monocarboxylic acid transporter 14)	151473	2	n/a	n/a	4.90e-01	1.453
1097349	ENSG00000159917	9176	ZNF235	zinc finger protein 235	9310	19	n/a	n/a	4.94e-01	1.452
1103605	ENSG00000188647	119609	PTAR1	protein prenyltransferase alpha subunit repeat containing 1	375743	9	n/a	n/a	4.47e-01	1.452
1092134	ENSG00000122042	5380	UBL3	ubiquitin-like 3	5412	13	n/a	n/a	4.79e-01	1.452
1098323	ENSG00000164506	79620	STXBP5	syntaxin binding protein 5 (tomosyn)	134957	6	n/a	n/a	4.43e-01	1.452
1103491	ENSG00000188171	83499	ZNF626	zinc finger protein 626	199777	19	n/a	n/a	5.97e-01	1.452
280058992	ENSG00000253607	0	RP11-557C18.3	RP11-557C18.3	0	8	n/a	n/a	4.82e-01	1.452
1103878	ENSG00000196268	94310	ZNF493	zinc finger protein 493	284443	19	n/a	n/a	5.34e-01	1.452
279897468	ENSG00000235151	0	AC114730.2	AC114730.2	0	2	n/a	n/a	5.50e-01	1.452
280024572	ENSG00000250312	0	ZNF718	zinc finger protein 718	0	4	n/a	n/a	4.98e-01	1.451
1092323	ENSG00000123684	9782	LPGAT1	lysophosphatidylglycerol acyltransferase 1	9926	1	n/a	n/a	6.12e-01	1.451
1091637	ENSG00000117600	9746	RP4-788L13.1	Lipid phosphate phosphatase-related protein type 4	9890	1	n/a	n/a	4.44e-01	1.450
1087211	ENSG00000014123	23131	UFL1	UFM1-specific ligase 1	23376	6	n/a	n/a	4.90e-01	1.450
1104951	ENSG00000203877	79614	RIPPLY2	ripply2 homolog (zebrafish)	134701	6	n/a	n/a	4.82e-01	1.450
1102544	ENSG00000184261	35939	KCNK12	potassium channel, subfamily K, member 12	56660	2	n/a	n/a	4.79e-01	1.450
1096428	ENSG00000152133	90119	CCDC75	coiled-coil domain containing 75	253635	2	n/a	n/a	4.88e-01	1.450
1097160	ENSG00000158435	34860	C2orf29	chromosome 2 open reading frame 29	55571	2	n/a	n/a	5.00e-01	1.449
1103757	ENSG00000189221	4103	MAOA	monoamine oxidase A	4128	X	n/a	n/a	4.81e-01	1.449
1089805	ENSG00000104427	30583	FAM164A	family with sequence similarity 164, member A	51101	8	n/a	n/a	5.94e-01	1.449
1097702	ENSG00000162511	7759	LAPTM5	lysosomal protein transmembrane 5	7805	1	n/a	n/a	4.54e-01	1.449
1087698	ENSG00000060982	583	BCAT1	branched chain amino-acid transaminase 1, cytosolic	586	12	n/a	n/a	4.78e-01	1.449
1091816	ENSG00000119541	9384	VPS4B	vacuolar protein sorting 4 homolog B (S. cerevisiae)	9525	18	n/a	n/a	4.81e-01	1.449
1094247	ENSG00000136783	25683	NIPSNAP3A	nipsnap homolog 3A (C. elegans)	25934	9	n/a	n/a	4.42e-01	1.448
279896590	ENSG00000235079	0	RP11-108P2.1	RP11-108P2.1	0	1	n/a	n/a	4.74e-01	1.448
1089214	ENSG00000100528	10030	CNIH	cornichon homolog (Drosophila)	10175	14	n/a	n/a	4.61e-01	1.448
1101279	ENSG00000177683	81725	THAP5	THAP domain containing 5	168451	7	n/a	n/a	4.93e-01	1.448
1095640	ENSG00000145526	1011	CDH18	cadherin 18, type 2	1016	5	n/a	n/a	4.54e-01	1.448
279486054	ENSG00000178082	0	AC005412.1	AC005412.1	0	17	n/a	n/a	4.50e-01	1.447
279876690	ENSG00000233351	0	RP1-69D17.3	RP1-69D17.3	0	6	n/a	n/a	3.51e-01	1.446
1099097	ENSG00000167617	80686	CDC42EP5	CDC42 effector protein (Rho GTPase binding) 5	148170	19	n/a	n/a	4.53e-01	1.446
279949691	ENSG00000240553	0	RP1-184J9.2	RP1-184J9.2	0	1	n/a	n/a	5.00e-01	1.446
1086972	ENSG00000005889	7500	ZFX	zinc finger protein, X-linked	7543	X	n/a	n/a	4.88e-01	1.445
280089360	ENSG00000255701	0	AC090953.1	AC090953.1	0	3	n/a	n/a	5.39e-01	1.445
279902424	ENSG00000235636	0	NUS1P1	nuclear undecaprenyl pyrophosphate synthase 1 homolog (S. cerevisiae) pseudogene 1	0	X	n/a	n/a	4.55e-01	1.445
1103933	ENSG00000196409	25898	ZNF658	zinc finger protein 658	26149	9	n/a	n/a	4.92e-01	1.445
1101773	ENSG00000180667	34721	YOD1	YOD1 OTU deubiquinating enzyme 1 homolog (S. cerevisiae)	55432	1	n/a	n/a	4.98e-01	1.445
1090314	ENSG00000107560	22597	RAB11FIP2	RAB11 family interacting protein 2 (class I)	22841	10	n/a	n/a	5.07e-01	1.445
1090671	ENSG00000110422	9969	HIPK3	homeodomain interacting protein kinase 3	10114	11	n/a	n/a	6.14e-01	1.445
1104085	ENSG00000196850	81478	PPTC7	PTC7 protein phosphatase homolog (S. cerevisiae)	160760	12	n/a	n/a	5.23e-01	1.445
1095467	ENSG00000144228	109721	SPOPL	speckle-type POZ protein-like	339745	2	n/a	n/a	5.43e-01	1.444
1096558	ENSG00000153130	38052	SCOC	short coiled-coil protein	60592	4	n/a	n/a	4.57e-01	1.444
279941031	ENSG00000239556	0	AC004951.5	AC004951.5	0	7	n/a	n/a	6.19e-01	1.444
1100974	ENSG00000176125	126126	UFSP1	UFM1-specific peptidase 1 (non-functional)	402682	7	n/a	n/a	6.20e-01	1.444
1098160	ENSG00000164031	55784	DNAJB14	DnaJ (Hsp40) homolog, subfamily B, member 14	79982	4	n/a	n/a	5.03e-01	1.444
1093584	ENSG00000132872	6820	SYT4	synaptotagmin IV	6860	18	n/a	n/a	4.57e-01	1.443
1091765	ENSG00000118985	22691	ELL2	elongation factor, RNA polymerase II, 2	22936	5	n/a	n/a	4.59e-01	1.443
1091329	ENSG00000115461	3468	IGFBP5	insulin-like growth factor binding protein 5	3488	2	n/a	n/a	4.76e-01	1.442
279656377	ENSG00000199004	128101	MIR21	microRNA 21	406991	17	n/a	n/a	4.46e-01	1.442
280093973	ENSG00000256223	7513	ZNF10	zinc finger protein 10	7556	12	n/a	n/a	6.22e-01	1.442
279976217	ENSG00000243540	0	RP11-319I23.3	RP11-319I23.3	0	10	n/a	n/a	5.00e-01	1.441
1095782	ENSG00000146476	55427	C6orf211	chromosome 6 open reading frame 211	79624	6	n/a	n/a	4.77e-01	1.441
279881949	ENSG00000233799	0	AC139887.4	AC139887.4	0	4	n/a	n/a	4.64e-01	1.441
1099418	ENSG00000168843	36163	FSTL5	follistatin-like 5	56884	4	n/a	n/a	4.46e-01	1.441
1096491	ENSG00000152583	8346	SPARCL1	SPARC-like 1 (hevin)	8404	4	n/a	n/a	3.65e-01	1.441
1094723	ENSG00000139278	10852	GLIPR1	GLI pathogenesis-related 1	11010	12	n/a	n/a	6.08e-01	1.440
1096116	ENSG00000149289	59618	ZC3H12C	zinc finger CCCH-type containing 12C	85463	11	n/a	n/a	4.97e-01	1.440
1093407	ENSG00000131791	5533	PRKAB2	protein kinase, AMP-activated, beta 2 non-catalytic subunit	5565	1	n/a	n/a	4.51e-01	1.440
1100959	ENSG00000176046	26219	NUPR1	nuclear protein, transcriptional regulator, 1	26471	16	n/a	n/a	4.44e-01	1.440
279717886	ENSG00000212802	0	RPL15P3	ribosomal protein L15 pseudogene 3	0	6	n/a	n/a	4.54e-01	1.439
1088960	ENSG00000099246	22687	RAB18	RAB18, member RAS oncogene family	22931	10	n/a	n/a	4.84e-01	1.439
279900213	ENSG00000235426	0	RP11-342M3.5	RP11-342M3.5	0	10	n/a	n/a	4.65e-01	1.438
280053830	ENSG00000253228	0	KB-1296F8.1	KB-1296F8.1	0	8	n/a	n/a	6.02e-01	1.438
1095663	ENSG00000145725	23017	PPIP5K2	diphosphoinositol pentakisphosphate kinase 2	23262	5	n/a	n/a	5.92e-01	1.438
1091746	ENSG00000118777	9293	ABCG2	ATP-binding cassette, sub-family G (WHITE), member 2	9429	4	n/a	n/a	4.79e-01	1.438
279981616	ENSG00000244052	0	RPL5P24	ribosomal protein L5 pseudogene 24	0	8	n/a	n/a	4.06e-01	1.437
1092988	ENSG00000128881	80493	TTBK2	tau tubulin kinase 2	146057	15	n/a	n/a	4.53e-01	1.437
1091541	ENSG00000116918	7214	TSNAX	translin-associated factor X	7257	1	n/a	n/a	5.05e-01	1.436
1099843	ENSG00000170677	9173	SOCS6	suppressor of cytokine signaling 6	9306	18	n/a	n/a	4.97e-01	1.436
1105408	ENSG00000205208	83657	C4orf46	chromosome 4 open reading frame 46	201725	4	n/a	n/a	4.73e-01	1.436
279744295	ENSG00000216119	0	AC046130.1	AC046130.1	0	12	n/a	n/a	4.79e-01	1.435
279743847	ENSG00000215987	0	AC117372.1	AC117372.1	0	12	n/a	n/a	3.63e-01	1.435
279903973	ENSG00000235776	0	AC000089.3	AC000089.3	0	22	n/a	n/a	4.47e-01	1.435
1095673	ENSG00000145780	36208	FEM1C	fem-1 homolog c (C. elegans)	56929	5	n/a	n/a	6.13e-01	1.435
1097753	ENSG00000162688	175	AGL	amylo-alpha-1, 6-glucosidase, 4-alpha-glucanotransferase	178	1	n/a	n/a	5.18e-01	1.434
1102841	ENSG00000185477	94594	GPRIN3	GPRIN family member 3	285513	4	n/a	n/a	4.54e-01	1.434
280064751	ENSG00000254004	109662	ZNF260	zinc finger protein 260	339324	19	n/a	n/a	6.03e-01	1.434
1100221	ENSG00000172247	77616	C1QTNF4	C1q and tumor necrosis factor related protein 4	114900	11	n/a	n/a	4.54e-01	1.434
1098431	ENSG00000164932	77719	CTHRC1	collagen triple helix repeat containing 1	115908	8	n/a	n/a	4.49e-01	1.434
1088606	ENSG00000087245	4287	MMP2	matrix metallopeptidase 2 (gelatinase A, 72kDa gelatinase, 72kDa type IV collagenase)	4313	16	n/a	n/a	4.64e-01	1.434
279909111	ENSG00000236283	0	AC013463.2	AC013463.2	0	2	n/a	n/a	4.62e-01	1.433
280076552	ENSG00000254835	0	RP3-515N1.10	RP3-515N1.10	0	22	n/a	n/a	4.45e-01	1.433
1104174	ENSG00000197121	55857	PGAP1	post-GPI attachment to proteins 1	80055	2	n/a	n/a	4.83e-01	1.433
279922723	ENSG00000237481	0	RP4-803J11.2	RP4-803J11.2	0	1	n/a	n/a	4.57e-01	1.432
279966788	ENSG00000242516	125439	RP11-413E6.8	RP11-413E6.8	401074	3	n/a	n/a	6.00e-01	1.432
1092027	ENSG00000120992	10287	LYPLA1	lysophospholipase I	10434	8	n/a	n/a	4.75e-01	1.432
1091961	ENSG00000120526	59145	NUDCD1	NudC domain containing 1	84955	8	n/a	n/a	4.82e-01	1.432
1087007	ENSG00000006576	36433	PHTF2	putative homeodomain transcription factor 2	57157	7	n/a	n/a	6.23e-01	1.432
279970896	ENSG00000242984	0	AC103783.1	AC103783.1	0	8	n/a	n/a	4.62e-01	1.431
1090117	ENSG00000105974	853	CAV1	caveolin 1, caveolae protein, 22kDa	857	7	n/a	n/a	4.54e-01	1.431
279937395	ENSG00000239103	0	snoU13	Small nucleolar RNA U13	0	5	n/a	n/a	3.77e-01	1.431
280050012	ENSG00000252809	0	AC135050.3	AC135050.3	0	16	n/a	n/a	3.70e-01	1.431
280011159	ENSG00000249249	0	AC010226.4	AC010226.4	0	5	n/a	n/a	4.80e-01	1.431
1098276	ENSG00000164323	36860	KIAA1430	KIAA1430	57587	4	n/a	n/a	4.83e-01	1.431
1096784	ENSG00000155100	31113	OTUD6B	OTU domain containing 6B	51633	8	n/a	n/a	4.91e-01	1.431
280040635	ENSG00000251571	0	DDX3YP3	DEAD (Asp-Glu-Ala-Asp) box polypeptide 3, Y-linked pseudogene 3	0	4	n/a	n/a	4.43e-01	1.431
1094053	ENSG00000135747	60284	ZNF670	zinc finger protein 670	93474	1	n/a	n/a	4.88e-01	1.431
1092865	ENSG00000127863	34793	TNFRSF19	tumor necrosis factor receptor superfamily, member 19	55504	13	n/a	n/a	4.63e-01	1.431
279946046	ENSG00000240185	0	AC008806.2	AC008806.2	0	19	n/a	n/a	4.83e-01	1.430
1100888	ENSG00000175606	34257	TMEM70	transmembrane protein 70	54968	8	n/a	n/a	4.48e-01	1.430
279929436	ENSG00000238057	1023150	ZEB2-AS1	ZEB2 antisense RNA 1 (non-protein coding)	100303491	2	n/a	n/a	4.44e-01	1.430
280026703	ENSG00000250482	0	RP11-152K4.1	RP11-152K4.1	0	5	n/a	n/a	6.11e-01	1.430
279954768	ENSG00000241202	0	ZIC4-AS1	ZIC4 antisense RNA 1 (non-protein coding)	0	3	n/a	n/a	4.52e-01	1.430
1093491	ENSG00000132406	59200	TMEM128	transmembrane protein 128	85013	4	n/a	n/a	4.78e-01	1.429
1087851	ENSG00000066557	34920	LRRC40	leucine rich repeat containing 40	55631	1	n/a	n/a	4.74e-01	1.429
1098019	ENSG00000163605	81027	PPP4R2	protein phosphatase 4, regulatory subunit 2	151987	3	n/a	n/a	4.75e-01	1.429
279932215	ENSG00000238280	0	RP11-436D10.3	RP11-436D10.3	0	10	n/a	n/a	4.97e-01	1.429
279778571	ENSG00000224611	0	AC007919.18	AC007919.18	0	3	n/a	n/a	4.82e-01	1.428
279909317	ENSG00000236299	0	RP11-340I6.7	RP11-340I6.7	0	7	n/a	n/a	4.83e-01	1.428
279846545	ENSG00000230662	0	AL353997.7	AL353997.7	0	17	n/a	n/a	5.08e-01	1.428
279753045	ENSG00000221299	0	Z83826.1	Z83826.1	0	X	n/a	n/a	4.75e-01	1.428
1094690	ENSG00000139132	78848	FGD4	FYVE, RhoGEF and PH domain containing 4	121512	12	n/a	n/a	4.95e-01	1.427
279706803	ENSG00000207291	157128869	U6	U6 spliceosomal RNA	100873747	X	n/a	n/a	4.79e-01	1.427
279621256	ENSG00000197334	0	AC032027.1	AC032027.1	0	8	n/a	n/a	5.87e-01	1.427
279820890	ENSG00000228364	0	SAR1P1	SAR1P1	0	6	n/a	n/a	4.49e-01	1.427
1097757	ENSG00000162702	23283	ZNF281	zinc finger protein 281	23528	1	n/a	n/a	4.45e-01	1.426
1095809	ENSG00000146802	41016	TMEM168	transmembrane protein 168	64418	7	n/a	n/a	5.62e-01	1.426
279724691	ENSG00000213774	0	AC010904.1	AC010904.1	0	2	n/a	n/a	4.47e-01	1.426
1094542	ENSG00000138166	1835	DUSP5	dual specificity phosphatase 5	1847	10	n/a	n/a	5.56e-01	1.426
1094119	ENSG00000136051	23080	KIAA1033	KIAA1033	23325	12	n/a	n/a	6.09e-01	1.426
1094210	ENSG00000136536	41407	MARCH7	membrane-associated ring finger (C3HC4) 7	64844	2	n/a	n/a	4.83e-01	1.425
279751126	ENSG00000220875	0	H3F3AP1	H3 histone, family 3A pseudogene 1	0	6	n/a	n/a	5.06e-01	1.425
279750659	ENSG00000220522	0	RP1-177A13.1	RP1-177A13.1	0	6	n/a	n/a	4.48e-01	1.425
1105621	ENSG00000206029	0	AC116904.1	AC116904.1	0	18	n/a	n/a	4.77e-01	1.424
280003454	ENSG00000248592	157124207	TMEM110-MUSTN1	TMEM110-MUSTN1 readthrough	100526772	3	n/a	n/a	4.50e-01	1.424
279904803	ENSG00000235879	0	FAR1P1	fatty acyl CoA reductase 1 pseudogene 1	0	13	n/a	n/a	4.76e-01	1.424
1096350	ENSG00000151553	36973	FAM160B1	family with sequence similarity 160, member B1	57700	10	n/a	n/a	5.02e-01	1.424
1095395	ENSG00000143786	80765	CNIH3	cornichon homolog 3 (Drosophila)	149111	1	n/a	n/a	4.78e-01	1.423
279793550	ENSG00000225923	0	RP4-736I12.1	RP4-736I12.1	0	1	n/a	n/a	5.15e-01	1.423
1100932	ENSG00000175893	109859	ZDHHC21	zinc finger, DHHC-type containing 21	340481	9	n/a	n/a	4.91e-01	1.423
1097038	ENSG00000157368	80520	IL34	interleukin 34	146433	16	n/a	n/a	4.44e-01	1.423
1094312	ENSG00000137040	26698	RANBP6	RAN binding protein 6	26953	9	n/a	n/a	4.95e-01	1.423
1104828	ENSG00000198944	79610	ANKRD43	ankyrin repeat domain 43	134548	5	n/a	n/a	4.80e-01	1.423
1102506	ENSG00000184113	7079	CLDN5	claudin 5	7122	22	n/a	n/a	5.93e-01	1.423
1099350	ENSG00000168539	1120	CHRM1	cholinergic receptor, muscarinic 1	1128	11	n/a	n/a	4.53e-01	1.423
1086968	ENSG00000005812	25973	FBXL3	F-box and leucine-rich repeat protein 3	26224	13	n/a	n/a	5.95e-01	1.423
279895380	ENSG00000234969	0	RP13-33H18.1	RP13-33H18.1	0	X	n/a	n/a	6.23e-01	1.422
279813114	ENSG00000227671	0	RP11-488L18.4	RP11-488L18.4	0	1	n/a	n/a	4.95e-01	1.422
1100785	ENSG00000175105	34568	ZNF654	zinc finger protein 654	55279	3	n/a	n/a	5.05e-01	1.422
1095126	ENSG00000142065	36950	ZFP14	zinc finger protein 14 homolog (mouse)	57677	19	n/a	n/a	5.41e-01	1.421
1093140	ENSG00000130224	36904	LRCH2	leucine-rich repeats and calponin homology (CH) domain containing 2	57631	X	n/a	n/a	4.91e-01	1.421
1105014	ENSG00000204116	32824	CHIC1	cysteine-rich hydrophobic domain 1	53344	X	n/a	n/a	6.03e-01	1.420
1087333	ENSG00000027697	3439	IFNGR1	interferon gamma receptor 1	3459	6	n/a	n/a	4.96e-01	1.420
279836135	ENSG00000229750	0	AC096649.2	AC096649.2	0	2	n/a	n/a	4.49e-01	1.420
1094113	ENSG00000136021	34970	SCYL2	SCY1-like 2 (S. cerevisiae)	55681	12	n/a	n/a	5.32e-01	1.419
279815843	ENSG00000227898	0	RP13-100B2.4	RP13-100B2.4	0	9	n/a	n/a	3.56e-01	1.419
1087641	ENSG00000057019	79476	DCBLD2	discoidin, CUB and LCCL domain containing 2	131566	3	n/a	n/a	4.49e-01	1.419
1104670	ENSG00000198642	35244	KLHL9	kelch-like 9 (Drosophila)	55958	9	n/a	n/a	4.84e-01	1.419
279775326	ENSG00000224345	0	AKIRIN2-AS1	AKIRIN2 antisense RNA 1 (non-protein coding)	0	6	n/a	n/a	4.79e-01	1.419
1099458	ENSG00000169018	9971	FEM1B	fem-1 homolog b (C. elegans)	10116	15	n/a	n/a	4.76e-01	1.419
1101573	ENSG00000179387	90286	ELMOD2	ELMO/CED-12 domain containing 2	255520	4	n/a	n/a	4.95e-01	1.418
1093696	ENSG00000133731	3587	IMPA1	inositol(myo)-1(or 4)-monophosphatase 1	3612	8	n/a	n/a	4.92e-01	1.418
280074401	ENSG00000254685	0	FPGT	fucose-1-phosphate guanylyltransferase	0	1	n/a	n/a	4.93e-01	1.418
279784592	ENSG00000225169	0	BRI3P1	brain protein I3 pseudogene 1	0	1	n/a	n/a	4.41e-01	1.418
279983814	ENSG00000244279	0	AC006027.2	AC006027.2	0	7	n/a	n/a	4.81e-01	1.418
1090276	ENSG00000107105	1978	ELAVL2	ELAV (embryonic lethal, abnormal vision, Drosophila)-like 2 (Hu antigen B)	1993	9	n/a	n/a	4.47e-01	1.418
1092393	ENSG00000124217	27049	MOCS3	molybdenum cofactor synthesis 3	27304	20	n/a	n/a	4.50e-01	1.418
280031913	ENSG00000250909	0	RP11-843P14.2	RP11-843P14.2	0	5	n/a	n/a	4.58e-01	1.418
1087791	ENSG00000065243	5554	PKN2	protein kinase N2	5586	1	n/a	n/a	4.73e-01	1.417
279665547	ENSG00000201778	0	Y_RNA	Y RNA	0	3	n/a	n/a	4.80e-01	1.417
1095253	ENSG00000143155	92198	TIPRL	TIP41, TOR signaling pathway regulator-like (S. cerevisiae)	261726	1	n/a	n/a	4.74e-01	1.417
1103889	ENSG00000196323	28804	ZBTB44	zinc finger and BTB domain containing 44	29068	11	n/a	n/a	5.33e-01	1.417
280024470	ENSG00000250305	36877	KIAA1456	Putative methyltransferase KIAA1456	57604	8	n/a	n/a	4.79e-01	1.416
1102187	ENSG00000182810	35083	DDX28	DEAD (Asp-Glu-Ala-Asp) box polypeptide 28	55794	16	n/a	n/a	4.46e-01	1.416
1092531	ENSG00000125249	5879	RAP2A	RAP2A, member of RAS oncogene family	5911	13	n/a	n/a	4.93e-01	1.416
279735500	ENSG00000214955	0	AP000318.2	AP000318.2	0	21	n/a	n/a	4.58e-01	1.416
279997535	ENSG00000248113	0	RP11-791G16.4	RP11-791G16.4	0	4	n/a	n/a	4.75e-01	1.416
1092793	ENSG00000127083	4927	OMD	osteomodulin	4958	9	n/a	n/a	4.64e-01	1.416
1090340	ENSG00000107798	3963	LIPA	lipase A, lysosomal acid, cholesterol esterase	3988	10	n/a	n/a	5.07e-01	1.416
1091345	ENSG00000115540	25592	MOB4	MOB family member 4, phocein	25843	2	n/a	n/a	4.47e-01	1.416
1101540	ENSG00000179163	2501	FUCA1	fucosidase, alpha-L- 1, tissue	2517	1	n/a	n/a	4.79e-01	1.416
279816612	ENSG00000227971	0	RP11-600G3.1	RP11-600G3.1	0	3	n/a	n/a	3.65e-01	1.415
1090272	ENSG00000107036	36862	KIAA1432	KIAA1432	57589	9	n/a	n/a	4.50e-01	1.415
279805409	ENSG00000226948	0	RP5-1068H6.3	RP5-1068H6.3	0	20	n/a	n/a	3.70e-01	1.415
279913965	ENSG00000236739	0	RP11-370B11.1	RP11-370B11.1	0	9	n/a	n/a	5.00e-01	1.415
1100511	ENSG00000173598	11004	NUDT4	nudix (nucleoside diphosphate linked moiety X)-type motif 4	11163	12	n/a	n/a	4.49e-01	1.415
1098705	ENSG00000166068	81523	SPRED1	sprouty-related, EVH1 domain containing 1	161742	15	n/a	n/a	4.51e-01	1.415
1099042	ENSG00000167384	7689	ZNF180	zinc finger protein 180	7733	19	n/a	n/a	4.81e-01	1.415
279980511	ENSG00000243952	0	RP11-392M18.5	RP11-392M18.5	0	20	n/a	n/a	4.79e-01	1.415
1091511	ENSG00000116747	6698	TROVE2	TROVE domain family, member 2	6738	1	n/a	n/a	5.07e-01	1.415
280080452	ENSG00000255070	0	RP11-699F16.1	RP11-699F16.1	0	11	n/a	n/a	5.13e-01	1.415
1097799	ENSG00000162851	40849	TFB2M	transcription factor B2, mitochondrial	64216	1	n/a	n/a	4.82e-01	1.415
279990172	ENSG00000245526	165799	LINC00461	long intergenic non-protein coding RNA 461	645323	5	n/a	n/a	4.84e-01	1.415
1101494	ENSG00000178966	55812	RMI1	RMI1, RecQ mediated genome instability 1, homolog (S. cerevisiae)	80010	9	n/a	n/a	4.93e-01	1.415
280127727	ENSG00000259141	77730	AC027323.1	lysM and putative peptidoglycan-binding domain-containing protein 3	116068	5	n/a	n/a	4.83e-01	1.414
280080491	ENSG00000255072	0	RP11-466G12.4	Phosphatidylinositol N-acetylglucosaminyltransferase subunit Y	0	4	n/a	n/a	4.90e-01	1.414
279889901	ENSG00000234515	0	PPP1R2P1	protein phosphatase 1, regulatory (inhibitor) subunit 2 pseudogene 1	0	6	n/a	n/a	4.97e-01	1.414
1088399	ENSG00000081087	28698	OSTM1	osteopetrosis associated transmembrane protein 1	28962	6	n/a	n/a	4.86e-01	1.414
1101806	ENSG00000180855	10078	ZNF443	zinc finger protein 443	10224	19	n/a	n/a	4.50e-01	1.413
279797912	ENSG00000226309	0	SMARCE1P2	SWI/SNF related, matrix associated, actin dependent regulator of chromatin, subfamily e, member 1 pseudogene 2	0	6	n/a	n/a	4.94e-01	1.413
280003970	ENSG00000248632	0	RP11-366M4.11	RP11-366M4.11	0	4	n/a	n/a	4.96e-01	1.413
1092379	ENSG00000124193	6395	SRSF6	serine/arginine-rich splicing factor 6	6431	20	n/a	n/a	4.76e-01	1.413
280060547	ENSG00000253722	0	RP11-10N23.4	RP11-10N23.4	0	8	n/a	n/a	5.06e-01	1.413
279773876	ENSG00000224219	0	AC074290.1	AC074290.1	0	2	n/a	n/a	4.64e-01	1.413
279703947	ENSG00000206799	172279	SNORA32	small nucleolar RNA, H/ACA box 32	692063	11	n/a	n/a	3.67e-01	1.412
1094688	ENSG00000139117	80364	CPNE8	copine VIII	144402	12	n/a	n/a	4.18e-01	1.412
1100692	ENSG00000174599	79545	TRAM1L1	translocation associated membrane protein 1-like 1	133022	4	n/a	n/a	4.80e-01	1.412
279746067	ENSG00000217165	0	RP1-202I21.5	RP1-202I21.5	0	6	n/a	n/a	5.26e-01	1.412
1095750	ENSG00000146247	34312	PHIP	pleckstrin homology domain interacting protein	55023	6	n/a	n/a	4.53e-01	1.412
279873911	ENSG00000233080	0	CTA-714B7.5	CTA-714B7.5	0	22	n/a	n/a	4.96e-01	1.412
1100952	ENSG00000176018	0	LYSMD3	LysM, putative peptidoglycan-binding, domain containing 3	0	5	n/a	n/a	4.82e-01	1.412
1102027	ENSG00000182141	7519	ZNF708	zinc finger protein 708	7562	19	n/a	n/a	5.58e-01	1.411
1098958	ENSG00000167005	10893	NUDT21	nudix (nucleoside diphosphate linked moiety X)-type motif 21	11051	16	n/a	n/a	4.46e-01	1.411
1096526	ENSG00000152926	30832	ZNF117	zinc finger protein 117	51351	7	n/a	n/a	4.80e-01	1.410
279760546	ENSG00000222611	0	AL355388.1	AL355388.1	0	1	n/a	n/a	4.55e-01	1.410
1088944	ENSG00000096696	1820	DSP	desmoplakin	1832	6	n/a	n/a	3.60e-01	1.409
1098098	ENSG00000163818	33876	LZTFL1	leucine zipper transcription factor-like 1	54585	3	n/a	n/a	4.95e-01	1.409
279936989	ENSG00000239037	0	snoU13	Small nucleolar RNA U13	0	X	n/a	n/a	4.42e-01	1.409
1104406	ENSG00000197841	109659	ZNF181	zinc finger protein 181	339318	19	n/a	n/a	5.15e-01	1.408
1103842	ENSG00000196172	80691	ZNF681	zinc finger protein 681	148213	19	n/a	n/a	4.95e-01	1.408
1090544	ENSG00000109193	6743	SULT1E1	sulfotransferase family 1E, estrogen-preferring, member 1	6783	4	n/a	n/a	4.55e-01	1.408
279891806	ENSG00000234685	0	NUS1P2	nuclear undecaprenyl pyrophosphate synthase 1 homolog (S. cerevisiae) pseudogene 2	0	13	n/a	n/a	4.47e-01	1.408
279956316	ENSG00000241374	0	RP4-798A10.5	RP4-798A10.5	0	1	n/a	n/a	4.75e-01	1.408
1101108	ENSG00000176853	81316	FAM91A1	family with sequence similarity 91, member A1	157769	8	n/a	n/a	6.00e-01	1.408
279708007	ENSG00000207496	166313	SNORA7A	small nucleolar RNA, H/ACA box 7A	619563	3	n/a	n/a	3.54e-01	1.408
279726174	ENSG00000213954	0	RP11-280O24.1	RP11-280O24.1	0	9	n/a	n/a	4.44e-01	1.408
1091016	ENSG00000112874	57836	NUDT12	nudix (nucleoside diphosphate linked moiety X)-type motif 12	83594	5	n/a	n/a	4.84e-01	1.407
1099855	ENSG00000170775	2844	GPR37	G protein-coupled receptor 37 (endothelin receptor type B-like)	2861	7	n/a	n/a	4.51e-01	1.407
1098766	ENSG00000166266	8015	CUL5	cullin 5	8065	11	n/a	n/a	4.83e-01	1.406
279924934	ENSG00000237667	109743	AC113607.1	AC113607.1	339822	2	n/a	n/a	4.94e-01	1.406
1098097	ENSG00000163817	34005	SLC6A20	solute carrier family 6 (proline IMINO transporter), member 20	54716	3	n/a	n/a	4.65e-01	1.406
279929289	ENSG00000238041	0	RP11-59K5.1	RP11-59K5.1	0	11	n/a	n/a	4.54e-01	1.406
1104184	ENSG00000197147	23262	LRRC8B	leucine rich repeat containing 8 family, member B	23507	1	n/a	n/a	4.42e-01	1.405
1089562	ENSG00000102471	33893	NDFIP2	Nedd4 family interacting protein 2	54602	13	n/a	n/a	4.80e-01	1.405
1090869	ENSG00000111875	25591	ASF1A	ASF1 anti-silencing function 1 homolog A (S. cerevisiae)	25842	6	n/a	n/a	4.74e-01	1.405
279957397	ENSG00000241489	0	AF011889.5	AF011889.5	0	X	n/a	n/a	4.49e-01	1.405
279965886	ENSG00000242396	0	RP11-67L3.5	RP11-67L3.5	0	1	n/a	n/a	4.59e-01	1.405
1095299	ENSG00000143344	22934	RGL1	ral guanine nucleotide dissociation stimulator-like 1	23179	1	n/a	n/a	4.64e-01	1.404
1100694	ENSG00000174606	59969	ANGEL2	angel homolog 2 (Drosophila)	90806	1	n/a	n/a	5.34e-01	1.404
1096819	ENSG00000155511	2873	GRIA1	glutamate receptor, ionotropic, AMPA 1	2890	5	n/a	n/a	5.05e-01	1.404
280006389	ENSG00000248801	94821	RP11-664D7.4	RP11-664D7.4	286189	8	n/a	n/a	4.82e-01	1.404
279704647	ENSG00000206920	0	RNY1P6	RNA, Ro-associated Y1 pseudogene 6	0	13	n/a	n/a	4.77e-01	1.403
1102985	ENSG00000186020	36984	ZNF529	zinc finger protein 529	57711	19	n/a	n/a	4.76e-01	1.403
1104089	ENSG00000196865	119460	NHLRC2	NHL repeat containing 2	374354	10	n/a	n/a	4.44e-01	1.403
279925104	ENSG00000237682	0	RP3-514P16.1	RP3-514P16.1	0	X	n/a	n/a	5.01e-01	1.402
279836216	ENSG00000229758	0	DYNLT3P2	dynein, light chain, Tctex-type 3 pseudogene 2	0	2	n/a	n/a	4.95e-01	1.402
1094285	ENSG00000136897	33825	MRPL50	mitochondrial ribosomal protein L50	54534	9	n/a	n/a	4.92e-01	1.402
279869182	ENSG00000232676	0	ADH5P2	alcohol dehydrogenase 5 (class III), chi polypeptide, pseudogene 2	0	1	n/a	n/a	4.57e-01	1.401
279526051	ENSG00000183308	0	AC005037.3	AC005037.3	0	2	n/a	n/a	4.77e-01	1.401
1099209	ENSG00000167981	80521	ZNF597	zinc finger protein 597	146434	16	n/a	n/a	4.96e-01	1.401
279781849	ENSG00000224911	0	AC015936.3	AC015936.3	0	17	n/a	n/a	4.47e-01	1.401
1105816	ENSG00000213096	9393	ZNF254	zinc finger protein 254	9534	19	n/a	n/a	4.92e-01	1.401
1092410	ENSG00000124275	4526	MTRR	5-methyltetrahydrofolate-homocysteine methyltransferase reductase	4552	5	n/a	n/a	5.32e-01	1.400
1103011	ENSG00000186130	10615	ZBTB6	zinc finger and BTB domain containing 6	10773	9	n/a	n/a	4.50e-01	1.400
279911943	ENSG00000236526	0	RP4-742J24.2	RP4-742J24.2	0	20	n/a	n/a	4.95e-01	1.400
1094606	ENSG00000138604	25784	GLCE	glucuronic acid epimerase	26035	15	n/a	n/a	4.75e-01	1.400
280026710	ENSG00000250483	0	PPM1AP1	protein phosphatase, Mg2+/Mn2+ dependent 1A, pseudogene 1	0	8	n/a	n/a	4.92e-01	1.400
279746160	ENSG00000217239	0	RP1-182O16.1	RP1-182O16.1	0	6	n/a	n/a	3.84e-01	1.400
1086907	ENSG00000003989	6506	SLC7A2	solute carrier family 7 (cationic amino acid transporter, y+ system), member 2	6542	8	n/a	n/a	4.65e-01	1.400
1103817	ENSG00000196110	119512	ZNF699	zinc finger protein 699	374879	19	n/a	n/a	4.74e-01	1.400
1094691	ENSG00000139133	59110	ALG10	asparagine-linked glycosylation 10, alpha-1,2-glucosyltransferase homolog (S. pombe)	84920	12	n/a	n/a	5.26e-01	1.399
1089706	ENSG00000103485	23230	QPRT	quinolinate phosphoribosyltransferase	23475	16	n/a	n/a	4.59e-01	1.399
1104781	ENSG00000198862	25795	LTN1	listerin E3 ubiquitin protein ligase 1	26046	21	n/a	n/a	5.37e-01	1.399
1101070	ENSG00000176624	30801	MEX3C	mex-3 homolog C (C. elegans)	51320	18	n/a	n/a	4.43e-01	1.399
1095612	ENSG00000145332	36836	KLHL8	kelch-like 8 (Drosophila)	57563	4	n/a	n/a	4.81e-01	1.399
1092748	ENSG00000126709	2521	IFI6	interferon, alpha-inducible protein 6	2537	1	n/a	n/a	4.81e-01	1.399
1098432	ENSG00000164933	56745	SLC25A32	solute carrier family 25, member 32	81034	8	n/a	n/a	4.78e-01	1.399
1098650	ENSG00000165832	80281	TRUB1	TruB pseudouridine (psi) synthase homolog 1 (E. coli)	142940	10	n/a	n/a	4.73e-01	1.399
279863644	ENSG00000232172	0	RP11-57C19.2	RP11-57C19.2	0	9	n/a	n/a	3.68e-01	1.398
1096771	ENSG00000155011	26868	DKK2	dickkopf homolog 2 (Xenopus laevis)	27123	4	n/a	n/a	4.74e-01	1.398
1096664	ENSG00000154127	59149	UBASH3B	ubiquitin associated and SH3 domain containing B	84959	11	n/a	n/a	5.00e-01	1.398
280130745	ENSG00000259311	0	RP11-352D13.1	RP11-352D13.1	0	15	n/a	n/a	4.80e-01	1.398
1095288	ENSG00000143315	60263	PIGM	phosphatidylinositol glycan anchor biosynthesis, class M	93183	1	n/a	n/a	4.75e-01	1.398
1091101	ENSG00000113594	3952	LIFR	leukemia inhibitory factor receptor alpha	3977	5	n/a	n/a	4.79e-01	1.398
278811883	ENSG00000108958	0	AC016292.3	AC016292.3	0	17	n/a	n/a	4.96e-01	1.397
279800471	ENSG00000226525	0	RPS7P10	ribosomal protein S7 pseudogene 10	0	13	n/a	n/a	4.62e-01	1.397
1097879	ENSG00000163132	4461	MSX1	msh homeobox 1	4487	4	n/a	n/a	3.96e-01	1.397
1098871	ENSG00000166704	55897	ZNF606	zinc finger protein 606	80095	19	n/a	n/a	4.92e-01	1.397
1088802	ENSG00000091317	34207	CMTM6	CKLF-like MARVEL transmembrane domain containing 6	54918	3	n/a	n/a	5.98e-01	1.396
1101401	ENSG00000178386	7722	ZNF223	zinc finger protein 223	7766	19	n/a	n/a	4.75e-01	1.396
1102870	ENSG00000185614	123285	C3orf54	chromosome 3 open reading frame 54	389119	3	n/a	n/a	6.01e-01	1.396
1099243	ENSG00000168079	94799	SCARA5	scavenger receptor class A, member 5 (putative)	286133	8	n/a	n/a	3.55e-01	1.396
1104528	ENSG00000198160	36981	MIER1	mesoderm induction early response 1 homolog (Xenopus laevis)	57708	1	n/a	n/a	4.51e-01	1.395
1095403	ENSG00000143819	2037	EPHX1	epoxide hydrolase 1, microsomal (xenobiotic)	2052	1	n/a	n/a	4.91e-01	1.395
1087170	ENSG00000011566	8425	MAP4K3	mitogen-activated protein kinase kinase kinase kinase 3	8491	2	n/a	n/a	4.84e-01	1.395
279750855	ENSG00000220695	0	RP1-121G13.3	RP1-121G13.3	0	6	n/a	n/a	4.50e-01	1.395
1094964	ENSG00000140945	1007	CDH13	cadherin 13, H-cadherin (heart)	1012	16	n/a	n/a	4.50e-01	1.394
1102116	ENSG00000182504	55401	CEP97	centrosomal protein 97kDa	79598	3	n/a	n/a	4.83e-01	1.394
280070226	ENSG00000254400	0	RP11-732A19.8	RP11-732A19.8	0	11	n/a	n/a	4.48e-01	1.394
1087112	ENSG00000010072	58149	C1orf124	chromosome 1 open reading frame 124	83932	1	n/a	n/a	6.02e-01	1.394
1088618	ENSG00000087338	40996	GMCL1	germ cell-less homolog 1 (Drosophila)	64395	2	n/a	n/a	6.18e-01	1.393
1093686	ENSG00000133641	60025	C12orf29	chromosome 12 open reading frame 29	91298	12	n/a	n/a	4.88e-01	1.393
1089505	ENSG00000102069	123632	UBE2NL	ubiquitin-conjugating enzyme E2N-like	389898	X	n/a	n/a	5.27e-01	1.393
1095334	ENSG00000143469	90311	SYT14	synaptotagmin XIV	255928	1	n/a	n/a	5.00e-01	1.393
1091215	ENSG00000114739	90	ACVR2B	activin A receptor, type IIB	93	3	n/a	n/a	4.54e-01	1.393
279919773	ENSG00000237263	0	MAPK6PS3	mitogen-activated protein kinase 6 pseudogene 3	0	13	n/a	n/a	4.91e-01	1.393
1092145	ENSG00000122176	2315	FMOD	fibromodulin	2331	1	n/a	n/a	4.50e-01	1.393
279834876	ENSG00000229628	0	AC073115.7	AC073115.7	0	7	n/a	n/a	4.49e-01	1.393
1091374	ENSG00000115738	3378	ID2	inhibitor of DNA binding 2, dominant negative helix-loop-helix protein	3398	2	n/a	n/a	4.48e-01	1.392
1094603	ENSG00000138593	9584	SECISBP2L	SECIS binding protein 2-like	9728	15	n/a	n/a	4.73e-01	1.392
1101307	ENSG00000177853	0	ZNF518A	zinc finger protein 518A	0	10	n/a	n/a	5.04e-01	1.392
1104880	ENSG00000203668	1114	CHML	choroideremia-like (Rab escort protein 2)	1122	1	n/a	n/a	4.58e-01	1.392
279777864	ENSG00000224550	0	RP11-270C12.3	RP11-270C12.3	0	1	n/a	n/a	4.43e-01	1.391
279913348	ENSG00000236686	0	BZW1P1	basic leucine zipper and W2 domains 1 pseudogene 1	0	3	n/a	n/a	4.80e-01	1.391
1096079	ENSG00000148943	34616	LIN7C	lin-7 homolog C (C. elegans)	55327	11	n/a	n/a	4.43e-01	1.391
1091122	ENSG00000113742	56116	CPEB4	cytoplasmic polyadenylation element binding protein 4	80315	5	n/a	n/a	4.80e-01	1.391
279977017	ENSG00000243628	0	RP11-18I14.7	RP11-18I14.7	0	10	n/a	n/a	4.47e-01	1.390
280069363	ENSG00000254333	0	CTC-367J11.1	CTC-367J11.1	0	5	n/a	n/a	4.47e-01	1.390
1098114	ENSG00000163877	55556	SNIP1	Smad nuclear interacting protein 1	79753	1	n/a	n/a	4.76e-01	1.390
279881530	ENSG00000233757	0	AC092835.2	AC092835.2	0	2	n/a	n/a	4.55e-01	1.390
1094083	ENSG00000135913	36968	USP37	ubiquitin specific peptidase 37	57695	2	n/a	n/a	6.13e-01	1.390
279902612	ENSG00000235652	0	RP11-545I5.3	RP11-545I5.3	0	6	n/a	n/a	6.21e-01	1.389
1096551	ENSG00000153071	1589	DAB2	disabled homolog 2, mitogen-responsive phosphoprotein (Drosophila)	1601	5	n/a	n/a	3.68e-01	1.389
1101160	ENSG00000177076	109860	ACER2	alkaline ceramidase 2	340485	9	n/a	n/a	4.55e-01	1.389
1105806	ENSG00000213047	81599	DENND1B	DENN/MADD domain containing 1B	163486	1	n/a	n/a	4.98e-01	1.389
1108345	ENSG00000234631	0	AL162407.1	CDNA FLJ20147 fis, clone COL07954HCG1781466Uncharacterized protein	0	10	n/a	n/a	4.53e-01	1.389
1093381	ENSG00000131634	55455	TMEM204	transmembrane protein 204	79652	16	n/a	n/a	4.55e-01	1.389
280076101	ENSG00000254801	0	CTD-2132H18.3	CTD-2132H18.3	0	11	n/a	n/a	4.66e-01	1.389
279913427	ENSG00000236698	0	EIF1AP1	EIF1AP1	0	1	n/a	n/a	4.80e-01	1.389
1093241	ENSG00000130748	34247	TMEM160	transmembrane protein 160	54958	19	n/a	n/a	4.47e-01	1.389
279840858	ENSG00000230183	0	RP11-81G24.1	RP11-81G24.1	0	15	n/a	n/a	4.53e-01	1.388
1096122	ENSG00000149308	4832	NPAT	nuclear protein, ataxia-telangiectasia locus	4863	11	n/a	n/a	4.46e-01	1.388
1101423	ENSG00000178538	763	CA8	carbonic anhydrase VIII	767	8	n/a	n/a	4.82e-01	1.388
1102802	ENSG00000185274	41010	WBSCR17	Williams-Beuren syndrome chromosome region 17	64409	7	n/a	n/a	4.55e-01	1.388
1101749	ENSG00000180530	8153	NRIP1	nuclear receptor interacting protein 1	8204	21	n/a	n/a	4.65e-01	1.388
1093676	ENSG00000133574	34592	GIMAP4	GTPase, IMAP family member 4	55303	7	n/a	n/a	5.98e-01	1.387
1091732	ENSG00000118596	9070	SLC16A7	solute carrier family 16, member 7 (monocarboxylic acid transporter 2)	9194	12	n/a	n/a	4.79e-01	1.387
1090808	ENSG00000111605	10894	CPSF6	cleavage and polyadenylation specific factor 6, 68kDa	11052	12	n/a	n/a	5.40e-01	1.387
280089527	ENSG00000255725	0	RP11-443N24.1	RP11-443N24.1	0	12	n/a	n/a	4.47e-01	1.387
1094354	ENSG00000137252	3045	HCRTR2	hypocretin (orexin) receptor 2	3062	6	n/a	n/a	4.41e-01	1.387
280014051	ENSG00000249491	0	EGFLAM-AS1	EGFLAM antisense RNA 1 (non-protein coding)	0	5	n/a	n/a	3.55e-01	1.387
279751477	ENSG00000221016	0	AC002558.1	AC002558.1	0	17	n/a	n/a	3.97e-01	1.387
1104798	ENSG00000198890	34459	PRMT6	protein arginine methyltransferase 6	55170	1	n/a	n/a	4.42e-01	1.386
279981933	ENSG00000244097	0	RP11-411G7.1	RP11-411G7.1	0	17	n/a	n/a	4.64e-01	1.386
1100236	ENSG00000172318	8638	B3GALT1	UDP-Gal:betaGlcNAc beta 1,3-galactosyltransferase, polypeptide 1	8708	2	n/a	n/a	4.56e-01	1.386
280118771	ENSG00000258629	0	CTD-2014B16.1	CTD-2014B16.1	0	14	n/a	n/a	4.91e-01	1.386
1090664	ENSG00000110330	326	BIRC2	baculoviral IAP repeat containing 2	329	11	n/a	n/a	4.88e-01	1.386
280096963	ENSG00000256569	0	RP11-173P15.5	RP11-173P15.5	0	12	n/a	n/a	3.53e-01	1.386
1087596	ENSG00000054277	23350	OPN3	opsin 3	23596	1	n/a	n/a	5.07e-01	1.386
1098826	ENSG00000166479	33786	TMX3	thioredoxin-related transmembrane protein 3	54495	18	n/a	n/a	4.96e-01	1.385
1101072	ENSG00000176641	85645	RNF152	ring finger protein 152	220441	18	n/a	n/a	4.54e-01	1.385
1099538	ENSG00000169330	23006	KIAA1024	KIAA1024	23251	15	n/a	n/a	4.51e-01	1.385
1099340	ENSG00000168497	8376	SDPR	serum deprivation response	8436	2	n/a	n/a	3.65e-01	1.385
1102801	ENSG00000185272	33326	RBM11	RNA binding motif protein 11	54033	21	n/a	n/a	5.50e-01	1.385
1094551	ENSG00000138231	30645	DBR1	debranching enzyme homolog 1 (S. cerevisiae)	51163	3	n/a	n/a	4.74e-01	1.384
1089813	ENSG00000104497	40722	SNX16	sorting nexin 16	64089	8	n/a	n/a	4.95e-01	1.384
1097721	ENSG00000162595	8954	DIRAS3	DIRAS family, GTP-binding RAS-like 3	9077	1	n/a	n/a	3.78e-01	1.384
279877209	ENSG00000233384	0	RP11-100E13.1	RP11-100E13.1	0	1	n/a	n/a	4.82e-01	1.384
1096514	ENSG00000152778	23889	IFIT5	interferon-induced protein with tetratricopeptide repeats 5	24138	10	n/a	n/a	4.61e-01	1.384
1087293	ENSG00000023287	9677	RB1CC1	RB1-inducible coiled-coil 1	9821	8	n/a	n/a	5.90e-01	1.384
1099717	ENSG00000170161	0	RP11-262H14.4	Putative UPF0633 protein ENSP00000303136	0	9	n/a	n/a	4.49e-01	1.383
1093882	ENSG00000134853	5124	PDGFRA	platelet-derived growth factor receptor, alpha polypeptide	5156	4	n/a	n/a	5.88e-01	1.383
1093675	ENSG00000133561	149615	GIMAP6	GTPase, IMAP family member 6	474344	7	n/a	n/a	5.34e-01	1.383
1093325	ENSG00000131174	1340	COX7B	cytochrome c oxidase subunit VIIb	1349	X	n/a	n/a	4.55e-01	1.383
279500265	ENSG00000180139	1016113	RP11-399O19.5	RP11-399O19.5	100132116	10	n/a	n/a	4.54e-01	1.383
1091382	ENSG00000115808	6761	STRN	striatin, calmodulin binding protein	6801	2	n/a	n/a	5.08e-01	1.383
1091552	ENSG00000116991	36841	SIPA1L2	signal-induced proliferation-associated 1 like 2	57568	1	n/a	n/a	4.57e-01	1.383
1103158	ENSG00000186732	754	MPPED1	metallophosphoesterase domain containing 1	758	22	n/a	n/a	4.65e-01	1.383
1099377	ENSG00000168672	81301	FAM84B	family with sequence similarity 84, member B	157638	8	n/a	n/a	4.62e-01	1.382
1102780	ENSG00000185201	10434	IFITM2	interferon induced transmembrane protein 2 (1-8D)	10581	11	n/a	n/a	4.44e-01	1.382
279952289	ENSG00000240890	0	RP11-65E22.2	RP11-65E22.2	0	3	n/a	n/a	5.89e-01	1.381
1102901	ENSG00000185728	90146	YTHDF3	YTH domain family, member 3	253943	8	n/a	n/a	4.80e-01	1.381
279752268	ENSG00000221162	0	AL031963.1	AL031963.1	0	6	n/a	n/a	4.46e-01	1.381
1093621	ENSG00000133103	36784	COG6	component of oligomeric golgi complex 6	57511	13	n/a	n/a	5.88e-01	1.381
1103005	ENSG00000186106	81295	ANKRD46	ankyrin repeat domain 46	157567	8	n/a	n/a	4.81e-01	1.381
1089239	ENSG00000100614	5462	PPM1A	protein phosphatase, Mg2+/Mn2+ dependent, 1A	5494	14	n/a	n/a	4.83e-01	1.380
1094410	ENSG00000137563	8759	GGH	gamma-glutamyl hydrolase (conjugase, folylpolygammaglutamyl hydrolase)	8836	8	n/a	n/a	4.44e-01	1.380
1093828	ENSG00000134532	6620	SOX5	SRY (sex determining region Y)-box 5	6660	12	n/a	n/a	4.76e-01	1.380
1088840	ENSG00000092140	34921	G2E3	G2/M-phase specific E3 ubiquitin protein ligase	55632	14	n/a	n/a	4.80e-01	1.380
279662369	ENSG00000200847	0	Y_RNA	Y RNA	0	7	n/a	n/a	4.53e-01	1.380
1091245	ENSG00000114978	34522	MOB1A	MOB kinase activator 1A	55233	2	n/a	n/a	6.20e-01	1.380
280086664	ENSG00000255467	0	RP11-144G7.2	RP11-144G7.2	0	11	n/a	n/a	4.65e-01	1.380
279685832	ENSG00000204685	0	AC012307.3	AC012307.3	0	2	n/a	n/a	4.96e-01	1.380
1090912	ENSG00000112183	85782	RBM24	RNA binding motif protein 24	221662	6	n/a	n/a	4.65e-01	1.379
1098314	ENSG00000164463	81109	C5orf41	chromosome 5 open reading frame 41	153222	5	n/a	n/a	5.07e-01	1.379
1091713	ENSG00000118473	58461	SGIP1	SH3-domain GRB2-like (endophilin) interacting protein 1	84251	1	n/a	n/a	5.55e-01	1.379
1097003	ENSG00000157103	6493	SLC6A1	solute carrier family 6 (neurotransmitter transporter, GABA), member 1	6529	3	n/a	n/a	4.03e-01	1.379
1104179	ENSG00000197128	125245	ZNF772	zinc finger protein 772	400720	19	n/a	n/a	4.57e-01	1.379
1096885	ENSG00000156103	4299	MMP16	matrix metallopeptidase 16 (membrane-inserted)	4325	8	n/a	n/a	4.93e-01	1.378
279785631	ENSG00000225254	0	RP11-403F21.1	RP11-403F21.1	0	9	n/a	n/a	4.74e-01	1.378
1091267	ENSG00000115145	10108	STAM2	signal transducing adaptor molecule (SH3 domain and ITAM motif) 2	10254	2	n/a	n/a	4.91e-01	1.377
1099405	ENSG00000168795	9781	ZBTB5	zinc finger and BTB domain containing 5	9925	9	n/a	n/a	4.96e-01	1.377
1093779	ENSG00000134259	4772	NGF	nerve growth factor (beta polypeptide)	4803	1	n/a	n/a	4.44e-01	1.377
1104316	ENSG00000197563	23310	PIGN	phosphatidylinositol glycan anchor biosynthesis, class N	23556	18	n/a	n/a	4.95e-01	1.377
1092591	ENSG00000125652	58476	ALKBH7	alkB, alkylation repair homolog 7 (E. coli)	84266	19	n/a	n/a	4.62e-01	1.377
1091098	ENSG00000113580	2891	NR3C1	nuclear receptor subfamily 3, group C, member 1 (glucocorticoid receptor)	2908	5	n/a	n/a	4.42e-01	1.377
279951826	ENSG00000240821	0	RP11-352G18.1	RP11-352G18.1	0	15	n/a	n/a	4.65e-01	1.377
1092382	ENSG00000124198	10417	ARFGEF2	ADP-ribosylation factor guanine nucleotide-exchange factor 2 (brefeldin A-inhibited)	10564	20	n/a	n/a	4.50e-01	1.377
1095245	ENSG00000143119	958	CD53	CD53 molecule	963	1	n/a	n/a	4.44e-01	1.376
280089563	ENSG00000255729	0	AC005618.1	AC005618.1	0	5	n/a	n/a	4.41e-01	1.376
280075543	ENSG00000254758	0	AP000889.1	AP000889.1	0	11	n/a	n/a	4.96e-01	1.376
1101536	ENSG00000179144	81729	GIMAP7	GTPase, IMAP family member 7	168537	7	n/a	n/a	4.96e-01	1.376
1089226	ENSG00000100580	94008	TMED8	transmembrane emp24 protein transport domain containing 8	283578	14	n/a	n/a	4.80e-01	1.376
1091167	ENSG00000114279	2242	FGF12	fibroblast growth factor 12	2257	3	n/a	n/a	4.47e-01	1.375
279700778	ENSG00000206168	0	Z69890.1	Z69890.1	0	16	n/a	n/a	5.00e-01	1.375
279908212	ENSG00000236199	0	RP11-264I13.2	RP11-264I13.2	0	9	n/a	n/a	4.92e-01	1.375
1101794	ENSG00000180787	79042	ZFP3	zinc finger protein 3 homolog (mouse)	124961	17	n/a	n/a	4.43e-01	1.375
1087677	ENSG00000059758	5096	CDK17	cyclin-dependent kinase 17	5128	12	n/a	n/a	4.81e-01	1.375
1099186	ENSG00000167904	79706	TMEM68	transmembrane protein 68	137695	8	n/a	n/a	5.04e-01	1.375
280071156	ENSG00000254462	0	TMX2-CTNND1	TMX2-CTNND1 readthrough (non-protein coding)	0	11	n/a	n/a	4.44e-01	1.374
1100589	ENSG00000174010	56112	KLHL15	kelch-like 15 (Drosophila)	80311	X	n/a	n/a	5.25e-01	1.374
1098404	ENSG00000164830	34363	OXR1	oxidation resistance 1	55074	8	n/a	n/a	4.47e-01	1.374
279777569	ENSG00000224531	85785	C6orf228	chromosome 6 open reading frame 228	221710	6	n/a	n/a	4.78e-01	1.374
1087524	ENSG00000049167	1152	ERCC8	excision repair cross-complementing rodent repair deficiency, complementation group 8	1161	5	n/a	n/a	5.00e-01	1.374
1096728	ENSG00000154642	33442	C21orf91	chromosome 21 open reading frame 91	54149	21	n/a	n/a	5.49e-01	1.374
1089260	ENSG00000100744	31007	C14orf129	chromosome 14 open reading frame 129	51527	14	n/a	n/a	4.80e-01	1.373
1101040	ENSG00000176435	81491	CLEC14A	C-type lectin domain family 14, member A	161198	14	n/a	n/a	4.81e-01	1.373
1087573	ENSG00000052795	36873	FNIP2	folliculin interacting protein 2	57600	4	n/a	n/a	5.08e-01	1.373
1101446	ENSG00000178695	77660	KCTD12	potassium channel tetramerisation domain containing 12	115207	13	n/a	n/a	4.44e-01	1.373
1099161	ENSG00000167785	80685	ZNF558	zinc finger protein 558	148156	19	n/a	n/a	4.48e-01	1.373
280057777	ENSG00000253518	0	CTD-2031P19.4	CTD-2031P19.4	0	5	n/a	n/a	4.28e-01	1.373
1093892	ENSG00000134901	54910	KDELC1	KDEL (Lys-Asp-Glu-Leu) containing 1	79070	13	n/a	n/a	5.54e-01	1.373
279737344	ENSG00000215146	0	RP11-313J2.1	RP11-313J2.1	0	10	n/a	n/a	4.80e-01	1.372
1100862	ENSG00000175497	36901	DPP10	dipeptidyl-peptidase 10 (non-functional)	57628	2	n/a	n/a	4.43e-01	1.372
1106083	ENSG00000214447	0	FAM187A	family with sequence similarity 187, member A	0	17	n/a	n/a	4.78e-01	1.372
279989799	ENSG00000245381	0	AC011477.2	AC011477.2	0	19	n/a	n/a	4.44e-01	1.372
1100731	ENSG00000174840	83653	PDE12	phosphodiesterase 12	201626	3	n/a	n/a	6.02e-01	1.372
1091020	ENSG00000112936	726	C7	complement component 7	730	5	n/a	n/a	4.65e-01	1.372
279780435	ENSG00000224785	0	AC006026.9	AC006026.9	0	7	n/a	n/a	4.50e-01	1.372
1093945	ENSG00000135241	30130	PNPLA8	patatin-like phospholipase domain containing 8	50640	7	n/a	n/a	4.79e-01	1.372
1088527	ENSG00000085365	0	SCAMP1	secretory carrier membrane protein 1	0	5	n/a	n/a	4.42e-01	1.371
280131469	ENSG00000259353	0	RP11-30K9.5	RP11-30K9.5	0	15	n/a	n/a	6.19e-01	1.371
280081303	ENSG00000255118	0	RP11-703H8.7	RP11-703H8.7	0	11	n/a	n/a	4.78e-01	1.371
279750066	ENSG00000219928	0	RP11-40C6.2	RP11-40C6.2	0	9	n/a	n/a	4.43e-01	1.371
1091137	ENSG00000113916	601	BCL6	B-cell CLL/lymphoma 6	604	3	n/a	n/a	4.63e-01	1.371
279805698	ENSG00000226971	0	AF196972.4	AF196972.4	0	X	n/a	n/a	4.43e-01	1.371
1089482	ENSG00000101958	2725	GLRA2	glycine receptor, alpha 2	2742	X	n/a	n/a	4.13e-01	1.371
1091985	ENSG00000120696	58289	KBTBD7	kelch repeat and BTB (POZ) domain containing 7	84078	13	n/a	n/a	4.80e-01	1.370
279706166	ENSG00000207181	0	SNORA14B	small nucleolar RNA, H/ACA box 14B	0	1	n/a	n/a	4.44e-01	1.370
279779258	ENSG00000224668	0	IPO8P1	importin 8 pseudogene 1	0	1	n/a	n/a	5.26e-01	1.370
1088021	ENSG00000071189	22916	SNX13	sorting nexin 13	23161	7	n/a	n/a	5.35e-01	1.370
1098645	ENSG00000165813	34377	C10orf118	chromosome 10 open reading frame 118	55088	10	n/a	n/a	4.46e-01	1.370
279880902	ENSG00000233705	94754	AC078937.4	AC078937.4	286002	7	n/a	n/a	4.74e-01	1.370
1090757	ENSG00000111231	30666	GPN3	GPN-loop GTPase 3	51184	12	n/a	n/a	4.46e-01	1.370
279720755	ENSG00000213305	0	AP000857.1	AP000857.1	0	11	n/a	n/a	4.65e-01	1.369
1101079	ENSG00000176692	2287	FOXC2	forkhead box C2 (MFH-1, mesenchyme forkhead 1)	2303	16	n/a	n/a	4.56e-01	1.369
1106354	ENSG00000215475	93989	SIAH3	seven in absentia homolog 3 (Drosophila)	283514	13	n/a	n/a	4.53e-01	1.369
1093857	ENSG00000134717	60042	BTF3L4	basic transcription factor 3-like 4	91408	1	n/a	n/a	4.43e-01	1.369
1091128	ENSG00000113805	5035	CNTN3	contactin 3 (plasmacytoma associated)	5067	3	n/a	n/a	4.44e-01	1.369
1106143	ENSG00000214708	0	AC090616.2	Uncharacterized protein	0	17	n/a	n/a	4.73e-01	1.369
1094492	ENSG00000137962	9275	ARHGAP29	Rho GTPase activating protein 29	9411	1	n/a	n/a	4.48e-01	1.369
1098987	ENSG00000167131	122951	CCDC103	coiled-coil domain containing 103	388389	17	n/a	n/a	4.77e-01	1.368
279893415	ENSG00000234800	0	PCMTD1P3	protein-L-isoaspartate (D-aspartate) O-methyltransferase domain containing 1 pseudogene 3	0	7	n/a	n/a	4.81e-01	1.368
1108158	ENSG00000233391	0	AC006504.1	AC006504.1	0	19	n/a	n/a	4.82e-01	1.368
1096295	ENSG00000151135	59923	C12orf23	chromosome 12 open reading frame 23	90488	12	n/a	n/a	4.75e-01	1.368
1097756	ENSG00000162695	80742	SLC30A7	solute carrier family 30 (zinc transporter), member 7	148867	1	n/a	n/a	5.88e-01	1.368
1104484	ENSG00000198040	7594	ZNF84	zinc finger protein 84	7637	12	n/a	n/a	6.04e-01	1.368
1100082	ENSG00000171649	94249	ZIK1	zinc finger protein interacting with K protein 1 homolog (mouse)	284307	19	n/a	n/a	4.45e-01	1.368
1092349	ENSG00000124019	55646	FAM124B	family with sequence similarity 124B	79843	2	n/a	n/a	5.31e-01	1.368
1087084	ENSG00000008405	1398	CRY1	cryptochrome 1 (photolyase-like)	1407	12	n/a	n/a	4.82e-01	1.368
1104376	ENSG00000197747	6248	S100A10	S100 calcium binding protein A10	6281	1	n/a	n/a	3.59e-01	1.367
1098275	ENSG00000164318	79564	EGFLAM	EGF-like, fibronectin type III and laminin G domains	133584	5	n/a	n/a	3.60e-01	1.367
1088467	ENSG00000083312	3817	TNPO1	transportin 1	3842	5	n/a	n/a	4.95e-01	1.367
279720637	ENSG00000213290	0	CTD-2192J16.12	CTD-2192J16.12	0	19	n/a	n/a	4.43e-01	1.367
1087981	ENSG00000070367	10493	EXOC5	exocyst complex component 5	10640	14	n/a	n/a	4.83e-01	1.367
1106435	ENSG00000217128	61015	FNIP1	folliculin interacting protein 1	96459	5	n/a	n/a	4.76e-01	1.366
279935123	ENSG00000238742	1023040	MIR2110	microRNA 2110	100302224	10	n/a	n/a	4.84e-01	1.366
1094651	ENSG00000138764	896	CCNG2	cyclin G2	901	4	n/a	n/a	4.96e-01	1.366
1104684	ENSG00000198680	94846	TUSC1	tumor suppressor candidate 1	286319	9	n/a	n/a	4.43e-01	1.365
279899499	ENSG00000235354	0	CTA-276O3.4	CTA-276O3.4	0	7	n/a	n/a	3.55e-01	1.365
279983921	ENSG00000244295	0	RPS20P21	ribosomal protein S20 pseudogene 21	0	8	n/a	n/a	4.64e-01	1.365
279912593	ENSG00000236608	0	EIF4A1P6	eukaryotic translation initiation factor 4A1 pseudogene 6	0	13	n/a	n/a	4.45e-01	1.365
1097739	ENSG00000162636	94352	FAM102B	family with sequence similarity 102, member B	284611	1	n/a	n/a	4.42e-01	1.365
1101936	ENSG00000181631	33134	P2RY13	purinergic receptor P2Y, G-protein coupled, 13	53829	3	n/a	n/a	4.91e-01	1.365
1103710	ENSG00000189042	81576	ZNF567	zinc finger protein 567	163081	19	n/a	n/a	6.19e-01	1.364
1087576	ENSG00000052850	37989	ALX4	ALX homeobox 4	60529	11	n/a	n/a	3.51e-01	1.364
1090464	ENSG00000108669	9139	CYTH1	cytohesin 1	9267	17	n/a	n/a	3.51e-01	1.364
1095616	ENSG00000145349	813	CAMK2D	calcium/calmodulin-dependent protein kinase II delta	817	4	n/a	n/a	4.54e-01	1.364
280124934	ENSG00000258981	0	COX5AP2	cytochrome c oxidase subunit Va pseudogene 2	0	14	n/a	n/a	4.73e-01	1.364
279996109	ENSG00000247626	60235	MARS2	methionyl-tRNA synthetase 2, mitochondrial	92935	2	n/a	n/a	4.81e-01	1.364
279725142	ENSG00000213860	0	AC005062.3	AC005062.3	0	7	n/a	n/a	3.49e-01	1.364
1095860	ENSG00000147162	8410	OGT	O-linked N-acetylglucosamine (GlcNAc) transferase (UDP-N-acetylglucosamine:polypeptide-N-acetylglucosaminyl transferase)	8473	X	n/a	n/a	4.80e-01	1.364
1102123	ENSG00000182534	133143	MXRA7	matrix-remodelling associated 7	439921	17	n/a	n/a	5.73e-01	1.364
1095296	ENSG00000143337	25841	TOR1AIP1	torsin A interacting protein 1	26092	1	n/a	n/a	4.93e-01	1.363
1094622	ENSG00000138653	41176	NDST4	N-deacetylase/N-sulfotransferase (heparan glucosaminyl) 4	64579	4	n/a	n/a	4.86e-01	1.363
1087150	ENSG00000011198	30581	ABHD5	abhydrolase domain containing 5	51099	3	n/a	n/a	4.76e-01	1.363
280093419	ENSG00000256143	0	Z95704.3	Z95704.3	0	4	n/a	n/a	4.53e-01	1.363
1095220	ENSG00000142875	5535	PRKACB	protein kinase, cAMP-dependent, catalytic, beta	5567	1	n/a	n/a	4.50e-01	1.363
1106032	ENSG00000214262	59022	ANKRD36BP1	ankyrin repeat domain 36B pseudogene 1	84832	1	n/a	n/a	4.56e-01	1.363
1087900	ENSG00000068001	8623	HYAL2	hyaluronoglucosaminidase 2	8692	3	n/a	n/a	4.54e-01	1.363
279719877	ENSG00000213194	0	AC016732.2	AC016732.2	0	2	n/a	n/a	5.09e-01	1.363
1091410	ENSG00000115993	41851	TRAK2	trafficking protein, kinesin binding 2	66008	2	n/a	n/a	4.93e-01	1.363
1100602	ENSG00000174106	23346	LEMD3	LEM domain containing 3	23592	12	n/a	n/a	4.83e-01	1.363
1102784	ENSG00000185220	92439	PGBD2	piggyBac transposable element derived 2	267002	1	n/a	n/a	4.52e-01	1.362
1087356	ENSG00000031003	30787	FAM13B	family with sequence similarity 13, member B	51306	5	n/a	n/a	3.51e-01	1.362
1096341	ENSG00000151491	2044	EPS8	epidermal growth factor receptor pathway substrate 8	2059	12	n/a	n/a	4.56e-01	1.362
279900456	ENSG00000235449	0	RP11-480I12.2	RP11-480I12.2	0	1	n/a	n/a	3.52e-01	1.362
1092327	ENSG00000123728	37097	RAP2C	RAP2C, member of RAS oncogene family	57826	X	n/a	n/a	4.83e-01	1.362
279691013	ENSG00000205181	0	RP5-1022P6.6	RP5-1022P6.6	0	20	n/a	n/a	4.54e-01	1.362
279938082	ENSG00000239208	0	AC092295.5	AC092295.5	0	19	n/a	n/a	5.07e-01	1.361
1103551	ENSG00000188419	1113	CHM	choroideremia (Rab escort protein 1)	1121	X	n/a	n/a	5.79e-01	1.361
1098100	ENSG00000163823	1221	CCR1	chemokine (C-C motif) receptor 1	1230	3	n/a	n/a	5.27e-01	1.361
278984057	ENSG00000130600	93851	H19	H19, imprinted maternally expressed transcript (non-protein coding)	283120	11	n/a	n/a	4.05e-01	1.361
1087411	ENSG00000037749	4213	MFAP3	microfibrillar-associated protein 3	4238	5	n/a	n/a	4.54e-01	1.360
1104801	ENSG00000198898	826	CAPZA2	capping protein (actin filament) muscle Z-line, alpha 2	830	7	n/a	n/a	4.54e-01	1.360
1092676	ENSG00000125968	3377	ID1	inhibitor of DNA binding 1, dominant negative helix-loop-helix protein	3397	20	n/a	n/a	3.68e-01	1.360
1098753	ENSG00000166225	10660	FRS2	fibroblast growth factor receptor substrate 2	10818	12	n/a	n/a	5.42e-01	1.360
1097022	ENSG00000157224	8947	CLDN12	claudin 12	9069	7	n/a	n/a	5.96e-01	1.360
279802716	ENSG00000226744	0	AC079781.5	AC079781.5	0	7	n/a	n/a	4.17e-01	1.360
1092172	ENSG00000122482	58357	ZNF644	zinc finger protein 644	84146	1	n/a	n/a	5.04e-01	1.360
1104214	ENSG00000197256	25708	KANK2	KN motif and ankyrin repeat domains 2	25959	19	n/a	n/a	4.06e-01	1.360
1091134	ENSG00000113851	30667	CRBN	cereblon	51185	3	n/a	n/a	4.51e-01	1.359
1090251	ENSG00000106799	7004	TGFBR1	transforming growth factor, beta receptor 1	7046	9	n/a	n/a	4.43e-01	1.359
279877780	ENSG00000233421	0	RP5-875O13.1	RP5-875O13.1	0	1	n/a	n/a	4.49e-01	1.359
1097903	ENSG00000163220	6247	S100A9	S100 calcium binding protein A9	6280	1	n/a	n/a	4.74e-01	1.359
1105698	ENSG00000211455	22767	STK38L	serine/threonine kinase 38 like	23012	12	n/a	n/a	4.82e-01	1.359
280008696	ENSG00000249014	0	HMGN2P4	high mobility group nucleosomal binding domain 2 pseudogene 4	0	5	n/a	n/a	4.63e-01	1.359
1087912	ENSG00000068366	2167	ACSL4	acyl-CoA synthetase long-chain family member 4	2182	X	n/a	n/a	4.51e-01	1.359
1096249	ENSG00000150672	1728	DLG2	discs, large homolog 2 (Drosophila)	1740	11	n/a	n/a	4.54e-01	1.358
1096480	ENSG00000152492	81045	CCDC50	coiled-coil domain containing 50	152137	3	n/a	n/a	4.97e-01	1.358
1097508	ENSG00000160959	9540	LRRC14	leucine rich repeat containing 14	9684	8	n/a	n/a	4.50e-01	1.358
280097451	ENSG00000256628	0	RP11-454H13.5	RP11-454H13.5	0	3	n/a	n/a	4.81e-01	1.358
1089806	ENSG00000104432	3549	IL7	interleukin 7	3574	8	n/a	n/a	4.54e-01	1.358
279821010	ENSG00000228380	0	AC016697.2	AC016697.2	0	2	n/a	n/a	4.43e-01	1.358
1094273	ENSG00000136869	7056	TLR4	toll-like receptor 4	7099	9	n/a	n/a	5.17e-01	1.358
279715661	ENSG00000212153	0	U1	U1 spliceosomal RNA	0	7	n/a	n/a	4.43e-01	1.358
280031930	ENSG00000250910	0	RP11-27G13.2	RP11-27G13.2	0	4	n/a	n/a	4.53e-01	1.358
1098342	ENSG00000164603	81199	C7orf60	chromosome 7 open reading frame 60	154743	7	n/a	n/a	4.56e-01	1.357
279789224	ENSG00000225558	0	UBE2D3P2	ubiquitin-conjugating enzyme E2D 3 pseudogene 2	0	3	n/a	n/a	4.51e-01	1.357
279810237	ENSG00000227368	0	AC079753.5	AC079753.5	0	2	n/a	n/a	4.62e-01	1.357
280137550	ENSG00000259716	0	RP5-977B1.11	RP5-977B1.11	0	20	n/a	n/a	3.68e-01	1.357
1089485	ENSG00000101974	94868	ATP11C	ATPase, class VI, type 11C	286410	X	n/a	n/a	4.77e-01	1.357
1086951	ENSG00000005243	30708	COPZ2	coatomer protein complex, subunit zeta 2	51226	17	n/a	n/a	4.64e-01	1.356
280122580	ENSG00000258842	0	RP11-355I22.5	RP11-355I22.5	0	14	n/a	n/a	4.65e-01	1.356
1090394	ENSG00000108256	36805	NUFIP2	nuclear fragile X mental retardation protein interacting protein 2	57532	17	n/a	n/a	4.75e-01	1.356
1104153	ENSG00000197050	80657	ZNF420	zinc finger protein 420	147923	19	n/a	n/a	4.96e-01	1.356
280039284	ENSG00000251478	0	CTD-2122P11.1	CTD-2122P11.1	0	5	n/a	n/a	4.45e-01	1.356
279748274	ENSG00000218772	0	FAM8A6P	family with sequence similarity 8, member A6 pseudogene	0	6	n/a	n/a	4.83e-01	1.356
280119366	ENSG00000258660	0	RP4-693M11.3	RP4-693M11.3	0	14	n/a	n/a	4.44e-01	1.355
1090972	ENSG00000112541	10688	PDE10A	phosphodiesterase 10A	10846	6	n/a	n/a	4.91e-01	1.355
1103922	ENSG00000196387	7655	ZNF140	zinc finger protein 140	7699	12	n/a	n/a	4.95e-01	1.355
1098545	ENSG00000165424	85547	ZCCHC24	zinc finger, CCHC domain containing 24	219654	10	n/a	n/a	3.56e-01	1.355
1096577	ENSG00000153253	6293	SCN3A	sodium channel, voltage-gated, type III, alpha subunit	6328	2	n/a	n/a	4.77e-01	1.355
1100949	ENSG00000176007	151308	C9orf51	chromosome 9 open reading frame 51	647044	9	n/a	n/a	4.81e-01	1.355
279520809	ENSG00000182921	0	CCDC75P1	coiled-coil domain containing 75 pseudogene 1	0	3	n/a	n/a	4.92e-01	1.355
1096270	ENSG00000150907	2292	FOXO1	forkhead box O1	2308	13	n/a	n/a	4.60e-01	1.354
1091813	ENSG00000119523	59535	ALG2	asparagine-linked glycosylation 2, alpha-1,3-mannosyltransferase homolog (S. cerevisiae)	85365	9	n/a	n/a	4.43e-01	1.354
1092778	ENSG00000126890	29839	CTAG2	cancer/testis antigen 2	30848	X	n/a	n/a	4.60e-01	1.354
279864270	ENSG00000232241	0	DYNLT3P1	dynein, light chain, Tctex-type 3 pseudogene 1	0	20	n/a	n/a	4.79e-01	1.354
1095638	ENSG00000145495	10153	MARCH6	membrane-associated ring finger (C3HC4) 6	10299	5	n/a	n/a	4.46e-01	1.354
1101888	ENSG00000181315	55495	ZNF322	zinc finger protein 322	79692	6	n/a	n/a	4.80e-01	1.354
1090956	ENSG00000112379	36497	KIAA1244	KIAA1244	57221	6	n/a	n/a	4.44e-01	1.354
1093108	ENSG00000130021	8174	HDHD1	haloacid dehalogenase-like hydrolase domain containing 1	8226	X	n/a	n/a	4.44e-01	1.354
1089293	ENSG00000100934	10337	SEC23A	Sec23 homolog A (S. cerevisiae)	10484	14	n/a	n/a	4.98e-01	1.354
1106675	ENSG00000223768	0	LINC00205	long intergenic non-protein coding RNA 205	0	21	n/a	n/a	4.64e-01	1.353
1102199	ENSG00000182871	56555	COL18A1	collagen, type XVIII, alpha 1	80781	21	n/a	n/a	3.79e-01	1.353
1087753	ENSG00000064300	4773	NGFR	nerve growth factor receptor	4804	17	n/a	n/a	3.99e-01	1.353
1097989	ENSG00000163520	2184	FBLN2	fibulin 2	2199	3	n/a	n/a	4.57e-01	1.353
279791981	ENSG00000225791	0	RP1-180E22.3	RP1-180E22.3	0	6	n/a	n/a	4.80e-01	1.353
279834395	ENSG00000229586	0	AC015818.6	AC015818.6	0	17	n/a	n/a	4.84e-01	1.353
1100496	ENSG00000173542	60197	MOB1B	MOB kinase activator 1B	92597	4	n/a	n/a	5.26e-01	1.353
1087117	ENSG00000010270	58147	STARD3NL	STARD3 N-terminal like	83930	7	n/a	n/a	4.44e-01	1.353
1094395	ENSG00000137492	5580	PRKRIR	protein-kinase, interferon-inducible double stranded RNA dependent inhibitor, repressor of (P58 repressor)	5612	11	n/a	n/a	5.05e-01	1.352
279957818	ENSG00000241547	0	RP11-4K3__A.5	RP11-4K3__A.5	0	1	n/a	n/a	3.58e-01	1.352
1087376	ENSG00000033867	9356	SLC4A7	solute carrier family 4, sodium bicarbonate cotransporter, member 7	9497	3	n/a	n/a	5.09e-01	1.352
1100223	ENSG00000172260	90401	NEGR1	neuronal growth regulator 1	257194	1	n/a	n/a	4.17e-01	1.352
1099293	ENSG00000168300	77667	PCMTD1	protein-L-isoaspartate (D-aspartate) O-methyltransferase domain containing 1	115294	8	n/a	n/a	4.78e-01	1.352
279716158	ENSG00000212283	169524	SNORD89	small nucleolar RNA, C/D box 89	692205	2	n/a	n/a	4.46e-01	1.351
1088928	ENSG00000095970	33501	TREM2	triggering receptor expressed on myeloid cells 2	54209	6	n/a	n/a	4.48e-01	1.351
1088912	ENSG00000095574	40977	IKZF5	IKAROS family zinc finger 5 (Pegasus)	64376	10	n/a	n/a	4.85e-01	1.351
1087813	ENSG00000065615	30649	CYB5R4	cytochrome b5 reductase 4	51167	6	n/a	n/a	4.83e-01	1.351
1096487	ENSG00000152558	77624	TMEM123	transmembrane protein 123	114908	11	n/a	n/a	4.92e-01	1.351
1089585	ENSG00000102781	58267	KATNAL1	katanin p60 subunit A-like 1	84056	13	n/a	n/a	4.92e-01	1.351
1087676	ENSG00000059728	4059	MXD1	MAX dimerization protein 1	4084	2	n/a	n/a	4.81e-01	1.351
279844380	ENSG00000230482	0	ATP5G2P3	ATP synthase, H+ transporting, mitochondrial Fo complex, subunit C2 (subunit 9) pseudogene 3	0	2	n/a	n/a	4.54e-01	1.350
279856288	ENSG00000231544	0	RSL24D1P11	ribosomal L24 domain containing 1 pseudogene 11	0	18	n/a	n/a	3.91e-01	1.350
279736347	ENSG00000215030	0	AC073621.1	AC073621.1	0	17	n/a	n/a	4.64e-01	1.350
1100784	ENSG00000175104	7146	TRAF6	TNF receptor-associated factor 6	7189	11	n/a	n/a	4.59e-01	1.350
279488997	ENSG00000178464	0	CTD-2192J16.15	CTD-2192J16.15	0	19	n/a	n/a	3.51e-01	1.350
1092956	ENSG00000128607	22763	KLHDC10	kelch domain containing 10	23008	7	n/a	n/a	4.76e-01	1.350
1097796	ENSG00000162840	0	MT1P2	metallothionein 1 pseudogene 2	0	4	n/a	n/a	4.60e-01	1.350
1096889	ENSG00000156136	1621	DCK	deoxycytidine kinase	1633	4	n/a	n/a	4.65e-01	1.349
1101255	ENSG00000177565	55521	TBL1XR1	transducin (beta)-like 1 X-linked receptor 1	79718	3	n/a	n/a	4.78e-01	1.349
280104782	ENSG00000257386	0	RP11-56G10.2	RP11-56G10.2	0	12	n/a	n/a	4.75e-01	1.349
279818101	ENSG00000228125	0	RP11-516A11.3	RP11-516A11.3	0	X	n/a	n/a	4.49e-01	1.349
1095773	ENSG00000146414	90404	SHPRH	SNF2 histone linker PHD RING helicase	257218	6	n/a	n/a	4.44e-01	1.348
279728552	ENSG00000214181	0	DDX6P2	DEAD (Asp-Glu-Ala-Asp) box polypeptide 6 pseudogene 2	0	13	n/a	n/a	4.56e-01	1.348
1095936	ENSG00000147669	5408	POLR2K	polymerase (RNA) II (DNA directed) polypeptide K, 7.0kDa	5440	8	n/a	n/a	3.88e-01	1.348
1098822	ENSG00000166471	133247	TMEM41B	transmembrane protein 41B	440026	11	n/a	n/a	4.79e-01	1.348
1104901	ENSG00000203747	2199	FCGR3A	Fc fragment of IgG, low affinity IIIa, receptor (CD16a)	2214	1	n/a	n/a	4.83e-01	1.348
279752310	ENSG00000221170	1023054	MIR1304	microRNA 1304	100302240	11	n/a	n/a	4.62e-01	1.348
1094306	ENSG00000136982	54915	DSCC1	defective in sister chromatid cohesion 1 homolog (S. cerevisiae)	79075	8	n/a	n/a	4.43e-01	1.347
1095412	ENSG00000143867	79420	OSR1	odd-skipped related 1 (Drosophila)	130497	2	n/a	n/a	4.65e-01	1.347
1105956	ENSG00000213977	29842	TAX1BP3	Tax1 (human T-cell leukemia virus type I) binding protein 3	30851	17	n/a	n/a	4.80e-01	1.347
279727644	ENSG00000214077	0	GNAQP1	guanine nucleotide binding protein (G protein), q polypeptide pseudogene 1	0	2	n/a	n/a	4.46e-01	1.347
280027295	ENSG00000250536	0	RP11-365D23.1	RP11-365D23.1	0	1	n/a	n/a	4.51e-01	1.347
1094820	ENSG00000139921	57248	TMX1	thioredoxin-related transmembrane protein 1	81542	14	n/a	n/a	4.41e-01	1.347
1093805	ENSG00000134371	55380	CDC73	cell division cycle 73, Paf1/RNA polymerase II complex component, homolog (S. cerevisiae)	79577	1	n/a	n/a	4.82e-01	1.347
1095620	ENSG00000145365	60199	TIFA	TRAF-interacting protein with forkhead-associated domain	92610	4	n/a	n/a	4.62e-01	1.346
279983106	ENSG00000244234	0	GMCL1P1	germ cell-less homolog 1 (Drosophila) pseudogene 1	0	5	n/a	n/a	4.80e-01	1.346
1102213	ENSG00000182919	28706	C11orf54	chromosome 11 open reading frame 54	28970	11	n/a	n/a	4.92e-01	1.346
279901131	ENSG00000235512	0	TAB3-AS2	TAB3 antisense RNA 2 (non-protein coding)	0	X	n/a	n/a	4.54e-01	1.346
279884441	ENSG00000234009	0	AL049757.3	AL049757.3	0	22	n/a	n/a	4.21e-01	1.346
1101763	ENSG00000180611	81026	MB21D2	Mab-21 domain containing 2	151963	3	n/a	n/a	4.06e-01	1.345
1087442	ENSG00000040731	1003	CDH10	cadherin 10, type 2 (T2-cadherin)	1008	5	n/a	n/a	3.49e-01	1.345
1094155	ENSG00000136237	9627	RAPGEF5	Rap guanine nucleotide exchange factor (GEF) 5	9771	7	n/a	n/a	4.81e-01	1.345
1093571	ENSG00000132801	80159	ZSWIM3	zinc finger, SWIM-type containing 3	140831	20	n/a	n/a	4.61e-01	1.345
279797539	ENSG00000226266	0	AC009961.3	AC009961.3	0	2	n/a	n/a	4.59e-01	1.345
279890461	ENSG00000234558	0	API5P1	API5 pseudogene 1	0	X	n/a	n/a	4.75e-01	1.345
1093827	ENSG00000134531	1997	EMP1	epithelial membrane protein 1	2012	12	n/a	n/a	4.53e-01	1.345
1099865	ENSG00000170802	3324	FOXN2	forkhead box N2	3344	2	n/a	n/a	4.57e-01	1.345
1092473	ENSG00000124659	6863	TBCC	tubulin folding cofactor C	6903	6	n/a	n/a	4.84e-01	1.345
1093468	ENSG00000132294	22922	EFR3A	EFR3 homolog A (S. cerevisiae)	23167	8	n/a	n/a	4.65e-01	1.344
1087095	ENSG00000008952	7052	SEC62	SEC62 homolog (S. cerevisiae)	7095	3	n/a	n/a	4.55e-01	1.344
1093736	ENSG00000134049	30606	IER3IP1	immediate early response 3 interacting protein 1	51124	18	n/a	n/a	4.43e-01	1.344
279725222	ENSG00000213871	0	TAF9BP1	TAF9B RNA polymerase II, TATA box binding protein (TBP)-associated factor, 31kDa pseudogene 1	0	3	n/a	n/a	4.76e-01	1.344
1104521	ENSG00000198142	41642	ANKRD57	ankyrin repeat domain 57	65124	2	n/a	n/a	4.80e-01	1.344
279732895	ENSG00000214738	0	ABHD11-AS2	ABHD11 antisense RNA 2 (non-protein coding)	0	7	n/a	n/a	4.47e-01	1.344
1087483	ENSG00000046889	56044	PREX2	phosphatidylinositol-3,4,5-trisphosphate-dependent Rac exchange factor 2	80243	8	n/a	n/a	4.75e-01	1.344
1096306	ENSG00000151239	5724	TWF1	twinfilin, actin-binding protein, homolog 1 (Drosophila)	5756	12	n/a	n/a	4.65e-01	1.343
279801213	ENSG00000226608	0	FTLP3	ferritin, light polypeptide pseudogene 3	0	20	n/a	n/a	4.81e-01	1.343
279533381	ENSG00000183900	0	FOXD1	forkhead box D1	0	5	n/a	n/a	4.61e-01	1.343
280108815	ENSG00000257790	0	RP11-1136G11.6	RP11-1136G11.6	0	12	n/a	n/a	3.56e-01	1.342
1105882	ENSG00000213625	34030	LEPROT	leptin receptor overlapping transcript	54741	1	n/a	n/a	5.30e-01	1.342
280126952	ENSG00000259090	0	RP11-173D9.5	RP11-173D9.5	0	14	n/a	n/a	4.44e-01	1.342
1097203	ENSG00000158747	4655	NBL1	neuroblastoma, suppression of tumorigenicity 1	4681	1	n/a	n/a	4.42e-01	1.342
1087809	ENSG00000065559	6380	MAP2K4	mitogen-activated protein kinase kinase 4	6416	17	n/a	n/a	4.79e-01	1.342
1096676	ENSG00000154217	25956	PITPNC1	phosphatidylinositol transfer protein, cytoplasmic 1	26207	17	n/a	n/a	4.49e-01	1.342
1094804	ENSG00000139793	10005	MBNL2	muscleblind-like 2 (Drosophila)	10150	13	n/a	n/a	5.93e-01	1.342
1087297	ENSG00000023516	11055	AKAP11	A kinase (PRKA) anchor protein 11	11215	13	n/a	n/a	4.99e-01	1.342
1092309	ENSG00000123570	30691	RAB9B	RAB9B, member RAS oncogene family	51209	X	n/a	n/a	5.01e-01	1.342
1098270	ENSG00000164305	832	CASP3	caspase 3, apoptosis-related cysteine peptidase	836	4	n/a	n/a	4.42e-01	1.341
1095059	ENSG00000141524	11158	TMC6	transmembrane channel-like 6	11322	17	n/a	n/a	4.96e-01	1.341
1100319	ENSG00000172667	40994	ZMAT3	zinc finger, matrin-type 3	64393	3	n/a	n/a	4.79e-01	1.341
1104634	ENSG00000198538	7533	ZNF28	zinc finger protein 28	7576	19	n/a	n/a	4.82e-01	1.341
1093600	ENSG00000132965	238	ALOX5AP	arachidonate 5-lipoxygenase-activating protein	241	13	n/a	n/a	4.98e-01	1.341
1094821	ENSG00000139926	78917	FRMD6	FERM domain containing 6	122786	14	n/a	n/a	4.49e-01	1.341
279924385	ENSG00000237631	0	RP11-72B4.2	RP11-72B4.2	0	9	n/a	n/a	4.49e-01	1.341
1092870	ENSG00000127920	2774	GNG11	guanine nucleotide binding protein (G protein), gamma 11	2791	7	n/a	n/a	3.60e-01	1.341
1094056	ENSG00000135763	9672	URB2	URB2 ribosome biogenesis 2 homolog (S. cerevisiae)	9816	1	n/a	n/a	4.61e-01	1.341
1100451	ENSG00000173276	29964	ZNF295	zinc finger protein 295	49854	21	n/a	n/a	4.42e-01	1.340
1102448	ENSG00000183801	93910	OLFML1	olfactomedin-like 1	283298	11	n/a	n/a	4.57e-01	1.340
279787474	ENSG00000225422	0	RBMS1P1	RNA binding motif, single stranded interacting protein 1 pseudogene 1	0	12	n/a	n/a	4.80e-01	1.340
279981356	ENSG00000244036	0	RP11-306G20.1	RP11-306G20.1	0	7	n/a	n/a	6.01e-01	1.340
1099921	ENSG00000171016	25857	PYGO1	pygopus homolog 1 (Drosophila)	26108	15	n/a	n/a	4.93e-01	1.340
1102335	ENSG00000183439	124356	TRIM61	tripartite motif containing 61	391712	4	n/a	n/a	5.56e-01	1.340
1100667	ENSG00000174460	81765	ZCCHC12	zinc finger, CCHC domain containing 12	170261	X	n/a	n/a	4.83e-01	1.340
1095624	ENSG00000145388	36994	METTL14	methyltransferase like 14	57721	4	n/a	n/a	4.73e-01	1.340
279989004	ENSG00000244997	0	AC020928.1	AC020928.1	0	19	n/a	n/a	4.80e-01	1.340
1101565	ENSG00000179331	34023	RAB39	RAB39, member RAS oncogene family	54734	11	n/a	n/a	4.43e-01	1.340
1094484	ENSG00000137941	55542	TTLL7	tubulin tyrosine ligase-like family, member 7	79739	1	n/a	n/a	5.29e-01	1.339
1091932	ENSG00000120279	55978	MYCT1	myc target 1	80177	6	n/a	n/a	4.75e-01	1.339
1097711	ENSG00000162545	34739	CAMK2N1	calcium/calmodulin-dependent protein kinase II inhibitor 1	55450	1	n/a	n/a	4.59e-01	1.339
1102907	ENSG00000185745	3414	IFIT1	interferon-induced protein with tetratricopeptide repeats 1	3434	10	n/a	n/a	4.74e-01	1.339
1095977	ENSG00000148153	37307	C9orf80	chromosome 9 open reading frame 80	58493	9	n/a	n/a	5.33e-01	1.339
279879606	ENSG00000233578	0	RP5-1022P6.3	RP5-1022P6.3	0	20	n/a	n/a	5.30e-01	1.339
1089767	ENSG00000104164	26006	PLDN	pallidin homolog (mouse)	26258	15	n/a	n/a	4.45e-01	1.339
279909639	ENSG00000236326	0	RP3-486I3.5	RP3-486I3.5	0	6	n/a	n/a	5.55e-01	1.339
1099411	ENSG00000168813	22603	ZNF507	zinc finger protein 507	22847	19	n/a	n/a	5.47e-01	1.339
280119635	ENSG00000258677	0	RP11-463D19.2	RP11-463D19.2	0	8	n/a	n/a	4.50e-01	1.339
1105810	ENSG00000213064	119543	SFT2D2	SFT2 domain containing 2	375035	1	n/a	n/a	3.92e-01	1.339
280131732	ENSG00000259367	0	RP11-815J21.4	RP11-815J21.4	0	15	n/a	n/a	4.53e-01	1.339
1093971	ENSG00000135363	3980	LMO2	LIM domain only 2 (rhombotin-like 1)	4005	11	n/a	n/a	4.50e-01	1.339
279865345	ENSG00000232347	0	RP11-488L18.8	RP11-488L18.8	0	1	n/a	n/a	5.05e-01	1.338
279875657	ENSG00000233243	0	RP11-12D5.5	RP11-12D5.5	0	X	n/a	n/a	4.54e-01	1.338
280036163	ENSG00000251247	25599	ZNF345	zinc finger protein 345	25850	19	n/a	n/a	5.47e-01	1.338
280094558	ENSG00000256294	7724	ZNF225	zinc finger protein 225	7768	19	n/a	n/a	4.92e-01	1.338
1094411	ENSG00000137571	57476	SLCO5A1	solute carrier organic anion transporter family, member 5A1	81796	8	n/a	n/a	4.62e-01	1.338
1103690	ENSG00000188958	90407	UTS2D	urotensin 2 domain containing	257313	3	n/a	n/a	4.49e-01	1.338
1095654	ENSG00000145685	10038	LHFPL2	lipoma HMGIC fusion partner-like 2	10184	5	n/a	n/a	4.45e-01	1.338
1098688	ENSG00000165996	9076	PTPLA	protein tyrosine phosphatase-like (proline instead of catalytic arginine), member A	9200	10	n/a	n/a	4.73e-01	1.338
1091099	ENSG00000113583	36230	C5orf15	chromosome 5 open reading frame 15	56951	5	n/a	n/a	4.51e-01	1.337
1100778	ENSG00000175073	55925	VCPIP1	valosin containing protein (p97)/p47 complex interacting protein 1	80124	8	n/a	n/a	4.95e-01	1.337
1105699	ENSG00000211456	22664	SACM1L	SAC1 suppressor of actin mutations 1-like (yeast)	22908	3	n/a	n/a	5.41e-01	1.337
1091338	ENSG00000115514	10044	TXNDC9	thioredoxin domain containing 9	10190	2	n/a	n/a	4.58e-01	1.337
1106291	ENSG00000215251	37953	FASTKD5	FAST kinase domains 5	60493	20	n/a	n/a	4.56e-01	1.337
1093906	ENSG00000135002	34601	RFK	riboflavin kinase	55312	9	n/a	n/a	4.55e-01	1.337
1092514	ENSG00000124942	54866	AHNAK	AHNAK nucleoprotein	79026	11	n/a	n/a	4.01e-01	1.336
1091911	ENSG00000120129	1831	DUSP1	dual specificity phosphatase 1	1843	5	n/a	n/a	4.80e-01	1.336
280103767	ENSG00000257315	0	ZBED6	zinc finger, BED-type containing 6	0	1	n/a	n/a	3.56e-01	1.336
1087465	ENSG00000043093	33458	DCUN1D1	DCN1, defective in cullin neddylation 1, domain containing 1 (S. cerevisiae)	54165	3	n/a	n/a	4.99e-01	1.336
1100822	ENSG00000175283	22601	DOLK	dolichol kinase	22845	9	n/a	n/a	4.55e-01	1.336
1105042	ENSG00000204186	36956	ZDBF2	zinc finger, DBF-type containing 2	57683	2	n/a	n/a	4.82e-01	1.336
1091620	ENSG00000117505	1798	DR1	down-regulator of transcription 1, TBP-binding (negative cofactor 2)	1810	1	n/a	n/a	3.54e-01	1.335
279763812	ENSG00000223424	0	AC097467.2	AC097467.2	0	4	n/a	n/a	4.74e-01	1.335
279696217	ENSG00000205663	157122231	RP11-706O15.5	RP11-706O15.5	100506453	X	n/a	n/a	4.55e-01	1.335
1092534	ENSG00000125266	1935	EFNB2	ephrin-B2	1948	13	n/a	n/a	4.45e-01	1.335
1088577	ENSG00000086619	35885	ERO1LB	ERO1-like beta (S. cerevisiae)	56605	1	n/a	n/a	5.10e-01	1.335
1096107	ENSG00000149218	22807	ENDOD1	endonuclease domain containing 1	23052	11	n/a	n/a	5.05e-01	1.335
1087789	ENSG00000065154	4911	OAT	ornithine aminotransferase	4942	10	n/a	n/a	4.62e-01	1.335
1094889	ENSG00000140450	60120	ARRDC4	arrestin domain containing 4	91947	15	n/a	n/a	4.74e-01	1.335
1087497	ENSG00000047621	36380	C12orf4	chromosome 12 open reading frame 4	57102	12	n/a	n/a	4.52e-01	1.335
1105557	ENSG00000205765	94631	C5orf51	chromosome 5 open reading frame 51	285636	5	n/a	n/a	4.97e-01	1.334
279979037	ENSG00000243787	0	AC126544.2	AC126544.2	0	17	n/a	n/a	4.92e-01	1.334
279914634	ENSG00000236792	0	RP11-142L4.2	RP11-142L4.2	0	1	n/a	n/a	4.42e-01	1.334
279797681	ENSG00000226284	0	ARPC3P1	actin related protein 2/3 complex, subunit 3 pseudogene 1	0	20	n/a	n/a	3.52e-01	1.334
1093272	ENSG00000130881	4012	LRP3	low density lipoprotein receptor-related protein 3	4037	19	n/a	n/a	4.76e-01	1.334
279905193	ENSG00000235916	0	RP13-444K19.1	RP13-444K19.1	0	X	n/a	n/a	4.79e-01	1.334
1103735	ENSG00000189129	85507	PLAC9	placenta-specific 9	219348	10	n/a	n/a	4.57e-01	1.334
280022169	ENSG00000250115	0	AK3P2	adenylate kinase 3 pseudogene 2	0	8	n/a	n/a	5.01e-01	1.334
1097992	ENSG00000163527	83650	STT3B	STT3, subunit of the oligosaccharyltransferase complex, homolog B (S. cerevisiae)	201595	3	n/a	n/a	4.78e-01	1.334
1106929	ENSG00000225407	0	CTD-2384B11.2	CTD-2384B11.2	0	5	n/a	n/a	4.86e-01	1.333
1101185	ENSG00000177200	56006	CHD9	chromodomain helicase DNA binding protein 9	80205	16	n/a	n/a	4.81e-01	1.333
1089622	ENSG00000102981	30339	PARD6A	par-6 partitioning defective 6 homolog alpha (C. elegans)	50855	16	n/a	n/a	4.59e-01	1.333
280092913	ENSG00000256075	0	RP11-81H14.3	RP11-81H14.3	0	12	n/a	n/a	4.95e-01	1.333
1087275	ENSG00000021574	6643	SPAST	spastin	6683	2	n/a	n/a	4.97e-01	1.333
279745688	ENSG00000217027	0	RP1-83M4.2	RP1-83M4.2	0	6	n/a	n/a	4.62e-01	1.333
1097960	ENSG00000163449	60208	TMEM169	transmembrane protein 169	92691	2	n/a	n/a	4.95e-01	1.332
1095712	ENSG00000146001	33951	PCDHB18	protocadherin beta 18 pseudogene	54660	5	n/a	n/a	4.95e-01	1.332
1096316	ENSG00000151332	31042	MBIP	MAP3K12 binding inhibitory protein 1	51562	14	n/a	n/a	4.80e-01	1.332
1093210	ENSG00000130635	1280	COL5A1	collagen, type V, alpha 1	1289	9	n/a	n/a	3.68e-01	1.332
280105024	ENSG00000257405	0	RP11-609L23.2	RP11-609L23.2	0	12	n/a	n/a	4.81e-01	1.332
1097731	ENSG00000162618	40756	ELTD1	EGF, latrophilin and seven transmembrane domain containing 1	64123	1	n/a	n/a	5.98e-01	1.332
279749818	ENSG00000219699	0	RP11-325O24.2	RP11-325O24.2	0	6	n/a	n/a	4.79e-01	1.332
279660990	ENSG00000200434	0	RN5-8S2	RNA, 5.8S ribosomal 2	0	16	n/a	n/a	3.80e-01	1.332
280050068	ENSG00000252817	0	AL590431.1	AL590431.1	0	1	n/a	n/a	5.99e-01	1.331
279971014	ENSG00000243000	0	RP11-504P24.3	RP11-504P24.3	0	1	n/a	n/a	4.78e-01	1.331
1093178	ENSG00000130429	9950	ARPC1B	actin related protein 2/3 complex, subunit 1B, 41kDa	10095	7	n/a	n/a	4.84e-01	1.331
1104389	ENSG00000197779	110248	ZNF81	zinc finger protein 81	347344	X	n/a	n/a	4.85e-01	1.331
279709106	ENSG00000207721	0	MIR186	microRNA 186	0	1	n/a	n/a	4.46e-01	1.331
1109083	ENSG00000243449	125465	C4orf48	chromosome 4 open reading frame 48	401115	4	n/a	n/a	3.62e-01	1.331
280053933	ENSG00000253237	0	RP11-775E10.1	RP11-775E10.1	0	8	n/a	n/a	4.44e-01	1.331
1090602	ENSG00000109814	7315	UGDH	UDP-glucose 6-dehydrogenase	7358	4	n/a	n/a	5.27e-01	1.331
1098453	ENSG00000165023	34058	DIRAS2	DIRAS family, GTP-binding RAS-like 2	54769	9	n/a	n/a	4.00e-01	1.331
1089252	ENSG00000100697	23160	DICER1	dicer 1, ribonuclease type III	23405	14	n/a	n/a	4.54e-01	1.330
279996973	ENSG00000247993	0	RP11-79P5.2	RP11-79P5.2	0	5	n/a	n/a	3.89e-01	1.330
1105543	ENSG00000205707	80361	LYRM5	LYR motif containing 5	144363	12	n/a	n/a	4.47e-01	1.330
1100167	ENSG00000172007	57696	RAB33B	RAB33B, member RAS oncogene family	83452	4	n/a	n/a	4.81e-01	1.330
1097209	ENSG00000158792	78974	SPATA2L	spermatogenesis associated 2-like	124044	16	n/a	n/a	4.81e-01	1.329
1088440	ENSG00000082269	36852	FAM135A	family with sequence similarity 135, member A	57579	6	n/a	n/a	4.75e-01	1.329
1100482	ENSG00000173457	26220	PPP1R14B	protein phosphatase 1, regulatory (inhibitor) subunit 14B	26472	11	n/a	n/a	4.43e-01	1.329
1095386	ENSG00000143751	81615	C1orf55	chromosome 1 open reading frame 55	163859	1	n/a	n/a	4.94e-01	1.329
1099552	ENSG00000169403	5692	PTAFR	platelet-activating factor receptor	5724	1	n/a	n/a	5.27e-01	1.329
1091995	ENSG00000120738	1945	EGR1	early growth response 1	1958	5	n/a	n/a	3.86e-01	1.329
1088084	ENSG00000072849	30492	DERL2	Der1-like domain family, member 2	51009	17	n/a	n/a	5.18e-01	1.329
1087285	ENSG00000022556	34944	NLRP2	NLR family, pyrin domain containing 2	55655	19	n/a	n/a	3.51e-01	1.329
1106293	ENSG00000215256	34738	C14orf167	chromosome 14 open reading frame 167	55449	14	n/a	n/a	4.74e-01	1.329
1096944	ENSG00000156531	58505	PHF6	PHD finger protein 6	84295	X	n/a	n/a	4.75e-01	1.329
279711594	ENSG00000211502	0	MIR675	microRNA 675	0	11	n/a	n/a	4.32e-01	1.328
279927250	ENSG00000237861	0	RP11-332L8.1	RP11-332L8.1	0	1	n/a	n/a	4.88e-01	1.328
1090839	ENSG00000111727	29648	HCFC2	host cell factor C2	29915	12	n/a	n/a	4.52e-01	1.328
280037591	ENSG00000251357	0	AP000350.10	AP000350.10	0	22	n/a	n/a	4.62e-01	1.328
279885239	ENSG00000234093	0	RP11-269F19.4	RP11-269F19.4	0	1	n/a	n/a	4.65e-01	1.328
1093888	ENSG00000134884	34371	ARGLU1	arginine and glutamate rich 1	55082	13	n/a	n/a	4.83e-01	1.328
1093814	ENSG00000134444	36887	KIAA1468	KIAA1468	57614	18	n/a	n/a	4.78e-01	1.328
1099486	ENSG00000169131	6900	ZNF354A	zinc finger protein 354A	6940	5	n/a	n/a	4.96e-01	1.328
1089495	ENSG00000102024	5326	PLS3	plastin 3	5358	X	n/a	n/a	4.82e-01	1.328
280075586	ENSG00000254762	0	RP11-867G23.2	RP11-867G23.2	0	11	n/a	n/a	4.65e-01	1.328
1091404	ENSG00000115947	4968	ORC4	origin recognition complex, subunit 4	5000	2	n/a	n/a	4.43e-01	1.328
279965437	ENSG00000242358	0	AC006427.1	AC006427.1	0	4	n/a	n/a	4.53e-01	1.328
1096974	ENSG00000156875	41227	HIAT1	hippocampus abundant transcript 1	64645	1	n/a	n/a	5.34e-01	1.327
1101506	ENSG00000179021	94513	C3orf38	chromosome 3 open reading frame 38	285237	3	n/a	n/a	4.48e-01	1.327
279998646	ENSG00000248201	0	RP4-671G15.3	RP4-671G15.3	0	1	n/a	n/a	4.42e-01	1.327
279724663	ENSG00000213763	0	CTD-2309M13.1	CTD-2309M13.1	0	5	n/a	n/a	3.53e-01	1.327
1100303	ENSG00000172572	5107	PDE3A	phosphodiesterase 3A, cGMP-inhibited	5139	12	n/a	n/a	5.31e-01	1.327
1104510	ENSG00000198105	36485	ZNF248	zinc finger protein 248	57209	10	n/a	n/a	5.26e-01	1.327
1104681	ENSG00000198677	9508	TTC37	tetratricopeptide repeat domain 37	9652	5	n/a	n/a	4.73e-01	1.327
279848261	ENSG00000230830	0	ARPP21-AS1	ARPP21 antisense RNA 1 (non-protein coding)	0	3	n/a	n/a	4.74e-01	1.327
279797561	ENSG00000226268	0	RP11-61N20.3	RP11-61N20.3	0	11	n/a	n/a	5.24e-01	1.327
1099648	ENSG00000169860	4996	P2RY1	purinergic receptor P2Y, G-protein coupled, 1	5028	3	n/a	n/a	5.00e-01	1.326
1091996	ENSG00000120742	26975	SERP1	stress-associated endoplasmic reticulum protein 1	27230	3	n/a	n/a	4.81e-01	1.326
1099527	ENSG00000169282	7835	KCNAB1	potassium voltage-gated channel, shaker-related subfamily, beta member 1	7881	3	n/a	n/a	4.54e-01	1.326
1101252	ENSG00000177551	4777	NHLH2	nescient helix loop helix 2	4808	1	n/a	n/a	4.55e-01	1.326
1100654	ENSG00000174405	3956	LIG4	ligase IV, DNA, ATP-dependent	3981	13	n/a	n/a	4.97e-01	1.326
1098224	ENSG00000164163	6027	ABCE1	ATP-binding cassette, sub-family E (OABP), member 1	6059	4	n/a	n/a	4.44e-01	1.326
1103915	ENSG00000196371	2510	FUT4	fucosyltransferase 4 (alpha (1,3) fucosyltransferase, myeloid-specific)	2526	11	n/a	n/a	4.80e-01	1.326
1100716	ENSG00000174749	79529	C4orf32	chromosome 4 open reading frame 32	132720	4	n/a	n/a	3.61e-01	1.325
1102634	ENSG00000184635	57603	ZNF93	zinc finger protein 93	81931	19	n/a	n/a	5.00e-01	1.325
1104514	ENSG00000198121	1889	LPAR1	lysophosphatidic acid receptor 1	1902	9	n/a	n/a	4.47e-01	1.325
280043173	ENSG00000251819	0	U6	U6 spliceosomal RNA	0	15	n/a	n/a	3.62e-01	1.325
1099051	ENSG00000167447	34470	SMG8	smg-8 homolog, nonsense mediated mRNA decay factor (C. elegans)	55181	17	n/a	n/a	4.97e-01	1.325
1101857	ENSG00000181061	25743	HIGD1A	HIG1 hypoxia inducible domain family, member 1A	25994	3	n/a	n/a	4.54e-01	1.325
1094381	ENSG00000137414	30920	FAM8A1	family with sequence similarity 8, member A1	51439	6	n/a	n/a	4.76e-01	1.325
1100232	ENSG00000172292	90133	CERS6	ceramide synthase 6	253782	2	n/a	n/a	5.11e-01	1.324
1087104	ENSG00000009780	83506	FAM76A	family with sequence similarity 76, member A	199870	1	n/a	n/a	5.94e-01	1.324
279510415	ENSG00000181741	0	FDX1P1	ferredoxin 1 pseudogene 1	0	20	n/a	n/a	4.92e-01	1.324
1101986	ENSG00000181915	59080	ADO	2-aminoethanethiol (cysteamine) dioxygenase	84890	10	n/a	n/a	4.43e-01	1.324
1101846	ENSG00000181019	1716	NQO1	NAD(P)H dehydrogenase, quinone 1	1728	16	n/a	n/a	4.75e-01	1.324
1101709	ENSG00000180269	78987	GPR139	G protein-coupled receptor 139	124274	16	n/a	n/a	3.50e-01	1.324
1107323	ENSG00000228049	89889	POLR2J2	polymerase (RNA) II (DNA directed) polypeptide J2	246721	7	n/a	n/a	4.53e-01	1.324
279896495	ENSG00000235065	0	RPL24P2	ribosomal protein L24 pseudogene 2	0	20	n/a	n/a	4.43e-01	1.324
1094729	ENSG00000139318	1836	DUSP6	dual specificity phosphatase 6	1848	12	n/a	n/a	4.94e-01	1.324
1101642	ENSG00000179886	59138	TIGD5	tigger transposable element derived 5	84948	8	n/a	n/a	4.55e-01	1.324
1103100	ENSG00000186469	33622	GNG2	guanine nucleotide binding protein (G protein), gamma 2	54331	14	n/a	n/a	4.81e-01	1.323
279820778	ENSG00000228354	0	RP11-552J9.9	RP11-552J9.9	0	X	n/a	n/a	4.59e-01	1.323
279778820	ENSG00000224636	0	AC131971.3	AC131971.3	0	11	n/a	n/a	5.11e-01	1.323
1096653	ENSG00000154059	34653	IMPACT	Impact homolog (mouse)	55364	18	n/a	n/a	5.38e-01	1.323
1095447	ENSG00000144048	8385	DUSP11	dual specificity phosphatase 11 (RNA/RNP complex 1-interacting)	8446	2	n/a	n/a	4.79e-01	1.323
280009286	ENSG00000249078	0	AC093081.1	AC093081.1	0	7	n/a	n/a	4.78e-01	1.323
1103989	ENSG00000196569	3883	LAMA2	laminin, alpha 2	3908	6	n/a	n/a	3.69e-01	1.322
1089204	ENSG00000100483	55412	METTL21D	methyltransferase like 21D	79609	14	n/a	n/a	4.82e-01	1.322
1087456	ENSG00000042429	9303	MED17	mediator complex subunit 17	9440	11	n/a	n/a	4.94e-01	1.322
279780961	ENSG00000224831	0	RP11-651P23.4	RP11-651P23.4	0	3	n/a	n/a	4.43e-01	1.322
1090642	ENSG00000110092	592	CCND1	cyclin D1	595	11	n/a	n/a	3.78e-01	1.322
1091105	ENSG00000113615	10644	SEC24A	SEC24 family, member A (S. cerevisiae)	10802	5	n/a	n/a	5.41e-01	1.322
1094481	ENSG00000137878	157127185	GCOM1	GRINL1A complex locus	100820829	15	n/a	n/a	4.76e-01	1.322
280125486	ENSG00000259007	0	RP11-463J10.3	RP11-463J10.3	0	14	n/a	n/a	4.82e-01	1.322
1094752	ENSG00000139496	9674	NUPL1	nucleoporin like 1	9818	13	n/a	n/a	5.08e-01	1.322
1102872	ENSG00000185619	10189	PCGF3	polycomb group ring finger 3	10336	4	n/a	n/a	4.82e-01	1.322
1096470	ENSG00000152443	94250	ZNF776	zinc finger protein 776	284309	19	n/a	n/a	5.24e-01	1.322
1098240	ENSG00000164197	94640	RNF180	ring finger protein 180	285671	5	n/a	n/a	4.84e-01	1.321
1101581	ENSG00000179431	23898	FJX1	four jointed box 1 (Drosophila)	24147	11	n/a	n/a	4.76e-01	1.321
279747710	ENSG00000218337	0	RP4-724P12.1	RP4-724P12.1	0	6	n/a	n/a	4.49e-01	1.321
279874527	ENSG00000233137	125660	RP11-220I1.1	RP11-220I1.1	100506710	9	n/a	n/a	4.79e-01	1.321
1094413	ENSG00000137574	61024	TGS1	trimethylguanosine synthase 1	96764	8	n/a	n/a	4.44e-01	1.321
1101952	ENSG00000181751	59895	C5orf30	chromosome 5 open reading frame 30	90355	5	n/a	n/a	5.00e-01	1.321
1104318	ENSG00000197566	36820	ZNF624	zinc finger protein 624	57547	17	n/a	n/a	4.82e-01	1.321
1097931	ENSG00000163348	59966	PYGO2	pygopus homolog 2 (Drosophila)	90780	1	n/a	n/a	4.64e-01	1.321
1103303	ENSG00000187479	122698	C11orf96	chromosome 11 open reading frame 96	387763	11	n/a	n/a	3.56e-01	1.321
1088948	ENSG00000096968	3692	JAK2	Janus kinase 2	3717	9	n/a	n/a	4.96e-01	1.321
1089464	ENSG00000101856	10699	PGRMC1	progesterone receptor membrane component 1	10857	X	n/a	n/a	4.94e-01	1.321
1094146	ENSG00000136167	3911	LCP1	lymphocyte cytosolic protein 1 (L-plastin)	3936	13	n/a	n/a	4.73e-01	1.321
280119429	ENSG00000258664	0	AL359853.3	interferon alpha responsive protein isoform a	0	1	n/a	n/a	3.51e-01	1.321
1087161	ENSG00000011405	5254	PIK3C2A	phosphoinositide-3-kinase, class 2, alpha polypeptide	5286	11	n/a	n/a	4.53e-01	1.321
1094360	ENSG00000137269	34516	LRRC1	leucine rich repeat containing 1	55227	6	n/a	n/a	4.56e-01	1.321
1089434	ENSG00000101557	8974	USP14	ubiquitin specific peptidase 14 (tRNA-guanine transglycosylase)	9097	18	n/a	n/a	5.55e-01	1.320
1090882	ENSG00000111962	9945	UST	uronyl-2-sulfotransferase	10090	6	n/a	n/a	3.50e-01	1.320
1103336	ENSG00000187608	9492	ISG15	ISG15 ubiquitin-like modifier	9636	1	n/a	n/a	5.12e-01	1.320
1096629	ENSG00000153896	80677	ZNF599	zinc finger protein 599	148103	19	n/a	n/a	5.17e-01	1.320
1090910	ENSG00000112175	649	BMP5	bone morphogenetic protein 5	653	6	n/a	n/a	4.63e-01	1.320
1090459	ENSG00000108639	9021	SYNGR2	synaptogyrin 2	9144	17	n/a	n/a	4.42e-01	1.320
279963217	ENSG00000242140	0	RP11-262M14.2	RP11-262M14.2	0	3	n/a	n/a	3.52e-01	1.320
280062075	ENSG00000253806	0	CTD-2292P10.2	CTD-2292P10.2	0	8	n/a	n/a	3.64e-01	1.320
279765139	ENSG00000223540	0	RPS15AP5	ribosomal protein S15a pseudogene 5	0	10	n/a	n/a	4.60e-01	1.320
279892626	ENSG00000234742	0	AC144530.1	AC144530.1	0	3	n/a	n/a	3.73e-01	1.320
280082791	ENSG00000255198	182016	SNHG9	small nucleolar RNA host gene 9 (non-protein coding)	735301	16	n/a	n/a	4.41e-01	1.320
1106454	ENSG00000218336	35003	ODZ3	odz, odd Oz/ten-m homolog 3 (Drosophila)	55714	4	n/a	n/a	4.41e-01	1.319
1095628	ENSG00000145416	34305	MARCH1	membrane-associated ring finger (C3HC4) 1	55016	4	n/a	n/a	4.53e-01	1.319
1099246	ENSG00000168092	5017	PAFAH1B2	platelet-activating factor acetylhydrolase 1b, catalytic subunit 2 (30kDa)	5049	11	n/a	n/a	4.80e-01	1.319
1088225	ENSG00000076641	35112	PAG1	phosphoprotein associated with glycosphingolipid microdomains 1	55824	8	n/a	n/a	3.54e-01	1.319
1094310	ENSG00000137033	59982	IL33	interleukin 33	90865	9	n/a	n/a	4.43e-01	1.319
1104023	ENSG00000196659	80920	TTC30B	tetratricopeptide repeat domain 30B	150737	2	n/a	n/a	4.94e-01	1.319
1090098	ENSG00000105866	6631	SP4	Sp4 transcription factor	6671	7	n/a	n/a	4.92e-01	1.319
1100119	ENSG00000171817	81591	ZNF540	zinc finger protein 540	163255	19	n/a	n/a	6.09e-01	1.319
1088660	ENSG00000088766	33966	CRLS1	cardiolipin synthase 1	54675	20	n/a	n/a	4.83e-01	1.319
279943035	ENSG00000239800	0	AC000029.2	AC000029.2	0	22	n/a	n/a	4.61e-01	1.318
1097946	ENSG00000163393	34645	SLC22A15	solute carrier family 22, member 15	55356	1	n/a	n/a	4.46e-01	1.318
1096391	ENSG00000151834	2539	GABRA2	gamma-aminobutyric acid (GABA) A receptor, alpha 2	2555	4	n/a	n/a	4.53e-01	1.318
1091082	ENSG00000113448	5112	PDE4D	phosphodiesterase 4D, cAMP-specific	5144	5	n/a	n/a	4.82e-01	1.318
1088063	ENSG00000072364	26870	AFF4	AF4/FMR2 family, member 4	27125	5	n/a	n/a	4.42e-01	1.318
1103853	ENSG00000196204	134307	RNF216P1	ring finger protein 216 pseudogene 1	441191	7	n/a	n/a	4.44e-01	1.318
1090301	ENSG00000107362	30586	FAM108B1	family with sequence similarity 108, member B1	51104	9	n/a	n/a	5.01e-01	1.318
1087248	ENSG00000018510	8474	AGPS	alkylglycerone phosphate synthase	8540	2	n/a	n/a	4.79e-01	1.318
1088261	ENSG00000077458	80327	FAM76B	family with sequence similarity 76, member B	143684	11	n/a	n/a	4.49e-01	1.317
1094595	ENSG00000138463	59115	DIRC2	disrupted in renal carcinoma 2	84925	3	n/a	n/a	4.95e-01	1.317
1098331	ENSG00000164542	23121	KIAA0895	KIAA0895	23366	7	n/a	n/a	4.74e-01	1.317
1090103	ENSG00000105887	79673	MTPN	myotrophin	136319	7	n/a	n/a	4.43e-01	1.317
1090915	ENSG00000112200	25785	ZNF451	zinc finger protein 451	26036	6	n/a	n/a	4.94e-01	1.317
1089438	ENSG00000101596	23102	SMCHD1	structural maintenance of chromosomes flexible hinge domain containing 1	23347	18	n/a	n/a	5.06e-01	1.317
1100133	ENSG00000171862	5696	PTEN	phosphatase and tensin homolog	5728	10	n/a	n/a	4.49e-01	1.317
280021305	ENSG00000250045	0	CBX3P3	chromobox homolog 3 pseudogene 3	0	5	n/a	n/a	4.55e-01	1.317
1094860	ENSG00000140280	90360	LYSMD2	LysM, putative peptidoglycan-binding, domain containing 2	256586	15	n/a	n/a	4.74e-01	1.317
1095874	ENSG00000147251	79834	DOCK11	dedicator of cytokinesis 11	139818	X	n/a	n/a	4.83e-01	1.317
1090213	ENSG00000106546	193	AHR	aryl hydrocarbon receptor	196	7	n/a	n/a	3.98e-01	1.316
280042078	ENSG00000251675	0	CTC-458I2.2	CTC-458I2.2	0	5	n/a	n/a	4.94e-01	1.316
1097343	ENSG00000159882	7729	ZNF230	zinc finger protein 230	7773	19	n/a	n/a	4.92e-01	1.316
1100672	ENSG00000174485	10114	DENND4A	DENN/MADD domain containing 4A	10260	15	n/a	n/a	5.00e-01	1.316
1092970	ENSG00000128699	60747	ORMDL1	ORM1-like 1 (S. cerevisiae)	94101	2	n/a	n/a	4.55e-01	1.316
1089276	ENSG00000100852	391	ARHGAP5	Rho GTPase activating protein 5	394	14	n/a	n/a	4.83e-01	1.316
1100869	ENSG00000175536	122710	LIPT2	lipoyl(octanoyl) transferase 2 (putative)	387787	11	n/a	n/a	4.74e-01	1.316
280114565	ENSG00000258378	0	RP11-517O13.1	RP11-517O13.1	0	14	n/a	n/a	5.01e-01	1.316
279811756	ENSG00000227514	0	RP11-709P2.1	RP11-709P2.1	0	8	n/a	n/a	3.98e-01	1.316
280075036	ENSG00000254726	0	MEX3A	mex-3 homolog A (C. elegans)	0	1	n/a	n/a	4.54e-01	1.316
1092554	ENSG00000125430	9809	HS3ST3B1	heparan sulfate (glucosamine) 3-O-sulfotransferase 3B1	9953	17	n/a	n/a	4.43e-01	1.316
1097005	ENSG00000157107	77683	FCHO2	FCH domain only 2	115548	5	n/a	n/a	5.93e-01	1.316
1098850	ENSG00000166575	41608	TMEM135	transmembrane protein 135	65084	11	n/a	n/a	4.43e-01	1.316
1104079	ENSG00000196826	0	CTD-2192J16.17	Zinc finger protein 709	0	19	n/a	n/a	4.54e-01	1.316
1091153	ENSG00000114115	5915	RBP1	retinol binding protein 1, cellular	5947	3	n/a	n/a	3.78e-01	1.315
1092813	ENSG00000127334	8384	DYRK2	dual-specificity tyrosine-(Y)-phosphorylation regulated kinase 2	8445	12	n/a	n/a	5.07e-01	1.315
279787481	ENSG00000225423	0	RP11-122F14.3	RP11-122F14.3	0	10	n/a	n/a	4.79e-01	1.315
279770437	ENSG00000223977	0	AC138623.1	AC138623.1	0	2	n/a	n/a	4.81e-01	1.315
279959846	ENSG00000241772	0	AC092620.2	AC092620.2	0	2	n/a	n/a	4.44e-01	1.315
1102273	ENSG00000183155	5845	RABIF	RAB interacting factor	5877	1	n/a	n/a	4.96e-01	1.315
279812021	ENSG00000227541	0	RP3-525N14.2	RP3-525N14.2	0	X	n/a	n/a	5.43e-01	1.315
279870785	ENSG00000232811	0	RP11-96K19.2	RP11-96K19.2	0	1	n/a	n/a	6.09e-01	1.315
279813794	ENSG00000227725	0	RP11-35D5.3	RP11-35D5.3	0	4	n/a	n/a	4.52e-01	1.315
1097668	ENSG00000162378	55502	ZYG11B	zyg-11 homolog B (C. elegans)	79699	1	n/a	n/a	4.85e-01	1.315
279651055	ENSG00000198833	30946	UBE2J1	ubiquitin-conjugating enzyme E2, J1, U	51465	6	n/a	n/a	4.93e-01	1.315
1091665	ENSG00000117906	5923	RCN2	reticulocalbin 2, EF-hand calcium binding domain	5955	15	n/a	n/a	4.44e-01	1.315
1091988	ENSG00000120705	2092	ETF1	eukaryotic translation termination factor 1	2107	5	n/a	n/a	4.44e-01	1.315
1094434	ENSG00000137714	2215	FDX1	ferredoxin 1	2230	11	n/a	n/a	4.83e-01	1.315
1099992	ENSG00000171302	79010	CANT1	calcium activated nucleotidase 1	124583	17	n/a	n/a	4.54e-01	1.315
1105950	ENSG00000213965	124057	NUDT19	nudix (nucleoside diphosphate linked moiety X)-type motif 19	390916	19	n/a	n/a	4.61e-01	1.315
1094832	ENSG00000140006	76614	WDR89	WD repeat domain 89	112840	14	n/a	n/a	4.77e-01	1.314
1092633	ENSG00000125827	35535	TMX4	thioredoxin-related transmembrane protein 4	56255	20	n/a	n/a	4.79e-01	1.314
1100410	ENSG00000173114	33965	LRRN3	leucine rich repeat neuronal 3	54674	7	n/a	n/a	4.27e-01	1.314
1098580	ENSG00000165566	85502	FAM123A	family with sequence similarity 123A	219287	13	n/a	n/a	4.41e-01	1.314
1102864	ENSG00000185585	81748	OLFML2A	olfactomedin-like 2A	169611	9	n/a	n/a	4.65e-01	1.314
1098207	ENSG00000164116	2965	GUCY1A3	guanylate cyclase 1, soluble, alpha 3	2982	4	n/a	n/a	4.56e-01	1.314
1090311	ENSG00000107537	5232	PHYH	phytanoyl-CoA 2-hydroxylase	5264	10	n/a	n/a	4.75e-01	1.313
1086929	ENSG00000004897	991	CDC27	cell division cycle 27 homolog (S. cerevisiae)	996	17	n/a	n/a	4.50e-01	1.313
280027714	ENSG00000250569	0	CTD-3083F21.1	CTD-3083F21.1	0	8	n/a	n/a	5.79e-01	1.313
1088827	ENSG00000091986	81022	CCDC80	coiled-coil domain containing 80	151887	3	n/a	n/a	3.66e-01	1.313
279880644	ENSG00000233676	0	FDPSP6	farnesyl diphosphate synthase pseudogene 6	0	21	n/a	n/a	4.73e-01	1.313
279753437	ENSG00000221366	0	MIR1306	microRNA 1306	0	22	n/a	n/a	3.97e-01	1.313
1095337	ENSG00000143479	8383	DYRK3	dual-specificity tyrosine-(Y)-phosphorylation regulated kinase 3	8444	1	n/a	n/a	4.50e-01	1.313
1095796	ENSG00000146674	3466	IGFBP3	insulin-like growth factor binding protein 3	3486	7	n/a	n/a	4.44e-01	1.313
1107023	ENSG00000225917	0	AC006427.1	AC006427.1	0	4	n/a	n/a	4.54e-01	1.313
1093413	ENSG00000131845	36617	ZNF304	zinc finger protein 304	57343	19	n/a	n/a	4.84e-01	1.312
280006080	ENSG00000248774	0	RP11-798M19.3	RP11-798M19.3	0	4	n/a	n/a	5.05e-01	1.312
280007707	ENSG00000248926	0	RP11-777B9.1	RP11-777B9.1	0	4	n/a	n/a	4.75e-01	1.312
279931147	ENSG00000238188	0	RP5-875H3.2	RP5-875H3.2	0	X	n/a	n/a	4.75e-01	1.312
279765268	ENSG00000223550	0	SNRPBP1	small nuclear ribonucleoprotein polypeptides B and B1 pseudogene 1	0	7	n/a	n/a	4.60e-01	1.312
279907086	ENSG00000236085	0	ACTG1P4	actin, gamma 1 pseudogene 4	0	1	n/a	n/a	3.58e-01	1.312
279708147	ENSG00000207524	157128871	U6	U6 spliceosomal RNA	100873748	4	n/a	n/a	4.45e-01	1.311
1104177	ENSG00000197124	60005	ZNF682	zinc finger protein 682	91120	19	n/a	n/a	5.03e-01	1.311
1105909	ENSG00000213799	60080	ZNF845	zinc finger protein 845	91664	19	n/a	n/a	5.05e-01	1.311
1091315	ENSG00000115365	10168	LANCL1	LanC lantibiotic synthetase component C-like 1 (bacterial)	10314	2	n/a	n/a	4.44e-01	1.311
1091502	ENSG00000116704	22924	SLC35D1	solute carrier family 35 (UDP-glucuronic acid/UDP-N-acetylgalactosamine dual transporter), member D1	23169	1	n/a	n/a	4.47e-01	1.311
1101316	ENSG00000177917	80956	ARL6IP6	ADP-ribosylation-like factor 6 interacting protein 6	151188	2	n/a	n/a	5.00e-01	1.311
279906238	ENSG00000236015	0	AC011290.5	AC011290.5	0	7	n/a	n/a	4.43e-01	1.311
1092413	ENSG00000124302	40978	CHST8	carbohydrate (N-acetylgalactosamine 4-0) sulfotransferase 8	64377	19	n/a	n/a	4.80e-01	1.311
279901592	ENSG00000235554	0	AC005822.1	AC005822.1	0	17	n/a	n/a	4.80e-01	1.311
1092244	ENSG00000123091	26739	RNF11	ring finger protein 11	26994	1	n/a	n/a	4.42e-01	1.311
279963155	ENSG00000242128	0	AC079767.2	AC079767.2	0	2	n/a	n/a	4.48e-01	1.311
280047632	ENSG00000252464	0	7SK	7SK RNA	0	5	n/a	n/a	4.41e-01	1.311
1103802	ENSG00000196071	94328	OR2L13	olfactory receptor, family 2, subfamily L, member 13	284521	1	n/a	n/a	4.44e-01	1.311
279739956	ENSG00000215414	0	PSMA6P1	proteasome (prosome, macropain) subunit, alpha type, 6 pseudogene 1	0	Y	n/a	n/a	4.44e-01	1.310
1096644	ENSG00000153989	77743	NUS1	nuclear undecaprenyl pyrophosphate synthase 1 homolog (S. cerevisiae)	116150	6	n/a	n/a	4.93e-01	1.310
279842273	ENSG00000230312	0	LL0XNC01-116E7.4	LL0XNC01-116E7.4	0	X	n/a	n/a	4.75e-01	1.310
1099408	ENSG00000168806	9692	LCMT2	leucine carboxyl methyltransferase 2	9836	15	n/a	n/a	4.81e-01	1.310
1102452	ENSG00000183814	94931	LIN9	lin-9 homolog (C. elegans)	286826	1	n/a	n/a	4.44e-01	1.310
1096857	ENSG00000155897	111	ADCY8	adenylate cyclase 8 (brain)	114	8	n/a	n/a	4.62e-01	1.310
279620053	ENSG00000197261	79640	C6orf141	chromosome 6 open reading frame 141	135398	6	n/a	n/a	4.78e-01	1.310
1098534	ENSG00000165379	80448	LRFN5	leucine rich repeat and fibronectin type III domain containing 5	145581	14	n/a	n/a	4.44e-01	1.310
1104387	ENSG00000197775	0	AL136419.1	Uncharacterized protein C14orf167	0	14	n/a	n/a	4.51e-01	1.310
1093572	ENSG00000132819	34833	RBM38	RNA binding motif protein 38	55544	20	n/a	n/a	4.52e-01	1.309
1099771	ENSG00000170381	9579	SEMA3E	sema domain, immunoglobulin domain (Ig), short basic domain, secreted, (semaphorin) 3E	9723	7	n/a	n/a	4.48e-01	1.309
1091618	ENSG00000117500	30482	TMED5	transmembrane emp24 protein transport domain containing 5	50999	1	n/a	n/a	4.52e-01	1.309
1093323	ENSG00000131165	5087	CHMP1A	charged multivesicular body protein 1A	5119	16	n/a	n/a	4.46e-01	1.309
279799951	ENSG00000226479	0	TMEM185B	transmembrane protein 185B	0	2	n/a	n/a	3.61e-01	1.309
280111468	ENSG00000258064	0	RP11-293I14.2	RP11-293I14.2	0	12	n/a	n/a	4.54e-01	1.309
1093001	ENSG00000128989	10618	ARPP19	cAMP-regulated phosphoprotein, 19kDa	10776	15	n/a	n/a	4.74e-01	1.309
1104605	ENSG00000198440	80664	ZNF583	zinc finger protein 583	147949	19	n/a	n/a	4.83e-01	1.309
1096789	ENSG00000155189	34615	AGPAT5	1-acylglycerol-3-phosphate O-acyltransferase 5 (lysophosphatidic acid acyltransferase, epsilon)	55326	8	n/a	n/a	4.80e-01	1.309
279987889	ENSG00000244699	0	RP11-803B1.2	RP11-803B1.2	0	3	n/a	n/a	4.43e-01	1.309
280068064	ENSG00000254236	0	KB-1639H6.2	KB-1639H6.2	0	8	n/a	n/a	4.93e-01	1.309
279931825	ENSG00000238259	0	AC067940.1	AC067940.1	0	2	n/a	n/a	5.06e-01	1.309
1098488	ENSG00000165169	6948	DYNLT3	dynein, light chain, Tctex-type 3	6990	X	n/a	n/a	4.88e-01	1.308
1104234	ENSG00000197323	31072	TRIM33	tripartite motif containing 33	51592	1	n/a	n/a	4.88e-01	1.308
279735661	ENSG00000214975	0	PPIAP29	peptidylprolyl isomerase A (cyclophilin A) pseudogene 29	0	6	n/a	n/a	4.53e-01	1.308
1093042	ENSG00000129317	57692	PUS7L	pseudouridylate synthase 7 homolog (S. cerevisiae)-like	83448	12	n/a	n/a	5.89e-01	1.308
1099522	ENSG00000169251	30550	NMD3	NMD3 homolog (S. cerevisiae)	51068	3	n/a	n/a	4.48e-01	1.308
280051153	ENSG00000252974	0	AC121334.1	AC121334.1	0	12	n/a	n/a	4.53e-01	1.308
1098582	ENSG00000165572	59817	KBTBD6	kelch repeat and BTB (POZ) domain containing 6	89890	13	n/a	n/a	4.51e-01	1.308
1093692	ENSG00000133703	3820	KRAS	v-Ki-ras2 Kirsten rat sarcoma viral oncogene homolog	3845	12	n/a	n/a	4.80e-01	1.308
1087428	ENSG00000039319	9621	ZFYVE16	zinc finger, FYVE domain containing 16	9765	5	n/a	n/a	5.96e-01	1.307
1104063	ENSG00000196776	956	CD47	CD47 molecule	961	3	n/a	n/a	3.52e-01	1.307
1089475	ENSG00000101928	35463	MOSPD1	motile sperm domain containing 1	56180	X	n/a	n/a	4.42e-01	1.307
1091990	ENSG00000120709	30788	FAM53C	family with sequence similarity 53, member C	51307	5	n/a	n/a	4.75e-01	1.307
279873462	ENSG00000233040	0	FAM204BP	family with sequence similarity 204, member B, pseudogene	0	1	n/a	n/a	4.65e-01	1.307
280082105	ENSG00000255164	0	RP5-1047A19.4	Uncharacterized protein	0	8	n/a	n/a	4.55e-01	1.307
279855807	ENSG00000231504	0	NMD3P2	NMD3 homolog (S. cerevisiae) pseudogene 2	0	7	n/a	n/a	4.43e-01	1.307
279746801	ENSG00000217716	0	RPS10P3	ribosomal protein S10 pseudogene 3	0	9	n/a	n/a	4.32e-01	1.307
280020415	ENSG00000249971	0	RP11-256P1.1	RP11-256P1.1	0	5	n/a	n/a	4.47e-01	1.307
1091437	ENSG00000116157	2865	GPX7	glutathione peroxidase 7	2882	1	n/a	n/a	4.43e-01	1.307
1094249	ENSG00000136805	23485	C9orf4	chromosome 9 open reading frame 4	23732	9	n/a	n/a	3.56e-01	1.307
1090178	ENSG00000106333	5086	PCOLCE	procollagen C-endopeptidase enhancer	5118	7	n/a	n/a	3.91e-01	1.307
1104874	ENSG00000203618	2795	GP1BB	glycoprotein Ib (platelet), beta polypeptide	2812	22	n/a	n/a	4.83e-01	1.307
1090510	ENSG00000108960	23286	MMD	monocyte to macrophage differentiation-associated	23531	17	n/a	n/a	4.64e-01	1.306
279738114	ENSG00000215221	0	UBA52P6	ubiquitin A-52 residue ribosomal protein fusion product 1 pseudogene 6	0	9	n/a	n/a	3.62e-01	1.306
279888123	ENSG00000234377	0	POU4F1-AS1	POU4F1 antisense RNA 1 (non-protein coding)	0	13	n/a	n/a	4.44e-01	1.306
279792357	ENSG00000225822	0	UBXN7-AS1	UBXN7 antisense RNA 1 (non-protein coding)	0	3	n/a	n/a	4.46e-01	1.306
279715969	ENSG00000212237	0	RN5S18	RNA, 5S ribosomal 18	0	1	n/a	n/a	3.60e-01	1.306
280029774	ENSG00000250727	0	RP11-959I15.1	RP11-959I15.1	0	8	n/a	n/a	4.76e-01	1.306
1101242	ENSG00000177485	9865	ZBTB33	zinc finger and BTB domain containing 33	10009	X	n/a	n/a	4.61e-01	1.306
1095633	ENSG00000145439	59059	CBR4	carbonyl reductase 4	84869	4	n/a	n/a	4.74e-01	1.306
1087307	ENSG00000024048	23059	UBR2	ubiquitin protein ligase E3 component n-recognin 2	23304	6	n/a	n/a	4.54e-01	1.306
1094130	ENSG00000136114	35188	THSD1	thrombospondin, type I, domain containing 1	55901	13	n/a	n/a	4.49e-01	1.306
1099516	ENSG00000169242	1929	EFNA1	ephrin-A1	1942	1	n/a	n/a	4.55e-01	1.306
1086945	ENSG00000005175	55460	RPAP3	RNA polymerase II associated protein 3	79657	12	n/a	n/a	6.20e-01	1.306
280008835	ENSG00000249031	0	SUMO2P6	SMT3 suppressor of mif two 3 homolog 2 (S. cerevisiae) pseudogene 6	0	5	n/a	n/a	4.43e-01	1.305
1089774	ENSG00000104228	22842	TRIM35	tripartite motif containing 35	23087	8	n/a	n/a	6.27e-01	1.305
1086887	ENSG00000002587	9813	HS3ST1	heparan sulfate (glucosamine) 3-O-sulfotransferase 1	9957	4	n/a	n/a	3.58e-01	1.305
1089060	ENSG00000100077	154	ADRBK2	adrenergic, beta, receptor kinase 2	157	22	n/a	n/a	4.54e-01	1.305
1091012	ENSG00000112837	8973	TBX18	T-box 18	9096	6	n/a	n/a	4.65e-01	1.305
1091269	ENSG00000115159	2803	GPD2	glycerol-3-phosphate dehydrogenase 2 (mitochondrial)	2820	2	n/a	n/a	3.49e-01	1.305
1090320	ENSG00000107614	1775	TRDMT1	tRNA aspartic acid methyltransferase 1	1787	10	n/a	n/a	5.88e-01	1.305
280031889	ENSG00000250906	0	RP11-632F7.3	RP11-632F7.3	0	4	n/a	n/a	4.56e-01	1.305
1101258	ENSG00000177576	152128	C18orf32	chromosome 18 open reading frame 32	497661	18	n/a	n/a	3.94e-01	1.305
1104603	ENSG00000198431	7253	TXNRD1	thioredoxin reductase 1	7296	12	n/a	n/a	6.16e-01	1.304
280047296	ENSG00000252416	0	U6	U6 spliceosomal RNA	0	10	n/a	n/a	4.55e-01	1.304
1105923	ENSG00000213867	0	RP11-829H16.2	RP11-829H16.2	0	14	n/a	n/a	3.73e-01	1.304
280128329	ENSG00000259173	0	RP11-30K9.7	RP11-30K9.7	0	15	n/a	n/a	4.55e-01	1.304
1089382	ENSG00000101327	5141	PDYN	prodynorphin	5173	20	n/a	n/a	5.08e-01	1.304
1095922	ENSG00000147588	5343	PMP2	peripheral myelin protein 2	5375	8	n/a	n/a	4.62e-01	1.304
1093922	ENSG00000135093	58945	USP30	ubiquitin specific peptidase 30	84749	12	n/a	n/a	4.55e-01	1.304
1094843	ENSG00000140092	10369	FBLN5	fibulin 5	10516	14	n/a	n/a	4.62e-01	1.304
1103844	ENSG00000196177	33	ACADSB	acyl-CoA dehydrogenase, short/branched chain	36	10	n/a	n/a	4.76e-01	1.304
1090105	ENSG00000105894	5732	PTN	pleiotrophin	5764	7	n/a	n/a	4.46e-01	1.304
279971278	ENSG00000243023	0	UBA52P3	ubiquitin A-52 residue ribosomal protein fusion product 1 pseudogene 3	0	14	n/a	n/a	3.80e-01	1.303
1096108	ENSG00000149231	55583	CCDC82	coiled-coil domain containing 82	79780	11	n/a	n/a	5.36e-01	1.303
1090580	ENSG00000109654	23076	TRIM2	tripartite motif containing 2	23321	4	n/a	n/a	4.83e-01	1.303
1099571	ENSG00000169504	25681	CLIC4	chloride intracellular channel 4	25932	1	n/a	n/a	4.78e-01	1.303
1089824	ENSG00000104626	59917	ERI1	exoribonuclease 1	90459	8	n/a	n/a	5.36e-01	1.303
1104617	ENSG00000198478	57941	SH3BGRL2	SH3 domain binding glutamic acid-rich protein like 2	83699	6	n/a	n/a	5.01e-01	1.303
280130820	ENSG00000259316	0	CTD-2116N17.1	CTD-2116N17.1	0	15	n/a	n/a	4.83e-01	1.303
1094404	ENSG00000137509	5515	PRCP	prolylcarboxypeptidase (angiotensinase C)	5547	11	n/a	n/a	4.79e-01	1.303
1094075	ENSG00000135870	80758	RC3H1	ring finger and CCCH-type domains 1	149041	1	n/a	n/a	4.47e-01	1.303
1092271	ENSG00000123268	463	ATF1	activating transcription factor 1	466	12	n/a	n/a	4.74e-01	1.303
1096962	ENSG00000156735	9389	BAG4	BCL2-associated athanogene 4	9530	8	n/a	n/a	4.47e-01	1.303
1100954	ENSG00000176022	79173	B3GALT6	UDP-Gal:betaGal beta 1,3-galactosyltransferase polypeptide 6	126792	1	n/a	n/a	3.85e-01	1.302
279749500	ENSG00000219553	0	RP1-281H8.3	RP1-281H8.3	0	6	n/a	n/a	4.44e-01	1.302
1087306	ENSG00000023909	2713	GCLM	glutamate-cysteine ligase, modifier subunit	2730	1	n/a	n/a	4.80e-01	1.302
1096740	ENSG00000154736	10937	ADAMTS5	ADAM metallopeptidase with thrombospondin type 1 motif, 5	11096	21	n/a	n/a	4.79e-01	1.302
1100362	ENSG00000172845	6630	SP3	Sp3 transcription factor	6670	2	n/a	n/a	4.93e-01	1.302
280059519	ENSG00000253645	0	CTD-2544N14.3	CTD-2544N14.3	0	8	n/a	n/a	4.82e-01	1.301
280080230	ENSG00000255051	0	BCAS2P1	breast carcinoma amplified sequence 2 pseudogene 1	0	11	n/a	n/a	5.69e-01	1.301
1087024	ENSG00000006757	8176	PNPLA4	patatin-like phospholipase domain containing 4	8228	X	n/a	n/a	4.79e-01	1.301
1092947	ENSG00000128585	4264	MKLN1	muskelin 1, intracellular mediator containing kelch motifs	4289	7	n/a	n/a	4.44e-01	1.301
1089186	ENSG00000100422	41354	CERK	ceramide kinase	64781	22	n/a	n/a	3.55e-01	1.301
1087721	ENSG00000062725	10366	APPBP2	amyloid beta precursor protein (cytoplasmic tail) binding protein 2	10513	17	n/a	n/a	4.81e-01	1.301
1089129	ENSG00000100292	3142	HMOX1	heme oxygenase (decycling) 1	3162	22	n/a	n/a	4.84e-01	1.301
280108337	ENSG00000257748	0	RP11-966I7.3	RP11-966I7.3	0	14	n/a	n/a	4.78e-01	1.301
1096782	ENSG00000155097	525	ATP6V1C1	ATPase, H+ transporting, lysosomal 42kDa, V1 subunit C1	528	8	n/a	n/a	4.76e-01	1.301
1109014	ENSG00000241945	5790	PWP2	PWP2 periodic tryptophan protein homolog (yeast)	5822	21	n/a	n/a	4.56e-01	1.301
1092672	ENSG00000125962	41423	ARMCX5	armadillo repeat containing, X-linked 5	64860	X	n/a	n/a	4.82e-01	1.301
1099568	ENSG00000169490	58111	TM2D2	TM2 domain containing 2	83877	8	n/a	n/a	4.92e-01	1.301
1097165	ENSG00000158470	9200	B4GALT5	UDP-Gal:betaGlcNAc beta 1,4- galactosyltransferase, polypeptide 5	9334	20	n/a	n/a	4.79e-01	1.300
1096600	ENSG00000153551	76600	CMTM7	CKLF-like MARVEL transmembrane domain containing 7	112616	3	n/a	n/a	5.36e-01	1.300
280013386	ENSG00000249436	0	CTD-2023N9.3	CTD-2023N9.3	0	5	n/a	n/a	4.53e-01	1.300
1097982	ENSG00000163512	40944	AZI2	5-azacytidine induced 2	64343	3	n/a	n/a	4.50e-01	1.300
1096400	ENSG00000151892	2658	GFRA1	GDNF family receptor alpha 1	2674	10	n/a	n/a	3.57e-01	1.300
279880229	ENSG00000233635	0	AC037445.1	AC037445.1	0	17	n/a	n/a	4.22e-01	1.299
1097051	ENSG00000157500	25809	APPL1	adaptor protein, phosphotyrosine interaction, PH domain and leucine zipper containing 1	26060	3	n/a	n/a	4.82e-01	1.299
1096176	ENSG00000149654	41006	CDH22	cadherin 22, type 2	64405	20	n/a	n/a	4.92e-01	1.299
1100461	ENSG00000173349	59017	SFT2D3	SFT2 domain containing 3	84826	2	n/a	n/a	4.44e-01	1.299
1095477	ENSG00000144320	56627	KIAA1715	KIAA1715	80856	2	n/a	n/a	4.93e-01	1.299
1096159	ENSG00000149571	58822	KIRREL3	kin of IRRE like 3 (Drosophila)	84623	11	n/a	n/a	4.66e-01	1.299
1090324	ENSG00000107643	5567	MAPK8	mitogen-activated protein kinase 8	5599	10	n/a	n/a	4.43e-01	1.299
280036883	ENSG00000251307	0	RP11-506H20.1	RP11-506H20.1	0	5	n/a	n/a	5.05e-01	1.299
1101841	ENSG00000181004	81678	BBS12	Bardet-Biedl syndrome 12	166379	4	n/a	n/a	4.83e-01	1.299
279858733	ENSG00000231764	0	DLX6-AS1	DLX6 antisense RNA 1 (non-protein coding)	0	7	n/a	n/a	4.49e-01	1.299
1092329	ENSG00000123739	57281	PLA2G12A	phospholipase A2, group XIIA	81579	4	n/a	n/a	4.43e-01	1.299
279949494	ENSG00000240524	0	RP5-1061H20.3	RP5-1061H20.3	0	1	n/a	n/a	3.89e-01	1.299
1091872	ENSG00000119888	4047	EPCAM	epithelial cell adhesion molecule	4072	2	n/a	n/a	4.56e-01	1.299
1093855	ENSG00000134709	30842	HOOK1	hook homolog 1 (Drosophila)	51361	1	n/a	n/a	5.06e-01	1.298
1094715	ENSG00000139219	1271	COL2A1	collagen, type II, alpha 1	1280	12	n/a	n/a	4.44e-01	1.298
279961317	ENSG00000241954	0	RP1-149A16.17	RP1-149A16.17	0	22	n/a	n/a	4.96e-01	1.298
1087098	ENSG00000009335	9546	UBE3C	ubiquitin protein ligase E3C	9690	7	n/a	n/a	4.64e-01	1.298
1089417	ENSG00000101445	25800	PPP1R16B	protein phosphatase 1, regulatory subunit 16B	26051	20	n/a	n/a	4.48e-01	1.298
279997280	ENSG00000248092	0	RP11-159F24.1	RP11-159F24.1	0	5	n/a	n/a	4.94e-01	1.298
1104391	ENSG00000197782	94253	ZNF780A	zinc finger protein 780A	284323	19	n/a	n/a	4.51e-01	1.298
1090535	ENSG00000109133	34450	TMEM33	transmembrane protein 33	55161	4	n/a	n/a	4.95e-01	1.298
1101500	ENSG00000178996	76596	SNX18	sorting nexin 18	112574	5	n/a	n/a	4.51e-01	1.298
1102343	ENSG00000183475	79875	ASB7	ankyrin repeat and SOCS box containing 7	140460	15	n/a	n/a	5.24e-01	1.298
1087338	ENSG00000028203	34880	VEZT	vezatin, adherens junctions transmembrane protein	55591	12	n/a	n/a	6.12e-01	1.298
1095548	ENSG00000144792	94550	ZNF660	zinc finger protein 660	285349	3	n/a	n/a	4.62e-01	1.297
1096704	ENSG00000154429	79167	C1orf96	chromosome 1 open reading frame 96	126731	1	n/a	n/a	4.58e-01	1.297
1093039	ENSG00000129292	30587	PHF20L1	PHD finger protein 20-like 1	51105	8	n/a	n/a	5.04e-01	1.297
1091545	ENSG00000116962	4780	NID1	nidogen 1	4811	1	n/a	n/a	4.18e-01	1.297
1096810	ENSG00000155380	6530	SLC16A1	solute carrier family 16, member 1 (monocarboxylic acid transporter 1)	6566	1	n/a	n/a	5.62e-01	1.297
279935116	ENSG00000238741	0	SCARNA7	small Cajal body-specific RNA 7	0	3	n/a	n/a	4.65e-01	1.297
1090226	ENSG00000106617	30903	PRKAG2	protein kinase, AMP-activated, gamma 2 non-catalytic subunit	51422	7	n/a	n/a	4.44e-01	1.297
279720569	ENSG00000213280	0	RP11-212P7.1	RP11-212P7.1	0	7	n/a	n/a	4.25e-01	1.297
279982530	ENSG00000244179	0	RP11-315C6.3	RP11-315C6.3	0	6	n/a	n/a	4.65e-01	1.296
1092876	ENSG00000127951	10717	FGL2	fibrinogen-like 2	10875	7	n/a	n/a	4.60e-01	1.296
1087153	ENSG00000011258	34088	MBTD1	mbt domain containing 1	54799	17	n/a	n/a	4.97e-01	1.296
1086893	ENSG00000002919	29649	SNX11	sorting nexin 11	29916	17	n/a	n/a	4.44e-01	1.296
1088288	ENSG00000078140	3075	UBE2K	ubiquitin-conjugating enzyme E2K	3093	4	n/a	n/a	4.82e-01	1.296
279916038	ENSG00000236924	0	RP11-390F4.6	RP11-390F4.6	0	9	n/a	n/a	4.76e-01	1.296
1098830	ENSG00000166501	5547	PRKCB	protein kinase C, beta	5579	16	n/a	n/a	4.53e-01	1.296
1096882	ENSG00000156076	11037	WIF1	WNT inhibitory factor 1	11197	12	n/a	n/a	4.55e-01	1.296
279863498	ENSG00000232157	0	RP1-187N21.2	RP1-187N21.2	0	6	n/a	n/a	4.55e-01	1.295
1088314	ENSG00000078795	26784	PKD2L2	polycystic kidney disease 2-like 2	27039	5	n/a	n/a	4.56e-01	1.295
1091558	ENSG00000117016	9639	RIMS3	regulating synaptic membrane exocytosis 3	9783	1	n/a	n/a	3.55e-01	1.295
1102148	ENSG00000182625	0	RP11-123C21.1	RP11-123C21.1	0	15	n/a	n/a	4.48e-01	1.295
1096743	ENSG00000154764	7433	WNT7A	wingless-type MMTV integration site family, member 7A	7476	3	n/a	n/a	4.44e-01	1.295
279715165	ENSG00000212027	1013733	MIR374B	microRNA 374b	100126317	X	n/a	n/a	4.46e-01	1.295
279990109	ENSG00000245482	0	RP11-847H18.2	RP11-847H18.2	0	12	n/a	n/a	4.91e-01	1.295
1101746	ENSG00000180488	119536	FAM73A	family with sequence similarity 73, member A	374986	1	n/a	n/a	4.93e-01	1.295
1087523	ENSG00000049130	4229	KITLG	KIT ligand	4254	12	n/a	n/a	4.83e-01	1.295
279876082	ENSG00000233292	0	RP11-341B24.3	RP11-341B24.3	0	10	n/a	n/a	4.51e-01	1.295
1102418	ENSG00000183722	10040	LHFP	lipoma HMGIC fusion partner	10186	13	n/a	n/a	3.75e-01	1.295
1091938	ENSG00000120322	35411	PCDHB8	protocadherin beta 8	56128	5	n/a	n/a	5.00e-01	1.295
1100946	ENSG00000175970	58943	UNC119B	unc-119 homolog B (C. elegans)	84747	12	n/a	n/a	4.41e-01	1.294
1090891	ENSG00000112062	1421	MAPK14	mitogen-activated protein kinase 14	1432	6	n/a	n/a	4.83e-01	1.294
280086044	ENSG00000255422	0	AP002954.4	AP002954.4	0	11	n/a	n/a	4.86e-01	1.294
1093573	ENSG00000132821	79288	VSTM2L	V-set and transmembrane domain containing 2 like	128434	20	n/a	n/a	4.82e-01	1.294
1102292	ENSG00000183255	750	PTTG1IP	pituitary tumor-transforming 1 interacting protein	754	21	n/a	n/a	4.93e-01	1.294
279798905	ENSG00000226377	0	AC084809.2	AC084809.2	0	17	n/a	n/a	4.99e-01	1.294
1101226	ENSG00000177427	79062	SMCR7	Smith-Magenis syndrome chromosome region, candidate 7	125170	17	n/a	n/a	4.46e-01	1.294
1090893	ENSG00000112078	85865	KCTD20	potassium channel tetramerisation domain containing 20	222658	6	n/a	n/a	4.50e-01	1.294
1103731	ENSG00000189108	26028	IL1RAPL2	interleukin 1 receptor accessory protein-like 2	26280	X	n/a	n/a	3.80e-01	1.294
279826002	ENSG00000228819	0	RP1-305B16.3	RP1-305B16.3	0	X	n/a	n/a	4.89e-01	1.293
280133407	ENSG00000259467	0	RP11-325E5.3	RP11-325E5.3	0	15	n/a	n/a	4.75e-01	1.293
279491652	ENSG00000178947	124882	LINC00086	long intergenic non-protein coding RNA 86	399668	X	n/a	n/a	4.60e-01	1.293
279665904	ENSG00000201865	181356	SNORD50B	small nucleolar RNA, C/D box 50B	692088	6	n/a	n/a	4.55e-01	1.293
279780486	ENSG00000224789	0	AC012363.4	AC012363.4	0	2	n/a	n/a	4.53e-01	1.293
279991276	ENSG00000245864	0	CTC-467M3.1	CTC-467M3.1	0	5	n/a	n/a	5.26e-01	1.293
1098758	ENSG00000166250	55630	CLMP	CXADR-like membrane protein	79827	11	n/a	n/a	4.54e-01	1.293
279727204	ENSG00000214027	0	ARPC3P5	actin related protein 2/3 complex, subunit 3 pseudogene 5	0	6	n/a	n/a	4.57e-01	1.293
1089432	ENSG00000101544	22606	ADNP2	ADNP homeobox 2	22850	18	n/a	n/a	4.47e-01	1.293
1091980	ENSG00000120686	31049	UFM1	ubiquitin-fold modifier 1	51569	13	n/a	n/a	4.65e-01	1.293
1097831	ENSG00000162972	55371	C2orf47	chromosome 2 open reading frame 47	79568	2	n/a	n/a	4.80e-01	1.293
1103937	ENSG00000196418	7634	ZNF124	zinc finger protein 124	7678	1	n/a	n/a	4.42e-01	1.292
1088412	ENSG00000081386	22625	ZNF510	zinc finger protein 510	22869	9	n/a	n/a	4.91e-01	1.292
1109058	ENSG00000242852	81571	ZNF709	zinc finger protein 709	163051	19	n/a	n/a	4.54e-01	1.292
280076571	ENSG00000254837	1019686	AP001372.2	AP001372.2	100287896	11	n/a	n/a	4.50e-01	1.292
1103967	ENSG00000196504	34949	PRPF40A	PRP40 pre-mRNA processing factor 40 homolog A (S. cerevisiae)	55660	2	n/a	n/a	4.81e-01	1.292
1100398	ENSG00000173041	109827	ZNF680	zinc finger protein 680	340252	7	n/a	n/a	4.83e-01	1.292
1086922	ENSG00000004799	5134	PDK4	pyruvate dehydrogenase kinase, isozyme 4	5166	7	n/a	n/a	4.93e-01	1.292
1097098	ENSG00000157890	58666	MEGF11	multiple EGF-like-domains 11	84465	15	n/a	n/a	4.46e-01	1.292
1096528	ENSG00000152932	77715	RAB3C	RAB3C, member RAS oncogene family	115827	5	n/a	n/a	4.64e-01	1.291
1099546	ENSG00000169379	83598	ARL13B	ADP-ribosylation factor-like 13B	200894	3	n/a	n/a	6.10e-01	1.291
279725123	ENSG00000213856	0	VDAC1P2	voltage-dependent anion channel 1 pseudogene 2	0	X	n/a	n/a	4.62e-01	1.291
1088479	ENSG00000083799	1529	CYLD	cylindromatosis (turban tumor syndrome)	1540	16	n/a	n/a	4.83e-01	1.291
1108360	ENSG00000234745	3088	HLA-B	major histocompatibility complex, class I, B	3106	6	n/a	n/a	4.44e-01	1.291
1092003	ENSG00000120820	57712	GLT8D2	glycosyltransferase 8 domain containing 2	83468	12	n/a	n/a	4.54e-01	1.291
1087868	ENSG00000067064	3402	IDI1	isopentenyl-diphosphate delta isomerase 1	3422	10	n/a	n/a	3.55e-01	1.291
279913989	ENSG00000236741	0	RP4-560B9.4	RP4-560B9.4	0	1	n/a	n/a	4.75e-01	1.291
1102804	ENSG00000185278	58813	ZBTB37	zinc finger and BTB domain containing 37	84614	1	n/a	n/a	4.53e-01	1.291
279875484	ENSG00000233229	0	RP11-237F13__B.2	RP11-237F13__B.2	0	X	n/a	n/a	4.41e-01	1.291
1100367	ENSG00000172889	30644	EGFL7	EGF-like-domain, multiple 7	51162	9	n/a	n/a	4.83e-01	1.291
279822895	ENSG00000228549	0	RP11-108M9.3	RP11-108M9.3	0	1	n/a	n/a	4.53e-01	1.291
1087300	ENSG00000023697	30553	DERA	deoxyribose-phosphate aldolase (putative)	51071	12	n/a	n/a	3.50e-01	1.291
1105531	ENSG00000205664	0	RP11-706O15.1	HCG1981372, isoform CRA_cNovel proteinUncharacterized protein	0	X	n/a	n/a	3.57e-01	1.291
1091863	ENSG00000119787	40858	ATL2	atlastin GTPase 2	64225	2	n/a	n/a	4.77e-01	1.290
1108073	ENSG00000232830	0	RP11-144C15.1	RP11-144C15.1	0	3	n/a	n/a	5.30e-01	1.290
1091489	ENSG00000116667	57265	C1orf21	chromosome 1 open reading frame 21	81563	1	n/a	n/a	5.29e-01	1.290
1098913	ENSG00000166860	9736	ZBTB39	zinc finger and BTB domain containing 39	9880	12	n/a	n/a	3.61e-01	1.290
280081236	ENSG00000255112	36410	CHMP1B	charged multivesicular body protein 1B	57132	18	n/a	n/a	4.83e-01	1.290
1101367	ENSG00000178177	90182	LCORL	ligand dependent nuclear receptor corepressor-like	254251	4	n/a	n/a	3.52e-01	1.289
1094958	ENSG00000140931	78971	CMTM3	CKLF-like MARVEL transmembrane domain containing 3	123920	16	n/a	n/a	4.46e-01	1.289
1096731	ENSG00000154654	4659	NCAM2	neural cell adhesion molecule 2	4685	21	n/a	n/a	4.54e-01	1.289
1095249	ENSG00000143140	2686	GJA5	gap junction protein, alpha 5, 40kDa	2702	1	n/a	n/a	4.54e-01	1.289
1102541	ENSG00000184254	217	ALDH1A3	aldehyde dehydrogenase 1 family, member A3	220	15	n/a	n/a	4.64e-01	1.289
1088580	ENSG00000086712	35076	TXLNG	taxilin gamma	55787	X	n/a	n/a	4.77e-01	1.289
1090959	ENSG00000112414	36487	GPR126	G protein-coupled receptor 126	57211	6	n/a	n/a	4.78e-01	1.289
279786821	ENSG00000225355	0	RP13-331H15.1	RP13-331H15.1	0	10	n/a	n/a	4.43e-01	1.289
280063612	ENSG00000253919	0	PRKRIRP7	protein-kinase, interferon-inducible double stranded RNA dependent inhibitor, repressor of (P58 repressor) pseudogene 7	0	8	n/a	n/a	4.50e-01	1.289
1102450	ENSG00000183808	123534	RBM12B	RNA binding motif protein 12B	389677	8	n/a	n/a	4.52e-01	1.289
1088514	ENSG00000084733	10732	RAB10	RAB10, member RAS oncogene family	10890	2	n/a	n/a	4.56e-01	1.289
1087226	ENSG00000015479	9638	MATR3	matrin 3	9782	5	n/a	n/a	4.54e-01	1.289
280007143	ENSG00000248881	0	CTC-366B18.2	CTC-366B18.2	0	5	n/a	n/a	4.80e-01	1.289
1099287	ENSG00000168283	644	BMI1	BMI1 polycomb ring finger oncogene	648	10	n/a	n/a	4.94e-01	1.289
1097234	ENSG00000158987	31215	RAPGEF6	Rap guanine nucleotide exchange factor (GEF) 6	51735	5	n/a	n/a	4.94e-01	1.289
1089124	ENSG00000100281	9897	HMGXB4	HMG box domain containing 4	10042	22	n/a	n/a	4.44e-01	1.288
1094678	ENSG00000138942	60048	RNF185	ring finger protein 185	91445	22	n/a	n/a	4.75e-01	1.288
1089444	ENSG00000101654	8660	RNMT	RNA (guanine-7-) methyltransferase	8731	18	n/a	n/a	5.08e-01	1.288
1103916	ENSG00000196372	55557	ASB13	ankyrin repeat and SOCS box containing 13	79754	10	n/a	n/a	3.79e-01	1.288
280111205	ENSG00000258034	0	RP11-493P1.2	RP11-493P1.2	0	12	n/a	n/a	4.17e-01	1.288
279503493	ENSG00000180673	0	RP11-323K3.1	RP11-323K3.1	0	4	n/a	n/a	4.77e-01	1.288
1096637	ENSG00000153936	9509	HS2ST1	heparan sulfate 2-O-sulfotransferase 1	9653	1	n/a	n/a	5.12e-01	1.288
1099215	ENSG00000167994	5834	RAB3IL1	RAB3A interacting protein (rabin3)-like 1	5866	11	n/a	n/a	4.65e-01	1.288
1103161	ENSG00000186767	79835	SPIN4	spindlin family, member 4	139886	X	n/a	n/a	4.77e-01	1.288
1089249	ENSG00000100664	1968	EIF5	eukaryotic translation initiation factor 5	1983	14	n/a	n/a	4.81e-01	1.288
1089481	ENSG00000101955	8348	SRPX	sushi-repeat containing protein, X-linked	8406	X	n/a	n/a	4.64e-01	1.288
1103628	ENSG00000188729	110148	OSTN	osteocrin	344901	3	n/a	n/a	3.65e-01	1.288
1104840	ENSG00000198964	92007	SGMS1	sphingomyelin synthase 1	259230	10	n/a	n/a	4.96e-01	1.288
1095819	ENSG00000146858	60136	ZC3HAV1L	zinc finger CCCH-type, antiviral 1-like	92092	7	n/a	n/a	4.58e-01	1.288
1105885	ENSG00000213639	5468	PPP1CB	protein phosphatase 1, catalytic subunit, beta isozyme	5500	2	n/a	n/a	4.47e-01	1.287
1095513	ENSG00000144580	9002	RQCD1	RCD1 required for cell differentiation1 homolog (S. pombe)	9125	2	n/a	n/a	4.80e-01	1.287
279853929	ENSG00000231333	0	RPL34P1	ribosomal protein L34 pseudogene 1	0	1	n/a	n/a	4.80e-01	1.287
279515505	ENSG00000182347	0	RP11-39K24.9	RP11-39K24.9	0	9	n/a	n/a	5.49e-01	1.287
279489256	ENSG00000178550	0	AC010170.1	AC010170.1	0	3	n/a	n/a	4.52e-01	1.287
279860153	ENSG00000231884	0	NDUFB1P1	NADH dehydrogenase (ubiquinone) 1 beta subcomplex, 1 pseudogene 1	0	3	n/a	n/a	3.62e-01	1.287
280002520	ENSG00000248503	0	RP5-1000K24.2	RP5-1000K24.2	0	X	n/a	n/a	4.44e-01	1.287
1093967	ENSG00000135341	6845	MAP3K7	mitogen-activated protein kinase kinase kinase 7	6885	6	n/a	n/a	5.31e-01	1.287
280113595	ENSG00000258288	0	RP11-554E23.3	RP11-554E23.3	0	12	n/a	n/a	4.93e-01	1.287
279927315	ENSG00000237868	0	AC097533.1	AC097533.1	0	4	n/a	n/a	4.53e-01	1.286
279857068	ENSG00000231615	0	RP11-296O14.2	RP11-296O14.2	0	1	n/a	n/a	4.43e-01	1.286
1092127	ENSG00000122008	30907	POLK	polymerase (DNA directed) kappa	51426	5	n/a	n/a	6.21e-01	1.286
1090197	ENSG00000106443	9534	PHF14	PHD finger protein 14	9678	7	n/a	n/a	4.96e-01	1.286
1101291	ENSG00000177707	25694	PVRL3	poliovirus receptor-related 3	25945	3	n/a	n/a	3.93e-01	1.286
279785060	ENSG00000225206	125277	MIR2682	microRNA 2682	400765	1	n/a	n/a	3.93e-01	1.286
1097737	ENSG00000162630	8637	B3GALT2	UDP-Gal:betaGlcNAc beta 1,3-galactosyltransferase, polypeptide 2	8707	1	n/a	n/a	4.53e-01	1.286
1088525	ENSG00000085274	35179	MYNN	myoneurin	55892	3	n/a	n/a	4.61e-01	1.286
279938356	ENSG00000239246	0	RP11-464D20.2	RP11-464D20.2	0	17	n/a	n/a	4.03e-01	1.286
1101944	ENSG00000181690	5292	PLAG1	pleiomorphic adenoma gene 1	5324	8	n/a	n/a	4.51e-01	1.286
1097405	ENSG00000160255	3664	ITGB2	integrin, beta 2 (complement component 3 receptor 3 and 4 subunit)	3689	21	n/a	n/a	4.74e-01	1.285
1098521	ENSG00000165300	25799	SLITRK5	SLIT and NTRK-like family, member 5	26050	13	n/a	n/a	4.36e-01	1.285
1098285	ENSG00000164338	58346	UTP15	UTP15, U3 small nucleolar ribonucleoprotein, homolog (S. cerevisiae)	84135	5	n/a	n/a	4.74e-01	1.285
1088857	ENSG00000092607	6873	TBX15	T-box 15	6913	1	n/a	n/a	3.59e-01	1.285
1090209	ENSG00000106537	26820	TSPAN13	tetraspanin 13	27075	7	n/a	n/a	4.62e-01	1.285
1102067	ENSG00000182287	8826	AP1S2	adaptor-related protein complex 1, sigma 2 subunit	8905	X	n/a	n/a	4.64e-01	1.285
279873718	ENSG00000233063	0	SAR1AP4	SAR1 homolog A (S. cerevisiae) pseudogene 4	0	X	n/a	n/a	4.62e-01	1.285
1094593	ENSG00000138449	29772	SLC40A1	solute carrier family 40 (iron-regulated transporter), member 1	30061	2	n/a	n/a	4.93e-01	1.285
1100023	ENSG00000171448	36957	ZBTB26	zinc finger and BTB domain containing 26	57684	9	n/a	n/a	5.09e-01	1.285
279835989	ENSG00000229732	0	AC019349.5	AC019349.5	0	17	n/a	n/a	4.63e-01	1.285
1100617	ENSG00000174173	34220	RG9MTD1	RNA (guanine-9-) methyltransferase domain containing 1	54931	3	n/a	n/a	3.65e-01	1.285
1096892	ENSG00000156162	94803	DPY19L4	dpy-19-like 4 (C. elegans)	286148	8	n/a	n/a	5.87e-01	1.285
1087779	ENSG00000064989	10057	CALCRL	calcitonin receptor-like	10203	2	n/a	n/a	4.82e-01	1.284
280137427	ENSG00000259707	0	RP11-752G15.4	RP11-752G15.4	0	15	n/a	n/a	4.82e-01	1.284
1093801	ENSG00000134352	3547	IL6ST	interleukin 6 signal transducer (gp130, oncostatin M receptor)	3572	5	n/a	n/a	4.46e-01	1.284
1094500	ENSG00000138018	59620	EPT1	ethanolaminephosphotransferase 1 (CDP-ethanolamine-specific)	85465	2	n/a	n/a	4.48e-01	1.284
1091611	ENSG00000117461	8437	PIK3R3	phosphoinositide-3-kinase, regulatory subunit 3 (gamma)	8503	1	n/a	n/a	6.01e-01	1.284
1100351	ENSG00000172795	81696	DCP2	DCP2 decapping enzyme homolog (S. cerevisiae)	167227	5	n/a	n/a	4.81e-01	1.284
1098009	ENSG00000163577	35927	EIF5A2	eukaryotic translation initiation factor 5A2	56648	3	n/a	n/a	4.97e-01	1.284
1104839	ENSG00000198963	6064	RORB	RAR-related orphan receptor B	6096	9	n/a	n/a	3.91e-01	1.284
1103701	ENSG00000188994	22791	ZNF292	zinc finger protein 292	23036	6	n/a	n/a	5.08e-01	1.284
1090378	ENSG00000108064	6977	TFAM	transcription factor A, mitochondrial	7019	10	n/a	n/a	4.44e-01	1.283
279743011	ENSG00000215871	0	RP5-837M10.1	RP5-837M10.1	0	1	n/a	n/a	5.52e-01	1.283
1101913	ENSG00000181467	5880	RAP2B	RAP2B, member of RAS oncogene family	5912	3	n/a	n/a	4.61e-01	1.283
279493291	ENSG00000179101	0	RP11-349N19.2	RP11-349N19.2	0	X	n/a	n/a	6.13e-01	1.283
279754039	ENSG00000221462	167679	SNORA76	small nucleolar RNA, H/ACA box 76	677842	17	n/a	n/a	4.44e-01	1.283
1090349	ENSG00000107854	56152	TNKS2	tankyrase, TRF1-interacting ankyrin-related ADP-ribose polymerase 2	80351	10	n/a	n/a	4.97e-01	1.283
1095696	ENSG00000145908	60125	ZNF300	zinc finger protein 300	91975	5	n/a	n/a	5.46e-01	1.283
1089845	ENSG00000104765	661	BNIP3L	BCL2/adenovirus E1B 19kDa interacting protein 3-like	665	8	n/a	n/a	4.53e-01	1.283
279780063	ENSG00000224738	0	AC099850.1	AC099850.1	0	17	n/a	n/a	4.65e-01	1.283
1106854	ENSG00000224940	125611	PRRT4	proline-rich transmembrane protein 4	401399	7	n/a	n/a	4.44e-01	1.283
1103936	ENSG00000196417	60077	ZNF765	zinc finger protein 765	91661	19	n/a	n/a	4.96e-01	1.282
279707342	ENSG00000207383	0	Y_RNA	Y RNA	0	2	n/a	n/a	4.54e-01	1.282
279844725	ENSG00000230508	0	RPL19P21	ribosomal protein L19 pseudogene 21	0	X	n/a	n/a	4.06e-01	1.282
279930745	ENSG00000238151	0	MLLT10P1	myeloid/lymphoid or mixed-lineage leukemia (trithorax homolog, Drosophila); translocated to, 10 pseudogene 1	0	20	n/a	n/a	4.44e-01	1.282
1103235	ENSG00000187049	30740	TMEM216	transmembrane protein 216	51259	11	n/a	n/a	4.59e-01	1.282
279789762	ENSG00000225610	0	AC007679.3	AC007679.3	0	2	n/a	n/a	4.55e-01	1.282
1093898	ENSG00000134954	2098	ETS1	v-ets erythroblastosis virus E26 oncogene homolog 1 (avian)	2113	11	n/a	n/a	5.01e-01	1.282
1089808	ENSG00000104442	34445	ARMC1	armadillo repeat containing 1	55156	8	n/a	n/a	4.43e-01	1.282
279818296	ENSG00000228144	0	RP11-745O10.4	RP11-745O10.4	0	12	n/a	n/a	4.57e-01	1.282
1088614	ENSG00000087299	55746	L2HGDH	L-2-hydroxyglutarate dehydrogenase	79944	14	n/a	n/a	5.07e-01	1.282
1090244	ENSG00000106723	10769	SPIN1	spindlin 1	10927	9	n/a	n/a	4.51e-01	1.282
1091147	ENSG00000114030	3811	KPNA1	karyopherin alpha 1 (importin alpha 5)	3836	3	n/a	n/a	4.94e-01	1.282
1099561	ENSG00000169439	6347	SDC2	syndecan 2	6383	8	n/a	n/a	4.62e-01	1.282
1101203	ENSG00000177311	90109	ZBTB38	zinc finger and BTB domain containing 38	253461	3	n/a	n/a	4.48e-01	1.282
279891065	ENSG00000234617	0	SNRK-AS1	SNRK antisense RNA 1 (non-protein coding)	0	3	n/a	n/a	4.92e-01	1.282
1099307	ENSG00000168374	375	ARF4	ADP-ribosylation factor 4	378	3	n/a	n/a	4.54e-01	1.281
1104530	ENSG00000198162	10747	MAN1A2	mannosidase, alpha, class 1A, member 2	10905	1	n/a	n/a	4.74e-01	1.281
279941377	ENSG00000239602	0	RP11-449H3.1	RP11-449H3.1	0	5	n/a	n/a	3.56e-01	1.281
1095101	ENSG00000141753	3467	IGFBP4	insulin-like growth factor binding protein 4	3487	17	n/a	n/a	4.02e-01	1.281
1090337	ENSG00000107779	653	BMPR1A	bone morphogenetic protein receptor, type IA	657	10	n/a	n/a	4.54e-01	1.281
1098248	ENSG00000164237	79589	CMBL	carboxymethylenebutenolidase homolog (Pseudomonas)	134147	5	n/a	n/a	3.54e-01	1.281
279769646	ENSG00000223911	0	AC009480.3	AC009480.3	0	2	n/a	n/a	4.62e-01	1.281
1096969	ENSG00000156853	77682	ZNF689	zinc finger protein 689	115509	16	n/a	n/a	5.00e-01	1.281
1098671	ENSG00000165929	78937	TC2N	tandem C2 domains, nuclear	123036	14	n/a	n/a	4.55e-01	1.280
1094574	ENSG00000138380	55603	ALS2CR8	amyotrophic lateral sclerosis 2 (juvenile) chromosome region, candidate 8	79800	2	n/a	n/a	4.90e-01	1.280
1095466	ENSG00000144227	11088	NXPH2	neurexophilin 2	11249	2	n/a	n/a	4.53e-01	1.280
1098528	ENSG00000165338	80302	HECTD2	HECT domain containing 2	143279	10	n/a	n/a	5.41e-01	1.280
1102913	ENSG00000185774	56134	KCNIP4	Kv channel interacting protein 4	80333	4	n/a	n/a	4.92e-01	1.280
1098028	ENSG00000163624	1034	CDS1	CDP-diacylglycerol synthase (phosphatidate cytidylyltransferase) 1	1040	4	n/a	n/a	5.13e-01	1.280
1098456	ENSG00000165029	16	ABCA1	ATP-binding cassette, sub-family A (ABC1), member 1	19	9	n/a	n/a	4.04e-01	1.280
1093510	ENSG00000132485	9270	ZRANB2	zinc finger, RAN-binding domain containing 2	9406	1	n/a	n/a	4.77e-01	1.280
1086880	ENSG00000001629	33758	ANKIB1	ankyrin repeat and IBR domain containing 1	54467	7	n/a	n/a	4.61e-01	1.280
279813475	ENSG00000227700	0	RP11-301M17.1	RP11-301M17.1	0	1	n/a	n/a	4.80e-01	1.280
279870496	ENSG00000232784	0	AC067961.1	AC067961.1	0	2	n/a	n/a	4.43e-01	1.279
1105676	ENSG00000206527	83649	PTPLB	protein tyrosine phosphatase-like (proline instead of catalytic arginine), member b	201562	3	n/a	n/a	4.77e-01	1.279
1100377	ENSG00000172936	4589	MYD88	myeloid differentiation primary response gene (88)	4615	3	n/a	n/a	4.56e-01	1.279
279896914	ENSG00000235105	0	RP11-329A14.1	RP11-329A14.1	0	1	n/a	n/a	4.79e-01	1.279
1089635	ENSG00000103044	3021	HAS3	hyaluronan synthase 3	3038	16	n/a	n/a	3.98e-01	1.279
1093267	ENSG00000130829	1840	DUSP9	dual specificity phosphatase 9	1852	X	n/a	n/a	4.47e-01	1.278
1097999	ENSG00000163539	22877	CLASP2	cytoplasmic linker associated protein 2	23122	3	n/a	n/a	4.93e-01	1.278
1090267	ENSG00000106993	34953	CDC37L1	cell division cycle 37 homolog (S. cerevisiae)-like 1	55664	9	n/a	n/a	4.47e-01	1.278
1099958	ENSG00000171150	9511	SOCS5	suppressor of cytokine signaling 5	9655	2	n/a	n/a	4.44e-01	1.278
1091686	ENSG00000118200	23026	CAMSAP2	calmodulin regulated spectrin-associated protein family, member 2	23271	1	n/a	n/a	4.80e-01	1.278
1098381	ENSG00000164743	81317	C8orf48	chromosome 8 open reading frame 48	157773	8	n/a	n/a	3.85e-01	1.278
1103795	ENSG00000189403	3126	HMGB1	high mobility group box 1	3146	13	n/a	n/a	3.58e-01	1.278
280041906	ENSG00000251660	0	AC007036.5	AC007036.5	0	7	n/a	n/a	4.54e-01	1.278
1098999	ENSG00000167191	31184	GPRC5B	G protein-coupled receptor, family C, group 5, member B	51704	16	n/a	n/a	3.88e-01	1.278
1091102	ENSG00000113595	370	TRIM23	tripartite motif containing 23	373	5	n/a	n/a	4.81e-01	1.278
1104905	ENSG00000203778	151786	C6orf225	chromosome 6 open reading frame 225	619208	6	n/a	n/a	4.43e-01	1.278
1101159	ENSG00000177058	81103	SLC38A9	solute carrier family 38, member 9	153129	5	n/a	n/a	5.31e-01	1.278
1102816	ENSG00000185339	6908	TCN2	transcobalamin II	6948	22	n/a	n/a	4.48e-01	1.277
1097889	ENSG00000163162	94443	RNF149	ring finger protein 149	284996	2	n/a	n/a	4.43e-01	1.277
1095374	ENSG00000143632	55	ACTA1	actin, alpha 1, skeletal muscle	58	1	n/a	n/a	4.01e-01	1.277
1094791	ENSG00000139687	5893	RB1	retinoblastoma 1	5925	13	n/a	n/a	4.95e-01	1.277
1104783	ENSG00000198865	1003752	CCDC152	coiled-coil domain containing 152	100129792	5	n/a	n/a	4.43e-01	1.277
1095139	ENSG00000142188	753	TMEM50B	transmembrane protein 50B	757	21	n/a	n/a	4.94e-01	1.277
1087560	ENSG00000051108	9565	HERPUD1	homocysteine-inducible, endoplasmic reticulum stress-inducible, ubiquitin-like domain member 1	9709	16	n/a	n/a	4.92e-01	1.277
1099126	ENSG00000167700	76677	MFSD3	major facilitator superfamily domain containing 3	113655	8	n/a	n/a	3.71e-01	1.277
1089827	ENSG00000104660	23239	LEPROTL1	leptin receptor overlapping transcript-like 1	23484	8	n/a	n/a	4.47e-01	1.277
1091831	ENSG00000119655	10430	NPC2	Niemann-Pick disease, type C2	10577	14	n/a	n/a	6.22e-01	1.277
1091867	ENSG00000119844	34101	AFTPH	aftiphilin	54812	2	n/a	n/a	4.75e-01	1.277
1090332	ENSG00000107738	40748	C10orf54	chromosome 10 open reading frame 54	64115	10	n/a	n/a	4.79e-01	1.277
1092690	ENSG00000126062	10912	TMEM115	transmembrane protein 115	11070	3	n/a	n/a	3.54e-01	1.277
1091693	ENSG00000118260	1376	CREB1	cAMP responsive element binding protein 1	1385	2	n/a	n/a	4.43e-01	1.277
1092841	ENSG00000127540	10817	UQCR11	ubiquinol-cytochrome c reductase, complex III subunit XI	10975	19	n/a	n/a	4.43e-01	1.276
1092948	ENSG00000128590	4164	DNAJB9	DnaJ (Hsp40) homolog, subfamily B, member 9	4189	7	n/a	n/a	4.53e-01	1.276
279842920	ENSG00000230362	0	RP11-809F4.2	RP11-809F4.2	0	3	n/a	n/a	3.78e-01	1.276
1090106	ENSG00000105926	31158	MPP6	membrane protein, palmitoylated 6 (MAGUK p55 subfamily member 6)	51678	7	n/a	n/a	3.52e-01	1.276
1093386	ENSG00000131669	4783	NINJ1	ninjurin 1	4814	9	n/a	n/a	4.53e-01	1.276
1108986	ENSG00000241399	9792	CD302	CD302 molecule	9936	2	n/a	n/a	4.79e-01	1.276
279828586	ENSG00000229047	0	AF127577.10	AF127577.10	0	21	n/a	n/a	3.59e-01	1.276
1100713	ENSG00000174740	80201	PABPC5	poly(A) binding protein, cytoplasmic 5	140886	X	n/a	n/a	5.36e-01	1.276
1090800	ENSG00000111530	35120	CAND1	cullin-associated and neddylation-dissociated 1	55832	12	n/a	n/a	4.42e-01	1.276
1096738	ENSG00000154727	2535	GABPA	GA binding protein transcription factor, alpha subunit 60kDa	2551	21	n/a	n/a	4.44e-01	1.275
1092036	ENSG00000121064	37766	SCPEP1	serine carboxypeptidase 1	59342	17	n/a	n/a	4.42e-01	1.275
1094608	ENSG00000138613	57708	APH1B	anterior pharynx defective 1 homolog B (C. elegans)	83464	15	n/a	n/a	4.47e-01	1.275
1098604	ENSG00000165660	22927	FAM175B	family with sequence similarity 175, member B	23172	10	n/a	n/a	4.44e-01	1.275
1086932	ENSG00000004961	3035	HCCS	holocytochrome c synthase	3052	X	n/a	n/a	5.93e-01	1.275
279747276	ENSG00000218069	0	RSL24D1P1	ribosomal L24 domain containing 1 pseudogene 1	0	6	n/a	n/a	4.27e-01	1.275
1097869	ENSG00000163104	36195	SMARCAD1	SWI/SNF-related, matrix-associated actin-dependent regulator of chromatin, subfamily a, containing DEAD/H box 1	56916	4	n/a	n/a	4.99e-01	1.275
1108063	ENSG00000232769	0	AL138968.1	Uncharacterized protein	0	X	n/a	n/a	4.82e-01	1.275
1103333	ENSG00000187601	28722	MAGEH1	melanoma antigen family H, 1	28986	X	n/a	n/a	4.49e-01	1.275
279744568	ENSG00000216285	0	RP11-490H24.5	RP11-490H24.5	0	12	n/a	n/a	3.52e-01	1.275
279995738	ENSG00000247508	0	AC005702.2	AC005702.2	0	17	n/a	n/a	4.83e-01	1.275
280110995	ENSG00000258016	0	HIGD1AP1	HIG1 hypoxia inducible domain family, member 1A pseudogene 1	0	12	n/a	n/a	3.60e-01	1.275
1089725	ENSG00000103591	55522	AAGAB	alpha- and gamma-adaptin binding protein	79719	15	n/a	n/a	4.92e-01	1.275
279809889	ENSG00000227344	0	RP11-266F12.1	RP11-266F12.1	0	7	n/a	n/a	4.77e-01	1.275
1091158	ENSG00000114127	33755	XRN1	5'-3' exoribonuclease 1	54464	3	n/a	n/a	4.94e-01	1.275
1096781	ENSG00000155096	31062	AZIN1	antizyme inhibitor 1	51582	8	n/a	n/a	4.57e-01	1.274
279877553	ENSG00000233401	0	RP4-621B10.6	RP4-621B10.6	0	1	n/a	n/a	4.46e-01	1.274
1089708	ENSG00000103490	28844	PYCARD	PYD and CARD domain containing	29108	16	n/a	n/a	4.42e-01	1.274
1096288	ENSG00000151079	3717	KCNA6	potassium voltage-gated channel, shaker-related subfamily, member 6	3742	12	n/a	n/a	4.58e-01	1.274
1104124	ENSG00000196967	83488	ZNF585A	zinc finger protein 585A	199704	19	n/a	n/a	4.96e-01	1.274
1104972	ENSG00000203945	0	RP11-274K13.2	Novel proteinUncharacterized protein	0	X	n/a	n/a	4.61e-01	1.274
1096858	ENSG00000155903	5890	RASA2	RAS p21 protein activator 2	5922	3	n/a	n/a	5.99e-01	1.274
1104836	ENSG00000198959	7010	TGM2	transglutaminase 2 (C polypeptide, protein-glutamine-gamma-glutamyltransferase)	7052	20	n/a	n/a	4.57e-01	1.274
1088415	ENSG00000081692	41612	JMJD4	jumonji domain containing 4	65094	1	n/a	n/a	4.65e-01	1.273
1101659	ENSG00000179941	55541	BBS10	Bardet-Biedl syndrome 10	79738	12	n/a	n/a	4.45e-01	1.273
1087973	ENSG00000070087	5185	PFN2	profilin 2	5217	3	n/a	n/a	4.61e-01	1.273
1102162	ENSG00000182687	8734	GALR2	galanin receptor 2	8811	17	n/a	n/a	4.80e-01	1.273
279912489	ENSG00000236592	0	S100A11P2	S100 calcium binding protein A11 pseudogene 2	0	7	n/a	n/a	4.93e-01	1.273
1088077	ENSG00000072756	30577	TRNT1	tRNA nucleotidyl transferase, CCA-adding, 1	51095	3	n/a	n/a	4.45e-01	1.273
1087299	ENSG00000023608	6577	SNAPC1	small nuclear RNA activating complex, polypeptide 1, 43kDa	6617	14	n/a	n/a	4.81e-01	1.273
1097654	ENSG00000162290	0	DCP1A	DCP1 decapping enzyme homolog A (S. cerevisiae)	0	3	n/a	n/a	4.43e-01	1.273
280032944	ENSG00000250983	0	RP11-91K8.2	RP11-91K8.2	0	3	n/a	n/a	3.78e-01	1.273
280100958	ENSG00000257043	0	RP11-137N23.1	RP11-137N23.1	0	11	n/a	n/a	4.56e-01	1.273
279837316	ENSG00000229863	0	RP11-157F20.1	RP11-157F20.1	0	3	n/a	n/a	4.64e-01	1.273
279950155	ENSG00000240616	0	AD000092.3	AD000092.3	0	19	n/a	n/a	4.54e-01	1.273
1102749	ENSG00000185085	56560	INTS5	integrator complex subunit 5	80789	11	n/a	n/a	4.59e-01	1.273
1104341	ENSG00000197629	85601	MPEG1	macrophage expressed 1	219972	11	n/a	n/a	4.82e-01	1.273
1089229	ENSG00000100592	22757	DAAM1	dishevelled associated activator of morphogenesis 1	23002	14	n/a	n/a	6.17e-01	1.273
1104415	ENSG00000197860	33848	SGTB	small glutamine-rich tetratricopeptide repeat (TPR)-containing, beta	54557	5	n/a	n/a	4.83e-01	1.273
279780904	ENSG00000224825	0	RP11-171A24.3	RP11-171A24.3	0	9	n/a	n/a	4.62e-01	1.273
279978603	ENSG00000243738	0	AL137068.1	AL137068.1	0	9	n/a	n/a	4.80e-01	1.272
1097233	ENSG00000158985	36269	CDC42SE2	CDC42 small effector 2	56990	5	n/a	n/a	4.44e-01	1.272
1101234	ENSG00000177463	7139	NR2C2	nuclear receptor subfamily 2, group C, member 2	7182	3	n/a	n/a	3.61e-01	1.272
1089568	ENSG00000102554	684	KLF5	Kruppel-like factor 5 (intestinal)	688	13	n/a	n/a	4.56e-01	1.272
280020729	ENSG00000250009	0	AC018797.1	AC018797.1	0	4	n/a	n/a	4.50e-01	1.272
279986979	ENSG00000244608	0	RP11-47K11.3	RP11-47K11.3	0	1	n/a	n/a	4.92e-01	1.272
279762926	ENSG00000223318	0	RN5S111	RNA, 5S ribosomal 111	0	2	n/a	n/a	4.44e-01	1.272
1098238	ENSG00000164188	83680	RANBP3L	RAN binding protein 3-like	202151	5	n/a	n/a	4.60e-01	1.272
1091029	ENSG00000112996	10726	MRPS30	mitochondrial ribosomal protein S30	10884	5	n/a	n/a	4.42e-01	1.271
1088471	ENSG00000083520	22650	DIS3	DIS3 mitotic control homolog (S. cerevisiae)	22894	13	n/a	n/a	4.87e-01	1.271
1094810	ENSG00000139842	8390	CUL4A	cullin 4A	8451	13	n/a	n/a	4.62e-01	1.271
1098243	ENSG00000164211	79601	STARD4	StAR-related lipid transfer (START) domain containing 4	134429	5	n/a	n/a	4.41e-01	1.271
1086873	ENSG00000001167	4769	NFYA	nuclear transcription factor Y, alpha	4800	6	n/a	n/a	4.55e-01	1.271
1093592	ENSG00000132932	31241	ATP8A2	ATPase, aminophospholipid transporter, class I, type 8A, member 2	51761	13	n/a	n/a	4.61e-01	1.271
279910606	ENSG00000236411	0	AC093415.5	AC093415.5	0	3	n/a	n/a	4.92e-01	1.271
1092026	ENSG00000120963	30605	ZNF706	zinc finger protein 706	51123	8	n/a	n/a	4.79e-01	1.271
1089787	ENSG00000104331	34217	IMPAD1	inositol monophosphatase domain containing 1	54928	8	n/a	n/a	4.51e-01	1.271
1090377	ENSG00000108061	7987	SHOC2	soc-2 suppressor of clear homolog (C. elegans)	8036	10	n/a	n/a	4.58e-01	1.271
1092092	ENSG00000121741	7706	ZMYM2	zinc finger, MYM-type 2	7750	13	n/a	n/a	4.79e-01	1.271
1101874	ENSG00000181218	60226	HIST3H2A	histone cluster 3, H2a	92815	1	n/a	n/a	3.86e-01	1.271
1099528	ENSG00000169288	41532	MRPL1	mitochondrial ribosomal protein L1	65008	4	n/a	n/a	3.89e-01	1.271
1101754	ENSG00000180543	59609	TSPYL5	TSPY-like 5	85453	8	n/a	n/a	4.96e-01	1.271
279718649	ENSG00000213058	0	RP4-765C7.2	RP4-765C7.2	0	1	n/a	n/a	3.96e-01	1.271
1105372	ENSG00000205060	59102	SLC35B4	solute carrier family 35, member B4	84912	7	n/a	n/a	3.51e-01	1.271
280019414	ENSG00000249906	1020534	RP5-1029K10.2	RP5-1029K10.2	100288866	17	n/a	n/a	4.56e-01	1.271
279905478	ENSG00000235949	0	AC061961.2	AC061961.2	0	2	n/a	n/a	3.71e-01	1.271
1101968	ENSG00000181804	94500	SLC9A9	solute carrier family 9 (sodium/hydrogen exchanger), member 9	285195	3	n/a	n/a	5.05e-01	1.271
1100134	ENSG00000171863	6168	RPS7	ribosomal protein S7	6201	2	n/a	n/a	4.62e-01	1.271
1093480	ENSG00000132356	5530	PRKAA1	protein kinase, AMP-activated, alpha 1 catalytic subunit	5562	5	n/a	n/a	4.77e-01	1.271
1092702	ENSG00000126226	35084	PCID2	PCI domain containing 2	55795	13	n/a	n/a	4.47e-01	1.270
1099414	ENSG00000168826	81685	ZBTB49	zinc finger and BTB domain containing 49	166793	4	n/a	n/a	4.74e-01	1.270
1095543	ENSG00000144747	7067	TMF1	TATA element modulatory factor 1	7110	3	n/a	n/a	5.89e-01	1.270
279685240	ENSG00000204650	125809	AC126544.1	AC126544.1	401884	17	n/a	n/a	4.76e-01	1.270
1099743	ENSG00000170275	10344	CRTAP	cartilage associated protein	10491	3	n/a	n/a	4.47e-01	1.270
1091730	ENSG00000118564	25983	FBXL5	F-box and leucine-rich repeat protein 5	26234	4	n/a	n/a	4.44e-01	1.270
280095241	ENSG00000256364	0	RP11-173P15.3	RP11-173P15.3	0	12	n/a	n/a	4.49e-01	1.270
279845466	ENSG00000230564	0	CALM1P2	calmodulin 1 (phosphorylase kinase, delta) pseudogene 2	0	7	n/a	n/a	4.02e-01	1.270
1095263	ENSG00000143183	33790	TMCO1	transmembrane and coiled-coil domains 1	54499	1	n/a	n/a	4.62e-01	1.270
1100596	ENSG00000174059	942	CD34	CD34 molecule	947	1	n/a	n/a	5.35e-01	1.270
1102629	ENSG00000184611	59853	KCNH7	potassium voltage-gated channel, subfamily H (eag-related), member 7	90134	2	n/a	n/a	4.55e-01	1.270
1090872	ENSG00000111880	8661	RNGTT	RNA guanylyltransferase and 5'-phosphatase	8732	6	n/a	n/a	4.77e-01	1.270
1098225	ENSG00000164164	34015	OTUD4	OTU domain containing 4	54726	4	n/a	n/a	4.77e-01	1.269
280081146	ENSG00000255107	0	RP11-159H10.1	RP11-159H10.1	0	8	n/a	n/a	4.80e-01	1.269
1104091	ENSG00000196867	79982	ZFP28	zinc finger protein 28 homolog (mouse)	140612	19	n/a	n/a	4.86e-01	1.269
1102623	ENSG00000184588	5110	PDE4B	phosphodiesterase 4B, cAMP-specific	5142	1	n/a	n/a	4.49e-01	1.269
1098726	ENSG00000166147	2185	FBN1	fibrillin 1	2200	15	n/a	n/a	4.65e-01	1.269
279931457	ENSG00000238213	0	TARDBPP2	TAR DNA binding protein pseudogene 2	0	13	n/a	n/a	4.49e-01	1.269
279711087	ENSG00000210825	167129	SNORA40	small nucleolar RNA, H/ACA box 40	677822	11	n/a	n/a	4.81e-01	1.269
1094827	ENSG00000139977	78921	NAA30	N(alpha)-acetyltransferase 30, NatC catalytic subunit	122830	14	n/a	n/a	4.46e-01	1.269
280025251	ENSG00000250359	0	PTP4A1P4	protein tyrosine phosphatase type IVA, member 1 pseudogene 4	0	5	n/a	n/a	4.74e-01	1.269
1101698	ENSG00000180209	29630	MYLPF	myosin light chain, phosphorylatable, fast skeletal muscle	29895	16	n/a	n/a	4.45e-01	1.269
279773016	ENSG00000224155	0	RP11-700P18.2	RP11-700P18.2	0	7	n/a	n/a	5.04e-01	1.269
279787798	ENSG00000225450	0	RP3-508I15.14	RP3-508I15.14	0	22	n/a	n/a	4.09e-01	1.269
279795270	ENSG00000226072	0	AC016772.4	AC016772.4	0	2	n/a	n/a	4.98e-01	1.269
1094640	ENSG00000138735	8585	PDE5A	phosphodiesterase 5A, cGMP-specific	8654	4	n/a	n/a	4.48e-01	1.268
280095383	ENSG00000256385	0	AE000658.27	AE000658.27	0	14	n/a	n/a	4.64e-01	1.268
1099563	ENSG00000169446	60275	MMGT1	membrane magnesium transporter 1	93380	X	n/a	n/a	4.54e-01	1.268
1097042	ENSG00000157404	3790	KIT	v-kit Hardy-Zuckerman 4 feline sarcoma viral oncogene homolog	3815	4	n/a	n/a	4.83e-01	1.268
1089426	ENSG00000101470	7082	TNNC2	troponin C type 2 (fast)	7125	20	n/a	n/a	4.28e-01	1.268
1099032	ENSG00000167333	34417	TRIM68	tripartite motif containing 68	55128	11	n/a	n/a	4.53e-01	1.268
1091662	ENSG00000117868	36761	ESYT2	extended synaptotagmin-like protein 2	57488	7	n/a	n/a	3.78e-01	1.268
1090783	ENSG00000111341	4231	MGP	matrix Gla protein	4256	12	n/a	n/a	4.42e-01	1.268
1089451	ENSG00000101751	11041	POLI	polymerase (DNA directed) iota	11201	18	n/a	n/a	4.98e-01	1.268
1090390	ENSG00000108239	22987	TBC1D12	TBC1 domain family, member 12	23232	10	n/a	n/a	4.96e-01	1.268
1096252	ENSG00000150687	10939	PRSS23	protease, serine, 23	11098	11	n/a	n/a	4.17e-01	1.268
279753171	ENSG00000221319	0	AL441988.1	AL441988.1	0	20	n/a	n/a	4.99e-01	1.268
1090550	ENSG00000109270	8580	LAMTOR3	late endosomal/lysosomal adaptor, MAPK and MTOR activator 3	8649	4	n/a	n/a	4.46e-01	1.267
1094743	ENSG00000139372	6954	TDG	thymine-DNA glycosylase	6996	12	n/a	n/a	4.79e-01	1.267
280119068	ENSG00000258651	0	RP11-545M17.1	RP11-545M17.1	0	14	n/a	n/a	3.75e-01	1.267
279875213	ENSG00000233211	0	GRPEL2P1	GrpE-like 2, mitochondrial (E. coli) pseudogene 1	0	13	n/a	n/a	4.98e-01	1.267
1104489	ENSG00000198053	80200	SIRPA	signal-regulatory protein alpha	140885	20	n/a	n/a	3.85e-01	1.267
1103719	ENSG00000189058	344	APOD	apolipoprotein D	347	3	n/a	n/a	3.75e-01	1.267
1096008	ENSG00000148346	3909	LCN2	lipocalin 2	3934	9	n/a	n/a	4.65e-01	1.267
280034407	ENSG00000251118	0	CTC-505O3.1	CTC-505O3.1	0	5	n/a	n/a	4.58e-01	1.267
280087829	ENSG00000255539	0	CTA-797E19.2	CTA-797E19.2	0	11	n/a	n/a	4.62e-01	1.267
1100041	ENSG00000171488	58440	LRRC8C	leucine rich repeat containing 8 family, member C	84230	1	n/a	n/a	4.81e-01	1.267
1087654	ENSG00000058063	22955	ATP11B	ATPase, class VI, type 11B	23200	3	n/a	n/a	4.99e-01	1.267
280073753	ENSG00000254644	0	RP11-5A11.2	RP11-5A11.2	0	8	n/a	n/a	4.73e-01	1.267
1097465	ENSG00000160712	3545	IL6R	interleukin 6 receptor	3570	1	n/a	n/a	5.06e-01	1.266
1101651	ENSG00000179918	22684	SEPHS2	selenophosphate synthetase 2	22928	16	n/a	n/a	4.49e-01	1.266
1101858	ENSG00000181072	1121	CHRM2	cholinergic receptor, muscarinic 2	1129	7	n/a	n/a	4.56e-01	1.266
1098265	ENSG00000164296	57471	TIGD6	tigger transposable element derived 6	81789	5	n/a	n/a	4.83e-01	1.266
1101035	ENSG00000176410	58487	DNAJC30	DnaJ (Hsp40) homolog, subfamily C, member 30	84277	7	n/a	n/a	4.47e-01	1.266
279811083	ENSG00000227465	0	RP11-307B23.2	RP11-307B23.2	0	10	n/a	n/a	4.43e-01	1.266
1087820	ENSG00000065809	57883	FAM107B	family with sequence similarity 107, member B	83641	10	n/a	n/a	4.95e-01	1.266
279728193	ENSG00000214135	85666	AC024560.3	AC024560.3	220729	3	n/a	n/a	4.45e-01	1.266
1098093	ENSG00000163811	22915	WDR43	WD repeat domain 43	23160	2	n/a	n/a	4.78e-01	1.266
280103847	ENSG00000257325	0	RP11-263E1.1	RP11-263E1.1	0	12	n/a	n/a	4.75e-01	1.266
1089825	ENSG00000104635	23271	SLC39A14	solute carrier family 39 (zinc transporter), member 14	23516	8	n/a	n/a	4.42e-01	1.266
1091874	ENSG00000119900	55430	OGFRL1	opioid growth factor receptor-like 1	79627	6	n/a	n/a	4.46e-01	1.266
1102659	ENSG00000184743	25672	ATL3	atlastin GTPase 3	25923	11	n/a	n/a	4.77e-01	1.266
1086918	ENSG00000004766	34899	CCDC132	coiled-coil domain containing 132	55610	7	n/a	n/a	4.77e-01	1.266
279781493	ENSG00000224883	0	CTA-250D10.19	CTA-250D10.19	0	22	n/a	n/a	3.60e-01	1.266
[truncated: 1 more rows]
