# Supplementary material for: Identification of the Molecular Events Involved in the Development of Prefrontal Cortex Through the Analysis of RNA-Seq Data From BrainSpan
Source: ASN Neuro. 2019 Jun 18;11:1759091419854627. doi: 10.1177/1759091419854627 (PMC6582306; doi:10.1177/1759091419854627)
Supplement: Supplemental Material1 - Supplemental material for Identification of the Molecular Events Involved in the Development of Prefrontal Cortex Through the Analysis of RNA-Seq Data From BrainSpan [file Supplemental_Material1.zip › VFC/VFC3/DEGs-3.csv]

id	name	gene-id	gene-symbol	gene-name	entrez-id	chromosome	start-position	end-position	p	fold-change
1090373	ENSG00000108018	77539	SORCS1	sortilin-related VPS10 domain containing receptor 1	114815	10	n/a	n/a	5.14e-01	4.665
1101916	ENSG00000181495	0	AC026703.1	AC026703.1	0	5	n/a	n/a	6.32e-01	4.342
1091076	ENSG00000113389	4852	NPR3	natriuretic peptide receptor C/guanylate cyclase C (atrionatriuretic peptide receptor C)	4883	5	n/a	n/a	4.86e-01	4.148
279968565	ENSG00000242693	0	AC108047.1	AC108047.1	0	2	n/a	n/a	5.20e-01	4.079
1093828	ENSG00000134532	6620	SOX5	SRY (sex determining region Y)-box 5	6660	12	n/a	n/a	5.01e-01	3.815
280069987	ENSG00000254376	0	SOX5P	SRY (sex determining region Y)-box 5 pseudogene	0	8	n/a	n/a	4.56e-01	3.548
1091374	ENSG00000115738	3378	ID2	inhibitor of DNA binding 2, dominant negative helix-loop-helix protein	3398	2	n/a	n/a	4.09e-01	3.483
1108758	ENSG00000237456	0	RP11-154D3.1	RP11-154D3.1	0	3	n/a	n/a	4.22e-01	3.436
1095952	ENSG00000147862	4755	NFIB	nuclear factor I/B	4781	9	n/a	n/a	5.19e-01	3.265
1087607	ENSG00000054803	80041	CBLN4	cerebellin 4 precursor	140689	20	n/a	n/a	4.82e-01	3.263
1101781	ENSG00000180730	122773	SHISA2	shisa homolog 2 (Xenopus laevis)	387914	13	n/a	n/a	5.70e-01	3.083
1095640	ENSG00000145526	1011	CDH18	cadherin 18, type 2	1016	5	n/a	n/a	5.82e-01	2.946
1092798	ENSG00000127152	41443	BCL11B	B-cell CLL/lymphoma 11B (zinc finger protein)	64919	14	n/a	n/a	5.65e-01	2.913
1093401	ENSG00000131771	58363	PPP1R1B	protein phosphatase 1, regulatory (inhibitor) subunit 1B	84152	17	n/a	n/a	5.24e-01	2.872
279986623	ENSG00000244580	0	AL121959.1	AL121959.1	0	6	n/a	n/a	5.89e-01	2.863
1102416	ENSG00000183715	4946	OPCML	opioid binding protein/cell adhesion molecule-like	4978	11	n/a	n/a	5.90e-01	2.835
1105625	ENSG00000206052	85633	DOK6	docking protein 6	220164	18	n/a	n/a	5.59e-01	2.829
1092803	ENSG00000127241	5616	MASP1	mannan-binding lectin serine peptidase 1 (C4/C2 activating component of Ra-reactive factor)	5648	3	n/a	n/a	6.22e-01	2.824
1103815	ENSG00000196104	30343	SPOCK3	sparc/osteonectin, cwcv and kazal-like domains proteoglycan (testican) 3	50859	4	n/a	n/a	6.17e-01	2.799
1093602	ENSG00000132970	10652	WASF3	WAS protein family, member 3	10810	13	n/a	n/a	4.01e-01	2.783
1095909	ENSG00000147488	9561	ST18	suppression of tumorigenicity 18 (breast carcinoma) (zinc finger protein)	9705	8	n/a	n/a	4.68e-01	2.779
1102169	ENSG00000182732	9484	RGS6	regulator of G-protein signaling 6	9628	14	n/a	n/a	3.02e-01	2.729
1099263	ENSG00000168209	33832	DDIT4	DNA-damage-inducible transcript 4	54541	10	n/a	n/a	5.79e-01	2.686
1104839	ENSG00000198963	6064	RORB	RAR-related orphan receptor B	6096	9	n/a	n/a	5.63e-01	2.672
1091071	ENSG00000113361	999	CDH6	cadherin 6, type 2, K-cadherin (fetal kidney)	1004	5	n/a	n/a	4.55e-01	2.665
1100212	ENSG00000172209	2828	GPR22	G protein-coupled receptor 22	2845	7	n/a	n/a	5.27e-01	2.643
1091968	ENSG00000120594	59088	PLXDC2	plexin domain containing 2	84898	10	n/a	n/a	5.68e-01	2.603
1093963	ENSG00000135333	2030	EPHA7	EPH receptor A7	2045	6	n/a	n/a	6.04e-01	2.591
1091286	ENSG00000115252	5104	PDE1A	phosphodiesterase 1A, calmodulin-dependent	5136	2	n/a	n/a	5.82e-01	2.573
280066574	ENSG00000254138	0	RP11-152K4.2	RP11-152K4.2	0	5	n/a	n/a	5.48e-01	2.570
1100427	ENSG00000173208	222	ABCD2	ATP-binding cassette, sub-family D (ALD), member 2	225	12	n/a	n/a	5.69e-01	2.536
1096517	ENSG00000152784	36257	PRDM8	PR domain containing 8	56978	4	n/a	n/a	4.40e-01	2.504
1097038	ENSG00000157368	80520	IL34	interleukin 34	146433	16	n/a	n/a	5.73e-01	2.499
1103039	ENSG00000186231	77516	KLHL32	kelch-like 32 (Drosophila)	114792	6	n/a	n/a	6.23e-01	2.498
1102722	ENSG00000185008	6060	ROBO2	roundabout, axon guidance receptor, homolog 2 (Drosophila)	6092	3	n/a	n/a	4.96e-01	2.484
1094139	ENSG00000136153	3983	LMO7	LIM domain 7	4008	13	n/a	n/a	4.78e-01	2.432
1097992	ENSG00000163527	83650	STT3B	STT3, subunit of the oligosaccharyltransferase complex, homolog B (S. cerevisiae)	201595	3	n/a	n/a	5.48e-01	2.412
1091559	ENSG00000117020	9856	AKT3	v-akt murine thymoma viral oncogene homolog 3 (protein kinase B, gamma)	10000	1	n/a	n/a	4.76e-01	2.388
1097153	ENSG00000158373	3000	HIST1H2BD	histone cluster 1, H2bd	3017	6	n/a	n/a	6.19e-01	2.370
1095294	ENSG00000143324	9089	XPR1	xenotropic and polytropic retrovirus receptor 1	9213	1	n/a	n/a	5.82e-01	2.366
1097143	ENSG00000158258	40717	CLSTN2	calsyntenin 2	64084	3	n/a	n/a	6.19e-01	2.355
279958840	ENSG00000241656	0	UBA52P7	ubiquitin A-52 residue ribosomal protein fusion product 1 pseudogene 7	0	12	n/a	n/a	5.90e-01	2.355
1103075	ENSG00000186369	0	RP11-355I22.3	RP11-355I22.3	0	14	n/a	n/a	5.98e-01	2.338
280044741	ENSG00000252044	0	AL928646.1	AL928646.1	0	X	n/a	n/a	5.76e-01	2.337
279957731	ENSG00000241530	0	AC006368.1	AC006368.1	0	2	n/a	n/a	6.38e-01	2.337
1100794	ENSG00000175161	90115	CADM2	cell adhesion molecule 2	253559	3	n/a	n/a	6.20e-01	2.335
1096461	ENSG00000152402	2960	GUCY1A2	guanylate cyclase 1, soluble, alpha 2	2977	11	n/a	n/a	6.32e-01	2.333
1101446	ENSG00000178695	77660	KCTD12	potassium channel tetramerisation domain containing 12	115207	13	n/a	n/a	6.18e-01	2.326
279912953	ENSG00000236654	0	AC079780.3	AC079780.3	0	7	n/a	n/a	6.01e-01	2.319
279854094	ENSG00000231357	0	AC006028.11	AC006028.11	0	7	n/a	n/a	5.84e-01	2.313
1098341	ENSG00000164600	40610	NEUROD6	neurogenic differentiation 6	63974	7	n/a	n/a	5.99e-01	2.313
1095632	ENSG00000145431	35319	PDGFC	platelet derived growth factor C	56034	4	n/a	n/a	4.57e-01	2.310
279971217	ENSG00000243013	0	AL592307.1	AL592307.1	0	1	n/a	n/a	5.92e-01	2.285
1100668	ENSG00000174469	25796	CNTNAP2	contactin associated protein-like 2	26047	7	n/a	n/a	6.38e-01	2.282
280064836	ENSG00000254010	0	RP11-103H7.5	RP11-103H7.5	0	8	n/a	n/a	6.15e-01	2.270
279805544	ENSG00000226958	0	RN28S1	RNA, 28S ribosomal 1	0	X	n/a	n/a	5.76e-01	2.269
1096578	ENSG00000153266	34368	FEZF2	FEZ family zinc finger 2	55079	3	n/a	n/a	5.75e-01	2.267
1101095	ENSG00000176769	90359	TCERG1L	transcription elongation regulator 1-like	256536	10	n/a	n/a	6.04e-01	2.261
279711783	ENSG00000211553	0	AC118278.1	AC118278.1	0	4	n/a	n/a	6.17e-01	2.255
279954000	ENSG00000241115	0	AP001347.1	AP001347.1	0	21	n/a	n/a	5.87e-01	2.244
1092487	ENSG00000124766	6619	SOX4	SRY (sex determining region Y)-box 4	6659	6	n/a	n/a	5.14e-01	2.233
1094354	ENSG00000137252	3045	HCRTR2	hypocretin (orexin) receptor 2	3062	6	n/a	n/a	6.41e-01	2.232
1098013	ENSG00000163590	81010	PPM1L	protein phosphatase, Mg2+/Mn2+ dependent, 1L	151742	3	n/a	n/a	6.13e-01	2.227
1103210	ENSG00000186960	122797	C14orf23	chromosome 14 open reading frame 23	387978	14	n/a	n/a	5.79e-01	2.219
279996562	ENSG00000247828	157121485	CTC-358I24.1	CTC-358I24.1	100505894	5	n/a	n/a	6.31e-01	2.188
1102542	ENSG00000184258	1032	CDR1	cerebellar degeneration-related protein 1, 34kDa	1038	X	n/a	n/a	5.82e-01	2.184
279790000	ENSG00000225630	0	MTND2P28	MT-ND2 pseudogene 28	0	1	n/a	n/a	4.39e-01	2.175
1100862	ENSG00000175497	36901	DPP10	dipeptidyl-peptidase 10 (non-functional)	57628	2	n/a	n/a	5.81e-01	2.175
1090601	ENSG00000109805	40784	NCAPG	non-SMC condensin I complex, subunit G	64151	4	n/a	n/a	6.34e-01	2.172
1095988	ENSG00000148219	23000	ASTN2	astrotactin 2	23245	9	n/a	n/a	6.20e-01	2.170
279802091	ENSG00000226686	0	AC012309.5	AC012309.5	0	19	n/a	n/a	6.38e-01	2.163
1104311	ENSG00000197555	25786	SIPA1L1	signal-induced proliferation-associated 1 like 1	26037	14	n/a	n/a	5.73e-01	2.152
1090880	ENSG00000111913	9606	FAM65B	family with sequence similarity 65, member B	9750	6	n/a	n/a	4.90e-01	2.148
1096106	ENSG00000149212	80328	SESN3	sestrin 3	143686	11	n/a	n/a	5.92e-01	2.144
280031338	ENSG00000250853	0	CTD-2331H7.1	CTD-2331H7.1	0	5	n/a	n/a	6.21e-01	2.141
1088793	ENSG00000091129	4866	NRCAM	neuronal cell adhesion molecule	4897	7	n/a	n/a	5.99e-01	2.139
279819242	ENSG00000228234	0	GLRXP	GLRXP	0	20	n/a	n/a	6.21e-01	2.127
1100793	ENSG00000175155	122956	YPEL2	yippee-like 2 (Drosophila)	388403	17	n/a	n/a	6.26e-01	2.118
1099383	ENSG00000168702	32833	LRP1B	low density lipoprotein receptor-related protein 1B	53353	2	n/a	n/a	5.88e-01	2.110
1091870	ENSG00000119866	32815	BCL11A	B-cell CLL/lymphoma 11A (zinc finger protein)	53335	2	n/a	n/a	4.69e-01	2.099
1098111	ENSG00000163873	2882	GRIK3	glutamate receptor, ionotropic, kainate 3	2899	1	n/a	n/a	5.83e-01	2.099
279901831	ENSG00000235579	0	AC007283.4	AC007283.4	0	2	n/a	n/a	5.94e-01	2.097
279939188	ENSG00000239345	0	HNRNPA1P26	heterogeneous nuclear ribonucleoprotein A1 pseudogene 26	0	X	n/a	n/a	6.42e-01	2.093
1096222	ENSG00000150361	36899	KLHL1	kelch-like 1 (Drosophila)	57626	13	n/a	n/a	5.42e-01	2.089
1096763	ENSG00000154928	2032	EPHB1	EPH receptor B1	2047	3	n/a	n/a	5.50e-01	2.089
1089261	ENSG00000100749	7400	VRK1	vaccinia related kinase 1	7443	14	n/a	n/a	6.35e-01	2.083
1094717	ENSG00000139223	23274	ANP32D	acidic (leucine-rich) nuclear phosphoprotein 32 family, member D	23519	12	n/a	n/a	6.21e-01	2.076
1091287	ENSG00000115255	60230	REEP6	receptor accessory protein 6	92840	19	n/a	n/a	4.76e-01	2.063
1096022	ENSG00000148429	9568	USP6NL	USP6 N-terminal like	9712	10	n/a	n/a	4.20e-01	2.061
1089466	ENSG00000101871	4256	MID1	midline 1 (Opitz/BBB syndrome)	4281	X	n/a	n/a	4.82e-01	2.058
1086943	ENSG00000005108	85821	THSD7A	thrombospondin, type I, domain containing 7A	221981	7	n/a	n/a	4.98e-01	2.057
279902807	ENSG00000235674	0	LDHAP2	lactate dehydrogenase A pseudogene 2	0	1	n/a	n/a	6.31e-01	2.057
1087514	ENSG00000048540	35172	LMO3	LIM domain only 3 (rhombotin-like 2)	55885	12	n/a	n/a	6.10e-01	2.045
1105945	ENSG00000213934	3030	HBG1	hemoglobin, gamma A	3047	11	n/a	n/a	6.15e-01	2.044
280045784	ENSG00000252197	0	AC091047.1	AC091047.1	0	8	n/a	n/a	5.92e-01	2.043
1089683	ENSG00000103316	1417	CRYM	crystallin, mu	1428	16	n/a	n/a	5.16e-01	2.042
279833393	ENSG00000229478	0	RP4-718N17.1	RP4-718N17.1	0	7	n/a	n/a	6.26e-01	2.039
280134130	ENSG00000259506	0	RP11-352D13.3	RP11-352D13.3	0	15	n/a	n/a	6.05e-01	2.027
1099253	ENSG00000168135	3736	KCNJ4	potassium inwardly-rectifying channel, subfamily J, member 4	3761	22	n/a	n/a	6.17e-01	2.027
1094209	ENSG00000136535	10558	TBR1	T-box, brain, 1	10716	2	n/a	n/a	4.89e-01	2.021
1099264	ENSG00000168214	3495	RBPJ	recombination signal binding protein for immunoglobulin kappa J region	3516	4	n/a	n/a	6.04e-01	2.020
279501158	ENSG00000180230	0	RP11-198M6.2	RP11-198M6.2	0	10	n/a	n/a	6.35e-01	2.020
1101367	ENSG00000178177	90182	LCORL	ligand dependent nuclear receptor corepressor-like	254251	4	n/a	n/a	6.19e-01	2.016
279986172	ENSG00000244535	0	RP1-181J22.1	RP1-181J22.1	0	11	n/a	n/a	5.76e-01	2.014
280049900	ENSG00000252793	0	5S_rRNA	5S ribosomal RNA	0	5	n/a	n/a	5.47e-01	2.014
280045763	ENSG00000252194	0	AC114491.2	AC114491.2	0	1	n/a	n/a	5.84e-01	2.013
279964315	ENSG00000242257	0	AC044839.1	AC044839.1	0	11	n/a	n/a	5.76e-01	2.013
1090599	ENSG00000109790	30570	KLHL5	kelch-like 5 (Drosophila)	51088	4	n/a	n/a	4.66e-01	2.011
280046008	ENSG00000252229	0	AC098691.1	AC098691.1	0	1	n/a	n/a	5.87e-01	2.011
1088442	ENSG00000082397	22891	EPB41L3	erythrocyte membrane protein band 4.1-like 3	23136	18	n/a	n/a	5.76e-01	2.010
1086873	ENSG00000001167	4769	NFYA	nuclear transcription factor Y, alpha	4800	6	n/a	n/a	4.91e-01	2.008
1102455	ENSG00000183831	109675	ANKRD45	ankyrin repeat domain 45	339416	1	n/a	n/a	4.91e-01	2.006
279909950	ENSG00000236360	0	RP11-334A14.2	RP11-334A14.2	0	1	n/a	n/a	6.22e-01	2.000
1097850	ENSG00000163032	7404	VSNL1	visinin-like 1	7447	2	n/a	n/a	6.43e-01	1.997
279711594	ENSG00000211502	0	MIR675	microRNA 675	0	11	n/a	n/a	6.39e-01	1.996
279898297	ENSG00000235226	0	RP11-419N10.5	RP11-419N10.5	0	1	n/a	n/a	6.31e-01	1.995
1103465	ENSG00000188064	7434	WNT7B	wingless-type MMTV integration site family, member 7B	7477	22	n/a	n/a	6.37e-01	1.994
1091073	ENSG00000113369	36834	ARRDC3	arrestin domain containing 3	57561	5	n/a	n/a	5.84e-01	1.994
279823606	ENSG00000228620	0	RP3-434P1.6	RP3-434P1.6	0	22	n/a	n/a	6.23e-01	1.991
279936856	ENSG00000239014	109430	SNORD108	small nucleolar RNA, C/D box 108	338427	15	n/a	n/a	6.20e-01	1.991
279974667	ENSG00000243404	0	RP11-13J17.1	RP11-13J17.1	0	15	n/a	n/a	5.78e-01	1.990
1091024	ENSG00000112977	1599	DAP	death-associated protein	1611	5	n/a	n/a	5.79e-01	1.981
279786059	ENSG00000225282	0	AP000350.6	AP000350.6	0	22	n/a	n/a	4.75e-01	1.981
1096854	ENSG00000155886	25520	SLC24A2	solute carrier family 24 (sodium/potassium/calcium exchanger), member 2	25769	9	n/a	n/a	5.78e-01	1.980
1103054	ENSG00000186297	2542	GABRA5	gamma-aminobutyric acid (GABA) A receptor, alpha 5	2558	15	n/a	n/a	4.50e-01	1.978
1099377	ENSG00000168672	81301	FAM84B	family with sequence similarity 84, member B	157638	8	n/a	n/a	6.33e-01	1.977
1097259	ENSG00000159200	1815	RCAN1	regulator of calcineurin 1	1827	21	n/a	n/a	5.40e-01	1.975
1090296	ENSG00000107295	6420	SH3GL2	SH3-domain GRB2-like 2	6456	9	n/a	n/a	4.65e-01	1.974
1091441	ENSG00000116183	38107	PAPPA2	pappalysin 2	60676	1	n/a	n/a	6.12e-01	1.970
280010734	ENSG00000249207	0	RP11-360F5.1	RP11-360F5.1	0	4	n/a	n/a	4.32e-01	1.958
1094824	ENSG00000139971	80435	C14orf37	chromosome 14 open reading frame 37	145407	14	n/a	n/a	5.43e-01	1.957
279906433	ENSG00000236031	0	RP11-269F20.1	RP11-269F20.1	0	1	n/a	n/a	5.84e-01	1.956
1104772	ENSG00000198846	9616	TOX	thymocyte selection-associated high mobility group box	9760	8	n/a	n/a	6.40e-01	1.954
1096431	ENSG00000152154	79440	TMEM178	transmembrane protein 178	130733	2	n/a	n/a	4.50e-01	1.953
1087603	ENSG00000054654	22979	SYNE2	spectrin repeat containing, nuclear envelope 2	23224	14	n/a	n/a	6.35e-01	1.944
1093862	ENSG00000134758	30925	RNF138	ring finger protein 138	51444	18	n/a	n/a	5.86e-01	1.943
1101584	ENSG00000179456	10325	ZNF238	zinc finger protein 238	10472	1	n/a	n/a	4.89e-01	1.929
1102132	ENSG00000182568	6270	SATB1	SATB homeobox 1	6304	3	n/a	n/a	5.58e-01	1.928
279777826	ENSG00000224546	0	EIF4BP3	eukaryotic translation initiation factor 4B pseudogene 3	0	9	n/a	n/a	5.58e-01	1.924
1093395	ENSG00000131737	3860	KRT34	keratin 34	3885	17	n/a	n/a	5.75e-01	1.923
280115010	ENSG00000258403	0	RP11-355I22.6	RP11-355I22.6	0	14	n/a	n/a	6.43e-01	1.922
279862106	ENSG00000232041	0	PSMD10P3	proteasome 26S subunit, non-ATPase, 10 pseudogene 3	0	13	n/a	n/a	6.36e-01	1.919
1102055	ENSG00000182240	25574	BACE2	beta-site APP-cleaving enzyme 2	25825	21	n/a	n/a	4.90e-01	1.918
279470330	ENSG00000176054	0	RPL23P2	ribosomal protein L23 pseudogene 2	0	21	n/a	n/a	5.84e-01	1.909
1102644	ENSG00000184678	8291	HIST2H2BE	histone cluster 2, H2be	8349	1	n/a	n/a	6.11e-01	1.907
279921067	ENSG00000237351	0	CTD-2522E6.4	CTD-2522E6.4	0	X	n/a	n/a	6.02e-01	1.907
280030901	ENSG00000250810	0	AC096753.1	AC096753.1	0	2	n/a	n/a	5.71e-01	1.898
1094822	ENSG00000139946	36437	PELI2	pellino homolog 2 (Drosophila)	57161	14	n/a	n/a	5.99e-01	1.891
279902641	ENSG00000235655	134055	H3F3AP4	H3 histone, family 3A, pseudogene 4	440926	2	n/a	n/a	6.04e-01	1.890
1096932	ENSG00000156471	9647	PTDSS1	phosphatidylserine synthase 1	9791	8	n/a	n/a	6.18e-01	1.889
1092489	ENSG00000124772	36972	CPNE5	copine V	57699	6	n/a	n/a	6.38e-01	1.888
1094628	ENSG00000138670	81098	RASGEF1B	RasGEF domain family, member 1B	153020	4	n/a	n/a	6.04e-01	1.886
279943306	ENSG00000239843	0	AC004866.1	AC004866.1	0	7	n/a	n/a	5.81e-01	1.884
1091217	ENSG00000114744	30604	COMMD2	COMM domain containing 2	51122	3	n/a	n/a	6.26e-01	1.884
1094670	ENSG00000138814	5498	PPP3CA	protein phosphatase 3, catalytic subunit, alpha isozyme	5530	4	n/a	n/a	6.13e-01	1.883
1099534	ENSG00000169313	41377	P2RY12	purinergic receptor P2Y, G-protein coupled, 12	64805	3	n/a	n/a	4.13e-01	1.882
1087422	ENSG00000038427	1451	VCAN	versican	1462	5	n/a	n/a	6.42e-01	1.878
1103836	ENSG00000196159	55436	FAT4	FAT tumor suppressor homolog 4 (Drosophila)	79633	4	n/a	n/a	6.05e-01	1.875
280110974	ENSG00000258011	0	HMGA1P3	high mobility group AT-hook 1 pseudogene 3	0	12	n/a	n/a	5.69e-01	1.869
279909794	ENSG00000236341	0	RP5-1103B4.3	RP5-1103B4.3	0	1	n/a	n/a	6.22e-01	1.862
1095523	ENSG00000144645	77602	OSBPL10	oxysterol binding protein-like 10	114884	3	n/a	n/a	4.33e-01	1.861
280107497	ENSG00000257664	0	RSL24D1P5	ribosomal L24 domain containing 1 pseudogene 5	0	12	n/a	n/a	5.83e-01	1.859
279894362	ENSG00000234882	0	EIF3EP1	eukaryotic translation initiation factor 3, subunit E pseudogene 1	0	6	n/a	n/a	6.00e-01	1.855
279720569	ENSG00000213280	0	RP11-212P7.1	RP11-212P7.1	0	7	n/a	n/a	5.83e-01	1.851
1091744	ENSG00000118733	78681	OLFM3	olfactomedin 3	118427	1	n/a	n/a	6.16e-01	1.850
1096449	ENSG00000152268	10271	SPON1	spondin 1, extracellular matrix protein	10418	11	n/a	n/a	6.40e-01	1.848
1100991	ENSG00000176204	55861	LRRTM4	leucine rich repeat transmembrane neuronal 4	80059	2	n/a	n/a	6.01e-01	1.845
279863693	ENSG00000232183	0	RP6-27P15.2	RP6-27P15.2	0	X	n/a	n/a	6.20e-01	1.844
1096622	ENSG00000153820	56110	SPHKAP	SPHK1 interactor, AKAP domain containing	80309	2	n/a	n/a	5.88e-01	1.837
1086989	ENSG00000006116	10221	CACNG3	calcium channel, voltage-dependent, gamma subunit 3	10368	16	n/a	n/a	5.87e-01	1.829
280041412	ENSG00000251621	0	AC009487.5	AC009487.5	0	2	n/a	n/a	5.65e-01	1.828
279771554	ENSG00000224076	0	AC009487.4	AC009487.4	0	2	n/a	n/a	6.21e-01	1.828
280024738	ENSG00000250321	0	RP11-478C6.4	RP11-478C6.4	0	4	n/a	n/a	4.16e-01	1.828
279862113	ENSG00000232042	0	RP11-45J1.1	RP11-45J1.1	0	X	n/a	n/a	5.85e-01	1.827
279821299	ENSG00000228399	0	RP4-575N6.2	RP4-575N6.2	0	1	n/a	n/a	5.77e-01	1.823
1093903	ENSG00000134986	9181	C5orf13	chromosome 5 open reading frame 13	9315	5	n/a	n/a	5.45e-01	1.822
1100372	ENSG00000172915	26705	NBEA	neurobeachin	26960	13	n/a	n/a	6.21e-01	1.821
1100798	ENSG00000175175	22599	PPM1E	protein phosphatase, Mg2+/Mn2+ dependent, 1E	22843	17	n/a	n/a	6.23e-01	1.815
1099629	ENSG00000169760	22627	NLGN1	neuroligin 1	22871	3	n/a	n/a	6.21e-01	1.814
1088441	ENSG00000082293	1301	COL19A1	collagen, type XIX, alpha 1	1310	6	n/a	n/a	5.78e-01	1.811
1095776	ENSG00000146426	157121025	TIAM2	T-cell lymphoma invasion and metastasis 2	100505519	6	n/a	n/a	6.04e-01	1.811
1087962	ENSG00000069956	5565	MAPK6	mitogen-activated protein kinase 6	5597	15	n/a	n/a	6.24e-01	1.809
280070633	ENSG00000254418	0	RP11-21L19.1	RP11-21L19.1	0	11	n/a	n/a	5.80e-01	1.807
1090738	ENSG00000111052	8748	LIN7A	lin-7 homolog A (C. elegans)	8825	12	n/a	n/a	6.38e-01	1.806
1104454	ENSG00000197959	25801	DNM3	dynamin 3	26052	1	n/a	n/a	6.21e-01	1.805
279790823	ENSG00000225706	0	RP11-75C9.1	RP11-75C9.1	0	9	n/a	n/a	6.32e-01	1.804
279891363	ENSG00000234648	0	AL162151.3	AL162151.3	0	14	n/a	n/a	5.75e-01	1.804
279744915	ENSG00000216624	0	GAPDHP72	glyceraldehyde-3-phosphate dehydrogenase pseudogene 72	0	6	n/a	n/a	6.18e-01	1.804
1101544	ENSG00000179172	110040	HNRNPCL1	heterogeneous nuclear ribonucleoprotein C-like 1	343069	1	n/a	n/a	5.87e-01	1.802
1089392	ENSG00000101349	36421	PAK7	p21 protein (Cdc42/Rac)-activated kinase 7	57144	20	n/a	n/a	4.95e-01	1.801
279792604	ENSG00000225840	0	RN18S1	RNA, 18S ribosomal 1	0	Y	n/a	n/a	5.84e-01	1.801
1099855	ENSG00000170775	2844	GPR37	G protein-coupled receptor 37 (endothelin receptor type B-like)	2861	7	n/a	n/a	5.44e-01	1.797
280018251	ENSG00000249835	0	VCAN-AS1	VCAN antisense RNA 1 (non-protein coding)	0	5	n/a	n/a	6.35e-01	1.794
1094578	ENSG00000138386	4638	NAB1	NGFI-A binding protein 1 (EGR1 binding protein 1)	4664	2	n/a	n/a	6.42e-01	1.794
1087829	ENSG00000066027	5493	PPP2R5A	protein phosphatase 2, regulatory subunit B', alpha	5525	1	n/a	n/a	4.85e-01	1.792
280071565	ENSG00000254497	0	CTD-2560E9.5	CTD-2560E9.5	0	11	n/a	n/a	5.76e-01	1.788
1098051	ENSG00000163682	6101	RPL9	ribosomal protein L9	6133	4	n/a	n/a	4.22e-01	1.784
1104813	ENSG00000198918	6138	RPL39	ribosomal protein L39	6170	X	n/a	n/a	4.09e-01	1.783
1090933	ENSG00000112290	8857	WASF1	WAS protein family, member 1	8936	6	n/a	n/a	4.39e-01	1.783
279810237	ENSG00000227368	0	AC079753.5	AC079753.5	0	2	n/a	n/a	6.39e-01	1.780
279994002	ENSG00000246859	157121211	CTC-426B10.1	CTC-426B10.1	100505678	5	n/a	n/a	5.43e-01	1.779
280040309	ENSG00000251548	0	RP11-215G15.4	RP11-215G15.4	0	5	n/a	n/a	5.83e-01	1.778
1100938	ENSG00000175906	376	ARL4D	ADP-ribosylation factor-like 4D	379	17	n/a	n/a	6.23e-01	1.778
279925078	ENSG00000237676	0	AC138972.1	AC138972.1	0	3	n/a	n/a	5.76e-01	1.777
279462726	ENSG00000175147	0	C1orf126	chromosome 1 open reading frame 126	0	1	n/a	n/a	5.84e-01	1.776
1100007	ENSG00000171388	8785	APLN	apelin	8862	X	n/a	n/a	6.41e-01	1.776
1096209	ENSG00000150086	2887	GRIN2B	glutamate receptor, ionotropic, N-methyl D-aspartate 2B	2904	12	n/a	n/a	5.76e-01	1.775
1094445	ENSG00000137766	133462	UNC13C	unc-13 homolog C (C. elegans)	440279	15	n/a	n/a	4.89e-01	1.775
279764176	ENSG00000223467	0	CALM1P1	calmodulin 1 (phosphorylase kinase, delta) pseudogene 1	0	X	n/a	n/a	5.10e-01	1.772
1106090	ENSG00000214485	0	CTB-13H5.1	CTB-13H5.1	0	5	n/a	n/a	5.78e-01	1.772
1092426	ENSG00000124406	10249	ATP8A1	ATPase, aminophospholipid transporter (APLT), class I, type 8A, member 1	10396	4	n/a	n/a	5.56e-01	1.771
1099026	ENSG00000167306	4619	MYO5B	myosin VB	4645	18	n/a	n/a	6.08e-01	1.768
1092468	ENSG00000124614	6171	RPS10	ribosomal protein S10	6204	6	n/a	n/a	5.76e-01	1.767
1104838	ENSG00000198961	9723	PJA2	praja ring finger 2	9867	5	n/a	n/a	6.27e-01	1.760
1089800	ENSG00000104408	3621	EIF3E	eukaryotic translation initiation factor 3, subunit E	3646	8	n/a	n/a	5.93e-01	1.759
1104569	ENSG00000198300	5146	ZIM2	zinc finger, imprinted 2	5178	19	n/a	n/a	5.53e-01	1.758
1094713	ENSG00000139211	110355	AMIGO2	adhesion molecule with Ig-like domain 2	347902	12	n/a	n/a	6.38e-01	1.757
1103291	ENSG00000187323	1618	DCC	deleted in colorectal carcinoma	1630	18	n/a	n/a	6.41e-01	1.756
1102485	ENSG00000184005	90352	ST6GALNAC3	ST6 (alpha-N-acetyl-neuraminyl-2,3-beta-galactosyl-1,3)-N-acetylgalactosaminide alpha-2,6-sialyltransferase 3	256435	1	n/a	n/a	6.25e-01	1.756
1091406	ENSG00000115963	387	RND3	Rho family GTPase 3	390	2	n/a	n/a	6.30e-01	1.753
279968011	ENSG00000242629	0	RP11-89C21.2	RP11-89C21.2	0	10	n/a	n/a	6.22e-01	1.753
279749168	ENSG00000219451	85877	AC005251.3	AC005251.3	222901	7	n/a	n/a	5.75e-01	1.752
1102018	ENSG00000182103	85640	FAM181B	family with sequence similarity 181, member B	220382	11	n/a	n/a	6.30e-01	1.751
279985225	ENSG00000244428	0	AC006032.1	AC006032.1	0	Y	n/a	n/a	6.29e-01	1.750
279979244	ENSG00000243802	0	RP11-390K5.1	RP11-390K5.1	0	11	n/a	n/a	5.86e-01	1.750
279722866	ENSG00000213539	0	YBX1P6	Y box binding protein 1 pseudogene 6	0	9	n/a	n/a	4.09e-01	1.750
279841335	ENSG00000230223	0	ATXN8OS	ATXN8 opposite strand (non-protein coding)	0	13	n/a	n/a	6.33e-01	1.749
1101440	ENSG00000178662	55836	CSRNP3	cysteine-serine-rich nuclear protein 3	80034	2	n/a	n/a	6.19e-01	1.747
1106070	ENSG00000214401	159020	AC217773.1	AC217773.1	644246	17	n/a	n/a	5.86e-01	1.747
1094606	ENSG00000138604	25784	GLCE	glucuronic acid epimerase	26035	15	n/a	n/a	6.18e-01	1.746
280107367	ENSG00000257647	0	RP11-701H24.3	RP11-701H24.3	0	15	n/a	n/a	5.86e-01	1.745
1092531	ENSG00000125249	5879	RAP2A	RAP2A, member of RAS oncogene family	5911	13	n/a	n/a	6.37e-01	1.743
1100471	ENSG00000173406	1588	DAB1	disabled homolog 1 (Drosophila)	1600	1	n/a	n/a	6.23e-01	1.743
1095464	ENSG00000144218	3874	AFF3	AF4/FMR2 family, member 3	3899	2	n/a	n/a	6.40e-01	1.740
279842266	ENSG00000230311	0	AC004074.3	AC004074.3	0	X	n/a	n/a	5.70e-01	1.739
279944035	ENSG00000239935	0	AC116340.1	AC116340.1	0	5	n/a	n/a	5.76e-01	1.738
279913322	ENSG00000236682	0	AC068282.3	AC068282.3	0	2	n/a	n/a	6.35e-01	1.738
1092656	ENSG00000125879	36193	OTOR	otoraplin	56914	20	n/a	n/a	6.29e-01	1.737
1105860	ENSG00000213424	79055	KRT222	keratin 222	125113	17	n/a	n/a	6.41e-01	1.736
1099650	ENSG00000169862	1490	CTNND2	catenin (cadherin-associated protein), delta 2 (neural plakophilin-related arm-repeat protein)	1501	5	n/a	n/a	6.32e-01	1.735
279723829	ENSG00000213661	0	RP11-510I6.2	RP11-510I6.2	0	5	n/a	n/a	4.38e-01	1.732
1098018	ENSG00000163602	23184	RYBP	RING1 and YY1 binding protein	23429	3	n/a	n/a	6.24e-01	1.732
279981806	ENSG00000244073	0	CTD-2284O10.1	CTD-2284O10.1	0	5	n/a	n/a	6.18e-01	1.731
279959006	ENSG00000241680	0	RPL31P49	ribosomal protein L31 pseudogene 49	0	12	n/a	n/a	5.74e-01	1.729
280002995	ENSG00000248546	0	ANP32C	acidic (leucine-rich) nuclear phosphoprotein 32 family, member C	0	4	n/a	n/a	6.36e-01	1.728
280130745	ENSG00000259311	0	RP11-352D13.1	RP11-352D13.1	0	15	n/a	n/a	6.38e-01	1.728
1088297	ENSG00000078328	34004	RBFOX1	RNA binding protein, fox-1 homolog (C. elegans) 1	54715	16	n/a	n/a	5.13e-01	1.723
1087173	ENSG00000011638	36422	TMEM159	transmembrane protein 159	57146	16	n/a	n/a	6.12e-01	1.722
1089057	ENSG00000100065	29510	CARD10	caspase recruitment domain family, member 10	29775	22	n/a	n/a	5.88e-01	1.722
1099418	ENSG00000168843	36163	FSTL5	follistatin-like 5	56884	4	n/a	n/a	5.76e-01	1.721
279939042	ENSG00000239323	0	CTD-2213F21.1	CTD-2213F21.1	0	14	n/a	n/a	4.47e-01	1.719
1095737	ENSG00000146151	33802	HMGCLL1	3-hydroxymethyl-3-methylglutaryl-CoA lyase-like 1	54511	6	n/a	n/a	6.33e-01	1.716
1096403	ENSG00000151917	85737	BEND6	BEN domain containing 6	221336	6	n/a	n/a	5.24e-01	1.716
1094333	ENSG00000137142	110241	IGFBPL1	insulin-like growth factor binding protein-like 1	347252	9	n/a	n/a	5.95e-01	1.716
279891511	ENSG00000234661	0	CHL1-AS1	CHL1 antisense RNA 1 (non-protein coding)	0	3	n/a	n/a	5.87e-01	1.716
1094401	ENSG00000137502	27059	RAB30	RAB30, member RAS oncogene family	27314	11	n/a	n/a	6.38e-01	1.715
1103779	ENSG00000189337	23009	KAZN	kazrin, periplakin interacting protein	23254	1	n/a	n/a	5.88e-01	1.713
1096751	ENSG00000154822	22983	PLCL2	phospholipase C-like 2	23228	3	n/a	n/a	4.72e-01	1.713
279801999	ENSG00000226677	93608	C14orf19	chromosome 14 open reading frame 19	280655	14	n/a	n/a	6.22e-01	1.708
1102887	ENSG00000185666	8172	SYN3	synapsin III	8224	22	n/a	n/a	6.34e-01	1.704
1087857	ENSG00000066735	25902	KIF26A	kinesin family member 26A	26153	14	n/a	n/a	5.92e-01	1.700
279999419	ENSG00000248272	0	AL593851.1	AL593851.1	0	9	n/a	n/a	5.94e-01	1.700
1101018	ENSG00000176343	0	RPL37AP8	ribosomal protein L37a pseudogene 8	0	11	n/a	n/a	6.27e-01	1.700
279600014	ENSG00000196205	0	EEF1A1P5	eukaryotic translation elongation factor 1 alpha 1 pseudogene 5	0	9	n/a	n/a	5.94e-01	1.699
280008246	ENSG00000248979	0	LAMTOR3P2	late endosomal/lysosomal adaptor, MAPK and MTOR activator 3 pseudogene 2	0	5	n/a	n/a	5.58e-01	1.698
1102712	ENSG00000184984	1125	CHRM5	cholinergic receptor, muscarinic 5	1133	15	n/a	n/a	6.20e-01	1.696
1103731	ENSG00000189108	26028	IL1RAPL2	interleukin 1 receptor accessory protein-like 2	26280	X	n/a	n/a	5.86e-01	1.696
1105177	ENSG00000204525	3089	HLA-C	major histocompatibility complex, class I, C	3107	6	n/a	n/a	4.11e-01	1.694
280026703	ENSG00000250482	0	RP11-152K4.1	RP11-152K4.1	0	5	n/a	n/a	5.56e-01	1.691
279752268	ENSG00000221162	0	AL031963.1	AL031963.1	0	6	n/a	n/a	4.18e-01	1.690
279880902	ENSG00000233705	94754	AC078937.4	AC078937.4	286002	7	n/a	n/a	5.68e-01	1.690
279630154	ENSG00000197805	0	BX649597.1	BX649597.1	0	9	n/a	n/a	5.18e-01	1.690
279863491	ENSG00000232155	0	AF277315.19	AF277315.19	0	X	n/a	n/a	5.89e-01	1.689
1106008	ENSG00000214182	0	PTMAP5	prothymosin, alpha pseudogene 5	0	13	n/a	n/a	5.77e-01	1.686
280074787	ENSG00000254708	0	RP1-145M24.1	RP1-145M24.1	0	11	n/a	n/a	6.37e-01	1.686
279972735	ENSG00000243185	0	AC108078.1	AC108078.1	0	4	n/a	n/a	5.75e-01	1.684
1091187	ENSG00000114450	37769	GNB4	guanine nucleotide binding protein (G protein), beta polypeptide 4	59345	3	n/a	n/a	6.32e-01	1.684
1096573	ENSG00000153234	4898	NR4A2	nuclear receptor subfamily 4, group A, member 2	4929	2	n/a	n/a	6.34e-01	1.683
279822508	ENSG00000228509	0	AC006460.2	AC006460.2	0	2	n/a	n/a	4.86e-01	1.682
279972630	ENSG00000243172	0	AP003035.1	AP003035.1	0	11	n/a	n/a	5.77e-01	1.680
279982870	ENSG00000244213	0	ZFAND6P1	zinc finger, AN1-type domain 6 pseudogene 1	0	9	n/a	n/a	6.31e-01	1.679
1095237	ENSG00000143061	3301	IGSF3	immunoglobulin superfamily, member 3	3321	1	n/a	n/a	6.06e-01	1.676
279996792	ENSG00000247909	0	AL669918.1	AL669918.1	0	6	n/a	n/a	6.15e-01	1.676
1100025	ENSG00000171451	60141	DSEL	dermatan sulfate epimerase-like	92126	18	n/a	n/a	5.69e-01	1.675
279710849	ENSG00000209418	110295	SNORD64	small nucleolar RNA, C/D box 64	347686	15	n/a	n/a	6.41e-01	1.675
280083474	ENSG00000255248	0	RP11-166D19.1	RP11-166D19.1	0	11	n/a	n/a	5.79e-01	1.674
1090913	ENSG00000112186	10339	CAP2	CAP, adenylate cyclase-associated protein, 2 (yeast)	10486	6	n/a	n/a	4.63e-01	1.673
279957575	ENSG00000241511	0	RPS15AP24	ribosomal protein S15a pseudogene 24	0	8	n/a	n/a	5.75e-01	1.673
1093945	ENSG00000135241	30130	PNPLA8	patatin-like phospholipase domain containing 8	50640	7	n/a	n/a	5.98e-01	1.673
279994320	ENSG00000246981	0	AL139044.1	AL139044.1	0	6	n/a	n/a	6.10e-01	1.672
279818487	ENSG00000228158	0	TLE1P1	transducin-like enhancer of split 1 pseudogene 1	0	X	n/a	n/a	6.21e-01	1.672
1090213	ENSG00000106546	193	AHR	aryl hydrocarbon receptor	196	7	n/a	n/a	6.03e-01	1.672
280006389	ENSG00000248801	94821	RP11-664D7.4	RP11-664D7.4	286189	8	n/a	n/a	6.07e-01	1.671
1102630	ENSG00000184613	4727	NELL2	NEL-like 2 (chicken)	4753	12	n/a	n/a	6.16e-01	1.669
1096856	ENSG00000155893	60176	ACPL2	acid phosphatase-like 2	92370	3	n/a	n/a	4.52e-01	1.669
1088884	ENSG00000094796	3856	KRT31	keratin 31	3881	17	n/a	n/a	6.27e-01	1.668
1090214	ENSG00000106554	34216	CHCHD3	coiled-coil-helix-coiled-coil-helix domain containing 3	54927	7	n/a	n/a	5.87e-01	1.668
1089635	ENSG00000103044	3021	HAS3	hyaluronan synthase 3	3038	16	n/a	n/a	6.35e-01	1.666
1097836	ENSG00000162989	3735	KCNJ3	potassium inwardly-rectifying channel, subfamily J, member 3	3760	2	n/a	n/a	6.15e-01	1.665
1098462	ENSG00000165061	55501	ZMAT4	zinc finger, matrin-type 4	79698	8	n/a	n/a	4.95e-01	1.665
279813299	ENSG00000227682	0	ATP5A1P2	ATP synthase, H+ transporting, mitochondrial F1 complex, alpha subunit 1 pseudogene 2	0	2	n/a	n/a	6.24e-01	1.665
279723028	ENSG00000213574	0	LDHAP5	lactate dehydrogenase A pseudogene 5	0	10	n/a	n/a	5.91e-01	1.663
279890487	ENSG00000234564	0	RP13-158L7.2	RP13-158L7.2	0	X	n/a	n/a	5.22e-01	1.663
279913989	ENSG00000236741	0	RP4-560B9.4	RP4-560B9.4	0	1	n/a	n/a	6.02e-01	1.663
279923600	ENSG00000237550	0	RPL9P9	ribosomal protein L9 pseudogene 9	0	15	n/a	n/a	4.81e-01	1.662
1097108	ENSG00000157985	78292	AGAP1	ArfGAP with GTPase domain, ankyrin repeat and PH domain 1	116987	2	n/a	n/a	5.87e-01	1.661
279951899	ENSG00000240831	0	AC112777.1	AC112777.1	0	12	n/a	n/a	4.18e-01	1.661
1093749	ENSG00000134121	10594	CHL1	cell adhesion molecule with homology to L1CAM (close homolog of L1)	10752	3	n/a	n/a	5.83e-01	1.659
1095219	ENSG00000142871	3471	CYR61	cysteine-rich, angiogenic inducer, 61	3491	1	n/a	n/a	4.41e-01	1.656
1094649	ENSG00000138759	55945	FRAS1	Fraser syndrome 1	80144	4	n/a	n/a	6.23e-01	1.656
1096926	ENSG00000156427	8740	FGF18	fibroblast growth factor 18	8817	5	n/a	n/a	6.40e-01	1.656
1096805	ENSG00000155330	122900	C16orf87	chromosome 16 open reading frame 87	388272	16	n/a	n/a	5.91e-01	1.654
1094618	ENSG00000138641	8837	HERC3	hect domain and RLD 3	8916	4	n/a	n/a	6.18e-01	1.654
1101180	ENSG00000177182	81319	CLVS1	clavesin 1	157807	8	n/a	n/a	5.73e-01	1.653
280114210	ENSG00000258357	0	RP11-778J16.2	RP11-778J16.2	0	12	n/a	n/a	6.39e-01	1.652
1091679	ENSG00000118160	6507	SLC8A2	solute carrier family 8 (sodium/calcium exchanger), member 2	6543	19	n/a	n/a	6.33e-01	1.650
1095135	ENSG00000142178	80847	SIK1	salt-inducible kinase 1	150094	21	n/a	n/a	5.97e-01	1.650
279789857	ENSG00000225616	0	RP4-604A21.1	RP4-604A21.1	0	1	n/a	n/a	5.82e-01	1.649
1091347	ENSG00000115548	35106	KDM3A	lysine (K)-specific demethylase 3A	55818	2	n/a	n/a	5.87e-01	1.648
1098468	ENSG00000165084	77762	C8orf34	chromosome 8 open reading frame 34	116328	8	n/a	n/a	6.10e-01	1.644
1087245	ENSG00000018236	1263	CNTN1	contactin 1	1272	12	n/a	n/a	5.87e-01	1.644
279967002	ENSG00000242539	0	AC007620.3	AC007620.3	0	3	n/a	n/a	6.05e-01	1.643
1107047	ENSG00000226138	0	RP1-228P16.7	RP1-228P16.7	0	12	n/a	n/a	6.36e-01	1.641
1100225	ENSG00000172264	80085	MACROD2	MACRO domain containing 2	140733	20	n/a	n/a	6.24e-01	1.640
1096118	ENSG00000149294	4658	NCAM1	neural cell adhesion molecule 1	4684	11	n/a	n/a	6.18e-01	1.640
1102862	ENSG00000185565	4020	LSAMP	limbic system-associated membrane protein	4045	3	n/a	n/a	6.41e-01	1.639
279620046	ENSG00000197258	0	EIF4BP6	eukaryotic translation initiation factor 4B pseudogene 6	0	7	n/a	n/a	6.18e-01	1.639
1088300	ENSG00000078401	1893	EDN1	endothelin 1	1906	6	n/a	n/a	5.87e-01	1.637
1100077	ENSG00000171617	8441	ENC1	ectodermal-neural cortex 1 (with BTB-like domain)	8507	5	n/a	n/a	6.18e-01	1.636
1091766	ENSG00000118990	0	GLRXP3	glutaredoxin (thioltransferase) pseudogene 3	0	5	n/a	n/a	6.30e-01	1.636
1096743	ENSG00000154764	7433	WNT7A	wingless-type MMTV integration site family, member 7A	7476	3	n/a	n/a	6.20e-01	1.635
1093599	ENSG00000132964	1018	CDK8	cyclin-dependent kinase 8	1024	13	n/a	n/a	6.17e-01	1.635
1099609	ENSG00000169684	1130	CHRNA5	cholinergic receptor, nicotinic, alpha 5	1138	15	n/a	n/a	3.95e-01	1.634
1093708	ENSG00000133818	22556	RRAS2	related RAS viral (r-ras) oncogene homolog 2	22800	11	n/a	n/a	6.31e-01	1.633
279938556	ENSG00000239268	0	RP11-384F7.2	RP11-384F7.2	0	3	n/a	n/a	5.81e-01	1.633
1087830	ENSG00000066032	1485	CTNNA2	catenin (cadherin-associated protein), alpha 2	1496	2	n/a	n/a	6.11e-01	1.632
279710044	ENSG00000207928	1013209	MIR632	microRNA 632	693217	17	n/a	n/a	5.82e-01	1.630
1090591	ENSG00000109738	2726	GLRB	glycine receptor, beta	2743	4	n/a	n/a	6.04e-01	1.627
279735887	ENSG00000215007	0	DNAJA1P3	DnaJ (Hsp40) homolog, subfamily A, member 1 pseudogene 3	0	X	n/a	n/a	6.28e-01	1.627
1098471	ENSG00000165097	85781	KDM1B	lysine (K)-specific demethylase 1B	221656	6	n/a	n/a	6.00e-01	1.627
1095343	ENSG00000143502	34350	SUSD4	sushi domain containing 4	55061	1	n/a	n/a	6.40e-01	1.626
1103717	ENSG00000189056	5617	RELN	reelin	5649	7	n/a	n/a	4.53e-01	1.625
279977670	ENSG00000243680	0	CTC-471J1.1	CTC-471J1.1	0	19	n/a	n/a	5.86e-01	1.624
1096528	ENSG00000152932	77715	RAB3C	RAB3C, member RAS oncogene family	115827	5	n/a	n/a	5.88e-01	1.622
1102159	ENSG00000182674	9178	KCNB2	potassium voltage-gated channel, Shab-related subfamily, member 2	9312	8	n/a	n/a	5.66e-01	1.619
1098332	ENSG00000164543	9135	STK17A	serine/threonine kinase 17a	9263	7	n/a	n/a	5.74e-01	1.619
1087174	ENSG00000011677	2540	GABRA3	gamma-aminobutyric acid (GABA) A receptor, alpha 3	2556	X	n/a	n/a	6.09e-01	1.619
1093966	ENSG00000135338	81703	LCA5	Leber congenital amaurosis 5	167691	6	n/a	n/a	6.40e-01	1.618
279824890	ENSG00000228717	0	AF013593.1	AF013593.1	0	X	n/a	n/a	6.35e-01	1.616
280116630	ENSG00000258501	0	RP11-705B14.1	RP11-705B14.1	0	14	n/a	n/a	6.24e-01	1.616
1096704	ENSG00000154429	79167	C1orf96	chromosome 1 open reading frame 96	126731	1	n/a	n/a	6.37e-01	1.616
279719726	ENSG00000213174	0	RP11-373E16.1	RP11-373E16.1	0	3	n/a	n/a	4.32e-01	1.616
279865461	ENSG00000232358	0	RP5-955M13.4	RP5-955M13.4	0	20	n/a	n/a	6.35e-01	1.615
1098278	ENSG00000164326	9463	CARTPT	CART prepropeptide	9607	5	n/a	n/a	5.87e-01	1.615
279872305	ENSG00000232951	0	IPO7P1	importin 7 pseudogene 1	0	X	n/a	n/a	6.26e-01	1.615
1089878	ENSG00000104888	36308	SLC17A7	solute carrier family 17 (sodium-dependent inorganic phosphate cotransporter), member 7	57030	19	n/a	n/a	5.88e-01	1.612
279738082	ENSG00000215210	0	RBMXP2	RNA binding motif protein, X-linked pseudogene 2	0	9	n/a	n/a	6.21e-01	1.610
280014859	ENSG00000249567	0	MIMT1	MER1 repeat containing imprinted transcript 1 (non-protein coding)	0	19	n/a	n/a	6.35e-01	1.609
279747276	ENSG00000218069	0	RSL24D1P1	ribosomal L24 domain containing 1 pseudogene 1	0	6	n/a	n/a	4.27e-01	1.609
279849088	ENSG00000230903	0	RPL9P8	ribosomal protein L9 pseudogene 8	0	15	n/a	n/a	4.83e-01	1.608
279785704	ENSG00000225259	0	ST13P6	suppression of tumorigenicity 13 (colon carcinoma) (Hsp70 interacting protein) pseudogene 6	0	8	n/a	n/a	6.02e-01	1.608
1096939	ENSG00000156508	1902	EEF1A1	eukaryotic translation elongation factor 1 alpha 1	1915	6	n/a	n/a	6.38e-01	1.607
280011422	ENSG00000249271	0	AC021224.1	AC021224.1	0	18	n/a	n/a	6.08e-01	1.606
280115850	ENSG00000258459	0	CTD-2292M16.7	CTD-2292M16.7	0	14	n/a	n/a	5.88e-01	1.606
279778116	ENSG00000224578	0	AC084058.1	AC084058.1	0	16	n/a	n/a	5.82e-01	1.605
280089157	ENSG00000255674	0	AC013718.1	AC013718.1	0	2	n/a	n/a	6.22e-01	1.605
280051692	ENSG00000253051	0	SNORA31	Small nucleolar RNA SNORA31	0	13	n/a	n/a	5.92e-01	1.602
279875458	ENSG00000233225	0	AC004987.9	AC004987.9	0	7	n/a	n/a	6.05e-01	1.601
280109305	ENSG00000257846	0	RP11-597A11.3	RP11-597A11.3	0	14	n/a	n/a	5.92e-01	1.598
1091377	ENSG00000115758	4922	ODC1	ornithine decarboxylase 1	4953	2	n/a	n/a	6.16e-01	1.598
279780990	ENSG00000224834	0	BTF3P9	basic transcription factor 3 pseudogene 9	0	1	n/a	n/a	5.83e-01	1.598
1096299	ENSG00000151151	90107	IPMK	inositol polyphosphate multikinase	253430	10	n/a	n/a	5.78e-01	1.597
279488699	ENSG00000178429	0	RPS3AP5	ribosomal protein S3A pseudogene 5	0	10	n/a	n/a	4.08e-01	1.595
279849194	ENSG00000230913	0	RP4-696P19.2	RP4-696P19.2	0	6	n/a	n/a	6.13e-01	1.594
1088788	ENSG00000091039	77600	OSBPL8	oxysterol binding protein-like 8	114882	12	n/a	n/a	5.76e-01	1.594
279978671	ENSG00000243743	0	RP1-34B21.6	RP1-34B21.6	0	6	n/a	n/a	5.82e-01	1.592
1095238	ENSG00000143067	59985	ZNF697	zinc finger protein 697	90874	1	n/a	n/a	6.15e-01	1.592
279710443	ENSG00000207985	1013246	MIR663	microRNA 663	724033	20	n/a	n/a	5.77e-01	1.591
1092363	ENSG00000124126	36853	PREX1	phosphatidylinositol-3,4,5-trisphosphate-dependent Rac exchange factor 1	57580	20	n/a	n/a	5.87e-01	1.591
1100858	ENSG00000175471	55575	MCTP1	multiple C2 domains, transmembrane 1	79772	5	n/a	n/a	6.02e-01	1.589
280014847	ENSG00000249566	0	AC117517.1	AC117517.1	0	X	n/a	n/a	6.29e-01	1.588
279971278	ENSG00000243023	0	UBA52P3	ubiquitin A-52 residue ribosomal protein fusion product 1 pseudogene 3	0	14	n/a	n/a	5.88e-01	1.588
1095421	ENSG00000143924	27180	EML4	echinoderm microtubule associated protein like 4	27436	2	n/a	n/a	4.86e-01	1.588
1097573	ENSG00000161642	25695	ZNF385A	zinc finger protein 385A	25946	12	n/a	n/a	5.87e-01	1.588
1093790	ENSG00000134313	36771	KIDINS220	kinase D-interacting substrate, 220kDa	57498	2	n/a	n/a	6.26e-01	1.587
280061865	ENSG00000253789	0	CTD-2571E19.1	CTD-2571E19.1	0	8	n/a	n/a	4.85e-01	1.587
1096241	ENSG00000150625	2806	GPM6A	glycoprotein M6A	2823	4	n/a	n/a	5.94e-01	1.587
1094757	ENSG00000139517	85853	LNX2	ligand of numb-protein X 2	222484	13	n/a	n/a	5.89e-01	1.587
279794778	ENSG00000226031	1014840	RP1-260J9.2	RP1-260J9.2	100129662	X	n/a	n/a	1.97e-03	1.586
1096775	ENSG00000155052	79385	CNTNAP5	contactin associated protein-like 5	129684	2	n/a	n/a	5.79e-01	1.586
1106272	ENSG00000215179	0	MAPK6PS4	mitogen-activated protein kinase 6 pseudogene 4	0	8	n/a	n/a	6.10e-01	1.585
1105048	ENSG00000204217	655	BMPR2	bone morphogenetic protein receptor, type II (serine/threonine kinase)	659	2	n/a	n/a	6.35e-01	1.585
279828995	ENSG00000229097	0	CALM2P2	calmodulin 2 pseudogene 2	0	10	n/a	n/a	5.81e-01	1.584
1092118	ENSG00000121905	3188	HPCA	hippocalcin	3208	1	n/a	n/a	5.77e-01	1.583
279725168	ENSG00000213864	0	EEF1B2P2	eukaryotic translation elongation factor 1 beta 2 pseudogene 2	0	5	n/a	n/a	4.08e-01	1.583
1088472	ENSG00000083535	10317	PIBF1	progesterone immunomodulatory binding factor 1	10464	13	n/a	n/a	5.78e-01	1.583
279746220	ENSG00000217289	0	AC018865.5	AC018865.5	0	2	n/a	n/a	5.94e-01	1.582
1095542	ENSG00000144746	10403	ARL6IP5	ADP-ribosylation-like factor 6 interacting protein 5	10550	3	n/a	n/a	5.76e-01	1.581
1087743	ENSG00000064042	22753	LIMCH1	LIM and calponin homology domains 1	22998	4	n/a	n/a	6.41e-01	1.580
1087724	ENSG00000063046	1960	EIF4B	eukaryotic translation initiation factor 4B	1975	12	n/a	n/a	6.27e-01	1.579
279928040	ENSG00000237931	0	RP11-469E19.1	RP11-469E19.1	0	X	n/a	n/a	5.76e-01	1.579
1098106	ENSG00000163848	7663	ZNF148	zinc finger protein 148	7707	3	n/a	n/a	6.02e-01	1.579
1099492	ENSG00000169174	90296	PCSK9	proprotein convertase subtilisin/kexin type 9	255738	1	n/a	n/a	5.92e-01	1.576
280099422	ENSG00000256879	0	RP11-284H19.1	RP11-284H19.1	0	12	n/a	n/a	6.21e-01	1.576
280068214	ENSG00000254247	0	RP11-278I4.1	RP11-278I4.1	0	8	n/a	n/a	5.78e-01	1.575
279703324	ENSG00000206696	26536	SNORD58B	small nucleolar RNA, C/D box 58B	26790	18	n/a	n/a	4.16e-01	1.573
279852262	ENSG00000231198	0	AC004987.10	AC004987.10	0	7	n/a	n/a	6.34e-01	1.572
279906818	ENSG00000236058	0	RP11-215A21.2	RP11-215A21.2	0	10	n/a	n/a	5.76e-01	1.572
279781200	ENSG00000224856	0	RP4-796I17.5	RP4-796I17.5	0	22	n/a	n/a	4.25e-01	1.571
1096394	ENSG00000151846	5010	PABPC3	poly(A) binding protein, cytoplasmic 3	5042	13	n/a	n/a	5.85e-01	1.571
1095220	ENSG00000142875	5535	PRKACB	protein kinase, cAMP-dependent, catalytic, beta	5567	1	n/a	n/a	6.04e-01	1.571
1103573	ENSG00000188517	58771	COL25A1	collagen, type XXV, alpha 1	84570	4	n/a	n/a	5.90e-01	1.571
1103099	ENSG00000186468	6195	RPS23	ribosomal protein S23	6228	5	n/a	n/a	5.84e-01	1.570
1088103	ENSG00000073464	1174	CLCN4	chloride channel 4	1183	X	n/a	n/a	6.24e-01	1.569
1095974	ENSG00000148123	34175	RP11-35N6.1	Lipid phosphate phosphatase-related protein type 1	54886	9	n/a	n/a	6.28e-01	1.568
279950430	ENSG00000240656	0	AC068594.1	AC068594.1	0	17	n/a	n/a	4.23e-01	1.568
1092494	ENSG00000124785	30780	NRN1	neuritin 1	51299	6	n/a	n/a	5.80e-01	1.568
279624116	ENSG00000197522	0	AC007920.1	AC007920.1	0	3	n/a	n/a	5.91e-01	1.568
1094356	ENSG00000137261	9712	KIAA0319	KIAA0319	9856	6	n/a	n/a	6.29e-01	1.568
279931785	ENSG00000238251	0	RP11-172F4.2	RP11-172F4.2	0	9	n/a	n/a	5.75e-01	1.567
279880469	ENSG00000233662	0	CALM2P4	calmodulin 2 pseudogene 4	0	13	n/a	n/a	4.08e-01	1.567
1098932	ENSG00000166922	6411	SCG5	secretogranin V (7B2 protein)	6447	15	n/a	n/a	6.32e-01	1.567
1097737	ENSG00000162630	8637	B3GALT2	UDP-Gal:betaGlcNAc beta 1,3-galactosyltransferase, polypeptide 2	8707	1	n/a	n/a	6.29e-01	1.566
1088198	ENSG00000075790	35258	BCAP29	B-cell receptor-associated protein 29	55973	7	n/a	n/a	6.20e-01	1.566
1098342	ENSG00000164603	81199	C7orf60	chromosome 7 open reading frame 60	154743	7	n/a	n/a	5.74e-01	1.566
280130432	ENSG00000259292	0	RP11-150L8.2	RP11-150L8.2	0	15	n/a	n/a	5.58e-01	1.565
279776781	ENSG00000224460	0	RP11-439L18.2	RP11-439L18.2	0	6	n/a	n/a	5.79e-01	1.564
1104743	ENSG00000198797	37066	FAM5B	family with sequence similarity 5, member B	57795	1	n/a	n/a	6.31e-01	1.564
1101008	ENSG00000176273	81455	SLC35G1	solute carrier family 35, member G1	159371	10	n/a	n/a	5.17e-01	1.564
279978818	ENSG00000243759	0	ST13P15	suppression of tumorigenicity 13 (colon carcinoma) (Hsp70 interacting protein) pseudogene 15	0	3	n/a	n/a	6.25e-01	1.563
279865338	ENSG00000232346	0	SC22CB-1E7.1	SC22CB-1E7.1	0	22	n/a	n/a	4.12e-01	1.563
1097387	ENSG00000160200	871	CBS	cystathionine-beta-synthase	875	21	n/a	n/a	6.19e-01	1.562
1092413	ENSG00000124302	40978	CHST8	carbohydrate (N-acetylgalactosamine 4-0) sulfotransferase 8	64377	19	n/a	n/a	6.32e-01	1.562
279943096	ENSG00000239809	0	RP11-51L5.2	RP11-51L5.2	0	17	n/a	n/a	5.97e-01	1.562
1099817	ENSG00000170558	995	CDH2	cadherin 2, type 1, N-cadherin (neuronal)	1000	18	n/a	n/a	5.74e-01	1.560
1094571	ENSG00000138376	577	BARD1	BRCA1 associated RING domain 1	580	2	n/a	n/a	6.17e-01	1.560
1088743	ENSG00000090104	5964	RGS1	regulator of G-protein signaling 1	5996	1	n/a	n/a	5.75e-01	1.560
1093065	ENSG00000129521	76550	EGLN3	egl nine homolog 3 (C. elegans)	112399	14	n/a	n/a	6.32e-01	1.560
1095014	ENSG00000141314	81544	RHBDL3	rhomboid, veinlet-like 3 (Drosophila)	162494	17	n/a	n/a	5.89e-01	1.560
279973676	ENSG00000243312	0	RP11-397E7.1	RP11-397E7.1	0	4	n/a	n/a	6.42e-01	1.559
1091184	ENSG00000114423	864	CBLB	Cas-Br-M (murine) ecotropic retroviral transforming sequence b	868	3	n/a	n/a	5.50e-01	1.559
1096882	ENSG00000156076	11037	WIF1	WNT inhibitory factor 1	11197	12	n/a	n/a	4.59e-01	1.559
1095655	ENSG00000145687	23388	SSBP2	single-stranded DNA binding protein 2	23635	5	n/a	n/a	6.22e-01	1.559
279784527	ENSG00000225159	0	RP11-40H20.2	RP11-40H20.2	0	1	n/a	n/a	5.85e-01	1.557
1088240	ENSG00000077063	58208	CTTNBP2	cortactin binding protein 2	83992	7	n/a	n/a	5.96e-01	1.557
1103546	ENSG00000188394	2827	GPR21	G protein-coupled receptor 21	2844	9	n/a	n/a	6.22e-01	1.557
279787979	ENSG00000225471	0	RP11-262D11.2	RP11-262D11.2	0	X	n/a	n/a	4.15e-01	1.557
1108368	ENSG00000234797	0	RPS3AP6	ribosomal protein S3A pseudogene 6	0	15	n/a	n/a	4.20e-01	1.557
280134255	ENSG00000259516	181564	ANP32AP1	acidic (leucine-rich) nuclear phosphoprotein 32 family, member A pseudogene 1	723972	15	n/a	n/a	5.54e-01	1.555
280026710	ENSG00000250483	0	PPM1AP1	protein phosphatase, Mg2+/Mn2+ dependent 1A, pseudogene 1	0	8	n/a	n/a	5.02e-01	1.554
279995801	ENSG00000247556	0	RP11-46M12.1	RP11-46M12.1	0	15	n/a	n/a	5.97e-01	1.553
1090869	ENSG00000111875	25591	ASF1A	ASF1 anti-silencing function 1 homolog A (S. cerevisiae)	25842	6	n/a	n/a	5.82e-01	1.552
280014871	ENSG00000249568	0	RP11-234O6.2	RP11-234O6.2	0	4	n/a	n/a	5.74e-01	1.552
279452249	ENSG00000174028	0	FAM3C2	family with sequence similarity 3, member C2 (pseudogene)	0	X	n/a	n/a	6.40e-01	1.551
1086937	ENSG00000005022	289	SLC25A5	solute carrier family 25 (mitochondrial carrier; adenine nucleotide translocator), member 5	292	X	n/a	n/a	6.34e-01	1.550
1094882	ENSG00000140396	10352	NCOA2	nuclear receptor coactivator 2	10499	8	n/a	n/a	6.24e-01	1.550
1094435	ENSG00000137720	41349	C11orf1	chromosome 11 open reading frame 1	64776	11	n/a	n/a	6.44e-01	1.550
1102770	ENSG00000185158	77386	LRRC37B	leucine rich repeat containing 37B	114659	17	n/a	n/a	6.14e-01	1.550
1096203	ENSG00000149972	33237	CNTN5	contactin 5	53942	11	n/a	n/a	6.09e-01	1.549
279864446	ENSG00000232267	0	ACTR3P2	ARP3 actin-related protein 3 homolog (yeast) pseudogene 2	0	X	n/a	n/a	5.84e-01	1.549
279730287	ENSG00000214389	0	RPS3AP26	ribosomal protein S3a pseudogene 26	0	7	n/a	n/a	4.22e-01	1.549
1106357	ENSG00000215492	0	HNRNPA1P7	heterogeneous nuclear ribonucleoprotein A1 pseudogene 7	0	18	n/a	n/a	6.17e-01	1.548
279685023	ENSG00000204637	0	AC068538.2	AC068538.2	0	2	n/a	n/a	6.26e-01	1.548
280090532	ENSG00000255823	1023955	MTRNR2L8	MT-RNR2-like 8	100463486	11	n/a	n/a	4.50e-01	1.548
279733542	ENSG00000214810	0	CYCSP55	cytochrome c, somatic pseudogene 55	0	6	n/a	n/a	5.87e-01	1.547
1096481	ENSG00000152495	810	CAMK4	calcium/calmodulin-dependent protein kinase IV	814	5	n/a	n/a	6.32e-01	1.547
1100232	ENSG00000172292	90133	CERS6	ceramide synthase 6	253782	2	n/a	n/a	6.09e-01	1.546
1097666	ENSG00000162374	1981	ELAVL4	ELAV (embryonic lethal, abnormal vision, Drosophila)-like 4 (Hu antigen D)	1996	1	n/a	n/a	5.87e-01	1.545
1096921	ENSG00000156395	22741	SORCS3	sortilin-related VPS10 domain containing receptor 3	22986	10	n/a	n/a	6.40e-01	1.544
279736884	ENSG00000215086	0	RP11-522H2.3	RP11-522H2.3	0	10	n/a	n/a	5.87e-01	1.542
279896488	ENSG00000235064	0	AC069303.1	AC069303.1	0	2	n/a	n/a	6.35e-01	1.541
279948041	ENSG00000240371	0	RP11-624G17.1	RP11-624G17.1	0	11	n/a	n/a	5.77e-01	1.539
1093763	ENSG00000134207	80700	SYT6	synaptotagmin VI	148281	1	n/a	n/a	5.77e-01	1.539
1087787	ENSG00000065135	2756	GNAI3	guanine nucleotide binding protein (G protein), alpha inhibiting activity polypeptide 3	2773	1	n/a	n/a	5.90e-01	1.538
1087326	ENSG00000026559	3730	KCNG1	potassium voltage-gated channel, subfamily G, member 1	3755	20	n/a	n/a	5.75e-01	1.538
279835529	ENSG00000229696	0	KARSP1	lysyl-tRNA synthetase pseudogene 1	0	13	n/a	n/a	5.46e-01	1.538
1107226	ENSG00000227450	0	AC006449.1	Uncharacterized proteincDNA FLJ52623	0	17	n/a	n/a	5.56e-01	1.538
279780409	ENSG00000224781	0	RP13-77O11.2	RP13-77O11.2	0	X	n/a	n/a	6.40e-01	1.537
279732919	ENSG00000214748	0	RP11-332E4.1	RP11-332E4.1	0	X	n/a	n/a	4.34e-01	1.537
279905598	ENSG00000235957	0	COX7CP1	cytochrome c oxidase subunit VIIc pseudogene 1	0	13	n/a	n/a	5.78e-01	1.537
1089245	ENSG00000100644	3073	HIF1A	hypoxia inducible factor 1, alpha subunit (basic helix-loop-helix transcription factor)	3091	14	n/a	n/a	6.23e-01	1.537
279766427	ENSG00000223640	0	RP11-734K21.1	RP11-734K21.1	0	2	n/a	n/a	5.77e-01	1.537
1089237	ENSG00000100605	3680	ITPK1	inositol-tetrakisphosphate 1-kinase	3705	14	n/a	n/a	6.24e-01	1.536
1101382	ENSG00000178235	77522	SLITRK1	SLIT and NTRK-like family, member 1	114798	13	n/a	n/a	5.89e-01	1.536
1089448	ENSG00000101695	34230	RNF125	ring finger protein 125	54941	18	n/a	n/a	5.63e-01	1.535
279500932	ENSG00000180211	0	RP1-278E11.3	RP1-278E11.3	0	6	n/a	n/a	4.04e-01	1.534
1095768	ENSG00000146386	37341	C6orf115	chromosome 6 open reading frame 115	58527	6	n/a	n/a	5.87e-01	1.533
280118338	ENSG00000258598	0	RP11-260M19.1	RP11-260M19.1	0	14	n/a	n/a	5.77e-01	1.532
279821554	ENSG00000228417	0	RP11-549L6.3	RP11-549L6.3	0	10	n/a	n/a	6.39e-01	1.532
1091705	ENSG00000118402	6745	ELOVL4	ELOVL fatty acid elongase 4	6785	6	n/a	n/a	5.74e-01	1.530
1094462	ENSG00000137821	34128	LRRC49	leucine rich repeat containing 49	54839	15	n/a	n/a	5.85e-01	1.530
1088122	ENSG00000073921	8245	PICALM	phosphatidylinositol binding clathrin assembly protein	8301	11	n/a	n/a	6.19e-01	1.530
279793550	ENSG00000225923	0	RP4-736I12.1	RP4-736I12.1	0	1	n/a	n/a	5.86e-01	1.530
1096799	ENSG00000155304	6742	HSPA13	heat shock protein 70kDa family, member 13	6782	21	n/a	n/a	5.77e-01	1.530
1097266	ENSG00000159217	10495	IGF2BP1	insulin-like growth factor 2 mRNA binding protein 1	10642	17	n/a	n/a	6.42e-01	1.530
1107235	ENSG00000227487	1002744	RP11-839D17.2	RP11-839D17.2	100288346	11	n/a	n/a	5.76e-01	1.528
279807120	ENSG00000227091	0	RP5-1028L10.1	RP5-1028L10.1	0	1	n/a	n/a	6.43e-01	1.528
1100394	ENSG00000173013	90405	CCDC96	coiled-coil domain containing 96	257236	4	n/a	n/a	5.57e-01	1.528
1095038	ENSG00000141441	41337	FAM59A	family with sequence similarity 59, member A	64762	18	n/a	n/a	6.44e-01	1.527
279887415	ENSG00000234286	0	AC006026.13	AC006026.13	0	7	n/a	n/a	4.31e-01	1.526
1090691	ENSG00000110675	152634	ELMOD1	ELMO/CED-12 domain containing 1	643923	11	n/a	n/a	6.23e-01	1.526
1091688	ENSG00000118231	1412	CRYGD	crystallin, gamma D	1421	2	n/a	n/a	6.40e-01	1.525
279750201	ENSG00000220105	0	RP11-307I14.2	RP11-307I14.2	0	9	n/a	n/a	5.81e-01	1.524
1093083	ENSG00000129682	2243	FGF13	fibroblast growth factor 13	2258	X	n/a	n/a	6.18e-01	1.524
279728016	ENSG00000214110	0	LDHAP4	lactate dehydrogenase A pseudogene 4	0	9	n/a	n/a	6.12e-01	1.523
279891163	ENSG00000234629	0	WDR82P1	WD repeat domain 82 pseudogene 1	0	3	n/a	n/a	6.37e-01	1.523
279829706	ENSG00000229163	0	NAP1L1P2	nucleosome assembly protein 1-like 1 pseudogene 2	0	Y	n/a	n/a	4.39e-01	1.522
279750021	ENSG00000219870	0	RP11-430A19.2	RP11-430A19.2	0	X	n/a	n/a	5.84e-01	1.521
280037494	ENSG00000251349	0	C9orf30-TMEFF1	C9orf30-TMEFF1 readthrough	0	9	n/a	n/a	5.86e-01	1.520
1096733	ENSG00000154678	5105	PDE1C	phosphodiesterase 1C, calmodulin-dependent 70kDa	5137	7	n/a	n/a	6.01e-01	1.520
279724423	ENSG00000213740	0	RP13-178D16.2	RP13-178D16.2	0	X	n/a	n/a	6.24e-01	1.519
279789383	ENSG00000225568	0	RP11-384B12.3	RP11-384B12.3	0	1	n/a	n/a	6.03e-01	1.519
279943471	ENSG00000239872	0	RPL35AP19	ribosomal protein L35a pseudogene 19	0	8	n/a	n/a	5.79e-01	1.517
1098589	ENSG00000165617	30820	DACT1	dapper, antagonist of beta-catenin, homolog 1 (Xenopus laevis)	51339	14	n/a	n/a	6.41e-01	1.516
1096498	ENSG00000152642	22926	GPD1L	glycerol-3-phosphate dehydrogenase 1-like	23171	3	n/a	n/a	6.21e-01	1.516
1097049	ENSG00000157470	80461	FAM81A	family with sequence similarity 81, member A	145773	15	n/a	n/a	6.34e-01	1.515
279797209	ENSG00000226243	0	RPL37AP1	ribosomal protein L37a pseudogene 1	0	20	n/a	n/a	5.76e-01	1.514
279953608	ENSG00000241061	0	AC090602.1	AC090602.1	0	15	n/a	n/a	5.77e-01	1.514
1104037	ENSG00000196693	7539	ZNF33B	zinc finger protein 33B	7582	10	n/a	n/a	6.15e-01	1.513
279898510	ENSG00000235251	0	RP11-384B12.2	RP11-384B12.2	0	1	n/a	n/a	6.39e-01	1.512
1087723	ENSG00000063015	79037	SEZ6	seizure related 6 homolog (mouse)	124925	17	n/a	n/a	5.76e-01	1.512
279899717	ENSG00000235381	0	RP11-477D19.2	RP11-477D19.2	0	6	n/a	n/a	6.41e-01	1.512
279490113	ENSG00000178715	0	RP11-169K16.8	RP11-169K16.8	0	1	n/a	n/a	4.40e-01	1.511
279745716	ENSG00000217060	0	RP11-30P6.1	RP11-30P6.1	0	6	n/a	n/a	6.39e-01	1.508
279858979	ENSG00000231779	0	RP4-594I10.2	RP4-594I10.2	0	1	n/a	n/a	6.01e-01	1.508
1099730	ENSG00000170231	2157	FABP6	fatty acid binding protein 6, ileal	2172	5	n/a	n/a	6.18e-01	1.507
1098288	ENSG00000164346	10265	NSA2	NSA2 ribosome biogenesis homolog (S. cerevisiae)	10412	5	n/a	n/a	5.78e-01	1.507
279799736	ENSG00000226455	0	RP3-512E2.2	RP3-512E2.2	0	6	n/a	n/a	4.31e-01	1.507
279840803	ENSG00000230175	0	RP11-466F5.3	RP11-466F5.3	0	1	n/a	n/a	5.80e-01	1.507
280019705	ENSG00000249921	0	CTC-329H14.1	CTC-329H14.1	0	5	n/a	n/a	5.86e-01	1.507
280012482	ENSG00000249353	0	RP11-65F13.1	RP11-65F13.1	0	5	n/a	n/a	6.36e-01	1.507
1104703	ENSG00000198722	10350	UNC13B	unc-13 homolog B (C. elegans)	10497	9	n/a	n/a	6.40e-01	1.506
1087698	ENSG00000060982	583	BCAT1	branched chain amino-acid transaminase 1, cytosolic	586	12	n/a	n/a	6.35e-01	1.505
279893236	ENSG00000234782	0	RP11-442A13.1	RP11-442A13.1	0	9	n/a	n/a	4.31e-01	1.504
279843720	ENSG00000230435	0	AC004160.4	AC004160.4	0	7	n/a	n/a	6.13e-01	1.504
279740571	ENSG00000215482	0	CALM2P3	calmodulin 2 pseudogene 3	0	13	n/a	n/a	5.81e-01	1.504
279941070	ENSG00000239559	0	RPL37P2	ribosomal protein L37 pseudogene 2	0	11	n/a	n/a	4.26e-01	1.503
1103276	ENSG00000187231	60040	SESTD1	SEC14 and spectrin domains 1	91404	2	n/a	n/a	6.08e-01	1.503
279809307	ENSG00000227279	0	AC015933.2	AC015933.2	0	18	n/a	n/a	6.36e-01	1.502
1100538	ENSG00000173726	9660	TOMM20	translocase of outer mitochondrial membrane 20 homolog (yeast)	9804	1	n/a	n/a	5.93e-01	1.502
279886131	ENSG00000234176	0	HSPA8P1	heat shock 70kDa protein 8 pseudogene 1	0	X	n/a	n/a	5.98e-01	1.502
1089452	ENSG00000101752	36807	MIB1	mindbomb homolog 1 (Drosophila)	57534	18	n/a	n/a	6.02e-01	1.501
279824152	ENSG00000228656	0	MYO5BP3	myosin VB pseudogene 3	0	9	n/a	n/a	6.36e-01	1.501
1091065	ENSG00000113318	4411	MSH3	mutS homolog 3 (E. coli)	4437	5	n/a	n/a	6.40e-01	1.501
1092177	ENSG00000122507	26986	BBS9	Bardet-Biedl syndrome 9	27241	7	n/a	n/a	6.43e-01	1.501
1091107	ENSG00000113638	23302	TTC33	tetratricopeptide repeat domain 33	23548	5	n/a	n/a	5.82e-01	1.501
279817250	ENSG00000228041	0	RP4-581F12.1	RP4-581F12.1	0	X	n/a	n/a	4.11e-01	1.501
1093402	ENSG00000131773	10509	KHDRBS3	KH domain containing, RNA binding, signal transduction associated 3	10656	8	n/a	n/a	6.17e-01	1.500
1089636	ENSG00000103047	55416	TMCO7	transmembrane and coiled-coil domains 7	79613	16	n/a	n/a	6.37e-01	1.500
279942860	ENSG00000239776	0	AC079949.1	AC079949.1	0	12	n/a	n/a	4.13e-01	1.499
1102060	ENSG00000182256	2551	GABRG3	gamma-aminobutyric acid (GABA) A receptor, gamma 3	2567	15	n/a	n/a	4.89e-01	1.497
280113373	ENSG00000258262	0	RP11-693J15.3	RP11-693J15.3	0	12	n/a	n/a	5.89e-01	1.497
1090911	ENSG00000112182	37928	BACH2	BTB and CNC homology 1, basic leucine zipper transcription factor 2	60468	6	n/a	n/a	5.76e-01	1.497
280017561	ENSG00000249774	0	CTD-2206G10.2	CTD-2206G10.2	0	5	n/a	n/a	5.87e-01	1.497
1105546	ENSG00000205726	6417	ITSN1	intersectin 1 (SH3 domain protein)	6453	21	n/a	n/a	6.36e-01	1.496
1102746	ENSG00000185068	126747	GTF2H5	general transcription factor IIH, polypeptide 5	404672	6	n/a	n/a	6.41e-01	1.496
1104801	ENSG00000198898	826	CAPZA2	capping protein (actin filament) muscle Z-line, alpha 2	830	7	n/a	n/a	5.78e-01	1.495
279875890	ENSG00000233266	0	HMGB1P31	high mobility group box 1 pseudogene 31	0	2	n/a	n/a	5.64e-01	1.495
1088400	ENSG00000081138	1000	CDH7	cadherin 7, type 2	1005	18	n/a	n/a	5.81e-01	1.494
1092249	ENSG00000123106	34586	CCDC91	coiled-coil domain containing 91	55297	12	n/a	n/a	5.80e-01	1.494
280007071	ENSG00000248873	0	CTD-2265D6.1	CTD-2265D6.1	0	5	n/a	n/a	5.87e-01	1.494
1098320	ENSG00000164488	81707	DACT2	dapper, antagonist of beta-catenin, homolog 2 (Xenopus laevis)	168002	6	n/a	n/a	6.36e-01	1.494
1094247	ENSG00000136783	25683	NIPSNAP3A	nipsnap homolog 3A (C. elegans)	25934	9	n/a	n/a	5.75e-01	1.494
1091402	ENSG00000115944	9043	COX7A2L	cytochrome c oxidase subunit VIIa polypeptide 2 like	9167	2	n/a	n/a	5.78e-01	1.493
1087811	ENSG00000065609	9748	SNAP91	synaptosomal-associated protein, 91kDa homolog (mouse)	9892	6	n/a	n/a	6.32e-01	1.493
1094007	ENSG00000135486	3158	HNRNPA1	heterogeneous nuclear ribonucleoprotein A1	3178	12	n/a	n/a	5.77e-01	1.493
279866942	ENSG00000232496	0	RPL3P12	ribosomal protein L3 pseudogene 12	0	X	n/a	n/a	5.87e-01	1.493
1093140	ENSG00000130224	36904	LRCH2	leucine-rich repeats and calponin homology (CH) domain containing 2	57631	X	n/a	n/a	5.79e-01	1.493
1093798	ENSG00000134333	3914	LDHA	lactate dehydrogenase A	3939	11	n/a	n/a	5.88e-01	1.492
1090168	ENSG00000106278	5771	PTPRZ1	protein tyrosine phosphatase, receptor-type, Z polypeptide 1	5803	7	n/a	n/a	6.28e-01	1.492
1088356	ENSG00000079950	8358	STX7	syntaxin 7	8417	6	n/a	n/a	5.83e-01	1.492
279741750	ENSG00000215586	0	RP5-836E8.1	RP5-836E8.1	0	20	n/a	n/a	6.43e-01	1.491
279821366	ENSG00000228407	0	RP4-800M22.1	RP4-800M22.1	0	1	n/a	n/a	5.95e-01	1.491
1092783	ENSG00000126947	30790	ARMCX1	armadillo repeat containing, X-linked 1	51309	X	n/a	n/a	5.99e-01	1.491
1102207	ENSG00000182901	5968	RGS7	regulator of G-protein signaling 7	6000	1	n/a	n/a	6.11e-01	1.491
280119635	ENSG00000258677	0	RP11-463D19.2	RP11-463D19.2	0	8	n/a	n/a	5.86e-01	1.490
1091194	ENSG00000114520	8652	SNX4	sorting nexin 4	8723	3	n/a	n/a	5.77e-01	1.490
279641115	ENSG00000198406	0	BZW1P2	basic leucine zipper and W2 domains 1 pseudogene 2	0	3	n/a	n/a	5.86e-01	1.490
1093977	ENSG00000135387	4051	CAPRIN1	cell cycle associated protein 1	4076	11	n/a	n/a	6.23e-01	1.489
1104136	ENSG00000197008	7653	ZNF138	zinc finger protein 138	7697	7	n/a	n/a	5.84e-01	1.489
279725149	ENSG00000213862	0	CTD-2270N23.1	CTD-2270N23.1	0	15	n/a	n/a	5.82e-01	1.489
279725276	ENSG00000213881	0	NPM1P6	nucleophosmin 1 (nucleolar phosphoprotein B23, numatrin) pseudogene 6	0	8	n/a	n/a	5.78e-01	1.487
280004071	ENSG00000248641	0	HMGA1P2	high mobility group AT-hook 1 pseudogene 2	0	4	n/a	n/a	5.90e-01	1.486
1103988	ENSG00000196565	3031	HBG2	hemoglobin, gamma G	3048	11	n/a	n/a	4.17e-01	1.486
279922723	ENSG00000237481	0	RP4-803J11.2	RP4-803J11.2	0	1	n/a	n/a	5.76e-01	1.486
279872312	ENSG00000232952	0	RP11-90H3.1	RP11-90H3.1	0	1	n/a	n/a	6.22e-01	1.484
1091611	ENSG00000117461	8437	PIK3R3	phosphoinositide-3-kinase, regulatory subunit 3 (gamma)	8503	1	n/a	n/a	6.33e-01	1.484
1100078	ENSG00000171621	55977	SPSB1	splA/ryanodine receptor domain and SOCS box containing 1	80176	1	n/a	n/a	6.15e-01	1.483
1098609	ENSG00000165675	10348	ENOX2	ecto-NOX disulfide-thiol exchanger 2	10495	X	n/a	n/a	6.22e-01	1.483
279800132	ENSG00000226496	94412	LINC00323	long intergenic non-protein coding RNA 323	284835	21	n/a	n/a	5.55e-01	1.483
280109348	ENSG00000257851	0	RP11-199A1.1	RP11-199A1.1	0	12	n/a	n/a	5.91e-01	1.482
1093290	ENSG00000131016	9448	AKAP12	A kinase (PRKA) anchor protein 12	9590	6	n/a	n/a	5.86e-01	1.482
279783269	ENSG00000225031	0	EIF4BP7	eukaryotic translation initiation factor 4B pseudogene 7	0	X	n/a	n/a	6.37e-01	1.482
1092644	ENSG00000125851	5094	PCSK2	proprotein convertase subtilisin/kexin type 2	5126	20	n/a	n/a	5.35e-01	1.482
279848201	ENSG00000230823	0	CBX1P1	chromobox homolog 1 pseudogene 1	0	X	n/a	n/a	6.33e-01	1.481
1098748	ENSG00000166200	9184	COPS2	COP9 constitutive photomorphogenic homolog subunit 2 (Arabidopsis)	9318	15	n/a	n/a	4.08e-01	1.481
1098262	ENSG00000164291	81140	ARSK	arylsulfatase family, member K	153642	5	n/a	n/a	5.75e-01	1.481
1094360	ENSG00000137269	34516	LRRC1	leucine rich repeat containing 1	55227	6	n/a	n/a	6.39e-01	1.481
1097723	ENSG00000162599	4748	NFIA	nuclear factor I/A	4774	1	n/a	n/a	5.87e-01	1.480
1095381	ENSG00000143702	9715	CEP170	centrosomal protein 170kDa	9859	1	n/a	n/a	6.36e-01	1.479
279884280	ENSG00000233994	0	GDI2P2	GDP dissociation inhibitor 2 pseudogene 2	0	1	n/a	n/a	6.43e-01	1.479
1108586	ENSG00000236312	0	CTB-31C7.1	CTB-31C7.1	0	19	n/a	n/a	4.44e-01	1.479
279917845	ENSG00000237077	0	AC105399.2	AC105399.2	0	2	n/a	n/a	5.81e-01	1.479
279804197	ENSG00000226860	0	AC109638.1	AC109638.1	0	2	n/a	n/a	6.00e-01	1.478
1092597	ENSG00000125691	9214	RPL23	ribosomal protein L23	9349	17	n/a	n/a	4.26e-01	1.478
1101165	ENSG00000177103	36726	DSCAML1	Down syndrome cell adhesion molecule like 1	57453	11	n/a	n/a	4.41e-01	1.478
1089505	ENSG00000102069	123632	UBE2NL	ubiquitin-conjugating enzyme E2N-like	389898	X	n/a	n/a	6.43e-01	1.478
1090299	ENSG00000107338	6425	SHB	Src homology 2 domain containing adaptor protein B	6461	9	n/a	n/a	6.07e-01	1.477
280055426	ENSG00000253341	0	RP11-730G20.2	RP11-730G20.2	0	8	n/a	n/a	6.24e-01	1.477
1091786	ENSG00000119314	9847	ROD1	ROD1 regulator of differentiation 1 (S. pombe)	9991	9	n/a	n/a	6.36e-01	1.477
1104236	ENSG00000197329	36438	PELI1	pellino homolog 1 (Drosophila)	57162	2	n/a	n/a	5.92e-01	1.476
1095620	ENSG00000145365	60199	TIFA	TRAF-interacting protein with forkhead-associated domain	92610	4	n/a	n/a	5.85e-01	1.476
1095807	ENSG00000146757	81719	ZNF92	zinc finger protein 92	168374	7	n/a	n/a	5.77e-01	1.475
1106152	ENSG00000214743	0	MRPS5P3	mitochondrial ribosomal protein S5 pseudogene 3	0	5	n/a	n/a	6.02e-01	1.475
1096427	ENSG00000152128	57297	TMEM163	transmembrane protein 163	81615	2	n/a	n/a	6.17e-01	1.475
1098749	ENSG00000166206	2546	GABRB3	gamma-aminobutyric acid (GABA) A receptor, beta 3	2562	15	n/a	n/a	6.19e-01	1.474
1091342	ENSG00000115525	8790	ST3GAL5	ST3 beta-galactoside alpha-2,3-sialyltransferase 5	8869	2	n/a	n/a	6.15e-01	1.474
279808177	ENSG00000227183	0	HDGFP1	hepatoma-derived growth factor pseudogene 1	0	X	n/a	n/a	6.04e-01	1.473
1100303	ENSG00000172572	5107	PDE3A	phosphodiesterase 3A, cGMP-inhibited	5139	12	n/a	n/a	5.84e-01	1.472
279987831	ENSG00000244691	0	RP11-600F24.2	RP11-600F24.2	0	14	n/a	n/a	5.97e-01	1.472
1093628	ENSG00000133112	7135	TPT1	tumor protein, translationally-controlled 1	7178	13	n/a	n/a	4.20e-01	1.471
1096968	ENSG00000156831	94768	NSMCE2	non-SMC element 2, MMS21 homolog (S. cerevisiae)	286053	8	n/a	n/a	4.05e-01	1.470
279907086	ENSG00000236085	0	ACTG1P4	actin, gamma 1 pseudogene 4	0	1	n/a	n/a	5.76e-01	1.470
1103441	ENSG00000187990	8281	HIST1H2BG	histone cluster 1, H2bg	8339	6	n/a	n/a	5.97e-01	1.470
280118771	ENSG00000258629	0	CTD-2014B16.1	CTD-2014B16.1	0	14	n/a	n/a	6.18e-01	1.470
1088826	ENSG00000091972	4319	CD200	CD200 molecule	4345	3	n/a	n/a	6.14e-01	1.469
1091749	ENSG00000118816	10825	CCNI	cyclin I	10983	4	n/a	n/a	6.40e-01	1.469
280010838	ENSG00000249215	0	AC138517.4	AC138517.4	0	5	n/a	n/a	6.38e-01	1.469
279790897	ENSG00000225715	0	RP11-325E14.5	RP11-325E14.5	0	X	n/a	n/a	6.18e-01	1.468
1089424	ENSG00000101463	55755	SYNDIG1	synapse differentiation inducing 1	79953	20	n/a	n/a	6.21e-01	1.467
1095100	ENSG00000141750	110003	STAC2	SH3 and cysteine rich domain 2	342667	17	n/a	n/a	4.33e-01	1.467
1087258	ENSG00000019505	36859	SYT13	synaptotagmin XIII	57586	11	n/a	n/a	6.22e-01	1.467
1087426	ENSG00000039123	23272	SKIV2L2	superkiller viralicidic activity 2-like 2 (S. cerevisiae)	23517	5	n/a	n/a	5.89e-01	1.467
279876044	ENSG00000233287	0	AC009362.2	AC009362.2	0	7	n/a	n/a	4.14e-01	1.467
279863370	ENSG00000232150	0	ST13P4	suppression of tumorigenicity 13 (colon carcinoma) (Hsp70 interacting protein) pseudogene 4	0	13	n/a	n/a	6.43e-01	1.467
279718351	ENSG00000213026	0	CFL1P4	cofilin 1 (non-muscle) pseudogene 4	0	1	n/a	n/a	5.60e-01	1.466
279968586	ENSG00000242697	0	RP11-799A12.1	RP11-799A12.1	0	4	n/a	n/a	5.75e-01	1.465
280059868	ENSG00000253668	0	RP11-463C14.1	RP11-463C14.1	0	8	n/a	n/a	4.07e-01	1.465
279865740	ENSG00000232389	0	RP11-134K13.2	RP11-134K13.2	0	6	n/a	n/a	5.80e-01	1.464
1104100	ENSG00000196911	3816	KPNA5	karyopherin alpha 5 (importin alpha 6)	3841	6	n/a	n/a	4.08e-01	1.464
1096885	ENSG00000156103	4299	MMP16	matrix metallopeptidase 16 (membrane-inserted)	4325	8	n/a	n/a	6.43e-01	1.464
279906455	ENSG00000236035	0	RP11-90O23.1	RP11-90O23.1	0	1	n/a	n/a	5.76e-01	1.463
279903031	ENSG00000235701	0	PCBP2P1	poly(rC) binding protein 2 pseudogene 1	0	21	n/a	n/a	4.91e-01	1.462
1087839	ENSG00000066248	25540	NGEF	neuronal guanine nucleotide exchange factor	25791	2	n/a	n/a	5.79e-01	1.462
279812689	ENSG00000227617	157127455	AC009475.2	AC009475.2	100861402	2	n/a	n/a	6.43e-01	1.461
279845466	ENSG00000230564	0	CALM1P2	calmodulin 1 (phosphorylase kinase, delta) pseudogene 2	0	7	n/a	n/a	5.90e-01	1.461
279926743	ENSG00000237821	0	AC083873.4	AC083873.4	0	7	n/a	n/a	6.43e-01	1.460
1088527	ENSG00000085365	0	SCAMP1	secretory carrier membrane protein 1	0	5	n/a	n/a	5.81e-01	1.459
1102229	ENSG00000182985	23458	CADM1	cell adhesion molecule 1	23705	11	n/a	n/a	5.91e-01	1.459
279773857	ENSG00000224217	0	RP11-232D9.1	RP11-232D9.1	0	X	n/a	n/a	6.41e-01	1.458
1101971	ENSG00000181827	41427	RFX7	regulatory factor X, 7	64864	15	n/a	n/a	6.12e-01	1.458
1094817	ENSG00000139910	4826	NOVA1	neuro-oncological ventral antigen 1	4857	14	n/a	n/a	6.04e-01	1.457
279719082	ENSG00000213080	0	RP11-312J18.5	RP11-312J18.5	0	1	n/a	n/a	6.16e-01	1.457
1107172	ENSG00000227081	0	RP11-543P15.1	RP11-543P15.1	0	12	n/a	n/a	4.53e-01	1.456
279970694	ENSG00000242951	0	RP11-507E23.1	RP11-507E23.1	0	14	n/a	n/a	4.50e-01	1.456
1100458	ENSG00000173334	10075	TRIB1	tribbles homolog 1 (Drosophila)	10221	8	n/a	n/a	6.36e-01	1.455
1100588	ENSG00000174007	59174	CEP19	centrosomal protein 19kDa	84984	3	n/a	n/a	5.85e-01	1.455
280131894	ENSG00000259378	0	RP11-105D1.2	RP11-105D1.2	0	15	n/a	n/a	5.90e-01	1.455
1087597	ENSG00000054282	10648	SDCCAG8	serologically defined colon cancer antigen 8	10806	1	n/a	n/a	5.70e-01	1.454
1091985	ENSG00000120696	58289	KBTBD7	kelch repeat and BTB (POZ) domain containing 7	84078	13	n/a	n/a	6.01e-01	1.454
1088014	ENSG00000070961	487	ATP2B1	ATPase, Ca++ transporting, plasma membrane 1	490	12	n/a	n/a	6.32e-01	1.454
1087138	ENSG00000010818	3079	HIVEP2	human immunodeficiency virus type I enhancer binding protein 2	3097	6	n/a	n/a	5.77e-01	1.453
1088138	ENSG00000074416	11178	MGLL	monoglyceride lipase	11343	3	n/a	n/a	5.97e-01	1.453
279785324	ENSG00000225231	0	AC091814.2	AC091814.2	0	12	n/a	n/a	5.81e-01	1.453
279750108	ENSG00000219986	0	BTF3P7	basic transcription factor 3 pseudogene 7	0	6	n/a	n/a	5.79e-01	1.453
1093604	ENSG00000132975	2818	GPR12	G protein-coupled receptor 12	2835	13	n/a	n/a	6.21e-01	1.452
1091395	ENSG00000115896	5302	PLCL1	phospholipase C-like 1	5334	2	n/a	n/a	6.43e-01	1.452
1094569	ENSG00000138363	468	ATIC	5-aminoimidazole-4-carboxamide ribonucleotide formyltransferase/IMP cyclohydrolase	471	2	n/a	n/a	4.94e-01	1.452
1100601	ENSG00000174100	58521	MRPL45	mitochondrial ribosomal protein L45	84311	17	n/a	n/a	6.37e-01	1.452
280089372	ENSG00000255703	0	RP11-46H11.2	RP11-46H11.2	0	12	n/a	n/a	6.25e-01	1.452
1108466	ENSG00000235552	0	CTD-2124B20.1	CTD-2124B20.1	0	18	n/a	n/a	4.14e-01	1.451
1087275	ENSG00000021574	6643	SPAST	spastin	6683	2	n/a	n/a	5.76e-01	1.451
1087847	ENSG00000066422	26852	ZBTB11	zinc finger and BTB domain containing 11	27107	3	n/a	n/a	6.10e-01	1.450
1098547	ENSG00000165443	58658	PHYHIPL	phytanoyl-CoA 2-hydroxylase interacting protein-like	84457	10	n/a	n/a	6.27e-01	1.450
1100068	ENSG00000171587	1814	DSCAM	Down syndrome cell adhesion molecule	1826	21	n/a	n/a	5.79e-01	1.450
1091153	ENSG00000114115	5915	RBP1	retinol binding protein 1, cellular	5947	3	n/a	n/a	4.20e-01	1.449
1109003	ENSG00000241697	8511	TMEFF1	transmembrane protein with EGF-like and two follistatin-like domains 1	8577	9	n/a	n/a	5.86e-01	1.449
280104463	ENSG00000257350	0	RP11-616L12.4	RP11-616L12.4	0	12	n/a	n/a	6.40e-01	1.449
1094479	ENSG00000137876	30669	RSL24D1	ribosomal L24 domain containing 1	51187	15	n/a	n/a	4.36e-01	1.448
1094679	ENSG00000138944	59523	KIAA1644	KIAA1644	85352	22	n/a	n/a	5.82e-01	1.448
280133825	ENSG00000259486	0	ZIM2	Zinc finger imprinted 2	0	19	n/a	n/a	5.78e-01	1.448
280096849	ENSG00000256558	0	RP11-713B9.1	RP11-713B9.1	0	11	n/a	n/a	5.89e-01	1.448
1098815	ENSG00000166446	78989	CDYL2	chromodomain protein, Y-like 2	124359	16	n/a	n/a	6.45e-01	1.448
279931147	ENSG00000238188	0	RP5-875H3.2	RP5-875H3.2	0	X	n/a	n/a	6.38e-01	1.448
1087891	ENSG00000067715	6817	SYT1	synaptotagmin I	6857	12	n/a	n/a	6.34e-01	1.448
1096676	ENSG00000154217	25956	PITPNC1	phosphatidylinositol transfer protein, cytoplasmic 1	26207	17	n/a	n/a	5.97e-01	1.448
280040813	ENSG00000251580	157123407	RP11-539L10.3	RP11-539L10.3	100507376	4	n/a	n/a	5.86e-01	1.447
280003977	ENSG00000248633	0	RP11-148B6.3	RP11-148B6.3	0	4	n/a	n/a	6.41e-01	1.447
279721388	ENSG00000213383	0	AC104297.1	AC104297.1	0	3	n/a	n/a	5.80e-01	1.447
1099644	ENSG00000169851	5067	PCDH7	protocadherin 7	5099	4	n/a	n/a	4.18e-01	1.447
279673575	ENSG00000203875	122163	SNHG5	small nucleolar RNA host gene 5 (non-protein coding)	387066	6	n/a	n/a	5.81e-01	1.446
1090567	ENSG00000109475	6132	RPL34	ribosomal protein L34	6164	4	n/a	n/a	4.38e-01	1.446
280039014	ENSG00000251453	0	RP11-515C16.2	RP11-515C16.2	0	5	n/a	n/a	6.37e-01	1.446
279902793	ENSG00000235672	0	AC090286.2	AC090286.2	0	17	n/a	n/a	5.88e-01	1.445
1090550	ENSG00000109270	8580	LAMTOR3	late endosomal/lysosomal adaptor, MAPK and MTOR activator 3	8649	4	n/a	n/a	5.99e-01	1.445
1090397	ENSG00000108270	26321	AATF	apoptosis antagonizing transcription factor	26574	17	n/a	n/a	5.79e-01	1.445
280056889	ENSG00000253445	0	CTB-79E8.2	CTB-79E8.2	0	5	n/a	n/a	5.91e-01	1.445
279923105	ENSG00000237514	0	PTP4A1P7	protein tyrosine phosphatase type IVA, member 1 pseudogene 7	0	1	n/a	n/a	5.88e-01	1.444
1103999	ENSG00000196591	3049	HDAC2	histone deacetylase 2	3066	6	n/a	n/a	5.76e-01	1.444
1104258	ENSG00000197385	110138	ZNF860	zinc finger protein 860	344787	3	n/a	n/a	5.64e-01	1.444
1087096	ENSG00000008988	6191	RPS20	ribosomal protein S20	6224	8	n/a	n/a	4.52e-01	1.443
1099674	ENSG00000169946	23169	ZFPM2	zinc finger protein, multitype 2	23414	8	n/a	n/a	6.21e-01	1.443
1107667	ENSG00000230291	0	RP11-244J10.1	RP11-244J10.1	0	12	n/a	n/a	4.31e-01	1.443
279956702	ENSG00000241431	0	RP11-17A4.1	RP11-17A4.1	0	8	n/a	n/a	4.22e-01	1.442
279977500	ENSG00000243663	0	RP11-21K20.1	RP11-21K20.1	0	12	n/a	n/a	4.32e-01	1.442
280123593	ENSG00000258903	0	RP11-355I22.2	RP11-355I22.2	0	14	n/a	n/a	5.78e-01	1.442
1096542	ENSG00000153015	10137	CWC27	CWC27 spliceosome-associated protein homolog (S. cerevisiae)	10283	5	n/a	n/a	5.84e-01	1.442
1092184	ENSG00000122550	35260	KLHL7	kelch-like 7 (Drosophila)	55975	7	n/a	n/a	5.80e-01	1.442
1100199	ENSG00000172159	90385	FRMD3	FERM domain containing 3	257019	9	n/a	n/a	5.90e-01	1.441
1089326	ENSG00000101132	5171	PFDN4	prefoldin subunit 4	5203	20	n/a	n/a	4.51e-01	1.441
1098405	ENSG00000164841	81315	TMEM74	transmembrane protein 74	157753	8	n/a	n/a	6.41e-01	1.440
1098453	ENSG00000165023	34058	DIRAS2	DIRAS family, GTP-binding RAS-like 2	54769	9	n/a	n/a	5.75e-01	1.440
279493488	ENSG00000179131	0	RP11-458F8.3	RP11-458F8.3	0	7	n/a	n/a	4.38e-01	1.440
279828969	ENSG00000229091	0	AC009945.3	AC009945.3	0	7	n/a	n/a	6.20e-01	1.439
1104012	ENSG00000196636	36280	ACN9	ACN9 homolog (S. cerevisiae)	57001	7	n/a	n/a	5.81e-01	1.439
1098564	ENSG00000165502	6134	RPL36AL	ribosomal protein L36a-like	6166	14	n/a	n/a	4.13e-01	1.438
1090800	ENSG00000111530	35120	CAND1	cullin-associated and neddylation-dissociated 1	55832	12	n/a	n/a	5.87e-01	1.438
280073228	ENSG00000254612	0	RP11-676M6.1	RP11-676M6.1	0	11	n/a	n/a	5.89e-01	1.437
1104169	ENSG00000197106	123092	SLC6A17	solute carrier family 6, member 17	388662	1	n/a	n/a	5.77e-01	1.437
1088711	ENSG00000089289	3456	IGBP1	immunoglobulin (CD79A) binding protein 1	3476	X	n/a	n/a	5.86e-01	1.437
1096702	ENSG00000154380	35029	ENAH	enabled homolog (Drosophila)	55740	1	n/a	n/a	6.32e-01	1.437
1104755	ENSG00000198822	2896	GRM3	glutamate receptor, metabotropic 3	2913	7	n/a	n/a	6.24e-01	1.436
280079376	ENSG00000254999	35133	BRK1	BRICK1, SCAR/WAVE actin-nucleating complex subunit	55845	3	n/a	n/a	5.87e-01	1.435
1104112	ENSG00000196937	10300	FAM3C	family with sequence similarity 3, member C	10447	7	n/a	n/a	5.86e-01	1.435
1091809	ENSG00000119508	7965	NR4A3	nuclear receptor subfamily 4, group A, member 3	8013	9	n/a	n/a	5.80e-01	1.435
279982633	ENSG00000244192	0	RP11-114H7.1	RP11-114H7.1	0	5	n/a	n/a	4.34e-01	1.435
279759853	ENSG00000222417	1022950	MIR1470	microRNA 1470	100302127	19	n/a	n/a	5.46e-01	1.435
1094698	ENSG00000139163	34789	ETNK1	ethanolamine kinase 1	55500	12	n/a	n/a	5.77e-01	1.434
1090689	ENSG00000110660	34022	SLC35F2	solute carrier family 35, member F2	54733	11	n/a	n/a	6.39e-01	1.434
279863900	ENSG00000232203	0	RP11-572H4.2	RP11-572H4.2	0	9	n/a	n/a	5.85e-01	1.434
1087226	ENSG00000015479	9638	MATR3	matrin 3	9782	5	n/a	n/a	5.80e-01	1.433
1095475	ENSG00000144290	36558	SLC4A10	solute carrier family 4, sodium bicarbonate transporter, member 10	57282	2	n/a	n/a	6.40e-01	1.433
279882622	ENSG00000233859	0	ADH5P4	alcohol dehydrogenase 5 (class III), chi polypeptide, pseudogene 4	0	6	n/a	n/a	6.02e-01	1.433
1095568	ENSG00000144895	58156	EIF2A	eukaryotic translation initiation factor 2A, 65kDa	83939	3	n/a	n/a	5.87e-01	1.433
1101309	ENSG00000177868	119531	CCDC23	coiled-coil domain containing 23	374969	1	n/a	n/a	5.75e-01	1.432
1104766	ENSG00000198839	11019	ZNF277	zinc finger protein 277	11179	7	n/a	n/a	5.80e-01	1.432
279944859	ENSG00000240036	0	RP11-587D21.1	RP11-587D21.1	0	11	n/a	n/a	4.25e-01	1.432
279723941	ENSG00000213673	0	RP11-436F9.2	RP11-436F9.2	0	7	n/a	n/a	6.36e-01	1.432
1098246	ENSG00000164221	81147	CCDC112	coiled-coil domain containing 112	153733	5	n/a	n/a	4.18e-01	1.431
279731422	ENSG00000214561	0	RBBP4P4	retinoblastoma binding protein 4 pseudogene 4	0	6	n/a	n/a	6.41e-01	1.431
1088279	ENSG00000078018	4108	MAP2	microtubule-associated protein 2	4133	2	n/a	n/a	6.41e-01	1.431
1094556	ENSG00000138293	7983	NCOA4	nuclear receptor coactivator 4	8031	10	n/a	n/a	5.86e-01	1.431
1096462	ENSG00000152404	80333	CWF19L2	CWF19-like 2, cell cycle control (S. pombe)	143884	11	n/a	n/a	5.86e-01	1.430
279621256	ENSG00000197334	0	AC032027.1	AC032027.1	0	8	n/a	n/a	5.83e-01	1.430
1088842	ENSG00000092199	3163	HNRNPC	heterogeneous nuclear ribonucleoprotein C (C1/C2)	3183	14	n/a	n/a	5.85e-01	1.430
279779929	ENSG00000224727	0	RP11-156F12.1	RP11-156F12.1	0	1	n/a	n/a	6.39e-01	1.430
279947570	ENSG00000240311	0	LA16c-306E5.1	LA16c-306E5.1	0	16	n/a	n/a	5.76e-01	1.429
279991424	ENSG00000245910	0	SNHG6	small nucleolar RNA host gene 6 (non-protein coding)	0	8	n/a	n/a	4.16e-01	1.429
279747103	ENSG00000218014	0	RP11-263F15.1	RP11-263F15.1	0	6	n/a	n/a	5.86e-01	1.429
280115574	ENSG00000258441	94026	CTD-2552B11.4	CTD-2552B11.4	283624	14	n/a	n/a	5.99e-01	1.429
279829743	ENSG00000229165	0	GDI2P1	GDP dissociation inhibitor 2 pseudogene 1	0	7	n/a	n/a	5.86e-01	1.429
1091453	ENSG00000116251	6114	RPL22	ribosomal protein L22	6146	1	n/a	n/a	6.06e-01	1.428
1100705	ENSG00000174695	81115	TMEM167A	transmembrane protein 167A	153339	5	n/a	n/a	5.78e-01	1.428
1089207	ENSG00000100503	30681	NIN	ninein (GSK3B interacting protein)	51199	14	n/a	n/a	5.90e-01	1.428
279856396	ENSG00000231556	0	RSL24D1P3	ribosomal L24 domain containing 1 pseudogene 3	0	7	n/a	n/a	5.87e-01	1.427
279950444	ENSG00000240661	0	RP11-174O3.3	RP11-174O3.3	0	3	n/a	n/a	5.99e-01	1.427
1097998	ENSG00000163536	5242	SERPINI1	serpin peptidase inhibitor, clade I (neuroserpin), member 1	5274	3	n/a	n/a	5.82e-01	1.427
279789431	ENSG00000225573	0	RPL35P5	ribosomal protein L35 pseudogene 5	0	7	n/a	n/a	4.24e-01	1.427
1095522	ENSG00000144644	109758	GADL1	glutamate decarboxylase-like 1	339896	3	n/a	n/a	6.19e-01	1.426
279834515	ENSG00000229598	0	PRDX3P1	peroxiredoxin 3 pseudogene 1	0	22	n/a	n/a	6.22e-01	1.426
1101864	ENSG00000181104	2134	F2R	coagulation factor II (thrombin) receptor	2149	5	n/a	n/a	6.24e-01	1.426
1102142	ENSG00000182601	9807	HS3ST4	heparan sulfate (glucosamine) 3-O-sulfotransferase 4	9951	16	n/a	n/a	5.81e-01	1.425
1088111	ENSG00000073711	5491	PPP2R3A	protein phosphatase 2, regulatory subunit B'', alpha	5523	3	n/a	n/a	6.07e-01	1.425
1094217	ENSG00000136603	6462	SKIL	SKI-like oncogene	6498	3	n/a	n/a	5.83e-01	1.425
1098457	ENSG00000165030	4757	NFIL3	nuclear factor, interleukin 3 regulated	4783	9	n/a	n/a	6.17e-01	1.425
279893121	ENSG00000234775	0	RP11-335O13.7	RP11-335O13.7	0	1	n/a	n/a	5.80e-01	1.424
1088291	ENSG00000078237	36381	C12orf5	chromosome 12 open reading frame 5	57103	12	n/a	n/a	6.23e-01	1.424
279812388	ENSG00000227581	0	RP13-140E4.1	RP13-140E4.1	0	X	n/a	n/a	6.37e-01	1.424
1098498	ENSG00000165194	36799	PCDH19	protocadherin 19	57526	X	n/a	n/a	4.11e-01	1.423
279822415	ENSG00000228499	0	TMSB10P1	thymosin beta 10 pseudogene 1	0	2	n/a	n/a	5.87e-01	1.423
1087300	ENSG00000023697	30553	DERA	deoxyribose-phosphate aldolase (putative)	51071	12	n/a	n/a	5.83e-01	1.423
1105822	ENSG00000213160	80959	KLHL23	kelch-like 23 (Drosophila)	151230	2	n/a	n/a	6.26e-01	1.423
279721846	ENSG00000213403	0	CISD1P1	CDGSH iron sulfur domain 1 pseudogene 1	0	2	n/a	n/a	6.35e-01	1.423
1103819	ENSG00000196116	23179	TDRD7	tudor domain containing 7	23424	9	n/a	n/a	6.23e-01	1.422
280024246	ENSG00000250290	0	CTC-820M8.1	CTC-820M8.1	0	8	n/a	n/a	5.83e-01	1.422
1089844	ENSG00000104763	424	ASAH1	N-acylsphingosine amidohydrolase (acid ceramidase) 1	427	8	n/a	n/a	5.79e-01	1.421
280113253	ENSG00000258244	0	OSTF1P1	osteoclast stimulating factor 1 pseudogene 1	0	12	n/a	n/a	6.11e-01	1.421
1095938	ENSG00000147677	8598	EIF3H	eukaryotic translation initiation factor 3, subunit H	8667	8	n/a	n/a	5.84e-01	1.421
1087437	ENSG00000040341	26812	STAU2	staufen, RNA binding protein, homolog 2 (Drosophila)	27067	8	n/a	n/a	5.86e-01	1.421
280111205	ENSG00000258034	0	RP11-493P1.2	RP11-493P1.2	0	12	n/a	n/a	4.44e-01	1.421
1088525	ENSG00000085274	35179	MYNN	myoneurin	55892	3	n/a	n/a	5.81e-01	1.420
279806433	ENSG00000227034	0	RP11-234N17.1	RP11-234N17.1	0	1	n/a	n/a	4.40e-01	1.420
1088798	ENSG00000091157	23090	WDR7	WD repeat domain 7	23335	18	n/a	n/a	6.18e-01	1.420
279866672	ENSG00000232472	0	EEF1B2P3	eukaryotic translation elongation factor 1 beta 2 pseudogene 3	0	X	n/a	n/a	4.12e-01	1.420
1089214	ENSG00000100528	10030	CNIH	cornichon homolog (Drosophila)	10175	14	n/a	n/a	5.77e-01	1.420
279915940	ENSG00000236917	0	DNAJA1P2	DnaJ (Hsp40) homolog, subfamily A, member 1 pseudogene 2	0	2	n/a	n/a	5.94e-01	1.420
279856382	ENSG00000231552	0	AC104306.5	AC104306.5	0	3	n/a	n/a	6.39e-01	1.420
279822649	ENSG00000228523	0	RP4-763G1.1	RP4-763G1.1	0	1	n/a	n/a	6.09e-01	1.420
1097967	ENSG00000163468	7160	CCT3	chaperonin containing TCP1, subunit 3 (gamma)	7203	1	n/a	n/a	6.33e-01	1.420
279808690	ENSG00000227230	0	RP11-261C10.5	RP11-261C10.5	0	1	n/a	n/a	6.41e-01	1.419
1094891	ENSG00000140455	9816	USP3	ubiquitin specific peptidase 3	9960	15	n/a	n/a	6.12e-01	1.419
1089751	ENSG00000104044	4917	OCA2	oculocutaneous albinism II	4948	15	n/a	n/a	6.22e-01	1.419
1089937	ENSG00000105202	2076	FBL	fibrillarin	2091	19	n/a	n/a	5.86e-01	1.418
279872402	ENSG00000232959	0	RP11-332H17.1	RP11-332H17.1	0	1	n/a	n/a	6.41e-01	1.418
280090364	ENSG00000255807	0	PTP4A1P2	protein tyrosine phosphatase type IVA, member 1 pseudogene 2	0	12	n/a	n/a	6.38e-01	1.417
1096850	ENSG00000155858	79597	LSM11	LSM11, U7 small nuclear RNA associated	134353	5	n/a	n/a	6.36e-01	1.417
280122597	ENSG00000258843	0	RP11-286O18.1	RP11-286O18.1	0	14	n/a	n/a	6.17e-01	1.417
1094284	ENSG00000136895	58463	GARNL3	GTPase activating Rap/RanGAP domain-like 3	84253	9	n/a	n/a	5.56e-01	1.417
1095600	ENSG00000145242	2029	EPHA5	EPH receptor A5	2044	4	n/a	n/a	5.88e-01	1.417
279862629	ENSG00000232085	0	RP11-261C10.4	RP11-261C10.4	0	1	n/a	n/a	4.14e-01	1.417
1102214	ENSG00000182923	56055	CEP63	centrosomal protein 63kDa	80254	3	n/a	n/a	6.19e-01	1.416
1090335	ENSG00000107758	5500	PPP3CB	protein phosphatase 3, catalytic subunit, beta isozyme	5532	10	n/a	n/a	5.83e-01	1.416
1097151	ENSG00000158321	25802	AUTS2	autism susceptibility candidate 2	26053	7	n/a	n/a	4.18e-01	1.416
279784326	ENSG00000225137	0	RP11-56A21.4	RP11-56A21.4	0	10	n/a	n/a	6.27e-01	1.415
279799552	ENSG00000226441	0	PLCL2-AS1	PLCL2 antisense RNA 1 (non-protein coding)	0	3	n/a	n/a	6.16e-01	1.414
1089239	ENSG00000100614	5462	PPM1A	protein phosphatase, Mg2+/Mn2+ dependent, 1A	5494	14	n/a	n/a	5.74e-01	1.414
1095555	ENSG00000144827	34636	ABHD10	abhydrolase domain containing 10	55347	3	n/a	n/a	5.82e-01	1.414
1095485	ENSG00000144369	81658	FAM171B	family with sequence similarity 171, member B	165215	2	n/a	n/a	5.98e-01	1.414
280104701	ENSG00000257379	0	RP11-793H13.8	RP11-793H13.8	0	12	n/a	n/a	6.30e-01	1.414
279783102	ENSG00000225008	0	RP13-228J13.6	RP13-228J13.6	0	X	n/a	n/a	5.86e-01	1.414
1091345	ENSG00000115540	25592	MOB4	MOB family member 4, phocein	25843	2	n/a	n/a	4.24e-01	1.414
1095936	ENSG00000147669	5408	POLR2K	polymerase (RNA) II (DNA directed) polypeptide K, 7.0kDa	5440	8	n/a	n/a	4.38e-01	1.413
279972843	ENSG00000243199	0	RP11-408P14.1	RP11-408P14.1	0	4	n/a	n/a	4.20e-01	1.413
1096380	ENSG00000151743	83408	AMN1	antagonist of mitotic exit network 1 homolog (S. cerevisiae)	196394	12	n/a	n/a	5.85e-01	1.413
1096442	ENSG00000152234	495	ATP5A1	ATP synthase, H+ transporting, mitochondrial F1 complex, alpha subunit 1, cardiac muscle	498	18	n/a	n/a	6.35e-01	1.412
1091887	ENSG00000119950	4575	MXI1	MAX interactor 1	4601	10	n/a	n/a	6.18e-01	1.412
1089417	ENSG00000101445	25800	PPP1R16B	protein phosphatase 1, regulatory subunit 16B	26051	20	n/a	n/a	5.62e-01	1.412
280102958	ENSG00000257225	0	RP11-328C8.4	RP11-328C8.4	0	12	n/a	n/a	6.20e-01	1.412
1095673	ENSG00000145780	36208	FEM1C	fem-1 homolog c (C. elegans)	56929	5	n/a	n/a	6.27e-01	1.412
1105794	ENSG00000212999	0	AC117834.1	AC117834.1	0	8	n/a	n/a	4.27e-01	1.412
1087659	ENSG00000058335	5891	RASGRF1	Ras protein-specific guanine nucleotide-releasing factor 1	5923	15	n/a	n/a	5.74e-01	1.411
280125486	ENSG00000259007	0	RP11-463J10.3	RP11-463J10.3	0	14	n/a	n/a	5.86e-01	1.411
280011145	ENSG00000249245	0	RP11-557J10.3	RP11-557J10.3	0	4	n/a	n/a	6.38e-01	1.411
1098754	ENSG00000166226	10429	CCT2	chaperonin containing TCP1, subunit 2 (beta)	10576	12	n/a	n/a	5.80e-01	1.411
279975760	ENSG00000243504	0	KB-1589B1.1	KB-1589B1.1	0	8	n/a	n/a	4.09e-01	1.410
279788456	ENSG00000225496	0	AC104651.2	AC104651.2	0	2	n/a	n/a	5.82e-01	1.410
1098958	ENSG00000167005	10893	NUDT21	nudix (nucleoside diphosphate linked moiety X)-type motif 21	11051	16	n/a	n/a	5.79e-01	1.410
279876082	ENSG00000233292	0	RP11-341B24.3	RP11-341B24.3	0	10	n/a	n/a	6.23e-01	1.410
1087051	ENSG00000007402	9127	CACNA2D2	calcium channel, voltage-dependent, alpha 2/delta subunit 2	9254	3	n/a	n/a	5.75e-01	1.410
279796894	ENSG00000226221	0	AC022431.1	AC022431.1	0	5	n/a	n/a	4.35e-01	1.409
279708889	ENSG00000207690	1013207	MIR630	microRNA 630	693215	15	n/a	n/a	5.83e-01	1.409
279875909	ENSG00000233270	0	AC011533.1	AC011533.1	0	19	n/a	n/a	4.12e-01	1.409
280135671	ENSG00000259589	0	RP11-317G6.1	RP11-317G6.1	0	15	n/a	n/a	5.77e-01	1.409
279492558	ENSG00000179031	0	LL0XNC01-131B10.2	LL0XNC01-131B10.2	0	X	n/a	n/a	6.01e-01	1.409
279484207	ENSG00000177803	0	RP11-606P2.1	RP11-606P2.1	0	4	n/a	n/a	6.08e-01	1.408
1099188	ENSG00000167912	0	RP11-25K19.1	RP11-25K19.1	0	8	n/a	n/a	5.84e-01	1.408
280006644	ENSG00000248832	0	RP5-955M13.3	RP5-955M13.3	0	20	n/a	n/a	4.19e-01	1.407
280055476	ENSG00000253346	0	CTD-3107M8.1	CTD-3107M8.1	0	8	n/a	n/a	6.42e-01	1.407
1096731	ENSG00000154654	4659	NCAM2	neural cell adhesion molecule 2	4685	21	n/a	n/a	6.42e-01	1.407
1103653	ENSG00000188803	122929	SHISA6	shisa homolog 6 (Xenopus laevis)	388336	17	n/a	n/a	4.21e-01	1.407
280128770	ENSG00000259201	0	RP11-56B16.5	RP11-56B16.5	0	15	n/a	n/a	6.04e-01	1.407
279916973	ENSG00000236988	0	RP11-402K9.1	RP11-402K9.1	0	X	n/a	n/a	5.79e-01	1.406
279472179	ENSG00000176243	0	CDV3P1	CDV3 homolog (mouse) pseudogene 1	0	3	n/a	n/a	6.21e-01	1.406
1097969	ENSG00000163479	6706	SSR2	signal sequence receptor, beta (translocon-associated protein beta)	6746	1	n/a	n/a	5.76e-01	1.406
1106504	ENSG00000221823	5502	PPP3R1	protein phosphatase 3, regulatory subunit B, alpha	5534	2	n/a	n/a	5.87e-01	1.406
1105680	ENSG00000206535	110405	LNP1	leukemia NUP98 fusion partner 1	348801	3	n/a	n/a	6.06e-01	1.406
1091059	ENSG00000113282	9541	CLINT1	clathrin interactor 1	9685	5	n/a	n/a	5.90e-01	1.406
1087788	ENSG00000065150	3818	IPO5	importin 5	3843	13	n/a	n/a	5.90e-01	1.405
279839395	ENSG00000230051	0	CTA-929C8.8	CTA-929C8.8	0	22	n/a	n/a	6.38e-01	1.405
280093904	ENSG00000256210	0	AC005255.1	AC005255.1	0	19	n/a	n/a	6.23e-01	1.405
1105513	ENSG00000205579	0	DYNLL1P1	dynein, light chain, LC8-type 1 pseudogene 1	0	14	n/a	n/a	5.87e-01	1.404
1105842	ENSG00000213300	0	RP11-642N14.1	RP11-642N14.1	0	3	n/a	n/a	5.87e-01	1.404
1098188	ENSG00000164082	2895	GRM2	glutamate receptor, metabotropic 2	2912	3	n/a	n/a	5.77e-01	1.404
1103737	ENSG00000189134	85871	NKAPL	NFKB activating protein-like	222698	6	n/a	n/a	6.23e-01	1.404
1095669	ENSG00000145743	41402	FBXL17	F-box and leucine-rich repeat protein 17	64839	5	n/a	n/a	6.30e-01	1.404
1096115	ENSG00000149273	6155	RPS3	ribosomal protein S3	6188	11	n/a	n/a	4.13e-01	1.403
1098237	ENSG00000164187	60156	LMBRD2	LMBR1 domain containing 2	92255	5	n/a	n/a	5.81e-01	1.403
279910481	ENSG00000236404	125652	RP11-125B21.2	RP11-125B21.2	401491	9	n/a	n/a	6.35e-01	1.403
1088123	ENSG00000073969	4874	NSF	N-ethylmaleimide-sensitive factor	4905	17	n/a	n/a	5.87e-01	1.403
1097074	ENSG00000157680	9038	DGKI	diacylglycerol kinase, iota	9162	7	n/a	n/a	6.14e-01	1.403
1088404	ENSG00000081181	381	ARG2	arginase, type II	384	14	n/a	n/a	6.41e-01	1.403
1089060	ENSG00000100077	154	ADRBK2	adrenergic, beta, receptor kinase 2	157	22	n/a	n/a	6.38e-01	1.402
1103673	ENSG00000188873	0	RPL10AP2	ribosomal protein L10a pseudogene 2	0	8	n/a	n/a	5.78e-01	1.402
1096889	ENSG00000156136	1621	DCK	deoxycytidine kinase	1633	4	n/a	n/a	4.24e-01	1.402
1106104	ENSG00000214552	0	RP11-89A12.1	RP11-89A12.1	0	3	n/a	n/a	6.16e-01	1.402
1105752	ENSG00000212789	0	ST13P5	suppression of tumorigenicity 13 (colon carcinoma) (Hsp70 interacting protein) pseudogene 5	0	11	n/a	n/a	6.27e-01	1.402
280012539	ENSG00000249362	0	CTD-2316B1.1	CTD-2316B1.1	0	5	n/a	n/a	5.75e-01	1.402
1099516	ENSG00000169242	1929	EFNA1	ephrin-A1	1942	1	n/a	n/a	5.76e-01	1.402
1091079	ENSG00000113407	6857	TARS	threonyl-tRNA synthetase	6897	5	n/a	n/a	5.82e-01	1.401
279728390	ENSG00000214147	0	RP11-332P22.2	RP11-332P22.2	0	3	n/a	n/a	6.39e-01	1.401
279795187	ENSG00000226059	0	HMGB3P20	high mobility group box 3 pseudogene 20	0	7	n/a	n/a	6.43e-01	1.401
1105391	ENSG00000205133	94802	C8orf83	chromosome 8 open reading frame 83	286144	8	n/a	n/a	5.81e-01	1.401
1087095	ENSG00000008952	7052	SEC62	SEC62 homolog (S. cerevisiae)	7095	3	n/a	n/a	4.11e-01	1.401
279803055	ENSG00000226774	0	RP11-654E17.2	RP11-654E17.2	0	X	n/a	n/a	6.00e-01	1.401
1094652	ENSG00000138767	89687	CNOT6L	CCR4-NOT transcription complex, subunit 6-like	246175	4	n/a	n/a	6.38e-01	1.400
1089567	ENSG00000102547	57299	CAB39L	calcium binding protein 39-like	81617	13	n/a	n/a	6.37e-01	1.400
1087630	ENSG00000056097	31143	ZFR	zinc finger RNA binding protein	51663	5	n/a	n/a	6.40e-01	1.400
1091903	ENSG00000120063	10525	GNA13	guanine nucleotide binding protein (G protein), alpha 13	10672	17	n/a	n/a	5.86e-01	1.399
279909639	ENSG00000236326	0	RP3-486I3.5	RP3-486I3.5	0	6	n/a	n/a	6.39e-01	1.399
279665281	ENSG00000201699	0	U1	U1 spliceosomal RNA	0	1	n/a	n/a	4.12e-01	1.399
1088455	ENSG00000082805	22840	ERC1	ELKS/RAB6-interacting/CAST family member 1	23085	12	n/a	n/a	5.79e-01	1.399
1096340	ENSG00000151490	5768	PTPRO	protein tyrosine phosphatase, receptor type, O	5800	12	n/a	n/a	6.40e-01	1.398
1104135	ENSG00000197006	30590	METTL9	methyltransferase like 9	51108	16	n/a	n/a	5.84e-01	1.398
280088762	ENSG00000255642	0	RP11-415I12.6	RP11-415I12.6	0	12	n/a	n/a	6.06e-01	1.398
279963155	ENSG00000242128	0	AC079767.2	AC079767.2	0	2	n/a	n/a	4.13e-01	1.398
279748643	ENSG00000219074	0	RP11-506E9.1	RP11-506E9.1	0	6	n/a	n/a	6.00e-01	1.398
1105223	ENSG00000204628	10252	GNB2L1	guanine nucleotide binding protein (G protein), beta polypeptide 2-like 1	10399	5	n/a	n/a	5.79e-01	1.397
1101337	ENSG00000178031	60237	ADAMTSL1	ADAMTS-like 1	92949	9	n/a	n/a	5.77e-01	1.397
1099571	ENSG00000169504	25681	CLIC4	chloride intracellular channel 4	25932	1	n/a	n/a	4.17e-01	1.397
1095126	ENSG00000142065	36950	ZFP14	zinc finger protein 14 homolog (mouse)	57677	19	n/a	n/a	5.89e-01	1.397
1088960	ENSG00000099246	22687	RAB18	RAB18, member RAS oncogene family	22931	10	n/a	n/a	5.77e-01	1.397
1088542	ENSG00000085721	33989	RRN3	RRN3 RNA polymerase I transcription factor homolog (S. cerevisiae)	54700	16	n/a	n/a	6.02e-01	1.396
1093067	ENSG00000129535	4870	NRL	neural retina leucine zipper	4901	14	n/a	n/a	4.40e-01	1.396
1098263	ENSG00000164292	22592	RHOBTB3	Rho-related BTB domain containing 3	22836	5	n/a	n/a	6.43e-01	1.396
1088205	ENSG00000075945	22676	KIFAP3	kinesin-associated protein 3	22920	1	n/a	n/a	6.14e-01	1.396
1087107	ENSG00000009844	31014	VTA1	Vps20-associated 1 homolog (S. cerevisiae)	51534	6	n/a	n/a	5.85e-01	1.396
1090280	ENSG00000107159	764	CA9	carbonic anhydrase IX	768	9	n/a	n/a	6.33e-01	1.396
279888123	ENSG00000234377	0	POU4F1-AS1	POU4F1 antisense RNA 1 (non-protein coding)	0	13	n/a	n/a	5.87e-01	1.396
1102538	ENSG00000184226	5069	PCDH9	protocadherin 9	5101	13	n/a	n/a	6.21e-01	1.396
1089719	ENSG00000103540	9594	CCP110	centriolar coiled coil protein 110kDa	9738	16	n/a	n/a	6.41e-01	1.395
280089360	ENSG00000255701	0	AC090953.1	AC090953.1	0	3	n/a	n/a	6.16e-01	1.395
279913561	ENSG00000236701	0	RP11-549A6.1	RP11-549A6.1	0	9	n/a	n/a	4.29e-01	1.395
279991670	ENSG00000245970	0	KB-1208A12.3	KB-1208A12.3	0	8	n/a	n/a	4.30e-01	1.395
280025251	ENSG00000250359	0	PTP4A1P4	protein tyrosine phosphatase type IVA, member 1 pseudogene 4	0	5	n/a	n/a	5.98e-01	1.395
1096355	ENSG00000151611	81684	MMAA	methylmalonic aciduria (cobalamin deficiency) cblA type	166785	4	n/a	n/a	5.90e-01	1.394
279774686	ENSG00000224291	0	AC012671.2	AC012671.2	0	2	n/a	n/a	5.86e-01	1.394
279971932	ENSG00000243092	0	AC140847.1	AC140847.1	0	12	n/a	n/a	5.80e-01	1.394
279750744	ENSG00000220583	0	RPL35P2	ribosomal protein L35 pseudogene 2	0	6	n/a	n/a	4.16e-01	1.394
1104831	ENSG00000198947	1744	DMD	dystrophin	1756	X	n/a	n/a	6.08e-01	1.394
1097185	ENSG00000158555	57250	GDPD5	glycerophosphodiester phosphodiesterase domain containing 5	81544	11	n/a	n/a	5.80e-01	1.394
280014840	ENSG00000249565	0	RP11-721G13.1	RP11-721G13.1	0	4	n/a	n/a	5.87e-01	1.393
1095606	ENSG00000145284	55768	SCD5	stearoyl-CoA desaturase 5	79966	4	n/a	n/a	6.18e-01	1.393
1097898	ENSG00000163214	59991	DHX57	DEAH (Asp-Glu-Ala-Asp/His) box polypeptide 57	90957	2	n/a	n/a	6.23e-01	1.393
279869869	ENSG00000232727	0	RP11-321E8.1-001	RP11-321E8.1-001	0	7	n/a	n/a	5.78e-01	1.393
1101314	ENSG00000177888	111094	ZBTB41	zinc finger and BTB domain containing 41	360023	1	n/a	n/a	4.13e-01	1.393
280029496	ENSG00000250709	0	CCDC169-SOHLH2	CCDC169 -SOHLH2 readthrough	0	13	n/a	n/a	6.44e-01	1.392
279661081	ENSG00000200469	0	U6	U6 spliceosomal RNA	0	4	n/a	n/a	4.44e-01	1.392
1097020	ENSG00000157216	23401	SSBP3	single stranded DNA binding protein 3	23648	1	n/a	n/a	5.87e-01	1.392
280084391	ENSG00000255302	23494	EID1	EP300 interacting inhibitor of differentiation 1	23741	15	n/a	n/a	5.79e-01	1.392
1090613	ENSG00000109919	23541	MTCH2	mitochondrial carrier 2	23788	11	n/a	n/a	6.04e-01	1.391
279731191	ENSG00000214535	0	RPS15AP1	ribosomal protein S15a pseudogene 1	0	20	n/a	n/a	4.22e-01	1.391
1106713	ENSG00000224016	0	RP11-728K20.1	RP11-728K20.1	0	7	n/a	n/a	5.83e-01	1.391
1087973	ENSG00000070087	5185	PFN2	profilin 2	5217	3	n/a	n/a	5.78e-01	1.391
1092773	ENSG00000126861	4942	OMG	oligodendrocyte myelin glycoprotein	4974	17	n/a	n/a	6.01e-01	1.391
279790476	ENSG00000225674	0	IPO7P2	importin 7 pseudogene 2	0	13	n/a	n/a	5.90e-01	1.391
280133414	ENSG00000259468	0	RP11-1084A12.2	RP11-1084A12.2	0	15	n/a	n/a	5.81e-01	1.391
279846195	ENSG00000230629	0	RPS23P8	ribosomal protein S23 pseudogene 8	0	X	n/a	n/a	5.78e-01	1.390
1094589	ENSG00000138439	80931	FAM117B	family with sequence similarity 117, member B	150864	2	n/a	n/a	6.37e-01	1.390
279785387	ENSG00000225236	0	AP000936.5	AP000936.5	0	11	n/a	n/a	6.43e-01	1.390
279728670	ENSG00000214192	0	UBE2V1P2	ubiquitin-conjugating enzyme E2 variant 1 pseudogene 2	0	3	n/a	n/a	5.76e-01	1.390
279739956	ENSG00000215414	0	PSMA6P1	proteasome (prosome, macropain) subunit, alpha type, 6 pseudogene 1	0	Y	n/a	n/a	5.78e-01	1.390
279700507	ENSG00000206144	0	RP11-400K9.2	RP11-400K9.2	0	8	n/a	n/a	6.22e-01	1.390
1092956	ENSG00000128607	22763	KLHDC10	kelch domain containing 10	23008	7	n/a	n/a	6.37e-01	1.390
1100531	ENSG00000173698	10004	GPR64	G protein-coupled receptor 64	10149	X	n/a	n/a	5.79e-01	1.390
1088045	ENSG00000072041	34406	SLC6A15	solute carrier family 6 (neutral amino acid transporter), member 15	55117	12	n/a	n/a	6.40e-01	1.389
280006830	ENSG00000248854	0	RP11-175M2.2	RP11-175M2.2	0	5	n/a	n/a	6.39e-01	1.389
1093374	ENSG00000131507	56536	NDFIP1	Nedd4 family interacting protein 1	80762	5	n/a	n/a	5.78e-01	1.389
279906284	ENSG00000236018	0	RP4-814D15.1	RP4-814D15.1	0	7	n/a	n/a	5.85e-01	1.389
1093538	ENSG00000132639	6576	SNAP25	synaptosomal-associated protein, 25kDa	6616	20	n/a	n/a	5.83e-01	1.389
280117971	ENSG00000258581	0	RP11-638I2.10	RP11-638I2.10	0	14	n/a	n/a	4.13e-01	1.389
1098526	ENSG00000165323	78776	FAT3	FAT tumor suppressor homolog 3 (Drosophila)	120114	11	n/a	n/a	4.33e-01	1.388
280061901	ENSG00000253793	0	RP11-293D9.2	RP11-293D9.2	0	8	n/a	n/a	6.04e-01	1.388
279984328	ENSG00000244331	0	CTB-47B8.1	CTB-47B8.1	0	5	n/a	n/a	4.58e-01	1.388
1091864	ENSG00000119801	31126	YPEL5	yippee-like 5 (Drosophila)	51646	2	n/a	n/a	5.77e-01	1.387
280073869	ENSG00000254652	0	RP11-678P16.1	RP11-678P16.1	0	17	n/a	n/a	4.31e-01	1.387
1091259	ENSG00000115091	9951	ACTR3	ARP3 actin-related protein 3 homolog (yeast)	10096	2	n/a	n/a	5.74e-01	1.387
279725210	ENSG00000213866	0	YBX1P10	Y box binding protein 1 pseudogene 10	0	9	n/a	n/a	4.13e-01	1.387
280080787	ENSG00000255090	0	RP11-820L6.1	RP11-820L6.1	0	11	n/a	n/a	6.01e-01	1.387
279834395	ENSG00000229586	0	AC015818.6	AC015818.6	0	17	n/a	n/a	6.20e-01	1.387
1099300	ENSG00000168329	1513	CX3CR1	chemokine (C-X3-C motif) receptor 1	1524	3	n/a	n/a	4.37e-01	1.387
1089482	ENSG00000101958	2725	GLRA2	glycine receptor, alpha 2	2742	X	n/a	n/a	6.45e-01	1.386
1095339	ENSG00000143493	25645	INTS7	integrator complex subunit 7	25896	1	n/a	n/a	5.89e-01	1.386
1094624	ENSG00000138660	34724	AP1AR	adaptor-related protein complex 1 associated regulatory protein	55435	4	n/a	n/a	5.85e-01	1.386
1096306	ENSG00000151239	5724	TWF1	twinfilin, actin-binding protein, homolog 1 (Drosophila)	5756	12	n/a	n/a	4.32e-01	1.386
279711713	ENSG00000211530	0	AL354933.1	AL354933.1	0	6	n/a	n/a	5.77e-01	1.385
1091570	ENSG00000117139	10607	KDM5B	lysine (K)-specific demethylase 5B	10765	1	n/a	n/a	6.41e-01	1.385
279799327	ENSG00000226421	0	AC018641.6	AC018641.6	0	7	n/a	n/a	5.80e-01	1.385
1098544	ENSG00000165417	2940	GTF2A1	general transcription factor IIA, 1, 19/37kDa	2957	14	n/a	n/a	5.81e-01	1.385
279827598	ENSG00000228962	128716	HCG23	HLA complex group 23	414764	6	n/a	n/a	5.85e-01	1.384
1099843	ENSG00000170677	9173	SOCS6	suppressor of cytokine signaling 6	9306	18	n/a	n/a	6.02e-01	1.384
1096433	ENSG00000152193	55399	RNF219	ring finger protein 219	79596	13	n/a	n/a	5.81e-01	1.384
1087039	ENSG00000007237	8456	GAS7	growth arrest-specific 7	8522	17	n/a	n/a	5.77e-01	1.384
280024759	ENSG00000250325	0	RP11-127B20.1	RP11-127B20.1	0	4	n/a	n/a	6.27e-01	1.384
279875866	ENSG00000233264	0	AC006042.8	AC006042.8	0	7	n/a	n/a	5.97e-01	1.384
1104670	ENSG00000198642	35244	KLHL9	kelch-like 9 (Drosophila)	55958	9	n/a	n/a	5.75e-01	1.384
1094367	ENSG00000137309	3139	HMGA1	high mobility group AT-hook 1	3159	6	n/a	n/a	6.43e-01	1.383
1096867	ENSG00000155970	94787	EFHA2	EF-hand domain family, member A2	286097	8	n/a	n/a	4.18e-01	1.383
1093063	ENSG00000129515	37347	SNX6	sorting nexin 6	58533	14	n/a	n/a	4.14e-01	1.383
1088514	ENSG00000084733	10732	RAB10	RAB10, member RAS oncogene family	10890	2	n/a	n/a	5.75e-01	1.383
1096560	ENSG00000153140	1062	CETN3	centrin, EF-hand protein, 3	1070	5	n/a	n/a	4.37e-01	1.383
1105958	ENSG00000213985	0	AC078899.1	AC078899.1	0	19	n/a	n/a	5.87e-01	1.382
279706453	ENSG00000207227	0	U6	U6 spliceosomal RNA	0	22	n/a	n/a	4.64e-01	1.382
1101756	ENSG00000180573	8276	HIST1H2AC	histone cluster 1, H2ac	8334	6	n/a	n/a	4.41e-01	1.382
1090462	ENSG00000108654	1643	DDX5	DEAD (Asp-Glu-Ala-Asp) box polypeptide 5	1655	17	n/a	n/a	5.97e-01	1.382
279727516	ENSG00000214051	0	ARF4P3	ADP-ribosylation factor 4 pseudogene 3	0	13	n/a	n/a	6.02e-01	1.382
1099713	ENSG00000170144	85690	HNRNPA3	heterogeneous nuclear ribonucleoprotein A3	220988	2	n/a	n/a	5.77e-01	1.382
1102876	ENSG00000185630	5055	PBX1	pre-B-cell leukemia homeobox 1	5087	1	n/a	n/a	5.82e-01	1.381
1090997	ENSG00000112715	7379	VEGFA	vascular endothelial growth factor A	7422	6	n/a	n/a	5.77e-01	1.381
279856126	ENSG00000231531	0	HINT1P1	histidine triad nucleotide binding protein 1 pseudogene 1	0	7	n/a	n/a	5.75e-01	1.381
1102149	ENSG00000182628	110375	SKA2	spindle and kinetochore associated complex subunit 2	348235	17	n/a	n/a	4.31e-01	1.381
1088001	ENSG00000070756	26731	PABPC1	poly(A) binding protein, cytoplasmic 1	26986	8	n/a	n/a	6.40e-01	1.381
1101054	ENSG00000176533	2771	GNG7	guanine nucleotide binding protein (G protein), gamma 7	2788	19	n/a	n/a	5.84e-01	1.381
1087066	ENSG00000008086	6752	CDKL5	cyclin-dependent kinase-like 5	6792	X	n/a	n/a	5.79e-01	1.380
1091057	ENSG00000113272	34263	THG1L	tRNA-histidine guanylyltransferase 1-like (S. cerevisiae)	54974	5	n/a	n/a	6.20e-01	1.380
1089391	ENSG00000101347	25688	SAMHD1	SAM domain and HD domain 1	25939	20	n/a	n/a	6.04e-01	1.379
1096965	ENSG00000156795	34382	WDYHV1	WDYHV motif containing 1	55093	8	n/a	n/a	5.95e-01	1.379
1098049	ENSG00000163673	59599	DCLK3	doublecortin-like kinase 3	85443	3	n/a	n/a	6.19e-01	1.379
279896614	ENSG00000235081	0	AC010492.2	AC010492.2	0	19	n/a	n/a	6.38e-01	1.379
1099759	ENSG00000170340	10531	B3GNT2	UDP-GlcNAc:betaGal beta-1,3-N-acetylglucosaminyltransferase 2	10678	2	n/a	n/a	5.80e-01	1.379
1092712	ENSG00000126261	9909	UBA2	ubiquitin-like modifier activating enzyme 2	10054	19	n/a	n/a	5.88e-01	1.378
1101833	ENSG00000180964	59976	TCEAL8	transcription elongation factor A (SII)-like 8	90843	X	n/a	n/a	4.22e-01	1.378
1103975	ENSG00000196531	4640	NACA	nascent polypeptide-associated complex alpha subunit	4666	12	n/a	n/a	5.75e-01	1.378
280102272	ENSG00000257151	0	RP11-701H24.2	RP11-701H24.2	0	15	n/a	n/a	6.05e-01	1.378
1104418	ENSG00000197872	57255	FAM49A	family with sequence similarity 49, member A	81553	2	n/a	n/a	5.86e-01	1.378
279921821	ENSG00000237417	0	RP11-280G19.2	RP11-280G19.2	0	10	n/a	n/a	5.79e-01	1.378
1100086	ENSG00000171681	35018	ATF7IP	activating transcription factor 7 interacting protein	55729	12	n/a	n/a	6.16e-01	1.378
279768795	ENSG00000223821	0	RP11-505P4.6	RP11-505P4.6	0	6	n/a	n/a	5.90e-01	1.377
1090309	ENSG00000107518	25782	ATRNL1	attractin-like 1	26033	10	n/a	n/a	6.13e-01	1.377
279822489	ENSG00000228507	0	MRPS29P2	mitochondrial ribosomal protein S29 pseudogene 2	0	2	n/a	n/a	6.35e-01	1.377
1094285	ENSG00000136897	33825	MRPL50	mitochondrial ribosomal protein L50	54534	9	n/a	n/a	5.82e-01	1.377
279878010	ENSG00000233440	0	HMGA1P6	high mobility group AT-hook 1 pseudogene 6	0	13	n/a	n/a	6.44e-01	1.377
1090619	ENSG00000109956	26832	B3GAT1	beta-1,3-glucuronyltransferase 1 (glucuronosyltransferase P)	27087	11	n/a	n/a	5.78e-01	1.377
279723294	ENSG00000213608	0	RP11-722P15.2	RP11-722P15.2	0	4	n/a	n/a	5.82e-01	1.377
1092421	ENSG00000124374	125373	PAIP2B	poly(A) binding protein interacting protein 2B	400961	2	n/a	n/a	5.98e-01	1.377
1101758	ENSG00000180581	0	SRP9P1	signal recognition particle 9 pseudogene 1	0	10	n/a	n/a	5.88e-01	1.377
279948955	ENSG00000240477	0	RP11-63E16.1	RP11-63E16.1	0	3	n/a	n/a	4.45e-01	1.376
1096934	ENSG00000156482	6124	RPL30	ribosomal protein L30	6156	8	n/a	n/a	4.27e-01	1.376
280036255	ENSG00000251254	0	GTF2F2P1	general transcription factor IIF, polypeptide 2 pseudogene 1	0	4	n/a	n/a	5.84e-01	1.376
1101908	ENSG00000181444	81730	ZNF467	zinc finger protein 467	168544	7	n/a	n/a	6.13e-01	1.376
279461234	ENSG00000174977	0	AC026271.5	AC026271.5	0	17	n/a	n/a	5.80e-01	1.375
1099889	ENSG00000170899	2924	GSTA4	glutathione S-transferase alpha 4	2941	6	n/a	n/a	6.22e-01	1.375
1093954	ENSG00000135298	574	BAI3	brain-specific angiogenesis inhibitor 3	577	6	n/a	n/a	4.74e-01	1.375
279781366	ENSG00000224875	0	AC083949.1	AC083949.1	0	2	n/a	n/a	6.24e-01	1.374
1094939	ENSG00000140743	1033	CDR2	cerebellar degeneration-related protein 2, 62kDa	1039	16	n/a	n/a	5.71e-01	1.374
1091509	ENSG00000116741	5965	RGS2	regulator of G-protein signaling 2, 24kDa	5997	1	n/a	n/a	5.86e-01	1.374
1095499	ENSG00000144476	36286	CXCR7	chemokine (C-X-C motif) receptor 7	57007	2	n/a	n/a	6.00e-01	1.374
280030925	ENSG00000250813	0	RP11-327I3.1	RP11-327I3.1	0	4	n/a	n/a	4.16e-01	1.374
279965138	ENSG00000242327	0	CTD-2184D3.1	CTD-2184D3.1	0	15	n/a	n/a	4.31e-01	1.374
1091407	ENSG00000115966	1377	ATF2	activating transcription factor 2	1386	2	n/a	n/a	5.74e-01	1.374
1091620	ENSG00000117505	1798	DR1	down-regulator of transcription 1, TBP-binding (negative cofactor 2)	1810	1	n/a	n/a	4.27e-01	1.373
279841225	ENSG00000230207	0	RP11-87M1.1	RP11-87M1.1	0	9	n/a	n/a	4.18e-01	1.373
1091718	ENSG00000118496	58296	FBXO30	F-box protein 30	84085	6	n/a	n/a	5.77e-01	1.373
279949710	ENSG00000240556	0	RP11-479I1.4	RP11-479I1.4	0	X	n/a	n/a	6.38e-01	1.373
279960050	ENSG00000241800	0	AC114498.5	AC114498.5	0	1	n/a	n/a	4.74e-01	1.373
1096829	ENSG00000155640	25897	C10orf12	chromosome 10 open reading frame 12	26148	10	n/a	n/a	5.83e-01	1.373
279904834	ENSG00000235883	0	AC012379.1	AC012379.1	0	15	n/a	n/a	5.81e-01	1.373
1102841	ENSG00000185477	94594	GPRIN3	GPRIN family member 3	285513	4	n/a	n/a	4.14e-01	1.373
1096781	ENSG00000155096	31062	AZIN1	antizyme inhibitor 1	51582	8	n/a	n/a	5.80e-01	1.372
1096443	ENSG00000152240	77651	HAUS1	HAUS augmin-like complex, subunit 1	115106	18	n/a	n/a	5.79e-01	1.372
1096480	ENSG00000152492	81045	CCDC50	coiled-coil domain containing 50	152137	3	n/a	n/a	5.74e-01	1.372
1094313	ENSG00000137054	41023	POLR1E	polymerase (RNA) I polypeptide E, 53kDa	64425	9	n/a	n/a	6.26e-01	1.372
1090317	ENSG00000107581	8592	EIF3A	eukaryotic translation initiation factor 3, subunit A	8661	10	n/a	n/a	5.24e-01	1.372
1100236	ENSG00000172318	8638	B3GALT1	UDP-Gal:betaGlcNAc beta 1,3-galactosyltransferase, polypeptide 1	8708	2	n/a	n/a	5.86e-01	1.372
279705053	ENSG00000206992	0	U6	U6 spliceosomal RNA	0	12	n/a	n/a	5.86e-01	1.372
1091686	ENSG00000118200	23026	CAMSAP2	calmodulin regulated spectrin-associated protein family, member 2	23271	1	n/a	n/a	5.76e-01	1.371
1089934	ENSG00000105193	6184	RPS16	ribosomal protein S16	6217	19	n/a	n/a	4.20e-01	1.371
1090588	ENSG00000109689	36893	STIM2	stromal interaction molecule 2	57620	4	n/a	n/a	6.14e-01	1.371
1095239	ENSG00000143079	35204	CTTNBP2NL	CTTNBP2 N-terminal like	55917	1	n/a	n/a	6.31e-01	1.371
279773946	ENSG00000224224	0	RP3-499B10.5	RP3-499B10.5	0	X	n/a	n/a	5.86e-01	1.371
1103100	ENSG00000186469	33622	GNG2	guanine nucleotide binding protein (G protein), gamma 2	54331	14	n/a	n/a	5.78e-01	1.370
279834943	ENSG00000229638	0	RP11-110C15.4	RP11-110C15.4	0	3	n/a	n/a	5.75e-01	1.370
280027278	ENSG00000250535	0	STK19P	serine/threonine kinase 19 pseudogene	0	6	n/a	n/a	4.30e-01	1.370
1099854	ENSG00000170759	3774	KIF5B	kinesin family member 5B	3799	10	n/a	n/a	6.41e-01	1.370
1094113	ENSG00000136021	34970	SCYL2	SCY1-like 2 (S. cerevisiae)	55681	12	n/a	n/a	5.76e-01	1.370
1091490	ENSG00000116668	34112	SWT1	SWT1 RNA endoribonuclease homolog (S. cerevisiae)	54823	1	n/a	n/a	5.84e-01	1.370
1088786	ENSG00000091009	33730	RBM27	RNA binding motif protein 27	54439	5	n/a	n/a	5.85e-01	1.370
280054090	ENSG00000253251	0	CTC-534A2.2	CDNA FLJ26957 fis, clone SLV00486Uncharacterized protein	0	5	n/a	n/a	5.77e-01	1.370
1107404	ENSG00000228532	0	RP1-241P17.4	RP1-241P17.4	0	X	n/a	n/a	5.76e-01	1.370
1098485	ENSG00000165156	11083	ZHX1	zinc fingers and homeoboxes 1	11244	8	n/a	n/a	6.40e-01	1.369
279998646	ENSG00000248201	0	RP4-671G15.3	RP4-671G15.3	0	1	n/a	n/a	5.84e-01	1.369
279855807	ENSG00000231504	0	NMD3P2	NMD3 homolog (S. cerevisiae) pseudogene 2	0	7	n/a	n/a	5.54e-01	1.369
1094701	ENSG00000139174	80348	PRICKLE1	prickle homolog 1 (Drosophila)	144165	12	n/a	n/a	6.16e-01	1.369
280127248	ENSG00000259114	0	AC005484.5	AC005484.5	0	14	n/a	n/a	5.71e-01	1.369
1094218	ENSG00000136628	2043	EPRS	glutamyl-prolyl-tRNA synthetase	2058	1	n/a	n/a	6.08e-01	1.368
279971815	ENSG00000243077	0	RP11-204J18.2	RP11-204J18.2	0	3	n/a	n/a	6.11e-01	1.368
1093059	ENSG00000129480	76594	C14orf126	chromosome 14 open reading frame 126	112487	14	n/a	n/a	5.79e-01	1.368
279770492	ENSG00000223984	0	RP11-177H22.2	RP11-177H22.2	0	10	n/a	n/a	6.39e-01	1.368
279778571	ENSG00000224611	0	AC007919.18	AC007919.18	0	3	n/a	n/a	6.21e-01	1.368
1091807	ENSG00000119471	58473	HSDL2	hydroxysteroid dehydrogenase like 2	84263	9	n/a	n/a	4.05e-01	1.368
1098028	ENSG00000163624	1034	CDS1	CDP-diacylglycerol synthase (phosphatidate cytidylyltransferase) 1	1040	4	n/a	n/a	4.70e-01	1.367
279903355	ENSG00000235720	0	RP11-340I6.6	RP11-340I6.6	0	7	n/a	n/a	5.91e-01	1.367
1090081	ENSG00000105784	81195	RUNDC3B	RUN domain containing 3B	154661	7	n/a	n/a	4.19e-01	1.367
280012176	ENSG00000249331	0	Z83851.2	Z83851.2	0	22	n/a	n/a	5.75e-01	1.367
279904581	ENSG00000235847	0	LDHAP7	lactate dehydrogenase A pseudogene 7	0	2	n/a	n/a	5.86e-01	1.366
1094537	ENSG00000138138	59086	ATAD1	ATPase family, AAA domain containing 1	84896	10	n/a	n/a	5.75e-01	1.366
279917717	ENSG00000237064	135641	EIF3IP1	eukaryotic translation initiation factor 3, subunit I pseudogene 1	442720	7	n/a	n/a	5.89e-01	1.366
1099790	ENSG00000170456	81475	DENND5B	DENN/MADD domain containing 5B	160518	12	n/a	n/a	6.42e-01	1.366
1087720	ENSG00000062716	57353	VMP1	vacuole membrane protein 1	81671	17	n/a	n/a	5.77e-01	1.366
280107814	ENSG00000257720	0	RP11-116N8.3	RP11-116N8.3	0	14	n/a	n/a	5.97e-01	1.366
279808421	ENSG00000227203	0	SUB1P1	SUB1 homolog (S. cerevisiae) pseudogene 1	0	8	n/a	n/a	4.38e-01	1.366
279870496	ENSG00000232784	0	AC067961.1	AC067961.1	0	2	n/a	n/a	5.89e-01	1.366
279918691	ENSG00000237161	0	RP11-32B5.1	RP11-32B5.1	0	15	n/a	n/a	5.90e-01	1.366
1087542	ENSG00000049860	3056	HEXB	hexosaminidase B (beta polypeptide)	3074	5	n/a	n/a	4.13e-01	1.365
279771293	ENSG00000224058	0	AC006509.7	AC006509.7	0	2	n/a	n/a	5.83e-01	1.365
1089079	ENSG00000100129	30867	EIF3L	eukaryotic translation initiation factor 3, subunit L	51386	22	n/a	n/a	5.88e-01	1.365
1088708	ENSG00000089248	10803	ERP29	endoplasmic reticulum protein 29	10961	12	n/a	n/a	5.88e-01	1.365
1096541	ENSG00000153012	34492	LGI2	leucine-rich repeat LGI family, member 2	55203	4	n/a	n/a	5.88e-01	1.364
1099641	ENSG00000169826	34743	CSGALNACT2	chondroitin sulfate N-acetylgalactosaminyltransferase 2	55454	10	n/a	n/a	5.86e-01	1.364
1090195	ENSG00000106415	76655	GLCCI1	glucocorticoid induced transcript 1	113263	7	n/a	n/a	6.14e-01	1.364
279677853	ENSG00000204253	0	AC019178.1	AC019178.1	0	2	n/a	n/a	5.75e-01	1.364
1098338	ENSG00000164588	110417	HCN1	hyperpolarization activated cyclic nucleotide-gated potassium channel 1	348980	5	n/a	n/a	6.37e-01	1.364
279899320	ENSG00000235335	0	AC016723.4	AC016723.4	0	2	n/a	n/a	5.82e-01	1.364
1091713	ENSG00000118473	58461	SGIP1	SH3-domain GRB2-like (endophilin) interacting protein 1	84251	1	n/a	n/a	6.36e-01	1.364
1099289	ENSG00000168288	26994	MMADHC	methylmalonic aciduria (cobalamin deficiency) cblD type, with homocystinuria	27249	2	n/a	n/a	5.74e-01	1.363
280086927	ENSG00000255487	0	RP11-513D5.5	RP11-513D5.5	0	8	n/a	n/a	6.33e-01	1.363
279869876	ENSG00000232728	0	RP11-402N18.1	RP11-402N18.1	0	10	n/a	n/a	5.75e-01	1.363
1099407	ENSG00000168803	81526	ADAL	adenosine deaminase-like	161823	15	n/a	n/a	6.00e-01	1.363
280014032	ENSG00000249489	0	GAPDHP70	glyceraldehyde 3 phosphate dehydrogenase pseudogene 70	0	11	n/a	n/a	5.76e-01	1.363
279966308	ENSG00000242457	0	RBBP4P2	retinoblastoma binding protein 4 pseudogene 2	0	3	n/a	n/a	6.38e-01	1.363
279658302	ENSG00000199645	0	U6	U6 spliceosomal RNA	0	5	n/a	n/a	4.32e-01	1.363
279750791	ENSG00000220635	0	KRASP1	v-Ki-ras2 Kirsten rat sarcoma viral oncogene homolog pseudogene 1	0	6	n/a	n/a	5.88e-01	1.362
1090875	ENSG00000111897	36788	SERINC1	serine incorporator 1	57515	6	n/a	n/a	5.85e-01	1.362
1088258	ENSG00000077380	1769	DYNC1I2	dynein, cytoplasmic 1, intermediate chain 2	1781	2	n/a	n/a	6.42e-01	1.362
279763399	ENSG00000223385	0	COX10-AS1	COX10 antisense RNA 1 (non-protein coding)	0	17	n/a	n/a	5.31e-01	1.362
1100056	ENSG00000171532	4735	NEUROD2	neurogenic differentiation 2	4761	17	n/a	n/a	5.82e-01	1.361
1103087	ENSG00000186432	3815	KPNA4	karyopherin alpha 4 (importin alpha 3)	3840	3	n/a	n/a	5.89e-01	1.361
1100715	ENSG00000174748	6106	RPL15	ribosomal protein L15	6138	3	n/a	n/a	4.17e-01	1.361
279750912	ENSG00000220739	0	RP11-277I20.3	RP11-277I20.3	0	6	n/a	n/a	5.88e-01	1.361
1097905	ENSG00000163235	6997	TGFA	transforming growth factor, alpha	7039	2	n/a	n/a	5.91e-01	1.361
279843465	ENSG00000230409	0	TCEA1P2	transcription elongation factor A (SII), 1 pseudogene 2	0	3	n/a	n/a	5.81e-01	1.361
1092573	ENSG00000125510	4955	OPRL1	opiate receptor-like 1	4987	20	n/a	n/a	5.87e-01	1.360
279955941	ENSG00000241352	0	RP11-392P7.1	RP11-392P7.1	0	12	n/a	n/a	5.82e-01	1.360
1100420	ENSG00000173166	41583	RAPH1	Ras association (RalGDS/AF-6) and pleckstrin homology domains 1	65059	2	n/a	n/a	5.97e-01	1.360
1089454	ENSG00000101782	8704	RIOK3	RIO kinase 3 (yeast)	8780	18	n/a	n/a	5.86e-01	1.360
1094314	ENSG00000137055	9238	PLAA	phospholipase A2-activating protein	9373	9	n/a	n/a	5.91e-01	1.360
279827284	ENSG00000228941	0	UBE3AP2	ubiquitin protein ligase E3A pseudogene 2	0	21	n/a	n/a	5.82e-01	1.360
1093905	ENSG00000134996	26325	OSTF1	osteoclast stimulating factor 1	26578	9	n/a	n/a	6.26e-01	1.359
1089172	ENSG00000100380	6727	ST13	suppression of tumorigenicity 13 (colon carcinoma) (Hsp70 interacting protein)	6767	22	n/a	n/a	5.75e-01	1.359
279884778	ENSG00000234044	0	AC108059.1	AC108059.1	0	2	n/a	n/a	4.27e-01	1.359
279874416	ENSG00000233125	0	ACTBP12	actin, beta pseudogene 12	0	1	n/a	n/a	5.87e-01	1.359
1099703	ENSG00000170088	83665	TMEM192	transmembrane protein 192	201931	4	n/a	n/a	6.40e-01	1.358
1092153	ENSG00000122254	9812	HS3ST2	heparan sulfate (glucosamine) 3-O-sulfotransferase 2	9956	16	n/a	n/a	5.82e-01	1.358
1094009	ENSG00000135503	88	ACVR1B	activin A receptor, type IB	91	12	n/a	n/a	6.35e-01	1.358
279612954	ENSG00000196861	0	AC002994.1	AC002994.1	0	17	n/a	n/a	5.75e-01	1.358
280126695	ENSG00000259079	0	RP1-261D10.1	RP1-261D10.1	0	14	n/a	n/a	5.92e-01	1.357
279812651	ENSG00000227612	0	RP5-1177E19.2	RP5-1177E19.2	0	1	n/a	n/a	5.87e-01	1.357
1101258	ENSG00000177576	152128	C18orf32	chromosome 18 open reading frame 32	497661	18	n/a	n/a	4.47e-01	1.357
1092594	ENSG00000125675	2875	GRIA3	glutamate receptor, ionotrophic, AMPA 3	2892	X	n/a	n/a	4.51e-01	1.357
1094318	ENSG00000137075	81029	RNF38	ring finger protein 38	152006	9	n/a	n/a	6.15e-01	1.357
279792357	ENSG00000225822	0	UBXN7-AS1	UBXN7 antisense RNA 1 (non-protein coding)	0	3	n/a	n/a	5.75e-01	1.357
279873829	ENSG00000233073	0	AC005009.2	AC005009.2	0	7	n/a	n/a	5.95e-01	1.356
1103261	ENSG00000187164	36971	KIAA1598	KIAA1598	57698	10	n/a	n/a	6.41e-01	1.356
1094650	ENSG00000138760	945	SCARB2	scavenger receptor class B, member 2	950	4	n/a	n/a	6.02e-01	1.356
1091269	ENSG00000115159	2803	GPD2	glycerol-3-phosphate dehydrogenase 2 (mitochondrial)	2820	2	n/a	n/a	5.76e-01	1.356
279776271	ENSG00000224410	0	AC097499.2	AC097499.2	0	2	n/a	n/a	5.76e-01	1.356
1102880	ENSG00000185641	0	CTD-2287O16.1	CTD-2287O16.1	0	5	n/a	n/a	4.31e-01	1.356
280094821	ENSG00000256326	0	RP11-467L13.3	RP11-467L13.3	0	12	n/a	n/a	5.87e-01	1.356
1095962	ENSG00000147905	58397	ZCCHC7	zinc finger, CCHC domain containing 7	84186	9	n/a	n/a	5.75e-01	1.356
1098566	ENSG00000165507	10909	C10orf10	chromosome 10 open reading frame 10	11067	10	n/a	n/a	5.87e-01	1.356
280107158	ENSG00000257624	0	RP1-128M12.3	RP1-128M12.3	0	12	n/a	n/a	6.26e-01	1.355
280057667	ENSG00000253506	109993	NACA2	nascent polypeptide-associated complex alpha subunit 2	342538	17	n/a	n/a	5.75e-01	1.355
1102002	ENSG00000182004	6595	SNRPE	small nuclear ribonucleoprotein polypeptide E	6635	1	n/a	n/a	4.29e-01	1.355
279912368	ENSG00000236570	0	AC105765.1	AC105765.1	0	3	n/a	n/a	6.18e-01	1.354
280080402	ENSG00000255063	0	RP11-718B12.1	RP11-718B12.1	0	11	n/a	n/a	6.43e-01	1.354
1089484	ENSG00000101972	10577	STAG2	stromal antigen 2	10735	X	n/a	n/a	5.87e-01	1.354
1093240	ENSG00000130741	1955	EIF2S3	eukaryotic translation initiation factor 2, subunit 3 gamma, 52kDa	1968	X	n/a	n/a	5.88e-01	1.354
1087087	ENSG00000008513	6446	ST3GAL1	ST3 beta-galactoside alpha-2,3-sialyltransferase 1	6482	8	n/a	n/a	4.09e-01	1.354
1091408	ENSG00000115970	40535	THADA	thyroid adenoma associated	63892	2	n/a	n/a	6.04e-01	1.354
280013748	ENSG00000249465	0	RBMXP4	RNA binding motif protein, X-linked pseudogene 4	0	4	n/a	n/a	6.15e-01	1.354
279880347	ENSG00000233648	0	AC010095.6	AC010095.6	0	2	n/a	n/a	4.31e-01	1.353
1104573	ENSG00000198315	7701	ZNF192	zinc finger protein 192	7745	6	n/a	n/a	6.41e-01	1.353
280027194	ENSG00000250526	0	CCT6P2	chaperonin containing TCP1, subunit 6 (zeta) pseudogene 2	0	5	n/a	n/a	6.36e-01	1.353
1105923	ENSG00000213867	0	RP11-829H16.2	RP11-829H16.2	0	14	n/a	n/a	4.51e-01	1.353
280123907	ENSG00000258925	0	RP11-152L20.2	RP11-152L20.2	0	15	n/a	n/a	5.82e-01	1.353
1092782	ENSG00000126945	3168	HNRNPH2	heterogeneous nuclear ribonucleoprotein H2 (H')	3188	X	n/a	n/a	6.01e-01	1.352
1107588	ENSG00000229729	0	RP11-159G9.5	Uncharacterized protein	0	3	n/a	n/a	5.89e-01	1.352
280020163	ENSG00000249958	0	CCT7P2	chaperonin containing TCP1, subunit 7 (eta) pseudogene 2	0	5	n/a	n/a	6.22e-01	1.352
279753192	ENSG00000221322	0	AC116533.1	AC116533.1	0	11	n/a	n/a	5.77e-01	1.352
1087700	ENSG00000061337	11018	LZTS1	leucine zipper, putative tumor suppressor 1	11178	8	n/a	n/a	4.47e-01	1.352
1090436	ENSG00000108510	9825	MED13	mediator complex subunit 13	9969	17	n/a	n/a	5.85e-01	1.351
1094914	ENSG00000140538	4885	NTRK3	neurotrophic tyrosine kinase, receptor, type 3	4916	15	n/a	n/a	5.80e-01	1.350
1095944	ENSG00000147724	30541	FAM135B	family with sequence similarity 135, member B	51059	8	n/a	n/a	5.86e-01	1.350
279803138	ENSG00000226781	0	TBCAP1	tubulin folding cofactor A pseudogene 1	0	X	n/a	n/a	4.38e-01	1.350
279738866	ENSG00000215284	0	RP11-198M15.1	RP11-198M15.1	0	X	n/a	n/a	4.14e-01	1.350
1103270	ENSG00000187189	23025	TSPYL4	TSPY-like 4	23270	6	n/a	n/a	6.02e-01	1.350
1087679	ENSG00000059804	6479	SLC2A3	solute carrier family 2 (facilitated glucose transporter), member 3	6515	12	n/a	n/a	4.06e-01	1.349
1098026	ENSG00000163618	8549	CADPS	Ca++-dependent secretion activator	8618	3	n/a	n/a	6.37e-01	1.349
279775046	ENSG00000224318	0	CHL1-AS2	CHL1 antisense RNA 2 (non-protein coding)	0	3	n/a	n/a	4.14e-01	1.349
1104197	ENSG00000197181	34413	PIWIL2	piwi-like 2 (Drosophila)	55124	8	n/a	n/a	6.25e-01	1.349
1089730	ENSG00000103657	8846	HERC1	hect (homologous to the E6-AP (UBE3A) carboxyl terminus) domain and RCC1 (CHC1)-like domain (RLD) 1	8925	15	n/a	n/a	5.82e-01	1.349
279806171	ENSG00000227008	0	RP3-417G15.1	RP3-417G15.1	0	X	n/a	n/a	4.61e-01	1.349
279662243	ENSG00000200815	0	U6	U6 spliceosomal RNA	0	7	n/a	n/a	6.01e-01	1.349
279948074	ENSG00000240376	0	RP11-36C20.1	RP11-36C20.1	0	5	n/a	n/a	4.38e-01	1.349
1095158	ENSG00000142408	37707	CACNG8	calcium channel, voltage-dependent, gamma subunit 8	59283	19	n/a	n/a	4.47e-01	1.349
1088166	ENSG00000075213	10224	SEMA3A	sema domain, immunoglobulin domain (Ig), short basic domain, secreted, (semaphorin) 3A	10371	7	n/a	n/a	5.77e-01	1.348
1091925	ENSG00000120251	2874	GRIA2	glutamate receptor, ionotropic, AMPA 2	2891	4	n/a	n/a	6.18e-01	1.348
1095949	ENSG00000147852	7393	VLDLR	very low density lipoprotein receptor	7436	9	n/a	n/a	5.76e-01	1.348
279773016	ENSG00000224155	0	RP11-700P18.2	RP11-700P18.2	0	7	n/a	n/a	5.84e-01	1.348
1094819	ENSG00000139915	81501	MDGA2	MAM domain containing glycosylphosphatidylinositol anchor 2	161357	14	n/a	n/a	5.86e-01	1.348
279856288	ENSG00000231544	0	RSL24D1P11	ribosomal L24 domain containing 1 pseudogene 11	0	18	n/a	n/a	4.61e-01	1.348
1087297	ENSG00000023516	11055	AKAP11	A kinase (PRKA) anchor protein 11	11215	13	n/a	n/a	5.82e-01	1.348
1094308	ENSG00000136997	4583	MYC	v-myc myelocytomatosis viral oncogene homolog (avian)	4609	8	n/a	n/a	6.20e-01	1.348
1104171	ENSG00000197111	5062	PCBP2	poly(rC) binding protein 2	5094	12	n/a	n/a	6.26e-01	1.348
1101252	ENSG00000177551	4777	NHLH2	nescient helix loop helix 2	4808	1	n/a	n/a	5.85e-01	1.347
1100785	ENSG00000175105	34568	ZNF654	zinc finger protein 654	55279	3	n/a	n/a	5.75e-01	1.347
1091102	ENSG00000113595	370	TRIM23	tripartite motif containing 23	373	5	n/a	n/a	5.81e-01	1.347
280004885	ENSG00000248694	0	RP11-18D7.2	RP11-18D7.2	0	4	n/a	n/a	4.36e-01	1.347
1093901	ENSG00000134970	30497	TMED7	transmembrane emp24 protein transport domain containing 7	51014	5	n/a	n/a	5.78e-01	1.347
279953196	ENSG00000241007	0	SEPT7P6	septin 7 pseudogene 6	0	7	n/a	n/a	5.79e-01	1.347
279832407	ENSG00000229400	0	RP11-3L21.2	RP11-3L21.2	0	1	n/a	n/a	5.75e-01	1.346
1088928	ENSG00000095970	33501	TREM2	triggering receptor expressed on myeloid cells 2	54209	6	n/a	n/a	4.31e-01	1.346
279957818	ENSG00000241547	0	RP11-4K3__A.5	RP11-4K3__A.5	0	1	n/a	n/a	4.29e-01	1.346
1098401	ENSG00000164823	730	OSGIN2	oxidative stress induced growth inhibitor family member 2	734	8	n/a	n/a	5.79e-01	1.346
1097146	ENSG00000158290	8389	CUL4B	cullin 4B	8450	X	n/a	n/a	5.88e-01	1.346
1087978	ENSG00000070214	23201	SLC44A1	solute carrier family 44, member 1	23446	9	n/a	n/a	6.43e-01	1.346
1104591	ENSG00000198380	2657	GFPT1	glutamine--fructose-6-phosphate transaminase 1	2673	2	n/a	n/a	5.83e-01	1.346
1087896	ENSG00000067842	489	ATP2B3	ATPase, Ca++ transporting, plasma membrane 3	492	X	n/a	n/a	5.79e-01	1.346
1087313	ENSG00000025293	30711	PHF20	PHD finger protein 20	51230	20	n/a	n/a	5.78e-01	1.345
1108080	ENSG00000232856	0	MIR3654	microRNA 3654	0	7	n/a	n/a	5.83e-01	1.345
1097188	ENSG00000158578	209	ALAS2	aminolevulinate, delta-, synthase 2	212	X	n/a	n/a	5.97e-01	1.345
1099107	ENSG00000167642	10506	SPINT2	serine peptidase inhibitor, Kunitz type, 2	10653	19	n/a	n/a	6.20e-01	1.345
1095448	ENSG00000144057	58819	ST6GAL2	ST6 beta-galactosamide alpha-2,6-sialyltranferase 2	84620	2	n/a	n/a	6.16e-01	1.344
1096176	ENSG00000149654	41006	CDH22	cadherin 22, type 2	64405	20	n/a	n/a	5.75e-01	1.344
1092792	ENSG00000127081	57986	ZNF484	zinc finger protein 484	83744	9	n/a	n/a	5.79e-01	1.344
279892626	ENSG00000234742	0	AC144530.1	AC144530.1	0	3	n/a	n/a	4.56e-01	1.344
1101757	ENSG00000180574	0	EIF2S3L	Uncharacterized protein	0	12	n/a	n/a	6.40e-01	1.344
1092541	ENSG00000125352	7693	RNF113A	ring finger protein 113A	7737	X	n/a	n/a	5.77e-01	1.344
280035763	ENSG00000251204	0	CTC-278L1.1	CTC-278L1.1	0	5	n/a	n/a	5.97e-01	1.343
279790883	ENSG00000225712	0	ATP5G2P1	ATP synthase, H+ transporting, mitochondrial Fo complex, subunit C2 (subunit 9) pseudogene 1	0	1	n/a	n/a	6.41e-01	1.343
1087293	ENSG00000023287	9677	RB1CC1	RB1-inducible coiled-coil 1	9821	8	n/a	n/a	5.85e-01	1.343
1102505	ENSG00000184110	8594	EIF3C	eukaryotic translation initiation factor 3, subunit C	8663	16	n/a	n/a	4.14e-01	1.343
1091122	ENSG00000113742	56116	CPEB4	cytoplasmic polyadenylation element binding protein 4	80315	5	n/a	n/a	5.78e-01	1.343
1090206	ENSG00000106524	36315	ANKMY2	ankyrin repeat and MYND domain containing 2	57037	7	n/a	n/a	6.07e-01	1.343
1098045	ENSG00000163659	25725	TIPARP	TCDD-inducible poly(ADP-ribose) polymerase	25976	3	n/a	n/a	5.86e-01	1.343
1100434	ENSG00000173221	2728	GLRX	glutaredoxin (thioltransferase)	2745	5	n/a	n/a	5.76e-01	1.343
279869182	ENSG00000232676	0	ADH5P2	alcohol dehydrogenase 5 (class III), chi polypeptide, pseudogene 2	0	1	n/a	n/a	6.42e-01	1.343
1093335	ENSG00000131263	30614	RLIM	ring finger protein, LIM domain interacting	51132	X	n/a	n/a	5.82e-01	1.343
1088851	ENSG00000092421	36829	SEMA6A	sema domain, transmembrane domain (TM), and cytoplasmic domain, (semaphorin) 6A	57556	5	n/a	n/a	5.78e-01	1.342
1093173	ENSG00000130396	4276	MLLT4	myeloid/lymphoid or mixed-lineage leukemia (trithorax homolog, Drosophila); translocated to, 4	4301	6	n/a	n/a	4.18e-01	1.342
1095645	ENSG00000145592	6135	RPL37	ribosomal protein L37	6167	5	n/a	n/a	5.87e-01	1.342
279719216	ENSG00000213090	0	AC007256.5	AC007256.5	0	2	n/a	n/a	5.86e-01	1.342
1107270	ENSG00000227709	0	RP11-118D22.3	RP11-118D22.3	0	3	n/a	n/a	6.05e-01	1.342
1103022	ENSG00000186184	30564	POLR1D	polymerase (RNA) I polypeptide D, 16kDa	51082	13	n/a	n/a	5.76e-01	1.342
280093002	ENSG00000256087	9524	ZNF432	zinc finger protein 432	9668	19	n/a	n/a	6.38e-01	1.341
1105423	ENSG00000205269	1002442	TMEM170B	transmembrane protein 170B	100113407	6	n/a	n/a	5.82e-01	1.341
279914634	ENSG00000236792	0	RP11-142L4.2	RP11-142L4.2	0	1	n/a	n/a	5.83e-01	1.341
279994703	ENSG00000247134	0	RP11-11N9.4	RP11-11N9.4	0	8	n/a	n/a	6.20e-01	1.341
1094297	ENSG00000136937	4660	NCBP1	nuclear cap binding protein subunit 1, 80kDa	4686	9	n/a	n/a	5.98e-01	1.341
1096114	ENSG00000149269	5026	PAK1	p21 protein (Cdc42/Rac)-activated kinase 1	5058	11	n/a	n/a	6.13e-01	1.341
1091075	ENSG00000113387	10765	SUB1	SUB1 homolog (S. cerevisiae)	10923	5	n/a	n/a	4.38e-01	1.341
1095397	ENSG00000143797	79382	MBOAT2	membrane bound O-acyltransferase domain containing 2	129642	2	n/a	n/a	5.91e-01	1.341
1088681	ENSG00000089009	6096	RPL6	ribosomal protein L6	6128	12	n/a	n/a	4.28e-01	1.341
1105676	ENSG00000206527	83649	PTPLB	protein tyrosine phosphatase-like (proline instead of catalytic arginine), member b	201562	3	n/a	n/a	5.88e-01	1.340
1087564	ENSG00000051382	5259	PIK3CB	phosphoinositide-3-kinase, catalytic, beta polypeptide	5291	3	n/a	n/a	6.26e-01	1.340
1087647	ENSG00000057608	2649	GDI2	GDP dissociation inhibitor 2	2665	10	n/a	n/a	4.16e-01	1.340
1105449	ENSG00000205339	10380	IPO7	importin 7	10527	11	n/a	n/a	5.75e-01	1.340
279489069	ENSG00000178503	0	AC009530.1	AC009530.1	0	7	n/a	n/a	6.15e-01	1.340
1094544	ENSG00000138175	400	ARL3	ADP-ribosylation factor-like 3	403	10	n/a	n/a	4.13e-01	1.340
279962608	ENSG00000242071	0	RPL7AP6	ribosomal protein L7a pseudogene 6	0	14	n/a	n/a	4.13e-01	1.339
1095217	ENSG00000142864	25884	SERBP1	SERPINE1 mRNA binding protein 1	26135	1	n/a	n/a	5.81e-01	1.339
279783826	ENSG00000225093	0	RP1-111B22.2	RP1-111B22.2	0	6	n/a	n/a	5.75e-01	1.339
1087912	ENSG00000068366	2167	ACSL4	acyl-CoA synthetase long-chain family member 4	2182	X	n/a	n/a	4.33e-01	1.339
1104234	ENSG00000197323	31072	TRIM33	tripartite motif containing 33	51592	1	n/a	n/a	5.87e-01	1.339
1092242	ENSG00000123066	23144	MED13L	mediator complex subunit 13-like	23389	12	n/a	n/a	4.41e-01	1.338
1091770	ENSG00000119041	9196	GTF3C3	general transcription factor IIIC, polypeptide 3, 102kDa	9330	2	n/a	n/a	6.02e-01	1.338
1093561	ENSG00000132744	60088	ACY3	aspartoacylase (aminocyclase) 3	91703	11	n/a	n/a	5.85e-01	1.338
1095856	ENSG00000147140	4810	NONO	non-POU domain containing, octamer-binding	4841	X	n/a	n/a	6.28e-01	1.338
279585862	ENSG00000188451	0	SRP72P2	signal recognition particle 72kDa pseudogene 2	0	6	n/a	n/a	6.31e-01	1.338
1103444	ENSG00000188000	81566	OR7D2	olfactory receptor, family 7, subfamily D, member 2	162998	19	n/a	n/a	5.78e-01	1.338
279706726	ENSG00000207277	0	5S_rRNA	5S ribosomal RNA	0	9	n/a	n/a	4.16e-01	1.338
280020202	ENSG00000249960	0	RP11-791G16.5	RP11-791G16.5	0	4	n/a	n/a	5.76e-01	1.338
1102088	ENSG00000182362	33352	YBEY	ybeY metallopeptidase (putative)	54059	21	n/a	n/a	5.87e-01	1.338
279795671	ENSG00000226099	0	RP11-544L8__B.2	RP11-544L8__B.2	0	6	n/a	n/a	4.12e-01	1.337
279802554	ENSG00000226723	0	RP11-142L4.3	RP11-142L4.3	0	1	n/a	n/a	5.80e-01	1.337
1091697	ENSG00000118276	9197	B4GALT6	UDP-Gal:betaGlcNAc beta 1,4- galactosyltransferase, polypeptide 6	9331	18	n/a	n/a	6.34e-01	1.337
279833582	ENSG00000229497	0	AC005189.6	AC005189.6	0	7	n/a	n/a	5.82e-01	1.337
1094872	ENSG00000140350	8074	ANP32A	acidic (leucine-rich) nuclear phosphoprotein 32 family, member A	8125	15	n/a	n/a	6.38e-01	1.337
1088531	ENSG00000085433	22667	WDR47	WD repeat domain 47	22911	1	n/a	n/a	5.87e-01	1.337
279981616	ENSG00000244052	0	RPL5P24	ribosomal protein L5 pseudogene 24	0	8	n/a	n/a	4.41e-01	1.336
280046631	ENSG00000252318	0	AC097532.1	AC097532.1	0	2	n/a	n/a	4.49e-01	1.336
1088380	ENSG00000080709	3756	KCNN2	potassium intermediate/small conductance calcium-activated channel, subfamily N, member 2	3781	5	n/a	n/a	6.43e-01	1.336
1097614	ENSG00000161970	6122	RPL26	ribosomal protein L26	6154	17	n/a	n/a	4.57e-01	1.335
1099249	ENSG00000168116	36964	KIAA1586	KIAA1586	57691	6	n/a	n/a	5.74e-01	1.335
1099709	ENSG00000170113	78953	NIPA1	non imprinted in Prader-Willi/Angelman syndrome 1	123606	15	n/a	n/a	6.23e-01	1.335
280094664	ENSG00000256306	0	RP11-4N23.1	RP11-4N23.1	0	12	n/a	n/a	4.61e-01	1.335
1092042	ENSG00000121089	0	NACA3P	NACA family member 3 pseudogene	0	4	n/a	n/a	5.80e-01	1.335
280055393	ENSG00000253336	0	RP11-468O2.1	RP11-468O2.1	0	8	n/a	n/a	5.19e-01	1.335
1092265	ENSG00000123200	22846	ZC3H13	zinc finger CCCH-type containing 13	23091	13	n/a	n/a	6.43e-01	1.334
279895752	ENSG00000235001	0	EIF4A1P2	eukaryotic translation initiation factor 4A1 pseudogene 2	0	Y	n/a	n/a	6.34e-01	1.334
279858549	ENSG00000231747	0	AC079922.2	AC079922.2	0	2	n/a	n/a	4.41e-01	1.334
279776385	ENSG00000224425	0	AC073869.2	AC073869.2	0	2	n/a	n/a	6.18e-01	1.334
1097728	ENSG00000162613	8801	FUBP1	far upstream element (FUSE) binding protein 1	8880	1	n/a	n/a	6.38e-01	1.334
1091609	ENSG00000117448	10181	AKR1A1	aldo-keto reductase family 1, member A1 (aldehyde reductase)	10327	1	n/a	n/a	5.87e-01	1.333
279869091	ENSG00000232662	0	LDHBP1	lactate dehydrogenase B pseudogene 1	0	13	n/a	n/a	5.85e-01	1.333
1090445	ENSG00000108559	4896	NUP88	nucleoporin 88kDa	4927	17	n/a	n/a	6.35e-01	1.333
1094726	ENSG00000139291	34555	TMEM19	transmembrane protein 19	55266	12	n/a	n/a	6.20e-01	1.333
1091805	ENSG00000119446	60179	RBM18	RNA binding motif protein 18	92400	9	n/a	n/a	5.79e-01	1.333
1089311	ENSG00000101040	23367	ZMYND8	zinc finger, MYND-type containing 8	23613	20	n/a	n/a	5.76e-01	1.333
1097427	ENSG00000160352	80690	ZNF714	zinc finger protein 714	148206	19	n/a	n/a	5.86e-01	1.332
280136547	ENSG00000259652	0	RP11-797A18.3	RP11-797A18.3	0	15	n/a	n/a	6.05e-01	1.332
1100845	ENSG00000175390	8596	EIF3F	eukaryotic translation initiation factor 3, subunit F	8665	11	n/a	n/a	6.37e-01	1.332
1095384	ENSG00000143742	6686	SRP9	signal recognition particle 9kDa	6726	1	n/a	n/a	4.45e-01	1.332
1094667	ENSG00000138801	8940	PAPSS1	3'-phosphoadenosine 5'-phosphosulfate synthase 1	9061	4	n/a	n/a	5.90e-01	1.331
1088312	ENSG00000078725	1608	DBC1	deleted in bladder cancer 1	1620	9	n/a	n/a	6.15e-01	1.331
1088019	ENSG00000071082	6128	RPL31	ribosomal protein L31	6160	2	n/a	n/a	4.46e-01	1.331
279750659	ENSG00000220522	0	RP1-177A13.1	RP1-177A13.1	0	6	n/a	n/a	6.43e-01	1.331
279821958	ENSG00000228462	0	RP11-445N18.3	RP11-445N18.3	0	10	n/a	n/a	4.43e-01	1.331
1091442	ENSG00000116191	34392	RALGPS2	Ral GEF with PH domain and SH3 binding motif 2	55103	1	n/a	n/a	5.76e-01	1.331
1099689	ENSG00000170004	1099	CHD3	chromodomain helicase DNA binding protein 3	1107	17	n/a	n/a	4.31e-01	1.331
1098340	ENSG00000164597	10319	COG5	component of oligomeric golgi complex 5	10466	7	n/a	n/a	6.14e-01	1.331
1098920	ENSG00000166886	4639	NAB2	NGFI-A binding protein 2 (EGR1 binding protein 2)	4665	12	n/a	n/a	6.18e-01	1.331
279953969	ENSG00000241111	157125841	RP11-129B22.1	RP11-129B22.1	100652759	3	n/a	n/a	5.99e-01	1.330
279890499	ENSG00000234565	0	COX6B1P1	cytochrome c oxidase subunit VIb polypeptide 1 (ubiquitous) pseudogene 1	0	7	n/a	n/a	5.80e-01	1.330
1093913	ENSG00000135049	23042	AGTPBP1	ATP/GTP binding protein 1	23287	9	n/a	n/a	5.79e-01	1.330
1106348	ENSG00000215452	0	RP5-981L23.1	RP5-981L23.1	0	20	n/a	n/a	6.21e-01	1.330
279764663	ENSG00000223505	0	RP11-397P13.7	RP11-397P13.7	0	1	n/a	n/a	4.43e-01	1.330
280020510	ENSG00000249986	0	YWHAQP6	YWHAQ pseudogene 6	0	3	n/a	n/a	5.82e-01	1.330
1092174	ENSG00000122484	55674	RPAP2	RNA polymerase II associated protein 2	79871	1	n/a	n/a	6.41e-01	1.329
1094590	ENSG00000138442	35048	WDR12	WD repeat domain 12	55759	2	n/a	n/a	6.44e-01	1.329
279895997	ENSG00000235026	123236	AC066593.1	AC066593.1	389023	2	n/a	n/a	6.28e-01	1.329
1106351	ENSG00000215462	0	AL136218.1	Sarcoma antigen NY-SAR-79	0	13	n/a	n/a	5.75e-01	1.329
1108087	ENSG00000232888	0	RPS11P5	ribosomal protein S11 pseudogene 5	0	12	n/a	n/a	4.25e-01	1.329
280134966	ENSG00000259544	0	RP11-158M2.2	RP11-158M2.2	0	15	n/a	n/a	5.76e-01	1.329
1091859	ENSG00000119772	1776	DNMT3A	DNA (cytosine-5-)-methyltransferase 3 alpha	1788	2	n/a	n/a	6.41e-01	1.329
1094134	ENSG00000136144	34502	RCBTB1	regulator of chromosome condensation (RCC1) and BTB (POZ) domain containing protein 1	55213	13	n/a	n/a	5.96e-01	1.328
280065475	ENSG00000254061	0	RP11-359B20.1	RP11-359B20.1	0	8	n/a	n/a	6.42e-01	1.328
1091682	ENSG00000118181	6197	RPS25	ribosomal protein S25	6230	11	n/a	n/a	4.58e-01	1.328
1097721	ENSG00000162595	8954	DIRAS3	DIRAS family, GTP-binding RAS-like 3	9077	1	n/a	n/a	5.75e-01	1.328
279770664	ENSG00000224004	0	ATP5C1P1	ATP synthase, H+ transporting, mitochondrial F1 complex, gamma polypeptide 1 pseudogene 1	0	14	n/a	n/a	5.75e-01	1.328
1096767	ENSG00000154975	36213	CA10	carbonic anhydrase X	56934	17	n/a	n/a	4.20e-01	1.328
1094825	ENSG00000139973	58085	SYT16	synaptotagmin XVI	83851	14	n/a	n/a	4.06e-01	1.328
280026341	ENSG00000250444	0	CCT5P1	chaperonin containing TCP1, subunit 5 (epsilon) pseudogene 1	0	5	n/a	n/a	6.41e-01	1.328
1089449	ENSG00000101745	23008	ANKRD12	ankyrin repeat domain 12	23253	18	n/a	n/a	6.40e-01	1.327
1101797	ENSG00000180812	0	RP11-517P14.6	RP11-517P14.6	0	10	n/a	n/a	5.90e-01	1.327
280124710	ENSG00000258964	0	RP11-618G20.1	RP11-618G20.1	0	14	n/a	n/a	6.04e-01	1.327
1093810	ENSG00000134419	6177	RPS15A	ribosomal protein S15a	6210	16	n/a	n/a	4.38e-01	1.327
279848330	ENSG00000230837	0	RPL31P2	ribosomal protein L31 pseudogene 2	0	20	n/a	n/a	4.66e-01	1.327
1087544	ENSG00000050030	109873	KIAA2022	KIAA2022	340533	X	n/a	n/a	5.78e-01	1.327
1091868	ENSG00000119862	28830	LGALSL	lectin, galactoside-binding-like	29094	2	n/a	n/a	5.84e-01	1.326
1099704	ENSG00000170089	181061	RP11-423H2.1	RP11-423H2.1	728554	5	n/a	n/a	5.94e-01	1.326
279967677	ENSG00000242598	0	RP5-837I24.3	RP5-837I24.3	0	1	n/a	n/a	5.87e-01	1.326
1098503	ENSG00000165209	34631	STRBP	spermatid perinuclear RNA binding protein	55342	9	n/a	n/a	6.15e-01	1.326
1106060	ENSG00000214357	33783	NEURL1B	neuralized homolog 1B (Drosophila)	54492	5	n/a	n/a	5.75e-01	1.326
1087201	ENSG00000013503	34992	POLR3B	polymerase (RNA) III (DNA directed) polypeptide B	55703	12	n/a	n/a	6.33e-01	1.326
279955647	ENSG00000241318	0	RP11-47K11.2	RP11-47K11.2	0	1	n/a	n/a	6.43e-01	1.326
280099096	ENSG00000256849	0	RP11-405A12.1	RP11-405A12.1	0	12	n/a	n/a	6.00e-01	1.326
1098825	ENSG00000166478	7658	ZNF143	zinc finger protein 143	7702	11	n/a	n/a	5.78e-01	1.325
1096486	ENSG00000152556	5181	PFKM	phosphofructokinase, muscle	5213	12	n/a	n/a	6.20e-01	1.325
279949301	ENSG00000240509	0	CTC-788C1.1	CTC-788C1.1	0	8	n/a	n/a	4.40e-01	1.324
1103947	ENSG00000196437	80698	ZNF569	zinc finger protein 569	148266	19	n/a	n/a	5.78e-01	1.324
1098580	ENSG00000165566	85502	FAM123A	family with sequence similarity 123A	219287	13	n/a	n/a	6.21e-01	1.324
1099556	ENSG00000169427	30786	KCNK9	potassium channel, subfamily K, member 9	51305	8	n/a	n/a	5.85e-01	1.324
279744533	ENSG00000216197	0	AP001623.1	AP001623.1	0	21	n/a	n/a	4.55e-01	1.324
1099645	ENSG00000169855	6059	ROBO1	roundabout, axon guidance receptor, homolog 1 (Drosophila)	6091	3	n/a	n/a	5.86e-01	1.323
1098645	ENSG00000165813	34377	C10orf118	chromosome 10 open reading frame 118	55088	10	n/a	n/a	5.85e-01	1.323
279681458	ENSG00000204434	134046	POTEKP	POTE ankyrin domain family, member K, pseudogene	440915	2	n/a	n/a	5.76e-01	1.323
1107349	ENSG00000228224	58172	NACAP1	nascent-polypeptide-associated complex alpha polypeptide pseudogene 1	83955	8	n/a	n/a	4.13e-01	1.323
1095880	ENSG00000147316	55451	MCPH1	microcephalin 1	79648	8	n/a	n/a	5.76e-01	1.323
1094162	ENSG00000136261	28705	BZW2	basic leucine zipper and W2 domains 2	28969	7	n/a	n/a	6.13e-01	1.322
1100353	ENSG00000172809	6137	RPL38	ribosomal protein L38	6169	17	n/a	n/a	4.50e-01	1.322
1102570	ENSG00000184349	1933	EFNA5	ephrin-A5	1946	5	n/a	n/a	4.12e-01	1.321
1094514	ENSG00000138071	9952	ACTR2	ARP2 actin-related protein 2 homolog (yeast)	10097	2	n/a	n/a	5.83e-01	1.321
279722105	ENSG00000213442	0	RPL18AP3	ribosomal protein L18a pseudogene 3	0	12	n/a	n/a	4.32e-01	1.321
1092957	ENSG00000128609	4672	NDUFA5	NADH dehydrogenase (ubiquinone) 1 alpha subcomplex, 5, 13kDa	4698	7	n/a	n/a	4.55e-01	1.321
1091977	ENSG00000120669	34226	SOHLH2	spermatogenesis and oogenesis specific basic helix-loop-helix 2	54937	13	n/a	n/a	6.02e-01	1.321
1102623	ENSG00000184588	5110	PDE4B	phosphodiesterase 4B, cAMP-specific	5142	1	n/a	n/a	5.95e-01	1.321
1089609	ENSG00000102908	10567	NFAT5	nuclear factor of activated T-cells 5, tonicity-responsive	10725	16	n/a	n/a	5.89e-01	1.321
1095565	ENSG00000144868	41843	TMEM108	transmembrane protein 108	66000	3	n/a	n/a	5.87e-01	1.321
1100988	ENSG00000176194	1141	CIDEA	cell death-inducing DFFA-like effector a	1149	18	n/a	n/a	5.78e-01	1.321
279874791	ENSG00000233155	0	HMGA1P8	high mobility group AT-hook 1 pseudogene 8	0	2	n/a	n/a	6.40e-01	1.321
1106354	ENSG00000215475	93989	SIAH3	seven in absentia homolog 3 (Drosophila)	283514	13	n/a	n/a	4.38e-01	1.321
1105773	ENSG00000212928	0	AL391152.1	AL391152.1	0	14	n/a	n/a	4.13e-01	1.321
1088758	ENSG00000090487	30805	SPG21	spastic paraplegia 21 (autosomal recessive, Mast syndrome)	51324	15	n/a	n/a	5.95e-01	1.320
1098582	ENSG00000165572	59817	KBTBD6	kelch repeat and BTB (POZ) domain containing 6	89890	13	n/a	n/a	5.81e-01	1.320
279772657	ENSG00000224114	0	RP11-343H5.4	RP11-343H5.4	0	1	n/a	n/a	4.50e-01	1.320
1095030	ENSG00000141424	25549	SLC39A6	solute carrier family 39 (zinc transporter), member 6	25800	18	n/a	n/a	6.02e-01	1.320
1088578	ENSG00000086666	33760	ZFAND6	zinc finger, AN1-type domain 6	54469	15	n/a	n/a	4.38e-01	1.320
1087342	ENSG00000028839	9378	TBPL1	TBP-like 1	9519	6	n/a	n/a	4.13e-01	1.320
279840858	ENSG00000230183	0	RP11-81G24.1	RP11-81G24.1	0	15	n/a	n/a	6.01e-01	1.319
280132222	ENSG00000259397	0	RP11-323I15.2	RP11-323I15.2	0	15	n/a	n/a	6.40e-01	1.319
1089522	ENSG00000102172	6571	SMS	spermine synthase	6611	X	n/a	n/a	4.28e-01	1.319
1096381	ENSG00000151746	633	BICD1	bicaudal D homolog 1 (Drosophila)	636	12	n/a	n/a	6.22e-01	1.319
1092601	ENSG00000125730	714	C3	complement component 3	718	19	n/a	n/a	4.46e-01	1.319
1087710	ENSG00000062038	996	CDH3	cadherin 3, type 1, P-cadherin (placental)	1001	16	n/a	n/a	4.23e-01	1.319
279948154	ENSG00000240395	0	RP11-231D20.1	RP11-231D20.1	0	8	n/a	n/a	4.40e-01	1.319
1095662	ENSG00000145723	34115	GIN1	gypsy retrotransposon integrase 1	54826	5	n/a	n/a	4.12e-01	1.319
279986979	ENSG00000244608	0	RP11-47K11.3	RP11-47K11.3	0	1	n/a	n/a	6.40e-01	1.319
1101323	ENSG00000177954	6199	RPS27	ribosomal protein S27	6232	1	n/a	n/a	4.25e-01	1.319
279928681	ENSG00000237984	11031	PTENP1	phosphatase and tensin homolog pseudogene 1	11191	9	n/a	n/a	5.83e-01	1.318
1100449	ENSG00000173273	8589	TNKS	tankyrase, TRF1-interacting ankyrin-related ADP-ribose polymerase	8658	8	n/a	n/a	6.02e-01	1.318
279877052	ENSG00000233370	0	AC092664.1	AC092664.1	0	2	n/a	n/a	6.18e-01	1.317
280022205	ENSG00000250118	0	RP11-136H13.2	RP11-136H13.2	0	5	n/a	n/a	6.14e-01	1.317
1103005	ENSG00000186106	81295	ANKRD46	ankyrin repeat domain 46	157567	8	n/a	n/a	4.14e-01	1.317
1098039	ENSG00000163637	81675	PRICKLE2	prickle homolog 2 (Drosophila)	166336	3	n/a	n/a	6.42e-01	1.317
1106352	ENSG00000215472	6107	RPL17	ribosomal protein L17	6139	18	n/a	n/a	4.49e-01	1.317
280056697	ENSG00000253431	0	RP11-442A17.2	RP11-442A17.2	0	8	n/a	n/a	5.88e-01	1.317
1104484	ENSG00000198040	7594	ZNF84	zinc finger protein 84	7637	12	n/a	n/a	6.33e-01	1.317
1087801	ENSG00000065427	3710	KARS	lysyl-tRNA synthetase	3735	16	n/a	n/a	5.87e-01	1.317
1095630	ENSG00000145425	6156	RPS3A	ribosomal protein S3A	6189	4	n/a	n/a	4.39e-01	1.317
279909317	ENSG00000236299	0	RP11-340I6.7	RP11-340I6.7	0	7	n/a	n/a	6.12e-01	1.317
1096007	ENSG00000148344	9395	PTGES	prostaglandin E synthase	9536	9	n/a	n/a	6.20e-01	1.316
1100148	ENSG00000171940	7720	ZNF217	zinc finger protein 217	7764	20	n/a	n/a	5.82e-01	1.316
279818903	ENSG00000228205	0	RP11-778D9.4	RP11-778D9.4	0	3	n/a	n/a	4.27e-01	1.316
279947523	ENSG00000240305	0	RP11-1072C15.1	RP11-1072C15.1	0	17	n/a	n/a	6.20e-01	1.316
1104716	ENSG00000198743	6490	SLC5A3	solute carrier family 5 (sodium/myo-inositol cotransporter), member 3	6526	21	n/a	n/a	4.17e-01	1.316
279814733	ENSG00000227811	157122087	RP4-773A18.4	RP4-773A18.4	100506343	1	n/a	n/a	6.19e-01	1.316
1100661	ENSG00000174444	6092	RPL4	ribosomal protein L4	6124	15	n/a	n/a	4.17e-01	1.316
1104507	ENSG00000198093	41752	ZNF649	zinc finger protein 649	65251	19	n/a	n/a	6.40e-01	1.316
279885625	ENSG00000234130	0	RP13-88F20.1	RP13-88F20.1	0	X	n/a	n/a	5.92e-01	1.314
280075543	ENSG00000254758	0	AP000889.1	AP000889.1	0	11	n/a	n/a	5.85e-01	1.314
279751477	ENSG00000221016	0	AC002558.1	AC002558.1	0	17	n/a	n/a	4.44e-01	1.314
1105809	ENSG00000213062	0	AL021068.1	AL021068.1	0	1	n/a	n/a	5.69e-01	1.314
1100013	ENSG00000171408	26860	PDE7B	phosphodiesterase 7B	27115	6	n/a	n/a	6.15e-01	1.313
279883772	ENSG00000233955	0	AC068535.1	AC068535.1	0	2	n/a	n/a	5.89e-01	1.313
1098144	ENSG00000163960	25792	UBXN7	UBX domain protein 7	26043	3	n/a	n/a	6.01e-01	1.313
279779258	ENSG00000224668	0	IPO8P1	importin 8 pseudogene 1	0	1	n/a	n/a	5.85e-01	1.313
280106314	ENSG00000257530	0	RP11-843B15.2	RP11-843B15.2	0	12	n/a	n/a	6.17e-01	1.312
1097682	ENSG00000162415	36916	ZSWIM5	zinc finger, SWIM-type containing 5	57643	1	n/a	n/a	5.75e-01	1.312
279801804	ENSG00000226666	0	HSPA9P1	heat shock 70kDa protein 9 pseudogene 1	0	2	n/a	n/a	6.38e-01	1.312
1099693	ENSG00000170027	7489	YWHAG	tyrosine 3-monooxygenase/tryptophan 5-monooxygenase activation protein, gamma polypeptide	7532	7	n/a	n/a	6.05e-01	1.312
279723682	ENSG00000213650	0	RP11-760D2.7	RP11-760D2.7	0	7	n/a	n/a	4.17e-01	1.312
1091589	ENSG00000117289	10481	TXNIP	thioredoxin interacting protein	10628	1	n/a	n/a	6.19e-01	1.312
279719558	ENSG00000213148	0	AC073465.1	AC073465.1	0	2	n/a	n/a	4.44e-01	1.312
279957745	ENSG00000241535	0	CBX5P1	chromobox homolog 5 pseudogene 1	0	3	n/a	n/a	5.88e-01	1.312
1089529	ENSG00000102221	9623	PHF16	PHD finger protein 16	9767	X	n/a	n/a	6.02e-01	1.312
279876666	ENSG00000233347	0	ERP29P1	endoplasmic reticulum lumenal protein 29 pseudogene 1	0	20	n/a	n/a	5.84e-01	1.312
279836015	ENSG00000229738	0	AC010240.3	AC010240.3	0	5	n/a	n/a	5.76e-01	1.312
1098627	ENSG00000165732	9064	DDX21	DEAD (Asp-Glu-Ala-Asp) box polypeptide 21	9188	10	n/a	n/a	5.87e-01	1.311
1092753	ENSG00000126756	8351	UXT	ubiquitously-expressed transcript	8409	X	n/a	n/a	4.31e-01	1.311
1104066	ENSG00000196781	7045	TLE1	transducin-like enhancer of split 1 (E(sp1) homolog, Drosophila)	7088	9	n/a	n/a	5.86e-01	1.311
1099528	ENSG00000169288	41532	MRPL1	mitochondrial ribosomal protein L1	65008	4	n/a	n/a	4.37e-01	1.311
1088254	ENSG00000077279	1629	DCX	doublecortin	1641	X	n/a	n/a	5.75e-01	1.311
1090209	ENSG00000106537	26820	TSPAN13	tetraspanin 13	27075	7	n/a	n/a	4.27e-01	1.311
279724872	ENSG00000213790	0	RP1-257I20.13	RP1-257I20.13	0	22	n/a	n/a	5.81e-01	1.310
280094918	ENSG00000256341	0	RP11-21A7A.3	RP11-21A7A.3	0	11	n/a	n/a	5.80e-01	1.310
279746815	ENSG00000217733	0	CCT7P1	chaperonin containing TCP1, subunit 7 (eta) pseudogene 1	0	6	n/a	n/a	6.43e-01	1.310
280110539	ENSG00000257954	0	RP11-161H23.10	RP11-161H23.10	0	12	n/a	n/a	6.03e-01	1.310
1100167	ENSG00000172007	57696	RAB33B	RAB33B, member RAS oncogene family	83452	4	n/a	n/a	4.19e-01	1.310
280021305	ENSG00000250045	0	CBX3P3	chromobox homolog 3 pseudogene 3	0	5	n/a	n/a	5.79e-01	1.309
280062799	ENSG00000253866	0	TMEM97P2	transmembrane protein 97 pseudogene 2	0	8	n/a	n/a	6.36e-01	1.309
1092165	ENSG00000122406	6093	RPL5	ribosomal protein L5	6125	1	n/a	n/a	4.40e-01	1.309
280026317	ENSG00000250442	0	RP11-200K10.1	RP11-200K10.1	0	4	n/a	n/a	6.16e-01	1.309
1088064	ENSG00000072401	7278	UBE2D1	ubiquitin-conjugating enzyme E2D 1	7321	10	n/a	n/a	5.85e-01	1.309
279866978	ENSG00000232499	0	RP11-512F24.1	RP11-512F24.1	0	1	n/a	n/a	5.75e-01	1.308
1090972	ENSG00000112541	10688	PDE10A	phosphodiesterase 10A	10846	6	n/a	n/a	5.84e-01	1.308
279719747	ENSG00000213178	0	RP11-641D5.1	RP11-641D5.1	0	3	n/a	n/a	4.35e-01	1.308
1097445	ENSG00000160551	36824	TAOK1	TAO kinase 1	57551	17	n/a	n/a	4.38e-01	1.308
1095031	ENSG00000141425	34486	RPRD1A	regulation of nuclear pre-mRNA domain containing 1A	55197	18	n/a	n/a	5.81e-01	1.308
1094210	ENSG00000136536	41407	MARCH7	membrane-associated ring finger (C3HC4) 7	64844	2	n/a	n/a	5.83e-01	1.307
1095608	ENSG00000145293	37292	ENOPH1	enolase-phosphatase 1	58478	4	n/a	n/a	5.87e-01	1.307
1091333	ENSG00000115484	10428	CCT4	chaperonin containing TCP1, subunit 4 (delta)	10575	2	n/a	n/a	5.78e-01	1.307
279754242	ENSG00000221496	0	U3	Small nucleolar RNA U3	0	17	n/a	n/a	5.76e-01	1.307
279984189	ENSG00000244308	0	AC092910.2	AC092910.2	0	3	n/a	n/a	6.30e-01	1.306
1104578	ENSG00000198336	4609	MYL4	myosin, light chain 4, alkali; atrial, embryonic	4635	17	n/a	n/a	6.32e-01	1.306
1095736	ENSG00000146147	59931	MLIP	muscular LMNA-interacting protein	90523	6	n/a	n/a	5.97e-01	1.306
279784469	ENSG00000225155	0	TOMM22P5	translocase of outer mitochondrial membrane 22 homolog (yeast) pseudogene 5	0	10	n/a	n/a	5.75e-01	1.306
279780435	ENSG00000224785	0	AC006026.9	AC006026.9	0	7	n/a	n/a	5.87e-01	1.305
279733554	ENSG00000214812	0	RP5-1053E7.3	RP5-1053E7.3	0	1	n/a	n/a	5.86e-01	1.305
1100778	ENSG00000175073	55925	VCPIP1	valosin containing protein (p97)/p47 complex interacting protein 1	80124	8	n/a	n/a	5.87e-01	1.305
279936527	ENSG00000238961	166122	SNORA47	small nucleolar RNA, H/ACA box 47	677828	5	n/a	n/a	5.83e-01	1.305
1094647	ENSG00000138757	9764	G3BP2	GTPase activating protein (SH3 domain) binding protein 2	9908	4	n/a	n/a	5.77e-01	1.305
279859370	ENSG00000231822	0	AC019097.7	AC019097.7	0	2	n/a	n/a	5.76e-01	1.305
279781811	ENSG00000224906	0	RP1-102E24.9	RP1-102E24.9	0	12	n/a	n/a	4.27e-01	1.305
1095334	ENSG00000143469	90311	SYT14	synaptotagmin XIV	255928	1	n/a	n/a	5.83e-01	1.305
279728023	ENSG00000214111	0	RP1-258N20.3	RP1-258N20.3	0	X	n/a	n/a	5.89e-01	1.305
1092811	ENSG00000127328	78472	RAB3IP	RAB3A interacting protein (rabin3)	117177	12	n/a	n/a	5.59e-01	1.305
279913334	ENSG00000236683	0	HMGA1P1	high mobility group AT-hook 1 pseudogene 1	0	X	n/a	n/a	6.26e-01	1.305
1100405	ENSG00000173085	26980	COQ2	coenzyme Q2 homolog, prenyltransferase (yeast)	27235	4	n/a	n/a	5.93e-01	1.304
1088475	ENSG00000083642	22802	PDS5B	PDS5, regulator of cohesion maintenance, homolog B (S. cerevisiae)	23047	13	n/a	n/a	5.82e-01	1.304
1101771	ENSG00000180660	4056	MAB21L1	mab-21-like 1 (C. elegans)	4081	13	n/a	n/a	4.30e-01	1.304
279976282	ENSG00000243547	0	HNRNPKP4	heterogeneous nuclear ribonucleoprotein K pseudogene 4	0	3	n/a	n/a	6.35e-01	1.304
279816554	ENSG00000227965	0	AC098592.6	AC098592.6	0	7	n/a	n/a	4.13e-01	1.304
279818910	ENSG00000228206	0	AC016717.1	AC016717.1	0	2	n/a	n/a	4.16e-01	1.304
280090539	ENSG00000255824	0	AL590369.1	AL590369.1	0	9	n/a	n/a	5.78e-01	1.304
1094440	ENSG00000137747	58216	TMPRSS13	transmembrane protease, serine 13	84000	11	n/a	n/a	6.04e-01	1.304
1088624	ENSG00000087495	77745	PHACTR3	phosphatase and actin regulator 3	116154	20	n/a	n/a	5.43e-01	1.304
279499535	ENSG00000179997	0	AC010894.4	AC010894.4	0	2	n/a	n/a	5.77e-01	1.304
1092894	ENSG00000128059	5439	PPAT	phosphoribosyl pyrophosphate amidotransferase	5471	4	n/a	n/a	5.76e-01	1.304
1092136	ENSG00000122068	58458	FYTTD1	forty-two-three domain containing 1	84248	3	n/a	n/a	5.78e-01	1.304
280104482	ENSG00000257355	0	CTD-2006C1.10	CTD-2006C1.10	0	19	n/a	n/a	6.09e-01	1.303
279984959	ENSG00000244398	0	RP11-466H18.1	RP11-466H18.1	0	11	n/a	n/a	4.53e-01	1.303
1104428	ENSG00000197894	125	ADH5	alcohol dehydrogenase 5 (class III), chi polypeptide	128	4	n/a	n/a	5.79e-01	1.303
279695669	ENSG00000205596	0	RP5-1132H15.2	RP5-1132H15.2	0	7	n/a	n/a	6.04e-01	1.303
279784635	ENSG00000225173	0	XXbac-BPG308K3.5	XXbac-BPG308K3.5	0	6	n/a	n/a	6.40e-01	1.303
1102321	ENSG00000183379	152440	SYNDIG1L	synapse differentiation inducing 1-like	646658	14	n/a	n/a	5.97e-01	1.303
1100774	ENSG00000175061	79057	C17orf76-AS1	C17orf76 antisense RNA 1 (non-protein coding)	125144	17	n/a	n/a	4.51e-01	1.303
1099872	ENSG00000170836	8427	PPM1D	protein phosphatase, Mg2+/Mn2+ dependent, 1D	8493	17	n/a	n/a	5.85e-01	1.302
1105804	ENSG00000213029	10491	SPHAR	S-phase response (cyclin related)	10638	1	n/a	n/a	4.13e-01	1.302
1091714	ENSG00000118482	23224	PHF3	PHD finger protein 3	23469	6	n/a	n/a	6.12e-01	1.302
1103913	ENSG00000196368	34479	NUDT11	nudix (nucleoside diphosphate linked moiety X)-type motif 11	55190	X	n/a	n/a	4.18e-01	1.302
1097124	ENSG00000158092	4664	NCK1	NCK adaptor protein 1	4690	3	n/a	n/a	4.16e-01	1.302
279839926	ENSG00000230097	0	RP11-460C6.1	RP11-460C6.1	0	9	n/a	n/a	6.13e-01	1.302
279993789	ENSG00000246716	0	AL359454.1	AL359454.1	0	13	n/a	n/a	6.18e-01	1.302
280042494	ENSG00000251720	0	U7	U7 small nuclear RNA	0	1	n/a	n/a	5.79e-01	1.302
279074280	ENSG00000137970	0	RP11-122C9.1	RP11-122C9.1	0	1	n/a	n/a	4.67e-01	1.302
279837947	ENSG00000229931	0	RP1-151F17.1	RP1-151F17.1	0	6	n/a	n/a	5.99e-01	1.302
279718358	ENSG00000213028	0	RP11-108F13.2	RP11-108F13.2	0	1	n/a	n/a	5.84e-01	1.302
279874539	ENSG00000233138	0	RP1-67K17.3	RP1-67K17.3	0	6	n/a	n/a	4.51e-01	1.302
1092540	ENSG00000125351	41627	UPF3B	UPF3 regulator of nonsense transcripts homolog B (yeast)	65109	X	n/a	n/a	6.20e-01	1.302
280121298	ENSG00000258769	0	RAP1AP	RAP1A, member of RAS oncogene family pseudogene	0	14	n/a	n/a	5.81e-01	1.301
279898164	ENSG00000235207	0	RP11-310H4.4	RP11-310H4.4	0	7	n/a	n/a	5.87e-01	1.301
1090926	ENSG00000112245	7757	PTP4A1	protein tyrosine phosphatase type IVA, member 1	7803	6	n/a	n/a	5.81e-01	1.301
280090448	ENSG00000255817	0	RP11-196H14.4	RP11-196H14.4	0	12	n/a	n/a	4.39e-01	1.301
279847581	ENSG00000230772	0	VN1R108P	vomeronasal 1 receptor 108 pseudogene	0	20	n/a	n/a	5.77e-01	1.301
1091182	ENSG00000114405	36689	C3orf14	chromosome 3 open reading frame 14	57415	3	n/a	n/a	4.20e-01	1.301
1097890	ENSG00000163166	34966	IWS1	IWS1 homolog (S. cerevisiae)	55677	2	n/a	n/a	5.03e-01	1.301
280094124	ENSG00000256238	0	RP11-473N11.2	RP11-473N11.2	0	12	n/a	n/a	6.32e-01	1.301
1101799	ENSG00000180817	5432	PPA1	pyrophosphatase (inorganic) 1	5464	10	n/a	n/a	4.45e-01	1.300
280090836	ENSG00000255856	0	RP11-87C12.5	RP11-87C12.5	0	12	n/a	n/a	6.31e-01	1.300
280013386	ENSG00000249436	0	CTD-2023N9.3	CTD-2023N9.3	0	5	n/a	n/a	5.87e-01	1.300
1090640	ENSG00000110080	6448	ST3GAL4	ST3 beta-galactoside alpha-2,3-sialyltransferase 4	6484	11	n/a	n/a	5.97e-01	1.300
279722759	ENSG00000213526	0	SETP8	SET pseudogene 8	0	X	n/a	n/a	4.28e-01	1.300
280057777	ENSG00000253518	0	CTD-2031P19.4	CTD-2031P19.4	0	5	n/a	n/a	4.75e-01	1.300
1101612	ENSG00000179673	122953	RPRML	reprimo-like	388394	17	n/a	n/a	4.13e-01	1.300
1104355	ENSG00000197694	6669	SPTAN1	spectrin, alpha, non-erythrocytic 1 (alpha-fodrin)	6709	9	n/a	n/a	5.82e-01	1.300
1095879	ENSG00000147274	27061	RBMX	RNA binding motif protein, X-linked	27316	X	n/a	n/a	5.80e-01	1.300
280071018	ENSG00000254453	0	NAV2-AS2	NAV2 antisense RNA 2 (non-protein coding)	0	11	n/a	n/a	4.75e-01	1.299
1103842	ENSG00000196172	80691	ZNF681	zinc finger protein 681	148213	19	n/a	n/a	5.76e-01	1.299
280061834	ENSG00000253785	0	CTC-308K20.3	CTC-308K20.3	0	5	n/a	n/a	5.78e-01	1.299
1098122	ENSG00000163902	6152	RPN1	ribophorin I	6184	3	n/a	n/a	6.00e-01	1.299
1102487	ENSG00000184009	68	ACTG1	actin, gamma 1	71	17	n/a	n/a	5.92e-01	1.299
279700541	ENSG00000206147	0	RP11-106A1.2	RP11-106A1.2	0	9	n/a	n/a	5.74e-01	1.299
1088473	ENSG00000083544	57252	TDRD3	tudor domain containing 3	81550	13	n/a	n/a	4.08e-01	1.299
1099580	ENSG00000169554	9695	ZEB2	zinc finger E-box binding homeobox 2	9839	2	n/a	n/a	5.77e-01	1.299
1103581	ENSG00000188554	4052	NBR1	neighbor of BRCA1 gene 1	4077	17	n/a	n/a	6.36e-01	1.299
1096845	ENSG00000155827	35534	RNF20	ring finger protein 20	56254	9	n/a	n/a	5.56e-01	1.299
1103187	ENSG00000186867	58320	QRFPR	pyroglutamylated RFamide peptide receptor	84109	4	n/a	n/a	5.98e-01	1.299
1104638	ENSG00000198553	93991	KCNRG	potassium channel regulator	283518	13	n/a	n/a	5.80e-01	1.299
1108594	ENSG00000236338	0	AC015987.1	AC015987.1	0	7	n/a	n/a	4.20e-01	1.298
1095422	ENSG00000143933	801	CALM2	calmodulin 2 (phosphorylase kinase, delta)	805	2	n/a	n/a	4.23e-01	1.298
1097949	ENSG00000163399	473	ATP1A1	ATPase, Na+/K+ transporting, alpha 1 polypeptide	476	1	n/a	n/a	6.34e-01	1.298
279790095	ENSG00000225646	0	AC015815.7	AC015815.7	0	17	n/a	n/a	5.71e-01	1.298
1096962	ENSG00000156735	9389	BAG4	BCL2-associated athanogene 4	9530	8	n/a	n/a	4.14e-01	1.297
1094197	ENSG00000136485	10092	DCAF7	DDB1 and CUL4 associated factor 7	10238	17	n/a	n/a	6.28e-01	1.297
1089547	ENSG00000102349	11118	KLF8	Kruppel-like factor 8	11279	X	n/a	n/a	6.40e-01	1.297
1099115	ENSG00000167658	1925	EEF2	eukaryotic translation elongation factor 2	1938	19	n/a	n/a	6.01e-01	1.297
279937843	ENSG00000239174	0	AC092143.1	AC092143.1	0	16	n/a	n/a	5.76e-01	1.297
1087927	ENSG00000068796	3771	KIF2A	kinesin heavy chain member 2A	3796	5	n/a	n/a	5.80e-01	1.297
1090513	ENSG00000108984	5576	MAP2K6	mitogen-activated protein kinase kinase 6	5608	17	n/a	n/a	5.79e-01	1.297
280049018	ENSG00000252666	0	AD000090.1	AD000090.1	0	19	n/a	n/a	4.68e-01	1.297
1096641	ENSG00000153975	85734	ZUFSP	zinc finger with UFM1-specific peptidase domain	221302	6	n/a	n/a	5.77e-01	1.297
1089927	ENSG00000105143	6475	SLC1A6	solute carrier family 1 (high affinity aspartate/glutamate transporter), member 6	6511	19	n/a	n/a	6.30e-01	1.297
1096124	ENSG00000149313	37956	AASDHPPT	aminoadipate-semialdehyde dehydrogenase-phosphopantetheinyl transferase	60496	11	n/a	n/a	4.10e-01	1.297
1095715	ENSG00000146007	81131	ZMAT2	zinc finger, matrin-type 2	153527	5	n/a	n/a	5.86e-01	1.296
279908088	ENSG00000236182	0	RP11-297K7.1	RP11-297K7.1	0	3	n/a	n/a	5.83e-01	1.296
279776698	ENSG00000224452	0	RSL24D1P6	ribosomal L24 domain containing 1 pseudogene 6	0	20	n/a	n/a	6.41e-01	1.296
1092906	ENSG00000128254	25524	C22orf24	chromosome 22 open reading frame 24	25775	22	n/a	n/a	5.88e-01	1.296
279973816	ENSG00000243317	0	C7orf73	chromosome 7 open reading frame 73	0	7	n/a	n/a	5.77e-01	1.296
279781233	ENSG00000224861	0	YBX1P1	Y box binding protein 1 pseudogene 1	0	14	n/a	n/a	6.41e-01	1.296
1103633	ENSG00000188739	22784	RBM34	RNA binding motif protein 34	23029	1	n/a	n/a	4.12e-01	1.296
1097887	ENSG00000163159	6904	VPS72	vacuolar protein sorting 72 homolog (S. cerevisiae)	6944	1	n/a	n/a	5.78e-01	1.295
1088941	ENSG00000096401	983	CDC5L	CDC5 cell division cycle 5-like (S. pombe)	988	6	n/a	n/a	5.77e-01	1.295
280105636	ENSG00000257480	0	MRPL2P1	mitochondrial ribosomal protein L2 pseudogene 1	0	12	n/a	n/a	5.99e-01	1.295
279720522	ENSG00000213269	0	AC004386.4	AC004386.4	0	X	n/a	n/a	4.43e-01	1.295
279807677	ENSG00000227141	0	RP11-545A16.3	RP11-545A16.3	0	1	n/a	n/a	5.75e-01	1.295
1097924	ENSG00000163320	8479	CGGBP1	CGG triplet repeat binding protein 1	8545	3	n/a	n/a	5.81e-01	1.295
1093823	ENSG00000134490	59206	C18orf45	chromosome 18 open reading frame 45	85019	18	n/a	n/a	5.61e-01	1.295
1091758	ENSG00000118946	26998	PCDH17	protocadherin 17	27253	13	n/a	n/a	4.16e-01	1.295
279668331	ENSG00000203279	0	RP11-498P14.5	RP11-498P14.5	0	9	n/a	n/a	6.15e-01	1.295
280027600	ENSG00000250562	0	RP11-227H4.4	RP11-227H4.4	0	3	n/a	n/a	4.31e-01	1.295
1096930	ENSG00000156467	7338	UQCRB	ubiquinol-cytochrome c reductase binding protein	7381	8	n/a	n/a	4.16e-01	1.295
279926471	ENSG00000237794	0	TOP1P1	topoisomerase (DNA) I pseudogene 1	0	1	n/a	n/a	5.79e-01	1.295
279747741	ENSG00000218350	0	RP11-789A7.1	RP11-789A7.1	0	6	n/a	n/a	4.13e-01	1.295
1088541	ENSG00000085719	8816	CPNE3	copine III	8895	8	n/a	n/a	4.16e-01	1.295
280011030	ENSG00000249239	0	RP11-428L21.2	RP11-428L21.2	0	4	n/a	n/a	5.81e-01	1.295
1089828	ENSG00000104671	10524	DCTN6	dynactin 6	10671	8	n/a	n/a	5.81e-01	1.295
279877828	ENSG00000233426	0	EIF3FP3	eukaryotic translation initiation factor 3, subunit F pseudogene 3	0	2	n/a	n/a	5.83e-01	1.294
1090103	ENSG00000105887	79673	MTPN	myotrophin	136319	7	n/a	n/a	5.82e-01	1.294
1107800	ENSG00000231167	0	YBX1P2	Y box binding protein 1 pseudogene 2	0	7	n/a	n/a	5.77e-01	1.294
1087937	ENSG00000069018	36391	TRPC7	transient receptor potential cation channel, subfamily C, member 7	57113	5	n/a	n/a	6.40e-01	1.294
1102094	ENSG00000182379	11086	NXPH4	neurexophilin 4	11247	12	n/a	n/a	4.30e-01	1.294
1105383	ENSG00000205100	0	HSP90AA4P	heat shock protein 90kDa alpha (cytosolic), class A member 4, pseudogene	0	4	n/a	n/a	6.38e-01	1.294
1094365	ENSG00000137285	110335	TUBB2B	tubulin, beta 2B class IIb	347733	6	n/a	n/a	5.86e-01	1.294
1097668	ENSG00000162378	55502	ZYG11B	zyg-11 homolog B (C. elegans)	79699	1	n/a	n/a	5.79e-01	1.294
279748678	ENSG00000219102	0	RP1-167A19.5	RP1-167A19.5	0	1	n/a	n/a	5.88e-01	1.293
1087963	ENSG00000069966	10534	GNB5	guanine nucleotide binding protein (G protein), beta 5	10681	15	n/a	n/a	6.39e-01	1.293
279968969	ENSG00000242756	0	RHOT1P3	ras homolog gene family, member T1 pseudogene 3	0	13	n/a	n/a	4.33e-01	1.293
1093165	ENSG00000130348	34567	QRSL1	glutaminyl-tRNA synthase (glutamine-hydrolyzing)-like 1	55278	6	n/a	n/a	5.88e-01	1.293
1103630	ENSG00000188732	109834	C7orf46	chromosome 7 open reading frame 46	340277	7	n/a	n/a	5.83e-01	1.293
279894996	ENSG00000234936	0	AC010883.5	AC010883.5	0	2	n/a	n/a	5.93e-01	1.293
1087362	ENSG00000032219	5894	ARID4A	AT rich interactive domain 4A (RBP1-like)	5926	14	n/a	n/a	5.97e-01	1.293
279857075	ENSG00000231616	0	RP11-575L7.4	RP11-575L7.4	0	9	n/a	n/a	6.21e-01	1.292
279810101	ENSG00000227358	0	RP11-180I4.1	RP11-180I4.1	0	9	n/a	n/a	4.56e-01	1.292
1090242	ENSG00000106701	58090	FSD1L	fibronectin type III and SPRY domain containing 1-like	83856	9	n/a	n/a	4.33e-01	1.292
279751091	ENSG00000220842	0	RP11-572P18.1	RP11-572P18.1	0	10	n/a	n/a	4.62e-01	1.292
1091693	ENSG00000118260	1376	CREB1	cAMP responsive element binding protein 1	1385	2	n/a	n/a	4.27e-01	1.291
1088393	ENSG00000081019	33956	RSBN1	round spermatid basic protein 1	54665	1	n/a	n/a	4.24e-01	1.291
279776278	ENSG00000224411	0	RP11-1033A18.1	RP11-1033A18.1	0	11	n/a	n/a	6.42e-01	1.291
1105870	ENSG00000213516	142311	RBMXL1	RNA binding motif protein, X-linked-like 1	494115	1	n/a	n/a	5.79e-01	1.291
1091242	ENSG00000114942	1920	EEF1B2	eukaryotic translation elongation factor 1 beta 2	1933	2	n/a	n/a	4.38e-01	1.291
1103055	ENSG00000186298	5469	PPP1CC	protein phosphatase 1, catalytic subunit, gamma isozyme	5501	12	n/a	n/a	4.34e-01	1.291
1091338	ENSG00000115514	10044	TXNDC9	thioredoxin domain containing 9	10190	2	n/a	n/a	4.38e-01	1.291
1087614	ENSG00000055118	3732	KCNH2	potassium voltage-gated channel, subfamily H (eag-related), member 2	3757	7	n/a	n/a	5.79e-01	1.291
279991276	ENSG00000245864	0	CTC-467M3.1	CTC-467M3.1	0	5	n/a	n/a	4.41e-01	1.291
1102901	ENSG00000185728	90146	YTHDF3	YTH domain family, member 3	253943	8	n/a	n/a	4.19e-01	1.291
279750395	ENSG00000220267	0	ACTBP8	actin, beta pseudogene 8	0	6	n/a	n/a	4.31e-01	1.290
1088405	ENSG00000081189	4183	MEF2C	myocyte enhancer factor 2C	4208	5	n/a	n/a	4.45e-01	1.290
1103795	ENSG00000189403	3126	HMGB1	high mobility group box 1	3146	13	n/a	n/a	4.42e-01	1.290
280034369	ENSG00000251111	0	RP11-148K14.3	RP11-148K14.3	0	4	n/a	n/a	5.76e-01	1.290
1090950	ENSG00000112339	10609	HBS1L	HBS1-like (S. cerevisiae)	10767	6	n/a	n/a	5.78e-01	1.290
1097771	ENSG00000162738	36492	VANGL2	vang-like 2 (van gogh, Drosophila)	57216	1	n/a	n/a	4.20e-01	1.290
279778687	ENSG00000224620	0	MEF2AP1	myocyte enhancer factor 2A pseudogene 1	0	1	n/a	n/a	5.86e-01	1.290
1096637	ENSG00000153936	9509	HS2ST1	heparan sulfate 2-O-sulfotransferase 1	9653	1	n/a	n/a	5.84e-01	1.290
1092879	ENSG00000127955	2753	GNAI1	guanine nucleotide binding protein (G protein), alpha inhibiting activity polypeptide 1	2770	7	n/a	n/a	4.38e-01	1.290
1097047	ENSG00000157450	34067	RNF111	ring finger protein 111	54778	15	n/a	n/a	6.30e-01	1.290
279878345	ENSG00000233459	0	AC125238.2	AC125238.2	0	2	n/a	n/a	5.93e-01	1.289
1092940	ENSG00000128536	85847	CDHR3	cadherin-related family member 3	222256	7	n/a	n/a	6.42e-01	1.289
1089282	ENSG00000100889	5074	PCK2	phosphoenolpyruvate carboxykinase 2 (mitochondrial)	5106	14	n/a	n/a	4.77e-01	1.289
1088932	ENSG00000096063	6692	SRPK1	SRSF protein kinase 1	6732	6	n/a	n/a	5.75e-01	1.289
1101480	ENSG00000178913	6839	TAF7	TAF7 RNA polymerase II, TATA box binding protein (TBP)-associated factor, 55kDa	6879	5	n/a	n/a	5.80e-01	1.289
1092534	ENSG00000125266	1935	EFNB2	ephrin-B2	1948	13	n/a	n/a	5.87e-01	1.289
1100820	ENSG00000175274	9396	TP53I11	tumor protein p53 inducible protein 11	9537	11	n/a	n/a	4.59e-01	1.289
279787991	ENSG00000225472	0	RP11-120J1.1	RP11-120J1.1	0	9	n/a	n/a	4.10e-01	1.289
1108806	ENSG00000237765	94606	FAM200B	family with sequence similarity 200, member B	285550	4	n/a	n/a	4.42e-01	1.289
279985204	ENSG00000244425	0	AP000350.3	AP000350.3	0	22	n/a	n/a	4.29e-01	1.289
1096988	ENSG00000156976	1959	EIF4A2	eukaryotic translation initiation factor 4A2	1974	3	n/a	n/a	4.18e-01	1.289
1090199	ENSG00000106460	33955	TMEM106B	transmembrane protein 106B	54664	7	n/a	n/a	4.23e-01	1.289
1088568	ENSG00000086300	29622	SNX10	sorting nexin 10	29887	7	n/a	n/a	5.89e-01	1.289
279961080	ENSG00000241932	0	RP11-14K2.1	RP11-14K2.1	0	16	n/a	n/a	4.42e-01	1.288
1093759	ENSG00000134198	9955	TSPAN2	tetraspanin 2	10100	1	n/a	n/a	5.86e-01	1.288
279919773	ENSG00000237263	0	MAPK6PS3	mitogen-activated protein kinase 6 pseudogene 3	0	13	n/a	n/a	6.23e-01	1.288
279935123	ENSG00000238742	1023040	MIR2110	microRNA 2110	100302224	10	n/a	n/a	4.27e-01	1.287
1098546	ENSG00000165434	93883	PGM2L1	phosphoglucomutase 2-like 1	283209	11	n/a	n/a	4.21e-01	1.287
1103701	ENSG00000188994	22791	ZNF292	zinc finger protein 292	23036	6	n/a	n/a	5.78e-01	1.287
279879753	ENSG00000233594	0	BTF3P5	basic transcription factor 3 pseudogene 5	0	2	n/a	n/a	4.17e-01	1.287
279979709	ENSG00000243859	0	CTD-2331D11.1	CTD-2331D11.1	0	5	n/a	n/a	4.50e-01	1.287
1093771	ENSG00000134247	5706	PTGFRN	prostaglandin F2 receptor negative regulator	5738	1	n/a	n/a	5.76e-01	1.287
279885239	ENSG00000234093	0	RP11-269F19.4	RP11-269F19.4	0	1	n/a	n/a	4.61e-01	1.287
1094583	ENSG00000138411	36793	HECW2	HECT, C2 and WW domain containing E3 ubiquitin protein ligase 2	57520	2	n/a	n/a	5.77e-01	1.287
1100907	ENSG00000175764	81349	TTLL11	tubulin tyrosine ligase-like family, member 11	158135	9	n/a	n/a	5.78e-01	1.287
1098808	ENSG00000166428	78902	PLD4	phospholipase D family, member 4	122618	14	n/a	n/a	4.13e-01	1.286
1103093	ENSG00000186448	10023	ZNF197	zinc finger protein 197	10168	3	n/a	n/a	5.80e-01	1.286
279975668	ENSG00000243495	0	GMFBP1	glia maturation factor, beta pseudogene 1	0	3	n/a	n/a	5.78e-01	1.286
1101353	ENSG00000178105	1650	DDX10	DEAD (Asp-Glu-Ala-Asp) box polypeptide 10	1662	11	n/a	n/a	6.38e-01	1.286
1086966	ENSG00000005801	7704	ZNF195	zinc finger protein 195	7748	11	n/a	n/a	5.75e-01	1.286
1098217	ENSG00000164134	55956	NAA15	N(alpha)-acetyltransferase 15, NatA auxiliary subunit	80155	4	n/a	n/a	5.79e-01	1.286
1107795	ENSG00000231121	0	RP1-34H18.1	RP1-34H18.1	0	12	n/a	n/a	4.08e-01	1.286
1101752	ENSG00000180537	85783	RNF182	ring finger protein 182	221687	6	n/a	n/a	5.76e-01	1.286
1088676	ENSG00000088930	22559	XRN2	5'-3' exoribonuclease 2	22803	20	n/a	n/a	5.97e-01	1.286
1097050	ENSG00000157483	4617	MYO1E	myosin IE	4643	15	n/a	n/a	5.88e-01	1.285
280070774	ENSG00000254433	0	RP11-677I18.3	RP11-677I18.3	0	11	n/a	n/a	5.80e-01	1.285
280000674	ENSG00000248356	0	RP11-557J10.4	RP11-557J10.4	0	4	n/a	n/a	5.90e-01	1.285
1105510	ENSG00000205571	6567	SMN2	survival of motor neuron 2, centromeric	6607	5	n/a	n/a	6.40e-01	1.285
1091961	ENSG00000120526	59145	NUDCD1	NudC domain containing 1	84955	8	n/a	n/a	4.26e-01	1.285
279880752	ENSG00000233688	0	CTD-2183H9.3	CTD-2183H9.3	0	X	n/a	n/a	5.82e-01	1.285
1088386	ENSG00000080824	3300	HSP90AA1	heat shock protein 90kDa alpha (cytosolic), class A member 1	3320	14	n/a	n/a	5.89e-01	1.285
1095472	ENSG00000144278	77529	GALNT13	UDP-N-acetyl-alpha-D-galactosamine:polypeptide N-acetylgalactosaminyltransferase 13 (GalNAc-T13)	114805	2	n/a	n/a	6.31e-01	1.285
1096447	ENSG00000152256	5131	PDK1	pyruvate dehydrogenase kinase, isozyme 1	5163	2	n/a	n/a	5.88e-01	1.285
279706803	ENSG00000207291	157128869	U6	U6 spliceosomal RNA	100873747	X	n/a	n/a	4.35e-01	1.284
1098475	ENSG00000165115	34871	KIF27	kinesin family member 27	55582	9	n/a	n/a	6.17e-01	1.284
1091554	ENSG00000117000	5986	RLF	rearranged L-myc fusion	6018	1	n/a	n/a	6.41e-01	1.284
279759398	ENSG00000222309	0	AL391839.1	AL391839.1	0	10	n/a	n/a	4.08e-01	1.284
1091614	ENSG00000117477	37092	C1orf114	chromosome 1 open reading frame 114	57821	1	n/a	n/a	5.75e-01	1.284
279852790	ENSG00000231233	0	RP11-127L20.6	RP11-127L20.6	0	10	n/a	n/a	6.23e-01	1.284
279915846	ENSG00000236900	0	TIMM9P1	translocase of inner mitochondrial membrane 9 homolog (yeast) pseudogene 1	0	10	n/a	n/a	5.75e-01	1.284
1087704	ENSG00000061676	10629	NCKAP1	NCK-associated protein 1	10787	2	n/a	n/a	6.40e-01	1.284
1088434	ENSG00000082153	9545	BZW1	basic leucine zipper and W2 domains 1	9689	2	n/a	n/a	4.27e-01	1.284
1087617	ENSG00000055163	26744	CYFIP2	cytoplasmic FMR1 interacting protein 2	26999	5	n/a	n/a	5.88e-01	1.284
279846040	ENSG00000230614	0	AC073958.2	AC073958.2	0	7	n/a	n/a	4.51e-01	1.284
1095926	ENSG00000147604	6097	RPL7	ribosomal protein L7	6129	8	n/a	n/a	4.79e-01	1.284
1088946	ENSG00000096746	3169	HNRNPH3	heterogeneous nuclear ribonucleoprotein H3 (2H9)	3189	10	n/a	n/a	5.74e-01	1.284
279854286	ENSG00000231369	0	RP1-40G4P.1	RP1-40G4P.1	0	22	n/a	n/a	4.56e-01	1.284
279913348	ENSG00000236686	0	BZW1P1	basic leucine zipper and W2 domains 1 pseudogene 1	0	3	n/a	n/a	5.88e-01	1.283
1103470	ENSG00000188078	0	RP5-1119A7.11	RP5-1119A7.11	0	22	n/a	n/a	5.76e-01	1.283
1092216	ENSG00000122779	8728	TRIM24	tripartite motif containing 24	8805	7	n/a	n/a	6.22e-01	1.283
1096379	ENSG00000151729	288	SLC25A4	solute carrier family 25 (mitochondrial carrier; adenine nucleotide translocator), member 4	291	4	n/a	n/a	5.88e-01	1.283
279824207	ENSG00000228661	0	AC090587.5	AC090587.5	0	11	n/a	n/a	5.91e-01	1.283
279837594	ENSG00000229897	0	SEPT7P7	septin 7 pseudogene 7	0	9	n/a	n/a	4.18e-01	1.283
1107506	ENSG00000229119	0	CTB-63M22.1	CTB-63M22.1	0	5	n/a	n/a	4.50e-01	1.283
1099011	ENSG00000167232	7601	ZNF91	zinc finger protein 91	7644	19	n/a	n/a	5.82e-01	1.283
1101689	ENSG00000180138	78871	CSNK1A1L	casein kinase 1, alpha 1-like	122011	13	n/a	n/a	5.82e-01	1.283
280040895	ENSG00000251587	0	LDHAP1	lactate dehydrogenase A pseudogene 1	0	4	n/a	n/a	5.80e-01	1.282
279709890	ENSG00000207858	1013199	MIR622	microRNA 622	693207	13	n/a	n/a	6.32e-01	1.282
279837548	ENSG00000229893	0	AC004549.6	AC004549.6	0	7	n/a	n/a	4.21e-01	1.282
279900456	ENSG00000235449	0	RP11-480I12.2	RP11-480I12.2	0	1	n/a	n/a	4.54e-01	1.282
1090376	ENSG00000108055	9003	SMC3	structural maintenance of chromosomes 3	9126	10	n/a	n/a	5.85e-01	1.282
279503493	ENSG00000180673	0	RP11-323K3.1	RP11-323K3.1	0	4	n/a	n/a	4.22e-01	1.282
1092323	ENSG00000123684	9782	LPGAT1	lysophosphatidylglycerol acyltransferase 1	9926	1	n/a	n/a	5.76e-01	1.281
1093949	ENSG00000135250	6693	SRPK2	SRSF protein kinase 2	6733	7	n/a	n/a	5.85e-01	1.281
1097702	ENSG00000162511	7759	LAPTM5	lysosomal protein transmembrane 5	7805	1	n/a	n/a	4.41e-01	1.281
1089388	ENSG00000101342	80063	C20orf118	chromosome 20 open reading frame 118	140711	20	n/a	n/a	5.91e-01	1.281
1100000	ENSG00000171345	3855	KRT19	keratin 19	3880	17	n/a	n/a	5.87e-01	1.281
279794601	ENSG00000226015	0	CCT8P1	chaperonin containing TCP1, subunit 8 (theta) pseudogene 1	0	1	n/a	n/a	5.77e-01	1.281
1091263	ENSG00000115128	31119	AC008073.5	Pre-mRNA branch site protein p14	51639	2	n/a	n/a	4.52e-01	1.281
279814009	ENSG00000227738	0	AC092646.2	AC092646.2	0	2	n/a	n/a	5.88e-01	1.281
279720456	ENSG00000213261	0	AC093106.7	AC093106.7	0	7	n/a	n/a	4.56e-01	1.281
279771064	ENSG00000224040	0	HMGN1P4	high mobility group nucleosome binding domain 1 pseudogene 4	0	1	n/a	n/a	4.30e-01	1.280
1091200	ENSG00000114573	520	ATP6V1A	ATPase, H+ transporting, lysosomal 70kDa, V1 subunit A	523	3	n/a	n/a	5.80e-01	1.280
1095870	ENSG00000147224	5599	PRPS1	phosphoribosyl pyrophosphate synthetase 1	5631	X	n/a	n/a	6.39e-01	1.280
1095221	ENSG00000142892	9882	PIGK	phosphatidylinositol glycan anchor biosynthesis, class K	10026	1	n/a	n/a	4.11e-01	1.280
1109022	ENSG00000242110	23354	AMACR	alpha-methylacyl-CoA racemase	23600	5	n/a	n/a	5.97e-01	1.280
280123755	ENSG00000258914	0	CTD-2134A5.3	CTD-2134A5.3	0	14	n/a	n/a	6.40e-01	1.280
1096982	ENSG00000156958	2569	GALK2	galactokinase 2	2585	15	n/a	n/a	6.36e-01	1.280
1093199	ENSG00000130558	10292	OLFM1	olfactomedin 1	10439	9	n/a	n/a	5.76e-01	1.280
1100133	ENSG00000171862	5696	PTEN	phosphatase and tensin homolog	5728	10	n/a	n/a	4.16e-01	1.280
279740371	ENSG00000215467	0	RPL27AP	ribosomal protein L27a pseudogene	0	20	n/a	n/a	4.58e-01	1.280
279975191	ENSG00000243453	0	CTA-714B7.6	CTA-714B7.6	0	22	n/a	n/a	5.78e-01	1.280
279595433	ENSG00000189223	1001793	AC016683.6	AC016683.6	654433	2	n/a	n/a	4.47e-01	1.280
1091315	ENSG00000115365	10168	LANCL1	LanC lantibiotic synthetase component C-like 1 (bacterial)	10314	2	n/a	n/a	5.76e-01	1.280
280021042	ENSG00000250030	0	RP11-584P21.4	RP11-584P21.4	0	4	n/a	n/a	4.08e-01	1.280
280120876	ENSG00000258748	0	CTD-2223O18.1	CTD-2223O18.1	0	14	n/a	n/a	6.25e-01	1.280
1101410	ENSG00000178425	85730	NT5DC1	5'-nucleotidase domain containing 1	221294	6	n/a	n/a	5.77e-01	1.279
280104301	ENSG00000257337	93920	RP11-983P16.4	RP11-983P16.4	283335	12	n/a	n/a	5.19e-01	1.279
1107938	ENSG00000232040	77545	SCAND3	SCAN domain containing 3	114821	6	n/a	n/a	5.88e-01	1.279
279749351	ENSG00000219487	0	RP11-365H23.1	RP11-365H23.1	0	6	n/a	n/a	4.41e-01	1.279
280019538	ENSG00000249913	0	RP4-671G15.2	RP4-671G15.2	0	1	n/a	n/a	5.84e-01	1.279
279951826	ENSG00000240821	0	RP11-352G18.1	RP11-352G18.1	0	15	n/a	n/a	4.60e-01	1.279
280131204	ENSG00000259343	0	RP11-761I4.3	RP11-761I4.3	0	15	n/a	n/a	6.21e-01	1.278
1092668	ENSG00000125944	10090	HNRNPR	heterogeneous nuclear ribonucleoprotein R	10236	1	n/a	n/a	5.86e-01	1.278
1088576	ENSG00000086598	10801	TMED2	transmembrane emp24 domain trafficking protein 2	10959	12	n/a	n/a	4.28e-01	1.278
279854500	ENSG00000231386	0	AC007395.4	AC007395.4	0	2	n/a	n/a	4.16e-01	1.278
1086890	ENSG00000002746	22827	HECW1	HECT, C2 and WW domain containing E3 ubiquitin protein ligase 1	23072	7	n/a	n/a	5.78e-01	1.278
1105342	ENSG00000204977	10060	TRIM13	tripartite motif containing 13	10206	13	n/a	n/a	4.07e-01	1.278
1096609	ENSG00000153707	5757	PTPRD	protein tyrosine phosphatase, receptor type, D	5789	9	n/a	n/a	6.35e-01	1.278
1105909	ENSG00000213799	60080	ZNF845	zinc finger protein 845	91664	19	n/a	n/a	5.85e-01	1.278
1091005	ENSG00000112773	34892	FAM46A	family with sequence similarity 46, member A	55603	6	n/a	n/a	5.80e-01	1.278
279816284	ENSG00000227939	0	RPL3P2	ribosomal protein L3 pseudogene 2	0	6	n/a	n/a	5.81e-01	1.277
279854596	ENSG00000231397	0	AC004941.5	AC004941.5	0	7	n/a	n/a	6.06e-01	1.277
280061160	ENSG00000253738	157122111	GS1-251I9.4	GS1-251I9.4	100506365	8	n/a	n/a	4.04e-01	1.277
280089924	ENSG00000255767	0	RP13-512J5.1	RP13-512J5.1	0	2	n/a	n/a	5.77e-01	1.277
279818811	ENSG00000228194	0	CTA-415G2.2	CTA-415G2.2	0	22	n/a	n/a	5.89e-01	1.277
1094834	ENSG00000140015	26878	KCNH5	potassium voltage-gated channel, subfamily H (eag-related), member 5	27133	14	n/a	n/a	6.20e-01	1.277
279886983	ENSG00000234241	0	RP4-775C13.1	RP4-775C13.1	0	20	n/a	n/a	6.01e-01	1.277
280089563	ENSG00000255729	0	AC005618.1	AC005618.1	0	5	n/a	n/a	5.75e-01	1.277
1091180	ENSG00000114391	6120	RPL24	ribosomal protein L24	6152	3	n/a	n/a	4.62e-01	1.277
279861618	ENSG00000232004	0	CAP1P2	CAP1 pseudogene 2	0	10	n/a	n/a	6.41e-01	1.277
1095195	ENSG00000142657	5194	PGD	phosphogluconate dehydrogenase	5226	1	n/a	n/a	6.23e-01	1.277
1105653	ENSG00000206172	3022	HBA1	hemoglobin, alpha 1	3039	16	n/a	n/a	4.40e-01	1.276
1089459	ENSG00000101843	5684	PSMD10	proteasome (prosome, macropain) 26S subunit, non-ATPase, 10	5716	X	n/a	n/a	5.80e-01	1.276
1094447	ENSG00000137770	30976	CTDSPL2	CTD (carboxy-terminal domain, RNA polymerase II, polypeptide A) small phosphatase like 2	51496	15	n/a	n/a	4.19e-01	1.276
279963217	ENSG00000242140	0	RP11-262M14.2	RP11-262M14.2	0	3	n/a	n/a	4.19e-01	1.276
279748274	ENSG00000218772	0	FAM8A6P	family with sequence similarity 8, member A6 pseudogene	0	6	n/a	n/a	5.76e-01	1.275
280093808	ENSG00000256206	0	RP11-140L24.4	RP11-140L24.4	0	11	n/a	n/a	5.76e-01	1.275
279929686	ENSG00000238076	0	RP1-290I10.4	RP1-290I10.4	0	6	n/a	n/a	4.13e-01	1.275
1108926	ENSG00000240038	277	AMY2B	amylase, alpha 2B (pancreatic)	280	1	n/a	n/a	4.14e-01	1.275
279865549	ENSG00000232370	0	AF241726.2	AF241726.2	0	X	n/a	n/a	5.84e-01	1.275
279744505	ENSG00000216192	1013736	MIR920	microRNA 920	100126320	12	n/a	n/a	5.79e-01	1.275
280096044	ENSG00000256464	0	RP11-613F22.5	RP11-613F22.5	0	11	n/a	n/a	5.87e-01	1.275
279887780	ENSG00000234335	0	RP11-241I20.3	RP11-241I20.3	0	10	n/a	n/a	4.24e-01	1.275
279657959	ENSG00000199537	1013552	SNORD115-40	small nucleolar RNA, C/D box 115-40	100033814	15	n/a	n/a	5.71e-01	1.275
1087375	ENSG00000033800	8488	PIAS1	protein inhibitor of activated STAT, 1	8554	15	n/a	n/a	5.88e-01	1.275
1089799	ENSG00000104388	5830	RAB2A	RAB2A, member RAS oncogene family	5862	8	n/a	n/a	4.11e-01	1.275
279854762	ENSG00000231416	0	RP11-422P24.9	RP11-422P24.9	0	1	n/a	n/a	4.64e-01	1.275
1090917	ENSG00000112210	31195	RAB23	RAB23, member RAS oncogene family	51715	6	n/a	n/a	5.80e-01	1.275
1088467	ENSG00000083312	3817	TNPO1	transportin 1	3842	5	n/a	n/a	5.78e-01	1.275
279955448	ENSG00000241293	0	PPATP1	phosphoribosyl pyrophosphate amidotransferase pseudogene 1	0	3	n/a	n/a	5.86e-01	1.275
279766975	ENSG00000223694	0	ADH5P3	alcohol dehydrogenase 5 (class III), chi polypeptide, pseudogene 3	0	1	n/a	n/a	5.81e-01	1.275
280068173	ENSG00000254244	0	PAICSP4	phosphoribosylaminoimidazole carboxylase, phosphoribosylaminoimidazole succinocarboxamide synthetase pseudogene 4	0	8	n/a	n/a	5.75e-01	1.275
1100218	ENSG00000172239	10458	PAIP1	poly(A) binding protein interacting protein 1	10605	5	n/a	n/a	4.27e-01	1.274
1099653	ENSG00000169877	30808	AHSP	alpha hemoglobin stabilizing protein	51327	16	n/a	n/a	5.78e-01	1.274
279922306	ENSG00000237457	0	RP11-547I7.2	RP11-547I7.2	0	1	n/a	n/a	5.77e-01	1.274
1087551	ENSG00000050426	25624	LETMD1	LETM1 domain containing 1	25875	12	n/a	n/a	6.38e-01	1.274
1090940	ENSG00000112305	38113	SMAP1	small ArfGAP 1	60682	6	n/a	n/a	6.20e-01	1.274
279881105	ENSG00000233719	0	GOT2P3	glutamic-oxaloacetic transaminase 2 pseudogene 3	0	12	n/a	n/a	6.19e-01	1.274
1091552	ENSG00000116991	36841	SIPA1L2	signal-induced proliferation-associated 1 like 2	57568	1	n/a	n/a	4.17e-01	1.274
1096421	ENSG00000152092	457	ASTN1	astrotactin 1	460	1	n/a	n/a	4.12e-01	1.274
1088322	ENSG00000079101	26843	CLUL1	clusterin-like 1 (retinal)	27098	18	n/a	n/a	6.28e-01	1.274
1089808	ENSG00000104442	34445	ARMC1	armadillo repeat containing 1	55156	8	n/a	n/a	4.20e-01	1.273
1093488	ENSG00000132388	7283	UBE2G1	ubiquitin-conjugating enzyme E2G 1	7326	17	n/a	n/a	6.19e-01	1.273
1104592	ENSG00000198382	7362	UVRAG	UV radiation resistance associated gene	7405	11	n/a	n/a	6.19e-01	1.273
1095714	ENSG00000146006	25794	LRRTM2	leucine rich repeat transmembrane neuronal 2	26045	5	n/a	n/a	5.76e-01	1.273
1089236	ENSG00000100604	1105	CHGA	chromogranin A (parathyroid secretory protein 1)	1113	14	n/a	n/a	4.08e-01	1.273
1095865	ENSG00000147180	7509	ZNF711	zinc finger protein 711	7552	X	n/a	n/a	5.87e-01	1.273
279727644	ENSG00000214077	0	GNAQP1	guanine nucleotide binding protein (G protein), q polypeptide pseudogene 1	0	2	n/a	n/a	5.78e-01	1.273
279900664	ENSG00000235472	0	EIF4A1P7	eukaryotic translation initiation factor 4A1 pseudogene 7	0	13	n/a	n/a	5.85e-01	1.272
1087084	ENSG00000008405	1398	CRY1	cryptochrome 1 (photolyase-like)	1407	12	n/a	n/a	5.86e-01	1.272
1097191	ENSG00000158623	0	COPG2	coatomer protein complex, subunit gamma 2	0	7	n/a	n/a	6.22e-01	1.272
279864249	ENSG00000232238	0	AC017080.1	AC017080.1	0	2	n/a	n/a	4.45e-01	1.272
279795432	ENSG00000226086	0	RP11-508N22.4	RP11-508N22.4	0	10	n/a	n/a	5.82e-01	1.272
279861930	ENSG00000232024	0	LSM12P1	LSM12 homolog (S. cerevisiae) pseudogene 1	0	8	n/a	n/a	6.06e-01	1.272
1101573	ENSG00000179387	90286	ELMOD2	ELMO/CED-12 domain containing 2	255520	4	n/a	n/a	4.33e-01	1.272
280091418	ENSG00000255927	0	AC005000.1	AC005000.1	0	X	n/a	n/a	5.82e-01	1.272
1100977	ENSG00000176136	4136	MC5R	melanocortin 5 receptor	4161	18	n/a	n/a	4.52e-01	1.272
1090538	ENSG00000109171	36879	SLAIN2	SLAIN motif family, member 2	57606	4	n/a	n/a	5.78e-01	1.272
279805428	ENSG00000226950	36566	SNHG13	small nucleolar RNA host gene 13 (non-protein coding)	57291	4	n/a	n/a	5.82e-01	1.272
1088185	ENSG00000075426	2339	FOSL2	FOS-like antigen 2	2355	2	n/a	n/a	4.41e-01	1.272
1093619	ENSG00000133083	9077	DCLK1	doublecortin-like kinase 1	9201	13	n/a	n/a	5.88e-01	1.272
1102723	ENSG00000185009	26730	AP3M1	adaptor-related protein complex 3, mu 1 subunit	26985	10	n/a	n/a	5.76e-01	1.271
1095176	ENSG00000142541	23276	RPL13A	ribosomal protein L13a	23521	19	n/a	n/a	4.28e-01	1.271
280126702	ENSG00000259080	0	RP11-158I13.2	RP11-158I13.2	0	2	n/a	n/a	6.32e-01	1.271
1088557	ENSG00000086061	3281	DNAJA1	DnaJ (Hsp40) homolog, subfamily A, member 1	3301	9	n/a	n/a	4.14e-01	1.271
279846111	ENSG00000230620	0	RP11-367H5.7	RP11-367H5.7	0	10	n/a	n/a	4.49e-01	1.271
1086997	ENSG00000006327	30811	TNFRSF12A	tumor necrosis factor receptor superfamily, member 12A	51330	16	n/a	n/a	5.77e-01	1.271
1090117	ENSG00000105974	853	CAV1	caveolin 1, caveolae protein, 22kDa	857	7	n/a	n/a	5.79e-01	1.271
280091123	ENSG00000255886	0	RP11-196H14.2	RP11-196H14.2	0	12	n/a	n/a	4.27e-01	1.271
1105885	ENSG00000213639	5468	PPP1CB	protein phosphatase 1, catalytic subunit, beta isozyme	5500	2	n/a	n/a	4.43e-01	1.271
1091105	ENSG00000113615	10644	SEC24A	SEC24 family, member A (S. cerevisiae)	10802	5	n/a	n/a	5.84e-01	1.271
279763946	ENSG00000223442	0	AC004041.2	AC004041.2	0	5	n/a	n/a	6.25e-01	1.271
1098276	ENSG00000164323	36860	KIAA1430	KIAA1430	57587	4	n/a	n/a	4.19e-01	1.271
1087945	ENSG00000069345	10148	DNAJA2	DnaJ (Hsp40) homolog, subfamily A, member 2	10294	16	n/a	n/a	4.30e-01	1.271
1090604	ENSG00000109832	28854	DDX25	DEAD (Asp-Glu-Ala-Asp) box polypeptide 25	29118	11	n/a	n/a	6.28e-01	1.271
1098270	ENSG00000164305	832	CASP3	caspase 3, apoptosis-related cysteine peptidase	836	4	n/a	n/a	4.20e-01	1.271
1094195	ENSG00000136478	35140	TEX2	testis expressed 2	55852	17	n/a	n/a	5.78e-01	1.270
1088219	ENSG00000076356	5330	PLXNA2	plexin A2	5362	1	n/a	n/a	4.74e-01	1.270
1092443	ENSG00000124507	29726	PACSIN1	protein kinase C and casein kinase substrate in neurons 1	29993	6	n/a	n/a	4.37e-01	1.270
279870161	ENSG00000232754	0	RP1-85F18.6	RP1-85F18.6	0	22	n/a	n/a	4.38e-01	1.270
1091927	ENSG00000120254	25651	MTHFD1L	methylenetetrahydrofolate dehydrogenase (NADP+ dependent) 1-like	25902	6	n/a	n/a	6.42e-01	1.270
1093010	ENSG00000129083	1306	COPB1	coatomer protein complex, subunit beta 1	1315	11	n/a	n/a	4.16e-01	1.270
279597245	ENSG00000194297	0	U1	U1 spliceosomal RNA	0	1	n/a	n/a	5.97e-01	1.270
1100301	ENSG00000172554	33513	SNTG2	syntrophin, gamma 2	54221	2	n/a	n/a	6.09e-01	1.269
280053806	ENSG00000253226	0	RP11-441M8.1	RP11-441M8.1	0	8	n/a	n/a	5.89e-01	1.269
1094073	ENSG00000135847	58530	ACBD6	acyl-CoA binding domain containing 6	84320	1	n/a	n/a	6.26e-01	1.269
1098090	ENSG00000163807	36729	KIAA1143	KIAA1143	57456	3	n/a	n/a	6.19e-01	1.269
1091872	ENSG00000119888	4047	EPCAM	epithelial cell adhesion molecule	4072	2	n/a	n/a	4.16e-01	1.269
279710233	ENSG00000207955	128113	MIR219-2	microRNA 219-2	407003	9	n/a	n/a	6.13e-01	1.269
279882471	ENSG00000233847	0	AC104113.3	AC104113.3	0	5	n/a	n/a	5.87e-01	1.269
1087663	ENSG00000058668	490	ATP2B4	ATPase, Ca++ transporting, plasma membrane 4	493	1	n/a	n/a	5.85e-01	1.269
1091231	ENSG00000114850	6707	SSR3	signal sequence receptor, gamma (translocon-associated protein gamma)	6747	3	n/a	n/a	4.38e-01	1.268
280111468	ENSG00000258064	0	RP11-293I14.2	RP11-293I14.2	0	12	n/a	n/a	5.83e-01	1.268
279800598	ENSG00000226539	0	AC012512.1	AC012512.1	0	2	n/a	n/a	6.40e-01	1.268
1096522	ENSG00000152822	2894	GRM1	glutamate receptor, metabotropic 1	2911	6	n/a	n/a	4.07e-01	1.268
1089845	ENSG00000104765	661	BNIP3L	BCL2/adenovirus E1B 19kDa interacting protein 3-like	665	8	n/a	n/a	4.18e-01	1.268
279818289	ENSG00000228143	0	RP11-308N19.5	RP11-308N19.5	0	9	n/a	n/a	6.13e-01	1.268
1088559	ENSG00000086065	30990	CHMP5	charged multivesicular body protein 5	51510	9	n/a	n/a	4.55e-01	1.268
1087851	ENSG00000066557	34920	LRRC40	leucine rich repeat containing 40	55631	1	n/a	n/a	4.39e-01	1.268
1104456	ENSG00000197965	8899	MPZL1	myelin protein zero-like 1	9019	1	n/a	n/a	5.95e-01	1.267
1091685	ENSG00000118197	57723	DDX59	DEAD (Asp-Glu-Ala-Asp) box polypeptide 59	83479	1	n/a	n/a	5.80e-01	1.267
280132606	ENSG00000259419	0	RP11-17L5.2	RP11-17L5.2	0	15	n/a	n/a	4.30e-01	1.267
280020792	ENSG00000250015	0	CTC-339F2.2	CTC-339F2.2	0	5	n/a	n/a	5.89e-01	1.267
280133749	ENSG00000259483	0	RP11-930O11.2	RP11-930O11.2	0	14	n/a	n/a	5.89e-01	1.267
279823283	ENSG00000228589	0	RP5-1053E7.1	RP5-1053E7.1	0	1	n/a	n/a	4.19e-01	1.267
279717222	ENSG00000212542	0	5S_rRNA	5S ribosomal RNA	0	22	n/a	n/a	5.71e-01	1.267
280111390	ENSG00000258052	0	AC025263.3	AC025263.3	0	12	n/a	n/a	6.32e-01	1.267
279780348	ENSG00000224775	0	BRAFP1	v-raf murine sarcoma viral oncogene homolog B1 pseudogene 1	0	X	n/a	n/a	6.19e-01	1.267
1095780	ENSG00000146463	9078	ZMYM4	zinc finger, MYM-type 4	9202	1	n/a	n/a	5.86e-01	1.267
1088604	ENSG00000087206	31200	UIMC1	ubiquitin interaction motif containing 1	51720	5	n/a	n/a	5.90e-01	1.267
1092950	ENSG00000128594	40734	LRRC4	leucine rich repeat containing 4	64101	7	n/a	n/a	4.51e-01	1.266
1090170	ENSG00000106299	8876	WASL	Wiskott-Aldrich syndrome-like	8976	7	n/a	n/a	5.78e-01	1.266
1087431	ENSG00000039560	25813	RAI14	retinoic acid induced 14	26064	5	n/a	n/a	5.80e-01	1.266
1087524	ENSG00000049167	1152	ERCC8	excision repair cross-complementing rodent repair deficiency, complementation group 8	1161	5	n/a	n/a	5.99e-01	1.266
1107086	ENSG00000226400	0	CTD-2269E23.2	CTD-2269E23.2	0	5	n/a	n/a	5.76e-01	1.266
1102693	ENSG00000184905	79970	TCEAL2	transcription elongation factor A (SII)-like 2	140597	X	n/a	n/a	5.83e-01	1.266
279975687	ENSG00000243498	0	UBA52P5	ubiquitin A-52 residue ribosomal protein fusion product 1 pseudogene 5	0	8	n/a	n/a	4.41e-01	1.266
279950051	ENSG00000240597	0	TRNAA46P	transfer RNA alanine 46 (anticodon UGC) pseudogene	0	6	n/a	n/a	6.36e-01	1.266
279966259	ENSG00000242445	0	RPL7AP11	ribosomal protein L7a pseudogene 11	0	3	n/a	n/a	6.40e-01	1.266
1101049	ENSG00000176490	80696	DIRAS1	DIRAS family, GTP-binding RAS-like 1	148252	19	n/a	n/a	6.14e-01	1.266
280104672	ENSG00000257376	0	RP11-328C8.2	RP11-328C8.2	0	12	n/a	n/a	4.16e-01	1.266
279845739	ENSG00000230584	0	CCT5P2	chaperonin containing TCP1, subunit 5 (epsilon) pseudogene 2	0	13	n/a	n/a	5.98e-01	1.265
1099303	ENSG00000168348	58882	INSM2	insulinoma-associated 2	84684	14	n/a	n/a	5.83e-01	1.265
1104252	ENSG00000197372	82555	ZNF675	zinc finger protein 675	171392	19	n/a	n/a	4.31e-01	1.265
1086914	ENSG00000004487	22783	KDM1A	lysine (K)-specific demethylase 1A	23028	1	n/a	n/a	6.41e-01	1.265
1098136	ENSG00000163939	34482	PBRM1	polybromo 1	55193	3	n/a	n/a	5.84e-01	1.265
1098242	ENSG00000164209	60007	SLC25A46	solute carrier family 25, member 46	91137	5	n/a	n/a	4.32e-01	1.265
279670511	ENSG00000203659	0	AL353671.3	AL353671.3	0	9	n/a	n/a	4.39e-01	1.265
279773876	ENSG00000224219	0	AC074290.1	AC074290.1	0	2	n/a	n/a	6.38e-01	1.265
1103077	ENSG00000186377	92067	CYP4X1	cytochrome P450, family 4, subfamily X, polypeptide 1	260293	1	n/a	n/a	6.18e-01	1.264
279871219	ENSG00000232858	0	RPL34P27	ribosomal protein L34 pseudogene 27	0	13	n/a	n/a	4.74e-01	1.264
1090993	ENSG00000112697	35043	TMEM30A	transmembrane protein 30A	55754	6	n/a	n/a	4.13e-01	1.264
1095022	ENSG00000141376	34117	BCAS3	breast carcinoma amplified sequence 3	54828	17	n/a	n/a	6.35e-01	1.264
1091423	ENSG00000116062	2939	MSH6	mutS homolog 6 (E. coli)	2956	2	n/a	n/a	6.02e-01	1.264
1103623	ENSG00000188706	30596	ZDHHC9	zinc finger, DHHC-type containing 9	51114	X	n/a	n/a	6.19e-01	1.264
1101892	ENSG00000181350	122934	C17orf76	chromosome 17 open reading frame 76	388341	17	n/a	n/a	4.61e-01	1.264
1087757	ENSG00000064419	23289	TNPO3	transportin 3	23534	7	n/a	n/a	6.13e-01	1.263
1087853	ENSG00000066629	1994	EML1	echinoderm microtubule associated protein like 1	2009	14	n/a	n/a	5.82e-01	1.263
1102868	ENSG00000185608	41500	MRPL40	mitochondrial ribosomal protein L40	64976	22	n/a	n/a	5.80e-01	1.263
279752261	ENSG00000221160	1023051	MIR1281	microRNA 1281	100302237	22	n/a	n/a	4.31e-01	1.263
1094604	ENSG00000138594	29501	TMOD3	tropomodulin 3 (ubiquitous)	29766	15	n/a	n/a	5.77e-01	1.263
1088326	ENSG00000079150	31141	FKBP7	FK506 binding protein 7	51661	2	n/a	n/a	4.18e-01	1.263
279959578	ENSG00000241741	0	RP11-119H12.2	RP11-119H12.2	0	4	n/a	n/a	4.18e-01	1.263
279845145	ENSG00000230538	0	RP3-428A13.1	RP3-428A13.1	0	X	n/a	n/a	5.88e-01	1.263
1087027	ENSG00000006837	30746	CDKL3	cyclin-dependent kinase-like 3	51265	5	n/a	n/a	5.77e-01	1.263
1105419	ENSG00000205246	123009	RPSAP58	ribosomal protein SA pseudogene 58	388524	19	n/a	n/a	4.41e-01	1.263
1090771	ENSG00000111276	1021	CDKN1B	cyclin-dependent kinase inhibitor 1B (p27, Kip1)	1027	12	n/a	n/a	4.41e-01	1.263
279962706	ENSG00000242082	0	RP1-90G24.10	RP1-90G24.10	0	22	n/a	n/a	5.93e-01	1.263
279748799	ENSG00000219240	0	RP11-63K6.5	RP11-63K6.5	0	6	n/a	n/a	4.82e-01	1.262
1093480	ENSG00000132356	5530	PRKAA1	protein kinase, AMP-activated, alpha 1 catalytic subunit	5562	5	n/a	n/a	4.06e-01	1.262
279723021	ENSG00000213569	0	RP13-383K5.4	RP13-383K5.4	0	X	n/a	n/a	5.82e-01	1.262
1092925	ENSG00000128342	3951	LIF	leukemia inhibitory factor (cholinergic differentiation factor)	3976	22	n/a	n/a	6.32e-01	1.262
279497253	ENSG00000179766	81380	ATP8B5P	ATPase, class I, type 8B, member 5, pseudogene	158381	9	n/a	n/a	5.90e-01	1.262
1098995	ENSG00000167178	36884	ISLR2	immunoglobulin superfamily containing leucine-rich repeat 2	57611	15	n/a	n/a	5.81e-01	1.262
1104188	ENSG00000197157	26789	SND1	staphylococcal nuclease and tudor domain containing 1	27044	7	n/a	n/a	5.85e-01	1.262
280129674	ENSG00000259248	1015494	RP11-265M18.2	RP11-265M18.2	100130855	15	n/a	n/a	5.78e-01	1.262
279917462	ENSG00000237033	0	RP11-428K13.1	RP11-428K13.1	0	1	n/a	n/a	5.78e-01	1.262
279979461	ENSG00000243829	0	CTB-33G10.1	CTB-33G10.1	0	19	n/a	n/a	4.66e-01	1.261
279925806	ENSG00000237748	0	UQCRBP1	ubiquinol-cytochrome c reductase binding protein pseudogene 1	0	X	n/a	n/a	4.76e-01	1.261
279766588	ENSG00000223650	0	UHRF2P1	ubiquitin-like with PHD and ring finger domains 2 pseudogene 1	0	X	n/a	n/a	5.80e-01	1.261
1092193	ENSG00000122641	3599	INHBA	inhibin, beta A	3624	7	n/a	n/a	4.13e-01	1.261
279722498	ENSG00000213480	0	RP11-364P2.2	RP11-364P2.2	0	4	n/a	n/a	5.84e-01	1.261
280129070	ENSG00000259216	0	RP11-227D13.2	RP11-227D13.2	0	15	n/a	n/a	4.19e-01	1.261
279783231	ENSG00000225026	0	AC091492.2	AC091492.2	0	3	n/a	n/a	5.76e-01	1.261
280008103	ENSG00000248966	0	CTD-2089O24.1	CTD-2089O24.1	0	5	n/a	n/a	5.87e-01	1.261
279953272	ENSG00000241020	0	RP11-727A23.1	RP11-727A23.1	0	11	n/a	n/a	5.86e-01	1.261
1094437	ENSG00000137727	36842	ARHGAP20	Rho GTPase activating protein 20	57569	11	n/a	n/a	4.12e-01	1.261
279858053	ENSG00000231707	0	PABPC1P1	poly(A) binding protein, cytoplasmic 1 pseudogene 1	0	4	n/a	n/a	5.84e-01	1.260
279952144	ENSG00000240869	0	AL136303.1	AL136303.1	0	6	n/a	n/a	4.74e-01	1.260
1092172	ENSG00000122482	58357	ZNF644	zinc finger protein 644	84146	1	n/a	n/a	5.77e-01	1.260
280128568	ENSG00000259185	0	RP11-56B16.4	RP11-56B16.4	0	15	n/a	n/a	4.51e-01	1.260
280060410	ENSG00000253711	0	RP11-787D18.1	RP11-787D18.1	0	8	n/a	n/a	5.85e-01	1.260
279787481	ENSG00000225423	0	RP11-122F14.3	RP11-122F14.3	0	10	n/a	n/a	5.80e-01	1.259
1088329	ENSG00000079246	7477	XRCC5	X-ray repair complementing defective repair in Chinese hamster cells 5 (double-strand-break rejoining)	7520	2	n/a	n/a	5.77e-01	1.259
1091447	ENSG00000116209	9387	TMEM59	transmembrane protein 59	9528	1	n/a	n/a	4.18e-01	1.259
1098224	ENSG00000164163	6027	ABCE1	ATP-binding cassette, sub-family E (OABP), member 1	6059	4	n/a	n/a	4.27e-01	1.259
1087312	ENSG00000025156	3278	HSF2	heat shock transcription factor 2	3298	6	n/a	n/a	5.77e-01	1.259
279800197	ENSG00000226501	0	USF1P1	upstream transcription factor 1 pseudogene 1	0	21	n/a	n/a	6.06e-01	1.259
1100043	ENSG00000171490	25905	RSL1D1	ribosomal L1 domain containing 1	26156	16	n/a	n/a	4.38e-01	1.259
1089283	ENSG00000100890	9548	KIAA0391	KIAA0391	9692	14	n/a	n/a	5.78e-01	1.259
280126229	ENSG00000259051	0	RP11-736L22.1	RP11-736L22.1	0	14	n/a	n/a	5.71e-01	1.259
279817976	ENSG00000228110	0	ST13P19	suppression of tumorigenicity 13 (colon carcinoma) (Hsp70 interacting protein) pseudogene 19	0	1	n/a	n/a	4.18e-01	1.259
1094509	ENSG00000138041	36499	SMEK2	SMEK homolog 2, suppressor of mek1 (Dictyostelium)	57223	2	n/a	n/a	4.18e-01	1.259
1098159	ENSG00000164024	22928	METAP1	methionyl aminopeptidase 1	23173	4	n/a	n/a	5.77e-01	1.259
1103011	ENSG00000186130	10615	ZBTB6	zinc finger and BTB domain containing 6	10773	9	n/a	n/a	4.47e-01	1.259
1090276	ENSG00000107105	1978	ELAVL2	ELAV (embryonic lethal, abnormal vision, Drosophila)-like 2 (Hu antigen B)	1993	9	n/a	n/a	4.33e-01	1.259
1102870	ENSG00000185614	123285	C3orf54	chromosome 3 open reading frame 54	389119	3	n/a	n/a	5.76e-01	1.259
1087771	ENSG00000064726	32819	BTBD1	BTB (POZ) domain containing 1	53339	15	n/a	n/a	5.78e-01	1.259
1088963	ENSG00000099256	36231	PRTFDC1	phosphoribosyl transferase domain containing 1	56952	10	n/a	n/a	4.40e-01	1.259
279851274	ENSG00000231120	0	BTF3P10	basic transcription factor 3 pseudogene 10	0	6	n/a	n/a	4.56e-01	1.258
279522080	ENSG00000183022	0	TPM3P8	tropomyosin 3 pseudogene 8	0	2	n/a	n/a	5.80e-01	1.258
1097355	ENSG00000160014	804	CALM3	calmodulin 3 (phosphorylase kinase, delta)	808	19	n/a	n/a	6.07e-01	1.258
1099227	ENSG00000168028	3896	RPSA	ribosomal protein SA	3921	3	n/a	n/a	4.28e-01	1.258
1094521	ENSG00000138081	56005	FBXO11	F-box protein 11	80204	2	n/a	n/a	5.86e-01	1.258
1097913	ENSG00000163281	79531	GNPDA2	glucosamine-6-phosphate deaminase 2	132789	4	n/a	n/a	5.75e-01	1.258
1099494	ENSG00000169181	80517	GSG1L	GSG1-like	146395	16	n/a	n/a	5.90e-01	1.258
280091021	ENSG00000255872	0	RP11-613M10.9	RP11-613M10.9	0	9	n/a	n/a	5.97e-01	1.258
280099046	ENSG00000256843	0	RP11-467L13.4	RP11-467L13.4	0	12	n/a	n/a	4.59e-01	1.258
1089768	ENSG00000104177	30291	MYEF2	myelin expression factor 2	50804	15	n/a	n/a	5.78e-01	1.258
279916151	ENSG00000236937	0	RP11-753C18.7	RP11-753C18.7	0	10	n/a	n/a	4.30e-01	1.258
1090101	ENSG00000105879	55675	CBLL1	Cas-Br-M (murine) ecotropic retroviral transforming sequence-like 1	79872	7	n/a	n/a	6.43e-01	1.257
279758915	ENSG00000222167	0	AC127496.2	AC127496.2	0	17	n/a	n/a	5.85e-01	1.257
1102190	ENSG00000182827	41321	ACBD3	acyl-CoA binding domain containing 3	64746	1	n/a	n/a	5.80e-01	1.257
1103103	ENSG00000186472	27189	PCLO	piccolo (presynaptic cytomatrix protein)	27445	7	n/a	n/a	4.47e-01	1.257
279848261	ENSG00000230830	0	ARPP21-AS1	ARPP21 antisense RNA 1 (non-protein coding)	0	3	n/a	n/a	4.93e-01	1.257
1091618	ENSG00000117500	30482	TMED5	transmembrane emp24 protein transport domain containing 5	50999	1	n/a	n/a	4.37e-01	1.257
279592112	ENSG00000188916	152302	FAM196A	family with sequence similarity 196, member A	642938	10	n/a	n/a	5.88e-01	1.257
1102508	ENSG00000184117	8442	NIPSNAP1	nipsnap homolog 1 (C. elegans)	8508	22	n/a	n/a	6.36e-01	1.257
280107576	ENSG00000257674	0	RP11-76E16.2	RP11-76E16.2	0	12	n/a	n/a	5.91e-01	1.257
1093894	ENSG00000134909	9599	ARHGAP32	Rho GTPase activating protein 32	9743	11	n/a	n/a	5.78e-01	1.257
279860153	ENSG00000231884	0	NDUFB1P1	NADH dehydrogenase (ubiquinone) 1 beta subcomplex, 1 pseudogene 1	0	3	n/a	n/a	4.42e-01	1.257
1091508	ENSG00000116731	7753	PRDM2	PR domain containing 2, with ZNF domain	7799	1	n/a	n/a	5.83e-01	1.257
1104150	ENSG00000197045	2747	GMFB	glia maturation factor, beta	2764	14	n/a	n/a	4.42e-01	1.257
1094132	ENSG00000136141	22898	LRCH1	leucine-rich repeats and calponin homology (CH) domain containing 1	23143	13	n/a	n/a	6.21e-01	1.257
1092386	ENSG00000124207	1423	CSE1L	CSE1 chromosome segregation 1-like (yeast)	1434	20	n/a	n/a	5.83e-01	1.257
279885390	ENSG00000234115	0	RP11-288G3.4	RP11-288G3.4	0	6	n/a	n/a	5.88e-01	1.256
1099545	ENSG00000169375	25691	SIN3A	SIN3 homolog A, transcription regulator (yeast)	25942	15	n/a	n/a	6.30e-01	1.256
1095543	ENSG00000144747	7067	TMF1	TATA element modulatory factor 1	7110	3	n/a	n/a	5.79e-01	1.256
279812423	ENSG00000227586	0	RP11-162A23.5	RP11-162A23.5	0	10	n/a	n/a	5.80e-01	1.256
279721292	ENSG00000213371	0	NAP1L1P3	nucleosome assembly protein 1-like 1 pseudogene 3	0	3	n/a	n/a	4.60e-01	1.256
279857068	ENSG00000231615	0	RP11-296O14.2	RP11-296O14.2	0	1	n/a	n/a	4.22e-01	1.256
279968030	ENSG00000242631	0	RP11-508N12.4	RP11-508N12.4	0	9	n/a	n/a	4.33e-01	1.256
1091096	ENSG00000113575	5483	PPP2CA	protein phosphatase 2, catalytic subunit, alpha isozyme	5515	5	n/a	n/a	5.79e-01	1.256
1087344	ENSG00000029363	9630	BCLAF1	BCL2-associated transcription factor 1	9774	6	n/a	n/a	5.77e-01	1.256
280119003	ENSG00000258646	0	RP11-950C14.3	RP11-950C14.3	0	14	n/a	n/a	6.37e-01	1.256
1096738	ENSG00000154727	2535	GABPA	GA binding protein transcription factor, alpha subunit 60kDa	2551	21	n/a	n/a	4.21e-01	1.256
1088799	ENSG00000091164	9217	TXNL1	thioredoxin-like 1	9352	18	n/a	n/a	4.20e-01	1.256
1101725	ENSG00000180370	5030	PAK2	p21 protein (Cdc42/Rac)-activated kinase 2	5062	3	n/a	n/a	5.82e-01	1.256
1098824	ENSG00000166477	78942	LEO1	Leo1, Paf1/RNA polymerase II complex component, homolog (S. cerevisiae)	123169	15	n/a	n/a	5.72e-01	1.256
279951779	ENSG00000240809	0	RP11-550F7.1	RP11-550F7.1	0	3	n/a	n/a	5.76e-01	1.255
1096068	ENSG00000148835	6837	TAF5	TAF5 RNA polymerase II, TATA box binding protein (TBP)-associated factor, 100kDa	6877	10	n/a	n/a	5.94e-01	1.255
280052784	ENSG00000253153	0	KB-1562D12.3	KB-1562D12.3	0	8	n/a	n/a	4.64e-01	1.255
280058568	ENSG00000253570	0	RNF5P1	ring finger protein 5 pseudogene 1	0	8	n/a	n/a	6.43e-01	1.255
279970896	ENSG00000242984	0	AC103783.1	AC103783.1	0	8	n/a	n/a	5.88e-01	1.255
1104612	ENSG00000198464	80620	ZNF480	zinc finger protein 480	147657	19	n/a	n/a	6.17e-01	1.255
1105002	ENSG00000204060	0	FOXO6	forkhead box O6	0	1	n/a	n/a	4.13e-01	1.255
279913934	ENSG00000236735	0	RPL31P63	ribosomal protein L31 pseudogene 63	0	X	n/a	n/a	4.51e-01	1.255
1097855	ENSG00000163053	80987	SLC16A14	solute carrier family 16, member 14 (monocarboxylic acid transporter 14)	151473	2	n/a	n/a	5.83e-01	1.255
279786828	ENSG00000225356	0	RP11-433O3.1	RP11-433O3.1	0	4	n/a	n/a	5.83e-01	1.255
1087200	ENSG00000013441	1186	CLK1	CDC-like kinase 1	1195	2	n/a	n/a	4.69e-01	1.255
279719855	ENSG00000213189	0	BTF3L4P2	basic transcription factor 3-like 4 pseudogene 2	0	2	n/a	n/a	4.17e-01	1.254
279723185	ENSG00000213598	0	RP11-112J1.1	RP11-112J1.1	0	14	n/a	n/a	4.61e-01	1.254
279743329	ENSG00000215909	0	RP4-597A16.3	RP4-597A16.3	0	1	n/a	n/a	5.83e-01	1.254
280130982	ENSG00000259327	0	CTD-2184D3.6	CTD-2184D3.6	0	15	n/a	n/a	4.19e-01	1.254
1106260	ENSG00000215114	79715	UBXN2B	UBX domain protein 2B	137886	8	n/a	n/a	5.88e-01	1.254
1103749	ENSG00000189180	7538	ZNF33A	zinc finger protein 33A	7581	10	n/a	n/a	5.91e-01	1.254
279743011	ENSG00000215871	0	RP5-837M10.1	RP5-837M10.1	0	1	n/a	n/a	5.87e-01	1.254
279727011	ENSG00000214019	0	RP6-218J18.2	RP6-218J18.2	0	X	n/a	n/a	5.77e-01	1.254
1088677	ENSG00000088970	0	PLK1S1	polo-like kinase 1 substrate 1	0	20	n/a	n/a	5.86e-01	1.254
1095020	ENSG00000141367	1204	CLTC	clathrin, heavy chain (Hc)	1213	17	n/a	n/a	5.75e-01	1.254
1088004	ENSG00000070770	1448	CSNK2A2	casein kinase 2, alpha prime polypeptide	1459	16	n/a	n/a	6.10e-01	1.254
1102676	ENSG00000184838	30815	PRR16	proline rich 16	51334	5	n/a	n/a	5.78e-01	1.254
1106238	ENSG00000215021	11166	PHB2	prohibitin 2	11331	12	n/a	n/a	5.80e-01	1.254
1094176	ENSG00000136319	60112	TTC5	tetratricopeptide repeat domain 5	91875	14	n/a	n/a	5.90e-01	1.254
280010297	ENSG00000249167	0	CTB-118N6.2	CTB-118N6.2	0	5	n/a	n/a	5.81e-01	1.254
1090243	ENSG00000106714	55739	CNTNAP3	contactin associated protein-like 3	79937	9	n/a	n/a	5.86e-01	1.254
280087619	ENSG00000255529	57198	GRINL1A	glutamate receptor, ionotropic, N-methyl D-aspartate-like 1A	81488	15	n/a	n/a	4.17e-01	1.253
1096385	ENSG00000151779	31074	NBAS	neuroblastoma amplified sequence	51594	2	n/a	n/a	6.18e-01	1.253
1101426	ENSG00000178567	9708	EPM2AIP1	EPM2A (laforin) interacting protein 1	9852	3	n/a	n/a	5.77e-01	1.253
1094405	ENSG00000137513	55534	NARS2	asparaginyl-tRNA synthetase 2, mitochondrial (putative)	79731	11	n/a	n/a	5.84e-01	1.253
279909544	ENSG00000236319	0	AC007638.2	AC007638.2	0	17	n/a	n/a	4.27e-01	1.253
1100094	ENSG00000171723	10097	GPHN	gephyrin	10243	14	n/a	n/a	6.20e-01	1.253
279982582	ENSG00000244186	0	DMD-AS1	DMD antisense RNA 1 (non-protein coding)	0	X	n/a	n/a	5.86e-01	1.253
1098525	ENSG00000165322	60779	ARHGAP12	Rho GTPase activating protein 12	94134	10	n/a	n/a	5.89e-01	1.252
1101229	ENSG00000177453	81697	AC114947.1	Serine/threonine-protein kinase NIM1	167359	5	n/a	n/a	6.18e-01	1.252
1092100	ENSG00000121774	10510	KHDRBS1	KH domain containing, RNA binding, signal transduction associated 1	10657	1	n/a	n/a	6.39e-01	1.252
1094938	ENSG00000140740	7342	UQCRC2	ubiquinol-cytochrome c reductase core protein II	7385	16	n/a	n/a	5.80e-01	1.252
1089313	ENSG00000101052	30580	IFT52	intraflagellar transport 52 homolog (Chlamydomonas)	51098	20	n/a	n/a	5.75e-01	1.252
280103394	ENSG00000257267	10620	ZNF271	zinc finger protein 271	10778	18	n/a	n/a	5.82e-01	1.251
1099354	ENSG00000168564	34891	CDKN2AIP	CDKN2A interacting protein	55602	4	n/a	n/a	5.75e-01	1.251
1109031	ENSG00000242247	26034	ARFGAP3	ADP-ribosylation factor GTPase activating protein 3	26286	22	n/a	n/a	5.86e-01	1.251
279866623	ENSG00000232467	0	RP11-735A5.1	RP11-735A5.1	0	1	n/a	n/a	6.25e-01	1.251
279968357	ENSG00000242670	0	RP11-601I15.1	RP11-601I15.1	0	4	n/a	n/a	4.43e-01	1.251
1093593	ENSG00000132938	23036	MTUS2	microtubule associated tumor suppressor candidate 2	23281	13	n/a	n/a	4.46e-01	1.251
1107177	ENSG00000227097	0	RP11-742N3.1	RP11-742N3.1	0	11	n/a	n/a	4.55e-01	1.251
1103967	ENSG00000196504	34949	PRPF40A	PRP40 pre-mRNA processing factor 40 homolog A (S. cerevisiae)	55660	2	n/a	n/a	4.06e-01	1.250
1086952	ENSG00000005249	5545	PRKAR2B	protein kinase, cAMP-dependent, regulatory, type II, beta	5577	7	n/a	n/a	4.14e-01	1.250
279870922	ENSG00000232825	1014812	RP5-896L10.1	RP5-896L10.1	100129620	1	n/a	n/a	6.13e-01	1.250
1088966	ENSG00000099284	34795	H2AFY2	H2A histone family, member Y2	55506	10	n/a	n/a	6.25e-01	1.250
1093574	ENSG00000132823	31006	C20orf111	chromosome 20 open reading frame 111	51526	20	n/a	n/a	5.78e-01	1.250
1102300	ENSG00000183291	9267	RP4-604K5.1	15 kDa selenoprotein	9403	1	n/a	n/a	4.44e-01	1.250
1100280	ENSG00000172466	7529	ZNF24	zinc finger protein 24	7572	18	n/a	n/a	4.07e-01	1.250
279945179	ENSG00000240060	0	AL030997.2	AL030997.2	0	X	n/a	n/a	5.71e-01	1.250
1102053	ENSG00000182224	79016	CYB5D1	cytochrome b5 domain containing 1	124637	17	n/a	n/a	5.30e-01	1.250
280069933	ENSG00000254373	0	RP11-34P1.2	RP11-34P1.2	0	5	n/a	n/a	4.69e-01	1.250
279847129	ENSG00000230725	94400	RP4-738P15.1	RP4-738P15.1	284798	20	n/a	n/a	5.53e-01	1.249
1094851	ENSG00000140199	9846	SLC12A6	solute carrier family 12 (potassium/chloride transporters), member 6	9990	15	n/a	n/a	4.22e-01	1.249
1098889	ENSG00000166794	5447	PPIB	peptidylprolyl isomerase B (cyclophilin B)	5479	15	n/a	n/a	5.74e-01	1.249
1090734	ENSG00000111011	41635	RSRC2	arginine/serine-rich coiled-coil 2	65117	12	n/a	n/a	5.78e-01	1.249
280042000	ENSG00000251667	0	RP11-844P9.3	RP11-844P9.3	0	5	n/a	n/a	6.18e-01	1.249
1090858	ENSG00000111817	29673	DSE	dermatan sulfate epimerase	29940	6	n/a	n/a	4.44e-01	1.249
1089787	ENSG00000104331	34217	IMPAD1	inositol monophosphatase domain containing 1	54928	8	n/a	n/a	4.04e-01	1.249
1088955	ENSG00000099139	5093	PCSK5	proprotein convertase subtilisin/kexin type 5	5125	9	n/a	n/a	6.39e-01	1.249
279783882	ENSG00000225099	0	ATP6V1E1P1	ATPase, H+ transporting, lysosomal 31kDa, V1 subunit E1 pseudogene 1	0	1	n/a	n/a	5.78e-01	1.249
1088694	ENSG00000089116	40844	LHX5	LIM homeobox 5	64211	12	n/a	n/a	5.78e-01	1.249
279705942	ENSG00000207148	0	Y_RNA	Y RNA	0	4	n/a	n/a	5.79e-01	1.249
279935709	ENSG00000238832	0	snoU109	Small nucleolar RNA U109	0	7	n/a	n/a	4.10e-01	1.248
1097841	ENSG00000163001	76627	CCDC104	coiled-coil domain containing 104	112942	2	n/a	n/a	4.26e-01	1.248
280081236	ENSG00000255112	36410	CHMP1B	charged multivesicular body protein 1B	57132	18	n/a	n/a	5.86e-01	1.248
1091383	ENSG00000115816	10008	CEBPZ	CCAAT/enhancer binding protein (C/EBP), zeta	10153	2	n/a	n/a	4.19e-01	1.248
280121096	ENSG00000258758	0	RP11-613G13.1	RP11-613G13.1	0	14	n/a	n/a	6.26e-01	1.248
1100160	ENSG00000171988	85697	JMJD1C	jumonji domain containing 1C	221037	10	n/a	n/a	4.18e-01	1.248
1095838	ENSG00000147050	7360	KDM6A	lysine (K)-specific demethylase 6A	7403	X	n/a	n/a	6.44e-01	1.248
279722985	ENSG00000213560	0	RP11-386I14.3	RP11-386I14.3	0	1	n/a	n/a	4.13e-01	1.248
1098107	ENSG00000163864	110445	NMNAT3	nicotinamide nucleotide adenylyltransferase 3	349565	3	n/a	n/a	5.86e-01	1.248
279901807	ENSG00000235576	0	AC092580.4	AC092580.4	0	2	n/a	n/a	6.02e-01	1.248
1089835	ENSG00000104722	4715	NEFM	neurofilament, medium polypeptide	4741	8	n/a	n/a	4.57e-01	1.248
1090123	ENSG00000105993	9904	DNAJB6	DnaJ (Hsp40) homolog, subfamily B, member 6	10049	7	n/a	n/a	5.78e-01	1.248
279736241	ENSG00000215022	0	RP1-257A7.4	RP1-257A7.4	0	6	n/a	n/a	5.81e-01	1.248
1097818	ENSG00000162923	56033	WDR26	WD repeat domain 26	80232	1	n/a	n/a	5.86e-01	1.248
279709540	ENSG00000207786	128032	MIR133A1	microRNA 133a-1	406922	18	n/a	n/a	5.71e-01	1.248
1096331	ENSG00000151445	40537	C14orf133	chromosome 14 open reading frame 133	63894	14	n/a	n/a	6.38e-01	1.248
279916105	ENSG00000236933	1016455	RP11-439A17.7	RP11-439A17.7	100132913	1	n/a	n/a	5.78e-01	1.248
[truncated: 1 more rows]
