# Supplementary material for: Identification of the Molecular Events Involved in the Development of Prefrontal Cortex Through the Analysis of RNA-Seq Data From BrainSpan
Source: ASN Neuro. 2019 Jun 18;11:1759091419854627. doi: 10.1177/1759091419854627 (PMC6582306; doi:10.1177/1759091419854627)
Supplement: Supplemental Material1 - Supplemental material for Identification of the Molecular Events Involved in the Development of Prefrontal Cortex Through the Analysis of RNA-Seq Data From BrainSpan [file Supplemental_Material1.zip › VFC/VFC4/DEGs-4.csv]

id	name	gene-id	gene-symbol	gene-name	entrez-id	chromosome	start-position	end-position	p	fold-change
279752261	ENSG00000221160	1023051	MIR1281	microRNA 1281	100302237	22	n/a	n/a	4.00E-01	4.052
1098807	ENSG00000166426	1372	CRABP1	cellular retinoic acid binding protein 1	1381	15	n/a	n/a	3.95E-01	3.943
279668186	ENSG00000202538	26580	RNU4-2	RNA, U4 small nuclear 2	26834	12	n/a	n/a	4.24E-01	3.92
1096573	ENSG00000153234	4898	NR4A2	nuclear receptor subfamily 4, group A, member 2	4929	2	n/a	n/a	3.95E-01	3.339
279915726	ENSG00000236886	0	AC007563.5	AC007563.5	0	2	n/a	n/a	3.77E-01	3.029
1101402	ENSG00000178394	3330	HTR1A	5-hydroxytryptamine (serotonin) receptor 1A	3350	5	n/a	n/a	3.84E-01	2.992
280042389	ENSG00000251705	0	RN5-8S6	RNA, 5.8S ribosomal 6	0	Y	n/a	n/a	3.71E-01	2.983
1091329	ENSG00000115461	3468	IGFBP5	insulin-like growth factor binding protein 5	3488	2	n/a	n/a	3.99E-01	2.954
1096841	ENSG00000155760	8266	FZD7	frizzled family receptor 7	8324	2	n/a	n/a	4.07E-01	2.77
280074375	ENSG00000254682	0	RP11-660L16.2	RP11-660L16.2	0	11	n/a	n/a	3.87E-01	2.752
279935123	ENSG00000238742	1023040	MIR2110	microRNA 2110	100302224	10	n/a	n/a	4.31E-01	2.721
279665680	ENSG00000201808	6048	SNORA73A	small nucleolar RNA, H/ACA box 73A	6080	1	n/a	n/a	3.88E-01	2.712
279799736	ENSG00000226455	0	RP3-512E2.2	RP3-512E2.2	0	6	n/a	n/a	3.85E-01	2.666
279880229	ENSG00000233635	0	AC037445.1	AC037445.1	0	17	n/a	n/a	3.29E-01	2.63
279667948	ENSG00000202474	0	5S_rRNA	5S ribosomal RNA	0	9	n/a	n/a	3.42E-01	2.607
279760091	ENSG00000222482	0	AC005071.1	AC005071.1	0	7	n/a	n/a	4.34E-01	2.539
1098553	ENSG00000165474	2690	GJB2	gap junction protein, beta 2, 26kDa	2706	13	n/a	n/a	4.08E-01	2.462
280049102	ENSG00000252678	59641	RPPH1	ribonuclease P RNA component H1	85495	14	n/a	n/a	4.04E-01	2.456
1087071	ENSG00000008197	57983	TFAP2D	transcription factor AP-2 delta (activating enhancer binding protein 2 delta)	83741	6	n/a	n/a	3.83E-01	2.455
279923600	ENSG00000237550	0	RPL9P9	ribosomal protein L9 pseudogene 9	0	15	n/a	n/a	3.36E-01	2.439
279759475	ENSG00000222328	0	RNU2-2	RNA, U2 small nuclear 2	0	11	n/a	n/a	4.50E-01	2.43
279771554	ENSG00000224076	0	AC009487.4	AC009487.4	0	2	n/a	n/a	3.73E-01	2.425
1098111	ENSG00000163873	2882	GRIK3	glutamate receptor, ionotropic, kainate 3	2899	1	n/a	n/a	3.73E-01	2.424
1089788	ENSG00000104332	6386	SFRP1	secreted frizzled-related protein 1	6422	8	n/a	n/a	3.99E-01	2.366
279708301	ENSG00000207570	128157	MIR9-2	microRNA 9-2	407047	5	n/a	n/a	4.17E-01	2.363
1087753	ENSG00000064300	4773	NGFR	nerve growth factor receptor	4804	17	n/a	n/a	3.84E-01	2.359
280135671	ENSG00000259589	0	RP11-317G6.1	RP11-317G6.1	0	15	n/a	n/a	3.12E-01	2.334
279894513	ENSG00000234892	0	Z82214.2	Z82214.2	0	22	n/a	n/a	4.36E-01	2.328
1094333	ENSG00000137142	110241	IGFBPL1	insulin-like growth factor binding protein-like 1	347252	9	n/a	n/a	3.73E-01	2.312
1089612	ENSG00000102924	865	CBLN1	cerebellin 1 precursor	869	16	n/a	n/a	4.10E-01	2.294
280043222	ENSG00000251826	0	AL365332.1	AL365332.1	0	1	n/a	n/a	4.21E-01	2.292
280038346	ENSG00000251403	0	RP11-298J23.6	RP11-298J23.6	0	6	n/a	n/a	3.04E-01	2.285
279958840	ENSG00000241656	0	UBA52P7	ubiquitin A-52 residue ribosomal protein fusion product 1 pseudogene 7	0	12	n/a	n/a	4.10E-01	2.27
280090448	ENSG00000255817	0	RP11-196H14.4	RP11-196H14.4	0	12	n/a	n/a	3.99E-01	2.267
1090487	ENSG00000108821	1268	COL1A1	collagen, type I, alpha 1	1277	17	n/a	n/a	3.85E-01	2.257
279849088	ENSG00000230903	0	RPL9P8	ribosomal protein L9 pseudogene 8	0	15	n/a	n/a	3.49E-01	2.255
279929436	ENSG00000238057	1023150	ZEB2-AS1	ZEB2 antisense RNA 1 (non-protein coding)	100303491	2	n/a	n/a	3.83E-01	2.221
279659240	ENSG00000199916	5991	RMRP	RNA component of mitochondrial RNA processing endoribonuclease	6023	9	n/a	n/a	4.35E-01	2.21
279660990	ENSG00000200434	0	RN5-8S2	RNA, 5.8S ribosomal 2	0	16	n/a	n/a	3.85E-01	2.206
279905478	ENSG00000235949	0	AC061961.2	AC061961.2	0	2	n/a	n/a	4.07E-01	2.188
280069987	ENSG00000254376	0	SOX5P	SRY (sex determining region Y)-box 5 pseudogene	0	8	n/a	n/a	3.95E-01	2.183
279763443	ENSG00000223388	0	AC091736.11	AC091736.11	0	7	n/a	n/a	4.08E-01	2.181
280125409	ENSG00000259001	0	RPPH1	RPPH1	0	14	n/a	n/a	4.06E-01	2.178
1103334	ENSG00000187605	83567	TET3	tet methylcytosine dioxygenase 3	200424	2	n/a	n/a	4.18E-01	2.164
1092093	ENSG00000121742	10646	GJB6	gap junction protein, beta 6, 30kDa	10804	13	n/a	n/a	4.04E-01	2.161
1104067	ENSG00000196782	34823	MAML3	mastermind-like 3 (Drosophila)	55534	4	n/a	n/a	4.19E-01	2.16
280012176	ENSG00000249331	0	Z83851.2	Z83851.2	0	22	n/a	n/a	3.86E-01	2.155
1096209	ENSG00000150086	2887	GRIN2B	glutamate receptor, ionotropic, N-methyl D-aspartate 2B	2904	12	n/a	n/a	4.02E-01	2.127
1088219	ENSG00000076356	5330	PLXNA2	plexin A2	5362	1	n/a	n/a	3.79E-01	2.127
1097108	ENSG00000157985	78292	AGAP1	ArfGAP with GTPase domain, ankyrin repeat and PH domain 1	116987	2	n/a	n/a	4.07E-01	2.123
1105863	ENSG00000213462	2071	ERV3-1	endogenous retrovirus group 3, member 1	2086	7	n/a	n/a	3.97E-01	2.122
280041412	ENSG00000251621	0	AC009487.5	AC009487.5	0	2	n/a	n/a	3.28E-01	2.118
280094167	ENSG00000256248	0	RP11-123O10.4	RP11-123O10.4	0	12	n/a	n/a	3.83E-01	2.09
280045392	ENSG00000252139	0	SCARNA18	small Cajal body-specific RNA 18	0	18	n/a	n/a	3.73E-01	2.086
280134130	ENSG00000259506	0	RP11-352D13.3	RP11-352D13.3	0	15	n/a	n/a	4.07E-01	2.084
1093828	ENSG00000134532	6620	SOX5	SRY (sex determining region Y)-box 5	6660	12	n/a	n/a	4.08E-01	2.075
279663461	ENSG00000201199	0	snoU2_19	Small nucleolar RNA U2-19	0	11	n/a	n/a	3.88E-01	2.067
279711594	ENSG00000211502	0	MIR675	microRNA 675	0	11	n/a	n/a	4.35E-01	2.064
279733788	ENSG00000214820	0	RP11-944L7.2	RP11-944L7.2	0	3	n/a	n/a	4.08E-01	2.063
1097143	ENSG00000158258	40717	CLSTN2	calsyntenin 2	64084	3	n/a	n/a	3.99E-01	2.059
1096578	ENSG00000153266	34368	FEZF2	FEZ family zinc finger 2	55079	3	n/a	n/a	3.94E-01	2.055
279926333	ENSG00000237786	0	GFOD1-AS1	GFOD1 antisense RNA 1 (non-protein coding)	0	6	n/a	n/a	3.94E-01	2.051
1091076	ENSG00000113389	4852	NPR3	natriuretic peptide receptor C/guanylate cyclase C (atrionatriuretic peptide receptor C)	4883	5	n/a	n/a	3.95E-01	2.047
280075036	ENSG00000254726	0	MEX3A	mex-3 homolog A (C. elegans)	0	1	n/a	n/a	3.99E-01	2.046
1101916	ENSG00000181495	0	AC026703.1	AC026703.1	0	5	n/a	n/a	3.94E-01	2.038
1088185	ENSG00000075426	2339	FOSL2	FOS-like antigen 2	2355	2	n/a	n/a	4.35E-01	2.038
1093401	ENSG00000131771	58363	PPP1R1B	protein phosphatase 1, regulatory (inhibitor) subunit 1B	84152	17	n/a	n/a	3.95E-01	2.037
279934395	ENSG00000238622	0	SNORD97	small nucleolar RNA, C/D box 97	0	11	n/a	n/a	3.93E-01	2.036
280127470	ENSG00000259125	0	RP11-545N8.3	RP11-545N8.3	0	12	n/a	n/a	3.97E-01	2.035
1091435	ENSG00000116147	7100	TNR	tenascin R (restrictin, janusin)	7143	1	n/a	n/a	4.00E-01	2.021
279659744	ENSG00000200087	0	SNORA73B	small nucleolar RNA, H/ACA box 73B	0	1	n/a	n/a	4.30E-01	2.019
279710870	ENSG00000209582	0	SNORA48	small nucleolar RNA, H/ACA box 48	0	17	n/a	n/a	4.06E-01	2.015
280036320	ENSG00000251260	0	WDFY3-AS1	WDFY3 antisense RNA 1 (non-protein coding)	0	4	n/a	n/a	4.07E-01	2.014
1092798	ENSG00000127152	41443	BCL11B	B-cell CLL/lymphoma 11B (zinc finger protein)	64919	14	n/a	n/a	3.77E-01	2.011
1095497	ENSG00000144460	36897	KIAA1486	KIAA1486	57624	2	n/a	n/a	3.89E-01	2.005
279760546	ENSG00000222611	0	AL355388.1	AL355388.1	0	1	n/a	n/a	3.72E-01	2
1090297	ENSG00000107317	5698	PTGDS	prostaglandin D2 synthase 21kDa (brain)	5730	9	n/a	n/a	4.12E-01	1.994
1087607	ENSG00000054803	80041	CBLN4	cerebellin 4 precursor	140689	20	n/a	n/a	4.16E-01	1.992
1098186	ENSG00000164080	22887	RAD54L2	RAD54-like 2 (S. cerevisiae)	23132	3	n/a	n/a	3.80E-01	1.991
279799513	ENSG00000226438	0	RP11-420K8.1	RP11-420K8.1	0	1	n/a	n/a	3.71E-01	1.991
280064836	ENSG00000254010	0	RP11-103H7.5	RP11-103H7.5	0	8	n/a	n/a	3.96E-01	1.988
1093101	ENSG00000129965	169900	INS-IGF2	INS-IGF2 readthrough	723961	11	n/a	n/a	3.96E-01	1.985
1097445	ENSG00000160551	36824	TAOK1	TAO kinase 1	57551	17	n/a	n/a	4.34E-01	1.982
1094387	ENSG00000137460	59617	FHDC1	FH2 domain containing 1	85462	4	n/a	n/a	4.08E-01	1.98
279938556	ENSG00000239268	0	RP11-384F7.2	RP11-384F7.2	0	3	n/a	n/a	3.76E-01	1.979
279908451	ENSG00000236215	0	RP11-262H14.10	RP11-262H14.10	0	9	n/a	n/a	3.99E-01	1.975
1097281	ENSG00000159307	56075	SCUBE1	signal peptide, CUB domain, EGF-like 1	80274	22	n/a	n/a	3.81E-01	1.975
279662180	ENSG00000200795	26581	RNU4-1	RNA, U4 small nuclear 1	26835	12	n/a	n/a	4.51E-01	1.975
1108963	ENSG00000240891	90390	PLCXD2	phosphatidylinositol-specific phospholipase C, X domain containing 2	257068	3	n/a	n/a	3.97E-01	1.974
1097153	ENSG00000158373	3000	HIST1H2BD	histone cluster 1, H2bd	3017	6	n/a	n/a	4.08E-01	1.974
279989230	ENSG00000245112	1013954	SMARCA5-AS1	SMARCA5 antisense RNA 1 (non-protein coding)	100128055	4	n/a	n/a	3.95E-01	1.969
1087857	ENSG00000066735	25902	KIF26A	kinesin family member 26A	26153	14	n/a	n/a	4.38E-01	1.962
1100604	ENSG00000174111	29828	SOCS7	suppressor of cytokine signaling 7	30837	17	n/a	n/a	4.10E-01	1.957
280091123	ENSG00000255886	0	RP11-196H14.2	RP11-196H14.2	0	12	n/a	n/a	3.96E-01	1.955
1088062	ENSG00000072315	7181	TRPC5	transient receptor potential cation channel, subfamily C, member 5	7224	X	n/a	n/a	4.04E-01	1.955
1089615	ENSG00000102935	22845	ZNF423	zinc finger protein 423	23090	16	n/a	n/a	4.32E-01	1.953
1101588	ENSG00000179520	89723	SLC17A8	solute carrier family 17 (sodium-dependent inorganic phosphate cotransporter), member 8	246213	12	n/a	n/a	4.04E-01	1.953
279762632	ENSG00000223247	0	U2	U2 spliceosomal RNA	0	3	n/a	n/a	4.45E-01	1.952
1087700	ENSG00000061337	11018	LZTS1	leucine zipper, putative tumor suppressor 1	11178	8	n/a	n/a	3.90E-01	1.951
280085877	ENSG00000255410	0	RP11-732A19.6	RP11-732A19.6	0	11	n/a	n/a	3.72E-01	1.949
1087422	ENSG00000038427	1451	VCAN	versican	1462	5	n/a	n/a	3.96E-01	1.942
279900973	ENSG00000235499	0	AC073046.25	AC073046.25	0	2	n/a	n/a	3.21E-01	1.942
279968030	ENSG00000242631	0	RP11-508N12.4	RP11-508N12.4	0	9	n/a	n/a	3.97E-01	1.937
1093004	ENSG00000129009	3646	ISLR	immunoglobulin superfamily containing leucine-rich repeat	3671	15	n/a	n/a	4.02E-01	1.934
279759398	ENSG00000222309	0	AL391839.1	AL391839.1	0	10	n/a	n/a	3.90E-01	1.929
1107795	ENSG00000231121	0	RP1-34H18.1	RP1-34H18.1	0	12	n/a	n/a	4.06E-01	1.926
1106336	ENSG00000215397	59652	SCRT2	scratch homolog 2, zinc finger protein (Drosophila)	85508	20	n/a	n/a	3.97E-01	1.92
280131732	ENSG00000259367	0	RP11-815J21.4	RP11-815J21.4	0	15	n/a	n/a	3.98E-01	1.92
279666968	ENSG00000202198	79050	RN7SK	RNA, 7SK small nuclear	125050	6	n/a	n/a	4.31E-01	1.918
1088544	ENSG00000085741	7438	WNT11	wingless-type MMTV integration site family, member 11	7481	11	n/a	n/a	3.84E-01	1.918
1087694	ENSG00000060718	1292	COL11A1	collagen, type XI, alpha 1	1301	1	n/a	n/a	4.00E-01	1.917
1104429	ENSG00000197901	9221	SLC22A6	solute carrier family 22 (organic anion transporter), member 6	9356	11	n/a	n/a	4.52E-01	1.915
280133825	ENSG00000259486	0	ZIM2	Zinc finger imprinted 2	0	19	n/a	n/a	3.95E-01	1.914
1094337	ENSG00000137166	77735	FOXP4	forkhead box P4	116113	6	n/a	n/a	3.96E-01	1.908
1090789	ENSG00000111371	57247	SLC38A1	solute carrier family 38, member 1	81539	12	n/a	n/a	4.35E-01	1.905
1090254	ENSG00000106809	4937	OGN	osteoglycin	4969	9	n/a	n/a	3.90E-01	1.905
280098467	ENSG00000256747	0	RP11-860B13.1	RP11-860B13.1	0	12	n/a	n/a	4.07E-01	1.904
1105856	ENSG00000213413	54877	PVRIG	poliovirus receptor related immunoglobulin domain containing	79037	7	n/a	n/a	3.98E-01	1.903
279936247	ENSG00000238917	0	SNORD10	small nucleolar RNA, C/D box 10	0	17	n/a	n/a	4.05E-01	1.899
280071018	ENSG00000254453	0	NAV2-AS2	NAV2 antisense RNA 2 (non-protein coding)	0	11	n/a	n/a	3.95E-01	1.897
1106520	ENSG00000221866	60065	PLXNA4	plexin A4	91584	7	n/a	n/a	3.96E-01	1.895
1091215	ENSG00000114739	90	ACVR2B	activin A receptor, type IIB	93	3	n/a	n/a	4.07E-01	1.893
279912090	ENSG00000236537	0	RP11-732M18.3	RP11-732M18.3	0	6	n/a	n/a	3.83E-01	1.891
279711860	ENSG00000211575	1013763	MIR760	microRNA 760	100126348	1	n/a	n/a	4.32E-01	1.89
1087603	ENSG00000054654	22979	SYNE2	spectrin repeat containing, nuclear envelope 2	23224	14	n/a	n/a	3.80E-01	1.89
1095988	ENSG00000148219	23000	ASTN2	astrotactin 2	23245	9	n/a	n/a	4.07E-01	1.888
1103836	ENSG00000196159	55436	FAT4	FAT tumor suppressor homolog 4 (Drosophila)	79633	4	n/a	n/a	4.07E-01	1.887
1098369	ENSG00000164692	1269	COL1A2	collagen, type I, alpha 2	1278	7	n/a	n/a	4.04E-01	1.884
279977138	ENSG00000243637	0	AC019221.4	AC019221.4	0	2	n/a	n/a	3.78E-01	1.882
1099903	ENSG00000170941	0	AC135352.1	Uncharacterized protein KIAA1456	0	8	n/a	n/a	3.79E-01	1.881
1103987	ENSG00000196562	35245	SULF2	sulfatase 2	55959	20	n/a	n/a	3.99E-01	1.881
1102944	ENSG00000185900	58407	SGK196	Protein kinase-like protein SgK196	84197	8	n/a	n/a	4.07E-01	1.881
1095165	ENSG00000142494	34533	SLC47A1	solute carrier family 47, member 1	55244	17	n/a	n/a	4.03E-01	1.88
279812651	ENSG00000227612	0	RP5-1177E19.2	RP5-1177E19.2	0	1	n/a	n/a	3.82E-01	1.879
1091696	ENSG00000118271	7233	TTR	transthyretin	7276	18	n/a	n/a	3.45E-01	1.877
1095629	ENSG00000145423	6387	SFRP2	secreted frizzled-related protein 2	6423	4	n/a	n/a	3.97E-01	1.874
279895312	ENSG00000234961	0	RP11-124N14.3	RP11-124N14.3	0	10	n/a	n/a	3.93E-01	1.873
279819148	ENSG00000228222	0	AC074363.1	AC074363.1	0	2	n/a	n/a	3.95E-01	1.868
279958147	ENSG00000241572	0	PRICKLE2-AS1	PRICKLE2 antisense RNA 1 (non-protein coding)	0	3	n/a	n/a	3.96E-01	1.863
1089380	ENSG00000101321	110085	XKR7	XK, Kell blood group complex subunit-related family, member 7	343702	20	n/a	n/a	4.13E-01	1.862
1102511	ENSG00000184144	6860	CNTN2	contactin 2 (axonal)	6900	1	n/a	n/a	3.91E-01	1.86
279913561	ENSG00000236701	0	RP11-549A6.1	RP11-549A6.1	0	9	n/a	n/a	3.94E-01	1.856
279761862	ENSG00000223010	0	MIR1914	microRNA 1914	0	20	n/a	n/a	4.42E-01	1.852
279985225	ENSG00000244428	0	AC006032.1	AC006032.1	0	Y	n/a	n/a	4.09E-01	1.852
1104311	ENSG00000197555	25786	SIPA1L1	signal-induced proliferation-associated 1 like 1	26037	14	n/a	n/a	3.79E-01	1.851
1092338	ENSG00000123908	26906	EIF2C2	eukaryotic translation initiation factor 2C, 2	27161	8	n/a	n/a	3.96E-01	1.85
1105793	ENSG00000212998	34761	AC010834.1	AC010834.1	55472	8	n/a	n/a	3.75E-01	1.85
1089743	ENSG00000103888	36490	KIAA1199	KIAA1199	57214	15	n/a	n/a	4.36E-01	1.845
279977663	ENSG00000243679	0	RP11-274B21.3	RP11-274B21.3	0	7	n/a	n/a	4.39E-01	1.844
279826255	ENSG00000228838	0	RP4-784A16.2	RP4-784A16.2	0	1	n/a	n/a	4.01E-01	1.843
279870843	ENSG00000232815	0	RP11-764K9.2	RP11-764K9.2	0	9	n/a	n/a	3.98E-01	1.834
1088512	ENSG00000084710	22734	EFR3B	EFR3 homolog B (S. cerevisiae)	22979	2	n/a	n/a	3.92E-01	1.828
280126248	ENSG00000259053	0	RP11-33N16.3	RP11-33N16.3	0	14	n/a	n/a	4.23E-01	1.822
279745138	ENSG00000216775	181861	RP1-152L7.5	RP1-152L7.5	730101	6	n/a	n/a	3.88E-01	1.821
1099351	ENSG00000168542	1272	COL3A1	collagen, type III, alpha 1	1281	2	n/a	n/a	4.27E-01	1.819
1096240	ENSG00000150594	147	ADRA2A	adrenergic, alpha-2A-, receptor	150	10	n/a	n/a	4.11E-01	1.818
1087691	ENSG00000060656	9931	PTPRU	protein tyrosine phosphatase, receptor type, U	10076	1	n/a	n/a	3.99E-01	1.817
279667584	ENSG00000202364	6035	SNORD3A	small nucleolar RNA, C/D box 3A	780851	17	n/a	n/a	4.12E-01	1.814
1087542	ENSG00000049860	3056	HEXB	hexosaminidase B (beta polypeptide)	3074	5	n/a	n/a	3.79E-01	1.811
279743875	ENSG00000215998	0	MIR935	microRNA 935	0	19	n/a	n/a	4.10E-01	1.809
279792604	ENSG00000225840	0	RN18S1	RNA, 18S ribosomal 1	0	Y	n/a	n/a	4.25E-01	1.808
280055347	ENSG00000253333	0	RP11-497H16.8	RP11-497H16.8	0	5	n/a	n/a	4.13E-01	1.807
1089023	ENSG00000099954	27187	CECR2	cat eye syndrome chromosome region, candidate 2	27443	22	n/a	n/a	3.97E-01	1.806
1089060	ENSG00000100077	154	ADRBK2	adrenergic, beta, receptor kinase 2	157	22	n/a	n/a	3.98E-01	1.806
280034828	ENSG00000251143	0	RP11-849H4.4	RP11-849H4.4	0	11	n/a	n/a	4.02E-01	1.802
279986049	ENSG00000244513	0	CTD-2013N24.2	CTD-2013N24.2	0	3	n/a	n/a	3.94E-01	1.802
1094354	ENSG00000137252	3045	HCRTR2	hypocretin (orexin) receptor 2	3062	6	n/a	n/a	3.96E-01	1.801
1100456	ENSG00000173320	36256	STOX2	storkhead box 2	56977	4	n/a	n/a	3.93E-01	1.801
278984057	ENSG00000130600	93851	H19	H19, imprinted maternally expressed transcript (non-protein coding)	283120	11	n/a	n/a	4.06E-01	1.799
1103546	ENSG00000188394	2827	GPR21	G protein-coupled receptor 21	2844	9	n/a	n/a	4.04E-01	1.797
1089477	ENSG00000101938	60108	CHRDL1	chordin-like 1	91851	X	n/a	n/a	4.07E-01	1.791
1088944	ENSG00000096696	1820	DSP	desmoplakin	1832	6	n/a	n/a	4.10E-01	1.791
1096499	ENSG00000152661	2681	GJA1	gap junction protein, alpha 1, 43kDa	2697	6	n/a	n/a	3.88E-01	1.789
279489730	ENSG00000178631	0	ACTG1P1	actin, gamma 1 pseudogene 1	0	3	n/a	n/a	3.71E-01	1.789
1101551	ENSG00000179242	997	CDH4	cadherin 4, type 1, R-cadherin (retinal)	1002	20	n/a	n/a	4.31E-01	1.787
1095291	ENSG00000143320	1373	CRABP2	cellular retinoic acid binding protein 2	1382	1	n/a	n/a	4.10E-01	1.785
280035466	ENSG00000251184	0	RP11-101E3.5	RP11-101E3.5	0	9	n/a	n/a	3.86E-01	1.781
1098306	ENSG00000164418	2881	GRIK2	glutamate receptor, ionotropic, kainate 2	2898	6	n/a	n/a	3.98E-01	1.777
1099075	ENSG00000167548	8034	MLL2	myeloid/lymphoid or mixed-lineage leukemia 2	8085	12	n/a	n/a	3.93E-01	1.776
279896719	ENSG00000235092	0	AC011747.7	AC011747.7	0	2	n/a	n/a	4.45E-01	1.774
1094065	ENSG00000135824	59563	RGS8	regulator of G-protein signaling 8	85397	1	n/a	n/a	4.05E-01	1.768
279818910	ENSG00000228206	0	AC016717.1	AC016717.1	0	2	n/a	n/a	4.38E-01	1.768
280044377	ENSG00000251992	0	SCARNA17	small Cajal body-specific RNA 17	0	18	n/a	n/a	3.86E-01	1.766
280077660	ENSG00000254911	0	SCARNA9	small Cajal body-specific RNA 9	0	11	n/a	n/a	4.13E-01	1.766
1087078	ENSG00000008300	1938	CELSR3	cadherin, EGF LAG seven-pass G-type receptor 3 (flamingo homolog, Drosophila)	1951	3	n/a	n/a	3.98E-01	1.762
1087194	ENSG00000013297	4978	CLDN11	claudin 11	5010	3	n/a	n/a	3.48E-01	1.758
280086220	ENSG00000255435	0	RP11-770J1.3	RP11-770J1.3	0	11	n/a	n/a	3.96E-01	1.755
1089446	ENSG00000101670	9253	LIPG	lipase, endothelial	9388	18	n/a	n/a	4.07E-01	1.754
279708168	ENSG00000207547	0	MIR25	microRNA 25	0	7	n/a	n/a	4.07E-01	1.746
1094621	ENSG00000138650	36848	PCDH10	protocadherin 10	57575	4	n/a	n/a	4.09E-01	1.745
1107460	ENSG00000228835	0	AC012123.1	Uncharacterized protein	0	18	n/a	n/a	4.13E-01	1.743
1093763	ENSG00000134207	80700	SYT6	synaptotagmin VI	148281	1	n/a	n/a	3.93E-01	1.742
1091196	ENSG00000114541	22905	FRMD4B	FERM domain containing 4B	23150	3	n/a	n/a	4.00E-01	1.741
279893311	ENSG00000234789	0	RP11-483H20.4	RP11-483H20.4	0	9	n/a	n/a	4.04E-01	1.741
1104703	ENSG00000198722	10350	UNC13B	unc-13 homolog B (C. elegans)	10497	9	n/a	n/a	3.99E-01	1.737
279760238	ENSG00000222521	0	AC026956.1	AC026956.1	0	15	n/a	n/a	3.95E-01	1.736
1099715	ENSG00000170153	36757	RNF150	ring finger protein 150	57484	4	n/a	n/a	4.07E-01	1.735
280119068	ENSG00000258651	0	RP11-545M17.1	RP11-545M17.1	0	14	n/a	n/a	3.97E-01	1.735
279709064	ENSG00000207715	0	AC009065.2	AC009065.2	0	16	n/a	n/a	4.08E-01	1.735
1097016	ENSG00000157193	7758	LRP8	low density lipoprotein receptor-related protein 8, apolipoprotein e receptor	7804	1	n/a	n/a	3.81E-01	1.734
280106314	ENSG00000257530	0	RP11-843B15.2	RP11-843B15.2	0	12	n/a	n/a	3.77E-01	1.732
1096176	ENSG00000149654	41006	CDH22	cadherin 22, type 2	64405	20	n/a	n/a	4.37E-01	1.732
1093593	ENSG00000132938	23036	MTUS2	microtubule associated tumor suppressor candidate 2	23281	13	n/a	n/a	4.01E-01	1.731
1087321	ENSG00000026025	7388	VIM	vimentin	7431	10	n/a	n/a	4.00E-01	1.728
279932855	ENSG00000238369	0	snoU13	Small nucleolar RNA U13	0	5	n/a	n/a	4.38E-01	1.727
1104232	ENSG00000197321	6800	SVIL	supervillin	6840	10	n/a	n/a	3.97E-01	1.726
1095909	ENSG00000147488	9561	ST18	suppression of tumorigenicity 18 (breast carcinoma) (zinc finger protein)	9705	8	n/a	n/a	3.99E-01	1.725
280086276	ENSG00000255438	0	CTD-2653D5.1	CTD-2653D5.1	0	20	n/a	n/a	3.97E-01	1.725
279740217	ENSG00000215447	0	BX322557.10	BX322557.10	0	21	n/a	n/a	4.07E-01	1.723
1091758	ENSG00000118946	26998	PCDH17	protocadherin 17	27253	13	n/a	n/a	4.07E-01	1.721
280135393	ENSG00000259570	0	RP11-671M22.4	RP11-671M22.4	0	15	n/a	n/a	4.33E-01	1.72
1100399	ENSG00000173064	93960	C12orf51	chromosome 12 open reading frame 51	283450	12	n/a	n/a	3.94E-01	1.718
1091673	ENSG00000118058	4272	MLL	myeloid/lymphoid or mixed-lineage leukemia (trithorax homolog, Drosophila)	4297	11	n/a	n/a	3.84E-01	1.715
280103767	ENSG00000257315	0	ZBED6	zinc finger, BED-type containing 6	0	1	n/a	n/a	3.93E-01	1.714
279833393	ENSG00000229478	0	RP4-718N17.1	RP4-718N17.1	0	7	n/a	n/a	4.34E-01	1.714
1092689	ENSG00000126016	81204	AMOT	angiomotin	154796	X	n/a	n/a	3.97E-01	1.713
1089707	ENSG00000103489	40764	XYLT1	xylosyltransferase I	64131	16	n/a	n/a	3.97E-01	1.712
279941868	ENSG00000239652	0	AC091736.10	AC091736.10	0	7	n/a	n/a	4.11E-01	1.711
280094664	ENSG00000256306	0	RP11-4N23.1	RP11-4N23.1	0	12	n/a	n/a	4.14E-01	1.711
1094209	ENSG00000136535	10558	TBR1	T-box, brain, 1	10716	2	n/a	n/a	3.97E-01	1.708
1091056	ENSG00000113269	35107	RNF130	ring finger protein 130	55819	5	n/a	n/a	3.77E-01	1.707
1103912	ENSG00000196367	8242	TRRAP	transformation/transcription domain-associated protein	8295	7	n/a	n/a	4.09E-01	1.705
279882232	ENSG00000233825	0	RP11-135A24.4	RP11-135A24.4	0	10	n/a	n/a	3.79E-01	1.703
1096671	ENSG00000154162	1005	CDH12	cadherin 12, type 2 (N-cadherin 2)	1010	5	n/a	n/a	3.97E-01	1.702
1098655	ENSG00000165868	91995	HSPA12A	heat shock 70kDa protein 12A	259217	10	n/a	n/a	4.08E-01	1.699
279981679	ENSG00000244056	0	AC136704.2	AC136704.2	0	15	n/a	n/a	4.06E-01	1.698
1094411	ENSG00000137571	57476	SLCO5A1	solute carrier organic anion transporter family, member 5A1	81796	8	n/a	n/a	3.77E-01	1.698
1092514	ENSG00000124942	54866	AHNAK	AHNAK nucleoprotein	79026	11	n/a	n/a	4.49E-01	1.697
1101165	ENSG00000177103	36726	DSCAML1	Down syndrome cell adhesion molecule like 1	57453	11	n/a	n/a	4.01E-01	1.697
279942507	ENSG00000239718	157129265	HLTF-AS1	HLTF antisense RNA 1 (non-protein coding)	100873945	3	n/a	n/a	3.82E-01	1.696
279595433	ENSG00000189223	1001793	AC016683.6	AC016683.6	654433	2	n/a	n/a	4.49E-01	1.695
1088583	ENSG00000086758	9930	HUWE1	HECT, UBA and WWE domain containing 1	10075	X	n/a	n/a	4.02E-01	1.694
279665204	ENSG00000201678	0	Y_RNA	Y RNA	0	12	n/a	n/a	4.32E-01	1.694
1101147	ENSG00000176994	80120	SMCR8	Smith-Magenis syndrome chromosome region, candidate 8	140775	17	n/a	n/a	3.70E-01	1.694
280006548	ENSG00000248821	0	AC009238.6	AC009238.6	0	2	n/a	n/a	4.00E-01	1.693
1091199	ENSG00000114554	5329	PLXNA1	plexin A1	5361	3	n/a	n/a	3.92E-01	1.693
1089635	ENSG00000103044	3021	HAS3	hyaluronan synthase 3	3038	16	n/a	n/a	4.00E-01	1.693
279913965	ENSG00000236739	0	RP11-370B11.1	RP11-370B11.1	0	9	n/a	n/a	4.06E-01	1.692
280098332	ENSG00000256725	0	RP11-662M24.2	RP11-662M24.2	0	12	n/a	n/a	4.00E-01	1.692
1095034	ENSG00000141431	56587	ASXL3	additional sex combs like 3 (Drosophila)	80816	18	n/a	n/a	4.22E-01	1.69
1098784	ENSG00000166341	8573	DCHS1	dachsous 1 (Drosophila)	8642	11	n/a	n/a	3.99E-01	1.688
279662369	ENSG00000200847	0	Y_RNA	Y RNA	0	7	n/a	n/a	4.13E-01	1.688
280123593	ENSG00000258903	0	RP11-355I22.2	RP11-355I22.2	0	14	n/a	n/a	4.10E-01	1.687
280133414	ENSG00000259468	0	RP11-1084A12.2	RP11-1084A12.2	0	15	n/a	n/a	4.26E-01	1.686
279914319	ENSG00000236772	0	RP5-1184F4.5	RP5-1184F4.5	0	20	n/a	n/a	4.38E-01	1.685
279760959	ENSG00000222726	0	RNU2-7P	RNA, U2 small nuclear 7, pseudogene	0	13	n/a	n/a	4.06E-01	1.684
1099013	ENSG00000167244	3461	IGF2	insulin-like growth factor 2 (somatomedin A)	3481	11	n/a	n/a	4.40E-01	1.684
279750954	ENSG00000220771	0	RP3-322L4.2	RP3-322L4.2	0	6	n/a	n/a	4.44E-01	1.682
279660605	ENSG00000200320	0	SNORA63	small nucleolar RNA, H/ACA box 63	0	3	n/a	n/a	3.47E-01	1.681
1088141	ENSG00000074590	9747	NUAK1	NUAK family, SNF1-like kinase, 1	9891	12	n/a	n/a	3.84E-01	1.68
1104361	ENSG00000197705	36838	KLHL14	kelch-like 14 (Drosophila)	57565	18	n/a	n/a	4.33E-01	1.679
1109070	ENSG00000243156	36826	MICAL3	microtubule associated monoxygenase, calponin and LIM domain containing 3	57553	22	n/a	n/a	3.95E-01	1.679
1101966	ENSG00000181800	0	C10orf31	chromosome 10 open reading frame 31	0	10	n/a	n/a	4.36E-01	1.678
1101709	ENSG00000180269	78987	GPR139	G protein-coupled receptor 139	124274	16	n/a	n/a	4.44E-01	1.677
1087806	ENSG00000065526	22768	SPEN	spen homolog, transcriptional regulator (Drosophila)	23013	1	n/a	n/a	3.77E-01	1.677
279928483	ENSG00000237973	0	RP5-857K21.6	RP5-857K21.6	0	1	n/a	n/a	4.35E-01	1.677
1093963	ENSG00000135333	2030	EPHA7	EPH receptor A7	2045	6	n/a	n/a	4.35E-01	1.676
1105780	ENSG00000212950	0	RP11-476E15.3	Novel protein (KIAA0894)Sorbin and SH3 domain containing 1, isoform CRA_eUncharacterized protein	0	10	n/a	n/a	4.31E-01	1.676
279862677	ENSG00000232090	0	AC016724.6	AC016724.6	0	2	n/a	n/a	3.86E-01	1.675
280050194	ENSG00000252835	0	SCARNA21	small Cajal body-specific RNA 21	0	17	n/a	n/a	4.20E-01	1.674
1094888	ENSG00000140443	3460	IGF1R	insulin-like growth factor 1 receptor	3480	15	n/a	n/a	3.95E-01	1.674
279728329	ENSG00000214144	0	RP11-488L18.1	RP11-488L18.1	0	1	n/a	n/a	4.02E-01	1.672
1088775	ENSG00000090857	34355	PDPR	pyruvate dehydrogenase phosphatase regulatory subunit	55066	16	n/a	n/a	3.97E-01	1.672
1107728	ENSG00000230715	0	RP11-274B21.4	RP11-274B21.4	0	7	n/a	n/a	4.37E-01	1.67
1104366	ENSG00000197714	10636	ZNF460	zinc finger protein 460	10794	19	n/a	n/a	4.10E-01	1.67
1095135	ENSG00000142178	80847	SIK1	salt-inducible kinase 1	150094	21	n/a	n/a	4.05E-01	1.67
1092363	ENSG00000124126	36853	PREX1	phosphatidylinositol-3,4,5-trisphosphate-dependent Rac exchange factor 1	57580	20	n/a	n/a	4.35E-01	1.67
1094522	ENSG00000138083	6460	SIX3	SIX homeobox 3	6496	2	n/a	n/a	4.04E-01	1.667
1097404	ENSG00000160233	57249	LRRC3	leucine rich repeat containing 3	81543	21	n/a	n/a	4.33E-01	1.667
280133333	ENSG00000259460	0	RP11-128A17.1	RP11-128A17.1	0	15	n/a	n/a	4.09E-01	1.665
280091913	ENSG00000255989	0	RP11-711M9.1	RP11-711M9.1	0	2	n/a	n/a	4.09E-01	1.665
280058638	ENSG00000253576	0	GS1-5L10.1	GS1-5L10.1	0	8	n/a	n/a	3.99E-01	1.665
1103914	ENSG00000196369	0	SRGAP2P2	SLIT-ROBO Rho GTPase activating protein 2 pseudogene 2	0	1	n/a	n/a	4.00E-01	1.664
1097771	ENSG00000162738	36492	VANGL2	vang-like 2 (van gogh, Drosophila)	57216	1	n/a	n/a	3.86E-01	1.664
1093290	ENSG00000131016	9448	AKAP12	A kinase (PRKA) anchor protein 12	9590	6	n/a	n/a	3.87E-01	1.663
1097098	ENSG00000157890	58666	MEGF11	multiple EGF-like-domains 11	84465	15	n/a	n/a	4.01E-01	1.663
280128196	ENSG00000259164	0	RP11-463C8.4	RP11-463C8.4	0	14	n/a	n/a	3.76E-01	1.662
1090373	ENSG00000108018	77539	SORCS1	sortilin-related VPS10 domain containing receptor 1	114815	10	n/a	n/a	4.25E-01	1.661
1095873	ENSG00000147246	3338	HTR2C	5-hydroxytryptamine (serotonin) receptor 2C	3358	X	n/a	n/a	4.45E-01	1.66
279776271	ENSG00000224410	0	AC097499.2	AC097499.2	0	2	n/a	n/a	4.03E-01	1.659
280004885	ENSG00000248694	0	RP11-18D7.2	RP11-18D7.2	0	4	n/a	n/a	3.99E-01	1.658
279903525	ENSG00000235732	0	OBSCN-IT2	OBSCN intronic transcript 2 (non-protein coding)	0	1	n/a	n/a	3.95E-01	1.658
279746220	ENSG00000217289	0	AC018865.5	AC018865.5	0	2	n/a	n/a	3.99E-01	1.656
280077967	ENSG00000254933	0	RP11-619A14.2	RP11-619A14.2	0	11	n/a	n/a	3.96E-01	1.653
1096386	ENSG00000151789	55553	ZNF385D	zinc finger protein 385D	79750	3	n/a	n/a	3.98E-01	1.652
279881530	ENSG00000233757	0	AC092835.2	AC092835.2	0	2	n/a	n/a	3.98E-01	1.651
1094794	ENSG00000139718	22822	SETD1B	SET domain containing 1B	23067	12	n/a	n/a	3.98E-01	1.651
1093233	ENSG00000130723	58922	PRRC2B	proline-rich coiled-coil 2B	84726	9	n/a	n/a	3.95E-01	1.651
1090180	ENSG00000106341	10684	PPP1R17	protein phosphatase 1, regulatory subunit 17	10842	7	n/a	n/a	3.79E-01	1.648
1095714	ENSG00000146006	25794	LRRTM2	leucine rich repeat transmembrane neuronal 2	26045	5	n/a	n/a	4.08E-01	1.647
1092242	ENSG00000123066	23144	MED13L	mediator complex subunit 13-like	23389	12	n/a	n/a	4.07E-01	1.646
279851873	ENSG00000231165	0	RP11-384P7.3	RP11-384P7.3	0	9	n/a	n/a	3.98E-01	1.644
279861446	ENSG00000231991	301	ANXA2P2	annexin A2 pseudogene 2	304	9	n/a	n/a	3.47E-01	1.644
279902412	ENSG00000235635	0	AC016644.1	AC016644.1	0	5	n/a	n/a	3.58E-01	1.643
1104573	ENSG00000198315	7701	ZNF192	zinc finger protein 192	7745	6	n/a	n/a	4.04E-01	1.643
279973615	ENSG00000243302	0	RP11-274B21.2	RP11-274B21.2	0	7	n/a	n/a	4.37E-01	1.642
1086999	ENSG00000006432	4268	MAP3K9	mitogen-activated protein kinase kinase kinase 9	4293	14	n/a	n/a	3.82E-01	1.642
1088884	ENSG00000094796	3856	KRT31	keratin 31	3881	17	n/a	n/a	4.10E-01	1.641
1095250	ENSG00000143147	23187	GPR161	G protein-coupled receptor 161	23432	1	n/a	n/a	3.89E-01	1.641
279703709	ENSG00000206760	0	SNORA6	small nucleolar RNA, H/ACA box 6	0	3	n/a	n/a	4.06E-01	1.64
279479626	ENSG00000177236	0	AP006621.1	AP006621.1	0	11	n/a	n/a	3.85E-01	1.639
1089361	ENSG00000101236	11077	RNF24	ring finger protein 24	11237	20	n/a	n/a	3.94E-01	1.639
1092487	ENSG00000124766	6619	SOX4	SRY (sex determining region Y)-box 4	6659	6	n/a	n/a	4.09E-01	1.639
1102862	ENSG00000185565	4020	LSAMP	limbic system-associated membrane protein	4045	3	n/a	n/a	4.42E-01	1.639
1095788	ENSG00000146555	85814	SDK1	sidekick homolog 1, cell adhesion molecule (chicken)	221935	7	n/a	n/a	4.32E-01	1.638
1098758	ENSG00000166250	55630	CLMP	CXADR-like membrane protein	79827	11	n/a	n/a	3.99E-01	1.638
280013355	ENSG00000249430	0	CTD-2231H16.1	CTD-2231H16.1	0	5	n/a	n/a	4.43E-01	1.637
280059978	ENSG00000253678	0	RP11-981G7.3	RP11-981G7.3	0	8	n/a	n/a	4.22E-01	1.636
1095952	ENSG00000147862	4755	NFIB	nuclear factor I/B	4781	9	n/a	n/a	3.98E-01	1.636
280111205	ENSG00000258034	0	RP11-493P1.2	RP11-493P1.2	0	12	n/a	n/a	4.07E-01	1.636
1093189	ENSG00000130517	34147	PGPEP1	pyroglutamyl-peptidase I	54858	19	n/a	n/a	4.00E-01	1.636
280124007	ENSG00000258930	0	RP5-1163L11.2	RP5-1163L11.2	0	14	n/a	n/a	3.93E-01	1.636
1092988	ENSG00000128881	80493	TTBK2	tau tubulin kinase 2	146057	15	n/a	n/a	3.97E-01	1.636
1094930	ENSG00000140660	0	RUNDC2A	RUN domain-containing protein 2A	0	16	n/a	n/a	4.01E-01	1.636
1098456	ENSG00000165029	16	ABCA1	ATP-binding cassette, sub-family A (ABC1), member 1	19	9	n/a	n/a	3.96E-01	1.636
279891511	ENSG00000234661	0	CHL1-AS1	CHL1 antisense RNA 1 (non-protein coding)	0	3	n/a	n/a	4.34E-01	1.635
280049249	ENSG00000252699	0	SNORA21	Small nucleolar RNA SNORA21	0	17	n/a	n/a	3.84E-01	1.635
1097936	ENSG00000163359	1284	COL6A3	collagen, type VI, alpha 3	1293	2	n/a	n/a	3.63E-01	1.634
1097151	ENSG00000158321	25802	AUTS2	autism susceptibility candidate 2	26053	7	n/a	n/a	4.07E-01	1.634
1095750	ENSG00000146247	34312	PHIP	pleckstrin homology domain interacting protein	55023	6	n/a	n/a	3.83E-01	1.633
1100068	ENSG00000171587	1814	DSCAM	Down syndrome cell adhesion molecule	1826	21	n/a	n/a	3.70E-01	1.632
1101234	ENSG00000177463	7139	NR2C2	nuclear receptor subfamily 2, group C, member 2	7182	3	n/a	n/a	3.87E-01	1.629
279944035	ENSG00000239935	0	AC116340.1	AC116340.1	0	5	n/a	n/a	3.53E-01	1.629
279899980	ENSG00000235408	0	SNORA71B	SNORA71B	0	20	n/a	n/a	4.11E-01	1.629
1097073	ENSG00000157657	77643	ZNF618	zinc finger protein 618	114991	9	n/a	n/a	3.94E-01	1.629
279664217	ENSG00000201416	26522	SNORA71B	small nucleolar RNA, H/ACA box 71B	26776	20	n/a	n/a	4.11E-01	1.626
1102258	ENSG00000183098	9937	GPC6	glypican 6	10082	13	n/a	n/a	3.95E-01	1.626
1093320	ENSG00000131149	22954	KIAA0182	KIAA0182	23199	16	n/a	n/a	3.95E-01	1.623
280019438	ENSG00000249908	0	CTD-2589H19.4	CTD-2589H19.4	0	5	n/a	n/a	4.09E-01	1.623
1099243	ENSG00000168079	94799	SCARA5	scavenger receptor class A, member 5 (putative)	286133	8	n/a	n/a	4.11E-01	1.622
1093610	ENSG00000133030	22919	MPRIP	myosin phosphatase Rho interacting protein	23164	17	n/a	n/a	4.07E-01	1.621
280031203	ENSG00000250846	1006867	RP11-807H7.1	RP11-807H7.1	100144602	4	n/a	n/a	4.00E-01	1.619
279792357	ENSG00000225822	0	UBXN7-AS1	UBXN7 antisense RNA 1 (non-protein coding)	0	3	n/a	n/a	3.97E-01	1.618
280051153	ENSG00000252974	0	AC121334.1	AC121334.1	0	12	n/a	n/a	4.31E-01	1.617
279716991	ENSG00000212487	166742	SNORA17	small nucleolar RNA, H/ACA box 17	677804	9	n/a	n/a	4.04E-01	1.617
1087794	ENSG00000065320	9287	NTN1	netrin 1	9423	17	n/a	n/a	4.12E-01	1.616
1097995	ENSG00000163531	22869	NFASC	neurofascin	23114	1	n/a	n/a	3.96E-01	1.615
280122039	ENSG00000258813	0	RP11-109N23.4	RP11-109N23.4	0	14	n/a	n/a	3.88E-01	1.614
1097372	ENSG00000160145	8889	KALRN	kalirin, RhoGEF kinase	8997	3	n/a	n/a	3.87E-01	1.612
280105773	ENSG00000257494	0	RP3-521E19.2	RP3-521E19.2	0	12	n/a	n/a	3.95E-01	1.611
1102017	ENSG00000182095	58828	TNRC18	trinucleotide repeat containing 18	84629	7	n/a	n/a	4.07E-01	1.611
1095080	ENSG00000141622	149622	RNF165	ring finger protein 165	494470	18	n/a	n/a	3.89E-01	1.611
1088673	ENSG00000088888	36779	MAVS	mitochondrial antiviral signaling protein	57506	20	n/a	n/a	3.99E-01	1.61
280100965	ENSG00000257045	0	RP11-486F17.1	RP11-486F17.1	0	2	n/a	n/a	4.03E-01	1.609
1093210	ENSG00000130635	1280	COL5A1	collagen, type V, alpha 1	1289	9	n/a	n/a	4.44E-01	1.609
1101081	ENSG00000176697	624	BDNF	brain-derived neurotrophic factor	627	11	n/a	n/a	4.19E-01	1.609
1096699	ENSG00000154358	58249	OBSCN	obscurin, cytoskeletal calmodulin and titin-interacting RhoGEF	84033	1	n/a	n/a	4.30E-01	1.609
280024470	ENSG00000250305	36877	KIAA1456	Putative methyltransferase KIAA1456	57604	8	n/a	n/a	4.07E-01	1.609
280096070	ENSG00000256469	0	RP11-856F16.2	RP11-856F16.2	0	11	n/a	n/a	3.97E-01	1.608
1087066	ENSG00000008086	6752	CDKL5	cyclin-dependent kinase-like 5	6792	X	n/a	n/a	4.10E-01	1.608
1088486	ENSG00000083842	7511	ZNF8	zinc finger protein 8	7554	19	n/a	n/a	4.11E-01	1.607
1092441	ENSG00000124493	2897	GRM4	glutamate receptor, metabotropic 4	2914	6	n/a	n/a	3.89E-01	1.607
1107748	ENSG00000230847	0	RP11-195E2.1	RP11-195E2.1	0	5	n/a	n/a	4.04E-01	1.606
1106454	ENSG00000218336	35003	ODZ3	odz, odd Oz/ten-m homolog 3 (Drosophila)	55714	4	n/a	n/a	4.42E-01	1.606
1092284	ENSG00000123384	4010	LRP1	low density lipoprotein receptor-related protein 1	4035	12	n/a	n/a	4.08E-01	1.605
1097266	ENSG00000159217	10495	IGF2BP1	insulin-like growth factor 2 mRNA binding protein 1	10642	17	n/a	n/a	4.00E-01	1.605
1102169	ENSG00000182732	9484	RGS6	regulator of G-protein signaling 6	9628	14	n/a	n/a	3.93E-01	1.604
1090854	ENSG00000111799	1294	COL12A1	collagen, type XII, alpha 1	1303	6	n/a	n/a	4.08E-01	1.603
1091091	ENSG00000113532	7857	ST8SIA4	ST8 alpha-N-acetyl-neuraminide alpha-2,8-sialyltransferase 4	7903	5	n/a	n/a	4.05E-01	1.602
1094679	ENSG00000138944	59523	KIAA1644	KIAA1644	85352	22	n/a	n/a	3.99E-01	1.601
1088950	ENSG00000097007	22	ABL1	c-abl oncogene 1, non-receptor tyrosine kinase	25	9	n/a	n/a	3.96E-01	1.6
1098699	ENSG00000166025	81206	AMOTL1	angiomotin like 1	154810	11	n/a	n/a	3.79E-01	1.6
280109305	ENSG00000257846	0	RP11-597A11.3	RP11-597A11.3	0	14	n/a	n/a	3.98E-01	1.599
279822337	ENSG00000228492	0	RAB11FIP1P1	RAB11 family interacting protein 1 (class I) pseudogene 1	0	X	n/a	n/a	4.23E-01	1.599
1086873	ENSG00000001167	4769	NFYA	nuclear transcription factor Y, alpha	4800	6	n/a	n/a	3.84E-01	1.599
1101446	ENSG00000178695	77660	KCTD12	potassium channel tetramerisation domain containing 12	115207	13	n/a	n/a	4.36E-01	1.598
1101406	ENSG00000178403	40609	NEUROG2	neurogenin 2	63973	4	n/a	n/a	3.68E-01	1.596
1090257	ENSG00000106829	7048	TLE4	transducin-like enhancer of split 4 (E(sp1) homolog, Drosophila)	7091	9	n/a	n/a	3.99E-01	1.595
1100902	ENSG00000175727	22633	MLXIP	MLX interacting protein	22877	12	n/a	n/a	4.00E-01	1.595
1101565	ENSG00000179331	34023	RAB39	RAB39, member RAS oncogene family	54734	11	n/a	n/a	4.09E-01	1.594
1095260	ENSG00000143171	6225	RXRG	retinoid X receptor, gamma	6258	1	n/a	n/a	4.44E-01	1.594
280039655	ENSG00000251508	0	RP5-862P8.3	RP5-862P8.3	0	1	n/a	n/a	3.96E-01	1.594
279939882	ENSG00000239419	0	AC073342.1	AC073342.1	0	7	n/a	n/a	3.95E-01	1.59
1089175	ENSG00000100393	2018	EP300	E1A binding protein p300	2033	22	n/a	n/a	4.03E-01	1.59
1099495	ENSG00000169184	4304	MN1	meningioma (disrupted in balanced translocation) 1	4330	22	n/a	n/a	3.97E-01	1.589
279970896	ENSG00000242984	0	AC103783.1	AC103783.1	0	8	n/a	n/a	4.37E-01	1.588
280122597	ENSG00000258843	0	RP11-286O18.1	RP11-286O18.1	0	14	n/a	n/a	3.98E-01	1.588
279971885	ENSG00000243085	0	RP11-392E22.3	RP11-392E22.3	0	9	n/a	n/a	3.96E-01	1.587
280082105	ENSG00000255164	0	RP5-1047A19.4	Uncharacterized protein	0	8	n/a	n/a	3.99E-01	1.587
1101079	ENSG00000176692	2287	FOXC2	forkhead box C2 (MFH-1, mesenchyme forkhead 1)	2303	16	n/a	n/a	4.10E-01	1.587
1094698	ENSG00000139163	34789	ETNK1	ethanolamine kinase 1	55500	12	n/a	n/a	4.03E-01	1.586
1096356	ENSG00000151612	81065	ZNF827	zinc finger protein 827	152485	4	n/a	n/a	3.97E-01	1.586
1106628	ENSG00000223508	0	RPL23AP53	ribosomal protein L23a pseudogene 53	0	8	n/a	n/a	3.99E-01	1.586
279968070	ENSG00000242639	0	RP11-358L16.2	RP11-358L16.2	0	10	n/a	n/a	3.98E-01	1.585
279728552	ENSG00000214181	0	DDX6P2	DEAD (Asp-Glu-Ala-Asp) box polypeptide 6 pseudogene 2	0	13	n/a	n/a	4.04E-01	1.585
1094649	ENSG00000138759	55945	FRAS1	Fraser syndrome 1	80144	4	n/a	n/a	4.35E-01	1.584
1098727	ENSG00000166148	549	AVPR1A	arginine vasopressin receptor 1A	552	12	n/a	n/a	4.34E-01	1.584
1094851	ENSG00000140199	9846	SLC12A6	solute carrier family 12 (potassium/chloride transporters), member 6	9990	15	n/a	n/a	4.10E-01	1.584
1103653	ENSG00000188803	122929	SHISA6	shisa homolog 6 (Xenopus laevis)	388336	17	n/a	n/a	4.25E-01	1.584
280035678	ENSG00000251196	0	RP11-54F2.1	RP11-54F2.1	0	5	n/a	n/a	4.34E-01	1.583
1103291	ENSG00000187323	1618	DCC	deleted in colorectal carcinoma	1630	18	n/a	n/a	4.08E-01	1.583
279964315	ENSG00000242257	0	AC044839.1	AC044839.1	0	11	n/a	n/a	3.57E-01	1.582
280110974	ENSG00000258011	0	HMGA1P3	high mobility group AT-hook 1 pseudogene 3	0	12	n/a	n/a	4.04E-01	1.581
280018251	ENSG00000249835	0	VCAN-AS1	VCAN antisense RNA 1 (non-protein coding)	0	5	n/a	n/a	4.33E-01	1.581
280087051	ENSG00000255500	0	RP11-347H15.2	RP11-347H15.2	0	11	n/a	n/a	4.37E-01	1.58
280093419	ENSG00000256143	0	Z95704.3	Z95704.3	0	4	n/a	n/a	3.82E-01	1.579
1095464	ENSG00000144218	3874	AFF3	AF4/FMR2 family, member 3	3899	2	n/a	n/a	4.35E-01	1.579
1096302	ENSG00000151208	9106	DLG5	discs, large homolog 5 (Drosophila)	9231	10	n/a	n/a	3.81E-01	1.579
279954000	ENSG00000241115	0	AP001347.1	AP001347.1	0	21	n/a	n/a	4.44E-01	1.579
279699617	ENSG00000206028	0	CTA-373H7.7	CTA-373H7.7	0	22	n/a	n/a	3.65E-01	1.578
280019414	ENSG00000249906	1020534	RP5-1029K10.2	RP5-1029K10.2	100288866	17	n/a	n/a	3.95E-01	1.577
1101781	ENSG00000180730	122773	SHISA2	shisa homolog 2 (Xenopus laevis)	387914	13	n/a	n/a	4.10E-01	1.577
1090299	ENSG00000107338	6425	SHB	Src homology 2 domain containing adaptor protein B	6461	9	n/a	n/a	4.05E-01	1.576
1099208	ENSG00000167978	23279	SRRM2	serine/arginine repetitive matrix 2	23524	16	n/a	n/a	3.97E-01	1.576
1098968	ENSG00000167081	5058	PBX3	pre-B-cell leukemia homeobox 3	5090	9	n/a	n/a	4.17E-01	1.575
1099856	ENSG00000170776	11054	AKAP13	A kinase (PRKA) anchor protein 13	11214	15	n/a	n/a	3.93E-01	1.575
1102822	ENSG00000185352	92356	HS6ST3	heparan sulfate 6-O-sulfotransferase 3	266722	13	n/a	n/a	3.98E-01	1.575
1100566	ENSG00000173894	58929	CBX2	chromobox homolog 2	84733	17	n/a	n/a	4.37E-01	1.575
1095247	ENSG00000143126	1939	CELSR2	cadherin, EGF LAG seven-pass G-type receptor 2 (flamingo homolog, Drosophila)	1952	1	n/a	n/a	4.04E-01	1.574
1086870	ENSG00000000971	3057	CFH	complement factor H	3075	1	n/a	n/a	3.38E-01	1.574
1087622	ENSG00000055609	37322	MLL3	myeloid/lymphoid or mixed-lineage leukemia 3	58508	7	n/a	n/a	4.05E-01	1.572
1100148	ENSG00000171940	7720	ZNF217	zinc finger protein 217	7764	20	n/a	n/a	2.87E-01	1.572
279993448	ENSG00000246596	0	RP11-1277A3.2	RP11-1277A3.2	0	5	n/a	n/a	3.96E-01	1.572
279951718	ENSG00000240801	0	AC132217.4	AC132217.4	0	11	n/a	n/a	4.56E-01	1.572
1102889	ENSG00000185669	109205	SNAI3	snail homolog 3 (Drosophila)	333929	16	n/a	n/a	4.10E-01	1.571
1096983	ENSG00000156959	119574	LHFPL4	lipoma HMGIC fusion partner-like 4	375323	3	n/a	n/a	3.90E-01	1.571
1098827	ENSG00000166482	4214	MFAP4	microfibrillar-associated protein 4	4239	17	n/a	n/a	4.09E-01	1.571
279785387	ENSG00000225236	0	AP000936.5	AP000936.5	0	11	n/a	n/a	4.37E-01	1.571
279998362	ENSG00000248168	0	AC138028.2	AC138028.2	0	16	n/a	n/a	4.13E-01	1.57
279967533	ENSG00000242588	0	RP11-274B21.1	RP11-274B21.1	0	7	n/a	n/a	4.07E-01	1.57
1104106	ENSG00000196924	2300	FLNA	filamin A, alpha	2316	X	n/a	n/a	4.33E-01	1.57
1099830	ENSG00000170616	57726	SCRT1	scratch homolog 1, zinc finger protein (Drosophila)	83482	8	n/a	n/a	4.29E-01	1.569
1090384	ENSG00000108175	36454	ZMIZ1	zinc finger, MIZ-type containing 1	57178	10	n/a	n/a	3.92E-01	1.569
279921067	ENSG00000237351	0	CTD-2522E6.4	CTD-2522E6.4	0	X	n/a	n/a	3.81E-01	1.568
279781493	ENSG00000224883	0	CTA-250D10.19	CTA-250D10.19	0	22	n/a	n/a	4.16E-01	1.568
279659982	ENSG00000200156	26578	RNU5B-1	RNA, U5B small nuclear 1	26832	15	n/a	n/a	4.01E-01	1.567
279870346	ENSG00000232767	0	RP11-498B4.5	RP11-498B4.5	0	10	n/a	n/a	4.49E-01	1.567
1096173	ENSG00000149639	80062	KIAA0889	KIAA0889	140710	20	n/a	n/a	3.97E-01	1.566
279869883	ENSG00000232729	0	AC083884.8	AC083884.8	0	7	n/a	n/a	3.95E-01	1.565
280074037	ENSG00000254667	1014058	AP000783.1	Uncharacterized protein	100128242	11	n/a	n/a	3.97E-01	1.565
279709239	ENSG00000207740	1013177	MIR600	microRNA 600	693185	9	n/a	n/a	4.23E-01	1.565
280081033	ENSG00000255103	151558	KIAA0754	KIAA0754	643314	1	n/a	n/a	3.92E-01	1.565
1107843	ENSG00000231421	0	AC006050.2	AC006050.2	0	17	n/a	n/a	4.21E-01	1.564
279484224	ENSG00000177820	0	AC004917.1	AC004917.1	0	7	n/a	n/a	3.97E-01	1.564
1094802	ENSG00000139767	58731	SRRM4	serine/arginine repetitive matrix 4	84530	12	n/a	n/a	4.01E-01	1.564
1091858	ENSG00000119771	77542	KLHL29	kelch-like 29 (Drosophila)	114818	2	n/a	n/a	3.84E-01	1.563
1099671	ENSG00000169925	7971	BRD3	bromodomain containing 3	8019	9	n/a	n/a	3.91E-01	1.562
1099024	ENSG00000167291	79052	TBC1D16	TBC1 domain family, member 16	125058	17	n/a	n/a	4.02E-01	1.562
279708231	ENSG00000207556	0	MIR636	microRNA 636	0	17	n/a	n/a	3.41E-01	1.561
1092830	ENSG00000127481	23107	UBR4	ubiquitin protein ligase E3 component n-recognin 4	23352	1	n/a	n/a	3.83E-01	1.56
279979987	ENSG00000243902	0	RP1-63G5.5	RP1-63G5.5	0	22	n/a	n/a	3.15E-01	1.56
279705144	ENSG00000207008	0	SNORA54	small nucleolar RNA, H/ACA box 54	0	11	n/a	n/a	3.47E-01	1.559
1094139	ENSG00000136153	3983	LMO7	LIM domain 7	4008	13	n/a	n/a	4.41E-01	1.559
1099065	ENSG00000167522	28858	ANKRD11	ankyrin repeat domain 11	29123	16	n/a	n/a	4.33E-01	1.559
1090669	ENSG00000110395	863	CBL	Cas-Br-M (murine) ecotropic retroviral transforming sequence	867	11	n/a	n/a	3.99E-01	1.558
279965886	ENSG00000242396	0	RP11-67L3.5	RP11-67L3.5	0	1	n/a	n/a	4.31E-01	1.557
279958642	ENSG00000241634	0	RP11-381E24.1	RP11-381E24.1	0	3	n/a	n/a	3.85E-01	1.557
1091859	ENSG00000119772	1776	DNMT3A	DNA (cytosine-5-)-methyltransferase 3 alpha	1788	2	n/a	n/a	4.03E-01	1.557
280095940	ENSG00000256448	0	RP11-809N8.4	RP11-809N8.4	0	11	n/a	n/a	4.21E-01	1.557
1101400	ENSG00000178385	123258	PLEKHM3	pleckstrin homology domain containing, family M, member 3	389072	2	n/a	n/a	3.96E-01	1.555
279769552	ENSG00000223901	0	AP001469.5	AP001469.5	0	21	n/a	n/a	4.05E-01	1.555
279669770	ENSG00000203508	0	CR786580.1	CR786580.1	0	9	n/a	n/a	3.99E-01	1.555
280134966	ENSG00000259544	0	RP11-158M2.2	RP11-158M2.2	0	15	n/a	n/a	4.38E-01	1.555
280008739	ENSG00000249019	0	RP11-539G18.1	RP11-539G18.1	0	4	n/a	n/a	4.37E-01	1.554
280137526	ENSG00000259714	0	RP11-64K12.6	RP11-64K12.6	0	15	n/a	n/a	4.06E-01	1.553
1088988	ENSG00000099725	5584	PRKY	protein kinase, Y-linked, pseudogene	5616	Y	n/a	n/a	3.34E-01	1.553
1098013	ENSG00000163590	81010	PPM1L	protein phosphatase, Mg2+/Mn2+ dependent, 1L	151742	3	n/a	n/a	4.35E-01	1.553
279950430	ENSG00000240656	0	AC068594.1	AC068594.1	0	17	n/a	n/a	4.07E-01	1.552
1106130	ENSG00000214670	0	AC007956.1	Full-length cDNA 5-PRIME end of clone CS0CAP004YO05 of Thymus of Homo sapiens (human)	0	14	n/a	n/a	3.96E-01	1.551
1097798	ENSG00000162849	34372	KIF26B	kinesin family member 26B	55083	1	n/a	n/a	4.29E-01	1.548
1090444	ENSG00000108557	10585	RAI1	retinoic acid induced 1	10743	17	n/a	n/a	4.13E-01	1.548
280136559	ENSG00000259653	0	RP11-616K22.3	RP11-616K22.3	0	15	n/a	n/a	3.99E-01	1.548
1103735	ENSG00000189129	85507	PLAC9	placenta-specific 9	219348	10	n/a	n/a	4.37E-01	1.547
1105810	ENSG00000213064	119543	SFT2D2	SFT2 domain containing 2	375035	1	n/a	n/a	4.30E-01	1.546
1100296	ENSG00000172534	3037	HCFC1	host cell factor C1 (VP16-accessory protein)	3054	X	n/a	n/a	3.80E-01	1.546
1087825	ENSG00000065923	58877	SLC9A7	solute carrier family 9 (sodium/hydrogen exchanger), member 7	84679	X	n/a	n/a	4.07E-01	1.546
1093951	ENSG00000135269	25885	TES	testis derived transcript (3 LIM domains)	26136	7	n/a	n/a	3.98E-01	1.543
1091406	ENSG00000115963	387	RND3	Rho family GTPase 3	390	2	n/a	n/a	4.15E-01	1.543
1099771	ENSG00000170381	9579	SEMA3E	sema domain, immunoglobulin domain (Ig), short basic domain, secreted, (semaphorin) 3E	9723	7	n/a	n/a	4.48E-01	1.543
279832711	ENSG00000229422	0	RP11-262H14.5	RP11-262H14.5	0	9	n/a	n/a	3.89E-01	1.542
279928040	ENSG00000237931	0	RP11-469E19.1	RP11-469E19.1	0	X	n/a	n/a	4.07E-01	1.542
279753437	ENSG00000221366	0	MIR1306	microRNA 1306	0	22	n/a	n/a	3.96E-01	1.541
1087090	ENSG00000008710	5278	PKD1	polycystic kidney disease 1 (autosomal dominant)	5310	16	n/a	n/a	3.55E-01	1.541
1100106	ENSG00000171786	4776	NHLH1	nescient helix loop helix 1	4807	1	n/a	n/a	3.57E-01	1.541
1100794	ENSG00000175161	90115	CADM2	cell adhesion molecule 2	253559	3	n/a	n/a	3.48E-01	1.54
1088272	ENSG00000077782	2245	FGFR1	fibroblast growth factor receptor 1	2260	8	n/a	n/a	3.83E-01	1.539
280045399	ENSG00000252140	0	SNORD22	Small nucleolar RNA SNORD22	0	11	n/a	n/a	4.10E-01	1.539
1092935	ENSG00000128512	9588	DOCK4	dedicator of cytokinesis 4	9732	7	n/a	n/a	3.95E-01	1.539
1088211	ENSG00000076108	11016	BAZ2A	bromodomain adjacent to zinc finger domain, 2A	11176	12	n/a	n/a	3.80E-01	1.539
1096106	ENSG00000149212	80328	SESN3	sestrin 3	143686	11	n/a	n/a	4.24E-01	1.538
279837735	ENSG00000229917	0	AC007014.1	AC007014.1	0	16	n/a	n/a	3.95E-01	1.537
279781534	ENSG00000224886	0	RP11-119F19.4	RP11-119F19.4	0	10	n/a	n/a	4.40E-01	1.535
280026738	ENSG00000250487	0	RP11-43D2.6	RP11-43D2.6	0	5	n/a	n/a	3.81E-01	1.534
279958277	ENSG00000241592	0	RP11-372E1.7	RP11-372E1.7	0	3	n/a	n/a	4.06E-01	1.534
1094181	ENSG00000136378	11014	ADAMTS7	ADAM metallopeptidase with thrombospondin type 1 motif, 7	11173	15	n/a	n/a	4.34E-01	1.534
1087756	ENSG00000064393	28732	HIPK2	homeodomain interacting protein kinase 2	28996	7	n/a	n/a	4.13E-01	1.533
1099383	ENSG00000168702	32833	LRP1B	low density lipoprotein receptor-related protein 1B	53353	2	n/a	n/a	4.12E-01	1.532
280081303	ENSG00000255118	0	RP11-703H8.7	RP11-703H8.7	0	11	n/a	n/a	4.32E-01	1.532
280137089	ENSG00000259683	0	RP11-182J1.14	RP11-182J1.14	0	15	n/a	n/a	4.37E-01	1.531
279893089	ENSG00000234773	0	CTD-2666L21.1	CTD-2666L21.1	0	19	n/a	n/a	4.29E-01	1.53
1090164	ENSG00000106261	7543	ZKSCAN1	zinc finger with KRAB and SCAN domains 1	7586	7	n/a	n/a	3.93E-01	1.53
279698842	ENSG00000205903	0	AC073343.9	AC073343.9	0	7	n/a	n/a	4.10E-01	1.53
1098176	ENSG00000164061	8848	BSN	bassoon (presynaptic cytomatrix protein)	8927	3	n/a	n/a	3.97E-01	1.53
279715389	ENSG00000212076	0	MIR761	microRNA 761	0	1	n/a	n/a	3.97E-01	1.529
1102644	ENSG00000184678	8291	HIST2H2BE	histone cluster 2, H2be	8349	1	n/a	n/a	4.09E-01	1.529
1103985	ENSG00000196557	8833	CACNA1H	calcium channel, voltage-dependent, T type, alpha 1H subunit	8912	16	n/a	n/a	4.36E-01	1.528
1102314	ENSG00000183337	34169	BCOR	BCL6 corepressor	54880	X	n/a	n/a	3.85E-01	1.528
280091968	ENSG00000255994	0	C14orf162	chromosome 14 open reading frame 162	0	14	n/a	n/a	4.05E-01	1.528
1095632	ENSG00000145431	35319	PDGFC	platelet derived growth factor C	56034	4	n/a	n/a	3.97E-01	1.527
1097023	ENSG00000157227	4297	MMP14	matrix metallopeptidase 14 (membrane-inserted)	4323	14	n/a	n/a	4.10E-01	1.526
279910785	ENSG00000236431	0	AC009237.11	AC009237.11	0	2	n/a	n/a	3.72E-01	1.526
1093513	ENSG00000132510	22890	KDM6B	lysine (K)-specific demethylase 6B	23135	17	n/a	n/a	4.32E-01	1.525
1105684	ENSG00000206557	79470	TRIM71	tripartite motif containing 71	131405	3	n/a	n/a	3.75E-01	1.524
279620757	ENSG00000197320	0	AC060834.2	AC060834.2	0	7	n/a	n/a	4.00E-01	1.524
279817763	ENSG00000228088	0	RP11-119F7.4	RP11-119F7.4	0	10	n/a	n/a	3.93E-01	1.523
1092376	ENSG00000124177	58392	CHD6	chromodomain helicase DNA binding protein 6	84181	20	n/a	n/a	3.85E-01	1.522
1094179	ENSG00000136367	59602	ZFHX2	zinc finger homeobox 2	85446	14	n/a	n/a	4.37E-01	1.521
280068064	ENSG00000254236	0	KB-1639H6.2	KB-1639H6.2	0	8	n/a	n/a	4.04E-01	1.521
1101877	ENSG00000181234	60163	TMEM132C	transmembrane protein 132C	92293	12	n/a	n/a	3.71E-01	1.52
279995611	ENSG00000247416	0	RP11-629G13.1	RP11-629G13.1	0	11	n/a	n/a	3.96E-01	1.519
1098097	ENSG00000163817	34005	SLC6A20	solute carrier family 6 (proline IMINO transporter), member 20	54716	3	n/a	n/a	4.05E-01	1.519
1097716	ENSG00000162576	33878	MXRA8	matrix-remodelling associated 8	54587	1	n/a	n/a	3.98E-01	1.519
1097629	ENSG00000162065	36738	TBC1D24	TBC1 domain family, member 24	57465	16	n/a	n/a	3.94E-01	1.518
1087940	ENSG00000069188	33840	SDK2	sidekick homolog 2 (chicken)	54549	17	n/a	n/a	3.80E-01	1.518
1088859	ENSG00000092758	1290	COL9A3	collagen, type IX, alpha 3	1299	20	n/a	n/a	3.77E-01	1.517
280072973	ENSG00000254595	0	CTD-2010I16.1	CTD-2010I16.1	0	11	n/a	n/a	4.35E-01	1.517
1087159	ENSG00000011347	8944	SYT7	synaptotagmin VII	9066	11	n/a	n/a	4.14E-01	1.517
1103825	ENSG00000196132	4635	MYT1	myelin transcription factor 1	4661	20	n/a	n/a	4.10E-01	1.517
279949362	ENSG00000240512	0	AC008751.1	AC008751.1	0	19	n/a	n/a	3.94E-01	1.516
279821554	ENSG00000228417	0	RP11-549L6.3	RP11-549L6.3	0	10	n/a	n/a	3.98E-01	1.516
1095976	ENSG00000148143	37313	ZNF462	zinc finger protein 462	58499	9	n/a	n/a	3.98E-01	1.516
279898240	ENSG00000235217	79341	TSPY26P	testis specific protein, Y-linked 26, pseudogene	128854	20	n/a	n/a	3.92E-01	1.516
279887415	ENSG00000234286	0	AC006026.13	AC006026.13	0	7	n/a	n/a	4.45E-01	1.516
279875458	ENSG00000233225	0	AC004987.9	AC004987.9	0	7	n/a	n/a	3.97E-01	1.515
1089188	ENSG00000100426	9745	ZBED4	zinc finger, BED-type containing 4	9889	22	n/a	n/a	3.73E-01	1.514
279967014	ENSG00000242540	0	AC010729.1	AC010729.1	0	2	n/a	n/a	4.26E-01	1.513
1096611	ENSG00000153721	81167	CNKSR3	CNKSR family member 3	154043	6	n/a	n/a	4.00E-01	1.513
1102326	ENSG00000183397	1000551	C19orf71	chromosome 19 open reading frame 71	100128569	19	n/a	n/a	4.31E-01	1.513
1087476	ENSG00000044524	2027	EPHA3	EPH receptor A3	2042	3	n/a	n/a	4.01E-01	1.512
279752310	ENSG00000221170	1023054	MIR1304	microRNA 1304	100302240	11	n/a	n/a	4.50E-01	1.512
280026703	ENSG00000250482	0	RP11-152K4.1	RP11-152K4.1	0	5	n/a	n/a	3.99E-01	1.511
1102074	ENSG00000182319	81278	PRAGMIN	Tyrosine-protein kinase SgK223	157285	8	n/a	n/a	4.25E-01	1.511
1099708	ENSG00000170100	83469	ZNF778	zinc finger protein 778	197320	16	n/a	n/a	3.82E-01	1.51
1086954	ENSG00000005339	1378	CREBBP	CREB binding protein	1387	16	n/a	n/a	3.94E-01	1.51
1102632	ENSG00000184619	79022	KRBA2	KRAB-A domain containing 2	124751	17	n/a	n/a	4.09E-01	1.509
1094673	ENSG00000138829	2186	FBN2	fibrillin 2	2201	5	n/a	n/a	3.95E-01	1.509
279843596	ENSG00000230424	0	RP1-43E13.2	RP1-43E13.2	0	1	n/a	n/a	3.65E-01	1.509
1106354	ENSG00000215475	93989	SIAH3	seven in absentia homolog 3 (Drosophila)	283514	13	n/a	n/a	4.31E-01	1.507
1094358	ENSG00000137266	40456	SLC22A23	solute carrier family 22, member 23	63027	6	n/a	n/a	3.95E-01	1.506
280069636	ENSG00000254352	0	RP11-578O24.2	RP11-578O24.2	0	8	n/a	n/a	4.35E-01	1.506
1089730	ENSG00000103657	8846	HERC1	hect (homologous to the E6-AP (UBE3A) carboxyl terminus) domain and RCC1 (CHC1)-like domain (RLD) 1	8925	15	n/a	n/a	3.89E-01	1.505
1108758	ENSG00000237456	0	RP11-154D3.1	RP11-154D3.1	0	3	n/a	n/a	4.04E-01	1.505
1095475	ENSG00000144290	36558	SLC4A10	solute carrier family 4, sodium bicarbonate transporter, member 10	57282	2	n/a	n/a	4.37E-01	1.505
1104185	ENSG00000197149	0	RP11-452G18.2	RP11-452G18.2	0	11	n/a	n/a	3.81E-01	1.504
279852262	ENSG00000231198	0	AC004987.10	AC004987.10	0	7	n/a	n/a	4.04E-01	1.504
1087425	ENSG00000039068	994	CDH1	cadherin 1, type 1, E-cadherin (epithelial)	999	16	n/a	n/a	3.99E-01	1.504
279727644	ENSG00000214077	0	GNAQP1	guanine nucleotide binding protein (G protein), q polypeptide pseudogene 1	0	2	n/a	n/a	4.06E-01	1.503
280008696	ENSG00000249014	0	HMGN2P4	high mobility group nucleosomal binding domain 2 pseudogene 4	0	5	n/a	n/a	4.04E-01	1.503
279775133	ENSG00000224328	0	MDC1-AS1	MDC1 antisense RNA 1 (non-protein coding)	0	6	n/a	n/a	3.96E-01	1.502
1103428	ENSG00000187939	0	DOC2B	double C2-like domains, beta	0	17	n/a	n/a	3.97E-01	1.502
1093605	ENSG00000133019	1123	CHRM3	cholinergic receptor, muscarinic 3	1131	1	n/a	n/a	4.04E-01	1.501
1090479	ENSG00000108785	0	HSD17B1P1	hydroxysteroid (17-beta) dehydrogenase 1 pseudogene 1	0	17	n/a	n/a	4.07E-01	1.501
279799166	ENSG00000226405	0	RP5-984P4.1	RP5-984P4.1	0	20	n/a	n/a	4.40E-01	1.5
1097148	ENSG00000158296	41412	SLC13A3	solute carrier family 13 (sodium-dependent dicarboxylate transporter), member 3	64849	20	n/a	n/a	4.32E-01	1.499
280067476	ENSG00000254198	0	RP11-598P20.3	RP11-598P20.3	0	8	n/a	n/a	4.44E-01	1.499
1099154	ENSG00000167771	93899	RCOR2	REST corepressor 2	283248	11	n/a	n/a	4.10E-01	1.499
1087552	ENSG00000050438	9357	SLC4A8	solute carrier family 4, sodium bicarbonate cotransporter, member 8	9498	12	n/a	n/a	4.08E-01	1.498
280108853	ENSG00000257800	0	RP11-287D1.1	RP11-287D1.1	0	2	n/a	n/a	4.41E-01	1.498
1094122	ENSG00000136068	2301	FLNB	filamin B, beta	2317	3	n/a	n/a	4.05E-01	1.497
1088024	ENSG00000071242	6163	RPS6KA2	ribosomal protein S6 kinase, 90kDa, polypeptide 2	6196	6	n/a	n/a	3.95E-01	1.497
279948693	ENSG00000240445	0	AC026271.4	AC026271.4	0	17	n/a	n/a	3.94E-01	1.497
1103964	ENSG00000196498	9468	NCOR2	nuclear receptor corepressor 2	9612	12	n/a	n/a	4.39E-01	1.497
279899320	ENSG00000235335	0	AC016723.4	AC016723.4	0	2	n/a	n/a	4.10E-01	1.496
1102950	ENSG00000185920	5695	PTCH1	patched 1	5727	9	n/a	n/a	4.05E-01	1.495
279664483	ENSG00000201492	0	RN5S78	RNA, 5S ribosomal 78	0	1	n/a	n/a	4.09E-01	1.495
279819745	ENSG00000228275	0	ARMCX3-AS1	ARMCX3 antisense RNA 1 (non-protein coding)	0	X	n/a	n/a	4.35E-01	1.495
1102348	ENSG00000183495	36907	EP400	E1A binding protein p400	57634	12	n/a	n/a	3.98E-01	1.494
1094172	ENSG00000136295	56501	TTYH3	tweety homolog 3 (Drosophila)	80727	7	n/a	n/a	3.81E-01	1.494
1096849	ENSG00000155850	1824	SLC26A2	solute carrier family 26 (sulfate transporter), member 2	1836	5	n/a	n/a	4.37E-01	1.494
1096829	ENSG00000155640	25897	C10orf12	chromosome 10 open reading frame 12	26148	10	n/a	n/a	4.07E-01	1.494
1098361	ENSG00000164663	25611	USP49	ubiquitin specific peptidase 49	25862	6	n/a	n/a	4.05E-01	1.493
279997535	ENSG00000248113	0	RP11-791G16.4	RP11-791G16.4	0	4	n/a	n/a	4.07E-01	1.493
1096926	ENSG00000156427	8740	FGF18	fibroblast growth factor 18	8817	5	n/a	n/a	4.01E-01	1.493
279775046	ENSG00000224318	0	CHL1-AS2	CHL1 antisense RNA 2 (non-protein coding)	0	3	n/a	n/a	4.06E-01	1.493
1102678	ENSG00000184845	1800	DRD1	dopamine receptor D1	1812	5	n/a	n/a	4.31E-01	1.492
280097451	ENSG00000256628	0	RP11-454H13.5	RP11-454H13.5	0	3	n/a	n/a	4.00E-01	1.492
279904764	ENSG00000235875	0	ARHGEF7-AS2	ARHGEF7 antisense RNA 2 (non-protein coding)	0	13	n/a	n/a	3.84E-01	1.491
1104929	ENSG00000203818	0	HIST2H3PS2	histone cluster 2, H3, pseudogene 2	0	1	n/a	n/a	3.94E-01	1.491
279854327	ENSG00000231374	0	AC012314.6	AC012314.6	0	19	n/a	n/a	4.03E-01	1.491
279979681	ENSG00000243854	0	AC024902.1	AC024902.1	0	12	n/a	n/a	4.29E-01	1.491
279932328	ENSG00000238286	0	SLC35E1P1	solute carrier family 35, member E1 pseudogene 1	0	13	n/a	n/a	4.31E-01	1.491
279826150	ENSG00000228830	0	RP4-781K5.2	RP4-781K5.2	0	1	n/a	n/a	4.28E-01	1.491
280005272	ENSG00000248719	0	RP11-377G16.2	RP11-377G16.2	0	4	n/a	n/a	3.99E-01	1.49
1104348	ENSG00000197653	83407	DNAH10	dynein, axonemal, heavy chain 10	196385	12	n/a	n/a	3.95E-01	1.49
279663146	ENSG00000201098	6052	RNY1	RNA, Ro-associated Y1	6084	7	n/a	n/a	4.33E-01	1.489
279685832	ENSG00000204685	0	AC012307.3	AC012307.3	0	2	n/a	n/a	4.38E-01	1.489
280135369	ENSG00000259568	0	RP13-262C2.2	RP13-262C2.2	0	15	n/a	n/a	4.09E-01	1.489
279706495	ENSG00000207236	1013510	SNORD116-21	small nucleolar RNA, C/D box 116-21	100033432	15	n/a	n/a	3.97E-01	1.489
279857188	ENSG00000231632	0	RP11-82L18.4	RP11-82L18.4	0	9	n/a	n/a	4.10E-01	1.488
279904627	ENSG00000235852	0	AC005540.3	AC005540.3	0	2	n/a	n/a	4.42E-01	1.488
1100108	ENSG00000171791	593	BCL2	B-cell CLL/lymphoma 2	596	18	n/a	n/a	4.10E-01	1.488
279760931	ENSG00000222720	0	AC027307.1	AC027307.1	0	19	n/a	n/a	4.39E-01	1.487
1095970	ENSG00000148082	32838	SHC3	SHC (Src homology 2 domain containing) transforming protein 3	53358	9	n/a	n/a	3.99E-01	1.487
1092729	ENSG00000126464	36752	PRR12	proline rich 12	57479	19	n/a	n/a	4.03E-01	1.487
1104094	ENSG00000196876	6299	SCN8A	sodium channel, voltage gated, type VIII, alpha subunit	6334	12	n/a	n/a	3.99E-01	1.487
1104110	ENSG00000196935	36795	SRGAP1	SLIT-ROBO Rho GTPase activating protein 1	57522	12	n/a	n/a	4.37E-01	1.487
1098904	ENSG00000166833	59736	NAV2	neuron navigator 2	89797	11	n/a	n/a	4.40E-01	1.486
1093346	ENSG00000131378	22935	RFTN1	raftlin, lipid raft linker 1	23180	3	n/a	n/a	4.13E-01	1.485
278998202	ENSG00000131797	1001774	KIAA0664L3	KIAA0664-like 3	100132341	16	n/a	n/a	4.27E-01	1.485
1105952	ENSG00000213971	1000944	AC092329.1	HCG2000535Uncharacterized proteincDNA FLJ32177 fis, clone PLACE6001294	100132815	19	n/a	n/a	3.85E-01	1.484
1096526	ENSG00000152926	30832	ZNF117	zinc finger protein 117	51351	7	n/a	n/a	3.98E-01	1.484
1092851	ENSG00000127603	23254	MACF1	microtubule-actin crosslinking factor 1	23499	1	n/a	n/a	3.96E-01	1.484
280092397	ENSG00000256034	0	RP11-707G14.1	RP11-707G14.1	0	11	n/a	n/a	3.91E-01	1.484
1096016	ENSG00000148396	9775	SEC16A	SEC16 homolog A (S. cerevisiae)	9919	9	n/a	n/a	3.71E-01	1.483
1090217	ENSG00000106571	2720	GLI3	GLI family zinc finger 3	2737	7	n/a	n/a	4.39E-01	1.483
279863498	ENSG00000232157	0	RP1-187N21.2	RP1-187N21.2	0	6	n/a	n/a	4.10E-01	1.483
279707580	ENSG00000207424	9166	SNORD30	small nucleolar RNA, C/D box 30	9299	11	n/a	n/a	4.12E-01	1.483
279663433	ENSG00000201185	0	5S_rRNA	5S ribosomal RNA	0	6	n/a	n/a	4.53E-01	1.483
279704318	ENSG00000206861	0	SNORD62B	small nucleolar RNA, C/D box 62B	0	9	n/a	n/a	3.52E-01	1.482
279856738	ENSG00000231587	0	RP11-334J6.4	RP11-334J6.4	0	9	n/a	n/a	3.52E-01	1.482
279707713	ENSG00000207445	0	SNORD15B	small nucleolar RNA, C/D box 15B	0	11	n/a	n/a	3.67E-01	1.482
280086927	ENSG00000255487	0	RP11-513D5.5	RP11-513D5.5	0	8	n/a	n/a	4.01E-01	1.482
1107472	ENSG00000228919	0	AC097381.1	AC097381.1	0	4	n/a	n/a	4.05E-01	1.482
1088166	ENSG00000075213	10224	SEMA3A	sema domain, immunoglobulin domain (Ig), short basic domain, secreted, (semaphorin) 3A	10371	7	n/a	n/a	4.35E-01	1.482
279723599	ENSG00000213642	0	RP11-561N12.5	RP11-561N12.5	0	7	n/a	n/a	4.31E-01	1.481
1101202	ENSG00000177303	36786	CASKIN2	CASK interacting protein 2	57513	17	n/a	n/a	3.98E-01	1.48
1097235	ENSG00000159023	2020	EPB41	erythrocyte membrane protein band 4.1 (elliptocytosis 1, RH-linked)	2035	1	n/a	n/a	4.31E-01	1.48
1100236	ENSG00000172318	8638	B3GALT1	UDP-Gal:betaGlcNAc beta 1,3-galactosyltransferase, polypeptide 1	8708	2	n/a	n/a	4.10E-01	1.479
1096517	ENSG00000152784	36257	PRDM8	PR domain containing 8	56978	4	n/a	n/a	3.98E-01	1.479
1088915	ENSG00000095596	1580	CYP26A1	cytochrome P450, family 26, subfamily A, polypeptide 1	1592	10	n/a	n/a	4.31E-01	1.479
1088159	ENSG00000075043	3760	KCNQ2	potassium voltage-gated channel, KQT-like subfamily, member 2	3785	20	n/a	n/a	4.10E-01	1.479
1094869	ENSG00000140323	59610	DISP2	dispatched homolog 2 (Drosophila)	85455	15	n/a	n/a	4.04E-01	1.479
1099897	ENSG00000170921	25864	TANC2	tetratricopeptide repeat, ankyrin repeat and coiled-coil containing 2	26115	17	n/a	n/a	4.00E-01	1.478
1105616	ENSG00000205978	36796	NYNRIN	NYN domain and retroviral integrase containing	57523	14	n/a	n/a	3.97E-01	1.478
1092686	ENSG00000126003	5294	PLAGL2	pleiomorphic adenoma gene-like 2	5326	20	n/a	n/a	4.01E-01	1.478
279898804	ENSG00000235280	0	MCF2L-AS1	MCF2L antisense RNA 1 (non-protein coding)	0	13	n/a	n/a	3.95E-01	1.477
1096774	ENSG00000155034	55830	FBXL18	F-box and leucine-rich repeat protein 18	80028	7	n/a	n/a	3.80E-01	1.477
1087300	ENSG00000023697	30553	DERA	deoxyribose-phosphate aldolase (putative)	51071	12	n/a	n/a	3.98E-01	1.476
1102643	ENSG00000184677	9779	ZBTB40	zinc finger and BTB domain containing 40	9923	1	n/a	n/a	4.06E-01	1.476
1100056	ENSG00000171532	4735	NEUROD2	neurogenic differentiation 2	4761	17	n/a	n/a	4.07E-01	1.476
280129123	ENSG00000259220	0	RP11-702L15.2	Uncharacterized protein	0	15	n/a	n/a	4.07E-01	1.476
1101196	ENSG00000177283	8267	FZD8	frizzled family receptor 8	8325	10	n/a	n/a	3.71E-01	1.476
1100907	ENSG00000175764	81349	TTLL11	tubulin tyrosine ligase-like family, member 11	158135	9	n/a	n/a	3.88E-01	1.475
1094813	ENSG00000139880	41004	CDH24	cadherin 24, type 2	64403	14	n/a	n/a	4.39E-01	1.475
1105150	ENSG00000204469	7870	PRRC2A	proline-rich coiled-coil 2A	7916	6	n/a	n/a	3.82E-01	1.474
280053370	ENSG00000253194	0	RP11-351A11.1	RP11-351A11.1	0	6	n/a	n/a	3.73E-01	1.473
279706845	ENSG00000207297	180787	SNORD7	small nucleolar RNA, C/D box 7	692076	17	n/a	n/a	3.97E-01	1.473
279957731	ENSG00000241530	0	AC006368.1	AC006368.1	0	2	n/a	n/a	4.28E-01	1.473
1100893	ENSG00000175662	80540	TOM1L2	target of myb1-like 2 (chicken)	146691	17	n/a	n/a	3.96E-01	1.472
279953969	ENSG00000241111	157125841	RP11-129B22.1	RP11-129B22.1	100652759	3	n/a	n/a	4.34E-01	1.472
1097980	ENSG00000163508	8262	EOMES	eomesodermin	8320	3	n/a	n/a	4.12E-01	1.472
279832071	ENSG00000229372	0	SZT2-AS1	SZT2 antisense RNA 1 (non-protein coding)	0	1	n/a	n/a	4.37E-01	1.471
1088274	ENSG00000077809	2952	GTF2I	general transcription factor IIi	2969	7	n/a	n/a	3.99E-01	1.471
1091653	ENSG00000117713	8236	ARID1A	AT rich interactive domain 1A (SWI-like)	8289	1	n/a	n/a	4.02E-01	1.471
279755215	ENSG00000221676	1017094	RNU6ATAC	RNA, U6atac small nuclear (U12-dependent splicing)	100151684	9	n/a	n/a	3.63E-01	1.47
1105064	ENSG00000204262	1281	COL5A2	collagen, type V, alpha 2	1290	2	n/a	n/a	4.45E-01	1.47
1096125	ENSG00000149328	59826	GLB1L2	galactosidase, beta 1-like 2	89944	11	n/a	n/a	4.10E-01	1.468
1090911	ENSG00000112182	37928	BACH2	BTB and CNC homology 1, basic leucine zipper transcription factor 2	60468	6	n/a	n/a	4.12E-01	1.468
1104165	ENSG00000197081	3462	IGF2R	insulin-like growth factor 2 receptor	3482	6	n/a	n/a	4.25E-01	1.467
1097580	ENSG00000161664	60195	ASB16	ankyrin repeat and SOCS box containing 16	92591	17	n/a	n/a	4.07E-01	1.467
279960050	ENSG00000241800	0	AC114498.5	AC114498.5	0	1	n/a	n/a	4.08E-01	1.467
1088239	ENSG00000077044	8461	DGKD	diacylglycerol kinase, delta 130kDa	8527	2	n/a	n/a	4.08E-01	1.467
280097769	ENSG00000256663	0	RP11-424C20.2	RP11-424C20.2	0	12	n/a	n/a	4.10E-01	1.467
1098548	ENSG00000165449	85682	SLC16A9	solute carrier family 16, member 9 (monocarboxylic acid transporter 9)	220963	10	n/a	n/a	3.83E-01	1.467
280134834	ENSG00000259538	0	RP13-262C2.1	RP13-262C2.1	0	15	n/a	n/a	4.08E-01	1.466
1101337	ENSG00000178031	60237	ADAMTSL1	ADAMTS-like 1	92949	9	n/a	n/a	4.02E-01	1.465
280061901	ENSG00000253793	0	RP11-293D9.2	RP11-293D9.2	0	8	n/a	n/a	3.76E-01	1.465
279865326	ENSG00000232344	0	AC087163.2	AC087163.2	0	17	n/a	n/a	4.32E-01	1.465
1102633	ENSG00000184634	9824	MED12	mediator complex subunit 12	9968	X	n/a	n/a	4.04E-01	1.465
279759839	ENSG00000222414	0	U2	U2 spliceosomal RNA	0	10	n/a	n/a	4.15E-01	1.465
1095014	ENSG00000141314	81544	RHBDL3	rhomboid, veinlet-like 3 (Drosophila)	162494	17	n/a	n/a	3.98E-01	1.464
279958600	ENSG00000241627	0	UBQLN4P1	ubiquilin 4 pseudogene 1	0	3	n/a	n/a	3.95E-01	1.464
279813475	ENSG00000227700	0	RP11-301M17.1	RP11-301M17.1	0	1	n/a	n/a	4.36E-01	1.463
1094393	ENSG00000137486	405	ARRB1	arrestin, beta 1	408	11	n/a	n/a	3.34E-01	1.463
1097879	ENSG00000163132	4461	MSX1	msh homeobox 1	4487	4	n/a	n/a	3.74E-01	1.463
1092793	ENSG00000127083	4927	OMD	osteomodulin	4958	9	n/a	n/a	4.09E-01	1.463
279789762	ENSG00000225610	0	AC007679.3	AC007679.3	0	2	n/a	n/a	3.90E-01	1.462
279852141	ENSG00000231187	0	RP11-38L15.3	RP11-38L15.3	0	10	n/a	n/a	4.38E-01	1.461
1087920	ENSG00000068654	25634	POLR1A	polymerase (RNA) I polypeptide A, 194kDa	25885	2	n/a	n/a	4.05E-01	1.461
279704171	ENSG00000206838	0	SNORA5A	small nucleolar RNA, H/ACA box 5A	0	7	n/a	n/a	4.05E-01	1.461
279780486	ENSG00000224789	0	AC012363.4	AC012363.4	0	2	n/a	n/a	4.03E-01	1.461
1103021	ENSG00000186174	93860	BCL9L	B-cell CLL/lymphoma 9-like	283149	11	n/a	n/a	3.92E-01	1.461
279786371	ENSG00000225313	0	RP11-415J8.3	RP11-415J8.3	0	1	n/a	n/a	4.03E-01	1.459
1097185	ENSG00000158555	57250	GDPD5	glycerophosphodiester phosphodiesterase domain containing 5	81544	11	n/a	n/a	4.31E-01	1.459
1098708	ENSG00000166086	57942	JAM3	junctional adhesion molecule 3	83700	11	n/a	n/a	3.97E-01	1.459
1097079	ENSG00000157764	669	BRAF	v-raf murine sarcoma viral oncogene homolog B1	673	7	n/a	n/a	4.22E-01	1.459
279761470	ENSG00000222894	0	AL662800.1	AL662800.1	0	6	n/a	n/a	4.08E-01	1.458
1096364	ENSG00000151655	3673	ITIH2	inter-alpha (globulin) inhibitor H2	3698	10	n/a	n/a	4.38E-01	1.458
280091263	ENSG00000255906	0	RP11-522N14.1	RP11-522N14.1	0	12	n/a	n/a	4.01E-01	1.458
1099674	ENSG00000169946	23169	ZFPM2	zinc finger protein, multitype 2	23414	8	n/a	n/a	4.34E-01	1.458
1090527	ENSG00000109099	5344	PMP22	peripheral myelin protein 22	5376	17	n/a	n/a	4.03E-01	1.456
280034334	ENSG00000251102	0	CTD-2341D24.1	CTD-2341D24.1	0	5	n/a	n/a	3.95E-01	1.456
1088137	ENSG00000074410	767	CA12	carbonic anhydrase XII	771	15	n/a	n/a	4.08E-01	1.456
1104745	ENSG00000198799	9716	LRIG2	leucine-rich repeats and immunoglobulin-like domains 2	9860	1	n/a	n/a	3.96E-01	1.456
1090985	ENSG00000112655	5722	PTK7	PTK7 protein tyrosine kinase 7	5754	6	n/a	n/a	3.97E-01	1.455
279875491	ENSG00000233230	0	AC079807.2	AC079807.2	0	2	n/a	n/a	4.10E-01	1.455
1088294	ENSG00000078295	105	ADCY2	adenylate cyclase 2 (brain)	108	5	n/a	n/a	4.16E-01	1.454
1104214	ENSG00000197256	25708	KANK2	KN motif and ankyrin repeat domains 2	25959	19	n/a	n/a	3.50E-01	1.454
1102887	ENSG00000185666	8172	SYN3	synapsin III	8224	22	n/a	n/a	4.07E-01	1.454
279935464	ENSG00000238795	0	SCARNA12	small Cajal body-specific RNA 12	0	12	n/a	n/a	4.11E-01	1.454
279888749	ENSG00000234420	0	ZNF37BP	zinc finger protein 37B, pseudogene	0	10	n/a	n/a	3.97E-01	1.454
279656503	ENSG00000199053	135803	MIR324	microRNA 324	442898	17	n/a	n/a	3.87E-01	1.453
1089703	ENSG00000103460	27069	TOX3	TOX high mobility group box family member 3	27324	16	n/a	n/a	4.03E-01	1.453
1103103	ENSG00000186472	27189	PCLO	piccolo (presynaptic cytomatrix protein)	27445	7	n/a	n/a	4.09E-01	1.453
1090653	ENSG00000110218	23896	PANX1	pannexin 1	24145	11	n/a	n/a	4.10E-01	1.452
1095161	ENSG00000142449	58668	FBN3	fibrillin 3	84467	19	n/a	n/a	4.29E-01	1.452
279824890	ENSG00000228717	0	AF013593.1	AF013593.1	0	X	n/a	n/a	3.97E-01	1.452
279887819	ENSG00000234338	0	RP11-797H7.1	RP11-797H7.1	0	7	n/a	n/a	4.29E-01	1.451
280025571	ENSG00000250387	0	RP11-136K7.2	RP11-136K7.2	0	5	n/a	n/a	4.29E-01	1.451
1094917	ENSG00000140548	119492	ZNF710	zinc finger protein 710	374655	15	n/a	n/a	4.34E-01	1.451
280004714	ENSG00000248683	0	AC026271.1	AC026271.1	0	17	n/a	n/a	3.97E-01	1.451
279918638	ENSG00000237154	0	MCFD2P1	multiple coagulation factor deficiency 2 pseudogene 1	0	6	n/a	n/a	3.93E-01	1.451
1088599	ENSG00000087116	9368	ADAMTS2	ADAM metallopeptidase with thrombospondin type 1 motif, 2	9509	5	n/a	n/a	4.03E-01	1.451
1104369	ENSG00000197724	5221	PHF2	PHD finger protein 2	5253	9	n/a	n/a	4.28E-01	1.45
1102439	ENSG00000183779	55940	ZNF703	zinc finger protein 703	80139	8	n/a	n/a	4.10E-01	1.45
1099347	ENSG00000168528	110337	SERINC2	serine incorporator 2	347735	1	n/a	n/a	4.14E-01	1.449
279822508	ENSG00000228509	0	AC006460.2	AC006460.2	0	2	n/a	n/a	4.09E-01	1.449
1099760	ENSG00000170345	2337	FOS	FBJ murine osteosarcoma viral oncogene homolog	2353	14	n/a	n/a	4.51E-01	1.449
1097682	ENSG00000162415	36916	ZSWIM5	zinc finger, SWIM-type containing 5	57643	1	n/a	n/a	4.11E-01	1.449
280046722	ENSG00000252331	0	AP002812.1	AP002812.1	0	11	n/a	n/a	3.39E-01	1.449
280093551	ENSG00000256164	0	RP11-264F23.3	RP11-264F23.3	0	12	n/a	n/a	3.97E-01	1.448
1101644	ENSG00000179899	0	PHC1P1	polyhomeotic homolog 1 (Drosophila) pseudogene 1	0	12	n/a	n/a	3.99E-01	1.448
280080839	ENSG00000255091	0	RP11-495O11.1	RP11-495O11.1	0	11	n/a	n/a	4.01E-01	1.448
279976916	ENSG00000243613	0	RP11-216N14.8	RP11-216N14.8	0	1	n/a	n/a	4.08E-01	1.447
1099377	ENSG00000168672	81301	FAM84B	family with sequence similarity 84, member B	157638	8	n/a	n/a	4.40E-01	1.447
280023673	ENSG00000250251	0	PKD1P6	polycystic kidney disease 1 (autosomal dominant) pseudogene 6	0	16	n/a	n/a	4.34E-01	1.446
1089728	ENSG00000103647	10244	CORO2B	coronin, actin binding protein, 2B	10391	15	n/a	n/a	3.81E-01	1.446
1101732	ENSG00000180423	93900	HARBI1	harbinger transposase derived 1	283254	11	n/a	n/a	3.97E-01	1.446
280106577	ENSG00000257557	0	RP11-84G21.1	RP11-84G21.1	0	12	n/a	n/a	4.07E-01	1.446
280050684	ENSG00000252907	0	AC105129.1	AC105129.1	0	15	n/a	n/a	3.62E-01	1.445
1096271	ENSG00000150938	30713	CRIM1	cysteine rich transmembrane BMP regulator 1 (chordin-like)	51232	2	n/a	n/a	4.31E-01	1.445
1103583	ENSG00000188559	36462	RALGAPA2	Ral GTPase activating protein, alpha subunit 2 (catalytic)	57186	20	n/a	n/a	3.76E-01	1.445
280023502	ENSG00000250240	0	CTD-2154I11.2	CTD-2154I11.2	0	5	n/a	n/a	3.90E-01	1.445
1098204	ENSG00000164112	79515	TMEM155	transmembrane protein 155	132332	4	n/a	n/a	4.37E-01	1.445
1104765	ENSG00000198838	6230	RYR3	ryanodine receptor 3	6263	15	n/a	n/a	4.37E-01	1.444
279719096	ENSG00000213082	0	PPP1R14BP2	protein phosphatase 1, regulatory (inhibitor) subunit 14B pseudogene 2	0	2	n/a	n/a	4.32E-01	1.444
1104546	ENSG00000198216	773	CACNA1E	calcium channel, voltage-dependent, R type, alpha 1E subunit	777	1	n/a	n/a	3.98E-01	1.444
279848201	ENSG00000230823	0	CBX1P1	chromobox homolog 1 pseudogene 1	0	X	n/a	n/a	4.00E-01	1.443
1101408	ENSG00000178409	36946	BEND3	BEN domain containing 3	57673	6	n/a	n/a	4.00E-01	1.443
1098372	ENSG00000164707	26014	SLC13A4	solute carrier family 13 (sodium/sulfate symporters), member 4	26266	7	n/a	n/a	4.10E-01	1.442
1107235	ENSG00000227487	1002744	RP11-839D17.2	RP11-839D17.2	100288346	11	n/a	n/a	4.35E-01	1.442
279920751	ENSG00000237321	0	RP11-374A22.1	RP11-374A22.1	0	6	n/a	n/a	4.46E-01	1.441
279859969	ENSG00000231871	0	RP11-90L20.3	RP11-90L20.3	0	1	n/a	n/a	4.31E-01	1.441
279919982	ENSG00000237278	0	RLIMP2	ring finger protein, LIM domain interacting pseudogene 2	0	1	n/a	n/a	3.99E-01	1.441
280044503	ENSG00000252010	0	SCARNA5	small Cajal body-specific RNA 5	0	2	n/a	n/a	4.34E-01	1.441
1094249	ENSG00000136805	23485	C9orf4	chromosome 9 open reading frame 4	23732	9	n/a	n/a	4.40E-01	1.44
1099644	ENSG00000169851	5067	PCDH7	protocadherin 7	5099	4	n/a	n/a	3.50E-01	1.44
279962627	ENSG00000242073	0	AC006014.7	AC006014.7	0	7	n/a	n/a	3.97E-01	1.44
279935709	ENSG00000238832	0	snoU109	Small nucleolar RNA U109	0	7	n/a	n/a	4.35E-01	1.44
1092054	ENSG00000121297	36889	TSHZ3	teashirt zinc finger homeobox 3	57616	19	n/a	n/a	3.35E-01	1.44
280105393	ENSG00000257453	0	RP11-290L1.3	RP11-290L1.3	0	12	n/a	n/a	4.31E-01	1.44
1086907	ENSG00000003989	6506	SLC7A2	solute carrier family 7 (cationic amino acid transporter, y+ system), member 2	6542	8	n/a	n/a	4.06E-01	1.439
1099056	ENSG00000167470	59833	MIDN	midnolin	90007	19	n/a	n/a	3.97E-01	1.439
279921843	ENSG00000237418	0	AC069257.6	AC069257.6	0	3	n/a	n/a	4.09E-01	1.439
279914641	ENSG00000236794	0	BCRP8	breakpoint cluster region pseudogene 8	0	22	n/a	n/a	3.84E-01	1.439
279789445	ENSG00000225578	0	NCBP2-AS1	NCBP2 antisense RNA 1 (non-protein coding)	0	3	n/a	n/a	4.46E-01	1.438
280039776	ENSG00000251520	0	RP11-46A10.6	RP11-46A10.6	0	1	n/a	n/a	4.04E-01	1.438
279985162	ENSG00000244416	0	AC004386.1	AC004386.1	0	X	n/a	n/a	3.52E-01	1.438
1097583	ENSG00000161681	30427	SHANK1	SH3 and multiple ankyrin repeat domains 1	50944	19	n/a	n/a	4.34E-01	1.438
279842920	ENSG00000230362	0	RP11-809F4.2	RP11-809F4.2	0	3	n/a	n/a	4.07E-01	1.437
1092377	ENSG00000124181	5303	PLCG1	phospholipase C, gamma 1	5335	20	n/a	n/a	4.01E-01	1.437
279652432	ENSG00000198857	0	HSD3BP5	hydroxy-delta-5-steroid dehydrogenase, 3 beta, pseudogene 5	0	1	n/a	n/a	3.99E-01	1.436
1088818	ENSG00000091656	55579	ZFHX4	zinc finger homeobox 4	79776	8	n/a	n/a	4.37E-01	1.436
280011215	ENSG00000249252	0	RP11-665G4.1	RP11-665G4.1	0	4	n/a	n/a	4.00E-01	1.436
1090047	ENSG00000105663	9613	MLL4	Histone-lysine N-methyltransferase MLL4	9757	19	n/a	n/a	4.23E-01	1.436
1096461	ENSG00000152402	2960	GUCY1A2	guanylate cyclase 1, soluble, alpha 2	2977	11	n/a	n/a	4.42E-01	1.436
1088276	ENSG00000077942	2177	FBLN1	fibulin 1	2192	22	n/a	n/a	4.34E-01	1.435
1086951	ENSG00000005243	30708	COPZ2	coatomer protein complex, subunit zeta 2	51226	17	n/a	n/a	4.34E-01	1.435
1088376	ENSG00000080603	10689	SRCAP	Snf2-related CREBBP activator protein	10847	16	n/a	n/a	3.96E-01	1.435
1102461	ENSG00000183853	34532	KIRREL	kin of IRRE like (Drosophila)	55243	1	n/a	n/a	4.32E-01	1.435
1094398	ENSG00000137497	4895	NUMA1	nuclear mitotic apparatus protein 1	4926	11	n/a	n/a	4.21E-01	1.434
279966459	ENSG00000242481	0	AL592546.1	AL592546.1	0	10	n/a	n/a	3.33E-01	1.434
279942848	ENSG00000239775	0	AC017116.11	AC017116.11	0	7	n/a	n/a	4.08E-01	1.434
280045763	ENSG00000252194	0	AC114491.2	AC114491.2	0	1	n/a	n/a	3.76E-01	1.433
1087754	ENSG00000064309	30420	CDON	Cdon homolog (mouse)	50937	11	n/a	n/a	4.33E-01	1.433
280059406	ENSG00000253641	0	RP11-981G7.2	RP11-981G7.2	0	8	n/a	n/a	4.10E-01	1.433
279752975	ENSG00000221288	1023337	MIR663B	microRNA 663b	100313824	2	n/a	n/a	3.56E-01	1.433
1088971	ENSG00000099331	4624	MYO9B	myosin IXB	4650	19	n/a	n/a	4.49E-01	1.433
279753318	ENSG00000221344	0	AC068946.1	AC068946.1	0	2	n/a	n/a	3.75E-01	1.432
1096676	ENSG00000154217	25956	PITPNC1	phosphatidylinositol transfer protein, cytoplasmic 1	26207	17	n/a	n/a	4.37E-01	1.432
1088252	ENSG00000077264	5031	PAK3	p21 protein (Cdc42/Rac)-activated kinase 3	5063	X	n/a	n/a	4.51E-01	1.432
1096525	ENSG00000152910	59601	CNTNAP4	contactin associated protein-like 4	85445	16	n/a	n/a	4.01E-01	1.432
1089876	ENSG00000104885	58645	DOT1L	DOT1-like, histone H3 methyltransferase (S. cerevisiae)	84444	19	n/a	n/a	4.10E-01	1.432
1095760	ENSG00000146352	79617	CLVS2	clavesin 2	134829	6	n/a	n/a	4.32E-01	1.432
279800478	ENSG00000226526	0	RP1-37C10.3	RP1-37C10.3	0	1	n/a	n/a	3.95E-01	1.431
279888260	ENSG00000234383	0	RP11-518D3.3	RP11-518D3.3	0	1	n/a	n/a	3.95E-01	1.431
279997280	ENSG00000248092	0	RP11-159F24.1	RP11-159F24.1	0	5	n/a	n/a	3.84E-01	1.431
279793944	ENSG00000225953	80901	AC017096.1	AC017096.1	150538	2	n/a	n/a	3.95E-01	1.431
1097024	ENSG00000157240	8263	FZD1	frizzled family receptor 1	8321	7	n/a	n/a	4.00E-01	1.431
280021880	ENSG00000250091	0	DNAH10OS	dynein, axonemal, heavy chain 10 opposite strand	0	12	n/a	n/a	4.09E-01	1.431
1092010	ENSG00000120875	1834	DUSP4	dual specificity phosphatase 4	1846	8	n/a	n/a	4.46E-01	1.431
279971217	ENSG00000243013	0	AL592307.1	AL592307.1	0	1	n/a	n/a	4.13E-01	1.43
280062352	ENSG00000253830	0	AC005895.3	AC005895.3	0	5	n/a	n/a	4.36E-01	1.43
1093956	ENSG00000135312	3331	HTR1B	5-hydroxytryptamine (serotonin) receptor 1B	3351	6	n/a	n/a	4.43E-01	1.43
280098956	ENSG00000256825	0	CTD-2140B24.4	CTD-2140B24.4	0	12	n/a	n/a	3.98E-01	1.43
1093266	ENSG00000130827	34847	PLXNA3	plexin A3	55558	X	n/a	n/a	4.35E-01	1.43
1087419	ENSG00000038295	7049	TLL1	tolloid-like 1	7092	4	n/a	n/a	4.11E-01	1.43
1103528	ENSG00000188322	122887	SBK1	SH3-binding domain kinase 1	388228	16	n/a	n/a	4.37E-01	1.429
279787798	ENSG00000225450	0	RP3-508I15.14	RP3-508I15.14	0	22	n/a	n/a	4.36E-01	1.429
1090315	ENSG00000107562	6351	CXCL12	chemokine (C-X-C motif) ligand 12	6387	10	n/a	n/a	4.08E-01	1.429
1108315	ENSG00000234444	169673	ZNF736	zinc finger protein 736	728927	7	n/a	n/a	4.03E-01	1.429
279804599	ENSG00000226890	0	LA16c-395F10.1	LA16c-395F10.1	0	16	n/a	n/a	4.03E-01	1.429
279977174	ENSG00000243642	0	AC008751.2	AC008751.2	0	19	n/a	n/a	4.37E-01	1.429
279702757	ENSG00000206597	1013090	SNORA57	small nucleolar RNA, H/ACA box 57	692158	11	n/a	n/a	3.85E-01	1.429
1102477	ENSG00000183943	5581	PRKX	protein kinase, X-linked	5613	X	n/a	n/a	4.39E-01	1.429
1087634	ENSG00000056487	76622	PHF21B	PHD finger protein 21B	112885	22	n/a	n/a	4.51E-01	1.429
1102038	ENSG00000182175	36242	RGMA	RGM domain family, member A	56963	15	n/a	n/a	4.10E-01	1.428
1100567	ENSG00000173898	6672	SPTBN2	spectrin, beta, non-erythrocytic 2	6712	11	n/a	n/a	4.11E-01	1.428
279728193	ENSG00000214135	85666	AC024560.3	AC024560.3	220729	3	n/a	n/a	3.99E-01	1.428
279853522	ENSG00000231300	0	EZH2P1	enhancer of zeste homolog 2 (Drosophila) pseudogene 1	0	21	n/a	n/a	3.64E-01	1.428
279930284	ENSG00000238113	0	RP11-262H14.1	RP11-262H14.1	0	9	n/a	n/a	4.31E-01	1.427
280081407	ENSG00000255125	0	RP11-685M7.5	RP11-685M7.5	0	11	n/a	n/a	3.72E-01	1.427
1096438	ENSG00000152217	25789	SETBP1	SET binding protein 1	26040	18	n/a	n/a	4.21E-01	1.426
279832028	ENSG00000229368	0	AC090587.4	AC090587.4	0	11	n/a	n/a	4.35E-01	1.426
1098507	ENSG00000165238	41769	WNK2	WNK lysine deficient protein kinase 2	65268	9	n/a	n/a	4.25E-01	1.426
1097367	ENSG00000160111	26896	CPAMD8	C3 and PZP-like, alpha-2-macroglobulin domain containing 8	27151	19	n/a	n/a	4.32E-01	1.426
1099467	ENSG00000169047	3642	IRS1	insulin receptor substrate 1	3667	2	n/a	n/a	4.41E-01	1.426
1090075	ENSG00000105738	22849	SIPA1L3	signal-induced proliferation-associated 1 like 3	23094	19	n/a	n/a	4.00E-01	1.426
1096775	ENSG00000155052	79385	CNTNAP5	contactin associated protein-like 5	129684	2	n/a	n/a	4.08E-01	1.426
1092554	ENSG00000125430	9809	HS3ST3B1	heparan sulfate (glucosamine) 3-O-sulfotransferase 3B1	9953	17	n/a	n/a	3.77E-01	1.425
1094583	ENSG00000138411	36793	HECW2	HECT, C2 and WW domain containing E3 ubiquitin protein ligase 2	57520	2	n/a	n/a	3.94E-01	1.425
1088149	ENSG00000074755	22895	ZZEF1	zinc finger, ZZ-type with EF-hand domain 1	23140	17	n/a	n/a	3.96E-01	1.425
279758754	ENSG00000222112	0	7SK	7SK RNA	0	1	n/a	n/a	3.97E-01	1.424
279809733	ENSG00000227323	0	RP11-443A13.3	RP11-443A13.3	0	10	n/a	n/a	3.96E-01	1.424
1088697	ENSG00000089154	10827	GCN1L1	GCN1 general control of amino-acid synthesis 1-like 1 (yeast)	10985	12	n/a	n/a	3.88E-01	1.423
279942860	ENSG00000239776	0	AC079949.1	AC079949.1	0	12	n/a	n/a	4.10E-01	1.423
1097089	ENSG00000157833	80935	FAM59B	family with sequence similarity 59, member B	150946	2	n/a	n/a	4.00E-01	1.423
1094309	ENSG00000136999	4825	NOV	nephroblastoma overexpressed gene	4856	8	n/a	n/a	4.46E-01	1.423
1093665	ENSG00000133401	22792	PDZD2	PDZ domain containing 2	23037	5	n/a	n/a	4.45E-01	1.422
1096059	ENSG00000148773	4263	MKI67	antigen identified by monoclonal antibody Ki-67	4288	10	n/a	n/a	4.10E-01	1.422
1093173	ENSG00000130396	4276	MLLT4	myeloid/lymphoid or mixed-lineage leukemia (trithorax homolog, Drosophila); translocated to, 4	4301	6	n/a	n/a	3.99E-01	1.422
279797539	ENSG00000226266	0	AC009961.3	AC009961.3	0	2	n/a	n/a	4.15E-01	1.421
279915555	ENSG00000236869	0	RP11-944L7.4	RP11-944L7.4	0	3	n/a	n/a	3.98E-01	1.421
1092869	ENSG00000127914	9997	AKAP9	A kinase (PRKA) anchor protein (yotiao) 9	10142	7	n/a	n/a	3.98E-01	1.421
1103717	ENSG00000189056	5617	RELN	reelin	5649	7	n/a	n/a	4.28E-01	1.421
1093804	ENSG00000134369	59735	NAV1	neuron navigator 1	89796	1	n/a	n/a	4.04E-01	1.42
1089073	ENSG00000100106	10920	TRIOBP	TRIO and F-actin binding protein	11078	22	n/a	n/a	4.06E-01	1.42
279789679	ENSG00000225603	0	RP11-325P15.1	RP11-325P15.1	0	1	n/a	n/a	3.99E-01	1.42
1092976	ENSG00000128731	8845	HERC2	hect domain and RLD 2	8924	15	n/a	n/a	3.97E-01	1.42
1099283	ENSG00000168274	2995	HIST1H2AE	histone cluster 1, H2ae	3012	6	n/a	n/a	4.10E-01	1.42
279620053	ENSG00000197261	79640	C6orf141	chromosome 6 open reading frame 141	135398	6	n/a	n/a	3.78E-01	1.42
1090866	ENSG00000111859	4713	NEDD9	neural precursor cell expressed, developmentally down-regulated 9	4739	6	n/a	n/a	4.18E-01	1.419
1105691	ENSG00000206579	77510	XKR4	XK, Kell blood group complex subunit-related family, member 4	114786	8	n/a	n/a	4.31E-01	1.419
1091545	ENSG00000116962	4780	NID1	nidogen 1	4811	1	n/a	n/a	4.25E-01	1.419
279870496	ENSG00000232784	0	AC067961.1	AC067961.1	0	2	n/a	n/a	4.36E-01	1.419
279841335	ENSG00000230223	0	ATXN8OS	ATXN8 opposite strand (non-protein coding)	0	13	n/a	n/a	4.00E-01	1.419
1101719	ENSG00000180340	2519	FZD2	frizzled family receptor 2	2535	17	n/a	n/a	3.43E-01	1.419
1104317	ENSG00000197565	1279	COL4A6	collagen, type IV, alpha 6	1288	X	n/a	n/a	4.39E-01	1.418
1095365	ENSG00000143603	3757	KCNN3	potassium intermediate/small conductance calcium-activated channel, subfamily N, member 3	3782	1	n/a	n/a	3.99E-01	1.417
1092747	ENSG00000126705	26990	AHDC1	AT hook, DNA binding motif, containing 1	27245	1	n/a	n/a	3.98E-01	1.417
1090366	ENSG00000107957	9500	SH3PXD2A	SH3 and PX domains 2A	9644	10	n/a	n/a	3.93E-01	1.416
1100086	ENSG00000171681	35018	ATF7IP	activating transcription factor 7 interacting protein	55729	12	n/a	n/a	4.08E-01	1.416
279936408	ENSG00000238942	0	snR39B	Small nucleolar RNA snR39B	0	3	n/a	n/a	4.20E-01	1.416
1091409	ENSG00000115977	22604	AAK1	AP2 associated kinase 1	22848	2	n/a	n/a	3.99E-01	1.416
1099675	ENSG00000169951	60196	ZNF764	zinc finger protein 764	92595	16	n/a	n/a	3.95E-01	1.416
1091050	ENSG00000113231	8553	PDE8B	phosphodiesterase 8B	8622	5	n/a	n/a	3.98E-01	1.415
1093720	ENSG00000133958	36851	UNC79	unc-79 homolog (C. elegans)	57578	14	n/a	n/a	3.94E-01	1.415
280013124	ENSG00000249412	0	CTC-563A5.2	CTC-563A5.2	0	5	n/a	n/a	3.80E-01	1.415
279876690	ENSG00000233351	0	RP1-69D17.3	RP1-69D17.3	0	6	n/a	n/a	4.20E-01	1.415
1091611	ENSG00000117461	8437	PIK3R3	phosphoinositide-3-kinase, regulatory subunit 3 (gamma)	8503	1	n/a	n/a	4.01E-01	1.415
279836930	ENSG00000229835	0	KHSRPP1	KH-type splicing regulatory protein pseudogene 1	0	9	n/a	n/a	4.08E-01	1.415
1095640	ENSG00000145526	1011	CDH18	cadherin 18, type 2	1016	5	n/a	n/a	3.99E-01	1.414
279536421	ENSG00000184247	0	AC100791.1	AC100791.1	0	17	n/a	n/a	4.07E-01	1.414
1097836	ENSG00000162989	3735	KCNJ3	potassium inwardly-rectifying channel, subfamily J, member 3	3760	2	n/a	n/a	3.99E-01	1.414
280130542	ENSG00000259297	0	DNM1P44	DNM1 pseudogene 44	0	15	n/a	n/a	4.46E-01	1.414
279840858	ENSG00000230183	0	RP11-81G24.1	RP11-81G24.1	0	15	n/a	n/a	4.09E-01	1.414
1097057	ENSG00000157542	3738	KCNJ6	potassium inwardly-rectifying channel, subfamily J, member 6	3763	21	n/a	n/a	4.08E-01	1.413
280071565	ENSG00000254497	0	CTD-2560E9.5	CTD-2560E9.5	0	11	n/a	n/a	4.13E-01	1.413
279848640	ENSG00000230863	0	RP4-595K12.2	RP4-595K12.2	0	1	n/a	n/a	3.98E-01	1.412
279982126	ENSG00000244124	0	ATP1B3-AS1	ATP1B3 antisense RNA 1 (non-protein coding)	0	3	n/a	n/a	4.08E-01	1.412
1096038	ENSG00000148600	60149	CDHR1	cadherin-related family member 1	92211	10	n/a	n/a	3.95E-01	1.412
1097004	ENSG00000157106	22804	SMG1	smg-1 homolog, phosphatidylinositol 3-kinase-related kinase (C. elegans)	23049	16	n/a	n/a	4.16E-01	1.412
279910481	ENSG00000236404	125652	RP11-125B21.2	RP11-125B21.2	401491	9	n/a	n/a	4.35E-01	1.411
279946046	ENSG00000240185	0	AC008806.2	AC008806.2	0	19	n/a	n/a	3.94E-01	1.411
1091441	ENSG00000116183	38107	PAPPA2	pappalysin 2	60676	1	n/a	n/a	4.09E-01	1.411
1104569	ENSG00000198300	5146	ZIM2	zinc finger, imprinted 2	5178	19	n/a	n/a	4.06E-01	1.41
1103210	ENSG00000186960	122797	C14orf23	chromosome 14 open reading frame 23	387978	14	n/a	n/a	4.03E-01	1.41
1100981	ENSG00000176155	94140	CCDC57	coiled-coil domain containing 57	284001	17	n/a	n/a	3.35E-01	1.41
1090285	ENSG00000107186	8702	MPDZ	multiple PDZ domain protein	8777	9	n/a	n/a	3.69E-01	1.41
1104700	ENSG00000198719	28250	DLL1	delta-like 1 (Drosophila)	28514	6	n/a	n/a	4.10E-01	1.409
1092685	ENSG00000126001	11030	CEP250	centrosomal protein 250kDa	11190	20	n/a	n/a	4.37E-01	1.409
1093435	ENSG00000132003	41750	ZSWIM4	zinc finger, SWIM-type containing 4	65249	19	n/a	n/a	3.89E-01	1.409
1103538	ENSG00000188375	133313	H3F3C	H3 histone, family 3C	440093	12	n/a	n/a	4.10E-01	1.409
1088355	ENSG00000079931	25751	MOXD1	monooxygenase, DBH-like 1	26002	6	n/a	n/a	3.79E-01	1.409
280120678	ENSG00000258734	0	RP11-112J1.3	RP11-112J1.3	0	14	n/a	n/a	4.05E-01	1.408
1087182	ENSG00000012232	2122	EXTL3	exostoses (multiple)-like 3	2137	8	n/a	n/a	4.32E-01	1.408
1099426	ENSG00000168887	123225	C2orf68	chromosome 2 open reading frame 68	388969	2	n/a	n/a	3.99E-01	1.408
279807677	ENSG00000227141	0	RP11-545A16.3	RP11-545A16.3	0	1	n/a	n/a	4.04E-01	1.408
279943115	ENSG00000239815	0	RP11-309L24.4	RP11-309L24.4	0	7	n/a	n/a	3.95E-01	1.408
279985917	ENSG00000244496	0	AC121247.1	AC121247.1	0	3	n/a	n/a	3.96E-01	1.407
1093667	ENSG00000133424	9091	LARGE	like-glycosyltransferase	9215	22	n/a	n/a	3.96E-01	1.407
279931147	ENSG00000238188	0	RP5-875H3.2	RP5-875H3.2	0	X	n/a	n/a	3.79E-01	1.407
279952638	ENSG00000240929	0	RP5-998N21.5	RP5-998N21.5	0	1	n/a	n/a	4.07E-01	1.407
1098373	ENSG00000164708	5192	PGAM2	phosphoglycerate mutase 2 (muscle)	5224	7	n/a	n/a	4.06E-01	1.406
1103484	ENSG00000188153	1278	COL4A5	collagen, type IV, alpha 5	1287	X	n/a	n/a	4.44E-01	1.405
279993534	ENSG00000246634	0	AC068152.2	AC068152.2	0	17	n/a	n/a	3.79E-01	1.405
1095237	ENSG00000143061	3301	IGSF3	immunoglobulin superfamily, member 3	3321	1	n/a	n/a	3.98E-01	1.405
280059577	ENSG00000253649	0	RP11-981G7.4	RP11-981G7.4	0	8	n/a	n/a	4.10E-01	1.404
279809307	ENSG00000227279	0	AC015933.2	AC015933.2	0	18	n/a	n/a	4.32E-01	1.404
280113929	ENSG00000258325	0	RP4-816N1.6	RP4-816N1.6	0	12	n/a	n/a	3.97E-01	1.404
279799782	ENSG00000226465	0	RP13-401N8.1	RP13-401N8.1	0	20	n/a	n/a	4.39E-01	1.404
279792936	ENSG00000225874	0	RP3-322I12.2	RP3-322I12.2	0	6	n/a	n/a	4.16E-01	1.404
280119720	ENSG00000258682	0	CTD-2002H8.2	CTD-2002H8.2	0	14	n/a	n/a	4.27E-01	1.404
1098521	ENSG00000165300	25799	SLITRK5	SLIT and NTRK-like family, member 5	26050	13	n/a	n/a	4.03E-01	1.403
1101534	ENSG00000179134	34384	SAMD4B	sterile alpha motif domain containing 4B	55095	19	n/a	n/a	3.94E-01	1.403
280138509	ENSG00000259768	0	RP5-991G20.1	RP5-991G20.1	0	16	n/a	n/a	3.73E-01	1.403
1093616	ENSG00000133065	90193	SLC41A1	solute carrier family 41, member 1	254428	1	n/a	n/a	4.37E-01	1.403
1088459	ENSG00000083067	55838	TRPM3	transient receptor potential cation channel, subfamily M, member 3	80036	9	n/a	n/a	4.04E-01	1.403
1096563	ENSG00000153162	650	BMP6	bone morphogenetic protein 6	654	6	n/a	n/a	3.50E-01	1.403
1104716	ENSG00000198743	6490	SLC5A3	solute carrier family 5 (sodium/myo-inositol cotransporter), member 3	6526	21	n/a	n/a	4.11E-01	1.403
1098869	ENSG00000166689	80341	PLEKHA7	pleckstrin homology domain containing, family A member 7	144100	11	n/a	n/a	3.96E-01	1.403
1103991	ENSG00000196576	23407	PLXNB2	plexin B2	23654	22	n/a	n/a	4.03E-01	1.403
279836558	ENSG00000229795	0	RP11-293G6__A.3	RP11-293G6__A.3	0	1	n/a	n/a	4.07E-01	1.403
1090792	ENSG00000111412	55597	C12orf49	chromosome 12 open reading frame 49	79794	12	n/a	n/a	4.35E-01	1.403
1096071	ENSG00000148842	34094	CNNM2	cyclin M2	54805	10	n/a	n/a	3.83E-01	1.402
1095373	ENSG00000143631	2296	FLG	filaggrin	2312	1	n/a	n/a	4.08E-01	1.402
279847581	ENSG00000230772	0	VN1R108P	vomeronasal 1 receptor 108 pseudogene	0	20	n/a	n/a	4.41E-01	1.402
1099580	ENSG00000169554	9695	ZEB2	zinc finger E-box binding homeobox 2	9839	2	n/a	n/a	4.07E-01	1.402
1095141	ENSG00000142197	9836	DOPEY2	dopey family member 2	9980	21	n/a	n/a	4.08E-01	1.402
1088862	ENSG00000092847	26271	EIF2C1	eukaryotic translation initiation factor 2C, 1	26523	1	n/a	n/a	3.98E-01	1.401
279993789	ENSG00000246716	0	AL359454.1	AL359454.1	0	13	n/a	n/a	3.97E-01	1.401
1099045	ENSG00000167395	9582	ZNF646	zinc finger protein 646	9726	16	n/a	n/a	4.04E-01	1.401
1106415	ENSG00000215897	182134	ZBTB8B	zinc finger and BTB domain containing 8B	728116	1	n/a	n/a	3.96E-01	1.401
1096110	ENSG00000149256	25760	ODZ4	odz, odd Oz/ten-m homolog 4 (Drosophila)	26011	11	n/a	n/a	3.83E-01	1.401
1105108	ENSG00000204366	85771	ZBTB12	zinc finger and BTB domain containing 12	221527	6	n/a	n/a	4.24E-01	1.401
280128838	ENSG00000259205	0	PRKXP1	protein kinase, X-linked, pseudogene 1	0	15	n/a	n/a	4.36E-01	1.401
1097387	ENSG00000160200	871	CBS	cystathionine-beta-synthase	875	21	n/a	n/a	4.08E-01	1.401
1087723	ENSG00000063015	79037	SEZ6	seizure related 6 homolog (mouse)	124925	17	n/a	n/a	4.00E-01	1.4
279832585	ENSG00000229413	0	AC018638.1	AC018638.1	0	7	n/a	n/a	4.25E-01	1.4
279846897	ENSG00000230699	94348	RP11-54O7.1	RP11-54O7.1	284600	1	n/a	n/a	4.07E-01	1.4
279998646	ENSG00000248201	0	RP4-671G15.3	RP4-671G15.3	0	1	n/a	n/a	4.39E-01	1.4
279870922	ENSG00000232825	1014812	RP5-896L10.1	RP5-896L10.1	100129620	1	n/a	n/a	4.07E-01	1.4
280004386	ENSG00000248668	0	CTD-2062O1.3	CTD-2062O1.3	0	5	n/a	n/a	4.13E-01	1.399
280134990	ENSG00000259546	0	RP11-351M8.2	RP11-351M8.2	0	15	n/a	n/a	3.87E-01	1.399
1101096	ENSG00000176771	110103	NCKAP5	NCK-associated protein 5	344148	2	n/a	n/a	4.39E-01	1.399
279708259	ENSG00000207561	0	MIR635	microRNA 635	0	17	n/a	n/a	4.30E-01	1.398
1089112	ENSG00000100241	6271	SBF1	SET binding factor 1	6305	22	n/a	n/a	4.37E-01	1.397
280128317	ENSG00000259172	0	RP11-299G20.2	RP11-299G20.2	0	15	n/a	n/a	4.12E-01	1.397
1105023	ENSG00000204138	41822	PHACTR4	phosphatase and actin regulator 4	65979	1	n/a	n/a	3.98E-01	1.397
279670680	ENSG00000203688	0	RP11-351J23.1	RP11-351J23.1	0	6	n/a	n/a	4.22E-01	1.396
280069363	ENSG00000254333	0	CTC-367J11.1	CTC-367J11.1	0	5	n/a	n/a	4.23E-01	1.396
1090294	ENSG00000107282	317	APBA1	amyloid beta (A4) precursor protein-binding, family A, member 1	320	9	n/a	n/a	4.07E-01	1.396
1097522	ENSG00000161021	9650	MAML1	mastermind-like 1 (Drosophila)	9794	5	n/a	n/a	3.95E-01	1.396
1104293	ENSG00000197479	35408	PCDHB11	protocadherin beta 11	56125	5	n/a	n/a	4.42E-01	1.396
279746053	ENSG00000217159	0	RP1-221C16.7	RP1-221C16.7	0	6	n/a	n/a	3.94E-01	1.395
1095340	ENSG00000143494	55608	VASH2	vasohibin 2	79805	1	n/a	n/a	4.11E-01	1.395
279824219	ENSG00000228663	0	PSMD10P1	proteasome 26S subunit, non-ATPase, 10 pseudogene 1	0	20	n/a	n/a	3.96E-01	1.395
1107538	ENSG00000229387	0	AC103801.2	AC103801.2	0	11	n/a	n/a	3.98E-01	1.395
280110921	ENSG00000257999	0	RP11-61E11.2	RP11-61E11.2	0	12	n/a	n/a	3.94E-01	1.394
279836539	ENSG00000229793	0	RP11-190J1.7	RP11-190J1.7	0	10	n/a	n/a	3.37E-01	1.394
1087988	ENSG00000070476	55200	ZXDC	ZXD family zinc finger C	79364	3	n/a	n/a	3.98E-01	1.394
280050012	ENSG00000252809	0	AC135050.3	AC135050.3	0	16	n/a	n/a	4.05E-01	1.393
280096003	ENSG00000256458	0	RP11-363J17.1	RP11-363J17.1	0	2	n/a	n/a	3.95E-01	1.393
1106032	ENSG00000214262	59022	ANKRD36BP1	ankyrin repeat domain 36B pseudogene 1	84832	1	n/a	n/a	3.49E-01	1.393
1097546	ENSG00000161298	59101	ZNF382	zinc finger protein 382	84911	19	n/a	n/a	3.85E-01	1.393
279982219	ENSG00000244130	0	RP11-648C16.1	RP11-648C16.1	0	3	n/a	n/a	4.13E-01	1.393
280135851	ENSG00000259599	0	CTD-2647L4.3	CTD-2647L4.3	0	8	n/a	n/a	4.08E-01	1.393
1093186	ENSG00000130508	7791	PXDN	peroxidasin homolog (Drosophila)	7837	2	n/a	n/a	4.37E-01	1.393
1095109	ENSG00000141905	4756	NFIC	nuclear factor I/C (CCAAT-binding transcription factor)	4782	19	n/a	n/a	4.16E-01	1.392
1095412	ENSG00000143867	79420	OSR1	odd-skipped related 1 (Drosophila)	130497	2	n/a	n/a	4.11E-01	1.392
1104060	ENSG00000196767	5424	POU3F4	POU class 3 homeobox 4	5456	X	n/a	n/a	4.42E-01	1.392
1091476	ENSG00000116539	35158	ASH1L	ash1 (absent, small, or homeotic)-like (Drosophila)	55870	1	n/a	n/a	4.31E-01	1.392
1100622	ENSG00000174197	23024	MGA	MAX gene associated	23269	15	n/a	n/a	4.02E-01	1.392
280104782	ENSG00000257386	0	RP11-56G10.2	RP11-56G10.2	0	12	n/a	n/a	4.17E-01	1.391
279833281	ENSG00000229473	0	RGS17P1	regulator of G-protein signaling 17 pseudogene 1	0	13	n/a	n/a	4.11E-01	1.391
280138384	ENSG00000259758	0	CTA-204B4.6	CTA-204B4.6	0	8	n/a	n/a	4.32E-01	1.391
1088225	ENSG00000076641	35112	PAG1	phosphoprotein associated with glycosphingolipid microdomains 1	55824	8	n/a	n/a	4.07E-01	1.391
1097639	ENSG00000162129	57272	CLPB	ClpB caseinolytic peptidase B homolog (E. coli)	81570	11	n/a	n/a	3.70E-01	1.391
1097415	ENSG00000160305	22936	DIP2A	DIP2 disco-interacting protein 2 homolog A (Drosophila)	23181	21	n/a	n/a	3.94E-01	1.39
1090579	ENSG00000109625	8466	CPZ	carboxypeptidase Z	8532	4	n/a	n/a	4.07E-01	1.39
1091350	ENSG00000115568	7657	ZNF142	zinc finger protein 142	7701	2	n/a	n/a	3.82E-01	1.39
280133548	ENSG00000259475	0	RP11-654A16.3	RP11-654A16.3	0	15	n/a	n/a	3.97E-01	1.39
1088933	ENSG00000096070	26899	BRPF3	bromodomain and PHD finger containing, 3	27154	6	n/a	n/a	3.98E-01	1.39
280071420	ENSG00000254485	0	RP11-380O24.1	RP11-380O24.1	0	3	n/a	n/a	3.82E-01	1.39
280014051	ENSG00000249491	0	EGFLAM-AS1	EGFLAM antisense RNA 1 (non-protein coding)	0	5	n/a	n/a	4.47E-01	1.39
1101876	ENSG00000181222	5398	POLR2A	polymerase (RNA) II (DNA directed) polypeptide A, 220kDa	5430	17	n/a	n/a	4.41E-01	1.39
1087055	ENSG00000007545	36858	CRAMP1L	Crm, cramped-like (Drosophila)	57585	16	n/a	n/a	3.82E-01	1.389
1098526	ENSG00000165323	78776	FAT3	FAT tumor suppressor homolog 3 (Drosophila)	120114	11	n/a	n/a	4.44E-01	1.389
279891170	ENSG00000234630	0	LL22NC03-2H8.4	LL22NC03-2H8.4	0	22	n/a	n/a	4.08E-01	1.389
279939042	ENSG00000239323	0	CTD-2213F21.1	CTD-2213F21.1	0	14	n/a	n/a	4.53E-01	1.389
1098995	ENSG00000167178	36884	ISLR2	immunoglobulin superfamily containing leucine-rich repeat 2	57611	15	n/a	n/a	4.21E-01	1.389
1099026	ENSG00000167306	4619	MYO5B	myosin VB	4645	18	n/a	n/a	3.35E-01	1.389
1089057	ENSG00000100065	29510	CARD10	caspase recruitment domain family, member 10	29775	22	n/a	n/a	3.90E-01	1.389
280107131	ENSG00000257622	0	RP11-44N21.4	RP11-44N21.4	0	14	n/a	n/a	4.09E-01	1.388
279822895	ENSG00000228549	0	RP11-108M9.3	RP11-108M9.3	0	1	n/a	n/a	4.09E-01	1.388
1104772	ENSG00000198846	9616	TOX	thymocyte selection-associated high mobility group box	9760	8	n/a	n/a	3.68E-01	1.388
280102455	ENSG00000257167	1014038	RP11-181C3.2	RP11-181C3.2	100128191	12	n/a	n/a	4.10E-01	1.388
1100627	ENSG00000174231	10447	PRPF8	PRP8 pre-mRNA processing factor 8 homolog (S. cerevisiae)	10594	17	n/a	n/a	3.95E-01	1.388
1087431	ENSG00000039560	25813	RAI14	retinoic acid induced 14	26064	5	n/a	n/a	3.95E-01	1.388
279893323	ENSG00000234790	0	RP11-426L16.7	RP11-426L16.7	0	1	n/a	n/a	4.07E-01	1.388
279940860	ENSG00000239530	0	AC114498.1	AC114498.1	0	1	n/a	n/a	3.33E-01	1.388
279951259	ENSG00000240756	0	AL132988.2	AL132988.2	0	14	n/a	n/a	4.18E-01	1.388
1089308	ENSG00000101004	22736	NINL	ninein-like	22981	20	n/a	n/a	4.40E-01	1.387
279855303	ENSG00000231458	0	AC098850.1	AC098850.1	0	17	n/a	n/a	4.08E-01	1.387
1087145	ENSG00000011083	6498	SLC6A7	solute carrier family 6 (neurotransmitter transporter, L-proline), member 7	6534	5	n/a	n/a	4.01E-01	1.387
280095241	ENSG00000256364	0	RP11-173P15.3	RP11-173P15.3	0	12	n/a	n/a	3.79E-01	1.387
280080335	ENSG00000255056	0	BAIAP2L1	BAI1-associated protein 2-like 1	0	7	n/a	n/a	3.90E-01	1.387
1098188	ENSG00000164082	2895	GRM2	glutamate receptor, metabotropic 2	2912	3	n/a	n/a	3.98E-01	1.386
1096693	ENSG00000154310	22798	TNIK	TRAF2 and NCK interacting kinase	23043	3	n/a	n/a	4.35E-01	1.386
1099600	ENSG00000169635	22874	HIC2	hypermethylated in cancer 2	23119	22	n/a	n/a	4.16E-01	1.386
279807120	ENSG00000227091	0	RP5-1028L10.1	RP5-1028L10.1	0	1	n/a	n/a	3.59E-01	1.386
1096709	ENSG00000154478	2832	GPR26	G protein-coupled receptor 26	2849	10	n/a	n/a	3.79E-01	1.386
279509320	ENSG00000181511	0	RP4-655L22.4	RP4-655L22.4	0	X	n/a	n/a	4.30E-01	1.386
1087483	ENSG00000046889	56044	PREX2	phosphatidylinositol-3,4,5-trisphosphate-dependent Rac exchange factor 2	80243	8	n/a	n/a	3.96E-01	1.386
1106713	ENSG00000224016	0	RP11-728K20.1	RP11-728K20.1	0	7	n/a	n/a	3.97E-01	1.385
1102262	ENSG00000183117	41076	CSMD1	CUB and Sushi multiple domains 1	64478	8	n/a	n/a	4.03E-01	1.385
279662334	ENSG00000200837	0	Y_RNA	Y RNA	0	3	n/a	n/a	4.40E-01	1.385
1099998	ENSG00000171316	34925	CHD7	chromodomain helicase DNA binding protein 7	55636	8	n/a	n/a	4.13E-01	1.385
1089098	ENSG00000100207	6902	TCF20	transcription factor 20 (AR1)	6942	22	n/a	n/a	3.95E-01	1.384
280044475	ENSG00000252006	0	SCARNA23	Small Cajal body specific RNA 23	0	4	n/a	n/a	4.35E-01	1.384
280017727	ENSG00000249784	0	SCARNA22	small Cajal body-specific RNA 22	0	4	n/a	n/a	4.35E-01	1.384
1093125	ENSG00000130164	3924	LDLR	low density lipoprotein receptor	3949	19	n/a	n/a	4.04E-01	1.384
279810636	ENSG00000227409	0	RP4-765A10.2	RP4-765A10.2	0	1	n/a	n/a	4.10E-01	1.384
280071139	ENSG00000254461	0	RP11-755F10.3	RP11-755F10.3	0	11	n/a	n/a	4.00E-01	1.384
1103307	ENSG00000187498	1273	COL4A1	collagen, type IV, alpha 1	1282	13	n/a	n/a	4.23E-01	1.384
1100121	ENSG00000171823	80390	FBXL14	F-box and leucine-rich repeat protein 14	144699	12	n/a	n/a	4.32E-01	1.384
280125736	ENSG00000259027	0	RP11-361H10.4	RP11-361H10.4	0	14	n/a	n/a	4.37E-01	1.384
1098829	ENSG00000166484	5566	MAPK7	mitogen-activated protein kinase 7	5598	17	n/a	n/a	4.09E-01	1.384
279707076	ENSG00000207332	0	U6	U6 spliceosomal RNA	0	X	n/a	n/a	3.65E-01	1.383
1088032	ENSG00000071564	6889	TCF3	transcription factor 3 (E2A immunoglobulin enhancer binding factors E12/E47)	6929	19	n/a	n/a	4.10E-01	1.383
1095130	ENSG00000142149	29802	HUNK	hormonally up-regulated Neu-associated kinase	30811	21	n/a	n/a	4.10E-01	1.383
1087478	ENSG00000046604	1817	DSG2	desmoglein 2	1829	18	n/a	n/a	4.31E-01	1.383
280043873	ENSG00000251920	0	5S_rRNA	5S ribosomal RNA	0	6	n/a	n/a	3.70E-01	1.383
279706404	ENSG00000207217	0	SNORA42	Small nucleolar RNA SNORA42/SNORA80 family	0	7	n/a	n/a	3.99E-01	1.383
1108342	ENSG00000234616	0	JRK	jerky homolog (mouse)	0	8	n/a	n/a	3.94E-01	1.383
280060602	ENSG00000253729	5559	PRKDC	protein kinase, DNA-activated, catalytic polypeptide	5591	8	n/a	n/a	4.30E-01	1.383
280104545	ENSG00000257360	0	RP11-74K11.1	RP11-74K11.1	0	12	n/a	n/a	4.37E-01	1.383
280013687	ENSG00000249462	0	MLLT10P2	myeloid/lymphoid or mixed-lineage leukemia (trithorax homolog, Drosophila); translocated to, 10 pseudogene 2	0	4	n/a	n/a	4.31E-01	1.382
1099060	ENSG00000167491	34104	GATAD2A	GATA zinc finger domain containing 2A	54815	19	n/a	n/a	3.96E-01	1.382
1101419	ENSG00000178502	34464	KLHL11	kelch-like 11 (Drosophila)	55175	17	n/a	n/a	3.83E-01	1.382
279920624	ENSG00000237307	0	SRRM1P3	serine/arginine repetitive matrix 1 pseudogene 3	0	X	n/a	n/a	4.10E-01	1.382
1095638	ENSG00000145495	10153	6-Mar	membrane-associated ring finger (C3HC4) 6	10299	5	n/a	n/a	3.42E-01	1.382
1088521	ENSG00000085185	40457	BCORL1	BCL6 corepressor-like 1	63035	X	n/a	n/a	3.98E-01	1.381
280081615	ENSG00000255139	0	AP000442.1	AP000442.1	0	11	n/a	n/a	3.97E-01	1.381
280053492	ENSG00000253200	0	RP11-582J16.5	Uncharacterized protein	0	8	n/a	n/a	3.06E-01	1.381
279951031	ENSG00000240723	0	AC093602.1	AC093602.1	0	4	n/a	n/a	4.35E-01	1.381
1092215	ENSG00000122778	36943	KIAA1549	KIAA1549	57670	7	n/a	n/a	4.07E-01	1.381
279717012	ENSG00000212493	0	SNORD19	small nucleolar RNA, C/D box 19	0	3	n/a	n/a	3.41E-01	1.381
280045504	ENSG00000252155	0	U6	U6 spliceosomal RNA	0	Y	n/a	n/a	3.80E-01	1.381
280101282	ENSG00000257065	0	RP3-468K18.5	RP3-468K18.5	0	6	n/a	n/a	3.82E-01	1.38
1088156	ENSG00000074964	34449	ARHGEF10L	Rho guanine nucleotide exchange factor (GEF) 10-like	55160	1	n/a	n/a	4.31E-01	1.38
1091953	ENSG00000120451	124990	SNX19	sorting nexin 19	399979	11	n/a	n/a	4.06E-01	1.38
1090807	ENSG00000111602	8835	TIMELESS	timeless homolog (Drosophila)	8914	12	n/a	n/a	4.02E-01	1.38
1101724	ENSG00000180357	22815	ZNF609	zinc finger protein 609	23060	15	n/a	n/a	4.06E-01	1.379
279857025	ENSG00000231610	0	AC021021.1	AC021021.1	0	2	n/a	n/a	3.81E-01	1.379
279901131	ENSG00000235512	0	TAB3-AS2	TAB3 antisense RNA 2 (non-protein coding)	0	X	n/a	n/a	4.48E-01	1.379
1103773	ENSG00000189319	9535	FAM53B	family with sequence similarity 53, member B	9679	10	n/a	n/a	3.38E-01	1.379
1096854	ENSG00000155886	25520	SLC24A2	solute carrier family 24 (sodium/potassium/calcium exchanger), member 2	25769	9	n/a	n/a	4.08E-01	1.379
1094824	ENSG00000139971	80435	C14orf37	chromosome 14 open reading frame 37	145407	14	n/a	n/a	4.06E-01	1.378
279840592	ENSG00000230155	0	RP3-477O4.14	RP3-477O4.14	0	20	n/a	n/a	4.09E-01	1.378
1105037	ENSG00000204175	0	GPRIN2	G protein regulated inducer of neurite outgrowth 2	0	10	n/a	n/a	4.10E-01	1.378
279906666	ENSG00000236051	157129802	MYCBP2-AS1	MYCBP2 antisense RNA 1 (non-protein coding)	100874212	13	n/a	n/a	4.03E-01	1.378
1099015	ENSG00000167258	31235	CDK12	cyclin-dependent kinase 12	51755	17	n/a	n/a	4.05E-01	1.378
1095743	ENSG00000146216	58829	TTBK1	tau tubulin kinase 1	84630	6	n/a	n/a	4.10E-01	1.378
1098275	ENSG00000164318	79564	EGFLAM	EGF-like, fibronectin type III and laminin G domains	133584	5	n/a	n/a	3.47E-01	1.378
1093487	ENSG00000132386	5144	SERPINF1	serpin peptidase inhibitor, clade F (alpha-2 antiplasmin, pigment epithelium derived factor), member 1	5176	17	n/a	n/a	3.70E-01	1.378
279945252	ENSG00000240067	0	AC079089.2	AC079089.2	0	8	n/a	n/a	4.03E-01	1.377
1100277	ENSG00000172461	10543	FUT9	fucosyltransferase 9 (alpha (1,3) fucosyltransferase)	10690	6	n/a	n/a	4.35E-01	1.377
1090292	ENSG00000107263	2872	RAPGEF1	Rap guanine nucleotide exchange factor (GEF) 1	2889	9	n/a	n/a	4.02E-01	1.377
1089070	ENSG00000100101	0	NOL12	nucleolar protein 12	0	22	n/a	n/a	4.08E-01	1.376
1093270	ENSG00000130856	7732	ZNF236	zinc finger protein 236	7776	18	n/a	n/a	3.73E-01	1.376
279912953	ENSG00000236654	0	AC079780.3	AC079780.3	0	7	n/a	n/a	3.77E-01	1.376
1101646	ENSG00000179909	7666	ZNF154	zinc finger protein 154	7710	19	n/a	n/a	4.22E-01	1.376
1098800	ENSG00000166398	9566	KIAA0355	KIAA0355	9710	19	n/a	n/a	3.89E-01	1.376
1089154	ENSG00000100345	4601	MYH9	myosin, heavy chain 9, non-muscle	4627	22	n/a	n/a	4.20E-01	1.376
280010958	ENSG00000249233	0	ZNF154	ZNF154	0	19	n/a	n/a	4.23E-01	1.376
1091518	ENSG00000116774	36223	OLFML3	olfactomedin-like 3	56944	1	n/a	n/a	4.21E-01	1.376
1091747	ENSG00000118785	6656	SPP1	secreted phosphoprotein 1	6696	4	n/a	n/a	4.19E-01	1.376
1104181	ENSG00000197136	124961	PCNXL3	pecanex-like 3 (Drosophila)	399909	11	n/a	n/a	4.02E-01	1.376
1093666	ENSG00000133422	22636	MORC2	MORC family CW-type zinc finger 2	22880	22	n/a	n/a	4.04E-01	1.375
1092876	ENSG00000127951	10717	FGL2	fibrinogen-like 2	10875	7	n/a	n/a	4.41E-01	1.375
279816612	ENSG00000227971	0	RP11-600G3.1	RP11-600G3.1	0	3	n/a	n/a	4.46E-01	1.375
279724059	ENSG00000213688	0	FOXO3B	forkhead box O3B pseudogene	0	17	n/a	n/a	4.08E-01	1.375
279813405	ENSG00000227692	0	AC017071.1	AC017071.1	0	2	n/a	n/a	3.98E-01	1.374
279827860	ENSG00000228986	0	RP13-228J13.8	RP13-228J13.8	0	X	n/a	n/a	4.07E-01	1.374
1089706	ENSG00000103485	23230	QPRT	quinolinate phosphoribosyltransferase	23475	16	n/a	n/a	4.30E-01	1.374
1088240	ENSG00000077063	58208	CTTNBP2	cortactin binding protein 2	83992	7	n/a	n/a	3.98E-01	1.374
280042078	ENSG00000251675	0	CTC-458I2.2	CTC-458I2.2	0	5	n/a	n/a	4.34E-01	1.374
280008944	ENSG00000249044	0	RP11-330M2.7	RP11-330M2.7	0	9	n/a	n/a	4.06E-01	1.374
280098583	ENSG00000256761	0	AL008733.1	AL008733.1	0	1	n/a	n/a	3.41E-01	1.374
1094069	ENSG00000135837	9713	CEP350	centrosomal protein 350kDa	9857	1	n/a	n/a	3.83E-01	1.373
1087838	ENSG00000066230	6514	SLC9A3	solute carrier family 9 (sodium/hydrogen exchanger), member 3	6550	5	n/a	n/a	4.29E-01	1.373
1088626	ENSG00000087510	6980	TFAP2C	transcription factor AP-2 gamma (activating enhancer binding protein 2 gamma)	7022	20	n/a	n/a	3.47E-01	1.373
1098051	ENSG00000163682	6101	RPL9	ribosomal protein L9	6133	4	n/a	n/a	4.13E-01	1.373
279621256	ENSG00000197334	0	AC032027.1	AC032027.1	0	8	n/a	n/a	4.13E-01	1.373
279845009	ENSG00000230530	0	RP11-697K23.1	RP11-697K23.1	0	3	n/a	n/a	4.02E-01	1.372
1096400	ENSG00000151892	2658	GFRA1	GDNF family receptor alpha 1	2674	10	n/a	n/a	4.09E-01	1.372
280062761	ENSG00000253861	0	CTC-293A9.2	CTC-293A9.2	0	5	n/a	n/a	4.36E-01	1.372
279971224	ENSG00000243014	0	PTMAP8	prothymosin, alpha pseudogene 8	0	3	n/a	n/a	4.40E-01	1.372
1088109	ENSG00000073614	5895	KDM5A	lysine (K)-specific demethylase 5A	5927	12	n/a	n/a	3.97E-01	1.372
1091024	ENSG00000112977	1599	DAP	death-associated protein	1611	5	n/a	n/a	3.95E-01	1.372
1099372	ENSG00000168646	8255	AXIN2	axin 2	8313	17	n/a	n/a	3.98E-01	1.372
1100674	ENSG00000174498	9402	IGDCC3	immunoglobulin superfamily, DCC subclass, member 3	9543	15	n/a	n/a	4.36E-01	1.372
279814397	ENSG00000227775	0	RP1-283E3.3	RP1-283E3.3	0	1	n/a	n/a	4.14E-01	1.371
280121392	ENSG00000258777	0	RP11-618G20.4	RP11-618G20.4	0	14	n/a	n/a	4.02E-01	1.371
1104168	ENSG00000197102	1766	DYNC1H1	dynein, cytoplasmic 1, heavy chain 1	1778	14	n/a	n/a	3.79E-01	1.371
279943599	ENSG00000239884	0	AC005696.1	AC005696.1	0	17	n/a	n/a	4.19E-01	1.37
280085800	ENSG00000255402	0	RP11-696P8.2	RP11-696P8.2	0	8	n/a	n/a	4.08E-01	1.37
280090926	ENSG00000255864	0	RP11-444D3.1	RP11-444D3.1	0	12	n/a	n/a	4.06E-01	1.37
1094418	ENSG00000137642	6613	SORL1	sortilin-related receptor, L(DLR class) A repeats containing	6653	11	n/a	n/a	4.10E-01	1.37
279862106	ENSG00000232041	0	PSMD10P3	proteasome 26S subunit, non-ATPase, 10 pseudogene 3	0	13	n/a	n/a	4.10E-01	1.37
279995114	ENSG00000247228	0	AC009060.1	AC009060.1	0	16	n/a	n/a	4.31E-01	1.37
1097593	ENSG00000161847	79085	RAVER1	ribonucleoprotein, PTB-binding 1	125950	19	n/a	n/a	4.08E-01	1.37
1103456	ENSG00000188033	36747	ZNF490	zinc finger protein 490	57474	19	n/a	n/a	4.00E-01	1.369
1097658	ENSG00000162337	4016	LRP5	low density lipoprotein receptor-related protein 5	4041	11	n/a	n/a	4.11E-01	1.369
1091378	ENSG00000115760	36721	BIRC6	baculoviral IAP repeat containing 6	57448	2	n/a	n/a	4.06E-01	1.369
1096743	ENSG00000154764	7433	WNT7A	wingless-type MMTV integration site family, member 7A	7476	3	n/a	n/a	3.97E-01	1.369
279585954	ENSG00000188459	0	WASF4P	WAS protein family, member 4, pseudogene	0	X	n/a	n/a	4.43E-01	1.369
1108446	ENSG00000235370	0	CSPG4P5	chondroitin sulfate proteoglycan 4 pseudogene 5	0	15	n/a	n/a	4.35E-01	1.368
279760112	ENSG00000222489	0	SNORA79	Small nucleolar RNA SNORA79	0	14	n/a	n/a	4.16E-01	1.368
280094280	ENSG00000256262	0	RP11-117B7.1	RP11-117B7.1	0	12	n/a	n/a	4.35E-01	1.368
1104287	ENSG00000197467	1296	COL13A1	collagen, type XIII, alpha 1	1305	10	n/a	n/a	4.37E-01	1.368
280112732	ENSG00000258186	0	SLC7A5P2	solute carrier family 7 (amino acid transporter light chain, L system), member 5 pseudogene 2	0	16	n/a	n/a	4.18E-01	1.367
1099855	ENSG00000170775	2844	GPR37	G protein-coupled receptor 37 (endothelin receptor type B-like)	2861	7	n/a	n/a	3.99E-01	1.367
279658057	ENSG00000199568	26577	RNU5A-1	RNA, U5A small nuclear 1	26831	15	n/a	n/a	4.09E-01	1.367
280111359	ENSG00000258048	0	RP11-530C5.1	RP11-530C5.1	0	12	n/a	n/a	3.80E-01	1.367
279430494	ENSG00000171943	0	SRGAP2P1	SLIT-ROBO Rho GTPase activating protein 2 pseudogene 1	0	1	n/a	n/a	4.07E-01	1.367
280098636	ENSG00000256771	0	ZNF253	zinc finger protein 253	0	19	n/a	n/a	4.00E-01	1.367
1103056	ENSG00000186300	80697	ZNF555	zinc finger protein 555	148254	19	n/a	n/a	3.80E-01	1.367
279906433	ENSG00000236031	0	RP11-269F20.1	RP11-269F20.1	0	1	n/a	n/a	4.44E-01	1.367
1104455	ENSG00000197961	7631	ZNF121	zinc finger protein 121	7675	19	n/a	n/a	4.10E-01	1.367
279782317	ENSG00000224946	0	AC007312.3	AC007312.3	0	7	n/a	n/a	4.03E-01	1.367
280086717	ENSG00000255471	0	RP11-736K20.5	RP11-736K20.5	0	11	n/a	n/a	3.96E-01	1.366
279933247	ENSG00000238433	0	snoU13	Small nucleolar RNA U13	0	8	n/a	n/a	4.10E-01	1.366
1087793	ENSG00000065308	9553	TRAM2	translocation associated membrane protein 2	9697	6	n/a	n/a	4.05E-01	1.366
1100977	ENSG00000176136	4136	MC5R	melanocortin 5 receptor	4161	18	n/a	n/a	3.93E-01	1.366
1098925	ENSG00000166897	77518	PPP1R29	protein phosphatase 1, regulatory subunit 29	114794	22	n/a	n/a	4.08E-01	1.366
280070719	ENSG00000254428	0	RP11-110I1.11	RP11-110I1.11	0	11	n/a	n/a	4.34E-01	1.366
1101185	ENSG00000177200	56006	CHD9	chromodomain helicase DNA binding protein 9	80205	16	n/a	n/a	4.31E-01	1.366
279881334	ENSG00000233735	0	RP11-567G24.3	RP11-567G24.3	0	1	n/a	n/a	4.10E-01	1.365
279996973	ENSG00000247993	0	RP11-79P5.2	RP11-79P5.2	0	5	n/a	n/a	3.87E-01	1.365
1097161	ENSG00000158445	3720	KCNB1	potassium voltage-gated channel, Shab-related subfamily, member 1	3745	20	n/a	n/a	4.43E-01	1.365
280086686	ENSG00000255468	0	RP11-867G23.8	Uncharacterized protein	0	11	n/a	n/a	4.10E-01	1.365
1104882	ENSG00000203685	119545	C1orf95	chromosome 1 open reading frame 95	375057	1	n/a	n/a	3.81E-01	1.365
1092389	ENSG00000124212	5708	PTGIS	prostaglandin I2 (prostacyclin) synthase	5740	20	n/a	n/a	4.15E-01	1.365
280071156	ENSG00000254462	0	TMX2-CTNND1	TMX2-CTNND1 readthrough (non-protein coding)	0	11	n/a	n/a	4.33E-01	1.365
280032665	ENSG00000250970	0	RP11-274N19.2	RP11-274N19.2	0	1	n/a	n/a	4.05E-01	1.364
279781366	ENSG00000224875	0	AC083949.1	AC083949.1	0	2	n/a	n/a	3.95E-01	1.364
279964859	ENSG00000242294	0	CTB-161A2.3	CTB-161A2.3	0	7	n/a	n/a	4.09E-01	1.364
279930480	ENSG00000238123	0	MID1IP1-AS1	MID1IP1 antisense RNA 1 (non-protein coding)	0	X	n/a	n/a	4.35E-01	1.364
280087347	ENSG00000255513	0	AC005363.9	AC005363.9	0	16	n/a	n/a	4.51E-01	1.364
279657602	ENSG00000199436	0	SNORD9	small nucleolar RNA, C/D box 9	0	14	n/a	n/a	4.35E-01	1.364
1091480	ENSG00000116580	34145	GON4L	gon-4-like (C. elegans)	54856	1	n/a	n/a	3.83E-01	1.363
1088171	ENSG00000075240	22906	GRAMD4	GRAM domain containing 4	23151	22	n/a	n/a	4.10E-01	1.363
1093421	ENSG00000131899	3971	LLGL1	lethal giant larvae homolog 1 (Drosophila)	3996	17	n/a	n/a	4.04E-01	1.363
1093602	ENSG00000132970	10652	WASF3	WAS protein family, member 3	10810	13	n/a	n/a	4.39E-01	1.363
1095295	ENSG00000143333	5972	RGS16	regulator of G-protein signaling 16	6004	1	n/a	n/a	4.04E-01	1.362
279805544	ENSG00000226958	0	RN28S1	RNA, 28S ribosomal 1	0	X	n/a	n/a	3.69E-01	1.362
280030216	ENSG00000250761	0	RP11-711G10.1	RP11-711G10.1	0	5	n/a	n/a	4.13E-01	1.362
1090946	ENSG00000112320	34373	SOBP	sine oculis binding protein homolog (Drosophila)	55084	6	n/a	n/a	4.08E-01	1.362
1094017	ENSG00000135540	36500	NHSL1	NHS-like 1	57224	6	n/a	n/a	4.06E-01	1.362
1102084	ENSG00000182348	85540	ZNF804B	zinc finger protein 804B	219578	7	n/a	n/a	4.35E-01	1.361
279999274	ENSG00000248255	0	AC126775.1	AC126775.1	0	5	n/a	n/a	4.00E-01	1.361
279807384	ENSG00000227117	0	CTA-85E5.10	CTA-85E5.10	0	22	n/a	n/a	3.84E-01	1.361
1106854	ENSG00000224940	125611	PRRT4	proline-rich transmembrane protein 4	401399	7	n/a	n/a	4.07E-01	1.361
280006389	ENSG00000248801	94821	RP11-664D7.4	RP11-664D7.4	286189	8	n/a	n/a	4.40E-01	1.361
1102864	ENSG00000185585	81748	OLFML2A	olfactomedin-like 2A	169611	9	n/a	n/a	3.46E-01	1.361
1090200	ENSG00000106462	2131	EZH2	enhancer of zeste homolog 2 (Drosophila)	2146	7	n/a	n/a	4.10E-01	1.36
1091317	ENSG00000115380	2187	EFEMP1	EGF containing fibulin-like extracellular matrix protein 1	2202	2	n/a	n/a	4.10E-01	1.36
1091783	ENSG00000119280	59076	C1orf198	chromosome 1 open reading frame 198	84886	1	n/a	n/a	4.37E-01	1.36
279845772	ENSG00000230590	1023132	FTX	FTX transcript, XIST regulator (non-protein coding)	100302692	X	n/a	n/a	4.04E-01	1.36
279992307	ENSG00000246181	0	AC022409.1	AC022409.1	0	19	n/a	n/a	4.10E-01	1.36
1087800	ENSG00000065413	60057	ANKRD44	ankyrin repeat domain 44	91526	2	n/a	n/a	4.33E-01	1.36
1089187	ENSG00000100425	23527	BRD1	bromodomain containing 1	23774	22	n/a	n/a	3.95E-01	1.36
1101481	ENSG00000178917	94549	ZNF852	zinc finger protein 852	285346	3	n/a	n/a	4.37E-01	1.36
279662600	ENSG00000200914	0	5S_rRNA	5S ribosomal RNA	0	17	n/a	n/a	4.35E-01	1.359
1087695	ENSG00000060749	55635	QSER1	glutamine and serine rich 1	79832	11	n/a	n/a	4.06E-01	1.359
1093553	ENSG00000132694	9682	ARHGEF11	Rho guanine nucleotide exchange factor (GEF) 11	9826	1	n/a	n/a	3.89E-01	1.359
279868780	ENSG00000232640	0	RP1-266L20.2	RP1-266L20.2	0	6	n/a	n/a	4.41E-01	1.359
1092805	ENSG00000127252	36388	HRASLS	HRAS-like suppressor	57110	3	n/a	n/a	3.92E-01	1.358
1087576	ENSG00000052850	37989	ALX4	ALX homeobox 4	60529	11	n/a	n/a	4.28E-01	1.358
279834320	ENSG00000229576	0	AC012309.4	AC012309.4	0	19	n/a	n/a	4.31E-01	1.358
1087467	ENSG00000043355	7503	ZIC2	Zic family member 2	7546	13	n/a	n/a	3.80E-01	1.358
279661207	ENSG00000200503	1013520	SNORD115-5	small nucleolar RNA, C/D box 115-5	100033442	15	n/a	n/a	4.09E-01	1.358
1102804	ENSG00000185278	58813	ZBTB37	zinc finger and BTB domain containing 37	84614	1	n/a	n/a	3.97E-01	1.357
280080787	ENSG00000255090	0	RP11-820L6.1	RP11-820L6.1	0	11	n/a	n/a	4.09E-01	1.357
1096298	ENSG00000151150	285	ANK3	ankyrin 3, node of Ranvier (ankyrin G)	288	10	n/a	n/a	4.38E-01	1.357
279955384	ENSG00000241282	0	CTC-451A6.1	CTC-451A6.1	0	19	n/a	n/a	4.47E-01	1.357
1086910	ENSG00000004399	22884	PLXND1	plexin D1	23129	3	n/a	n/a	3.73E-01	1.357
279533381	ENSG00000183900	0	FOXD1	forkhead box D1	0	5	n/a	n/a	3.42E-01	1.356
1089406	ENSG00000101417	11103	PXMP4	peroxisomal membrane protein 4, 24kDa	11264	20	n/a	n/a	3.90E-01	1.356
279893050	ENSG00000234771	94827	RP11-395P17.3	RP11-395P17.3	100289019	9	n/a	n/a	4.46E-01	1.356
1100726	ENSG00000174807	36402	CD248	CD248 molecule, endosialin	57124	11	n/a	n/a	3.86E-01	1.355
280027810	ENSG00000250579	0	CTD-2297D10.2	CTD-2297D10.2	0	5	n/a	n/a	4.11E-01	1.355
279708735	ENSG00000207636	1013208	MIR631	microRNA 631	693216	15	n/a	n/a	4.46E-01	1.355
1103390	ENSG00000187792	7578	ZNF70	zinc finger protein 70	7621	22	n/a	n/a	4.39E-01	1.355
1104706	ENSG00000198728	8784	LDB1	LIM domain binding 1	8861	10	n/a	n/a	4.37E-01	1.354
1093018	ENSG00000129159	3721	KCNC1	potassium voltage-gated channel, Shaw-related subfamily, member 1	3746	11	n/a	n/a	4.07E-01	1.354
1088249	ENSG00000077235	2958	GTF3C1	general transcription factor IIIC, polypeptide 1, alpha 220kDa	2975	16	n/a	n/a	4.77E-01	1.354
1108514	ENSG00000235878	0	AP001468.1	Uncharacterized protein	0	21	n/a	n/a	3.78E-01	1.354
1091530	ENSG00000116852	22801	KIF21B	kinesin family member 21B	23046	1	n/a	n/a	3.96E-01	1.354
279662593	ENSG00000200913	0	SNORD46	small nucleolar RNA, C/D box 46	0	1	n/a	n/a	4.06E-01	1.354
1091227	ENSG00000114796	34089	KLHL24	kelch-like 24 (Drosophila)	54800	3	n/a	n/a	3.95E-01	1.353
1100808	ENSG00000175206	4847	NPPA	natriuretic peptide A	4878	1	n/a	n/a	3.91E-01	1.353
280040309	ENSG00000251548	0	RP11-215G15.4	RP11-215G15.4	0	5	n/a	n/a	4.08E-01	1.353
280103621	ENSG00000257291	0	RP11-411N4.1	RP11-411N4.1	0	12	n/a	n/a	4.37E-01	1.353
280125650	ENSG00000259024	157124459	FAM18B2-CDRT4	FAM18B2-CDRT4 readthrough	100533496	17	n/a	n/a	4.04E-01	1.353
1095736	ENSG00000146147	59931	MLIP	muscular LMNA-interacting protein	90523	6	n/a	n/a	4.07E-01	1.353
280124953	ENSG00000258983	0	RP11-507K2.2	RP11-507K2.2	0	14	n/a	n/a	4.00E-01	1.353
1100531	ENSG00000173698	10004	GPR64	G protein-coupled receptor 64	10149	X	n/a	n/a	4.47E-01	1.353
1095813	ENSG00000146830	41196	GIGYF1	GRB10 interacting GYF protein 1	64599	7	n/a	n/a	3.62E-01	1.353
1101294	ENSG00000177728	9628	KIAA0195	KIAA0195	9772	17	n/a	n/a	4.37E-01	1.353
279478878	ENSG00000177144	0	AL359758.1	AL359758.1	0	1	n/a	n/a	4.36E-01	1.352
1096585	ENSG00000153317	30294	ASAP1	ArfGAP with SH3 domain, ankyrin repeat and PH domain 1	50807	8	n/a	n/a	4.41E-01	1.352
1091290	ENSG00000115266	10151	APC2	adenomatosis polyposis coli 2	10297	19	n/a	n/a	4.44E-01	1.352
280042970	ENSG00000251790	166027	SCARNA16	small Cajal body-specific RNA 16	677781	17	n/a	n/a	3.35E-01	1.352
1106039	ENSG00000214280	0	RP11-553K23.2	RP11-553K23.2	0	3	n/a	n/a	3.99E-01	1.351
1102748	ENSG00000185070	23521	FLRT2	fibronectin leucine rich transmembrane protein 2	23768	14	n/a	n/a	4.03E-01	1.351
280001379	ENSG00000248409	0	KB-1269D1.8	KB-1269D1.8	0	22	n/a	n/a	4.08E-01	1.351
279712233	ENSG00000211643	0	IGLV5-52	immunoglobulin lambda variable 5-52	0	22	n/a	n/a	4.03E-01	1.351
1103286	ENSG00000187260	110422	WDR86	WD repeat domain 86	349136	7	n/a	n/a	4.49E-01	1.351
1088499	ENSG00000084112	33725	SSH1	slingshot homolog 1 (Drosophila)	54434	12	n/a	n/a	3.99E-01	1.351
1101861	ENSG00000181090	55616	EHMT1	euchromatic histone-lysine N-methyltransferase 1	79813	9	n/a	n/a	3.94E-01	1.351
1089462	ENSG00000101849	6867	TBL1X	transducin (beta)-like 1X-linked	6907	X	n/a	n/a	4.03E-01	1.351
279970762	ENSG00000242961	0	AL132855.1	AL132855.1	0	14	n/a	n/a	3.53E-01	1.351
279715836	ENSG00000212195	0	U3	Small nucleolar RNA U3	0	17	n/a	n/a	4.07E-01	1.351
1107456	ENSG00000228804	1015878	RP11-211G3.3	Uncharacterized protein	100131635	3	n/a	n/a	4.37E-01	1.351
280087361	ENSG00000255515	0	RP11-178H8.3	RP11-178H8.3	0	11	n/a	n/a	4.31E-01	1.35
279836135	ENSG00000229750	0	AC096649.2	AC096649.2	0	2	n/a	n/a	4.03E-01	1.35
279710800	ENSG00000208772	0	SNORD94	small nucleolar RNA, C/D box 94	0	2	n/a	n/a	3.85E-01	1.35
1091565	ENSG00000117114	23021	LPHN2	latrophilin 2	23266	1	n/a	n/a	3.60E-01	1.35
1105997	ENSG00000214128	81221	TMEM213	transmembrane protein 213	155006	7	n/a	n/a	3.93E-01	1.35
1096927	ENSG00000156453	5065	PCDH1	protocadherin 1	5097	5	n/a	n/a	4.08E-01	1.35
279794620	ENSG00000226017	157129864	PRICKLE2-AS3	PRICKLE2 antisense RNA 3 (non-protein coding)	100874243	3	n/a	n/a	3.99E-01	1.35
1096150	ENSG00000149531	94403	FRG1B	FSHD region gene 1 family, member B	284802	20	n/a	n/a	4.31E-01	1.35
279911149	ENSG00000236455	0	AC005154.5	AC005154.5	0	7	n/a	n/a	4.33E-01	1.35
280095928	ENSG00000256443	0	RP11-794G24.1	RP11-794G24.1	0	11	n/a	n/a	4.30E-01	1.349
279849182	ENSG00000230912	0	RP3-508I15.10	RP3-508I15.10	0	22	n/a	n/a	4.35E-01	1.349
1102162	ENSG00000182687	8734	GALR2	galanin receptor 2	8811	17	n/a	n/a	4.08E-01	1.349
1105142	ENSG00000204444	35224	APOM	apolipoprotein M	55937	6	n/a	n/a	3.80E-01	1.349
1099020	ENSG00000167280	41346	ENGASE	endo-beta-N-acetylglucosaminidase	64772	17	n/a	n/a	4.08E-01	1.348
1106128	ENSG00000214655	22808	KIAA0913	KIAA0913	23053	10	n/a	n/a	4.09E-01	1.348
1103649	ENSG00000188786	4494	MTF1	metal-regulatory transcription factor 1	4520	1	n/a	n/a	3.77E-01	1.348
280088854	ENSG00000255651	0	RP11-466C23.4	RP11-466C23.4	0	11	n/a	n/a	3.68E-01	1.348
1105978	ENSG00000214050	81297	FBXO16	F-box protein 16	157574	8	n/a	n/a	3.95E-01	1.348
1105892	ENSG00000213694	1890	S1PR3	sphingosine-1-phosphate receptor 3	1903	9	n/a	n/a	4.10E-01	1.348
1095881	ENSG00000147324	9131	MFHAS1	malignant fibrous histiocytoma amplified sequence 1	9258	8	n/a	n/a	3.86E-01	1.347
1097757	ENSG00000162702	23283	ZNF281	zinc finger protein 281	23528	1	n/a	n/a	4.07E-01	1.347
1092853	ENSG00000127663	22785	KDM4B	lysine (K)-specific demethylase 4B	23030	19	n/a	n/a	4.09E-01	1.347
1100324	ENSG00000172687	0	ZNF738	zinc finger protein 738	0	19	n/a	n/a	3.95E-01	1.347
1092940	ENSG00000128536	85847	CDHR3	cadherin-related family member 3	222256	7	n/a	n/a	4.35E-01	1.347
279579257	ENSG00000187952	0	HS6ST1P1	heparan sulfate 6-O-sulfotransferase 1 pseudogene 1	0	1	n/a	n/a	4.10E-01	1.347
1095728	ENSG00000146083	22594	RNF44	ring finger protein 44	22838	5	n/a	n/a	4.08E-01	1.347
279535078	ENSG00000184068	0	RP5-821D11.7	RP5-821D11.7	0	22	n/a	n/a	4.09E-01	1.346
279707832	ENSG00000207464	1013494	SNORD116-4	small nucleolar RNA, C/D box 116-4	100033416	15	n/a	n/a	4.35E-01	1.346
279707538	ENSG00000207417	0	Y_RNA	Y RNA	0	8	n/a	n/a	4.11E-01	1.346
1097414	ENSG00000160299	5084	PCNT	pericentrin	5116	21	n/a	n/a	4.28E-01	1.345
280098805	ENSG00000256804	0	RP13-977J11.5	RP13-977J11.5	0	12	n/a	n/a	4.21E-01	1.345
1086981	ENSG00000006042	25771	TMEM98	transmembrane protein 98	26022	17	n/a	n/a	4.12E-01	1.345
1102615	ENSG00000184557	8901	SOCS3	suppressor of cytokine signaling 3	9021	17	n/a	n/a	3.74E-01	1.344
1104259	ENSG00000197386	3047	HTT	huntingtin	3064	4	n/a	n/a	3.80E-01	1.344
1090903	ENSG00000112139	92360	MDGA1	MAM domain containing glycosylphosphatidylinositol anchor 1	266727	6	n/a	n/a	4.04E-01	1.344
279910030	ENSG00000236370	157123347	RP11-574K11.16	RP11-574K11.16	100507331	10	n/a	n/a	3.96E-01	1.344
1097087	ENSG00000157827	77517	FMNL2	formin-like 2	114793	2	n/a	n/a	4.00E-01	1.344
280064888	ENSG00000254016	0	ALG1L2	asparagine-linked glycosylation 1-like 2	0	12	n/a	n/a	4.42E-01	1.344
279801463	ENSG00000226628	0	RP1-283E3.4	RP1-283E3.4	0	1	n/a	n/a	4.43E-01	1.344
1093395	ENSG00000131737	3860	KRT34	keratin 34	3885	17	n/a	n/a	4.40E-01	1.344
1096022	ENSG00000148429	9568	USP6NL	USP6 N-terminal like	9712	10	n/a	n/a	4.32E-01	1.343
1092534	ENSG00000125266	1935	EFNB2	ephrin-B2	1948	13	n/a	n/a	3.81E-01	1.343
1103393	ENSG00000187801	41744	ZNF643	zinc finger protein 643	65243	1	n/a	n/a	4.13E-01	1.343
279943535	ENSG00000239881	0	RPS27P25	ribosomal protein S27 pseudogene 25	0	12	n/a	n/a	4.07E-01	1.343
279937143	ENSG00000239063	0	snoU13	Small nucleolar RNA U13	0	1	n/a	n/a	4.29E-01	1.343
1087120	ENSG00000010292	9774	NCAPD2	non-SMC condensin I complex, subunit D2	9918	12	n/a	n/a	4.39E-01	1.343
1089430	ENSG00000101493	9514	ZNF516	zinc finger protein 516	9658	18	n/a	n/a	4.37E-01	1.343
280032958	ENSG00000250986	157123125	AC141928.1	AC141928.1	100507150	4	n/a	n/a	4.43E-01	1.342
1088617	ENSG00000087303	22552	NID2	nidogen 2 (osteonidogen)	22795	14	n/a	n/a	3.85E-01	1.342
1088311	ENSG00000078699	9016	CBFA2T2	core-binding factor, runt domain, alpha subunit 2; translocated to, 2	9139	20	n/a	n/a	4.00E-01	1.342
1091856	ENSG00000119737	10778	GPR75	G protein-coupled receptor 75	10936	2	n/a	n/a	4.00E-01	1.342
1092368	ENSG00000124151	8151	NCOA3	nuclear receptor coactivator 3	8202	20	n/a	n/a	4.15E-01	1.342
279830389	ENSG00000229227	0	RP11-38L15.2	RP11-38L15.2	0	10	n/a	n/a	3.99E-01	1.342
279716249	ENSG00000212304	168706	SNORD12	small nucleolar RNA, C/D box 12	692057	20	n/a	n/a	4.08E-01	1.341
1093703	ENSG00000133800	10736	LYVE1	lymphatic vessel endothelial hyaluronan receptor 1	10894	11	n/a	n/a	4.41E-01	1.341
1101812	ENSG00000180878	81465	C11orf42	chromosome 11 open reading frame 42	160298	11	n/a	n/a	4.23E-01	1.341
1093242	ENSG00000130749	22966	ZC3H4	zinc finger CCCH-type containing 4	23211	19	n/a	n/a	4.00E-01	1.341
1097259	ENSG00000159200	1815	RCAN1	regulator of calcineurin 1	1827	21	n/a	n/a	4.41E-01	1.341
1096072	ENSG00000148843	22739	PDCD11	programmed cell death 11	22984	10	n/a	n/a	3.99E-01	1.341
1103887	ENSG00000196312	58488	HIATL2	hippocampus abundant transcript-like 2	84278	9	n/a	n/a	4.01E-01	1.341
1101817	ENSG00000180900	23268	SCRIB	scribbled homolog (Drosophila)	23513	8	n/a	n/a	3.48E-01	1.341
280050068	ENSG00000252817	0	AL590431.1	AL590431.1	0	1	n/a	n/a	4.07E-01	1.34
1087743	ENSG00000064042	22753	LIMCH1	LIM and calponin homology domains 1	22998	4	n/a	n/a	3.34E-01	1.34
1088875	ENSG00000093100	0	XXbac-B461K10.4	protein MICAL-3 isoform 1	0	22	n/a	n/a	3.86E-01	1.34
1088978	ENSG00000099381	9595	SETD1A	SET domain containing 1A	9739	16	n/a	n/a	4.36E-01	1.34
1095819	ENSG00000146858	60136	ZC3HAV1L	zinc finger CCCH-type, antiviral 1-like	92092	7	n/a	n/a	4.36E-01	1.34
1096252	ENSG00000150687	10939	PRSS23	protease, serine, 23	11098	11	n/a	n/a	4.09E-01	1.34
1095438	ENSG00000144028	22775	SNRNP200	small nuclear ribonucleoprotein 200kDa (U5)	23020	2	n/a	n/a	3.93E-01	1.34
280080498	ENSG00000255073	0	ZFP91-CNTF	ZFP91-CNTF readthrough (non-protein coding)	0	11	n/a	n/a	4.34E-01	1.339
279825207	ENSG00000228748	0	RP13-39P12.3	RP13-39P12.3	0	10	n/a	n/a	4.07E-01	1.339
1102018	ENSG00000182103	85640	FAM181B	family with sequence similarity 181, member B	220382	11	n/a	n/a	3.67E-01	1.339
279720294	ENSG00000213234	0	ST13P10	suppression of tumorigenicity 13 (colon carcinoma) (Hsp70 interacting protein) pseudogene 10	0	11	n/a	n/a	4.05E-01	1.339
279597692	ENSG00000196085	0	AC013442.1	AC013442.1	0	2	n/a	n/a	3.91E-01	1.339
1089113	ENSG00000100242	25526	SUN2	Sad1 and UNC84 domain containing 2	25777	22	n/a	n/a	3.97E-01	1.338
1086878	ENSG00000001617	6369	SEMA3F	sema domain, immunoglobulin domain (Ig), short basic domain, secreted, (semaphorin) 3F	6405	3	n/a	n/a	3.96E-01	1.338
279991298	ENSG00000245865	0	AC134943.1	AC134943.1	0	3	n/a	n/a	4.22E-01	1.338
279494911	ENSG00000179342	0	GS1-124K5.9	GS1-124K5.9	0	7	n/a	n/a	3.89E-01	1.338
1098425	ENSG00000164916	85815	FOXK1	forkhead box K1	221937	7	n/a	n/a	4.24E-01	1.338
1106400	ENSG00000215790	9762	SLC35E2	solute carrier family 35, member E2	9906	1	n/a	n/a	4.47E-01	1.338
279974386	ENSG00000243357	0	AP001065.1	AP001065.1	0	21	n/a	n/a	4.36E-01	1.338
1088179	ENSG00000075391	9322	RASAL2	RAS protein activator like 2	9462	1	n/a	n/a	3.94E-01	1.338
1091071	ENSG00000113361	999	CDH6	cadherin 6, type 2, K-cadherin (fetal kidney)	1004	5	n/a	n/a	4.10E-01	1.338
1104472	ENSG00000198010	9103	DLGAP2	discs, large (Drosophila) homolog-associated protein 2	9228	8	n/a	n/a	4.28E-01	1.338
1108892	ENSG00000239306	10285	RBM14	RNA binding motif protein 14	10432	11	n/a	n/a	3.76E-01	1.337
1098462	ENSG00000165061	55501	ZMAT4	zinc finger, matrin-type 4	79698	8	n/a	n/a	4.10E-01	1.337
1091570	ENSG00000117139	10607	KDM5B	lysine (K)-specific demethylase 5B	10765	1	n/a	n/a	4.02E-01	1.337
280002520	ENSG00000248503	0	RP5-1000K24.2	RP5-1000K24.2	0	X	n/a	n/a	4.02E-01	1.337
279709022	ENSG00000207709	128084	MIR197	microRNA 197	406974	1	n/a	n/a	3.98E-01	1.337
1096145	ENSG00000149503	3594	INCENP	inner centromere protein antigens 135/155kDa	3619	11	n/a	n/a	3.98E-01	1.337
1092429	ENSG00000124440	40945	HIF3A	hypoxia inducible factor 3, alpha subunit	64344	19	n/a	n/a	4.21E-01	1.337
1095626	ENSG00000145391	56625	SETD7	SET domain containing (lysine methyltransferase) 7	80854	4	n/a	n/a	4.23E-01	1.336
280014797	ENSG00000249558	0	RCC2P4	regulator of chromosome condensation 2 pseudogene 4	0	3	n/a	n/a	4.20E-01	1.336
1097247	ENSG00000159140	6611	SON	SON DNA binding protein	6651	21	n/a	n/a	4.05E-01	1.336
1101107	ENSG00000176845	94211	METRNL	meteorin, glial cell differentiation regulator-like	284207	17	n/a	n/a	3.78E-01	1.336
1094433	ENSG00000137713	5487	PPP2R1B	protein phosphatase 2, regulatory subunit A, beta	5519	11	n/a	n/a	3.97E-01	1.336
1088463	ENSG00000083168	7947	KAT6A	K(lysine) acetyltransferase 6A	7994	8	n/a	n/a	4.08E-01	1.336
279747828	ENSG00000218418	0	RP11-296E7.1	RP11-296E7.1	0	6	n/a	n/a	4.09E-01	1.336
279715969	ENSG00000212237	0	RN5S18	RNA, 5S ribosomal 18	0	1	n/a	n/a	3.56E-01	1.336
279753521	ENSG00000221381	169375	SNORD88B	small nucleolar RNA, C/D box 88B	692203	19	n/a	n/a	4.40E-01	1.336
1093924	ENSG00000135097	4414	MSI1	musashi homolog 1 (Drosophila)	4440	12	n/a	n/a	4.10E-01	1.336
1088154	ENSG00000074855	36992	ANO8	anoctamin 8	57719	19	n/a	n/a	3.56E-01	1.336
1102783	ENSG00000185219	110735	ZNF445	zinc finger protein 445	353274	3	n/a	n/a	4.08E-01	1.336
1089957	ENSG00000105281	6474	SLC1A5	solute carrier family 1 (neutral amino acid transporter), member 5	6510	19	n/a	n/a	3.98E-01	1.335
279636820	ENSG00000198134	0	RP11-267J23.4	RP11-267J23.4	0	12	n/a	n/a	3.48E-01	1.335
279729781	ENSG00000214321	0	CBX1P4	chromobox homolog 1 pseudogene 4	0	X	n/a	n/a	3.99E-01	1.335
1101582	ENSG00000179454	34102	KLHL28	kelch-like 28 (Drosophila)	54813	14	n/a	n/a	4.07E-01	1.335
1087526	ENSG00000049239	9421	H6PD	hexose-6-phosphate dehydrogenase (glucose 1-dehydrogenase)	9563	1	n/a	n/a	4.30E-01	1.335
280124830	ENSG00000258974	0	RHOXF2	transcriptional regulator Kaiso	0	X	n/a	n/a	4.10E-01	1.335
279840524	ENSG00000230149	0	RP3-508I15.19	RP3-508I15.19	0	22	n/a	n/a	3.82E-01	1.335
279742426	ENSG00000215802	0	RFKP1	riboflavin kinase pseudogene 1	0	1	n/a	n/a	4.31E-01	1.335
1102965	ENSG00000185963	23054	BICD2	bicaudal D homolog 2 (Drosophila)	23299	9	n/a	n/a	4.10E-01	1.335
1093824	ENSG00000134504	94228	KCTD1	potassium channel tetramerisation domain containing 1	284252	18	n/a	n/a	4.10E-01	1.335
1102568	ENSG00000184347	6549	SLIT3	slit homolog 3 (Drosophila)	6586	5	n/a	n/a	3.96E-01	1.335
279751680	ENSG00000221051	0	AC118344.2	AC118344.2	0	19	n/a	n/a	4.08E-01	1.335
1092956	ENSG00000128607	22763	KLHDC10	kelch domain containing 10	23008	7	n/a	n/a	4.53E-01	1.334
1099820	ENSG00000170577	10578	SIX2	SIX homeobox 2	10736	2	n/a	n/a	4.10E-01	1.334
279816877	ENSG00000228010	0	AC073343.13	AC073343.13	0	7	n/a	n/a	3.95E-01	1.334
1088779	ENSG00000090905	27072	TNRC6A	trinucleotide repeat containing 6A	27327	16	n/a	n/a	4.05E-01	1.334
279664175	ENSG00000201405	0	Y_RNA	Y RNA	0	1	n/a	n/a	3.99E-01	1.334
1101044	ENSG00000176463	27975	SLCO3A1	solute carrier organic anion transporter family, member 3A1	28232	15	n/a	n/a	4.08E-01	1.334
1097347	ENSG00000159905	7595	ZNF221	zinc finger protein 221	7638	19	n/a	n/a	4.08E-01	1.334
1100486	ENSG00000173473	6560	SMARCC1	SWI/SNF related, matrix associated, actin dependent regulator of chromatin, subfamily c, member 1	6599	3	n/a	n/a	4.02E-01	1.334
279932813	ENSG00000238363	166563	SNORA13	small nucleolar RNA, H/ACA box 13	654322	5	n/a	n/a	3.98E-01	1.334
279806340	ENSG00000227028	1014251	AC007254.3	AC007254.3	100128590	2	n/a	n/a	4.31E-01	1.333
1093437	ENSG00000132005	5957	RFX1	regulatory factor X, 1 (influences HLA class II expression)	5989	19	n/a	n/a	4.37E-01	1.333
279838541	ENSG00000229977	0	AC073264.10	AC073264.10	0	7	n/a	n/a	4.40E-01	1.333
1095547	ENSG00000144791	8886	LIMD1	LIM domains containing 1	8994	3	n/a	n/a	4.02E-01	1.333
280003454	ENSG00000248592	157124207	TMEM110-MUSTN1	TMEM110-MUSTN1 readthrough	100526772	3	n/a	n/a	4.01E-01	1.333
279898994	ENSG00000235298	0	RP11-575L7.8	RP11-575L7.8	0	9	n/a	n/a	3.35E-01	1.333
1090667	ENSG00000110367	1644	DDX6	DEAD (Asp-Glu-Ala-Asp) box polypeptide 6	1656	11	n/a	n/a	4.31E-01	1.333
279489256	ENSG00000178550	0	AC010170.1	AC010170.1	0	3	n/a	n/a	4.28E-01	1.333
1091370	ENSG00000115687	22933	PASK	PAS domain containing serine/threonine kinase	23178	2	n/a	n/a	3.97E-01	1.333
1091430	ENSG00000116128	604	BCL9	B-cell CLL/lymphoma 9	607	1	n/a	n/a	4.07E-01	1.333
1106640	ENSG00000223547	94287	ZNF844	zinc finger protein 844	284391	19	n/a	n/a	4.10E-01	1.333
1105859	ENSG00000213420	85812	GPC2	glypican 2	221914	7	n/a	n/a	4.08E-01	1.332
1094606	ENSG00000138604	25784	GLCE	glucuronic acid epimerase	26035	15	n/a	n/a	4.42E-01	1.332
1101190	ENSG00000177234	126389	C10orf85	chromosome 10 open reading frame 85	404216	10	n/a	n/a	4.32E-01	1.332
1096848	ENSG00000155849	9700	ELMO1	engulfment and cell motility 1	9844	7	n/a	n/a	3.80E-01	1.332
1091374	ENSG00000115738	3378	ID2	inhibitor of DNA binding 2, dominant negative helix-loop-helix protein	3398	2	n/a	n/a	4.50E-01	1.332
279970098	ENSG00000242870	0	CTB-104F4.2	CTB-104F4.2	0	7	n/a	n/a	4.03E-01	1.332
1101864	ENSG00000181104	2134	F2R	coagulation factor II (thrombin) receptor	2149	5	n/a	n/a	4.07E-01	1.332
1100077	ENSG00000171617	8441	ENC1	ectodermal-neural cortex 1 (with BTB-like domain)	8507	5	n/a	n/a	4.17E-01	1.332
279808225	ENSG00000227188	0	RP5-1104E15.6	RP5-1104E15.6	0	22	n/a	n/a	4.08E-01	1.332
1088902	ENSG00000095319	23266	NUP188	nucleoporin 188kDa	23511	9	n/a	n/a	3.93E-01	1.331
1099988	ENSG00000171282	36870	BAHCC1	BAH domain and coiled-coil containing 1	57597	17	n/a	n/a	4.40E-01	1.331
1093255	ENSG00000130787	8906	HIP1R	huntingtin interacting protein 1 related	9026	12	n/a	n/a	4.45E-01	1.331
280061257	ENSG00000253744	0	AC025442.3	AC025442.3	0	5	n/a	n/a	4.32E-01	1.331
1097572	ENSG00000161640	76984	SIGLEC11	sialic acid binding Ig-like lectin 11	114132	19	n/a	n/a	3.99E-01	1.331
279664560	ENSG00000201512	167083	SNORA71C	small nucleolar RNA, H/ACA box 71C	677839	20	n/a	n/a	4.28E-01	1.33
279778773	ENSG00000224629	0	RP5-1142J19.2	RP5-1142J19.2	0	7	n/a	n/a	4.11E-01	1.33
1089561	ENSG00000102468	3336	HTR2A	5-hydroxytryptamine (serotonin) receptor 2A	3356	13	n/a	n/a	4.32E-01	1.33
1093106	ENSG00000129993	859	CBFA2T3	core-binding factor, runt domain, alpha subunit 2; translocated to, 3	863	16	n/a	n/a	4.49E-01	1.33
1095095	ENSG00000141736	2049	ERBB2	v-erb-b2 erythroblastic leukemia viral oncogene homolog 2, neuro/glioblastoma derived oncogene homolog (avian)	2064	17	n/a	n/a	4.00E-01	1.33
279703429	ENSG00000206712	0	U6	U6 spliceosomal RNA	0	3	n/a	n/a	4.07E-01	1.33
1099468	ENSG00000169057	4179	MECP2	methyl CpG binding protein 2 (Rett syndrome)	4204	X	n/a	n/a	3.82E-01	1.33
279754676	ENSG00000221566	0	MIR1181	microRNA 1181	0	19	n/a	n/a	3.71E-01	1.33
1094613	ENSG00000138622	9877	HCN4	hyperpolarization activated cyclic nucleotide-gated potassium channel 4	10021	15	n/a	n/a	4.09E-01	1.33
279710254	ENSG00000207958	128038	MIR137	microRNA 137	406928	1	n/a	n/a	3.37E-01	1.33
279982582	ENSG00000244186	0	DMD-AS1	DMD antisense RNA 1 (non-protein coding)	0	X	n/a	n/a	4.08E-01	1.329
1094757	ENSG00000139517	85853	LNX2	ligand of numb-protein X 2	222484	13	n/a	n/a	4.07E-01	1.329
279662754	ENSG00000200983	0	SNORA3	small nucleolar RNA, H/ACA box 3	0	11	n/a	n/a	4.45E-01	1.329
279755012	ENSG00000221634	1022944	MIR1276	microRNA 1276	100302121	15	n/a	n/a	4.52E-01	1.329
279986623	ENSG00000244580	0	AL121959.1	AL121959.1	0	6	n/a	n/a	3.85E-01	1.329
1095013	ENSG00000141298	59619	SSH2	slingshot homolog 2 (Drosophila)	85464	17	n/a	n/a	3.83E-01	1.329
1093918	ENSG00000135074	8657	ADAM19	ADAM metallopeptidase domain 19	8728	5	n/a	n/a	3.97E-01	1.328
280096483	ENSG00000256512	0	RP11-860B13.3	RP11-860B13.3	0	12	n/a	n/a	4.21E-01	1.327
1098415	ENSG00000164880	25922	INTS1	integrator complex subunit 1	26173	7	n/a	n/a	4.12E-01	1.327
1095565	ENSG00000144868	41843	TMEM108	transmembrane protein 108	66000	3	n/a	n/a	3.77E-01	1.327
1097353	ENSG00000160007	2892	ARHGAP35	Rho GTPase activating protein 35	2909	19	n/a	n/a	3.95E-01	1.327
1102911	ENSG00000185760	35759	KCNQ5	potassium voltage-gated channel, KQT-like subfamily, member 5	56479	6	n/a	n/a	4.07E-01	1.327
279754459	ENSG00000221531	0	AC074091.1	AC074091.1	0	2	n/a	n/a	4.30E-01	1.327
280090057	ENSG00000255773	0	RP11-566K11.1	RP11-566K11.1	0	16	n/a	n/a	4.33E-01	1.326
279776781	ENSG00000224460	0	RP11-439L18.2	RP11-439L18.2	0	6	n/a	n/a	4.07E-01	1.326
280131744	ENSG00000259368	0	RP11-64K12.4	RP11-64K12.4	0	15	n/a	n/a	4.40E-01	1.326
1087421	ENSG00000038382	7161	TRIO	triple functional domain (PTPRF interacting)	7204	5	n/a	n/a	4.01E-01	1.326
279968499	ENSG00000242687	0	AC004893.11	AC004893.11	0	7	n/a	n/a	3.96E-01	1.326
1094982	ENSG00000141027	9467	NCOR1	nuclear receptor corepressor 1	9611	17	n/a	n/a	4.07E-01	1.326
279720315	ENSG00000213237	0	AC008155.1	AC008155.1	0	7	n/a	n/a	4.35E-01	1.326
1088588	ENSG00000087008	8252	ACOX3	acyl-CoA oxidase 3, pristanoyl	8310	4	n/a	n/a	4.31E-01	1.325
280078421	ENSG00000254963	0	CTD-2562J17.9	CTD-2562J17.9	0	11	n/a	n/a	3.95E-01	1.325
1100487	ENSG00000173480	80627	ZNF417	zinc finger protein 417	147687	19	n/a	n/a	4.30E-01	1.325
279968284	ENSG00000242659	0	RP11-271C24.2	RP11-271C24.2	0	3	n/a	n/a	4.09E-01	1.325
279664168	ENSG00000201403	0	SNORD14B	small nucleolar RNA, C/D box 14B	0	11	n/a	n/a	4.07E-01	1.325
1096679	ENSG00000154229	5546	PRKCA	protein kinase C, alpha	5578	17	n/a	n/a	4.37E-01	1.325
1089087	ENSG00000100154	23086	TTC28	tetratricopeptide repeat domain 28	23331	22	n/a	n/a	4.35E-01	1.325
1092852	ENSG00000127616	6558	SMARCA4	SWI/SNF related, matrix associated, actin dependent regulator of chromatin, subfamily a, member 4	6597	19	n/a	n/a	4.08E-01	1.325
1104124	ENSG00000196967	83488	ZNF585A	zinc finger protein 585A	199704	19	n/a	n/a	4.09E-01	1.325
1088481	ENSG00000083812	25548	ZNF324	zinc finger protein 324	25799	19	n/a	n/a	4.35E-01	1.325
1096000	ENSG00000148331	79874	ASB6	ankyrin repeat and SOCS box containing 6	140459	9	n/a	n/a	3.77E-01	1.324
1088144	ENSG00000074657	34494	ZNF532	zinc finger protein 532	55205	18	n/a	n/a	4.01E-01	1.324
279802716	ENSG00000226744	0	AC079781.5	AC079781.5	0	7	n/a	n/a	4.30E-01	1.324
279718819	ENSG00000213067	0	RP11-760D2.10	RP11-760D2.10	0	7	n/a	n/a	3.85E-01	1.324
279991549	ENSG00000245949	0	AC074099.1	AC074099.1	0	2	n/a	n/a	3.98E-01	1.324
1102055	ENSG00000182240	25574	BACE2	beta-site APP-cleaving enzyme 2	25825	21	n/a	n/a	4.02E-01	1.324
1094825	ENSG00000139973	58085	SYT16	synaptotagmin XVI	83851	14	n/a	n/a	4.37E-01	1.324
1087339	ENSG00000028277	5420	POU2F2	POU class 2 homeobox 2	5452	19	n/a	n/a	4.06E-01	1.323
1100564	ENSG00000173889	55814	PHC3	polyhomeotic homolog 3 (Drosophila)	80012	3	n/a	n/a	3.95E-01	1.323
1094882	ENSG00000140396	10352	NCOA2	nuclear receptor coactivator 2	10499	8	n/a	n/a	4.10E-01	1.323
279710296	ENSG00000207964	0	MIR628	microRNA 628	0	15	n/a	n/a	4.12E-01	1.323
279835131	ENSG00000229657	0	RP11-494K3.2	RP11-494K3.2	0	1	n/a	n/a	4.43E-01	1.323
1103367	ENSG00000187720	55678	THSD4	thrombospondin, type I, domain containing 4	79875	15	n/a	n/a	4.09E-01	1.322
1108441	ENSG00000235333	0	CTB-161A2.4	CTB-161A2.4	0	7	n/a	n/a	3.81E-01	1.322
1098171	ENSG00000164050	5332	PLXNB1	plexin B1	5364	3	n/a	n/a	4.34E-01	1.322
280124335	ENSG00000258944	0	RP4-647C14.3	RP4-647C14.3	0	14	n/a	n/a	4.41E-01	1.322
279883044	ENSG00000233893	0	RP11-507C10.5	RP11-507C10.5	0	6	n/a	n/a	4.27E-01	1.322
1099341	ENSG00000168502	23010	CCDC165	coiled-coil domain containing 165	23255	18	n/a	n/a	4.36E-01	1.322
1088669	ENSG00000088854	25692	C20orf194	chromosome 20 open reading frame 194	25943	20	n/a	n/a	3.81E-01	1.322
1093884	ENSG00000134871	1275	COL4A2	collagen, type IV, alpha 2	1284	13	n/a	n/a	4.14E-01	1.322
279799758	ENSG00000226457	0	RP11-430L17.1	RP11-430L17.1	0	1	n/a	n/a	4.40E-01	1.321
1096440	ENSG00000152223	36997	EPG5	ectopic P-granules autophagy protein 5 homolog (C. elegans)	57724	18	n/a	n/a	4.00E-01	1.321
279957818	ENSG00000241547	0	RP11-4K3__A.5	RP11-4K3__A.5	0	1	n/a	n/a	3.56E-01	1.321
280092069	ENSG00000256005	0	AC093734.1	AC093734.1	0	7	n/a	n/a	4.46E-01	1.321
279691013	ENSG00000205181	0	RP5-1022P6.6	RP5-1022P6.6	0	20	n/a	n/a	4.02E-01	1.321
279909651	ENSG00000236327	0	RP11-759F5.1	RP11-759F5.1	0	1	n/a	n/a	4.13E-01	1.321
1098268	ENSG00000164303	79549	ENPP6	ectonucleotide pyrophosphatase/phosphodiesterase 6	133121	4	n/a	n/a	4.04E-01	1.321
1100984	ENSG00000176170	8798	SPHK1	sphingosine kinase 1	8877	17	n/a	n/a	4.10E-01	1.321
279785060	ENSG00000225206	125277	MIR2682	microRNA 2682	400765	1	n/a	n/a	4.31E-01	1.321
1092596	ENSG00000125686	5437	MED1	mediator complex subunit 1	5469	17	n/a	n/a	4.36E-01	1.321
280084762	ENSG00000255326	0	CTD-2530H12.4	CTD-2530H12.4	0	11	n/a	n/a	4.13E-01	1.32
1094787	ENSG00000139668	77714	WDFY2	WD repeat and FYVE domain containing 2	115825	13	n/a	n/a	4.01E-01	1.32
1098029	ENSG00000163625	22756	WDFY3	WD repeat and FYVE domain containing 3	23001	4	n/a	n/a	4.35E-01	1.32
1089095	ENSG00000100197	1553	CYP2D6	cytochrome P450, family 2, subfamily D, polypeptide 6	1565	22	n/a	n/a	4.06E-01	1.32
279780133	ENSG00000224747	0	AP001065.7	AP001065.7	0	21	n/a	n/a	3.39E-01	1.32
280114121	ENSG00000258345	0	RP11-603J24.6	RP11-603J24.6	0	12	n/a	n/a	4.02E-01	1.32
279852226	ENSG00000231194	0	FARP1-AS1	FARP1 antisense RNA 1 (non-protein coding)	0	13	n/a	n/a	3.93E-01	1.32
279786287	ENSG00000225302	0	RP11-539I5.1	RP11-539I5.1	0	10	n/a	n/a	4.00E-01	1.32
1090813	ENSG00000111642	1100	CHD4	chromodomain helicase DNA binding protein 4	1108	12	n/a	n/a	3.94E-01	1.32
1087883	ENSG00000067369	7115	TP53BP1	tumor protein p53 binding protein 1	7158	15	n/a	n/a	3.82E-01	1.319
279898486	ENSG00000235246	0	RP1-5O6.5	RP1-5O6.5	0	22	n/a	n/a	3.83E-01	1.319
279883808	ENSG00000233961	0	RP11-87H9.2	RP11-87H9.2	0	9	n/a	n/a	4.12E-01	1.318
1087518	ENSG00000048707	34476	VPS13D	vacuolar protein sorting 13 homolog D (S. cerevisiae)	55187	1	n/a	n/a	3.97E-01	1.318
1095107	ENSG00000141867	23231	BRD4	bromodomain containing 4	23476	19	n/a	n/a	4.02E-01	1.318
1100372	ENSG00000172915	26705	NBEA	neurobeachin	26960	13	n/a	n/a	4.36E-01	1.318
1088367	ENSG00000080345	34472	RIF1	RAP1 interacting factor homolog (yeast)	55183	2	n/a	n/a	4.03E-01	1.318
1087995	ENSG00000070614	3320	NDST1	N-deacetylase/N-sulfotransferase (heparan glucosaminyl) 1	3340	5	n/a	n/a	4.08E-01	1.318
1087537	ENSG00000049618	36765	ARID1B	AT rich interactive domain 1B (SWI1-like)	57492	6	n/a	n/a	3.97E-01	1.318
279760427	ENSG00000222585	0	5S_rRNA	5S ribosomal RNA	0	22	n/a	n/a	4.43E-01	1.318
1090907	ENSG00000112159	22950	MDN1	MDN1, midasin homolog (yeast)	23195	6	n/a	n/a	4.35E-01	1.318
1093680	ENSG00000133619	58825	KRBA1	KRAB-A domain containing 1	84626	7	n/a	n/a	4.14E-01	1.318
279736980	ENSG00000215105	0	TTC3P1	tetratricopeptide repeat domain 3 pseudogene 1	0	X	n/a	n/a	4.42E-01	1.318
1108909	ENSG00000239704	0	CDRT4	CMT1A duplicated region transcript 4	0	17	n/a	n/a	4.08E-01	1.317
279852978	ENSG00000231249	0	AC024168.2	AC024168.2	0	3	n/a	n/a	3.95E-01	1.317
1088017	ENSG00000071054	9311	MAP4K4	mitogen-activated protein kinase kinase kinase kinase 4	9448	2	n/a	n/a	4.24E-01	1.317
279861248	ENSG00000231977	0	RP5-963E22.4	RP5-963E22.4	0	20	n/a	n/a	4.42E-01	1.317
279937549	ENSG00000239127	0	SNORD125	small nucleolar RNA, C/D box 125	0	22	n/a	n/a	4.16E-01	1.317
280121072	ENSG00000258756	0	RP11-361H10.2	RP11-361H10.2	0	14	n/a	n/a	4.31E-01	1.317
279995367	ENSG00000247330	0	AL355999.1	AL355999.1	0	1	n/a	n/a	4.10E-01	1.317
1101583	ENSG00000179455	7637	MKRN3	makorin ring finger protein 3	7681	15	n/a	n/a	4.09E-01	1.317
280069643	ENSG00000254353	0	RP11-195E2.4	RP11-195E2.4	0	5	n/a	n/a	3.96E-01	1.316
1087621	ENSG00000055483	36875	USP36	ubiquitin specific peptidase 36	57602	17	n/a	n/a	4.21E-01	1.316
280071030	ENSG00000254454	0	RCC2P6	regulator of chromosome condensation 2 pseudogene 6	0	11	n/a	n/a	3.99E-01	1.316
279814733	ENSG00000227811	157122087	RP4-773A18.4	RP4-773A18.4	100506343	1	n/a	n/a	4.08E-01	1.316
279720656	ENSG00000213293	0	CTD-2666L21.3	CTD-2666L21.3	0	19	n/a	n/a	4.53E-01	1.316
280047632	ENSG00000252464	0	7SK	7SK RNA	0	5	n/a	n/a	4.08E-01	1.316
280129834	ENSG00000259258	0	RP11-325L12.3	RP11-325L12.3	0	15	n/a	n/a	4.10E-01	1.316
1099067	ENSG00000167524	79036	AC005726.6	Uncharacterized serine/threonine-protein kinase SgK494	124923	17	n/a	n/a	4.47E-01	1.316
1102174	ENSG00000182759	123541	MAFA	v-maf musculoaponeurotic fibrosarcoma oncogene homolog A (avian)	389692	8	n/a	n/a	3.88E-01	1.316
1087833	ENSG00000066084	36882	DIP2B	DIP2 disco-interacting protein 2 homolog B (Drosophila)	57609	12	n/a	n/a	4.37E-01	1.315
1090413	ENSG00000108379	7430	WNT3	wingless-type MMTV integration site family, member 3	7473	17	n/a	n/a	4.10E-01	1.315
1087970	ENSG00000070047	36934	PHRF1	PHD and ring finger domains 1	57661	11	n/a	n/a	4.42E-01	1.315
1099615	ENSG00000169710	2179	FASN	fatty acid synthase	2194	17	n/a	n/a	3.97E-01	1.315
1093199	ENSG00000130558	10292	OLFM1	olfactomedin 1	10439	9	n/a	n/a	4.08E-01	1.315
279630216	ENSG00000197815	0	AC122129.1	AC122129.1	0	17	n/a	n/a	4.32E-01	1.315
1094578	ENSG00000138386	4638	NAB1	NGFI-A binding protein 1 (EGR1 binding protein 1)	4664	2	n/a	n/a	3.79E-01	1.315
1101485	ENSG00000178927	55227	C17orf62	chromosome 17 open reading frame 62	79415	17	n/a	n/a	3.95E-01	1.315
1100381	ENSG00000172943	22888	PHF8	PHD finger protein 8	23133	X	n/a	n/a	4.02E-01	1.315
1088212	ENSG00000076201	25679	PTPN23	protein tyrosine phosphatase, non-receptor type 23	25930	3	n/a	n/a	4.00E-01	1.315
279656419	ENSG00000199023	0	MIR339	microRNA 339	0	7	n/a	n/a	4.09E-01	1.314
1088455	ENSG00000082805	22840	ERC1	ELKS/RAB6-interacting/CAST family member 1	23085	12	n/a	n/a	4.39E-01	1.314
280094628	ENSG00000256302	0	RP11-705C15.5	RP11-705C15.5	0	12	n/a	n/a	3.87E-01	1.314
1101815	ENSG00000180884	79140	ZNF792	zinc finger protein 792	126375	19	n/a	n/a	3.98E-01	1.314
279916949	ENSG00000236986	0	RP11-544A12.4	RP11-544A12.4	0	9	n/a	n/a	4.37E-01	1.314
1107051	ENSG00000226174	158744	TEX22	testis expressed 22	647310	14	n/a	n/a	4.04E-01	1.314
1103888	ENSG00000196313	9739	POM121	POM121 membrane glycoprotein	9883	7	n/a	n/a	4.00E-01	1.314
1091310	ENSG00000115353	6829	TACR1	tachykinin receptor 1	6869	2	n/a	n/a	4.02E-01	1.314
1104758	ENSG00000198826	9680	ARHGAP11A	Rho GTPase activating protein 11A	9824	15	n/a	n/a	3.95E-01	1.313
279936611	ENSG00000238975	0	snoU13	Small nucleolar RNA U13	0	1	n/a	n/a	4.52E-01	1.313
1102841	ENSG00000185477	94594	GPRIN3	GPRIN family member 3	285513	4	n/a	n/a	3.57E-01	1.313
1102793	ENSG00000185252	7582	ZNF74	zinc finger protein 74	7625	22	n/a	n/a	4.07E-01	1.313
1095980	ENSG00000148158	125687	SNX30	sorting nexin family member 30	401548	9	n/a	n/a	4.31E-01	1.313
1100810	ENSG00000175215	9961	CTDSP2	CTD (carboxy-terminal domain, RNA polymerase II, polypeptide A) small phosphatase 2	10106	12	n/a	n/a	3.95E-01	1.313
1106007	ENSG00000214176	0	AC103810.1	Uncharacterized proteincDNA FLJ60005, moderately similar to Homo sapiens pleckstrin homology domain containing, family M member 1, mRNA	0	17	n/a	n/a	4.08E-01	1.313
279718946	ENSG00000213076	0	yR211F11.2	yR211F11.2	0	6	n/a	n/a	4.41E-01	1.313
1090549	ENSG00000109265	36755	KIAA1211	KIAA1211	57482	4	n/a	n/a	3.94E-01	1.313
1088310	ENSG00000078687	36963	TNRC6C	trinucleotide repeat containing 6C	57690	17	n/a	n/a	3.96E-01	1.313
1095038	ENSG00000141441	41337	FAM59A	family with sequence similarity 59, member A	64762	18	n/a	n/a	3.59E-01	1.313
1091968	ENSG00000120594	59088	PLXDC2	plexin domain containing 2	84898	10	n/a	n/a	4.09E-01	1.312
1090618	ENSG00000109944	55667	C11orf63	chromosome 11 open reading frame 63	79864	11	n/a	n/a	3.93E-01	1.312
1096056	ENSG00000148734	40739	NPFFR1	neuropeptide FF receptor 1	64106	10	n/a	n/a	3.98E-01	1.312
1087423	ENSG00000038532	23029	CLEC16A	C-type lectin domain family 16, member A	23274	16	n/a	n/a	4.14E-01	1.312
1092480	ENSG00000124713	26977	GNMT	glycine N-methyltransferase	27232	6	n/a	n/a	4.30E-01	1.312
279887427	ENSG00000234287	0	RP11-761N21.2	RP11-761N21.2	0	3	n/a	n/a	4.02E-01	1.312
1097767	ENSG00000162733	4890	DDR2	discoidin domain receptor tyrosine kinase 2	4921	1	n/a	n/a	4.19E-01	1.312
1101998	ENSG00000181965	4736	NEUROG1	neurogenin 1	4762	5	n/a	n/a	4.14E-01	1.312
280012419	ENSG00000249348	157130464	RP11-814P23.1	RP11-814P23.1	100885776	4	n/a	n/a	3.98E-01	1.312
279972406	ENSG00000243155	0	RP11-46A10.5	RP11-46A10.5	0	1	n/a	n/a	4.02E-01	1.312
279799327	ENSG00000226421	0	AC018641.6	AC018641.6	0	7	n/a	n/a	4.29E-01	1.312
280088015	ENSG00000255552	0	LY6G6E	Lymphocyte antigen 6 complex, locus G6ELymphocyte antigen 6 complex, locus G6E, isoform CRA_aUncharacterized protein	0	6	n/a	n/a	4.31E-01	1.312
279710786	ENSG00000208342	0	SNORD96A	small nucleolar RNA, C/D box 96A	0	5	n/a	n/a	3.56E-01	1.311
1091187	ENSG00000114450	37769	GNB4	guanine nucleotide binding protein (G protein), beta polypeptide 4	59345	3	n/a	n/a	3.70E-01	1.311
1096720	ENSG00000154556	8408	SORBS2	sorbin and SH3 domain containing 2	8470	4	n/a	n/a	4.06E-01	1.311
1095142	ENSG00000142207	9731	URB1	URB1 ribosome biogenesis 1 homolog (S. cerevisiae)	9875	21	n/a	n/a	3.97E-01	1.311
280020467	ENSG00000249981	0	RP11-136K7.1	RP11-136K7.1	0	5	n/a	n/a	4.00E-01	1.311
1103989	ENSG00000196569	3883	LAMA2	laminin, alpha 2	3908	6	n/a	n/a	3.92E-01	1.31
1104449	ENSG00000197951	37305	ZNF71	zinc finger protein 71	58491	19	n/a	n/a	4.10E-01	1.31
279968565	ENSG00000242693	0	AC108047.1	AC108047.1	0	2	n/a	n/a	3.55E-01	1.31
1097074	ENSG00000157680	9038	DGKI	diacylglycerol kinase, iota	9162	7	n/a	n/a	4.49E-01	1.31
279779637	ENSG00000224701	0	RP6-227L5.1	RP6-227L5.1	0	X	n/a	n/a	4.37E-01	1.31
1093870	ENSG00000134780	743	DAGLA	diacylglycerol lipase, alpha	747	11	n/a	n/a	4.15E-01	1.31
279938370	ENSG00000239248	0	AC084782.1	AC084782.1	0	15	n/a	n/a	4.03E-01	1.31
1097427	ENSG00000160352	80690	ZNF714	zinc finger protein 714	148206	19	n/a	n/a	4.13E-01	1.31
1092950	ENSG00000128594	40734	LRRC4	leucine rich repeat containing 4	64101	7	n/a	n/a	4.38E-01	1.31
1104661	ENSG00000198604	11017	BAZ1A	bromodomain adjacent to zinc finger domain, 1A	11177	14	n/a	n/a	4.05E-01	1.31
279823457	ENSG00000228606	1002551	RP11-574F21.2	RP11-574F21.2	100287049	1	n/a	n/a	4.21E-01	1.31
279775195	ENSG00000224335	0	RP11-301M17.2	RP11-301M17.2	0	1	n/a	n/a	4.30E-01	1.309
1087663	ENSG00000058668	490	ATP2B4	ATPase, Ca++ transporting, plasma membrane 4	493	1	n/a	n/a	4.45E-01	1.309
279870161	ENSG00000232754	0	RP1-85F18.6	RP1-85F18.6	0	22	n/a	n/a	4.38E-01	1.309
280128348	ENSG00000259175	0	RP11-379K22.2	RP11-379K22.2	0	15	n/a	n/a	4.22E-01	1.309
1096954	ENSG00000156650	23277	KAT6B	K(lysine) acetyltransferase 6B	23522	10	n/a	n/a	3.99E-01	1.309
279964585	ENSG00000242272	0	AK2P2	adenylate kinase 2 pseudogene 2	0	2	n/a	n/a	3.74E-01	1.308
279759440	ENSG00000222317	0	RN5S118	RNA, 5S ribosomal 118	0	2	n/a	n/a	4.10E-01	1.308
1106512	ENSG00000221843	58436	C2orf16	chromosome 2 open reading frame 16	84226	2	n/a	n/a	3.97E-01	1.308
1089624	ENSG00000102996	4298	MMP15	matrix metallopeptidase 15 (membrane-inserted)	4324	16	n/a	n/a	4.35E-01	1.308
1089186	ENSG00000100422	41354	CERK	ceramide kinase	64781	22	n/a	n/a	4.03E-01	1.307
279905529	ENSG00000235954	94423	TTC28-AS1	TTC28 antisense RNA 1 (non-protein coding)	284900	22	n/a	n/a	4.00E-01	1.307
1109016	ENSG00000241973	5265	PI4KA	phosphatidylinositol 4-kinase, catalytic, alpha	5297	22	n/a	n/a	4.01E-01	1.307
280097264	ENSG00000256603	0	RP11-667M19.2	RP11-667M19.2	0	11	n/a	n/a	4.52E-01	1.307
279893415	ENSG00000234800	0	PCMTD1P3	protein-L-isoaspartate (D-aspartate) O-methyltransferase domain containing 1 pseudogene 3	0	7	n/a	n/a	3.98E-01	1.307
280007754	ENSG00000248932	0	RP11-319G6.1	RP11-319G6.1	0	3	n/a	n/a	3.89E-01	1.307
1087017	ENSG00000006704	9427	GTF2IRD1	GTF2I repeat domain containing 1	9569	7	n/a	n/a	4.02E-01	1.307
1095916	ENSG00000147548	34193	WHSC1L1	Wolf-Hirschhorn syndrome candidate 1-like 1	54904	8	n/a	n/a	4.04E-01	1.307
279812957	ENSG00000227638	0	HNRNPA1P14	heterogeneous nuclear ribonucleoprotein A1 pseudogene 14	0	9	n/a	n/a	4.04E-01	1.307
279875429	ENSG00000233222	0	RP11-216N14.9	RP11-216N14.9	0	1	n/a	n/a	4.37E-01	1.307
1089134	ENSG00000100299	407	ARSA	arylsulfatase A	410	22	n/a	n/a	4.32E-01	1.307
1097619	ENSG00000161996	83472	WDR90	WD repeat domain 90	197335	16	n/a	n/a	4.45E-01	1.307
279860972	ENSG00000231951	0	AC004837.4	AC004837.4	0	7	n/a	n/a	3.94E-01	1.307
279815843	ENSG00000227898	0	RP13-100B2.4	RP13-100B2.4	0	9	n/a	n/a	4.24E-01	1.307
1100725	ENSG00000174804	8264	FZD4	frizzled family receptor 4	8322	11	n/a	n/a	4.02E-01	1.307
279895819	ENSG00000235008	0	RP3-497J21.1	RP3-497J21.1	0	6	n/a	n/a	3.99E-01	1.306
280106509	ENSG00000257550	157126289	RP11-793H13.3	RP11-793H13.3	100652999	12	n/a	n/a	4.04E-01	1.306
279778713	ENSG00000224623	0	RP11-247I13.8	RP11-247I13.8	0	22	n/a	n/a	3.95E-01	1.306
1089356	ENSG00000101216	25954	GMEB2	glucocorticoid modulatory element binding protein 2	26205	20	n/a	n/a	4.31E-01	1.306
280118831	ENSG00000258634	0	RP4-773N10.4	RP4-773N10.4	0	1	n/a	n/a	4.31E-01	1.306
279762618	ENSG00000223244	0	MIR1909	microRNA 1909	0	19	n/a	n/a	4.12E-01	1.305
1100422	ENSG00000173175	108	ADCY5	adenylate cyclase 5	111	3	n/a	n/a	4.10E-01	1.305
1104074	ENSG00000196810	0	C4orf42	chromosome 4 open reading frame 42	0	4	n/a	n/a	4.07E-01	1.305
279785363	ENSG00000225234	0	AC114810.5	AC114810.5	0	2	n/a	n/a	4.05E-01	1.304
1091908	ENSG00000120088	1385	CRHR1	corticotropin releasing hormone receptor 1	1394	17	n/a	n/a	4.09E-01	1.304
1104612	ENSG00000198464	80620	ZNF480	zinc finger protein 480	147657	19	n/a	n/a	3.89E-01	1.304
279746362	ENSG00000217447	0	RP3-366N23.4	RP3-366N23.4	0	6	n/a	n/a	4.36E-01	1.304
1089209	ENSG00000100505	76941	TRIM9	tripartite motif containing 9	114088	14	n/a	n/a	4.10E-01	1.304
1104672	ENSG00000198646	22809	NCOA6	nuclear receptor coactivator 6	23054	20	n/a	n/a	4.10E-01	1.304
1092755	ENSG00000126767	1987	ELK1	ELK1, member of ETS oncogene family	2002	X	n/a	n/a	4.34E-01	1.304
279984328	ENSG00000244331	0	CTB-47B8.1	CTB-47B8.1	0	5	n/a	n/a	4.17E-01	1.304
1100817	ENSG00000175264	8468	CHST1	carbohydrate (keratan sulfate Gal-6) sulfotransferase 1	8534	11	n/a	n/a	4.47E-01	1.304
1098110	ENSG00000163872	34978	YEATS2	YEATS domain containing 2	55689	3	n/a	n/a	3.90E-01	1.304
279956594	ENSG00000241409	0	AC064852.4	AC064852.4	0	2	n/a	n/a	4.37E-01	1.304
1094900	ENSG00000140479	5014	PCSK6	proprotein convertase subtilisin/kexin type 6	5046	15	n/a	n/a	4.09E-01	1.304
1103662	ENSG00000188827	58665	SLX4	SLX4 structure-specific endonuclease subunit homolog (S. cerevisiae)	84464	16	n/a	n/a	3.89E-01	1.303
279753773	ENSG00000221420	0	SNORA81	small nucleolar RNA, H/ACA box 81	0	3	n/a	n/a	4.08E-01	1.303
1101941	ENSG00000181656	33405	GPR88	G protein-coupled receptor 88	54112	1	n/a	n/a	3.90E-01	1.303
279769354	ENSG00000223878	0	AC005517.3	AC005517.3	0	17	n/a	n/a	4.46E-01	1.303
1086935	ENSG00000005007	5944	UPF1	UPF1 regulator of nonsense transcripts homolog (yeast)	5976	19	n/a	n/a	4.05E-01	1.303
280059122	ENSG00000253618	0	RP11-394O4.4	RP11-394O4.4	0	5	n/a	n/a	3.93E-01	1.303
1097464	ENSG00000160710	100	ADAR	adenosine deaminase, RNA-specific	103	1	n/a	n/a	3.98E-01	1.303
279971932	ENSG00000243092	0	AC140847.1	AC140847.1	0	12	n/a	n/a	4.07E-01	1.303
1090038	ENSG00000105641	6492	SLC5A5	solute carrier family 5 (sodium iodide symporter), member 5	6528	19	n/a	n/a	4.10E-01	1.303
279938679	ENSG00000239283	0	AC025283.2	AC025283.2	0	16	n/a	n/a	4.28E-01	1.303
1103567	ENSG00000188493	94254	C19orf54	chromosome 19 open reading frame 54	284325	19	n/a	n/a	4.23E-01	1.303
1095324	ENSG00000143434	10353	SEMA6C	sema domain, transmembrane domain (TM), and cytoplasmic domain, (semaphorin) 6C	10500	1	n/a	n/a	4.40E-01	1.303
1093262	ENSG00000130818	54927	ZNF426	zinc finger protein 426	79088	19	n/a	n/a	3.91E-01	1.303
1089404	ENSG00000101412	1857	E2F1	E2F transcription factor 1	1869	20	n/a	n/a	3.43E-01	1.303
1092068	ENSG00000121406	90317	ZNF549	zinc finger protein 549	256051	19	n/a	n/a	3.99E-01	1.303
1096989	ENSG00000156983	7816	BRPF1	bromodomain and PHD finger containing, 1	7862	3	n/a	n/a	3.97E-01	1.302
1099041	ENSG00000167383	7728	ZNF229	zinc finger protein 229	7772	19	n/a	n/a	4.04E-01	1.302
279972163	ENSG00000243134	0	AC008670.2	AC008670.2	0	5	n/a	n/a	3.98E-01	1.302
279965264	ENSG00000242338	0	BMS1P4	BMS1 pseudogene 4	0	10	n/a	n/a	3.88E-01	1.302
1100411	ENSG00000173120	22747	KDM2A	lysine (K)-specific demethylase 2A	22992	11	n/a	n/a	4.01E-01	1.302
1089466	ENSG00000101871	4256	MID1	midline 1 (Opitz/BBB syndrome)	4281	X	n/a	n/a	4.41E-01	1.302
279728390	ENSG00000214147	0	RP11-332P22.2	RP11-332P22.2	0	3	n/a	n/a	3.99E-01	1.302
279778687	ENSG00000224620	0	MEF2AP1	myocyte enhancer factor 2A pseudogene 1	0	1	n/a	n/a	3.35E-01	1.302
1087472	ENSG00000044090	9676	CUL7	cullin 7	9820	6	n/a	n/a	4.43E-01	1.302
279724091	ENSG00000213690	0	RP11-513D4.1	RP11-513D4.1	0	1	n/a	n/a	3.98E-01	1.301
1095179	ENSG00000142549	126118	IGLON5	IgLON family member 5	402665	19	n/a	n/a	4.36E-01	1.301
1089081	ENSG00000100139	59547	MICALL1	MICAL-like 1	85377	22	n/a	n/a	4.10E-01	1.301
280039163	ENSG00000251469	0	AC099668.5	AC099668.5	0	3	n/a	n/a	4.06E-01	1.301
1099096	ENSG00000167615	77547	LENG8	leukocyte receptor cluster (LRC) member 8	114823	19	n/a	n/a	4.12E-01	1.301
1086967	ENSG00000005810	22832	MYCBP2	MYC binding protein 2	23077	13	n/a	n/a	4.34E-01	1.301
1100775	ENSG00000175063	10907	UBE2C	ubiquitin-conjugating enzyme E2C	11065	20	n/a	n/a	3.39E-01	1.301
1100080	ENSG00000171634	2171	BPTF	bromodomain PHD finger transcription factor	2186	17	n/a	n/a	4.05E-01	1.3
1090902	ENSG00000112137	85784	PHACTR1	phosphatase and actin regulator 1	221692	6	n/a	n/a	4.06E-01	1.3
279774600	ENSG00000224280	0	AC005014.5	AC005014.5	0	7	n/a	n/a	4.06E-01	1.3
1094368	ENSG00000137310	6901	TCF19	transcription factor 19	6941	6	n/a	n/a	3.98E-01	1.3
280066574	ENSG00000254138	0	RP11-152K4.2	RP11-152K4.2	0	5	n/a	n/a	3.45E-01	1.3
279932215	ENSG00000238280	0	RP11-436D10.3	RP11-436D10.3	0	10	n/a	n/a	3.74E-01	1.3
280084137	ENSG00000255284	157122313	AP006621.5	Uncharacterized protein	100506518	11	n/a	n/a	4.49E-01	1.3
1087684	ENSG00000060237	41643	WNK1	WNK lysine deficient protein kinase 1	65125	12	n/a	n/a	4.10E-01	1.3
279891363	ENSG00000234648	0	AL162151.3	AL162151.3	0	14	n/a	n/a	4.25E-01	1.3
280040635	ENSG00000251571	0	DDX3YP3	DEAD (Asp-Glu-Ala-Asp) box polypeptide 3, Y-linked pseudogene 3	0	4	n/a	n/a	4.19E-01	1.299
279918691	ENSG00000237161	0	RP11-32B5.1	RP11-32B5.1	0	15	n/a	n/a	3.44E-01	1.299
1106273	ENSG00000215183	181486	MSMP	microseminoprotein, prostate associated	692094	9	n/a	n/a	3.98E-01	1.299
279667864	ENSG00000202441	0	RNY4P10	RNA, Ro-associated Y4 pseudogene 10	0	6	n/a	n/a	4.32E-01	1.299
1101068	ENSG00000176619	59014	LMNB2	lamin B2	84823	19	n/a	n/a	4.40E-01	1.299
280120546	ENSG00000258728	0	RP11-195F19.29	Galactose-1-phosphate uridyl transferase	0	9	n/a	n/a	4.36E-01	1.299
1098239	ENSG00000164190	25585	NIPBL	Nipped-B homolog (Drosophila)	25836	5	n/a	n/a	3.95E-01	1.299
279752058	ENSG00000221120	0	MIR1224	microRNA 1224	0	3	n/a	n/a	3.64E-01	1.299
280044482	ENSG00000252007	0	AC011475.2	AC011475.2	0	19	n/a	n/a	3.33E-01	1.299
279708700	ENSG00000207631	1013218	MIR641	microRNA 641	693226	19	n/a	n/a	3.47E-01	1.298
1091117	ENSG00000113721	5127	PDGFRB	platelet-derived growth factor receptor, beta polypeptide	5159	5	n/a	n/a	4.10E-01	1.298
1107540	ENSG00000229397	0	RP11-230C9.2	RP11-230C9.2	0	6	n/a	n/a	4.45E-01	1.298
279873246	ENSG00000233021	0	RP11-490E15.2	RP11-490E15.2	0	10	n/a	n/a	4.04E-01	1.298
1095347	ENSG00000143515	36474	ATP8B2	ATPase, class I, type 8B, member 2	57198	1	n/a	n/a	4.21E-01	1.298
279981961	ENSG00000244103	0	TRNAK37P	transfer RNA lysine 37 (anticodon CUU) pseudogene	0	16	n/a	n/a	4.23E-01	1.298
1095327	ENSG00000143442	22881	POGZ	pogo transposable element with ZNF domain	23126	1	n/a	n/a	3.98E-01	1.298
1088640	ENSG00000088247	8504	KHSRP	KH-type splicing regulatory protein	8570	19	n/a	n/a	4.42E-01	1.298
280076957	ENSG00000254860	0	RP11-318C2.5	RP11-318C2.5	0	11	n/a	n/a	4.48E-01	1.298
280060383	ENSG00000253710	133354	ALG11	asparagine-linked glycosylation 11, alpha-1,2-mannosyltransferase homolog (yeast)	440138	13	n/a	n/a	3.79E-01	1.298
1094783	ENSG00000139645	93933	ANKRD52	ankyrin repeat domain 52	283373	12	n/a	n/a	4.35E-01	1.298
279948849	ENSG00000240459	0	RP11-477G18.1	RP11-477G18.1	0	4	n/a	n/a	4.52E-01	1.298
279970743	ENSG00000242959	0	RP4-599G15.3	RP4-599G15.3	0	1	n/a	n/a	4.22E-01	1.297
279968654	ENSG00000242712	0	AP003392.1	AP003392.1	0	11	n/a	n/a	3.94E-01	1.297
1086887	ENSG00000002587	9813	HS3ST1	heparan sulfate (glucosamine) 3-O-sulfotransferase 1	9957	4	n/a	n/a	4.30E-01	1.297
279936016	ENSG00000238881	167909	SCARNA2	small Cajal body-specific RNA 2	677766	1	n/a	n/a	4.32E-01	1.297
1089916	ENSG00000105072	58378	C19orf44	chromosome 19 open reading frame 44	84167	19	n/a	n/a	4.37E-01	1.297
279526051	ENSG00000183308	0	AC005037.3	AC005037.3	0	2	n/a	n/a	3.98E-01	1.297
1095104	ENSG00000141837	157123373	CACNA1A	calcium channel, voltage-dependent, P/Q type, alpha 1A subunit	100507353	19	n/a	n/a	4.42E-01	1.297
280031913	ENSG00000250909	0	RP11-843P14.2	RP11-843P14.2	0	5	n/a	n/a	4.49E-01	1.297
1107588	ENSG00000229729	0	RP11-159G9.5	Uncharacterized protein	0	3	n/a	n/a	4.08E-01	1.297
1095408	ENSG00000143850	22630	PLEKHA6	pleckstrin homology domain containing, family A member 6	22874	1	n/a	n/a	3.97E-01	1.297
280015939	ENSG00000249661	0	RP11-5K16.2	RP11-5K16.2	0	4	n/a	n/a	4.36E-01	1.296
1102276	ENSG00000183166	57940	CALN1	calneuron 1	83698	7	n/a	n/a	4.11E-01	1.296
280087829	ENSG00000255539	0	CTA-797E19.2	CTA-797E19.2	0	11	n/a	n/a	4.10E-01	1.296
279708889	ENSG00000207690	1013207	MIR630	microRNA 630	693215	15	n/a	n/a	3.44E-01	1.296
280008253	ENSG00000248980	0	RP11-87F15.2	RP11-87F15.2	0	4	n/a	n/a	3.97E-01	1.296
1101135	ENSG00000176945	83606	MUC20	mucin 20, cell surface associated	200958	3	n/a	n/a	4.37E-01	1.296
1102624	ENSG00000184596	0	AF207550.1	AF207550.1	0	X	n/a	n/a	4.42E-01	1.295
1094009	ENSG00000135503	88	ACVR1B	activin A receptor, type IB	91	12	n/a	n/a	3.97E-01	1.295
279926263	ENSG00000237779	0	ZNF638-IT1	ZNF638 intronic transcript 1 (non-protein coding)	0	2	n/a	n/a	4.41E-01	1.295
279711997	ENSG00000211591	1023341	MIR762	microRNA 762	100313837	16	n/a	n/a	4.38E-01	1.295
1097232	ENSG00000158966	36958	CACHD1	cache domain containing 1	57685	1	n/a	n/a	4.10E-01	1.295
1087533	ENSG00000049323	4027	LTBP1	latent transforming growth factor beta binding protein 1	4052	2	n/a	n/a	3.46E-01	1.295
1094949	ENSG00000140836	460	ZFHX3	zinc finger homeobox 3	463	16	n/a	n/a	3.96E-01	1.295
1091038	ENSG00000113108	10161	APBB3	amyloid beta (A4) precursor protein-binding, family B, member 3	10307	5	n/a	n/a	4.07E-01	1.295
1095215	ENSG00000142798	3319	HSPG2	heparan sulfate proteoglycan 2	3339	1	n/a	n/a	4.36E-01	1.295
280120726	ENSG00000258738	0	RP11-73E17.2	RP11-73E17.2	0	14	n/a	n/a	4.21E-01	1.295
1100187	ENSG00000172113	10055	NME6	non-metastatic cells 6, protein expressed in (nucleoside-diphosphate kinase)	10201	3	n/a	n/a	3.96E-01	1.295
1091143	ENSG00000114019	30902	AMOTL2	angiomotin like 2	51421	3	n/a	n/a	4.07E-01	1.295
1104880	ENSG00000203668	1114	CHML	choroideremia-like (Rab escort protein 2)	1122	1	n/a	n/a	4.10E-01	1.294
279884479	ENSG00000234017	0	RP11-214N15.5	RP11-214N15.5	0	10	n/a	n/a	4.16E-01	1.294
279717668	ENSG00000212694	109578	AC084018.1	AC084018.1	338799	12	n/a	n/a	4.20E-01	1.294
279849698	ENSG00000230964	0	AC018696.4	AC018696.4	0	2	n/a	n/a	4.31E-01	1.294
1093503	ENSG00000132466	25806	ANKRD17	ankyrin repeat domain 17	26057	4	n/a	n/a	4.10E-01	1.294
1104715	ENSG00000198742	36430	SMURF1	SMAD specific E3 ubiquitin protein ligase 1	57154	7	n/a	n/a	3.97E-01	1.294
1087967	ENSG00000070018	4015	LRP6	low density lipoprotein receptor-related protein 6	4040	12	n/a	n/a	4.37E-01	1.294
1096307	ENSG00000151240	22737	DIP2C	DIP2 disco-interacting protein 2 homolog C (Drosophila)	22982	10	n/a	n/a	4.31E-01	1.294
1102199	ENSG00000182871	56555	COL18A1	collagen, type XVIII, alpha 1	80781	21	n/a	n/a	3.97E-01	1.294
279947619	ENSG00000240322	0	AC073342.2	AC073342.2	0	7	n/a	n/a	4.05E-01	1.293
280045784	ENSG00000252197	0	AC091047.1	AC091047.1	0	8	n/a	n/a	3.83E-01	1.293
1087493	ENSG00000047578	23002	KIAA0556	KIAA0556	23247	16	n/a	n/a	4.24E-01	1.293
1102142	ENSG00000182601	9807	HS3ST4	heparan sulfate (glucosamine) 3-O-sulfotransferase 4	9951	16	n/a	n/a	4.11E-01	1.293
1093691	ENSG00000133687	58091	TMTC1	transmembrane and tetratricopeptide repeat containing 1	83857	12	n/a	n/a	4.39E-01	1.293
280116214	ENSG00000258472	0	RP11-192H23.4	Uncharacterized protein	0	17	n/a	n/a	3.51E-01	1.293
1092179	ENSG00000122515	57879	ZMIZ2	zinc finger, MIZ-type containing 2	83637	7	n/a	n/a	4.08E-01	1.293
1100175	ENSG00000172046	10711	USP19	ubiquitin specific peptidase 19	10869	3	n/a	n/a	3.48E-01	1.292
1102458	ENSG00000183840	2846	GPR39	G protein-coupled receptor 39	2863	2	n/a	n/a	4.35E-01	1.292
280050719	ENSG00000252912	0	5S_rRNA	5S ribosomal RNA	0	17	n/a	n/a	3.96E-01	1.292
1106209	ENSG00000214899	0	C17orf84	chromosome 17 open reading frame 84	0	17	n/a	n/a	4.06E-01	1.292
279898469	ENSG00000235245	0	RP11-122K13.12	RP11-122K13.12	0	10	n/a	n/a	4.11E-01	1.292
279871707	ENSG00000232901	0	AC022007.4	AC022007.4	0	3	n/a	n/a	4.07E-01	1.292
1103907	ENSG00000196361	1980	ELAVL3	ELAV (embryonic lethal, abnormal vision, Drosophila)-like 3 (Hu antigen C)	1995	19	n/a	n/a	4.34E-01	1.291
1100031	ENSG00000171467	23900	ZNF318	zinc finger protein 318	24149	6	n/a	n/a	4.13E-01	1.291
279951288	ENSG00000240759	0	RP11-25I15.1	RP11-25I15.1	0	12	n/a	n/a	3.63E-01	1.291
1101153	ENSG00000177034	110189	MTX3	metaxin 3	345778	5	n/a	n/a	4.09E-01	1.291
1088537	ENSG00000085552	36822	IGSF9	immunoglobulin superfamily, member 9	57549	1	n/a	n/a	4.45E-01	1.291
1087757	ENSG00000064419	23289	TNPO3	transportin 3	23534	7	n/a	n/a	4.31E-01	1.291
280087855	ENSG00000255542	0	RP4-683L5.1	RP4-683L5.1	0	11	n/a	n/a	4.04E-01	1.291
1104676	ENSG00000198663	85762	C6orf89	chromosome 6 open reading frame 89	221477	6	n/a	n/a	4.09E-01	1.291
1088177	ENSG00000075340	116	ADD2	adducin 2 (beta)	119	2	n/a	n/a	3.98E-01	1.29
1094770	ENSG00000139613	6561	SMARCC2	SWI/SNF related, matrix associated, actin dependent regulator of chromatin, subfamily c, member 2	6601	12	n/a	n/a	3.93E-01	1.29
1088793	ENSG00000091129	4866	NRCAM	neuronal cell adhesion molecule	4897	7	n/a	n/a	3.40E-01	1.29
1092465	ENSG00000124608	36778	AARS2	alanyl-tRNA synthetase 2, mitochondrial (putative)	57505	6	n/a	n/a	4.41E-01	1.29
280010821	ENSG00000249214	0	AC022558.1	AC022558.1	0	15	n/a	n/a	3.83E-01	1.29
1089345	ENSG00000101191	10925	DIDO1	death inducer-obliterator 1	11083	20	n/a	n/a	3.95E-01	1.29
279830307	ENSG00000229218	0	RP3-518E13.2	RP3-518E13.2	0	1	n/a	n/a	4.10E-01	1.29
1089447	ENSG00000101680	94215	LAMA1	laminin, alpha 1	284217	18	n/a	n/a	4.31E-01	1.29
279900365	ENSG00000235437	0	RP11-357C3.3	RP11-357C3.3	0	X	n/a	n/a	4.16E-01	1.29
280080203	ENSG00000255050	0	RP11-661A12.9	RP11-661A12.9	0	8	n/a	n/a	4.38E-01	1.29
280094131	ENSG00000256239	0	AL589642.1	AL589642.1	0	9	n/a	n/a	3.99E-01	1.29
1092209	ENSG00000122728	79744	TAF1L	TAF1 RNA polymerase II, TATA box binding protein (TBP)-associated factor, 210kDa-like	138474	9	n/a	n/a	4.00E-01	1.29
280101670	ENSG00000257086	0	RP11-783K16.13	RP11-783K16.13	0	11	n/a	n/a	4.28E-01	1.29
1100551	ENSG00000173821	36947	RNF213	ring finger protein 213	57674	17	n/a	n/a	4.28E-01	1.289
280097361	ENSG00000256616	0	AP002414.1	AP002414.1	0	18	n/a	n/a	4.10E-01	1.289
1087605	ENSG00000054793	9934	ATP9A	ATPase, class II, type 9A	10079	20	n/a	n/a	4.10E-01	1.289
280131241	ENSG00000259344	0	RP11-566K19.6	RP11-566K19.6	0	15	n/a	n/a	3.75E-01	1.289
1089252	ENSG00000100697	23160	DICER1	dicer 1, ribonuclease type III	23405	14	n/a	n/a	4.18E-01	1.289
279945527	ENSG00000240114	0	AC022148.3	AC022148.3	0	19	n/a	n/a	4.52E-01	1.289
279924563	ENSG00000237641	0	RP11-690I21.1	RP11-690I21.1	0	2	n/a	n/a	4.44E-01	1.289
279979616	ENSG00000243847	0	AC066692.2	AC066692.2	0	2	n/a	n/a	4.02E-01	1.289
1098137	ENSG00000163945	36927	KIAA1530	KIAA1530	57654	4	n/a	n/a	4.36E-01	1.289
280020311	ENSG00000249962	0	RP11-80H5.5	RP11-80H5.5	0	10	n/a	n/a	3.62E-01	1.289
279731582	ENSG00000214593	0	RP11-65N13.6	RP11-65N13.6	0	9	n/a	n/a	3.43E-01	1.289
1094511	ENSG00000138061	1534	CYP1B1	cytochrome P450, family 1, subfamily B, polypeptide 1	1545	2	n/a	n/a	4.48E-01	1.288
279710849	ENSG00000209418	110295	SNORD64	small nucleolar RNA, C/D box 64	347686	15	n/a	n/a	3.86E-01	1.288
1106857	ENSG00000224975	0	INE1	inactivation escape 1 (non-protein coding)	0	X	n/a	n/a	3.85E-01	1.288
1097391	ENSG00000160208	22831	RRP1B	ribosomal RNA processing 1 homolog B (S. cerevisiae)	23076	21	n/a	n/a	4.09E-01	1.288
279908499	ENSG00000236229	0	VEZF1P1	vascular endothelial zinc finger 1 pseudogene 1	0	3	n/a	n/a	3.94E-01	1.288
1094563	ENSG00000138316	80112	ADAMTS14	ADAM metallopeptidase with thrombospondin type 1 motif, 14	140766	10	n/a	n/a	4.35E-01	1.288
280089924	ENSG00000255767	0	RP13-512J5.1	RP13-512J5.1	0	2	n/a	n/a	4.42E-01	1.288
279889195	ENSG00000234450	0	AC005534.6	AC005534.6	0	7	n/a	n/a	4.42E-01	1.288
279862578	ENSG00000232082	0	RPS6KA2-IT1	RPS6KA2 intronic transcript 1 (non-protein coding)	0	6	n/a	n/a	3.97E-01	1.288
1094914	ENSG00000140538	4885	NTRK3	neurotrophic tyrosine kinase, receptor, type 3	4916	15	n/a	n/a	4.10E-01	1.288
1101266	ENSG00000177606	3700	JUN	jun proto-oncogene	3725	1	n/a	n/a	3.83E-01	1.288
279902866	ENSG00000235686	0	PPIAP20	peptidylprolyl isomerase A (cyclophilin A) pseudogene 20	0	19	n/a	n/a	3.47E-01	1.288
1093121	ENSG00000130147	23430	SH3BP4	SH3-domain binding protein 4	23677	2	n/a	n/a	4.08E-01	1.288
1105864	ENSG00000213463	34622	SYNJ2BP	synaptojanin 2 binding protein	55333	14	n/a	n/a	3.96E-01	1.288
1096594	ENSG00000153446	80536	C16orf89	chromosome 16 open reading frame 89	146556	16	n/a	n/a	4.27E-01	1.288
1095641	ENSG00000145536	82002	ADAMTS16	ADAM metallopeptidase with thrombospondin type 1 motif, 16	170690	5	n/a	n/a	3.74E-01	1.288
280080296	ENSG00000255054	0	RP1-317E23.6	RP1-317E23.6	0	1	n/a	n/a	4.05E-01	1.288
1090888	ENSG00000112039	2163	FANCE	Fanconi anemia, complementation group E	2178	6	n/a	n/a	3.97E-01	1.288
279771064	ENSG00000224040	0	HMGN1P4	high mobility group nucleosome binding domain 1 pseudogene 4	0	1	n/a	n/a	4.34E-01	1.288
1108677	ENSG00000236901	57273	MIR600HG	MIR600 host gene (non-protein coding)	81571	9	n/a	n/a	4.10E-01	1.287
1087417	ENSG00000038219	92046	BOD1L	biorientation of chromosomes in cell division 1-like	259282	4	n/a	n/a	3.97E-01	1.287
1097300	ENSG00000159433	36792	STARD9	StAR-related lipid transfer (START) domain containing 9	57519	15	n/a	n/a	4.35E-01	1.287
280045469	ENSG00000252150	0	AC092574.2	AC092574.2	0	4	n/a	n/a	4.38E-01	1.287
1102681	ENSG00000184863	81258	RBM33	RNA binding motif protein 33	155435	7	n/a	n/a	4.45E-01	1.287
279704374	ENSG00000206870	0	U6	U6 spliceosomal RNA	0	14	n/a	n/a	3.36E-01	1.287
1101314	ENSG00000177888	111094	ZBTB41	zinc finger and BTB domain containing 41	360023	1	n/a	n/a	3.78E-01	1.287
1086944	ENSG00000005156	3955	LIG3	ligase III, DNA, ATP-dependent	3980	17	n/a	n/a	3.80E-01	1.287
1092341	ENSG00000123975	1155	CKS2	CDC28 protein kinase regulatory subunit 2	1164	9	n/a	n/a	3.99E-01	1.287
279702981	ENSG00000206634	166834	SNORA22	small nucleolar RNA, H/ACA box 22	677807	7	n/a	n/a	4.22E-01	1.287
1087254	ENSG00000019144	22942	PHLDB1	pleckstrin homology-like domain, family B, member 1	23187	11	n/a	n/a	4.24E-01	1.287
1098607	ENSG00000165671	40925	NSD1	nuclear receptor binding SET domain protein 1	64324	5	n/a	n/a	3.99E-01	1.287
1103123	ENSG00000186566	22886	GPATCH8	G patch domain containing 8	23131	17	n/a	n/a	4.36E-01	1.287
1103943	ENSG00000196428	9675	TSC22D2	TSC22 domain family, member 2	9819	3	n/a	n/a	4.05E-01	1.287
1093868	ENSG00000134775	56007	FHOD3	formin homology 2 domain containing 3	80206	18	n/a	n/a	4.04E-01	1.287
1103293	ENSG00000187372	35406	PCDHB13	protocadherin beta 13	56123	5	n/a	n/a	4.17E-01	1.287
1090351	ENSG00000107862	8658	GBF1	golgi brefeldin A resistant guanine nucleotide exchange factor 1	8729	10	n/a	n/a	3.95E-01	1.287
280043005	ENSG00000251795	0	SNORA66	Small nucleolar RNA SNORA66	0	1	n/a	n/a	3.84E-01	1.286
1100786	ENSG00000175106	83612	FAM18B2	family with sequence similarity 18, member B2	201158	17	n/a	n/a	4.03E-01	1.286
1095872	ENSG00000147234	58644	FRMPD3	FERM and PDZ domain containing 3	84443	X	n/a	n/a	4.32E-01	1.286
1088394	ENSG00000081026	92190	MAGI3	membrane associated guanylate kinase, WW and PDZ domain containing 3	260425	1	n/a	n/a	4.31E-01	1.286
1087659	ENSG00000058335	5891	RASGRF1	Ras protein-specific guanine nucleotide-releasing factor 1	5923	15	n/a	n/a	4.42E-01	1.286
279528473	ENSG00000183531	0	Z98256.1	Z98256.1	0	22	n/a	n/a	4.30E-01	1.286
1094822	ENSG00000139946	36437	PELI2	pellino homolog 2 (Drosophila)	57161	14	n/a	n/a	4.45E-01	1.286
279877209	ENSG00000233384	0	RP11-100E13.1	RP11-100E13.1	0	1	n/a	n/a	4.49E-01	1.286
280107576	ENSG00000257674	0	RP11-76E16.2	RP11-76E16.2	0	12	n/a	n/a	4.01E-01	1.286
1092440	ENSG00000124491	2147	F13A1	coagulation factor XIII, A1 polypeptide	2162	6	n/a	n/a	4.42E-01	1.286
1106695	ENSG00000223908	0	AC068657.2	AC068657.2	0	5	n/a	n/a	4.10E-01	1.286
1098913	ENSG00000166860	9736	ZBTB39	zinc finger and BTB domain containing 39	9880	12	n/a	n/a	3.93E-01	1.286
1089110	ENSG00000100234	7035	TIMP3	TIMP metallopeptidase inhibitor 3	7078	22	n/a	n/a	4.02E-01	1.286
1095740	ENSG00000146197	85868	SCUBE3	signal peptide, CUB domain, EGF-like 3	222663	6	n/a	n/a	4.37E-01	1.285
1096837	ENSG00000155744	94485	FAM126B	family with sequence similarity 126, member B	285172	2	n/a	n/a	4.42E-01	1.285
1096914	ENSG00000156304	36739	SCAF4	SR-related CTD-associated factor 4	57466	21	n/a	n/a	3.93E-01	1.285
1090594	ENSG00000109758	3065	HGFAC	HGF activator	3083	4	n/a	n/a	4.02E-01	1.285
1093508	ENSG00000132478	59607	UNK	unkempt homolog (Drosophila)	85451	17	n/a	n/a	4.09E-01	1.285
279947760	ENSG00000240336	0	RP11-405L18.1	RP11-405L18.1	0	9	n/a	n/a	4.06E-01	1.285
1103486	ENSG00000188157	119616	AGRN	agrin	375790	1	n/a	n/a	3.45E-01	1.285
279812541	ENSG00000227601	0	AC004240.2	AC004240.2	0	7	n/a	n/a	4.08E-01	1.285
1099714	ENSG00000170145	22990	SIK2	salt-inducible kinase 2	23235	11	n/a	n/a	3.77E-01	1.285
279815325	ENSG00000227854	0	RP11-307O1.1	RP11-307O1.1	0	1	n/a	n/a	4.10E-01	1.285
1088672	ENSG00000088882	35545	CPXM1	carboxypeptidase X (M14 family), member 1	56265	20	n/a	n/a	4.16E-01	1.284
279715962	ENSG00000212232	0	SNORD17	small nucleolar RNA, C/D box 17	0	20	n/a	n/a	3.79E-01	1.284
1097789	ENSG00000162804	25741	SNED1	sushi, nidogen and EGF-like domains 1	25992	2	n/a	n/a	4.00E-01	1.284
280081748	ENSG00000255148	0	RP4-791M13.4	RP4-791M13.4	0	1	n/a	n/a	4.03E-01	1.284
1100465	ENSG00000173376	55428	NDNF	neuron-derived neurotrophic factor	79625	4	n/a	n/a	4.15E-01	1.284
1104173	ENSG00000197119	78939	SLC25A29	solute carrier family 25, member 29	123096	14	n/a	n/a	3.76E-01	1.284
1097410	ENSG00000160285	4022	LSS	lanosterol synthase (2,3-oxidosqualene-lanosterol cyclase)	4047	21	n/a	n/a	4.07E-01	1.284
1088127	ENSG00000074181	4823	NOTCH3	notch 3	4854	19	n/a	n/a	4.02E-01	1.284
279873655	ENSG00000233058	0	AC046143.7	AC046143.7	0	3	n/a	n/a	4.00E-01	1.284
1106542	ENSG00000221923	125242	ZNF880	zinc finger protein 880	400713	19	n/a	n/a	4.10E-01	1.284
1092289	ENSG00000123411	40976	IKZF4	IKAROS family zinc finger 4 (Eos)	64375	12	n/a	n/a	4.34E-01	1.284
279891163	ENSG00000234629	0	WDR82P1	WD repeat domain 82 pseudogene 1	0	3	n/a	n/a	4.27E-01	1.284
1099335	ENSG00000168488	11112	ATXN2L	ataxin 2-like	11273	16	n/a	n/a	3.86E-01	1.284
1091394	ENSG00000115884	6346	SDC1	syndecan 1	6382	2	n/a	n/a	3.96E-01	1.284
1093592	ENSG00000132932	31241	ATP8A2	ATPase, aminophospholipid transporter, class I, type 8A, member 2	51761	13	n/a	n/a	4.40E-01	1.284
1097144	ENSG00000158270	56746	COLEC12	collectin sub-family member 12	81035	18	n/a	n/a	4.56E-01	1.284
1088735	ENSG00000089916	34957	C14orf118	chromosome 14 open reading frame 118	55668	14	n/a	n/a	4.06E-01	1.284
279804245	ENSG00000226864	1015511	RP11-500G22.2	RP11-500G22.2	100130887	10	n/a	n/a	4.09E-01	1.284
1096347	ENSG00000151532	80297	VTI1A	vesicle transport through interaction with t-SNAREs homolog 1A (yeast)	143187	10	n/a	n/a	3.95E-01	1.283
1099241	ENSG00000168077	30916	SCARA3	scavenger receptor class A, member 3	51435	8	n/a	n/a	4.07E-01	1.283
1091623	ENSG00000117523	22970	PRRC2C	proline-rich coiled-coil 2C	23215	1	n/a	n/a	4.08E-01	1.283
280134858	ENSG00000259540	0	RP11-526I2.1	RP11-526I2.1	0	15	n/a	n/a	4.07E-01	1.283
1101063	ENSG00000176593	1002112	CTD-2368P22.1	Uncharacterized proteincDNA FLJ37429 fis, clone BRAWH2001666	100128398	19	n/a	n/a	4.26E-01	1.283
280040938	ENSG00000251593	0	MSNP1	moesin pseudogene 1	0	5	n/a	n/a	4.52E-01	1.283
280038830	ENSG00000251440	0	RP11-425J20.2	RP11-425J20.2	0	4	n/a	n/a	3.58E-01	1.283
1102876	ENSG00000185630	5055	PBX1	pre-B-cell leukemia homeobox 1	5087	1	n/a	n/a	3.46E-01	1.283
279855189	ENSG00000231445	0	TIMM8AP1	translocase of inner mitochondrial membrane 8 homolog A (yeast) pseudogene 1	0	2	n/a	n/a	4.39E-01	1.283
279885625	ENSG00000234130	0	RP13-88F20.1	RP13-88F20.1	0	X	n/a	n/a	3.57E-01	1.282
1097294	ENSG00000159388	7786	BTG2	BTG family, member 2	7832	1	n/a	n/a	4.40E-01	1.282
1087143	ENSG00000011028	9758	MRC2	mannose receptor, C type 2	9902	17	n/a	n/a	3.60E-01	1.282
1096824	ENSG00000155592	109980	ZKSCAN2	zinc finger with KRAB and SCAN domains 2	342357	16	n/a	n/a	3.95E-01	1.282
280089671	ENSG00000255735	0	AC110619.1	AC110619.1	0	2	n/a	n/a	4.35E-01	1.282
280099422	ENSG00000256879	0	RP11-284H19.1	RP11-284H19.1	0	12	n/a	n/a	4.02E-01	1.282
279861298	ENSG00000231982	0	RP11-573D15.1	RP11-573D15.1	0	3	n/a	n/a	4.11E-01	1.282
280000482	ENSG00000248341	0	AC115115.2	AC115115.2	0	2	n/a	n/a	4.09E-01	1.282
1095853	ENSG00000147130	9079	ZMYM3	zinc finger, MYM-type 3	9203	X	n/a	n/a	4.10E-01	1.282
1106056	ENSG00000214331	94118	AC009053.1	Uncharacterized proteincDNA FLJ39449 fis, clone PROST2008360, highly similar to Homo sapiens pyruvate dehydrogenase phosphatase regulatory subunit (PDPR), mRNA	283922	16	n/a	n/a	4.20E-01	1.282
279867009	ENSG00000232503	0	AC140481.9	AC140481.9	0	2	n/a	n/a	4.23E-01	1.282
280015736	ENSG00000249637	0	CTC-329D1.2	CTC-329D1.2	0	5	n/a	n/a	4.15E-01	1.282
279939049	ENSG00000239325	0	AC006323.1	AC006323.1	0	7	n/a	n/a	4.10E-01	1.282
280022769	ENSG00000250162	0	CSNK1A1P3	casein kinase 1, alpha 1 pseudogene 3	0	5	n/a	n/a	3.96E-01	1.282
1089281	ENSG00000100888	36953	CHD8	chromodomain helicase DNA binding protein 8	57680	14	n/a	n/a	4.00E-01	1.281
279893528	ENSG00000234813	0	RP11-288D15.1	RP11-288D15.1	0	10	n/a	n/a	4.07E-01	1.281
1091852	ENSG00000119720	34340	C14orf102	chromosome 14 open reading frame 102	55051	14	n/a	n/a	4.00E-01	1.281
1104175	ENSG00000197122	6674	SRC	v-src sarcoma (Schmidt-Ruppin A-2) viral oncogene homolog (avian)	6714	20	n/a	n/a	4.31E-01	1.281
279694526	ENSG00000205559	1016992	CTA-384D8.20	CTA-384D8.20	100144603	22	n/a	n/a	4.09E-01	1.281
1087037	ENSG00000007202	9559	KIAA0100	KIAA0100	9703	17	n/a	n/a	3.95E-01	1.281
279979037	ENSG00000243787	0	AC126544.2	AC126544.2	0	17	n/a	n/a	4.37E-01	1.281
279941112	ENSG00000239569	0	RP11-325F22.4	RP11-325F22.4	0	7	n/a	n/a	4.36E-01	1.281
1107019	ENSG00000225892	0	RP11-384K6.2	RP11-384K6.2	0	4	n/a	n/a	4.36E-01	1.281
1095982	ENSG00000148180	2917	GSN	gelsolin	2934	9	n/a	n/a	4.10E-01	1.281
279991105	ENSG00000245776	0	AC133552.1	AC133552.1	0	16	n/a	n/a	4.00E-01	1.281
279751701	ENSG00000221055	1022951	MIR1302-3	microRNA 1302-3	100302128	2	n/a	n/a	3.99E-01	1.281
1094565	ENSG00000138336	56113	TET1	tet methylcytosine dioxygenase 1	80312	10	n/a	n/a	4.35E-01	1.281
279903826	ENSG00000235767	0	RP11-377N20.1	RP11-377N20.1	0	6	n/a	n/a	4.12E-01	1.28
1088051	ENSG00000072121	23258	ZFYVE26	zinc finger, FYVE domain containing 26	23503	14	n/a	n/a	3.93E-01	1.28
280132437	ENSG00000259407	0	RP11-158M2.3	RP11-158M2.3	0	15	n/a	n/a	4.16E-01	1.28
279924392	ENSG00000237632	0	S100A11P1	S100 calcium binding protein A11 pseudogene 1	0	7	n/a	n/a	4.04E-01	1.28
280052047	ENSG00000253102	0	RP1-117B12.4	RP1-117B12.4	0	17	n/a	n/a	3.34E-01	1.28
1089179	ENSG00000100403	23019	ZC3H7B	zinc finger CCCH-type containing 7B	23264	22	n/a	n/a	4.09E-01	1.28
279710163	ENSG00000207945	1013241	MIR658	microRNA 658	724028	22	n/a	n/a	4.21E-01	1.28
279808690	ENSG00000227230	0	RP11-261C10.5	RP11-261C10.5	0	1	n/a	n/a	4.10E-01	1.28
1102802	ENSG00000185274	41010	WBSCR17	Williams-Beuren syndrome chromosome region 17	64409	7	n/a	n/a	3.63E-01	1.28
1097020	ENSG00000157216	23401	SSBP3	single stranded DNA binding protein 3	23648	1	n/a	n/a	4.04E-01	1.28
1092273	ENSG00000123307	37191	NEUROD4	neurogenic differentiation 4	58158	12	n/a	n/a	4.52E-01	1.28
1100442	ENSG00000173258	81383	ZNF483	zinc finger protein 483	158399	9	n/a	n/a	4.09E-01	1.279
1090211	ENSG00000106540	0	AC004837.3	AC004837.3	0	7	n/a	n/a	3.81E-01	1.279
1102577	ENSG00000184371	1424	CSF1	colony stimulating factor 1 (macrophage)	1435	1	n/a	n/a	4.36E-01	1.279
279987576	ENSG00000244676	0	AL109761.5	AL109761.5	0	21	n/a	n/a	4.01E-01	1.279
279658876	ENSG00000199824	0	U6	U6 spliceosomal RNA	0	12	n/a	n/a	4.10E-01	1.279
1094217	ENSG00000136603	6462	SKIL	SKI-like oncogene	6498	3	n/a	n/a	4.30E-01	1.279
280117529	ENSG00000258554	0	RP11-973D8.4	RP11-973D8.4	0	12	n/a	n/a	4.26E-01	1.278
1101114	ENSG00000176887	6624	SOX11	SRY (sex determining region Y)-box 11	6664	2	n/a	n/a	4.09E-01	1.278
279898297	ENSG00000235226	0	RP11-419N10.5	RP11-419N10.5	0	1	n/a	n/a	3.56E-01	1.278
279951078	ENSG00000240733	0	AL136135.1	AL136135.1	0	6	n/a	n/a	4.31E-01	1.278
1092688	ENSG00000126012	8190	KDM5C	lysine (K)-specific demethylase 5C	8242	X	n/a	n/a	4.35E-01	1.278
1100672	ENSG00000174485	10114	DENND4A	DENN/MADD domain containing 4A	10260	15	n/a	n/a	4.27E-01	1.278
1088040	ENSG00000071894	29629	CPSF1	cleavage and polyadenylation specific factor 1, 160kDa	29894	8	n/a	n/a	4.49E-01	1.278
279854984	ENSG00000231429	0	AL358175.2	AL358175.2	0	1	n/a	n/a	4.26E-01	1.278
1095428	ENSG00000143970	34541	ASXL2	additional sex combs like 2 (Drosophila)	55252	2	n/a	n/a	4.00E-01	1.278
1094132	ENSG00000136141	22898	LRCH1	leucine-rich repeats and calponin homology (CH) domain containing 1	23143	13	n/a	n/a	4.36E-01	1.278
279952912	ENSG00000240970	0	RPL23AP64	ribosomal protein L23a pseudogene 64	0	11	n/a	n/a	4.44E-01	1.278
279773016	ENSG00000224155	0	RP11-700P18.2	RP11-700P18.2	0	7	n/a	n/a	3.64E-01	1.278
1100417	ENSG00000173156	29717	RHOD	ras homolog gene family, member D	29984	11	n/a	n/a	4.06E-01	1.278
279993146	ENSG00000246451	0	RP11-894P9.1	RP11-894P9.1	0	14	n/a	n/a	3.94E-01	1.278
1090356	ENSG00000107882	31164	SUFU	suppressor of fused homolog (Drosophila)	51684	10	n/a	n/a	4.21E-01	1.278
1088644	ENSG00000088305	1777	DNMT3B	DNA (cytosine-5-)-methyltransferase 3 beta	1789	20	n/a	n/a	4.37E-01	1.278
1090642	ENSG00000110092	592	CCND1	cyclin D1	595	11	n/a	n/a	3.58E-01	1.278
280081349	ENSG00000255121	0	RP11-110I1.12	Uncharacterized protein	0	11	n/a	n/a	3.98E-01	1.278
279990320	ENSG00000245549	0	AL137798.2	AL137798.2	0	1	n/a	n/a	3.94E-01	1.277
1104548	ENSG00000198221	158874	C6orf124	chromosome 6 open reading frame 124	653483	6	n/a	n/a	4.40E-01	1.277
1091551	ENSG00000116990	4584	MYCL1	v-myc myelocytomatosis viral oncogene homolog 1, lung carcinoma derived (avian)	4610	1	n/a	n/a	3.79E-01	1.277
279977882	ENSG00000243697	0	RP11-463O9.1	RP11-463O9.1	0	16	n/a	n/a	4.31E-01	1.277
1087600	ENSG00000054523	22850	KIF1B	kinesin family member 1B	23095	1	n/a	n/a	4.24E-01	1.277
1093002	ENSG00000129003	34121	VPS13C	vacuolar protein sorting 13 homolog C (S. cerevisiae)	54832	15	n/a	n/a	4.39E-01	1.277
1092047	ENSG00000121210	22995	KIAA0922	KIAA0922	23240	4	n/a	n/a	4.07E-01	1.277
1091994	ENSG00000120733	31260	KDM3B	lysine (K)-specific demethylase 3B	51780	5	n/a	n/a	4.31E-01	1.277
1098247	ENSG00000164236	167976	ANKRD33B	ankyrin repeat domain 33B	651746	5	n/a	n/a	3.80E-01	1.277
1101194	ENSG00000177272	3713	KCNA3	potassium voltage-gated channel, shaker-related subfamily, member 3	3738	1	n/a	n/a	4.20E-01	1.277
279706614	ENSG00000207259	1013509	SNORD116-20	small nucleolar RNA, C/D box 116-20	100033431	15	n/a	n/a	4.45E-01	1.277
279960896	ENSG00000241907	0	CTB-46E9.1	CTB-46E9.1	0	5	n/a	n/a	4.29E-01	1.276
1101054	ENSG00000176533	2771	GNG7	guanine nucleotide binding protein (G protein), gamma 7	2788	19	n/a	n/a	4.11E-01	1.276
1104775	ENSG00000198853	9709	RUSC2	RUN and SH3 domain containing 2	9853	9	n/a	n/a	3.94E-01	1.276
280065023	ENSG00000254027	0	RP11-363E6.3	RP11-363E6.3	0	8	n/a	n/a	4.46E-01	1.276
1087128	ENSG00000010379	6504	SLC6A13	solute carrier family 6 (neurotransmitter transporter, GABA), member 13	6540	12	n/a	n/a	4.18E-01	1.276
1102865	ENSG00000185591	6627	SP1	Sp1 transcription factor	6667	12	n/a	n/a	4.09E-01	1.276
1095523	ENSG00000144645	77602	OSBPL10	oxysterol binding protein-like 10	114884	3	n/a	n/a	4.21E-01	1.276
1103601	ENSG00000188636	58457	LDOC1L	leucine zipper, down-regulated in cancer 1-like	84247	22	n/a	n/a	4.21E-01	1.276
279836058	ENSG00000229743	1014001	AC018730.3	AC018730.3	100128131	2	n/a	n/a	4.37E-01	1.276
279749692	ENSG00000219642	0	BMPR1APS1	bone morphogenetic protein receptor, type IA pseudogene 1	0	6	n/a	n/a	4.29E-01	1.276
1089595	ENSG00000102870	23116	ZNF629	zinc finger protein 629	23361	16	n/a	n/a	4.17E-01	1.276
1103141	ENSG00000186648	59956	LRRC16B	leucine rich repeat containing 16B	90668	14	n/a	n/a	3.43E-01	1.276
1096795	ENSG00000155269	26946	GPR78	G protein-coupled receptor 78	27201	4	n/a	n/a	4.06E-01	1.276
1096338	ENSG00000151474	34980	FRMD4A	FERM domain containing 4A	55691	10	n/a	n/a	4.08E-01	1.276
280031793	ENSG00000250902	0	RP11-301H24.4	RP11-301H24.4	0	4	n/a	n/a	4.21E-01	1.276
1094635	ENSG00000138688	58373	KIAA1109	KIAA1109	84162	4	n/a	n/a	4.22E-01	1.276
1107643	ENSG00000230069	0	RP11-10L12.6	RP11-10L12.6	0	4	n/a	n/a	3.85E-01	1.275
279760021	ENSG00000222460	0	7SK	7SK RNA	0	20	n/a	n/a	4.36E-01	1.275
1090586	ENSG00000109685	7425	WHSC1	Wolf-Hirschhorn syndrome candidate 1	7468	4	n/a	n/a	3.88E-01	1.275
1105925	ENSG00000213888	34233	AC005003.1	CDNA FLJ20464 fis, clone KAT06158HCG1777549Uncharacterized protein	54944	22	n/a	n/a	4.00E-01	1.275
279811749	ENSG00000227513	0	AC114755.3	AC114755.3	0	2	n/a	n/a	4.31E-01	1.275
280082817	ENSG00000255201	0	RP11-350N15.4	RP11-350N15.4	0	8	n/a	n/a	3.84E-01	1.275
279795891	ENSG00000226121	0	AC009487.6	AC009487.6	0	2	n/a	n/a	3.95E-01	1.275
1089661	ENSG00000103197	7206	TSC2	tuberous sclerosis 2	7249	16	n/a	n/a	4.36E-01	1.275
1093568	ENSG00000132781	4569	MUTYH	mutY homolog (E. coli)	4595	1	n/a	n/a	4.40E-01	1.275
279780063	ENSG00000224738	0	AC099850.1	AC099850.1	0	17	n/a	n/a	4.35E-01	1.275
1095152	ENSG00000142303	57475	ADAMTS10	ADAM metallopeptidase with thrombospondin type 1 motif, 10	81794	19	n/a	n/a	4.01E-01	1.275
1104793	ENSG00000198885	80924	ITPRIPL1	inositol 1,4,5-trisphosphate receptor interacting protein-like 1	150771	2	n/a	n/a	3.98E-01	1.275
279800074	ENSG00000226488	0	AC021021.2	AC021021.2	0	2	n/a	n/a	3.81E-01	1.275
1104806	ENSG00000198909	4190	MAP3K3	mitogen-activated protein kinase kinase kinase 3	4215	17	n/a	n/a	4.20E-01	1.275
1087802	ENSG00000065457	23290	ADAT1	adenosine deaminase, tRNA-specific 1	23536	16	n/a	n/a	4.41E-01	1.274
1096136	ENSG00000149452	9241	SLC22A8	solute carrier family 22 (organic anion transporter), member 8	9376	11	n/a	n/a	4.06E-01	1.274
1095665	ENSG00000145734	35103	BDP1	B double prime 1, subunit of RNA polymerase III transcription initiation factor IIIB	55814	5	n/a	n/a	4.37E-01	1.274
279957038	ENSG00000241471	0	RP11-336K24.4	RP11-336K24.4	0	1	n/a	n/a	4.00E-01	1.274
279816246	ENSG00000227934	0	RP11-423F24.3	RP11-423F24.3	0	1	n/a	n/a	4.04E-01	1.274
279755642	ENSG00000221750	0	SNORA11	Small nucleolar RNA SNORA11	0	X	n/a	n/a	4.45E-01	1.274
1088277	ENSG00000077943	8450	ITGA8	integrin, alpha 8	8516	10	n/a	n/a	4.21E-01	1.274
1088781	ENSG00000090924	41420	PLEKHG2	pleckstrin homology domain containing, family G (with RhoGef domain) member 2	64857	19	n/a	n/a	4.10E-01	1.274
1107373	ENSG00000228344	0	AP001496.1	LOC339290 proteinUncharacterized protein	0	18	n/a	n/a	4.10E-01	1.274
1091270	ENSG00000115163	1051	CENPA	centromere protein A	1058	2	n/a	n/a	4.33E-01	1.274
1099672	ENSG00000169926	31101	KLF13	Kruppel-like factor 13	51621	15	n/a	n/a	4.10E-01	1.273
1106389	ENSG00000215695	6215	RSC1A1	regulatory solute carrier protein, family 1, member 1	6248	1	n/a	n/a	4.39E-01	1.273
1091771	ENSG00000119042	23069	SATB2	SATB homeobox 2	23314	2	n/a	n/a	4.52E-01	1.273
279660430	ENSG00000200278	0	5S_rRNA	5S ribosomal RNA	0	11	n/a	n/a	3.88E-01	1.273
1097921	ENSG00000163297	78683	ANTXR2	anthrax toxin receptor 2	118429	4	n/a	n/a	3.97E-01	1.273
280085196	ENSG00000255348	0	RP11-700F16.3	RP11-700F16.3	0	11	n/a	n/a	3.98E-01	1.273
279901592	ENSG00000235554	0	AC005822.1	AC005822.1	0	17	n/a	n/a	4.48E-01	1.273
280130786	ENSG00000259314	0	CTD-3065B20.3	CTD-3065B20.3	0	15	n/a	n/a	4.05E-01	1.273
279931457	ENSG00000238213	0	TARDBPP2	TAR DNA binding protein pseudogene 2	0	13	n/a	n/a	4.01E-01	1.273
280103724	ENSG00000257307	0	RP11-317N8.4	RP11-317N8.4	0	14	n/a	n/a	4.01E-01	1.273
279930374	ENSG00000238120	157122609	CTA-941F9.9	CTA-941F9.9	100506737	22	n/a	n/a	4.11E-01	1.273
1104162	ENSG00000197070	60211	ARRDC1	arrestin domain containing 1	92714	9	n/a	n/a	4.49E-01	1.273
280114284	ENSG00000258366	31230	RTEL1	Regulator of telomere elongation helicase 1	51750	20	n/a	n/a	4.49E-01	1.273
279899147	ENSG00000235316	0	RP11-574K11.20	RP11-574K11.20	0	10	n/a	n/a	4.13E-01	1.273
1093790	ENSG00000134313	36771	KIDINS220	kinase D-interacting substrate, 220kDa	57498	2	n/a	n/a	4.31E-01	1.273
1089852	ENSG00000104812	2980	GYS1	glycogen synthase 1 (muscle)	2997	19	n/a	n/a	3.85E-01	1.273
1094053	ENSG00000135747	60284	ZNF670	zinc finger protein 670	93474	1	n/a	n/a	3.93E-01	1.272
279706474	ENSG00000207233	0	SNORA37	small nucleolar RNA, H/ACA box 37	0	18	n/a	n/a	3.40E-01	1.272
279974110	ENSG00000243334	0	AC012363.3	AC012363.3	0	2	n/a	n/a	4.06E-01	1.272
1092827	ENSG00000127452	34139	FBXL12	F-box and leucine-rich repeat protein 12	54850	19	n/a	n/a	4.32E-01	1.272
279976001	ENSG00000243517	0	RP11-627K11.1	RP11-627K11.1	0	12	n/a	n/a	3.93E-01	1.272
279667038	ENSG00000202222	0	Y_RNA	Y RNA	0	1	n/a	n/a	3.34E-01	1.272
1100377	ENSG00000172936	4589	MYD88	myeloid differentiation primary response gene (88)	4615	3	n/a	n/a	3.88E-01	1.272
1094265	ENSG00000136848	81101	DAB2IP	DAB2 interacting protein	153090	9	n/a	n/a	4.05E-01	1.272
279869665	ENSG00000232713	0	AC010733.5	AC010733.5	0	2	n/a	n/a	3.84E-01	1.272
279656524	ENSG00000199060	128114	MIR22	microRNA 22	407004	17	n/a	n/a	4.45E-01	1.272
1093200	ENSG00000130559	81331	CAMSAP1	calmodulin regulated spectrin-associated protein 1	157922	9	n/a	n/a	3.85E-01	1.272
1088857	ENSG00000092607	6873	TBX15	T-box 15	6913	1	n/a	n/a	4.03E-01	1.271
279744295	ENSG00000216119	0	AC046130.1	AC046130.1	0	12	n/a	n/a	4.50E-01	1.271
279936205	ENSG00000238910	0	snoU13	Small nucleolar RNA U13	0	22	n/a	n/a	3.86E-01	1.271
1104541	ENSG00000198198	23089	SZT2	seizure threshold 2 homolog (mouse)	23334	1	n/a	n/a	4.35E-01	1.271
1098468	ENSG00000165084	77762	C8orf34	chromosome 8 open reading frame 34	116328	8	n/a	n/a	4.10E-01	1.271
280088207	ENSG00000255571	0	CTD-2335A18.1	CTD-2335A18.1	0	15	n/a	n/a	3.77E-01	1.271
280059971	ENSG00000253677	0	UBE2HP1	ubiquitin-conjugating enzyme E2H pseudogene 1	0	8	n/a	n/a	3.45E-01	1.271
1095595	ENSG00000145214	1597	DGKQ	diacylglycerol kinase, theta 110kDa	1609	4	n/a	n/a	3.51E-01	1.271
1095563	ENSG00000144857	60076	BOC	Boc homolog (mouse)	91653	3	n/a	n/a	4.49E-01	1.271
1095776	ENSG00000146426	157121025	TIAM2	T-cell lymphoma invasion and metastasis 2	100505519	6	n/a	n/a	4.19E-01	1.271
279707657	ENSG00000207437	9167	SNORD28	small nucleolar RNA, C/D box 28	9300	11	n/a	n/a	4.10E-01	1.271
1102196	ENSG00000182858	54926	ALG12	asparagine-linked glycosylation 12, alpha-1,6-mannosyltransferase homolog (S. cerevisiae)	79087	22	n/a	n/a	4.11E-01	1.271
1091170	ENSG00000114316	7332	USP4	ubiquitin specific peptidase 4 (proto-oncogene)	7375	3	n/a	n/a	4.35E-01	1.271
1101477	ENSG00000178882	80358	FAM101A	family with sequence similarity 101, member A	144347	12	n/a	n/a	4.49E-01	1.27
1090513	ENSG00000108984	5576	MAP2K6	mitogen-activated protein kinase kinase 6	5608	17	n/a	n/a	3.96E-01	1.27
1092519	ENSG00000125107	22774	CNOT1	CCR4-NOT transcription complex, subunit 1	23019	16	n/a	n/a	4.37E-01	1.27
1089033	ENSG00000099991	23278	CABIN1	calcineurin binding protein 1	23523	22	n/a	n/a	4.09E-01	1.27
1091589	ENSG00000117289	10481	TXNIP	thioredoxin interacting protein	10628	1	n/a	n/a	4.35E-01	1.27
1095065	ENSG00000141551	1442	CSNK1D	casein kinase 1, delta	1453	17	n/a	n/a	3.86E-01	1.27
279750817	ENSG00000220666	0	RCC2P7	regulator of chromosome condensation 2 pseudogene 7	0	6	n/a	n/a	3.84E-01	1.27
1100482	ENSG00000173457	26220	PPP1R14B	protein phosphatase 1, regulatory (inhibitor) subunit 14B	26472	11	n/a	n/a	3.82E-01	1.27
1102450	ENSG00000183808	123534	RBM12B	RNA binding motif protein 12B	389677	8	n/a	n/a	4.05E-01	1.27
1091460	ENSG00000116299	36808	KIAA1324	KIAA1324	57535	1	n/a	n/a	4.39E-01	1.27
1095314	ENSG00000143387	1502	CTSK	cathepsin K	1513	1	n/a	n/a	3.76E-01	1.27
1089258	ENSG00000100731	22745	PCNX	pecanex homolog (Drosophila)	22990	14	n/a	n/a	4.03E-01	1.269
1103654	ENSG00000188807	83513	TMEM201	transmembrane protein 201	199953	1	n/a	n/a	4.02E-01	1.269
1088008	ENSG00000070814	6909	TCOF1	Treacher Collins-Franceschetti syndrome 1	6949	5	n/a	n/a	4.04E-01	1.269
280093755	ENSG00000256196	0	RP11-881M11.4	RP11-881M11.4	0	11	n/a	n/a	4.06E-01	1.269
1092612	ENSG00000125755	8138	SYMPK	symplekin	8189	19	n/a	n/a	4.37E-01	1.269
1097631	ENSG00000162068	4886	NTN3	netrin 3	4917	16	n/a	n/a	4.10E-01	1.269
280008004	ENSG00000248955	0	RP11-114H7.3	RP11-114H7.3	0	5	n/a	n/a	3.98E-01	1.269
1100709	ENSG00000174718	34485	C12orf35	chromosome 12 open reading frame 35	55196	12	n/a	n/a	3.95E-01	1.269
279776406	ENSG00000224428	0	RP11-182L21.2	RP11-182L21.2	0	10	n/a	n/a	3.94E-01	1.269
279787481	ENSG00000225423	0	RP11-122F14.3	RP11-122F14.3	0	10	n/a	n/a	4.51E-01	1.269
1105174	ENSG00000204519	59871	ZNF551	zinc finger protein 551	90233	19	n/a	n/a	3.98E-01	1.269
280117541	ENSG00000258555	0	KB-1896H10.1	Uncharacterized protein	0	22	n/a	n/a	4.06E-01	1.269
1092953	ENSG00000128602	6568	SMO	smoothened, frizzled family receptor	6608	7	n/a	n/a	4.25E-01	1.269
1096019	ENSG00000148408	770	CACNA1B	calcium channel, voltage-dependent, N type, alpha 1B subunit	774	9	n/a	n/a	3.98E-01	1.268
1099088	ENSG00000167595	80682	C19orf55	chromosome 19 open reading frame 55	148137	19	n/a	n/a	4.13E-01	1.268
1102596	ENSG00000184465	90131	WDR27	WD repeat domain 27	253769	6	n/a	n/a	4.10E-01	1.268
1089257	ENSG00000100726	9750	TELO2	TEL2, telomere maintenance 2, homolog (S. cerevisiae)	9894	16	n/a	n/a	4.24E-01	1.268
1103441	ENSG00000187990	8281	HIST1H2BG	histone cluster 1, H2bg	8339	6	n/a	n/a	4.10E-01	1.268
1088117	ENSG00000073792	10497	IGF2BP2	insulin-like growth factor 2 mRNA binding protein 2	10644	3	n/a	n/a	4.34E-01	1.268
279977889	ENSG00000243698	0	RP11-574K11.18	RP11-574K11.18	0	10	n/a	n/a	4.42E-01	1.268
1091861	ENSG00000119778	33745	ATAD2B	ATPase family, AAA domain containing 2B	54454	2	n/a	n/a	4.31E-01	1.268
279996191	ENSG00000247679	0	RP11-1277A3.1	RP11-1277A3.1	0	5	n/a	n/a	4.32E-01	1.268
279997140	ENSG00000248045	0	AC022098.3	AC022098.3	0	19	n/a	n/a	4.24E-01	1.268
1089993	ENSG00000105426	5770	PTPRS	protein tyrosine phosphatase, receptor type, S	5802	19	n/a	n/a	3.99E-01	1.268
1098743	ENSG00000166188	36840	ZNF319	zinc finger protein 319	57567	16	n/a	n/a	3.96E-01	1.268
279539902	ENSG00000184551	0	AC132872.1	AC132872.1	0	17	n/a	n/a	4.10E-01	1.267
280036383	ENSG00000251267	0	RP1-5O6.6	RP1-5O6.6	0	22	n/a	n/a	4.08E-01	1.267
1109089	ENSG00000243509	8696	TNFRSF6B	tumor necrosis factor receptor superfamily, member 6b, decoy	8771	20	n/a	n/a	3.40E-01	1.267
279983694	ENSG00000244265	0	SIAH2-AS1	SIAH2 antisense RNA 1 (non-protein coding)	0	3	n/a	n/a	4.23E-01	1.267
1102900	ENSG00000185722	30959	ANKFY1	ankyrin repeat and FYVE domain containing 1	51479	17	n/a	n/a	4.06E-01	1.267
1097078	ENSG00000157741	90159	UBN2	ubinuclein 2	254048	7	n/a	n/a	4.07E-01	1.267
1090533	ENSG00000109118	36922	PHF12	PHD finger protein 12	57649	17	n/a	n/a	4.35E-01	1.267
1090353	ENSG00000107864	22605	CPEB3	cytoplasmic polyadenylation element binding protein 3	22849	10	n/a	n/a	4.40E-01	1.267
1104999	ENSG00000204049	1015635	AL391421.1	Uncharacterized proteincDNA FLJ43696 fis, clone TBAES2007964	100131132	10	n/a	n/a	3.83E-01	1.267
279802273	ENSG00000226696	0	AC008746.11	AC008746.11	0	19	n/a	n/a	4.13E-01	1.267
279720727	ENSG00000213301	0	HMGB3P11	high mobility group box 3 pseudogene 11	0	2	n/a	n/a	3.83E-01	1.267
1100628	ENSG00000174233	109	ADCY6	adenylate cyclase 6	112	12	n/a	n/a	4.10E-01	1.266
1103342	ENSG00000187626	122129	ZKSCAN4	zinc finger with KRAB and SCAN domains 4	387032	6	n/a	n/a	4.04E-01	1.266
279924594	ENSG00000237644	0	PSPC1-AS1	PSPC1 antisense RNA 1 (non-protein coding)	0	13	n/a	n/a	4.11E-01	1.266
279873829	ENSG00000233073	0	AC005009.2	AC005009.2	0	7	n/a	n/a	4.41E-01	1.266
279660864	ENSG00000200394	0	SNORA38B	small nucleolar RNA, H/ACA box 38B (retrotransposed)	0	17	n/a	n/a	4.52E-01	1.266
[truncated: 1 more rows]
