# Supplementary material for: Identification of the Molecular Events Involved in the Development of Prefrontal Cortex Through the Analysis of RNA-Seq Data From BrainSpan
Source: ASN Neuro. 2019 Jun 18;11:1759091419854627. doi: 10.1177/1759091419854627 (PMC6582306; doi:10.1177/1759091419854627)
Supplement: Supplemental Material1 - Supplemental material for Identification of the Molecular Events Involved in the Development of Prefrontal Cortex Through the Analysis of RNA-Seq Data From BrainSpan [file Supplemental_Material1.zip › VFC/VFC5/DEGs-5.csv]

id	name	gene-id	gene-symbol	gene-name	entrez-id	chromosome	start-position	end-position	p	fold-change
1102803	ENSG00000185275	0	CD24P4	CD24 molecule pseudogene 4	0	Y	n/a	n/a	3.36e-01	20.923
1088254	ENSG00000077279	1629	DCX	doublecortin	1641	X	n/a	n/a	3.05e-01	15.022
1101406	ENSG00000178403	40609	NEUROG2	neurogenin 2	63973	4	n/a	n/a	2.54e-01	14.952
1101114	ENSG00000176887	6624	SOX11	SRY (sex determining region Y)-box 11	6664	2	n/a	n/a	2.81e-01	14.813
1096861	ENSG00000155926	6467	SLA	Src-like-adaptor	6503	8	n/a	n/a	2.91e-01	11.964
1098995	ENSG00000167178	36884	ISLR2	immunoglobulin superfamily containing leucine-rich repeat 2	57611	15	n/a	n/a	3.32e-01	10.159
1094919	ENSG00000140557	8077	ST8SIA2	ST8 alpha-N-acetyl-neuraminide alpha-2,8-sialyltransferase 2	8128	15	n/a	n/a	3.13e-01	9.584
1098758	ENSG00000166250	55630	CLMP	CXADR-like membrane protein	79827	11	n/a	n/a	3.02e-01	9.356
279858733	ENSG00000231764	0	DLX6-AS1	DLX6 antisense RNA 1 (non-protein coding)	0	7	n/a	n/a	2.68e-01	8.764
279937843	ENSG00000239174	0	AC092143.1	AC092143.1	0	16	n/a	n/a	3.36e-01	8.620
1091771	ENSG00000119042	23069	SATB2	SATB homeobox 2	23314	2	n/a	n/a	2.96e-01	8.516
1105859	ENSG00000213420	85812	GPC2	glypican 2	221914	7	n/a	n/a	2.64e-01	8.431
1097135	ENSG00000158164	10855	TMSB15A	thymosin beta 15a	11013	X	n/a	n/a	3.13e-01	8.245
1098341	ENSG00000164600	40610	NEUROD6	neurogenic differentiation 6	63974	7	n/a	n/a	2.97e-01	7.997
1099413	ENSG00000168824	26810	NSG1	Neuron-specific protein family member 1	27065	4	n/a	n/a	3.23e-01	7.990
279760546	ENSG00000222611	0	AL355388.1	AL355388.1	0	1	n/a	n/a	2.98e-01	7.960
1088168	ENSG00000075223	10365	SEMA3C	sema domain, immunoglobulin domain (Ig), short basic domain, secreted, (semaphorin) 3C	10512	7	n/a	n/a	3.02e-01	7.657
1094333	ENSG00000137142	110241	IGFBPL1	insulin-like growth factor binding protein-like 1	347252	9	n/a	n/a	2.59e-01	7.526
1093794	ENSG00000134323	4587	MYCN	v-myc myelocytomatosis viral related oncogene, neuroblastoma derived (avian)	4613	2	n/a	n/a	2.91e-01	7.128
1097697	ENSG00000162490	119528	C1orf187	chromosome 1 open reading frame 187	374946	1	n/a	n/a	3.32e-01	7.074
1092010	ENSG00000120875	1834	DUSP4	dual specificity phosphatase 4	1846	8	n/a	n/a	3.43e-01	7.060
279750548	ENSG00000220418	0	RP1-131H7.2	RP1-131H7.2	0	6	n/a	n/a	3.32e-01	7.040
280041412	ENSG00000251621	0	AC009487.5	AC009487.5	0	2	n/a	n/a	3.12e-01	6.987
279760238	ENSG00000222521	0	AC026956.1	AC026956.1	0	15	n/a	n/a	3.02e-01	6.892
1099495	ENSG00000169184	4304	MN1	meningioma (disrupted in balanced translocation) 1	4330	22	n/a	n/a	3.00e-01	6.851
1096240	ENSG00000150594	147	ADRA2A	adrenergic, alpha-2A-, receptor	150	10	n/a	n/a	2.91e-01	6.850
1098589	ENSG00000165617	30820	DACT1	dapper, antagonist of beta-catenin, homolog 1 (Xenopus laevis)	51339	14	n/a	n/a	3.26e-01	6.785
1089087	ENSG00000100154	23086	TTC28	tetratricopeptide repeat domain 28	23331	22	n/a	n/a	3.88e-01	6.746
1103158	ENSG00000186732	754	MPPED1	metallophosphoesterase domain containing 1	758	22	n/a	n/a	3.13e-01	6.664
279967014	ENSG00000242540	0	AC010729.1	AC010729.1	0	2	n/a	n/a	2.63e-01	6.606
1089807	ENSG00000104435	10917	STMN2	stathmin-like 2	11075	8	n/a	n/a	3.36e-01	6.543
1087476	ENSG00000044524	2027	EPHA3	EPH receptor A3	2042	3	n/a	n/a	2.65e-01	6.426
1106336	ENSG00000215397	59652	SCRT2	scratch homolog 2, zinc finger protein (Drosophila)	85508	20	n/a	n/a	2.66e-01	6.410
1095340	ENSG00000143494	55608	VASH2	vasohibin 2	79805	1	n/a	n/a	2.65e-01	6.208
1092850	ENSG00000127589	0	TUBBP1	tubulin, beta pseudogene 1	0	8	n/a	n/a	3.17e-01	6.115
1095237	ENSG00000143061	3301	IGSF3	immunoglobulin superfamily, member 3	3321	1	n/a	n/a	3.26e-01	6.101
279709239	ENSG00000207740	1013177	MIR600	microRNA 600	693185	9	n/a	n/a	2.69e-01	6.040
1092487	ENSG00000124766	6619	SOX4	SRY (sex determining region Y)-box 4	6659	6	n/a	n/a	2.91e-01	6.009
280075036	ENSG00000254726	0	MEX3A	mex-3 homolog A (C. elegans)	0	1	n/a	n/a	3.00e-01	5.873
1091112	ENSG00000113657	1797	DPYSL3	dihydropyrimidinase-like 3	1809	5	n/a	n/a	3.12e-01	5.765
280071565	ENSG00000254497	0	CTD-2560E9.5	CTD-2560E9.5	0	11	n/a	n/a	3.24e-01	5.695
1088506	ENSG00000084628	55373	NKAIN1	Na+/K+ transporting ATPase interacting 1	79570	1	n/a	n/a	3.16e-01	5.676
280100965	ENSG00000257045	0	RP11-486F17.1	RP11-486F17.1	0	2	n/a	n/a	2.96e-01	5.640
1096340	ENSG00000151490	5768	PTPRO	protein tyrosine phosphatase, receptor type, O	5800	12	n/a	n/a	3.00e-01	5.628
279898164	ENSG00000235207	0	RP11-310H4.4	RP11-310H4.4	0	7	n/a	n/a	3.16e-01	5.609
1095763	ENSG00000146374	59060	RSPO3	R-spondin 3	84870	6	n/a	n/a	2.93e-01	5.589
1089482	ENSG00000101958	2725	GLRA2	glycine receptor, alpha 2	2742	X	n/a	n/a	3.00e-01	5.575
1091072	ENSG00000113368	3976	LMNB1	lamin B1	4001	5	n/a	n/a	2.70e-01	5.558
1106520	ENSG00000221866	60065	PLXNA4	plexin A4	91584	7	n/a	n/a	3.03e-01	5.554
1102630	ENSG00000184613	4727	NELL2	NEL-like 2 (chicken)	4753	12	n/a	n/a	3.38e-01	5.548
1090911	ENSG00000112182	37928	BACH2	BTB and CNC homology 1, basic leucine zipper transcription factor 2	60468	6	n/a	n/a	2.93e-01	5.517
1104545	ENSG00000198211	10234	TUBB3	tubulin, beta 3 class III	10381	16	n/a	n/a	3.34e-01	5.514
1088082	ENSG00000072832	1391	CRMP1	collapsin response mediator protein 1	1400	4	n/a	n/a	3.25e-01	5.506
1100372	ENSG00000172915	26705	NBEA	neurobeachin	26960	13	n/a	n/a	2.93e-01	5.494
1095294	ENSG00000143324	9089	XPR1	xenotropic and polytropic retrovirus receptor 1	9213	1	n/a	n/a	2.96e-01	5.490
1091042	ENSG00000113161	3136	HMGCR	3-hydroxy-3-methylglutaryl-CoA reductase	3156	5	n/a	n/a	2.65e-01	5.410
1103528	ENSG00000188322	122887	SBK1	SH3-binding domain kinase 1	388228	16	n/a	n/a	3.06e-01	5.409
280124391	ENSG00000258947	10234	RP11-566K11.2	Melanocyte-stimulating hormone receptor	10381	16	n/a	n/a	3.34e-01	5.355
1096061	ENSG00000148798	8995	INA	internexin neuronal intermediate filament protein, alpha	9118	10	n/a	n/a	3.36e-01	5.350
1094494	ENSG00000137968	83771	SLC44A5	solute carrier family 44, member 5	204962	1	n/a	n/a	2.92e-01	5.282
1090762	ENSG00000111249	23071	CUX2	cut-like homeobox 2	23316	12	n/a	n/a	2.91e-01	5.257
1100470	ENSG00000173404	3617	INSM1	insulinoma-associated 1	3642	20	n/a	n/a	2.67e-01	5.241
279912953	ENSG00000236654	0	AC079780.3	AC079780.3	0	7	n/a	n/a	2.75e-01	5.227
1087761	ENSG00000064547	9046	LPAR2	lysophosphatidic acid receptor 2	9170	19	n/a	n/a	2.91e-01	5.226
1090549	ENSG00000109265	36755	KIAA1211	KIAA1211	57482	4	n/a	n/a	2.97e-01	5.198
1087582	ENSG00000053438	4795	NNAT	neuronatin	4826	20	n/a	n/a	3.21e-01	5.175
1102299	ENSG00000183287	80606	CCBE1	collagen and calcium binding EGF domains 1	147372	18	n/a	n/a	2.99e-01	5.150
1103786	ENSG00000189367	9585	KIAA0408	KIAA0408	9729	6	n/a	n/a	2.91e-01	5.089
1102349	ENSG00000183496	58416	MEX3B	mex-3 homolog B (C. elegans)	84206	15	n/a	n/a	3.00e-01	5.079
1091784	ENSG00000119283	133890	TRIM67	tripartite motif containing 67	440730	1	n/a	n/a	3.17e-01	5.058
280084810	ENSG00000255330	0	RP3-403A15.5	RP3-403A15.5	0	6	n/a	n/a	2.91e-01	5.051
1090653	ENSG00000110218	23896	PANX1	pannexin 1	24145	11	n/a	n/a	2.94e-01	5.009
279812689	ENSG00000227617	157127455	AC009475.2	AC009475.2	100861402	2	n/a	n/a	2.99e-01	4.996
1106058	ENSG00000214338	122201	C6orf174	chromosome 6 open reading frame 174	387104	6	n/a	n/a	2.93e-01	4.991
1089703	ENSG00000103460	27069	TOX3	TOX high mobility group box family member 3	27324	16	n/a	n/a	2.91e-01	4.871
1099079	ENSG00000167553	58982	TUBA1C	tubulin, alpha 1c	84790	12	n/a	n/a	2.97e-01	4.804
279997246	ENSG00000248078	0	AC015959.1	AC015959.1	0	18	n/a	n/a	2.95e-01	4.791
1099974	ENSG00000171208	57511	NETO2	neuropilin (NRP) and tolloid (TLL)-like 2	81831	16	n/a	n/a	3.05e-01	4.784
1093604	ENSG00000132975	2818	GPR12	G protein-coupled receptor 12	2835	13	n/a	n/a	3.12e-01	4.776
1090324	ENSG00000107643	5567	MAPK8	mitogen-activated protein kinase 8	5599	10	n/a	n/a	2.91e-01	4.756
1096534	ENSG00000152953	34640	STK32B	serine/threonine kinase 32B	55351	4	n/a	n/a	2.93e-01	4.755
1104807	ENSG00000198910	3872	L1CAM	L1 cell adhesion molecule	3897	X	n/a	n/a	2.74e-01	4.755
1093749	ENSG00000134121	10594	CHL1	cell adhesion molecule with homology to L1CAM (close homolog of L1)	10752	3	n/a	n/a	2.95e-01	4.742
1091406	ENSG00000115963	387	RND3	Rho family GTPase 3	390	2	n/a	n/a	2.98e-01	4.741
1095600	ENSG00000145242	2029	EPHA5	EPH receptor A5	2044	4	n/a	n/a	2.91e-01	4.737
1105826	ENSG00000213190	10804	MLLT11	myeloid/lymphoid or mixed-lineage leukemia (trithorax homolog, Drosophila); translocated to, 11	10962	1	n/a	n/a	3.18e-01	4.648
1100781	ENSG00000175087	80785	PDIK1L	PDLIM1 interacting kinase 1 like	149420	1	n/a	n/a	2.82e-01	4.626
1088177	ENSG00000075340	116	ADD2	adducin 2 (beta)	119	2	n/a	n/a	3.19e-01	4.614
280049900	ENSG00000252793	0	5S_rRNA	5S ribosomal RNA	0	5	n/a	n/a	2.92e-01	4.595
1094209	ENSG00000136535	10558	TBR1	T-box, brain, 1	10716	2	n/a	n/a	3.18e-01	4.593
1093584	ENSG00000132872	6820	SYT4	synaptotagmin IV	6860	18	n/a	n/a	3.22e-01	4.589
1104361	ENSG00000197705	36838	KLHL14	kelch-like 14 (Drosophila)	57565	18	n/a	n/a	2.91e-01	4.588
1100232	ENSG00000172292	90133	CERS6	ceramide synthase 6	253782	2	n/a	n/a	2.93e-01	4.584
1088348	ENSG00000079689	10443	SCGN	secretagogin, EF-hand calcium binding protein	10590	6	n/a	n/a	2.91e-01	4.576
1090789	ENSG00000111371	57247	SLC38A1	solute carrier family 38, member 1	81539	12	n/a	n/a	2.57e-01	4.565
1093750	ENSG00000134138	4187	MEIS2	Meis homeobox 2	4212	15	n/a	n/a	3.64e-01	4.553
1095501	ENSG00000144485	34791	HES6	hairy and enhancer of split 6 (Drosophila)	55502	2	n/a	n/a	2.51e-01	4.535
280094821	ENSG00000256326	0	RP11-467L13.3	RP11-467L13.3	0	12	n/a	n/a	2.93e-01	4.530
1100077	ENSG00000171617	8441	ENC1	ectodermal-neural cortex 1 (with BTB-like domain)	8507	5	n/a	n/a	3.31e-01	4.513
1092798	ENSG00000127152	41443	BCL11B	B-cell CLL/lymphoma 11B (zinc finger protein)	64919	14	n/a	n/a	2.62e-01	4.498
1092047	ENSG00000121210	22995	KIAA0922	KIAA0922	23240	4	n/a	n/a	2.64e-01	4.470
280062761	ENSG00000253861	0	CTC-293A9.2	CTC-293A9.2	0	5	n/a	n/a	2.79e-01	4.449
1103743	ENSG00000189159	30637	HN1	hematological and neurological expressed 1	51155	17	n/a	n/a	3.38e-01	4.447
1107235	ENSG00000227487	1002744	RP11-839D17.2	RP11-839D17.2	100288346	11	n/a	n/a	3.08e-01	4.429
1100471	ENSG00000173406	1588	DAB1	disabled homolog 1 (Drosophila)	1600	1	n/a	n/a	2.64e-01	4.427
1099625	ENSG00000169750	5849	RAC3	ras-related C3 botulinum toxin substrate 3 (rho family, small GTP binding protein Rac3)	5881	17	n/a	n/a	2.68e-01	4.413
1095089	ENSG00000141668	80607	CBLN2	cerebellin 2 precursor	147381	18	n/a	n/a	3.35e-01	4.380
1100125	ENSG00000171843	4275	MLLT3	myeloid/lymphoid or mixed-lineage leukemia (trithorax homolog, Drosophila); translocated to, 3	4300	9	n/a	n/a	2.79e-01	4.371
1095130	ENSG00000142149	29802	HUNK	hormonally up-regulated Neu-associated kinase	30811	21	n/a	n/a	3.74e-01	4.365
279909794	ENSG00000236341	0	RP5-1103B4.3	RP5-1103B4.3	0	1	n/a	n/a	2.55e-01	4.361
1089805	ENSG00000104427	30583	FAM164A	family with sequence similarity 164, member A	51101	8	n/a	n/a	3.22e-01	4.355
1103864	ENSG00000196230	83710	TUBB	tubulin, beta class I	203068	6	n/a	n/a	3.35e-01	4.355
1097151	ENSG00000158321	25802	AUTS2	autism susceptibility candidate 2	26053	7	n/a	n/a	3.18e-01	4.347
1088323	ENSG00000079102	858	RUNX1T1	runt-related transcription factor 1; translocated to, 1 (cyclin D-related)	862	8	n/a	n/a	2.91e-01	4.337
1100801	ENSG00000175183	1455	CSRP2	cysteine and glycine-rich protein 2	1466	12	n/a	n/a	3.03e-01	4.336
1102471	ENSG00000183908	85535	LRRC55	leucine rich repeat containing 55	219527	11	n/a	n/a	3.00e-01	4.328
1108458	ENSG00000235471	0	AL033532.1	Uncharacterized protein	0	1	n/a	n/a	2.96e-01	4.322
1092215	ENSG00000122778	36943	KIAA1549	KIAA1549	57670	7	n/a	n/a	2.73e-01	4.299
279967198	ENSG00000242557	0	RP11-316M1.11	RP11-316M1.11	0	1	n/a	n/a	3.30e-01	4.252
1101763	ENSG00000180611	81026	MB21D2	Mab-21 domain containing 2	151963	3	n/a	n/a	3.00e-01	4.240
1103467	ENSG00000188070	0	C11orf95	chromosome 11 open reading frame 95	0	11	n/a	n/a	2.98e-01	4.237
280014291	ENSG00000249509	0	RP11-402J6.1	RP11-402J6.1	0	4	n/a	n/a	2.62e-01	4.237
1098047	ENSG00000163661	5774	PTX3	pentraxin 3, long	5806	3	n/a	n/a	2.92e-01	4.232
1101092	ENSG00000176749	8774	CDK5R1	cyclin-dependent kinase 5, regulatory subunit 1 (p35)	8851	17	n/a	n/a	3.16e-01	4.232
279707076	ENSG00000207332	0	U6	U6 spliceosomal RNA	0	X	n/a	n/a	2.59e-01	4.223
1097042	ENSG00000157404	3790	KIT	v-kit Hardy-Zuckerman 4 feline sarcoma viral oncogene homolog	3815	4	n/a	n/a	2.91e-01	4.203
1099985	ENSG00000171243	25677	SOSTDC1	sclerostin domain containing 1	25928	7	n/a	n/a	2.91e-01	4.202
1102601	ENSG00000184486	5422	POU3F2	POU class 3 homeobox 2	5454	6	n/a	n/a	3.35e-01	4.198
279991276	ENSG00000245864	0	CTC-467M3.1	CTC-467M3.1	0	5	n/a	n/a	2.90e-01	4.195
1099078	ENSG00000167552	7800	TUBA1A	tubulin, alpha 1a	7846	12	n/a	n/a	3.31e-01	4.191
1102888	ENSG00000185668	5421	POU3F1	POU class 3 homeobox 1	5453	1	n/a	n/a	2.64e-01	4.170
1091950	ENSG00000120437	36	ACAT2	acetyl-CoA acetyltransferase 2	39	6	n/a	n/a	2.57e-01	4.167
1101802	ENSG00000180828	27064	BHLHE22	basic helix-loop-helix family, member e22	27319	8	n/a	n/a	3.38e-01	4.129
279891511	ENSG00000234661	0	CHL1-AS1	CHL1 antisense RNA 1 (non-protein coding)	0	3	n/a	n/a	2.63e-01	4.113
1093903	ENSG00000134986	9181	C5orf13	chromosome 5 open reading frame 13	9315	5	n/a	n/a	2.68e-01	4.110
1095696	ENSG00000145908	60125	ZNF300	zinc finger protein 300	91975	5	n/a	n/a	2.79e-01	4.076
1089144	ENSG00000100320	23297	RBFOX2	RNA binding protein, fox-1 homolog (C. elegans) 2	23543	22	n/a	n/a	3.15e-01	4.063
1093389	ENSG00000131711	4106	MAP1B	microtubule-associated protein 1B	4131	5	n/a	n/a	2.90e-01	4.057
280054360	ENSG00000253276	81726	C7orf74	chromosome 7 open reading frame 74	168455	7	n/a	n/a	2.87e-01	4.056
1103100	ENSG00000186469	33622	GNG2	guanine nucleotide binding protein (G protein), gamma 2	54331	14	n/a	n/a	3.13e-01	4.052
1096999	ENSG00000157064	22812	NMNAT2	nicotinamide nucleotide adenylyltransferase 2	23057	1	n/a	n/a	3.09e-01	4.051
1096222	ENSG00000150361	36899	KLHL1	kelch-like 1 (Drosophila)	57626	13	n/a	n/a	2.87e-01	4.025
1091710	ENSG00000118432	1259	CNR1	cannabinoid receptor 1 (brain)	1268	6	n/a	n/a	3.10e-01	4.016
1098331	ENSG00000164542	23121	KIAA0895	KIAA0895	23366	7	n/a	n/a	2.95e-01	3.994
1096866	ENSG00000155966	2318	AFF2	AF4/FMR2 family, member 2	2334	X	n/a	n/a	2.93e-01	3.987
1098380	ENSG00000164742	104	ADCY1	adenylate cyclase 1 (brain)	107	7	n/a	n/a	3.37e-01	3.979
1098246	ENSG00000164221	81147	CCDC112	coiled-coil domain containing 112	153733	5	n/a	n/a	2.89e-01	3.970
280021880	ENSG00000250091	0	DNAH10OS	dynein, axonemal, heavy chain 10 opposite strand	0	12	n/a	n/a	2.91e-01	3.969
1108513	ENSG00000235872	0	RP11-335O4.3	RP11-335O4.3	0	12	n/a	n/a	2.91e-01	3.963
1088083	ENSG00000072840	2106	EVC	Ellis van Creveld syndrome	2121	4	n/a	n/a	3.06e-01	3.956
1091390	ENSG00000115844	1734	DLX2	distal-less homeobox 2	1746	2	n/a	n/a	2.78e-01	3.953
1104638	ENSG00000198553	93991	KCNRG	potassium channel regulator	283518	13	n/a	n/a	5.38e-01	3.952
279994444	ENSG00000247033	0	AC099508.1	AC099508.1	0	16	n/a	n/a	2.97e-01	3.939
279793944	ENSG00000225953	80901	AC017096.1	AC017096.1	150538	2	n/a	n/a	2.97e-01	3.937
1088445	ENSG00000082482	3751	KCNK2	potassium channel, subfamily K, member 2	3776	1	n/a	n/a	2.53e-01	3.928
1090276	ENSG00000107105	1978	ELAVL2	ELAV (embryonic lethal, abnormal vision, Drosophila)-like 2 (Hu antigen B)	1993	9	n/a	n/a	2.93e-01	3.925
279864150	ENSG00000232229	165806	RP11-248C1.2	RP11-248C1.2	643529	10	n/a	n/a	2.78e-01	3.915
1093619	ENSG00000133083	9077	DCLK1	doublecortin-like kinase 1	9201	13	n/a	n/a	3.13e-01	3.914
1089821	ENSG00000104549	6673	SQLE	squalene epoxidase	6713	8	n/a	n/a	2.62e-01	3.901
1087853	ENSG00000066629	1994	EML1	echinoderm microtubule associated protein like 1	2009	14	n/a	n/a	2.63e-01	3.898
1102748	ENSG00000185070	23521	FLRT2	fibronectin leucine rich transmembrane protein 2	23768	14	n/a	n/a	2.95e-01	3.897
1104110	ENSG00000196935	36795	SRGAP1	SLIT-ROBO Rho GTPase activating protein 1	57522	12	n/a	n/a	2.85e-01	3.896
1103428	ENSG00000187939	0	DOC2B	double C2-like domains, beta	0	17	n/a	n/a	3.17e-01	3.890
1093756	ENSG00000134184	2927	GSTM1	glutathione S-transferase mu 1	2944	1	n/a	n/a	2.58e-01	3.884
1103107	ENSG00000186487	22795	MYT1L	myelin transcription factor 1-like	23040	2	n/a	n/a	3.06e-01	3.874
1095464	ENSG00000144218	3874	AFF3	AF4/FMR2 family, member 3	3899	2	n/a	n/a	2.99e-01	3.867
1093100	ENSG00000129951	55750	MIR3187	microRNA 3187	79948	19	n/a	n/a	3.35e-01	3.857
1087258	ENSG00000019505	36859	SYT13	synaptotagmin XIII	57586	11	n/a	n/a	3.40e-01	3.855
1087918	ENSG00000068615	41579	REEP1	receptor accessory protein 1	65055	2	n/a	n/a	3.21e-01	3.848
279781493	ENSG00000224883	0	CTA-250D10.19	CTA-250D10.19	0	22	n/a	n/a	3.27e-01	3.838
1099645	ENSG00000169855	6059	ROBO1	roundabout, axon guidance receptor, homolog 1 (Drosophila)	6091	3	n/a	n/a	2.67e-01	3.834
279813226	ENSG00000227678	0	RP11-73O6.3	RP11-73O6.3	0	6	n/a	n/a	2.61e-01	3.832
1105108	ENSG00000204366	85771	ZBTB12	zinc finger and BTB domain containing 12	221527	6	n/a	n/a	2.52e-01	3.805
1089327	ENSG00000101134	35105	DOK5	docking protein 5	55816	20	n/a	n/a	2.91e-01	3.800
279771554	ENSG00000224076	0	AC009487.4	AC009487.4	0	2	n/a	n/a	3.13e-01	3.782
1102586	ENSG00000184402	25788	SS18L1	synovial sarcoma translocation gene on chromosome 18-like 1	26039	20	n/a	n/a	2.95e-01	3.782
1094589	ENSG00000138439	80931	FAM117B	family with sequence similarity 117, member B	150864	2	n/a	n/a	2.90e-01	3.769
279484224	ENSG00000177820	0	AC004917.1	AC004917.1	0	7	n/a	n/a	2.56e-01	3.763
1106065	ENSG00000214391	0	RP11-121L10.3	RP11-121L10.3	0	11	n/a	n/a	2.70e-01	3.754
1095381	ENSG00000143702	9715	CEP170	centrosomal protein 170kDa	9859	1	n/a	n/a	2.95e-01	3.747
1103836	ENSG00000196159	55436	FAT4	FAT tumor suppressor homolog 4 (Drosophila)	79633	4	n/a	n/a	2.70e-01	3.745
280012692	ENSG00000249376	0	RP11-152N13.11	RP11-152N13.11	0	10	n/a	n/a	2.77e-01	3.743
1095514	ENSG00000144583	36847	MARCH4	membrane-associated ring finger (C3HC4) 4	57574	2	n/a	n/a	3.21e-01	3.725
1090799	ENSG00000111490	23084	TBC1D30	TBC1 domain family, member 30	23329	12	n/a	n/a	2.99e-01	3.717
1092124	ENSG00000121966	7806	CXCR4	chemokine (C-X-C motif) receptor 4	7852	2	n/a	n/a	2.54e-01	3.715
1095481	ENSG00000144355	1733	DLX1	distal-less homeobox 1	1745	2	n/a	n/a	3.18e-01	3.703
1094485	ENSG00000137942	34163	FNBP1L	formin binding protein 1-like	54874	1	n/a	n/a	3.04e-01	3.697
1095642	ENSG00000145545	6675	SRD5A1	steroid-5-alpha-reductase, alpha polypeptide 1 (3-oxo-5 alpha-steroid delta 4-dehydrogenase alpha 1)	6715	5	n/a	n/a	2.74e-01	3.694
1093963	ENSG00000135333	2030	EPHA7	EPH receptor A7	2045	6	n/a	n/a	3.05e-01	3.694
1103999	ENSG00000196591	3049	HDAC2	histone deacetylase 2	3066	6	n/a	n/a	2.96e-01	3.688
1099771	ENSG00000170381	9579	SEMA3E	sema domain, immunoglobulin domain (Ig), short basic domain, secreted, (semaphorin) 3E	9723	7	n/a	n/a	3.00e-01	3.682
1093828	ENSG00000134532	6620	SOX5	SRY (sex determining region Y)-box 5	6660	12	n/a	n/a	2.93e-01	3.680
1097575	ENSG00000161647	4330	MPP3	membrane protein, palmitoylated 3 (MAGUK p55 subfamily member 3)	4356	17	n/a	n/a	2.97e-01	3.675
1092380	ENSG00000124194	54837	GDAP1L1	ganglioside-induced differentiation-associated protein 1-like 1	78997	20	n/a	n/a	2.71e-01	3.668
1090921	ENSG00000112232	83700	KHDRBS2	KH domain containing, RNA binding, signal transduction associated 2	202559	6	n/a	n/a	2.91e-01	3.667
1103780	ENSG00000189339	170823	SLC35E2B	solute carrier family 35, member E2B	728661	1	n/a	n/a	3.01e-01	3.653
280089664	ENSG00000255734	0	RP11-133L14.4	RP11-133L14.4	0	12	n/a	n/a	3.03e-01	3.650
1097091	ENSG00000157851	36175	DPYSL5	dihydropyrimidinase-like 5	56896	2	n/a	n/a	2.71e-01	3.647
1096110	ENSG00000149256	25760	ODZ4	odz, odd Oz/ten-m homolog 4 (Drosophila)	26011	11	n/a	n/a	2.54e-01	3.644
1087446	ENSG00000041515	22781	MYO16	myosin XVI	23026	13	n/a	n/a	3.38e-01	3.639
280133333	ENSG00000259460	0	RP11-128A17.1	RP11-128A17.1	0	15	n/a	n/a	2.61e-01	3.624
1098685	ENSG00000165985	123649	C1QL3	complement component 1, q subcomponent-like 3	389941	10	n/a	n/a	2.91e-01	3.622
279906666	ENSG00000236051	157129802	MYCBP2-AS1	MYCBP2 antisense RNA 1 (non-protein coding)	100874212	13	n/a	n/a	2.59e-01	3.621
1100983	ENSG00000176165	2274	FOXG1	forkhead box G1	2290	14	n/a	n/a	2.90e-01	3.620
1088241	ENSG00000077080	30893	ACTL6B	actin-like 6B	51412	7	n/a	n/a	3.25e-01	3.616
1098196	ENSG00000164099	8426	PRSS12	protease, serine, 12 (neurotrypsin, motopsin)	8492	4	n/a	n/a	2.83e-01	3.615
1089638	ENSG00000103056	34801	SMPD3	sphingomyelin phosphodiesterase 3, neutral membrane (neutral sphingomyelinase II)	55512	16	n/a	n/a	3.32e-01	3.612
280125486	ENSG00000259007	0	RP11-463J10.3	RP11-463J10.3	0	14	n/a	n/a	2.91e-01	3.607
1092904	ENSG00000128250	5956	RFPL1	ret finger protein-like 1	5988	22	n/a	n/a	3.17e-01	3.606
1088537	ENSG00000085552	36822	IGSF9	immunoglobulin superfamily, member 9	57549	1	n/a	n/a	2.80e-01	3.605
1096868	ENSG00000155974	23181	GRIP1	glutamate receptor interacting protein 1	23426	12	n/a	n/a	2.99e-01	3.601
1095141	ENSG00000142197	9836	DOPEY2	dopey family member 2	9980	21	n/a	n/a	2.58e-01	3.593
1104829	ENSG00000198945	58657	L3MBTL3	l(3)mbt-like 3 (Drosophila)	84456	6	n/a	n/a	2.67e-01	3.592
1088219	ENSG00000076356	5330	PLXNA2	plexin A2	5362	1	n/a	n/a	2.50e-01	3.584
1089229	ENSG00000100592	22757	DAAM1	dishevelled associated activator of morphogenesis 1	23002	14	n/a	n/a	2.91e-01	3.577
1096850	ENSG00000155858	79597	LSM11	LSM11, U7 small nuclear RNA associated	134353	5	n/a	n/a	3.35e-01	3.577
1100056	ENSG00000171532	4735	NEUROD2	neurogenic differentiation 2	4761	17	n/a	n/a	2.53e-01	3.562
279720449	ENSG00000213260	0	YWHAZP5	tyrosine 3-monooxygenase/tryptophan 5-monooxygenase activation protein, zeta pseudogene 5	0	10	n/a	n/a	3.06e-01	3.549
1101752	ENSG00000180537	85783	RNF182	ring finger protein 182	221687	6	n/a	n/a	6.17e-01	3.548
1099615	ENSG00000169710	2179	FASN	fatty acid synthase	2194	17	n/a	n/a	2.52e-01	3.533
1099923	ENSG00000171033	5537	PKIA	protein kinase (cAMP-dependent, catalytic) inhibitor alpha	5569	8	n/a	n/a	3.32e-01	3.521
279851004	ENSG00000231092	0	AC012513.6	AC012513.6	0	2	n/a	n/a	3.12e-01	3.519
1101440	ENSG00000178662	55836	CSRNP3	cysteine-serine-rich nuclear protein 3	80034	2	n/a	n/a	3.03e-01	3.510
279901131	ENSG00000235512	0	TAB3-AS2	TAB3 antisense RNA 2 (non-protein coding)	0	X	n/a	n/a	2.96e-01	3.506
1089763	ENSG00000104140	82368	RHOV	ras homolog gene family, member V	171177	15	n/a	n/a	3.31e-01	3.504
1099154	ENSG00000167771	93899	RCOR2	REST corepressor 2	283248	11	n/a	n/a	2.96e-01	3.494
280078084	ENSG00000254944	0	ATP5F1P5	ATP synthase, H+ transporting, mitochondrial Fo complex, subunit B1 pseudogene 5	0	11	n/a	n/a	2.68e-01	3.488
279837964	ENSG00000229932	0	YWHAZP3	tyrosine 3-monooxygenase/tryptophan 5-monooxygenase activation protein, zeta pseudogene 3	0	10	n/a	n/a	3.13e-01	3.487
1092813	ENSG00000127334	8384	DYRK2	dual-specificity tyrosine-(Y)-phosphorylation regulated kinase 2	8445	12	n/a	n/a	2.91e-01	3.485
1106130	ENSG00000214670	0	AC007956.1	Full-length cDNA 5-PRIME end of clone CS0CAP004YO05 of Thymus of Homo sapiens (human)	0	14	n/a	n/a	2.98e-01	3.483
1104418	ENSG00000197872	57255	FAM49A	family with sequence similarity 49, member A	81553	2	n/a	n/a	3.10e-01	3.473
1096517	ENSG00000152784	36257	PRDM8	PR domain containing 8	56978	4	n/a	n/a	2.94e-01	3.468
1092526	ENSG00000125170	35004	DOK4	docking protein 4	55715	16	n/a	n/a	3.25e-01	3.460
1090200	ENSG00000106462	2131	EZH2	enhancer of zeste homolog 2 (Drosophila)	2146	7	n/a	n/a	2.52e-01	3.456
279902027	ENSG00000235597	80904	AC013402.2	AC013402.2	150568	2	n/a	n/a	2.65e-01	3.446
1087078	ENSG00000008300	1938	CELSR3	cadherin, EGF LAG seven-pass G-type receptor 3 (flamingo homolog, Drosophila)	1951	3	n/a	n/a	2.82e-01	3.427
1096482	ENSG00000152503	34810	TRIM36	tripartite motif containing 36	55521	5	n/a	n/a	3.00e-01	3.414
1089658	ENSG00000103187	23161	COTL1	coactosin-like 1 (Dictyostelium)	23406	16	n/a	n/a	2.95e-01	3.413
1097281	ENSG00000159307	56075	SCUBE1	signal peptide, CUB domain, EGF-like 1	80274	22	n/a	n/a	2.91e-01	3.408
279994002	ENSG00000246859	157121211	CTC-426B10.1	CTC-426B10.1	100505678	5	n/a	n/a	2.72e-01	3.400
1105037	ENSG00000204175	0	GPRIN2	G protein regulated inducer of neurite outgrowth 2	0	10	n/a	n/a	2.82e-01	3.398
1094162	ENSG00000136261	28705	BZW2	basic leucine zipper and W2 domains 2	28969	7	n/a	n/a	3.17e-01	3.393
1099011	ENSG00000167232	7601	ZNF91	zinc finger protein 91	7644	19	n/a	n/a	2.62e-01	3.392
1101551	ENSG00000179242	997	CDH4	cadherin 4, type 1, R-cadherin (retinal)	1002	20	n/a	n/a	2.77e-01	3.392
279885390	ENSG00000234115	0	RP11-288G3.4	RP11-288G3.4	0	6	n/a	n/a	2.98e-01	3.388
1090972	ENSG00000112541	10688	PDE10A	phosphodiesterase 10A	10846	6	n/a	n/a	2.92e-01	3.377
1101584	ENSG00000179456	10325	ZNF238	zinc finger protein 238	10472	1	n/a	n/a	3.24e-01	3.372
1088344	ENSG00000079462	5018	PAFAH1B3	platelet-activating factor acetylhydrolase 1b, catalytic subunit 3 (29kDa)	5050	19	n/a	n/a	3.31e-01	3.361
1088531	ENSG00000085433	22667	WDR47	WD repeat domain 47	22911	1	n/a	n/a	3.17e-01	3.359
1094373	ENSG00000137343	55771	ATAT1	alpha tubulin acetyltransferase 1	79969	6	n/a	n/a	3.34e-01	3.358
1093790	ENSG00000134313	36771	KIDINS220	kinase D-interacting substrate, 220kDa	57498	2	n/a	n/a	2.93e-01	3.356
1093200	ENSG00000130559	81331	CAMSAP1	calmodulin regulated spectrin-associated protein 1	157922	9	n/a	n/a	3.04e-01	3.342
280091968	ENSG00000255994	0	C14orf162	chromosome 14 open reading frame 162	0	14	n/a	n/a	2.91e-01	3.340
279725210	ENSG00000213866	0	YBX1P10	Y box binding protein 1 pseudogene 10	0	9	n/a	n/a	3.03e-01	3.338
1095034	ENSG00000141431	56587	ASXL3	additional sex combs like 3 (Drosophila)	80816	18	n/a	n/a	2.93e-01	3.333
1096438	ENSG00000152217	25789	SETBP1	SET binding protein 1	26040	18	n/a	n/a	2.99e-01	3.327
1108232	ENSG00000233863	0	AC012215.1	Uncharacterized protein	0	8	n/a	n/a	2.90e-01	3.325
1104280	ENSG00000197451	3162	HNRNPAB	heterogeneous nuclear ribonucleoprotein A/B	3182	5	n/a	n/a	6.86e-01	3.324
279853522	ENSG00000231300	0	EZH2P1	enhancer of zeste homolog 2 (Drosophila) pseudogene 1	0	21	n/a	n/a	2.50e-01	3.322
1103535	ENSG00000188368	94256	PRR19	proline rich 19	284338	19	n/a	n/a	3.09e-01	3.314
279867539	ENSG00000232549	0	RP1-93C23.1	RP1-93C23.1	0	X	n/a	n/a	2.68e-01	3.310
1088966	ENSG00000099284	34795	H2AFY2	H2A histone family, member Y2	55506	10	n/a	n/a	2.67e-01	3.305
1097837	ENSG00000162992	4734	NEUROD1	neurogenic differentiation 1	4760	2	n/a	n/a	2.90e-01	3.300
1095161	ENSG00000142449	58668	FBN3	fibrillin 3	84467	19	n/a	n/a	2.81e-01	3.298
1097980	ENSG00000163508	8262	EOMES	eomesodermin	8320	3	n/a	n/a	2.96e-01	3.293
1098498	ENSG00000165194	36799	PCDH19	protocadherin 19	57526	X	n/a	n/a	3.06e-01	3.293
1094823	ENSG00000139970	6219	RTN1	reticulon 1	6252	14	n/a	n/a	2.75e-01	3.279
1093592	ENSG00000132932	31241	ATP8A2	ATPase, aminophospholipid transporter, class I, type 8A, member 2	51761	13	n/a	n/a	3.02e-01	3.277
1094802	ENSG00000139767	58731	SRRM4	serine/arginine repetitive matrix 4	84530	12	n/a	n/a	2.98e-01	3.277
1087723	ENSG00000063015	79037	SEZ6	seizure related 6 homolog (mouse)	124925	17	n/a	n/a	3.13e-01	3.270
279778116	ENSG00000224578	0	AC084058.1	AC084058.1	0	16	n/a	n/a	2.57e-01	3.270
1102876	ENSG00000185630	5055	PBX1	pre-B-cell leukemia homeobox 1	5087	1	n/a	n/a	2.94e-01	3.265
1103749	ENSG00000189180	7538	ZNF33A	zinc finger protein 33A	7581	10	n/a	n/a	3.75e-01	3.262
279822895	ENSG00000228549	0	RP11-108M9.3	RP11-108M9.3	0	1	n/a	n/a	2.50e-01	3.260
280028691	ENSG00000250638	0	AC068499.6	AC068499.6	0	19	n/a	n/a	3.02e-01	3.259
1091023	ENSG00000112972	3137	HMGCS1	3-hydroxy-3-methylglutaryl-CoA synthase 1 (soluble)	3157	5	n/a	n/a	2.65e-01	3.257
1104637	ENSG00000198551	83486	ZNF627	zinc finger protein 627	199692	19	n/a	n/a	3.03e-01	3.253
1088405	ENSG00000081189	4183	MEF2C	myocyte enhancer factor 2C	4208	5	n/a	n/a	3.02e-01	3.251
1089188	ENSG00000100426	9745	ZBED4	zinc finger, BED-type containing 4	9889	22	n/a	n/a	2.67e-01	3.251
1087350	ENSG00000029993	3129	HMGB3	high mobility group box 3	3149	X	n/a	n/a	3.26e-01	3.247
279862629	ENSG00000232085	0	RP11-261C10.4	RP11-261C10.4	0	1	n/a	n/a	3.06e-01	3.246
1089373	ENSG00000101292	79318	PROKR2	prokineticin receptor 2	128674	20	n/a	n/a	3.26e-01	3.245
279809089	ENSG00000227253	0	RP11-166N17.1	RP11-166N17.1	0	10	n/a	n/a	2.92e-01	3.231
1095195	ENSG00000142657	5194	PGD	phosphogluconate dehydrogenase	5226	1	n/a	n/a	2.98e-01	3.230
1093654	ENSG00000133302	58460	ANKRD32	ankyrin repeat domain 32	84250	5	n/a	n/a	3.04e-01	3.224
1100849	ENSG00000175414	94618	ARL10	ADP-ribosylation factor-like 10	285598	5	n/a	n/a	3.06e-01	3.222
1100667	ENSG00000174460	81765	ZCCHC12	zinc finger, CCHC domain containing 12	170261	X	n/a	n/a	3.37e-01	3.221
280059868	ENSG00000253668	0	RP11-463C14.1	RP11-463C14.1	0	8	n/a	n/a	3.10e-01	3.220
279736980	ENSG00000215105	0	TTC3P1	tetratricopeptide repeat domain 3 pseudogene 1	0	X	n/a	n/a	2.67e-01	3.218
1094259	ENSG00000136828	9505	RALGPS1	Ral GEF with PH domain and SH3 binding motif 1	9649	9	n/a	n/a	2.96e-01	3.214
1089612	ENSG00000102924	865	CBLN1	cerebellin 1 precursor	869	16	n/a	n/a	2.97e-01	3.211
279957818	ENSG00000241547	0	RP11-4K3__A.5	RP11-4K3__A.5	0	1	n/a	n/a	3.40e-01	3.188
1091124	ENSG00000113758	1615	DBN1	drebrin 1	1627	5	n/a	n/a	3.07e-01	3.184
1091912	ENSG00000120137	55449	PANK3	pantothenate kinase 3	79646	5	n/a	n/a	2.54e-01	3.179
1089446	ENSG00000101670	9253	LIPG	lipase, endothelial	9388	18	n/a	n/a	2.76e-01	3.175
1099467	ENSG00000169047	3642	IRS1	insulin receptor substrate 1	3667	2	n/a	n/a	2.64e-01	3.173
1097960	ENSG00000163449	60208	TMEM169	transmembrane protein 169	92691	2	n/a	n/a	2.93e-01	3.169
1097736	ENSG00000162627	30856	SNX7	sorting nexin 7	51375	1	n/a	n/a	2.81e-01	3.169
1108677	ENSG00000236901	57273	MIR600HG	MIR600 host gene (non-protein coding)	81571	9	n/a	n/a	2.55e-01	3.169
279824366	ENSG00000228677	0	AP001432.11	AP001432.11	0	21	n/a	n/a	2.66e-01	3.169
1087422	ENSG00000038427	1451	VCAN	versican	1462	5	n/a	n/a	2.63e-01	3.168
1089450	ENSG00000101746	8644	NOL4	nucleolar protein 4	8715	18	n/a	n/a	3.15e-01	3.168
1098136	ENSG00000163939	34482	PBRM1	polybromo 1	55193	3	n/a	n/a	2.60e-01	3.167
1102722	ENSG00000185008	6060	ROBO2	roundabout, axon guidance receptor, homolog 2 (Drosophila)	6092	3	n/a	n/a	3.24e-01	3.165
1097869	ENSG00000163104	36195	SMARCAD1	SWI/SNF-related, matrix-associated actin-dependent regulator of chromatin, subfamily a, containing DEAD/H box 1	56916	4	n/a	n/a	2.67e-01	3.163
1100236	ENSG00000172318	8638	B3GALT1	UDP-Gal:betaGlcNAc beta 1,3-galactosyltransferase, polypeptide 1	8708	2	n/a	n/a	2.74e-01	3.162
1096957	ENSG00000156687	79720	UNC5D	unc-5 homolog D (C. elegans)	137970	8	n/a	n/a	2.82e-01	3.152
1095714	ENSG00000146006	25794	LRRTM2	leucine rich repeat transmembrane neuronal 2	26045	5	n/a	n/a	2.96e-01	3.151
1088513	ENSG00000084731	3772	KIF3C	kinesin family member 3C	3797	2	n/a	n/a	3.23e-01	3.146
279844699	ENSG00000230502	0	CTD-2230M5.1	CTD-2230M5.1	0	X	n/a	n/a	2.94e-01	3.139
1092784	ENSG00000126950	37777	TMEM35	transmembrane protein 35	59353	X	n/a	n/a	3.39e-01	3.136
279795715	ENSG00000226102	0	SEPT7P3	septin 7 pseudogene 3	0	7	n/a	n/a	2.91e-01	3.134
1096433	ENSG00000152193	55399	RNF219	ring finger protein 219	79596	13	n/a	n/a	2.59e-01	3.132
279799736	ENSG00000226455	0	RP3-512E2.2	RP3-512E2.2	0	6	n/a	n/a	2.67e-01	3.131
279983921	ENSG00000244295	0	RPS20P21	ribosomal protein S20 pseudogene 21	0	8	n/a	n/a	2.82e-01	3.131
1096726	ENSG00000154639	1514	CXADR	coxsackie virus and adenovirus receptor	1525	21	n/a	n/a	3.18e-01	3.130
279704374	ENSG00000206870	0	U6	U6 spliceosomal RNA	0	14	n/a	n/a	2.68e-01	3.130
1103985	ENSG00000196557	8833	CACNA1H	calcium channel, voltage-dependent, T type, alpha 1H subunit	8912	16	n/a	n/a	2.94e-01	3.130
279891163	ENSG00000234629	0	WDR82P1	WD repeat domain 82 pseudogene 1	0	3	n/a	n/a	2.94e-01	3.129
1101171	ENSG00000177125	126349	ZBTB34	zinc finger and BTB domain containing 34	403341	9	n/a	n/a	3.04e-01	3.128
1101297	ENSG00000177733	10791	HNRNPA0	heterogeneous nuclear ribonucleoprotein A0	10949	5	n/a	n/a	3.04e-01	3.115
1096332	ENSG00000151458	36458	ANKRD50	ankyrin repeat domain 50	57182	4	n/a	n/a	2.63e-01	3.115
279802830	ENSG00000226754	157123681	RP5-1024G6.5	RP5-1024G6.5	100507564	1	n/a	n/a	2.50e-01	3.113
1091377	ENSG00000115758	4922	ODC1	ornithine decarboxylase 1	4953	2	n/a	n/a	2.91e-01	3.103
1092309	ENSG00000123570	30691	RAB9B	RAB9B, member RAS oncogene family	51209	X	n/a	n/a	2.53e-01	3.103
1100711	ENSG00000174721	80303	FGFBP3	fibroblast growth factor binding protein 3	143282	10	n/a	n/a	3.85e-01	3.102
279720308	ENSG00000213236	0	YWHAZP2	tyrosine 3-monooxygenase/tryptophan 5-monooxygenase activation protein, zeta pseudogene 2	0	2	n/a	n/a	3.16e-01	3.101
1092372	ENSG00000124160	37000	NCOA5	nuclear receptor coactivator 5	57727	20	n/a	n/a	2.66e-01	3.097
1093759	ENSG00000134198	9955	TSPAN2	tetraspanin 2	10100	1	n/a	n/a	3.31e-01	3.089
1086952	ENSG00000005249	5545	PRKAR2B	protein kinase, cAMP-dependent, regulatory, type II, beta	5577	7	n/a	n/a	3.33e-01	3.084
1100660	ENSG00000174442	34344	ZWILCH	Zwilch, kinetochore associated, homolog (Drosophila)	55055	15	n/a	n/a	3.31e-01	3.084
280137526	ENSG00000259714	0	RP11-64K12.6	RP11-64K12.6	0	15	n/a	n/a	2.77e-01	3.083
280002940	ENSG00000248540	94062	AC010931.2	AC010931.2	283731	15	n/a	n/a	2.91e-01	3.082
1094387	ENSG00000137460	59617	FHDC1	FH2 domain containing 1	85462	4	n/a	n/a	3.00e-01	3.080
1089653	ENSG00000103160	57935	HSDL1	hydroxysteroid dehydrogenase like 1	83693	16	n/a	n/a	3.03e-01	3.071
1087506	ENSG00000048052	9590	HDAC9	histone deacetylase 9	9734	7	n/a	n/a	2.62e-01	3.065
279874791	ENSG00000233155	0	HMGA1P8	high mobility group AT-hook 1 pseudogene 8	0	2	n/a	n/a	2.82e-01	3.062
280071018	ENSG00000254453	0	NAV2-AS2	NAV2 antisense RNA 2 (non-protein coding)	0	11	n/a	n/a	2.79e-01	3.062
1095448	ENSG00000144057	58819	ST6GAL2	ST6 beta-galactosamide alpha-2,6-sialyltranferase 2	84620	2	n/a	n/a	3.01e-01	3.061
1092534	ENSG00000125266	1935	EFNB2	ephrin-B2	1948	13	n/a	n/a	2.78e-01	3.060
279904499	ENSG00000235837	0	AC073333.8	AC073333.8	0	7	n/a	n/a	3.16e-01	3.058
1095238	ENSG00000143067	59985	ZNF697	zinc finger protein 697	90874	1	n/a	n/a	2.96e-01	3.058
1095655	ENSG00000145687	23388	SSBP2	single-stranded DNA binding protein 2	23635	5	n/a	n/a	3.40e-01	3.057
1093725	ENSG00000133985	23263	TTC9	tetratricopeptide repeat domain 9	23508	14	n/a	n/a	3.39e-01	3.055
1087539	ENSG00000049759	23082	NEDD4L	neural precursor cell expressed, developmentally down-regulated 4-like	23327	18	n/a	n/a	2.91e-01	3.055
279719558	ENSG00000213148	0	AC073465.1	AC073465.1	0	2	n/a	n/a	3.08e-01	3.054
1088243	ENSG00000077097	7112	TOP2B	topoisomerase (DNA) II beta 180kDa	7155	3	n/a	n/a	2.57e-01	3.053
1090627	ENSG00000110042	22975	DTX4	deltex homolog 4 (Drosophila)	23220	11	n/a	n/a	2.94e-01	3.052
1098311	ENSG00000164442	10223	CITED2	Cbp/p300-interacting transactivator, with Glu/Asp-rich carboxy-terminal domain, 2	10370	6	n/a	n/a	3.16e-01	3.050
280127939	ENSG00000259153	0	RP6-65G23.3	RP6-65G23.3	0	14	n/a	n/a	3.35e-01	3.050
1100852	ENSG00000175445	3998	LPL	lipoprotein lipase	4023	8	n/a	n/a	3.35e-01	3.049
1101565	ENSG00000179331	34023	RAB39	RAB39, member RAS oncogene family	54734	11	n/a	n/a	2.60e-01	3.046
279908424	ENSG00000236213	0	AC006369.2	AC006369.2	0	2	n/a	n/a	3.03e-01	3.042
279836646	ENSG00000229807	7460	XIST	X (inactive)-specific transcript (non-protein coding)	7503	X	n/a	n/a	2.68e-01	3.039
280011181	ENSG00000249250	0	AC107983.2	AC107983.2	0	17	n/a	n/a	2.91e-01	3.038
279722866	ENSG00000213539	0	YBX1P6	Y box binding protein 1 pseudogene 6	0	9	n/a	n/a	2.93e-01	3.034
1095788	ENSG00000146555	85814	SDK1	sidekick homolog 1, cell adhesion molecule (chicken)	221935	7	n/a	n/a	2.85e-01	3.032
280116923	ENSG00000258525	157121735	RP11-829H16.3	RP11-829H16.3	100506071	14	n/a	n/a	3.19e-01	3.030
1087519	ENSG00000048740	10512	CELF2	CUGBP, Elav-like family member 2	10659	10	n/a	n/a	3.08e-01	3.026
1093645	ENSG00000133216	2033	EPHB2	EPH receptor B2	2048	1	n/a	n/a	2.97e-01	3.025
1097962	ENSG00000163462	55929	TRIM46	tripartite motif containing 46	80128	1	n/a	n/a	3.09e-01	3.023
1103966	ENSG00000196503	79537	ARL9	ADP-ribosylation factor-like 9	132946	4	n/a	n/a	3.22e-01	3.022
1101179	ENSG00000177181	94381	RIMKLA	ribosomal modification protein rimK-like family member A	284716	1	n/a	n/a	3.03e-01	3.022
279939188	ENSG00000239345	0	HNRNPA1P26	heterogeneous nuclear ribonucleoprotein A1 pseudogene 26	0	X	n/a	n/a	2.59e-01	3.022
279822301	ENSG00000228487	0	RP13-225O21.2	RP13-225O21.2	0	9	n/a	n/a	2.91e-01	3.009
1103504	ENSG00000188227	124060	ZNF793	zinc finger protein 793	390927	19	n/a	n/a	2.64e-01	3.008
1100611	ENSG00000174145	36768	KIAA1239	KIAA1239	57495	4	n/a	n/a	3.39e-01	3.008
280090448	ENSG00000255817	0	RP11-196H14.4	RP11-196H14.4	0	12	n/a	n/a	2.91e-01	3.002
1087356	ENSG00000031003	30787	FAM13B	family with sequence similarity 13, member B	51306	5	n/a	n/a	2.81e-01	3.000
1102222	ENSG00000182963	9907	GJC1	gap junction protein, gamma 1, 45kDa	10052	17	n/a	n/a	2.81e-01	2.998
1100000	ENSG00000171345	3855	KRT19	keratin 19	3880	17	n/a	n/a	2.94e-01	2.997
1103188	ENSG00000186868	4112	MAPT	microtubule-associated protein tau	4137	17	n/a	n/a	3.35e-01	2.997
1089392	ENSG00000101349	36421	PAK7	p21 protein (Cdc42/Rac)-activated kinase 7	57144	20	n/a	n/a	3.22e-01	2.996
1086914	ENSG00000004487	22783	KDM1A	lysine (K)-specific demethylase 1A	23028	1	n/a	n/a	2.98e-01	2.995
1105342	ENSG00000204977	10060	TRIM13	tripartite motif containing 13	10206	13	n/a	n/a	2.66e-01	2.992
1097186	ENSG00000158560	1768	DYNC1I1	dynein, cytoplasmic 1, intermediate chain 1	1780	7	n/a	n/a	3.03e-01	2.985
279880241	ENSG00000233639	0	AC018730.1	AC018730.1	0	2	n/a	n/a	3.02e-01	2.984
1091629	ENSG00000117569	37188	PTBP2	polypyrimidine tract binding protein 2	58155	1	n/a	n/a	2.63e-01	2.981
1105222	ENSG00000204624	36813	PTCHD2	patched domain containing 2	57540	1	n/a	n/a	2.51e-01	2.979
280116630	ENSG00000258501	0	RP11-705B14.1	RP11-705B14.1	0	14	n/a	n/a	2.97e-01	2.974
1095865	ENSG00000147180	7509	ZNF711	zinc finger protein 711	7552	X	n/a	n/a	2.94e-01	2.974
1092191	ENSG00000122591	58866	FAM126A	family with sequence similarity 126, member A	84668	7	n/a	n/a	2.99e-01	2.974
1091559	ENSG00000117020	9856	AKT3	v-akt murine thymoma viral oncogene homolog 3 (protein kinase B, gamma)	10000	1	n/a	n/a	2.96e-01	2.972
1089635	ENSG00000103044	3021	HAS3	hyaluronan synthase 3	3038	16	n/a	n/a	2.99e-01	2.969
280031203	ENSG00000250846	1006867	RP11-807H7.1	RP11-807H7.1	100144602	4	n/a	n/a	3.01e-01	2.969
1097892	ENSG00000163171	10455	CDC42EP3	CDC42 effector protein (Rho GTPase binding) 3	10602	2	n/a	n/a	3.03e-01	2.968
1101781	ENSG00000180730	122773	SHISA2	shisa homolog 2 (Xenopus laevis)	387914	13	n/a	n/a	2.77e-01	2.967
280085800	ENSG00000255402	0	RP11-696P8.2	RP11-696P8.2	0	8	n/a	n/a	3.16e-01	2.967
1103717	ENSG00000189056	5617	RELN	reelin	5649	7	n/a	n/a	3.03e-01	2.965
1088166	ENSG00000075213	10224	SEMA3A	sema domain, immunoglobulin domain (Ig), short basic domain, secreted, (semaphorin) 3A	10371	7	n/a	n/a	2.99e-01	2.964
280027707	ENSG00000250568	0	RP11-333E13.2	RP11-333E13.2	0	4	n/a	n/a	2.96e-01	2.959
1103519	ENSG00000188295	55665	ZNF669	zinc finger protein 669	79862	1	n/a	n/a	2.56e-01	2.958
279717040	ENSG00000212498	0	SNORD86	small nucleolar RNA, C/D box 86	0	20	n/a	n/a	2.55e-01	2.958
1091636	ENSG00000117598	81596	LPPR5	Lipid phosphate phosphatase-related protein type 5	163404	1	n/a	n/a	3.11e-01	2.954
1091434	ENSG00000116141	4114	MARK1	MAP/microtubule affinity-regulating kinase 1	4139	1	n/a	n/a	3.06e-01	2.950
279723599	ENSG00000213642	0	RP11-561N12.5	RP11-561N12.5	0	7	n/a	n/a	3.01e-01	2.948
1092674	ENSG00000125966	10735	MMP24	matrix metallopeptidase 24 (membrane-inserted)	10893	20	n/a	n/a	3.38e-01	2.947
1104348	ENSG00000197653	83407	DNAH10	dynein, axonemal, heavy chain 10	196385	12	n/a	n/a	2.51e-01	2.940
1099705	ENSG00000170091	31097	HMP19	Neuron-specific protein family member 2	51617	5	n/a	n/a	3.20e-01	2.940
1104010	ENSG00000196628	6885	TCF4	transcription factor 4	6925	18	n/a	n/a	2.52e-01	2.931
280013355	ENSG00000249430	0	CTD-2231H16.1	CTD-2231H16.1	0	5	n/a	n/a	2.66e-01	2.930
1094008	ENSG00000135502	41536	SLC26A10	solute carrier family 26, member 10	65012	12	n/a	n/a	3.07e-01	2.922
1101248	ENSG00000177519	35755	RPRM	reprimo, TP53 dependent G2 arrest mediator candidate	56475	2	n/a	n/a	3.25e-01	2.917
279760931	ENSG00000222720	0	AC027307.1	AC027307.1	0	19	n/a	n/a	3.13e-01	2.915
1094411	ENSG00000137571	57476	SLCO5A1	solute carrier organic anion transporter family, member 5A1	81796	8	n/a	n/a	2.53e-01	2.914
1091809	ENSG00000119508	7965	NR4A3	nuclear receptor subfamily 4, group A, member 3	8013	9	n/a	n/a	2.61e-01	2.911
1087769	ENSG00000064692	9483	SNCAIP	synuclein, alpha interacting protein	9627	5	n/a	n/a	2.53e-01	2.911
1098318	ENSG00000164484	77525	TMEM200A	transmembrane protein 200A	114801	6	n/a	n/a	2.92e-01	2.910
280077482	ENSG00000254894	0	NAV2-AS1	NAV2 antisense RNA 1 (non-protein coding)	0	11	n/a	n/a	2.90e-01	2.904
1097471	ENSG00000160753	23377	RUSC1	RUN and SH3 domain containing 1	23623	1	n/a	n/a	2.69e-01	2.904
279718840	ENSG00000213070	0	HMGB3P6	high mobility group box 3 pseudogene 6	0	1	n/a	n/a	2.50e-01	2.902
1091870	ENSG00000119866	32815	BCL11A	B-cell CLL/lymphoma 11A (zinc finger protein)	53335	2	n/a	n/a	3.16e-01	2.902
279818910	ENSG00000228206	0	AC016717.1	AC016717.1	0	2	n/a	n/a	2.67e-01	2.901
279872402	ENSG00000232959	0	RP11-332H17.1	RP11-332H17.1	0	1	n/a	n/a	3.02e-01	2.897
1090209	ENSG00000106537	26820	TSPAN13	tetraspanin 13	27075	7	n/a	n/a	2.94e-01	2.895
279906284	ENSG00000236018	0	RP4-814D15.1	RP4-814D15.1	0	7	n/a	n/a	2.99e-01	2.891
279781233	ENSG00000224861	0	YBX1P1	Y box binding protein 1 pseudogene 1	0	14	n/a	n/a	2.72e-01	2.890
279708840	ENSG00000207652	1013198	MIR621	microRNA 621	693206	13	n/a	n/a	3.00e-01	2.889
1093398	ENSG00000131747	7110	TOP2A	topoisomerase (DNA) II alpha 170kDa	7153	17	n/a	n/a	2.91e-01	2.888
1104037	ENSG00000196693	7539	ZNF33B	zinc finger protein 33B	7582	10	n/a	n/a	2.53e-01	2.882
279773016	ENSG00000224155	0	RP11-700P18.2	RP11-700P18.2	0	7	n/a	n/a	3.04e-01	2.882
1089606	ENSG00000102900	9544	NUP93	nucleoporin 93kDa	9688	16	n/a	n/a	3.07e-01	2.880
1096983	ENSG00000156959	119574	LHFPL4	lipoma HMGIC fusion partner-like 4	375323	3	n/a	n/a	2.91e-01	2.878
1093266	ENSG00000130827	34847	PLXNA3	plexin A3	55558	X	n/a	n/a	2.98e-01	2.877
280009511	ENSG00000249098	0	RP11-39E3.4	RP11-39E3.4	0	3	n/a	n/a	2.94e-01	2.877
1089836	ENSG00000104723	7944	TUSC3	tumor suppressor candidate 3	7991	8	n/a	n/a	2.80e-01	2.873
1091394	ENSG00000115884	6346	SDC1	syndecan 1	6382	2	n/a	n/a	2.91e-01	2.871
279891806	ENSG00000234685	0	NUS1P2	nuclear undecaprenyl pyrophosphate synthase 1 homolog (S. cerevisiae) pseudogene 2	0	13	n/a	n/a	2.74e-01	2.870
1098833	ENSG00000166508	4151	MCM7	minichromosome maintenance complex component 7	4176	7	n/a	n/a	2.65e-01	2.869
1105569	ENSG00000205794	110150	RP11-333E13.4	RP11-333E13.4	344967	4	n/a	n/a	3.13e-01	2.869
1091694	ENSG00000118263	8542	KLF7	Kruppel-like factor 7 (ubiquitous)	8609	2	n/a	n/a	3.18e-01	2.863
1090102	ENSG00000105880	1737	DLX5	distal-less homeobox 5	1749	7	n/a	n/a	3.02e-01	2.854
279791782	ENSG00000225782	0	RP11-322F10.2	RP11-322F10.2	0	1	n/a	n/a	3.18e-01	2.854
280094664	ENSG00000256306	0	RP11-4N23.1	RP11-4N23.1	0	12	n/a	n/a	2.97e-01	2.852
1088279	ENSG00000078018	4108	MAP2	microtubule-associated protein 2	4133	2	n/a	n/a	3.03e-01	2.850
1091644	ENSG00000117632	3900	STMN1	stathmin 1	3925	1	n/a	n/a	2.73e-01	2.850
279874416	ENSG00000233125	0	ACTBP12	actin, beta pseudogene 12	0	1	n/a	n/a	2.93e-01	2.850
1106283	ENSG00000215218	79586	UBE2QL1	ubiquitin-conjugating enzyme E2Q family-like 1	134111	5	n/a	n/a	3.00e-01	2.848
279658302	ENSG00000199645	0	U6	U6 spliceosomal RNA	0	5	n/a	n/a	2.96e-01	2.845
279731198	ENSG00000214541	0	RPS4L	RPS4L	0	20	n/a	n/a	3.02e-01	2.842
1091654	ENSG00000117724	1056	CENPF	centromere protein F, 350/400kDa (mitosin)	1063	1	n/a	n/a	2.52e-01	2.842
1101971	ENSG00000181827	41427	RFX7	regulatory factor X, 7	64864	15	n/a	n/a	2.63e-01	2.842
1093173	ENSG00000130396	4276	MLLT4	myeloid/lymphoid or mixed-lineage leukemia (trithorax homolog, Drosophila); translocated to, 4	4301	6	n/a	n/a	2.71e-01	2.841
1104591	ENSG00000198380	2657	GFPT1	glutamine--fructose-6-phosphate transaminase 1	2673	2	n/a	n/a	2.91e-01	2.840
1090903	ENSG00000112139	92360	MDGA1	MAM domain containing glycosylphosphatidylinositol anchor 1	266727	6	n/a	n/a	3.03e-01	2.839
1101101	ENSG00000176788	10262	BASP1	brain abundant, membrane attached signal protein 1	10409	5	n/a	n/a	3.38e-01	2.839
1094115	ENSG00000136040	10009	PLXNC1	plexin C1	10154	12	n/a	n/a	3.06e-01	2.837
280130146	ENSG00000259279	0	CTD-2033D15.1	CTD-2033D15.1	0	15	n/a	n/a	3.22e-01	2.837
1101364	ENSG00000178171	83773	FAM123C	family with sequence similarity 123C	205147	2	n/a	n/a	3.02e-01	2.836
1093450	ENSG00000132142	28	ACACA	acetyl-CoA carboxylase alpha	31	17	n/a	n/a	2.54e-01	2.835
1099693	ENSG00000170027	7489	YWHAG	tyrosine 3-monooxygenase/tryptophan 5-monooxygenase activation protein, gamma polypeptide	7532	7	n/a	n/a	3.31e-01	2.833
1091562	ENSG00000117069	57529	ST6GALNAC5	ST6 (alpha-N-acetyl-neuraminyl-2,3-beta-galactosyl-1,3)-N-acetylgalactosaminide alpha-2,6-sialyltransferase 5	81849	1	n/a	n/a	2.93e-01	2.829
1087421	ENSG00000038382	7161	TRIO	triple functional domain (PTPRF interacting)	7204	5	n/a	n/a	2.95e-01	2.823
280018251	ENSG00000249835	0	VCAN-AS1	VCAN antisense RNA 1 (non-protein coding)	0	5	n/a	n/a	2.63e-01	2.822
1088297	ENSG00000078328	34004	RBFOX1	RNA binding protein, fox-1 homolog (C. elegans) 1	54715	16	n/a	n/a	3.20e-01	2.821
1091570	ENSG00000117139	10607	KDM5B	lysine (K)-specific demethylase 5B	10765	1	n/a	n/a	2.93e-01	2.820
1101871	ENSG00000181195	5147	PENK	proenkephalin	5179	8	n/a	n/a	2.73e-01	2.817
1104707	ENSG00000198729	57388	PPP1R14C	protein phosphatase 1, regulatory (inhibitor) subunit 14C	81706	6	n/a	n/a	3.22e-01	2.815
1099844	ENSG00000170681	110243	MURC	muscle-related coiled-coil protein	347273	9	n/a	n/a	2.54e-01	2.815
1103756	ENSG00000189203	0	RP11-614O9.3	Transmembrane protein 179	0	14	n/a	n/a	3.01e-01	2.813
279955647	ENSG00000241318	0	RP11-47K11.2	RP11-47K11.2	0	1	n/a	n/a	2.96e-01	2.813
1096392	ENSG00000151835	26026	SACS	spastic ataxia of Charlevoix-Saguenay (sacsin)	26278	13	n/a	n/a	2.67e-01	2.812
1096577	ENSG00000153253	6293	SCN3A	sodium channel, voltage-gated, type III, alpha subunit	6328	2	n/a	n/a	3.05e-01	2.806
279525073	ENSG00000183171	0	RP11-49C9.2	RP11-49C9.2	0	X	n/a	n/a	2.60e-01	2.806
279965886	ENSG00000242396	0	RP11-67L3.5	RP11-67L3.5	0	1	n/a	n/a	2.91e-01	2.805
1106260	ENSG00000215114	79715	UBXN2B	UBX domain protein 2B	137886	8	n/a	n/a	2.92e-01	2.801
1097361	ENSG00000160062	151134	ZBTB8A	zinc finger and BTB domain containing 8A	653121	1	n/a	n/a	2.79e-01	2.800
1087827	ENSG00000065978	4873	YBX1	Y box binding protein 1	4904	1	n/a	n/a	3.21e-01	2.799
280100958	ENSG00000257043	0	RP11-137N23.1	RP11-137N23.1	0	11	n/a	n/a	3.28e-01	2.797
1089153	ENSG00000100344	56140	PNPLA3	patatin-like phospholipase domain containing 3	80339	22	n/a	n/a	2.67e-01	2.796
280088647	ENSG00000255629	0	RP11-196H14.3	RP11-196H14.3	0	12	n/a	n/a	2.52e-01	2.794
279594179	ENSG00000189089	0	RIMKLBP1	ribosomal modification protein rimK-like family member B pseudogene 1	0	21	n/a	n/a	2.75e-01	2.789
1094107	ENSG00000135999	25871	EPC2	enhancer of polycomb homolog 2 (Drosophila)	26122	2	n/a	n/a	2.68e-01	2.789
1099776	ENSG00000170396	60094	ZNF804A	zinc finger protein 804A	91752	2	n/a	n/a	2.92e-01	2.788
1106436	ENSG00000217236	1002753	SP9	Sp9 transcription factor homolog (mouse)	100131390	2	n/a	n/a	2.91e-01	2.785
1093320	ENSG00000131149	22954	KIAA0182	KIAA0182	23199	16	n/a	n/a	2.52e-01	2.784
1104174	ENSG00000197121	55857	PGAP1	post-GPI attachment to proteins 1	80055	2	n/a	n/a	2.62e-01	2.783
279864446	ENSG00000232267	0	ACTR3P2	ARP3 actin-related protein 3 homolog (yeast) pseudogene 2	0	X	n/a	n/a	2.98e-01	2.783
1105873	ENSG00000213551	22989	DNAJC9	DnaJ (Hsp40) homolog, subfamily C, member 9	23234	10	n/a	n/a	2.87e-01	2.778
1088932	ENSG00000096063	6692	SRPK1	SRSF protein kinase 1	6732	6	n/a	n/a	2.99e-01	2.778
1103913	ENSG00000196368	34479	NUDT11	nudix (nucleoside diphosphate linked moiety X)-type motif 11	55190	X	n/a	n/a	2.79e-01	2.776
1097049	ENSG00000157470	80461	FAM81A	family with sequence similarity 81, member A	145773	15	n/a	n/a	3.17e-01	2.775
1095030	ENSG00000141424	25549	SLC39A6	solute carrier family 39 (zinc transporter), member 6	25800	18	n/a	n/a	2.67e-01	2.773
1103253	ENSG00000187134	1633	AKR1C1	aldo-keto reductase family 1, member C1 (dihydrodiol dehydrogenase 1; 20-alpha (3-alpha)-hydroxysteroid dehydrogenase)	1645	10	n/a	n/a	3.12e-01	2.772
280070774	ENSG00000254433	0	RP11-677I18.3	RP11-677I18.3	0	11	n/a	n/a	2.97e-01	2.770
1103024	ENSG00000186187	59127	ZNRF1	zinc and ring finger 1	84937	16	n/a	n/a	3.17e-01	2.768
279711713	ENSG00000211530	0	AL354933.1	AL354933.1	0	6	n/a	n/a	2.79e-01	2.767
279499361	ENSG00000179967	0	PPP1R14BP3	protein phosphatase 1, regulatory (inhibitor) subunit 14B pseudogene 3	0	4	n/a	n/a	2.66e-01	2.767
1102979	ENSG00000186007	60269	LEMD1	LEM domain containing 1	93273	1	n/a	n/a	2.91e-01	2.765
1101402	ENSG00000178394	3330	HTR1A	5-hydroxytryptamine (serotonin) receptor 1A	3350	5	n/a	n/a	2.97e-01	2.764
1100086	ENSG00000171681	35018	ATF7IP	activating transcription factor 7 interacting protein	55729	12	n/a	n/a	2.62e-01	2.764
1087835	ENSG00000066135	9538	KDM4A	lysine (K)-specific demethylase 4A	9682	1	n/a	n/a	2.82e-01	2.762
1092074	ENSG00000121481	6013	RNF2	ring finger protein 2	6045	1	n/a	n/a	2.92e-01	2.762
1098183	ENSG00000164076	54852	CAMKV	CaM kinase-like vesicle-associated	79012	3	n/a	n/a	2.97e-01	2.762
1097061	ENSG00000157570	59855	TSPAN18	tetraspanin 18	90139	11	n/a	n/a	2.91e-01	2.761
1094437	ENSG00000137727	36842	ARHGAP20	Rho GTPase activating protein 20	57569	11	n/a	n/a	2.99e-01	2.760
1095240	ENSG00000143093	59539	FAM40A	family with sequence similarity 40, member A	85369	1	n/a	n/a	2.84e-01	2.758
279710751	ENSG00000208038	1012744	MIR492	microRNA 492	574449	12	n/a	n/a	2.79e-01	2.755
1101916	ENSG00000181495	0	AC026703.1	AC026703.1	0	5	n/a	n/a	2.93e-01	2.752
1088343	ENSG00000079459	2207	FDFT1	farnesyl-diphosphate farnesyltransferase 1	2222	8	n/a	n/a	2.67e-01	2.751
1104302	ENSG00000197511	0	AL355149.1	AL355149.1	0	1	n/a	n/a	2.90e-01	2.749
280011091	ENSG00000249242	134151	TMEM150C	transmembrane protein 150C	441027	4	n/a	n/a	2.91e-01	2.748
279706404	ENSG00000207217	0	SNORA42	Small nucleolar RNA SNORA42/SNORA80 family	0	7	n/a	n/a	2.63e-01	2.748
1095879	ENSG00000147274	27061	RBMX	RNA binding motif protein, X-linked	27316	X	n/a	n/a	2.63e-01	2.748
1094354	ENSG00000137252	3045	HCRTR2	hypocretin (orexin) receptor 2	3062	6	n/a	n/a	2.69e-01	2.747
1093854	ENSG00000134698	82978	EIF2C4	eukaryotic translation initiation factor 2C, 4	192670	1	n/a	n/a	2.63e-01	2.747
280004885	ENSG00000248694	0	RP11-18D7.2	RP11-18D7.2	0	4	n/a	n/a	2.63e-01	2.744
279829957	ENSG00000229186	0	ADAM1	ADAM metallopeptidase domain 1, pseudogene	0	12	n/a	n/a	2.52e-01	2.741
1099272	ENSG00000168246	60147	UBTD2	ubiquitin domain containing 2	92181	5	n/a	n/a	2.67e-01	2.739
1087544	ENSG00000050030	109873	KIAA2022	KIAA2022	340533	X	n/a	n/a	2.92e-01	2.738
1102158	ENSG00000182670	7224	TTC3	tetratricopeptide repeat domain 3	7267	21	n/a	n/a	2.93e-01	2.738
1103960	ENSG00000196476	80033	C20orf96	chromosome 20 open reading frame 96	140680	20	n/a	n/a	3.13e-01	2.732
279899195	ENSG00000235323	0	COTL1P2	coactosin-like 1 (Dictyostelium) pseudogene 2	0	17	n/a	n/a	2.62e-01	2.732
280020510	ENSG00000249986	0	YWHAQP6	YWHAQ pseudogene 6	0	3	n/a	n/a	2.92e-01	2.731
1094965	ENSG00000140948	22929	ZCCHC14	zinc finger, CCHC domain containing 14	23174	16	n/a	n/a	2.99e-01	2.731
279489069	ENSG00000178503	0	AC009530.1	AC009530.1	0	7	n/a	n/a	2.84e-01	2.731
1090691	ENSG00000110675	152634	ELMOD1	ELMO/CED-12 domain containing 1	643923	11	n/a	n/a	2.82e-01	2.731
1100820	ENSG00000175274	9396	TP53I11	tumor protein p53 inducible protein 11	9537	11	n/a	n/a	3.32e-01	2.730
1090726	ENSG00000110925	57268	CSRNP2	cysteine-serine-rich nuclear protein 2	81566	12	n/a	n/a	3.14e-01	2.729
1104880	ENSG00000203668	1114	CHML	choroideremia-like (Rab escort protein 2)	1122	1	n/a	n/a	2.79e-01	2.728
280042529	ENSG00000251725	1023388	MIR2277	microRNA 2277	100313887	5	n/a	n/a	3.19e-01	2.727
1105780	ENSG00000212950	0	RP11-476E15.3	Novel protein (KIAA0894)Sorbin and SH3 domain containing 1, isoform CRA_eUncharacterized protein	0	10	n/a	n/a	3.17e-01	2.725
280072356	ENSG00000254553	0	RP1-27O5.3	RP1-27O5.3	0	1	n/a	n/a	2.75e-01	2.723
279949201	ENSG00000240500	0	RP11-160A10.3	RP11-160A10.3	0	6	n/a	n/a	3.13e-01	2.722
1099525	ENSG00000169258	77511	GPRIN1	G protein regulated inducer of neurite outgrowth 1	114787	5	n/a	n/a	3.15e-01	2.722
1096824	ENSG00000155592	109980	ZKSCAN2	zinc finger with KRAB and SCAN domains 2	342357	16	n/a	n/a	2.67e-01	2.721
1091453	ENSG00000116251	6114	RPL22	ribosomal protein L22	6146	1	n/a	n/a	2.93e-01	2.719
279739272	ENSG00000215319	0	RP11-98L4.1	RP11-98L4.1	0	X	n/a	n/a	2.78e-01	2.718
279829341	ENSG00000229132	0	EIF4A1P10	eukaryotic translation initiation factor 4A1 pseudogene 10	0	X	n/a	n/a	2.92e-01	2.717
1104307	ENSG00000197535	4618	MYO5A	myosin VA (heavy chain 12, myoxin)	4644	15	n/a	n/a	2.96e-01	2.716
1104036	ENSG00000196690	0	BX284668.1	BX284668.1	0	1	n/a	n/a	2.78e-01	2.715
1098546	ENSG00000165434	93883	PGM2L1	phosphoglucomutase 2-like 1	283209	11	n/a	n/a	3.28e-01	2.715
1094365	ENSG00000137285	110335	TUBB2B	tubulin, beta 2B class IIb	347733	6	n/a	n/a	2.99e-01	2.709
279986979	ENSG00000244608	0	RP11-47K11.3	RP11-47K11.3	0	1	n/a	n/a	2.93e-01	2.707
1100482	ENSG00000173457	26220	PPP1R14B	protein phosphatase 1, regulatory (inhibitor) subunit 14B	26472	11	n/a	n/a	2.79e-01	2.706
279794601	ENSG00000226015	0	CCT8P1	chaperonin containing TCP1, subunit 8 (theta) pseudogene 1	0	1	n/a	n/a	3.02e-01	2.706
279826255	ENSG00000228838	0	RP4-784A16.2	RP4-784A16.2	0	1	n/a	n/a	3.04e-01	2.705
1090258	ENSG00000106852	26216	LHX6	LIM homeobox 6	26468	9	n/a	n/a	2.85e-01	2.704
1089623	ENSG00000102984	34854	ZNF821	zinc finger protein 821	55565	16	n/a	n/a	3.10e-01	2.704
1097165	ENSG00000158470	9200	B4GALT5	UDP-Gal:betaGlcNAc beta 1,4- galactosyltransferase, polypeptide 5	9334	20	n/a	n/a	3.15e-01	2.701
1090244	ENSG00000106723	10769	SPIN1	spindlin 1	10927	9	n/a	n/a	3.07e-01	2.699
1091478	ENSG00000116560	6385	SFPQ	splicing factor proline/glutamine-rich	6421	1	n/a	n/a	3.04e-01	2.699
279901213	ENSG00000235522	0	AC009505.2	AC009505.2	0	2	n/a	n/a	2.78e-01	2.698
279787685	ENSG00000225439	157123153	BOLA3-AS1	BOLA3 antisense RNA 1 (non-protein coding)	100507171	2	n/a	n/a	3.07e-01	2.694
279991298	ENSG00000245865	0	AC134943.1	AC134943.1	0	3	n/a	n/a	2.77e-01	2.693
1093744	ENSG00000134086	7385	VHL	von Hippel-Lindau tumor suppressor	7428	3	n/a	n/a	2.84e-01	2.692
1088863	ENSG00000092850	27030	TEKT2	tektin 2 (testicular)	27285	1	n/a	n/a	2.93e-01	2.692
1090661	ENSG00000110321	1967	EIF4G2	eukaryotic translation initiation factor 4 gamma, 2	1982	11	n/a	n/a	2.79e-01	2.691
1089290	ENSG00000100918	9841	REC8	REC8 homolog (yeast)	9985	14	n/a	n/a	2.79e-01	2.690
1095649	ENSG00000145632	10611	PLK2	polo-like kinase 2	10769	5	n/a	n/a	3.38e-01	2.690
279747005	ENSG00000217835	0	RP6-159A1.2	RP6-159A1.2	0	X	n/a	n/a	3.00e-01	2.690
1096640	ENSG00000153956	777	CACNA2D1	calcium channel, voltage-dependent, alpha 2/delta subunit 1	781	7	n/a	n/a	3.18e-01	2.689
279787891	ENSG00000225465	0	RFPL1-AS1	RFPL1 antisense RNA 1 (non-protein coding)	0	22	n/a	n/a	3.34e-01	2.688
1095250	ENSG00000143147	23187	GPR161	G protein-coupled receptor 161	23432	1	n/a	n/a	2.91e-01	2.686
1098599	ENSG00000165644	78724	COMTD1	catechol-O-methyltransferase domain containing 1	118881	10	n/a	n/a	2.73e-01	2.686
1103335	ENSG00000187607	36609	ZNF286A	zinc finger protein 286A	57335	17	n/a	n/a	2.52e-01	2.685
1103601	ENSG00000188636	58457	LDOC1L	leucine zipper, down-regulated in cancer 1-like	84247	22	n/a	n/a	2.90e-01	2.684
1103822	ENSG00000196123	167364	KIAA0895L	KIAA0895-like	653319	16	n/a	n/a	3.05e-01	2.683
1107800	ENSG00000231167	0	YBX1P2	Y box binding protein 1 pseudogene 2	0	7	n/a	n/a	3.36e-01	2.682
280065475	ENSG00000254061	0	RP11-359B20.1	RP11-359B20.1	0	8	n/a	n/a	2.92e-01	2.682
1088125	ENSG00000074054	23087	CLASP1	cytoplasmic linker associated protein 1	23332	2	n/a	n/a	3.01e-01	2.681
1093573	ENSG00000132821	79288	VSTM2L	V-set and transmembrane domain containing 2 like	128434	20	n/a	n/a	3.16e-01	2.678
279801201	ENSG00000226605	0	AC007098.1	AC007098.1	0	2	n/a	n/a	2.96e-01	2.678
1101296	ENSG00000177732	6626	SOX12	SRY (sex determining region Y)-box 12	6666	20	n/a	n/a	3.17e-01	2.678
1089546	ENSG00000102317	5903	RBM3	RNA binding motif (RNP1, RRM) protein 3	5935	X	n/a	n/a	3.04e-01	2.677
1094613	ENSG00000138622	9877	HCN4	hyperpolarization activated cyclic nucleotide-gated potassium channel 4	10021	15	n/a	n/a	2.98e-01	2.677
1094181	ENSG00000136378	11014	ADAMTS7	ADAM metallopeptidase with thrombospondin type 1 motif, 7	11173	15	n/a	n/a	2.62e-01	2.676
1093435	ENSG00000132003	41750	ZSWIM4	zinc finger, SWIM-type containing 4	65249	19	n/a	n/a	2.73e-01	2.673
1094017	ENSG00000135540	36500	NHSL1	NHS-like 1	57224	6	n/a	n/a	2.65e-01	2.673
1103393	ENSG00000187801	41744	ZNF643	zinc finger protein 643	65243	1	n/a	n/a	2.53e-01	2.671
279872312	ENSG00000232952	0	RP11-90H3.1	RP11-90H3.1	0	1	n/a	n/a	2.93e-01	2.668
280011422	ENSG00000249271	0	AC021224.1	AC021224.1	0	18	n/a	n/a	2.79e-01	2.667
1095466	ENSG00000144227	11088	NXPH2	neurexophilin 2	11249	2	n/a	n/a	3.38e-01	2.666
1097666	ENSG00000162374	1981	ELAVL4	ELAV (embryonic lethal, abnormal vision, Drosophila)-like 4 (Hu antigen D)	1996	1	n/a	n/a	3.17e-01	2.666
1093683	ENSG00000133636	4891	NTS	neurotensin	4922	12	n/a	n/a	3.34e-01	2.664
279817250	ENSG00000228041	0	RP4-581F12.1	RP4-581F12.1	0	X	n/a	n/a	3.02e-01	2.664
1093083	ENSG00000129682	2243	FGF13	fibroblast growth factor 13	2258	X	n/a	n/a	3.31e-01	2.661
1101021	ENSG00000176371	34282	ZSCAN2	zinc finger and SCAN domain containing 2	54993	15	n/a	n/a	2.57e-01	2.660
1095179	ENSG00000142549	126118	IGLON5	IgLON family member 5	402665	19	n/a	n/a	2.97e-01	2.660
280058638	ENSG00000253576	0	GS1-5L10.1	GS1-5L10.1	0	8	n/a	n/a	3.04e-01	2.658
1098323	ENSG00000164506	79620	STXBP5	syntaxin binding protein 5 (tomosyn)	134957	6	n/a	n/a	2.99e-01	2.658
1087753	ENSG00000064300	4773	NGFR	nerve growth factor receptor	4804	17	n/a	n/a	2.50e-01	2.653
1096690	ENSG00000154277	7302	UCHL1	ubiquitin carboxyl-terminal esterase L1 (ubiquitin thiolesterase)	7345	4	n/a	n/a	2.87e-01	2.653
1104484	ENSG00000198040	7594	ZNF84	zinc finger protein 84	7637	12	n/a	n/a	2.63e-01	2.652
1094624	ENSG00000138660	34724	AP1AR	adaptor-related protein complex 1 associated regulatory protein	55435	4	n/a	n/a	2.99e-01	2.651
1087153	ENSG00000011258	34088	MBTD1	mbt domain containing 1	54799	17	n/a	n/a	2.67e-01	2.650
1091473	ENSG00000116514	79224	RNF19B	ring finger protein 19B	127544	1	n/a	n/a	3.02e-01	2.649
1088252	ENSG00000077264	5031	PAK3	p21 protein (Cdc42/Rac)-activated kinase 3	5063	X	n/a	n/a	2.74e-01	2.648
1089342	ENSG00000101188	4892	NTSR1	neurotensin receptor 1 (high affinity)	4923	20	n/a	n/a	3.38e-01	2.647
1100057	ENSG00000171533	4110	MAP6	microtubule-associated protein 6	4135	11	n/a	n/a	3.02e-01	2.645
1090417	ENSG00000108389	8987	MTMR4	myotubularin related protein 4	9110	17	n/a	n/a	3.16e-01	2.643
279746167	ENSG00000217241	0	CBX3P9	chromobox homolog 3 pseudogene 9	0	6	n/a	n/a	2.51e-01	2.641
280085877	ENSG00000255410	0	RP11-732A19.6	RP11-732A19.6	0	11	n/a	n/a	2.81e-01	2.639
1089079	ENSG00000100129	30867	EIF3L	eukaryotic translation initiation factor 3, subunit L	51386	22	n/a	n/a	3.08e-01	2.639
280069152	ENSG00000254317	0	RP11-473O4.5	RP11-473O4.5	0	8	n/a	n/a	2.94e-01	2.638
279808690	ENSG00000227230	0	RP11-261C10.5	RP11-261C10.5	0	1	n/a	n/a	3.03e-01	2.635
1087094	ENSG00000008869	33788	HEATR5B	HEAT repeat containing 5B	54497	2	n/a	n/a	2.91e-01	2.633
1090067	ENSG00000105708	7518	ZNF14	zinc finger protein 14	7561	19	n/a	n/a	3.82e-01	2.633
1099483	ENSG00000169122	59896	FAM110B	family with sequence similarity 110, member B	90362	8	n/a	n/a	2.91e-01	2.632
280027194	ENSG00000250526	0	CCT6P2	chaperonin containing TCP1, subunit 6 (zeta) pseudogene 2	0	5	n/a	n/a	2.99e-01	2.631
1098370	ENSG00000164694	58823	FNDC1	fibronectin type III domain containing 1	84624	6	n/a	n/a	2.67e-01	2.631
1088265	ENSG00000077522	85	ACTN2	actinin, alpha 2	88	1	n/a	n/a	3.38e-01	2.631
280063951	ENSG00000253950	0	AC020907.6	AC020907.6	0	19	n/a	n/a	2.95e-01	2.628
279809762	ENSG00000227329	0	RP11-258C19.4	RP11-258C19.4	0	X	n/a	n/a	2.54e-01	2.628
1089201	ENSG00000100473	1678	COCH	coagulation factor C homolog, cochlin (Limulus polyphemus)	1690	14	n/a	n/a	3.09e-01	2.627
280051692	ENSG00000253051	0	SNORA31	Small nucleolar RNA SNORA31	0	13	n/a	n/a	2.88e-01	2.625
1089380	ENSG00000101321	110085	XKR7	XK, Kell blood group complex subunit-related family, member 7	343702	20	n/a	n/a	2.71e-01	2.624
1095253	ENSG00000143155	92198	TIPRL	TIP41, TOR signaling pathway regulator-like (S. cerevisiae)	261726	1	n/a	n/a	3.13e-01	2.623
1103669	ENSG00000188859	80776	FAM78B	family with sequence similarity 78, member B	149297	1	n/a	n/a	2.92e-01	2.622
1098904	ENSG00000166833	59736	NAV2	neuron navigator 2	89797	11	n/a	n/a	2.92e-01	2.622
1102642	ENSG00000184675	79798	FAM123B	family with sequence similarity 123B	139285	X	n/a	n/a	2.91e-01	2.620
279821871	ENSG00000228449	0	RP11-177A2.4	RP11-177A2.4	0	1	n/a	n/a	2.72e-01	2.620
280052765	ENSG00000253151	0	RP11-628E19.3	RP11-628E19.3	0	8	n/a	n/a	3.08e-01	2.619
1094739	ENSG00000139354	93952	GAS2L3	growth arrest-specific 2 like 3	283431	12	n/a	n/a	2.86e-01	2.616
1092267	ENSG00000123213	36759	NLN	neurolysin (metallopeptidase M3 family)	57486	5	n/a	n/a	2.67e-01	2.615
1104175	ENSG00000197122	6674	SRC	v-src sarcoma (Schmidt-Ruppin A-2) viral oncogene homolog (avian)	6714	20	n/a	n/a	2.71e-01	2.615
1098343	ENSG00000164604	33620	GPR85	G protein-coupled receptor 85	54329	7	n/a	n/a	2.65e-01	2.614
1091067	ENSG00000113327	2550	GABRG2	gamma-aminobutyric acid (GABA) A receptor, gamma 2	2566	5	n/a	n/a	3.16e-01	2.613
280115574	ENSG00000258441	94026	CTD-2552B11.4	CTD-2552B11.4	283624	14	n/a	n/a	2.67e-01	2.612
280089527	ENSG00000255725	0	RP11-443N24.1	RP11-443N24.1	0	12	n/a	n/a	2.97e-01	2.607
1087488	ENSG00000047315	5399	POLR2B	polymerase (RNA) II (DNA directed) polypeptide B, 140kDa	5431	4	n/a	n/a	2.92e-01	2.606
280101670	ENSG00000257086	0	RP11-783K16.13	RP11-783K16.13	0	11	n/a	n/a	2.91e-01	2.604
280119798	ENSG00000258686	0	RP4-773N10.5	RP4-773N10.5	0	1	n/a	n/a	2.78e-01	2.600
1102394	ENSG00000183655	41011	KLHL25	kelch-like 25 (Drosophila)	64410	15	n/a	n/a	2.86e-01	2.600
1087700	ENSG00000061337	11018	LZTS1	leucine zipper, putative tumor suppressor 1	11178	8	n/a	n/a	2.57e-01	2.600
1101663	ENSG00000179958	54917	DCTPP1	dCTP pyrophosphatase 1	79077	16	n/a	n/a	3.22e-01	2.599
1094960	ENSG00000140937	1004	CDH11	cadherin 11, type 2, OB-cadherin (osteoblast)	1009	16	n/a	n/a	3.04e-01	2.598
1098457	ENSG00000165030	4757	NFIL3	nuclear factor, interleukin 3 regulated	4783	9	n/a	n/a	3.39e-01	2.596
279863498	ENSG00000232157	0	RP1-187N21.2	RP1-187N21.2	0	6	n/a	n/a	2.62e-01	2.596
1089683	ENSG00000103316	1417	CRYM	crystallin, mu	1428	16	n/a	n/a	3.28e-01	2.593
1087757	ENSG00000064419	23289	TNPO3	transportin 3	23534	7	n/a	n/a	2.94e-01	2.591
1094654	ENSG00000138769	8890	CDKL2	cyclin-dependent kinase-like 2 (CDC2-related kinase)	8999	4	n/a	n/a	3.35e-01	2.590
1089560	ENSG00000102466	2244	FGF14	fibroblast growth factor 14	2259	13	n/a	n/a	3.27e-01	2.589
279994149	ENSG00000246892	0	AL034548.1	AL034548.1	0	20	n/a	n/a	3.26e-01	2.589
1095324	ENSG00000143434	10353	SEMA6C	sema domain, transmembrane domain (TM), and cytoplasmic domain, (semaphorin) 6C	10500	1	n/a	n/a	3.13e-01	2.589
1092630	ENSG00000125821	60205	DTD1	D-tyrosyl-tRNA deacylase 1 homolog (S. cerevisiae)	92675	20	n/a	n/a	3.00e-01	2.589
279816800	ENSG00000228002	0	DHX9P1	DEAH (Asp-Glu-Ala-His) box polypeptide 9 pseudogene 1	0	13	n/a	n/a	2.68e-01	2.588
1105625	ENSG00000206052	85633	DOK6	docking protein 6	220164	18	n/a	n/a	2.84e-01	2.588
1102906	ENSG00000185742	124974	C11orf87	chromosome 11 open reading frame 87	399947	11	n/a	n/a	3.36e-01	2.587
279953608	ENSG00000241061	0	AC090602.1	AC090602.1	0	15	n/a	n/a	3.13e-01	2.586
279907086	ENSG00000236085	0	ACTG1P4	actin, gamma 1 pseudogene 4	0	1	n/a	n/a	3.22e-01	2.581
1100171	ENSG00000172020	2580	GAP43	growth associated protein 43	2596	3	n/a	n/a	2.86e-01	2.580
1089778	ENSG00000104290	7930	FZD3	frizzled family receptor 3	7976	8	n/a	n/a	2.81e-01	2.579
279885969	ENSG00000234165	0	AC114877.3	AC114877.3	0	3	n/a	n/a	3.32e-01	2.579
1090933	ENSG00000112290	8857	WASF1	WAS protein family, member 1	8936	6	n/a	n/a	2.86e-01	2.578
1093763	ENSG00000134207	80700	SYT6	synaptotagmin VI	148281	1	n/a	n/a	2.96e-01	2.578
1100110	ENSG00000171793	1492	CTPS	CTP synthase	1503	1	n/a	n/a	3.36e-01	2.576
1092852	ENSG00000127616	6558	SMARCA4	SWI/SNF related, matrix associated, actin dependent regulator of chromatin, subfamily a, member 4	6597	19	n/a	n/a	2.65e-01	2.575
1091485	ENSG00000116649	6683	SRM	spermidine synthase	6723	1	n/a	n/a	2.84e-01	2.572
1097235	ENSG00000159023	2020	EPB41	erythrocyte membrane protein band 4.1 (elliptocytosis 1, RH-linked)	2035	1	n/a	n/a	2.96e-01	2.571
1103546	ENSG00000188394	2827	GPR21	G protein-coupled receptor 21	2844	9	n/a	n/a	2.92e-01	2.570
279971885	ENSG00000243085	0	RP11-392E22.3	RP11-392E22.3	0	9	n/a	n/a	3.39e-01	2.569
1100938	ENSG00000175906	376	ARL4D	ADP-ribosylation factor-like 4D	379	17	n/a	n/a	3.28e-01	2.568
1099689	ENSG00000170004	1099	CHD3	chromodomain helicase DNA binding protein 3	1107	17	n/a	n/a	2.90e-01	2.567
279708231	ENSG00000207556	0	MIR636	microRNA 636	0	17	n/a	n/a	2.82e-01	2.566
1088001	ENSG00000070756	26731	PABPC1	poly(A) binding protein, cytoplasmic 1	26986	8	n/a	n/a	3.12e-01	2.562
1100798	ENSG00000175175	22599	PPM1E	protein phosphatase, Mg2+/Mn2+ dependent, 1E	22843	17	n/a	n/a	3.35e-01	2.561
1101673	ENSG00000180035	83479	ZNF48	zinc finger protein 48	197407	16	n/a	n/a	2.93e-01	2.560
1091858	ENSG00000119771	77542	KLHL29	kelch-like 29 (Drosophila)	114818	2	n/a	n/a	2.82e-01	2.560
279947211	ENSG00000240286	0	MEAF6P1	MYST/Esa1-associated factor 6 pseudogene 1	0	2	n/a	n/a	2.78e-01	2.556
1095776	ENSG00000146426	157121025	TIAM2	T-cell lymphoma invasion and metastasis 2	100505519	6	n/a	n/a	2.95e-01	2.555
1091196	ENSG00000114541	22905	FRMD4B	FERM domain containing 4B	23150	3	n/a	n/a	2.97e-01	2.553
1091082	ENSG00000113448	5112	PDE4D	phosphodiesterase 4D, cAMP-specific	5144	5	n/a	n/a	2.60e-01	2.552
1101869	ENSG00000181191	40852	PJA1	praja ring finger 1	64219	X	n/a	n/a	3.26e-01	2.552
1095239	ENSG00000143079	35204	CTTNBP2NL	CTTNBP2 N-terminal like	55917	1	n/a	n/a	2.74e-01	2.551
1095468	ENSG00000144229	56505	THSD7B	thrombospondin, type I, domain containing 7B	80731	2	n/a	n/a	2.57e-01	2.551
1103460	ENSG00000188042	9978	ARL4C	ADP-ribosylation factor-like 4C	10123	2	n/a	n/a	3.28e-01	2.550
280108815	ENSG00000257790	0	RP11-1136G11.6	RP11-1136G11.6	0	12	n/a	n/a	3.03e-01	2.550
1104756	ENSG00000198824	93981	CHAMP1	chromosome alignment maintaining phosphoprotein 1	283489	13	n/a	n/a	2.56e-01	2.550
1090251	ENSG00000106799	7004	TGFBR1	transforming growth factor, beta receptor 1	7046	9	n/a	n/a	2.63e-01	2.549
279933989	ENSG00000238556	0	snoU13	Small nucleolar RNA U13	0	21	n/a	n/a	2.88e-01	2.547
1095933	ENSG00000147650	29700	LRP12	low density lipoprotein receptor-related protein 12	29967	8	n/a	n/a	2.93e-01	2.544
1094584	ENSG00000138413	3397	IDH1	isocitrate dehydrogenase 1 (NADP+), soluble	3417	2	n/a	n/a	2.63e-01	2.543
1099897	ENSG00000170921	25864	TANC2	tetratricopeptide repeat, ankyrin repeat and coiled-coil containing 2	26115	17	n/a	n/a	2.91e-01	2.543
1098526	ENSG00000165323	78776	FAT3	FAT tumor suppressor homolog 3 (Drosophila)	120114	11	n/a	n/a	2.66e-01	2.542
1100212	ENSG00000172209	2828	GPR22	G protein-coupled receptor 22	2845	7	n/a	n/a	3.09e-01	2.541
279879685	ENSG00000233588	0	CYP51P2	cytochrome P450, family 51, pseudogene 2	0	13	n/a	n/a	2.53e-01	2.540
1089325	ENSG00000101126	23149	ADNP	activity-dependent neuroprotector homeobox	23394	20	n/a	n/a	2.96e-01	2.540
1096890	ENSG00000156140	9367	ADAMTS3	ADAM metallopeptidase with thrombospondin type 1 motif, 3	9508	4	n/a	n/a	2.92e-01	2.540
1088951	ENSG00000097021	11167	ACOT7	acyl-CoA thioesterase 7	11332	1	n/a	n/a	3.17e-01	2.539
1088841	ENSG00000092148	25580	HECTD1	HECT domain containing 1	25831	14	n/a	n/a	2.91e-01	2.537
1093789	ENSG00000134308	10813	YWHAQ	tyrosine 3-monooxygenase/tryptophan 5-monooxygenase activation protein, theta polypeptide	10971	2	n/a	n/a	2.79e-01	2.535
1086967	ENSG00000005810	22832	MYCBP2	MYC binding protein 2	23077	13	n/a	n/a	2.49e-01	2.535
1090800	ENSG00000111530	35120	CAND1	cullin-associated and neddylation-dissociated 1	55832	12	n/a	n/a	3.04e-01	2.534
279841335	ENSG00000230223	0	ATXN8OS	ATXN8 opposite strand (non-protein coding)	0	13	n/a	n/a	2.69e-01	2.533
1095080	ENSG00000141622	149622	RNF165	ring finger protein 165	494470	18	n/a	n/a	2.99e-01	2.532
1098365	ENSG00000164684	152156	ZNF704	zinc finger protein 704	619279	8	n/a	n/a	2.81e-01	2.530
1106400	ENSG00000215790	9762	SLC35E2	solute carrier family 35, member E2	9906	1	n/a	n/a	2.99e-01	2.528
1096109	ENSG00000149243	93884	KLHL35	kelch-like 35 (Drosophila)	283212	11	n/a	n/a	3.18e-01	2.528
1088239	ENSG00000077044	8461	DGKD	diacylglycerol kinase, delta 130kDa	8527	2	n/a	n/a	3.23e-01	2.528
1088240	ENSG00000077063	58208	CTTNBP2	cortactin binding protein 2	83992	7	n/a	n/a	3.02e-01	2.524
279963217	ENSG00000242140	0	RP11-262M14.2	RP11-262M14.2	0	3	n/a	n/a	2.92e-01	2.524
279742433	ENSG00000215805	0	RP11-438O11.1	RP11-438O11.1	0	1	n/a	n/a	2.93e-01	2.523
1091460	ENSG00000116299	36808	KIAA1324	KIAA1324	57535	1	n/a	n/a	2.61e-01	2.522
1091998	ENSG00000120784	22591	ZFP30	zinc finger protein 30 homolog (mouse)	22835	19	n/a	n/a	2.73e-01	2.521
1092216	ENSG00000122779	8728	TRIM24	tripartite motif containing 24	8805	7	n/a	n/a	2.86e-01	2.520
1088066	ENSG00000072422	9742	RHOBTB1	Rho-related BTB domain containing 1	9886	10	n/a	n/a	2.66e-01	2.519
1095663	ENSG00000145725	23017	PPIP5K2	diphosphoinositol pentakisphosphate kinase 2	23262	5	n/a	n/a	2.82e-01	2.517
279865740	ENSG00000232389	0	RP11-134K13.2	RP11-134K13.2	0	6	n/a	n/a	2.63e-01	2.517
1094451	ENSG00000137804	30685	NUSAP1	nucleolar and spindle associated protein 1	51203	15	n/a	n/a	2.82e-01	2.515
279801463	ENSG00000226628	0	RP1-283E3.4	RP1-283E3.4	0	1	n/a	n/a	2.99e-01	2.515
1094372	ENSG00000137338	58748	PGBD1	piggyBac transposable element derived 1	84547	6	n/a	n/a	5.03e-01	2.515
1095538	ENSG00000144730	34045	IL17RD	interleukin 17 receptor D	54756	3	n/a	n/a	3.12e-01	2.513
279782317	ENSG00000224946	0	AC007312.3	AC007312.3	0	7	n/a	n/a	2.62e-01	2.512
279897217	ENSG00000235129	0	FABP7P2	fatty acid binding protein 7, brain pseudogene 2	0	2	n/a	n/a	2.96e-01	2.512
1099398	ENSG00000168772	56120	CXXC4	CXXC finger protein 4	80319	4	n/a	n/a	2.72e-01	2.510
1102074	ENSG00000182319	81278	PRAGMIN	Tyrosine-protein kinase SgK223	157285	8	n/a	n/a	2.91e-01	2.509
1093998	ENSG00000135454	2567	B4GALNT1	beta-1,4-N-acetyl-galactosaminyl transferase 1	2583	12	n/a	n/a	3.16e-01	2.508
1093044	ENSG00000129351	3584	ILF3	interleukin enhancer binding factor 3, 90kDa	3609	19	n/a	n/a	2.51e-01	2.507
279719082	ENSG00000213080	0	RP11-312J18.5	RP11-312J18.5	0	1	n/a	n/a	3.13e-01	2.506
1094871	ENSG00000140332	7047	TLE3	transducin-like enhancer of split 3 (E(sp1) homolog, Drosophila)	7090	15	n/a	n/a	2.93e-01	2.506
279833400	ENSG00000229481	0	LOC147976	LOC147976	0	19	n/a	n/a	2.92e-01	2.506
1097898	ENSG00000163214	59991	DHX57	DEAH (Asp-Glu-Ala-Asp/His) box polypeptide 57	90957	2	n/a	n/a	2.93e-01	2.506
279775326	ENSG00000224345	0	AKIRIN2-AS1	AKIRIN2 antisense RNA 1 (non-protein coding)	0	6	n/a	n/a	3.39e-01	2.505
1090032	ENSG00000105613	22738	MAST1	microtubule associated serine/threonine kinase 1	22983	19	n/a	n/a	2.99e-01	2.504
1101765	ENSG00000180616	6712	SSTR2	somatostatin receptor 2	6752	17	n/a	n/a	3.18e-01	2.503
279484207	ENSG00000177803	0	RP11-606P2.1	RP11-606P2.1	0	4	n/a	n/a	2.98e-01	2.502
1102005	ENSG00000182022	30844	CHST15	carbohydrate (N-acetylgalactosamine 4-sulfate 6-O) sulfotransferase 15	51363	10	n/a	n/a	2.94e-01	2.501
1104046	ENSG00000196730	1600	DAPK1	death-associated protein kinase 1	1612	9	n/a	n/a	2.96e-01	2.501
1095202	ENSG00000142686	79241	C1orf216	chromosome 1 open reading frame 216	127703	1	n/a	n/a	3.17e-01	2.500
1093376	ENSG00000131558	37872	EXOC4	exocyst complex component 4	60412	7	n/a	n/a	2.93e-01	2.500
1096179	ENSG00000149679	57600	CABLES2	Cdk5 and Abl enzyme substrate 2	81928	20	n/a	n/a	2.95e-01	2.499
279533912	ENSG00000183929	0	DUSP5P	dual specificity phosphatase 5 pseudogene	0	1	n/a	n/a	2.96e-01	2.498
1086890	ENSG00000002746	22827	HECW1	HECT, C2 and WW domain containing E3 ubiquitin protein ligase 1	23072	7	n/a	n/a	2.65e-01	2.496
1097382	ENSG00000160190	33313	SLC37A1	solute carrier family 37 (glycerol-3-phosphate transporter), member 1	54020	21	n/a	n/a	2.98e-01	2.496
280094268	ENSG00000256261	0	AC104698.1	AC104698.1	0	2	n/a	n/a	2.52e-01	2.495
279998646	ENSG00000248201	0	RP4-671G15.3	RP4-671G15.3	0	1	n/a	n/a	2.58e-01	2.489
1094617	ENSG00000138640	9999	FAM13A	family with sequence similarity 13, member A	10144	4	n/a	n/a	2.53e-01	2.488
1099039	ENSG00000167378	79127	IRGQ	immunity-related GTPase family, Q	126298	19	n/a	n/a	2.94e-01	2.488
279785060	ENSG00000225206	125277	MIR2682	microRNA 2682	400765	1	n/a	n/a	3.28e-01	2.487
1098428	ENSG00000164924	7491	YWHAZ	tyrosine 3-monooxygenase/tryptophan 5-monooxygenase activation protein, zeta polypeptide	7534	8	n/a	n/a	3.19e-01	2.485
1098784	ENSG00000166341	8573	DCHS1	dachsous 1 (Drosophila)	8642	11	n/a	n/a	2.64e-01	2.485
1106415	ENSG00000215897	182134	ZBTB8B	zinc finger and BTB domain containing 8B	728116	1	n/a	n/a	2.55e-01	2.485
1099458	ENSG00000169018	9971	FEM1B	fem-1 homolog b (C. elegans)	10116	15	n/a	n/a	2.68e-01	2.485
1109145	ENSG00000244462	9992	RBM12	RNA binding motif protein 12	10137	20	n/a	n/a	2.74e-01	2.482
1102822	ENSG00000185352	92356	HS6ST3	heparan sulfate 6-O-sulfotransferase 3	266722	13	n/a	n/a	2.83e-01	2.482
1096646	ENSG00000154001	5497	PPP2R5E	protein phosphatase 2, regulatory subunit B', epsilon isoform	5529	14	n/a	n/a	2.67e-01	2.481
280091123	ENSG00000255886	0	RP11-196H14.2	RP11-196H14.2	0	12	n/a	n/a	2.61e-01	2.481
1105691	ENSG00000206579	77510	XKR4	XK, Kell blood group complex subunit-related family, member 4	114786	8	n/a	n/a	2.52e-01	2.480
1087034	ENSG00000007168	5016	PAFAH1B1	platelet-activating factor acetylhydrolase 1b, regulatory subunit 1 (45kDa)	5048	17	n/a	n/a	2.92e-01	2.479
280059122	ENSG00000253618	0	RP11-394O4.4	RP11-394O4.4	0	5	n/a	n/a	2.82e-01	2.479
1089090	ENSG00000100167	35250	SEPT3	septin 3	55964	22	n/a	n/a	3.33e-01	2.478
280010188	ENSG00000249158	35421	PCDHA11	protocadherin alpha 11	56138	5	n/a	n/a	2.73e-01	2.478
279827967	ENSG00000228998	0	AC091167.2	Putative PERP-like protein	0	15	n/a	n/a	2.96e-01	2.478
1092100	ENSG00000121774	10510	KHDRBS1	KH domain containing, RNA binding, signal transduction associated 1	10657	1	n/a	n/a	2.64e-01	2.477
1103877	ENSG00000196267	81557	ZNF836	zinc finger protein 836	162962	19	n/a	n/a	2.61e-01	2.477
1106357	ENSG00000215492	0	HNRNPA1P7	heterogeneous nuclear ribonucleoprotein A1 pseudogene 7	0	18	n/a	n/a	2.66e-01	2.477
1103958	ENSG00000196470	6441	SIAH1	seven in absentia homolog 1 (Drosophila)	6477	16	n/a	n/a	2.99e-01	2.477
1089574	ENSG00000102678	2239	FGF9	fibroblast growth factor 9 (glia-activating factor)	2254	13	n/a	n/a	2.62e-01	2.476
279882358	ENSG00000233837	0	EIF3LP2	eukaryotic translation initiation factor 3, subunit L pseudogene 2	0	10	n/a	n/a	3.18e-01	2.476
1098521	ENSG00000165300	25799	SLITRK5	SLIT and NTRK-like family, member 5	26050	13	n/a	n/a	2.72e-01	2.476
1098683	ENSG00000165973	4719	NELL1	NEL-like 1 (chicken)	4745	11	n/a	n/a	3.36e-01	2.475
1104143	ENSG00000197024	36814	ZNF398	zinc finger protein 398	57541	7	n/a	n/a	2.61e-01	2.475
280137089	ENSG00000259683	0	RP11-182J1.14	RP11-182J1.14	0	15	n/a	n/a	2.98e-01	2.472
1106351	ENSG00000215462	0	AL136218.1	Sarcoma antigen NY-SAR-79	0	13	n/a	n/a	2.58e-01	2.472
1099047	ENSG00000167414	60869	GNG8	guanine nucleotide binding protein (G protein), gamma 8	94235	19	n/a	n/a	3.01e-01	2.471
1091494	ENSG00000116679	10478	IVNS1ABP	influenza virus NS1A binding protein	10625	1	n/a	n/a	2.98e-01	2.471
1095638	ENSG00000145495	10153	MARCH6	membrane-associated ring finger (C3HC4) 6	10299	5	n/a	n/a	2.79e-01	2.469
1088722	ENSG00000089639	30772	GMIP	GEM interacting protein	51291	19	n/a	n/a	3.31e-01	2.469
279825207	ENSG00000228748	0	RP13-39P12.3	RP13-39P12.3	0	10	n/a	n/a	2.96e-01	2.468
279788559	ENSG00000225507	0	AC069282.6	AC069282.6	0	7	n/a	n/a	2.97e-01	2.468
1089060	ENSG00000100077	154	ADRBK2	adrenergic, beta, receptor kinase 2	157	22	n/a	n/a	2.78e-01	2.466
280006389	ENSG00000248801	94821	RP11-664D7.4	RP11-664D7.4	286189	8	n/a	n/a	3.13e-01	2.465
280113675	ENSG00000258297	0	RP11-658F2.8	RP11-658F2.8	0	11	n/a	n/a	2.99e-01	2.463
279773857	ENSG00000224217	0	RP11-232D9.1	RP11-232D9.1	0	X	n/a	n/a	2.98e-01	2.463
280013619	ENSG00000249456	0	RP11-298J20.4	RP11-298J20.4	0	10	n/a	n/a	2.77e-01	2.463
279795258	ENSG00000226070	0	RP11-552E20.4	RP11-552E20.4	0	6	n/a	n/a	2.94e-01	2.463
1090462	ENSG00000108654	1643	DDX5	DEAD (Asp-Glu-Ala-Asp) box polypeptide 5	1655	17	n/a	n/a	2.63e-01	2.463
1092660	ENSG00000125898	57784	FAM110A	family with sequence similarity 110, member A	83541	20	n/a	n/a	2.69e-01	2.462
1099830	ENSG00000170616	57726	SCRT1	scratch homolog 1, zinc finger protein (Drosophila)	83482	8	n/a	n/a	2.96e-01	2.461
280085843	ENSG00000255408	35428	PCDHA3	protocadherin alpha 3	56145	5	n/a	n/a	2.76e-01	2.460
1090926	ENSG00000112245	7757	PTP4A1	protein tyrosine phosphatase type IVA, member 1	7803	6	n/a	n/a	2.91e-01	2.459
1107046	ENSG00000226137	133634	AC127496.3	HCG1992346Uncharacterized proteincDNA FLJ90757 fis, clone SKNMC1000014	440465	17	n/a	n/a	2.97e-01	2.459
1098503	ENSG00000165209	34631	STRBP	spermatid perinuclear RNA binding protein	55342	9	n/a	n/a	2.98e-01	2.457
1088423	ENSG00000081842	35425	PCDHA6	protocadherin alpha 6	56142	5	n/a	n/a	2.75e-01	2.456
1101634	ENSG00000179837	29625	RBM15B	RNA binding motif protein 15B	29890	3	n/a	n/a	3.02e-01	2.456
279851688	ENSG00000231158	0	PTP4A1P1	protein tyrosine phosphatase type IVA, member 1 pseudogene 1	0	2	n/a	n/a	3.13e-01	2.455
279977138	ENSG00000243637	0	AC019221.4	AC019221.4	0	2	n/a	n/a	2.82e-01	2.454
1092869	ENSG00000127914	9997	AKAP9	A kinase (PRKA) anchor protein (yotiao) 9	10142	7	n/a	n/a	2.61e-01	2.454
1098582	ENSG00000165572	59817	KBTBD6	kelch repeat and BTB (POZ) domain containing 6	89890	13	n/a	n/a	2.98e-01	2.454
1101317	ENSG00000177932	29823	ZNF354C	zinc finger protein 354C	30832	5	n/a	n/a	2.61e-01	2.453
1109082	ENSG00000243444	77151	PALM2	paralemmin 2	114299	9	n/a	n/a	2.77e-01	2.453
279759139	ENSG00000222234	0	AC093628.1	AC093628.1	0	4	n/a	n/a	2.71e-01	2.453
279795432	ENSG00000226086	0	RP11-508N22.4	RP11-508N22.4	0	10	n/a	n/a	3.28e-01	2.453
1101811	ENSG00000180875	40989	GREM2	gremlin 2	64388	1	n/a	n/a	2.90e-01	2.452
1097728	ENSG00000162613	8801	FUBP1	far upstream element (FUSE) binding protein 1	8880	1	n/a	n/a	2.91e-01	2.452
279749514	ENSG00000219565	0	ZNF259P1	zinc finger protein 259 pseudogene 1	0	6	n/a	n/a	2.90e-01	2.451
1095612	ENSG00000145332	36836	KLHL8	kelch-like 8 (Drosophila)	57563	4	n/a	n/a	2.95e-01	2.451
1087275	ENSG00000021574	6643	SPAST	spastin	6683	2	n/a	n/a	2.50e-01	2.449
1097802	ENSG00000162873	34509	KLHDC8A	kelch domain containing 8A	55220	1	n/a	n/a	3.25e-01	2.449
279735887	ENSG00000215007	0	DNAJA1P3	DnaJ (Hsp40) homolog, subfamily A, member 1 pseudogene 3	0	X	n/a	n/a	3.88e-01	2.448
1105337	ENSG00000204967	35427	PCDHA4	protocadherin alpha 4	56144	5	n/a	n/a	2.76e-01	2.447
280124830	ENSG00000258974	0	RHOXF2	transcriptional regulator Kaiso	0	X	n/a	n/a	2.62e-01	2.447
279740217	ENSG00000215447	0	BX322557.10	BX322557.10	0	21	n/a	n/a	2.91e-01	2.447
1103881	ENSG00000196277	2900	GRM7	glutamate receptor, metabotropic 7	2917	3	n/a	n/a	3.26e-01	2.447
1103210	ENSG00000186960	122797	C14orf23	chromosome 14 open reading frame 23	387978	14	n/a	n/a	3.18e-01	2.446
279900664	ENSG00000235472	0	EIF4A1P7	eukaryotic translation initiation factor 4A1 pseudogene 7	0	13	n/a	n/a	2.78e-01	2.446
1099280	ENSG00000168268	41467	NT5DC2	5'-nucleotidase domain containing 2	64943	3	n/a	n/a	3.35e-01	2.445
1099271	ENSG00000168243	2769	GNG4	guanine nucleotide binding protein (G protein), gamma 4	2786	1	n/a	n/a	2.73e-01	2.444
1097771	ENSG00000162738	36492	VANGL2	vang-like 2 (van gogh, Drosophila)	57216	1	n/a	n/a	3.07e-01	2.443
1104252	ENSG00000197372	82555	ZNF675	zinc finger protein 675	171392	19	n/a	n/a	2.91e-01	2.443
279904665	ENSG00000235859	0	AC006978.6	AC006978.6	0	7	n/a	n/a	2.82e-01	2.443
1094067	ENSG00000135829	1648	DHX9	DEAH (Asp-Glu-Ala-His) box polypeptide 9	1660	1	n/a	n/a	4.04e-01	2.442
1100531	ENSG00000173698	10004	GPR64	G protein-coupled receptor 64	10149	X	n/a	n/a	2.59e-01	2.441
1101864	ENSG00000181104	2134	F2R	coagulation factor II (thrombin) receptor	2149	5	n/a	n/a	3.21e-01	2.441
1103075	ENSG00000186369	0	RP11-355I22.3	RP11-355I22.3	0	14	n/a	n/a	3.12e-01	2.441
1091951	ENSG00000120438	6910	TCP1	t-complex 1	6950	6	n/a	n/a	2.81e-01	2.440
279832407	ENSG00000229400	0	RP11-3L21.2	RP11-3L21.2	0	1	n/a	n/a	2.96e-01	2.440
1088026	ENSG00000071246	22602	VASH1	vasohibin 1	22846	14	n/a	n/a	2.63e-01	2.440
1092542	ENSG00000125354	22912	SEPT6	septin 6	23157	X	n/a	n/a	2.71e-01	2.440
1098144	ENSG00000163960	25792	UBXN7	UBX domain protein 7	26043	3	n/a	n/a	3.02e-01	2.440
1089835	ENSG00000104722	4715	NEFM	neurofilament, medium polypeptide	4741	8	n/a	n/a	2.61e-01	2.438
280125736	ENSG00000259027	0	RP11-361H10.4	RP11-361H10.4	0	14	n/a	n/a	2.65e-01	2.438
1088676	ENSG00000088930	22559	XRN2	5'-3' exoribonuclease 2	22803	20	n/a	n/a	2.84e-01	2.438
279842527	ENSG00000230325	0	RP11-385F5.4	RP11-385F5.4	0	1	n/a	n/a	2.97e-01	2.437
280083352	ENSG00000255242	0	C14orf169	chromosome 14 open reading frame 169	0	14	n/a	n/a	2.79e-01	2.437
1099399	ENSG00000168778	55670	TCTN2	tectonic family member 2	79867	12	n/a	n/a	3.17e-01	2.437
280041949	ENSG00000251664	35420	PCDHA12	protocadherin alpha 12	56137	5	n/a	n/a	2.77e-01	2.436
1087573	ENSG00000052795	36873	FNIP2	folliculin interacting protein 2	57600	4	n/a	n/a	2.62e-01	2.434
1102783	ENSG00000185219	110735	ZNF445	zinc finger protein 445	353274	3	n/a	n/a	2.64e-01	2.434
279858690	ENSG00000231758	0	AC092652.1	AC092652.1	0	2	n/a	n/a	2.92e-01	2.434
1098853	ENSG00000166582	83613	CENPV	centromere protein V	201161	17	n/a	n/a	2.97e-01	2.432
279413546	ENSG00000170468	0	AC005280.1	AC005280.1	0	14	n/a	n/a	2.79e-01	2.432
1087138	ENSG00000010818	3079	HIVEP2	human immunodeficiency virus type I enhancer binding protein 2	3097	6	n/a	n/a	3.38e-01	2.432
1090912	ENSG00000112183	85782	RBM24	RNA binding motif protein 24	221662	6	n/a	n/a	3.12e-01	2.431
1087971	ENSG00000070061	8452	IKBKAP	inhibitor of kappa light polypeptide gene enhancer in B-cells, kinase complex-associated protein	8518	9	n/a	n/a	2.68e-01	2.431
1091749	ENSG00000118816	10825	CCNI	cyclin I	10983	4	n/a	n/a	2.73e-01	2.431
1093365	ENSG00000131473	44	ACLY	ATP citrate lyase	47	17	n/a	n/a	3.00e-01	2.429
1094449	ENSG00000137801	7015	THBS1	thrombospondin 1	7057	15	n/a	n/a	3.11e-01	2.429
1105339	ENSG00000204969	35429	PCDHA2	protocadherin alpha 2	56146	5	n/a	n/a	2.76e-01	2.427
1105335	ENSG00000204963	35424	PCDHA7	protocadherin alpha 7	56141	5	n/a	n/a	2.77e-01	2.427
280022212	ENSG00000250120	35422	PCDHA10	protocadherin alpha 10	56139	5	n/a	n/a	2.77e-01	2.427
280013648	ENSG00000249459	169810	AC026271.6	AC026271.6	729288	17	n/a	n/a	2.65e-01	2.425
1104706	ENSG00000198728	8784	LDB1	LIM domain binding 1	8861	10	n/a	n/a	2.97e-01	2.425
1099580	ENSG00000169554	9695	ZEB2	zinc finger E-box binding homeobox 2	9839	2	n/a	n/a	2.84e-01	2.424
1092820	ENSG00000127399	41842	LRRC61	leucine rich repeat containing 61	65999	7	n/a	n/a	3.32e-01	2.424
1091530	ENSG00000116852	22801	KIF21B	kinesin family member 21B	23046	1	n/a	n/a	2.86e-01	2.423
279997912	ENSG00000248138	0	RP11-446J8.1	RP11-446J8.1	0	4	n/a	n/a	3.15e-01	2.423
1094124	ENSG00000136099	5068	PCDH8	protocadherin 8	5100	13	n/a	n/a	2.80e-01	2.421
279792729	ENSG00000225858	0	RP1-172N19.3	RP1-172N19.3	0	X	n/a	n/a	2.58e-01	2.421
1088232	ENSG00000076826	36935	CAMSAP3	calmodulin regulated spectrin-associated protein family, member 3	57662	19	n/a	n/a	2.85e-01	2.420
279770437	ENSG00000223977	0	AC138623.1	AC138623.1	0	2	n/a	n/a	2.52e-01	2.419
1104815	ENSG00000198920	9707	KIAA0753	KIAA0753	9851	17	n/a	n/a	2.92e-01	2.418
1097757	ENSG00000162702	23283	ZNF281	zinc finger protein 281	23528	1	n/a	n/a	2.68e-01	2.418
1104011	ENSG00000196632	41768	WNK3	WNK lysine deficient protein kinase 3	65267	X	n/a	n/a	2.50e-01	2.417
1091720	ENSG00000118507	9325	AKAP7	A kinase (PRKA) anchor protein 7	9465	6	n/a	n/a	2.78e-01	2.417
1101408	ENSG00000178409	36946	BEND3	BEN domain containing 3	57673	6	n/a	n/a	2.58e-01	2.416
1096578	ENSG00000153266	34368	FEZF2	FEZ family zinc finger 2	55079	3	n/a	n/a	2.95e-01	2.415
1105340	ENSG00000204970	35430	PCDHA1	protocadherin alpha 1	56147	5	n/a	n/a	2.75e-01	2.414
1088045	ENSG00000072041	34406	SLC6A15	solute carrier family 6 (neutral amino acid transporter), member 15	55117	12	n/a	n/a	3.32e-01	2.414
1087872	ENSG00000067141	4730	NEO1	neogenin 1	4756	15	n/a	n/a	3.46e-01	2.413
1097682	ENSG00000162415	36916	ZSWIM5	zinc finger, SWIM-type containing 5	57643	1	n/a	n/a	2.63e-01	2.412
279616769	ENSG00000197083	0	ZNF300P1	zinc finger protein 300 pseudogene 1	0	5	n/a	n/a	2.77e-01	2.412
1090586	ENSG00000109685	7425	WHSC1	Wolf-Hirschhorn syndrome candidate 1	7468	4	n/a	n/a	2.78e-01	2.412
280087051	ENSG00000255500	0	RP11-347H15.2	RP11-347H15.2	0	11	n/a	n/a	2.50e-01	2.412
1099921	ENSG00000171016	25857	PYGO1	pygopus homolog 1 (Drosophila)	26108	15	n/a	n/a	2.79e-01	2.411
1099980	ENSG00000171224	85560	C10orf35	chromosome 10 open reading frame 35	219738	10	n/a	n/a	3.31e-01	2.411
280110974	ENSG00000258011	0	HMGA1P3	high mobility group AT-hook 1 pseudogene 3	0	12	n/a	n/a	3.31e-01	2.410
279712233	ENSG00000211643	0	IGLV5-52	immunoglobulin lambda variable 5-52	0	22	n/a	n/a	3.15e-01	2.410
1108898	ENSG00000239389	35419	PCDHA13	protocadherin alpha 13	56136	5	n/a	n/a	2.78e-01	2.408
279981806	ENSG00000244073	0	CTD-2284O10.1	CTD-2284O10.1	0	5	n/a	n/a	3.18e-01	2.408
1096664	ENSG00000154127	59149	UBASH3B	ubiquitin associated and SH3 domain containing B	84959	11	n/a	n/a	2.77e-01	2.406
1097683	ENSG00000162419	10544	GMEB1	glucocorticoid modulatory element binding protein 1	10691	1	n/a	n/a	2.52e-01	2.406
279719789	ENSG00000213184	0	RP11-335F8.2	RP11-335F8.2	0	11	n/a	n/a	2.93e-01	2.405
1091393	ENSG00000115875	6396	SRSF7	serine/arginine-rich splicing factor 7	6432	2	n/a	n/a	2.95e-01	2.404
1093620	ENSG00000133101	8821	CCNA1	cyclin A1	8900	13	n/a	n/a	3.19e-01	2.404
1089690	ENSG00000103353	35346	UBFD1	ubiquitin family domain containing 1	56061	16	n/a	n/a	2.92e-01	2.403
1109072	ENSG00000243232	35417	PCDHAC2	protocadherin alpha subfamily C, 2	56134	5	n/a	n/a	2.77e-01	2.403
280082105	ENSG00000255164	0	RP5-1047A19.4	Uncharacterized protein	0	8	n/a	n/a	3.36e-01	2.403
1099062	ENSG00000167508	4571	MVD	mevalonate (diphospho) decarboxylase	4597	16	n/a	n/a	2.94e-01	2.402
1102305	ENSG00000183307	27183	CECR6	cat eye syndrome chromosome region, candidate 6	27439	22	n/a	n/a	3.05e-01	2.402
1105336	ENSG00000204965	35426	PCDHA5	protocadherin alpha 5	56143	5	n/a	n/a	2.78e-01	2.401
1107319	ENSG00000228006	0	AC004017.1	AC004017.1	0	19	n/a	n/a	2.63e-01	2.401
1100954	ENSG00000176022	79173	B3GALT6	UDP-Gal:betaGal beta 1,3-galactosyltransferase polypeptide 6	126792	1	n/a	n/a	2.97e-01	2.401
1104810	ENSG00000198914	5423	POU3F3	POU class 3 homeobox 3	5455	2	n/a	n/a	2.59e-01	2.400
279489256	ENSG00000178550	0	AC010170.1	AC010170.1	0	3	n/a	n/a	3.19e-01	2.400
1104521	ENSG00000198142	41642	ANKRD57	ankyrin repeat domain 57	65124	2	n/a	n/a	3.18e-01	2.399
1087411	ENSG00000037749	4213	MFAP3	microfibrillar-associated protein 3	4238	5	n/a	n/a	2.98e-01	2.398
1105334	ENSG00000204962	35423	PCDHA8	protocadherin alpha 8	56140	5	n/a	n/a	2.78e-01	2.397
1098215	ENSG00000164128	4855	NPY1R	neuropeptide Y receptor Y1	4886	4	n/a	n/a	3.05e-01	2.397
280124352	ENSG00000258945	0	RP11-497E19.2	RP11-497E19.2	0	14	n/a	n/a	3.11e-01	2.396
279925104	ENSG00000237682	0	RP3-514P16.1	RP3-514P16.1	0	X	n/a	n/a	3.04e-01	2.396
1099466	ENSG00000169045	3167	HNRNPH1	heterogeneous nuclear ribonucleoprotein H1 (H)	3187	5	n/a	n/a	2.98e-01	2.395
1091224	ENSG00000114784	10143	EIF1B	eukaryotic translation initiation factor 1B	10289	3	n/a	n/a	2.98e-01	2.395
279727644	ENSG00000214077	0	GNAQP1	guanine nucleotide binding protein (G protein), q polypeptide pseudogene 1	0	2	n/a	n/a	2.79e-01	2.395
280110981	ENSG00000258012	0	RP11-603K19.1	RP11-603K19.1	0	12	n/a	n/a	2.67e-01	2.395
1093439	ENSG00000132016	55012	C19orf57	chromosome 19 open reading frame 57	79173	19	n/a	n/a	3.32e-01	2.393
1108080	ENSG00000232856	0	MIR3654	microRNA 3654	0	7	n/a	n/a	2.76e-01	2.390
280097757	ENSG00000256661	0	A2ML1-AS1	A2ML1 antisense RNA 1 (non-protein coding)	0	12	n/a	n/a	2.50e-01	2.390
1104234	ENSG00000197323	31072	TRIM33	tripartite motif containing 33	51592	1	n/a	n/a	2.54e-01	2.389
1095804	ENSG00000146731	903	CCT6A	chaperonin containing TCP1, subunit 6A (zeta 1)	908	7	n/a	n/a	2.73e-01	2.388
1098393	ENSG00000164794	26757	KCNV1	potassium channel, subfamily V, member 1	27012	8	n/a	n/a	3.16e-01	2.387
1105662	ENSG00000206203	23371	TSSK2	testis-specific serine kinase 2	23617	22	n/a	n/a	2.55e-01	2.387
279918364	ENSG00000237126	0	AC073254.1	AC073254.1	0	2	n/a	n/a	2.93e-01	2.385
1091430	ENSG00000116128	604	BCL9	B-cell CLL/lymphoma 9	607	1	n/a	n/a	2.92e-01	2.384
1090054	ENSG00000105676	60281	ARMC6	armadillo repeat containing 6	93436	19	n/a	n/a	3.11e-01	2.384
279809295	ENSG00000227278	0	RP11-656D10.5	RP11-656D10.5	0	1	n/a	n/a	2.93e-01	2.382
1099435	ENSG00000168916	36780	ZNF608	zinc finger protein 608	57507	5	n/a	n/a	2.54e-01	2.382
280113159	ENSG00000258232	0	RP11-161H23.5	RP11-161H23.5	0	12	n/a	n/a	3.25e-01	2.381
279820645	ENSG00000228343	0	RP11-1148L6.5	RP11-1148L6.5	0	X	n/a	n/a	2.65e-01	2.380
280000986	ENSG00000248383	35418	PCDHAC1	protocadherin alpha subfamily C, 1	56135	5	n/a	n/a	2.77e-01	2.380
1096470	ENSG00000152443	94250	ZNF776	zinc finger protein 776	284309	19	n/a	n/a	2.61e-01	2.380
1089991	ENSG00000105409	475	ATP1A3	ATPase, Na+/K+ transporting, alpha 3 polypeptide	478	19	n/a	n/a	3.12e-01	2.379
1095367	ENSG00000143614	36732	GATAD2B	GATA zinc finger domain containing 2B	57459	1	n/a	n/a	2.73e-01	2.379
280036136	ENSG00000251246	0	RP11-540D14.8	Uncharacterized proteincDNA FLJ57652, highly similar to Ephrin-A3	0	1	n/a	n/a	3.04e-01	2.379
1094964	ENSG00000140945	1007	CDH13	cadherin 13, H-cadherin (heart)	1012	16	n/a	n/a	3.02e-01	2.379
1100782	ENSG00000175093	60175	SPSB4	splA/ryanodine receptor domain and SOCS box containing 4	92369	3	n/a	n/a	2.62e-01	2.377
1099747	ENSG00000170290	6550	SLN	sarcolipin	6588	11	n/a	n/a	3.62e-01	2.376
1087884	ENSG00000067445	7173	TRO	trophinin	7216	X	n/a	n/a	3.12e-01	2.376
1095126	ENSG00000142065	36950	ZFP14	zinc finger protein 14 homolog (mouse)	57677	19	n/a	n/a	2.52e-01	2.375
1087313	ENSG00000025293	30711	PHF20	PHD finger protein 20	51230	20	n/a	n/a	2.77e-01	2.375
279926333	ENSG00000237786	0	GFOD1-AS1	GFOD1 antisense RNA 1 (non-protein coding)	0	6	n/a	n/a	3.01e-01	2.375
279963155	ENSG00000242128	0	AC079767.2	AC079767.2	0	2	n/a	n/a	2.61e-01	2.375
279708938	ENSG00000207697	1013151	MIR573	microRNA 573	693158	4	n/a	n/a	2.63e-01	2.375
1095603	ENSG00000145247	79512	OCIAD2	OCIA domain containing 2	132299	4	n/a	n/a	3.06e-01	2.375
1094341	ENSG00000137185	7702	ZNF193	zinc finger protein 193	7746	6	n/a	n/a	2.54e-01	2.375
280099053	ENSG00000256844	0	RP11-282K24.2	RP11-282K24.2	0	12	n/a	n/a	3.10e-01	2.374
1088692	ENSG00000089094	58876	KDM2B	lysine (K)-specific demethylase 2B	84678	12	n/a	n/a	3.06e-01	2.374
1102990	ENSG00000186051	6847	TAL2	T-cell acute lymphocytic leukemia 2	6887	9	n/a	n/a	2.70e-01	2.374
1088557	ENSG00000086061	3281	DNAJA1	DnaJ (Hsp40) homolog, subfamily A, member 1	3301	9	n/a	n/a	2.90e-01	2.373
1096124	ENSG00000149313	37956	AASDHPPT	aminoadipate-semialdehyde dehydrogenase-phosphopantetheinyl transferase	60496	11	n/a	n/a	3.06e-01	2.373
1099889	ENSG00000170899	2924	GSTA4	glutathione S-transferase alpha 4	2941	6	n/a	n/a	3.24e-01	2.373
1099809	ENSG00000170522	54911	ELOVL6	ELOVL fatty acid elongase 6	79071	4	n/a	n/a	2.88e-01	2.371
1105945	ENSG00000213934	3030	HBG1	hemoglobin, gamma A	3047	11	n/a	n/a	4.05e-01	2.371
1094270	ENSG00000136866	7496	ZFP37	zinc finger protein 37 homolog (mouse)	7539	9	n/a	n/a	2.73e-01	2.370
1089788	ENSG00000104332	6386	SFRP1	secreted frizzled-related protein 1	6422	8	n/a	n/a	2.96e-01	2.370
280126702	ENSG00000259080	0	RP11-158I13.2	RP11-158I13.2	0	2	n/a	n/a	3.07e-01	2.368
1091184	ENSG00000114423	864	CBLB	Cas-Br-M (murine) ecotropic retroviral transforming sequence b	868	3	n/a	n/a	2.71e-01	2.368
1087880	ENSG00000067248	33796	DHX29	DEAH (Asp-Glu-Ala-His) box polypeptide 29	54505	5	n/a	n/a	2.64e-01	2.367
1093261	ENSG00000130816	1774	DNMT1	DNA (cytosine-5-)-methyltransferase 1	1786	19	n/a	n/a	3.51e-01	2.367
280004071	ENSG00000248641	0	HMGA1P2	high mobility group AT-hook 1 pseudogene 2	0	4	n/a	n/a	3.31e-01	2.367
279874539	ENSG00000233138	0	RP1-67K17.3	RP1-67K17.3	0	6	n/a	n/a	2.94e-01	2.367
1088416	ENSG00000081721	11105	DUSP12	dual specificity phosphatase 12	11266	1	n/a	n/a	2.98e-01	2.366
1091718	ENSG00000118496	58296	FBXO30	F-box protein 30	84085	6	n/a	n/a	2.54e-01	2.366
279750395	ENSG00000220267	0	ACTBP8	actin, beta pseudogene 8	0	6	n/a	n/a	2.70e-01	2.363
1088455	ENSG00000082805	22840	ERC1	ELKS/RAB6-interacting/CAST family member 1	23085	12	n/a	n/a	2.65e-01	2.363
1097404	ENSG00000160233	57249	LRRC3	leucine rich repeat containing 3	81543	21	n/a	n/a	2.96e-01	2.362
1087892	ENSG00000067798	59734	NAV3	neuron navigator 3	89795	12	n/a	n/a	2.99e-01	2.362
1096781	ENSG00000155096	31062	AZIN1	antizyme inhibitor 1	51582	8	n/a	n/a	2.98e-01	2.362
1100399	ENSG00000173064	93960	C12orf51	chromosome 12 open reading frame 51	283450	12	n/a	n/a	2.74e-01	2.361
1095686	ENSG00000145860	81155	RNF145	ring finger protein 145	153830	5	n/a	n/a	2.81e-01	2.361
1090667	ENSG00000110367	1644	DDX6	DEAD (Asp-Glu-Ala-Asp) box polypeptide 6	1656	11	n/a	n/a	2.63e-01	2.361
1090098	ENSG00000105866	6631	SP4	Sp4 transcription factor	6671	7	n/a	n/a	2.63e-01	2.361
1087845	ENSG00000066382	740	MPPED2	metallophosphoesterase domain containing 2	744	11	n/a	n/a	2.67e-01	2.359
1102508	ENSG00000184117	8442	NIPSNAP1	nipsnap homolog 1 (C. elegans)	8508	22	n/a	n/a	3.18e-01	2.359
1105883	ENSG00000213626	57288	LBH	limb bud and heart development homolog (mouse)	81606	2	n/a	n/a	2.66e-01	2.359
1101426	ENSG00000178567	9708	EPM2AIP1	EPM2A (laforin) interacting protein 1	9852	3	n/a	n/a	2.89e-01	2.359
1090206	ENSG00000106524	36315	ANKMY2	ankyrin repeat and MYND domain containing 2	57037	7	n/a	n/a	3.00e-01	2.358
1091091	ENSG00000113532	7857	ST8SIA4	ST8 alpha-N-acetyl-neuraminide alpha-2,8-sialyltransferase 4	7903	5	n/a	n/a	2.61e-01	2.358
1099482	ENSG00000169118	33239	CSNK1G1	casein kinase 1, gamma 1	53944	15	n/a	n/a	2.99e-01	2.357
1101311	ENSG00000177875	122738	C12orf68	chromosome 12 open reading frame 68	387856	12	n/a	n/a	2.89e-01	2.355
1106454	ENSG00000218336	35003	ODZ3	odz, odd Oz/ten-m homolog 3 (Drosophila)	55714	4	n/a	n/a	3.00e-01	2.355
1104574	ENSG00000198324	80393	FAM109A	family with sequence similarity 109, member A	144717	12	n/a	n/a	2.89e-01	2.354
1107226	ENSG00000227450	0	AC006449.1	Uncharacterized proteincDNA FLJ52623	0	17	n/a	n/a	3.18e-01	2.354
1090242	ENSG00000106701	58090	FSD1L	fibronectin type III and SPRY domain containing 1-like	83856	9	n/a	n/a	2.91e-01	2.354
1091061	ENSG00000113300	36745	CNOT6	CCR4-NOT transcription complex, subunit 6	57472	5	n/a	n/a	2.62e-01	2.348
1095976	ENSG00000148143	37313	ZNF462	zinc finger protein 462	58499	9	n/a	n/a	2.62e-01	2.348
279718351	ENSG00000213026	0	CFL1P4	cofilin 1 (non-muscle) pseudogene 4	0	1	n/a	n/a	2.79e-01	2.347
279793550	ENSG00000225923	0	RP4-736I12.1	RP4-736I12.1	0	1	n/a	n/a	2.98e-01	2.347
1104546	ENSG00000198216	773	CACNA1E	calcium channel, voltage-dependent, R type, alpha 1E subunit	777	1	n/a	n/a	3.09e-01	2.346
1109003	ENSG00000241697	8511	TMEFF1	transmembrane protein with EGF-like and two follistatin-like domains 1	8577	9	n/a	n/a	3.22e-01	2.346
279935123	ENSG00000238742	1023040	MIR2110	microRNA 2110	100302224	10	n/a	n/a	2.73e-01	2.344
279800478	ENSG00000226526	0	RP1-37C10.3	RP1-37C10.3	0	1	n/a	n/a	2.67e-01	2.343
1090706	ENSG00000110786	59057	PTPN5	protein tyrosine phosphatase, non-receptor type 5 (striatum-enriched)	84867	11	n/a	n/a	3.20e-01	2.342
1093513	ENSG00000132510	22890	KDM6B	lysine (K)-specific demethylase 6B	23135	17	n/a	n/a	2.96e-01	2.342
1088366	ENSG00000080298	5959	RFX3	regulatory factor X, 3 (influences HLA class II expression)	5991	9	n/a	n/a	2.53e-01	2.341
1096394	ENSG00000151846	5010	PABPC3	poly(A) binding protein, cytoplasmic 3	5042	13	n/a	n/a	3.28e-01	2.341
1097312	ENSG00000159579	59829	RSPRY1	ring finger and SPRY domain containing 1	89970	16	n/a	n/a	3.00e-01	2.340
1104245	ENSG00000197362	79662	ZNF786	zinc finger protein 786	136051	7	n/a	n/a	2.63e-01	2.339
279769552	ENSG00000223901	0	AP001469.5	AP001469.5	0	21	n/a	n/a	2.55e-01	2.338
1104070	ENSG00000196793	8136	ZNF239	zinc finger protein 239	8187	10	n/a	n/a	2.71e-01	2.338
279895752	ENSG00000235001	0	EIF4A1P2	eukaryotic translation initiation factor 4A1 pseudogene 2	0	Y	n/a	n/a	2.96e-01	2.337
1104199	ENSG00000197183	80040	C20orf112	chromosome 20 open reading frame 112	140688	20	n/a	n/a	3.05e-01	2.336
280006830	ENSG00000248854	0	RP11-175M2.2	RP11-175M2.2	0	5	n/a	n/a	2.56e-01	2.336
1098749	ENSG00000166206	2546	GABRB3	gamma-aminobutyric acid (GABA) A receptor, beta 3	2562	15	n/a	n/a	3.36e-01	2.335
1098013	ENSG00000163590	81010	PPM1L	protein phosphatase, Mg2+/Mn2+ dependent, 1L	151742	3	n/a	n/a	2.52e-01	2.335
1099715	ENSG00000170153	36757	RNF150	ring finger protein 150	57484	4	n/a	n/a	2.52e-01	2.333
1099492	ENSG00000169174	90296	PCSK9	proprotein convertase subtilisin/kexin type 9	255738	1	n/a	n/a	2.68e-01	2.333
280094138	ENSG00000256240	0	AC010620.1	AC010620.1	0	19	n/a	n/a	2.53e-01	2.330
1105626	ENSG00000206053	59980	HN1L	hematological and neurological expressed 1-like	90861	16	n/a	n/a	7.58e-01	2.330
1088774	ENSG00000090776	1934	EFNB1	ephrin-B1	1947	X	n/a	n/a	2.92e-01	2.330
1087634	ENSG00000056487	76622	PHF21B	PHD finger protein 21B	112885	22	n/a	n/a	3.04e-01	2.330
1088512	ENSG00000084710	22734	EFR3B	EFR3 homolog B (S. cerevisiae)	22979	2	n/a	n/a	2.54e-01	2.329
1091551	ENSG00000116990	4584	MYCL1	v-myc myelocytomatosis viral oncogene homolog 1, lung carcinoma derived (avian)	4610	1	n/a	n/a	3.06e-01	2.329
1101751	ENSG00000180535	81731	BHLHA15	basic helix-loop-helix family, member a15	168620	7	n/a	n/a	3.25e-01	2.328
1095372	ENSG00000143630	36930	HCN3	hyperpolarization activated cyclic nucleotide-gated potassium channel 3	57657	1	n/a	n/a	3.06e-01	2.328
1087636	ENSG00000056586	33833	RC3H2	ring finger and CCCH-type domains 2	54542	9	n/a	n/a	2.96e-01	2.328
1089121	ENSG00000100271	25558	TTLL1	tubulin tyrosine ligase-like family, member 1	25809	22	n/a	n/a	2.98e-01	2.327
1087158	ENSG00000011332	8142	DPF1	D4, zinc and double PHD fingers family 1	8193	19	n/a	n/a	3.17e-01	2.326
1095952	ENSG00000147862	4755	NFIB	nuclear factor I/B	4781	9	n/a	n/a	2.89e-01	2.325
1098014	ENSG00000163596	79401	ICA1L	islet cell autoantigen 1,69kDa-like	130026	2	n/a	n/a	2.97e-01	2.325
1093233	ENSG00000130723	58922	PRRC2B	proline-rich coiled-coil 2B	84726	9	n/a	n/a	2.67e-01	2.324
279928115	ENSG00000237939	0	AC097523.3	AC097523.3	0	2	n/a	n/a	2.84e-01	2.324
1098338	ENSG00000164588	110417	HCN1	hyperpolarization activated cyclic nucleotide-gated potassium channel 1	348980	5	n/a	n/a	2.93e-01	2.323
280024470	ENSG00000250305	36877	KIAA1456	Putative methyltransferase KIAA1456	57604	8	n/a	n/a	2.56e-01	2.323
279888123	ENSG00000234377	0	POU4F1-AS1	POU4F1 antisense RNA 1 (non-protein coding)	0	13	n/a	n/a	2.69e-01	2.322
280099908	ENSG00000256940	0	RP11-783K16.5	RP11-783K16.5	0	11	n/a	n/a	2.91e-01	2.321
1096819	ENSG00000155511	2873	GRIA1	glutamate receptor, ionotropic, AMPA 1	2890	5	n/a	n/a	3.36e-01	2.321
279908224	ENSG00000236200	0	RP11-184I16.2	RP11-184I16.2	0	1	n/a	n/a	2.53e-01	2.321
279720569	ENSG00000213280	0	RP11-212P7.1	RP11-212P7.1	0	7	n/a	n/a	2.71e-01	2.321
279885625	ENSG00000234130	0	RP13-88F20.1	RP13-88F20.1	0	X	n/a	n/a	3.18e-01	2.320
279949023	ENSG00000240489	0	SETP14	SET pseudogene 14	0	3	n/a	n/a	2.57e-01	2.320
280130542	ENSG00000259297	0	DNM1P44	DNM1 pseudogene 44	0	15	n/a	n/a	2.74e-01	2.320
279728552	ENSG00000214181	0	DDX6P2	DEAD (Asp-Glu-Ala-Asp) box polypeptide 6 pseudogene 2	0	13	n/a	n/a	2.71e-01	2.319
1087870	ENSG00000067082	1307	KLF6	Kruppel-like factor 6	1316	10	n/a	n/a	3.08e-01	2.319
1090560	ENSG00000109436	22913	TBC1D9	TBC1 domain family, member 9 (with GRAM domain)	23158	4	n/a	n/a	3.37e-01	2.319
1090808	ENSG00000111605	10894	CPSF6	cleavage and polyadenylation specific factor 6, 68kDa	11052	12	n/a	n/a	2.53e-01	2.317
1097298	ENSG00000159409	11029	CELF3	CUGBP, Elav-like family member 3	11189	1	n/a	n/a	2.91e-01	2.317
280032340	ENSG00000250943	0	AL157931.2	AL157931.2	0	13	n/a	n/a	2.91e-01	2.316
1105039	ENSG00000204178	34508	TMEM57	transmembrane protein 57	55219	1	n/a	n/a	2.97e-01	2.316
1101696	ENSG00000180198	1096	RCC1	regulator of chromosome condensation 1	1104	1	n/a	n/a	3.02e-01	2.316
1104548	ENSG00000198221	158874	C6orf124	chromosome 6 open reading frame 124	653483	6	n/a	n/a	3.10e-01	2.316
1103585	ENSG00000188573	0	FBLL1	fibrillarin-like 1	0	5	n/a	n/a	3.39e-01	2.316
1090634	ENSG00000110066	30593	SUV420H1	suppressor of variegation 4-20 homolog 1 (Drosophila)	51111	11	n/a	n/a	3.02e-01	2.315
1091973	ENSG00000120658	34357	ENOX1	ecto-NOX disulfide-thiol exchanger 1	55068	13	n/a	n/a	2.91e-01	2.314
1101693	ENSG00000180185	57561	FAHD1	fumarylacetoacetate hydrolase domain containing 1	81889	16	n/a	n/a	2.99e-01	2.312
280026738	ENSG00000250487	0	RP11-43D2.6	RP11-43D2.6	0	5	n/a	n/a	2.92e-01	2.312
1099026	ENSG00000167306	4619	MYO5B	myosin VB	4645	18	n/a	n/a	2.91e-01	2.312
1087927	ENSG00000068796	3771	KIF2A	kinesin heavy chain member 2A	3796	5	n/a	n/a	2.50e-01	2.312
1096481	ENSG00000152495	810	CAMK4	calcium/calmodulin-dependent protein kinase IV	814	5	n/a	n/a	2.82e-01	2.311
1088314	ENSG00000078795	26784	PKD2L2	polycystic kidney disease 2-like 2	27039	5	n/a	n/a	2.65e-01	2.309
1104679	ENSG00000198673	109581	FAM19A2	family with sequence similarity 19 (chemokine (C-C motif)-like), member A2	338811	12	n/a	n/a	2.91e-01	2.309
279829743	ENSG00000229165	0	GDI2P1	GDP dissociation inhibitor 2 pseudogene 1	0	7	n/a	n/a	2.93e-01	2.307
1095887	ENSG00000147383	30301	NSDHL	NAD(P) dependent steroid dehydrogenase-like	50814	X	n/a	n/a	2.73e-01	2.307
280036670	ENSG00000251289	0	RP5-1007M22.3	RP5-1007M22.3	0	1	n/a	n/a	3.12e-01	2.306
1094318	ENSG00000137075	81029	RNF38	ring finger protein 38	152006	9	n/a	n/a	2.91e-01	2.306
1088823	ENSG00000091844	26322	RGS17	regulator of G-protein signaling 17	26575	6	n/a	n/a	3.22e-01	2.306
1104601	ENSG00000198420	9603	FAM115A	family with sequence similarity 115, member A	9747	7	n/a	n/a	2.99e-01	2.305
279838077	ENSG00000229944	0	AC004797.1	AC004797.1	0	17	n/a	n/a	2.67e-01	2.304
1090384	ENSG00000108175	36454	ZMIZ1	zinc finger, MIZ-type containing 1	57178	10	n/a	n/a	2.96e-01	2.304
1087370	ENSG00000033122	36827	LRRC7	leucine rich repeat containing 7	57554	1	n/a	n/a	3.17e-01	2.303
279665190	ENSG00000201675	0	SNORD32A	small nucleolar RNA, C/D box 32A	0	19	n/a	n/a	2.70e-01	2.300
1094024	ENSG00000135596	41353	MICAL1	microtubule associated monoxygenase, calponin and LIM domain containing 1	64780	6	n/a	n/a	2.98e-01	2.300
1096173	ENSG00000149639	80062	KIAA0889	KIAA0889	140710	20	n/a	n/a	2.69e-01	2.298
1091490	ENSG00000116668	34112	SWT1	SWT1 RNA endoribonuclease homolog (S. cerevisiae)	54823	1	n/a	n/a	2.68e-01	2.298
279822429	ENSG00000228502	0	EEF1A1P11	eukaryotic translation elongation factor 1 alpha 1 pseudogene 11	0	1	n/a	n/a	2.83e-01	2.297
279724663	ENSG00000213763	0	CTD-2309M13.1	CTD-2309M13.1	0	5	n/a	n/a	2.84e-01	2.297
1089249	ENSG00000100664	1968	EIF5	eukaryotic translation initiation factor 5	1983	14	n/a	n/a	2.64e-01	2.297
1099713	ENSG00000170144	85690	HNRNPA3	heterogeneous nuclear ribonucleoprotein A3	220988	2	n/a	n/a	2.63e-01	2.295
1100752	ENSG00000174943	90150	KCTD13	potassium channel tetramerisation domain containing 13	253980	16	n/a	n/a	3.30e-01	2.294
1089758	ENSG00000104093	23067	DMXL2	Dmx-like 2	23312	15	n/a	n/a	2.82e-01	2.294
1095440	ENSG00000144031	55800	ANKRD53	ankyrin repeat domain 53	79998	2	n/a	n/a	9.11e-01	2.293
1090904	ENSG00000112144	22614	ICK	intestinal cell (MAK-like) kinase	22858	6	n/a	n/a	2.48e-01	2.292
1095293	ENSG00000143322	24	ABL2	v-abl Abelson murine leukemia viral oncogene homolog 2	27	1	n/a	n/a	2.62e-01	2.291
1089840	ENSG00000104738	4148	MCM4	minichromosome maintenance complex component 4	4173	8	n/a	n/a	2.81e-01	2.290
1087605	ENSG00000054793	9934	ATP9A	ATPase, class II, type 9A	10079	20	n/a	n/a	2.93e-01	2.290
1102944	ENSG00000185900	58407	SGK196	Protein kinase-like protein SgK196	84197	8	n/a	n/a	2.67e-01	2.289
1094827	ENSG00000139977	78921	NAA30	N(alpha)-acetyltransferase 30, NatC catalytic subunit	122830	14	n/a	n/a	2.51e-01	2.289
1094459	ENSG00000137817	36244	PARP6	poly (ADP-ribose) polymerase family, member 6	56965	15	n/a	n/a	2.76e-01	2.289
279854402	ENSG00000231381	0	RNF2P1	ring finger protein 2 pseudogene 1	0	9	n/a	n/a	2.97e-01	2.289
1087912	ENSG00000068366	2167	ACSL4	acyl-CoA synthetase long-chain family member 4	2182	X	n/a	n/a	2.72e-01	2.289
1088943	ENSG00000096654	7694	ZNF184	zinc finger protein 184	7738	6	n/a	n/a	2.63e-01	2.288
1088016	ENSG00000071051	8380	NCK2	NCK adaptor protein 2	8440	2	n/a	n/a	2.93e-01	2.288
1088037	ENSG00000071794	6557	HLTF	helicase-like transcription factor	6596	3	n/a	n/a	2.64e-01	2.288
1093913	ENSG00000135049	23042	AGTPBP1	ATP/GTP binding protein 1	23287	9	n/a	n/a	2.93e-01	2.287
280124114	ENSG00000258936	0	CXADRP2	coxsackie virus and adenovirus receptor pseudogene 2	0	15	n/a	n/a	2.91e-01	2.287
1094651	ENSG00000138764	896	CCNG2	cyclin G2	901	4	n/a	n/a	2.97e-01	2.286
1093682	ENSG00000133627	36456	ACTR3B	ARP3 actin-related protein 3 homolog B (yeast)	57180	7	n/a	n/a	3.32e-01	2.286
1091199	ENSG00000114554	5329	PLXNA1	plexin A1	5361	3	n/a	n/a	3.36e-01	2.286
279767055	ENSG00000223701	157125799	RP11-244K5.1	RP11-244K5.1	100652739	6	n/a	n/a	2.55e-01	2.286
1105909	ENSG00000213799	60080	ZNF845	zinc finger protein 845	91664	19	n/a	n/a	2.81e-01	2.284
279914319	ENSG00000236772	0	RP5-1184F4.5	RP5-1184F4.5	0	20	n/a	n/a	3.02e-01	2.284
1097069	ENSG00000157625	90414	TAB3	TGF-beta activated kinase 1/MAP3K7 binding protein 3	257397	X	n/a	n/a	3.00e-01	2.283
1096041	ENSG00000148606	10969	POLR3A	polymerase (RNA) III (DNA directed) polypeptide A, 155kDa	11128	10	n/a	n/a	3.15e-01	2.281
1092220	ENSG00000122824	81997	NUDT10	nudix (nucleoside diphosphate linked moiety X)-type motif 10	170685	X	n/a	n/a	3.14e-01	2.280
279881949	ENSG00000233799	0	AC139887.4	AC139887.4	0	4	n/a	n/a	3.21e-01	2.280
1087883	ENSG00000067369	7115	TP53BP1	tumor protein p53 binding protein 1	7158	15	n/a	n/a	2.64e-01	2.280
1088889	ENSG00000094916	23223	CBX5	chromobox homolog 5	23468	12	n/a	n/a	2.58e-01	2.279
1105333	ENSG00000204961	9608	PCDHA9	protocadherin alpha 9	9752	5	n/a	n/a	2.79e-01	2.279
1097667	ENSG00000162377	41761	SELRC1	Sel1 repeat containing 1	65260	1	n/a	n/a	2.93e-01	2.278
1103011	ENSG00000186130	10615	ZBTB6	zinc finger and BTB domain containing 6	10773	9	n/a	n/a	2.61e-01	2.278
1099394	ENSG00000168758	34199	SEMA4C	sema domain, immunoglobulin domain (Ig), transmembrane domain (TM) and short cytoplasmic domain, (semaphorin) 4C	54910	2	n/a	n/a	2.63e-01	2.277
1087344	ENSG00000029363	9630	BCLAF1	BCL2-associated transcription factor 1	9774	6	n/a	n/a	2.65e-01	2.277
279780990	ENSG00000224834	0	BTF3P9	basic transcription factor 3 pseudogene 9	0	1	n/a	n/a	3.34e-01	2.276
280037494	ENSG00000251349	0	C9orf30-TMEFF1	C9orf30-TMEFF1 readthrough	0	9	n/a	n/a	3.25e-01	2.276
1091187	ENSG00000114450	37769	GNB4	guanine nucleotide binding protein (G protein), beta polypeptide 4	59345	3	n/a	n/a	2.90e-01	2.276
1104757	ENSG00000198825	22632	INPP5F	inositol polyphosphate-5-phosphatase F	22876	10	n/a	n/a	2.69e-01	2.275
1091653	ENSG00000117713	8236	ARID1A	AT rich interactive domain 1A (SWI-like)	8289	1	n/a	n/a	2.65e-01	2.275
280001676	ENSG00000248439	0	RP11-402J6.2	RP11-402J6.2	0	4	n/a	n/a	2.78e-01	2.274
1094356	ENSG00000137261	9712	KIAA0319	KIAA0319	9856	6	n/a	n/a	2.93e-01	2.274
279754970	ENSG00000221625	0	AC013283.1	AC013283.1	0	12	n/a	n/a	3.02e-01	2.273
1097613	ENSG00000161960	1958	EIF4A1	eukaryotic translation initiation factor 4A1	1973	17	n/a	n/a	2.93e-01	2.273
1100570	ENSG00000173914	58001	RBM4B	RNA binding motif protein 4B	83759	11	n/a	n/a	2.57e-01	2.272
1098193	ENSG00000164091	56136	WDR82	WD repeat domain 82	80335	3	n/a	n/a	2.91e-01	2.272
279478878	ENSG00000177144	0	AL359758.1	AL359758.1	0	1	n/a	n/a	2.62e-01	2.271
1095038	ENSG00000141441	41337	FAM59A	family with sequence similarity 59, member A	64762	18	n/a	n/a	2.62e-01	2.270
279788518	ENSG00000225504	0	RP11-160A10.2	RP11-160A10.2	0	6	n/a	n/a	2.82e-01	2.270
1103973	ENSG00000196526	37778	AFAP1	actin filament associated protein 1	60312	4	n/a	n/a	2.98e-01	2.269
279585862	ENSG00000188451	0	SRP72P2	signal recognition particle 72kDa pseudogene 2	0	6	n/a	n/a	2.76e-01	2.269
280022205	ENSG00000250118	0	RP11-136H13.2	RP11-136H13.2	0	5	n/a	n/a	2.98e-01	2.269
1107938	ENSG00000232040	77545	SCAND3	SCAN domain containing 3	114821	6	n/a	n/a	2.51e-01	2.269
1092386	ENSG00000124207	1423	CSE1L	CSE1 chromosome segregation 1-like (yeast)	1434	20	n/a	n/a	2.79e-01	2.269
1104079	ENSG00000196826	0	CTD-2192J16.17	Zinc finger protein 709	0	19	n/a	n/a	2.64e-01	2.268
1095914	ENSG00000147535	58714	PPAPDC1B	phosphatidic acid phosphatase type 2 domain containing 1B	84513	8	n/a	n/a	2.64e-01	2.267
1096573	ENSG00000153234	4898	NR4A2	nuclear receptor subfamily 4, group A, member 2	4929	2	n/a	n/a	2.96e-01	2.265
1097467	ENSG00000160716	1133	CHRNB2	cholinergic receptor, nicotinic, beta 2 (neuronal)	1141	1	n/a	n/a	2.95e-01	2.264
1096360	ENSG00000151632	1634	AKR1C2	aldo-keto reductase family 1, member C2 (dihydrodiol dehydrogenase 2; bile acid binding protein; 3-alpha hydroxysteroid dehydrogenase, type III)	1646	10	n/a	n/a	2.73e-01	2.263
280098636	ENSG00000256771	0	ZNF253	zinc finger protein 253	0	19	n/a	n/a	2.78e-01	2.263
1091194	ENSG00000114520	8652	SNX4	sorting nexin 4	8723	3	n/a	n/a	2.92e-01	2.262
1098358	ENSG00000164651	85802	SP8	Sp8 transcription factor	221833	7	n/a	n/a	2.77e-01	2.261
1099817	ENSG00000170558	995	CDH2	cadherin 2, type 1, N-cadherin (neuronal)	1000	18	n/a	n/a	2.96e-01	2.261
280069994	ENSG00000254377	1015124	RP11-32K4.2	Uncharacterized protein	100130155	8	n/a	n/a	2.91e-01	2.261
1094367	ENSG00000137309	3139	HMGA1	high mobility group AT-hook 1	3159	6	n/a	n/a	2.82e-01	2.260
1099673	ENSG00000169933	9614	FRMPD4	FERM and PDZ domain containing 4	9758	X	n/a	n/a	3.20e-01	2.260
1095582	ENSG00000145041	9586	VPRBP	Vpr (HIV-1) binding protein	9730	3	n/a	n/a	3.22e-01	2.258
280099096	ENSG00000256849	0	RP11-405A12.1	RP11-405A12.1	0	12	n/a	n/a	2.83e-01	2.258
1088329	ENSG00000079246	7477	XRCC5	X-ray repair complementing defective repair in Chinese hamster cells 5 (double-strand-break rejoining)	7520	2	n/a	n/a	2.70e-01	2.258
1088205	ENSG00000075945	22676	KIFAP3	kinesin-associated protein 3	22920	1	n/a	n/a	2.95e-01	2.257
279704836	ENSG00000206956	26546	SNORD49A	small nucleolar RNA, C/D box 49A	26800	17	n/a	n/a	2.90e-01	2.256
1100627	ENSG00000174231	10447	PRPF8	PRP8 pre-mRNA processing factor 8 homolog (S. cerevisiae)	10594	17	n/a	n/a	2.79e-01	2.256
1094306	ENSG00000136982	54915	DSCC1	defective in sister chromatid cohesion 1 homolog (S. cerevisiae)	79075	8	n/a	n/a	2.63e-01	2.256
1090463	ENSG00000108666	40782	C17orf75	chromosome 17 open reading frame 75	64149	17	n/a	n/a	2.60e-01	2.256
1104510	ENSG00000198105	36485	ZNF248	zinc finger protein 248	57209	10	n/a	n/a	2.65e-01	2.255
279849899	ENSG00000230982	0	DSTNP1	destrin (actin depolymerizing factor) pseudogene 1	0	21	n/a	n/a	2.55e-01	2.255
1091432	ENSG00000116133	1706	DHCR24	24-dehydrocholesterol reductase	1718	1	n/a	n/a	2.91e-01	2.254
1090738	ENSG00000111052	8748	LIN7A	lin-7 homolog A (C. elegans)	8825	12	n/a	n/a	2.62e-01	2.254
1096519	ENSG00000152795	9843	HNRPDL	heterogeneous nuclear ribonucleoprotein D-like	9987	4	n/a	n/a	2.98e-01	2.254
1087312	ENSG00000025156	3278	HSF2	heat shock transcription factor 2	3298	6	n/a	n/a	2.91e-01	2.254
279829672	ENSG00000229161	0	TCP1P1	t-complex 1 pseudogene 1	0	7	n/a	n/a	3.05e-01	2.252
280052685	ENSG00000253144	0	RP11-281O15.7	RP11-281O15.7	0	5	n/a	n/a	2.92e-01	2.251
1096822	ENSG00000155545	81690	MIER3	mesoderm induction early response 1, family member 3	166968	5	n/a	n/a	2.50e-01	2.251
1097924	ENSG00000163320	8479	CGGBP1	CGG triplet repeat binding protein 1	8545	3	n/a	n/a	2.92e-01	2.251
1106354	ENSG00000215475	93989	SIAH3	seven in absentia homolog 3 (Drosophila)	283514	13	n/a	n/a	2.93e-01	2.250
1102810	ENSG00000185305	33913	ARL15	ADP-ribosylation factor-like 15	54622	5	n/a	n/a	3.17e-01	2.250
280020311	ENSG00000249962	0	RP11-80H5.5	RP11-80H5.5	0	10	n/a	n/a	2.52e-01	2.248
1103500	ENSG00000188211	119463	RP1-239B22.1	B7 homolog 6	374383	11	n/a	n/a	2.93e-01	2.247
1095232	ENSG00000143013	8477	LMO4	LIM domain only 4	8543	1	n/a	n/a	3.03e-01	2.246
1087351	ENSG00000030066	23034	NUP160	nucleoporin 160kDa	23279	11	n/a	n/a	2.79e-01	2.246
1105174	ENSG00000204519	59871	ZNF551	zinc finger protein 551	90233	19	n/a	n/a	2.50e-01	2.245
1096079	ENSG00000148943	34616	LIN7C	lin-7 homolog C (C. elegans)	55327	11	n/a	n/a	2.91e-01	2.245
1094779	ENSG00000139636	35005	LMBR1L	limb region 1 homolog (mouse)-like	55716	12	n/a	n/a	2.71e-01	2.244
1091076	ENSG00000113389	4852	NPR3	natriuretic peptide receptor C/guanylate cyclase C (atrionatriuretic peptide receptor C)	4883	5	n/a	n/a	2.82e-01	2.244
1103251	ENSG00000187122	6548	SLIT1	slit homolog 1 (Drosophila)	6585	10	n/a	n/a	3.35e-01	2.244
1092172	ENSG00000122482	58357	ZNF644	zinc finger protein 644	84146	1	n/a	n/a	2.68e-01	2.243
1097085	ENSG00000157800	58465	SLC37A3	solute carrier family 37 (glycerol-3-phosphate transporter), member 3	84255	7	n/a	n/a	2.60e-01	2.243
1100609	ENSG00000174136	94653	RGMB	RGM domain family, member B	285704	5	n/a	n/a	3.28e-01	2.242
1088945	ENSG00000096717	23166	SIRT1	sirtuin 1	23411	10	n/a	n/a	2.50e-01	2.241
1090895	ENSG00000112081	6392	SRSF3	serine/arginine-rich splicing factor 3	6428	6	n/a	n/a	2.59e-01	2.241
1092067	ENSG00000121390	34558	PSPC1	paraspeckle component 1	55269	13	n/a	n/a	2.93e-01	2.240
1096072	ENSG00000148843	22739	PDCD11	programmed cell death 11	22984	10	n/a	n/a	2.68e-01	2.239
279828969	ENSG00000229091	0	AC009945.3	AC009945.3	0	7	n/a	n/a	2.54e-01	2.239
1096969	ENSG00000156853	77682	ZNF689	zinc finger protein 689	115509	16	n/a	n/a	2.66e-01	2.239
279878780	ENSG00000233508	0	RP1-269M15.3	RP1-269M15.3	0	20	n/a	n/a	3.18e-01	2.239
280102272	ENSG00000257151	0	RP11-701H24.2	RP11-701H24.2	0	15	n/a	n/a	2.67e-01	2.239
1091327	ENSG00000115457	3465	IGFBP2	insulin-like growth factor binding protein 2, 36kDa	3485	2	n/a	n/a	2.86e-01	2.238
279899320	ENSG00000235335	0	AC016723.4	AC016723.4	0	2	n/a	n/a	2.53e-01	2.237
1100567	ENSG00000173898	6672	SPTBN2	spectrin, beta, non-erythrocytic 2	6712	11	n/a	n/a	2.77e-01	2.237
1087514	ENSG00000048540	35172	LMO3	LIM domain only 3 (rhombotin-like 2)	55885	12	n/a	n/a	3.38e-01	2.237
280118505	ENSG00000258610	0	RP11-488C13.7	RP11-488C13.7	0	14	n/a	n/a	2.60e-01	2.235
1088261	ENSG00000077458	80327	FAM76B	family with sequence similarity 76, member B	143684	11	n/a	n/a	2.57e-01	2.235
1101579	ENSG00000179409	30118	GEMIN4	gem (nuclear organelle) associated protein 4	50628	17	n/a	n/a	3.12e-01	2.234
1090306	ENSG00000107443	33910	CCNJ	cyclin J	54619	10	n/a	n/a	2.67e-01	2.233
280090679	ENSG00000255839	0	RP11-338K17.8	RP11-338K17.8	0	12	n/a	n/a	3.32e-01	2.233
280103724	ENSG00000257307	0	RP11-317N8.4	RP11-317N8.4	0	14	n/a	n/a	2.73e-01	2.233
1099826	ENSG00000170606	3288	HSPA4	heat shock 70kDa protein 4	3308	5	n/a	n/a	2.67e-01	2.233
1093106	ENSG00000129993	859	CBFA2T3	core-binding factor, runt domain, alpha subunit 2; translocated to, 3	863	16	n/a	n/a	2.79e-01	2.232
1105897	ENSG00000213722	23318	DDAH2	dimethylarginine dimethylaminohydrolase 2	23564	6	n/a	n/a	3.07e-01	2.231
1096302	ENSG00000151208	9106	DLG5	discs, large homolog 5 (Drosophila)	9231	10	n/a	n/a	2.62e-01	2.231
1099405	ENSG00000168795	9781	ZBTB5	zinc finger and BTB domain containing 5	9925	9	n/a	n/a	2.98e-01	2.231
1097147	ENSG00000158292	122559	GPR153	G protein-coupled receptor 153	387509	1	n/a	n/a	2.89e-01	2.231
1104537	ENSG00000198182	58970	ZNF607	zinc finger protein 607	84775	19	n/a	n/a	2.61e-01	2.230
279953770	ENSG00000241095	0	RP11-657G2.1	RP11-657G2.1	0	3	n/a	n/a	2.51e-01	2.230
1097584	ENSG00000161682	94166	FAM171A2	family with sequence similarity 171, member A2	284069	17	n/a	n/a	3.14e-01	2.229
1103701	ENSG00000188994	22791	ZNF292	zinc finger protein 292	23036	6	n/a	n/a	2.61e-01	2.229
1102477	ENSG00000183943	5581	PRKX	protein kinase, X-linked	5613	X	n/a	n/a	2.78e-01	2.229
1102872	ENSG00000185619	10189	PCGF3	polycomb group ring finger 3	10336	4	n/a	n/a	2.97e-01	2.229
279858053	ENSG00000231707	0	PABPC1P1	poly(A) binding protein, cytoplasmic 1 pseudogene 1	0	4	n/a	n/a	2.99e-01	2.229
1089187	ENSG00000100425	23527	BRD1	bromodomain containing 1	23774	22	n/a	n/a	2.62e-01	2.228
279870346	ENSG00000232767	0	RP11-498B4.5	RP11-498B4.5	0	10	n/a	n/a	2.91e-01	2.227
1090733	ENSG00000110987	602	BCL7A	B-cell CLL/lymphoma 7A	605	12	n/a	n/a	2.75e-01	2.227
1104603	ENSG00000198431	7253	TXNRD1	thioredoxin reductase 1	7296	12	n/a	n/a	2.59e-01	2.227
1087851	ENSG00000066557	34920	LRRC40	leucine rich repeat containing 40	55631	1	n/a	n/a	3.02e-01	2.226
1106308	ENSG00000215301	1642	DDX3X	DEAD (Asp-Glu-Ala-Asp) box polypeptide 3, X-linked	1654	X	n/a	n/a	2.63e-01	2.225
1095339	ENSG00000143493	25645	INTS7	integrator complex subunit 7	25896	1	n/a	n/a	2.63e-01	2.225
1090388	ENSG00000108219	57301	TSPAN14	tetraspanin 14	81619	10	n/a	n/a	2.89e-01	2.224
1092596	ENSG00000125686	5437	MED1	mediator complex subunit 1	5469	17	n/a	n/a	2.64e-01	2.224
279737965	ENSG00000215196	94650	AC091878.1	AC091878.1	285696	5	n/a	n/a	2.96e-01	2.224
1092323	ENSG00000123684	9782	LPGAT1	lysophosphatidylglycerol acyltransferase 1	9926	1	n/a	n/a	2.63e-01	2.224
279298108	ENSG00000162699	0	DNAJA1P5	DnaJ (Hsp40) homolog, subfamily A, member 1 pseudogene 5	0	1	n/a	n/a	2.64e-01	2.222
1091442	ENSG00000116191	34392	RALGPS2	Ral GEF with PH domain and SH3 binding motif 2	55103	1	n/a	n/a	2.63e-01	2.221
1103406	ENSG00000187840	1963	EIF4EBP1	eukaryotic translation initiation factor 4E binding protein 1	1978	8	n/a	n/a	2.85e-01	2.221
1088542	ENSG00000085721	33989	RRN3	RRN3 RNA polymerase I transcription factor homolog (S. cerevisiae)	54700	16	n/a	n/a	2.98e-01	2.221
1089700	ENSG00000103426	157124339	CORO7	coronin 7	100529144	16	n/a	n/a	2.79e-01	2.220
1093891	ENSG00000134900	7131	TPP2	tripeptidyl peptidase II	7174	13	n/a	n/a	2.68e-01	2.220
279755208	ENSG00000221674	0	AL445309.1	AL445309.1	0	6	n/a	n/a	3.04e-01	2.220
1089137	ENSG00000100304	22925	TTLL12	tubulin tyrosine ligase-like family, member 12	23170	22	n/a	n/a	2.97e-01	2.219
280113689	ENSG00000258301	0	RP11-488C13.5	RP11-488C13.5	0	14	n/a	n/a	2.65e-01	2.219
1096856	ENSG00000155893	60176	ACPL2	acid phosphatase-like 2	92370	3	n/a	n/a	2.97e-01	2.219
1098216	ENSG00000164129	4858	NPY5R	neuropeptide Y receptor Y5	4889	4	n/a	n/a	2.96e-01	2.218
279723682	ENSG00000213650	0	RP11-760D2.7	RP11-760D2.7	0	7	n/a	n/a	2.96e-01	2.217
280081470	ENSG00000255129	0	RP11-839D17.3	RP11-839D17.3	0	11	n/a	n/a	2.51e-01	2.217
1104091	ENSG00000196867	79982	ZFP28	zinc finger protein 28 homolog (mouse)	140612	19	n/a	n/a	2.92e-01	2.216
1087226	ENSG00000015479	9638	MATR3	matrin 3	9782	5	n/a	n/a	2.90e-01	2.215
1094007	ENSG00000135486	3158	HNRNPA1	heterogeneous nuclear ribonucleoprotein A1	3178	12	n/a	n/a	2.83e-01	2.215
1094698	ENSG00000139163	34789	ETNK1	ethanolamine kinase 1	55500	12	n/a	n/a	2.61e-01	2.214
1088915	ENSG00000095596	1580	CYP26A1	cytochrome P450, family 26, subfamily A, polypeptide 1	1592	10	n/a	n/a	3.20e-01	2.214
1089730	ENSG00000103657	8846	HERC1	hect (homologous to the E6-AP (UBE3A) carboxyl terminus) domain and RCC1 (CHC1)-like domain (RLD) 1	8925	15	n/a	n/a	2.62e-01	2.214
279798617	ENSG00000226359	0	AC055811.5	AC055811.5	0	17	n/a	n/a	2.90e-01	2.213
1089786	ENSG00000104327	789	CALB1	calbindin 1, 28kDa	793	8	n/a	n/a	2.94e-01	2.212
1089806	ENSG00000104432	3549	IL7	interleukin 7	3574	8	n/a	n/a	2.99e-01	2.211
1098111	ENSG00000163873	2882	GRIK3	glutamate receptor, ionotropic, kainate 3	2899	1	n/a	n/a	2.68e-01	2.211
1096906	ENSG00000156261	10547	CCT8	chaperonin containing TCP1, subunit 8 (theta)	10694	21	n/a	n/a	2.95e-01	2.211
279777826	ENSG00000224546	0	EIF4BP3	eukaryotic translation initiation factor 4B pseudogene 3	0	9	n/a	n/a	2.91e-01	2.210
279749351	ENSG00000219487	0	RP11-365H23.1	RP11-365H23.1	0	6	n/a	n/a	2.95e-01	2.210
279708889	ENSG00000207690	1013207	MIR630	microRNA 630	693215	15	n/a	n/a	2.54e-01	2.210
1099408	ENSG00000168806	9692	LCMT2	leucine carboxyl methyltransferase 2	9836	15	n/a	n/a	2.97e-01	2.209
1093274	ENSG00000130935	25675	NOL11	nucleolar protein 11	25926	17	n/a	n/a	2.63e-01	2.208
1099671	ENSG00000169925	7971	BRD3	bromodomain containing 3	8019	9	n/a	n/a	2.50e-01	2.208
279923105	ENSG00000237514	0	PTP4A1P7	protein tyrosine phosphatase type IVA, member 1 pseudogene 7	0	1	n/a	n/a	3.06e-01	2.208
1088982	ENSG00000099617	1930	EFNA2	ephrin-A2	1943	19	n/a	n/a	2.97e-01	2.208
280115010	ENSG00000258403	0	RP11-355I22.6	RP11-355I22.6	0	14	n/a	n/a	2.82e-01	2.208
279893528	ENSG00000234813	0	RP11-288D15.1	RP11-288D15.1	0	10	n/a	n/a	2.98e-01	2.207
1097191	ENSG00000158623	0	COPG2	coatomer protein complex, subunit gamma 2	0	7	n/a	n/a	3.20e-01	2.207
1087990	ENSG00000070501	5391	POLB	polymerase (DNA directed), beta	5423	8	n/a	n/a	3.06e-01	2.206
279921060	ENSG00000237350	0	RP11-800K23.2	RP11-800K23.2	0	4	n/a	n/a	3.32e-01	2.206
1096763	ENSG00000154928	2032	EPHB1	EPH receptor B1	2047	3	n/a	n/a	2.82e-01	2.206
1100324	ENSG00000172687	0	ZNF738	zinc finger protein 738	0	19	n/a	n/a	3.54e-01	2.206
279977500	ENSG00000243663	0	RP11-21K20.1	RP11-21K20.1	0	12	n/a	n/a	2.79e-01	2.205
1100410	ENSG00000173114	33965	LRRN3	leucine rich repeat neuronal 3	54674	7	n/a	n/a	3.07e-01	2.205
279745716	ENSG00000217060	0	RP11-30P6.1	RP11-30P6.1	0	6	n/a	n/a	2.51e-01	2.205
1096787	ENSG00000155130	4057	MARCKS	myristoylated alanine-rich protein kinase C substrate	4082	6	n/a	n/a	2.90e-01	2.204
1095377	ENSG00000143643	55376	TTC13	tetratricopeptide repeat domain 13	79573	1	n/a	n/a	2.55e-01	2.204
280038346	ENSG00000251403	0	RP11-298J23.6	RP11-298J23.6	0	6	n/a	n/a	2.82e-01	2.203
279898240	ENSG00000235217	79341	TSPY26P	testis specific protein, Y-linked 26, pseudogene	128854	20	n/a	n/a	3.00e-01	2.203
1093977	ENSG00000135387	4051	CAPRIN1	cell cycle associated protein 1	4076	11	n/a	n/a	2.91e-01	2.202
1090155	ENSG00000106144	831	CASP2	caspase 2, apoptosis-related cysteine peptidase	835	7	n/a	n/a	2.67e-01	2.202
1101754	ENSG00000180543	59609	TSPYL5	TSPY-like 5	85453	8	n/a	n/a	2.96e-01	2.202
279918691	ENSG00000237161	0	RP11-32B5.1	RP11-32B5.1	0	15	n/a	n/a	2.65e-01	2.202
1095859	ENSG00000147155	10535	EBP	emopamil binding protein (sterol isomerase)	10682	X	n/a	n/a	2.60e-01	2.199
1096898	ENSG00000156218	36464	ADAMTSL3	ADAMTS-like 3	57188	15	n/a	n/a	2.60e-01	2.199
1095519	ENSG00000144619	81059	CNTN4	contactin 4	152330	3	n/a	n/a	2.96e-01	2.196
279997055	ENSG00000248019	94593	FAM13A-AS1	FAM13A antisense RNA 1 (non-protein coding)	285512	4	n/a	n/a	2.68e-01	2.196
1088868	ENSG00000092964	1796	DPYSL2	dihydropyrimidinase-like 2	1808	8	n/a	n/a	3.16e-01	2.196
1102651	ENSG00000184709	123595	LRRC26	leucine rich repeat containing 26	389816	9	n/a	n/a	2.96e-01	2.195
1102276	ENSG00000183166	57940	CALN1	calneuron 1	83698	7	n/a	n/a	3.24e-01	2.194
279620046	ENSG00000197258	0	EIF4BP6	eukaryotic translation initiation factor 4B pseudogene 6	0	7	n/a	n/a	3.05e-01	2.194
279868780	ENSG00000232640	0	RP1-266L20.2	RP1-266L20.2	0	6	n/a	n/a	2.54e-01	2.194
1093342	ENSG00000131370	9327	SH3BP5	SH3-domain binding protein 5 (BTK-associated)	9467	3	n/a	n/a	3.09e-01	2.191
1105955	ENSG00000213976	0	AC010615.1	AC010615.1	0	19	n/a	n/a	2.67e-01	2.191
1095029	ENSG00000141404	2757	GNAL	guanine nucleotide binding protein (G protein), alpha activating activity polypeptide, olfactory type	2774	18	n/a	n/a	2.73e-01	2.191
1087962	ENSG00000069956	5565	MAPK6	mitogen-activated protein kinase 6	5597	15	n/a	n/a	2.81e-01	2.190
1090378	ENSG00000108064	6977	TFAM	transcription factor A, mitochondrial	7019	10	n/a	n/a	2.71e-01	2.190
1097350	ENSG00000159921	9876	GNE	glucosamine (UDP-N-acetyl)-2-epimerase/N-acetylmannosamine kinase	10020	9	n/a	n/a	2.77e-01	2.190
1097259	ENSG00000159200	1815	RCAN1	regulator of calcineurin 1	1827	21	n/a	n/a	2.61e-01	2.189
1090180	ENSG00000106341	10684	PPP1R17	protein phosphatase 1, regulatory subunit 17	10842	7	n/a	n/a	2.81e-01	2.189
279903559	ENSG00000235734	0	HMGN1P36	high mobility group nucleosome binding domain 1 pseudogene 36	0	2	n/a	n/a	2.95e-01	2.189
1092184	ENSG00000122550	35260	KLHL7	kelch-like 7 (Drosophila)	55975	7	n/a	n/a	2.92e-01	2.188
1101644	ENSG00000179899	0	PHC1P1	polyhomeotic homolog 1 (Drosophila) pseudogene 1	0	12	n/a	n/a	2.91e-01	2.187
279823953	ENSG00000228638	0	CTD-3211M3.1	CTD-3211M3.1	0	3	n/a	n/a	2.97e-01	2.187
280039366	ENSG00000251485	0	AC068134.10	AC068134.10	0	2	n/a	n/a	2.56e-01	2.187
1093868	ENSG00000134775	56007	FHOD3	formin homology 2 domain containing 3	80206	18	n/a	n/a	2.90e-01	2.187
1092499	ENSG00000124795	7867	DEK	DEK oncogene	7913	6	n/a	n/a	2.64e-01	2.185
1101424	ENSG00000178556	0	CKS1BP6	CDC28 protein kinase regulatory subunit 1B pseudogene 6	0	X	n/a	n/a	3.00e-01	2.185
1089795	ENSG00000104369	35983	JPH1	junctophilin 1	56704	8	n/a	n/a	2.62e-01	2.184
1104355	ENSG00000197694	6669	SPTAN1	spectrin, alpha, non-erythrocytic 1 (alpha-fodrin)	6709	9	n/a	n/a	2.92e-01	2.184
1108581	ENSG00000236287	37300	ZBED5	zinc finger, BED-type containing 5	58486	11	n/a	n/a	2.81e-01	2.183
280126794	ENSG00000259081	0	RP11-488C13.6	RP11-488C13.6	0	14	n/a	n/a	2.81e-01	2.182
1088910	ENSG00000095539	36988	SEMA4G	sema domain, immunoglobulin domain (Ig), transmembrane domain (TM) and short cytoplasmic domain, (semaphorin) 4G	57715	10	n/a	n/a	3.11e-01	2.182
1090149	ENSG00000106105	2601	GARS	glycyl-tRNA synthetase	2617	7	n/a	n/a	3.11e-01	2.182
1088453	ENSG00000082701	2915	GSK3B	glycogen synthase kinase 3 beta	2932	3	n/a	n/a	2.98e-01	2.181
1091837	ENSG00000119682	9726	KIAA0317	KIAA0317	9870	14	n/a	n/a	2.89e-01	2.181
280060602	ENSG00000253729	5559	PRKDC	protein kinase, DNA-activated, catalytic polypeptide	5591	8	n/a	n/a	2.64e-01	2.180
1092278	ENSG00000123352	41745	SPATS2	spermatogenesis associated, serine-rich 2	65244	12	n/a	n/a	2.99e-01	2.179
1095576	ENSG00000145014	60255	TMEM44	transmembrane protein 44	93109	3	n/a	n/a	3.17e-01	2.178
1095737	ENSG00000146151	33802	HMGCLL1	3-hydroxymethyl-3-methylglutaryl-CoA lyase-like 1	54511	6	n/a	n/a	3.36e-01	2.178
1092427	ENSG00000124422	23081	USP22	ubiquitin specific peptidase 22	23326	17	n/a	n/a	2.92e-01	2.178
1087574	ENSG00000052802	6273	MSMO1	methylsterol monooxygenase 1	6307	4	n/a	n/a	2.54e-01	2.178
1097427	ENSG00000160352	80690	ZNF714	zinc finger protein 714	148206	19	n/a	n/a	2.83e-01	2.176
1107128	ENSG00000226763	1001626	SRRM5	serine/arginine repetitive matrix 5	100170229	19	n/a	n/a	2.91e-01	2.176
1091290	ENSG00000115266	10151	APC2	adenomatosis polyposis coli 2	10297	19	n/a	n/a	2.78e-01	2.176
1096699	ENSG00000154358	58249	OBSCN	obscurin, cytoskeletal calmodulin and titin-interacting RhoGEF	84033	1	n/a	n/a	2.94e-01	2.176
1089444	ENSG00000101654	8660	RNMT	RNA (guanine-7-) methyltransferase	8731	18	n/a	n/a	2.96e-01	2.175
1087755	ENSG00000064313	6833	TAF2	TAF2 RNA polymerase II, TATA box binding protein (TBP)-associated factor, 150kDa	6873	8	n/a	n/a	2.65e-01	2.175
1092585	ENSG00000125630	58383	POLR1B	polymerase (RNA) I polypeptide B, 128kDa	84172	2	n/a	n/a	2.77e-01	2.175
279746719	ENSG00000217624	0	RP11-204C16.4	RP11-204C16.4	0	X	n/a	n/a	3.31e-01	2.175
280093585	ENSG00000256167	0	ATF4P4	activating transcription factor 4 pseudogene 4	0	11	n/a	n/a	2.90e-01	2.174
280123875	ENSG00000258924	0	CTB-96E2.3	CTB-96E2.3	0	17	n/a	n/a	2.90e-01	2.174
1100296	ENSG00000172534	3037	HCFC1	host cell factor C1 (VP16-accessory protein)	3054	X	n/a	n/a	2.63e-01	2.172
1096995	ENSG00000157021	0	FAM92A1P1	family with sequence similarity 92, member A1 pseudogene 1	0	15	n/a	n/a	2.79e-01	2.172
1096622	ENSG00000153820	56110	SPHKAP	SPHK1 interactor, AKAP domain containing	80309	2	n/a	n/a	2.71e-01	2.172
280080717	ENSG00000255085	0	AF186192.2	Uncharacterized protein	0	8	n/a	n/a	4.01e-01	2.171
279906832	ENSG00000236062	0	GSTM5P1	glutathione S-transferase mu 5 pseudogene 1	0	3	n/a	n/a	2.58e-01	2.170
280069987	ENSG00000254376	0	SOX5P	SRY (sex determining region Y)-box 5 pseudogene	0	8	n/a	n/a	2.67e-01	2.169
279867936	ENSG00000232584	0	RP11-397O8.4	RP11-397O8.4	0	13	n/a	n/a	2.69e-01	2.169
1096939	ENSG00000156508	1902	EEF1A1	eukaryotic translation elongation factor 1 alpha 1	1915	6	n/a	n/a	3.20e-01	2.168
279739370	ENSG00000215349	0	MRPL3P1	mitochondrial ribosomal protein L3 pseudogene 1	0	13	n/a	n/a	3.04e-01	2.167
279850307	ENSG00000231025	0	RP11-175O19.4	RP11-175O19.4	0	10	n/a	n/a	2.65e-01	2.166
279809307	ENSG00000227279	0	AC015933.2	AC015933.2	0	18	n/a	n/a	2.73e-01	2.166
1092907	ENSG00000128266	2764	GNAZ	guanine nucleotide binding protein (G protein), alpha z polypeptide	2781	22	n/a	n/a	2.98e-01	2.165
280008103	ENSG00000248966	0	CTD-2089O24.1	CTD-2089O24.1	0	5	n/a	n/a	2.54e-01	2.165
279964479	ENSG00000242261	0	RP11-62J1.3	RP11-62J1.3	0	7	n/a	n/a	2.62e-01	2.165
1091756	ENSG00000118922	11117	KLF12	Kruppel-like factor 12	11278	13	n/a	n/a	2.55e-01	2.165
1090349	ENSG00000107854	56152	TNKS2	tankyrase, TRF1-interacting ankyrin-related ADP-ribose polymerase 2	80351	10	n/a	n/a	2.70e-01	2.164
279939870	ENSG00000239415	0	AP001469.9	AP001469.9	0	21	n/a	n/a	2.60e-01	2.164
1100235	ENSG00000172315	76618	TP53RK	TP53 regulating kinase	112858	20	n/a	n/a	3.76e-01	2.164
280025251	ENSG00000250359	0	PTP4A1P4	protein tyrosine phosphatase type IVA, member 1 pseudogene 4	0	5	n/a	n/a	2.92e-01	2.164
279728898	ENSG00000214203	0	RP11-135F9.1	RP11-135F9.1	0	12	n/a	n/a	2.81e-01	2.163
1095860	ENSG00000147162	8410	OGT	O-linked N-acetylglucosamine (GlcNAc) transferase (UDP-N-acetylglucosamine:polypeptide-N-acetylglucosaminyl transferase)	8473	X	n/a	n/a	2.81e-01	2.162
1097668	ENSG00000162378	55502	ZYG11B	zyg-11 homolog B (C. elegans)	79699	1	n/a	n/a	2.92e-01	2.162
1095619	ENSG00000145362	284	ANK2	ankyrin 2, neuronal	287	4	n/a	n/a	3.31e-01	2.162
1101072	ENSG00000176641	85645	RNF152	ring finger protein 152	220441	18	n/a	n/a	3.04e-01	2.161
1096019	ENSG00000148408	770	CACNA1B	calcium channel, voltage-dependent, N type, alpha 1B subunit	774	9	n/a	n/a	2.70e-01	2.161
1102793	ENSG00000185252	7582	ZNF74	zinc finger protein 74	7625	22	n/a	n/a	2.94e-01	2.161
279882232	ENSG00000233825	0	RP11-135A24.4	RP11-135A24.4	0	10	n/a	n/a	3.00e-01	2.161
1090335	ENSG00000107758	5500	PPP3CB	protein phosphatase 3, catalytic subunit, beta isozyme	5532	10	n/a	n/a	2.98e-01	2.160
1094113	ENSG00000136021	34970	SCYL2	SCY1-like 2 (S. cerevisiae)	55681	12	n/a	n/a	3.11e-01	2.160
1098308	ENSG00000164434	2158	FABP7	fatty acid binding protein 7, brain	2173	6	n/a	n/a	2.64e-01	2.159
1105802	ENSG00000213023	58468	SYT3	synaptotagmin III	84258	19	n/a	n/a	3.25e-01	2.159
279954600	ENSG00000241180	0	RP11-54O7.2	RP11-54O7.2	0	1	n/a	n/a	2.51e-01	2.159
1090041	ENSG00000105647	5264	PIK3R2	phosphoinositide-3-kinase, regulatory subunit 2 (beta)	5296	19	n/a	n/a	2.80e-01	2.158
1094183	ENSG00000136381	3633	IREB2	iron-responsive element binding protein 2	3658	15	n/a	n/a	2.73e-01	2.158
1101757	ENSG00000180574	0	EIF2S3L	Uncharacterized protein	0	12	n/a	n/a	3.22e-01	2.158
279668151	ENSG00000202532	0	U6	U6 spliceosomal RNA	0	2	n/a	n/a	2.94e-01	2.158
1089272	ENSG00000100823	325	APEX1	APEX nuclease (multifunctional DNA repair enzyme) 1	328	14	n/a	n/a	2.97e-01	2.156
1103583	ENSG00000188559	36462	RALGAPA2	Ral GTPase activating protein, alpha subunit 2 (catalytic)	57186	20	n/a	n/a	2.52e-01	2.156
279914634	ENSG00000236792	0	RP11-142L4.2	RP11-142L4.2	0	1	n/a	n/a	2.94e-01	2.156
1088064	ENSG00000072401	7278	UBE2D1	ubiquitin-conjugating enzyme E2D 1	7321	10	n/a	n/a	2.97e-01	2.155
1089098	ENSG00000100207	6902	TCF20	transcription factor 20 (AR1)	6942	22	n/a	n/a	2.82e-01	2.155
279746815	ENSG00000217733	0	CCT7P1	chaperonin containing TCP1, subunit 7 (eta) pseudogene 1	0	6	n/a	n/a	2.98e-01	2.155
1102289	ENSG00000183248	55965	AC010336.1	Uncharacterized protein	80164	19	n/a	n/a	3.41e-01	2.155
1087443	ENSG00000040933	3606	INPP4A	inositol polyphosphate-4-phosphatase, type I, 107kDa	3631	2	n/a	n/a	2.73e-01	2.154
1102841	ENSG00000185477	94594	GPRIN3	GPRIN family member 3	285513	4	n/a	n/a	2.91e-01	2.153
1096628	ENSG00000153885	54887	KCTD15	potassium channel tetramerisation domain containing 15	79047	19	n/a	n/a	3.03e-01	2.153
280015065	ENSG00000249592	1001327	RP11-440L14.1	RP11-440L14.1	100129917	4	n/a	n/a	2.52e-01	2.153
279815843	ENSG00000227898	0	RP13-100B2.4	RP13-100B2.4	0	9	n/a	n/a	2.93e-01	2.152
280096070	ENSG00000256469	0	RP11-856F16.2	RP11-856F16.2	0	11	n/a	n/a	2.50e-01	2.152
1086966	ENSG00000005801	7704	ZNF195	zinc finger protein 195	7748	11	n/a	n/a	3.12e-01	2.152
1095753	ENSG00000146267	58754	C6orf168	chromosome 6 open reading frame 168	84553	6	n/a	n/a	3.26e-01	2.151
1088063	ENSG00000072364	26870	AFF4	AF4/FMR2 family, member 4	27125	5	n/a	n/a	2.64e-01	2.151
279795671	ENSG00000226099	0	RP11-544L8__B.2	RP11-544L8__B.2	0	6	n/a	n/a	2.65e-01	2.149
1100604	ENSG00000174111	29828	SOCS7	suppressor of cytokine signaling 7	30837	17	n/a	n/a	2.74e-01	2.149
279927600	ENSG00000237897	0	RP11-90H3.2	RP11-90H3.2	0	1	n/a	n/a	2.77e-01	2.149
1104621	ENSG00000198492	30922	YTHDF2	YTH domain family, member 2	51441	1	n/a	n/a	2.91e-01	2.149
1092188	ENSG00000122574	152643	WIPF3	WAS/WASL interacting protein family, member 3	644150	7	n/a	n/a	2.92e-01	2.148
1108768	ENSG00000237515	169061	SHISA9	shisa homolog 9 (Xenopus laevis)	729993	16	n/a	n/a	3.28e-01	2.148
279750101	ENSG00000219951	0	RP11-378G13.2	RP11-378G13.2	0	6	n/a	n/a	2.77e-01	2.147
1101068	ENSG00000176619	59014	LMNB2	lamin B2	84823	19	n/a	n/a	2.61e-01	2.146
1103830	ENSG00000196150	37314	ZNF250	zinc finger protein 250	58500	8	n/a	n/a	2.63e-01	2.146
280101400	ENSG00000257072	0	RP11-46H11.10	RP11-46H11.10	0	12	n/a	n/a	2.94e-01	2.145
1104333	ENSG00000197603	41751	C5orf42	chromosome 5 open reading frame 42	65250	5	n/a	n/a	2.50e-01	2.145
1100449	ENSG00000173273	8589	TNKS	tankyrase, TRF1-interacting ankyrin-related ADP-ribose polymerase	8658	8	n/a	n/a	2.50e-01	2.144
1094548	ENSG00000138190	33827	EXOC6	exocyst complex component 6	54536	10	n/a	n/a	2.96e-01	2.144
1092242	ENSG00000123066	23144	MED13L	mediator complex subunit 13-like	23389	12	n/a	n/a	2.84e-01	2.143
1105211	ENSG00000204604	59888	ZNF468	zinc finger protein 468	90333	19	n/a	n/a	3.04e-01	2.143
1091670	ENSG00000118007	10128	STAG1	stromal antigen 1	10274	3	n/a	n/a	2.58e-01	2.142
1095702	ENSG00000145934	36724	ODZ2	odz, odd Oz/ten-m homolog 2 (Drosophila)	57451	5	n/a	n/a	3.10e-01	2.141
1093236	ENSG00000130726	10010	TRIM28	tripartite motif containing 28	10155	19	n/a	n/a	3.04e-01	2.141
1099558	ENSG00000169432	6300	SCN9A	sodium channel, voltage-gated, type IX, alpha subunit	6335	2	n/a	n/a	2.93e-01	2.140
1091205	ENSG00000114648	23031	KLHL18	kelch-like 18 (Drosophila)	23276	3	n/a	n/a	2.91e-01	2.140
1101049	ENSG00000176490	80696	DIRAS1	DIRAS family, GTP-binding RAS-like 1	148252	19	n/a	n/a	2.65e-01	2.140
279819097	ENSG00000228218	0	ATF4P3	activating transcription factor 4 pseudogene 3	0	17	n/a	n/a	3.01e-01	2.140
280032944	ENSG00000250983	0	RP11-91K8.2	RP11-91K8.2	0	3	n/a	n/a	2.67e-01	2.139
1094713	ENSG00000139211	110355	AMIGO2	adhesion molecule with Ig-like domain 2	347902	12	n/a	n/a	2.95e-01	2.139
1101874	ENSG00000181218	60226	HIST3H2A	histone cluster 3, H2a	92815	1	n/a	n/a	3.05e-01	2.139
279932098	ENSG00000238274	0	LINC00340	long intergenic non-protein coding RNA 340	0	6	n/a	n/a	2.77e-01	2.138
280073987	ENSG00000254662	0	RP11-872D17.4	RP11-872D17.4	0	11	n/a	n/a	2.90e-01	2.136
1088481	ENSG00000083812	25548	ZNF324	zinc finger protein 324	25799	19	n/a	n/a	2.62e-01	2.136
1104672	ENSG00000198646	22809	NCOA6	nuclear receptor coactivator 6	23054	20	n/a	n/a	3.23e-01	2.135
1088412	ENSG00000081386	22625	ZNF510	zinc finger protein 510	22869	9	n/a	n/a	2.86e-01	2.135
1104449	ENSG00000197951	37305	ZNF71	zinc finger protein 71	58491	19	n/a	n/a	2.87e-01	2.135
1087615	ENSG00000055130	8393	CUL1	cullin 1	8454	7	n/a	n/a	2.97e-01	2.134
1088991	ENSG00000099783	4644	HNRNPM	heterogeneous nuclear ribonucleoprotein M	4670	19	n/a	n/a	2.93e-01	2.134
279869514	ENSG00000232702	0	RP3-437C15.1	RP3-437C15.1	0	6	n/a	n/a	2.91e-01	2.133
1090977	ENSG00000112578	701	BYSL	bystin-like	705	6	n/a	n/a	2.93e-01	2.133
279789438	ENSG00000225574	0	GS1-542M4.2	GS1-542M4.2	0	X	n/a	n/a	2.71e-01	2.133
1107538	ENSG00000229387	0	AC103801.2	AC103801.2	0	11	n/a	n/a	2.52e-01	2.132
280131744	ENSG00000259368	0	RP11-64K12.4	RP11-64K12.4	0	15	n/a	n/a	3.28e-01	2.132
1097628	ENSG00000162063	894	CCNF	cyclin F	899	16	n/a	n/a	2.99e-01	2.131
1087625	ENSG00000055917	23124	PUM2	pumilio homolog 2 (Drosophila)	23369	2	n/a	n/a	2.66e-01	2.131
279922054	ENSG00000237440	0	ZNF737	zinc finger protein 737	0	19	n/a	n/a	2.68e-01	2.131
1091927	ENSG00000120254	25651	MTHFD1L	methylenetetrahydrofolate dehydrogenase (NADP+ dependent) 1-like	25902	6	n/a	n/a	2.91e-01	2.131
1096946	ENSG00000156564	36770	LRFN2	leucine rich repeat and fibronectin type III domain containing 2	57497	6	n/a	n/a	2.69e-01	2.130
1089044	ENSG00000100027	29534	YPEL1	yippee-like 1 (Drosophila)	29799	22	n/a	n/a	3.17e-01	2.130
1108238	ENSG00000233913	0	CTC-575D19.1	CTC-575D19.1	0	5	n/a	n/a	3.24e-01	2.129
1109058	ENSG00000242852	81571	ZNF709	zinc finger protein 709	163051	19	n/a	n/a	2.64e-01	2.129
1092186	ENSG00000122565	11170	CBX3	chromobox homolog 3	11335	7	n/a	n/a	2.79e-01	2.129
1091792	ENSG00000119335	6382	SET	SET nuclear oncogene	6418	9	n/a	n/a	2.89e-01	2.129
1099694	ENSG00000170035	10330	UBE2E3	ubiquitin-conjugating enzyme E2E 3	10477	2	n/a	n/a	3.02e-01	2.127
1098260	ENSG00000164284	79594	GRPEL2	GrpE-like 2, mitochondrial (E. coli)	134266	5	n/a	n/a	2.92e-01	2.127
1089024	ENSG00000099956	6559	SMARCB1	SWI/SNF related, matrix associated, actin dependent regulator of chromatin, subfamily b, member 1	6598	22	n/a	n/a	2.93e-01	2.127
1087107	ENSG00000009844	31014	VTA1	Vps20-associated 1 homolog (S. cerevisiae)	51534	6	n/a	n/a	3.37e-01	2.127
1091673	ENSG00000118058	4272	MLL	myeloid/lymphoid or mixed-lineage leukemia (trithorax homolog, Drosophila)	4297	11	n/a	n/a	2.78e-01	2.127
1086920	ENSG00000004777	77694	ARHGAP33	Rho GTPase activating protein 33	115703	19	n/a	n/a	3.24e-01	2.126
1091021	ENSG00000112941	10886	PAPD7	PAP associated domain containing 7	11044	5	n/a	n/a	3.21e-01	2.125
1094647	ENSG00000138757	9764	G3BP2	GTPase activating protein (SH3 domain) binding protein 2	9908	4	n/a	n/a	2.96e-01	2.124
280092397	ENSG00000256034	0	RP11-707G14.1	RP11-707G14.1	0	11	n/a	n/a	3.40e-01	2.124
280057345	ENSG00000253483	0	CTC-756D1.1	CTC-756D1.1	0	8	n/a	n/a	2.79e-01	2.124
1092997	ENSG00000128944	59911	C15orf23	chromosome 15 open reading frame 23	90417	15	n/a	n/a	2.91e-01	2.123
279720430	ENSG00000213252	0	RP11-819M15.1	RP11-819M15.1	0	11	n/a	n/a	2.50e-01	2.123
1100577	ENSG00000173933	5904	RBM4	RNA binding motif protein 4	5936	11	n/a	n/a	3.02e-01	2.123
1092891	ENSG00000128045	41840	RASL11B	RAS-like, family 11, member B	65997	4	n/a	n/a	3.05e-01	2.122
280083961	ENSG00000255276	0	RP11-23F23.1	RP11-23F23.1	0	11	n/a	n/a	2.96e-01	2.122
1094743	ENSG00000139372	6954	TDG	thymine-DNA glycosylase	6996	12	n/a	n/a	2.95e-01	2.121
1088444	ENSG00000082458	1729	DLG3	discs, large homolog 3 (Drosophila)	1741	X	n/a	n/a	3.22e-01	2.121
1090823	ENSG00000111670	54997	GNPTAB	N-acetylglucosamine-1-phosphate transferase, alpha and beta subunits	79158	12	n/a	n/a	2.96e-01	2.120
1100027	ENSG00000171456	82226	ASXL1	additional sex combs like 1 (Drosophila)	171023	20	n/a	n/a	2.97e-01	2.120
280013984	ENSG00000249485	0	RBBP4P1	retinoblastoma binding protein 4 pseudogene 1	0	5	n/a	n/a	3.04e-01	2.120
1103586	ENSG00000188580	81181	NKAIN2	Na+/K+ transporting ATPase interacting 2	154215	6	n/a	n/a	3.04e-01	2.120
1091969	ENSG00000120616	56115	EPC1	enhancer of polycomb homolog 1 (Drosophila)	80314	10	n/a	n/a	2.63e-01	2.119
1087217	ENSG00000014824	10316	SLC30A9	solute carrier family 30 (zinc transporter), member 9	10463	4	n/a	n/a	2.81e-01	2.119
1103291	ENSG00000187323	1618	DCC	deleted in colorectal carcinoma	1630	18	n/a	n/a	2.63e-01	2.119
1090685	ENSG00000110583	55632	NAA40	N(alpha)-acetyltransferase 40, NatD catalytic subunit, homolog (S. cerevisiae)	79829	11	n/a	n/a	2.82e-01	2.118
1090672	ENSG00000110427	25509	C11orf41	chromosome 11 open reading frame 41	25758	11	n/a	n/a	3.19e-01	2.118
279896626	ENSG00000235082	0	RP11-179G5.4	RP11-179G5.4	0	1	n/a	n/a	2.99e-01	2.118
1088522	ENSG00000085224	543	ATRX	alpha thalassemia/mental retardation syndrome X-linked	546	X	n/a	n/a	2.64e-01	2.118
1100080	ENSG00000171634	2171	BPTF	bromodomain PHD finger transcription factor	2186	17	n/a	n/a	2.64e-01	2.117
1092498	ENSG00000124789	9828	NUP153	nucleoporin 153kDa	9972	6	n/a	n/a	2.80e-01	2.117
1097973	ENSG00000163486	23135	SRGAP2	SLIT-ROBO Rho GTPase activating protein 2	23380	1	n/a	n/a	2.99e-01	2.117
1105125	ENSG00000204394	7364	VARS	valyl-tRNA synthetase	7407	6	n/a	n/a	2.66e-01	2.117
279834943	ENSG00000229638	0	RP11-110C15.4	RP11-110C15.4	0	3	n/a	n/a	3.16e-01	2.116
1101064	ENSG00000176595	9776	KBTBD11	kelch repeat and BTB (POZ) domain containing 11	9920	8	n/a	n/a	2.92e-01	2.116
1095480	ENSG00000144354	58113	CDCA7	cell division cycle associated 7	83879	2	n/a	n/a	2.91e-01	2.116
280096239	ENSG00000256498	0	AL928654.1	AL928654.1	0	14	n/a	n/a	3.04e-01	2.116
1095368	ENSG00000143621	3583	ILF2	interleukin enhancer binding factor 2, 45kDa	3608	1	n/a	n/a	2.99e-01	2.115
1098169	ENSG00000164048	30866	ZNF589	zinc finger protein 589	51385	3	n/a	n/a	3.05e-01	2.115
1095760	ENSG00000146352	79617	CLVS2	clavesin 2	134829	6	n/a	n/a	2.60e-01	2.114
1099432	ENSG00000168906	4119	MAT2A	methionine adenosyltransferase II, alpha	4144	2	n/a	n/a	2.77e-01	2.114
279770404	ENSG00000223973	0	AC068491.3	AC068491.3	0	2	n/a	n/a	2.69e-01	2.114
1104076	ENSG00000196812	56146	ZSCAN16	zinc finger and SCAN domain containing 16	80345	6	n/a	n/a	2.71e-01	2.114
1089619	ENSG00000102974	10517	CTCF	CCCTC-binding factor (zinc finger protein)	10664	16	n/a	n/a	2.79e-01	2.113
1091546	ENSG00000116977	3939	LGALS8	lectin, galactoside-binding, soluble, 8	3964	1	n/a	n/a	3.13e-01	2.113
1100199	ENSG00000172159	90385	FRMD3	FERM domain containing 3	257019	9	n/a	n/a	2.65e-01	2.112
279983232	ENSG00000244250	0	RP1-283E3.8	RP1-283E3.8	0	1	n/a	n/a	3.02e-01	2.112
279870922	ENSG00000232825	1014812	RP5-896L10.1	RP5-896L10.1	100129620	1	n/a	n/a	3.00e-01	2.111
1104168	ENSG00000197102	1766	DYNC1H1	dynein, cytoplasmic 1, heavy chain 1	1778	14	n/a	n/a	2.52e-01	2.111
1106243	ENSG00000215041	58662	NEURL4	neuralized homolog 4 (Drosophila)	84461	17	n/a	n/a	2.74e-01	2.111
280073014	ENSG00000254598	93844	CSNK2A1P	casein kinase 2, alpha 1 polypeptide pseudogene	283106	11	n/a	n/a	3.05e-01	2.110
1090580	ENSG00000109654	23076	TRIM2	tripartite motif containing 2	23321	4	n/a	n/a	2.96e-01	2.110
1093314	ENSG00000131116	79128	ZNF428	zinc finger protein 428	126299	19	n/a	n/a	2.91e-01	2.110
1103862	ENSG00000196227	40582	C20orf177	chromosome 20 open reading frame 177	63939	20	n/a	n/a	2.67e-01	2.110
1103727	ENSG00000189091	23205	SF3B3	splicing factor 3b, subunit 3, 130kDa	23450	16	n/a	n/a	3.05e-01	2.109
1093293	ENSG00000131023	8990	LATS1	LATS, large tumor suppressor, homolog 1 (Drosophila)	9113	6	n/a	n/a	2.60e-01	2.108
279719855	ENSG00000213189	0	BTF3L4P2	basic transcription factor 3-like 4 pseudogene 2	0	2	n/a	n/a	3.29e-01	2.107
1104670	ENSG00000198642	35244	KLHL9	kelch-like 9 (Drosophila)	55958	9	n/a	n/a	2.67e-01	2.106
1097391	ENSG00000160208	22831	RRP1B	ribosomal RNA processing 1 homolog B (S. cerevisiae)	23076	21	n/a	n/a	3.01e-01	2.106
1092668	ENSG00000125944	10090	HNRNPR	heterogeneous nuclear ribonucleoprotein R	10236	1	n/a	n/a	2.62e-01	2.106
1101180	ENSG00000177182	81319	CLVS1	clavesin 1	157807	8	n/a	n/a	3.06e-01	2.105
280035763	ENSG00000251204	0	CTC-278L1.1	CTC-278L1.1	0	5	n/a	n/a	2.99e-01	2.104
280094124	ENSG00000256238	0	RP11-473N11.2	RP11-473N11.2	0	12	n/a	n/a	2.63e-01	2.104
1097848	ENSG00000163026	56105	C2orf44	chromosome 2 open reading frame 44	80304	2	n/a	n/a	2.92e-01	2.103
1099624	ENSG00000169744	8956	LDB2	LIM domain binding 2	9079	4	n/a	n/a	3.01e-01	2.103
1089927	ENSG00000105143	6475	SLC1A6	solute carrier family 1 (high affinity aspartate/glutamate transporter), member 6	6511	19	n/a	n/a	3.38e-01	2.103
1088467	ENSG00000083312	3817	TNPO1	transportin 1	3842	5	n/a	n/a	2.54e-01	2.102
1092117	ENSG00000121904	77508	CSMD2	CUB and Sushi multiple domains 2	114784	1	n/a	n/a	2.94e-01	2.102
279910481	ENSG00000236404	125652	RP11-125B21.2	RP11-125B21.2	401491	9	n/a	n/a	2.58e-01	2.101
1090182	ENSG00000106346	58343	USP42	ubiquitin specific peptidase 42	84132	7	n/a	n/a	2.97e-01	2.101
1089826	ENSG00000104643	41879	MTMR9	myotubularin related protein 9	66036	8	n/a	n/a	2.91e-01	2.101
1094358	ENSG00000137266	40456	SLC22A23	solute carrier family 22, member 23	63027	6	n/a	n/a	2.71e-01	2.101
1093593	ENSG00000132938	23036	MTUS2	microtubule associated tumor suppressor candidate 2	23281	13	n/a	n/a	3.02e-01	2.100
280069479	ENSG00000254341	0	SNORD87	SNORD87	0	8	n/a	n/a	2.85e-01	2.100
1091797	ENSG00000119401	22709	TRIM32	tripartite motif containing 32	22954	9	n/a	n/a	3.32e-01	2.100
1101925	ENSG00000181555	28808	SETD2	SET domain containing 2	29072	3	n/a	n/a	2.50e-01	2.100
1090436	ENSG00000108510	9825	MED13	mediator complex subunit 13	9969	17	n/a	n/a	2.77e-01	2.100
279706803	ENSG00000207291	157128869	U6	U6 spliceosomal RNA	100873747	X	n/a	n/a	2.77e-01	2.099
279967002	ENSG00000242539	0	AC007620.3	AC007620.3	0	3	n/a	n/a	3.28e-01	2.099
1102487	ENSG00000184009	68	ACTG1	actin, gamma 1	71	17	n/a	n/a	3.38e-01	2.098
279825995	ENSG00000228818	0	RP11-567G24.1	RP11-567G24.1	0	1	n/a	n/a	2.64e-01	2.098
279810636	ENSG00000227409	0	RP4-765A10.2	RP4-765A10.2	0	1	n/a	n/a	2.93e-01	2.098
279847265	ENSG00000230734	0	RPL10P3	ribosomal protein L10 pseudogene 3	0	9	n/a	n/a	3.83e-01	2.098
280104463	ENSG00000257350	0	RP11-616L12.4	RP11-616L12.4	0	12	n/a	n/a	2.94e-01	2.096
1099556	ENSG00000169427	30786	KCNK9	potassium channel, subfamily K, member 9	51305	8	n/a	n/a	3.15e-01	2.096
1099758	ENSG00000170325	36259	PRDM10	PR domain containing 10	56980	11	n/a	n/a	2.91e-01	2.096
1092566	ENSG00000125484	9195	GTF3C4	general transcription factor IIIC, polypeptide 4, 90kDa	9329	9	n/a	n/a	2.62e-01	2.096
280004085	ENSG00000248643	157124185	RBM14-RBM4	RBM14-RBM4 readthrough	100526737	11	n/a	n/a	3.02e-01	2.096
279917869	ENSG00000237080	0	EHMT2-AS1	EHMT2 antisense RNA 1 (non-protein coding)	0	6	n/a	n/a	2.93e-01	2.096
279981679	ENSG00000244056	0	AC136704.2	AC136704.2	0	15	n/a	n/a	2.92e-01	2.096
1091705	ENSG00000118402	6745	ELOVL4	ELOVL fatty acid elongase 4	6785	6	n/a	n/a	3.18e-01	2.095
1088826	ENSG00000091972	4319	CD200	CD200 molecule	4345	3	n/a	n/a	2.69e-01	2.095
1092092	ENSG00000121741	7706	ZMYM2	zinc finger, MYM-type 2	7750	13	n/a	n/a	2.79e-01	2.094
1092009	ENSG00000120868	314	APAF1	apoptotic peptidase activating factor 1	317	12	n/a	n/a	2.99e-01	2.093
1098841	ENSG00000166532	36767	RIMKLB	ribosomal modification protein rimK-like family member B	57494	12	n/a	n/a	2.56e-01	2.093
1100847	ENSG00000175395	85562	ZNF25	zinc finger protein 25	219749	10	n/a	n/a	2.97e-01	2.092
1090946	ENSG00000112320	34373	SOBP	sine oculis binding protein homolog (Drosophila)	55084	6	n/a	n/a	2.91e-01	2.092
1105903	ENSG00000213762	7649	ZNF134	zinc finger protein 134	7693	19	n/a	n/a	2.71e-01	2.091
280088762	ENSG00000255642	0	RP11-415I12.6	RP11-415I12.6	0	12	n/a	n/a	2.71e-01	2.090
1088710	ENSG00000089280	2505	FUS	fused in sarcoma	2521	16	n/a	n/a	2.96e-01	2.090
279875909	ENSG00000233270	0	AC011533.1	AC011533.1	0	19	n/a	n/a	2.58e-01	2.090
1091985	ENSG00000120696	58289	KBTBD7	kelch repeat and BTB (POZ) domain containing 7	84078	13	n/a	n/a	2.91e-01	2.090
279738854	ENSG00000215283	0	HMGB3P24	high mobility group box 3 pseudogene 24	0	9	n/a	n/a	2.53e-01	2.089
1092669	ENSG00000125945	56589	ZNF436	zinc finger protein 436	80818	1	n/a	n/a	2.91e-01	2.089
279801730	ENSG00000226659	0	RP11-137H2.4	RP11-137H2.4	0	10	n/a	n/a	2.79e-01	2.089
279996220	ENSG00000247687	0	AC006504.2	AC006504.2	0	19	n/a	n/a	3.01e-01	2.089
1089547	ENSG00000102349	11118	KLF8	Kruppel-like factor 8	11279	X	n/a	n/a	2.66e-01	2.089
1091412	ENSG00000116001	7029	TIA1	TIA1 cytotoxic granule-associated RNA binding protein	7072	2	n/a	n/a	2.97e-01	2.089
280074690	ENSG00000254702	0	CTD-2651C21.3	CTD-2651C21.3	0	11	n/a	n/a	2.71e-01	2.087
279989799	ENSG00000245381	0	AC011477.2	AC011477.2	0	19	n/a	n/a	3.00e-01	2.087
1089012	ENSG00000099889	418	ARVCF	armadillo repeat gene deleted in velocardiofacial syndrome	421	22	n/a	n/a	2.67e-01	2.087
280119635	ENSG00000258677	0	RP11-463D19.2	RP11-463D19.2	0	8	n/a	n/a	3.21e-01	2.087
279780961	ENSG00000224831	0	RP11-651P23.4	RP11-651P23.4	0	3	n/a	n/a	2.71e-01	2.087
1096751	ENSG00000154822	22983	PLCL2	phospholipase C-like 2	23228	3	n/a	n/a	2.91e-01	2.084
1091111	ENSG00000113649	10757	TCERG1	transcription elongation regulator 1	10915	5	n/a	n/a	2.89e-01	2.084
1094038	ENSG00000135655	9814	USP15	ubiquitin specific peptidase 15	9958	12	n/a	n/a	2.99e-01	2.083
280085222	ENSG00000255351	0	RP11-567I13.1	RP11-567I13.1	0	11	n/a	n/a	2.95e-01	2.083
1096823	ENSG00000155561	22920	NUP205	nucleoporin 205kDa	23165	7	n/a	n/a	2.66e-01	2.082
1105422	ENSG00000205268	5118	PDE7A	phosphodiesterase 7A	5150	8	n/a	n/a	2.58e-01	2.082
1096954	ENSG00000156650	23277	KAT6B	K(lysine) acetyltransferase 6B	23522	10	n/a	n/a	2.66e-01	2.082
1095808	ENSG00000146776	85846	ATXN7L1	ataxin 7-like 1	222255	7	n/a	n/a	2.83e-01	2.081
1095916	ENSG00000147548	34193	WHSC1L1	Wolf-Hirschhorn syndrome candidate 1-like 1	54904	8	n/a	n/a	2.87e-01	2.081
279658085	ENSG00000199574	0	SNORD18C	small nucleolar RNA, C/D box 18C	0	15	n/a	n/a	2.63e-01	2.080
280077520	ENSG00000254898	0	RP11-513D5.2	RP11-513D5.2	0	8	n/a	n/a	3.08e-01	2.080
1093490	ENSG00000132405	36806	TBC1D14	TBC1 domain family, member 14	57533	4	n/a	n/a	3.05e-01	2.080
1100160	ENSG00000171988	85697	JMJD1C	jumonji domain containing 1C	221037	10	n/a	n/a	2.63e-01	2.079
1093230	ENSG00000130714	10438	POMT1	protein-O-mannosyltransferase 1	10585	9	n/a	n/a	2.73e-01	2.079
279780409	ENSG00000224781	0	RP13-77O11.2	RP13-77O11.2	0	X	n/a	n/a	3.33e-01	2.079
1098080	ENSG00000163781	10915	TOPBP1	topoisomerase (DNA) II binding protein 1	11073	3	n/a	n/a	2.91e-01	2.078
1096944	ENSG00000156531	58505	PHF6	PHD finger protein 6	84295	X	n/a	n/a	2.66e-01	2.078
1099030	ENSG00000167325	6207	RRM1	ribonucleotide reductase M1	6240	11	n/a	n/a	3.02e-01	2.078
1108342	ENSG00000234616	0	JRK	jerky homolog (mouse)	0	8	n/a	n/a	2.52e-01	2.077
1097781	ENSG00000162769	28718	FLVCR1	feline leukemia virus subgroup C cellular receptor 1	28982	1	n/a	n/a	2.71e-01	2.076
1096195	ENSG00000149926	57965	FAM57B	family with sequence similarity 57, member B	83723	16	n/a	n/a	3.41e-01	2.076
1103937	ENSG00000196418	7634	ZNF124	zinc finger protein 124	7678	1	n/a	n/a	2.58e-01	2.076
1100179	ENSG00000172059	8401	KLF11	Kruppel-like factor 11	8462	2	n/a	n/a	2.94e-01	2.076
1096620	ENSG00000153814	85809	JAZF1	JAZF zinc finger 1	221895	7	n/a	n/a	2.89e-01	2.076
279946493	ENSG00000240225	80662	ZNF542	zinc finger protein 542	147947	19	n/a	n/a	2.93e-01	2.075
280115044	ENSG00000258405	0	ZNF578	zinc finger protein 578	0	19	n/a	n/a	2.90e-01	2.075
1103038	ENSG00000186230	123037	ZNF749	zinc finger protein 749	388567	19	n/a	n/a	2.55e-01	2.075
1086918	ENSG00000004766	34899	CCDC132	coiled-coil domain containing 132	55610	7	n/a	n/a	2.95e-01	2.074
1086954	ENSG00000005339	1378	CREBBP	CREB binding protein	1387	16	n/a	n/a	2.62e-01	2.073
280066108	ENSG00000254102	125636	RP11-21C4.1	RP11-21C4.1	401463	8	n/a	n/a	3.26e-01	2.073
1096700	ENSG00000154359	60085	LONRF1	LON peptidase N-terminal domain and ring finger 1	91694	8	n/a	n/a	4.17e-01	2.073
1104177	ENSG00000197124	60005	ZNF682	zinc finger protein 682	91120	19	n/a	n/a	4.13e-01	2.073
1097421	ENSG00000160325	10935	C9orf7	chromosome 9 open reading frame 7	11094	9	n/a	n/a	2.64e-01	2.073
1101842	ENSG00000181007	94293	ZFP82	zinc finger protein 82 homolog (mouse)	284406	19	n/a	n/a	2.55e-01	2.072
279503493	ENSG00000180673	0	RP11-323K3.1	RP11-323K3.1	0	4	n/a	n/a	2.55e-01	2.072
278743751	ENSG00000101898	0	RP3-324O17.4	RP3-324O17.4	0	20	n/a	n/a	3.22e-01	2.072
1089186	ENSG00000100422	41354	CERK	ceramide kinase	64781	22	n/a	n/a	2.91e-01	2.071
1109034	ENSG00000242265	22844	PEG10	paternally expressed 10	23089	7	n/a	n/a	2.90e-01	2.071
1102911	ENSG00000185760	35759	KCNQ5	potassium voltage-gated channel, KQT-like subfamily, member 5	56479	6	n/a	n/a	3.06e-01	2.071
1095395	ENSG00000143786	80765	CNIH3	cornichon homolog 3 (Drosophila)	149111	1	n/a	n/a	3.26e-01	2.071
1103526	ENSG00000188316	122674	ENO4	enolase family member 4	387712	10	n/a	n/a	2.84e-01	2.070
1101446	ENSG00000178695	77660	KCTD12	potassium channel tetramerisation domain containing 12	115207	13	n/a	n/a	2.76e-01	2.070
1105851	ENSG00000213390	59176	ARHGAP19	Rho GTPase activating protein 19	84986	10	n/a	n/a	3.35e-01	2.069
1087824	ENSG00000065911	10639	MTHFD2	methylenetetrahydrofolate dehydrogenase (NADP+ dependent) 2, methenyltetrahydrofolate cyclohydrolase	10797	2	n/a	n/a	2.99e-01	2.069
1095930	ENSG00000147642	34927	SYBU	syntabulin (syntaxin-interacting)	55638	8	n/a	n/a	3.36e-01	2.069
1096118	ENSG00000149294	4658	NCAM1	neural cell adhesion molecule 1	4684	11	n/a	n/a	3.03e-01	2.069
279848485	ENSG00000230849	0	GOT2P2	glutamic-oxaloacetic transaminase 2 pseudogene 2	0	1	n/a	n/a	3.16e-01	2.068
1089937	ENSG00000105202	2076	FBL	fibrillarin	2091	19	n/a	n/a	3.18e-01	2.068
279844606	ENSG00000230498	0	RP4-706A16.2	RP4-706A16.2	0	1	n/a	n/a	2.99e-01	2.068
1100719	ENSG00000174780	6691	SRP72	signal recognition particle 72kDa	6731	4	n/a	n/a	2.54e-01	2.068
280006586	ENSG00000248827	0	RP11-252I13.1	RP11-252I13.1	0	5	n/a	n/a	2.78e-01	2.067
280104782	ENSG00000257386	0	RP11-56G10.2	RP11-56G10.2	0	12	n/a	n/a	2.78e-01	2.066
1102542	ENSG00000184258	1032	CDR1	cerebellar degeneration-related protein 1, 34kDa	1038	X	n/a	n/a	3.21e-01	2.066
279829112	ENSG00000229106	0	RP11-4M23.2	RP11-4M23.2	0	1	n/a	n/a	3.28e-01	2.066
1106675	ENSG00000223768	0	LINC00205	long intergenic non-protein coding RNA 205	0	21	n/a	n/a	3.26e-01	2.065
279665358	ENSG00000201719	167372	SNORD87	small nucleolar RNA, C/D box 87	641648	8	n/a	n/a	2.82e-01	2.065
1096381	ENSG00000151746	633	BICD1	bicaudal D homolog 1 (Drosophila)	636	12	n/a	n/a	2.65e-01	2.065
1103352	ENSG00000187672	25808	ERC2	ELKS/RAB6-interacting/CAST family member 2	26059	3	n/a	n/a	2.91e-01	2.065
1098468	ENSG00000165084	77762	C8orf34	chromosome 8 open reading frame 34	116328	8	n/a	n/a	3.13e-01	2.064
1088207	ENSG00000076003	4150	MCM6	minichromosome maintenance complex component 6	4175	2	n/a	n/a	3.40e-01	2.063
1109115	ENSG00000243943	58651	ZNF512	zinc finger protein 512	84450	2	n/a	n/a	3.30e-01	2.062
1095327	ENSG00000143442	22881	POGZ	pogo transposable element with ZNF domain	23126	1	n/a	n/a	2.72e-01	2.062
1087989	ENSG00000070495	22965	JMJD6	jumonji domain containing 6	23210	17	n/a	n/a	2.63e-01	2.061
1103886	ENSG00000196305	3356	IARS	isoleucyl-tRNA synthetase	3376	9	n/a	n/a	2.98e-01	2.061
1101070	ENSG00000176624	30801	MEX3C	mex-3 homolog C (C. elegans)	51320	18	n/a	n/a	3.42e-01	2.061
279835401	ENSG00000229686	0	SNORD56	small nucleolar RNA, C/D box 56	0	20	n/a	n/a	2.64e-01	2.061
279703919	ENSG00000206794	0	SNORD56	Small nucleolar RNA SNORD56	0	20	n/a	n/a	2.64e-01	2.061
1091565	ENSG00000117114	23021	LPHN2	latrophilin 2	23266	1	n/a	n/a	3.36e-01	2.060
1102863	ENSG00000185567	76639	AHNAK2	AHNAK nucleoprotein 2	113146	14	n/a	n/a	3.07e-01	2.059
1102704	ENSG00000184939	80500	ZFP90	zinc finger protein 90 homolog (mouse)	146198	16	n/a	n/a	2.99e-01	2.059
1088528	ENSG00000085377	5518	PREP	prolyl endopeptidase	5550	6	n/a	n/a	2.80e-01	2.058
279817485	ENSG00000228060	0	RP11-15J6.1	RP11-15J6.1	0	1	n/a	n/a	3.07e-01	2.058
1093117	ENSG00000130054	26857	FAM155B	family with sequence similarity 155, member B	27112	X	n/a	n/a	2.81e-01	2.058
1098913	ENSG00000166860	9736	ZBTB39	zinc finger and BTB domain containing 39	9880	12	n/a	n/a	2.65e-01	2.057
1094117	ENSG00000136045	10978	PWP1	PWP1 homolog (S. cerevisiae)	11137	12	n/a	n/a	2.98e-01	2.057
279959976	ENSG00000241790	0	ENO1P4	enolase 1, (alpha) pseudogene 4	0	2	n/a	n/a	2.55e-01	2.057
1096460	ENSG00000152382	78439	TADA1	transcriptional adaptor 1	117143	1	n/a	n/a	3.16e-01	2.057
279816786	ENSG00000227999	0	MTND5P1	MT-ND5 pseudogene 1	0	21	n/a	n/a	2.82e-01	2.057
279900973	ENSG00000235499	0	AC073046.25	AC073046.25	0	2	n/a	n/a	2.99e-01	2.056
1089361	ENSG00000101236	11077	RNF24	ring finger protein 24	11237	20	n/a	n/a	2.95e-01	2.055
1098026	ENSG00000163618	8549	CADPS	Ca++-dependent secretion activator	8618	3	n/a	n/a	3.17e-01	2.055
1101194	ENSG00000177272	3713	KCNA3	potassium voltage-gated channel, shaker-related subfamily, member 3	3738	1	n/a	n/a	2.77e-01	2.055
279802791	ENSG00000226752	90086	RP11-27I1.2	RP11-27I1.2	253039	9	n/a	n/a	2.98e-01	2.054
1100537	ENSG00000173715	55506	C11orf80	chromosome 11 open reading frame 80	79703	11	n/a	n/a	3.30e-01	2.054
1101984	ENSG00000181904	79612	C5orf24	chromosome 5 open reading frame 24	134553	5	n/a	n/a	2.91e-01	2.053
1094891	ENSG00000140455	9816	USP3	ubiquitin specific peptidase 3	9960	15	n/a	n/a	2.95e-01	2.052
279706565	ENSG00000207249	0	SNORA72	Small nucleolar RNA SNORA72	0	2	n/a	n/a	2.51e-01	2.052
279877052	ENSG00000233370	0	AC092664.1	AC092664.1	0	2	n/a	n/a	3.11e-01	2.051
279656377	ENSG00000199004	128101	MIR21	microRNA 21	406991	17	n/a	n/a	3.31e-01	2.050
1088486	ENSG00000083842	7511	ZNF8	zinc finger protein 8	7554	19	n/a	n/a	2.65e-01	2.050
1100552	ENSG00000173825	85639	TIGD3	tigger transposable element derived 3	220359	11	n/a	n/a	2.67e-01	2.049
1099486	ENSG00000169131	6900	ZNF354A	zinc finger protein 354A	6940	5	n/a	n/a	2.52e-01	2.049
1100566	ENSG00000173894	58929	CBX2	chromobox homolog 2	84733	17	n/a	n/a	2.59e-01	2.049
1087017	ENSG00000006704	9427	GTF2IRD1	GTF2I repeat domain containing 1	9569	7	n/a	n/a	2.98e-01	2.048
1094139	ENSG00000136153	3983	LMO7	LIM domain 7	4008	13	n/a	n/a	2.90e-01	2.048
279810101	ENSG00000227358	0	RP11-180I4.1	RP11-180I4.1	0	9	n/a	n/a	2.63e-01	2.048
1108963	ENSG00000240891	90390	PLCXD2	phosphatidylinositol-specific phospholipase C, X domain containing 2	257068	3	n/a	n/a	3.23e-01	2.048
1100082	ENSG00000171649	94249	ZIK1	zinc finger protein interacting with K protein 1 homolog (mouse)	284307	19	n/a	n/a	2.80e-01	2.047
1093964	ENSG00000135334	34411	AKIRIN2	akirin 2	55122	6	n/a	n/a	3.10e-01	2.047
1096480	ENSG00000152492	81045	CCDC50	coiled-coil domain containing 50	152137	3	n/a	n/a	2.65e-01	2.047
1091089	ENSG00000113522	9966	RAD50	RAD50 homolog (S. cerevisiae)	10111	5	n/a	n/a	2.51e-01	2.047
1104605	ENSG00000198440	80664	ZNF583	zinc finger protein 583	147949	19	n/a	n/a	2.70e-01	2.047
1092794	ENSG00000127084	59782	FGD3	FYVE, RhoGEF and PH domain containing 3	89846	9	n/a	n/a	3.38e-01	2.045
1095660	ENSG00000145715	5889	RASA1	RAS p21 protein activator (GTPase activating protein) 1	5921	5	n/a	n/a	2.65e-01	2.044
1089993	ENSG00000105426	5770	PTPRS	protein tyrosine phosphatase, receptor type, S	5802	19	n/a	n/a	3.05e-01	2.044
280121103	ENSG00000258759	0	RP11-1012A1.7	RP11-1012A1.7	0	14	n/a	n/a	2.71e-01	2.044
1089022	ENSG00000099953	4294	MMP11	matrix metallopeptidase 11 (stromelysin 3)	4320	22	n/a	n/a	2.77e-01	2.044
1093205	ENSG00000130590	80052	SAMD10	sterile alpha motif domain containing 10	140700	20	n/a	n/a	3.34e-01	2.044
1103161	ENSG00000186767	79835	SPIN4	spindlin family, member 4	139886	X	n/a	n/a	3.01e-01	2.043
279909111	ENSG00000236283	0	AC013463.2	AC013463.2	0	2	n/a	n/a	3.16e-01	2.043
279901599	ENSG00000235555	0	AC011450.2	AC011450.2	0	19	n/a	n/a	2.61e-01	2.042
1090958	ENSG00000112406	31176	HECA	headcase homolog (Drosophila)	51696	6	n/a	n/a	3.21e-01	2.042
1091785	ENSG00000119285	34416	HEATR1	HEAT repeat containing 1	55127	1	n/a	n/a	2.77e-01	2.042
1102870	ENSG00000185614	123285	C3orf54	chromosome 3 open reading frame 54	389119	3	n/a	n/a	3.04e-01	2.041
1091834	ENSG00000119669	40840	IRF2BPL	interferon regulatory factor 2 binding protein-like	64207	14	n/a	n/a	3.22e-01	2.040
1087996	ENSG00000070669	437	ASNS	asparagine synthetase (glutamine-hydrolyzing)	440	7	n/a	n/a	3.19e-01	2.040
1097207	ENSG00000158773	7348	USF1	upstream transcription factor 1	7391	1	n/a	n/a	3.17e-01	2.040
1090612	ENSG00000109917	8803	ZNF259	zinc finger protein 259	8882	11	n/a	n/a	2.94e-01	2.039
1095013	ENSG00000141298	59619	SSH2	slingshot homolog 2 (Drosophila)	85464	17	n/a	n/a	2.52e-01	2.039
279942507	ENSG00000239718	157129265	HLTF-AS1	HLTF antisense RNA 1 (non-protein coding)	100873945	3	n/a	n/a	2.89e-01	2.038
1092633	ENSG00000125827	35535	TMX4	thioredoxin-related transmembrane protein 4	56255	20	n/a	n/a	2.61e-01	2.038
1093243	ENSG00000130751	4830	NPAS1	neuronal PAS domain protein 1	4861	19	n/a	n/a	3.36e-01	2.038
1097740	ENSG00000162639	76691	HENMT1	HEN1 methyltransferase homolog 1 (Arabidopsis)	113802	1	n/a	n/a	3.24e-01	2.038
279695820	ENSG00000205625	0	RP11-15G8.1	RP11-15G8.1	0	6	n/a	n/a	3.41e-01	2.037
1087066	ENSG00000008086	6752	CDKL5	cyclin-dependent kinase-like 5	6792	X	n/a	n/a	3.03e-01	2.037
1094240	ENSG00000136731	36165	UGGT1	UDP-glucose glycoprotein glucosyltransferase 1	56886	2	n/a	n/a	2.50e-01	2.036
280088377	ENSG00000255591	0	AL590762.1	AL590762.1	0	X	n/a	n/a	3.00e-01	2.036
1088356	ENSG00000079950	8358	STX7	syntaxin 7	8417	6	n/a	n/a	2.91e-01	2.036
1102847	ENSG00000185504	56034	C17orf70	chromosome 17 open reading frame 70	80233	17	n/a	n/a	3.36e-01	2.036
279979009	ENSG00000243781	0	RP11-193H5.2	RP11-193H5.2	0	1	n/a	n/a	2.97e-01	2.035
1088117	ENSG00000073792	10497	IGF2BP2	insulin-like growth factor 2 mRNA binding protein 2	10644	3	n/a	n/a	2.99e-01	2.035
1088290	ENSG00000078177	35017	N4BP2	NEDD4 binding protein 2	55728	4	n/a	n/a	2.74e-01	2.035
1094094	ENSG00000135932	31199	CAB39	calcium binding protein 39	51719	2	n/a	n/a	2.77e-01	2.034
1094207	ENSG00000136527	6398	TRA2B	transformer 2 beta homolog (Drosophila)	6434	3	n/a	n/a	2.64e-01	2.034
279725262	ENSG00000213877	0	CFL1P7	cofilin 1 (non-muscle) pseudogene 7	0	3	n/a	n/a	3.00e-01	2.033
1089767	ENSG00000104164	26006	PLDN	pallidin homolog (mouse)	26258	15	n/a	n/a	2.97e-01	2.033
1102306	ENSG00000183309	9687	ZNF623	zinc finger protein 623	9831	8	n/a	n/a	2.94e-01	2.032
1088393	ENSG00000081019	33956	RSBN1	round spermatid basic protein 1	54665	1	n/a	n/a	2.73e-01	2.032
1096876	ENSG00000156026	59936	MCU	mitochondrial calcium uniporter	90550	10	n/a	n/a	3.18e-01	2.032
279938412	ENSG00000239256	0	RP11-22N12.1	RP11-22N12.1	0	17	n/a	n/a	2.90e-01	2.032
1092054	ENSG00000121297	36889	TSHZ3	teashirt zinc finger homeobox 3	57616	19	n/a	n/a	2.98e-01	2.032
1099133	ENSG00000167720	40469	SRR	serine racemase	63826	17	n/a	n/a	2.93e-01	2.032
1094443	ENSG00000137760	60099	ALKBH8	alkB, alkylation repair homolog 8 (E. coli)	91801	11	n/a	n/a	2.54e-01	2.031
1090379	ENSG00000108091	7982	CCDC6	coiled-coil domain containing 6	8030	10	n/a	n/a	2.86e-01	2.031
1104060	ENSG00000196767	5424	POU3F4	POU class 3 homeobox 4	5456	X	n/a	n/a	3.04e-01	2.031
1098064	ENSG00000163714	23105	U2SURP	U2 snRNP-associated SURP domain containing	23350	3	n/a	n/a	2.51e-01	2.031
1098702	ENSG00000166037	9558	CEP57	centrosomal protein 57kDa	9702	11	n/a	n/a	2.93e-01	2.030
1096673	ENSG00000154174	9724	TOMM70A	translocase of outer mitochondrial membrane 70 homolog A (S. cerevisiae)	9868	3	n/a	n/a	2.92e-01	2.029
279842920	ENSG00000230362	0	RP11-809F4.2	RP11-809F4.2	0	3	n/a	n/a	3.06e-01	2.028
279507812	ENSG00000181260	0	RP11-145M9.3	RP11-145M9.3	0	3	n/a	n/a	2.91e-01	2.028
1092126	ENSG00000121989	89	ACVR2A	activin A receptor, type IIA	92	2	n/a	n/a	3.06e-01	2.028
1099524	ENSG00000169255	8636	B3GALNT1	beta-1,3-N-acetylgalactosaminyltransferase 1 (globoside blood group)	8706	3	n/a	n/a	3.22e-01	2.028
1105803	ENSG00000213024	23389	NUP62	nucleoporin 62kDa	23636	19	n/a	n/a	2.91e-01	2.028
1095949	ENSG00000147852	7393	VLDLR	very low density lipoprotein receptor	7436	9	n/a	n/a	3.09e-01	2.028
1088111	ENSG00000073711	5491	PPP2R3A	protein phosphatase 2, regulatory subunit B'', alpha	5523	3	n/a	n/a	2.86e-01	2.027
1094888	ENSG00000140443	3460	IGF1R	insulin-like growth factor 1 receptor	3480	15	n/a	n/a	2.79e-01	2.027
1099684	ENSG00000169981	7541	ZNF35	zinc finger protein 35	7584	3	n/a	n/a	2.67e-01	2.027
279779144	ENSG00000224660	157121235	AC087590.3	AC087590.3	100505696	3	n/a	n/a	3.13e-01	2.026
1087244	ENSG00000018189	22658	RUFY3	RUN and FYVE domain containing 3	22902	4	n/a	n/a	3.02e-01	2.025
1094297	ENSG00000136937	4660	NCBP1	nuclear cap binding protein subunit 1, 80kDa	4686	9	n/a	n/a	2.56e-01	2.025
279721285	ENSG00000213370	0	RANP6	RAN, member RAS oncogene family pseudogene 6	0	4	n/a	n/a	3.09e-01	2.025
1098754	ENSG00000166226	10429	CCT2	chaperonin containing TCP1, subunit 2 (beta)	10576	12	n/a	n/a	2.96e-01	2.024
1100790	ENSG00000175130	41626	MARCKSL1	MARCKS-like 1	65108	1	n/a	n/a	3.16e-01	2.024
1104385	ENSG00000197771	55695	MCMBP	minichromosome maintenance complex binding protein	79892	10	n/a	n/a	2.79e-01	2.024
279931785	ENSG00000238251	0	RP11-172F4.2	RP11-172F4.2	0	9	n/a	n/a	2.66e-01	2.023
1099763	ENSG00000170364	6383	SETMAR	SET domain and mariner transposase fusion gene	6419	3	n/a	n/a	2.93e-01	2.023
1090940	ENSG00000112305	38113	SMAP1	small ArfGAP 1	60682	6	n/a	n/a	3.22e-01	2.023
280130432	ENSG00000259292	0	RP11-150L8.2	RP11-150L8.2	0	15	n/a	n/a	2.62e-01	2.021
1098242	ENSG00000164209	60007	SLC25A46	solute carrier family 25, member 46	91137	5	n/a	n/a	2.66e-01	2.021
1087537	ENSG00000049618	36765	ARID1B	AT rich interactive domain 1B (SWI1-like)	57492	6	n/a	n/a	2.55e-01	2.020
279875703	ENSG00000233247	0	GS1-257G1.1	GS1-257G1.1	0	X	n/a	n/a	2.93e-01	2.019
1093440	ENSG00000132017	59900	DCAF15	DDB1 and CUL4 associated factor 15	90379	19	n/a	n/a	2.91e-01	2.019
1090538	ENSG00000109171	36879	SLAIN2	SLAIN motif family, member 2	57606	4	n/a	n/a	2.50e-01	2.018
1105840	ENSG00000213281	4862	NRAS	neuroblastoma RAS viral (v-ras) oncogene homolog	4893	1	n/a	n/a	2.81e-01	2.018
279718615	ENSG00000213051	0	RP4-635A23.2	RP4-635A23.2	0	1	n/a	n/a	3.10e-01	2.018
279681458	ENSG00000204434	134046	POTEKP	POTE ankyrin domain family, member K, pseudogene	440915	2	n/a	n/a	2.91e-01	2.017
1100106	ENSG00000171786	4776	NHLH1	nescient helix loop helix 1	4807	1	n/a	n/a	2.91e-01	2.017
280057052	ENSG00000253457	157123361	GS1-211B7.1	GS1-211B7.1	100507341	8	n/a	n/a	2.97e-01	2.016
1102901	ENSG00000185728	90146	YTHDF3	YTH domain family, member 3	253943	8	n/a	n/a	2.59e-01	2.015
1094618	ENSG00000138641	8837	HERC3	hect domain and RLD 3	8916	4	n/a	n/a	2.93e-01	2.015
1105525	ENSG00000205639	123203	MFSD2B	major facilitator superfamily domain containing 2B	388931	2	n/a	n/a	2.97e-01	2.015
1096545	ENSG00000153044	41470	CENPH	centromere protein H	64946	5	n/a	n/a	2.93e-01	2.015
1104267	ENSG00000197415	55477	VEPH1	ventricular zone expressed PH domain homolog 1 (zebrafish)	79674	3	n/a	n/a	2.61e-01	2.015
279976087	ENSG00000243527	0	AC109329.1	AC109329.1	0	8	n/a	n/a	2.90e-01	2.015
1095272	ENSG00000143207	40927	RFWD2	ring finger and WD repeat domain 2	64326	1	n/a	n/a	2.92e-01	2.015
1098250	ENSG00000164244	79567	PRRC1	proline-rich coiled-coil 1	133619	5	n/a	n/a	2.70e-01	2.014
1101548	ENSG00000179222	9359	MAGED1	melanoma antigen family D, 1	9500	X	n/a	n/a	3.39e-01	2.014
1088556	ENSG00000086015	22894	MAST2	microtubule associated serine/threonine kinase 2	23139	1	n/a	n/a	2.77e-01	2.014
1089252	ENSG00000100697	23160	DICER1	dicer 1, ribonuclease type III	23405	14	n/a	n/a	2.61e-01	2.014
1090844	ENSG00000111737	10863	RAB35	RAB35, member RAS oncogene family	11021	12	n/a	n/a	2.99e-01	2.013
279958369	ENSG00000241600	0	ZNF578	ZNF578	0	19	n/a	n/a	2.98e-01	2.013
280038109	ENSG00000251390	0	RP11-276A18.2	RP11-276A18.2	0	20	n/a	n/a	3.36e-01	2.013
1104523	ENSG00000198146	34278	ZNF770	zinc finger protein 770	54989	15	n/a	n/a	2.52e-01	2.013
1091167	ENSG00000114279	2242	FGF12	fibroblast growth factor 12	2257	3	n/a	n/a	2.76e-01	2.012
280019705	ENSG00000249921	0	CTC-329H14.1	CTC-329H14.1	0	5	n/a	n/a	3.04e-01	2.012
1094882	ENSG00000140396	10352	NCOA2	nuclear receptor coactivator 2	10499	8	n/a	n/a	2.63e-01	2.012
1105260	ENSG00000204713	5955	TRIM27	tripartite motif containing 27	5987	6	n/a	n/a	2.92e-01	2.012
1089395	ENSG00000101361	10381	NOP56	NOP56 ribonucleoprotein homolog (yeast)	10528	20	n/a	n/a	2.66e-01	2.012
1100388	ENSG00000172985	110123	SH3RF3	SH3 domain containing ring finger 3	344558	2	n/a	n/a	3.36e-01	2.011
1095960	ENSG00000147894	83722	C9orf72	chromosome 9 open reading frame 72	203228	9	n/a	n/a	2.98e-01	2.011
1088530	ENSG00000085415	57601	SEH1L	SEH1-like (S. cerevisiae)	81929	18	n/a	n/a	2.91e-01	2.010
279913616	ENSG00000236710	0	AC108448.2	AC108448.2	0	11	n/a	n/a	2.82e-01	2.010
1097761	ENSG00000162714	59028	ZNF496	zinc finger protein 496	84838	1	n/a	n/a	3.05e-01	2.010
1104808	ENSG00000198911	6681	SREBF2	sterol regulatory element binding transcription factor 2	6721	22	n/a	n/a	2.82e-01	2.009
279763946	ENSG00000223442	0	AC004041.2	AC004041.2	0	5	n/a	n/a	2.92e-01	2.009
1098221	ENSG00000164151	23134	KIAA0947	KIAA0947	23379	5	n/a	n/a	2.62e-01	2.009
280064236	ENSG00000253972	0	RP11-4K16.2	RP11-4K16.2	0	8	n/a	n/a	3.02e-01	2.009
279841225	ENSG00000230207	0	RP11-87M1.1	RP11-87M1.1	0	9	n/a	n/a	2.97e-01	2.009
1091868	ENSG00000119862	28830	LGALSL	lectin, galactoside-binding-like	29094	2	n/a	n/a	2.91e-01	2.008
1089768	ENSG00000104177	30291	MYEF2	myelin expression factor 2	50804	15	n/a	n/a	2.84e-01	2.008
1103270	ENSG00000187189	23025	TSPYL4	TSPY-like 4	23270	6	n/a	n/a	3.11e-01	2.008
1102516	ENSG00000184156	3761	KCNQ3	potassium voltage-gated channel, KQT-like subfamily, member 3	3786	8	n/a	n/a	3.26e-01	2.007
1105939	ENSG00000213923	1443	CSNK1E	casein kinase 1, epsilon	1454	22	n/a	n/a	3.35e-01	2.007
279789445	ENSG00000225578	0	NCBP2-AS1	NCBP2 antisense RNA 1 (non-protein coding)	0	3	n/a	n/a	2.81e-01	2.007
280111205	ENSG00000258034	0	RP11-493P1.2	RP11-493P1.2	0	12	n/a	n/a	3.19e-01	2.007
1090507	ENSG00000108947	1936	EFNB3	ephrin-B3	1949	17	n/a	n/a	3.29e-01	2.007
279747096	ENSG00000217950	125393	AC073869.20	AC073869.20	401010	2	n/a	n/a	2.65e-01	2.006
1089998	ENSG00000105443	9138	CYTH2	cytohesin 2	9266	19	n/a	n/a	2.52e-01	2.006
1087174	ENSG00000011677	2540	GABRA3	gamma-aminobutyric acid (GABA) A receptor, alpha 3	2556	X	n/a	n/a	2.84e-01	2.006
1091168	ENSG00000114302	5544	PRKAR2A	protein kinase, cAMP-dependent, regulatory, type II, alpha	5576	3	n/a	n/a	2.67e-01	2.005
279817763	ENSG00000228088	0	RP11-119F7.4	RP11-119F7.4	0	10	n/a	n/a	3.25e-01	2.005
1091193	ENSG00000114503	22672	NCBP2	nuclear cap binding protein subunit 2, 20kDa	22916	3	n/a	n/a	2.50e-01	2.005
1090140	ENSG00000106066	33795	CPVL	carboxypeptidase, vitellogenic-like	54504	7	n/a	n/a	2.79e-01	2.004
1103725	ENSG00000189079	83430	ARID2	AT rich interactive domain 2 (ARID, RFX-like)	196528	12	n/a	n/a	2.50e-01	2.004
279658617	ENSG00000199744	0	SNORD36A	small nucleolar RNA, C/D box 36A	0	9	n/a	n/a	3.04e-01	2.004
279904627	ENSG00000235852	0	AC005540.3	AC005540.3	0	2	n/a	n/a	2.94e-01	2.002
1091693	ENSG00000118260	1376	CREB1	cAMP responsive element binding protein 1	1385	2	n/a	n/a	2.61e-01	2.002
1087656	ENSG00000058091	5186	CDK14	cyclin-dependent kinase 14	5218	7	n/a	n/a	2.98e-01	2.002
1087420	ENSG00000038358	23397	EDC4	enhancer of mRNA decapping 4	23644	16	n/a	n/a	3.06e-01	2.002
1095401	ENSG00000143815	3905	LBR	lamin B receptor	3930	1	n/a	n/a	2.56e-01	2.000
1094462	ENSG00000137821	34128	LRRC49	leucine rich repeat containing 49	54839	15	n/a	n/a	3.30e-01	2.000
1103276	ENSG00000187231	60040	SESTD1	SEC14 and spectrin domains 1	91404	2	n/a	n/a	2.69e-01	2.000
1092672	ENSG00000125962	41423	ARMCX5	armadillo repeat containing, X-linked 5	64860	X	n/a	n/a	2.91e-01	2.000
1099708	ENSG00000170100	83469	ZNF778	zinc finger protein 778	197320	16	n/a	n/a	2.65e-01	1.999
1092027	ENSG00000120992	10287	LYPLA1	lysophospholipase I	10434	8	n/a	n/a	2.94e-01	1.999
1093413	ENSG00000131845	36617	ZNF304	zinc finger protein 304	57343	19	n/a	n/a	2.74e-01	1.999
280025378	ENSG00000250366	157122977	RP11-185P18.1	RP11-185P18.1	100507043	14	n/a	n/a	3.28e-01	1.998
1095978	ENSG00000148154	7314	UGCG	UDP-glucose ceramide glucosyltransferase	7357	9	n/a	n/a	2.69e-01	1.998
1091426	ENSG00000116106	2028	EPHA4	EPH receptor A4	2043	2	n/a	n/a	2.84e-01	1.998
1088510	ENSG00000084676	8579	NCOA1	nuclear receptor coactivator 1	8648	2	n/a	n/a	2.98e-01	1.997
1094993	ENSG00000141098	57279	GFOD2	glucose-fructose oxidoreductase domain containing 2	81577	16	n/a	n/a	2.69e-01	1.997
1096103	ENSG00000149187	10511	CELF1	CUGBP, Elav-like family member 1	10658	11	n/a	n/a	3.00e-01	1.997
1087182	ENSG00000012232	2122	EXTL3	exostoses (multiple)-like 3	2137	8	n/a	n/a	2.65e-01	1.996
1095094	ENSG00000141720	8338	PIP4K2B	phosphatidylinositol-5-phosphate 4-kinase, type II, beta	8396	17	n/a	n/a	3.15e-01	1.996
1087806	ENSG00000065526	22768	SPEN	spen homolog, transcriptional regulator (Drosophila)	23013	1	n/a	n/a	2.65e-01	1.995
1090491	ENSG00000108828	10346	VAT1	vesicle amine transport protein 1 homolog (T. californica)	10493	17	n/a	n/a	3.07e-01	1.995
1107460	ENSG00000228835	0	AC012123.1	Uncharacterized protein	0	18	n/a	n/a	2.76e-01	1.995
1088058	ENSG00000072201	58904	LNX1	ligand of numb-protein X 1	84708	4	n/a	n/a	2.99e-01	1.994
1089393	ENSG00000101350	9236	KIF3B	kinesin family member 3B	9371	20	n/a	n/a	2.98e-01	1.994
1089709	ENSG00000103494	23077	RPGRIP1L	RPGRIP1-like	23322	16	n/a	n/a	2.78e-01	1.994
1094413	ENSG00000137574	61024	TGS1	trimethylguanosine synthase 1	96764	8	n/a	n/a	2.62e-01	1.993
279996792	ENSG00000247909	0	AL669918.1	AL669918.1	0	6	n/a	n/a	2.77e-01	1.993
1090872	ENSG00000111880	8661	RNGTT	RNA guanylyltransferase and 5'-phosphatase	8732	6	n/a	n/a	2.62e-01	1.993
280055598	ENSG00000253352	0	TUG1	taurine upregulated 1 (non-protein coding)	0	22	n/a	n/a	2.64e-01	1.993
279263307	ENSG00000158427	94904	TMSB15B	thymosin beta 15B	286527	X	n/a	n/a	2.99e-01	1.993
279784469	ENSG00000225155	0	TOMM22P5	translocase of outer mitochondrial membrane 22 homolog (yeast) pseudogene 5	0	10	n/a	n/a	3.33e-01	1.993
1094679	ENSG00000138944	59523	KIAA1644	KIAA1644	85352	22	n/a	n/a	3.02e-01	1.992
1090618	ENSG00000109944	55667	C11orf63	chromosome 11 open reading frame 63	79864	11	n/a	n/a	2.91e-01	1.992
280107583	ENSG00000257675	0	RP11-641A6.9	RP11-641A6.9	0	12	n/a	n/a	2.81e-01	1.992
1094191	ENSG00000136450	6390	SRSF1	serine/arginine-rich splicing factor 1	6426	17	n/a	n/a	2.81e-01	1.992
1099881	ENSG00000170873	9644	MTSS1	metastasis suppressor 1	9788	8	n/a	n/a	3.38e-01	1.992
1089741	ENSG00000103855	56155	CD276	CD276 molecule	80381	15	n/a	n/a	3.11e-01	1.991
1092136	ENSG00000122068	58458	FYTTD1	forty-two-three domain containing 1	84248	3	n/a	n/a	2.52e-01	1.991
1099951	ENSG00000171132	5549	PRKCE	protein kinase C, epsilon	5581	2	n/a	n/a	3.40e-01	1.991
1100674	ENSG00000174498	9402	IGDCC3	immunoglobulin superfamily, DCC subclass, member 3	9543	15	n/a	n/a	2.61e-01	1.990
1096805	ENSG00000155330	122900	C16orf87	chromosome 16 open reading frame 87	388272	16	n/a	n/a	2.54e-01	1.990
1089449	ENSG00000101745	23008	ANKRD12	ankyrin repeat domain 12	23253	18	n/a	n/a	2.55e-01	1.990
1087790	ENSG00000065183	10727	WDR3	WD repeat domain 3	10885	1	n/a	n/a	2.52e-01	1.989
1098689	ENSG00000165997	85705	ARL5B	ADP-ribosylation factor-like 5B	221079	10	n/a	n/a	2.52e-01	1.989
1093373	ENSG00000131504	1717	DIAPH1	diaphanous homolog 1 (Drosophila)	1729	5	n/a	n/a	2.54e-01	1.988
1105817	ENSG00000213123	90299	TCTEX1D2	Tctex1 domain containing 2	255758	3	n/a	n/a	3.30e-01	1.988
1087251	ENSG00000018699	34911	TTC27	tetratricopeptide repeat domain 27	55622	2	n/a	n/a	2.93e-01	1.988
1087811	ENSG00000065609	9748	SNAP91	synaptosomal-associated protein, 91kDa homolog (mouse)	9892	6	n/a	n/a	2.81e-01	1.988
1096498	ENSG00000152642	22926	GPD1L	glycerol-3-phosphate dehydrogenase 1-like	23171	3	n/a	n/a	2.63e-01	1.988
1094283	ENSG00000136891	34170	TEX10	testis expressed 10	54881	9	n/a	n/a	2.81e-01	1.988
1091407	ENSG00000115966	1377	ATF2	activating transcription factor 2	1386	2	n/a	n/a	3.08e-01	1.988
1094794	ENSG00000139718	22822	SETD1B	SET domain containing 1B	23067	12	n/a	n/a	2.53e-01	1.988
1088141	ENSG00000074590	9747	NUAK1	NUAK family, SNF1-like kinase, 1	9891	12	n/a	n/a	2.68e-01	1.987
279777569	ENSG00000224531	85785	C6orf228	chromosome 6 open reading frame 228	221710	6	n/a	n/a	3.04e-01	1.986
1098958	ENSG00000167005	10893	NUDT21	nudix (nucleoside diphosphate linked moiety X)-type motif 21	11051	16	n/a	n/a	3.12e-01	1.986
279780133	ENSG00000224747	0	AP001065.7	AP001065.7	0	21	n/a	n/a	2.81e-01	1.986
1099242	ENSG00000168078	35160	PBK	PDZ binding kinase	55872	8	n/a	n/a	3.00e-01	1.986
1103878	ENSG00000196268	94310	ZNF493	zinc finger protein 493	284443	19	n/a	n/a	3.18e-01	1.986
279913989	ENSG00000236741	0	RP4-560B9.4	RP4-560B9.4	0	1	n/a	n/a	2.50e-01	1.985
1097357	ENSG00000160050	54979	CCDC28B	coiled-coil domain containing 28B	79140	1	n/a	n/a	2.91e-01	1.985
279979037	ENSG00000243787	0	AC126544.2	AC126544.2	0	17	n/a	n/a	2.98e-01	1.985
1100224	ENSG00000172262	7646	ZNF131	zinc finger protein 131	7690	5	n/a	n/a	2.65e-01	1.985
279838749	ENSG00000229994	0	RP4-765A10.1	RP4-765A10.1	0	1	n/a	n/a	2.83e-01	1.985
1086999	ENSG00000006432	4268	MAP3K9	mitogen-activated protein kinase kinase kinase 9	4293	14	n/a	n/a	2.79e-01	1.984
1099300	ENSG00000168329	1513	CX3CR1	chemokine (C-X3-C motif) receptor 1	1524	3	n/a	n/a	3.16e-01	1.984
1088844	ENSG00000092201	11038	SUPT16H	suppressor of Ty 16 homolog (S. cerevisiae)	11198	14	n/a	n/a	2.73e-01	1.983
1092519	ENSG00000125107	22774	CNOT1	CCR4-NOT transcription complex, subunit 1	23019	16	n/a	n/a	2.55e-01	1.983
1099821	ENSG00000170579	9104	DLGAP1	discs, large (Drosophila) homolog-associated protein 1	9229	18	n/a	n/a	3.38e-01	1.983
1102610	ENSG00000184517	81535	ZFP1	zinc finger protein 1 homolog (mouse)	162239	16	n/a	n/a	3.05e-01	1.982
1091378	ENSG00000115760	36721	BIRC6	baculoviral IAP repeat containing 6	57448	2	n/a	n/a	2.59e-01	1.982
1098746	ENSG00000166197	9097	NOLC1	nucleolar and coiled-body phosphoprotein 1	9221	10	n/a	n/a	2.79e-01	1.982
1096601	ENSG00000153558	25576	FBXL2	F-box and leucine-rich repeat protein 2	25827	3	n/a	n/a	2.77e-01	1.982
280067476	ENSG00000254198	0	RP11-598P20.3	RP11-598P20.3	0	8	n/a	n/a	2.67e-01	1.982
279738006	ENSG00000215199	0	YWHAZP6	tyrosine 3-monooxygenase/tryptophan 5-monooxygenase activation protein, zeta pseudogene 6	0	9	n/a	n/a	3.11e-01	1.981
1088298	ENSG00000078369	2765	GNB1	guanine nucleotide binding protein (G protein), beta polypeptide 1	2782	1	n/a	n/a	3.20e-01	1.981
1103988	ENSG00000196565	3031	HBG2	hemoglobin, gamma G	3048	11	n/a	n/a	4.38e-01	1.981
1098831	ENSG00000166503	30297	AC024270.1	Hepatoma-derived growth factor-related protein 3	50810	15	n/a	n/a	2.91e-01	1.980
1087920	ENSG00000068654	25634	POLR1A	polymerase (RNA) I polypeptide A, 194kDa	25885	2	n/a	n/a	2.64e-01	1.980
280134255	ENSG00000259516	181564	ANP32AP1	acidic (leucine-rich) nuclear phosphoprotein 32 family, member A pseudogene 1	723972	15	n/a	n/a	2.58e-01	1.980
279813770	ENSG00000227722	0	RP5-1059H15.1	RP5-1059H15.1	0	1	n/a	n/a	2.80e-01	1.980
1090201	ENSG00000106477	61002	CEP41	centrosomal protein 41kDa	95681	7	n/a	n/a	2.54e-01	1.980
1088781	ENSG00000090924	41420	PLEKHG2	pleckstrin homology domain containing, family G (with RhoGef domain) member 2	64857	19	n/a	n/a	3.27e-01	1.979
1089659	ENSG00000103194	8977	USP10	ubiquitin specific peptidase 10	9100	16	n/a	n/a	3.03e-01	1.979
1099414	ENSG00000168826	81685	ZBTB49	zinc finger and BTB domain containing 49	166793	4	n/a	n/a	2.57e-01	1.979
1094716	ENSG00000139220	8433	PPFIA2	protein tyrosine phosphatase, receptor type, f polypeptide (PTPRF), interacting protein (liprin), alpha 2	8499	12	n/a	n/a	3.21e-01	1.978
1091905	ENSG00000120071	94160	KIAA1267	KIAA1267	284058	17	n/a	n/a	3.11e-01	1.978
279990965	ENSG00000245748	0	RP11-367J11.2	RP11-367J11.2	0	4	n/a	n/a	3.09e-01	1.978
279865228	ENSG00000232332	0	RP3-481A17.1	RP3-481A17.1	0	X	n/a	n/a	2.64e-01	1.978
1103912	ENSG00000196367	8242	TRRAP	transformation/transcription domain-associated protein	8295	7	n/a	n/a	2.62e-01	1.977
1091220	ENSG00000114767	9013	RRP9	ribosomal RNA processing 9, small subunit (SSU) processome component, homolog (yeast)	9136	3	n/a	n/a	2.65e-01	1.977
1087349	ENSG00000029725	9012	RABEP1	rabaptin, RAB GTPase binding effector protein 1	9135	17	n/a	n/a	2.63e-01	1.977
279501158	ENSG00000180230	0	RP11-198M6.2	RP11-198M6.2	0	10	n/a	n/a	3.07e-01	1.977
1092005	ENSG00000120833	8758	SOCS2	suppressor of cytokine signaling 2	8835	12	n/a	n/a	3.35e-01	1.977
279786996	ENSG00000225376	0	RP11-490D19.6	RP11-490D19.6	0	9	n/a	n/a	2.61e-01	1.977
1095262	ENSG00000143179	7328	UCK2	uridine-cytidine kinase 2	7371	1	n/a	n/a	2.82e-01	1.976
1097524	ENSG00000161036	85842	LRWD1	leucine-rich repeats and WD repeat domain containing 1	222229	7	n/a	n/a	2.93e-01	1.976
279756401	ENSG00000221844	0	RP11-404E6.1	RP11-404E6.1	0	9	n/a	n/a	3.01e-01	1.976
1089541	ENSG00000102302	2230	FGD1	FYVE, RhoGEF and PH domain containing 1	2245	X	n/a	n/a	2.82e-01	1.976
1089281	ENSG00000100888	36953	CHD8	chromodomain helicase DNA binding protein 8	57680	14	n/a	n/a	2.55e-01	1.976
1101419	ENSG00000178502	34464	KLHL11	kelch-like 11 (Drosophila)	55175	17	n/a	n/a	2.96e-01	1.975
279724247	ENSG00000213713	0	PIGCP1	phosphatidylinositol glycan anchor biosynthesis, class C, pseudogene 1	0	11	n/a	n/a	2.69e-01	1.975
1101314	ENSG00000177888	111094	ZBTB41	zinc finger and BTB domain containing 41	360023	1	n/a	n/a	2.81e-01	1.975
1091345	ENSG00000115540	25592	MOB4	MOB family member 4, phocein	25843	2	n/a	n/a	2.77e-01	1.975
1097004	ENSG00000157106	22804	SMG1	smg-1 homolog, phosphatidylinositol 3-kinase-related kinase (C. elegans)	23049	16	n/a	n/a	2.52e-01	1.974
1087859	ENSG00000066777	10418	ARFGEF1	ADP-ribosylation factor guanine nucleotide-exchange factor 1 (brefeldin A-inhibited)	10565	8	n/a	n/a	2.51e-01	1.974
1101494	ENSG00000178966	55812	RMI1	RMI1, RecQ mediated genome instability 1, homolog (S. cerevisiae)	80010	9	n/a	n/a	2.77e-01	1.974
280095127	ENSG00000256356	0	RP11-320N7.3	RP11-320N7.3	0	12	n/a	n/a	2.74e-01	1.974
1103147	ENSG00000186675	79821	MAGEE2	melanoma antigen family E, 2	139599	X	n/a	n/a	2.78e-01	1.974
1093076	ENSG00000129646	58285	QRICH2	glutamine rich 2	84074	17	n/a	n/a	2.66e-01	1.973
279722491	ENSG00000213478	0	CFL1P2	cofilin 1 (non-muscle) pseudogene 2	0	1	n/a	n/a	2.83e-01	1.973
279928741	ENSG00000237990	0	CNTN4-AS1	CNTN4 antisense RNA 1 (non-protein coding)	0	3	n/a	n/a	2.97e-01	1.972
280095829	ENSG00000256429	0	RP11-46H11.5	RP11-46H11.5	0	12	n/a	n/a	2.84e-01	1.972
279902424	ENSG00000235636	0	NUS1P1	nuclear undecaprenyl pyrophosphate synthase 1 homolog (S. cerevisiae) pseudogene 1	0	X	n/a	n/a	2.97e-01	1.972
1087770	ENSG00000064703	11058	DDX20	DEAD (Asp-Glu-Ala-Asp) box polypeptide 20	11218	1	n/a	n/a	2.67e-01	1.972
1091154	ENSG00000114120	34475	SLC25A36	solute carrier family 25, member 36	55186	3	n/a	n/a	2.92e-01	1.972
1098902	ENSG00000166828	6305	SCNN1G	sodium channel, nonvoltage-gated 1, gamma	6340	16	n/a	n/a	3.05e-01	1.972
279952251	ENSG00000240882	0	RP11-174O3.1	RP11-174O3.1	0	3	n/a	n/a	3.18e-01	1.972
1098197	ENSG00000164100	9213	NDST3	N-deacetylase/N-sulfotransferase (heparan glucosaminyl) 3	9348	4	n/a	n/a	2.94e-01	1.972
279884280	ENSG00000233994	0	GDI2P2	GDP dissociation inhibitor 2 pseudogene 2	0	1	n/a	n/a	2.92e-01	1.971
1090888	ENSG00000112039	2163	FANCE	Fanconi anemia, complementation group E	2178	6	n/a	n/a	3.18e-01	1.971
1087449	ENSG00000041982	3351	TNC	tenascin C	3371	9	n/a	n/a	3.37e-01	1.971
279750619	ENSG00000220505	0	RP11-111D3.1	RP11-111D3.1	0	6	n/a	n/a	2.65e-01	1.971
1104454	ENSG00000197959	25801	DNM3	dynamin 3	26052	1	n/a	n/a	2.96e-01	1.971
1093180	ENSG00000130449	36961	ZSWIM6	zinc finger, SWIM-type containing 6	57688	5	n/a	n/a	3.00e-01	1.971
1100811	ENSG00000175216	9649	CKAP5	cytoskeleton associated protein 5	9793	11	n/a	n/a	2.90e-01	1.971
1101725	ENSG00000180370	5030	PAK2	p21 protein (Cdc42/Rac)-activated kinase 2	5062	3	n/a	n/a	2.59e-01	1.971
1089308	ENSG00000101004	22736	NINL	ninein-like	22981	20	n/a	n/a	2.78e-01	1.971
1097999	ENSG00000163539	22877	CLASP2	cytoplasmic linker associated protein 2	23122	3	n/a	n/a	3.04e-01	1.970
1090214	ENSG00000106554	34216	CHCHD3	coiled-coil-helix-coiled-coil-helix domain containing 3	54927	7	n/a	n/a	2.76e-01	1.970
279966590	ENSG00000242500	0	RP11-24O6.2	RP11-24O6.2	0	X	n/a	n/a	2.56e-01	1.969
1096627	ENSG00000153879	1047	CEBPG	CCAAT/enhancer binding protein (C/EBP), gamma	1054	19	n/a	n/a	2.55e-01	1.969
1108298	ENSG00000234337	0	AC026462.1	AC026462.1	0	16	n/a	n/a	2.91e-01	1.969
1088311	ENSG00000078699	9016	CBFA2T2	core-binding factor, runt domain, alpha subunit 2; translocated to, 2	9139	20	n/a	n/a	2.70e-01	1.969
1091014	ENSG00000112852	35416	PCDHB2	protocadherin beta 2	56133	5	n/a	n/a	2.63e-01	1.969
1098484	ENSG00000165152	58512	C9orf125	chromosome 9 open reading frame 125	84302	9	n/a	n/a	3.17e-01	1.969
280123593	ENSG00000258903	0	RP11-355I22.2	RP11-355I22.2	0	14	n/a	n/a	2.81e-01	1.968
1098824	ENSG00000166477	78942	LEO1	Leo1, Paf1/RNA polymerase II complex component, homolog (S. cerevisiae)	123169	15	n/a	n/a	2.65e-01	1.968
1104681	ENSG00000198677	9508	TTC37	tetratricopeptide repeat domain 37	9652	5	n/a	n/a	2.71e-01	1.968
1094249	ENSG00000136805	23485	C9orf4	chromosome 9 open reading frame 4	23732	9	n/a	n/a	2.92e-01	1.968
1100661	ENSG00000174444	6092	RPL4	ribosomal protein L4	6124	15	n/a	n/a	3.12e-01	1.967
1087521	ENSG00000048991	23273	R3HDM1	R3H domain containing 1	23518	2	n/a	n/a	3.14e-01	1.967
279724872	ENSG00000213790	0	RP1-257I20.13	RP1-257I20.13	0	22	n/a	n/a	2.77e-01	1.966
1097386	ENSG00000160199	5284	PKNOX1	PBX/knotted 1 homeobox 1	5316	21	n/a	n/a	3.01e-01	1.966
1096532	ENSG00000152944	9276	MED21	mediator complex subunit 21	9412	12	n/a	n/a	3.18e-01	1.965
279875458	ENSG00000233225	0	AC004987.9	AC004987.9	0	7	n/a	n/a	2.75e-01	1.965
280071030	ENSG00000254454	0	RCC2P6	regulator of chromosome condensation 2 pseudogene 6	0	11	n/a	n/a	2.67e-01	1.964
1104598	ENSG00000198408	10566	MGEA5	meningioma expressed antigen 5 (hyaluronidase)	10724	10	n/a	n/a	2.97e-01	1.964
1088521	ENSG00000085185	40457	BCORL1	BCL6 corepressor-like 1	63035	X	n/a	n/a	2.97e-01	1.964
279894513	ENSG00000234892	0	Z82214.2	Z82214.2	0	22	n/a	n/a	2.98e-01	1.964
280029174	ENSG00000250686	0	RP1-240B8.3	RP1-240B8.3	0	6	n/a	n/a	2.64e-01	1.964
1099287	ENSG00000168283	644	BMI1	BMI1 polycomb ring finger oncogene	648	10	n/a	n/a	2.70e-01	1.964
1093162	ENSG00000130338	36274	TULP4	tubby like protein 4	56995	6	n/a	n/a	2.51e-01	1.964
279989067	ENSG00000245025	0	RP11-875O11.1	RP11-875O11.1	0	8	n/a	n/a	2.98e-01	1.963
1091568	ENSG00000117122	4212	MFAP2	microfibrillar-associated protein 2	4237	1	n/a	n/a	2.96e-01	1.962
1091330	ENSG00000115464	9592	USP34	ubiquitin specific peptidase 34	9736	2	n/a	n/a	2.62e-01	1.962
1098381	ENSG00000164743	81317	C8orf48	chromosome 8 open reading frame 48	157773	8	n/a	n/a	2.63e-01	1.962
1102220	ENSG00000182952	10326	HMGN4	high mobility group nucleosomal binding domain 4	10473	6	n/a	n/a	3.06e-01	1.962
1089573	ENSG00000102606	8795	ARHGEF7	Rho guanine nucleotide exchange factor (GEF) 7	8874	13	n/a	n/a	3.26e-01	1.962
1088172	ENSG00000075275	9476	CELSR1	cadherin, EGF LAG seven-pass G-type receptor 1 (flamingo homolog, Drosophila)	9620	22	n/a	n/a	3.22e-01	1.962
279784893	ENSG00000225191	0	RP11-97C18.1	RP11-97C18.1	0	1	n/a	n/a	3.23e-01	1.961
1095235	ENSG00000143033	22579	MTF2	metal response element binding transcription factor 2	22823	1	n/a	n/a	2.98e-01	1.961
1090376	ENSG00000108055	9003	SMC3	structural maintenance of chromosomes 3	9126	10	n/a	n/a	2.73e-01	1.961
1090717	ENSG00000110880	23357	CORO1C	coronin, actin binding protein, 1C	23603	12	n/a	n/a	3.05e-01	1.961
279899717	ENSG00000235381	0	RP11-477D19.2	RP11-477D19.2	0	6	n/a	n/a	3.02e-01	1.960
280113634	ENSG00000258290	0	RP11-654D12.1	RP11-654D12.1	0	12	n/a	n/a	3.21e-01	1.959
1091057	ENSG00000113272	34263	THG1L	tRNA-histidine guanylyltransferase 1-like (S. cerevisiae)	54974	5	n/a	n/a	2.76e-01	1.959
1103817	ENSG00000196110	119512	ZNF699	zinc finger protein 699	374879	19	n/a	n/a	2.57e-01	1.959
1100579	ENSG00000173950	81028	C3orf21	chromosome 3 open reading frame 21	152002	3	n/a	n/a	3.34e-01	1.959
1099738	ENSG00000170264	58351	FAM161A	family with sequence similarity 161, member A	84140	2	n/a	n/a	3.12e-01	1.959
1095780	ENSG00000146463	9078	ZMYM4	zinc finger, MYM-type 4	9202	1	n/a	n/a	2.50e-01	1.959
1100225	ENSG00000172264	80085	MACROD2	MACRO domain containing 2	140733	20	n/a	n/a	2.93e-01	1.958
1093804	ENSG00000134369	59735	NAV1	neuron navigator 1	89796	1	n/a	n/a	2.90e-01	1.958
280068291	ENSG00000254254	0	RP11-17A4.2	RP11-17A4.2	0	8	n/a	n/a	3.05e-01	1.958
1096098	ENSG00000149136	6709	SSRP1	structure specific recognition protein 1	6749	11	n/a	n/a	3.03e-01	1.957
1097411	ENSG00000160293	7367	VAV2	vav 2 guanine nucleotide exchange factor	7410	9	n/a	n/a	3.07e-01	1.957
1087724	ENSG00000063046	1960	EIF4B	eukaryotic translation initiation factor 4B	1975	12	n/a	n/a	3.12e-01	1.957
280098956	ENSG00000256825	0	CTD-2140B24.4	CTD-2140B24.4	0	12	n/a	n/a	2.64e-01	1.956
1092783	ENSG00000126947	30790	ARMCX1	armadillo repeat containing, X-linked 1	51309	X	n/a	n/a	3.36e-01	1.956
1095475	ENSG00000144290	36558	SLC4A10	solute carrier family 4, sodium bicarbonate transporter, member 10	57282	2	n/a	n/a	2.78e-01	1.956
279839712	ENSG00000230080	0	AC139143.2	AC139143.2	0	11	n/a	n/a	3.03e-01	1.956
1096704	ENSG00000154429	79167	C1orf96	chromosome 1 open reading frame 96	126731	1	n/a	n/a	3.32e-01	1.955
1091304	ENSG00000115310	36419	RTN4	reticulon 4	57142	2	n/a	n/a	2.92e-01	1.954
1092237	ENSG00000122970	28717	IFT81	intraflagellar transport 81 homolog (Chlamydomonas)	28981	12	n/a	n/a	2.50e-01	1.954
1089734	ENSG00000103723	8069	AP3B2	adaptor-related protein complex 3, beta 2 subunit	8120	15	n/a	n/a	3.19e-01	1.954
1094208	ENSG00000136531	6291	SCN2A	sodium channel, voltage-gated, type II, alpha subunit	6326	2	n/a	n/a	2.95e-01	1.954
1086900	ENSG00000003393	36952	ALS2	amyotrophic lateral sclerosis 2 (juvenile)	57679	2	n/a	n/a	3.03e-01	1.954
1097758	ENSG00000162704	9947	ARPC5	actin related protein 2/3 complex, subunit 5, 16kDa	10092	1	n/a	n/a	2.90e-01	1.953
1103907	ENSG00000196361	1980	ELAVL3	ELAV (embryonic lethal, abnormal vision, Drosophila)-like 3 (Hu antigen C)	1995	19	n/a	n/a	2.92e-01	1.953
1089499	ENSG00000102038	6555	SMARCA1	SWI/SNF related, matrix associated, actin dependent regulator of chromatin, subfamily a, member 1	6594	X	n/a	n/a	2.92e-01	1.953
1086962	ENSG00000005483	35191	MLL5	myeloid/lymphoid or mixed-lineage leukemia 5 (trithorax homolog, Drosophila)	55904	7	n/a	n/a	2.49e-01	1.952
1093906	ENSG00000135002	34601	RFK	riboflavin kinase	55312	9	n/a	n/a	2.96e-01	1.952
1098151	ENSG00000164002	41362	DEM1	defects in morphology 1 homolog (S. cerevisiae)	64789	1	n/a	n/a	2.61e-01	1.952
1103624	ENSG00000188707	76685	C7orf29	chromosome 7 open reading frame 29	113763	7	n/a	n/a	2.63e-01	1.952
1092140	ENSG00000122126	4921	OCRL	oculocerebrorenal syndrome of Lowe	4952	X	n/a	n/a	3.16e-01	1.951
1092879	ENSG00000127955	2753	GNAI1	guanine nucleotide binding protein (G protein), alpha inhibiting activity polypeptide 1	2770	7	n/a	n/a	2.53e-01	1.951
279365955	ENSG00000166707	0	ZCCHC18	zinc finger, CCHC domain containing 18	0	X	n/a	n/a	3.31e-01	1.951
1098964	ENSG00000167065	80873	DUSP18	dual specificity phosphatase 18	150290	22	n/a	n/a	2.54e-01	1.951
1094528	ENSG00000138107	9976	ACTR1A	ARP1 actin-related protein 1 homolog A, centractin alpha (yeast)	10121	10	n/a	n/a	3.10e-01	1.951
280073228	ENSG00000254612	0	RP11-676M6.1	RP11-676M6.1	0	11	n/a	n/a	2.96e-01	1.950
1097335	ENSG00000159784	9571	FAM131B	family with sequence similarity 131, member B	9715	7	n/a	n/a	3.05e-01	1.950
1102627	ENSG00000184602	8247	SNN	stannin	8303	16	n/a	n/a	3.22e-01	1.950
1094036	ENSG00000135638	2001	EMX1	empty spiracles homeobox 1	2016	2	n/a	n/a	2.76e-01	1.950
1087788	ENSG00000065150	3818	IPO5	importin 5	3843	13	n/a	n/a	2.93e-01	1.949
1089766	ENSG00000104154	7737	SLC30A4	solute carrier family 30 (zinc transporter), member 4	7782	15	n/a	n/a	2.69e-01	1.949
279958600	ENSG00000241627	0	UBQLN4P1	ubiquilin 4 pseudogene 1	0	3	n/a	n/a	2.96e-01	1.949
1104149	ENSG00000197044	79101	ZNF441	zinc finger protein 441	126068	19	n/a	n/a	2.52e-01	1.949
1091637	ENSG00000117600	9746	RP4-788L13.1	Lipid phosphate phosphatase-related protein type 4	9890	1	n/a	n/a	2.87e-01	1.948
1090620	ENSG00000109971	3292	HSPA8	heat shock 70kDa protein 8	3312	11	n/a	n/a	2.55e-01	1.948
1100030	ENSG00000171466	34100	ZNF562	zinc finger protein 562	54811	19	n/a	n/a	2.64e-01	1.948
279734442	ENSG00000214867	0	SRSF9P1	serine/arginine-rich splicing factor 9 pseudogene 1	0	21	n/a	n/a	2.64e-01	1.948
1103103	ENSG00000186472	27189	PCLO	piccolo (presynaptic cytomatrix protein)	27445	7	n/a	n/a	2.78e-01	1.948
280007740	ENSG00000248930	0	CTC-250P20.1-001	CTC-250P20.1-001	0	5	n/a	n/a	3.36e-01	1.948
1096324	ENSG00000151376	10715	ME3	malic enzyme 3, NADP(+)-dependent, mitochondrial	10873	11	n/a	n/a	3.30e-01	1.947
1086953	ENSG00000005302	10785	MSL3	male-specific lethal 3 homolog (Drosophila)	10943	X	n/a	n/a	2.63e-01	1.947
1091336	ENSG00000115504	23056	EHBP1	EH domain binding protein 1	23301	2	n/a	n/a	3.04e-01	1.947
1096344	ENSG00000151502	76624	VPS26B	vacuolar protein sorting 26 homolog B (S. pombe)	112936	11	n/a	n/a	3.08e-01	1.946
280033385	ENSG00000251017	0	RP11-629B11.4	RP11-629B11.4	0	4	n/a	n/a	2.97e-01	1.946
1094307	ENSG00000136986	54978	DERL1	Der1-like domain family, member 1	79139	8	n/a	n/a	2.99e-01	1.946
1100788	ENSG00000175115	34979	PACS1	phosphofurin acidic cluster sorting protein 1	55690	11	n/a	n/a	3.18e-01	1.945
1092725	ENSG00000126457	3256	PRMT1	protein arginine methyltransferase 1	3276	19	n/a	n/a	2.97e-01	1.945
1087857	ENSG00000066735	25902	KIF26A	kinesin family member 26A	26153	14	n/a	n/a	3.02e-01	1.945
279835459	ENSG00000229691	0	RP11-21N7.2	RP11-21N7.2	0	1	n/a	n/a	2.63e-01	1.944
280109305	ENSG00000257846	0	RP11-597A11.3	RP11-597A11.3	0	14	n/a	n/a	2.71e-01	1.944
279880229	ENSG00000233635	0	AC037445.1	AC037445.1	0	17	n/a	n/a	2.51e-01	1.944
1096472	ENSG00000152455	55526	SUV39H2	suppressor of variegation 3-9 homolog 2 (Drosophila)	79723	10	n/a	n/a	2.85e-01	1.944
279800572	ENSG00000226535	0	RP11-417L14.1	RP11-417L14.1	0	9	n/a	n/a	2.53e-01	1.943
1103141	ENSG00000186648	59956	LRRC16B	leucine rich repeat containing 16B	90668	14	n/a	n/a	3.32e-01	1.943
1095497	ENSG00000144460	36897	KIAA1486	KIAA1486	57624	2	n/a	n/a	2.62e-01	1.943
1086938	ENSG00000005059	34302	CCDC109B	coiled-coil domain containing 109B	55013	4	n/a	n/a	3.19e-01	1.942
279788456	ENSG00000225496	0	AC104651.2	AC104651.2	0	2	n/a	n/a	2.90e-01	1.942
1096307	ENSG00000151240	22737	DIP2C	DIP2 disco-interacting protein 2 homolog C (Drosophila)	22982	10	n/a	n/a	3.02e-01	1.942
1105572	ENSG00000205808	126343	PPAPDC2	phosphatidic acid phosphatase type 2 domain containing 2	403313	9	n/a	n/a	3.04e-01	1.942
279859370	ENSG00000231822	0	AC019097.7	AC019097.7	0	2	n/a	n/a	2.81e-01	1.941
279885834	ENSG00000234149	0	RP11-77G23.2	RP11-77G23.2	0	10	n/a	n/a	2.49e-01	1.941
1103903	ENSG00000196353	79458	CPNE4	copine IV	131034	3	n/a	n/a	3.16e-01	1.941
279719096	ENSG00000213082	0	PPP1R14BP2	protein phosphatase 1, regulatory (inhibitor) subunit 14B pseudogene 2	0	2	n/a	n/a	2.96e-01	1.941
1089336	ENSG00000101162	56738	TUBB1	tubulin, beta 1 class VI	81027	20	n/a	n/a	2.58e-01	1.941
1093436	ENSG00000132004	58471	FBXW9	F-box and WD repeat domain containing 9	84261	19	n/a	n/a	3.11e-01	1.940
1099450	ENSG00000168959	2898	GRM5	glutamate receptor, metabotropic 5	2915	11	n/a	n/a	3.31e-01	1.940
1092708	ENSG00000126249	58516	PDCD2L	programmed cell death 2-like	84306	19	n/a	n/a	2.93e-01	1.940
279941542	ENSG00000239626	0	RP11-398K22.13	RP11-398K22.13	0	6	n/a	n/a	3.16e-01	1.940
279913348	ENSG00000236686	0	BZW1P1	basic leucine zipper and W2 domains 1 pseudogene 1	0	3	n/a	n/a	2.86e-01	1.940
1094101	ENSG00000135966	9257	TGFBRAP1	transforming growth factor, beta receptor associated protein 1	9392	2	n/a	n/a	2.79e-01	1.940
1096055	ENSG00000148730	1964	EIF4EBP2	eukaryotic translation initiation factor 4E binding protein 2	1979	10	n/a	n/a	2.51e-01	1.939
280039340	ENSG00000251482	0	RP11-707F2.2	RP11-707F2.2	0	4	n/a	n/a	3.03e-01	1.939
1101242	ENSG00000177485	9865	ZBTB33	zinc finger and BTB domain containing 33	10009	X	n/a	n/a	2.71e-01	1.939
1098440	ENSG00000164951	33993	PDP1	pyruvate dehyrogenase phosphatase catalytic subunit 1	54704	8	n/a	n/a	3.16e-01	1.939
1093140	ENSG00000130224	36904	LRCH2	leucine-rich repeats and calponin homology (CH) domain containing 2	57631	X	n/a	n/a	2.75e-01	1.939
1100101	ENSG00000171763	54869	SPATA5L1	spermatogenesis associated 5-like 1	79029	15	n/a	n/a	2.97e-01	1.938
279489796	ENSG00000178660	0	RP11-668N23.1	RP11-668N23.1	0	3	n/a	n/a	2.92e-01	1.938
1098934	ENSG00000166924	85878	C7orf51	chromosome 7 open reading frame 51	222950	7	n/a	n/a	3.00e-01	1.937
279858324	ENSG00000231730	0	RP4-657D16.3	RP4-657D16.3	0	1	n/a	n/a	2.82e-01	1.937
1094338	ENSG00000137168	31125	PPIL1	peptidylprolyl isomerase (cyclophilin)-like 1	51645	6	n/a	n/a	2.54e-01	1.937
279787481	ENSG00000225423	0	RP11-122F14.3	RP11-122F14.3	0	10	n/a	n/a	2.58e-01	1.937
1104067	ENSG00000196782	34823	MAML3	mastermind-like 3 (Drosophila)	55534	4	n/a	n/a	2.62e-01	1.936
280096058	ENSG00000256466	0	AP003026.1	AP003026.1	0	11	n/a	n/a	3.32e-01	1.936
1097047	ENSG00000157450	34067	RNF111	ring finger protein 111	54778	15	n/a	n/a	2.87e-01	1.936
279948041	ENSG00000240371	0	RP11-624G17.1	RP11-624G17.1	0	11	n/a	n/a	2.81e-01	1.936
280104545	ENSG00000257360	0	RP11-74K11.1	RP11-74K11.1	0	12	n/a	n/a	2.99e-01	1.936
279981933	ENSG00000244097	0	RP11-411G7.1	RP11-411G7.1	0	17	n/a	n/a	2.94e-01	1.936
279874527	ENSG00000233137	125660	RP11-220I1.1	RP11-220I1.1	100506710	9	n/a	n/a	3.10e-01	1.935
279788957	ENSG00000225536	0	RP6-145B8.3	RP6-145B8.3	0	X	n/a	n/a	2.50e-01	1.935
280010066	ENSG00000249142	0	CTD-2290P7.1	CTD-2290P7.1	0	5	n/a	n/a	2.68e-01	1.935
1097073	ENSG00000157657	77643	ZNF618	zinc finger protein 618	114991	9	n/a	n/a	2.73e-01	1.934
1094792	ENSG00000139697	34495	SBNO1	strawberry notch homolog 1 (Drosophila)	55206	12	n/a	n/a	2.91e-01	1.934
1092001	ENSG00000120802	7069	TMPO	thymopoietin	7112	12	n/a	n/a	2.73e-01	1.934
1087523	ENSG00000049130	4229	KITLG	KIT ligand	4254	12	n/a	n/a	2.91e-01	1.933
1094197	ENSG00000136485	10092	DCAF7	DDB1 and CUL4 associated factor 7	10238	17	n/a	n/a	2.62e-01	1.933
1088288	ENSG00000078140	3075	UBE2K	ubiquitin-conjugating enzyme E2K	3093	4	n/a	n/a	2.82e-01	1.933
1097149	ENSG00000158301	77634	GPRASP2	G protein-coupled receptor associated sorting protein 2	114928	X	n/a	n/a	3.23e-01	1.932
1096779	ENSG00000155090	7028	KLF10	Kruppel-like factor 10	7071	8	n/a	n/a	3.14e-01	1.932
1101981	ENSG00000181894	55476	ZNF329	zinc finger protein 329	79673	19	n/a	n/a	2.94e-01	1.930
1086881	ENSG00000001630	1583	CYP51A1	cytochrome P450, family 51, subfamily A, polypeptide 1	1595	7	n/a	n/a	2.54e-01	1.930
279821400	ENSG00000228409	0	CCT6P1	chaperonin containing TCP1, subunit 6 (zeta) pseudogene 1	0	7	n/a	n/a	2.57e-01	1.930
1099446	ENSG00000168944	81110	CEP120	centrosomal protein 120kDa	153241	5	n/a	n/a	2.61e-01	1.930
1104444	ENSG00000197935	93801	ZNF311	zinc finger protein 311	282890	6	n/a	n/a	2.82e-01	1.930
1102634	ENSG00000184635	57603	ZNF93	zinc finger protein 93	81931	19	n/a	n/a	2.64e-01	1.930
1094463	ENSG00000137822	26974	TUBGCP4	tubulin, gamma complex associated protein 4	27229	15	n/a	n/a	2.98e-01	1.930
1104733	ENSG00000198785	77775	GRIN3A	glutamate receptor, ionotropic, N-methyl-D-aspartate 3A	116443	9	n/a	n/a	3.10e-01	1.929
280085678	ENSG00000255390	0	RP11-732A19.5	RP11-732A19.5	0	11	n/a	n/a	2.98e-01	1.929
1093720	ENSG00000133958	36851	UNC79	unc-79 homolog (C. elegans)	57578	14	n/a	n/a	2.65e-01	1.928
279738082	ENSG00000215210	0	RBMXP2	RNA binding motif protein, X-linked pseudogene 2	0	9	n/a	n/a	2.91e-01	1.928
1093692	ENSG00000133703	3820	KRAS	v-Ki-ras2 Kirsten rat sarcoma viral oncogene homolog	3845	12	n/a	n/a	2.79e-01	1.928
1095807	ENSG00000146757	81719	ZNF92	zinc finger protein 92	168374	7	n/a	n/a	2.65e-01	1.928
1092586	ENSG00000125633	33811	CCDC93	coiled-coil domain containing 93	54520	2	n/a	n/a	2.58e-01	1.927
[truncated: 1 more rows]
