# Supplementary material for: Identification of the Molecular Events Involved in the Development of Prefrontal Cortex Through the Analysis of RNA-Seq Data From BrainSpan
Source: ASN Neuro. 2019 Jun 18;11:1759091419854627. doi: 10.1177/1759091419854627 (PMC6582306; doi:10.1177/1759091419854627)
Supplement: Supplemental Material1 - Supplemental material for Identification of the Molecular Events Involved in the Development of Prefrontal Cortex Through the Analysis of RNA-Seq Data From BrainSpan [file Supplemental_Material1.zip › VFC/VFC6/DEGs-6.csv]

id	name	gene-id	gene-symbol	gene-name	entrez-id	chromosome	start-position	end-position	p	fold-change
1103988	ENSG00000196565	3031	HBG2	hemoglobin, gamma G	3048	11	n/a	n/a	7.50E-01	146.321
1103578	ENSG00000188536	3023	HBA2	hemoglobin, alpha 2	3040	16	n/a	n/a	9.72E-01	142.309
1105945	ENSG00000213934	3030	HBG1	hemoglobin, gamma A	3047	11	n/a	n/a	9.00E-01	60.68
1105653	ENSG00000206172	3022	HBA1	hemoglobin, alpha 1	3039	16	n/a	n/a	8.08E-01	27.012
1090186	ENSG00000106366	5022	SERPINE1	serpin peptidase inhibitor, clade E (nexin, plasminogen activator inhibitor type 1), member 1	5054	7	n/a	n/a	9.04E-01	14.922
1105654	ENSG00000206177	3025	HBM	hemoglobin, mu	3042	16	n/a	n/a	9.06E-01	14.086
1106213	ENSG00000214921	0	AC003102.1	AC003102.1	0	17	n/a	n/a	7.23E-01	11.453
1097188	ENSG00000158578	209	ALAS2	aminolevulinate, delta-, synthase 2	212	X	n/a	n/a	6.25E-01	11.36
1095219	ENSG00000142871	3471	CYR61	cysteine-rich, angiogenic inducer, 61	3491	1	n/a	n/a	6.39E-01	10.473
1099047	ENSG00000167414	60869	GNG8	guanine nucleotide binding protein (G protein), gamma 8	94235	19	n/a	n/a	8.26E-01	10.397
1095060	ENSG00000141526	9000	SLC16A3	solute carrier family 16, member 3 (monocarboxylic acid transporter 4)	9123	17	n/a	n/a	8.30E-01	10.376
1096076	ENSG00000148926	130	ADM	adrenomedullin	133	11	n/a	n/a	6.80E-01	9.181
1092888	ENSG00000128016	7495	ZFP36	zinc finger protein 36, C3H type, homolog (mouse)	7538	19	n/a	n/a	5.93E-01	8.789
1099888	ENSG00000170893	7157	TRH	thyrotropin-releasing hormone	7200	3	n/a	n/a	1.06E+00	8.541
1099653	ENSG00000169877	30808	AHSP	alpha hemoglobin stabilizing protein	51327	16	n/a	n/a	6.43E-01	8.363
1086930	ENSG00000004939	6485	SLC4A1	solute carrier family 4, anion exchanger, member 1 (erythrocyte membrane protein band 3, Diego blood group)	6521	17	n/a	n/a	6.00E-01	7.483
1099155	ENSG00000167772	30611	ANGPTL4	angiopoietin-like 4	51129	19	n/a	n/a	6.02E-01	7.203
279711594	ENSG00000211502	0	MIR675	microRNA 675	0	11	n/a	n/a	5.87E-01	7.126
278984057	ENSG00000130600	93851	H19	H19, imprinted maternally expressed transcript (non-protein coding)	283120	11	n/a	n/a	6.32E-01	6.849
1091329	ENSG00000115461	3468	IGFBP5	insulin-like growth factor binding protein 5	3488	2	n/a	n/a	6.48E-01	6.35
1090997	ENSG00000112715	7379	VEGFA	vascular endothelial growth factor A	7422	6	n/a	n/a	7.92E-01	6.34
279836646	ENSG00000229807	7460	XIST	X (inactive)-specific transcript (non-protein coding)	7503	X	n/a	n/a	5.08E-01	6.025
1097153	ENSG00000158373	3000	HIST1H2BD	histone cluster 1, H2bd	3017	6	n/a	n/a	6.24E-01	5.841
279915726	ENSG00000236886	0	AC007563.5	AC007563.5	0	2	n/a	n/a	5.87E-01	5.773
279847265	ENSG00000230734	0	RPL10P3	ribosomal protein L10 pseudogene 3	0	9	n/a	n/a	9.78E-01	5.668
1103195	ENSG00000186897	109573	C1QL4	complement component 1, q subcomponent-like 4	338761	12	n/a	n/a	7.91E-01	5.357
1103307	ENSG00000187498	1273	COL4A1	collagen, type IV, alpha 1	1282	13	n/a	n/a	6.43E-01	5.351
1102484	ENSG00000183979	90377	NPB	neuropeptide B	256933	17	n/a	n/a	7.26E-01	5.023
1090305	ENSG00000107438	9001	PDLIM1	PDZ and LIM domain 1	9124	10	n/a	n/a	7.20E-01	5.01
1103404	ENSG00000187837	2989	HIST1H1C	histone cluster 1, H1c	3006	6	n/a	n/a	7.19E-01	5.008
280009590	ENSG00000249106	0	RP11-806K15.1	RP11-806K15.1	0	4	n/a	n/a	5.16E-01	4.967
279870826	ENSG00000232814	157129784	COL4A2-AS1	COL4A2 antisense RNA 1 (non-protein coding)	100874203	13	n/a	n/a	9.02E-01	4.93
1097802	ENSG00000162873	34509	KLHDC8A	kelch domain containing 8A	55220	1	n/a	n/a	8.51E-01	4.91
1093884	ENSG00000134871	1275	COL4A2	collagen, type IV, alpha 2	1284	13	n/a	n/a	6.26E-01	4.795
279913026	ENSG00000236662	0	RP11-108L7.4	RP11-108L7.4	0	10	n/a	n/a	8.66E-01	4.775
1102506	ENSG00000184113	7079	CLDN5	claudin 5	7122	22	n/a	n/a	6.97E-01	4.757
1092909	ENSG00000128271	132	ADORA2A	adenosine A2a receptor	135	22	n/a	n/a	6.74E-01	4.757
1091784	ENSG00000119283	133890	TRIM67	tripartite motif containing 67	440730	1	n/a	n/a	7.19E-01	4.727
1100000	ENSG00000171345	3855	KRT19	keratin 19	3880	17	n/a	n/a	6.76E-01	4.723
1092578	ENSG00000125534	54983	PPDPF	pancreatic progenitor cell differentiation and proliferation factor homolog (zebrafish)	79144	20	n/a	n/a	6.10E-01	4.65
1102542	ENSG00000184258	1032	CDR1	cerebellar degeneration-related protein 1, 34kDa	1038	X	n/a	n/a	1.08E+00	4.597
1089006	ENSG00000099860	4590	GADD45B	growth arrest and DNA-damage-inducible, beta	4616	19	n/a	n/a	5.70E-01	4.569
1099760	ENSG00000170345	2337	FOS	FBJ murine osteosarcoma viral oncogene homolog	2353	14	n/a	n/a	6.26E-01	4.539
280134316	ENSG00000259519	0	RP11-519G16.2	RP11-519G16.2	0	15	n/a	n/a	7.37E-01	4.539
1101476	ENSG00000178878	57277	APOLD1	apolipoprotein L domain containing 1	81575	12	n/a	n/a	5.09E-01	4.478
1094973	ENSG00000140988	6154	RPS2	ribosomal protein S2	6187	16	n/a	n/a	6.56E-01	4.471
1100852	ENSG00000175445	3998	LPL	lipoprotein lipase	4023	8	n/a	n/a	8.22E-01	4.467
279744601	ENSG00000216331	0	HIST1H1PS1	histone cluster 1, H1, pseudogene 1	0	6	n/a	n/a	5.68E-01	4.36
279702960	ENSG00000206630	26534	SNORD60	small nucleolar RNA, C/D box 60	26788	16	n/a	n/a	5.81E-01	4.34
1103071	ENSG00000186352	110770	ANKRD37	ankyrin repeat domain 37	353322	4	n/a	n/a	6.07E-01	4.309
1109164	ENSG00000244734	3026	HBB	hemoglobin, beta	3043	11	n/a	n/a	5.11E-01	4.277
279710751	ENSG00000208038	1012744	MIR492	microRNA 492	574449	12	n/a	n/a	6.26E-01	4.236
280078548	ENSG00000254969	0	RP11-939C17.2	RP11-939C17.2	0	11	n/a	n/a	6.30E-01	4.165
1099283	ENSG00000168274	2995	HIST1H2AE	histone cluster 1, H2ae	3012	6	n/a	n/a	6.01E-01	4.163
279808628	ENSG00000227220	0	RP11-69I8.3	RP11-69I8.3	0	6	n/a	n/a	5.58E-01	4.147
279882372	ENSG00000233839	0	RP11-389O22.4	RP11-389O22.4	0	1	n/a	n/a	5.12E-01	4.082
1100215	ENSG00000172232	563	AZU1	azurocidin 1	566	19	n/a	n/a	5.92E-01	4.046
1104105	ENSG00000196923	9132	PDLIM7	PDZ and LIM domain 7 (enigma)	9260	5	n/a	n/a	1.04E+00	4.023
1092676	ENSG00000125968	3377	ID1	inhibitor of DNA binding 1, dominant negative helix-loop-helix protein	3397	20	n/a	n/a	6.95E-01	4.021
1095111	ENSG00000141934	8545	PPAP2C	phosphatidic acid phosphatase type 2C	8612	19	n/a	n/a	8.40E-01	4.007
1087767	ENSG00000064666	1256	CNN2	calponin 2	1265	19	n/a	n/a	6.79E-01	4.005
1092606	ENSG00000125740	2338	FOSB	FBJ murine osteosarcoma viral oncogene homolog B	2354	19	n/a	n/a	3.76E-01	3.983
279996985	ENSG00000248000	0	AC138128.1	AC138128.1	0	19	n/a	n/a	3.78E-01	3.978
279719695	ENSG00000213169	0	RP11-393N4.2	RP11-393N4.2	0	3	n/a	n/a	5.39E-01	3.97
1093188	ENSG00000130513	9377	GDF15	growth differentiation factor 15	9518	19	n/a	n/a	5.24E-01	3.967
1091320	ENSG00000115414	2319	FN1	fibronectin 1	2335	2	n/a	n/a	7.71E-01	3.96
1089965	ENSG00000105327	26858	BBC3	BCL2 binding component 3	27113	19	n/a	n/a	9.00E-01	3.95
1090681	ENSG00000110492	4167	MDK	midkine (neurite growth-promoting factor 2)	4192	11	n/a	n/a	6.20E-01	3.93
1094342	ENSG00000137193	5260	PIM1	pim-1 oncogene	5292	6	n/a	n/a	7.16E-01	3.894
1104836	ENSG00000198959	7010	TGM2	transglutaminase 2 (C polypeptide, protein-glutamine-gamma-glutamyltransferase)	7052	20	n/a	n/a	7.65E-01	3.879
1097147	ENSG00000158292	122559	GPR153	G protein-coupled receptor 153	387509	1	n/a	n/a	7.23E-01	3.856
1093813	ENSG00000134443	2905	GRP	gastrin-releasing peptide	2922	18	n/a	n/a	1.02E+00	3.829
280113159	ENSG00000258232	0	RP11-161H23.5	RP11-161H23.5	0	12	n/a	n/a	6.08E-01	3.823
1086997	ENSG00000006327	30811	TNFRSF12A	tumor necrosis factor receptor superfamily, member 12A	51330	16	n/a	n/a	6.05E-01	3.769
1097697	ENSG00000162490	119528	C1orf187	chromosome 1 open reading frame 187	374946	1	n/a	n/a	7.01E-01	3.764
1087535	ENSG00000049540	1991	ELN	elastin	2006	7	n/a	n/a	5.21E-01	3.732
279746160	ENSG00000217239	0	RP1-182O16.1	RP1-182O16.1	0	6	n/a	n/a	6.60E-01	3.731
1089977	ENSG00000105372	6190	RPS19	ribosomal protein S19	6223	19	n/a	n/a	7.19E-01	3.719
1103429	ENSG00000187942	125831	LDLRAD2	low density lipoprotein receptor class A domain containing 2	401944	1	n/a	n/a	9.07E-01	3.718
279947817	ENSG00000240342	0	RPS2P5	ribosomal protein S2 pseudogene 5	0	12	n/a	n/a	5.91E-01	3.716
279847987	ENSG00000230807	0	AC099535.4	AC099535.4	0	3	n/a	n/a	6.55E-01	3.715
279596568	ENSG00000189343	0	AC004448.3	AC004448.3	0	17	n/a	n/a	5.49E-01	3.714
1091727	ENSG00000118523	1479	CTGF	connective tissue growth factor	1490	6	n/a	n/a	5.22E-01	3.7
1093626	ENSG00000133110	10484	POSTN	periostin, osteoblast specific factor	10631	13	n/a	n/a	6.70E-01	3.686
1090280	ENSG00000107159	764	CA9	carbonic anhydrase IX	768	9	n/a	n/a	5.24E-01	3.684
1097571	ENSG00000161638	3653	ITGA5	integrin, alpha 5 (fibronectin receptor, alpha polypeptide)	3678	12	n/a	n/a	7.78E-01	3.683
279658617	ENSG00000199744	0	SNORD36A	small nucleolar RNA, C/D box 36A	0	9	n/a	n/a	5.22E-01	3.65
279488997	ENSG00000178464	0	CTD-2192J16.15	CTD-2192J16.15	0	19	n/a	n/a	8.44E-01	3.638
279865535	ENSG00000232368	0	FTLP2	ferritin, light polypeptide pseudogene 2	0	X	n/a	n/a	6.46E-01	3.628
279895312	ENSG00000234961	0	RP11-124N14.3	RP11-124N14.3	0	10	n/a	n/a	5.97E-01	3.627
279668060	ENSG00000202503	0	SNORD34	small nucleolar RNA, C/D box 34	0	19	n/a	n/a	6.24E-01	3.623
279968477	ENSG00000242686	0	RP11-1191J2.2	RP11-1191J2.2	0	4	n/a	n/a	5.25E-01	3.609
1091599	ENSG00000117394	6477	SLC2A1	solute carrier family 2 (facilitated glucose transporter), member 1	6513	1	n/a	n/a	5.62E-01	3.602
1102728	ENSG00000185022	23517	MAFF	v-maf musculoaponeurotic fibrosarcoma oncogene homolog F (avian)	23764	22	n/a	n/a	6.23E-01	3.602
1101264	ENSG00000177600	6149	RPLP2	ribosomal protein, large, P2	6181	11	n/a	n/a	7.28E-01	3.601
1094919	ENSG00000140557	8077	ST8SIA2	ST8 alpha-N-acetyl-neuraminide alpha-2,8-sialyltransferase 2	8128	15	n/a	n/a	5.80E-01	3.597
1092837	ENSG00000127528	10218	KLF2	Kruppel-like factor 2 (lung)	10365	19	n/a	n/a	5.30E-01	3.596
279704416	ENSG00000206878	0	SNORA51	Small nucleolar RNA SNORA51	0	1	n/a	n/a	5.57E-01	3.596
1087321	ENSG00000026025	7388	VIM	vimentin	7431	10	n/a	n/a	6.27E-01	3.592
1090265	ENSG00000106991	2007	ENG	endoglin	2022	9	n/a	n/a	6.20E-01	3.59
1104954	ENSG00000203883	33636	SOX18	SRY (sex determining region Y)-box 18	54345	20	n/a	n/a	7.04E-01	3.57
279864249	ENSG00000232238	0	AC017080.1	AC017080.1	0	2	n/a	n/a	5.86E-01	3.562
1093210	ENSG00000130635	1280	COL5A1	collagen, type V, alpha 1	1289	9	n/a	n/a	5.43E-01	3.554
1102881	ENSG00000185650	673	ZFP36L1	zinc finger protein 36, C3H type-like 1	677	14	n/a	n/a	5.73E-01	3.531
279987007	ENSG00000244615	0	PSPC1P2	paraspeckle component 1 pseudogene 2	0	13	n/a	n/a	5.19E-01	3.523
1095135	ENSG00000142178	80847	SIK1	salt-inducible kinase 1	150094	21	n/a	n/a	5.95E-01	3.517
1104376	ENSG00000197747	6248	S100A10	S100 calcium binding protein A10	6281	1	n/a	n/a	7.70E-01	3.5
279713162	ENSG00000211765	0	TRBJ2-2	T cell receptor beta joining 2-2	0	7	n/a	n/a	5.39E-01	3.491
279943096	ENSG00000239809	0	RP11-51L5.2	RP11-51L5.2	0	17	n/a	n/a	7.03E-01	3.487
1103303	ENSG00000187479	122698	C11orf96	chromosome 11 open reading frame 96	387763	11	n/a	n/a	7.50E-01	3.486
1108238	ENSG00000233913	0	CTC-575D19.1	CTC-575D19.1	0	5	n/a	n/a	7.65E-01	3.479
279708217	ENSG00000207554	0	MIR647	microRNA 647	0	20	n/a	n/a	6.62E-01	3.477
1090227	ENSG00000106624	162	AEBP1	AE binding protein 1	165	7	n/a	n/a	6.26E-01	3.468
1094516	ENSG00000138074	8805	SLC5A6	solute carrier family 5 (sodium-dependent vitamin transporter), member 6	8884	2	n/a	n/a	8.41E-01	3.457
279761862	ENSG00000223010	0	MIR1914	microRNA 1914	0	20	n/a	n/a	5.44E-01	3.45
1095134	ENSG00000142173	1283	COL6A2	collagen, type VI, alpha 2	1292	21	n/a	n/a	5.21E-01	3.419
1096111	ENSG00000149257	867	SERPINH1	serpin peptidase inhibitor, clade H (heat shock protein 47), member 1, (collagen binding protein 1)	871	11	n/a	n/a	6.69E-01	3.418
1087761	ENSG00000064547	9046	LPAR2	lysophosphatidic acid receptor 2	9170	19	n/a	n/a	1.09E+00	3.413
1102641	ENSG00000184674	2935	GSTT1	glutathione S-transferase theta 1	2952	22	n/a	n/a	5.11E-01	3.394
1088671	ENSG00000088881	36866	EBF4	early B-cell factor 4	57593	20	n/a	n/a	6.49E-01	3.387
1098566	ENSG00000165507	10909	C10orf10	chromosome 10 open reading frame 10	11067	10	n/a	n/a	5.54E-01	3.372
1089135	ENSG00000100300	702	TSPO	translocator protein (18kDa)	706	22	n/a	n/a	8.99E-01	3.369
1093946	ENSG00000135245	29656	C7orf68	chromosome 7 open reading frame 68	29923	7	n/a	n/a	5.21E-01	3.366
1089581	ENSG00000102755	2305	FLT1	fms-related tyrosine kinase 1 (vascular endothelial growth factor/vascular permeability factor receptor)	2321	13	n/a	n/a	5.47E-01	3.363
279870843	ENSG00000232815	0	RP11-764K9.2	RP11-764K9.2	0	9	n/a	n/a	6.14E-01	3.357
1106336	ENSG00000215397	59652	SCRT2	scratch homolog 2, zinc finger protein (Drosophila)	85508	20	n/a	n/a	7.82E-01	3.344
1090707	ENSG00000110799	7407	VWF	von Willebrand factor	7450	12	n/a	n/a	8.45E-01	3.308
1094933	ENSG00000140682	6999	TGFB1I1	transforming growth factor beta 1 induced transcript 1	7041	16	n/a	n/a	7.78E-01	3.305
279938997	ENSG00000239317	0	RP11-449H3.2	RP11-449H3.2	0	5	n/a	n/a	6.60E-01	3.301
279744337	ENSG00000216133	0	MIR939	microRNA 939	0	8	n/a	n/a	5.39E-01	3.296
280076770	ENSG00000254849	0	MIR939	MIR939	0	8	n/a	n/a	5.39E-01	3.296
279950381	ENSG00000240652	0	RP11-832N8.1	RP11-832N8.1	0	11	n/a	n/a	5.73E-01	3.284
1088782	ENSG00000090932	10536	DLL3	delta-like 3 (Drosophila)	10683	19	n/a	n/a	5.88E-01	3.271
1089674	ENSG00000103257	8089	SLC7A5	solute carrier family 7 (amino acid transporter light chain, L system), member 5	8140	16	n/a	n/a	5.62E-01	3.27
1088699	ENSG00000089159	5797	PXN	paxillin	5829	12	n/a	n/a	5.94E-01	3.267
279805409	ENSG00000226948	0	RP5-1068H6.3	RP5-1068H6.3	0	20	n/a	n/a	7.52E-01	3.264
1101530	ENSG00000179111	58865	HES7	hairy and enhancer of split 7 (Drosophila)	84667	17	n/a	n/a	6.79E-01	3.251
1105120	ENSG00000204388	3284	HSPA1B	heat shock 70kDa protein 1B	3304	6	n/a	n/a	5.26E-01	3.25
279883526	ENSG00000233929	0	MT1XP1	metallothionein 1X pseudogene 1	0	1	n/a	n/a	5.41E-01	3.246
1104700	ENSG00000198719	28250	DLL1	delta-like 1 (Drosophila)	28514	6	n/a	n/a	5.22E-01	3.237
1102199	ENSG00000182871	56555	COL18A1	collagen, type XVIII, alpha 1	80781	21	n/a	n/a	5.40E-01	3.237
1101266	ENSG00000177606	3700	JUN	jun proto-oncogene	3725	1	n/a	n/a	7.85E-01	3.227
1107728	ENSG00000230715	0	RP11-274B21.4	RP11-274B21.4	0	7	n/a	n/a	7.06E-01	3.226
1101216	ENSG00000177374	3072	HIC1	hypermethylated in cancer 1	3090	17	n/a	n/a	5.91E-01	3.223
279747347	ENSG00000218175	0	AC016739.2	AC016739.2	0	2	n/a	n/a	5.69E-01	3.222
279783276	ENSG00000225032	0	RP11-228B15.4	RP11-228B15.4	0	9	n/a	n/a	6.17E-01	3.216
1088910	ENSG00000095539	36988	SEMA4G	sema domain, immunoglobulin domain (Ig), transmembrane domain (TM) and short cytoplasmic domain, (semaphorin) 4G	57715	10	n/a	n/a	9.04E-01	3.205
279853536	ENSG00000231302	0	RPL36P2	ribosomal protein L36 pseudogene 2	0	20	n/a	n/a	6.07E-01	3.205
279873887	ENSG00000233078	0	RP11-5P18.5	RP11-5P18.5	0	1	n/a	n/a	5.41E-01	3.203
279897786	ENSG00000235174	0	RP11-398K22.3	RP11-398K22.3	0	6	n/a	n/a	5.47E-01	3.2
1103441	ENSG00000187990	8281	HIST1H2BG	histone cluster 1, H2bg	8339	6	n/a	n/a	7.89E-01	3.199
1087827	ENSG00000065978	4873	YBX1	Y box binding protein 1	4904	1	n/a	n/a	8.43E-01	3.195
280094015	ENSG00000256225	0	AL590710.1	AL590710.1	0	9	n/a	n/a	7.16E-01	3.189
1103563	ENSG00000188483	123587	IER5L	immediate early response 5-like	389792	9	n/a	n/a	7.20E-01	3.186
279948863	ENSG00000240463	0	RPS19P3	ribosomal protein S19 pseudogene 3	0	14	n/a	n/a	6.74E-01	3.179
279675026	ENSG00000204055	0	RP11-247A12.2	RP11-247A12.2	0	9	n/a	n/a	7.19E-01	3.177
1089492	ENSG00000102007	5323	PLP2	proteolipid protein 2 (colonic epithelium-enriched)	5355	X	n/a	n/a	6.01E-01	3.175
279736347	ENSG00000215030	0	AC073621.1	AC073621.1	0	17	n/a	n/a	6.80E-01	3.173
1095174	ENSG00000142538	76636	PTH2	parathyroid hormone 2	113091	19	n/a	n/a	9.03E-01	3.171
280003920	ENSG00000248626	0	GAPDHP40	glyceraldehyde 3 phosphate dehydrogenase pseudogene 40	0	5	n/a	n/a	7.47E-01	3.163
279669770	ENSG00000203508	0	CR786580.1	CR786580.1	0	9	n/a	n/a	5.99E-01	3.16
1092621	ENSG00000125810	22674	CD93	CD93 molecule	22918	20	n/a	n/a	6.54E-01	3.157
1098198	ENSG00000164104	3128	HMGB2	high mobility group box 2	3148	4	n/a	n/a	6.70E-01	3.153
1089341	ENSG00000101187	27974	SLCO4A1	solute carrier organic anion transporter family, member 4A1	28231	20	n/a	n/a	7.94E-01	3.146
1102447	ENSG00000183798	59861	EMILIN3	elastin microfibril interfacer 3	90187	20	n/a	n/a	7.14E-01	3.142
279720656	ENSG00000213293	0	CTD-2666L21.3	CTD-2666L21.3	0	19	n/a	n/a	6.05E-01	3.137
1088254	ENSG00000077279	1629	DCX	doublecortin	1641	X	n/a	n/a	6.21E-01	3.133
279658631	ENSG00000199753	1013107	SNORD104	small nucleolar RNA, C/D box 104	692227	17	n/a	n/a	5.08E-01	3.133
279709190	ENSG00000207733	0	MIR637	microRNA 637	0	19	n/a	n/a	7.21E-01	3.11
279841982	ENSG00000230286	0	AC013472.4	AC013472.4	0	2	n/a	n/a	6.93E-01	3.106
1101624	ENSG00000179776	998	CDH5	cadherin 5, type 2 (vascular endothelium)	1003	16	n/a	n/a	5.47E-01	3.102
1106399	ENSG00000215788	8647	TNFRSF25	tumor necrosis factor receptor superfamily, member 25	8718	1	n/a	n/a	5.61E-01	3.098
1099811	ENSG00000170525	5177	PFKFB3	6-phosphofructo-2-kinase/fructose-2,6-biphosphatase 3	5209	10	n/a	n/a	7.05E-01	3.096
279994601	ENSG00000247095	157121905	MIR210HG	MIR210 host gene (non-protein coding)	100506211	11	n/a	n/a	5.64E-01	3.094
279666422	ENSG00000202031	0	SNORD38A	small nucleolar RNA, C/D box 38A	0	1	n/a	n/a	5.50E-01	3.093
1090203	ENSG00000106483	6388	SFRP4	secreted frizzled-related protein 4	6424	7	n/a	n/a	5.52E-01	3.084
1103414	ENSG00000187867	110032	PALM3	paralemmin 3	342979	19	n/a	n/a	6.86E-01	3.083
280125165	ENSG00000258989	0	RP11-47I22.4	RP11-47I22.4	0	14	n/a	n/a	6.42E-01	3.083
279960266	ENSG00000241836	0	AC073321.5	AC073321.5	0	2	n/a	n/a	5.87E-01	3.08
1097217	ENSG00000158825	973	CDA	cytidine deaminase	978	1	n/a	n/a	5.85E-01	3.071
1099097	ENSG00000167617	80686	CDC42EP5	CDC42 effector protein (Rho GTPase binding) 5	148170	19	n/a	n/a	7.23E-01	3.069
279716991	ENSG00000212487	166742	SNORA17	small nucleolar RNA, H/ACA box 17	677804	9	n/a	n/a	5.78E-01	3.062
1093729	ENSG00000134013	3992	LOXL2	lysyl oxidase-like 2	4017	8	n/a	n/a	5.81E-01	3.057
1100698	ENSG00000174640	6541	SLCO2A1	solute carrier organic anion transporter family, member 2A1	6578	3	n/a	n/a	5.64E-01	3.043
1094257	ENSG00000136826	9180	KLF4	Kruppel-like factor 4 (gut)	9314	9	n/a	n/a	3.75E-01	3.042
279705725	ENSG00000207112	165979	SNORA25	small nucleolar RNA, H/ACA box 25	684959	11	n/a	n/a	6.07E-01	3.039
1097783	ENSG00000162772	464	ATF3	activating transcription factor 3	467	1	n/a	n/a	3.82E-01	3.034
1088672	ENSG00000088882	35545	CPXM1	carboxypeptidase X (M14 family), member 1	56265	20	n/a	n/a	1.14E+00	3.033
1101802	ENSG00000180828	27064	BHLHE22	basic helix-loop-helix family, member e22	27319	8	n/a	n/a	5.30E-01	3.03
280138179	ENSG00000259748	0	RP11-56B16.3	RP11-56B16.3	0	15	n/a	n/a	5.59E-01	3.029
1097367	ENSG00000160111	26896	CPAMD8	C3 and PZP-like, alpha-2-macroglobulin domain containing 8	27151	19	n/a	n/a	7.31E-01	3.027
1088250	ENSG00000077238	3541	IL4R	interleukin 4 receptor	3566	16	n/a	n/a	6.84E-01	3.025
1099347	ENSG00000168528	110337	SERINC2	serine incorporator 2	347735	1	n/a	n/a	1.06E+00	3.025
279751883	ENSG00000221088	0	AP005264.1	AP005264.1	0	18	n/a	n/a	8.30E-01	3.021
280116676	ENSG00000258504	0	RP11-638I2.6	RP11-638I2.6	0	14	n/a	n/a	5.55E-01	3.021
1088781	ENSG00000090924	41420	PLEKHG2	pleckstrin homology domain containing, family G (with RhoGef domain) member 2	64857	19	n/a	n/a	7.21E-01	3.02
1088756	ENSG00000090447	6981	TFAP4	transcription factor AP-4 (activating enhancer binding protein 4)	7023	16	n/a	n/a	7.16E-01	3.019
280076317	ENSG00000254815	0	RP11-496I9.1	RP11-496I9.1	0	11	n/a	n/a	7.91E-01	3.017
279849023	ENSG00000230897	0	AC013248.1	AC013248.1	0	17	n/a	n/a	5.29E-01	3.013
280085678	ENSG00000255390	0	RP11-732A19.5	RP11-732A19.5	0	11	n/a	n/a	5.77E-01	3.004
1109149	ENSG00000244486	60012	SCARF2	scavenger receptor class F, member 2	91179	22	n/a	n/a	8.03E-01	3.001
1094377	ENSG00000137404	11109	NRM	nurim (nuclear envelope membrane protein)	11270	6	n/a	n/a	6.61E-01	2.998
1102803	ENSG00000185275	0	CD24P4	CD24 molecule pseudogene 4	0	Y	n/a	n/a	5.08E-01	2.996
279661956	ENSG00000200729	26516	SNORD79	small nucleolar RNA, C/D box 79	26770	1	n/a	n/a	5.16E-01	2.991
279951266	ENSG00000240758	0	RP11-155G14.5	RP11-155G14.5	0	7	n/a	n/a	5.45E-01	2.983
1091688	ENSG00000118231	1412	CRYGD	crystallin, gamma D	1421	2	n/a	n/a	5.97E-01	2.979
1102852	ENSG00000185519	110389	FAM131C	family with sequence similarity 131, member C	348487	1	n/a	n/a	5.92E-01	2.977
1099785	ENSG00000170439	83410	METTL7B	methyltransferase like 7B	196410	12	n/a	n/a	8.31E-01	2.974
1106522	ENSG00000221869	1045	CEBPD	CCAAT/enhancer binding protein (C/EBP), delta	1052	8	n/a	n/a	5.39E-01	2.974
1098995	ENSG00000167178	36884	ISLR2	immunoglobulin superfamily containing leucine-rich repeat 2	57611	15	n/a	n/a	5.08E-01	2.97
279977663	ENSG00000243679	0	RP11-274B21.3	RP11-274B21.3	0	7	n/a	n/a	5.95E-01	2.963
1097796	ENSG00000162840	0	MT1P2	metallothionein 1 pseudogene 2	0	4	n/a	n/a	5.70E-01	2.948
279399998	ENSG00000169253	0	RP11-220D10.1	RP11-220D10.1	0	9	n/a	n/a	5.89E-01	2.948
1092913	ENSG00000128283	10976	CDC42EP1	CDC42 effector protein (Rho GTPase binding) 1	11135	22	n/a	n/a	5.86E-01	2.947
1088506	ENSG00000084628	55373	NKAIN1	Na+/K+ transporting ATPase interacting 1	79570	1	n/a	n/a	6.54E-01	2.944
1097023	ENSG00000157227	4297	MMP14	matrix metallopeptidase 14 (membrane-inserted)	4323	14	n/a	n/a	5.72E-01	2.936
279798449	ENSG00000226338	0	AC079150.2	AC079150.2	0	2	n/a	n/a	3.85E-01	2.932
1098644	ENSG00000165810	81139	BTNL9	butyrophilin-like 9	153579	5	n/a	n/a	7.39E-01	2.922
279784987	ENSG00000225200	0	AB019441.29	AB019441.29	0	14	n/a	n/a	5.94E-01	2.919
280094681	ENSG00000256309	0	AC009469.1	AC009469.1	0	2	n/a	n/a	6.05E-01	2.918
1100598	ENSG00000174083	0	PIK3R6	phosphoinositide-3-kinase, regulatory subunit 6	0	17	n/a	n/a	6.94E-01	2.918
279660780	ENSG00000200372	0	RNU5E-8P	RNA, U5E small nuclear 8, pseudogene	0	3	n/a	n/a	4.25E-01	2.912
1094460	ENSG00000137818	6144	RPLP1	ribosomal protein, large, P1	6176	15	n/a	n/a	5.70E-01	2.902
279708007	ENSG00000207496	166313	SNORA7A	small nucleolar RNA, H/ACA box 7A	619563	3	n/a	n/a	6.19E-01	2.896
280043173	ENSG00000251819	0	U6	U6 spliceosomal RNA	0	15	n/a	n/a	4.25E-01	2.895
1097652	ENSG00000162244	6127	RPL29	ribosomal protein L29	6159	3	n/a	n/a	6.63E-01	2.894
279719096	ENSG00000213082	0	PPP1R14BP2	protein phosphatase 1, regulatory (inhibitor) subunit 14B pseudogene 2	0	2	n/a	n/a	7.15E-01	2.886
1094290	ENSG00000136929	34652	HEMGN	hemogen	55363	9	n/a	n/a	7.09E-01	2.885
1092726	ENSG00000126458	6204	RRAS	related RAS viral (r-ras) oncogene homolog	6237	19	n/a	n/a	6.09E-01	2.878
1096547	ENSG00000153048	23343	CARHSP1	calcium regulated heat stable protein 1, 24kDa	23589	16	n/a	n/a	6.49E-01	2.877
1093827	ENSG00000134531	1997	EMP1	epithelial membrane protein 1	2012	12	n/a	n/a	5.47E-01	2.87
1092380	ENSG00000124194	54837	GDAP1L1	ganglioside-induced differentiation-associated protein 1-like 1	78997	20	n/a	n/a	6.25E-01	2.86
279731191	ENSG00000214535	0	RPS15AP1	ribosomal protein S15a pseudogene 1	0	20	n/a	n/a	5.54E-01	2.858
1088300	ENSG00000078401	1893	EDN1	endothelin 1	1906	6	n/a	n/a	3.80E-01	2.858
279984959	ENSG00000244398	0	RP11-466H18.1	RP11-466H18.1	0	11	n/a	n/a	6.37E-01	2.858
1095372	ENSG00000143630	36930	HCN3	hyperpolarization activated cyclic nucleotide-gated potassium channel 3	57657	1	n/a	n/a	1.09E+00	2.854
1093745	ENSG00000134107	8487	BHLHE40	basic helix-loop-helix family, member e40	8553	3	n/a	n/a	6.73E-01	2.854
1088824	ENSG00000091879	282	ANGPT2	angiopoietin 2	285	8	n/a	n/a	5.88E-01	2.853
279811756	ENSG00000227514	0	RP11-709P2.1	RP11-709P2.1	0	8	n/a	n/a	7.65E-01	2.852
1093367	ENSG00000131477	10120	RAMP2	receptor (G protein-coupled) activity modifying protein 2	10266	17	n/a	n/a	6.54E-01	2.851
1095131	ENSG00000142156	1282	COL6A1	collagen, type VI, alpha 1	1291	21	n/a	n/a	5.39E-01	2.85
1090689	ENSG00000110660	34022	SLC35F2	solute carrier family 35, member F2	54733	11	n/a	n/a	6.87E-01	2.847
280075692	ENSG00000254772	1924	EEF1G	eukaryotic translation elongation factor 1 gamma	1937	11	n/a	n/a	8.31E-01	2.845
1105896	ENSG00000213719	1183	CLIC1	chloride intracellular channel 1	1192	6	n/a	n/a	5.23E-01	2.835
1096158	ENSG00000149564	59988	ESAM	endothelial cell adhesion molecule	90952	11	n/a	n/a	5.86E-01	2.835
1092574	ENSG00000125520	36010	SLC2A4RG	SLC2A4 regulator	56731	20	n/a	n/a	7.20E-01	2.835
280092156	ENSG00000256013	0	RP11-27M24.1	RP11-27M24.1	0	16	n/a	n/a	5.71E-01	2.834
1095215	ENSG00000142798	3319	HSPG2	heparan sulfate proteoglycan 2	3339	1	n/a	n/a	8.59E-01	2.831
1087679	ENSG00000059804	6479	SLC2A3	solute carrier family 2 (facilitated glucose transporter), member 3	6515	12	n/a	n/a	7.80E-01	2.825
280118319	ENSG00000258596	0	CTD-2576F9.1	CTD-2576F9.1	0	15	n/a	n/a	7.71E-01	2.823
1105897	ENSG00000213722	23318	DDAH2	dimethylarginine dimethylaminohydrolase 2	23564	6	n/a	n/a	7.17E-01	2.817
1102377	ENSG00000183615	58930	FAM167B	family with sequence similarity 167, member B	84734	1	n/a	n/a	8.46E-01	2.811
1087703	ENSG00000061656	6636	SPAG4	sperm associated antigen 4	6676	20	n/a	n/a	7.95E-01	2.806
1089978	ENSG00000105373	29730	GLTSCR2	glioma tumor suppressor candidate region gene 2	29997	19	n/a	n/a	1.10E+00	2.806
279755579	ENSG00000221740	169630	SNORD93	small nucleolar RNA, C/D box 93	692210	7	n/a	n/a	5.08E-01	2.801
1104701	ENSG00000198720	79038	ANKRD13B	ankyrin repeat domain 13B	124930	17	n/a	n/a	7.40E-01	2.8
1096096	ENSG00000149131	706	SERPING1	serpin peptidase inhibitor, clade G (C1 inhibitor), member 1	710	11	n/a	n/a	5.86E-01	2.799
279981933	ENSG00000244097	0	RP11-411G7.1	RP11-411G7.1	0	17	n/a	n/a	6.71E-01	2.798
1100959	ENSG00000176046	26219	NUPR1	nuclear protein, transcriptional regulator, 1	26471	16	n/a	n/a	3.76E-01	2.794
1093513	ENSG00000132510	22890	KDM6B	lysine (K)-specific demethylase 6B	23135	17	n/a	n/a	9.17E-01	2.793
279723028	ENSG00000213574	0	LDHAP5	lactate dehydrogenase A pseudogene 5	0	10	n/a	n/a	5.40E-01	2.792
1106041	ENSG00000214289	0	RPL39P5	ribosomal protein L39 pseudogene 5	0	3	n/a	n/a	8.57E-01	2.791
1095371	ENSG00000143627	5281	PKLR	pyruvate kinase, liver and RBC	5313	1	n/a	n/a	7.80E-01	2.784
279754039	ENSG00000221462	167679	SNORA76	small nucleolar RNA, H/ACA box 76	677842	17	n/a	n/a	5.23E-01	2.783
279994149	ENSG00000246892	0	AL034548.1	AL034548.1	0	20	n/a	n/a	9.66E-01	2.782
279882358	ENSG00000233837	0	EIF3LP2	eukaryotic translation initiation factor 3, subunit L pseudogene 2	0	10	n/a	n/a	7.76E-01	2.78
280087192	ENSG00000255508	0	MIR3654	microRNA 3654	0	11	n/a	n/a	8.49E-01	2.779
279841042	ENSG00000230191	0	RP4-725G10.3	RP4-725G10.3	0	7	n/a	n/a	6.18E-01	2.779
279709603	ENSG00000207795	128057	MIR155	microRNA 155	406947	21	n/a	n/a	5.32E-01	2.776
1099963	ENSG00000171163	34946	ZNF692	zinc finger protein 692	55657	1	n/a	n/a	5.57E-01	2.771
1104771	ENSG00000198844	22655	ARHGEF15	Rho guanine nucleotide exchange factor (GEF) 15	22899	17	n/a	n/a	5.85E-01	2.77
280090848	ENSG00000255857	157122481	RP1-278C19.3	RP1-278C19.3	100506649	12	n/a	n/a	5.78E-01	2.77
279800605	ENSG00000226540	0	GAPDHP73	glyceraldehyde-3-phosphate dehydrogenase pseudogene 73	0	6	n/a	n/a	8.57E-01	2.769
1091121	ENSG00000113739	8547	STC2	stanniocalcin 2	8614	5	n/a	n/a	5.48E-01	2.767
1098589	ENSG00000165617	30820	DACT1	dapper, antagonist of beta-catenin, homolog 1 (Xenopus laevis)	51339	14	n/a	n/a	5.58E-01	2.767
1096483	ENSG00000152518	674	ZFP36L2	zinc finger protein 36, C3H type-like 2	678	2	n/a	n/a	5.76E-01	2.761
1108080	ENSG00000232856	0	MIR3654	microRNA 3654	0	7	n/a	n/a	9.99E-01	2.761
1106668	ENSG00000223722	0	RP11-467L13.5	RP11-467L13.5	0	12	n/a	n/a	6.07E-01	2.757
1097135	ENSG00000158164	10855	TMSB15A	thymosin beta 15a	11013	X	n/a	n/a	5.48E-01	2.755
1095204	ENSG00000142694	34483	FAM176B	family with sequence similarity 176, member B	55194	1	n/a	n/a	8.18E-01	2.752
279833718	ENSG00000229515	0	RP11-793E15.1	RP11-793E15.1	0	3	n/a	n/a	5.97E-01	2.749
280045448	ENSG00000252147	0	Y_RNA	Y RNA	0	X	n/a	n/a	5.28E-01	2.747
1102210	ENSG00000182909	60706	LENG9	leukocyte receptor cluster (LRC) member 9	94059	19	n/a	n/a	5.21E-01	2.745
280096171	ENSG00000256492	0	AL118508.1	AL118508.1	0	20	n/a	n/a	7.44E-01	2.745
279725943	ENSG00000213935	0	AC092610.12	AC092610.12	0	7	n/a	n/a	5.25E-01	2.743
279667899	ENSG00000202461	0	Y_RNA	Y RNA	0	1	n/a	n/a	8.96E-01	2.738
1101040	ENSG00000176435	81491	CLEC14A	C-type lectin domain family 14, member A	161198	14	n/a	n/a	6.21E-01	2.737
1102848	ENSG00000185507	3640	IRF7	interferon regulatory factor 7	3665	11	n/a	n/a	6.42E-01	2.736
279657042	ENSG00000199262	0	snoZ39	Small nucleolar RNA Z39	0	5	n/a	n/a	5.98E-01	2.734
1097338	ENSG00000159840	7745	ZYX	zyxin	7791	7	n/a	n/a	8.46E-01	2.734
1095798	ENSG00000146677	0	AC004453.8	AC004453.8	0	7	n/a	n/a	5.18E-01	2.733
1102408	ENSG00000183688	110927	FAM101B	family with sequence similarity 101, member B	359845	17	n/a	n/a	8.28E-01	2.732
1104481	ENSG00000198034	6158	RPS4X	ribosomal protein S4, X-linked	6191	X	n/a	n/a	6.12E-01	2.729
1088982	ENSG00000099617	1930	EFNA2	ephrin-A2	1943	19	n/a	n/a	6.99E-01	2.72
280132437	ENSG00000259407	0	RP11-158M2.3	RP11-158M2.3	0	15	n/a	n/a	5.79E-01	2.719
1094467	ENSG00000137834	4066	SMAD6	SMAD family member 6	4091	15	n/a	n/a	7.78E-01	2.71
1104106	ENSG00000196924	2300	FLNA	filamin A, alpha	2316	X	n/a	n/a	6.23E-01	2.709
1107800	ENSG00000231167	0	YBX1P2	Y box binding protein 1 pseudogene 2	0	7	n/a	n/a	7.90E-01	2.707
1089945	ENSG00000105227	36989	PRX	periaxin	57716	19	n/a	n/a	1.01E+00	2.706
279776311	ENSG00000224415	0	RP11-401L13.4	RP11-401L13.4	0	7	n/a	n/a	5.49E-01	2.704
1100596	ENSG00000174059	942	CD34	CD34 molecule	947	1	n/a	n/a	5.39E-01	2.702
280134846	ENSG00000259539	0	CTD-2651B20.1	CTD-2651B20.1	0	15	n/a	n/a	7.17E-01	2.702
1108950	ENSG00000240583	355	AQP1	aquaporin 1 (Colton blood group)	358	7	n/a	n/a	5.18E-01	2.701
1090210	ENSG00000106538	5887	RARRES2	retinoic acid receptor responder (tazarotene induced) 2	5919	7	n/a	n/a	7.03E-01	2.7
1093356	ENSG00000131435	8506	PDLIM4	PDZ and LIM domain 4	8572	5	n/a	n/a	6.96E-01	2.699
279886361	ENSG00000234194	0	RP4-781B1.2	RP4-781B1.2	0	20	n/a	n/a	5.22E-01	2.699
279821354	ENSG00000228404	0	AP001468.58	AP001468.58	0	21	n/a	n/a	5.74E-01	2.696
279880509	ENSG00000233668	0	RP11-571F15.3	RP11-571F15.3	0	9	n/a	n/a	5.98E-01	2.696
1089794	ENSG00000104368	5295	PLAT	plasminogen activator, tissue	5327	8	n/a	n/a	6.61E-01	2.695
1095128	ENSG00000142089	10263	IFITM3	interferon induced transmembrane protein 3	10410	11	n/a	n/a	5.65E-01	2.693
1104407	ENSG00000197846	8285	HIST1H2BF	histone cluster 1, H2bf	8343	6	n/a	n/a	5.47E-01	2.681
279985183	ENSG00000244422	0	RP11-463H12.1	RP11-463H12.1	0	4	n/a	n/a	5.17E-01	2.68
1100482	ENSG00000173457	26220	PPP1R14B	protein phosphatase 1, regulatory (inhibitor) subunit 14B	26472	11	n/a	n/a	5.70E-01	2.678
279728898	ENSG00000214203	0	RP11-135F9.1	RP11-135F9.1	0	12	n/a	n/a	6.88E-01	2.675
279769347	ENSG00000223877	0	RP11-2F9.1	RP11-2F9.1	0	15	n/a	n/a	6.10E-01	2.675
279990244	ENSG00000245532	0	NEAT1	nuclear paraspeckle assembly transcript 1 (non-protein coding)	0	11	n/a	n/a	5.55E-01	2.674
279705767	ENSG00000207118	0	SNORD14D	small nucleolar RNA, C/D box 14D	0	11	n/a	n/a	3.81E-01	2.673
280092498	ENSG00000256045	1023957	MTRNR2L10	MT-RNR2-like 10	100463488	X	n/a	n/a	3.76E-01	2.67
280075586	ENSG00000254762	0	RP11-867G23.2	RP11-867G23.2	0	11	n/a	n/a	5.46E-01	2.668
279702757	ENSG00000206597	1013090	SNORA57	small nucleolar RNA, H/ACA box 57	692158	11	n/a	n/a	5.28E-01	2.667
1098411	ENSG00000164867	4815	NOS3	nitric oxide synthase 3 (endothelial cell)	4846	7	n/a	n/a	1.06E+00	2.666
1100007	ENSG00000171388	8785	APLN	apelin	8862	X	n/a	n/a	6.25E-01	2.666
1099280	ENSG00000168268	41467	NT5DC2	5'-nucleotidase domain containing 2	64943	3	n/a	n/a	8.09E-01	2.664
1102780	ENSG00000185201	10434	IFITM2	interferon induced transmembrane protein 2 (1-8D)	10581	11	n/a	n/a	5.23E-01	2.661
1092993	ENSG00000128917	33858	DLL4	delta-like 4 (Drosophila)	54567	15	n/a	n/a	5.77E-01	2.661
1094260	ENSG00000136830	41418	FAM129B	family with sequence similarity 129, member B	64855	9	n/a	n/a	1.00E+00	2.66
1097294	ENSG00000159388	7786	BTG2	BTG family, member 2	7832	1	n/a	n/a	3.78E-01	2.655
279555139	ENSG00000185834	0	RPL12P4	ribosomal protein L12 pseudogene 4	0	20	n/a	n/a	5.34E-01	2.651
280003757	ENSG00000248603	0	RP3-412A9.10	RP3-412A9.10	0	22	n/a	n/a	6.26E-01	2.648
1091995	ENSG00000120738	1945	EGR1	early growth response 1	1958	5	n/a	n/a	6.07E-01	2.647
1090590	ENSG00000109736	10081	MFSD10	major facilitator superfamily domain containing 10	10227	4	n/a	n/a	7.25E-01	2.646
1106652	ENSG00000223609	3028	HBD	hemoglobin, delta	3045	11	n/a	n/a	7.27E-01	2.646
279793382	ENSG00000225912	0	RP13-258O15.1	RP13-258O15.1	0	X	n/a	n/a	5.29E-01	2.645
1095357	ENSG00000143554	10842	SLC27A3	solute carrier family 27 (fatty acid transporter), member 3	11000	1	n/a	n/a	8.06E-01	2.645
1095891	ENSG00000147403	6102	RPL10	ribosomal protein L10	6134	X	n/a	n/a	6.45E-01	2.643
1099413	ENSG00000168824	26810	NSG1	Neuron-specific protein family member 1	27065	4	n/a	n/a	5.42E-01	2.643
1099096	ENSG00000167615	77547	LENG8	leukocyte receptor cluster (LRC) member 8	114823	19	n/a	n/a	5.34E-01	2.642
280088647	ENSG00000255629	0	RP11-196H14.3	RP11-196H14.3	0	12	n/a	n/a	6.57E-01	2.638
1104453	ENSG00000197958	6104	RPL12	ribosomal protein L12	6136	9	n/a	n/a	5.35E-01	2.638
280126236	ENSG00000259052	0	AL157871.2	AL157871.2	0	14	n/a	n/a	5.20E-01	2.631
1088348	ENSG00000079689	10443	SCGN	secretagogin, EF-hand calcium binding protein	10590	6	n/a	n/a	8.28E-01	2.631
279719187	ENSG00000213087	0	RP11-613F7.1	RP11-613F7.1	0	6	n/a	n/a	3.80E-01	2.63
1097584	ENSG00000161682	94166	FAM171A2	family with sequence similarity 171, member A2	284069	17	n/a	n/a	5.22E-01	2.628
1100951	ENSG00000176014	58816	TUBB6	tubulin, beta 6 class V	84617	18	n/a	n/a	5.57E-01	2.628
1097718	ENSG00000162591	1940	MEGF6	multiple EGF-like-domains 6	1953	1	n/a	n/a	7.52E-01	2.628
279533912	ENSG00000183929	0	DUSP5P	dual specificity phosphatase 5 pseudogene	0	1	n/a	n/a	6.83E-01	2.627
1103528	ENSG00000188322	122887	SBK1	SH3-binding domain kinase 1	388228	16	n/a	n/a	5.73E-01	2.626
1093099	ENSG00000129946	25510	SHC2	SHC (Src homology 2 domain containing) transforming protein 2	25759	19	n/a	n/a	7.15E-01	2.626
1099180	ENSG00000167874	60145	TMEM88	transmembrane protein 88	92162	17	n/a	n/a	5.40E-01	2.623
1096810	ENSG00000155380	6530	SLC16A1	solute carrier family 16, member 1 (monocarboxylic acid transporter 1)	6566	1	n/a	n/a	6.30E-01	2.621
1105223	ENSG00000204628	10252	GNB2L1	guanine nucleotide binding protein (G protein), beta polypeptide 2-like 1	10399	5	n/a	n/a	6.42E-01	2.62
279866672	ENSG00000232472	0	EEF1B2P3	eukaryotic translation elongation factor 1 beta 2 pseudogene 3	0	X	n/a	n/a	6.77E-01	2.619
279748706	ENSG00000219146	0	RP11-134L4.1	RP11-134L4.1	0	6	n/a	n/a	7.08E-01	2.619
1097215	ENSG00000158815	8745	FGF17	fibroblast growth factor 17	8822	8	n/a	n/a	5.15E-01	2.615
280117541	ENSG00000258555	0	KB-1896H10.1	Uncharacterized protein	0	22	n/a	n/a	6.14E-01	2.613
1096648	ENSG00000154016	10592	GRAP	GRB2-related adaptor protein	10750	17	n/a	n/a	6.03E-01	2.612
1103124	ENSG00000186567	36250	CEACAM19	carcinoembryonic antigen-related cell adhesion molecule 19	56971	19	n/a	n/a	5.63E-01	2.611
1100367	ENSG00000172889	30644	EGFL7	EGF-like-domain, multiple 7	51162	9	n/a	n/a	5.98E-01	2.61
1093224	ENSG00000130702	3886	LAMA5	laminin, alpha 5	3911	20	n/a	n/a	8.43E-01	2.61
1090037	ENSG00000105640	6110	RPL18A	ribosomal protein L18a	6142	19	n/a	n/a	5.97E-01	2.607
280135928	ENSG00000259605	0	AC074212.5	AC074212.5	0	19	n/a	n/a	7.57E-01	2.6
1088265	ENSG00000077522	85	ACTN2	actinin, alpha 2	88	1	n/a	n/a	5.83E-01	2.599
1086878	ENSG00000001617	6369	SEMA3F	sema domain, immunoglobulin domain (Ig), short basic domain, secreted, (semaphorin) 3F	6405	3	n/a	n/a	1.26E+00	2.598
279913934	ENSG00000236735	0	RPL31P63	ribosomal protein L31 pseudogene 63	0	X	n/a	n/a	8.52E-01	2.598
1105616	ENSG00000205978	36796	NYNRIN	NYN domain and retroviral integrase containing	57523	14	n/a	n/a	8.26E-01	2.595
1093699	ENSG00000133742	755	CA1	carbonic anhydrase I	759	8	n/a	n/a	5.14E-01	2.593
1103823	ENSG00000196126	3105	HLA-DRB1	major histocompatibility complex, class II, DR beta 1	3123	6	n/a	n/a	3.89E-01	2.592
1093177	ENSG00000130427	2041	EPO	erythropoietin	2056	7	n/a	n/a	5.18E-01	2.59
1095054	ENSG00000141505	429	ASGR1	asialoglycoprotein receptor 1	432	17	n/a	n/a	9.74E-01	2.59
279930738	ENSG00000238150	0	AC008753.3	AC008753.3	0	19	n/a	n/a	5.64E-01	2.589
1089537	ENSG00000102265	7033	TIMP1	TIMP metallopeptidase inhibitor 1	7076	X	n/a	n/a	6.20E-01	2.588
280067086	ENSG00000254170	0	CTD-2073O6.1	CTD-2073O6.1	0	5	n/a	n/a	8.27E-01	2.586
1095129	ENSG00000142102	55963	ATHL1	ATH1, acid trehalase-like 1 (yeast)	80162	11	n/a	n/a	5.47E-01	2.586
1090030	ENSG00000105610	10514	KLF1	Kruppel-like factor 1 (erythroid)	10661	19	n/a	n/a	7.26E-01	2.585
1091545	ENSG00000116962	4780	NID1	nidogen 1	4811	1	n/a	n/a	5.17E-01	2.583
279470193	ENSG00000176043	0	RP1-146I3.1	RP1-146I3.1	0	14	n/a	n/a	3.76E-01	2.581
280039163	ENSG00000251469	0	AC099668.5	AC099668.5	0	3	n/a	n/a	7.69E-01	2.581
280122870	ENSG00000258862	0	RP11-973D8.3	RP11-973D8.3	0	12	n/a	n/a	6.04E-01	2.58
1093550	ENSG00000132688	10605	NES	nestin	10763	1	n/a	n/a	6.35E-01	2.58
1099557	ENSG00000169429	3551	IL8	interleukin 8	3576	4	n/a	n/a	5.21E-01	2.578
1089882	ENSG00000104897	8124	SF3A2	splicing factor 3a, subunit 2, 66kDa	8175	19	n/a	n/a	1.06E+00	2.577
279837524	ENSG00000229891	1001058	Z83851.1	Z83851.1	100134361	22	n/a	n/a	5.90E-01	2.575
279781233	ENSG00000224861	0	YBX1P1	Y box binding protein 1 pseudogene 1	0	14	n/a	n/a	7.77E-01	2.575
1098085	ENSG00000163794	7306	UCN	urocortin	7349	2	n/a	n/a	5.98E-01	2.571
1089950	ENSG00000105251	36240	SHD	Src homology 2 domain containing transforming protein D	56961	19	n/a	n/a	5.34E-01	2.568
279666646	ENSG00000202093	0	SNORD58C	small nucleolar RNA, C/D box 58C	0	18	n/a	n/a	5.22E-01	2.566
279908618	ENSG00000236238	0	AC093106.4	AC093106.4	0	7	n/a	n/a	5.37E-01	2.565
279710856	ENSG00000209480	0	SNORD83B	small nucleolar RNA, C/D box 83B	0	22	n/a	n/a	3.77E-01	2.565
1087088	ENSG00000008516	40987	MMP25	matrix metallopeptidase 25	64386	16	n/a	n/a	5.19E-01	2.563
1104578	ENSG00000198336	4609	MYL4	myosin, light chain 4, alkali; atrial, embryonic	4635	17	n/a	n/a	5.84E-01	2.563
1091844	ENSG00000119699	7001	TGFB3	transforming growth factor, beta 3	7043	14	n/a	n/a	5.87E-01	2.561
1102468	ENSG00000183888	80799	C1orf64	chromosome 1 open reading frame 64	149563	1	n/a	n/a	5.65E-01	2.559
280074375	ENSG00000254682	0	RP11-660L16.2	RP11-660L16.2	0	11	n/a	n/a	3.85E-01	2.558
1095536	ENSG00000144713	6129	RPL32	ribosomal protein L32	6161	3	n/a	n/a	5.29E-01	2.558
1102615	ENSG00000184557	8901	SOCS3	suppressor of cytokine signaling 3	9021	17	n/a	n/a	5.08E-01	2.558
1102871	ENSG00000185615	41289	PDIA2	protein disulfide isomerase family A, member 2	64714	16	n/a	n/a	5.23E-01	2.557
1097061	ENSG00000157570	59855	TSPAN18	tetraspanin 18	90139	11	n/a	n/a	9.32E-01	2.551
279722105	ENSG00000213442	0	RPL18AP3	ribosomal protein L18a pseudogene 3	0	12	n/a	n/a	6.39E-01	2.543
279661893	ENSG00000200710	0	SNORD81	small nucleolar RNA, C/D box 81	0	1	n/a	n/a	3.76E-01	2.542
1099001	ENSG00000167194	80516	C16orf92	chromosome 16 open reading frame 92	146378	16	n/a	n/a	6.86E-01	2.542
1098096	ENSG00000163815	7080	CLEC3B	C-type lectin domain family 3, member B	7123	3	n/a	n/a	5.29E-01	2.542
1105919	ENSG00000213853	1998	EMP2	epithelial membrane protein 2	2013	16	n/a	n/a	5.86E-01	2.54
279744246	ENSG00000216105	0	MIR943	microRNA 943	0	4	n/a	n/a	7.20E-01	2.539
279713183	ENSG00000211768	0	TRBJ2-4	T cell receptor beta joining 2-4	0	7	n/a	n/a	3.86E-01	2.538
1104956	ENSG00000203896	34212	LIME1	Lck interacting transmembrane adaptor 1	54923	20	n/a	n/a	3.76E-01	2.537
279721853	ENSG00000213406	0	ANXA2P1	annexin A2 pseudogene 1	0	4	n/a	n/a	5.19E-01	2.537
1092486	ENSG00000124762	1020	CDKN1A	cyclin-dependent kinase inhibitor 1A (p21, Cip1)	1026	6	n/a	n/a	6.70E-01	2.536
279731840	ENSG00000214612	0	RPS19P1	ribosomal protein S19 pseudogene 1	0	20	n/a	n/a	5.18E-01	2.533
1094397	ENSG00000137496	9923	IL18BP	interleukin 18 binding protein	10068	11	n/a	n/a	7.24E-01	2.532
1087954	ENSG00000069696	1803	DRD4	dopamine receptor D4	1815	11	n/a	n/a	5.38E-01	2.53
1101296	ENSG00000177732	6626	SOX12	SRY (sex determining region Y)-box 12	6666	20	n/a	n/a	8.44E-01	2.529
1103826	ENSG00000196136	9	SERPINA3	serpin peptidase inhibitor, clade A (alpha-1 antiproteinase, antitrypsin), member 3	12	14	n/a	n/a	3.78E-01	2.529
279850530	ENSG00000231050	0	RP1-140A9.1	RP1-140A9.1	0	1	n/a	n/a	6.46E-01	2.528
1104574	ENSG00000198324	80393	FAM109A	family with sequence similarity 109, member A	144717	12	n/a	n/a	7.28E-01	2.527
1095733	ENSG00000146112	82204	PPP1R18	protein phosphatase 1, regulatory subunit 18	170954	6	n/a	n/a	8.37E-01	2.526
1108810	ENSG00000237774	0	RP11-129B9.1	RP11-129B9.1	0	12	n/a	n/a	5.72E-01	2.524
279889596	ENSG00000234488	0	AC096664.1	AC096664.1	0	2	n/a	n/a	5.47E-01	2.519
279821958	ENSG00000228462	0	RP11-445N18.3	RP11-445N18.3	0	10	n/a	n/a	5.67E-01	2.517
279806171	ENSG00000227008	0	RP3-417G15.1	RP3-417G15.1	0	X	n/a	n/a	5.85E-01	2.516
1094607	ENSG00000138606	59932	SHF	Src homology 2 domain containing F	90525	15	n/a	n/a	5.80E-01	2.516
279780860	ENSG00000224820	0	BTF3P4	basic transcription factor 3 pseudogene 4	0	9	n/a	n/a	5.75E-01	2.515
1100227	ENSG00000172270	678	BSG	basigin (Ok blood group)	682	19	n/a	n/a	1.05E+00	2.514
1088032	ENSG00000071564	6889	TCF3	transcription factor 3 (E2A immunoglobulin enhancer binding factors E12/E47)	6929	19	n/a	n/a	6.25E-01	2.513
1103227	ENSG00000187017	57957	ESPN	espin	83715	1	n/a	n/a	5.98E-01	2.513
279791794	ENSG00000225783	133970	MIAT	myocardial infarction associated transcript (non-protein coding)	440823	22	n/a	n/a	6.34E-01	2.511
1105815	ENSG00000213088	2516	DARC	Duffy blood group, chemokine receptor	2532	1	n/a	n/a	8.23E-01	2.509
1091526	ENSG00000116819	109688	TFAP2E	transcription factor AP-2 epsilon (activating enhancer binding protein 2 epsilon)	339488	1	n/a	n/a	5.99E-01	2.508
279781574	ENSG00000224892	0	RPS4XP16	ribosomal protein S4X pseudogene 16	0	13	n/a	n/a	6.55E-01	2.507
279760931	ENSG00000222720	0	AC027307.1	AC027307.1	0	19	n/a	n/a	5.65E-01	2.506
1099069	ENSG00000167526	6105	RPL13	ribosomal protein L13	6137	16	n/a	n/a	6.19E-01	2.504
1101577	ENSG00000179403	41419	VWA1	von Willebrand factor A domain containing 1	64856	1	n/a	n/a	9.06E-01	2.501
1094951	ENSG00000140848	85718	CPNE2	copine II	221184	16	n/a	n/a	8.07E-01	2.5
279489256	ENSG00000178550	0	AC010170.1	AC010170.1	0	3	n/a	n/a	5.11E-01	2.5
1092280	ENSG00000123358	3144	NR4A1	nuclear receptor subfamily 4, group A, member 1	3164	12	n/a	n/a	8.45E-01	2.496
1092257	ENSG00000123146	971	CD97	CD97 molecule	976	19	n/a	n/a	8.46E-01	2.495
1092439	ENSG00000124490	7137	CRISP2	cysteine-rich secretory protein 2	7180	6	n/a	n/a	6.93E-01	2.495
1090700	ENSG00000110719	10166	TCIRG1	T-cell, immune regulator 1, ATPase, H+ transporting, lysosomal V0 subunit A3	10312	11	n/a	n/a	7.54E-01	2.493
279490694	ENSG00000178803	152920	C22orf45	chromosome 22 open reading frame 45	646023	22	n/a	n/a	5.39E-01	2.492
1091327	ENSG00000115457	3465	IGFBP2	insulin-like growth factor binding protein 2, 36kDa	3485	2	n/a	n/a	6.89E-01	2.491
1102644	ENSG00000184678	8291	HIST2H2BE	histone cluster 2, H2be	8349	1	n/a	n/a	6.07E-01	2.491
1095324	ENSG00000143434	10353	SEMA6C	sema domain, transmembrane domain (TM), and cytoplasmic domain, (semaphorin) 6C	10500	1	n/a	n/a	6.62E-01	2.491
279754270	ENSG00000221500	0	SNORD100	small nucleolar RNA, C/D box 100	0	6	n/a	n/a	6.23E-01	2.49
279797209	ENSG00000226243	0	RPL37AP1	ribosomal protein L37a pseudogene 1	0	20	n/a	n/a	5.69E-01	2.486
279817944	ENSG00000228109	157123001	MFI2-AS1	MFI2 antisense RNA 1 (non-protein coding)	100507057	3	n/a	n/a	5.47E-01	2.485
1091989	ENSG00000120708	7003	TGFBI	transforming growth factor, beta-induced, 68kDa	7045	5	n/a	n/a	3.82E-01	2.479
1102005	ENSG00000182022	30844	CHST15	carbohydrate (N-acetylgalactosamine 4-sulfate 6-O) sulfotransferase 15	51363	10	n/a	n/a	1.06E+00	2.478
1093192	ENSG00000130522	3702	JUND	jun D proto-oncogene	3727	19	n/a	n/a	9.09E-01	2.477
279962728	ENSG00000242083	0	RPL7AP31	ribosomal protein L7a pseudogene 31	0	4	n/a	n/a	6.39E-01	2.477
280050194	ENSG00000252835	0	SCARNA21	small Cajal body-specific RNA 21	0	17	n/a	n/a	5.22E-01	2.476
279989135	ENSG00000245067	90248	RP11-12A1.1	RP11-12A1.1	255130	4	n/a	n/a	5.99E-01	2.474
279704094	ENSG00000206823	166857	SNORA24	small nucleolar RNA, H/ACA box 24	677809	4	n/a	n/a	5.24E-01	2.47
1109101	ENSG00000243708	0	PLA2G4B	phospholipase A2, group IVB (cytosolic)	0	15	n/a	n/a	5.55E-01	2.468
1100056	ENSG00000171532	4735	NEUROD2	neurogenic differentiation 2	4761	17	n/a	n/a	6.73E-01	2.468
1095857	ENSG00000147144	59841	CCDC120	coiled-coil domain containing 120	90060	X	n/a	n/a	1.01E+00	2.467
279970293	ENSG00000242886	0	GLUD1P2	glutamate dehydrogenase 1 pseudogene 2	0	10	n/a	n/a	5.91E-01	2.463
1091073	ENSG00000113369	36834	ARRDC3	arrestin domain containing 3	57561	5	n/a	n/a	6.53E-01	2.456
1092660	ENSG00000125898	57784	FAM110A	family with sequence similarity 110, member A	83541	20	n/a	n/a	6.07E-01	2.453
279812670	ENSG00000227615	0	RP11-864N7.2	RP11-864N7.2	0	11	n/a	n/a	5.14E-01	2.452
1088742	ENSG00000090097	36338	PCBP4	poly(rC) binding protein 4	57060	3	n/a	n/a	6.22E-01	2.451
1089118	ENSG00000100258	60024	LMF2	lipase maturation factor 2	91289	22	n/a	n/a	8.40E-01	2.449
1094708	ENSG00000139193	934	CD27	CD27 molecule	939	12	n/a	n/a	5.17E-01	2.449
1097955	ENSG00000163430	11008	FSTL1	follistatin-like 1	11167	3	n/a	n/a	5.50E-01	2.447
1100815	ENSG00000175229	59732	GAL3ST3	galactose-3-O-sulfotransferase 3	89792	11	n/a	n/a	6.20E-01	2.447
1101018	ENSG00000176343	0	RPL37AP8	ribosomal protein L37a pseudogene 8	0	11	n/a	n/a	5.11E-01	2.445
1094764	ENSG00000139567	91	ACVRL1	activin A receptor type II-like 1	94	12	n/a	n/a	5.92E-01	2.444
1090044	ENSG00000105655	30957	ISYNA1	inositol-3-phosphate synthase 1	51477	19	n/a	n/a	1.13E+00	2.442
1094451	ENSG00000137804	30685	NUSAP1	nucleolar and spindle associated protein 1	51203	15	n/a	n/a	5.60E-01	2.442
279903973	ENSG00000235776	0	AC000089.3	AC000089.3	0	22	n/a	n/a	5.17E-01	2.441
279706201	ENSG00000207186	0	RN5S122	RNA, 5S ribosomal 122	0	2	n/a	n/a	6.03E-01	2.441
279677096	ENSG00000204196	0	AC011737.2	AC011737.2	0	2	n/a	n/a	5.51E-01	2.44
1088235	ENSG00000076928	9015	ARHGEF1	Rho guanine nucleotide exchange factor (GEF) 1	9138	19	n/a	n/a	6.07E-01	2.44
1086920	ENSG00000004777	77694	ARHGAP33	Rho GTPase activating protein 33	115703	19	n/a	n/a	5.41E-01	2.439
1093088	ENSG00000129757	1022	CDKN1C	cyclin-dependent kinase inhibitor 1C (p57, Kip2)	1028	11	n/a	n/a	7.08E-01	2.435
1105957	ENSG00000213983	8827	AP1G2	adaptor-related protein complex 1, gamma 2 subunit	8906	14	n/a	n/a	5.39E-01	2.435
1090178	ENSG00000106333	5086	PCOLCE	procollagen C-endopeptidase enhancer	5118	7	n/a	n/a	5.65E-01	2.435
1093618	ENSG00000133069	9767	TMCC2	transmembrane and coiled-coil domain family 2	9911	1	n/a	n/a	5.95E-01	2.434
1093100	ENSG00000129951	55750	MIR3187	microRNA 3187	79948	19	n/a	n/a	3.77E-01	2.432
1090032	ENSG00000105613	22738	MAST1	microtubule associated serine/threonine kinase 1	22983	19	n/a	n/a	5.17E-01	2.431
279705032	ENSG00000206989	0	SNORD63	small nucleolar RNA, C/D box 63	0	5	n/a	n/a	5.08E-01	2.43
1095901	ENSG00000147454	30793	SLC25A37	solute carrier family 25, member 37	51312	8	n/a	n/a	7.18E-01	2.428
1101860	ENSG00000181085	86280	MAPK15	mitogen-activated protein kinase 15	225689	8	n/a	n/a	5.62E-01	2.428
1089754	ENSG00000104059	23114	FAM189A1	family with sequence similarity 189, member A1	23359	15	n/a	n/a	5.65E-01	2.426
1089852	ENSG00000104812	2980	GYS1	glycogen synthase 1 (muscle)	2997	19	n/a	n/a	5.52E-01	2.426
1097936	ENSG00000163359	1284	COL6A3	collagen, type VI, alpha 3	1293	2	n/a	n/a	3.89E-01	2.425
1095947	ENSG00000147804	34919	SLC39A4	solute carrier family 39 (zinc transporter), member 4	55630	8	n/a	n/a	8.92E-01	2.423
1093981	ENSG00000135406	5598	PRPH	peripherin	5630	12	n/a	n/a	5.30E-01	2.422
280110658	ENSG00000257973	0	RP11-715H19.2	RP11-715H19.2	0	12	n/a	n/a	6.62E-01	2.42
1092526	ENSG00000125170	35004	DOK4	docking protein 4	55715	16	n/a	n/a	6.61E-01	2.418
1099979	ENSG00000171223	3701	JUNB	jun B proto-oncogene	3726	19	n/a	n/a	1.28E+00	2.415
279770712	ENSG00000224012	0	RP11-756G12.1	RP11-756G12.1	0	5	n/a	n/a	3.78E-01	2.415
279895612	ENSG00000234985	0	RP11-3L10.3	RP11-3L10.3	0	7	n/a	n/a	7.27E-01	2.414
279984328	ENSG00000244331	0	CTB-47B8.1	CTB-47B8.1	0	5	n/a	n/a	6.10E-01	2.413
1101451	ENSG00000178726	7014	THBD	thrombomodulin	7056	20	n/a	n/a	7.45E-01	2.412
1093350	ENSG00000131389	6497	SLC6A6	solute carrier family 6 (neurotransmitter transporter, taurine), member 6	6533	3	n/a	n/a	7.23E-01	2.409
279857430	ENSG00000231655	0	AC011742.3	AC011742.3	0	2	n/a	n/a	7.03E-01	2.408
1103272	ENSG00000187193	4475	MT1X	metallothionein 1X	4501	16	n/a	n/a	3.80E-01	2.407
1090663	ENSG00000110328	119462	GALNTL4	UDP-N-acetyl-alpha-D-galactosamine:polypeptide N-acetylgalactosaminyltransferase-like 4	374378	11	n/a	n/a	5.59E-01	2.406
280075036	ENSG00000254726	0	MEX3A	mex-3 homolog A (C. elegans)	0	1	n/a	n/a	1.12E+00	2.406
279964912	ENSG00000242299	0	RP11-234A1.1	RP11-234A1.1	0	3	n/a	n/a	5.37E-01	2.406
1102953	ENSG00000185928	55252	C16orf53	chromosome 16 open reading frame 53	79447	16	n/a	n/a	5.46E-01	2.406
279801213	ENSG00000226608	0	FTLP3	ferritin, light polypeptide pseudogene 3	0	20	n/a	n/a	7.18E-01	2.404
1089966	ENSG00000105329	6998	TGFB1	transforming growth factor, beta 1	7040	19	n/a	n/a	6.83E-01	2.402
1089686	ENSG00000103335	9636	PIEZO1	piezo-type mechanosensitive ion channel component 1	9780	16	n/a	n/a	6.61E-01	2.402
1109011	ENSG00000241852	143198	C8orf58	chromosome 8 open reading frame 58	541565	8	n/a	n/a	8.52E-01	2.402
1101155	ENSG00000177045	80655	SIX5	SIX homeobox 5	147912	19	n/a	n/a	7.78E-01	2.401
1095106	ENSG00000141858	59899	SAMD1	sterile alpha motif domain containing 1	90378	19	n/a	n/a	6.71E-01	2.4
1094362	ENSG00000137273	2279	FOXF2	forkhead box F2	2295	6	n/a	n/a	5.78E-01	2.398
1094719	ENSG00000139239	0	RPL14P1	ribosomal protein L14 pseudogene 1	0	12	n/a	n/a	5.52E-01	2.397
1102854	ENSG00000185522	90344	C11orf35	chromosome 11 open reading frame 35	256329	11	n/a	n/a	8.29E-01	2.396
1089885	ENSG00000104903	4041	LYL1	lymphoblastic leukemia derived sequence 1	4066	19	n/a	n/a	6.29E-01	2.395
1095145	ENSG00000142227	1999	EMP3	epithelial membrane protein 3	2014	19	n/a	n/a	5.11E-01	2.392
1093381	ENSG00000131634	55455	TMEM204	transmembrane protein 204	79652	16	n/a	n/a	6.90E-01	2.392
1097612	ENSG00000161958	2241	FGF11	fibroblast growth factor 11	2256	17	n/a	n/a	7.21E-01	2.391
1089022	ENSG00000099953	4294	MMP11	matrix metallopeptidase 11 (stromelysin 3)	4320	22	n/a	n/a	6.06E-01	2.389
1101142	ENSG00000176978	29685	DPP7	dipeptidyl-peptidase 7	29952	9	n/a	n/a	7.68E-01	2.389
1093442	ENSG00000132026	57789	RTBDN	retbindin	83546	19	n/a	n/a	5.69E-01	2.388
1099340	ENSG00000168497	8376	SDPR	serum deprivation response	8436	2	n/a	n/a	3.85E-01	2.388
1088093	ENSG00000073060	944	SCARB1	scavenger receptor class B, member 1	949	12	n/a	n/a	8.57E-01	2.386
1101248	ENSG00000177519	35755	RPRM	reprimo, TP53 dependent G2 arrest mediator candidate	56475	2	n/a	n/a	5.37E-01	2.385
1094074	ENSG00000135862	3890	LAMC1	laminin, gamma 1 (formerly LAMB2)	3915	1	n/a	n/a	6.12E-01	2.385
279999067	ENSG00000248235	0	AC037459.4	Uncharacterized protein	0	8	n/a	n/a	6.35E-01	2.384
280027543	ENSG00000250555	0	CTC-467M3.2	CTC-467M3.2	0	5	n/a	n/a	6.14E-01	2.382
279747854	ENSG00000218426	0	RP11-475C16.1	RP11-475C16.1	0	6	n/a	n/a	5.68E-01	2.382
1093309	ENSG00000131095	2654	GFAP	glial fibrillary acidic protein	2670	17	n/a	n/a	5.44E-01	2.382
1093186	ENSG00000130508	7791	PXDN	peroxidasin homolog (Drosophila)	7837	2	n/a	n/a	6.21E-01	2.382
280003808	ENSG00000248608	0	RP11-206P5.2	RP11-206P5.2	0	4	n/a	n/a	1.03E+00	2.382
1102867	ENSG00000185596	0	WASH3P	WAS protein family homolog 3 pseudogene	0	15	n/a	n/a	5.17E-01	2.38
1101238	ENSG00000177469	94186	PTRF	polymerase I and transcript release factor	284119	17	n/a	n/a	5.43E-01	2.379
1104357	ENSG00000197697	8286	HIST1H2BE	histone cluster 1, H2be	8344	6	n/a	n/a	8.93E-01	2.376
1089314	ENSG00000101057	4579	MYBL2	v-myb myeloblastosis viral oncogene homolog (avian)-like 2	4605	20	n/a	n/a	6.94E-01	2.374
1090973	ENSG00000112559	4163	MDFI	MyoD family inhibitor	4188	6	n/a	n/a	5.84E-01	2.373
1101928	ENSG00000181588	124878	MEX3D	mex-3 homolog D (C. elegans)	399664	19	n/a	n/a	7.97E-01	2.372
279781883	ENSG00000224915	0	RP11-108L7.7	RP11-108L7.7	0	10	n/a	n/a	5.87E-01	2.371
279661704	ENSG00000200652	0	SNORA25	Small nucleolar RNA SNORA25	0	16	n/a	n/a	5.20E-01	2.37
279746801	ENSG00000217716	0	RPS10P3	ribosomal protein S10 pseudogene 3	0	9	n/a	n/a	3.75E-01	2.37
1104173	ENSG00000197119	78939	SLC25A29	solute carrier family 25, member 29	123096	14	n/a	n/a	6.66E-01	2.367
1092013	ENSG00000120896	10029	SORBS3	sorbin and SH3 domain containing 3	10174	8	n/a	n/a	5.49E-01	2.367
1099621	ENSG00000169733	5954	RFNG	RFNG O-fucosylpeptide 3-beta-N-acetylglucosaminyltransferase	5986	17	n/a	n/a	7.30E-01	2.367
1103480	ENSG00000188126	55824	MYO15B	myosin XVB pseudogene	80022	17	n/a	n/a	5.39E-01	2.366
1095180	ENSG00000142552	36607	RCN3	reticulocalbin 3, EF-hand calcium binding domain	57333	19	n/a	n/a	5.17E-01	2.366
1105002	ENSG00000204060	0	FOXO6	forkhead box O6	0	1	n/a	n/a	5.17E-01	2.365
280113689	ENSG00000258301	0	RP11-488C13.5	RP11-488C13.5	0	14	n/a	n/a	5.41E-01	2.365
279970694	ENSG00000242951	0	RP11-507E23.1	RP11-507E23.1	0	14	n/a	n/a	5.17E-01	2.362
1098804	ENSG00000166407	3979	LMO1	LIM domain only 1 (rhombotin 1)	4004	11	n/a	n/a	5.42E-01	2.362
279939313	ENSG00000239367	0	AC005943.1	AC005943.1	0	19	n/a	n/a	6.08E-01	2.361
279612954	ENSG00000196861	0	AC002994.1	AC002994.1	0	17	n/a	n/a	6.48E-01	2.361
1088698	ENSG00000089157	6143	RPLP0	ribosomal protein, large, P0	6175	12	n/a	n/a	6.33E-01	2.361
1108927	ENSG00000240053	37310	LY6G5B	lymphocyte antigen 6 complex, locus G5B	58496	6	n/a	n/a	5.88E-01	2.36
1095742	ENSG00000146215	125542	CRIP3	cysteine-rich protein 3	401262	6	n/a	n/a	6.93E-01	2.359
1104823	ENSG00000198933	9611	TBKBP1	TBK1 binding protein 1	9755	17	n/a	n/a	6.79E-01	2.358
279949301	ENSG00000240509	0	CTC-788C1.1	CTC-788C1.1	0	8	n/a	n/a	5.47E-01	2.357
279800471	ENSG00000226525	0	RPS7P10	ribosomal protein S7 pseudogene 10	0	13	n/a	n/a	6.26E-01	2.357
280053844	ENSG00000253230	81300	RP11-403C10.2	RP11-403C10.2	157627	8	n/a	n/a	5.30E-01	2.356
1100103	ENSG00000171772	60278	SYCE1	synaptonemal complex central element protein 1	93426	10	n/a	n/a	6.59E-01	2.355
280089451	ENSG00000255717	23395	SNHG1	small nucleolar RNA host gene 1 (non-protein coding)	23642	11	n/a	n/a	5.20E-01	2.355
1092487	ENSG00000124766	6619	SOX4	SRY (sex determining region Y)-box 4	6659	6	n/a	n/a	1.06E+00	2.354
279665904	ENSG00000201865	181356	SNORD50B	small nucleolar RNA, C/D box 50B	692088	6	n/a	n/a	5.08E-01	2.353
1092655	ENSG00000125878	6899	TCF15	transcription factor 15 (basic helix-loop-helix)	6939	20	n/a	n/a	6.30E-01	2.352
279706271	ENSG00000207196	0	Y_RNA	Y RNA	0	11	n/a	n/a	5.08E-01	2.35
1094370	ENSG00000137331	8791	IER3	immediate early response 3	8870	6	n/a	n/a	5.71E-01	2.349
280095409	ENSG00000256390	0	AC092143.2	AC092143.2	0	16	n/a	n/a	6.55E-01	2.349
279723315	ENSG00000213613	0	RP11-380G5.3	RP11-380G5.3	0	10	n/a	n/a	5.25E-01	2.346
1100661	ENSG00000174444	6092	RPL4	ribosomal protein L4	6124	15	n/a	n/a	6.78E-01	2.346
1091937	ENSG00000120318	41012	ARAP3	ArfGAP with RhoGAP domain, ankyrin repeat and PH domain 3	64411	5	n/a	n/a	6.56E-01	2.346
1095151	ENSG00000142279	79139	WTIP	Wilms tumor 1 interacting protein	126374	19	n/a	n/a	7.27E-01	2.345
1089957	ENSG00000105281	6474	SLC1A5	solute carrier family 1 (neutral amino acid transporter), member 5	6510	19	n/a	n/a	5.14E-01	2.345
279887780	ENSG00000234335	0	RP11-241I20.3	RP11-241I20.3	0	10	n/a	n/a	5.45E-01	2.345
1106146	ENSG00000214725	133534	AC120114.1	AC120114.1	440356	16	n/a	n/a	7.69E-01	2.344
1103666	ENSG00000188846	8925	RPL14	ribosomal protein L14	9045	3	n/a	n/a	5.39E-01	2.344
1089152	ENSG00000100342	8476	APOL1	apolipoprotein L, 1	8542	22	n/a	n/a	6.41E-01	2.343
279768508	ENSG00000223803	0	RP11-42D20.2	RP11-42D20.2	0	3	n/a	n/a	5.24E-01	2.343
1096070	ENSG00000148841	59606	ITPRIP	inositol 1,4,5-trisphosphate receptor interacting protein	85450	10	n/a	n/a	5.36E-01	2.343
1093534	ENSG00000132622	78147	HSPA12B	heat shock 70kD protein 12B	116835	20	n/a	n/a	6.14E-01	2.342
279796133	ENSG00000226143	0	RP1-138B7.5	RP1-138B7.5	0	20	n/a	n/a	3.77E-01	2.342
279795432	ENSG00000226086	0	RP11-508N22.4	RP11-508N22.4	0	10	n/a	n/a	8.93E-01	2.341
1102480	ENSG00000183963	6489	SMTN	smoothelin	6525	22	n/a	n/a	6.02E-01	2.338
1103720	ENSG00000189060	2988	H1F0	H1 histone family, member 0	3005	22	n/a	n/a	5.64E-01	2.337
279959006	ENSG00000241680	0	RPL31P49	ribosomal protein L31 pseudogene 49	0	12	n/a	n/a	6.10E-01	2.337
279872050	ENSG00000232931	0	LINC00342	long intergenic non-protein coding RNA 342	0	2	n/a	n/a	5.08E-01	2.336
280057667	ENSG00000253506	109993	NACA2	nascent polypeptide-associated complex alpha subunit 2	342538	17	n/a	n/a	6.48E-01	2.336
279938356	ENSG00000239246	0	RP11-464D20.2	RP11-464D20.2	0	17	n/a	n/a	7.01E-01	2.335
1090866	ENSG00000111859	4713	NEDD9	neural precursor cell expressed, developmentally down-regulated 9	4739	6	n/a	n/a	5.42E-01	2.335
1092853	ENSG00000127663	22785	KDM4B	lysine (K)-specific demethylase 4B	23030	19	n/a	n/a	6.15E-01	2.335
279707580	ENSG00000207424	9166	SNORD30	small nucleolar RNA, C/D box 30	9299	11	n/a	n/a	5.87E-01	2.335
1087449	ENSG00000041982	3351	TNC	tenascin C	3371	9	n/a	n/a	5.71E-01	2.334
279796894	ENSG00000226221	0	AC022431.1	AC022431.1	0	5	n/a	n/a	5.44E-01	2.33
279711997	ENSG00000211591	1023341	MIR762	microRNA 762	100313837	16	n/a	n/a	9.55E-01	2.33
1108531	ENSG00000235961	1019274	PNMA6C	paraneoplastic antigen like 6C	100287428	X	n/a	n/a	5.78E-01	2.328
1105137	ENSG00000204428	56515	LY6G5C	lymphocyte antigen 6 complex, locus G5C	80741	6	n/a	n/a	5.49E-01	2.327
280095885	ENSG00000256439	0	AC008731.1	AC008731.1	0	16	n/a	n/a	5.77E-01	2.325
1091590	ENSG00000117298	1877	ECE1	endothelin converting enzyme 1	1889	1	n/a	n/a	1.12E+00	2.325
279826323	ENSG00000228844	0	RP11-467I20.3	RP11-467I20.3	0	1	n/a	n/a	6.64E-01	2.323
1095576	ENSG00000145014	60255	TMEM44	transmembrane protein 44	93109	3	n/a	n/a	7.81E-01	2.323
1089597	ENSG00000102878	3279	HSF4	heat shock transcription factor 4	3299	16	n/a	n/a	6.80E-01	2.322
1087056	ENSG00000007866	6963	TEAD3	TEA domain family member 3	7005	6	n/a	n/a	7.71E-01	2.32
1094403	ENSG00000137507	2599	LRRC32	leucine rich repeat containing 32	2615	11	n/a	n/a	5.23E-01	2.32
279725210	ENSG00000213866	0	YBX1P10	Y box binding protein 1 pseudogene 10	0	9	n/a	n/a	1.09E+00	2.32
1088108	ENSG00000073605	35164	GSDMB	gasdermin B	55876	17	n/a	n/a	5.74E-01	2.32
1097961	ENSG00000163453	3470	IGFBP7	insulin-like growth factor binding protein 7	3490	4	n/a	n/a	5.24E-01	2.319
279947570	ENSG00000240311	0	LA16c-306E5.1	LA16c-306E5.1	0	16	n/a	n/a	8.43E-01	2.319
279834943	ENSG00000229638	0	RP11-110C15.4	RP11-110C15.4	0	3	n/a	n/a	7.03E-01	2.318
1089057	ENSG00000100065	29510	CARD10	caspase recruitment domain family, member 10	29775	22	n/a	n/a	7.76E-01	2.315
1092163	ENSG00000122386	7711	ZNF205	zinc finger protein 205	7755	16	n/a	n/a	6.61E-01	2.314
1091288	ENSG00000115257	34049	PCSK4	proprotein convertase subtilisin/kexin type 4	54760	19	n/a	n/a	8.68E-01	2.313
1096222	ENSG00000150361	36899	KLHL1	kelch-like 1 (Drosophila)	57626	13	n/a	n/a	5.17E-01	2.313
1094308	ENSG00000136997	4583	MYC	v-myc myelocytomatosis viral oncogene homolog (avian)	4609	8	n/a	n/a	5.98E-01	2.312
1090941	ENSG00000112306	6173	RPS12	ribosomal protein S12	6206	6	n/a	n/a	3.78E-01	2.311
1095173	ENSG00000142534	6172	RPS11	ribosomal protein S11	6205	19	n/a	n/a	5.38E-01	2.311
1094961	ENSG00000140939	8888	NOL3	nucleolar protein 3 (apoptosis repressor with CARD domain)	8996	16	n/a	n/a	8.93E-01	2.311
1089037	ENSG00000099998	2671	GGT5	gamma-glutamyltransferase 5	2687	22	n/a	n/a	7.41E-01	2.309
279994002	ENSG00000246859	157121211	CTC-426B10.1	CTC-426B10.1	100505678	5	n/a	n/a	7.19E-01	2.309
279750687	ENSG00000220548	0	RP11-162L10.1	RP11-162L10.1	0	6	n/a	n/a	5.29E-01	2.309
1095845	ENSG00000147113	55545	CXorf36	chromosome X open reading frame 36	79742	X	n/a	n/a	5.82E-01	2.308
1093267	ENSG00000130829	1840	DUSP9	dual specificity phosphatase 9	1852	X	n/a	n/a	9.08E-01	2.307
1094958	ENSG00000140931	78971	CMTM3	CKLF-like MARVEL transmembrane domain containing 3	123920	16	n/a	n/a	5.77E-01	2.307
1105096	ENSG00000204335	123251	SP5	Sp5 transcription factor	389058	2	n/a	n/a	5.45E-01	2.307
1103975	ENSG00000196531	4640	NACA	nascent polypeptide-associated complex alpha subunit	4666	12	n/a	n/a	6.42E-01	2.305
1093364	ENSG00000131471	8570	AOC3	amine oxidase, copper containing 3 (vascular adhesion protein 1)	8639	17	n/a	n/a	3.85E-01	2.305
1092351	ENSG00000124074	58291	C16orf48	chromosome 16 open reading frame 48	84080	16	n/a	n/a	6.95E-01	2.304
279489730	ENSG00000178631	0	ACTG1P1	actin, gamma 1 pseudogene 1	0	3	n/a	n/a	8.83E-01	2.303
1097716	ENSG00000162576	33878	MXRA8	matrix-remodelling associated 8	54587	1	n/a	n/a	6.89E-01	2.302
1099612	ENSG00000169692	10408	AGPAT2	1-acylglycerol-3-phosphate O-acyltransferase 2 (lysophosphatidic acid acyltransferase, beta)	10555	9	n/a	n/a	7.81E-01	2.302
1101323	ENSG00000177954	6199	RPS27	ribosomal protein S27	6232	1	n/a	n/a	5.95E-01	2.3
1098215	ENSG00000164128	4855	NPY1R	neuropeptide Y receptor Y1	4886	4	n/a	n/a	5.61E-01	2.3
1099600	ENSG00000169635	22874	HIC2	hypermethylated in cancer 2	23119	22	n/a	n/a	5.79E-01	2.298
279912261	ENSG00000236552	171027	RPL13AP5	ribosomal protein L13a pseudogene 5	728658	10	n/a	n/a	6.08E-01	2.298
1088750	ENSG00000090339	3363	ICAM1	intercellular adhesion molecule 1	3383	19	n/a	n/a	6.08E-01	2.297
1100775	ENSG00000175063	10907	UBE2C	ubiquitin-conjugating enzyme E2C	11065	20	n/a	n/a	5.94E-01	2.295
279961080	ENSG00000241932	0	RP11-14K2.1	RP11-14K2.1	0	16	n/a	n/a	6.08E-01	2.294
1093317	ENSG00000131142	6335	CCL25	chemokine (C-C motif) ligand 25	6370	19	n/a	n/a	5.37E-01	2.294
1087162	ENSG00000011422	5297	PLAUR	plasminogen activator, urokinase receptor	5329	19	n/a	n/a	6.89E-01	2.294
1088130	ENSG00000074219	8402	TEAD2	TEA domain family member 2	8463	19	n/a	n/a	5.37E-01	2.293
279851303	ENSG00000231123	0	SPATA20P1	spermatogenesis associated 20 pseudogene 1	0	21	n/a	n/a	8.50E-01	2.292
1093146	ENSG00000130255	25622	RPL36	ribosomal protein L36	25873	19	n/a	n/a	5.37E-01	2.292
1090515	ENSG00000109046	25867	WSB1	WD repeat and SOCS box containing 1	26118	17	n/a	n/a	3.81E-01	2.29
1088715	ENSG00000089351	36928	GRAMD1A	GRAM domain containing 1A	57655	19	n/a	n/a	6.33E-01	2.29
1088712	ENSG00000089327	33132	FXYD5	FXYD domain containing ion transport regulator 5	53827	19	n/a	n/a	6.00E-01	2.29
1090060	ENSG00000105697	37088	HAMP	hepcidin antimicrobial peptide	57817	19	n/a	n/a	3.82E-01	2.285
1095501	ENSG00000144485	34791	HES6	hairy and enhancer of split 6 (Drosophila)	55502	2	n/a	n/a	5.33E-01	2.284
279720456	ENSG00000213261	0	AC093106.7	AC093106.7	0	7	n/a	n/a	6.72E-01	2.284
280093412	ENSG00000256142	0	AL513327.1	AL513327.1	0	1	n/a	n/a	5.79E-01	2.284
1104283	ENSG00000197459	8287	HIST1H2BH	histone cluster 1, H2bh	8345	6	n/a	n/a	5.39E-01	2.283
1087157	ENSG00000011304	5693	PTBP1	polypyrimidine tract binding protein 1	5725	19	n/a	n/a	6.35E-01	2.283
1092042	ENSG00000121089	0	NACA3P	NACA family member 3 pseudogene	0	4	n/a	n/a	6.14E-01	2.283
1101940	ENSG00000181652	0	ATG9B	ATG9 autophagy related 9 homolog B (S. cerevisiae)	0	7	n/a	n/a	8.51E-01	2.283
1103590	ENSG00000188599	0	NPIPP1	nuclear pore complex interacting protein pseudogene 1	0	16	n/a	n/a	5.41E-01	2.282
1108087	ENSG00000232888	0	RPS11P5	ribosomal protein S11 pseudogene 5	0	12	n/a	n/a	5.58E-01	2.282
1090158	ENSG00000106211	3295	HSPB1	heat shock 27kDa protein 1	3315	7	n/a	n/a	6.05E-01	2.282
1092270	ENSG00000123243	56534	ITIH5	inter-alpha (globulin) inhibitor H5	80760	10	n/a	n/a	5.77E-01	2.282
1092943	ENSG00000128567	5388	PODXL	podocalyxin-like	5420	7	n/a	n/a	5.58E-01	2.281
279501158	ENSG00000180230	0	RP11-198M6.2	RP11-198M6.2	0	10	n/a	n/a	5.17E-01	2.281
1094474	ENSG00000137868	40853	STRA6	stimulated by retinoic acid gene 6 homolog (mouse)	64220	15	n/a	n/a	5.08E-01	2.28
279845656	ENSG00000230580	0	AC021016.7	AC021016.7	0	2	n/a	n/a	5.11E-01	2.28
1103634	ENSG00000188747	10653	NOXA1	NADPH oxidase activator 1	10811	9	n/a	n/a	7.27E-01	2.278
279917893	ENSG00000237082	0	COX5BP6	cytochrome c oxidase subunit Vb pseudogene 6	0	13	n/a	n/a	7.20E-01	2.277
280019705	ENSG00000249921	0	CTC-329H14.1	CTC-329H14.1	0	5	n/a	n/a	5.59E-01	2.275
279902696	ENSG00000235663	0	C6orf26-AS1	C6orf26 antisense RNA 1 (non-protein coding)	0	6	n/a	n/a	3.81E-01	2.274
1097235	ENSG00000159023	2020	EPB41	erythrocyte membrane protein band 4.1 (elliptocytosis 1, RH-linked)	2035	1	n/a	n/a	9.09E-01	2.273
1095148	ENSG00000142235	77507	LMTK3	lemur tyrosine kinase 3	114783	19	n/a	n/a	5.28E-01	2.272
1097251	ENSG00000159167	6741	STC1	stanniocalcin 1	6781	8	n/a	n/a	5.10E-01	2.271
1088232	ENSG00000076826	36935	CAMSAP3	calmodulin regulated spectrin-associated protein family, member 3	57662	19	n/a	n/a	5.23E-01	2.27
1093266	ENSG00000130827	34847	PLXNA3	plexin A3	55558	X	n/a	n/a	7.82E-01	2.27
1098008	ENSG00000163576	81007	EFHB	EF-hand domain family, member B	151651	3	n/a	n/a	8.17E-01	2.269
1097893	ENSG00000163191	6249	S100A11	S100 calcium binding protein A11	6282	1	n/a	n/a	5.11E-01	2.269
1103200	ENSG00000186918	35180	ZNF395	zinc finger protein 395	55893	8	n/a	n/a	6.22E-01	2.268
1089736	ENSG00000103742	36995	IGDCC4	immunoglobulin superfamily, DCC subclass, member 4	57722	15	n/a	n/a	7.78E-01	2.268
1104513	ENSG00000198113	34152	C9orf167	chromosome 9 open reading frame 167	54863	9	n/a	n/a	5.85E-01	2.267
279966906	ENSG00000242527	0	RP11-159H22.1	RP11-159H22.1	0	11	n/a	n/a	3.77E-01	2.267
279879368	ENSG00000233558	0	RP3-486I3.4	RP3-486I3.4	0	6	n/a	n/a	5.47E-01	2.267
1098439	ENSG00000164949	2653	GEM	GTP binding protein overexpressed in skeletal muscle	2669	8	n/a	n/a	3.76E-01	2.265
280086366	ENSG00000255443	0	RP1-68D18.4	RP1-68D18.4	0	11	n/a	n/a	3.82E-01	2.265
279723301	ENSG00000213609	0	RP11-170M17.2	RP11-170M17.2	0	10	n/a	n/a	7.15E-01	2.264
279821010	ENSG00000228380	0	AC016697.2	AC016697.2	0	2	n/a	n/a	6.20E-01	2.263
1105436	ENSG00000205307	1023443	SAP25	Sin3A-associated protein, 25kDa	100316904	7	n/a	n/a	6.13E-01	2.262
1095224	ENSG00000142937	6169	RPS8	ribosomal protein S8	6202	1	n/a	n/a	5.23E-01	2.261
1108466	ENSG00000235552	0	CTD-2124B20.1	CTD-2124B20.1	0	18	n/a	n/a	6.29E-01	2.26
1093570	ENSG00000132793	41438	LPIN3	lipin 3	64900	20	n/a	n/a	7.02E-01	2.259
279858053	ENSG00000231707	0	PABPC1P1	poly(A) binding protein, cytoplasmic 1 pseudogene 1	0	4	n/a	n/a	8.37E-01	2.258
279967677	ENSG00000242598	0	RP5-837I24.3	RP5-837I24.3	0	1	n/a	n/a	5.39E-01	2.257
1089891	ENSG00000104936	1748	DMPK	dystrophia myotonica-protein kinase	1760	19	n/a	n/a	5.15E-01	2.257
1096666	ENSG00000154134	40854	ROBO3	roundabout, axon guidance receptor, homolog 3 (Drosophila)	64221	11	n/a	n/a	5.53E-01	2.257
1093118	ENSG00000130055	34146	GDPD2	glycerophosphodiester phosphodiesterase domain containing 2	54857	X	n/a	n/a	5.65E-01	2.255
1098985	ENSG00000167123	30630	CERCAM	cerebral endothelial cell adhesion molecule	51148	9	n/a	n/a	6.94E-01	2.255
1093903	ENSG00000134986	9181	C5orf13	chromosome 5 open reading frame 13	9315	5	n/a	n/a	8.31E-01	2.255
1087637	ENSG00000056661	7659	PCGF2	polycomb group ring finger 2	7703	17	n/a	n/a	8.94E-01	2.255
1087467	ENSG00000043355	7503	ZIC2	Zic family member 2	7546	13	n/a	n/a	6.77E-01	2.254
1095102	ENSG00000141756	38112	FKBP10	FK506 binding protein 10, 65 kDa	60681	17	n/a	n/a	5.54E-01	2.253
1094808	ENSG00000139832	34936	RAB20	RAB20, member RAS oncogene family	55647	13	n/a	n/a	6.00E-01	2.253
1094301	ENSG00000136942	11064	RPL35	ribosomal protein L35	11224	9	n/a	n/a	5.39E-01	2.252
1102289	ENSG00000183248	55965	AC010336.1	Uncharacterized protein	80164	19	n/a	n/a	5.17E-01	2.252
1090505	ENSG00000108932	8997	SLC16A6	solute carrier family 16, member 6 (monocarboxylic acid transporter 7)	9120	17	n/a	n/a	6.07E-01	2.25
1089600	ENSG00000102886	54992	GDPD3	glycerophosphodiester phosphodiesterase domain containing 3	79153	16	n/a	n/a	5.24E-01	2.249
279931679	ENSG00000238240	0	RP4-740C4.5	RP4-740C4.5	0	1	n/a	n/a	5.74E-01	2.249
1092887	ENSG00000128011	36895	LRFN1	leucine rich repeat and fibronectin type III domain containing 1	57622	19	n/a	n/a	5.17E-01	2.248
1101107	ENSG00000176845	94211	METRNL	meteorin, glial cell differentiation regulator-like	284207	17	n/a	n/a	7.18E-01	2.247
1090459	ENSG00000108639	9021	SYNGR2	synaptogyrin 2	9144	17	n/a	n/a	6.20E-01	2.246
279712661	ENSG00000211683	0	AP000346.2	AP000346.2	0	22	n/a	n/a	5.15E-01	2.246
1106819	ENSG00000224712	159018	RP11-719K4.1	Uncharacterized protein	642778	16	n/a	n/a	5.13E-01	2.245
279670183	ENSG00000203583	0	AL021707.1	AL021707.1	0	22	n/a	n/a	6.08E-01	2.245
279901831	ENSG00000235579	0	AC007283.4	AC007283.4	0	2	n/a	n/a	5.29E-01	2.243
279960578	ENSG00000241865	0	RP11-323N12.1	RP11-323N12.1	0	17	n/a	n/a	5.40E-01	2.24
1103219	ENSG00000186994	90379	KANK3	KN motif and ankyrin repeat domains 3	256949	19	n/a	n/a	8.17E-01	2.24
1101157	ENSG00000177051	23158	FBXO46	F-box protein 46	23403	19	n/a	n/a	1.07E+00	2.238
1087325	ENSG00000026508	955	CD44	CD44 molecule (Indian blood group)	960	11	n/a	n/a	3.96E-01	2.235
1102351	ENSG00000183508	34144	FAM46C	family with sequence similarity 46, member C	54855	1	n/a	n/a	5.43E-01	2.235
1100210	ENSG00000172201	3380	ID4	inhibitor of DNA binding 4, dominant negative helix-loop-helix protein	3400	6	n/a	n/a	7.14E-01	2.234
1106451	ENSG00000218227	0	RP11-889L3.1	RP11-889L3.1	0	5	n/a	n/a	5.39E-01	2.234
279827367	ENSG00000228947	0	RP11-326L24.4	RP11-326L24.4	0	9	n/a	n/a	5.64E-01	2.233
1087118	ENSG00000010278	923	CD9	CD9 molecule	928	12	n/a	n/a	3.75E-01	2.231
1095350	ENSG00000143537	8679	ADAM15	ADAM metallopeptidase domain 15	8751	1	n/a	n/a	6.08E-01	2.231
279856641	ENSG00000231581	0	RP5-997D24.5	RP5-997D24.5	0	1	n/a	n/a	6.79E-01	2.231
1099159	ENSG00000167779	3469	IGFBP6	insulin-like growth factor binding protein 6	3489	12	n/a	n/a	6.14E-01	2.231
1102602	ENSG00000184489	10997	PTP4A3	protein tyrosine phosphatase type IVA, member 3	11156	8	n/a	n/a	7.71E-01	2.228
1088245	ENSG00000077150	4760	NFKB2	nuclear factor of kappa light polypeptide gene enhancer in B-cells 2 (p49/p100)	4791	10	n/a	n/a	5.68E-01	2.228
279966438	ENSG00000242477	0	CTD-2161E19.1	CTD-2161E19.1	0	5	n/a	n/a	5.91E-01	2.228
1091004	ENSG00000112769	3885	LAMA4	laminin, alpha 4	3910	6	n/a	n/a	5.49E-01	2.228
1093096	ENSG00000129925	37549	TMEM8A	transmembrane protein 8A	58986	16	n/a	n/a	6.26E-01	2.228
1097517	ENSG00000160999	0	SH2B2	SH2B adaptor protein 2	0	7	n/a	n/a	5.64E-01	2.227
1100517	ENSG00000173621	54839	LRFN4	leucine rich repeat and fibronectin type III domain containing 4	78999	11	n/a	n/a	5.36E-01	2.227
279720762	ENSG00000213307	0	RPL18P11	ribosomal protein L18 pseudogene 11	0	15	n/a	n/a	5.31E-01	2.226
1104624	ENSG00000198502	3109	HLA-DRB5	major histocompatibility complex, class II, DR beta 5	3127	6	n/a	n/a	3.78E-01	2.226
279914252	ENSG00000236762	0	RP11-159H3.1	RP11-159H3.1	0	10	n/a	n/a	5.14E-01	2.226
1107860	ENSG00000231500	6189	RPS18	ribosomal protein S18	6222	6	n/a	n/a	5.22E-01	2.225
1102018	ENSG00000182103	85640	FAM181B	family with sequence similarity 181, member B	220382	11	n/a	n/a	6.45E-01	2.224
1093219	ENSG00000130684	25901	ZNF337	zinc finger protein 337	26152	20	n/a	n/a	5.52E-01	2.223
1090069	ENSG00000105717	56488	PBX4	pre-B-cell leukemia homeobox 4	80714	19	n/a	n/a	5.83E-01	2.222
1088201	ENSG00000075884	35131	ARHGAP15	Rho GTPase activating protein 15	55843	2	n/a	n/a	1.06E+00	2.221
1099263	ENSG00000168209	33832	DDIT4	DNA-damage-inducible transcript 4	54541	10	n/a	n/a	5.08E-01	2.217
279882802	ENSG00000233871	0	RP11-126H7.3	RP11-126H7.3	0	10	n/a	n/a	5.54E-01	2.217
1089873	ENSG00000104881	10690	PPP1R13L	protein phosphatase 1, regulatory subunit 13 like	10848	19	n/a	n/a	7.49E-01	2.217
1101878	ENSG00000181240	94302	SLC25A41	solute carrier family 25, member 41	284427	19	n/a	n/a	5.39E-01	2.216
1102038	ENSG00000182175	36242	RGMA	RGM domain family, member A	56963	15	n/a	n/a	6.61E-01	2.216
1096533	ENSG00000152952	5320	PLOD2	procollagen-lysine, 2-oxoglutarate 5-dioxygenase 2	5352	3	n/a	n/a	8.31E-01	2.216
1087928	ENSG00000068831	10089	RASGRP2	RAS guanyl releasing protein 2 (calcium and DAG-regulated)	10235	11	n/a	n/a	6.54E-01	2.214
1094373	ENSG00000137343	55771	ATAT1	alpha tubulin acetyltransferase 1	79969	6	n/a	n/a	7.35E-01	2.214
1088344	ENSG00000079462	5018	PAFAH1B3	platelet-activating factor acetylhydrolase 1b, catalytic subunit 3 (29kDa)	5050	19	n/a	n/a	6.71E-01	2.213
1092632	ENSG00000125826	10469	RBCK1	RanBP-type and C3HC4-type zinc finger containing 1	10616	20	n/a	n/a	6.27E-01	2.213
1090117	ENSG00000105974	853	CAV1	caveolin 1, caveolae protein, 22kDa	857	7	n/a	n/a	5.39E-01	2.212
1099123	ENSG00000167693	40960	NXN	nucleoredoxin	64359	17	n/a	n/a	6.57E-01	2.206
1088536	ENSG00000085514	29725	PILRA	paired immunoglobin-like type 2 receptor alpha	29992	7	n/a	n/a	5.10E-01	2.206
1088341	ENSG00000079432	22907	CIC	capicua homolog (Drosophila)	23152	19	n/a	n/a	5.64E-01	2.205
1090748	ENSG00000111186	56740	WNT5B	wingless-type MMTV integration site family, member 5B	81029	12	n/a	n/a	7.42E-01	2.204
1097608	ENSG00000161940	90308	BCL6B	B-cell CLL/lymphoma 6, member B	255877	17	n/a	n/a	5.20E-01	2.203
1100078	ENSG00000171621	55977	SPSB1	splA/ryanodine receptor domain and SOCS box containing 1	80176	1	n/a	n/a	8.92E-01	2.203
1092091	ENSG00000121716	29723	PILRB	paired immunoglobin-like type 2 receptor beta	29990	7	n/a	n/a	5.11E-01	2.202
279785774	ENSG00000225267	0	RPL8P2	ribosomal protein L8 pseudogene 2	0	21	n/a	n/a	7.39E-01	2.202
1087776	ENSG00000064932	22660	SBNO2	strawberry notch homolog 2 (Drosophila)	22904	19	n/a	n/a	9.83E-01	2.201
1089549	ENSG00000102362	60766	SYTL4	synaptotagmin-like 4	94121	X	n/a	n/a	7.15E-01	2.2
1104614	ENSG00000198467	7126	TPM2	tropomyosin 2 (beta)	7169	9	n/a	n/a	5.83E-01	2.2
279957500	ENSG00000241494	0	RP11-796G6.1	RP11-796G6.1	0	14	n/a	n/a	5.21E-01	2.2
279787865	ENSG00000225461	0	RP11-525A16.4	RP11-525A16.4	0	10	n/a	n/a	7.70E-01	2.197
1088971	ENSG00000099331	4624	MYO9B	myosin IXB	4650	19	n/a	n/a	6.26E-01	2.196
1088485	ENSG00000083838	34952	ZNF446	zinc finger protein 446	55663	19	n/a	n/a	6.08E-01	2.195
1093205	ENSG00000130590	80052	SAMD10	sterile alpha motif domain containing 10	140700	20	n/a	n/a	5.66E-01	2.195
279919204	ENSG00000237214	0	RP11-12M9.3	RP11-12M9.3	0	22	n/a	n/a	6.21E-01	2.195
1090183	ENSG00000106348	3589	IMPDH1	IMP (inosine 5'-monophosphate) dehydrogenase 1	3614	7	n/a	n/a	6.19E-01	2.194
279747103	ENSG00000218014	0	RP11-263F15.1	RP11-263F15.1	0	6	n/a	n/a	3.78E-01	2.192
1087682	ENSG00000060138	8465	CSDA	cold shock domain protein A	8531	12	n/a	n/a	6.80E-01	2.191
279841165	ENSG00000230202	0	RP11-632C17__A.1	RP11-632C17__A.1	0	6	n/a	n/a	5.49E-01	2.19
1104162	ENSG00000197070	60211	ARRDC1	arrestin domain containing 1	92714	9	n/a	n/a	5.41E-01	2.19
1087567	ENSG00000051620	23347	HEBP2	heme binding protein 2	23593	6	n/a	n/a	5.22E-01	2.19
1092794	ENSG00000127084	59782	FGD3	FYVE, RhoGEF and PH domain containing 3	89846	9	n/a	n/a	8.49E-01	2.187
1104264	ENSG00000197409	8293	HIST1H3D	histone cluster 1, H3d	8351	6	n/a	n/a	7.46E-01	2.186
1093798	ENSG00000134333	3914	LDHA	lactate dehydrogenase A	3939	11	n/a	n/a	5.13E-01	2.186
1090858	ENSG00000111817	29673	DSE	dermatan sulfate epimerase	29940	6	n/a	n/a	5.46E-01	2.184
279958562	ENSG00000241622	0	RP11-413E6.5	RP11-413E6.5	0	3	n/a	n/a	7.80E-01	2.182
280033004	ENSG00000250989	0	RP11-392E22.5	RP11-392E22.5	0	9	n/a	n/a	3.82E-01	2.182
1096425	ENSG00000152117	80925	AC093838.4	AC093838.4	150776	2	n/a	n/a	7.61E-01	2.182
1089910	ENSG00000104998	9326	IL27RA	interleukin 27 receptor, alpha	9466	19	n/a	n/a	7.19E-01	2.181
1088681	ENSG00000089009	6096	RPL6	ribosomal protein L6	6128	12	n/a	n/a	6.26E-01	2.177
279865981	ENSG00000232415	0	CTB-51J22.1	CTB-51J22.1	0	7	n/a	n/a	3.87E-01	2.176
1098833	ENSG00000166508	4151	MCM7	minichromosome maintenance complex component 7	4176	7	n/a	n/a	7.62E-01	2.176
1100788	ENSG00000175115	34979	PACS1	phosphofurin acidic cluster sorting protein 1	55690	11	n/a	n/a	5.24E-01	2.176
1094883	ENSG00000140398	55464	NEIL1	nei endonuclease VIII-like 1 (E. coli)	79661	15	n/a	n/a	5.41E-01	2.176
1103406	ENSG00000187840	1963	EIF4EBP1	eukaryotic translation initiation factor 4E binding protein 1	1978	8	n/a	n/a	6.42E-01	2.176
1097453	ENSG00000160613	9035	PCSK7	proprotein convertase subtilisin/kexin type 7	9159	11	n/a	n/a	5.30E-01	2.176
279706453	ENSG00000207227	0	U6	U6 spliceosomal RNA	0	22	n/a	n/a	5.18E-01	2.175
1087331	ENSG00000027075	5551	PRKCH	protein kinase C, eta	5583	14	n/a	n/a	5.52E-01	2.174
279887943	ENSG00000234353	0	AP000347.4	AP000347.4	0	22	n/a	n/a	3.76E-01	2.174
1087907	ENSG00000068137	55792	PLEKHH3	pleckstrin homology domain containing, family H (with MyTH4 domain) member 3	79990	17	n/a	n/a	9.08E-01	2.173
280054840	ENSG00000253304	124762	TMEM200B	transmembrane protein 200B	399474	1	n/a	n/a	8.19E-01	2.169
279936247	ENSG00000238917	0	SNORD10	small nucleolar RNA, C/D box 10	0	17	n/a	n/a	5.22E-01	2.169
1089934	ENSG00000105193	6184	RPS16	ribosomal protein S16	6217	19	n/a	n/a	5.14E-01	2.169
279935904	ENSG00000238862	0	SNORD19B	small nucleolar RNA, C/D box 19B	0	3	n/a	n/a	3.76E-01	2.169
1107349	ENSG00000228224	58172	NACAP1	nascent-polypeptide-associated complex alpha polypeptide pseudogene 1	83955	8	n/a	n/a	5.74E-01	2.169
1095730	ENSG00000146090	90280	RASGEF1C	RasGEF domain family, member 1C	255426	5	n/a	n/a	5.18E-01	2.167
1103934	ENSG00000196411	2035	EPHB4	EPH receptor B4	2050	7	n/a	n/a	6.18E-01	2.166
280028328	ENSG00000250610	0	RP11-738E22.2	RP11-738E22.2	0	4	n/a	n/a	5.12E-01	2.166
1095177	ENSG00000142544	59894	CTU1	cytosolic thiouridylase subunit 1 homolog (S. pombe)	90353	19	n/a	n/a	5.77E-01	2.166
1101235	ENSG00000177464	2811	GPR4	G protein-coupled receptor 4	2828	19	n/a	n/a	5.18E-01	2.165
280107393	ENSG00000257653	0	RP11-579D7.2	RP11-579D7.2	0	12	n/a	n/a	7.87E-01	2.165
1093915	ENSG00000135063	9277	FAM189A2	family with sequence similarity 189, member A2	9413	9	n/a	n/a	5.47E-01	2.165
279857226	ENSG00000231636	0	AGBL5-AS1	AGBL5 antisense RNA 1 (non-protein coding)	0	2	n/a	n/a	5.25E-01	2.164
279896495	ENSG00000235065	0	RPL24P2	ribosomal protein L24 pseudogene 2	0	20	n/a	n/a	5.23E-01	2.164
1103337	ENSG00000187609	34221	EXD3	exonuclease 3'-5' domain containing 3	54932	9	n/a	n/a	5.74E-01	2.164
279751098	ENSG00000220848	0	RPS18P9	ribosomal protein S18 pseudogene 9	0	6	n/a	n/a	5.76E-01	2.164
1101328	ENSG00000177989	133981	ODF3B	outer dense fiber of sperm tails 3B	440836	22	n/a	n/a	7.16E-01	2.163
1101892	ENSG00000181350	122934	C17orf76	chromosome 17 open reading frame 76	388341	17	n/a	n/a	5.20E-01	2.162
1089648	ENSG00000103145	34274	HCFC1R1	host cell factor C1 regulator 1 (XPO1 dependent)	54985	16	n/a	n/a	6.77E-01	2.162
1099074	ENSG00000167543	59881	TP53I13	tumor protein p53 inducible protein 13	90313	17	n/a	n/a	7.41E-01	2.161
279870683	ENSG00000232803	1013846	RP11-93B14.5	RP11-93B14.5	100127888	20	n/a	n/a	7.23E-01	2.161
279719747	ENSG00000213178	0	RP11-641D5.1	RP11-641D5.1	0	3	n/a	n/a	6.09E-01	2.16
1106488	ENSG00000220201	1000068	ZGLP1	zinc finger, GATA-like protein 1	100125288	19	n/a	n/a	5.14E-01	2.16
1096195	ENSG00000149926	57965	FAM57B	family with sequence similarity 57, member B	83723	16	n/a	n/a	5.22E-01	2.159
1095527	ENSG00000144655	41233	CSRNP1	cysteine-serine-rich nuclear protein 1	64651	3	n/a	n/a	5.54E-01	2.159
1086980	ENSG00000006025	77599	OSBPL7	oxysterol binding protein-like 7	114881	17	n/a	n/a	6.02E-01	2.159
1097428	ENSG00000160360	25835	GPSM1	G-protein signaling modulator 1	26086	9	n/a	n/a	5.72E-01	2.158
1102077	ENSG00000182326	712	C1S	complement component 1, s subcomponent	716	12	n/a	n/a	5.33E-01	2.158
1105082	ENSG00000204305	174	AGER	advanced glycosylation end product-specific receptor	177	6	n/a	n/a	3.76E-01	2.158
279917845	ENSG00000237077	0	AC105399.2	AC105399.2	0	2	n/a	n/a	5.17E-01	2.157
279722866	ENSG00000213539	0	YBX1P6	Y box binding protein 1 pseudogene 6	0	9	n/a	n/a	8.46E-01	2.156
1096494	ENSG00000152595	36234	MEPE	matrix extracellular phosphoglycoprotein	56955	4	n/a	n/a	6.55E-01	2.156
1094327	ENSG00000137101	966	CD72	CD72 molecule	971	9	n/a	n/a	5.48E-01	2.156
1092659	ENSG00000125895	34610	C20orf46	chromosome 20 open reading frame 46	55321	20	n/a	n/a	7.76E-01	2.155
1108458	ENSG00000235471	0	AL033532.1	Uncharacterized protein	0	1	n/a	n/a	6.30E-01	2.155
1100561	ENSG00000173868	81543	PHOSPHO1	phosphatase, orphan 1	162466	17	n/a	n/a	6.85E-01	2.155
279841225	ENSG00000230207	0	RP11-87M1.1	RP11-87M1.1	0	9	n/a	n/a	5.75E-01	2.155
279795762	ENSG00000226107	0	AC004383.3	AC004383.3	0	X	n/a	n/a	5.70E-01	2.154
279872700	ENSG00000232993	0	RP11-334A14.5	RP11-334A14.5	0	1	n/a	n/a	1.09E+00	2.154
280045749	ENSG00000252192	0	SNORA9	Small nucleolar RNA SNORA9	0	12	n/a	n/a	5.08E-01	2.153
279985803	ENSG00000244485	0	RP11-150D5.1	RP11-150D5.1	0	16	n/a	n/a	5.08E-01	2.153
280105624	ENSG00000257479	0	RP11-1136G11.7	RP11-1136G11.7	0	12	n/a	n/a	5.63E-01	2.153
279925566	ENSG00000237730	0	RP11-459A10.1	RP11-459A10.1	0	X	n/a	n/a	5.39E-01	2.153
279979709	ENSG00000243859	0	CTD-2331D11.1	CTD-2331D11.1	0	5	n/a	n/a	5.48E-01	2.152
280129848	ENSG00000259260	0	CTD-3094K11.2	CTD-3094K11.2	0	15	n/a	n/a	5.61E-01	2.151
1087308	ENSG00000024422	29837	EHD2	EH-domain containing 2	30846	19	n/a	n/a	3.78E-01	2.15
1098910	ENSG00000166851	5315	PLK1	polo-like kinase 1	5347	16	n/a	n/a	5.79E-01	2.15
1087784	ENSG00000065054	9216	SLC9A3R2	solute carrier family 9 (sodium/hydrogen exchanger), member 3 regulator 2	9351	16	n/a	n/a	6.49E-01	2.149
279664273	ENSG00000201432	0	Y_RNA	Y RNA	0	7	n/a	n/a	5.08E-01	2.149
279830160	ENSG00000229207	0	RP11-571F15.6	RP11-571F15.6	0	9	n/a	n/a	7.58E-01	2.148
1088594	ENSG00000087086	2496	FTL	ferritin, light polypeptide	2512	19	n/a	n/a	6.71E-01	2.147
1087143	ENSG00000011028	9758	MRC2	mannose receptor, C type 2	9902	17	n/a	n/a	8.82E-01	2.147
1099724	ENSG00000170190	8998	SLC16A5	solute carrier family 16, member 5 (monocarboxylic acid transporter 6)	9121	17	n/a	n/a	9.32E-01	2.147
1100877	ENSG00000175567	7308	UCP2	uncoupling protein 2 (mitochondrial, proton carrier)	7351	11	n/a	n/a	5.73E-01	2.146
280025489	ENSG00000250379	0	RP11-23P13.4	RP11-23P13.4	0	15	n/a	n/a	6.78E-01	2.146
1087264	ENSG00000020181	25709	GPR124	G protein-coupled receptor 124	25960	8	n/a	n/a	5.89E-01	2.145
1090709	ENSG00000110811	10389	LEPREL2	leprecan-like 2	10536	12	n/a	n/a	1.07E+00	2.144
279708560	ENSG00000207611	0	MIR149	microRNA 149	0	2	n/a	n/a	7.49E-01	2.14
1105531	ENSG00000205664	0	RP11-706O15.1	HCG1981372, isoform CRA_cNovel proteinUncharacterized protein	0	X	n/a	n/a	5.95E-01	2.14
1093794	ENSG00000134323	4587	MYCN	v-myc myelocytomatosis viral related oncogene, neuroblastoma derived (avian)	4613	2	n/a	n/a	7.02E-01	2.139
280098691	ENSG00000256786	0	AP001029.2	AP001029.2	0	18	n/a	n/a	5.10E-01	2.139
279897722	ENSG00000235169	123051	RP1-286D6.2	RP1-286D6.2	388588	1	n/a	n/a	6.56E-01	2.139
279762842	ENSG00000223298	0	RNY3P8	RNA, Ro-associated Y3 pseudogene 8	0	13	n/a	n/a	5.70E-01	2.139
279958249	ENSG00000241588	0	AC090825.3	AC090825.3	0	15	n/a	n/a	4.25E-01	2.138
1097614	ENSG00000161970	6122	RPL26	ribosomal protein L26	6154	17	n/a	n/a	5.12E-01	2.138
1104548	ENSG00000198221	158874	C6orf124	chromosome 6 open reading frame 124	653483	6	n/a	n/a	7.16E-01	2.137
280122529	ENSG00000258839	4132	MC1R	melanocortin 1 receptor (alpha melanocyte stimulating hormone receptor)	4157	16	n/a	n/a	6.79E-01	2.136
1101739	ENSG00000180447	2603	GAS1	growth arrest-specific 1	2619	9	n/a	n/a	7.69E-01	2.136
1102651	ENSG00000184709	123595	LRRC26	leucine rich repeat containing 26	389816	9	n/a	n/a	5.23E-01	2.136
1101502	ENSG00000178999	9088	AURKB	aurora kinase B	9212	17	n/a	n/a	5.35E-01	2.134
1089415	ENSG00000101443	10259	WFDC2	WAP four-disulfide core domain 2	10406	20	n/a	n/a	1.03E+00	2.133
1095208	ENSG00000142733	8942	MAP3K6	mitogen-activated protein kinase kinase kinase 6	9064	1	n/a	n/a	6.07E-01	2.133
1096513	ENSG00000152767	10015	FARP1	FERM, RhoGEF (ARHGEF) and pleckstrin domain protein 1 (chondrocyte-derived)	10160	13	n/a	n/a	6.65E-01	2.133
1095125	ENSG00000142046	169768	TMEM91	transmembrane protein 91	641649	19	n/a	n/a	1.02E+00	2.132
280127606	ENSG00000259133	0	RP11-1085N6.3	RP11-1085N6.3	0	14	n/a	n/a	5.79E-01	2.131
1103972	ENSG00000196517	6500	SLC6A9	solute carrier family 6 (neurotransmitter transporter, glycine), member 9	6536	1	n/a	n/a	6.18E-01	2.131
1099310	ENSG00000168389	59069	MFSD2A	major facilitator superfamily domain containing 2A	84879	1	n/a	n/a	5.09E-01	2.129
1105657	ENSG00000206190	36470	ATP10A	ATPase, class V, type 10A	57194	15	n/a	n/a	7.16E-01	2.127
1101261	ENSG00000177595	34656	PIDD	p53-induced death domain protein	55367	11	n/a	n/a	5.74E-01	2.126
1091112	ENSG00000113657	1797	DPYSL3	dihydropyrimidinase-like 3	1809	5	n/a	n/a	5.23E-01	2.125
279848330	ENSG00000230837	0	RPL31P2	ribosomal protein L31 pseudogene 2	0	20	n/a	n/a	5.43E-01	2.124
280026894	ENSG00000250506	1013	CDK3	cyclin-dependent kinase 3	1018	17	n/a	n/a	5.32E-01	2.124
1099747	ENSG00000170290	6550	SLN	sarcolipin	6588	11	n/a	n/a	5.39E-01	2.121
1095998	ENSG00000148303	6098	RPL7A	ribosomal protein L7a	6130	9	n/a	n/a	5.78E-01	2.121
279936079	ENSG00000238890	0	AC078917.1	AC078917.1	0	12	n/a	n/a	6.96E-01	2.121
1088794	ENSG00000091136	3887	LAMB1	laminin, beta 1	3912	7	n/a	n/a	5.81E-01	2.121
1096934	ENSG00000156482	6124	RPL30	ribosomal protein L30	6156	8	n/a	n/a	5.36E-01	2.121
1096806	ENSG00000155363	4317	MOV10	Mov10, Moloney leukemia virus 10, homolog (mouse)	4343	1	n/a	n/a	5.37E-01	2.118
1093494	ENSG00000132429	40841	POPDC3	popeye domain containing 3	64208	6	n/a	n/a	5.72E-01	2.118
1091608	ENSG00000117425	8574	PTCH2	patched 2	8643	1	n/a	n/a	5.22E-01	2.118
1109094	ENSG00000243646	3563	IL10RB	interleukin 10 receptor, beta	3588	21	n/a	n/a	5.09E-01	2.117
1093505	ENSG00000132470	3666	ITGB4	integrin, beta 4	3691	17	n/a	n/a	5.17E-01	2.117
280137089	ENSG00000259683	0	RP11-182J1.14	RP11-182J1.14	0	15	n/a	n/a	8.54E-01	2.115
279664168	ENSG00000201403	0	SNORD14B	small nucleolar RNA, C/D box 14B	0	11	n/a	n/a	6.29E-01	2.114
279740371	ENSG00000215467	0	RPL27AP	ribosomal protein L27a pseudogene	0	20	n/a	n/a	5.10E-01	2.114
1102066	ENSG00000182272	109559	B4GALNT4	beta-1,4-N-acetyl-galactosaminyl transferase 4	338707	11	n/a	n/a	5.64E-01	2.113
1097985	ENSG00000163516	34428	ANKZF1	ankyrin repeat and zinc finger domain containing 1	55139	2	n/a	n/a	8.29E-01	2.113
1087875	ENSG00000067182	7089	TNFRSF1A	tumor necrosis factor receptor superfamily, member 1A	7132	12	n/a	n/a	5.22E-01	2.113
1106037	ENSG00000214274	280	ANG	angiogenin, ribonuclease, RNase A family, 5	283	14	n/a	n/a	5.47E-01	2.112
1097091	ENSG00000157851	36175	DPYSL5	dihydropyrimidinase-like 5	56896	2	n/a	n/a	5.14E-01	2.112
1091242	ENSG00000114942	1920	EEF1B2	eukaryotic translation elongation factor 1 beta 2	1933	2	n/a	n/a	6.08E-01	2.112
1090597	ENSG00000109775	34614	UFSP2	UFM1-specific peptidase 2	55325	4	n/a	n/a	6.20E-01	2.112
279748792	ENSG00000219222	0	RP11-480N24.3	RP11-480N24.3	0	6	n/a	n/a	4.02E-01	2.111
1088468	ENSG00000083444	5319	PLOD1	procollagen-lysine, 2-oxoglutarate 5-dioxygenase 1	5351	1	n/a	n/a	5.22E-01	2.111
279781200	ENSG00000224856	0	RP4-796I17.5	RP4-796I17.5	0	22	n/a	n/a	5.43E-01	2.111
1088590	ENSG00000087074	23398	PPP1R15A	protein phosphatase 1, regulatory subunit 15A	23645	19	n/a	n/a	6.77E-01	2.11
1087316	ENSG00000025708	1878	TYMP	thymidine phosphorylase	1890	22	n/a	n/a	5.32E-01	2.11
1103985	ENSG00000196557	8833	CACNA1H	calcium channel, voltage-dependent, T type, alpha 1H subunit	8912	16	n/a	n/a	5.17E-01	2.11
1087412	ENSG00000037757	58455	MRI1	methylthioribose-1-phosphate isomerase homolog (S. cerevisiae)	84245	19	n/a	n/a	6.25E-01	2.109
279704038	ENSG00000206814	0	Y_RNA	Y RNA	0	5	n/a	n/a	5.48E-01	2.109
1095694	ENSG00000145901	10172	TNIP1	TNFAIP3 interacting protein 1	10318	5	n/a	n/a	7.18E-01	2.108
1094778	ENSG00000139631	30861	CSAD	cysteine sulfinic acid decarboxylase	51380	12	n/a	n/a	6.37E-01	2.107
1099480	ENSG00000169105	76648	CHST14	carbohydrate (N-acetylgalactosamine 4-0) sulfotransferase 14	113189	15	n/a	n/a	5.56E-01	2.106
1089741	ENSG00000103855	56155	CD276	CD276 molecule	80381	15	n/a	n/a	8.21E-01	2.106
1107440	ENSG00000228727	125533	C6orf26	chromosome 6 open reading frame 26	401251	6	n/a	n/a	3.78E-01	2.106
1106737	ENSG00000224153	0	RP11-433C9.2	Uncharacterized protein	0	3	n/a	n/a	5.18E-01	2.105
1102280	ENSG00000183186	79158	C2CD4C	C2 calcium-dependent domain containing 4C	126567	19	n/a	n/a	5.40E-01	2.105
1087582	ENSG00000053438	4795	NNAT	neuronatin	4826	20	n/a	n/a	5.29E-01	2.104
279948041	ENSG00000240371	0	RP11-624G17.1	RP11-624G17.1	0	11	n/a	n/a	5.11E-01	2.104
1105845	ENSG00000213339	57562	QTRT1	queuine tRNA-ribosyltransferase 1	81890	19	n/a	n/a	5.21E-01	2.104
1091593	ENSG00000117318	3379	ID3	inhibitor of DNA binding 3, dominant negative helix-loop-helix protein	3399	1	n/a	n/a	5.15E-01	2.102
279493488	ENSG00000179131	0	RP11-458F8.3	RP11-458F8.3	0	7	n/a	n/a	5.75E-01	2.102
1093927	ENSG00000135111	6886	TBX3	T-box 3	6926	12	n/a	n/a	5.23E-01	2.101
1091202	ENSG00000114631	30002	PODXL2	podocalyxin-like 2	50512	3	n/a	n/a	5.08E-01	2.101
1088544	ENSG00000085741	7438	WNT11	wingless-type MMTV integration site family, member 11	7481	11	n/a	n/a	6.46E-01	2.101
1092292	ENSG00000123427	25644	METTL21B	methyltransferase like 21B	25895	12	n/a	n/a	6.49E-01	2.1
279802530	ENSG00000226721	0	EEF1DP2	eukaryotic translation elongation factor 1 delta pseudogene 2	0	9	n/a	n/a	1.10E+00	2.099
1089654	ENSG00000103168	8894	TAF1C	TATA box binding protein (TBP)-associated factor, RNA polymerase I, C, 110kDa	9013	16	n/a	n/a	5.34E-01	2.098
1097297	ENSG00000159403	711	C1R	complement component 1, r subcomponent	715	12	n/a	n/a	3.79E-01	2.098
279734819	ENSG00000214908	0	RP11-229M1.2	RP11-229M1.2	0	9	n/a	n/a	5.22E-01	2.098
1087049	ENSG00000007384	40887	RHBDF1	rhomboid 5 homolog 1 (Drosophila)	64285	16	n/a	n/a	5.69E-01	2.097
1094991	ENSG00000141086	1495	CTRL	chymotrypsin-like	1506	16	n/a	n/a	5.17E-01	2.096
1102688	ENSG00000184897	8871	H1FX	H1 histone family, member X	8971	3	n/a	n/a	5.93E-01	2.096
1100774	ENSG00000175061	79057	C17orf76-AS1	C17orf76 antisense RNA 1 (non-protein coding)	125144	17	n/a	n/a	5.21E-01	2.095
1095176	ENSG00000142541	23276	RPL13A	ribosomal protein L13a	23521	19	n/a	n/a	5.40E-01	2.093
279723580	ENSG00000213640	0	RP11-797H7.3	RP11-797H7.3	0	7	n/a	n/a	6.18E-01	2.093
1088488	ENSG00000083845	6160	RPS5	ribosomal protein S5	6193	19	n/a	n/a	5.35E-01	2.09
279982337	ENSG00000244151	0	RP11-148K1.12	RP11-148K1.12	0	7	n/a	n/a	6.61E-01	2.09
1098328	ENSG00000164530	85761	PI16	peptidase inhibitor 16	221476	6	n/a	n/a	5.15E-01	2.088
279706061	ENSG00000207165	0	SNORA70	small nucleolar RNA, H/ACA box 70	0	X	n/a	n/a	3.76E-01	2.087
279911503	ENSG00000236489	0	RP11-537I16.2	RP11-537I16.2	0	3	n/a	n/a	3.75E-01	2.087
1091440	ENSG00000116176	25572	TPSG1	tryptase gamma 1	25823	16	n/a	n/a	5.30E-01	2.086
1098047	ENSG00000163661	5774	PTX3	pentraxin 3, long	5806	3	n/a	n/a	9.44E-01	2.086
1099330	ENSG00000168476	56147	REEP4	receptor accessory protein 4	80346	8	n/a	n/a	6.21E-01	2.086
1102118	ENSG00000182511	2227	FES	feline sarcoma oncogene	2242	15	n/a	n/a	6.50E-01	2.085
1105206	ENSG00000204592	3115	HLA-E	major histocompatibility complex, class I, E	3133	6	n/a	n/a	5.11E-01	2.085
279959578	ENSG00000241741	0	RP11-119H12.2	RP11-119H12.2	0	4	n/a	n/a	5.44E-01	2.084
279975687	ENSG00000243498	0	UBA52P5	ubiquitin A-52 residue ribosomal protein fusion product 1 pseudogene 5	0	8	n/a	n/a	5.87E-01	2.084
1106465	ENSG00000218891	81568	ZNF579	zinc finger protein 579	163033	19	n/a	n/a	6.68E-01	2.084
1105505	ENSG00000205560	1366	CPT1B	carnitine palmitoyltransferase 1B (muscle)	1375	22	n/a	n/a	5.22E-01	2.083
1092743	ENSG00000126603	58860	GLIS2	GLIS family zinc finger 2	84662	16	n/a	n/a	6.61E-01	2.083
1092893	ENSG00000128052	3766	KDR	kinase insert domain receptor (a type III receptor tyrosine kinase)	3791	4	n/a	n/a	5.29E-01	2.083
279746885	ENSG00000217801	0	RP11-465B22.3	RP11-465B22.3	0	1	n/a	n/a	6.69E-01	2.082
1097693	ENSG00000162458	34040	FBLIM1	filamin binding LIM protein 1	54751	1	n/a	n/a	1.04E+00	2.082
279706726	ENSG00000207277	0	5S_rRNA	5S ribosomal RNA	0	9	n/a	n/a	6.10E-01	2.082
1104419	ENSG00000197879	4615	MYO1C	myosin IC	4641	17	n/a	n/a	6.42E-01	2.081
280081760	ENSG00000255149	0	RP11-97I14.1	RP11-97I14.1	0	11	n/a	n/a	5.08E-01	2.081
279972843	ENSG00000243199	0	RP11-408P14.1	RP11-408P14.1	0	4	n/a	n/a	6.55E-01	2.08
1092611	ENSG00000125753	7365	VASP	vasodilator-stimulated phosphoprotein	7408	19	n/a	n/a	5.75E-01	2.08
1097271	ENSG00000159247	0	TUBBP5	tubulin, beta pseudogene 5	0	9	n/a	n/a	9.28E-01	2.078
279890338	ENSG00000234546	0	RP3-510D11.2	RP3-510D11.2	0	1	n/a	n/a	8.64E-01	2.078
1099658	ENSG00000169894	4558	MUC3A	mucin 3A, cell surface associated	4584	7	n/a	n/a	6.54E-01	2.078
1095046	ENSG00000141469	6527	SLC14A1	solute carrier family 14 (urea transporter), member 1 (Kidd blood group)	6563	18	n/a	n/a	5.64E-01	2.078
1093294	ENSG00000131037	34158	EPS8L1	EPS8-like 1	54869	19	n/a	n/a	6.81E-01	2.077
279887366	ENSG00000234283	0	RP11-495P10.6	RP11-495P10.6	0	1	n/a	n/a	5.10E-01	2.076
1105285	ENSG00000204839	151660	C8orf73	chromosome 8 open reading frame 73	642475	8	n/a	n/a	6.33E-01	2.076
1089488	ENSG00000101986	212	ABCD1	ATP-binding cassette, sub-family D (ALD), member 1	215	X	n/a	n/a	8.07E-01	2.075
1101225	ENSG00000177426	7008	TGIF1	TGFB-induced factor homeobox 1	7050	18	n/a	n/a	6.37E-01	2.075
1107019	ENSG00000225892	0	RP11-384K6.2	RP11-384K6.2	0	4	n/a	n/a	5.24E-01	2.075
279921694	ENSG00000237411	0	AC003043.2	AC003043.2	0	17	n/a	n/a	7.17E-01	2.074
279953723	ENSG00000241081	0	RP11-488C13.1	RP11-488C13.1	0	14	n/a	n/a	5.15E-01	2.074
279986172	ENSG00000244535	0	RP1-181J22.1	RP1-181J22.1	0	11	n/a	n/a	3.84E-01	2.073
279837316	ENSG00000229863	0	RP11-157F20.1	RP11-157F20.1	0	3	n/a	n/a	5.23E-01	2.073
279891617	ENSG00000234665	0	RP11-262H14.3	RP11-262H14.3	0	9	n/a	n/a	7.76E-01	2.073
1088255	ENSG00000077312	6586	SNRPA	small nuclear ribonucleoprotein polypeptide A	6626	19	n/a	n/a	8.21E-01	2.072
1099084	ENSG00000167566	36974	NCKAP5L	NCK-associated protein 5-like	57701	12	n/a	n/a	7.10E-01	2.072
279892599	ENSG00000234741	38105	GAS5	growth arrest-specific 5 (non-protein coding)	60674	1	n/a	n/a	5.22E-01	2.072
279802273	ENSG00000226696	0	AC008746.11	AC008746.11	0	19	n/a	n/a	5.14E-01	2.071
1097458	ENSG00000160683	640	CXCR5	chemokine (C-X-C motif) receptor 5	643	11	n/a	n/a	6.77E-01	2.07
279867879	ENSG00000232573	0	RPL3P4	ribosomal protein L3 pseudogene 4	0	14	n/a	n/a	6.55E-01	2.07
280125562	ENSG00000259015	0	RP11-109N23.6	RP11-109N23.6	0	14	n/a	n/a	3.80E-01	2.069
1090383	ENSG00000108107	6126	RPL28	ribosomal protein L28	6158	19	n/a	n/a	5.64E-01	2.069
1093656	ENSG00000133315	28728	MACROD1	MACRO domain containing 1	28992	11	n/a	n/a	6.17E-01	2.067
1101446	ENSG00000178695	77660	KCTD12	potassium channel tetramerisation domain containing 12	115207	13	n/a	n/a	5.51E-01	2.066
1098457	ENSG00000165030	4757	NFIL3	nuclear factor, interleukin 3 regulated	4783	9	n/a	n/a	5.66E-01	2.066
1101471	ENSG00000178821	109681	TMEM52	transmembrane protein 52	339456	1	n/a	n/a	9.26E-01	2.066
1099151	ENSG00000167768	3823	KRT1	keratin 1	3848	12	n/a	n/a	6.60E-01	2.066
1092706	ENSG00000126246	55516	IGFLR1	IGF-like family receptor 1	79713	19	n/a	n/a	7.09E-01	2.065
1094209	ENSG00000136535	10558	TBR1	T-box, brain, 1	10716	2	n/a	n/a	5.15E-01	2.065
1097575	ENSG00000161647	4330	MPP3	membrane protein, palmitoylated 3 (MAGUK p55 subfamily member 3)	4356	17	n/a	n/a	5.77E-01	2.064
1092674	ENSG00000125966	10735	MMP24	matrix metallopeptidase 24 (membrane-inserted)	10893	20	n/a	n/a	5.69E-01	2.063
1089073	ENSG00000100106	10920	TRIOBP	TRIO and F-actin binding protein	11078	22	n/a	n/a	8.53E-01	2.063
280017626	ENSG00000249780	0	RP11-352E6.2	RP11-352E6.2	0	4	n/a	n/a	4.31E-01	2.063
1106347	ENSG00000215440	157126161	NPEPL1	aminopeptidase-like 1	100652930	20	n/a	n/a	5.14E-01	2.063
279724455	ENSG00000213742	0	RP4-694B14.5	RP4-694B14.5	0	20	n/a	n/a	5.39E-01	2.063
1090733	ENSG00000110987	602	BCL7A	B-cell CLL/lymphoma 7A	605	12	n/a	n/a	5.78E-01	2.062
279948074	ENSG00000240376	0	RP11-36C20.1	RP11-36C20.1	0	5	n/a	n/a	5.14E-01	2.062
1090023	ENSG00000105559	36937	PLEKHA4	pleckstrin homology domain containing, family A (phosphoinositide binding specific) member 4	57664	19	n/a	n/a	6.20E-01	2.062
279781257	ENSG00000224864	0	CTC-260E6.2	CTC-260E6.2	0	19	n/a	n/a	5.08E-01	2.062
1089883	ENSG00000104899	265	AMH	anti-Mullerian hormone	268	19	n/a	n/a	5.64E-01	2.061
1089056	ENSG00000100060	4217	MFNG	MFNG O-fucosylpeptide 3-beta-N-acetylglucosaminyltransferase	4242	22	n/a	n/a	6.71E-01	2.061
1099960	ENSG00000171159	54934	C9orf16	chromosome 9 open reading frame 16	79095	9	n/a	n/a	3.76E-01	2.06
279839686	ENSG00000230076	0	AC016708.2	AC016708.2	0	2	n/a	n/a	3.85E-01	2.06
1097438	ENSG00000160447	29674	PKN3	protein kinase N3	29941	9	n/a	n/a	6.79E-01	2.059
1103493	ENSG00000188176	109991	SMTNL2	smoothelin-like 2	342527	17	n/a	n/a	5.40E-01	2.059
1101566	ENSG00000179335	1189	CLK3	CDC-like kinase 3	1198	15	n/a	n/a	7.67E-01	2.058
1098264	ENSG00000164294	143205	GPX8	glutathione peroxidase 8 (putative)	493869	5	n/a	n/a	6.90E-01	2.058
279770355	ENSG00000223969	0	AC002456.2	AC002456.2	0	7	n/a	n/a	5.09E-01	2.058
279745138	ENSG00000216775	181861	RP1-152L7.5	RP1-152L7.5	730101	6	n/a	n/a	5.66E-01	2.058
279662670	ENSG00000200954	167303	SNORD74	small nucleolar RNA, C/D box 74	619498	1	n/a	n/a	9.76E-01	2.057
279956892	ENSG00000241464	0	CTC-251H24.1	CTC-251H24.1	0	19	n/a	n/a	8.41E-01	2.057
1087728	ENSG00000063177	6109	RPL18	ribosomal protein L18	6141	19	n/a	n/a	5.55E-01	2.057
279665813	ENSG00000201839	1013315	SNORD114-3	small nucleolar RNA, C/D box 114-3	767579	14	n/a	n/a	5.08E-01	2.056
279776912	ENSG00000224469	0	AC009517.2	AC009517.2	0	7	n/a	n/a	5.84E-01	2.055
1090892	ENSG00000112077	5973	RHAG	Rh-associated glycoprotein	6005	6	n/a	n/a	5.34E-01	2.054
1089079	ENSG00000100129	30867	EIF3L	eukaryotic translation initiation factor 3, subunit L	51386	22	n/a	n/a	7.78E-01	2.054
1098955	ENSG00000166987	77509	MBD6	methyl-CpG binding domain protein 6	114785	12	n/a	n/a	5.71E-01	2.054
280120524	ENSG00000258727	0	RP11-66N24.3	RP11-66N24.3	0	14	n/a	n/a	6.29E-01	2.054
1093055	ENSG00000129467	83447	ADCY4	adenylate cyclase 4	196883	14	n/a	n/a	5.70E-01	2.053
1098829	ENSG00000166484	5566	MAPK7	mitogen-activated protein kinase 7	5598	17	n/a	n/a	8.16E-01	2.052
279906818	ENSG00000236058	0	RP11-215A21.2	RP11-215A21.2	0	10	n/a	n/a	5.09E-01	2.052
1088136	ENSG00000074370	486	ATP2A3	ATPase, Ca++ transporting, ubiquitous	489	17	n/a	n/a	9.24E-01	2.052
279783372	ENSG00000225049	0	AC068279.2	AC068279.2	0	2	n/a	n/a	4.25E-01	2.05
1100447	ENSG00000173269	55615	MMRN2	multimerin 2	79812	10	n/a	n/a	5.83E-01	2.049
1089517	ENSG00000102125	6861	TAZ	tafazzin	6901	X	n/a	n/a	5.85E-01	2.049
1092523	ENSG00000125148	4476	MT2A	metallothionein 2A	4502	16	n/a	n/a	3.89E-01	2.047
1095725	ENSG00000146067	33831	FAM193B	family with sequence similarity 193, member B	54540	5	n/a	n/a	5.91E-01	2.047
279831879	ENSG00000229356	157127513	AP001065.3	AP001065.3	100861510	21	n/a	n/a	5.46E-01	2.046
279956702	ENSG00000241431	0	RP11-17A4.1	RP11-17A4.1	0	8	n/a	n/a	5.11E-01	2.046
1092576	ENSG00000125531	54865	C20orf195	chromosome 20 open reading frame 195	79025	20	n/a	n/a	5.48E-01	2.046
279863672	ENSG00000232176	0	RP11-146N23.1	RP11-146N23.1	0	9	n/a	n/a	5.08E-01	2.044
1100353	ENSG00000172809	6137	RPL38	ribosomal protein L38	6169	17	n/a	n/a	5.10E-01	2.042
279583345	ENSG00000188185	0	LINC00265	long intergenic non-protein coding RNA 265	0	7	n/a	n/a	3.76E-01	2.041
1094024	ENSG00000135596	41353	MICAL1	microtubule associated monoxygenase, calponin and LIM domain containing 1	64780	6	n/a	n/a	5.45E-01	2.04
1092429	ENSG00000124440	40945	HIF3A	hypoxia inducible factor 3, alpha subunit	64344	19	n/a	n/a	5.79E-01	2.039
1098599	ENSG00000165644	78724	COMTD1	catechol-O-methyltransferase domain containing 1	118881	10	n/a	n/a	7.05E-01	2.037
280097096	ENSG00000256586	0	AC091171.1	AC091171.1	0	8	n/a	n/a	5.64E-01	2.036
1090668	ENSG00000110375	7336	UPK2	uroplakin 2	7379	11	n/a	n/a	6.98E-01	2.036
279673575	ENSG00000203875	122163	SNHG5	small nucleolar RNA host gene 5 (non-protein coding)	387066	6	n/a	n/a	5.84E-01	2.036
1092603	ENSG00000125733	9188	TRIP10	thyroid hormone receptor interactor 10	9322	19	n/a	n/a	5.18E-01	2.036
279819328	ENSG00000228242	0	AC093495.4	AC093495.4	0	3	n/a	n/a	6.80E-01	2.034
279827743	ENSG00000228974	0	AC006483.5	AC006483.5	0	7	n/a	n/a	3.76E-01	2.033
1104090	ENSG00000196866	2996	HIST1H2AD	histone cluster 1, H2ad	3013	6	n/a	n/a	8.50E-01	2.032
279897580	ENSG00000235162	122751	C12orf75	chromosome 12 open reading frame 75	387882	12	n/a	n/a	7.81E-01	2.032
1105121	ENSG00000204389	3283	HSPA1A	heat shock 70kDa protein 1A	3303	6	n/a	n/a	5.11E-01	2.031
1090741	ENSG00000111077	23126	TENC1	tensin like C1 domain containing phosphatase (tensin 2)	23371	12	n/a	n/a	5.22E-01	2.031
1089342	ENSG00000101188	4892	NTSR1	neurotensin receptor 1 (high affinity)	4923	20	n/a	n/a	3.80E-01	2.03
1104414	ENSG00000197859	9575	ADAMTSL2	ADAMTS-like 2	9719	9	n/a	n/a	5.97E-01	2.03
1099362	ENSG00000168597	0	C17orf65	chromosome 17 open reading frame 65	0	17	n/a	n/a	6.58E-01	2.03
1099846	ENSG00000170684	81563	ZNF296	zinc finger protein 296	162979	19	n/a	n/a	5.10E-01	2.03
279858639	ENSG00000231754	0	RP11-204E9.1	RP11-204E9.1	0	6	n/a	n/a	5.64E-01	2.03
1087224	ENSG00000015413	1788	DPEP1	dipeptidase 1 (renal)	1800	16	n/a	n/a	6.61E-01	2.03
1102206	ENSG00000182899	6133	RPL35A	ribosomal protein L35a	6165	3	n/a	n/a	5.17E-01	2.028
280046988	ENSG00000252370	0	5S_rRNA	5S ribosomal RNA	0	17	n/a	n/a	4.25E-01	2.027
1092911	ENSG00000128274	0	A4GALT	alpha 1,4-galactosyltransferase	0	22	n/a	n/a	6.13E-01	2.027
1093573	ENSG00000132821	79288	VSTM2L	V-set and transmembrane domain containing 2 like	128434	20	n/a	n/a	5.16E-01	2.027
1094335	ENSG00000137154	6161	RPS6	ribosomal protein S6	6194	9	n/a	n/a	3.77E-01	2.027
279801559	ENSG00000226641	0	RP13-13A3.1	RP13-13A3.1	0	X	n/a	n/a	8.83E-01	2.026
1102464	ENSG00000183864	10608	TOB2	transducer of ERBB2, 2	10766	22	n/a	n/a	5.98E-01	2.025
1096099	ENSG00000149150	8435	SLC43A1	solute carrier family 43, member 1	8501	11	n/a	n/a	7.39E-01	2.025
1105859	ENSG00000213420	85812	GPC2	glypican 2	221914	7	n/a	n/a	1.11E+00	2.025
279661592	ENSG00000200623	0	SNORD18A	small nucleolar RNA, C/D box 18A	0	15	n/a	n/a	4.25E-01	2.024
1087818	ENSG00000065717	7046	TLE2	transducin-like enhancer of split 2 (E(sp1) homolog, Drosophila)	7089	19	n/a	n/a	6.08E-01	2.024
1096971	ENSG00000156860	40920	FBRS	fibrosin	64319	16	n/a	n/a	6.23E-01	2.024
1107226	ENSG00000227450	0	AC006449.1	Uncharacterized proteincDNA FLJ52623	0	17	n/a	n/a	6.05E-01	2.024
1088040	ENSG00000071894	29629	CPSF1	cleavage and polyadenylation specific factor 1, 160kDa	29894	8	n/a	n/a	5.55E-01	2.024
280081153	ENSG00000255108	0	AP006621.8	AP006621.8	0	11	n/a	n/a	6.24E-01	2.024
1087984	ENSG00000070404	10126	FSTL3	follistatin-like 3 (secreted glycoprotein)	10272	19	n/a	n/a	5.92E-01	2.023
1101086	ENSG00000176720	662	BOK	BCL2-related ovarian killer	666	2	n/a	n/a	5.77E-01	2.023
279854762	ENSG00000231416	0	RP11-422P24.9	RP11-422P24.9	0	1	n/a	n/a	5.49E-01	2.021
280027600	ENSG00000250562	0	RP11-227H4.4	RP11-227H4.4	0	3	n/a	n/a	3.77E-01	2.02
1091911	ENSG00000120129	1831	DUSP1	dual specificity phosphatase 1	1843	5	n/a	n/a	3.82E-01	2.02
279847635	ENSG00000230777	0	RP11-318C24.1	RP11-318C24.1	0	1	n/a	n/a	5.29E-01	2.019
1097771	ENSG00000162738	36492	VANGL2	vang-like 2 (van gogh, Drosophila)	57216	1	n/a	n/a	8.37E-01	2.019
1104925	ENSG00000203813	8299	HIST1H3H	histone cluster 1, H3h	8357	6	n/a	n/a	9.94E-01	2.019
279866279	ENSG00000232442	157121327	CTD-3184A7.4	CTD-3184A7.4	100505771	20	n/a	n/a	3.77E-01	2.017
1089322	ENSG00000101104	56137	PABPC1L	poly(A) binding protein, cytoplasmic 1-like	80336	20	n/a	n/a	5.44E-01	2.016
279789431	ENSG00000225573	0	RPL35P5	ribosomal protein L35 pseudogene 5	0	7	n/a	n/a	5.62E-01	2.016
1094542	ENSG00000138166	1835	DUSP5	dual specificity phosphatase 5	1847	10	n/a	n/a	5.94E-01	2.016
1099327	ENSG00000168453	35095	HR	hairless homolog (mouse)	55806	8	n/a	n/a	6.78E-01	2.015
1100904	ENSG00000175745	6983	NR2F1	nuclear receptor subfamily 2, group F, member 1	7025	5	n/a	n/a	5.44E-01	2.014
1100015	ENSG00000171425	31025	ZNF581	zinc finger protein 581	51545	19	n/a	n/a	6.84E-01	2.014
1089620	ENSG00000102977	41581	ACD	adrenocortical dysplasia homolog (mouse)	65057	16	n/a	n/a	8.33E-01	2.014
279951826	ENSG00000240821	0	RP11-352G18.1	RP11-352G18.1	0	15	n/a	n/a	7.08E-01	2.014
279706936	ENSG00000207311	167371	SNORA61	small nucleolar RNA, H/ACA box 61	677838	1	n/a	n/a	5.11E-01	2.013
1098072	ENSG00000163739	2902	CXCL1	chemokine (C-X-C motif) ligand 1 (melanoma growth stimulating activity, alpha)	2919	4	n/a	n/a	5.08E-01	2.013
279952730	ENSG00000240950	0	RP11-372E1.1	RP11-372E1.1	0	3	n/a	n/a	7.31E-01	2.01
1088145	ENSG00000074660	8512	SCARF1	scavenger receptor class F, member 1	8578	17	n/a	n/a	5.99E-01	2.01
1091290	ENSG00000115266	10151	APC2	adenomatosis polyposis coli 2	10297	19	n/a	n/a	5.40E-01	2.01
279975760	ENSG00000243504	0	KB-1589B1.1	KB-1589B1.1	0	8	n/a	n/a	5.30E-01	2.01
1093123	ENSG00000130158	36845	DOCK6	dedicator of cytokinesis 6	57572	19	n/a	n/a	5.19E-01	2.009
1104382	ENSG00000197766	1663	CFD	complement factor D (adipsin)	1675	19	n/a	n/a	9.74E-01	2.009
280040008	ENSG00000251534	0	RP1-96H9.6	RP1-96H9.6	0	12	n/a	n/a	5.23E-01	2.008
1093024	ENSG00000129195	33769	FAM64A	family with sequence similarity 64, member A	54478	17	n/a	n/a	6.16E-01	2.007
279865338	ENSG00000232346	0	SC22CB-1E7.1	SC22CB-1E7.1	0	22	n/a	n/a	5.20E-01	2.007
1091470	ENSG00000116478	3048	HDAC1	histone deacetylase 1	3065	1	n/a	n/a	5.14E-01	2.006
1100522	ENSG00000173653	9842	RCE1	RCE1 homolog, prenyl protein peptidase (S. cerevisiae)	9986	11	n/a	n/a	5.61E-01	2.006
1095237	ENSG00000143061	3301	IGSF3	immunoglobulin superfamily, member 3	3321	1	n/a	n/a	5.47E-01	2.006
1086869	ENSG00000000938	2253	FGR	Gardner-Rasheed feline sarcoma viral (v-fgr) oncogene homolog	2268	1	n/a	n/a	5.47E-01	2.006
1087178	ENSG00000012171	7823	SEMA3B	sema domain, immunoglobulin domain (Ig), short basic domain, secreted, (semaphorin) 3B	7869	3	n/a	n/a	5.84E-01	2.006
1091589	ENSG00000117289	10481	TXNIP	thioredoxin interacting protein	10628	1	n/a	n/a	5.09E-01	2.005
279812620	ENSG00000227609	0	TMEM183AP1	transmembrane protein 183A pseudogene 1	0	6	n/a	n/a	5.16E-01	2.005
1094702	ENSG00000139178	30760	C1RL	complement component 1, r subcomponent-like	51279	12	n/a	n/a	3.76E-01	2.004
1095492	ENSG00000144426	41589	NBEAL1	neurobeachin-like 1	65065	2	n/a	n/a	5.39E-01	2.003
280081601	ENSG00000255137	0	RP11-290D2.4	RP11-290D2.4	0	13	n/a	n/a	3.82E-01	2.003
279657791	ENSG00000199477	0	SNORA31	small nucleolar RNA, H/ACA box 31	0	13	n/a	n/a	3.82E-01	2.003
1095313	ENSG00000143384	4145	MCL1	myeloid cell leukemia sequence 1 (BCL2-related)	4170	1	n/a	n/a	5.11E-01	2.003
280000078	ENSG00000248321	0	RP4-678E16.4	RP4-678E16.4	0	1	n/a	n/a	5.40E-01	2.002
1090000	ENSG00000105464	2889	GRIN2D	glutamate receptor, ionotropic, N-methyl D-aspartate 2D	2906	19	n/a	n/a	5.40E-01	2.001
279773661	ENSG00000224204	157129259	PHEX-AS1	PHEX antisense RNA 1 (non-protein coding)	100873942	X	n/a	n/a	5.52E-01	2.001
1095161	ENSG00000142449	58668	FBN3	fibrillin 3	84467	19	n/a	n/a	5.76E-01	2.001
1099775	ENSG00000170390	81679	DCLK2	doublecortin-like kinase 2	166614	4	n/a	n/a	7.77E-01	2
1094367	ENSG00000137309	3139	HMGA1	high mobility group AT-hook 1	3159	6	n/a	n/a	7.71E-01	2
279074280	ENSG00000137970	0	RP11-122C9.1	RP11-122C9.1	0	1	n/a	n/a	6.80E-01	1.999
1088217	ENSG00000076344	8709	RGS11	regulator of G-protein signaling 11	8786	16	n/a	n/a	3.79E-01	1.999
1094186	ENSG00000136425	10371	CIB2	calcium and integrin binding family member 2	10518	15	n/a	n/a	9.77E-01	1.999
1090911	ENSG00000112182	37928	BACH2	BTB and CNC homology 1, basic leucine zipper transcription factor 2	60468	6	n/a	n/a	7.28E-01	1.998
1107506	ENSG00000229119	0	CTB-63M22.1	CTB-63M22.1	0	5	n/a	n/a	5.49E-01	1.998
279705452	ENSG00000207066	26545	SNORD50A	small nucleolar RNA, C/D box 50A	26799	6	n/a	n/a	8.91E-01	1.997
1090403	ENSG00000108298	6111	RPL19	ribosomal protein L19	6143	17	n/a	n/a	5.10E-01	1.997
1093400	ENSG00000131759	5882	RARA	retinoic acid receptor, alpha	5914	17	n/a	n/a	7.81E-01	1.996
1101485	ENSG00000178927	55227	C17orf62	chromosome 17 open reading frame 62	79415	17	n/a	n/a	8.24E-01	1.995
279881726	ENSG00000233778	0	RP11-777J24.1	RP11-777J24.1	0	8	n/a	n/a	4.25E-01	1.995
1091498	ENSG00000116691	38103	MIIP	migration and invasion inhibitory protein	60672	1	n/a	n/a	1.11E+00	1.995
279797156	ENSG00000226239	0	RP1-310O13.7	RP1-310O13.7	0	20	n/a	n/a	6.07E-01	1.994
1097411	ENSG00000160293	7367	VAV2	vav 2 guanine nucleotide exchange factor	7410	9	n/a	n/a	6.05E-01	1.994
1101902	ENSG00000181404	0	WASH1	WAS protein family homolog 1	0	9	n/a	n/a	5.31E-01	1.994
1087213	ENSG00000014164	22899	ZC3H3	zinc finger CCCH-type containing 3	23144	8	n/a	n/a	6.61E-01	1.994
1103517	ENSG00000188290	37072	HES4	hairy and enhancer of split 4 (Drosophila)	57801	1	n/a	n/a	5.95E-01	1.993
279863736	ENSG00000232187	0	FTH1P7	ferritin, heavy polypeptide 1 pseudogene 7	0	13	n/a	n/a	6.72E-01	1.993
279974580	ENSG00000243388	0	RPL3P3	ribosomal protein L3 pseudogene 3	0	14	n/a	n/a	8.19E-01	1.992
1091365	ENSG00000115657	9913	ABCB6	ATP-binding cassette, sub-family B (MDR/TAP), member 6	10058	2	n/a	n/a	8.50E-01	1.991
1092231	ENSG00000122884	5001	P4HA1	prolyl 4-hydroxylase, alpha polypeptide I	5033	10	n/a	n/a	5.40E-01	1.991
1105959	ENSG00000213988	7600	ZNF90	zinc finger protein 90	7643	19	n/a	n/a	5.08E-01	1.99
279845958	ENSG00000230606	157121797	AC159540.1	AC159540.1	100506123	2	n/a	n/a	5.17E-01	1.99
1103261	ENSG00000187164	36971	KIAA1598	KIAA1598	57698	10	n/a	n/a	5.09E-01	1.988
1098959	ENSG00000167011	119597	C7orf52	chromosome 7 open reading frame 52	375607	7	n/a	n/a	7.51E-01	1.988
279885239	ENSG00000234093	0	RP11-269F19.4	RP11-269F19.4	0	1	n/a	n/a	3.76E-01	1.988
279716186	ENSG00000212292	0	U6	U6 spliceosomal RNA	0	1	n/a	n/a	4.25E-01	1.988
1102731	ENSG00000185033	10362	SEMA4B	sema domain, immunoglobulin domain (Ig), transmembrane domain (TM) and short cytoplasmic domain, (semaphorin) 4B	10509	15	n/a	n/a	8.44E-01	1.987
1099053	ENSG00000167460	7128	TPM4	tropomyosin 4	7171	19	n/a	n/a	6.69E-01	1.987
1098843	ENSG00000166546	80506	BEAN1	brain expressed, associated with NEDD4, 1	146227	16	n/a	n/a	5.94E-01	1.987
1100645	ENSG00000174348	79218	PODN	podocan	127435	1	n/a	n/a	8.41E-01	1.987
280123514	ENSG00000258895	0	CTD-2643K12.1	CTD-2643K12.1	0	15	n/a	n/a	6.42E-01	1.986
1091169	ENSG00000114315	3260	HES1	hairy and enhancer of split 1, (Drosophila)	3280	3	n/a	n/a	3.83E-01	1.985
1089445	ENSG00000101665	4067	SMAD7	SMAD family member 7	4092	18	n/a	n/a	7.64E-01	1.985
1087699	ENSG00000061273	31044	HDAC7	histone deacetylase 7	51564	12	n/a	n/a	6.50E-01	1.984
1102979	ENSG00000186007	60269	LEMD1	LEM domain containing 1	93273	1	n/a	n/a	1.06E+00	1.984
1088190	ENSG00000075618	6584	FSCN1	fascin homolog 1, actin-bundling protein (Strongylocentrotus purpuratus)	6624	7	n/a	n/a	5.15E-01	1.984
1088732	ENSG00000089847	82210	ANKRD24	ankyrin repeat domain 24	170961	19	n/a	n/a	5.54E-01	1.984
1089863	ENSG00000104852	6585	SNRNP70	small nuclear ribonucleoprotein 70kDa (U1)	6625	19	n/a	n/a	5.35E-01	1.983
1109089	ENSG00000243509	8696	TNFRSF6B	tumor necrosis factor receptor superfamily, member 6b, decoy	8771	20	n/a	n/a	9.02E-01	1.982
279740896	ENSG00000215513	180884	PI4KAP1	phosphatidylinositol 4-kinase, catalytic, alpha pseudogene 1	728233	22	n/a	n/a	5.64E-01	1.982
1095199	ENSG00000142676	6103	RPL11	ribosomal protein L11	6135	1	n/a	n/a	5.46E-01	1.982
280071613	ENSG00000254501	0	AP003068.9	AP003068.9	0	11	n/a	n/a	7.80E-01	1.982
280099046	ENSG00000256843	0	RP11-467L13.4	RP11-467L13.4	0	12	n/a	n/a	6.25E-01	1.982
1087087	ENSG00000008513	6446	ST3GAL1	ST3 beta-galactoside alpha-2,3-sialyltransferase 1	6482	8	n/a	n/a	8.44E-01	1.981
279779948	ENSG00000224729	1014938	RP13-530H6.2	RP13-530H6.2	100129845	7	n/a	n/a	5.24E-01	1.981
280118505	ENSG00000258610	0	RP11-488C13.7	RP11-488C13.7	0	14	n/a	n/a	5.71E-01	1.98
279884024	ENSG00000233971	0	AC067950.1	AC067950.1	0	2	n/a	n/a	3.75E-01	1.98
280042970	ENSG00000251790	166027	SCARNA16	small Cajal body-specific RNA 16	677781	17	n/a	n/a	5.30E-01	1.98
1100771	ENSG00000175040	9299	CHST2	carbohydrate (N-acetylglucosamine-6-O) sulfotransferase 2	9435	3	n/a	n/a	5.46E-01	1.98
1088539	ENSG00000085644	7716	ZNF213	zinc finger protein 213	7760	16	n/a	n/a	5.66E-01	1.979
1090005	ENSG00000105486	3953	LIG1	ligase I, DNA, ATP-dependent	3978	19	n/a	n/a	6.61E-01	1.979
279717668	ENSG00000212694	109578	AC084018.1	AC084018.1	338799	12	n/a	n/a	3.83E-01	1.978
1106565	ENSG00000221978	57351	CCNL2	cyclin L2	81669	1	n/a	n/a	5.09E-01	1.977
1105389	ENSG00000205129	134177	C4orf47	chromosome 4 open reading frame 47	441054	4	n/a	n/a	6.20E-01	1.976
279964886	ENSG00000242295	0	RP11-522B15.1	RP11-522B15.1	0	15	n/a	n/a	5.22E-01	1.976
1103960	ENSG00000196476	80033	C20orf96	chromosome 20 open reading frame 96	140680	20	n/a	n/a	9.84E-01	1.976
1090888	ENSG00000112039	2163	FANCE	Fanconi anemia, complementation group E	2178	6	n/a	n/a	7.85E-01	1.976
1101052	ENSG00000176531	151739	PHLDB3	pleckstrin homology-like domain, family B, member 3	653583	19	n/a	n/a	8.26E-01	1.976
280067956	ENSG00000254230	0	RP11-582J16.3	RP11-582J16.3	0	8	n/a	n/a	5.11E-01	1.975
1105029	ENSG00000204160	58453	ZDHHC18	zinc finger, DHHC-type containing 18	84243	1	n/a	n/a	7.38E-01	1.974
1097365	ENSG00000160094	80762	ZNF362	zinc finger protein 362	149076	1	n/a	n/a	6.36E-01	1.972
279512784	ENSG00000182109	0	RP11-69E11.4	RP11-69E11.4	0	1	n/a	n/a	5.09E-01	1.972
1102055	ENSG00000182240	25574	BACE2	beta-site APP-cleaving enzyme 2	25825	21	n/a	n/a	5.30E-01	1.971
1090022	ENSG00000105556	33822	MIER2	mesoderm induction early response 1, family member 2	54531	19	n/a	n/a	6.16E-01	1.971
1099884	ENSG00000170889	6170	RPS9	ribosomal protein S9	6203	19	n/a	n/a	6.17E-01	1.971
279766427	ENSG00000223640	0	RP11-734K21.1	RP11-734K21.1	0	2	n/a	n/a	5.43E-01	1.97
1088975	ENSG00000099364	33911	FBXL19	F-box and leucine-rich repeat protein 19	54620	16	n/a	n/a	5.19E-01	1.969
1094122	ENSG00000136068	2301	FLNB	filamin B, beta	2317	3	n/a	n/a	5.96E-01	1.968
279490113	ENSG00000178715	0	RP11-169K16.8	RP11-169K16.8	0	1	n/a	n/a	3.76E-01	1.968
279520315	ENSG00000182873	0	RP11-181G12.2	RP11-181G12.2	0	1	n/a	n/a	7.14E-01	1.966
279740470	ENSG00000215478	165427	CES5AP1	carboxylesterase 5A pseudogene 1	649264	22	n/a	n/a	6.08E-01	1.966
279745647	ENSG00000217004	0	RP3-329A5.1	RP3-329A5.1	0	6	n/a	n/a	5.07E-01	1.966
279744148	ENSG00000216083	0	MIR936	microRNA 936	0	10	n/a	n/a	5.07E-01	1.966
1102165	ENSG00000182704	25736	TSKU	tsukushi small leucine rich proteoglycan homolog (Xenopus laevis)	25987	11	n/a	n/a	6.08E-01	1.965
1105419	ENSG00000205246	123009	RPSAP58	ribosomal protein SA pseudogene 58	388524	19	n/a	n/a	5.41E-01	1.965
1105862	ENSG00000213445	6458	SIPA1	signal-induced proliferation-associated 1	6494	11	n/a	n/a	6.79E-01	1.965
280090679	ENSG00000255839	0	RP11-338K17.8	RP11-338K17.8	0	12	n/a	n/a	7.76E-01	1.964
1092721	ENSG00000126391	58020	FRMD8	FERM domain containing 8	83786	11	n/a	n/a	7.76E-01	1.964
1090018	ENSG00000105538	34211	RASIP1	Ras interacting protein 1	54922	19	n/a	n/a	6.34E-01	1.964
1100546	ENSG00000173801	3703	JUP	junction plakoglobin	3728	17	n/a	n/a	6.87E-01	1.964
280123552	ENSG00000258900	0	HNRPCP	heterogeneous nuclear ribonucleoprotein C pseudogene	0	14	n/a	n/a	6.65E-01	1.963
1101884	ENSG00000181284	94184	TMEM102	transmembrane protein 102	284114	17	n/a	n/a	6.20E-01	1.962
1093733	ENSG00000134030	9667	CTIF	CBP80/20-dependent translation initiation factor	9811	18	n/a	n/a	5.22E-01	1.962
1105119	ENSG00000204387	30338	C6orf48	chromosome 6 open reading frame 48	50854	6	n/a	n/a	5.70E-01	1.962
1094884	ENSG00000140400	4098	MAN2C1	mannosidase, alpha, class 2C, member 1	4123	15	n/a	n/a	5.27E-01	1.962
1098341	ENSG00000164600	40610	NEUROD6	neurogenic differentiation 6	63974	7	n/a	n/a	5.10E-01	1.961
279722950	ENSG00000213553	0	RPLP0P6	ribosomal protein, large, P0 pseudogene 6	0	2	n/a	n/a	5.58E-01	1.961
1090126	ENSG00000106003	3930	LFNG	LFNG O-fucosylpeptide 3-beta-N-acetylglucosaminyltransferase	3955	7	n/a	n/a	5.54E-01	1.961
279909632	ENSG00000236325	0	AC005300.5	AC005300.5	0	22	n/a	n/a	7.17E-01	1.96
1101639	ENSG00000179862	81608	CITED4	Cbp/p300-interacting transactivator, with Glu/Asp-rich carboxy-terminal domain, 4	163732	1	n/a	n/a	5.96E-01	1.96
1105514	ENSG00000205581	3130	HMGN1	high mobility group nucleosome binding domain 1	3150	21	n/a	n/a	5.21E-01	1.96
1087152	ENSG00000011243	26738	AKAP8L	A kinase (PRKA) anchor protein 8-like	26993	19	n/a	n/a	6.26E-01	1.959
1095152	ENSG00000142303	57475	ADAMTS10	ADAM metallopeptidase with thrombospondin type 1 motif, 10	81794	19	n/a	n/a	7.05E-01	1.959
1087408	ENSG00000037280	2308	FLT4	fms-related tyrosine kinase 4	2324	5	n/a	n/a	5.24E-01	1.957
1094564	ENSG00000138326	6196	RPS24	ribosomal protein S24	6229	10	n/a	n/a	5.18E-01	1.957
280120357	ENSG00000258714	0	RP11-998D10.7	RP11-998D10.7	0	14	n/a	n/a	5.49E-01	1.957
1092378	ENSG00000124191	59159	TOX2	TOX high mobility group box family member 2	84969	20	n/a	n/a	7.38E-01	1.956
1105939	ENSG00000213923	1443	CSNK1E	casein kinase 1, epsilon	1454	22	n/a	n/a	6.56E-01	1.956
1094241	ENSG00000136732	2978	GYPC	glycophorin C (Gerbich blood group)	2995	2	n/a	n/a	5.17E-01	1.956
1094906	ENSG00000140511	80477	HAPLN3	hyaluronan and proteoglycan link protein 3	145864	15	n/a	n/a	5.33E-01	1.956
1099175	ENSG00000167851	11150	CD300A	CD300a molecule	11314	17	n/a	n/a	3.79E-01	1.955
279973293	ENSG00000243256	0	RP11-453M1.1	RP11-453M1.1	0	18	n/a	n/a	3.92E-01	1.955
1101273	ENSG00000177666	36382	PNPLA2	patatin-like phospholipase domain containing 2	57104	11	n/a	n/a	8.47E-01	1.955
1097971	ENSG00000163482	26893	STK36	serine/threonine kinase 36	27148	2	n/a	n/a	5.83E-01	1.954
279704150	ENSG00000206834	166953	SNORA1	small nucleolar RNA, H/ACA box 1	677792	11	n/a	n/a	5.37E-01	1.954
279710800	ENSG00000208772	0	SNORD94	small nucleolar RNA, C/D box 94	0	2	n/a	n/a	5.10E-01	1.953
1103446	ENSG00000188002	0	RP11-43F13.1	RP11-43F13.1	0	5	n/a	n/a	1.06E+00	1.953
1093160	ENSG00000130313	25545	PGLS	6-phosphogluconolactonase	25796	19	n/a	n/a	6.95E-01	1.951
1088333	ENSG00000079308	7102	TNS1	tensin 1	7145	2	n/a	n/a	5.64E-01	1.95
280078072	ENSG00000254943	0	RP11-664I21.6	Uncharacterized protein	0	11	n/a	n/a	5.21E-01	1.95
1091453	ENSG00000116251	6114	RPL22	ribosomal protein L22	6146	1	n/a	n/a	1.10E+00	1.95
279985879	ENSG00000244491	0	RP3-508I15.18	RP3-508I15.18	0	22	n/a	n/a	9.73E-01	1.949
279978705	ENSG00000243745	0	AC020917.1	AC020917.1	0	19	n/a	n/a	5.17E-01	1.948
280026084	ENSG00000250424	0	RP5-877J2.1	Uncharacterized proteincDNA FLJ51453, highly similar to Aquaporin-1	0	7	n/a	n/a	4.00E-01	1.947
1090343	ENSG00000107816	58646	LZTS2	leucine zipper, putative tumor suppressor 2	84445	10	n/a	n/a	6.04E-01	1.946
279937983	ENSG00000239195	181195	SNORD5	small nucleolar RNA, C/D box 5	692072	11	n/a	n/a	6.71E-01	1.946
1106978	ENSG00000225697	41534	SLC26A6	solute carrier family 26, member 6	65010	3	n/a	n/a	6.73E-01	1.946
1104991	ENSG00000204010	133217	IFIT1B	interferon-induced protein with tetratricopeptide repeats 1B	439996	10	n/a	n/a	6.14E-01	1.945
279800788	ENSG00000226564	0	FTH1P20	ferritin, heavy polypeptide 1 pseudogene 20	0	2	n/a	n/a	5.09E-01	1.945
279792882	ENSG00000225872	0	AC002398.5	AC002398.5	0	19	n/a	n/a	5.85E-01	1.944
279948161	ENSG00000240397	0	RP11-4K3__A.2	RP11-4K3__A.2	0	1	n/a	n/a	5.97E-01	1.944
1103099	ENSG00000186468	6195	RPS23	ribosomal protein S23	6228	5	n/a	n/a	6.00E-01	1.944
1096279	ENSG00000151006	109616	PRSS53	protease, serine, 53	339105	16	n/a	n/a	6.07E-01	1.943
279786828	ENSG00000225356	0	RP11-433O3.1	RP11-433O3.1	0	4	n/a	n/a	6.09E-01	1.941
1095362	ENSG00000143578	80703	CREB3L4	cAMP responsive element binding protein 3-like 4	148327	1	n/a	n/a	6.07E-01	1.941
279934059	ENSG00000238566	0	snoU13	Small nucleolar RNA U13	0	8	n/a	n/a	3.78E-01	1.94
279918855	ENSG00000237176	0	RP11-813P10.2	RP11-813P10.2	0	12	n/a	n/a	6.24E-01	1.94
1087355	ENSG00000030582	2879	GRN	granulin	2896	17	n/a	n/a	6.04E-01	1.939
1106675	ENSG00000223768	0	LINC00205	long intergenic non-protein coding RNA 205	0	21	n/a	n/a	5.39E-01	1.939
1098827	ENSG00000166482	4214	MFAP4	microfibrillar-associated protein 4	4239	17	n/a	n/a	4.27E-01	1.939
1089321	ENSG00000101098	80082	RIMS4	regulating synaptic membrane exocytosis 4	140730	20	n/a	n/a	5.08E-01	1.939
1092547	ENSG00000125378	648	BMP4	bone morphogenetic protein 4	652	14	n/a	n/a	6.14E-01	1.939
1100085	ENSG00000171680	36722	PLEKHG5	pleckstrin homology domain containing, family G (with RhoGef domain) member 5	57449	1	n/a	n/a	5.89E-01	1.938
1099881	ENSG00000170873	9644	MTSS1	metastasis suppressor 1	9788	8	n/a	n/a	7.11E-01	1.938
1100520	ENSG00000173638	6537	SLC19A1	solute carrier family 19 (folate transporter), member 1	6573	21	n/a	n/a	5.48E-01	1.937
1095642	ENSG00000145545	6675	SRD5A1	steroid-5-alpha-reductase, alpha polypeptide 1 (3-oxo-5 alpha-steroid delta 4-dehydrogenase alpha 1)	6715	5	n/a	n/a	3.78E-01	1.937
1092986	ENSG00000128849	59142	CGNL1	cingulin-like 1	84952	15	n/a	n/a	5.39E-01	1.937
279725168	ENSG00000213864	0	EEF1B2P2	eukaryotic translation elongation factor 1 beta 2 pseudogene 2	0	5	n/a	n/a	5.83E-01	1.937
280113552	ENSG00000258282	0	BTF3P2	basic transcription factor 3, pseudogene 2	0	14	n/a	n/a	5.49E-01	1.936
1099099	ENSG00000167619	94257	TMEM145	transmembrane protein 145	284339	19	n/a	n/a	5.90E-01	1.936
1103437	ENSG00000187961	109679	KLHL17	kelch-like 17 (Drosophila)	339451	1	n/a	n/a	6.26E-01	1.935
1097847	ENSG00000163017	69	ACTG2	actin, gamma 2, smooth muscle, enteric	72	2	n/a	n/a	4.33E-01	1.935
1090330	ENSG00000107731	85557	UNC5B	unc-5 homolog B (C. elegans)	219699	10	n/a	n/a	6.27E-01	1.935
279719457	ENSG00000213130	0	EEF1DP5	eukaryotic translation elongation factor 1 delta pseudogene 5	0	6	n/a	n/a	5.64E-01	1.934
1095179	ENSG00000142549	126118	IGLON5	IgLON family member 5	402665	19	n/a	n/a	8.28E-01	1.934
1099205	ENSG00000167971	36797	CASKIN1	CASK interacting protein 1	57524	16	n/a	n/a	5.44E-01	1.932
1089541	ENSG00000102302	2230	FGD1	FYVE, RhoGEF and PH domain containing 1	2245	X	n/a	n/a	6.34E-01	1.932
1109083	ENSG00000243449	125465	C4orf48	chromosome 4 open reading frame 48	401115	4	n/a	n/a	3.77E-01	1.932
1097296	ENSG00000159399	3081	HK2	hexokinase 2	3099	2	n/a	n/a	3.78E-01	1.931
1106424	ENSG00000216490	10290	IFI30	interferon, gamma-inducible protein 30	10437	19	n/a	n/a	5.09E-01	1.931
1095840	ENSG00000147065	4452	MSN	moesin	4478	X	n/a	n/a	5.14E-01	1.929
1093441	ENSG00000132024	34151	CC2D1A	coiled-coil and C2 domain containing 1A	54862	19	n/a	n/a	5.47E-01	1.929
1095630	ENSG00000145425	6156	RPS3A	ribosomal protein S3A	6189	4	n/a	n/a	5.80E-01	1.928
279899499	ENSG00000235354	0	CTA-276O3.4	CTA-276O3.4	0	7	n/a	n/a	3.92E-01	1.928
1087946	ENSG00000069399	599	BCL3	B-cell CLL/lymphoma 3	602	19	n/a	n/a	5.77E-01	1.927
1088722	ENSG00000089639	30772	GMIP	GEM interacting protein	51291	19	n/a	n/a	6.25E-01	1.926
1093023	ENSG00000129194	6625	SOX15	SRY (sex determining region Y)-box 15	6665	17	n/a	n/a	6.94E-01	1.926
1088537	ENSG00000085552	36822	IGSF9	immunoglobulin superfamily, member 9	57549	1	n/a	n/a	8.45E-01	1.926
1093437	ENSG00000132005	5957	RFX1	regulatory factor X, 1 (influences HLA class II expression)	5989	19	n/a	n/a	6.72E-01	1.925
1093391	ENSG00000131724	3572	IL13RA1	interleukin 13 receptor, alpha 1	3597	X	n/a	n/a	5.17E-01	1.924
279992354	ENSG00000246203	0	RP11-29H23.5	RP11-29H23.5	0	1	n/a	n/a	8.40E-01	1.923
1092188	ENSG00000122574	152643	WIPF3	WAS/WASL interacting protein family, member 3	644150	7	n/a	n/a	7.75E-01	1.923
1088863	ENSG00000092850	27030	TEKT2	tektin 2 (testicular)	27285	1	n/a	n/a	9.64E-01	1.922
279771431	ENSG00000224067	0	RP11-430K21.2	RP11-430K21.2	0	9	n/a	n/a	6.94E-01	1.922
1097273	ENSG00000159251	67	ACTC1	actin, alpha, cardiac muscle 1	70	15	n/a	n/a	3.79E-01	1.922
1092182	ENSG00000122547	56591	EEPD1	endonuclease/exonuclease/phosphatase family domain containing 1	80820	7	n/a	n/a	6.30E-01	1.921
1099202	ENSG00000167968	1763	DNASE1L2	deoxyribonuclease I-like 2	1775	16	n/a	n/a	5.25E-01	1.92
279819863	ENSG00000228288	157122557	RP11-480I12.3	RP11-480I12.3	100506696	1	n/a	n/a	5.46E-01	1.92
1097095	ENSG00000157873	8691	TNFRSF14	tumor necrosis factor receptor superfamily, member 14	8764	1	n/a	n/a	6.55E-01	1.92
1093398	ENSG00000131747	7110	TOP2A	topoisomerase (DNA) II alpha 170kDa	7153	17	n/a	n/a	5.34E-01	1.92
1096144	ENSG00000149499	90347	EML3	echinoderm microtubule associated protein like 3	256364	11	n/a	n/a	5.48E-01	1.919
279856382	ENSG00000231552	0	AC104306.5	AC104306.5	0	3	n/a	n/a	8.95E-01	1.919
279881574	ENSG00000233762	0	AC007969.5	AC007969.5	0	2	n/a	n/a	5.23E-01	1.918
279792407	ENSG00000225828	1013963	RP4-811H24.6	RP4-811H24.6	100128071	1	n/a	n/a	6.18E-01	1.918
279661298	ENSG00000200534	0	SNORA33	small nucleolar RNA, H/ACA box 33	0	6	n/a	n/a	3.83E-01	1.917
1098067	ENSG00000163734	2904	CXCL3	chemokine (C-X-C motif) ligand 3	2921	4	n/a	n/a	5.90E-01	1.916
1087057	ENSG00000007908	6365	SELE	selectin E	6401	1	n/a	n/a	3.79E-01	1.916
1097479	ENSG00000160796	22973	NBEAL2	neurobeachin-like 2	23218	3	n/a	n/a	7.68E-01	1.916
1100876	ENSG00000175564	7309	UCP3	uncoupling protein 3 (mitochondrial, proton carrier)	7352	11	n/a	n/a	3.78E-01	1.916
1091504	ENSG00000116717	1635	GADD45A	growth arrest and DNA-damage-inducible, alpha	1647	1	n/a	n/a	1.11E+00	1.916
1098784	ENSG00000166341	8573	DCHS1	dachsous 1 (Drosophila)	8642	11	n/a	n/a	7.73E-01	1.916
279775749	ENSG00000224376	0	AC017104.6	AC017104.6	0	2	n/a	n/a	5.47E-01	1.915
279988923	ENSG00000244953	0	RP11-613D13.8	RP11-613D13.8	0	11	n/a	n/a	5.32E-01	1.915
279893354	ENSG00000234793	0	AC114730.7	AC114730.7	0	2	n/a	n/a	3.76E-01	1.915
1107323	ENSG00000228049	89889	POLR2J2	polymerase (RNA) II (DNA directed) polypeptide J2	246721	7	n/a	n/a	5.64E-01	1.914
279825207	ENSG00000228748	0	RP13-39P12.3	RP13-39P12.3	0	10	n/a	n/a	6.79E-01	1.914
1100492	ENSG00000173530	8716	TNFRSF10D	tumor necrosis factor receptor superfamily, member 10d, decoy with truncated death domain	8793	8	n/a	n/a	5.21E-01	1.914
280113985	ENSG00000258334	0	RP11-161H23.9	RP11-161H23.9	0	12	n/a	n/a	5.16E-01	1.914
279707706	ENSG00000207444	106075	SNORD56B	small nucleolar RNA, C/D box 56B	319139	14	n/a	n/a	5.07E-01	1.914
1102321	ENSG00000183379	152440	SYNDIG1L	synapse differentiation inducing 1-like	646658	14	n/a	n/a	6.20E-01	1.913
1105375	ENSG00000205078	1000887	SYCE1L	synaptonemal complex central element protein 1-like	100130958	16	n/a	n/a	3.78E-01	1.913
1100790	ENSG00000175130	41626	MARCKSL1	MARCKS-like 1	65108	1	n/a	n/a	6.60E-01	1.913
1102076	ENSG00000182325	25982	FBXL6	F-box and leucine-rich repeat protein 6	26233	8	n/a	n/a	5.08E-01	1.912
1093327	ENSG00000131187	2146	F12	coagulation factor XII (Hageman factor)	2161	5	n/a	n/a	5.61E-01	1.912
1089807	ENSG00000104435	10917	STMN2	stathmin-like 2	11075	8	n/a	n/a	5.08E-01	1.912
1093359	ENSG00000131459	9801	GFPT2	glutamine-fructose-6-phosphate transaminase 2	9945	5	n/a	n/a	7.13E-01	1.911
1095027	ENSG00000141391	10503	SLMO1	slowmo homolog 1 (Drosophila)	10650	18	n/a	n/a	5.39E-01	1.911
280047737	ENSG00000252479	0	5S_rRNA	5S ribosomal RNA	0	10	n/a	n/a	5.07E-01	1.911
280051783	ENSG00000253064	0	U6	U6 spliceosomal RNA	0	17	n/a	n/a	5.07E-01	1.911
280072641	ENSG00000254568	0	RP11-664I21.5	RP11-664I21.5	0	11	n/a	n/a	5.24E-01	1.911
1103186	ENSG00000186866	23030	POFUT2	protein O-fucosyltransferase 2	23275	21	n/a	n/a	6.96E-01	1.91
1097407	ENSG00000160271	5868	RALGDS	ral guanine nucleotide dissociation stimulator	5900	9	n/a	n/a	7.69E-01	1.91
279812945	ENSG00000227637	0	RP11-242O24.5	RP11-242O24.5	0	1	n/a	n/a	5.09E-01	1.909
280125474	ENSG00000259006	0	RP11-566K11.4	RP11-566K11.4	0	16	n/a	n/a	6.47E-01	1.909
1097033	ENSG00000157343	85764	C6orf81	chromosome 6 open reading frame 81	221481	6	n/a	n/a	7.24E-01	1.909
1099516	ENSG00000169242	1929	EFNA1	ephrin-A1	1942	1	n/a	n/a	5.22E-01	1.908
1099525	ENSG00000169258	77511	GPRIN1	G protein regulated inducer of neurite outgrowth 1	114787	5	n/a	n/a	3.85E-01	1.908
1086899	ENSG00000003249	54847	DBNDD1	dysbindin (dystrobrevin binding protein 1) domain containing 1	79007	16	n/a	n/a	5.66E-01	1.907
1089869	ENSG00000104870	2202	FCGRT	Fc fragment of IgG, receptor, transporter, alpha	2217	19	n/a	n/a	5.36E-01	1.907
1089275	ENSG00000100842	10132	EFS	embryonal Fyn-associated substrate	10278	14	n/a	n/a	5.22E-01	1.907
1097605	ENSG00000161921	37223	CXCL16	chemokine (C-X-C motif) ligand 16	58191	17	n/a	n/a	5.55E-01	1.906
279774686	ENSG00000224291	0	AC012671.2	AC012671.2	0	2	n/a	n/a	7.41E-01	1.906
1094239	ENSG00000136720	9259	HS6ST1	heparan sulfate 6-O-sulfotransferase 1	9394	2	n/a	n/a	3.76E-01	1.906
1101527	ENSG00000179094	5155	PER1	period homolog 1 (Drosophila)	5187	17	n/a	n/a	1.05E+00	1.906
1107418	ENSG00000228594	165129	RP11-345P4.5	Uncharacterized protein	643988	1	n/a	n/a	5.19E-01	1.906
279698014	ENSG00000205822	0	TPTE2P6	transmembrane phosphoinositide 3-phosphatase and tensin homolog 2 pseudogene 6	0	13	n/a	n/a	5.14E-01	1.906
1092907	ENSG00000128266	2764	GNAZ	guanine nucleotide binding protein (G protein), alpha z polypeptide	2781	22	n/a	n/a	3.76E-01	1.905
1088744	ENSG00000090238	57961	YPEL3	yippee-like 3 (Drosophila)	83719	16	n/a	n/a	9.24E-01	1.905
1099643	ENSG00000169840	85510	GSX1	GS homeobox 1	219409	13	n/a	n/a	5.09E-01	1.905
1105956	ENSG00000213977	29842	TAX1BP3	Tax1 (human T-cell leukemia virus type I) binding protein 3	30851	17	n/a	n/a	6.12E-01	1.905
279658239	ENSG00000199631	0	SNORD33	small nucleolar RNA, C/D box 33	0	19	n/a	n/a	5.09E-01	1.905
1092953	ENSG00000128602	6568	SMO	smoothened, frizzled family receptor	6608	7	n/a	n/a	5.42E-01	1.904
279980722	ENSG00000243970	0	PPIEL	peptidylprolyl isomerase E-like pseudogene	0	1	n/a	n/a	5.52E-01	1.903
279892626	ENSG00000234742	0	AC144530.1	AC144530.1	0	3	n/a	n/a	5.22E-01	1.903
1090458	ENSG00000108622	3364	ICAM2	intercellular adhesion molecule 2	3384	17	n/a	n/a	5.08E-01	1.903
1100312	ENSG00000172638	29741	EFEMP2	EGF containing fibulin-like extracellular matrix protein 2	30008	11	n/a	n/a	5.45E-01	1.903
1106472	ENSG00000219410	0	AC125494.1	Uncharacterized protein	0	12	n/a	n/a	9.10E-01	1.903
1108368	ENSG00000234797	0	RPS3AP6	ribosomal protein S3A pseudogene 6	0	15	n/a	n/a	6.39E-01	1.902
279720522	ENSG00000213269	0	AC004386.4	AC004386.4	0	X	n/a	n/a	3.78E-01	1.902
1087793	ENSG00000065308	9553	TRAM2	translocation associated membrane protein 2	9697	6	n/a	n/a	6.61E-01	1.902
279657665	ENSG00000199452	0	SNORA71	Small nucleolar RNA SNORA71	0	20	n/a	n/a	5.67E-01	1.901
1099941	ENSG00000171105	3618	INSR	insulin receptor	3643	19	n/a	n/a	9.68E-01	1.901
1094850	ENSG00000140181	125085	HERC2P2	hect domain and RLD 2 pseudogene 2	400322	15	n/a	n/a	4.04E-01	1.901
1089958	ENSG00000105287	25614	PRKD2	protein kinase D2	25865	19	n/a	n/a	6.92E-01	1.899
1090193	ENSG00000106404	23897	CLDN15	claudin 15	24146	7	n/a	n/a	5.60E-01	1.899
1099625	ENSG00000169750	5849	RAC3	ras-related C3 botulinum toxin substrate 3 (rho family, small GTP binding protein Rac3)	5881	17	n/a	n/a	5.10E-01	1.898
1102633	ENSG00000184634	9824	MED12	mediator complex subunit 12	9968	X	n/a	n/a	6.40E-01	1.898
1099670	ENSG00000169919	2973	GUSB	glucuronidase, beta	2990	7	n/a	n/a	5.67E-01	1.897
1101114	ENSG00000176887	6624	SOX11	SRY (sex determining region Y)-box 11	6664	2	n/a	n/a	6.61E-01	1.897
1103158	ENSG00000186732	754	MPPED1	metallophosphoesterase domain containing 1	758	22	n/a	n/a	3.78E-01	1.897
1090021	ENSG00000105552	584	BCAT2	branched chain amino-acid transaminase 2, mitochondrial	587	19	n/a	n/a	1.12E+00	1.897
1105162	ENSG00000204498	4764	NFKBIL1	nuclear factor of kappa light polypeptide gene enhancer in B-cells inhibitor-like 1	4795	6	n/a	n/a	7.16E-01	1.896
279903826	ENSG00000235767	0	RP11-377N20.1	RP11-377N20.1	0	6	n/a	n/a	6.26E-01	1.896
1099292	ENSG00000168298	2991	HIST1H1E	histone cluster 1, H1e	3008	6	n/a	n/a	7.09E-01	1.895
279991670	ENSG00000245970	0	KB-1208A12.3	KB-1208A12.3	0	8	n/a	n/a	5.08E-01	1.895
1090130	ENSG00000106012	23043	IQCE	IQ motif containing E	23288	7	n/a	n/a	6.67E-01	1.895
279749894	ENSG00000219747	0	RP1-292B18.1	RP1-292B18.1	0	6	n/a	n/a	5.15E-01	1.895
1105201	ENSG00000204580	776	DDR1	discoidin domain receptor tyrosine kinase 1	780	6	n/a	n/a	6.08E-01	1.894
1088556	ENSG00000086015	22894	MAST2	microtubule associated serine/threonine kinase 2	23139	1	n/a	n/a	5.81E-01	1.894
1103917	ENSG00000196374	8284	HIST1H2BM	histone cluster 1, H2bm	8342	6	n/a	n/a	5.20E-01	1.893
280126422	ENSG00000259065	0	RP5-1021I20.1	RP5-1021I20.1	0	14	n/a	n/a	5.17E-01	1.893
279808475	ENSG00000227205	0	RP5-1042I8.3	RP5-1042I8.3	0	1	n/a	n/a	7.05E-01	1.893
1106103	ENSG00000214548	34673	MEG3	maternally expressed 3 (non-protein coding)	55384	14	n/a	n/a	3.76E-01	1.892
1088352	ENSG00000079805	1773	DNM2	dynamin 2	1785	19	n/a	n/a	6.25E-01	1.892
1098725	ENSG00000166145	6652	SPINT1	serine peptidase inhibitor, Kunitz type 1	6692	15	n/a	n/a	5.92E-01	1.892
1096240	ENSG00000150594	147	ADRA2A	adrenergic, alpha-2A-, receptor	150	10	n/a	n/a	5.18E-01	1.892
1093384	ENSG00000131653	58441	TRAF7	TNF receptor-associated factor 7	84231	16	n/a	n/a	5.70E-01	1.892
279982633	ENSG00000244192	0	RP11-114H7.1	RP11-114H7.1	0	5	n/a	n/a	5.56E-01	1.891
279988911	ENSG00000244952	0	AC123768.6	AC123768.6	0	15	n/a	n/a	6.29E-01	1.891
279846195	ENSG00000230629	0	RPS23P8	ribosomal protein S23 pseudogene 8	0	X	n/a	n/a	6.22E-01	1.891
1087050	ENSG00000007392	34981	LUC7L	LUC7-like (S. cerevisiae)	55692	16	n/a	n/a	3.80E-01	1.891
279704836	ENSG00000206956	26546	SNORD49A	small nucleolar RNA, C/D box 49A	26800	17	n/a	n/a	5.21E-01	1.889
1094941	ENSG00000140750	34403	ARHGAP17	Rho GTPase activating protein 17	55114	16	n/a	n/a	7.71E-01	1.889
280059519	ENSG00000253645	0	CTD-2544N14.3	CTD-2544N14.3	0	8	n/a	n/a	5.47E-01	1.889
280075890	ENSG00000254782	0	ABHD14A-ACY1	ABHD14A-ACY1 readthrough (non-protein coding)	0	3	n/a	n/a	6.89E-01	1.888
279993294	ENSG00000246532	0	AP006284.1	AP006284.1	0	11	n/a	n/a	7.80E-01	1.888
1099073	ENSG00000167536	80575	DHRS13	dehydrogenase/reductase (SDR family) member 13	147015	17	n/a	n/a	7.88E-01	1.887
279748931	ENSG00000219355	0	RPL31P52	ribosomal protein L31 pseudogene 52	0	12	n/a	n/a	3.88E-01	1.886
1099037	ENSG00000167371	76591	PRRT2	proline-rich transmembrane protein 2	112476	16	n/a	n/a	3.78E-01	1.886
279750744	ENSG00000220583	0	RPL35P2	ribosomal protein L35 pseudogene 2	0	6	n/a	n/a	5.50E-01	1.884
1095101	ENSG00000141753	3467	IGFBP4	insulin-like growth factor binding protein 4	3487	17	n/a	n/a	5.39E-01	1.884
279973676	ENSG00000243312	0	RP11-397E7.1	RP11-397E7.1	0	4	n/a	n/a	5.15E-01	1.883
279879767	ENSG00000233597	0	RP11-343B5.1	RP11-343B5.1	0	3	n/a	n/a	5.15E-01	1.883
1089904	ENSG00000104973	57537	MED25	mediator complex subunit 25	81857	19	n/a	n/a	7.17E-01	1.883
1088260	ENSG00000077454	4009	LRCH4	leucine-rich repeats and calponin homology (CH) domain containing 4	4034	7	n/a	n/a	6.26E-01	1.882
1091223	ENSG00000114779	59026	ABHD14B	abhydrolase domain containing 14B	84836	3	n/a	n/a	5.22E-01	1.882
1088187	ENSG00000075461	26837	CACNG4	calcium channel, voltage-dependent, gamma subunit 4	27092	17	n/a	n/a	8.89E-01	1.882
1087601	ENSG00000054598	2280	FOXC1	forkhead box C1	2296	6	n/a	n/a	7.16E-01	1.882
1095639	ENSG00000145506	59570	NKD2	naked cuticle homolog 2 (Drosophila)	85409	5	n/a	n/a	5.14E-01	1.881
1101512	ENSG00000179044	94092	EXOC3L1	exocyst complex component 3-like 1	283849	16	n/a	n/a	8.98E-01	1.881
1104564	ENSG00000198276	34252	UCKL1	uridine-cytidine kinase 1-like 1	54963	20	n/a	n/a	5.54E-01	1.88
1093217	ENSG00000130669	10152	PAK4	p21 protein (Cdc42/Rac)-activated kinase 4	10298	19	n/a	n/a	8.99E-01	1.88
1088950	ENSG00000097007	22	ABL1	c-abl oncogene 1, non-receptor tyrosine kinase	25	9	n/a	n/a	9.10E-01	1.879
279991424	ENSG00000245910	0	SNHG6	small nucleolar RNA host gene 6 (non-protein coding)	0	8	n/a	n/a	5.21E-01	1.879
1088026	ENSG00000071246	22602	VASH1	vasohibin 1	22846	14	n/a	n/a	5.42E-01	1.878
279825346	ENSG00000228769	0	RP4-635O5.1	RP4-635O5.1	0	7	n/a	n/a	5.40E-01	1.878
279800183	ENSG00000226499	0	RP5-882O7.1	RP5-882O7.1	0	1	n/a	n/a	3.79E-01	1.876
279975037	ENSG00000243445	0	RP11-715J22.1	RP11-715J22.1	0	16	n/a	n/a	5.39E-01	1.876
1095374	ENSG00000143632	55	ACTA1	actin, alpha 1, skeletal muscle	58	1	n/a	n/a	5.22E-01	1.876
1094398	ENSG00000137497	4895	NUMA1	nuclear mitotic apparatus protein 1	4926	11	n/a	n/a	9.07E-01	1.875
1098934	ENSG00000166924	85878	C7orf51	chromosome 7 open reading frame 51	222950	7	n/a	n/a	3.76E-01	1.875
1090293	ENSG00000107281	35933	NPDC1	neural proliferation, differentiation and control, 1	56654	9	n/a	n/a	5.34E-01	1.875
1098667	ENSG00000165915	60018	SLC39A13	solute carrier family 39 (zinc transporter), member 13	91252	11	n/a	n/a	6.43E-01	1.875
1099056	ENSG00000167470	59833	MIDN	midnolin	90007	19	n/a	n/a	6.79E-01	1.875
279770719	ENSG00000224014	0	RP11-488L18.6	RP11-488L18.6	0	1	n/a	n/a	5.39E-01	1.874
1104545	ENSG00000198211	10234	TUBB3	tubulin, beta 3 class III	10381	16	n/a	n/a	3.81E-01	1.874
1087126	ENSG00000010327	22921	STAB1	stabilin 1	23166	3	n/a	n/a	5.54E-01	1.874
279962419	ENSG00000242041	0	RP11-70F11.2	RP11-70F11.2	0	12	n/a	n/a	5.08E-01	1.873
1096085	ENSG00000149021	7313	SCGB1A1	secretoglobin, family 1A, member 1 (uteroglobin)	7356	11	n/a	n/a	5.19E-01	1.872
1108441	ENSG00000235333	0	CTB-161A2.4	CTB-161A2.4	0	7	n/a	n/a	5.34E-01	1.872
280041108	ENSG00000251603	0	RP11-164P12.4	RP11-164P12.4	0	4	n/a	n/a	7.12E-01	1.872
1102880	ENSG00000185641	0	CTD-2287O16.1	CTD-2287O16.1	0	5	n/a	n/a	5.14E-01	1.872
1104806	ENSG00000198909	4190	MAP3K3	mitogen-activated protein kinase kinase kinase 3	4215	17	n/a	n/a	6.79E-01	1.872
279871219	ENSG00000232858	0	RPL34P27	ribosomal protein L34 pseudogene 27	0	13	n/a	n/a	5.11E-01	1.871
1094365	ENSG00000137285	110335	TUBB2B	tubulin, beta 2B class IIb	347733	6	n/a	n/a	7.80E-01	1.871
1091390	ENSG00000115844	1734	DLX2	distal-less homeobox 2	1746	2	n/a	n/a	6.62E-01	1.87
279896849	ENSG00000235098	134900	ANKRD65	ankyrin repeat domain 65	441869	1	n/a	n/a	6.82E-01	1.87
1106396	ENSG00000215769	80565	AC103810.2	Importin subunit alpha-2-like protein	146880	17	n/a	n/a	5.39E-01	1.869
280075281	ENSG00000254741	0	RP11-661A12.7	RP11-661A12.7	0	8	n/a	n/a	6.55E-01	1.869
1098974	ENSG00000167100	83619	SAMD14	sterile alpha motif domain containing 14	201191	17	n/a	n/a	7.87E-01	1.868
279874791	ENSG00000233155	0	HMGA1P8	high mobility group AT-hook 1 pseudogene 8	0	2	n/a	n/a	6.31E-01	1.868
279667605	ENSG00000202374	0	SNORA62	Small nucleolar RNA SNORA62/SNORA6 family	0	4	n/a	n/a	4.25E-01	1.868
1104379	ENSG00000197756	6136	RPL37A	ribosomal protein L37a	6168	2	n/a	n/a	5.10E-01	1.868
1088019	ENSG00000071082	6128	RPL31	ribosomal protein L31	6160	2	n/a	n/a	5.23E-01	1.867
279717886	ENSG00000212802	0	RPL15P3	ribosomal protein L15 pseudogene 3	0	6	n/a	n/a	5.78E-01	1.867
1092848	ENSG00000127586	40565	CHTF18	CTF18, chromosome transmission fidelity factor 18 homolog (S. cerevisiae)	63922	16	n/a	n/a	5.35E-01	1.866
279998855	ENSG00000248217	0	CLEC4GP1	C-type lectin domain family 4, member G pseudogene 1	0	19	n/a	n/a	7.15E-01	1.866
1090129	ENSG00000106009	85813	BRAT1	BRCA1-associated ATM activator 1	221927	7	n/a	n/a	5.91E-01	1.866
1088262	ENSG00000077463	31028	SIRT6	sirtuin 6	51548	19	n/a	n/a	7.84E-01	1.866
280124391	ENSG00000258947	10234	RP11-566K11.2	Melanocyte-stimulating hormone receptor	10381	16	n/a	n/a	3.80E-01	1.865
1092018	ENSG00000120913	40869	PDLIM2	PDZ and LIM domain 2 (mystique)	64236	8	n/a	n/a	5.75E-01	1.865
1087565	ENSG00000051523	1524	CYBA	cytochrome b-245, alpha polypeptide	1535	16	n/a	n/a	8.99E-01	1.865
1090487	ENSG00000108821	1268	COL1A1	collagen, type I, alpha 1	1277	17	n/a	n/a	4.48E-01	1.864
280074496	ENSG00000254690	0	GS1-393G12.12	GS1-393G12.12	0	8	n/a	n/a	6.26E-01	1.863
1091674	ENSG00000118094	11021	TREH	trehalase (brush-border membrane glycoprotein)	11181	11	n/a	n/a	5.92E-01	1.863
279707566	ENSG00000207421	0	SNORD38B	small nucleolar RNA, C/D box 38B	0	1	n/a	n/a	3.83E-01	1.863
279945981	ENSG00000240178	0	CA5B-AS1	CA5B antisense RNA 1 (non-protein coding)	0	X	n/a	n/a	6.30E-01	1.862
1103743	ENSG00000189159	30637	HN1	hematological and neurological expressed 1	51155	17	n/a	n/a	5.29E-01	1.861
1095072	ENSG00000141569	83634	TRIM65	tripartite motif containing 65	201292	17	n/a	n/a	8.46E-01	1.861
1105967	ENSG00000214021	25889	TTLL3	tubulin tyrosine ligase-like family, member 3	26140	3	n/a	n/a	5.43E-01	1.861
1090027	ENSG00000105605	37708	CACNG7	calcium channel, voltage-dependent, gamma subunit 7	59284	19	n/a	n/a	7.78E-01	1.86
1096061	ENSG00000148798	8995	INA	internexin neuronal intermediate filament protein, alpha	9118	10	n/a	n/a	3.78E-01	1.86
1097498	ENSG00000160888	9449	IER2	immediate early response 2	9592	19	n/a	n/a	7.19E-01	1.86
1095056	ENSG00000141510	7114	TP53	tumor protein p53	7157	17	n/a	n/a	3.75E-01	1.86
279778571	ENSG00000224611	0	AC007919.18	AC007919.18	0	3	n/a	n/a	5.69E-01	1.859
1099910	ENSG00000170955	76588	PRKCDBP	protein kinase C, delta binding protein	112464	11	n/a	n/a	7.15E-01	1.859
1090442	ENSG00000108551	31135	RASD1	RAS, dexamethasone-induced 1	51655	17	n/a	n/a	3.82E-01	1.859
1095363	ENSG00000143590	1931	EFNA3	ephrin-A3	1944	1	n/a	n/a	5.40E-01	1.859
1088117	ENSG00000073792	10497	IGF2BP2	insulin-like growth factor 2 mRNA binding protein 2	10644	3	n/a	n/a	5.94E-01	1.858
279832585	ENSG00000229413	0	AC018638.1	AC018638.1	0	7	n/a	n/a	6.34E-01	1.858
279699617	ENSG00000206028	0	CTA-373H7.7	CTA-373H7.7	0	22	n/a	n/a	6.95E-01	1.857
1093509	ENSG00000132481	60003	TRIM47	tripartite motif containing 47	91107	17	n/a	n/a	5.94E-01	1.857
280037591	ENSG00000251357	0	AP000350.10	AP000350.10	0	22	n/a	n/a	6.01E-01	1.857
1103724	ENSG00000189077	0	TMEM120A	transmembrane protein 120A	0	7	n/a	n/a	9.61E-01	1.856
279866478	ENSG00000232456	0	RP11-5P18.10	RP11-5P18.10	0	1	n/a	n/a	5.39E-01	1.856
1096665	ENSG00000154133	33829	ROBO4	roundabout homolog 4, magic roundabout (Drosophila)	54538	11	n/a	n/a	5.19E-01	1.856
1105416	ENSG00000205236	1016980	UPK3BL	uroplakin 3B-like	100134938	7	n/a	n/a	5.53E-01	1.856
1090567	ENSG00000109475	6132	RPL34	ribosomal protein L34	6164	4	n/a	n/a	3.79E-01	1.856
1097477	ENSG00000160789	3975	LMNA	lamin A/C	4000	1	n/a	n/a	5.14E-01	1.855
279763122	ENSG00000223356	0	RP11-66D17.5	RP11-66D17.5	0	1	n/a	n/a	5.24E-01	1.854
1097206	ENSG00000158769	30332	F11R	F11 receptor	50848	1	n/a	n/a	5.85E-01	1.854
279981517	ENSG00000244041	125523	RP1-90J20.7	RP1-90J20.7	401232	6	n/a	n/a	5.53E-01	1.854
1093358	ENSG00000131446	4220	MGAT1	mannosyl (alpha-1,3-)-glycoprotein beta-1,2-N-acetylglucosaminyltransferase	4245	5	n/a	n/a	8.49E-01	1.854
279997246	ENSG00000248078	0	AC015959.1	AC015959.1	0	18	n/a	n/a	1.00E+00	1.853
280011944	ENSG00000249313	0	RP4-543J19.8	RP4-543J19.8	0	20	n/a	n/a	5.54E-01	1.853
1103822	ENSG00000196123	167364	KIAA0895L	KIAA0895-like	653319	16	n/a	n/a	6.91E-01	1.853
279833942	ENSG00000229539	0	RP11-119B16.2	RP11-119B16.2	0	20	n/a	n/a	6.18E-01	1.853
1106011	ENSG00000214193	55532	SH3D21	SH3 domain containing 21	79729	1	n/a	n/a	7.26E-01	1.853
1089139	ENSG00000100311	5123	PDGFB	platelet-derived growth factor beta polypeptide	5155	22	n/a	n/a	5.43E-01	1.853
280009084	ENSG00000249055	0	TBCAP3	tubulin folding cofactor A pseudogene 3	0	4	n/a	n/a	4.25E-01	1.853
1101079	ENSG00000176692	2287	FOXC2	forkhead box C2 (MFH-1, mesenchyme forkhead 1)	2303	16	n/a	n/a	5.93E-01	1.853
1090918	ENSG00000112212	85863	TSPO2	translocator protein 2	222642	6	n/a	n/a	5.83E-01	1.853
1087691	ENSG00000060656	9931	PTPRU	protein tyrosine phosphatase, receptor type, U	10076	1	n/a	n/a	5.28E-01	1.853
280103423	ENSG00000257270	0	RP11-521B24.5	RP11-521B24.5	0	14	n/a	n/a	3.83E-01	1.852
1092287	ENSG00000123405	4752	NFE2	nuclear factor (erythroid-derived 2), 45kDa	4778	12	n/a	n/a	9.00E-01	1.852
1089658	ENSG00000103187	23161	COTL1	coactosin-like 1 (Dictyostelium)	23406	16	n/a	n/a	8.83E-01	1.852
279917274	ENSG00000237015	0	CTA-984G1.5	CTA-984G1.5	0	22	n/a	n/a	5.51E-01	1.851
1100964	ENSG00000176076	23384	KCNE1L	KCNE1-like	23630	X	n/a	n/a	5.14E-01	1.851
279766238	ENSG00000223624	0	RP1-125I3.4	RP1-125I3.4	0	1	n/a	n/a	5.29E-01	1.85
1103210	ENSG00000186960	122797	C14orf23	chromosome 14 open reading frame 23	387978	14	n/a	n/a	6.10E-01	1.85
1099452	ENSG00000168970	1016985	JMJD7-PLA2G4B	JMJD7-PLA2G4B readthrough	100137049	15	n/a	n/a	5.57E-01	1.85
1088081	ENSG00000072818	9600	ACAP1	ArfGAP with coiled-coil, ankyrin repeat and PH domains 1	9744	17	n/a	n/a	1.04E+00	1.85
1089816	ENSG00000104518	55595	GSDMD	gasdermin D	79792	8	n/a	n/a	5.29E-01	1.85
1106551	ENSG00000221946	33127	FXYD7	FXYD domain containing ion transport regulator 7	53822	19	n/a	n/a	5.20E-01	1.849
1088520	ENSG00000085117	3707	CD82	CD82 molecule	3732	11	n/a	n/a	5.78E-01	1.849
1096394	ENSG00000151846	5010	PABPC3	poly(A) binding protein, cytoplasmic 3	5042	13	n/a	n/a	5.49E-01	1.848
279850084	ENSG00000231007	0	CDC20P1	cell division cycle 20 homolog (S. cerevisiae) pseudogene 1	0	9	n/a	n/a	5.66E-01	1.848
1098380	ENSG00000164742	104	ADCY1	adenylate cyclase 1 (brain)	107	7	n/a	n/a	3.87E-01	1.848
1102322	ENSG00000183386	2260	FHL3	four and a half LIM domains 3	2275	1	n/a	n/a	1.02E+00	1.847
279761470	ENSG00000222894	0	AL662800.1	AL662800.1	0	6	n/a	n/a	5.23E-01	1.847
1098337	ENSG00000164587	6175	RPS14	ribosomal protein S14	6208	5	n/a	n/a	5.14E-01	1.847
1094779	ENSG00000139636	35005	LMBR1L	limb region 1 homolog (mouse)-like	55716	12	n/a	n/a	9.13E-01	1.847
279992169	ENSG00000246125	0	AC011460.1	AC011460.1	0	19	n/a	n/a	7.90E-01	1.847
279971885	ENSG00000243085	0	RP11-392E22.3	RP11-392E22.3	0	9	n/a	n/a	7.02E-01	1.847
1106090	ENSG00000214485	0	CTB-13H5.1	CTB-13H5.1	0	5	n/a	n/a	5.47E-01	1.846
279796934	ENSG00000226230	0	AC007237.2	AC007237.2	0	7	n/a	n/a	5.95E-01	1.845
1102142	ENSG00000182601	9807	HS3ST4	heparan sulfate (glucosamine) 3-O-sulfotransferase 4	9951	16	n/a	n/a	5.24E-01	1.845
279858774	ENSG00000231767	0	MIR4426	microRNA 4426	0	1	n/a	n/a	5.09E-01	1.844
1093572	ENSG00000132819	34833	RBM38	RNA binding motif protein 38	55544	20	n/a	n/a	6.25E-01	1.843
279859100	ENSG00000231792	0	RP5-1198E17.1	RP5-1198E17.1	0	1	n/a	n/a	5.65E-01	1.843
1088979	ENSG00000099385	9143	BCL7C	B-cell CLL/lymphoma 7C	9274	16	n/a	n/a	5.71E-01	1.842
280094100	ENSG00000256235	59214	C5orf62	chromosome 5 open reading frame 62	85027	5	n/a	n/a	3.78E-01	1.842
1093079	ENSG00000129667	55454	RHBDF2	rhomboid 5 homolog 2 (Drosophila)	79651	17	n/a	n/a	7.20E-01	1.842
1091199	ENSG00000114554	5329	PLXNA1	plexin A1	5361	3	n/a	n/a	3.77E-01	1.842
1107641	ENSG00000230055	94178	CISD3	CDGSH iron sulfur domain 3	284106	17	n/a	n/a	8.36E-01	1.841
1095306	ENSG00000143369	1881	ECM1	extracellular matrix protein 1	1893	1	n/a	n/a	5.39E-01	1.841
1097521	ENSG00000161016	6100	RPL8	ribosomal protein L8	6132	8	n/a	n/a	7.71E-01	1.841
1102777	ENSG00000185187	37731	SIGIRR	single immunoglobulin and toll-interleukin 1 receptor (TIR) domain	59307	11	n/a	n/a	5.82E-01	1.841
279978981	ENSG00000243777	0	RP11-864G5.1	RP11-864G5.1	0	11	n/a	n/a	3.75E-01	1.84
1092263	ENSG00000123179	58848	EBPL	emopamil binding protein-like	84650	13	n/a	n/a	7.89E-01	1.84
1100493	ENSG00000173531	4459	MST1	macrophage stimulating 1 (hepatocyte growth factor-like)	4485	3	n/a	n/a	6.08E-01	1.84
1090825	ENSG00000111676	1810	ATN1	atrophin 1	1822	12	n/a	n/a	5.94E-01	1.839
279499361	ENSG00000179967	0	PPP1R14BP3	protein phosphatase 1, regulatory (inhibitor) subunit 14B pseudogene 3	0	4	n/a	n/a	6.12E-01	1.839
1089286	ENSG00000100906	4761	NFKBIA	nuclear factor of kappa light polypeptide gene enhancer in B-cells inhibitor, alpha	4792	14	n/a	n/a	3.78E-01	1.839
279931573	ENSG00000238225	0	AC093416.3	AC093416.3	0	3	n/a	n/a	3.82E-01	1.839
1090190	ENSG00000106397	8877	PLOD3	procollagen-lysine, 2-oxoglutarate 5-dioxygenase 3	8985	7	n/a	n/a	7.75E-01	1.839
1089440	ENSG00000101608	10480	MYL12A	myosin, light chain 12A, regulatory, non-sarcomeric	10627	18	n/a	n/a	3.89E-01	1.839
1089925	ENSG00000105137	59530	SYDE1	synapse defective 1, Rho GTPase, homolog 1 (C. elegans)	85360	19	n/a	n/a	5.64E-01	1.838
1099487	ENSG00000169136	22565	ATF5	activating transcription factor 5	22809	19	n/a	n/a	5.29E-01	1.838
1096451	ENSG00000152284	57683	TCF7L1	transcription factor 7-like 1 (T-cell specific, HMG-box)	83439	2	n/a	n/a	5.29E-01	1.838
1092276	ENSG00000123342	4301	MMP19	matrix metallopeptidase 19	4327	12	n/a	n/a	5.14E-01	1.837
1102226	ENSG00000182979	8989	MTA1	metastasis associated 1	9112	14	n/a	n/a	6.07E-01	1.837
1095813	ENSG00000146830	41196	GIGYF1	GRB10 interacting GYF protein 1	64599	7	n/a	n/a	5.59E-01	1.837
1098942	ENSG00000166947	2023	EPB42	erythrocyte membrane protein band 4.2	2038	15	n/a	n/a	5.23E-01	1.836
1089192	ENSG00000100439	40517	ABHD4	abhydrolase domain containing 4	63874	14	n/a	n/a	5.23E-01	1.836
279890425	ENSG00000234555	0	RP11-74C13.4	RP11-74C13.4	0	1	n/a	n/a	7.40E-01	1.836
1089897	ENSG00000104957	57278	CCDC130	coiled-coil domain containing 130	81576	19	n/a	n/a	5.81E-01	1.835
1104874	ENSG00000203618	2795	GP1BB	glycoprotein Ib (platelet), beta polypeptide	2812	22	n/a	n/a	5.17E-01	1.835
1102975	ENSG00000185988	79152	PLK5	polo-like kinase 5	126520	19	n/a	n/a	5.23E-01	1.835
1097461	ENSG00000160691	6428	SHC1	SHC (Src homology 2 domain containing) transforming protein 1	6464	1	n/a	n/a	5.78E-01	1.834
279500932	ENSG00000180211	0	RP1-278E11.3	RP1-278E11.3	0	6	n/a	n/a	5.22E-01	1.833
1088323	ENSG00000079102	858	RUNX1T1	runt-related transcription factor 1; translocated to, 1 (cyclin D-related)	862	8	n/a	n/a	5.40E-01	1.833
1099511	ENSG00000169228	33212	RAB24	RAB24, member RAS oncogene family	53917	5	n/a	n/a	6.60E-01	1.832
280009365	ENSG00000249087	80745	C1orf213	chromosome 1 open reading frame 213	148898	1	n/a	n/a	5.70E-01	1.832
1097969	ENSG00000163479	6706	SSR2	signal sequence receptor, beta (translocon-associated protein beta)	6746	1	n/a	n/a	6.26E-01	1.832
1102292	ENSG00000183255	750	PTTG1IP	pituitary tumor-transforming 1 interacting protein	754	21	n/a	n/a	5.10E-01	1.831
1092562	ENSG00000125458	29824	NT5C	5', 3'-nucleotidase, cytosolic	30833	17	n/a	n/a	5.48E-01	1.831
1098420	ENSG00000164897	57832	TMUB1	transmembrane and ubiquitin-like domain containing 1	83590	7	n/a	n/a	6.26E-01	1.83
1103243	ENSG00000187091	5301	PLCD1	phospholipase C, delta 1	5333	3	n/a	n/a	5.22E-01	1.828
1087991	ENSG00000070526	35097	ST6GALNAC1	ST6 (alpha-N-acetyl-neuraminyl-2,3-beta-galactosyl-1,3)-N-acetylgalactosaminide alpha-2,6-sialyltransferase 1	55808	17	n/a	n/a	5.11E-01	1.828
1091264	ENSG00000115129	9399	TP53I3	tumor protein p53 inducible protein 3	9540	2	n/a	n/a	5.36E-01	1.827
1103612	ENSG00000188672	5974	RHCE	Rh blood group, CcEe antigens	6006	1	n/a	n/a	9.09E-01	1.827
279884479	ENSG00000234017	0	RP11-214N15.5	RP11-214N15.5	0	10	n/a	n/a	5.09E-01	1.827
1094656	ENSG00000138772	303	ANXA3	annexin A3	306	4	n/a	n/a	6.00E-01	1.826
279662754	ENSG00000200983	0	SNORA3	small nucleolar RNA, H/ACA box 3	0	11	n/a	n/a	5.73E-01	1.826
1096189	ENSG00000149806	2182	FAU	Finkel-Biskis-Reilly murine sarcoma virus (FBR-MuSV) ubiquitously expressed	2197	11	n/a	n/a	5.18E-01	1.826
279812608	ENSG00000227608	0	DCUN1D2-AS1	DCUN1D2 antisense RNA 1 (non-protein coding)	0	13	n/a	n/a	5.53E-01	1.826
279657056	ENSG00000199266	167349	SNORA60	small nucleolar RNA, H/ACA box 60	677837	20	n/a	n/a	3.91E-01	1.825
1109141	ENSG00000244411	133271	KRTAP5-7	keratin associated protein 5-7	440050	11	n/a	n/a	5.09E-01	1.824
1087337	ENSG00000028137	7090	TNFRSF1B	tumor necrosis factor receptor superfamily, member 1B	7133	1	n/a	n/a	6.14E-01	1.824
1095291	ENSG00000143320	1373	CRABP2	cellular retinoic acid binding protein 2	1382	1	n/a	n/a	6.25E-01	1.824
280066108	ENSG00000254102	125636	RP11-21C4.1	RP11-21C4.1	401463	8	n/a	n/a	6.09E-01	1.824
279841854	ENSG00000230269	157123173	RP1-40E16.9	RP1-40E16.9	100507194	6	n/a	n/a	8.26E-01	1.824
279797508	ENSG00000226261	0	AC064836.3	AC064836.3	0	2	n/a	n/a	7.71E-01	1.824
1090278	ENSG00000107140	6974	TESK1	testis-specific kinase 1	7016	9	n/a	n/a	6.70E-01	1.824
279951092	ENSG00000240739	0	RP11-69M1.1	RP11-69M1.1	0	12	n/a	n/a	5.34E-01	1.823
1093204	ENSG00000130589	59597	RP4-697K14.7	Peroxisomal proliferator-activated receptor A-interacting complex 285 kDa protein	85441	20	n/a	n/a	6.30E-01	1.823
279705382	ENSG00000207051	0	SNORA27	small nucleolar RNA, H/ACA box 27	0	13	n/a	n/a	5.37E-01	1.823
279968579	ENSG00000242696	0	AC064836.3	AC064836.3	0	2	n/a	n/a	3.78E-01	1.823
280025270	ENSG00000250361	2977	GYPB	glycophorin B (MNS blood group)	2994	4	n/a	n/a	6.37E-01	1.823
279497972	ENSG00000179859	94151	AC025335.1	AC025335.1	284023	17	n/a	n/a	8.88E-01	1.822
1097138	ENSG00000158195	10018	WASF2	WAS protein family, member 2	10163	1	n/a	n/a	3.76E-01	1.822
279928576	ENSG00000237977	0	RP3-430N8.8	RP3-430N8.8	0	22	n/a	n/a	5.15E-01	1.822
1090258	ENSG00000106852	26216	LHX6	LIM homeobox 6	26468	9	n/a	n/a	5.64E-01	1.822
1089664	ENSG00000103202	4802	NME4	non-metastatic cells 4, protein expressed in	4833	16	n/a	n/a	5.15E-01	1.822
279884441	ENSG00000234009	0	AL049757.3	AL049757.3	0	22	n/a	n/a	3.80E-01	1.82
280029292	ENSG00000250692	0	CTB-35F21.4	CTB-35F21.4	0	5	n/a	n/a	7.11E-01	1.82
1092918	ENSG00000128309	4331	MPST	mercaptopyruvate sulfurtransferase	4357	22	n/a	n/a	6.76E-01	1.82
1090432	ENSG00000108479	2568	GALK1	galactokinase 1	2584	17	n/a	n/a	5.40E-01	1.819
279720790	ENSG00000213315	0	CTD-3035D6.1	CTD-3035D6.1	0	14	n/a	n/a	3.76E-01	1.819
1106506	ENSG00000221829	2174	FANCG	Fanconi anemia, complementation group G	2189	9	n/a	n/a	8.92E-01	1.819
279480959	ENSG00000177410	134970	ZNFX1-AS1	ZNFX1 antisense RNA 1 (non-protein coding)	441951	20	n/a	n/a	3.82E-01	1.819
279979461	ENSG00000243829	0	CTB-33G10.1	CTB-33G10.1	0	19	n/a	n/a	5.56E-01	1.818
1096018	ENSG00000148400	4820	NOTCH1	notch 1	4851	9	n/a	n/a	5.70E-01	1.818
279758943	ENSG00000222174	0	7SK	7SK RNA	0	18	n/a	n/a	4.25E-01	1.818
279787245	ENSG00000225400	0	RP11-1114A5.5	RP11-1114A5.5	0	X	n/a	n/a	5.71E-01	1.817
1100801	ENSG00000175183	1455	CSRP2	cysteine and glycine-rich protein 2	1466	12	n/a	n/a	5.47E-01	1.817
1108439	ENSG00000235297	0	RP11-504H5.1	RP11-504H5.1	0	18	n/a	n/a	5.12E-01	1.817
1097264	ENSG00000159214	80794	CCDC24	coiled-coil domain containing 24	149473	1	n/a	n/a	5.33E-01	1.816
279818903	ENSG00000228205	0	RP11-778D9.4	RP11-778D9.4	0	3	n/a	n/a	5.16E-01	1.816
1087322	ENSG00000026036	0	RTEL1	regulator of telomere elongation helicase 1	0	20	n/a	n/a	1.03E+00	1.816
280027726	ENSG00000250571	2721	GLI4	GLI family zinc finger 4	2738	8	n/a	n/a	5.30E-01	1.815
1090658	ENSG00000110274	22653	CEP164	centrosomal protein 164kDa	22897	11	n/a	n/a	5.32E-01	1.815
280108886	ENSG00000257808	0	RP11-1136G11.8	RP11-1136G11.8	0	12	n/a	n/a	5.23E-01	1.815
1093243	ENSG00000130751	4830	NPAS1	neuronal PAS domain protein 1	4861	19	n/a	n/a	5.82E-01	1.815
1091033	ENSG00000113070	1827	HBEGF	heparin-binding EGF-like growth factor	1839	5	n/a	n/a	6.82E-01	1.815
1091954	ENSG00000120457	3737	KCNJ5	potassium inwardly-rectifying channel, subfamily J, member 5	3762	11	n/a	n/a	6.43E-01	1.815
279820633	ENSG00000228342	0	RP1-238O23.4	RP1-238O23.4	0	6	n/a	n/a	3.78E-01	1.815
1101985	ENSG00000181908	0	AP003774.4	HCG1652096, isoform CRA_aUncharacterized proteincDNA FLJ37045 fis, clone BRACE2012185	0	11	n/a	n/a	5.54E-01	1.815
280069994	ENSG00000254377	1015124	RP11-32K4.2	Uncharacterized protein	100130155	8	n/a	n/a	5.11E-01	1.814
1087324	ENSG00000026297	8566	RNASET2	ribonuclease T2	8635	6	n/a	n/a	5.66E-01	1.814
1099722	ENSG00000170180	2976	GYPA	glycophorin A (MNS blood group)	2993	4	n/a	n/a	5.23E-01	1.814
1093049	ENSG00000129437	29958	KLK14	kallikrein-related peptidase 14	43847	19	n/a	n/a	5.08E-01	1.814
1092346	ENSG00000123999	3598	INHA	inhibin, alpha	3623	2	n/a	n/a	5.11E-01	1.814
1096997	ENSG00000157045	78962	NTAN1	N-terminal asparagine amidase	123803	16	n/a	n/a	5.95E-01	1.814
280028413	ENSG00000250615	0	CTC-564N23.2	CTC-564N23.2	0	5	n/a	n/a	5.11E-01	1.813
1098378	ENSG00000164736	40922	SOX17	SRY (sex determining region Y)-box 17	64321	8	n/a	n/a	7.11E-01	1.813
1101679	ENSG00000180071	90122	ANKRD18A	ankyrin repeat domain 18A	253650	9	n/a	n/a	5.08E-01	1.813
280027707	ENSG00000250568	0	RP11-333E13.2	RP11-333E13.2	0	4	n/a	n/a	5.44E-01	1.812
1104242	ENSG00000197358	0	BNIP3P1	BCL2/adenovirus E1B 19kDa interacting protein 3 pseudogene 1	0	14	n/a	n/a	3.97E-01	1.812
1094050	ENSG00000135736	60234	CCDC102A	coiled-coil domain containing 102A	92922	16	n/a	n/a	8.40E-01	1.812
1095794	ENSG00000146648	1943	EGFR	epidermal growth factor receptor	1956	7	n/a	n/a	6.90E-01	1.812
1101909	ENSG00000181449	6617	SOX2	SRY (sex determining region Y)-box 2	6657	3	n/a	n/a	5.58E-01	1.812
1094137	ENSG00000136149	0	RPL13AP25	ribosomal protein L13a pseudogene 25	0	13	n/a	n/a	4.07E-01	1.811
1101638	ENSG00000179855	79133	GIPC3	GIPC PDZ domain containing family, member 3	126326	19	n/a	n/a	6.08E-01	1.811
279462726	ENSG00000175147	0	C1orf126	chromosome 1 open reading frame 126	0	1	n/a	n/a	7.04E-01	1.811
1096083	ENSG00000148985	27060	PGAP2	post-GPI attachment to proteins 2	27315	11	n/a	n/a	7.15E-01	1.81
1089366	ENSG00000101265	9626	RASSF2	Ras association (RalGDS/AF-6) domain family member 2	9770	20	n/a	n/a	5.44E-01	1.81
280099908	ENSG00000256940	0	RP11-783K16.5	RP11-783K16.5	0	11	n/a	n/a	6.27E-01	1.81
1093037	ENSG00000129277	6316	CCL4	chemokine (C-C motif) ligand 4	6351	17	n/a	n/a	3.83E-01	1.81
1093842	ENSG00000134595	6618	SOX3	SRY (sex determining region Y)-box 3	6658	X	n/a	n/a	5.75E-01	1.81
279859915	ENSG00000231868	0	RP1-202O8.2	RP1-202O8.2	0	1	n/a	n/a	4.25E-01	1.809
1095481	ENSG00000144355	1733	DLX1	distal-less homeobox 1	1745	2	n/a	n/a	3.76E-01	1.809
279826150	ENSG00000228830	0	RP4-781K5.2	RP4-781K5.2	0	1	n/a	n/a	6.02E-01	1.809
1091299	ENSG00000115290	2871	GRB14	growth factor receptor-bound protein 14	2888	2	n/a	n/a	5.40E-01	1.808
1089866	ENSG00000104859	10970	CLASRP	CLK4-associating serine/arginine rich protein	11129	19	n/a	n/a	6.12E-01	1.808
279955941	ENSG00000241352	0	RP11-392P7.1	RP11-392P7.1	0	12	n/a	n/a	3.75E-01	1.808
1101751	ENSG00000180535	81731	BHLHA15	basic helix-loop-helix family, member a15	168620	7	n/a	n/a	5.20E-01	1.808
1087090	ENSG00000008710	5278	PKD1	polycystic kidney disease 1 (autosomal dominant)	5310	16	n/a	n/a	6.08E-01	1.808
279842211	ENSG00000230305	0	AC004980.9	AC004980.9	0	7	n/a	n/a	5.58E-01	1.807
279957575	ENSG00000241511	0	RPS15AP24	ribosomal protein S15a pseudogene 24	0	8	n/a	n/a	3.93E-01	1.806
279881714	ENSG00000233776	0	RP11-384P7.6	RP11-384P7.6	0	9	n/a	n/a	3.78E-01	1.806
1102761	ENSG00000185122	3277	HSF1	heat shock transcription factor 1	3297	8	n/a	n/a	1.10E+00	1.806
1102124	ENSG00000182541	3960	LIMK2	LIM domain kinase 2	3985	22	n/a	n/a	7.07E-01	1.805
1089481	ENSG00000101955	8348	SRPX	sushi-repeat containing protein, X-linked	8406	X	n/a	n/a	5.09E-01	1.805
1099882	ENSG00000170876	55025	TMEM43	transmembrane protein 43	79188	3	n/a	n/a	8.51E-01	1.805
1100396	ENSG00000173039	5938	RELA	v-rel reticuloendotheliosis viral oncogene homolog A (avian)	5970	11	n/a	n/a	6.26E-01	1.804
1091236	ENSG00000114861	26831	FOXP1	forkhead box P1	27086	3	n/a	n/a	5.89E-01	1.804
1093649	ENSG00000133247	58980	SUV420H2	suppressor of variegation 4-20 homolog 2 (Drosophila)	84787	19	n/a	n/a	5.34E-01	1.804
1095076	ENSG00000141577	22749	AZI1	5-azacytidine induced 1	22994	17	n/a	n/a	6.47E-01	1.804
1103282	ENSG00000187244	4034	BCAM	basal cell adhesion molecule (Lutheran blood group)	4059	19	n/a	n/a	5.80E-01	1.802
1099247	ENSG00000168096	78990	ANKS3	ankyrin repeat and sterile alpha motif domain containing 3	124401	16	n/a	n/a	5.18E-01	1.802
279850964	ENSG00000231084	0	CTA-253N17.1	CTA-253N17.1	0	1	n/a	n/a	7.20E-01	1.802
1089520	ENSG00000102145	2607	GATA1	GATA binding protein 1 (globin transcription factor 1)	2623	X	n/a	n/a	5.23E-01	1.801
1101290	ENSG00000177706	36254	FAM20C	family with sequence similarity 20, member C	56975	7	n/a	n/a	5.17E-01	1.801
1087164	ENSG00000011451	37339	WIZ	widely interspaced zinc finger motifs	58525	19	n/a	n/a	5.95E-01	1.801
279799078	ENSG00000226396	0	RP5-1056L3.3	RP5-1056L3.3	0	1	n/a	n/a	3.76E-01	1.801
1095722	ENSG00000146054	57468	TRIM7	tripartite motif containing 7	81786	5	n/a	n/a	5.94E-01	1.8
279978579	ENSG00000243736	0	RP1-136J15.3	RP1-136J15.3	0	X	n/a	n/a	5.60E-01	1.8
1092240	ENSG00000123009	0	NME2P1	non-metastatic cells 2, protein (NM23B) expressed in, pseudogene 1	0	12	n/a	n/a	5.11E-01	1.8
1107205	ENSG00000227304	0	RP11-791G16.2	RP11-791G16.2	0	4	n/a	n/a	3.78E-01	1.8
1088292	ENSG00000078246	7246	TULP3	tubby like protein 3	7289	12	n/a	n/a	5.08E-01	1.8
1093178	ENSG00000130429	9950	ARPC1B	actin related protein 2/3 complex, subunit 1B, 41kDa	10095	7	n/a	n/a	5.66E-01	1.799
1099149	ENSG00000167766	35058	ZNF83	zinc finger protein 83	55769	19	n/a	n/a	3.78E-01	1.799
279731198	ENSG00000214541	0	RPS4L	RPS4L	0	20	n/a	n/a	5.71E-01	1.799
1105590	ENSG00000205873	157122909	AC130352.1	Uncharacterized proteincDNA FLJ26472 fis, clone KDN04506	100506990	8	n/a	n/a	6.49E-01	1.799
1097468	ENSG00000160741	83540	CRTC2	CREB regulated transcription coactivator 2	200186	1	n/a	n/a	6.11E-01	1.799
1104172	ENSG00000197114	58818	ZGPAT	zinc finger, CCCH-type with G patch domain	84619	20	n/a	n/a	3.76E-01	1.799
1105631	ENSG00000206077	0	ZDHHC11B	zinc finger, DHHC-type containing 11B	0	5	n/a	n/a	1.07E+00	1.798
279760238	ENSG00000222521	0	AC026956.1	AC026956.1	0	15	n/a	n/a	4.02E-01	1.798
1101361	ENSG00000178149	34441	DALRD3	DALR anticodon binding domain containing 3	55152	3	n/a	n/a	6.25E-01	1.798
280006874	ENSG00000248859	0	RP11-375B1.3	RP11-375B1.3	0	5	n/a	n/a	6.07E-01	1.797
279838749	ENSG00000229994	0	RP4-765A10.1	RP4-765A10.1	0	1	n/a	n/a	3.77E-01	1.797
280128300	ENSG00000259171	0	AL163636.6	AL163636.6	0	14	n/a	n/a	3.84E-01	1.797
1090214	ENSG00000106554	34216	CHCHD3	coiled-coil-helix-coiled-coil-helix domain containing 3	54927	7	n/a	n/a	1.02E+00	1.796
280081040	ENSG00000255104	0	AC005324.8-001	AC005324.8-001	0	17	n/a	n/a	5.14E-01	1.796
280038109	ENSG00000251390	0	RP11-276A18.2	RP11-276A18.2	0	20	n/a	n/a	5.32E-01	1.796
1086949	ENSG00000005206	36207	AC004410.1	Signal peptide peptidase-like 2B	56928	19	n/a	n/a	5.12E-01	1.795
1100428	ENSG00000173209	79450	AHSA2	AHA1, activator of heat shock 90kDa protein ATPase homolog 2 (yeast)	130872	2	n/a	n/a	3.82E-01	1.795
1096692	ENSG00000154309	59166	DISP1	dispatched homolog 1 (Drosophila)	84976	1	n/a	n/a	6.26E-01	1.795
1100088	ENSG00000171700	10141	RGS19	regulator of G-protein signaling 19	10287	20	n/a	n/a	8.84E-01	1.795
280026595	ENSG00000250471	0	GMPSP1	guanine monphosphate synthetase pseudogene 1	0	4	n/a	n/a	6.09E-01	1.795
279495500	ENSG00000179406	94721	LINC00174	long intergenic non-protein coding RNA 174	285908	7	n/a	n/a	6.06E-01	1.794
1099495	ENSG00000169184	4304	MN1	meningioma (disrupted in balanced translocation) 1	4330	22	n/a	n/a	5.30E-01	1.793
280070408	ENSG00000254413	0	CHKB-CPT1B	CHKB-CPT1B readthrough (non-protein coding)	0	22	n/a	n/a	5.12E-01	1.793
280002940	ENSG00000248540	94062	AC010931.2	AC010931.2	283731	15	n/a	n/a	5.78E-01	1.793
1097212	ENSG00000158805	60228	ZNF276	zinc finger protein 276	92822	16	n/a	n/a	5.23E-01	1.792
280125092	ENSG00000258985	0	RP11-368P15.3	RP11-368P15.3	0	14	n/a	n/a	3.76E-01	1.792
1089376	ENSG00000101306	59536	MYLK2	myosin light chain kinase 2	85366	20	n/a	n/a	3.85E-01	1.792
1088306	ENSG00000078596	9315	ITM2A	integral membrane protein 2A	9452	X	n/a	n/a	3.88E-01	1.791
1103467	ENSG00000188070	0	C11orf95	chromosome 11 open reading frame 95	0	11	n/a	n/a	5.14E-01	1.791
1093378	ENSG00000131591	34280	C1orf159	chromosome 1 open reading frame 159	54991	1	n/a	n/a	3.78E-01	1.79
279749168	ENSG00000219451	85877	AC005251.3	AC005251.3	222901	7	n/a	n/a	3.81E-01	1.79
1099227	ENSG00000168028	3896	RPSA	ribosomal protein SA	3921	3	n/a	n/a	5.60E-01	1.79
1094532	ENSG00000138119	26257	MYOF	myoferlin	26509	10	n/a	n/a	3.87E-01	1.79
1090526	ENSG00000109089	29841	CDR2L	cerebellar degeneration-related protein 2-like	30850	17	n/a	n/a	5.77E-01	1.79
1094315	ENSG00000137070	3565	IL11RA	interleukin 11 receptor, alpha	3590	9	n/a	n/a	5.28E-01	1.79
1099076	ENSG00000167549	59130	CORO6	coronin 6	84940	17	n/a	n/a	5.25E-01	1.79
1100699	ENSG00000174652	10623	ZNF266	zinc finger protein 266	10781	19	n/a	n/a	5.33E-01	1.789
280128026	ENSG00000259159	0	RP11-334E6.11	RP11-334E6.11	0	11	n/a	n/a	5.74E-01	1.789
1095406	ENSG00000143845	34513	ETNK2	ethanolamine kinase 2	55224	1	n/a	n/a	7.25E-01	1.789
1106703	ENSG00000223953	77618	C1QTNF5	C1q and tumor necrosis factor related protein 5	114902	11	n/a	n/a	5.74E-01	1.788
279658085	ENSG00000199574	0	SNORD18C	small nucleolar RNA, C/D box 18C	0	15	n/a	n/a	5.08E-01	1.788
1106282	ENSG00000215217	79587	C5orf49	chromosome 5 open reading frame 49	134121	5	n/a	n/a	6.65E-01	1.788
1094520	ENSG00000138080	10958	EMILIN1	elastin microfibril interfacer 1	11117	2	n/a	n/a	5.11E-01	1.788
1099335	ENSG00000168488	11112	ATXN2L	ataxin 2-like	11273	16	n/a	n/a	9.00E-01	1.788
1089368	ENSG00000101276	76657	C20orf54	chromosome 20 open reading frame 54	113278	20	n/a	n/a	5.15E-01	1.788
1094154	ENSG00000136235	10310	GPNMB	glycoprotein (transmembrane) nmb	10457	7	n/a	n/a	3.79E-01	1.788
1096807	ENSG00000155366	386	RHOC	ras homolog gene family, member C	389	1	n/a	n/a	3.75E-01	1.787
1099425	ENSG00000168884	54994	TNIP2	TNFAIP3 interacting protein 2	79155	4	n/a	n/a	5.89E-01	1.787
1103405	ENSG00000187838	36326	PLSCR3	phospholipid scramblase 3	57048	17	n/a	n/a	6.79E-01	1.787
1095244	ENSG00000143110	79276	C1orf162	chromosome 1 open reading frame 162	128346	1	n/a	n/a	5.78E-01	1.786
1088452	ENSG00000082684	33728	SEMA5B	sema domain, seven thrombospondin repeats (type 1 and type 1-like), transmembrane domain (TM) and short cytoplasmic domain, (semaphorin) 5B	54437	3	n/a	n/a	6.21E-01	1.786
280115479	ENSG00000258430	0	RP11-982M15.2	RP11-982M15.2	0	14	n/a	n/a	6.20E-01	1.786
280103043	ENSG00000257231	0	RP11-438N16.2	RP11-438N16.2	0	12	n/a	n/a	5.08E-01	1.786
1089113	ENSG00000100242	25526	SUN2	Sad1 and UNC84 domain containing 2	25777	22	n/a	n/a	6.26E-01	1.785
1101162	ENSG00000177084	5394	POLE	polymerase (DNA directed), epsilon	5426	12	n/a	n/a	6.87E-01	1.785
279882629	ENSG00000233860	0	RP11-359D14.2	RP11-359D14.2	0	4	n/a	n/a	7.67E-01	1.785
1100377	ENSG00000172936	4589	MYD88	myeloid differentiation primary response gene (88)	4615	3	n/a	n/a	5.49E-01	1.785
1106775	ENSG00000224383	60169	C17orf72	chromosome 17 open reading frame 72	92340	17	n/a	n/a	5.21E-01	1.784
1091598	ENSG00000117385	40808	LEPRE1	leucine proline-enriched proteoglycan (leprecan) 1	64175	1	n/a	n/a	5.83E-01	1.784
1088888	ENSG00000094914	8035	AAAS	achalasia, adrenocortical insufficiency, alacrimia	8086	12	n/a	n/a	6.41E-01	1.784
279738114	ENSG00000215221	0	UBA52P6	ubiquitin A-52 residue ribosomal protein fusion product 1 pseudogene 6	0	9	n/a	n/a	6.98E-01	1.784
1088606	ENSG00000087245	4287	MMP2	matrix metallopeptidase 2 (gelatinase A, 72kDa gelatinase, 72kDa type IV collagenase)	4313	16	n/a	n/a	5.54E-01	1.783
279748472	ENSG00000218980	0	FTH1P15	ferritin, heavy polypeptide 1 pseudogene 15	0	6	n/a	n/a	5.22E-01	1.783
1102697	ENSG00000184916	3689	JAG2	jagged 2	3714	14	n/a	n/a	5.31E-01	1.783
279768132	ENSG00000223774	0	RP11-307B6.3	RP11-307B6.3	0	1	n/a	n/a	3.75E-01	1.783
1089819	ENSG00000104529	1923	EEF1D	eukaryotic translation elongation factor 1 delta (guanine nucleotide exchange protein)	1936	8	n/a	n/a	8.63E-01	1.783
1099603	ENSG00000169660	94142	HEXDC	hexosaminidase (glycosyl hydrolase family 20, catalytic domain) containing	284004	17	n/a	n/a	7.92E-01	1.782
280006709	ENSG00000248839	0	RP11-227H4.5	RP11-227H4.5	0	3	n/a	n/a	3.82E-01	1.782
1086910	ENSG00000004399	22884	PLXND1	plexin D1	23129	3	n/a	n/a	5.26E-01	1.782
279807416	ENSG00000227118	0	BTF3P13	basic transcription factor 3 pseudogene 13	0	4	n/a	n/a	6.47E-01	1.782
1108487	ENSG00000235718	57795	MFRP	membrane frizzled-related protein	83552	11	n/a	n/a	5.75E-01	1.782
1086938	ENSG00000005059	34302	CCDC109B	coiled-coil domain containing 109B	55013	4	n/a	n/a	9.04E-01	1.781
1094459	ENSG00000137817	36244	PARP6	poly (ADP-ribose) polymerase family, member 6	56965	15	n/a	n/a	6.02E-01	1.781
279979244	ENSG00000243802	0	RP11-390K5.1	RP11-390K5.1	0	11	n/a	n/a	3.76E-01	1.781
279752975	ENSG00000221288	1023337	MIR663B	microRNA 663b	100313824	2	n/a	n/a	5.07E-01	1.781
1091180	ENSG00000114391	6120	RPL24	ribosomal protein L24	6152	3	n/a	n/a	5.09E-01	1.78
1097298	ENSG00000159409	11029	CELF3	CUGBP, Elav-like family member 3	11189	1	n/a	n/a	5.16E-01	1.78
1094888	ENSG00000140443	3460	IGF1R	insulin-like growth factor 1 receptor	3480	15	n/a	n/a	7.75E-01	1.78
1097284	ENSG00000159335	5731	PTMS	parathymosin	5763	12	n/a	n/a	6.02E-01	1.78
279840284	ENSG00000230124	157124273	RP5-1180C10.2	RP5-1180C10.2	100527964	1	n/a	n/a	5.29E-01	1.78
1104083	ENSG00000196843	10707	ARID5A	AT rich interactive domain 5A (MRF1-like)	10865	2	n/a	n/a	3.82E-01	1.78
1091093	ENSG00000113555	30775	PCDH12	protocadherin 12	51294	5	n/a	n/a	6.58E-01	1.78
1090229	ENSG00000106631	37312	MYL7	myosin, light chain 7, regulatory	58498	7	n/a	n/a	5.23E-01	1.779
280035549	ENSG00000251188	0	RP11-478C6.6	RP11-478C6.6	0	4	n/a	n/a	7.24E-01	1.779
1094766	ENSG00000139574	8551	NPFF	neuropeptide FF-amide peptide precursor	8620	12	n/a	n/a	3.91E-01	1.779
1104555	ENSG00000198242	6115	RPL23A	ribosomal protein L23a	6147	17	n/a	n/a	3.87E-01	1.779
1090483	ENSG00000108798	30707	ABI3	ABI family, member 3	51225	17	n/a	n/a	6.78E-01	1.779
279984646	ENSG00000244365	0	RP11-152N13.12	RP11-152N13.12	0	10	n/a	n/a	6.89E-01	1.778
1089005	ENSG00000099849	7996	RASSF7	Ras association (RalGDS/AF-6) domain family (N-terminal) member 7	8045	11	n/a	n/a	5.89E-01	1.778
1090046	ENSG00000105662	23128	CRTC1	CREB regulated transcription coactivator 1	23373	19	n/a	n/a	5.08E-01	1.778
1104974	ENSG00000203950	25820	FAM127B	family with sequence similarity 127, member B	26071	X	n/a	n/a	8.96E-01	1.778
279971134	ENSG00000243008	0	RP11-556N21.4	RP11-556N21.4	0	13	n/a	n/a	5.22E-01	1.777
1093194	ENSG00000130529	34084	TRPM4	transient receptor potential cation channel, subfamily M, member 4	54795	19	n/a	n/a	8.55E-01	1.777
279914856	ENSG00000236813	0	BTF3P8	basic transcription factor 3 pseudogene 8	0	X	n/a	n/a	1.07E+00	1.777
1088969	ENSG00000099326	7550	MZF1	myeloid zinc finger 1	7593	19	n/a	n/a	5.39E-01	1.777
1108719	ENSG00000237172	58948	B3GNT9	UDP-GlcNAc:betaGal beta-1,3-N-acetylglucosaminyltransferase 9	84752	16	n/a	n/a	5.11E-01	1.776
1098956	ENSG00000166997	89469	CNPY4	canopy 4 homolog (zebrafish)	245812	7	n/a	n/a	7.98E-01	1.776
1091825	ENSG00000119630	5196	PGF	placental growth factor	5228	14	n/a	n/a	6.22E-01	1.776
279875916	ENSG00000233271	0	RP11-12C17.2	RP11-12C17.2	0	1	n/a	n/a	9.02E-01	1.776
1088906	ENSG00000095383	34646	TBC1D2	TBC1 domain family, member 2	55357	9	n/a	n/a	7.51E-01	1.776
1089399	ENSG00000101384	179	JAG1	jagged 1	182	20	n/a	n/a	5.22E-01	1.776
279976392	ENSG00000243560	0	AC093503.1	AC093503.1	0	19	n/a	n/a	5.08E-01	1.776
1101092	ENSG00000176749	8774	CDK5R1	cyclin-dependent kinase 5, regulatory subunit 1 (p35)	8851	17	n/a	n/a	4.08E-01	1.776
279875657	ENSG00000233243	0	RP11-12D5.5	RP11-12D5.5	0	X	n/a	n/a	5.20E-01	1.776
279981616	ENSG00000244052	0	RPL5P24	ribosomal protein L5 pseudogene 24	0	8	n/a	n/a	5.62E-01	1.776
1093875	ENSG00000134817	0	APLNR	apelin receptor	0	11	n/a	n/a	3.81E-01	1.776
1105460	ENSG00000205403	3406	CFI	complement factor I	3426	4	n/a	n/a	5.17E-01	1.776
279847246	ENSG00000230732	0	AC127904.2	AC127904.2	0	3	n/a	n/a	3.77E-01	1.775
1107093	ENSG00000226490	0	AC138647.1	Uncharacterized protein	0	8	n/a	n/a	5.08E-01	1.775
1104927	ENSG00000203815	150407	AL358813.2	UPF0627 protein ENSP00000358171	644634	1	n/a	n/a	5.80E-01	1.775
1099154	ENSG00000167771	93899	RCOR2	REST corepressor 2	283248	11	n/a	n/a	6.07E-01	1.775
1108909	ENSG00000239704	0	CDRT4	CMT1A duplicated region transcript 4	0	17	n/a	n/a	7.21E-01	1.774
279840803	ENSG00000230175	0	RP11-466F5.3	RP11-466F5.3	0	1	n/a	n/a	4.00E-01	1.774
1100413	ENSG00000173137	83707	ADCK5	aarF domain containing kinase 5	203054	8	n/a	n/a	5.24E-01	1.774
279835923	ENSG00000229728	0	RP11-314N13.3	RP11-314N13.3	0	20	n/a	n/a	3.78E-01	1.773
279725290	ENSG00000213885	0	RPL13AP7	ribosomal protein L13a pseudogene 7	0	21	n/a	n/a	5.83E-01	1.773
280015592	ENSG00000249626	0	RP11-496H1.1	RP11-496H1.1	0	3	n/a	n/a	6.51E-01	1.773
1101038	ENSG00000176428	81253	VPS37D	vacuolar protein sorting 37 homolog D (S. cerevisiae)	155382	7	n/a	n/a	6.25E-01	1.773
1097270	ENSG00000159239	123222	C2orf81	chromosome 2 open reading frame 81	388963	2	n/a	n/a	9.05E-01	1.772
1104464	ENSG00000197989	59215	SNHG12	small nucleolar RNA host gene 12 (non-protein coding)	85028	1	n/a	n/a	5.50E-01	1.771
1098550	ENSG00000165458	3611	INPPL1	inositol polyphosphate phosphatase-like 1	3636	11	n/a	n/a	5.96E-01	1.77
280085056	ENSG00000255343	0	RP11-299M14.2	RP11-299M14.2	0	8	n/a	n/a	3.82E-01	1.769
280050404	ENSG00000252866	0	5S_rRNA	5S ribosomal RNA	0	7	n/a	n/a	5.07E-01	1.769
1091536	ENSG00000116883	1013880	AL591845.1	AL591845.1	100127947	1	n/a	n/a	7.39E-01	1.769
1097513	ENSG00000160973	8849	FOXH1	forkhead box H1	8928	8	n/a	n/a	3.80E-01	1.769
1098413	ENSG00000164877	55581	MICALL2	MICAL-like 2	79778	7	n/a	n/a	5.16E-01	1.769
1087030	ENSG00000007047	37058	MARK4	MAP/microtubule affinity-regulating kinase 4	57787	19	n/a	n/a	5.10E-01	1.768
279667682	ENSG00000202394	26548	SNORD47	small nucleolar RNA, C/D box 47	26802	1	n/a	n/a	3.85E-01	1.768
1093759	ENSG00000134198	9955	TSPAN2	tetraspanin 2	10100	1	n/a	n/a	5.29E-01	1.768
279657385	ENSG00000199363	0	SNORA63	Small nucleolar RNA SNORA63	0	3	n/a	n/a	3.84E-01	1.767
1092324	ENSG00000123685	34798	BATF3	basic leucine zipper transcription factor, ATF-like 3	55509	1	n/a	n/a	8.01E-01	1.767
279931813	ENSG00000238258	0	RP11-342D11.2	RP11-342D11.2	0	10	n/a	n/a	5.46E-01	1.767
1089887	ENSG00000104907	34910	TRMT1	TRM1 tRNA methyltransferase 1 homolog (S. cerevisiae)	55621	19	n/a	n/a	5.25E-01	1.766
1099068	ENSG00000167525	80574	PROCA1	protein interacting with cyclin A1	147011	17	n/a	n/a	7.26E-01	1.766
279770418	ENSG00000223975	0	AP001048.4	AP001048.4	0	21	n/a	n/a	3.78E-01	1.765
279750108	ENSG00000219986	0	BTF3P7	basic transcription factor 3 pseudogene 7	0	6	n/a	n/a	5.54E-01	1.765
1096611	ENSG00000153721	81167	CNKSR3	CNKSR family member 3	154043	6	n/a	n/a	6.62E-01	1.765
279941528	ENSG00000239622	0	CTA-242H14.1	CTA-242H14.1	0	7	n/a	n/a	7.15E-01	1.764
1102565	ENSG00000184343	26323	SRPK3	SRSF protein kinase 3	26576	X	n/a	n/a	5.08E-01	1.764
279675292	ENSG00000204092	0	RP11-552E20.3	RP11-552E20.3	0	6	n/a	n/a	3.84E-01	1.763
1090894	ENSG00000112079	11164	STK38	serine/threonine kinase 38	11329	6	n/a	n/a	5.14E-01	1.763
280017295	ENSG00000249751	0	ECSCR	endothelial cell-specific chemotaxis regulator	0	5	n/a	n/a	4.00E-01	1.763
1090645	ENSG00000110108	54913	TMEM109	transmembrane protein 109	79073	11	n/a	n/a	6.32E-01	1.763
280121147	ENSG00000258761	0	RP11-24J19.1	RP11-24J19.1	0	15	n/a	n/a	5.16E-01	1.763
1097578	ENSG00000161653	81540	NAGS	N-acetylglutamate synthase	162417	17	n/a	n/a	8.18E-01	1.762
1097507	ENSG00000160957	0	RECQL4	RecQ protein-like 4	0	8	n/a	n/a	5.48E-01	1.762
279923849	ENSG00000237575	23369	PYY2	peptide YY, 2 (seminalplasmin)	23615	17	n/a	n/a	5.17E-01	1.762
1093157	ENSG00000130309	55512	GLT25D1	glycosyltransferase 25 domain containing 1	79709	19	n/a	n/a	8.65E-01	1.762
1093272	ENSG00000130881	4012	LRP3	low density lipoprotein receptor-related protein 3	4037	19	n/a	n/a	5.64E-01	1.762
1102200	ENSG00000182872	8189	RBM10	RNA binding motif protein 10	8241	X	n/a	n/a	6.07E-01	1.762
1087778	ENSG00000064961	10215	HMG20B	high mobility group 20B	10362	19	n/a	n/a	5.72E-01	1.76
1098771	ENSG00000166289	54995	PLEKHF1	pleckstrin homology domain containing, family F (with FYVE domain) member 1	79156	19	n/a	n/a	8.91E-01	1.76
1090495	ENSG00000108840	9870	HDAC5	histone deacetylase 5	10014	17	n/a	n/a	5.40E-01	1.76
1107517	ENSG00000229196	0	RP11-775D22.2	RP11-775D22.2	0	7	n/a	n/a	9.38E-01	1.759
1099083	ENSG00000167565	29679	SERTAD3	SERTA domain containing 3	29946	19	n/a	n/a	5.38E-01	1.759
1092283	ENSG00000123374	1012	CDK2	cyclin-dependent kinase 2	1017	12	n/a	n/a	5.17E-01	1.759
279509439	ENSG00000181524	0	RPL24P4	ribosomal protein L24 pseudogene 4	0	6	n/a	n/a	5.28E-01	1.759
1095512	ENSG00000144579	37222	CTDSP1	CTD (carboxy-terminal domain, RNA polymerase II, polypeptide A) small phosphatase 1	58190	2	n/a	n/a	5.20E-01	1.759
1092101	ENSG00000121775	34405	TMEM39B	transmembrane protein 39B	55116	1	n/a	n/a	5.11E-01	1.758
1107369	ENSG00000228315	60029	GUSBP11	glucuronidase, beta pseudogene 11	91316	22	n/a	n/a	5.16E-01	1.758
1089937	ENSG00000105202	2076	FBL	fibrillarin	2091	19	n/a	n/a	8.52E-01	1.758
1090052	ENSG00000105672	2101	ETV2	ets variant 2	2116	19	n/a	n/a	7.22E-01	1.758
1105979	ENSG00000214063	7063	TSPAN4	tetraspanin 4	7106	11	n/a	n/a	1.07E+00	1.758
279722569	ENSG00000213493	0	RP11-55L3.2	RP11-55L3.2	0	4	n/a	n/a	5.71E-01	1.758
280077648	ENSG00000254910	0	RP11-326C3.7	RP11-326C3.7	0	11	n/a	n/a	5.33E-01	1.756
1090933	ENSG00000112290	8857	WASF1	WAS protein family, member 1	8936	6	n/a	n/a	3.82E-01	1.756
1100985	ENSG00000176171	660	BNIP3	BCL2/adenovirus E1B 19kDa interacting protein 3	664	10	n/a	n/a	3.83E-01	1.755
279476140	ENSG00000176868	0	AL358781.1	AL358781.1	0	9	n/a	n/a	5.35E-01	1.755
1104261	ENSG00000197405	724	C5AR1	complement component 5a receptor 1	728	19	n/a	n/a	5.16E-01	1.754
279886208	ENSG00000234183	0	AC004854.4	AC004854.4	0	7	n/a	n/a	9.38E-01	1.754
1098920	ENSG00000166886	4639	NAB2	NGFI-A binding protein 2 (EGR1 binding protein 2)	4665	12	n/a	n/a	8.27E-01	1.754
1104627	ENSG00000198517	7929	MAFK	v-maf musculoaponeurotic fibrosarcoma oncogene homolog K (avian)	7975	7	n/a	n/a	5.23E-01	1.754
279710807	ENSG00000208797	0	SNORD73A	small nucleolar RNA, C/D box 73A	0	4	n/a	n/a	4.14E-01	1.754
280074191	ENSG00000254680	0	RP11-265D17.2	RP11-265D17.2	0	11	n/a	n/a	6.27E-01	1.753
279911250	ENSG00000236465	0	RP11-65N13.4	RP11-65N13.4	0	9	n/a	n/a	5.46E-01	1.753
279852226	ENSG00000231194	0	FARP1-AS1	FARP1 antisense RNA 1 (non-protein coding)	0	13	n/a	n/a	7.19E-01	1.753
1103571	ENSG00000188511	0	C22orf34	chromosome 22 open reading frame 34	0	22	n/a	n/a	7.48E-01	1.753
1102088	ENSG00000182362	33352	YBEY	ybeY metallopeptidase (putative)	54059	21	n/a	n/a	5.98E-01	1.753
1088154	ENSG00000074855	36992	ANO8	anoctamin 8	57719	19	n/a	n/a	5.35E-01	1.752
1095938	ENSG00000147677	8598	EIF3H	eukaryotic translation initiation factor 3, subunit H	8667	8	n/a	n/a	6.08E-01	1.752
279588432	ENSG00000188646	0	RP11-361A23.2	RP11-361A23.2	0	12	n/a	n/a	5.14E-01	1.752
279727790	ENSG00000214093	0	RP11-247I13.3	RP11-247I13.3	0	22	n/a	n/a	5.47E-01	1.752
279881949	ENSG00000233799	0	AC139887.4	AC139887.4	0	4	n/a	n/a	5.20E-01	1.752
1089150	ENSG00000100336	56603	APOL4	apolipoprotein L, 4	80832	22	n/a	n/a	6.18E-01	1.751
1104804	ENSG00000198901	8935	PRC1	protein regulator of cytokinesis 1	9055	15	n/a	n/a	5.70E-01	1.751
1098657	ENSG00000165879	9879	FRAT1	frequently rearranged in advanced T-cell lymphomas	10023	10	n/a	n/a	7.48E-01	1.751
280004964	ENSG00000248703	0	RP11-495K9.3	RP11-495K9.3	0	12	n/a	n/a	5.14E-01	1.751
1092780	ENSG00000126903	8220	SLC10A3	solute carrier family 10 (sodium/bile acid cotransporter family), member 3	8273	X	n/a	n/a	5.85E-01	1.751
279938412	ENSG00000239256	0	RP11-22N12.1	RP11-22N12.1	0	17	n/a	n/a	5.08E-01	1.751
1089188	ENSG00000100426	9745	ZBED4	zinc finger, BED-type containing 4	9889	22	n/a	n/a	7.75E-01	1.751
1101171	ENSG00000177125	126349	ZBTB34	zinc finger and BTB domain containing 34	403341	9	n/a	n/a	7.24E-01	1.75
1101276	ENSG00000177674	36363	AGTRAP	angiotensin II receptor-associated protein	57085	1	n/a	n/a	5.19E-01	1.75
279962608	ENSG00000242071	0	RPL7AP6	ribosomal protein L7a pseudogene 6	0	14	n/a	n/a	5.09E-01	1.75
1094351	ENSG00000137221	60301	TJAP1	tight junction associated protein 1 (peripheral)	93643	6	n/a	n/a	5.57E-01	1.75
280078666	ENSG00000254979	0	RP11-872D17.8	RP11-872D17.8	0	11	n/a	n/a	5.09E-01	1.749
280123344	ENSG00000258890	59968	CEP95	centrosomal protein 95kDa	90799	17	n/a	n/a	5.19E-01	1.749
1087013	ENSG00000006638	6875	TBXA2R	thromboxane A2 receptor	6915	19	n/a	n/a	8.91E-01	1.749
1105669	ENSG00000206417	0	H1FX-AS1	H1FX antisense RNA 1 (non-protein coding)	0	3	n/a	n/a	5.29E-01	1.749
1106566	ENSG00000221983	7268	UBA52	ubiquitin A-52 residue ribosomal protein fusion product 1	7311	19	n/a	n/a	6.26E-01	1.748
279715871	ENSG00000212206	0	SNORA69	Small nucleolar RNA SNORA69	0	17	n/a	n/a	4.24E-01	1.748
1094123	ENSG00000136098	4726	NEK3	NIMA (never in mitosis gene a)-related kinase 3	4752	13	n/a	n/a	5.22E-01	1.748
1099220	ENSG00000168003	6484	SLC3A2	solute carrier family 3 (activators of dibasic and neutral amino acid transport), member 2	6520	11	n/a	n/a	6.23E-01	1.747
1096970	ENSG00000156858	54834	PRR14	proline rich 14	78994	16	n/a	n/a	6.33E-01	1.747
1092551	ENSG00000125398	6622	SOX9	SRY (sex determining region Y)-box 9	6662	17	n/a	n/a	3.75E-01	1.747
1088098	ENSG00000073169	57884	RP3-402G11.5	Selenoprotein O	83642	22	n/a	n/a	3.78E-01	1.747
1103732	ENSG00000189114	123023	BLOC1S3	biogenesis of lysosomal organelles complex-1, subunit 3	388552	19	n/a	n/a	5.94E-01	1.747
1103864	ENSG00000196230	83710	TUBB	tubulin, beta class I	203068	6	n/a	n/a	5.22E-01	1.747
279926870	ENSG00000237836	0	RP3-499B10.4	RP3-499B10.4	0	X	n/a	n/a	6.24E-01	1.746
279871002	ENSG00000232833	94843	RP11-12A20.5	RP11-12A20.5	100131997	9	n/a	n/a	6.19E-01	1.746
280099872	ENSG00000256928	0	RP11-809N8.2	RP11-809N8.2	0	11	n/a	n/a	9.12E-01	1.746
280101964	ENSG00000257117	0	RP11-793H13.4	RP11-793H13.4	0	12	n/a	n/a	5.45E-01	1.746
279966144	ENSG00000242439	0	CTD-2349P21.1	CTD-2349P21.1	0	17	n/a	n/a	5.12E-01	1.746
1103595	ENSG00000188612	6573	SUMO2	SMT3 suppressor of mif two 3 homolog 2 (S. cerevisiae)	6613	17	n/a	n/a	6.08E-01	1.746
1088851	ENSG00000092421	36829	SEMA6A	sema domain, transmembrane domain (TM), and cytoplasmic domain, (semaphorin) 6A	57556	5	n/a	n/a	5.78E-01	1.746
1100117	ENSG00000171813	81772	PWWP2B	PWWP domain containing 2B	170394	10	n/a	n/a	5.22E-01	1.744
1102184	ENSG00000182796	133322	AC023055.2	AC023055.2	440104	12	n/a	n/a	3.78E-01	1.744
1090491	ENSG00000108828	10346	VAT1	vesicle amine transport protein 1 homolog (T. californica)	10493	17	n/a	n/a	6.34E-01	1.744
279747033	ENSG00000217889	0	RP11-66N11.5	RP11-66N11.5	0	X	n/a	n/a	5.57E-01	1.744
1100318	ENSG00000172663	55995	TMEM134	transmembrane protein 134	80194	11	n/a	n/a	5.94E-01	1.744
279761050	ENSG00000222750	0	U4	U4 spliceosomal RNA	0	16	n/a	n/a	4.24E-01	1.744
1088024	ENSG00000071242	6163	RPS6KA2	ribosomal protein S6 kinase, 90kDa, polypeptide 2	6196	6	n/a	n/a	7.39E-01	1.744
1096699	ENSG00000154358	58249	OBSCN	obscurin, cytoskeletal calmodulin and titin-interacting RhoGEF	84033	1	n/a	n/a	1.10E+00	1.744
279707951	ENSG00000207487	9171	SNORD22	small nucleolar RNA, C/D box 22	9304	11	n/a	n/a	3.76E-01	1.744
1093328	ENSG00000131188	56532	PRR7	proline rich 7 (synaptic)	80758	5	n/a	n/a	5.39E-01	1.743
1100130	ENSG00000171858	6194	RPS21	ribosomal protein S21	6227	20	n/a	n/a	5.11E-01	1.743
1099437	ENSG00000168918	3610	INPP5D	inositol polyphosphate-5-phosphatase, 145kDa	3635	2	n/a	n/a	5.20E-01	1.743
280121084	ENSG00000258757	0	RP11-841O20.2	RP11-841O20.2	0	14	n/a	n/a	5.14E-01	1.743
1093810	ENSG00000134419	6177	RPS15A	ribosomal protein S15a	6210	16	n/a	n/a	3.87E-01	1.742
1099695	ENSG00000170037	78152	CNTROB	centrobin, centrosomal BRCA2 interacting protein	116840	17	n/a	n/a	7.13E-01	1.742
1096012	ENSG00000148362	94836	C9orf142	chromosome 9 open reading frame 142	286257	9	n/a	n/a	3.80E-01	1.742
1087180	ENSG00000012211	3982	PRICKLE3	prickle homolog 3 (Drosophila)	4007	X	n/a	n/a	5.71E-01	1.741
1096658	ENSG00000154099	78966	DNAAF1	dynein, axonemal, assembly factor 1	123872	16	n/a	n/a	3.78E-01	1.741
1088185	ENSG00000075426	2339	FOSL2	FOS-like antigen 2	2355	2	n/a	n/a	8.74E-01	1.741
279876577	ENSG00000233337	0	RP11-552M11.2	RP11-552M11.2	0	1	n/a	n/a	3.81E-01	1.741
279717523	ENSG00000212607	0	SNORA45	small nucleolar RNA, H/ACA box 45	0	11	n/a	n/a	3.87E-01	1.74
1099215	ENSG00000167994	5834	RAB3IL1	RAB3A interacting protein (rabin3)-like 1	5866	11	n/a	n/a	5.09E-01	1.74
1089059	ENSG00000100075	6540	SLC25A1	solute carrier family 25 (mitochondrial carrier; citrate transporter), member 1	6576	22	n/a	n/a	7.17E-01	1.74
1097599	ENSG00000161904	85766	LEMD2	LEM domain containing 2	221496	6	n/a	n/a	6.18E-01	1.739
1089900	ENSG00000104967	4827	NOVA2	neuro-oncological ventral antigen 2	4858	19	n/a	n/a	5.33E-01	1.739
279668934	ENSG00000203394	0	RP5-930J4.4	RP5-930J4.4	0	1	n/a	n/a	6.37E-01	1.739
280070275	ENSG00000254402	134481	LRRC24	leucine rich repeat containing 24	441381	8	n/a	n/a	5.10E-01	1.739
1101115	ENSG00000176890	7255	TYMS	thymidylate synthetase	7298	18	n/a	n/a	6.30E-01	1.738
279365955	ENSG00000166707	0	ZCCHC18	zinc finger, CCHC domain containing 18	0	X	n/a	n/a	7.16E-01	1.738
279887636	ENSG00000234317	0	AC108724.1	AC108724.1	0	3	n/a	n/a	7.29E-01	1.738
1105898	ENSG00000213741	6202	RPS29	ribosomal protein S29	6235	14	n/a	n/a	3.78E-01	1.737
279956167	ENSG00000241362	0	RPL36AP43	ribosomal protein L36a pseudogene 43	0	15	n/a	n/a	5.14E-01	1.737
1090811	ENSG00000111640	2581	GAPDH	glyceraldehyde-3-phosphate dehydrogenase	2597	12	n/a	n/a	6.08E-01	1.737
1088915	ENSG00000095596	1580	CYP26A1	cytochrome P450, family 26, subfamily A, polypeptide 1	1592	10	n/a	n/a	5.11E-01	1.737
280107761	ENSG00000257704	90302	PRR24	proline rich 24	255783	19	n/a	n/a	6.27E-01	1.737
279783635	ENSG00000225075	0	RP11-426L16.3	RP11-426L16.3	0	1	n/a	n/a	5.54E-01	1.737
1103614	ENSG00000188677	29515	PARVB	parvin, beta	29780	22	n/a	n/a	7.45E-01	1.736
1094049	ENSG00000135723	28845	FHOD1	formin homology 2 domain containing 1	29109	16	n/a	n/a	5.39E-01	1.736
1097197	ENSG00000158710	8349	TAGLN2	transgelin 2	8407	1	n/a	n/a	5.49E-01	1.736
280081801	ENSG00000255152	0	MSH5-C6orf26	MSH5-C6orf26 readthrough (non-protein coding)	0	6	n/a	n/a	5.09E-01	1.735
1087726	ENSG00000063169	29731	GLTSCR1	glioma tumor suppressor candidate region gene 1	29998	19	n/a	n/a	5.81E-01	1.735
279711713	ENSG00000211530	0	AL354933.1	AL354933.1	0	6	n/a	n/a	4.27E-01	1.735
1095110	ENSG00000141933	60127	C19orf20	chromosome 19 open reading frame 20	91978	19	n/a	n/a	5.08E-01	1.735
279746032	ENSG00000217130	0	RP3-375P9.2	RP3-375P9.2	0	6	n/a	n/a	3.81E-01	1.735
279750201	ENSG00000220105	0	RP11-307I14.2	RP11-307I14.2	0	9	n/a	n/a	5.12E-01	1.735
1092165	ENSG00000122406	6093	RPL5	ribosomal protein L5	6125	1	n/a	n/a	5.09E-01	1.735
1090154	ENSG00000106133	92068	NSUN5P2	NOP2/Sun domain family, member 5 pseudogene 2	260294	7	n/a	n/a	5.11E-01	1.735
1097530	ENSG00000161082	38111	CELF5	CUGBP, Elav-like family member 5	60680	19	n/a	n/a	5.11E-01	1.735
1086982	ENSG00000006047	30569	YBX2	Y box binding protein 2	51087	17	n/a	n/a	7.21E-01	1.734
1096191	ENSG00000149823	734	C11orf2	chromosome 11 open reading frame 2	738	11	n/a	n/a	5.29E-01	1.734
1105687	ENSG00000206561	8239	COLQ	collagen-like tail subunit (single strand of homotrimer) of asymmetric acetylcholinesterase	8292	3	n/a	n/a	5.40E-01	1.734
1105626	ENSG00000206053	59980	HN1L	hematological and neurological expressed 1-like	90861	16	n/a	n/a	7.16E-01	1.734
1087124	ENSG00000010319	36199	SEMA3G	sema domain, immunoglobulin domain (Ig), short basic domain, secreted, (semaphorin) 3G	56920	3	n/a	n/a	5.36E-01	1.733
1107058	ENSG00000226232	0	RP11-419C5.2	Uncharacterized protein	0	16	n/a	n/a	5.08E-01	1.733
1105527	ENSG00000205643	80887	C22orf40	chromosome 22 open reading frame 40	150383	22	n/a	n/a	6.19E-01	1.733
279986334	ENSG00000244553	0	RP5-1092A11.3	RP5-1092A11.3	0	1	n/a	n/a	3.78E-01	1.732
1105295	ENSG00000204859	3086	ZBTB48	zinc finger and BTB domain containing 48	3104	1	n/a	n/a	6.36E-01	1.731
279863644	ENSG00000232172	0	RP11-57C19.2	RP11-57C19.2	0	9	n/a	n/a	5.50E-01	1.731
280081680	ENSG00000255144	0	RP11-589N15.1	RP11-589N15.1	0	8	n/a	n/a	5.07E-01	1.731
279815843	ENSG00000227898	0	RP13-100B2.4	RP13-100B2.4	0	9	n/a	n/a	8.91E-01	1.731
1099666	ENSG00000169908	4046	TM4SF1	transmembrane 4 L six family member 1	4071	3	n/a	n/a	3.89E-01	1.73
279747456	ENSG00000218265	0	RP11-501I19.4	RP11-501I19.4	0	6	n/a	n/a	8.13E-01	1.73
280098860	ENSG00000256813	0	RP11-804A23.4	RP11-804A23.4	0	11	n/a	n/a	6.50E-01	1.73
1100716	ENSG00000174749	79529	C4orf32	chromosome 4 open reading frame 32	132720	4	n/a	n/a	5.11E-01	1.728
279826704	ENSG00000228887	0	AC022098.2	AC022098.2	0	19	n/a	n/a	6.14E-01	1.728
1101140	ENSG00000176973	23379	FAM89B	family with sequence similarity 89, member B	23625	11	n/a	n/a	5.92E-01	1.728
279854755	ENSG00000231414	0	AC016700.6	AC016700.6	0	2	n/a	n/a	5.22E-01	1.728
1101960	ENSG00000181784	6006	RNASE4	ribonuclease, RNase A family, 4	6038	14	n/a	n/a	3.84E-01	1.728
279723185	ENSG00000213598	0	RP11-112J1.1	RP11-112J1.1	0	14	n/a	n/a	3.78E-01	1.728
1093971	ENSG00000135363	3980	LMO2	LIM domain only 2 (rhombotin-like 1)	4005	11	n/a	n/a	5.44E-01	1.727
1101484	ENSG00000178922	57560	HYI	hydroxypyruvate isomerase (putative)	81888	1	n/a	n/a	6.34E-01	1.727
1105541	ENSG00000205702	1552	CYP2D7P1	cytochrome P450, family 2, subfamily D, polypeptide 7 pseudogene 1	1564	22	n/a	n/a	5.25E-01	1.727
1089308	ENSG00000101004	22736	NINL	ninein-like	22981	20	n/a	n/a	8.56E-01	1.727
1101811	ENSG00000180875	40989	GREM2	gremlin 2	64388	1	n/a	n/a	3.82E-01	1.726
1091347	ENSG00000115548	35106	KDM3A	lysine (K)-specific demethylase 3A	55818	2	n/a	n/a	5.83E-01	1.725
1099232	ENSG00000168056	4029	LTBP3	latent transforming growth factor beta binding protein 3	4054	11	n/a	n/a	6.25E-01	1.725
1092460	ENSG00000124587	5158	PEX6	peroxisomal biogenesis factor 6	5190	6	n/a	n/a	6.40E-01	1.724
1097319	ENSG00000159640	1624	ACE	angiotensin I converting enzyme (peptidyl-dipeptidase A) 1	1636	17	n/a	n/a	5.78E-01	1.724
1095088	ENSG00000141665	83640	FBXO15	F-box protein 15	201456	18	n/a	n/a	8.43E-01	1.724
279862338	ENSG00000232059	0	RP11-173A6.2	RP11-173A6.2	0	1	n/a	n/a	5.09E-01	1.724
1101856	ENSG00000181045	94191	SLC26A11	solute carrier family 26, member 11	284129	17	n/a	n/a	6.77E-01	1.724
1097983	ENSG00000163513	7006	TGFBR2	transforming growth factor, beta receptor II (70/80kDa)	7048	3	n/a	n/a	5.08E-01	1.724
279885784	ENSG00000234144	0	RP5-1044H5.2	RP5-1044H5.2	0	1	n/a	n/a	5.70E-01	1.723
279584659	ENSG00000188338	0	SLC38A3	solute carrier family 38, member 3	0	3	n/a	n/a	5.09E-01	1.723
1101569	ENSG00000179361	10473	ARID3B	AT rich interactive domain 3B (BRIGHT-like)	10620	15	n/a	n/a	6.18E-01	1.723
279979850	ENSG00000243884	0	AL163011.1	AL163011.1	0	14	n/a	n/a	5.39E-01	1.723
1099739	ENSG00000170265	8368	ZNF282	zinc finger protein 282	8427	7	n/a	n/a	5.29E-01	1.723
1090854	ENSG00000111799	1294	COL12A1	collagen, type XII, alpha 1	1303	6	n/a	n/a	6.78E-01	1.722
1089190	ENSG00000100429	58150	HDAC10	histone deacetylase 10	83933	22	n/a	n/a	5.38E-01	1.722
1095461	ENSG00000144191	1252	CNGA3	cyclic nucleotide gated channel alpha 3	1261	2	n/a	n/a	1.02E+00	1.721
279778116	ENSG00000224578	0	AC084058.1	AC084058.1	0	16	n/a	n/a	6.26E-01	1.721
1101375	ENSG00000178209	5307	PLEC	plectin	5339	8	n/a	n/a	7.17E-01	1.721
1105982	ENSG00000214078	8825	CPNE1	copine I	8904	20	n/a	n/a	6.26E-01	1.721
1087246	ENSG00000018280	6520	SLC11A1	solute carrier family 11 (proton-coupled divalent metal ion transporters), member 1	6556	2	n/a	n/a	5.09E-01	1.721
1101584	ENSG00000179456	10325	ZNF238	zinc finger protein 238	10472	1	n/a	n/a	3.80E-01	1.721
1091437	ENSG00000116157	2865	GPX7	glutathione peroxidase 7	2882	1	n/a	n/a	3.78E-01	1.721
1089154	ENSG00000100345	4601	MYH9	myosin, heavy chain 9, non-muscle	4627	22	n/a	n/a	5.79E-01	1.721
1096487	ENSG00000152558	77624	TMEM123	transmembrane protein 123	114908	11	n/a	n/a	5.14E-01	1.72
1093537	ENSG00000132635	41347	FAM113A	family with sequence similarity 113, member A	64773	20	n/a	n/a	6.12E-01	1.72
1099176	ENSG00000167858	57901	TEKT1	tektin 1	83659	17	n/a	n/a	6.28E-01	1.72
1095538	ENSG00000144730	34045	IL17RD	interleukin 17 receptor D	54756	3	n/a	n/a	5.80E-01	1.72
280131562	ENSG00000259357	0	RP11-316M1.12	RP11-316M1.12	0	1	n/a	n/a	3.83E-01	1.72
279716165	ENSG00000212284	0	SNORD115-46	small nucleolar RNA, C/D box 115-46	0	15	n/a	n/a	3.89E-01	1.719
1105115	ENSG00000204381	80335	LAYN	layilin	143903	11	n/a	n/a	5.24E-01	1.719
1091296	ENSG00000115282	41025	TTC31	tetratricopeptide repeat domain 31	64427	2	n/a	n/a	5.79E-01	1.719
1103375	ENSG00000187741	2160	FANCA	Fanconi anemia, complementation group A	2175	16	n/a	n/a	5.20E-01	1.719
1086950	ENSG00000005238	56057	KIAA1539	KIAA1539	80256	9	n/a	n/a	1.11E+00	1.719
279984222	ENSG00000244313	0	RP11-425L10.1	RP11-425L10.1	0	11	n/a	n/a	5.08E-01	1.718
1087218	ENSG00000014914	10745	MTMR11	myotubularin related protein 11	10903	1	n/a	n/a	5.22E-01	1.718
1090520	ENSG00000109065	25900	NAT9	N-acetyltransferase 9 (GCN5-related, putative)	26151	17	n/a	n/a	5.37E-01	1.718
1087832	ENSG00000066056	7032	TIE1	tyrosine kinase with immunoglobulin-like and EGF-like domains 1	7075	1	n/a	n/a	5.17E-01	1.718
1089846	ENSG00000104774	4100	MAN2B1	mannosidase, alpha, class 2B, member 1	4125	19	n/a	n/a	6.57E-01	1.718
1096819	ENSG00000155511	2873	GRIA1	glutamate receptor, ionotropic, AMPA 1	2890	5	n/a	n/a	5.17E-01	1.718
1100638	ENSG00000174307	23366	PHLDA3	pleckstrin homology-like domain, family A, member 3	23612	1	n/a	n/a	7.74E-01	1.718
1102577	ENSG00000184371	1424	CSF1	colony stimulating factor 1 (macrophage)	1435	1	n/a	n/a	5.12E-01	1.717
279915901	ENSG00000236913	0	AC025750.5	AC025750.5	0	2	n/a	n/a	3.99E-01	1.717
280017452	ENSG00000249766	0	RP11-802H3.1	RP11-802H3.1	0	4	n/a	n/a	4.24E-01	1.717
1087379	ENSG00000034152	5574	MAP2K3	mitogen-activated protein kinase kinase 3	5606	17	n/a	n/a	7.76E-01	1.717
1099046	ENSG00000167397	54841	VKORC1	vitamin K epoxide reductase complex, subunit 1	79001	16	n/a	n/a	6.21E-01	1.716
1091568	ENSG00000117122	4212	MFAP2	microfibrillar-associated protein 2	4237	1	n/a	n/a	6.78E-01	1.716
279977500	ENSG00000243663	0	RP11-21K20.1	RP11-21K20.1	0	12	n/a	n/a	3.83E-01	1.716
1088736	ENSG00000090006	8366	LTBP4	latent transforming growth factor beta binding protein 4	8425	19	n/a	n/a	5.23E-01	1.716
279902105	ENSG00000235605	0	RP5-827C21.1	RP5-827C21.1	0	1	n/a	n/a	5.11E-01	1.715
279901920	ENSG00000235587	0	GAPDHP65	glyceraldehyde 3 phosphate dehydrogenase pseudogene 65	0	X	n/a	n/a	5.92E-01	1.715
1107484	ENSG00000228981	0	RP11-364L4.1	RP11-364L4.1	0	4	n/a	n/a	5.08E-01	1.715
280074572	ENSG00000254693	0	RP11-58K22.5	RP11-58K22.5	0	11	n/a	n/a	7.76E-01	1.715
279961317	ENSG00000241954	0	RP1-149A16.17	RP1-149A16.17	0	22	n/a	n/a	5.11E-01	1.715
1088875	ENSG00000093100	0	XXbac-B461K10.4	protein MICAL-3 isoform 1	0	22	n/a	n/a	8.54E-01	1.715
279804852	ENSG00000226915	0	AC068137.13	AC068137.13	0	2	n/a	n/a	5.17E-01	1.714
1093152	ENSG00000130300	57727	PLVAP	plasmalemma vesicle associated protein	83483	19	n/a	n/a	7.33E-01	1.714
1090848	ENSG00000111783	5960	RFX4	regulatory factor X, 4 (influences HLA class II expression)	5992	12	n/a	n/a	3.78E-01	1.714
279790088	ENSG00000225644	0	RPL35AP4	ribosomal protein L35a pseudogene 4	0	6	n/a	n/a	5.07E-01	1.713
1087593	ENSG00000054179	949	ENTPD2	ectonucleoside triphosphate diphosphohydrolase 2	954	9	n/a	n/a	5.09E-01	1.713
279820834	ENSG00000228360	0	RP11-365F18.1	RP11-365F18.1	0	7	n/a	n/a	3.76E-01	1.712
1088593	ENSG00000087085	40	ACHE	acetylcholinesterase	43	7	n/a	n/a	5.09E-01	1.712
1097560	ENSG00000161558	34549	TMEM143	transmembrane protein 143	55260	19	n/a	n/a	9.47E-01	1.712
1094871	ENSG00000140332	7047	TLE3	transducin-like enhancer of split 3 (E(sp1) homolog, Drosophila)	7090	15	n/a	n/a	7.20E-01	1.711
1093508	ENSG00000132478	59607	UNK	unkempt homolog (Drosophila)	85451	17	n/a	n/a	6.20E-01	1.711
1094894	ENSG00000140464	5339	PML	promyelocytic leukemia	5371	15	n/a	n/a	7.97E-01	1.711
279867365	ENSG00000232533	0	AC093673.5	AC093673.5	0	7	n/a	n/a	5.09E-01	1.711
279747406	ENSG00000218208	0	RP11-367G18.2	RP11-367G18.2	0	6	n/a	n/a	3.78E-01	1.71
1093852	ENSG00000134690	34432	CDCA8	cell division cycle associated 8	55143	1	n/a	n/a	5.60E-01	1.71
1089927	ENSG00000105143	6475	SLC1A6	solute carrier family 1 (high affinity aspartate/glutamate transporter), member 6	6511	19	n/a	n/a	3.96E-01	1.709
1102186	ENSG00000182809	1388	CRIP2	cysteine-rich protein 2	1397	14	n/a	n/a	5.62E-01	1.709
279925813	ENSG00000237749	0	RP3-423B22.5	RP3-423B22.5	0	1	n/a	n/a	6.33E-01	1.709
1101550	ENSG00000179241	80311	LDLRAD3	low density lipoprotein receptor class A domain containing 3	143458	11	n/a	n/a	5.35E-01	1.709
1105920	ENSG00000213859	80576	KCTD11	potassium channel tetramerisation domain containing 11	147040	17	n/a	n/a	7.17E-01	1.708
1105874	ENSG00000213563	128790	C8orf82	chromosome 8 open reading frame 82	414919	8	n/a	n/a	8.59E-01	1.708
1094188	ENSG00000136444	34605	RSAD1	radical S-adenosyl methionine domain containing 1	55316	17	n/a	n/a	5.74E-01	1.708
1096610	ENSG00000153714	94852	C9orf150	chromosome 9 open reading frame 150	286343	9	n/a	n/a	9.02E-01	1.708
279849618	ENSG00000230955	0	RP11-109P14.10	RP11-109P14.10	0	1	n/a	n/a	3.87E-01	1.708
280034348	ENSG00000251106	0	FAM206BP	family with sequence similarity 206, member B, pseudogene	0	13	n/a	n/a	7.04E-01	1.708
1099698	ENSG00000170049	9072	KCNAB3	potassium voltage-gated channel, shaker-related subfamily, beta member 3	9196	17	n/a	n/a	5.11E-01	1.707
1103143	ENSG00000186654	34904	PRR5	proline rich 5 (renal)	55615	22	n/a	n/a	5.72E-01	1.707
279665162	ENSG00000201669	9165	SNORD31	small nucleolar RNA, C/D box 31	9298	11	n/a	n/a	5.09E-01	1.707
279974216	ENSG00000243339	0	AC083822.2	AC083822.2	0	3	n/a	n/a	5.45E-01	1.706
1088132	ENSG00000074276	34114	CDHR2	cadherin-related family member 2	54825	5	n/a	n/a	5.75E-01	1.706
1093650	ENSG00000133250	58540	ZNF414	zinc finger protein 414	84330	19	n/a	n/a	6.63E-01	1.706
279950127	ENSG00000240607	0	AC018737.1	AC018737.1	0	2	n/a	n/a	5.34E-01	1.705
1092115	ENSG00000121900	76666	TMEM54	transmembrane protein 54	113452	1	n/a	n/a	6.08E-01	1.705
[truncated: 1 more rows]
