# Supplementary material for: Identification of the Molecular Events Involved in the Development of Prefrontal Cortex Through the Analysis of RNA-Seq Data From BrainSpan
Source: ASN Neuro. 2019 Jun 18;11:1759091419854627. doi: 10.1177/1759091419854627 (PMC6582306; doi:10.1177/1759091419854627)
Supplement: Supplemental Material1 - Supplemental material for Identification of the Molecular Events Involved in the Development of Prefrontal Cortex Through the Analysis of RNA-Seq Data From BrainSpan [file Supplemental_Material1.zip › VFC/VFC9/DEGs-9.csv]

id	name	gene-id	gene-symbol	gene-name	entrez-id	chromosome	start-position	end-position	p	fold-change
280042389	ENSG00000251705	0	RN5-8S6	RNA, 5.8S ribosomal 6	0	Y	n/a	n/a	2.57E-01	457.622
279660990	ENSG00000200434	0	RN5-8S2	RNA, 5.8S ribosomal 2	0	16	n/a	n/a	2.04E-01	172.724
279659240	ENSG00000199916	5991	RMRP	RNA component of mitochondrial RNA processing endoribonuclease	6023	9	n/a	n/a	2.50E-01	44.218
279790000	ENSG00000225630	0	MTND2P28	MT-ND2 pseudogene 28	0	1	n/a	n/a	2.77E-01	30.224
280090532	ENSG00000255823	1023955	MTRNR2L8	MT-RNR2-like 8	100463486	11	n/a	n/a	2.80E-01	29.951
280017626	ENSG00000249780	0	RP11-352E6.2	RP11-352E6.2	0	4	n/a	n/a	3.04E-01	28.338
279668186	ENSG00000202538	26580	RNU4-2	RNA, U4 small nuclear 2	26834	12	n/a	n/a	2.84E-01	27.671
280049102	ENSG00000252678	59641	RPPH1	ribonuclease P RNA component H1	85495	14	n/a	n/a	3.00E-01	25.432
279667584	ENSG00000202364	6035	SNORD3A	small nucleolar RNA, C/D box 3A	780851	17	n/a	n/a	2.93E-01	25.275
280044069	ENSG00000251948	0	AC092279.1	AC092279.1	0	19	n/a	n/a	2.86E-01	25.062
279961289	ENSG00000241948	0	AL133512.1	AL133512.1	0	X	n/a	n/a	2.96E-01	21.511
279666968	ENSG00000202198	79050	RN7SK	RNA, 7SK small nuclear	125050	6	n/a	n/a	3.06E-01	20.225
279983888	ENSG00000244288	0	AC090360.1	AC090360.1	0	18	n/a	n/a	2.84E-01	19.75
279943306	ENSG00000239843	0	AC004866.1	AC004866.1	0	7	n/a	n/a	2.81E-01	19.199
279663146	ENSG00000201098	6052	RNY1	RNA, Ro-associated Y1	6084	7	n/a	n/a	2.81E-01	18.464
279665680	ENSG00000201808	6048	SNORA73A	small nucleolar RNA, H/ACA box 73A	6080	1	n/a	n/a	2.76E-01	18.005
280125409	ENSG00000259001	0	RPPH1	RPPH1	0	14	n/a	n/a	2.66E-01	17.398
279710870	ENSG00000209582	0	SNORA48	small nucleolar RNA, H/ACA box 48	0	17	n/a	n/a	2.79E-01	16.756
279986623	ENSG00000244580	0	AL121959.1	AL121959.1	0	6	n/a	n/a	2.70E-01	15.697
279972735	ENSG00000243185	0	AC108078.1	AC108078.1	0	4	n/a	n/a	3.18E-01	15.611
279659744	ENSG00000200087	0	SNORA73B	small nucleolar RNA, H/ACA box 73B	0	1	n/a	n/a	2.82E-01	14.384
279662180	ENSG00000200795	26581	RNU4-1	RNA, U4 small nuclear 1	26835	12	n/a	n/a	2.72E-01	13.863
279792604	ENSG00000225840	0	RN18S1	RNA, 18S ribosomal 1	0	Y	n/a	n/a	2.86E-01	13.422
279707713	ENSG00000207445	0	SNORD15B	small nucleolar RNA, C/D box 15B	0	11	n/a	n/a	2.72E-01	13.414
279950430	ENSG00000240656	0	AC068594.1	AC068594.1	0	17	n/a	n/a	2.82E-01	12.476
279666849	ENSG00000202174	0	RN5-8S5	RNA, 5.8S ribosomal 5	0	2	n/a	n/a	2.82E-01	12.322
279972630	ENSG00000243172	0	AP003035.1	AP003035.1	0	11	n/a	n/a	2.77E-01	12.031
280046631	ENSG00000252318	0	AC097532.1	AC097532.1	0	2	n/a	n/a	3.13E-01	11.918
279942860	ENSG00000239776	0	AC079949.1	AC079949.1	0	12	n/a	n/a	2.73E-01	11.843
280049018	ENSG00000252666	0	AD000090.1	AD000090.1	0	19	n/a	n/a	2.78E-01	11.817
279710800	ENSG00000208772	0	SNORD94	small nucleolar RNA, C/D box 94	0	2	n/a	n/a	2.83E-01	11.603
279944035	ENSG00000239935	0	AC116340.1	AC116340.1	0	5	n/a	n/a	2.71E-01	11.461
279959910	ENSG00000241781	0	AL161626.1	AL161626.1	0	9	n/a	n/a	2.69E-01	11.214
279960050	ENSG00000241800	0	AC114498.5	AC114498.5	0	1	n/a	n/a	2.82E-01	10.84
280045392	ENSG00000252139	0	SCARNA18	small Cajal body-specific RNA 18	0	18	n/a	n/a	2.93E-01	10.644
279935116	ENSG00000238741	0	SCARNA7	small Cajal body-specific RNA 7	0	3	n/a	n/a	2.86E-01	10.349
279658393	ENSG00000199675	0	snoU2-30	Small nucleolar RNA U2-30	0	11	n/a	n/a	2.83E-01	10.267
280046008	ENSG00000252229	0	AC098691.1	AC098691.1	0	1	n/a	n/a	2.75E-01	10.097
279964315	ENSG00000242257	0	AC044839.1	AC044839.1	0	11	n/a	n/a	3.07E-01	10.049
280116447	ENSG00000258486	5997	RN7SL1	RNA, 7SL, cytoplasmic 1	6029	14	n/a	n/a	2.71E-01	9.648
280119417	ENSG00000258663	0	RP11-123M6.2	RP11-123M6.2	0	14	n/a	n/a	2.84E-01	9.524
279951899	ENSG00000240831	0	AC112777.1	AC112777.1	0	12	n/a	n/a	2.79E-01	9.3
279954000	ENSG00000241115	0	AP001347.1	AP001347.1	0	21	n/a	n/a	2.77E-01	9.278
279660605	ENSG00000200320	0	SNORA63	small nucleolar RNA, H/ACA box 63	0	3	n/a	n/a	2.83E-01	9.213
279942583	ENSG00000239735	0	AC116316.1	AC116316.1	0	4	n/a	n/a	2.88E-01	9.105
279968565	ENSG00000242693	0	AC108047.1	AC108047.1	0	2	n/a	n/a	2.87E-01	8.679
280040407	ENSG00000251562	119806	MALAT1	metastasis associated lung adenocarcinoma transcript 1 (non-protein coding)	378938	11	n/a	n/a	2.79E-01	8.645
279941810	ENSG00000239647	0	AC073366.1	AC073366.1	0	10	n/a	n/a	2.80E-01	8.327
280045763	ENSG00000252194	0	AC114491.2	AC114491.2	0	1	n/a	n/a	2.71E-01	8.153
279971217	ENSG00000243013	0	AL592307.1	AL592307.1	0	1	n/a	n/a	2.85E-01	7.876
279957731	ENSG00000241530	0	AC006368.1	AC006368.1	0	2	n/a	n/a	2.70E-01	7.853
1105100	ENSG00000204347	122962	BTBD17	BTB (POZ) domain containing 17	388419	17	n/a	n/a	2.91E-01	7.687
279934395	ENSG00000238622	0	SNORD97	small nucleolar RNA, C/D box 97	0	11	n/a	n/a	2.84E-01	7.367
279805544	ENSG00000226958	0	RN28S1	RNA, 28S ribosomal 1	0	X	n/a	n/a	2.76E-01	7.341
1093138	ENSG00000130208	338	APOC1	apolipoprotein C-I	341	19	n/a	n/a	2.79E-01	7.283
279980634	ENSG00000243964	0	RP11-16F15.1	RP11-16F15.1	0	11	n/a	n/a	2.89E-01	7.16
279936016	ENSG00000238881	167909	SCARNA2	small Cajal body-specific RNA 2	677766	1	n/a	n/a	2.88E-01	7.149
279661207	ENSG00000200503	1013520	SNORD115-5	small nucleolar RNA, C/D box 115-5	100033442	15	n/a	n/a	2.73E-01	7.113
279663461	ENSG00000201199	0	snoU2_19	Small nucleolar RNA U2-19	0	11	n/a	n/a	2.78E-01	6.938
279715962	ENSG00000212232	0	SNORD17	small nucleolar RNA, C/D box 17	0	20	n/a	n/a	2.97E-01	6.911
280051104	ENSG00000252967	0	AC093693.2	AC093693.2	0	7	n/a	n/a	2.85E-01	6.859
279710898	ENSG00000209804	26570	RNU11	RNA, U11 small nuclear	26824	1	n/a	n/a	2.92E-01	6.766
280077660	ENSG00000254911	0	SCARNA9	small Cajal body-specific RNA 9	0	11	n/a	n/a	2.71E-01	6.764
280082791	ENSG00000255198	182016	SNHG9	small nucleolar RNA host gene 9 (non-protein coding)	735301	16	n/a	n/a	2.92E-01	6.634
280094828	ENSG00000256329	0	SCARNA10	SCARNA10	0	12	n/a	n/a	2.68E-01	6.601
279663559	ENSG00000201229	0	SNORA63	Small nucleolar RNA SNORA63	0	3	n/a	n/a	2.70E-01	6.526
1095848	ENSG00000147119	35828	CHST7	carbohydrate (N-acetylglucosamine 6-O) sulfotransferase 7	56548	X	n/a	n/a	2.76E-01	6.154
279985225	ENSG00000244428	0	AC006032.1	AC006032.1	0	Y	n/a	n/a	2.86E-01	6.102
279759475	ENSG00000222328	0	RNU2-2	RNA, U2 small nuclear 2	0	11	n/a	n/a	2.76E-01	5.947
280044741	ENSG00000252044	0	AL928646.1	AL928646.1	0	X	n/a	n/a	2.72E-01	5.928
279783573	ENSG00000225067	0	AD000091.1	AD000091.1	0	19	n/a	n/a	2.76E-01	5.886
280088659	ENSG00000255633	0	MTRNR2L9	MT-RNR2-like 9 (pseudogene)	0	6	n/a	n/a	2.79E-01	5.793
280045784	ENSG00000252197	0	AC091047.1	AC091047.1	0	8	n/a	n/a	2.78E-01	5.682
279966820	ENSG00000242517	0	AC018607.3	AC018607.3	0	8	n/a	n/a	3.09E-01	5.581
280046722	ENSG00000252331	0	AP002812.1	AP002812.1	0	11	n/a	n/a	2.78E-01	5.546
279658631	ENSG00000199753	1013107	SNORD104	small nucleolar RNA, C/D box 104	692227	17	n/a	n/a	2.83E-01	5.518
279936779	ENSG00000239002	0	SCARNA10	small Cajal body-specific RNA 10	0	12	n/a	n/a	3.08E-01	5.451
280093438	ENSG00000256148	0	RP11-809N8.5	RP11-809N8.5	0	11	n/a	n/a	3.00E-01	5.428
279723829	ENSG00000213661	0	RP11-510I6.2	RP11-510I6.2	0	5	n/a	n/a	2.83E-01	5.42
1098096	ENSG00000163815	7080	CLEC3B	C-type lectin domain family 3, member B	7123	3	n/a	n/a	2.83E-01	5.395
1092837	ENSG00000127528	10218	KLF2	Kruppel-like factor 2 (lung)	10365	19	n/a	n/a	2.83E-01	5.34
1093136	ENSG00000130203	345	APOE	apolipoprotein E	348	19	n/a	n/a	2.81E-01	5.296
1092676	ENSG00000125968	3377	ID1	inhibitor of DNA binding 1, dominant negative helix-loop-helix protein	3397	20	n/a	n/a	2.84E-01	5.233
279716158	ENSG00000212283	169524	SNORD89	small nucleolar RNA, C/D box 89	692205	2	n/a	n/a	2.82E-01	5.184
280009794	ENSG00000249119	0	MTND6P4	MT-ND6 pseudogene 4	0	5	n/a	n/a	2.80E-01	5.147
1092870	ENSG00000127920	2774	GNG11	guanine nucleotide binding protein (G protein), gamma 11	2791	7	n/a	n/a	2.81E-01	5.12
279957244	ENSG00000241482	0	AC064836.1	AC064836.1	0	2	n/a	n/a	2.91E-01	5.098
279940860	ENSG00000239530	0	AC114498.1	AC114498.1	0	1	n/a	n/a	2.73E-01	5.094
1108586	ENSG00000236312	0	CTB-31C7.1	CTB-31C7.1	0	19	n/a	n/a	2.70E-01	5.079
279969545	ENSG00000242814	0	RP11-436H11.1	RP11-436H11.1	0	5	n/a	n/a	3.07E-01	4.991
280044377	ENSG00000251992	0	SCARNA17	small Cajal body-specific RNA 17	0	18	n/a	n/a	2.79E-01	4.917
1089411	ENSG00000101439	1460	CST3	cystatin C	1471	20	n/a	n/a	2.93E-01	4.903
279956340	ENSG00000241376	0	AL606830.1	AL606830.1	0	6	n/a	n/a	2.94E-01	4.884
1096882	ENSG00000156076	11037	WIF1	WNT inhibitory factor 1	11197	12	n/a	n/a	2.80E-01	4.882
280043264	ENSG00000251832	0	AC005626.1	AC005626.1	0	19	n/a	n/a	2.82E-01	4.852
279760112	ENSG00000222489	0	SNORA79	Small nucleolar RNA SNORA79	0	14	n/a	n/a	2.84E-01	4.778
279956702	ENSG00000241431	0	RP11-17A4.1	RP11-17A4.1	0	8	n/a	n/a	2.75E-01	4.75
1104438	ENSG00000197921	123048	HES5	hairy and enhancer of split 5 (Drosophila)	388585	1	n/a	n/a	2.78E-01	4.744
279725962	ENSG00000213939	0	RP11-314A20.1	RP11-314A20.1	0	17	n/a	n/a	2.73E-01	4.642
279706068	ENSG00000207166	0	SNORA68	small nucleolar RNA, H/ACA box 68	0	19	n/a	n/a	2.93E-01	4.631
279944075	ENSG00000239943	0	AC079460.1	AC079460.1	0	12	n/a	n/a	3.24E-01	4.57
1099155	ENSG00000167772	30611	ANGPTL4	angiopoietin-like 4	51129	19	n/a	n/a	2.70E-01	4.532
279710828	ENSG00000208892	0	SNORA49	small nucleolar RNA, H/ACA box 49	0	12	n/a	n/a	2.81E-01	4.515
1102018	ENSG00000182103	85640	FAM181B	family with sequence similarity 181, member B	220382	11	n/a	n/a	2.87E-01	4.493
280043222	ENSG00000251826	0	AL365332.1	AL365332.1	0	1	n/a	n/a	2.81E-01	4.483
279900213	ENSG00000235426	0	RP11-342M3.5	RP11-342M3.5	0	10	n/a	n/a	2.80E-01	4.442
279750066	ENSG00000219928	0	RP11-40C6.2	RP11-40C6.2	0	9	n/a	n/a	2.70E-01	4.438
279723315	ENSG00000213613	0	RP11-380G5.3	RP11-380G5.3	0	10	n/a	n/a	2.89E-01	4.389
279971932	ENSG00000243092	0	AC140847.1	AC140847.1	0	12	n/a	n/a	2.70E-01	4.348
279987728	ENSG00000244683	0	AC092656.1	AC092656.1	0	4	n/a	n/a	2.76E-01	4.285
279889596	ENSG00000234488	0	AC096664.1	AC096664.1	0	2	n/a	n/a	2.80E-01	4.279
279731840	ENSG00000214612	0	RPS19P1	ribosomal protein S19 pseudogene 1	0	20	n/a	n/a	3.05E-01	4.261
279936247	ENSG00000238917	0	SNORD10	small nucleolar RNA, C/D box 10	0	17	n/a	n/a	2.82E-01	4.258
279848330	ENSG00000230837	0	RPL31P2	ribosomal protein L31 pseudogene 2	0	20	n/a	n/a	2.85E-01	4.254
279661844	ENSG00000200693	0	U3	Small nucleolar RNA U3	0	14	n/a	n/a	2.80E-01	4.251
279748239	ENSG00000218748	0	DBIP1	diazepam binding inhibitor (GABA receptor modulator, acyl-CoA binding protein) pseudogene 1	0	6	n/a	n/a	2.77E-01	4.244
279667472	ENSG00000202337	0	U6	U6 spliceosomal RNA	0	14	n/a	n/a	2.76E-01	4.23
279706061	ENSG00000207165	0	SNORA70	small nucleolar RNA, H/ACA box 70	0	X	n/a	n/a	2.78E-01	4.198
1093311	ENSG00000131097	31231	HIGD1B	HIG1 hypoxia inducible domain family, member 1B	51751	17	n/a	n/a	2.82E-01	4.196
1096659	ENSG00000154102	126670	C16orf74	chromosome 16 open reading frame 74	404550	16	n/a	n/a	2.97E-01	4.181
280024738	ENSG00000250321	0	RP11-478C6.4	RP11-478C6.4	0	4	n/a	n/a	2.82E-01	4.165
1090105	ENSG00000105894	5732	PTN	pleiotrophin	5764	7	n/a	n/a	2.90E-01	4.16
279979850	ENSG00000243884	0	AL163011.1	AL163011.1	0	14	n/a	n/a	2.76E-01	4.151
1095680	ENSG00000145824	9406	CXCL14	chemokine (C-X-C motif) ligand 14	9547	5	n/a	n/a	2.70E-01	4.143
1098985	ENSG00000167123	30630	CERCAM	cerebral endothelial cell adhesion molecule	51148	9	n/a	n/a	2.83E-01	4.116
1089582	ENSG00000102760	28720	C13orf15	chromosome 13 open reading frame 15	28984	13	n/a	n/a	2.72E-01	4.116
280006331	ENSG00000248794	0	CTD-2248H3.1	CTD-2248H3.1	0	5	n/a	n/a	2.76E-01	4.099
279660031	ENSG00000200170	0	Y_RNA	Y RNA	0	10	n/a	n/a	2.88E-01	4.088
1089189	ENSG00000100427	22964	MLC1	megalencephalic leukoencephalopathy with subcortical cysts 1	23209	22	n/a	n/a	2.73E-01	4.042
279772657	ENSG00000224114	0	RP11-343H5.4	RP11-343H5.4	0	1	n/a	n/a	2.69E-01	4.037
280043502	ENSG00000251867	0	Y_RNA	Y RNA	0	8	n/a	n/a	2.83E-01	4.024
279989201	ENSG00000245105	80380	RP11-436I9.2	RP11-436I9.2	144571	12	n/a	n/a	2.94E-01	4.009
279800788	ENSG00000226564	0	FTH1P20	ferritin, heavy polypeptide 1 pseudogene 20	0	2	n/a	n/a	2.85E-01	4.007
280112379	ENSG00000258153	0	RP11-511H9.4	RP11-511H9.4	0	12	n/a	n/a	3.03E-01	4.002
279966459	ENSG00000242481	0	AL592546.1	AL592546.1	0	10	n/a	n/a	2.81E-01	3.967
280049354	ENSG00000252714	0	5S_rRNA	5S ribosomal RNA	0	15	n/a	n/a	2.73E-01	3.952
279876044	ENSG00000233287	0	AC009362.2	AC009362.2	0	7	n/a	n/a	2.73E-01	3.946
1087903	ENSG00000068078	2246	FGFR3	fibroblast growth factor receptor 3	2261	4	n/a	n/a	2.78E-01	3.945
280093671	ENSG00000256185	0	RP11-612B6.2	RP11-612B6.2	0	12	n/a	n/a	2.92E-01	3.92
1102506	ENSG00000184113	7079	CLDN5	claudin 5	7122	22	n/a	n/a	2.72E-01	3.902
1103735	ENSG00000189129	85507	PLAC9	placenta-specific 9	219348	10	n/a	n/a	2.77E-01	3.879
279705480	ENSG00000207070	169142	SNORA16A	small nucleolar RNA, H/ACA box 16A	692073	1	n/a	n/a	2.71E-01	3.844
279966906	ENSG00000242527	0	RP11-159H22.1	RP11-159H22.1	0	11	n/a	n/a	2.83E-01	3.843
279705970	ENSG00000207152	0	SNORA67	small nucleolar RNA, H/ACA box 67	0	17	n/a	n/a	2.73E-01	3.822
1093550	ENSG00000132688	10605	NES	nestin	10763	1	n/a	n/a	2.72E-01	3.802
279820834	ENSG00000228360	0	RP11-365F18.1	RP11-365F18.1	0	7	n/a	n/a	3.02E-01	3.785
1089675	ENSG00000103260	54846	METRN	meteorin, glial cell differentiation regulator	79006	16	n/a	n/a	2.70E-01	3.765
1102540	ENSG00000184232	85637	OAF	OAF homolog (Drosophila)	220323	11	n/a	n/a	2.78E-01	3.76
1096045	ENSG00000148671	10816	C10orf116	chromosome 10 open reading frame 116	10974	10	n/a	n/a	2.73E-01	3.75
280137550	ENSG00000259716	0	RP5-977B1.11	RP5-977B1.11	0	20	n/a	n/a	2.73E-01	3.749
279826323	ENSG00000228844	0	RP11-467I20.3	RP11-467I20.3	0	1	n/a	n/a	2.81E-01	3.739
279831793	ENSG00000229344	0	RP5-857K21.7	RP5-857K21.7	0	1	n/a	n/a	2.72E-01	3.733
279762842	ENSG00000223298	0	RNY3P8	RNA, Ro-associated Y3 pseudogene 8	0	13	n/a	n/a	2.74E-01	3.726
279719726	ENSG00000213174	0	RP11-373E16.1	RP11-373E16.1	0	3	n/a	n/a	2.73E-01	3.71
1088375	ENSG00000080573	29999	COL5A3	collagen, type V, alpha 3	50509	19	n/a	n/a	2.71E-01	3.69
280125593	ENSG00000259018	0	RP11-124D2.3	RP11-124D2.3	0	14	n/a	n/a	2.72E-01	3.683
279969868	ENSG00000242861	0	RP11-285F7.2	RP11-285F7.2	0	1	n/a	n/a	2.80E-01	3.668
280116676	ENSG00000258504	0	RP11-638I2.6	RP11-638I2.6	0	14	n/a	n/a	2.82E-01	3.664
279955486	ENSG00000241301	0	AL136982.1	AL136982.1	0	10	n/a	n/a	2.83E-01	3.657
1098676	ENSG00000165949	3409	IFI27	interferon, alpha-inducible protein 27	3429	14	n/a	n/a	2.92E-01	3.656
1091624	ENSG00000117525	2137	F3	coagulation factor III (thromboplastin, tissue factor)	2152	1	n/a	n/a	2.74E-01	3.651
279936289	ENSG00000238923	1016997	RNU7-1	RNA, U7 small nuclear 1	100147744	12	n/a	n/a	2.73E-01	3.616
279666387	ENSG00000202025	0	U6	U6 spliceosomal RNA	0	1	n/a	n/a	2.77E-01	3.616
279865652	ENSG00000232383	0	AC010677.5	AC010677.5	0	7	n/a	n/a	3.07E-01	3.61
279924956	ENSG00000237668	0	WI2-80423F1.1	WI2-80423F1.1	0	22	n/a	n/a	3.05E-01	3.608
279952955	ENSG00000240975	0	RP11-313M3.1	RP11-313M3.1	0	11	n/a	n/a	2.43E-01	3.606
1101604	ENSG00000179604	23334	CDC42EP4	CDC42 effector protein (Rho GTPase binding) 4	23580	17	n/a	n/a	2.74E-01	3.606
279732919	ENSG00000214748	0	RP11-332E4.1	RP11-332E4.1	0	X	n/a	n/a	2.77E-01	3.602
1097416	ENSG00000160307	6252	S100B	S100 calcium binding protein B	6285	21	n/a	n/a	2.72E-01	3.6
279719457	ENSG00000213130	0	EEF1DP5	eukaryotic translation elongation factor 1 delta pseudogene 5	0	6	n/a	n/a	2.69E-01	3.586
280103423	ENSG00000257270	0	RP11-521B24.5	RP11-521B24.5	0	14	n/a	n/a	2.71E-01	3.584
1108379	ENSG00000234851	0	RP11-3P17.3	RP11-3P17.3	0	3	n/a	n/a	2.74E-01	3.584
280138145	ENSG00000259746	0	CTD-3065B20.1	CTD-3065B20.1	0	15	n/a	n/a	2.77E-01	3.581
1096809	ENSG00000155368	1610	DBI	diazepam binding inhibitor (GABA receptor modulator, acyl-CoA binding protein)	1622	2	n/a	n/a	2.91E-01	3.57
279941070	ENSG00000239559	0	RPL37P2	ribosomal protein L37 pseudogene 2	0	11	n/a	n/a	2.78E-01	3.563
279909931	ENSG00000236358	0	RP5-827C21.2	RP5-827C21.2	0	1	n/a	n/a	2.89E-01	3.56
1092913	ENSG00000128283	10976	CDC42EP1	CDC42 effector protein (Rho GTPase binding) 1	11135	22	n/a	n/a	2.69E-01	3.551
279902105	ENSG00000235605	0	RP5-827C21.1	RP5-827C21.1	0	1	n/a	n/a	2.95E-01	3.55
1106516	ENSG00000221857	5316	FXYD1	FXYD domain containing ion transport regulator 1	5348	19	n/a	n/a	2.71E-01	3.548
1097474	ENSG00000160781	55759	PAQR6	progestin and adipoQ receptor family member VI	79957	1	n/a	n/a	2.69E-01	3.536
280117894	ENSG00000258575	0	RP11-998D10.2	RP11-998D10.2	0	14	n/a	n/a	2.79E-01	3.535
279981623	ENSG00000244053	0	RPL13AP2	ribosomal protein L13a pseudogene 2	0	14	n/a	n/a	2.75E-01	3.519
1105693	ENSG00000211448	1722	DIO2	deiodinase, iodothyronine, type II	1734	14	n/a	n/a	2.88E-01	3.516
1093153	ENSG00000130303	680	BST2	bone marrow stromal cell antigen 2	684	19	n/a	n/a	2.74E-01	3.505
1093271	ENSG00000130876	35581	SLC7A10	solute carrier family 7 (neutral amino acid transporter light chain, asc system), member 10	56301	19	n/a	n/a	2.72E-01	3.499
1096483	ENSG00000152518	674	ZFP36L2	zinc finger protein 36, C3H type-like 2	678	2	n/a	n/a	3.20E-01	3.498
279936527	ENSG00000238961	166122	SNORA47	small nucleolar RNA, H/ACA box 47	677828	5	n/a	n/a	2.74E-01	3.488
279702757	ENSG00000206597	1013090	SNORA57	small nucleolar RNA, H/ACA box 57	692158	11	n/a	n/a	2.82E-01	3.481
1088591	ENSG00000087076	30653	HSD17B14	hydroxysteroid (17-beta) dehydrogenase 14	51171	19	n/a	n/a	2.84E-01	3.459
280135967	ENSG00000259607	0	CTD-2647L4.5	CTD-2647L4.5	0	8	n/a	n/a	2.71E-01	3.442
1101196	ENSG00000177283	8267	FZD8	frizzled family receptor 8	8325	10	n/a	n/a	2.82E-01	3.442
280028328	ENSG00000250610	0	RP11-738E22.2	RP11-738E22.2	0	4	n/a	n/a	2.93E-01	3.429
279896495	ENSG00000235065	0	RPL24P2	ribosomal protein L24 pseudogene 2	0	20	n/a	n/a	2.70E-01	3.424
1103517	ENSG00000188290	37072	HES4	hairy and enhancer of split 4 (Drosophila)	57801	1	n/a	n/a	2.74E-01	3.422
1092564	ENSG00000125462	10338	C1orf61	chromosome 1 open reading frame 61	10485	1	n/a	n/a	2.83E-01	3.417
279657385	ENSG00000199363	0	SNORA63	Small nucleolar RNA SNORA63	0	3	n/a	n/a	2.73E-01	3.416
279937003	ENSG00000239039	182393	SNORD13	small nucleolar RNA, C/D box 13	692084	8	n/a	n/a	2.78E-01	3.405
1099263	ENSG00000168209	33832	DDIT4	DNA-damage-inducible transcript 4	54541	10	n/a	n/a	2.77E-01	3.395
280092093	ENSG00000256007	0	ARAP1-AS1	ARAP1 antisense RNA 1 (non-protein coding)	0	11	n/a	n/a	2.82E-01	3.385
279705144	ENSG00000207008	0	SNORA54	small nucleolar RNA, H/ACA box 54	0	11	n/a	n/a	2.89E-01	3.378
1102641	ENSG00000184674	2935	GSTT1	glutathione S-transferase theta 1	2952	22	n/a	n/a	2.73E-01	3.376
279938997	ENSG00000239317	0	RP11-449H3.2	RP11-449H3.2	0	5	n/a	n/a	2.91E-01	3.376
1094173	ENSG00000136297	85816	MMD2	monocyte to macrophage differentiation-associated 2	221938	7	n/a	n/a	2.83E-01	3.373
1090973	ENSG00000112559	4163	MDFI	MyoD family inhibitor	4188	6	n/a	n/a	2.85E-01	3.372
1093885	ENSG00000134873	8949	CLDN10	claudin 10	9071	13	n/a	n/a	2.73E-01	3.371
1099767	ENSG00000170370	2003	EMX2	empty spiracles homeobox 2	2018	10	n/a	n/a	2.69E-01	3.37
1096547	ENSG00000153048	23343	CARHSP1	calcium regulated heat stable protein 1, 24kDa	23589	16	n/a	n/a	2.81E-01	3.369
1097552	ENSG00000161509	2888	GRIN2C	glutamate receptor, ionotropic, N-methyl D-aspartate 2C	2905	17	n/a	n/a	2.81E-01	3.363
279478771	ENSG00000177133	133718	RP1-163G9.1	RP1-163G9.1	440556	1	n/a	n/a	2.74E-01	3.359
279899499	ENSG00000235354	0	CTA-276O3.4	CTA-276O3.4	0	7	n/a	n/a	3.18E-01	3.358
1091641	ENSG00000117616	36313	C1orf63	chromosome 1 open reading frame 63	57035	1	n/a	n/a	2.72E-01	3.355
280098583	ENSG00000256761	0	AL008733.1	AL008733.1	0	1	n/a	n/a	2.76E-01	3.354
1106545	ENSG00000221932	152866	HEPN1	hepatocellular carcinoma, down-regulated 1	641654	11	n/a	n/a	2.70E-01	3.354
279945859	ENSG00000240155	0	AC114498.2	AC114498.2	0	1	n/a	n/a	2.89E-01	3.347
1096028	ENSG00000148482	85703	SLC39A12	solute carrier family 39 (zinc transporter), member 12	221074	10	n/a	n/a	2.77E-01	3.346
1093119	ENSG00000130066	6269	SAT1	spermidine/spermine N1-acetyltransferase 1	6303	X	n/a	n/a	2.78E-01	3.345
1106209	ENSG00000214899	0	C17orf84	chromosome 17 open reading frame 84	0	17	n/a	n/a	2.79E-01	3.345
279784688	ENSG00000225177	0	RP11-390P2.4	RP11-390P2.4	0	6	n/a	n/a	2.91E-01	3.341
1089349	ENSG00000101198	79286	NKAIN4	Na+/K+ transporting ATPase interacting 4	128414	20	n/a	n/a	2.82E-01	3.34
1094696	ENSG00000139155	33214	SLCO1C1	solute carrier organic anion transporter family, member 1C1	53919	12	n/a	n/a	2.81E-01	3.336
279880509	ENSG00000233668	0	RP11-571F15.3	RP11-571F15.3	0	9	n/a	n/a	2.82E-01	3.335
1090518	ENSG00000109062	9233	SLC9A3R1	solute carrier family 9 (sodium/hydrogen exchanger), member 3 regulator 1	9368	17	n/a	n/a	2.82E-01	3.332
1104614	ENSG00000198467	7126	TPM2	tropomyosin 2 (beta)	7169	9	n/a	n/a	2.73E-01	3.331
1091708	ENSG00000118418	9190	HMGN3	high mobility group nucleosomal binding domain 3	9324	6	n/a	n/a	2.78E-01	3.322
1104954	ENSG00000203883	33636	SOX18	SRY (sex determining region Y)-box 18	54345	20	n/a	n/a	2.74E-01	3.319
1094365	ENSG00000137285	110335	TUBB2B	tubulin, beta 2B class IIb	347733	6	n/a	n/a	2.81E-01	3.314
279770712	ENSG00000224012	0	RP11-756G12.1	RP11-756G12.1	0	5	n/a	n/a	2.79E-01	3.312
1100007	ENSG00000171388	8785	APLN	apelin	8862	X	n/a	n/a	2.79E-01	3.308
280046141	ENSG00000252248	0	AC093693.1	AC093693.1	0	7	n/a	n/a	2.78E-01	3.304
280081407	ENSG00000255125	0	RP11-685M7.5	RP11-685M7.5	0	11	n/a	n/a	2.72E-01	3.297
279802091	ENSG00000226686	0	AC012309.5	AC012309.5	0	19	n/a	n/a	1.86E-01	3.295
279906558	ENSG00000236041	0	AC013791.2	AC013791.2	0	11	n/a	n/a	2.95E-01	3.29
1091153	ENSG00000114115	5915	RBP1	retinol binding protein 1, cellular	5947	3	n/a	n/a	2.88E-01	3.283
1091674	ENSG00000118094	11021	TREH	trehalase (brush-border membrane glycoprotein)	11181	11	n/a	n/a	2.72E-01	3.281
1107172	ENSG00000227081	0	RP11-543P15.1	RP11-543P15.1	0	12	n/a	n/a	2.80E-01	3.273
1095102	ENSG00000141756	38112	FKBP10	FK506 binding protein 10, 65 kDa	60681	17	n/a	n/a	2.85E-01	3.265
279800531	ENSG00000226532	0	RP5-1052M9.1	RP5-1052M9.1	0	X	n/a	n/a	2.80E-01	3.26
1097961	ENSG00000163453	3470	IGFBP7	insulin-like growth factor binding protein 7	3490	4	n/a	n/a	2.77E-01	3.26
1107630	ENSG00000229974	0	AC083862.1	AC083862.1	0	7	n/a	n/a	2.91E-01	3.255
280022807	ENSG00000250166	0	RP11-268P4.5	RP11-268P4.5	0	12	n/a	n/a	2.70E-01	3.251
1105631	ENSG00000206077	0	ZDHHC11B	zinc finger, DHHC-type containing 11B	0	5	n/a	n/a	2.70E-01	3.246
1101107	ENSG00000176845	94211	METRNL	meteorin, glial cell differentiation regulator-like	284207	17	n/a	n/a	2.77E-01	3.246
279810587	ENSG00000227407	0	AC008746.3	AC008746.3	0	19	n/a	n/a	2.90E-01	3.241
1099782	ENSG00000170425	133	ADORA2B	adenosine A2b receptor	136	17	n/a	n/a	2.82E-01	3.235
1103604	ENSG00000188643	79949	S100A16	S100 calcium binding protein A16	140576	1	n/a	n/a	2.70E-01	3.229
1107177	ENSG00000227097	0	RP11-742N3.1	RP11-742N3.1	0	11	n/a	n/a	2.84E-01	3.224
1088055	ENSG00000072163	34968	LIMS2	LIM and senescent cell antigen-like domains 2	55679	2	n/a	n/a	2.70E-01	3.222
279659982	ENSG00000200156	26578	RNU5B-1	RNA, U5B small nuclear 1	26832	15	n/a	n/a	2.76E-01	3.216
280078548	ENSG00000254969	0	RP11-939C17.2	RP11-939C17.2	0	11	n/a	n/a	2.75E-01	3.213
280049263	ENSG00000252701	0	SNORD112	Small nucleolar RNA SNORD112	0	14	n/a	n/a	2.81E-01	3.211
280063922	ENSG00000253948	0	RP11-410L14.2	RP11-410L14.2	0	8	n/a	n/a	2.83E-01	3.211
280097368	ENSG00000256618	1023939	MTRNR2L1	MT-RNR2-like 1	100462977	17	n/a	n/a	2.37E-01	3.21
1103833	ENSG00000196154	6242	S100A4	S100 calcium binding protein A4	6275	1	n/a	n/a	2.73E-01	3.21
1090094	ENSG00000105854	5413	PON2	paraoxonase 2	5445	7	n/a	n/a	2.77E-01	3.209
1095911	ENSG00000147509	8535	RGS20	regulator of G-protein signaling 20	8601	8	n/a	n/a	2.84E-01	3.204
1093509	ENSG00000132481	60003	TRIM47	tripartite motif containing 47	91107	17	n/a	n/a	2.76E-01	3.202
1089385	ENSG00000101335	10251	MYL9	myosin, light chain 9, regulatory	10398	20	n/a	n/a	2.71E-01	3.2
1099106	ENSG00000167641	60906	PPP1R14A	protein phosphatase 1, regulatory (inhibitor) subunit 14A	94274	19	n/a	n/a	2.78E-01	3.188
1095444	ENSG00000144040	60743	SFXN5	sideroflexin 5	94097	2	n/a	n/a	2.80E-01	3.186
1093154	ENSG00000130304	119630	SLC27A1	solute carrier family 27 (fatty acid transporter), member 1	376497	19	n/a	n/a	2.72E-01	3.182
1105448	ENSG00000205336	9156	GPR56	G protein-coupled receptor 56	9289	16	n/a	n/a	2.70E-01	3.182
279781883	ENSG00000224915	0	RP11-108L7.7	RP11-108L7.7	0	10	n/a	n/a	2.82E-01	3.179
280098691	ENSG00000256786	0	AP001029.2	AP001029.2	0	18	n/a	n/a	2.80E-01	3.179
1093367	ENSG00000131477	10120	RAMP2	receptor (G protein-coupled) activity modifying protein 2	10266	17	n/a	n/a	2.90E-01	3.176
279716928	ENSG00000212464	0	SNORA12	small nucleolar RNA, H/ACA box 12	0	10	n/a	n/a	2.73E-01	3.172
1091593	ENSG00000117318	3379	ID3	inhibitor of DNA binding 3, dominant negative helix-loop-helix protein	3399	1	n/a	n/a	2.74E-01	3.145
280079739	ENSG00000255031	0	RP11-802E16.3	RP11-802E16.3	0	11	n/a	n/a	2.78E-01	3.141
279869495	ENSG00000232699	0	RP11-758C21.1	RP11-758C21.1	0	6	n/a	n/a	2.83E-01	3.133
279988779	ENSG00000244921	0	CTB-36O1.7	CTB-36O1.7	0	5	n/a	n/a	2.69E-01	3.131
279720656	ENSG00000213293	0	CTD-2666L21.3	CTD-2666L21.3	0	19	n/a	n/a	2.80E-01	3.131
1102565	ENSG00000184343	26323	SRPK3	SRSF protein kinase 3	26576	X	n/a	n/a	2.75E-01	3.131
1103851	ENSG00000196196	166902	HRCT1	histidine rich carboxyl terminus 1	646962	9	n/a	n/a	2.77E-01	3.128
279830440	ENSG00000229230	0	C20orf127	C20orf127	0	20	n/a	n/a	3.36E-01	3.123
279755733	ENSG00000221767	1022995	MIR1307	microRNA 1307	100302174	10	n/a	n/a	2.87E-01	3.121
1090126	ENSG00000106003	3930	LFNG	LFNG O-fucosylpeptide 3-beta-N-acetylglucosaminyltransferase	3955	7	n/a	n/a	2.79E-01	3.116
279979244	ENSG00000243802	0	RP11-390K5.1	RP11-390K5.1	0	11	n/a	n/a	2.88E-01	3.114
1109009	ENSG00000241839	56102	PLEKHO2	pleckstrin homology domain containing, family O member 2	80301	15	n/a	n/a	2.85E-01	3.112
1099701	ENSG00000170075	9152	GPR37L1	G protein-coupled receptor 37 like 1	9283	1	n/a	n/a	2.72E-01	3.11
1102436	ENSG00000183773	80861	AIFM3	apoptosis-inducing factor, mitochondrion-associated, 3	150209	22	n/a	n/a	2.80E-01	3.11
1099074	ENSG00000167543	59881	TP53I13	tumor protein p53 inducible protein 13	90313	17	n/a	n/a	2.85E-01	3.11
279706642	ENSG00000207263	1013506	SNORD116-16	small nucleolar RNA, C/D box 116-16	100033428	15	n/a	n/a	2.77E-01	3.1
1102536	ENSG00000184221	77779	OLIG1	oligodendrocyte transcription factor 1	116448	21	n/a	n/a	2.80E-01	3.095
1090158	ENSG00000106211	3295	HSPB1	heat shock 27kDa protein 1	3315	7	n/a	n/a	2.70E-01	3.092
1102038	ENSG00000182175	36242	RGMA	RGM domain family, member A	56963	15	n/a	n/a	2.70E-01	3.09
279711853	ENSG00000211574	1013361	MIR770	microRNA 770	768222	14	n/a	n/a	2.76E-01	3.088
1103578	ENSG00000188536	3023	HBA2	hemoglobin, alpha 2	3040	16	n/a	n/a	2.76E-01	3.085
279849618	ENSG00000230955	0	RP11-109P14.10	RP11-109P14.10	0	1	n/a	n/a	2.75E-01	3.081
279973293	ENSG00000243256	0	RP11-453M1.1	RP11-453M1.1	0	18	n/a	n/a	2.84E-01	3.079
1087784	ENSG00000065054	9216	SLC9A3R2	solute carrier family 9 (sodium/hydrogen exchanger), member 3 regulator 2	9351	16	n/a	n/a	2.82E-01	3.079
1092042	ENSG00000121089	0	NACA3P	NACA family member 3 pseudogene	0	4	n/a	n/a	2.75E-01	3.078
1087314	ENSG00000025423	8561	HSD17B6	hydroxysteroid (17-beta) dehydrogenase 6 homolog (mouse)	8630	12	n/a	n/a	2.79E-01	3.071
1092823	ENSG00000127418	33139	FGFRL1	fibroblast growth factor receptor-like 1	53834	4	n/a	n/a	2.76E-01	3.069
280072596	ENSG00000254563	0	RP11-673F18.1	RP11-673F18.1	0	11	n/a	n/a	2.79E-01	3.067
1102961	ENSG00000185955	126083	C7orf61	chromosome 7 open reading frame 61	402573	7	n/a	n/a	2.84E-01	3.067
1092574	ENSG00000125520	36010	SLC2A4RG	SLC2A4 regulator	56731	20	n/a	n/a	2.71E-01	3.067
1087535	ENSG00000049540	1991	ELN	elastin	2006	7	n/a	n/a	2.73E-01	3.066
279955171	ENSG00000241255	0	RP1-89D4.1	RP1-89D4.1	0	11	n/a	n/a	2.77E-01	3.065
1097903	ENSG00000163220	6247	S100A9	S100 calcium binding protein A9	6280	1	n/a	n/a	2.94E-01	3.062
1097089	ENSG00000157833	80935	FAM59B	family with sequence similarity 59, member B	150946	2	n/a	n/a	2.85E-01	3.061
279720762	ENSG00000213307	0	RPL18P11	ribosomal protein L18 pseudogene 11	0	15	n/a	n/a	2.89E-01	3.061
1094257	ENSG00000136826	9180	KLF4	Kruppel-like factor 4 (gut)	9314	9	n/a	n/a	2.78E-01	3.057
1093971	ENSG00000135363	3980	LMO2	LIM domain only 2 (rhombotin-like 1)	4005	11	n/a	n/a	2.84E-01	3.047
1105897	ENSG00000213722	23318	DDAH2	dimethylarginine dimethylaminohydrolase 2	23564	6	n/a	n/a	2.90E-01	3.046
279911549	ENSG00000236494	0	RP11-89N17.4	RP11-89N17.4	0	7	n/a	n/a	2.72E-01	3.045
279985803	ENSG00000244485	0	RP11-150D5.1	RP11-150D5.1	0	16	n/a	n/a	2.81E-01	3.044
279730287	ENSG00000214389	0	RPS3AP26	ribosomal protein S3a pseudogene 26	0	7	n/a	n/a	2.82E-01	3.043
1106071	ENSG00000214402	125696	LCNL1	lipocalin-like 1	401562	9	n/a	n/a	2.82E-01	3.04
279849163	ENSG00000230910	0	RP3-525N10.2	RP3-525N10.2	0	6	n/a	n/a	2.70E-01	3.037
279780020	ENSG00000224731	0	AC016716.2	AC016716.2	0	2	n/a	n/a	2.88E-01	3.036
279836712	ENSG00000229814	0	RP11-563H8.2	RP11-563H8.2	0	9	n/a	n/a	2.86E-01	3.035
1088860	ENSG00000092820	7387	EZR	ezrin	7430	6	n/a	n/a	2.82E-01	3.029
1101476	ENSG00000178878	57277	APOLD1	apolipoprotein L domain containing 1	81575	12	n/a	n/a	2.81E-01	3.024
1095352	ENSG00000143545	5840	RAB13	RAB13, member RAS oncogene family	5872	1	n/a	n/a	2.89E-01	3.023
1094298	ENSG00000136938	10394	ANP32B	acidic (leucine-rich) nuclear phosphoprotein 32 family, member B	10541	9	n/a	n/a	2.72E-01	3.023
1100697	ENSG00000174628	78980	IQCK	IQ motif containing K	124152	16	n/a	n/a	2.94E-01	3.02
279480959	ENSG00000177410	134970	ZNFX1-AS1	ZNFX1 antisense RNA 1 (non-protein coding)	441951	20	n/a	n/a	2.71E-01	3.017
1092901	ENSG00000128228	23506	SDF2L1	stromal cell-derived factor 2-like 1	23753	22	n/a	n/a	2.75E-01	3.016
1099299	ENSG00000168314	4310	MOBP	myelin-associated oligodendrocyte basic protein	4336	3	n/a	n/a	3.15E-01	3.015
1101238	ENSG00000177469	94186	PTRF	polymerase I and transcript release factor	284119	17	n/a	n/a	2.71E-01	3.012
1096764	ENSG00000154930	58733	ACSS1	acyl-CoA synthetase short-chain family member 1	84532	20	n/a	n/a	2.78E-01	3.005
1098556	ENSG00000165478	85636	HEPACAM	hepatic and glial cell adhesion molecule	220296	11	n/a	n/a	2.78E-01	3.005
1092775	ENSG00000126878	57786	AIF1L	allograft inflammatory factor 1-like	83543	9	n/a	n/a	2.79E-01	3.003
280085678	ENSG00000255390	0	RP11-732A19.5	RP11-732A19.5	0	11	n/a	n/a	2.81E-01	2.997
279660346	ENSG00000200253	0	U6	U6 spliceosomal RNA	0	10	n/a	n/a	2.83E-01	2.992
279863926	ENSG00000232208	0	RP3-477M7.5	RP3-477M7.5	0	1	n/a	n/a	2.91E-01	2.992
280065750	ENSG00000254087	0	LYN	v-yes-1 Yamaguchi sarcoma viral related oncogene homolog	0	8	n/a	n/a	2.91E-01	2.985
279659464	ENSG00000199994	0	RN5S145	RNA, 5S ribosomal 145	0	3	n/a	n/a	2.73E-01	2.983
1088979	ENSG00000099385	9143	BCL7C	B-cell CLL/lymphoma 7C	9274	16	n/a	n/a	2.76E-01	2.977
1098171	ENSG00000164050	5332	PLXNB1	plexin B1	5364	3	n/a	n/a	2.69E-01	2.976
279953709	ENSG00000241079	0	AC131055.8	AC131055.8	0	17	n/a	n/a	2.82E-01	2.974
1098935	ENSG00000166925	57310	TSC22D4	TSC22 domain family, member 4	81628	7	n/a	n/a	2.71E-01	2.974
280126142	ENSG00000259045	0	RP11-320M16.1	RP11-320M16.1	0	14	n/a	n/a	2.73E-01	2.974
279719187	ENSG00000213087	0	RP11-613F7.1	RP11-613F7.1	0	6	n/a	n/a	2.72E-01	2.974
279871219	ENSG00000232858	0	RPL34P27	ribosomal protein L34 pseudogene 27	0	13	n/a	n/a	2.78E-01	2.964
1092627	ENSG00000125817	1052	CENPB	centromere protein B, 80kDa	1059	20	n/a	n/a	2.72E-01	2.964
1108360	ENSG00000234745	3088	HLA-B	major histocompatibility complex, class I, B	3106	6	n/a	n/a	2.71E-01	2.962
1098665	ENSG00000165912	29498	PACSIN3	protein kinase C and casein kinase substrate in neurons 3	29763	11	n/a	n/a	2.95E-01	2.96
1093034	ENSG00000129250	10591	KIF1C	kinesin family member 1C	10749	17	n/a	n/a	2.88E-01	2.956
1090497	ENSG00000108848	31227	LUC7L3	LUC7-like 3 (S. cerevisiae)	51747	17	n/a	n/a	2.70E-01	2.954
279797209	ENSG00000226243	0	RPL37AP1	ribosomal protein L37a pseudogene 1	0	20	n/a	n/a	2.70E-01	2.953
1104600	ENSG00000198417	4468	MT1F	metallothionein 1F	4494	16	n/a	n/a	2.86E-01	2.952
1106432	ENSG00000216921	94468	AC131097.4	Uncharacterized protein	285095	2	n/a	n/a	2.83E-01	2.949
1090265	ENSG00000106991	2007	ENG	endoglin	2022	9	n/a	n/a	2.72E-01	2.942
279982337	ENSG00000244151	0	RP11-148K1.12	RP11-148K1.12	0	7	n/a	n/a	2.85E-01	2.937
1090640	ENSG00000110080	6448	ST3GAL4	ST3 beta-galactoside alpha-2,3-sialyltransferase 4	6484	11	n/a	n/a	2.89E-01	2.93
1100593	ENSG00000174021	2770	GNG5	guanine nucleotide binding protein (G protein), gamma 5	2787	1	n/a	n/a	2.72E-01	2.929
279662166	ENSG00000200792	0	SNORA80	small nucleolar RNA, H/ACA box 80	0	21	n/a	n/a	2.81E-01	2.925
279985183	ENSG00000244422	0	RP11-463H12.1	RP11-463H12.1	0	4	n/a	n/a	3.18E-01	2.921
1105069	ENSG00000204278	94139	TMEM235	transmembrane protein 235	283999	17	n/a	n/a	2.80E-01	2.917
1093572	ENSG00000132819	34833	RBM38	RNA binding motif protein 38	55544	20	n/a	n/a	2.80E-01	2.912
279841304	ENSG00000230216	0	HSPB1P2	heat shock 27kDa protein 1 pseudogene 2	0	X	n/a	n/a	2.78E-01	2.911
1092888	ENSG00000128016	7495	ZFP36	zinc finger protein 36, C3H type, homolog (mouse)	7538	19	n/a	n/a	3.14E-01	2.906
1093551	ENSG00000132692	40470	BCAN	brevican	63827	1	n/a	n/a	2.70E-01	2.904
1096164	ENSG00000149591	6836	TAGLN	transgelin	6876	11	n/a	n/a	2.75E-01	2.895
280009590	ENSG00000249106	0	RP11-806K15.1	RP11-806K15.1	0	4	n/a	n/a	2.77E-01	2.895
1092726	ENSG00000126458	6204	RRAS	related RAS viral (r-ras) oncogene homolog	6237	19	n/a	n/a	2.83E-01	2.894
1088328	ENSG00000079215	6471	SLC1A3	solute carrier family 1 (glial high affinity glutamate transporter), member 3	6507	5	n/a	n/a	2.79E-01	2.894
280044503	ENSG00000252010	0	SCARNA5	small Cajal body-specific RNA 5	0	2	n/a	n/a	2.77E-01	2.891
1091884	ENSG00000119938	5475	PPP1R3C	protein phosphatase 1, regulatory subunit 3C	5507	10	n/a	n/a	2.72E-01	2.891
1093381	ENSG00000131634	55455	TMEM204	transmembrane protein 204	79652	16	n/a	n/a	2.77E-01	2.883
1101422	ENSG00000178537	784	SLC25A20	solute carrier family 25 (carnitine/acylcarnitine translocase), member 20	788	3	n/a	n/a	2.72E-01	2.882
1096065	ENSG00000148826	58705	NKX6-2	NK6 homeobox 2	84504	10	n/a	n/a	3.06E-01	2.882
1098490	ENSG00000165175	37340	MID1IP1	MID1 interacting protein 1 (gastrulation specific G12 homolog (zebrafish))	58526	X	n/a	n/a	2.93E-01	2.878
279863828	ENSG00000232196	1023950	MTRNR2L4	MT-RNR2-like 4	100463285	16	n/a	n/a	2.82E-01	2.873
279780561	ENSG00000224795	0	AP003039.3	AP003039.3	0	11	n/a	n/a	2.70E-01	2.87
279704171	ENSG00000206838	0	SNORA5A	small nucleolar RNA, H/ACA box 5A	0	7	n/a	n/a	3.05E-01	2.867
1109083	ENSG00000243449	125465	C4orf48	chromosome 4 open reading frame 48	401115	4	n/a	n/a	2.78E-01	2.866
1087850	ENSG00000066468	2248	FGFR2	fibroblast growth factor receptor 2	2263	10	n/a	n/a	2.92E-01	2.864
1095059	ENSG00000141524	11158	TMC6	transmembrane channel-like 6	11322	17	n/a	n/a	2.78E-01	2.864
279914768	ENSG00000236801	0	RP11-373A9.1	RP11-373A9.1	0	9	n/a	n/a	2.79E-01	2.863
1092093	ENSG00000121742	10646	GJB6	gap junction protein, beta 6, 30kDa	10804	13	n/a	n/a	2.79E-01	2.863
280040008	ENSG00000251534	0	RP1-96H9.6	RP1-96H9.6	0	12	n/a	n/a	2.72E-01	2.863
1090532	ENSG00000109113	58105	RAB34	RAB34, member RAS oncogene family	83871	17	n/a	n/a	2.78E-01	2.862
280101921	ENSG00000257110	0	AL354808.1	AL354808.1	0	13	n/a	n/a	2.92E-01	2.861
1089738	ENSG00000103811	1501	CTSH	cathepsin H	1512	15	n/a	n/a	2.75E-01	2.856
1105853	ENSG00000213398	3906	LCAT	lecithin-cholesterol acyltransferase	3931	16	n/a	n/a	2.83E-01	2.852
1089891	ENSG00000104936	1748	DMPK	dystrophia myotonica-protein kinase	1760	19	n/a	n/a	2.71E-01	2.852
1101577	ENSG00000179403	41419	VWA1	von Willebrand factor A domain containing 1	64856	1	n/a	n/a	2.70E-01	2.85
1102108	ENSG00000182472	80666	CAPN12	calpain 12	147968	19	n/a	n/a	2.76E-01	2.846
1099617	ENSG00000169715	4467	MT1E	metallothionein 1E	4493	16	n/a	n/a	2.79E-01	2.845
1087089	ENSG00000008517	9110	IL32	interleukin 32	9235	16	n/a	n/a	2.82E-01	2.844
1099454	ENSG00000168994	85792	C6orf145	chromosome 6 open reading frame 145	221749	6	n/a	n/a	2.72E-01	2.843
1095512	ENSG00000144579	37222	CTDSP1	CTD (carboxy-terminal domain, RNA polymerase II, polypeptide A) small phosphatase 1	58190	2	n/a	n/a	2.79E-01	2.843
1099047	ENSG00000167414	60869	GNG8	guanine nucleotide binding protein (G protein), gamma 8	94235	19	n/a	n/a	2.80E-01	2.842
1091204	ENSG00000114646	10528	CSPG5	chondroitin sulfate proteoglycan 5 (neuroglycan C)	10675	3	n/a	n/a	3.04E-01	2.841
1099090	ENSG00000167601	555	AXL	AXL receptor tyrosine kinase	558	19	n/a	n/a	2.70E-01	2.84
280078433	ENSG00000254964	0	RP11-831H9.3	RP11-831H9.3	0	11	n/a	n/a	2.77E-01	2.839
1091130	ENSG00000113811	37329	RP11-884K10.5	Selenoprotein K	58515	3	n/a	n/a	2.82E-01	2.838
1089770	ENSG00000104213	5125	PDGFRL	platelet-derived growth factor receptor-like	5157	8	n/a	n/a	2.89E-01	2.838
1102833	ENSG00000185432	25589	METTL7A	methyltransferase like 7A	25840	12	n/a	n/a	2.84E-01	2.834
1103384	ENSG00000187773	79075	FAM69C	family with sequence similarity 69, member C	125704	18	n/a	n/a	3.03E-01	2.831
1092367	ENSG00000124145	6349	SDC4	syndecan 4	6385	20	n/a	n/a	2.80E-01	2.825
1097929	ENSG00000163346	36601	PBXIP1	pre-B-cell leukemia homeobox interacting protein 1	57326	1	n/a	n/a	2.69E-01	2.825
1099340	ENSG00000168497	8376	SDPR	serum deprivation response	8436	2	n/a	n/a	2.70E-01	2.824
1100174	ENSG00000172037	3888	LAMB2	laminin, beta 2 (laminin S)	3913	3	n/a	n/a	2.74E-01	2.822
279888939	ENSG00000234431	0	AC007283.5	AC007283.5	0	2	n/a	n/a	2.73E-01	2.822
1106796	ENSG00000224512	0	AC021593.2	AC021593.2	0	17	n/a	n/a	2.84E-01	2.816
279849213	ENSG00000230916	0	RP11-10B2.1	RP11-10B2.1	0	X	n/a	n/a	2.73E-01	2.816
279784987	ENSG00000225200	0	AB019441.29	AB019441.29	0	14	n/a	n/a	2.79E-01	2.816
1089656	ENSG00000103175	37221	WFDC1	WAP four-disulfide core domain 1	58189	16	n/a	n/a	2.72E-01	2.813
1099216	ENSG00000167995	7396	BEST1	bestrophin 1	7439	11	n/a	n/a	2.82E-01	2.81
1100922	ENSG00000175832	2103	ETV4	ets variant 4	2118	17	n/a	n/a	2.89E-01	2.804
1102877	ENSG00000185633	36180	NDUFA4L2	NADH dehydrogenase (ubiquinone) 1 alpha subcomplex, 4-like 2	56901	12	n/a	n/a	2.71E-01	2.801
1108987	ENSG00000241404	56635	EGFL8	EGF-like-domain, multiple 8	80864	6	n/a	n/a	2.82E-01	2.801
279806433	ENSG00000227034	0	RP11-234N17.1	RP11-234N17.1	0	1	n/a	n/a	2.80E-01	2.801
1096786	ENSG00000155115	76595	GTF3C6	general transcription factor IIIC, polypeptide 6, alpha 35kDa	112495	6	n/a	n/a	2.69E-01	2.799
1095134	ENSG00000142173	1283	COL6A2	collagen, type VI, alpha 2	1292	21	n/a	n/a	2.80E-01	2.798
1090297	ENSG00000107317	5698	PTGDS	prostaglandin D2 synthase 21kDa (brain)	5730	9	n/a	n/a	2.70E-01	2.798
1095544	ENSG00000144749	25767	LRIG1	leucine-rich repeats and immunoglobulin-like domains 1	26018	3	n/a	n/a	2.83E-01	2.797
1100711	ENSG00000174721	80303	FGFBP3	fibroblast growth factor binding protein 3	143282	10	n/a	n/a	2.97E-01	2.797
1088224	ENSG00000076604	9474	TRAF4	TNF receptor-associated factor 4	9618	17	n/a	n/a	2.72E-01	2.795
279938775	ENSG00000239298	0	RP4-758J18.3	RP4-758J18.3	0	1	n/a	n/a	2.97E-01	2.795
279707398	ENSG00000207392	0	SNORA20	small nucleolar RNA, H/ACA box 20	0	6	n/a	n/a	2.80E-01	2.795
1095048	ENSG00000141485	94182	SLC13A5	solute carrier family 13 (sodium-dependent citrate transporter), member 5	284111	17	n/a	n/a	2.81E-01	2.788
1104720	ENSG00000198753	5333	PLXNB3	plexin B3	5365	X	n/a	n/a	2.80E-01	2.787
1087773	ENSG00000064787	8471	BCAS1	breast carcinoma amplified sequence 1	8537	20	n/a	n/a	3.26E-01	2.786
279515532	ENSG00000182351	0	AP000358.3	AP000358.3	0	22	n/a	n/a	2.72E-01	2.78
279800471	ENSG00000226525	0	RPS7P10	ribosomal protein S7 pseudogene 10	0	13	n/a	n/a	2.76E-01	2.776
280108903	ENSG00000257809	0	RP11-603J24.14	RP11-603J24.14	0	12	n/a	n/a	2.72E-01	2.776
1108761	ENSG00000237493	0	RP11-603J24.7	RP11-603J24.7	0	12	n/a	n/a	2.77E-01	2.776
1105206	ENSG00000204592	3115	HLA-E	major histocompatibility complex, class I, E	3133	6	n/a	n/a	2.80E-01	2.772
1107122	ENSG00000226742	133666	HSBP1L1	heat shock factor binding protein 1-like 1	440498	18	n/a	n/a	2.80E-01	2.772
1098566	ENSG00000165507	10909	C10orf10	chromosome 10 open reading frame 10	11067	10	n/a	n/a	2.83E-01	2.771
1095328	ENSG00000143443	34253	C1orf56	chromosome 1 open reading frame 56	54964	1	n/a	n/a	2.72E-01	2.769
279928564	ENSG00000237976	0	RP11-126K1.6	RP11-126K1.6	0	1	n/a	n/a	2.83E-01	2.765
1090696	ENSG00000110700	6174	RPS13	ribosomal protein S13	6207	11	n/a	n/a	2.70E-01	2.764
1092238	ENSG00000122971	32	ACADS	acyl-CoA dehydrogenase, C-2 to C-3 short chain	35	12	n/a	n/a	2.81E-01	2.764
279928251	ENSG00000237949	0	RP11-456A18.1	RP11-456A18.1	0	10	n/a	n/a	2.76E-01	2.761
279720522	ENSG00000213269	0	AC004386.4	AC004386.4	0	X	n/a	n/a	2.79E-01	2.761
1094747	ENSG00000139433	30710	GLTP	glycolipid transfer protein	51228	12	n/a	n/a	2.75E-01	2.759
279751883	ENSG00000221088	0	AP005264.1	AP005264.1	0	18	n/a	n/a	2.82E-01	2.758
1090941	ENSG00000112306	6173	RPS12	ribosomal protein S12	6206	6	n/a	n/a	2.77E-01	2.754
1099918	ENSG00000170989	1888	S1PR1	sphingosine-1-phosphate receptor 1	1901	1	n/a	n/a	2.73E-01	2.754
1100490	ENSG00000173511	7380	VEGFB	vascular endothelial growth factor B	7423	11	n/a	n/a	2.80E-01	2.75
1098200	ENSG00000164106	11176	SCRG1	stimulator of chondrogenesis 1	11341	4	n/a	n/a	2.87E-01	2.749
1094916	ENSG00000140545	4215	MFGE8	milk fat globule-EGF factor 8 protein	4240	15	n/a	n/a	2.69E-01	2.742
1092350	ENSG00000124067	6524	SLC12A4	solute carrier family 12 (potassium/chloride transporters), member 4	6560	16	n/a	n/a	2.78E-01	2.739
1103748	ENSG00000189171	6251	S100A13	S100 calcium binding protein A13	6284	1	n/a	n/a	2.70E-01	2.739
1102210	ENSG00000182909	60706	LENG9	leukocyte receptor cluster (LRC) member 9	94059	19	n/a	n/a	2.70E-01	2.735
1093987	ENSG00000135424	3654	ITGA7	integrin, alpha 7	3679	12	n/a	n/a	2.72E-01	2.731
1087969	ENSG00000070031	6308	SCT	secretin	6343	11	n/a	n/a	2.73E-01	2.729
1086940	ENSG00000005075	5407	POLR2J	polymerase (RNA) II (DNA directed) polypeptide J, 13.3kDa	5439	7	n/a	n/a	2.83E-01	2.729
279677096	ENSG00000204196	0	AC011737.2	AC011737.2	0	2	n/a	n/a	3.04E-01	2.725
1088300	ENSG00000078401	1893	EDN1	endothelin 1	1906	6	n/a	n/a	2.76E-01	2.722
1101536	ENSG00000179144	81729	GIMAP7	GTPase, IMAP family member 7	168537	7	n/a	n/a	2.83E-01	2.722
1095469	ENSG00000144230	2823	GPR17	G protein-coupled receptor 17	2840	2	n/a	n/a	2.76E-01	2.722
280085056	ENSG00000255343	0	RP11-299M14.2	RP11-299M14.2	0	8	n/a	n/a	2.77E-01	2.719
1096012	ENSG00000148362	94836	C9orf142	chromosome 9 open reading frame 142	286257	9	n/a	n/a	2.85E-01	2.718
1103220	ENSG00000186998	79364	EMID1	EMI domain containing 1	129080	22	n/a	n/a	2.89E-01	2.715
1090458	ENSG00000108622	3364	ICAM2	intercellular adhesion molecule 2	3384	17	n/a	n/a	2.70E-01	2.715
1102199	ENSG00000182871	56555	COL18A1	collagen, type XVIII, alpha 1	80781	21	n/a	n/a	2.77E-01	2.713
279907913	ENSG00000236163	0	RP11-501I18.2	RP11-501I18.2	0	6	n/a	n/a	2.71E-01	2.712
279963452	ENSG00000242163	0	RP11-299L17.1	RP11-299L17.1	0	14	n/a	n/a	2.84E-01	2.712
279667535	ENSG00000202354	6053	RNY3	RNA, Ro-associated Y3	6085	7	n/a	n/a	2.75E-01	2.711
1089329	ENSG00000101144	651	BMP7	bone morphogenetic protein 7	655	20	n/a	n/a	2.72E-01	2.707
1094052	ENSG00000135744	180	AGT	angiotensinogen (serpin peptidase inhibitor, clade A, member 8)	183	1	n/a	n/a	2.70E-01	2.702
1092829	ENSG00000127472	5290	PLA2G5	phospholipase A2, group V	5322	1	n/a	n/a	2.71E-01	2.702
279873887	ENSG00000233078	0	RP11-5P18.5	RP11-5P18.5	0	1	n/a	n/a	2.77E-01	2.701
1089298	ENSG00000100979	5328	PLTP	phospholipid transfer protein	5360	20	n/a	n/a	2.73E-01	2.701
1098636	ENSG00000165795	36720	NDRG2	NDRG family member 2	57447	14	n/a	n/a	2.72E-01	2.698
1101001	ENSG00000176244	128527	ACBD7	acyl-CoA binding domain containing 7	414149	10	n/a	n/a	3.01E-01	2.698
1099429	ENSG00000168899	10633	VAMP5	vesicle-associated membrane protein 5 (myobrevin)	10791	2	n/a	n/a	2.80E-01	2.696
1088337	ENSG00000079337	10264	RAPGEF3	Rap guanine nucleotide exchange factor (GEF) 3	10411	12	n/a	n/a	2.70E-01	2.689
279702981	ENSG00000206634	166834	SNORA22	small nucleolar RNA, H/ACA box 22	677807	7	n/a	n/a	2.70E-01	2.689
279725262	ENSG00000213877	0	CFL1P7	cofilin 1 (non-muscle) pseudogene 7	0	3	n/a	n/a	2.82E-01	2.686
279705725	ENSG00000207112	165979	SNORA25	small nucleolar RNA, H/ACA box 25	684959	11	n/a	n/a	2.71E-01	2.685
1103303	ENSG00000187479	122698	C11orf96	chromosome 11 open reading frame 96	387763	11	n/a	n/a	2.72E-01	2.684
1098872	ENSG00000166710	564	B2M	beta-2-microglobulin	567	15	n/a	n/a	2.69E-01	2.684
1102161	ENSG00000182685	94103	C16orf79	chromosome 16 open reading frame 79	283870	16	n/a	n/a	2.84E-01	2.682
280128026	ENSG00000259159	0	RP11-334E6.11	RP11-334E6.11	0	11	n/a	n/a	2.83E-01	2.681
1097678	ENSG00000162407	8546	PPAP2B	phosphatidic acid phosphatase type 2B	8613	1	n/a	n/a	2.77E-01	2.681
1091346	ENSG00000115541	3316	HSPE1	heat shock 10kDa protein 1 (chaperonin 10)	3336	2	n/a	n/a	2.81E-01	2.679
1106703	ENSG00000223953	77618	C1QTNF5	C1q and tumor necrosis factor related protein 5	114902	11	n/a	n/a	2.82E-01	2.677
279499361	ENSG00000179967	0	PPP1R14BP3	protein phosphatase 1, regulatory (inhibitor) subunit 14B pseudogene 3	0	4	n/a	n/a	2.86E-01	2.675
1088858	ENSG00000092621	25976	PHGDH	phosphoglycerate dehydrogenase	26227	1	n/a	n/a	2.77E-01	2.67
279711997	ENSG00000211591	1023341	MIR762	microRNA 762	100313837	16	n/a	n/a	2.80E-01	2.669
1094137	ENSG00000136149	0	RPL13AP25	ribosomal protein L13a pseudogene 25	0	13	n/a	n/a	2.78E-01	2.669
1088664	ENSG00000088826	33789	SMOX	spermine oxidase	54498	20	n/a	n/a	2.71E-01	2.669
279774486	ENSG00000224272	0	AC114730.3	AC114730.3	0	2	n/a	n/a	2.72E-01	2.669
279814212	ENSG00000227751	0	RP1-20B21.4	RP1-20B21.4	0	1	n/a	n/a	2.84E-01	2.666
280122609	ENSG00000258844	0	RP11-259K15.2	RP11-259K15.2	0	14	n/a	n/a	2.77E-01	2.665
279755166	ENSG00000221667	1023003	MIR1825	microRNA 1825	100302183	20	n/a	n/a	2.90E-01	2.664
1097879	ENSG00000163132	4461	MSX1	msh homeobox 1	4487	4	n/a	n/a	2.83E-01	2.664
1088032	ENSG00000071564	6889	TCF3	transcription factor 3 (E2A immunoglobulin enhancer binding factors E12/E47)	6929	19	n/a	n/a	2.81E-01	2.663
1099666	ENSG00000169908	4046	TM4SF1	transmembrane 4 L six family member 1	4071	3	n/a	n/a	2.74E-01	2.663
1105605	ENSG00000205927	10069	OLIG2	oligodendrocyte lineage transcription factor 2	10215	21	n/a	n/a	2.77E-01	2.663
1099444	ENSG00000168938	5448	PPIC	peptidylprolyl isomerase C (cyclophilin C)	5480	5	n/a	n/a	2.77E-01	2.661
1108161	ENSG00000233404	0	AC005035.1	AC005035.1	0	2	n/a	n/a	2.75E-01	2.661
1102938	ENSG00000185885	8453	IFITM1	interferon induced transmembrane protein 1 (9-27)	8519	11	n/a	n/a	3.02E-01	2.66
1093916	ENSG00000135069	29701	PSAT1	phosphoserine aminotransferase 1	29968	9	n/a	n/a	2.88E-01	2.657
1099180	ENSG00000167874	60145	TMEM88	transmembrane protein 88	92162	17	n/a	n/a	2.82E-01	2.657
1098470	ENSG00000165092	213	ALDH1A1	aldehyde dehydrogenase 1 family, member A1	216	9	n/a	n/a	2.71E-01	2.657
1101287	ENSG00000177697	972	CD151	CD151 molecule (Raph blood group)	977	11	n/a	n/a	2.79E-01	2.657
1090062	ENSG00000105699	31079	LSR	lipolysis stimulated lipoprotein receptor	51599	19	n/a	n/a	2.88E-01	2.657
1108755	ENSG00000237441	5831	RGL2	ral guanine nucleotide dissociation stimulator-like 2	5863	6	n/a	n/a	2.73E-01	2.656
279991670	ENSG00000245970	0	KB-1208A12.3	KB-1208A12.3	0	8	n/a	n/a	2.79E-01	2.653
1090795	ENSG00000111445	5953	RFC5	replication factor C (activator 1) 5, 36.5kDa	5985	12	n/a	n/a	2.82E-01	2.653
1099028	ENSG00000167315	10302	ACAA2	acetyl-CoA acyltransferase 2	10449	18	n/a	n/a	2.80E-01	2.651
1087241	ENSG00000017483	60216	SLC38A5	solute carrier family 38, member 5	92745	X	n/a	n/a	2.85E-01	2.65
1091169	ENSG00000114315	3260	HES1	hairy and enhancer of split 1, (Drosophila)	3280	3	n/a	n/a	2.78E-01	2.647
279791794	ENSG00000225783	133970	MIAT	myocardial infarction associated transcript (non-protein coding)	440823	22	n/a	n/a	2.79E-01	2.645
1100428	ENSG00000173209	79450	AHSA2	AHA1, activator of heat shock 90kDa protein ATPase homolog 2 (yeast)	130872	2	n/a	n/a	2.78E-01	2.644
1095145	ENSG00000142227	1999	EMP3	epithelial membrane protein 3	2014	19	n/a	n/a	2.82E-01	2.643
279720790	ENSG00000213315	0	CTD-3035D6.1	CTD-3035D6.1	0	14	n/a	n/a	2.95E-01	2.642
1108487	ENSG00000235718	57795	MFRP	membrane frizzled-related protein	83552	11	n/a	n/a	2.81E-01	2.642
1087567	ENSG00000051620	23347	HEBP2	heme binding protein 2	23593	6	n/a	n/a	2.77E-01	2.641
1097294	ENSG00000159388	7786	BTG2	BTG family, member 2	7832	1	n/a	n/a	2.78E-01	2.64
1103219	ENSG00000186994	90379	KANK3	KN motif and ankyrin repeat domains 3	256949	19	n/a	n/a	2.71E-01	2.637
279810529	ENSG00000227401	0	RPL37P1	ribosomal protein L37 pseudogene 1	0	20	n/a	n/a	2.72E-01	2.635
280043873	ENSG00000251920	0	5S_rRNA	5S ribosomal RNA	0	6	n/a	n/a	2.75E-01	2.634
1102208	ENSG00000182902	57975	SLC25A18	solute carrier family 25 (mitochondrial carrier), member 18	83733	22	n/a	n/a	2.69E-01	2.632
1100596	ENSG00000174059	942	CD34	CD34 molecule	947	1	n/a	n/a	2.84E-01	2.63
1092224	ENSG00000122862	5520	SRGN	serglycin	5552	10	n/a	n/a	2.77E-01	2.627
279751098	ENSG00000220848	0	RPS18P9	ribosomal protein S18 pseudogene 9	0	6	n/a	n/a	2.73E-01	2.627
280028955	ENSG00000250661	0	RP11-458I7.4	RP11-458I7.4	0	1	n/a	n/a	2.53E-01	2.624
279074280	ENSG00000137970	0	RP11-122C9.1	RP11-122C9.1	0	1	n/a	n/a	2.75E-01	2.622
280042977	ENSG00000251791	0	SCARNA6	small Cajal body-specific RNA 6	0	2	n/a	n/a	2.76E-01	2.622
1093856	ENSG00000134716	1561	CYP2J2	cytochrome P450, family 2, subfamily J, polypeptide 2	1573	1	n/a	n/a	2.77E-01	2.621
279662131	ENSG00000200785	0	SNORD8	small nucleolar RNA, C/D box 8	0	14	n/a	n/a	2.76E-01	2.62
1088607	ENSG00000087250	4478	MT3	metallothionein 3	4504	16	n/a	n/a	2.80E-01	2.616
1098117	ENSG00000163884	28735	KLF15	Kruppel-like factor 15	28999	3	n/a	n/a	2.70E-01	2.616
1099241	ENSG00000168077	30916	SCARA3	scavenger receptor class A, member 3	51435	8	n/a	n/a	2.85E-01	2.616
279855793	ENSG00000231501	0	MTND4LP1	MT-ND4L pseudogene 1	0	X	n/a	n/a	2.79E-01	2.615
1097452	ENSG00000160606	77756	TLCD1	TLC domain containing 1	116238	17	n/a	n/a	2.71E-01	2.615
280072641	ENSG00000254568	0	RP11-664I21.5	RP11-664I21.5	0	11	n/a	n/a	2.92E-01	2.614
1092629	ENSG00000125820	4790	NKX2-2	NK2 homeobox 2	4821	20	n/a	n/a	2.77E-01	2.609
279826704	ENSG00000228887	0	AC022098.2	AC022098.2	0	19	n/a	n/a	2.84E-01	2.608
1092523	ENSG00000125148	4476	MT2A	metallothionein 2A	4502	16	n/a	n/a	2.75E-01	2.601
1101303	ENSG00000177807	3741	KCNJ10	potassium inwardly-rectifying channel, subfamily J, member 10	3766	1	n/a	n/a	2.83E-01	2.6
1089934	ENSG00000105193	6184	RPS16	ribosomal protein S16	6217	19	n/a	n/a	2.73E-01	2.599
279888388	ENSG00000234392	0	XXbac-BPG248L24.12	XXbac-BPG248L24.12	0	6	n/a	n/a	2.75E-01	2.599
1097459	ENSG00000160685	30525	ZBTB7B	zinc finger and BTB domain containing 7B	51043	1	n/a	n/a	2.69E-01	2.598
1103282	ENSG00000187244	4034	BCAM	basal cell adhesion molecule (Lutheran blood group)	4059	19	n/a	n/a	2.80E-01	2.597
1102780	ENSG00000185201	10434	IFITM2	interferon induced transmembrane protein 2 (1-8D)	10581	11	n/a	n/a	2.92E-01	2.591
279709519	ENSG00000207783	0	MIR564	microRNA 564	0	3	n/a	n/a	2.80E-01	2.591
1095199	ENSG00000142676	6103	RPL11	ribosomal protein L11	6135	1	n/a	n/a	2.81E-01	2.59
280046617	ENSG00000252316	6054	RNY4	RNA, Ro-associated Y4	6086	7	n/a	n/a	2.78E-01	2.587
279880241	ENSG00000233639	0	AC018730.1	AC018730.1	0	2	n/a	n/a	2.72E-01	2.587
279657791	ENSG00000199477	0	SNORA31	small nucleolar RNA, H/ACA box 31	0	13	n/a	n/a	2.68E-01	2.586
280081601	ENSG00000255137	0	RP11-290D2.4	RP11-290D2.4	0	13	n/a	n/a	2.69E-01	2.586
279704836	ENSG00000206956	26546	SNORD49A	small nucleolar RNA, C/D box 49A	26800	17	n/a	n/a	3.09E-01	2.581
1098979	ENSG00000167107	56022	ACSF2	acyl-CoA synthetase family member 2	80221	17	n/a	n/a	2.91E-01	2.581
1099893	ENSG00000170915	59502	PAQR8	progestin and adipoQ receptor family member VIII	85315	6	n/a	n/a	2.70E-01	2.581
1096237	ENSG00000150551	77767	LYPD1	LY6/PLAUR domain containing 1	116372	2	n/a	n/a	2.79E-01	2.579
1102030	ENSG00000182154	41499	MRPL41	mitochondrial ribosomal protein L41	64975	9	n/a	n/a	2.81E-01	2.577
1102777	ENSG00000185187	37731	SIGIRR	single immunoglobulin and toll-interleukin 1 receptor (TIR) domain	59307	11	n/a	n/a	2.72E-01	2.577
1105675	ENSG00000206503	3087	HLA-A	major histocompatibility complex, class I, A	3105	6	n/a	n/a	2.71E-01	2.576
1088235	ENSG00000076928	9015	ARHGEF1	Rho guanine nucleotide exchange factor (GEF) 1	9138	19	n/a	n/a	2.78E-01	2.572
279906818	ENSG00000236058	0	RP11-215A21.2	RP11-215A21.2	0	10	n/a	n/a	3.05E-01	2.572
1096499	ENSG00000152661	2681	GJA1	gap junction protein, alpha 1, 43kDa	2697	6	n/a	n/a	2.75E-01	2.571
279500265	ENSG00000180139	1016113	RP11-399O19.5	RP11-399O19.5	100132116	10	n/a	n/a	2.80E-01	2.569
279840803	ENSG00000230175	0	RP11-466F5.3	RP11-466F5.3	0	1	n/a	n/a	2.72E-01	2.569
1099096	ENSG00000167615	77547	LENG8	leukocyte receptor cluster (LRC) member 8	114823	19	n/a	n/a	2.87E-01	2.568
1095424	ENSG00000143947	6200	RPS27A	ribosomal protein S27a	6233	2	n/a	n/a	3.07E-01	2.567
280027600	ENSG00000250562	0	RP11-227H4.4	RP11-227H4.4	0	3	n/a	n/a	2.70E-01	2.567
279928576	ENSG00000237977	0	RP3-430N8.8	RP3-430N8.8	0	22	n/a	n/a	2.73E-01	2.564
280091290	ENSG00000255909	0	RP11-841C19.3	RP11-841C19.3	0	12	n/a	n/a	2.82E-01	2.564
1092639	ENSG00000125844	6205	RRBP1	ribosome binding protein 1 homolog 180kDa (dog)	6238	20	n/a	n/a	2.82E-01	2.563
279827161	ENSG00000228929	0	RP11-159C21.4	RP11-159C21.4	0	1	n/a	n/a	2.75E-01	2.561
1094737	ENSG00000139351	30001	SYCP3	synaptonemal complex protein 3	50511	12	n/a	n/a	2.78E-01	2.559
1100573	ENSG00000173918	77613	C1QTNF1	C1q and tumor necrosis factor related protein 1	114897	17	n/a	n/a	2.77E-01	2.558
1097456	ENSG00000160678	6238	S100A1	S100 calcium binding protein A1	6271	1	n/a	n/a	2.83E-01	2.558
1101086	ENSG00000176720	662	BOK	BCL2-related ovarian killer	666	2	n/a	n/a	2.70E-01	2.557
1104082	ENSG00000196839	97	ADA	adenosine deaminase	100	20	n/a	n/a	2.76E-01	2.556
1086964	ENSG00000005513	29803	SOX8	SRY (sex determining region Y)-box 8	30812	16	n/a	n/a	2.69E-01	2.555
1108085	ENSG00000232871	0	AC008888.7	AC008888.7	0	19	n/a	n/a	2.94E-01	2.555
280023313	ENSG00000250222	0	CTC-338M12.5	CTC-338M12.5	0	5	n/a	n/a	2.74E-01	2.554
279948332	ENSG00000240414	0	AC114498.4	AC114498.4	0	1	n/a	n/a	2.77E-01	2.554
1104604	ENSG00000198435	134573	NRARP	NOTCH-regulated ankyrin repeat protein	441478	9	n/a	n/a	2.84E-01	2.554
1097299	ENSG00000159423	8590	ALDH4A1	aldehyde dehydrogenase 4 family, member A1	8659	1	n/a	n/a	2.75E-01	2.546
1088520	ENSG00000085117	3707	CD82	CD82 molecule	3732	11	n/a	n/a	2.70E-01	2.546
1099095	ENSG00000167614	36622	TTYH1	tweety homolog 1 (Drosophila)	57348	19	n/a	n/a	2.81E-01	2.544
279838178	ENSG00000229953	0	RP11-284F21.7	RP11-284F21.7	0	1	n/a	n/a	2.77E-01	2.543
279795381	ENSG00000226083	1000557	RP11-110H10.2	RP11-110H10.2	100129213	10	n/a	n/a	2.76E-01	2.539
1100951	ENSG00000176014	58816	TUBB6	tubulin, beta 6 class V	84617	18	n/a	n/a	2.71E-01	2.539
1092535	ENSG00000125285	11007	SOX21	SRY (sex determining region Y)-box 21	11166	13	n/a	n/a	2.79E-01	2.538
279669008	ENSG00000203403	0	AC020907.2	AC020907.2	0	19	n/a	n/a	2.74E-01	2.538
1089440	ENSG00000101608	10480	MYL12A	myosin, light chain 12A, regulatory, non-sarcomeric	10627	18	n/a	n/a	2.76E-01	2.538
1088127	ENSG00000074181	4823	NOTCH3	notch 3	4854	19	n/a	n/a	2.75E-01	2.538
1087124	ENSG00000010319	36199	SEMA3G	sema domain, immunoglobulin domain (Ig), short basic domain, secreted, (semaphorin) 3G	56920	3	n/a	n/a	2.73E-01	2.537
1101909	ENSG00000181449	6617	SOX2	SRY (sex determining region Y)-box 2	6657	3	n/a	n/a	2.76E-01	2.535
279866279	ENSG00000232442	157121327	CTD-3184A7.4	CTD-3184A7.4	100505771	20	n/a	n/a	2.78E-01	2.534
1089977	ENSG00000105372	6190	RPS19	ribosomal protein S19	6223	19	n/a	n/a	2.80E-01	2.533
280106988	ENSG00000257607	0	RP11-449P15.1	RP11-449P15.1	0	7	n/a	n/a	2.79E-01	2.53
279854003	ENSG00000231344	0	RP3-426I6.2	RP3-426I6.2	0	1	n/a	n/a	2.72E-01	2.528
1097357	ENSG00000160050	54979	CCDC28B	coiled-coil domain containing 28B	79140	1	n/a	n/a	2.84E-01	2.527
279784785	ENSG00000225183	0	RP4-758J24.4	RP4-758J24.4	0	1	n/a	n/a	2.89E-01	2.525
1087522	ENSG00000049089	1289	COL9A2	collagen, type IX, alpha 2	1298	1	n/a	n/a	2.80E-01	2.525
1092013	ENSG00000120896	10029	SORBS3	sorbin and SH3 domain containing 3	10174	8	n/a	n/a	2.77E-01	2.524
1105177	ENSG00000204525	3089	HLA-C	major histocompatibility complex, class I, C	3107	6	n/a	n/a	2.73E-01	2.523
279399998	ENSG00000169253	0	RP11-220D10.1	RP11-220D10.1	0	9	n/a	n/a	2.77E-01	2.523
1100489	ENSG00000173486	2270	FKBP2	FK506 binding protein 2, 13kDa	2286	11	n/a	n/a	2.92E-01	2.521
279794934	ENSG00000226047	0	RP11-196I18.4	RP11-196I18.4	0	9	n/a	n/a	2.59E-01	2.52
279955353	ENSG00000241279	0	AC110615.1	AC110615.1	0	4	n/a	n/a	2.90E-01	2.52
1089970	ENSG00000105355	10080	PLIN3	perilipin 3	10226	19	n/a	n/a	2.73E-01	2.517
1092611	ENSG00000125753	7365	VASP	vasodilator-stimulated phosphoprotein	7408	19	n/a	n/a	2.80E-01	2.517
1087321	ENSG00000026025	7388	VIM	vimentin	7431	10	n/a	n/a	2.81E-01	2.517
279936114	ENSG00000238896	0	snoU13	Small nucleolar RNA U13	0	6	n/a	n/a	2.73E-01	2.515
1097517	ENSG00000160999	0	SH2B2	SH2B adaptor protein 2	0	7	n/a	n/a	2.73E-01	2.509
279814248	ENSG00000227757	0	AP000282.2	AP000282.2	0	21	n/a	n/a	2.74E-01	2.509
1105898	ENSG00000213741	6202	RPS29	ribosomal protein S29	6235	14	n/a	n/a	2.82E-01	2.508
1089624	ENSG00000102996	4298	MMP15	matrix metallopeptidase 15 (membrane-inserted)	4324	16	n/a	n/a	2.70E-01	2.507
1091470	ENSG00000116478	3048	HDAC1	histone deacetylase 1	3065	1	n/a	n/a	2.80E-01	2.507
1093617	ENSG00000133067	37776	LGR6	leucine-rich repeat containing G protein-coupled receptor 6	59352	1	n/a	n/a	2.72E-01	2.507
1089925	ENSG00000105137	59530	SYDE1	synapse defective 1, Rho GTPase, homolog 1 (C. elegans)	85360	19	n/a	n/a	2.72E-01	2.505
1092748	ENSG00000126709	2521	IFI6	interferon, alpha-inducible protein 6	2537	1	n/a	n/a	3.25E-01	2.502
1092203	ENSG00000122694	81030	GLIPR2	GLI pathogenesis-related 2	152007	9	n/a	n/a	2.73E-01	2.499
279766427	ENSG00000223640	0	RP11-734K21.1	RP11-734K21.1	0	2	n/a	n/a	2.82E-01	2.499
1100020	ENSG00000171443	80647	ZNF524	zinc finger protein 524	147807	19	n/a	n/a	2.82E-01	2.498
1094909	ENSG00000140522	5985	RLBP1	retinaldehyde binding protein 1	6017	15	n/a	n/a	2.89E-01	2.497
1093638	ENSG00000133136	0	GNG5P2	guanine nucleotide binding protein (G protein), gamma 5 pseudogene 2	0	X	n/a	n/a	2.81E-01	2.496
1088204	ENSG00000075914	22771	EXOSC7	exosome component 7	23016	3	n/a	n/a	2.81E-01	2.496
1096143	ENSG00000149489	6062	ROM1	retinal outer segment membrane protein 1	6094	11	n/a	n/a	2.72E-01	2.494
1095682	ENSG00000145832	81114	SLC25A48	solute carrier family 25, member 48	153328	5	n/a	n/a	2.82E-01	2.494
279841165	ENSG00000230202	0	RP11-632C17__A.1	RP11-632C17__A.1	0	6	n/a	n/a	2.77E-01	2.493
280112782	ENSG00000258197	0	NKX2-2-AS1	NKX2-2 antisense RNA 1 (non-protein coding)	0	20	n/a	n/a	2.75E-01	2.492
1094502	ENSG00000138029	3015	HADHB	hydroxyacyl-CoA dehydrogenase/3-ketoacyl-CoA thiolase/enoyl-CoA hydratase (trifunctional protein), beta subunit	3032	2	n/a	n/a	2.75E-01	2.492
1100936	ENSG00000175899	3	A2M	alpha-2-macroglobulin	2	12	n/a	n/a	2.69E-01	2.491
1087934	ENSG00000068976	5805	PYGM	phosphorylase, glycogen, muscle	5837	11	n/a	n/a	2.70E-01	2.491
1107953	ENSG00000232112	30853	CCDC72	coiled-coil domain containing 72	51372	3	n/a	n/a	2.82E-01	2.49
1096158	ENSG00000149564	59988	ESAM	endothelial cell adhesion molecule	90952	11	n/a	n/a	2.72E-01	2.489
280101792	ENSG00000257096	0	AE000658.22	AE000658.22	0	14	n/a	n/a	2.69E-01	2.488
280024667	ENSG00000250318	0	CTA-963H5.5	CTA-963H5.5	0	22	n/a	n/a	2.74E-01	2.488
1089274	ENSG00000100836	8055	PABPN1	poly(A) binding protein, nuclear 1	8106	14	n/a	n/a	2.84E-01	2.487
280047751	ENSG00000252481	165837	SCARNA13	small Cajal body-specific RNA 13	677768	14	n/a	n/a	2.77E-01	2.486
1090339	ENSG00000107796	56	ACTA2	actin, alpha 2, smooth muscle, aorta	59	10	n/a	n/a	2.82E-01	2.486
279967580	ENSG00000242590	0	RP11-54O7.14	RP11-54O7.14	0	1	n/a	n/a	2.68E-01	2.485
279964912	ENSG00000242299	0	RP11-234A1.1	RP11-234A1.1	0	3	n/a	n/a	2.82E-01	2.485
279808061	ENSG00000227173	0	MYL6P3	myosin, light chain 6 pseudogene 3	0	10	n/a	n/a	2.80E-01	2.485
1100312	ENSG00000172638	29741	EFEMP2	EGF containing fibulin-like extracellular matrix protein 2	30008	11	n/a	n/a	2.83E-01	2.485
1097989	ENSG00000163520	2184	FBLN2	fibulin 2	2199	3	n/a	n/a	2.75E-01	2.484
1099516	ENSG00000169242	1929	EFNA1	ephrin-A1	1942	1	n/a	n/a	2.78E-01	2.484
279755215	ENSG00000221676	1017094	RNU6ATAC	RNA, U6atac small nuclear (U12-dependent splicing)	100151684	9	n/a	n/a	2.73E-01	2.483
279948863	ENSG00000240463	0	RPS19P3	ribosomal protein S19 pseudogene 3	0	14	n/a	n/a	2.70E-01	2.482
1088611	ENSG00000087266	6416	SH3BP2	SH3-domain binding protein 2	6452	4	n/a	n/a	2.72E-01	2.482
1104555	ENSG00000198242	6115	RPL23A	ribosomal protein L23a	6147	17	n/a	n/a	2.82E-01	2.482
1096755	ENSG00000154856	80613	APCDD1	adenomatosis polyposis coli down-regulated 1	147495	18	n/a	n/a	2.71E-01	2.48
279831748	ENSG00000229336	0	AP000568.2	AP000568.2	0	21	n/a	n/a	2.83E-01	2.479
280111434	ENSG00000258056	0	RP11-644F5.11	RP11-644F5.11	0	12	n/a	n/a	2.69E-01	2.479
280118996	ENSG00000258645	0	CTD-2302E22.3	CTD-2302E22.3	0	14	n/a	n/a	2.80E-01	2.478
1106254	ENSG00000215099	0	AC004148.1	Uncharacterized protein	0	17	n/a	n/a	2.74E-01	2.477
1090240	ENSG00000106689	9220	LHX2	LIM homeobox 2	9355	9	n/a	n/a	2.80E-01	2.477
1094091	ENSG00000135929	1581	CYP27A1	cytochrome P450, family 27, subfamily A, polypeptide 1	1593	2	n/a	n/a	2.75E-01	2.476
1095204	ENSG00000142694	34483	FAM176B	family with sequence similarity 176, member B	55194	1	n/a	n/a	2.77E-01	2.476
1101719	ENSG00000180340	2519	FZD2	frizzled family receptor 2	2535	17	n/a	n/a	2.74E-01	2.476
279657609	ENSG00000199437	166847	SNORA43	small nucleolar RNA, H/ACA box 43	677824	9	n/a	n/a	2.72E-01	2.476
1087250	ENSG00000018625	474	ATP1A2	ATPase, Na+/K+ transporting, alpha 2 polypeptide	477	1	n/a	n/a	2.76E-01	2.475
1089733	ENSG00000103710	30766	RASL12	RAS-like, family 12	51285	15	n/a	n/a	2.70E-01	2.473
1096111	ENSG00000149257	867	SERPINH1	serpin peptidase inhibitor, clade H (heat shock protein 47), member 1, (collagen binding protein 1)	871	11	n/a	n/a	2.70E-01	2.473
1106522	ENSG00000221869	1045	CEBPD	CCAAT/enhancer binding protein (C/EBP), delta	1052	8	n/a	n/a	2.76E-01	2.472
279990244	ENSG00000245532	0	NEAT1	nuclear paraspeckle assembly transcript 1 (non-protein coding)	0	11	n/a	n/a	2.87E-01	2.471
280074496	ENSG00000254690	0	GS1-393G12.12	GS1-393G12.12	0	8	n/a	n/a	2.81E-01	2.471
1087778	ENSG00000064961	10215	HMG20B	high mobility group 20B	10362	19	n/a	n/a	2.71E-01	2.471
279947817	ENSG00000240342	0	RPS2P5	ribosomal protein S2 pseudogene 5	0	12	n/a	n/a	2.75E-01	2.469
1089049	ENSG00000100033	5593	PRODH	proline dehydrogenase (oxidase) 1	5625	22	n/a	n/a	2.82E-01	2.469
1100096	ENSG00000171729	34381	TMEM51	transmembrane protein 51	55092	1	n/a	n/a	2.73E-01	2.468
279959518	ENSG00000241732	0	RP11-38P22.2	RP11-38P22.2	0	3	n/a	n/a	2.86E-01	2.465
1105009	ENSG00000204099	79390	NEU4	sialidase 4	129807	2	n/a	n/a	2.80E-01	2.465
1100076	ENSG00000171612	58485	SLC25A33	solute carrier family 25, member 33	84275	1	n/a	n/a	2.70E-01	2.465
280125998	ENSG00000259038	0	CTD-2325P2.4	CTD-2325P2.4	0	14	n/a	n/a	2.79E-01	2.464
1089869	ENSG00000104870	2202	FCGRT	Fc fragment of IgG, receptor, transporter, alpha	2217	19	n/a	n/a	2.83E-01	2.464
280069479	ENSG00000254341	0	SNORD87	SNORD87	0	8	n/a	n/a	2.75E-01	2.464
1103079	ENSG00000186395	3833	KRT10	keratin 10	3858	17	n/a	n/a	2.75E-01	2.461
1102458	ENSG00000183840	2846	GPR39	G protein-coupled receptor 39	2863	2	n/a	n/a	2.82E-01	2.46
1088764	ENSG00000090554	2307	FLT3LG	fms-related tyrosine kinase 3 ligand	2323	19	n/a	n/a	2.81E-01	2.458
1101264	ENSG00000177600	6149	RPLP2	ribosomal protein, large, P2	6181	11	n/a	n/a	2.80E-01	2.457
1088454	ENSG00000082781	3668	ITGB5	integrin, beta 5	3693	3	n/a	n/a	2.82E-01	2.457
1095321	ENSG00000143416	8883	SELENBP1	selenium binding protein 1	8991	1	n/a	n/a	2.71E-01	2.451
1090044	ENSG00000105655	30957	ISYNA1	inositol-3-phosphate synthase 1	51477	19	n/a	n/a	2.78E-01	2.451
279980201	ENSG00000243923	0	AL449305.1	AL449305.1	0	9	n/a	n/a	2.82E-01	2.45
1093876	ENSG00000134824	9279	FADS2	fatty acid desaturase 2	9415	11	n/a	n/a	2.82E-01	2.449
280067956	ENSG00000254230	0	RP11-582J16.3	RP11-582J16.3	0	8	n/a	n/a	2.75E-01	2.447
279236391	ENSG00000155254	57984	MARVELD1	MARVEL domain containing 1	83742	10	n/a	n/a	2.85E-01	2.444
1099164	ENSG00000167797	10117	CDK2AP2	cyclin-dependent kinase 2 associated protein 2	10263	11	n/a	n/a	2.93E-01	2.444
279817689	ENSG00000228078	0	HLA-U	major histocompatibility complex, class I, U (pseudogene)	0	6	n/a	n/a	2.84E-01	2.44
1093432	ENSG00000131981	3933	LGALS3	lectin, galactoside-binding, soluble, 3	3958	14	n/a	n/a	2.74E-01	2.439
1089477	ENSG00000101938	60108	CHRDL1	chordin-like 1	91851	X	n/a	n/a	2.82E-01	2.438
280055659	ENSG00000253356	0	RP11-90P5.2	RP11-90P5.2	0	8	n/a	n/a	2.81E-01	2.436
279660010	ENSG00000200164	0	Y_RNA	Y RNA	0	16	n/a	n/a	2.80E-01	2.435
1098447	ENSG00000164976	36735	KIAA1161	KIAA1161	57462	9	n/a	n/a	2.78E-01	2.434
279887737	ENSG00000234327	0	AC012146.7	AC012146.7	0	17	n/a	n/a	2.71E-01	2.434
279662327	ENSG00000200834	0	Y_RNA	Y RNA	0	9	n/a	n/a	2.77E-01	2.434
1098079	ENSG00000163762	77773	TM4SF18	transmembrane 4 L six family member 18	116441	3	n/a	n/a	2.94E-01	2.433
1099157	ENSG00000167775	30774	CD320	CD320 molecule	51293	19	n/a	n/a	2.93E-01	2.433
279958840	ENSG00000241656	0	UBA52P7	ubiquitin A-52 residue ribosomal protein fusion product 1 pseudogene 7	0	12	n/a	n/a	2.69E-01	2.432
279989135	ENSG00000245067	90248	RP11-12A1.1	RP11-12A1.1	255130	4	n/a	n/a	2.71E-01	2.43
1105119	ENSG00000204387	30338	C6orf48	chromosome 6 open reading frame 48	50854	6	n/a	n/a	2.70E-01	2.429
1105862	ENSG00000213445	6458	SIPA1	signal-induced proliferation-associated 1	6494	11	n/a	n/a	2.73E-01	2.429
1088592	ENSG00000087077	7162	TRIP6	thyroid hormone receptor interactor 6	7205	7	n/a	n/a	2.78E-01	2.429
1101022	ENSG00000176381	94687	PRR18	proline rich 18	285800	6	n/a	n/a	2.82E-01	2.426
1101729	ENSG00000180389	128984	ATP5EP2	ATP synthase, H+ transporting, mitochondrial F1 complex, epsilon subunit pseudogene 2	432369	13	n/a	n/a	2.79E-01	2.426
1090681	ENSG00000110492	4167	MDK	midkine (neurite growth-promoting factor 2)	4192	11	n/a	n/a	2.86E-01	2.425
1103465	ENSG00000188064	7434	WNT7B	wingless-type MMTV integration site family, member 7B	7477	22	n/a	n/a	2.74E-01	2.423
1100243	ENSG00000172340	8724	SUCLG2	succinate-CoA ligase, GDP-forming, beta subunit	8801	3	n/a	n/a	2.91E-01	2.423
1102167	ENSG00000182712	1018794	MTCP1NB	mature T-cell proliferation 1 neighbor	100272147	X	n/a	n/a	2.75E-01	2.423
1090974	ENSG00000112561	7896	TFEB	transcription factor EB	7942	6	n/a	n/a	2.70E-01	2.422
1107237	ENSG00000227495	0	AC109333.10	AC109333.10	0	17	n/a	n/a	2.89E-01	2.422
1089059	ENSG00000100075	6540	SLC25A1	solute carrier family 25 (mitochondrial carrier; citrate transporter), member 1	6576	22	n/a	n/a	2.77E-01	2.421
280030925	ENSG00000250813	0	RP11-327I3.1	RP11-327I3.1	0	4	n/a	n/a	2.88E-01	2.419
1090989	ENSG00000112667	10444	C6orf108	chromosome 6 open reading frame 108	10591	6	n/a	n/a	3.08E-01	2.415
279665358	ENSG00000201719	167372	SNORD87	small nucleolar RNA, C/D box 87	641648	8	n/a	n/a	2.77E-01	2.415
1089275	ENSG00000100842	10132	EFS	embryonal Fyn-associated substrate	10278	14	n/a	n/a	2.80E-01	2.413
1096695	ENSG00000154319	57890	FAM167A	family with sequence similarity 167, member A	83648	8	n/a	n/a	2.75E-01	2.413
279706124	ENSG00000207174	1013505	SNORD116-15	small nucleolar RNA, C/D box 116-15	100033427	15	n/a	n/a	2.80E-01	2.411
1088717	ENSG00000089472	9699	HEPH	hephaestin	9843	X	n/a	n/a	2.71E-01	2.41
1092918	ENSG00000128309	4331	MPST	mercaptopyruvate sulfurtransferase	4357	22	n/a	n/a	2.82E-01	2.41
279895985	ENSG00000235024	0	AC097468.7	AC097468.7	0	2	n/a	n/a	2.73E-01	2.41
279898297	ENSG00000235226	0	RP11-419N10.5	RP11-419N10.5	0	1	n/a	n/a	2.77E-01	2.409
279812077	ENSG00000227544	157122593	AC018647.3	AC018647.3	100506725	7	n/a	n/a	2.80E-01	2.408
1094063	ENSG00000135821	2735	GLUL	glutamate-ammonia ligase	2752	1	n/a	n/a	2.75E-01	2.408
1091622	ENSG00000117519	1257	CNN3	calponin 3, acidic	1266	1	n/a	n/a	2.79E-01	2.407
279827168	ENSG00000228930	0	MTCO1P3	MT-CO1 pseudogene 3	0	21	n/a	n/a	2.73E-01	2.398
279747347	ENSG00000218175	0	AC016739.2	AC016739.2	0	2	n/a	n/a	2.75E-01	2.398
280094015	ENSG00000256225	0	AL590710.1	AL590710.1	0	9	n/a	n/a	2.79E-01	2.397
1089629	ENSG00000103024	4801	NME3	non-metastatic cells 3, protein expressed in	4832	16	n/a	n/a	2.76E-01	2.397
279717668	ENSG00000212694	109578	AC084018.1	AC084018.1	338799	12	n/a	n/a	2.76E-01	2.396
279818903	ENSG00000228205	0	RP11-778D9.4	RP11-778D9.4	0	3	n/a	n/a	2.79E-01	2.395
1098700	ENSG00000166033	5622	HTRA1	HtrA serine peptidase 1	5654	10	n/a	n/a	2.73E-01	2.394
1105065	ENSG00000204264	5664	PSMB8	proteasome (prosome, macropain) subunit, beta type, 8 (large multifunctional peptidase 7)	5696	6	n/a	n/a	2.77E-01	2.394
279986172	ENSG00000244535	0	RP1-181J22.1	RP1-181J22.1	0	11	n/a	n/a	2.87E-01	2.394
279850729	ENSG00000231064	0	RP11-263K19.4	RP11-263K19.4	0	1	n/a	n/a	2.80E-01	2.394
1105514	ENSG00000205581	3130	HMGN1	high mobility group nucleosome binding domain 1	3150	21	n/a	n/a	2.79E-01	2.393
1092455	ENSG00000124570	5237	SERPINB6	serpin peptidase inhibitor, clade B (ovalbumin), member 6	5269	6	n/a	n/a	2.74E-01	2.393
1089037	ENSG00000099998	2671	GGT5	gamma-glutamyltransferase 5	2687	22	n/a	n/a	2.80E-01	2.393
279949301	ENSG00000240509	0	CTC-788C1.1	CTC-788C1.1	0	8	n/a	n/a	3.39E-01	2.392
279960266	ENSG00000241836	0	AC073321.5	AC073321.5	0	2	n/a	n/a	2.68E-01	2.391
279971463	ENSG00000243043	0	AC021914.2	AC021914.2	0	11	n/a	n/a	2.77E-01	2.391
280009403	ENSG00000249093	0	AC135050.2	AC135050.2	0	16	n/a	n/a	2.71E-01	2.39
1097950	ENSG00000163406	6529	SLC15A2	solute carrier family 15 (H+/peptide transporter), member 2	6565	3	n/a	n/a	2.80E-01	2.39
1090515	ENSG00000109046	25867	WSB1	WD repeat and SOCS box containing 1	26118	17	n/a	n/a	2.84E-01	2.389
279895312	ENSG00000234961	0	RP11-124N14.3	RP11-124N14.3	0	10	n/a	n/a	2.76E-01	2.388
1097327	ENSG00000159713	31153	TPPP3	tubulin polymerization-promoting protein family member 3	51673	16	n/a	n/a	2.69E-01	2.387
279797216	ENSG00000226245	128575	ZNF32-AS1	ZNF32 antisense RNA 1 (non-protein coding)	414197	10	n/a	n/a	2.87E-01	2.387
279707419	ENSG00000207395	0	Y_RNA	Y RNA	0	15	n/a	n/a	2.73E-01	2.387
1106675	ENSG00000223768	0	LINC00205	long intergenic non-protein coding RNA 205	0	21	n/a	n/a	3.11E-01	2.385
1096689	ENSG00000154274	34575	C4orf19	chromosome 4 open reading frame 19	55286	4	n/a	n/a	2.82E-01	2.384
279690724	ENSG00000205116	165078	TMEM88B	transmembrane protein 88B	643965	1	n/a	n/a	3.08E-01	2.384
1096594	ENSG00000153446	80536	C16orf89	chromosome 16 open reading frame 89	146556	16	n/a	n/a	2.70E-01	2.382
279913934	ENSG00000236735	0	RPL31P63	ribosomal protein L31 pseudogene 63	0	X	n/a	n/a	2.90E-01	2.381
279673575	ENSG00000203875	122163	SNHG5	small nucleolar RNA host gene 5 (non-protein coding)	387066	6	n/a	n/a	2.71E-01	2.38
279982633	ENSG00000244192	0	RP11-114H7.1	RP11-114H7.1	0	5	n/a	n/a	2.85E-01	2.38
279490113	ENSG00000178715	0	RP11-169K16.8	RP11-169K16.8	0	1	n/a	n/a	2.81E-01	2.378
1088827	ENSG00000091986	81022	CCDC80	coiled-coil domain containing 80	151887	3	n/a	n/a	2.70E-01	2.376
1090459	ENSG00000108639	9021	SYNGR2	synaptogyrin 2	9144	17	n/a	n/a	2.89E-01	2.376
279754207	ENSG00000221491	0	SNORA34	small nucleolar RNA, H/ACA box 34	0	12	n/a	n/a	2.91E-01	2.375
279947570	ENSG00000240311	0	LA16c-306E5.1	LA16c-306E5.1	0	16	n/a	n/a	2.84E-01	2.374
1095131	ENSG00000142156	1282	COL6A1	collagen, type VI, alpha 1	1291	21	n/a	n/a	2.74E-01	2.372
280057667	ENSG00000253506	109993	NACA2	nascent polypeptide-associated complex alpha subunit 2	342538	17	n/a	n/a	2.75E-01	2.371
1089152	ENSG00000100342	8476	APOL1	apolipoprotein L, 1	8542	22	n/a	n/a	2.90E-01	2.371
1097269	ENSG00000159231	870	CBR3	carbonyl reductase 3	874	21	n/a	n/a	2.82E-01	2.371
280018251	ENSG00000249835	0	VCAN-AS1	VCAN antisense RNA 1 (non-protein coding)	0	5	n/a	n/a	2.79E-01	2.368
279925078	ENSG00000237676	0	AC138972.1	AC138972.1	0	3	n/a	n/a	2.82E-01	2.367
280132567	ENSG00000259417	0	RP11-2E17.1	RP11-2E17.1	0	15	n/a	n/a	2.73E-01	2.367
280032982	ENSG00000250988	157121139	RP11-752G15.6	RP11-752G15.6	100505616	15	n/a	n/a	2.73E-01	2.366
1094130	ENSG00000136114	35188	THSD1	thrombospondin, type I, domain containing 1	55901	13	n/a	n/a	2.85E-01	2.364
1087157	ENSG00000011304	5693	PTBP1	polypyrimidine tract binding protein 1	5725	19	n/a	n/a	2.72E-01	2.364
1089286	ENSG00000100906	4761	NFKBIA	nuclear factor of kappa light polypeptide gene enhancer in B-cells inhibitor, alpha	4792	14	n/a	n/a	2.73E-01	2.364
279999431	ENSG00000248275	157123733	CTC-338M12.3	CTC-338M12.3	100507602	5	n/a	n/a	2.77E-01	2.363
1093518	ENSG00000132530	34028	XAF1	XIAP associated factor 1	54739	17	n/a	n/a	2.92E-01	2.362
1104836	ENSG00000198959	7010	TGM2	transglutaminase 2 (C polypeptide, protein-glutamine-gamma-glutamyltransferase)	7052	20	n/a	n/a	2.77E-01	2.361
280013502	ENSG00000249439	0	HMGN1P14	high mobility group nucleosome binding domain 1 pseudogene 14	0	5	n/a	n/a	2.70E-01	2.36
1099622	ENSG00000169738	30663	DCXR	dicarbonyl/L-xylulose reductase	51181	17	n/a	n/a	2.77E-01	2.359
279584659	ENSG00000188338	0	SLC38A3	solute carrier family 38, member 3	0	3	n/a	n/a	2.77E-01	2.359
1106347	ENSG00000215440	157126161	NPEPL1	aminopeptidase-like 1	100652930	20	n/a	n/a	2.70E-01	2.357
1097477	ENSG00000160789	3975	LMNA	lamin A/C	4000	1	n/a	n/a	2.73E-01	2.354
1095643	ENSG00000145555	4625	MYO10	myosin X	4651	5	n/a	n/a	2.70E-01	2.352
1103324	ENSG00000187556	110031	NANOS3	nanos homolog 3 (Drosophila)	342977	19	n/a	n/a	2.77E-01	2.351
1090701	ENSG00000110721	1111	CHKA	choline kinase alpha	1119	11	n/a	n/a	2.73E-01	2.351
1104379	ENSG00000197756	6136	RPL37A	ribosomal protein L37a	6168	2	n/a	n/a	2.91E-01	2.351
279956646	ENSG00000241418	0	RP11-512H23.2	RP11-512H23.2	0	X	n/a	n/a	2.87E-01	2.349
279677975	ENSG00000204261	1021875	XXbac-BPG246D15.8	XXbac-BPG246D15.8	100507463	6	n/a	n/a	2.87E-01	2.349
1091698	ENSG00000118292	55433	C1orf54	chromosome 1 open reading frame 54	79630	1	n/a	n/a	2.78E-01	2.349
1103307	ENSG00000187498	1273	COL4A1	collagen, type IV, alpha 1	1282	13	n/a	n/a	2.69E-01	2.348
279662754	ENSG00000200983	0	SNORA3	small nucleolar RNA, H/ACA box 3	0	11	n/a	n/a	2.80E-01	2.348
280060053	ENSG00000253683	0	CTB-79E8.3	CTB-79E8.3	0	5	n/a	n/a	2.72E-01	2.346
280007681	ENSG00000248923	0	MTND5P11	MT-ND5 pseudogene 11	0	5	n/a	n/a	2.71E-01	2.346
1094764	ENSG00000139567	91	ACVRL1	activin A receptor type II-like 1	94	12	n/a	n/a	2.77E-01	2.34
1106070	ENSG00000214401	159020	AC217773.1	AC217773.1	644246	17	n/a	n/a	2.80E-01	2.339
1095014	ENSG00000141314	81544	RHBDL3	rhomboid, veinlet-like 3 (Drosophila)	162494	17	n/a	n/a	2.77E-01	2.337
279722866	ENSG00000213539	0	YBX1P6	Y box binding protein 1 pseudogene 6	0	9	n/a	n/a	2.84E-01	2.336
1092231	ENSG00000122884	5001	P4HA1	prolyl 4-hydroxylase, alpha polypeptide I	5033	10	n/a	n/a	2.76E-01	2.336
279818606	ENSG00000228172	0	RP1-317E23.3	RP1-317E23.3	0	1	n/a	n/a	2.93E-01	2.335
1099310	ENSG00000168389	59069	MFSD2A	major facilitator superfamily domain containing 2A	84879	1	n/a	n/a	2.70E-01	2.335
1090675	ENSG00000110436	6470	SLC1A2	solute carrier family 1 (glial high affinity glutamate transporter), member 2	6506	11	n/a	n/a	2.78E-01	2.334
1101251	ENSG00000177548	55677	RABEP2	rabaptin, RAB GTPase binding effector protein 2	79874	16	n/a	n/a	2.77E-01	2.332
1098658	ENSG00000165886	55821	UBTD1	ubiquitin domain containing 1	80019	10	n/a	n/a	2.85E-01	2.331
1091846	ENSG00000119705	57564	SLIRP	SRA stem-loop interacting RNA binding protein	81892	14	n/a	n/a	2.69E-01	2.331
1105259	ENSG00000204711	79737	C9orf135	chromosome 9 open reading frame 135	138255	9	n/a	n/a	2.76E-01	2.33
1087832	ENSG00000066056	7032	TIE1	tyrosine kinase with immunoglobulin-like and EGF-like domains 1	7075	1	n/a	n/a	2.74E-01	2.329
280120357	ENSG00000258714	0	RP11-998D10.7	RP11-998D10.7	0	14	n/a	n/a	2.73E-01	2.328
1091696	ENSG00000118271	7233	TTR	transthyretin	7276	18	n/a	n/a	2.70E-01	2.328
279750954	ENSG00000220771	0	RP3-322L4.2	RP3-322L4.2	0	6	n/a	n/a	2.84E-01	2.327
1092682	ENSG00000125995	80152	ROMO1	reactive oxygen species modulator 1	140823	20	n/a	n/a	2.91E-01	2.327
280071115	ENSG00000254459	0	RP11-91P24.7	RP11-91P24.7	0	11	n/a	n/a	2.81E-01	2.327
1100254	ENSG00000172366	58541	FAM195A	family with sequence similarity 195, member A	84331	16	n/a	n/a	2.81E-01	2.325
279740371	ENSG00000215467	0	RPL27AP	ribosomal protein L27a pseudogene	0	20	n/a	n/a	2.85E-01	2.325
1091232	ENSG00000114853	60242	ZBTB47	zinc finger and BTB domain containing 47	92999	3	n/a	n/a	2.77E-01	2.325
279883044	ENSG00000233893	0	RP11-507C10.5	RP11-507C10.5	0	6	n/a	n/a	2.70E-01	2.324
1103310	ENSG00000187514	5725	PTMA	prothymosin, alpha	5757	2	n/a	n/a	2.96E-01	2.323
1095353	ENSG00000143546	6246	S100A8	S100 calcium binding protein A8	6279	1	n/a	n/a	3.18E-01	2.321
1099434	ENSG00000168913	119604	ENHO	energy homeostasis associated	375704	9	n/a	n/a	2.72E-01	2.321
1098308	ENSG00000164434	2158	FABP7	fatty acid binding protein 7, brain	2173	6	n/a	n/a	3.03E-01	2.321
1106848	ENSG00000224877	94201	C17orf89	chromosome 17 open reading frame 89	284184	17	n/a	n/a	2.94E-01	2.32
1101625	ENSG00000179796	77738	LRRC3B	leucine rich repeat containing 3B	116135	3	n/a	n/a	2.83E-01	2.319
1104376	ENSG00000197747	6248	S100A10	S100 calcium binding protein A10	6281	1	n/a	n/a	2.76E-01	2.319
279979461	ENSG00000243829	0	CTB-33G10.1	CTB-33G10.1	0	19	n/a	n/a	2.84E-01	2.319
1095320	ENSG00000143412	8357	ANXA9	annexin A9	8416	1	n/a	n/a	2.79E-01	2.319
1097157	ENSG00000158417	9525	EIF5B	eukaryotic translation initiation factor 5B	9669	2	n/a	n/a	2.72E-01	2.317
1091631	ENSG00000117592	9446	PRDX6	peroxiredoxin 6	9588	1	n/a	n/a	2.75E-01	2.317
1089979	ENSG00000105374	4787	NKG7	natural killer cell group 7 sequence	4818	19	n/a	n/a	2.80E-01	2.317
1104813	ENSG00000198918	6138	RPL39	ribosomal protein L39	6170	X	n/a	n/a	2.81E-01	2.313
280045819	ENSG00000252202	0	Y_RNA	Y RNA	0	5	n/a	n/a	2.73E-01	2.313
1092437	ENSG00000124479	4667	NDP	Norrie disease (pseudoglioma)	4693	X	n/a	n/a	2.82E-01	2.313
1089932	ENSG00000105185	9018	PDCD5	programmed cell death 5	9141	19	n/a	n/a	2.75E-01	2.311
1091826	ENSG00000119632	58198	IFI27L2	interferon, alpha-inducible protein 27-like 2	83982	14	n/a	n/a	2.93E-01	2.311
1093146	ENSG00000130255	25622	RPL36	ribosomal protein L36	25873	19	n/a	n/a	2.78E-01	2.31
279718649	ENSG00000213058	0	RP4-765C7.2	RP4-765C7.2	0	1	n/a	n/a	3.31E-01	2.309
1109108	ENSG00000243749	1000425	ZMYM6NB	ZMYM6 neighbor	100506144	1	n/a	n/a	2.92E-01	2.309
1102327	ENSG00000183401	79105	CCDC159	coiled-coil domain containing 159	126075	19	n/a	n/a	2.78E-01	2.308
1088630	ENSG00000087884	28707	C11orf67	chromosome 11 open reading frame 67	28971	11	n/a	n/a	2.78E-01	2.308
1104356	ENSG00000197696	4797	NMB	neuromedin B	4828	15	n/a	n/a	2.80E-01	2.308
1096024	ENSG00000148450	22677	MSRB2	methionine sulfoxide reductase B2	22921	10	n/a	n/a	2.76E-01	2.306
279612954	ENSG00000196861	0	AC002994.1	AC002994.1	0	17	n/a	n/a	2.76E-01	2.301
1102880	ENSG00000185641	0	CTD-2287O16.1	CTD-2287O16.1	0	5	n/a	n/a	2.73E-01	2.297
1090428	ENSG00000108465	56080	CDK5RAP3	CDK5 regulatory subunit associated protein 3	80279	17	n/a	n/a	2.77E-01	2.297
1102848	ENSG00000185507	3640	IRF7	interferon regulatory factor 7	3665	11	n/a	n/a	2.80E-01	2.297
1098773	ENSG00000166295	78747	ANAPC16	anaphase promoting complex subunit 16	119504	10	n/a	n/a	2.71E-01	2.292
1109164	ENSG00000244734	3026	HBB	hemoglobin, beta	3043	11	n/a	n/a	3.25E-01	2.29
280091563	ENSG00000255949	0	AP003419.16	AP003419.16	0	11	n/a	n/a	2.91E-01	2.288
1102600	ENSG00000184481	4278	FOXO4	forkhead box O4	4303	X	n/a	n/a	2.75E-01	2.287
1102088	ENSG00000182362	33352	YBEY	ybeY metallopeptidase (putative)	54059	21	n/a	n/a	2.77E-01	2.287
1100585	ENSG00000173991	8491	TCAP	titin-cap (telethonin)	8557	17	n/a	n/a	2.53E-01	2.287
279965138	ENSG00000242327	0	CTD-2184D3.1	CTD-2184D3.1	0	15	n/a	n/a	2.80E-01	2.285
279802530	ENSG00000226721	0	EEF1DP2	eukaryotic translation elongation factor 1 delta pseudogene 2	0	9	n/a	n/a	2.78E-01	2.285
1092911	ENSG00000128274	0	A4GALT	alpha 1,4-galactosyltransferase	0	22	n/a	n/a	2.78E-01	2.284
1099203	ENSG00000167969	1620	ECI1	enoyl-CoA delta isomerase 1	1632	16	n/a	n/a	2.81E-01	2.283
1098413	ENSG00000164877	55581	MICALL2	MICAL-like 2	79778	7	n/a	n/a	2.78E-01	2.282
280133333	ENSG00000259460	0	RP11-128A17.1	RP11-128A17.1	0	15	n/a	n/a	2.88E-01	2.282
1095360	ENSG00000143570	26918	SLC39A1	solute carrier family 39 (zinc transporter), member 1	27173	1	n/a	n/a	2.80E-01	2.281
279701330	ENSG00000206341	0	HLA-H	major histocompatibility complex, class I, H (pseudogene)	0	6	n/a	n/a	2.83E-01	2.281
1102785	ENSG00000185222	30668	WBP5	WW domain binding protein 5	51186	X	n/a	n/a	2.95E-01	2.281
279749400	ENSG00000219507	0	FTH1P8	ferritin, heavy polypeptide 1 pseudogene 8	0	X	n/a	n/a	2.75E-01	2.28
279771404	ENSG00000224066	0	RP4-622L5.7	RP4-622L5.7	0	1	n/a	n/a	2.77E-01	2.278
1096046	ENSG00000148672	2729	GLUD1	glutamate dehydrogenase 1	2746	10	n/a	n/a	2.75E-01	2.277
279947245	ENSG00000240289	0	RP11-240D10.2	RP11-240D10.2	0	1	n/a	n/a	2.80E-01	2.277
1094260	ENSG00000136830	41418	FAM129B	family with sequence similarity 129, member B	64855	9	n/a	n/a	2.72E-01	2.276
1097023	ENSG00000157227	4297	MMP14	matrix metallopeptidase 14 (membrane-inserted)	4323	14	n/a	n/a	2.70E-01	2.275
279887780	ENSG00000234335	0	RP11-241I20.3	RP11-241I20.3	0	10	n/a	n/a	2.75E-01	2.275
1092090	ENSG00000121691	843	CAT	catalase	847	11	n/a	n/a	2.73E-01	2.275
279797890	ENSG00000226308	0	RP4-813D12.3	RP4-813D12.3	0	20	n/a	n/a	2.78E-01	2.275
1098378	ENSG00000164736	40922	SOX17	SRY (sex determining region Y)-box 17	64321	8	n/a	n/a	2.70E-01	2.275
1101816	ENSG00000180891	126376	CUEDC1	CUE domain containing 1	404093	17	n/a	n/a	2.70E-01	2.275
1097077	ENSG00000157734	55659	SNX22	sorting nexin 22	79856	15	n/a	n/a	2.77E-01	2.274
279662474	ENSG00000200879	0	SNORD14E	small nucleolar RNA, C/D box 14E	0	11	n/a	n/a	2.76E-01	2.273
280074018	ENSG00000254665	0	RP11-152H18.3	RP11-152H18.3	0	11	n/a	n/a	2.70E-01	2.273
1098638	ENSG00000165801	34990	ARHGEF40	Rho guanine nucleotide exchange factor (GEF) 40	55701	14	n/a	n/a	2.77E-01	2.272
1105071	ENSG00000204282	1015619	AC021593.1	Uncharacterized protein	100131096	17	n/a	n/a	2.70E-01	2.272
1106481	ENSG00000219607	169334	PPP1R3G	protein phosphatase 1, regulatory subunit 3G	648791	6	n/a	n/a	2.70E-01	2.271
279814315	ENSG00000227766	0	HCG4P5	HLA complex group 4 pseudogene 5	0	6	n/a	n/a	2.91E-01	2.271
1089135	ENSG00000100300	702	TSPO	translocator protein (18kDa)	706	22	n/a	n/a	2.78E-01	2.271
1089006	ENSG00000099860	4590	GADD45B	growth arrest and DNA-damage-inducible, beta	4616	19	n/a	n/a	3.20E-01	2.27
1090270	ENSG00000107020	35136	C9orf46	chromosome 9 open reading frame 46	55848	9	n/a	n/a	2.73E-01	2.269
1098813	ENSG00000166441	6125	RPL27A	ribosomal protein L27a	6157	11	n/a	n/a	2.82E-01	2.269
279731198	ENSG00000214541	0	RPS4L	RPS4L	0	20	n/a	n/a	2.96E-01	2.269
1097483	ENSG00000160808	4608	MYL3	myosin, light chain 3, alkali; ventricular, skeletal, slow	4634	3	n/a	n/a	2.75E-01	2.268
279808616	ENSG00000227218	0	RP11-203J24.8	RP11-203J24.8	0	9	n/a	n/a	2.83E-01	2.267
1102292	ENSG00000183255	750	PTTG1IP	pituitary tumor-transforming 1 interacting protein	754	21	n/a	n/a	2.72E-01	2.267
279802285	ENSG00000226698	0	RP1-50O24.6	RP1-50O24.6	0	1	n/a	n/a	2.71E-01	2.267
1090790	ENSG00000111404	55588	RERGL	RERG/RAS-like	79785	12	n/a	n/a	2.69E-01	2.267
1098545	ENSG00000165424	85547	ZCCHC24	zinc finger, CCHC domain containing 24	219654	10	n/a	n/a	2.75E-01	2.262
279781004	ENSG00000224837	0	RP4-702J19.1	RP4-702J19.1	0	1	n/a	n/a	2.71E-01	2.261
279475262	ENSG00000176734	0	TRIL	TLR4 interactor with leucine-rich repeats	0	7	n/a	n/a	2.84E-01	2.26
1093520	ENSG00000132541	10101	HRSP12	heat-responsive protein 12	10247	8	n/a	n/a	2.69E-01	2.26
280089261	ENSG00000255690	0	AC005013.1	AC005013.1	0	7	n/a	n/a	2.85E-01	2.259
279663258	ENSG00000201136	0	U6	U6 spliceosomal RNA	0	15	n/a	n/a	2.73E-01	2.258
279959006	ENSG00000241680	0	RPL31P49	ribosomal protein L31 pseudogene 49	0	12	n/a	n/a	2.69E-01	2.258
1090577	ENSG00000109610	6609	SOD3	superoxide dismutase 3, extracellular	6649	4	n/a	n/a	2.78E-01	2.257
279753773	ENSG00000221420	0	SNORA81	small nucleolar RNA, H/ACA box 81	0	3	n/a	n/a	2.70E-01	2.256
1101235	ENSG00000177464	2811	GPR4	G protein-coupled receptor 4	2828	19	n/a	n/a	2.77E-01	2.254
1104235	ENSG00000197324	25769	LRP10	low density lipoprotein receptor-related protein 10	26020	14	n/a	n/a	2.80E-01	2.254
1092561	ENSG00000125457	36683	MIF4GD	MIF4G domain containing	57409	17	n/a	n/a	2.81E-01	2.253
280113159	ENSG00000258232	0	RP11-161H23.5	RP11-161H23.5	0	12	n/a	n/a	2.73E-01	2.252
279661893	ENSG00000200710	0	SNORD81	small nucleolar RNA, C/D box 81	0	1	n/a	n/a	2.75E-01	2.252
279896849	ENSG00000235098	134900	ANKRD65	ankyrin repeat domain 65	441869	1	n/a	n/a	2.69E-01	2.252
279807067	ENSG00000227085	0	RP5-1141O19.2	RP5-1141O19.2	0	1	n/a	n/a	2.73E-01	2.251
279705585	ENSG00000207088	167574	SNORA7B	small nucleolar RNA, H/ACA box 7B	677797	3	n/a	n/a	2.70E-01	2.251
1104032	ENSG00000196683	33834	TOMM7	translocase of outer mitochondrial membrane 7 homolog (yeast)	54543	7	n/a	n/a	2.82E-01	2.249
1105019	ENSG00000204128	90415	C2orf72	chromosome 2 open reading frame 72	257407	2	n/a	n/a	2.70E-01	2.248
279968446	ENSG00000242680	0	AL132988.3	AL132988.3	0	14	n/a	n/a	2.78E-01	2.248
1090383	ENSG00000108107	6126	RPL28	ribosomal protein L28	6158	19	n/a	n/a	2.89E-01	2.247
1102115	ENSG00000182500	59066	ORAI1	ORAI calcium release-activated calcium modulator 1	84876	12	n/a	n/a	2.79E-01	2.246
1099456	ENSG00000169006	23374	NTSR2	neurotensin receptor 2	23620	2	n/a	n/a	2.82E-01	2.246
1087096	ENSG00000008988	6191	RPS20	ribosomal protein S20	6224	8	n/a	n/a	2.83E-01	2.245
280081424	ENSG00000255126	0	CTD-2531D15.5	CTD-2531D15.5	0	11	n/a	n/a	2.78E-01	2.245
279723185	ENSG00000213598	0	RP11-112J1.1	RP11-112J1.1	0	14	n/a	n/a	2.75E-01	2.244
1094750	ENSG00000139438	59105	C12orf34	chromosome 12 open reading frame 34	84915	12	n/a	n/a	2.72E-01	2.244
1089888	ENSG00000104915	8608	STX10	syntaxin 10	8677	19	n/a	n/a	2.94E-01	2.242
280081562	ENSG00000255135	0	RP11-111M22.3	RP11-111M22.3	0	11	n/a	n/a	2.73E-01	2.24
1094564	ENSG00000138326	6196	RPS24	ribosomal protein S24	6229	10	n/a	n/a	2.75E-01	2.24
1093156	ENSG00000130307	58112	USHBP1	Usher syndrome 1C binding protein 1	83878	19	n/a	n/a	2.82E-01	2.239
1096934	ENSG00000156482	6124	RPL30	ribosomal protein L30	6156	8	n/a	n/a	2.78E-01	2.238
279970565	ENSG00000242927	0	AC073308.1	AC073308.1	0	7	n/a	n/a	2.86E-01	2.238
1087081	ENSG00000008324	30670	SS18L2	synovial sarcoma translocation gene on chromosome 18-like 2	51188	3	n/a	n/a	2.83E-01	2.238
280077641	ENSG00000254909	0	RP11-110I1.5	RP11-110I1.5	0	11	n/a	n/a	2.72E-01	2.238
1109063	ENSG00000243056	8568	EIF4EBP3	eukaryotic translation initiation factor 4E binding protein 3	8637	5	n/a	n/a	2.75E-01	2.237
280069493	ENSG00000254343	0	RP11-760H22.2	RP11-760H22.2	0	8	n/a	n/a	2.77E-01	2.237
1100790	ENSG00000175130	41626	MARCKSL1	MARCKS-like 1	65108	1	n/a	n/a	2.72E-01	2.235
1089943	ENSG00000105221	205	AKT2	v-akt murine thymoma viral oncogene homolog 2	208	19	n/a	n/a	2.71E-01	2.235
1103760	ENSG00000189238	0	RP11-173C20.1	RP11-173C20.1	0	12	n/a	n/a	2.94E-01	2.235
1087696	ENSG00000060762	31140	BRP44L	brain protein 44-like	51660	6	n/a	n/a	2.77E-01	2.233
1095224	ENSG00000142937	6169	RPS8	ribosomal protein S8	6202	1	n/a	n/a	2.81E-01	2.233
1101624	ENSG00000179776	998	CDH5	cadherin 5, type 2 (vascular endothelium)	1003	16	n/a	n/a	2.82E-01	2.233
1093888	ENSG00000134884	34371	ARGLU1	arginine and glutamate rich 1	55082	13	n/a	n/a	2.83E-01	2.233
1088538	ENSG00000085563	5211	ABCB1	ATP-binding cassette, sub-family B (MDR/TAP), member 1	5243	7	n/a	n/a	2.70E-01	2.232
1089401	ENSG00000101400	6600	SNTA1	syntrophin, alpha 1 (dystrophin-associated protein A1, 59kDa, acidic component)	6640	20	n/a	n/a	2.80E-01	2.231
279821299	ENSG00000228399	0	RP4-575N6.2	RP4-575N6.2	0	1	n/a	n/a	2.77E-01	2.23
1089004	ENSG00000099840	76645	IZUMO4	IZUMO family member 4	113177	19	n/a	n/a	2.81E-01	2.229
1093476	ENSG00000132329	10121	RAMP1	receptor (G protein-coupled) activity modifying protein 1	10267	2	n/a	n/a	2.71E-01	2.228
1101048	ENSG00000176485	10986	PLA2G16	phospholipase A2, group XVI	11145	11	n/a	n/a	2.82E-01	2.228
279479626	ENSG00000177236	0	AP006621.1	AP006621.1	0	11	n/a	n/a	2.70E-01	2.228
1104619	ENSG00000198483	80730	ANKRD35	ankyrin repeat domain 35	148741	1	n/a	n/a	2.83E-01	2.227
1106680	ENSG00000223802	10557	CERS1	ceramide synthase 1	10715	19	n/a	n/a	2.80E-01	2.227
1090894	ENSG00000112079	11164	STK38	serine/threonine kinase 38	11329	6	n/a	n/a	2.83E-01	2.227
1092953	ENSG00000128602	6568	SMO	smoothened, frizzled family receptor	6608	7	n/a	n/a	2.77E-01	2.226
279865957	ENSG00000232412	0	RP1-315G1.3	RP1-315G1.3	0	X	n/a	n/a	2.90E-01	2.226
279922605	ENSG00000237472	0	AP000361.2	AP000361.2	0	22	n/a	n/a	2.80E-01	2.225
280070074	ENSG00000254387	0	RP3-388N13.2	RP3-388N13.2	0	8	n/a	n/a	2.79E-01	2.225
279890056	ENSG00000234531	0	RP11-288G11.3	RP11-288G11.3	0	10	n/a	n/a	2.72E-01	2.224
280000807	ENSG00000248367	0	CTB-129O4.1	CTB-129O4.1	0	5	n/a	n/a	2.75E-01	2.224
1093135	ENSG00000130202	5787	PVRL2	poliovirus receptor-related 2 (herpesvirus entry mediator B)	5819	19	n/a	n/a	2.75E-01	2.224
1093534	ENSG00000132622	78147	HSPA12B	heat shock 70kD protein 12B	116835	20	n/a	n/a	2.84E-01	2.224
1095254	ENSG00000143156	29655	NME7	non-metastatic cells 7, protein expressed in (nucleoside-diphosphate kinase)	29922	1	n/a	n/a	2.81E-01	2.223
280119991	ENSG00000258696	0	CTD-2058B24.3	CTD-2058B24.3	0	14	n/a	n/a	2.84E-01	2.222
1089352	ENSG00000101203	36915	COL20A1	collagen, type XX, alpha 1	57642	20	n/a	n/a	2.73E-01	2.222
1091177	ENSG00000114378	3353	HYAL1	hyaluronoglucosaminidase 1	3373	3	n/a	n/a	2.79E-01	2.222
1094467	ENSG00000137834	4066	SMAD6	SMAD family member 6	4091	15	n/a	n/a	2.69E-01	2.221
1105246	ENSG00000204682	124909	C10orf114	chromosome 10 open reading frame 114	399726	10	n/a	n/a	2.81E-01	2.22
279976341	ENSG00000243554	0	AC004967.7	AC004967.7	0	7	n/a	n/a	2.94E-01	2.219
1105820	ENSG00000213145	1387	CRIP1	cysteine-rich protein 1 (intestinal)	1396	14	n/a	n/a	2.80E-01	2.219
279470193	ENSG00000176043	0	RP1-146I3.1	RP1-146I3.1	0	14	n/a	n/a	2.77E-01	2.217
1105855	ENSG00000213402	5758	PTPRCAP	protein tyrosine phosphatase, receptor type, C-associated protein	5790	11	n/a	n/a	2.70E-01	2.216
279920650	ENSG00000237310	1020736	GS1-124K5.4	GS1-124K5.4	100289098	7	n/a	n/a	2.77E-01	2.215
1100328	ENSG00000172724	6328	CCL19	chemokine (C-C motif) ligand 19	6363	9	n/a	n/a	2.88E-01	2.214
1090641	ENSG00000110090	1365	CPT1A	carnitine palmitoyltransferase 1A (liver)	1374	11	n/a	n/a	2.82E-01	2.214
279926490	ENSG00000237797	0	RP11-472N13.3	RP11-472N13.3	0	10	n/a	n/a	2.69E-01	2.214
279821354	ENSG00000228404	0	AP001468.58	AP001468.58	0	21	n/a	n/a	3.10E-01	2.213
1098710	ENSG00000166091	77749	CMTM5	CKLF-like MARVEL transmembrane domain containing 5	116173	14	n/a	n/a	2.77E-01	2.211
1108452	ENSG00000235423	0	RP11-282O18.3	RP11-282O18.3	0	12	n/a	n/a	2.81E-01	2.21
279943690	ENSG00000239899	0	AC011994.1	AC011994.1	0	2	n/a	n/a	2.73E-01	2.21
279794347	ENSG00000225994	0	RP11-436D23.1	RP11-436D23.1	0	6	n/a	n/a	2.85E-01	2.21
1091317	ENSG00000115380	2187	EFEMP1	EGF containing fibulin-like extracellular matrix protein 1	2202	2	n/a	n/a	2.86E-01	2.208
1090315	ENSG00000107562	6351	CXCL12	chemokine (C-X-C motif) ligand 12	6387	10	n/a	n/a	2.82E-01	2.207
280072754	ENSG00000254578	0	CTD-2517M22.16	Uncharacterized protein	0	8	n/a	n/a	2.73E-01	2.207
1097815	ENSG00000162909	820	CAPN2	calpain 2, (m/II) large subunit	824	1	n/a	n/a	2.83E-01	2.206
280069933	ENSG00000254373	0	RP11-34P1.2	RP11-34P1.2	0	5	n/a	n/a	2.72E-01	2.206
1099678	ENSG00000169957	55527	ZNF768	zinc finger protein 768	79724	16	n/a	n/a	2.69E-01	2.204
279892599	ENSG00000234741	38105	GAS5	growth arrest-specific 5 (non-protein coding)	60674	1	n/a	n/a	2.92E-01	2.204
1099097	ENSG00000167617	80686	CDC42EP5	CDC42 effector protein (Rho GTPase binding) 5	148170	19	n/a	n/a	2.73E-01	2.204
279984719	ENSG00000244380	0	RP11-24C3.2	RP11-24C3.2	0	3	n/a	n/a	2.58E-01	2.203
279812670	ENSG00000227615	0	RP11-864N7.2	RP11-864N7.2	0	11	n/a	n/a	3.14E-01	2.2
1098417	ENSG00000164889	6486	SLC4A2	solute carrier family 4, anion exchanger, member 2 (erythrocyte membrane protein band 3-like 1)	6522	7	n/a	n/a	2.69E-01	2.2
1106103	ENSG00000214548	34673	MEG3	maternally expressed 3 (non-protein coding)	55384	14	n/a	n/a	3.01E-01	2.2
1099217	ENSG00000167996	2479	FTH1	ferritin, heavy polypeptide 1	2495	11	n/a	n/a	2.73E-01	2.2
280047513	ENSG00000252447	0	snoU13	Small nucleolar RNA U13	0	11	n/a	n/a	2.70E-01	2.196
1097986	ENSG00000163517	55688	HDAC11	histone deacetylase 11	79885	3	n/a	n/a	2.80E-01	2.196
1092632	ENSG00000125826	10469	RBCK1	RanBP-type and C3HC4-type zinc finger containing 1	10616	20	n/a	n/a	2.79E-01	2.195
279528473	ENSG00000183531	0	Z98256.1	Z98256.1	0	22	n/a	n/a	2.96E-01	2.195
1087759	ENSG00000064490	8556	RFXANK	regulatory factor X-associated ankyrin-containing protein	8625	19	n/a	n/a	2.74E-01	2.193
1105919	ENSG00000213853	1998	EMP2	epithelial membrane protein 2	2013	16	n/a	n/a	2.79E-01	2.193
1097573	ENSG00000161642	25695	ZNF385A	zinc finger protein 385A	25946	12	n/a	n/a	2.76E-01	2.192
1103336	ENSG00000187608	9492	ISG15	ISG15 ubiquitin-like modifier	9636	1	n/a	n/a	3.35E-01	2.192
1106417	ENSG00000215902	0	AL353354.1	AL353354.1	0	1	n/a	n/a	2.88E-01	2.191
1096487	ENSG00000152558	77624	TMEM123	transmembrane protein 123	114908	11	n/a	n/a	3.06E-01	2.19
1092255	ENSG00000123143	5553	PKN1	protein kinase N1	5585	19	n/a	n/a	2.82E-01	2.19
1092614	ENSG00000125775	26856	SDCBP2	syndecan binding protein (syntenin) 2	27111	20	n/a	n/a	2.82E-01	2.19
1091746	ENSG00000118777	9293	ABCG2	ATP-binding cassette, sub-family G (WHITE), member 2	9429	4	n/a	n/a	2.72E-01	2.189
279934297	ENSG00000238605	0	snoU13	Small nucleolar RNA U13	0	5	n/a	n/a	2.92E-01	2.188
279962053	ENSG00000241990	0	RP6-109B7.3	RP6-109B7.3	0	22	n/a	n/a	2.68E-01	2.187
1105201	ENSG00000204580	776	DDR1	discoidin domain receptor tyrosine kinase 1	780	6	n/a	n/a	2.80E-01	2.184
279781257	ENSG00000224864	0	CTC-260E6.2	CTC-260E6.2	0	19	n/a	n/a	2.78E-01	2.184
1105653	ENSG00000206172	3022	HBA1	hemoglobin, alpha 1	3039	16	n/a	n/a	2.75E-01	2.184
1097421	ENSG00000160325	10935	C9orf7	chromosome 9 open reading frame 7	11094	9	n/a	n/a	2.82E-01	2.183
1098999	ENSG00000167191	31184	GPRC5B	G protein-coupled receptor, family C, group 5, member B	51704	16	n/a	n/a	2.71E-01	2.183
1100823	ENSG00000175287	90186	PHYHD1	phytanoyl-CoA dioxygenase domain containing 1	254295	9	n/a	n/a	2.75E-01	2.182
1101166	ENSG00000177105	388	RHOG	ras homolog gene family, member G (rho G)	391	11	n/a	n/a	2.71E-01	2.182
1092723	ENSG00000126453	57838	BCL2L12	BCL2-like 12 (proline rich)	83596	19	n/a	n/a	2.76E-01	2.182
1087728	ENSG00000063177	6109	RPL18	ribosomal protein L18	6141	19	n/a	n/a	2.76E-01	2.18
280094100	ENSG00000256235	59214	C5orf62	chromosome 5 open reading frame 62	85027	5	n/a	n/a	2.78E-01	2.178
279781335	ENSG00000224870	80708	RP4-758J18.2	RP4-758J18.2	148413	1	n/a	n/a	2.82E-01	2.176
280007664	ENSG00000248922	0	AL137061.2	AL137061.2	0	13	n/a	n/a	2.90E-01	2.175
279438953	ENSG00000172799	0	ZBTB8OSP2	zinc finger and BTB domain containing 8 opposite strand pseudogene 2	0	2	n/a	n/a	2.69E-01	2.175
1088369	ENSG00000080493	8602	SLC4A4	solute carrier family 4, sodium bicarbonate cotransporter, member 4	8671	4	n/a	n/a	2.85E-01	2.175
1099963	ENSG00000171163	34946	ZNF692	zinc finger protein 692	55657	1	n/a	n/a	2.79E-01	2.174
279896373	ENSG00000235058	0	ZMYND10-AS1	ZMYND10 antisense RNA 1 (non-protein coding)	0	3	n/a	n/a	2.78E-01	2.173
279665190	ENSG00000201675	0	SNORD32A	small nucleolar RNA, C/D box 32A	0	19	n/a	n/a	2.75E-01	2.173
1094835	ENSG00000140022	59595	STON2	stonin 2	85439	14	n/a	n/a	2.72E-01	2.173
279985879	ENSG00000244491	0	RP3-508I15.18	RP3-508I15.18	0	22	n/a	n/a	2.90E-01	2.172
1094144	ENSG00000136160	1897	EDNRB	endothelin receptor type B	1910	13	n/a	n/a	2.69E-01	2.172
1097696	ENSG00000162482	22732	AKR7A3	aldo-keto reductase family 7, member A3 (aflatoxin aldehyde reductase)	22977	1	n/a	n/a	3.23E-01	2.172
1088078	ENSG00000072778	34	ACADVL	acyl-CoA dehydrogenase, very long chain	37	17	n/a	n/a	2.74E-01	2.171
1092107	ENSG00000121858	8672	TNFSF10	tumor necrosis factor (ligand) superfamily, member 10	8743	3	n/a	n/a	2.75E-01	2.171
1095501	ENSG00000144485	34791	HES6	hairy and enhancer of split 6 (Drosophila)	55502	2	n/a	n/a	2.73E-01	2.171
1097700	ENSG00000162496	9123	DHRS3	dehydrogenase/reductase (SDR family) member 3	9249	1	n/a	n/a	2.79E-01	2.17
1102468	ENSG00000183888	80799	C1orf64	chromosome 1 open reading frame 64	149563	1	n/a	n/a	2.73E-01	2.169
1099425	ENSG00000168884	54994	TNIP2	TNFAIP3 interacting protein 2	79155	4	n/a	n/a	2.78E-01	2.169
1094403	ENSG00000137507	2599	LRRC32	leucine rich repeat containing 32	2615	11	n/a	n/a	2.70E-01	2.168
1104429	ENSG00000197901	9221	SLC22A6	solute carrier family 22 (organic anion transporter), member 6	9356	11	n/a	n/a	2.78E-01	2.168
1101202	ENSG00000177303	36786	CASKIN2	CASK interacting protein 2	57513	17	n/a	n/a	2.76E-01	2.168
279997026	ENSG00000248015	0	AC005329.7	AC005329.7	0	19	n/a	n/a	2.82E-01	2.166
1093015	ENSG00000129151	8365	BBOX1	butyrobetaine (gamma), 2-oxoglutarate dioxygenase (gamma-butyrobetaine hydroxylase) 1	8424	11	n/a	n/a	2.94E-01	2.166
1106889	ENSG00000225138	0	CTD-2228K2.7	CTD-2228K2.7	0	5	n/a	n/a	2.77E-01	2.165
1109094	ENSG00000243646	3563	IL10RB	interleukin 10 receptor, beta	3588	21	n/a	n/a	2.76E-01	2.165
1087075	ENSG00000008282	6816	SYPL1	synaptophysin-like 1	6856	7	n/a	n/a	2.70E-01	2.162
1095403	ENSG00000143819	2037	EPHX1	epoxide hydrolase 1, microsomal (xenobiotic)	2052	1	n/a	n/a	2.90E-01	2.16
1090040	ENSG00000105643	26851	ARRDC2	arrestin domain containing 2	27106	19	n/a	n/a	3.07E-01	2.159
1089702	ENSG00000103449	6265	SALL1	sal-like 1 (Drosophila)	6299	16	n/a	n/a	2.80E-01	2.159
1095922	ENSG00000147588	5343	PMP2	peripheral myelin protein 2	5375	8	n/a	n/a	2.77E-01	2.159
1104527	ENSG00000198157	55202	HMGN5	high mobility group nucleosome binding domain 5	79366	X	n/a	n/a	2.81E-01	2.159
1093810	ENSG00000134419	6177	RPS15A	ribosomal protein S15a	6210	16	n/a	n/a	2.69E-01	2.158
279725210	ENSG00000213866	0	YBX1P10	Y box binding protein 1 pseudogene 10	0	9	n/a	n/a	2.90E-01	2.157
280131562	ENSG00000259357	0	RP11-316M1.12	RP11-316M1.12	0	1	n/a	n/a	2.83E-01	2.157
280092156	ENSG00000256013	0	RP11-27M24.1	RP11-27M24.1	0	16	n/a	n/a	2.95E-01	2.157
1093813	ENSG00000134443	2905	GRP	gastrin-releasing peptide	2922	18	n/a	n/a	2.82E-01	2.156
1104825	ENSG00000198937	81191	CCDC167	coiled-coil domain containing 167	154467	6	n/a	n/a	2.73E-01	2.156
1096314	ENSG00000151322	40700	NPAS3	neuronal PAS domain protein 3	64067	14	n/a	n/a	2.73E-01	2.155
1097610	ENSG00000161955	8670	TNFSF13	tumor necrosis factor (ligand) superfamily, member 13	8741	17	n/a	n/a	3.01E-01	2.155
1096807	ENSG00000155366	386	RHOC	ras homolog gene family, member C	389	1	n/a	n/a	2.73E-01	2.155
1093884	ENSG00000134871	1275	COL4A2	collagen, type IV, alpha 2	1284	13	n/a	n/a	2.76E-01	2.155
1095775	ENSG00000146425	6951	DYNLT1	dynein, light chain, Tctex-type 1	6993	6	n/a	n/a	2.69E-01	2.154
280059964	ENSG00000253676	0	TAGLN2P1	transgelin 2 pseudogene 1	0	8	n/a	n/a	2.69E-01	2.154
280096171	ENSG00000256492	0	AL118508.1	AL118508.1	0	20	n/a	n/a	2.81E-01	2.154
1097865	ENSG00000163083	3600	INHBB	inhibin, beta B	3625	2	n/a	n/a	2.86E-01	2.153
1089614	ENSG00000102934	30572	PLLP	plasmolipin	51090	16	n/a	n/a	2.69E-01	2.153
1098374	ENSG00000164713	25547	BRI3	brain protein I3	25798	7	n/a	n/a	2.71E-01	2.153
1098771	ENSG00000166289	54995	PLEKHF1	pleckstrin homology domain containing, family F (with FYVE domain) member 1	79156	19	n/a	n/a	2.80E-01	2.152
1097212	ENSG00000158805	60228	ZNF276	zinc finger protein 276	92822	16	n/a	n/a	2.79E-01	2.151
1087177	ENSG00000012124	928	CD22	CD22 molecule	933	19	n/a	n/a	3.13E-01	2.151
1088829	ENSG00000092010	5688	PSME1	proteasome (prosome, macropain) activator subunit 1 (PA28 alpha)	5720	14	n/a	n/a	2.82E-01	2.15
1091882	ENSG00000119927	36951	GPAM	glycerol-3-phosphate acyltransferase, mitochondrial	57678	10	n/a	n/a	2.76E-01	2.15
279864249	ENSG00000232238	0	AC017080.1	AC017080.1	0	2	n/a	n/a	3.15E-01	2.149
1087875	ENSG00000067182	7089	TNFRSF1A	tumor necrosis factor receptor superfamily, member 1A	7132	12	n/a	n/a	2.82E-01	2.148
1102326	ENSG00000183397	1000551	C19orf71	chromosome 19 open reading frame 71	100128569	19	n/a	n/a	2.78E-01	2.148
1106775	ENSG00000224383	60169	C17orf72	chromosome 17 open reading frame 72	92340	17	n/a	n/a	2.79E-01	2.148
1098889	ENSG00000166794	5447	PPIB	peptidylprolyl isomerase B (cyclophilin B)	5479	15	n/a	n/a	2.81E-01	2.147
1101544	ENSG00000179172	110040	HNRNPCL1	heterogeneous nuclear ribonucleoprotein C-like 1	343069	1	n/a	n/a	2.81E-01	2.146
279663433	ENSG00000201185	0	5S_rRNA	5S ribosomal RNA	0	6	n/a	n/a	2.73E-01	2.144
1101622	ENSG00000179772	2291	FOXS1	forkhead box S1	2307	20	n/a	n/a	2.83E-01	2.144
1101576	ENSG00000179399	2247	GPC5	glypican 5	2262	13	n/a	n/a	2.73E-01	2.143
279995922	ENSG00000247585	0	AC008567.1	AC008567.1	0	19	n/a	n/a	2.92E-01	2.143
1088873	ENSG00000093010	1303	COMT	catechol-O-methyltransferase	1312	22	n/a	n/a	2.81E-01	2.142
1090642	ENSG00000110092	592	CCND1	cyclin D1	595	11	n/a	n/a	2.72E-01	2.141
1104458	ENSG00000197971	4130	MBP	myelin basic protein	4155	18	n/a	n/a	3.25E-01	2.14
1095111	ENSG00000141934	8545	PPAP2C	phosphatidic acid phosphatase type 2C	8612	19	n/a	n/a	2.70E-01	2.138
1093961	ENSG00000135318	4876	NT5E	5'-nucleotidase, ecto (CD73)	4907	6	n/a	n/a	2.71E-01	2.138
279761862	ENSG00000223010	0	MIR1914	microRNA 1914	0	20	n/a	n/a	2.76E-01	2.137
1097139	ENSG00000158201	82725	ABHD3	abhydrolase domain containing 3	171586	18	n/a	n/a	2.78E-01	2.137
1089857	ENSG00000104825	4762	NFKBIB	nuclear factor of kappa light polypeptide gene enhancer in B-cells inhibitor, beta	4793	19	n/a	n/a	2.70E-01	2.137
279667157	ENSG00000202252	0	SNORD14C	small nucleolar RNA, C/D box 14C	0	11	n/a	n/a	2.70E-01	2.137
1090210	ENSG00000106538	5887	RARRES2	retinoic acid receptor responder (tazarotene induced) 2	5919	7	n/a	n/a	3.24E-01	2.135
1093166	ENSG00000130349	30731	C6orf203	chromosome 6 open reading frame 203	51250	6	n/a	n/a	2.80E-01	2.134
279787991	ENSG00000225472	0	RP11-120J1.1	RP11-120J1.1	0	9	n/a	n/a	2.72E-01	2.134
1092578	ENSG00000125534	54983	PPDPF	pancreatic progenitor cell differentiation and proliferation factor homolog (zebrafish)	79144	20	n/a	n/a	2.71E-01	2.133
1089664	ENSG00000103202	4802	NME4	non-metastatic cells 4, protein expressed in	4833	16	n/a	n/a	2.80E-01	2.132
279781574	ENSG00000224892	0	RPS4XP16	ribosomal protein S4X pseudogene 16	0	13	n/a	n/a	2.74E-01	2.132
1089021	ENSG00000099949	8165	LZTR1	leucine-zipper-like transcription regulator 1	8216	22	n/a	n/a	2.78E-01	2.131
1089866	ENSG00000104859	10970	CLASRP	CLK4-associating serine/arginine rich protein	11129	19	n/a	n/a	2.92E-01	2.13
279879654	ENSG00000233585	0	AC115617.2	AC115617.2	0	X	n/a	n/a	2.75E-01	2.129
279747406	ENSG00000218208	0	RP11-367G18.2	RP11-367G18.2	0	6	n/a	n/a	2.80E-01	2.129
1088671	ENSG00000088881	36866	EBF4	early B-cell factor 4	57593	20	n/a	n/a	2.77E-01	2.128
279513401	ENSG00000182165	11096	TP53TG1	TP53 target 1 (non-protein coding)	11257	7	n/a	n/a	2.80E-01	2.127
279815843	ENSG00000227898	0	RP13-100B2.4	RP13-100B2.4	0	9	n/a	n/a	2.71E-01	2.126
279799078	ENSG00000226396	0	RP5-1056L3.3	RP5-1056L3.3	0	1	n/a	n/a	2.74E-01	2.126
1093724	ENSG00000133983	30722	COX16	COX16 cytochrome c oxidase assembly homolog (S. cerevisiae)	51241	14	n/a	n/a	2.82E-01	2.126
280084137	ENSG00000255284	157122313	AP006621.5	Uncharacterized protein	100506518	11	n/a	n/a	2.80E-01	2.126
279659723	ENSG00000200084	0	SNORD68	small nucleolar RNA, C/D box 68	0	16	n/a	n/a	2.75E-01	2.125
1094301	ENSG00000136942	11064	RPL35	ribosomal protein L35	11224	9	n/a	n/a	2.90E-01	2.124
1091307	ENSG00000115325	1784	DOK1	docking protein 1, 62kDa (downstream of tyrosine kinase 1)	1796	2	n/a	n/a	2.75E-01	2.124
279768439	ENSG00000223799	0	AP000295.7	AP000295.7	0	21	n/a	n/a	2.82E-01	2.124
279951718	ENSG00000240801	0	AC132217.4	AC132217.4	0	11	n/a	n/a	2.78E-01	2.122
1091855	ENSG00000119729	23188	RHOQ	ras homolog gene family, member Q	23433	2	n/a	n/a	2.83E-01	2.122
279750574	ENSG00000220472	0	RP11-69L16.5	RP11-69L16.5	0	6	n/a	n/a	2.88E-01	2.122
279854762	ENSG00000231416	0	RP11-422P24.9	RP11-422P24.9	0	1	n/a	n/a	2.79E-01	2.121
1088470	ENSG00000083457	3657	ITGAE	integrin, alpha E (antigen CD103, human mucosal lymphocyte antigen 1; alpha polypeptide)	3682	17	n/a	n/a	2.79E-01	2.121
279927520	ENSG00000237887	0	AC092839.1	AC092839.1	0	2	n/a	n/a	2.80E-01	2.121
279870729	ENSG00000232807	0	RP11-536K7.3	RP11-536K7.3	0	10	n/a	n/a	2.80E-01	2.121
279994149	ENSG00000246892	0	AL034548.1	AL034548.1	0	20	n/a	n/a	2.79E-01	2.12
1092844	ENSG00000127564	8965	PKMYT1	protein kinase, membrane associated tyrosine/threonine 1	9088	16	n/a	n/a	2.73E-01	2.12
1088971	ENSG00000099331	4624	MYO9B	myosin IXB	4650	19	n/a	n/a	3.01E-01	2.12
1095222	ENSG00000142910	40762	TINAGL1	tubulointerstitial nephritis antigen-like 1	64129	1	n/a	n/a	2.83E-01	2.119
1100210	ENSG00000172201	3380	ID4	inhibitor of DNA binding 4, dominant negative helix-loop-helix protein	3400	6	n/a	n/a	2.70E-01	2.119
1101621	ENSG00000179761	30749	PIPOX	pipecolic acid oxidase	51268	17	n/a	n/a	2.72E-01	2.119
280042970	ENSG00000251790	166027	SCARNA16	small Cajal body-specific RNA 16	677781	17	n/a	n/a	2.73E-01	2.119
1094150	ENSG00000136205	41334	TNS3	tensin 3	64759	7	n/a	n/a	2.70E-01	2.118
1105874	ENSG00000213563	128790	C8orf82	chromosome 8 open reading frame 82	414919	8	n/a	n/a	2.83E-01	2.118
1088229	ENSG00000076706	4137	MCAM	melanoma cell adhesion molecule	4162	11	n/a	n/a	2.78E-01	2.118
1095154	ENSG00000142327	36417	RNPEPL1	arginyl aminopeptidase (aminopeptidase B)-like 1	57140	2	n/a	n/a	2.72E-01	2.117
279720838	ENSG00000213331	0	RP11-713C19.2	RP11-713C19.2	0	4	n/a	n/a	2.86E-01	2.117
1092551	ENSG00000125398	6622	SOX9	SRY (sex determining region Y)-box 9	6662	17	n/a	n/a	2.70E-01	2.116
280130420	ENSG00000259291	0	RP11-617F23.1	RP11-617F23.1	0	15	n/a	n/a	2.74E-01	2.115
279934549	ENSG00000238650	0	SNORD54	small nucleolar RNA, C/D box 54	0	8	n/a	n/a	2.84E-01	2.115
1102141	ENSG00000182600	123264	C2orf82	chromosome 2 open reading frame 82	389084	2	n/a	n/a	2.70E-01	2.115
1091117	ENSG00000113721	5127	PDGFRB	platelet-derived growth factor receptor, beta polypeptide	5159	5	n/a	n/a	2.85E-01	2.113
1088803	ENSG00000091409	3630	ITGA6	integrin, alpha 6	3655	2	n/a	n/a	2.70E-01	2.112
1099127	ENSG00000167701	2858	GPT	glutamic-pyruvate transaminase (alanine aminotransferase)	2875	8	n/a	n/a	2.73E-01	2.11
1089306	ENSG00000101000	10397	PROCR	protein C receptor, endothelial	10544	20	n/a	n/a	2.83E-01	2.11
1104106	ENSG00000196924	2300	FLNA	filamin A, alpha	2316	X	n/a	n/a	3.28E-01	2.11
1104173	ENSG00000197119	78939	SLC25A29	solute carrier family 25, member 29	123096	14	n/a	n/a	2.73E-01	2.109
1098407	ENSG00000164849	77669	GPR146	G protein-coupled receptor 146	115330	7	n/a	n/a	2.80E-01	2.109
279940853	ENSG00000239529	0	AC131055.2	AC131055.2	0	17	n/a	n/a	2.82E-01	2.108
280033740	ENSG00000251050	0	RP11-168A11.4	RP11-168A11.4	0	5	n/a	n/a	2.78E-01	2.108
1092986	ENSG00000128849	59142	CGNL1	cingulin-like 1	84952	15	n/a	n/a	2.70E-01	2.108
1093453	ENSG00000132164	6502	SLC6A11	solute carrier family 6 (neurotransmitter transporter, GABA), member 11	6538	3	n/a	n/a	2.78E-01	2.107
279887943	ENSG00000234353	0	AP000347.4	AP000347.4	0	22	n/a	n/a	2.76E-01	2.107
1106082	ENSG00000214435	36686	AS3MT	arsenic (+3 oxidation state) methyltransferase	57412	10	n/a	n/a	2.79E-01	2.106
1094520	ENSG00000138080	10958	EMILIN1	elastin microfibril interfacer 1	11117	2	n/a	n/a	2.81E-01	2.106
1095920	ENSG00000147576	79713	ADHFE1	alcohol dehydrogenase, iron containing, 1	137872	8	n/a	n/a	2.72E-01	2.106
1098956	ENSG00000166997	89469	CNPY4	canopy 4 homolog (zebrafish)	245812	7	n/a	n/a	2.92E-01	2.105
279951259	ENSG00000240756	0	AL132988.2	AL132988.2	0	14	n/a	n/a	2.76E-01	2.105
1098337	ENSG00000164587	6175	RPS14	ribosomal protein S14	6208	5	n/a	n/a	2.74E-01	2.105
1100353	ENSG00000172809	6137	RPL38	ribosomal protein L38	6169	17	n/a	n/a	2.78E-01	2.104
1088856	ENSG00000092531	8698	SNAP23	synaptosomal-associated protein, 23kDa	8773	15	n/a	n/a	2.96E-01	2.104
1091292	ENSG00000115268	6176	RPS15	ribosomal protein S15	6209	19	n/a	n/a	2.85E-01	2.104
279962443	ENSG00000242045	0	RP1-90K10.3	RP1-90K10.3	0	6	n/a	n/a	2.80E-01	2.103
279706957	ENSG00000207314	167232	SNORA44	small nucleolar RNA, H/ACA box 44	677825	1	n/a	n/a	2.70E-01	2.103
1087904	ENSG00000068079	3410	IFI35	interferon-induced protein 35	3430	17	n/a	n/a	3.22E-01	2.102
1087766	ENSG00000064655	2124	EYA2	eyes absent homolog 2 (Drosophila)	2139	20	n/a	n/a	2.81E-01	2.102
279945534	ENSG00000240115	0	AC064853.4	AC064853.4	0	2	n/a	n/a	2.93E-01	2.101
1089383	ENSG00000101331	80058	C20orf160	chromosome 20 open reading frame 160	140706	20	n/a	n/a	2.87E-01	2.1
279723513	ENSG00000213630	0	RP11-772E11.1	RP11-772E11.1	0	5	n/a	n/a	2.94E-01	2.1
1088306	ENSG00000078596	9315	ITM2A	integral membrane protein 2A	9452	X	n/a	n/a	2.85E-01	2.099
279847635	ENSG00000230777	0	RP11-318C24.1	RP11-318C24.1	0	1	n/a	n/a	3.24E-01	2.099
279846195	ENSG00000230629	0	RPS23P8	ribosomal protein S23 pseudogene 8	0	X	n/a	n/a	2.86E-01	2.099
1091331	ENSG00000115468	56104	EFHD1	EF-hand domain family, member D1	80303	2	n/a	n/a	2.78E-01	2.099
279778787	ENSG00000224631	0	RP11-51O6.1	RP11-51O6.1	0	16	n/a	n/a	2.80E-01	2.099
1108890	ENSG00000239282	167370	GATSL3	GATS protein-like 3	652968	22	n/a	n/a	2.79E-01	2.099
279791957	ENSG00000225787	0	AC011236.7	AC011236.7	0	2	n/a	n/a	2.72E-01	2.096
1092914	ENSG00000128284	56604	APOL3	apolipoprotein L, 3	80833	22	n/a	n/a	2.78E-01	2.096
1105896	ENSG00000213719	1183	CLIC1	chloride intracellular channel 1	1192	6	n/a	n/a	2.80E-01	2.095
1106180	ENSG00000214827	4489	MTCP1	mature T-cell proliferation 1	4515	X	n/a	n/a	2.71E-01	2.094
1097796	ENSG00000162840	0	MT1P2	metallothionein 1 pseudogene 2	0	4	n/a	n/a	3.06E-01	2.093
1098408	ENSG00000164850	2835	GPER	G protein-coupled estrogen receptor 1	2852	7	n/a	n/a	2.72E-01	2.092
1092019	ENSG00000120915	2038	EPHX2	epoxide hydrolase 2, cytoplasmic	2053	8	n/a	n/a	2.82E-01	2.091
1094315	ENSG00000137070	3565	IL11RA	interleukin 11 receptor, alpha	3590	9	n/a	n/a	2.85E-01	2.091
279915901	ENSG00000236913	0	AC025750.5	AC025750.5	0	2	n/a	n/a	2.75E-01	2.089
1101018	ENSG00000176343	0	RPL37AP8	ribosomal protein L37a pseudogene 8	0	11	n/a	n/a	2.71E-01	2.087
279957500	ENSG00000241494	0	RP11-796G6.1	RP11-796G6.1	0	14	n/a	n/a	2.82E-01	2.087
1091727	ENSG00000118523	1479	CTGF	connective tissue growth factor	1490	6	n/a	n/a	2.75E-01	2.087
1093123	ENSG00000130158	36845	DOCK6	dedicator of cytokinesis 6	57572	19	n/a	n/a	2.78E-01	2.087
1089672	ENSG00000103253	58474	HAGHL	hydroxyacylglutathione hydrolase-like	84264	16	n/a	n/a	3.02E-01	2.087
1096115	ENSG00000149273	6155	RPS3	ribosomal protein S3	6188	11	n/a	n/a	2.78E-01	2.086
1105959	ENSG00000213988	7600	ZNF90	zinc finger protein 90	7643	19	n/a	n/a	2.81E-01	2.086
279718187	ENSG00000213018	0	AL590762.11	AL590762.11	0	X	n/a	n/a	3.12E-01	2.086
1098550	ENSG00000165458	3611	INPPL1	inositol polyphosphate phosphatase-like 1	3636	11	n/a	n/a	2.76E-01	2.085
1090190	ENSG00000106397	8877	PLOD3	procollagen-lysine, 2-oxoglutarate 5-dioxygenase 3	8985	7	n/a	n/a	2.70E-01	2.085
1102816	ENSG00000185339	6908	TCN2	transcobalamin II	6948	22	n/a	n/a	2.80E-01	2.084
1096040	ENSG00000148604	5963	RGR	retinal G protein coupled receptor	5995	10	n/a	n/a	2.76E-01	2.084
279734819	ENSG00000214908	0	RP11-229M1.2	RP11-229M1.2	0	9	n/a	n/a	2.73E-01	2.083
280107393	ENSG00000257653	0	RP11-579D7.2	RP11-579D7.2	0	12	n/a	n/a	2.80E-01	2.082
1101088	ENSG00000176731	125638	C8orf59	chromosome 8 open reading frame 59	401466	8	n/a	n/a	2.71E-01	2.082
280075281	ENSG00000254741	0	RP11-661A12.7	RP11-661A12.7	0	8	n/a	n/a	2.91E-01	2.08
279724166	ENSG00000213700	0	RP11-344N10.3	RP11-344N10.3	0	10	n/a	n/a	2.56E-01	2.079
1091087	ENSG00000113504	10565	SLC12A7	solute carrier family 12 (potassium/chloride transporters), member 7	10723	5	n/a	n/a	2.77E-01	2.079
280135928	ENSG00000259605	0	AC074212.5	AC074212.5	0	19	n/a	n/a	2.73E-01	2.079
1104879	ENSG00000203667	77754	FAM36A	family with sequence similarity 36, member A	116228	1	n/a	n/a	2.77E-01	2.078
1096018	ENSG00000148400	4820	NOTCH1	notch 1	4851	9	n/a	n/a	2.78E-01	2.075
1087196	ENSG00000013364	9817	MVP	major vault protein	9961	16	n/a	n/a	2.75E-01	2.075
1088267	ENSG00000077585	7064	GPR137B	G protein-coupled receptor 137B	7107	1	n/a	n/a	2.75E-01	2.075
1089642	ENSG00000103067	55806	ESRP2	epithelial splicing regulatory protein 2	80004	16	n/a	n/a	2.83E-01	2.074
1091097	ENSG00000113578	2231	FGF1	fibroblast growth factor 1 (acidic)	2246	5	n/a	n/a	3.12E-01	2.074
1096722	ENSG00000154589	23396	LY96	lymphocyte antigen 96	23643	8	n/a	n/a	2.72E-01	2.073
1096984	ENSG00000156966	60243	B3GNT7	UDP-GlcNAc:betaGal beta-1,3-N-acetylglucosaminyltransferase 7	93010	2	n/a	n/a	2.94E-01	2.073
1098300	ENSG00000164403	79611	SHROOM1	shroom family member 1	134549	5	n/a	n/a	2.79E-01	2.072
279975037	ENSG00000243445	0	RP11-715J22.1	RP11-715J22.1	0	16	n/a	n/a	2.80E-01	2.071
280125092	ENSG00000258985	0	RP11-368P15.3	RP11-368P15.3	0	14	n/a	n/a	2.77E-01	2.071
279665267	ENSG00000201692	26520	SNORD80	small nucleolar RNA, C/D box 80	26774	1	n/a	n/a	2.77E-01	2.071
1105556	ENSG00000205763	134327	RP9P	retinitis pigmentosa 9 pseudogene	441212	7	n/a	n/a	2.78E-01	2.068
1093116	ENSG00000130052	9610	STARD8	StAR-related lipid transfer (START) domain containing 8	9754	X	n/a	n/a	2.69E-01	2.067
279860098	ENSG00000231878	0	SNRPFP1	small nuclear ribonucleoprotein polypeptide F pseudogene 1	0	20	n/a	n/a	2.85E-01	2.067
279881574	ENSG00000233762	0	AC007969.5	AC007969.5	0	2	n/a	n/a	2.78E-01	2.067
1105095	ENSG00000204334	94478	AC007405.7	Uncharacterized protein LOC285141	285141	2	n/a	n/a	2.78E-01	2.066
1089110	ENSG00000100234	7035	TIMP3	TIMP metallopeptidase inhibitor 3	7078	22	n/a	n/a	2.75E-01	2.065
1105375	ENSG00000205078	1000887	SYCE1L	synaptonemal complex central element protein 1-like	100130958	16	n/a	n/a	2.81E-01	2.065
1093148	ENSG00000130283	2641	GDF1	growth differentiation factor 1	2657	19	n/a	n/a	2.75E-01	2.064
1096623	ENSG00000153822	3748	KCNJ16	potassium inwardly-rectifying channel, subfamily J, member 16	3773	17	n/a	n/a	2.79E-01	2.064
280051384	ENSG00000253007	0	SNORA50	Small nucleolar RNA SNORA50	0	22	n/a	n/a	2.80E-01	2.064
1105108	ENSG00000204366	85771	ZBTB12	zinc finger and BTB domain containing 12	221527	6	n/a	n/a	2.81E-01	2.063
1099611	ENSG00000169689	83627	STRA13	stimulated by retinoic acid 13 homolog (mouse)	201254	17	n/a	n/a	2.74E-01	2.063
1101817	ENSG00000180900	23268	SCRIB	scribbled homolog (Drosophila)	23513	8	n/a	n/a	2.81E-01	2.063
1094933	ENSG00000140682	6999	TGFB1I1	transforming growth factor beta 1 induced transcript 1	7041	16	n/a	n/a	2.79E-01	2.062
1101987	ENSG00000181924	30768	CHCHD8	coiled-coil-helix-coiled-coil-helix domain containing 8	51287	11	n/a	n/a	2.73E-01	2.06
1105455	ENSG00000205361	0	MT1DP	metallothionein 1D, pseudogene	0	16	n/a	n/a	3.19E-01	2.06
279956039	ENSG00000241357	0	RP11-758P17.2	RP11-758P17.2	0	7	n/a	n/a	2.90E-01	2.059
279940468	ENSG00000239486	0	RP11-163E9.1	RP11-163E9.1	0	7	n/a	n/a	2.72E-01	2.058
1099621	ENSG00000169733	5954	RFNG	RFNG O-fucosylpeptide 3-beta-N-acetylglucosaminyltransferase	5986	17	n/a	n/a	2.71E-01	2.058
1089885	ENSG00000104903	4041	LYL1	lymphoblastic leukemia derived sequence 1	4066	19	n/a	n/a	2.81E-01	2.058
279749407	ENSG00000219529	0	AP000580.1	AP000580.1	0	11	n/a	n/a	2.89E-01	2.058
1097658	ENSG00000162337	4016	LRP5	low density lipoprotein receptor-related protein 5	4041	11	n/a	n/a	2.76E-01	2.058
279792763	ENSG00000225864	0	HCG4P11	HLA complex group 4 pseudogene 11	0	6	n/a	n/a	2.72E-01	2.057
279872700	ENSG00000232993	0	RP11-334A14.5	RP11-334A14.5	0	1	n/a	n/a	2.71E-01	2.057
279778820	ENSG00000224636	0	AC131971.3	AC131971.3	0	11	n/a	n/a	2.79E-01	2.057
1096186	ENSG00000149782	5299	PLCB3	phospholipase C, beta 3 (phosphatidylinositol-specific)	5331	11	n/a	n/a	2.70E-01	2.056
279666457	ENSG00000202042	0	SNORD49B	small nucleolar RNA, C/D box 49B	0	17	n/a	n/a	2.79E-01	2.055
1089081	ENSG00000100139	59547	MICALL1	MICAL-like 1	85377	22	n/a	n/a	2.75E-01	2.055
1102731	ENSG00000185033	10362	SEMA4B	sema domain, immunoglobulin domain (Ig), transmembrane domain (TM) and short cytoplasmic domain, (semaphorin) 4B	10509	15	n/a	n/a	2.78E-01	2.055
1095028	ENSG00000141401	3588	IMPA2	inositol(myo)-1(or 4)-monophosphatase 2	3613	18	n/a	n/a	2.80E-01	2.054
1090770	ENSG00000111275	214	ALDH2	aldehyde dehydrogenase 2 family (mitochondrial)	217	12	n/a	n/a	2.72E-01	2.054
1096411	ENSG00000152022	79255	LIX1L	Lix1 homolog (mouse)-like	128077	1	n/a	n/a	2.80E-01	2.053
1099470	ENSG00000169062	41628	UPF3A	UPF3 regulator of nonsense transcripts homolog A (yeast)	65110	13	n/a	n/a	2.79E-01	2.052
1096569	ENSG00000153208	10314	MERTK	c-mer proto-oncogene tyrosine kinase	10461	2	n/a	n/a	2.75E-01	2.052
1099304	ENSG00000168350	78940	DEGS2	degenerative spermatocyte homolog 2, lipid desaturase (Drosophila)	123099	14	n/a	n/a	2.77E-01	2.052
1088605	ENSG00000087237	1063	CETP	cholesteryl ester transfer protein, plasma	1071	16	n/a	n/a	2.75E-01	2.052
1087900	ENSG00000068001	8623	HYAL2	hyaluronoglucosaminidase 2	8692	3	n/a	n/a	2.81E-01	2.051
1089643	ENSG00000103089	54991	FA2H	fatty acid 2-hydroxylase	79152	16	n/a	n/a	3.14E-01	2.051
279579918	ENSG00000187984	79749	ANKRD19P	ankyrin repeat domain 19, pseudogene	138649	9	n/a	n/a	2.77E-01	2.05
279826311	ENSG00000228843	0	RP11-112J3.15	RP11-112J3.15	0	9	n/a	n/a	2.81E-01	2.049
279783276	ENSG00000225032	0	RP11-228B15.4	RP11-228B15.4	0	9	n/a	n/a	2.73E-01	2.049
1087254	ENSG00000019144	22942	PHLDB1	pleckstrin homology-like domain, family B, member 1	23187	11	n/a	n/a	3.01E-01	2.049
280011037	ENSG00000249240	0	AC069368.3	Uncharacterized protein	0	15	n/a	n/a	2.75E-01	2.049
1101069	ENSG00000176623	30597	FAM82B	family with sequence similarity 82, member B	51115	8	n/a	n/a	2.70E-01	2.046
280088647	ENSG00000255629	0	RP11-196H14.3	RP11-196H14.3	0	12	n/a	n/a	2.76E-01	2.046
1093567	ENSG00000132780	4652	NASP	nuclear autoantigenic sperm protein (histone-binding)	4678	1	n/a	n/a	2.78E-01	2.045
279529087	ENSG00000183586	0	HMGN3P1	high mobility group nucleosomal binding domain 3 pseudogene 1	0	1	n/a	n/a	2.78E-01	2.045
1090078	ENSG00000105767	83493	CADM4	cell adhesion molecule 4	199731	19	n/a	n/a	2.69E-01	2.045
1095056	ENSG00000141510	7114	TP53	tumor protein p53	7157	17	n/a	n/a	2.85E-01	2.043
279953723	ENSG00000241081	0	RP11-488C13.1	RP11-488C13.1	0	14	n/a	n/a	2.94E-01	2.043
1089909	ENSG00000104983	181795	CCDC61	coiled-coil domain containing 61	729440	19	n/a	n/a	2.73E-01	2.043
280000078	ENSG00000248321	0	RP4-678E16.4	RP4-678E16.4	0	1	n/a	n/a	3.02E-01	2.043
1097383	ENSG00000160191	5120	PDE9A	phosphodiesterase 9A	5152	21	n/a	n/a	2.88E-01	2.042
279861446	ENSG00000231991	301	ANXA2P2	annexin A2 pseudogene 2	304	9	n/a	n/a	2.78E-01	2.042
1096491	ENSG00000152583	8346	SPARCL1	SPARC-like 1 (hevin)	8404	4	n/a	n/a	3.11E-01	2.042
1095060	ENSG00000141526	9000	SLC16A3	solute carrier family 16, member 3 (monocarboxylic acid transporter 4)	9123	17	n/a	n/a	2.74E-01	2.042
1097847	ENSG00000163017	69	ACTG2	actin, gamma 2, smooth muscle, enteric	72	2	n/a	n/a	2.75E-01	2.041
1105923	ENSG00000213867	0	RP11-829H16.2	RP11-829H16.2	0	14	n/a	n/a	2.72E-01	2.039
1096537	ENSG00000152977	7502	ZIC1	Zic family member 1	7545	3	n/a	n/a	2.73E-01	2.039
279965335	ENSG00000242342	0	AF130249.5	AF130249.5	0	21	n/a	n/a	2.77E-01	2.037
1096631	ENSG00000153902	81584	LGI4	leucine-rich repeat LGI family, member 4	163175	19	n/a	n/a	2.80E-01	2.037
1105281	ENSG00000204822	77862	MRPL53	mitochondrial ribosomal protein L53	116540	2	n/a	n/a	2.66E-01	2.037
1099123	ENSG00000167693	40960	NXN	nucleoredoxin	64359	17	n/a	n/a	2.73E-01	2.036
279710233	ENSG00000207955	128113	MIR219-2	microRNA 219-2	407003	9	n/a	n/a	3.02E-01	2.035
1090955	ENSG00000112378	40698	PERP	PERP, TP53 apoptosis effector	64065	6	n/a	n/a	2.70E-01	2.034
280093412	ENSG00000256142	0	AL513327.1	AL513327.1	0	1	n/a	n/a	3.12E-01	2.033
1087613	ENSG00000055070	25848	C1orf144	chromosome 1 open reading frame 144	26099	1	n/a	n/a	2.72E-01	2.033
1088352	ENSG00000079805	1773	DNM2	dynamin 2	1785	19	n/a	n/a	2.77E-01	2.033
1093032	ENSG00000129244	479	ATP1B2	ATPase, Na+/K+ transporting, beta 2 polypeptide	482	17	n/a	n/a	3.12E-01	2.032
1095713	ENSG00000146005	58459	PSD2	pleckstrin and Sec7 domain containing 2	84249	5	n/a	n/a	2.75E-01	2.032
279874416	ENSG00000233125	0	ACTBP12	actin, beta pseudogene 12	0	1	n/a	n/a	3.31E-01	2.032
1092902	ENSG00000128242	9373	GAL3ST1	galactose-3-O-sulfotransferase 1	9514	22	n/a	n/a	2.72E-01	2.031
1088859	ENSG00000092758	1290	COL9A3	collagen, type IX, alpha 3	1299	20	n/a	n/a	2.92E-01	2.031
279847265	ENSG00000230734	0	RPL10P3	ribosomal protein L10 pseudogene 3	0	9	n/a	n/a	3.18E-01	2.031
279983189	ENSG00000244245	0	RP11-120B7.1	RP11-120B7.1	0	5	n/a	n/a	2.82E-01	2.03
1099515	ENSG00000169241	35259	SLC50A1	solute carrier family 50 (sugar transporter), member 1	55974	1	n/a	n/a	2.73E-01	2.029
1093835	ENSG00000134569	4013	LRP4	low density lipoprotein receptor-related protein 4	4038	11	n/a	n/a	2.85E-01	2.029
279841871	ENSG00000230270	0	RP4-758J18.8	RP4-758J18.8	0	1	n/a	n/a	3.01E-01	2.029
279848349	ENSG00000230839	0	RP5-968J1.1	RP5-968J1.1	0	20	n/a	n/a	2.73E-01	2.028
279950797	ENSG00000240701	0	AP003040.1	AP003040.1	0	11	n/a	n/a	2.78E-01	2.028
1089785	ENSG00000104325	1654	DECR1	2,4-dienoyl CoA reductase 1, mitochondrial	1666	8	n/a	n/a	2.85E-01	2.028
1098357	ENSG00000164649	34825	CDCA7L	cell division cycle associated 7-like	55536	7	n/a	n/a	2.72E-01	2.027
1099069	ENSG00000167526	6105	RPL13	ribosomal protein L13	6137	16	n/a	n/a	2.80E-01	2.027
279872050	ENSG00000232931	0	LINC00342	long intergenic non-protein coding RNA 342	0	2	n/a	n/a	2.76E-01	2.027
1103857	ENSG00000196218	6228	RYR1	ryanodine receptor 1 (skeletal)	6261	19	n/a	n/a	2.69E-01	2.026
279932335	ENSG00000238287	0	RP11-656D10.3	RP11-656D10.3	0	1	n/a	n/a	2.84E-01	2.026
1089816	ENSG00000104518	55595	GSDMD	gasdermin D	79792	8	n/a	n/a	2.81E-01	2.026
1091415	ENSG00000116016	2019	EPAS1	endothelial PAS domain protein 1	2034	2	n/a	n/a	2.79E-01	2.026
1093099	ENSG00000129946	25510	SHC2	SHC (Src homology 2 domain containing) transforming protein 2	25759	19	n/a	n/a	2.69E-01	2.025
1099232	ENSG00000168056	4029	LTBP3	latent transforming growth factor beta binding protein 3	4054	11	n/a	n/a	2.75E-01	2.024
1094335	ENSG00000137154	6161	RPS6	ribosomal protein S6	6194	9	n/a	n/a	2.80E-01	2.024
1090346	ENSG00000107829	6432	FBXW4	F-box and WD repeat domain containing 4	6468	10	n/a	n/a	2.75E-01	2.023
1104700	ENSG00000198719	28250	DLL1	delta-like 1 (Drosophila)	28514	6	n/a	n/a	2.70E-01	2.022
1090947	ENSG00000112333	7058	NR2E1	nuclear receptor subfamily 2, group E, member 1	7101	6	n/a	n/a	2.71E-01	2.022
1100448	ENSG00000173272	166317	MZT2A	mitotic spindle organizing protein 2A	653784	2	n/a	n/a	2.81E-01	2.022
1095751	ENSG00000146250	81702	PRSS35	protease, serine, 35	167681	6	n/a	n/a	2.70E-01	2.022
1102480	ENSG00000183963	6489	SMTN	smoothelin	6525	22	n/a	n/a	2.79E-01	2.022
279786924	ENSG00000225366	6956	TDGF1P3	teratocarcinoma-derived growth factor 1 pseudogene 3	6998	X	n/a	n/a	2.69E-01	2.021
1095392	ENSG00000143772	3682	ITPKB	inositol-trisphosphate 3-kinase B	3707	1	n/a	n/a	2.87E-01	2.019
1097861	ENSG00000163072	77692	NOSTRIN	nitric oxide synthase trafficker	115677	2	n/a	n/a	2.76E-01	2.019
279885661	ENSG00000234133	0	AC005154.9	AC005154.9	0	7	n/a	n/a	2.71E-01	2.019
1098165	ENSG00000164039	36177	BDH2	3-hydroxybutyrate dehydrogenase, type 2	56898	4	n/a	n/a	2.79E-01	2.017
280053548	ENSG00000253204	0	RP5-1009N12.1	RP5-1009N12.1	0	8	n/a	n/a	2.76E-01	2.017
1093421	ENSG00000131899	3971	LLGL1	lethal giant larvae homolog 1 (Drosophila)	3996	17	n/a	n/a	2.78E-01	2.016
1092469	ENSG00000124615	4311	MOCS1	molybdenum cofactor synthesis 1	4337	6	n/a	n/a	2.76E-01	2.016
1105979	ENSG00000214063	7063	TSPAN4	tetraspanin 4	7106	11	n/a	n/a	2.77E-01	2.016
279704094	ENSG00000206823	166857	SNORA24	small nucleolar RNA, H/ACA box 24	677809	4	n/a	n/a	2.86E-01	2.016
1088957	ENSG00000099203	10860	TMED1	transmembrane emp24 protein transport domain containing 1	11018	19	n/a	n/a	2.82E-01	2.016
279963124	ENSG00000242125	8361	SNHG3	small nucleolar RNA host gene 3 (non-protein coding)	8420	1	n/a	n/a	2.76E-01	2.015
1088245	ENSG00000077150	4760	NFKB2	nuclear factor of kappa light polypeptide gene enhancer in B-cells 2 (p49/p100)	4791	10	n/a	n/a	2.71E-01	2.015
1087184	ENSG00000012660	37941	ELOVL5	ELOVL fatty acid elongase 5	60481	6	n/a	n/a	2.85E-01	2.014
1097107	ENSG00000157978	25868	LDLRAP1	low density lipoprotein receptor adaptor protein 1	26119	1	n/a	n/a	2.68E-01	2.014
1102953	ENSG00000185928	55252	C16orf53	chromosome 16 open reading frame 53	79447	16	n/a	n/a	2.77E-01	2.014
1092375	ENSG00000124172	0	ATP5E	ATP synthase, H+ transporting, mitochondrial F1 complex, epsilon subunit	0	20	n/a	n/a	2.84E-01	2.014
279859677	ENSG00000231848	0	AC012354.8	AC012354.8	0	2	n/a	n/a	2.85E-01	2.013
1090466	ENSG00000108679	3934	LGALS3BP	lectin, galactoside-binding, soluble, 3 binding protein	3959	17	n/a	n/a	3.02E-01	2.012
1094116	ENSG00000136044	34487	APPL2	adaptor protein, phosphotyrosine interaction, PH domain and leucine zipper containing 2	55198	12	n/a	n/a	2.76E-01	2.012
1087152	ENSG00000011243	26738	AKAP8L	A kinase (PRKA) anchor protein 8-like	26993	19	n/a	n/a	2.81E-01	2.012
1099312	ENSG00000168394	6850	TAP1	transporter 1, ATP-binding cassette, sub-family B (MDR/TAP)	6890	6	n/a	n/a	3.18E-01	2.01
1091721	ENSG00000118508	10823	RAB32	RAB32, member RAS oncogene family	10981	6	n/a	n/a	2.92E-01	2.01
1099013	ENSG00000167244	3461	IGF2	insulin-like growth factor 2 (somatomedin A)	3481	11	n/a	n/a	2.92E-01	2.01
279971747	ENSG00000243069	157123615	ARHGEF26-AS1	ARHGEF26 antisense RNA 1 (non-protein coding)	100507524	3	n/a	n/a	3.10E-01	2.01
1101915	ENSG00000181481	58492	RNF135	ring finger protein 135	84282	17	n/a	n/a	2.80E-01	2.01
280078001	ENSG00000254935	0	RP11-266E8.2	RP11-266E8.2	0	11	n/a	n/a	2.73E-01	2.009
1095985	ENSG00000148204	94824	CRB2	crumbs homolog 2 (Drosophila)	286204	9	n/a	n/a	2.73E-01	2.008
280110957	ENSG00000258010	0	RP11-210M15.1	RP11-210M15.1	0	15	n/a	n/a	2.78E-01	2.007
1098192	ENSG00000164089	41413	AGXT2L1	alanine-glyoxylate aminotransferase 2-like 1	64850	4	n/a	n/a	3.15E-01	2.007
1097197	ENSG00000158710	8349	TAGLN2	transgelin 2	8407	1	n/a	n/a	2.85E-01	2.007
279748520	ENSG00000219023	0	RP3-340B19.2	RP3-340B19.2	0	6	n/a	n/a	2.72E-01	2.007
1102728	ENSG00000185022	23517	MAFF	v-maf musculoaponeurotic fibrosarcoma oncogene homolog F (avian)	23764	22	n/a	n/a	2.72E-01	2.006
1092871	ENSG00000127922	7933	SHFM1	split hand/foot malformation (ectrodactyly) type 1	7979	7	n/a	n/a	2.77E-01	2.005
1101142	ENSG00000176978	29685	DPP7	dipeptidyl-peptidase 7	29952	9	n/a	n/a	2.70E-01	2.005
1106440	ENSG00000217442	151891	SYCE3	synaptonemal complex central element protein 3	644186	22	n/a	n/a	2.82E-01	2.005
1100852	ENSG00000175445	3998	LPL	lipoprotein lipase	4023	8	n/a	n/a	2.70E-01	2.004
1101276	ENSG00000177674	36363	AGTRAP	angiotensin II receptor-associated protein	57085	1	n/a	n/a	2.78E-01	2.004
1092651	ENSG00000125871	60204	C20orf72	chromosome 20 open reading frame 72	92667	20	n/a	n/a	2.74E-01	2.004
1089253	ENSG00000100711	54878	ZFYVE21	zinc finger, FYVE domain containing 21	79038	14	n/a	n/a	2.77E-01	2.004
280086539	ENSG00000255457	0	RP11-436P7.1	RP11-436P7.1	0	8	n/a	n/a	2.70E-01	2.002
1087565	ENSG00000051523	1524	CYBA	cytochrome b-245, alpha polypeptide	1535	16	n/a	n/a	2.79E-01	2.002
1092761	ENSG00000126785	36655	RHOJ	ras homolog gene family, member J	57381	14	n/a	n/a	2.72E-01	2.001
279727812	ENSG00000214100	123242	AC079776.2	AC079776.2	389033	2	n/a	n/a	2.69E-01	2.001
1090527	ENSG00000109099	5344	PMP22	peripheral myelin protein 22	5376	17	n/a	n/a	2.74E-01	2
1090747	ENSG00000111181	6503	SLC6A12	solute carrier family 6 (neurotransmitter transporter, betaine/GABA), member 12	6539	12	n/a	n/a	2.75E-01	1.999
1097747	ENSG00000162664	94376	ZNF326	zinc finger protein 326	284695	1	n/a	n/a	2.82E-01	1.999
1097612	ENSG00000161958	2241	FGF11	fibroblast growth factor 11	2256	17	n/a	n/a	2.73E-01	1.999
1093118	ENSG00000130055	34146	GDPD2	glycerophosphodiester phosphodiesterase domain containing 2	54857	X	n/a	n/a	2.79E-01	1.998
1103722	ENSG00000189067	9375	LITAF	lipopolysaccharide-induced TNF factor	9516	16	n/a	n/a	2.75E-01	1.998
1099943	ENSG00000171115	81226	GIMAP8	GTPase, IMAP family member 8	155038	7	n/a	n/a	2.85E-01	1.998
1098354	ENSG00000164638	85880	SLC29A4	solute carrier family 29 (nucleoside transporters), member 4	222962	7	n/a	n/a	2.72E-01	1.997
1089219	ENSG00000100564	5251	PIGH	phosphatidylinositol glycan anchor biosynthesis, class H	5283	14	n/a	n/a	2.76E-01	1.996
1088699	ENSG00000089159	5797	PXN	paxillin	5829	12	n/a	n/a	2.80E-01	1.996
279914144	ENSG00000236754	0	AC004019.13	AC004019.13	0	22	n/a	n/a	2.76E-01	1.996
1100726	ENSG00000174807	36402	CD248	CD248 molecule, endosialin	57124	11	n/a	n/a	2.75E-01	1.996
279950381	ENSG00000240652	0	RP11-832N8.1	RP11-832N8.1	0	11	n/a	n/a	2.93E-01	1.995
1099062	ENSG00000167508	4571	MVD	mevalonate (diphospho) decarboxylase	4597	16	n/a	n/a	2.70E-01	1.995
279832400	ENSG00000229399	0	RP11-378J18.6	RP11-378J18.6	0	1	n/a	n/a	2.73E-01	1.994
279723021	ENSG00000213569	0	RP13-383K5.4	RP13-383K5.4	0	X	n/a	n/a	3.16E-01	1.994
1091119	ENSG00000113732	8884	ATP6V0E1	ATPase, H+ transporting, lysosomal 9kDa, V0 subunit e1	8992	5	n/a	n/a	2.74E-01	1.994
1097955	ENSG00000163430	11008	FSTL1	follistatin-like 1	11167	3	n/a	n/a	2.71E-01	1.993
1089581	ENSG00000102755	2305	FLT1	fms-related tyrosine kinase 1 (vascular endothelial growth factor/vascular permeability factor receptor)	2321	13	n/a	n/a	2.74E-01	1.993
279950155	ENSG00000240616	0	AD000092.3	AD000092.3	0	19	n/a	n/a	3.25E-01	1.992
1109131	ENSG00000244165	5000	P2RY11	purinergic receptor P2Y, G-protein coupled, 11	5032	19	n/a	n/a	2.74E-01	1.991
1087449	ENSG00000041982	3351	TNC	tenascin C	3371	9	n/a	n/a	2.70E-01	1.991
1088187	ENSG00000075461	26837	CACNG4	calcium channel, voltage-dependent, gamma subunit 4	27092	17	n/a	n/a	2.76E-01	1.99
1095645	ENSG00000145592	6135	RPL37	ribosomal protein L37	6167	5	n/a	n/a	2.82E-01	1.99
1091226	ENSG00000114790	25833	ARHGEF26	Rho guanine nucleotide exchange factor (GEF) 26	26084	3	n/a	n/a	2.70E-01	1.989
279708007	ENSG00000207496	166313	SNORA7A	small nucleolar RNA, H/ACA box 7A	619563	3	n/a	n/a	2.86E-01	1.988
279948074	ENSG00000240376	0	RP11-36C20.1	RP11-36C20.1	0	5	n/a	n/a	2.77E-01	1.988
280090848	ENSG00000255857	157122481	RP1-278C19.3	RP1-278C19.3	100506649	12	n/a	n/a	2.78E-01	1.988
280087032	ENSG00000255498	0	RP11-618K13.2	RP11-618K13.2	0	11	n/a	n/a	2.89E-01	1.988
1092486	ENSG00000124762	1020	CDKN1A	cyclin-dependent kinase inhibitor 1A (p21, Cip1)	1026	6	n/a	n/a	3.15E-01	1.988
279927474	ENSG00000237883	0	AC073046.4	AC073046.4	0	2	n/a	n/a	2.76E-01	1.987
1103309	ENSG00000187513	2685	GJA4	gap junction protein, alpha 4, 37kDa	2701	1	n/a	n/a	2.75E-01	1.987
1089521	ENSG00000102158	58272	MAGT1	magnesium transporter 1	84061	X	n/a	n/a	2.78E-01	1.986
1087483	ENSG00000046889	56044	PREX2	phosphatidylinositol-3,4,5-trisphosphate-dependent Rac exchange factor 2	80243	8	n/a	n/a	2.79E-01	1.986
279969175	ENSG00000242777	0	AL590704.1	AL590704.1	0	6	n/a	n/a	2.77E-01	1.986
1099442	ENSG00000168936	60166	TMEM129	transmembrane protein 129	92305	4	n/a	n/a	2.79E-01	1.986
280006709	ENSG00000248839	0	RP11-227H4.5	RP11-227H4.5	0	3	n/a	n/a	2.71E-01	1.986
1091599	ENSG00000117394	6477	SLC2A1	solute carrier family 2 (facilitated glucose transporter), member 1	6513	1	n/a	n/a	2.85E-01	1.985
1086997	ENSG00000006327	30811	TNFRSF12A	tumor necrosis factor receptor superfamily, member 12A	51330	16	n/a	n/a	2.75E-01	1.984
1107860	ENSG00000231500	6189	RPS18	ribosomal protein S18	6222	6	n/a	n/a	2.70E-01	1.983
1092522	ENSG00000125144	4469	MT1G	metallothionein 1G	4495	16	n/a	n/a	2.88E-01	1.983
1090403	ENSG00000108298	6111	RPL19	ribosomal protein L19	6143	17	n/a	n/a	2.74E-01	1.983
279818046	ENSG00000228118	0	AC118653.1	AC118653.1	0	17	n/a	n/a	2.74E-01	1.983
280003757	ENSG00000248603	0	RP3-412A9.10	RP3-412A9.10	0	22	n/a	n/a	2.69E-01	1.983
1097809	ENSG00000162889	9133	MAPKAPK2	mitogen-activated protein kinase-activated protein kinase 2	9261	1	n/a	n/a	2.72E-01	1.982
1099777	ENSG00000170412	35177	GPRC5C	G protein-coupled receptor, family C, group 5, member C	55890	17	n/a	n/a	2.73E-01	1.982
1097604	ENSG00000161920	125154	MED11	mediator complex subunit 11	400569	17	n/a	n/a	2.76E-01	1.982
1092385	ENSG00000124205	1895	EDN3	endothelin 3	1908	20	n/a	n/a	2.95E-01	1.981
280048871	ENSG00000252645	0	U7	U7 small nuclear RNA	0	15	n/a	n/a	2.94E-01	1.981
1093543	ENSG00000132669	33744	RIN2	Ras and Rab interactor 2	54453	20	n/a	n/a	2.73E-01	1.981
1095176	ENSG00000142541	23276	RPL13A	ribosomal protein L13a	23521	19	n/a	n/a	2.78E-01	1.98
1106008	ENSG00000214182	0	PTMAP5	prothymosin, alpha pseudogene 5	0	13	n/a	n/a	3.11E-01	1.98
279760091	ENSG00000222482	0	AC005071.1	AC005071.1	0	7	n/a	n/a	2.69E-01	1.98
279494036	ENSG00000179178	79264	TMEM125	transmembrane protein 125	128218	1	n/a	n/a	2.76E-01	1.977
1093568	ENSG00000132781	4569	MUTYH	mutY homolog (E. coli)	4595	1	n/a	n/a	2.76E-01	1.977
279962039	ENSG00000241988	0	AC093311.4	AC093311.4	0	5	n/a	n/a	2.82E-01	1.976
279837142	ENSG00000229851	0	ARSD-AS1	ARSD antisense RNA 1 (non-protein coding)	0	X	n/a	n/a	2.72E-01	1.976
279846337	ENSG00000230641	0	USP12-AS2	USP12 antisense RNA 2 (non-protein coding)	0	13	n/a	n/a	2.88E-01	1.976
1095062	ENSG00000141540	60663	TTYH2	tweety homolog 2 (Drosophila)	94015	17	n/a	n/a	2.77E-01	1.976
1100924	ENSG00000175854	119611	SWI5	SWI5 recombination repair homolog (yeast)	375757	9	n/a	n/a	2.74E-01	1.975
1097715	ENSG00000162572	6304	SCNN1D	sodium channel, nonvoltage-gated 1, delta	6339	1	n/a	n/a	2.80E-01	1.975
1105721	ENSG00000212664	0	RP11-592N21.1	RP11-592N21.1	0	15	n/a	n/a	2.77E-01	1.974
279796133	ENSG00000226143	0	RP1-138B7.5	RP1-138B7.5	0	20	n/a	n/a	2.72E-01	1.974
280026642	ENSG00000250479	125339	CHCHD10	coiled-coil-helix-coiled-coil-helix domain containing 10	400916	22	n/a	n/a	2.79E-01	1.974
1097498	ENSG00000160888	9449	IER2	immediate early response 2	9592	19	n/a	n/a	2.72E-01	1.972
1104762	ENSG00000198835	36441	GJC2	gap junction protein, gamma 2, 47kDa	57165	1	n/a	n/a	3.10E-01	1.972
1103499	ENSG00000188206	94379	HNRNPU-AS1	HNRNPU antisense RNA 1 (non-protein coding)	284702	1	n/a	n/a	2.79E-01	1.97
279904208	ENSG00000235808	0	MYL6P2	myosin, light chain 6 pseudogene 2	0	21	n/a	n/a	2.87E-01	1.97
1092768	ENSG00000126822	25779	PLEKHG3	pleckstrin homology domain containing, family G (with RhoGef domain) member 3	26030	14	n/a	n/a	2.75E-01	1.97
1106051	ENSG00000214314	0	AC073063.1	AC073063.1	0	7	n/a	n/a	2.86E-01	1.969
1100568	ENSG00000173905	27078	GOLIM4	golgi integral membrane protein 4	27333	3	n/a	n/a	2.71E-01	1.969
1101523	ENSG00000179085	33635	DPM3	dolichyl-phosphate mannosyltransferase polypeptide 3	54344	1	n/a	n/a	2.83E-01	1.969
1101908	ENSG00000181444	81730	ZNF467	zinc finger protein 467	168544	7	n/a	n/a	2.78E-01	1.969
1087561	ENSG00000051128	9317	HOMER3	homer homolog 3 (Drosophila)	9454	19	n/a	n/a	2.78E-01	1.969
279658736	ENSG00000199785	0	SNORA52	small nucleolar RNA, H/ACA box 52	0	11	n/a	n/a	2.74E-01	1.969
1093495	ENSG00000132432	23235	SEC61G	Sec61 gamma subunit	23480	7	n/a	n/a	2.93E-01	1.968
280036105	ENSG00000251239	0	CTB-22K21.2	CTB-22K21.2	0	17	n/a	n/a	2.82E-01	1.968
1100447	ENSG00000173269	55615	MMRN2	multimerin 2	79812	10	n/a	n/a	2.84E-01	1.968
279865981	ENSG00000232415	0	CTB-51J22.1	CTB-51J22.1	0	7	n/a	n/a	2.70E-01	1.967
1105887	ENSG00000213654	40583	GPSM3	G-protein signaling modulator 3	63940	6	n/a	n/a	2.71E-01	1.966
1098765	ENSG00000166265	77746	CYYR1	cysteine/tyrosine-rich 1	116159	21	n/a	n/a	3.12E-01	1.966
1090567	ENSG00000109475	6132	RPL34	ribosomal protein L34	6164	4	n/a	n/a	2.80E-01	1.965
279808383	ENSG00000227198	0	C6orf47-AS1	C6orf47 antisense RNA 1 (non-protein coding)	0	6	n/a	n/a	2.79E-01	1.965
1103991	ENSG00000196576	23407	PLXNB2	plexin B2	23654	22	n/a	n/a	2.75E-01	1.965
1096058	ENSG00000148737	6894	TCF7L2	transcription factor 7-like 2 (T-cell specific, HMG-box)	6934	10	n/a	n/a	2.72E-01	1.964
1099297	ENSG00000168309	11011	FAM107A	family with sequence similarity 107, member A	11170	3	n/a	n/a	3.05E-01	1.964
1090343	ENSG00000107816	58646	LZTS2	leucine zipper, putative tumor suppressor 2	84445	10	n/a	n/a	2.80E-01	1.963
1106004	ENSG00000214167	0	AC005544.1	AC005544.1	0	17	n/a	n/a	2.79E-01	1.963
1099227	ENSG00000168028	3896	RPSA	ribosomal protein SA	3921	3	n/a	n/a	2.94E-01	1.963
1092351	ENSG00000124074	58291	C16orf48	chromosome 16 open reading frame 48	84080	16	n/a	n/a	2.69E-01	1.962
1090154	ENSG00000106133	92068	NSUN5P2	NOP2/Sun domain family, member 5 pseudogene 2	260294	7	n/a	n/a	2.72E-01	1.961
1099910	ENSG00000170955	76588	PRKCDBP	protein kinase C, delta binding protein	112464	11	n/a	n/a	2.72E-01	1.96
280084944	ENSG00000255337	0	RP11-315O6.1	RP11-315O6.1	0	11	n/a	n/a	2.91E-01	1.96
1092743	ENSG00000126603	58860	GLIS2	GLIS family zinc finger 2	84662	16	n/a	n/a	2.69E-01	1.959
1089083	ENSG00000100146	6623	SOX10	SRY (sex determining region Y)-box 10	6663	22	n/a	n/a	2.86E-01	1.959
280093176	ENSG00000256116	0	RP11-783K16.14	RP11-783K16.14	0	11	n/a	n/a	2.71E-01	1.958
1091682	ENSG00000118181	6197	RPS25	ribosomal protein S25	6230	11	n/a	n/a	2.82E-01	1.957
1093676	ENSG00000133574	34592	GIMAP4	GTPase, IMAP family member 4	55303	7	n/a	n/a	2.77E-01	1.957
280026894	ENSG00000250506	1013	CDK3	cyclin-dependent kinase 3	1018	17	n/a	n/a	2.79E-01	1.957
1088680	ENSG00000089006	26876	SNX5	sorting nexin 5	27131	20	n/a	n/a	2.77E-01	1.957
1087178	ENSG00000012171	7823	SEMA3B	sema domain, immunoglobulin domain (Ig), short basic domain, secreted, (semaphorin) 3B	7869	3	n/a	n/a	3.39E-01	1.957
1104390	ENSG00000197780	6844	TAF13	TAF13 RNA polymerase II, TATA box binding protein (TBP)-associated factor, 18kDa	6884	1	n/a	n/a	2.96E-01	1.956
1093985	ENSG00000135414	10074	GDF11	growth differentiation factor 11	10220	12	n/a	n/a	2.72E-01	1.956
280009236	ENSG00000249072	0	RP11-777B9.5	RP11-777B9.5	0	4	n/a	n/a	2.88E-01	1.956
1089966	ENSG00000105329	6998	TGFB1	transforming growth factor, beta 1	7040	19	n/a	n/a	2.78E-01	1.956
1089874	ENSG00000104883	60238	PEX11G	peroxisomal biogenesis factor 11 gamma	92960	19	n/a	n/a	2.84E-01	1.956
1089376	ENSG00000101306	59536	MYLK2	myosin light chain kinase 2	85366	20	n/a	n/a	2.77E-01	1.955
1105079	ENSG00000204301	4824	NOTCH4	notch 4	4855	6	n/a	n/a	2.73E-01	1.955
1099166	ENSG00000167799	90199	NUDT8	nudix (nucleoside diphosphate linked moiety X)-type motif 8	254552	11	n/a	n/a	2.85E-01	1.955
279658057	ENSG00000199568	26577	RNU5A-1	RNA, U5A small nuclear 1	26831	15	n/a	n/a	2.70E-01	1.953
1107506	ENSG00000229119	0	CTB-63M22.1	CTB-63M22.1	0	5	n/a	n/a	2.77E-01	1.953
279788822	ENSG00000225525	0	RP11-236B18.3	RP11-236B18.3	0	10	n/a	n/a	2.94E-01	1.952
279787081	ENSG00000225383	83798	SFTA1P	surfactant associated 1, pseudogene	207107	10	n/a	n/a	2.76E-01	1.951
279983141	ENSG00000244239	157121533	AC007009.1	AC007009.1	100505938	7	n/a	n/a	2.71E-01	1.951
1099193	ENSG00000167930	58202	ITFG3	integrin alpha FG-GAP repeat containing 3	83986	16	n/a	n/a	2.75E-01	1.95
1096419	ENSG00000152082	55898	MZT2B	mitotic spindle organizing protein 2B	80097	2	n/a	n/a	2.88E-01	1.948
1101442	ENSG00000178685	59065	PARP10	poly (ADP-ribose) polymerase family, member 10	84875	8	n/a	n/a	2.78E-01	1.948
1102838	ENSG00000185453	119523	C19orf68	chromosome 19 open reading frame 68	374920	19	n/a	n/a	2.75E-01	1.948
280074030	ENSG00000254666	0	AP000769.4	AP000769.4	0	11	n/a	n/a	2.70E-01	1.947
279709148	ENSG00000207727	1013189	MIR612	microRNA 612	693197	11	n/a	n/a	2.71E-01	1.947
1097481	ENSG00000160801	5713	PTH1R	parathyroid hormone 1 receptor	5745	3	n/a	n/a	2.84E-01	1.947
279979709	ENSG00000243859	0	CTD-2331D11.1	CTD-2331D11.1	0	5	n/a	n/a	2.77E-01	1.947
280071651	ENSG00000254505	28818	CHMP4A	Charged multivesicular body protein 4a	29082	14	n/a	n/a	2.69E-01	1.946
1103480	ENSG00000188126	55824	MYO15B	myosin XVB pseudogene	80022	17	n/a	n/a	2.94E-01	1.946
1100959	ENSG00000176046	26219	NUPR1	nuclear protein, transcriptional regulator, 1	26471	16	n/a	n/a	2.77E-01	1.945
1102193	ENSG00000182851	109349	GPIHBP1	glycosylphosphatidylinositol anchored high density lipoprotein binding protein 1	338328	8	n/a	n/a	2.84E-01	1.945
278832470	ENSG00000111671	58923	SPSB2	splA/ryanodine receptor domain and SOCS box containing 2	84727	12	n/a	n/a	2.81E-01	1.945
1092603	ENSG00000125733	9188	TRIP10	thyroid hormone receptor interactor 10	9322	19	n/a	n/a	2.70E-01	1.945
1087767	ENSG00000064666	1256	CNN2	calponin 2	1265	19	n/a	n/a	2.85E-01	1.945
1089010	ENSG00000099875	2855	MKNK2	MAP kinase interacting serine/threonine kinase 2	2872	19	n/a	n/a	2.75E-01	1.945
1097410	ENSG00000160285	4022	LSS	lanosterol synthase (2,3-oxidosqualene-lanosterol cyclase)	4047	21	n/a	n/a	2.82E-01	1.944
1093507	ENSG00000132475	3004	H3F3B	H3 histone, family 3B (H3.3B)	3021	17	n/a	n/a	2.79E-01	1.943
1095350	ENSG00000143537	8679	ADAM15	ADAM metallopeptidase domain 15	8751	1	n/a	n/a	2.75E-01	1.943
1093533	ENSG00000132613	60144	MTSS1L	metastasis suppressor 1-like	92154	16	n/a	n/a	3.39E-01	1.943
1094973	ENSG00000140988	6154	RPS2	ribosomal protein S2	6187	16	n/a	n/a	2.72E-01	1.943
1096051	ENSG00000148700	117	ADD3	adducin 3 (gamma)	120	10	n/a	n/a	2.74E-01	1.942
1092804	ENSG00000127249	58449	ATP13A4	ATPase type 13A4	84239	3	n/a	n/a	2.80E-01	1.942
1089099	ENSG00000100209	80869	HSCB	HscB iron-sulfur cluster co-chaperone homolog (E. coli)	150274	22	n/a	n/a	2.72E-01	1.942
279748792	ENSG00000219222	0	RP11-480N24.3	RP11-480N24.3	0	6	n/a	n/a	2.73E-01	1.941
279938216	ENSG00000239223	0	RP11-173M1.1	RP11-173M1.1	0	17	n/a	n/a	2.82E-01	1.941
1089517	ENSG00000102125	6861	TAZ	tafazzin	6901	X	n/a	n/a	2.73E-01	1.941
279935464	ENSG00000238795	0	SCARNA12	small Cajal body-specific RNA 12	0	12	n/a	n/a	2.73E-01	1.94
280091090	ENSG00000255875	0	CTD-2102P23.1	CTD-2102P23.1	0	19	n/a	n/a	2.73E-01	1.938
1105626	ENSG00000206053	59980	HN1L	hematological and neurological expressed 1-like	90861	16	n/a	n/a	2.76E-01	1.938
279991424	ENSG00000245910	0	SNHG6	small nucleolar RNA host gene 6 (non-protein coding)	0	8	n/a	n/a	2.73E-01	1.938
279754823	ENSG00000221598	0	MIR1249	microRNA 1249	0	22	n/a	n/a	2.78E-01	1.938
279843508	ENSG00000230415	0	RP5-902P8.10	RP5-902P8.10	0	1	n/a	n/a	2.78E-01	1.938
1087261	ENSG00000019991	3064	HGF	hepatocyte growth factor (hepapoietin A; scatter factor)	3082	7	n/a	n/a	2.70E-01	1.938
279768508	ENSG00000223803	0	RP11-42D20.2	RP11-42D20.2	0	3	n/a	n/a	2.73E-01	1.937
1097453	ENSG00000160613	9035	PCSK7	proprotein convertase subtilisin/kexin type 7	9159	11	n/a	n/a	2.70E-01	1.937
279901831	ENSG00000235579	0	AC007283.4	AC007283.4	0	2	n/a	n/a	2.76E-01	1.937
1097614	ENSG00000161970	6122	RPL26	ribosomal protein L26	6154	17	n/a	n/a	2.69E-01	1.936
279948299	ENSG00000240409	0	RP5-857K21.14	RP5-857K21.14	0	1	n/a	n/a	2.78E-01	1.936
1097716	ENSG00000162576	33878	MXRA8	matrix-remodelling associated 8	54587	1	n/a	n/a	2.80E-01	1.936
1087699	ENSG00000061273	31044	HDAC7	histone deacetylase 7	51564	12	n/a	n/a	2.72E-01	1.934
279826181	ENSG00000228834	0	RP11-249L21.4	RP11-249L21.4	0	6	n/a	n/a	2.73E-01	1.934
1098929	ENSG00000166912	34182	MTMR10	myotubularin related protein 10	54893	15	n/a	n/a	2.68E-01	1.933
1093417	ENSG00000131871	35117	SELS	Selenoprotein S	55829	15	n/a	n/a	2.71E-01	1.933
1088774	ENSG00000090776	1934	EFNB1	ephrin-B1	1947	X	n/a	n/a	2.76E-01	1.933
1092069	ENSG00000121410	2	A1BG	alpha-1-B glycoprotein	1	19	n/a	n/a	2.87E-01	1.932
1101189	ENSG00000177225	110353	PDDC1	Parkinson disease 7 domain containing 1	347862	11	n/a	n/a	2.86E-01	1.932
279943096	ENSG00000239809	0	RP11-51L5.2	RP11-51L5.2	0	17	n/a	n/a	2.76E-01	1.932
1091033	ENSG00000113070	1827	HBEGF	heparin-binding EGF-like growth factor	1839	5	n/a	n/a	2.73E-01	1.932
1093300	ENSG00000131055	58899	COX4I2	cytochrome c oxidase subunit IV isoform 2 (lung)	84701	20	n/a	n/a	2.72E-01	1.932
1100498	ENSG00000173546	1453	CSPG4	chondroitin sulfate proteoglycan 4	1464	15	n/a	n/a	2.92E-01	1.932
1102615	ENSG00000184557	8901	SOCS3	suppressor of cytokine signaling 3	9021	17	n/a	n/a	3.04E-01	1.931
279885911	ENSG00000234160	0	RP11-613M10.6	RP11-613M10.6	0	9	n/a	n/a	2.73E-01	1.931
1092920	ENSG00000128311	7220	TST	thiosulfate sulfurtransferase (rhodanese)	7263	22	n/a	n/a	2.75E-01	1.929
280091246	ENSG00000255905	0	AL391319.1	AL391319.1	0	6	n/a	n/a	2.73E-01	1.929
1100944	ENSG00000175938	60256	ORAI3	ORAI calcium release-activated calcium modulator 3	93129	16	n/a	n/a	2.80E-01	1.929
1098162	ENSG00000164035	31185	EMCN	endomucin	51705	4	n/a	n/a	2.77E-01	1.928
1089654	ENSG00000103168	8894	TAF1C	TATA box binding protein (TBP)-associated factor, RNA polymerase I, C, 110kDa	9013	16	n/a	n/a	2.70E-01	1.928
1089686	ENSG00000103335	9636	PIEZO1	piezo-type mechanosensitive ion channel component 1	9780	16	n/a	n/a	2.78E-01	1.928
279751091	ENSG00000220842	0	RP11-572P18.1	RP11-572P18.1	0	10	n/a	n/a	2.72E-01	1.928
1095536	ENSG00000144713	6129	RPL32	ribosomal protein L32	6161	3	n/a	n/a	2.73E-01	1.927
280051090	ENSG00000252965	0	Y_RNA	Y RNA	0	3	n/a	n/a	2.80E-01	1.927
1104702	ENSG00000198721	10308	ECI2	enoyl-CoA delta isomerase 2	10455	6	n/a	n/a	2.69E-01	1.927
1099283	ENSG00000168274	2995	HIST1H2AE	histone cluster 1, H2ae	3012	6	n/a	n/a	2.82E-01	1.926
1096658	ENSG00000154099	78966	DNAAF1	dynein, axonemal, assembly factor 1	123872	16	n/a	n/a	2.84E-01	1.926
1100477	ENSG00000173436	133736	MINOS1	mitochondrial inner membrane organizing system 1	440574	1	n/a	n/a	2.70E-01	1.925
1090327	ENSG00000107672	34069	NSMCE4A	non-SMC element 4 homolog A (S. cerevisiae)	54780	10	n/a	n/a	2.77E-01	1.925
1106586	ENSG00000222020	0	AC062017.1	Uncharacterized protein	0	2	n/a	n/a	2.85E-01	1.924
1092941	ENSG00000128563	55509	PRKRIP1	PRKR interacting protein 1 (IL11 inducible)	79706	7	n/a	n/a	2.70E-01	1.924
1094636	ENSG00000138696	654	BMPR1B	bone morphogenetic protein receptor, type IB	658	4	n/a	n/a	2.72E-01	1.924
1090526	ENSG00000109089	29841	CDR2L	cerebellar degeneration-related protein 2-like	30850	17	n/a	n/a	2.80E-01	1.923
280095802	ENSG00000256428	0	RP11-467L20.9	RP11-467L20.9	0	11	n/a	n/a	2.87E-01	1.922
1089863	ENSG00000104852	6585	SNRNP70	small nuclear ribonucleoprotein 70kDa (U1)	6625	19	n/a	n/a	3.16E-01	1.922
1104463	ENSG00000197982	79238	C1orf122	chromosome 1 open reading frame 122	127687	1	n/a	n/a	2.70E-01	1.922
1093068	ENSG00000129538	6003	RNASE1	ribonuclease, RNase A family, 1 (pancreatic)	6035	14	n/a	n/a	2.78E-01	1.92
279800636	ENSG00000226543	0	MYL6P1	myosin, light chain 6 pseudogene 1	0	21	n/a	n/a	3.37E-01	1.92
279705039	ENSG00000206990	0	Y_RNA	Y RNA	0	1	n/a	n/a	2.76E-01	1.92
1096144	ENSG00000149499	90347	EML3	echinoderm microtubule associated protein like 3	256364	11	n/a	n/a	2.81E-01	1.918
1103286	ENSG00000187260	110422	WDR86	WD repeat domain 86	349136	7	n/a	n/a	2.77E-01	1.918
1094926	ENSG00000140612	23233	SEC11A	SEC11 homolog A (S. cerevisiae)	23478	15	n/a	n/a	2.75E-01	1.917
1097242	ENSG00000159110	3435	IFNAR2	interferon (alpha, beta and omega) receptor 2	3455	21	n/a	n/a	2.85E-01	1.917
1096020	ENSG00000148411	79730	NACC2	NACC family member 2, BEN and BTB (POZ) domain containing	138151	9	n/a	n/a	2.80E-01	1.916
1090524	ENSG00000109083	59907	IFT20	intraflagellar transport 20 homolog (Chlamydomonas)	90410	17	n/a	n/a	2.75E-01	1.916
1095098	ENSG00000141744	5377	PNMT	phenylethanolamine N-methyltransferase	5409	17	n/a	n/a	2.91E-01	1.915
1105828	ENSG00000213203	81895	GIMAP1	GTPase, IMAP family member 1	170575	7	n/a	n/a	2.78E-01	1.915
1103235	ENSG00000187049	30740	TMEM216	transmembrane protein 216	51259	11	n/a	n/a	2.80E-01	1.915
279847205	ENSG00000230729	0	RP11-296L22.8	RP11-296L22.8	0	9	n/a	n/a	2.79E-01	1.914
279707146	ENSG00000207344	0	SNORA22	Small nucleolar RNA SNORA22	0	7	n/a	n/a	2.71E-01	1.913
1090848	ENSG00000111783	5960	RFX4	regulatory factor X, 4 (influences HLA class II expression)	5992	12	n/a	n/a	2.87E-01	1.913
1097015	ENSG00000157191	34996	NECAP2	NECAP endocytosis associated 2	55707	1	n/a	n/a	2.72E-01	1.912
1086978	ENSG00000006015	34338	C19orf60	chromosome 19 open reading frame 60	55049	19	n/a	n/a	2.34E-01	1.912
1093309	ENSG00000131095	2654	GFAP	glial fibrillary acidic protein	2670	17	n/a	n/a	3.32E-01	1.91
1095993	ENSG00000148290	6794	SURF1	surfeit 1	6834	9	n/a	n/a	2.85E-01	1.91
1105413	ENSG00000205220	5667	PSMB10	proteasome (prosome, macropain) subunit, beta type, 10	5699	16	n/a	n/a	2.82E-01	1.91
279660864	ENSG00000200394	0	SNORA38B	small nucleolar RNA, H/ACA box 38B (retrotransposed)	0	17	n/a	n/a	2.75E-01	1.91
1097634	ENSG00000162076	77640	FLYWCH2	FLYWCH family member 2	114984	16	n/a	n/a	2.83E-01	1.91
279982254	ENSG00000244137	0	RP11-99J16__A.2	RP11-99J16__A.2	0	1	n/a	n/a	2.85E-01	1.909
279951288	ENSG00000240759	0	RP11-25I15.1	RP11-25I15.1	0	12	n/a	n/a	2.69E-01	1.909
1096648	ENSG00000154016	10592	GRAP	GRB2-related adaptor protein	10750	17	n/a	n/a	2.84E-01	1.908
1094958	ENSG00000140931	78971	CMTM3	CKLF-like MARVEL transmembrane domain containing 3	123920	16	n/a	n/a	2.81E-01	1.908
279956594	ENSG00000241409	0	AC064852.4	AC064852.4	0	2	n/a	n/a	2.73E-01	1.907
1100963	ENSG00000176058	94838	TPRN	taperin	286262	9	n/a	n/a	2.70E-01	1.907
280107074	ENSG00000257621	119835	RP11-349A22.5	RP11-349A22.5	379025	14	n/a	n/a	2.95E-01	1.907
1095152	ENSG00000142303	57475	ADAMTS10	ADAM metallopeptidase with thrombospondin type 1 motif, 10	81794	19	n/a	n/a	2.76E-01	1.906
1103891	ENSG00000196329	34629	GIMAP5	GTPase, IMAP family member 5	55340	7	n/a	n/a	2.71E-01	1.906
279932117	ENSG00000238276	0	RP11-245J24.1	RP11-245J24.1	0	10	n/a	n/a	2.72E-01	1.905
1105834	ENSG00000213221	169338	DNLZ	DNL-type zinc finger	728489	9	n/a	n/a	3.00E-01	1.905
280095885	ENSG00000256439	0	AC008731.1	AC008731.1	0	16	n/a	n/a	2.72E-01	1.905
280093036	ENSG00000256092	0	RP13-942N8.1	RP13-942N8.1	0	12	n/a	n/a	2.77E-01	1.905
1090714	ENSG00000110852	9832	CLEC2B	C-type lectin domain family 2, member B	9976	12	n/a	n/a	2.69E-01	1.905
1103580	ENSG00000188549	122833	C15orf52	chromosome 15 open reading frame 52	388115	15	n/a	n/a	2.78E-01	1.904
1096665	ENSG00000154133	33829	ROBO4	roundabout homolog 4, magic roundabout (Drosophila)	54538	11	n/a	n/a	2.69E-01	1.904
1101155	ENSG00000177045	80655	SIX5	SIX homeobox 5	147912	19	n/a	n/a	2.71E-01	1.904
1105229	ENSG00000204644	110199	ZFP57	zinc finger protein 57 homolog (mouse)	346171	6	n/a	n/a	2.89E-01	1.904
1105843	ENSG00000213316	4031	LTC4S	leukotriene C4 synthase	4056	5	n/a	n/a	2.74E-01	1.904
1105228	ENSG00000204642	3116	HLA-F	major histocompatibility complex, class I, F	3134	6	n/a	n/a	2.81E-01	1.903
1086951	ENSG00000005243	30708	COPZ2	coatomer protein complex, subunit zeta 2	51226	17	n/a	n/a	2.72E-01	1.903
280086453	ENSG00000255449	0	RP11-91P24.6	RP11-91P24.6	0	11	n/a	n/a	2.78E-01	1.903
280090124	ENSG00000255782	0	Z83840.1	Z83840.1	0	22	n/a	n/a	3.06E-01	1.902
280083829	ENSG00000255275	0	RP13-279N23.2	RP13-279N23.2	0	1	n/a	n/a	3.15E-01	1.902
1104753	ENSG00000198818	76661	SFT2D1	SFT2 domain containing 1	113402	6	n/a	n/a	2.70E-01	1.902
279707832	ENSG00000207464	1013494	SNORD116-4	small nucleolar RNA, C/D box 116-4	100033416	15	n/a	n/a	2.82E-01	1.901
280048955	ENSG00000252657	0	SNORA70	Small nucleolar RNA SNORA70	0	17	n/a	n/a	2.75E-01	1.901
1102881	ENSG00000185650	673	ZFP36L1	zinc finger protein 36, C3H type-like 1	677	14	n/a	n/a	2.83E-01	1.901
279803055	ENSG00000226774	0	RP11-654E17.2	RP11-654E17.2	0	X	n/a	n/a	3.23E-01	1.901
1096808	ENSG00000155367	109203	PPM1J	protein phosphatase, Mg2+/Mn2+ dependent, 1J	333926	1	n/a	n/a	2.72E-01	1.9
1096244	ENSG00000150630	7381	VEGFC	vascular endothelial growth factor C	7424	4	n/a	n/a	2.81E-01	1.9
1094394	ENSG00000137491	11145	SLCO2B1	solute carrier organic anion transporter family, member 2B1	11309	11	n/a	n/a	2.78E-01	1.9
1100318	ENSG00000172663	55995	TMEM134	transmembrane protein 134	80194	11	n/a	n/a	2.80E-01	1.899
1088742	ENSG00000090097	36338	PCBP4	poly(rC) binding protein 4	57060	3	n/a	n/a	2.77E-01	1.899
279667493	ENSG00000202343	0	SNORA2	Small nucleolar RNA SNORA2/SNORA34 family	0	6	n/a	n/a	2.72E-01	1.899
279902641	ENSG00000235655	134055	H3F3AP4	H3 histone, family 3A, pseudogene 4	440926	2	n/a	n/a	2.73E-01	1.898
279665477	ENSG00000201754	26543	SNORD52	small nucleolar RNA, C/D box 52	26797	6	n/a	n/a	2.77E-01	1.897
1101782	ENSG00000180739	32955	S1PR5	sphingosine-1-phosphate receptor 5	53637	19	n/a	n/a	2.85E-01	1.897
279667577	ENSG00000202363	0	SNORA62	Small nucleolar RNA SNORA62/SNORA6 family	0	3	n/a	n/a	2.77E-01	1.897
1095820	ENSG00000146859	34570	TMEM140	transmembrane protein 140	55281	7	n/a	n/a	2.73E-01	1.897
280016501	ENSG00000249705	0	AC022413.1	AC022413.1	0	5	n/a	n/a	2.79E-01	1.897
1104460	ENSG00000197977	34187	ELOVL2	ELOVL fatty acid elongase 2	54898	6	n/a	n/a	2.81E-01	1.897
1087333	ENSG00000027697	3439	IFNGR1	interferon gamma receptor 1	3459	6	n/a	n/a	2.75E-01	1.896
1090700	ENSG00000110719	10166	TCIRG1	T-cell, immune regulator 1, ATPase, H+ transporting, lysosomal V0 subunit A3	10312	11	n/a	n/a	2.70E-01	1.895
1093675	ENSG00000133561	149615	GIMAP6	GTPase, IMAP family member 6	474344	7	n/a	n/a	2.77E-01	1.895
1087601	ENSG00000054598	2280	FOXC1	forkhead box C1	2296	6	n/a	n/a	2.89E-01	1.895
1090031	ENSG00000105612	1765	DNASE2	deoxyribonuclease II, lysosomal	1777	19	n/a	n/a	2.70E-01	1.895
1095845	ENSG00000147113	55545	CXorf36	chromosome X open reading frame 36	79742	X	n/a	n/a	2.74E-01	1.895
279819364	ENSG00000228247	0	UBBP2	ubiquitin B pseudogene 2	0	1	n/a	n/a	2.87E-01	1.894
1088019	ENSG00000071082	6128	RPL31	ribosomal protein L31	6160	2	n/a	n/a	2.70E-01	1.894
1090332	ENSG00000107738	40748	C10orf54	chromosome 10 open reading frame 54	64115	10	n/a	n/a	3.00E-01	1.894
1098615	ENSG00000165689	10649	SDCCAG3	serologically defined colon cancer antigen 3	10807	9	n/a	n/a	2.79E-01	1.893
1089177	ENSG00000100399	80879	CHADL	chondroadherin-like	150356	22	n/a	n/a	2.75E-01	1.892
279750108	ENSG00000219986	0	BTF3P7	basic transcription factor 3 pseudogene 7	0	6	n/a	n/a	2.76E-01	1.892
1090359	ENSG00000107902	40710	LHPP	phospholysine phosphohistidine inorganic pyrophosphate phosphatase	64077	10	n/a	n/a	2.77E-01	1.891
1086981	ENSG00000006042	25771	TMEM98	transmembrane protein 98	26022	17	n/a	n/a	2.79E-01	1.891
280005797	ENSG00000248751	0	RP1-130H16.18	RP1-130H16.18	0	22	n/a	n/a	2.75E-01	1.89
280100871	ENSG00000257034	0	AL021707.2	AL021707.2	0	22	n/a	n/a	2.73E-01	1.89
1101564	ENSG00000179314	109624	WSCD1	WSC domain containing 1	339166	17	n/a	n/a	2.72E-01	1.89
279839760	ENSG00000230084	0	RP4-613B23.1	RP4-613B23.1	0	3	n/a	n/a	2.75E-01	1.89
1087842	ENSG00000066322	41397	ELOVL1	ELOVL fatty acid elongase 1	64834	1	n/a	n/a	2.81E-01	1.89
1091214	ENSG00000114738	7821	MAPKAPK3	mitogen-activated protein kinase-activated protein kinase 3	7867	3	n/a	n/a	2.82E-01	1.889
1104722	ENSG00000198755	4710	RPL10A	ribosomal protein L10a	4736	6	n/a	n/a	2.75E-01	1.888
1094766	ENSG00000139574	8551	NPFF	neuropeptide FF-amide peptide precursor	8620	12	n/a	n/a	2.76E-01	1.888
1098697	ENSG00000166016	25590	ABTB2	ankyrin repeat and BTB (POZ) domain containing 2	25841	11	n/a	n/a	2.80E-01	1.888
1099220	ENSG00000168003	6484	SLC3A2	solute carrier family 3 (activators of dibasic and neutral amino acid transport), member 2	6520	11	n/a	n/a	2.80E-01	1.887
1100165	ENSG00000172005	4093	MAL	mal, T-cell differentiation protein	4118	2	n/a	n/a	2.75E-01	1.887
279802273	ENSG00000226696	0	AC008746.11	AC008746.11	0	19	n/a	n/a	2.79E-01	1.887
1099351	ENSG00000168542	1272	COL3A1	collagen, type III, alpha 1	1281	2	n/a	n/a	2.77E-01	1.887
279977670	ENSG00000243680	0	CTC-471J1.1	CTC-471J1.1	0	19	n/a	n/a	2.72E-01	1.887
1094883	ENSG00000140398	55464	NEIL1	nei endonuclease VIII-like 1 (E. coli)	79661	15	n/a	n/a	2.83E-01	1.887
1091264	ENSG00000115129	9399	TP53I3	tumor protein p53 inducible protein 3	9540	2	n/a	n/a	2.85E-01	1.886
1093843	ENSG00000134597	31114	RBMX2	RNA binding motif protein, X-linked 2	51634	X	n/a	n/a	2.84E-01	1.886
279755852	ENSG00000221792	1023061	MIR1282	microRNA 1282	100302254	15	n/a	n/a	2.78E-01	1.886
1093555	ENSG00000132702	37944	HAPLN2	hyaluronan and proteoglycan link protein 2	60484	1	n/a	n/a	3.35E-01	1.886
279938412	ENSG00000239256	0	RP11-22N12.1	RP11-22N12.1	0	17	n/a	n/a	3.06E-01	1.885
1098085	ENSG00000163794	7306	UCN	urocortin	7349	2	n/a	n/a	2.84E-01	1.885
279706019	ENSG00000207159	1013511	SNORD116-22	small nucleolar RNA, C/D box 116-22	100033433	15	n/a	n/a	3.18E-01	1.885
279810244	ENSG00000227370	0	RP4-669P10.19	RP4-669P10.19	0	22	n/a	n/a	2.73E-01	1.885
1102868	ENSG00000185608	41500	MRPL40	mitochondrial ribosomal protein L40	64976	22	n/a	n/a	2.75E-01	1.885
1087200	ENSG00000013441	1186	CLK1	CDC-like kinase 1	1195	2	n/a	n/a	3.01E-01	1.885
1103406	ENSG00000187840	1963	EIF4EBP1	eukaryotic translation initiation factor 4E binding protein 1	1978	8	n/a	n/a	2.83E-01	1.884
279842570	ENSG00000230330	0	HMGN2P3	high mobility group nucleosomal binding domain 2 pseudogene 3	0	16	n/a	n/a	2.74E-01	1.884
280134822	ENSG00000259537	0	RP11-795G3.3	RP11-795G3.3	0	15	n/a	n/a	2.84E-01	1.884
1091287	ENSG00000115255	60230	REEP6	receptor accessory protein 6	92840	19	n/a	n/a	2.73E-01	1.884
1100311	ENSG00000172613	5851	RAD9A	RAD9 homolog A (S. pombe)	5883	11	n/a	n/a	2.78E-01	1.883
1093877	ENSG00000134825	742	C11orf10	chromosome 11 open reading frame 10	746	11	n/a	n/a	2.91E-01	1.882
1088956	ENSG00000099194	6284	SCD	stearoyl-CoA desaturase (delta-9-desaturase)	6319	10	n/a	n/a	2.70E-01	1.882
279900456	ENSG00000235449	0	RP11-480I12.2	RP11-480I12.2	0	1	n/a	n/a	2.75E-01	1.881
1087337	ENSG00000028137	7090	TNFRSF1B	tumor necrosis factor receptor superfamily, member 1B	7133	1	n/a	n/a	2.80E-01	1.88
1099308	ENSG00000168385	4709	2-Sep	septin 2	4735	2	n/a	n/a	2.72E-01	1.88
1096538	ENSG00000152990	81680	GPR125	G protein-coupled receptor 125	166647	4	n/a	n/a	2.70E-01	1.88
1098424	ENSG00000164904	498	ALDH7A1	aldehyde dehydrogenase 7 family, member A1	501	5	n/a	n/a	2.82E-01	1.88
1099480	ENSG00000169105	76648	CHST14	carbohydrate (N-acetylgalactosamine 4-0) sulfotransferase 14	113189	15	n/a	n/a	2.84E-01	1.879
1089165	ENSG00000100364	23068	KIAA0930	KIAA0930	23313	22	n/a	n/a	2.82E-01	1.879
1097144	ENSG00000158270	56746	COLEC12	collectin sub-family member 12	81035	18	n/a	n/a	2.73E-01	1.879
279705438	ENSG00000207063	1013491	SNORD116-1	small nucleolar RNA, C/D box 116-1	100033413	15	n/a	n/a	2.75E-01	1.879
280118505	ENSG00000258610	0	RP11-488C13.7	RP11-488C13.7	0	14	n/a	n/a	2.70E-01	1.877
1096666	ENSG00000154134	40854	ROBO3	roundabout, axon guidance receptor, homolog 3 (Drosophila)	64221	11	n/a	n/a	2.73E-01	1.877
1099520	ENSG00000169248	6337	CXCL11	chemokine (C-X-C motif) ligand 11	6373	4	n/a	n/a	3.14E-01	1.877
280131937	ENSG00000259382	0	XXbac-BPG300A18.13	XXbac-BPG300A18.13	0	6	n/a	n/a	2.82E-01	1.877
1093161	ENSG00000130332	31170	LSM7	LSM7 homolog, U6 small nuclear RNA associated (S. cerevisiae)	51690	19	n/a	n/a	2.90E-01	1.876
1102796	ENSG00000185262	94136	FAM100B	family with sequence similarity 100, member B	283991	17	n/a	n/a	2.76E-01	1.876
1095173	ENSG00000142534	6172	RPS11	ribosomal protein S11	6205	19	n/a	n/a	2.82E-01	1.876
1087798	ENSG00000065361	2050	ERBB3	v-erb-b2 erythroblastic leukemia viral oncogene homolog 3 (avian)	2065	12	n/a	n/a	2.96E-01	1.876
279673769	ENSG00000203886	0	CYP17A1-AS1	CYP17A1 antisense RNA 1 (non-protein coding)	0	10	n/a	n/a	2.79E-01	1.876
280076033	ENSG00000254791	0	FAR1-IT1	FAR1 intronic transcript 1 (non-protein coding)	0	11	n/a	n/a	2.79E-01	1.875
1089537	ENSG00000102265	7033	TIMP1	TIMP metallopeptidase inhibitor 1	7076	X	n/a	n/a	2.76E-01	1.875
1099823	ENSG00000170584	79605	NUDCD2	NudC domain containing 2	134492	5	n/a	n/a	2.69E-01	1.875
1092841	ENSG00000127540	10817	UQCR11	ubiquinol-cytochrome c reductase, complex III subunit XI	10975	19	n/a	n/a	2.73E-01	1.875
279908625	ENSG00000236239	0	RP4-758J18.9	RP4-758J18.9	0	1	n/a	n/a	3.56E-01	1.874
279707209	ENSG00000207359	0	U6	U6 spliceosomal RNA	0	8	n/a	n/a	2.87E-01	1.874
279670217	ENSG00000203586	0	AL391244.1	AL391244.1	0	1	n/a	n/a	3.56E-01	1.874
279975760	ENSG00000243504	0	KB-1589B1.1	KB-1589B1.1	0	8	n/a	n/a	2.73E-01	1.873
1102071	ENSG00000182310	80619	LINC00085	long intergenic non-protein coding RNA 85	147650	19	n/a	n/a	3.30E-01	1.873
279798624	ENSG00000226360	0	RPL10AP6	ribosomal protein L10a pseudogene 6	0	3	n/a	n/a	2.90E-01	1.873
279921694	ENSG00000237411	0	AC003043.2	AC003043.2	0	17	n/a	n/a	2.77E-01	1.873
1088964	ENSG00000099260	34162	PALMD	palmdelphin	54873	1	n/a	n/a	2.94E-01	1.873
1093493	ENSG00000132424	25706	PNISR	PNN-interacting serine/arginine-rich protein	25957	6	n/a	n/a	2.73E-01	1.872
280133085	ENSG00000259446	0	RP11-489D6.2	RP11-489D6.2	0	15	n/a	n/a	2.90E-01	1.872
1095101	ENSG00000141753	3467	IGFBP4	insulin-like growth factor binding protein 4	3487	17	n/a	n/a	2.70E-01	1.872
1108241	ENSG00000233927	6201	RPS28	ribosomal protein S28	6234	19	n/a	n/a	2.76E-01	1.872
1097337	ENSG00000159792	5649	PSKH1	protein serine kinase H1	5681	16	n/a	n/a	2.79E-01	1.872
1087984	ENSG00000070404	10126	FSTL3	follistatin-like 3 (secreted glycoprotein)	10272	19	n/a	n/a	2.70E-01	1.872
1102127	ENSG00000182551	34545	ADI1	acireductone dioxygenase 1	55256	2	n/a	n/a	2.72E-01	1.871
1090558	ENSG00000109390	4691	NDUFC1	NADH dehydrogenase (ubiquinone) 1, subcomplex unknown, 1, 6kDa	4717	4	n/a	n/a	2.71E-01	1.871
1097138	ENSG00000158195	10018	WASF2	WAS protein family, member 2	10163	1	n/a	n/a	2.81E-01	1.87
279884778	ENSG00000234044	0	AC108059.1	AC108059.1	0	2	n/a	n/a	2.78E-01	1.87
1100520	ENSG00000173638	6537	SLC19A1	solute carrier family 19 (folate transporter), member 1	6573	21	n/a	n/a	2.76E-01	1.87
1088315	ENSG00000078804	37290	TP53INP2	tumor protein p53 inducible nuclear protein 2	58476	20	n/a	n/a	2.93E-01	1.869
1105969	ENSG00000214026	6118	MRPL23	mitochondrial ribosomal protein L23	6150	11	n/a	n/a	3.12E-01	1.868
1093048	ENSG00000129422	36782	MTUS1	microtubule associated tumor suppressor 1	57509	8	n/a	n/a	2.76E-01	1.868
1095151	ENSG00000142279	79139	WTIP	Wilms tumor 1 interacting protein	126374	19	n/a	n/a	2.72E-01	1.868
1098345	ENSG00000164610	6068	RP9	retinitis pigmentosa 9 (autosomal dominant)	6100	7	n/a	n/a	3.08E-01	1.868
1100969	ENSG00000176101	8567	SSNA1	Sjogren syndrome nuclear autoantigen 1	8636	9	n/a	n/a	3.18E-01	1.866
280085750	ENSG00000255397	0	AC022182.2	AC022182.2	0	8	n/a	n/a	2.75E-01	1.866
1102377	ENSG00000183615	58930	FAM167B	family with sequence similarity 167, member B	84734	1	n/a	n/a	2.84E-01	1.866
1089362	ENSG00000101246	9994	ARFRP1	ADP-ribosylation factor related protein 1	10139	20	n/a	n/a	2.82E-01	1.866
1098690	ENSG00000166002	36214	C11orf75	chromosome 11 open reading frame 75	56935	11	n/a	n/a	2.75E-01	1.866
1095583	ENSG00000145050	7827	MANF	mesencephalic astrocyte-derived neurotrophic factor	7873	3	n/a	n/a	2.75E-01	1.865
279751848	ENSG00000221083	0	SNORA77	Small nucleolar RNA SNORA77	0	1	n/a	n/a	2.69E-01	1.865
1098420	ENSG00000164897	57832	TMUB1	transmembrane and ubiquitin-like domain containing 1	83590	7	n/a	n/a	2.70E-01	1.865
1087593	ENSG00000054179	949	ENTPD2	ectonucleoside triphosphate diphosphohydrolase 2	954	9	n/a	n/a	2.76E-01	1.865
279768132	ENSG00000223774	0	RP11-307B6.3	RP11-307B6.3	0	1	n/a	n/a	2.84E-01	1.865
1093149	ENSG00000130287	1452	NCAN	neurocan	1463	19	n/a	n/a	2.75E-01	1.864
1090133	ENSG00000106025	23308	TSPAN12	tetraspanin 12	23554	7	n/a	n/a	2.72E-01	1.864
1091831	ENSG00000119655	10430	NPC2	Niemann-Pick disease, type C2	10577	14	n/a	n/a	2.71E-01	1.864
280048297	ENSG00000252561	0	U1	U1 spliceosomal RNA	0	16	n/a	n/a	2.69E-01	1.864
1089693	ENSG00000103363	6883	TCEB2	transcription elongation factor B (SIII), polypeptide 2 (18kDa, elongin B)	6923	16	n/a	n/a	2.86E-01	1.864
1089784	ENSG00000104324	10257	PGCP	Plasma glutamate carboxypeptidase	10404	8	n/a	n/a	2.78E-01	1.864
279994703	ENSG00000247134	0	RP11-11N9.4	RP11-11N9.4	0	8	n/a	n/a	3.00E-01	1.864
1098784	ENSG00000166341	8573	DCHS1	dachsous 1 (Drosophila)	8642	11	n/a	n/a	2.80E-01	1.863
1097559	ENSG00000161551	58960	ZNF577	zinc finger protein 577	84765	19	n/a	n/a	2.77E-01	1.863
1094204	ENSG00000136518	83	ACTL6A	actin-like 6A	86	3	n/a	n/a	2.80E-01	1.862
1101139	ENSG00000176971	122695	FIBIN	fin bud initiation factor homolog (zebrafish)	387758	11	n/a	n/a	2.73E-01	1.862
1101965	ENSG00000181790	572	BAI1	brain-specific angiogenesis inhibitor 1	575	8	n/a	n/a	3.10E-01	1.862
280127579	ENSG00000259132	0	RP11-298I3.5	RP11-298I3.5	0	14	n/a	n/a	2.82E-01	1.862
1108847	ENSG00000238000	0	RP11-274E7.2	RP11-274E7.2	0	5	n/a	n/a	2.83E-01	1.861
1097956	ENSG00000163431	25551	LMOD1	leiomodin 1 (smooth muscle)	25802	1	n/a	n/a	3.06E-01	1.861
1089777	ENSG00000104267	756	CA2	carbonic anhydrase II	760	8	n/a	n/a	2.69E-01	1.861
1089192	ENSG00000100439	40517	ABHD4	abhydrolase domain containing 4	63874	14	n/a	n/a	2.80E-01	1.861
279895351	ENSG00000234964	0	FABP5P7	fatty acid binding protein 5 pseudogene 7	0	11	n/a	n/a	2.80E-01	1.861
1101296	ENSG00000177732	6626	SOX12	SRY (sex determining region Y)-box 12	6666	20	n/a	n/a	2.73E-01	1.861
1092860	ENSG00000127804	54906	METTL16	methyltransferase like 16	79066	17	n/a	n/a	2.94E-01	1.861
1097253	ENSG00000159176	1454	CSRP1	cysteine and glycine-rich protein 1	1465	1	n/a	n/a	2.94E-01	1.859
279952144	ENSG00000240869	0	AL136303.1	AL136303.1	0	6	n/a	n/a	2.77E-01	1.858
280003454	ENSG00000248592	157124207	TMEM110-MUSTN1	TMEM110-MUSTN1 readthrough	100526772	3	n/a	n/a	2.70E-01	1.858
1087527	ENSG00000049245	9206	VAMP3	vesicle-associated membrane protein 3 (cellubrevin)	9341	1	n/a	n/a	2.76E-01	1.858
1101470	ENSG00000178814	0	OPLAH	5-oxoprolinase (ATP-hydrolysing)	0	8	n/a	n/a	2.78E-01	1.856
1097643	ENSG00000162174	55951	ASRGL1	asparaginase like 1	80150	11	n/a	n/a	2.76E-01	1.856
1100557	ENSG00000173848	10130	NET1	neuroepithelial cell transforming 1	10276	10	n/a	n/a	2.76E-01	1.856
279993743	ENSG00000246705	35055	H2AFJ	H2A histone family, member J	55766	12	n/a	n/a	2.77E-01	1.856
1097652	ENSG00000162244	6127	RPL29	ribosomal protein L29	6159	3	n/a	n/a	3.08E-01	1.855
280078390	ENSG00000254960	157129880	KIRREL3-AS2	KIRREL3 antisense RNA 2 (non-protein coding)	100874251	11	n/a	n/a	2.69E-01	1.855
279711594	ENSG00000211502	0	MIR675	microRNA 675	0	11	n/a	n/a	2.77E-01	1.855
279666184	ENSG00000201955	0	RNY3P1	RNA, Ro-associated Y3 pseudogene 1	0	5	n/a	n/a	2.75E-01	1.855
279945739	ENSG00000240137	0	RP11-103G8.2	RP11-103G8.2	0	3	n/a	n/a	2.71E-01	1.855
1088984	ENSG00000099624	510	ATP5D	ATP synthase, H+ transporting, mitochondrial F1 complex, delta subunit	513	19	n/a	n/a	2.84E-01	1.855
280026476	ENSG00000250461	0	RP11-631M6.2	RP11-631M6.2	0	5	n/a	n/a	2.93E-01	1.854
1103143	ENSG00000186654	34904	PRR5	proline rich 5 (renal)	55615	22	n/a	n/a	2.78E-01	1.853
1100545	ENSG00000173786	1258	CNP	2',3'-cyclic nucleotide 3' phosphodiesterase	1267	17	n/a	n/a	3.11E-01	1.853
279817775	ENSG00000228089	0	RP1-197O17.2	RP1-197O17.2	0	X	n/a	n/a	2.73E-01	1.853
280136685	ENSG00000259661	0	AC068831.15	AC068831.15	0	15	n/a	n/a	2.80E-01	1.853
279715976	ENSG00000212238	157130510	5S_rRNA	5S ribosomal RNA	100885864	7	n/a	n/a	3.19E-01	1.853
279788290	ENSG00000225487	0	RP11-403P14.1	RP11-403P14.1	0	1	n/a	n/a	2.80E-01	1.853
1095632	ENSG00000145431	35319	PDGFC	platelet derived growth factor C	56034	4	n/a	n/a	2.81E-01	1.853
1105848	ENSG00000213366	2929	GSTM2	glutathione S-transferase mu 2 (muscle)	2946	1	n/a	n/a	2.75E-01	1.853
1100291	ENSG00000172508	36844	CARNS1	carnosine synthase 1	57571	11	n/a	n/a	3.45E-01	1.853
280050194	ENSG00000252835	0	SCARNA21	small Cajal body-specific RNA 21	0	17	n/a	n/a	2.87E-01	1.852
1091437	ENSG00000116157	2865	GPX7	glutathione peroxidase 7	2882	1	n/a	n/a	2.87E-01	1.852
280104348	ENSG00000257341	0	AL928654.7	AL928654.7	0	14	n/a	n/a	2.73E-01	1.852
1106857	ENSG00000224975	0	INE1	inactivation escape 1 (non-protein coding)	0	X	n/a	n/a	2.76E-01	1.851
1087874	ENSG00000067177	5223	PHKA1	phosphorylase kinase, alpha 1 (muscle)	5255	X	n/a	n/a	2.80E-01	1.851
1102871	ENSG00000185615	41289	PDIA2	protein disulfide isomerase family A, member 2	64714	16	n/a	n/a	2.90E-01	1.851
1100818	ENSG00000175265	22770	GOLGA8A	golgin A8 family, member A	23015	15	n/a	n/a	2.82E-01	1.85
1099359	ENSG00000168589	57899	DYNLRB2	dynein, light chain, roadblock-type 2	83657	16	n/a	n/a	2.72E-01	1.85
279782463	ENSG00000224962	0	RP11-450H5.2	RP11-450H5.2	0	3	n/a	n/a	2.88E-01	1.85
1105059	ENSG00000204248	1293	COL11A2	collagen, type XI, alpha 2	1302	6	n/a	n/a	2.76E-01	1.85
1090066	ENSG00000105707	3229	HPN	hepsin	3249	19	n/a	n/a	2.70E-01	1.849
1103256	ENSG00000187144	119529	SPATA21	spermatogenesis associated 21	374955	1	n/a	n/a	2.75E-01	1.849
1094516	ENSG00000138074	8805	SLC5A6	solute carrier family 5 (sodium-dependent vitamin transporter), member 6	8884	2	n/a	n/a	2.73E-01	1.848
279520315	ENSG00000182873	0	RP11-181G12.2	RP11-181G12.2	0	1	n/a	n/a	2.77E-01	1.848
1095831	ENSG00000146966	26892	DENND2A	DENN/MADD domain containing 2A	27147	7	n/a	n/a	2.77E-01	1.848
279962742	ENSG00000242086	171245	AC069513.3	AC069513.3	727956	3	n/a	n/a	2.77E-01	1.848
1099575	ENSG00000169515	58203	CCDC8	coiled-coil domain containing 8	83987	19	n/a	n/a	2.80E-01	1.847
1108368	ENSG00000234797	0	RPS3AP6	ribosomal protein S3A pseudogene 6	0	15	n/a	n/a	3.33E-01	1.847
279860581	ENSG00000231916	0	AC006033.22	AC006033.22	0	7	n/a	n/a	2.78E-01	1.847
1090611	ENSG00000109911	26357	ELP4	elongation protein 4 homolog (S. cerevisiae)	26610	11	n/a	n/a	2.74E-01	1.847
1091297	ENSG00000115286	119456	NDUFS7	NADH dehydrogenase (ubiquinone) Fe-S protein 7, 20kDa (NADH-coenzyme Q reductase)	374291	19	n/a	n/a	2.84E-01	1.846
279858820	ENSG00000231770	0	AC046143.5	AC046143.5	0	3	n/a	n/a	2.84E-01	1.846
1100801	ENSG00000175183	1455	CSRP2	cysteine and glycine-rich protein 2	1466	12	n/a	n/a	2.76E-01	1.845
1090876	ENSG00000111906	30503	HDDC2	HD domain containing 2	51020	6	n/a	n/a	2.80E-01	1.845
279841982	ENSG00000230286	0	AC013472.4	AC013472.4	0	2	n/a	n/a	2.71E-01	1.845
280066424	ENSG00000254126	0	AC108868.4	AC108868.4	0	2	n/a	n/a	2.82E-01	1.844
1098373	ENSG00000164708	5192	PGAM2	phosphoglycerate mutase 2 (muscle)	5224	7	n/a	n/a	2.78E-01	1.844
1098716	ENSG00000166123	58902	GPT2	glutamic pyruvate transaminase (alanine aminotransferase) 2	84706	16	n/a	n/a	2.78E-01	1.844
1106451	ENSG00000218227	0	RP11-889L3.1	RP11-889L3.1	0	5	n/a	n/a	2.72E-01	1.844
1096366	ENSG00000151665	5249	PIGF	phosphatidylinositol glycan anchor biosynthesis, class F	5281	2	n/a	n/a	2.73E-01	1.844
1100482	ENSG00000173457	26220	PPP1R14B	protein phosphatase 1, regulatory (inhibitor) subunit 14B	26472	11	n/a	n/a	2.82E-01	1.843
1092363	ENSG00000124126	36853	PREX1	phosphatidylinositol-3,4,5-trisphosphate-dependent Rac exchange factor 1	57580	20	n/a	n/a	2.79E-01	1.843
1088861	ENSG00000092841	4611	MYL6	myosin, light chain 6, alkali, smooth muscle and non-muscle	4637	12	n/a	n/a	2.72E-01	1.843
279991215	ENSG00000245849	157121177	CTD-2339L15.1	CTD-2339L15.1	100505648	15	n/a	n/a	2.78E-01	1.842
1090330	ENSG00000107731	85557	UNC5B	unc-5 homolog B (C. elegans)	219699	10	n/a	n/a	2.76E-01	1.842
1089056	ENSG00000100060	4217	MFNG	MFNG O-fucosylpeptide 3-beta-N-acetylglucosaminyltransferase	4242	22	n/a	n/a	2.80E-01	1.842
1093187	ENSG00000130511	81785	SSBP4	single stranded DNA binding protein 4	170463	19	n/a	n/a	2.80E-01	1.842
1095630	ENSG00000145425	6156	RPS3A	ribosomal protein S3A	6189	4	n/a	n/a	2.89E-01	1.841
1088130	ENSG00000074219	8402	TEAD2	TEA domain family member 2	8463	19	n/a	n/a	2.71E-01	1.841
1088076	ENSG00000072736	4749	NFATC3	nuclear factor of activated T-cells, cytoplasmic, calcineurin-dependent 3	4775	16	n/a	n/a	2.87E-01	1.841
1089497	ENSG00000102032	5941	RENBP	renin binding protein	5973	X	n/a	n/a	2.75E-01	1.841
280109348	ENSG00000257851	0	RP11-199A1.1	RP11-199A1.1	0	12	n/a	n/a	2.73E-01	1.841
1101880	ENSG00000181264	85586	TMEM136	transmembrane protein 136	219902	11	n/a	n/a	2.69E-01	1.839
1104320	ENSG00000197575	0	RPS17P2	ribosomal protein S17 pseudogene 2	0	5	n/a	n/a	3.12E-01	1.838
1091650	ENSG00000117691	29670	NENF	neudesin neurotrophic factor	29937	1	n/a	n/a	2.82E-01	1.838
1103848	ENSG00000196187	9581	TMEM63A	transmembrane protein 63A	9725	1	n/a	n/a	3.19E-01	1.838
1089971	ENSG00000105357	55587	MYH14	myosin, heavy chain 14, non-muscle	79784	19	n/a	n/a	3.39E-01	1.838
279930480	ENSG00000238123	0	MID1IP1-AS1	MID1IP1 antisense RNA 1 (non-protein coding)	0	X	n/a	n/a	2.87E-01	1.838
279959487	ENSG00000241728	0	AP001062.8	AP001062.8	0	21	n/a	n/a	2.88E-01	1.837
1102369	ENSG00000183580	22949	FBXL7	F-box and leucine-rich repeat protein 7	23194	5	n/a	n/a	2.79E-01	1.836
279648293	ENSG00000198744	0	RP5-857K21.11	RP5-857K21.11	0	1	n/a	n/a	2.83E-01	1.836
1093915	ENSG00000135063	9277	FAM189A2	family with sequence similarity 189, member A2	9413	9	n/a	n/a	2.78E-01	1.835
1102664	ENSG00000184785	150816	CXorf69	chromosome X open reading frame 69	644538	X	n/a	n/a	2.76E-01	1.835
1105942	ENSG00000213928	10232	IRF9	interferon regulatory factor 9	10379	14	n/a	n/a	3.30E-01	1.834
279710793	ENSG00000208506	1017093	RNU4ATAC	RNA, U4atac small nuclear (U12-dependent splicing)	100151683	2	n/a	n/a	2.79E-01	1.834
1105505	ENSG00000205560	1366	CPT1B	carnitine palmitoyltransferase 1B (muscle)	1375	22	n/a	n/a	2.81E-01	1.834
1098640	ENSG00000165804	30704	ZNF219	zinc finger protein 219	51222	14	n/a	n/a	2.70E-01	1.833
1105436	ENSG00000205307	1023443	SAP25	Sin3A-associated protein, 25kDa	100316904	7	n/a	n/a	3.01E-01	1.833
279970755	ENSG00000242960	0	FTH1P23	ferritin, heavy polypeptide 1 pseudogene 23	0	3	n/a	n/a	2.82E-01	1.832
279985305	ENSG00000244439	0	RP4-655L22.2	RP4-655L22.2	0	X	n/a	n/a	2.83E-01	1.832
280118312	ENSG00000258595	0	RP11-371E8.2	RP11-371E8.2	0	14	n/a	n/a	2.72E-01	1.832
1105175	ENSG00000204520	4251	MICA	MHC class I polypeptide-related sequence A	100507436	6	n/a	n/a	2.85E-01	1.831
1092243	ENSG00000123080	1025	CDKN2C	cyclin-dependent kinase inhibitor 2C (p18, inhibits CDK4)	1031	1	n/a	n/a	2.72E-01	1.831
1089873	ENSG00000104881	10690	PPP1R13L	protein phosphatase 1, regulatory subunit 13 like	10848	19	n/a	n/a	2.69E-01	1.831
279933177	ENSG00000238420	0	U6	U6 spliceosomal RNA	0	6	n/a	n/a	2.70E-01	1.831
279899780	ENSG00000235387	81379	RP11-327L3.1	RP11-327L3.1	158376	9	n/a	n/a	2.71E-01	1.831
1103173	ENSG00000186815	32853	TPCN1	two pore segment channel 1	53373	12	n/a	n/a	2.85E-01	1.83
1100971	ENSG00000176105	7482	YES1	v-yes-1 Yamaguchi sarcoma viral oncogene homolog 1	7525	18	n/a	n/a	2.72E-01	1.83
279690642	ENSG00000205105	0	COX17P1	COX17 cytochrome c oxidase assembly homolog (S. cerevisiae) pseudogene 1	0	13	n/a	n/a	2.76E-01	1.83
279793382	ENSG00000225912	0	RP13-258O15.1	RP13-258O15.1	0	X	n/a	n/a	2.73E-01	1.83
1095178	ENSG00000142546	30552	NOSIP	nitric oxide synthase interacting protein	51070	19	n/a	n/a	2.96E-01	1.829
1103969	ENSG00000196507	59199	TCEAL3	transcription elongation factor A (SII)-like 3	85012	X	n/a	n/a	2.77E-01	1.829
1093662	ENSG00000133392	4603	MYH11	myosin, heavy chain 11, smooth muscle	4629	16	n/a	n/a	2.87E-01	1.829
1091987	ENSG00000120699	11175	EXOSC8	exosome component 8	11340	13	n/a	n/a	2.71E-01	1.829
1104624	ENSG00000198502	3109	HLA-DRB5	major histocompatibility complex, class II, DR beta 5	3127	6	n/a	n/a	2.75E-01	1.829
1102815	ENSG00000185338	8582	SOCS1	suppressor of cytokine signaling 1	8651	16	n/a	n/a	2.82E-01	1.829
1091586	ENSG00000117266	5097	CDK18	cyclin-dependent kinase 18	5129	1	n/a	n/a	2.86E-01	1.828
1101892	ENSG00000181350	122934	C17orf76	chromosome 17 open reading frame 76	388341	17	n/a	n/a	2.74E-01	1.828
1096193	ENSG00000149923	5499	PPP4C	protein phosphatase 4, catalytic subunit	5531	16	n/a	n/a	2.93E-01	1.827
1097370	ENSG00000160124	79461	CCDC58	coiled-coil domain containing 58	131076	3	n/a	n/a	3.11E-01	1.827
1095637	ENSG00000145494	4700	NDUFS6	NADH dehydrogenase (ubiquinone) Fe-S protein 6, 13kDa (NADH-coenzyme Q reductase)	4726	5	n/a	n/a	2.86E-01	1.827
1100774	ENSG00000175061	79057	C17orf76-AS1	C17orf76 antisense RNA 1 (non-protein coding)	125144	17	n/a	n/a	2.77E-01	1.827
1097281	ENSG00000159307	56075	SCUBE1	signal peptide, CUB domain, EGF-like 1	80274	22	n/a	n/a	2.70E-01	1.827
279749894	ENSG00000219747	0	RP1-292B18.1	RP1-292B18.1	0	6	n/a	n/a	2.80E-01	1.826
280124335	ENSG00000258944	0	RP4-647C14.3	RP4-647C14.3	0	14	n/a	n/a	2.75E-01	1.826
1092011	ENSG00000120885	1182	CLU	clusterin	1191	8	n/a	n/a	2.84E-01	1.826
1093028	ENSG00000129219	5306	PLD2	phospholipase D2	5338	17	n/a	n/a	2.84E-01	1.826
279895491	ENSG00000234975	0	FTH1P2	ferritin, heavy polypeptide 1 pseudogene 2	0	1	n/a	n/a	3.39E-01	1.825
1095430	ENSG00000143977	6597	SNRPG	small nuclear ribonucleoprotein polypeptide G	6637	2	n/a	n/a	2.82E-01	1.825
279166305	ENSG00000146556	119566	WASH2P	WAS protein family homolog 2 pseudogene	375260	2	n/a	n/a	2.69E-01	1.824
1101024	ENSG00000176386	89695	CDC26	cell division cycle 26 homolog (S. cerevisiae)	246184	9	n/a	n/a	2.81E-01	1.824
1093121	ENSG00000130147	23430	SH3BP4	SH3-domain binding protein 4	23677	2	n/a	n/a	2.71E-01	1.824
1108156	ENSG00000233389	0	AC005071.3	Uncharacterized protein	0	7	n/a	n/a	2.93E-01	1.824
279948041	ENSG00000240371	0	RP11-624G17.1	RP11-624G17.1	0	11	n/a	n/a	2.99E-01	1.824
1090015	ENSG00000105519	824	CAPS	calcyphosine	828	19	n/a	n/a	2.82E-01	1.824
1090778	ENSG00000111328	8048	CDK2AP1	cyclin-dependent kinase 2 associated protein 1	8099	12	n/a	n/a	2.83E-01	1.823
279965437	ENSG00000242358	0	AC006427.1	AC006427.1	0	4	n/a	n/a	2.69E-01	1.823
1091699	ENSG00000118298	23386	CA14	carbonic anhydrase XIV	23632	1	n/a	n/a	2.73E-01	1.823
1087619	ENSG00000055211	77758	C6orf72	chromosome 6 open reading frame 72	116254	6	n/a	n/a	2.78E-01	1.822
1086922	ENSG00000004799	5134	PDK4	pyruvate dehydrogenase kinase, isozyme 4	5166	7	n/a	n/a	3.01E-01	1.822
1106819	ENSG00000224712	159018	RP11-719K4.1	Uncharacterized protein	642778	16	n/a	n/a	2.77E-01	1.822
1090571	ENSG00000109534	33724	GAR1	GAR1 ribonucleoprotein homolog (yeast)	54433	4	n/a	n/a	2.76E-01	1.822
1095798	ENSG00000146677	0	AC004453.8	AC004453.8	0	7	n/a	n/a	2.82E-01	1.822
1104105	ENSG00000196923	9132	PDLIM7	PDZ and LIM domain 7 (enigma)	9260	5	n/a	n/a	2.76E-01	1.821
1092325	ENSG00000123689	29976	G0S2	G0/G1switch 2	50486	1	n/a	n/a	2.75E-01	1.819
279791678	ENSG00000225770	0	AC092933.3	AC092933.3	0	3	n/a	n/a	3.01E-01	1.819
1096228	ENSG00000150456	85713	N6AMT2	N-6 adenine-specific DNA methyltransferase 2 (putative)	221143	13	n/a	n/a	2.72E-01	1.819
1099839	ENSG00000170638	56106	TRABD	TraB domain containing	80305	22	n/a	n/a	2.73E-01	1.819
279710310	ENSG00000207966	128136	MIR29C	microRNA 29c	407026	1	n/a	n/a	2.88E-01	1.819
280105198	ENSG00000257433	0	RP1-197B17.3	RP1-197B17.3	0	12	n/a	n/a	2.71E-01	1.818
1100804	ENSG00000175197	1637	DDIT3	DNA-damage-inducible transcript 3	1649	12	n/a	n/a	2.79E-01	1.818
279952277	ENSG00000240889	1001530	RP4-726N20.2	RP4-726N20.2	100134713	7	n/a	n/a	2.76E-01	1.817
280126236	ENSG00000259052	0	AL157871.2	AL157871.2	0	14	n/a	n/a	2.80E-01	1.817
1098752	ENSG00000166224	8800	SGPL1	sphingosine-1-phosphate lyase 1	8879	10	n/a	n/a	2.81E-01	1.817
1094664	ENSG00000138795	30658	LEF1	lymphoid enhancer-binding factor 1	51176	4	n/a	n/a	2.84E-01	1.817
279993686	ENSG00000246695	0	RP11-877E17.2	RP11-877E17.2	0	12	n/a	n/a	2.73E-01	1.816
1093178	ENSG00000130429	9950	ARPC1B	actin related protein 2/3 complex, subunit 1B, 41kDa	10095	7	n/a	n/a	2.73E-01	1.816
279812964	ENSG00000227640	0	SOX21-AS1	SOX21 antisense RNA 1 (non-protein coding)	0	13	n/a	n/a	2.84E-01	1.816
280123646	ENSG00000258907	0	RP11-644F5.15	RP11-644F5.15	0	12	n/a	n/a	2.73E-01	1.816
1095492	ENSG00000144426	41589	NBEAL1	neurobeachin-like 1	65065	2	n/a	n/a	2.98E-01	1.815
280092069	ENSG00000256005	0	AC093734.1	AC093734.1	0	7	n/a	n/a	2.94E-01	1.814
1095091	ENSG00000141696	10462	LEPREL4	leprecan-like 4	10609	17	n/a	n/a	2.70E-01	1.814
1096449	ENSG00000152268	10271	SPON1	spondin 1, extracellular matrix protein	10418	11	n/a	n/a	2.75E-01	1.814
1092993	ENSG00000128917	33858	DLL4	delta-like 4 (Drosophila)	54567	15	n/a	n/a	2.72E-01	1.814
1093255	ENSG00000130787	8906	HIP1R	huntingtin interacting protein 1 related	9026	12	n/a	n/a	3.15E-01	1.814
1087233	ENSG00000016391	34638	CHDH	choline dehydrogenase	55349	3	n/a	n/a	2.76E-01	1.813
1103975	ENSG00000196531	4640	NACA	nascent polypeptide-associated complex alpha subunit	4666	12	n/a	n/a	2.84E-01	1.812
1091776	ENSG00000119139	9278	TJP2	tight junction protein 2 (zona occludens 2)	9414	9	n/a	n/a	2.75E-01	1.812
1087794	ENSG00000065320	9287	NTN1	netrin 1	9423	17	n/a	n/a	2.69E-01	1.812
279822086	ENSG00000228474	1014334	OST4	oligosaccharyltransferase 4 homolog (S. cerevisiae)	100128731	2	n/a	n/a	2.76E-01	1.812
279811756	ENSG00000227514	0	RP11-709P2.1	RP11-709P2.1	0	8	n/a	n/a	2.82E-01	1.811
279703709	ENSG00000206760	0	SNORA6	small nucleolar RNA, H/ACA box 6	0	3	n/a	n/a	2.77E-01	1.811
1091320	ENSG00000115414	2319	FN1	fibronectin 1	2335	2	n/a	n/a	2.76E-01	1.81
279884704	ENSG00000234036	0	RP11-123J14.2	RP11-123J14.2	0	4	n/a	n/a	2.94E-01	1.81
279996562	ENSG00000247828	157121485	CTC-358I24.1	CTC-358I24.1	100505894	5	n/a	n/a	2.89E-01	1.809
279891610	ENSG00000234664	0	HMGN2P5	high mobility group nucleosomal binding domain 2 pseudogene 5	0	15	n/a	n/a	2.93E-01	1.809
1108908	ENSG00000239697	8671	TNFSF12	tumor necrosis factor (ligand) superfamily, member 12	8742	17	n/a	n/a	2.81E-01	1.809
1088112	ENSG00000073712	10821	FERMT2	fermitin family member 2	10979	14	n/a	n/a	2.77E-01	1.809
1087247	ENSG00000018408	25686	WWTR1	WW domain containing transcription regulator 1	25937	3	n/a	n/a	2.73E-01	1.809
280121147	ENSG00000258761	0	RP11-24J19.1	RP11-24J19.1	0	15	n/a	n/a	2.78E-01	1.809
1088027	ENSG00000071282	29728	LMCD1	LIM and cysteine-rich domains 1	29995	3	n/a	n/a	2.82E-01	1.808
1094493	ENSG00000137965	10414	IFI44	interferon-induced protein 44	10561	1	n/a	n/a	3.33E-01	1.808
1093598	ENSG00000132963	30852	POMP	proteasome maturation protein	51371	13	n/a	n/a	2.76E-01	1.807
279718344	ENSG00000213025	0	RP11-119F7.2	RP11-119F7.2	0	10	n/a	n/a	2.70E-01	1.807
1089368	ENSG00000101276	76657	C20orf54	chromosome 20 open reading frame 54	113278	20	n/a	n/a	3.02E-01	1.807
1090963	ENSG00000112473	7876	SLC39A7	solute carrier family 39 (zinc transporter), member 7	7922	6	n/a	n/a	2.80E-01	1.807
1087467	ENSG00000043355	7503	ZIC2	Zic family member 2	7546	13	n/a	n/a	2.90E-01	1.807
1088303	ENSG00000078549	114	ADCYAP1R1	adenylate cyclase activating polypeptide 1 (pituitary) receptor type I	117	7	n/a	n/a	2.81E-01	1.807
1093101	ENSG00000129965	169900	INS-IGF2	INS-IGF2 readthrough	723961	11	n/a	n/a	2.97E-01	1.806
279922546	ENSG00000237470	0	RP11-271M1.2	RP11-271M1.2	0	10	n/a	n/a	2.76E-01	1.806
279885239	ENSG00000234093	0	RP11-269F19.4	RP11-269F19.4	0	1	n/a	n/a	2.97E-01	1.806
1101756	ENSG00000180573	8276	HIST1H2AC	histone cluster 1, H2ac	8334	6	n/a	n/a	2.80E-01	1.806
1089096	ENSG00000100201	10374	DDX17	DEAD (Asp-Glu-Ala-Asp) box polypeptide 17	10521	22	n/a	n/a	2.80E-01	1.806
1088026	ENSG00000071246	22602	VASH1	vasohibin 1	22846	14	n/a	n/a	2.78E-01	1.806
1109156	ENSG00000244617	80992	ASPRV1	aspartic peptidase, retroviral-like 1	151516	2	n/a	n/a	2.93E-01	1.806
1101151	ENSG00000177025	80625	C19orf18	chromosome 19 open reading frame 18	147685	19	n/a	n/a	2.76E-01	1.806
1094808	ENSG00000139832	34936	RAB20	RAB20, member RAS oncogene family	55647	13	n/a	n/a	2.84E-01	1.805
279925806	ENSG00000237748	0	UQCRBP1	ubiquinol-cytochrome c reductase binding protein pseudogene 1	0	X	n/a	n/a	2.90E-01	1.805
280017295	ENSG00000249751	0	ECSCR	endothelial cell-specific chemotaxis regulator	0	5	n/a	n/a	2.77E-01	1.805
279904342	ENSG00000235823	0	LINC00263	long intergenic non-protein coding RNA 263	0	10	n/a	n/a	2.80E-01	1.805
279657448	ENSG00000199382	92447	RNU12	RNA, U12 small nuclear	267010	22	n/a	n/a	2.87E-01	1.805
280112801	ENSG00000258199	0	RP11-977G19.5	RP11-977G19.5	0	12	n/a	n/a	2.72E-01	1.804
279909866	ENSG00000236352	0	AC005220.3	AC005220.3	0	20	n/a	n/a	2.69E-01	1.804
279887366	ENSG00000234283	0	RP11-495P10.6	RP11-495P10.6	0	1	n/a	n/a	2.77E-01	1.804
1088282	ENSG00000078061	366	ARAF	v-raf murine sarcoma 3611 viral oncogene homolog	369	X	n/a	n/a	2.70E-01	1.804
279951880	ENSG00000240829	0	RP11-119K6.5	RP11-119K6.5	0	10	n/a	n/a	2.77E-01	1.804
1091525	ENSG00000116815	960	CD58	CD58 molecule	965	1	n/a	n/a	2.76E-01	1.804
1090037	ENSG00000105640	6110	RPL18A	ribosomal protein L18a	6142	19	n/a	n/a	2.77E-01	1.804
1090061	ENSG00000105698	7349	USF2	upstream transcription factor 2, c-fos interacting	7392	19	n/a	n/a	2.70E-01	1.803
279853536	ENSG00000231302	0	RPL36P2	ribosomal protein L36 pseudogene 2	0	20	n/a	n/a	2.76E-01	1.803
1103012	ENSG00000186132	79414	C2orf76	chromosome 2 open reading frame 76	130355	2	n/a	n/a	2.78E-01	1.802
1105882	ENSG00000213625	34030	LEPROT	leptin receptor overlapping transcript	54741	1	n/a	n/a	2.82E-01	1.802
279875441	ENSG00000233223	0	AC113189.5	AC113189.5	0	17	n/a	n/a	3.04E-01	1.802
1102265	ENSG00000183134	11090	GPR44	G protein-coupled receptor 44	11251	11	n/a	n/a	2.70E-01	1.801
279721180	ENSG00000213361	0	RP4-778K6.1	RP4-778K6.1	0	7	n/a	n/a	3.24E-01	1.801
1105891	ENSG00000213689	11116	TREX1	three prime repair exonuclease 1	11277	3	n/a	n/a	2.77E-01	1.801
1099513	ENSG00000169231	7017	THBS3	thrombospondin 3	7059	1	n/a	n/a	2.72E-01	1.8
279771064	ENSG00000224040	0	HMGN1P4	high mobility group nucleosome binding domain 1 pseudogene 4	0	1	n/a	n/a	2.70E-01	1.8
280123653	ENSG00000258908	0	RP11-203M5.8	RP11-203M5.8	0	14	n/a	n/a	3.12E-01	1.8
279999555	ENSG00000248285	0	RP11-158J3.2	RP11-158J3.2	0	5	n/a	n/a	3.13E-01	1.799
1107603	ENSG00000229833	1003109	C19orf79	chromosome 19 open reading frame 79	100131801	19	n/a	n/a	2.80E-01	1.799
1100457	ENSG00000173327	4271	MAP3K11	mitogen-activated protein kinase kinase kinase 11	4296	11	n/a	n/a	2.81E-01	1.799
1088349	ENSG00000079691	34893	LRRC16A	leucine rich repeat containing 16A	55604	6	n/a	n/a	2.75E-01	1.799
279776912	ENSG00000224469	0	AC009517.2	AC009517.2	0	7	n/a	n/a	2.75E-01	1.798
1099329	ENSG00000168461	10873	RAB31	RAB31, member RAS oncogene family	11031	18	n/a	n/a	3.06E-01	1.798
1087580	ENSG00000053371	8508	AKR7A2	aldo-keto reductase family 7, member A2 (aflatoxin aldehyde reductase)	8574	1	n/a	n/a	2.72E-01	1.798
1105384	ENSG00000205106	119464	CTD-2210P24.4	Uncharacterized protein	374387	11	n/a	n/a	2.73E-01	1.798
279915252	ENSG00000236844	0	AC091633.2	AC091633.2	0	3	n/a	n/a	2.63E-01	1.797
279835401	ENSG00000229686	0	SNORD56	small nucleolar RNA, C/D box 56	0	20	n/a	n/a	2.77E-01	1.797
279703919	ENSG00000206794	0	SNORD56	Small nucleolar RNA SNORD56	0	20	n/a	n/a	2.78E-01	1.797
1089746	ENSG00000103966	29835	EHD4	EH-domain containing 4	30844	15	n/a	n/a	2.69E-01	1.796
279845656	ENSG00000230580	0	AC021016.7	AC021016.7	0	2	n/a	n/a	2.81E-01	1.796
1093924	ENSG00000135097	4414	MSI1	musashi homolog 1 (Drosophila)	4440	12	n/a	n/a	2.82E-01	1.796
1087954	ENSG00000069696	1803	DRD4	dopamine receptor D4	1815	11	n/a	n/a	2.76E-01	1.795
1094263	ENSG00000136840	26835	ST6GALNAC4	ST6 (alpha-N-acetyl-neuraminyl-2,3-beta-galactosyl-1,3)-N-acetylgalactosaminide alpha-2,6-sialyltransferase 4	27090	9	n/a	n/a	2.72E-01	1.795
279884024	ENSG00000233971	0	AC067950.1	AC067950.1	0	2	n/a	n/a	3.09E-01	1.795
1100329	ENSG00000172725	36451	CORO1B	coronin, actin binding protein, 1B	57175	11	n/a	n/a	2.80E-01	1.794
1092218	ENSG00000122786	796	CALD1	caldesmon 1	800	7	n/a	n/a	2.76E-01	1.794
279805428	ENSG00000226950	36566	SNHG13	small nucleolar RNA host gene 13 (non-protein coding)	57291	4	n/a	n/a	2.77E-01	1.794
279657973	ENSG00000199545	0	5S_rRNA	5S ribosomal RNA	0	5	n/a	n/a	2.77E-01	1.794
1093992	ENSG00000135441	2631	BLOC1S1	biogenesis of lysosomal organelles complex-1, subunit 1	2647	12	n/a	n/a	2.79E-01	1.794
1104514	ENSG00000198121	1889	LPAR1	lysophosphatidic acid receptor 1	1902	9	n/a	n/a	3.09E-01	1.794
279784592	ENSG00000225169	0	BRI3P1	brain protein I3 pseudogene 1	0	1	n/a	n/a	2.72E-01	1.793
1104214	ENSG00000197256	25708	KANK2	KN motif and ankyrin repeat domains 2	25959	19	n/a	n/a	2.83E-01	1.793
1099460	ENSG00000169020	518	ATP5I	ATP synthase, H+ transporting, mitochondrial Fo complex, subunit E	521	4	n/a	n/a	2.71E-01	1.793
1097893	ENSG00000163191	6249	S100A11	S100 calcium binding protein A11	6282	1	n/a	n/a	2.95E-01	1.793
1094370	ENSG00000137331	8791	IER3	immediate early response 3	8870	6	n/a	n/a	2.81E-01	1.792
1097633	ENSG00000162073	78985	PAQR4	progestin and adipoQ receptor family member IV	124222	16	n/a	n/a	2.80E-01	1.792
1091482	ENSG00000116586	28692	LAMTOR2	late endosomal/lysosomal adaptor, MAPK and MTOR activator 2	28956	1	n/a	n/a	2.90E-01	1.791
279778632	ENSG00000224614	1014068	AC124944.2	AC124944.2	100128262	3	n/a	n/a	2.80E-01	1.791
1106678	ENSG00000223796	0	AC009041.2	AC009041.2	0	16	n/a	n/a	2.97E-01	1.79
1102713	ENSG00000184985	36810	SORCS2	sortilin-related VPS10 domain containing receptor 2	57537	4	n/a	n/a	2.76E-01	1.79
279762926	ENSG00000223318	0	RN5S111	RNA, 5S ribosomal 111	0	2	n/a	n/a	2.71E-01	1.79
1101316	ENSG00000177917	80956	ARL6IP6	ADP-ribosylation-like factor 6 interacting protein 6	151188	2	n/a	n/a	2.84E-01	1.79
1105956	ENSG00000213977	29842	TAX1BP3	Tax1 (human T-cell leukemia virus type I) binding protein 3	30851	17	n/a	n/a	2.76E-01	1.79
279808249	ENSG00000227191	0	TRGC2	T cell receptor gamma constant 2	0	7	n/a	n/a	2.72E-01	1.79
279704794	ENSG00000206948	0	SNORA36A	small nucleolar RNA, H/ACA box 36A	0	X	n/a	n/a	2.77E-01	1.79
1092487	ENSG00000124766	6619	SOX4	SRY (sex determining region Y)-box 4	6659	6	n/a	n/a	2.30E-01	1.79
1087827	ENSG00000065978	4873	YBX1	Y box binding protein 1	4904	1	n/a	n/a	2.73E-01	1.79
1107023	ENSG00000225917	0	AC006427.1	AC006427.1	0	4	n/a	n/a	2.70E-01	1.79
1094351	ENSG00000137221	60301	TJAP1	tight junction associated protein 1 (peripheral)	93643	6	n/a	n/a	3.15E-01	1.789
280023163	ENSG00000250208	133336	RP11-143E21.7	RP11-143E21.7	440119	12	n/a	n/a	2.76E-01	1.789
280118974	ENSG00000258644	0	RP11-718G2.3	RP11-718G2.3	0	14	n/a	n/a	2.78E-01	1.788
1091327	ENSG00000115457	3465	IGFBP2	insulin-like growth factor binding protein 2, 36kDa	3485	2	n/a	n/a	2.72E-01	1.788
279904093	ENSG00000235790	0	RP11-73M7.6	RP11-73M7.6	0	1	n/a	n/a	2.80E-01	1.788
1092858	ENSG00000127774	57704	TMEM93	transmembrane protein 93	83460	17	n/a	n/a	2.89E-01	1.788
1087271	ENSG00000021300	37287	PLEKHB1	pleckstrin homology domain containing, family B (evectins) member 1	58473	11	n/a	n/a	2.85E-01	1.788
1088869	ENSG00000092969	7000	TGFB2	transforming growth factor, beta 2	7042	1	n/a	n/a	2.80E-01	1.787
280062955	ENSG00000253875	0	RP11-16P20.3	RP11-16P20.3	0	8	n/a	n/a	2.82E-01	1.787
1088145	ENSG00000074660	8512	SCARF1	scavenger receptor class F, member 1	8578	17	n/a	n/a	2.71E-01	1.786
279974841	ENSG00000243423	0	RP5-837J1.1	RP5-837J1.1	0	17	n/a	n/a	2.72E-01	1.786
279858774	ENSG00000231767	0	MIR4426	microRNA 4426	0	1	n/a	n/a	2.84E-01	1.786
1098011	ENSG00000163584	83601	RPL22L1	ribosomal protein L22-like 1	200916	3	n/a	n/a	2.84E-01	1.786
1091799	ENSG00000119403	25896	PHF19	PHD finger protein 19	26147	9	n/a	n/a	2.70E-01	1.786
280029015	ENSG00000250668	0	CTD-2296D1.2	CTD-2296D1.2	0	5	n/a	n/a	2.99E-01	1.786
1090416	ENSG00000108387	5382	4-Sep	septin 4	5414	17	n/a	n/a	3.23E-01	1.785
279721187	ENSG00000213362	0	FTH1P12	ferritin, heavy polypeptide 1 pseudogene 12	0	9	n/a	n/a	2.73E-01	1.785
1090414	ENSG00000108381	440	ASPA	aspartoacylase	443	17	n/a	n/a	3.16E-01	1.785
1092214	ENSG00000122756	1262	CNTFR	ciliary neurotrophic factor receptor	1271	9	n/a	n/a	2.85E-01	1.784
1101596	ENSG00000179564	79508	C3orf45	chromosome 3 open reading frame 45	132228	3	n/a	n/a	2.83E-01	1.784
1092254	ENSG00000123136	10066	DDX39A	DEAD (Asp-Glu-Ala-Asp) box polypeptide 39A	10212	19	n/a	n/a	2.84E-01	1.783
1089154	ENSG00000100345	4601	MYH9	myosin, heavy chain 9, non-muscle	4627	22	n/a	n/a	3.30E-01	1.783
1092038	ENSG00000121068	6869	TBX2	T-box 2	6909	17	n/a	n/a	2.72E-01	1.783
1089668	ENSG00000103241	2278	FOXF1	forkhead box F1	2294	16	n/a	n/a	2.70E-01	1.783
279712661	ENSG00000211683	0	AP000346.2	AP000346.2	0	22	n/a	n/a	2.80E-01	1.782
279962608	ENSG00000242071	0	RPL7AP6	ribosomal protein L7a pseudogene 6	0	14	n/a	n/a	2.81E-01	1.782
279747854	ENSG00000218426	0	RP11-475C16.1	RP11-475C16.1	0	6	n/a	n/a	2.73E-01	1.782
1089034	ENSG00000099992	58108	TBC1D10A	TBC1 domain family, member 10A	83874	22	n/a	n/a	2.72E-01	1.781
1092910	ENSG00000128272	465	ATF4	activating transcription factor 4 (tax-responsive enhancer element B67)	468	22	n/a	n/a	2.71E-01	1.781
1092405	ENSG00000124251	27041	TP53TG5	TP53 target 5	27296	20	n/a	n/a	2.91E-01	1.781
1092397	ENSG00000124226	35192	RNF114	ring finger protein 114	55905	20	n/a	n/a	2.73E-01	1.78
1095106	ENSG00000141858	59899	SAMD1	sterile alpha motif domain containing 1	90378	19	n/a	n/a	2.70E-01	1.78
1093130	ENSG00000130176	1255	CNN1	calponin 1, basic, smooth muscle	1264	19	n/a	n/a	3.22E-01	1.78
1089114	ENSG00000100243	1715	CYB5R3	cytochrome b5 reductase 3	1727	22	n/a	n/a	2.80E-01	1.779
1089263	ENSG00000100767	59824	PAPLN	papilin, proteoglycan-like sulfated glycoprotein	89932	14	n/a	n/a	2.74E-01	1.779
279715836	ENSG00000212195	0	U3	Small nucleolar RNA U3	0	17	n/a	n/a	2.74E-01	1.779
280100689	ENSG00000257017	3220	HP	haptoglobin	3240	16	n/a	n/a	2.72E-01	1.779
280066519	ENSG00000254132	0	MTND6P3	MT-ND6 pseudogene 3	0	5	n/a	n/a	2.85E-01	1.779
1099420	ENSG00000168874	59103	ATOH8	atonal homolog 8 (Drosophila)	84913	2	n/a	n/a	2.82E-01	1.779
1102040	ENSG00000182179	7275	UBA7	ubiquitin-like modifier activating enzyme 7	7318	3	n/a	n/a	2.81E-01	1.779
1095982	ENSG00000148180	2917	GSN	gelsolin	2934	9	n/a	n/a	2.97E-01	1.778
1101846	ENSG00000181019	1716	NQO1	NAD(P)H dehydrogenase, quinone 1	1728	16	n/a	n/a	3.09E-01	1.778
1095578	ENSG00000145020	272	AMT	aminomethyltransferase	275	3	n/a	n/a	2.70E-01	1.776
1089496	ENSG00000102030	8207	NAA10	N(alpha)-acetyltransferase 10, NatA catalytic subunit	8260	X	n/a	n/a	2.80E-01	1.776
1093827	ENSG00000134531	1997	EMP1	epithelial membrane protein 1	2012	12	n/a	n/a	2.90E-01	1.775
1097983	ENSG00000163513	7006	TGFBR2	transforming growth factor, beta receptor II (70/80kDa)	7048	3	n/a	n/a	2.79E-01	1.775
1096197	ENSG00000149929	8414	HIRIP3	HIRA interacting protein 3	8479	16	n/a	n/a	2.70E-01	1.775
1098833	ENSG00000166508	4151	MCM7	minichromosome maintenance complex component 7	4176	7	n/a	n/a	2.92E-01	1.774
279719747	ENSG00000213178	0	RP11-641D5.1	RP11-641D5.1	0	3	n/a	n/a	2.73E-01	1.774
1104627	ENSG00000198517	7929	MAFK	v-maf musculoaponeurotic fibrosarcoma oncogene homolog K (avian)	7975	7	n/a	n/a	2.94E-01	1.774
1093036	ENSG00000129270	54987	MMP28	matrix metallopeptidase 28	79148	17	n/a	n/a	2.78E-01	1.773
279922306	ENSG00000237457	0	RP11-547I7.2	RP11-547I7.2	0	1	n/a	n/a	2.81E-01	1.773
1097673	ENSG00000162391	109338	FAM151A	family with sequence similarity 151, member A	338094	1	n/a	n/a	2.71E-01	1.772
280002573	ENSG00000248508	1015615	RP11-521C20.4	RP11-521C20.4	100131089	15	n/a	n/a	2.82E-01	1.772
1091807	ENSG00000119471	58473	HSDL2	hydroxysteroid dehydrogenase like 2	84263	9	n/a	n/a	2.74E-01	1.772
1105795	ENSG00000213002	0	AC120194.1	AC120194.1	0	8	n/a	n/a	2.75E-01	1.771
1093107	ENSG00000130005	2577	GAMT	guanidinoacetate N-methyltransferase	2593	19	n/a	n/a	2.79E-01	1.771
1095117	ENSG00000141971	60272	FAM125A	family with sequence similarity 125, member A	93343	19	n/a	n/a	2.94E-01	1.771
1096070	ENSG00000148841	59606	ITPRIP	inositol 1,4,5-trisphosphate receptor interacting protein	85450	10	n/a	n/a	2.82E-01	1.77
1088433	ENSG00000082146	34726	STRADB	STE20-related kinase adaptor beta	55437	2	n/a	n/a	2.70E-01	1.77
279669404	ENSG00000203472	0	AC009163.1	AC009163.1	0	16	n/a	n/a	2.85E-01	1.769
279750968	ENSG00000220785	0	MTMR9LP	myotubularin related protein 9-like, pseudogene	0	1	n/a	n/a	2.78E-01	1.769
1098553	ENSG00000165474	2690	GJB2	gap junction protein, beta 2, 26kDa	2706	13	n/a	n/a	2.82E-01	1.769
1089981	ENSG00000105379	2094	ETFB	electron-transfer-flavoprotein, beta polypeptide	2109	19	n/a	n/a	2.79E-01	1.769
279881622	ENSG00000233766	0	AC098617.2	AC098617.2	0	2	n/a	n/a	2.75E-01	1.769
[truncated: 1 more rows]
