# Supplementary material for: Identification of the Molecular Events Involved in the Development of Prefrontal Cortex Through the Analysis of RNA-Seq Data From BrainSpan
Source: ASN Neuro. 2019 Jun 18;11:1759091419854627. doi: 10.1177/1759091419854627 (PMC6582306; doi:10.1177/1759091419854627)
Supplement: Supplemental Material2 - Supplemental material for Identification of the Molecular Events Involved in the Development of Prefrontal Cortex Through the Analysis of RNA-Seq Data From BrainSpan [file Supplemental_Material2.zip]

Archive with 92 entries (44 files):
- DFC/
- DFC/1/
- DFC/1/BPs & SPs-1.xlsx
- DFC/10/
- DFC/10/BPs & SPs-10.xlsx
- DFC/11/
- DFC/11/BPs & SPs-11.xlsx
- DFC/2/
- DFC/2/BPs & SPs-2.xlsx
- DFC/3/
- DFC/3/BPs & SPs-3.xlsx
- DFC/4/
- DFC/4/BPs & SPs-4.xlsx
- DFC/5/
- DFC/5/BPs & SPs-5.xlsx
- DFC/6/
- DFC/6/BPs & SPs-6.xlsx
- DFC/7/
- DFC/7/BPs & SPs-7.xlsx
- DFC/8/
- DFC/8/BPs & SPs-8.xlsx
- DFC/9/
- DFC/9/BPs & SPs-9.xlsx
- MFC/
- MFC/MFC1/
- MFC/MFC1/BPs & SPs-1.xlsx
- MFC/MFC10/
- MFC/MFC10/BPs & SPs-10.xlsx
- MFC/MFC11/
- MFC/MFC11/BPs & SPs-11.xlsx
- MFC/MFC2/
- MFC/MFC2/BPs & SPs-2.xlsx
- MFC/MFC3/
- MFC/MFC3/BPs & SPs-3.xlsx
- MFC/MFC4/
- MFC/MFC4/BPs & SPs-4.xlsx
- MFC/MFC5/
- MFC/MFC5/BPs & SPs-5.xlsx
- MFC/MFC6/
- MFC/MFC6/BPs & SPs-6.xlsx
- MFC/MFC7/
- MFC/MFC7/BPs & SPs-7.xlsx
- MFC/MFC8/
- MFC/MFC8/BPs & SPs-8.xlsx
- MFC/MFC9/
- MFC/MFC9/BPs & SPs-9.xlsx
- OFC/
- OFC/OFC1/
- OFC/OFC1/BPs & SPs-1.xlsx
- OFC/OFC10/
- OFC/OFC10/BPs & SPs-10.xlsx
- OFC/OFC11/
- OFC/OFC11/BPs & SPs-11.xlsx
- OFC/OFC2/
- OFC/OFC2/BPs & SPs-2.xlsx
- OFC/OFC3/
- OFC/OFC3/BPs & SPs-3.xlsx
- OFC/OFC4/
- OFC/OFC4/BPs & SPs-4.xlsx
- OFC/OFC5/
- OFC/OFC5/BPs & SPs-5.xlsx
- OFC/OFC6/
- OFC/OFC6/BPs & SPs-6.xlsx
- OFC/OFC7/
- OFC/OFC7/BPs & SPs-7.xlsx
- OFC/OFC8/
- OFC/OFC8/BPs & SPs-8.xlsx
- OFC/OFC9/
- OFC/OFC9/BPs & SPs-9.xlsx
- VFC/
- VFC/VFC1/
- VFC/VFC1/BPs & SPs-1.xlsx
- VFC/VFC10/
- VFC/VFC10/BPs & SPs-10.xlsx
- VFC/VFC11/
- VFC/VFC11/BPs & SPs-11.xlsx
- VFC/VFC2/
- VFC/VFC2/BPs & SPs-2.xlsx
- VFC/VFC3/
- VFC/VFC3/BPs & SPs-3.xlsx
- VFC/VFC4/
- VFC/VFC4/BPs & SPs-4.xlsx
- VFC/VFC5/
- VFC/VFC5/BPs & SPs-5.csv
- VFC/VFC6/
- VFC/VFC6/BPs & SPs-6.xlsx
- VFC/VFC7/
- VFC/VFC7/BPs & SPs-7.xlsx
- VFC/VFC8/
- VFC/VFC8/BPs & SPs-8.xlsx
- VFC/VFC9/
- VFC/VFC9/BPs & SPs-9.xlsx
