# Supplementary material for: Identification of the Molecular Events Involved in the Development of Prefrontal Cortex Through the Analysis of RNA-Seq Data From BrainSpan
Source: ASN Neuro. 2019 Jun 18;11:1759091419854627. doi: 10.1177/1759091419854627 (PMC6582306; doi:10.1177/1759091419854627)
Supplement: Supplemental Material2 - Supplemental material for Identification of the Molecular Events Involved in the Development of Prefrontal Cortex Through the Analysis of RNA-Seq Data From BrainSpan [file Supplemental_Material2.zip › DFC/1/BPs & SPs-1.xlsx]

## Sheet: BP
Sublist	Category	Term	RT	Genes	Count	%	P-Value	Benjamini
	GOTERM_BP_DIRECT	cell division	RT		125	7.2	4.3e-44	1.9e-40
	GOTERM_BP_DIRECT	mitotic nuclear division	RT		93	5.3	9.9e-35	2.2e-31
	GOTERM_BP_DIRECT	DNA replication	RT		67	3.8	2.3e-29	3.4e-26
	GOTERM_BP_DIRECT	G1/S transition of mitotic cell cycle	RT		52	3	4.8e-27	5.4e-24
	GOTERM_BP_DIRECT	sister chromatid cohesion	RT		49	2.8	8.2e-24	7.2e-21
	GOTERM_BP_DIRECT	telomere maintenance via recombination	RT		23	1.3	1.7e-16	1.6e-13
	GOTERM_BP_DIRECT	chromosome segregation	RT		32	1.8	1.7e-15	1.1e-12
	GOTERM_BP_DIRECT	DNA repair	RT		61	3.5	3.4e-14	1.9e-11
	GOTERM_BP_DIRECT	DNA replication initiation	RT		21	1.2	6.9e-14	3.4e-11
	GOTERM_BP_DIRECT	G2/M transition of mitotic cell cycle	RT		42	2.4	1.6e-12	7e-10
	GOTERM_BP_DIRECT	DNA strand elongation involved in DNA replication	RT		14	0.8	1.9e-12	7.5e-10
	GOTERM_BP_DIRECT	cell proliferation	RT		73	4.2	9e-11	3.3e-08
	GOTERM_BP_DIRECT	CENP-A containing nucleosome assembly	RT		21	1.2	1.1e-10	3.8e-08
	GOTERM_BP_DIRECT	mitotic sister chromatid segregation	RT		15	0.9	3.2e-09	1e-06
	GOTERM_BP_DIRECT	DNA synthesis involved in DNA repair	RT		17	1	1.1e-08	3.4e-06
	GOTERM_BP_DIRECT	double-strand break repair via homologous recombination	RT		24	1.4	5.6e-08	1.6e-05
	GOTERM_BP_DIRECT	regulation of transcription involved in G1/S transition of mitotic cell cycle	RT		13	0.7	1.3e-07	3.3e-05
	GOTERM_BP_DIRECT	cell cycle	RT		45	2.6	1.7e-07	4.1e-05
	GOTERM_BP_DIRECT	DNA damage response, signal transduction by p53 class mediator resulting in cell cycle arrest	RT		21	1.2	2.1e-07	4.8e-05
	GOTERM_BP_DIRECT	nucleotide-excision repair, DNA gap filling	RT		13	0.7	2.3e-07	5.2e-05
	GOTERM_BP_DIRECT	regulation of cell cycle	RT		31	1.8	3.1e-07	6.5e-05
	GOTERM_BP_DIRECT	regulation of signal transduction by p53 class mediator	RT		30	1.7	1e-06	0.00021
	GOTERM_BP_DIRECT	metaphase plate congression	RT		9	0.5	1.4e-06	0.00027
	GOTERM_BP_DIRECT	cerebral cortex regionalization	RT		7	0.4	3.2e-06	0.00059
	GOTERM_BP_DIRECT	mismatch repair	RT		14	0.8	4.8e-06	0.00085
	GOTERM_BP_DIRECT	positive regulation of transcription from RNA polymerase II promoter	RT		129	7.4	5.5e-06	0.00094
	GOTERM_BP_DIRECT	strand displacement	RT		12	0.7	5.9e-06	0.00097
	GOTERM_BP_DIRECT	cellular response to DNA damage stimulus	RT		40	2.3	6.1e-06	0.00097
	GOTERM_BP_DIRECT	cell-cell adhesion	RT		48	2.7	6.7e-06	0.001
	GOTERM_BP_DIRECT	lung development	RT		21	1.2	7.3e-06	0.0011
	GOTERM_BP_DIRECT	response to drug	RT		51	2.9	1.6e-05	0.0023
	GOTERM_BP_DIRECT	regulation of mitotic nuclear division	RT		11	0.6	1.9e-05	0.0026
	GOTERM_BP_DIRECT	mitotic cytokinesis	RT		12	0.7	2.1e-05	0.0028
	GOTERM_BP_DIRECT	negative regulation of transcription from RNA polymerase II promoter	RT		98	5.6	2.2e-05	0.0028
	GOTERM_BP_DIRECT	positive regulation of neural precursor cell proliferation	RT		9	0.5	2.6e-05	0.0033
	GOTERM_BP_DIRECT	base-excision repair	RT		13	0.7	2.8e-05	0.0035
	GOTERM_BP_DIRECT	Ras protein signal transduction	RT		19	1.1	2.9e-05	0.0035
	GOTERM_BP_DIRECT	somatic stem cell population maintenance	RT		18	1	3.8e-05	0.0043
	GOTERM_BP_DIRECT	DNA damage response, detection of DNA damage	RT		13	0.7	3.9e-05	0.0043
	GOTERM_BP_DIRECT	nucleosome assembly	RT		26	1.5	4e-05	0.0043
	GOTERM_BP_DIRECT	neuronal stem cell population maintenance	RT		10	0.6	3.7e-05	0.0044
	GOTERM_BP_DIRECT	double-strand break repair	RT		18	1	4.7e-05	0.0049
	GOTERM_BP_DIRECT	positive regulation of osteoblast differentiation	RT		17	1	4.9e-05	0.0051
	GOTERM_BP_DIRECT	mitotic metaphase plate congression	RT		13	0.7	5.3e-05	0.0054
	GOTERM_BP_DIRECT	heart development	RT		34	1.9	6.9e-05	0.0068
	GOTERM_BP_DIRECT	protein localization to kinetochore	RT		7	0.4	7.6e-05	0.0073
	GOTERM_BP_DIRECT	DNA duplex unwinding	RT		14	0.8	7.8e-05	0.0074
	GOTERM_BP_DIRECT	chromosome organization	RT		9	0.5	0.00012	0.011
	GOTERM_BP_DIRECT	error-prone translesion synthesis	RT		9	0.5	0.00012	0.011
	GOTERM_BP_DIRECT	extracellular matrix organization	RT		35	2	0.00012	0.011
	GOTERM_BP_DIRECT	positive regulation of transcription, DNA-templated	RT		72	4.1	0.00014	0.012
	GOTERM_BP_DIRECT	mitotic chromosome condensation	RT		8	0.5	0.00015	0.013
	GOTERM_BP_DIRECT	oxygen transport	RT		8	0.5	0.00015	0.013
	GOTERM_BP_DIRECT	positive regulation of neuroblast proliferation	RT		9	0.5	0.00018	0.016
	GOTERM_BP_DIRECT	mitotic spindle assembly checkpoint	RT		9	0.5	0.00018	0.016
	GOTERM_BP_DIRECT	protein complex assembly	RT		24	1.4	0.0002	0.016
	GOTERM_BP_DIRECT	translesion synthesis	RT		12	0.7	0.0002	0.017
	GOTERM_BP_DIRECT	spindle organization	RT		8	0.5	0.00024	0.019
	GOTERM_BP_DIRECT	mitotic spindle midzone assembly	RT		6	0.3	0.00025	0.019
	GOTERM_BP_DIRECT	nucleotide-excision repair, DNA incision, 5'-to lesion	RT		12	0.7	0.00026	0.02
	GOTERM_BP_DIRECT	cell migration	RT		31	1.8	0.00027	0.02
	GOTERM_BP_DIRECT	embryonic digit morphogenesis	RT		15	0.9	0.0003	0.022
	GOTERM_BP_DIRECT	negative regulation of neuron differentiation	RT		15	0.9	0.0003	0.022
	GOTERM_BP_DIRECT	nucleotide-excision repair, DNA incision	RT		12	0.7	0.00034	0.025
	GOTERM_BP_DIRECT	dentate gyrus development	RT		8	0.5	0.00038	0.027
	GOTERM_BP_DIRECT	regulation of cyclin-dependent protein serine/threonine kinase activity	RT		12	0.7	0.00043	0.03
	GOTERM_BP_DIRECT	negative regulation of stem cell differentiation	RT		6	0.3	0.00052	0.036
	GOTERM_BP_DIRECT	regulation of ubiquitin-protein ligase activity involved in mitotic cell cycle	RT		9	0.5	0.00056	0.038
	GOTERM_BP_DIRECT	oocyte maturation	RT		8	0.5	0.00058	0.039
	GOTERM_BP_DIRECT	DNA-dependent DNA replication	RT		8	0.5	0.00058	0.039
	GOTERM_BP_DIRECT	transcription-coupled nucleotide-excision repair	RT		17	1	0.00067	0.044
	GOTERM_BP_DIRECT	mitotic cell cycle	RT		12	0.7	0.00069	0.045
	GOTERM_BP_DIRECT	negative regulation of apoptotic process	RT		62	3.6	0.00081	0.051
	GOTERM_BP_DIRECT	homologous chromosome segregation	RT		5	0.3	0.00081	0.052
	GOTERM_BP_DIRECT	pyrimidine nucleoside biosynthetic process	RT		5	0.3	0.00081	0.052
	GOTERM_BP_DIRECT	mitotic spindle organization	RT		10	0.6	0.00087	0.054
	GOTERM_BP_DIRECT	reciprocal meiotic recombination	RT		10	0.6	0.00087	0.054
	GOTERM_BP_DIRECT	DNA unwinding involved in DNA replication	RT		6	0.3	0.00096	0.058
	GOTERM_BP_DIRECT	cardiac septum morphogenesis	RT		6	0.3	0.00096	0.058
	GOTERM_BP_DIRECT	interstrand cross-link repair	RT		13	0.7	0.00097	0.058
	GOTERM_BP_DIRECT	response to ionizing radiation	RT		13	0.7	0.00097	0.058
	GOTERM_BP_DIRECT	epithelial cell differentiation	RT		16	0.9	0.0011	0.064
	GOTERM_BP_DIRECT	cellular response to ionizing radiation	RT		10	0.6	0.0011	0.066
	GOTERM_BP_DIRECT	mitotic G2 DNA damage checkpoint	RT		7	0.4	0.0012	0.07
	GOTERM_BP_DIRECT	DNA biosynthetic process	RT		9	0.5	0.0014	0.079
	GOTERM_BP_DIRECT	canonical glycolysis	RT		9	0.5	0.0014	0.079
	GOTERM_BP_DIRECT	male gonad development	RT		19	1.1	0.0014	0.08
	GOTERM_BP_DIRECT	negative regulation of oligodendrocyte differentiation	RT		6	0.3	0.0016	0.088
	GOTERM_BP_DIRECT	mitotic G1 DNA damage checkpoint	RT		6	0.3	0.0016	0.088
	GOTERM_BP_DIRECT	regulation of attachment of spindle microtubules to kinetochore	RT		5	0.3	0.0018	0.094
	GOTERM_BP_DIRECT	DNA damage response, signal transduction by p53 class mediator resulting in transcription of p21 class mediator	RT		7	0.4	0.0018	0.095
	GOTERM_BP_DIRECT	spindle assembly	RT		9	0.5	0.0018	0.096
	GOTERM_BP_DIRECT	regulation of mitotic cell cycle	RT		11	0.6	0.0021	0.11
	GOTERM_BP_DIRECT	positive regulation of cardiac muscle cell proliferation	RT		8	0.5	0.0023	0.11
	GOTERM_BP_DIRECT	epithelial to mesenchymal transition	RT		10	0.6	0.0023	0.12
	GOTERM_BP_DIRECT	glycolytic process	RT		10	0.6	0.0023	0.12
	GOTERM_BP_DIRECT	negative regulation of DNA binding	RT		9	0.5	0.0024	0.12
	GOTERM_BP_DIRECT	DNA recombination	RT		17	1	0.0024	0.12
	GOTERM_BP_DIRECT	planar cell polarity pathway involved in neural tube closure	RT		6	0.3	0.0026	0.12
	GOTERM_BP_DIRECT	cell proliferation in forebrain	RT		6	0.3	0.0026	0.12
	GOTERM_BP_DIRECT	kinetochore assembly	RT		6	0.3	0.0026	0.12
	GOTERM_BP_DIRECT	L-serine biosynthetic process	RT		4	0.2	0.0026	0.12
	GOTERM_BP_DIRECT	forebrain radial glial cell differentiation	RT		4	0.2	0.0026	0.12
	GOTERM_BP_DIRECT	compartment pattern specification	RT		4	0.2	0.0026	0.12
	GOTERM_BP_DIRECT	response to hypoxia	RT		28	1.6	0.0026	0.12
	GOTERM_BP_DIRECT	cytokinesis	RT		12	0.7	0.0028	0.13
	GOTERM_BP_DIRECT	neural tube closure	RT		16	0.9	0.0029	0.13
	GOTERM_BP_DIRECT	cellular response to vascular endothelial growth factor stimulus	RT		8	0.5	0.003	0.13
	GOTERM_BP_DIRECT	limb development	RT		8	0.5	0.003	0.13
	GOTERM_BP_DIRECT	branching morphogenesis of an epithelial tube	RT		8	0.5	0.003	0.13
	GOTERM_BP_DIRECT	lactation	RT		11	0.6	0.0032	0.14
	GOTERM_BP_DIRECT	DNA replication checkpoint	RT		5	0.3	0.0033	0.14
	GOTERM_BP_DIRECT	negative regulation of epithelial cell proliferation	RT		13	0.7	0.0033	0.14
	GOTERM_BP_DIRECT	cerebral cortex development	RT		13	0.7	0.0033	0.14
	GOTERM_BP_DIRECT	cellular response to platelet-derived growth factor stimulus	RT		7	0.4	0.0036	0.15
	GOTERM_BP_DIRECT	anaphase-promoting complex-dependent catabolic process	RT		16	0.9	0.0038	0.16
	GOTERM_BP_DIRECT	chromatin organization	RT		11	0.6	0.0038	0.16
	GOTERM_BP_DIRECT	DNA damage checkpoint	RT		9	0.5	0.0038	0.16
	GOTERM_BP_DIRECT	meiotic nuclear division	RT		8	0.5	0.0039	0.16
	GOTERM_BP_DIRECT	platelet degranulation	RT		19	1.1	0.0041	0.17
	GOTERM_BP_DIRECT	wound healing	RT		16	0.9	0.0043	0.17
	GOTERM_BP_DIRECT	gluconeogenesis	RT		11	0.6	0.0045	0.18
	GOTERM_BP_DIRECT	microtubule-based movement	RT		16	0.9	0.0048	0.19
	GOTERM_BP_DIRECT	olfactory bulb development	RT		7	0.4	0.0048	0.19
	GOTERM_BP_DIRECT	error-free translesion synthesis	RT		7	0.4	0.0048	0.19
	GOTERM_BP_DIRECT	nucleobase-containing small molecule interconversion	RT		8	0.5	0.005	0.19
	GOTERM_BP_DIRECT	regulation of ERK1 and ERK2 cascade	RT		8	0.5	0.005	0.19
	GOTERM_BP_DIRECT	oligodendrocyte differentiation	RT		8	0.5	0.005	0.19
	GOTERM_BP_DIRECT	ureteric bud development	RT		10	0.6	0.0052	0.19
	GOTERM_BP_DIRECT	Notch signaling involved in heart development	RT		5	0.3	0.0055	0.2
	GOTERM_BP_DIRECT	notochord development	RT		5	0.3	0.0055	0.2
	GOTERM_BP_DIRECT	regulation of mitotic metaphase/anaphase transition	RT		5	0.3	0.0055	0.2
	GOTERM_BP_DIRECT	DNA replication-dependent nucleosome assembly	RT		9	0.5	0.0059	0.21
	GOTERM_BP_DIRECT	mitotic cell cycle checkpoint	RT		9	0.5	0.0059	0.21
	GOTERM_BP_DIRECT	positive regulation of gene expression	RT		37	2.1	0.0059	0.21
	GOTERM_BP_DIRECT	canonical Wnt signaling pathway	RT		16	0.9	0.0061	0.22
	GOTERM_BP_DIRECT	positive regulation of endothelial cell chemotaxis	RT		4	0.2	0.0061	0.22
	GOTERM_BP_DIRECT	regulation of cell division	RT		4	0.2	0.0061	0.22
	GOTERM_BP_DIRECT	positive regulation of endothelial cell chemotaxis by VEGF-activated vascular endothelial growth factor receptor signaling pathway	RT		4	0.2	0.0061	0.22
	GOTERM_BP_DIRECT	meiotic chromosome condensation	RT		4	0.2	0.0061	0.22
	GOTERM_BP_DIRECT	positive regulation of protein localization to early endosome	RT		4	0.2	0.0061	0.22
	GOTERM_BP_DIRECT	response to L-ascorbic acid	RT		4	0.2	0.0061	0.22
	GOTERM_BP_DIRECT	negative regulation of osteoblast differentiation	RT		10	0.6	0.0062	0.22
	GOTERM_BP_DIRECT	response to reactive oxygen species	RT		10	0.6	0.0062	0.22
	GOTERM_BP_DIRECT	DNA metabolic process	RT		8	0.5	0.0063	0.22
	GOTERM_BP_DIRECT	G2 DNA damage checkpoint	RT		7	0.4	0.0064	0.22
	GOTERM_BP_DIRECT	hydrogen peroxide catabolic process	RT		7	0.4	0.0064	0.22
	GOTERM_BP_DIRECT	regulation of gene expression	RT		18	1	0.0069	0.23
	GOTERM_BP_DIRECT	cellular response to epidermal growth factor stimulus	RT		9	0.5	0.0071	0.24
	GOTERM_BP_DIRECT	smoothened signaling pathway	RT		14	0.8	0.0072	0.24
	GOTERM_BP_DIRECT	organ regeneration	RT		11	0.6	0.0074	0.24
	GOTERM_BP_DIRECT	replication fork processing	RT		8	0.5	0.0079	0.25
	GOTERM_BP_DIRECT	cellular oxidant detoxification	RT		14	0.8	0.0082	0.26
	GOTERM_BP_DIRECT	odontogenesis of dentin-containing tooth	RT		12	0.7	0.0083	0.26
	GOTERM_BP_DIRECT	establishment of mitotic spindle orientation	RT		7	0.4	0.0083	0.26
	GOTERM_BP_DIRECT	positive regulation of neuron differentiation	RT		15	0.9	0.0084	0.26
	GOTERM_BP_DIRECT	microtubule depolymerization	RT		5	0.3	0.0085	0.26
	GOTERM_BP_DIRECT	pulmonary valve morphogenesis	RT		5	0.3	0.0085	0.26
	GOTERM_BP_DIRECT	gene expression	RT		11	0.6	0.0086	0.26
	GOTERM_BP_DIRECT	platelet aggregation	RT		10	0.6	0.0088	0.27
	GOTERM_BP_DIRECT	skeletal system development	RT		22	1.3	0.0097	0.29
	GOTERM_BP_DIRECT	protein autophosphorylation	RT		26	1.5	0.01	0.29
	GOTERM_BP_DIRECT	termination of RNA polymerase II transcription	RT		13	0.7	0.01	0.29
	GOTERM_BP_DIRECT	apoptotic process	RT		68	3.9	0.01	0.29
	GOTERM_BP_DIRECT	neurogenesis	RT		10	0.6	0.01	0.29
	GOTERM_BP_DIRECT	glycosaminoglycan biosynthetic process	RT		10	0.6	0.01	0.29
	GOTERM_BP_DIRECT	regulation of G1/S transition of mitotic cell cycle	RT		6	0.3	0.011	0.3
	GOTERM_BP_DIRECT	neuroblast proliferation	RT		6	0.3	0.011	0.3
	GOTERM_BP_DIRECT	response to X-ray	RT		7	0.4	0.011	0.3
	GOTERM_BP_DIRECT	histone H3-K27 trimethylation	RT		4	0.2	0.011	0.32
	GOTERM_BP_DIRECT	positive regulation of mitotic metaphase/anaphase transition	RT		4	0.2	0.011	0.32
	GOTERM_BP_DIRECT	positive regulation of exit from mitosis	RT		4	0.2	0.011	0.32
	GOTERM_BP_DIRECT	glycosaminoglycan metabolic process	RT		8	0.5	0.012	0.32
	GOTERM_BP_DIRECT	mitotic spindle assembly	RT		9	0.5	0.012	0.33
	GOTERM_BP_DIRECT	telomere maintenance	RT		9	0.5	0.012	0.33
	GOTERM_BP_DIRECT	retina development in camera-type eye	RT		12	0.7	0.012	0.33
	GOTERM_BP_DIRECT	negative regulation of epithelial cell differentiation	RT		5	0.3	0.012	0.33
	GOTERM_BP_DIRECT	positive regulation of cellular protein catabolic process	RT		5	0.3	0.012	0.33
	GOTERM_BP_DIRECT	positive regulation of positive chemotaxis	RT		5	0.3	0.012	0.33
	GOTERM_BP_DIRECT	positive regulation of cell proliferation	RT		57	3.3	0.013	0.34
	GOTERM_BP_DIRECT	mRNA splicing, via spliceosome	RT		31	1.8	0.014	0.35
	GOTERM_BP_DIRECT	mitotic nuclear envelope disassembly	RT		10	0.6	0.014	0.35
	GOTERM_BP_DIRECT	cellular response to UV	RT		10	0.6	0.014	0.35
	GOTERM_BP_DIRECT	non-canonical Wnt signaling pathway	RT		6	0.3	0.014	0.36
	GOTERM_BP_DIRECT	cartilage development	RT		12	0.7	0.014	0.36
	GOTERM_BP_DIRECT	positive regulation of cytokinesis	RT		9	0.5	0.014	0.36
	GOTERM_BP_DIRECT	positive regulation of cell differentiation	RT		9	0.5	0.014	0.36
	GOTERM_BP_DIRECT	inner ear morphogenesis	RT		11	0.6	0.015	0.37
	GOTERM_BP_DIRECT	response to cytokine	RT		11	0.6	0.015	0.37
	GOTERM_BP_DIRECT	positive regulation of smooth muscle cell proliferation	RT		12	0.7	0.016	0.38
	GOTERM_BP_DIRECT	cellular response to growth factor stimulus	RT		10	0.6	0.016	0.39
	GOTERM_BP_DIRECT	proximal/distal pattern formation	RT		7	0.4	0.016	0.39
	GOTERM_BP_DIRECT	multicellular organism development	RT		62	3.6	0.017	0.39
	GOTERM_BP_DIRECT	cholesterol biosynthetic process	RT		9	0.5	0.017	0.39
	GOTERM_BP_DIRECT	positive regulation of BMP signaling pathway	RT		8	0.5	0.017	0.4
	GOTERM_BP_DIRECT	negative regulation of fatty acid biosynthetic process	RT		5	0.3	0.017	0.4
	GOTERM_BP_DIRECT	dorsal/ventral axis specification	RT		5	0.3	0.017	0.4
	GOTERM_BP_DIRECT	inner cell mass cell proliferation	RT		5	0.3	0.017	0.4
	GOTERM_BP_DIRECT	cell fate specification	RT		6	0.3	0.018	0.4
	GOTERM_BP_DIRECT	cell fate determination	RT		6	0.3	0.018	0.4
	GOTERM_BP_DIRECT	positive regulation of endothelial cell proliferation	RT		13	0.7	0.018	0.4
	GOTERM_BP_DIRECT	positive regulation of DNA-directed DNA polymerase activity	RT		4	0.2	0.019	0.42
	GOTERM_BP_DIRECT	strand invasion	RT		4	0.2	0.019	0.42
	GOTERM_BP_DIRECT	response to folic acid	RT		4	0.2	0.019	0.42
	GOTERM_BP_DIRECT	smoothened signaling pathway involved in dorsal/ventral neural tube patterning	RT		4	0.2	0.019	0.42
	GOTERM_BP_DIRECT	positive regulation of mitotic cell cycle spindle assembly checkpoint	RT		4	0.2	0.019	0.42
	GOTERM_BP_DIRECT	cellular response to phorbol 13-acetate 12-myristate	RT		4	0.2	0.019	0.42
	GOTERM_BP_DIRECT	chorio-allantoic fusion	RT		4	0.2	0.019	0.42
	GOTERM_BP_DIRECT	marginal zone B cell differentiation	RT		4	0.2	0.019	0.42
	GOTERM_BP_DIRECT	regulation of branching involved in prostate gland morphogenesis	RT		4	0.2	0.019	0.42
	GOTERM_BP_DIRECT	cellular response to hydroxyurea	RT		4	0.2	0.019	0.42
	GOTERM_BP_DIRECT	positive regulation of fibroblast proliferation	RT		11	0.6	0.019	0.43
	GOTERM_BP_DIRECT	Wnt signaling pathway, calcium modulating pathway	RT		9	0.5	0.02	0.43
	GOTERM_BP_DIRECT	response to cadmium ion	RT		7	0.4	0.02	0.43
	GOTERM_BP_DIRECT	brown fat cell differentiation	RT		8	0.5	0.02	0.43
	GOTERM_BP_DIRECT	positive regulation of cell division	RT		10	0.6	0.021	0.45
	GOTERM_BP_DIRECT	negative regulation of ubiquitin-protein ligase activity involved in mitotic cell cycle	RT		13	0.7	0.022	0.46
	GOTERM_BP_DIRECT	cellular response to hypoxia	RT		16	0.9	0.022	0.46
	GOTERM_BP_DIRECT	chordate embryonic development	RT		3	0.2	0.022	0.46
	GOTERM_BP_DIRECT	centromere complex assembly	RT		3	0.2	0.022	0.46
	GOTERM_BP_DIRECT	protein kinase D signaling	RT		3	0.2	0.022	0.46
	GOTERM_BP_DIRECT	regulation of vasculogenesis	RT		3	0.2	0.022	0.46
	GOTERM_BP_DIRECT	ventricular zone neuroblast division	RT		3	0.2	0.022	0.46
	GOTERM_BP_DIRECT	retinal rod cell differentiation	RT		3	0.2	0.022	0.46
	GOTERM_BP_DIRECT	negative regulation of ubiquitin protein ligase activity	RT		3	0.2	0.022	0.46
	GOTERM_BP_DIRECT	cardiac vascular smooth muscle cell development	RT		3	0.2	0.022	0.46
	GOTERM_BP_DIRECT	negative regulation of smoothened signaling pathway involved in ventral spinal cord patterning	RT		3	0.2	0.022	0.46
	GOTERM_BP_DIRECT	negative regulation of auditory receptor cell differentiation	RT		3	0.2	0.022	0.46
	GOTERM_BP_DIRECT	negative regulation of pro-B cell differentiation	RT		3	0.2	0.022	0.46
	GOTERM_BP_DIRECT	histone H3-K9 dimethylation	RT		3	0.2	0.022	0.46
	GOTERM_BP_DIRECT	'de novo' UMP biosynthetic process	RT		3	0.2	0.022	0.46
	GOTERM_BP_DIRECT	kinetochore organization	RT		3	0.2	0.022	0.46
	GOTERM_BP_DIRECT	leading strand elongation	RT		3	0.2	0.022	0.46
	GOTERM_BP_DIRECT	glial cell fate commitment	RT		3	0.2	0.022	0.46
	GOTERM_BP_DIRECT	regulation of neurogenesis	RT		6	0.3	0.022	0.46
	GOTERM_BP_DIRECT	nucleoside metabolic process	RT		6	0.3	0.022	0.46
	GOTERM_BP_DIRECT	labyrinthine layer blood vessel development	RT		6	0.3	0.022	0.46
	GOTERM_BP_DIRECT	regulation of smoothened signaling pathway	RT		6	0.3	0.022	0.46
	GOTERM_BP_DIRECT	positive regulation of blood vessel endothelial cell migration	RT		6	0.3	0.022	0.46
	GOTERM_BP_DIRECT	inner ear receptor stereocilium organization	RT		6	0.3	0.022	0.46
	GOTERM_BP_DIRECT	neuron projection extension	RT		6	0.3	0.022	0.46
	GOTERM_BP_DIRECT	centrosome duplication	RT		6	0.3	0.022	0.46
	GOTERM_BP_DIRECT	negative regulation of astrocyte differentiation	RT		5	0.3	0.023	0.47
	GOTERM_BP_DIRECT	left/right axis specification	RT		5	0.3	0.023	0.47
	GOTERM_BP_DIRECT	regulation of cell proliferation	RT		26	1.5	0.023	0.47
	GOTERM_BP_DIRECT	glucose transport	RT		8	0.5	0.024	0.47
	GOTERM_BP_DIRECT	positive regulation of Notch signaling pathway	RT		8	0.5	0.024	0.47
	GOTERM_BP_DIRECT	positive regulation of epithelial to mesenchymal transition	RT		8	0.5	0.024	0.47
	GOTERM_BP_DIRECT	positive regulation of mesenchymal cell proliferation	RT		7	0.4	0.024	0.47
	GOTERM_BP_DIRECT	glycosaminoglycan catabolic process	RT		7	0.4	0.024	0.47
	GOTERM_BP_DIRECT	actin filament organization	RT		13	0.7	0.024	0.48
	GOTERM_BP_DIRECT	cilium assembly	RT		19	1.1	0.026	0.5
	GOTERM_BP_DIRECT	nucleobase-containing compound metabolic process	RT		10	0.6	0.027	0.51
	GOTERM_BP_DIRECT	cell-matrix adhesion	RT		15	0.9	0.028	0.51
	GOTERM_BP_DIRECT	negative regulation of cell cycle arrest	RT		6	0.3	0.028	0.51
	GOTERM_BP_DIRECT	paraxial mesoderm development	RT		4	0.2	0.028	0.51
	GOTERM_BP_DIRECT	mesenchymal cell differentiation	RT		4	0.2	0.028	0.51
	GOTERM_BP_DIRECT	regulation of mitotic spindle organization	RT		4	0.2	0.028	0.51
	GOTERM_BP_DIRECT	regulation of stem cell proliferation	RT		4	0.2	0.028	0.51
	GOTERM_BP_DIRECT	gland morphogenesis	RT		4	0.2	0.028	0.51
	GOTERM_BP_DIRECT	regulation of chromosome segregation	RT		4	0.2	0.028	0.51
	GOTERM_BP_DIRECT	positive regulation of phospholipase activity	RT		4	0.2	0.028	0.51
	GOTERM_BP_DIRECT	heart trabecula morphogenesis	RT		4	0.2	0.028	0.51
	GOTERM_BP_DIRECT	positive regulation of double-strand break repair	RT		4	0.2	0.028	0.51
	GOTERM_BP_DIRECT	attachment of mitotic spindle microtubules to kinetochore	RT		4	0.2	0.028	0.51
	GOTERM_BP_DIRECT	retina morphogenesis in camera-type eye	RT		4	0.2	0.028	0.51
	GOTERM_BP_DIRECT	T cell differentiation in thymus	RT		7	0.4	0.029	0.52
	GOTERM_BP_DIRECT	hippo signaling	RT		7	0.4	0.029	0.52
	GOTERM_BP_DIRECT	protein heterotetramerization	RT		9	0.5	0.03	0.53
	GOTERM_BP_DIRECT	negative regulation of transcription regulatory region DNA binding	RT		5	0.3	0.03	0.54
	GOTERM_BP_DIRECT	brain development	RT		26	1.5	0.031	0.54
	GOTERM_BP_DIRECT	negative regulation of canonical Wnt signaling pathway	RT		23	1.3	0.032	0.55
	GOTERM_BP_DIRECT	cilium morphogenesis	RT		20	1.1	0.033	0.55
	GOTERM_BP_DIRECT	nucleic acid phosphodiester bond hydrolysis	RT		13	0.7	0.033	0.56
	GOTERM_BP_DIRECT	positive regulation of mitotic cell cycle	RT		7	0.4	0.034	0.57
	GOTERM_BP_DIRECT	pituitary gland development	RT		7	0.4	0.034	0.57
	GOTERM_BP_DIRECT	response to mechanical stimulus	RT		11	0.6	0.034	0.57
	GOTERM_BP_DIRECT	cellular response to organic cyclic compound	RT		11	0.6	0.034	0.57
	GOTERM_BP_DIRECT	BMP signaling pathway	RT		13	0.7	0.036	0.58
	GOTERM_BP_DIRECT	aging	RT		23	1.3	0.036	0.59
	GOTERM_BP_DIRECT	cell maturation	RT		8	0.5	0.037	0.59
	GOTERM_BP_DIRECT	protein phosphorylation	RT		53	3	0.038	0.6
	GOTERM_BP_DIRECT	fatty acid beta-oxidation	RT		9	0.5	0.038	0.6
	GOTERM_BP_DIRECT	response to peptide hormone	RT		9	0.5	0.038	0.6
	GOTERM_BP_DIRECT	negative regulation of Wnt signaling pathway	RT		10	0.6	0.038	0.6
	GOTERM_BP_DIRECT	female gonad development	RT		5	0.3	0.039	0.6
	GOTERM_BP_DIRECT	high-density lipoprotein particle remodeling	RT		5	0.3	0.039	0.6
	GOTERM_BP_DIRECT	regulation of exit from mitosis	RT		4	0.2	0.039	0.6
	GOTERM_BP_DIRECT	positive regulation of ubiquitin protein ligase activity	RT		4	0.2	0.039	0.6
	GOTERM_BP_DIRECT	DNA strand renaturation	RT		4	0.2	0.039	0.6
	GOTERM_BP_DIRECT	attachment of spindle microtubules to kinetochore	RT		4	0.2	0.039	0.6
	GOTERM_BP_DIRECT	negative regulation of Notch signaling pathway	RT		7	0.4	0.04	0.6
	GOTERM_BP_DIRECT	cochlea morphogenesis	RT		6	0.3	0.041	0.61
	GOTERM_BP_DIRECT	retinoid metabolic process	RT		11	0.6	0.042	0.62
	GOTERM_BP_DIRECT	osteoblast differentiation	RT		16	0.9	0.042	0.62
	GOTERM_BP_DIRECT	spindle checkpoint	RT		3	0.2	0.042	0.62
	GOTERM_BP_DIRECT	negative regulation of photoreceptor cell differentiation	RT		3	0.2	0.042	0.62
	GOTERM_BP_DIRECT	meiotic chromosome segregation	RT		3	0.2	0.042	0.62
	GOTERM_BP_DIRECT	regulation of organelle assembly	RT		3	0.2	0.042	0.62
	GOTERM_BP_DIRECT	arterial endothelial cell differentiation	RT		3	0.2	0.042	0.62
	GOTERM_BP_DIRECT	DNA replication, removal of RNA primer	RT		3	0.2	0.042	0.62
	GOTERM_BP_DIRECT	negative regulation of mitotic cell cycle phase transition	RT		3	0.2	0.042	0.62
	GOTERM_BP_DIRECT	positive regulation of extracellular matrix assembly	RT		3	0.2	0.042	0.62
	GOTERM_BP_DIRECT	regulation of mitotic centrosome separation	RT		3	0.2	0.042	0.62
	GOTERM_BP_DIRECT	base-excision repair, gap-filling	RT		3	0.2	0.042	0.62
	GOTERM_BP_DIRECT	cell adhesion	RT		53	3	0.043	0.63
	GOTERM_BP_DIRECT	activation of protein kinase activity	RT		9	0.5	0.043	0.63
	GOTERM_BP_DIRECT	in utero embryonic development	RT		25	1.4	0.044	0.63
	GOTERM_BP_DIRECT	spinal cord development	RT		7	0.4	0.046	0.65
	GOTERM_BP_DIRECT	neural tube development	RT		7	0.4	0.046	0.65
	GOTERM_BP_DIRECT	astrocyte development	RT		5	0.3	0.048	0.66
	GOTERM_BP_DIRECT	ventricular trabecula myocardium morphogenesis	RT		5	0.3	0.048	0.66
	GOTERM_BP_DIRECT	response to growth factor	RT		5	0.3	0.048	0.66
	GOTERM_BP_DIRECT	regulation of double-strand break repair via homologous recombination	RT		5	0.3	0.048	0.66
	GOTERM_BP_DIRECT	cell fate commitment	RT		9	0.5	0.048	0.66
	GOTERM_BP_DIRECT	histone deacetylation	RT		9	0.5	0.048	0.66
	GOTERM_BP_DIRECT	transcription from RNA polymerase II promoter	RT		58	3.3	0.048	0.66
	GOTERM_BP_DIRECT	positive regulation of angiogenesis	RT		17	1	0.048	0.66
	GOTERM_BP_DIRECT	Notch signaling pathway	RT		17	1	0.048	0.66
	GOTERM_BP_DIRECT	positive regulation of I-kappaB kinase/NF-kappaB signaling	RT		22	1.3	0.049	0.66
	GOTERM_BP_DIRECT	anterior/posterior pattern specification	RT		13	0.7	0.05	0.67
	GOTERM_BP_DIRECT	response to wounding	RT		11	0.6	0.051	0.67
	GOTERM_BP_DIRECT	RNA phosphodiester bond hydrolysis, endonucleolytic	RT		10	0.6	0.053	0.68
	GOTERM_BP_DIRECT	cerebral cortex neuron differentiation	RT		4	0.2	0.053	0.68
	GOTERM_BP_DIRECT	chromosome condensation	RT		4	0.2	0.053	0.68
	GOTERM_BP_DIRECT	lung-associated mesenchyme development	RT		4	0.2	0.053	0.68
	GOTERM_BP_DIRECT	ventricular cardiac muscle cell development	RT		4	0.2	0.053	0.68
	GOTERM_BP_DIRECT	lung epithelial cell differentiation	RT		4	0.2	0.053	0.68
	GOTERM_BP_DIRECT	intrinsic apoptotic signaling pathway in response to DNA damage by p53 class mediator	RT		7	0.4	0.053	0.68
	GOTERM_BP_DIRECT	response to gamma radiation	RT		7	0.4	0.053	0.68
	GOTERM_BP_DIRECT	regulation of angiogenesis	RT		7	0.4	0.053	0.68
	GOTERM_BP_DIRECT	vascular endothelial growth factor receptor signaling pathway	RT		12	0.7	0.053	0.68
	GOTERM_BP_DIRECT	positive regulation of fat cell differentiation	RT		9	0.5	0.054	0.68
	GOTERM_BP_DIRECT	cell death	RT		8	0.5	0.054	0.68
	GOTERM_BP_DIRECT	collagen fibril organization	RT		8	0.5	0.054	0.68
	GOTERM_BP_DIRECT	somitogenesis	RT		8	0.5	0.054	0.68
	GOTERM_BP_DIRECT	protein sumoylation	RT		17	1	0.055	0.69
	GOTERM_BP_DIRECT	positive regulation of cyclin-dependent protein serine/threonine kinase activity	RT		6	0.3	0.057	0.7
	GOTERM_BP_DIRECT	vasculogenesis	RT		10	0.6	0.058	0.7
	GOTERM_BP_DIRECT	cell-substrate adhesion	RT		5	0.3	0.058	0.71
	GOTERM_BP_DIRECT	response to hyperoxia	RT		5	0.3	0.058	0.71
	GOTERM_BP_DIRECT	osteoblast development	RT		5	0.3	0.058	0.71
	GOTERM_BP_DIRECT	fibroblast growth factor receptor signaling pathway	RT		13	0.7	0.059	0.71
	GOTERM_BP_DIRECT	dorsal/ventral pattern formation	RT		7	0.4	0.06	0.71
	GOTERM_BP_DIRECT	regulation of apoptotic process	RT		27	1.5	0.061	0.72
	GOTERM_BP_DIRECT	regulation of cell migration	RT		12	0.7	0.062	0.72
	GOTERM_BP_DIRECT	organ morphogenesis	RT		14	0.8	0.064	0.73
	GOTERM_BP_DIRECT	regulation of transcription from RNA polymerase II promoter	RT		50	2.9	0.064	0.73
	GOTERM_BP_DIRECT	developmental growth	RT		6	0.3	0.066	0.74
	GOTERM_BP_DIRECT	G1 to G0 transition	RT		3	0.2	0.066	0.74
	GOTERM_BP_DIRECT	chromosome separation	RT		3	0.2	0.066	0.74
	GOTERM_BP_DIRECT	amacrine cell differentiation	RT		3	0.2	0.066	0.74
	GOTERM_BP_DIRECT	membrane to membrane docking	RT		3	0.2	0.066	0.74
	GOTERM_BP_DIRECT	positive regulation of integrin-mediated signaling pathway	RT		3	0.2	0.066	0.74
	GOTERM_BP_DIRECT	regulation of cell cycle G2/M phase transition	RT		3	0.2	0.066	0.74
	GOTERM_BP_DIRECT	mRNA cleavage involved in gene silencing by miRNA	RT		3	0.2	0.066	0.74
	GOTERM_BP_DIRECT	regulation of striated muscle tissue development	RT		3	0.2	0.066	0.74
	GOTERM_BP_DIRECT	double-strand break repair via break-induced replication	RT		3	0.2	0.066	0.74
	GOTERM_BP_DIRECT	AMP metabolic process	RT		3	0.2	0.066	0.74
	GOTERM_BP_DIRECT	ADP biosynthetic process	RT		3	0.2	0.066	0.74
	GOTERM_BP_DIRECT	mitotic centrosome separation	RT		3	0.2	0.066	0.74
	GOTERM_BP_DIRECT	response to alkaloid	RT		3	0.2	0.066	0.74
	GOTERM_BP_DIRECT	cerebellar cortex morphogenesis	RT		3	0.2	0.066	0.74
	GOTERM_BP_DIRECT	chromosome breakage	RT		3	0.2	0.066	0.74
	GOTERM_BP_DIRECT	DNA recombinase assembly	RT		3	0.2	0.066	0.74
	GOTERM_BP_DIRECT	positive regulation of histone deacetylase activity	RT		3	0.2	0.066	0.74
	GOTERM_BP_DIRECT	endodermal cell fate specification	RT		3	0.2	0.066	0.74
	GOTERM_BP_DIRECT	skeletal muscle cell differentiation	RT		9	0.5	0.066	0.74
	GOTERM_BP_DIRECT	response to organic cyclic compound	RT		9	0.5	0.066	0.74
	GOTERM_BP_DIRECT	positive regulation of endothelial cell differentiation	RT		4	0.2	0.068	0.74
	GOTERM_BP_DIRECT	mesodermal cell differentiation	RT		4	0.2	0.068	0.74
	GOTERM_BP_DIRECT	positive regulation of organ growth	RT		4	0.2	0.068	0.74
	GOTERM_BP_DIRECT	type B pancreatic cell development	RT		4	0.2	0.068	0.74
	GOTERM_BP_DIRECT	response to vitamin E	RT		4	0.2	0.068	0.74
	GOTERM_BP_DIRECT	inner ear development	RT		8	0.5	0.068	0.74
	GOTERM_BP_DIRECT	positive regulation of cell growth	RT		13	0.7	0.068	0.74
	GOTERM_BP_DIRECT	centrosome organization	RT		7	0.4	0.068	0.74
	GOTERM_BP_DIRECT	protein kinase B signaling	RT		7	0.4	0.068	0.74
	GOTERM_BP_DIRECT	fatty acid beta-oxidation using acyl-CoA dehydrogenase	RT		5	0.3	0.07	0.75
	GOTERM_BP_DIRECT	protein localization to centrosome	RT		5	0.3	0.07	0.75
	GOTERM_BP_DIRECT	male meiosis I	RT		5	0.3	0.07	0.75
	GOTERM_BP_DIRECT	negative regulation of protein serine/threonine kinase activity	RT		5	0.3	0.07	0.75
	GOTERM_BP_DIRECT	regulation of cell shape	RT		19	1.1	0.072	0.76
	GOTERM_BP_DIRECT	positive regulation of ubiquitin-protein ligase activity involved in regulation of mitotic cell cycle transition	RT		12	0.7	0.073	0.76
	GOTERM_BP_DIRECT	mRNA 3'-end processing	RT		9	0.5	0.073	0.76
	GOTERM_BP_DIRECT	negative regulation of gene expression, epigenetic	RT		9	0.5	0.073	0.76
	GOTERM_BP_DIRECT	Rho protein signal transduction	RT		9	0.5	0.073	0.76
	GOTERM_BP_DIRECT	establishment of protein localization to plasma membrane	RT		8	0.5	0.075	0.77
	GOTERM_BP_DIRECT	negative regulation of fat cell differentiation	RT		8	0.5	0.075	0.77
	GOTERM_BP_DIRECT	positive regulation of MAP kinase activity	RT		10	0.6	0.076	0.77
	GOTERM_BP_DIRECT	hemopoiesis	RT		10	0.6	0.076	0.77
	GOTERM_BP_DIRECT	positive regulation of cell cycle	RT		7	0.4	0.077	0.77
	GOTERM_BP_DIRECT	nervous system development	RT		34	1.9	0.077	0.78
	GOTERM_BP_DIRECT	negative regulation of transcription, DNA-templated	RT		55	3.2	0.078	0.78
	GOTERM_BP_DIRECT	spermatid development	RT		12	0.7	0.078	0.78
	GOTERM_BP_DIRECT	positive regulation of sequence-specific DNA binding transcription factor activity	RT		15	0.9	0.082	0.79
	GOTERM_BP_DIRECT	tissue regeneration	RT		5	0.3	0.083	0.79
	GOTERM_BP_DIRECT	negative regulation of smoothened signaling pathway	RT		5	0.3	0.083	0.79
	GOTERM_BP_DIRECT	positive regulation of branching involved in ureteric bud morphogenesis	RT		5	0.3	0.083	0.79
	GOTERM_BP_DIRECT	motor neuron axon guidance	RT		5	0.3	0.083	0.79
	GOTERM_BP_DIRECT	protein peptidyl-prolyl isomerization	RT		8	0.5	0.084	0.8
	GOTERM_BP_DIRECT	response to activity	RT		8	0.5	0.084	0.8
	GOTERM_BP_DIRECT	positive regulation of cell-cell adhesion	RT		4	0.2	0.084	0.8
	GOTERM_BP_DIRECT	trophoblast giant cell differentiation	RT		4	0.2	0.084	0.8
	GOTERM_BP_DIRECT	response to caffeine	RT		4	0.2	0.084	0.8
	GOTERM_BP_DIRECT	3'-UTR-mediated mRNA destabilization	RT		4	0.2	0.084	0.8
	GOTERM_BP_DIRECT	regulation of epithelial cell proliferation	RT		4	0.2	0.084	0.8
	GOTERM_BP_DIRECT	positive regulation of catenin import into nucleus	RT		4	0.2	0.084	0.8
	GOTERM_BP_DIRECT	UV protection	RT		4	0.2	0.084	0.8
	GOTERM_BP_DIRECT	establishment of epithelial cell polarity	RT		4	0.2	0.084	0.8
	GOTERM_BP_DIRECT	peptidyl-tyrosine phosphorylation	RT		20	1.1	0.086	0.8
	GOTERM_BP_DIRECT	hair follicle morphogenesis	RT		6	0.3	0.087	0.8
	GOTERM_BP_DIRECT	glutamate biosynthetic process	RT		3	0.2	0.093	0.83
	GOTERM_BP_DIRECT	membrane raft assembly	RT		3	0.2	0.093	0.83
	GOTERM_BP_DIRECT	embryonic body morphogenesis	RT		3	0.2	0.093	0.83
	GOTERM_BP_DIRECT	embryonic morphogenesis	RT		3	0.2	0.093	0.83
	GOTERM_BP_DIRECT	DNA replication, synthesis of RNA primer	RT		3	0.2	0.093	0.83
	GOTERM_BP_DIRECT	protein localization to chromatin	RT		3	0.2	0.093	0.83
	GOTERM_BP_DIRECT	positive regulation of fibroblast apoptotic process	RT		3	0.2	0.093	0.83
	GOTERM_BP_DIRECT	centrosome cycle	RT		3	0.2	0.093	0.83
	GOTERM_BP_DIRECT	cellular response to cisplatin	RT		3	0.2	0.093	0.83
	GOTERM_BP_DIRECT	'de novo' IMP biosynthetic process	RT		3	0.2	0.093	0.83
	GOTERM_BP_DIRECT	negative regulation of histone H3-K9 methylation	RT		3	0.2	0.093	0.83
	GOTERM_BP_DIRECT	'de novo' pyrimidine nucleobase biosynthetic process	RT		3	0.2	0.093	0.83
	GOTERM_BP_DIRECT	positive regulation of fibroblast growth factor receptor signaling pathway	RT		3	0.2	0.093	0.83
	GOTERM_BP_DIRECT	regulation of cell cycle process	RT		3	0.2	0.093	0.83
	GOTERM_BP_DIRECT	negative regulation of stress-activated MAPK cascade	RT		3	0.2	0.093	0.83
	GOTERM_BP_DIRECT	angiogenesis	RT		27	1.5	0.094	0.83
	GOTERM_BP_DIRECT	response to steroid hormone	RT		5	0.3	0.096	0.83
	GOTERM_BP_DIRECT	SMAD protein signal transduction	RT		10	0.6	0.097	0.84
	GOTERM_BP_DIRECT	pattern specification process	RT		6	0.3	0.098	0.84
	GOTERM_BP_DIRECT	patterning of blood vessels	RT		6	0.3	0.098	0.84
	GOTERM_BP_DIRECT	mesoderm formation	RT		6	0.3	0.098	0.84
	GOTERM_BP_DIRECT	ventricular septum development	RT		6	0.3	0.098	0.84
	GOTERM_BP_DIRECT	response to radiation	RT		6	0.3	0.098	0.84
	GOTERM_BP_DIRECT	positive regulation of protein phosphorylation	RT		17	1	0.099	0.84

## Sheet: SP
Sublist	Category	Term	RT	Genes	Count	%	P-Value	Benjamini
	KEGG_PATHWAY	Cell cycle	RT		56	3.2	5.3e-24	1.5e-21
	KEGG_PATHWAY	DNA replication	RT		27	1.5	4.1e-19	5.7e-17
	KEGG_PATHWAY	Biosynthesis of antibiotics	RT		49	2.8	2e-08	1.8e-06
	KEGG_PATHWAY	Mismatch repair	RT		13	0.7	3.7e-07	2.6e-05
	KEGG_PATHWAY	Homologous recombination	RT		14	0.8	1.1e-06	6.2e-05
	KEGG_PATHWAY	p53 signaling pathway	RT		21	1.2	3.8e-06	0.00017
	KEGG_PATHWAY	Pyrimidine metabolism	RT		26	1.5	1.8e-05	0.00069
	KEGG_PATHWAY	Fanconi anemia pathway	RT		17	1	3e-05	0.001
	KEGG_PATHWAY	Small cell lung cancer	RT		22	1.3	5.3e-05	0.0016
	KEGG_PATHWAY	Nucleotide excision repair	RT		15	0.9	0.00011	0.003
	KEGG_PATHWAY	Base excision repair	RT		12	0.7	0.0002	0.005
	KEGG_PATHWAY	Proteoglycans in cancer	RT		37	2.1	0.00024	0.0054
	KEGG_PATHWAY	Biosynthesis of amino acids	RT		18	1	0.00068	0.014
	KEGG_PATHWAY	Hippo signaling pathway	RT		29	1.7	0.0007	0.014
	KEGG_PATHWAY	HTLV-I infection	RT		42	2.4	0.0011	0.02
	KEGG_PATHWAY	Carbon metabolism	RT		23	1.3	0.0013	0.022
	KEGG_PATHWAY	Viral carcinogenesis	RT		35	2	0.0016	0.025
	KEGG_PATHWAY	Glycolysis / Gluconeogenesis	RT		16	0.9	0.0018	0.027
	KEGG_PATHWAY	Prostate cancer	RT		19	1.1	0.002	0.028
	KEGG_PATHWAY	Pathways in cancer	RT		57	3.3	0.0026	0.035
	KEGG_PATHWAY	Oocyte meiosis	RT		21	1.2	0.0044	0.056
	KEGG_PATHWAY	Notch signaling pathway	RT		12	0.7	0.0059	0.072
	KEGG_PATHWAY	Purine metabolism	RT		29	1.7	0.0071	0.081
	KEGG_PATHWAY	TGF-beta signaling pathway	RT		17	1	0.0072	0.079
	KEGG_PATHWAY	Adherens junction	RT		15	0.9	0.0085	0.089
	KEGG_PATHWAY	Progesterone-mediated oocyte maturation	RT		17	1	0.01	0.1
	KEGG_PATHWAY	Focal adhesion	RT		32	1.8	0.011	0.1
	KEGG_PATHWAY	Glycine, serine and threonine metabolism	RT		10	0.6	0.012	0.11
	KEGG_PATHWAY	Bladder cancer	RT		10	0.6	0.016	0.14
	KEGG_PATHWAY	Basal cell carcinoma	RT		12	0.7	0.017	0.14
	KEGG_PATHWAY	Signaling pathways regulating pluripotency of stem cells	RT		23	1.3	0.018	0.15
	KEGG_PATHWAY	Pancreatic cancer	RT		13	0.7	0.023	0.18
	KEGG_PATHWAY	Alcoholism	RT		27	1.5	0.024	0.19
	KEGG_PATHWAY	Fatty acid degradation	RT		10	0.6	0.025	0.18
	KEGG_PATHWAY	Glutathione metabolism	RT		11	0.6	0.025	0.19
	KEGG_PATHWAY	Metabolic pathways	RT		140	8	0.035	0.24
	KEGG_PATHWAY	Alanine, aspartate and glutamate metabolism	RT		8	0.5	0.051	0.32
	KEGG_PATHWAY	Thyroid cancer	RT		7	0.4	0.06	0.36
	KEGG_PATHWAY	Regulation of actin cytoskeleton	RT		29	1.7	0.062	0.36
	KEGG_PATHWAY	Hepatitis B	RT		21	1.2	0.076	0.42
	KEGG_PATHWAY	Tight junction	RT		20	1.1	0.079	0.41
	KEGG_PATHWAY	Bacterial invasion of epithelial cells	RT		13	0.7	0.079	0.42
	KEGG_PATHWAY	Colorectal cancer	RT		11	0.6	0.08	0.41
	KEGG_PATHWAY	Wnt signaling pathway	RT		20	1.1	0.083	0.42
	KEGG_PATHWAY	Valine, leucine and isoleucine degradation	RT		9	0.5	0.086	0.42
	KEGG_PATHWAY	Fructose and mannose metabolism	RT		7	0.4	0.089	0.43
	KEGG_PATHWAY	Non-small cell lung cancer	RT		10	0.6	0.095	0.44
