# Supplementary material for: Identification of the Molecular Events Involved in the Development of Prefrontal Cortex Through the Analysis of RNA-Seq Data From BrainSpan
Source: ASN Neuro. 2019 Jun 18;11:1759091419854627. doi: 10.1177/1759091419854627 (PMC6582306; doi:10.1177/1759091419854627)
Supplement: Supplemental Material2 - Supplemental material for Identification of the Molecular Events Involved in the Development of Prefrontal Cortex Through the Analysis of RNA-Seq Data From BrainSpan [file Supplemental_Material2.zip › DFC/10/BPs & SPs-10.xlsx]

## Sheet: BPs
Sublist	Category	Term	RT	Genes	Count	%	P-Value	Benjamini
	GOTERM_BP_DIRECT	nuclear-transcribed mRNA catabolic process, nonsense-mediated decay	RT		4	13.3	0.00071	0.023
	GOTERM_BP_DIRECT	viral transcription	RT		4	13.3	0.0006	0.026
	GOTERM_BP_DIRECT	translational initiation	RT		4	13.3	0.0011	0.028
	GOTERM_BP_DIRECT	translation	RT		5	16.7	0.0005	0.032
	GOTERM_BP_DIRECT	SRP-dependent cotranslational protein targeting to membrane	RT		4	13.3	0.00036	0.046
	GOTERM_BP_DIRECT	rRNA processing	RT		4	13.3	0.0038	0.08
	GOTERM_BP_DIRECT	complement activation	RT		3	10	0.0074	0.13
	GOTERM_BP_DIRECT	complement activation, classical pathway	RT		3	10	0.0095	0.14
	GOTERM_BP_DIRECT	innate immune response	RT		4	13.3	0.025	0.31
	GOTERM_BP_DIRECT	digestion	RT		2	6.7	0.09	0.71

## Sheet: SPs
Sublist	Category	Term	RT	Genes	Count	%	P-Value	Benjamini
	KEGG_PATHWAY	Ribosome	RT		5	16.7	0.00017	0.0048
	KEGG_PATHWAY	Prion diseases	RT		3	10	0.0022	0.032
	KEGG_PATHWAY	Staphylococcus aureus infection	RT		3	10	0.0059	0.056
	KEGG_PATHWAY	Pertussis	RT		3	10	0.011	0.063
	KEGG_PATHWAY	Complement and coagulation cascades	RT		3	10	0.0095	0.067
	KEGG_PATHWAY	Chagas disease (American trypanosomiasis)	RT		3	10	0.021	0.096
	KEGG_PATHWAY	Systemic lupus erythematosus	RT		3	10	0.033	0.13
