# Supplementary material for: Identification of the Molecular Events Involved in the Development of Prefrontal Cortex Through the Analysis of RNA-Seq Data From BrainSpan
Source: ASN Neuro. 2019 Jun 18;11:1759091419854627. doi: 10.1177/1759091419854627 (PMC6582306; doi:10.1177/1759091419854627)
Supplement: Supplemental Material2 - Supplemental material for Identification of the Molecular Events Involved in the Development of Prefrontal Cortex Through the Analysis of RNA-Seq Data From BrainSpan [file Supplemental_Material2.zip › DFC/11/BPs & SPs-11.xlsx]

## Sheet: BPs
Sublist	Category	Term	RT	Genes	Count	%	P-Value	Benjamini
	GOTERM_BP_DIRECT	cellular response to extracellular stimulus	RT		5	2.9	1.9e-05	0.027
	GOTERM_BP_DIRECT	negative regulation of neuron differentiation	RT		6	3.5	0.00016	0.11
	GOTERM_BP_DIRECT	response to wounding	RT		6	3.5	0.00028	0.13
	GOTERM_BP_DIRECT	hair follicle development	RT		5	2.9	0.00039	0.13
	GOTERM_BP_DIRECT	visual perception	RT		9	5.2	0.00054	0.14
	GOTERM_BP_DIRECT	nervous system development	RT		10	5.8	0.0013	0.19
	GOTERM_BP_DIRECT	glycosaminoglycan metabolic process	RT		4	2.3	0.0023	0.19
	GOTERM_BP_DIRECT	positive regulation of cell proliferation	RT		13	7.5	0.0012	0.2
	GOTERM_BP_DIRECT	response to drug	RT		10	5.8	0.002	0.2
	GOTERM_BP_DIRECT	extracellular matrix organization	RT		8	4.6	0.0022	0.2
	GOTERM_BP_DIRECT	neurotransmitter uptake	RT		3	1.7	0.0023	0.2
	GOTERM_BP_DIRECT	ion transport	RT		7	4	0.0011	0.21
	GOTERM_BP_DIRECT	neuron differentiation	RT		6	3.5	0.0018	0.21
	GOTERM_BP_DIRECT	retina development in camera-type eye	RT		5	2.9	0.002	0.21
	GOTERM_BP_DIRECT	chorio-allantoic fusion	RT		3	1.7	0.0017	0.22
	GOTERM_BP_DIRECT	positive regulation of cholesterol esterification	RT		3	1.7	0.0029	0.22
	GOTERM_BP_DIRECT	cell adhesion	RT		13	7.5	0.0011	0.23
	GOTERM_BP_DIRECT	protein kinase B signaling	RT		4	2.3	0.0034	0.24
	GOTERM_BP_DIRECT	Notch signaling pathway	RT		6	3.5	0.0042	0.27
	GOTERM_BP_DIRECT	cell maturation	RT		4	2.3	0.0043	0.27
	GOTERM_BP_DIRECT	regulation of epithelial cell proliferation	RT		3	1.7	0.0052	0.3
	GOTERM_BP_DIRECT	negative regulation of astrocyte differentiation	RT		3	1.7	0.0061	0.33
	GOTERM_BP_DIRECT	cell communication by electrical coupling involved in cardiac conduction	RT		3	1.7	0.0061	0.33
	GOTERM_BP_DIRECT	sodium ion transport	RT		5	2.9	0.0066	0.34
	GOTERM_BP_DIRECT	vasodilation	RT		3	1.7	0.0071	0.35
	GOTERM_BP_DIRECT	brain development	RT		7	4	0.0082	0.37
	GOTERM_BP_DIRECT	skeletal system development	RT		6	3.5	0.0086	0.37
	GOTERM_BP_DIRECT	high-density lipoprotein particle remodeling	RT		3	1.7	0.0081	0.38
	GOTERM_BP_DIRECT	positive regulation of fat cell differentiation	RT		4	2.3	0.0091	0.38
	GOTERM_BP_DIRECT	actin cytoskeleton reorganization	RT		4	2.3	0.0091	0.38
	GOTERM_BP_DIRECT	response to organic cyclic compound	RT		4	2.3	0.01	0.4
	GOTERM_BP_DIRECT	dentate gyrus development	RT		3	1.7	0.01	0.4
	GOTERM_BP_DIRECT	telencephalon development	RT		3	1.7	0.01	0.4
	GOTERM_BP_DIRECT	cellular response to zinc ion	RT		3	1.7	0.013	0.45
	GOTERM_BP_DIRECT	inner ear receptor stereocilium organization	RT		3	1.7	0.013	0.45
	GOTERM_BP_DIRECT	cellular sodium ion homeostasis	RT		3	1.7	0.013	0.45
	GOTERM_BP_DIRECT	ion transmembrane transport	RT		7	4	0.013	0.45
	GOTERM_BP_DIRECT	peptidyl-tyrosine phosphorylation	RT		6	3.5	0.013	0.45
	GOTERM_BP_DIRECT	vasculogenesis	RT		4	2.3	0.015	0.47
	GOTERM_BP_DIRECT	learning	RT		4	2.3	0.015	0.47
	GOTERM_BP_DIRECT	neuronal stem cell population maintenance	RT		3	1.7	0.016	0.47
	GOTERM_BP_DIRECT	artery morphogenesis	RT		3	1.7	0.016	0.47
	GOTERM_BP_DIRECT	neuron migration	RT		5	2.9	0.016	0.47
	GOTERM_BP_DIRECT	muscle contraction	RT		5	2.9	0.017	0.48
	GOTERM_BP_DIRECT	retinoid metabolic process	RT		4	2.3	0.018	0.49
	GOTERM_BP_DIRECT	positive regulation of intracellular mRNA localization	RT		2	1.2	0.018	0.5
	GOTERM_BP_DIRECT	negative regulation of intracellular signal transduction	RT		2	1.2	0.018	0.5
	GOTERM_BP_DIRECT	nuclear-transcribed mRNA catabolic process, deadenylation-independent decay	RT		2	1.2	0.018	0.5
	GOTERM_BP_DIRECT	negative regulation of forebrain neuron differentiation	RT		2	1.2	0.018	0.5
	GOTERM_BP_DIRECT	positive regulation of skeletal muscle acetylcholine-gated channel clustering	RT		2	1.2	0.018	0.5
	GOTERM_BP_DIRECT	proline metabolic process	RT		2	1.2	0.018	0.5
	GOTERM_BP_DIRECT	positive regulation of presynaptic membrane organization	RT		2	1.2	0.018	0.5
	GOTERM_BP_DIRECT	regulation of keratinocyte apoptotic process	RT		2	1.2	0.018	0.5
	GOTERM_BP_DIRECT	fibroblast proliferation	RT		2	1.2	0.018	0.5
	GOTERM_BP_DIRECT	ERK1 and ERK2 cascade	RT		3	1.7	0.02	0.51
	GOTERM_BP_DIRECT	somatic stem cell population maintenance	RT		4	2.3	0.022	0.51
	GOTERM_BP_DIRECT	cell migration	RT		6	3.5	0.021	0.52
	GOTERM_BP_DIRECT	platelet activation	RT		5	2.9	0.021	0.52
	GOTERM_BP_DIRECT	chondroitin sulfate biosynthetic process	RT		3	1.7	0.022	0.52
	GOTERM_BP_DIRECT	very-low-density lipoprotein particle clearance	RT		2	1.2	0.027	0.57
	GOTERM_BP_DIRECT	comma-shaped body morphogenesis	RT		2	1.2	0.027	0.57
	GOTERM_BP_DIRECT	metanephric nephron tubule morphogenesis	RT		2	1.2	0.027	0.57
	GOTERM_BP_DIRECT	forebrain cell migration	RT		2	1.2	0.027	0.57
	GOTERM_BP_DIRECT	retinal rod cell differentiation	RT		2	1.2	0.027	0.57
	GOTERM_BP_DIRECT	glial cell fate commitment	RT		2	1.2	0.027	0.57
	GOTERM_BP_DIRECT	proline catabolic process to glutamate	RT		2	1.2	0.027	0.57
	GOTERM_BP_DIRECT	auditory receptor cell fate determination	RT		2	1.2	0.027	0.57
	GOTERM_BP_DIRECT	negative regulation of pro-B cell differentiation	RT		2	1.2	0.027	0.57
	GOTERM_BP_DIRECT	regulation of timing of neuron differentiation	RT		2	1.2	0.027	0.57
	GOTERM_BP_DIRECT	negative regulation of lymphocyte activation	RT		2	1.2	0.027	0.57
	GOTERM_BP_DIRECT	cellular response to mechanical stimulus	RT		4	2.3	0.027	0.57
	GOTERM_BP_DIRECT	potassium ion import	RT		3	1.7	0.027	0.58
	GOTERM_BP_DIRECT	glutamate secretion	RT		3	1.7	0.027	0.58
	GOTERM_BP_DIRECT	cell-cell signaling	RT		7	4	0.03	0.59
	GOTERM_BP_DIRECT	eye development	RT		3	1.7	0.031	0.59
	GOTERM_BP_DIRECT	cellular response to fibroblast growth factor stimulus	RT		3	1.7	0.031	0.59
	GOTERM_BP_DIRECT	BMP signaling pathway	RT		4	2.3	0.033	0.6
	GOTERM_BP_DIRECT	negative regulation of neuron apoptotic process	RT		5	2.9	0.033	0.6
	GOTERM_BP_DIRECT	positive regulation of BMP signaling pathway	RT		3	1.7	0.033	0.61
	GOTERM_BP_DIRECT	forebrain radial glial cell differentiation	RT		2	1.2	0.036	0.63
	GOTERM_BP_DIRECT	D-aspartate import	RT		2	1.2	0.036	0.63
	GOTERM_BP_DIRECT	proline catabolic process	RT		2	1.2	0.036	0.63
	GOTERM_BP_DIRECT	citrate transport	RT		2	1.2	0.036	0.63
	GOTERM_BP_DIRECT	4-hydroxyproline catabolic process	RT		2	1.2	0.036	0.63
	GOTERM_BP_DIRECT	L-glutamate import	RT		2	1.2	0.036	0.63
	GOTERM_BP_DIRECT	S-shaped body morphogenesis	RT		2	1.2	0.036	0.63
	GOTERM_BP_DIRECT	positive regulation of Notch signaling pathway	RT		3	1.7	0.037	0.63
	GOTERM_BP_DIRECT	cellular response to epidermal growth factor stimulus	RT		3	1.7	0.037	0.63
	GOTERM_BP_DIRECT	synapse organization	RT		3	1.7	0.037	0.63
	GOTERM_BP_DIRECT	positive regulation of MAPK cascade	RT		4	2.3	0.038	0.64
	GOTERM_BP_DIRECT	triglyceride metabolic process	RT		3	1.7	0.041	0.65
	GOTERM_BP_DIRECT	transport	RT		8	4.6	0.042	0.65
	GOTERM_BP_DIRECT	negative regulation of MAP kinase activity	RT		3	1.7	0.043	0.66
	GOTERM_BP_DIRECT	negative regulation of lipoprotein lipase activity	RT		2	1.2	0.045	0.67
	GOTERM_BP_DIRECT	lipoprotein metabolic process	RT		3	1.7	0.047	0.68
	GOTERM_BP_DIRECT	substrate adhesion-dependent cell spreading	RT		3	1.7	0.047	0.68
	GOTERM_BP_DIRECT	positive regulation of tyrosine phosphorylation of Stat3 protein	RT		3	1.7	0.047	0.68
	GOTERM_BP_DIRECT	long-term synaptic potentiation	RT		3	1.7	0.047	0.68
	GOTERM_BP_DIRECT	positive regulation of neuron projection development	RT		4	2.3	0.049	0.69
	GOTERM_BP_DIRECT	cell-matrix adhesion	RT		4	2.3	0.05	0.69
	GOTERM_BP_DIRECT	chylomicron remnant clearance	RT		2	1.2	0.054	0.71
	GOTERM_BP_DIRECT	heart valve morphogenesis	RT		2	1.2	0.054	0.71
	GOTERM_BP_DIRECT	glutamate biosynthetic process	RT		2	1.2	0.054	0.71
	GOTERM_BP_DIRECT	cell morphogenesis involved in neuron differentiation	RT		2	1.2	0.054	0.71
	GOTERM_BP_DIRECT	adenohypophysis development	RT		2	1.2	0.054	0.71
	GOTERM_BP_DIRECT	inner ear development	RT		3	1.7	0.054	0.71
	GOTERM_BP_DIRECT	response to peptide hormone	RT		3	1.7	0.062	0.75
	GOTERM_BP_DIRECT	p38MAPK cascade	RT		2	1.2	0.062	0.75
	GOTERM_BP_DIRECT	cerebral cortex regionalization	RT		2	1.2	0.062	0.75
	GOTERM_BP_DIRECT	marginal zone B cell differentiation	RT		2	1.2	0.062	0.75
	GOTERM_BP_DIRECT	negative regulation of glial cell proliferation	RT		2	1.2	0.062	0.75
	GOTERM_BP_DIRECT	central nervous system myelination	RT		2	1.2	0.062	0.75
	GOTERM_BP_DIRECT	negative regulation of canonical Wnt signaling pathway	RT		5	2.9	0.063	0.75
	GOTERM_BP_DIRECT	response to lipopolysaccharide	RT		5	2.9	0.065	0.75
	GOTERM_BP_DIRECT	inhibitory postsynaptic potential	RT		2	1.2	0.071	0.78
	GOTERM_BP_DIRECT	heart trabecula morphogenesis	RT		2	1.2	0.071	0.78
	GOTERM_BP_DIRECT	stem cell proliferation	RT		2	1.2	0.071	0.78
	GOTERM_BP_DIRECT	nuclear-transcribed mRNA catabolic process, deadenylation-dependent decay	RT		2	1.2	0.071	0.78
	GOTERM_BP_DIRECT	regulation of stem cell proliferation	RT		2	1.2	0.071	0.78
	GOTERM_BP_DIRECT	cGMP-mediated signaling	RT		2	1.2	0.071	0.78
	GOTERM_BP_DIRECT	regulation of keratinocyte proliferation	RT		2	1.2	0.071	0.78
	GOTERM_BP_DIRECT	neuron projection morphogenesis	RT		3	1.7	0.072	0.78
	GOTERM_BP_DIRECT	skeletal muscle cell differentiation	RT		3	1.7	0.074	0.78
	GOTERM_BP_DIRECT	response to hypoxia	RT		5	2.9	0.074	0.79
	GOTERM_BP_DIRECT	cytokine secretion	RT		2	1.2	0.08	0.8
	GOTERM_BP_DIRECT	negative regulation of erythrocyte differentiation	RT		2	1.2	0.08	0.8
	GOTERM_BP_DIRECT	negative regulation of stem cell differentiation	RT		2	1.2	0.08	0.8
	GOTERM_BP_DIRECT	vagina development	RT		2	1.2	0.08	0.8
	GOTERM_BP_DIRECT	membrane repolarization	RT		2	1.2	0.08	0.8
	GOTERM_BP_DIRECT	protein homooligomerization	RT		5	2.9	0.08	0.8
	GOTERM_BP_DIRECT	negative regulation of Wnt signaling pathway	RT		3	1.7	0.082	0.8
	GOTERM_BP_DIRECT	response to cytokine	RT		3	1.7	0.082	0.8
	GOTERM_BP_DIRECT	secretion by cell	RT		2	1.2	0.088	0.82
	GOTERM_BP_DIRECT	Sertoli cell development	RT		2	1.2	0.088	0.82
	GOTERM_BP_DIRECT	sodium ion export from cell	RT		2	1.2	0.088	0.82
	GOTERM_BP_DIRECT	regulation of keratinocyte differentiation	RT		2	1.2	0.088	0.82
	GOTERM_BP_DIRECT	negative regulation of epithelial cell proliferation	RT		3	1.7	0.093	0.84
	GOTERM_BP_DIRECT	regulation of cardiac conduction	RT		3	1.7	0.093	0.84
	GOTERM_BP_DIRECT	oxidation-reduction process	RT		10	5.8	0.095	0.84
	GOTERM_BP_DIRECT	steroid hormone mediated signaling pathway	RT		3	1.7	0.096	0.84
	GOTERM_BP_DIRECT	negative regulation of neural precursor cell proliferation	RT		2	1.2	0.096	0.84
	GOTERM_BP_DIRECT	endothelial cell differentiation	RT		2	1.2	0.096	0.84
	GOTERM_BP_DIRECT	positive regulation of nuclear-transcribed mRNA poly(A) tail shortening	RT		2	1.2	0.096	0.84
	GOTERM_BP_DIRECT	positive regulation of positive chemotaxis	RT		2	1.2	0.096	0.84
	GOTERM_BP_DIRECT	low-density lipoprotein particle remodeling	RT		2	1.2	0.096	0.84
	GOTERM_BP_DIRECT	negative regulation of oligodendrocyte differentiation	RT		2	1.2	0.096	0.84
	GOTERM_BP_DIRECT	response to carbohydrate	RT		2	1.2	0.096	0.84
	GOTERM_BP_DIRECT	negative regulation of ERK1 and ERK2 cascade	RT		3	1.7	0.099	0.84
	GOTERM_BP_DIRECT	protein oligomerization	RT		3	1.7	0.099	0.84

## Sheet: SPs
Sublist	Category	Term	RT	Genes	Count	%	P-Value	Benjamini
	KEGG_PATHWAY	Proximal tubule bicarbonate reclamation	RT		4	2.3	0.0021	0.1
	KEGG_PATHWAY	Notch signaling pathway	RT		5	2.9	0.002	0.14
	KEGG_PATHWAY	Mineral absorption	RT		5	2.9	0.0017	0.23
	KEGG_PATHWAY	Thyroid hormone signaling pathway	RT		6	3.5	0.0091	0.29
	KEGG_PATHWAY	Fatty acid metabolism	RT		4	2.3	0.017	0.34
	KEGG_PATHWAY	ECM-receptor interaction	RT		5	2.9	0.016	0.39
	KEGG_PATHWAY	Bile secretion	RT		4	2.3	0.043	0.52
	KEGG_PATHWAY	PPAR signaling pathway	RT		4	2.3	0.04	0.53
	KEGG_PATHWAY	Gastric acid secretion	RT		4	2.3	0.049	0.53
	KEGG_PATHWAY	Glutamatergic synapse	RT		5	2.9	0.039	0.58
	KEGG_PATHWAY	Proteoglycans in cancer	RT		6	3.5	0.075	0.66
	KEGG_PATHWAY	Neuroactive ligand-receptor interaction	RT		7	4	0.092	0.7
