# Supplementary material for: Identification of the Molecular Events Involved in the Development of Prefrontal Cortex Through the Analysis of RNA-Seq Data From BrainSpan
Source: ASN Neuro. 2019 Jun 18;11:1759091419854627. doi: 10.1177/1759091419854627 (PMC6582306; doi:10.1177/1759091419854627)
Supplement: Supplemental Material2 - Supplemental material for Identification of the Molecular Events Involved in the Development of Prefrontal Cortex Through the Analysis of RNA-Seq Data From BrainSpan [file Supplemental_Material2.zip › DFC/2/BPs & SPs-2.xlsx]

## Sheet: BPs
Sublist	Category	Term	RT	Genes	Count	%	P-Value	Benjamini
	GOTERM_BP_DIRECT	cell adhesion	RT		7	19.4	0.00011	0.039
	GOTERM_BP_DIRECT	extracellular matrix organization	RT		5	13.9	0.00034	0.058
	GOTERM_BP_DIRECT	keratan sulfate biosynthetic process	RT		3	8.3	0.0011	0.12
	GOTERM_BP_DIRECT	collagen fibril organization	RT		3	8.3	0.0021	0.13
	GOTERM_BP_DIRECT	transport	RT		5	13.9	0.0029	0.13
	GOTERM_BP_DIRECT	response to peptide hormone	RT		3	8.3	0.0026	0.14
	GOTERM_BP_DIRECT	blood vessel development	RT		3	8.3	0.0019	0.16
	GOTERM_BP_DIRECT	ossification	RT		3	8.3	0.0084	0.31
	GOTERM_BP_DIRECT	neuron migration	RT		3	8.3	0.014	0.39
	GOTERM_BP_DIRECT	skin morphogenesis	RT		2	5.6	0.015	0.39
	GOTERM_BP_DIRECT	osteoblast differentiation	RT		3	8.3	0.014	0.42
	GOTERM_BP_DIRECT	keratan sulfate catabolic process	RT		2	5.6	0.021	0.46
	GOTERM_BP_DIRECT	protein heterotrimerization	RT		2	5.6	0.024	0.46
	GOTERM_BP_DIRECT	skeletal system development	RT		3	8.3	0.023	0.47
	GOTERM_BP_DIRECT	axon guidance	RT		3	8.3	0.031	0.52
	GOTERM_BP_DIRECT	regulation of calcium ion transport	RT		2	5.6	0.041	0.58
	GOTERM_BP_DIRECT	blood coagulation	RT		3	8.3	0.04	0.59
	GOTERM_BP_DIRECT	multicellular organism development	RT		4	11.1	0.06	0.7
	GOTERM_BP_DIRECT	positive regulation of autophagy	RT		2	5.6	0.067	0.72
	GOTERM_BP_DIRECT	cellular response to amino acid stimulus	RT		2	5.6	0.078	0.76
	GOTERM_BP_DIRECT	cellular response to transforming growth factor beta stimulus	RT		2	5.6	0.081	0.76
	GOTERM_BP_DIRECT	response to mechanical stimulus	RT		2	5.6	0.097	0.8
	GOTERM_BP_DIRECT	positive regulation of protein catabolic process	RT		2	5.6	0.099	0.8

## Sheet: SPs
Sublist	Category	Term	RT	Genes	Count	%	P-Value	Benjamini
	KEGG_PATHWAY	ECM-receptor interaction	RT		4	11.1	0.0005	0.015
	KEGG_PATHWAY	Focal adhesion	RT		4	11.1	0.006	0.089
	KEGG_PATHWAY	PI3K-Akt signaling pathway	RT		4	11.1	0.024	0.17
	KEGG_PATHWAY	Platelet activation	RT		3	8.3	0.024	0.22
	KEGG_PATHWAY	Proteoglycans in cancer	RT		3	8.3	0.053	0.29
