# Supplementary material for: Identification of the Molecular Events Involved in the Development of Prefrontal Cortex Through the Analysis of RNA-Seq Data From BrainSpan
Source: ASN Neuro. 2019 Jun 18;11:1759091419854627. doi: 10.1177/1759091419854627 (PMC6582306; doi:10.1177/1759091419854627)
Supplement: Supplemental Material2 - Supplemental material for Identification of the Molecular Events Involved in the Development of Prefrontal Cortex Through the Analysis of RNA-Seq Data From BrainSpan [file Supplemental_Material2.zip › DFC/3/BPs & SPs-3.xlsx]

## Sheet: BPs
Sublist	Category	Term	RT	Genes	Count	%	P-Value	Benjamini
	GOTERM_BP_DIRECT	retinal ganglion cell axon guidance	RT		4	3.1	0.00028	0.18
	GOTERM_BP_DIRECT	brain development	RT		8	6.1	0.00033	0.11
	GOTERM_BP_DIRECT	commitment of neuronal cell to specific neuron type in forebrain	RT		3	2.3	0.00095	0.2
	GOTERM_BP_DIRECT	negative regulation of transcription from RNA polymerase II promoter	RT		14	10.7	0.0013	0.21
	GOTERM_BP_DIRECT	intracellular receptor signaling pathway	RT		4	3.1	0.0022	0.27
	GOTERM_BP_DIRECT	positive regulation of transcription from RNA polymerase II promoter	RT		15	11.5	0.0071	0.57
	GOTERM_BP_DIRECT	negative regulation of transcription, DNA-templated	RT		10	7.6	0.0073	0.53
	GOTERM_BP_DIRECT	transcription from RNA polymerase II promoter	RT		10	7.6	0.0087	0.54
	GOTERM_BP_DIRECT	central nervous system development	RT		5	3.8	0.0093	0.53
	GOTERM_BP_DIRECT	oligodendrocyte development	RT		3	2.3	0.011	0.54
	GOTERM_BP_DIRECT	transcription, DNA-templated	RT		23	17.6	0.013	0.53
	GOTERM_BP_DIRECT	innate immune response in mucosa	RT		3	2.3	0.013	0.56
	GOTERM_BP_DIRECT	regulation of axon guidance	RT		2	1.5	0.014	0.53
	GOTERM_BP_DIRECT	potassium ion transport	RT		4	3.1	0.019	0.62
	GOTERM_BP_DIRECT	homophilic cell adhesion via plasma membrane adhesion molecules	RT		5	3.8	0.023	0.68
	GOTERM_BP_DIRECT	adherens junction organization	RT		3	2.3	0.026	0.7
	GOTERM_BP_DIRECT	Clara cell differentiation	RT		2	1.5	0.027	0.69
	GOTERM_BP_DIRECT	neuron recognition	RT		2	1.5	0.027	0.69
	GOTERM_BP_DIRECT	protein localization to juxtaparanode region of axon	RT		2	1.5	0.027	0.69
	GOTERM_BP_DIRECT	negative regulation of synapse assembly	RT		2	1.5	0.034	0.74
	GOTERM_BP_DIRECT	antibacterial humoral response	RT		3	2.3	0.036	0.75
	GOTERM_BP_DIRECT	cellular response to corticotropin-releasing hormone stimulus	RT		2	1.5	0.04	0.77
	GOTERM_BP_DIRECT	positive regulation of fat cell differentiation	RT		3	2.3	0.041	0.76
	GOTERM_BP_DIRECT	negative regulation of collateral sprouting	RT		2	1.5	0.054	0.83
	GOTERM_BP_DIRECT	central nervous system projection neuron axonogenesis	RT		2	1.5	0.054	0.83
	GOTERM_BP_DIRECT	circadian regulation of gene expression	RT		3	2.3	0.058	0.84
	GOTERM_BP_DIRECT	steroid hormone mediated signaling pathway	RT		3	2.3	0.058	0.84
	GOTERM_BP_DIRECT	regulation of smooth muscle cell proliferation	RT		2	1.5	0.06	0.84
	GOTERM_BP_DIRECT	keratinocyte development	RT		2	1.5	0.066	0.86
	GOTERM_BP_DIRECT	regulation of peptidyl-tyrosine phosphorylation	RT		2	1.5	0.085	0.91
	GOTERM_BP_DIRECT	positive regulation of macrophage differentiation	RT		2	1.5	0.085	0.91
	GOTERM_BP_DIRECT	transcription initiation from RNA polymerase II promoter	RT		4	3.1	0.087	0.91
	GOTERM_BP_DIRECT	regulation of transcription, DNA-templated	RT		16	12.2	0.089	0.91
	GOTERM_BP_DIRECT	axon guidance	RT		4	3.1	0.096	0.92
	GOTERM_BP_DIRECT	regulation of potassium ion transmembrane transport	RT		2	1.5	0.098	0.91
	GOTERM_BP_DIRECT	positive regulation of neuron differentiation	RT		3	2.3	0.1	0.91

## Sheet: SPs
Sublist	Category	Term	RT	Genes	Count	%	P-Value	Benjamini
	KEGG_PATHWAY	Choline metabolism in cancer	RT		4	3.1	0.023	0.93
	KEGG_PATHWAY	Adherens junction	RT		3	2.3	0.069	0.98
	KEGG_PATHWAY	Fc gamma R-mediated phagocytosis	RT		3	2.3	0.092	0.98
