# Supplementary material for: Identification of the Molecular Events Involved in the Development of Prefrontal Cortex Through the Analysis of RNA-Seq Data From BrainSpan
Source: ASN Neuro. 2019 Jun 18;11:1759091419854627. doi: 10.1177/1759091419854627 (PMC6582306; doi:10.1177/1759091419854627)
Supplement: Supplemental Material2 - Supplemental material for Identification of the Molecular Events Involved in the Development of Prefrontal Cortex Through the Analysis of RNA-Seq Data From BrainSpan [file Supplemental_Material2.zip › DFC/4/BPs & SPs-4.xlsx]

## Sheet: BPs
Sublist	Category	Term	RT	Genes	Count	%	P-Value	Benjamini
	GOTERM_BP_DIRECT	positive regulation of transcription from RNA polymerase II promoter	RT		10	17.5	0.00049	0.18
	GOTERM_BP_DIRECT	T cell differentiation in thymus	RT		3	5.3	0.002	0.33
	GOTERM_BP_DIRECT	negative regulation of BMP signaling pathway	RT		3	5.3	0.0054	0.43
	GOTERM_BP_DIRECT	negative regulation of planar cell polarity pathway involved in axis elongation	RT		2	3.5	0.0049	0.49
	GOTERM_BP_DIRECT	regulation of midbrain dopaminergic neuron differentiation	RT		2	3.5	0.0049	0.49
	GOTERM_BP_DIRECT	retinoic acid catabolic process	RT		2	3.5	0.0097	0.55
	GOTERM_BP_DIRECT	negative regulation of cell migration	RT		3	5.3	0.023	0.57
	GOTERM_BP_DIRECT	neuron differentiation	RT		3	5.3	0.023	0.57
	GOTERM_BP_DIRECT	cellular response to X-ray	RT		2	3.5	0.024	0.57
	GOTERM_BP_DIRECT	regulation of dopamine metabolic process	RT		2	3.5	0.024	0.57
	GOTERM_BP_DIRECT	negative regulation of peptidyl-tyrosine phosphorylation	RT		2	3.5	0.027	0.57
	GOTERM_BP_DIRECT	planar cell polarity pathway involved in neural tube closure	RT		2	3.5	0.029	0.58
	GOTERM_BP_DIRECT	endoderm formation	RT		2	3.5	0.029	0.58
	GOTERM_BP_DIRECT	digestive tract morphogenesis	RT		2	3.5	0.031	0.58
	GOTERM_BP_DIRECT	negative regulation of JUN kinase activity	RT		2	3.5	0.034	0.59
	GOTERM_BP_DIRECT	transcription from RNA polymerase II promoter	RT		5	8.8	0.036	0.59
	GOTERM_BP_DIRECT	canonical Wnt signaling pathway	RT		3	5.3	0.017	0.6
	GOTERM_BP_DIRECT	male gonad development	RT		3	5.3	0.022	0.6
	GOTERM_BP_DIRECT	positive regulation of GTPase activity	RT		5	8.8	0.048	0.62
	GOTERM_BP_DIRECT	commitment of neuronal cell to specific neuron type in forebrain	RT		2	3.5	0.017	0.63
	GOTERM_BP_DIRECT	Wnt signaling pathway involved in somitogenesis	RT		2	3.5	0.022	0.63
	GOTERM_BP_DIRECT	cellular response to extracellular stimulus	RT		2	3.5	0.043	0.63
	GOTERM_BP_DIRECT	regulation of neuron projection development	RT		2	3.5	0.045	0.63
	GOTERM_BP_DIRECT	regulation of neuron differentiation	RT		2	3.5	0.048	0.63
	GOTERM_BP_DIRECT	dopaminergic neuron differentiation	RT		2	3.5	0.052	0.63
	GOTERM_BP_DIRECT	negative regulation of epithelial to mesenchymal transition	RT		2	3.5	0.052	0.63
	GOTERM_BP_DIRECT	negative regulation of cell proliferation	RT		5	8.8	0.016	0.66
	GOTERM_BP_DIRECT	signal transduction	RT		7	12.3	0.061	0.66
	GOTERM_BP_DIRECT	negative regulation of canonical Wnt signaling pathway	RT		3	5.3	0.06	0.67
	GOTERM_BP_DIRECT	negative regulation of smooth muscle cell proliferation	RT		2	3.5	0.068	0.67
	GOTERM_BP_DIRECT	patterning of blood vessels	RT		2	3.5	0.066	0.68
	GOTERM_BP_DIRECT	negative regulation of osteoblast differentiation	RT		2	3.5	0.091	0.77
	GOTERM_BP_DIRECT	negative regulation of transcription from RNA polymerase II promoter	RT		5	8.8	0.098	0.78

## Sheet: SPs
Sublist	Category	Term	RT	Genes	Count	%	P-Value	Benjamini
	KEGG_PATHWAY	Wnt signaling pathway	RT		3	5.3	0.04	0.69
