# Supplementary material for: Identification of the Molecular Events Involved in the Development of Prefrontal Cortex Through the Analysis of RNA-Seq Data From BrainSpan
Source: ASN Neuro. 2019 Jun 18;11:1759091419854627. doi: 10.1177/1759091419854627 (PMC6582306; doi:10.1177/1759091419854627)
Supplement: Supplemental Material2 - Supplemental material for Identification of the Molecular Events Involved in the Development of Prefrontal Cortex Through the Analysis of RNA-Seq Data From BrainSpan [file Supplemental_Material2.zip › DFC/5/BPs & SPs-5.xlsx]

## Sheet: BPs
Sublist	Category	Term	RT	Genes	Count	%	P-Value	Benjamini
	GOTERM_BP_DIRECT	transcription, DNA-templated	RT		210	16.4	3.9e-14	1.3e-10
	GOTERM_BP_DIRECT	nervous system development	RT		55	4.3	9e-13	1.5e-09
	GOTERM_BP_DIRECT	axon guidance	RT		38	3	5.7e-12	6.2e-09
	GOTERM_BP_DIRECT	homophilic cell adhesion via plasma membrane adhesion molecules	RT		31	2.4	8.6e-08	7e-05
	GOTERM_BP_DIRECT	hippocampus development	RT		17	1.3	3e-07	0.00016
	GOTERM_BP_DIRECT	regulation of transcription, DNA-templated	RT		147	11.5	2.8e-07	0.00018
	GOTERM_BP_DIRECT	positive regulation of axon extension	RT		11	0.9	1.1e-05	0.0052
	GOTERM_BP_DIRECT	negative chemotaxis	RT		11	0.9	3.9e-05	0.016
	GOTERM_BP_DIRECT	dendrite development	RT		10	0.8	4.3e-05	0.016
	GOTERM_BP_DIRECT	dendrite morphogenesis	RT		11	0.9	8.6e-05	0.028
	GOTERM_BP_DIRECT	negative regulation of transcription from RNA polymerase II promoter	RT		73	5.7	0.00015	0.042
	GOTERM_BP_DIRECT	covalent chromatin modification	RT		19	1.5	0.00033	0.086
	GOTERM_BP_DIRECT	ephrin receptor signaling pathway	RT		16	1.3	0.00038	0.09
	GOTERM_BP_DIRECT	cholesterol biosynthetic process	RT		10	0.8	0.00057	0.1
	GOTERM_BP_DIRECT	regulation of mRNA splicing, via spliceosome	RT		6	0.5	0.00061	0.1
	GOTERM_BP_DIRECT	spinal cord development	RT		9	0.7	0.00049	0.11
	GOTERM_BP_DIRECT	mRNA processing	RT		25	2	0.00055	0.11
	GOTERM_BP_DIRECT	brain development	RT		26	2	0.00056	0.11
	GOTERM_BP_DIRECT	semaphorin-plexin signaling pathway	RT		9	0.7	0.00097	0.15
	GOTERM_BP_DIRECT	central nervous system projection neuron axonogenesis	RT		5	0.4	0.00099	0.15
	GOTERM_BP_DIRECT	protein ubiquitination	RT		40	3.1	0.001	0.15
	GOTERM_BP_DIRECT	mRNA splicing, via spliceosome	RT		28	2.2	0.0012	0.15
	GOTERM_BP_DIRECT	neuron migration	RT		17	1.3	0.0011	0.16
	GOTERM_BP_DIRECT	RNA processing	RT		16	1.3	0.0014	0.17
	GOTERM_BP_DIRECT	positive regulation of neuron projection development	RT		15	1.2	0.0017	0.2
	GOTERM_BP_DIRECT	negative regulation of neuron projection development	RT		10	0.8	0.0017	0.2
	GOTERM_BP_DIRECT	microtubule cytoskeleton organization	RT		13	1	0.0019	0.2
	GOTERM_BP_DIRECT	positive regulation of synapse assembly	RT		12	0.9	0.0019	0.2
	GOTERM_BP_DIRECT	regulation of microtubule cytoskeleton organization	RT		6	0.5	0.0027	0.25
	GOTERM_BP_DIRECT	axon development	RT		5	0.4	0.0027	0.26
	GOTERM_BP_DIRECT	DNA unwinding involved in DNA replication	RT		5	0.4	0.0027	0.26
	GOTERM_BP_DIRECT	gene expression	RT		10	0.8	0.0033	0.28
	GOTERM_BP_DIRECT	translational initiation	RT		19	1.5	0.0032	0.29
	GOTERM_BP_DIRECT	positive regulation of transcription from RNA polymerase II promoter	RT		86	6.7	0.0034	0.29
	GOTERM_BP_DIRECT	regulation of circadian rhythm	RT		10	0.8	0.0038	0.31
	GOTERM_BP_DIRECT	DNA methylation	RT		7	0.5	0.0044	0.33
	GOTERM_BP_DIRECT	positive regulation of transcription, DNA-templated	RT		50	3.9	0.0044	0.34
	GOTERM_BP_DIRECT	negative regulation of dendrite development	RT		4	0.3	0.0047	0.34
	GOTERM_BP_DIRECT	axonal fasciculation	RT		6	0.5	0.0047	0.34
	GOTERM_BP_DIRECT	negative regulation of axon extension involved in axon guidance	RT		7	0.5	0.0054	0.37
	GOTERM_BP_DIRECT	cellular response to cAMP	RT		10	0.8	0.0057	0.37
	GOTERM_BP_DIRECT	transcription from RNA polymerase II promoter	RT		49	3.8	0.0064	0.39
	GOTERM_BP_DIRECT	fibroblast growth factor receptor signaling pathway	RT		13	1	0.0063	0.4
	GOTERM_BP_DIRECT	cellular response to hormone stimulus	RT		9	0.7	0.0076	0.42
	GOTERM_BP_DIRECT	regulation of transcription from RNA polymerase II promoter	RT		43	3.4	0.0077	0.42
	GOTERM_BP_DIRECT	protein localization to cytoplasmic stress granule	RT		4	0.3	0.0078	0.42
	GOTERM_BP_DIRECT	response to fungicide	RT		4	0.3	0.0078	0.42
	GOTERM_BP_DIRECT	regulation of axon extension involved in axon guidance	RT		4	0.3	0.0078	0.42
	GOTERM_BP_DIRECT	commitment of neuronal cell to specific neuron type in forebrain	RT		4	0.3	0.0078	0.42
	GOTERM_BP_DIRECT	neuron differentiation	RT		14	1.1	0.0081	0.42
	GOTERM_BP_DIRECT	rhythmic process	RT		10	0.8	0.0073	0.43
	GOTERM_BP_DIRECT	regulation of translational initiation	RT		8	0.6	0.0075	0.43
	GOTERM_BP_DIRECT	cerebellum development	RT		8	0.6	0.0087	0.43
	GOTERM_BP_DIRECT	neuron development	RT		9	0.7	0.0087	0.44
	GOTERM_BP_DIRECT	Wnt signaling pathway	RT		22	1.7	0.0097	0.46
	GOTERM_BP_DIRECT	negative regulation of transcription, DNA-templated	RT		47	3.7	0.0098	0.46
	GOTERM_BP_DIRECT	protein K48-linked ubiquitination	RT		9	0.7	0.0099	0.46
	GOTERM_BP_DIRECT	negative regulation of translation	RT		10	0.8	0.012	0.51
	GOTERM_BP_DIRECT	negative regulation of collateral sprouting	RT		4	0.3	0.012	0.51
	GOTERM_BP_DIRECT	positive regulation of protein localization to Cajal body	RT		4	0.3	0.012	0.51
	GOTERM_BP_DIRECT	regulation of small GTPase mediated signal transduction	RT		17	1.3	0.013	0.53
	GOTERM_BP_DIRECT	positive regulation of dendritic spine morphogenesis	RT		5	0.4	0.013	0.54
	GOTERM_BP_DIRECT	heterophilic cell-cell adhesion via plasma membrane cell adhesion molecules	RT		9	0.7	0.014	0.55
	GOTERM_BP_DIRECT	peptidyl-serine phosphorylation	RT		16	1.3	0.015	0.57
	GOTERM_BP_DIRECT	regulation of synaptic plasticity	RT		7	0.5	0.015	0.57
	GOTERM_BP_DIRECT	positive regulation of telomere maintenance via telomerase	RT		7	0.5	0.015	0.57
	GOTERM_BP_DIRECT	neurogenesis	RT		8	0.6	0.017	0.59
	GOTERM_BP_DIRECT	cellular response to epidermal growth factor stimulus	RT		7	0.5	0.018	0.59
	GOTERM_BP_DIRECT	regulation of membrane depolarization	RT		4	0.3	0.017	0.6
	GOTERM_BP_DIRECT	branchiomotor neuron axon guidance	RT		4	0.3	0.017	0.6
	GOTERM_BP_DIRECT	positive regulation of establishment of protein localization to telomere	RT		4	0.3	0.017	0.6
	GOTERM_BP_DIRECT	axon extension	RT		6	0.5	0.017	0.6
	GOTERM_BP_DIRECT	response to electrical stimulus	RT		6	0.5	0.017	0.6
	GOTERM_BP_DIRECT	memory	RT		10	0.8	0.018	0.6
	GOTERM_BP_DIRECT	rRNA processing	RT		23	1.8	0.021	0.64
	GOTERM_BP_DIRECT	actin cytoskeleton organization	RT		16	1.3	0.021	0.65
	GOTERM_BP_DIRECT	dentate gyrus development	RT		5	0.4	0.021	0.65
	GOTERM_BP_DIRECT	mRNA splice site selection	RT		5	0.4	0.021	0.65
	GOTERM_BP_DIRECT	nucleosome disassembly	RT		5	0.4	0.021	0.65
	GOTERM_BP_DIRECT	chromatin remodeling	RT		12	0.9	0.023	0.66
	GOTERM_BP_DIRECT	positive regulation of methylation-dependent chromatin silencing	RT		3	0.2	0.023	0.66
	GOTERM_BP_DIRECT	re-entry into mitotic cell cycle	RT		3	0.2	0.023	0.66
	GOTERM_BP_DIRECT	regulation of neuron migration	RT		4	0.3	0.023	0.66
	GOTERM_BP_DIRECT	limb bud formation	RT		4	0.3	0.023	0.66
	GOTERM_BP_DIRECT	positive regulation of filopodium assembly	RT		6	0.5	0.024	0.66
	GOTERM_BP_DIRECT	microtubule-based process	RT		7	0.5	0.027	0.7
	GOTERM_BP_DIRECT	viral transcription	RT		14	1.1	0.029	0.73
	GOTERM_BP_DIRECT	learning	RT		9	0.7	0.03	0.73
	GOTERM_BP_DIRECT	granulocyte differentiation	RT		4	0.3	0.03	0.73
	GOTERM_BP_DIRECT	negative regulation of microtubule depolymerization	RT		5	0.4	0.031	0.74
	GOTERM_BP_DIRECT	olfactory bulb development	RT		5	0.4	0.031	0.74
	GOTERM_BP_DIRECT	retinal ganglion cell axon guidance	RT		5	0.4	0.031	0.74
	GOTERM_BP_DIRECT	regulation of alternative mRNA splicing, via spliceosome	RT		7	0.5	0.034	0.76
	GOTERM_BP_DIRECT	regulation of RNA splicing	RT		6	0.5	0.037	0.78
	GOTERM_BP_DIRECT	trigeminal nerve structural organization	RT		3	0.2	0.037	0.78
	GOTERM_BP_DIRECT	cardiac ventricle formation	RT		3	0.2	0.037	0.78
	GOTERM_BP_DIRECT	optic nerve morphogenesis	RT		3	0.2	0.037	0.78
	GOTERM_BP_DIRECT	negative regulation of synapse assembly	RT		3	0.2	0.037	0.78
	GOTERM_BP_DIRECT	regulation of transforming growth factor beta receptor signaling pathway	RT		5	0.4	0.037	0.78
	GOTERM_BP_DIRECT	histone H4-K16 acetylation	RT		5	0.4	0.037	0.78
	GOTERM_BP_DIRECT	semaphorin-plexin signaling pathway involved in axon guidance	RT		4	0.3	0.038	0.79
	GOTERM_BP_DIRECT	mitotic spindle organization	RT		6	0.5	0.042	0.81
	GOTERM_BP_DIRECT	histone H3 deacetylation	RT		5	0.4	0.043	0.82
	GOTERM_BP_DIRECT	mitotic cell cycle	RT		7	0.5	0.047	0.84
	GOTERM_BP_DIRECT	layer formation in cerebral cortex	RT		4	0.3	0.047	0.84
	GOTERM_BP_DIRECT	dendritic spine development	RT		4	0.3	0.047	0.84
	GOTERM_BP_DIRECT	axonogenesis	RT		12	0.9	0.052	0.86
	GOTERM_BP_DIRECT	long-chain fatty-acyl-CoA biosynthetic process	RT		7	0.5	0.052	0.86
	GOTERM_BP_DIRECT	conditioned taste aversion	RT		3	0.2	0.053	0.86
	GOTERM_BP_DIRECT	histone H4-K20 trimethylation	RT		3	0.2	0.053	0.86
	GOTERM_BP_DIRECT	ventral spinal cord development	RT		3	0.2	0.053	0.86
	GOTERM_BP_DIRECT	DNA replication initiation	RT		6	0.5	0.053	0.86
	GOTERM_BP_DIRECT	chromatin organization	RT		7	0.5	0.057	0.88
	GOTERM_BP_DIRECT	isoprenoid biosynthetic process	RT		4	0.3	0.058	0.88
	GOTERM_BP_DIRECT	alternative mRNA splicing, via spliceosome	RT		4	0.3	0.058	0.88
	GOTERM_BP_DIRECT	glial cell differentiation	RT		4	0.3	0.058	0.88
	GOTERM_BP_DIRECT	ATP-dependent chromatin remodeling	RT		5	0.4	0.058	0.88
	GOTERM_BP_DIRECT	neuron projection development	RT		12	0.9	0.058	0.88
	GOTERM_BP_DIRECT	cellular response to insulin stimulus	RT		10	0.8	0.06	0.88
	GOTERM_BP_DIRECT	positive regulation of neuron differentiation	RT		10	0.8	0.064	0.9
	GOTERM_BP_DIRECT	cochlea development	RT		5	0.4	0.066	0.9
	GOTERM_BP_DIRECT	positive regulation of microtubule polymerization	RT		4	0.3	0.069	0.9
	GOTERM_BP_DIRECT	positive regulation of telomerase RNA localization to Cajal body	RT		4	0.3	0.069	0.9
	GOTERM_BP_DIRECT	cardiac muscle hypertrophy in response to stress	RT		4	0.3	0.069	0.9
	GOTERM_BP_DIRECT	sympathetic nervous system development	RT		4	0.3	0.069	0.9
	GOTERM_BP_DIRECT	neural crest cell migration	RT		7	0.5	0.068	0.91
	GOTERM_BP_DIRECT	neuroepithelial cell differentiation	RT		3	0.2	0.071	0.91
	GOTERM_BP_DIRECT	polyamine metabolic process	RT		3	0.2	0.071	0.91
	GOTERM_BP_DIRECT	glial cell proliferation	RT		3	0.2	0.071	0.91
	GOTERM_BP_DIRECT	epithelial structure maintenance	RT		3	0.2	0.071	0.91
	GOTERM_BP_DIRECT	positive regulation of transcription of nuclear large rRNA transcript from RNA polymerase I promoter	RT		3	0.2	0.071	0.91
	GOTERM_BP_DIRECT	histone H3-K4 demethylation	RT		3	0.2	0.071	0.91
	GOTERM_BP_DIRECT	commissural neuron axon guidance	RT		3	0.2	0.071	0.91
	GOTERM_BP_DIRECT	protein ubiquitination involved in ubiquitin-dependent protein catabolic process	RT		16	1.3	0.071	0.91
	GOTERM_BP_DIRECT	RNA splicing	RT		17	1.3	0.072	0.91
	GOTERM_BP_DIRECT	negative regulation of G1/S transition of mitotic cell cycle	RT		5	0.4	0.075	0.91
	GOTERM_BP_DIRECT	sprouting angiogenesis	RT		5	0.4	0.075	0.91
	GOTERM_BP_DIRECT	histone deacetylation	RT		7	0.5	0.075	0.91
	GOTERM_BP_DIRECT	small GTPase mediated signal transduction	RT		23	1.8	0.078	0.92
	GOTERM_BP_DIRECT	positive regulation of apoptotic process	RT		27	2.1	0.079	0.92
	GOTERM_BP_DIRECT	histone H4-K5 acetylation	RT		4	0.3	0.081	0.92
	GOTERM_BP_DIRECT	histone H4-K8 acetylation	RT		4	0.3	0.081	0.92
	GOTERM_BP_DIRECT	negative regulation of viral release from host cell	RT		4	0.3	0.081	0.92
	GOTERM_BP_DIRECT	male gonad development	RT		11	0.9	0.082	0.93
	GOTERM_BP_DIRECT	SRP-dependent cotranslational protein targeting to membrane	RT		11	0.9	0.082	0.93
	GOTERM_BP_DIRECT	adult behavior	RT		5	0.4	0.084	0.93
	GOTERM_BP_DIRECT	tRNA methylation	RT		5	0.4	0.084	0.93
	GOTERM_BP_DIRECT	adherens junction organization	RT		6	0.5	0.088	0.93
	GOTERM_BP_DIRECT	protein polyubiquitination	RT		18	1.4	0.088	0.94
	GOTERM_BP_DIRECT	negative regulation of cAMP-dependent protein kinase activity	RT		3	0.2	0.09	0.94
	GOTERM_BP_DIRECT	cellular response to forskolin	RT		3	0.2	0.09	0.94
	GOTERM_BP_DIRECT	regulation of cardiac muscle cell action potential involved in regulation of contraction	RT		3	0.2	0.09	0.94
	GOTERM_BP_DIRECT	negative regulation of protein complex assembly	RT		4	0.3	0.093	0.94
	GOTERM_BP_DIRECT	gastrulation with mouth forming second	RT		4	0.3	0.093	0.94
	GOTERM_BP_DIRECT	post-embryonic development	RT		9	0.7	0.099	0.95
	GOTERM_BP_DIRECT	cytoskeleton organization	RT		16	1.3	0.099	0.95

## Sheet: SPs
Sublist	Category	Term	RT	Genes	Count	%	P-Value	Benjamini
	KEGG_PATHWAY	Axon guidance	RT		34	2.7	3.7e-15	8.6e-13
	KEGG_PATHWAY	Spliceosome	RT		17	1.3	0.0014	0.15
	KEGG_PATHWAY	Steroid biosynthesis	RT		6	0.5	0.003	0.21
	KEGG_PATHWAY	ErbB signaling pathway	RT		12	0.9	0.0051	0.26
	KEGG_PATHWAY	Colorectal cancer	RT		9	0.7	0.014	0.49
	KEGG_PATHWAY	Pathogenic Escherichia coli infection	RT		8	0.6	0.015	0.46
	KEGG_PATHWAY	Glutathione metabolism	RT		8	0.6	0.015	0.46
	KEGG_PATHWAY	Morphine addiction	RT		11	0.9	0.019	0.48
	KEGG_PATHWAY	Ubiquitin mediated proteolysis	RT		14	1.1	0.025	0.53
	KEGG_PATHWAY	Adherens junction	RT		9	0.7	0.03	0.55
	KEGG_PATHWAY	RNA transport	RT		16	1.3	0.033	0.52
	KEGG_PATHWAY	Glycosaminoglycan biosynthesis - heparan sulfate / heparin	RT		5	0.4	0.033	0.55
	KEGG_PATHWAY	Thyroid hormone signaling pathway	RT		12	0.9	0.034	0.49
	KEGG_PATHWAY	Bacterial invasion of epithelial cells	RT		9	0.7	0.048	0.59
	KEGG_PATHWAY	Cholinergic synapse	RT		11	0.9	0.062	0.66
	KEGG_PATHWAY	Dopaminergic synapse	RT		12	0.9	0.068	0.67
	KEGG_PATHWAY	Glutamatergic synapse	RT		11	0.9	0.072	0.67
	KEGG_PATHWAY	GABAergic synapse	RT		9	0.7	0.073	0.65
	KEGG_PATHWAY	Retrograde endocannabinoid signaling	RT		10	0.8	0.078	0.66
	KEGG_PATHWAY	FoxO signaling pathway	RT		12	0.9	0.088	0.68
	KEGG_PATHWAY	Synthesis and degradation of ketone bodies	RT		3	0.2	0.092	0.68
