# Supplementary material for: Identification of the Molecular Events Involved in the Development of Prefrontal Cortex Through the Analysis of RNA-Seq Data From BrainSpan
Source: ASN Neuro. 2019 Jun 18;11:1759091419854627. doi: 10.1177/1759091419854627 (PMC6582306; doi:10.1177/1759091419854627)
Supplement: Supplemental Material2 - Supplemental material for Identification of the Molecular Events Involved in the Development of Prefrontal Cortex Through the Analysis of RNA-Seq Data From BrainSpan [file Supplemental_Material2.zip › DFC/6/BPs & SPs-6.xlsx]

## Sheet: BPs
Sublist	Category	Term	RT	Genes	Count	%	P-Value	Benjamini
	GOTERM_BP_DIRECT	extracellular matrix organization	RT		16	6.8	8.1e-09	1.2e-05
	GOTERM_BP_DIRECT	cell adhesion	RT		23	9.7	1.6e-08	1.2e-05
	GOTERM_BP_DIRECT	response to wounding	RT		10	4.2	4e-08	2e-05
	GOTERM_BP_DIRECT	angiogenesis	RT		15	6.4	3.1e-07	0.00011
	GOTERM_BP_DIRECT	aging	RT		12	5.1	3.3e-06	0.00098
	GOTERM_BP_DIRECT	response to hypoxia	RT		12	5.1	4.9e-06	0.0012
	GOTERM_BP_DIRECT	positive regulation of angiogenesis	RT		10	4.2	7.2e-06	0.0015
	GOTERM_BP_DIRECT	cellular response to calcium ion	RT		7	3	2.5e-05	0.0037
	GOTERM_BP_DIRECT	oxygen transport	RT		5	2.1	2.1e-05	0.0039
	GOTERM_BP_DIRECT	platelet degranulation	RT		9	3.8	2.5e-05	0.0041
	GOTERM_BP_DIRECT	bicarbonate transport	RT		6	2.5	0.00014	0.019
	GOTERM_BP_DIRECT	positive regulation of gene expression	RT		12	5.1	0.00023	0.026
	GOTERM_BP_DIRECT	negative regulation of apoptotic process	RT		16	6.8	0.00025	0.027
	GOTERM_BP_DIRECT	regulation of cell death	RT		4	1.7	0.00023	0.028
	GOTERM_BP_DIRECT	cellular response to salt stress	RT		3	1.3	0.00039	0.038
	GOTERM_BP_DIRECT	vasculogenesis	RT		6	2.5	0.00045	0.041
	GOTERM_BP_DIRECT	leukocyte migration	RT		8	3.4	0.00052	0.045
	GOTERM_BP_DIRECT	response to cold	RT		5	2.1	0.00075	0.06
	GOTERM_BP_DIRECT	positive regulation of cell differentiation	RT		5	2.1	0.00083	0.063
	GOTERM_BP_DIRECT	positive regulation of ERK1 and ERK2 cascade	RT		9	3.8	0.00096	0.069
	GOTERM_BP_DIRECT	negative regulation of viral entry into host cell	RT		4	1.7	0.0011	0.073
	GOTERM_BP_DIRECT	interferon-gamma-mediated signaling pathway	RT		6	2.5	0.0013	0.087
	GOTERM_BP_DIRECT	cellular response to tumor necrosis factor	RT		7	3	0.0017	0.1
	GOTERM_BP_DIRECT	cellular response to lipopolysaccharide	RT		7	3	0.0019	0.11
	GOTERM_BP_DIRECT	negative regulation of cell proliferation	RT		13	5.5	0.0021	0.12
	GOTERM_BP_DIRECT	response to interferon-gamma	RT		4	1.7	0.0025	0.13
	GOTERM_BP_DIRECT	positive regulation of peptidyl-tyrosine phosphorylation	RT		6	2.5	0.0025	0.13
	GOTERM_BP_DIRECT	chorio-allantoic fusion	RT		3	1.3	0.0027	0.13
	GOTERM_BP_DIRECT	central nervous system myelination	RT		3	1.3	0.0027	0.13
	GOTERM_BP_DIRECT	response to drug	RT		11	4.7	0.0028	0.13
	GOTERM_BP_DIRECT	response to hydrogen peroxide	RT		5	2.1	0.0028	0.13
	GOTERM_BP_DIRECT	nuclear-transcribed mRNA catabolic process, deadenylation-dependent decay	RT		3	1.3	0.0035	0.15
	GOTERM_BP_DIRECT	immune response	RT		13	5.5	0.0035	0.16
	GOTERM_BP_DIRECT	cell-matrix adhesion	RT		6	2.5	0.0038	0.16
	GOTERM_BP_DIRECT	transforming growth factor beta receptor signaling pathway	RT		6	2.5	0.0042	0.17
	GOTERM_BP_DIRECT	response to interferon-beta	RT		3	1.3	0.0045	0.17
	GOTERM_BP_DIRECT	response to mechanical stimulus	RT		5	2.1	0.0047	0.18
	GOTERM_BP_DIRECT	cellular response to fibroblast growth factor stimulus	RT		4	1.7	0.0048	0.18
	GOTERM_BP_DIRECT	cellular response to hypoxia	RT		6	2.5	0.005	0.18
	GOTERM_BP_DIRECT	regulation of angiogenesis	RT		4	1.7	0.0053	0.18
	GOTERM_BP_DIRECT	response to metal ion	RT		3	1.3	0.0056	0.19
	GOTERM_BP_DIRECT	response to interferon-alpha	RT		3	1.3	0.0056	0.19
	GOTERM_BP_DIRECT	negative regulation of protein autophosphorylation	RT		3	1.3	0.0056	0.19
	GOTERM_BP_DIRECT	regulation of cell proliferation	RT		8	3.4	0.0056	0.19
	GOTERM_BP_DIRECT	cellular response to epidermal growth factor stimulus	RT		4	1.7	0.0063	0.2
	GOTERM_BP_DIRECT	behavioral response to pain	RT		3	1.3	0.0068	0.2
	GOTERM_BP_DIRECT	cellular response to peptide	RT		3	1.3	0.0068	0.2
	GOTERM_BP_DIRECT	regulation of mRNA stability	RT		6	2.5	0.0067	0.21
	GOTERM_BP_DIRECT	osteoblast differentiation	RT		6	2.5	0.007	0.21
	GOTERM_BP_DIRECT	3'-UTR-mediated mRNA destabilization	RT		3	1.3	0.008	0.23
	GOTERM_BP_DIRECT	negative regulation of cysteine-type endopeptidase activity involved in apoptotic process	RT		5	2.1	0.0082	0.23
	GOTERM_BP_DIRECT	negative regulation of T cell proliferation	RT		4	1.7	0.0087	0.24
	GOTERM_BP_DIRECT	response to virus	RT		6	2.5	0.0088	0.24
	GOTERM_BP_DIRECT	cellular response to mechanical stimulus	RT		5	2.1	0.009	0.24
	GOTERM_BP_DIRECT	positive regulation of inflammatory response	RT		5	2.1	0.0099	0.25
	GOTERM_BP_DIRECT	acute-phase response	RT		4	1.7	0.01	0.25
	GOTERM_BP_DIRECT	positive regulation of nuclear-transcribed mRNA catabolic process, deadenylation-dependent decay	RT		3	1.3	0.011	0.27
	GOTERM_BP_DIRECT	response to biotic stimulus	RT		3	1.3	0.011	0.27
	GOTERM_BP_DIRECT	extracellular matrix disassembly	RT		5	2.1	0.011	0.27
	GOTERM_BP_DIRECT	central nervous system development	RT		6	2.5	0.013	0.29
	GOTERM_BP_DIRECT	cellular iron ion homeostasis	RT		4	1.7	0.014	0.31
	GOTERM_BP_DIRECT	signal transduction	RT		23	9.7	0.014	0.31
	GOTERM_BP_DIRECT	cellular response to hormone stimulus	RT		4	1.7	0.015	0.32
	GOTERM_BP_DIRECT	myelination	RT		4	1.7	0.016	0.33
	GOTERM_BP_DIRECT	response to cAMP	RT		4	1.7	0.016	0.33
	GOTERM_BP_DIRECT	response to corticosterone	RT		3	1.3	0.018	0.36
	GOTERM_BP_DIRECT	response to organic cyclic compound	RT		4	1.7	0.019	0.37
	GOTERM_BP_DIRECT	skeletal muscle cell differentiation	RT		4	1.7	0.019	0.37
	GOTERM_BP_DIRECT	negative regulation of transcription from RNA polymerase II promoter	RT		16	6.8	0.019	0.37
	GOTERM_BP_DIRECT	positive regulation of cell migration	RT		7	3	0.02	0.37
	GOTERM_BP_DIRECT	negative regulation of growth	RT		3	1.3	0.02	0.38
	GOTERM_BP_DIRECT	adrenal gland development	RT		3	1.3	0.02	0.38
	GOTERM_BP_DIRECT	positive regulation of receptor-mediated endocytosis	RT		3	1.3	0.02	0.38
	GOTERM_BP_DIRECT	cellular response to zinc ion	RT		3	1.3	0.02	0.38
	GOTERM_BP_DIRECT	response to cytokine	RT		4	1.7	0.022	0.39
	GOTERM_BP_DIRECT	cellular response to glucocorticoid stimulus	RT		3	1.3	0.022	0.4
	GOTERM_BP_DIRECT	positive regulation of pri-miRNA transcription from RNA polymerase II promoter	RT		3	1.3	0.022	0.4
	GOTERM_BP_DIRECT	nuclear-transcribed mRNA catabolic process, deadenylation-independent decay	RT		2	0.8	0.023	0.4
	GOTERM_BP_DIRECT	positive regulation of intracellular mRNA localization	RT		2	0.8	0.023	0.4
	GOTERM_BP_DIRECT	regulation of keratinocyte apoptotic process	RT		2	0.8	0.023	0.4
	GOTERM_BP_DIRECT	chronological cell aging	RT		2	0.8	0.023	0.4
	GOTERM_BP_DIRECT	cellular response to erythropoietin	RT		2	0.8	0.023	0.4
	GOTERM_BP_DIRECT	regulation of cell shape	RT		6	2.5	0.023	0.4
	GOTERM_BP_DIRECT	negative regulation of cell migration	RT		5	2.1	0.024	0.4
	GOTERM_BP_DIRECT	positive regulation of fibroblast proliferation	RT		4	1.7	0.024	0.4
	GOTERM_BP_DIRECT	fibrinolysis	RT		3	1.3	0.024	0.41
	GOTERM_BP_DIRECT	positive regulation of focal adhesion assembly	RT		3	1.3	0.024	0.41
	GOTERM_BP_DIRECT	positive regulation of neutrophil chemotaxis	RT		3	1.3	0.026	0.42
	GOTERM_BP_DIRECT	cellular response to vascular endothelial growth factor stimulus	RT		3	1.3	0.028	0.44
	GOTERM_BP_DIRECT	hemopoiesis	RT		4	1.7	0.03	0.46
	GOTERM_BP_DIRECT	cell motility	RT		3	1.3	0.031	0.46
	GOTERM_BP_DIRECT	response to electrical stimulus	RT		3	1.3	0.031	0.46
	GOTERM_BP_DIRECT	positive regulation of osteoblast differentiation	RT		4	1.7	0.032	0.47
	GOTERM_BP_DIRECT	regulation of sequence-specific DNA binding transcription factor activity	RT		3	1.3	0.033	0.47
	GOTERM_BP_DIRECT	retinoid metabolic process	RT		4	1.7	0.033	0.48
	GOTERM_BP_DIRECT	cellular response to cycloheximide	RT		2	0.8	0.034	0.48
	GOTERM_BP_DIRECT	chylomicron remodeling	RT		2	0.8	0.034	0.48
	GOTERM_BP_DIRECT	regulation of interleukin-10 secretion	RT		2	0.8	0.034	0.48
	GOTERM_BP_DIRECT	extracellular matrix constituent secretion	RT		2	0.8	0.034	0.48
	GOTERM_BP_DIRECT	triglyceride homeostasis	RT		3	1.3	0.036	0.49
	GOTERM_BP_DIRECT	positive regulation of transcription, DNA-templated	RT		12	5.1	0.036	0.49
	GOTERM_BP_DIRECT	cell-cell adhesion	RT		8	3.4	0.037	0.5
	GOTERM_BP_DIRECT	cell chemotaxis	RT		4	1.7	0.039	0.51
	GOTERM_BP_DIRECT	positive regulation of I-kappaB kinase/NF-kappaB signaling	RT		6	2.5	0.039	0.51
	GOTERM_BP_DIRECT	response to radiation	RT		3	1.3	0.041	0.52
	GOTERM_BP_DIRECT	negative regulation of endothelial cell apoptotic process	RT		3	1.3	0.041	0.52
	GOTERM_BP_DIRECT	regulation of transcription from RNA polymerase II promoter in response to hypoxia	RT		3	1.3	0.041	0.52
	GOTERM_BP_DIRECT	response to lipopolysaccharide	RT		6	2.5	0.041	0.52
	GOTERM_BP_DIRECT	negative regulation of smooth muscle cell proliferation	RT		3	1.3	0.044	0.52
	GOTERM_BP_DIRECT	positive regulation of cell proliferation	RT		11	4.7	0.043	0.53
	GOTERM_BP_DIRECT	response to glucose	RT		4	1.7	0.043	0.53
	GOTERM_BP_DIRECT	post-embryonic hemopoiesis	RT		2	0.8	0.045	0.53
	GOTERM_BP_DIRECT	regulation of tissue remodeling	RT		2	0.8	0.045	0.53
	GOTERM_BP_DIRECT	post-embryonic camera-type eye development	RT		2	0.8	0.045	0.53
	GOTERM_BP_DIRECT	regulation of interleukin-4 production	RT		2	0.8	0.045	0.53
	GOTERM_BP_DIRECT	negative regulation of mitotic cell cycle phase transition	RT		2	0.8	0.045	0.53
	GOTERM_BP_DIRECT	central nervous system vasculogenesis	RT		2	0.8	0.045	0.53
	GOTERM_BP_DIRECT	central nervous system myelin maintenance	RT		2	0.8	0.045	0.53
	GOTERM_BP_DIRECT	response to testosterone	RT		3	1.3	0.046	0.54
	GOTERM_BP_DIRECT	negative regulation of fibroblast proliferation	RT		3	1.3	0.049	0.55
	GOTERM_BP_DIRECT	cell migration	RT		6	2.5	0.049	0.56
	GOTERM_BP_DIRECT	vascular endothelial growth factor receptor signaling pathway	RT		4	1.7	0.05	0.56
	GOTERM_BP_DIRECT	chemotaxis	RT		5	2.1	0.052	0.57
	GOTERM_BP_DIRECT	negative regulation of extrinsic apoptotic signaling pathway via death domain receptors	RT		3	1.3	0.055	0.58
	GOTERM_BP_DIRECT	immunoglobulin production involved in immunoglobulin mediated immune response	RT		2	0.8	0.056	0.59
	GOTERM_BP_DIRECT	negative regulation of dendritic cell differentiation	RT		2	0.8	0.056	0.59
	GOTERM_BP_DIRECT	hemoglobin biosynthetic process	RT		2	0.8	0.056	0.59
	GOTERM_BP_DIRECT	positive regulation of endothelial cell chemotaxis by VEGF-activated vascular endothelial growth factor receptor signaling pathway	RT		2	0.8	0.056	0.59
	GOTERM_BP_DIRECT	regulation of myoblast differentiation	RT		2	0.8	0.056	0.59
	GOTERM_BP_DIRECT	embryonic placenta morphogenesis	RT		2	0.8	0.056	0.59
	GOTERM_BP_DIRECT	regulation of protein phosphorylation	RT		3	1.3	0.058	0.6
	GOTERM_BP_DIRECT	negative regulation of signal transduction	RT		3	1.3	0.058	0.6
	GOTERM_BP_DIRECT	positive regulation of protein phosphorylation	RT		5	2.1	0.059	0.6
	GOTERM_BP_DIRECT	T cell costimulation	RT		4	1.7	0.061	0.61
	GOTERM_BP_DIRECT	negative regulation of inflammatory response	RT		4	1.7	0.063	0.61
	GOTERM_BP_DIRECT	cell maturation	RT		3	1.3	0.064	0.62
	GOTERM_BP_DIRECT	receptor-mediated endocytosis	RT		6	2.5	0.064	0.62
	GOTERM_BP_DIRECT	wound healing	RT		4	1.7	0.065	0.62
	GOTERM_BP_DIRECT	negative regulation of neuron apoptotic process	RT		5	2.1	0.066	0.62
	GOTERM_BP_DIRECT	cellular hyperosmotic response	RT		2	0.8	0.067	0.62
	GOTERM_BP_DIRECT	purine nucleobase metabolic process	RT		2	0.8	0.067	0.62
	GOTERM_BP_DIRECT	vascular endothelial growth factor signaling pathway	RT		2	0.8	0.067	0.62
	GOTERM_BP_DIRECT	regulation of B cell differentiation	RT		2	0.8	0.067	0.62
	GOTERM_BP_DIRECT	oxygen homeostasis	RT		2	0.8	0.067	0.62
	GOTERM_BP_DIRECT	negative regulation of tumor necrosis factor production	RT		3	1.3	0.071	0.64
	GOTERM_BP_DIRECT	ureteric bud development	RT		3	1.3	0.071	0.64
	GOTERM_BP_DIRECT	lipoprotein metabolic process	RT		3	1.3	0.071	0.64
	GOTERM_BP_DIRECT	positive regulation of tyrosine phosphorylation of Stat3 protein	RT		3	1.3	0.071	0.64
	GOTERM_BP_DIRECT	protein stabilization	RT		5	2.1	0.072	0.64
	GOTERM_BP_DIRECT	negative regulation of gene expression	RT		5	2.1	0.073	0.65
	GOTERM_BP_DIRECT	response to progesterone	RT		3	1.3	0.074	0.65
	GOTERM_BP_DIRECT	cell death	RT		3	1.3	0.074	0.65
	GOTERM_BP_DIRECT	response to toxic substance	RT		4	1.7	0.075	0.65
	GOTERM_BP_DIRECT	negative regulation of neuron death	RT		3	1.3	0.077	0.66
	GOTERM_BP_DIRECT	negative regulation of viral genome replication	RT		3	1.3	0.077	0.66
	GOTERM_BP_DIRECT	erythrocyte differentiation	RT		3	1.3	0.077	0.66
	GOTERM_BP_DIRECT	humoral immune response mediated by circulating immunoglobulin	RT		2	0.8	0.078	0.66
	GOTERM_BP_DIRECT	pancreatic juice secretion	RT		2	0.8	0.078	0.66
	GOTERM_BP_DIRECT	cellular response to phorbol 13-acetate 12-myristate	RT		2	0.8	0.078	0.66
	GOTERM_BP_DIRECT	peripheral nervous system myelin maintenance	RT		2	0.8	0.078	0.66
	GOTERM_BP_DIRECT	positive regulation of macrophage cytokine production	RT		2	0.8	0.078	0.66
	GOTERM_BP_DIRECT	positive regulation of monocyte differentiation	RT		2	0.8	0.078	0.66
	GOTERM_BP_DIRECT	p38MAPK cascade	RT		2	0.8	0.078	0.66
	GOTERM_BP_DIRECT	very-low-density lipoprotein particle remodeling	RT		2	0.8	0.078	0.66
	GOTERM_BP_DIRECT	positive regulation of dendritic cell antigen processing and presentation	RT		2	0.8	0.078	0.66
	GOTERM_BP_DIRECT	positive regulation of stress fiber assembly	RT		3	1.3	0.084	0.68
	GOTERM_BP_DIRECT	response to unfolded protein	RT		3	1.3	0.084	0.68
	GOTERM_BP_DIRECT	positive regulation of nitric oxide biosynthetic process	RT		3	1.3	0.087	0.69
	GOTERM_BP_DIRECT	stem cell proliferation	RT		2	0.8	0.088	0.69
	GOTERM_BP_DIRECT	cellular response to laminar fluid shear stress	RT		2	0.8	0.088	0.69
	GOTERM_BP_DIRECT	cellular response to granulocyte macrophage colony-stimulating factor stimulus	RT		2	0.8	0.088	0.69
	GOTERM_BP_DIRECT	positive regulation of protein metabolic process	RT		2	0.8	0.088	0.69
	GOTERM_BP_DIRECT	positive regulation of phospholipase activity	RT		2	0.8	0.088	0.69
	GOTERM_BP_DIRECT	regulation of stem cell proliferation	RT		2	0.8	0.088	0.69
	GOTERM_BP_DIRECT	positive thymic T cell selection	RT		2	0.8	0.088	0.69
	GOTERM_BP_DIRECT	regulation of keratinocyte proliferation	RT		2	0.8	0.088	0.69
	GOTERM_BP_DIRECT	antigen processing and presentation of exogenous peptide antigen via MHC class II	RT		4	1.7	0.09	0.7
	GOTERM_BP_DIRECT	activation of protein kinase activity	RT		3	1.3	0.094	0.71
	GOTERM_BP_DIRECT	positive regulation of actin filament polymerization	RT		3	1.3	0.094	0.71
	GOTERM_BP_DIRECT	outflow tract morphogenesis	RT		3	1.3	0.098	0.72
	GOTERM_BP_DIRECT	regulation of ruffle assembly	RT		2	0.8	0.099	0.72
	GOTERM_BP_DIRECT	negative regulation of erythrocyte differentiation	RT		2	0.8	0.099	0.72
	GOTERM_BP_DIRECT	glomerular filtration	RT		2	0.8	0.099	0.72
	GOTERM_BP_DIRECT	positive regulation of ceramide biosynthetic process	RT		2	0.8	0.099	0.72

## Sheet: SPs
Sublist	Category	Term	RT	Genes	Count	%	P-Value	Benjamini
	KEGG_PATHWAY	Staphylococcus aureus infection	RT		7	3	0.00012	0.018
	KEGG_PATHWAY	ECM-receptor interaction	RT		8	3.4	0.00024	0.019
	KEGG_PATHWAY	Complement and coagulation cascades	RT		7	3	0.00045	0.024
	KEGG_PATHWAY	HIF-1 signaling pathway	RT		8	3.4	0.00051	0.02
	KEGG_PATHWAY	Pertussis	RT		7	3	0.00071	0.022
	KEGG_PATHWAY	Focal adhesion	RT		11	4.7	0.00074	0.019
	KEGG_PATHWAY	Rheumatoid arthritis	RT		7	3	0.0016	0.036
	KEGG_PATHWAY	Chagas disease (American trypanosomiasis)	RT		7	3	0.0038	0.065
	KEGG_PATHWAY	HTLV-I infection	RT		11	4.7	0.0038	0.072
	KEGG_PATHWAY	Cell adhesion molecules (CAMs)	RT		8	3.4	0.0044	0.067
	KEGG_PATHWAY	Antigen processing and presentation	RT		6	2.5	0.0047	0.066
	KEGG_PATHWAY	Hematopoietic cell lineage	RT		6	2.5	0.0076	0.095
	KEGG_PATHWAY	PI3K-Akt signaling pathway	RT		12	5.1	0.011	0.12
	KEGG_PATHWAY	Influenza A	RT		8	3.4	0.013	0.14
	KEGG_PATHWAY	TNF signaling pathway	RT		6	2.5	0.018	0.18
	KEGG_PATHWAY	Mineral absorption	RT		4	1.7	0.028	0.25
	KEGG_PATHWAY	MAPK signaling pathway	RT		9	3.8	0.031	0.25
	KEGG_PATHWAY	Salmonella infection	RT		5	2.1	0.032	0.25
	KEGG_PATHWAY	Malaria	RT		4	1.7	0.034	0.25
	KEGG_PATHWAY	Osteoclast differentiation	RT		6	2.5	0.041	0.28
	KEGG_PATHWAY	Systemic lupus erythematosus	RT		6	2.5	0.044	0.29
	KEGG_PATHWAY	Herpes simplex infection	RT		7	3	0.049	0.3
	KEGG_PATHWAY	Proteoglycans in cancer	RT		7	3	0.069	0.39
	KEGG_PATHWAY	African trypanosomiasis	RT		3	1.3	0.082	0.43
	KEGG_PATHWAY	Prion diseases	RT		3	1.3	0.082	0.43
	KEGG_PATHWAY	Leishmaniasis	RT		4	1.7	0.083	0.42
	KEGG_PATHWAY	Toxoplasmosis	RT		5	2.1	0.091	0.44
