# Supplementary material for: Identification of the Molecular Events Involved in the Development of Prefrontal Cortex Through the Analysis of RNA-Seq Data From BrainSpan
Source: ASN Neuro. 2019 Jun 18;11:1759091419854627. doi: 10.1177/1759091419854627 (PMC6582306; doi:10.1177/1759091419854627)
Supplement: Supplemental Material2 - Supplemental material for Identification of the Molecular Events Involved in the Development of Prefrontal Cortex Through the Analysis of RNA-Seq Data From BrainSpan [file Supplemental_Material2.zip › DFC/7/BPs & SPs-7.xlsx]

## Sheet: BPs
Sublist	Category	Term	RT	Genes	Count	%	P-Value	Benjamini
	GOTERM_BP_DIRECT	positive regulation of cell proliferation	RT		43	5.4	2.7e-07	0.00044
	GOTERM_BP_DIRECT	vasculogenesis	RT		14	1.8	1.4e-07	0.00046
	GOTERM_BP_DIRECT	SRP-dependent cotranslational protein targeting to membrane	RT		17	2.1	5.3e-07	0.00056
	GOTERM_BP_DIRECT	response to progesterone	RT		11	1.4	1.5e-06	0.0012
	GOTERM_BP_DIRECT	Notch signaling pathway	RT		18	2.3	1.8e-06	0.0012
	GOTERM_BP_DIRECT	response to hypoxia	RT		22	2.8	2.9e-06	0.0013
	GOTERM_BP_DIRECT	homophilic cell adhesion via plasma membrane adhesion molecules	RT		21	2.6	2.8e-06	0.0015
	GOTERM_BP_DIRECT	viral transcription	RT		17	2.1	5.8e-06	0.002
	GOTERM_BP_DIRECT	translational initiation	RT		19	2.4	5.1e-06	0.0021
	GOTERM_BP_DIRECT	negative regulation of neuron differentiation	RT		12	1.5	7.6e-06	0.0024
	GOTERM_BP_DIRECT	positive regulation of cell division	RT		11	1.4	9.3e-06	0.0027
	GOTERM_BP_DIRECT	nuclear-transcribed mRNA catabolic process, nonsense-mediated decay	RT		17	2.1	1.3e-05	0.0034
	GOTERM_BP_DIRECT	response to drug	RT		29	3.6	1.8e-05	0.0044
	GOTERM_BP_DIRECT	cell adhesion	RT		37	4.6	4.1e-05	0.0094
	GOTERM_BP_DIRECT	dermatan sulfate biosynthetic process	RT		6	0.8	5.2e-05	0.01
	GOTERM_BP_DIRECT	endodermal cell differentiation	RT		8	1	5.4e-05	0.01
	GOTERM_BP_DIRECT	angiogenesis	RT		23	2.9	5.1e-05	0.011
	GOTERM_BP_DIRECT	extracellular matrix organization	RT		21	2.6	6.9e-05	0.012
	GOTERM_BP_DIRECT	negative regulation of glial cell proliferation	RT		5	0.6	6.9e-05	0.012
	GOTERM_BP_DIRECT	hair follicle development	RT		9	1.1	8e-05	0.013
	GOTERM_BP_DIRECT	positive regulation of epithelial cell proliferation	RT		11	1.4	8.7e-05	0.013
	GOTERM_BP_DIRECT	regulation of cell shape	RT		17	2.1	9.6e-05	0.014
	GOTERM_BP_DIRECT	nervous system development	RT		26	3.3	0.00012	0.017
	GOTERM_BP_DIRECT	positive regulation of transcription from RNA polymerase II promoter	RT		62	7.8	0.00013	0.017
	GOTERM_BP_DIRECT	brain development	RT		20	2.5	0.00014	0.017
	GOTERM_BP_DIRECT	lung development	RT		12	1.5	0.00015	0.017
	GOTERM_BP_DIRECT	response to wounding	RT		11	1.4	0.00013	0.018
	GOTERM_BP_DIRECT	somatic stem cell population maintenance	RT		11	1.4	0.00017	0.02
	GOTERM_BP_DIRECT	response to estradiol	RT		13	1.6	0.00018	0.02
	GOTERM_BP_DIRECT	wound healing	RT		12	1.5	0.00023	0.024
	GOTERM_BP_DIRECT	negative regulation of stem cell differentiation	RT		5	0.6	0.00023	0.024
	GOTERM_BP_DIRECT	heart development	RT		19	2.4	0.00025	0.025
	GOTERM_BP_DIRECT	oligodendrocyte differentiation	RT		7	0.9	0.0003	0.028
	GOTERM_BP_DIRECT	negative regulation of cell proliferation	RT		31	3.9	0.00033	0.028
	GOTERM_BP_DIRECT	translation	RT		23	2.9	0.00032	0.029
	GOTERM_BP_DIRECT	epithelial cell differentiation	RT		11	1.4	0.00032	0.029
	GOTERM_BP_DIRECT	outflow tract morphogenesis	RT		9	1.1	0.00033	0.029
	GOTERM_BP_DIRECT	cell migration	RT		18	2.3	0.00034	0.029
	GOTERM_BP_DIRECT	pulmonary valve morphogenesis	RT		5	0.6	0.00038	0.03
	GOTERM_BP_DIRECT	positive regulation of osteoblast differentiation	RT		10	1.3	0.00044	0.035
	GOTERM_BP_DIRECT	ventricular septum morphogenesis	RT		7	0.9	0.0007	0.053
	GOTERM_BP_DIRECT	glycosaminoglycan metabolic process	RT		7	0.9	0.0007	0.053
	GOTERM_BP_DIRECT	positive regulation of cell migration	RT		18	2.3	0.00075	0.056
	GOTERM_BP_DIRECT	skeletal system development	RT		15	1.9	0.00081	0.057
	GOTERM_BP_DIRECT	positive regulation of phosphatidylinositol 3-kinase signaling	RT		10	1.3	0.0008	0.058
	GOTERM_BP_DIRECT	eye development	RT		7	0.9	0.00085	0.058
	GOTERM_BP_DIRECT	inner ear development	RT		8	1	0.00086	0.058
	GOTERM_BP_DIRECT	phospholipid metabolic process	RT		9	1.1	0.00099	0.064
	GOTERM_BP_DIRECT	transport	RT		27	3.4	0.00098	0.065
	GOTERM_BP_DIRECT	heart valve morphogenesis	RT		4	0.5	0.001	0.065
	GOTERM_BP_DIRECT	glutamate biosynthetic process	RT		4	0.5	0.001	0.065
	GOTERM_BP_DIRECT	endothelium development	RT		4	0.5	0.001	0.065
	GOTERM_BP_DIRECT	positive regulation of epithelial to mesenchymal transition	RT		7	0.9	0.0014	0.088
	GOTERM_BP_DIRECT	protein kinase B signaling	RT		7	0.9	0.0014	0.088
	GOTERM_BP_DIRECT	negative regulation of transcription regulatory region DNA binding	RT		5	0.6	0.0016	0.091
	GOTERM_BP_DIRECT	oligodendrocyte development	RT		6	0.8	0.0016	0.092
	GOTERM_BP_DIRECT	positive regulation of collagen biosynthetic process	RT		6	0.8	0.0016	0.092
	GOTERM_BP_DIRECT	negative regulation of myoblast differentiation	RT		6	0.8	0.0016	0.092
	GOTERM_BP_DIRECT	positive regulation of transcription, DNA-templated	RT		35	4.4	0.0015	0.093
	GOTERM_BP_DIRECT	lung alveolus development	RT		7	0.9	0.0017	0.095
	GOTERM_BP_DIRECT	epithelial to mesenchymal transition	RT		7	0.9	0.0017	0.095
	GOTERM_BP_DIRECT	positive regulation of cell cycle	RT		7	0.9	0.0017	0.095
	GOTERM_BP_DIRECT	single organismal cell-cell adhesion	RT		12	1.5	0.0017	0.095
	GOTERM_BP_DIRECT	aging	RT		16	2	0.0018	0.096
	GOTERM_BP_DIRECT	signal transduction	RT		65	8.2	0.0022	0.12
	GOTERM_BP_DIRECT	central nervous system development	RT		13	1.6	0.0022	0.12
	GOTERM_BP_DIRECT	chondroitin sulfate biosynthetic process	RT		6	0.8	0.0023	0.12
	GOTERM_BP_DIRECT	BMP signaling pathway	RT		10	1.3	0.0025	0.12
	GOTERM_BP_DIRECT	neural tube closure	RT		10	1.3	0.0027	0.13
	GOTERM_BP_DIRECT	positive regulation of neural precursor cell proliferation	RT		5	0.6	0.0027	0.13
	GOTERM_BP_DIRECT	stem cell proliferation	RT		4	0.5	0.0027	0.13
	GOTERM_BP_DIRECT	astrocyte differentiation	RT		4	0.5	0.0027	0.13
	GOTERM_BP_DIRECT	positive regulation of hormone secretion	RT		4	0.5	0.0027	0.13
	GOTERM_BP_DIRECT	positive regulation of gene expression	RT		21	2.6	0.0028	0.13
	GOTERM_BP_DIRECT	substrate adhesion-dependent cell spreading	RT		7	0.9	0.003	0.14
	GOTERM_BP_DIRECT	positive regulation of ERK1 and ERK2 cascade	RT		16	2	0.0031	0.14
	GOTERM_BP_DIRECT	odontogenesis	RT		6	0.8	0.0033	0.15
	GOTERM_BP_DIRECT	dentate gyrus development	RT		5	0.6	0.0034	0.15
	GOTERM_BP_DIRECT	neuron differentiation	RT		11	1.4	0.0035	0.15
	GOTERM_BP_DIRECT	cellular response to hypoxia	RT		11	1.4	0.0038	0.16
	GOTERM_BP_DIRECT	positive regulation of fatty acid beta-oxidation	RT		4	0.5	0.004	0.16
	GOTERM_BP_DIRECT	cytokine secretion	RT		4	0.5	0.004	0.16
	GOTERM_BP_DIRECT	notochord development	RT		4	0.5	0.004	0.16
	GOTERM_BP_DIRECT	somatic stem cell division	RT		4	0.5	0.004	0.16
	GOTERM_BP_DIRECT	morphogenesis of a branching epithelium	RT		3	0.4	0.0043	0.17
	GOTERM_BP_DIRECT	negative regulation of pro-B cell differentiation	RT		3	0.4	0.0043	0.17
	GOTERM_BP_DIRECT	retinal rod cell differentiation	RT		3	0.4	0.0043	0.17
	GOTERM_BP_DIRECT	response to glucose	RT		9	1.1	0.0044	0.18
	GOTERM_BP_DIRECT	positive regulation of vasodilation	RT		6	0.8	0.0045	0.18
	GOTERM_BP_DIRECT	cell surface receptor signaling pathway	RT		21	2.6	0.0047	0.18
	GOTERM_BP_DIRECT	negative regulation of transcription from RNA polymerase II promoter	RT		43	5.4	0.0048	0.18
	GOTERM_BP_DIRECT	response to toxic substance	RT		10	1.3	0.0053	0.19
	GOTERM_BP_DIRECT	positive regulation of branching involved in ureteric bud morphogenesis	RT		5	0.6	0.0053	0.19
	GOTERM_BP_DIRECT	cellular response to zinc ion	RT		5	0.6	0.0053	0.19
	GOTERM_BP_DIRECT	neural tube development	RT		6	0.8	0.0053	0.19
	GOTERM_BP_DIRECT	negative regulation of epithelial cell proliferation	RT		8	1	0.0054	0.19
	GOTERM_BP_DIRECT	positive regulation of cytosolic calcium ion concentration	RT		13	1.6	0.0055	0.19
	GOTERM_BP_DIRECT	membranous septum morphogenesis	RT		4	0.5	0.0055	0.19
	GOTERM_BP_DIRECT	cardiac septum morphogenesis	RT		4	0.5	0.0055	0.19
	GOTERM_BP_DIRECT	cellular response to retinoic acid	RT		9	1.1	0.0053	0.2
	GOTERM_BP_DIRECT	steroid hormone mediated signaling pathway	RT		8	1	0.006	0.2
	GOTERM_BP_DIRECT	positive regulation of phosphatidylinositol 3-kinase activity	RT		6	0.8	0.0061	0.21
	GOTERM_BP_DIRECT	response to peptide hormone	RT		7	0.9	0.0064	0.21
	GOTERM_BP_DIRECT	response to steroid hormone	RT		5	0.6	0.0064	0.21
	GOTERM_BP_DIRECT	negative regulation of gene expression	RT		13	1.6	0.0066	0.21
	GOTERM_BP_DIRECT	positive regulation of sequence-specific DNA binding transcription factor activity	RT		11	1.4	0.0071	0.23
	GOTERM_BP_DIRECT	chemotaxis	RT		12	1.5	0.0073	0.23
	GOTERM_BP_DIRECT	cellular response to peptide	RT		4	0.5	0.0074	0.23
	GOTERM_BP_DIRECT	bone remodeling	RT		4	0.5	0.0074	0.23
	GOTERM_BP_DIRECT	negative regulation of oligodendrocyte differentiation	RT		4	0.5	0.0074	0.23
	GOTERM_BP_DIRECT	cell activation	RT		4	0.5	0.0074	0.23
	GOTERM_BP_DIRECT	neuronal stem cell population maintenance	RT		5	0.6	0.0077	0.23
	GOTERM_BP_DIRECT	myelination	RT		7	0.9	0.008	0.24
	GOTERM_BP_DIRECT	arterial endothelial cell differentiation	RT		3	0.4	0.0084	0.25
	GOTERM_BP_DIRECT	L-serine biosynthetic process	RT		3	0.4	0.0084	0.25
	GOTERM_BP_DIRECT	negative regulation of photoreceptor cell differentiation	RT		3	0.4	0.0084	0.25
	GOTERM_BP_DIRECT	glutamate catabolic process	RT		3	0.4	0.0084	0.25
	GOTERM_BP_DIRECT	citrate transport	RT		3	0.4	0.0084	0.25
	GOTERM_BP_DIRECT	positive regulation of necrotic cell death	RT		3	0.4	0.0084	0.25
	GOTERM_BP_DIRECT	positive regulation of extracellular matrix assembly	RT		3	0.4	0.0084	0.25
	GOTERM_BP_DIRECT	ascending aorta morphogenesis	RT		3	0.4	0.0084	0.25
	GOTERM_BP_DIRECT	positive regulation of odontogenesis	RT		3	0.4	0.0084	0.25
	GOTERM_BP_DIRECT	extracellular matrix disassembly	RT		9	1.1	0.0086	0.25
	GOTERM_BP_DIRECT	rRNA processing	RT		17	2.1	0.0086	0.25
	GOTERM_BP_DIRECT	retinoid metabolic process	RT		8	1	0.0086	0.25
	GOTERM_BP_DIRECT	cochlea morphogenesis	RT		5	0.6	0.0091	0.26
	GOTERM_BP_DIRECT	SMAD protein signal transduction	RT		8	1	0.0094	0.26
	GOTERM_BP_DIRECT	cell-cell signaling	RT		19	2.4	0.0094	0.26
	GOTERM_BP_DIRECT	response to pH	RT		4	0.5	0.0096	0.26
	GOTERM_BP_DIRECT	cell junction assembly	RT		4	0.5	0.0096	0.26
	GOTERM_BP_DIRECT	positive regulation of pathway-restricted SMAD protein phosphorylation	RT		7	0.9	0.0098	0.27
	GOTERM_BP_DIRECT	positive regulation of neuron differentiation	RT		9	1.1	0.01	0.27
	GOTERM_BP_DIRECT	negative regulation of canonical Wnt signaling pathway	RT		14	1.8	0.01	0.27
	GOTERM_BP_DIRECT	cell maturation	RT		6	0.8	0.012	0.3
	GOTERM_BP_DIRECT	Rho protein signal transduction	RT		7	0.9	0.012	0.3
	GOTERM_BP_DIRECT	cardiac epithelial to mesenchymal transition	RT		4	0.5	0.012	0.3
	GOTERM_BP_DIRECT	atrial septum morphogenesis	RT		4	0.5	0.012	0.3
	GOTERM_BP_DIRECT	negative regulation of astrocyte differentiation	RT		4	0.5	0.012	0.3
	GOTERM_BP_DIRECT	cell chemotaxis	RT		8	1	0.012	0.31
	GOTERM_BP_DIRECT	regulation of blood pressure	RT		8	1	0.012	0.31
	GOTERM_BP_DIRECT	cell motility	RT		5	0.6	0.012	0.31
	GOTERM_BP_DIRECT	positive regulation of MAPK cascade	RT		9	1.1	0.012	0.31
	GOTERM_BP_DIRECT	negative regulation of protein kinase B signaling	RT		6	0.8	0.013	0.31
	GOTERM_BP_DIRECT	response to nicotine	RT		6	0.8	0.013	0.31
	GOTERM_BP_DIRECT	Wnt signaling pathway	RT		15	1.9	0.013	0.32
	GOTERM_BP_DIRECT	in utero embryonic development	RT		15	1.9	0.013	0.32
	GOTERM_BP_DIRECT	mesenchymal cell development	RT		3	0.4	0.014	0.32
	GOTERM_BP_DIRECT	negative regulation of macrophage cytokine production	RT		3	0.4	0.014	0.32
	GOTERM_BP_DIRECT	canonical Wnt signaling pathway	RT		9	1.1	0.014	0.33
	GOTERM_BP_DIRECT	positive regulation of cell-substrate adhesion	RT		6	0.8	0.014	0.33
	GOTERM_BP_DIRECT	ureteric bud development	RT		6	0.8	0.014	0.33
	GOTERM_BP_DIRECT	positive regulation of endothelial cell apoptotic process	RT		4	0.5	0.015	0.34
	GOTERM_BP_DIRECT	negative regulation of blood vessel endothelial cell migration	RT		4	0.5	0.015	0.34
	GOTERM_BP_DIRECT	glial cell differentiation	RT		4	0.5	0.015	0.34
	GOTERM_BP_DIRECT	chondroitin sulfate catabolic process	RT		4	0.5	0.015	0.34
	GOTERM_BP_DIRECT	kidney development	RT		9	1.1	0.017	0.38
	GOTERM_BP_DIRECT	lipid metabolic process	RT		13	1.6	0.018	0.39
	GOTERM_BP_DIRECT	unsaturated fatty acid biosynthetic process	RT		4	0.5	0.018	0.39
	GOTERM_BP_DIRECT	positive regulation of cellular protein metabolic process	RT		4	0.5	0.018	0.39
	GOTERM_BP_DIRECT	negative regulation of cell death	RT		7	0.9	0.018	0.39
	GOTERM_BP_DIRECT	osteoblast differentiation	RT		10	1.3	0.019	0.39
	GOTERM_BP_DIRECT	vascular smooth muscle cell development	RT		3	0.4	0.02	0.41
	GOTERM_BP_DIRECT	retina vasculature morphogenesis in camera-type eye	RT		3	0.4	0.02	0.41
	GOTERM_BP_DIRECT	muscular septum morphogenesis	RT		3	0.4	0.02	0.41
	GOTERM_BP_DIRECT	negative regulation of membrane protein ectodomain proteolysis	RT		3	0.4	0.02	0.41
	GOTERM_BP_DIRECT	positive regulation of sprouting angiogenesis	RT		3	0.4	0.02	0.41
	GOTERM_BP_DIRECT	oxidation-reduction process	RT		34	4.3	0.021	0.42
	GOTERM_BP_DIRECT	negative regulation of ossification	RT		4	0.5	0.022	0.43
	GOTERM_BP_DIRECT	positive regulation of calcium ion import	RT		4	0.5	0.022	0.43
	GOTERM_BP_DIRECT	endocardial cushion morphogenesis	RT		4	0.5	0.022	0.43
	GOTERM_BP_DIRECT	fat cell differentiation	RT		8	1	0.022	0.43
	GOTERM_BP_DIRECT	retina development in camera-type eye	RT		7	0.9	0.023	0.45
	GOTERM_BP_DIRECT	negative regulation of Notch signaling pathway	RT		5	0.6	0.024	0.46
	GOTERM_BP_DIRECT	negative regulation of catalytic activity	RT		8	1	0.025	0.47
	GOTERM_BP_DIRECT	circadian rhythm	RT		8	1	0.025	0.47
	GOTERM_BP_DIRECT	organ morphogenesis	RT		9	1.1	0.025	0.47
	GOTERM_BP_DIRECT	response to mechanical stimulus	RT		7	0.9	0.025	0.47
	GOTERM_BP_DIRECT	cartilage development	RT		7	0.9	0.025	0.47
	GOTERM_BP_DIRECT	neuron fate commitment	RT		4	0.5	0.026	0.47
	GOTERM_BP_DIRECT	telencephalon development	RT		4	0.5	0.026	0.47
	GOTERM_BP_DIRECT	fatty acid beta-oxidation	RT		6	0.8	0.026	0.47
	GOTERM_BP_DIRECT	face morphogenesis	RT		5	0.6	0.027	0.48
	GOTERM_BP_DIRECT	positive regulation of smooth muscle cell proliferation	RT		7	0.9	0.027	0.48
	GOTERM_BP_DIRECT	lacrimal gland development	RT		3	0.4	0.027	0.48
	GOTERM_BP_DIRECT	retina vasculature development in camera-type eye	RT		3	0.4	0.027	0.48
	GOTERM_BP_DIRECT	salivary gland morphogenesis	RT		3	0.4	0.027	0.48
	GOTERM_BP_DIRECT	prostate gland epithelium morphogenesis	RT		3	0.4	0.027	0.48
	GOTERM_BP_DIRECT	very-low-density lipoprotein particle remodeling	RT		3	0.4	0.027	0.48
	GOTERM_BP_DIRECT	central nervous system myelination	RT		3	0.4	0.027	0.48
	GOTERM_BP_DIRECT	neural crest cell migration	RT		6	0.8	0.028	0.49
	GOTERM_BP_DIRECT	response to amino acid	RT		5	0.6	0.03	0.51
	GOTERM_BP_DIRECT	positive regulation of BMP signaling pathway	RT		5	0.6	0.03	0.51
	GOTERM_BP_DIRECT	regulation of angiogenesis	RT		5	0.6	0.03	0.51
	GOTERM_BP_DIRECT	cell-cell junction organization	RT		4	0.5	0.03	0.51
	GOTERM_BP_DIRECT	cell-cell junction assembly	RT		4	0.5	0.03	0.51
	GOTERM_BP_DIRECT	cellular response to extracellular stimulus	RT		4	0.5	0.03	0.51
	GOTERM_BP_DIRECT	negative regulation of neuron apoptotic process	RT		11	1.4	0.031	0.52
	GOTERM_BP_DIRECT	sensory perception of sound	RT		11	1.4	0.032	0.53
	GOTERM_BP_DIRECT	platelet activation	RT		10	1.3	0.033	0.53
	GOTERM_BP_DIRECT	response to antibiotic	RT		5	0.6	0.033	0.53
	GOTERM_BP_DIRECT	regulation of actin cytoskeleton organization	RT		6	0.8	0.033	0.53
	GOTERM_BP_DIRECT	regulation of cell growth	RT		8	1	0.034	0.54
	GOTERM_BP_DIRECT	viral entry into host cell	RT		8	1	0.034	0.54
	GOTERM_BP_DIRECT	negative regulation of smoothened signaling pathway	RT		4	0.5	0.035	0.54
	GOTERM_BP_DIRECT	regulation of Wnt signaling pathway	RT		4	0.5	0.035	0.54
	GOTERM_BP_DIRECT	regulation of cytoskeleton organization	RT		4	0.5	0.035	0.54
	GOTERM_BP_DIRECT	cellular sodium ion homeostasis	RT		4	0.5	0.035	0.54
	GOTERM_BP_DIRECT	nitric oxide mediated signal transduction	RT		4	0.5	0.035	0.54
	GOTERM_BP_DIRECT	positive regulation of phospholipase activity	RT		3	0.4	0.035	0.55
	GOTERM_BP_DIRECT	neurotransmitter uptake	RT		3	0.4	0.035	0.55
	GOTERM_BP_DIRECT	fusion of virus membrane with host plasma membrane	RT		3	0.4	0.035	0.55
	GOTERM_BP_DIRECT	negative regulation of appetite	RT		3	0.4	0.035	0.55
	GOTERM_BP_DIRECT	cGMP-mediated signaling	RT		3	0.4	0.035	0.55
	GOTERM_BP_DIRECT	pyramidal neuron development	RT		3	0.4	0.035	0.55
	GOTERM_BP_DIRECT	ovulation cycle	RT		3	0.4	0.035	0.55
	GOTERM_BP_DIRECT	heart trabecula morphogenesis	RT		3	0.4	0.035	0.55
	GOTERM_BP_DIRECT	basement membrane organization	RT		3	0.4	0.035	0.55
	GOTERM_BP_DIRECT	regulation of gastrulation	RT		3	0.4	0.035	0.55
	GOTERM_BP_DIRECT	neuron projection morphogenesis	RT		6	0.8	0.036	0.55
	GOTERM_BP_DIRECT	semaphorin-plexin signaling pathway	RT		5	0.6	0.037	0.55
	GOTERM_BP_DIRECT	response to glucocorticoid	RT		7	0.9	0.038	0.57
	GOTERM_BP_DIRECT	skeletal muscle cell differentiation	RT		6	0.8	0.039	0.57
	GOTERM_BP_DIRECT	cellular response to transforming growth factor beta stimulus	RT		6	0.8	0.039	0.57
	GOTERM_BP_DIRECT	negative regulation of cell cycle arrest	RT		4	0.5	0.04	0.57
	GOTERM_BP_DIRECT	hematopoietic progenitor cell differentiation	RT		7	0.9	0.041	0.58
	GOTERM_BP_DIRECT	axon guidance	RT		12	1.5	0.043	0.6
	GOTERM_BP_DIRECT	amino acid transport	RT		5	0.6	0.044	0.61
	GOTERM_BP_DIRECT	Notch signaling involved in heart development	RT		3	0.4	0.044	0.61
	GOTERM_BP_DIRECT	SMAD protein import into nucleus	RT		3	0.4	0.044	0.61
	GOTERM_BP_DIRECT	embryonic heart tube morphogenesis	RT		3	0.4	0.044	0.61
	GOTERM_BP_DIRECT	atrial cardiac muscle cell action potential	RT		3	0.4	0.044	0.61
	GOTERM_BP_DIRECT	chronic inflammatory response	RT		3	0.4	0.044	0.61
	GOTERM_BP_DIRECT	negative regulation of NIK/NF-kappaB signaling	RT		3	0.4	0.044	0.61
	GOTERM_BP_DIRECT	positive regulation of phospholipase C activity	RT		3	0.4	0.044	0.61
	GOTERM_BP_DIRECT	cardiac ventricle morphogenesis	RT		3	0.4	0.044	0.61
	GOTERM_BP_DIRECT	cell proliferation	RT		22	2.8	0.044	0.61
	GOTERM_BP_DIRECT	positive regulation of axonogenesis	RT		4	0.5	0.045	0.61
	GOTERM_BP_DIRECT	positive regulation of smooth muscle contraction	RT		4	0.5	0.045	0.61
	GOTERM_BP_DIRECT	cell cycle arrest	RT		11	1.4	0.045	0.61
	GOTERM_BP_DIRECT	negative regulation of apoptotic process	RT		26	3.3	0.047	0.62
	GOTERM_BP_DIRECT	negative regulation of transcription, DNA-templated	RT		28	3.5	0.047	0.62
	GOTERM_BP_DIRECT	positive regulation of Wnt signaling pathway	RT		5	0.6	0.048	0.62
	GOTERM_BP_DIRECT	negative regulation of MAP kinase activity	RT		5	0.6	0.048	0.62
	GOTERM_BP_DIRECT	negative regulation of Wnt signaling pathway	RT		6	0.8	0.049	0.63
	GOTERM_BP_DIRECT	smoothened signaling pathway	RT		7	0.9	0.049	0.63
	GOTERM_BP_DIRECT	positive regulation of cardiac muscle cell proliferation	RT		4	0.5	0.05	0.64
	GOTERM_BP_DIRECT	positive regulation of JAK-STAT cascade	RT		4	0.5	0.05	0.64
	GOTERM_BP_DIRECT	negative regulation of cell adhesion	RT		5	0.6	0.052	0.65
	GOTERM_BP_DIRECT	positive regulation of vasculogenesis	RT		3	0.4	0.054	0.66
	GOTERM_BP_DIRECT	limb bud formation	RT		3	0.4	0.054	0.66
	GOTERM_BP_DIRECT	glial cell migration	RT		3	0.4	0.054	0.66
	GOTERM_BP_DIRECT	negative regulation of hormone secretion	RT		3	0.4	0.054	0.66
	GOTERM_BP_DIRECT	positive regulation of cellular component movement	RT		3	0.4	0.054	0.66
	GOTERM_BP_DIRECT	positive regulation of vascular permeability	RT		3	0.4	0.054	0.66
	GOTERM_BP_DIRECT	Sertoli cell development	RT		3	0.4	0.054	0.66
	GOTERM_BP_DIRECT	lung epithelial cell differentiation	RT		3	0.4	0.054	0.66
	GOTERM_BP_DIRECT	positive regulation of fibroblast proliferation	RT		6	0.8	0.056	0.67
	GOTERM_BP_DIRECT	positive regulation of protein phosphorylation	RT		10	1.3	0.056	0.67
	GOTERM_BP_DIRECT	lipoprotein metabolic process	RT		5	0.6	0.057	0.67
	GOTERM_BP_DIRECT	cell-matrix adhesion	RT		8	1	0.058	0.67
	GOTERM_BP_DIRECT	cell-cell adhesion	RT		17	2.1	0.059	0.68
	GOTERM_BP_DIRECT	cellular response to tumor necrosis factor	RT		9	1.1	0.061	0.69
	GOTERM_BP_DIRECT	positive regulation of inflammatory response	RT		7	0.9	0.061	0.69
	GOTERM_BP_DIRECT	regulation of G-protein coupled receptor protein signaling pathway	RT		5	0.6	0.061	0.69
	GOTERM_BP_DIRECT	peripheral nervous system development	RT		4	0.5	0.063	0.69
	GOTERM_BP_DIRECT	ERK1 and ERK2 cascade	RT		4	0.5	0.063	0.69
	GOTERM_BP_DIRECT	cell growth	RT		6	0.8	0.063	0.7
	GOTERM_BP_DIRECT	regulation of cardiac conduction	RT		6	0.8	0.063	0.7
	GOTERM_BP_DIRECT	hippocampus development	RT		6	0.8	0.063	0.7
	GOTERM_BP_DIRECT	transforming growth factor beta receptor signaling pathway	RT		8	1	0.064	0.7
	GOTERM_BP_DIRECT	enteric nervous system development	RT		3	0.4	0.064	0.7
	GOTERM_BP_DIRECT	negative regulation of neural precursor cell proliferation	RT		3	0.4	0.064	0.7
	GOTERM_BP_DIRECT	negative regulation of epithelial cell differentiation	RT		3	0.4	0.064	0.7
	GOTERM_BP_DIRECT	atrioventricular valve morphogenesis	RT		3	0.4	0.064	0.7
	GOTERM_BP_DIRECT	branching involved in salivary gland morphogenesis	RT		3	0.4	0.064	0.7
	GOTERM_BP_DIRECT	positive regulation of histone deacetylation	RT		3	0.4	0.064	0.7
	GOTERM_BP_DIRECT	response to muramyl dipeptide	RT		3	0.4	0.064	0.7
	GOTERM_BP_DIRECT	phospholipid dephosphorylation	RT		3	0.4	0.064	0.7
	GOTERM_BP_DIRECT	regulation of cytokine secretion	RT		3	0.4	0.064	0.7
	GOTERM_BP_DIRECT	positive regulation of cAMP biosynthetic process	RT		5	0.6	0.066	0.71
	GOTERM_BP_DIRECT	cellular response to hydrogen peroxide	RT		6	0.8	0.067	0.71
	GOTERM_BP_DIRECT	regulation of apoptotic process	RT		14	1.8	0.068	0.71
	GOTERM_BP_DIRECT	leukocyte cell-cell adhesion	RT		4	0.5	0.069	0.72
	GOTERM_BP_DIRECT	phosphatidylcholine biosynthetic process	RT		4	0.5	0.069	0.72
	GOTERM_BP_DIRECT	regulation of ERK1 and ERK2 cascade	RT		4	0.5	0.069	0.72
	GOTERM_BP_DIRECT	peptidyl-tyrosine phosphorylation	RT		11	1.4	0.071	0.72
	GOTERM_BP_DIRECT	positive regulation of insulin secretion	RT		5	0.6	0.071	0.72
	GOTERM_BP_DIRECT	regulation of MAPK cascade	RT		5	0.6	0.071	0.72
	GOTERM_BP_DIRECT	cellular response to insulin stimulus	RT		7	0.9	0.075	0.74
	GOTERM_BP_DIRECT	negative regulation of forebrain neuron differentiation	RT		2	0.3	0.075	0.74
	GOTERM_BP_DIRECT	negative regulation of intracellular signal transduction	RT		2	0.3	0.075	0.74
	GOTERM_BP_DIRECT	fibroblast proliferation	RT		2	0.3	0.075	0.74
	GOTERM_BP_DIRECT	negative regulation of Notch signaling pathway involved in somitogenesis	RT		2	0.3	0.075	0.74
	GOTERM_BP_DIRECT	proline metabolic process	RT		2	0.3	0.075	0.74
	GOTERM_BP_DIRECT	positive regulation of presynaptic membrane organization	RT		2	0.3	0.075	0.74
	GOTERM_BP_DIRECT	ureter morphogenesis	RT		2	0.3	0.075	0.74
	GOTERM_BP_DIRECT	uterine wall breakdown	RT		2	0.3	0.075	0.74
	GOTERM_BP_DIRECT	regulation of extracellular matrix assembly	RT		2	0.3	0.075	0.74
	GOTERM_BP_DIRECT	tricarboxylic acid transmembrane transport	RT		2	0.3	0.075	0.74
	GOTERM_BP_DIRECT	negative regulation of hydrogen peroxide catabolic process	RT		2	0.3	0.075	0.74
	GOTERM_BP_DIRECT	positive regulation of skeletal muscle acetylcholine-gated channel clustering	RT		2	0.3	0.075	0.74
	GOTERM_BP_DIRECT	regulation of epithelial to mesenchymal transition involved in endocardial cushion formation	RT		2	0.3	0.075	0.74
	GOTERM_BP_DIRECT	glycine betaine biosynthetic process from choline	RT		2	0.3	0.075	0.74
	GOTERM_BP_DIRECT	cellular response to mineralocorticoid stimulus	RT		2	0.3	0.075	0.74
	GOTERM_BP_DIRECT	planar cell polarity pathway involved in neural tube closure	RT		3	0.4	0.075	0.74
	GOTERM_BP_DIRECT	positive regulation of cell-cell adhesion	RT		3	0.4	0.075	0.74
	GOTERM_BP_DIRECT	regulation of epithelial cell proliferation	RT		3	0.4	0.075	0.74
	GOTERM_BP_DIRECT	sphingosine-1-phosphate signaling pathway	RT		3	0.4	0.075	0.74
	GOTERM_BP_DIRECT	negative regulation of blood coagulation	RT		3	0.4	0.075	0.74
	GOTERM_BP_DIRECT	positive regulation of renal sodium excretion	RT		3	0.4	0.075	0.74
	GOTERM_BP_DIRECT	regulation of osteoblast differentiation	RT		3	0.4	0.075	0.74
	GOTERM_BP_DIRECT	semaphorin-plexin signaling pathway involved in axon guidance	RT		3	0.4	0.075	0.74
	GOTERM_BP_DIRECT	positive regulation of MAP kinase activity	RT		6	0.8	0.076	0.74
	GOTERM_BP_DIRECT	positive regulation of Rho protein signal transduction	RT		4	0.5	0.076	0.74
	GOTERM_BP_DIRECT	glycosaminoglycan catabolic process	RT		4	0.5	0.076	0.74
	GOTERM_BP_DIRECT	regulation of sensory perception of pain	RT		4	0.5	0.076	0.74
	GOTERM_BP_DIRECT	glycogen biosynthetic process	RT		4	0.5	0.076	0.74
	GOTERM_BP_DIRECT	ovarian follicle development	RT		5	0.6	0.077	0.74
	GOTERM_BP_DIRECT	regulation of phosphatidylinositol 3-kinase signaling	RT		7	0.9	0.079	0.75
	GOTERM_BP_DIRECT	receptor internalization	RT		5	0.6	0.082	0.76
	GOTERM_BP_DIRECT	positive regulation of nitric oxide biosynthetic process	RT		5	0.6	0.082	0.76
	GOTERM_BP_DIRECT	hippo signaling	RT		4	0.5	0.083	0.76
	GOTERM_BP_DIRECT	hair follicle morphogenesis	RT		4	0.5	0.083	0.76
	GOTERM_BP_DIRECT	heart looping	RT		6	0.8	0.085	0.77
	GOTERM_BP_DIRECT	mammary gland epithelial cell differentiation	RT		3	0.4	0.087	0.78
	GOTERM_BP_DIRECT	neural crest cell development	RT		3	0.4	0.087	0.78
	GOTERM_BP_DIRECT	cytoplasmic sequestering of transcription factor	RT		3	0.4	0.087	0.78
	GOTERM_BP_DIRECT	positive regulation of insulin-like growth factor receptor signaling pathway	RT		3	0.4	0.087	0.78
	GOTERM_BP_DIRECT	layer formation in cerebral cortex	RT		3	0.4	0.087	0.78
	GOTERM_BP_DIRECT	lung morphogenesis	RT		3	0.4	0.087	0.78
	GOTERM_BP_DIRECT	cell communication by electrical coupling involved in cardiac conduction	RT		3	0.4	0.087	0.78
	GOTERM_BP_DIRECT	digestive tract morphogenesis	RT		3	0.4	0.087	0.78
	GOTERM_BP_DIRECT	response to lead ion	RT		3	0.4	0.087	0.78
	GOTERM_BP_DIRECT	L-glutamate transmembrane transport	RT		3	0.4	0.087	0.78
	GOTERM_BP_DIRECT	positive regulation of SMAD protein import into nucleus	RT		3	0.4	0.087	0.78
	GOTERM_BP_DIRECT	alpha-linolenic acid metabolic process	RT		3	0.4	0.087	0.78
	GOTERM_BP_DIRECT	epithelial to mesenchymal transition involved in endocardial cushion formation	RT		3	0.4	0.087	0.78
	GOTERM_BP_DIRECT	positive regulation of interleukin-8 secretion	RT		3	0.4	0.087	0.78
	GOTERM_BP_DIRECT	positive regulation of urine volume	RT		3	0.4	0.087	0.78
	GOTERM_BP_DIRECT	transmembrane transport	RT		15	1.9	0.088	0.78
	GOTERM_BP_DIRECT	negative regulation of angiogenesis	RT		6	0.8	0.089	0.78
	GOTERM_BP_DIRECT	DNA damage response, signal transduction by p53 class mediator resulting in cell cycle arrest	RT		6	0.8	0.089	0.78
	GOTERM_BP_DIRECT	positive regulation of canonical Wnt signaling pathway	RT		9	1.1	0.091	0.78
	GOTERM_BP_DIRECT	sodium ion transport	RT		7	0.9	0.091	0.78
	GOTERM_BP_DIRECT	positive regulation of cytosolic calcium ion concentration involved in phospholipase C-activating G-protein coupled signaling pathway	RT		4	0.5	0.091	0.79
	GOTERM_BP_DIRECT	skeletal muscle fiber development	RT		4	0.5	0.091	0.79
	GOTERM_BP_DIRECT	response to organic substance	RT		4	0.5	0.091	0.79
	GOTERM_BP_DIRECT	potassium ion import	RT		4	0.5	0.091	0.79
	GOTERM_BP_DIRECT	cardiac muscle contraction	RT		5	0.6	0.093	0.79
	GOTERM_BP_DIRECT	positive regulation of peptidyl-tyrosine phosphorylation	RT		7	0.9	0.095	0.8
	GOTERM_BP_DIRECT	fibroblast growth factor receptor signaling pathway	RT		7	0.9	0.095	0.8
	GOTERM_BP_DIRECT	leukocyte migration	RT		9	1.1	0.098	0.8
	GOTERM_BP_DIRECT	cellular response to dexamethasone stimulus	RT		4	0.5	0.099	0.8
	GOTERM_BP_DIRECT	cellular response to ethanol	RT		3	0.4	0.099	0.8
	GOTERM_BP_DIRECT	vasodilation	RT		3	0.4	0.099	0.8
	GOTERM_BP_DIRECT	thalamus development	RT		3	0.4	0.099	0.8
	GOTERM_BP_DIRECT	positive regulation of cholesterol efflux	RT		3	0.4	0.099	0.8
	GOTERM_BP_DIRECT	collagen catabolic process	RT		6	0.8	0.099	0.8
	GOTERM_BP_DIRECT	negative regulation of transforming growth factor beta receptor signaling pathway	RT		6	0.8	0.099	0.8
	GOTERM_BP_DIRECT	response to cAMP	RT		5	0.6	0.099	0.8
	GOTERM_BP_DIRECT	cell fate commitment	RT		5	0.6	0.099	0.8

## Sheet: SPs
Sublist	Category	Term	RT	Genes	Count	%	P-Value	Benjamini
	KEGG_PATHWAY	Pathways in cancer	RT		38	4.8	8e-06	0.0019
	KEGG_PATHWAY	Proximal tubule bicarbonate reclamation	RT		8	1	4.1e-05	0.0048
	KEGG_PATHWAY	PI3K-Akt signaling pathway	RT		31	3.9	0.00026	0.02
	KEGG_PATHWAY	Ribosome	RT		17	2.1	0.0003	0.018
	KEGG_PATHWAY	Signaling pathways regulating pluripotency of stem cells	RT		17	2.1	0.00042	0.02
	KEGG_PATHWAY	TGF-beta signaling pathway	RT		12	1.5	0.0011	0.042
	KEGG_PATHWAY	PPAR signaling pathway	RT		10	1.3	0.0025	0.083
	KEGG_PATHWAY	Hippo signaling pathway	RT		16	2	0.0026	0.075
	KEGG_PATHWAY	Glutamatergic synapse	RT		13	1.6	0.0043	0.11
	KEGG_PATHWAY	Notch signaling pathway	RT		8	1	0.0047	0.11
	KEGG_PATHWAY	Glycine, serine and threonine metabolism	RT		7	0.9	0.0067	0.14
	KEGG_PATHWAY	Pancreatic cancer	RT		9	1.1	0.0074	0.14
	KEGG_PATHWAY	Focal adhesion	RT		18	2.3	0.0093	0.16
	KEGG_PATHWAY	Carbon metabolism	RT		12	1.5	0.011	0.17
	KEGG_PATHWAY	Thyroid hormone signaling pathway	RT		12	1.5	0.012	0.17
	KEGG_PATHWAY	Calcium signaling pathway	RT		16	2	0.012	0.17
	KEGG_PATHWAY	ECM-receptor interaction	RT		10	1.3	0.014	0.18
	KEGG_PATHWAY	Gastric acid secretion	RT		9	1.1	0.015	0.18
	KEGG_PATHWAY	Mineral absorption	RT		7	0.9	0.015	0.17
	KEGG_PATHWAY	Proteoglycans in cancer	RT		17	2.1	0.015	0.17
	KEGG_PATHWAY	Alanine, aspartate and glutamate metabolism	RT		6	0.8	0.018	0.18
	KEGG_PATHWAY	Fatty acid metabolism	RT		7	0.9	0.018	0.18
	KEGG_PATHWAY	Hypertrophic cardiomyopathy (HCM)	RT		9	1.1	0.021	0.2
	KEGG_PATHWAY	Ras signaling pathway	RT		18	2.3	0.022	0.2
	KEGG_PATHWAY	Axon guidance	RT		12	1.5	0.024	0.21
	KEGG_PATHWAY	Dilated cardiomyopathy	RT		9	1.1	0.031	0.25
	KEGG_PATHWAY	Basal cell carcinoma	RT		7	0.9	0.033	0.26
	KEGG_PATHWAY	HTLV-I infection	RT		19	2.4	0.034	0.25
	KEGG_PATHWAY	Nitrogen metabolism	RT		4	0.5	0.037	0.26
	KEGG_PATHWAY	Chronic myeloid leukemia	RT		8	1	0.039	0.27
	KEGG_PATHWAY	Prostate cancer	RT		9	1.1	0.04	0.27
	KEGG_PATHWAY	Biosynthesis of amino acids	RT		8	1	0.044	0.28
	KEGG_PATHWAY	Rap1 signaling pathway	RT		16	2	0.044	0.28
	KEGG_PATHWAY	Regulation of actin cytoskeleton	RT		16	2	0.046	0.28
	KEGG_PATHWAY	Colorectal cancer	RT		7	0.9	0.055	0.32
	KEGG_PATHWAY	Arginine biosynthesis	RT		4	0.5	0.056	0.32
	KEGG_PATHWAY	Central carbon metabolism in cancer	RT		7	0.9	0.062	0.34
	KEGG_PATHWAY	Malaria	RT		6	0.8	0.063	0.34
	KEGG_PATHWAY	Arginine and proline metabolism	RT		6	0.8	0.068	0.35
	KEGG_PATHWAY	Biosynthesis of unsaturated fatty acids	RT		4	0.5	0.079	0.39
	KEGG_PATHWAY	MicroRNAs in cancer	RT		19	2.4	0.079	0.38
	KEGG_PATHWAY	Small cell lung cancer	RT		8	1	0.081	0.38
	KEGG_PATHWAY	GABAergic synapse	RT		8	1	0.081	0.38
	KEGG_PATHWAY	Wnt signaling pathway	RT		11	1.4	0.084	0.38
	KEGG_PATHWAY	Biosynthesis of antibiotics	RT		15	1.9	0.085	0.38
	KEGG_PATHWAY	Melanoma	RT		7	0.9	0.092	0.4
	KEGG_PATHWAY	Arrhythmogenic right ventricular cardiomyopathy (ARVC)	RT		7	0.9	0.092	0.4
	KEGG_PATHWAY	Amoebiasis	RT		9	1.1	0.096	0.41
	KEGG_PATHWAY	Fatty acid elongation	RT		4	0.5	0.096	0.4
	KEGG_PATHWAY	MAPK signaling pathway	RT		17	2.1	0.098	0.4
