# Supplementary material for: Identification of the Molecular Events Involved in the Development of Prefrontal Cortex Through the Analysis of RNA-Seq Data From BrainSpan
Source: ASN Neuro. 2019 Jun 18;11:1759091419854627. doi: 10.1177/1759091419854627 (PMC6582306; doi:10.1177/1759091419854627)
Supplement: Supplemental Material2 - Supplemental material for Identification of the Molecular Events Involved in the Development of Prefrontal Cortex Through the Analysis of RNA-Seq Data From BrainSpan [file Supplemental_Material2.zip › DFC/8/BPs & SPs-8.xlsx]

## Sheet: BPs
Sublist	Category	Term	RT	Genes	Count	%	P-Value	Benjamini
	GOTERM_BP_DIRECT	chemical synaptic transmission	RT		107	3.9	4.2e-30	2.1e-26
	GOTERM_BP_DIRECT	nervous system development	RT		112	4	1.7e-25	4.3e-22
	GOTERM_BP_DIRECT	learning	RT		34	1.2	1.6e-14	2.6e-11
	GOTERM_BP_DIRECT	neurotransmitter secretion	RT		29	1	9.1e-12	1.1e-08
	GOTERM_BP_DIRECT	neuron projection development	RT		42	1.5	3.5e-11	3.6e-08
	GOTERM_BP_DIRECT	long-term synaptic potentiation	RT		24	0.9	4.3e-11	3.7e-08
	GOTERM_BP_DIRECT	homophilic cell adhesion via plasma membrane adhesion molecules	RT		53	1.9	1.3e-09	8.4e-07
	GOTERM_BP_DIRECT	positive regulation of excitatory postsynaptic potential	RT		16	0.6	1.3e-09	9.1e-07
	GOTERM_BP_DIRECT	adult behavior	RT		18	0.7	2.8e-09	1.6e-06
	GOTERM_BP_DIRECT	small GTPase mediated signal transduction	RT		70	2.5	7e-09	3.5e-06
	GOTERM_BP_DIRECT	positive regulation of GTPase activity	RT		130	4.7	8.7e-09	4e-06
	GOTERM_BP_DIRECT	locomotory behavior	RT		34	1.2	1e-08	4.3e-06
	GOTERM_BP_DIRECT	positive regulation of synapse assembly	RT		28	1	1.7e-08	6e-06
	GOTERM_BP_DIRECT	calcium ion transmembrane transport	RT		42	1.5	1.6e-08	6.4e-06
	GOTERM_BP_DIRECT	regulation of synaptic plasticity	RT		19	0.7	2.9e-08	9.9e-06
	GOTERM_BP_DIRECT	neuromuscular process controlling balance	RT		23	0.8	4.4e-08	1.3e-05
	GOTERM_BP_DIRECT	axon guidance	RT		50	1.8	4.3e-08	1.4e-05
	GOTERM_BP_DIRECT	regulation of ion transmembrane transport	RT		39	1.4	6.6e-08	1.9e-05
	GOTERM_BP_DIRECT	memory	RT		27	1	7.8e-08	2.1e-05
	GOTERM_BP_DIRECT	potassium ion transmembrane transport	RT		41	1.5	9e-08	2.3e-05
	GOTERM_BP_DIRECT	intracellular protein transport	RT		65	2.3	9.7e-08	2.3e-05
	GOTERM_BP_DIRECT	positive regulation of neuron projection development	RT		33	1.2	2e-07	4.5e-05
	GOTERM_BP_DIRECT	axonogenesis	RT		35	1.3	2.2e-07	4.9e-05
	GOTERM_BP_DIRECT	ephrin receptor signaling pathway	RT		32	1.2	2.8e-07	6e-05
	GOTERM_BP_DIRECT	positive regulation of axon extension	RT		17	0.6	4.6e-07	9.1e-05
	GOTERM_BP_DIRECT	positive regulation of dendrite extension	RT		13	0.5	4.8e-07	9.1e-05
	GOTERM_BP_DIRECT	ion transmembrane transport	RT		58	2.1	4.6e-07	9.4e-05
	GOTERM_BP_DIRECT	vesicle-mediated transport	RT		46	1.7	5.4e-07	9.8e-05
	GOTERM_BP_DIRECT	glutamate secretion	RT		16	0.6	9.9e-07	0.00017
	GOTERM_BP_DIRECT	long-term memory	RT		16	0.6	9.9e-07	0.00017
	GOTERM_BP_DIRECT	synapse assembly	RT		25	0.9	9.9e-07	0.00017
	GOTERM_BP_DIRECT	potassium ion transport	RT		30	1.1	1.1e-06	0.00018
	GOTERM_BP_DIRECT	protein ubiquitination involved in ubiquitin-dependent protein catabolic process	RT		45	1.6	1.7e-06	0.00027
	GOTERM_BP_DIRECT	behavioral fear response	RT		16	0.6	1.8e-06	0.00027
	GOTERM_BP_DIRECT	peptidyl-serine phosphorylation	RT		39	1.4	2e-06	0.0003
	GOTERM_BP_DIRECT	protein transport	RT		90	3.3	3.1e-06	0.00046
	GOTERM_BP_DIRECT	transport	RT		81	2.9	4.4e-06	0.00062
	GOTERM_BP_DIRECT	G-protein coupled acetylcholine receptor signaling pathway	RT		11	0.4	4.6e-06	0.00063
	GOTERM_BP_DIRECT	regulation of N-methyl-D-aspartate selective glutamate receptor activity	RT		11	0.4	4.6e-06	0.00063
	GOTERM_BP_DIRECT	protein localization to plasma membrane	RT		24	0.9	7.4e-06	0.00099
	GOTERM_BP_DIRECT	cell-cell adhesion	RT		66	2.4	8e-06	0.001
	GOTERM_BP_DIRECT	protein localization to synapse	RT		10	0.4	9e-06	0.0011
	GOTERM_BP_DIRECT	sensory perception of pain	RT		21	0.8	1.2e-05	0.0014
	GOTERM_BP_DIRECT	social behavior	RT		20	0.7	1.2e-05	0.0014
	GOTERM_BP_DIRECT	regulation of macroautophagy	RT		19	0.7	1.2e-05	0.0015
	GOTERM_BP_DIRECT	synapse organization	RT		16	0.6	1.4e-05	0.0016
	GOTERM_BP_DIRECT	regulation of exocytosis	RT		14	0.5	1.4e-05	0.0016
	GOTERM_BP_DIRECT	positive regulation of filopodium assembly	RT		14	0.5	1.4e-05	0.0016
	GOTERM_BP_DIRECT	dendrite morphogenesis	RT		17	0.6	1.5e-05	0.0017
	GOTERM_BP_DIRECT	regulation of circadian rhythm	RT		20	0.7	1.7e-05	0.0018
	GOTERM_BP_DIRECT	visual learning	RT		19	0.7	1.7e-05	0.0018
	GOTERM_BP_DIRECT	negative regulation of neuron apoptotic process	RT		38	1.4	2.1e-05	0.0022
	GOTERM_BP_DIRECT	vocalization behavior	RT		10	0.4	2.2e-05	0.0022
	GOTERM_BP_DIRECT	receptor localization to synapse	RT		8	0.3	3e-05	0.003
	GOTERM_BP_DIRECT	ionotropic glutamate receptor signaling pathway	RT		13	0.5	3.1e-05	0.003
	GOTERM_BP_DIRECT	calcium ion-regulated exocytosis of neurotransmitter	RT		17	0.6	3.4e-05	0.0033
	GOTERM_BP_DIRECT	MAPK cascade	RT		62	2.2	3.9e-05	0.0036
	GOTERM_BP_DIRECT	excitatory postsynaptic potential	RT		14	0.5	3.9e-05	0.0036
	GOTERM_BP_DIRECT	protein phosphorylation	RT		96	3.5	4.3e-05	0.0039
	GOTERM_BP_DIRECT	regulation of long-term neuronal synaptic plasticity	RT		11	0.4	4.5e-05	0.0039
	GOTERM_BP_DIRECT	adult locomotory behavior	RT		20	0.7	4.5e-05	0.0039
	GOTERM_BP_DIRECT	exocytosis	RT		27	1	4.5e-05	0.004
	GOTERM_BP_DIRECT	regulation of membrane potential	RT		25	0.9	5.9e-05	0.005
	GOTERM_BP_DIRECT	brain development	RT		48	1.7	6.1e-05	0.0051
	GOTERM_BP_DIRECT	synaptic vesicle exocytosis	RT		12	0.4	6.6e-05	0.0054
	GOTERM_BP_DIRECT	cardiac conduction	RT		18	0.7	6.9e-05	0.0055
	GOTERM_BP_DIRECT	phosphatidylinositol biosynthetic process	RT		21	0.8	7.4e-05	0.0059
	GOTERM_BP_DIRECT	positive regulation of synaptic transmission, glutamatergic	RT		11	0.4	8.2e-05	0.0064
	GOTERM_BP_DIRECT	neuron migration	RT		31	1.1	8.3e-05	0.0064
	GOTERM_BP_DIRECT	neuron cell-cell adhesion	RT		10	0.4	9.6e-05	0.0073
	GOTERM_BP_DIRECT	positive regulation of calcium ion-dependent exocytosis	RT		10	0.4	9.6e-05	0.0073
	GOTERM_BP_DIRECT	neuropeptide signaling pathway	RT		30	1.1	9.9e-05	0.0073
	GOTERM_BP_DIRECT	protein dephosphorylation	RT		35	1.3	0.0001	0.0074
	GOTERM_BP_DIRECT	peptidyl-threonine phosphorylation	RT		16	0.6	0.0001	0.0075
	GOTERM_BP_DIRECT	regulation of synaptic transmission, glutamatergic	RT		12	0.4	0.00011	0.0079
	GOTERM_BP_DIRECT	response to amphetamine	RT		14	0.5	0.00014	0.01
	GOTERM_BP_DIRECT	regulation of small GTPase mediated signal transduction	RT		36	1.3	0.00016	0.011
	GOTERM_BP_DIRECT	serotonin metabolic process	RT		7	0.3	0.00017	0.011
	GOTERM_BP_DIRECT	membrane fusion	RT		17	0.6	0.00019	0.013
	GOTERM_BP_DIRECT	membrane depolarization during action potential	RT		13	0.5	0.0002	0.013
	GOTERM_BP_DIRECT	dendrite development	RT		13	0.5	0.0002	0.013
	GOTERM_BP_DIRECT	learning or memory	RT		15	0.5	0.00021	0.013
	GOTERM_BP_DIRECT	calcium ion transport into cytosol	RT		9	0.3	0.00021	0.014
	GOTERM_BP_DIRECT	regulation of short-term neuronal synaptic plasticity	RT		9	0.3	0.00021	0.014
	GOTERM_BP_DIRECT	cerebellar Purkinje cell layer development	RT		8	0.3	0.00021	0.014
	GOTERM_BP_DIRECT	synaptic transmission, glutamatergic	RT		11	0.4	0.00024	0.015
	GOTERM_BP_DIRECT	conditioned taste aversion	RT		6	0.2	0.00029	0.018
	GOTERM_BP_DIRECT	response to ischemia	RT		14	0.5	0.0003	0.018
	GOTERM_BP_DIRECT	axonal fasciculation	RT		10	0.4	0.00031	0.019
	GOTERM_BP_DIRECT	response to unfolded protein	RT		16	0.6	0.00037	0.022
	GOTERM_BP_DIRECT	positive regulation of dendritic spine morphogenesis	RT		9	0.3	0.00039	0.023
	GOTERM_BP_DIRECT	startle response	RT		9	0.3	0.00039	0.023
	GOTERM_BP_DIRECT	cytoskeleton organization	RT		40	1.4	0.00039	0.023
	GOTERM_BP_DIRECT	calcium ion regulated exocytosis	RT		8	0.3	0.00045	0.026
	GOTERM_BP_DIRECT	negative regulation of microtubule depolymerization	RT		10	0.4	0.00052	0.03
	GOTERM_BP_DIRECT	calcium ion transport	RT		23	0.8	0.00058	0.032
	GOTERM_BP_DIRECT	signal transduction	RT		203	7.3	0.00058	0.032
	GOTERM_BP_DIRECT	regulation of axonogenesis	RT		11	0.4	0.00059	0.033
	GOTERM_BP_DIRECT	protein ubiquitination	RT		74	2.7	0.00066	0.036
	GOTERM_BP_DIRECT	regulation of alpha-amino-3-hydroxy-5-methyl-4-isoxazole propionate selective glutamate receptor activity	RT		9	0.3	0.00068	0.037
	GOTERM_BP_DIRECT	regulation of neuronal synaptic plasticity	RT		9	0.3	0.00068	0.037
	GOTERM_BP_DIRECT	cardiac muscle cell action potential involved in contraction	RT		9	0.3	0.00068	0.037
	GOTERM_BP_DIRECT	long term synaptic depression	RT		9	0.3	0.00068	0.037
	GOTERM_BP_DIRECT	ER to Golgi vesicle-mediated transport	RT		39	1.4	0.0007	0.037
	GOTERM_BP_DIRECT	antigen processing and presentation of exogenous peptide antigen via MHC class II	RT		26	0.9	0.00072	0.038
	GOTERM_BP_DIRECT	tRNA aminoacylation for protein translation	RT		15	0.5	0.00073	0.038
	GOTERM_BP_DIRECT	intracellular signal transduction	RT		81	2.9	0.0008	0.041
	GOTERM_BP_DIRECT	rhythmic process	RT		18	0.7	0.00084	0.043
	GOTERM_BP_DIRECT	ATP metabolic process	RT		13	0.5	0.00086	0.043
	GOTERM_BP_DIRECT	protein polyubiquitination	RT		43	1.6	0.00089	0.044
	GOTERM_BP_DIRECT	protein stabilization	RT		34	1.2	0.001	0.05
	GOTERM_BP_DIRECT	cerebellum development	RT		14	0.5	0.0011	0.052
	GOTERM_BP_DIRECT	action potential	RT		9	0.3	0.0011	0.054
	GOTERM_BP_DIRECT	regulation of cardiac conduction	RT		18	0.7	0.0013	0.063
	GOTERM_BP_DIRECT	hippocampus development	RT		18	0.7	0.0013	0.063
	GOTERM_BP_DIRECT	retrograde vesicle-mediated transport, Golgi to ER	RT		23	0.8	0.0017	0.08
	GOTERM_BP_DIRECT	positive regulation of apoptotic process	RT		62	2.2	0.0017	0.081
	GOTERM_BP_DIRECT	gamma-aminobutyric acid signaling pathway	RT		10	0.4	0.0019	0.085
	GOTERM_BP_DIRECT	positive regulation of dendritic spine development	RT		10	0.4	0.0019	0.085
	GOTERM_BP_DIRECT	regulation of postsynaptic membrane potential	RT		10	0.4	0.0019	0.085
	GOTERM_BP_DIRECT	positive regulation of fibroblast migration	RT		7	0.3	0.0019	0.085
	GOTERM_BP_DIRECT	signal transduction by protein phosphorylation	RT		15	0.5	0.0021	0.093
	GOTERM_BP_DIRECT	regulation of calcium ion-dependent exocytosis	RT		13	0.5	0.0021	0.093
	GOTERM_BP_DIRECT	synaptic vesicle docking	RT		6	0.2	0.0021	0.093
	GOTERM_BP_DIRECT	central nervous system projection neuron axonogenesis	RT		6	0.2	0.0021	0.093
	GOTERM_BP_DIRECT	exploration behavior	RT		8	0.3	0.0025	0.11
	GOTERM_BP_DIRECT	protein refolding	RT		8	0.3	0.0025	0.11
	GOTERM_BP_DIRECT	glutamate receptor signaling pathway	RT		8	0.3	0.0025	0.11
	GOTERM_BP_DIRECT	protein complex assembly	RT		29	1	0.0026	0.11
	GOTERM_BP_DIRECT	response to morphine	RT		10	0.4	0.0027	0.11
	GOTERM_BP_DIRECT	positive regulation of Ras protein signal transduction	RT		9	0.3	0.0027	0.11
	GOTERM_BP_DIRECT	locomotory exploration behavior	RT		7	0.3	0.0033	0.14
	GOTERM_BP_DIRECT	dendritic spine morphogenesis	RT		7	0.3	0.0033	0.14
	GOTERM_BP_DIRECT	regulation of synaptic transmission, GABAergic	RT		7	0.3	0.0033	0.14
	GOTERM_BP_DIRECT	neuronal action potential	RT		11	0.4	0.0035	0.14
	GOTERM_BP_DIRECT	protein monoubiquitination	RT		11	0.4	0.0035	0.14
	GOTERM_BP_DIRECT	adherens junction organization	RT		13	0.5	0.0036	0.14
	GOTERM_BP_DIRECT	associative learning	RT		10	0.4	0.0038	0.15
	GOTERM_BP_DIRECT	peripheral nervous system development	RT		10	0.4	0.0038	0.15
	GOTERM_BP_DIRECT	axon extension	RT		10	0.4	0.0038	0.15
	GOTERM_BP_DIRECT	synaptic vesicle endocytosis	RT		8	0.3	0.0039	0.15
	GOTERM_BP_DIRECT	short-term memory	RT		6	0.2	0.0042	0.16
	GOTERM_BP_DIRECT	chloride transmembrane transport	RT		24	0.9	0.0043	0.16
	GOTERM_BP_DIRECT	cellular calcium ion homeostasis	RT		24	0.9	0.0043	0.16
	GOTERM_BP_DIRECT	regulation of insulin secretion	RT		19	0.7	0.0043	0.16
	GOTERM_BP_DIRECT	cAMP-mediated signaling	RT		13	0.5	0.0046	0.17
	GOTERM_BP_DIRECT	positive regulation of synaptic transmission	RT		7	0.3	0.0055	0.2
	GOTERM_BP_DIRECT	clathrin coat assembly	RT		7	0.3	0.0055	0.2
	GOTERM_BP_DIRECT	positive regulation of dendrite morphogenesis	RT		8	0.3	0.0058	0.21
	GOTERM_BP_DIRECT	negative regulation of neuron projection development	RT		14	0.5	0.0061	0.22
	GOTERM_BP_DIRECT	proteasome-mediated ubiquitin-dependent protein catabolic process	RT		43	1.6	0.0061	0.22
	GOTERM_BP_DIRECT	vesicle fusion	RT		17	0.6	0.0063	0.22
	GOTERM_BP_DIRECT	regulation of heart rate by cardiac conduction	RT		12	0.4	0.0068	0.23
	GOTERM_BP_DIRECT	regulation of dopamine metabolic process	RT		6	0.2	0.0075	0.25
	GOTERM_BP_DIRECT	positive regulation of potassium ion transport	RT		6	0.2	0.0075	0.25
	GOTERM_BP_DIRECT	regulation of synaptic vesicle exocytosis	RT		6	0.2	0.0075	0.25
	GOTERM_BP_DIRECT	adult walking behavior	RT		11	0.4	0.0079	0.26
	GOTERM_BP_DIRECT	microtubule cytoskeleton organization	RT		19	0.7	0.0083	0.27
	GOTERM_BP_DIRECT	central nervous system development	RT		28	1	0.0083	0.27
	GOTERM_BP_DIRECT	G2/M transition of mitotic cell cycle	RT		31	1.1	0.0084	0.27
	GOTERM_BP_DIRECT	behavioral response to cocaine	RT		7	0.3	0.0084	0.27
	GOTERM_BP_DIRECT	microtubule-based process	RT		12	0.4	0.0086	0.27
	GOTERM_BP_DIRECT	mitotic cell cycle	RT		13	0.5	0.009	0.28
	GOTERM_BP_DIRECT	cellular response to calcium ion	RT		15	0.5	0.0091	0.28
	GOTERM_BP_DIRECT	vocal learning	RT		5	0.2	0.0096	0.3
	GOTERM_BP_DIRECT	synaptic transmission, GABAergic	RT		5	0.2	0.0096	0.3
	GOTERM_BP_DIRECT	synapse maturation	RT		5	0.2	0.0096	0.3
	GOTERM_BP_DIRECT	regulation of cardiac muscle contraction by calcium ion signaling	RT		5	0.2	0.0096	0.3
	GOTERM_BP_DIRECT	L-glutamate transport	RT		5	0.2	0.0096	0.3
	GOTERM_BP_DIRECT	phosphorelay signal transduction system	RT		5	0.2	0.0096	0.3
	GOTERM_BP_DIRECT	endoplasmic reticulum tubular network assembly	RT		4	0.1	0.01	0.3
	GOTERM_BP_DIRECT	endocytosis	RT		31	1.1	0.01	0.31
	GOTERM_BP_DIRECT	inositol phosphate metabolic process	RT		14	0.5	0.011	0.33
	GOTERM_BP_DIRECT	sodium ion transmembrane transport	RT		19	0.7	0.011	0.33
	GOTERM_BP_DIRECT	Rac protein signal transduction	RT		8	0.3	0.012	0.34
	GOTERM_BP_DIRECT	neuron projection extension	RT		8	0.3	0.012	0.34
	GOTERM_BP_DIRECT	neuromuscular junction development	RT		10	0.4	0.012	0.34
	GOTERM_BP_DIRECT	regulation of defense response to virus by virus	RT		10	0.4	0.012	0.34
	GOTERM_BP_DIRECT	calcium-dependent cell-cell adhesion via plasma membrane cell adhesion molecules	RT		10	0.4	0.012	0.34
	GOTERM_BP_DIRECT	regulation of filopodium assembly	RT		6	0.2	0.012	0.34
	GOTERM_BP_DIRECT	cytoskeletal anchoring at plasma membrane	RT		6	0.2	0.012	0.34
	GOTERM_BP_DIRECT	positive regulation of long-term synaptic potentiation	RT		6	0.2	0.012	0.34
	GOTERM_BP_DIRECT	GDP metabolic process	RT		6	0.2	0.012	0.34
	GOTERM_BP_DIRECT	cardiac muscle hypertrophy in response to stress	RT		7	0.3	0.012	0.35
	GOTERM_BP_DIRECT	regulation of neurotransmitter secretion	RT		7	0.3	0.012	0.35
	GOTERM_BP_DIRECT	cell cycle arrest	RT		31	1.1	0.013	0.35
	GOTERM_BP_DIRECT	regulation of cellular response to heat	RT		19	0.7	0.015	0.39
	GOTERM_BP_DIRECT	response to endoplasmic reticulum stress	RT		19	0.7	0.015	0.39
	GOTERM_BP_DIRECT	clathrin-mediated endocytosis	RT		8	0.3	0.016	0.41
	GOTERM_BP_DIRECT	microtubule-based movement	RT		20	0.7	0.016	0.41
	GOTERM_BP_DIRECT	regulation of G-protein coupled receptor protein signaling pathway	RT		12	0.4	0.016	0.42
	GOTERM_BP_DIRECT	Wnt signaling pathway, calcium modulating pathway	RT		12	0.4	0.016	0.42
	GOTERM_BP_DIRECT	platelet activation	RT		26	0.9	0.016	0.42
	GOTERM_BP_DIRECT	negative regulation of collateral sprouting	RT		5	0.2	0.017	0.43
	GOTERM_BP_DIRECT	positive regulation by host of viral genome replication	RT		5	0.2	0.017	0.43
	GOTERM_BP_DIRECT	positive regulation of protein localization to Cajal body	RT		5	0.2	0.017	0.43
	GOTERM_BP_DIRECT	endoplasmic reticulum tubular network organization	RT		5	0.2	0.017	0.43
	GOTERM_BP_DIRECT	regulation of clathrin-mediated endocytosis	RT		5	0.2	0.017	0.43
	GOTERM_BP_DIRECT	cellular response to forskolin	RT		5	0.2	0.017	0.43
	GOTERM_BP_DIRECT	neurotransmitter uptake	RT		5	0.2	0.017	0.43
	GOTERM_BP_DIRECT	synaptic vesicle maturation	RT		5	0.2	0.017	0.43
	GOTERM_BP_DIRECT	cellular response to histamine	RT		5	0.2	0.017	0.43
	GOTERM_BP_DIRECT	regulation of early endosome to late endosome transport	RT		5	0.2	0.017	0.43
	GOTERM_BP_DIRECT	ion transport	RT		28	1	0.017	0.43
	GOTERM_BP_DIRECT	regulation of ARF protein signal transduction	RT		7	0.3	0.018	0.44
	GOTERM_BP_DIRECT	regulation of protein ubiquitination	RT		7	0.3	0.018	0.44
	GOTERM_BP_DIRECT	regulation of sodium ion transmembrane transporter activity	RT		7	0.3	0.018	0.44
	GOTERM_BP_DIRECT	membrane depolarization	RT		9	0.3	0.018	0.44
	GOTERM_BP_DIRECT	adenylate cyclase-activating dopamine receptor signaling pathway	RT		6	0.2	0.018	0.45
	GOTERM_BP_DIRECT	relaxation of cardiac muscle	RT		6	0.2	0.018	0.45
	GOTERM_BP_DIRECT	regulation of catalytic activity	RT		17	0.6	0.019	0.45
	GOTERM_BP_DIRECT	regulation of signal transduction	RT		10	0.4	0.019	0.45
	GOTERM_BP_DIRECT	cellular response to hormone stimulus	RT		13	0.5	0.019	0.45
	GOTERM_BP_DIRECT	transferrin transport	RT		11	0.4	0.019	0.46
	GOTERM_BP_DIRECT	positive regulation of protein serine/threonine kinase activity	RT		11	0.4	0.019	0.46
	GOTERM_BP_DIRECT	cellular response to glucagon stimulus	RT		12	0.4	0.019	0.46
	GOTERM_BP_DIRECT	positive regulation of protein binding	RT		16	0.6	0.02	0.46
	GOTERM_BP_DIRECT	ubiquitin-dependent protein catabolic process	RT		37	1.3	0.021	0.47
	GOTERM_BP_DIRECT	positive regulation of exocytosis	RT		8	0.3	0.021	0.47
	GOTERM_BP_DIRECT	negative regulation of phosphatase activity	RT		14	0.5	0.022	0.49
	GOTERM_BP_DIRECT	negative regulation of cell migration	RT		22	0.8	0.022	0.49
	GOTERM_BP_DIRECT	response to purine-containing compound	RT		4	0.1	0.022	0.49
	GOTERM_BP_DIRECT	sarcoplasmic reticulum calcium ion transport	RT		4	0.1	0.022	0.49
	GOTERM_BP_DIRECT	parkin-mediated mitophagy in response to mitochondrial depolarization	RT		4	0.1	0.022	0.49
	GOTERM_BP_DIRECT	hematopoietic stem cell homeostasis	RT		4	0.1	0.022	0.49
	GOTERM_BP_DIRECT	regulation of synaptic vesicle priming	RT		4	0.1	0.022	0.49
	GOTERM_BP_DIRECT	positive regulation of long-term neuronal synaptic plasticity	RT		4	0.1	0.022	0.49
	GOTERM_BP_DIRECT	NMDA glutamate receptor clustering	RT		4	0.1	0.022	0.49
	GOTERM_BP_DIRECT	calcium ion import across plasma membrane	RT		4	0.1	0.022	0.49
	GOTERM_BP_DIRECT	negative regulation of epidermal growth factor receptor signaling pathway	RT		11	0.4	0.024	0.51
	GOTERM_BP_DIRECT	Golgi to plasma membrane transport	RT		7	0.3	0.024	0.51
	GOTERM_BP_DIRECT	regulation of insulin secretion involved in cellular response to glucose stimulus	RT		7	0.3	0.024	0.51
	GOTERM_BP_DIRECT	calcium ion import	RT		7	0.3	0.024	0.51
	GOTERM_BP_DIRECT	cell adhesion	RT		81	2.9	0.024	0.51
	GOTERM_BP_DIRECT	protein autophosphorylation	RT		35	1.3	0.024	0.51
	GOTERM_BP_DIRECT	Golgi organization	RT		18	0.7	0.026	0.54
	GOTERM_BP_DIRECT	membrane depolarization during cardiac muscle cell action potential	RT		6	0.2	0.027	0.54
	GOTERM_BP_DIRECT	negative regulation of actin filament polymerization	RT		6	0.2	0.027	0.54
	GOTERM_BP_DIRECT	prepulse inhibition	RT		6	0.2	0.027	0.54
	GOTERM_BP_DIRECT	L-glutamate transmembrane transport	RT		6	0.2	0.027	0.54
	GOTERM_BP_DIRECT	cell communication by electrical coupling involved in cardiac conduction	RT		6	0.2	0.027	0.54
	GOTERM_BP_DIRECT	dopamine receptor signaling pathway	RT		6	0.2	0.027	0.54
	GOTERM_BP_DIRECT	sensory perception	RT		6	0.2	0.027	0.54
	GOTERM_BP_DIRECT	establishment or maintenance of epithelial cell apical/basal polarity	RT		6	0.2	0.027	0.54
	GOTERM_BP_DIRECT	adenylate cyclase-inhibiting G-protein coupled receptor signaling pathway	RT		13	0.5	0.027	0.54
	GOTERM_BP_DIRECT	positive regulation of autophagosome assembly	RT		5	0.2	0.027	0.55
	GOTERM_BP_DIRECT	presynaptic membrane assembly	RT		5	0.2	0.027	0.55
	GOTERM_BP_DIRECT	positive regulation of establishment of protein localization to telomere	RT		5	0.2	0.027	0.55
	GOTERM_BP_DIRECT	positive regulation of cardiac muscle cell apoptotic process	RT		5	0.2	0.027	0.55
	GOTERM_BP_DIRECT	retrograde transport, endosome to Golgi	RT		17	0.6	0.028	0.55
	GOTERM_BP_DIRECT	membrane organization	RT		10	0.4	0.029	0.56
	GOTERM_BP_DIRECT	endosome organization	RT		10	0.4	0.029	0.56
	GOTERM_BP_DIRECT	regulation of Rho protein signal transduction	RT		19	0.7	0.031	0.59
	GOTERM_BP_DIRECT	innervation	RT		7	0.3	0.032	0.59
	GOTERM_BP_DIRECT	activation of protein kinase A activity	RT		7	0.3	0.032	0.59
	GOTERM_BP_DIRECT	Ras protein signal transduction	RT		17	0.6	0.032	0.59
	GOTERM_BP_DIRECT	peptidyl-tyrosine dephosphorylation	RT		22	0.8	0.034	0.61
	GOTERM_BP_DIRECT	ERBB2 signaling pathway	RT		11	0.4	0.034	0.61
	GOTERM_BP_DIRECT	regulation of alternative mRNA splicing, via spliceosome	RT		11	0.4	0.034	0.61
	GOTERM_BP_DIRECT	potassium ion import	RT		9	0.3	0.035	0.62
	GOTERM_BP_DIRECT	vesicle organization	RT		9	0.3	0.035	0.62
	GOTERM_BP_DIRECT	protein homooligomerization	RT		35	1.3	0.035	0.62
	GOTERM_BP_DIRECT	substantia nigra development	RT		13	0.5	0.036	0.63
	GOTERM_BP_DIRECT	vesicle transport along microtubule	RT		6	0.2	0.037	0.63
	GOTERM_BP_DIRECT	protein targeting	RT		11	0.4	0.04	0.66
	GOTERM_BP_DIRECT	astral microtubule organization	RT		4	0.1	0.04	0.66
	GOTERM_BP_DIRECT	negative regulation of dendritic spine morphogenesis	RT		4	0.1	0.04	0.66
	GOTERM_BP_DIRECT	positive regulation of tumor necrosis factor-mediated signaling pathway	RT		4	0.1	0.04	0.66
	GOTERM_BP_DIRECT	insulin secretion involved in cellular response to glucose stimulus	RT		4	0.1	0.04	0.66
	GOTERM_BP_DIRECT	postsynaptic density protein 95 clustering	RT		4	0.1	0.04	0.66
	GOTERM_BP_DIRECT	positive regulation of neurotransmitter secretion	RT		4	0.1	0.04	0.66
	GOTERM_BP_DIRECT	negative regulation of dendrite development	RT		4	0.1	0.04	0.66
	GOTERM_BP_DIRECT	actin filament organization	RT		17	0.6	0.04	0.66
	GOTERM_BP_DIRECT	negative regulation of microtubule polymerization	RT		5	0.2	0.041	0.66
	GOTERM_BP_DIRECT	Rap protein signal transduction	RT		5	0.2	0.041	0.66
	GOTERM_BP_DIRECT	axon development	RT		5	0.2	0.041	0.66
	GOTERM_BP_DIRECT	negative regulation of inclusion body assembly	RT		5	0.2	0.041	0.66
	GOTERM_BP_DIRECT	positive regulation of synapse maturation	RT		5	0.2	0.041	0.66
	GOTERM_BP_DIRECT	regulation of dendritic spine morphogenesis	RT		5	0.2	0.041	0.66
	GOTERM_BP_DIRECT	response to dietary excess	RT		5	0.2	0.041	0.66
	GOTERM_BP_DIRECT	microtubule organizing center organization	RT		5	0.2	0.041	0.66
	GOTERM_BP_DIRECT	endosome to melanosome transport	RT		5	0.2	0.041	0.66
	GOTERM_BP_DIRECT	regulation of ryanodine-sensitive calcium-release channel activity	RT		7	0.3	0.041	0.67
	GOTERM_BP_DIRECT	regulation of cardiac muscle contraction by regulation of the release of sequestered calcium ion	RT		7	0.3	0.041	0.67
	GOTERM_BP_DIRECT	motor neuron axon guidance	RT		7	0.3	0.041	0.67
	GOTERM_BP_DIRECT	retinal ganglion cell axon guidance	RT		7	0.3	0.041	0.67
	GOTERM_BP_DIRECT	negative chemotaxis	RT		10	0.4	0.041	0.67
	GOTERM_BP_DIRECT	heterophilic cell-cell adhesion via plasma membrane cell adhesion molecules	RT		13	0.5	0.042	0.67
	GOTERM_BP_DIRECT	protein autoubiquitination	RT		13	0.5	0.042	0.67
	GOTERM_BP_DIRECT	regulation of phosphatidylinositol 3-kinase signaling	RT		18	0.7	0.042	0.67
	GOTERM_BP_DIRECT	establishment or maintenance of cell polarity	RT		9	0.3	0.042	0.67
	GOTERM_BP_DIRECT	phosphatidylinositol dephosphorylation	RT		8	0.3	0.043	0.67
	GOTERM_BP_DIRECT	cochlea development	RT		8	0.3	0.043	0.67
	GOTERM_BP_DIRECT	positive regulation of protein targeting to membrane	RT		8	0.3	0.043	0.67
	GOTERM_BP_DIRECT	protein folding	RT		35	1.3	0.044	0.68
	GOTERM_BP_DIRECT	calcium-mediated signaling	RT		13	0.5	0.048	0.71
	GOTERM_BP_DIRECT	regulation of potassium ion transmembrane transport	RT		6	0.2	0.049	0.72
	GOTERM_BP_DIRECT	negative regulation of cell-matrix adhesion	RT		6	0.2	0.049	0.72
	GOTERM_BP_DIRECT	positive regulation of telomerase RNA localization to Cajal body	RT		6	0.2	0.049	0.72
	GOTERM_BP_DIRECT	regulated exocytosis	RT		6	0.2	0.049	0.72
	GOTERM_BP_DIRECT	postreplication repair	RT		6	0.2	0.049	0.72
	GOTERM_BP_DIRECT	ventricular cardiac muscle cell action potential	RT		6	0.2	0.049	0.72
	GOTERM_BP_DIRECT	GMP metabolic process	RT		6	0.2	0.049	0.72
	GOTERM_BP_DIRECT	response to starvation	RT		10	0.4	0.049	0.72
	GOTERM_BP_DIRECT	myelination	RT		12	0.4	0.051	0.73
	GOTERM_BP_DIRECT	neuron development	RT		12	0.4	0.051	0.73
	GOTERM_BP_DIRECT	positive regulation of establishment of protein localization to plasma membrane	RT		9	0.3	0.051	0.73
	GOTERM_BP_DIRECT	mitotic spindle organization	RT		9	0.3	0.051	0.73
	GOTERM_BP_DIRECT	transmission of nerve impulse	RT		7	0.3	0.052	0.73
	GOTERM_BP_DIRECT	inactivation of MAPK activity	RT		8	0.3	0.052	0.73
	GOTERM_BP_DIRECT	movement of cell or subcellular component	RT		19	0.7	0.052	0.73
	GOTERM_BP_DIRECT	diphosphoinositol polyphosphate metabolic process	RT		3	0.1	0.054	0.74
	GOTERM_BP_DIRECT	positive regulation of catecholamine secretion	RT		3	0.1	0.054	0.74
	GOTERM_BP_DIRECT	calcium ion export	RT		3	0.1	0.054	0.74
	GOTERM_BP_DIRECT	gamma-aminobutyric acid receptor clustering	RT		3	0.1	0.054	0.74
	GOTERM_BP_DIRECT	positive regulation of high voltage-gated calcium channel activity	RT		3	0.1	0.054	0.74
	GOTERM_BP_DIRECT	establishment of protein localization to endoplasmic reticulum membrane	RT		3	0.1	0.054	0.74
	GOTERM_BP_DIRECT	regulation of long term synaptic depression	RT		3	0.1	0.054	0.74
	GOTERM_BP_DIRECT	chemorepulsion involved in embryonic olfactory bulb interneuron precursor migration	RT		3	0.1	0.054	0.74
	GOTERM_BP_DIRECT	myo-inositol transport	RT		3	0.1	0.054	0.74
	GOTERM_BP_DIRECT	response to clozapine	RT		3	0.1	0.054	0.74
	GOTERM_BP_DIRECT	positive regulation of long term synaptic depression	RT		3	0.1	0.054	0.74
	GOTERM_BP_DIRECT	apoptotic process involved in luteolysis	RT		3	0.1	0.054	0.74
	GOTERM_BP_DIRECT	gamma-tubulin complex localization	RT		3	0.1	0.054	0.74
	GOTERM_BP_DIRECT	positive regulation of Rac protein signal transduction	RT		3	0.1	0.054	0.74
	GOTERM_BP_DIRECT	calcium ion transmembrane transport via high voltage-gated calcium channel	RT		3	0.1	0.054	0.74
	GOTERM_BP_DIRECT	corticospinal tract morphogenesis	RT		3	0.1	0.054	0.74
	GOTERM_BP_DIRECT	cellular response to cobalt ion	RT		3	0.1	0.054	0.74
	GOTERM_BP_DIRECT	regulation of synaptic vesicle fusion to presynaptic membrane	RT		3	0.1	0.054	0.74
	GOTERM_BP_DIRECT	cellular response to cAMP	RT		13	0.5	0.054	0.74
	GOTERM_BP_DIRECT	positive regulation of telomere maintenance	RT		5	0.2	0.057	0.76
	GOTERM_BP_DIRECT	sleep	RT		5	0.2	0.057	0.76
	GOTERM_BP_DIRECT	inositol phosphate dephosphorylation	RT		5	0.2	0.057	0.76
	GOTERM_BP_DIRECT	striatum development	RT		5	0.2	0.057	0.76
	GOTERM_BP_DIRECT	negative regulation of ERK1 and ERK2 cascade	RT		14	0.5	0.057	0.76
	GOTERM_BP_DIRECT	mitotic spindle assembly	RT		10	0.4	0.058	0.76
	GOTERM_BP_DIRECT	toxin transport	RT		10	0.4	0.058	0.76
	GOTERM_BP_DIRECT	protein K48-linked ubiquitination	RT		12	0.4	0.058	0.76
	GOTERM_BP_DIRECT	negative regulation of insulin secretion	RT		9	0.3	0.061	0.77
	GOTERM_BP_DIRECT	macroautophagy	RT		17	0.6	0.062	0.78
	GOTERM_BP_DIRECT	regulation of high voltage-gated calcium channel activity	RT		4	0.1	0.063	0.78
	GOTERM_BP_DIRECT	dynamin polymerization involved in mitochondrial fission	RT		4	0.1	0.063	0.78
	GOTERM_BP_DIRECT	regulation of respiratory gaseous exchange	RT		4	0.1	0.063	0.78
	GOTERM_BP_DIRECT	regulation of delayed rectifier potassium channel activity	RT		4	0.1	0.063	0.78
	GOTERM_BP_DIRECT	negative regulation of cytoplasmic translation	RT		4	0.1	0.063	0.78
	GOTERM_BP_DIRECT	negative regulation of potassium ion transmembrane transporter activity	RT		4	0.1	0.063	0.78
	GOTERM_BP_DIRECT	negative regulation of receptor internalization	RT		4	0.1	0.063	0.78
	GOTERM_BP_DIRECT	NADH metabolic process	RT		4	0.1	0.063	0.78
	GOTERM_BP_DIRECT	inositol metabolic process	RT		4	0.1	0.063	0.78
	GOTERM_BP_DIRECT	histone H3-K4 demethylation	RT		4	0.1	0.063	0.78
	GOTERM_BP_DIRECT	regulation of DNA repair	RT		4	0.1	0.063	0.78
	GOTERM_BP_DIRECT	vesicle transport along actin filament	RT		4	0.1	0.063	0.78
	GOTERM_BP_DIRECT	positive regulation of inhibitory postsynaptic potential	RT		4	0.1	0.063	0.78
	GOTERM_BP_DIRECT	regulation of voltage-gated calcium channel activity	RT		4	0.1	0.063	0.78
	GOTERM_BP_DIRECT	negative regulation of phosphoprotein phosphatase activity	RT		4	0.1	0.063	0.78
	GOTERM_BP_DIRECT	regulation of dendritic spine development	RT		4	0.1	0.063	0.78
	GOTERM_BP_DIRECT	neuron-neuron synaptic transmission	RT		4	0.1	0.063	0.78
	GOTERM_BP_DIRECT	adenylate cyclase-inhibiting G-protein coupled acetylcholine receptor signaling pathway	RT		4	0.1	0.063	0.78
	GOTERM_BP_DIRECT	cellular response to catecholamine stimulus	RT		4	0.1	0.063	0.78
	GOTERM_BP_DIRECT	positive regulation of Arp2/3 complex-mediated actin nucleation	RT		4	0.1	0.063	0.78
	GOTERM_BP_DIRECT	positive regulation of cation channel activity	RT		4	0.1	0.063	0.78
	GOTERM_BP_DIRECT	actin cytoskeleton organization	RT		26	0.9	0.063	0.78
	GOTERM_BP_DIRECT	neurotransmitter transport	RT		8	0.3	0.063	0.78
	GOTERM_BP_DIRECT	regulation of multicellular organism growth	RT		8	0.3	0.063	0.78
	GOTERM_BP_DIRECT	regulation of nitric-oxide synthase activity	RT		8	0.3	0.063	0.78
	GOTERM_BP_DIRECT	neuromuscular synaptic transmission	RT		8	0.3	0.063	0.78
	GOTERM_BP_DIRECT	protein targeting to plasma membrane	RT		8	0.3	0.063	0.78
	GOTERM_BP_DIRECT	vesicle docking involved in exocytosis	RT		8	0.3	0.063	0.78
	GOTERM_BP_DIRECT	regulation of microtubule cytoskeleton organization	RT		6	0.2	0.063	0.78
	GOTERM_BP_DIRECT	positive regulation of cardiac muscle hypertrophy	RT		6	0.2	0.063	0.78
	GOTERM_BP_DIRECT	response to immobilization stress	RT		7	0.3	0.064	0.78
	GOTERM_BP_DIRECT	positive regulation of protein autophosphorylation	RT		7	0.3	0.064	0.78
	GOTERM_BP_DIRECT	melanosome transport	RT		7	0.3	0.064	0.78
	GOTERM_BP_DIRECT	regulation of GTPase activity	RT		15	0.5	0.066	0.79
	GOTERM_BP_DIRECT	protein K63-linked ubiquitination	RT		10	0.4	0.067	0.79
	GOTERM_BP_DIRECT	renal water homeostasis	RT		9	0.3	0.071	0.81
	GOTERM_BP_DIRECT	regulation of cytosolic calcium ion concentration	RT		9	0.3	0.071	0.81
	GOTERM_BP_DIRECT	response to cocaine	RT		9	0.3	0.071	0.81
	GOTERM_BP_DIRECT	positive regulation of protein catabolic process	RT		14	0.5	0.072	0.81
	GOTERM_BP_DIRECT	intra-Golgi vesicle-mediated transport	RT		8	0.3	0.075	0.83
	GOTERM_BP_DIRECT	positive regulation of release of sequestered calcium ion into cytosol	RT		8	0.3	0.075	0.83
	GOTERM_BP_DIRECT	Golgi to plasma membrane protein transport	RT		8	0.3	0.075	0.83
	GOTERM_BP_DIRECT	positive regulation of peptidyl-threonine phosphorylation	RT		8	0.3	0.075	0.83
	GOTERM_BP_DIRECT	phagosome acidification	RT		8	0.3	0.075	0.83
	GOTERM_BP_DIRECT	phosphatidylinositol 3-kinase signaling	RT		8	0.3	0.075	0.83
	GOTERM_BP_DIRECT	G1/S transition of mitotic cell cycle	RT		21	0.8	0.076	0.83
	GOTERM_BP_DIRECT	regulation of acetyl-CoA biosynthetic process from pyruvate	RT		5	0.2	0.076	0.83
	GOTERM_BP_DIRECT	regulation of proteasomal ubiquitin-dependent protein catabolic process	RT		5	0.2	0.076	0.83
	GOTERM_BP_DIRECT	mitochondrial genome maintenance	RT		5	0.2	0.076	0.83
	GOTERM_BP_DIRECT	cellular response to epinephrine stimulus	RT		5	0.2	0.076	0.83
	GOTERM_BP_DIRECT	positive regulation of protein localization to cell surface	RT		5	0.2	0.076	0.83
	GOTERM_BP_DIRECT	Roundabout signaling pathway	RT		5	0.2	0.076	0.83
	GOTERM_BP_DIRECT	negative regulation of extrinsic apoptotic signaling pathway	RT		10	0.4	0.077	0.83
	GOTERM_BP_DIRECT	autophagy	RT		26	0.9	0.078	0.83
	GOTERM_BP_DIRECT	apoptotic process	RT		93	3.4	0.079	0.83
	GOTERM_BP_DIRECT	dentate gyrus development	RT		6	0.2	0.079	0.84
	GOTERM_BP_DIRECT	protein localization	RT		14	0.5	0.08	0.84
	GOTERM_BP_DIRECT	protein heterooligomerization	RT		15	0.5	0.081	0.84
	GOTERM_BP_DIRECT	gluconeogenesis	RT		11	0.4	0.082	0.84
	GOTERM_BP_DIRECT	fat cell differentiation	RT		16	0.6	0.082	0.84
	GOTERM_BP_DIRECT	viral process	RT		52	1.9	0.082	0.84
	GOTERM_BP_DIRECT	activation of GTPase activity	RT		17	0.6	0.083	0.84
	GOTERM_BP_DIRECT	cell death	RT		10	0.4	0.088	0.86
	GOTERM_BP_DIRECT	multicellular organism growth	RT		17	0.6	0.09	0.86
	GOTERM_BP_DIRECT	ribosomal protein import into nucleus	RT		4	0.1	0.09	0.87
	GOTERM_BP_DIRECT	phospholipase C-activating G-protein coupled acetylcholine receptor signaling pathway	RT		4	0.1	0.09	0.87
	GOTERM_BP_DIRECT	cell growth involved in cardiac muscle cell development	RT		4	0.1	0.09	0.87
	GOTERM_BP_DIRECT	protein targeting to vacuole	RT		4	0.1	0.09	0.87
	GOTERM_BP_DIRECT	nerve growth factor signaling pathway	RT		4	0.1	0.09	0.87
	GOTERM_BP_DIRECT	proline transport	RT		4	0.1	0.09	0.87
	GOTERM_BP_DIRECT	regulation of synapse assembly	RT		4	0.1	0.09	0.87
	GOTERM_BP_DIRECT	peptidyl-serine dephosphorylation	RT		4	0.1	0.09	0.87
	GOTERM_BP_DIRECT	synaptic vesicle priming	RT		4	0.1	0.09	0.87
	GOTERM_BP_DIRECT	negative regulation of cAMP-dependent protein kinase activity	RT		4	0.1	0.09	0.87
	GOTERM_BP_DIRECT	regulation of cell communication by electrical coupling involved in cardiac conduction	RT		4	0.1	0.09	0.87
	GOTERM_BP_DIRECT	negative regulation of sodium ion transmembrane transporter activity	RT		4	0.1	0.09	0.87
	GOTERM_BP_DIRECT	cerebellar granule cell differentiation	RT		4	0.1	0.09	0.87
	GOTERM_BP_DIRECT	protein import into nucleus, docking	RT		4	0.1	0.09	0.87
	GOTERM_BP_DIRECT	negative regulation of potassium ion transmembrane transport	RT		4	0.1	0.09	0.87
	GOTERM_BP_DIRECT	cardiac muscle contraction	RT		11	0.4	0.092	0.87
	GOTERM_BP_DIRECT	NLS-bearing protein import into nucleus	RT		7	0.3	0.094	0.87
	GOTERM_BP_DIRECT	vesicle docking	RT		7	0.3	0.094	0.87
	GOTERM_BP_DIRECT	negative regulation of protein kinase activity	RT		20	0.7	0.097	0.88
	GOTERM_BP_DIRECT	positive regulation of G2/M transition of mitotic cell cycle	RT		6	0.2	0.098	0.88
	GOTERM_BP_DIRECT	positive regulation of endocytosis	RT		6	0.2	0.098	0.88
	GOTERM_BP_DIRECT	cytoskeleton-dependent intracellular transport	RT		6	0.2	0.098	0.88
	GOTERM_BP_DIRECT	brain morphogenesis	RT		6	0.2	0.098	0.88
	GOTERM_BP_DIRECT	AMPA glutamate receptor clustering	RT		3	0.1	0.098	0.88
	GOTERM_BP_DIRECT	cerebral cortex tangential migration	RT		3	0.1	0.098	0.88
	GOTERM_BP_DIRECT	regulation of calcium ion transmembrane transport via high voltage-gated calcium channel	RT		3	0.1	0.098	0.88
	GOTERM_BP_DIRECT	negative regulation of actin filament bundle assembly	RT		3	0.1	0.098	0.88
	GOTERM_BP_DIRECT	habituation	RT		3	0.1	0.098	0.88
	GOTERM_BP_DIRECT	regulation of Rab protein signal transduction	RT		3	0.1	0.098	0.88
	GOTERM_BP_DIRECT	cellular heat acclimation	RT		3	0.1	0.098	0.88
	GOTERM_BP_DIRECT	positive regulation of protein lipidation	RT		3	0.1	0.098	0.88
	GOTERM_BP_DIRECT	neuroligin clustering involved in postsynaptic membrane assembly	RT		3	0.1	0.098	0.88
	GOTERM_BP_DIRECT	diadenosine hexaphosphate catabolic process	RT		3	0.1	0.098	0.88
	GOTERM_BP_DIRECT	ERBB signaling pathway	RT		3	0.1	0.098	0.88
	GOTERM_BP_DIRECT	positive regulation of alpha-amino-3-hydroxy-5-methyl-4-isoxazole propionate selective glutamate receptor activity	RT		3	0.1	0.098	0.88
	GOTERM_BP_DIRECT	diadenosine pentaphosphate catabolic process	RT		3	0.1	0.098	0.88
	GOTERM_BP_DIRECT	brain-derived neurotrophic factor receptor signaling pathway	RT		3	0.1	0.098	0.88
	GOTERM_BP_DIRECT	JUN phosphorylation	RT		3	0.1	0.098	0.88
	GOTERM_BP_DIRECT	adenosine 5'-(hexahydrogen pentaphosphate) catabolic process	RT		3	0.1	0.098	0.88
	GOTERM_BP_DIRECT	smooth muscle cell proliferation	RT		3	0.1	0.098	0.88
	GOTERM_BP_DIRECT	mitochondrial protein catabolic process	RT		3	0.1	0.098	0.88
	GOTERM_BP_DIRECT	positive regulation of glucose import in response to insulin stimulus	RT		5	0.2	0.098	0.88
	GOTERM_BP_DIRECT	negative regulation of cAMP biosynthetic process	RT		5	0.2	0.098	0.88
	GOTERM_BP_DIRECT	regulation of dopamine secretion	RT		5	0.2	0.098	0.88
	GOTERM_BP_DIRECT	actin filament capping	RT		5	0.2	0.098	0.88
	GOTERM_BP_DIRECT	positive regulation of phosphoprotein phosphatase activity	RT		5	0.2	0.098	0.88
	GOTERM_BP_DIRECT	layer formation in cerebral cortex	RT		5	0.2	0.098	0.88
	GOTERM_BP_DIRECT	mast cell degranulation	RT		5	0.2	0.098	0.88
	GOTERM_BP_DIRECT	sodium ion transport	RT		17	0.6	0.099	0.88
	GOTERM_BP_DIRECT	cellular response to drug	RT		15	0.5	0.099	0.88

## Sheet: SPs
Sublist	Category	Term	RT	Genes	Count	%	P-Value	Benjamini
	KEGG_PATHWAY	Retrograde endocannabinoid signaling	RT		51	1.8	3.3e-18	8.9e-16
	KEGG_PATHWAY	Glutamatergic synapse	RT		53	1.9	6e-17	1.5e-14
	KEGG_PATHWAY	Dopaminergic synapse	RT		56	2	2e-16	2e-14
	KEGG_PATHWAY	Circadian entrainment	RT		45	1.6	9.3e-15	6.4e-13
	KEGG_PATHWAY	GABAergic synapse	RT		40	1.4	4.6e-13	2.5e-11
	KEGG_PATHWAY	Oxytocin signaling pathway	RT		58	2.1	6.4e-13	2.9e-11
	KEGG_PATHWAY	Morphine addiction	RT		41	1.5	1.3e-12	5.1e-11
	KEGG_PATHWAY	Cholinergic synapse	RT		46	1.7	1.7e-12	5.7e-11
	KEGG_PATHWAY	Calcium signaling pathway	RT		59	2.1	6.4e-11	1.9e-09
	KEGG_PATHWAY	Nicotine addiction	RT		24	0.9	9.3e-11	2.6e-09
	KEGG_PATHWAY	Gap junction	RT		37	1.3	2.2e-10	5.3e-09
	KEGG_PATHWAY	Long-term potentiation	RT		31	1.1	3.2e-10	7.3e-09
	KEGG_PATHWAY	Synaptic vesicle cycle	RT		30	1.1	4.4e-10	9.1e-09
	KEGG_PATHWAY	Adrenergic signaling in cardiomyocytes	RT		50	1.8	5.2e-10	1e-08
	KEGG_PATHWAY	Amphetamine addiction	RT		30	1.1	1.7e-09	3.1e-08
	KEGG_PATHWAY	Estrogen signaling pathway	RT		37	1.3	9.7e-09	1.7e-07
	KEGG_PATHWAY	MAPK signaling pathway	RT		69	2.5	1.7e-08	2.7e-07
	KEGG_PATHWAY	Axon guidance	RT		42	1.5	4.8e-08	7.3e-07
	KEGG_PATHWAY	Serotonergic synapse	RT		38	1.4	8.6e-08	1.2e-06
	KEGG_PATHWAY	Endocytosis	RT		67	2.4	1.6e-07	2.1e-06
	KEGG_PATHWAY	Oocyte meiosis	RT		37	1.3	1.7e-07	2.2e-06
	KEGG_PATHWAY	Long-term depression	RT		25	0.9	3.8e-07	4.7e-06
	KEGG_PATHWAY	cGMP-PKG signaling pathway	RT		48	1.7	4.5e-07	5.3e-06
	KEGG_PATHWAY	cAMP signaling pathway	RT		54	2	5.9e-07	6.7e-06
	KEGG_PATHWAY	Aldosterone synthesis and secretion	RT		29	1	1.4e-06	1.5e-05
	KEGG_PATHWAY	ErbB signaling pathway	RT		30	1.1	2.1e-06	2.3e-05
	KEGG_PATHWAY	Insulin secretion	RT		29	1	4.2e-06	4.2e-05
	KEGG_PATHWAY	Inflammatory mediator regulation of TRP channels	RT		31	1.1	1e-05	9.9e-05
	KEGG_PATHWAY	Phosphatidylinositol signaling system	RT		31	1.1	1e-05	9.9e-05
	KEGG_PATHWAY	GnRH signaling pathway	RT		29	1	1.8e-05	0.00017
	KEGG_PATHWAY	Gastric acid secretion	RT		25	0.9	2.1e-05	0.00019
	KEGG_PATHWAY	Progesterone-mediated oocyte maturation	RT		28	1	2.1e-05	0.00019
	KEGG_PATHWAY	Endocrine and other factor-regulated calcium reabsorption	RT		18	0.7	4.6e-05	0.00039
	KEGG_PATHWAY	Protein processing in endoplasmic reticulum	RT		43	1.6	6e-05	0.0005
	KEGG_PATHWAY	Ras signaling pathway	RT		53	1.9	7.8e-05	0.00063
	KEGG_PATHWAY	Salivary secretion	RT		26	0.9	0.00014	0.0011
	KEGG_PATHWAY	Neuroactive ligand-receptor interaction	RT		61	2.2	0.00014	0.0011
	KEGG_PATHWAY	Glioma	RT		21	0.8	0.00028	0.0021
	KEGG_PATHWAY	mTOR signaling pathway	RT		19	0.7	0.00049	0.0035
	KEGG_PATHWAY	Neurotrophin signaling pathway	RT		31	1.1	0.0006	0.0042
	KEGG_PATHWAY	Sphingolipid signaling pathway	RT		31	1.1	0.0006	0.0042
	KEGG_PATHWAY	Rap1 signaling pathway	RT		47	1.7	0.00064	0.0044
	KEGG_PATHWAY	Aldosterone-regulated sodium reabsorption	RT		14	0.5	0.0014	0.0094
	KEGG_PATHWAY	Renin secretion	RT		19	0.7	0.0018	0.011
	KEGG_PATHWAY	Vascular smooth muscle contraction	RT		29	1	0.0024	0.015
	KEGG_PATHWAY	Ubiquitin mediated proteolysis	RT		32	1.2	0.0028	0.017
	KEGG_PATHWAY	Colorectal cancer	RT		18	0.7	0.0032	0.019
	KEGG_PATHWAY	Type II diabetes mellitus	RT		15	0.5	0.0039	0.023
	KEGG_PATHWAY	Cocaine addiction	RT		15	0.5	0.0048	0.027
	KEGG_PATHWAY	Insulin signaling pathway	RT		31	1.1	0.006	0.033
	KEGG_PATHWAY	Prolactin signaling pathway	RT		19	0.7	0.006	0.033
	KEGG_PATHWAY	Pancreatic secretion	RT		23	0.8	0.0062	0.034
	KEGG_PATHWAY	FoxO signaling pathway	RT		30	1.1	0.0072	0.038
	KEGG_PATHWAY	Melanogenesis	RT		24	0.9	0.0075	0.039
	KEGG_PATHWAY	Endometrial cancer	RT		15	0.5	0.0084	0.043
	KEGG_PATHWAY	Choline metabolism in cancer	RT		24	0.9	0.0085	0.042
	KEGG_PATHWAY	Fc epsilon RI signaling pathway	RT		18	0.7	0.0087	0.042
	KEGG_PATHWAY	Pathways in cancer	RT		71	2.6	0.011	0.05
	KEGG_PATHWAY	Renal cell carcinoma	RT		17	0.6	0.012	0.058
	KEGG_PATHWAY	AMPK signaling pathway	RT		27	1	0.013	0.06
	KEGG_PATHWAY	Inositol phosphate metabolism	RT		18	0.7	0.013	0.061
	KEGG_PATHWAY	Amyotrophic lateral sclerosis (ALS)	RT		14	0.5	0.015	0.065
	KEGG_PATHWAY	Platelet activation	RT		28	1	0.016	0.07
	KEGG_PATHWAY	Non-small cell lung cancer	RT		15	0.5	0.016	0.07
	KEGG_PATHWAY	Fc gamma R-mediated phagocytosis	RT		20	0.7	0.017	0.072
	KEGG_PATHWAY	Pathogenic Escherichia coli infection	RT		14	0.5	0.017	0.072
	KEGG_PATHWAY	Tight junction	RT		29	1	0.018	0.072
	KEGG_PATHWAY	Regulation of actin cytoskeleton	RT		41	1.5	0.018	0.074
	KEGG_PATHWAY	T cell receptor signaling pathway	RT		23	0.8	0.021	0.081
	KEGG_PATHWAY	Chagas disease (American trypanosomiasis)	RT		23	0.8	0.023	0.089
	KEGG_PATHWAY	Alcoholism	RT		35	1.3	0.024	0.09
	KEGG_PATHWAY	Thyroid hormone synthesis	RT		17	0.6	0.025	0.093
	KEGG_PATHWAY	Chemokine signaling pathway	RT		36	1.3	0.029	0.11
	KEGG_PATHWAY	Aminoacyl-tRNA biosynthesis	RT		16	0.6	0.031	0.11
	KEGG_PATHWAY	Focal adhesion	RT		39	1.4	0.031	0.11
	KEGG_PATHWAY	Wnt signaling pathway	RT		28	1	0.033	0.12
	KEGG_PATHWAY	VEGF signaling pathway	RT		15	0.5	0.033	0.12
	KEGG_PATHWAY	Epithelial cell signaling in Helicobacter pylori infection	RT		16	0.6	0.035	0.12
	KEGG_PATHWAY	mRNA surveillance pathway	RT		20	0.7	0.037	0.13
	KEGG_PATHWAY	Epstein-Barr virus infection	RT		36	1.3	0.038	0.13
	KEGG_PATHWAY	Alanine, aspartate and glutamate metabolism	RT		10	0.4	0.042	0.14
	KEGG_PATHWAY	Proteoglycans in cancer	RT		37	1.3	0.049	0.16
	KEGG_PATHWAY	Pancreatic cancer	RT		15	0.5	0.054	0.17
	KEGG_PATHWAY	Hepatitis B	RT		28	1	0.057	0.18
	KEGG_PATHWAY	Thyroid hormone signaling pathway	RT		23	0.8	0.057	0.18
	KEGG_PATHWAY	Bacterial invasion of epithelial cells	RT		17	0.6	0.061	0.18
	KEGG_PATHWAY	Dorso-ventral axis formation	RT		8	0.3	0.066	0.2
	KEGG_PATHWAY	HIF-1 signaling pathway	RT		20	0.7	0.071	0.21
	KEGG_PATHWAY	Regulation of lipolysis in adipocytes	RT		13	0.5	0.073	0.21
	KEGG_PATHWAY	Acute myeloid leukemia	RT		13	0.5	0.073	0.21
	KEGG_PATHWAY	Purine metabolism	RT		32	1.2	0.081	0.23
	KEGG_PATHWAY	Non-homologous end-joining	RT		5	0.2	0.09	0.25
	KEGG_PATHWAY	Central carbon metabolism in cancer	RT		14	0.5	0.091	0.25
