# Supplementary material for: Identification of the Molecular Events Involved in the Development of Prefrontal Cortex Through the Analysis of RNA-Seq Data From BrainSpan
Source: ASN Neuro. 2019 Jun 18;11:1759091419854627. doi: 10.1177/1759091419854627 (PMC6582306; doi:10.1177/1759091419854627)
Supplement: Supplemental Material2 - Supplemental material for Identification of the Molecular Events Involved in the Development of Prefrontal Cortex Through the Analysis of RNA-Seq Data From BrainSpan [file Supplemental_Material2.zip › DFC/9/BPs & SPs-9.xlsx]

## Sheet: BPs
Sublist	Category	Term	RT	Genes	Count	%	P-Value	Benjamini
	GOTERM_BP_DIRECT	cell adhesion	RT		31	4.5	3.1e-05	0.04
	GOTERM_BP_DIRECT	response to wounding	RT		10	1.4	7.9e-05	0.067
	GOTERM_BP_DIRECT	angiogenesis	RT		20	2.9	2.8e-05	0.071
	GOTERM_BP_DIRECT	inner ear development	RT		8	1.2	0.00016	0.098
	GOTERM_BP_DIRECT	positive regulation of gene expression	RT		20	2.9	0.00024	0.12
	GOTERM_BP_DIRECT	myelination	RT		8	1.2	0.00033	0.13
	GOTERM_BP_DIRECT	response to toxic substance	RT		10	1.4	0.00079	0.14
	GOTERM_BP_DIRECT	response to progesterone	RT		7	1	0.00083	0.14
	GOTERM_BP_DIRECT	negative regulation of myoblast differentiation	RT		6	0.9	0.00044	0.15
	GOTERM_BP_DIRECT	regulation of cell shape	RT		13	1.9	0.00078	0.15
	GOTERM_BP_DIRECT	positive regulation of cell proliferation	RT		28	4	0.00053	0.16
	GOTERM_BP_DIRECT	extracellular matrix organization	RT		16	2.3	0.00061	0.16
	GOTERM_BP_DIRECT	oligodendrocyte differentiation	RT		6	0.9	0.00066	0.16
	GOTERM_BP_DIRECT	high-density lipoprotein particle remodeling	RT		5	0.7	0.00074	0.16
	GOTERM_BP_DIRECT	negative regulation of glial cell proliferation	RT		4	0.6	0.00078	0.16
	GOTERM_BP_DIRECT	negative regulation of neuron differentiation	RT		8	1.2	0.0011	0.17
	GOTERM_BP_DIRECT	astrocyte differentiation	RT		4	0.6	0.0012	0.17
	GOTERM_BP_DIRECT	response to estradiol	RT		10	1.4	0.0013	0.17
	GOTERM_BP_DIRECT	SRP-dependent cotranslational protein targeting to membrane	RT		10	1.4	0.0016	0.18
	GOTERM_BP_DIRECT	response to hypoxia	RT		14	2	0.0015	0.19
	GOTERM_BP_DIRECT	lipid transport	RT		9	1.3	0.0016	0.19
	GOTERM_BP_DIRECT	negative regulation of stem cell differentiation	RT		4	0.6	0.0018	0.19
	GOTERM_BP_DIRECT	positive regulation of BMP signaling pathway	RT		6	0.9	0.0018	0.19
	GOTERM_BP_DIRECT	positive regulation of transcription, DNA-templated	RT		28	4	0.0023	0.22
	GOTERM_BP_DIRECT	negative regulation of pro-B cell differentiation	RT		3	0.4	0.0025	0.23
	GOTERM_BP_DIRECT	cellular response to transforming growth factor beta stimulus	RT		7	1	0.0028	0.25
	GOTERM_BP_DIRECT	translation	RT		17	2.4	0.003	0.25
	GOTERM_BP_DIRECT	in utero embryonic development	RT		14	2	0.0032	0.26
	GOTERM_BP_DIRECT	endothelial cell morphogenesis	RT		4	0.6	0.0034	0.26
	GOTERM_BP_DIRECT	cellular response to peptide	RT		4	0.6	0.0034	0.26
	GOTERM_BP_DIRECT	cholesterol metabolic process	RT		8	1.2	0.0035	0.26
	GOTERM_BP_DIRECT	cell maturation	RT		6	0.9	0.0036	0.26
	GOTERM_BP_DIRECT	brain development	RT		14	2	0.0037	0.26
	GOTERM_BP_DIRECT	epithelial cell differentiation	RT		8	1.2	0.0041	0.26
	GOTERM_BP_DIRECT	positive regulation of collagen biosynthetic process	RT		5	0.7	0.004	0.27
	GOTERM_BP_DIRECT	negative regulation of cell adhesion	RT		6	0.9	0.0041	0.27
	GOTERM_BP_DIRECT	cell migration	RT		13	1.9	0.0044	0.28
	GOTERM_BP_DIRECT	lipoprotein metabolic process	RT		6	0.9	0.0046	0.28
	GOTERM_BP_DIRECT	ureteric bud development	RT		6	0.9	0.0046	0.28
	GOTERM_BP_DIRECT	positive regulation of odontogenesis	RT		3	0.4	0.0048	0.28
	GOTERM_BP_DIRECT	citrate transport	RT		3	0.4	0.0048	0.28
	GOTERM_BP_DIRECT	positive regulation of necrotic cell death	RT		3	0.4	0.0048	0.28
	GOTERM_BP_DIRECT	fat cell differentiation	RT		8	1.2	0.0052	0.29
	GOTERM_BP_DIRECT	viral transcription	RT		10	1.4	0.0053	0.29
	GOTERM_BP_DIRECT	lung development	RT		8	1.2	0.0064	0.34
	GOTERM_BP_DIRECT	translational initiation	RT		11	1.6	0.0066	0.34
	GOTERM_BP_DIRECT	cellular response to hypoxia	RT		9	1.3	0.0067	0.34
	GOTERM_BP_DIRECT	positive regulation of endothelial cell apoptotic process	RT		4	0.6	0.007	0.34
	GOTERM_BP_DIRECT	negative regulation of blood vessel endothelial cell migration	RT		4	0.6	0.007	0.34
	GOTERM_BP_DIRECT	endodermal cell differentiation	RT		5	0.7	0.0072	0.34
	GOTERM_BP_DIRECT	positive regulation of transcription from RNA polymerase II promoter	RT		43	6.2	0.0075	0.35
	GOTERM_BP_DIRECT	nuclear-transcribed mRNA catabolic process, nonsense-mediated decay	RT		10	1.4	0.0078	0.35
	GOTERM_BP_DIRECT	endocardial cell differentiation	RT		3	0.4	0.0079	0.35
	GOTERM_BP_DIRECT	negative regulation of endothelial cell differentiation	RT		3	0.4	0.0079	0.35
	GOTERM_BP_DIRECT	epidermis morphogenesis	RT		3	0.4	0.0079	0.35
	GOTERM_BP_DIRECT	cell differentiation	RT		24	3.5	0.0087	0.37
	GOTERM_BP_DIRECT	negative regulation of cell growth	RT		10	1.4	0.0087	0.37
	GOTERM_BP_DIRECT	embryonic digestive tract development	RT		4	0.6	0.01	0.4
	GOTERM_BP_DIRECT	astrocyte development	RT		4	0.6	0.01	0.4
	GOTERM_BP_DIRECT	collagen catabolic process	RT		7	1	0.01	0.4
	GOTERM_BP_DIRECT	neural tube development	RT		5	0.7	0.011	0.4
	GOTERM_BP_DIRECT	platelet degranulation	RT		9	1.3	0.01	0.41
	GOTERM_BP_DIRECT	negative regulation of transcription from RNA polymerase II promoter	RT		33	4.7	0.011	0.41
	GOTERM_BP_DIRECT	positive regulation of fat cell differentiation	RT		6	0.9	0.011	0.41
	GOTERM_BP_DIRECT	vascular smooth muscle cell development	RT		3	0.4	0.012	0.41
	GOTERM_BP_DIRECT	somatic stem cell population maintenance	RT		7	1	0.011	0.42
	GOTERM_BP_DIRECT	mRNA transcription from RNA polymerase II promoter	RT		4	0.6	0.012	0.42
	GOTERM_BP_DIRECT	positive regulation of pathway-restricted SMAD protein phosphorylation	RT		6	0.9	0.012	0.42
	GOTERM_BP_DIRECT	positive regulation of Notch signaling pathway	RT		5	0.7	0.015	0.46
	GOTERM_BP_DIRECT	positive regulation of intrinsic apoptotic signaling pathway	RT		5	0.7	0.015	0.46
	GOTERM_BP_DIRECT	Rho protein signal transduction	RT		6	0.9	0.015	0.47
	GOTERM_BP_DIRECT	Ras protein signal transduction	RT		7	1	0.016	0.48
	GOTERM_BP_DIRECT	retina vasculature development in camera-type eye	RT		3	0.4	0.016	0.48
	GOTERM_BP_DIRECT	very-low-density lipoprotein particle remodeling	RT		3	0.4	0.016	0.48
	GOTERM_BP_DIRECT	cardiac atrium morphogenesis	RT		3	0.4	0.016	0.48
	GOTERM_BP_DIRECT	adrenal gland development	RT		4	0.6	0.017	0.49
	GOTERM_BP_DIRECT	positive regulation of cell migration	RT		12	1.7	0.019	0.52
	GOTERM_BP_DIRECT	positive regulation of angiogenesis	RT		9	1.3	0.019	0.52
	GOTERM_BP_DIRECT	Notch signaling pathway	RT		9	1.3	0.019	0.52
	GOTERM_BP_DIRECT	signal transduction	RT		47	6.8	0.02	0.53
	GOTERM_BP_DIRECT	membrane raft polarization	RT		3	0.4	0.021	0.55
	GOTERM_BP_DIRECT	stem cell proliferation	RT		3	0.4	0.021	0.55
	GOTERM_BP_DIRECT	positive regulation of axonogenesis	RT		4	0.6	0.022	0.56
	GOTERM_BP_DIRECT	artery morphogenesis	RT		4	0.6	0.022	0.56
	GOTERM_BP_DIRECT	neuronal stem cell population maintenance	RT		4	0.6	0.022	0.56
	GOTERM_BP_DIRECT	BMP signaling pathway	RT		7	1	0.023	0.56
	GOTERM_BP_DIRECT	negative regulation of cell proliferation	RT		20	2.9	0.023	0.57
	GOTERM_BP_DIRECT	negative regulation of epithelial cell proliferation	RT		6	0.9	0.023	0.57
	GOTERM_BP_DIRECT	vasculogenesis	RT		6	0.9	0.023	0.57
	GOTERM_BP_DIRECT	central nervous system development	RT		9	1.3	0.024	0.57
	GOTERM_BP_DIRECT	chondrocyte proliferation	RT		3	0.4	0.026	0.61
	GOTERM_BP_DIRECT	negative regulation of inflammatory response	RT		7	1	0.027	0.61
	GOTERM_BP_DIRECT	oligodendrocyte development	RT		4	0.6	0.028	0.62
	GOTERM_BP_DIRECT	response to retinoic acid	RT		5	0.7	0.03	0.63
	GOTERM_BP_DIRECT	positive regulation of smooth muscle cell proliferation	RT		6	0.9	0.03	0.64
	GOTERM_BP_DIRECT	positive regulation of MAPK cascade	RT		7	1	0.03	0.64
	GOTERM_BP_DIRECT	peripheral nervous system development	RT		4	0.6	0.031	0.64
	GOTERM_BP_DIRECT	response to drug	RT		16	2.3	0.032	0.65
	GOTERM_BP_DIRECT	blood vessel endothelial cell migration	RT		3	0.4	0.032	0.65
	GOTERM_BP_DIRECT	positive regulation of stress fiber assembly	RT		5	0.7	0.033	0.65
	GOTERM_BP_DIRECT	activation of cysteine-type endopeptidase activity involved in apoptotic process	RT		7	1	0.033	0.65
	GOTERM_BP_DIRECT	negative regulation of angiogenesis	RT		6	0.9	0.034	0.65
	GOTERM_BP_DIRECT	cell-cell signaling	RT		14	2	0.034	0.65
	GOTERM_BP_DIRECT	positive regulation of nitric oxide biosynthetic process	RT		5	0.7	0.035	0.66
	GOTERM_BP_DIRECT	fatty acid beta-oxidation	RT		5	0.7	0.038	0.68
	GOTERM_BP_DIRECT	positive regulation of mitotic nuclear division	RT		4	0.6	0.038	0.68
	GOTERM_BP_DIRECT	positive regulation of astrocyte differentiation	RT		3	0.4	0.039	0.68
	GOTERM_BP_DIRECT	positive regulation of histone deacetylation	RT		3	0.4	0.039	0.68
	GOTERM_BP_DIRECT	negative regulation of oligodendrocyte differentiation	RT		3	0.4	0.039	0.68
	GOTERM_BP_DIRECT	regulation of blood pressure	RT		6	0.9	0.04	0.69
	GOTERM_BP_DIRECT	bone morphogenesis	RT		4	0.6	0.042	0.7
	GOTERM_BP_DIRECT	outflow tract morphogenesis	RT		5	0.7	0.044	0.71
	GOTERM_BP_DIRECT	muscle organ development	RT		7	1	0.045	0.72
	GOTERM_BP_DIRECT	positive regulation of chemotaxis	RT		3	0.4	0.046	0.72
	GOTERM_BP_DIRECT	negative regulation of cytokine secretion	RT		3	0.4	0.046	0.72
	GOTERM_BP_DIRECT	negative regulation of blood coagulation	RT		3	0.4	0.046	0.72
	GOTERM_BP_DIRECT	semaphorin-plexin signaling pathway involved in axon guidance	RT		3	0.4	0.046	0.72
	GOTERM_BP_DIRECT	ventricular septum development	RT		4	0.6	0.046	0.72
	GOTERM_BP_DIRECT	patterning of blood vessels	RT		4	0.6	0.046	0.72
	GOTERM_BP_DIRECT	regulation of apoptotic process	RT		12	1.7	0.047	0.72
	GOTERM_BP_DIRECT	positive regulation of cell division	RT		5	0.7	0.047	0.72
	GOTERM_BP_DIRECT	rRNA processing	RT		12	1.7	0.048	0.72
	GOTERM_BP_DIRECT	cellular response to drug	RT		6	0.9	0.05	0.73
	GOTERM_BP_DIRECT	positive regulation of endothelial cell proliferation	RT		6	0.9	0.05	0.73
	GOTERM_BP_DIRECT	negative regulation of endothelial cell proliferation	RT		4	0.6	0.051	0.74
	GOTERM_BP_DIRECT	negative regulation of Notch signaling pathway	RT		4	0.6	0.051	0.74
	GOTERM_BP_DIRECT	lung morphogenesis	RT		3	0.4	0.053	0.75
	GOTERM_BP_DIRECT	positive regulation of pseudopodium assembly	RT		3	0.4	0.053	0.75
	GOTERM_BP_DIRECT	epithelial to mesenchymal transition involved in endocardial cushion formation	RT		3	0.4	0.053	0.75
	GOTERM_BP_DIRECT	positive regulation of apoptotic process	RT		15	2.2	0.055	0.76
	GOTERM_BP_DIRECT	spinal cord development	RT		4	0.6	0.055	0.76
	GOTERM_BP_DIRECT	positive regulation of reactive oxygen species metabolic process	RT		4	0.6	0.055	0.76
	GOTERM_BP_DIRECT	face morphogenesis	RT		4	0.6	0.055	0.76
	GOTERM_BP_DIRECT	acyl carnitine transmembrane transport	RT		2	0.3	0.057	0.77
	GOTERM_BP_DIRECT	proline metabolic process	RT		2	0.3	0.057	0.77
	GOTERM_BP_DIRECT	negative regulation of forebrain neuron differentiation	RT		2	0.3	0.057	0.77
	GOTERM_BP_DIRECT	basement membrane assembly	RT		2	0.3	0.057	0.77
	GOTERM_BP_DIRECT	establishment of blood-brain barrier	RT		2	0.3	0.057	0.77
	GOTERM_BP_DIRECT	cellular response to mineralocorticoid stimulus	RT		2	0.3	0.057	0.77
	GOTERM_BP_DIRECT	negative regulation of intracellular signal transduction	RT		2	0.3	0.057	0.77
	GOTERM_BP_DIRECT	stem cell fate specification	RT		2	0.3	0.057	0.77
	GOTERM_BP_DIRECT	negative regulation of Notch signaling pathway involved in somitogenesis	RT		2	0.3	0.057	0.77
	GOTERM_BP_DIRECT	tricarboxylic acid transmembrane transport	RT		2	0.3	0.057	0.77
	GOTERM_BP_DIRECT	negative regulation of cell migration	RT		7	1	0.058	0.77
	GOTERM_BP_DIRECT	regulation of angiogenesis	RT		4	0.6	0.06	0.78
	GOTERM_BP_DIRECT	positive regulation of phosphatidylinositol 3-kinase activity	RT		4	0.6	0.06	0.78
	GOTERM_BP_DIRECT	positive regulation of nuclear-transcribed mRNA catabolic process, deadenylation-dependent decay	RT		3	0.4	0.061	0.78
	GOTERM_BP_DIRECT	protein heterotrimerization	RT		3	0.4	0.061	0.78
	GOTERM_BP_DIRECT	liver development	RT		6	0.9	0.064	0.79
	GOTERM_BP_DIRECT	regulation of translation	RT		5	0.7	0.064	0.79
	GOTERM_BP_DIRECT	response to antibiotic	RT		4	0.6	0.065	0.79
	GOTERM_BP_DIRECT	positive regulation of ERK1 and ERK2 cascade	RT		10	1.4	0.069	0.81
	GOTERM_BP_DIRECT	extracellular matrix disassembly	RT		6	0.9	0.07	0.81
	GOTERM_BP_DIRECT	semaphorin-plexin signaling pathway	RT		4	0.6	0.07	0.81
	GOTERM_BP_DIRECT	positive regulation of epithelial to mesenchymal transition	RT		4	0.6	0.07	0.81
	GOTERM_BP_DIRECT	bone mineralization	RT		4	0.6	0.075	0.83
	GOTERM_BP_DIRECT	epithelial to mesenchymal transition	RT		4	0.6	0.075	0.83
	GOTERM_BP_DIRECT	endocardial cushion morphogenesis	RT		3	0.4	0.077	0.83
	GOTERM_BP_DIRECT	positive regulation of neural precursor cell proliferation	RT		3	0.4	0.077	0.83
	GOTERM_BP_DIRECT	negative regulation of ossification	RT		3	0.4	0.077	0.83
	GOTERM_BP_DIRECT	ventricular trabecula myocardium morphogenesis	RT		3	0.4	0.077	0.83
	GOTERM_BP_DIRECT	establishment of endothelial barrier	RT		3	0.4	0.077	0.83
	GOTERM_BP_DIRECT	intracellular signal transduction	RT		18	2.6	0.08	0.84
	GOTERM_BP_DIRECT	digestive tract development	RT		4	0.6	0.08	0.84
	GOTERM_BP_DIRECT	triglyceride metabolic process	RT		4	0.6	0.08	0.84
	GOTERM_BP_DIRECT	positive regulation of gliogenesis	RT		2	0.3	0.085	0.85
	GOTERM_BP_DIRECT	polyamine catabolic process	RT		2	0.3	0.085	0.85
	GOTERM_BP_DIRECT	common bile duct development	RT		2	0.3	0.085	0.85
	GOTERM_BP_DIRECT	tolerance induction to self antigen	RT		2	0.3	0.085	0.85
	GOTERM_BP_DIRECT	retinal rod cell differentiation	RT		2	0.3	0.085	0.85
	GOTERM_BP_DIRECT	morphogenesis of a branching epithelium	RT		2	0.3	0.085	0.85
	GOTERM_BP_DIRECT	very-low-density lipoprotein particle clearance	RT		2	0.3	0.085	0.85
	GOTERM_BP_DIRECT	auditory receptor cell fate determination	RT		2	0.3	0.085	0.85
	GOTERM_BP_DIRECT	negative regulation of skeletal muscle cell differentiation	RT		2	0.3	0.085	0.85
	GOTERM_BP_DIRECT	extracellular matrix constituent secretion	RT		2	0.3	0.085	0.85
	GOTERM_BP_DIRECT	comma-shaped body morphogenesis	RT		2	0.3	0.085	0.85
	GOTERM_BP_DIRECT	negative regulation of auditory receptor cell differentiation	RT		2	0.3	0.085	0.85
	GOTERM_BP_DIRECT	positive regulation of heat generation	RT		2	0.3	0.085	0.85
	GOTERM_BP_DIRECT	spinal cord oligodendrocyte cell fate specification	RT		2	0.3	0.085	0.85
	GOTERM_BP_DIRECT	cellular response to cycloheximide	RT		2	0.3	0.085	0.85
	GOTERM_BP_DIRECT	cranial nerve development	RT		2	0.3	0.085	0.85
	GOTERM_BP_DIRECT	metanephric nephron tubule morphogenesis	RT		2	0.3	0.085	0.85
	GOTERM_BP_DIRECT	forebrain cell migration	RT		2	0.3	0.085	0.85
	GOTERM_BP_DIRECT	endocardial cushion to mesenchymal transition	RT		2	0.3	0.085	0.85
	GOTERM_BP_DIRECT	glial cell fate commitment	RT		2	0.3	0.085	0.85
	GOTERM_BP_DIRECT	proline catabolic process to glutamate	RT		2	0.3	0.085	0.85
	GOTERM_BP_DIRECT	positive regulation of sequence-specific DNA binding transcription factor activity	RT		7	1	0.085	0.85
	GOTERM_BP_DIRECT	negative regulation of MAP kinase activity	RT		4	0.6	0.086	0.85
	GOTERM_BP_DIRECT	neuron fate commitment	RT		3	0.4	0.086	0.85
	GOTERM_BP_DIRECT	cell-substrate adhesion	RT		3	0.4	0.086	0.85
	GOTERM_BP_DIRECT	regulation of phosphorylation	RT		3	0.4	0.086	0.85
	GOTERM_BP_DIRECT	heart development	RT		10	1.4	0.086	0.85
	GOTERM_BP_DIRECT	lipid metabolic process	RT		9	1.3	0.087	0.85
	GOTERM_BP_DIRECT	negative regulation of transcription, DNA-templated	RT		21	3	0.088	0.85
	GOTERM_BP_DIRECT	negative regulation of protein kinase B signaling	RT		4	0.6	0.091	0.86
	GOTERM_BP_DIRECT	negative regulation of cell cycle	RT		4	0.6	0.091	0.86
	GOTERM_BP_DIRECT	cartilage development	RT		5	0.7	0.092	0.86
	GOTERM_BP_DIRECT	reverse cholesterol transport	RT		3	0.4	0.095	0.87
	GOTERM_BP_DIRECT	cellular response to extracellular stimulus	RT		3	0.4	0.095	0.87
	GOTERM_BP_DIRECT	substrate adhesion-dependent cell spreading	RT		4	0.6	0.097	0.87
	GOTERM_BP_DIRECT	positive regulation of cell-substrate adhesion	RT		4	0.6	0.097	0.87
	GOTERM_BP_DIRECT	negative regulation of tumor necrosis factor production	RT		4	0.6	0.097	0.87

## Sheet: SPs
Sublist	Category	Term	RT	Genes	Count	%	P-Value	Benjamini
	KEGG_PATHWAY	Notch signaling pathway	RT		7	1	0.0033	0.53
	KEGG_PATHWAY	Leukocyte transendothelial migration	RT		10	1.4	0.01	0.69
	KEGG_PATHWAY	Signaling pathways regulating pluripotency of stem cells (negative)	RT		11	1.6	0.011	0.46
	KEGG_PATHWAY	Focal adhesion	RT		14	2	0.011	0.56
	KEGG_PATHWAY	PPAR signaling pathway	RT		7	1	0.016	0.53
	KEGG_PATHWAY	Protein digestion and absorption	RT		8	1.2	0.018	0.5
	KEGG_PATHWAY	Ribosome	RT		10	1.4	0.024	0.54
	KEGG_PATHWAY	Rap1 signaling pathway	RT		13	1.9	0.028	0.55
	KEGG_PATHWAY	PI3K-Akt signaling pathway	RT		18	2.6	0.036	0.6
	KEGG_PATHWAY	Fatty acid degradation	RT		5	0.7	0.045	0.62
	KEGG_PATHWAY	Ras signaling pathway	RT		13	1.9	0.045	0.65
	KEGG_PATHWAY	ECM-receptor interaction	RT		7	1	0.05	0.63
	KEGG_PATHWAY	Fatty acid metabolism	RT		5	0.7	0.059	0.66
	KEGG_PATHWAY	Thyroid hormone signaling pathway	RT		8	1.2	0.061	0.64
	KEGG_PATHWAY	Glutamatergic synapse	RT		8	1.2	0.061	0.64
	KEGG_PATHWAY	Arginine and proline metabolism	RT		5	0.7	0.066	0.65
	KEGG_PATHWAY	Cell adhesion molecules (CAMs)	RT		9	1.3	0.07	0.65
