# Supplementary material for: Identification of the Molecular Events Involved in the Development of Prefrontal Cortex Through the Analysis of RNA-Seq Data From BrainSpan
Source: ASN Neuro. 2019 Jun 18;11:1759091419854627. doi: 10.1177/1759091419854627 (PMC6582306; doi:10.1177/1759091419854627)
Supplement: Supplemental Material2 - Supplemental material for Identification of the Molecular Events Involved in the Development of Prefrontal Cortex Through the Analysis of RNA-Seq Data From BrainSpan [file Supplemental_Material2.zip › MFC/MFC1/BPs & SPs-1.xlsx]

## Sheet: BPs
Sublist	Category	Term	RT	Genes	Count	%	P-Value	Benjamini
	GOTERM_BP_DIRECT	cell division	RT		125	6.7	8.1e-41	3.8e-37
	GOTERM_BP_DIRECT	mitotic nuclear division	RT		92	5	1.6e-31	3.7e-28
	GOTERM_BP_DIRECT	DNA replication	RT		69	3.7	2.6e-29	4.1e-26
	GOTERM_BP_DIRECT	sister chromatid cohesion	RT		52	2.8	2.4e-25	2.8e-22
	GOTERM_BP_DIRECT	G1/S transition of mitotic cell cycle	RT		51	2.8	1.3e-24	1.2e-21
	GOTERM_BP_DIRECT	telomere maintenance via recombination	RT		23	1.2	7.8e-16	6.1e-13
	GOTERM_BP_DIRECT	chromosome segregation	RT		31	1.7	9.7e-14	6.5e-11
	GOTERM_BP_DIRECT	DNA replication initiation	RT		21	1.1	2.7e-13	1.6e-10
	GOTERM_BP_DIRECT	CENP-A containing nucleosome assembly	RT		23	1.2	4.7e-12	2.2e-09
	GOTERM_BP_DIRECT	DNA strand elongation involved in DNA replication	RT		14	0.8	4.6e-12	2.4e-09
	GOTERM_BP_DIRECT	DNA repair	RT		58	3.1	2.7e-11	1.2e-08
	GOTERM_BP_DIRECT	G2/M transition of mitotic cell cycle	RT		41	2.2	6.4e-11	2.5e-08
	GOTERM_BP_DIRECT	cell proliferation	RT		75	4	3.4e-10	1.2e-07
	GOTERM_BP_DIRECT	DNA synthesis involved in DNA repair	RT		18	1	3.6e-09	1.2e-06
	GOTERM_BP_DIRECT	mitotic sister chromatid segregation	RT		15	0.8	8.1e-09	2.6e-06
	GOTERM_BP_DIRECT	nucleotide-excision repair, DNA gap filling	RT		14	0.8	4.8e-08	1.4e-05
	GOTERM_BP_DIRECT	negative regulation of transcription from RNA polymerase II promoter	RT		111	6	4.1e-07	0.00011
	GOTERM_BP_DIRECT	regulation of cell cycle	RT		32	1.7	4.3e-07	0.00011
	GOTERM_BP_DIRECT	cell cycle	RT		45	2.4	1.2e-06	0.0003
	GOTERM_BP_DIRECT	strand displacement	RT		13	0.7	1.5e-06	0.00036
	GOTERM_BP_DIRECT	positive regulation of osteoblast differentiation	RT		20	1.1	1.7e-06	0.00038
	GOTERM_BP_DIRECT	nucleosome assembly	RT		30	1.6	1.8e-06	0.00038
	GOTERM_BP_DIRECT	cellular response to DNA damage stimulus	RT		43	2.3	2.3e-06	0.00047
	GOTERM_BP_DIRECT	metaphase plate congression	RT		9	0.5	2.4e-06	0.00047
	GOTERM_BP_DIRECT	regulation of transcription involved in G1/S transition of mitotic cell cycle	RT		12	0.6	2.7e-06	0.00051
	GOTERM_BP_DIRECT	positive regulation of transcription from RNA polymerase II promoter	RT		138	7.4	2.8e-06	0.00051
	GOTERM_BP_DIRECT	double-strand break repair via homologous recombination	RT		22	1.2	3.6e-06	0.00063
	GOTERM_BP_DIRECT	cell-cell adhesion	RT		51	2.8	4.1e-06	0.0007
	GOTERM_BP_DIRECT	positive regulation of transcription, DNA-templated	RT		82	4.4	4.7e-06	0.00076
	GOTERM_BP_DIRECT	Ras protein signal transduction	RT		21	1.1	5.4e-06	0.00085
	GOTERM_BP_DIRECT	lung development	RT		22	1.2	5.7e-06	0.00087
	GOTERM_BP_DIRECT	double-strand break repair	RT		20	1.1	8.2e-06	0.0012
	GOTERM_BP_DIRECT	mismatch repair	RT		14	0.8	1e-05	0.0015
	GOTERM_BP_DIRECT	base-excision repair	RT		14	0.8	1e-05	0.0015
	GOTERM_BP_DIRECT	negative regulation of neuron differentiation	RT		18	1	1.1e-05	0.0016
	GOTERM_BP_DIRECT	response to X-ray	RT		11	0.6	1.4e-05	0.0018
	GOTERM_BP_DIRECT	DNA damage response, detection of DNA damage	RT		14	0.8	1.5e-05	0.002
	GOTERM_BP_DIRECT	extracellular matrix organization	RT		39	2.1	1.8e-05	0.0023
	GOTERM_BP_DIRECT	nucleotide-excision repair, DNA incision, 5'-to lesion	RT		14	0.8	2.1e-05	0.0026
	GOTERM_BP_DIRECT	error-prone translesion synthesis	RT		10	0.5	2.5e-05	0.003
	GOTERM_BP_DIRECT	positive regulation of cell proliferation	RT		73	3.9	2.9e-05	0.0034
	GOTERM_BP_DIRECT	nucleotide-excision repair, DNA incision	RT		14	0.8	2.9e-05	0.0034
	GOTERM_BP_DIRECT	regulation of mitotic nuclear division	RT		11	0.6	3.5e-05	0.0039
	GOTERM_BP_DIRECT	mitotic cytokinesis	RT		12	0.6	4e-05	0.0044
	GOTERM_BP_DIRECT	positive regulation of neuroblast proliferation	RT		10	0.5	4.1e-05	0.0044
	GOTERM_BP_DIRECT	non-canonical Wnt signaling pathway	RT		9	0.5	7.6e-05	0.0079
	GOTERM_BP_DIRECT	translesion synthesis	RT		13	0.7	7.9e-05	0.0081
	GOTERM_BP_DIRECT	somatic stem cell population maintenance	RT		18	1	9.3e-05	0.0093
	GOTERM_BP_DIRECT	response to drug	RT		51	2.8	9.7e-05	0.0094
	GOTERM_BP_DIRECT	regulation of signal transduction by p53 class mediator	RT		27	1.5	9.7e-05	0.0095
	GOTERM_BP_DIRECT	mitotic metaphase plate congression	RT		13	0.7	0.00011	0.01
	GOTERM_BP_DIRECT	protein localization to kinetochore	RT		7	0.4	0.00011	0.01
	GOTERM_BP_DIRECT	interstrand cross-link repair	RT		15	0.8	0.00014	0.012
	GOTERM_BP_DIRECT	muscle filament sliding	RT		13	0.7	0.00014	0.012
	GOTERM_BP_DIRECT	cerebral cortex regionalization	RT		6	0.3	0.00014	0.013
	GOTERM_BP_DIRECT	DNA duplex unwinding	RT		14	0.8	0.00016	0.014
	GOTERM_BP_DIRECT	DNA damage response, signal transduction by p53 class mediator resulting in cell cycle arrest	RT		17	0.9	0.00017	0.015
	GOTERM_BP_DIRECT	regulation of cyclin-dependent protein serine/threonine kinase activity	RT		13	0.7	0.00019	0.016
	GOTERM_BP_DIRECT	chromosome organization	RT		9	0.5	0.0002	0.016
	GOTERM_BP_DIRECT	smoothened signaling pathway	RT		18	1	0.0002	0.016
	GOTERM_BP_DIRECT	mitotic chromosome condensation	RT		8	0.4	0.00023	0.018
	GOTERM_BP_DIRECT	canonical Wnt signaling pathway	RT		20	1.1	0.00025	0.019
	GOTERM_BP_DIRECT	positive regulation of gene expression	RT		44	2.4	0.00031	0.023
	GOTERM_BP_DIRECT	mitotic spindle midzone assembly	RT		6	0.3	0.00035	0.026
	GOTERM_BP_DIRECT	astrocyte development	RT		8	0.4	0.00038	0.028
	GOTERM_BP_DIRECT	positive regulation of neural precursor cell proliferation	RT		8	0.4	0.00038	0.028
	GOTERM_BP_DIRECT	spindle organization	RT		8	0.4	0.00038	0.028
	GOTERM_BP_DIRECT	negative regulation of apoptotic process	RT		67	3.6	0.00039	0.028
	GOTERM_BP_DIRECT	cell migration	RT		32	1.7	0.0004	0.029
	GOTERM_BP_DIRECT	cellular response to ionizing radiation	RT		11	0.6	0.00042	0.029
	GOTERM_BP_DIRECT	planar cell polarity pathway involved in neural tube closure	RT		7	0.4	0.00042	0.029
	GOTERM_BP_DIRECT	neuronal stem cell population maintenance	RT		9	0.5	0.00045	0.03
	GOTERM_BP_DIRECT	DNA biosynthetic process	RT		10	0.5	0.00045	0.03
	GOTERM_BP_DIRECT	transcription-coupled nucleotide-excision repair	RT		18	1	0.0005	0.033
	GOTERM_BP_DIRECT	dentate gyrus development	RT		8	0.4	0.00059	0.038
	GOTERM_BP_DIRECT	hippo signaling	RT		10	0.5	0.00062	0.039
	GOTERM_BP_DIRECT	embryonic digit morphogenesis	RT		15	0.8	0.00062	0.039
	GOTERM_BP_DIRECT	ureteric bud development	RT		12	0.6	0.00062	0.039
	GOTERM_BP_DIRECT	negative regulation of stem cell differentiation	RT		6	0.3	0.00072	0.044
	GOTERM_BP_DIRECT	negative regulation of canonical Wnt signaling pathway	RT		30	1.6	0.00076	0.046
	GOTERM_BP_DIRECT	cellular response to vascular endothelial growth factor stimulus	RT		9	0.5	0.0009	0.053
	GOTERM_BP_DIRECT	regulation of mitotic cell cycle	RT		12	0.6	0.001	0.058
	GOTERM_BP_DIRECT	homologous chromosome segregation	RT		5	0.3	0.0011	0.061
	GOTERM_BP_DIRECT	heart development	RT		32	1.7	0.0012	0.067
	GOTERM_BP_DIRECT	male gonad development	RT		20	1.1	0.0013	0.071
	GOTERM_BP_DIRECT	error-free translesion synthesis	RT		8	0.4	0.0013	0.071
	GOTERM_BP_DIRECT	cardiac septum morphogenesis	RT		6	0.3	0.0013	0.072
	GOTERM_BP_DIRECT	DNA unwinding involved in DNA replication	RT		6	0.3	0.0013	0.072
	GOTERM_BP_DIRECT	protein complex assembly	RT		23	1.2	0.0013	0.072
	GOTERM_BP_DIRECT	DNA damage checkpoint	RT		10	0.5	0.0015	0.077
	GOTERM_BP_DIRECT	mitotic spindle organization	RT		10	0.5	0.0015	0.077
	GOTERM_BP_DIRECT	cytokinesis	RT		13	0.7	0.0015	0.078
	GOTERM_BP_DIRECT	neurogenesis	RT		12	0.6	0.0015	0.08
	GOTERM_BP_DIRECT	lactation	RT		12	0.6	0.0015	0.08
	GOTERM_BP_DIRECT	odontogenesis of dentin-containing tooth	RT		14	0.8	0.0017	0.086
	GOTERM_BP_DIRECT	osteoblast differentiation	RT		21	1.1	0.0018	0.091
	GOTERM_BP_DIRECT	mitotic spindle assembly checkpoint	RT		8	0.4	0.0018	0.092
	GOTERM_BP_DIRECT	DNA recombination	RT		18	1	0.0019	0.094
	GOTERM_BP_DIRECT	positive regulation of cell differentiation	RT		11	0.6	0.0019	0.095
	GOTERM_BP_DIRECT	cell adhesion	RT		64	3.5	0.0021	0.1
	GOTERM_BP_DIRECT	negative regulation of oligodendrocyte differentiation	RT		6	0.3	0.0022	0.1
	GOTERM_BP_DIRECT	negative regulation of epithelial cell differentiation	RT		6	0.3	0.0022	0.1
	GOTERM_BP_DIRECT	positive regulation of mesenchymal cell proliferation	RT		9	0.5	0.0022	0.11
	GOTERM_BP_DIRECT	regulation of attachment of spindle microtubules to kinetochore	RT		5	0.3	0.0023	0.11
	GOTERM_BP_DIRECT	positive regulation of DNA-directed DNA polymerase activity	RT		5	0.3	0.0023	0.11
	GOTERM_BP_DIRECT	chorio-allantoic fusion	RT		5	0.3	0.0023	0.11
	GOTERM_BP_DIRECT	response to peptide hormone	RT		12	0.6	0.0023	0.11
	GOTERM_BP_DIRECT	establishment of mitotic spindle orientation	RT		8	0.4	0.0025	0.11
	GOTERM_BP_DIRECT	positive regulation of neuron differentiation	RT		17	0.9	0.0026	0.11
	GOTERM_BP_DIRECT	skeletal system development	RT		25	1.3	0.0026	0.11
	GOTERM_BP_DIRECT	DNA damage response, signal transduction by p53 class mediator resulting in transcription of p21 class mediator	RT		7	0.4	0.0026	0.11
	GOTERM_BP_DIRECT	regulation of gene expression	RT		20	1.1	0.0027	0.12
	GOTERM_BP_DIRECT	negative regulation of osteoblast differentiation	RT		11	0.6	0.003	0.13
	GOTERM_BP_DIRECT	cellular response to epidermal growth factor stimulus	RT		10	0.5	0.003	0.13
	GOTERM_BP_DIRECT	cartilage development	RT		14	0.8	0.0033	0.13
	GOTERM_BP_DIRECT	forebrain radial glial cell differentiation	RT		4	0.2	0.0032	0.14
	GOTERM_BP_DIRECT	L-serine biosynthetic process	RT		4	0.2	0.0032	0.14
	GOTERM_BP_DIRECT	wound healing	RT		17	0.9	0.0033	0.14
	GOTERM_BP_DIRECT	cochlea morphogenesis	RT		8	0.4	0.0034	0.14
	GOTERM_BP_DIRECT	regulation of epithelial cell proliferation	RT		6	0.3	0.0035	0.14
	GOTERM_BP_DIRECT	kinetochore assembly	RT		6	0.3	0.0035	0.14
	GOTERM_BP_DIRECT	cell proliferation in forebrain	RT		6	0.3	0.0035	0.14
	GOTERM_BP_DIRECT	UV protection	RT		6	0.3	0.0035	0.14
	GOTERM_BP_DIRECT	negative regulation of DNA binding	RT		9	0.5	0.0037	0.15
	GOTERM_BP_DIRECT	epithelial to mesenchymal transition	RT		10	0.5	0.0038	0.15
	GOTERM_BP_DIRECT	glycolytic process	RT		10	0.5	0.0038	0.15
	GOTERM_BP_DIRECT	organ regeneration	RT		12	0.6	0.004	0.16
	GOTERM_BP_DIRECT	DNA replication checkpoint	RT		5	0.3	0.0042	0.16
	GOTERM_BP_DIRECT	mitotic cell cycle	RT		11	0.6	0.0044	0.17
	GOTERM_BP_DIRECT	branching morphogenesis of an epithelial tube	RT		8	0.4	0.0045	0.17
	GOTERM_BP_DIRECT	limb development	RT		8	0.4	0.0045	0.17
	GOTERM_BP_DIRECT	regulation of ubiquitin-protein ligase activity involved in mitotic cell cycle	RT		8	0.4	0.0045	0.17
	GOTERM_BP_DIRECT	glycosaminoglycan metabolic process	RT		9	0.5	0.0047	0.17
	GOTERM_BP_DIRECT	oocyte maturation	RT		7	0.4	0.0051	0.19
	GOTERM_BP_DIRECT	DNA-dependent DNA replication	RT		7	0.4	0.0051	0.19
	GOTERM_BP_DIRECT	apoptotic process	RT		74	4	0.0052	0.19
	GOTERM_BP_DIRECT	glycosaminoglycan biosynthetic process	RT		11	0.6	0.0053	0.19
	GOTERM_BP_DIRECT	left/right axis specification	RT		6	0.3	0.0053	0.19
	GOTERM_BP_DIRECT	cerebral cortex development	RT		13	0.7	0.0059	0.2
	GOTERM_BP_DIRECT	negative regulation of epithelial cell proliferation	RT		13	0.7	0.0059	0.2
	GOTERM_BP_DIRECT	reciprocal meiotic recombination	RT		9	0.5	0.0059	0.2
	GOTERM_BP_DIRECT	in utero embryonic development	RT		30	1.6	0.0062	0.21
	GOTERM_BP_DIRECT	chromatin organization	RT		11	0.6	0.0063	0.21
	GOTERM_BP_DIRECT	termination of RNA polymerase II transcription	RT		14	0.8	0.0068	0.23
	GOTERM_BP_DIRECT	olfactory bulb development	RT		7	0.4	0.0069	0.23
	GOTERM_BP_DIRECT	regulation of smoothened signaling pathway	RT		7	0.4	0.0069	0.23
	GOTERM_BP_DIRECT	neuron projection extension	RT		7	0.4	0.0069	0.23
	GOTERM_BP_DIRECT	positive regulation of cytokinesis	RT		10	0.5	0.0069	0.23
	GOTERM_BP_DIRECT	Notch signaling involved in heart development	RT		5	0.3	0.0071	0.23
	GOTERM_BP_DIRECT	regulation of ATPase activity	RT		5	0.3	0.0071	0.23
	GOTERM_BP_DIRECT	notochord development	RT		5	0.3	0.0071	0.23
	GOTERM_BP_DIRECT	regulation of mitotic metaphase/anaphase transition	RT		5	0.3	0.0071	0.23
	GOTERM_BP_DIRECT	mRNA splicing, via spliceosome	RT		34	1.8	0.0071	0.23
	GOTERM_BP_DIRECT	intrinsic apoptotic signaling pathway in response to DNA damage by p53 class mediator	RT		9	0.5	0.0073	0.23
	GOTERM_BP_DIRECT	oligodendrocyte differentiation	RT		8	0.4	0.0074	0.23
	GOTERM_BP_DIRECT	regulation of ERK1 and ERK2 cascade	RT		8	0.4	0.0074	0.23
	GOTERM_BP_DIRECT	G1 to G0 transition	RT		4	0.2	0.0075	0.24
	GOTERM_BP_DIRECT	response to L-ascorbic acid	RT		4	0.2	0.0075	0.24
	GOTERM_BP_DIRECT	positive regulation of endothelial cell chemotaxis	RT		4	0.2	0.0075	0.24
	GOTERM_BP_DIRECT	positive regulation of protein localization to early endosome	RT		4	0.2	0.0075	0.24
	GOTERM_BP_DIRECT	positive regulation of endothelial cell chemotaxis by VEGF-activated vascular endothelial growth factor receptor signaling pathway	RT		4	0.2	0.0075	0.24
	GOTERM_BP_DIRECT	meiotic chromosome condensation	RT		4	0.2	0.0075	0.24
	GOTERM_BP_DIRECT	regulation of muscle contraction	RT		6	0.3	0.0076	0.24
	GOTERM_BP_DIRECT	platelet degranulation	RT		19	1	0.0085	0.26
	GOTERM_BP_DIRECT	cellular response to growth factor stimulus	RT		11	0.6	0.0088	0.27
	GOTERM_BP_DIRECT	DNA replication-dependent nucleosome assembly	RT		9	0.5	0.0089	0.27
	GOTERM_BP_DIRECT	negative regulation of Wnt signaling pathway	RT		12	0.6	0.009	0.27
	GOTERM_BP_DIRECT	inner ear morphogenesis	RT		12	0.6	0.009	0.27
	GOTERM_BP_DIRECT	G2 DNA damage checkpoint	RT		7	0.4	0.009	0.27
	GOTERM_BP_DIRECT	microtubule-based movement	RT		16	0.9	0.0092	0.27
	GOTERM_BP_DIRECT	canonical glycolysis	RT		8	0.4	0.0093	0.27
	GOTERM_BP_DIRECT	collagen fibril organization	RT		10	0.5	0.0098	0.28
	GOTERM_BP_DIRECT	response to reactive oxygen species	RT		10	0.5	0.0098	0.28
	GOTERM_BP_DIRECT	cell death	RT		10	0.5	0.0098	0.28
	GOTERM_BP_DIRECT	Wnt signaling pathway, calcium modulating pathway	RT		10	0.5	0.0098	0.28
	GOTERM_BP_DIRECT	fibroblast growth factor receptor signaling pathway	RT		16	0.9	0.01	0.29
	GOTERM_BP_DIRECT	positive regulation of smooth muscle cell proliferation	RT		13	0.7	0.01	0.29
	GOTERM_BP_DIRECT	oxygen transport	RT		6	0.3	0.011	0.29
	GOTERM_BP_DIRECT	mitotic G2 DNA damage checkpoint	RT		6	0.3	0.011	0.29
	GOTERM_BP_DIRECT	female gonad development	RT		6	0.3	0.011	0.29
	GOTERM_BP_DIRECT	cell-matrix adhesion	RT		17	0.9	0.011	0.3
	GOTERM_BP_DIRECT	glucose transport	RT		9	0.5	0.011	0.3
	GOTERM_BP_DIRECT	positive regulation of epithelial to mesenchymal transition	RT		9	0.5	0.011	0.3
	GOTERM_BP_DIRECT	microtubule depolymerization	RT		5	0.3	0.011	0.3
	GOTERM_BP_DIRECT	pulmonary valve morphogenesis	RT		5	0.3	0.011	0.3
	GOTERM_BP_DIRECT	negative regulation of cell proliferation	RT		53	2.9	0.011	0.31
	GOTERM_BP_DIRECT	spindle assembly	RT		8	0.4	0.012	0.31
	GOTERM_BP_DIRECT	positive regulation of cell division	RT		11	0.6	0.012	0.32
	GOTERM_BP_DIRECT	positive regulation of fat cell differentiation	RT		11	0.6	0.012	0.32
	GOTERM_BP_DIRECT	response to hypoxia	RT		27	1.5	0.013	0.33
	GOTERM_BP_DIRECT	neural tube closure	RT		15	0.8	0.014	0.35
	GOTERM_BP_DIRECT	response to corticosteroid	RT		4	0.2	0.014	0.35
	GOTERM_BP_DIRECT	histone H3-K27 trimethylation	RT		4	0.2	0.014	0.35
	GOTERM_BP_DIRECT	negative regulation of hippo signaling	RT		4	0.2	0.014	0.35
	GOTERM_BP_DIRECT	positive regulation of exit from mitosis	RT		4	0.2	0.014	0.35
	GOTERM_BP_DIRECT	centrosome cycle	RT		4	0.2	0.014	0.35
	GOTERM_BP_DIRECT	pyrimidine nucleoside biosynthetic process	RT		4	0.2	0.014	0.35
	GOTERM_BP_DIRECT	neuroblast proliferation	RT		6	0.3	0.014	0.35
	GOTERM_BP_DIRECT	regulation of G1/S transition of mitotic cell cycle	RT		6	0.3	0.014	0.35
	GOTERM_BP_DIRECT	pattern specification process	RT		8	0.4	0.014	0.35
	GOTERM_BP_DIRECT	positive regulation of mitotic cell cycle	RT		8	0.4	0.014	0.35
	GOTERM_BP_DIRECT	cellular oxidant detoxification	RT		14	0.8	0.014	0.35
	GOTERM_BP_DIRECT	positive regulation of cardiac muscle cell proliferation	RT		7	0.4	0.015	0.36
	GOTERM_BP_DIRECT	cartilage condensation	RT		7	0.4	0.015	0.36
	GOTERM_BP_DIRECT	multicellular organism development	RT		66	3.6	0.015	0.37
	GOTERM_BP_DIRECT	mitotic G1 DNA damage checkpoint	RT		5	0.3	0.016	0.38
	GOTERM_BP_DIRECT	positive regulation of cellular protein catabolic process	RT		5	0.3	0.016	0.38
	GOTERM_BP_DIRECT	positive regulation of positive chemotaxis	RT		5	0.3	0.016	0.38
	GOTERM_BP_DIRECT	transcription from RNA polymerase II promoter	RT		65	3.5	0.016	0.38
	GOTERM_BP_DIRECT	nucleobase-containing compound metabolic process	RT		11	0.6	0.016	0.38
	GOTERM_BP_DIRECT	response to ionizing radiation	RT		11	0.6	0.016	0.38
	GOTERM_BP_DIRECT	cellular response to transforming growth factor beta stimulus	RT		11	0.6	0.016	0.38
	GOTERM_BP_DIRECT	cellular response to mechanical stimulus	RT		14	0.8	0.016	0.38
	GOTERM_BP_DIRECT	telomere maintenance	RT		9	0.5	0.018	0.41
	GOTERM_BP_DIRECT	cell maturation	RT		9	0.5	0.018	0.41
	GOTERM_BP_DIRECT	mitotic spindle assembly	RT		9	0.5	0.018	0.41
	GOTERM_BP_DIRECT	response to hyperoxia	RT		6	0.3	0.018	0.41
	GOTERM_BP_DIRECT	cellular response to hypoxia	RT		17	0.9	0.019	0.43
	GOTERM_BP_DIRECT	retina development in camera-type eye	RT		12	0.6	0.02	0.44
	GOTERM_BP_DIRECT	negative regulation of gene expression	RT		22	1.2	0.02	0.44
	GOTERM_BP_DIRECT	spinal cord development	RT		8	0.4	0.021	0.44
	GOTERM_BP_DIRECT	face morphogenesis	RT		8	0.4	0.021	0.44
	GOTERM_BP_DIRECT	fatty acid beta-oxidation	RT		10	0.5	0.021	0.45
	GOTERM_BP_DIRECT	cellular response to UV	RT		10	0.5	0.021	0.45
	GOTERM_BP_DIRECT	gluconeogenesis	RT		10	0.5	0.021	0.45
	GOTERM_BP_DIRECT	positive regulation of catenin import into nucleus	RT		5	0.3	0.022	0.46
	GOTERM_BP_DIRECT	dorsal/ventral axis specification	RT		5	0.3	0.022	0.46
	GOTERM_BP_DIRECT	trophoblast giant cell differentiation	RT		5	0.3	0.022	0.46
	GOTERM_BP_DIRECT	inner cell mass cell proliferation	RT		5	0.3	0.022	0.46
	GOTERM_BP_DIRECT	negative regulation of fatty acid biosynthetic process	RT		5	0.3	0.022	0.46
	GOTERM_BP_DIRECT	protein autophosphorylation	RT		26	1.4	0.022	0.46
	GOTERM_BP_DIRECT	response to mechanical stimulus	RT		12	0.6	0.023	0.46
	GOTERM_BP_DIRECT	cellular response to organic cyclic compound	RT		12	0.6	0.023	0.46
	GOTERM_BP_DIRECT	regulation of branching involved in prostate gland morphogenesis	RT		4	0.2	0.023	0.46
	GOTERM_BP_DIRECT	central nervous system myelination	RT		4	0.2	0.023	0.46
	GOTERM_BP_DIRECT	negative regulation of glial cell proliferation	RT		4	0.2	0.023	0.46
	GOTERM_BP_DIRECT	marginal zone B cell differentiation	RT		4	0.2	0.023	0.46
	GOTERM_BP_DIRECT	response to folic acid	RT		4	0.2	0.023	0.46
	GOTERM_BP_DIRECT	positive regulation of mitotic cell cycle spindle assembly checkpoint	RT		4	0.2	0.023	0.46
	GOTERM_BP_DIRECT	cellular response to hydroxyurea	RT		4	0.2	0.023	0.46
	GOTERM_BP_DIRECT	cellular response to phorbol 13-acetate 12-myristate	RT		4	0.2	0.023	0.46
	GOTERM_BP_DIRECT	proximal/distal pattern formation	RT		7	0.4	0.023	0.47
	GOTERM_BP_DIRECT	meiotic nuclear division	RT		7	0.4	0.023	0.47
	GOTERM_BP_DIRECT	positive regulation of cyclin-dependent protein serine/threonine kinase activity	RT		7	0.4	0.023	0.47
	GOTERM_BP_DIRECT	cellular response to platelet-derived growth factor stimulus	RT		6	0.3	0.024	0.47
	GOTERM_BP_DIRECT	cell fate specification	RT		6	0.3	0.024	0.47
	GOTERM_BP_DIRECT	response to cytokine	RT		11	0.6	0.024	0.47
	GOTERM_BP_DIRECT	regulation of angiogenesis	RT		8	0.4	0.024	0.48
	GOTERM_BP_DIRECT	positive regulation of BMP signaling pathway	RT		8	0.4	0.024	0.48
	GOTERM_BP_DIRECT	activation of protein kinase activity	RT		10	0.5	0.025	0.48
	GOTERM_BP_DIRECT	negative regulation of BMP signaling pathway	RT		10	0.5	0.025	0.48
	GOTERM_BP_DIRECT	positive regulation of angiogenesis	RT		19	1	0.025	0.48
	GOTERM_BP_DIRECT	blood vessel development	RT		9	0.5	0.025	0.48
	GOTERM_BP_DIRECT	positive regulation of epithelial cell proliferation	RT		12	0.6	0.025	0.49
	GOTERM_BP_DIRECT	cardiac vascular smooth muscle cell development	RT		3	0.2	0.026	0.49
	GOTERM_BP_DIRECT	negative regulation of ubiquitin protein ligase activity	RT		3	0.2	0.026	0.49
	GOTERM_BP_DIRECT	kinetochore organization	RT		3	0.2	0.026	0.49
	GOTERM_BP_DIRECT	formation of radial glial scaffolds	RT		3	0.2	0.026	0.49
	GOTERM_BP_DIRECT	negative regulation of auditory receptor cell differentiation	RT		3	0.2	0.026	0.49
	GOTERM_BP_DIRECT	ventricular zone neuroblast division	RT		3	0.2	0.026	0.49
	GOTERM_BP_DIRECT	centromere complex assembly	RT		3	0.2	0.026	0.49
	GOTERM_BP_DIRECT	protein kinase D signaling	RT		3	0.2	0.026	0.49
	GOTERM_BP_DIRECT	chordate embryonic development	RT		3	0.2	0.026	0.49
	GOTERM_BP_DIRECT	negative regulation of pro-B cell differentiation	RT		3	0.2	0.026	0.49
	GOTERM_BP_DIRECT	leading strand elongation	RT		3	0.2	0.026	0.49
	GOTERM_BP_DIRECT	retinal rod cell differentiation	RT		3	0.2	0.026	0.49
	GOTERM_BP_DIRECT	regulation of vasculogenesis	RT		3	0.2	0.026	0.49
	GOTERM_BP_DIRECT	cilium assembly	RT		20	1.1	0.026	0.5
	GOTERM_BP_DIRECT	negative regulation of transcription, DNA-templated	RT		62	3.3	0.027	0.5
	GOTERM_BP_DIRECT	nucleobase-containing small molecule interconversion	RT		7	0.4	0.027	0.51
	GOTERM_BP_DIRECT	adipose tissue development	RT		7	0.4	0.027	0.51
	GOTERM_BP_DIRECT	response to cAMP	RT		10	0.5	0.028	0.51
	GOTERM_BP_DIRECT	cell fate commitment	RT		10	0.5	0.028	0.51
	GOTERM_BP_DIRECT	retinoid metabolic process	RT		12	0.6	0.028	0.52
	GOTERM_BP_DIRECT	brown fat cell differentiation	RT		8	0.4	0.029	0.52
	GOTERM_BP_DIRECT	dorsal/ventral pattern formation	RT		8	0.4	0.029	0.52
	GOTERM_BP_DIRECT	mitotic cell cycle checkpoint	RT		8	0.4	0.029	0.52
	GOTERM_BP_DIRECT	positive regulation of endothelial cell proliferation	RT		13	0.7	0.029	0.52
	GOTERM_BP_DIRECT	negative regulation of astrocyte differentiation	RT		5	0.3	0.029	0.52
	GOTERM_BP_DIRECT	negative regulation by host of viral transcription	RT		5	0.3	0.029	0.52
	GOTERM_BP_DIRECT	mitotic cell cycle arrest	RT		5	0.3	0.029	0.52
	GOTERM_BP_DIRECT	purine nucleotide catabolic process	RT		5	0.3	0.029	0.52
	GOTERM_BP_DIRECT	positive regulation of blood vessel endothelial cell migration	RT		6	0.3	0.03	0.52
	GOTERM_BP_DIRECT	regulation of neurogenesis	RT		6	0.3	0.03	0.52
	GOTERM_BP_DIRECT	tissue regeneration	RT		6	0.3	0.03	0.52
	GOTERM_BP_DIRECT	nucleoside metabolic process	RT		6	0.3	0.03	0.52
	GOTERM_BP_DIRECT	labyrinthine layer blood vessel development	RT		6	0.3	0.03	0.52
	GOTERM_BP_DIRECT	inner ear receptor stereocilium organization	RT		6	0.3	0.03	0.52
	GOTERM_BP_DIRECT	motor neuron axon guidance	RT		6	0.3	0.03	0.52
	GOTERM_BP_DIRECT	positive regulation of fibroblast proliferation	RT		11	0.6	0.03	0.53
	GOTERM_BP_DIRECT	epithelial cell differentiation	RT		13	0.7	0.032	0.55
	GOTERM_BP_DIRECT	glycosaminoglycan catabolic process	RT		7	0.4	0.033	0.56
	GOTERM_BP_DIRECT	DNA metabolic process	RT		7	0.4	0.033	0.56
	GOTERM_BP_DIRECT	establishment of protein localization	RT		9	0.5	0.033	0.56
	GOTERM_BP_DIRECT	positive regulation of Notch signaling pathway	RT		8	0.4	0.034	0.56
	GOTERM_BP_DIRECT	centrosome organization	RT		8	0.4	0.034	0.56
	GOTERM_BP_DIRECT	regulation of stem cell proliferation	RT		4	0.2	0.034	0.56
	GOTERM_BP_DIRECT	positive regulation of double-strand break repair	RT		4	0.2	0.034	0.56
	GOTERM_BP_DIRECT	regulation of mitotic spindle organization	RT		4	0.2	0.034	0.56
	GOTERM_BP_DIRECT	attachment of mitotic spindle microtubules to kinetochore	RT		4	0.2	0.034	0.56
	GOTERM_BP_DIRECT	protein K6-linked ubiquitination	RT		4	0.2	0.034	0.56
	GOTERM_BP_DIRECT	positive regulation of phospholipase activity	RT		4	0.2	0.034	0.56
	GOTERM_BP_DIRECT	nucleosome positioning	RT		4	0.2	0.034	0.56
	GOTERM_BP_DIRECT	retina morphogenesis in camera-type eye	RT		4	0.2	0.034	0.56
	GOTERM_BP_DIRECT	gland morphogenesis	RT		4	0.2	0.034	0.56
	GOTERM_BP_DIRECT	mesenchymal cell differentiation	RT		4	0.2	0.034	0.56
	GOTERM_BP_DIRECT	cellular response to vitamin D	RT		4	0.2	0.034	0.56
	GOTERM_BP_DIRECT	regulation of chromosome segregation	RT		4	0.2	0.034	0.56
	GOTERM_BP_DIRECT	heart trabecula morphogenesis	RT		4	0.2	0.034	0.56
	GOTERM_BP_DIRECT	RNA export from nucleus	RT		11	0.6	0.034	0.56
	GOTERM_BP_DIRECT	cilium morphogenesis	RT		21	1.1	0.034	0.56
	GOTERM_BP_DIRECT	response to wounding	RT		12	0.6	0.035	0.57
	GOTERM_BP_DIRECT	neuron differentiation	RT		16	0.9	0.036	0.57
	GOTERM_BP_DIRECT	anaphase-promoting complex-dependent catabolic process	RT		14	0.8	0.036	0.57
	GOTERM_BP_DIRECT	gene expression	RT		10	0.5	0.036	0.58
	GOTERM_BP_DIRECT	response to steroid hormone	RT		6	0.3	0.036	0.58
	GOTERM_BP_DIRECT	hydrogen peroxide catabolic process	RT		6	0.3	0.036	0.58
	GOTERM_BP_DIRECT	negative regulation of cell cycle arrest	RT		6	0.3	0.036	0.58
	GOTERM_BP_DIRECT	negative regulation of transcription regulatory region DNA binding	RT		5	0.3	0.038	0.59
	GOTERM_BP_DIRECT	replication fork processing	RT		7	0.4	0.039	0.6
	GOTERM_BP_DIRECT	T cell differentiation in thymus	RT		7	0.4	0.039	0.6
	GOTERM_BP_DIRECT	vascular endothelial growth factor receptor signaling pathway	RT		13	0.7	0.039	0.6
	GOTERM_BP_DIRECT	response to lipopolysaccharide	RT		24	1.3	0.04	0.6
	GOTERM_BP_DIRECT	skeletal muscle cell differentiation	RT		10	0.5	0.04	0.61
	GOTERM_BP_DIRECT	positive regulation of DNA replication	RT		9	0.5	0.043	0.63
	GOTERM_BP_DIRECT	ovarian follicle development	RT		9	0.5	0.043	0.63
	GOTERM_BP_DIRECT	positive regulation of focal adhesion assembly	RT		6	0.3	0.044	0.64
	GOTERM_BP_DIRECT	nucleotide-excision repair, preincision complex stabilization	RT		6	0.3	0.044	0.64
	GOTERM_BP_DIRECT	cellular response to gamma radiation	RT		6	0.3	0.044	0.64
	GOTERM_BP_DIRECT	mRNA 3'-end processing	RT		10	0.5	0.045	0.64
	GOTERM_BP_DIRECT	pituitary gland development	RT		7	0.4	0.046	0.64
	GOTERM_BP_DIRECT	liver development	RT		13	0.7	0.047	0.65
	GOTERM_BP_DIRECT	attachment of spindle microtubules to kinetochore	RT		4	0.2	0.047	0.66
	GOTERM_BP_DIRECT	chondrocyte proliferation	RT		4	0.2	0.047	0.66
	GOTERM_BP_DIRECT	regulation of exit from mitosis	RT		4	0.2	0.047	0.66
	GOTERM_BP_DIRECT	sensory perception of light stimulus	RT		4	0.2	0.047	0.66
	GOTERM_BP_DIRECT	cell cycle checkpoint	RT		4	0.2	0.047	0.66
	GOTERM_BP_DIRECT	DNA strand renaturation	RT		4	0.2	0.047	0.66
	GOTERM_BP_DIRECT	positive regulation of ubiquitin protein ligase activity	RT		4	0.2	0.047	0.66
	GOTERM_BP_DIRECT	negative regulation of mitotic cell cycle phase transition	RT		3	0.2	0.048	0.66
	GOTERM_BP_DIRECT	spindle checkpoint	RT		3	0.2	0.048	0.66
	GOTERM_BP_DIRECT	arterial endothelial cell differentiation	RT		3	0.2	0.048	0.66
	GOTERM_BP_DIRECT	DNA replication, removal of RNA primer	RT		3	0.2	0.048	0.66
	GOTERM_BP_DIRECT	meiotic chromosome segregation	RT		3	0.2	0.048	0.66
	GOTERM_BP_DIRECT	compartment pattern specification	RT		3	0.2	0.048	0.66
	GOTERM_BP_DIRECT	negative regulation of centrosome duplication	RT		3	0.2	0.048	0.66
	GOTERM_BP_DIRECT	glutamate catabolic process	RT		3	0.2	0.048	0.66
	GOTERM_BP_DIRECT	regulation of vascular endothelial growth factor signaling pathway	RT		3	0.2	0.048	0.66
	GOTERM_BP_DIRECT	negative regulation of photoreceptor cell differentiation	RT		3	0.2	0.048	0.66
	GOTERM_BP_DIRECT	regulation of mitotic centrosome separation	RT		3	0.2	0.048	0.66
	GOTERM_BP_DIRECT	regulation of organelle assembly	RT		3	0.2	0.048	0.66
	GOTERM_BP_DIRECT	positive regulation of extracellular matrix assembly	RT		3	0.2	0.048	0.66
	GOTERM_BP_DIRECT	DNA double-strand break processing	RT		5	0.3	0.048	0.66
	GOTERM_BP_DIRECT	regulation of cell proliferation	RT		26	1.4	0.048	0.66
	GOTERM_BP_DIRECT	response to estradiol	RT		15	0.8	0.05	0.67
	GOTERM_BP_DIRECT	response to hydrogen peroxide	RT		10	0.5	0.051	0.67
	GOTERM_BP_DIRECT	positive regulation of MAP kinase activity	RT		11	0.6	0.052	0.68
	GOTERM_BP_DIRECT	hemopoiesis	RT		11	0.6	0.052	0.68
	GOTERM_BP_DIRECT	beta-catenin destruction complex disassembly	RT		6	0.3	0.053	0.68
	GOTERM_BP_DIRECT	protein sumoylation	RT		18	1	0.053	0.68
	GOTERM_BP_DIRECT	liver regeneration	RT		7	0.4	0.053	0.68
	GOTERM_BP_DIRECT	negative regulation of Notch signaling pathway	RT		7	0.4	0.053	0.68
	GOTERM_BP_DIRECT	mitotic nuclear envelope disassembly	RT		9	0.5	0.055	0.69
	GOTERM_BP_DIRECT	BMP signaling pathway	RT		13	0.7	0.056	0.7
	GOTERM_BP_DIRECT	protein homotetramerization	RT		11	0.6	0.057	0.7
	GOTERM_BP_DIRECT	positive regulation of protein phosphorylation	RT		19	1	0.058	0.71
	GOTERM_BP_DIRECT	establishment of planar polarity	RT		5	0.3	0.06	0.72
	GOTERM_BP_DIRECT	response to growth factor	RT		5	0.3	0.06	0.72
	GOTERM_BP_DIRECT	regulation of double-strand break repair via homologous recombination	RT		5	0.3	0.06	0.72
	GOTERM_BP_DIRECT	response to testosterone	RT		7	0.4	0.061	0.72
	GOTERM_BP_DIRECT	neural tube development	RT		7	0.4	0.061	0.72
	GOTERM_BP_DIRECT	neural crest cell migration	RT		9	0.5	0.061	0.73
	GOTERM_BP_DIRECT	cardiac muscle contraction	RT		9	0.5	0.061	0.73
	GOTERM_BP_DIRECT	viral process	RT		38	2.1	0.062	0.73
	GOTERM_BP_DIRECT	cellular response to drug	RT		12	0.6	0.062	0.73
	GOTERM_BP_DIRECT	nucleotide-excision repair, DNA incision, 3'-to lesion	RT		6	0.3	0.062	0.73
	GOTERM_BP_DIRECT	osteoclast differentiation	RT		6	0.3	0.062	0.73
	GOTERM_BP_DIRECT	response to stress	RT		11	0.6	0.062	0.73
	GOTERM_BP_DIRECT	bleb assembly	RT		4	0.2	0.063	0.73
	GOTERM_BP_DIRECT	regulation of mitochondrial membrane permeability	RT		4	0.2	0.063	0.73
	GOTERM_BP_DIRECT	endosome to melanosome transport	RT		4	0.2	0.063	0.73
	GOTERM_BP_DIRECT	chromosome condensation	RT		4	0.2	0.063	0.73
	GOTERM_BP_DIRECT	regulation of Notch signaling pathway	RT		4	0.2	0.063	0.73
	GOTERM_BP_DIRECT	membranous septum morphogenesis	RT		4	0.2	0.063	0.73
	GOTERM_BP_DIRECT	positive regulation of glial cell proliferation	RT		4	0.2	0.063	0.73
	GOTERM_BP_DIRECT	lung-associated mesenchyme development	RT		4	0.2	0.063	0.73
	GOTERM_BP_DIRECT	cerebral cortex neuron differentiation	RT		4	0.2	0.063	0.73
	GOTERM_BP_DIRECT	lung epithelial cell differentiation	RT		4	0.2	0.063	0.73
	GOTERM_BP_DIRECT	central nervous system development	RT		18	1	0.064	0.73
	GOTERM_BP_DIRECT	chromatin remodeling	RT		14	0.8	0.064	0.73
	GOTERM_BP_DIRECT	kidney development	RT		14	0.8	0.064	0.73
	GOTERM_BP_DIRECT	negative regulation of extrinsic apoptotic signaling pathway	RT		8	0.4	0.066	0.74
	GOTERM_BP_DIRECT	hair follicle development	RT		8	0.4	0.066	0.74
	GOTERM_BP_DIRECT	histone deacetylation	RT		9	0.5	0.068	0.75
	GOTERM_BP_DIRECT	outflow tract morphogenesis	RT		9	0.5	0.068	0.75
	GOTERM_BP_DIRECT	aging	RT		23	1.2	0.069	0.75
	GOTERM_BP_DIRECT	cell differentiation	RT		55	3	0.07	0.76
	GOTERM_BP_DIRECT	midbrain development	RT		7	0.4	0.07	0.76
	GOTERM_BP_DIRECT	embryonic organ development	RT		5	0.3	0.072	0.77
	GOTERM_BP_DIRECT	telencephalon development	RT		5	0.3	0.072	0.77
	GOTERM_BP_DIRECT	gastrulation with mouth forming second	RT		5	0.3	0.072	0.77
	GOTERM_BP_DIRECT	osteoblast development	RT		5	0.3	0.072	0.77
	GOTERM_BP_DIRECT	cellular response to interleukin-4	RT		6	0.3	0.073	0.77
	GOTERM_BP_DIRECT	peripheral nervous system development	RT		6	0.3	0.073	0.77
	GOTERM_BP_DIRECT	positive regulation of sequence-specific DNA binding transcription factor activity	RT		16	0.9	0.074	0.77
	GOTERM_BP_DIRECT	regulation of cell shape	RT		20	1.1	0.075	0.77
	GOTERM_BP_DIRECT	double-strand break repair via break-induced replication	RT		3	0.2	0.075	0.77
	GOTERM_BP_DIRECT	replicative cell aging	RT		3	0.2	0.075	0.77
	GOTERM_BP_DIRECT	melanosome assembly	RT		3	0.2	0.075	0.77
	GOTERM_BP_DIRECT	endodermal cell fate specification	RT		3	0.2	0.075	0.77
	GOTERM_BP_DIRECT	mRNA cleavage involved in gene silencing by miRNA	RT		3	0.2	0.075	0.77
	GOTERM_BP_DIRECT	regulation of striated muscle tissue development	RT		3	0.2	0.075	0.77
	GOTERM_BP_DIRECT	ADP biosynthetic process	RT		3	0.2	0.075	0.77
	GOTERM_BP_DIRECT	regulation of cell division	RT		3	0.2	0.075	0.77
	GOTERM_BP_DIRECT	cerebellar cortex morphogenesis	RT		3	0.2	0.075	0.77
	GOTERM_BP_DIRECT	positive regulation of integrin-mediated signaling pathway	RT		3	0.2	0.075	0.77
	GOTERM_BP_DIRECT	positive regulation of histone deacetylase activity	RT		3	0.2	0.075	0.77
	GOTERM_BP_DIRECT	amacrine cell differentiation	RT		3	0.2	0.075	0.77
	GOTERM_BP_DIRECT	ciliary neurotrophic factor-mediated signaling pathway	RT		3	0.2	0.075	0.77
	GOTERM_BP_DIRECT	mitotic centrosome separation	RT		3	0.2	0.075	0.77
	GOTERM_BP_DIRECT	AMP metabolic process	RT		3	0.2	0.075	0.77
	GOTERM_BP_DIRECT	membrane to membrane docking	RT		3	0.2	0.075	0.77
	GOTERM_BP_DIRECT	chromosome breakage	RT		3	0.2	0.075	0.77
	GOTERM_BP_DIRECT	regulation of cell cycle G2/M phase transition	RT		3	0.2	0.075	0.77
	GOTERM_BP_DIRECT	chromosome separation	RT		3	0.2	0.075	0.77
	GOTERM_BP_DIRECT	anterior/posterior pattern specification	RT		13	0.7	0.077	0.78
	GOTERM_BP_DIRECT	regulation of cell growth	RT		13	0.7	0.077	0.78
	GOTERM_BP_DIRECT	actin filament organization	RT		12	0.6	0.079	0.79
	GOTERM_BP_DIRECT	regulation of cell differentiation	RT		7	0.4	0.079	0.79
	GOTERM_BP_DIRECT	nervous system development	RT		36	1.9	0.08	0.79
	GOTERM_BP_DIRECT	axon guidance	RT		22	1.2	0.08	0.79
	GOTERM_BP_DIRECT	creatine metabolic process	RT		4	0.2	0.08	0.79
	GOTERM_BP_DIRECT	positive regulation of organ growth	RT		4	0.2	0.08	0.79
	GOTERM_BP_DIRECT	positive regulation of endothelial cell differentiation	RT		4	0.2	0.08	0.79
	GOTERM_BP_DIRECT	type B pancreatic cell development	RT		4	0.2	0.08	0.79
	GOTERM_BP_DIRECT	mesodermal cell differentiation	RT		4	0.2	0.08	0.79
	GOTERM_BP_DIRECT	endothelial cell differentiation	RT		4	0.2	0.08	0.79
	GOTERM_BP_DIRECT	Notch signaling pathway	RT		17	0.9	0.081	0.79
	GOTERM_BP_DIRECT	collagen catabolic process	RT		11	0.6	0.081	0.79
	GOTERM_BP_DIRECT	angiogenesis	RT		29	1.6	0.082	0.79
	GOTERM_BP_DIRECT	embryonic limb morphogenesis	RT		8	0.4	0.082	0.79
	GOTERM_BP_DIRECT	vasculogenesis	RT		10	0.5	0.083	0.79
	GOTERM_BP_DIRECT	cell growth	RT		10	0.5	0.083	0.79
	GOTERM_BP_DIRECT	developmental growth	RT		6	0.3	0.084	0.8
	GOTERM_BP_DIRECT	negative regulation of G1/S transition of mitotic cell cycle	RT		6	0.3	0.084	0.8
	GOTERM_BP_DIRECT	sprouting angiogenesis	RT		6	0.3	0.084	0.8
	GOTERM_BP_DIRECT	fatty acid beta-oxidation using acyl-CoA dehydrogenase	RT		5	0.3	0.086	0.8
	GOTERM_BP_DIRECT	protein localization to centrosome	RT		5	0.3	0.086	0.8
	GOTERM_BP_DIRECT	positive regulation of G2/M transition of mitotic cell cycle	RT		5	0.3	0.086	0.8
	GOTERM_BP_DIRECT	cell fate determination	RT		5	0.3	0.086	0.8
	GOTERM_BP_DIRECT	peptidyl-serine phosphorylation	RT		18	1	0.087	0.81
	GOTERM_BP_DIRECT	positive regulation of I-kappaB kinase/NF-kappaB signaling	RT		22	1.2	0.088	0.81
	GOTERM_BP_DIRECT	regulation of transcription from RNA polymerase II promoter	RT		52	2.8	0.089	0.81
	GOTERM_BP_DIRECT	lens development in camera-type eye	RT		7	0.4	0.09	0.81
	GOTERM_BP_DIRECT	cellular response to hydrogen peroxide	RT		10	0.5	0.09	0.81
	GOTERM_BP_DIRECT	inner ear development	RT		8	0.4	0.092	0.81
	GOTERM_BP_DIRECT	platelet aggregation	RT		8	0.4	0.092	0.81
	GOTERM_BP_DIRECT	nucleotide-excision repair	RT		8	0.4	0.092	0.81
	GOTERM_BP_DIRECT	positive regulation of apoptotic process	RT		37	2	0.091	0.82
	GOTERM_BP_DIRECT	response to organic cyclic compound	RT		9	0.5	0.091	0.82
	GOTERM_BP_DIRECT	regulation of cell migration	RT		12	0.6	0.092	0.82
	GOTERM_BP_DIRECT	mRNA export from nucleus	RT		15	0.8	0.094	0.82
	GOTERM_BP_DIRECT	positive regulation of mitotic nuclear division	RT		6	0.3	0.096	0.83
	GOTERM_BP_DIRECT	glycogen biosynthetic process	RT		6	0.3	0.096	0.83
	GOTERM_BP_DIRECT	Wnt signaling pathway, planar cell polarity pathway	RT		14	0.8	0.098	0.83
	GOTERM_BP_DIRECT	nucleic acid phosphodiester bond hydrolysis	RT		12	0.6	0.1	0.84
	GOTERM_BP_DIRECT	3'-UTR-mediated mRNA destabilization	RT		4	0.2	0.1	0.84
	GOTERM_BP_DIRECT	sphingosine-1-phosphate signaling pathway	RT		4	0.2	0.1	0.84
	GOTERM_BP_DIRECT	mitochondrial genome maintenance	RT		4	0.2	0.1	0.84
	GOTERM_BP_DIRECT	replicative senescence	RT		4	0.2	0.1	0.84
	GOTERM_BP_DIRECT	positive regulation of cell-cell adhesion	RT		4	0.2	0.1	0.84
	GOTERM_BP_DIRECT	establishment of epithelial cell polarity	RT		4	0.2	0.1	0.84

## Sheet: SPs
Sublist	Category	Term	RT	Genes	Count	%	P-Value	Benjamini
	KEGG_PATHWAY	Cell cycle	RT		56	3	1.1e-22	3e-20
	KEGG_PATHWAY	DNA replication	RT		27	1.5	2e-18	2.7e-16
	KEGG_PATHWAY	Biosynthesis of antibiotics	RT		51	2.8	1.8e-08	1.7e-06
	KEGG_PATHWAY	Mismatch repair	RT		14	0.8	7e-08	4.8e-06
	KEGG_PATHWAY	p53 signaling pathway	RT		23	1.2	5.7e-07	3.1e-05
	KEGG_PATHWAY	Fanconi anemia pathway	RT		19	1	3.5e-06	0.00016
	KEGG_PATHWAY	Hippo signaling pathway	RT		35	1.9	1.1e-05	0.00042
	KEGG_PATHWAY	HTLV-I infection	RT		50	2.7	1.7e-05	0.00048
	KEGG_PATHWAY	Proteoglycans in cancer	RT		42	2.3	1.6e-05	0.00049
	KEGG_PATHWAY	Homologous recombination	RT		13	0.7	1.5e-05	0.00053
	KEGG_PATHWAY	Biosynthesis of amino acids	RT		21	1.1	4.8e-05	0.0012
	KEGG_PATHWAY	Nucleotide excision repair	RT		16	0.9	5.3e-05	0.0012
	KEGG_PATHWAY	Carbon metabolism	RT		27	1.5	7.9e-05	0.0017
	KEGG_PATHWAY	Pathways in cancer	RT		66	3.6	9.9e-05	0.002
	KEGG_PATHWAY	Pyrimidine metabolism	RT		25	1.3	0.00014	0.0026
	KEGG_PATHWAY	Signaling pathways regulating pluripotency of stem cells	RT		30	1.6	0.00023	0.0039
	KEGG_PATHWAY	Base excision repair	RT		12	0.6	0.00034	0.0056
	KEGG_PATHWAY	Small cell lung cancer	RT		21	1.1	0.00038	0.0058
	KEGG_PATHWAY	Viral carcinogenesis	RT		38	2.1	0.00061	0.0089
	KEGG_PATHWAY	Focal adhesion	RT		38	2.1	0.00067	0.0093
	KEGG_PATHWAY	Basal cell carcinoma	RT		15	0.8	0.0012	0.015
	KEGG_PATHWAY	Glycolysis / Gluconeogenesis	RT		17	0.9	0.0012	0.016
	KEGG_PATHWAY	Prostate cancer	RT		19	1	0.0039	0.046
	KEGG_PATHWAY	Fatty acid degradation	RT		12	0.6	0.0047	0.053
	KEGG_PATHWAY	Purine metabolism	RT		30	1.6	0.0087	0.083
	KEGG_PATHWAY	Alcoholism	RT		30	1.6	0.0095	0.084
	KEGG_PATHWAY	Oocyte meiosis	RT		21	1.1	0.0087	0.085
	KEGG_PATHWAY	Notch signaling pathway	RT		12	0.6	0.0093	0.086
	KEGG_PATHWAY	Wnt signaling pathway	RT		25	1.3	0.0085	0.087
	KEGG_PATHWAY	Bladder cancer	RT		11	0.6	0.0082	0.088
	KEGG_PATHWAY	Adherens junction	RT		15	0.8	0.014	0.12
	KEGG_PATHWAY	Glutathione metabolism	RT		12	0.6	0.015	0.12
	KEGG_PATHWAY	Tight junction	RT		24	1.3	0.015	0.12
	KEGG_PATHWAY	Glycine, serine and threonine metabolism	RT		10	0.5	0.017	0.13
	KEGG_PATHWAY	ECM-receptor interaction	RT		17	0.9	0.017	0.13
	KEGG_PATHWAY	Alanine, aspartate and glutamate metabolism	RT		9	0.5	0.025	0.18
	KEGG_PATHWAY	Nitrogen metabolism	RT		6	0.3	0.026	0.18
	KEGG_PATHWAY	TGF-beta signaling pathway	RT		16	0.9	0.027	0.18
	KEGG_PATHWAY	Melanoma	RT		14	0.8	0.031	0.2
	KEGG_PATHWAY	Regulation of actin cytoskeleton	RT		32	1.7	0.032	0.2
	KEGG_PATHWAY	Chronic myeloid leukemia	RT		14	0.8	0.035	0.21
	KEGG_PATHWAY	Progesterone-mediated oocyte maturation	RT		16	0.9	0.035	0.21
	KEGG_PATHWAY	Pancreatic cancer	RT		13	0.7	0.035	0.21
	KEGG_PATHWAY	Cysteine and methionine metabolism	RT		9	0.5	0.04	0.23
	KEGG_PATHWAY	Valine, leucine and isoleucine degradation	RT		10	0.5	0.052	0.28
	KEGG_PATHWAY	Glyoxylate and dicarboxylate metabolism	RT		7	0.4	0.057	0.3
	KEGG_PATHWAY	Bacterial invasion of epithelial cells	RT		14	0.8	0.06	0.31
	KEGG_PATHWAY	Systemic lupus erythematosus	RT		21	1.1	0.065	0.32
	KEGG_PATHWAY	Propanoate metabolism	RT		7	0.4	0.066	0.32
	KEGG_PATHWAY	Metabolic pathways	RT		145	7.8	0.067	0.32
	KEGG_PATHWAY	PI3K-Akt signaling pathway	RT		46	2.5	0.069	0.32
	KEGG_PATHWAY	Thyroid cancer	RT		7	0.4	0.076	0.34
	KEGG_PATHWAY	Hepatitis B	RT		22	1.2	0.077	0.34
	KEGG_PATHWAY	Galactose metabolism	RT		7	0.4	0.087	0.37
	KEGG_PATHWAY	Lysine degradation	RT		10	0.5	0.089	0.37
	KEGG_PATHWAY	MicroRNAs in cancer	RT		38	2.1	0.097	0.39
	KEGG_PATHWAY	Spliceosome	RT		20	1.1	0.099	0.39
	KEGG_PATHWAY	Melanogenesis	RT		16	0.9	0.097	0.4
