# Supplementary material for: Identification of the Molecular Events Involved in the Development of Prefrontal Cortex Through the Analysis of RNA-Seq Data From BrainSpan
Source: ASN Neuro. 2019 Jun 18;11:1759091419854627. doi: 10.1177/1759091419854627 (PMC6582306; doi:10.1177/1759091419854627)
Supplement: Supplemental Material2 - Supplemental material for Identification of the Molecular Events Involved in the Development of Prefrontal Cortex Through the Analysis of RNA-Seq Data From BrainSpan [file Supplemental_Material2.zip › MFC/MFC10/BPs & SPs-10.xlsx]

## Sheet: BPs
Sublist	Category	Term	RT	Genes	Count	%	P-Value	Benjamini
	GOTERM_BP_DIRECT	negative regulation of signal transduction	RT		4	2.4	0.0029	0.72
	GOTERM_BP_DIRECT	chemical synaptic transmission	RT		8	4.8	0.0043	0.72
	GOTERM_BP_DIRECT	neuropeptide signaling pathway	RT		6	3.6	0.0017	0.76
	GOTERM_BP_DIRECT	signal transduction	RT		19	11.4	0.0091	0.86
	GOTERM_BP_DIRECT	hippocampus development	RT		4	2.4	0.012	0.87
	GOTERM_BP_DIRECT	gamma-aminobutyric acid signaling pathway	RT		3	1.8	0.015	0.88
	GOTERM_BP_DIRECT	SRP-dependent cotranslational protein targeting to membrane	RT		4	2.4	0.045	0.91
	GOTERM_BP_DIRECT	long-chain fatty-acyl-CoA biosynthetic process	RT		3	1.8	0.049	0.91
	GOTERM_BP_DIRECT	negative regulation of cell motility	RT		2	1.2	0.074	0.91
	GOTERM_BP_DIRECT	short-term memory	RT		2	1.2	0.074	0.91
	GOTERM_BP_DIRECT	pyrimidine nucleotide metabolic process	RT		2	1.2	0.074	0.91
	GOTERM_BP_DIRECT	chloride transport	RT		3	1.8	0.045	0.92
	GOTERM_BP_DIRECT	cellular response to glucagon stimulus	RT		3	1.8	0.045	0.92
	GOTERM_BP_DIRECT	response to ethanol	RT		4	2.4	0.06	0.92
	GOTERM_BP_DIRECT	cell-cell signaling	RT		6	3.6	0.065	0.92
	GOTERM_BP_DIRECT	cellular response to glucose stimulus	RT		3	1.8	0.072	0.92
	GOTERM_BP_DIRECT	sensory perception of pain	RT		3	1.8	0.072	0.92
	GOTERM_BP_DIRECT	innate immune response	RT		8	4.8	0.073	0.92
	GOTERM_BP_DIRECT	nuclear-transcribed mRNA catabolic process, nonsense-mediated decay	RT		4	2.4	0.08	0.92
	GOTERM_BP_DIRECT	positive regulation of acute inflammatory response	RT		2	1.2	0.081	0.92
	GOTERM_BP_DIRECT	regulation of phosphoprotein phosphatase activity	RT		2	1.2	0.081	0.92
	GOTERM_BP_DIRECT	positive regulation of mitochondrial depolarization	RT		2	1.2	0.081	0.92
	GOTERM_BP_DIRECT	learning	RT		3	1.8	0.084	0.92
	GOTERM_BP_DIRECT	translation	RT		7	4.2	0.021	0.93
	GOTERM_BP_DIRECT	behavioral fear response	RT		3	1.8	0.025	0.93
	GOTERM_BP_DIRECT	positive regulation of NAD(P)H oxidase activity	RT		2	1.2	0.033	0.93
	GOTERM_BP_DIRECT	inflammatory response	RT		8	4.8	0.042	0.93
	GOTERM_BP_DIRECT	chloride transmembrane transport	RT		4	2.4	0.044	0.93
	GOTERM_BP_DIRECT	synaptic transmission, GABAergic	RT		2	1.2	0.058	0.93
	GOTERM_BP_DIRECT	negative regulation of systemic arterial blood pressure	RT		2	1.2	0.058	0.93
	GOTERM_BP_DIRECT	small GTPase mediated signal transduction	RT		6	3.6	0.058	0.93
	GOTERM_BP_DIRECT	proton transport	RT		3	1.8	0.065	0.93
	GOTERM_BP_DIRECT	viral transcription	RT		4	2.4	0.069	0.93
	GOTERM_BP_DIRECT	response to amine	RT		2	1.2	0.089	0.93
	GOTERM_BP_DIRECT	lymphangiogenesis	RT		2	1.2	0.089	0.93
	GOTERM_BP_DIRECT	transport	RT		8	4.8	0.029	0.94
	GOTERM_BP_DIRECT	negative regulation of protein transport	RT		2	1.2	0.042	0.94
	GOTERM_BP_DIRECT	multivesicular body sorting pathway	RT		2	1.2	0.097	0.94
	GOTERM_BP_DIRECT	response to acidic pH	RT		2	1.2	0.097	0.94
	GOTERM_BP_DIRECT	positive regulation of ossification	RT		2	1.2	0.097	0.94
	GOTERM_BP_DIRECT	ion transmembrane transport	RT		6	3.6	0.033	0.95
	GOTERM_BP_DIRECT	positive regulation of neuron projection development	RT		4	2.4	0.04	0.95

## Sheet: SPs
Sublist	Category	Term	RT	Genes	Count	%	P-Value	Benjamini
	KEGG_PATHWAY	GABAergic synapse	RT		6	3.6	0.0015	0.21
	KEGG_PATHWAY	Morphine addiction	RT		6	3.6	0.0021	0.15
	KEGG_PATHWAY	Retrograde endocannabinoid signaling	RT		6	3.6	0.0032	0.16
	KEGG_PATHWAY	Prion diseases	RT		4	2.4	0.0042	0.15
	KEGG_PATHWAY	Ribosome	RT		6	3.6	0.011	0.3
	KEGG_PATHWAY	Staphylococcus aureus infection	RT		4	2.4	0.016	0.35
	KEGG_PATHWAY	Phagosome	RT		6	3.6	0.018	0.33
	KEGG_PATHWAY	Pertussis	RT		4	2.4	0.039	0.54
	KEGG_PATHWAY	MAPK signaling pathway	RT		7	4.2	0.041	0.52
	KEGG_PATHWAY	Metabolic pathways	RT		19	11.4	0.054	0.58
	KEGG_PATHWAY	Nicotine addiction	RT		3	1.8	0.06	0.58
	KEGG_PATHWAY	Ras signaling pathway	RT		6	3.6	0.074	0.63
	KEGG_PATHWAY	Pathogenic Escherichia coli infection	RT		3	1.8	0.092	0.68
	KEGG_PATHWAY	Vibrio cholerae infection	RT		3	1.8	0.098	0.68
	KEGG_PATHWAY	Purine metabolism	RT		5	3	0.098	0.66
