# Supplementary material for: Identification of the Molecular Events Involved in the Development of Prefrontal Cortex Through the Analysis of RNA-Seq Data From BrainSpan
Source: ASN Neuro. 2019 Jun 18;11:1759091419854627. doi: 10.1177/1759091419854627 (PMC6582306; doi:10.1177/1759091419854627)
Supplement: Supplemental Material2 - Supplemental material for Identification of the Molecular Events Involved in the Development of Prefrontal Cortex Through the Analysis of RNA-Seq Data From BrainSpan [file Supplemental_Material2.zip › MFC/MFC11/BPs & SPs-11.xlsx]

## Sheet: BPs
Sublist	Category	Term	RT	Genes	Count	%	P-Value	Benjamini
	GOTERM_BP_DIRECT	negative regulation of growth	RT		7	4.3	5e-09	5.7e-06
	GOTERM_BP_DIRECT	cellular response to zinc ion	RT		7	4.3	5e-09	5.7e-06
	GOTERM_BP_DIRECT	cellular response to cadmium ion	RT		6	3.7	1.5e-07	8.8e-05
	GOTERM_BP_DIRECT	response to metal ion	RT		4	2.5	5.3e-05	0.02
	GOTERM_BP_DIRECT	cellular response to extracellular stimulus	RT		4	2.5	0.00035	0.095
	GOTERM_BP_DIRECT	neuron differentiation	RT		6	3.7	0.00088	0.18
	GOTERM_BP_DIRECT	neurotransmitter uptake	RT		3	1.9	0.0016	0.21
	GOTERM_BP_DIRECT	muscle contraction	RT		6	3.7	0.0015	0.22
	GOTERM_BP_DIRECT	positive regulation of cholesterol esterification	RT		3	1.9	0.0021	0.23
	GOTERM_BP_DIRECT	response to wounding	RT		5	3.1	0.0015	0.25
	GOTERM_BP_DIRECT	regulation of epithelial cell proliferation	RT		3	1.9	0.0038	0.3
	GOTERM_BP_DIRECT	cell communication by electrical coupling involved in cardiac conduction	RT		3	1.9	0.0045	0.31
	GOTERM_BP_DIRECT	response to toxic substance	RT		5	3.1	0.0044	0.32
	GOTERM_BP_DIRECT	brain development	RT		7	4.3	0.0038	0.33
	GOTERM_BP_DIRECT	vasodilation	RT		3	1.9	0.0052	0.33
	GOTERM_BP_DIRECT	high-density lipoprotein particle remodeling	RT		3	1.9	0.0059	0.33
	GOTERM_BP_DIRECT	positive regulation of cell proliferation	RT		11	6.8	0.0036	0.34
	GOTERM_BP_DIRECT	positive regulation of fat cell differentiation	RT		4	2.5	0.0059	0.34
	GOTERM_BP_DIRECT	skeletal muscle cell differentiation	RT		4	2.5	0.0066	0.34
	GOTERM_BP_DIRECT	telencephalon development	RT		3	1.9	0.0076	0.37
	GOTERM_BP_DIRECT	cellular zinc ion homeostasis	RT		3	1.9	0.0076	0.37
	GOTERM_BP_DIRECT	response to light stimulus	RT		3	1.9	0.0076	0.37
	GOTERM_BP_DIRECT	negative regulation of neuron differentiation	RT		4	2.5	0.0095	0.41
	GOTERM_BP_DIRECT	cellular sodium ion homeostasis	RT		3	1.9	0.0095	0.42
	GOTERM_BP_DIRECT	inner ear receptor stereocilium organization	RT		3	1.9	0.0095	0.42
	GOTERM_BP_DIRECT	nitric oxide mediated signal transduction	RT		3	1.9	0.0095	0.42
	GOTERM_BP_DIRECT	artery morphogenesis	RT		3	1.9	0.012	0.42
	GOTERM_BP_DIRECT	retinoid metabolic process	RT		4	2.5	0.012	0.43
	GOTERM_BP_DIRECT	positive regulation of smooth muscle cell proliferation	RT		4	2.5	0.011	0.44
	GOTERM_BP_DIRECT	response to hypoxia	RT		6	3.7	0.011	0.45
	GOTERM_BP_DIRECT	cell migration	RT		6	3.7	0.011	0.45
	GOTERM_BP_DIRECT	regulation of blood pressure	RT		4	2.5	0.014	0.47
	GOTERM_BP_DIRECT	response to electrical stimulus	RT		3	1.9	0.015	0.47
	GOTERM_BP_DIRECT	negative regulation of forebrain neuron differentiation	RT		2	1.2	0.016	0.47
	GOTERM_BP_DIRECT	cellular response to erythropoietin	RT		2	1.2	0.016	0.47
	GOTERM_BP_DIRECT	fibroblast proliferation	RT		2	1.2	0.016	0.47
	GOTERM_BP_DIRECT	positive regulation of Rho protein signal transduction	RT		3	1.9	0.017	0.5
	GOTERM_BP_DIRECT	transport	RT		8	5	0.019	0.53
	GOTERM_BP_DIRECT	positive regulation of vasodilation	RT		3	1.9	0.021	0.55
	GOTERM_BP_DIRECT	glycosaminoglycan metabolic process	RT		3	1.9	0.021	0.55
	GOTERM_BP_DIRECT	auditory receptor cell fate determination	RT		2	1.2	0.023	0.57
	GOTERM_BP_DIRECT	comma-shaped body morphogenesis	RT		2	1.2	0.023	0.57
	GOTERM_BP_DIRECT	metanephric nephron tubule morphogenesis	RT		2	1.2	0.023	0.57
	GOTERM_BP_DIRECT	very-low-density lipoprotein particle clearance	RT		2	1.2	0.023	0.57
	GOTERM_BP_DIRECT	negative regulation of pro-B cell differentiation	RT		2	1.2	0.023	0.57
	GOTERM_BP_DIRECT	forebrain cell migration	RT		2	1.2	0.023	0.57
	GOTERM_BP_DIRECT	blood vessel remodeling	RT		3	1.9	0.026	0.57
	GOTERM_BP_DIRECT	sodium ion transport	RT		4	2.5	0.025	0.58
	GOTERM_BP_DIRECT	nervous system development	RT		7	4.3	0.025	0.59
	GOTERM_BP_DIRECT	cell adhesion	RT		9	5.6	0.027	0.59
	GOTERM_BP_DIRECT	forebrain radial glial cell differentiation	RT		2	1.2	0.031	0.62
	GOTERM_BP_DIRECT	L-glutamate import	RT		2	1.2	0.031	0.62
	GOTERM_BP_DIRECT	D-aspartate import	RT		2	1.2	0.031	0.62
	GOTERM_BP_DIRECT	citrate transport	RT		2	1.2	0.031	0.62
	GOTERM_BP_DIRECT	S-shaped body morphogenesis	RT		2	1.2	0.031	0.62
	GOTERM_BP_DIRECT	cell maturation	RT		3	1.9	0.032	0.62
	GOTERM_BP_DIRECT	response to drug	RT		7	4.3	0.032	0.63
	GOTERM_BP_DIRECT	response to estradiol	RT		4	2.5	0.034	0.63
	GOTERM_BP_DIRECT	positive regulation of tyrosine phosphorylation of Stat3 protein	RT		3	1.9	0.035	0.63
	GOTERM_BP_DIRECT	lipoprotein metabolic process	RT		3	1.9	0.035	0.63
	GOTERM_BP_DIRECT	chondrocyte differentiation	RT		3	1.9	0.037	0.64
	GOTERM_BP_DIRECT	negative regulation of lipoprotein lipase activity	RT		2	1.2	0.038	0.65
	GOTERM_BP_DIRECT	aromatic compound catabolic process	RT		2	1.2	0.038	0.65
	GOTERM_BP_DIRECT	inner ear development	RT		3	1.9	0.041	0.66
	GOTERM_BP_DIRECT	cell morphogenesis involved in neuron differentiation	RT		2	1.2	0.046	0.7
	GOTERM_BP_DIRECT	chylomicron remnant clearance	RT		2	1.2	0.046	0.7
	GOTERM_BP_DIRECT	glutamate biosynthetic process	RT		2	1.2	0.046	0.7
	GOTERM_BP_DIRECT	neuron migration	RT		4	2.5	0.049	0.7
	GOTERM_BP_DIRECT	outflow tract morphogenesis	RT		3	1.9	0.05	0.7
	GOTERM_BP_DIRECT	response to cAMP	RT		3	1.9	0.05	0.7
	GOTERM_BP_DIRECT	cellular response to hormone stimulus	RT		3	1.9	0.048	0.71
	GOTERM_BP_DIRECT	cell-cell signaling	RT		6	3.7	0.049	0.71
	GOTERM_BP_DIRECT	negative regulation of transcription from RNA polymerase II promoter	RT		11	6.8	0.055	0.71
	GOTERM_BP_DIRECT	response to organic cyclic compound	RT		3	1.9	0.056	0.71
	GOTERM_BP_DIRECT	negative regulation of glial cell proliferation	RT		2	1.2	0.053	0.72
	GOTERM_BP_DIRECT	cerebral cortex regionalization	RT		2	1.2	0.053	0.72
	GOTERM_BP_DIRECT	response to oxidative stress	RT		4	2.5	0.055	0.72
	GOTERM_BP_DIRECT	Notch signaling pathway	RT		4	2.5	0.061	0.72
	GOTERM_BP_DIRECT	response to hydrogen peroxide	RT		3	1.9	0.06	0.73
	GOTERM_BP_DIRECT	cGMP-mediated signaling	RT		2	1.2	0.061	0.73
	GOTERM_BP_DIRECT	negative regulation of platelet activation	RT		2	1.2	0.061	0.73
	GOTERM_BP_DIRECT	response to cytokine	RT		3	1.9	0.062	0.73
	GOTERM_BP_DIRECT	cellular protein metabolic process	RT		4	2.5	0.065	0.73
	GOTERM_BP_DIRECT	cytokine secretion	RT		2	1.2	0.068	0.75
	GOTERM_BP_DIRECT	negative regulation of stem cell differentiation	RT		2	1.2	0.068	0.75
	GOTERM_BP_DIRECT	membrane repolarization	RT		2	1.2	0.068	0.75
	GOTERM_BP_DIRECT	chondrocyte proliferation	RT		2	1.2	0.068	0.75
	GOTERM_BP_DIRECT	thyroid hormone transport	RT		2	1.2	0.068	0.75
	GOTERM_BP_DIRECT	response to fluid shear stress	RT		2	1.2	0.068	0.75
	GOTERM_BP_DIRECT	regulation of cardiac conduction	RT		3	1.9	0.071	0.75
	GOTERM_BP_DIRECT	glutathione metabolic process	RT		3	1.9	0.071	0.75
	GOTERM_BP_DIRECT	sodium ion export from cell	RT		2	1.2	0.075	0.76
	GOTERM_BP_DIRECT	negative regulation of ERK1 and ERK2 cascade	RT		3	1.9	0.075	0.77
	GOTERM_BP_DIRECT	ion transmembrane transport	RT		5	3.1	0.082	0.79
	GOTERM_BP_DIRECT	positive regulation of positive chemotaxis	RT		2	1.2	0.083	0.79
	GOTERM_BP_DIRECT	negative regulation of oligodendrocyte differentiation	RT		2	1.2	0.083	0.79
	GOTERM_BP_DIRECT	low-density lipoprotein particle remodeling	RT		2	1.2	0.083	0.79
	GOTERM_BP_DIRECT	positive regulation of nuclear-transcribed mRNA poly(A) tail shortening	RT		2	1.2	0.083	0.79
	GOTERM_BP_DIRECT	endothelial cell differentiation	RT		2	1.2	0.083	0.79
	GOTERM_BP_DIRECT	cholesterol catabolic process	RT		2	1.2	0.083	0.79
	GOTERM_BP_DIRECT	negative regulation of neuron apoptotic process	RT		4	2.5	0.085	0.79
	GOTERM_BP_DIRECT	positive regulation of cytosolic calcium ion concentration	RT		4	2.5	0.087	0.79
	GOTERM_BP_DIRECT	dermatan sulfate biosynthetic process	RT		2	1.2	0.09	0.8
	GOTERM_BP_DIRECT	establishment of epithelial cell polarity	RT		2	1.2	0.09	0.8
	GOTERM_BP_DIRECT	sphingosine-1-phosphate signaling pathway	RT		2	1.2	0.09	0.8
	GOTERM_BP_DIRECT	negative regulation of DNA biosynthetic process	RT		2	1.2	0.09	0.8
	GOTERM_BP_DIRECT	cellular potassium ion homeostasis	RT		2	1.2	0.09	0.8
	GOTERM_BP_DIRECT	positive regulation of renal sodium excretion	RT		2	1.2	0.09	0.8
	GOTERM_BP_DIRECT	removal of superoxide radicals	RT		2	1.2	0.09	0.8
	GOTERM_BP_DIRECT	response to glucocorticoid	RT		3	1.9	0.091	0.8
	GOTERM_BP_DIRECT	angiogenesis	RT		5	3.1	0.097	0.8
	GOTERM_BP_DIRECT	phospholipase C-activating G-protein coupled receptor signaling pathway	RT		3	1.9	0.094	0.81
	GOTERM_BP_DIRECT	regulation of cell shape	RT		4	2.5	0.097	0.81
	GOTERM_BP_DIRECT	L-glutamate transmembrane transport	RT		2	1.2	0.097	0.81
	GOTERM_BP_DIRECT	establishment or maintenance of transmembrane electrochemical gradient	RT		2	1.2	0.097	0.81
	GOTERM_BP_DIRECT	negative regulation of astrocyte differentiation	RT		2	1.2	0.097	0.81

## Sheet: SPs
ublist	Category	Term	RT	Genes	Count	%	P-Value	Benjamini
	KEGG_PATHWAY	Mineral absorption	RT		9	5.6	9.9e-09	1.2e-06
	KEGG_PATHWAY	Proximal tubule bicarbonate reclamation	RT		3	1.9	0.021	0.73
	KEGG_PATHWAY	Thyroid hormone signaling pathway	RT		5	3.1	0.024	0.64
	KEGG_PATHWAY	Glutamatergic synapse	RT		5	3.1	0.024	0.64
	KEGG_PATHWAY	MAPK signaling pathway	RT		7	4.3	0.036	0.69
	KEGG_PATHWAY	Notch signaling pathway	RT		3	1.9	0.079	0.87
	KEGG_PATHWAY	Glutathione metabolism	RT		3	1.9	0.087	0.85
