# Supplementary material for: Identification of the Molecular Events Involved in the Development of Prefrontal Cortex Through the Analysis of RNA-Seq Data From BrainSpan
Source: ASN Neuro. 2019 Jun 18;11:1759091419854627. doi: 10.1177/1759091419854627 (PMC6582306; doi:10.1177/1759091419854627)
Supplement: Supplemental Material2 - Supplemental material for Identification of the Molecular Events Involved in the Development of Prefrontal Cortex Through the Analysis of RNA-Seq Data From BrainSpan [file Supplemental_Material2.zip › MFC/MFC2/BPs & SPs-2.xlsx]

## Sheet: BPs
Sublist	Category	Term	RT	Genes	Count	%	P-Value	Benjamini
	GOTERM_BP_DIRECT	axon guidance	RT		4	10.5	0.0013	0.35
	GOTERM_BP_DIRECT	positive regulation of cell adhesion molecule production	RT		2	5.3	0.0055	0.6
	GOTERM_BP_DIRECT	cellular response to exogenous dsRNA	RT		2	5.3	0.018	0.77
	GOTERM_BP_DIRECT	positive regulation of axonogenesis	RT		2	5.3	0.028	0.8
	GOTERM_BP_DIRECT	negative regulation of endothelial cell migration	RT		2	5.3	0.024	0.81
	GOTERM_BP_DIRECT	keratan sulfate catabolic process	RT		2	5.3	0.016	0.84
	GOTERM_BP_DIRECT	axon extension involved in axon guidance	RT		2	5.3	0.016	0.84
	GOTERM_BP_DIRECT	Roundabout signaling pathway	RT		2	5.3	0.016	0.84
	GOTERM_BP_DIRECT	keratan sulfate biosynthetic process	RT		2	5.3	0.038	0.84
	GOTERM_BP_DIRECT	skeletal muscle tissue development	RT		2	5.3	0.068	0.86
	GOTERM_BP_DIRECT	negative regulation of JAK-STAT cascade	RT		2	5.3	0.053	0.87
	GOTERM_BP_DIRECT	cellular response to transforming growth factor beta stimulus	RT		2	5.3	0.065	0.87
	GOTERM_BP_DIRECT	negative regulation of angiogenesis	RT		2	5.3	0.082	0.87
	GOTERM_BP_DIRECT	defense response	RT		2	5.3	0.088	0.87
	GOTERM_BP_DIRECT	apoptotic signaling pathway	RT		2	5.3	0.093	0.87
	GOTERM_BP_DIRECT	chemokine-mediated signaling pathway	RT		2	5.3	0.093	0.87
	GOTERM_BP_DIRECT	organ regeneration	RT		2	5.3	0.062	0.88
	GOTERM_BP_DIRECT	response to mechanical stimulus	RT		2	5.3	0.078	0.88
	GOTERM_BP_DIRECT	collagen fibril organization	RT		2	5.3	0.052	0.89

## Sheet: SPs
Sublist	Category	Term	RT	Genes	Count	%	P-Value	Benjamini
	KEGG_PATHWAY	Proteoglycans in cancer	RT		4	10.5	0.0033	0.074
	KEGG_PATHWAY	Cytokine-cytokine receptor interaction	RT		3	7.9	0.05	0.44
