# Supplementary material for: Identification of the Molecular Events Involved in the Development of Prefrontal Cortex Through the Analysis of RNA-Seq Data From BrainSpan
Source: ASN Neuro. 2019 Jun 18;11:1759091419854627. doi: 10.1177/1759091419854627 (PMC6582306; doi:10.1177/1759091419854627)
Supplement: Supplemental Material2 - Supplemental material for Identification of the Molecular Events Involved in the Development of Prefrontal Cortex Through the Analysis of RNA-Seq Data From BrainSpan [file Supplemental_Material2.zip › MFC/MFC3/BPs & SPs-3.xlsx]

## Sheet: BPs
Sublist	Category	Term	RT	Genes	Count	%	P-Value	Benjamini
	GOTERM_BP_DIRECT	negative regulation of collateral sprouting	RT		3	1.9	0.0018	0.24
	GOTERM_BP_DIRECT	axon guidance	RT		7	4.4	0.0021	0.24
	GOTERM_BP_DIRECT	neuron migration	RT		6	3.8	0.0018	0.28
	GOTERM_BP_DIRECT	dendrite development	RT		4	2.5	0.0016	0.3
	GOTERM_BP_DIRECT	commitment of neuronal cell to specific neuron type in forebrain	RT		3	1.9	0.0014	0.34
	GOTERM_BP_DIRECT	transcription from RNA polymerase II promoter	RT		13	8.2	0.0012	0.4
	GOTERM_BP_DIRECT	positive regulation of transcription from RNA polymerase II promoter	RT		17	10.8	0.0072	0.51
	GOTERM_BP_DIRECT	oxygen transport	RT		3	1.9	0.0067	0.53
	GOTERM_BP_DIRECT	regulation of N-methyl-D-aspartate selective glutamate receptor activity	RT		3	1.9	0.0067	0.53
	GOTERM_BP_DIRECT	dentate gyrus development	RT		3	1.9	0.0085	0.54
	GOTERM_BP_DIRECT	brain development	RT		8	5.1	0.001	0.61
	GOTERM_BP_DIRECT	regulation of axon guidance	RT		2	1.3	0.016	0.68
	GOTERM_BP_DIRECT	central nervous system development	RT		5	3.2	0.018	0.68
	GOTERM_BP_DIRECT	positive regulation of cardiac muscle cell proliferation	RT		3	1.9	0.014	0.69
	GOTERM_BP_DIRECT	oligodendrocyte development	RT		3	1.9	0.015	0.69
	GOTERM_BP_DIRECT	vascular endothelial growth factor production	RT		2	1.3	0.025	0.78
	GOTERM_BP_DIRECT	lateral motor column neuron migration	RT		2	1.3	0.025	0.78
	GOTERM_BP_DIRECT	positive regulation of neuron differentiation	RT		4	2.5	0.027	0.78
	GOTERM_BP_DIRECT	protein localization to juxtaparanode region of axon	RT		2	1.3	0.033	0.83
	GOTERM_BP_DIRECT	Clara cell differentiation	RT		2	1.3	0.033	0.83
	GOTERM_BP_DIRECT	epithelial cell differentiation involved in mammary gland alveolus development	RT		2	1.3	0.033	0.83
	GOTERM_BP_DIRECT	positive regulation of transcription from RNA polymerase II promoter in response to hypoxia	RT		2	1.3	0.033	0.83
	GOTERM_BP_DIRECT	neuron recognition	RT		2	1.3	0.033	0.83
	GOTERM_BP_DIRECT	homophilic cell adhesion via plasma membrane adhesion molecules	RT		5	3.2	0.042	0.84
	GOTERM_BP_DIRECT	negative regulation of transcription from RNA polymerase II promoter	RT		12	7.6	0.037	0.85
	GOTERM_BP_DIRECT	intracellular receptor signaling pathway	RT		3	1.9	0.039	0.85
	GOTERM_BP_DIRECT	blood vessel development	RT		3	1.9	0.039	0.85
	GOTERM_BP_DIRECT	cAMP-mediated signaling	RT		3	1.9	0.039	0.85
	GOTERM_BP_DIRECT	cardiac ventricle formation	RT		2	1.3	0.041	0.85
	GOTERM_BP_DIRECT	NMDA glutamate receptor clustering	RT		2	1.3	0.041	0.85
	GOTERM_BP_DIRECT	hemoglobin biosynthetic process	RT		2	1.3	0.041	0.85
	GOTERM_BP_DIRECT	apoptotic process	RT		10	6.3	0.046	0.86
	GOTERM_BP_DIRECT	cell morphogenesis involved in neuron differentiation	RT		2	1.3	0.049	0.86
	GOTERM_BP_DIRECT	ventral spinal cord development	RT		2	1.3	0.049	0.86
	GOTERM_BP_DIRECT	negative regulation of dendritic spine morphogenesis	RT		2	1.3	0.049	0.86
	GOTERM_BP_DIRECT	postsynaptic density protein 95 clustering	RT		2	1.3	0.049	0.86
	GOTERM_BP_DIRECT	negative regulation of dendrite development	RT		2	1.3	0.049	0.86
	GOTERM_BP_DIRECT	oxygen homeostasis	RT		2	1.3	0.049	0.86
	GOTERM_BP_DIRECT	positive regulation of fat cell differentiation	RT		3	1.9	0.058	0.86
	GOTERM_BP_DIRECT	heterophilic cell-cell adhesion via plasma membrane cell adhesion molecules	RT		3	1.9	0.064	0.86
	GOTERM_BP_DIRECT	outflow tract morphogenesis	RT		3	1.9	0.056	0.87
	GOTERM_BP_DIRECT	neuron development	RT		3	1.9	0.056	0.87
	GOTERM_BP_DIRECT	activated T cell proliferation	RT		2	1.3	0.057	0.87
	GOTERM_BP_DIRECT	cellular response to transforming growth factor beta stimulus	RT		3	1.9	0.062	0.87
	GOTERM_BP_DIRECT	neural tube formation	RT		2	1.3	0.064	0.87
	GOTERM_BP_DIRECT	secondary heart field specification	RT		2	1.3	0.064	0.87
	GOTERM_BP_DIRECT	blood coagulation	RT		5	3.2	0.067	0.87
	GOTERM_BP_DIRECT	receptor localization to synapse	RT		2	1.3	0.072	0.87
	GOTERM_BP_DIRECT	rhythmic process	RT		3	1.9	0.074	0.87
	GOTERM_BP_DIRECT	dopamine biosynthetic process	RT		2	1.3	0.08	0.87
	GOTERM_BP_DIRECT	keratinocyte development	RT		2	1.3	0.08	0.87
	GOTERM_BP_DIRECT	response to hypoxia	RT		5	3.2	0.055	0.88
	GOTERM_BP_DIRECT	protein complex assembly	RT		4	2.5	0.072	0.88
	GOTERM_BP_DIRECT	negative regulation of neuron differentiation	RT		3	1.9	0.078	0.88
	GOTERM_BP_DIRECT	cerebral cortex development	RT		3	1.9	0.078	0.88
	GOTERM_BP_DIRECT	response to peptide	RT		2	1.3	0.087	0.89
	GOTERM_BP_DIRECT	embryonic viscerocranium morphogenesis	RT		2	1.3	0.087	0.89
	GOTERM_BP_DIRECT	heart looping	RT		3	1.9	0.091	0.89
	GOTERM_BP_DIRECT	synapse assembly	RT		3	1.9	0.091	0.89
	GOTERM_BP_DIRECT	actin cytoskeleton organization	RT		4	2.5	0.093	0.9

## Sheet: SPs
Sublist	Category	Term	RT	Genes	Count	%	P-Value	Benjamini
	KEGG_PATHWAY	Choline metabolism in cancer	RT		5	3.2	0.0068	0.59
	KEGG_PATHWAY	Adherens junction	RT		3	1.9	0.099	0.93
	KEGG_PATHWAY	Cell adhesion molecules (CAMs)	RT		4	2.5	0.091	0.95
	KEGG_PATHWAY	Renal cell carcinoma	RT		3	1.9	0.086	0.98
	KEGG_PATHWAY	Renin secretion	RT		3	1.9	0.083	1
