# Supplementary material for: Identification of the Molecular Events Involved in the Development of Prefrontal Cortex Through the Analysis of RNA-Seq Data From BrainSpan
Source: ASN Neuro. 2019 Jun 18;11:1759091419854627. doi: 10.1177/1759091419854627 (PMC6582306; doi:10.1177/1759091419854627)
Supplement: Supplemental Material2 - Supplemental material for Identification of the Molecular Events Involved in the Development of Prefrontal Cortex Through the Analysis of RNA-Seq Data From BrainSpan [file Supplemental_Material2.zip › MFC/MFC4/BPs & SPs-4.xlsx]

## Sheet: BPs
Sublist	Category	Term	RT	Genes	Count	%	P-Value	Benjamini
	GOTERM_BP_DIRECT	cell proliferation	RT		7	11.5	0.00046	0.1
	GOTERM_BP_DIRECT	negative regulation of transcription, DNA-templated	RT		8	13.1	0.00038	0.17
	GOTERM_BP_DIRECT	male gonad development	RT		4	6.6	0.0022	0.29
	GOTERM_BP_DIRECT	regulation of midbrain dopaminergic neuron differentiation	RT		2	3.3	0.0055	0.35
	GOTERM_BP_DIRECT	negative regulation of planar cell polarity pathway involved in axis elongation	RT		2	3.3	0.0055	0.35
	GOTERM_BP_DIRECT	collagen fibril organization	RT		3	4.9	0.0051	0.38
	GOTERM_BP_DIRECT	response to drug	RT		5	8.2	0.0095	0.39
	GOTERM_BP_DIRECT	positive regulation of cell proliferation	RT		6	9.8	0.0087	0.4
	GOTERM_BP_DIRECT	positive regulation of transcription from RNA polymerase II promoter	RT		8	13.1	0.017	0.41
	GOTERM_BP_DIRECT	visual perception	RT		4	6.6	0.018	0.41
	GOTERM_BP_DIRECT	extracellular matrix organization	RT		4	6.6	0.016	0.43
	GOTERM_BP_DIRECT	blood vessel development	RT		3	4.9	0.0048	0.44
	GOTERM_BP_DIRECT	response to hydrogen peroxide	RT		3	4.9	0.0086	0.44
	GOTERM_BP_DIRECT	regulation of blood pressure	RT		3	4.9	0.014	0.45
	GOTERM_BP_DIRECT	cell division	RT		5	8.2	0.015	0.45
	GOTERM_BP_DIRECT	positive regulation of exit from mitosis	RT		2	3.3	0.016	0.45
	GOTERM_BP_DIRECT	positive regulation of transcription, DNA-templated	RT		6	9.8	0.013	0.46
	GOTERM_BP_DIRECT	bone trabecula formation	RT		2	3.3	0.022	0.46
	GOTERM_BP_DIRECT	Wnt signaling pathway involved in somitogenesis	RT		2	3.3	0.024	0.48
	GOTERM_BP_DIRECT	skin morphogenesis	RT		2	3.3	0.024	0.48
	GOTERM_BP_DIRECT	DNA topological change	RT		2	3.3	0.024	0.48
	GOTERM_BP_DIRECT	osteoblast differentiation	RT		3	4.9	0.033	0.48
	GOTERM_BP_DIRECT	negative regulation of cell migration	RT		3	4.9	0.028	0.49
	GOTERM_BP_DIRECT	negative regulation of peptidyl-tyrosine phosphorylation	RT		2	3.3	0.03	0.49
	GOTERM_BP_DIRECT	planar cell polarity pathway involved in neural tube closure	RT		2	3.3	0.032	0.49
	GOTERM_BP_DIRECT	digestive tract morphogenesis	RT		2	3.3	0.035	0.49
	GOTERM_BP_DIRECT	cellular response to X-ray	RT		2	3.3	0.027	0.5
	GOTERM_BP_DIRECT	cerebral cortex neuron differentiation	RT		2	3.3	0.027	0.5
	GOTERM_BP_DIRECT	regulation of blood vessel size	RT		2	3.3	0.027	0.5
	GOTERM_BP_DIRECT	protein heterotrimerization	RT		2	3.3	0.038	0.5
	GOTERM_BP_DIRECT	negative regulation of JUN kinase activity	RT		2	3.3	0.038	0.5
	GOTERM_BP_DIRECT	regulation of transcription from RNA polymerase II promoter	RT		5	8.2	0.032	0.51
	GOTERM_BP_DIRECT	oxygen transport	RT		2	3.3	0.04	0.51
	GOTERM_BP_DIRECT	female gonad development	RT		2	3.3	0.04	0.51
	GOTERM_BP_DIRECT	positive regulation of canonical Wnt signaling pathway	RT		3	4.9	0.043	0.52
	GOTERM_BP_DIRECT	regulation of neuron projection development	RT		2	3.3	0.051	0.57
	GOTERM_BP_DIRECT	hydrogen peroxide catabolic process	RT		2	3.3	0.053	0.58
	GOTERM_BP_DIRECT	negative regulation of epithelial to mesenchymal transition	RT		2	3.3	0.059	0.6
	GOTERM_BP_DIRECT	negative regulation of canonical Wnt signaling pathway	RT		3	4.9	0.073	0.68
	GOTERM_BP_DIRECT	negative regulation of smooth muscle cell proliferation	RT		2	3.3	0.077	0.68
	GOTERM_BP_DIRECT	positive regulation of cell death	RT		2	3.3	0.077	0.68
	GOTERM_BP_DIRECT	cellular response to fibroblast growth factor stimulus	RT		2	3.3	0.079	0.68
	GOTERM_BP_DIRECT	negative regulation of extrinsic apoptotic signaling pathway via death domain receptors	RT		2	3.3	0.087	0.71
	GOTERM_BP_DIRECT	blood coagulation	RT		3	4.9	0.09	0.71

## Sheet: SPs
Sublist	Category	Term	RT	Genes	Count	%	P-Value	Benjamini
	KEGG_PATHWAY	Signaling pathways regulating pluripotency of stem cells	RT		4	6.6	0.012	0.72
	KEGG_PATHWAY	Colorectal cancer	RT		3	4.9	0.019	0.64
	KEGG_PATHWAY	Protein digestion and absorption	RT		3	4.9	0.037	0.73
	KEGG_PATHWAY	Amoebiasis	RT		3	4.9	0.052	0.75
	KEGG_PATHWAY	Platelet activation	RT		3	4.9	0.074	0.8
	KEGG_PATHWAY	Wnt signaling pathway	RT		3	4.9	0.082	0.77
