# Supplementary material for: Identification of the Molecular Events Involved in the Development of Prefrontal Cortex Through the Analysis of RNA-Seq Data From BrainSpan
Source: ASN Neuro. 2019 Jun 18;11:1759091419854627. doi: 10.1177/1759091419854627 (PMC6582306; doi:10.1177/1759091419854627)
Supplement: Supplemental Material2 - Supplemental material for Identification of the Molecular Events Involved in the Development of Prefrontal Cortex Through the Analysis of RNA-Seq Data From BrainSpan [file Supplemental_Material2.zip › MFC/MFC5/BPs & SPs-5.xlsx]

## Sheet: BPs
Sublist	Category	Term	RT	Genes	Count	%	P-Value	Benjamini
	GOTERM_BP_DIRECT	transcription, DNA-templated	RT		112	19.5	1.4e-12	2.8e-09
	GOTERM_BP_DIRECT	cholesterol biosynthetic process	RT		12	2.1	6.5e-09	6.5e-06
	GOTERM_BP_DIRECT	regulation of transcription, DNA-templated	RT		81	14.1	6.6e-08	4.4e-05
	GOTERM_BP_DIRECT	axon guidance	RT		19	3.3	8.6e-07	0.00043
	GOTERM_BP_DIRECT	positive regulation of axon extension	RT		8	1.4	1.9e-05	0.0075
	GOTERM_BP_DIRECT	negative regulation of neuron projection development	RT		9	1.6	3.3e-05	0.011
	GOTERM_BP_DIRECT	DNA methylation	RT		7	1.2	6.4e-05	0.018
	GOTERM_BP_DIRECT	mRNA splicing, via spliceosome	RT		19	3.3	8.7e-05	0.022
	GOTERM_BP_DIRECT	dendrite development	RT		7	1.2	0.00013	0.028
	GOTERM_BP_DIRECT	covalent chromatin modification	RT		12	2.1	0.00044	0.085
	GOTERM_BP_DIRECT	isoprenoid biosynthetic process	RT		5	0.9	0.00055	0.096
	GOTERM_BP_DIRECT	protein ubiquitination	RT		22	3.8	0.0019	0.26
	GOTERM_BP_DIRECT	nervous system development	RT		19	3.3	0.0019	0.27
	GOTERM_BP_DIRECT	gene expression	RT		7	1.2	0.0025	0.27
	GOTERM_BP_DIRECT	limb bud formation	RT		4	0.7	0.0025	0.28
	GOTERM_BP_DIRECT	regulation of neuron migration	RT		4	0.7	0.0025	0.28
	GOTERM_BP_DIRECT	histone H3 deacetylation	RT		5	0.9	0.0028	0.28
	GOTERM_BP_DIRECT	semaphorin-plexin signaling pathway	RT		6	1	0.0024	0.29
	GOTERM_BP_DIRECT	neuron differentiation	RT		9	1.6	0.0063	0.51
	GOTERM_BP_DIRECT	RNA processing	RT		9	1.6	0.0072	0.53
	GOTERM_BP_DIRECT	axonogenesis	RT		9	1.6	0.0076	0.53
	GOTERM_BP_DIRECT	anterior commissure morphogenesis	RT		3	0.5	0.0079	0.53
	GOTERM_BP_DIRECT	regulation of cAMP-mediated signaling	RT		3	0.5	0.0079	0.53
	GOTERM_BP_DIRECT	positive regulation of transcription, DNA-templated	RT		26	4.5	0.0087	0.53
	GOTERM_BP_DIRECT	positive regulation of synapse assembly	RT		7	1.2	0.009	0.53
	GOTERM_BP_DIRECT	sympathetic nervous system development	RT		4	0.7	0.0085	0.54
	GOTERM_BP_DIRECT	fibroblast growth factor receptor signaling pathway	RT		8	1.4	0.0097	0.54
	GOTERM_BP_DIRECT	neuron development	RT		6	1	0.01	0.55
	GOTERM_BP_DIRECT	neuron migration	RT		9	1.6	0.011	0.56
	GOTERM_BP_DIRECT	negative regulation of transcription from RNA polymerase II promoter	RT		33	5.8	0.011	0.57
	GOTERM_BP_DIRECT	chromatin remodeling	RT		8	1.4	0.012	0.58
	GOTERM_BP_DIRECT	transcription from RNA polymerase II promoter	RT		25	4.4	0.015	0.63
	GOTERM_BP_DIRECT	mRNA processing	RT		12	2.1	0.015	0.63
	GOTERM_BP_DIRECT	neuroepithelial cell differentiation	RT		3	0.5	0.016	0.63
	GOTERM_BP_DIRECT	commissural neuron axon guidance	RT		3	0.5	0.016	0.63
	GOTERM_BP_DIRECT	commitment of neuronal cell to specific neuron type in forebrain	RT		3	0.5	0.016	0.63
	GOTERM_BP_DIRECT	regulation of axon extension involved in axon guidance	RT		3	0.5	0.016	0.63
	GOTERM_BP_DIRECT	negative chemotaxis	RT		5	0.9	0.016	0.63
	GOTERM_BP_DIRECT	inner ear morphogenesis	RT		6	1	0.017	0.64
	GOTERM_BP_DIRECT	rhythmic process	RT		6	1	0.02	0.68
	GOTERM_BP_DIRECT	central nervous system projection neuron axonogenesis	RT		3	0.5	0.021	0.69
	GOTERM_BP_DIRECT	production of miRNAs involved in gene silencing by miRNA	RT		3	0.5	0.021	0.69
	GOTERM_BP_DIRECT	protein hexamerization	RT		3	0.5	0.021	0.69
	GOTERM_BP_DIRECT	negative regulation of insulin secretion involved in cellular response to glucose stimulus	RT		3	0.5	0.021	0.69
	GOTERM_BP_DIRECT	histone H4 deacetylation	RT		3	0.5	0.026	0.76
	GOTERM_BP_DIRECT	cerebral cortex radially oriented cell migration	RT		3	0.5	0.026	0.76
	GOTERM_BP_DIRECT	regulation of synapse organization	RT		3	0.5	0.026	0.76
	GOTERM_BP_DIRECT	sympathetic ganglion development	RT		3	0.5	0.026	0.76
	GOTERM_BP_DIRECT	regulation of G2/M transition of mitotic cell cycle	RT		3	0.5	0.026	0.76
	GOTERM_BP_DIRECT	branchiomotor neuron axon guidance	RT		3	0.5	0.026	0.76
	GOTERM_BP_DIRECT	negative regulation of transcription, DNA-templated	RT		23	4	0.033	0.83
	GOTERM_BP_DIRECT	chromatin organization	RT		5	0.9	0.035	0.84
	GOTERM_BP_DIRECT	ephrin receptor signaling pathway	RT		7	1.2	0.039	0.85
	GOTERM_BP_DIRECT	cellular response to follicle-stimulating hormone stimulus	RT		3	0.5	0.039	0.85
	GOTERM_BP_DIRECT	negative regulation of axon extension involved in axon guidance	RT		4	0.7	0.038	0.86
	GOTERM_BP_DIRECT	positive regulation of neuron projection development	RT		7	1.2	0.045	0.87
	GOTERM_BP_DIRECT	regulation of membrane repolarization	RT		3	0.5	0.046	0.87
	GOTERM_BP_DIRECT	dendritic spine morphogenesis	RT		3	0.5	0.046	0.87
	GOTERM_BP_DIRECT	semaphorin-plexin signaling pathway involved in axon guidance	RT		3	0.5	0.046	0.87
	GOTERM_BP_DIRECT	regulation of mRNA splicing, via spliceosome	RT		3	0.5	0.046	0.87
	GOTERM_BP_DIRECT	protein phosphorylation	RT		21	3.7	0.045	0.88
	GOTERM_BP_DIRECT	regulation of RNA splicing	RT		4	0.7	0.051	0.89
	GOTERM_BP_DIRECT	regulation of circadian rhythm	RT		5	0.9	0.053	0.89
	GOTERM_BP_DIRECT	brain development	RT		11	1.9	0.051	0.9
	GOTERM_BP_DIRECT	negative regulation of astrocyte differentiation	RT		3	0.5	0.053	0.9
	GOTERM_BP_DIRECT	eyelid development in camera-type eye	RT		3	0.5	0.053	0.9
	GOTERM_BP_DIRECT	spinal cord development	RT		4	0.7	0.055	0.9
	GOTERM_BP_DIRECT	negative regulation of mesenchymal cell proliferation involved in lung development	RT		2	0.3	0.057	0.9
	GOTERM_BP_DIRECT	negative regulation of establishment of protein localization to mitochondrion	RT		2	0.3	0.057	0.9
	GOTERM_BP_DIRECT	positive regulation of transcription from RNA polymerase II promoter	RT		38	6.6	0.061	0.9
	GOTERM_BP_DIRECT	central nervous system development	RT		8	1.4	0.06	0.91
	GOTERM_BP_DIRECT	alternative mRNA splicing, via spliceosome	RT		3	0.5	0.061	0.91
	GOTERM_BP_DIRECT	regulation of synaptic plasticity	RT		4	0.7	0.065	0.91
	GOTERM_BP_DIRECT	steroid biosynthetic process	RT		4	0.7	0.065	0.91
	GOTERM_BP_DIRECT	positive regulation of mRNA splicing, via spliceosome	RT		3	0.5	0.069	0.92
	GOTERM_BP_DIRECT	cAMP catabolic process	RT		3	0.5	0.069	0.92
	GOTERM_BP_DIRECT	positive regulation of dendritic spine morphogenesis	RT		3	0.5	0.069	0.92
	GOTERM_BP_DIRECT	palate development	RT		6	1	0.07	0.92
	GOTERM_BP_DIRECT	positive regulation of neuron differentiation	RT		6	1	0.076	0.93
	GOTERM_BP_DIRECT	peptidyl-tyrosine phosphorylation	RT		9	1.6	0.078	0.94
	GOTERM_BP_DIRECT	hippocampus development	RT		5	0.9	0.079	0.94
	GOTERM_BP_DIRECT	positive regulation of multicellular organism growth	RT		4	0.7	0.08	0.94
	GOTERM_BP_DIRECT	osteoblast differentiation	RT		7	1.2	0.082	0.94
	GOTERM_BP_DIRECT	actin cytoskeleton organization	RT		8	1.4	0.084	0.94
	GOTERM_BP_DIRECT	corticospinal tract morphogenesis	RT		2	0.3	0.085	0.94
	GOTERM_BP_DIRECT	striatal medium spiny neuron differentiation	RT		2	0.3	0.085	0.94
	GOTERM_BP_DIRECT	forebrain ventricular zone progenitor cell division	RT		2	0.3	0.085	0.94
	GOTERM_BP_DIRECT	cellular response to organic substance	RT		3	0.5	0.086	0.94
	GOTERM_BP_DIRECT	regulation of neuron death	RT		3	0.5	0.086	0.94
	GOTERM_BP_DIRECT	mRNA splice site selection	RT		3	0.5	0.086	0.94
	GOTERM_BP_DIRECT	cerebellum development	RT		4	0.7	0.091	0.94
	GOTERM_BP_DIRECT	positive regulation of cell differentiation	RT		4	0.7	0.091	0.94
	GOTERM_BP_DIRECT	axonal fasciculation	RT		3	0.5	0.095	0.95
	GOTERM_BP_DIRECT	cAMP-mediated signaling	RT		4	0.7	0.097	0.95
	GOTERM_BP_DIRECT	cell-cell adhesion	RT		13	2.3	0.097	0.95

## Sheet: SPs
Sublist	Category	Term	RT	Genes	Count	%	P-Value	Benjamini
	KEGG_PATHWAY	Axon guidance	RT		15	2.6	1e-06	0.00019
	KEGG_PATHWAY	Steroid biosynthesis	RT		7	1.2	3.9e-06	0.00036
	KEGG_PATHWAY	Biosynthesis of antibiotics	RT		14	2.4	0.0011	0.049
	KEGG_PATHWAY	Terpenoid backbone biosynthesis	RT		5	0.9	0.0014	0.051
	KEGG_PATHWAY	Spliceosome	RT		11	1.9	0.00089	0.054
	KEGG_PATHWAY	Fatty acid metabolism	RT		4	0.7	0.096	0.93
	KEGG_PATHWAY	Transcriptional misregulation in cancer	RT		8	1.4	0.09	0.95
