# Supplementary material for: Identification of the Molecular Events Involved in the Development of Prefrontal Cortex Through the Analysis of RNA-Seq Data From BrainSpan
Source: ASN Neuro. 2019 Jun 18;11:1759091419854627. doi: 10.1177/1759091419854627 (PMC6582306; doi:10.1177/1759091419854627)
Supplement: Supplemental Material2 - Supplemental material for Identification of the Molecular Events Involved in the Development of Prefrontal Cortex Through the Analysis of RNA-Seq Data From BrainSpan [file Supplemental_Material2.zip › MFC/MFC6/BPs & SPs-6.xlsx]

## Sheet: BPs
Sublist	Category	Term	RT	Genes	Count	%	P-Value	Benjamini
	GOTERM_BP_DIRECT	extracellular matrix organization	RT		63	3.9	9.9e-22	4.8e-18
	GOTERM_BP_DIRECT	SRP-dependent cotranslational protein targeting to membrane	RT		42	2.6	1.1e-20	2.6e-17
	GOTERM_BP_DIRECT	angiogenesis	RT		64	3.9	3.1e-19	4.9e-16
	GOTERM_BP_DIRECT	viral transcription	RT		43	2.6	3.2e-18	3.9e-15
	GOTERM_BP_DIRECT	nuclear-transcribed mRNA catabolic process, nonsense-mediated decay	RT		42	2.6	2.6e-16	2.1e-13
	GOTERM_BP_DIRECT	cell adhesion	RT		88	5.4	4.6e-14	3.7e-11
	GOTERM_BP_DIRECT	translational initiation	RT		42	2.6	7.6e-14	5.2e-11
	GOTERM_BP_DIRECT	vasculogenesis	RT		24	1.5	1.6e-11	8.5e-09
	GOTERM_BP_DIRECT	response to hypoxia	RT		44	2.7	1.6e-11	9.4e-09
	GOTERM_BP_DIRECT	response to wounding	RT		23	1.4	1.8e-09	8.5e-07
	GOTERM_BP_DIRECT	signal transduction	RT		151	9.2	4.2e-09	1.8e-06
	GOTERM_BP_DIRECT	positive regulation of angiogenesis	RT		31	1.9	6.2e-09	2.5e-06
	GOTERM_BP_DIRECT	positive regulation of cell migration	RT		41	2.5	6.7e-09	2.5e-06
	GOTERM_BP_DIRECT	rRNA processing	RT		45	2.8	7.3e-09	2.5e-06
	GOTERM_BP_DIRECT	translation	RT		50	3.1	8.3e-09	2.6e-06
	GOTERM_BP_DIRECT	negative regulation of cell proliferation	RT		67	4.1	1.4e-08	4.2e-06
	GOTERM_BP_DIRECT	positive regulation of fibroblast proliferation	RT		20	1.2	2e-08	5.5e-06
	GOTERM_BP_DIRECT	cell migration	RT		37	2.3	1e-07	2.8e-05
	GOTERM_BP_DIRECT	cell-cell adhesion	RT		49	3	2.1e-07	5.3e-05
	GOTERM_BP_DIRECT	cellular response to lipopolysaccharide	RT		28	1.7	2.5e-07	6e-05
	GOTERM_BP_DIRECT	leukocyte migration	RT		29	1.8	3.7e-07	8.5e-05
	GOTERM_BP_DIRECT	platelet degranulation	RT		26	1.6	5e-07	0.00011
	GOTERM_BP_DIRECT	cellular response to vascular endothelial growth factor stimulus	RT		12	0.7	5.2e-07	0.00011
	GOTERM_BP_DIRECT	positive regulation of cell proliferation	RT		70	4.3	7.2e-07	0.00014
	GOTERM_BP_DIRECT	positive regulation of pri-miRNA transcription from RNA polymerase II promoter	RT		11	0.7	1e-06	0.00019
	GOTERM_BP_DIRECT	collagen fibril organization	RT		15	0.9	1.1e-06	0.00019
	GOTERM_BP_DIRECT	positive regulation of transcription from RNA polymerase II promoter	RT		123	7.5	1e-06	0.0002
	GOTERM_BP_DIRECT	negative regulation of apoptotic process	RT		68	4.2	1.3e-06	0.00022
	GOTERM_BP_DIRECT	positive regulation of endothelial cell proliferation	RT		20	1.2	1.5e-06	0.00025
	GOTERM_BP_DIRECT	response to estrogen	RT		19	1.2	2.6e-06	0.00042
	GOTERM_BP_DIRECT	positive regulation of gene expression	RT		45	2.8	2.9e-06	0.00045
	GOTERM_BP_DIRECT	transforming growth factor beta receptor signaling pathway	RT		23	1.4	3.1e-06	0.00047
	GOTERM_BP_DIRECT	positive regulation of transcription, DNA-templated	RT		73	4.5	3.5e-06	0.0005
	GOTERM_BP_DIRECT	positive regulation of osteoblast differentiation	RT		18	1.1	3.5e-06	0.00051
	GOTERM_BP_DIRECT	positive regulation of apoptotic process	RT		49	3	4.2e-06	0.00058
	GOTERM_BP_DIRECT	positive regulation of collagen biosynthetic process	RT		11	0.7	5.1e-06	0.00069
	GOTERM_BP_DIRECT	semaphorin-plexin signaling pathway	RT		13	0.8	5.5e-06	0.00072
	GOTERM_BP_DIRECT	positive regulation of peptidyl-tyrosine phosphorylation	RT		21	1.3	6.3e-06	0.0008
	GOTERM_BP_DIRECT	regulation of cell shape	RT		29	1.8	6.7e-06	0.00082
	GOTERM_BP_DIRECT	oxygen transport	RT		9	0.6	7.1e-06	0.00085
	GOTERM_BP_DIRECT	osteoblast differentiation	RT		24	1.5	7.8e-06	0.00091
	GOTERM_BP_DIRECT	liver regeneration	RT		12	0.7	8.5e-06	0.00095
	GOTERM_BP_DIRECT	aging	RT		32	2	8.4e-06	0.00097
	GOTERM_BP_DIRECT	collagen catabolic process	RT		18	1.1	9.1e-06	0.00099
	GOTERM_BP_DIRECT	somatic stem cell population maintenance	RT		18	1.1	1.1e-05	0.0012
	GOTERM_BP_DIRECT	cellular response to organic cyclic compound	RT		17	1	1.2e-05	0.0013
	GOTERM_BP_DIRECT	negative regulation of cell migration	RT		22	1.3	1.9e-05	0.002
	GOTERM_BP_DIRECT	cellular response to transforming growth factor beta stimulus	RT		15	0.9	2.3e-05	0.0022
	GOTERM_BP_DIRECT	cellular response to hypoxia	RT		22	1.3	2.3e-05	0.0023
	GOTERM_BP_DIRECT	extracellular matrix disassembly	RT		19	1.2	2.8e-05	0.0026
	GOTERM_BP_DIRECT	canonical Wnt signaling pathway	RT		20	1.2	2.8e-05	0.0026
	GOTERM_BP_DIRECT	response to drug	RT		47	2.9	2.9e-05	0.0026
	GOTERM_BP_DIRECT	cell-matrix adhesion	RT		21	1.3	2.8e-05	0.0027
	GOTERM_BP_DIRECT	response to peptide hormone	RT		14	0.9	3e-05	0.0027
	GOTERM_BP_DIRECT	response to progesterone	RT		13	0.8	3.9e-05	0.0034
	GOTERM_BP_DIRECT	interferon-gamma-mediated signaling pathway	RT		18	1.1	4e-05	0.0034
	GOTERM_BP_DIRECT	cell chemotaxis	RT		17	1	4.6e-05	0.0039
	GOTERM_BP_DIRECT	response to cAMP	RT		14	0.9	5e-05	0.0042
	GOTERM_BP_DIRECT	face morphogenesis	RT		11	0.7	8e-05	0.0065
	GOTERM_BP_DIRECT	cellular response to fibroblast growth factor stimulus	RT		11	0.7	8e-05	0.0065
	GOTERM_BP_DIRECT	regulation of angiogenesis	RT		11	0.7	0.00011	0.0087
	GOTERM_BP_DIRECT	positive regulation of nitric oxide biosynthetic process	RT		13	0.8	0.00011	0.0087
	GOTERM_BP_DIRECT	inflammatory response	RT		53	3.2	0.00013	0.0098
	GOTERM_BP_DIRECT	canonical glycolysis	RT		10	0.6	0.00013	0.0099
	GOTERM_BP_DIRECT	blood vessel remodeling	RT		11	0.7	0.00015	0.011
	GOTERM_BP_DIRECT	lipoprotein metabolic process	RT		12	0.7	0.00015	0.011
	GOTERM_BP_DIRECT	substrate adhesion-dependent cell spreading	RT		12	0.7	0.00015	0.011
	GOTERM_BP_DIRECT	kidney development	RT		19	1.2	0.00016	0.011
	GOTERM_BP_DIRECT	cellular response to calcium ion	RT		14	0.9	0.00016	0.011
	GOTERM_BP_DIRECT	vascular endothelial growth factor receptor signaling pathway	RT		17	1	0.00017	0.012
	GOTERM_BP_DIRECT	negative regulation of transcription from RNA polymerase II promoter	RT		87	5.3	0.00017	0.012
	GOTERM_BP_DIRECT	positive regulation of phosphatidylinositol 3-kinase signaling	RT		16	1	0.00017	0.012
	GOTERM_BP_DIRECT	cellular response to hormone stimulus	RT		13	0.8	0.00018	0.012
	GOTERM_BP_DIRECT	hippo signaling	RT		10	0.6	0.00018	0.012
	GOTERM_BP_DIRECT	wound healing	RT		18	1.1	0.00019	0.013
	GOTERM_BP_DIRECT	cellular response to epidermal growth factor stimulus	RT		11	0.7	0.0002	0.013
	GOTERM_BP_DIRECT	positive regulation of protein phosphorylation	RT		24	1.5	0.00021	0.013
	GOTERM_BP_DIRECT	outflow tract morphogenesis	RT		13	0.8	0.00023	0.014
	GOTERM_BP_DIRECT	patterning of blood vessels	RT		10	0.6	0.00025	0.015
	GOTERM_BP_DIRECT	epithelial to mesenchymal transition	RT		11	0.7	0.00026	0.016
	GOTERM_BP_DIRECT	negative regulation of myoblast differentiation	RT		9	0.6	0.0003	0.018
	GOTERM_BP_DIRECT	response to lipopolysaccharide	RT		28	1.7	0.00032	0.019
	GOTERM_BP_DIRECT	platelet-derived growth factor receptor signaling pathway	RT		10	0.6	0.00033	0.019
	GOTERM_BP_DIRECT	integrin-mediated signaling pathway	RT		20	1.2	0.00034	0.019
	GOTERM_BP_DIRECT	negative regulation of stem cell differentiation	RT		6	0.4	0.00033	0.02
	GOTERM_BP_DIRECT	antigen processing and presentation of exogenous peptide antigen via MHC class I, TAP-independent	RT		6	0.4	0.00033	0.02
	GOTERM_BP_DIRECT	negative regulation of neuron apoptotic process	RT		24	1.5	0.00037	0.021
	GOTERM_BP_DIRECT	neural tube closure	RT		17	1	0.00039	0.022
	GOTERM_BP_DIRECT	embryo implantation	RT		12	0.7	0.00039	0.022
	GOTERM_BP_DIRECT	positive regulation of ERK1 and ERK2 cascade	RT		29	1.8	0.0004	0.022
	GOTERM_BP_DIRECT	cellular response to retinoic acid	RT		16	1	0.00041	0.022
	GOTERM_BP_DIRECT	blood coagulation	RT		30	1.8	0.00041	0.022
	GOTERM_BP_DIRECT	single organismal cell-cell adhesion	RT		20	1.2	0.00044	0.023
	GOTERM_BP_DIRECT	regulation of cell proliferation	RT		30	1.8	0.00045	0.024
	GOTERM_BP_DIRECT	movement of cell or subcellular component	RT		18	1.1	0.00048	0.025
	GOTERM_BP_DIRECT	type I interferon signaling pathway	RT		15	0.9	0.00051	0.026
	GOTERM_BP_DIRECT	negative regulation of cell adhesion	RT		11	0.7	0.00055	0.028
	GOTERM_BP_DIRECT	retina vasculature morphogenesis in camera-type eye	RT		5	0.3	0.00057	0.028
	GOTERM_BP_DIRECT	sprouting angiogenesis	RT		9	0.6	0.00057	0.028
	GOTERM_BP_DIRECT	regulation of blood pressure	RT		15	0.9	0.0006	0.029
	GOTERM_BP_DIRECT	bicarbonate transport	RT		12	0.7	0.00061	0.029
	GOTERM_BP_DIRECT	pulmonary valve morphogenesis	RT		6	0.4	0.00062	0.03
	GOTERM_BP_DIRECT	negative regulation of canonical Wnt signaling pathway	RT		27	1.7	0.00067	0.031
	GOTERM_BP_DIRECT	female pregnancy	RT		18	1.1	0.00072	0.034
	GOTERM_BP_DIRECT	hemopoiesis	RT		14	0.9	0.00074	0.034
	GOTERM_BP_DIRECT	neural crest cell migration	RT		12	0.7	0.00074	0.034
	GOTERM_BP_DIRECT	brown fat cell differentiation	RT		10	0.6	0.00075	0.034
	GOTERM_BP_DIRECT	response to cytokine	RT		13	0.8	0.00076	0.034
	GOTERM_BP_DIRECT	negative regulation of axon extension involved in axon guidance	RT		9	0.6	0.00076	0.034
	GOTERM_BP_DIRECT	positive regulation of smooth muscle cell proliferation	RT		14	0.9	0.00088	0.039
	GOTERM_BP_DIRECT	Notch signaling pathway	RT		21	1.3	0.0009	0.039
	GOTERM_BP_DIRECT	positive regulation of endothelial cell migration	RT		12	0.7	0.00091	0.039
	GOTERM_BP_DIRECT	response to estradiol	RT		18	1.1	0.00094	0.04
	GOTERM_BP_DIRECT	positive regulation of epithelial to mesenchymal transition	RT		10	0.6	0.00096	0.041
	GOTERM_BP_DIRECT	endodermal cell differentiation	RT		9	0.6	0.001	0.042
	GOTERM_BP_DIRECT	lung development	RT		16	1	0.001	0.043
	GOTERM_BP_DIRECT	endothelial cell morphogenesis	RT		6	0.4	0.0011	0.044
	GOTERM_BP_DIRECT	negative regulation of neural precursor cell proliferation	RT		6	0.4	0.0011	0.044
	GOTERM_BP_DIRECT	cellular response to peptide	RT		6	0.4	0.0011	0.044
	GOTERM_BP_DIRECT	negative regulation of epithelial cell differentiation	RT		6	0.4	0.0011	0.044
	GOTERM_BP_DIRECT	positive regulation of protein kinase activity	RT		12	0.7	0.0011	0.045
	GOTERM_BP_DIRECT	in utero embryonic development	RT		29	1.8	0.0012	0.047
	GOTERM_BP_DIRECT	positive regulation of cell cycle	RT		10	0.6	0.0012	0.049
	GOTERM_BP_DIRECT	skin development	RT		10	0.6	0.0012	0.049
	GOTERM_BP_DIRECT	chorio-allantoic fusion	RT		5	0.3	0.0012	0.049
	GOTERM_BP_DIRECT	positive regulation of I-kappaB kinase/NF-kappaB signaling	RT		26	1.6	0.0012	0.049
	GOTERM_BP_DIRECT	response to oxidative stress	RT		20	1.2	0.0013	0.051
	GOTERM_BP_DIRECT	negative regulation of endothelial cell apoptotic process	RT		9	0.6	0.0013	0.051
	GOTERM_BP_DIRECT	cellular response to mechanical stimulus	RT		15	0.9	0.0015	0.057
	GOTERM_BP_DIRECT	negative regulation of neuron differentiation	RT		13	0.8	0.0015	0.057
	GOTERM_BP_DIRECT	negative regulation of gene expression	RT		23	1.4	0.0015	0.057
	GOTERM_BP_DIRECT	positive chemotaxis	RT		10	0.6	0.0015	0.058
	GOTERM_BP_DIRECT	response to hyperoxia	RT		7	0.4	0.0016	0.059
	GOTERM_BP_DIRECT	cell-substrate adhesion	RT		7	0.4	0.0016	0.059
	GOTERM_BP_DIRECT	positive regulation of vasodilation	RT		9	0.6	0.0017	0.062
	GOTERM_BP_DIRECT	glycosaminoglycan metabolic process	RT		9	0.6	0.0017	0.062
	GOTERM_BP_DIRECT	semaphorin-plexin signaling pathway involved in axon guidance	RT		6	0.4	0.0017	0.062
	GOTERM_BP_DIRECT	negative regulation of cell growth	RT		21	1.3	0.0017	0.062
	GOTERM_BP_DIRECT	protein processing	RT		15	0.9	0.0017	0.062
	GOTERM_BP_DIRECT	cellular response to hydrogen peroxide	RT		13	0.8	0.0018	0.063
	GOTERM_BP_DIRECT	apoptotic process	RT		67	4.1	0.0018	0.065
	GOTERM_BP_DIRECT	cell maturation	RT		10	0.6	0.0019	0.066
	GOTERM_BP_DIRECT	receptor internalization	RT		11	0.7	0.0019	0.067
	GOTERM_BP_DIRECT	regulation of cell adhesion	RT		11	0.7	0.0019	0.067
	GOTERM_BP_DIRECT	negative regulation of mitotic cell cycle phase transition	RT		4	0.2	0.002	0.069
	GOTERM_BP_DIRECT	compartment pattern specification	RT		4	0.2	0.002	0.069
	GOTERM_BP_DIRECT	anatomical structure regression	RT		4	0.2	0.002	0.069
	GOTERM_BP_DIRECT	neural tube development	RT		9	0.6	0.0021	0.073
	GOTERM_BP_DIRECT	cellular response to extracellular stimulus	RT		7	0.4	0.0022	0.076
	GOTERM_BP_DIRECT	regulation of cell migration	RT		15	0.9	0.0023	0.076
	GOTERM_BP_DIRECT	cell motility	RT		8	0.5	0.0023	0.076
	GOTERM_BP_DIRECT	regulation of stem cell proliferation	RT		5	0.3	0.0023	0.076
	GOTERM_BP_DIRECT	paraxial mesoderm development	RT		5	0.3	0.0023	0.076
	GOTERM_BP_DIRECT	basement membrane organization	RT		5	0.3	0.0023	0.076
	GOTERM_BP_DIRECT	positive regulation of cell differentiation	RT		10	0.6	0.0023	0.077
	GOTERM_BP_DIRECT	negative regulation of Wnt signaling pathway	RT		12	0.7	0.0026	0.085
	GOTERM_BP_DIRECT	activation of protein kinase activity	RT		11	0.7	0.0028	0.089
	GOTERM_BP_DIRECT	cellular response to growth factor stimulus	RT		11	0.7	0.0028	0.089
	GOTERM_BP_DIRECT	ureteric bud development	RT		10	0.6	0.0028	0.089
	GOTERM_BP_DIRECT	positive regulation of tyrosine phosphorylation of Stat3 protein	RT		10	0.6	0.0028	0.089
	GOTERM_BP_DIRECT	positive regulation of epithelial cell proliferation	RT		13	0.8	0.0028	0.089
	GOTERM_BP_DIRECT	leukocyte cell-cell adhesion	RT		8	0.5	0.003	0.094
	GOTERM_BP_DIRECT	chondroitin sulfate biosynthetic process	RT		8	0.5	0.003	0.094
	GOTERM_BP_DIRECT	adrenal gland development	RT		7	0.4	0.003	0.095
	GOTERM_BP_DIRECT	nitric oxide mediated signal transduction	RT		7	0.4	0.003	0.095
	GOTERM_BP_DIRECT	cellular response to tumor necrosis factor	RT		19	1.2	0.0032	0.098
	GOTERM_BP_DIRECT	lipopolysaccharide-mediated signaling pathway	RT		9	0.6	0.0033	0.1
	GOTERM_BP_DIRECT	positive regulation of vasoconstriction	RT		9	0.6	0.0033	0.1
	GOTERM_BP_DIRECT	glycosaminoglycan catabolic process	RT		8	0.5	0.0038	0.11
	GOTERM_BP_DIRECT	positive regulation of cell division	RT		11	0.7	0.0039	0.12
	GOTERM_BP_DIRECT	SMAD protein import into nucleus	RT		5	0.3	0.0039	0.12
	GOTERM_BP_DIRECT	response to interferon-beta	RT		5	0.3	0.0039	0.12
	GOTERM_BP_DIRECT	somatic stem cell division	RT		5	0.3	0.0039	0.12
	GOTERM_BP_DIRECT	endothelial cell chemotaxis	RT		5	0.3	0.0039	0.12
	GOTERM_BP_DIRECT	cellular response to low-density lipoprotein particle stimulus	RT		5	0.3	0.0039	0.12
	GOTERM_BP_DIRECT	chondrocyte proliferation	RT		5	0.3	0.0039	0.12
	GOTERM_BP_DIRECT	negative regulation of endopeptidase activity	RT		20	1.2	0.004	0.12
	GOTERM_BP_DIRECT	embryonic placenta development	RT		7	0.4	0.0041	0.12
	GOTERM_BP_DIRECT	erythrocyte differentiation	RT		10	0.6	0.0041	0.12
	GOTERM_BP_DIRECT	positive regulation of Notch signaling pathway	RT		9	0.6	0.0041	0.12
	GOTERM_BP_DIRECT	negative regulation of cell death	RT		12	0.7	0.0042	0.12
	GOTERM_BP_DIRECT	antigen processing and presentation	RT		12	0.7	0.0042	0.12
	GOTERM_BP_DIRECT	cellular response to interleukin-1	RT		14	0.9	0.0043	0.12
	GOTERM_BP_DIRECT	chemotaxis	RT		20	1.2	0.0044	0.12
	GOTERM_BP_DIRECT	phagocytosis	RT		11	0.7	0.0045	0.13
	GOTERM_BP_DIRECT	response to ethanol	RT		18	1.1	0.0046	0.13
	GOTERM_BP_DIRECT	negative regulation of striated muscle tissue development	RT		4	0.2	0.0047	0.13
	GOTERM_BP_DIRECT	astrocyte activation	RT		4	0.2	0.0047	0.13
	GOTERM_BP_DIRECT	positive regulation of endothelial cell chemotaxis by VEGF-activated vascular endothelial growth factor receptor signaling pathway	RT		4	0.2	0.0047	0.13
	GOTERM_BP_DIRECT	cell growth	RT		12	0.7	0.0048	0.13
	GOTERM_BP_DIRECT	cell migration involved in sprouting angiogenesis	RT		6	0.4	0.0053	0.14
	GOTERM_BP_DIRECT	mammary gland development	RT		7	0.4	0.0053	0.14
	GOTERM_BP_DIRECT	artery morphogenesis	RT		7	0.4	0.0053	0.14
	GOTERM_BP_DIRECT	positive regulation of MAPK cascade	RT		15	0.9	0.0053	0.14
	GOTERM_BP_DIRECT	negative regulation of fat cell differentiation	RT		10	0.6	0.0057	0.15
	GOTERM_BP_DIRECT	positive regulation of stress fiber assembly	RT		10	0.6	0.0057	0.15
	GOTERM_BP_DIRECT	negative regulation of DNA binding	RT		8	0.5	0.0059	0.16
	GOTERM_BP_DIRECT	glomerular visceral epithelial cell development	RT		5	0.3	0.0061	0.16
	GOTERM_BP_DIRECT	glial cell migration	RT		5	0.3	0.0061	0.16
	GOTERM_BP_DIRECT	blood vessel endothelial cell migration	RT		5	0.3	0.0061	0.16
	GOTERM_BP_DIRECT	monocarboxylic acid transport	RT		5	0.3	0.0061	0.16
	GOTERM_BP_DIRECT	membranous septum morphogenesis	RT		5	0.3	0.0061	0.16
	GOTERM_BP_DIRECT	bleb assembly	RT		5	0.3	0.0061	0.16
	GOTERM_BP_DIRECT	Rho protein signal transduction	RT		11	0.7	0.0062	0.16
	GOTERM_BP_DIRECT	negative regulation of ossification	RT		6	0.4	0.0072	0.18
	GOTERM_BP_DIRECT	Notch receptor processing	RT		6	0.4	0.0072	0.18
	GOTERM_BP_DIRECT	astrocyte development	RT		6	0.4	0.0072	0.18
	GOTERM_BP_DIRECT	positive regulation of vascular endothelial growth factor receptor signaling pathway	RT		6	0.4	0.0072	0.18
	GOTERM_BP_DIRECT	positive regulation of calcium ion import	RT		6	0.4	0.0072	0.18
	GOTERM_BP_DIRECT	negative regulation of MAP kinase activity	RT		9	0.6	0.0072	0.18
	GOTERM_BP_DIRECT	response to cold	RT		9	0.6	0.0072	0.18
	GOTERM_BP_DIRECT	glucose homeostasis	RT		17	1	0.0072	0.18
	GOTERM_BP_DIRECT	positive regulation of phagocytosis	RT		8	0.5	0.0073	0.18
	GOTERM_BP_DIRECT	ventricular septum morphogenesis	RT		8	0.5	0.0073	0.18
	GOTERM_BP_DIRECT	cellular response to dexamethasone stimulus	RT		8	0.5	0.0073	0.18
	GOTERM_BP_DIRECT	palate development	RT		14	0.9	0.0078	0.19
	GOTERM_BP_DIRECT	lipid transport	RT		14	0.9	0.0078	0.19
	GOTERM_BP_DIRECT	defense response to Gram-positive bacterium	RT		15	0.9	0.0082	0.2
	GOTERM_BP_DIRECT	branching morphogenesis of an epithelial tube	RT		7	0.4	0.0086	0.21
	GOTERM_BP_DIRECT	response to testosterone	RT		8	0.5	0.0088	0.21
	GOTERM_BP_DIRECT	spinal cord development	RT		8	0.5	0.0088	0.21
	GOTERM_BP_DIRECT	collagen biosynthetic process	RT		4	0.2	0.0089	0.21
	GOTERM_BP_DIRECT	cell-substrate junction assembly	RT		4	0.2	0.0089	0.21
	GOTERM_BP_DIRECT	heart valve morphogenesis	RT		4	0.2	0.0089	0.21
	GOTERM_BP_DIRECT	vascular smooth muscle cell development	RT		4	0.2	0.0089	0.21
	GOTERM_BP_DIRECT	positive regulation of mast cell degranulation	RT		5	0.3	0.009	0.21
	GOTERM_BP_DIRECT	embryonic camera-type eye development	RT		5	0.3	0.009	0.21
	GOTERM_BP_DIRECT	bone remodeling	RT		5	0.3	0.009	0.21
	GOTERM_BP_DIRECT	regulation of cell death	RT		5	0.3	0.009	0.21
	GOTERM_BP_DIRECT	immunoglobulin mediated immune response	RT		5	0.3	0.009	0.21
	GOTERM_BP_DIRECT	blood circulation	RT		10	0.6	0.0091	0.22
	GOTERM_BP_DIRECT	Wnt signaling pathway	RT		26	1.6	0.0092	0.22
	GOTERM_BP_DIRECT	negative regulation of anoikis	RT		6	0.4	0.0095	0.22
	GOTERM_BP_DIRECT	mRNA transcription from RNA polymerase II promoter	RT		6	0.4	0.0095	0.22
	GOTERM_BP_DIRECT	regulation of phosphorylation	RT		6	0.4	0.0095	0.22
	GOTERM_BP_DIRECT	regulation of immune response	RT		25	1.5	0.0095	0.22
	GOTERM_BP_DIRECT	hair follicle development	RT		9	0.6	0.01	0.23
	GOTERM_BP_DIRECT	blood vessel development	RT		9	0.6	0.01	0.23
	GOTERM_BP_DIRECT	Ras protein signal transduction	RT		13	0.8	0.01	0.23
	GOTERM_BP_DIRECT	positive regulation of sequence-specific DNA binding transcription factor activity	RT		17	1	0.01	0.24
	GOTERM_BP_DIRECT	positive regulation of BMP signaling pathway	RT		8	0.5	0.011	0.24
	GOTERM_BP_DIRECT	intrinsic apoptotic signaling pathway in response to DNA damage by p53 class mediator	RT		8	0.5	0.011	0.24
	GOTERM_BP_DIRECT	response to interferon-gamma	RT		7	0.4	0.011	0.24
	GOTERM_BP_DIRECT	phospholipid metabolic process	RT		11	0.7	0.011	0.24
	GOTERM_BP_DIRECT	cell death	RT		9	0.6	0.012	0.26
	GOTERM_BP_DIRECT	negative regulation of osteoblast differentiation	RT		9	0.6	0.012	0.26
	GOTERM_BP_DIRECT	acute-phase response	RT		9	0.6	0.012	0.26
	GOTERM_BP_DIRECT	protein autophosphorylation	RT		24	1.5	0.012	0.26
	GOTERM_BP_DIRECT	peptidyl-tyrosine phosphorylation	RT		22	1.3	0.012	0.26
	GOTERM_BP_DIRECT	organ regeneration	RT		10	0.6	0.012	0.26
	GOTERM_BP_DIRECT	cell fate specification	RT		6	0.4	0.012	0.26
	GOTERM_BP_DIRECT	response to vitamin D	RT		6	0.4	0.012	0.26
	GOTERM_BP_DIRECT	cell fate determination	RT		6	0.4	0.012	0.26
	GOTERM_BP_DIRECT	translational elongation	RT		6	0.4	0.012	0.26
	GOTERM_BP_DIRECT	post-anal tail morphogenesis	RT		6	0.4	0.012	0.26
	GOTERM_BP_DIRECT	negative regulation of transcription, DNA-templated	RT		56	3.4	0.012	0.26
	GOTERM_BP_DIRECT	positive regulation of cell-cell adhesion	RT		5	0.3	0.013	0.27
	GOTERM_BP_DIRECT	branching involved in mammary gland duct morphogenesis	RT		5	0.3	0.013	0.27
	GOTERM_BP_DIRECT	positive regulation of catenin import into nucleus	RT		5	0.3	0.013	0.27
	GOTERM_BP_DIRECT	hemidesmosome assembly	RT		5	0.3	0.013	0.27
	GOTERM_BP_DIRECT	dermatan sulfate biosynthetic process	RT		5	0.3	0.013	0.27
	GOTERM_BP_DIRECT	positive regulation of GTPase activity	RT		62	3.8	0.013	0.27
	GOTERM_BP_DIRECT	heart development	RT		25	1.5	0.013	0.27
	GOTERM_BP_DIRECT	epidermal growth factor receptor signaling pathway	RT		11	0.7	0.014	0.28
	GOTERM_BP_DIRECT	neuron projection morphogenesis	RT		10	0.6	0.014	0.28
	GOTERM_BP_DIRECT	response to heat	RT		10	0.6	0.014	0.28
	GOTERM_BP_DIRECT	cell surface receptor signaling pathway	RT		34	2.1	0.015	0.29
	GOTERM_BP_DIRECT	phospholipid scrambling	RT		4	0.2	0.015	0.29
	GOTERM_BP_DIRECT	prostate gland epithelium morphogenesis	RT		4	0.2	0.015	0.29
	GOTERM_BP_DIRECT	blood vessel endothelial cell proliferation involved in sprouting angiogenesis	RT		4	0.2	0.015	0.29
	GOTERM_BP_DIRECT	salivary gland morphogenesis	RT		4	0.2	0.015	0.29
	GOTERM_BP_DIRECT	regulation of somitogenesis	RT		4	0.2	0.015	0.29
	GOTERM_BP_DIRECT	cellular response to phorbol 13-acetate 12-myristate	RT		4	0.2	0.015	0.29
	GOTERM_BP_DIRECT	marginal zone B cell differentiation	RT		4	0.2	0.015	0.29
	GOTERM_BP_DIRECT	response to laminar fluid shear stress	RT		4	0.2	0.015	0.29
	GOTERM_BP_DIRECT	cell-cell signaling	RT		32	2	0.015	0.29
	GOTERM_BP_DIRECT	skeletal system development	RT		20	1.2	0.015	0.3
	GOTERM_BP_DIRECT	protein kinase B signaling	RT		8	0.5	0.015	0.3
	GOTERM_BP_DIRECT	regulation of neurogenesis	RT		6	0.4	0.016	0.3
	GOTERM_BP_DIRECT	positive regulation of branching involved in ureteric bud morphogenesis	RT		6	0.4	0.016	0.3
	GOTERM_BP_DIRECT	response to retinoic acid	RT		9	0.6	0.016	0.31
	GOTERM_BP_DIRECT	inner ear development	RT		9	0.6	0.016	0.31
	GOTERM_BP_DIRECT	skeletal muscle cell differentiation	RT		10	0.6	0.016	0.31
	GOTERM_BP_DIRECT	positive regulation of extrinsic apoptotic signaling pathway	RT		7	0.4	0.016	0.31
	GOTERM_BP_DIRECT	regulation of nitric-oxide synthase activity	RT		7	0.4	0.016	0.31
	GOTERM_BP_DIRECT	positive regulation of mitotic nuclear division	RT		7	0.4	0.016	0.31
	GOTERM_BP_DIRECT	lipid metabolic process	RT		22	1.3	0.016	0.31
	GOTERM_BP_DIRECT	organ morphogenesis	RT		15	0.9	0.016	0.31
	GOTERM_BP_DIRECT	cardiac right ventricle morphogenesis	RT		5	0.3	0.017	0.32
	GOTERM_BP_DIRECT	positive regulation of peptidase activity	RT		5	0.3	0.017	0.32
	GOTERM_BP_DIRECT	positive regulation of DNA biosynthetic process	RT		5	0.3	0.017	0.32
	GOTERM_BP_DIRECT	atrial septum morphogenesis	RT		5	0.3	0.017	0.32
	GOTERM_BP_DIRECT	negative regulation of catalytic activity	RT		13	0.8	0.017	0.32
	GOTERM_BP_DIRECT	negative chemotaxis	RT		8	0.5	0.018	0.33
	GOTERM_BP_DIRECT	glycolytic process	RT		8	0.5	0.018	0.33
	GOTERM_BP_DIRECT	positive regulation of DNA replication	RT		9	0.6	0.018	0.33
	GOTERM_BP_DIRECT	ovarian follicle development	RT		9	0.6	0.018	0.33
	GOTERM_BP_DIRECT	transformation of host cell by virus	RT		3	0.2	0.019	0.34
	GOTERM_BP_DIRECT	mitral valve formation	RT		3	0.2	0.019	0.34
	GOTERM_BP_DIRECT	monocyte aggregation	RT		3	0.2	0.019	0.34
	GOTERM_BP_DIRECT	adhesion of symbiont to host	RT		3	0.2	0.019	0.34
	GOTERM_BP_DIRECT	negative regulation of auditory receptor cell differentiation	RT		3	0.2	0.019	0.34
	GOTERM_BP_DIRECT	antigen processing and presentation of endogenous peptide antigen via MHC class I via ER pathway, TAP-independent	RT		3	0.2	0.019	0.34
	GOTERM_BP_DIRECT	morphogenesis of a branching epithelium	RT		3	0.2	0.019	0.34
	GOTERM_BP_DIRECT	negative regulation of fibroblast growth factor production	RT		3	0.2	0.019	0.34
	GOTERM_BP_DIRECT	nitric oxide transport	RT		3	0.2	0.019	0.34
	GOTERM_BP_DIRECT	cellular response to cycloheximide	RT		3	0.2	0.019	0.34
	GOTERM_BP_DIRECT	renal vesicle induction	RT		3	0.2	0.019	0.34
	GOTERM_BP_DIRECT	odontogenesis	RT		7	0.4	0.019	0.35
	GOTERM_BP_DIRECT	decidualization	RT		6	0.4	0.019	0.35
	GOTERM_BP_DIRECT	cellular response to glucocorticoid stimulus	RT		6	0.4	0.019	0.35
	GOTERM_BP_DIRECT	response to mechanical stimulus	RT		11	0.7	0.019	0.35
	GOTERM_BP_DIRECT	positive regulation of MAP kinase activity	RT		11	0.7	0.019	0.35
	GOTERM_BP_DIRECT	IRE1-mediated unfolded protein response	RT		11	0.7	0.019	0.35
	GOTERM_BP_DIRECT	brain development	RT		25	1.5	0.02	0.36
	GOTERM_BP_DIRECT	response to glucose	RT		12	0.7	0.02	0.36
	GOTERM_BP_DIRECT	digestive tract development	RT		8	0.5	0.021	0.36
	GOTERM_BP_DIRECT	positive regulation of bone mineralization	RT		8	0.5	0.021	0.36
	GOTERM_BP_DIRECT	cell proliferation	RT		42	2.6	0.022	0.37
	GOTERM_BP_DIRECT	negative regulation of sequence-specific DNA binding transcription factor activity	RT		11	0.7	0.022	0.37
	GOTERM_BP_DIRECT	positive regulation of phospholipase activity	RT		4	0.2	0.022	0.38
	GOTERM_BP_DIRECT	kidney morphogenesis	RT		4	0.2	0.022	0.38
	GOTERM_BP_DIRECT	spongiotrophoblast layer development	RT		4	0.2	0.022	0.38
	GOTERM_BP_DIRECT	fusion of virus membrane with host plasma membrane	RT		4	0.2	0.022	0.38
	GOTERM_BP_DIRECT	prostate gland development	RT		4	0.2	0.022	0.38
	GOTERM_BP_DIRECT	positive regulation of protein metabolic process	RT		4	0.2	0.022	0.38
	GOTERM_BP_DIRECT	blood vessel maturation	RT		4	0.2	0.022	0.38
	GOTERM_BP_DIRECT	collagen metabolic process	RT		4	0.2	0.022	0.38
	GOTERM_BP_DIRECT	cellular response to dopamine	RT		4	0.2	0.022	0.38
	GOTERM_BP_DIRECT	positive regulation of cholesterol efflux	RT		5	0.3	0.022	0.38
	GOTERM_BP_DIRECT	positive regulation of endothelial cell apoptotic process	RT		5	0.3	0.022	0.38
	GOTERM_BP_DIRECT	vasodilation	RT		5	0.3	0.022	0.38
	GOTERM_BP_DIRECT	positive regulation of blood coagulation	RT		5	0.3	0.022	0.38
	GOTERM_BP_DIRECT	negative regulation of cell-substrate adhesion	RT		5	0.3	0.022	0.38
	GOTERM_BP_DIRECT	negative regulation of blood vessel endothelial cell migration	RT		5	0.3	0.022	0.38
	GOTERM_BP_DIRECT	cellular response to interleukin-6	RT		5	0.3	0.022	0.38
	GOTERM_BP_DIRECT	renal system development	RT		5	0.3	0.022	0.38
	GOTERM_BP_DIRECT	regulation of transcription from RNA polymerase II promoter in response to hypoxia	RT		7	0.4	0.023	0.38
	GOTERM_BP_DIRECT	regulation of cell motility	RT		7	0.4	0.023	0.38
	GOTERM_BP_DIRECT	regulation of small GTPase mediated signal transduction	RT		19	1.2	0.023	0.39
	GOTERM_BP_DIRECT	cellular iron ion homeostasis	RT		9	0.6	0.024	0.39
	GOTERM_BP_DIRECT	positive regulation of focal adhesion assembly	RT		6	0.4	0.024	0.39
	GOTERM_BP_DIRECT	fibrinolysis	RT		6	0.4	0.024	0.39
	GOTERM_BP_DIRECT	immune response	RT		47	2.9	0.024	0.39
	GOTERM_BP_DIRECT	retinoid metabolic process	RT		11	0.7	0.024	0.4
	GOTERM_BP_DIRECT	epithelial cell differentiation	RT		12	0.7	0.025	0.4
	GOTERM_BP_DIRECT	protein complex assembly	RT		17	1	0.025	0.41
	GOTERM_BP_DIRECT	negative regulation of Notch signaling pathway	RT		7	0.4	0.027	0.42
	GOTERM_BP_DIRECT	nervous system development	RT		34	2.1	0.027	0.42
	GOTERM_BP_DIRECT	protein stabilization	RT		19	1.2	0.027	0.42
	GOTERM_BP_DIRECT	negative regulation of angiogenesis	RT		11	0.7	0.027	0.42
	GOTERM_BP_DIRECT	DNA damage response, signal transduction by p53 class mediator resulting in cell cycle arrest	RT		11	0.7	0.027	0.42
	GOTERM_BP_DIRECT	SMAD protein signal transduction	RT		11	0.7	0.027	0.42
	GOTERM_BP_DIRECT	intracellular signal transduction	RT		45	2.8	0.027	0.42
	GOTERM_BP_DIRECT	negative regulation of cell cycle	RT		8	0.5	0.027	0.42
	GOTERM_BP_DIRECT	negative regulation of T cell proliferation	RT		8	0.5	0.027	0.42
	GOTERM_BP_DIRECT	negative regulation of protein kinase B signaling	RT		8	0.5	0.027	0.42
	GOTERM_BP_DIRECT	viral entry into host cell	RT		13	0.8	0.027	0.42
	GOTERM_BP_DIRECT	ossification	RT		13	0.8	0.027	0.42
	GOTERM_BP_DIRECT	receptor-mediated endocytosis	RT		24	1.5	0.028	0.43
	GOTERM_BP_DIRECT	positive regulation of cellular protein metabolic process	RT		5	0.3	0.029	0.43
	GOTERM_BP_DIRECT	induction of positive chemotaxis	RT		5	0.3	0.029	0.43
	GOTERM_BP_DIRECT	inflammatory response to antigenic stimulus	RT		5	0.3	0.029	0.43
	GOTERM_BP_DIRECT	cell adhesion mediated by integrin	RT		5	0.3	0.029	0.43
	GOTERM_BP_DIRECT	cell fate commitment	RT		9	0.6	0.03	0.45
	GOTERM_BP_DIRECT	neuromuscular process controlling balance	RT		9	0.6	0.03	0.45
	GOTERM_BP_DIRECT	positive regulation of superoxide anion generation	RT		4	0.2	0.031	0.46
	GOTERM_BP_DIRECT	Notch signaling involved in heart development	RT		4	0.2	0.031	0.46
	GOTERM_BP_DIRECT	wound healing, spreading of epidermal cells	RT		4	0.2	0.031	0.46
	GOTERM_BP_DIRECT	negative regulation of NIK/NF-kappaB signaling	RT		4	0.2	0.031	0.46
	GOTERM_BP_DIRECT	notochord development	RT		4	0.2	0.031	0.46
	GOTERM_BP_DIRECT	Bergmann glial cell differentiation	RT		4	0.2	0.031	0.46
	GOTERM_BP_DIRECT	multicellular organismal iron ion homeostasis	RT		4	0.2	0.031	0.46
	GOTERM_BP_DIRECT	adenosine receptor signaling pathway	RT		4	0.2	0.031	0.46
	GOTERM_BP_DIRECT	embryonic heart tube morphogenesis	RT		4	0.2	0.031	0.46
	GOTERM_BP_DIRECT	positive regulation of chemokine secretion	RT		4	0.2	0.031	0.46
	GOTERM_BP_DIRECT	positive regulation of reactive oxygen species metabolic process	RT		7	0.4	0.031	0.46
	GOTERM_BP_DIRECT	one-carbon metabolic process	RT		7	0.4	0.031	0.46
	GOTERM_BP_DIRECT	antigen processing and presentation of peptide antigen via MHC class I	RT		7	0.4	0.031	0.46
	GOTERM_BP_DIRECT	iron ion homeostasis	RT		7	0.4	0.031	0.46
	GOTERM_BP_DIRECT	negative regulation of extrinsic apoptotic signaling pathway	RT		8	0.5	0.031	0.46
	GOTERM_BP_DIRECT	oxidation-reduction process	RT		62	3.8	0.032	0.46
	GOTERM_BP_DIRECT	odontogenesis of dentin-containing tooth	RT		10	0.6	0.032	0.46
	GOTERM_BP_DIRECT	defense response to Gram-negative bacterium	RT		10	0.6	0.032	0.46
	GOTERM_BP_DIRECT	negative regulation of transforming growth factor beta receptor signaling pathway	RT		11	0.7	0.033	0.47
	GOTERM_BP_DIRECT	positive regulation of inflammatory response	RT		12	0.7	0.033	0.47
	GOTERM_BP_DIRECT	positive regulation of tumor necrosis factor production	RT		9	0.6	0.034	0.48
	GOTERM_BP_DIRECT	cellular response to amino acid stimulus	RT		9	0.6	0.034	0.48
	GOTERM_BP_DIRECT	embryonic digit morphogenesis	RT		10	0.6	0.035	0.49
	GOTERM_BP_DIRECT	skeletal muscle satellite cell differentiation	RT		3	0.2	0.035	0.49
	GOTERM_BP_DIRECT	positive regulation of kidney development	RT		3	0.2	0.035	0.49
	GOTERM_BP_DIRECT	regulation of vascular endothelial growth factor receptor signaling pathway	RT		3	0.2	0.035	0.49
	GOTERM_BP_DIRECT	central nervous system vasculogenesis	RT		3	0.2	0.035	0.49
	GOTERM_BP_DIRECT	extracellular matrix-cell signaling	RT		3	0.2	0.035	0.49
	GOTERM_BP_DIRECT	ascending aorta morphogenesis	RT		3	0.2	0.035	0.49
	GOTERM_BP_DIRECT	positive regulation of odontogenesis	RT		3	0.2	0.035	0.49
	GOTERM_BP_DIRECT	negative regulation of photoreceptor cell differentiation	RT		3	0.2	0.035	0.49
	GOTERM_BP_DIRECT	L-serine biosynthetic process	RT		3	0.2	0.035	0.49
	GOTERM_BP_DIRECT	negative regulation of lipid metabolic process	RT		3	0.2	0.035	0.49
	GOTERM_BP_DIRECT	retinal blood vessel morphogenesis	RT		3	0.2	0.035	0.49
	GOTERM_BP_DIRECT	positive regulation of extracellular matrix assembly	RT		3	0.2	0.035	0.49
	GOTERM_BP_DIRECT	trachea cartilage development	RT		3	0.2	0.035	0.49
	GOTERM_BP_DIRECT	regulation of cholesterol transport	RT		3	0.2	0.035	0.49
	GOTERM_BP_DIRECT	cell migration involved in endocardial cushion formation	RT		3	0.2	0.035	0.49
	GOTERM_BP_DIRECT	glomerular mesangial cell development	RT		3	0.2	0.035	0.49
	GOTERM_BP_DIRECT	positive regulation of protein import into nucleus	RT		5	0.3	0.036	0.49
	GOTERM_BP_DIRECT	ribosomal small subunit biogenesis	RT		5	0.3	0.036	0.49
	GOTERM_BP_DIRECT	protein kinase C signaling	RT		5	0.3	0.036	0.49
	GOTERM_BP_DIRECT	endocardial cushion morphogenesis	RT		5	0.3	0.036	0.49
	GOTERM_BP_DIRECT	positive regulation of macrophage derived foam cell differentiation	RT		5	0.3	0.036	0.49
	GOTERM_BP_DIRECT	response to muscle stretch	RT		5	0.3	0.036	0.49
	GOTERM_BP_DIRECT	positive regulation of neural precursor cell proliferation	RT		5	0.3	0.036	0.49
	GOTERM_BP_DIRECT	response to growth factor	RT		5	0.3	0.036	0.49
	GOTERM_BP_DIRECT	positive regulation of cell growth	RT		13	0.8	0.038	0.52
	GOTERM_BP_DIRECT	neutrophil chemotaxis	RT		11	0.7	0.039	0.53
	GOTERM_BP_DIRECT	male gonad development	RT		14	0.9	0.04	0.53
	GOTERM_BP_DIRECT	chloride transport	RT		8	0.5	0.04	0.53
	GOTERM_BP_DIRECT	axon extension	RT		6	0.4	0.041	0.53
	GOTERM_BP_DIRECT	skeletal system morphogenesis	RT		7	0.4	0.041	0.54
	GOTERM_BP_DIRECT	response to interferon-alpha	RT		4	0.2	0.042	0.54
	GOTERM_BP_DIRECT	regulation of anion transport	RT		4	0.2	0.042	0.54
	GOTERM_BP_DIRECT	positive regulation of vascular permeability	RT		4	0.2	0.042	0.54
	GOTERM_BP_DIRECT	regulation of fibroblast migration	RT		4	0.2	0.042	0.54
	GOTERM_BP_DIRECT	positive regulation of cellular component movement	RT		4	0.2	0.042	0.54
	GOTERM_BP_DIRECT	cell volume homeostasis	RT		4	0.2	0.042	0.54
	GOTERM_BP_DIRECT	positive regulation of vasculogenesis	RT		4	0.2	0.042	0.54
	GOTERM_BP_DIRECT	cardiac septum morphogenesis	RT		4	0.2	0.042	0.54
	GOTERM_BP_DIRECT	glucose metabolic process	RT		11	0.7	0.043	0.55
	GOTERM_BP_DIRECT	negative regulation of ERK1 and ERK2 cascade	RT		10	0.6	0.043	0.55
	GOTERM_BP_DIRECT	dentate gyrus development	RT		5	0.3	0.044	0.55
	GOTERM_BP_DIRECT	neuron fate commitment	RT		5	0.3	0.044	0.55
	GOTERM_BP_DIRECT	blood vessel morphogenesis	RT		5	0.3	0.044	0.55
	GOTERM_BP_DIRECT	negative regulation of chondrocyte differentiation	RT		5	0.3	0.044	0.55
	GOTERM_BP_DIRECT	positive regulation of interleukin-6 secretion	RT		5	0.3	0.044	0.55
	GOTERM_BP_DIRECT	platelet aggregation	RT		8	0.5	0.045	0.56
	GOTERM_BP_DIRECT	platelet activation	RT		16	1	0.045	0.56
	GOTERM_BP_DIRECT	cell differentiation	RT		49	3	0.046	0.57
	GOTERM_BP_DIRECT	transmembrane receptor protein tyrosine kinase signaling pathway	RT		14	0.9	0.046	0.57
	GOTERM_BP_DIRECT	glucose transport	RT		7	0.4	0.047	0.58
	GOTERM_BP_DIRECT	negative regulation of G1/S transition of mitotic cell cycle	RT		6	0.4	0.047	0.58
	GOTERM_BP_DIRECT	phosphatidylcholine biosynthetic process	RT		6	0.4	0.047	0.58
	GOTERM_BP_DIRECT	oligodendrocyte differentiation	RT		6	0.4	0.047	0.58
	GOTERM_BP_DIRECT	cytoplasmic translation	RT		6	0.4	0.047	0.58
	GOTERM_BP_DIRECT	positive regulation of neuron differentiation	RT		12	0.7	0.05	0.59
	GOTERM_BP_DIRECT	bone development	RT		8	0.5	0.05	0.6
	GOTERM_BP_DIRECT	activation of MAPK activity	RT		15	0.9	0.051	0.6
	GOTERM_BP_DIRECT	response to hydrogen peroxide	RT		9	0.6	0.052	0.6
	GOTERM_BP_DIRECT	negative regulation of protein serine/threonine kinase activity	RT		5	0.3	0.053	0.61
	GOTERM_BP_DIRECT	cellular response to platelet-derived growth factor stimulus	RT		5	0.3	0.053	0.61
	GOTERM_BP_DIRECT	endothelial cell proliferation	RT		5	0.3	0.053	0.61
	GOTERM_BP_DIRECT	peptidyl-proline hydroxylation	RT		4	0.2	0.054	0.62
	GOTERM_BP_DIRECT	positive regulation of positive chemotaxis	RT		4	0.2	0.054	0.62
	GOTERM_BP_DIRECT	type B pancreatic cell development	RT		4	0.2	0.054	0.62
	GOTERM_BP_DIRECT	positive regulation of endothelial cell differentiation	RT		4	0.2	0.054	0.62
	GOTERM_BP_DIRECT	negative regulation of protein tyrosine kinase activity	RT		4	0.2	0.054	0.62
	GOTERM_BP_DIRECT	positive regulation of histone deacetylation	RT		4	0.2	0.054	0.62
	GOTERM_BP_DIRECT	lymphangiogenesis	RT		4	0.2	0.054	0.62
	GOTERM_BP_DIRECT	branching involved in salivary gland morphogenesis	RT		4	0.2	0.054	0.62
	GOTERM_BP_DIRECT	positive regulation of macrophage chemotaxis	RT		4	0.2	0.054	0.62
	GOTERM_BP_DIRECT	negative regulation of cell migration involved in sprouting angiogenesis	RT		4	0.2	0.054	0.62
	GOTERM_BP_DIRECT	atrioventricular valve morphogenesis	RT		4	0.2	0.054	0.62
	GOTERM_BP_DIRECT	positive regulation of osteoblast proliferation	RT		4	0.2	0.054	0.62
	GOTERM_BP_DIRECT	negative regulation of oligodendrocyte differentiation	RT		4	0.2	0.054	0.62
	GOTERM_BP_DIRECT	response to muramyl dipeptide	RT		4	0.2	0.054	0.62
	GOTERM_BP_DIRECT	leukocyte migration involved in inflammatory response	RT		4	0.2	0.054	0.62
	GOTERM_BP_DIRECT	endochondral ossification	RT		6	0.4	0.055	0.62
	GOTERM_BP_DIRECT	eating behavior	RT		6	0.4	0.055	0.62
	GOTERM_BP_DIRECT	positive regulation of mesenchymal cell proliferation	RT		6	0.4	0.055	0.62
	GOTERM_BP_DIRECT	trigeminal nerve structural organization	RT		3	0.2	0.056	0.63
	GOTERM_BP_DIRECT	peptide antigen assembly with MHC class II protein complex	RT		3	0.2	0.056	0.63
	GOTERM_BP_DIRECT	endocardial cell differentiation	RT		3	0.2	0.056	0.63
	GOTERM_BP_DIRECT	cellular response to angiotensin	RT		3	0.2	0.056	0.63
	GOTERM_BP_DIRECT	apoptotic process involved in patterning of blood vessels	RT		3	0.2	0.056	0.63
	GOTERM_BP_DIRECT	regulation of systemic arterial blood pressure by endothelin	RT		3	0.2	0.056	0.63
	GOTERM_BP_DIRECT	membrane to membrane docking	RT		3	0.2	0.056	0.63
	GOTERM_BP_DIRECT	positive regulation of chemokine (C-X-C motif) ligand 2 production	RT		3	0.2	0.056	0.63
	GOTERM_BP_DIRECT	negative regulation of endothelial cell differentiation	RT		3	0.2	0.056	0.63
	GOTERM_BP_DIRECT	negative regulation of macrophage cytokine production	RT		3	0.2	0.056	0.63
	GOTERM_BP_DIRECT	negative regulation of neuroblast proliferation	RT		3	0.2	0.056	0.63
	GOTERM_BP_DIRECT	protection from natural killer cell mediated cytotoxicity	RT		3	0.2	0.056	0.63
	GOTERM_BP_DIRECT	positive regulation of endothelial cell chemotaxis	RT		3	0.2	0.056	0.63
	GOTERM_BP_DIRECT	microspike assembly	RT		3	0.2	0.056	0.63
	GOTERM_BP_DIRECT	positive regulation of integrin-mediated signaling pathway	RT		3	0.2	0.056	0.63
	GOTERM_BP_DIRECT	heart looping	RT		10	0.6	0.057	0.63
	GOTERM_BP_DIRECT	apoptotic signaling pathway	RT		11	0.7	0.06	0.65
	GOTERM_BP_DIRECT	amino acid transport	RT		7	0.4	0.06	0.65
	GOTERM_BP_DIRECT	response to virus	RT		15	0.9	0.061	0.66
	GOTERM_BP_DIRECT	actin cytoskeleton organization	RT		17	1	0.062	0.66
	GOTERM_BP_DIRECT	antibacterial humoral response	RT		8	0.5	0.062	0.66
	GOTERM_BP_DIRECT	negative regulation of neuron projection development	RT		8	0.5	0.062	0.66
	GOTERM_BP_DIRECT	ribosomal small subunit assembly	RT		5	0.3	0.063	0.66
	GOTERM_BP_DIRECT	regulation of cytoskeleton organization	RT		5	0.3	0.063	0.66
	GOTERM_BP_DIRECT	regulation of Wnt signaling pathway	RT		5	0.3	0.063	0.66
	GOTERM_BP_DIRECT	positive regulation of blood vessel endothelial cell migration	RT		5	0.3	0.063	0.66
	GOTERM_BP_DIRECT	metanephros development	RT		6	0.4	0.063	0.66
	GOTERM_BP_DIRECT	positive regulation of vascular endothelial growth factor production	RT		6	0.4	0.063	0.66
	GOTERM_BP_DIRECT	cytoskeleton organization	RT		20	1.2	0.063	0.66
	GOTERM_BP_DIRECT	regulation of apoptotic process	RT		25	1.5	0.063	0.66
	GOTERM_BP_DIRECT	cytokine-mediated signaling pathway	RT		17	1	0.065	0.67
	GOTERM_BP_DIRECT	response to pH	RT		4	0.2	0.067	0.68
	GOTERM_BP_DIRECT	cellular response to cholesterol	RT		4	0.2	0.067	0.68
	GOTERM_BP_DIRECT	positive regulation of chemotaxis	RT		4	0.2	0.067	0.68
	GOTERM_BP_DIRECT	cell junction assembly	RT		4	0.2	0.067	0.68
	GOTERM_BP_DIRECT	negative regulation of blood coagulation	RT		4	0.2	0.067	0.68
	GOTERM_BP_DIRECT	3'-UTR-mediated mRNA destabilization	RT		4	0.2	0.067	0.68
	GOTERM_BP_DIRECT	cellular homeostasis	RT		4	0.2	0.067	0.68
	GOTERM_BP_DIRECT	planar cell polarity pathway involved in neural tube closure	RT		4	0.2	0.067	0.68
	GOTERM_BP_DIRECT	long-chain fatty acid transport	RT		4	0.2	0.067	0.68
	GOTERM_BP_DIRECT	fat cell differentiation	RT		11	0.7	0.07	0.69
	GOTERM_BP_DIRECT	ventricular septum development	RT		6	0.4	0.072	0.7
	GOTERM_BP_DIRECT	positive regulation of NF-kappaB transcription factor activity	RT		17	1	0.073	0.71
	GOTERM_BP_DIRECT	chloride transmembrane transport	RT		13	0.8	0.073	0.71
	GOTERM_BP_DIRECT	hydrogen peroxide catabolic process	RT		5	0.3	0.074	0.71
	GOTERM_BP_DIRECT	entrainment of circadian clock by photoperiod	RT		5	0.3	0.074	0.71
	GOTERM_BP_DIRECT	negative regulation of extrinsic apoptotic signaling pathway in absence of ligand	RT		7	0.4	0.075	0.72
	GOTERM_BP_DIRECT	activation of MAPKK activity	RT		8	0.5	0.076	0.72
	GOTERM_BP_DIRECT	myelination	RT		8	0.5	0.076	0.72
	GOTERM_BP_DIRECT	positive regulation of cytosolic calcium ion concentration	RT		17	1	0.077	0.72
	GOTERM_BP_DIRECT	defense response to virus	RT		20	1.2	0.077	0.72
	GOTERM_BP_DIRECT	positive regulation of JNK cascade	RT		10	0.6	0.078	0.73
	GOTERM_BP_DIRECT	regulation of blood vessel endothelial cell migration	RT		3	0.2	0.079	0.73
	GOTERM_BP_DIRECT	vascular endothelial growth factor signaling pathway	RT		3	0.2	0.079	0.73
	GOTERM_BP_DIRECT	cell morphogenesis involved in neuron differentiation	RT		3	0.2	0.079	0.73
	GOTERM_BP_DIRECT	positive regulation of mast cell chemotaxis	RT		3	0.2	0.079	0.73
	GOTERM_BP_DIRECT	alpha-beta T cell differentiation	RT		3	0.2	0.079	0.73
	GOTERM_BP_DIRECT	negative regulation of cartilage development	RT		3	0.2	0.079	0.73
	GOTERM_BP_DIRECT	high-density lipoprotein particle clearance	RT		3	0.2	0.079	0.73
	GOTERM_BP_DIRECT	chylomicron remnant clearance	RT		3	0.2	0.079	0.73
	GOTERM_BP_DIRECT	muscular septum morphogenesis	RT		3	0.2	0.079	0.73
	GOTERM_BP_DIRECT	response to corticosteroid	RT		3	0.2	0.079	0.73
	GOTERM_BP_DIRECT	collagen-activated tyrosine kinase receptor signaling pathway	RT		3	0.2	0.079	0.73
	GOTERM_BP_DIRECT	membrane raft assembly	RT		3	0.2	0.079	0.73
	GOTERM_BP_DIRECT	cellular hyperosmotic response	RT		3	0.2	0.079	0.73
	GOTERM_BP_DIRECT	endothelium development	RT		3	0.2	0.079	0.73
	GOTERM_BP_DIRECT	common-partner SMAD protein phosphorylation	RT		3	0.2	0.079	0.73
	GOTERM_BP_DIRECT	astrocyte cell migration	RT		3	0.2	0.079	0.73
	GOTERM_BP_DIRECT	aortic valve morphogenesis	RT		3	0.2	0.079	0.73
	GOTERM_BP_DIRECT	circadian rhythm	RT		11	0.7	0.081	0.74
	GOTERM_BP_DIRECT	endothelial cell migration	RT		6	0.4	0.081	0.74
	GOTERM_BP_DIRECT	negative regulation of endothelial cell proliferation	RT		6	0.4	0.081	0.74
	GOTERM_BP_DIRECT	positive regulation of cell death	RT		6	0.4	0.081	0.74
	GOTERM_BP_DIRECT	homeostasis of number of cells within a tissue	RT		6	0.4	0.081	0.74
	GOTERM_BP_DIRECT	MAPK cascade	RT		29	1.8	0.081	0.74
	GOTERM_BP_DIRECT	lung morphogenesis	RT		4	0.2	0.083	0.74
	GOTERM_BP_DIRECT	negative regulation of DNA damage response, signal transduction by p53 class mediator	RT		4	0.2	0.083	0.74
	GOTERM_BP_DIRECT	negative regulation of nitric oxide biosynthetic process	RT		4	0.2	0.083	0.74
	GOTERM_BP_DIRECT	aorta morphogenesis	RT		4	0.2	0.083	0.74
	GOTERM_BP_DIRECT	regulation of peptidyl-tyrosine phosphorylation	RT		4	0.2	0.083	0.74
	GOTERM_BP_DIRECT	detection of bacterium	RT		4	0.2	0.083	0.74
	GOTERM_BP_DIRECT	negative regulation of intrinsic apoptotic signaling pathway in response to DNA damage by p53 class mediator	RT		4	0.2	0.083	0.74
	GOTERM_BP_DIRECT	positive regulation of T cell mediated cytotoxicity	RT		4	0.2	0.083	0.74
	GOTERM_BP_DIRECT	cytoplasmic sequestering of transcription factor	RT		4	0.2	0.083	0.74
	GOTERM_BP_DIRECT	mitotic cell cycle arrest	RT		4	0.2	0.083	0.74
	GOTERM_BP_DIRECT	acute inflammatory response	RT		4	0.2	0.083	0.74
	GOTERM_BP_DIRECT	intrinsic apoptotic signaling pathway in response to DNA damage	RT		8	0.5	0.083	0.74
	GOTERM_BP_DIRECT	actin cytoskeleton reorganization	RT		8	0.5	0.083	0.74
	GOTERM_BP_DIRECT	regulation of actin cytoskeleton organization	RT		8	0.5	0.083	0.74
	GOTERM_BP_DIRECT	negative regulation of tumor necrosis factor production	RT		7	0.4	0.084	0.74
	GOTERM_BP_DIRECT	positive regulation of cell-substrate adhesion	RT		7	0.4	0.084	0.74
	GOTERM_BP_DIRECT	regulation of sodium ion transport	RT		5	0.3	0.085	0.75
	GOTERM_BP_DIRECT	protein ADP-ribosylation	RT		5	0.3	0.085	0.75
	GOTERM_BP_DIRECT	cellular response to gamma radiation	RT		5	0.3	0.085	0.75
	GOTERM_BP_DIRECT	neuronal stem cell population maintenance	RT		5	0.3	0.085	0.75
	GOTERM_BP_DIRECT	BMP signaling pathway	RT		11	0.7	0.087	0.75
	GOTERM_BP_DIRECT	positive regulation of pathway-restricted SMAD protein phosphorylation	RT		8	0.5	0.091	0.77
	GOTERM_BP_DIRECT	protein heterooligomerization	RT		10	0.6	0.091	0.77
	GOTERM_BP_DIRECT	cellular response to BMP stimulus	RT		6	0.4	0.091	0.77
	GOTERM_BP_DIRECT	protein localization to nucleus	RT		6	0.4	0.091	0.77
	GOTERM_BP_DIRECT	positive regulation of B cell proliferation	RT		7	0.4	0.092	0.77
	GOTERM_BP_DIRECT	regulation of G-protein coupled receptor protein signaling pathway	RT		7	0.4	0.092	0.77
	GOTERM_BP_DIRECT	negative regulation of translation	RT		9	0.6	0.095	0.78
	GOTERM_BP_DIRECT	retina development in camera-type eye	RT		9	0.6	0.095	0.78
	GOTERM_BP_DIRECT	cochlea morphogenesis	RT		5	0.3	0.098	0.79
	GOTERM_BP_DIRECT	positive regulation of neutrophil chemotaxis	RT		5	0.3	0.098	0.79
	GOTERM_BP_DIRECT	heterotypic cell-cell adhesion	RT		5	0.3	0.098	0.79
	GOTERM_BP_DIRECT	transcription from RNA polymerase II promoter	RT		51	3.1	0.099	0.79
	GOTERM_BP_DIRECT	T cell costimulation	RT		11	0.7	0.099	0.79
	GOTERM_BP_DIRECT	anion transport	RT		4	0.2	0.099	0.79
	GOTERM_BP_DIRECT	negative regulation of smooth muscle cell migration	RT		4	0.2	0.099	0.79
	GOTERM_BP_DIRECT	phospholipid efflux	RT		4	0.2	0.099	0.79
	GOTERM_BP_DIRECT	positive regulation by host of viral transcription	RT		4	0.2	0.099	0.79
	GOTERM_BP_DIRECT	prostaglandin biosynthetic process	RT		4	0.2	0.099	0.79
	GOTERM_BP_DIRECT	response to biotic stimulus	RT		4	0.2	0.099	0.79
	GOTERM_BP_DIRECT	cellular response to nitric oxide	RT		4	0.2	0.099	0.79
	GOTERM_BP_DIRECT	vacuolar acidification	RT		4	0.2	0.099	0.79
	GOTERM_BP_DIRECT	positive regulation of receptor recycling	RT		4	0.2	0.099	0.79
	GOTERM_BP_DIRECT	protein heterotrimerization	RT		4	0.2	0.099	0.79

## Sheet: SPs
Sublist	Category	Term	RT	Genes	Count	%	P-Value	Benjamini
	KEGG_PATHWAY	Ribosome	RT		42	2.6	2e-11	5.4e-09
	KEGG_PATHWAY	PI3K-Akt signaling pathway	RT		74	4.5	8.1e-11	7.5e-09
	KEGG_PATHWAY	Focal adhesion	RT		53	3.2	6.8e-11	9.4e-09
	KEGG_PATHWAY	ECM-receptor interaction	RT		30	1.8	1.4e-09	7.6e-08
	KEGG_PATHWAY	Pathways in cancer	RT		78	4.8	1.1e-09	7.7e-08
	KEGG_PATHWAY	Rap1 signaling pathway	RT		46	2.8	2.8e-07	1.3e-05
	KEGG_PATHWAY	HIF-1 signaling pathway	RT		26	1.6	5.4e-06	0.00022
	KEGG_PATHWAY	Malaria	RT		17	1	9.5e-06	0.00033
	KEGG_PATHWAY	Axon guidance	RT		30	1.8	1.1e-05	0.00033
	KEGG_PATHWAY	Proteoglycans in cancer	RT		40	2.4	1.9e-05	0.00053
	KEGG_PATHWAY	Regulation of actin cytoskeleton	RT		41	2.5	3e-05	0.00076
	KEGG_PATHWAY	Hippo signaling pathway	RT		32	2	5e-05	0.0011
	KEGG_PATHWAY	HTLV-I infection	RT		46	2.8	6.8e-05	0.0014
	KEGG_PATHWAY	Amoebiasis	RT		25	1.5	7e-05	0.0014
	KEGG_PATHWAY	Complement and coagulation cascades	RT		19	1.2	8.1e-05	0.0014
	KEGG_PATHWAY	Pertussis	RT		20	1.2	8e-05	0.0015
	KEGG_PATHWAY	Notch signaling pathway	RT		15	0.9	0.00014	0.0022
	KEGG_PATHWAY	Legionellosis	RT		16	1	0.00015	0.0022
	KEGG_PATHWAY	Staphylococcus aureus infection	RT		16	1	0.00015	0.0022
	KEGG_PATHWAY	Ras signaling pathway	RT		41	2.5	0.00015	0.0023
	KEGG_PATHWAY	Leishmaniasis	RT		18	1.1	0.00039	0.0054
	KEGG_PATHWAY	MAPK signaling pathway	RT		42	2.6	0.00096	0.012
	KEGG_PATHWAY	Viral myocarditis	RT		15	0.9	0.00096	0.013
	KEGG_PATHWAY	Central carbon metabolism in cancer	RT		16	1	0.0011	0.013
	KEGG_PATHWAY	Cell adhesion molecules (CAMs)	RT		27	1.7	0.0012	0.014
	KEGG_PATHWAY	Bladder cancer	RT		12	0.7	0.0015	0.017
	KEGG_PATHWAY	Platelet activation	RT		25	1.5	0.0017	0.018
	KEGG_PATHWAY	Rheumatoid arthritis	RT		19	1.2	0.0019	0.02
	KEGG_PATHWAY	Toxoplasmosis	RT		23	1.4	0.0023	0.022
	KEGG_PATHWAY	Antigen processing and presentation	RT		17	1	0.0025	0.023
	KEGG_PATHWAY	Bacterial invasion of epithelial cells	RT		17	1	0.0033	0.03
	KEGG_PATHWAY	Phagosome	RT		27	1.7	0.0037	0.031
	KEGG_PATHWAY	Graft-versus-host disease	RT		10	0.6	0.0036	0.032
	KEGG_PATHWAY	Leukocyte transendothelial migration	RT		22	1.3	0.005	0.041
	KEGG_PATHWAY	Herpes simplex infection	RT		30	1.8	0.0063	0.05
	KEGG_PATHWAY	TNF signaling pathway	RT		20	1.2	0.0068	0.053
	KEGG_PATHWAY	Adherens junction	RT		15	0.9	0.0082	0.062
	KEGG_PATHWAY	Arrhythmogenic right ventricular cardiomyopathy (ARVC)	RT		15	0.9	0.0082	0.062
	KEGG_PATHWAY	Pancreatic cancer	RT		14	0.9	0.0095	0.069
	KEGG_PATHWAY	Chagas disease (American trypanosomiasis)	RT		19	1.2	0.012	0.084
	KEGG_PATHWAY	Salmonella infection	RT		16	1	0.014	0.097
	KEGG_PATHWAY	Basal cell carcinoma	RT		12	0.7	0.016	0.11
	KEGG_PATHWAY	Small cell lung cancer	RT		16	1	0.017	0.11
	KEGG_PATHWAY	Signaling pathways regulating pluripotency of stem cells	RT		23	1.4	0.018	0.11
	KEGG_PATHWAY	Acute myeloid leukemia	RT		12	0.7	0.019	0.11
	KEGG_PATHWAY	Type I diabetes mellitus	RT		10	0.6	0.019	0.11
	KEGG_PATHWAY	Shigellosis	RT		13	0.8	0.02	0.12
	KEGG_PATHWAY	Chronic myeloid leukemia	RT		14	0.9	0.022	0.12
	KEGG_PATHWAY	Renal cell carcinoma	RT		13	0.8	0.023	0.13
	KEGG_PATHWAY	Protein digestion and absorption	RT		16	1	0.023	0.13
	KEGG_PATHWAY	Allograft rejection	RT		9	0.6	0.025	0.13
	KEGG_PATHWAY	Biosynthesis of amino acids	RT		14	0.9	0.027	0.14
	KEGG_PATHWAY	Osteoclast differentiation	RT		21	1.3	0.03	0.15
	KEGG_PATHWAY	TGF-beta signaling pathway	RT		15	0.9	0.033	0.16
	KEGG_PATHWAY	Dilated cardiomyopathy	RT		15	0.9	0.033	0.16
	KEGG_PATHWAY	Fc gamma R-mediated phagocytosis	RT		15	0.9	0.033	0.16
	KEGG_PATHWAY	Insulin resistance	RT		18	1.1	0.034	0.16
	KEGG_PATHWAY	Hematopoietic cell lineage	RT		15	0.9	0.036	0.17
	KEGG_PATHWAY	Choline metabolism in cancer	RT		17	1	0.037	0.17
	KEGG_PATHWAY	Colorectal cancer	RT		12	0.7	0.037	0.17
	KEGG_PATHWAY	African trypanosomiasis	RT		8	0.5	0.038	0.17
	KEGG_PATHWAY	Transcriptional misregulation in cancer	RT		25	1.5	0.038	0.17
	KEGG_PATHWAY	Hypertrophic cardiomyopathy (HCM)	RT		14	0.9	0.039	0.17
	KEGG_PATHWAY	Cytokine-cytokine receptor interaction	RT		32	2	0.042	0.18
	KEGG_PATHWAY	Inflammatory bowel disease (IBD)	RT		12	0.7	0.046	0.19
	KEGG_PATHWAY	Cocaine addiction	RT		10	0.6	0.047	0.19
	KEGG_PATHWAY	Prostate cancer	RT		15	0.9	0.047	0.19
	KEGG_PATHWAY	Wnt signaling pathway	RT		21	1.3	0.049	0.19
	KEGG_PATHWAY	Carbon metabolism	RT		18	1.1	0.049	0.19
	KEGG_PATHWAY	Epstein-Barr virus infection	RT		27	1.7	0.051	0.2
	KEGG_PATHWAY	p53 signaling pathway	RT		12	0.7	0.06	0.23
	KEGG_PATHWAY	Vascular smooth muscle contraction	RT		18	1.1	0.073	0.27
	KEGG_PATHWAY	Hepatitis B	RT		21	1.3	0.074	0.27
	KEGG_PATHWAY	Nitrogen metabolism	RT		5	0.3	0.078	0.28
	KEGG_PATHWAY	Biosynthesis of antibiotics	RT		28	1.7	0.095	0.32
