# Supplementary material for: Identification of the Molecular Events Involved in the Development of Prefrontal Cortex Through the Analysis of RNA-Seq Data From BrainSpan
Source: ASN Neuro. 2019 Jun 18;11:1759091419854627. doi: 10.1177/1759091419854627 (PMC6582306; doi:10.1177/1759091419854627)
Supplement: Supplemental Material2 - Supplemental material for Identification of the Molecular Events Involved in the Development of Prefrontal Cortex Through the Analysis of RNA-Seq Data From BrainSpan [file Supplemental_Material2.zip › MFC/MFC7/BPs & SPs-7.xlsx]

## Sheet: BPs
Sublist	Category	Term	RT	Genes	Count	%	P-Value	Benjamini
	GOTERM_BP_DIRECT	neuropeptide signaling pathway	RT		6	7.6	3e-05	0.015
	GOTERM_BP_DIRECT	translational initiation	RT		6	7.6	0.00013	0.031
	GOTERM_BP_DIRECT	female pregnancy	RT		5	6.3	0.00029	0.035
	GOTERM_BP_DIRECT	microtubule-based process	RT		4	5.1	0.00028	0.046
	GOTERM_BP_DIRECT	cellular response to cAMP	RT		4	5.1	0.00085	0.08
	GOTERM_BP_DIRECT	chemical synaptic transmission	RT		6	7.6	0.0016	0.13
	GOTERM_BP_DIRECT	SRP-dependent cotranslational protein targeting to membrane	RT		4	5.1	0.0046	0.28
	GOTERM_BP_DIRECT	osteoblast differentiation	RT		4	5.1	0.0061	0.32
	GOTERM_BP_DIRECT	viral transcription	RT		4	5.1	0.0075	0.34
	GOTERM_BP_DIRECT	nuclear-transcribed mRNA catabolic process, nonsense-mediated decay	RT		4	5.1	0.0089	0.36
	GOTERM_BP_DIRECT	negative regulation of glucagon secretion	RT		2	2.5	0.011	0.38
	GOTERM_BP_DIRECT	translation	RT		5	6.3	0.013	0.41
	GOTERM_BP_DIRECT	hormone-mediated apoptotic signaling pathway	RT		2	2.5	0.014	0.42
	GOTERM_BP_DIRECT	cellular response to cocaine	RT		2	2.5	0.014	0.42
	GOTERM_BP_DIRECT	positive regulation of behavioral fear response	RT		2	2.5	0.018	0.47
	GOTERM_BP_DIRECT	cytoskeleton organization	RT		4	5.1	0.02	0.48
	GOTERM_BP_DIRECT	digestion	RT		3	3.8	0.021	0.49
	GOTERM_BP_DIRECT	cell adhesion	RT		6	7.6	0.024	0.5
	GOTERM_BP_DIRECT	negative regulation of norepinephrine secretion	RT		2	2.5	0.025	0.5
	GOTERM_BP_DIRECT	glial cell proliferation	RT		2	2.5	0.025	0.5
	GOTERM_BP_DIRECT	regulation of cell migration	RT		3	3.8	0.029	0.51
	GOTERM_BP_DIRECT	cellular response to vitamin D	RT		2	2.5	0.028	0.53
	GOTERM_BP_DIRECT	positive regulation of hormone secretion	RT		2	2.5	0.028	0.53
	GOTERM_BP_DIRECT	adult feeding behavior	RT		2	2.5	0.035	0.57
	GOTERM_BP_DIRECT	sequestering of actin monomers	RT		2	2.5	0.035	0.57
	GOTERM_BP_DIRECT	antifungal humoral response	RT		2	2.5	0.035	0.57
	GOTERM_BP_DIRECT	locomotory exploration behavior	RT		2	2.5	0.042	0.57
	GOTERM_BP_DIRECT	rRNA processing	RT		4	5.1	0.041	0.58
	GOTERM_BP_DIRECT	negative regulation of oligodendrocyte differentiation	RT		2	2.5	0.039	0.59
	GOTERM_BP_DIRECT	G-protein coupled receptor signaling pathway	RT		8	10.1	0.04	0.59
	GOTERM_BP_DIRECT	sensory perception	RT		2	2.5	0.045	0.59
	GOTERM_BP_DIRECT	response to yeast	RT		2	2.5	0.045	0.59
	GOTERM_BP_DIRECT	synaptic transmission, dopaminergic	RT		2	2.5	0.045	0.59
	GOTERM_BP_DIRECT	response to ethanol	RT		3	3.8	0.054	0.61
	GOTERM_BP_DIRECT	signal transduction	RT		9	11.4	0.053	0.62
	GOTERM_BP_DIRECT	regulation of N-methyl-D-aspartate selective glutamate receptor activity	RT		2	2.5	0.052	0.63
	GOTERM_BP_DIRECT	cytoskeleton-dependent intracellular transport	RT		2	2.5	0.062	0.65
	GOTERM_BP_DIRECT	positive regulation of gene expression	RT		4	5.1	0.067	0.67
	GOTERM_BP_DIRECT	oligodendrocyte development	RT		2	2.5	0.079	0.72
	GOTERM_BP_DIRECT	negative regulation of osteoclast differentiation	RT		2	2.5	0.082	0.72
	GOTERM_BP_DIRECT	positive regulation of cell proliferation	RT		5	6.3	0.085	0.73

## Sheet: SPs
Sublist	Category	Term	RT	Genes	Count	%	P-Value	Benjamini
	KEGG_PATHWAY	Pathogenic Escherichia coli infection	RT		4	5.1	0.00078	0.037
	KEGG_PATHWAY	Gap junction	RT		4	5.1	0.0037	0.086
	KEGG_PATHWAY	Ribosome	RT		4	5.1	0.012	0.18
	KEGG_PATHWAY	Phagosome	RT		4	5.1	0.017	0.19
