# Supplementary material for: Identification of the Molecular Events Involved in the Development of Prefrontal Cortex Through the Analysis of RNA-Seq Data From BrainSpan
Source: ASN Neuro. 2019 Jun 18;11:1759091419854627. doi: 10.1177/1759091419854627 (PMC6582306; doi:10.1177/1759091419854627)
Supplement: Supplemental Material2 - Supplemental material for Identification of the Molecular Events Involved in the Development of Prefrontal Cortex Through the Analysis of RNA-Seq Data From BrainSpan [file Supplemental_Material2.zip › MFC/MFC8/BPs & SPs-8.xlsx]

## Sheet: BPs
Sublist	Category	Term	RT	Genes	Count	%	P-Value	Benjamini
	GOTERM_BP_DIRECT	chemical synaptic transmission	RT		119	3.2	2.5e-27	1.4e-23
	GOTERM_BP_DIRECT	nervous system development	RT		122	3.3	8.4e-21	2.4e-17
	GOTERM_BP_DIRECT	learning	RT		38	1	1.9e-14	3.5e-11
	GOTERM_BP_DIRECT	neuron projection development	RT		51	1.4	1.1e-12	1.6e-09
	GOTERM_BP_DIRECT	small GTPase mediated signal transduction	RT		93	2.5	2.5e-12	2.8e-09
	GOTERM_BP_DIRECT	neurotransmitter secretion	RT		32	0.9	3.1e-11	2.9e-08
	GOTERM_BP_DIRECT	long-term synaptic potentiation	RT		26	0.7	2.2e-10	1.8e-07
	GOTERM_BP_DIRECT	axon guidance	RT		62	1.7	3.8e-09	2.7e-06
	GOTERM_BP_DIRECT	positive regulation of synapse assembly	RT		33	0.9	4.6e-09	2.9e-06
	GOTERM_BP_DIRECT	regulation of synaptic plasticity	RT		22	0.6	6.6e-09	3.8e-06
	GOTERM_BP_DIRECT	protein ubiquitination involved in ubiquitin-dependent protein catabolic process	RT		58	1.6	4.1e-08	2.1e-05
	GOTERM_BP_DIRECT	proteasome-mediated ubiquitin-dependent protein catabolic process	RT		71	1.9	4.9e-08	2.3e-05
	GOTERM_BP_DIRECT	positive regulation of excitatory postsynaptic potential	RT		16	0.4	6.4e-08	2.8e-05
	GOTERM_BP_DIRECT	ion transmembrane transport	RT		72	2	9.7e-08	3.9e-05
	GOTERM_BP_DIRECT	glutamate secretion	RT		19	0.5	1.3e-07	5e-05
	GOTERM_BP_DIRECT	potassium ion transmembrane transport	RT		48	1.3	1.5e-07	5.2e-05
	GOTERM_BP_DIRECT	peptidyl-serine phosphorylation	RT		49	1.3	1.6e-07	5.4e-05
	GOTERM_BP_DIRECT	vesicle-mediated transport	RT		56	1.5	2.2e-07	6.9e-05
	GOTERM_BP_DIRECT	memory	RT		30	0.8	3.8e-07	0.00011
	GOTERM_BP_DIRECT	regulation of macroautophagy	RT		24	0.7	5.1e-07	0.00012
	GOTERM_BP_DIRECT	positive regulation of GTPase activity	RT		153	4.2	5.3e-07	0.00012
	GOTERM_BP_DIRECT	ephrin receptor signaling pathway	RT		37	1	4.9e-07	0.00013
	GOTERM_BP_DIRECT	protein ubiquitination	RT		106	2.9	5e-07	0.00013
	GOTERM_BP_DIRECT	synaptic vesicle exocytosis	RT		16	0.4	4.8e-07	0.00014
	GOTERM_BP_DIRECT	calcium ion transmembrane transport	RT		46	1.3	6.5e-07	0.00015
	GOTERM_BP_DIRECT	locomotory behavior	RT		36	1	8e-07	0.00017
	GOTERM_BP_DIRECT	positive regulation of dendrite extension	RT		14	0.4	1e-06	0.00022
	GOTERM_BP_DIRECT	potassium ion transport	RT		35	1	1.3e-06	0.00027
	GOTERM_BP_DIRECT	synaptic transmission, glutamatergic	RT		15	0.4	1.8e-06	0.00035
	GOTERM_BP_DIRECT	protein transport	RT		112	3.1	2.1e-06	0.00039
	GOTERM_BP_DIRECT	ionotropic glutamate receptor signaling pathway	RT		16	0.4	2.5e-06	0.00046
	GOTERM_BP_DIRECT	protein polyubiquitination	RT		61	1.7	3.5e-06	0.00062
	GOTERM_BP_DIRECT	positive regulation of axon extension	RT		18	0.5	3.7e-06	0.00063
	GOTERM_BP_DIRECT	protein dephosphorylation	RT		46	1.3	4e-06	0.00063
	GOTERM_BP_DIRECT	synapse organization	RT		19	0.5	4e-06	0.00064
	GOTERM_BP_DIRECT	positive regulation of neuron projection development	RT		36	1	4e-06	0.00066
	GOTERM_BP_DIRECT	homophilic cell adhesion via plasma membrane adhesion molecules	RT		54	1.5	5.1e-06	0.00076
	GOTERM_BP_DIRECT	sensory perception of pain	RT		25	0.7	5.1e-06	0.00078
	GOTERM_BP_DIRECT	long-term memory	RT		17	0.5	6.2e-06	0.00085
	GOTERM_BP_DIRECT	regulation of N-methyl-D-aspartate selective glutamate receptor activity	RT		12	0.3	5.9e-06	0.00086
	GOTERM_BP_DIRECT	intracellular protein transport	RT		73	2	6.1e-06	0.00086
	GOTERM_BP_DIRECT	protein localization to synapse	RT		11	0.3	8.1e-06	0.0011
	GOTERM_BP_DIRECT	adult behavior	RT		16	0.4	1e-05	0.0014
	GOTERM_BP_DIRECT	regulation of ion transmembrane transport	RT		41	1.1	1.1e-05	0.0014
	GOTERM_BP_DIRECT	MAPK cascade	RT		78	2.1	1.3e-05	0.0017
	GOTERM_BP_DIRECT	long term synaptic depression	RT		12	0.3	1.6e-05	0.0019
	GOTERM_BP_DIRECT	axonogenesis	RT		37	1	1.8e-05	0.0021
	GOTERM_BP_DIRECT	hippocampus development	RT		25	0.7	2.4e-05	0.0028
	GOTERM_BP_DIRECT	neuromuscular process controlling balance	RT		22	0.6	2.4e-05	0.0028
	GOTERM_BP_DIRECT	dendrite morphogenesis	RT		19	0.5	3.2e-05	0.0036
	GOTERM_BP_DIRECT	excitatory postsynaptic potential	RT		16	0.4	3.4e-05	0.0038
	GOTERM_BP_DIRECT	negative regulation of neuron apoptotic process	RT		45	1.2	3.7e-05	0.004
	GOTERM_BP_DIRECT	G2/M transition of mitotic cell cycle	RT		46	1.3	4.6e-05	0.0049
	GOTERM_BP_DIRECT	peptidyl-threonine phosphorylation	RT		19	0.5	5e-05	0.0052
	GOTERM_BP_DIRECT	positive regulation of protein localization to Cajal body	RT		8	0.2	5.1e-05	0.0053
	GOTERM_BP_DIRECT	social behavior	RT		22	0.6	5.3e-05	0.0053
	GOTERM_BP_DIRECT	glutamate receptor signaling pathway	RT		11	0.3	5.9e-05	0.0057
	GOTERM_BP_DIRECT	positive regulation of dendritic spine morphogenesis	RT		11	0.3	5.9e-05	0.0057
	GOTERM_BP_DIRECT	behavioral fear response	RT		16	0.4	5.9e-05	0.0058
	GOTERM_BP_DIRECT	cardiac conduction	RT		21	0.6	6e-05	0.0058
	GOTERM_BP_DIRECT	visual learning	RT		21	0.6	6e-05	0.0058
	GOTERM_BP_DIRECT	protein phosphorylation	RT		119	3.2	6.3e-05	0.0059
	GOTERM_BP_DIRECT	response to unfolded protein	RT		20	0.5	6.8e-05	0.0063
	GOTERM_BP_DIRECT	regulation of long-term neuronal synaptic plasticity	RT		12	0.3	7.9e-05	0.0072
	GOTERM_BP_DIRECT	axonal fasciculation	RT		12	0.3	7.9e-05	0.0072
	GOTERM_BP_DIRECT	protein stabilization	RT		45	1.2	8.2e-05	0.0074
	GOTERM_BP_DIRECT	brain development	RT		58	1.6	9e-05	0.0079
	GOTERM_BP_DIRECT	ubiquitin-dependent protein catabolic process	RT		56	1.5	9.6e-05	0.0083
	GOTERM_BP_DIRECT	regulation of cellular response to heat	RT		29	0.8	0.00011	0.009
	GOTERM_BP_DIRECT	regulation of membrane potential	RT		29	0.8	0.00011	0.009
	GOTERM_BP_DIRECT	synapse assembly	RT		25	0.7	0.00012	0.01
	GOTERM_BP_DIRECT	inositol phosphate metabolic process	RT		21	0.6	0.00013	0.011
	GOTERM_BP_DIRECT	positive regulation of calcium ion-dependent exocytosis	RT		11	0.3	0.00013	0.011
	GOTERM_BP_DIRECT	transport	RT		93	2.5	0.00018	0.014
	GOTERM_BP_DIRECT	adult locomotory behavior	RT		22	0.6	0.00021	0.017
	GOTERM_BP_DIRECT	regulation of short-term neuronal synaptic plasticity	RT		10	0.3	0.00021	0.017
	GOTERM_BP_DIRECT	regulation of cardiac conduction	RT		23	0.6	0.00024	0.019
	GOTERM_BP_DIRECT	regulation of circadian rhythm	RT		21	0.6	0.00025	0.019
	GOTERM_BP_DIRECT	calcium ion-regulated exocytosis of neurotransmitter	RT		18	0.5	0.00028	0.021
	GOTERM_BP_DIRECT	regulation of exocytosis	RT		14	0.4	0.00028	0.021
	GOTERM_BP_DIRECT	regulation of synaptic transmission, glutamatergic	RT		13	0.4	0.00029	0.021
	GOTERM_BP_DIRECT	ER to Golgi vesicle-mediated transport	RT		49	1.3	0.00031	0.022
	GOTERM_BP_DIRECT	adenylate cyclase-activating dopamine receptor signaling pathway	RT		9	0.2	0.00034	0.024
	GOTERM_BP_DIRECT	antigen processing and presentation of exogenous peptide antigen via MHC class II	RT		32	0.9	0.0004	0.028
	GOTERM_BP_DIRECT	protein refolding	RT		10	0.3	0.00044	0.031
	GOTERM_BP_DIRECT	G-protein coupled acetylcholine receptor signaling pathway	RT		10	0.3	0.00044	0.031
	GOTERM_BP_DIRECT	startle response	RT		10	0.3	0.00044	0.031
	GOTERM_BP_DIRECT	axon extension	RT		13	0.4	0.00049	0.033
	GOTERM_BP_DIRECT	membrane fusion	RT		19	0.5	0.00049	0.033
	GOTERM_BP_DIRECT	protein folding	RT		53	1.4	0.00049	0.033
	GOTERM_BP_DIRECT	neuropeptide signaling pathway	RT		34	0.9	0.0005	0.033
	GOTERM_BP_DIRECT	actin cytoskeleton organization	RT		41	1.1	0.00054	0.035
	GOTERM_BP_DIRECT	retrograde vesicle-mediated transport, Golgi to ER	RT		29	0.8	0.00059	0.037
	GOTERM_BP_DIRECT	cytoskeleton organization	RT		48	1.3	0.0007	0.044
	GOTERM_BP_DIRECT	protein monoubiquitination	RT		14	0.4	0.00071	0.044
	GOTERM_BP_DIRECT	exocytosis	RT		29	0.8	0.00073	0.045
	GOTERM_BP_DIRECT	central nervous system development	RT		38	1	0.00082	0.05
	GOTERM_BP_DIRECT	positive regulation of dendritic spine development	RT		12	0.3	0.00084	0.05
	GOTERM_BP_DIRECT	regulation of alpha-amino-3-hydroxy-5-methyl-4-isoxazole propionate selective glutamate receptor activity	RT		10	0.3	0.00085	0.05
	GOTERM_BP_DIRECT	positive regulation of synaptic transmission, glutamatergic	RT		11	0.3	0.00087	0.051
	GOTERM_BP_DIRECT	rhythmic process	RT		21	0.6	0.0011	0.064
	GOTERM_BP_DIRECT	negative regulation of epidermal growth factor receptor signaling pathway	RT		16	0.4	0.0011	0.065
	GOTERM_BP_DIRECT	phosphatidylinositol biosynthetic process	RT		22	0.6	0.0012	0.066
	GOTERM_BP_DIRECT	positive regulation of filopodium assembly	RT		13	0.4	0.0012	0.067
	GOTERM_BP_DIRECT	protein K48-linked ubiquitination	RT		19	0.5	0.0012	0.068
	GOTERM_BP_DIRECT	negative regulation of axon extension	RT		8	0.2	0.0013	0.068
	GOTERM_BP_DIRECT	response to ischemia	RT		15	0.4	0.0013	0.071
	GOTERM_BP_DIRECT	response to morphine	RT		12	0.3	0.0013	0.071
	GOTERM_BP_DIRECT	tRNA aminoacylation for protein translation	RT		17	0.5	0.0013	0.072
	GOTERM_BP_DIRECT	vocalization behavior	RT		9	0.2	0.0015	0.076
	GOTERM_BP_DIRECT	calcium ion transport into cytosol	RT		9	0.2	0.0015	0.076
	GOTERM_BP_DIRECT	negative regulation of cell migration	RT		31	0.8	0.0016	0.083
	GOTERM_BP_DIRECT	autophagy	RT		40	1.1	0.0017	0.088
	GOTERM_BP_DIRECT	mitotic cell cycle	RT		17	0.5	0.0018	0.091
	GOTERM_BP_DIRECT	signal transduction	RT		255	7	0.002	0.098
	GOTERM_BP_DIRECT	positive regulation of establishment of protein localization to telomere	RT		7	0.2	0.0021	0.1
	GOTERM_BP_DIRECT	receptor localization to synapse	RT		7	0.2	0.0021	0.1
	GOTERM_BP_DIRECT	short-term memory	RT		7	0.2	0.0021	0.1
	GOTERM_BP_DIRECT	endocytosis	RT		41	1.1	0.0022	0.11
	GOTERM_BP_DIRECT	response to amphetamine	RT		14	0.4	0.0022	0.11
	GOTERM_BP_DIRECT	locomotory exploration behavior	RT		8	0.2	0.0025	0.12
	GOTERM_BP_DIRECT	transferrin transport	RT		15	0.4	0.0026	0.12
	GOTERM_BP_DIRECT	positive regulation of telomerase RNA localization to Cajal body	RT		9	0.2	0.0026	0.12
	GOTERM_BP_DIRECT	regulation of neurotransmitter secretion	RT		9	0.2	0.0026	0.12
	GOTERM_BP_DIRECT	membrane depolarization during action potential	RT		13	0.4	0.0026	0.12
	GOTERM_BP_DIRECT	neuronal action potential	RT		13	0.4	0.0026	0.12
	GOTERM_BP_DIRECT	regulation of cytosolic calcium ion concentration	RT		14	0.4	0.0031	0.14
	GOTERM_BP_DIRECT	peptidyl-tyrosine dephosphorylation	RT		31	0.8	0.0033	0.15

## Sheet: SPs
Sublist	Category	Term	RT	Genes	Count	%	P-Value	Benjamini
	KEGG_PATHWAY	Glutamatergic synapse	RT		59	1.6	1.8e-15	5e-13
	KEGG_PATHWAY	Dopaminergic synapse	RT		63	1.7	3.9e-15	5.4e-13
	KEGG_PATHWAY	Retrograde endocannabinoid signaling	RT		52	1.4	1.4e-13	1.3e-11
	KEGG_PATHWAY	Synaptic vesicle cycle	RT		37	1	4.9e-12	3.4e-10
	KEGG_PATHWAY	Oxytocin signaling pathway	RT		64	1.7	1.1e-10	6.1e-09
	KEGG_PATHWAY	Circadian entrainment	RT		45	1.2	2.6e-10	1.2e-08
	KEGG_PATHWAY	Calcium signaling pathway	RT		68	1.9	7.1e-10	2.8e-08
	KEGG_PATHWAY	Axon guidance	RT		53	1.4	1.6e-09	5.5e-08
	KEGG_PATHWAY	Long-term potentiation	RT		34	0.9	4.1e-09	1.3e-07
	KEGG_PATHWAY	Morphine addiction	RT		41	1.1	1.1e-08	3.1e-07
	KEGG_PATHWAY	Endocytosis	RT		85	2.3	1.3e-08	3.4e-07
	KEGG_PATHWAY	Amphetamine addiction	RT		33	0.9	1.9e-08	4.3e-07
	KEGG_PATHWAY	Cholinergic synapse	RT		46	1.3	2.9e-08	6.2e-07
	KEGG_PATHWAY	GABAergic synapse	RT		38	1	5.4e-08	1.1e-06
	KEGG_PATHWAY	Oocyte meiosis	RT		44	1.2	1.5e-07	2.8e-06
	KEGG_PATHWAY	MAPK signaling pathway	RT		81	2.2	1.8e-07	3.1e-06
	KEGG_PATHWAY	Nicotine addiction	RT		23	0.6	1.9e-07	3.1e-06
	KEGG_PATHWAY	Adrenergic signaling in cardiomyocytes	RT		53	1.4	3.7e-07	5.8e-06
	KEGG_PATHWAY	Gap junction	RT		37	1	5.4e-07	7.9e-06
	KEGG_PATHWAY	Estrogen signaling pathway	RT		40	1.1	5.9e-07	8.2e-06
	KEGG_PATHWAY	Ubiquitin mediated proteolysis	RT		50	1.4	7e-07	9.3e-06
	KEGG_PATHWAY	Phosphatidylinositol signaling system	RT		38	1	3.8e-06	4.8e-05
	KEGG_PATHWAY	Long-term depression	RT		27	0.7	5.8e-06	7e-05
	KEGG_PATHWAY	Serotonergic synapse	RT		41	1.1	5.9e-06	6.9e-05
	KEGG_PATHWAY	Aldosterone synthesis and secretion	RT		32	0.9	1.7e-05	0.00019
	KEGG_PATHWAY	cAMP signaling pathway	RT		61	1.7	2.1e-05	0.00022
	KEGG_PATHWAY	cGMP-PKG signaling pathway	RT		53	1.4	2.7e-05	0.00028
	KEGG_PATHWAY	Progesterone-mediated oocyte maturation	RT		33	0.9	3.1e-05	0.00031
	KEGG_PATHWAY	Insulin secretion	RT		32	0.9	5e-05	0.00048
	KEGG_PATHWAY	mTOR signaling pathway	RT		24	0.7	0.00011	0.00099
	KEGG_PATHWAY	Endocrine and other factor-regulated calcium reabsorption	RT		20	0.5	0.00016	0.0014
	KEGG_PATHWAY	Protein processing in endoplasmic reticulum	RT		51	1.4	0.00019	0.0017
	KEGG_PATHWAY	GnRH signaling pathway	RT		32	0.9	0.00022	0.0018
	KEGG_PATHWAY	Inflammatory mediator regulation of TRP channels	RT		33	0.9	0.00041	0.0034
	KEGG_PATHWAY	ErbB signaling pathway	RT		30	0.8	0.00051	0.0041
	KEGG_PATHWAY	Renin secretion	RT		24	0.7	0.00058	0.0045
	KEGG_PATHWAY	Gastric acid secretion	RT		26	0.7	0.00078	0.0059
	KEGG_PATHWAY	Neuroactive ligand-receptor interaction	RT		72	2	0.0012	0.0085
	KEGG_PATHWAY	Cocaine addiction	RT		19	0.5	0.0017	0.012
	KEGG_PATHWAY	Vibrio cholerae infection	RT		20	0.5	0.0018	0.012
	KEGG_PATHWAY	Neurotrophin signaling pathway	RT		36	1	0.0022	0.015
	KEGG_PATHWAY	Epstein-Barr virus infection	RT		51	1.4	0.0034	0.022
	KEGG_PATHWAY	Glioma	RT		22	0.6	0.0044	0.028
	KEGG_PATHWAY	Salivary secretion	RT		27	0.7	0.0046	0.029
	KEGG_PATHWAY	Ras signaling pathway	RT		58	1.6	0.005	0.031
	KEGG_PATHWAY	Pathogenic Escherichia coli infection	RT		18	0.5	0.0071	0.042
	KEGG_PATHWAY	Insulin signaling pathway	RT		38	1	0.0079	0.046
	KEGG_PATHWAY	Type II diabetes mellitus	RT		17	0.5	0.0088	0.05
	KEGG_PATHWAY	mRNA surveillance pathway	RT		27	0.7	0.01	0.057
	KEGG_PATHWAY	Melanogenesis	RT		29	0.8	0.011	0.058
	KEGG_PATHWAY	Inositol phosphate metabolism	RT		22	0.6	0.013	0.071
	KEGG_PATHWAY	Sphingolipid signaling pathway	RT		33	0.9	0.014	0.072
	KEGG_PATHWAY	FoxO signaling pathway	RT		36	1	0.014	0.074
	KEGG_PATHWAY	Vasopressin-regulated water reabsorption	RT		15	0.4	0.021	0.1
	KEGG_PATHWAY	Choline metabolism in cancer	RT		28	0.8	0.022	0.11
	KEGG_PATHWAY	Wnt signaling pathway	RT		36	1	0.022	0.11
	KEGG_PATHWAY	Rap1 signaling pathway	RT		51	1.4	0.024	0.11
	KEGG_PATHWAY	Amyotrophic lateral sclerosis (ALS)	RT		16	0.4	0.03	0.13
	KEGG_PATHWAY	AMPK signaling pathway	RT		32	0.9	0.03	0.13
	KEGG_PATHWAY	Glucagon signaling pathway	RT		27	0.7	0.03	0.13
	KEGG_PATHWAY	Tight junction	RT		35	1	0.033	0.14
	KEGG_PATHWAY	Aldosterone-regulated sodium reabsorption	RT		13	0.4	0.041	0.17
	KEGG_PATHWAY	Endometrial cancer	RT		16	0.4	0.041	0.17
	KEGG_PATHWAY	VEGF signaling pathway	RT		18	0.5	0.042	0.17
	KEGG_PATHWAY	Circadian rhythm	RT		11	0.3	0.044	0.17
	KEGG_PATHWAY	Dorso-ventral axis formation	RT		10	0.3	0.045	0.18
	KEGG_PATHWAY	Aminoacyl-tRNA biosynthesis	RT		19	0.5	0.046	0.18
	KEGG_PATHWAY	Epithelial cell signaling in Helicobacter pylori infection	RT		19	0.5	0.052	0.2
	KEGG_PATHWAY	Purine metabolism	RT		42	1.1	0.052	0.2
	KEGG_PATHWAY	Thyroid hormone signaling pathway	RT		29	0.8	0.055	0.2
	KEGG_PATHWAY	Regulation of actin cytoskeleton	RT		49	1.3	0.055	0.2
	KEGG_PATHWAY	Alcoholism	RT		42	1.1	0.057	0.2
	KEGG_PATHWAY	Glycosaminoglycan biosynthesis - heparan sulfate / heparin	RT		9	0.2	0.057	0.2
	KEGG_PATHWAY	Fc epsilon RI signaling pathway	RT		19	0.5	0.059	0.21
	KEGG_PATHWAY	Shigellosis	RT		18	0.5	0.064	0.22
	KEGG_PATHWAY	Non-homologous end-joining	RT		6	0.2	0.072	0.24
	KEGG_PATHWAY	Fc gamma R-mediated phagocytosis	RT		22	0.6	0.075	0.25
	KEGG_PATHWAY	T cell receptor signaling pathway	RT		26	0.7	0.075	0.24
	KEGG_PATHWAY	Insulin resistance	RT		27	0.7	0.077	0.25
	KEGG_PATHWAY	Prolactin signaling pathway	RT		19	0.5	0.085	0.27
	KEGG_PATHWAY	Vascular smooth muscle contraction	RT		29	0.8	0.087	0.27
	KEGG_PATHWAY	Colorectal cancer	RT		17	0.5	0.088	0.27
