# Supplementary material for: Identification of the Molecular Events Involved in the Development of Prefrontal Cortex Through the Analysis of RNA-Seq Data From BrainSpan
Source: ASN Neuro. 2019 Jun 18;11:1759091419854627. doi: 10.1177/1759091419854627 (PMC6582306; doi:10.1177/1759091419854627)
Supplement: Supplemental Material2 - Supplemental material for Identification of the Molecular Events Involved in the Development of Prefrontal Cortex Through the Analysis of RNA-Seq Data From BrainSpan [file Supplemental_Material2.zip › MFC/MFC9/BPs & SPs-9.xlsx]

## Sheet: BPs
Sublist	Category	Term	RT	Genes	Count	%	P-Value	Benjamini
	GOTERM_BP_DIRECT	angiogenesis	RT		44	4.8	7.5e-17	3.8e-13
	GOTERM_BP_DIRECT	extracellular matrix organization	RT		38	4.1	2.7e-14	4.6e-11
	GOTERM_BP_DIRECT	cell adhesion	RT		59	6.4	1.9e-13	2.1e-10
	GOTERM_BP_DIRECT	cell migration	RT		32	3.5	1.2e-11	1e-08
	GOTERM_BP_DIRECT	vasculogenesis	RT		18	2	1.1e-10	7.5e-08
	GOTERM_BP_DIRECT	positive regulation of cell migration	RT		30	3.3	1.5e-09	8.6e-07
	GOTERM_BP_DIRECT	positive regulation of cell proliferation	RT		50	5.4	8.5e-09	4.2e-06
	GOTERM_BP_DIRECT	response to wounding	RT		16	1.7	5.4e-08	2.3e-05
	GOTERM_BP_DIRECT	positive regulation of angiogenesis	RT		21	2.3	1e-07	3.8e-05
	GOTERM_BP_DIRECT	regulation of cell shape	RT		23	2.5	1.5e-07	5.1e-05
	GOTERM_BP_DIRECT	homophilic cell adhesion via plasma membrane adhesion molecules	RT		24	2.6	3.3e-07	0.0001
	GOTERM_BP_DIRECT	in utero embryonic development	RT		26	2.8	5.3e-07	0.00015
	GOTERM_BP_DIRECT	positive regulation of transcription from RNA polymerase II promoter	RT		75	8.1	2e-06	0.00049
	GOTERM_BP_DIRECT	cell maturation	RT		11	1.2	2e-06	0.00052
	GOTERM_BP_DIRECT	negative regulation of cell proliferation	RT		39	4.2	3.9e-06	0.00089
	GOTERM_BP_DIRECT	leukocyte migration	RT		19	2.1	5.1e-06	0.0011
	GOTERM_BP_DIRECT	blood vessel remodeling	RT		10	1.1	5.8e-06	0.0012
	GOTERM_BP_DIRECT	inner ear development	RT		11	1.2	7.2e-06	0.0014
	GOTERM_BP_DIRECT	positive regulation of epithelial to mesenchymal transition	RT		10	1.1	7.7e-06	0.0014
	GOTERM_BP_DIRECT	Notch signaling pathway	RT		18	2	9e-06	0.0015
	GOTERM_BP_DIRECT	positive regulation of mesenchymal cell proliferation	RT		9	1	9.3e-06	0.0015
	GOTERM_BP_DIRECT	endodermal cell differentiation	RT		9	1	1.3e-05	0.002
	GOTERM_BP_DIRECT	negative regulation of transcription from RNA polymerase II promoter	RT		57	6.2	1.5e-05	0.0023
	GOTERM_BP_DIRECT	patterning of blood vessels	RT		9	1	1.7e-05	0.0024
	GOTERM_BP_DIRECT	response to hypoxia	RT		22	2.4	1.8e-05	0.0024
	GOTERM_BP_DIRECT	lung development	RT		14	1.5	2.1e-05	0.0027
	GOTERM_BP_DIRECT	outflow tract morphogenesis	RT		11	1.2	2.2e-05	0.0027
	GOTERM_BP_DIRECT	pulmonary valve morphogenesis	RT		6	0.7	3.2e-05	0.0038
	GOTERM_BP_DIRECT	platelet degranulation	RT		16	1.7	3.6e-05	0.0041
	GOTERM_BP_DIRECT	negative regulation of myoblast differentiation	RT		8	0.9	3.7e-05	0.0041
	GOTERM_BP_DIRECT	cellular response to transforming growth factor beta stimulus	RT		11	1.2	3.9e-05	0.0041
	GOTERM_BP_DIRECT	endocardial cushion morphogenesis	RT		7	0.8	3.6e-05	0.0042
	GOTERM_BP_DIRECT	cell-substrate adhesion	RT		7	0.8	5.3e-05	0.0055
	GOTERM_BP_DIRECT	positive regulation of gene expression	RT		27	2.9	7.3e-05	0.0074
	GOTERM_BP_DIRECT	cell-cell junction assembly	RT		7	0.8	7.7e-05	0.0075
	GOTERM_BP_DIRECT	digestive tract development	RT		9	1	9.9e-05	0.0093
	GOTERM_BP_DIRECT	cardiac atrium morphogenesis	RT		5	0.5	0.00011	0.01
	GOTERM_BP_DIRECT	chorio-allantoic fusion	RT		5	0.5	0.00011	0.01
	GOTERM_BP_DIRECT	single organismal cell-cell adhesion	RT		15	1.6	0.00011	0.01
	GOTERM_BP_DIRECT	negative regulation of neuron differentiation	RT		11	1.2	0.00013	0.011
	GOTERM_BP_DIRECT	transforming growth factor beta receptor signaling pathway	RT		14	1.5	0.00016	0.014
	GOTERM_BP_DIRECT	lipoprotein metabolic process	RT		9	1	0.00018	0.015
	GOTERM_BP_DIRECT	blood vessel development	RT		9	1	0.00018	0.015
	GOTERM_BP_DIRECT	positive regulation of cell-substrate adhesion	RT		9	1	0.00018	0.015
	GOTERM_BP_DIRECT	glycosaminoglycan metabolic process	RT		8	0.9	0.00019	0.015
	GOTERM_BP_DIRECT	signal transduction	RT		77	8.3	0.00019	0.015
	GOTERM_BP_DIRECT	muscle contraction	RT		15	1.6	0.00021	0.016
	GOTERM_BP_DIRECT	stem cell proliferation	RT		5	0.5	0.00021	0.016
	GOTERM_BP_DIRECT	face morphogenesis	RT		8	0.9	0.00024	0.017
	GOTERM_BP_DIRECT	cell differentiation	RT		38	4.1	0.00025	0.018
	GOTERM_BP_DIRECT	vascular endothelial growth factor receptor signaling pathway	RT		12	1.3	0.00025	0.018
	GOTERM_BP_DIRECT	skeletal system development	RT		17	1.8	0.00029	0.02
	GOTERM_BP_DIRECT	negative regulation of angiogenesis	RT		11	1.2	0.0003	0.021
	GOTERM_BP_DIRECT	forebrain radial glial cell differentiation	RT		4	0.4	0.00031	0.021
	GOTERM_BP_DIRECT	cellular response to vascular endothelial growth factor stimulus	RT		7	0.8	0.00035	0.022
	GOTERM_BP_DIRECT	negative regulation of Wnt signaling pathway	RT		10	1.1	0.00035	0.022
	GOTERM_BP_DIRECT	negative regulation of stem cell differentiation	RT		5	0.5	0.00037	0.023
	GOTERM_BP_DIRECT	collagen catabolic process	RT		11	1.2	0.0004	0.024
	GOTERM_BP_DIRECT	cell motility	RT		7	0.8	0.00044	0.026
	GOTERM_BP_DIRECT	positive regulation of phosphatidylinositol 3-kinase signaling	RT		11	1.2	0.00045	0.026
	GOTERM_BP_DIRECT	regulation of blood pressure	RT		11	1.2	0.00045	0.026
	GOTERM_BP_DIRECT	ventricular trabecula myocardium morphogenesis	RT		6	0.7	0.00044	0.027
	GOTERM_BP_DIRECT	Wnt signaling pathway	RT		20	2.2	0.0005	0.028
	GOTERM_BP_DIRECT	odontogenesis of dentin-containing tooth	RT		10	1.1	0.00054	0.03
	GOTERM_BP_DIRECT	response to estradiol	RT		13	1.4	0.00054	0.03
	GOTERM_BP_DIRECT	regulation of ERK1 and ERK2 cascade	RT		7	0.8	0.00056	0.031
	GOTERM_BP_DIRECT	oligodendrocyte differentiation	RT		7	0.8	0.00056	0.031
	GOTERM_BP_DIRECT	regulation of systemic arterial blood pressure by endothelin	RT		4	0.4	0.00076	0.04
	GOTERM_BP_DIRECT	positive regulation of cell division	RT		9	1	0.00083	0.044
	GOTERM_BP_DIRECT	endothelial cell morphogenesis	RT		5	0.5	0.0009	0.046
	GOTERM_BP_DIRECT	atrioventricular valve morphogenesis	RT		5	0.5	0.0009	0.046
	GOTERM_BP_DIRECT	negative regulation of epithelial cell differentiation	RT		5	0.5	0.0009	0.046
	GOTERM_BP_DIRECT	endothelial cell differentiation	RT		5	0.5	0.0009	0.046
	GOTERM_BP_DIRECT	hemopoiesis	RT		10	1.1	0.00092	0.046
	GOTERM_BP_DIRECT	positive regulation of transcription, DNA-templated	RT		39	4.2	0.00095	0.047
	GOTERM_BP_DIRECT	positive regulation of epithelial cell proliferation	RT		10	1.1	0.001	0.051
	GOTERM_BP_DIRECT	ureteric bud development	RT		8	0.9	0.0011	0.052
	GOTERM_BP_DIRECT	fat cell differentiation	RT		11	1.2	0.0011	0.054
	GOTERM_BP_DIRECT	dermatan sulfate biosynthetic process	RT		5	0.5	0.0013	0.06
	GOTERM_BP_DIRECT	negative regulation of Notch signaling pathway	RT		7	0.8	0.0013	0.061
	GOTERM_BP_DIRECT	ventricular septum morphogenesis	RT		7	0.8	0.0013	0.061
	GOTERM_BP_DIRECT	positive regulation of neuroblast proliferation	RT		6	0.7	0.0014	0.061
	GOTERM_BP_DIRECT	heart valve morphogenesis	RT		4	0.4	0.0015	0.066
	GOTERM_BP_DIRECT	cell-substrate junction assembly	RT		4	0.4	0.0015	0.066
	GOTERM_BP_DIRECT	neural tube development	RT		7	0.8	0.0016	0.067
	GOTERM_BP_DIRECT	brain development	RT		19	2.1	0.0015	0.068
	GOTERM_BP_DIRECT	palate development	RT		11	1.2	0.0016	0.068
	GOTERM_BP_DIRECT	cell-cell adhesion	RT		24	2.6	0.0017	0.071
	GOTERM_BP_DIRECT	artery morphogenesis	RT		6	0.7	0.0017	0.071
	GOTERM_BP_DIRECT	neuronal stem cell population maintenance	RT		6	0.7	0.0017	0.071
	GOTERM_BP_DIRECT	somatic stem cell population maintenance	RT		10	1.1	0.0019	0.076
	GOTERM_BP_DIRECT	positive regulation of BMP signaling pathway	RT		7	0.8	0.0019	0.076
	GOTERM_BP_DIRECT	negative regulation of canonical Wnt signaling pathway	RT		17	1.8	0.0019	0.077
	GOTERM_BP_DIRECT	positive regulation of substrate adhesion-dependent cell spreading	RT		7	0.8	0.0022	0.088
	GOTERM_BP_DIRECT	wound healing	RT		11	1.2	0.0023	0.09
	GOTERM_BP_DIRECT	negative regulation of blood vessel endothelial cell migration	RT		5	0.5	0.0025	0.094
	GOTERM_BP_DIRECT	chondroitin sulfate catabolic process	RT		5	0.5	0.0025	0.094
	GOTERM_BP_DIRECT	protein heterotrimerization	RT		5	0.5	0.0025	0.094
	GOTERM_BP_DIRECT	renal system development	RT		5	0.5	0.0025	0.094
	GOTERM_BP_DIRECT	very-low-density lipoprotein particle remodeling	RT		4	0.4	0.0025	0.094
	GOTERM_BP_DIRECT	lacrimal gland development	RT		4	0.4	0.0025	0.094
	GOTERM_BP_DIRECT	response to glucose	RT		10	1.1	0.0025	0.094
	GOTERM_BP_DIRECT	positive regulation of MAPK cascade	RT		11	1.2	0.0025	0.095
	GOTERM_BP_DIRECT	outflow tract septum morphogenesis	RT		6	0.7	0.0026	0.095
	GOTERM_BP_DIRECT	peptidyl-tyrosine phosphorylation	RT		16	1.7	0.0027	0.095
	GOTERM_BP_DIRECT	positive regulation of Notch signaling pathway	RT		7	0.8	0.0026	0.096
	GOTERM_BP_DIRECT	cellular response to epidermal growth factor stimulus	RT		7	0.8	0.0026	0.096
	GOTERM_BP_DIRECT	positive regulation of peptidyl-tyrosine phosphorylation	RT		11	1.2	0.0028	0.099
	GOTERM_BP_DIRECT	endocytosis	RT		15	1.6	0.0028	0.099
	GOTERM_BP_DIRECT	neural crest cell migration	RT		8	0.9	0.003	0.1
	GOTERM_BP_DIRECT	canonical Wnt signaling pathway	RT		11	1.2	0.003	0.1
	GOTERM_BP_DIRECT	positive regulation of cell cycle	RT		7	0.8	0.0031	0.1
	GOTERM_BP_DIRECT	epithelial to mesenchymal transition	RT		7	0.8	0.0031	0.1
	GOTERM_BP_DIRECT	high-density lipoprotein particle remodeling	RT		5	0.5	0.0032	0.11
	GOTERM_BP_DIRECT	positive regulation of protein phosphorylation	RT		14	1.5	0.0034	0.11
	GOTERM_BP_DIRECT	mesenchymal cell differentiation	RT		4	0.4	0.0038	0.12
	GOTERM_BP_DIRECT	positive regulation of phospholipase activity	RT		4	0.4	0.0038	0.12
	GOTERM_BP_DIRECT	blood vessel maturation	RT		4	0.4	0.0038	0.12
	GOTERM_BP_DIRECT	astrocyte differentiation	RT		4	0.4	0.0038	0.12
	GOTERM_BP_DIRECT	regulation of actin cytoskeleton organization	RT		8	0.9	0.0038	0.12
	GOTERM_BP_DIRECT	chondroitin sulfate biosynthetic process	RT		6	0.7	0.0039	0.12
	GOTERM_BP_DIRECT	Notch receptor processing	RT		5	0.5	0.0042	0.13
	GOTERM_BP_DIRECT	negative regulation of ossification	RT		5	0.5	0.0042	0.13
	GOTERM_BP_DIRECT	positive regulation of protein import into nucleus	RT		5	0.5	0.0042	0.13
	GOTERM_BP_DIRECT	positive regulation of pathway-restricted SMAD protein phosphorylation	RT		8	0.9	0.0043	0.13
	GOTERM_BP_DIRECT	regulation of cell migration	RT		10	1.1	0.0045	0.14
	GOTERM_BP_DIRECT	heart looping	RT		9	1	0.0046	0.14
	GOTERM_BP_DIRECT	positive regulation of mitotic nuclear division	RT		6	0.7	0.0046	0.14
	GOTERM_BP_DIRECT	negative regulation of cell adhesion	RT		7	0.8	0.0048	0.14
	GOTERM_BP_DIRECT	SMAD protein signal transduction	RT		9	1	0.0051	0.15
	GOTERM_BP_DIRECT	mRNA transcription from RNA polymerase II promoter	RT		5	0.5	0.0053	0.15
	GOTERM_BP_DIRECT	dentate gyrus development	RT		5	0.5	0.0053	0.15
	GOTERM_BP_DIRECT	osteoblast differentiation	RT		12	1.3	0.0053	0.15
	GOTERM_BP_DIRECT	BMP signaling pathway	RT		10	1.1	0.0054	0.15
	GOTERM_BP_DIRECT	extracellular matrix disassembly	RT		10	1.1	0.0054	0.15
	GOTERM_BP_DIRECT	hair follicle development	RT		7	0.8	0.0054	0.15
	GOTERM_BP_DIRECT	negative regulation of pro-B cell differentiation	RT		3	0.3	0.0055	0.15
	GOTERM_BP_DIRECT	negative regulation of lymphangiogenesis	RT		3	0.3	0.0055	0.15
	GOTERM_BP_DIRECT	negative regulation of auditory receptor cell differentiation	RT		3	0.3	0.0055	0.15
	GOTERM_BP_DIRECT	morphogenesis of a branching epithelium	RT		3	0.3	0.0055	0.15
	GOTERM_BP_DIRECT	retinal rod cell differentiation	RT		3	0.3	0.0055	0.15
	GOTERM_BP_DIRECT	Rho protein signal transduction	RT		8	0.9	0.0055	0.15
	GOTERM_BP_DIRECT	cell-matrix adhesion	RT		11	1.2	0.0055	0.15
	GOTERM_BP_DIRECT	Notch signaling involved in heart development	RT		4	0.4	0.0056	0.15
	GOTERM_BP_DIRECT	cardiac ventricle morphogenesis	RT		4	0.4	0.0056	0.15
	GOTERM_BP_DIRECT	negative regulation of transcription, DNA-templated	RT		35	3.8	0.0061	0.16
	GOTERM_BP_DIRECT	collagen fibril organization	RT		7	0.8	0.0062	0.17
	GOTERM_BP_DIRECT	organ morphogenesis	RT		11	1.2	0.0064	0.17
	GOTERM_BP_DIRECT	cell fate determination	RT		5	0.5	0.0066	0.17
	GOTERM_BP_DIRECT	cellular response to extracellular stimulus	RT		5	0.5	0.0066	0.17
	GOTERM_BP_DIRECT	response to drug	RT		24	2.6	0.0069	0.18
	GOTERM_BP_DIRECT	negative regulation of endothelial cell proliferation	RT		6	0.7	0.0075	0.19
	GOTERM_BP_DIRECT	multicellular organism growth	RT		10	1.1	0.0076	0.19
	GOTERM_BP_DIRECT	membranous septum morphogenesis	RT		4	0.4	0.0077	0.19
	GOTERM_BP_DIRECT	positive regulation of cellular component movement	RT		4	0.4	0.0077	0.19
	GOTERM_BP_DIRECT	blood vessel endothelial cell migration	RT		4	0.4	0.0077	0.19
	GOTERM_BP_DIRECT	neuron differentiation	RT		11	1.2	0.008	0.2
	GOTERM_BP_DIRECT	positive regulation of GTPase activity	RT		38	4.1	0.008	0.2
	GOTERM_BP_DIRECT	tissue homeostasis	RT		5	0.5	0.008	0.2
	GOTERM_BP_DIRECT	positive regulation of branching involved in ureteric bud morphogenesis	RT		5	0.5	0.008	0.2
	GOTERM_BP_DIRECT	positive regulation of blood vessel endothelial cell migration	RT		5	0.5	0.008	0.2
	GOTERM_BP_DIRECT	regulation of Rho protein signal transduction	RT		10	1.1	0.0082	0.2
	GOTERM_BP_DIRECT	cellular response to hypoxia	RT		11	1.2	0.0086	0.2
	GOTERM_BP_DIRECT	spinal cord development	RT		6	0.7	0.0087	0.21
	GOTERM_BP_DIRECT	eye development	RT		6	0.7	0.0087	0.21
	GOTERM_BP_DIRECT	cellular response to fibroblast growth factor stimulus	RT		6	0.7	0.0087	0.21
	GOTERM_BP_DIRECT	protein localization to nucleus	RT		6	0.7	0.0087	0.21
	GOTERM_BP_DIRECT	positive regulation of stress fiber assembly	RT		7	0.8	0.009	0.21
	GOTERM_BP_DIRECT	positive regulation of endothelial cell proliferation	RT		9	1	0.0097	0.22
	GOTERM_BP_DIRECT	regulation of angiogenesis	RT		6	0.7	0.01	0.23
	GOTERM_BP_DIRECT	positive regulation of phosphatidylinositol 3-kinase activity	RT		6	0.7	0.01	0.23
	GOTERM_BP_DIRECT	regulation of cell adhesion	RT		7	0.8	0.01	0.23
	GOTERM_BP_DIRECT	branching involved in salivary gland morphogenesis	RT		4	0.4	0.01	0.23
	GOTERM_BP_DIRECT	negative regulation of cell migration involved in sprouting angiogenesis	RT		4	0.4	0.01	0.23
	GOTERM_BP_DIRECT	positive regulation of positive chemotaxis	RT		4	0.4	0.01	0.23
	GOTERM_BP_DIRECT	enteric nervous system development	RT		4	0.4	0.01	0.23
	GOTERM_BP_DIRECT	cellular response to peptide	RT		4	0.4	0.01	0.23
	GOTERM_BP_DIRECT	epithelial cell differentiation	RT		9	1	0.011	0.23
	GOTERM_BP_DIRECT	cell migration involved in endocardial cushion formation	RT		3	0.3	0.011	0.23
	GOTERM_BP_DIRECT	vein smooth muscle contraction	RT		3	0.3	0.011	0.23
	GOTERM_BP_DIRECT	negative regulation of mitotic cell cycle phase transition	RT		3	0.3	0.011	0.23
	GOTERM_BP_DIRECT	negative regulation of photoreceptor cell differentiation	RT		3	0.3	0.011	0.23
	GOTERM_BP_DIRECT	positive regulation of odontogenesis	RT		3	0.3	0.011	0.23
	GOTERM_BP_DIRECT	anatomical structure regression	RT		3	0.3	0.011	0.23
	GOTERM_BP_DIRECT	positive regulation of extracellular matrix assembly	RT		3	0.3	0.011	0.23
	GOTERM_BP_DIRECT	compartment pattern specification	RT		3	0.3	0.011	0.23
	GOTERM_BP_DIRECT	signal transduction by protein phosphorylation	RT		7	0.8	0.011	0.24
	GOTERM_BP_DIRECT	cellular response to mechanical stimulus	RT		9	1	0.011	0.25
	GOTERM_BP_DIRECT	blood circulation	RT		7	0.8	0.012	0.26
	GOTERM_BP_DIRECT	positive regulation of actin filament polymerization	RT		7	0.8	0.012	0.26
	GOTERM_BP_DIRECT	positive regulation of epithelial cell migration	RT		6	0.7	0.013	0.27
	GOTERM_BP_DIRECT	semaphorin-plexin signaling pathway	RT		6	0.7	0.013	0.27
	GOTERM_BP_DIRECT	protein kinase B signaling	RT		6	0.7	0.013	0.27
	GOTERM_BP_DIRECT	branching involved in mammary gland duct morphogenesis	RT		4	0.4	0.013	0.27
	GOTERM_BP_DIRECT	hemidesmosome assembly	RT		4	0.4	0.013	0.27
	GOTERM_BP_DIRECT	positive regulation of cell-cell adhesion	RT		4	0.4	0.013	0.27
	GOTERM_BP_DIRECT	membrane tubulation	RT		4	0.4	0.013	0.27
	GOTERM_BP_DIRECT	heart development	RT		16	1.7	0.013	0.28
	GOTERM_BP_DIRECT	nervous system development	RT		22	2.4	0.014	0.28
	GOTERM_BP_DIRECT	positive regulation of endothelial cell migration	RT		7	0.8	0.014	0.28
	GOTERM_BP_DIRECT	blood coagulation	RT		16	1.7	0.014	0.28
	GOTERM_BP_DIRECT	negative regulation of apoptotic process	RT		31	3.4	0.015	0.29
	GOTERM_BP_DIRECT	positive regulation of smooth muscle cell proliferation	RT		8	0.9	0.015	0.29
	GOTERM_BP_DIRECT	positive regulation of osteoblast differentiation	RT		8	0.9	0.015	0.29
	GOTERM_BP_DIRECT	transcription from RNA polymerase II promoter	RT		34	3.7	0.015	0.3
	GOTERM_BP_DIRECT	cellular response to amino acid stimulus	RT		7	0.8	0.015	0.3
	GOTERM_BP_DIRECT	negative regulation of gene expression	RT		13	1.4	0.016	0.3
	GOTERM_BP_DIRECT	positive regulation of collagen biosynthetic process	RT		5	0.5	0.016	0.3
	GOTERM_BP_DIRECT	branching morphogenesis of an epithelial tube	RT		5	0.5	0.016	0.3
	GOTERM_BP_DIRECT	oligodendrocyte development	RT		5	0.5	0.016	0.3
	GOTERM_BP_DIRECT	amino acid transport	RT		6	0.7	0.017	0.31
	GOTERM_BP_DIRECT	epithelial to mesenchymal transition involved in endocardial cushion formation	RT		4	0.4	0.017	0.31
	GOTERM_BP_DIRECT	aorta morphogenesis	RT		4	0.4	0.017	0.31
	GOTERM_BP_DIRECT	atrial septum morphogenesis	RT		4	0.4	0.017	0.31
	GOTERM_BP_DIRECT	intracellular signal transduction	RT		28	3	0.017	0.31
	GOTERM_BP_DIRECT	lipid transport	RT		9	1	0.017	0.31
	GOTERM_BP_DIRECT	positive regulation of integrin-mediated signaling pathway	RT		3	0.3	0.017	0.31
	GOTERM_BP_DIRECT	mesenchymal cell development	RT		3	0.3	0.017	0.31
	GOTERM_BP_DIRECT	positive regulation of endothelial cell chemotaxis by VEGF-activated vascular endothelial growth factor receptor signaling pathway	RT		3	0.3	0.017	0.31
	GOTERM_BP_DIRECT	positive regulation of epithelial to mesenchymal transition involved in endocardial cushion formation	RT		3	0.3	0.017	0.31
	GOTERM_BP_DIRECT	endocardial cell differentiation	RT		3	0.3	0.017	0.31
	GOTERM_BP_DIRECT	negative regulation of endothelial cell differentiation	RT		3	0.3	0.017	0.31
	GOTERM_BP_DIRECT	skeletal muscle cell differentiation	RT		7	0.8	0.019	0.33
	GOTERM_BP_DIRECT	cortical actin cytoskeleton organization	RT		5	0.5	0.019	0.33
	GOTERM_BP_DIRECT	negative regulation of MAP kinase activity	RT		6	0.7	0.019	0.33
	GOTERM_BP_DIRECT	positive regulation of neuron differentiation	RT		9	1	0.019	0.34
	GOTERM_BP_DIRECT	negative regulation of transforming growth factor beta receptor signaling pathway	RT		8	0.9	0.02	0.35
	GOTERM_BP_DIRECT	positive regulation of endothelial cell apoptotic process	RT		4	0.4	0.021	0.35
	GOTERM_BP_DIRECT	positive regulation of cholesterol efflux	RT		4	0.4	0.021	0.35
	GOTERM_BP_DIRECT	negative regulation of inflammatory response	RT		9	1	0.021	0.35
	GOTERM_BP_DIRECT	positive regulation of cell differentiation	RT		6	0.7	0.021	0.35
	GOTERM_BP_DIRECT	amino acid transmembrane transport	RT		5	0.5	0.021	0.36
	GOTERM_BP_DIRECT	ventricular cardiac muscle tissue morphogenesis	RT		5	0.5	0.021	0.36
	GOTERM_BP_DIRECT	sprouting angiogenesis	RT		5	0.5	0.021	0.36
	GOTERM_BP_DIRECT	negative regulation of cell migration	RT		10	1.1	0.022	0.36
	GOTERM_BP_DIRECT	cell chemotaxis	RT		8	0.9	0.022	0.36
	GOTERM_BP_DIRECT	ossification	RT		9	1	0.022	0.37
	GOTERM_BP_DIRECT	substrate adhesion-dependent cell spreading	RT		6	0.7	0.023	0.37
	GOTERM_BP_DIRECT	induction of positive chemotaxis	RT		4	0.4	0.025	0.4
	GOTERM_BP_DIRECT	embryonic heart tube development	RT		4	0.4	0.025	0.4
	GOTERM_BP_DIRECT	apoptotic cell clearance	RT		4	0.4	0.025	0.4
	GOTERM_BP_DIRECT	vascular smooth muscle cell development	RT		3	0.3	0.025	0.4
	GOTERM_BP_DIRECT	response to corticosteroid	RT		3	0.3	0.025	0.4
	GOTERM_BP_DIRECT	endothelium development	RT		3	0.3	0.025	0.4
	GOTERM_BP_DIRECT	positive regulation of mast cell chemotaxis	RT		3	0.3	0.025	0.4
	GOTERM_BP_DIRECT	vascular endothelial growth factor signaling pathway	RT		3	0.3	0.025	0.4
	GOTERM_BP_DIRECT	response to progesterone	RT		6	0.7	0.026	0.4
	GOTERM_BP_DIRECT	integrin-mediated signaling pathway	RT		10	1.1	0.028	0.42
	GOTERM_BP_DIRECT	metanephros development	RT		5	0.5	0.028	0.42
	GOTERM_BP_DIRECT	hair follicle morphogenesis	RT		5	0.5	0.028	0.42
	GOTERM_BP_DIRECT	stem cell differentiation	RT		5	0.5	0.028	0.42
	GOTERM_BP_DIRECT	cell proliferation	RT		25	2.7	0.029	0.43
	GOTERM_BP_DIRECT	smoothened signaling pathway	RT		8	0.9	0.029	0.44
	GOTERM_BP_DIRECT	sensory perception of sound	RT		12	1.3	0.03	0.44
	GOTERM_BP_DIRECT	camera-type eye morphogenesis	RT		4	0.4	0.03	0.44
	GOTERM_BP_DIRECT	embryonic digestive tract development	RT		4	0.4	0.03	0.44
	GOTERM_BP_DIRECT	positive regulation of p38MAPK cascade	RT		4	0.4	0.03	0.44
	GOTERM_BP_DIRECT	positive regulation of vascular endothelial growth factor receptor signaling pathway	RT		4	0.4	0.03	0.44
	GOTERM_BP_DIRECT	response to toxic substance	RT		9	1	0.031	0.45
	GOTERM_BP_DIRECT	platelet aggregation	RT		6	0.7	0.031	0.45
	GOTERM_BP_DIRECT	response to retinoic acid	RT		6	0.7	0.031	0.45
	GOTERM_BP_DIRECT	skeletal muscle fiber development	RT		5	0.5	0.031	0.45
	GOTERM_BP_DIRECT	positive regulation of cytosolic calcium ion concentration involved in phospholipase C-activating G-protein coupled signaling pathway	RT		5	0.5	0.031	0.45
	GOTERM_BP_DIRECT	ventricular septum development	RT		5	0.5	0.031	0.45
	GOTERM_BP_DIRECT	cellular response to retinoic acid	RT		8	0.9	0.031	0.45
	GOTERM_BP_DIRECT	receptor-mediated endocytosis	RT		15	1.6	0.032	0.45
	GOTERM_BP_DIRECT	embryonic digit morphogenesis	RT		7	0.8	0.033	0.47
	GOTERM_BP_DIRECT	pericardium morphogenesis	RT		3	0.3	0.034	0.47
	GOTERM_BP_DIRECT	central nervous system myelination	RT		3	0.3	0.034	0.47
	GOTERM_BP_DIRECT	lung lobe morphogenesis	RT		3	0.3	0.034	0.47
	GOTERM_BP_DIRECT	ossification involved in bone maturation	RT		3	0.3	0.034	0.47
	GOTERM_BP_DIRECT	xenobiotic transport	RT		3	0.3	0.034	0.47
	GOTERM_BP_DIRECT	response to laminar fluid shear stress	RT		3	0.3	0.034	0.47
	GOTERM_BP_DIRECT	blood vessel endothelial cell proliferation involved in sprouting angiogenesis	RT		3	0.3	0.034	0.47
	GOTERM_BP_DIRECT	retina vasculature development in camera-type eye	RT		3	0.3	0.034	0.47
	GOTERM_BP_DIRECT	negative regulation of glial cell proliferation	RT		3	0.3	0.034	0.47
	GOTERM_BP_DIRECT	marginal zone B cell differentiation	RT		3	0.3	0.034	0.47
	GOTERM_BP_DIRECT	regulation of somitogenesis	RT		3	0.3	0.034	0.47
	GOTERM_BP_DIRECT	negative regulation of fat cell differentiation	RT		6	0.7	0.034	0.47
	GOTERM_BP_DIRECT	neuron fate commitment	RT		4	0.4	0.035	0.48
	GOTERM_BP_DIRECT	actin filament-based movement	RT		4	0.4	0.035	0.48
	GOTERM_BP_DIRECT	positive regulation of heart rate	RT		4	0.4	0.035	0.48
	GOTERM_BP_DIRECT	filopodium assembly	RT		4	0.4	0.035	0.48
	GOTERM_BP_DIRECT	cellular response to hydrogen peroxide	RT		7	0.8	0.036	0.49
	GOTERM_BP_DIRECT	protein autophosphorylation	RT		14	1.5	0.036	0.49
	GOTERM_BP_DIRECT	positive regulation of sequence-specific DNA binding transcription factor activity	RT		10	1.1	0.038	0.5
	GOTERM_BP_DIRECT	retina development in camera-type eye	RT		7	0.8	0.039	0.51
	GOTERM_BP_DIRECT	positive regulation of axon extension	RT		5	0.5	0.039	0.51
	GOTERM_BP_DIRECT	response to peptide hormone	RT		6	0.7	0.04	0.52
	GOTERM_BP_DIRECT	cytoskeleton-dependent intracellular transport	RT		4	0.4	0.041	0.52
	GOTERM_BP_DIRECT	cell fate specification	RT		4	0.4	0.041	0.52
	GOTERM_BP_DIRECT	response to mechanical stimulus	RT		7	0.8	0.042	0.52
	GOTERM_BP_DIRECT	positive regulation of MAP kinase activity	RT		7	0.8	0.042	0.52
	GOTERM_BP_DIRECT	activation of protein kinase activity	RT		6	0.7	0.044	0.54
	GOTERM_BP_DIRECT	surfactant homeostasis	RT		3	0.3	0.044	0.54
	GOTERM_BP_DIRECT	neurotransmitter uptake	RT		3	0.3	0.044	0.54
	GOTERM_BP_DIRECT	cGMP-mediated signaling	RT		3	0.3	0.044	0.54
	GOTERM_BP_DIRECT	tube formation	RT		3	0.3	0.044	0.54
	GOTERM_BP_DIRECT	dorsal aorta morphogenesis	RT		3	0.3	0.044	0.54
	GOTERM_BP_DIRECT	nuclear-transcribed mRNA catabolic process, deadenylation-dependent decay	RT		3	0.3	0.044	0.54
	GOTERM_BP_DIRECT	myoblast migration	RT		3	0.3	0.044	0.54
	GOTERM_BP_DIRECT	heart trabecula morphogenesis	RT		3	0.3	0.044	0.54
	GOTERM_BP_DIRECT	regulation of stem cell proliferation	RT		3	0.3	0.044	0.54
	GOTERM_BP_DIRECT	macropinocytosis	RT		3	0.3	0.044	0.54
	GOTERM_BP_DIRECT	lymph vessel development	RT		3	0.3	0.044	0.54
	GOTERM_BP_DIRECT	negative regulation of platelet activation	RT		3	0.3	0.044	0.54
	GOTERM_BP_DIRECT	regulation of apoptotic process	RT		16	1.7	0.044	0.54
	GOTERM_BP_DIRECT	negative regulation of smoothened signaling pathway	RT		4	0.4	0.047	0.56
	GOTERM_BP_DIRECT	negative regulation of myeloid cell differentiation	RT		4	0.4	0.047	0.56
	GOTERM_BP_DIRECT	positive regulation of protein export from nucleus	RT		4	0.4	0.047	0.56
	GOTERM_BP_DIRECT	cytoskeleton organization	RT		13	1.4	0.047	0.56
	GOTERM_BP_DIRECT	myelination	RT		6	0.7	0.048	0.56
	GOTERM_BP_DIRECT	retinoid metabolic process	RT		7	0.8	0.048	0.56
	GOTERM_BP_DIRECT	bicellular tight junction assembly	RT		5	0.5	0.048	0.56
	GOTERM_BP_DIRECT	response to antibiotic	RT		5	0.5	0.048	0.56
	GOTERM_BP_DIRECT	regulation of cell differentiation	RT		5	0.5	0.048	0.56
	GOTERM_BP_DIRECT	chloride transmembrane transport	RT		9	1	0.048	0.56
	GOTERM_BP_DIRECT	neural tube closure	RT		8	0.9	0.049	0.56
	GOTERM_BP_DIRECT	positive regulation of fat cell differentiation	RT		6	0.7	0.052	0.58
	GOTERM_BP_DIRECT	regulation of vasoconstriction	RT		4	0.4	0.053	0.59
	GOTERM_BP_DIRECT	cellular response to glucocorticoid stimulus	RT		4	0.4	0.053	0.59
	GOTERM_BP_DIRECT	melanocyte differentiation	RT		4	0.4	0.053	0.59
	GOTERM_BP_DIRECT	protein localization to plasma membrane	RT		7	0.8	0.054	0.6
	GOTERM_BP_DIRECT	visual perception	RT		15	1.6	0.055	0.6
	GOTERM_BP_DIRECT	chondrocyte proliferation	RT		3	0.3	0.055	0.6
	GOTERM_BP_DIRECT	notochord development	RT		3	0.3	0.055	0.6
	GOTERM_BP_DIRECT	somatic stem cell division	RT		3	0.3	0.055	0.6
	GOTERM_BP_DIRECT	embryonic heart tube morphogenesis	RT		3	0.3	0.055	0.6
	GOTERM_BP_DIRECT	positive regulation of phospholipase C activity	RT		3	0.3	0.055	0.6
	GOTERM_BP_DIRECT	adherens junction assembly	RT		3	0.3	0.055	0.6
	GOTERM_BP_DIRECT	hemostasis	RT		3	0.3	0.055	0.6
	GOTERM_BP_DIRECT	germ cell migration	RT		3	0.3	0.055	0.6
	GOTERM_BP_DIRECT	positive regulation of alpha-beta T cell differentiation	RT		3	0.3	0.055	0.6
	GOTERM_BP_DIRECT	regulation of protein phosphorylation	RT		5	0.5	0.058	0.62
	GOTERM_BP_DIRECT	bone mineralization	RT		5	0.5	0.058	0.62
	GOTERM_BP_DIRECT	lung alveolus development	RT		5	0.5	0.058	0.62
	GOTERM_BP_DIRECT	response to organic cyclic compound	RT		6	0.7	0.06	0.63
	GOTERM_BP_DIRECT	positive regulation of axonogenesis	RT		4	0.4	0.06	0.63
	GOTERM_BP_DIRECT	positive regulation of focal adhesion assembly	RT		4	0.4	0.06	0.63
	GOTERM_BP_DIRECT	regulation of sodium ion transport	RT		4	0.4	0.06	0.63
	GOTERM_BP_DIRECT	mammary gland development	RT		4	0.4	0.06	0.63
	GOTERM_BP_DIRECT	pancreas development	RT		4	0.4	0.06	0.63
	GOTERM_BP_DIRECT	negative regulation of neuron apoptotic process	RT		11	1.2	0.061	0.63
	GOTERM_BP_DIRECT	triglyceride metabolic process	RT		5	0.5	0.063	0.64
	GOTERM_BP_DIRECT	hematopoietic progenitor cell differentiation	RT		7	0.8	0.066	0.66
	GOTERM_BP_DIRECT	regulation of small GTPase mediated signal transduction	RT		11	1.2	0.066	0.66
	GOTERM_BP_DIRECT	bleb assembly	RT		3	0.3	0.067	0.66
	GOTERM_BP_DIRECT	tongue development	RT		3	0.3	0.067	0.66
	GOTERM_BP_DIRECT	regulation of keratinocyte differentiation	RT		3	0.3	0.067	0.66
	GOTERM_BP_DIRECT	Sertoli cell development	RT		3	0.3	0.067	0.66
	GOTERM_BP_DIRECT	positive regulation of vascular permeability	RT		3	0.3	0.067	0.66
	GOTERM_BP_DIRECT	cell volume homeostasis	RT		3	0.3	0.067	0.66
	GOTERM_BP_DIRECT	cardiac septum morphogenesis	RT		3	0.3	0.067	0.66
	GOTERM_BP_DIRECT	positive regulation of vasculogenesis	RT		3	0.3	0.067	0.66
	GOTERM_BP_DIRECT	cardiac left ventricle morphogenesis	RT		3	0.3	0.067	0.66
	GOTERM_BP_DIRECT	multicellular organism development	RT		31	3.4	0.067	0.66
	GOTERM_BP_DIRECT	cartilage condensation	RT		4	0.4	0.068	0.66
	GOTERM_BP_DIRECT	positive regulation of cardiac muscle cell proliferation	RT		4	0.4	0.068	0.66
	GOTERM_BP_DIRECT	skeletal muscle tissue development	RT		6	0.7	0.069	0.67
	GOTERM_BP_DIRECT	positive regulation of protein kinase B signaling	RT		8	0.9	0.071	0.68
	GOTERM_BP_DIRECT	adult locomotory behavior	RT		6	0.7	0.073	0.69
	GOTERM_BP_DIRECT	inner ear morphogenesis	RT		6	0.7	0.073	0.69
	GOTERM_BP_DIRECT	cholesterol metabolic process	RT		7	0.8	0.074	0.69
	GOTERM_BP_DIRECT	negative regulation of protein kinase B signaling	RT		5	0.5	0.075	0.69
	GOTERM_BP_DIRECT	type B pancreatic cell development	RT		3	0.3	0.079	0.71
	GOTERM_BP_DIRECT	positive regulation of astrocyte differentiation	RT		3	0.3	0.079	0.71
	GOTERM_BP_DIRECT	positive regulation of osteoblast proliferation	RT		3	0.3	0.079	0.71
	GOTERM_BP_DIRECT	inositol phosphate-mediated signaling	RT		3	0.3	0.079	0.71
	GOTERM_BP_DIRECT	negative regulation of oligodendrocyte differentiation	RT		3	0.3	0.079	0.71
	GOTERM_BP_DIRECT	positive regulation of histone deacetylation	RT		3	0.3	0.079	0.71
	GOTERM_BP_DIRECT	response to muramyl dipeptide	RT		3	0.3	0.079	0.71
	GOTERM_BP_DIRECT	negative regulation of neural precursor cell proliferation	RT		3	0.3	0.079	0.71
	GOTERM_BP_DIRECT	bone remodeling	RT		3	0.3	0.079	0.71
	GOTERM_BP_DIRECT	positive regulation of mast cell degranulation	RT		3	0.3	0.079	0.71
	GOTERM_BP_DIRECT	positive regulation of endothelial cell differentiation	RT		3	0.3	0.079	0.71
	GOTERM_BP_DIRECT	regulation of cytokine secretion	RT		3	0.3	0.079	0.71
	GOTERM_BP_DIRECT	negative regulation of cell growth	RT		10	1.1	0.079	0.71
	GOTERM_BP_DIRECT	activation of JUN kinase activity	RT		5	0.5	0.081	0.71
	GOTERM_BP_DIRECT	embryo development	RT		5	0.5	0.081	0.71
	GOTERM_BP_DIRECT	endocytic recycling	RT		4	0.4	0.083	0.73
	GOTERM_BP_DIRECT	peripheral nervous system development	RT		4	0.4	0.083	0.73
	GOTERM_BP_DIRECT	ERK1 and ERK2 cascade	RT		4	0.4	0.083	0.73
	GOTERM_BP_DIRECT	positive regulation of presynaptic membrane organization	RT		2	0.2	0.085	0.73
	GOTERM_BP_DIRECT	regulation of keratinocyte apoptotic process	RT		2	0.2	0.085	0.73
	GOTERM_BP_DIRECT	regulation of SMAD protein import into nucleus	RT		2	0.2	0.085	0.73
	GOTERM_BP_DIRECT	negative regulation of Notch signaling pathway involved in somitogenesis	RT		2	0.2	0.085	0.73
	GOTERM_BP_DIRECT	positive regulation of skeletal muscle acetylcholine-gated channel clustering	RT		2	0.2	0.085	0.73
	GOTERM_BP_DIRECT	establishment of blood-brain barrier	RT		2	0.2	0.085	0.73
	GOTERM_BP_DIRECT	negative regulation of forebrain neuron differentiation	RT		2	0.2	0.085	0.73
	GOTERM_BP_DIRECT	cellular response to mineralocorticoid stimulus	RT		2	0.2	0.085	0.73
	GOTERM_BP_DIRECT	loop of Henle development	RT		2	0.2	0.085	0.73
	GOTERM_BP_DIRECT	ureter morphogenesis	RT		2	0.2	0.085	0.73
	GOTERM_BP_DIRECT	cardiac muscle tissue growth	RT		2	0.2	0.085	0.73
	GOTERM_BP_DIRECT	proline metabolic process	RT		2	0.2	0.085	0.73
	GOTERM_BP_DIRECT	lateral inhibition	RT		2	0.2	0.085	0.73
	GOTERM_BP_DIRECT	positive regulation of intracellular mRNA localization	RT		2	0.2	0.085	0.73
	GOTERM_BP_DIRECT	fibroblast growth factor receptor signaling pathway involved in orbitofrontal cortex development	RT		2	0.2	0.085	0.73
	GOTERM_BP_DIRECT	response to alcohol	RT		2	0.2	0.085	0.73
	GOTERM_BP_DIRECT	developmental growth involved in morphogenesis	RT		2	0.2	0.085	0.73
	GOTERM_BP_DIRECT	negative regulation of muscle hyperplasia	RT		2	0.2	0.085	0.73
	GOTERM_BP_DIRECT	negative regulation of intracellular signal transduction	RT		2	0.2	0.085	0.73
	GOTERM_BP_DIRECT	nuclear-transcribed mRNA catabolic process, deadenylation-independent decay	RT		2	0.2	0.085	0.73
	GOTERM_BP_DIRECT	stem cell fate specification	RT		2	0.2	0.085	0.73
	GOTERM_BP_DIRECT	coronary vein morphogenesis	RT		2	0.2	0.085	0.73
	GOTERM_BP_DIRECT	axon guidance	RT		12	1.3	0.085	0.73
	GOTERM_BP_DIRECT	negative regulation of osteoblast differentiation	RT		5	0.5	0.087	0.74
	GOTERM_BP_DIRECT	somitogenesis	RT		5	0.5	0.087	0.74
	GOTERM_BP_DIRECT	positive regulation of neuron projection development	RT		8	0.9	0.091	0.75
	GOTERM_BP_DIRECT	actin filament organization	RT		7	0.8	0.091	0.75
	GOTERM_BP_DIRECT	leukocyte cell-cell adhesion	RT		4	0.4	0.092	0.75
	GOTERM_BP_DIRECT	positive regulation of cell cycle arrest	RT		4	0.4	0.092	0.75
	GOTERM_BP_DIRECT	phosphatidylcholine biosynthetic process	RT		4	0.4	0.092	0.75
	GOTERM_BP_DIRECT	embryonic camera-type eye morphogenesis	RT		3	0.3	0.093	0.75
	GOTERM_BP_DIRECT	regulation of epithelial cell proliferation	RT		3	0.3	0.093	0.75
	GOTERM_BP_DIRECT	negative regulation of cytokine secretion	RT		3	0.3	0.093	0.75
	GOTERM_BP_DIRECT	establishment of epithelial cell polarity	RT		3	0.3	0.093	0.75
	GOTERM_BP_DIRECT	negative regulation of blood coagulation	RT		3	0.3	0.093	0.75
	GOTERM_BP_DIRECT	cell junction assembly	RT		3	0.3	0.093	0.75
	GOTERM_BP_DIRECT	semaphorin-plexin signaling pathway involved in axon guidance	RT		3	0.3	0.093	0.75
	GOTERM_BP_DIRECT	3'-UTR-mediated mRNA destabilization	RT		3	0.3	0.093	0.75
	GOTERM_BP_DIRECT	peptidyl-tyrosine autophosphorylation	RT		5	0.5	0.093	0.76
	GOTERM_BP_DIRECT	embryonic limb morphogenesis	RT		5	0.5	0.093	0.76
	GOTERM_BP_DIRECT	cell growth	RT		6	0.7	0.094	0.76
	GOTERM_BP_DIRECT	negative regulation of epithelial cell proliferation	RT		6	0.7	0.094	0.76
	GOTERM_BP_DIRECT	ion transport	RT		10	1.1	0.1	0.78

## Sheet: SPs
Sublist	Category	Term	RT	Genes	Count	%	P-Value	Benjamini
	KEGG_PATHWAY	Focal adhesion	RT		37	4	3.8e-12	9.3e-10
	KEGG_PATHWAY	ECM-receptor interaction	RT		20	2.2	1.3e-08	1.6e-06
	KEGG_PATHWAY	Pathways in cancer	RT		39	4.2	1.4e-05	0.0012
	KEGG_PATHWAY	Proteoglycans in cancer	RT		25	2.7	2e-05	0.0012
	KEGG_PATHWAY	PI3K-Akt signaling pathway	RT		35	3.8	2.8e-05	0.0014
	KEGG_PATHWAY	Protein digestion and absorption	RT		15	1.6	5.3e-05	0.0022
	KEGG_PATHWAY	Notch signaling pathway	RT		10	1.1	0.00033	0.012
	KEGG_PATHWAY	Leukocyte transendothelial migration	RT		16	1.7	0.00039	0.012
	KEGG_PATHWAY	Amoebiasis	RT		15	1.6	0.00041	0.011
	KEGG_PATHWAY	Adherens junction	RT		11	1.2	0.0016	0.04
	KEGG_PATHWAY	Hippo signaling pathway	RT		17	1.8	0.0019	0.041
	KEGG_PATHWAY	Regulation of actin cytoskeleton	RT		21	2.3	0.0021	0.042
	KEGG_PATHWAY	Colorectal cancer	RT		10	1.1	0.0023	0.042
	KEGG_PATHWAY	Thyroid hormone signaling pathway	RT		14	1.5	0.0026	0.044
	KEGG_PATHWAY	Basal cell carcinoma	RT		9	1	0.0039	0.062
	KEGG_PATHWAY	Wnt signaling pathway	RT		15	1.6	0.0052	0.078
	KEGG_PATHWAY	Small cell lung cancer	RT		11	1.2	0.0063	0.087
	KEGG_PATHWAY	Axon guidance	RT		14	1.5	0.0065	0.086
	KEGG_PATHWAY	Cell adhesion molecules (CAMs)	RT		15	1.6	0.0067	0.084
	KEGG_PATHWAY	MicroRNAs in cancer	RT		24	2.6	0.0077	0.091
	KEGG_PATHWAY	Arginine and proline metabolism	RT		8	0.9	0.0083	0.094
	KEGG_PATHWAY	MAPK signaling pathway	RT		22	2.4	0.0085	0.092
	KEGG_PATHWAY	HTLV-I infection	RT		22	2.4	0.0089	0.091
	KEGG_PATHWAY	Rap1 signaling pathway	RT		19	2.1	0.0097	0.096
	KEGG_PATHWAY	Tight junction	RT		14	1.5	0.012	0.11
	KEGG_PATHWAY	Signaling pathways regulating pluripotency of stem cells	RT		14	1.5	0.014	0.13
	KEGG_PATHWAY	Arrhythmogenic right ventricular cardiomyopathy (ARVC)	RT		9	1	0.018	0.15
	KEGG_PATHWAY	Platelet activation	RT		13	1.4	0.019	0.16
	KEGG_PATHWAY	Prostate cancer	RT		10	1.1	0.022	0.17
	KEGG_PATHWAY	Hypertrophic cardiomyopathy (HCM)	RT		9	1	0.029	0.22
	KEGG_PATHWAY	Central carbon metabolism in cancer	RT		8	0.9	0.03	0.21
	KEGG_PATHWAY	Insulin resistance	RT		11	1.2	0.03	0.21
	KEGG_PATHWAY	Endometrial cancer	RT		7	0.8	0.034	0.23
	KEGG_PATHWAY	Dorso-ventral axis formation	RT		5	0.5	0.036	0.23
	KEGG_PATHWAY	Ras signaling pathway	RT		18	2	0.037	0.23
	KEGG_PATHWAY	Glutamatergic synapse	RT		11	1.2	0.041	0.25
	KEGG_PATHWAY	Dilated cardiomyopathy	RT		9	1	0.043	0.25
	KEGG_PATHWAY	TGF-beta signaling pathway	RT		9	1	0.043	0.25
	KEGG_PATHWAY	Fc gamma R-mediated phagocytosis	RT		9	1	0.043	0.25
	KEGG_PATHWAY	Thyroid cancer	RT		5	0.5	0.045	0.26
	KEGG_PATHWAY	Toxoplasmosis	RT		11	1.2	0.05	0.28
	KEGG_PATHWAY	Gastric acid secretion	RT		8	0.9	0.055	0.29
	KEGG_PATHWAY	Biosynthesis of amino acids	RT		8	0.9	0.058	0.3
	KEGG_PATHWAY	Arginine biosynthesis	RT		4	0.4	0.065	0.33
	KEGG_PATHWAY	VEGF signaling pathway	RT		7	0.8	0.066	0.32
	KEGG_PATHWAY	Bacterial invasion of epithelial cells	RT		8	0.9	0.073	0.35
	KEGG_PATHWAY	Cytokine-cytokine receptor interaction	RT		17	1.8	0.075	0.35
	KEGG_PATHWAY	Shigellosis	RT		7	0.8	0.079	0.36
	KEGG_PATHWAY	Alanine, aspartate and glutamate metabolism	RT		5	0.5	0.08	0.36
	KEGG_PATHWAY	Pancreatic cancer	RT		7	0.8	0.084	0.36
	KEGG_PATHWAY	Renal cell carcinoma	RT		7	0.8	0.084	0.36
	KEGG_PATHWAY	Proximal tubule bicarbonate reclamation	RT		4	0.4	0.091	0.38
	KEGG_PATHWAY	PPAR signaling pathway	RT		7	0.8	0.094	0.39
	KEGG_PATHWAY	FoxO signaling pathway	RT		11	1.2	0.099	0.4
