# Supplementary material for: Identification of the Molecular Events Involved in the Development of Prefrontal Cortex Through the Analysis of RNA-Seq Data From BrainSpan
Source: ASN Neuro. 2019 Jun 18;11:1759091419854627. doi: 10.1177/1759091419854627 (PMC6582306; doi:10.1177/1759091419854627)
Supplement: Supplemental Material2 - Supplemental material for Identification of the Molecular Events Involved in the Development of Prefrontal Cortex Through the Analysis of RNA-Seq Data From BrainSpan [file Supplemental_Material2.zip › OFC/OFC1/BPs & SPs-1.xlsx]

## Sheet: BPs
Sublist	Category	Term	RT	Genes	Count	%	P-Value	Benjamini
	GOTERM_BP_DIRECT	cell division	RT		113	5.6	9.8e-29	5.1e-25
	GOTERM_BP_DIRECT	extracellular matrix organization	RT		77	3.8	9.2e-26	2.4e-22
	GOTERM_BP_DIRECT	DNA replication	RT		65	3.2	1.2e-23	2e-20
	GOTERM_BP_DIRECT	mitotic nuclear division	RT		81	4	4.1e-21	5.3e-18
	GOTERM_BP_DIRECT	sister chromatid cohesion	RT		45	2.2	2.2e-17	2.3e-14
	GOTERM_BP_DIRECT	G1/S transition of mitotic cell cycle	RT		44	2.2	9.1e-17	9.7e-14
	GOTERM_BP_DIRECT	collagen fibril organization	RT		23	1.1	2.2e-12	1.6e-09
	GOTERM_BP_DIRECT	chromosome segregation	RT		30	1.5	7.3e-12	4.7e-09
	GOTERM_BP_DIRECT	ureteric bud development	RT		22	1.1	1.2e-11	6.9e-09
	GOTERM_BP_DIRECT	positive regulation of transcription from RNA polymerase II promoter	RT		170	8.4	2.4e-11	1.3e-08
	GOTERM_BP_DIRECT	cell adhesion	RT		96	4.8	4.8e-11	2.3e-08
	GOTERM_BP_DIRECT	negative regulation of transcription from RNA polymerase II promoter	RT		133	6.6	6.7e-11	2.9e-08
	GOTERM_BP_DIRECT	DNA replication initiation	RT		19	0.9	2.4e-10	9.6e-08
	GOTERM_BP_DIRECT	positive regulation of osteoblast differentiation	RT		26	1.3	3.7e-10	1.4e-07
	GOTERM_BP_DIRECT	cell proliferation	RT		79	3.9	6.5e-10	2.3e-07
	GOTERM_BP_DIRECT	skeletal system development	RT		41	2	1e-09	3.3e-07
	GOTERM_BP_DIRECT	heart development	RT		48	2.4	3.9e-09	1.2e-06
	GOTERM_BP_DIRECT	response to hypoxia	RT		46	2.3	4.5e-09	1.3e-06
	GOTERM_BP_DIRECT	positive regulation of transcription, DNA-templated	RT		97	4.8	1.2e-08	3.4e-06
	GOTERM_BP_DIRECT	CENP-A containing nucleosome assembly	RT		20	1	1.5e-08	3.7e-06
	GOTERM_BP_DIRECT	DNA strand elongation involved in DNA replication	RT		12	0.6	1.5e-08	3.9e-06
	GOTERM_BP_DIRECT	telomere maintenance via recombination	RT		17	0.8	2.3e-08	5.5e-06
	GOTERM_BP_DIRECT	cell migration	RT		44	2.2	4.2e-08	9.5e-06
	GOTERM_BP_DIRECT	G2/M transition of mitotic cell cycle	RT		37	1.8	1.4e-07	3e-05
	GOTERM_BP_DIRECT	positive regulation of gene expression	RT		57	2.8	1.5e-07	3.1e-05
	GOTERM_BP_DIRECT	collagen catabolic process	RT		23	1.1	2.5e-07	5.1e-05
	GOTERM_BP_DIRECT	mitotic sister chromatid segregation	RT		14	0.7	2.7e-07	5.3e-05
	GOTERM_BP_DIRECT	positive regulation of epithelial to mesenchymal transition	RT		16	0.8	3.2e-07	5.7e-05
	GOTERM_BP_DIRECT	glycosaminoglycan metabolic process	RT		15	0.7	3.1e-07	5.8e-05
	GOTERM_BP_DIRECT	response to drug	RT		62	3.1	4.4e-07	7.7e-05
	GOTERM_BP_DIRECT	negative regulation of cell proliferation	RT		75	3.7	5.2e-07	8.8e-05
	GOTERM_BP_DIRECT	negative regulation of apoptotic process	RT		82	4.1	1.2e-06	0.0002
	GOTERM_BP_DIRECT	wound healing	RT		25	1.2	1.3e-06	0.0002
	GOTERM_BP_DIRECT	negative regulation of canonical Wnt signaling pathway	RT		39	1.9	1.6e-06	0.00025
	GOTERM_BP_DIRECT	palate development	RT		24	1.2	1.8e-06	0.00027
	GOTERM_BP_DIRECT	angiogenesis	RT		48	2.4	2.2e-06	0.00032
	GOTERM_BP_DIRECT	muscle filament sliding	RT		16	0.8	2.8e-06	0.0004
	GOTERM_BP_DIRECT	face morphogenesis	RT		14	0.7	3.8e-06	0.00052
	GOTERM_BP_DIRECT	chondrocyte differentiation	RT		16	0.8	4.2e-06	0.00056
	GOTERM_BP_DIRECT	DNA repair	RT		49	2.4	4.3e-06	0.00057
	GOTERM_BP_DIRECT	metaphase plate congression	RT		9	0.4	4.8e-06	0.00061
	GOTERM_BP_DIRECT	DNA synthesis involved in DNA repair	RT		15	0.7	5.1e-06	0.00063
	GOTERM_BP_DIRECT	positive regulation of bone mineralization	RT		15	0.7	5.1e-06	0.00063
	GOTERM_BP_DIRECT	cellular response to ionizing radiation	RT		14	0.7	5.9e-06	0.0007
	GOTERM_BP_DIRECT	aging	RT		38	1.9	5.9e-06	0.00071
	GOTERM_BP_DIRECT	lung development	RT		23	1.1	6.7e-06	0.00076
	GOTERM_BP_DIRECT	regulation of transcription involved in G1/S transition of mitotic cell cycle	RT		12	0.6	6.6e-06	0.00077
	GOTERM_BP_DIRECT	embryonic digit morphogenesis	RT		19	0.9	9.1e-06	0.001
	GOTERM_BP_DIRECT	pulmonary valve morphogenesis	RT		8	0.4	1.2e-05	0.0013
	GOTERM_BP_DIRECT	cardiac septum morphogenesis	RT		8	0.4	1.2e-05	0.0013
	GOTERM_BP_DIRECT	cellular response to hypoxia	RT		26	1.3	1.3e-05	0.0014
	GOTERM_BP_DIRECT	ossification	RT		23	1.1	1.6e-05	0.0017
	GOTERM_BP_DIRECT	sprouting angiogenesis	RT		12	0.6	1.8e-05	0.0018
	GOTERM_BP_DIRECT	neuronal stem cell population maintenance	RT		11	0.5	1.9e-05	0.0019
	GOTERM_BP_DIRECT	osteoblast differentiation	RT		27	1.3	1.9e-05	0.0019
	GOTERM_BP_DIRECT	epithelial to mesenchymal transition	RT		14	0.7	2e-05	0.0019
	GOTERM_BP_DIRECT	cartilage development	RT		19	0.9	2.1e-05	0.0019
	GOTERM_BP_DIRECT	epithelial cell differentiation	RT		21	1	2.1e-05	0.002
	GOTERM_BP_DIRECT	response to peptide hormone	RT		16	0.8	2.3e-05	0.0021
	GOTERM_BP_DIRECT	extracellular matrix disassembly	RT		22	1.1	2.3e-05	0.0021
	GOTERM_BP_DIRECT	cell-cell adhesion	RT		52	2.6	2.4e-05	0.0022
	GOTERM_BP_DIRECT	regulation of cell cycle	RT		30	1.5	2.5e-05	0.0022
	GOTERM_BP_DIRECT	positive regulation of epithelial cell proliferation	RT		19	0.9	2.6e-05	0.0023
	GOTERM_BP_DIRECT	cell cycle	RT		44	2.2	2.9e-05	0.0024
	GOTERM_BP_DIRECT	neural tube closure	RT		22	1.1	2.9e-05	0.0024
	GOTERM_BP_DIRECT	positive regulation of cell proliferation	RT		78	3.9	3.4e-05	0.0028
	GOTERM_BP_DIRECT	negative regulation of neuron differentiation	RT		18	0.9	3.7e-05	0.003
	GOTERM_BP_DIRECT	vasculogenesis	RT		18	0.9	3.7e-05	0.003
	GOTERM_BP_DIRECT	response to estradiol	RT		24	1.2	4.7e-05	0.0036
	GOTERM_BP_DIRECT	platelet degranulation	RT		26	1.3	4.6e-05	0.0037
	GOTERM_BP_DIRECT	branching morphogenesis of an epithelial tube	RT		11	0.5	4.9e-05	0.0038
	GOTERM_BP_DIRECT	protein complex assembly	RT		28	1.4	5.2e-05	0.0039
	GOTERM_BP_DIRECT	positive regulation of fat cell differentiation	RT		16	0.8	5.5e-05	0.0041
	GOTERM_BP_DIRECT	kidney development	RT		23	1.1	5.6e-05	0.0041
	GOTERM_BP_DIRECT	glycosaminoglycan biosynthetic process	RT		15	0.7	5.7e-05	0.0041
	GOTERM_BP_DIRECT	multicellular organism development	RT		84	4.2	6.5e-05	0.0047
	GOTERM_BP_DIRECT	planar cell polarity pathway involved in neural tube closure	RT		8	0.4	6.8e-05	0.0048
	GOTERM_BP_DIRECT	nucleotide-excision repair, DNA gap filling	RT		11	0.5	7.7e-05	0.0053
	GOTERM_BP_DIRECT	positive regulation of cell-substrate adhesion	RT		14	0.7	7.7e-05	0.0053
	GOTERM_BP_DIRECT	regulation of gene expression	RT		25	1.2	7.9e-05	0.0053
	GOTERM_BP_DIRECT	positive regulation of neural precursor cell proliferation	RT		9	0.4	8.5e-05	0.0057
	GOTERM_BP_DIRECT	mitotic cytokinesis	RT		12	0.6	9.4e-05	0.0062
	GOTERM_BP_DIRECT	canonical Wnt signaling pathway	RT		22	1.1	9.7e-05	0.0063
	GOTERM_BP_DIRECT	positive regulation of smooth muscle cell proliferation	RT		18	0.9	9.8e-05	0.0063
	GOTERM_BP_DIRECT	negative regulation of osteoblast differentiation	RT		14	0.7	0.0001	0.0066
	GOTERM_BP_DIRECT	odontogenesis of dentin-containing tooth	RT		17	0.8	0.00011	0.0069
	GOTERM_BP_DIRECT	cell-matrix adhesion	RT		23	1.1	0.00012	0.0072
	GOTERM_BP_DIRECT	artery morphogenesis	RT		10	0.5	0.00014	0.0083
	GOTERM_BP_DIRECT	non-canonical Wnt signaling pathway	RT		9	0.4	0.00015	0.0088
	GOTERM_BP_DIRECT	DNA damage response, signal transduction by p53 class mediator resulting in cell cycle arrest	RT		18	0.9	0.00015	0.0091
	GOTERM_BP_DIRECT	inner ear development	RT		14	0.7	0.00019	0.011
	GOTERM_BP_DIRECT	embryonic cranial skeleton morphogenesis	RT		12	0.6	0.00019	0.011
	GOTERM_BP_DIRECT	negative regulation of Wnt signaling pathway	RT		16	0.8	0.0002	0.011
	GOTERM_BP_DIRECT	cartilage condensation	RT		10	0.5	0.00021	0.012
	GOTERM_BP_DIRECT	cochlea morphogenesis	RT		10	0.5	0.00021	0.012
	GOTERM_BP_DIRECT	cerebral cortex regionalization	RT		6	0.3	0.00022	0.012
	GOTERM_BP_DIRECT	chorio-allantoic fusion	RT		6	0.3	0.00022	0.012
	GOTERM_BP_DIRECT	in utero embryonic development	RT		37	1.8	0.00023	0.013
	GOTERM_BP_DIRECT	cellular response to retinoic acid	RT		19	0.9	0.00024	0.013
	GOTERM_BP_DIRECT	BMP signaling pathway	RT		20	1	0.00024	0.013
	GOTERM_BP_DIRECT	regulation of muscle contraction	RT		8	0.4	0.00024	0.013
	GOTERM_BP_DIRECT	odontogenesis	RT		11	0.5	0.00025	0.013
	GOTERM_BP_DIRECT	neuron differentiation	RT		23	1.1	0.00027	0.014
	GOTERM_BP_DIRECT	somatic stem cell population maintenance	RT		18	0.9	0.00028	0.015
	GOTERM_BP_DIRECT	positive regulation of angiogenesis	RT		26	1.3	0.0003	0.016
	GOTERM_BP_DIRECT	cellular response to vascular endothelial growth factor stimulus	RT		10	0.5	0.00031	0.016
	GOTERM_BP_DIRECT	positive regulation of fibroblast proliferation	RT		16	0.8	0.00031	0.016
	GOTERM_BP_DIRECT	embryonic hindlimb morphogenesis	RT		11	0.5	0.00035	0.017
	GOTERM_BP_DIRECT	patterning of blood vessels	RT		11	0.5	0.00035	0.017
	GOTERM_BP_DIRECT	cellular response to epidermal growth factor stimulus	RT		12	0.6	0.00035	0.018
	GOTERM_BP_DIRECT	type B pancreatic cell development	RT		7	0.3	0.00038	0.019
	GOTERM_BP_DIRECT	oxygen transport	RT		8	0.4	0.00041	0.02
	GOTERM_BP_DIRECT	regulation of cyclin-dependent protein serine/threonine kinase activity	RT		13	0.6	0.00044	0.021
	GOTERM_BP_DIRECT	transforming growth factor beta receptor signaling pathway	RT		22	1.1	0.00045	0.021
	GOTERM_BP_DIRECT	regulation of mitotic nuclear division	RT		10	0.5	0.00045	0.021
	GOTERM_BP_DIRECT	SMAD protein signal transduction	RT		17	0.8	0.0005	0.023
	GOTERM_BP_DIRECT	nucleosome assembly	RT		26	1.3	0.00052	0.024
	GOTERM_BP_DIRECT	negative regulation of transcription, DNA-templated	RT		77	3.8	0.00053	0.024
	GOTERM_BP_DIRECT	mitotic spindle midzone assembly	RT		6	0.3	0.00054	0.025
	GOTERM_BP_DIRECT	cellular response to hydrogen peroxide	RT		16	0.8	0.00059	0.027
	GOTERM_BP_DIRECT	response to wounding	RT		17	0.8	0.00061	0.027
	GOTERM_BP_DIRECT	outflow tract morphogenesis	RT		14	0.7	0.00065	0.029
	GOTERM_BP_DIRECT	brain development	RT		36	1.8	0.00065	0.029
	GOTERM_BP_DIRECT	astrocyte development	RT		8	0.4	0.00067	0.029
	GOTERM_BP_DIRECT	embryonic digestive tract development	RT		8	0.4	0.00067	0.029
	GOTERM_BP_DIRECT	regulation of epithelial cell proliferation	RT		7	0.3	0.00069	0.03
	GOTERM_BP_DIRECT	transcription from RNA polymerase II promoter	RT		78	3.9	0.00076	0.033
	GOTERM_BP_DIRECT	organ regeneration	RT		14	0.7	0.00081	0.034
	GOTERM_BP_DIRECT	positive regulation of BMP signaling pathway	RT		11	0.5	0.00087	0.037
	GOTERM_BP_DIRECT	glycosaminoglycan catabolic process	RT		10	0.5	0.00089	0.037
	GOTERM_BP_DIRECT	strand displacement	RT		10	0.5	0.00089	0.037
	GOTERM_BP_DIRECT	positive regulation of mesenchymal cell proliferation	RT		10	0.5	0.00089	0.037
	GOTERM_BP_DIRECT	bone development	RT		13	0.6	0.00093	0.039
	GOTERM_BP_DIRECT	negative regulation of stem cell differentiation	RT		6	0.3	0.0011	0.045
	GOTERM_BP_DIRECT	notochord development	RT		6	0.3	0.0011	0.045
	GOTERM_BP_DIRECT	positive regulation of apoptotic process	RT		50	2.5	0.0011	0.045
	GOTERM_BP_DIRECT	epithelial to mesenchymal transition involved in endocardial cushion formation	RT		7	0.3	0.0012	0.047
	GOTERM_BP_DIRECT	endodermal cell differentiation	RT		10	0.5	0.0012	0.048
	GOTERM_BP_DIRECT	hippo signaling	RT		10	0.5	0.0012	0.048
	GOTERM_BP_DIRECT	cellular response to transforming growth factor beta stimulus	RT		14	0.7	0.0012	0.049
	GOTERM_BP_DIRECT	DNA duplex unwinding	RT		13	0.6	0.0015	0.057
	GOTERM_BP_DIRECT	response to corticosteroid	RT		5	0.2	0.0015	0.059
	GOTERM_BP_DIRECT	positive regulation of exit from mitosis	RT		5	0.2	0.0015	0.059
	GOTERM_BP_DIRECT	pyrimidine nucleoside biosynthetic process	RT		5	0.2	0.0015	0.059
	GOTERM_BP_DIRECT	vascular smooth muscle cell development	RT		5	0.2	0.0015	0.059
	GOTERM_BP_DIRECT	homologous chromosome segregation	RT		5	0.2	0.0015	0.059
	GOTERM_BP_DIRECT	membrane raft assembly	RT		5	0.2	0.0015	0.059
	GOTERM_BP_DIRECT	male gonad development	RT		21	1	0.0015	0.059
	GOTERM_BP_DIRECT	growth	RT		10	0.5	0.0016	0.062
	GOTERM_BP_DIRECT	negative regulation of DNA binding	RT		10	0.5	0.0016	0.062
	GOTERM_BP_DIRECT	positive regulation of collagen biosynthetic process	RT		9	0.4	0.0017	0.063
	GOTERM_BP_DIRECT	smoothened signaling pathway	RT		17	0.8	0.0017	0.065
	GOTERM_BP_DIRECT	positive regulation of endothelial cell proliferation	RT		17	0.8	0.0017	0.065
	GOTERM_BP_DIRECT	cellular response to DNA damage stimulus	RT		37	1.8	0.0018	0.065
	GOTERM_BP_DIRECT	cellular response to growth factor stimulus	RT		13	0.6	0.0018	0.067
	GOTERM_BP_DIRECT	negative regulation of BMP signaling pathway	RT		13	0.6	0.0018	0.067
	GOTERM_BP_DIRECT	response to hydrogen peroxide	RT		14	0.7	0.0018	0.068
	GOTERM_BP_DIRECT	DNA unwinding involved in DNA replication	RT		6	0.3	0.002	0.073
	GOTERM_BP_DIRECT	embryonic eye morphogenesis	RT		6	0.3	0.002	0.073
	GOTERM_BP_DIRECT	membranous septum morphogenesis	RT		6	0.3	0.002	0.073
	GOTERM_BP_DIRECT	bleb assembly	RT		6	0.3	0.002	0.073
	GOTERM_BP_DIRECT	Ras protein signal transduction	RT		17	0.8	0.002	0.073
	GOTERM_BP_DIRECT	liver regeneration	RT		10	0.5	0.0021	0.076
	GOTERM_BP_DIRECT	cell fate commitment	RT		13	0.6	0.0022	0.078
	GOTERM_BP_DIRECT	positive regulation of endothelial cell migration	RT		13	0.6	0.0022	0.078
	GOTERM_BP_DIRECT	chromosome organization	RT		8	0.4	0.0022	0.078
	GOTERM_BP_DIRECT	inner ear receptor stereocilium organization	RT		8	0.4	0.0022	0.078
	GOTERM_BP_DIRECT	positive regulation of blood vessel endothelial cell migration	RT		8	0.4	0.0022	0.078
	GOTERM_BP_DIRECT	neuron projection extension	RT		8	0.4	0.0022	0.078
	GOTERM_BP_DIRECT	cellular response to mechanical stimulus	RT		17	0.8	0.0024	0.082
	GOTERM_BP_DIRECT	base-excision repair	RT		11	0.5	0.0025	0.085
	GOTERM_BP_DIRECT	mismatch repair	RT		11	0.5	0.0025	0.085
	GOTERM_BP_DIRECT	response to estrogen	RT		16	0.8	0.0025	0.086
	GOTERM_BP_DIRECT	positive regulation of neuron differentiation	RT		18	0.9	0.0026	0.087
	GOTERM_BP_DIRECT	mitotic spindle organization	RT		10	0.5	0.0028	0.093
	GOTERM_BP_DIRECT	cell adhesion mediated by integrin	RT		7	0.3	0.0029	0.095
	GOTERM_BP_DIRECT	mitotic G2 DNA damage checkpoint	RT		7	0.3	0.0029	0.095
	GOTERM_BP_DIRECT	mitotic chromosome condensation	RT		7	0.3	0.0029	0.095
	GOTERM_BP_DIRECT	ventricular cardiac muscle tissue morphogenesis	RT		9	0.4	0.003	0.1
	GOTERM_BP_DIRECT	chondroitin sulfate biosynthetic process	RT		9	0.4	0.003	0.1
	GOTERM_BP_DIRECT	translesion synthesis	RT		11	0.5	0.0031	0.1
	GOTERM_BP_DIRECT	regulation of cell proliferation	RT		33	1.6	0.0031	0.1
	GOTERM_BP_DIRECT	positive regulation of neuroblast proliferation	RT		8	0.4	0.0031	0.1
	GOTERM_BP_DIRECT	middle ear morphogenesis	RT		8	0.4	0.0031	0.1
	GOTERM_BP_DIRECT	negative regulation of fat cell differentiation	RT		12	0.6	0.0032	0.1
	GOTERM_BP_DIRECT	regulation of branching involved in prostate gland morphogenesis	RT		5	0.2	0.0032	0.1
	GOTERM_BP_DIRECT	bud elongation involved in lung branching	RT		5	0.2	0.0032	0.1
	GOTERM_BP_DIRECT	positive regulation of cell migration involved in sprouting angiogenesis	RT		5	0.2	0.0032	0.1
	GOTERM_BP_DIRECT	regulation of attachment of spindle microtubules to kinetochore	RT		5	0.2	0.0032	0.1
	GOTERM_BP_DIRECT	endothelial cell morphogenesis	RT		6	0.3	0.0034	0.11
	GOTERM_BP_DIRECT	positive regulation of endothelial cell differentiation	RT		6	0.3	0.0034	0.11
	GOTERM_BP_DIRECT	negative regulation of epithelial cell differentiation	RT		6	0.3	0.0034	0.11
	GOTERM_BP_DIRECT	apoptotic process	RT		81	4	0.0035	0.11
	GOTERM_BP_DIRECT	retinoid metabolic process	RT		15	0.7	0.0036	0.11
	GOTERM_BP_DIRECT	mitotic metaphase plate congression	RT		11	0.5	0.0038	0.12
	GOTERM_BP_DIRECT	canonical glycolysis	RT		9	0.4	0.004	0.12
	GOTERM_BP_DIRECT	DNA damage response, signal transduction by p53 class mediator resulting in transcription of p21 class mediator	RT		7	0.3	0.0042	0.13
	GOTERM_BP_DIRECT	spindle organization	RT		7	0.3	0.0042	0.13
	GOTERM_BP_DIRECT	forebrain radial glial cell differentiation	RT		4	0.2	0.0042	0.13
	GOTERM_BP_DIRECT	positive regulation of extracellular matrix assembly	RT		4	0.2	0.0042	0.13
	GOTERM_BP_DIRECT	arterial endothelial cell differentiation	RT		4	0.2	0.0042	0.13
	GOTERM_BP_DIRECT	negative regulation of angiogenesis	RT		15	0.7	0.0042	0.13
	GOTERM_BP_DIRECT	positive regulation of focal adhesion assembly	RT		8	0.4	0.0042	0.13
	GOTERM_BP_DIRECT	negative regulation of epithelial cell proliferation	RT		14	0.7	0.0045	0.13
	GOTERM_BP_DIRECT	negative regulation of extrinsic apoptotic signaling pathway	RT		11	0.5	0.0047	0.14
	GOTERM_BP_DIRECT	blood vessel development	RT		11	0.5	0.0047	0.14
	GOTERM_BP_DIRECT	axon extension involved in axon guidance	RT		6	0.3	0.0053	0.15
	GOTERM_BP_DIRECT	cell proliferation in forebrain	RT		6	0.3	0.0053	0.15
	GOTERM_BP_DIRECT	regulation of cell shape	RT		26	1.3	0.0055	0.16
	GOTERM_BP_DIRECT	glucose transport	RT		10	0.5	0.0056	0.16
	GOTERM_BP_DIRECT	response to X-ray	RT		8	0.4	0.0057	0.16
	GOTERM_BP_DIRECT	cell death	RT		11	0.5	0.0058	0.16
	GOTERM_BP_DIRECT	somitogenesis	RT		11	0.5	0.0058	0.16
	GOTERM_BP_DIRECT	negative regulation of chondrocyte differentiation	RT		7	0.3	0.0059	0.16
	GOTERM_BP_DIRECT	response to hyperoxia	RT		7	0.3	0.0059	0.16
	GOTERM_BP_DIRECT	cell-substrate adhesion	RT		7	0.3	0.0059	0.16
	GOTERM_BP_DIRECT	mesenchymal cell differentiation	RT		5	0.2	0.0059	0.16
	GOTERM_BP_DIRECT	bone trabecula formation	RT		5	0.2	0.0059	0.16
	GOTERM_BP_DIRECT	DNA replication checkpoint	RT		5	0.2	0.0059	0.16
	GOTERM_BP_DIRECT	heart trabecula morphogenesis	RT		5	0.2	0.0059	0.16
	GOTERM_BP_DIRECT	retina development in camera-type eye	RT		14	0.7	0.0061	0.17
	GOTERM_BP_DIRECT	inner ear morphogenesis	RT		13	0.6	0.0065	0.18
	GOTERM_BP_DIRECT	pattern specification process	RT		9	0.4	0.0065	0.18
	GOTERM_BP_DIRECT	pituitary gland development	RT		9	0.4	0.0065	0.18
	GOTERM_BP_DIRECT	positive regulation of cell cycle	RT		10	0.5	0.0069	0.19
	GOTERM_BP_DIRECT	glycolytic process	RT		10	0.5	0.0069	0.19
	GOTERM_BP_DIRECT	embryonic limb morphogenesis	RT		11	0.5	0.007	0.19
	GOTERM_BP_DIRECT	regulation of mitotic cell cycle	RT		11	0.5	0.007	0.19
	GOTERM_BP_DIRECT	response to mechanical stimulus	RT		14	0.7	0.0071	0.19
	GOTERM_BP_DIRECT	positive regulation of MAP kinase activity	RT		14	0.7	0.0071	0.19
	GOTERM_BP_DIRECT	cellular response to organic cyclic compound	RT		14	0.7	0.0071	0.19
	GOTERM_BP_DIRECT	negative regulation of myoblast differentiation	RT		8	0.4	0.0074	0.19
	GOTERM_BP_DIRECT	limb development	RT		8	0.4	0.0074	0.19
	GOTERM_BP_DIRECT	outflow tract septum morphogenesis	RT		8	0.4	0.0074	0.19
	GOTERM_BP_DIRECT	positive regulation of SMAD protein import into nucleus	RT		6	0.3	0.0079	0.2
	GOTERM_BP_DIRECT	neural crest cell development	RT		6	0.3	0.0079	0.2
	GOTERM_BP_DIRECT	anterior/posterior pattern specification	RT		17	0.8	0.0081	0.2
	GOTERM_BP_DIRECT	Notch signaling pathway	RT		22	1.1	0.008	0.21
	GOTERM_BP_DIRECT	cell fate determination	RT		7	0.3	0.008	0.21
	GOTERM_BP_DIRECT	cellular response to platelet-derived growth factor stimulus	RT		7	0.3	0.008	0.21
	GOTERM_BP_DIRECT	regulation of bone mineralization	RT		7	0.3	0.008	0.21
	GOTERM_BP_DIRECT	positive regulation of cell division	RT		12	0.6	0.0081	0.21
	GOTERM_BP_DIRECT	cellular response to amino acid stimulus	RT		12	0.6	0.0081	0.21
	GOTERM_BP_DIRECT	negative regulation of gene expression	RT		25	1.2	0.0081	0.21
	GOTERM_BP_DIRECT	negative regulation of endothelial cell proliferation	RT		9	0.4	0.0082	0.21
	GOTERM_BP_DIRECT	cellular response to dexamethasone stimulus	RT		9	0.4	0.0082	0.21
	GOTERM_BP_DIRECT	double-strand break repair via homologous recombination	RT		16	0.8	0.009	0.22
	GOTERM_BP_DIRECT	microtubule-based movement	RT		17	0.8	0.0092	0.22
	GOTERM_BP_DIRECT	positive regulation of pathway-restricted SMAD protein phosphorylation	RT		12	0.6	0.0095	0.23
	GOTERM_BP_DIRECT	cytokinesis	RT		12	0.6	0.0095	0.23
	GOTERM_BP_DIRECT	positive regulation of cell migration	RT		31	1.5	0.0095	0.23
	GOTERM_BP_DIRECT	positive regulation of endothelial cell chemotaxis by VEGF-activated vascular endothelial growth factor receptor signaling pathway	RT		4	0.2	0.0098	0.23
	GOTERM_BP_DIRECT	regulation of striated muscle tissue development	RT		4	0.2	0.0098	0.23
	GOTERM_BP_DIRECT	response to L-ascorbic acid	RT		4	0.2	0.0098	0.23
	GOTERM_BP_DIRECT	G1 to G0 transition	RT		4	0.2	0.0098	0.23
	GOTERM_BP_DIRECT	establishment of epithelial cell apical/basal polarity	RT		5	0.2	0.0098	0.23
	GOTERM_BP_DIRECT	DNA strand renaturation	RT		5	0.2	0.0098	0.23
	GOTERM_BP_DIRECT	regulation of mitotic metaphase/anaphase transition	RT		5	0.2	0.0098	0.23
	GOTERM_BP_DIRECT	regulation of ATPase activity	RT		5	0.2	0.0098	0.23
	GOTERM_BP_DIRECT	chondrocyte proliferation	RT		5	0.2	0.0098	0.23
	GOTERM_BP_DIRECT	Notch signaling involved in heart development	RT		5	0.2	0.0098	0.23
	GOTERM_BP_DIRECT	positive regulation of DNA replication	RT		11	0.5	0.01	0.24
	GOTERM_BP_DIRECT	neurogenesis	RT		11	0.5	0.01	0.24
	GOTERM_BP_DIRECT	positive regulation of stress fiber assembly	RT		11	0.5	0.01	0.24
	GOTERM_BP_DIRECT	protein localization to nucleus	RT		9	0.4	0.01	0.24
	GOTERM_BP_DIRECT	positive regulation of reactive oxygen species metabolic process	RT		9	0.4	0.01	0.24
	GOTERM_BP_DIRECT	neural tube development	RT		9	0.4	0.01	0.24
	GOTERM_BP_DIRECT	cellular response to BMP stimulus	RT		9	0.4	0.01	0.24
	GOTERM_BP_DIRECT	DNA damage response, detection of DNA damage	RT		10	0.5	0.01	0.24
	GOTERM_BP_DIRECT	muscle organ development	RT		18	0.9	0.01	0.24
	GOTERM_BP_DIRECT	cellular protein metabolic process	RT		22	1.1	0.011	0.25
	GOTERM_BP_DIRECT	olfactory bulb development	RT		7	0.3	0.011	0.25
	GOTERM_BP_DIRECT	positive regulation of chondrocyte differentiation	RT		7	0.3	0.011	0.25
	GOTERM_BP_DIRECT	regulation of smoothened signaling pathway	RT		7	0.3	0.011	0.25
	GOTERM_BP_DIRECT	tissue regeneration	RT		7	0.3	0.011	0.25
	GOTERM_BP_DIRECT	error-prone translesion synthesis	RT		7	0.3	0.011	0.25
	GOTERM_BP_DIRECT	positive regulation of branching involved in ureteric bud morphogenesis	RT		7	0.3	0.011	0.25
	GOTERM_BP_DIRECT	skeletal muscle cell differentiation	RT		12	0.6	0.011	0.25
	GOTERM_BP_DIRECT	positive regulation of endothelial cell apoptotic process	RT		6	0.3	0.011	0.25
	GOTERM_BP_DIRECT	cellular response to nitric oxide	RT		6	0.3	0.011	0.25
	GOTERM_BP_DIRECT	chromatin organization	RT		11	0.5	0.012	0.26
	GOTERM_BP_DIRECT	positive regulation of cell cycle arrest	RT		8	0.4	0.012	0.27
	GOTERM_BP_DIRECT	developmental growth	RT		8	0.4	0.012	0.27
	GOTERM_BP_DIRECT	regulation of ERK1 and ERK2 cascade	RT		8	0.4	0.012	0.27
	GOTERM_BP_DIRECT	nucleotide-excision repair, DNA incision, 5'-to lesion	RT		10	0.5	0.012	0.27
	GOTERM_BP_DIRECT	positive regulation of cell differentiation	RT		10	0.5	0.012	0.27
	GOTERM_BP_DIRECT	regulation of angiogenesis	RT		9	0.4	0.013	0.27
	GOTERM_BP_DIRECT	Rho protein signal transduction	RT		12	0.6	0.013	0.28
	GOTERM_BP_DIRECT	cellular response to UV	RT		11	0.5	0.014	0.3
	GOTERM_BP_DIRECT	integrin-mediated signaling pathway	RT		19	0.9	0.014	0.3
	GOTERM_BP_DIRECT	mitotic spindle assembly checkpoint	RT		7	0.3	0.014	0.3
	GOTERM_BP_DIRECT	response to steroid hormone	RT		7	0.3	0.014	0.3
	GOTERM_BP_DIRECT	positive regulation of smooth muscle cell migration	RT		7	0.3	0.014	0.3
	GOTERM_BP_DIRECT	cellular response to glucocorticoid stimulus	RT		7	0.3	0.014	0.3
	GOTERM_BP_DIRECT	G2 DNA damage checkpoint	RT		7	0.3	0.014	0.3
	GOTERM_BP_DIRECT	nucleotide-excision repair, DNA incision	RT		10	0.5	0.015	0.31
	GOTERM_BP_DIRECT	skeletal muscle tissue development	RT		12	0.6	0.015	0.31
	GOTERM_BP_DIRECT	negative regulation of retinoic acid receptor signaling pathway	RT		5	0.2	0.015	0.31
	GOTERM_BP_DIRECT	negative regulation of fibroblast growth factor receptor signaling pathway	RT		5	0.2	0.015	0.31
	GOTERM_BP_DIRECT	head development	RT		5	0.2	0.015	0.31
	GOTERM_BP_DIRECT	microtubule depolymerization	RT		5	0.2	0.015	0.31
	GOTERM_BP_DIRECT	protein localization to kinetochore	RT		5	0.2	0.015	0.31
	GOTERM_BP_DIRECT	endochondral ossification	RT		8	0.4	0.015	0.31
	GOTERM_BP_DIRECT	positive regulation of mitotic nuclear division	RT		8	0.4	0.015	0.31
	GOTERM_BP_DIRECT	DNA replication-dependent nucleosome assembly	RT		9	0.4	0.015	0.31
	GOTERM_BP_DIRECT	brown fat cell differentiation	RT		9	0.4	0.015	0.31
	GOTERM_BP_DIRECT	high-density lipoprotein particle remodeling	RT		6	0.3	0.015	0.31
	GOTERM_BP_DIRECT	cell migration involved in sprouting angiogenesis	RT		6	0.3	0.015	0.31
	GOTERM_BP_DIRECT	response to glucocorticoid	RT		14	0.7	0.016	0.32
	GOTERM_BP_DIRECT	regulation of blood pressure	RT		14	0.7	0.016	0.32
	GOTERM_BP_DIRECT	activation of protein kinase activity	RT		11	0.5	0.016	0.32
	GOTERM_BP_DIRECT	vascular endothelial growth factor receptor signaling pathway	RT		15	0.7	0.016	0.33
	GOTERM_BP_DIRECT	response to reactive oxygen species	RT		10	0.5	0.017	0.34
	GOTERM_BP_DIRECT	cellular response to gamma radiation	RT		7	0.3	0.018	0.35
	GOTERM_BP_DIRECT	muscular septum morphogenesis	RT		4	0.2	0.018	0.35
	GOTERM_BP_DIRECT	negative regulation of stress-activated MAPK cascade	RT		4	0.2	0.018	0.35
	GOTERM_BP_DIRECT	histone H3-K27 trimethylation	RT		4	0.2	0.018	0.35
	GOTERM_BP_DIRECT	collagen biosynthetic process	RT		4	0.2	0.018	0.35
	GOTERM_BP_DIRECT	cellular response to cisplatin	RT		4	0.2	0.018	0.35
	GOTERM_BP_DIRECT	double-strand break repair	RT		14	0.7	0.018	0.35
	GOTERM_BP_DIRECT	fat cell differentiation	RT		15	0.7	0.018	0.35
	GOTERM_BP_DIRECT	regulation of signal transduction by p53 class mediator	RT		22	1.1	0.018	0.35
	GOTERM_BP_DIRECT	protein kinase B signaling	RT		9	0.4	0.018	0.35
	GOTERM_BP_DIRECT	bone morphogenesis	RT		8	0.4	0.019	0.35
	GOTERM_BP_DIRECT	metanephros development	RT		8	0.4	0.019	0.35
	GOTERM_BP_DIRECT	negative regulation of neuron apoptotic process	RT		23	1.1	0.019	0.36
	GOTERM_BP_DIRECT	negative regulation of cell migration	RT		18	0.9	0.019	0.36
	GOTERM_BP_DIRECT	liver development	RT		15	0.7	0.02	0.37
	GOTERM_BP_DIRECT	regulation of cell migration	RT		15	0.7	0.02	0.37
	GOTERM_BP_DIRECT	camera-type eye development	RT		10	0.5	0.02	0.37
	GOTERM_BP_DIRECT	positive regulation of cartilage development	RT		6	0.3	0.02	0.37
	GOTERM_BP_DIRECT	neuroblast proliferation	RT		6	0.3	0.02	0.37
	GOTERM_BP_DIRECT	negative regulation of ossification	RT		6	0.3	0.02	0.37
	GOTERM_BP_DIRECT	endocardial cushion morphogenesis	RT		6	0.3	0.02	0.37
	GOTERM_BP_DIRECT	regulation of G1/S transition of mitotic cell cycle	RT		6	0.3	0.02	0.37
	GOTERM_BP_DIRECT	protein autophosphorylation	RT		28	1.4	0.021	0.38
	GOTERM_BP_DIRECT	positive regulation of osteoblast proliferation	RT		5	0.2	0.022	0.39
	GOTERM_BP_DIRECT	embryonic skeletal joint morphogenesis	RT		5	0.2	0.022	0.39
	GOTERM_BP_DIRECT	negative regulation of oligodendrocyte differentiation	RT		5	0.2	0.022	0.39
	GOTERM_BP_DIRECT	positive regulation of positive chemotaxis	RT		5	0.2	0.022	0.39
	GOTERM_BP_DIRECT	embryonic camera-type eye development	RT		5	0.2	0.022	0.39
	GOTERM_BP_DIRECT	lung alveolus development	RT		9	0.4	0.022	0.39
	GOTERM_BP_DIRECT	positive regulation of cardiac muscle cell proliferation	RT		7	0.3	0.022	0.4
	GOTERM_BP_DIRECT	response to organic substance	RT		8	0.4	0.023	0.4
	GOTERM_BP_DIRECT	ventricular septum development	RT		8	0.4	0.023	0.4
	GOTERM_BP_DIRECT	keratan sulfate biosynthetic process	RT		8	0.4	0.023	0.4
	GOTERM_BP_DIRECT	negative regulation of protein phosphorylation	RT		13	0.6	0.023	0.4
	GOTERM_BP_DIRECT	positive regulation of protein phosphorylation	RT		22	1.1	0.023	0.4
	GOTERM_BP_DIRECT	regulation of apoptotic process	RT		33	1.6	0.023	0.4
	GOTERM_BP_DIRECT	mitotic cell cycle	RT		10	0.5	0.024	0.41
	GOTERM_BP_DIRECT	platelet aggregation	RT		10	0.5	0.024	0.41
	GOTERM_BP_DIRECT	central nervous system development	RT		21	1	0.024	0.41
	GOTERM_BP_DIRECT	lipid transport	RT		15	0.7	0.025	0.42
	GOTERM_BP_DIRECT	axon guidance	RT		26	1.3	0.025	0.43
	GOTERM_BP_DIRECT	digestive tract development	RT		9	0.4	0.026	0.43
	GOTERM_BP_DIRECT	dentate gyrus development	RT		6	0.3	0.027	0.44
	GOTERM_BP_DIRECT	platelet-derived growth factor receptor signaling pathway	RT		8	0.4	0.027	0.44
	GOTERM_BP_DIRECT	ovarian follicle development	RT		10	0.5	0.028	0.45
	GOTERM_BP_DIRECT	protein heterotetramerization	RT		10	0.5	0.028	0.45
	GOTERM_BP_DIRECT	regulation of ubiquitin-protein ligase activity involved in mitotic cell cycle	RT		7	0.3	0.028	0.45
	GOTERM_BP_DIRECT	blood coagulation	RT		29	1.4	0.028	0.45
	GOTERM_BP_DIRECT	cellular oxidant detoxification	RT		14	0.7	0.029	0.45
	GOTERM_BP_DIRECT	cerebral cortex development	RT		12	0.6	0.029	0.46
	GOTERM_BP_DIRECT	muscle contraction	RT		19	0.9	0.029	0.46
	GOTERM_BP_DIRECT	activation of MAPK activity	RT		19	0.9	0.029	0.46
	GOTERM_BP_DIRECT	positive regulation of DNA-directed DNA polymerase activity	RT		4	0.2	0.029	0.46
	GOTERM_BP_DIRECT	response to folic acid	RT		4	0.2	0.029	0.46
	GOTERM_BP_DIRECT	lacrimal gland development	RT		4	0.2	0.029	0.46
	GOTERM_BP_DIRECT	antigen processing and presentation of endogenous peptide antigen via MHC class I	RT		4	0.2	0.029	0.46
	GOTERM_BP_DIRECT	prostate gland epithelium morphogenesis	RT		4	0.2	0.029	0.46
	GOTERM_BP_DIRECT	central nervous system myelination	RT		4	0.2	0.029	0.46
	GOTERM_BP_DIRECT	elastic fiber assembly	RT		4	0.2	0.029	0.46
	GOTERM_BP_DIRECT	response to laminar fluid shear stress	RT		4	0.2	0.029	0.46
	GOTERM_BP_DIRECT	negative regulation of glial cell proliferation	RT		4	0.2	0.029	0.46
	GOTERM_BP_DIRECT	marginal zone B cell differentiation	RT		4	0.2	0.029	0.46
	GOTERM_BP_DIRECT	salivary gland morphogenesis	RT		4	0.2	0.029	0.46
	GOTERM_BP_DIRECT	regulation of removal of superoxide radicals	RT		4	0.2	0.029	0.46
	GOTERM_BP_DIRECT	cellular response to hydroxyurea	RT		4	0.2	0.029	0.46
	GOTERM_BP_DIRECT	positive regulation of I-kappaB kinase/NF-kappaB signaling	RT		26	1.3	0.029	0.46
	GOTERM_BP_DIRECT	keratan sulfate catabolic process	RT		5	0.2	0.03	0.46
	GOTERM_BP_DIRECT	dermatan sulfate biosynthetic process	RT		5	0.2	0.03	0.46
	GOTERM_BP_DIRECT	kinetochore assembly	RT		5	0.2	0.03	0.46
	GOTERM_BP_DIRECT	response to caffeine	RT		5	0.2	0.03	0.46
	GOTERM_BP_DIRECT	organ induction	RT		5	0.2	0.03	0.46
	GOTERM_BP_DIRECT	negative regulation of vascular permeability	RT		5	0.2	0.03	0.46
	GOTERM_BP_DIRECT	positive regulation of catenin import into nucleus	RT		5	0.2	0.03	0.46
	GOTERM_BP_DIRECT	Roundabout signaling pathway	RT		5	0.2	0.03	0.46
	GOTERM_BP_DIRECT	mitotic spindle assembly	RT		9	0.4	0.03	0.46
	GOTERM_BP_DIRECT	cell maturation	RT		9	0.4	0.03	0.46
	GOTERM_BP_DIRECT	glandular epithelial cell development	RT		3	0.1	0.031	0.47
	GOTERM_BP_DIRECT	negative regulation of auditory receptor cell differentiation	RT		3	0.1	0.031	0.47
	GOTERM_BP_DIRECT	extracellular matrix constituent secretion	RT		3	0.1	0.031	0.47
	GOTERM_BP_DIRECT	distal tubule development	RT		3	0.1	0.031	0.47
	GOTERM_BP_DIRECT	positive regulation of DNA-dependent DNA replication	RT		3	0.1	0.031	0.47
	GOTERM_BP_DIRECT	ventricular zone neuroblast division	RT		3	0.1	0.031	0.47
	GOTERM_BP_DIRECT	kinetochore organization	RT		3	0.1	0.031	0.47
	GOTERM_BP_DIRECT	regulation of vasculogenesis	RT		3	0.1	0.031	0.47
	GOTERM_BP_DIRECT	leading strand elongation	RT		3	0.1	0.031	0.47
	GOTERM_BP_DIRECT	ureter smooth muscle cell differentiation	RT		3	0.1	0.031	0.47
	GOTERM_BP_DIRECT	ossification involved in bone remodeling	RT		3	0.1	0.031	0.47
	GOTERM_BP_DIRECT	cardiac vascular smooth muscle cell development	RT		3	0.1	0.031	0.47
	GOTERM_BP_DIRECT	retinal rod cell differentiation	RT		3	0.1	0.031	0.47
	GOTERM_BP_DIRECT	negative regulation of pro-B cell differentiation	RT		3	0.1	0.031	0.47
	GOTERM_BP_DIRECT	chordate embryonic development	RT		3	0.1	0.031	0.47
	GOTERM_BP_DIRECT	cranial nerve development	RT		3	0.1	0.031	0.47
	GOTERM_BP_DIRECT	sequestering of TGFbeta in extracellular matrix	RT		3	0.1	0.031	0.47
	GOTERM_BP_DIRECT	regulation of interleukin-6 production	RT		3	0.1	0.031	0.47
	GOTERM_BP_DIRECT	protein kinase D signaling	RT		3	0.1	0.031	0.47
	GOTERM_BP_DIRECT	DNA damage checkpoint	RT		8	0.4	0.032	0.49
	GOTERM_BP_DIRECT	response to testosterone	RT		8	0.4	0.032	0.49
	GOTERM_BP_DIRECT	spinal cord development	RT		8	0.4	0.032	0.49
	GOTERM_BP_DIRECT	steroid hormone mediated signaling pathway	RT		12	0.6	0.033	0.49
	GOTERM_BP_DIRECT	Wnt signaling pathway	RT		29	1.4	0.034	0.5
	GOTERM_BP_DIRECT	negative regulation of viral entry into host cell	RT		6	0.3	0.034	0.5
	GOTERM_BP_DIRECT	retinoic acid receptor signaling pathway	RT		6	0.3	0.034	0.5
	GOTERM_BP_DIRECT	negative regulation of endothelial cell migration	RT		6	0.3	0.034	0.5
	GOTERM_BP_DIRECT	DNA-dependent DNA replication	RT		6	0.3	0.034	0.5
	GOTERM_BP_DIRECT	face development	RT		6	0.3	0.034	0.5
	GOTERM_BP_DIRECT	cortical actin cytoskeleton organization	RT		7	0.3	0.034	0.5
	GOTERM_BP_DIRECT	proximal/distal pattern formation	RT		7	0.3	0.034	0.5
	GOTERM_BP_DIRECT	response to interferon-gamma	RT		7	0.3	0.034	0.5
	GOTERM_BP_DIRECT	peripheral nervous system development	RT		7	0.3	0.034	0.5
	GOTERM_BP_DIRECT	cell differentiation	RT		62	3.1	0.035	0.5
	GOTERM_BP_DIRECT	positive regulation of cytokinesis	RT		9	0.4	0.035	0.51
	GOTERM_BP_DIRECT	bicarbonate transport	RT		10	0.5	0.036	0.52
	GOTERM_BP_DIRECT	gluconeogenesis	RT		10	0.5	0.036	0.52
	GOTERM_BP_DIRECT	multicellular organism growth	RT		15	0.7	0.037	0.53
	GOTERM_BP_DIRECT	regulation of cell growth	RT		15	0.7	0.037	0.53
	GOTERM_BP_DIRECT	midbrain development	RT		8	0.4	0.038	0.53
	GOTERM_BP_DIRECT	mitotic cell cycle arrest	RT		5	0.2	0.04	0.55
	GOTERM_BP_DIRECT	regulation of myelination	RT		5	0.2	0.04	0.55
	GOTERM_BP_DIRECT	digestive tract morphogenesis	RT		5	0.2	0.04	0.55
	GOTERM_BP_DIRECT	cardiac muscle cell proliferation	RT		5	0.2	0.04	0.55
	GOTERM_BP_DIRECT	aorta morphogenesis	RT		5	0.2	0.04	0.55
	GOTERM_BP_DIRECT	negative regulation of astrocyte differentiation	RT		5	0.2	0.04	0.55
	GOTERM_BP_DIRECT	negative regulation by host of viral transcription	RT		5	0.2	0.04	0.55
	GOTERM_BP_DIRECT	lung morphogenesis	RT		5	0.2	0.04	0.55
	GOTERM_BP_DIRECT	response to magnesium ion	RT		5	0.2	0.04	0.55
	GOTERM_BP_DIRECT	hematopoietic progenitor cell differentiation	RT		13	0.6	0.04	0.55
	GOTERM_BP_DIRECT	hair follicle development	RT		9	0.4	0.04	0.55
	GOTERM_BP_DIRECT	lipoprotein metabolic process	RT		9	0.4	0.04	0.55
	GOTERM_BP_DIRECT	coronary vasculature development	RT		7	0.3	0.041	0.55
	GOTERM_BP_DIRECT	leukocyte cell-cell adhesion	RT		7	0.3	0.041	0.55
	GOTERM_BP_DIRECT	oligodendrocyte differentiation	RT		7	0.3	0.041	0.55
	GOTERM_BP_DIRECT	positive regulation of MAPK cascade	RT		15	0.7	0.041	0.55
	GOTERM_BP_DIRECT	retinal ganglion cell axon guidance	RT		6	0.3	0.042	0.56
	GOTERM_BP_DIRECT	adrenal gland development	RT		6	0.3	0.042	0.56
	GOTERM_BP_DIRECT	motor neuron axon guidance	RT		6	0.3	0.042	0.56
	GOTERM_BP_DIRECT	labyrinthine layer blood vessel development	RT		6	0.3	0.042	0.56
	GOTERM_BP_DIRECT	positive regulation of phospholipase activity	RT		4	0.2	0.043	0.57
	GOTERM_BP_DIRECT	regulation of stem cell proliferation	RT		4	0.2	0.043	0.57
	GOTERM_BP_DIRECT	paraxial mesoderm development	RT		4	0.2	0.043	0.57
	GOTERM_BP_DIRECT	astrocyte differentiation	RT		4	0.2	0.043	0.57
	GOTERM_BP_DIRECT	regulation of chromosome segregation	RT		4	0.2	0.043	0.57
	GOTERM_BP_DIRECT	positive regulation of double-strand break repair	RT		4	0.2	0.043	0.57
	GOTERM_BP_DIRECT	gland morphogenesis	RT		4	0.2	0.043	0.57
	GOTERM_BP_DIRECT	mammary gland epithelial cell proliferation	RT		4	0.2	0.043	0.57
	GOTERM_BP_DIRECT	regulation of mitotic spindle organization	RT		4	0.2	0.043	0.57
	GOTERM_BP_DIRECT	negative regulation of mitotic nuclear division	RT		4	0.2	0.043	0.57
	GOTERM_BP_DIRECT	retina morphogenesis in camera-type eye	RT		4	0.2	0.043	0.57
	GOTERM_BP_DIRECT	spongiotrophoblast layer development	RT		4	0.2	0.043	0.57
	GOTERM_BP_DIRECT	positive regulation of substrate adhesion-dependent cell spreading	RT		8	0.4	0.044	0.58
	GOTERM_BP_DIRECT	mitotic cell cycle checkpoint	RT		8	0.4	0.044	0.58
	GOTERM_BP_DIRECT	positive regulation of peptidyl-tyrosine phosphorylation	RT		15	0.7	0.045	0.58
	GOTERM_BP_DIRECT	positive regulation of sequence-specific DNA binding transcription factor activity	RT		18	0.9	0.046	0.59
	GOTERM_BP_DIRECT	response to progesterone	RT		9	0.4	0.046	0.59
	GOTERM_BP_DIRECT	Wnt signaling pathway, calcium modulating pathway	RT		9	0.4	0.046	0.59
	GOTERM_BP_DIRECT	negative regulation of cell growth	RT		20	1	0.047	0.6
	GOTERM_BP_DIRECT	DNA biosynthetic process	RT		7	0.3	0.048	0.6
	GOTERM_BP_DIRECT	heart looping	RT		12	0.6	0.05	0.62
	GOTERM_BP_DIRECT	negative regulation of transcription regulatory region DNA binding	RT		5	0.2	0.051	0.62
	GOTERM_BP_DIRECT	protein heterotrimerization	RT		5	0.2	0.051	0.62
	GOTERM_BP_DIRECT	negative regulation of blood vessel endothelial cell migration	RT		5	0.2	0.051	0.62
	GOTERM_BP_DIRECT	negative regulation of cell cycle arrest	RT		6	0.3	0.051	0.62
	GOTERM_BP_DIRECT	hydrogen peroxide catabolic process	RT		6	0.3	0.051	0.62
	GOTERM_BP_DIRECT	positive regulation of pri-miRNA transcription from RNA polymerase II promoter	RT		6	0.3	0.051	0.62
	GOTERM_BP_DIRECT	negative regulation of extrinsic apoptotic signaling pathway via death domain receptors	RT		8	0.4	0.052	0.62
	GOTERM_BP_DIRECT	lens development in camera-type eye	RT		8	0.4	0.052	0.62
	GOTERM_BP_DIRECT	positive regulation of Notch signaling pathway	RT		8	0.4	0.052	0.62
	GOTERM_BP_DIRECT	establishment of protein localization	RT		9	0.4	0.053	0.63
	GOTERM_BP_DIRECT	nervous system development	RT		40	2	0.055	0.64
	GOTERM_BP_DIRECT	positive regulation of peptidyl-threonine phosphorylation	RT		7	0.3	0.057	0.66
	GOTERM_BP_DIRECT	hair follicle morphogenesis	RT		7	0.3	0.057	0.66
	GOTERM_BP_DIRECT	hindgut morphogenesis	RT		3	0.1	0.057	0.66
	GOTERM_BP_DIRECT	nephron development	RT		3	0.1	0.057	0.66
	GOTERM_BP_DIRECT	DNA replication, removal of RNA primer	RT		3	0.1	0.057	0.66
	GOTERM_BP_DIRECT	retinal blood vessel morphogenesis	RT		3	0.1	0.057	0.66
	GOTERM_BP_DIRECT	cell migration involved in endocardial cushion formation	RT		3	0.1	0.057	0.66
	GOTERM_BP_DIRECT	cell-cell adhesion mediated by integrin	RT		3	0.1	0.057	0.66
	GOTERM_BP_DIRECT	positive regulation of kidney development	RT		3	0.1	0.057	0.66
	GOTERM_BP_DIRECT	carbon dioxide transport	RT		3	0.1	0.057	0.66
	GOTERM_BP_DIRECT	anatomical structure regression	RT		3	0.1	0.057	0.66
	GOTERM_BP_DIRECT	negative regulation of prostatic bud formation	RT		3	0.1	0.057	0.66
	GOTERM_BP_DIRECT	glomerular mesangial cell development	RT		3	0.1	0.057	0.66
	GOTERM_BP_DIRECT	regulation of mitotic centrosome separation	RT		3	0.1	0.057	0.66
	GOTERM_BP_DIRECT	lens fiber cell apoptotic process	RT		3	0.1	0.057	0.66
	GOTERM_BP_DIRECT	compartment pattern specification	RT		3	0.1	0.057	0.66
	GOTERM_BP_DIRECT	frontal suture morphogenesis	RT		3	0.1	0.057	0.66
	GOTERM_BP_DIRECT	trachea cartilage development	RT		3	0.1	0.057	0.66
	GOTERM_BP_DIRECT	negative regulation of photoreceptor cell differentiation	RT		3	0.1	0.057	0.66
	GOTERM_BP_DIRECT	meiotic chromosome segregation	RT		3	0.1	0.057	0.66
	GOTERM_BP_DIRECT	L-serine biosynthetic process	RT		3	0.1	0.057	0.66
	GOTERM_BP_DIRECT	epithelium development	RT		3	0.1	0.057	0.66
	GOTERM_BP_DIRECT	negative regulation of mitotic cell cycle phase transition	RT		3	0.1	0.057	0.66
	GOTERM_BP_DIRECT	determination of left/right symmetry	RT		11	0.5	0.058	0.66
	GOTERM_BP_DIRECT	response to toxic substance	RT		15	0.7	0.058	0.66
	GOTERM_BP_DIRECT	proteolysis involved in cellular protein catabolic process	RT		10	0.5	0.059	0.66
	GOTERM_BP_DIRECT	signal transduction	RT		139	6.9	0.059	0.66
	GOTERM_BP_DIRECT	attachment of spindle microtubules to kinetochore	RT		4	0.2	0.06	0.67
	GOTERM_BP_DIRECT	cardiac ventricle morphogenesis	RT		4	0.2	0.06	0.67
	GOTERM_BP_DIRECT	positive regulation of calcineurin-NFAT signaling cascade	RT		4	0.2	0.06	0.67
	GOTERM_BP_DIRECT	chronic inflammatory response	RT		4	0.2	0.06	0.67
	GOTERM_BP_DIRECT	response to interferon-beta	RT		4	0.2	0.06	0.67
	GOTERM_BP_DIRECT	positive regulation of ubiquitin protein ligase activity	RT		4	0.2	0.06	0.67
	GOTERM_BP_DIRECT	regulation of bicellular tight junction assembly	RT		4	0.2	0.06	0.67
	GOTERM_BP_DIRECT	sensory perception of light stimulus	RT		4	0.2	0.06	0.67
	GOTERM_BP_DIRECT	SMAD protein import into nucleus	RT		4	0.2	0.06	0.67
	GOTERM_BP_DIRECT	antigen processing and presentation of exogenous peptide antigen via MHC class I, TAP-independent	RT		4	0.2	0.06	0.67
	GOTERM_BP_DIRECT	positive regulation of alpha-beta T cell differentiation	RT		4	0.2	0.06	0.67
	GOTERM_BP_DIRECT	germ cell migration	RT		4	0.2	0.06	0.67
	GOTERM_BP_DIRECT	mammary gland development	RT		6	0.3	0.062	0.68
	GOTERM_BP_DIRECT	heme biosynthetic process	RT		6	0.3	0.062	0.68
	GOTERM_BP_DIRECT	glycogen catabolic process	RT		6	0.3	0.062	0.68
	GOTERM_BP_DIRECT	establishment of mitotic spindle orientation	RT		6	0.3	0.062	0.68
	GOTERM_BP_DIRECT	movement of cell or subcellular component	RT		15	0.7	0.063	0.68
	GOTERM_BP_DIRECT	cell growth	RT		11	0.5	0.064	0.69
	GOTERM_BP_DIRECT	response to muscle activity	RT		5	0.2	0.064	0.69
	GOTERM_BP_DIRECT	hyaluronan catabolic process	RT		5	0.2	0.064	0.69
	GOTERM_BP_DIRECT	chondrocyte development	RT		5	0.2	0.064	0.69
	GOTERM_BP_DIRECT	myoblast differentiation	RT		5	0.2	0.064	0.69
	GOTERM_BP_DIRECT	female gonad development	RT		5	0.2	0.064	0.69
	GOTERM_BP_DIRECT	nucleobase-containing compound metabolic process	RT		10	0.5	0.066	0.7
	GOTERM_BP_DIRECT	lactation	RT		9	0.4	0.067	0.7
	GOTERM_BP_DIRECT	response to unfolded protein	RT		9	0.4	0.067	0.7
	GOTERM_BP_DIRECT	type I interferon signaling pathway	RT		12	0.6	0.067	0.7
	GOTERM_BP_DIRECT	negative regulation of transforming growth factor beta receptor signaling pathway	RT		12	0.6	0.067	0.7
	GOTERM_BP_DIRECT	beta-catenin destruction complex disassembly	RT		6	0.3	0.073	0.73
	GOTERM_BP_DIRECT	transcription initiation from RNA polymerase II promoter	RT		23	1.1	0.074	0.73
	GOTERM_BP_DIRECT	protein stabilization	RT		21	1	0.075	0.74
	GOTERM_BP_DIRECT	negative regulation of Notch signaling pathway	RT		7	0.3	0.076	0.74
	GOTERM_BP_DIRECT	positive regulation of cell death	RT		7	0.3	0.076	0.74
	GOTERM_BP_DIRECT	ventricular septum morphogenesis	RT		7	0.3	0.076	0.74
	GOTERM_BP_DIRECT	positive regulation of vasodilation	RT		7	0.3	0.076	0.74
	GOTERM_BP_DIRECT	telomere maintenance	RT		8	0.4	0.077	0.75
	GOTERM_BP_DIRECT	positive regulation of protein secretion	RT		8	0.4	0.077	0.75
	GOTERM_BP_DIRECT	response to growth factor	RT		5	0.2	0.079	0.75
	GOTERM_BP_DIRECT	establishment of planar polarity	RT		5	0.2	0.079	0.75
	GOTERM_BP_DIRECT	positive regulation of p38MAPK cascade	RT		5	0.2	0.079	0.75
	GOTERM_BP_DIRECT	negative regulation of focal adhesion assembly	RT		5	0.2	0.079	0.75
	GOTERM_BP_DIRECT	positive regulation of vascular endothelial growth factor receptor signaling pathway	RT		5	0.2	0.079	0.75
	GOTERM_BP_DIRECT	positive regulation of protein import into nucleus	RT		5	0.2	0.079	0.75
	GOTERM_BP_DIRECT	ventricular trabecula myocardium morphogenesis	RT		5	0.2	0.079	0.75
	GOTERM_BP_DIRECT	ventricular cardiac muscle cell development	RT		4	0.2	0.079	0.75
	GOTERM_BP_DIRECT	cell volume homeostasis	RT		4	0.2	0.079	0.75
	GOTERM_BP_DIRECT	lung epithelial cell differentiation	RT		4	0.2	0.079	0.75
	GOTERM_BP_DIRECT	tongue development	RT		4	0.2	0.079	0.75
	GOTERM_BP_DIRECT	hepatocyte differentiation	RT		4	0.2	0.079	0.75
	GOTERM_BP_DIRECT	regulation of Notch signaling pathway	RT		4	0.2	0.079	0.75
	GOTERM_BP_DIRECT	cardiac left ventricle morphogenesis	RT		4	0.2	0.079	0.75
	GOTERM_BP_DIRECT	regulation of blood vessel size	RT		4	0.2	0.079	0.75
	GOTERM_BP_DIRECT	cerebral cortex neuron differentiation	RT		4	0.2	0.079	0.75
	GOTERM_BP_DIRECT	female pregnancy	RT		15	0.7	0.079	0.75
	GOTERM_BP_DIRECT	response to nutrient	RT		13	0.6	0.083	0.77
	GOTERM_BP_DIRECT	transcription-coupled nucleotide-excision repair	RT		13	0.6	0.083	0.77
	GOTERM_BP_DIRECT	mitotic nuclear envelope disassembly	RT		9	0.4	0.084	0.77
	GOTERM_BP_DIRECT	negative regulation of neuron projection development	RT		9	0.4	0.084	0.77
	GOTERM_BP_DIRECT	retrograde vesicle-mediated transport, Golgi to ER	RT		14	0.7	0.084	0.77
	GOTERM_BP_DIRECT	oligodendrocyte development	RT		6	0.3	0.086	0.78
	GOTERM_BP_DIRECT	eye development	RT		7	0.3	0.087	0.78
	GOTERM_BP_DIRECT	positive regulation of establishment of protein localization to plasma membrane	RT		7	0.3	0.087	0.78
	GOTERM_BP_DIRECT	antigen processing and presentation of peptide antigen via MHC class I	RT		7	0.3	0.087	0.78
	GOTERM_BP_DIRECT	skeletal muscle satellite cell maintenance involved in skeletal muscle regeneration	RT		3	0.1	0.089	0.79
	GOTERM_BP_DIRECT	positive regulation of endothelial cell chemotaxis	RT		3	0.1	0.089	0.79
	GOTERM_BP_DIRECT	positive regulation of histone deacetylase activity	RT		3	0.1	0.089	0.79
	GOTERM_BP_DIRECT	positive regulation of integrin-mediated signaling pathway	RT		3	0.1	0.089	0.79
	GOTERM_BP_DIRECT	chorionic trophoblast cell differentiation	RT		3	0.1	0.089	0.79
	GOTERM_BP_DIRECT	arginine biosynthetic process	RT		3	0.1	0.089	0.79
	GOTERM_BP_DIRECT	regulation of myoblast differentiation	RT		3	0.1	0.089	0.79
	GOTERM_BP_DIRECT	chondroblast differentiation	RT		3	0.1	0.089	0.79
	GOTERM_BP_DIRECT	mesenchymal cell development	RT		3	0.1	0.089	0.79
	GOTERM_BP_DIRECT	regulation of cell cycle G2/M phase transition	RT		3	0.1	0.089	0.79
	GOTERM_BP_DIRECT	cellular response to heparin	RT		3	0.1	0.089	0.79
	GOTERM_BP_DIRECT	growth plate cartilage development	RT		3	0.1	0.089	0.79
	GOTERM_BP_DIRECT	pulmonary artery morphogenesis	RT		3	0.1	0.089	0.79
	GOTERM_BP_DIRECT	positive regulation of protein localization to early endosome	RT		3	0.1	0.089	0.79
	GOTERM_BP_DIRECT	negative regulation of mesenchymal cell proliferation	RT		3	0.1	0.089	0.79
	GOTERM_BP_DIRECT	regulation of cell division	RT		3	0.1	0.089	0.79
	GOTERM_BP_DIRECT	mesenchyme migration	RT		3	0.1	0.089	0.79
	GOTERM_BP_DIRECT	double-strand break repair via break-induced replication	RT		3	0.1	0.089	0.79
	GOTERM_BP_DIRECT	melanosome assembly	RT		3	0.1	0.089	0.79
	GOTERM_BP_DIRECT	membrane to membrane docking	RT		3	0.1	0.089	0.79
	GOTERM_BP_DIRECT	protection from natural killer cell mediated cytotoxicity	RT		3	0.1	0.089	0.79
	GOTERM_BP_DIRECT	cellular response to insulin-like growth factor stimulus	RT		3	0.1	0.089	0.79
	GOTERM_BP_DIRECT	meiotic chromosome condensation	RT		3	0.1	0.089	0.79
	GOTERM_BP_DIRECT	peripheral nervous system axon regeneration	RT		3	0.1	0.089	0.79
	GOTERM_BP_DIRECT	endodermal cell fate specification	RT		3	0.1	0.089	0.79
	GOTERM_BP_DIRECT	AMP metabolic process	RT		3	0.1	0.089	0.79
	GOTERM_BP_DIRECT	ADP biosynthetic process	RT		3	0.1	0.089	0.79
	GOTERM_BP_DIRECT	cerebellar cortex morphogenesis	RT		3	0.1	0.089	0.79
	GOTERM_BP_DIRECT	mitotic centrosome separation	RT		3	0.1	0.089	0.79
	GOTERM_BP_DIRECT	mRNA cleavage involved in gene silencing by miRNA	RT		3	0.1	0.089	0.79
	GOTERM_BP_DIRECT	bone mineralization involved in bone maturation	RT		3	0.1	0.089	0.79
	GOTERM_BP_DIRECT	response to cytokine	RT		10	0.5	0.089	0.79
	GOTERM_BP_DIRECT	response to lipopolysaccharide	RT		24	1.2	0.091	0.79
	GOTERM_BP_DIRECT	negative regulation of sequence-specific DNA binding transcription factor activity	RT		11	0.5	0.093	0.8
	GOTERM_BP_DIRECT	neural crest cell migration	RT		9	0.4	0.093	0.8
	GOTERM_BP_DIRECT	cardiac muscle contraction	RT		9	0.4	0.093	0.8
	GOTERM_BP_DIRECT	anterior/posterior axis specification	RT		5	0.2	0.095	0.8
	GOTERM_BP_DIRECT	osteoblast development	RT		5	0.2	0.095	0.8
	GOTERM_BP_DIRECT	estrous cycle	RT		5	0.2	0.095	0.8
	GOTERM_BP_DIRECT	embryonic organ development	RT		5	0.2	0.095	0.8
	GOTERM_BP_DIRECT	response to fatty acid	RT		5	0.2	0.095	0.8
	GOTERM_BP_DIRECT	telencephalon development	RT		5	0.2	0.095	0.8
	GOTERM_BP_DIRECT	substrate adhesion-dependent cell spreading	RT		8	0.4	0.097	0.81
	GOTERM_BP_DIRECT	Wnt signaling pathway, planar cell polarity pathway	RT		15	0.7	0.098	0.81
	GOTERM_BP_DIRECT	ERK1 and ERK2 cascade	RT		6	0.3	0.099	0.82
	GOTERM_BP_DIRECT	positive regulation of cyclin-dependent protein serine/threonine kinase activity	RT		6	0.3	0.099	0.82
	GOTERM_BP_DIRECT	meiotic nuclear division	RT		6	0.3	0.099	0.82
	GOTERM_BP_DIRECT	positive regulation of smoothened signaling pathway	RT		6	0.3	0.099	0.82
	GOTERM_BP_DIRECT	sex differentiation	RT		6	0.3	0.099	0.82
	GOTERM_BP_DIRECT	skeletal muscle contraction	RT		6	0.3	0.099	0.82
	GOTERM_BP_DIRECT	cell motility	RT		6	0.3	0.099	0.82
	GOTERM_BP_DIRECT	focal adhesion assembly	RT		6	0.3	0.099	0.82

## Sheet: SPs
Sublist	Category	Term	RT	Genes	Count	%	P-Value	Benjamini
	KEGG_PATHWAY	Cell cycle	RT		55	2.7	2.5e-20	7e-18
	KEGG_PATHWAY	DNA replication	RT		22	1.1	1e-11	1.4e-09
	KEGG_PATHWAY	Proteoglycans in cancer	RT		54	2.7	1.1e-09	1e-07
	KEGG_PATHWAY	ECM-receptor interaction	RT		32	1.6	1.7e-09	1.2e-07
	KEGG_PATHWAY	Focal adhesion	RT		53	2.6	9.7e-09	5.4e-07
	KEGG_PATHWAY	Hippo signaling pathway	RT		42	2.1	4.2e-08	1.9e-06
	KEGG_PATHWAY	Pathways in cancer	RT		79	3.9	2.3e-07	9e-06
	KEGG_PATHWAY	p53 signaling pathway	RT		24	1.2	4.7e-07	1.6e-05
	KEGG_PATHWAY	TGF-beta signaling pathway	RT		27	1.3	8.6e-07	2.7e-05
	KEGG_PATHWAY	HTLV-I infection	RT		54	2.7	6.1e-06	0.00017
	KEGG_PATHWAY	Small cell lung cancer	RT		25	1.2	1.3e-05	0.00034
	KEGG_PATHWAY	Basal cell carcinoma	RT		18	0.9	6.9e-05	0.0016
	KEGG_PATHWAY	Biosynthesis of antibiotics	RT		44	2.2	7.7e-05	0.0016
	KEGG_PATHWAY	PI3K-Akt signaling pathway	RT		63	3.1	0.0001	0.002
	KEGG_PATHWAY	Signaling pathways regulating pluripotency of stem cells	RT		32	1.6	0.00015	0.0027
	KEGG_PATHWAY	Mismatch repair	RT		10	0.5	0.00053	0.0091
	KEGG_PATHWAY	Protein digestion and absorption	RT		22	1.1	0.0006	0.0097
	KEGG_PATHWAY	Prostate cancer	RT		22	1.1	0.0006	0.0097
	KEGG_PATHWAY	Viral carcinogenesis	RT		40	2	0.00064	0.0098
	KEGG_PATHWAY	Base excision repair	RT		12	0.6	0.00065	0.0094
	KEGG_PATHWAY	Biosynthesis of amino acids	RT		18	0.9	0.003	0.04
	KEGG_PATHWAY	Amoebiasis	RT		23	1.1	0.0031	0.04
	KEGG_PATHWAY	Bladder cancer	RT		12	0.6	0.0046	0.056
	KEGG_PATHWAY	Adherens junction	RT		17	0.8	0.0048	0.056
	KEGG_PATHWAY	Wnt signaling pathway	RT		27	1.3	0.0056	0.062
	KEGG_PATHWAY	Glycolysis / Gluconeogenesis	RT		16	0.8	0.0066	0.071
	KEGG_PATHWAY	Malaria	RT		13	0.6	0.0069	0.071
	KEGG_PATHWAY	Alcoholism	RT		32	1.6	0.008	0.079
	KEGG_PATHWAY	Pyrimidine metabolism	RT		21	1	0.011	0.11
	KEGG_PATHWAY	Arrhythmogenic right ventricular cardiomyopathy (ARVC)	RT		16	0.8	0.011	0.1
	KEGG_PATHWAY	Regulation of actin cytoskeleton	RT		36	1.8	0.012	0.1
	KEGG_PATHWAY	Hypertrophic cardiomyopathy (HCM)	RT		17	0.8	0.012	0.1
	KEGG_PATHWAY	Homologous recombination	RT		9	0.4	0.012	0.1
	KEGG_PATHWAY	Nucleotide excision repair	RT		12	0.6	0.013	0.11
	KEGG_PATHWAY	Carbon metabolism	RT		22	1.1	0.014	0.11
	KEGG_PATHWAY	Dilated cardiomyopathy	RT		17	0.8	0.024	0.17
	KEGG_PATHWAY	FoxO signaling pathway	RT		24	1.2	0.025	0.18
	KEGG_PATHWAY	Melanogenesis	RT		19	0.9	0.029	0.2
	KEGG_PATHWAY	Fanconi anemia pathway	RT		12	0.6	0.032	0.21
	KEGG_PATHWAY	Hepatitis B	RT		25	1.2	0.034	0.22
	KEGG_PATHWAY	Oocyte meiosis	RT		20	1	0.035	0.22
	KEGG_PATHWAY	Purine metabolism	RT		29	1.4	0.037	0.22
	KEGG_PATHWAY	Notch signaling pathway	RT		11	0.5	0.039	0.23
	KEGG_PATHWAY	Leukocyte transendothelial migration	RT		21	1	0.04	0.23
	KEGG_PATHWAY	Tight junction	RT		23	1.1	0.054	0.3
	KEGG_PATHWAY	Pancreatic cancer	RT		13	0.6	0.057	0.3
	KEGG_PATHWAY	Transcriptional misregulation in cancer	RT		27	1.3	0.057	0.3
	KEGG_PATHWAY	Progesterone-mediated oocyte maturation	RT		16	0.8	0.061	0.31
	KEGG_PATHWAY	Systemic lupus erythematosus	RT		22	1.1	0.073	0.35
	KEGG_PATHWAY	Colorectal cancer	RT		12	0.6	0.084	0.39
	KEGG_PATHWAY	Sulfur metabolism	RT		4	0.2	0.094	0.42
	KEGG_PATHWAY	Porphyrin and chlorophyll metabolism	RT		9	0.4	0.094	0.41
	KEGG_PATHWAY	Bacterial invasion of epithelial cells	RT		14	0.7	0.095	0.41
