# Supplementary material for: Identification of the Molecular Events Involved in the Development of Prefrontal Cortex Through the Analysis of RNA-Seq Data From BrainSpan
Source: ASN Neuro. 2019 Jun 18;11:1759091419854627. doi: 10.1177/1759091419854627 (PMC6582306; doi:10.1177/1759091419854627)
Supplement: Supplemental Material2 - Supplemental material for Identification of the Molecular Events Involved in the Development of Prefrontal Cortex Through the Analysis of RNA-Seq Data From BrainSpan [file Supplemental_Material2.zip › OFC/OFC10/BPs & SPs-10.xlsx]

## Sheet: BPs
Sublist	Category	Term	RT	Genes	Count	%	P-Value	Benjamini
	GOTERM_BP_DIRECT	defense response to virus	RT		7	8.2	5.4e-05	0.023
	GOTERM_BP_DIRECT	type I interferon signaling pathway	RT		5	5.9	0.00013	0.028
	GOTERM_BP_DIRECT	signal transduction	RT		12	14.1	0.0066	0.62
	GOTERM_BP_DIRECT	positive regulation of I-kappaB kinase/NF-kappaB signaling	RT		4	4.7	0.028	0.95
	GOTERM_BP_DIRECT	cellular response to interferon-alpha	RT		2	2.4	0.036	0.96
	GOTERM_BP_DIRECT	protein phosphorylation	RT		6	7.1	0.037	0.94
	GOTERM_BP_DIRECT	stimulatory C-type lectin receptor signaling pathway	RT		3	3.5	0.068	0.99
	GOTERM_BP_DIRECT	response to vitamin D	RT		2	2.4	0.07	0.98
	GOTERM_BP_DIRECT	negative regulation of transcription from RNA polymerase II promoter	RT		7	8.2	0.071	0.97
	GOTERM_BP_DIRECT	response to virus	RT		3	3.5	0.073	0.96

## Sheet: SPs
Sublist	Category	Term	RT	Genes	Count	%	P-Value	Benjamini
	KEGG_PATHWAY	Long-term potentiation	RT		4	4.7	0.0018	0.23
	KEGG_PATHWAY	Oxytocin signaling pathway	RT		5	5.9	0.0027	0.17
	KEGG_PATHWAY	MAPK signaling pathway	RT		5	5.9	0.014	0.49
	KEGG_PATHWAY	Amphetamine addiction	RT		3	3.5	0.025	0.59
	KEGG_PATHWAY	Chemokine signaling pathway	RT		4	4.7	0.032	0.6
	KEGG_PATHWAY	Gap junction	RT		3	3.5	0.043	0.64
	KEGG_PATHWAY	Estrogen signaling pathway	RT		3	3.5	0.053	0.67
	KEGG_PATHWAY	Toll-like receptor signaling pathway	RT		3	3.5	0.06	0.66
	KEGG_PATHWAY	Cholinergic synapse	RT		3	3.5	0.065	0.65
	KEGG_PATHWAY	Thyroid hormone signaling pathway	RT		3	3.5	0.068	0.63
	KEGG_PATHWAY	Osteoclast differentiation	RT		3	3.5	0.086	0.69
	KEGG_PATHWAY	Hepatitis C	RT		3	3.5	0.089	0.66
