# Supplementary material for: Identification of the Molecular Events Involved in the Development of Prefrontal Cortex Through the Analysis of RNA-Seq Data From BrainSpan
Source: ASN Neuro. 2019 Jun 18;11:1759091419854627. doi: 10.1177/1759091419854627 (PMC6582306; doi:10.1177/1759091419854627)
Supplement: Supplemental Material2 - Supplemental material for Identification of the Molecular Events Involved in the Development of Prefrontal Cortex Through the Analysis of RNA-Seq Data From BrainSpan [file Supplemental_Material2.zip › OFC/OFC11/BPs & SPs-11.xlsx]

## Sheet: BPs
Sublist	Category	Term	RT	Genes	Count	%	P-Value	Benjamini
	GOTERM_BP_DIRECT	cellular response to extracellular stimulus	RT		4	4	8.7e-05	0.08
	GOTERM_BP_DIRECT	positive regulation of cholesterol esterification	RT		3	3	0.00083	0.33
	GOTERM_BP_DIRECT	regulation of epithelial cell proliferation	RT		3	3	0.0015	0.38
	GOTERM_BP_DIRECT	positive regulation of fat cell differentiation	RT		4	4	0.0016	0.31
	GOTERM_BP_DIRECT	positive regulation of cell proliferation	RT		9	9.1	0.002	0.31
	GOTERM_BP_DIRECT	vasodilation	RT		3	3	0.0021	0.28
	GOTERM_BP_DIRECT	high-density lipoprotein particle remodeling	RT		3	3	0.0024	0.28
	GOTERM_BP_DIRECT	nervous system development	RT		7	7.1	0.0028	0.28
	GOTERM_BP_DIRECT	telencephalon development	RT		3	3	0.0031	0.28
	GOTERM_BP_DIRECT	response to wounding	RT		4	4	0.0036	0.29
	GOTERM_BP_DIRECT	response to drug	RT		7	7.1	0.0037	0.28
	GOTERM_BP_DIRECT	inner ear receptor stereocilium organization	RT		3	3	0.0038	0.26
	GOTERM_BP_DIRECT	labyrinthine layer blood vessel development	RT		3	3	0.0038	0.26
	GOTERM_BP_DIRECT	cell adhesion	RT		8	8.1	0.0071	0.41
	GOTERM_BP_DIRECT	cell-cell signaling	RT		6	6.1	0.0081	0.43
	GOTERM_BP_DIRECT	skeletal muscle fiber development	RT		3	3	0.0082	0.41
	GOTERM_BP_DIRECT	negative regulation of forebrain neuron differentiation	RT		2	2	0.0097	0.44
	GOTERM_BP_DIRECT	fibroblast proliferation	RT		2	2	0.0097	0.44
	GOTERM_BP_DIRECT	positive regulation of BMP signaling pathway	RT		3	3	0.01	0.43
	GOTERM_BP_DIRECT	cell maturation	RT		3	3	0.013	0.51
	GOTERM_BP_DIRECT	brain development	RT		5	5.1	0.014	0.51
	GOTERM_BP_DIRECT	forebrain cell migration	RT		2	2	0.015	0.5
	GOTERM_BP_DIRECT	auditory receptor cell fate determination	RT		2	2	0.015	0.5
	GOTERM_BP_DIRECT	very-low-density lipoprotein particle clearance	RT		2	2	0.015	0.5
	GOTERM_BP_DIRECT	metanephric nephron tubule morphogenesis	RT		2	2	0.015	0.5
	GOTERM_BP_DIRECT	comma-shaped body morphogenesis	RT		2	2	0.015	0.5
	GOTERM_BP_DIRECT	negative regulation of pro-B cell differentiation	RT		2	2	0.015	0.5
	GOTERM_BP_DIRECT	positive regulation of tyrosine phosphorylation of Stat3 protein	RT		3	3	0.015	0.49
	GOTERM_BP_DIRECT	forebrain radial glial cell differentiation	RT		2	2	0.019	0.57
	GOTERM_BP_DIRECT	S-shaped body morphogenesis	RT		2	2	0.019	0.57
	GOTERM_BP_DIRECT	citrate transport	RT		2	2	0.019	0.57
	GOTERM_BP_DIRECT	L-glutamate import	RT		2	2	0.019	0.57
	GOTERM_BP_DIRECT	D-aspartate import	RT		2	2	0.019	0.57
	GOTERM_BP_DIRECT	negative regulation of lipoprotein lipase activity	RT		2	2	0.024	0.64
	GOTERM_BP_DIRECT	ion transport	RT		4	4	0.024	0.62
	GOTERM_BP_DIRECT	negative regulation of neuron apoptotic process	RT		4	4	0.027	0.65
	GOTERM_BP_DIRECT	glutamate biosynthetic process	RT		2	2	0.029	0.66
	GOTERM_BP_DIRECT	chylomicron remnant clearance	RT		2	2	0.029	0.66
	GOTERM_BP_DIRECT	cell morphogenesis involved in neuron differentiation	RT		2	2	0.029	0.66
	GOTERM_BP_DIRECT	negative regulation of glial cell proliferation	RT		2	2	0.034	0.7
	GOTERM_BP_DIRECT	chorio-allantoic fusion	RT		2	2	0.034	0.7
	GOTERM_BP_DIRECT	cerebral cortex regionalization	RT		2	2	0.034	0.7
	GOTERM_BP_DIRECT	positive regulation of osteoblast differentiation	RT		3	3	0.035	0.7
	GOTERM_BP_DIRECT	positive regulation of phospholipase activity	RT		2	2	0.038	0.73
	GOTERM_BP_DIRECT	cGMP-mediated signaling	RT		2	2	0.038	0.73
	GOTERM_BP_DIRECT	neurotransmitter uptake	RT		2	2	0.038	0.73
	GOTERM_BP_DIRECT	phospholipase C-activating G-protein coupled receptor signaling pathway	RT		3	3	0.041	0.74
	GOTERM_BP_DIRECT	lipid metabolic process	RT		4	4	0.042	0.73
	GOTERM_BP_DIRECT	negative regulation of stem cell differentiation	RT		2	2	0.043	0.73
	GOTERM_BP_DIRECT	aging	RT		4	4	0.047	0.75
	GOTERM_BP_DIRECT	cell migration	RT		4	4	0.052	0.78
	GOTERM_BP_DIRECT	response to hypoxia	RT		4	4	0.052	0.78
	GOTERM_BP_DIRECT	positive regulation of nuclear-transcribed mRNA poly(A) tail shortening	RT		2	2	0.052	0.77
	GOTERM_BP_DIRECT	positive regulation of positive chemotaxis	RT		2	2	0.052	0.77
	GOTERM_BP_DIRECT	low-density lipoprotein particle remodeling	RT		2	2	0.052	0.77
	GOTERM_BP_DIRECT	negative regulation of oligodendrocyte differentiation	RT		2	2	0.052	0.77
	GOTERM_BP_DIRECT	endothelial cell differentiation	RT		2	2	0.052	0.77
	GOTERM_BP_DIRECT	response to carbohydrate	RT		2	2	0.052	0.77
	GOTERM_BP_DIRECT	lung development	RT		3	3	0.053	0.77
	GOTERM_BP_DIRECT	sphingosine-1-phosphate signaling pathway	RT		2	2	0.057	0.78
	GOTERM_BP_DIRECT	establishment of epithelial cell polarity	RT		2	2	0.057	0.78
	GOTERM_BP_DIRECT	positive regulation of renal sodium excretion	RT		2	2	0.057	0.78
	GOTERM_BP_DIRECT	sodium ion transport	RT		3	3	0.06	0.79
	GOTERM_BP_DIRECT	positive regulation of cell migration	RT		4	4	0.061	0.79
	GOTERM_BP_DIRECT	negative regulation of astrocyte differentiation	RT		2	2	0.062	0.78
	GOTERM_BP_DIRECT	L-glutamate transmembrane transport	RT		2	2	0.062	0.78
	GOTERM_BP_DIRECT	cell communication by electrical coupling involved in cardiac conduction	RT		2	2	0.062	0.78
	GOTERM_BP_DIRECT	positive regulation of protein kinase B signaling	RT		3	3	0.064	0.78
	GOTERM_BP_DIRECT	phospholipid efflux	RT		2	2	0.066	0.79
	GOTERM_BP_DIRECT	positive regulation of cholesterol efflux	RT		2	2	0.066	0.79
	GOTERM_BP_DIRECT	female pregnancy	RT		3	3	0.07	0.8
	GOTERM_BP_DIRECT	cell differentiation	RT		6	6.1	0.075	0.82
	GOTERM_BP_DIRECT	neuron differentiation	RT		3	3	0.079	0.82
	GOTERM_BP_DIRECT	filopodium assembly	RT		2	2	0.08	0.82
	GOTERM_BP_DIRECT	dentate gyrus development	RT		2	2	0.08	0.82
	GOTERM_BP_DIRECT	response to light stimulus	RT		2	2	0.08	0.82
	GOTERM_BP_DIRECT	ion transmembrane transport	RT		4	4	0.083	0.83
	GOTERM_BP_DIRECT	regulation of bone mineralization	RT		2	2	0.084	0.83
	GOTERM_BP_DIRECT	cellular sodium ion homeostasis	RT		2	2	0.089	0.84
	GOTERM_BP_DIRECT	nitric oxide mediated signal transduction	RT		2	2	0.089	0.84
	GOTERM_BP_DIRECT	osteoblast differentiation	RT		3	3	0.092	0.84
	GOTERM_BP_DIRECT	artery morphogenesis	RT		2	2	0.098	0.85
	GOTERM_BP_DIRECT	neuronal stem cell population maintenance	RT		2	2	0.098	0.85

## Sheet: SPs
Sublist	Category	Term	RT	Genes	Count	%	P-Value	Benjamini
	KEGG_PATHWAY	Glutamatergic synapse	RT		5	5.1	0.0053	0.46
	KEGG_PATHWAY	Neuroactive ligand-receptor interaction	RT		6	6.1	0.028	0.8
	KEGG_PATHWAY	PPAR signaling pathway	RT		3	3	0.065	0.93
	KEGG_PATHWAY	Calcium signaling pathway	RT		4	4	0.099	0.95
