# Supplementary material for: Identification of the Molecular Events Involved in the Development of Prefrontal Cortex Through the Analysis of RNA-Seq Data From BrainSpan
Source: ASN Neuro. 2019 Jun 18;11:1759091419854627. doi: 10.1177/1759091419854627 (PMC6582306; doi:10.1177/1759091419854627)
Supplement: Supplemental Material2 - Supplemental material for Identification of the Molecular Events Involved in the Development of Prefrontal Cortex Through the Analysis of RNA-Seq Data From BrainSpan [file Supplemental_Material2.zip › OFC/OFC3/BPs & SPs-3.xlsx]

## Sheet: BPs
Sublist	Category	Term	RT	Genes	Count	%	P-Value	Benjamini
	GOTERM_BP_DIRECT	mitotic nuclear division	RT		21	10.1	5e-12	5.9e-09
	GOTERM_BP_DIRECT	cell division	RT		24	11.5	8e-12	4.8e-09
	GOTERM_BP_DIRECT	SRP-dependent cotranslational protein targeting to membrane	RT		10	4.8	1e-06	0.00041
	GOTERM_BP_DIRECT	nuclear-transcribed mRNA catabolic process, nonsense-mediated decay	RT		10	4.8	7.3e-06	0.0022
	GOTERM_BP_DIRECT	chromosome segregation	RT		8	3.8	1e-05	0.0025
	GOTERM_BP_DIRECT	oxygen transport	RT		5	2.4	1.8e-05	0.0037
	GOTERM_BP_DIRECT	sister chromatid cohesion	RT		9	4.3	2e-05	0.0033
	GOTERM_BP_DIRECT	translational initiation	RT		10	4.8	2.3e-05	0.0034
	GOTERM_BP_DIRECT	viral transcription	RT		9	4.3	3.6e-05	0.0048
	GOTERM_BP_DIRECT	mitotic spindle assembly	RT		6	2.9	4.6e-05	0.0055
	GOTERM_BP_DIRECT	mitotic sister chromatid segregation	RT		5	2.4	0.00016	0.017
	GOTERM_BP_DIRECT	negative regulation of neuron differentiation	RT		6	2.9	0.00039	0.038
	GOTERM_BP_DIRECT	translation	RT		11	5.3	0.00055	0.049
	GOTERM_BP_DIRECT	somatic stem cell population maintenance	RT		6	2.9	0.00078	0.064
	GOTERM_BP_DIRECT	negative regulation of transcription, DNA-templated	RT		15	7.2	0.0014	0.11
	GOTERM_BP_DIRECT	anaphase-promoting complex-dependent catabolic process	RT		6	2.9	0.0019	0.13
	GOTERM_BP_DIRECT	cell proliferation	RT		12	5.8	0.0027	0.17
	GOTERM_BP_DIRECT	rRNA processing	RT		9	4.3	0.0028	0.17
	GOTERM_BP_DIRECT	negative regulation of DNA binding	RT		4	1.9	0.0036	0.2
	GOTERM_BP_DIRECT	G2/M transition of mitotic cell cycle	RT		7	3.4	0.0043	0.23
	GOTERM_BP_DIRECT	spinal cord development	RT		4	1.9	0.0044	0.22
	GOTERM_BP_DIRECT	mitotic spindle organization	RT		4	1.9	0.0044	0.22
	GOTERM_BP_DIRECT	blood coagulation	RT		8	3.8	0.0046	0.22
	GOTERM_BP_DIRECT	protein localization to kinetochore	RT		3	1.4	0.0052	0.24
	GOTERM_BP_DIRECT	G1/S transition of mitotic cell cycle	RT		6	2.9	0.0057	0.25
	GOTERM_BP_DIRECT	positive regulation of cell proliferation	RT		13	6.2	0.0061	0.25
	GOTERM_BP_DIRECT	negative regulation of oligodendrocyte differentiation	RT		3	1.4	0.0064	0.25
	GOTERM_BP_DIRECT	metaphase plate congression	RT		3	1.4	0.0076	0.28
	GOTERM_BP_DIRECT	adherens junction organization	RT		4	1.9	0.008	0.29
	GOTERM_BP_DIRECT	central nervous system development	RT		6	2.9	0.011	0.37
	GOTERM_BP_DIRECT	transcription from RNA polymerase II promoter	RT		13	6.2	0.012	0.39
	GOTERM_BP_DIRECT	positive regulation of transcription, DNA-templated	RT		13	6.2	0.013	0.39
	GOTERM_BP_DIRECT	positive regulation of transcription from RNA polymerase II promoter	RT		20	9.6	0.013	0.39
	GOTERM_BP_DIRECT	spindle organization	RT		3	1.4	0.013	0.38
	GOTERM_BP_DIRECT	positive regulation of fat cell differentiation	RT		4	1.9	0.015	0.42
	GOTERM_BP_DIRECT	labyrinthine layer blood vessel development	RT		3	1.4	0.019	0.47
	GOTERM_BP_DIRECT	retinal ganglion cell axon guidance	RT		3	1.4	0.019	0.47
	GOTERM_BP_DIRECT	negative regulation of cell migration	RT		5	2.4	0.022	0.51
	GOTERM_BP_DIRECT	negative regulation of planar cell polarity pathway involved in axis elongation	RT		2	1	0.022	0.51
	GOTERM_BP_DIRECT	regulation of midbrain dopaminergic neuron differentiation	RT		2	1	0.022	0.51
	GOTERM_BP_DIRECT	rhythmic process	RT		4	1.9	0.022	0.51
	GOTERM_BP_DIRECT	positive regulation of cardiac muscle cell proliferation	RT		3	1.4	0.025	0.53
	GOTERM_BP_DIRECT	apoptotic process	RT		13	6.2	0.025	0.53
	GOTERM_BP_DIRECT	regulation of ubiquitin-protein ligase activity involved in mitotic cell cycle	RT		3	1.4	0.027	0.54
	GOTERM_BP_DIRECT	regulation of transcription involved in G1/S transition of mitotic cell cycle	RT		3	1.4	0.027	0.54
	GOTERM_BP_DIRECT	protein ubiquitination involved in ubiquitin-dependent protein catabolic process	RT		6	2.9	0.028	0.56
	GOTERM_BP_DIRECT	negative regulation of transcription from RNA polymerase II promoter	RT		15	7.2	0.031	0.58
	GOTERM_BP_DIRECT	homophilic cell adhesion via plasma membrane adhesion molecules	RT		6	2.9	0.032	0.58
	GOTERM_BP_DIRECT	cell cycle	RT		7	3.4	0.035	0.61
	GOTERM_BP_DIRECT	pituitary gland development	RT		3	1.4	0.039	0.64
	GOTERM_BP_DIRECT	protein complex assembly	RT		5	2.4	0.041	0.65
	GOTERM_BP_DIRECT	ventricular septum morphogenesis	RT		3	1.4	0.041	0.65
	GOTERM_BP_DIRECT	glial cell development	RT		2	1	0.044	0.66
	GOTERM_BP_DIRECT	neuron recognition	RT		2	1	0.044	0.66
	GOTERM_BP_DIRECT	ascending aorta morphogenesis	RT		2	1	0.044	0.66
	GOTERM_BP_DIRECT	spindle checkpoint	RT		2	1	0.044	0.66
	GOTERM_BP_DIRECT	Clara cell differentiation	RT		2	1	0.044	0.66
	GOTERM_BP_DIRECT	regulation of mitotic centrosome separation	RT		2	1	0.044	0.66
	GOTERM_BP_DIRECT	protein localization to juxtaparanode region of axon	RT		2	1	0.044	0.66
	GOTERM_BP_DIRECT	nucleosome assembly	RT		5	2.4	0.044	0.66
	GOTERM_BP_DIRECT	negative regulation of ubiquitin-protein ligase activity involved in mitotic cell cycle	RT		4	1.9	0.045	0.66
	GOTERM_BP_DIRECT	positive regulation of BMP signaling pathway	RT		3	1.4	0.046	0.66
	GOTERM_BP_DIRECT	positive regulation of ubiquitin-protein ligase activity involved in regulation of mitotic cell cycle transition	RT		4	1.9	0.053	0.7
	GOTERM_BP_DIRECT	negative regulation of synapse assembly	RT		2	1	0.054	0.71
	GOTERM_BP_DIRECT	negative regulation of B cell differentiation	RT		2	1	0.054	0.71
	GOTERM_BP_DIRECT	brain development	RT		6	2.9	0.062	0.75
	GOTERM_BP_DIRECT	microtubule-based movement	RT		4	1.9	0.062	0.74
	GOTERM_BP_DIRECT	positive regulation of exit from mitosis	RT		2	1	0.065	0.75
	GOTERM_BP_DIRECT	cell morphogenesis involved in neuron differentiation	RT		2	1	0.065	0.75
	GOTERM_BP_DIRECT	Golgi disassembly	RT		2	1	0.065	0.75
	GOTERM_BP_DIRECT	positive regulation of fibroblast apoptotic process	RT		2	1	0.065	0.75
	GOTERM_BP_DIRECT	adenohypophysis development	RT		2	1	0.065	0.75
	GOTERM_BP_DIRECT	centrosome cycle	RT		2	1	0.065	0.75
	GOTERM_BP_DIRECT	homologous chromosome segregation	RT		2	1	0.065	0.75
	GOTERM_BP_DIRECT	negative regulation of osteoblast differentiation	RT		3	1.4	0.07	0.77
	GOTERM_BP_DIRECT	commitment of neuronal cell to specific neuron type in forebrain	RT		2	1	0.075	0.79
	GOTERM_BP_DIRECT	positive regulation of mitotic cell cycle spindle assembly checkpoint	RT		2	1	0.075	0.79
	GOTERM_BP_DIRECT	activated T cell proliferation	RT		2	1	0.075	0.79
	GOTERM_BP_DIRECT	thymus development	RT		3	1.4	0.083	0.82
	GOTERM_BP_DIRECT	chromatin organization	RT		3	1.4	0.083	0.82
	GOTERM_BP_DIRECT	regulation of chromosome segregation	RT		2	1	0.086	0.83
	GOTERM_BP_DIRECT	neural tube formation	RT		2	1	0.086	0.83
	GOTERM_BP_DIRECT	attachment of mitotic spindle microtubules to kinetochore	RT		2	1	0.086	0.83
	GOTERM_BP_DIRECT	mitotic nuclear envelope disassembly	RT		3	1.4	0.086	0.82
	GOTERM_BP_DIRECT	cellular response to hormone stimulus	RT		3	1.4	0.089	0.83
	GOTERM_BP_DIRECT	transcription initiation from RNA polymerase II promoter	RT		5	2.4	0.09	0.83
	GOTERM_BP_DIRECT	outflow tract morphogenesis	RT		3	1.4	0.093	0.83
	GOTERM_BP_DIRECT	DNA replication	RT		5	2.4	0.095	0.83
	GOTERM_BP_DIRECT	attachment of spindle microtubules to kinetochore	RT		2	1	0.096	0.83
	GOTERM_BP_DIRECT	Wnt signaling pathway involved in somitogenesis	RT		2	1	0.096	0.83
	GOTERM_BP_DIRECT	DNA topological change	RT		2	1	0.096	0.83
	GOTERM_BP_DIRECT	positive regulation of ubiquitin protein ligase activity	RT		2	1	0.096	0.83
	GOTERM_BP_DIRECT	adenylate cyclase-inhibiting G-protein coupled receptor signaling pathway	RT		3	1.4	0.096	0.83

## Sheet: SPs
Sublist	Category	Term	RT	Genes	Count	%	P-Value	Benjamini
	KEGG_PATHWAY	Ribosome	RT		10	4.8	3.6e-05	0.0056
	KEGG_PATHWAY	Cell cycle	RT		9	4.3	0.00012	0.0093
	KEGG_PATHWAY	Progesterone-mediated oocyte maturation	RT		6	2.9	0.004	0.19
	KEGG_PATHWAY	Epstein-Barr virus infection	RT		8	3.8	0.0081	0.27
	KEGG_PATHWAY	Viral carcinogenesis	RT		7	3.4	0.038	0.7
	KEGG_PATHWAY	p53 signaling pathway	RT		4	1.9	0.048	0.72
	KEGG_PATHWAY	HTLV-I infection	RT		7	3.4	0.09	0.88
	KEGG_PATHWAY	Gap junction	RT		4	1.9	0.091	0.85
	KEGG_PATHWAY	Cell adhesion molecules (CAMs)	RT		5	2.4	0.094	0.82
