# Supplementary material for: Identification of the Molecular Events Involved in the Development of Prefrontal Cortex Through the Analysis of RNA-Seq Data From BrainSpan
Source: ASN Neuro. 2019 Jun 18;11:1759091419854627. doi: 10.1177/1759091419854627 (PMC6582306; doi:10.1177/1759091419854627)
Supplement: Supplemental Material2 - Supplemental material for Identification of the Molecular Events Involved in the Development of Prefrontal Cortex Through the Analysis of RNA-Seq Data From BrainSpan [file Supplemental_Material2.zip › OFC/OFC4/BPs & SPs-4.xlsx]

## Sheet: BPs
Sublist	Category	Term	RT	Genes	Count	%	P-Value	Benjamini
	GOTERM_BP_DIRECT	transcription, DNA-templated	RT		36	17.5	1.9e-06	0.0017
	GOTERM_BP_DIRECT	positive regulation of transcription from RNA polymerase II promoter	RT		22	10.7	2.6e-05	0.011
	GOTERM_BP_DIRECT	regulation of transcription, DNA-templated	RT		27	13.1	9.9e-05	0.028
	GOTERM_BP_DIRECT	central nervous system development	RT		6	2.9	0.0026	0.43
	GOTERM_BP_DIRECT	negative regulation of transcription from RNA polymerase II promoter	RT		14	6.8	0.0044	0.48
	GOTERM_BP_DIRECT	planar cell polarity pathway involved in neural tube closure	RT		3	1.5	0.0038	0.49
	GOTERM_BP_DIRECT	odontogenesis of dentin-containing tooth	RT		4	1.9	0.0092	0.69
	GOTERM_BP_DIRECT	DNA methylation	RT		3	1.5	0.016	0.8
	GOTERM_BP_DIRECT	T cell differentiation in thymus	RT		3	1.5	0.019	0.81
	GOTERM_BP_DIRECT	regulation of midbrain dopaminergic neuron differentiation	RT		2	1	0.016	0.82
	GOTERM_BP_DIRECT	negative regulation of planar cell polarity pathway involved in axis elongation	RT		2	1	0.016	0.82
	GOTERM_BP_DIRECT	neural tube development	RT		3	1.5	0.023	0.84
	GOTERM_BP_DIRECT	positive regulation of substrate adhesion-dependent cell spreading	RT		3	1.5	0.026	0.86
	GOTERM_BP_DIRECT	mitotic spindle assembly	RT		3	1.5	0.032	0.87
	GOTERM_BP_DIRECT	positive regulation of apoptotic process	RT		7	3.4	0.031	0.88
	GOTERM_BP_DIRECT	neuron differentiation	RT		4	1.9	0.039	0.89
	GOTERM_BP_DIRECT	skeletal muscle satellite cell maintenance involved in skeletal muscle regeneration	RT		2	1	0.039	0.9
	GOTERM_BP_DIRECT	artery development	RT		2	1	0.054	0.91
	GOTERM_BP_DIRECT	positive regulation of sequence-specific DNA binding transcription factor activity	RT		4	1.9	0.05	0.92
	GOTERM_BP_DIRECT	multicellular organism development	RT		9	4.4	0.053	0.92
	GOTERM_BP_DIRECT	transcription from RNA polymerase II promoter	RT		9	4.4	0.05	0.93
	GOTERM_BP_DIRECT	negative regulation of Wnt signaling pathway	RT		3	1.5	0.063	0.93
	GOTERM_BP_DIRECT	Wnt signaling pathway involved in somitogenesis	RT		2	1	0.069	0.94
	GOTERM_BP_DIRECT	hippocampus development	RT		3	1.5	0.072	0.94
	GOTERM_BP_DIRECT	cellular response to X-ray	RT		2	1	0.076	0.94
	GOTERM_BP_DIRECT	positive regulation of osteoblast differentiation	RT		3	1.5	0.081	0.95
	GOTERM_BP_DIRECT	negative regulation of peptidyl-tyrosine phosphorylation	RT		2	1	0.083	0.95
	GOTERM_BP_DIRECT	aorta morphogenesis	RT		2	1	0.098	0.96
	GOTERM_BP_DIRECT	digestive tract morphogenesis	RT		2	1	0.098	0.96
	GOTERM_BP_DIRECT	intracellular signal transduction	RT		7	3.4	0.098	0.96

## Sheet: SPs
Sublist	Category	Term	RT	Genes	Count	%	P-Value	Benjamini
	KEGG_PATHWAY	Signaling pathways regulating pluripotency of stem cells	RT		7	3.4	0.00023	0.028
	KEGG_PATHWAY	Transcriptional misregulation in cancer	RT		7	3.4	0.00062	0.037
	KEGG_PATHWAY	Proteoglycans in cancer	RT		5	2.4	0.038	0.78
	KEGG_PATHWAY	Focal adhesion	RT		5	2.4	0.041	0.72
	KEGG_PATHWAY	Lysine degradation	RT		3	1.5	0.043	0.65
	KEGG_PATHWAY	Basal cell carcinoma	RT		3	1.5	0.048	0.62
	KEGG_PATHWAY	Ras signaling pathway	RT		5	2.4	0.055	0.62
	KEGG_PATHWAY	Long-term depression	RT		3	1.5	0.056	0.58
	KEGG_PATHWAY	Wnt signaling pathway	RT		4	1.9	0.057	0.54
	KEGG_PATHWAY	Glioma	RT		3	1.5	0.064	0.55
	KEGG_PATHWAY	HTLV-I infection	RT		5	2.4	0.079	0.59
