# Supplementary material for: Identification of the Molecular Events Involved in the Development of Prefrontal Cortex Through the Analysis of RNA-Seq Data From BrainSpan
Source: ASN Neuro. 2019 Jun 18;11:1759091419854627. doi: 10.1177/1759091419854627 (PMC6582306; doi:10.1177/1759091419854627)
Supplement: Supplemental Material2 - Supplemental material for Identification of the Molecular Events Involved in the Development of Prefrontal Cortex Through the Analysis of RNA-Seq Data From BrainSpan [file Supplemental_Material2.zip › OFC/OFC5/BPs & SPs-5.xlsx]

## Sheet: BPs
Sublist	Category	Term	RT	Genes	Count	%	P-Value	Benjamini
	GOTERM_BP_DIRECT	cholesterol biosynthetic process	RT		13	2.2	6.2e-10	1.4e-06
	GOTERM_BP_DIRECT	mRNA splicing, via spliceosome	RT		23	4	9.6e-07	0.001
	GOTERM_BP_DIRECT	gene expression	RT		11	1.9	1.3e-06	0.00092
	GOTERM_BP_DIRECT	axon guidance	RT		18	3.1	6e-06	0.0032
	GOTERM_BP_DIRECT	transcription, DNA-templated	RT		90	15.5	3.5e-05	0.015
	GOTERM_BP_DIRECT	isoprenoid biosynthetic process	RT		6	1	3.8e-05	0.014
	GOTERM_BP_DIRECT	RNA processing	RT		12	2.1	0.00015	0.047
	GOTERM_BP_DIRECT	positive regulation of axon extension	RT		7	1.2	0.00023	0.06
	GOTERM_BP_DIRECT	nervous system development	RT		21	3.6	0.00043	0.099
	GOTERM_BP_DIRECT	regulation of translational initiation	RT		7	1.2	0.00064	0.13
	GOTERM_BP_DIRECT	negative regulation of neuron projection development	RT		7	1.2	0.0019	0.31
	GOTERM_BP_DIRECT	covalent chromatin modification	RT		11	1.9	0.0021	0.32
	GOTERM_BP_DIRECT	positive regulation of synapse assembly	RT		8	1.4	0.0025	0.34
	GOTERM_BP_DIRECT	regulation of neuron migration	RT		4	0.7	0.0028	0.35
	GOTERM_BP_DIRECT	mRNA processing	RT		14	2.4	0.003	0.35
	GOTERM_BP_DIRECT	histone H3 deacetylation	RT		5	0.9	0.0032	0.35
	GOTERM_BP_DIRECT	viral process	RT		19	3.3	0.0041	0.4
	GOTERM_BP_DIRECT	regulation of mRNA splicing, via spliceosome	RT		4	0.7	0.0048	0.44
	GOTERM_BP_DIRECT	brain development	RT		14	2.4	0.0049	0.43
	GOTERM_BP_DIRECT	regulation of protein stability	RT		8	1.4	0.0049	0.41
	GOTERM_BP_DIRECT	transcription from RNA polymerase II promoter	RT		27	4.6	0.0067	0.5
	GOTERM_BP_DIRECT	neurogenesis	RT		6	1	0.0081	0.55
	GOTERM_BP_DIRECT	regulation of cAMP-mediated signaling	RT		3	0.5	0.0085	0.55
	GOTERM_BP_DIRECT	CRD-mediated mRNA stabilization	RT		3	0.5	0.0085	0.55
	GOTERM_BP_DIRECT	negative regulation of sequence-specific DNA binding transcription factor activity	RT		7	1.2	0.009	0.56
	GOTERM_BP_DIRECT	dendrite development	RT		5	0.9	0.0093	0.55
	GOTERM_BP_DIRECT	sympathetic nervous system development	RT		4	0.7	0.0093	0.54
	GOTERM_BP_DIRECT	mRNA export from nucleus	RT		9	1.5	0.01	0.57
	GOTERM_BP_DIRECT	regulation of gene expression	RT		9	1.5	0.01	0.57
	GOTERM_BP_DIRECT	fibroblast growth factor receptor signaling pathway	RT		8	1.4	0.012	0.59
	GOTERM_BP_DIRECT	positive regulation of DNA repair	RT		5	0.9	0.012	0.59
	GOTERM_BP_DIRECT	cellular response to organic substance	RT		4	0.7	0.013	0.62
	GOTERM_BP_DIRECT	chromatin remodeling	RT		8	1.4	0.015	0.65
	GOTERM_BP_DIRECT	commitment of neuronal cell to specific neuron type in forebrain	RT		3	0.5	0.017	0.69
	GOTERM_BP_DIRECT	neuroepithelial cell differentiation	RT		3	0.5	0.017	0.69
	GOTERM_BP_DIRECT	positive regulation of neuron projection development	RT		8	1.4	0.018	0.69
	GOTERM_BP_DIRECT	negative chemotaxis	RT		5	0.9	0.018	0.69
	GOTERM_BP_DIRECT	regulation of protein localization	RT		6	1	0.019	0.7
	GOTERM_BP_DIRECT	negative regulation of autophagy	RT		5	0.9	0.022	0.74
	GOTERM_BP_DIRECT	negative regulation of insulin secretion involved in cellular response to glucose stimulus	RT		3	0.5	0.022	0.73
	GOTERM_BP_DIRECT	central nervous system projection neuron axonogenesis	RT		3	0.5	0.022	0.73
	GOTERM_BP_DIRECT	protein hexamerization	RT		3	0.5	0.022	0.73
	GOTERM_BP_DIRECT	production of miRNAs involved in gene silencing by miRNA	RT		3	0.5	0.022	0.73
	GOTERM_BP_DIRECT	translational initiation	RT		10	1.7	0.022	0.73
	GOTERM_BP_DIRECT	neuron differentiation	RT		8	1.4	0.024	0.74
	GOTERM_BP_DIRECT	RNA export from nucleus	RT		6	1	0.024	0.74
	GOTERM_BP_DIRECT	hippocampus development	RT		6	1	0.026	0.75
	GOTERM_BP_DIRECT	positive regulation of gene expression	RT		15	2.6	0.027	0.75
	GOTERM_BP_DIRECT	negative regulation of transcription, DNA-templated	RT		24	4.1	0.027	0.75
	GOTERM_BP_DIRECT	regulation of G2/M transition of mitotic cell cycle	RT		3	0.5	0.028	0.75
	GOTERM_BP_DIRECT	histone H4 deacetylation	RT		3	0.5	0.028	0.75
	GOTERM_BP_DIRECT	regulation of mRNA processing	RT		3	0.5	0.028	0.75
	GOTERM_BP_DIRECT	sympathetic ganglion development	RT		3	0.5	0.028	0.75
	GOTERM_BP_DIRECT	cerebral cortex radially oriented cell migration	RT		3	0.5	0.028	0.75
	GOTERM_BP_DIRECT	limb bud formation	RT		3	0.5	0.034	0.81
	GOTERM_BP_DIRECT	microtubule organizing center organization	RT		3	0.5	0.034	0.81
	GOTERM_BP_DIRECT	sterol biosynthetic process	RT		3	0.5	0.034	0.81
	GOTERM_BP_DIRECT	ovarian follicle development	RT		5	0.9	0.037	0.83
	GOTERM_BP_DIRECT	response to unfolded protein	RT		5	0.9	0.037	0.83
	GOTERM_BP_DIRECT	osteoblast differentiation	RT		8	1.4	0.037	0.82
	GOTERM_BP_DIRECT	DNA methylation	RT		4	0.7	0.038	0.82
	GOTERM_BP_DIRECT	neuron migration	RT		8	1.4	0.039	0.83
	GOTERM_BP_DIRECT	regulation of transcription, DNA-templated	RT		58	10	0.039	0.82
	GOTERM_BP_DIRECT	cellular response to follicle-stimulating hormone stimulus	RT		3	0.5	0.041	0.83
	GOTERM_BP_DIRECT	nuclear export	RT		3	0.5	0.041	0.83
	GOTERM_BP_DIRECT	RNA secondary structure unwinding	RT		5	0.9	0.042	0.83
	GOTERM_BP_DIRECT	cellular response to DNA damage stimulus	RT		12	2.1	0.049	0.87
	GOTERM_BP_DIRECT	neuron development	RT		5	0.9	0.049	0.86
	GOTERM_BP_DIRECT	chromosome segregation	RT		6	1	0.053	0.88
	GOTERM_BP_DIRECT	behavioral fear response	RT		4	0.7	0.055	0.89
	GOTERM_BP_DIRECT	negative regulation of astrocyte differentiation	RT		3	0.5	0.056	0.89
	GOTERM_BP_DIRECT	positive regulation of receptor activity	RT		3	0.5	0.056	0.89
	GOTERM_BP_DIRECT	eyelid development in camera-type eye	RT		3	0.5	0.056	0.89
	GOTERM_BP_DIRECT	regulation of circadian rhythm	RT		5	0.9	0.059	0.9
	GOTERM_BP_DIRECT	Ras protein signal transduction	RT		6	1	0.059	0.89
	GOTERM_BP_DIRECT	negative regulation of establishment of protein localization to mitochondrion	RT		2	0.3	0.059	0.89
	GOTERM_BP_DIRECT	melanocyte migration	RT		2	0.3	0.059	0.89
	GOTERM_BP_DIRECT	positive regulation of RNA export from nucleus	RT		2	0.3	0.059	0.89
	GOTERM_BP_DIRECT	intracellular signal transduction	RT		19	3.3	0.06	0.89
	GOTERM_BP_DIRECT	intrinsic apoptotic signaling pathway	RT		4	0.7	0.06	0.88
	GOTERM_BP_DIRECT	positive regulation of protein insertion into mitochondrial membrane involved in apoptotic signaling pathway	RT		4	0.7	0.06	0.88
	GOTERM_BP_DIRECT	cell-cell adhesion	RT		14	2.4	0.064	0.9
	GOTERM_BP_DIRECT	alternative mRNA splicing, via spliceosome	RT		3	0.5	0.064	0.89
	GOTERM_BP_DIRECT	negative regulation of transcription from RNA polymerase II promoter	RT		30	5.2	0.067	0.9
	GOTERM_BP_DIRECT	steroid biosynthetic process	RT		4	0.7	0.07	0.91
	GOTERM_BP_DIRECT	regulation of synaptic plasticity	RT		4	0.7	0.07	0.91
	GOTERM_BP_DIRECT	fatty acid biosynthetic process	RT		5	0.9	0.07	0.9
	GOTERM_BP_DIRECT	regulation of transcription from RNA polymerase II promoter	RT		20	3.4	0.072	0.91
	GOTERM_BP_DIRECT	positive regulation of mRNA splicing, via spliceosome	RT		3	0.5	0.073	0.91
	GOTERM_BP_DIRECT	response to drug	RT		15	2.6	0.073	0.91
	GOTERM_BP_DIRECT	protein ubiquitination	RT		17	2.9	0.074	0.9
	GOTERM_BP_DIRECT	positive regulation of translation	RT		5	0.9	0.074	0.9
	GOTERM_BP_DIRECT	axonogenesis	RT		7	1.2	0.074	0.9
	GOTERM_BP_DIRECT	7-methylguanosine mRNA capping	RT		4	0.7	0.076	0.9
	GOTERM_BP_DIRECT	semaphorin-plexin signaling pathway	RT		4	0.7	0.076	0.9
	GOTERM_BP_DIRECT	rhythmic process	RT		5	0.9	0.078	0.91
	GOTERM_BP_DIRECT	positive regulation of neuron differentiation	RT		6	1	0.085	0.92
	GOTERM_BP_DIRECT	protein homooligomerization	RT		10	1.7	0.086	0.92
	GOTERM_BP_DIRECT	striatal medium spiny neuron differentiation	RT		2	0.3	0.087	0.92
	GOTERM_BP_DIRECT	regulation of mRNA polyadenylation	RT		2	0.3	0.087	0.92
	GOTERM_BP_DIRECT	positive regulation of high voltage-gated calcium channel activity	RT		2	0.3	0.087	0.92
	GOTERM_BP_DIRECT	forebrain ventricular zone progenitor cell division	RT		2	0.3	0.087	0.92
	GOTERM_BP_DIRECT	corticospinal tract morphogenesis	RT		2	0.3	0.087	0.92
	GOTERM_BP_DIRECT	peptidyl-tyrosine phosphorylation	RT		9	1.5	0.09	0.92
	GOTERM_BP_DIRECT	mRNA splice site selection	RT		3	0.5	0.091	0.92
	GOTERM_BP_DIRECT	circadian regulation of gene expression	RT		5	0.9	0.091	0.92
	GOTERM_BP_DIRECT	microtubule-based process	RT		4	0.7	0.093	0.92
	GOTERM_BP_DIRECT	positive regulation of transcription, DNA-templated	RT		22	3.8	0.097	0.93
	GOTERM_BP_DIRECT	cerebellum development	RT		4	0.7	0.099	0.93

## Sheet: SPs
Sublist	Category	Term	RT	Genes	Count	%	P-Value	Benjamini
	KEGG_PATHWAY	Steroid biosynthesis	RT		7	1.2	1.1e-05	0.0022
	KEGG_PATHWAY	Spliceosome	RT		15	2.6	1.3e-05	0.0014
	KEGG_PATHWAY	Terpenoid backbone biosynthesis	RT		6	1	0.00026	0.018
	KEGG_PATHWAY	Biosynthesis of antibiotics	RT		16	2.8	0.00062	0.032
	KEGG_PATHWAY	Axon guidance	RT		12	2.1	0.00064	0.027
	KEGG_PATHWAY	RNA transport	RT		12	2.1	0.0071	0.22
	KEGG_PATHWAY	Glutathione metabolism	RT		6	1	0.012	0.31
	KEGG_PATHWAY	Fatty acid metabolism	RT		5	0.9	0.041	0.66
	KEGG_PATHWAY	Fatty acid biosynthesis	RT		3	0.5	0.047	0.68
	KEGG_PATHWAY	Gap junction	RT		6	1	0.091	0.87
	KEGG_PATHWAY	Hepatitis B	RT		8	1.4	0.1	0.87
