# Supplementary material for: Identification of the Molecular Events Involved in the Development of Prefrontal Cortex Through the Analysis of RNA-Seq Data From BrainSpan
Source: ASN Neuro. 2019 Jun 18;11:1759091419854627. doi: 10.1177/1759091419854627 (PMC6582306; doi:10.1177/1759091419854627)
Supplement: Supplemental Material2 - Supplemental material for Identification of the Molecular Events Involved in the Development of Prefrontal Cortex Through the Analysis of RNA-Seq Data From BrainSpan [file Supplemental_Material2.zip › OFC/OFC6/BPs & SPs-6.xlsx]

## Sheet: BPs
Sublist	Category	Term	RT	Genes	Count	%	P-Value	Benjamini
	GOTERM_BP_DIRECT	SRP-dependent cotranslational protein targeting to membrane	RT		29	3.9	2.7e-18	7.8e-15
	GOTERM_BP_DIRECT	viral transcription	RT		30	4.1	4.4e-17	6.5e-14
	GOTERM_BP_DIRECT	translational initiation	RT		32	4.4	2.3e-16	2.2e-13
	GOTERM_BP_DIRECT	nuclear-transcribed mRNA catabolic process, nonsense-mediated decay	RT		29	3.9	2.6e-15	1.9e-12
	GOTERM_BP_DIRECT	extracellular matrix organization	RT		36	4.9	7.3e-15	4.2e-12
	GOTERM_BP_DIRECT	translation	RT		35	4.8	7.1e-11	3.5e-08
	GOTERM_BP_DIRECT	rRNA processing	RT		31	4.2	3.4e-10	1.4e-07
	GOTERM_BP_DIRECT	cell adhesion	RT		47	6.4	8.3e-10	3e-07
	GOTERM_BP_DIRECT	response to hypoxia	RT		26	3.5	4.7e-09	1.5e-06
	GOTERM_BP_DIRECT	collagen fibril organization	RT		12	1.6	1.1e-07	3.1e-05
	GOTERM_BP_DIRECT	platelet degranulation	RT		18	2.4	2.2e-07	5.7e-05
	GOTERM_BP_DIRECT	positive regulation of angiogenesis	RT		19	2.6	2.2e-07	5.3e-05
	GOTERM_BP_DIRECT	response to wounding	RT		14	1.9	4.1e-07	9.1e-05
	GOTERM_BP_DIRECT	oxygen transport	RT		8	1.1	4.5e-07	9.4e-05
	GOTERM_BP_DIRECT	leukocyte migration	RT		18	2.4	2.5e-06	0.00049
	GOTERM_BP_DIRECT	angiogenesis	RT		25	3.4	2.8e-06	0.00051
	GOTERM_BP_DIRECT	collagen catabolic process	RT		13	1.8	3.3e-06	0.00057
	GOTERM_BP_DIRECT	positive regulation of cell migration	RT		22	3	4.7e-06	0.00075
	GOTERM_BP_DIRECT	cellular response to fibroblast growth factor stimulus	RT		9	1.2	9.5e-06	0.0015
	GOTERM_BP_DIRECT	embryo implantation	RT		10	1.4	1.8e-05	0.0026
	GOTERM_BP_DIRECT	blood circulation	RT		10	1.4	3.3e-05	0.0045
	GOTERM_BP_DIRECT	cellular response to transforming growth factor beta stimulus	RT		10	1.4	6.7e-05	0.0088
	GOTERM_BP_DIRECT	liver regeneration	RT		8	1.1	7e-05	0.0088
	GOTERM_BP_DIRECT	response to progesterone	RT		9	1.2	7.5e-05	0.009
	GOTERM_BP_DIRECT	extracellular matrix disassembly	RT		12	1.6	0.0001	0.012
	GOTERM_BP_DIRECT	aging	RT		18	2.4	0.00013	0.015
	GOTERM_BP_DIRECT	response to glucose	RT		11	1.5	0.00019	0.02
	GOTERM_BP_DIRECT	canonical glycolysis	RT		7	1	0.00031	0.031
	GOTERM_BP_DIRECT	movement of cell or subcellular component	RT		12	1.6	0.00032	0.032
	GOTERM_BP_DIRECT	endodermal cell differentiation	RT		7	1	0.00038	0.036
	GOTERM_BP_DIRECT	blood coagulation	RT		18	2.4	0.00049	0.045
	GOTERM_BP_DIRECT	immunoglobulin mediated immune response	RT		5	0.7	0.0005	0.044
	GOTERM_BP_DIRECT	nitric oxide mediated signal transduction	RT		6	0.8	0.00051	0.044
	GOTERM_BP_DIRECT	cellular response to calcium ion	RT		9	1.2	0.00052	0.044
	GOTERM_BP_DIRECT	response to estrogen	RT		10	1.4	0.00061	0.05
	GOTERM_BP_DIRECT	negative regulation of cell migration	RT		12	1.6	0.00076	0.059
	GOTERM_BP_DIRECT	positive regulation of gene expression	RT		22	3	0.00077	0.059
	GOTERM_BP_DIRECT	collagen biosynthetic process	RT		4	0.5	0.00093	0.068
	GOTERM_BP_DIRECT	cellular response to lipopolysaccharide	RT		13	1.8	0.00096	0.069
	GOTERM_BP_DIRECT	response to drug	RT		24	3.3	0.00097	0.068
	GOTERM_BP_DIRECT	bicarbonate transport	RT		8	1.1	0.0011	0.073
	GOTERM_BP_DIRECT	cellular response to epidermal growth factor stimulus	RT		7	1	0.0012	0.078
	GOTERM_BP_DIRECT	neuropeptide signaling pathway	RT		12	1.6	0.0013	0.082
	GOTERM_BP_DIRECT	response to biotic stimulus	RT		5	0.7	0.0014	0.087
	GOTERM_BP_DIRECT	cellular response to phorbol 13-acetate 12-myristate	RT		4	0.5	0.0016	0.097
	GOTERM_BP_DIRECT	positive regulation of glutamate secretion	RT		4	0.5	0.0016	0.097
	GOTERM_BP_DIRECT	osteoblast differentiation	RT		12	1.6	0.0016	0.096
	GOTERM_BP_DIRECT	negative regulation of endopeptidase activity	RT		13	1.8	0.0018	0.1
	GOTERM_BP_DIRECT	cell migration	RT		16	2.2	0.0018	0.11
	GOTERM_BP_DIRECT	lung development	RT		10	1.4	0.0019	0.11
	GOTERM_BP_DIRECT	inflammatory response	RT		27	3.7	0.0019	0.11
	GOTERM_BP_DIRECT	cytoplasmic translation	RT		6	0.8	0.002	0.11
	GOTERM_BP_DIRECT	transforming growth factor beta receptor signaling pathway	RT		11	1.5	0.0021	0.11
	GOTERM_BP_DIRECT	astrocyte development	RT		5	0.7	0.0024	0.12
	GOTERM_BP_DIRECT	cellular response to hypoxia	RT		11	1.5	0.0029	0.14
	GOTERM_BP_DIRECT	cellular response to cAMP	RT		8	1.1	0.0029	0.14
	GOTERM_BP_DIRECT	signal transduction	RT		62	8.4	0.0035	0.17
	GOTERM_BP_DIRECT	positive regulation of ceramide biosynthetic process	RT		4	0.5	0.0036	0.17
	GOTERM_BP_DIRECT	branching involved in labyrinthine layer morphogenesis	RT		4	0.5	0.0036	0.17
	GOTERM_BP_DIRECT	cellular response to hydrogen peroxide	RT		8	1.1	0.0049	0.22
	GOTERM_BP_DIRECT	nervous system development	RT		21	2.9	0.0051	0.22
	GOTERM_BP_DIRECT	negative regulation of neuron projection development	RT		7	1	0.0053	0.23
	GOTERM_BP_DIRECT	decidualization	RT		5	0.7	0.0056	0.23
	GOTERM_BP_DIRECT	cellular response to glucocorticoid stimulus	RT		5	0.7	0.0056	0.23
	GOTERM_BP_DIRECT	hydrogen peroxide catabolic process	RT		5	0.7	0.0056	0.23
	GOTERM_BP_DIRECT	cell-cell adhesion	RT		20	2.7	0.0059	0.24
	GOTERM_BP_DIRECT	cell-matrix adhesion	RT		10	1.4	0.006	0.24
	GOTERM_BP_DIRECT	negative regulation of apoptotic process	RT		29	3.9	0.0061	0.24
	GOTERM_BP_DIRECT	positive regulation of epithelial cell proliferation	RT		8	1.1	0.0065	0.25
	GOTERM_BP_DIRECT	response to cAMP	RT		7	1	0.0066	0.25
	GOTERM_BP_DIRECT	fibrinolysis	RT		5	0.7	0.0067	0.25
	GOTERM_BP_DIRECT	negative regulation of cell proliferation	RT		26	3.5	0.0067	0.25
	GOTERM_BP_DIRECT	positive regulation of cell division	RT		7	1	0.0074	0.27
	GOTERM_BP_DIRECT	cellular response to tumor necrosis factor	RT		11	1.5	0.0076	0.27
	GOTERM_BP_DIRECT	skin development	RT		6	0.8	0.0078	0.27
	GOTERM_BP_DIRECT	glycolytic process	RT		6	0.8	0.0078	0.27
	GOTERM_BP_DIRECT	negative regulation of release of sequestered calcium ion into cytosol	RT		3	0.4	0.0078	0.27
	GOTERM_BP_DIRECT	renal tubule morphogenesis	RT		3	0.4	0.0078	0.27
	GOTERM_BP_DIRECT	axon extension involved in axon guidance	RT		4	0.5	0.0086	0.29
	GOTERM_BP_DIRECT	ossification	RT		9	1.2	0.0094	0.31
	GOTERM_BP_DIRECT	wound healing	RT		9	1.2	0.0094	0.31
	GOTERM_BP_DIRECT	positive regulation of collagen biosynthetic process	RT		5	0.7	0.0094	0.31
	GOTERM_BP_DIRECT	response to cold	RT		6	0.8	0.0099	0.32
	GOTERM_BP_DIRECT	regulation of blood pressure	RT		8	1.1	0.0099	0.31
	GOTERM_BP_DIRECT	negative regulation of nitric oxide biosynthetic process	RT		4	0.5	0.011	0.34
	GOTERM_BP_DIRECT	positive regulation of peptidase activity	RT		4	0.5	0.011	0.34
	GOTERM_BP_DIRECT	response to interferon-gamma	RT		5	0.7	0.011	0.33
	GOTERM_BP_DIRECT	cell motility	RT		5	0.7	0.011	0.33
	GOTERM_BP_DIRECT	response to hydrogen peroxide	RT		7	1	0.011	0.33
	GOTERM_BP_DIRECT	integrin-mediated signaling pathway	RT		10	1.4	0.011	0.33
	GOTERM_BP_DIRECT	sprouting angiogenesis	RT		5	0.7	0.013	0.36
	GOTERM_BP_DIRECT	protein heterotrimerization	RT		4	0.5	0.014	0.38
	GOTERM_BP_DIRECT	positive regulation of blood coagulation	RT		4	0.5	0.014	0.38
	GOTERM_BP_DIRECT	cellular response to interleukin-6	RT		4	0.5	0.014	0.38
	GOTERM_BP_DIRECT	positive regulation of fibroblast proliferation	RT		7	1	0.014	0.39
	GOTERM_BP_DIRECT	protein targeting to plasma membrane	RT		5	0.7	0.014	0.39
	GOTERM_BP_DIRECT	positive regulation of cell proliferation	RT		28	3.8	0.015	0.4
	GOTERM_BP_DIRECT	axon guidance	RT		13	1.8	0.015	0.4
	GOTERM_BP_DIRECT	erythrocyte differentiation	RT		6	0.8	0.015	0.4
	GOTERM_BP_DIRECT	cellular response to mechanical stimulus	RT		8	1.1	0.016	0.4
	GOTERM_BP_DIRECT	interferon-gamma-mediated signaling pathway	RT		8	1.1	0.016	0.4
	GOTERM_BP_DIRECT	positive regulation of apoptotic process	RT		20	2.7	0.016	0.41
	GOTERM_BP_DIRECT	inflammatory response to antigenic stimulus	RT		4	0.5	0.016	0.41
	GOTERM_BP_DIRECT	odontogenesis	RT		5	0.7	0.017	0.41
	GOTERM_BP_DIRECT	positive regulation of vascular endothelial growth factor production	RT		5	0.7	0.017	0.41
	GOTERM_BP_DIRECT	negative regulation of protein ubiquitination	RT		6	0.8	0.017	0.41
	GOTERM_BP_DIRECT	membrane raft assembly	RT		3	0.4	0.019	0.44
	GOTERM_BP_DIRECT	bone development	RT		6	0.8	0.019	0.44
	GOTERM_BP_DIRECT	regulation of smooth muscle contraction	RT		4	0.5	0.02	0.45
	GOTERM_BP_DIRECT	positive regulation of vascular endothelial growth factor receptor signaling pathway	RT		4	0.5	0.02	0.45
	GOTERM_BP_DIRECT	positive regulation of transcription from RNA polymerase II promoter	RT		50	6.8	0.02	0.45
	GOTERM_BP_DIRECT	negative regulation of translation	RT		7	1	0.02	0.45
	GOTERM_BP_DIRECT	receptor internalization	RT		6	0.8	0.021	0.46
	GOTERM_BP_DIRECT	response to virus	RT		10	1.4	0.021	0.46
	GOTERM_BP_DIRECT	positive regulation of cell death	RT		5	0.7	0.021	0.46
	GOTERM_BP_DIRECT	cellular response to dexamethasone stimulus	RT		5	0.7	0.021	0.46
	GOTERM_BP_DIRECT	negative regulation of smooth muscle cell proliferation	RT		5	0.7	0.021	0.46
	GOTERM_BP_DIRECT	dentate gyrus development	RT		4	0.5	0.023	0.49
	GOTERM_BP_DIRECT	cellular response to organic substance	RT		4	0.5	0.023	0.49
	GOTERM_BP_DIRECT	cytokine-mediated signaling pathway	RT		11	1.5	0.024	0.49
	GOTERM_BP_DIRECT	response to testosterone	RT		5	0.7	0.024	0.49
	GOTERM_BP_DIRECT	positive regulation of axon extension	RT		5	0.7	0.024	0.49
	GOTERM_BP_DIRECT	immune response	RT		25	3.4	0.024	0.49
	GOTERM_BP_DIRECT	negative regulation of neuron apoptotic process	RT		11	1.5	0.025	0.5
	GOTERM_BP_DIRECT	membrane budding	RT		3	0.4	0.025	0.5
	GOTERM_BP_DIRECT	negative regulation of mast cell degranulation	RT		3	0.4	0.025	0.5
	GOTERM_BP_DIRECT	regulation of angiogenesis	RT		5	0.7	0.026	0.51
	GOTERM_BP_DIRECT	negative regulation of fibroblast proliferation	RT		5	0.7	0.026	0.51
	GOTERM_BP_DIRECT	platelet activation	RT		10	1.4	0.027	0.52
	GOTERM_BP_DIRECT	response to vitamin D	RT		4	0.5	0.027	0.52
	GOTERM_BP_DIRECT	response to corticosterone	RT		4	0.5	0.027	0.52
	GOTERM_BP_DIRECT	translational elongation	RT		4	0.5	0.027	0.52
	GOTERM_BP_DIRECT	endothelial cell proliferation	RT		4	0.5	0.027	0.52
	GOTERM_BP_DIRECT	adenylate cyclase-inhibiting G-protein coupled receptor signaling pathway	RT		6	0.8	0.029	0.54
	GOTERM_BP_DIRECT	cellular response to amino acid stimulus	RT		6	0.8	0.029	0.54
	GOTERM_BP_DIRECT	positive regulation of substrate adhesion-dependent cell spreading	RT		5	0.7	0.029	0.54
	GOTERM_BP_DIRECT	blood vessel remodeling	RT		5	0.7	0.029	0.54
	GOTERM_BP_DIRECT	negative regulation of transforming growth factor beta receptor signaling pathway	RT		7	1	0.031	0.55
	GOTERM_BP_DIRECT	skeletal system development	RT		11	1.5	0.031	0.55
	GOTERM_BP_DIRECT	response to ischemia	RT		5	0.7	0.032	0.57
	GOTERM_BP_DIRECT	semaphorin-plexin signaling pathway	RT		5	0.7	0.032	0.57
	GOTERM_BP_DIRECT	basement membrane organization	RT		3	0.4	0.033	0.57
	GOTERM_BP_DIRECT	negative regulation of insulin secretion involved in cellular response to glucose stimulus	RT		3	0.4	0.033	0.57
	GOTERM_BP_DIRECT	nuclear-transcribed mRNA catabolic process, deadenylation-dependent decay	RT		3	0.4	0.033	0.57
	GOTERM_BP_DIRECT	negative regulation of vascular smooth muscle cell proliferation	RT		3	0.4	0.033	0.57
	GOTERM_BP_DIRECT	MAPK cascade	RT		17	2.3	0.035	0.59
	GOTERM_BP_DIRECT	neutrophil chemotaxis	RT		7	1	0.035	0.58
	GOTERM_BP_DIRECT	negative chemotaxis	RT		5	0.7	0.036	0.59
	GOTERM_BP_DIRECT	positive regulation of pri-miRNA transcription from RNA polymerase II promoter	RT		4	0.5	0.036	0.59
	GOTERM_BP_DIRECT	chemotaxis	RT		10	1.4	0.037	0.6
	GOTERM_BP_DIRECT	amino acid transport	RT		5	0.7	0.039	0.61
	GOTERM_BP_DIRECT	response to ethanol	RT		9	1.2	0.041	0.63
	GOTERM_BP_DIRECT	wound healing, spreading of epidermal cells	RT		3	0.4	0.041	0.63
	GOTERM_BP_DIRECT	chondrocyte proliferation	RT		3	0.4	0.041	0.63
	GOTERM_BP_DIRECT	negative regulation of cytokine-mediated signaling pathway	RT		3	0.4	0.041	0.63
	GOTERM_BP_DIRECT	cellular response to low-density lipoprotein particle stimulus	RT		3	0.4	0.041	0.63
	GOTERM_BP_DIRECT	multicellular organismal iron ion homeostasis	RT		3	0.4	0.041	0.63
	GOTERM_BP_DIRECT	negative regulation of erythrocyte differentiation	RT		3	0.4	0.041	0.63
	GOTERM_BP_DIRECT	response to interferon-beta	RT		3	0.4	0.041	0.63
	GOTERM_BP_DIRECT	branchiomotor neuron axon guidance	RT		3	0.4	0.041	0.63
	GOTERM_BP_DIRECT	positive regulation of chemokine secretion	RT		3	0.4	0.041	0.63
	GOTERM_BP_DIRECT	response to lipopolysaccharide	RT		12	1.6	0.041	0.63
	GOTERM_BP_DIRECT	negative regulation of cysteine-type endopeptidase activity involved in apoptotic process	RT		7	1	0.042	0.63
	GOTERM_BP_DIRECT	negative regulation of Wnt signaling pathway	RT		6	0.8	0.042	0.63
	GOTERM_BP_DIRECT	response to cytokine	RT		6	0.8	0.042	0.63
	GOTERM_BP_DIRECT	microtubule-based process	RT		5	0.7	0.043	0.63
	GOTERM_BP_DIRECT	ribosome biogenesis	RT		5	0.7	0.043	0.63
	GOTERM_BP_DIRECT	cellular oxidant detoxification	RT		7	1	0.045	0.64
	GOTERM_BP_DIRECT	positive regulation of protein phosphorylation	RT		10	1.4	0.046	0.65
	GOTERM_BP_DIRECT	apoptotic process	RT		30	4.1	0.049	0.67
	GOTERM_BP_DIRECT	negative regulation of phagocytosis	RT		3	0.4	0.05	0.68
	GOTERM_BP_DIRECT	response to interferon-alpha	RT		3	0.4	0.05	0.68
	GOTERM_BP_DIRECT	antifungal humoral response	RT		3	0.4	0.05	0.68
	GOTERM_BP_DIRECT	macrophage activation	RT		3	0.4	0.05	0.68
	GOTERM_BP_DIRECT	positive regulation of cardiac muscle cell differentiation	RT		3	0.4	0.05	0.68
	GOTERM_BP_DIRECT	monocarboxylic acid transport	RT		3	0.4	0.05	0.68
	GOTERM_BP_DIRECT	negative regulation of fibroblast growth factor receptor signaling pathway	RT		3	0.4	0.05	0.68
	GOTERM_BP_DIRECT	response to metal ion	RT		3	0.4	0.05	0.68
	GOTERM_BP_DIRECT	positive regulation of cellular component movement	RT		3	0.4	0.05	0.68
	GOTERM_BP_DIRECT	cell-cell signaling	RT		16	2.2	0.051	0.68
	GOTERM_BP_DIRECT	substrate adhesion-dependent cell spreading	RT		5	0.7	0.051	0.68
	GOTERM_BP_DIRECT	response to morphine	RT		4	0.5	0.051	0.68
	GOTERM_BP_DIRECT	regulation of axonogenesis	RT		4	0.5	0.051	0.68
	GOTERM_BP_DIRECT	defense response to Gram-negative bacterium	RT		6	0.8	0.052	0.68
	GOTERM_BP_DIRECT	actin cytoskeleton organization	RT		10	1.4	0.052	0.68
	GOTERM_BP_DIRECT	positive regulation of inflammatory response	RT		7	1	0.053	0.68
	GOTERM_BP_DIRECT	acute-phase response	RT		5	0.7	0.055	0.69
	GOTERM_BP_DIRECT	vasculogenesis	RT		6	0.8	0.055	0.69
	GOTERM_BP_DIRECT	regulation of cell migration	RT		7	1	0.056	0.69
	GOTERM_BP_DIRECT	negative regulation of JAK-STAT cascade	RT		5	0.7	0.059	0.71
	GOTERM_BP_DIRECT	endothelial cell morphogenesis	RT		3	0.4	0.06	0.72
	GOTERM_BP_DIRECT	negative regulation of protein tyrosine kinase activity	RT		3	0.4	0.06	0.72
	GOTERM_BP_DIRECT	leukocyte migration involved in inflammatory response	RT		3	0.4	0.06	0.72
	GOTERM_BP_DIRECT	cellular response to peptide	RT		3	0.4	0.06	0.72
	GOTERM_BP_DIRECT	actin crosslink formation	RT		3	0.4	0.06	0.72
	GOTERM_BP_DIRECT	leukocyte cell-cell adhesion	RT		4	0.5	0.063	0.73
	GOTERM_BP_DIRECT	chondroitin sulfate biosynthetic process	RT		4	0.5	0.063	0.73
	GOTERM_BP_DIRECT	inner ear development	RT		5	0.7	0.064	0.73
	GOTERM_BP_DIRECT	platelet aggregation	RT		5	0.7	0.064	0.73
	GOTERM_BP_DIRECT	cellular response to insulin stimulus	RT		7	1	0.065	0.74
	GOTERM_BP_DIRECT	negative regulation of gene expression	RT		10	1.4	0.068	0.75
	GOTERM_BP_DIRECT	negative regulation of fat cell differentiation	RT		5	0.7	0.069	0.75
	GOTERM_BP_DIRECT	establishment of protein localization to plasma membrane	RT		5	0.7	0.069	0.75
	GOTERM_BP_DIRECT	response to hormone	RT		5	0.7	0.069	0.75
	GOTERM_BP_DIRECT	regulation of nitric-oxide synthase activity	RT		4	0.5	0.07	0.76
	GOTERM_BP_DIRECT	positive regulation of mesenchymal cell proliferation	RT		4	0.5	0.07	0.76
	GOTERM_BP_DIRECT	negative regulation of axon extension involved in axon guidance	RT		4	0.5	0.07	0.76
	GOTERM_BP_DIRECT	regulation of sensory perception of pain	RT		4	0.5	0.07	0.76
	GOTERM_BP_DIRECT	activation of phospholipase C activity	RT		4	0.5	0.07	0.76
	GOTERM_BP_DIRECT	positive regulation of smooth muscle cell proliferation	RT		6	0.8	0.071	0.76
	GOTERM_BP_DIRECT	semaphorin-plexin signaling pathway involved in axon guidance	RT		3	0.4	0.071	0.76
	GOTERM_BP_DIRECT	T-helper 1 type immune response	RT		3	0.4	0.071	0.76
	GOTERM_BP_DIRECT	3'-UTR-mediated mRNA destabilization	RT		3	0.4	0.071	0.76
	GOTERM_BP_DIRECT	Roundabout signaling pathway	RT		3	0.4	0.071	0.76
	GOTERM_BP_DIRECT	hyaluronan metabolic process	RT		3	0.4	0.071	0.76
	GOTERM_BP_DIRECT	positive regulation of substrate-dependent cell migration, cell attachment to substrate	RT		2	0.3	0.073	0.76
	GOTERM_BP_DIRECT	axon choice point recognition	RT		2	0.3	0.073	0.76
	GOTERM_BP_DIRECT	regulation of monocyte differentiation	RT		2	0.3	0.073	0.76
	GOTERM_BP_DIRECT	polysaccharide assembly with MHC class II protein complex	RT		2	0.3	0.073	0.76
	GOTERM_BP_DIRECT	nuclear-transcribed mRNA catabolic process, deadenylation-independent decay	RT		2	0.3	0.073	0.76
	GOTERM_BP_DIRECT	peptidyl-cysteine S-trans-nitrosylation	RT		2	0.3	0.073	0.76
	GOTERM_BP_DIRECT	smooth muscle hyperplasia	RT		2	0.3	0.073	0.76
	GOTERM_BP_DIRECT	regulation of keratinocyte apoptotic process	RT		2	0.3	0.073	0.76
	GOTERM_BP_DIRECT	detection of hypoxia	RT		2	0.3	0.073	0.76
	GOTERM_BP_DIRECT	negative regulation of endodermal cell differentiation	RT		2	0.3	0.073	0.76
	GOTERM_BP_DIRECT	regulation of the force of heart contraction by chemical signal	RT		2	0.3	0.073	0.76
	GOTERM_BP_DIRECT	chronological cell aging	RT		2	0.3	0.073	0.76
	GOTERM_BP_DIRECT	positive regulation of intracellular mRNA localization	RT		2	0.3	0.073	0.76
	GOTERM_BP_DIRECT	neutrophil aggregation	RT		2	0.3	0.073	0.76
	GOTERM_BP_DIRECT	regulation of epithelial to mesenchymal transition involved in endocardial cushion formation	RT		2	0.3	0.073	0.76
	GOTERM_BP_DIRECT	antigen processing and presentation of exogenous peptide antigen via MHC class I	RT		2	0.3	0.073	0.76
	GOTERM_BP_DIRECT	carbon dioxide transmembrane transport	RT		2	0.3	0.073	0.76
	GOTERM_BP_DIRECT	negative regulation of metallopeptidase activity	RT		2	0.3	0.073	0.76
	GOTERM_BP_DIRECT	nephron tubule epithelial cell differentiation	RT		2	0.3	0.073	0.76
	GOTERM_BP_DIRECT	positive regulation of nitric oxide biosynthetic process	RT		5	0.7	0.074	0.77
	GOTERM_BP_DIRECT	regulation of cell shape	RT		10	1.4	0.076	0.77
	GOTERM_BP_DIRECT	cytoskeleton organization	RT		11	1.5	0.076	0.77
	GOTERM_BP_DIRECT	defense response to fungus	RT		4	0.5	0.076	0.77
	GOTERM_BP_DIRECT	cellular iron ion homeostasis	RT		5	0.7	0.079	0.78
	GOTERM_BP_DIRECT	gluconeogenesis	RT		5	0.7	0.079	0.78
	GOTERM_BP_DIRECT	response to peptide hormone	RT		5	0.7	0.079	0.78
	GOTERM_BP_DIRECT	SMAD protein signal transduction	RT		6	0.8	0.079	0.78
	GOTERM_BP_DIRECT	single organismal cell-cell adhesion	RT		8	1.1	0.08	0.78
	GOTERM_BP_DIRECT	regulation of peptidyl-tyrosine phosphorylation	RT		3	0.4	0.081	0.79
	GOTERM_BP_DIRECT	negative regulation of DNA damage response, signal transduction by p53 class mediator	RT		3	0.4	0.081	0.79
	GOTERM_BP_DIRECT	response to yeast	RT		3	0.4	0.081	0.79
	GOTERM_BP_DIRECT	positive regulation of receptor activity	RT		3	0.4	0.081	0.79
	GOTERM_BP_DIRECT	negative regulation of calcium ion transport	RT		3	0.4	0.081	0.79
	GOTERM_BP_DIRECT	positive regulation of SMAD protein import into nucleus	RT		3	0.4	0.081	0.79
	GOTERM_BP_DIRECT	positive regulation of peptidyl-tyrosine phosphorylation	RT		7	1	0.083	0.79
	GOTERM_BP_DIRECT	regulation of transcription from RNA polymerase II promoter in response to hypoxia	RT		4	0.5	0.083	0.79
	GOTERM_BP_DIRECT	cellular response to hormone stimulus	RT		5	0.7	0.084	0.79
	GOTERM_BP_DIRECT	activation of protein kinase activity	RT		5	0.7	0.084	0.79
	GOTERM_BP_DIRECT	cellular response to growth factor stimulus	RT		5	0.7	0.084	0.79
	GOTERM_BP_DIRECT	neuron development	RT		5	0.7	0.089	0.81
	GOTERM_BP_DIRECT	positive regulation of vasodilation	RT		4	0.5	0.09	0.81
	GOTERM_BP_DIRECT	negative regulation of endothelial cell proliferation	RT		4	0.5	0.09	0.81
	GOTERM_BP_DIRECT	positive regulation of phagocytosis	RT		4	0.5	0.09	0.81
	GOTERM_BP_DIRECT	endothelial cell migration	RT		4	0.5	0.09	0.81
	GOTERM_BP_DIRECT	cell chemotaxis	RT		6	0.8	0.092	0.82
	GOTERM_BP_DIRECT	cellular response to ethanol	RT		3	0.4	0.093	0.82
	GOTERM_BP_DIRECT	negative regulation of smooth muscle cell migration	RT		3	0.4	0.093	0.82
	GOTERM_BP_DIRECT	positive regulation of nuclear-transcribed mRNA catabolic process, deadenylation-dependent decay	RT		3	0.4	0.093	0.82
	GOTERM_BP_DIRECT	negative regulation of blood vessel endothelial cell migration	RT		3	0.4	0.093	0.82
	GOTERM_BP_DIRECT	positive regulation of endothelial cell apoptotic process	RT		3	0.4	0.093	0.82
	GOTERM_BP_DIRECT	defense response to Gram-positive bacterium	RT		7	1	0.095	0.82
	GOTERM_BP_DIRECT	brain development	RT		12	1.6	0.095	0.82
	GOTERM_BP_DIRECT	actin filament bundle assembly	RT		4	0.5	0.098	0.83
	GOTERM_BP_DIRECT	spinal cord development	RT		4	0.5	0.098	0.83
	GOTERM_BP_DIRECT	face morphogenesis	RT		4	0.5	0.098	0.83

## Sheet: SPs
Sublist	Category	Term	RT	Genes	Count	%	P-Value	Benjamini
	KEGG_PATHWAY	Ribosome	RT		29	3.9	1.8e-12	4.2e-10
	KEGG_PATHWAY	Focal adhesion	RT		32	4.4	5.5e-10	6.3e-08
	KEGG_PATHWAY	ECM-receptor interaction	RT		20	2.7	2.7e-09	2.1e-07
	KEGG_PATHWAY	PI3K-Akt signaling pathway	RT		39	5.3	4.8e-08	2.8e-06
	KEGG_PATHWAY	Amoebiasis	RT		19	2.6	4.2e-07	2e-05
	KEGG_PATHWAY	Staphylococcus aureus infection	RT		12	1.6	1.3e-05	0.00051
	KEGG_PATHWAY	HIF-1 signaling pathway	RT		16	2.2	1.5e-05	0.00049
	KEGG_PATHWAY	Complement and coagulation cascades	RT		13	1.8	2.9e-05	0.00084
	KEGG_PATHWAY	Leishmaniasis	RT		12	1.6	0.00018	0.0048
	KEGG_PATHWAY	Malaria	RT		10	1.4	0.00019	0.0044
	KEGG_PATHWAY	Pertussis	RT		12	1.6	0.0003	0.0064
	KEGG_PATHWAY	Protein digestion and absorption	RT		13	1.8	0.00033	0.0063
	KEGG_PATHWAY	Phagosome	RT		17	2.3	0.00078	0.014
	KEGG_PATHWAY	Axon guidance	RT		14	1.9	0.0029	0.047
	KEGG_PATHWAY	Hematopoietic cell lineage	RT		11	1.5	0.0032	0.048
	KEGG_PATHWAY	Rap1 signaling pathway	RT		19	2.6	0.0036	0.051
	KEGG_PATHWAY	Regulation of actin cytoskeleton	RT		19	2.6	0.0038	0.051
	KEGG_PATHWAY	Rheumatoid arthritis	RT		11	1.5	0.0041	0.051
	KEGG_PATHWAY	Chagas disease (American trypanosomiasis)	RT		12	1.6	0.0046	0.055
	KEGG_PATHWAY	Legionellosis	RT		8	1.1	0.0076	0.085
	KEGG_PATHWAY	Proteoglycans in cancer	RT		17	2.3	0.011	0.12
	KEGG_PATHWAY	Transcriptional misregulation in cancer	RT		15	2	0.012	0.12
	KEGG_PATHWAY	MAPK signaling pathway	RT		20	2.7	0.012	0.12
	KEGG_PATHWAY	Pathways in cancer	RT		27	3.7	0.016	0.15
	KEGG_PATHWAY	Inflammatory bowel disease (IBD)	RT		8	1.1	0.019	0.16
	KEGG_PATHWAY	Tuberculosis	RT		15	2	0.019	0.16
	KEGG_PATHWAY	Platelet activation	RT		12	1.6	0.023	0.18
	KEGG_PATHWAY	Osteoclast differentiation	RT		12	1.6	0.024	0.18
	KEGG_PATHWAY	Systemic lupus erythematosus	RT		12	1.6	0.028	0.2
	KEGG_PATHWAY	Toxoplasmosis	RT		11	1.5	0.029	0.2
	KEGG_PATHWAY	Bladder cancer	RT		6	0.8	0.029	0.2
	KEGG_PATHWAY	Acute myeloid leukemia	RT		7	1	0.031	0.21
	KEGG_PATHWAY	Insulin resistance	RT		10	1.4	0.041	0.25
	KEGG_PATHWAY	cAMP signaling pathway	RT		15	2	0.043	0.26
	KEGG_PATHWAY	Mineral absorption	RT		6	0.8	0.045	0.26
	KEGG_PATHWAY	HTLV-I infection	RT		18	2.4	0.046	0.26
	KEGG_PATHWAY	Prion diseases	RT		5	0.7	0.05	0.28
	KEGG_PATHWAY	Pancreatic cancer	RT		7	1	0.058	0.31
	KEGG_PATHWAY	Salmonella infection	RT		8	1.1	0.063	0.32
	KEGG_PATHWAY	Pathogenic Escherichia coli infection	RT		6	0.8	0.065	0.32
	KEGG_PATHWAY	Glycolysis / Gluconeogenesis	RT		7	1	0.065	0.32
	KEGG_PATHWAY	Viral myocarditis	RT		6	0.8	0.095	0.42
