# Supplementary material for: Identification of the Molecular Events Involved in the Development of Prefrontal Cortex Through the Analysis of RNA-Seq Data From BrainSpan
Source: ASN Neuro. 2019 Jun 18;11:1759091419854627. doi: 10.1177/1759091419854627 (PMC6582306; doi:10.1177/1759091419854627)
Supplement: Supplemental Material2 - Supplemental material for Identification of the Molecular Events Involved in the Development of Prefrontal Cortex Through the Analysis of RNA-Seq Data From BrainSpan [file Supplemental_Material2.zip › OFC/OFC7/BPs & SPs-7.xlsx]

## Sheet: BPs
Sublist	Category	Term	RT	Genes	Count	%	P-Value	Benjamini
	GOTERM_BP_DIRECT	homophilic cell adhesion via plasma membrane adhesion molecules	RT		19	3.9	6.6e-08	0.00016
	GOTERM_BP_DIRECT	cell adhesion	RT		32	6.6	3.8e-07	0.0003
	GOTERM_BP_DIRECT	hair follicle development	RT		10	2.1	2.6e-07	0.00031
	GOTERM_BP_DIRECT	endodermal cell differentiation	RT		8	1.6	3e-06	0.0018
	GOTERM_BP_DIRECT	extracellular matrix organization	RT		18	3.7	7e-06	0.0034
	GOTERM_BP_DIRECT	skeletal system development	RT		14	2.9	3.3e-05	0.013
	GOTERM_BP_DIRECT	glycosaminoglycan metabolic process	RT		7	1.4	6.2e-05	0.021
	GOTERM_BP_DIRECT	brain development	RT		16	3.3	7.2e-05	0.021
	GOTERM_BP_DIRECT	retinoid metabolic process	RT		9	1.9	0.00012	0.03
	GOTERM_BP_DIRECT	angiogenesis	RT		17	3.5	0.00013	0.03
	GOTERM_BP_DIRECT	response to wounding	RT		9	1.9	0.00015	0.031
	GOTERM_BP_DIRECT	amino acid transport	RT		7	1.4	0.00019	0.036
	GOTERM_BP_DIRECT	glutamate biosynthetic process	RT		4	0.8	0.00028	0.046
	GOTERM_BP_DIRECT	nervous system development	RT		19	3.9	0.00027	0.049
	GOTERM_BP_DIRECT	glycosaminoglycan catabolic process	RT		6	1.2	0.00037	0.058
	GOTERM_BP_DIRECT	negative regulation of neuron differentiation	RT		8	1.6	0.00042	0.061
	GOTERM_BP_DIRECT	neuron differentiation	RT		10	2.1	0.00054	0.069
	GOTERM_BP_DIRECT	BMP signaling pathway	RT		9	1.9	0.00054	0.073
	GOTERM_BP_DIRECT	positive regulation of osteoblast differentiation	RT		8	1.6	0.00064	0.077
	GOTERM_BP_DIRECT	stem cell proliferation	RT		4	0.8	0.00075	0.086
	GOTERM_BP_DIRECT	somatic stem cell population maintenance	RT		8	1.6	0.001	0.11
	GOTERM_BP_DIRECT	response to hypoxia	RT		13	2.7	0.0011	0.12
	GOTERM_BP_DIRECT	cellular response to transforming growth factor beta stimulus	RT		7	1.4	0.0012	0.12
	GOTERM_BP_DIRECT	response to estradiol	RT		9	1.9	0.0018	0.16
	GOTERM_BP_DIRECT	negative regulation of protein kinase B signaling	RT		6	1.2	0.002	0.17
	GOTERM_BP_DIRECT	response to nicotine	RT		6	1.2	0.002	0.17
	GOTERM_BP_DIRECT	cellular response to peptide	RT		4	0.8	0.0021	0.17
	GOTERM_BP_DIRECT	positive regulation of gene expression	RT		16	3.3	0.0021	0.17
	GOTERM_BP_DIRECT	positive regulation of cell-substrate adhesion	RT		6	1.2	0.0022	0.17
	GOTERM_BP_DIRECT	dermatan sulfate biosynthetic process	RT		4	0.8	0.0027	0.2
	GOTERM_BP_DIRECT	retina development in camera-type eye	RT		7	1.4	0.0029	0.21
	GOTERM_BP_DIRECT	negative regulation of astrocyte differentiation	RT		4	0.8	0.0035	0.22
	GOTERM_BP_DIRECT	positive regulation of epithelial cell proliferation	RT		7	1.4	0.0034	0.23
	GOTERM_BP_DIRECT	glutamate catabolic process	RT		3	0.6	0.0035	0.23
	GOTERM_BP_DIRECT	positive regulation of cell migration	RT		12	2.5	0.0058	0.31
	GOTERM_BP_DIRECT	eye development	RT		5	1	0.0059	0.31
	GOTERM_BP_DIRECT	positive regulation of pathway-restricted SMAD protein phosphorylation	RT		6	1.2	0.0062	0.31
	GOTERM_BP_DIRECT	positive regulation of neural precursor cell proliferation	RT		4	0.8	0.0065	0.31
	GOTERM_BP_DIRECT	transport	RT		18	3.7	0.0057	0.32
	GOTERM_BP_DIRECT	gamma-aminobutyric acid transport	RT		3	0.6	0.0057	0.32
	GOTERM_BP_DIRECT	positive regulation of transcription from RNA polymerase II promoter	RT		38	7.8	0.0062	0.32
	GOTERM_BP_DIRECT	positive regulation of cell proliferation	RT		22	4.5	0.0057	0.33
	GOTERM_BP_DIRECT	Rho protein signal transduction	RT		6	1.2	0.0074	0.33
	GOTERM_BP_DIRECT	response to antibiotic	RT		5	1	0.0075	0.33
	GOTERM_BP_DIRECT	dentate gyrus development	RT		4	0.8	0.0077	0.33
	GOTERM_BP_DIRECT	cellular response to retinoic acid	RT		7	1.4	0.0074	0.34
	GOTERM_BP_DIRECT	platelet activation	RT		9	1.9	0.0074	0.34
	GOTERM_BP_DIRECT	heart valve morphogenesis	RT		3	0.6	0.0084	0.34
	GOTERM_BP_DIRECT	hard palate development	RT		3	0.6	0.0084	0.34
	GOTERM_BP_DIRECT	endothelium development	RT		3	0.6	0.0084	0.34
	GOTERM_BP_DIRECT	response to drug	RT		16	3.3	0.0083	0.35
	GOTERM_BP_DIRECT	negative regulation of Wnt signaling pathway	RT		6	1.2	0.0088	0.35
	GOTERM_BP_DIRECT	cellular response to extracellular stimulus	RT		4	0.8	0.0091	0.35
	GOTERM_BP_DIRECT	phosphatidic acid biosynthetic process	RT		5	1	0.01	0.37
	GOTERM_BP_DIRECT	cell migration	RT		11	2.3	0.01	0.38
	GOTERM_BP_DIRECT	cell-cell signaling	RT		14	2.9	0.01	0.38
	GOTERM_BP_DIRECT	neural tube closure	RT		7	1.4	0.012	0.4
	GOTERM_BP_DIRECT	blood vessel endothelial cell proliferation involved in sprouting angiogenesis	RT		3	0.6	0.012	0.4
	GOTERM_BP_DIRECT	very-low-density lipoprotein particle remodeling	RT		3	0.6	0.012	0.4
	GOTERM_BP_DIRECT	vasculogenesis	RT		6	1.2	0.012	0.4
	GOTERM_BP_DIRECT	single organismal cell-cell adhesion	RT		8	1.6	0.012	0.4
	GOTERM_BP_DIRECT	negative regulation of cell adhesion	RT		5	1	0.012	0.4
	GOTERM_BP_DIRECT	ion transport	RT		9	1.9	0.013	0.41
	GOTERM_BP_DIRECT	viral entry into host cell	RT		7	1.4	0.014	0.42
	GOTERM_BP_DIRECT	osteoblast differentiation	RT		8	1.6	0.014	0.43
	GOTERM_BP_DIRECT	positive regulation of MAPK cascade	RT		7	1.4	0.015	0.43
	GOTERM_BP_DIRECT	response to mechanical stimulus	RT		6	1.2	0.015	0.43
	GOTERM_BP_DIRECT	basement membrane organization	RT		3	0.6	0.015	0.44
	GOTERM_BP_DIRECT	blood vessel maturation	RT		3	0.6	0.015	0.44
	GOTERM_BP_DIRECT	positive regulation of hormone secretion	RT		3	0.6	0.015	0.44
	GOTERM_BP_DIRECT	regulation of gastrulation	RT		3	0.6	0.015	0.44
	GOTERM_BP_DIRECT	neurotransmitter uptake	RT		3	0.6	0.015	0.44
	GOTERM_BP_DIRECT	lipid metabolic process	RT		10	2.1	0.016	0.44
	GOTERM_BP_DIRECT	cellular amino acid metabolic process	RT		5	1	0.016	0.45
	GOTERM_BP_DIRECT	axon guidance	RT		10	2.1	0.017	0.45
	GOTERM_BP_DIRECT	SMAD protein signal transduction	RT		6	1.2	0.018	0.46
	GOTERM_BP_DIRECT	cell surface receptor signaling pathway	RT		14	2.9	0.018	0.46
	GOTERM_BP_DIRECT	inner ear development	RT		5	1	0.018	0.47
	GOTERM_BP_DIRECT	glycosaminoglycan biosynthetic process	RT		5	1	0.019	0.47
	GOTERM_BP_DIRECT	negative regulation of stem cell differentiation	RT		3	0.6	0.019	0.47
	GOTERM_BP_DIRECT	somatic stem cell division	RT		3	0.6	0.019	0.47
	GOTERM_BP_DIRECT	negative regulation of canonical Wnt signaling pathway	RT		10	2.1	0.019	0.47
	GOTERM_BP_DIRECT	negative regulation of gene expression	RT		9	1.9	0.02	0.47
	GOTERM_BP_DIRECT	cell motility	RT		4	0.8	0.02	0.47
	GOTERM_BP_DIRECT	collagen catabolic process	RT		6	1.2	0.02	0.47
	GOTERM_BP_DIRECT	protein localization to plasma membrane	RT		6	1.2	0.019	0.48
	GOTERM_BP_DIRECT	positive regulation of phosphatidylinositol 3-kinase signaling	RT		6	1.2	0.022	0.49
	GOTERM_BP_DIRECT	regulation of blood pressure	RT		6	1.2	0.022	0.49
	GOTERM_BP_DIRECT	regulation of cell shape	RT		9	1.9	0.022	0.49
	GOTERM_BP_DIRECT	leukocyte cell-cell adhesion	RT		4	0.8	0.023	0.49
	GOTERM_BP_DIRECT	chondroitin sulfate biosynthetic process	RT		4	0.8	0.023	0.49
	GOTERM_BP_DIRECT	Notch signaling pathway	RT		8	1.6	0.023	0.5
	GOTERM_BP_DIRECT	pulmonary valve morphogenesis	RT		3	0.6	0.024	0.5
	GOTERM_BP_DIRECT	membranous septum morphogenesis	RT		3	0.6	0.024	0.5
	GOTERM_BP_DIRECT	cellular amino acid biosynthetic process	RT		4	0.8	0.025	0.52
	GOTERM_BP_DIRECT	glycogen biosynthetic process	RT		4	0.8	0.025	0.52
	GOTERM_BP_DIRECT	response to glucose	RT		6	1.2	0.026	0.52
	GOTERM_BP_DIRECT	regulation of actin cytoskeleton organization	RT		5	1	0.028	0.55
	GOTERM_BP_DIRECT	bone remodeling	RT		3	0.6	0.029	0.55
	GOTERM_BP_DIRECT	negative regulation of epithelial cell differentiation	RT		3	0.6	0.029	0.55
	GOTERM_BP_DIRECT	regulation of cytokine secretion	RT		3	0.6	0.029	0.55
	GOTERM_BP_DIRECT	epithelial cell differentiation	RT		6	1.2	0.029	0.55
	GOTERM_BP_DIRECT	positive regulation of transcription, DNA-templated	RT		21	4.3	0.03	0.56
	GOTERM_BP_DIRECT	leukocyte migration	RT		8	1.6	0.031	0.56
	GOTERM_BP_DIRECT	cellular response to hypoxia	RT		7	1.4	0.031	0.57
	GOTERM_BP_DIRECT	negative regulation of endothelial cell proliferation	RT		4	0.8	0.033	0.59
	GOTERM_BP_DIRECT	fat cell differentiation	RT		6	1.2	0.033	0.59
	GOTERM_BP_DIRECT	negative regulation of blood coagulation	RT		3	0.6	0.034	0.59
	GOTERM_BP_DIRECT	oxidation-reduction process	RT		23	4.7	0.035	0.6
	GOTERM_BP_DIRECT	neural tube development	RT		4	0.8	0.036	0.6
	GOTERM_BP_DIRECT	spinal cord development	RT		4	0.8	0.036	0.6
	GOTERM_BP_DIRECT	heart development	RT		10	2.1	0.037	0.6
	GOTERM_BP_DIRECT	negative regulation of cell proliferation	RT		17	3.5	0.036	0.61
	GOTERM_BP_DIRECT	lung development	RT		6	1.2	0.039	0.62
	GOTERM_BP_DIRECT	extracellular matrix disassembly	RT		6	1.2	0.039	0.62
	GOTERM_BP_DIRECT	mammary gland epithelial cell differentiation	RT		3	0.6	0.039	0.62
	GOTERM_BP_DIRECT	L-glutamate transmembrane transport	RT		3	0.6	0.039	0.62
	GOTERM_BP_DIRECT	neural crest cell development	RT		3	0.6	0.039	0.62
	GOTERM_BP_DIRECT	digestive tract morphogenesis	RT		3	0.6	0.039	0.62
	GOTERM_BP_DIRECT	neutral amino acid transport	RT		3	0.6	0.039	0.62
	GOTERM_BP_DIRECT	positive regulation of urine volume	RT		3	0.6	0.039	0.62
	GOTERM_BP_DIRECT	cell communication by electrical coupling involved in cardiac conduction	RT		3	0.6	0.039	0.62
	GOTERM_BP_DIRECT	lung morphogenesis	RT		3	0.6	0.039	0.62
	GOTERM_BP_DIRECT	atrial septum morphogenesis	RT		3	0.6	0.039	0.62
	GOTERM_BP_DIRECT	regulation of angiogenesis	RT		4	0.8	0.04	0.62
	GOTERM_BP_DIRECT	response to amino acid	RT		4	0.8	0.04	0.62
	GOTERM_BP_DIRECT	positive regulation of BMP signaling pathway	RT		4	0.8	0.04	0.62
	GOTERM_BP_DIRECT	in utero embryonic development	RT		10	2.1	0.041	0.63
	GOTERM_BP_DIRECT	positive regulation of neuron differentiation	RT		6	1.2	0.043	0.64
	GOTERM_BP_DIRECT	dorsal/ventral pattern formation	RT		4	0.8	0.043	0.64
	GOTERM_BP_DIRECT	phospholipid metabolic process	RT		5	1	0.043	0.64
	GOTERM_BP_DIRECT	positive regulation of sequence-specific DNA binding transcription factor activity	RT		7	1.4	0.045	0.65
	GOTERM_BP_DIRECT	positive regulation of endothelial cell apoptotic process	RT		3	0.6	0.045	0.65
	GOTERM_BP_DIRECT	chondroitin sulfate catabolic process	RT		3	0.6	0.045	0.65
	GOTERM_BP_DIRECT	negative regulation of blood vessel endothelial cell migration	RT		3	0.6	0.045	0.65
	GOTERM_BP_DIRECT	cellular response to epidermal growth factor stimulus	RT		4	0.8	0.046	0.65
	GOTERM_BP_DIRECT	synapse organization	RT		4	0.8	0.046	0.65
	GOTERM_BP_DIRECT	protein kinase B signaling	RT		4	0.8	0.046	0.65
	GOTERM_BP_DIRECT	wound healing	RT		6	1.2	0.047	0.65
	GOTERM_BP_DIRECT	hippocampus development	RT		5	1	0.048	0.66
	GOTERM_BP_DIRECT	positive regulation of skeletal muscle acetylcholine-gated channel clustering	RT		2	0.4	0.048	0.66
	GOTERM_BP_DIRECT	negative regulation of Notch signaling pathway involved in somitogenesis	RT		2	0.4	0.048	0.66
	GOTERM_BP_DIRECT	negative regulation of intracellular signal transduction	RT		2	0.4	0.048	0.66
	GOTERM_BP_DIRECT	cellular response to mineralocorticoid stimulus	RT		2	0.4	0.048	0.66
	GOTERM_BP_DIRECT	positive regulation of presynaptic membrane organization	RT		2	0.4	0.048	0.66
	GOTERM_BP_DIRECT	proline metabolic process	RT		2	0.4	0.048	0.66
	GOTERM_BP_DIRECT	epithelial to mesenchymal transition	RT		4	0.8	0.05	0.67
	GOTERM_BP_DIRECT	high-density lipoprotein particle remodeling	RT		3	0.6	0.051	0.67
	GOTERM_BP_DIRECT	negative regulation of transcription from RNA polymerase II promoter	RT		26	5.4	0.052	0.67
	GOTERM_BP_DIRECT	canonical Wnt signaling pathway	RT		6	1.2	0.053	0.68
	GOTERM_BP_DIRECT	positive regulation of multicellular organism growth	RT		4	0.8	0.054	0.68
	GOTERM_BP_DIRECT	cartilage development	RT		5	1	0.057	0.7
	GOTERM_BP_DIRECT	response to growth factor	RT		3	0.6	0.057	0.7
	GOTERM_BP_DIRECT	endocardial cushion morphogenesis	RT		3	0.6	0.057	0.7
	GOTERM_BP_DIRECT	negative regulation of MAP kinase activity	RT		4	0.8	0.058	0.7
	GOTERM_BP_DIRECT	lipid catabolic process	RT		6	1.2	0.058	0.7
	GOTERM_BP_DIRECT	negative regulation of sequence-specific DNA binding transcription factor activity	RT		5	1	0.06	0.71
	GOTERM_BP_DIRECT	positive regulation of smooth muscle cell proliferation	RT		5	1	0.06	0.71
	GOTERM_BP_DIRECT	heart looping	RT		5	1	0.063	0.72
	GOTERM_BP_DIRECT	non-canonical Wnt signaling pathway	RT		3	0.6	0.064	0.73
	GOTERM_BP_DIRECT	cell-substrate adhesion	RT		3	0.6	0.064	0.73
	GOTERM_BP_DIRECT	regulation of ventricular cardiac muscle cell membrane repolarization	RT		3	0.6	0.064	0.73
	GOTERM_BP_DIRECT	multicellular organism aging	RT		3	0.6	0.064	0.73
	GOTERM_BP_DIRECT	positive regulation of interleukin-6 secretion	RT		3	0.6	0.064	0.73
	GOTERM_BP_DIRECT	blood vessel morphogenesis	RT		3	0.6	0.064	0.73
	GOTERM_BP_DIRECT	telencephalon development	RT		3	0.6	0.064	0.73
	GOTERM_BP_DIRECT	negative regulation of angiogenesis	RT		5	1	0.066	0.73
	GOTERM_BP_DIRECT	lipoprotein metabolic process	RT		4	0.8	0.066	0.73
	GOTERM_BP_DIRECT	blood vessel development	RT		4	0.8	0.066	0.73
	GOTERM_BP_DIRECT	substrate adhesion-dependent cell spreading	RT		4	0.8	0.066	0.73
	GOTERM_BP_DIRECT	positive regulation of ERK1 and ERK2 cascade	RT		9	1.9	0.067	0.73
	GOTERM_BP_DIRECT	response to progesterone	RT		4	0.8	0.07	0.75
	GOTERM_BP_DIRECT	Wnt signaling pathway, calcium modulating pathway	RT		4	0.8	0.07	0.75
	GOTERM_BP_DIRECT	post-anal tail morphogenesis	RT		3	0.6	0.071	0.75
	GOTERM_BP_DIRECT	cell-cell junction assembly	RT		3	0.6	0.071	0.75
	GOTERM_BP_DIRECT	proline catabolic process to glutamate	RT		2	0.4	0.072	0.75
	GOTERM_BP_DIRECT	negative regulation of follicle-stimulating hormone secretion	RT		2	0.4	0.072	0.75
	GOTERM_BP_DIRECT	glial cell fate commitment	RT		2	0.4	0.072	0.75
	GOTERM_BP_DIRECT	forebrain cell migration	RT		2	0.4	0.072	0.75
	GOTERM_BP_DIRECT	cellular response to cycloheximide	RT		2	0.4	0.072	0.75
	GOTERM_BP_DIRECT	positive regulation of lipase activity	RT		2	0.4	0.072	0.75
	GOTERM_BP_DIRECT	negative regulation of lymphocyte activation	RT		2	0.4	0.072	0.75
	GOTERM_BP_DIRECT	positive regulation of heat generation	RT		2	0.4	0.072	0.75
	GOTERM_BP_DIRECT	retinal rod cell differentiation	RT		2	0.4	0.072	0.75
	GOTERM_BP_DIRECT	positive regulation of cAMP biosynthetic process	RT		4	0.8	0.074	0.76
	GOTERM_BP_DIRECT	central nervous system development	RT		7	1.4	0.075	0.76
	GOTERM_BP_DIRECT	cell chemotaxis	RT		5	1	0.075	0.76
	GOTERM_BP_DIRECT	transforming growth factor beta receptor signaling pathway	RT		6	1.2	0.076	0.76
	GOTERM_BP_DIRECT	positive regulation of chondrocyte differentiation	RT		3	0.6	0.078	0.77
	GOTERM_BP_DIRECT	olfactory bulb development	RT		3	0.6	0.078	0.77
	GOTERM_BP_DIRECT	regulation of Wnt signaling pathway	RT		3	0.6	0.078	0.77
	GOTERM_BP_DIRECT	negative regulation of smoothened signaling pathway	RT		3	0.6	0.078	0.77
	GOTERM_BP_DIRECT	response to retinoic acid	RT		4	0.8	0.079	0.77
	GOTERM_BP_DIRECT	positive regulation of insulin secretion	RT		4	0.8	0.079	0.77
	GOTERM_BP_DIRECT	male gonad development	RT		6	1.2	0.081	0.78
	GOTERM_BP_DIRECT	neurogenesis	RT		4	0.8	0.083	0.78
	GOTERM_BP_DIRECT	ovarian follicle development	RT		4	0.8	0.083	0.78
	GOTERM_BP_DIRECT	receptor internalization	RT		4	0.8	0.088	0.8
	GOTERM_BP_DIRECT	positive regulation of nitric oxide biosynthetic process	RT		4	0.8	0.088	0.8
	GOTERM_BP_DIRECT	positive regulation of endothelial cell proliferation	RT		5	1	0.089	0.8
	GOTERM_BP_DIRECT	artery morphogenesis	RT		3	0.6	0.093	0.81
	GOTERM_BP_DIRECT	positive regulation of axonogenesis	RT		3	0.6	0.093	0.81
	GOTERM_BP_DIRECT	synaptonemal complex assembly	RT		3	0.6	0.093	0.81
	GOTERM_BP_DIRECT	glycogen catabolic process	RT		3	0.6	0.093	0.81
	GOTERM_BP_DIRECT	response to peptide hormone	RT		4	0.8	0.093	0.81
	GOTERM_BP_DIRECT	signal transduction by protein phosphorylation	RT		4	0.8	0.093	0.81
	GOTERM_BP_DIRECT	positive regulation of odontogenesis	RT		2	0.4	0.095	0.81
	GOTERM_BP_DIRECT	skeletal muscle satellite cell differentiation	RT		2	0.4	0.095	0.81
	GOTERM_BP_DIRECT	vein smooth muscle contraction	RT		2	0.4	0.095	0.81
	GOTERM_BP_DIRECT	4-hydroxyproline catabolic process	RT		2	0.4	0.095	0.81
	GOTERM_BP_DIRECT	L-serine biosynthetic process	RT		2	0.4	0.095	0.81
	GOTERM_BP_DIRECT	negative regulation of mitotic cell cycle phase transition	RT		2	0.4	0.095	0.81
	GOTERM_BP_DIRECT	citrate transport	RT		2	0.4	0.095	0.81
	GOTERM_BP_DIRECT	retinal blood vessel morphogenesis	RT		2	0.4	0.095	0.81
	GOTERM_BP_DIRECT	heparan sulfate proteoglycan catabolic process	RT		2	0.4	0.095	0.81
	GOTERM_BP_DIRECT	negative regulation of cellular protein metabolic process	RT		2	0.4	0.095	0.81
	GOTERM_BP_DIRECT	L-glutamate import	RT		2	0.4	0.095	0.81
	GOTERM_BP_DIRECT	glial cell development	RT		2	0.4	0.095	0.81
	GOTERM_BP_DIRECT	negative regulation of interleukin-2 secretion	RT		2	0.4	0.095	0.81
	GOTERM_BP_DIRECT	D-aspartate import	RT		2	0.4	0.095	0.81
	GOTERM_BP_DIRECT	positive regulation of extracellular matrix assembly	RT		2	0.4	0.095	0.81
	GOTERM_BP_DIRECT	positive regulation of establishment of endothelial barrier	RT		2	0.4	0.095	0.81
	GOTERM_BP_DIRECT	positive regulation of penile erection	RT		2	0.4	0.095	0.81
	GOTERM_BP_DIRECT	proline catabolic process	RT		2	0.4	0.095	0.81
	GOTERM_BP_DIRECT	cardiac muscle contraction	RT		4	0.8	0.098	0.82

## Sheet: SPs
Sublist	Category	Term	RT	Genes	Count	%	P-Value	Benjamini
	KEGG_PATHWAY	Signaling pathways regulating pluripotency of stem cells	RT		14	2.9	0.00013	0.029
	KEGG_PATHWAY	Proximal tubule bicarbonate reclamation	RT		6	1.2	0.00036	0.039
	KEGG_PATHWAY	Proteoglycans in cancer	RT		16	3.3	0.00045	0.032
	KEGG_PATHWAY	Glycine, serine and threonine metabolism	RT		7	1.4	0.00066	0.036
	KEGG_PATHWAY	ECM-receptor interaction	RT		9	1.9	0.0028	0.12
	KEGG_PATHWAY	Pathways in cancer	RT		22	4.5	0.003	0.11
	KEGG_PATHWAY	Calcium signaling pathway	RT		13	2.7	0.0042	0.12
	KEGG_PATHWAY	Glutamatergic synapse	RT		10	2.1	0.0044	0.12
	KEGG_PATHWAY	Thyroid hormone signaling pathway	RT		10	2.1	0.0044	0.12
	KEGG_PATHWAY	Focal adhesion	RT		14	2.9	0.0049	0.11
	KEGG_PATHWAY	PI3K-Akt signaling pathway	RT		19	3.9	0.0076	0.15
	KEGG_PATHWAY	TGF-beta signaling pathway	RT		8	1.6	0.0088	0.16
	KEGG_PATHWAY	Hippo signaling pathway	RT		11	2.3	0.0095	0.16
	KEGG_PATHWAY	Nitrogen metabolism	RT		4	0.8	0.011	0.17
	KEGG_PATHWAY	Rap1 signaling pathway	RT		13	2.7	0.014	0.2
	KEGG_PATHWAY	Alanine, aspartate and glutamate metabolism	RT		5	1	0.016	0.21
	KEGG_PATHWAY	Gastric acid secretion	RT		7	1.4	0.016	0.2
	KEGG_PATHWAY	Arginine biosynthesis	RT		4	0.8	0.017	0.2
	KEGG_PATHWAY	Basal cell carcinoma	RT		6	1.2	0.018	0.2
	KEGG_PATHWAY	MicroRNAs in cancer	RT		15	3.1	0.028	0.28
	KEGG_PATHWAY	Central carbon metabolism in cancer	RT		6	1.2	0.033	0.31
	KEGG_PATHWAY	Ether lipid metabolism	RT		5	1	0.036	0.32
	KEGG_PATHWAY	Carbon metabolism	RT		8	1.6	0.038	0.32
	KEGG_PATHWAY	Insulin signaling pathway	RT		9	1.9	0.039	0.32
	KEGG_PATHWAY	Leukocyte transendothelial migration	RT		8	1.6	0.047	0.35
	KEGG_PATHWAY	Arrhythmogenic right ventricular cardiomyopathy (ARVC)	RT		6	1.2	0.048	0.35
	KEGG_PATHWAY	Vascular smooth muscle contraction	RT		8	1.6	0.048	0.34
	KEGG_PATHWAY	Biosynthesis of amino acids	RT		6	1.2	0.055	0.37
	KEGG_PATHWAY	Melanogenesis	RT		7	1.4	0.06	0.39
	KEGG_PATHWAY	Hypertrophic cardiomyopathy (HCM)	RT		6	1.2	0.066	0.41
	KEGG_PATHWAY	Platelet activation	RT		8	1.6	0.071	0.42
	KEGG_PATHWAY	Dilated cardiomyopathy	RT		6	1.2	0.085	0.47
	KEGG_PATHWAY	Wnt signaling pathway	RT		8	1.6	0.091	0.48
	KEGG_PATHWAY	cGMP-PKG signaling pathway	RT		9	1.9	0.093	0.48
	KEGG_PATHWAY	Gap junction	RT		6	1.2	0.099	0.49
	KEGG_PATHWAY	Protein digestion and absorption	RT		6	1.2	0.099	0.49
