# Supplementary material for: Identification of the Molecular Events Involved in the Development of Prefrontal Cortex Through the Analysis of RNA-Seq Data From BrainSpan
Source: ASN Neuro. 2019 Jun 18;11:1759091419854627. doi: 10.1177/1759091419854627 (PMC6582306; doi:10.1177/1759091419854627)
Supplement: Supplemental Material2 - Supplemental material for Identification of the Molecular Events Involved in the Development of Prefrontal Cortex Through the Analysis of RNA-Seq Data From BrainSpan [file Supplemental_Material2.zip › OFC/OFC8/BPs & SPs-8.xlsx]

## Sheet: BPs
Sublist	Category	Term	RT	Genes	Count	%	P-Value	Benjamini
	GOTERM_BP_DIRECT	chemical synaptic transmission	RT		111	3.1	3e-23	1.7e-19
	GOTERM_BP_DIRECT	nervous system development	RT		116	3.3	1.4e-18	4.1e-15
	GOTERM_BP_DIRECT	small GTPase mediated signal transduction	RT		92	2.6	1.9e-12	3.6e-09
	GOTERM_BP_DIRECT	vesicle-mediated transport	RT		61	1.7	5.8e-10	6.6e-07
	GOTERM_BP_DIRECT	learning	RT		32	0.9	8.5e-10	8.1e-07
	GOTERM_BP_DIRECT	neuron projection development	RT		46	1.3	5.8e-10	8.2e-07
	GOTERM_BP_DIRECT	long-term synaptic potentiation	RT		25	0.7	1.1e-09	8.9e-07
	GOTERM_BP_DIRECT	intracellular protein transport	RT		82	2.3	2e-09	1.4e-06
	GOTERM_BP_DIRECT	proteasome-mediated ubiquitin-dependent protein catabolic process	RT		73	2	3.2e-09	2e-06
	GOTERM_BP_DIRECT	protein polyubiquitination	RT		67	1.9	8.5e-09	4.8e-06
	GOTERM_BP_DIRECT	protein transport	RT		118	3.3	1.5e-08	7.9e-06
	GOTERM_BP_DIRECT	ion transmembrane transport	RT		72	2	3.9e-08	1.9e-05
	GOTERM_BP_DIRECT	neurotransmitter secretion	RT		27	0.8	1.1e-07	4.9e-05
	GOTERM_BP_DIRECT	positive regulation of synapse assembly	RT		30	0.8	2.3e-07	9.5e-05
	GOTERM_BP_DIRECT	regulation of synaptic plasticity	RT		20	0.6	2.5e-07	9.5e-05
	GOTERM_BP_DIRECT	positive regulation of excitatory postsynaptic potential	RT		15	0.4	5.5e-07	0.00019
	GOTERM_BP_DIRECT	memory	RT		29	0.8	9.2e-07	0.00029
	GOTERM_BP_DIRECT	ephrin receptor signaling pathway	RT		36	1	9.1e-07	0.00031
	GOTERM_BP_DIRECT	regulation of macroautophagy	RT		23	0.6	1.6e-06	0.00049
	GOTERM_BP_DIRECT	retrograde vesicle-mediated transport, Golgi to ER	RT		34	1	2.5e-06	0.00071
	GOTERM_BP_DIRECT	locomotory behavior	RT		34	1	4.7e-06	0.0013
	GOTERM_BP_DIRECT	antigen processing and presentation of exogenous peptide antigen via MHC class II	RT		36	1	5.7e-06	0.0015
	GOTERM_BP_DIRECT	protein localization to synapse	RT		11	0.3	6.6e-06	0.0016
	GOTERM_BP_DIRECT	positive regulation of dendrite extension	RT		13	0.4	8e-06	0.0019
	GOTERM_BP_DIRECT	behavioral fear response	RT		17	0.5	8.5e-06	0.0019
	GOTERM_BP_DIRECT	ER to Golgi vesicle-mediated transport	RT		53	1.5	9e-06	0.002
	GOTERM_BP_DIRECT	MAPK cascade	RT		77	2.2	1.1e-05	0.0024
	GOTERM_BP_DIRECT	positive regulation of axon extension	RT		17	0.5	1.5e-05	0.0031
	GOTERM_BP_DIRECT	neuromuscular process controlling balance	RT		22	0.6	1.7e-05	0.0033
	GOTERM_BP_DIRECT	synaptic vesicle exocytosis	RT		14	0.4	2.2e-05	0.0036
	GOTERM_BP_DIRECT	positive regulation of neuron projection development	RT		34	1	2e-05	0.0037
	GOTERM_BP_DIRECT	tRNA aminoacylation for protein translation	RT		20	0.6	2.1e-05	0.0037
	GOTERM_BP_DIRECT	potassium ion transport	RT		32	0.9	2.2e-05	0.0037
	GOTERM_BP_DIRECT	brain development	RT		59	1.7	2.4e-05	0.0037
	GOTERM_BP_DIRECT	stimulatory C-type lectin receptor signaling pathway	RT		38	1.1	2.4e-05	0.0037
	GOTERM_BP_DIRECT	protein stabilization	RT		46	1.3	2.1e-05	0.0038
	GOTERM_BP_DIRECT	G2/M transition of mitotic cell cycle	RT		46	1.3	2.6e-05	0.0038
	GOTERM_BP_DIRECT	negative regulation of neuron apoptotic process	RT		45	1.3	2.1e-05	0.0039
	GOTERM_BP_DIRECT	long-term memory	RT		16	0.4	2.6e-05	0.0039
	GOTERM_BP_DIRECT	glutamate secretion	RT		16	0.4	2.6e-05	0.0039
	GOTERM_BP_DIRECT	membrane fusion	RT		21	0.6	2.9e-05	0.0041
	GOTERM_BP_DIRECT	protein dephosphorylation	RT		43	1.2	3.2e-05	0.0045
	GOTERM_BP_DIRECT	positive regulation of protein localization to Cajal body	RT		8	0.2	4.4e-05	0.0058
	GOTERM_BP_DIRECT	regulation of exocytosis	RT		15	0.4	4.5e-05	0.0058
	GOTERM_BP_DIRECT	visual learning	RT		21	0.6	4.4e-05	0.0059
	GOTERM_BP_DIRECT	sensory perception of pain	RT		23	0.6	4.6e-05	0.0059
	GOTERM_BP_DIRECT	protein ubiquitination involved in ubiquitin-dependent protein catabolic process	RT		49	1.4	5.4e-05	0.0067
	GOTERM_BP_DIRECT	potassium ion transmembrane transport	RT		41	1.2	6.1e-05	0.0073
	GOTERM_BP_DIRECT	axonal fasciculation	RT		12	0.3	6.4e-05	0.0076
	GOTERM_BP_DIRECT	axon guidance	RT		50	1.4	7.5e-05	0.0084
	GOTERM_BP_DIRECT	protein folding	RT		55	1.5	7.5e-05	0.0085
	GOTERM_BP_DIRECT	ionotropic glutamate receptor signaling pathway	RT		14	0.4	7.8e-05	0.0085
	GOTERM_BP_DIRECT	synaptic transmission, glutamatergic	RT		13	0.4	7.4e-05	0.0086
	GOTERM_BP_DIRECT	dendrite morphogenesis	RT		18	0.5	9.7e-05	0.01
	GOTERM_BP_DIRECT	ubiquitin-dependent protein catabolic process	RT		55	1.5	0.0001	0.011
	GOTERM_BP_DIRECT	excitatory postsynaptic potential	RT		15	0.4	0.00013	0.013
	GOTERM_BP_DIRECT	homophilic cell adhesion via plasma membrane adhesion molecules	RT		49	1.4	0.00013	0.013
	GOTERM_BP_DIRECT	protein localization to plasma membrane	RT		25	0.7	0.00016	0.016
	GOTERM_BP_DIRECT	receptor localization to synapse	RT		8	0.2	0.00017	0.016
	GOTERM_BP_DIRECT	axonogenesis	RT		34	1	0.00017	0.017
	GOTERM_BP_DIRECT	response to unfolded protein	RT		19	0.5	0.00018	0.017
	GOTERM_BP_DIRECT	exocytosis	RT		30	0.8	0.00021	0.019
	GOTERM_BP_DIRECT	calcium ion transmembrane transport	RT		39	1.1	0.00021	0.019
	GOTERM_BP_DIRECT	calcium ion-regulated exocytosis of neurotransmitter	RT		18	0.5	0.00022	0.019
	GOTERM_BP_DIRECT	adult behavior	RT		14	0.4	0.00023	0.02
	GOTERM_BP_DIRECT	toxin transport	RT		17	0.5	0.00025	0.022
	GOTERM_BP_DIRECT	synapse assembly	RT		24	0.7	0.00026	0.022
	GOTERM_BP_DIRECT	synapse organization	RT		16	0.4	0.00029	0.024
	GOTERM_BP_DIRECT	peptidyl-serine phosphorylation	RT		40	1.1	0.00029	0.024
	GOTERM_BP_DIRECT	protein K48-linked ubiquitination	RT		20	0.6	0.00031	0.025
	GOTERM_BP_DIRECT	phosphatidylinositol biosynthetic process	RT		23	0.6	0.00031	0.025
	GOTERM_BP_DIRECT	positive regulation of GTPase activity	RT		136	3.8	0.00034	0.027
	GOTERM_BP_DIRECT	protein refolding	RT		10	0.3	0.00037	0.029
	GOTERM_BP_DIRECT	regulation of N-methyl-D-aspartate selective glutamate receptor activity	RT		10	0.3	0.00037	0.029
	GOTERM_BP_DIRECT	G-protein coupled acetylcholine receptor signaling pathway	RT		10	0.3	0.00037	0.029
	GOTERM_BP_DIRECT	glutamate receptor signaling pathway	RT		10	0.3	0.00037	0.029
	GOTERM_BP_DIRECT	positive regulation of telomerase RNA localization to Cajal body	RT		10	0.3	0.00037	0.029
	GOTERM_BP_DIRECT	cell-cell adhesion	RT		73	2	0.00038	0.029
	GOTERM_BP_DIRECT	protein ubiquitination	RT		92	2.6	0.00041	0.031
	GOTERM_BP_DIRECT	regulation of long-term neuronal synaptic plasticity	RT		11	0.3	0.00041	0.031
	GOTERM_BP_DIRECT	mitotic cell cycle	RT		18	0.5	0.00044	0.033
	GOTERM_BP_DIRECT	regulation of cellular response to heat	RT		27	0.8	0.00049	0.036
	GOTERM_BP_DIRECT	regulation of cardiac conduction	RT		22	0.6	0.00051	0.037
	GOTERM_BP_DIRECT	peptidyl-threonine phosphorylation	RT		17	0.5	0.00053	0.037
	GOTERM_BP_DIRECT	transport	RT		89	2.5	0.00055	0.038
	GOTERM_BP_DIRECT	positive regulation of calcium ion-dependent exocytosis	RT		10	0.3	0.00072	0.049
	GOTERM_BP_DIRECT	peptidyl-serine dephosphorylation	RT		7	0.2	0.00072	0.049
	GOTERM_BP_DIRECT	endocytosis	RT		42	1.2	0.00076	0.051
	GOTERM_BP_DIRECT	rhythmic process	RT		21	0.6	0.00083	0.055
	GOTERM_BP_DIRECT	negative regulation of epidermal growth factor receptor signaling pathway	RT		16	0.4	0.0009	0.058
	GOTERM_BP_DIRECT	microtubule-based process	RT		16	0.4	0.0009	0.058
	GOTERM_BP_DIRECT	learning or memory	RT		16	0.4	0.0009	0.058
	GOTERM_BP_DIRECT	regulation of catalytic activity	RT		24	0.7	0.00094	0.06
	GOTERM_BP_DIRECT	positive regulation of filopodium assembly	RT		13	0.4	0.00099	0.062
	GOTERM_BP_DIRECT	regulation of ion transmembrane transport	RT		35	1	0.001	0.063
	GOTERM_BP_DIRECT	regulation of mRNA stability	RT		33	0.9	0.0011	0.066
	GOTERM_BP_DIRECT	cerebellar Purkinje cell layer development	RT		8	0.2	0.0011	0.067
	GOTERM_BP_DIRECT	response to morphine	RT		12	0.3	0.0011	0.067
	GOTERM_BP_DIRECT	autophagy	RT		40	1.1	0.0011	0.068
	GOTERM_BP_DIRECT	regulation of short-term neuronal synaptic plasticity	RT		9	0.3	0.0013	0.073
	GOTERM_BP_DIRECT	social behavior	RT		19	0.5	0.0013	0.073
	GOTERM_BP_DIRECT	protein K63-linked ubiquitination	RT		16	0.4	0.0013	0.074
	GOTERM_BP_DIRECT	adult locomotory behavior	RT		20	0.6	0.0013	0.076
	GOTERM_BP_DIRECT	Fc-epsilon receptor signaling pathway	RT		50	1.4	0.0014	0.076
	GOTERM_BP_DIRECT	hippocampus development	RT		21	0.6	0.0014	0.078
	GOTERM_BP_DIRECT	positive regulation of ubiquitin-protein ligase activity involved in regulation of mitotic cell cycle transition	RT		26	0.7	0.0015	0.082
	GOTERM_BP_DIRECT	T cell receptor signaling pathway	RT		43	1.2	0.0015	0.082
	GOTERM_BP_DIRECT	neuron migration	RT		33	0.9	0.0015	0.083
	GOTERM_BP_DIRECT	positive regulation of establishment of protein localization to telomere	RT		7	0.2	0.0018	0.096
	GOTERM_BP_DIRECT	regulation of smooth muscle cell proliferation	RT		7	0.2	0.0018	0.096
	GOTERM_BP_DIRECT	short-term memory	RT		7	0.2	0.0018	0.096
	GOTERM_BP_DIRECT	multivesicular body assembly	RT		14	0.4	0.0018	0.097
	GOTERM_BP_DIRECT	response to amphetamine	RT		14	0.4	0.0018	0.097
	GOTERM_BP_DIRECT	cell cycle arrest	RT		41	1.2	0.002	0.1
	GOTERM_BP_DIRECT	neuronal action potential	RT		13	0.4	0.0022	0.11
	GOTERM_BP_DIRECT	protein monoubiquitination	RT		13	0.4	0.0022	0.11
	GOTERM_BP_DIRECT	dendrite development	RT		13	0.4	0.0022	0.11
	GOTERM_BP_DIRECT	central nervous system development	RT		36	1	0.0022	0.11
	GOTERM_BP_DIRECT	calcium ion regulated exocytosis	RT		8	0.2	0.0022	0.11
	GOTERM_BP_DIRECT	regulation of neurotransmitter secretion	RT		9	0.3	0.0023	0.11
	GOTERM_BP_DIRECT	postreplication repair	RT		9	0.3	0.0023	0.11
	GOTERM_BP_DIRECT	startle response	RT		9	0.3	0.0023	0.11
	GOTERM_BP_DIRECT	NIK/NF-kappaB signaling	RT		23	0.6	0.0023	0.11
	GOTERM_BP_DIRECT	ATP metabolic process	RT		14	0.4	0.0026	0.12
	GOTERM_BP_DIRECT	positive regulation of telomere maintenance via telomerase	RT		14	0.4	0.0026	0.12
	GOTERM_BP_DIRECT	regulation of cellular amino acid metabolic process	RT		19	0.5	0.0028	0.13
	GOTERM_BP_DIRECT	Wnt signaling pathway, planar cell polarity pathway	RT		29	0.8	0.003	0.14
	GOTERM_BP_DIRECT	synaptic transmission, GABAergic	RT		6	0.2	0.003	0.14
	GOTERM_BP_DIRECT	neuropeptide signaling pathway	RT		31	0.9	0.0032	0.15
	GOTERM_BP_DIRECT	negative regulation of neuron projection development	RT		17	0.5	0.0033	0.15
	GOTERM_BP_DIRECT	calcium ion transport	RT		25	0.7	0.0034	0.15
	GOTERM_BP_DIRECT	macroautophagy	RT		25	0.7	0.0034	0.15
	GOTERM_BP_DIRECT	regulation of ryanodine-sensitive calcium-release channel activity	RT		10	0.3	0.0034	0.15
	GOTERM_BP_DIRECT	Rac protein signal transduction	RT		10	0.3	0.0034	0.15
	GOTERM_BP_DIRECT	positive regulation of synaptic transmission, glutamatergic	RT		10	0.3	0.0034	0.15
	GOTERM_BP_DIRECT	regulation of nitric-oxide synthase activity	RT		12	0.3	0.0037	0.16
	GOTERM_BP_DIRECT	regulation of neuronal synaptic plasticity	RT		9	0.3	0.0038	0.17
	GOTERM_BP_DIRECT	positive regulation of synaptic transmission	RT		8	0.2	0.004	0.17
	GOTERM_BP_DIRECT	clathrin coat assembly	RT		8	0.2	0.004	0.17
	GOTERM_BP_DIRECT	apoptotic process	RT		129	3.6	0.0043	0.18
	GOTERM_BP_DIRECT	substantia nigra development	RT		18	0.5	0.0044	0.19
	GOTERM_BP_DIRECT	regulation of circadian rhythm	RT		18	0.5	0.0044	0.19
	GOTERM_BP_DIRECT	regulation of synaptic transmission, glutamatergic	RT		11	0.3	0.0044	0.19
	GOTERM_BP_DIRECT	regulation of synaptic vesicle priming	RT		5	0.1	0.0047	0.19
	GOTERM_BP_DIRECT	glutamine metabolic process	RT		10	0.3	0.0052	0.21
	GOTERM_BP_DIRECT	clathrin-mediated endocytosis	RT		10	0.3	0.0052	0.21
	GOTERM_BP_DIRECT	intra-Golgi vesicle-mediated transport	RT		12	0.3	0.0053	0.21
	GOTERM_BP_DIRECT	phagosome acidification	RT		12	0.3	0.0053	0.21
	GOTERM_BP_DIRECT	protein autoubiquitination	RT		18	0.5	0.0055	0.22
	GOTERM_BP_DIRECT	anaphase-promoting complex-dependent catabolic process	RT		25	0.7	0.0058	0.23
	GOTERM_BP_DIRECT	viral process	RT		73	2	0.0061	0.23
	GOTERM_BP_DIRECT	action potential	RT		9	0.3	0.0061	0.24
	GOTERM_BP_DIRECT	negative regulation of ubiquitin-protein ligase activity involved in mitotic cell cycle	RT		23	0.6	0.0062	0.24
	GOTERM_BP_DIRECT	transferrin transport	RT		14	0.4	0.0063	0.24
	GOTERM_BP_DIRECT	regulation of calcium ion-dependent exocytosis	RT		14	0.4	0.0063	0.24
	GOTERM_BP_DIRECT	associative learning	RT		11	0.3	0.0064	0.24
	GOTERM_BP_DIRECT	axon extension	RT		11	0.3	0.0064	0.24
	GOTERM_BP_DIRECT	Wnt signaling pathway, calcium modulating pathway	RT		15	0.4	0.0067	0.25
	GOTERM_BP_DIRECT	vesicle fusion	RT		20	0.6	0.0068	0.25
	GOTERM_BP_DIRECT	calcium ion transport into cytosol	RT		8	0.2	0.0068	0.25
	GOTERM_BP_DIRECT	behavioral response to cocaine	RT		8	0.2	0.0068	0.25
	GOTERM_BP_DIRECT	negative regulation of collateral sprouting	RT		6	0.2	0.0068	0.25
	GOTERM_BP_DIRECT	endoplasmic reticulum tubular network organization	RT		6	0.2	0.0068	0.25
	GOTERM_BP_DIRECT	positive regulation of fibroblast migration	RT		7	0.2	0.0072	0.26
	GOTERM_BP_DIRECT	GDP metabolic process	RT		7	0.2	0.0072	0.26
	GOTERM_BP_DIRECT	vesicle organization	RT		12	0.3	0.0073	0.26
	GOTERM_BP_DIRECT	membrane depolarization during action potential	RT		12	0.3	0.0073	0.26
	GOTERM_BP_DIRECT	regulation of defense response to virus by virus	RT		12	0.3	0.0073	0.26
	GOTERM_BP_DIRECT	G1/S transition of mitotic cell cycle	RT		30	0.8	0.0074	0.26
	GOTERM_BP_DIRECT	melanosome transport	RT		10	0.3	0.0077	0.27
	GOTERM_BP_DIRECT	regulation of cytosolic calcium ion concentration	RT		13	0.4	0.0079	0.27
	GOTERM_BP_DIRECT	membrane organization	RT		13	0.4	0.0079	0.27
	GOTERM_BP_DIRECT	endosome organization	RT		13	0.4	0.0079	0.27
	GOTERM_BP_DIRECT	positive regulation of proteasomal ubiquitin-dependent protein catabolic process	RT		21	0.6	0.008	0.27
	GOTERM_BP_DIRECT	protein phosphorylation	RT		104	2.9	0.0094	0.31
	GOTERM_BP_DIRECT	positive regulation of apoptotic process	RT		72	2	0.0097	0.32
	GOTERM_BP_DIRECT	response to ischemia	RT		13	0.4	0.01	0.33
	GOTERM_BP_DIRECT	GMP metabolic process	RT		8	0.2	0.011	0.34
	GOTERM_BP_DIRECT	exploration behavior	RT		8	0.2	0.011	0.34
	GOTERM_BP_DIRECT	positive regulation of dendritic spine morphogenesis	RT		8	0.2	0.011	0.34
	GOTERM_BP_DIRECT	regulated exocytosis	RT		8	0.2	0.011	0.34
	GOTERM_BP_DIRECT	cardiac conduction	RT		16	0.4	0.011	0.34
	GOTERM_BP_DIRECT	autophagosome assembly	RT		15	0.4	0.011	0.34
	GOTERM_BP_DIRECT	regulation of postsynaptic membrane potential	RT		10	0.3	0.011	0.34
	GOTERM_BP_DIRECT	positive regulation of dendritic spine development	RT		10	0.3	0.011	0.34
	GOTERM_BP_DIRECT	conditioned taste aversion	RT		5	0.1	0.012	0.37
	GOTERM_BP_DIRECT	vesicle docking involved in exocytosis	RT		11	0.3	0.012	0.37
	GOTERM_BP_DIRECT	mitochondrial calcium ion homeostasis	RT		7	0.2	0.012	0.37
	GOTERM_BP_DIRECT	regulation of synaptic transmission, GABAergic	RT		7	0.2	0.012	0.37
	GOTERM_BP_DIRECT	locomotory exploration behavior	RT		7	0.2	0.012	0.37
	GOTERM_BP_DIRECT	adenylate cyclase-activating dopamine receptor signaling pathway	RT		7	0.2	0.012	0.37
	GOTERM_BP_DIRECT	RNA processing	RT		28	0.8	0.013	0.38
	GOTERM_BP_DIRECT	positive regulation of protein insertion into mitochondrial membrane involved in apoptotic signaling pathway	RT		12	0.3	0.013	0.38
	GOTERM_BP_DIRECT	cullin deneddylation	RT		6	0.2	0.013	0.38
	GOTERM_BP_DIRECT	calcium ion transmembrane import into mitochondrion	RT		6	0.2	0.013	0.38
	GOTERM_BP_DIRECT	negative regulation of protein dephosphorylation	RT		6	0.2	0.013	0.38
	GOTERM_BP_DIRECT	cytoskeleton organization	RT		42	1.2	0.013	0.38
	GOTERM_BP_DIRECT	regulation of cardiac muscle contraction by regulation of the release of sequestered calcium ion	RT		9	0.3	0.013	0.38
	GOTERM_BP_DIRECT	motor neuron axon guidance	RT		9	0.3	0.013	0.38
	GOTERM_BP_DIRECT	negative regulation of microtubule depolymerization	RT		9	0.3	0.013	0.38
	GOTERM_BP_DIRECT	positive regulation of Ras protein signal transduction	RT		9	0.3	0.013	0.38
	GOTERM_BP_DIRECT	neuron development	RT		16	0.4	0.013	0.38
	GOTERM_BP_DIRECT	regulation of small GTPase mediated signal transduction	RT		36	1	0.014	0.4
	GOTERM_BP_DIRECT	double-strand break repair via nonhomologous end joining	RT		20	0.6	0.014	0.4
	GOTERM_BP_DIRECT	nucleotide-excision repair, DNA damage recognition	RT		10	0.3	0.015	0.42
	GOTERM_BP_DIRECT	cardiac muscle cell action potential involved in contraction	RT		8	0.2	0.016	0.43
	GOTERM_BP_DIRECT	long term synaptic depression	RT		8	0.2	0.016	0.43
	GOTERM_BP_DIRECT	synaptic vesicle endocytosis	RT		8	0.2	0.016	0.43
	GOTERM_BP_DIRECT	regulation of alpha-amino-3-hydroxy-5-methyl-4-isoxazole propionate selective glutamate receptor activity	RT		8	0.2	0.016	0.43
	GOTERM_BP_DIRECT	organelle organization	RT		8	0.2	0.016	0.43
	GOTERM_BP_DIRECT	neuron cell-cell adhesion	RT		8	0.2	0.016	0.43
	GOTERM_BP_DIRECT	Golgi to plasma membrane protein transport	RT		11	0.3	0.016	0.43
	GOTERM_BP_DIRECT	inositol phosphate metabolic process	RT		16	0.4	0.017	0.44
	GOTERM_BP_DIRECT	positive regulation of protein ubiquitination	RT		20	0.6	0.017	0.44
	GOTERM_BP_DIRECT	protein targeting	RT		14	0.4	0.017	0.45
	GOTERM_BP_DIRECT	ER-associated ubiquitin-dependent protein catabolic process	RT		19	0.5	0.018	0.46
	GOTERM_BP_DIRECT	negative regulation of actin filament polymerization	RT		7	0.2	0.019	0.48
	GOTERM_BP_DIRECT	chaperone-mediated protein complex assembly	RT		7	0.2	0.019	0.48
	GOTERM_BP_DIRECT	cell communication by electrical coupling involved in cardiac conduction	RT		7	0.2	0.019	0.48
	GOTERM_BP_DIRECT	dopamine receptor signaling pathway	RT		7	0.2	0.019	0.48
	GOTERM_BP_DIRECT	positive regulation of phosphoprotein phosphatase activity	RT		7	0.2	0.019	0.48
	GOTERM_BP_DIRECT	N-acetylglucosamine metabolic process	RT		7	0.2	0.019	0.48
	GOTERM_BP_DIRECT	mRNA processing	RT		45	1.3	0.019	0.48
	GOTERM_BP_DIRECT	signal transduction	RT		239	6.7	0.02	0.49
	GOTERM_BP_DIRECT	protein K48-linked deubiquitination	RT		10	0.3	0.02	0.49
	GOTERM_BP_DIRECT	peripheral nervous system development	RT		10	0.3	0.02	0.49
	GOTERM_BP_DIRECT	gluconeogenesis	RT		15	0.4	0.021	0.5
	GOTERM_BP_DIRECT	endoplasmic reticulum tubular network assembly	RT		4	0.1	0.021	0.5
	GOTERM_BP_DIRECT	peptidyl-arginine N-methylation	RT		4	0.1	0.021	0.5
	GOTERM_BP_DIRECT	transcription-coupled nucleotide-excision repair	RT		22	0.6	0.021	0.5
	GOTERM_BP_DIRECT	COPII vesicle coating	RT		19	0.5	0.021	0.5
	GOTERM_BP_DIRECT	cellular response to glucagon stimulus	RT		14	0.4	0.021	0.5
	GOTERM_BP_DIRECT	global genome nucleotide-excision repair	RT		12	0.3	0.022	0.5
	GOTERM_BP_DIRECT	ATP hydrolysis coupled proton transport	RT		12	0.3	0.022	0.5
	GOTERM_BP_DIRECT	negative regulation of microtubule polymerization	RT		6	0.2	0.022	0.51
	GOTERM_BP_DIRECT	regulation of synaptic vesicle exocytosis	RT		6	0.2	0.022	0.51
	GOTERM_BP_DIRECT	positive regulation of potassium ion transport	RT		6	0.2	0.022	0.51
	GOTERM_BP_DIRECT	chaperone mediated protein folding requiring cofactor	RT		6	0.2	0.022	0.51
	GOTERM_BP_DIRECT	axon development	RT		6	0.2	0.022	0.51
	GOTERM_BP_DIRECT	regulation of dopamine metabolic process	RT		6	0.2	0.022	0.51
	GOTERM_BP_DIRECT	calcium ion import	RT		8	0.2	0.023	0.53
	GOTERM_BP_DIRECT	regulation of cardiac muscle contraction by calcium ion signaling	RT		5	0.1	0.024	0.53
	GOTERM_BP_DIRECT	cellular response to catecholamine stimulus	RT		5	0.1	0.024	0.53
	GOTERM_BP_DIRECT	negative regulation of cytoplasmic translation	RT		5	0.1	0.024	0.53
	GOTERM_BP_DIRECT	regulation of high voltage-gated calcium channel activity	RT		5	0.1	0.024	0.53
	GOTERM_BP_DIRECT	synapse maturation	RT		5	0.1	0.024	0.53
	GOTERM_BP_DIRECT	positive regulation of Arp2/3 complex-mediated actin nucleation	RT		5	0.1	0.024	0.53
	GOTERM_BP_DIRECT	L-glutamate transport	RT		5	0.1	0.024	0.53
	GOTERM_BP_DIRECT	regulation of membrane potential	RT		22	0.6	0.024	0.53
	GOTERM_BP_DIRECT	response to endoplasmic reticulum stress	RT		22	0.6	0.024	0.53
	GOTERM_BP_DIRECT	proton transport	RT		16	0.4	0.024	0.53
	GOTERM_BP_DIRECT	protein complex assembly	RT		31	0.9	0.025	0.54
	GOTERM_BP_DIRECT	androgen receptor signaling pathway	RT		14	0.4	0.026	0.56
	GOTERM_BP_DIRECT	cerebellum development	RT		13	0.4	0.027	0.56
	GOTERM_BP_DIRECT	autophagosome maturation	RT		10	0.3	0.027	0.56
	GOTERM_BP_DIRECT	nucleobase-containing small molecule interconversion	RT		10	0.3	0.027	0.56
	GOTERM_BP_DIRECT	7-methylguanosine mRNA capping	RT		12	0.3	0.027	0.57
	GOTERM_BP_DIRECT	regulation of insulin secretion	RT		20	0.6	0.027	0.57
	GOTERM_BP_DIRECT	vesicle transport along microtubule	RT		7	0.2	0.029	0.58
	GOTERM_BP_DIRECT	detection of calcium ion	RT		7	0.2	0.029	0.58
	GOTERM_BP_DIRECT	vocalization behavior	RT		7	0.2	0.029	0.58
	GOTERM_BP_DIRECT	negative regulation of protein kinase activity	RT		27	0.8	0.029	0.59
	GOTERM_BP_DIRECT	microtubule-based movement	RT		23	0.6	0.03	0.59
	GOTERM_BP_DIRECT	activation of protein kinase A activity	RT		8	0.2	0.032	0.62
	GOTERM_BP_DIRECT	cAMP-mediated signaling	RT		13	0.4	0.033	0.62
	GOTERM_BP_DIRECT	positive regulation of ubiquitin-protein transferase activity	RT		9	0.3	0.034	0.64
	GOTERM_BP_DIRECT	gamma-aminobutyric acid signaling pathway	RT		9	0.3	0.034	0.64
	GOTERM_BP_DIRECT	cellular response to calcium ion	RT		16	0.4	0.034	0.64
	GOTERM_BP_DIRECT	negative regulation of mitotic cell cycle	RT		10	0.3	0.035	0.64
	GOTERM_BP_DIRECT	striatum development	RT		6	0.2	0.035	0.64
	GOTERM_BP_DIRECT	regulation of filopodium assembly	RT		6	0.2	0.035	0.64
	GOTERM_BP_DIRECT	adenylate cyclase-inhibiting G-protein coupled receptor signaling pathway	RT		15	0.4	0.036	0.65
	GOTERM_BP_DIRECT	retrograde transport, endosome to Golgi	RT		20	0.6	0.036	0.65
	GOTERM_BP_DIRECT	Golgi organization	RT		21	0.6	0.039	0.68
	GOTERM_BP_DIRECT	endosome to lysosome transport	RT		13	0.4	0.04	0.68
	GOTERM_BP_DIRECT	regulation of potassium ion transmembrane transport	RT		7	0.2	0.041	0.69
	GOTERM_BP_DIRECT	anterograde synaptic vesicle transport	RT		7	0.2	0.041	0.69
	GOTERM_BP_DIRECT	cardiac muscle hypertrophy in response to stress	RT		7	0.2	0.041	0.69
	GOTERM_BP_DIRECT	mitochondrial outer membrane permeabilization	RT		5	0.1	0.041	0.69
	GOTERM_BP_DIRECT	cellular response to forskolin	RT		5	0.1	0.041	0.69
	GOTERM_BP_DIRECT	central nervous system projection neuron axonogenesis	RT		5	0.1	0.041	0.69
	GOTERM_BP_DIRECT	synaptic vesicle docking	RT		5	0.1	0.041	0.69
	GOTERM_BP_DIRECT	regulation of early endosome to late endosome transport	RT		5	0.1	0.041	0.69
	GOTERM_BP_DIRECT	establishment of integrated proviral latency	RT		5	0.1	0.041	0.69
	GOTERM_BP_DIRECT	positive regulation of cGMP biosynthetic process	RT		5	0.1	0.041	0.69
	GOTERM_BP_DIRECT	negative regulation of cAMP-dependent protein kinase activity	RT		5	0.1	0.041	0.69
	GOTERM_BP_DIRECT	positive regulation by host of viral genome replication	RT		5	0.1	0.041	0.69
	GOTERM_BP_DIRECT	nerve growth factor signaling pathway	RT		5	0.1	0.041	0.69
	GOTERM_BP_DIRECT	synaptic vesicle maturation	RT		5	0.1	0.041	0.69
	GOTERM_BP_DIRECT	regulation of cell communication by electrical coupling involved in cardiac conduction	RT		5	0.1	0.041	0.69
	GOTERM_BP_DIRECT	synaptic vesicle priming	RT		5	0.1	0.041	0.69
	GOTERM_BP_DIRECT	serotonin metabolic process	RT		5	0.1	0.041	0.69
	GOTERM_BP_DIRECT	regulation of heart rate by cardiac conduction	RT		12	0.3	0.041	0.69
	GOTERM_BP_DIRECT	positive regulation of protein serine/threonine kinase activity	RT		12	0.3	0.041	0.69
	GOTERM_BP_DIRECT	positive regulation of protein binding	RT		18	0.5	0.041	0.69
	GOTERM_BP_DIRECT	cellular calcium ion homeostasis	RT		25	0.7	0.043	0.7
	GOTERM_BP_DIRECT	adult walking behavior	RT		11	0.3	0.043	0.7
	GOTERM_BP_DIRECT	viral life cycle	RT		11	0.3	0.043	0.7
	GOTERM_BP_DIRECT	retinal ganglion cell axon guidance	RT		8	0.2	0.043	0.7
	GOTERM_BP_DIRECT	post-Golgi vesicle-mediated transport	RT		8	0.2	0.043	0.7
	GOTERM_BP_DIRECT	neuron projection extension	RT		8	0.2	0.043	0.7
	GOTERM_BP_DIRECT	protein K11-linked ubiquitination	RT		10	0.3	0.044	0.7
	GOTERM_BP_DIRECT	phosphatidylinositol 3-kinase signaling	RT		10	0.3	0.044	0.7
	GOTERM_BP_DIRECT	positive regulation of macroautophagy	RT		9	0.3	0.044	0.7
	GOTERM_BP_DIRECT	protein K63-linked deubiquitination	RT		9	0.3	0.044	0.7
	GOTERM_BP_DIRECT	sarcoplasmic reticulum calcium ion transport	RT		4	0.1	0.045	0.71
	GOTERM_BP_DIRECT	ribonucleoside monophosphate biosynthetic process	RT		4	0.1	0.045	0.71
	GOTERM_BP_DIRECT	mRNA 3'-end processing by stem-loop binding and cleavage	RT		4	0.1	0.045	0.71
	GOTERM_BP_DIRECT	parkin-mediated mitophagy in response to mitochondrial depolarization	RT		4	0.1	0.045	0.71
	GOTERM_BP_DIRECT	hematopoietic stem cell homeostasis	RT		4	0.1	0.045	0.71
	GOTERM_BP_DIRECT	positive regulation of glucose transport	RT		4	0.1	0.045	0.71
	GOTERM_BP_DIRECT	AMP biosynthetic process	RT		4	0.1	0.045	0.71
	GOTERM_BP_DIRECT	signal transduction by protein phosphorylation	RT		14	0.4	0.045	0.71
	GOTERM_BP_DIRECT	regulation of growth	RT		16	0.4	0.047	0.72
	GOTERM_BP_DIRECT	microtubule cytoskeleton organization	RT		20	0.6	0.048	0.72
	GOTERM_BP_DIRECT	activation of adenylate cyclase activity	RT		13	0.4	0.048	0.72
	GOTERM_BP_DIRECT	regulation of translational initiation	RT		12	0.3	0.05	0.74
	GOTERM_BP_DIRECT	regulation of mRNA splicing, via spliceosome	RT		6	0.2	0.051	0.74
	GOTERM_BP_DIRECT	relaxation of cardiac muscle	RT		6	0.2	0.051	0.74
	GOTERM_BP_DIRECT	dendritic spine morphogenesis	RT		6	0.2	0.051	0.74
	GOTERM_BP_DIRECT	oxaloacetate metabolic process	RT		6	0.2	0.051	0.74
	GOTERM_BP_DIRECT	mitochondrial calcium ion transport	RT		6	0.2	0.051	0.74
	GOTERM_BP_DIRECT	cellular response to epinephrine stimulus	RT		6	0.2	0.051	0.74
	GOTERM_BP_DIRECT	negative regulation of ERK1 and ERK2 cascade	RT		17	0.5	0.051	0.74
	GOTERM_BP_DIRECT	protein import into nucleus	RT		17	0.5	0.051	0.74
	GOTERM_BP_DIRECT	renal water homeostasis	RT		11	0.3	0.053	0.75
	GOTERM_BP_DIRECT	response to cocaine	RT		11	0.3	0.053	0.75
	GOTERM_BP_DIRECT	neuromuscular junction development	RT		10	0.3	0.055	0.76
	GOTERM_BP_DIRECT	antigen processing and presentation of exogenous peptide antigen via MHC class I, TAP-dependent	RT		18	0.5	0.055	0.76
	GOTERM_BP_DIRECT	positive regulation of protein targeting to mitochondrion	RT		23	0.6	0.055	0.76
	GOTERM_BP_DIRECT	regulation of sodium ion transmembrane transporter activity	RT		7	0.2	0.055	0.76
	GOTERM_BP_DIRECT	vacuolar transport	RT		7	0.2	0.055	0.76
	GOTERM_BP_DIRECT	regulation of proteasomal protein catabolic process	RT		7	0.2	0.055	0.76
	GOTERM_BP_DIRECT	negative regulation of focal adhesion assembly	RT		7	0.2	0.055	0.76
	GOTERM_BP_DIRECT	regulation of protein ubiquitination	RT		7	0.2	0.055	0.76
	GOTERM_BP_DIRECT	regulation of ARF protein signal transduction	RT		7	0.2	0.055	0.76
	GOTERM_BP_DIRECT	phosphatidylinositol dephosphorylation	RT		9	0.3	0.056	0.77
	GOTERM_BP_DIRECT	positive regulation of protein targeting to membrane	RT		9	0.3	0.056	0.77
	GOTERM_BP_DIRECT	endocytic recycling	RT		9	0.3	0.056	0.77
	GOTERM_BP_DIRECT	regulation of autophagy	RT		15	0.4	0.059	0.78
	GOTERM_BP_DIRECT	IRE1-mediated unfolded protein response	RT		17	0.5	0.059	0.78
	GOTERM_BP_DIRECT	adherens junction organization	RT		12	0.3	0.06	0.79
	GOTERM_BP_DIRECT	mitotic metaphase plate congression	RT		12	0.3	0.06	0.79
	GOTERM_BP_DIRECT	sodium ion transmembrane transport	RT		20	0.6	0.061	0.79
	GOTERM_BP_DIRECT	intrinsic apoptotic signaling pathway in response to endoplasmic reticulum stress	RT		11	0.3	0.064	0.8
	GOTERM_BP_DIRECT	regulation of protein localization to cell surface	RT		5	0.1	0.064	0.8
	GOTERM_BP_DIRECT	positive regulation of autophagosome assembly	RT		5	0.1	0.064	0.8
	GOTERM_BP_DIRECT	positive regulation of cardiac muscle cell apoptotic process	RT		5	0.1	0.064	0.8
	GOTERM_BP_DIRECT	synaptic vesicle transport	RT		5	0.1	0.064	0.8
	GOTERM_BP_DIRECT	mitochondrion transport along microtubule	RT		5	0.1	0.064	0.8
	GOTERM_BP_DIRECT	glycosphingolipid biosynthetic process	RT		5	0.1	0.064	0.8
	GOTERM_BP_DIRECT	positive regulation of telomerase activity	RT		10	0.3	0.067	0.82
	GOTERM_BP_DIRECT	nucleotide-excision repair, preincision complex assembly	RT		10	0.3	0.067	0.82
	GOTERM_BP_DIRECT	positive regulation of protein catabolic process	RT		17	0.5	0.067	0.82
	GOTERM_BP_DIRECT	positive regulation of type I interferon production	RT		15	0.4	0.068	0.82
	GOTERM_BP_DIRECT	response to hydrogen peroxide	RT		15	0.4	0.068	0.82
	GOTERM_BP_DIRECT	nucleotide-binding oligomerization domain containing signaling pathway	RT		9	0.3	0.07	0.83
	GOTERM_BP_DIRECT	inactivation of MAPK activity	RT		9	0.3	0.07	0.83
	GOTERM_BP_DIRECT	negative regulation of cAMP biosynthetic process	RT		6	0.2	0.071	0.83
	GOTERM_BP_DIRECT	establishment or maintenance of epithelial cell apical/basal polarity	RT		6	0.2	0.071	0.83
	GOTERM_BP_DIRECT	L-glutamate transmembrane transport	RT		6	0.2	0.071	0.83
	GOTERM_BP_DIRECT	sensory perception	RT		6	0.2	0.071	0.83
	GOTERM_BP_DIRECT	prepulse inhibition	RT		6	0.2	0.071	0.83
	GOTERM_BP_DIRECT	layer formation in cerebral cortex	RT		6	0.2	0.071	0.83
	GOTERM_BP_DIRECT	ERBB2 signaling pathway	RT		12	0.3	0.071	0.83
	GOTERM_BP_DIRECT	regulation of alternative mRNA splicing, via spliceosome	RT		12	0.3	0.071	0.83
	GOTERM_BP_DIRECT	positive regulation of protein autophosphorylation	RT		8	0.2	0.072	0.83
	GOTERM_BP_DIRECT	regulation of insulin secretion involved in cellular response to glucose stimulus	RT		7	0.2	0.073	0.83
	GOTERM_BP_DIRECT	positive regulation of dendrite morphogenesis	RT		7	0.2	0.073	0.83
	GOTERM_BP_DIRECT	dentate gyrus development	RT		7	0.2	0.073	0.83
	GOTERM_BP_DIRECT	Golgi to plasma membrane transport	RT		7	0.2	0.073	0.83
	GOTERM_BP_DIRECT	intracellular signal transduction	RT		86	2.4	0.074	0.84
	GOTERM_BP_DIRECT	protein targeting to mitochondrion	RT		11	0.3	0.076	0.84
	GOTERM_BP_DIRECT	response to stress	RT		17	0.5	0.076	0.85
	GOTERM_BP_DIRECT	regulation of protein localization	RT		15	0.4	0.078	0.85
	GOTERM_BP_DIRECT	insulin secretion involved in cellular response to glucose stimulus	RT		4	0.1	0.078	0.85
	GOTERM_BP_DIRECT	cardiac muscle cell apoptotic process	RT		4	0.1	0.078	0.85
	GOTERM_BP_DIRECT	organelle transport along microtubule	RT		4	0.1	0.078	0.85
	GOTERM_BP_DIRECT	hair follicle placode formation	RT		4	0.1	0.078	0.85
	GOTERM_BP_DIRECT	regulation of SNARE complex assembly	RT		4	0.1	0.078	0.85
	GOTERM_BP_DIRECT	translational termination	RT		4	0.1	0.078	0.85
	GOTERM_BP_DIRECT	protein localization to mitochondrion	RT		4	0.1	0.078	0.85
	GOTERM_BP_DIRECT	positive regulation of tumor necrosis factor-mediated signaling pathway	RT		4	0.1	0.078	0.85
	GOTERM_BP_DIRECT	negative regulation of dendritic spine morphogenesis	RT		4	0.1	0.078	0.85
	GOTERM_BP_DIRECT	activation of phospholipase D activity	RT		4	0.1	0.078	0.85
	GOTERM_BP_DIRECT	Golgi vesicle budding	RT		4	0.1	0.078	0.85
	GOTERM_BP_DIRECT	positive regulation of neurotransmitter secretion	RT		4	0.1	0.078	0.85
	GOTERM_BP_DIRECT	protein homooligomerization	RT		41	1.2	0.079	0.85
	GOTERM_BP_DIRECT	peptidyl-tyrosine dephosphorylation	RT		25	0.7	0.079	0.85
	GOTERM_BP_DIRECT	endosomal transport	RT		18	0.5	0.08	0.85
	GOTERM_BP_DIRECT	Wnt signaling pathway	RT		43	1.2	0.08	0.85
	GOTERM_BP_DIRECT	regulation of signal transduction	RT		10	0.3	0.081	0.85
	GOTERM_BP_DIRECT	mitotic spindle organization	RT		10	0.3	0.081	0.85
	GOTERM_BP_DIRECT	regulation of G-protein coupled receptor protein signaling pathway	RT		12	0.3	0.084	0.86
	GOTERM_BP_DIRECT	cognition	RT		12	0.3	0.084	0.86
	GOTERM_BP_DIRECT	negative regulation of canonical Wnt signaling pathway	RT		38	1.1	0.084	0.86
	GOTERM_BP_DIRECT	positive regulation of viral genome replication	RT		9	0.3	0.085	0.87
	GOTERM_BP_DIRECT	regulation of multicellular organism growth	RT		9	0.3	0.085	0.87
	GOTERM_BP_DIRECT	anterograde axonal transport	RT		9	0.3	0.085	0.87
	GOTERM_BP_DIRECT	negative regulation of cell migration	RT		24	0.7	0.086	0.87
	GOTERM_BP_DIRECT	regulation of synaptic vesicle recycling	RT		3	0.1	0.087	0.87
	GOTERM_BP_DIRECT	establishment of protein localization to endoplasmic reticulum membrane	RT		3	0.1	0.087	0.87
	GOTERM_BP_DIRECT	gamma-aminobutyric acid receptor clustering	RT		3	0.1	0.087	0.87
	GOTERM_BP_DIRECT	myo-inositol transport	RT		3	0.1	0.087	0.87
	GOTERM_BP_DIRECT	cerebellar cortex formation	RT		3	0.1	0.087	0.87
	GOTERM_BP_DIRECT	SNARE complex disassembly	RT		3	0.1	0.087	0.87
	GOTERM_BP_DIRECT	positive regulation of long term synaptic depression	RT		3	0.1	0.087	0.87
	GOTERM_BP_DIRECT	positive regulation of Rac protein signal transduction	RT		3	0.1	0.087	0.87
	GOTERM_BP_DIRECT	positive regulation of high voltage-gated calcium channel activity	RT		3	0.1	0.087	0.87
	GOTERM_BP_DIRECT	calcium ion export	RT		3	0.1	0.087	0.87
	GOTERM_BP_DIRECT	multivesicular body-lysosome fusion	RT		3	0.1	0.087	0.87
	GOTERM_BP_DIRECT	diphosphoinositol polyphosphate metabolic process	RT		3	0.1	0.087	0.87
	GOTERM_BP_DIRECT	positive regulation of catecholamine secretion	RT		3	0.1	0.087	0.87
	GOTERM_BP_DIRECT	cellular response to cobalt ion	RT		3	0.1	0.087	0.87
	GOTERM_BP_DIRECT	positive regulation of cyclic nucleotide metabolic process	RT		3	0.1	0.087	0.87
	GOTERM_BP_DIRECT	gamma-tubulin complex localization	RT		3	0.1	0.087	0.87
	GOTERM_BP_DIRECT	sodium ion transport	RT		21	0.6	0.088	0.87
	GOTERM_BP_DIRECT	cellular protein modification process	RT		26	0.7	0.089	0.87
	GOTERM_BP_DIRECT	Arp2/3 complex-mediated actin nucleation	RT		8	0.2	0.089	0.87
	GOTERM_BP_DIRECT	response to starvation	RT		11	0.3	0.09	0.87
	GOTERM_BP_DIRECT	movement of cell or subcellular component	RT		22	0.6	0.09	0.88
	GOTERM_BP_DIRECT	ESCRT III complex disassembly	RT		5	0.1	0.091	0.88
	GOTERM_BP_DIRECT	membrane repolarization during cardiac muscle cell action potential	RT		5	0.1	0.091	0.88
	GOTERM_BP_DIRECT	negative regulation of inclusion body assembly	RT		5	0.1	0.091	0.88
	GOTERM_BP_DIRECT	response to dietary excess	RT		5	0.1	0.091	0.88
	GOTERM_BP_DIRECT	positive regulation of cardiac muscle cell differentiation	RT		5	0.1	0.091	0.88
	GOTERM_BP_DIRECT	Rap protein signal transduction	RT		5	0.1	0.091	0.88
	GOTERM_BP_DIRECT	microtubule organizing center organization	RT		5	0.1	0.091	0.88
	GOTERM_BP_DIRECT	regulation of dendritic spine morphogenesis	RT		5	0.1	0.091	0.88
	GOTERM_BP_DIRECT	response to redox state	RT		5	0.1	0.091	0.88
	GOTERM_BP_DIRECT	positive regulation of canonical Wnt signaling pathway	RT		29	0.8	0.092	0.88
	GOTERM_BP_DIRECT	actin filament organization	RT		19	0.5	0.093	0.88
	GOTERM_BP_DIRECT	microtubule nucleation	RT		7	0.2	0.093	0.88
	GOTERM_BP_DIRECT	innervation	RT		7	0.2	0.093	0.88
	GOTERM_BP_DIRECT	positive regulation of G2/M transition of mitotic cell cycle	RT		7	0.2	0.093	0.88
	GOTERM_BP_DIRECT	regulation of release of sequestered calcium ion into cytosol by sarcoplasmic reticulum	RT		7	0.2	0.093	0.88
	GOTERM_BP_DIRECT	cell separation after cytokinesis	RT		7	0.2	0.093	0.88
	GOTERM_BP_DIRECT	actin cytoskeleton organization	RT		31	0.9	0.094	0.88
	GOTERM_BP_DIRECT	lipid biosynthetic process	RT		6	0.2	0.094	0.88
	GOTERM_BP_DIRECT	regulation of mitotic spindle assembly	RT		6	0.2	0.094	0.88
	GOTERM_BP_DIRECT	cellular response to insulin stimulus	RT		20	0.6	0.095	0.88
	GOTERM_BP_DIRECT	insulin secretion	RT		10	0.3	0.096	0.88
	GOTERM_BP_DIRECT	negative regulation of insulin secretion	RT		10	0.3	0.096	0.88
	GOTERM_BP_DIRECT	termination of RNA polymerase I transcription	RT		10	0.3	0.096	0.88
	GOTERM_BP_DIRECT	negative regulation of neuron death	RT		12	0.3	0.097	0.89

## Sheet: SPs
Sublist	Category	Term	RT	Genes	Count	%	P-Value	Benjamini
	KEGG_PATHWAY	Dopaminergic synapse	RT		59	1.7	1.8e-12	5.1e-10
	KEGG_PATHWAY	Glutamatergic synapse	RT		54	1.5	4.7e-12	6.8e-10
	KEGG_PATHWAY	Synaptic vesicle cycle	RT		37	1	6.8e-12	6.5e-10
	KEGG_PATHWAY	Retrograde endocannabinoid signaling	RT		48	1.3	7.5e-11	5.4e-09
	KEGG_PATHWAY	GABAergic synapse	RT		40	1.1	5.2e-09	3e-07
	KEGG_PATHWAY	Endocytosis	RT		86	2.4	9.5e-09	4.6e-07
	KEGG_PATHWAY	Morphine addiction	RT		41	1.2	1.5e-08	6.2e-07
	KEGG_PATHWAY	Oocyte meiosis	RT		46	1.3	2e-08	7.3e-07
	KEGG_PATHWAY	Long-term potentiation	RT		33	0.9	2.4e-08	7.6e-07
	KEGG_PATHWAY	Oxytocin signaling pathway	RT		59	1.7	3.4e-08	9.7e-07
	KEGG_PATHWAY	Circadian entrainment	RT		41	1.2	6.6e-08	1.7e-06
	KEGG_PATHWAY	Gap junction	RT		38	1.1	2.1e-07	5.1e-06
	KEGG_PATHWAY	Nicotine addiction	RT		23	0.6	2.3e-07	5e-06
	KEGG_PATHWAY	Cholinergic synapse	RT		44	1.2	3.7e-07	7.5e-06
	KEGG_PATHWAY	Protein processing in endoplasmic reticulum	RT		59	1.7	4.9e-07	9.4e-06
	KEGG_PATHWAY	Ubiquitin mediated proteolysis	RT		50	1.4	9.6e-07	1.7e-05
	KEGG_PATHWAY	Adrenergic signaling in cardiomyocytes	RT		52	1.5	1.3e-06	2.2e-05
	KEGG_PATHWAY	Amphetamine addiction	RT		30	0.8	1.5e-06	2.3e-05
	KEGG_PATHWAY	Estrogen signaling pathway	RT		39	1.1	2.3e-06	3.4e-05
	KEGG_PATHWAY	Epstein-Barr virus infection	RT		61	1.7	7e-06	0.0001
	KEGG_PATHWAY	Axon guidance	RT		45	1.3	8.9e-06	0.00012
	KEGG_PATHWAY	Calcium signaling pathway	RT		58	1.6	8.9e-06	0.00012
	KEGG_PATHWAY	Progesterone-mediated oocyte maturation	RT		34	1	1.4e-05	0.00017
	KEGG_PATHWAY	Long-term depression	RT		26	0.7	2.4e-05	0.00029
	KEGG_PATHWAY	Endocrine and other factor-regulated calcium reabsorption	RT		21	0.6	5.1e-05	0.00059
	KEGG_PATHWAY	MAPK signaling pathway	RT		72	2	0.00012	0.0013
	KEGG_PATHWAY	mTOR signaling pathway	RT		24	0.7	0.00013	0.0013
	KEGG_PATHWAY	Serotonergic synapse	RT		37	1	0.00026	0.0027
	KEGG_PATHWAY	cGMP-PKG signaling pathway	RT		50	1.4	0.0003	0.003
	KEGG_PATHWAY	Phosphatidylinositol signaling system	RT		33	0.9	0.00049	0.0047
	KEGG_PATHWAY	Neurotrophin signaling pathway	RT		38	1.1	0.00066	0.0061
	KEGG_PATHWAY	cAMP signaling pathway	RT		56	1.6	0.00072	0.0064
	KEGG_PATHWAY	Gastric acid secretion	RT		26	0.7	0.00091	0.0079
	KEGG_PATHWAY	Aldosterone synthesis and secretion	RT		28	0.8	0.00093	0.0078
	KEGG_PATHWAY	Insulin secretion	RT		29	0.8	0.00093	0.0076
	KEGG_PATHWAY	Inflammatory mediator regulation of TRP channels	RT		32	0.9	0.0011	0.0087
	KEGG_PATHWAY	GnRH signaling pathway	RT		30	0.8	0.0014	0.011
	KEGG_PATHWAY	Renin secretion	RT		23	0.6	0.0017	0.013
	KEGG_PATHWAY	Purine metabolism	RT		49	1.4	0.0023	0.017
	KEGG_PATHWAY	Salivary secretion	RT		28	0.8	0.0025	0.018
	KEGG_PATHWAY	Sphingolipid signaling pathway	RT		36	1	0.0026	0.018
	KEGG_PATHWAY	ErbB signaling pathway	RT		28	0.8	0.003	0.021
	KEGG_PATHWAY	Rap1 signaling pathway	RT		56	1.6	0.0031	0.02
	KEGG_PATHWAY	Pathogenic Escherichia coli infection	RT		19	0.5	0.0032	0.02
	KEGG_PATHWAY	Ras signaling pathway	RT		59	1.7	0.0039	0.025
	KEGG_PATHWAY	Glioma	RT		22	0.6	0.005	0.031
	KEGG_PATHWAY	Aminoacyl-tRNA biosynthesis	RT		22	0.6	0.0061	0.037
	KEGG_PATHWAY	Tight junction	RT		38	1.1	0.0082	0.048
	KEGG_PATHWAY	Endometrial cancer	RT		18	0.5	0.0097	0.056
	KEGG_PATHWAY	Proteasome	RT		16	0.4	0.0097	0.055
	KEGG_PATHWAY	mRNA surveillance pathway	RT		27	0.8	0.012	0.064
	KEGG_PATHWAY	Vibrio cholerae infection	RT		18	0.5	0.012	0.064
	KEGG_PATHWAY	Cocaine addiction	RT		17	0.5	0.012	0.064
	KEGG_PATHWAY	Alanine, aspartate and glutamate metabolism	RT		13	0.4	0.019	0.096
	KEGG_PATHWAY	Vasopressin-regulated water reabsorption	RT		15	0.4	0.023	0.11
	KEGG_PATHWAY	FoxO signaling pathway	RT		35	1	0.028	0.13
	KEGG_PATHWAY	Colorectal cancer	RT		19	0.5	0.028	0.13
	KEGG_PATHWAY	Prion diseases	RT		12	0.3	0.03	0.14
	KEGG_PATHWAY	Alzheimer's disease	RT		42	1.2	0.031	0.14
	KEGG_PATHWAY	Huntington's disease	RT		47	1.3	0.032	0.14
	KEGG_PATHWAY	Amyotrophic lateral sclerosis (ALS)	RT		16	0.4	0.032	0.14
	KEGG_PATHWAY	AMPK signaling pathway	RT		32	0.9	0.034	0.15
	KEGG_PATHWAY	Pyrimidine metabolism	RT		28	0.8	0.035	0.15
	KEGG_PATHWAY	Chagas disease (American trypanosomiasis)	RT		28	0.8	0.035	0.15
	KEGG_PATHWAY	Melanogenesis	RT		27	0.8	0.038	0.16
	KEGG_PATHWAY	Insulin signaling pathway	RT		35	1	0.041	0.17
	KEGG_PATHWAY	Bacterial invasion of epithelial cells	RT		22	0.6	0.041	0.17
	KEGG_PATHWAY	Renal cell carcinoma	RT		19	0.5	0.043	0.17
	KEGG_PATHWAY	Aldosterone-regulated sodium reabsorption	RT		13	0.4	0.043	0.17
	KEGG_PATHWAY	VEGF signaling pathway	RT		18	0.5	0.046	0.18
	KEGG_PATHWAY	RNA polymerase	RT		11	0.3	0.057	0.21
	KEGG_PATHWAY	Epithelial cell signaling in Helicobacter pylori infection	RT		19	0.5	0.057	0.21
	KEGG_PATHWAY	Wnt signaling pathway	RT		34	1	0.063	0.23
	KEGG_PATHWAY	Fc epsilon RI signaling pathway	RT		19	0.5	0.064	0.23
	KEGG_PATHWAY	Non-homologous end-joining	RT		6	0.2	0.074	0.26
	KEGG_PATHWAY	Regulation of lipolysis in adipocytes	RT		16	0.4	0.079	0.27
	KEGG_PATHWAY	Non-small cell lung cancer	RT		16	0.4	0.079	0.27
	KEGG_PATHWAY	T cell receptor signaling pathway	RT		26	0.7	0.083	0.28
	KEGG_PATHWAY	Type II diabetes mellitus	RT		14	0.4	0.091	0.3
	KEGG_PATHWAY	RNA transport	RT		40	1.1	0.091	0.3
	KEGG_PATHWAY	Prolactin signaling pathway	RT		19	0.5	0.091	0.29
	KEGG_PATHWAY	Inositol phosphate metabolism	RT		19	0.5	0.091	0.29
	KEGG_PATHWAY	Alcoholism	RT		41	1.2	0.092	0.29
	KEGG_PATHWAY	Vascular smooth muscle contraction	RT		29	0.8	0.096	0.3
