# Supplementary material for: Identification of the Molecular Events Involved in the Development of Prefrontal Cortex Through the Analysis of RNA-Seq Data From BrainSpan
Source: ASN Neuro. 2019 Jun 18;11:1759091419854627. doi: 10.1177/1759091419854627 (PMC6582306; doi:10.1177/1759091419854627)
Supplement: Supplemental Material2 - Supplemental material for Identification of the Molecular Events Involved in the Development of Prefrontal Cortex Through the Analysis of RNA-Seq Data From BrainSpan [file Supplemental_Material2.zip › OFC/OFC9/BPs & SPs-9.xlsx]

## Sheet: BPs
Sublist	Category	Term	RT	Genes	Count	%	P-Value	Benjamini
	GOTERM_BP_DIRECT	extracellular matrix organization	RT		28	4.4	4.9e-12	1.3e-08
	GOTERM_BP_DIRECT	angiogenesis	RT		29	4.6	1.9e-11	2.5e-08
	GOTERM_BP_DIRECT	cell adhesion	RT		37	5.8	1.6e-08	1.4e-05
	GOTERM_BP_DIRECT	positive regulation of cell proliferation	RT		36	5.7	7.6e-08	5e-05
	GOTERM_BP_DIRECT	vasculogenesis	RT		12	1.9	2.9e-07	0.00015
	GOTERM_BP_DIRECT	positive regulation of cell migration	RT		20	3.1	7.7e-07	0.00034
	GOTERM_BP_DIRECT	cellular response to transforming growth factor beta stimulus	RT		10	1.6	6.3e-06	0.0021
	GOTERM_BP_DIRECT	endodermal cell differentiation	RT		8	1.3	6.2e-06	0.0023
	GOTERM_BP_DIRECT	collagen catabolic process	RT		11	1.7	8.9e-06	0.0026
	GOTERM_BP_DIRECT	positive regulation of angiogenesis	RT		14	2.2	1.6e-05	0.0043
	GOTERM_BP_DIRECT	positive regulation of transcription from RNA polymerase II promoter	RT		51	8	1.8e-05	0.0043
	GOTERM_BP_DIRECT	cell migration	RT		17	2.7	2.2e-05	0.0047
	GOTERM_BP_DIRECT	positive regulation of gene expression	RT		21	3.3	3.9e-05	0.0079
	GOTERM_BP_DIRECT	negative regulation of transcription from RNA polymerase II promoter	RT		40	6.3	4.3e-05	0.0081
	GOTERM_BP_DIRECT	response to wounding	RT		10	1.6	5.2e-05	0.0091
	GOTERM_BP_DIRECT	somatic stem cell population maintenance	RT		10	1.6	6.7e-05	0.011
	GOTERM_BP_DIRECT	response to hypoxia	RT		16	2.5	8.2e-05	0.013
	GOTERM_BP_DIRECT	patterning of blood vessels	RT		7	1.1	9.3e-05	0.014
	GOTERM_BP_DIRECT	glycosaminoglycan metabolic process	RT		7	1.1	0.00012	0.016
	GOTERM_BP_DIRECT	outflow tract morphogenesis	RT		8	1.3	0.00024	0.029
	GOTERM_BP_DIRECT	positive regulation of epithelial to mesenchymal transition	RT		7	1.1	0.00024	0.029
	GOTERM_BP_DIRECT	dermatan sulfate biosynthetic process	RT		5	0.8	0.00023	0.03
	GOTERM_BP_DIRECT	positive regulation of MAPK cascade	RT		10	1.6	0.00037	0.042
	GOTERM_BP_DIRECT	cell maturation	RT		7	1.1	0.0004	0.043
	GOTERM_BP_DIRECT	chondroitin sulfate catabolic process	RT		5	0.8	0.00045	0.045
	GOTERM_BP_DIRECT	positive regulation of endothelial cell apoptotic process	RT		5	0.8	0.00045	0.045
	GOTERM_BP_DIRECT	protein heterotrimerization	RT		5	0.8	0.00045	0.045
	GOTERM_BP_DIRECT	canonical Wnt signaling pathway	RT		10	1.6	0.00045	0.046
	GOTERM_BP_DIRECT	lipoprotein metabolic process	RT		7	1.1	0.00054	0.048
	GOTERM_BP_DIRECT	chondroitin sulfate biosynthetic process	RT		6	0.9	0.00051	0.049
	GOTERM_BP_DIRECT	platelet degranulation	RT		11	1.7	0.00053	0.049
	GOTERM_BP_DIRECT	high-density lipoprotein particle remodeling	RT		5	0.8	0.0006	0.051
	GOTERM_BP_DIRECT	positive regulation of mitotic nuclear division	RT		6	0.9	0.00062	0.052
	GOTERM_BP_DIRECT	endocardial cushion morphogenesis	RT		5	0.8	0.00078	0.063
	GOTERM_BP_DIRECT	response to estradiol	RT		10	1.6	0.00088	0.068
	GOTERM_BP_DIRECT	blood vessel maturation	RT		4	0.6	0.001	0.073
	GOTERM_BP_DIRECT	stem cell proliferation	RT		4	0.6	0.001	0.073
	GOTERM_BP_DIRECT	dentate gyrus development	RT		5	0.8	0.001	0.075
	GOTERM_BP_DIRECT	cell differentiation	RT		26	4.1	0.001	0.075
	GOTERM_BP_DIRECT	cell fate specification	RT		5	0.8	0.0013	0.082
	GOTERM_BP_DIRECT	face morphogenesis	RT		6	0.9	0.0012	0.084
	GOTERM_BP_DIRECT	Notch signaling pathway	RT		11	1.7	0.0013	0.084
	GOTERM_BP_DIRECT	positive regulation of BMP signaling pathway	RT		6	0.9	0.0014	0.09
	GOTERM_BP_DIRECT	negative regulation of stem cell differentiation	RT		4	0.6	0.0015	0.093
	GOTERM_BP_DIRECT	regulation of cell shape	RT		12	1.9	0.0017	0.1
	GOTERM_BP_DIRECT	single organismal cell-cell adhesion	RT		10	1.6	0.0018	0.11
	GOTERM_BP_DIRECT	leukocyte migration	RT		11	1.7	0.002	0.11
	GOTERM_BP_DIRECT	regulation of blood pressure	RT		8	1.3	0.002	0.11
	GOTERM_BP_DIRECT	blood vessel endothelial cell migration	RT		4	0.6	0.0021	0.12
	GOTERM_BP_DIRECT	negative regulation of pro-B cell differentiation	RT		3	0.5	0.0022	0.12
	GOTERM_BP_DIRECT	artery morphogenesis	RT		5	0.8	0.0023	0.12
	GOTERM_BP_DIRECT	endothelial cell morphogenesis	RT		4	0.6	0.0029	0.14
	GOTERM_BP_DIRECT	cellular response to peptide	RT		4	0.6	0.0029	0.14
	GOTERM_BP_DIRECT	negative regulation of Wnt signaling pathway	RT		7	1.1	0.0029	0.14
	GOTERM_BP_DIRECT	cellular response to retinoic acid	RT		8	1.3	0.003	0.15
	GOTERM_BP_DIRECT	positive regulation of cell differentiation	RT		6	0.9	0.0032	0.15
	GOTERM_BP_DIRECT	cellular response to vascular endothelial growth factor stimulus	RT		5	0.8	0.0033	0.15
	GOTERM_BP_DIRECT	positive regulation of cell-cell adhesion	RT		4	0.6	0.0038	0.17
	GOTERM_BP_DIRECT	transforming growth factor beta receptor signaling pathway	RT		9	1.4	0.0038	0.17
	GOTERM_BP_DIRECT	fat cell differentiation	RT		8	1.3	0.0038	0.17
	GOTERM_BP_DIRECT	vein smooth muscle contraction	RT		3	0.5	0.0043	0.18
	GOTERM_BP_DIRECT	cell migration involved in endocardial cushion formation	RT		3	0.5	0.0043	0.18
	GOTERM_BP_DIRECT	positive regulation of odontogenesis	RT		3	0.5	0.0043	0.18
	GOTERM_BP_DIRECT	positive regulation of extracellular matrix assembly	RT		3	0.5	0.0043	0.18
	GOTERM_BP_DIRECT	anatomical structure regression	RT		3	0.5	0.0043	0.18
	GOTERM_BP_DIRECT	forebrain radial glial cell differentiation	RT		3	0.5	0.0043	0.18
	GOTERM_BP_DIRECT	response to drug	RT		18	2.8	0.0045	0.19
	GOTERM_BP_DIRECT	positive regulation of peptidase activity	RT		4	0.6	0.0048	0.19
	GOTERM_BP_DIRECT	extracellular matrix disassembly	RT		8	1.3	0.0048	0.19
	GOTERM_BP_DIRECT	lung development	RT		8	1.3	0.0048	0.19
	GOTERM_BP_DIRECT	BMP signaling pathway	RT		8	1.3	0.0048	0.19
	GOTERM_BP_DIRECT	inner ear development	RT		6	0.9	0.0051	0.2
	GOTERM_BP_DIRECT	response to mechanical stimulus	RT		7	1.1	0.0055	0.2
	GOTERM_BP_DIRECT	negative regulation of canonical Wnt signaling pathway	RT		12	1.9	0.0054	0.21
	GOTERM_BP_DIRECT	positive regulation of epithelial cell proliferation	RT		7	1.1	0.0059	0.22
	GOTERM_BP_DIRECT	positive regulation of smooth muscle cell proliferation	RT		7	1.1	0.0059	0.22
	GOTERM_BP_DIRECT	negative regulation of blood vessel endothelial cell migration	RT		4	0.6	0.006	0.22
	GOTERM_BP_DIRECT	positive regulation of cholesterol efflux	RT		4	0.6	0.006	0.22
	GOTERM_BP_DIRECT	heart looping	RT		7	1.1	0.0064	0.23
	GOTERM_BP_DIRECT	negative regulation of cell proliferation	RT		21	3.3	0.0067	0.23
	GOTERM_BP_DIRECT	positive regulation of integrin-mediated signaling pathway	RT		3	0.5	0.0071	0.24
	GOTERM_BP_DIRECT	endocardial cell differentiation	RT		3	0.5	0.0071	0.24
	GOTERM_BP_DIRECT	negative regulation of endothelial cell differentiation	RT		3	0.5	0.0071	0.24
	GOTERM_BP_DIRECT	apoptotic cell clearance	RT		4	0.6	0.0073	0.24
	GOTERM_BP_DIRECT	osteoblast differentiation	RT		9	1.4	0.0079	0.26
	GOTERM_BP_DIRECT	positive regulation of protein phosphorylation	RT		10	1.6	0.0084	0.27
	GOTERM_BP_DIRECT	protein localization to nucleus	RT		5	0.8	0.0087	0.27
	GOTERM_BP_DIRECT	negative regulation of ossification	RT		4	0.6	0.0088	0.27
	GOTERM_BP_DIRECT	positive regulation of cell division	RT		6	0.9	0.0091	0.28
	GOTERM_BP_DIRECT	positive regulation of phosphatidylinositol 3-kinase activity	RT		5	0.8	0.0098	0.29
	GOTERM_BP_DIRECT	positive regulation of pathway-restricted SMAD protein phosphorylation	RT		6	0.9	0.0099	0.29
	GOTERM_BP_DIRECT	response to corticosteroid	RT		3	0.5	0.01	0.3
	GOTERM_BP_DIRECT	vascular smooth muscle cell development	RT		3	0.5	0.01	0.3
	GOTERM_BP_DIRECT	heart valve morphogenesis	RT		3	0.5	0.01	0.3
	GOTERM_BP_DIRECT	mRNA transcription from RNA polymerase II promoter	RT		4	0.6	0.01	0.3
	GOTERM_BP_DIRECT	cell-substrate adhesion	RT		4	0.6	0.01	0.3
	GOTERM_BP_DIRECT	blood vessel remodeling	RT		5	0.8	0.011	0.3
	GOTERM_BP_DIRECT	cellular response to tumor necrosis factor	RT		9	1.4	0.011	0.31
	GOTERM_BP_DIRECT	cellular response to epidermal growth factor stimulus	RT		5	0.8	0.012	0.33
	GOTERM_BP_DIRECT	blood coagulation	RT		12	1.9	0.013	0.34
	GOTERM_BP_DIRECT	cellular response to mechanical stimulus	RT		7	1.1	0.013	0.34
	GOTERM_BP_DIRECT	negative regulation of gene expression	RT		10	1.6	0.013	0.34
	GOTERM_BP_DIRECT	skeletal system development	RT		10	1.6	0.013	0.34
	GOTERM_BP_DIRECT	epithelial to mesenchymal transition	RT		5	0.8	0.014	0.34
	GOTERM_BP_DIRECT	negative regulation of glial cell proliferation	RT		3	0.5	0.014	0.35
	GOTERM_BP_DIRECT	ossification involved in bone maturation	RT		3	0.5	0.014	0.35
	GOTERM_BP_DIRECT	cardiac atrium morphogenesis	RT		3	0.5	0.014	0.35
	GOTERM_BP_DIRECT	very-low-density lipoprotein particle remodeling	RT		3	0.5	0.014	0.35
	GOTERM_BP_DIRECT	positive regulation of branching involved in ureteric bud morphogenesis	RT		4	0.6	0.014	0.36
	GOTERM_BP_DIRECT	in utero embryonic development	RT		12	1.9	0.014	0.36
	GOTERM_BP_DIRECT	Wnt signaling pathway	RT		12	1.9	0.014	0.36
	GOTERM_BP_DIRECT	positive regulation of transcription, DNA-templated	RT		24	3.8	0.016	0.37
	GOTERM_BP_DIRECT	regulation of cell migration	RT		7	1.1	0.016	0.38
	GOTERM_BP_DIRECT	embryonic placenta development	RT		4	0.6	0.017	0.38
	GOTERM_BP_DIRECT	regulation of transforming growth factor beta receptor signaling pathway	RT		4	0.6	0.017	0.38
	GOTERM_BP_DIRECT	negative regulation of cell adhesion	RT		5	0.8	0.018	0.41
	GOTERM_BP_DIRECT	neuronal stem cell population maintenance	RT		4	0.6	0.019	0.41
	GOTERM_BP_DIRECT	neural tube closure	RT		7	1.1	0.019	0.41
	GOTERM_BP_DIRECT	cardiac muscle fiber development	RT		3	0.5	0.019	0.42
	GOTERM_BP_DIRECT	cell migration involved in gastrulation	RT		3	0.5	0.019	0.42
	GOTERM_BP_DIRECT	surfactant homeostasis	RT		3	0.5	0.019	0.42
	GOTERM_BP_DIRECT	positive regulation of cell-substrate adhesion	RT		5	0.8	0.02	0.42
	GOTERM_BP_DIRECT	substrate adhesion-dependent cell spreading	RT		5	0.8	0.02	0.42
	GOTERM_BP_DIRECT	positive regulation of MAP kinase activity	RT		6	0.9	0.023	0.46
	GOTERM_BP_DIRECT	embryonic heart tube morphogenesis	RT		3	0.5	0.024	0.48
	GOTERM_BP_DIRECT	positive regulation of collagen biosynthetic process	RT		4	0.6	0.024	0.48
	GOTERM_BP_DIRECT	branching morphogenesis of an epithelial tube	RT		4	0.6	0.024	0.48
	GOTERM_BP_DIRECT	negative regulation of myoblast differentiation	RT		4	0.6	0.024	0.48
	GOTERM_BP_DIRECT	response to retinoic acid	RT		5	0.8	0.026	0.49
	GOTERM_BP_DIRECT	retinoid metabolic process	RT		6	0.9	0.026	0.49
	GOTERM_BP_DIRECT	transcription from RNA polymerase II promoter	RT		23	3.6	0.026	0.5
	GOTERM_BP_DIRECT	cell motility	RT		4	0.6	0.027	0.5
	GOTERM_BP_DIRECT	negative regulation of fat cell differentiation	RT		5	0.8	0.028	0.5
	GOTERM_BP_DIRECT	negative regulation of angiogenesis	RT		6	0.9	0.027	0.51
	GOTERM_BP_DIRECT	DNA damage response, signal transduction by p53 class mediator resulting in cell cycle arrest	RT		6	0.9	0.027	0.51
	GOTERM_BP_DIRECT	positive regulation of protein kinase B signaling	RT		7	1.1	0.028	0.51
	GOTERM_BP_DIRECT	signal transduction	RT		44	6.9	0.028	0.51
	GOTERM_BP_DIRECT	protein localization to plasma membrane	RT		6	0.9	0.029	0.51
	GOTERM_BP_DIRECT	positive regulation of cellular component movement	RT		3	0.5	0.029	0.51
	GOTERM_BP_DIRECT	positive regulation of vascular permeability	RT		3	0.5	0.029	0.51
	GOTERM_BP_DIRECT	sprouting angiogenesis	RT		4	0.6	0.03	0.52
	GOTERM_BP_DIRECT	multicellular organism development	RT		23	3.6	0.031	0.53
	GOTERM_BP_DIRECT	positive regulation of phosphatidylinositol 3-kinase signaling	RT		6	0.9	0.033	0.54
	GOTERM_BP_DIRECT	endochondral ossification	RT		4	0.6	0.033	0.55
	GOTERM_BP_DIRECT	positive regulation of mesenchymal cell proliferation	RT		4	0.6	0.033	0.55
	GOTERM_BP_DIRECT	neural crest cell migration	RT		5	0.8	0.034	0.56
	GOTERM_BP_DIRECT	cardiac muscle contraction	RT		5	0.8	0.034	0.56
	GOTERM_BP_DIRECT	cellular response to hormone stimulus	RT		5	0.8	0.034	0.56
	GOTERM_BP_DIRECT	negative regulation of cell migration involved in sprouting angiogenesis	RT		3	0.5	0.035	0.56
	GOTERM_BP_DIRECT	negative regulation of oligodendrocyte differentiation	RT		3	0.5	0.035	0.56
	GOTERM_BP_DIRECT	endothelial cell differentiation	RT		3	0.5	0.035	0.56
	GOTERM_BP_DIRECT	positive regulation of positive chemotaxis	RT		3	0.5	0.035	0.56
	GOTERM_BP_DIRECT	negative regulation of epithelial cell differentiation	RT		3	0.5	0.035	0.56
	GOTERM_BP_DIRECT	negative regulation of neural precursor cell proliferation	RT		3	0.5	0.035	0.56
	GOTERM_BP_DIRECT	neuromuscular process controlling balance	RT		5	0.8	0.037	0.57
	GOTERM_BP_DIRECT	brain development	RT		11	1.7	0.037	0.57
	GOTERM_BP_DIRECT	cell-matrix adhesion	RT		7	1.1	0.037	0.57
	GOTERM_BP_DIRECT	cholesterol metabolic process	RT		6	0.9	0.039	0.58
	GOTERM_BP_DIRECT	positive regulation of fat cell differentiation	RT		5	0.8	0.04	0.59
	GOTERM_BP_DIRECT	cellular response to amino acid stimulus	RT		5	0.8	0.04	0.59
	GOTERM_BP_DIRECT	actin cytoskeleton reorganization	RT		5	0.8	0.04	0.59
	GOTERM_BP_DIRECT	skeletal muscle fiber development	RT		4	0.6	0.041	0.59
	GOTERM_BP_DIRECT	positive regulation of cytosolic calcium ion concentration involved in phospholipase C-activating G-protein coupled signaling pathway	RT		4	0.6	0.041	0.59
	GOTERM_BP_DIRECT	negative regulation of DNA binding	RT		4	0.6	0.041	0.59
	GOTERM_BP_DIRECT	positive regulation of endothelial cell proliferation	RT		6	0.9	0.041	0.59
	GOTERM_BP_DIRECT	regulation of epithelial cell proliferation	RT		3	0.5	0.041	0.6
	GOTERM_BP_DIRECT	cardiac muscle tissue morphogenesis	RT		3	0.5	0.041	0.6
	GOTERM_BP_DIRECT	negative regulation of blood coagulation	RT		3	0.5	0.041	0.6
	GOTERM_BP_DIRECT	cell junction assembly	RT		3	0.5	0.041	0.6
	GOTERM_BP_DIRECT	epithelial cell differentiation	RT		6	0.9	0.043	0.6
	GOTERM_BP_DIRECT	cellular calcium ion homeostasis	RT		7	1.1	0.043	0.61
	GOTERM_BP_DIRECT	ventricular septum morphogenesis	RT		4	0.6	0.044	0.61
	GOTERM_BP_DIRECT	negative regulation of endothelial cell proliferation	RT		4	0.6	0.044	0.61
	GOTERM_BP_DIRECT	negative regulation of Notch signaling pathway	RT		4	0.6	0.044	0.61
	GOTERM_BP_DIRECT	response to organic cyclic compound	RT		5	0.8	0.045	0.62
	GOTERM_BP_DIRECT	skeletal muscle cell differentiation	RT		5	0.8	0.045	0.62
	GOTERM_BP_DIRECT	negative regulation of apoptotic process	RT		20	3.1	0.047	0.62
	GOTERM_BP_DIRECT	cellular response to fibroblast growth factor stimulus	RT		4	0.6	0.048	0.62
	GOTERM_BP_DIRECT	spinal cord development	RT		4	0.6	0.048	0.62
	GOTERM_BP_DIRECT	neural tube development	RT		4	0.6	0.048	0.62
	GOTERM_BP_DIRECT	neuron differentiation	RT		7	1.1	0.047	0.63
	GOTERM_BP_DIRECT	vascular endothelial growth factor receptor signaling pathway	RT		6	0.9	0.048	0.63
	GOTERM_BP_DIRECT	Rho protein signal transduction	RT		5	0.8	0.048	0.63
	GOTERM_BP_DIRECT	aorta morphogenesis	RT		3	0.5	0.048	0.63
	GOTERM_BP_DIRECT	epithelial to mesenchymal transition involved in endocardial cushion formation	RT		3	0.5	0.048	0.63
	GOTERM_BP_DIRECT	positive regulation of urine volume	RT		3	0.5	0.048	0.63
	GOTERM_BP_DIRECT	mammary gland epithelial cell differentiation	RT		3	0.5	0.048	0.63
	GOTERM_BP_DIRECT	positive regulation of pseudopodium assembly	RT		3	0.5	0.048	0.63
	GOTERM_BP_DIRECT	liver development	RT		6	0.9	0.053	0.65
	GOTERM_BP_DIRECT	response to cytokine	RT		5	0.8	0.054	0.66
	GOTERM_BP_DIRECT	nervous system development	RT		14	2.2	0.054	0.66
	GOTERM_BP_DIRECT	coronary vein morphogenesis	RT		2	0.3	0.054	0.66
	GOTERM_BP_DIRECT	negative regulation of forebrain neuron differentiation	RT		2	0.3	0.054	0.66
	GOTERM_BP_DIRECT	stem cell fate specification	RT		2	0.3	0.054	0.66
	GOTERM_BP_DIRECT	establishment of blood-brain barrier	RT		2	0.3	0.054	0.66
	GOTERM_BP_DIRECT	negative regulation of Notch signaling pathway involved in somitogenesis	RT		2	0.3	0.054	0.66
	GOTERM_BP_DIRECT	cellular response to mineralocorticoid stimulus	RT		2	0.3	0.054	0.66
	GOTERM_BP_DIRECT	developmental growth involved in morphogenesis	RT		2	0.3	0.054	0.66
	GOTERM_BP_DIRECT	renal system development	RT		3	0.5	0.055	0.66
	GOTERM_BP_DIRECT	protein homooligomerization	RT		10	1.6	0.056	0.66
	GOTERM_BP_DIRECT	bicellular tight junction assembly	RT		4	0.6	0.057	0.67
	GOTERM_BP_DIRECT	regulation of cell differentiation	RT		4	0.6	0.057	0.67
	GOTERM_BP_DIRECT	lipid transport	RT		6	0.9	0.058	0.67
	GOTERM_BP_DIRECT	protein kinase B signaling	RT		4	0.6	0.061	0.69
	GOTERM_BP_DIRECT	positive regulation of Notch signaling pathway	RT		4	0.6	0.061	0.69
	GOTERM_BP_DIRECT	semaphorin-plexin signaling pathway	RT		4	0.6	0.061	0.69
	GOTERM_BP_DIRECT	embryonic heart tube development	RT		3	0.5	0.062	0.69
	GOTERM_BP_DIRECT	positive regulation of glycogen biosynthetic process	RT		3	0.5	0.062	0.69
	GOTERM_BP_DIRECT	positive regulation of cellular protein metabolic process	RT		3	0.5	0.062	0.69
	GOTERM_BP_DIRECT	regulation of protein phosphorylation	RT		4	0.6	0.066	0.71
	GOTERM_BP_DIRECT	bone mineralization	RT		4	0.6	0.066	0.71
	GOTERM_BP_DIRECT	negative regulation of inflammatory response	RT		6	0.9	0.066	0.71
	GOTERM_BP_DIRECT	negative regulation of neuron differentiation	RT		5	0.8	0.067	0.72
	GOTERM_BP_DIRECT	regulation of cardiac conduction	RT		5	0.8	0.067	0.72
	GOTERM_BP_DIRECT	wound healing	RT		6	0.9	0.069	0.72
	GOTERM_BP_DIRECT	response to muscle stretch	RT		3	0.5	0.07	0.73
	GOTERM_BP_DIRECT	definitive hemopoiesis	RT		3	0.5	0.07	0.73
	GOTERM_BP_DIRECT	positive regulation of protein import into nucleus	RT		3	0.5	0.07	0.73
	GOTERM_BP_DIRECT	establishment of endothelial barrier	RT		3	0.5	0.07	0.73
	GOTERM_BP_DIRECT	positive regulation of vascular endothelial growth factor receptor signaling pathway	RT		3	0.5	0.07	0.73
	GOTERM_BP_DIRECT	ventricular trabecula myocardium morphogenesis	RT		3	0.5	0.07	0.73
	GOTERM_BP_DIRECT	triglyceride metabolic process	RT		4	0.6	0.07	0.73
	GOTERM_BP_DIRECT	negative regulation of neuron apoptotic process	RT		8	1.3	0.072	0.73
	GOTERM_BP_DIRECT	muscle contraction	RT		7	1.1	0.074	0.74
	GOTERM_BP_DIRECT	retina development in camera-type eye	RT		5	0.8	0.075	0.74
	GOTERM_BP_DIRECT	positive regulation of peptidyl-tyrosine phosphorylation	RT		6	0.9	0.075	0.74
	GOTERM_BP_DIRECT	vasoconstriction	RT		3	0.5	0.078	0.75
	GOTERM_BP_DIRECT	blood vessel morphogenesis	RT		3	0.5	0.078	0.75
	GOTERM_BP_DIRECT	comma-shaped body morphogenesis	RT		2	0.3	0.08	0.76
	GOTERM_BP_DIRECT	very-low-density lipoprotein particle clearance	RT		2	0.3	0.08	0.76
	GOTERM_BP_DIRECT	cardiac vascular smooth muscle cell development	RT		2	0.3	0.08	0.76
	GOTERM_BP_DIRECT	skeletal muscle myosin thick filament assembly	RT		2	0.3	0.08	0.76
	GOTERM_BP_DIRECT	regulation of transcription from RNA polymerase II promoter involved in myocardial precursor cell differentiation	RT		2	0.3	0.08	0.76
	GOTERM_BP_DIRECT	negative regulation of homotypic cell-cell adhesion	RT		2	0.3	0.08	0.76
	GOTERM_BP_DIRECT	retinal rod cell differentiation	RT		2	0.3	0.08	0.76
	GOTERM_BP_DIRECT	negative regulation of auditory receptor cell differentiation	RT		2	0.3	0.08	0.76
	GOTERM_BP_DIRECT	auditory receptor cell fate determination	RT		2	0.3	0.08	0.76
	GOTERM_BP_DIRECT	cellular response to cycloheximide	RT		2	0.3	0.08	0.76
	GOTERM_BP_DIRECT	glial cell fate commitment	RT		2	0.3	0.08	0.76
	GOTERM_BP_DIRECT	tolerance induction to self antigen	RT		2	0.3	0.08	0.76
	GOTERM_BP_DIRECT	positive regulation of heat generation	RT		2	0.3	0.08	0.76
	GOTERM_BP_DIRECT	mitral valve formation	RT		2	0.3	0.08	0.76
	GOTERM_BP_DIRECT	endocardial cushion to mesenchymal transition	RT		2	0.3	0.08	0.76
	GOTERM_BP_DIRECT	common bile duct development	RT		2	0.3	0.08	0.76
	GOTERM_BP_DIRECT	negative regulation of lymphocyte activation	RT		2	0.3	0.08	0.76
	GOTERM_BP_DIRECT	metanephric nephron tubule morphogenesis	RT		2	0.3	0.08	0.76
	GOTERM_BP_DIRECT	positive regulation of cell proliferation by VEGF-activated platelet derived growth factor receptor signaling pathway	RT		2	0.3	0.08	0.76
	GOTERM_BP_DIRECT	forebrain cell migration	RT		2	0.3	0.08	0.76
	GOTERM_BP_DIRECT	negative regulation of protein kinase B signaling	RT		4	0.6	0.08	0.76
	GOTERM_BP_DIRECT	negative regulation of sequence-specific DNA binding transcription factor activity	RT		5	0.8	0.082	0.76
	GOTERM_BP_DIRECT	response to toxic substance	RT		6	0.9	0.084	0.77
	GOTERM_BP_DIRECT	positive regulation of tyrosine phosphorylation of Stat3 protein	RT		4	0.6	0.086	0.77
	GOTERM_BP_DIRECT	activation of JUN kinase activity	RT		4	0.6	0.086	0.77
	GOTERM_BP_DIRECT	cell-cell junction assembly	RT		3	0.5	0.086	0.77
	GOTERM_BP_DIRECT	reverse cholesterol transport	RT		3	0.5	0.086	0.77
	GOTERM_BP_DIRECT	cellular response to extracellular stimulus	RT		3	0.5	0.086	0.77
	GOTERM_BP_DIRECT	SMAD protein signal transduction	RT		5	0.8	0.09	0.79
	GOTERM_BP_DIRECT	negative regulation of osteoblast differentiation	RT		4	0.6	0.091	0.79
	GOTERM_BP_DIRECT	response to reactive oxygen species	RT		4	0.6	0.091	0.79
	GOTERM_BP_DIRECT	negative regulation of transcription, DNA-templated	RT		20	3.1	0.094	0.8
	GOTERM_BP_DIRECT	inner ear receptor stereocilium organization	RT		3	0.5	0.095	0.8
	GOTERM_BP_DIRECT	negative regulation of smoothened signaling pathway	RT		3	0.5	0.095	0.8
	GOTERM_BP_DIRECT	positive regulation of blood vessel endothelial cell migration	RT		3	0.5	0.095	0.8
	GOTERM_BP_DIRECT	platelet activation	RT		7	1.1	0.097	0.8
	GOTERM_BP_DIRECT	muscle organ development	RT		6	0.9	0.098	0.81

## Sheet: SPs
Sublist	Category	Term	RT	Genes	Count	%	P-Value	Benjamini
	KEGG_PATHWAY	Focal adhesion	RT		24	3.8	2.5e-08	5.7e-06
	KEGG_PATHWAY	ECM-receptor interaction	RT		15	2.4	1.8e-07	2e-05
	KEGG_PATHWAY	Protein digestion and absorption	RT		12	1.9	4.5e-05	0.0034
	KEGG_PATHWAY	Amoebiasis	RT		11	1.7	0.001	0.056
	KEGG_PATHWAY	PI3K-Akt signaling pathway	RT		22	3.5	0.0011	0.048
	KEGG_PATHWAY	Leukocyte transendothelial migration	RT		11	1.7	0.0023	0.083
	KEGG_PATHWAY	Pathways in cancer	RT		23	3.6	0.0024	0.075
	KEGG_PATHWAY	HTLV-I infection	RT		17	2.7	0.0033	0.09
	KEGG_PATHWAY	Proteoglycans in cancer	RT		14	2.2	0.0056	0.13
	KEGG_PATHWAY	Thyroid hormone signaling pathway	RT		10	1.6	0.006	0.13
	KEGG_PATHWAY	Tight junction	RT		11	1.7	0.0067	0.13
	KEGG_PATHWAY	Wnt signaling pathway	RT		11	1.7	0.007	0.12
	KEGG_PATHWAY	Signaling pathways regulating pluripotency of stem cells	RT		11	1.7	0.0077	0.13
	KEGG_PATHWAY	Notch signaling pathway	RT		6	0.9	0.013	0.19
	KEGG_PATHWAY	Hippo signaling pathway	RT		11	1.7	0.013	0.18
	KEGG_PATHWAY	Basal cell carcinoma	RT		6	0.9	0.022	0.27
	KEGG_PATHWAY	Cell adhesion molecules (CAMs)	RT		10	1.6	0.023	0.27
	KEGG_PATHWAY	Colorectal cancer	RT		6	0.9	0.034	0.36
	KEGG_PATHWAY	Platelet activation	RT		9	1.4	0.036	0.36
	KEGG_PATHWAY	Small cell lung cancer	RT		7	1.1	0.038	0.35
	KEGG_PATHWAY	Osteoclast differentiation	RT		9	1.4	0.038	0.34
	KEGG_PATHWAY	Rap1 signaling pathway	RT		12	1.9	0.043	0.36
	KEGG_PATHWAY	PPAR signaling pathway	RT		6	0.9	0.046	0.37
	KEGG_PATHWAY	Arrhythmogenic right ventricular cardiomyopathy (ARVC)	RT		6	0.9	0.056	0.42
	KEGG_PATHWAY	Toxoplasmosis	RT		8	1.3	0.057	0.41
	KEGG_PATHWAY	Endometrial cancer	RT		5	0.8	0.065	0.44
	KEGG_PATHWAY	Melanogenesis	RT		7	1.1	0.072	0.47
	KEGG_PATHWAY	Regulation of actin cytoskeleton	RT		11	1.7	0.09	0.54
