# Supplementary material for: Identification of the Molecular Events Involved in the Development of Prefrontal Cortex Through the Analysis of RNA-Seq Data From BrainSpan
Source: ASN Neuro. 2019 Jun 18;11:1759091419854627. doi: 10.1177/1759091419854627 (PMC6582306; doi:10.1177/1759091419854627)
Supplement: Supplemental Material2 - Supplemental material for Identification of the Molecular Events Involved in the Development of Prefrontal Cortex Through the Analysis of RNA-Seq Data From BrainSpan [file Supplemental_Material2.zip › VFC/VFC1/BPs & SPs-1.xlsx]

## Sheet: BPs
Sublist	Category	Term	RT	Genes	Count	%	P-Value	Benjamini
	GOTERM_BP_DIRECT	cell division	RT		117	7.1	4.5e-40	2e-36
	GOTERM_BP_DIRECT	mitotic nuclear division	RT		90	5.5	6e-34	1.3e-30
	GOTERM_BP_DIRECT	DNA replication	RT		61	3.7	2.8e-25	4.1e-22
	GOTERM_BP_DIRECT	sister chromatid cohesion	RT		45	2.7	6.6e-21	7.2e-18
	GOTERM_BP_DIRECT	G1/S transition of mitotic cell cycle	RT		44	2.7	3.4e-20	3e-17
	GOTERM_BP_DIRECT	chromosome segregation	RT		31	1.9	4e-15	2.9e-12
	GOTERM_BP_DIRECT	CENP-A containing nucleosome assembly	RT		21	1.3	4.7e-11	3e-08
	GOTERM_BP_DIRECT	DNA replication initiation	RT		18	1.1	9.2e-11	5.1e-08
	GOTERM_BP_DIRECT	telomere maintenance via recombination	RT		18	1.1	9.2e-11	5.1e-08
	GOTERM_BP_DIRECT	cell proliferation	RT		69	4.2	5e-10	2.4e-07
	GOTERM_BP_DIRECT	mitotic sister chromatid segregation	RT		15	0.9	1.7e-09	7.6e-07
	GOTERM_BP_DIRECT	G2/M transition of mitotic cell cycle	RT		36	2.2	2.1e-09	8.4e-07
	GOTERM_BP_DIRECT	DNA strand elongation involved in DNA replication	RT		11	0.7	3.8e-08	1.4e-05
	GOTERM_BP_DIRECT	DNA repair	RT		47	2.9	6.4e-08	2.2e-05
	GOTERM_BP_DIRECT	nucleosome assembly	RT		30	1.8	1.5e-07	4.7e-05
	GOTERM_BP_DIRECT	negative regulation of neuron differentiation	RT		19	1.2	4.4e-07	0.00013
	GOTERM_BP_DIRECT	cell-cell adhesion	RT		49	3	7.6e-07	0.00021
	GOTERM_BP_DIRECT	regulation of transcription involved in G1/S transition of mitotic cell cycle	RT		12	0.7	8.2e-07	0.00021
	GOTERM_BP_DIRECT	positive regulation of transcription, DNA-templated	RT		77	4.7	1.3e-06	0.00031
	GOTERM_BP_DIRECT	negative regulation of transcription from RNA polymerase II promoter	RT		99	6	1.7e-06	0.00039
	GOTERM_BP_DIRECT	cell cycle	RT		41	2.5	2.2e-06	0.0005
	GOTERM_BP_DIRECT	regulation of cell cycle	RT		28	1.7	4.1e-06	0.00087
	GOTERM_BP_DIRECT	positive regulation of transcription from RNA polymerase II promoter	RT		124	7.5	5.6e-06	0.0011
	GOTERM_BP_DIRECT	response to drug	RT		50	3	9.2e-06	0.0018
	GOTERM_BP_DIRECT	collagen fibril organization	RT		14	0.9	1.1e-05	0.0021
	GOTERM_BP_DIRECT	nucleotide-excision repair, DNA gap filling	RT		11	0.7	1.2e-05	0.0021
	GOTERM_BP_DIRECT	epithelial to mesenchymal transition	RT		13	0.8	1.2e-05	0.0021
	GOTERM_BP_DIRECT	mitotic cytokinesis	RT		12	0.7	1.3e-05	0.0021
	GOTERM_BP_DIRECT	metaphase plate congression	RT		8	0.5	1.7e-05	0.0027
	GOTERM_BP_DIRECT	DNA synthesis involved in DNA repair	RT		13	0.8	1.8e-05	0.0027
	GOTERM_BP_DIRECT	base-excision repair	RT		13	0.8	1.8e-05	0.0027
	GOTERM_BP_DIRECT	extracellular matrix organization	RT		36	2.2	1.9e-05	0.0028
	GOTERM_BP_DIRECT	anaphase-promoting complex-dependent catabolic process	RT		20	1.2	2.5e-05	0.0034
	GOTERM_BP_DIRECT	DNA damage response, detection of DNA damage	RT		13	0.8	2.4e-05	0.0035
	GOTERM_BP_DIRECT	double-strand break repair via homologous recombination	RT		19	1.2	3.4e-05	0.0046
	GOTERM_BP_DIRECT	cholesterol biosynthetic process	RT		13	0.8	4.5e-05	0.0058
	GOTERM_BP_DIRECT	cardiac septum morphogenesis	RT		7	0.4	5.8e-05	0.0072
	GOTERM_BP_DIRECT	heart development	RT		33	2	6.6e-05	0.008
	GOTERM_BP_DIRECT	cerebral cortex regionalization	RT		6	0.4	7.9e-05	0.0094
	GOTERM_BP_DIRECT	error-prone translesion synthesis	RT		9	0.5	8.5e-05	0.0098
	GOTERM_BP_DIRECT	chromosome organization	RT		9	0.5	8.5e-05	0.0098
	GOTERM_BP_DIRECT	regulation of mitotic nuclear division	RT		10	0.6	9e-05	0.01
	GOTERM_BP_DIRECT	oxygen transport	RT		8	0.5	0.00011	0.012
	GOTERM_BP_DIRECT	mitotic spindle organization	RT		11	0.7	0.00012	0.012
	GOTERM_BP_DIRECT	negative regulation of oligodendrocyte differentiation	RT		7	0.4	0.00012	0.012
	GOTERM_BP_DIRECT	mRNA splicing, via spliceosome	RT		37	2.2	0.00012	0.012
	GOTERM_BP_DIRECT	osteoblast differentiation	RT		22	1.3	0.00015	0.014
	GOTERM_BP_DIRECT	odontogenesis of dentin-containing tooth	RT		15	0.9	0.00015	0.015
	GOTERM_BP_DIRECT	DNA damage response, signal transduction by p53 class mediator resulting in cell cycle arrest	RT		16	1	0.00016	0.015
	GOTERM_BP_DIRECT	mitotic metaphase plate congression	RT		12	0.7	0.00017	0.016
	GOTERM_BP_DIRECT	lung development	RT		18	1.1	0.00017	0.016
	GOTERM_BP_DIRECT	spindle organization	RT		8	0.5	0.00018	0.016
	GOTERM_BP_DIRECT	positive regulation of neural precursor cell proliferation	RT		8	0.5	0.00018	0.016
	GOTERM_BP_DIRECT	strand displacement	RT		10	0.6	0.00018	0.016
	GOTERM_BP_DIRECT	positive regulation of gene expression	RT		41	2.5	0.0002	0.016
	GOTERM_BP_DIRECT	neuronal stem cell population maintenance	RT		9	0.5	0.0002	0.017
	GOTERM_BP_DIRECT	mitotic spindle midzone assembly	RT		6	0.4	0.0002	0.017
	GOTERM_BP_DIRECT	cell proliferation in forebrain	RT		7	0.4	0.00022	0.018
	GOTERM_BP_DIRECT	ureteric bud development	RT		12	0.7	0.00022	0.018
	GOTERM_BP_DIRECT	cell migration	RT		30	1.8	0.00027	0.021
	GOTERM_BP_DIRECT	regulation of signal transduction by p53 class mediator	RT		24	1.5	0.00028	0.021
	GOTERM_BP_DIRECT	somatic stem cell population maintenance	RT		16	1	0.00028	0.021
	GOTERM_BP_DIRECT	dentate gyrus development	RT		8	0.5	0.00028	0.021
	GOTERM_BP_DIRECT	regulation of cyclin-dependent protein serine/threonine kinase activity	RT		12	0.7	0.00029	0.021
	GOTERM_BP_DIRECT	positive regulation of osteoblast differentiation	RT		15	0.9	0.0004	0.028
	GOTERM_BP_DIRECT	regulation of mitotic metaphase/anaphase transition	RT		6	0.4	0.00041	0.028
	GOTERM_BP_DIRECT	negative regulation of stem cell differentiation	RT		6	0.4	0.00041	0.028
	GOTERM_BP_DIRECT	regulation of ubiquitin-protein ligase activity involved in mitotic cell cycle	RT		9	0.5	0.00041	0.029
	GOTERM_BP_DIRECT	in utero embryonic development	RT		31	1.9	0.00051	0.035
	GOTERM_BP_DIRECT	negative regulation of canonical Wnt signaling pathway	RT		28	1.7	0.00058	0.038
	GOTERM_BP_DIRECT	translesion synthesis	RT		11	0.7	0.00061	0.04
	GOTERM_BP_DIRECT	centrosome cycle	RT		5	0.3	0.00067	0.044
	GOTERM_BP_DIRECT	homologous chromosome segregation	RT		5	0.3	0.00067	0.044
	GOTERM_BP_DIRECT	negative regulation of ubiquitin-protein ligase activity involved in mitotic cell cycle	RT		16	1	0.00077	0.048
	GOTERM_BP_DIRECT	DNA unwinding involved in DNA replication	RT		6	0.4	0.00077	0.049
	GOTERM_BP_DIRECT	response to peptide hormone	RT		12	0.7	0.00088	0.054
	GOTERM_BP_DIRECT	DNA duplex unwinding	RT		12	0.7	0.00088	0.054
	GOTERM_BP_DIRECT	mitotic chromosome condensation	RT		7	0.4	0.00095	0.057
	GOTERM_BP_DIRECT	glycosaminoglycan catabolic process	RT		9	0.5	0.001	0.061
	GOTERM_BP_DIRECT	double-strand break repair	RT		15	0.9	0.0011	0.064
	GOTERM_BP_DIRECT	negative regulation of Wnt signaling pathway	RT		13	0.8	0.0011	0.065
	GOTERM_BP_DIRECT	positive regulation of Notch signaling pathway	RT		10	0.6	0.0013	0.075
	GOTERM_BP_DIRECT	positive regulation of epithelial to mesenchymal transition	RT		10	0.6	0.0013	0.075
	GOTERM_BP_DIRECT	regulation of attachment of spindle microtubules to kinetochore	RT		5	0.3	0.0015	0.082
	GOTERM_BP_DIRECT	regulation of mitotic cell cycle	RT		11	0.7	0.0015	0.082
	GOTERM_BP_DIRECT	retinoid metabolic process	RT		14	0.9	0.0016	0.084
	GOTERM_BP_DIRECT	positive regulation of ubiquitin-protein ligase activity involved in regulation of mitotic cell cycle transition	RT		16	1	0.0016	0.086
	GOTERM_BP_DIRECT	response to X-ray	RT		8	0.5	0.0017	0.09
	GOTERM_BP_DIRECT	pituitary gland development	RT		9	0.5	0.0018	0.091
	GOTERM_BP_DIRECT	neural tube closure	RT		16	1	0.0018	0.094
	GOTERM_BP_DIRECT	cytokinesis	RT		12	0.7	0.0019	0.096
	GOTERM_BP_DIRECT	epithelial cell differentiation	RT		15	0.9	0.002	0.099
	GOTERM_BP_DIRECT	positive regulation of cell proliferation	RT		59	3.6	0.002	0.099
	GOTERM_BP_DIRECT	mismatch repair	RT		10	0.6	0.0021	0.1
	GOTERM_BP_DIRECT	negative regulation of epithelial cell proliferation	RT		13	0.8	0.0022	0.11
	GOTERM_BP_DIRECT	glycosaminoglycan metabolic process	RT		9	0.5	0.0022	0.11
	GOTERM_BP_DIRECT	cellular response to transforming growth factor beta stimulus	RT		12	0.7	0.0023	0.11
	GOTERM_BP_DIRECT	compartment pattern specification	RT		4	0.2	0.0023	0.11
	GOTERM_BP_DIRECT	forebrain radial glial cell differentiation	RT		4	0.2	0.0023	0.11
	GOTERM_BP_DIRECT	L-serine biosynthetic process	RT		4	0.2	0.0023	0.11
	GOTERM_BP_DIRECT	termination of RNA polymerase II transcription	RT		14	0.9	0.0025	0.11
	GOTERM_BP_DIRECT	chromatin organization	RT		11	0.7	0.0027	0.12
	GOTERM_BP_DIRECT	paraxial mesoderm development	RT		5	0.3	0.0027	0.12
	GOTERM_BP_DIRECT	mesenchymal cell differentiation	RT		5	0.3	0.0027	0.12
	GOTERM_BP_DIRECT	response to hypoxia	RT		27	1.6	0.0028	0.12
	GOTERM_BP_DIRECT	cellular response to platelet-derived growth factor stimulus	RT		7	0.4	0.0028	0.12
	GOTERM_BP_DIRECT	proximal/distal pattern formation	RT		8	0.5	0.003	0.13
	GOTERM_BP_DIRECT	microtubule-based movement	RT		16	1	0.0031	0.13
	GOTERM_BP_DIRECT	nucleotide-excision repair, DNA incision, 5'-to lesion	RT		10	0.6	0.0031	0.13
	GOTERM_BP_DIRECT	inner ear morphogenesis	RT		12	0.7	0.0037	0.15
	GOTERM_BP_DIRECT	nucleotide-excision repair, DNA incision	RT		10	0.6	0.0038	0.15
	GOTERM_BP_DIRECT	olfactory bulb development	RT		7	0.4	0.0038	0.15
	GOTERM_BP_DIRECT	error-free translesion synthesis	RT		7	0.4	0.0038	0.15
	GOTERM_BP_DIRECT	regulation of ERK1 and ERK2 cascade	RT		8	0.5	0.0038	0.15
	GOTERM_BP_DIRECT	oligodendrocyte differentiation	RT		8	0.5	0.0038	0.15
	GOTERM_BP_DIRECT	DNA recombination	RT		16	1	0.0039	0.16
	GOTERM_BP_DIRECT	regulation of gene expression	RT		18	1.1	0.0043	0.17
	GOTERM_BP_DIRECT	DNA replication-dependent nucleosome assembly	RT		9	0.5	0.0044	0.17
	GOTERM_BP_DIRECT	isoprenoid biosynthetic process	RT		6	0.4	0.0046	0.17
	GOTERM_BP_DIRECT	response to reactive oxygen species	RT		10	0.6	0.0046	0.17
	GOTERM_BP_DIRECT	DNA strand renaturation	RT		5	0.3	0.0046	0.17
	GOTERM_BP_DIRECT	positive regulation of transcription from RNA polymerase II promoter involved in cellular response to chemical stimulus	RT		5	0.3	0.0046	0.17
	GOTERM_BP_DIRECT	notochord development	RT		5	0.3	0.0046	0.17
	GOTERM_BP_DIRECT	Notch signaling involved in heart development	RT		5	0.3	0.0046	0.17
	GOTERM_BP_DIRECT	DNA metabolic process	RT		8	0.5	0.0049	0.18
	GOTERM_BP_DIRECT	positive regulation of neuroblast proliferation	RT		7	0.4	0.0051	0.18
	GOTERM_BP_DIRECT	cellular response to glucocorticoid stimulus	RT		7	0.4	0.0051	0.18
	GOTERM_BP_DIRECT	mitotic spindle assembly checkpoint	RT		7	0.4	0.0051	0.18
	GOTERM_BP_DIRECT	organ regeneration	RT		11	0.7	0.0053	0.19
	GOTERM_BP_DIRECT	positive regulation of endothelial cell chemotaxis	RT		4	0.2	0.0054	0.19
	GOTERM_BP_DIRECT	response to L-ascorbic acid	RT		4	0.2	0.0054	0.19
	GOTERM_BP_DIRECT	glucose transport	RT		9	0.5	0.0054	0.19
	GOTERM_BP_DIRECT	cellular response to epidermal growth factor stimulus	RT		9	0.5	0.0054	0.19
	GOTERM_BP_DIRECT	Ras protein signal transduction	RT		14	0.9	0.0055	0.19
	GOTERM_BP_DIRECT	positive regulation of neuron differentiation	RT		15	0.9	0.0056	0.19
	GOTERM_BP_DIRECT	skeletal system development	RT		22	1.3	0.0057	0.19
	GOTERM_BP_DIRECT	cell adhesion	RT		56	3.4	0.0057	0.2
	GOTERM_BP_DIRECT	positive regulation of canonical Wnt signaling pathway	RT		20	1.2	0.0059	0.2
	GOTERM_BP_DIRECT	multicellular organism development	RT		62	3.8	0.0061	0.2
	GOTERM_BP_DIRECT	spindle assembly	RT		8	0.5	0.0061	0.2
	GOTERM_BP_DIRECT	response to wounding	RT		13	0.8	0.0061	0.2
	GOTERM_BP_DIRECT	mitotic G2 DNA damage checkpoint	RT		6	0.4	0.0064	0.21
	GOTERM_BP_DIRECT	mitotic cell cycle	RT		10	0.6	0.0065	0.21
	GOTERM_BP_DIRECT	glycolytic process	RT		9	0.5	0.0065	0.21
	GOTERM_BP_DIRECT	cerebral cortex development	RT		12	0.7	0.0067	0.21
	GOTERM_BP_DIRECT	embryonic digit morphogenesis	RT		12	0.7	0.0067	0.21
	GOTERM_BP_DIRECT	wound healing	RT		15	0.9	0.007	0.22
	GOTERM_BP_DIRECT	microtubule depolymerization	RT		5	0.3	0.0071	0.22
	GOTERM_BP_DIRECT	protein localization to kinetochore	RT		5	0.3	0.0071	0.22
	GOTERM_BP_DIRECT	pulmonary valve morphogenesis	RT		5	0.3	0.0071	0.22
	GOTERM_BP_DIRECT	interstrand cross-link repair	RT		11	0.7	0.0072	0.22
	GOTERM_BP_DIRECT	protein heterotetramerization	RT		10	0.6	0.0076	0.23
	GOTERM_BP_DIRECT	cellular response to hydrogen peroxide	RT		12	0.7	0.0077	0.23
	GOTERM_BP_DIRECT	positive regulation of angiogenesis	RT		19	1.2	0.0081	0.24
	GOTERM_BP_DIRECT	Notch signaling pathway	RT		19	1.2	0.0081	0.24
	GOTERM_BP_DIRECT	positive regulation of cardiac muscle cell proliferation	RT		7	0.4	0.0084	0.24
	GOTERM_BP_DIRECT	mRNA 3'-end processing	RT		11	0.7	0.0084	0.25
	GOTERM_BP_DIRECT	DNA damage response, signal transduction by p53 class mediator resulting in transcription of p21 class mediator	RT		6	0.4	0.0086	0.25
	GOTERM_BP_DIRECT	neuroblast proliferation	RT		6	0.4	0.0086	0.25
	GOTERM_BP_DIRECT	regulation of G1/S transition of mitotic cell cycle	RT		6	0.4	0.0086	0.25
	GOTERM_BP_DIRECT	protein complex assembly	RT		19	1.2	0.0088	0.25
	GOTERM_BP_DIRECT	transcription-coupled nucleotide-excision repair	RT		14	0.9	0.0089	0.25
	GOTERM_BP_DIRECT	response to estradiol	RT		16	1	0.0094	0.26
	GOTERM_BP_DIRECT	cellular response to DNA damage stimulus	RT		29	1.8	0.0099	0.27
	GOTERM_BP_DIRECT	cartilage development	RT		12	0.7	0.01	0.27
	GOTERM_BP_DIRECT	cellular response to organic cyclic compound	RT		12	0.7	0.01	0.27
	GOTERM_BP_DIRECT	hemopoiesis	RT		12	0.7	0.01	0.27
	GOTERM_BP_DIRECT	pyrimidine nucleoside biosynthetic process	RT		4	0.2	0.01	0.27
	GOTERM_BP_DIRECT	membrane raft assembly	RT		4	0.2	0.01	0.27
	GOTERM_BP_DIRECT	histone H3-K27 trimethylation	RT		4	0.2	0.01	0.27
	GOTERM_BP_DIRECT	positive regulation of exit from mitosis	RT		4	0.2	0.01	0.27
	GOTERM_BP_DIRECT	fatty acid beta-oxidation	RT		10	0.6	0.01	0.28
	GOTERM_BP_DIRECT	positive regulation of cellular protein catabolic process	RT		5	0.3	0.01	0.28
	GOTERM_BP_DIRECT	negative regulation of epithelial cell differentiation	RT		5	0.3	0.01	0.28
	GOTERM_BP_DIRECT	mitotic G1 DNA damage checkpoint	RT		5	0.3	0.01	0.28
	GOTERM_BP_DIRECT	limb development	RT		7	0.4	0.011	0.28
	GOTERM_BP_DIRECT	positive regulation of cytokinesis	RT		9	0.5	0.011	0.29
	GOTERM_BP_DIRECT	positive regulation of cell differentiation	RT		9	0.5	0.011	0.29
	GOTERM_BP_DIRECT	apoptotic process	RT		65	4	0.011	0.29
	GOTERM_BP_DIRECT	negative regulation of apoptotic process	RT		54	3.3	0.011	0.29
	GOTERM_BP_DIRECT	non-canonical Wnt signaling pathway	RT		6	0.4	0.011	0.29
	GOTERM_BP_DIRECT	male gonad development	RT		16	1	0.013	0.31
	GOTERM_BP_DIRECT	positive regulation of endothelial cell proliferation	RT		13	0.8	0.013	0.31
	GOTERM_BP_DIRECT	smoothened signaling pathway	RT		13	0.8	0.013	0.31
	GOTERM_BP_DIRECT	blood vessel development	RT		9	0.5	0.013	0.32
	GOTERM_BP_DIRECT	positive regulation of BMP signaling pathway	RT		8	0.5	0.013	0.33
	GOTERM_BP_DIRECT	cellular response to ionizing radiation	RT		8	0.5	0.013	0.33
	GOTERM_BP_DIRECT	positive regulation of fibroblast proliferation	RT		11	0.7	0.014	0.34
	GOTERM_BP_DIRECT	cell fate specification	RT		6	0.4	0.015	0.35
	GOTERM_BP_DIRECT	oocyte maturation	RT		6	0.4	0.015	0.35
	GOTERM_BP_DIRECT	fatty acid beta-oxidation using acyl-CoA dehydrogenase	RT		6	0.4	0.015	0.35
	GOTERM_BP_DIRECT	inner cell mass cell proliferation	RT		5	0.3	0.015	0.35
	GOTERM_BP_DIRECT	planar cell polarity pathway involved in neural tube closure	RT		5	0.3	0.015	0.35
	GOTERM_BP_DIRECT	kinetochore assembly	RT		5	0.3	0.015	0.35
	GOTERM_BP_DIRECT	dorsal/ventral axis specification	RT		5	0.3	0.015	0.35
	GOTERM_BP_DIRECT	trophoblast giant cell differentiation	RT		5	0.3	0.015	0.35
	GOTERM_BP_DIRECT	regulation of epithelial cell proliferation	RT		5	0.3	0.015	0.35
	GOTERM_BP_DIRECT	somitogenesis	RT		9	0.5	0.015	0.35
	GOTERM_BP_DIRECT	positive regulation of cell division	RT		10	0.6	0.016	0.37
	GOTERM_BP_DIRECT	response to cadmium ion	RT		7	0.4	0.016	0.37
	GOTERM_BP_DIRECT	developmental growth	RT		7	0.4	0.016	0.37
	GOTERM_BP_DIRECT	RNA export from nucleus	RT		11	0.7	0.016	0.37
	GOTERM_BP_DIRECT	chorio-allantoic fusion	RT		4	0.2	0.016	0.37
	GOTERM_BP_DIRECT	forebrain dorsal/ventral pattern formation	RT		4	0.2	0.016	0.37
	GOTERM_BP_DIRECT	lacrimal gland development	RT		4	0.2	0.016	0.37
	GOTERM_BP_DIRECT	marginal zone B cell differentiation	RT		4	0.2	0.016	0.37
	GOTERM_BP_DIRECT	smoothened signaling pathway involved in dorsal/ventral neural tube patterning	RT		4	0.2	0.016	0.37
	GOTERM_BP_DIRECT	positive regulation of mitotic cell cycle spindle assembly checkpoint	RT		4	0.2	0.016	0.37
	GOTERM_BP_DIRECT	regulation of branching involved in prostate gland morphogenesis	RT		4	0.2	0.016	0.37
	GOTERM_BP_DIRECT	gene expression	RT		10	0.6	0.018	0.4
	GOTERM_BP_DIRECT	vasculogenesis	RT		11	0.7	0.018	0.4
	GOTERM_BP_DIRECT	brain development	RT		26	1.6	0.019	0.4
	GOTERM_BP_DIRECT	neuron projection extension	RT		6	0.4	0.019	0.4
	GOTERM_BP_DIRECT	labyrinthine layer blood vessel development	RT		6	0.4	0.019	0.4
	GOTERM_BP_DIRECT	regulation of neurogenesis	RT		6	0.4	0.019	0.4
	GOTERM_BP_DIRECT	cell-matrix adhesion	RT		15	0.9	0.019	0.41
	GOTERM_BP_DIRECT	canonical glycolysis	RT		7	0.4	0.019	0.41
	GOTERM_BP_DIRECT	negative regulation of astrocyte differentiation	RT		5	0.3	0.02	0.41
	GOTERM_BP_DIRECT	purine nucleotide catabolic process	RT		5	0.3	0.02	0.41
	GOTERM_BP_DIRECT	atrial septum morphogenesis	RT		5	0.3	0.02	0.41
	GOTERM_BP_DIRECT	regulation of blood pressure	RT		12	0.7	0.02	0.41
	GOTERM_BP_DIRECT	platelet aggregation	RT		9	0.5	0.02	0.42
	GOTERM_BP_DIRECT	kinetochore organization	RT		3	0.2	0.02	0.42
	GOTERM_BP_DIRECT	negative regulation of auditory receptor cell differentiation	RT		3	0.2	0.02	0.42
	GOTERM_BP_DIRECT	chordate embryonic development	RT		3	0.2	0.02	0.42
	GOTERM_BP_DIRECT	centromere complex assembly	RT		3	0.2	0.02	0.42
	GOTERM_BP_DIRECT	negative regulation of smoothened signaling pathway involved in ventral spinal cord patterning	RT		3	0.2	0.02	0.42
	GOTERM_BP_DIRECT	retinal rod cell differentiation	RT		3	0.2	0.02	0.42
	GOTERM_BP_DIRECT	protein kinase D signaling	RT		3	0.2	0.02	0.42
	GOTERM_BP_DIRECT	negative regulation of pro-B cell differentiation	RT		3	0.2	0.02	0.42
	GOTERM_BP_DIRECT	regulation of vasculogenesis	RT		3	0.2	0.02	0.42
	GOTERM_BP_DIRECT	mRNA export from nucleus	RT		16	1	0.021	0.43
	GOTERM_BP_DIRECT	regulation of cell migration	RT		13	0.8	0.021	0.43
	GOTERM_BP_DIRECT	positive regulation of cell cycle	RT		8	0.5	0.022	0.44
	GOTERM_BP_DIRECT	canonical Wnt signaling pathway	RT		14	0.9	0.022	0.44
	GOTERM_BP_DIRECT	glycosaminoglycan biosynthetic process	RT		9	0.5	0.023	0.44
	GOTERM_BP_DIRECT	T cell differentiation in thymus	RT		7	0.4	0.023	0.44
	GOTERM_BP_DIRECT	hippo signaling	RT		7	0.4	0.023	0.44
	GOTERM_BP_DIRECT	retina development in camera-type eye	RT		11	0.7	0.023	0.45
	GOTERM_BP_DIRECT	hydrogen peroxide catabolic process	RT		6	0.4	0.023	0.45
	GOTERM_BP_DIRECT	G2 DNA damage checkpoint	RT		6	0.4	0.023	0.45
	GOTERM_BP_DIRECT	negative regulation of cell cycle arrest	RT		6	0.4	0.023	0.45
	GOTERM_BP_DIRECT	regulation of cell proliferation	RT		25	1.5	0.024	0.46
	GOTERM_BP_DIRECT	cellular response to vitamin D	RT		4	0.2	0.025	0.46
	GOTERM_BP_DIRECT	DNA replication checkpoint	RT		4	0.2	0.025	0.46
	GOTERM_BP_DIRECT	regulation of chromosome segregation	RT		4	0.2	0.025	0.46
	GOTERM_BP_DIRECT	chromatin assembly	RT		4	0.2	0.025	0.46
	GOTERM_BP_DIRECT	regulation of mitotic spindle organization	RT		4	0.2	0.025	0.46
	GOTERM_BP_DIRECT	gland morphogenesis	RT		4	0.2	0.025	0.46
	GOTERM_BP_DIRECT	nucleosome positioning	RT		4	0.2	0.025	0.46
	GOTERM_BP_DIRECT	heart trabecula morphogenesis	RT		4	0.2	0.025	0.46
	GOTERM_BP_DIRECT	positive regulation of phospholipase activity	RT		4	0.2	0.025	0.46
	GOTERM_BP_DIRECT	response to mechanical stimulus	RT		11	0.7	0.026	0.47
	GOTERM_BP_DIRECT	BMP signaling pathway	RT		13	0.8	0.026	0.47
	GOTERM_BP_DIRECT	neuron fate specification	RT		5	0.3	0.026	0.47
	GOTERM_BP_DIRECT	negative regulation of transcription regulatory region DNA binding	RT		5	0.3	0.026	0.47
	GOTERM_BP_DIRECT	negative regulation of transcription, DNA-templated	RT		56	3.4	0.027	0.48
	GOTERM_BP_DIRECT	platelet degranulation	RT		16	1	0.027	0.48
	GOTERM_BP_DIRECT	response to radiation	RT		7	0.4	0.027	0.49
	GOTERM_BP_DIRECT	positive regulation of mitotic cell cycle	RT		7	0.4	0.027	0.49
	GOTERM_BP_DIRECT	spliceosomal snRNP assembly	RT		7	0.4	0.027	0.49
	GOTERM_BP_DIRECT	negative regulation of DNA binding	RT		7	0.4	0.027	0.49
	GOTERM_BP_DIRECT	positive regulation of focal adhesion assembly	RT		6	0.4	0.028	0.49
	GOTERM_BP_DIRECT	positive regulation of smooth muscle cell proliferation	RT		11	0.7	0.029	0.5
	GOTERM_BP_DIRECT	chromatin remodeling	RT		14	0.9	0.029	0.5
	GOTERM_BP_DIRECT	mitotic spindle assembly	RT		8	0.5	0.029	0.5
	GOTERM_BP_DIRECT	gluconeogenesis	RT		9	0.5	0.03	0.51
	GOTERM_BP_DIRECT	transcription from RNA polymerase II promoter	RT		57	3.5	0.03	0.51
	GOTERM_BP_DIRECT	cellular response to hypoxia	RT		15	0.9	0.032	0.52
	GOTERM_BP_DIRECT	ATP biosynthetic process	RT		7	0.4	0.032	0.53
	GOTERM_BP_DIRECT	negative regulation of Notch signaling pathway	RT		7	0.4	0.032	0.53
	GOTERM_BP_DIRECT	cellular oxidant detoxification	RT		12	0.7	0.033	0.53
	GOTERM_BP_DIRECT	cellular response to growth factor stimulus	RT		9	0.5	0.034	0.54
	GOTERM_BP_DIRECT	cochlea morphogenesis	RT		6	0.4	0.034	0.54
	GOTERM_BP_DIRECT	attachment of spindle microtubules to kinetochore	RT		4	0.2	0.035	0.55
	GOTERM_BP_DIRECT	positive regulation of ubiquitin protein ligase activity	RT		4	0.2	0.035	0.55
	GOTERM_BP_DIRECT	oxidation-reduction process	RT		64	3.9	0.036	0.56
	GOTERM_BP_DIRECT	ossification	RT		13	0.8	0.037	0.57
	GOTERM_BP_DIRECT	reciprocal meiotic recombination	RT		7	0.4	0.038	0.57
	GOTERM_BP_DIRECT	face morphogenesis	RT		7	0.4	0.038	0.57
	GOTERM_BP_DIRECT	neural tube development	RT		7	0.4	0.038	0.57
	GOTERM_BP_DIRECT	DNA damage checkpoint	RT		7	0.4	0.038	0.57
	GOTERM_BP_DIRECT	outflow tract morphogenesis	RT		9	0.5	0.038	0.57
	GOTERM_BP_DIRECT	response to cAMP	RT		9	0.5	0.038	0.57
	GOTERM_BP_DIRECT	histone deacetylation	RT		9	0.5	0.038	0.57
	GOTERM_BP_DIRECT	negative regulation of centrosome duplication	RT		3	0.2	0.038	0.57
	GOTERM_BP_DIRECT	DNA geometric change	RT		3	0.2	0.038	0.57
	GOTERM_BP_DIRECT	regulation of mitotic centrosome separation	RT		3	0.2	0.038	0.57
	GOTERM_BP_DIRECT	meiotic chromosome segregation	RT		3	0.2	0.038	0.57
	GOTERM_BP_DIRECT	negative regulation of mitotic cell cycle phase transition	RT		3	0.2	0.038	0.57
	GOTERM_BP_DIRECT	olfactory bulb interneuron differentiation	RT		3	0.2	0.038	0.57
	GOTERM_BP_DIRECT	positive regulation of extracellular matrix assembly	RT		3	0.2	0.038	0.57
	GOTERM_BP_DIRECT	regulation of secondary heart field cardioblast proliferation	RT		3	0.2	0.038	0.57
	GOTERM_BP_DIRECT	arterial endothelial cell differentiation	RT		3	0.2	0.038	0.57
	GOTERM_BP_DIRECT	regulation of organelle assembly	RT		3	0.2	0.038	0.57
	GOTERM_BP_DIRECT	negative regulation of photoreceptor cell differentiation	RT		3	0.2	0.038	0.57
	GOTERM_BP_DIRECT	DNA replication, removal of RNA primer	RT		3	0.2	0.038	0.57
	GOTERM_BP_DIRECT	lens fiber cell apoptotic process	RT		3	0.2	0.038	0.57
	GOTERM_BP_DIRECT	hair follicle development	RT		8	0.5	0.038	0.58
	GOTERM_BP_DIRECT	negative regulation of cell proliferation	RT		45	2.7	0.039	0.58
	GOTERM_BP_DIRECT	actin filament organization	RT		12	0.7	0.04	0.58
	GOTERM_BP_DIRECT	cellular response to vascular endothelial growth factor stimulus	RT		6	0.4	0.041	0.59
	GOTERM_BP_DIRECT	regulation of double-strand break repair via homologous recombination	RT		5	0.3	0.041	0.59
	GOTERM_BP_DIRECT	response to growth factor	RT		5	0.3	0.041	0.59
	GOTERM_BP_DIRECT	endocardial cushion morphogenesis	RT		5	0.3	0.041	0.59
	GOTERM_BP_DIRECT	astrocyte development	RT		5	0.3	0.041	0.59
	GOTERM_BP_DIRECT	embryonic digestive tract development	RT		5	0.3	0.041	0.59
	GOTERM_BP_DIRECT	collagen catabolic process	RT		11	0.7	0.042	0.6
	GOTERM_BP_DIRECT	intrinsic apoptotic signaling pathway in response to DNA damage by p53 class mediator	RT		7	0.4	0.043	0.61
	GOTERM_BP_DIRECT	regulation of angiogenesis	RT		7	0.4	0.043	0.61
	GOTERM_BP_DIRECT	midbrain development	RT		7	0.4	0.043	0.61
	GOTERM_BP_DIRECT	fibroblast growth factor receptor signaling pathway	RT		13	0.8	0.043	0.61
	GOTERM_BP_DIRECT	negative regulation of osteoblast differentiation	RT		8	0.5	0.044	0.61
	GOTERM_BP_DIRECT	lung epithelial cell differentiation	RT		4	0.2	0.047	0.63
	GOTERM_BP_DIRECT	negative regulation of retinoic acid receptor signaling pathway	RT		4	0.2	0.047	0.63
	GOTERM_BP_DIRECT	hepatocyte differentiation	RT		4	0.2	0.047	0.63
	GOTERM_BP_DIRECT	cerebral cortex neuron differentiation	RT		4	0.2	0.047	0.63
	GOTERM_BP_DIRECT	tetrahydrofolate metabolic process	RT		4	0.2	0.047	0.63
	GOTERM_BP_DIRECT	chromosome condensation	RT		4	0.2	0.047	0.63
	GOTERM_BP_DIRECT	Wnt signaling pathway, planar cell polarity pathway	RT		14	0.9	0.047	0.63
	GOTERM_BP_DIRECT	positive regulation of cyclin-dependent protein serine/threonine kinase activity	RT		6	0.4	0.048	0.64
	GOTERM_BP_DIRECT	establishment of protein localization	RT		8	0.5	0.049	0.64
	GOTERM_BP_DIRECT	regulation of cell differentiation	RT		7	0.4	0.05	0.65
	GOTERM_BP_DIRECT	mitotic cell cycle checkpoint	RT		7	0.4	0.05	0.65
	GOTERM_BP_DIRECT	positive regulation of substrate adhesion-dependent cell spreading	RT		7	0.4	0.05	0.65
	GOTERM_BP_DIRECT	cell-substrate adhesion	RT		5	0.3	0.05	0.65
	GOTERM_BP_DIRECT	telencephalon development	RT		5	0.3	0.05	0.65
	GOTERM_BP_DIRECT	negative regulation of catalytic activity	RT		12	0.7	0.051	0.65
	GOTERM_BP_DIRECT	response to ionizing radiation	RT		9	0.5	0.053	0.66
	GOTERM_BP_DIRECT	nucleobase-containing compound metabolic process	RT		9	0.5	0.053	0.66
	GOTERM_BP_DIRECT	protein oligomerization	RT		10	0.6	0.054	0.68
	GOTERM_BP_DIRECT	palate development	RT		12	0.7	0.055	0.68
	GOTERM_BP_DIRECT	nucleocytoplasmic transport	RT		6	0.4	0.056	0.68
	GOTERM_BP_DIRECT	nucleobase-containing small molecule interconversion	RT		6	0.4	0.056	0.68
	GOTERM_BP_DIRECT	centrosome organization	RT		7	0.4	0.056	0.68
	GOTERM_BP_DIRECT	protein autophosphorylation	RT		22	1.3	0.058	0.69
	GOTERM_BP_DIRECT	negative regulation of gene expression, epigenetic	RT		9	0.5	0.058	0.69
	GOTERM_BP_DIRECT	type B pancreatic cell development	RT		4	0.2	0.06	0.7
	GOTERM_BP_DIRECT	positive regulation of organ growth	RT		4	0.2	0.06	0.7
	GOTERM_BP_DIRECT	positive regulation of endothelial cell differentiation	RT		4	0.2	0.06	0.7
	GOTERM_BP_DIRECT	endothelial cell differentiation	RT		4	0.2	0.06	0.7
	GOTERM_BP_DIRECT	response to vitamin E	RT		4	0.2	0.06	0.7
	GOTERM_BP_DIRECT	positive regulation of positive chemotaxis	RT		4	0.2	0.06	0.7
	GOTERM_BP_DIRECT	regulation of cell death	RT		4	0.2	0.06	0.7
	GOTERM_BP_DIRECT	mesodermal cell differentiation	RT		4	0.2	0.06	0.7
	GOTERM_BP_DIRECT	DNA-dependent DNA replication	RT		5	0.3	0.06	0.7
	GOTERM_BP_DIRECT	cell fate determination	RT		5	0.3	0.06	0.7
	GOTERM_BP_DIRECT	protein localization to centrosome	RT		5	0.3	0.06	0.7
	GOTERM_BP_DIRECT	nuclear import	RT		5	0.3	0.06	0.7
	GOTERM_BP_DIRECT	mesenchymal cell development	RT		3	0.2	0.061	0.7
	GOTERM_BP_DIRECT	positive regulation of protein localization to early endosome	RT		3	0.2	0.061	0.7
	GOTERM_BP_DIRECT	response to alkaloid	RT		3	0.2	0.061	0.7
	GOTERM_BP_DIRECT	regulation of striated muscle tissue development	RT		3	0.2	0.061	0.7
	GOTERM_BP_DIRECT	double-strand break repair via break-induced replication	RT		3	0.2	0.061	0.7
	GOTERM_BP_DIRECT	astrocyte activation	RT		3	0.2	0.061	0.7
	GOTERM_BP_DIRECT	cerebellar cortex morphogenesis	RT		3	0.2	0.061	0.7
	GOTERM_BP_DIRECT	amacrine cell differentiation	RT		3	0.2	0.061	0.7
	GOTERM_BP_DIRECT	mitotic centrosome separation	RT		3	0.2	0.061	0.7
	GOTERM_BP_DIRECT	AMP metabolic process	RT		3	0.2	0.061	0.7
	GOTERM_BP_DIRECT	ADP biosynthetic process	RT		3	0.2	0.061	0.7
	GOTERM_BP_DIRECT	G1 to G0 transition	RT		3	0.2	0.061	0.7
	GOTERM_BP_DIRECT	negative regulation of fat cell proliferation	RT		3	0.2	0.061	0.7
	GOTERM_BP_DIRECT	regulation of cell cycle G2/M phase transition	RT		3	0.2	0.061	0.7
	GOTERM_BP_DIRECT	positive regulation of endothelial cell chemotaxis by VEGF-activated vascular endothelial growth factor receptor signaling pathway	RT		3	0.2	0.061	0.7
	GOTERM_BP_DIRECT	membrane to membrane docking	RT		3	0.2	0.061	0.7
	GOTERM_BP_DIRECT	endodermal cell fate specification	RT		3	0.2	0.061	0.7
	GOTERM_BP_DIRECT	meiotic chromosome condensation	RT		3	0.2	0.061	0.7
	GOTERM_BP_DIRECT	positive regulation of integrin-mediated signaling pathway	RT		3	0.2	0.061	0.7
	GOTERM_BP_DIRECT	chromosome breakage	RT		3	0.2	0.061	0.7
	GOTERM_BP_DIRECT	positive regulation of stress fiber assembly	RT		8	0.5	0.061	0.71
	GOTERM_BP_DIRECT	neurogenesis	RT		8	0.5	0.061	0.71
	GOTERM_BP_DIRECT	establishment of protein localization to plasma membrane	RT		8	0.5	0.061	0.71
	GOTERM_BP_DIRECT	negative regulation of fat cell differentiation	RT		8	0.5	0.061	0.71
	GOTERM_BP_DIRECT	response to hydrogen peroxide	RT		9	0.5	0.064	0.72
	GOTERM_BP_DIRECT	DNA biosynthetic process	RT		6	0.4	0.064	0.72
	GOTERM_BP_DIRECT	protein peptidyl-prolyl isomerization	RT		8	0.5	0.068	0.74
	GOTERM_BP_DIRECT	response to activity	RT		8	0.5	0.068	0.74
	GOTERM_BP_DIRECT	cellular response to retinoic acid	RT		11	0.7	0.07	0.75
	GOTERM_BP_DIRECT	viral process	RT		34	2.1	0.072	0.75
	GOTERM_BP_DIRECT	nucleoside metabolic process	RT		5	0.3	0.072	0.75
	GOTERM_BP_DIRECT	inner ear receptor stereocilium organization	RT		5	0.3	0.072	0.75
	GOTERM_BP_DIRECT	negative regulation of smoothened signaling pathway	RT		5	0.3	0.072	0.75
	GOTERM_BP_DIRECT	positive regulation of blood vessel endothelial cell migration	RT		5	0.3	0.072	0.75
	GOTERM_BP_DIRECT	regulation of smoothened signaling pathway	RT		5	0.3	0.072	0.75
	GOTERM_BP_DIRECT	replication fork processing	RT		6	0.4	0.074	0.76
	GOTERM_BP_DIRECT	anterior/posterior pattern specification	RT		12	0.7	0.075	0.76
	GOTERM_BP_DIRECT	negative regulation of fatty acid biosynthetic process	RT		4	0.2	0.075	0.77
	GOTERM_BP_DIRECT	response to caffeine	RT		4	0.2	0.075	0.77
	GOTERM_BP_DIRECT	3'-UTR-mediated mRNA destabilization	RT		4	0.2	0.075	0.77
	GOTERM_BP_DIRECT	sphingosine-1-phosphate signaling pathway	RT		4	0.2	0.075	0.77
	GOTERM_BP_DIRECT	establishment of epithelial cell polarity	RT		4	0.2	0.075	0.77
	GOTERM_BP_DIRECT	positive regulation of cell-cell adhesion	RT		4	0.2	0.075	0.77
	GOTERM_BP_DIRECT	positive regulation of catenin import into nucleus	RT		4	0.2	0.075	0.77
	GOTERM_BP_DIRECT	UV protection	RT		4	0.2	0.075	0.77
	GOTERM_BP_DIRECT	bicarbonate transport	RT		8	0.5	0.075	0.77
	GOTERM_BP_DIRECT	cellular response to UV	RT		8	0.5	0.075	0.77
	GOTERM_BP_DIRECT	mitotic nuclear envelope disassembly	RT		8	0.5	0.075	0.77
	GOTERM_BP_DIRECT	cellular response to mechanical stimulus	RT		11	0.7	0.076	0.77
	GOTERM_BP_DIRECT	spermatogenesis	RT		42	2.6	0.077	0.77
	GOTERM_BP_DIRECT	cell maturation	RT		7	0.4	0.08	0.78
	GOTERM_BP_DIRECT	telomere maintenance	RT		7	0.4	0.08	0.78
	GOTERM_BP_DIRECT	chromatin silencing	RT		8	0.5	0.083	0.79
	GOTERM_BP_DIRECT	negative regulation of BMP signaling pathway	RT		8	0.5	0.083	0.79
	GOTERM_BP_DIRECT	activation of protein kinase activity	RT		8	0.5	0.083	0.79
	GOTERM_BP_DIRECT	pattern specification process	RT		6	0.4	0.084	0.79
	GOTERM_BP_DIRECT	patterning of blood vessels	RT		6	0.4	0.084	0.79
	GOTERM_BP_DIRECT	mesoderm formation	RT		6	0.4	0.084	0.79
	GOTERM_BP_DIRECT	regulation of cell size	RT		5	0.3	0.084	0.79
	GOTERM_BP_DIRECT	response to steroid hormone	RT		5	0.3	0.084	0.79
	GOTERM_BP_DIRECT	regulation of transcription from RNA polymerase II promoter	RT		47	2.9	0.084	0.79
	GOTERM_BP_DIRECT	positive regulation of fibroblast growth factor receptor signaling pathway	RT		3	0.2	0.086	0.8
	GOTERM_BP_DIRECT	telencephalon regionalization	RT		3	0.2	0.086	0.8
	GOTERM_BP_DIRECT	protein localization to chromatin	RT		3	0.2	0.086	0.8
	GOTERM_BP_DIRECT	positive regulation of fibroblast apoptotic process	RT		3	0.2	0.086	0.8
	GOTERM_BP_DIRECT	embryonic body morphogenesis	RT		3	0.2	0.086	0.8
	GOTERM_BP_DIRECT	regulation of cell cycle process	RT		3	0.2	0.086	0.8
	GOTERM_BP_DIRECT	negative regulation of stress-activated MAPK cascade	RT		3	0.2	0.086	0.8
	GOTERM_BP_DIRECT	response to corticosteroid	RT		3	0.2	0.086	0.8
	GOTERM_BP_DIRECT	positive regulation of mitotic metaphase/anaphase transition	RT		3	0.2	0.086	0.8
	GOTERM_BP_DIRECT	embryonic morphogenesis	RT		3	0.2	0.086	0.8
	GOTERM_BP_DIRECT	vascular smooth muscle cell development	RT		3	0.2	0.086	0.8
	GOTERM_BP_DIRECT	positive regulation of sprouting angiogenesis	RT		3	0.2	0.086	0.8
	GOTERM_BP_DIRECT	organ morphogenesis	RT		13	0.8	0.088	0.81
	GOTERM_BP_DIRECT	transforming growth factor beta receptor signaling pathway	RT		13	0.8	0.088	0.81
	GOTERM_BP_DIRECT	chaperone-mediated protein folding	RT		7	0.4	0.089	0.81
	GOTERM_BP_DIRECT	cell fate commitment	RT		8	0.5	0.091	0.82
	GOTERM_BP_DIRECT	prostaglandin metabolic process	RT		4	0.2	0.092	0.82
	GOTERM_BP_DIRECT	response to yeast	RT		4	0.2	0.092	0.82
	GOTERM_BP_DIRECT	left/right axis specification	RT		4	0.2	0.092	0.82
	GOTERM_BP_DIRECT	smooth muscle cell differentiation	RT		4	0.2	0.092	0.82
	GOTERM_BP_DIRECT	mitotic cell cycle arrest	RT		4	0.2	0.092	0.82
	GOTERM_BP_DIRECT	cardiac muscle cell proliferation	RT		4	0.2	0.092	0.82
	GOTERM_BP_DIRECT	neural crest cell development	RT		4	0.2	0.092	0.82
	GOTERM_BP_DIRECT	negative regulation of neuron apoptotic process	RT		17	1	0.093	0.82
	GOTERM_BP_DIRECT	liver regeneration	RT		6	0.4	0.094	0.82
	GOTERM_BP_DIRECT	negative regulation of endothelial cell proliferation	RT		6	0.4	0.094	0.82
	GOTERM_BP_DIRECT	ventricular septum morphogenesis	RT		6	0.4	0.094	0.82
	GOTERM_BP_DIRECT	cellular response to glucose starvation	RT		6	0.4	0.094	0.82
	GOTERM_BP_DIRECT	pancreas development	RT		5	0.3	0.097	0.83
	GOTERM_BP_DIRECT	cellular response to gamma radiation	RT		5	0.3	0.097	0.83
	GOTERM_BP_DIRECT	establishment of mitotic spindle orientation	RT		5	0.3	0.097	0.83
	GOTERM_BP_DIRECT	response to glucocorticoid	RT		10	0.6	0.097	0.83
	GOTERM_BP_DIRECT	positive regulation of tumor necrosis factor production	RT		8	0.5	0.1	0.84
	GOTERM_BP_DIRECT	intrinsic apoptotic signaling pathway in response to DNA damage	RT		8	0.5	0.1	0.84
	GOTERM_BP_DIRECT	positive regulation of fat cell differentiation	RT		8	0.5	0.1	0.84

## Sheet: SPs
Sublist	Category	Term	RT	Genes	Count	%	P-Value	Benjamini
	KEGG_PATHWAY	Cell cycle	RT		56	3.4	1.6e-24	4.4e-22
	KEGG_PATHWAY	DNA replication	RT		24	1.5	2e-15	2.7e-13
	KEGG_PATHWAY	Biosynthesis of antibiotics	RT		49	3	9.2e-09	8.3e-07
	KEGG_PATHWAY	Mismatch repair	RT		13	0.8	2.9e-07	1.9e-05
	KEGG_PATHWAY	p53 signaling pathway	RT		20	1.2	1.1e-05	0.00058
	KEGG_PATHWAY	Small cell lung cancer	RT		22	1.3	3.8e-05	0.0017
	KEGG_PATHWAY	Homologous recombination	RT		11	0.7	0.00023	0.009
	KEGG_PATHWAY	Fanconi anemia pathway	RT		15	0.9	0.00035	0.012
	KEGG_PATHWAY	Spliceosome	RT		25	1.5	0.0017	0.051
	KEGG_PATHWAY	Carbon metabolism	RT		22	1.3	0.0023	0.06
	KEGG_PATHWAY	HTLV-I infection	RT		40	2.4	0.0024	0.057
	KEGG_PATHWAY	Pathways in cancer	RT		56	3.4	0.0025	0.055
	KEGG_PATHWAY	Proteoglycans in cancer	RT		33	2	0.0026	0.053
	KEGG_PATHWAY	Alcoholism	RT		30	1.8	0.0029	0.054
	KEGG_PATHWAY	Base excision repair	RT		10	0.6	0.0031	0.055
	KEGG_PATHWAY	ECM-receptor interaction	RT		18	1.1	0.0034	0.053
	KEGG_PATHWAY	Oocyte meiosis	RT		21	1.3	0.0034	0.055
	KEGG_PATHWAY	Signaling pathways regulating pluripotency of stem cells	RT		25	1.5	0.0035	0.052
	KEGG_PATHWAY	Prostate cancer	RT		18	1.1	0.0038	0.053
	KEGG_PATHWAY	Glycolysis / Gluconeogenesis	RT		15	0.9	0.004	0.051
	KEGG_PATHWAY	Biosynthesis of amino acids	RT		16	1	0.004	0.053
	KEGG_PATHWAY	Focal adhesion	RT		33	2	0.0042	0.05
	KEGG_PATHWAY	Hippo signaling pathway	RT		26	1.6	0.0047	0.054
	KEGG_PATHWAY	Notch signaling pathway	RT		12	0.7	0.005	0.055
	KEGG_PATHWAY	Fatty acid degradation	RT		11	0.7	0.0077	0.08
	KEGG_PATHWAY	Progesterone-mediated oocyte maturation	RT		17	1	0.0081	0.081
	KEGG_PATHWAY	Glycine, serine and threonine metabolism	RT		10	0.6	0.01	0.097
	KEGG_PATHWAY	Tight junction	RT		23	1.4	0.011	0.1
	KEGG_PATHWAY	Valine, leucine and isoleucine degradation	RT		11	0.7	0.012	0.11
	KEGG_PATHWAY	Nucleotide excision repair	RT		11	0.7	0.012	0.11
	KEGG_PATHWAY	Basal cell carcinoma	RT		12	0.7	0.014	0.12
	KEGG_PATHWAY	Terpenoid backbone biosynthesis	RT		7	0.4	0.015	0.12
	KEGG_PATHWAY	Systemic lupus erythematosus	RT		22	1.3	0.017	0.13
	KEGG_PATHWAY	Thyroid cancer	RT		8	0.5	0.018	0.14
	KEGG_PATHWAY	Pyrimidine metabolism	RT		18	1.1	0.02	0.15
	KEGG_PATHWAY	TGF-beta signaling pathway	RT		15	0.9	0.028	0.2
	KEGG_PATHWAY	Viral carcinogenesis	RT		29	1.8	0.036	0.24
	KEGG_PATHWAY	Adherens junction	RT		13	0.8	0.037	0.24
	KEGG_PATHWAY	Non-small cell lung cancer	RT		11	0.7	0.039	0.24
	KEGG_PATHWAY	Bladder cancer	RT		9	0.5	0.039	0.25
	KEGG_PATHWAY	Pancreatic cancer	RT		12	0.7	0.044	0.26
	KEGG_PATHWAY	Regulation of actin cytoskeleton	RT		29	1.8	0.049	0.28
	KEGG_PATHWAY	Glutathione metabolism	RT		10	0.6	0.052	0.29
	KEGG_PATHWAY	Lysine degradation	RT		10	0.6	0.058	0.31
	KEGG_PATHWAY	Leukocyte transendothelial migration	RT		18	1.1	0.059	0.31
	KEGG_PATHWAY	PI3K-Akt signaling pathway	RT		42	2.6	0.089	0.43
