# Supplementary material for: Identification of the Molecular Events Involved in the Development of Prefrontal Cortex Through the Analysis of RNA-Seq Data From BrainSpan
Source: ASN Neuro. 2019 Jun 18;11:1759091419854627. doi: 10.1177/1759091419854627 (PMC6582306; doi:10.1177/1759091419854627)
Supplement: Supplemental Material2 - Supplemental material for Identification of the Molecular Events Involved in the Development of Prefrontal Cortex Through the Analysis of RNA-Seq Data From BrainSpan [file Supplemental_Material2.zip › VFC/VFC10/BPs & SPs-10.xlsx]

## Sheet: BPs
Sublist	Category	Term	RT	Genes	Count	%	P-Value	Benjamini
	GOTERM_BP_DIRECT	SRP-dependent cotranslational protein targeting to membrane	RT		18	13.3	8.5e-20	5.3e-17
	GOTERM_BP_DIRECT	viral transcription	RT		18	13.3	1.9e-18	6.1e-16
	GOTERM_BP_DIRECT	translation	RT		23	17	3e-18	6.2e-16
	GOTERM_BP_DIRECT	nuclear-transcribed mRNA catabolic process, nonsense-mediated decay	RT		18	13.3	5.7e-18	8.9e-16
	GOTERM_BP_DIRECT	translational initiation	RT		18	13.3	6.6e-17	1.4e-14
	GOTERM_BP_DIRECT	rRNA processing	RT		18	13.3	1.3e-13	1.3e-11
	GOTERM_BP_DIRECT	mitochondrial electron transport, NADH to ubiquinone	RT		5	3.7	0.00037	0.033
	GOTERM_BP_DIRECT	cytoplasmic translation	RT		4	3	0.00068	0.052
	GOTERM_BP_DIRECT	mitochondrial respiratory chain complex I assembly	RT		5	3.7	0.00097	0.066
	GOTERM_BP_DIRECT	mitochondrial translational termination	RT		5	3.7	0.0031	0.16
	GOTERM_BP_DIRECT	mitochondrial translational elongation	RT		5	3.7	0.0029	0.17
	GOTERM_BP_DIRECT	mitochondrial ATP synthesis coupled proton transport	RT		3	2.2	0.0093	0.39
	GOTERM_BP_DIRECT	cellular oxidant detoxification	RT		4	3	0.013	0.46
	GOTERM_BP_DIRECT	assembly of large subunit precursor of preribosome	RT		2	1.5	0.021	0.61
	GOTERM_BP_DIRECT	ribosome biogenesis	RT		3	2.2	0.026	0.67
	GOTERM_BP_DIRECT	neutrophil activation involved in immune response	RT		2	1.5	0.028	0.67
	GOTERM_BP_DIRECT	positive regulation of NAD(P)H oxidase activity	RT		2	1.5	0.028	0.67
	GOTERM_BP_DIRECT	complement activation, classical pathway	RT		4	3	0.032	0.68
	GOTERM_BP_DIRECT	innate immune response	RT		8	5.9	0.031	0.69
	GOTERM_BP_DIRECT	generation of precursor metabolites and energy	RT		3	2.2	0.053	0.83
	GOTERM_BP_DIRECT	positive regulation of mitochondrial translation	RT		2	1.5	0.054	0.83
	GOTERM_BP_DIRECT	pyrimidine nucleotide metabolic process	RT		2	1.5	0.061	0.83
	GOTERM_BP_DIRECT	positive regulation of ryanodine-sensitive calcium-release channel activity	RT		2	1.5	0.061	0.83
	GOTERM_BP_DIRECT	learning	RT		3	2.2	0.06	0.84
	GOTERM_BP_DIRECT	negative regulation of ATPase activity	RT		2	1.5	0.068	0.84
	GOTERM_BP_DIRECT	hydrogen ion transmembrane transport	RT		3	2.2	0.068	0.85
	GOTERM_BP_DIRECT	negative regulation of ryanodine-sensitive calcium-release channel activity	RT		2	1.5	0.081	0.88
	GOTERM_BP_DIRECT	response to nutrient	RT		3	2.2	0.094	0.91
	GOTERM_BP_DIRECT	mitochondrial electron transport, ubiquinol to cytochrome c	RT		2	1.5	0.1	0.91

## Sheet: SPs
Sublist	Category	Term	RT	Genes	Count	%	P-Value	Benjamini
	KEGG_PATHWAY	Ribosome	RT		21	15.6	3.1e-18	3.7e-16
	KEGG_PATHWAY	Oxidative phosphorylation	RT		13	9.6	1.1e-08	6.3e-07
	KEGG_PATHWAY	Alzheimer's disease	RT		12	8.9	1.2e-06	4.8e-05
	KEGG_PATHWAY	Parkinson's disease	RT		10	7.4	1.6e-05	0.00047
	KEGG_PATHWAY	Huntington's disease	RT		11	8.1	2.9e-05	0.00069
	KEGG_PATHWAY	Non-alcoholic fatty liver disease (NAFLD)	RT		9	6.7	0.00017	0.0034
	KEGG_PATHWAY	Cardiac muscle contraction	RT		5	3.7	0.0079	0.13
	KEGG_PATHWAY	Metabolic pathways	RT		21	15.6	0.027	0.33
	KEGG_PATHWAY	Pertussis	RT		4	3	0.044	0.45
	KEGG_PATHWAY	Prion diseases	RT		3	2.2	0.047	0.43
	KEGG_PATHWAY	Pyrimidine metabolism	RT		4	3	0.097	0.67
