# Supplementary material for: Identification of the Molecular Events Involved in the Development of Prefrontal Cortex Through the Analysis of RNA-Seq Data From BrainSpan
Source: ASN Neuro. 2019 Jun 18;11:1759091419854627. doi: 10.1177/1759091419854627 (PMC6582306; doi:10.1177/1759091419854627)
Supplement: Supplemental Material2 - Supplemental material for Identification of the Molecular Events Involved in the Development of Prefrontal Cortex Through the Analysis of RNA-Seq Data From BrainSpan [file Supplemental_Material2.zip › VFC/VFC11/BPs & SPs-11.xlsx]

## Sheet: BPs
Sublist	Category	Term	RT	Genes	Count	%	P-Value	Benjamini
	GOTERM_BP_DIRECT	chorio-allantoic fusion	RT		4	3.3	8.4e-06	0.01
	GOTERM_BP_DIRECT	cellular response to extracellular stimulus	RT		4	3.3	0.00019	0.072
	GOTERM_BP_DIRECT	cell adhesion	RT		12	9.8	0.00015	0.087
	GOTERM_BP_DIRECT	neurotransmitter uptake	RT		3	2.4	0.0011	0.28
	GOTERM_BP_DIRECT	positive regulation of cholesterol esterification	RT		3	2.4	0.0014	0.28
	GOTERM_BP_DIRECT	regulation of cell shape	RT		6	4.9	0.0019	0.32
	GOTERM_BP_DIRECT	neuron projection morphogenesis	RT		4	3.3	0.0034	0.34
	GOTERM_BP_DIRECT	regulation of epithelial cell proliferation	RT		3	2.4	0.0025	0.35
	GOTERM_BP_DIRECT	high-density lipoprotein particle remodeling	RT		3	2.4	0.0039	0.35
	GOTERM_BP_DIRECT	cell communication by electrical coupling involved in cardiac conduction	RT		3	2.4	0.0029	0.36
	GOTERM_BP_DIRECT	vasodilation	RT		3	2.4	0.0034	0.37
	GOTERM_BP_DIRECT	telencephalon development	RT		3	2.4	0.005	0.37
	GOTERM_BP_DIRECT	negative regulation of neuron differentiation	RT		4	3.3	0.0053	0.37
	GOTERM_BP_DIRECT	cell migration	RT		6	4.9	0.0047	0.38
	GOTERM_BP_DIRECT	positive regulation of osteoblast differentiation	RT		4	3.3	0.0064	0.39
	GOTERM_BP_DIRECT	response to wounding	RT		4	3.3	0.0074	0.39
	GOTERM_BP_DIRECT	artery morphogenesis	RT		3	2.4	0.0077	0.39
	GOTERM_BP_DIRECT	extracellular matrix organization	RT		6	4.9	0.0081	0.39
	GOTERM_BP_DIRECT	inner ear receptor stereocilium organization	RT		3	2.4	0.0063	0.4
	GOTERM_BP_DIRECT	cellular sodium ion homeostasis	RT		3	2.4	0.0063	0.4
	GOTERM_BP_DIRECT	labyrinthine layer blood vessel development	RT		3	2.4	0.0063	0.4
	GOTERM_BP_DIRECT	brain development	RT		6	4.9	0.0071	0.4
	GOTERM_BP_DIRECT	cellular response to mechanical stimulus	RT		4	3.3	0.01	0.43
	GOTERM_BP_DIRECT	ERK1 and ERK2 cascade	RT		3	2.4	0.01	0.44
	GOTERM_BP_DIRECT	skeletal system development	RT		5	4.1	0.011	0.44
	GOTERM_BP_DIRECT	fibroblast proliferation	RT		2	1.6	0.013	0.47
	GOTERM_BP_DIRECT	positive regulation of presynaptic membrane organization	RT		2	1.6	0.013	0.47
	GOTERM_BP_DIRECT	positive regulation of skeletal muscle acetylcholine-gated channel clustering	RT		2	1.6	0.013	0.47
	GOTERM_BP_DIRECT	negative regulation of forebrain neuron differentiation	RT		2	1.6	0.013	0.47
	GOTERM_BP_DIRECT	proline metabolic process	RT		2	1.6	0.013	0.47
	GOTERM_BP_DIRECT	potassium ion import	RT		3	2.4	0.013	0.48
	GOTERM_BP_DIRECT	sodium ion transport	RT		4	3.3	0.015	0.49
	GOTERM_BP_DIRECT	positive regulation of BMP signaling pathway	RT		3	2.4	0.016	0.52
	GOTERM_BP_DIRECT	protein kinase B signaling	RT		3	2.4	0.018	0.55
	GOTERM_BP_DIRECT	metanephric nephron tubule morphogenesis	RT		2	1.6	0.019	0.55
	GOTERM_BP_DIRECT	auditory receptor cell fate determination	RT		2	1.6	0.019	0.55
	GOTERM_BP_DIRECT	negative regulation of pro-B cell differentiation	RT		2	1.6	0.019	0.55
	GOTERM_BP_DIRECT	comma-shaped body morphogenesis	RT		2	1.6	0.019	0.55
	GOTERM_BP_DIRECT	very-low-density lipoprotein particle clearance	RT		2	1.6	0.019	0.55
	GOTERM_BP_DIRECT	proline catabolic process to glutamate	RT		2	1.6	0.019	0.55
	GOTERM_BP_DIRECT	retinal rod cell differentiation	RT		2	1.6	0.019	0.55
	GOTERM_BP_DIRECT	cell maturation	RT		3	2.4	0.022	0.58
	GOTERM_BP_DIRECT	neuron differentiation	RT		4	3.3	0.022	0.58
	GOTERM_BP_DIRECT	lipoprotein metabolic process	RT		3	2.4	0.024	0.6
	GOTERM_BP_DIRECT	positive regulation of cell-substrate adhesion	RT		3	2.4	0.024	0.6
	GOTERM_BP_DIRECT	positive regulation of tyrosine phosphorylation of Stat3 protein	RT		3	2.4	0.024	0.6
	GOTERM_BP_DIRECT	hair follicle development	RT		3	2.4	0.024	0.6
	GOTERM_BP_DIRECT	L-glutamate import	RT		2	1.6	0.025	0.6
	GOTERM_BP_DIRECT	citrate transport	RT		2	1.6	0.025	0.6
	GOTERM_BP_DIRECT	D-aspartate import	RT		2	1.6	0.025	0.6
	GOTERM_BP_DIRECT	S-shaped body morphogenesis	RT		2	1.6	0.025	0.6
	GOTERM_BP_DIRECT	4-hydroxyproline catabolic process	RT		2	1.6	0.025	0.6
	GOTERM_BP_DIRECT	proline catabolic process	RT		2	1.6	0.025	0.6
	GOTERM_BP_DIRECT	forebrain radial glial cell differentiation	RT		2	1.6	0.025	0.6
	GOTERM_BP_DIRECT	neuron migration	RT		4	3.3	0.029	0.63
	GOTERM_BP_DIRECT	positive regulation of cell proliferation	RT		8	6.5	0.028	0.64
	GOTERM_BP_DIRECT	negative regulation of lipoprotein lipase activity	RT		2	1.6	0.031	0.65
	GOTERM_BP_DIRECT	response to peptide hormone	RT		3	2.4	0.031	0.65
	GOTERM_BP_DIRECT	actin cytoskeleton reorganization	RT		3	2.4	0.035	0.68
	GOTERM_BP_DIRECT	positive regulation of protein kinase activity	RT		3	2.4	0.035	0.68
	GOTERM_BP_DIRECT	positive regulation of fat cell differentiation	RT		3	2.4	0.035	0.68
	GOTERM_BP_DIRECT	Notch signaling pathway	RT		4	3.3	0.036	0.68
	GOTERM_BP_DIRECT	chylomicron remnant clearance	RT		2	1.6	0.037	0.68
	GOTERM_BP_DIRECT	cell morphogenesis involved in neuron differentiation	RT		2	1.6	0.037	0.68
	GOTERM_BP_DIRECT	heart valve morphogenesis	RT		2	1.6	0.037	0.68
	GOTERM_BP_DIRECT	glutamate biosynthetic process	RT		2	1.6	0.037	0.68
	GOTERM_BP_DIRECT	skeletal muscle cell differentiation	RT		3	2.4	0.038	0.68
	GOTERM_BP_DIRECT	response to drug	RT		6	4.9	0.044	0.71
	GOTERM_BP_DIRECT	ion transmembrane transport	RT		5	4.1	0.044	0.71
	GOTERM_BP_DIRECT	positive regulation of transcription from RNA polymerase II promoter	RT		12	9.8	0.045	0.71
	GOTERM_BP_DIRECT	ion transport	RT		4	3.3	0.046	0.71
	GOTERM_BP_DIRECT	negative regulation of cell death	RT		3	2.4	0.047	0.71
	GOTERM_BP_DIRECT	regulation of cardiac conduction	RT		3	2.4	0.049	0.71
	GOTERM_BP_DIRECT	heart trabecula morphogenesis	RT		2	1.6	0.049	0.71
	GOTERM_BP_DIRECT	cGMP-mediated signaling	RT		2	1.6	0.049	0.71
	GOTERM_BP_DIRECT	positive regulation of phospholipase activity	RT		2	1.6	0.049	0.71
	GOTERM_BP_DIRECT	learning	RT		3	2.4	0.05	0.71
	GOTERM_BP_DIRECT	negative regulation of neuron apoptotic process	RT		4	3.3	0.051	0.71
	GOTERM_BP_DIRECT	central nervous system myelination	RT		2	1.6	0.043	0.72
	GOTERM_BP_DIRECT	negative regulation of glial cell proliferation	RT		2	1.6	0.043	0.72
	GOTERM_BP_DIRECT	cartilage development	RT		3	2.4	0.054	0.72
	GOTERM_BP_DIRECT	positive regulation of smooth muscle cell proliferation	RT		3	2.4	0.055	0.72
	GOTERM_BP_DIRECT	negative regulation of stem cell differentiation	RT		2	1.6	0.055	0.72
	GOTERM_BP_DIRECT	membrane repolarization	RT		2	1.6	0.055	0.72
	GOTERM_BP_DIRECT	sodium ion export from cell	RT		2	1.6	0.061	0.75
	GOTERM_BP_DIRECT	Sertoli cell development	RT		2	1.6	0.061	0.75
	GOTERM_BP_DIRECT	positive regulation of phosphatidylinositol 3-kinase signaling	RT		3	2.4	0.064	0.76
	GOTERM_BP_DIRECT	regulation of blood pressure	RT		3	2.4	0.064	0.76
	GOTERM_BP_DIRECT	phospholipase C-activating G-protein coupled receptor signaling pathway	RT		3	2.4	0.065	0.76
	GOTERM_BP_DIRECT	negative regulation of oligodendrocyte differentiation	RT		2	1.6	0.067	0.76
	GOTERM_BP_DIRECT	positive regulation of positive chemotaxis	RT		2	1.6	0.067	0.76
	GOTERM_BP_DIRECT	endothelial cell differentiation	RT		2	1.6	0.067	0.76
	GOTERM_BP_DIRECT	low-density lipoprotein particle remodeling	RT		2	1.6	0.067	0.76
	GOTERM_BP_DIRECT	positive regulation of renal sodium excretion	RT		2	1.6	0.073	0.79
	GOTERM_BP_DIRECT	establishment of epithelial cell polarity	RT		2	1.6	0.073	0.79
	GOTERM_BP_DIRECT	cellular potassium ion homeostasis	RT		2	1.6	0.073	0.79
	GOTERM_BP_DIRECT	sphingosine-1-phosphate signaling pathway	RT		2	1.6	0.073	0.79
	GOTERM_BP_DIRECT	wound healing, spreading of cells	RT		2	1.6	0.073	0.79
	GOTERM_BP_DIRECT	cell-cell signaling	RT		5	4.1	0.077	0.8
	GOTERM_BP_DIRECT	lipid metabolic process	RT		4	3.3	0.077	0.8
	GOTERM_BP_DIRECT	L-glutamate transmembrane transport	RT		2	1.6	0.079	0.8
	GOTERM_BP_DIRECT	negative regulation of astrocyte differentiation	RT		2	1.6	0.079	0.8
	GOTERM_BP_DIRECT	establishment or maintenance of transmembrane electrochemical gradient	RT		2	1.6	0.079	0.8
	GOTERM_BP_DIRECT	cytoskeleton organization	RT		4	3.3	0.082	0.8
	GOTERM_BP_DIRECT	lipid transport	RT		3	2.4	0.083	0.81
	GOTERM_BP_DIRECT	BMP signaling pathway	RT		3	2.4	0.083	0.81
	GOTERM_BP_DIRECT	lung development	RT		3	2.4	0.083	0.81
	GOTERM_BP_DIRECT	positive regulation of cholesterol efflux	RT		2	1.6	0.085	0.81
	GOTERM_BP_DIRECT	phospholipid efflux	RT		2	1.6	0.085	0.81
	GOTERM_BP_DIRECT	aging	RT		4	3.3	0.087	0.81
	GOTERM_BP_DIRECT	positive regulation of membrane protein ectodomain proteolysis	RT		2	1.6	0.091	0.82
	GOTERM_BP_DIRECT	positive regulation of peptidyl-tyrosine phosphorylation	RT		3	2.4	0.095	0.83
	GOTERM_BP_DIRECT	potassium ion transport	RT		3	2.4	0.095	0.83
	GOTERM_BP_DIRECT	response to hypoxia	RT		4	3.3	0.095	0.83
	GOTERM_BP_DIRECT	regulation of neuronal synaptic plasticity	RT		2	1.6	0.096	0.83
	GOTERM_BP_DIRECT	negative regulation of ossification	RT		2	1.6	0.096	0.83
	GOTERM_BP_DIRECT	positive regulation of cartilage development	RT		2	1.6	0.096	0.83
	GOTERM_BP_DIRECT	positive regulation of protein kinase B signaling	RT		3	2.4	0.099	0.83

## Sheet: SPs
Sublist	Category	Term	RT	Genes	Count	%	P-Value	Benjamini
	KEGG_PATHWAY	Thyroid hormone signaling pathway	RT		5	4.1	0.015	0.87
	KEGG_PATHWAY	Glutamatergic synapse	RT		5	4.1	0.015	0.87
	KEGG_PATHWAY	Proximal tubule bicarbonate reclamation	RT		3	2.4	0.016	0.66
	KEGG_PATHWAY	Gastric acid secretion	RT		4	3.3	0.023	0.65
	KEGG_PATHWAY	ECM-receptor interaction	RT		4	3.3	0.036	0.71
	KEGG_PATHWAY	Mineral absorption	RT		3	2.4	0.057	0.79
	KEGG_PATHWAY	Notch signaling pathway	RT		3	2.4	0.061	0.76
	KEGG_PATHWAY	cAMP signaling pathway	RT		5	4.1	0.084	0.82
