# Supplementary material for: Identification of the Molecular Events Involved in the Development of Prefrontal Cortex Through the Analysis of RNA-Seq Data From BrainSpan
Source: ASN Neuro. 2019 Jun 18;11:1759091419854627. doi: 10.1177/1759091419854627 (PMC6582306; doi:10.1177/1759091419854627)
Supplement: Supplemental Material2 - Supplemental material for Identification of the Molecular Events Involved in the Development of Prefrontal Cortex Through the Analysis of RNA-Seq Data From BrainSpan [file Supplemental_Material2.zip › VFC/VFC2/BPs & SPs-2.xlsx]

## Sheet: BPs
Sublist	Category	Term	RT	Genes	Count	%	P-Value	Benjamini
	GOTERM_BP_DIRECT	cell adhesion	RT		5	23.8	0.0012	0.076
	GOTERM_BP_DIRECT	extracellular matrix organization	RT		4	19	0.0011	0.086
	GOTERM_BP_DIRECT	response to peptide hormone	RT		3	14.3	0.001	0.1
	GOTERM_BP_DIRECT	keratan sulfate biosynthetic process	RT		3	14.3	0.0004	0.12
	GOTERM_BP_DIRECT	collagen fibril organization	RT		3	14.3	0.00079	0.12
	GOTERM_BP_DIRECT	osteoblast differentiation	RT		3	14.3	0.0054	0.25
	GOTERM_BP_DIRECT	skin morphogenesis	RT		2	9.5	0.0096	0.32
	GOTERM_BP_DIRECT	skeletal system development	RT		3	14.3	0.0093	0.35
	GOTERM_BP_DIRECT	keratan sulfate catabolic process	RT		2	9.5	0.013	0.37
	GOTERM_BP_DIRECT	protein heterotrimerization	RT		2	9.5	0.015	0.38
	GOTERM_BP_DIRECT	blood coagulation	RT		3	14.3	0.016	0.38
	GOTERM_BP_DIRECT	regulation of calcium ion transport	RT		2	9.5	0.025	0.5
	GOTERM_BP_DIRECT	negative regulation of endothelial cell proliferation	RT		2	9.5	0.031	0.53
	GOTERM_BP_DIRECT	blood vessel development	RT		2	9.5	0.04	0.61
	GOTERM_BP_DIRECT	transport	RT		3	14.3	0.053	0.64
	GOTERM_BP_DIRECT	cellular response to transforming growth factor beta stimulus	RT		2	9.5	0.051	0.65
	GOTERM_BP_DIRECT	cellular response to amino acid stimulus	RT		2	9.5	0.049	0.66
	GOTERM_BP_DIRECT	collagen catabolic process	RT		2	9.5	0.066	0.7
	GOTERM_BP_DIRECT	G-protein coupled receptor signaling pathway	RT		4	19	0.068	0.7
	GOTERM_BP_DIRECT	chemokine-mediated signaling pathway	RT		2	9.5	0.073	0.7
	GOTERM_BP_DIRECT	cellular response to mechanical stimulus	RT		2	9.5	0.073	0.7
	GOTERM_BP_DIRECT	ossification	RT		2	9.5	0.082	0.73
	GOTERM_BP_DIRECT	cellular calcium ion homeostasis	RT		2	9.5	0.095	0.77
