# Supplementary material for: Identification of the Molecular Events Involved in the Development of Prefrontal Cortex Through the Analysis of RNA-Seq Data From BrainSpan
Source: ASN Neuro. 2019 Jun 18;11:1759091419854627. doi: 10.1177/1759091419854627 (PMC6582306; doi:10.1177/1759091419854627)
Supplement: Supplemental Material2 - Supplemental material for Identification of the Molecular Events Involved in the Development of Prefrontal Cortex Through the Analysis of RNA-Seq Data From BrainSpan [file Supplemental_Material2.zip › VFC/VFC3/BPs & SPs-3.xlsx]

## Sheet: BPs
Sublist	Category	Term	RT	Genes	Count	%	P-Value	Benjamini
	GOTERM_BP_DIRECT	retinal ganglion cell axon guidance	RT		4	5	6.4e-05	0.03
	GOTERM_BP_DIRECT	commitment of neuronal cell to specific neuron type in forebrain	RT		3	3.8	0.00035	0.082
	GOTERM_BP_DIRECT	homophilic cell adhesion via plasma membrane adhesion molecules	RT		5	6.2	0.0043	0.4
	GOTERM_BP_DIRECT	transcription from RNA polymerase II promoter	RT		8	10	0.0054	0.41
	GOTERM_BP_DIRECT	regulation of axon guidance	RT		2	2.5	0.0083	0.44
	GOTERM_BP_DIRECT	adherens junction organization	RT		3	3.8	0.01	0.47
	GOTERM_BP_DIRECT	oligodendrocyte development	RT		3	3.8	0.0041	0.48
	GOTERM_BP_DIRECT	brain development	RT		5	6.2	0.0081	0.48
	GOTERM_BP_DIRECT	Clara cell differentiation	RT		2	2.5	0.017	0.55
	GOTERM_BP_DIRECT	neuron recognition	RT		2	2.5	0.017	0.55
	GOTERM_BP_DIRECT	protein localization to juxtaparanode region of axon	RT		2	2.5	0.017	0.55
	GOTERM_BP_DIRECT	cellular response to hormone stimulus	RT		3	3.8	0.015	0.56
	GOTERM_BP_DIRECT	negative regulation of synapse assembly	RT		2	2.5	0.021	0.6
	GOTERM_BP_DIRECT	negative regulation of collateral sprouting	RT		2	2.5	0.033	0.74
	GOTERM_BP_DIRECT	response to peptide	RT		2	2.5	0.045	0.82
	GOTERM_BP_DIRECT	regulation of peptidyl-tyrosine phosphorylation	RT		2	2.5	0.053	0.82
	GOTERM_BP_DIRECT	positive regulation of macrophage differentiation	RT		2	2.5	0.053	0.82
	GOTERM_BP_DIRECT	ephrin receptor signaling pathway	RT		3	3.8	0.05	0.83
	GOTERM_BP_DIRECT	angiogenesis	RT		4	5	0.066	0.87
	GOTERM_BP_DIRECT	hindbrain development	RT		2	2.5	0.069	0.87
	GOTERM_BP_DIRECT	dentate gyrus development	RT		2	2.5	0.069	0.87
	GOTERM_BP_DIRECT	axonal fasciculation	RT		2	2.5	0.072	0.87
	GOTERM_BP_DIRECT	central nervous system development	RT		3	3.8	0.089	0.91
	GOTERM_BP_DIRECT	regulation of ERK1 and ERK2 cascade	RT		2	2.5	0.099	0.92

## Sheet: SPs
Sublist	Category	Term	RT	Genes	Count	%	P-Value	Benjamini
	KEGG_PATHWAY	Choline metabolism in cancer	RT		3	3.8	0.059	1
	KEGG_PATHWAY	Axon guidance	RT		3	3.8	0.087	0.99
