# Supplementary material for: Identification of the Molecular Events Involved in the Development of Prefrontal Cortex Through the Analysis of RNA-Seq Data From BrainSpan
Source: ASN Neuro. 2019 Jun 18;11:1759091419854627. doi: 10.1177/1759091419854627 (PMC6582306; doi:10.1177/1759091419854627)
Supplement: Supplemental Material2 - Supplemental material for Identification of the Molecular Events Involved in the Development of Prefrontal Cortex Through the Analysis of RNA-Seq Data From BrainSpan [file Supplemental_Material2.zip › VFC/VFC4/BPs & SPs-4.xlsx]

## Sheet: BPs
Sublist	Category	Term	RT	Genes	Count	%	P-Value	Benjamini
	GOTERM_BP_DIRECT	positive regulation of transcription from RNA polymerase II promoter	RT		7	20.6	0.0033	0.43
	GOTERM_BP_DIRECT	bone trabecula formation	RT		2	5.9	0.012	0.51
	GOTERM_BP_DIRECT	regulation of dopamine metabolic process	RT		2	5.9	0.015	0.53
	GOTERM_BP_DIRECT	keratinocyte development	RT		2	5.9	0.015	0.53
	GOTERM_BP_DIRECT	osteoblast differentiation	RT		3	8.8	0.011	0.54
	GOTERM_BP_DIRECT	sensory perception of sound	RT		3	8.8	0.018	0.54
	GOTERM_BP_DIRECT	negative regulation of cell proliferation	RT		4	11.8	0.023	0.54
	GOTERM_BP_DIRECT	axon guidance	RT		3	8.8	0.025	0.54
	GOTERM_BP_DIRECT	canonical Wnt signaling pathway	RT		3	8.8	0.0073	0.56
	GOTERM_BP_DIRECT	negative regulation of cell-substrate adhesion	RT		2	5.9	0.021	0.56
	GOTERM_BP_DIRECT	cellular response to transforming growth factor beta stimulus	RT		3	8.8	0.0026	0.59
	GOTERM_BP_DIRECT	commitment of neuronal cell to specific neuron type in forebrain	RT		2	5.9	0.011	0.6
	GOTERM_BP_DIRECT	dopaminergic neuron differentiation	RT		2	5.9	0.034	0.62
	GOTERM_BP_DIRECT	response to amphetamine	RT		2	5.9	0.047	0.64
	GOTERM_BP_DIRECT	cellular response to fibroblast growth factor stimulus	RT		2	5.9	0.045	0.65
	GOTERM_BP_DIRECT	T cell differentiation in thymus	RT		2	5.9	0.041	0.67
	GOTERM_BP_DIRECT	negative regulation of smooth muscle cell proliferation	RT		2	5.9	0.044	0.67
	GOTERM_BP_DIRECT	negative regulation of osteoblast differentiation	RT		2	5.9	0.059	0.68
	GOTERM_BP_DIRECT	cell communication	RT		2	5.9	0.057	0.69
	GOTERM_BP_DIRECT	positive regulation of synapse assembly	RT		2	5.9	0.092	0.82
	GOTERM_BP_DIRECT	cellular response to oxidative stress	RT		2	5.9	0.095	0.82

## Sheet: SPs
nothing
