# Supplementary material for: Identification of the Molecular Events Involved in the Development of Prefrontal Cortex Through the Analysis of RNA-Seq Data From BrainSpan
Source: ASN Neuro. 2019 Jun 18;11:1759091419854627. doi: 10.1177/1759091419854627 (PMC6582306; doi:10.1177/1759091419854627)
Supplement: Supplemental Material2 - Supplemental material for Identification of the Molecular Events Involved in the Development of Prefrontal Cortex Through the Analysis of RNA-Seq Data From BrainSpan [file Supplemental_Material2.zip › VFC/VFC5/BPs & SPs-5.csv]

Sublist	Category	Term	RT	Genes	Count	%	P-Value	Benjamini
	GOTERM_BP_DIRECT	transcription, DNA-templated	RT		219	17.1	3.90E-16	1.50E-12
	GOTERM_BP_DIRECT	nervous system development	RT		59	4.6	8.20E-15	1.40E-11
	GOTERM_BP_DIRECT	axon guidance	RT		41	3.2	7.50E-14	8.30E-11
	GOTERM_BP_DIRECT	regulation of transcription, DNA-templated	RT		157	12.2	2.70E-09	2.30E-06
	GOTERM_BP_DIRECT	homophilic cell adhesion via plasma membrane adhesion molecules	RT		32	2.5	3.10E-08	2.10E-05
	GOTERM_BP_DIRECT	covalent chromatin modification	RT		24	1.9	9.30E-07	5.10E-04
	GOTERM_BP_DIRECT	negative regulation of transcription from RNA polymerase II promoter	RT		79	6.2	7.30E-06	3.40E-03
	GOTERM_BP_DIRECT	hippocampus development	RT		15	1.2	1.10E-05	4.40E-03
	GOTERM_BP_DIRECT	positive regulation of axon extension	RT		11	0.9	1.30E-05	4.60E-03
	GOTERM_BP_DIRECT	brain development	RT		30	2.3	1.70E-05	5.70E-03
	GOTERM_BP_DIRECT	positive regulation of transcription, DNA-templated	RT		60	4.7	1.90E-05	5.70E-03
	GOTERM_BP_DIRECT	regulation of axon extension involved in axon guidance	RT		6	0.5	2.20E-05	6.20E-03
	GOTERM_BP_DIRECT	neuron migration	RT		20	1.6	4.60E-05	1.20E-02
	GOTERM_BP_DIRECT	dendrite development	RT		10	0.8	4.80E-05	1.10E-02
	GOTERM_BP_DIRECT	central nervous system projection neuron axonogenesis	RT		6	0.5	5.70E-05	1.20E-02
	GOTERM_BP_DIRECT	dendrite morphogenesis	RT		11	0.9	9.50E-05	1.90E-02
	GOTERM_BP_DIRECT	branchiomotor neuron axon guidance	RT		6	0.5	1.20E-04	2.30E-02
	GOTERM_BP_DIRECT	cholesterol biosynthetic process	RT		11	0.9	1.20E-04	2.20E-02
	GOTERM_BP_DIRECT	DNA methylation	RT		9	0.7	1.30E-04	2.20E-02
	GOTERM_BP_DIRECT	protein ubiquitination	RT		43	3.3	1.90E-04	3.00E-02
	GOTERM_BP_DIRECT	negative chemotaxis	RT		10	0.8	2.50E-04	3.90E-02
	GOTERM_BP_DIRECT	positive regulation of transcription from RNA polymerase II promoter	RT		92	7.2	4.40E-04	6.40E-02
	GOTERM_BP_DIRECT	negative regulation of neuron projection development	RT		11	0.9	4.50E-04	6.20E-02
	GOTERM_BP_DIRECT	nucleosome disassembly	RT		7	0.5	5.20E-04	6.80E-02
	GOTERM_BP_DIRECT	spinal cord development	RT		9	0.7	5.30E-04	6.70E-02
	GOTERM_BP_DIRECT	rhythmic process	RT		12	0.9	6.40E-04	7.80E-02
	GOTERM_BP_DIRECT	regulation of mRNA splicing, via spliceosome	RT		6	0.5	6.40E-04	7.50E-02
	GOTERM_BP_DIRECT	semaphorin-plexin signaling pathway involved in axon guidance	RT		6	0.5	6.40E-04	7.50E-02
	GOTERM_BP_DIRECT	regulation of synaptic plasticity	RT		9	0.7	8.40E-04	9.50E-02
	GOTERM_BP_DIRECT	semaphorin-plexin signaling pathway	RT		9	0.7	1.10E-03	1.10E-01
	GOTERM_BP_DIRECT	heterophilic cell-cell adhesion via plasma membrane cell adhesion molecules	RT		11	0.9	1.30E-03	1.30E-01
	GOTERM_BP_DIRECT	peptidyl-serine phosphorylation	RT		19	1.5	1.30E-03	1.30E-01
	GOTERM_BP_DIRECT	ephrin receptor signaling pathway	RT		15	1.2	1.30E-03	1.30E-01
	GOTERM_BP_DIRECT	mRNA processing	RT		24	1.9	1.50E-03	1.40E-01
	GOTERM_BP_DIRECT	positive regulation of neuron projection development	RT		15	1.2	1.90E-03	1.70E-01
	GOTERM_BP_DIRECT	transcription from RNA polymerase II promoter	RT		52	4	1.90E-03	1.60E-01
	GOTERM_BP_DIRECT	axon development	RT		5	0.4	2.80E-03	2.30E-01
	GOTERM_BP_DIRECT	DNA unwinding involved in DNA replication	RT		5	0.4	2.80E-03	2.30E-01
	GOTERM_BP_DIRECT	regulation of microtubule cytoskeleton organization	RT		6	0.5	2.80E-03	2.20E-01
	GOTERM_BP_DIRECT	gene expression	RT		10	0.8	3.50E-03	2.70E-01
	GOTERM_BP_DIRECT	chromatin remodeling	RT		14	1.1	3.80E-03	2.80E-01
	GOTERM_BP_DIRECT	regulation of circadian rhythm	RT		10	0.8	4.10E-03	2.90E-01
	GOTERM_BP_DIRECT	negative regulation of dendrite development	RT		4	0.3	4.80E-03	3.20E-01
	GOTERM_BP_DIRECT	axonal fasciculation	RT		6	0.5	5.00E-03	3.30E-01
	GOTERM_BP_DIRECT	negative regulation of axon extension involved in axon guidance	RT		7	0.5	5.80E-03	3.60E-01
	GOTERM_BP_DIRECT	cellular response to cAMP	RT		10	0.8	6.20E-03	3.70E-01
	GOTERM_BP_DIRECT	microtubule cytoskeleton organization	RT		12	0.9	6.20E-03	3.70E-01
	GOTERM_BP_DIRECT	olfactory bulb development	RT		6	0.5	6.40E-03	3.70E-01
	GOTERM_BP_DIRECT	positive regulation of synapse assembly	RT		11	0.9	6.70E-03	3.70E-01
	GOTERM_BP_DIRECT	fibroblast growth factor receptor signaling pathway	RT		13	1	6.90E-03	3.80E-01
	GOTERM_BP_DIRECT	post-embryonic development	RT		12	0.9	7.60E-03	4.00E-01
	GOTERM_BP_DIRECT	negative regulation of transcription, DNA-templated	RT		48	3.7	7.70E-03	4.00E-01
	GOTERM_BP_DIRECT	regulation of translational initiation	RT		8	0.6	7.90E-03	4.00E-01
	GOTERM_BP_DIRECT	response to fungicide	RT		4	0.3	8.00E-03	4.00E-01
	GOTERM_BP_DIRECT	neuroepithelial cell differentiation	RT		4	0.3	8.00E-03	4.00E-01
	GOTERM_BP_DIRECT	commitment of neuronal cell to specific neuron type in forebrain	RT		4	0.3	8.00E-03	4.00E-01
	GOTERM_BP_DIRECT	protein localization to cytoplasmic stress granule	RT		4	0.3	8.00E-03	4.00E-01
	GOTERM_BP_DIRECT	dendritic spine development	RT		5	0.4	8.10E-03	4.00E-01
	GOTERM_BP_DIRECT	neuron differentiation	RT		14	1.1	8.90E-03	4.20E-01
	GOTERM_BP_DIRECT	neuron development	RT		9	0.7	9.30E-03	4.30E-01
	GOTERM_BP_DIRECT	forebrain development	RT		9	0.7	9.30E-03	4.30E-01
	GOTERM_BP_DIRECT	regulation of transcription from RNA polymerase II promoter	RT		43	3.3	9.50E-03	4.30E-01
	GOTERM_BP_DIRECT	glial cell differentiation	RT		5	0.4	1.10E-02	4.70E-01
	GOTERM_BP_DIRECT	Wnt signaling pathway	RT		22	1.7	1.10E-02	4.70E-01
	GOTERM_BP_DIRECT	circadian regulation of gene expression	RT		10	0.8	1.10E-02	4.70E-01
	GOTERM_BP_DIRECT	mitotic spindle organization	RT		7	0.5	1.20E-02	4.80E-01
	GOTERM_BP_DIRECT	negative regulation of collateral sprouting	RT		4	0.3	1.20E-02	4.90E-01
	GOTERM_BP_DIRECT	positive regulation of protein localization to Cajal body	RT		4	0.3	1.20E-02	4.90E-01
	GOTERM_BP_DIRECT	negative regulation of cAMP-dependent protein kinase activity	RT		4	0.3	1.20E-02	4.90E-01
	GOTERM_BP_DIRECT	regulation of postsynaptic membrane potential	RT		6	0.5	1.20E-02	4.80E-01
	GOTERM_BP_DIRECT	positive regulation of dendritic spine morphogenesis	RT		5	0.4	1.40E-02	5.20E-01
	GOTERM_BP_DIRECT	ATP-dependent chromatin remodeling	RT		6	0.5	1.50E-02	5.40E-01
	GOTERM_BP_DIRECT	positive regulation of telomere maintenance via telomerase	RT		7	0.5	1.60E-02	5.70E-01
	GOTERM_BP_DIRECT	positive regulation of establishment of protein localization to telomere	RT		4	0.3	1.70E-02	5.90E-01
	GOTERM_BP_DIRECT	regulation of membrane depolarization	RT		4	0.3	1.70E-02	5.90E-01
	GOTERM_BP_DIRECT	short-term memory	RT		4	0.3	1.70E-02	5.90E-01
	GOTERM_BP_DIRECT	neurogenesis	RT		8	0.6	1.80E-02	6.00E-01
	GOTERM_BP_DIRECT	memory	RT		10	0.8	1.90E-02	6.10E-01
	GOTERM_BP_DIRECT	sprouting angiogenesis	RT		6	0.5	2.10E-02	6.40E-01
	GOTERM_BP_DIRECT	dentate gyrus development	RT		5	0.4	2.20E-02	6.50E-01
	GOTERM_BP_DIRECT	regulation of cell migration	RT		11	0.9	2.20E-02	6.40E-01
	GOTERM_BP_DIRECT	maintenance of chromatin silencing	RT		3	0.2	2.40E-02	6.60E-01
	GOTERM_BP_DIRECT	stress granule assembly	RT		4	0.3	2.40E-02	6.60E-01
	GOTERM_BP_DIRECT	limb bud formation	RT		4	0.3	2.40E-02	6.60E-01
	GOTERM_BP_DIRECT	RNA processing	RT		13	1	2.40E-02	6.70E-01
	GOTERM_BP_DIRECT	cellular response to hormone stimulus	RT		8	0.6	2.60E-02	6.90E-01
	GOTERM_BP_DIRECT	spleen development	RT		7	0.5	2.80E-02	7.10E-01
	GOTERM_BP_DIRECT	microtubule-based process	RT		7	0.5	2.80E-02	7.10E-01
	GOTERM_BP_DIRECT	regulation of small GTPase mediated signal transduction	RT		16	1.2	2.90E-02	7.20E-01
	GOTERM_BP_DIRECT	granulocyte differentiation	RT		4	0.3	3.10E-02	7.40E-01
	GOTERM_BP_DIRECT	learning	RT		9	0.7	3.10E-02	7.40E-01
	GOTERM_BP_DIRECT	cerebellum development	RT		7	0.5	3.20E-02	7.30E-01
	GOTERM_BP_DIRECT	retinal ganglion cell axon guidance	RT		5	0.4	3.20E-02	7.40E-01
	GOTERM_BP_DIRECT	protein polyubiquitination	RT		20	1.6	3.30E-02	7.40E-01
	GOTERM_BP_DIRECT	negative regulation of translation	RT		9	0.7	3.40E-02	7.50E-01
	GOTERM_BP_DIRECT	cytoskeleton organization	RT		18	1.4	3.50E-02	7.50E-01
	GOTERM_BP_DIRECT	regulation of alternative mRNA splicing, via spliceosome	RT		7	0.5	3.60E-02	7.60E-01
	GOTERM_BP_DIRECT	dichotomous subdivision of terminal units involved in salivary gland branching	RT		3	0.2	3.80E-02	7.70E-01
	GOTERM_BP_DIRECT	trigeminal nerve structural organization	RT		3	0.2	3.80E-02	7.70E-01
	GOTERM_BP_DIRECT	negative regulation of synapse assembly	RT		3	0.2	3.80E-02	7.70E-01
	GOTERM_BP_DIRECT	cardiac ventricle formation	RT		3	0.2	3.80E-02	7.70E-01
	GOTERM_BP_DIRECT	optic nerve morphogenesis	RT		3	0.2	3.80E-02	7.70E-01
	GOTERM_BP_DIRECT	regulation of neuron differentiation	RT		5	0.4	3.80E-02	7.70E-01
	GOTERM_BP_DIRECT	cell adhesion	RT		41	3.2	4.00E-02	7.80E-01
	GOTERM_BP_DIRECT	protein sumoylation	RT		14	1.1	4.30E-02	8.00E-01
	GOTERM_BP_DIRECT	protein ubiquitination involved in ubiquitin-dependent protein catabolic process	RT		17	1.3	4.30E-02	8.00E-01
	GOTERM_BP_DIRECT	chemical synaptic transmission	RT		24	1.9	4.30E-02	8.00E-01
	GOTERM_BP_DIRECT	cellular response to glucagon stimulus	RT		7	0.5	4.40E-02	8.00E-01
	GOTERM_BP_DIRECT	histone H3 deacetylation	RT		5	0.4	4.50E-02	8.00E-01
	GOTERM_BP_DIRECT	intracellular estrogen receptor signaling pathway	RT		5	0.4	4.50E-02	8.00E-01
	GOTERM_BP_DIRECT	actin cytoskeleton organization	RT		15	1.2	4.50E-02	8.00E-01
	GOTERM_BP_DIRECT	homeostasis of number of cells	RT		4	0.3	4.90E-02	8.20E-01
	GOTERM_BP_DIRECT	layer formation in cerebral cortex	RT		4	0.3	4.90E-02	8.20E-01
	GOTERM_BP_DIRECT	adult walking behavior	RT		6	0.5	4.90E-02	8.20E-01
	GOTERM_BP_DIRECT	cellular response to nerve growth factor stimulus	RT		6	0.5	4.90E-02	8.20E-01
	GOTERM_BP_DIRECT	mitotic cell cycle	RT		7	0.5	4.90E-02	8.20E-01
	GOTERM_BP_DIRECT	sensory perception of pain	RT		8	0.6	5.20E-02	8.30E-01
	GOTERM_BP_DIRECT	adult locomotory behavior	RT		8	0.6	5.20E-02	8.30E-01
	GOTERM_BP_DIRECT	positive regulation of potassium ion transmembrane transporter activity	RT		3	0.2	5.40E-02	8.40E-01
	GOTERM_BP_DIRECT	positive regulation of non-canonical Wnt signaling pathway	RT		3	0.2	5.40E-02	8.40E-01
	GOTERM_BP_DIRECT	conditioned taste aversion	RT		3	0.2	5.40E-02	8.40E-01
	GOTERM_BP_DIRECT	ventral spinal cord development	RT		3	0.2	5.40E-02	8.40E-01
	GOTERM_BP_DIRECT	histone H4-K20 trimethylation	RT		3	0.2	5.40E-02	8.40E-01
	GOTERM_BP_DIRECT	long-chain fatty-acyl-CoA biosynthetic process	RT		7	0.5	5.40E-02	8.40E-01
	GOTERM_BP_DIRECT	tRNA export from nucleus	RT		6	0.5	5.50E-02	8.40E-01
	GOTERM_BP_DIRECT	regulation of membrane potential	RT		10	0.8	5.60E-02	8.40E-01
	GOTERM_BP_DIRECT	isoprenoid biosynthetic process	RT		4	0.3	5.90E-02	8.60E-01
	GOTERM_BP_DIRECT	regulation of ion transmembrane transport	RT		13	1	5.90E-02	8.60E-01
	GOTERM_BP_DIRECT	somatic stem cell population maintenance	RT		9	0.7	6.10E-02	8.60E-01
	GOTERM_BP_DIRECT	regulation of glucose transport	RT		6	0.5	6.20E-02	8.60E-01
	GOTERM_BP_DIRECT	cellular response to insulin stimulus	RT		10	0.8	6.40E-02	8.70E-01
	GOTERM_BP_DIRECT	G2/M transition of mitotic cell cycle	RT		15	1.2	6.50E-02	8.70E-01
	GOTERM_BP_DIRECT	signal transduction	RT		90	7	6.60E-02	8.70E-01
	GOTERM_BP_DIRECT	cochlea development	RT		5	0.4	6.80E-02	8.80E-01
	GOTERM_BP_DIRECT	axon extension	RT		5	0.4	6.80E-02	8.80E-01
	GOTERM_BP_DIRECT	positive regulation of telomerase RNA localization to Cajal body	RT		4	0.3	7.10E-02	8.90E-01
	GOTERM_BP_DIRECT	histone H3-K4 trimethylation	RT		4	0.3	7.10E-02	8.90E-01
	GOTERM_BP_DIRECT	cardiac muscle hypertrophy in response to stress	RT		4	0.3	7.10E-02	8.90E-01
	GOTERM_BP_DIRECT	positive regulation of microtubule polymerization	RT		4	0.3	7.10E-02	8.90E-01
	GOTERM_BP_DIRECT	sympathetic nervous system development	RT		4	0.3	7.10E-02	8.90E-01
	GOTERM_BP_DIRECT	neuromuscular process	RT		4	0.3	7.10E-02	8.90E-01
	GOTERM_BP_DIRECT	neural crest cell migration	RT		7	0.5	7.20E-02	8.90E-01
	GOTERM_BP_DIRECT	visual learning	RT		7	0.5	7.20E-02	8.90E-01
	GOTERM_BP_DIRECT	positive regulation of cation channel activity	RT		3	0.2	7.20E-02	8.90E-01
	GOTERM_BP_DIRECT	histone H3-K4 demethylation	RT		3	0.2	7.20E-02	8.90E-01
	GOTERM_BP_DIRECT	positive regulation of transcription of nuclear large rRNA transcript from RNA polymerase I promoter	RT		3	0.2	7.20E-02	8.90E-01
	GOTERM_BP_DIRECT	glial cell proliferation	RT		3	0.2	7.20E-02	8.90E-01
	GOTERM_BP_DIRECT	commissural neuron axon guidance	RT		3	0.2	7.20E-02	8.90E-01
	GOTERM_BP_DIRECT	self proteolysis	RT		3	0.2	7.20E-02	8.90E-01
	GOTERM_BP_DIRECT	negative regulation of potassium ion transmembrane transporter activity	RT		3	0.2	7.20E-02	8.90E-01
	GOTERM_BP_DIRECT	epithelial structure maintenance	RT		3	0.2	7.20E-02	8.90E-01
	GOTERM_BP_DIRECT	sister chromatid cohesion	RT		12	0.9	7.40E-02	8.90E-01
	GOTERM_BP_DIRECT	protein phosphorylation	RT		39	3	7.60E-02	9.00E-01
	GOTERM_BP_DIRECT	membrane depolarization	RT		5	0.4	7.70E-02	9.00E-01
	GOTERM_BP_DIRECT	intracellular signal transduction	RT		35	2.7	7.80E-02	9.00E-01
	GOTERM_BP_DIRECT	RNA splicing	RT		17	1.3	7.80E-02	9.00E-01
	GOTERM_BP_DIRECT	negative regulation of viral release from host cell	RT		4	0.3	8.30E-02	9.10E-01
	GOTERM_BP_DIRECT	embryonic hemopoiesis	RT		4	0.3	8.30E-02	9.10E-01
	GOTERM_BP_DIRECT	establishment of planar polarity	RT		4	0.3	8.30E-02	9.10E-01
	GOTERM_BP_DIRECT	positive regulation of Wnt signaling pathway	RT		6	0.5	8.40E-02	9.10E-01
	GOTERM_BP_DIRECT	protein K48-linked ubiquitination	RT		7	0.5	8.50E-02	9.10E-01
	GOTERM_BP_DIRECT	positive regulation of filopodium assembly	RT		5	0.4	8.70E-02	9.10E-01
	GOTERM_BP_DIRECT	adult behavior	RT		5	0.4	8.70E-02	9.10E-01
	GOTERM_BP_DIRECT	response to mechanical stimulus	RT		8	0.6	9.00E-02	9.20E-01
	GOTERM_BP_DIRECT	adherens junction organization	RT		6	0.5	9.20E-02	9.20E-01
	GOTERM_BP_DIRECT	regulation of dendrite development	RT		3	0.2	9.20E-02	9.20E-01
	GOTERM_BP_DIRECT	protein hexamerization	RT		3	0.2	9.20E-02	9.20E-01
	GOTERM_BP_DIRECT	kidney morphogenesis	RT		3	0.2	9.20E-02	9.20E-01
	GOTERM_BP_DIRECT	regulation of cardiac muscle cell action potential involved in regulation of contraction	RT		3	0.2	9.20E-02	9.20E-01
	GOTERM_BP_DIRECT	ectopic germ cell programmed cell death	RT		3	0.2	9.20E-02	9.20E-01
	GOTERM_BP_DIRECT	multicellular organism development	RT		43	3.3	9.50E-02	9.30E-01
	GOTERM_BP_DIRECT	gastrulation with mouth forming second	RT		4	0.3	9.60E-02	9.30E-01
	GOTERM_BP_DIRECT	positive regulation of histone H3-K4 methylation	RT		4	0.3	9.60E-02	9.30E-01
	GOTERM_BP_DIRECT	negative regulation of protein complex assembly	RT		4	0.3	9.60E-02	9.30E-01
	GOTERM_BP_DIRECT	positive regulation of dendrite morphogenesis	RT		4	0.3	9.60E-02	9.30E-01
	GOTERM_BP_DIRECT	cellular response to organic substance	RT		4	0.3	9.60E-02	9.30E-01
	GOTERM_BP_DIRECT	positive regulation of protein catabolic process	RT		8	0.6	9.60E-02	9.30E-01
	GOTERM_BP_DIRECT	cellular response to transforming growth factor beta stimulus	RT		7	0.5	9.90E-02	9.30E-01
