# Supplementary material for: Identification of the Molecular Events Involved in the Development of Prefrontal Cortex Through the Analysis of RNA-Seq Data From BrainSpan
Source: ASN Neuro. 2019 Jun 18;11:1759091419854627. doi: 10.1177/1759091419854627 (PMC6582306; doi:10.1177/1759091419854627)
Supplement: Supplemental Material2 - Supplemental material for Identification of the Molecular Events Involved in the Development of Prefrontal Cortex Through the Analysis of RNA-Seq Data From BrainSpan [file Supplemental_Material2.zip › VFC/VFC6/BPs & SPs-6.xlsx]

## Sheet: BPs
Sublist	Category	Term	RT	Genes	Count	%	P-Value	Benjamini
	GOTERM_BP_DIRECT	SRP-dependent cotranslational protein targeting to membrane	RT		32	4.2	6.6e-22	1.8e-18
	GOTERM_BP_DIRECT	viral transcription	RT		32	4.2	2.2e-19	3e-16
	GOTERM_BP_DIRECT	nuclear-transcribed mRNA catabolic process, nonsense-mediated decay	RT		32	4.2	1.5e-18	1.4e-15
	GOTERM_BP_DIRECT	translational initiation	RT		33	4.3	1.4e-17	9.5e-15
	GOTERM_BP_DIRECT	translation	RT		38	5	3.6e-13	2e-10
	GOTERM_BP_DIRECT	response to hypoxia	RT		31	4.1	6.3e-13	2.9e-10
	GOTERM_BP_DIRECT	extracellular matrix organization	RT		32	4.2	3.8e-12	1.5e-09
	GOTERM_BP_DIRECT	rRNA processing	RT		32	4.2	3.9e-11	1.4e-08
	GOTERM_BP_DIRECT	angiogenesis	RT		32	4.2	1.1e-10	3.5e-08
	GOTERM_BP_DIRECT	response to wounding	RT		15	2	4e-08	1.1e-05
	GOTERM_BP_DIRECT	cell adhesion	RT		41	5.4	2.5e-07	6.4e-05
	GOTERM_BP_DIRECT	oxygen transport	RT		8	1.1	3.9e-07	8.8e-05
	GOTERM_BP_DIRECT	cellular response to hormone stimulus	RT		11	1.4	3.5e-06	0.0007
	GOTERM_BP_DIRECT	negative regulation of transcription from RNA polymerase II promoter	RT		52	6.9	3.4e-06	0.00072
	GOTERM_BP_DIRECT	vasculogenesis	RT		12	1.6	4.2e-06	0.00077
	GOTERM_BP_DIRECT	cellular response to fibroblast growth factor stimulus	RT		9	1.2	8e-06	0.0014
	GOTERM_BP_DIRECT	negative regulation of apoptotic process	RT		37	4.9	9.3e-06	0.0015
	GOTERM_BP_DIRECT	cellular response to vascular endothelial growth factor stimulus	RT		8	1.1	1.1e-05	0.0017
	GOTERM_BP_DIRECT	positive regulation of angiogenesis	RT		16	2.1	1.6e-05	0.0024
	GOTERM_BP_DIRECT	platelet degranulation	RT		15	2	1.9e-05	0.0027
	GOTERM_BP_DIRECT	cytoplasmic translation	RT		8	1.1	2.1e-05	0.0027
	GOTERM_BP_DIRECT	aging	RT		19	2.5	2.9e-05	0.0037
	GOTERM_BP_DIRECT	response to cAMP	RT		10	1.3	3.3e-05	0.0039
	GOTERM_BP_DIRECT	positive regulation of transcription from RNA polymerase II promoter	RT		61	8	4.3e-05	0.0049
	GOTERM_BP_DIRECT	negative regulation of cell proliferation	RT		32	4.2	4.7e-05	0.0052
	GOTERM_BP_DIRECT	cellular response to transforming growth factor beta stimulus	RT		10	1.3	5.5e-05	0.0058
	GOTERM_BP_DIRECT	cellular response to calcium ion	RT		10	1.3	7.7e-05	0.0078
	GOTERM_BP_DIRECT	extracellular matrix disassembly	RT		12	1.6	8.4e-05	0.0082
	GOTERM_BP_DIRECT	collagen catabolic process	RT		11	1.4	9.1e-05	0.0086
	GOTERM_BP_DIRECT	transforming growth factor beta receptor signaling pathway	RT		13	1.7	0.00011	0.01
	GOTERM_BP_DIRECT	positive regulation of cell migration	RT		19	2.5	0.00012	0.011
	GOTERM_BP_DIRECT	negative regulation of cell migration	RT		13	1.7	0.00016	0.013
	GOTERM_BP_DIRECT	blood circulation	RT		9	1.2	0.00018	0.015
	GOTERM_BP_DIRECT	positive regulation of gene expression	RT		23	3	0.00021	0.017
	GOTERM_BP_DIRECT	response to mechanical stimulus	RT		10	1.3	0.00025	0.019
	GOTERM_BP_DIRECT	response to lipopolysaccharide	RT		17	2.2	0.0003	0.023
	GOTERM_BP_DIRECT	positive regulation of cell differentiation	RT		8	1.1	0.00031	0.023
	GOTERM_BP_DIRECT	female pregnancy	RT		12	1.6	0.00035	0.025
	GOTERM_BP_DIRECT	regulation of cell death	RT		5	0.7	0.00045	0.031
	GOTERM_BP_DIRECT	adrenal gland development	RT		6	0.8	0.00046	0.031
	GOTERM_BP_DIRECT	cellular response to tumor necrosis factor	RT		13	1.7	0.00061	0.04
	GOTERM_BP_DIRECT	cell-cell adhesion	RT		22	2.9	0.00086	0.055
	GOTERM_BP_DIRECT	bicarbonate transport	RT		8	1.1	0.00092	0.057
	GOTERM_BP_DIRECT	positive regulation of apoptotic process	RT		23	3	0.0013	0.081
	GOTERM_BP_DIRECT	cellular response to phorbol 13-acetate 12-myristate	RT		4	0.5	0.0015	0.086
	GOTERM_BP_DIRECT	leukocyte migration	RT		13	1.7	0.0015	0.088
	GOTERM_BP_DIRECT	response to estrogen	RT		9	1.2	0.0023	0.12
	GOTERM_BP_DIRECT	endodermal cell differentiation	RT		6	0.8	0.0025	0.13
	GOTERM_BP_DIRECT	response to progesterone	RT		7	0.9	0.0025	0.13
	GOTERM_BP_DIRECT	negative regulation of endothelial cell apoptotic process	RT		6	0.8	0.003	0.15
	GOTERM_BP_DIRECT	response to glucose	RT		9	1.2	0.003	0.15
	GOTERM_BP_DIRECT	signal transduction	RT		61	8	0.0031	0.15
	GOTERM_BP_DIRECT	negative regulation of cysteine-type endopeptidase activity involved in apoptotic process	RT		9	1.2	0.0033	0.16
	GOTERM_BP_DIRECT	negative regulation of cell death	RT		8	1.1	0.0035	0.16
	GOTERM_BP_DIRECT	liver regeneration	RT		6	0.8	0.0035	0.16
	GOTERM_BP_DIRECT	cellular response to dexamethasone stimulus	RT		6	0.8	0.0035	0.16
	GOTERM_BP_DIRECT	response to drug	RT		22	2.9	0.0035	0.16
	GOTERM_BP_DIRECT	embryo implantation	RT		7	0.9	0.0037	0.17
	GOTERM_BP_DIRECT	cellular response to cycloheximide	RT		3	0.4	0.0038	0.17
	GOTERM_BP_DIRECT	nitric oxide transport	RT		3	0.4	0.0038	0.17
	GOTERM_BP_DIRECT	negative regulation of gene expression	RT		13	1.7	0.004	0.17
	GOTERM_BP_DIRECT	face morphogenesis	RT		6	0.8	0.0041	0.17
	GOTERM_BP_DIRECT	positive regulation of nitric oxide biosynthetic process	RT		7	0.9	0.0042	0.17
	GOTERM_BP_DIRECT	positive regulation of vascular permeability	RT		4	0.5	0.0046	0.19
	GOTERM_BP_DIRECT	blood vessel endothelial cell migration	RT		4	0.5	0.0046	0.19
	GOTERM_BP_DIRECT	monocarboxylic acid transport	RT		4	0.5	0.0046	0.19
	GOTERM_BP_DIRECT	positive regulation of vasculogenesis	RT		4	0.5	0.0046	0.19
	GOTERM_BP_DIRECT	regulation of angiogenesis	RT		6	0.8	0.0047	0.19
	GOTERM_BP_DIRECT	regulation of cell shape	RT		13	1.7	0.0048	0.19
	GOTERM_BP_DIRECT	cellular response to glucocorticoid stimulus	RT		5	0.7	0.0051	0.2
	GOTERM_BP_DIRECT	positive regulation of osteoblast differentiation	RT		8	1.1	0.0057	0.21
	GOTERM_BP_DIRECT	outflow tract morphogenesis	RT		7	0.9	0.0059	0.22
	GOTERM_BP_DIRECT	regulation of sodium ion transport	RT		5	0.7	0.0062	0.22
	GOTERM_BP_DIRECT	fibrinolysis	RT		5	0.7	0.0062	0.22
	GOTERM_BP_DIRECT	cellular response to epidermal growth factor stimulus	RT		6	0.8	0.0062	0.22
	GOTERM_BP_DIRECT	cellular response to peptide	RT		4	0.5	0.0062	0.22
	GOTERM_BP_DIRECT	transcription from RNA polymerase II promoter	RT		31	4.1	0.0067	0.23
	GOTERM_BP_DIRECT	blood coagulation	RT		15	2	0.007	0.24
	GOTERM_BP_DIRECT	regulation of cell proliferation	RT		15	2	0.0073	0.24
	GOTERM_BP_DIRECT	positive regulation of odontogenesis	RT		3	0.4	0.0074	0.24
	GOTERM_BP_DIRECT	negative regulation of inflammatory response	RT		9	1.2	0.0076	0.24
	GOTERM_BP_DIRECT	negative regulation of blood coagulation	RT		4	0.5	0.0081	0.25
	GOTERM_BP_DIRECT	negative regulation of transforming growth factor beta receptor signaling pathway	RT		8	1.1	0.0081	0.25
	GOTERM_BP_DIRECT	skeletal muscle cell differentiation	RT		7	0.9	0.0081	0.25
	GOTERM_BP_DIRECT	wound healing	RT		9	1.2	0.0081	0.25
	GOTERM_BP_DIRECT	positive regulation of collagen biosynthetic process	RT		5	0.7	0.0086	0.26
	GOTERM_BP_DIRECT	regulation of blood pressure	RT		8	1.1	0.0088	0.26
	GOTERM_BP_DIRECT	response to cold	RT		6	0.8	0.009	0.26
	GOTERM_BP_DIRECT	positive regulation of peptidase activity	RT		4	0.5	0.01	0.29
	GOTERM_BP_DIRECT	negative regulation of Wnt signaling pathway	RT		7	0.9	0.011	0.3
	GOTERM_BP_DIRECT	response to cytokine	RT		7	0.9	0.011	0.3
	GOTERM_BP_DIRECT	inflammatory response	RT		24	3.2	0.011	0.3
	GOTERM_BP_DIRECT	positive regulation of endothelial cell proliferation	RT		8	1.1	0.012	0.32
	GOTERM_BP_DIRECT	regulation of systemic arterial blood pressure by endothelin	RT		3	0.4	0.012	0.32
	GOTERM_BP_DIRECT	positive regulation of endothelial cell chemotaxis by VEGF-activated vascular endothelial growth factor receptor signaling pathway	RT		3	0.4	0.012	0.32
	GOTERM_BP_DIRECT	positive regulation of transcription, DNA-templated	RT		30	4	0.012	0.32
	GOTERM_BP_DIRECT	positive regulation of fibroblast proliferation	RT		7	0.9	0.013	0.33
	GOTERM_BP_DIRECT	chemotaxis	RT		11	1.4	0.013	0.33
	GOTERM_BP_DIRECT	cell proliferation	RT		23	3	0.014	0.34
	GOTERM_BP_DIRECT	regulation of mitotic cell cycle	RT		6	0.8	0.014	0.34
	GOTERM_BP_DIRECT	negative regulation of protein ubiquitination	RT		6	0.8	0.015	0.36
	GOTERM_BP_DIRECT	negative regulation of canonical Wnt signaling pathway	RT		13	1.7	0.015	0.37
	GOTERM_BP_DIRECT	induction of positive chemotaxis	RT		4	0.5	0.015	0.37
	GOTERM_BP_DIRECT	inflammatory response to antigenic stimulus	RT		4	0.5	0.015	0.37
	GOTERM_BP_DIRECT	cell migration involved in sprouting angiogenesis	RT		4	0.5	0.015	0.37
	GOTERM_BP_DIRECT	cell-matrix adhesion	RT		9	1.2	0.016	0.37
	GOTERM_BP_DIRECT	nervous system development	RT		19	2.5	0.017	0.38
	GOTERM_BP_DIRECT	negative regulation of fat cell differentiation	RT		6	0.8	0.017	0.38
	GOTERM_BP_DIRECT	positive regulation of stress fiber assembly	RT		6	0.8	0.017	0.38
	GOTERM_BP_DIRECT	patterning of blood vessels	RT		5	0.7	0.017	0.38
	GOTERM_BP_DIRECT	regulation of transcription from RNA polymerase II promoter in response to hypoxia	RT		5	0.7	0.017	0.38
	GOTERM_BP_DIRECT	vascular smooth muscle cell development	RT		3	0.4	0.018	0.39
	GOTERM_BP_DIRECT	cellular hyperosmotic response	RT		3	0.4	0.018	0.39
	GOTERM_BP_DIRECT	regulation of transcription from RNA polymerase II promoter	RT		26	3.4	0.018	0.39
	GOTERM_BP_DIRECT	embryonic digestive tract development	RT		4	0.5	0.018	0.4
	GOTERM_BP_DIRECT	astrocyte development	RT		4	0.5	0.018	0.4
	GOTERM_BP_DIRECT	regulation of cell adhesion	RT		6	0.8	0.019	0.4
	GOTERM_BP_DIRECT	positive regulation of cell death	RT		5	0.7	0.019	0.41
	GOTERM_BP_DIRECT	positive regulation of telomerase activity	RT		5	0.7	0.019	0.41
	GOTERM_BP_DIRECT	lung development	RT		8	1.1	0.02	0.41
	GOTERM_BP_DIRECT	response to peptide hormone	RT		6	0.8	0.02	0.42
	GOTERM_BP_DIRECT	negative regulation of sequence-specific DNA binding transcription factor activity	RT		7	0.9	0.021	0.42
	GOTERM_BP_DIRECT	cAMP biosynthetic process	RT		4	0.5	0.022	0.43
	GOTERM_BP_DIRECT	cell-substrate adhesion	RT		4	0.5	0.022	0.43
	GOTERM_BP_DIRECT	response to testosterone	RT		5	0.7	0.022	0.43
	GOTERM_BP_DIRECT	cell migration	RT		13	1.7	0.022	0.43
	GOTERM_BP_DIRECT	Notch signaling pathway	RT		10	1.3	0.023	0.44
	GOTERM_BP_DIRECT	response to laminar fluid shear stress	RT		3	0.4	0.024	0.45
	GOTERM_BP_DIRECT	post-anal tail morphogenesis	RT		4	0.5	0.025	0.47
	GOTERM_BP_DIRECT	response to corticosterone	RT		4	0.5	0.025	0.47
	GOTERM_BP_DIRECT	translational elongation	RT		4	0.5	0.025	0.47
	GOTERM_BP_DIRECT	endothelial cell proliferation	RT		4	0.5	0.025	0.47
	GOTERM_BP_DIRECT	blood vessel remodeling	RT		5	0.7	0.027	0.49
	GOTERM_BP_DIRECT	regulation of cell differentiation	RT		5	0.7	0.027	0.49
	GOTERM_BP_DIRECT	regulation of neurogenesis	RT		4	0.5	0.029	0.51
	GOTERM_BP_DIRECT	negative regulation of extrinsic apoptotic signaling pathway via death domain receptors	RT		5	0.7	0.03	0.51
	GOTERM_BP_DIRECT	semaphorin-plexin signaling pathway	RT		5	0.7	0.03	0.51
	GOTERM_BP_DIRECT	positive regulation of protein kinase C signaling	RT		3	0.4	0.032	0.53
	GOTERM_BP_DIRECT	pyramidal neuron development	RT		3	0.4	0.032	0.53
	GOTERM_BP_DIRECT	blood vessel maturation	RT		3	0.4	0.032	0.53
	GOTERM_BP_DIRECT	dorsal aorta morphogenesis	RT		3	0.4	0.032	0.53
	GOTERM_BP_DIRECT	basement membrane organization	RT		3	0.4	0.032	0.53
	GOTERM_BP_DIRECT	collagen metabolic process	RT		3	0.4	0.032	0.53
	GOTERM_BP_DIRECT	negative regulation of necroptotic process	RT		3	0.4	0.032	0.53
	GOTERM_BP_DIRECT	regulation of stem cell proliferation	RT		3	0.4	0.032	0.53
	GOTERM_BP_DIRECT	positive regulation of protein metabolic process	RT		3	0.4	0.032	0.53
	GOTERM_BP_DIRECT	nuclear-transcribed mRNA catabolic process, deadenylation-dependent decay	RT		3	0.4	0.032	0.53
	GOTERM_BP_DIRECT	cellular response to laminar fluid shear stress	RT		3	0.4	0.032	0.53
	GOTERM_BP_DIRECT	paraxial mesoderm development	RT		3	0.4	0.032	0.53
	GOTERM_BP_DIRECT	positive regulation of cell proliferation	RT		26	3.4	0.032	0.53
	GOTERM_BP_DIRECT	immune response	RT		24	3.2	0.033	0.54
	GOTERM_BP_DIRECT	epithelial to mesenchymal transition	RT		5	0.7	0.033	0.54
	GOTERM_BP_DIRECT	skin development	RT		5	0.7	0.033	0.54
	GOTERM_BP_DIRECT	decidualization	RT		4	0.5	0.034	0.54
	GOTERM_BP_DIRECT	hydrogen peroxide catabolic process	RT		4	0.5	0.034	0.54
	GOTERM_BP_DIRECT	positive regulation of pri-miRNA transcription from RNA polymerase II promoter	RT		4	0.5	0.034	0.54
	GOTERM_BP_DIRECT	defense response to Gram-positive bacterium	RT		8	1.1	0.034	0.54
	GOTERM_BP_DIRECT	movement of cell or subcellular component	RT		8	1.1	0.036	0.55
	GOTERM_BP_DIRECT	response to hydrogen peroxide	RT		6	0.8	0.036	0.55
	GOTERM_BP_DIRECT	intracellular signal transduction	RT		23	3	0.036	0.55
	GOTERM_BP_DIRECT	amino acid transport	RT		5	0.7	0.036	0.55
	GOTERM_BP_DIRECT	regulation of cell cycle	RT		10	1.3	0.036	0.56
	GOTERM_BP_DIRECT	response to ethanol	RT		9	1.2	0.036	0.56
	GOTERM_BP_DIRECT	artery morphogenesis	RT		4	0.5	0.038	0.57
	GOTERM_BP_DIRECT	cellular response to cAMP	RT		6	0.8	0.039	0.57
	GOTERM_BP_DIRECT	in utero embryonic development	RT		13	1.7	0.039	0.57
	GOTERM_BP_DIRECT	multicellular organism development	RT		28	3.7	0.039	0.57
	GOTERM_BP_DIRECT	wound healing, spreading of epidermal cells	RT		3	0.4	0.04	0.57
	GOTERM_BP_DIRECT	negative regulation of cytokine-mediated signaling pathway	RT		3	0.4	0.04	0.57
	GOTERM_BP_DIRECT	ear development	RT		3	0.4	0.04	0.57
	GOTERM_BP_DIRECT	positive regulation of ceramide biosynthetic process	RT		3	0.4	0.04	0.57
	GOTERM_BP_DIRECT	SMAD protein import into nucleus	RT		3	0.4	0.04	0.57
	GOTERM_BP_DIRECT	chondrocyte proliferation	RT		3	0.4	0.04	0.57
	GOTERM_BP_DIRECT	positive regulation of protein secretion	RT		5	0.7	0.04	0.57
	GOTERM_BP_DIRECT	negative regulation of transcription, DNA-templated	RT		27	3.6	0.04	0.57
	GOTERM_BP_DIRECT	cellular response to retinoic acid	RT		7	0.9	0.04	0.57
	GOTERM_BP_DIRECT	interferon-gamma-mediated signaling pathway	RT		7	0.9	0.043	0.58
	GOTERM_BP_DIRECT	phospholipid metabolic process	RT		6	0.8	0.045	0.6
	GOTERM_BP_DIRECT	protein processing	RT		7	0.9	0.045	0.6
	GOTERM_BP_DIRECT	regulation of apoptotic process	RT		14	1.8	0.045	0.6
	GOTERM_BP_DIRECT	response to oxidative stress	RT		9	1.2	0.046	0.6
	GOTERM_BP_DIRECT	response to estradiol	RT		8	1.1	0.046	0.6
	GOTERM_BP_DIRECT	lipoprotein metabolic process	RT		5	0.7	0.047	0.61
	GOTERM_BP_DIRECT	blood vessel development	RT		5	0.7	0.047	0.61
	GOTERM_BP_DIRECT	fat cell differentiation	RT		7	0.9	0.048	0.61
	GOTERM_BP_DIRECT	positive regulation of glial cell proliferation	RT		3	0.4	0.048	0.61
	GOTERM_BP_DIRECT	positive regulation of mitochondrial depolarization	RT		3	0.4	0.048	0.61
	GOTERM_BP_DIRECT	bleb assembly	RT		3	0.4	0.048	0.61
	GOTERM_BP_DIRECT	negative regulation of phagocytosis	RT		3	0.4	0.048	0.61
	GOTERM_BP_DIRECT	negative regulation of myoblast differentiation	RT		4	0.5	0.048	0.61
	GOTERM_BP_DIRECT	hippocampus development	RT		6	0.8	0.051	0.62
	GOTERM_BP_DIRECT	cell growth	RT		6	0.8	0.051	0.62
	GOTERM_BP_DIRECT	circadian rhythm	RT		7	0.9	0.053	0.64
	GOTERM_BP_DIRECT	cell motility	RT		4	0.5	0.054	0.64
	GOTERM_BP_DIRECT	cellular response to hydrogen peroxide	RT		6	0.8	0.054	0.64
	GOTERM_BP_DIRECT	positive regulation of cAMP biosynthetic process	RT		5	0.7	0.055	0.64
	GOTERM_BP_DIRECT	erythrocyte differentiation	RT		5	0.7	0.055	0.64
	GOTERM_BP_DIRECT	BMP signaling pathway	RT		7	0.9	0.056	0.65
	GOTERM_BP_DIRECT	negative regulation of epithelial cell differentiation	RT		3	0.4	0.058	0.66
	GOTERM_BP_DIRECT	negative regulation of cell migration involved in sprouting angiogenesis	RT		3	0.4	0.058	0.66
	GOTERM_BP_DIRECT	endothelial cell morphogenesis	RT		3	0.4	0.058	0.66
	GOTERM_BP_DIRECT	immunoglobulin mediated immune response	RT		3	0.4	0.058	0.66
	GOTERM_BP_DIRECT	plasma membrane lactate transport	RT		3	0.4	0.058	0.66
	GOTERM_BP_DIRECT	cellular response to hypoxia	RT		8	1.1	0.059	0.66
	GOTERM_BP_DIRECT	membrane depolarization	RT		4	0.5	0.06	0.67
	GOTERM_BP_DIRECT	leukocyte cell-cell adhesion	RT		4	0.5	0.06	0.67
	GOTERM_BP_DIRECT	sprouting angiogenesis	RT		4	0.5	0.06	0.67
	GOTERM_BP_DIRECT	inactivation of MAPK activity	RT		4	0.5	0.06	0.67
	GOTERM_BP_DIRECT	hemopoiesis	RT		6	0.8	0.061	0.67
	GOTERM_BP_DIRECT	ovarian follicle development	RT		5	0.7	0.064	0.69
	GOTERM_BP_DIRECT	positive regulation of epithelial cell proliferation	RT		6	0.8	0.065	0.69
	GOTERM_BP_DIRECT	negative regulation of axon extension involved in axon guidance	RT		4	0.5	0.066	0.69
	GOTERM_BP_DIRECT	cellular homeostasis	RT		3	0.4	0.068	0.7
	GOTERM_BP_DIRECT	T-helper 1 type immune response	RT		3	0.4	0.068	0.7
	GOTERM_BP_DIRECT	negative regulation of vascular permeability	RT		3	0.4	0.068	0.7
	GOTERM_BP_DIRECT	3'-UTR-mediated mRNA destabilization	RT		3	0.4	0.068	0.7
	GOTERM_BP_DIRECT	cell junction assembly	RT		3	0.4	0.068	0.7
	GOTERM_BP_DIRECT	heart development	RT		12	1.6	0.068	0.7
	GOTERM_BP_DIRECT	receptor internalization	RT		5	0.7	0.069	0.7
	GOTERM_BP_DIRECT	regulation of cell growth	RT		7	0.9	0.069	0.7
	GOTERM_BP_DIRECT	positive regulation of intracellular mRNA localization	RT		2	0.3	0.071	0.71
	GOTERM_BP_DIRECT	positive regulation of interleukin-1 beta biosynthetic process	RT		2	0.3	0.071	0.71
	GOTERM_BP_DIRECT	carbon dioxide transmembrane transport	RT		2	0.3	0.071	0.71
	GOTERM_BP_DIRECT	regulation of the force of heart contraction by chemical signal	RT		2	0.3	0.071	0.71
	GOTERM_BP_DIRECT	negative regulation of muscle hyperplasia	RT		2	0.3	0.071	0.71
	GOTERM_BP_DIRECT	regulation of epithelial to mesenchymal transition involved in endocardial cushion formation	RT		2	0.3	0.071	0.71
	GOTERM_BP_DIRECT	detection of hypoxia	RT		2	0.3	0.071	0.71
	GOTERM_BP_DIRECT	regulation of keratinocyte apoptotic process	RT		2	0.3	0.071	0.71
	GOTERM_BP_DIRECT	chronological cell aging	RT		2	0.3	0.071	0.71
	GOTERM_BP_DIRECT	positive regulation of mRNA endonucleolytic cleavage involved in unfolded protein response	RT		2	0.3	0.071	0.71
	GOTERM_BP_DIRECT	cellular response to erythropoietin	RT		2	0.3	0.071	0.71
	GOTERM_BP_DIRECT	positive regulation of endoribonuclease activity	RT		2	0.3	0.071	0.71
	GOTERM_BP_DIRECT	nuclear-transcribed mRNA catabolic process, deadenylation-independent decay	RT		2	0.3	0.071	0.71
	GOTERM_BP_DIRECT	negative regulation of endopeptidase activity	RT		9	1.2	0.072	0.71
	GOTERM_BP_DIRECT	odontogenesis	RT		4	0.5	0.072	0.71
	GOTERM_BP_DIRECT	SMAD protein signal transduction	RT		6	0.8	0.073	0.71
	GOTERM_BP_DIRECT	single organismal cell-cell adhesion	RT		8	1.1	0.073	0.71
	GOTERM_BP_DIRECT	antibacterial humoral response	RT		5	0.7	0.073	0.71
	GOTERM_BP_DIRECT	cell differentiation	RT		24	3.2	0.076	0.72
	GOTERM_BP_DIRECT	neutral amino acid transport	RT		3	0.4	0.078	0.73
	GOTERM_BP_DIRECT	negative regulation of calcium ion transport	RT		3	0.4	0.078	0.73
	GOTERM_BP_DIRECT	response to yeast	RT		3	0.4	0.078	0.73
	GOTERM_BP_DIRECT	eyelid development in camera-type eye	RT		3	0.4	0.078	0.73
	GOTERM_BP_DIRECT	negative regulation by host of viral transcription	RT		3	0.4	0.078	0.73
	GOTERM_BP_DIRECT	negative regulation of nitric oxide biosynthetic process	RT		3	0.4	0.078	0.73
	GOTERM_BP_DIRECT	cellular response to growth factor stimulus	RT		5	0.7	0.078	0.73
	GOTERM_BP_DIRECT	positive regulation of actin filament polymerization	RT		5	0.7	0.078	0.73
	GOTERM_BP_DIRECT	activation of protein kinase activity	RT		5	0.7	0.078	0.73
	GOTERM_BP_DIRECT	response to radiation	RT		4	0.5	0.079	0.73
	GOTERM_BP_DIRECT	regulation of mRNA stability	RT		8	1.1	0.079	0.73
	GOTERM_BP_DIRECT	osteoblast differentiation	RT		8	1.1	0.082	0.74
	GOTERM_BP_DIRECT	peptidyl-serine phosphorylation	RT		9	1.2	0.083	0.74
	GOTERM_BP_DIRECT	positive regulation of endothelial cell migration	RT		5	0.7	0.083	0.74
	GOTERM_BP_DIRECT	cell fate commitment	RT		5	0.7	0.083	0.74
	GOTERM_BP_DIRECT	brain development	RT		12	1.6	0.084	0.74
	GOTERM_BP_DIRECT	positive regulation of vasodilation	RT		4	0.5	0.085	0.75
	GOTERM_BP_DIRECT	endothelial cell migration	RT		4	0.5	0.085	0.75
	GOTERM_BP_DIRECT	intrinsic apoptotic signaling pathway in response to DNA damage	RT		5	0.7	0.089	0.76
	GOTERM_BP_DIRECT	positive regulation of cell division	RT		5	0.7	0.089	0.76
	GOTERM_BP_DIRECT	response to biotic stimulus	RT		3	0.4	0.089	0.76
	GOTERM_BP_DIRECT	negative regulation of oxidative stress-induced intrinsic apoptotic signaling pathway	RT		3	0.4	0.089	0.76
	GOTERM_BP_DIRECT	positive regulation of nuclear-transcribed mRNA catabolic process, deadenylation-dependent decay	RT		3	0.4	0.089	0.76
	GOTERM_BP_DIRECT	negative regulation of blood vessel endothelial cell migration	RT		3	0.4	0.089	0.76
	GOTERM_BP_DIRECT	positive regulation of pathway-restricted SMAD protein phosphorylation	RT		5	0.7	0.094	0.77
	GOTERM_BP_DIRECT	protein autophosphorylation	RT		11	1.4	0.094	0.78
	GOTERM_BP_DIRECT	response to amphetamine	RT		4	0.5	0.1	0.79

## Sheet: SPs
Sublist	Category	Term	RT	Genes	Count	%	P-Value	Benjamini
	KEGG_PATHWAY	Ribosome	RT		32	4.2	1.2e-15	2.7e-13
	KEGG_PATHWAY	PI3K-Akt signaling pathway	RT		35	4.6	1e-06	0.00012
	KEGG_PATHWAY	ECM-receptor interaction	RT		16	2.1	1.7e-06	0.00013
	KEGG_PATHWAY	Focal adhesion	RT		25	3.3	2.5e-06	0.00014
	KEGG_PATHWAY	MAPK signaling pathway	RT		25	3.3	9.2e-05	0.0041
	KEGG_PATHWAY	HTLV-I infection	RT		24	3.2	0.00026	0.0096
	KEGG_PATHWAY	HIF-1 signaling pathway	RT		13	1.7	0.00056	0.018
	KEGG_PATHWAY	Rheumatoid arthritis	RT		11	1.4	0.0028	0.076
	KEGG_PATHWAY	Proteoglycans in cancer	RT		18	2.4	0.003	0.072
	KEGG_PATHWAY	Malaria	RT		8	1.1	0.0033	0.072
	KEGG_PATHWAY	Amoebiasis	RT		12	1.6	0.0036	0.071
	KEGG_PATHWAY	Complement and coagulation cascades	RT		9	1.2	0.0064	0.11
	KEGG_PATHWAY	Pathways in cancer	RT		27	3.6	0.0088	0.14
	KEGG_PATHWAY	Protein digestion and absorption	RT		10	1.3	0.009	0.13
	KEGG_PATHWAY	Toxoplasmosis	RT		11	1.4	0.021	0.27
	KEGG_PATHWAY	VEGF signaling pathway	RT		7	0.9	0.036	0.4
	KEGG_PATHWAY	Hippo signaling pathway	RT		12	1.6	0.042	0.43
	KEGG_PATHWAY	African trypanosomiasis	RT		5	0.7	0.043	0.42
	KEGG_PATHWAY	Epstein-Barr virus infection	RT		14	1.8	0.044	0.4
	KEGG_PATHWAY	Notch signaling pathway	RT		6	0.8	0.044	0.41
	KEGG_PATHWAY	Rap1 signaling pathway	RT		15	2	0.045	0.39
	KEGG_PATHWAY	TGF-beta signaling pathway	RT		8	1.1	0.053	0.43
	KEGG_PATHWAY	Hematopoietic cell lineage	RT		8	1.1	0.056	0.43
	KEGG_PATHWAY	Signaling pathways regulating pluripotency of stem cells	RT		11	1.4	0.057	0.42
	KEGG_PATHWAY	TNF signaling pathway	RT		9	1.2	0.065	0.45
	KEGG_PATHWAY	Staphylococcus aureus infection	RT		6	0.8	0.066	0.45
	KEGG_PATHWAY	Legionellosis	RT		6	0.8	0.066	0.45
	KEGG_PATHWAY	Bladder cancer	RT		5	0.7	0.083	0.49
	KEGG_PATHWAY	Pertussis	RT		7	0.9	0.083	0.5
	KEGG_PATHWAY	Cytokine-cytokine receptor interaction	RT		15	2	0.083	0.51
