# Supplementary material for: Identification of the Molecular Events Involved in the Development of Prefrontal Cortex Through the Analysis of RNA-Seq Data From BrainSpan
Source: ASN Neuro. 2019 Jun 18;11:1759091419854627. doi: 10.1177/1759091419854627 (PMC6582306; doi:10.1177/1759091419854627)
Supplement: Supplemental Material2 - Supplemental material for Identification of the Molecular Events Involved in the Development of Prefrontal Cortex Through the Analysis of RNA-Seq Data From BrainSpan [file Supplemental_Material2.zip › VFC/VFC7/BPs & SPs-7.xlsx]

## Sheet: BPs
ublist	Category	Term	RT	Genes	Count	%	P-Value	Benjamini
	GOTERM_BP_DIRECT	cell adhesion	RT		54	5.7	1.3e-09	4.6e-06
	GOTERM_BP_DIRECT	oligodendrocyte differentiation	RT		12	1.3	5.5e-09	5e-06
	GOTERM_BP_DIRECT	response to wounding	RT		18	1.9	2.9e-09	5.2e-06
	GOTERM_BP_DIRECT	angiogenesis	RT		34	3.6	4.5e-09	5.4e-06
	GOTERM_BP_DIRECT	extracellular matrix organization	RT		31	3.3	1e-08	7.4e-06
	GOTERM_BP_DIRECT	positive regulation of cell migration	RT		29	3.1	3.6e-08	1.9e-05
	GOTERM_BP_DIRECT	response to hypoxia	RT		28	3	3.3e-08	2e-05
	GOTERM_BP_DIRECT	positive regulation of cell proliferation	RT		50	5.3	1.1e-07	4.8e-05
	GOTERM_BP_DIRECT	vasculogenesis	RT		15	1.6	2.1e-07	7.4e-05
	GOTERM_BP_DIRECT	endodermal cell differentiation	RT		11	1.2	2e-07	8e-05
	GOTERM_BP_DIRECT	cell migration	RT		26	2.8	4.7e-07	0.00016
	GOTERM_BP_DIRECT	positive regulation of epithelial cell proliferation	RT		15	1.6	5.2e-07	0.00016
	GOTERM_BP_DIRECT	regulation of cell shape	RT		23	2.4	5.9e-07	0.00016
	GOTERM_BP_DIRECT	negative regulation of neuron differentiation	RT		14	1.5	1.4e-06	0.00036
	GOTERM_BP_DIRECT	negative regulation of cell proliferation	RT		42	4.4	1.8e-06	0.00042
	GOTERM_BP_DIRECT	wound healing	RT		16	1.7	4e-06	0.00089
	GOTERM_BP_DIRECT	homophilic cell adhesion via plasma membrane adhesion molecules	RT		23	2.4	4.7e-06	0.001
	GOTERM_BP_DIRECT	response to drug	RT		34	3.6	6.7e-06	0.0013
	GOTERM_BP_DIRECT	substrate adhesion-dependent cell spreading	RT		11	1.2	7e-06	0.0013
	GOTERM_BP_DIRECT	dermatan sulfate biosynthetic process	RT		7	0.7	7.6e-06	0.0014
	GOTERM_BP_DIRECT	somatic stem cell population maintenance	RT		14	1.5	8.3e-06	0.0014
	GOTERM_BP_DIRECT	positive regulation of cell division	RT		12	1.3	8.4e-06	0.0014
	GOTERM_BP_DIRECT	lung development	RT		15	1.6	1e-05	0.0016
	GOTERM_BP_DIRECT	cellular response to transforming growth factor beta stimulus	RT		12	1.3	1.3e-05	0.0019
	GOTERM_BP_DIRECT	positive regulation of epithelial to mesenchymal transition	RT		10	1.1	1.5e-05	0.0021
	GOTERM_BP_DIRECT	response to estradiol	RT		16	1.7	2e-05	0.0028
	GOTERM_BP_DIRECT	chondroitin sulfate catabolic process	RT		7	0.7	2.3e-05	0.003
	GOTERM_BP_DIRECT	positive regulation of angiogenesis	RT		18	1.9	2.5e-05	0.0033
	GOTERM_BP_DIRECT	positive regulation of transcription from RNA polymerase II promoter	RT		75	7.9	3.3e-05	0.0041
	GOTERM_BP_DIRECT	positive regulation of gene expression	RT		29	3.1	4.3e-05	0.0046
	GOTERM_BP_DIRECT	glycosaminoglycan metabolic process	RT		9	1	4e-05	0.0047
	GOTERM_BP_DIRECT	myelination	RT		11	1.2	4.3e-05	0.0047
	GOTERM_BP_DIRECT	negative regulation of cell adhesion	RT		10	1.1	4e-05	0.0048
	GOTERM_BP_DIRECT	positive regulation of phosphatidylinositol 3-kinase signaling	RT		13	1.4	4.3e-05	0.0048
	GOTERM_BP_DIRECT	oligodendrocyte development	RT		8	0.8	6.2e-05	0.0063
	GOTERM_BP_DIRECT	response to progesterone	RT		10	1.1	6.3e-05	0.0063
	GOTERM_BP_DIRECT	inner ear development	RT		10	1.1	9.5e-05	0.0085
	GOTERM_BP_DIRECT	positive regulation of transcription, DNA-templated	RT		45	4.8	9.4e-05	0.0086
	GOTERM_BP_DIRECT	Notch signaling pathway	RT		17	1.8	9.2e-05	0.0087
	GOTERM_BP_DIRECT	epithelial cell differentiation	RT		13	1.4	9.1e-05	0.0088
	GOTERM_BP_DIRECT	chondroitin sulfate biosynthetic process	RT		8	0.8	0.00011	0.0095
	GOTERM_BP_DIRECT	semaphorin-plexin signaling pathway	RT		9	1	0.00011	0.0097
	GOTERM_BP_DIRECT	central nervous system development	RT		17	1.8	0.00015	0.012
	GOTERM_BP_DIRECT	central nervous system myelination	RT		5	0.5	0.00015	0.013
	GOTERM_BP_DIRECT	regulation of blood pressure	RT		12	1.3	0.0002	0.016
	GOTERM_BP_DIRECT	neural crest cell migration	RT		10	1.1	0.0002	0.016
	GOTERM_BP_DIRECT	extracellular matrix disassembly	RT		13	1.4	0.0002	0.016
	GOTERM_BP_DIRECT	BMP signaling pathway	RT		13	1.4	0.0002	0.016
	GOTERM_BP_DIRECT	single organismal cell-cell adhesion	RT		15	1.6	0.00026	0.019
	GOTERM_BP_DIRECT	negative regulation of blood vessel endothelial cell migration	RT		6	0.6	0.00032	0.023
	GOTERM_BP_DIRECT	hair follicle development	RT		9	1	0.00032	0.023
	GOTERM_BP_DIRECT	transforming growth factor beta receptor signaling pathway	RT		14	1.5	0.00035	0.024
	GOTERM_BP_DIRECT	eye development	RT		8	0.8	0.00039	0.026
	GOTERM_BP_DIRECT	neural tube development	RT		8	0.8	0.00039	0.026
	GOTERM_BP_DIRECT	heart development	RT		21	2.2	0.00039	0.026
	GOTERM_BP_DIRECT	positive regulation of osteoblast differentiation	RT		11	1.2	0.00044	0.029
	GOTERM_BP_DIRECT	nervous system development	RT		28	3	0.00048	0.031
	GOTERM_BP_DIRECT	cellular response to hypoxia	RT		14	1.5	0.00053	0.033
	GOTERM_BP_DIRECT	positive regulation of collagen biosynthetic process	RT		7	0.7	0.00053	0.034
	GOTERM_BP_DIRECT	negative regulation of myoblast differentiation	RT		7	0.7	0.00053	0.034
	GOTERM_BP_DIRECT	endocardial cushion morphogenesis	RT		6	0.6	0.00064	0.039
	GOTERM_BP_DIRECT	peripheral nervous system development	RT		7	0.7	0.00068	0.041
	GOTERM_BP_DIRECT	skeletal system development	RT		17	1.8	0.0007	0.041
	GOTERM_BP_DIRECT	negative regulation of gene expression	RT		17	1.8	0.0007	0.041
	GOTERM_BP_DIRECT	protein kinase B signaling	RT		8	0.8	0.00071	0.041
	GOTERM_BP_DIRECT	negative regulation of transcription from RNA polymerase II promoter	RT		54	5.7	0.00078	0.044
	GOTERM_BP_DIRECT	signal transduction	RT		79	8.4	0.00081	0.044
	GOTERM_BP_DIRECT	glial cell migration	RT		5	0.5	0.00081	0.045
	GOTERM_BP_DIRECT	cell chemotaxis	RT		11	1.2	0.00084	0.046
	GOTERM_BP_DIRECT	epithelial to mesenchymal transition	RT		8	0.8	0.00086	0.046
	GOTERM_BP_DIRECT	cell-substrate adhesion	RT		6	0.6	0.00087	0.046
	GOTERM_BP_DIRECT	gamma-aminobutyric acid transport	RT		4	0.4	0.00096	0.05
	GOTERM_BP_DIRECT	transport	RT		31	3.3	0.001	0.052
	GOTERM_BP_DIRECT	cell growth	RT		10	1.1	0.0011	0.055
	GOTERM_BP_DIRECT	cell-cell junction assembly	RT		6	0.6	0.0012	0.057
	GOTERM_BP_DIRECT	cell surface receptor signaling pathway	RT		26	2.8	0.0012	0.058
	GOTERM_BP_DIRECT	bone remodeling	RT		5	0.5	0.0012	0.058
	GOTERM_BP_DIRECT	in utero embryonic development	RT		20	2.1	0.0013	0.061
	GOTERM_BP_DIRECT	positive regulation of peptidyl-tyrosine phosphorylation	RT		12	1.3	0.0015	0.07
	GOTERM_BP_DIRECT	positive regulation of pathway-restricted SMAD protein phosphorylation	RT		9	1	0.0016	0.074
	GOTERM_BP_DIRECT	canonical Wnt signaling pathway	RT		12	1.3	0.0017	0.075
	GOTERM_BP_DIRECT	ureteric bud development	RT		8	0.8	0.0017	0.076
	GOTERM_BP_DIRECT	leukocyte migration	RT		15	1.6	0.0017	0.076
	GOTERM_BP_DIRECT	positive regulation of catenin import into nucleus	RT		5	0.5	0.0018	0.076
	GOTERM_BP_DIRECT	heart valve morphogenesis	RT		4	0.4	0.0019	0.079
	GOTERM_BP_DIRECT	endothelium development	RT		4	0.4	0.0019	0.079
	GOTERM_BP_DIRECT	glutamate biosynthetic process	RT		4	0.4	0.0019	0.079
	GOTERM_BP_DIRECT	aging	RT		18	1.9	0.002	0.082
	GOTERM_BP_DIRECT	positive regulation of vasodilation	RT		7	0.7	0.002	0.082
	GOTERM_BP_DIRECT	liver regeneration	RT		7	0.7	0.002	0.082
	GOTERM_BP_DIRECT	response to toxic substance	RT		12	1.3	0.002	0.083
	GOTERM_BP_DIRECT	fat cell differentiation	RT		11	1.2	0.0021	0.085
	GOTERM_BP_DIRECT	peptidyl-tyrosine phosphorylation	RT		17	1.8	0.0023	0.09
	GOTERM_BP_DIRECT	neural tube closure	RT		11	1.2	0.0031	0.12
	GOTERM_BP_DIRECT	negative regulation of glial cell proliferation	RT		4	0.4	0.0031	0.12
	GOTERM_BP_DIRECT	salivary gland morphogenesis	RT		4	0.4	0.0031	0.12
	GOTERM_BP_DIRECT	retina vasculature development in camera-type eye	RT		4	0.4	0.0031	0.12
	GOTERM_BP_DIRECT	blood vessel endothelial cell proliferation involved in sprouting angiogenesis	RT		4	0.4	0.0031	0.12
	GOTERM_BP_DIRECT	cell-matrix adhesion	RT		12	1.3	0.0032	0.12
	GOTERM_BP_DIRECT	positive regulation of neuron differentiation	RT		11	1.2	0.0034	0.13
	GOTERM_BP_DIRECT	osteoblast differentiation	RT		13	1.4	0.0035	0.13
	GOTERM_BP_DIRECT	phospholipid metabolic process	RT		9	1	0.0035	0.13
	GOTERM_BP_DIRECT	positive regulation of fibroblast proliferation	RT		9	1	0.0035	0.13
	GOTERM_BP_DIRECT	positive regulation of ERK1 and ERK2 cascade	RT		18	1.9	0.0036	0.13
	GOTERM_BP_DIRECT	brain development	RT		19	2	0.0037	0.13
	GOTERM_BP_DIRECT	positive regulation of sequence-specific DNA binding transcription factor activity	RT		13	1.4	0.0037	0.13
	GOTERM_BP_DIRECT	positive regulation of epithelial cell migration	RT		7	0.7	0.0039	0.14
	GOTERM_BP_DIRECT	fatty acid beta-oxidation	RT		8	0.8	0.0041	0.14
	GOTERM_BP_DIRECT	response to peptide hormone	RT		8	0.8	0.0041	0.14
	GOTERM_BP_DIRECT	positive regulation of cellular protein metabolic process	RT		5	0.5	0.0043	0.15
	GOTERM_BP_DIRECT	embryonic digit morphogenesis	RT		9	1	0.0044	0.15
	GOTERM_BP_DIRECT	glutathione metabolic process	RT		9	1	0.0044	0.15
	GOTERM_BP_DIRECT	negative regulation of epithelial cell proliferation	RT		9	1	0.0044	0.15
	GOTERM_BP_DIRECT	cell motility	RT		6	0.6	0.0045	0.15
	GOTERM_BP_DIRECT	ERK1 and ERK2 cascade	RT		6	0.6	0.0045	0.15
	GOTERM_BP_DIRECT	negative chemotaxis	RT		7	0.7	0.0046	0.15
	GOTERM_BP_DIRECT	lung alveolus development	RT		7	0.7	0.0046	0.15
	GOTERM_BP_DIRECT	positive regulation of cell cycle	RT		7	0.7	0.0046	0.15
	GOTERM_BP_DIRECT	chemotaxis	RT		14	1.5	0.0048	0.16
	GOTERM_BP_DIRECT	paraxial mesoderm development	RT		4	0.4	0.0048	0.16
	GOTERM_BP_DIRECT	positive regulation of phospholipase activity	RT		4	0.4	0.0048	0.16
	GOTERM_BP_DIRECT	blood vessel maturation	RT		4	0.4	0.0048	0.16
	GOTERM_BP_DIRECT	ovulation cycle	RT		4	0.4	0.0048	0.16
	GOTERM_BP_DIRECT	fusion of virus membrane with host plasma membrane	RT		4	0.4	0.0048	0.16
	GOTERM_BP_DIRECT	stem cell proliferation	RT		4	0.4	0.0048	0.16
	GOTERM_BP_DIRECT	astrocyte differentiation	RT		4	0.4	0.0048	0.16
	GOTERM_BP_DIRECT	neuron differentiation	RT		12	1.3	0.0049	0.16
	GOTERM_BP_DIRECT	cellular response to retinoic acid	RT		10	1.1	0.0053	0.17
	GOTERM_BP_DIRECT	amino acid transport	RT		7	0.7	0.0053	0.17
	GOTERM_BP_DIRECT	retina development in camera-type eye	RT		9	1	0.0054	0.17
	GOTERM_BP_DIRECT	leukocyte cell-cell adhesion	RT		6	0.6	0.0055	0.17
	GOTERM_BP_DIRECT	regulation of ERK1 and ERK2 cascade	RT		6	0.6	0.0055	0.17
	GOTERM_BP_DIRECT	positive regulation of neural precursor cell proliferation	RT		5	0.5	0.0056	0.17
	GOTERM_BP_DIRECT	cellular response to mechanical stimulus	RT		10	1.1	0.0058	0.17
	GOTERM_BP_DIRECT	positive regulation of protein kinase B signaling	RT		11	1.2	0.0059	0.17
	GOTERM_BP_DIRECT	regulation of actin cytoskeleton organization	RT		8	0.8	0.006	0.17
	GOTERM_BP_DIRECT	cellular response to amino acid stimulus	RT		8	0.8	0.006	0.17
	GOTERM_BP_DIRECT	cartilage development	RT		9	1	0.006	0.18
	GOTERM_BP_DIRECT	cell maturation	RT		7	0.7	0.0061	0.18
	GOTERM_BP_DIRECT	retinal rod cell differentiation	RT		3	0.3	0.0064	0.18
	GOTERM_BP_DIRECT	morphogenesis of a branching epithelium	RT		3	0.3	0.0064	0.18
	GOTERM_BP_DIRECT	negative regulation of axon extension involved in axon guidance	RT		6	0.6	0.0065	0.18
	GOTERM_BP_DIRECT	cell cycle arrest	RT		15	1.6	0.0065	0.18
	GOTERM_BP_DIRECT	neuron projection morphogenesis	RT		8	0.8	0.0067	0.18
	GOTERM_BP_DIRECT	positive regulation of smooth muscle cell proliferation	RT		9	1	0.0067	0.19
	GOTERM_BP_DIRECT	somatic stem cell division	RT		4	0.4	0.007	0.19
	GOTERM_BP_DIRECT	Bergmann glial cell differentiation	RT		4	0.4	0.007	0.19
	GOTERM_BP_DIRECT	positive regulation of phospholipase C activity	RT		4	0.4	0.007	0.19
	GOTERM_BP_DIRECT	positive regulation of execution phase of apoptosis	RT		4	0.4	0.007	0.19
	GOTERM_BP_DIRECT	SMAD protein import into nucleus	RT		4	0.4	0.007	0.19
	GOTERM_BP_DIRECT	negative regulation of stem cell differentiation	RT		4	0.4	0.007	0.19
	GOTERM_BP_DIRECT	positive regulation of superoxide anion generation	RT		4	0.4	0.007	0.19
	GOTERM_BP_DIRECT	notochord development	RT		4	0.4	0.007	0.19
	GOTERM_BP_DIRECT	dentate gyrus development	RT		5	0.5	0.007	0.19
	GOTERM_BP_DIRECT	phosphatidylinositol 3-kinase signaling	RT		6	0.6	0.0077	0.2
	GOTERM_BP_DIRECT	odontogenesis	RT		6	0.6	0.0077	0.2
	GOTERM_BP_DIRECT	hippo signaling	RT		6	0.6	0.0077	0.2
	GOTERM_BP_DIRECT	positive regulation of cell-substrate adhesion	RT		7	0.7	0.008	0.21
	GOTERM_BP_DIRECT	SMAD protein signal transduction	RT		9	1	0.0082	0.21
	GOTERM_BP_DIRECT	Rho protein signal transduction	RT		8	0.8	0.0084	0.22
	GOTERM_BP_DIRECT	cellular response to extracellular stimulus	RT		5	0.5	0.0087	0.22
	GOTERM_BP_DIRECT	negative regulation of apoptotic process	RT		34	3.6	0.0089	0.22
	GOTERM_BP_DIRECT	negative regulation of osteoblast differentiation	RT		7	0.7	0.0091	0.23
	GOTERM_BP_DIRECT	negative regulation of neuron apoptotic process	RT		14	1.5	0.0092	0.23
	GOTERM_BP_DIRECT	membranous septum morphogenesis	RT		4	0.4	0.0096	0.24
	GOTERM_BP_DIRECT	pulmonary valve morphogenesis	RT		4	0.4	0.0096	0.24
	GOTERM_BP_DIRECT	sensory perception of sound	RT		14	1.5	0.0097	0.24
	GOTERM_BP_DIRECT	cellular response to insulin stimulus	RT		10	1.1	0.0098	0.24
	GOTERM_BP_DIRECT	negative regulation of endothelial cell proliferation	RT		6	0.6	0.01	0.25
	GOTERM_BP_DIRECT	cellular response to dexamethasone stimulus	RT		6	0.6	0.01	0.25
	GOTERM_BP_DIRECT	negative regulation of smoothened signaling pathway	RT		5	0.5	0.011	0.25
	GOTERM_BP_DIRECT	positive regulation of branching involved in ureteric bud morphogenesis	RT		5	0.5	0.011	0.25
	GOTERM_BP_DIRECT	regulation of phosphatidylinositol 3-kinase signaling	RT		10	1.1	0.011	0.25
	GOTERM_BP_DIRECT	phosphatidylinositol-mediated signaling	RT		12	1.3	0.011	0.25
	GOTERM_BP_DIRECT	face morphogenesis	RT		6	0.6	0.012	0.27
	GOTERM_BP_DIRECT	positive regulation of extracellular matrix assembly	RT		3	0.3	0.012	0.28
	GOTERM_BP_DIRECT	glutamate catabolic process	RT		3	0.3	0.012	0.28
	GOTERM_BP_DIRECT	cell migration involved in endocardial cushion formation	RT		3	0.3	0.012	0.28
	GOTERM_BP_DIRECT	skeletal muscle satellite cell differentiation	RT		3	0.3	0.012	0.28
	GOTERM_BP_DIRECT	negative regulation of photoreceptor cell differentiation	RT		3	0.3	0.012	0.28
	GOTERM_BP_DIRECT	positive regulation of odontogenesis	RT		3	0.3	0.012	0.28
	GOTERM_BP_DIRECT	retinal blood vessel morphogenesis	RT		3	0.3	0.012	0.28
	GOTERM_BP_DIRECT	citrate transport	RT		3	0.3	0.012	0.28
	GOTERM_BP_DIRECT	extracellular matrix-cell signaling	RT		3	0.3	0.012	0.28
	GOTERM_BP_DIRECT	negative regulation of mitotic cell cycle phase transition	RT		3	0.3	0.012	0.28
	GOTERM_BP_DIRECT	frontal suture morphogenesis	RT		3	0.3	0.012	0.28
	GOTERM_BP_DIRECT	viral entry into host cell	RT		10	1.1	0.012	0.28
	GOTERM_BP_DIRECT	negative regulation of cell cycle arrest	RT		5	0.5	0.013	0.28
	GOTERM_BP_DIRECT	positive regulation of neuroblast proliferation	RT		5	0.5	0.013	0.28
	GOTERM_BP_DIRECT	response to steroid hormone	RT		5	0.5	0.013	0.28
	GOTERM_BP_DIRECT	regulation of transforming growth factor beta receptor signaling pathway	RT		5	0.5	0.013	0.28
	GOTERM_BP_DIRECT	negative regulation of epithelial cell differentiation	RT		4	0.4	0.013	0.28
	GOTERM_BP_DIRECT	cell activation	RT		4	0.4	0.013	0.28
	GOTERM_BP_DIRECT	positive regulation of osteoblast proliferation	RT		4	0.4	0.013	0.28
	GOTERM_BP_DIRECT	cellular response to peptide	RT		4	0.4	0.013	0.28
	GOTERM_BP_DIRECT	branching involved in salivary gland morphogenesis	RT		4	0.4	0.013	0.28
	GOTERM_BP_DIRECT	neurogenesis	RT		7	0.7	0.013	0.28
	GOTERM_BP_DIRECT	negative regulation of fat cell differentiation	RT		7	0.7	0.013	0.28
	GOTERM_BP_DIRECT	oxidation-reduction process	RT		41	4.3	0.013	0.28
	GOTERM_BP_DIRECT	negative regulation of cell migration	RT		11	1.2	0.014	0.29
	GOTERM_BP_DIRECT	positive regulation of BMP signaling pathway	RT		6	0.6	0.014	0.29
	GOTERM_BP_DIRECT	positive regulation of phosphatidylinositol 3-kinase activity	RT		6	0.6	0.014	0.29
	GOTERM_BP_DIRECT	response to glucose	RT		9	1	0.014	0.29
	GOTERM_BP_DIRECT	cellular response to tumor necrosis factor	RT		12	1.3	0.014	0.3
	GOTERM_BP_DIRECT	positive regulation of endothelial cell proliferation	RT		9	1	0.015	0.31
	GOTERM_BP_DIRECT	neuronal stem cell population maintenance	RT		5	0.5	0.015	0.31
	GOTERM_BP_DIRECT	response to antibiotic	RT		6	0.6	0.016	0.32
	GOTERM_BP_DIRECT	blood vessel remodeling	RT		6	0.6	0.016	0.32
	GOTERM_BP_DIRECT	ion transport	RT		13	1.4	0.016	0.32
	GOTERM_BP_DIRECT	positive regulation of protein phosphorylation	RT		13	1.4	0.016	0.32
	GOTERM_BP_DIRECT	cell junction assembly	RT		4	0.4	0.016	0.33
	GOTERM_BP_DIRECT	organ induction	RT		4	0.4	0.016	0.33
	GOTERM_BP_DIRECT	response to pH	RT		4	0.4	0.016	0.33
	GOTERM_BP_DIRECT	positive regulation of cell-cell adhesion	RT		4	0.4	0.016	0.33
	GOTERM_BP_DIRECT	positive regulation of GTPase activity	RT		39	4.1	0.017	0.33
	GOTERM_BP_DIRECT	steroid hormone mediated signaling pathway	RT		8	0.8	0.017	0.33
	GOTERM_BP_DIRECT	axon guidance	RT		15	1.6	0.018	0.34
	GOTERM_BP_DIRECT	cellular response to epidermal growth factor stimulus	RT		6	0.6	0.018	0.34
	GOTERM_BP_DIRECT	synapse organization	RT		6	0.6	0.018	0.34
	GOTERM_BP_DIRECT	cochlea morphogenesis	RT		5	0.5	0.018	0.34
	GOTERM_BP_DIRECT	negative regulation of ERK1 and ERK2 cascade	RT		8	0.8	0.018	0.34
	GOTERM_BP_DIRECT	kidney development	RT		10	1.1	0.019	0.36
	GOTERM_BP_DIRECT	neuromuscular process controlling balance	RT		7	0.7	0.02	0.36
	GOTERM_BP_DIRECT	outflow tract morphogenesis	RT		7	0.7	0.02	0.36
	GOTERM_BP_DIRECT	positive regulation of MAP kinase activity	RT		8	0.8	0.02	0.36
	GOTERM_BP_DIRECT	cellular response to organic cyclic compound	RT		8	0.8	0.02	0.36
	GOTERM_BP_DIRECT	membrane to membrane docking	RT		3	0.3	0.02	0.36
	GOTERM_BP_DIRECT	negative regulation of macrophage cytokine production	RT		3	0.3	0.02	0.36
	GOTERM_BP_DIRECT	astrocyte activation	RT		3	0.3	0.02	0.36
	GOTERM_BP_DIRECT	negative regulation of astrocyte differentiation	RT		4	0.4	0.021	0.37
	GOTERM_BP_DIRECT	epithelial to mesenchymal transition involved in endocardial cushion formation	RT		4	0.4	0.021	0.37
	GOTERM_BP_DIRECT	digestive tract morphogenesis	RT		4	0.4	0.021	0.37
	GOTERM_BP_DIRECT	mammary gland epithelial cell differentiation	RT		4	0.4	0.021	0.37
	GOTERM_BP_DIRECT	negative regulation of canonical Wnt signaling pathway	RT		15	1.6	0.021	0.38
	GOTERM_BP_DIRECT	digestive tract development	RT		6	0.6	0.023	0.39
	GOTERM_BP_DIRECT	cell proliferation	RT		27	2.9	0.024	0.4
	GOTERM_BP_DIRECT	retinoid metabolic process	RT		8	0.8	0.024	0.4
	GOTERM_BP_DIRECT	female pregnancy	RT		10	1.1	0.024	0.4
	GOTERM_BP_DIRECT	positive regulation of cytosolic calcium ion concentration	RT		13	1.4	0.024	0.4
	GOTERM_BP_DIRECT	circadian rhythm	RT		9	1	0.024	0.4
	GOTERM_BP_DIRECT	learning or memory	RT		6	0.6	0.025	0.42
	GOTERM_BP_DIRECT	positive regulation of Wnt signaling pathway	RT		6	0.6	0.025	0.42
	GOTERM_BP_DIRECT	glial cell differentiation	RT		4	0.4	0.025	0.42
	GOTERM_BP_DIRECT	positive regulation of endothelial cell apoptotic process	RT		4	0.4	0.025	0.42
	GOTERM_BP_DIRECT	negative regulation of angiogenesis	RT		8	0.8	0.026	0.42
	GOTERM_BP_DIRECT	skeletal muscle cell differentiation	RT		7	0.7	0.026	0.42
	GOTERM_BP_DIRECT	substantia nigra development	RT		7	0.7	0.026	0.42
	GOTERM_BP_DIRECT	negative regulation of cell growth	RT		12	1.3	0.027	0.43
	GOTERM_BP_DIRECT	response to nicotine	RT		6	0.6	0.028	0.44
	GOTERM_BP_DIRECT	negative regulation of protein kinase B signaling	RT		6	0.6	0.028	0.44
	GOTERM_BP_DIRECT	positive regulation of sprouting angiogenesis	RT		3	0.3	0.029	0.45
	GOTERM_BP_DIRECT	cell-substrate junction assembly	RT		3	0.3	0.029	0.45
	GOTERM_BP_DIRECT	negative regulation of membrane protein ectodomain proteolysis	RT		3	0.3	0.029	0.45
	GOTERM_BP_DIRECT	retina vasculature morphogenesis in camera-type eye	RT		3	0.3	0.029	0.45
	GOTERM_BP_DIRECT	negative regulation of transforming growth factor beta receptor signaling pathway	RT		8	0.8	0.03	0.46
	GOTERM_BP_DIRECT	collagen catabolic process	RT		8	0.8	0.03	0.46
	GOTERM_BP_DIRECT	hyaluronan catabolic process	RT		4	0.4	0.031	0.47
	GOTERM_BP_DIRECT	negative regulation of cell-cell adhesion	RT		4	0.4	0.031	0.47
	GOTERM_BP_DIRECT	positive regulation of oligodendrocyte differentiation	RT		4	0.4	0.031	0.47
	GOTERM_BP_DIRECT	unsaturated fatty acid biosynthetic process	RT		4	0.4	0.031	0.47
	GOTERM_BP_DIRECT	cell-cell signaling	RT		20	2.1	0.031	0.47
	GOTERM_BP_DIRECT	blood vessel development	RT		6	0.6	0.031	0.47
	GOTERM_BP_DIRECT	positive regulation of mesenchymal cell proliferation	RT		5	0.5	0.032	0.47
	GOTERM_BP_DIRECT	positive regulation of Rho protein signal transduction	RT		5	0.5	0.032	0.47
	GOTERM_BP_DIRECT	positive regulation of mitotic nuclear division	RT		5	0.5	0.032	0.47
	GOTERM_BP_DIRECT	glycosaminoglycan catabolic process	RT		5	0.5	0.032	0.47
	GOTERM_BP_DIRECT	phosphatidylinositol phosphorylation	RT		10	1.1	0.032	0.47
	GOTERM_BP_DIRECT	lipid metabolic process	RT		14	1.5	0.034	0.49
	GOTERM_BP_DIRECT	response to oxidative stress	RT		11	1.2	0.034	0.49
	GOTERM_BP_DIRECT	negative regulation of Wnt signaling pathway	RT		7	0.7	0.034	0.49
	GOTERM_BP_DIRECT	hematopoietic progenitor cell differentiation	RT		8	0.8	0.035	0.49
	GOTERM_BP_DIRECT	response to reactive oxygen species	RT		6	0.6	0.035	0.49
	GOTERM_BP_DIRECT	hair follicle morphogenesis	RT		5	0.5	0.036	0.5
	GOTERM_BP_DIRECT	metanephros development	RT		5	0.5	0.036	0.5
	GOTERM_BP_DIRECT	regulation of Rho protein signal transduction	RT		9	1	0.036	0.5
	GOTERM_BP_DIRECT	positive regulation of MAPK cascade	RT		9	1	0.036	0.5
	GOTERM_BP_DIRECT	transmembrane receptor protein tyrosine kinase signaling pathway	RT		10	1.1	0.036	0.5
	GOTERM_BP_DIRECT	ventricular trabecula myocardium morphogenesis	RT		4	0.4	0.037	0.5
	GOTERM_BP_DIRECT	negative regulation of ossification	RT		4	0.4	0.037	0.5
	GOTERM_BP_DIRECT	positive regulation of protein import into nucleus	RT		4	0.4	0.037	0.5
	GOTERM_BP_DIRECT	embryonic digestive tract development	RT		4	0.4	0.037	0.5
	GOTERM_BP_DIRECT	erythrocyte differentiation	RT		6	0.6	0.038	0.51
	GOTERM_BP_DIRECT	lacrimal gland development	RT		3	0.3	0.039	0.53
	GOTERM_BP_DIRECT	prostate gland epithelium morphogenesis	RT		3	0.3	0.039	0.53
	GOTERM_BP_DIRECT	very-low-density lipoprotein particle remodeling	RT		3	0.3	0.039	0.53
	GOTERM_BP_DIRECT	bud elongation involved in lung branching	RT		3	0.3	0.039	0.53
	GOTERM_BP_DIRECT	response to leptin	RT		3	0.3	0.039	0.53
	GOTERM_BP_DIRECT	cardiac atrium morphogenesis	RT		3	0.3	0.039	0.53
	GOTERM_BP_DIRECT	chorio-allantoic fusion	RT		3	0.3	0.039	0.53
	GOTERM_BP_DIRECT	ossification involved in bone maturation	RT		3	0.3	0.039	0.53
	GOTERM_BP_DIRECT	potassium ion import	RT		5	0.5	0.04	0.53
	GOTERM_BP_DIRECT	positive regulation of cytosolic calcium ion concentration involved in phospholipase C-activating G-protein coupled signaling pathway	RT		5	0.5	0.04	0.53
	GOTERM_BP_DIRECT	positive regulation of insulin secretion	RT		6	0.6	0.042	0.54
	GOTERM_BP_DIRECT	smoothened signaling pathway	RT		8	0.8	0.042	0.55
	GOTERM_BP_DIRECT	neuron fate commitment	RT		4	0.4	0.043	0.55
	GOTERM_BP_DIRECT	response to hyperoxia	RT		4	0.4	0.043	0.55
	GOTERM_BP_DIRECT	positive regulation of neuron death	RT		4	0.4	0.043	0.55
	GOTERM_BP_DIRECT	regulation of insulin secretion involved in cellular response to glucose stimulus	RT		4	0.4	0.043	0.55
	GOTERM_BP_DIRECT	linoleic acid metabolic process	RT		4	0.4	0.043	0.55
	GOTERM_BP_DIRECT	positive regulation of cell growth	RT		9	1	0.043	0.55
	GOTERM_BP_DIRECT	odontogenesis of dentin-containing tooth	RT		7	0.7	0.043	0.55
	GOTERM_BP_DIRECT	negative regulation of cell death	RT		7	0.7	0.043	0.55
	GOTERM_BP_DIRECT	ventricular septum morphogenesis	RT		5	0.5	0.045	0.56
	GOTERM_BP_DIRECT	branching involved in ureteric bud morphogenesis	RT		6	0.6	0.046	0.56
	GOTERM_BP_DIRECT	negative regulation of transcription, DNA-templated	RT		33	3.5	0.046	0.57
	GOTERM_BP_DIRECT	epidermal growth factor receptor signaling pathway	RT		7	0.7	0.047	0.57
	GOTERM_BP_DIRECT	cell-cell junction organization	RT		4	0.4	0.05	0.59
	GOTERM_BP_DIRECT	cellular response to platelet-derived growth factor stimulus	RT		4	0.4	0.05	0.59
	GOTERM_BP_DIRECT	embryonic digestive tract morphogenesis	RT		4	0.4	0.05	0.59
	GOTERM_BP_DIRECT	positive regulation of nitric oxide biosynthetic process	RT		6	0.6	0.05	0.59
	GOTERM_BP_DIRECT	cellular response to hydrogen peroxide	RT		7	0.7	0.05	0.59
	GOTERM_BP_DIRECT	cellular response to BMP stimulus	RT		5	0.5	0.05	0.59
	GOTERM_BP_DIRECT	regulation of small GTPase mediated signal transduction	RT		12	1.3	0.051	0.59
	GOTERM_BP_DIRECT	regulation of stem cell proliferation	RT		3	0.3	0.051	0.59
	GOTERM_BP_DIRECT	cGMP-mediated signaling	RT		3	0.3	0.051	0.59
	GOTERM_BP_DIRECT	gland morphogenesis	RT		3	0.3	0.051	0.59
	GOTERM_BP_DIRECT	neurotransmitter uptake	RT		3	0.3	0.051	0.59
	GOTERM_BP_DIRECT	heart trabecula morphogenesis	RT		3	0.3	0.051	0.59
	GOTERM_BP_DIRECT	basement membrane organization	RT		3	0.3	0.051	0.59
	GOTERM_BP_DIRECT	mesenchymal cell differentiation	RT		3	0.3	0.051	0.59
	GOTERM_BP_DIRECT	positive regulation of hormone secretion	RT		3	0.3	0.051	0.59
	GOTERM_BP_DIRECT	regulation of gastrulation	RT		3	0.3	0.051	0.59
	GOTERM_BP_DIRECT	platelet degranulation	RT		10	1.1	0.053	0.6
	GOTERM_BP_DIRECT	metabolic process	RT		14	1.5	0.053	0.6
	GOTERM_BP_DIRECT	regulation of cell proliferation	RT		15	1.6	0.053	0.6
	GOTERM_BP_DIRECT	positive regulation of JUN kinase activity	RT		5	0.5	0.055	0.62
	GOTERM_BP_DIRECT	regulation of angiogenesis	RT		5	0.5	0.055	0.62
	GOTERM_BP_DIRECT	positive regulation of canonical Wnt signaling pathway	RT		11	1.2	0.056	0.62
	GOTERM_BP_DIRECT	cellular sodium ion homeostasis	RT		4	0.4	0.057	0.62
	GOTERM_BP_DIRECT	cellular response to zinc ion	RT		4	0.4	0.057	0.62
	GOTERM_BP_DIRECT	nitric oxide mediated signal transduction	RT		4	0.4	0.057	0.62
	GOTERM_BP_DIRECT	positive regulation of chondrocyte differentiation	RT		4	0.4	0.057	0.62
	GOTERM_BP_DIRECT	regulation of Wnt signaling pathway	RT		4	0.4	0.057	0.62
	GOTERM_BP_DIRECT	positive regulation of Ras protein signal transduction	RT		4	0.4	0.057	0.62
	GOTERM_BP_DIRECT	Wnt signaling pathway	RT		15	1.6	0.057	0.63
	GOTERM_BP_DIRECT	negative regulation of BMP signaling pathway	RT		6	0.6	0.058	0.63
	GOTERM_BP_DIRECT	chemical synaptic transmission	RT		18	1.9	0.061	0.64
	GOTERM_BP_DIRECT	positive regulation of vasoconstriction	RT		5	0.5	0.061	0.64
	GOTERM_BP_DIRECT	dorsal/ventral pattern formation	RT		5	0.5	0.061	0.64
	GOTERM_BP_DIRECT	skeletal system morphogenesis	RT		5	0.5	0.061	0.64
	GOTERM_BP_DIRECT	atrial cardiac muscle cell action potential	RT		3	0.3	0.064	0.66
	GOTERM_BP_DIRECT	carnitine shuttle	RT		3	0.3	0.064	0.66
	GOTERM_BP_DIRECT	cytokine secretion	RT		3	0.3	0.064	0.66
	GOTERM_BP_DIRECT	positive regulation of fatty acid beta-oxidation	RT		3	0.3	0.064	0.66
	GOTERM_BP_DIRECT	cardiac ventricle morphogenesis	RT		3	0.3	0.064	0.66
	GOTERM_BP_DIRECT	positive regulation of alpha-beta T cell differentiation	RT		3	0.3	0.064	0.66
	GOTERM_BP_DIRECT	embryonic placenta development	RT		4	0.4	0.065	0.66
	GOTERM_BP_DIRECT	regulation of vasoconstriction	RT		4	0.4	0.065	0.66
	GOTERM_BP_DIRECT	heart looping	RT		7	0.7	0.066	0.67
	GOTERM_BP_DIRECT	adenylate cyclase-inhibiting G-protein coupled receptor signaling pathway	RT		6	0.6	0.068	0.68
	GOTERM_BP_DIRECT	cell differentiation	RT		30	3.2	0.068	0.68
	GOTERM_BP_DIRECT	endoderm development	RT		4	0.4	0.073	0.7
	GOTERM_BP_DIRECT	positive regulation of axonogenesis	RT		4	0.4	0.073	0.7
	GOTERM_BP_DIRECT	positive regulation of smooth muscle contraction	RT		4	0.4	0.073	0.7
	GOTERM_BP_DIRECT	regulation of protein phosphorylation	RT		5	0.5	0.073	0.7
	GOTERM_BP_DIRECT	negative regulation of inflammatory response	RT		8	0.8	0.077	0.71
	GOTERM_BP_DIRECT	cytoskeleton organization	RT		13	1.4	0.077	0.72
	GOTERM_BP_DIRECT	cardiac septum morphogenesis	RT		3	0.3	0.077	0.72
	GOTERM_BP_DIRECT	tongue development	RT		3	0.3	0.077	0.72
	GOTERM_BP_DIRECT	angiotensin-activated signaling pathway	RT		3	0.3	0.077	0.72
	GOTERM_BP_DIRECT	positive regulation of vasculogenesis	RT		3	0.3	0.077	0.72
	GOTERM_BP_DIRECT	limb bud formation	RT		3	0.3	0.077	0.72
	GOTERM_BP_DIRECT	lung epithelial cell differentiation	RT		3	0.3	0.077	0.72
	GOTERM_BP_DIRECT	bleb assembly	RT		3	0.3	0.077	0.72
	GOTERM_BP_DIRECT	Sertoli cell development	RT		3	0.3	0.077	0.72
	GOTERM_BP_DIRECT	positive regulation of cellular component movement	RT		3	0.3	0.077	0.72
	GOTERM_BP_DIRECT	sterol biosynthetic process	RT		3	0.3	0.077	0.72
	GOTERM_BP_DIRECT	positive regulation of vascular permeability	RT		3	0.3	0.077	0.72
	GOTERM_BP_DIRECT	regulation of Notch signaling pathway	RT		3	0.3	0.077	0.72
	GOTERM_BP_DIRECT	cell volume homeostasis	RT		3	0.3	0.077	0.72
	GOTERM_BP_DIRECT	anterior/posterior pattern specification	RT		8	0.8	0.081	0.73
	GOTERM_BP_DIRECT	regulation of cell growth	RT		8	0.8	0.081	0.73
	GOTERM_BP_DIRECT	glutathione derivative biosynthetic process	RT		4	0.4	0.082	0.73
	GOTERM_BP_DIRECT	positive regulation of cardiac muscle cell proliferation	RT		4	0.4	0.082	0.73
	GOTERM_BP_DIRECT	response to glucocorticoid	RT		7	0.7	0.084	0.74
	GOTERM_BP_DIRECT	response to lipopolysaccharide	RT		13	1.4	0.085	0.75
	GOTERM_BP_DIRECT	negative regulation of MAP kinase activity	RT		5	0.5	0.087	0.75
	GOTERM_BP_DIRECT	regulation of catalytic activity	RT		7	0.7	0.089	0.76
	GOTERM_BP_DIRECT	fibroblast growth factor receptor signaling pathway	RT		8	0.8	0.09	0.76
	GOTERM_BP_DIRECT	platelet activation	RT		10	1.1	0.091	0.76
	GOTERM_BP_DIRECT	visual perception	RT		15	1.6	0.091	0.76
	GOTERM_BP_DIRECT	response to vitamin E	RT		3	0.3	0.091	0.76
	GOTERM_BP_DIRECT	response to muramyl dipeptide	RT		3	0.3	0.091	0.76
	GOTERM_BP_DIRECT	positive regulation of histone deacetylation	RT		3	0.3	0.091	0.76
	GOTERM_BP_DIRECT	positive regulation of cellular protein catabolic process	RT		3	0.3	0.091	0.76
	GOTERM_BP_DIRECT	regulation of cytokine secretion	RT		3	0.3	0.091	0.76
	GOTERM_BP_DIRECT	enteric nervous system development	RT		3	0.3	0.091	0.76
	GOTERM_BP_DIRECT	endothelial cell morphogenesis	RT		3	0.3	0.091	0.76
	GOTERM_BP_DIRECT	phospholipid dephosphorylation	RT		3	0.3	0.091	0.76
	GOTERM_BP_DIRECT	negative regulation of wound healing	RT		3	0.3	0.091	0.76
	GOTERM_BP_DIRECT	atrioventricular valve morphogenesis	RT		3	0.3	0.091	0.76
	GOTERM_BP_DIRECT	positive regulation of endothelial cell differentiation	RT		3	0.3	0.091	0.76
	GOTERM_BP_DIRECT	negative regulation of oligodendrocyte differentiation	RT		3	0.3	0.091	0.76
	GOTERM_BP_DIRECT	lymphangiogenesis	RT		3	0.3	0.091	0.76
	GOTERM_BP_DIRECT	negative regulation of neural precursor cell proliferation	RT		3	0.3	0.091	0.76
	GOTERM_BP_DIRECT	glycine betaine biosynthetic process from choline	RT		2	0.2	0.092	0.76
	GOTERM_BP_DIRECT	cellular response to mineralocorticoid stimulus	RT		2	0.2	0.092	0.76
	GOTERM_BP_DIRECT	detection of hypoxia	RT		2	0.2	0.092	0.76
	GOTERM_BP_DIRECT	fibroblast proliferation	RT		2	0.2	0.092	0.76
	GOTERM_BP_DIRECT	negative regulation of intracellular signal transduction	RT		2	0.2	0.092	0.76
	GOTERM_BP_DIRECT	positive regulation of presynaptic membrane organization	RT		2	0.2	0.092	0.76
	GOTERM_BP_DIRECT	fibroblast growth factor receptor signaling pathway involved in orbitofrontal cortex development	RT		2	0.2	0.092	0.76
	GOTERM_BP_DIRECT	regulation of extracellular matrix assembly	RT		2	0.2	0.092	0.76
	GOTERM_BP_DIRECT	response to alcohol	RT		2	0.2	0.092	0.76
	GOTERM_BP_DIRECT	ureter morphogenesis	RT		2	0.2	0.092	0.76
	GOTERM_BP_DIRECT	proline metabolic process	RT		2	0.2	0.092	0.76
	GOTERM_BP_DIRECT	tricarboxylic acid transmembrane transport	RT		2	0.2	0.092	0.76
	GOTERM_BP_DIRECT	galactosylceramide biosynthetic process	RT		2	0.2	0.092	0.76
	GOTERM_BP_DIRECT	positive regulation of skeletal muscle acetylcholine-gated channel clustering	RT		2	0.2	0.092	0.76
	GOTERM_BP_DIRECT	negative regulation of Notch signaling pathway involved in somitogenesis	RT		2	0.2	0.092	0.76
	GOTERM_BP_DIRECT	regulation of gluconeogenesis by regulation of transcription from RNA polymerase II promoter	RT		2	0.2	0.092	0.76
	GOTERM_BP_DIRECT	uterine wall breakdown	RT		2	0.2	0.092	0.76
	GOTERM_BP_DIRECT	regulation of epithelial to mesenchymal transition involved in endocardial cushion formation	RT		2	0.2	0.092	0.76
	GOTERM_BP_DIRECT	semaphorin-plexin signaling pathway involved in bone trabecula morphogenesis	RT		2	0.2	0.092	0.76
	GOTERM_BP_DIRECT	integrin-mediated signaling pathway	RT		9	1	0.093	0.77
	GOTERM_BP_DIRECT	negative regulation of cell cycle	RT		5	0.5	0.094	0.77
	GOTERM_BP_DIRECT	response to cytokine	RT		6	0.6	0.096	0.77
	GOTERM_BP_DIRECT	regulation of gene expression	RT		9	1	0.098	0.78

## Sheet: SPs
Sublist	Category	Term	RT	Genes	Count	%	P-Value	Benjamini
	KEGG_PATHWAY	Pathways in cancer	RT		53	5.6	5.3e-10	1.3e-07
	KEGG_PATHWAY	PI3K-Akt signaling pathway	RT		39	4.1	1.3e-05	0.0017
	KEGG_PATHWAY	Proteoglycans in cancer	RT		27	2.9	2e-05	0.0017
	KEGG_PATHWAY	Focal adhesion	RT		27	2.9	3.3e-05	0.0021
	KEGG_PATHWAY	Axon guidance	RT		20	2.1	3.8e-05	0.0019
	KEGG_PATHWAY	Proximal tubule bicarbonate reclamation	RT		8	0.8	0.00014	0.0057
	KEGG_PATHWAY	ECM-receptor interaction	RT		15	1.6	0.00018	0.0066
	KEGG_PATHWAY	Hippo signaling pathway	RT		20	2.1	0.0004	0.013
	KEGG_PATHWAY	TGF-beta signaling pathway	RT		14	1.5	0.00046	0.013
	KEGG_PATHWAY	Prostate cancer	RT		14	1.5	0.00072	0.018
	KEGG_PATHWAY	PPAR signaling pathway	RT		12	1.3	0.00075	0.017
	KEGG_PATHWAY	Regulation of actin cytoskeleton	RT		24	2.5	0.00082	0.017
	KEGG_PATHWAY	Thyroid hormone signaling pathway	RT		16	1.7	0.001	0.02
	KEGG_PATHWAY	Signaling pathways regulating pluripotency of stem cells	RT		18	1.9	0.0012	0.021
	KEGG_PATHWAY	Colorectal cancer	RT		11	1.2	0.0015	0.025
	KEGG_PATHWAY	Small cell lung cancer	RT		13	1.4	0.0017	0.027
	KEGG_PATHWAY	Pancreatic cancer	RT		11	1.2	0.0021	0.032
	KEGG_PATHWAY	Notch signaling pathway	RT		9	1	0.0035	0.049
	KEGG_PATHWAY	Melanoma	RT		11	1.2	0.0042	0.054
	KEGG_PATHWAY	Chronic myeloid leukemia	RT		11	1.2	0.0046	0.057
	KEGG_PATHWAY	Bladder cancer	RT		8	0.8	0.0054	0.064
	KEGG_PATHWAY	Central carbon metabolism in cancer	RT		10	1.1	0.0065	0.073
	KEGG_PATHWAY	Calcium signaling pathway	RT		19	2	0.0069	0.074
	KEGG_PATHWAY	Fatty acid degradation	RT		8	0.8	0.0081	0.082
	KEGG_PATHWAY	Basal cell carcinoma	RT		9	1	0.0082	0.081
	KEGG_PATHWAY	Rap1 signaling pathway	RT		21	2.2	0.0083	0.078
	KEGG_PATHWAY	Nitrogen metabolism	RT		5	0.5	0.011	0.098
	KEGG_PATHWAY	Arrhythmogenic right ventricular cardiomyopathy (ARVC)	RT		10	1.1	0.013	0.11
	KEGG_PATHWAY	Fatty acid metabolism	RT		8	0.8	0.013	0.11
	KEGG_PATHWAY	Glycine, serine and threonine metabolism	RT		7	0.7	0.016	0.13
	KEGG_PATHWAY	Carbon metabolism	RT		13	1.4	0.017	0.13
	KEGG_PATHWAY	Cell adhesion molecules (CAMs)	RT		15	1.6	0.019	0.14
	KEGG_PATHWAY	Endometrial cancer	RT		8	0.8	0.02	0.14
	KEGG_PATHWAY	Hypertrophic cardiomyopathy (HCM)	RT		10	1.1	0.022	0.16
	KEGG_PATHWAY	Leukocyte transendothelial migration	RT		13	1.4	0.023	0.16
	KEGG_PATHWAY	Amoebiasis	RT		12	1.3	0.025	0.17
	KEGG_PATHWAY	Wnt signaling pathway	RT		14	1.5	0.032	0.2
	KEGG_PATHWAY	Dilated cardiomyopathy	RT		10	1.1	0.034	0.21
	KEGG_PATHWAY	Alanine, aspartate and glutamate metabolism	RT		6	0.6	0.037	0.22
	KEGG_PATHWAY	Gastric acid secretion	RT		9	1	0.04	0.23
	KEGG_PATHWAY	Glutamatergic synapse	RT		12	1.3	0.04	0.23
	KEGG_PATHWAY	Gap junction	RT		10	1.1	0.044	0.24
	KEGG_PATHWAY	Arginine and proline metabolism	RT		7	0.7	0.049	0.26
	KEGG_PATHWAY	MicroRNAs in cancer	RT		23	2.4	0.051	0.26
	KEGG_PATHWAY	Glutathione metabolism	RT		7	0.7	0.053	0.26
	KEGG_PATHWAY	Ras signaling pathway	RT		19	2	0.057	0.27
	KEGG_PATHWAY	Glioma	RT		8	0.8	0.057	0.28
	KEGG_PATHWAY	Biosynthesis of antibiotics	RT		18	1.9	0.06	0.28
	KEGG_PATHWAY	Insulin signaling pathway	RT		13	1.4	0.064	0.29
	KEGG_PATHWAY	Non-small cell lung cancer	RT		7	0.7	0.077	0.33
	KEGG_PATHWAY	Fc gamma R-mediated phagocytosis	RT		9	1	0.079	0.33
	KEGG_PATHWAY	Adherens junction	RT		8	0.8	0.083	0.35
	KEGG_PATHWAY	Arginine biosynthesis	RT		4	0.4	0.088	0.36
	KEGG_PATHWAY	HTLV-I infection	RT		20	2.1	0.09	0.36
	KEGG_PATHWAY	Mineral absorption	RT		6	0.6	0.097	0.38
