# Supplementary material for: Identification of the Molecular Events Involved in the Development of Prefrontal Cortex Through the Analysis of RNA-Seq Data From BrainSpan
Source: ASN Neuro. 2019 Jun 18;11:1759091419854627. doi: 10.1177/1759091419854627 (PMC6582306; doi:10.1177/1759091419854627)
Supplement: Supplemental Material2 - Supplemental material for Identification of the Molecular Events Involved in the Development of Prefrontal Cortex Through the Analysis of RNA-Seq Data From BrainSpan [file Supplemental_Material2.zip › VFC/VFC8/BPs & SPs-8.xlsx]

## Sheet: BPs
Sublist	Category	Term	RT	Genes	Count	%	P-Value	Benjamini
	GOTERM_BP_DIRECT	chemical synaptic transmission	RT		111	3.3	1.2e-25	6.6e-22
	GOTERM_BP_DIRECT	nervous system development	RT		122	3.6	3.9e-24	1.1e-20
	GOTERM_BP_DIRECT	positive regulation of synapse assembly	RT		39	1.2	6.6e-15	1.3e-11
	GOTERM_BP_DIRECT	learning	RT		37	1.1	8.9e-15	1.3e-11
	GOTERM_BP_DIRECT	axon guidance	RT		64	1.9	1e-11	1.1e-08
	GOTERM_BP_DIRECT	homophilic cell adhesion via plasma membrane adhesion molecules	RT		63	1.9	2.4e-11	1.9e-08
	GOTERM_BP_DIRECT	neurotransmitter secretion	RT		31	0.9	2.1e-11	2e-08
	GOTERM_BP_DIRECT	calcium ion transmembrane transport	RT		50	1.5	4.1e-10	2.9e-07
	GOTERM_BP_DIRECT	locomotory behavior	RT		39	1.2	1.6e-09	9.7e-07
	GOTERM_BP_DIRECT	positive regulation of GTPase activity	RT		152	4.5	2.8e-09	1.6e-06
	GOTERM_BP_DIRECT	protein ubiquitination involved in ubiquitin-dependent protein catabolic process	RT		57	1.7	4.6e-09	2.3e-06
	GOTERM_BP_DIRECT	peptidyl-serine phosphorylation	RT		49	1.5	9.6e-09	4.5e-06
	GOTERM_BP_DIRECT	neuron projection development	RT		41	1.2	4.3e-08	1.6e-05
	GOTERM_BP_DIRECT	regulation of ion transmembrane transport	RT		44	1.3	4.1e-08	1.7e-05
	GOTERM_BP_DIRECT	protein transport	RT		111	3.3	4e-08	1.8e-05
	GOTERM_BP_DIRECT	regulation of synaptic plasticity	RT		20	0.6	8.5e-08	2.8e-05
	GOTERM_BP_DIRECT	potassium ion transmembrane transport	RT		46	1.4	8.4e-08	3e-05
	GOTERM_BP_DIRECT	intracellular protein transport	RT		74	2.2	9.4e-08	3e-05
	GOTERM_BP_DIRECT	potassium ion transport	RT		35	1	1.6e-07	4.6e-05
	GOTERM_BP_DIRECT	ephrin receptor signaling pathway	RT		36	1.1	1.8e-07	5e-05
	GOTERM_BP_DIRECT	small GTPase mediated signal transduction	RT		75	2.2	2.7e-07	6.8e-05
	GOTERM_BP_DIRECT	glutamate secretion	RT		18	0.5	2.6e-07	7e-05
	GOTERM_BP_DIRECT	protein phosphorylation	RT		121	3.6	2.9e-07	7.2e-05
	GOTERM_BP_DIRECT	axonal fasciculation	RT		14	0.4	3.6e-07	8.5e-05
	GOTERM_BP_DIRECT	positive regulation of dendrite extension	RT		14	0.4	3.6e-07	8.5e-05
	GOTERM_BP_DIRECT	long-term synaptic potentiation	RT		21	0.6	5.8e-07	0.00012
	GOTERM_BP_DIRECT	rhythmic process	RT		26	0.8	5.6e-07	0.00013
	GOTERM_BP_DIRECT	synapse assembly	RT		28	0.8	6.1e-07	0.00013
	GOTERM_BP_DIRECT	axonogenesis	RT		38	1.1	7.5e-07	0.00015
	GOTERM_BP_DIRECT	regulation of short-term neuronal synaptic plasticity	RT		12	0.4	7.6e-07	0.00015
	GOTERM_BP_DIRECT	synapse organization	RT		19	0.6	1.1e-06	0.0002
	GOTERM_BP_DIRECT	regulation of circadian rhythm	RT		24	0.7	1.2e-06	0.00021
	GOTERM_BP_DIRECT	synaptic vesicle exocytosis	RT		15	0.4	1.4e-06	0.00023
	GOTERM_BP_DIRECT	neuromuscular process controlling balance	RT		23	0.7	1.3e-06	0.00024
	GOTERM_BP_DIRECT	dendrite morphogenesis	RT		20	0.6	1.8e-06	0.0003
	GOTERM_BP_DIRECT	long-term memory	RT		17	0.5	1.9e-06	0.0003
	GOTERM_BP_DIRECT	positive regulation of excitatory postsynaptic potential	RT		14	0.4	2.3e-06	0.00037
	GOTERM_BP_DIRECT	intracellular signal transduction	RT		106	3.2	2.6e-06	0.0004
	GOTERM_BP_DIRECT	phosphatidylinositol biosynthetic process	RT		26	0.8	2.9e-06	0.00043
	GOTERM_BP_DIRECT	adult behavior	RT		16	0.5	3.3e-06	0.00048
	GOTERM_BP_DIRECT	memory	RT		27	0.8	3.4e-06	0.00048
	GOTERM_BP_DIRECT	protein ubiquitination	RT		96	2.9	3.8e-06	0.00051
	GOTERM_BP_DIRECT	visual learning	RT		22	0.7	3.8e-06	0.00052
	GOTERM_BP_DIRECT	sensory perception of pain	RT		24	0.7	4.2e-06	0.00055
	GOTERM_BP_DIRECT	positive regulation of neuron projection development	RT		34	1	4.6e-06	0.0006
	GOTERM_BP_DIRECT	neuron migration	RT		38	1.1	5.1e-06	0.00064
	GOTERM_BP_DIRECT	positive regulation of axon extension	RT		17	0.5	6.3e-06	0.00075
	GOTERM_BP_DIRECT	protein dephosphorylation	RT		43	1.3	6.2e-06	0.00076
	GOTERM_BP_DIRECT	negative regulation of neuron apoptotic process	RT		44	1.3	9.3e-06	0.0011
	GOTERM_BP_DIRECT	ion transmembrane transport	RT		62	1.9	9.9e-06	0.0011
	GOTERM_BP_DIRECT	social behavior	RT		22	0.7	1.3e-05	0.0015
	GOTERM_BP_DIRECT	brain development	RT		57	1.7	1.4e-05	0.0016
	GOTERM_BP_DIRECT	regulation of synaptic transmission, GABAergic	RT		10	0.3	1.6e-05	0.0017
	GOTERM_BP_DIRECT	cardiac conduction	RT		21	0.6	1.6e-05	0.0017
	GOTERM_BP_DIRECT	vesicle-mediated transport	RT		48	1.4	1.7e-05	0.0018
	GOTERM_BP_DIRECT	regulation of membrane potential	RT		29	0.9	2.1e-05	0.0021
	GOTERM_BP_DIRECT	regulation of axonogenesis	RT		14	0.4	2.1e-05	0.0021
	GOTERM_BP_DIRECT	signal transduction	RT		251	7.5	2.4e-05	0.0024
	GOTERM_BP_DIRECT	ionotropic glutamate receptor signaling pathway	RT		14	0.4	3.8e-05	0.0037
	GOTERM_BP_DIRECT	adherens junction organization	RT		18	0.5	4.1e-05	0.0039
	GOTERM_BP_DIRECT	cerebellum development	RT		18	0.5	4.1e-05	0.0039
	GOTERM_BP_DIRECT	protein localization to synapse	RT		10	0.3	4.4e-05	0.0041
	GOTERM_BP_DIRECT	MAPK cascade	RT		71	2.1	4.9e-05	0.0046
	GOTERM_BP_DIRECT	adult locomotory behavior	RT		22	0.7	5.7e-05	0.0052
	GOTERM_BP_DIRECT	peptidyl-threonine phosphorylation	RT		18	0.5	6.2e-05	0.0056
	GOTERM_BP_DIRECT	Golgi to endosome transport	RT		12	0.4	6.8e-05	0.006
	GOTERM_BP_DIRECT	ER to Golgi vesicle-mediated transport	RT		48	1.4	7.3e-05	0.0063
	GOTERM_BP_DIRECT	cell adhesion	RT		111	3.3	7.9e-05	0.0067
	GOTERM_BP_DIRECT	calcium ion-regulated exocytosis of neurotransmitter	RT		18	0.5	9.3e-05	0.0078
	GOTERM_BP_DIRECT	behavioral fear response	RT		15	0.4	0.0001	0.0083
	GOTERM_BP_DIRECT	receptor localization to synapse	RT		8	0.2	0.00011	0.0088
	GOTERM_BP_DIRECT	regulation of synaptic transmission, glutamatergic	RT		13	0.4	0.00012	0.0099
	GOTERM_BP_DIRECT	regulation of axon extension involved in axon guidance	RT		7	0.2	0.00015	0.011
	GOTERM_BP_DIRECT	regulation of cardiac muscle contraction by calcium ion signaling	RT		7	0.2	0.00015	0.011
	GOTERM_BP_DIRECT	exocytosis	RT		29	0.9	0.00016	0.013
	GOTERM_BP_DIRECT	regulation of small GTPase mediated signal transduction	RT		41	1.2	0.00017	0.013
	GOTERM_BP_DIRECT	microtubule cytoskeleton organization	RT		26	0.8	0.00017	0.013
	GOTERM_BP_DIRECT	endocytosis	RT		42	1.3	0.00019	0.014
	GOTERM_BP_DIRECT	hippocampus development	RT		22	0.7	0.0002	0.015
	GOTERM_BP_DIRECT	positive regulation of dendritic spine morphogenesis	RT		10	0.3	0.00022	0.016
	GOTERM_BP_DIRECT	exploration behavior	RT		10	0.3	0.00022	0.016
	GOTERM_BP_DIRECT	G-protein coupled acetylcholine receptor signaling pathway	RT		10	0.3	0.00022	0.016
	GOTERM_BP_DIRECT	glutamate receptor signaling pathway	RT		10	0.3	0.00022	0.016
	GOTERM_BP_DIRECT	synaptic transmission, glutamatergic	RT		12	0.4	0.00023	0.016
	GOTERM_BP_DIRECT	regulation of long-term neuronal synaptic plasticity	RT		11	0.3	0.00023	0.017
	GOTERM_BP_DIRECT	protein autophosphorylation	RT		49	1.5	0.00024	0.017
	GOTERM_BP_DIRECT	membrane depolarization during action potential	RT		14	0.4	0.00029	0.02
	GOTERM_BP_DIRECT	dendrite development	RT		14	0.4	0.00029	0.02
	GOTERM_BP_DIRECT	regulation of autophagy	RT		20	0.6	0.00033	0.022
	GOTERM_BP_DIRECT	heterophilic cell-cell adhesion via plasma membrane cell adhesion molecules	RT		20	0.6	0.00033	0.022
	GOTERM_BP_DIRECT	peptidyl-tyrosine dephosphorylation	RT		32	1	0.00035	0.023
	GOTERM_BP_DIRECT	Wnt signaling pathway, calcium modulating pathway	RT		17	0.5	0.00035	0.023
	GOTERM_BP_DIRECT	Golgi organization	RT		26	0.8	0.00035	0.023
	GOTERM_BP_DIRECT	cytoskeleton organization	RT		46	1.4	0.00036	0.023
	GOTERM_BP_DIRECT	negative regulation of cell migration	RT		31	0.9	0.00036	0.023
	GOTERM_BP_DIRECT	neuron cell-cell adhesion	RT		10	0.3	0.00043	0.027
	GOTERM_BP_DIRECT	cardiac muscle cell action potential involved in contraction	RT		10	0.3	0.00043	0.027
	GOTERM_BP_DIRECT	positive regulation of calcium ion-dependent exocytosis	RT		10	0.3	0.00043	0.027
	GOTERM_BP_DIRECT	central nervous system projection neuron axonogenesis	RT		7	0.2	0.0005	0.031
	GOTERM_BP_DIRECT	cellular response to forskolin	RT		7	0.2	0.0005	0.031
	GOTERM_BP_DIRECT	calcium ion transport	RT		26	0.8	0.00055	0.034
	GOTERM_BP_DIRECT	transport	RT		84	2.5	0.00066	0.04
	GOTERM_BP_DIRECT	calcium ion transport into cytosol	RT		9	0.3	0.0008	0.048
	GOTERM_BP_DIRECT	vocalization behavior	RT		9	0.3	0.0008	0.048
	GOTERM_BP_DIRECT	axon extension	RT		12	0.4	0.00097	0.057
	GOTERM_BP_DIRECT	antigen processing and presentation of exogenous peptide antigen via MHC class II	RT		29	0.9	0.0011	0.062
	GOTERM_BP_DIRECT	excitatory postsynaptic potential	RT		13	0.4	0.0012	0.069
	GOTERM_BP_DIRECT	neuromuscular junction development	RT		13	0.4	0.0012	0.069
	GOTERM_BP_DIRECT	protein localization to plasma membrane	RT		22	0.7	0.0012	0.069
	GOTERM_BP_DIRECT	protein polyubiquitination	RT		49	1.5	0.0012	0.07
	GOTERM_BP_DIRECT	branchiomotor neuron axon guidance	RT		7	0.2	0.0013	0.071
	GOTERM_BP_DIRECT	short-term memory	RT		7	0.2	0.0013	0.071
	GOTERM_BP_DIRECT	activation of protein kinase A activity	RT		10	0.3	0.0013	0.073
	GOTERM_BP_DIRECT	startle response	RT		9	0.3	0.0015	0.079
	GOTERM_BP_DIRECT	regulation of N-methyl-D-aspartate selective glutamate receptor activity	RT		9	0.3	0.0015	0.079
	GOTERM_BP_DIRECT	adenylate cyclase-activating dopamine receptor signaling pathway	RT		8	0.2	0.0015	0.079
	GOTERM_BP_DIRECT	signal transduction by protein phosphorylation	RT		17	0.5	0.0016	0.087
	GOTERM_BP_DIRECT	Wnt signaling pathway	RT		49	1.5	0.0018	0.092
	GOTERM_BP_DIRECT	gamma-aminobutyric acid signaling pathway	RT		11	0.3	0.0018	0.093
	GOTERM_BP_DIRECT	covalent chromatin modification	RT		33	1	0.0019	0.096
	GOTERM_BP_DIRECT	retinal ganglion cell axon guidance	RT		10	0.3	0.0021	0.11
	GOTERM_BP_DIRECT	neuron projection extension	RT		10	0.3	0.0021	0.11
	GOTERM_BP_DIRECT	positive regulation of synaptic transmission, glutamatergic	RT		10	0.3	0.0021	0.11
	GOTERM_BP_DIRECT	regulation of exocytosis	RT		12	0.4	0.0022	0.11
	GOTERM_BP_DIRECT	protein targeting to plasma membrane	RT		12	0.4	0.0022	0.11
	GOTERM_BP_DIRECT	positive regulation of filopodium assembly	RT		12	0.4	0.0022	0.11
	GOTERM_BP_DIRECT	long term synaptic depression	RT		9	0.3	0.0025	0.12
	GOTERM_BP_DIRECT	regulation of neuronal synaptic plasticity	RT		9	0.3	0.0025	0.12
	GOTERM_BP_DIRECT	protein import into nucleus	RT		20	0.6	0.0026	0.12
	GOTERM_BP_DIRECT	circadian rhythm	RT		24	0.7	0.0026	0.13
	GOTERM_BP_DIRECT	central nervous system development	RT		34	1	0.0027	0.13
	GOTERM_BP_DIRECT	establishment or maintenance of epithelial cell apical/basal polarity	RT		8	0.2	0.0027	0.13
	GOTERM_BP_DIRECT	regulation of synaptic vesicle exocytosis	RT		7	0.2	0.0027	0.13
	GOTERM_BP_DIRECT	positive regulation of potassium ion transport	RT		7	0.2	0.0027	0.13
	GOTERM_BP_DIRECT	cAMP-mediated signaling	RT		15	0.4	0.0027	0.13
	GOTERM_BP_DIRECT	myelination	RT		17	0.5	0.0028	0.13
	GOTERM_BP_DIRECT	regulation of insulin secretion	RT		22	0.7	0.0029	0.13
	GOTERM_BP_DIRECT	phosphatidylinositol phosphorylation	RT		28	0.8	0.0033	0.15
	GOTERM_BP_DIRECT	clathrin-mediated endocytosis	RT		10	0.3	0.0033	0.15
	GOTERM_BP_DIRECT	transmission of nerve impulse	RT		10	0.3	0.0033	0.15
	GOTERM_BP_DIRECT	adult walking behavior	RT		13	0.4	0.0034	0.15
	GOTERM_BP_DIRECT	response to amphetamine	RT		13	0.4	0.0034	0.15
	GOTERM_BP_DIRECT	negative regulation of insulin secretion	RT		13	0.4	0.0034	0.15
	GOTERM_BP_DIRECT	regulation of heart rate by cardiac conduction	RT		14	0.4	0.0035	0.15
	GOTERM_BP_DIRECT	regulation of calcium ion-dependent exocytosis	RT		14	0.4	0.0035	0.15
	GOTERM_BP_DIRECT	adenylate cyclase-inhibiting G-protein coupled receptor signaling pathway	RT		17	0.5	0.0036	0.15
	GOTERM_BP_DIRECT	parkin-mediated mitophagy in response to mitochondrial depolarization	RT		5	0.1	0.0036	0.15
	GOTERM_BP_DIRECT	protein retention in Golgi apparatus	RT		5	0.1	0.0036	0.15
	GOTERM_BP_DIRECT	ion transport	RT		35	1	0.0038	0.16
	GOTERM_BP_DIRECT	peripheral nervous system development	RT		11	0.3	0.0039	0.16
	GOTERM_BP_DIRECT	positive regulation of dendrite morphogenesis	RT		9	0.3	0.004	0.16
	GOTERM_BP_DIRECT	regulation of focal adhesion assembly	RT		9	0.3	0.004	0.16
	GOTERM_BP_DIRECT	protein monoubiquitination	RT		12	0.4	0.0043	0.18
	GOTERM_BP_DIRECT	autophagy	RT		36	1.1	0.0045	0.18
	GOTERM_BP_DIRECT	renal water homeostasis	RT		13	0.4	0.0046	0.18
	GOTERM_BP_DIRECT	endosome organization	RT		13	0.4	0.0046	0.18
	GOTERM_BP_DIRECT	positive regulation of apoptotic process	RT		70	2.1	0.0046	0.18
	GOTERM_BP_DIRECT	regulation of macroautophagy	RT		16	0.5	0.0046	0.18
	GOTERM_BP_DIRECT	negative regulation of neuron projection development	RT		16	0.5	0.0046	0.18
	GOTERM_BP_DIRECT	behavioral response to cocaine	RT		8	0.2	0.0047	0.18
	GOTERM_BP_DIRECT	learning or memory	RT		14	0.4	0.0047	0.18
	GOTERM_BP_DIRECT	cellular response to glucagon stimulus	RT		15	0.4	0.0047	0.18
	GOTERM_BP_DIRECT	synaptic vesicle docking	RT		6	0.2	0.0051	0.19
	GOTERM_BP_DIRECT	negative regulation of collateral sprouting	RT		6	0.2	0.0051	0.19
	GOTERM_BP_DIRECT	protein targeting to vacuole	RT		6	0.2	0.0051	0.19
	GOTERM_BP_DIRECT	serotonin metabolic process	RT		6	0.2	0.0051	0.19
	GOTERM_BP_DIRECT	cell-cell adhesion	RT		64	1.9	0.0051	0.19
	GOTERM_BP_DIRECT	Golgi ribbon formation	RT		7	0.2	0.0051	0.19
	GOTERM_BP_DIRECT	positive regulation of fibroblast migration	RT		7	0.2	0.0051	0.19
	GOTERM_BP_DIRECT	cerebellar Purkinje cell layer development	RT		7	0.2	0.0051	0.19
	GOTERM_BP_DIRECT	GDP metabolic process	RT		7	0.2	0.0051	0.19
	GOTERM_BP_DIRECT	regulation of cell morphogenesis	RT		11	0.3	0.0055	0.2
	GOTERM_BP_DIRECT	microtubule bundle formation	RT		11	0.3	0.0055	0.2
	GOTERM_BP_DIRECT	protein complex assembly	RT		32	1	0.0057	0.21
	GOTERM_BP_DIRECT	cellular calcium ion homeostasis	RT		27	0.8	0.0057	0.21
	GOTERM_BP_DIRECT	proteasome-mediated ubiquitin-dependent protein catabolic process	RT		50	1.5	0.006	0.21
	GOTERM_BP_DIRECT	androgen receptor signaling pathway	RT		15	0.4	0.006	0.22
	GOTERM_BP_DIRECT	response to ischemia	RT		13	0.4	0.0061	0.22
	GOTERM_BP_DIRECT	positive regulation of dendritic spine development	RT		10	0.3	0.0071	0.24
	GOTERM_BP_DIRECT	regulation of postsynaptic membrane potential	RT		10	0.3	0.0071	0.24
	GOTERM_BP_DIRECT	cAMP catabolic process	RT		8	0.2	0.0075	0.25
	GOTERM_BP_DIRECT	negative chemotaxis	RT		13	0.4	0.008	0.27
	GOTERM_BP_DIRECT	protein homooligomerization	RT		44	1.3	0.0085	0.28
	GOTERM_BP_DIRECT	retrograde vesicle-mediated transport, Golgi to ER	RT		24	0.7	0.0086	0.28
	GOTERM_BP_DIRECT	negative regulation of phosphatase activity	RT		17	0.5	0.0087	0.28
	GOTERM_BP_DIRECT	sodium ion transmembrane transport	RT		22	0.7	0.0087	0.28
	GOTERM_BP_DIRECT	post-embryonic development	RT		22	0.7	0.0087	0.28
	GOTERM_BP_DIRECT	cellular response to epinephrine stimulus	RT		7	0.2	0.0088	0.28
	GOTERM_BP_DIRECT	calcium ion regulated exocytosis	RT		7	0.2	0.0088	0.28
	GOTERM_BP_DIRECT	locomotory exploration behavior	RT		7	0.2	0.0088	0.28
	GOTERM_BP_DIRECT	dendritic spine morphogenesis	RT		7	0.2	0.0088	0.28
	GOTERM_BP_DIRECT	semaphorin-plexin signaling pathway involved in axon guidance	RT		7	0.2	0.0088	0.28
	GOTERM_BP_DIRECT	Rac protein signal transduction	RT		9	0.3	0.009	0.29
	GOTERM_BP_DIRECT	motor neuron axon guidance	RT		9	0.3	0.009	0.29
	GOTERM_BP_DIRECT	positive regulation of Ras protein signal transduction	RT		9	0.3	0.009	0.29
	GOTERM_BP_DIRECT	inositol phosphate metabolic process	RT		16	0.5	0.0092	0.29
	GOTERM_BP_DIRECT	conditioned taste aversion	RT		5	0.1	0.0094	0.29
	GOTERM_BP_DIRECT	regulation of ubiquitin-protein transferase activity	RT		5	0.1	0.0094	0.29
	GOTERM_BP_DIRECT	microtubule anchoring at centrosome	RT		5	0.1	0.0094	0.29
	GOTERM_BP_DIRECT	postsynaptic density protein 95 clustering	RT		5	0.1	0.0094	0.29
	GOTERM_BP_DIRECT	astral microtubule organization	RT		5	0.1	0.0094	0.29
	GOTERM_BP_DIRECT	retrograde transport, endosome to Golgi	RT		21	0.6	0.0094	0.29
	GOTERM_BP_DIRECT	presynaptic membrane assembly	RT		6	0.2	0.0098	0.3
	GOTERM_BP_DIRECT	glycosphingolipid biosynthetic process	RT		6	0.2	0.0098	0.3
	GOTERM_BP_DIRECT	response to morphine	RT		10	0.3	0.0099	0.3
	GOTERM_BP_DIRECT	regulation of cardiac conduction	RT		18	0.5	0.0099	0.3
	GOTERM_BP_DIRECT	cellular response to nerve growth factor stimulus	RT		12	0.4	0.01	0.31
	GOTERM_BP_DIRECT	chloride transmembrane transport	RT		26	0.8	0.011	0.33
	GOTERM_BP_DIRECT	regulation of ARF protein signal transduction	RT		8	0.2	0.011	0.33
	GOTERM_BP_DIRECT	regulation of microtubule cytoskeleton organization	RT		8	0.2	0.011	0.33
	GOTERM_BP_DIRECT	regulation of alpha-amino-3-hydroxy-5-methyl-4-isoxazole propionate selective glutamate receptor activity	RT		8	0.2	0.011	0.33
	GOTERM_BP_DIRECT	positive regulation of dendrite development	RT		8	0.2	0.011	0.33
	GOTERM_BP_DIRECT	synaptic vesicle endocytosis	RT		8	0.2	0.011	0.33
	GOTERM_BP_DIRECT	regulation of sodium ion transmembrane transporter activity	RT		8	0.2	0.011	0.33
	GOTERM_BP_DIRECT	membrane fusion	RT		15	0.4	0.012	0.34
	GOTERM_BP_DIRECT	regulation of cellular response to heat	RT		22	0.7	0.012	0.34
	GOTERM_BP_DIRECT	G2/M transition of mitotic cell cycle	RT		35	1	0.013	0.36
	GOTERM_BP_DIRECT	endocytic recycling	RT		10	0.3	0.013	0.37
	GOTERM_BP_DIRECT	neuronal action potential	RT		11	0.3	0.014	0.38
	GOTERM_BP_DIRECT	macroautophagy	RT		22	0.7	0.014	0.38
	GOTERM_BP_DIRECT	regulation of dopamine secretion	RT		7	0.2	0.014	0.38
	GOTERM_BP_DIRECT	cell communication by electrical coupling involved in cardiac conduction	RT		7	0.2	0.014	0.38
	GOTERM_BP_DIRECT	dendritic spine development	RT		7	0.2	0.014	0.38
	GOTERM_BP_DIRECT	clathrin coat assembly	RT		7	0.2	0.014	0.38
	GOTERM_BP_DIRECT	membrane depolarization during cardiac muscle cell action potential	RT		7	0.2	0.014	0.38
	GOTERM_BP_DIRECT	layer formation in cerebral cortex	RT		7	0.2	0.014	0.38
	GOTERM_BP_DIRECT	calcium ion import	RT		8	0.2	0.016	0.43
	GOTERM_BP_DIRECT	cellular response to hypoxia	RT		26	0.8	0.017	0.43
	GOTERM_BP_DIRECT	vesicle fusion	RT		18	0.5	0.017	0.43
	GOTERM_BP_DIRECT	axon development	RT		6	0.2	0.017	0.43
	GOTERM_BP_DIRECT	regulation of dopamine metabolic process	RT		6	0.2	0.017	0.43
	GOTERM_BP_DIRECT	positive regulation of cardiac muscle cell differentiation	RT		6	0.2	0.017	0.43
	GOTERM_BP_DIRECT	positive regulation of synapse maturation	RT		6	0.2	0.017	0.43
	GOTERM_BP_DIRECT	phospholipase C-activating dopamine receptor signaling pathway	RT		6	0.2	0.017	0.43
	GOTERM_BP_DIRECT	neuroligin clustering involved in postsynaptic membrane assembly	RT		4	0.1	0.017	0.43
	GOTERM_BP_DIRECT	phosphatidylinositol-mediated signaling	RT		28	0.8	0.018	0.44
	GOTERM_BP_DIRECT	membrane depolarization	RT		10	0.3	0.018	0.44
	GOTERM_BP_DIRECT	positive regulation of neuron differentiation	RT		22	0.7	0.019	0.46
	GOTERM_BP_DIRECT	positive regulation of inhibitory postsynaptic potential	RT		5	0.1	0.019	0.46
	GOTERM_BP_DIRECT	cellular response to catecholamine stimulus	RT		5	0.1	0.019	0.46
	GOTERM_BP_DIRECT	synapse maturation	RT		5	0.1	0.019	0.46
	GOTERM_BP_DIRECT	negative regulation of cytoplasmic translation	RT		5	0.1	0.019	0.46
	GOTERM_BP_DIRECT	neuron-neuron synaptic transmission	RT		5	0.1	0.019	0.46
	GOTERM_BP_DIRECT	synaptic transmission, GABAergic	RT		5	0.1	0.019	0.46
	GOTERM_BP_DIRECT	vocal learning	RT		5	0.1	0.019	0.46
	GOTERM_BP_DIRECT	phosphorelay signal transduction system	RT		5	0.1	0.019	0.46
	GOTERM_BP_DIRECT	positive regulation of cation channel activity	RT		5	0.1	0.019	0.46
	GOTERM_BP_DIRECT	regulation of delayed rectifier potassium channel activity	RT		5	0.1	0.019	0.46
	GOTERM_BP_DIRECT	ER-associated ubiquitin-dependent protein catabolic process	RT		18	0.5	0.02	0.47
	GOTERM_BP_DIRECT	viral process	RT		66	2	0.02	0.47
	GOTERM_BP_DIRECT	regulation of protein kinase A signaling	RT		7	0.2	0.021	0.49
	GOTERM_BP_DIRECT	insulin-like growth factor receptor signaling pathway	RT		7	0.2	0.021	0.49
	GOTERM_BP_DIRECT	activation of GTPase activity	RT		22	0.7	0.022	0.49
	GOTERM_BP_DIRECT	epidermal growth factor receptor signaling pathway	RT		17	0.5	0.022	0.49
	GOTERM_BP_DIRECT	cerebral cortex development	RT		17	0.5	0.022	0.49
	GOTERM_BP_DIRECT	ubiquitin-dependent protein catabolic process	RT		43	1.3	0.022	0.5
	GOTERM_BP_DIRECT	microtubule nucleation	RT		8	0.2	0.023	0.51
	GOTERM_BP_DIRECT	innervation	RT		8	0.2	0.023	0.51
	GOTERM_BP_DIRECT	protein localization	RT		18	0.5	0.023	0.51
	GOTERM_BP_DIRECT	regulation of multicellular organism growth	RT		10	0.3	0.023	0.52
	GOTERM_BP_DIRECT	negative regulation of JNK cascade	RT		9	0.3	0.024	0.52
	GOTERM_BP_DIRECT	positive regulation of intracellular protein transport	RT		9	0.3	0.024	0.52
	GOTERM_BP_DIRECT	endosome to lysosome transport	RT		13	0.4	0.025	0.53
	GOTERM_BP_DIRECT	regulation of filopodium assembly	RT		6	0.2	0.027	0.56
	GOTERM_BP_DIRECT	positive regulation of telomere maintenance	RT		6	0.2	0.027	0.56
	GOTERM_BP_DIRECT	nuclear pore complex assembly	RT		6	0.2	0.027	0.56
	GOTERM_BP_DIRECT	neuron death	RT		6	0.2	0.027	0.56
	GOTERM_BP_DIRECT	cytoskeletal anchoring at plasma membrane	RT		6	0.2	0.027	0.56
	GOTERM_BP_DIRECT	positive regulation of long-term synaptic potentiation	RT		6	0.2	0.027	0.56
	GOTERM_BP_DIRECT	platelet activation	RT		29	0.9	0.028	0.58
	GOTERM_BP_DIRECT	intra-Golgi vesicle-mediated transport	RT		10	0.3	0.03	0.59
	GOTERM_BP_DIRECT	phosphatidylinositol 3-kinase signaling	RT		10	0.3	0.03	0.59
	GOTERM_BP_DIRECT	regulated exocytosis	RT		7	0.2	0.03	0.6
	GOTERM_BP_DIRECT	cell migration involved in sprouting angiogenesis	RT		7	0.2	0.03	0.6
	GOTERM_BP_DIRECT	positive regulation of potassium ion transmembrane transport	RT		7	0.2	0.03	0.6
	GOTERM_BP_DIRECT	GMP metabolic process	RT		7	0.2	0.03	0.6
	GOTERM_BP_DIRECT	regulation of potassium ion transmembrane transport	RT		7	0.2	0.03	0.6
	GOTERM_BP_DIRECT	positive regulation of mitochondrial fission	RT		7	0.2	0.03	0.6
	GOTERM_BP_DIRECT	cardiac muscle hypertrophy in response to stress	RT		7	0.2	0.03	0.6
	GOTERM_BP_DIRECT	activation of adenylate cyclase activity	RT		13	0.4	0.03	0.6
	GOTERM_BP_DIRECT	protein K63-linked deubiquitination	RT		9	0.3	0.031	0.6
	GOTERM_BP_DIRECT	regulation of ryanodine-sensitive calcium-release channel activity	RT		8	0.2	0.031	0.6
	GOTERM_BP_DIRECT	post-Golgi vesicle-mediated transport	RT		8	0.2	0.031	0.6
	GOTERM_BP_DIRECT	negative regulation of microtubule depolymerization	RT		8	0.2	0.031	0.6
	GOTERM_BP_DIRECT	regulation of cardiac muscle contraction by regulation of the release of sequestered calcium ion	RT		8	0.2	0.031	0.6
	GOTERM_BP_DIRECT	negative regulation of axonogenesis	RT		8	0.2	0.031	0.6
	GOTERM_BP_DIRECT	cell cycle arrest	RT		34	1	0.032	0.61
	GOTERM_BP_DIRECT	negative regulation of epidermal growth factor receptor signaling pathway	RT		12	0.4	0.033	0.62
	GOTERM_BP_DIRECT	synaptic vesicle priming	RT		5	0.1	0.033	0.62
	GOTERM_BP_DIRECT	cellular response to histamine	RT		5	0.1	0.033	0.62
	GOTERM_BP_DIRECT	nerve growth factor signaling pathway	RT		5	0.1	0.033	0.62
	GOTERM_BP_DIRECT	regulation of early endosome to late endosome transport	RT		5	0.1	0.033	0.62
	GOTERM_BP_DIRECT	G-protein coupled glutamate receptor signaling pathway	RT		5	0.1	0.033	0.62
	GOTERM_BP_DIRECT	neurotransmitter uptake	RT		5	0.1	0.033	0.62
	GOTERM_BP_DIRECT	positive regulation of circadian rhythm	RT		5	0.1	0.033	0.62
	GOTERM_BP_DIRECT	proline transport	RT		5	0.1	0.033	0.62
	GOTERM_BP_DIRECT	synaptic vesicle maturation	RT		5	0.1	0.033	0.62
	GOTERM_BP_DIRECT	regulation of synapse assembly	RT		5	0.1	0.033	0.62
	GOTERM_BP_DIRECT	regulation of clathrin-mediated endocytosis	RT		5	0.1	0.033	0.62
	GOTERM_BP_DIRECT	endoplasmic reticulum tubular network organization	RT		5	0.1	0.033	0.62
	GOTERM_BP_DIRECT	regulation of phosphatidylinositol 3-kinase signaling	RT		21	0.6	0.035	0.64
	GOTERM_BP_DIRECT	ATP metabolic process	RT		11	0.3	0.035	0.64
	GOTERM_BP_DIRECT	response to cocaine	RT		11	0.3	0.035	0.64
	GOTERM_BP_DIRECT	membrane organization	RT		11	0.3	0.035	0.64
	GOTERM_BP_DIRECT	cellular lipid metabolic process	RT		13	0.4	0.037	0.65
	GOTERM_BP_DIRECT	calcium-dependent cell-cell adhesion via plasma membrane cell adhesion molecules	RT		10	0.3	0.038	0.66
	GOTERM_BP_DIRECT	potassium ion import	RT		10	0.3	0.038	0.66
	GOTERM_BP_DIRECT	vesicle organization	RT		10	0.3	0.038	0.66
	GOTERM_BP_DIRECT	regulation of oligodendrocyte progenitor proliferation	RT		4	0.1	0.038	0.66
	GOTERM_BP_DIRECT	regulation of cAMP-mediated signaling	RT		4	0.1	0.038	0.66
	GOTERM_BP_DIRECT	dichotomous subdivision of terminal units involved in salivary gland branching	RT		4	0.1	0.038	0.66
	GOTERM_BP_DIRECT	response to purine-containing compound	RT		4	0.1	0.038	0.66
	GOTERM_BP_DIRECT	positive regulation of long-term neuronal synaptic plasticity	RT		4	0.1	0.038	0.66
	GOTERM_BP_DIRECT	negative regulation of transporter activity	RT		4	0.1	0.038	0.66
	GOTERM_BP_DIRECT	heparan sulfate proteoglycan biosynthetic process, enzymatic modification	RT		4	0.1	0.038	0.66
	GOTERM_BP_DIRECT	sarcoplasmic reticulum calcium ion transport	RT		4	0.1	0.038	0.66
	GOTERM_BP_DIRECT	regulation of synaptic vesicle priming	RT		4	0.1	0.038	0.66
	GOTERM_BP_DIRECT	calcium ion import across plasma membrane	RT		4	0.1	0.038	0.66
	GOTERM_BP_DIRECT	neuron development	RT		14	0.4	0.04	0.67
	GOTERM_BP_DIRECT	forebrain development	RT		14	0.4	0.04	0.67
	GOTERM_BP_DIRECT	intracellular transport	RT		9	0.3	0.04	0.67
	GOTERM_BP_DIRECT	associative learning	RT		9	0.3	0.04	0.67
	GOTERM_BP_DIRECT	protein K48-linked deubiquitination	RT		9	0.3	0.04	0.67
	GOTERM_BP_DIRECT	cochlea development	RT		9	0.3	0.04	0.67
	GOTERM_BP_DIRECT	positive regulation of protein targeting to membrane	RT		9	0.3	0.04	0.67
	GOTERM_BP_DIRECT	histone H4-K16 acetylation	RT		8	0.2	0.041	0.69
	GOTERM_BP_DIRECT	N-glycan processing	RT		8	0.2	0.041	0.69
	GOTERM_BP_DIRECT	magnesium ion transmembrane transport	RT		7	0.2	0.042	0.69
	GOTERM_BP_DIRECT	positive regulation of cardiac muscle hypertrophy	RT		7	0.2	0.042	0.69
	GOTERM_BP_DIRECT	regulation of GTPase activity	RT		18	0.5	0.042	0.69
	GOTERM_BP_DIRECT	response to unfolded protein	RT		13	0.4	0.043	0.7
	GOTERM_BP_DIRECT	multicellular organism growth	RT		21	0.6	0.045	0.71
	GOTERM_BP_DIRECT	COPII vesicle coating	RT		17	0.5	0.046	0.72
	GOTERM_BP_DIRECT	positive regulation of protein binding	RT		17	0.5	0.046	0.72
	GOTERM_BP_DIRECT	protein K48-linked ubiquitination	RT		14	0.4	0.047	0.72
	GOTERM_BP_DIRECT	cellular response to amino acid stimulus	RT		14	0.4	0.047	0.72
	GOTERM_BP_DIRECT	regulation of RNA splicing	RT		10	0.3	0.047	0.72
	GOTERM_BP_DIRECT	regulation of alternative mRNA splicing, via spliceosome	RT		12	0.4	0.048	0.73
	GOTERM_BP_DIRECT	inactivation of MAPK activity	RT		9	0.3	0.05	0.74
	GOTERM_BP_DIRECT	response to tumor necrosis factor	RT		9	0.3	0.05	0.74
	GOTERM_BP_DIRECT	circadian regulation of gene expression	RT		16	0.5	0.051	0.75
	GOTERM_BP_DIRECT	mitochondrion transport along microtubule	RT		5	0.1	0.052	0.75
	GOTERM_BP_DIRECT	protein localization to chromosome, telomeric region	RT		5	0.1	0.052	0.75
	GOTERM_BP_DIRECT	positive regulation of cardiac muscle cell apoptotic process	RT		5	0.1	0.052	0.75
	GOTERM_BP_DIRECT	regulation of smooth muscle cell proliferation	RT		5	0.1	0.052	0.75
	GOTERM_BP_DIRECT	endosomal vesicle fusion	RT		5	0.1	0.052	0.75
	GOTERM_BP_DIRECT	regulation of microtubule-based process	RT		5	0.1	0.052	0.75
	GOTERM_BP_DIRECT	regulation of protein localization to cell surface	RT		5	0.1	0.052	0.75
	GOTERM_BP_DIRECT	negative regulation of excitatory postsynaptic potential	RT		5	0.1	0.052	0.75
	GOTERM_BP_DIRECT	neuropeptide signaling pathway	RT		25	0.7	0.052	0.75
	GOTERM_BP_DIRECT	negative regulation of signal transduction	RT		11	0.3	0.052	0.75
	GOTERM_BP_DIRECT	histone acetylation	RT		11	0.3	0.052	0.75
	GOTERM_BP_DIRECT	positive regulation of exocytosis	RT		8	0.2	0.053	0.75
	GOTERM_BP_DIRECT	positive regulation of axonogenesis	RT		8	0.2	0.053	0.75
	GOTERM_BP_DIRECT	response to insulin	RT		18	0.5	0.054	0.76
	GOTERM_BP_DIRECT	Golgi to plasma membrane transport	RT		7	0.2	0.055	0.77
	GOTERM_BP_DIRECT	action potential	RT		7	0.2	0.055	0.77
	GOTERM_BP_DIRECT	regulation of insulin secretion involved in cellular response to glucose stimulus	RT		7	0.2	0.055	0.77
	GOTERM_BP_DIRECT	negative regulation of actin filament polymerization	RT		6	0.2	0.055	0.77
	GOTERM_BP_DIRECT	regulation of myelination	RT		6	0.2	0.055	0.77
	GOTERM_BP_DIRECT	positive regulation of receptor activity	RT		6	0.2	0.055	0.77
	GOTERM_BP_DIRECT	negative regulation of cAMP biosynthetic process	RT		6	0.2	0.055	0.77
	GOTERM_BP_DIRECT	positive regulation of glucose import in response to insulin stimulus	RT		6	0.2	0.055	0.77
	GOTERM_BP_DIRECT	sensory perception	RT		6	0.2	0.055	0.77
	GOTERM_BP_DIRECT	positive regulation of synaptic transmission	RT		6	0.2	0.055	0.77
	GOTERM_BP_DIRECT	L-glutamate transmembrane transport	RT		6	0.2	0.055	0.77
	GOTERM_BP_DIRECT	cellular response to insulin stimulus	RT		20	0.6	0.056	0.77
	GOTERM_BP_DIRECT	protein targeting	RT		12	0.4	0.056	0.77
	GOTERM_BP_DIRECT	cognition	RT		12	0.4	0.056	0.77
	GOTERM_BP_DIRECT	regulation of G-protein coupled receptor protein signaling pathway	RT		12	0.4	0.056	0.77
	GOTERM_BP_DIRECT	mitotic spindle organization	RT		10	0.3	0.057	0.77
	GOTERM_BP_DIRECT	regulation of signal transduction	RT		10	0.3	0.057	0.77
	GOTERM_BP_DIRECT	RNA processing	RT		24	0.7	0.057	0.77
	GOTERM_BP_DIRECT	mRNA processing	RT		40	1.2	0.058	0.77
	GOTERM_BP_DIRECT	negative regulation of translation	RT		16	0.5	0.058	0.77
	GOTERM_BP_DIRECT	neuromuscular synaptic transmission	RT		9	0.3	0.062	0.79
	GOTERM_BP_DIRECT	positive regulation of protein serine/threonine kinase activity	RT		11	0.3	0.062	0.79
	GOTERM_BP_DIRECT	response to starvation	RT		11	0.3	0.062	0.79
	GOTERM_BP_DIRECT	insulin receptor signaling pathway	RT		20	0.6	0.063	0.79
	GOTERM_BP_DIRECT	phosphatidylinositol-3-phosphate biosynthetic process	RT		14	0.4	0.063	0.79
	GOTERM_BP_DIRECT	ventral spinal cord development	RT		4	0.1	0.066	0.81
	GOTERM_BP_DIRECT	magnesium ion homeostasis	RT		4	0.1	0.066	0.81
	GOTERM_BP_DIRECT	cellular response to toxic substance	RT		4	0.1	0.066	0.81
	GOTERM_BP_DIRECT	negative regulation of dendritic spine development	RT		4	0.1	0.066	0.81
	GOTERM_BP_DIRECT	positive regulation of neurotransmitter secretion	RT		4	0.1	0.066	0.81
	GOTERM_BP_DIRECT	positive regulation of alkaline phosphatase activity	RT		4	0.1	0.066	0.81
	GOTERM_BP_DIRECT	Golgi vesicle budding	RT		4	0.1	0.066	0.81
	GOTERM_BP_DIRECT	negative regulation of dendrite development	RT		4	0.1	0.066	0.81
	GOTERM_BP_DIRECT	insulin secretion involved in cellular response to glucose stimulus	RT		4	0.1	0.066	0.81
	GOTERM_BP_DIRECT	regulation of protein kinase C signaling	RT		4	0.1	0.066	0.81
	GOTERM_BP_DIRECT	positive regulation of chemokine (C-C motif) ligand 5 production	RT		4	0.1	0.066	0.81
	GOTERM_BP_DIRECT	transmembrane receptor protein tyrosine phosphatase signaling pathway	RT		4	0.1	0.066	0.81
	GOTERM_BP_DIRECT	negative regulation of dendritic spine morphogenesis	RT		4	0.1	0.066	0.81
	GOTERM_BP_DIRECT	protein localization to mitochondrion	RT		4	0.1	0.066	0.81
	GOTERM_BP_DIRECT	positive regulation of potassium ion transmembrane transporter activity	RT		4	0.1	0.066	0.81
	GOTERM_BP_DIRECT	negative regulation of JAK-STAT cascade	RT		12	0.4	0.066	0.81
	GOTERM_BP_DIRECT	protein kinase C-activating G-protein coupled receptor signaling pathway	RT		10	0.3	0.068	0.82
	GOTERM_BP_DIRECT	regulation of heart contraction	RT		10	0.3	0.068	0.82
	GOTERM_BP_DIRECT	cellular response to drug	RT		18	0.5	0.069	0.82
	GOTERM_BP_DIRECT	negative regulation of protein kinase activity	RT		24	0.7	0.07	0.82
	GOTERM_BP_DIRECT	cardiac muscle contraction	RT		13	0.4	0.07	0.82
	GOTERM_BP_DIRECT	brain morphogenesis	RT		7	0.2	0.071	0.83
	GOTERM_BP_DIRECT	ganglioside biosynthetic process	RT		7	0.2	0.071	0.83
	GOTERM_BP_DIRECT	protein localization to cilium	RT		7	0.2	0.071	0.83
	GOTERM_BP_DIRECT	early endosome to late endosome transport	RT		7	0.2	0.071	0.83
	GOTERM_BP_DIRECT	positive regulation of G2/M transition of mitotic cell cycle	RT		7	0.2	0.071	0.83
	GOTERM_BP_DIRECT	actin cytoskeleton organization	RT		30	0.9	0.072	0.83
	GOTERM_BP_DIRECT	mitotic spindle assembly	RT		11	0.3	0.074	0.83
	GOTERM_BP_DIRECT	lysosome organization	RT		11	0.3	0.074	0.83
	GOTERM_BP_DIRECT	cell migration	RT		38	1.1	0.074	0.83
	GOTERM_BP_DIRECT	negative regulation of peptidyl-threonine phosphorylation	RT		6	0.2	0.075	0.83
	GOTERM_BP_DIRECT	regulation of actin filament polymerization	RT		6	0.2	0.075	0.83
	GOTERM_BP_DIRECT	endosome to melanosome transport	RT		5	0.1	0.075	0.83
	GOTERM_BP_DIRECT	neuron remodeling	RT		5	0.1	0.075	0.83
	GOTERM_BP_DIRECT	regulation of dendritic spine morphogenesis	RT		5	0.1	0.075	0.83
	GOTERM_BP_DIRECT	positive regulation of NFAT protein import into nucleus	RT		5	0.1	0.075	0.83
	GOTERM_BP_DIRECT	response to dietary excess	RT		5	0.1	0.075	0.83
	GOTERM_BP_DIRECT	microtubule organizing center organization	RT		5	0.1	0.075	0.83
	GOTERM_BP_DIRECT	cerebral cortex neuron differentiation	RT		5	0.1	0.075	0.83
	GOTERM_BP_DIRECT	protein K11-linked deubiquitination	RT		5	0.1	0.075	0.83
	GOTERM_BP_DIRECT	Golgi to plasma membrane protein transport	RT		9	0.3	0.075	0.83
	GOTERM_BP_DIRECT	positive regulation of protein catabolic process	RT		16	0.5	0.075	0.83
	GOTERM_BP_DIRECT	phosphorylation	RT		24	0.7	0.076	0.84
	GOTERM_BP_DIRECT	Ras protein signal transduction	RT		18	0.5	0.077	0.84
	GOTERM_BP_DIRECT	positive regulation of peptidyl-serine phosphorylation	RT		18	0.5	0.077	0.84
	GOTERM_BP_DIRECT	negative regulation of protein targeting to mitochondrion	RT		3	0.1	0.077	0.84
	GOTERM_BP_DIRECT	cellular response to cobalt ion	RT		3	0.1	0.077	0.84
	GOTERM_BP_DIRECT	calcium ion transmembrane transport via high voltage-gated calcium channel	RT		3	0.1	0.077	0.84
	GOTERM_BP_DIRECT	ubiquitin-dependent protein catabolic process via the N-end rule pathway	RT		3	0.1	0.077	0.84
	GOTERM_BP_DIRECT	apoptotic process involved in luteolysis	RT		3	0.1	0.077	0.84
	GOTERM_BP_DIRECT	cellular response to corticosterone stimulus	RT		3	0.1	0.077	0.84
	GOTERM_BP_DIRECT	gamma-aminobutyric acid secretion	RT		3	0.1	0.077	0.84
	GOTERM_BP_DIRECT	positive regulation of high voltage-gated calcium channel activity	RT		3	0.1	0.077	0.84
	GOTERM_BP_DIRECT	adenylate cyclase-inhibiting serotonin receptor signaling pathway	RT		3	0.1	0.077	0.84
	GOTERM_BP_DIRECT	positive regulation of Rac protein signal transduction	RT		3	0.1	0.077	0.84
	GOTERM_BP_DIRECT	myo-inositol transport	RT		3	0.1	0.077	0.84
	GOTERM_BP_DIRECT	TRAM-dependent toll-like receptor 4 signaling pathway	RT		3	0.1	0.077	0.84
	GOTERM_BP_DIRECT	calcium ion export	RT		3	0.1	0.077	0.84
	GOTERM_BP_DIRECT	corticospinal tract morphogenesis	RT		3	0.1	0.077	0.84
	GOTERM_BP_DIRECT	fasciculation of sensory neuron axon	RT		3	0.1	0.077	0.84
	GOTERM_BP_DIRECT	gamma-tubulin complex localization	RT		3	0.1	0.077	0.84
	GOTERM_BP_DIRECT	gamma-aminobutyric acid receptor clustering	RT		3	0.1	0.077	0.84
	GOTERM_BP_DIRECT	positive regulation of long term synaptic depression	RT		3	0.1	0.077	0.84
	GOTERM_BP_DIRECT	chemorepulsion involved in embryonic olfactory bulb interneuron precursor migration	RT		3	0.1	0.077	0.84
	GOTERM_BP_DIRECT	diphosphoinositol polyphosphate metabolic process	RT		3	0.1	0.077	0.84
	GOTERM_BP_DIRECT	minus-end-directed organelle transport along microtubule	RT		3	0.1	0.077	0.84
	GOTERM_BP_DIRECT	response to endoplasmic reticulum stress	RT		19	0.6	0.077	0.84
	GOTERM_BP_DIRECT	mitotic cell cycle	RT		12	0.4	0.077	0.84
	GOTERM_BP_DIRECT	G-protein coupled receptor signaling pathway, coupled to cyclic nucleotide second messenger	RT		13	0.4	0.08	0.85
	GOTERM_BP_DIRECT	cellular response to calcium ion	RT		14	0.4	0.082	0.85
	GOTERM_BP_DIRECT	osteoclast differentiation	RT		8	0.2	0.082	0.85
	GOTERM_BP_DIRECT	positive regulation of macroautophagy	RT		8	0.2	0.082	0.85
	GOTERM_BP_DIRECT	NLS-bearing protein import into nucleus	RT		8	0.2	0.082	0.85
	GOTERM_BP_DIRECT	microtubule-based movement	RT		20	0.6	0.086	0.86
	GOTERM_BP_DIRECT	establishment of protein localization to plasma membrane	RT		12	0.4	0.089	0.87
	GOTERM_BP_DIRECT	mitochondrial fission	RT		7	0.2	0.09	0.87
	GOTERM_BP_DIRECT	olfactory bulb development	RT		7	0.2	0.09	0.87
	GOTERM_BP_DIRECT	regulation of defense response to virus by virus	RT		9	0.3	0.09	0.87
	GOTERM_BP_DIRECT	regulation of actin cytoskeleton organization	RT		13	0.4	0.092	0.88
	GOTERM_BP_DIRECT	regulation of protein localization	RT		14	0.4	0.093	0.88
	GOTERM_BP_DIRECT	cellular response to glucose stimulus	RT		14	0.4	0.093	0.88
	GOTERM_BP_DIRECT	actin filament organization	RT		18	0.5	0.095	0.88
	GOTERM_BP_DIRECT	semaphorin-plexin signaling pathway	RT		10	0.3	0.096	0.89
	GOTERM_BP_DIRECT	regulation of neurotransmitter secretion	RT		6	0.2	0.097	0.89
	GOTERM_BP_DIRECT	ventricular cardiac muscle cell action potential	RT		6	0.2	0.097	0.89
	GOTERM_BP_DIRECT	neuromuscular process	RT		6	0.2	0.097	0.89
	GOTERM_BP_DIRECT	negative regulation of cell-matrix adhesion	RT		6	0.2	0.097	0.89
	GOTERM_BP_DIRECT	ERAD pathway	RT		6	0.2	0.097	0.89
	GOTERM_BP_DIRECT	ERBB2 signaling pathway	RT		11	0.3	0.1	0.89
	GOTERM_BP_DIRECT	SCF-dependent proteasomal ubiquitin-dependent protein catabolic process	RT		8	0.2	0.1	0.89
	GOTERM_BP_DIRECT	phosphatidylinositol dephosphorylation	RT		8	0.2	0.1	0.89
	GOTERM_BP_DIRECT	regulation of calcium ion transport	RT		8	0.2	0.1	0.89

## Sheet: SPs
Sublist	Category	Term	RT	Genes	Count	%	P-Value	Benjamini
	KEGG_PATHWAY	Retrograde endocannabinoid signaling	RT		60	1.8	2.6e-22	7.3e-20
	KEGG_PATHWAY	Glutamatergic synapse	RT		59	1.8	4.8e-18	6.8e-16
	KEGG_PATHWAY	Cholinergic synapse	RT		56	1.7	1.6e-16	1e-14
	KEGG_PATHWAY	Dopaminergic synapse	RT		61	1.8	1.9e-16	1.6e-14
	KEGG_PATHWAY	Circadian entrainment	RT		50	1.5	1.2e-15	6.9e-14
	KEGG_PATHWAY	GABAergic synapse	RT		46	1.4	4.8e-15	2.2e-13
	KEGG_PATHWAY	Morphine addiction	RT		47	1.4	2.3e-14	9.3e-13
	KEGG_PATHWAY	Oxytocin signaling pathway	RT		65	1.9	1.3e-13	4.7e-12
	KEGG_PATHWAY	Axon guidance	RT		54	1.6	4.4e-12	1.4e-10
	KEGG_PATHWAY	Calcium signaling pathway	RT		67	2	9.4e-12	2.6e-10
	KEGG_PATHWAY	Adrenergic signaling in cardiomyocytes	RT		58	1.7	1.8e-11	4.6e-10
	KEGG_PATHWAY	Long-term potentiation	RT		35	1	3e-11	7e-10
	KEGG_PATHWAY	Aldosterone synthesis and secretion	RT		38	1.1	3.6e-10	7.8e-09
	KEGG_PATHWAY	Nicotine addiction	RT		25	0.7	3.9e-10	7.8e-09
	KEGG_PATHWAY	cAMP signaling pathway	RT		68	2	5.1e-10	9.6e-09
	KEGG_PATHWAY	Serotonergic synapse	RT		45	1.3	2.1e-09	3.8e-08
	KEGG_PATHWAY	Amphetamine addiction	RT		32	1	4.2e-09	7e-08
	KEGG_PATHWAY	Synaptic vesicle cycle	RT		31	0.9	5e-09	7.9e-08
	KEGG_PATHWAY	cGMP-PKG signaling pathway	RT		58	1.7	5.6e-09	8.3e-08
	KEGG_PATHWAY	Gap junction	RT		38	1.1	6.2e-09	8.7e-08
	KEGG_PATHWAY	Insulin secretion	RT		37	1.1	7.9e-09	1.1e-07
	KEGG_PATHWAY	MAPK signaling pathway	RT		78	2.3	9.8e-09	1.2e-07
	KEGG_PATHWAY	Oocyte meiosis	RT		43	1.3	1.3e-08	1.6e-07
	KEGG_PATHWAY	Long-term depression	RT		29	0.9	2.9e-08	3.4e-07
	KEGG_PATHWAY	Phosphatidylinositol signaling system	RT		39	1.2	5.4e-08	6.1e-07
	KEGG_PATHWAY	GnRH signaling pathway	RT		37	1.1	6.7e-08	7.2e-07
	KEGG_PATHWAY	Progesterone-mediated oocyte maturation	RT		35	1	2.2e-07	2.3e-06
	KEGG_PATHWAY	Estrogen signaling pathway	RT		38	1.1	2.5e-07	2.5e-06
	KEGG_PATHWAY	Inflammatory mediator regulation of TRP channels	RT		37	1.1	5.9e-07	5.7e-06
	KEGG_PATHWAY	ErbB signaling pathway	RT		34	1	7.4e-07	6.9e-06
	KEGG_PATHWAY	mTOR signaling pathway	RT		26	0.8	1e-06	9.4e-06
	KEGG_PATHWAY	Gastric acid secretion	RT		30	0.9	1.1e-06	1e-05
	KEGG_PATHWAY	Ras signaling pathway	RT		65	1.9	2.2e-06	1.9e-05
	KEGG_PATHWAY	Glioma	RT		27	0.8	3.5e-06	2.9e-05
	KEGG_PATHWAY	Salivary secretion	RT		32	1	5.6e-06	4.5e-05
	KEGG_PATHWAY	Type II diabetes mellitus	RT		22	0.7	5.7e-06	4.4e-05
	KEGG_PATHWAY	Ubiquitin mediated proteolysis	RT		44	1.3	6.4e-06	4.9e-05
	KEGG_PATHWAY	Neurotrophin signaling pathway	RT		40	1.2	6.8e-06	5e-05
	KEGG_PATHWAY	Endocrine and other factor-regulated calcium reabsorption	RT		21	0.6	7.1e-06	5.1e-05
	KEGG_PATHWAY	Thyroid hormone signaling pathway	RT		38	1.1	1.2e-05	8.5e-05
	KEGG_PATHWAY	Renin secretion	RT		25	0.7	3e-05	0.0002
	KEGG_PATHWAY	Endocytosis	RT		68	2	3.1e-05	0.0002
	KEGG_PATHWAY	FoxO signaling pathway	RT		41	1.2	4.9e-05	0.00032
	KEGG_PATHWAY	Rap1 signaling pathway	RT		57	1.7	6.2e-05	0.0004
	KEGG_PATHWAY	Melanogenesis	RT		32	1	0.00016	0.00099
	KEGG_PATHWAY	Vascular smooth muscle contraction	RT		36	1.1	0.0002	0.0012
	KEGG_PATHWAY	Choline metabolism in cancer	RT		31	0.9	0.00046	0.0027
	KEGG_PATHWAY	Neuroactive ligand-receptor interaction	RT		67	2	0.00053	0.0031
	KEGG_PATHWAY	Prolactin signaling pathway	RT		24	0.7	0.00054	0.0031
	KEGG_PATHWAY	Circadian rhythm	RT		14	0.4	0.00058	0.0033
	KEGG_PATHWAY	Protein processing in endoplasmic reticulum	RT		45	1.3	0.00065	0.0036
	KEGG_PATHWAY	Aldosterone-regulated sodium reabsorption	RT		16	0.5	0.00068	0.0036
	KEGG_PATHWAY	Non-small cell lung cancer	RT		20	0.6	0.00086	0.0045
	KEGG_PATHWAY	Insulin signaling pathway	RT		38	1.1	0.00095	0.0049
	KEGG_PATHWAY	Wnt signaling pathway	RT		38	1.1	0.00095	0.0049
	KEGG_PATHWAY	Sphingolipid signaling pathway	RT		34	1	0.0011	0.0056
	KEGG_PATHWAY	Platelet activation	RT		36	1.1	0.0012	0.006
	KEGG_PATHWAY	Pancreatic secretion	RT		28	0.8	0.0013	0.0062
	KEGG_PATHWAY	Inositol phosphate metabolism	RT		23	0.7	0.0014	0.0067
	KEGG_PATHWAY	Dorso-ventral axis formation	RT		12	0.4	0.002	0.0096
	KEGG_PATHWAY	Regulation of lipolysis in adipocytes	RT		19	0.6	0.0023	0.011
	KEGG_PATHWAY	Endometrial cancer	RT		18	0.5	0.0025	0.011
	KEGG_PATHWAY	Glycosaminoglycan biosynthesis - heparan sulfate / heparin	RT		11	0.3	0.0027	0.012
	KEGG_PATHWAY	Focal adhesion	RT		50	1.5	0.0027	0.012
	KEGG_PATHWAY	Dilated cardiomyopathy	RT		25	0.7	0.0029	0.013
	KEGG_PATHWAY	AMPK signaling pathway	RT		33	1	0.003	0.013
	KEGG_PATHWAY	Colorectal cancer	RT		20	0.6	0.0033	0.014
	KEGG_PATHWAY	Cocaine addiction	RT		17	0.5	0.0034	0.014
	KEGG_PATHWAY	Fc epsilon RI signaling pathway	RT		21	0.6	0.0044	0.018
	KEGG_PATHWAY	Regulation of actin cytoskeleton	RT		50	1.5	0.0046	0.018
	KEGG_PATHWAY	Hepatitis B	RT		37	1.1	0.0046	0.018
	KEGG_PATHWAY	Prostate cancer	RT		25	0.7	0.0056	0.022
	KEGG_PATHWAY	Renal cell carcinoma	RT		20	0.6	0.0058	0.023
	KEGG_PATHWAY	Thyroid hormone synthesis	RT		21	0.6	0.0063	0.024
	KEGG_PATHWAY	Proteoglycans in cancer	RT		47	1.4	0.0071	0.027
	KEGG_PATHWAY	Adherens junction	RT		21	0.6	0.0075	0.028
	KEGG_PATHWAY	Chemokine signaling pathway	RT		44	1.3	0.0082	0.03
	KEGG_PATHWAY	Insulin resistance	RT		28	0.8	0.012	0.043
	KEGG_PATHWAY	Chagas disease (American trypanosomiasis)	RT		27	0.8	0.013	0.047
	KEGG_PATHWAY	VEGF signaling pathway	RT		18	0.5	0.015	0.051
	KEGG_PATHWAY	Pathways in cancer	RT		81	2.4	0.015	0.051
	KEGG_PATHWAY	Arrhythmogenic right ventricular cardiomyopathy (ARVC)	RT		20	0.6	0.016	0.054
	KEGG_PATHWAY	Osteoclast differentiation	RT		32	1	0.016	0.055
	KEGG_PATHWAY	Vasopressin-regulated water reabsorption	RT		14	0.4	0.019	0.063
	KEGG_PATHWAY	T cell receptor signaling pathway	RT		26	0.8	0.022	0.071
	KEGG_PATHWAY	Central carbon metabolism in cancer	RT		18	0.5	0.023	0.075
	KEGG_PATHWAY	Amyotrophic lateral sclerosis (ALS)	RT		15	0.4	0.024	0.077
	KEGG_PATHWAY	Tight junction	RT		32	1	0.03	0.093
	KEGG_PATHWAY	Melanoma	RT		19	0.6	0.031	0.097
	KEGG_PATHWAY	PI3K-Akt signaling pathway	RT		70	2.1	0.032	0.098
	KEGG_PATHWAY	Purine metabolism	RT		39	1.2	0.035	0.11
	KEGG_PATHWAY	Toxoplasmosis	RT		28	0.8	0.036	0.11
	KEGG_PATHWAY	Vibrio cholerae infection	RT		15	0.4	0.039	0.11
	KEGG_PATHWAY	Glucagon signaling pathway	RT		24	0.7	0.043	0.12
	KEGG_PATHWAY	TNF signaling pathway	RT		25	0.7	0.051	0.14
	KEGG_PATHWAY	Pancreatic cancer	RT		17	0.5	0.052	0.15
	KEGG_PATHWAY	Hepatitis C	RT		30	0.9	0.053	0.15
	KEGG_PATHWAY	Hedgehog signaling pathway	RT		9	0.3	0.059	0.16
	KEGG_PATHWAY	Acute myeloid leukemia	RT		15	0.4	0.059	0.16
	KEGG_PATHWAY	Signaling pathways regulating pluripotency of stem cells	RT		31	0.9	0.061	0.16
	KEGG_PATHWAY	HIF-1 signaling pathway	RT		23	0.7	0.065	0.17
	KEGG_PATHWAY	Epstein-Barr virus infection	RT		40	1.2	0.065	0.17
	KEGG_PATHWAY	Hypertrophic cardiomyopathy (HCM)	RT		19	0.6	0.071	0.18
	KEGG_PATHWAY	Fc gamma R-mediated phagocytosis	RT		20	0.6	0.077	0.2
	KEGG_PATHWAY	Glycosphingolipid biosynthesis - ganglio series	RT		6	0.2	0.081	0.2
	KEGG_PATHWAY	mRNA surveillance pathway	RT		21	0.6	0.09	0.22
	KEGG_PATHWAY	Influenza A	RT		36	1.1	0.097	0.24
