# Supplementary material for: Identification of the Molecular Events Involved in the Development of Prefrontal Cortex Through the Analysis of RNA-Seq Data From BrainSpan
Source: ASN Neuro. 2019 Jun 18;11:1759091419854627. doi: 10.1177/1759091419854627 (PMC6582306; doi:10.1177/1759091419854627)
Supplement: Supplemental Material2 - Supplemental material for Identification of the Molecular Events Involved in the Development of Prefrontal Cortex Through the Analysis of RNA-Seq Data From BrainSpan [file Supplemental_Material2.zip › VFC/VFC9/BPs & SPs-9.xlsx]

## Sheet: BPs
Sublist	Category	Term	RT	Genes	Count	%	P-Value	Benjamini
	GOTERM_BP_DIRECT	SRP-dependent cotranslational protein targeting to membrane	RT		25	2.9	8.4e-14	2.7e-10
	GOTERM_BP_DIRECT	nuclear-transcribed mRNA catabolic process, nonsense-mediated decay	RT		26	3	3e-12	4.7e-09
	GOTERM_BP_DIRECT	viral transcription	RT		25	2.9	5.1e-12	5.4e-09
	GOTERM_BP_DIRECT	translational initiation	RT		26	3	7.6e-11	6e-08
	GOTERM_BP_DIRECT	translation	RT		34	4	8.3e-10	5.2e-07
	GOTERM_BP_DIRECT	rRNA processing	RT		27	3.1	2.2e-07	0.00011
	GOTERM_BP_DIRECT	type I interferon signaling pathway	RT		14	1.6	7.7e-07	0.00035
	GOTERM_BP_DIRECT	regulation of blood pressure	RT		13	1.5	5.9e-06	0.0023
	GOTERM_BP_DIRECT	extracellular matrix organization	RT		23	2.7	6.9e-06	0.0024
	GOTERM_BP_DIRECT	epithelial cell differentiation	RT		13	1.5	1.3e-05	0.0041
	GOTERM_BP_DIRECT	cell adhesion	RT		38	4.4	1.9e-05	0.0054
	GOTERM_BP_DIRECT	negative regulation of neuron differentiation	RT		11	1.3	4.8e-05	0.012
	GOTERM_BP_DIRECT	angiogenesis	RT		23	2.7	5.2e-05	0.012
	GOTERM_BP_DIRECT	positive regulation of cell proliferation	RT		37	4.3	6e-05	0.013
	GOTERM_BP_DIRECT	response to hypoxia	RT		19	2.2	0.00012	0.024
	GOTERM_BP_DIRECT	inner ear development	RT		9	1	0.00014	0.028
	GOTERM_BP_DIRECT	negative regulation of myoblast differentiation	RT		7	0.8	0.00018	0.033
	GOTERM_BP_DIRECT	positive regulation of gene expression	RT		24	2.8	0.00021	0.036
	GOTERM_BP_DIRECT	antigen processing and presentation of exogenous peptide antigen via MHC class I, TAP-independent	RT		5	0.6	0.00023	0.038
	GOTERM_BP_DIRECT	astrocyte development	RT		6	0.7	0.00025	0.039
	GOTERM_BP_DIRECT	positive regulation of transcription from RNA polymerase II promoter	RT		60	7	0.00043	0.062
	GOTERM_BP_DIRECT	cellular response to extracellular stimulus	RT		6	0.7	0.00047	0.065
	GOTERM_BP_DIRECT	retinoid metabolic process	RT		10	1.2	0.00051	0.067
	GOTERM_BP_DIRECT	lipoprotein metabolic process	RT		8	0.9	0.00054	0.068
	GOTERM_BP_DIRECT	response to wounding	RT		10	1.2	0.00064	0.078
	GOTERM_BP_DIRECT	negative regulation of cell proliferation	RT		30	3.5	0.00072	0.084
	GOTERM_BP_DIRECT	somatic stem cell population maintenance	RT		10	1.2	0.00081	0.09
	GOTERM_BP_DIRECT	positive regulation of BMP signaling pathway	RT		7	0.8	0.001	0.11
	GOTERM_BP_DIRECT	brain development	RT		18	2.1	0.0011	0.11
	GOTERM_BP_DIRECT	fatty acid beta-oxidation	RT		8	0.9	0.0013	0.13
	GOTERM_BP_DIRECT	positive regulation of I-kappaB kinase/NF-kappaB signaling	RT		16	1.9	0.0014	0.13
	GOTERM_BP_DIRECT	positive regulation of angiogenesis	RT		13	1.5	0.0016	0.14
	GOTERM_BP_DIRECT	negative regulation of glial cell proliferation	RT		4	0.5	0.0018	0.16
	GOTERM_BP_DIRECT	very-low-density lipoprotein particle remodeling	RT		4	0.5	0.0018	0.16
	GOTERM_BP_DIRECT	central nervous system myelination	RT		4	0.5	0.0018	0.16
	GOTERM_BP_DIRECT	fat cell differentiation	RT		10	1.2	0.0019	0.16
	GOTERM_BP_DIRECT	positive regulation of epithelial cell proliferation	RT		9	1	0.002	0.17
	GOTERM_BP_DIRECT	high-density lipoprotein particle remodeling	RT		5	0.6	0.0021	0.17
	GOTERM_BP_DIRECT	cell maturation	RT		7	0.8	0.0023	0.18
	GOTERM_BP_DIRECT	in utero embryonic development	RT		17	2	0.0024	0.18
	GOTERM_BP_DIRECT	lipid transport	RT		10	1.2	0.0025	0.18
	GOTERM_BP_DIRECT	lung development	RT		10	1.2	0.0025	0.18
	GOTERM_BP_DIRECT	cellular response to transforming growth factor beta stimulus	RT		8	0.9	0.0025	0.18
	GOTERM_BP_DIRECT	response to estradiol	RT		11	1.3	0.0026	0.18
	GOTERM_BP_DIRECT	stem cell proliferation	RT		4	0.5	0.0027	0.18
	GOTERM_BP_DIRECT	astrocyte differentiation	RT		4	0.5	0.0027	0.18
	GOTERM_BP_DIRECT	blood vessel maturation	RT		4	0.5	0.0027	0.18
	GOTERM_BP_DIRECT	antigen processing and presentation of exogenous peptide antigen via MHC class I, TAP-dependent	RT		9	1	0.0028	0.18
	GOTERM_BP_DIRECT	ribosomal small subunit biogenesis	RT		5	0.6	0.0027	0.19
	GOTERM_BP_DIRECT	regulation of cell shape	RT		14	1.6	0.0029	0.19
	GOTERM_BP_DIRECT	endodermal cell differentiation	RT		6	0.7	0.0033	0.2
	GOTERM_BP_DIRECT	response to virus	RT		12	1.4	0.0034	0.2
	GOTERM_BP_DIRECT	dentate gyrus development	RT		5	0.6	0.0035	0.2
	GOTERM_BP_DIRECT	response to reactive oxygen species	RT		7	0.8	0.0035	0.2
	GOTERM_BP_DIRECT	signal transduction	RT		64	7.4	0.0036	0.2
	GOTERM_BP_DIRECT	response to interferon-beta	RT		4	0.5	0.004	0.22
	GOTERM_BP_DIRECT	negative regulation of stem cell differentiation	RT		4	0.5	0.004	0.22
	GOTERM_BP_DIRECT	retinal rod cell differentiation	RT		3	0.3	0.0043	0.23
	GOTERM_BP_DIRECT	negative regulation of pro-B cell differentiation	RT		3	0.3	0.0043	0.23
	GOTERM_BP_DIRECT	negative regulation of auditory receptor cell differentiation	RT		3	0.3	0.0043	0.23
	GOTERM_BP_DIRECT	antigen processing and presentation of endogenous peptide antigen via MHC class I via ER pathway, TAP-independent	RT		3	0.3	0.0043	0.23
	GOTERM_BP_DIRECT	antigen processing and presentation	RT		8	0.9	0.0049	0.25
	GOTERM_BP_DIRECT	positive regulation of cell migration	RT		16	1.9	0.0051	0.26
	GOTERM_BP_DIRECT	regulation of cytoskeleton organization	RT		5	0.6	0.0053	0.26
	GOTERM_BP_DIRECT	protein localization to nucleus	RT		6	0.7	0.0053	0.26
	GOTERM_BP_DIRECT	antigen processing and presentation of peptide antigen via MHC class I	RT		6	0.7	0.0053	0.26
	GOTERM_BP_DIRECT	positive regulation of nitric oxide biosynthetic process	RT		7	0.8	0.0057	0.27
	GOTERM_BP_DIRECT	hydrogen peroxide catabolic process	RT		5	0.6	0.0064	0.3
	GOTERM_BP_DIRECT	retina development in camera-type eye	RT		8	0.9	0.0066	0.3
	GOTERM_BP_DIRECT	negative regulation of cell growth	RT		12	1.4	0.007	0.31
	GOTERM_BP_DIRECT	response to drug	RT		22	2.6	0.0072	0.31
	GOTERM_BP_DIRECT	negative regulation of epithelial cell differentiation	RT		4	0.5	0.0074	0.31
	GOTERM_BP_DIRECT	cellular response to peptide	RT		4	0.5	0.0074	0.31
	GOTERM_BP_DIRECT	negative regulation of oligodendrocyte differentiation	RT		4	0.5	0.0074	0.31
	GOTERM_BP_DIRECT	neuronal stem cell population maintenance	RT		5	0.6	0.0077	0.32
	GOTERM_BP_DIRECT	positive regulation of smooth muscle cell proliferation	RT		8	0.9	0.008	0.32
	GOTERM_BP_DIRECT	myelination	RT		7	0.8	0.008	0.32
	GOTERM_BP_DIRECT	outflow tract morphogenesis	RT		7	0.8	0.008	0.32
	GOTERM_BP_DIRECT	positive regulation of Notch signaling pathway	RT		6	0.7	0.0081	0.32
	GOTERM_BP_DIRECT	muscle contraction	RT		11	1.3	0.0082	0.32
	GOTERM_BP_DIRECT	compartment pattern specification	RT		3	0.3	0.0084	0.32
	GOTERM_BP_DIRECT	glomerular mesangial cell development	RT		3	0.3	0.0084	0.32
	GOTERM_BP_DIRECT	positive regulation of necrotic cell death	RT		3	0.3	0.0084	0.32
	GOTERM_BP_DIRECT	citrate transport	RT		3	0.3	0.0084	0.32
	GOTERM_BP_DIRECT	negative regulation of photoreceptor cell differentiation	RT		3	0.3	0.0084	0.32
	GOTERM_BP_DIRECT	transport	RT		24	2.8	0.0085	0.32
	GOTERM_BP_DIRECT	BMP signaling pathway	RT		9	1	0.0087	0.32
	GOTERM_BP_DIRECT	positive regulation of cell division	RT		7	0.8	0.0089	0.33
	GOTERM_BP_DIRECT	positive regulation of fat cell differentiation	RT		7	0.8	0.0089	0.33
	GOTERM_BP_DIRECT	positive regulation of cell cycle	RT		6	0.7	0.0092	0.33
	GOTERM_BP_DIRECT	negative regulation of angiogenesis	RT		8	0.9	0.0095	0.33
	GOTERM_BP_DIRECT	regulation of epithelial cell proliferation	RT		4	0.5	0.0096	0.33
	GOTERM_BP_DIRECT	positive regulation of transcription, DNA-templated	RT		32	3.7	0.0094	0.34
	GOTERM_BP_DIRECT	triglyceride metabolic process	RT		6	0.7	0.01	0.35
	GOTERM_BP_DIRECT	negative regulation of inflammatory response	RT		9	1	0.011	0.36
	GOTERM_BP_DIRECT	collagen catabolic process	RT		8	0.9	0.011	0.37
	GOTERM_BP_DIRECT	cellular response to hypoxia	RT		10	1.2	0.012	0.37
	GOTERM_BP_DIRECT	negative regulation of MAP kinase activity	RT		6	0.7	0.012	0.37
	GOTERM_BP_DIRECT	Rho protein signal transduction	RT		7	0.8	0.012	0.37
	GOTERM_BP_DIRECT	negative regulation of astrocyte differentiation	RT		4	0.5	0.012	0.37
	GOTERM_BP_DIRECT	positive regulation of T cell mediated cytotoxicity	RT		4	0.5	0.012	0.37
	GOTERM_BP_DIRECT	ERK1 and ERK2 cascade	RT		5	0.6	0.012	0.38
	GOTERM_BP_DIRECT	Notch signaling pathway	RT		11	1.3	0.013	0.39
	GOTERM_BP_DIRECT	epidermis morphogenesis	RT		3	0.3	0.014	0.4
	GOTERM_BP_DIRECT	positive regulation of integrin-mediated signaling pathway	RT		3	0.3	0.014	0.4
	GOTERM_BP_DIRECT	protection from natural killer cell mediated cytotoxicity	RT		3	0.3	0.014	0.4
	GOTERM_BP_DIRECT	endocardial cell differentiation	RT		3	0.3	0.014	0.4
	GOTERM_BP_DIRECT	activation of cysteine-type endopeptidase activity involved in apoptotic process	RT		9	1	0.014	0.41
	GOTERM_BP_DIRECT	oligodendrocyte differentiation	RT		5	0.6	0.014	0.41
	GOTERM_BP_DIRECT	ureteric bud development	RT		6	0.7	0.015	0.41
	GOTERM_BP_DIRECT	hair follicle development	RT		6	0.7	0.015	0.41
	GOTERM_BP_DIRECT	cell proliferation	RT		24	2.8	0.015	0.41
	GOTERM_BP_DIRECT	vasodilation	RT		4	0.5	0.015	0.41
	GOTERM_BP_DIRECT	renal system development	RT		4	0.5	0.015	0.41
	GOTERM_BP_DIRECT	cholesterol metabolic process	RT		8	0.9	0.015	0.41
	GOTERM_BP_DIRECT	response to toxic substance	RT		9	1	0.016	0.43
	GOTERM_BP_DIRECT	positive regulation of mitotic nuclear division	RT		5	0.6	0.017	0.43
	GOTERM_BP_DIRECT	positive regulation of mesenchymal cell proliferation	RT		5	0.6	0.017	0.43
	GOTERM_BP_DIRECT	positive regulation of extrinsic apoptotic signaling pathway	RT		5	0.6	0.017	0.43
	GOTERM_BP_DIRECT	negative regulation of gene expression	RT		12	1.4	0.017	0.43
	GOTERM_BP_DIRECT	platelet degranulation	RT		10	1.2	0.018	0.45
	GOTERM_BP_DIRECT	cellular oxidant detoxification	RT		8	0.9	0.018	0.45
	GOTERM_BP_DIRECT	bone morphogenesis	RT		5	0.6	0.019	0.46
	GOTERM_BP_DIRECT	stem cell differentiation	RT		5	0.6	0.019	0.46
	GOTERM_BP_DIRECT	platelet aggregation	RT		6	0.7	0.02	0.47
	GOTERM_BP_DIRECT	glutamate biosynthetic process	RT		3	0.3	0.02	0.47
	GOTERM_BP_DIRECT	vascular smooth muscle cell development	RT		3	0.3	0.02	0.47
	GOTERM_BP_DIRECT	negative regulation of leukocyte apoptotic process	RT		3	0.3	0.02	0.47
	GOTERM_BP_DIRECT	cell differentiation	RT		28	3.3	0.021	0.49
	GOTERM_BP_DIRECT	positive regulation of cytosolic calcium ion concentration involved in phospholipase C-activating G-protein coupled signaling pathway	RT		5	0.6	0.021	0.49
	GOTERM_BP_DIRECT	positive regulation of stress fiber assembly	RT		6	0.7	0.022	0.49
	GOTERM_BP_DIRECT	negative regulation of ossification	RT		4	0.5	0.022	0.49
	GOTERM_BP_DIRECT	positive regulation of neural precursor cell proliferation	RT		4	0.5	0.022	0.49
	GOTERM_BP_DIRECT	endocardial cushion morphogenesis	RT		4	0.5	0.022	0.49
	GOTERM_BP_DIRECT	embryonic digestive tract development	RT		4	0.5	0.022	0.49
	GOTERM_BP_DIRECT	positive regulation of inflammatory response	RT		8	0.9	0.022	0.49
	GOTERM_BP_DIRECT	negative regulation of Notch signaling pathway	RT		5	0.6	0.024	0.52
	GOTERM_BP_DIRECT	positive regulation of vasodilation	RT		5	0.6	0.024	0.52
	GOTERM_BP_DIRECT	positive regulation of cell death	RT		5	0.6	0.024	0.52
	GOTERM_BP_DIRECT	negative regulation of endothelial cell proliferation	RT		5	0.6	0.024	0.52
	GOTERM_BP_DIRECT	cartilage development	RT		7	0.8	0.025	0.53
	GOTERM_BP_DIRECT	bicarbonate transport	RT		6	0.7	0.026	0.53
	GOTERM_BP_DIRECT	response to peptide hormone	RT		6	0.7	0.026	0.53
	GOTERM_BP_DIRECT	mRNA transcription from RNA polymerase II promoter	RT		4	0.5	0.026	0.54
	GOTERM_BP_DIRECT	cell-substrate adhesion	RT		4	0.5	0.026	0.54
	GOTERM_BP_DIRECT	cellular response to tumor necrosis factor	RT		10	1.2	0.026	0.54
	GOTERM_BP_DIRECT	extracellular matrix disassembly	RT		8	0.9	0.027	0.54
	GOTERM_BP_DIRECT	positive regulation of reactive oxygen species metabolic process	RT		5	0.6	0.027	0.54
	GOTERM_BP_DIRECT	spinal cord development	RT		5	0.6	0.027	0.54
	GOTERM_BP_DIRECT	antigen processing and presentation of endogenous peptide antigen via MHC class I	RT		3	0.3	0.027	0.54
	GOTERM_BP_DIRECT	regulation of somitogenesis	RT		3	0.3	0.027	0.54
	GOTERM_BP_DIRECT	retina vasculature development in camera-type eye	RT		3	0.3	0.027	0.54
	GOTERM_BP_DIRECT	cardiac atrium morphogenesis	RT		3	0.3	0.027	0.54
	GOTERM_BP_DIRECT	antigen processing and presentation of exogenous protein antigen via MHC class Ib, TAP-dependent	RT		3	0.3	0.027	0.54
	GOTERM_BP_DIRECT	otic vesicle formation	RT		3	0.3	0.027	0.54
	GOTERM_BP_DIRECT	positive regulation of osteoblast differentiation	RT		7	0.8	0.027	0.54
	GOTERM_BP_DIRECT	negative regulation of apoptotic process	RT		27	3.1	0.029	0.56
	GOTERM_BP_DIRECT	heart looping	RT		7	0.8	0.029	0.56
	GOTERM_BP_DIRECT	cell fate specification	RT		4	0.5	0.03	0.56
	GOTERM_BP_DIRECT	negative regulation of transcription from RNA polymerase II promoter	RT		39	4.5	0.03	0.56
	GOTERM_BP_DIRECT	maturation of SSU-rRNA from tricistronic rRNA transcript (SSU-rRNA, 5.8S rRNA, LSU-rRNA)	RT		5	0.6	0.033	0.59
	GOTERM_BP_DIRECT	blood vessel remodeling	RT		5	0.6	0.033	0.59
	GOTERM_BP_DIRECT	response to antibiotic	RT		5	0.6	0.033	0.59
	GOTERM_BP_DIRECT	oxidation-reduction process	RT		33	3.8	0.034	0.59
	GOTERM_BP_DIRECT	cell migration	RT		13	1.5	0.034	0.59
	GOTERM_BP_DIRECT	ossification	RT		8	0.9	0.034	0.59
	GOTERM_BP_DIRECT	negative regulation of myeloid cell differentiation	RT		4	0.5	0.035	0.59
	GOTERM_BP_DIRECT	cellular response to zinc ion	RT		4	0.5	0.035	0.59
	GOTERM_BP_DIRECT	positive regulation of branching involved in ureteric bud morphogenesis	RT		4	0.5	0.035	0.59
	GOTERM_BP_DIRECT	protein localization to plasma membrane	RT		7	0.8	0.034	0.6
	GOTERM_BP_DIRECT	positive regulation of phospholipase activity	RT		3	0.3	0.035	0.6
	GOTERM_BP_DIRECT	fusion of virus membrane with host plasma membrane	RT		3	0.3	0.035	0.6
	GOTERM_BP_DIRECT	cellular response to UV-B	RT		3	0.3	0.035	0.6
	GOTERM_BP_DIRECT	heart trabecula morphogenesis	RT		3	0.3	0.035	0.6
	GOTERM_BP_DIRECT	retina morphogenesis in camera-type eye	RT		3	0.3	0.035	0.6
	GOTERM_BP_DIRECT	cGMP-mediated signaling	RT		3	0.3	0.035	0.6
	GOTERM_BP_DIRECT	neurotransmitter uptake	RT		3	0.3	0.035	0.6
	GOTERM_BP_DIRECT	cholesterol homeostasis	RT		7	0.8	0.036	0.6
	GOTERM_BP_DIRECT	positive regulation of MAPK cascade	RT		8	0.9	0.036	0.6
	GOTERM_BP_DIRECT	sphingolipid biosynthetic process	RT		6	0.7	0.036	0.6
	GOTERM_BP_DIRECT	neuron projection morphogenesis	RT		6	0.7	0.036	0.6
	GOTERM_BP_DIRECT	semaphorin-plexin signaling pathway	RT		5	0.6	0.037	0.6
	GOTERM_BP_DIRECT	positive regulation of intrinsic apoptotic signaling pathway	RT		5	0.6	0.037	0.6
	GOTERM_BP_DIRECT	positive regulation of epithelial to mesenchymal transition	RT		5	0.6	0.037	0.6
	GOTERM_BP_DIRECT	positive regulation of phosphatidylinositol 3-kinase signaling	RT		7	0.8	0.038	0.62
	GOTERM_BP_DIRECT	cell chemotaxis	RT		7	0.8	0.038	0.62
	GOTERM_BP_DIRECT	response to organic cyclic compound	RT		6	0.7	0.039	0.62
	GOTERM_BP_DIRECT	epithelial to mesenchymal transition	RT		5	0.6	0.04	0.63
	GOTERM_BP_DIRECT	canonical Wnt signaling pathway	RT		8	0.9	0.04	0.63
	GOTERM_BP_DIRECT	single organismal cell-cell adhesion	RT		9	1	0.041	0.63
	GOTERM_BP_DIRECT	positive regulation of apoptotic process	RT		19	2.2	0.042	0.64
	GOTERM_BP_DIRECT	defense response	RT		7	0.8	0.044	0.65
	GOTERM_BP_DIRECT	positive regulation of multicellular organism growth	RT		5	0.6	0.044	0.65
	GOTERM_BP_DIRECT	positive regulation of cholesterol esterification	RT		3	0.3	0.044	0.65
	GOTERM_BP_DIRECT	chondrocyte proliferation	RT		3	0.3	0.044	0.65
	GOTERM_BP_DIRECT	cytokine secretion	RT		3	0.3	0.044	0.65
	GOTERM_BP_DIRECT	regulation of mRNA stability	RT		9	1	0.045	0.65
	GOTERM_BP_DIRECT	artery morphogenesis	RT		4	0.5	0.045	0.65
	GOTERM_BP_DIRECT	response to hydrogen peroxide	RT		6	0.7	0.046	0.65
	GOTERM_BP_DIRECT	response to glucose	RT		7	0.8	0.046	0.65
	GOTERM_BP_DIRECT	osteoblast differentiation	RT		9	1	0.047	0.66
	GOTERM_BP_DIRECT	visual perception	RT		14	1.6	0.047	0.66
	GOTERM_BP_DIRECT	positive regulation of sequence-specific DNA binding transcription factor activity	RT		9	1	0.049	0.66
	GOTERM_BP_DIRECT	regulation of translation	RT		6	0.7	0.049	0.67
	GOTERM_BP_DIRECT	positive regulation of endothelial cell proliferation	RT		7	0.8	0.049	0.67
	GOTERM_BP_DIRECT	negative regulation of canonical Wnt signaling pathway	RT		12	1.4	0.05	0.67
	GOTERM_BP_DIRECT	nervous system development	RT		18	2.1	0.052	0.68
	GOTERM_BP_DIRECT	response to interferon-alpha	RT		3	0.3	0.054	0.69
	GOTERM_BP_DIRECT	blood vessel endothelial cell migration	RT		3	0.3	0.054	0.69
	GOTERM_BP_DIRECT	bleb assembly	RT		3	0.3	0.054	0.69
	GOTERM_BP_DIRECT	cardiac septum morphogenesis	RT		3	0.3	0.054	0.69
	GOTERM_BP_DIRECT	phosphatidylcholine metabolic process	RT		3	0.3	0.054	0.69
	GOTERM_BP_DIRECT	Sertoli cell development	RT		3	0.3	0.054	0.69
	GOTERM_BP_DIRECT	receptor-mediated endocytosis	RT		13	1.5	0.056	0.69
	GOTERM_BP_DIRECT	oligodendrocyte development	RT		4	0.5	0.057	0.69
	GOTERM_BP_DIRECT	positive regulation of collagen biosynthetic process	RT		4	0.5	0.057	0.69
	GOTERM_BP_DIRECT	positive regulation of cell-substrate adhesion	RT		5	0.6	0.057	0.69
	GOTERM_BP_DIRECT	substrate adhesion-dependent cell spreading	RT		5	0.6	0.057	0.69
	GOTERM_BP_DIRECT	interferon-gamma-mediated signaling pathway	RT		7	0.8	0.055	0.7
	GOTERM_BP_DIRECT	cellular response to mechanical stimulus	RT		7	0.8	0.055	0.7
	GOTERM_BP_DIRECT	muscle organ development	RT		8	0.9	0.055	0.7
	GOTERM_BP_DIRECT	phospholipid metabolic process	RT		6	0.7	0.056	0.7
	GOTERM_BP_DIRECT	positive regulation of protein phosphorylation	RT		10	1.2	0.056	0.7
	GOTERM_BP_DIRECT	cell-matrix adhesion	RT		8	0.9	0.058	0.7
	GOTERM_BP_DIRECT	positive regulation of epidermal growth factor receptor signaling pathway	RT		4	0.5	0.063	0.73
	GOTERM_BP_DIRECT	vasculogenesis	RT		6	0.7	0.064	0.73
	GOTERM_BP_DIRECT	negative regulation of epithelial cell proliferation	RT		6	0.7	0.064	0.73
	GOTERM_BP_DIRECT	embryonic digit morphogenesis	RT		6	0.7	0.064	0.73
	GOTERM_BP_DIRECT	transforming growth factor beta receptor signaling pathway	RT		8	0.9	0.064	0.73
	GOTERM_BP_DIRECT	branching involved in salivary gland morphogenesis	RT		3	0.3	0.065	0.73
	GOTERM_BP_DIRECT	type B pancreatic cell development	RT		3	0.3	0.065	0.73
	GOTERM_BP_DIRECT	endothelial cell morphogenesis	RT		3	0.3	0.065	0.73
	GOTERM_BP_DIRECT	negative regulation of neural precursor cell proliferation	RT		3	0.3	0.065	0.73
	GOTERM_BP_DIRECT	response to vitamin E	RT		3	0.3	0.065	0.73
	GOTERM_BP_DIRECT	phospholipid dephosphorylation	RT		3	0.3	0.065	0.73
	GOTERM_BP_DIRECT	low-density lipoprotein particle remodeling	RT		3	0.3	0.065	0.73
	GOTERM_BP_DIRECT	cell-cell signaling	RT		16	1.9	0.066	0.74
	GOTERM_BP_DIRECT	negative regulation of viral genome replication	RT		5	0.6	0.067	0.74
	GOTERM_BP_DIRECT	regulation of apoptotic process	RT		14	1.6	0.068	0.74
	GOTERM_BP_DIRECT	phosphatidylcholine biosynthetic process	RT		4	0.5	0.07	0.75
	GOTERM_BP_DIRECT	negative regulation of cell migration	RT		8	0.9	0.073	0.76
	GOTERM_BP_DIRECT	tricarboxylic acid transmembrane transport	RT		2	0.2	0.075	0.77
	GOTERM_BP_DIRECT	acyl carnitine transmembrane transport	RT		2	0.2	0.075	0.77
	GOTERM_BP_DIRECT	positive regulation of skeletal muscle acetylcholine-gated channel clustering	RT		2	0.2	0.075	0.77
	GOTERM_BP_DIRECT	stem cell fate specification	RT		2	0.2	0.075	0.77
	GOTERM_BP_DIRECT	positive regulation of presynaptic membrane organization	RT		2	0.2	0.075	0.77
	GOTERM_BP_DIRECT	basement membrane assembly	RT		2	0.2	0.075	0.77
	GOTERM_BP_DIRECT	establishment of blood-brain barrier	RT		2	0.2	0.075	0.77
	GOTERM_BP_DIRECT	cellular response to mineralocorticoid stimulus	RT		2	0.2	0.075	0.77
	GOTERM_BP_DIRECT	lateral inhibition	RT		2	0.2	0.075	0.77
	GOTERM_BP_DIRECT	neutrophil aggregation	RT		2	0.2	0.075	0.77
	GOTERM_BP_DIRECT	regulation of extracellular matrix assembly	RT		2	0.2	0.075	0.77
	GOTERM_BP_DIRECT	fibroblast proliferation	RT		2	0.2	0.075	0.77
	GOTERM_BP_DIRECT	negative regulation of forebrain neuron differentiation	RT		2	0.2	0.075	0.77
	GOTERM_BP_DIRECT	negative regulation of intracellular signal transduction	RT		2	0.2	0.075	0.77
	GOTERM_BP_DIRECT	negative regulation of Notch signaling pathway involved in somitogenesis	RT		2	0.2	0.075	0.77
	GOTERM_BP_DIRECT	ureter morphogenesis	RT		2	0.2	0.075	0.77
	GOTERM_BP_DIRECT	proline metabolic process	RT		2	0.2	0.075	0.77
	GOTERM_BP_DIRECT	positive regulation of renal sodium excretion	RT		3	0.3	0.076	0.77
	GOTERM_BP_DIRECT	ethanol oxidation	RT		3	0.3	0.076	0.77
	GOTERM_BP_DIRECT	positive regulation of cell-cell adhesion	RT		3	0.3	0.076	0.77
	GOTERM_BP_DIRECT	negative regulation of cytokine secretion	RT		3	0.3	0.076	0.77
	GOTERM_BP_DIRECT	positive regulation of chemotaxis	RT		3	0.3	0.076	0.77
	GOTERM_BP_DIRECT	negative regulation of blood coagulation	RT		3	0.3	0.076	0.77
	GOTERM_BP_DIRECT	negative regulation of DNA biosynthetic process	RT		3	0.3	0.076	0.77
	GOTERM_BP_DIRECT	UTP biosynthetic process	RT		3	0.3	0.076	0.77
	GOTERM_BP_DIRECT	cell junction assembly	RT		3	0.3	0.076	0.77
	GOTERM_BP_DIRECT	CTP biosynthetic process	RT		3	0.3	0.076	0.77
	GOTERM_BP_DIRECT	iron ion transport	RT		3	0.3	0.076	0.77
	GOTERM_BP_DIRECT	positive regulation of Rho protein signal transduction	RT		4	0.5	0.077	0.77
	GOTERM_BP_DIRECT	triglyceride homeostasis	RT		4	0.5	0.077	0.77
	GOTERM_BP_DIRECT	protein stabilization	RT		10	1.2	0.079	0.78
	GOTERM_BP_DIRECT	I-kappaB kinase/NF-kappaB signaling	RT		6	0.7	0.08	0.79
	GOTERM_BP_DIRECT	lipid metabolic process	RT		11	1.3	0.082	0.79
	GOTERM_BP_DIRECT	receptor internalization	RT		5	0.6	0.082	0.79
	GOTERM_BP_DIRECT	positive regulation of glucose import in response to insulin stimulus	RT		3	0.3	0.087	0.81
	GOTERM_BP_DIRECT	GTP biosynthetic process	RT		3	0.3	0.087	0.81
	GOTERM_BP_DIRECT	positive regulation of pseudopodium assembly	RT		3	0.3	0.087	0.81
	GOTERM_BP_DIRECT	lung morphogenesis	RT		3	0.3	0.087	0.81
	GOTERM_BP_DIRECT	left/right axis specification	RT		3	0.3	0.087	0.81
	GOTERM_BP_DIRECT	cell communication by electrical coupling involved in cardiac conduction	RT		3	0.3	0.087	0.81
	GOTERM_BP_DIRECT	positive regulation of urine volume	RT		3	0.3	0.087	0.81
	GOTERM_BP_DIRECT	epithelial to mesenchymal transition involved in endocardial cushion formation	RT		3	0.3	0.087	0.81
	GOTERM_BP_DIRECT	DNA damage response, signal transduction by p53 class mediator resulting in cell cycle arrest	RT		6	0.7	0.09	0.82
	GOTERM_BP_DIRECT	ventricular septum development	RT		4	0.5	0.091	0.82
	GOTERM_BP_DIRECT	skeletal muscle fiber development	RT		4	0.5	0.091	0.82
	GOTERM_BP_DIRECT	potassium ion import	RT		4	0.5	0.091	0.82
	GOTERM_BP_DIRECT	positive regulation of release of cytochrome c from mitochondria	RT		4	0.5	0.091	0.82
	GOTERM_BP_DIRECT	patterning of blood vessels	RT		4	0.5	0.091	0.82
	GOTERM_BP_DIRECT	neural crest cell migration	RT		5	0.6	0.094	0.83
	GOTERM_BP_DIRECT	inflammatory response	RT		21	2.4	0.096	0.83
	GOTERM_BP_DIRECT	fibroblast growth factor receptor signaling pathway	RT		7	0.8	0.096	0.83
	GOTERM_BP_DIRECT	positive regulation of peptidyl-tyrosine phosphorylation	RT		7	0.8	0.096	0.83
	GOTERM_BP_DIRECT	liver regeneration	RT		4	0.5	0.099	0.84
	GOTERM_BP_DIRECT	glycosaminoglycan metabolic process	RT		4	0.5	0.099	0.84
	GOTERM_BP_DIRECT	positive regulation of cholesterol efflux	RT		3	0.3	0.099	0.84
	GOTERM_BP_DIRECT	thalamus development	RT		3	0.3	0.099	0.84
	GOTERM_BP_DIRECT	positive regulation of endothelial cell apoptotic process	RT		3	0.3	0.099	0.84
	GOTERM_BP_DIRECT	chondroitin sulfate catabolic process	RT		3	0.3	0.099	0.84
	GOTERM_BP_DIRECT	negative regulation of blood vessel endothelial cell migration	RT		3	0.3	0.099	0.84
	GOTERM_BP_DIRECT	positive regulation of nuclear-transcribed mRNA catabolic process, deadenylation-dependent decay	RT		3	0.3	0.099	0.84
	GOTERM_BP_DIRECT	protein heterotrimerization	RT		3	0.3	0.099	0.84
	GOTERM_BP_DIRECT	negative regulation of transforming growth factor beta receptor signaling pathway	RT		6	0.7	0.099	0.84

## Sheet: SPs
Sublist	Category	Term	RT	Genes	Count	%	P-Value	Benjamini
	KEGG_PATHWAY	Ribosome	RT		25	2.9	6.9e-09	1.7e-06
	KEGG_PATHWAY	Protein digestion and absorption	RT		11	1.3	0.0062	0.32
	KEGG_PATHWAY	Focal adhesion	RT		19	2.2	0.0055	0.37
	KEGG_PATHWAY	Proximal tubule bicarbonate reclamation	RT		5	0.6	0.018	0.37
	KEGG_PATHWAY	Fatty acid metabolism	RT		7	0.8	0.02	0.37
	KEGG_PATHWAY	PI3K-Akt signaling pathway	RT		25	2.9	0.023	0.38
	KEGG_PATHWAY	Epstein-Barr virus infection	RT		16	1.9	0.025	0.38
	KEGG_PATHWAY	Cell adhesion molecules (CAMs)	RT		13	1.5	0.027	0.38
	KEGG_PATHWAY	Leukocyte transendothelial migration	RT		12	1.4	0.018	0.39
	KEGG_PATHWAY	PPAR signaling pathway	RT		9	1	0.01	0.4
	KEGG_PATHWAY	Mineral absorption	RT		7	0.8	0.017	0.41
	KEGG_PATHWAY	Pathways in cancer	RT		27	3.1	0.032	0.41
	KEGG_PATHWAY	Thyroid hormone signaling pathway	RT		11	1.3	0.033	0.41
	KEGG_PATHWAY	Fatty acid degradation	RT		7	0.8	0.014	0.43
	KEGG_PATHWAY	Small cell lung cancer	RT		9	1	0.038	0.43
	KEGG_PATHWAY	ECM-receptor interaction	RT		10	1.2	0.016	0.44
	KEGG_PATHWAY	Notch signaling pathway	RT		8	0.9	0.0054	0.49
	KEGG_PATHWAY	Signaling pathways regulating pluripotency of stem cells	RT		12	1.4	0.052	0.52
	KEGG_PATHWAY	Antigen processing and presentation	RT		8	0.9	0.056	0.52
	KEGG_PATHWAY	Arachidonic acid metabolism	RT		7	0.8	0.061	0.52
	KEGG_PATHWAY	Sphingolipid metabolism	RT		6	0.7	0.06	0.53
	KEGG_PATHWAY	Arginine and proline metabolism	RT		6	0.7	0.074	0.56
	KEGG_PATHWAY	HTLV-I infection	RT		18	2.1	0.072	0.57
	KEGG_PATHWAY	Fc gamma R-mediated phagocytosis	RT		8	0.9	0.085	0.6
	KEGG_PATHWAY	Ras signaling pathway	RT		16	1.9	0.088	0.6
	KEGG_PATHWAY	Bile secretion	RT		7	0.8	0.091	0.6
