# Supplementary material for: Identification of the Molecular Events Involved in the Development of Prefrontal Cortex Through the Analysis of RNA-Seq Data From BrainSpan
Source: ASN Neuro. 2019 Jun 18;11:1759091419854627. doi: 10.1177/1759091419854627 (PMC6582306; doi:10.1177/1759091419854627)
Supplement: Supplemental Material3 - Supplemental material for Identification of the Molecular Events Involved in the Development of Prefrontal Cortex Through the Analysis of RNA-Seq Data From BrainSpan [file Supplemental_Material3.xlsx]

## Sheet: Module info
Module color	Number of genes	Jaccard index
turquoise	1525	0.00374469
blue	1381	0.00787976
brown	1027	0.00782185
yellow	895	0.00760367
green	874	0.00692109
grey	833	0.00688747
red	833	0.00684404
black	756	0.00684193
pink	723	0.00682342
magenta	667	0.00680026
purple	619	0.00679018
greenyellow	524	0.00678692
tan	521	0.00677795
salmon	511	0.00677651
cyan	483	0.00676626
midnightblue	465	0.00675027
lightcyan	461	0.00674166
grey60	421	0.00673047
lightgreen	415	0.00670396
lightyellow	385	0.00667629
royalblue	380	0.00667272
darkred	357	0.00664367
darkgreen	329	0.00660662
darkturquoise	322	0.006604
darkgrey	314	0.00653907
orange	309	0.0065253
darkorange	285	0.00652452
white	285	0.0064725
skyblue	278	0.00646598
saddlebrown	277	0.00644555
steelblue	275	0.00643459
paleturquoise	257	0.0064333
violet	256	0.00642408
darkolivegreen	250	0.00641643
darkmagenta	246	0.00641375
sienna3	244	0.00641156
yellowgreen	226	0.00641108
skyblue3	211	0.00639682
plum1	209	0.00637184
orangered4	202	0.00637129
mediumpurple3	197	0.00636256
lightsteelblue1	194	0.00635803
lightcyan1	187	0.00635246
ivory	171	0.00634924
floralwhite	169	0.00634493
darkorange2	145	0.0063403
brown4	144	0.00632635
bisque4	141	0.00631311
darkslateblue	138	0.00630983
plum2	137	0.0062974
thistle2	114	0.00626949
thistle1	91	0.00623401
salmon4	89	0.00622291
palevioletred3	85	0.00620778
navajowhite2	66	0.00620735
maroon	59	0.00612563
lightpink4	54	0.00609588
lavenderblush3	51	0.0060642
honeydew1	46	0.00600323
coral1	40	0.00593886
darkseagreen4	40	0.00555077

## Sheet: Module genes
turquoise	grey	blue	brown	yellow	green	red	black	pink	magenta	purple	greenyellow
M6PR	SPO11	TNMD	KDM1	RECQL	C1orf201	CYP51A1	CFH	LASP1	FGR	CFLAR	GCLC
CYP26B1	PRLH	C1orf112	MEOX1	RPAP3	WNT16	KRIT1	SLC22A16	KIAA1539	TMEM176A	ARX	ENPP4
CASP10	CFHR2	FUCA2	PRKAR2B	CIAPIN1	PLXND1	FKBP4	SLC4A1	ZNF263	SLC7A2	DVL2	CALCR
CAMKK1	TMEM40	AK2	MSL3	RALA	ITGAL	THSD7A	PRSS22	PROM1	CD38	TNFRSF12A	HCCS
BZRAP1	DEFB127	C2orf3	IBTK	CDKL3	CACNG3	ETV1	COPZ2	TSPAN9	PON1	E2F2	SKAP2
RHBDD2	NCR2	ABCB4	ZNF195	C1orf124	CX3CL1	SPAG9	SCIN	AKAP8L	ASB4	AASS	GAS7
GDE1	CST9L	ITGA2B	GGNBP2	ZNF207	CACNA1G	FAM76A	TFAP2B	WIZ	ALDH3B1	NCAPD2	CDKL5
ABCC8	CST4	BAIAP2L1	PHTF2	STARD3NL	LGALS14	METTL13	PLEKHG6	ZC3H3	RHBDF1	MRC2	ADAM22
SPATA20	LUZP4	USH1C	IFRD1	UBR7	AC005277.1	ABHD5	BTK	OSBPL5	FMO3	PTBP1	SLC7A14
TTC22	TEX28P2	ADIPOR2	CRY1	PGM3	NOS2	ELOVL5	FMO1	FHL1	MGST1	HGF	RGPD5
MYH13	VGLL1	PRSS21	CSDE1	YAF2	CYB561	COX15	DCN	KCNG1	PGLYRP1	C8B	RALBP1
DNAH9	CGB2	TKTL1	VTA1	MATR3	TRAF3IP3	AQR	SLC38A5	B4GALT7	HHATL	ABCC2	NRXN3
SYN1	CGB	PAX6	ZNF200	GLT8D1	SEMA3G	RRAGD	ZPBP	RANBP3	HFE	ZIC2	GABRA1
CAMK1G	FGF21	TEAD3	MBTD1	AGPS	KAL1	TFB1M	TNFRSF17	MAP2K3	PRICKLE3	PREX2	NDUFS1
DLEC1	PPY	SYPL1	TMEM159	TTC27	ALOX5	NUP160	COL9A2	SLC18A1	LTF	SCML1	SLAMF7
PAX7	SMR3A	FUZ	NR1H4	ZDHHC6	CD6	ABCF2	CYBA	TNC	CHDH	WWC3	ATP6V0A1
ETV7	ANXA10	MKS1	MAP4K5	ERP44	WAS	FUT8	PRSS8	C2orf83	IL20RA	USP28	TLL1
SLC6A13	APOA4	PIK3C2A	RWDD2A	STRAP	VSIG2	PIAS1	ALX4	KCNQ1	ATP1A2	ADAMTS6	MSR1
IDS	SCGB2A2	PLAUR	CLK1	TBPL1	CYP24A1	ZZZ3	C6orf186	POLR3E	RUNX3	H6PD	RAB27B
SLC6A7	C9	BRCA1	POLR3B	SARS	DEF6	NSUN2	FOXC1	SFRS8	PLEKHB1	POLQ	USH2A
LARS2	PRAMEF1	KDM5D	ZMYND11	IFT88	ARNTL2	ZFYVE16	COL11A1	GLTSCR1	HSD17B6	LAMA3	ADAM28
EHD3	SPACA1	SLC25A39	RUFY3	TMSB10	MUSK	RAI14	PRDM6	LPAR2	FAS	RELT	PHF15
ANGEL1	INSL4	DDX11	ZNF582	TBC1D23	EFCAB1	LSG1	CASP8	SFRS14	CD44	MAP3K7IP2	ARAP2
DNASE1L1	LYZL1	HEBP1	SPAST	CUL3	MYOC	OFD1	CNN2	STAG3	CDGAP	SLC6A16	XK
MDH1	CDC42BPB	TACC3	ALAS1	SKIV2L2	CASR	ZNF800	PITX1	KLF6	OTC	GPC1	KITLG
XYLT2	HOXC12	KIAA0776	HSF2	MRPS10	METTL1	RSF1	ADAM7	SDK2	C20orf175	DLX3	PTGER3
PRDM11	MAGEA9B	POLA2	SEC63	ERCC8	ATP6V1H	PLEKHA5	DRD4	PLA2G10	MAP4	CDON	MAPK9
NCDN	ATXN3L	MTMR11	BTN3A1	PTCD2	ANO2	SIKE1	ST6GALNAC2	PHRF1	ENTPD2	MEF2B	PFTK1
SAMD4A	FAM112A	WWTR1	VEZT	TRAPPC3	ARHGAP6	THRAP3	LMCD1	VASH1	IL17RB	UHRF1BP1	ATP2B4
SLC45A4	HIST1H4G	MRE11A	BCLAF1	SDCCAG8	FOXP3	ARID4B	CDH19	MBD3	TRAF3IP2	TBC1D1	GUCY1B3
BIRC3	CRISP1	VIM	RABEP1	NOP58	HERPUD1	EIF2AK2	SPP2	FAM50A	PARP12	ELAVL1	TM7SF3
ACCN5	CSTL1	PRKCH	ARID4A	CUL1	LY75	ZNF280C	TP63	RHOBTB1	ARSF	MPPED2	CALCRL
EHD2	CST11	SNX1	UBA6	FAM114A2	PTPRN	ATP11B	MOCOS	ANO8	WISP2	CLDN18	MAP2K4
CCDC28A	C20orf187	BAK1	ASTE1	GDI2	RASGRF1	MXD1	ITGA8	ARHGEF10L	HIPK2	FGFR2	PPP2R5A
TOMM34	DEFB129	UHRF1	RNF19A	ATG5	CAMK2B	WAPAL	FAP	CACNG4	BCAS1	PLEKHH3	CD84
TNFRSF1B	STATH	VCL	PEX3	LAMC2	TBXAS1	DIP2B	FGF20	XAB2	COL17A1	PRR11	SYT1
PNPLA6	HTN1	MAT2B	SOX30	RIOK2	STYK1	SMARCD1	ITM2A	STXBP2	ZMYND12	ATP11A	PDK3
MYOM2	VCY	CAPG	MED17	TMEM48	DGAT2	THUMPD1	C1QTNF3	IMPG2	SP100	STON1-GTF2A1L	MEF2A
CYP46A1	VCY1B	CTNNA1	POLR2B	ALDH18A1	PDCD6	PSME4	GRHL2	C4orf6	FGFR3	TCF3	C2orf30
USP2	CDY2A	CNTLN	KIAA1370	MRPS35	ADCK1	HES2	EPYC	ZNF446	PYGM	CPSF1	RORA
PARP3	OR11H1	DSG2	C12orf4	GPBP1	ST3GAL6	ING3	EVI1	WNT11	TGFBR3	SREBF1	KIAA1107
LCP2	C20orf70	LTBP1	LETMD1	APPBP2	OAT	RPS6KA6	HSD17B2	CHERP	CYBRD1	NDE1	PTPN3
ADRB1	DEFB118	RCN1	SC4MOL	C12orf11	TIE1	ALPK1	MMP2	MAST2	LIMS2	CYP2W1	DAPP1
GPM6B	ANKRD20A1	ELN	ANAPC4	PMS1	NGEF	KDM5A	SLC6A14	ITPKC	MRVI1	ABCB11	OSBPL3
DTNBP1	CRP	ARHGEF5	BCAT1	TAF11	SPI1	PLEKHC1	ARHGAP28	PCBP4	FMO4	IGF2BP2	ATP2B1
ROS1	APCS	MPHOSPH9	ZFP112	GNAI3	PRKCZ	C17orf85	F11	MAEA	ACACB	GLI2	MGAT4A
PER3	TEX13A	HHAT	EIF4B	IPO5	GPR116	LMAN1	LYZ	LASS4	GPR137B	NOTCH3	TFRC
PPP1R3F	UGT2A3	GYG2	GSC2	WDR3	ABCC9	MKRN2	APOH	HDAC6	TP53INP2	CA12	TRHDE
HEXB	IL1F10	PKP2	MTMR1	KARS	GUCY2C	ANKRD13A	CPA1	IL11	SLC1A3	CELSR1	NSF
DKK3	CYP2C9	CSDAP1	TAF2	ZC3H15	ST6GALNAC1	GTF2I	CCDC80	NRP1	RAPGEF3	FNDC3B	PPP2R2C
TNIP3	IL21	POLD1	DDX20	CYB5R4	FRMPD1	MCCC1	SNAP23	ARVCF	LRRC16A	WDR62	DPP8
COL23A1	GOLGA6D	DMRT3	POU1F1	MTHFD2	ARHGAP10	N4BP2	TBX15	PPIL2	SLC4A4	SPAG5	IPCEF1
FSTL4	IL19	RFXANK	FAM107B	ATXN3	MYO3B	PCM1	OR1I1	TOP3B	COL5A3	MCAM	SLC25A40
OPN3	HORMAD1	SNX24	GOLGA5	LRRC40	TMEM38A	THOC1	C19orf21	LRP5L	PGR	FGFR1	DLG1
MCOLN3	AC136428.2	EYA2	DHX29	ISOC1	ADAM11	RIF1	IGF2AS	HPS4	ITGB5	ARAF	TPD52
NPFFR2	TAAR8	HMG20B	KIF2A	C9orf30	DHRS9	AP4E1	KDELR3	TRIOBP	AQP6	TULP3	PPP1R12B
PRDM1	RAB41	PKN2	MAPK6	DNTTIP2	PTGS2	RSBN1	HMOX1	MICALL1	HSD17B14	PHLPP1	ACER3
DGKG	PSKH2	MCM10	IKBKAP	NUP133	SNCB	CDH7	CTSG	GTPBP1	PIR	SEMA5B	CLUL1
SLC2A3	CER1	ASPM	ASNS	VPS35	RARB	EXD2	PYGL	CYB5R3	REM1	FAT1	EPHA6
GNA15	FAM75A3	TRMT11	PABPCP5	ATP1B3	SPAG6	CCNT2	PLEK2	BIK	SMOX	REST	PTPRC
CREB3L3	FAM23A	DDX3Y	EIF2B3	NUCB2	APBB1IP	NUFIP1	SLA2	ASCC2	SLC4A11	CAD	CADPS2
PIGV	OR5F1	PHKA1	CDC42	EXOC5	ADCY2	ZNF586	AVP	PNPLA3	HEPH	TFAP2C	FYB
ACAA1	SPINT4	TNFRSF1A	HLTF	POLB	DBC1	ZNF264	BPI	TELO2	FLT3LG	RFX2	CYLD
WNT8A	OR8K1	EVI5	SLC6A15	ASAH2C	CACNA1S	STARD7	ASIP	NFKBIA	ABCC6	PXN	SMAP2
LTK	OR5M9	IFT80	UBE2D1	SMARCE1	COBLL1	WBP11	MYL12A	RABGGTA	FMO2	HAUS5	DDHD2
MED29	OR14K1	NEDD4	PPP2R3A	EED	P2RX5	MAP3K4	SRPX	PCIF1	BAMBI	LTBP4	EPS15
CTSA	GOLGA8F	RAB27A	PICALM	TSG101	ABCB1	EIF2AK1	ASB9	GSS	GADD45B	ZFHX4	SNX10
ABCA7	TGIF2LX	TRIB2	SEMA3A	PTPLAD1	PPEF1	CXorf15	GATA1	NINL	GGT5	EIF2C1	ERO1LB
SLC9A3R2	OR4D2	MPP5	ACAT1	ACTR6	LAT2	PIGS	CD40LG	GTPBP5	GGT1	RFFL	NLK
TRAM2	FAM27C	MCM2	ZNF638	AP002373.1	PTHLH	METTL2A	ITIH5L	ARFRP1	PRODH	XYLB	LPCAT2
DGKA	RSPH10B	CD5L	KIFAP3	DNAJC10	CASS4	BRAP	SRPX2	RASSF2	SLC5A4	MAP3K1	IRAK3
ROPN1	XAGE2B	ENO1	KLHL20	FAM76B	KIF9	RCOR1	KLF5	H2BFM	TIMP3	FAM55A	ESR1
MYLK	CYLC2	SRI	GPATCH1	PIK3C3	C20orf26	RBM27	ACP5	ABCD1	APOL1	CECR2	PTGS1
GSTO2	AC010724.7	GTSE1	NT5C2	NRD1	KCNH4	CDV3	ESRP2	AXIN1	MLC1	PLA2G3	TDRD1
PRKCQ	MS4A1	TTC38	TOP2B	CDH17	CHRD	TOX4	QPRT	C16orf35	RIN3	CCDC134	SYDE2
ASB1	PRAMEF15	RBMS2P	USP33	FKBP7	PITPNM2	TRPM7	EHD4	MLYCD	PAPLN	APOBEC3H	MAPK1
ME1	SSX2B	GPC4	DYNC1I2	XRCC5	PITPNM3	MFSD11	ATP8B4	TAF1C	PLTP	FAM158A	CSF2RB
PDE4A	PRAC	MBNL3	UBE2A	SENP1	CEBPE	NUP50	PDGFRL	TSC2	SLCO4A1	NFATC4	C14orf129
FECH	TFF2	NFKB2	VDAC3	DDX1	BLNK	SEC22C	EYA1	ZNF500	TCFL5	PABPC1L	BRMS1L
PFKP	TFF1	UBE2T	PKD2L2	KIAA0020	CRTAC1	PSMD5	PLAT	MTHFSD	COL20A1	BMP7	NFATC2
PPAP2A	ZNF861P	CAPN6	SAR1A	WDR70	KIAA0284	BTAF1	ESRP1	AQP8	C20orf54	BIRC7	STS
CACNB1	LYZL6	SNRPA	STX7	BZW1	ZDHHC8	IKZF5	WISP1	RNF40	SNTA1	NKAIN4	TLR8
PKM2	CCL16	POLD3	CNOT4	ME2	SEC14L2	EFHC1	FCGRT	CD276	CST3	ZNF516	MCF2
COASY	DCD	SLC25A43	PSEN1	TNPO1	CYTH4	FAM21A	LYL1	ERICH1	MYOM1	CDH20	DRP2
TFE3	OR2M5	CDC14A	HSP90AA2	DIS3	RAB36	BCL2L13	RETN	MED26	GPR143	CEP192	NALCN
MAOB	IL20	KIF22	OSTM1	PIBF1	PDGFB	MIOX	ICAM4	AKAP8	RENBP	LIPG	HTR2A
FGF22	LCE3D	PGM1	ARG2	ZMPSTE24	IL2RB	HMGXB4	ETFB	AURKC	SYTL4	LAMA1	NDFIP2
WIPI1	RETNLB	CPOX	UBA5	RAB10	AP4S1	CERK	FAM83E	PRX	C13orf15	MID1	DGKH
CNGB1	SPINK1	RBL1	ZNF510	MYNN	LGMN	RBM23	PLEKHA4	PIAS4	MSLN	CCDC22	AAGAB
CAMK2A	IL22RA2	SERTAD4	AC011477.2	DNAJA1	CHGA	SOS2	LILRB5	FSD1	WFDC1	STK24	NIPAL2
ACTN1	DEFA6	BCKDHB	STRADB	DIMT1L	DHRS2	KIAA0586	KLF1	C19orf29	CRISPLD2	SALL1	LILRA1
SIDT1	ANXA8	PPIE	FAM135A	RBM22	CPNE6	HIF1A	TSPAN12	FZR1	FOXF1	XYLT1	SIGLEC8
MOV10L1	SSX3	CD82	PALB2	TMED2	UQCC	ZC3H14	C7orf58	CCDC114	FAM38A	CEP152	PIK3CG
PANX2	C12orf70	HACE1	TDRD3	ZFAND6	PDYN	RPS6KA5	SPAM1	USF2	RASL12	TRPS1	AC099759.1
MGLL	SERPINA2	WDFY1	RRAGB	UIMC1	BRUNOL4	PNN	PCOLCE	SF4	ACSBG1	PRKD2	TFEC
SLC24A1	AP005597.1	ORC1L	ZNF416	ALG6	VSIG1	PYGB	MYL10	PBX4	CTSH	CCDC9	MET
SCARF1	MAGEA9	USP40	YTHDC1	DDX18	CACNA1F	TUBB1	MEST	ATP13A1	FAH	ERF	WASL
SLC12A1	TRIM53L	RAD54L	TAF9	PDRG1	SYP	SEC23B	MEOX2	ZNF574	GSDMD	CDK6	PRKAG2
WSCD2	TMCO5A	B4GALT1	WDR47	XRN2	BMX	CDK5RAP1	AGR2	CADM4	NFKBIB	NOD1	PRUNE2
TACR2	LDHC	TRIP6	RRN3	DYNLL1	KCND1	RPRD1B	OGN	DLX5	PPP1R13L	CRHR2	ATRNL1
CACNG5	MS4A6E	ADAMTS2	FDXACB1	ESF1	TAF7L	C20orf3	ASPN	LHX3	PLA2G4C	SERPINE1	PLEKHA1
ATP12A	MS4A5	CETP	OGFOD1	TRMT6	C13orf18	AP001011.3	GATA3	GLIS3	ARRDC2	GLI3	CCNY
ICAM3	AC114273.1	AURKA	TXNDC16	ERP29	CDADC1	POLI	CXCL12	WNT3	PON2	AEBP1	PRKAR1A
RAP1GAP	LALBA	ASAP3	PHACTR3	FUS	AC009107.3	MIB1	MAP3K8	CYTH1	FAM188B	AKNA	GABRA4
NEBL	OR5I1	DNMT3B	ZNF268	IGBP1	NDRG4	CSTF2	P2RX1	NAGLU	TMEM176B	MPDZ	MAPK10
ZCWPW1	C11orf85	TPX2	EXOC1	PAPOLA	STX4	ALG13	SLC6A4	DTX4	KANK1	DNMBP	GLRB
TOLLIP	MFSD2	COQ9	OSBPL8	SPG21	SYT17	CHRDL1	ABI3	MVK	RASSF4	CUBN	PPARGC1A
UBE2D4	SPINT2	PDCD7	RSG17	DNAJB11	IQCH	XIAP	RAB34	GPR133	C10orf54	CDH23	EXPH5
TNS1	TSPY1	EFNB1	CD200	DLD	HOMER2	ATP11C	SULT1E1	PCDHB5	FBXW4	ALOX12	SYT10
CEACAM1	PDILT	KIF4A	RPGRIP1	TXNL1	SCG3	MTMR8	ODAM	GRM6	LHPP	SLC16A6	PPM1H
SCTR	GP2	IL5RA	KRT31	FH	SPAG1	SCML2	BST1	FOXP1	CSF3	PF4V1	KCNA1
AFP	SPRR1A	ITGA6	SRPK1	SCFD1	UBXN8	PHF16	DBX1	MOGS	RNF43	WHSC1	CREBL2
CD59	OR4K15	ZAK	SIRT1	G2E3	NEFL	FNDC3A	CTSC	AUP1	2019-09-04	SOX6	FGFR1OP2
TTC39A	CRCT1	ANGPT2	JAK2	SUPT16H	NUCB1	KIAA0564	MS4A4A	ELMOD3	SLC9A3R1	FOXM1	FRK
EPDR1	PRYP3	TBL1Y	SH3GLB1	GPATCH2	SLC17A7	N4BP1	SLC15A3	STK25	ALDOC	DUSP16	MAN1A1
CEACAM6	AC008175.3	WDR76	CIRBP	C1orf9	CD37	CBLN1	C11orf21	TRIM62	SOD3	GPRC5D	NCOA7
MYBPC2	RBMY1F	PHGDH	SLC25A17	CDC5L	TNNT1	CTCF	KRT18P19	MIIP	UNC93B3	RFX4	CAP2
SULT2B1	PRY	COL9A3	GNPNAT1	ZNF184	POP4	RPGRIP1L	GLI1	ZBTB17	CPT1A	DDX11L8	ALDH5A1
RP5-1187M17.1	RBMY1H	CLSPN	DAAM1	HNRNPH3	LGALS13	FZD3	ELK3	ARTN	FOLR1	GPR63	KIAA1244
SIRPG	TM4SF4	CDC45L	C20orf7	CDC7	CNTD2	SQLE	TRPV4	DHDDS	SLC1A2	VEGFA	PHACTR2
C20orf30	S100G	CECR1	SEL1L2	ST13	PLD3	MAN2B1	SCNN1A	STK11	TCIRG1	CEP72	ENPP5
RPH3A	HSFY2	MYO3A	CSNK2A1	CNIH	TJP3	PLEKHA8	LTBR	CNR1	POU2AF1	SEMA5A	RASGRF2
PEBP1	OR2A20P	CDC34	C20orf118	PIGH	ICAM5	CYP3A5	H2AFJ	C6orf94	ACSS3	SLC12A7	GABRG2
FXYD5	AC099548.4	MTAP	SAMHD1	TIMM9	CD33	PTPRZ1	ART4	ZBTB45	TENC1	PDGFRB	LNPEP
C16orf5	OR10A3	DERL3	RNMT	SNW1	SIGLEC6	TMEM106B	MGP	TTLL5	SLC6A12	NPHP3	NR3C1
ANKRD24	TPD52L3	MFNG	NOL4	VRK1	SLC5A5	TGFBR1	ARHGDIB	WDR55	ALDH2	TFDP2	ARL6
SLC9A1	MBD3L1	CENPM	ATG4A	PSMC1	RAB3A	KDM4C	FZD10	LHX4	AC004241.1	BBX	CD86
ICAM1	PGK2	DMC1	GLRA2	SMEK1	PDE4C	DDX58	COL12A1	POPDC2	TPD52L1	OTX1	PEX5L
FETUB	OR13H1	FBXO7	SMARCA1	SRP54	TMEM59L	UBE2R2	DSE	PLG	SASH1	ARID3A	ADAM23
THPO	C8orf74	MCM5	TMCO7	KIAA0391	LSR	EIF3A	TULP1	ZNF205	THBS4	PARD3B	TFCP2L1
AARS	HSFX1	CABP7	ZP2	GMPR2	ANKRD7	SEC23IP	RHAG	ACTRT1	FGF1	SLC2A1	DNAJC27
NLRC4	AC233288.4	ABHD4	CLUAP1	IFT52	VIPR2	BMPR1A	BMP5	MXD4	KAT2B	NSUN4	CLIP4
SLC26A4	U66059.1	KIAA0323	UBFD1	CRNKL1	STX1A	ANKRD26	TREML2	PEX6	HYAL1	CENPF	GLS
RAPGEF4	PROL1	SIX4	AC009093.1	MAPRE1	NPTX2	ACBD5	BZRPL1	GRK4	PLSCR4	PLAGL1	COQ10B
SMPX	CSN3	MYBL2	AC012621.2	VAPA	SFRP4	AATF	COL9A1	ARMC7	ABHD14B	PMFBP1	PLEKHB2
MYH7	XAGE3	SALL4	TMEM87A	CEP76	STAG3L4	CCDC49	EYA4	DDX31	EFEMP1	TGIF2	RAB3GAP1
SLC7A8	XAGE5	CDC25B	ZDHHC2	RIOK3	C9orf95	RPS6KB1	WISP3	SRMS	PLCD4	CCND2	SLC25A12
SLC22A17	SPACA5B	JAG1	POP1	PSMD10	ECM2	BLMH	LAMA4	PLGLB2	IL1RL1	CEP110	AAK1
TYRO3	SPACA5	E2F1	DKK4	PGRMC1	TNFSF8	GOSR1	TBX18	STRADA	EPAS1	PHF19	EPHA4
EPB41L4B	DEFB4	CHMP4B	FAM164A	MOSPD1	PIP5K1B	FTSJ3	C7	CENPB	VAX2	NEK6	ICMT
TLL2	LGALS9C	FAM83D	INTS10	SMS	PKD2L1	PSMD11	GHR	ST3GAL3	GBP3	INVS	MEF2D
TPSD1	SERF1A	TBL1X	LEPROTL1	HTATSF1	SPOCK2	PEX12	LOX	THRA	F3	C9orf11	RGS4
AC005551.1	OR8I2	POLA1	TUSC3	RBM3	KAZALD1	SMURF2	SPARC	PRR12	MUC5B	NUP43	SSX2IP
IL12RB1	CCL11	NKAP	AC007204.1	ZDHHC15	LGI1	MANBA	RP11-884K10.1	AHDC1	TNNT2	PLEKHG1	BLZF1
MAST3	OR4C11	ATP1B4	ZNF419	CXorf26	RAPGEFL1	ST3GAL4	ROPN1B	ZNF384	ALDH6A1	ARAP3	TNFSF4
KCNK6	OR8U8	AMMECR1	ZNF175	KPNA3	MMD	DDX6	ITGA4	CFP	PPP1R3C	SMAD9	PROX1
MAGEB2	OR4X2	SUV39H1	ZNF14	INTS6	INPP4B	CHKA	FAM176A	SLC10A3	CLU	GOLGA2L1	B4GALT6
TECR	PRYP4	ELF4	RUNDC3B	CLN5	CPE	RSRC2	KCNJ13	TAS2R4	TBX2	SORBS3	SGIP1
MADCAM1	CDY1	MAGT1	SP4	PHKB	CPZ	GTF2H3	PLEK	PMS2L3	LRAT	FAM117A	OLFM3
SHANK3	CDY1B	TIMP1	MPP6	LYRM1	CRTAM	STX2	ATP6V1B1	C22orf23	ABCC11	CCDC18	ELL2
P2RX6	HSFY1	CENPI	CAV1	ARL2BP	SELPLG	CPSF6	PRRX1	DLL4	ECHDC2	NBPF14	GDA
SLC7A4	MS4A10	PARP4	PHF14	PSMD7	PRMT8	U47924.1	ANGPTL1	QRICH2	PRB2	EEPD1	KLF9
SUSD2	OR4D9	DHODH	TSGA14	GSPT1	OAS3	ST8SIA1	LEPR	CHRNA10	GJB6	CNTFR	DNAL1
SH3BP1	OR10W1	POLR2C	ANKMY2	BFAR	OAS2	AL021546.2	NCF2	KIAA0892	ACADS	CHST3	FAM98A
PIK3IP1	KRT2	TTC23	TSPAN13	LACTB	RASAL1	C6orf204	OLFML3	CBFA2T3	SSPN	FAM119B	OGFRL1
NHP2L1	2019-12-01	RIPK2	FSD1L	TRIP4	COPS7A	C6orf61	CFHR3	PVRL2	ITPR2	STIL	CNNM1
SLC5A1	RP11-577H5.2	SFRP1	ELAVL2	EIF3J	PTPN6	KCTD20	CD58	TOMM40	MOGAT1	PREX1	PLS1
TOM1	AP005597.2	AP003355.2	SH3GL2	PLDN	CMAS	STK38	TFAP2E	SAFB2	SLC12A4	PPP4R1L	ARL1
NEFH	FAM21D	KLHDC4	FAM108B1	MYEF2	BAG2	ZNF451	ID3	KIAA1683	SDC4	PCK1	RNF170
ARSA	OR2Y1	MCM4	MAPK8	EIF3E	SNX3	FBXL4	FMO6P	SAMD10	PAIP2B	HIF3A	SV2C
RASD2	VN1R4	KCTD9	CBARA1	ARMC1	PEX7	SENP6	RAB32	MED18	CEACAM8	TRERF1	NECAB1
ACR	AMY1B	FGL1	TNKS2	DCTN6	SLC22A2	PRPF4B	ARG1	HIP1R	AHNAK	BTN2A3	USP45
SYNGR1	OR5R1	FBXO17	C10orf137	GSR	PACRG	HMGCS1	C2orf40	PLXNA3	NKX2-2	UNC5CL	ACVR1C
MYH9	OR10AG1	DKKL1	XPNPEP1	BNIP3L	CLIC5	MRPS30	PGF	C19orf12	RRBP1	RREB1	PFKFB2
NCF4	OR4S2	STX10	TBC1D12	FAM32A	LY86	HMGCR	FLVCR2	ZSWIM4	ID1	BBS2	ACSL3
RANGAP1	GOLGA8E	SYDE1	GOSR2	ZNF85	CDH9	FAF2	HOXB8	RFX1	ATP13A4	C17orf53	VAPB
PPPDE2	C14orf48	SLC1A5	UTP6	GTPBP10	POLR3G	CLK4	MSX2	DCAF15	TRPV5	SOX9	ARFGEF2
CDKL1	C11orf44	M6PRBP1	DDX5	PMPCB	HRH2	CNOT6	CXorf21	OC90	PLA2G5	IL1F7	MTRR
ITPK1	C15orf53	CARD8	KRT32	DNAJC2	CLDN16	RAD50	TNN	DPH2	KLF2	EIF2C3	VAMP7
GALNTL1	RP11-327I22.3	LIG1	ELF2	PBEF1	SERPINI2	C5orf15	MRC1	ZBED3	A4GALT	XRCC3	DNAH8
ZFYVE21	OR4K17	DNASE2	TBC1D19	TWISTNB	C3orf52	XRN1	TGFBI	EPHB2	APOL3	TUBGCP3	ATXN1
BDKRB1	OR4M1	COMP	KLHL5	DUS4L	CCDC48	USP4	GLT8D2	MEN1	ARHGAP22	CTAG2	NAPB
AL137229.4	OR4H12P	UPK1A	DDX25	DNAJB6	PLCH1	TFG	CRISPLD1	VHL	CGNL1	KIAA1147	TMX4
PCK2	AC100757.2	C19orf50	HSPA8	C1GALT1	KCNIP3	KIAA1257	RDH10	AP4B1	BBOX1	FGFRL1	FFAR2
ABHD12	OR5AN1	TFPI2	SUV420H1	AC004837.1	SLC30A3	KLHL24	TRIM6	ANKRD16	ATP1B2	PALLD	SBDS
R3HDML	OR4S1	ITGB8	EIF4G2	C9orf46	PPP1R7	CCDC88A	PLBD1	SLC43A3	KIF1C	USP6	RNF6
HNF4A	CNBD1	DNAH11	ELMOD1	TRDMT1	QPCT	CHST10	DPPA4	DHX34	MMP28	PLD2	FGL2
HRH3	C14orf177	PTN	CORO1C	MINPP1	FAM82A1	HDLBP	FMOD	FAM186B	ADCY4	SLC44A2	YWHAH
SLC17A9	TGIF2LY	LFNG	LIN7A	GTPBP4	CHD5	GORASP2	ARL4A	MICAL1	DOCK6	GDPD2	FAM40B
ANGPT4	OR4F17	FKBP14	CNOT2	SMC3	DLGAP3	SDC1	TWIST1	CCDC142	AC011472.2	LDLR	SNX9
RSPO4	MAGEB6	HSPB1	SUDS3	TUBD1	PRAMEF12	ORC2L	NFE2	PLXNC1	APOE	ACE2	RSPH3
SNPH	DEFB104A	C7orf16	HCFC2	NUP88	HPCAL4	RALGPS2	NMI	MYO1G	SLC27A1	JUND	ARHGEF9
SIRPB1	DEFB103B	RARRES2	RSHL1	C1QBP	KIF17	SFPQ	MATN4	NKX2-1	USHBP1	TNNT3	IL13RA1
C20orf160	OR51A7	LHX2	FAM184A	C17orf75	MOSC2	DOCK7	SNAI1	RSAD1	SLC7A10	COL5A1	EFR3A
ST8SIA5	OR51H1P	C5	RNGTT	YWHAE	CARD18	TROVE2	RBPJL	NR5A1	RGN	CCDC21	CARD6
RS1	AC098791.1	RLN2	KHDRBS2	MAP2K6	FILIP1	SFRS11	F13A1	SLC22A7	COX4I2	PRDM12	BTBD3
RAB40AL	TRIM60	FUBP3	PTP4A1	CHIC2	CTGF	C1orf109	COL21A1	SLC22A23	AC015936.3	ATG4D	SERINC3
PGK1	DEFB104B	PDLIM1	MED23	MAPKSP1	CASQ2	MYCL1	PIWIL1	THBS1	GFAP	ARHGEF16	STARD13
GABRE	CETN1	KIAA1274	SMAP1	UBE2D3	ABCG2	RLF	BMP4	SLC5A6	HIGD1B	CASZ1	RTN3
PORCN	OR2T35	PPIF	C6orf62	FRG1	HS1BP3	KLHL12	PTGER2	CILP	NFATC1	CYorf15B	C12orf29
TNFSF13B	OR14C36	ENO3	FIG4	DHX15	DNAH7	GPR89A	FOXA2	PARP16	NAPSA	ANKHD1	ARNTL
FLT1	OR2M7	SMARCD2	GPR126	MTCH2	PPP2R4	TXNIP	F10	RBP5	CKMT2	RARA	ARL8B
TRADD	DEFB103A	COL1A1	NUDT3	PUS3	PPP4R4	CD46	WNK4	SLC15A4	FMO5	LLGL1	SORT1
NAGPA	OR7E8P	NFKB1	EXOC2	CHORDC1	CRHR1	SLC19A2	SIX1	SLC39A5	RHPN2	NUP210	NAPG
MEFV	AC092865.1	GAB1	MRPS27	BIRC2	C6orf97	RCAN3	OMD	MORN3	IQCA1	RRP8	ANO3
NOMO1	AL355390.1	DCPS	HBEGF	ATP5B	PCMT1	RCOR3	GNG11	C14orf68	RAMP1	RIN2	IL6ST
TMC5	DEFB114	CCND1	PCDHB15	METAP2	MYCT1	CREB1	STEAP4	ARMC5	ITGB4	LPIN3	DOCK2
SLC6A2	OR4F5	MDK	CDH6	PARP11	ARR3	PHF3	RAC2	ARHGAP17	TRIM47	INADL	HOOK1
AQP9	AC131180.2	HPS5	FAM172A	ARPC3	EGR1	DCLRE1B	LRRC17	CLEC18B	XAF1	DPF2	DSC1
TGM5	SPAG11A	TSPAN11	ST8SIA4	MYL2	CHRNA2	ARMC2	FEZF1	CPNE2	HRSP12	NOTCH2	CLOCK
TRPA1	OR4C13	MLEC	TXNDC15	CDKN1B	KCNJ8	PKD2	HOXD9	TCF25	MTSS1L	MSI1	AP000751.3
NEFM	DEFB125	MDM1	EHHADH	CAND1	TNFSF10	WDR35	ELL3	MED9	BCAN	TROAP	HAVCR2
TULP2	ZNF826	TIMELESS	ACTR8	TTRAP	CPXM2	RAD23B	ALDH1A2	MYO19	BHMT2	ESPL1	AHI1
CLPTM1	RP11-363G10.1	CDCA3	KPNA1	PAK1IP1	HPCA	GLE1	CALML4	PELP1	CHI3L1	FHOD1	FAM129A
IL4I1	OR7E85P	MAK	UBE3A	ASF1A	ADORA3	TRIM32	ISLR	CBX4	LGR6	TTLL4	GCC2
AES	OR2AP1	MCM3	PRKAR2A	RNF8	FLT3	KDSR	AP1M2	COL6A1	MRO	FLNB	SUCLA2
LILRB1	OR10A7	GLP1R	CBLB	RAB23	OBP2A	ATAD2B	KLK8	FBN3	GSTM5	SCRN1	RAPGEF5
SAPS1	AC140134.1	E2F3	IQCG	CCNC	KIAA0087	FAM178A	FOXA1	CARM1	IL15RA	IL1F9	DGKB
RASAL3	WFDC11	NR2E1	MORC1	GMDS	RAMP3	MXI1	EXOC3L2	ACPT	CABLES1	TLN1	NMT1
GPI	WFDC9	SLC16A10	COMMD2	IK	KIAA1045	C10orf76	PLVAP	PPOX	RERG	FOXP4	SCN2A
EBI3	PRNT	QKI	STAM2	MSH3	PLAU	TTLL2	EPO	USP21	C12orf39	KIF13A	RASSF5
SHD	DEFB123	C6orf118	GPD2	GOLPH3	EGR2	C11orf61	GDF15	TARS2	LRP4	MDC1	C9orf4
NAPA	OR6K6	MDFI	PDE1A	TARS	RNF11	SLC10A7	HBZ	HCN3	SPOCD1	TAF8	BAAT
SIGLEC14	TP53TG3	ERBB2IP	RTN4	RAD1	C13orf1	PLXDC2	GATA5	TEX261	CYP2J2	CASC5	TPMT
HAS1	OR2A4	KIF20A	PAPOLG	TTC33	ITIH5	CCDC77	RAMP2	RABL2A	DSG1	PLCE1	SORL1
THEG	AC015871.1	RNF130	EHBP1	RARS	NR4A1	MTRF1	TMEM204	DLX1	CLDN10	TET1	TTLL7
ATP6V0A4	HOXC9	LMNB1	C2orf37	CSNK1A1	IL13RA2	NR2C1	BARX1	NR1I2	C9orf61	MYPN	PREPL
ZC3HAV1	C8orf54	GNPDA1	RND3	RBP1	COL10A1	UTP20	MATN3	EIF2B5	TBX3	C4orf21	SLC3A1
WNT2	FAM12B	LIFR	FARSB	C3orf14	WDR69	APAF1	EMILIN2	AHSG	NT5E	BMPR1B	MYOF
HIBADH	C4orf7	SMAD5	C1orf26	NCBP2	EDN3	ZNF706	DDC	PSD2	ITGA7	SHROOM3	STAMBPL1
COBL	OR8H1	SMC4	PRG4	SNX4	IQSEC2	DEPDC7	RAB25	AC145098.2	AGT	CENPE	ITGAV
SNX8	OR5T1	PCCB	RRAGC	NEK11	CDKN1A	PDS5A	KANK4	SLC16A2	GLUL	ETV6	PPP3CA
BCL7B	OR5AS1	WNT5A	ZNF684	WDR48	KCNK17	CLCC1	POSTN	CCDC120	ITM2C	C1RL	GLIPR1
GALNTL5	OR4C6	HES1	AKT3	SSR3	NRN1	MTERFD2	GIMAP6	CIZ1	TMBIM1	PHLDA1	TPH2
TRIM14	OR4P4	GNAI2	PIK3R3	NCL	RAB17	TBX22	GIMAP4	PPRC1	EDNRB	FOXN4	MBNL2
DNM1	AP001998.1	USP9Y	PTBP2	ACTR3	WNT1	PTGFR	NTS	C11orf49	TNS3	ZIC5	KCNH5
ENG	OR4A13P	MAPKAPK3	C1orf107	ASB3	CLYBL	CCDC76	CA1	TMEM138	IL6	FITM1	MYOCD
KCNT1	OR4A15	RP11-23D24.1	SLC35A3	PPM1G	C3	HERPUD2	LYVE1	LSM14B	MMD2	TCF12	TAF4B
TYRP1	AC131280.6	CENPA	A4GNT	WDR75	NRSN2	TAF1L	GSC	YTHDF1	CALCOCO2	PIF1	GATA6
DVL1	TEX28P1	GCA	ANKRD13C	FANCL	GFRA4	WDR32	LOXL2	CABLES2	CHAD	C15orf42	TMEM50B
RBP3	PRAMEF8	DOK1	FBXO30	CCT4	LRRN4	TRIM24	VAV3	TBX6	TLR4	TGFB1I1	SIGLEC10
NEURL	OR5P3	PRKD3	RNF146	SF3B1	S1PR4	NRK	FST	DHX37	GMPR	ARSG	IQWD1
OBFC1	AC008132.4	NFE2L2	TMEM5	MOBKL3	NECAB3	METTL8	EMP1	FRMD4A	IL18BP	TP53	ILDR2
CYP2C18	FAM27A	SPR	ZNF430	CEBPZ	BECN1	FAM124B	USP26	ACMSD	TTPA	ZNF750	FCGR2A
PNPO	AC009976.5	MORN1	CCNI	COX7A2L	PRKCG	HMGB1L1	APLNR	ROBO4	SQRDL	PRDM16	KCNH1
CAMTA2	OR4C2P	LRRC42	ROD1	PNO1	PTPRB	C20orf106	ETS1	DISP1	HADHB	EPHA2	RALB
DRG2	FAM156A	STXBP3	RBM18	ORC4L	AF146191.1	STAMBP	ANXA1	OBSCN	ARHGAP24	HSPG2	SCN1A
HNF1B	DYSFIP1	HDAC1	C14orf45	THADA	SRD5A3	LYPD3	CD36	GOLGA7B	SLCO1C1	CYR61	SLC4A10
CNTNAP1	AC010724.8	GADD45A	MLH3	TMEM59	APOL5	C6orf153	LMO2	RP11-195B21.1	TAPBPL	C1orf66	MED12L
ABCC3	RP11-114H20.1	AMPD1	AFTPH	RPL22	VGF	NUP153	EHF	FUT6	CYP11A1	RGS16	AADACL1
DUSP3	OR2T29	CTH	AC008074.2	RAP1A	CCDC136	LRRFIP1	ELF5	UNC5D	RLBP1	ZNF687	LPP
HLF	GSTA5	PHTF1	SLC17A5	C1orf21	CHN1	GOT2	PAX3	PRR14	MFGE8	MCL1	STXBP5L
HTATIP2	KRTAP13P2	TTF2	PANK3	IVNS1ABP	GAD1	UPF3B	LECT1	KBTBD5	NLRC5	FAM63A	CAMK2D
VWA5A	WFDC10B	WARS2	MTHFD1L	GNPAT	WDFY4	GTF3C4	MTHFS	LRP8	OSGIN1	ARNT	USP53
SIAE	CYLC1	MFAP2	EPC1	TBCE	ARPP19	PAX8	GALNT5	CLEC18C	DPEP3	GABPB2	GLRA3
LPXN	OR2T11	HMGCL	UFM1	UAP1	LRRC6	THOC2	HLX	C6orf81	SLC14A1	DUSP10	PIK3R1
FOXRED1	AC010086.2	CDC20	ZFP30	DR1	REEP5	CD93	HEMGN	DHRS1	SLC13A5	KCNN3	ARHGAP26
TMEM109	POM121L1P	DARS2	SPOP	ABCD3	INS	PCID2	SIT1	AC109993.1	ZMYND15	PTPN7	GABRB2
CCKBR	OR52E8	NEK2	PYROXD1	C1orf63	ATP8B3	KIAA0831	FGFBP2	SLC34A2	ATHL1	ASXL2	VWDE
CD5	PLGLB1	RPS6KA1	ZNF211	OSBPL9	SULT4A1	KTN1	TTC29	RADIL	MAP3K6	NT5DC4	PURB
SLC22A18	MAGEA2B	KIF14	ZMYM2	STAG1	OLFM1	TIMM8A	TMPRSS4	KRTCAP3	FCN3	CCDC150	HTR2C
CD81	OR2T34	WDR34	KHDRBS1	C11orf60	SAG	CANX	SMAD6	KIAA1967	SYTL1	LRIG1	ATP6V1B2
VWF	OR52L1	GALNT12	PIK3CA	DDX59	FIBCD1	EDN2	STRA6	IFNGR2	TINAGL1	LIMD1	TACC1
IL23A	XAGE1C	NEK9	C1orf103	FASTKD2	SMPDL3B	HELB	ARHGAP29	C2orf81	CYP4B1	BOC	RSPO2
VDR	PRHOXNB	NKX2-3	ACVR2A	ZNF271	RFTN1	HP1BP3	CYP1B1	ZNF362	SYPL2	SPATA5	MAL2
GAPDH	HIST2H2AA3	CUTC	FYTTD1	CASP8AP2	KCNC3	ZNF780B	EMILIN1	RALGDS	SLC44A3	MYO10	ST8SIA6
BTN3A3	GOLGA8G	PYROXD2	KIAA1191	UCHL3	AOC3	KDR	ENTPD1	C21orf56	FNDC7	IQGAP2	HSD17B12
C6orf105	AC007992.1	TCTN3	FAM35B	GTF3C3	ABHD12B	THAP10	OIT3	LSS	SELENBP1	PHIP	PAK1
PPARD	PTPN20B	MOBKL2B	BBS9	SET	GCH1	SUMF2	PFTK2	VAV2	ITPKB	RNF217	CNKSR2
OPRM1	CTAG1A	CENPL	FAM126A	FCF1	PPARG	SPCS3	SLC40A1	GPSM1	EPHX1	CREB5	MKX
SOD2	BPY2	MASTL	C7orf28A	ATL2	FCRLA	CCNT1	MMRN1	C9orf117	SOX13	CRB2	MPP7
FBXO9	BPY2B	ELF1	NLN	YIPF4	TRIM22	SIGLEC9	PDE5A	TMEM190	ABHD1	NOTCH1	ITPR1
FHL5	AC138969.1	TMPO	SPATS2	SMNDC1	SERPINF1	EGLN3	EGF	UBQLN4	SFXN5	TCF7L2	GPR158
AIM1	HIST2H4A	TNFRSF10B	RAB9B	FAM45B	RGS22	CDO1	TMEM117	STAG3L2	C1QL2	MKI67	THRB
PERP	CTAG1B	EPHX2	TMEM189-UBE2V1	GNA13	FLOT2	C8orf41	COL2A1	CYP3A4	GPR17	ITPRIP	RAD9B
EPM2A	OR7E87P	TBX4	FASTKD3	GORAB	HSPA12B	EDA2R	LUM	SH2B2	PLA1A	ZC3H12C	SLC2A13
SMOC2	TMEM75	NCAPH	MPHOSPH10	TCP1	SSTR4	RLIM	KERA	DVL3	ALDH1L1	EML3	AKAP6
CCND3	AC108938.1	BCL2L14	ZNF45	NUDCD1	ACY3	PDHA1	DHH	THAP8	DDIT4L	INCENP	GABRA2
DUSP22	SPRR4	GPSM2	XPO5	RP11-291L22.1	ALOX5AP	CHSY1	ACVRL1	ZNF653	CYP4V2	PLCB3	GLT1D1
IMPG1	KRTAP19-1	ZRANB3	SLC10A2	TAF12	EPSTI1	SCO1	LPAR6	NTN3	CXCL14	CTF1	TMEM56
SLC29A1	PABPC1L2B	FKBP9	TTF1	LYPLA1	BEX2	RP11-369J21.1	RAB20	NXF1	AC011427.1	FREM2	UHMK1
PRSS16	BPIL2	DNAI1	POLR1B	COIL	BEX1	RNF122	FGF7	TMEM82	TRIM41	MAGI1	HOMER1
HAND1	FOXD4L4	CALD1	DEFB126	PSPC1	MYO18B	PLEKHA9	TPM1	C1orf187	DAAM2	NPAS3	USP12
PDE8B	OR5AQ1P	BICC1	OTOR	RNF2	MICALCL	FBXO18	HAPLN3	KIF26B	C6orf192	NCAPD3	CAMK4
ITK	MAGEA2	P4HA1	ZNF436	SEC22A	MICAL2	ZCCHC11	NKD1	C1orf145	CHST7	SALL3	GRIA4
CDX1	AC013269.2	RASSF8	GDF5	POLR3GL	TMEM66	C9orf40	MARVELD3	ERCC3	LYN	WWC2	MBNL1
UNC5A	RPS17	NEUROD4	GNAI1	LIAS	CNTN6	GOLM1	PCTP	DCST1	RGS20	C14orf38	RAB3C
KNG1	AC130416.1	CDK2	MTERF	POLK	ARF3	TES	IGFBP4	ZNF513	ADHFE1	TCF7L1	RGPD3
HRG	OR6C70	SARDH	C7orf64	C10orf57	RSAD2	KIAA1009	CIB3	GPR175	PMP2	ZFP36L2	TMEM87B
HHLA2	AC106774.1	HJURP	C15orf57	ODF2L	CMPK2	MDM2	COL6A2	CCDC37	CDKN2B	ACOXL	RBMS1
ABCC5	OR4F16	ADCK4	PHF20L1	RWDD3	CFHR5	URB2	EMP3	SPRY1	C9orf103	BCL2L11	DGKE
VIPR1	GOLGA8D	XG	PUS7L	ZNF644	ERN2	LAMC1	RCN3	C6orf195	STOM	ANKFN1	SEMA3D
ZBTB47	AJ271736.4	BTN2A2	FGF13	RPAP2	YARS	ARMC9	FAM176B	LEAP2	ALAD	CNTNAP3B	AK5
ACTR1B	TEX28	TCP11	ASH2L	KLHL7	ADAMTS8	CKAP4	BARHL2	MYOZ3	NACC2	ADAMTS5	TBRG1
OTOF	Z97180.2	APOBEC2	CDC16	CBX3	ACRV1	KIAA1033	ITGA10	C7orf62	SLC39A12	MOV10	LRRK1
SNX17	OR7A17	KLHL31	LRCH2	SMU1	CTSL1	RCBTB1	GJA5	TMUB1	RGR	LRGUK	SH3RF1
TLX2	SPATA8	CXCL6	ATXN10	ECD	P2RX4	HUS1	CRABP2	C12orf50	GLUD1	FAM122C	FAM69A
SMYD1	AC092375.4	ABCC4	EIF2S3	VPS26A	PRRG4	SKIL	CTSK	FRAT1	ADD3	FBXO32	NCAM2
IL1R1	XAGE2	FAM70A	CAPN7	IFT81	MIP	KCTD3	RAB13	AGBL2	PAMR1	GATAD1	ATP6V1C1
WNT6	BPY2C	NT5C	WDR44	CCDC91	KCNH3	WDR33	OSR1	ZFYVE19	ROM1	C9orf43	TTC39B
IL1RL2	TAS2R60	SLC2A4RG	KRT34	MORF4L2	EGR4	IGFBPL1	REG3G	ZNF319	PCDH15	ZNF618	SAMSN1
FHL2	LCE3A	SH2D3A	KHDRBS3	TTC21B	KCNMB4	RIPK1	RBMS3	C10orf27	SLC7A11	FAM59B	PPARGC1B
ABCB6	LCE3E	TRIP10	PRKAB2	CSE1L	WNT10A	FCHSD2	PHLDB2	C2	CYSLTR2	TRIM63	SLC24A2
TPO	H2AFB3	VASP	TERF2	SSR1	TSGA10	RNF121	ILDR1	MAPK7	SPARCL1	EYA3	EFHA2
HPCAL1	DEFB128	RP5-1022P6.1	SYT4	RIOK1	ARHGEF4	SLCO5A1	CORIN	FAM18A	GJA1	DZIP1L	KCNMA1
OPRD1	NBPF6	C20orf91	DCTN4	SLC35B3	C7orf25	MAP2K5	HAPLN1	ANPEP	CLEC4F	WASF2	TDRD9
KCNC4	OR4F4	FLRT3	USPL1	RNF113A	ALPK3	ADAM10	TNFAIP8	GPR182	MERTK	VWA5B1	KCNS2
FBXO2	DEFB131	MCM8	ATP13A3	DSTN	BIN1	DBT	TIMD4	MARS	C16orf89	STC1	RAB11FIP1
PLA2G4A	C20orf185	TMEM149	TSPAN2	HNRNPR	ARPC5L	FAM149B1	C1QTNF2	DUS2L	KCNJ16	BTG2	ATP2B2
AGMAT	AC018793.5	KIRREL2	SLC38A2	ARMCX5	C4orf49	ATIC	GFRA3	C17orf56	LRRC50	HK2	STEAP2
HAO2	LCE1E	IRF3	SOX5	EIF2S2	UNC13C	LARP1B	PRSS23	KIAA1602	ROBO3	PGLYRP3	MUM1L1
AL591845.1	AC018793.3	ASL	BIVM	UBA2	PAQR5	CNOT6L	GABRR1	RAB3IL1	TDH	TNFRSF13C	KCNB1
NT5C1A	TMEM212	CCDC55	TPP2	C14orf135	ITPKA	ALG10	IGFBP3	SF1	FAM167A	PTGIR	CDC42SE2
BMP8B	OR6P1	DACH2	KLB	TRMT5	PLCB2	AEBP2	TRIM50	POLR2J3	ADAMTS1	CPAMD8	SYNJ1
KCNQ4	DEFB105A	RHOJ	C5orf13	HNRNPH2	BRDT	ETNK1	AKAP4	KCNV2	APCDD1	C21orf58	CYP3A7
RIMS3	DEFB107A	C14orf149	WDR36	ARMCX1	CGREF1	KLRG1	GPC3	TMUB2	ACSS1	LMNA	NAPEPLD
RP11-401M16.2	DEFB106A	AIF1L	MAK10	ZNF484	TRIM54	NUPL1	GNRH1	AXIN2	ANKRD40	NFKBIL2	C1orf177
RAB7L1	DEFB105B	C1orf135	AGTPBP1	NDUFA5	GPR87	RB1	DOK2	CXXC4	GRAMD3	RECQL4	LAPTM5
ECE1	AC135995.3	PKMYT1	BAI3	MTX2	ENPEP	VPS33A	SLC25A37	TCTN2	GNA14	CUX1	FAM102B
MPL	AC012044.1	TNFRSF19	EPHA7	OSGEPL1	SLC39A8	VPS37B	LACTB2	TMEM150A	WIF1	CCDC116	TDRD5
FAAH	IFNA10	FOXP2	CAPRIN1	ORMDL1	ERP27	SLAIN1	SLC26A7	MAT2A	B3GNT7	C19orf41	WDR64
HSD11B1	OR5D3P	MKLN1	OS9	PSMG2	GABARAPL3	RBM26	IFNA16	ZNF608	RBPMS	DBF4B	DISC1
IRF6	KRTAP22-1	SMO	LTV1	MBD4	PIK3C2G	CUL4A	GAS2	C15orf40	C2orf62	AQP5	KCNJ3
MAN1C1	KRTAP19-6	CLN6	USP15	COPB1	CD27	BBS4	IMMP1L	HIC2	AHCYL2	RAVER1	CTSS
CTSD	OR13C8	LOXL1	ZNF670	PSMA1	DUSP6	PARN	GLYAT	HEXDC	CPA2	C11orf66	ARHGAP25
ZNF541	KRTAP19-2	E2F8	USP37	NGDN	AMDHD1	ZNF434	C11orf52	FASN	PKD1L1	LRP5	GABRB1
MREG	KRTAP19-4	FAM64A	EPC2	C14orf126	SUOX	C17orf39	P4HA3	ZNF764	CSRP1	KCNT2	GPR155
TNP1	KRTAP13-4	JUB	SCYL2	SNX6	C13orf39	WDR45L	MS4A3	ZNF747	ALDH4A1	ACP6	SLC22A15
CASC1	KRTAP19-5	HEATR5A	NUPL2	EAPP	RDH12	IFNAR1	MPZL2	TAS1R3	ZDHHC1	OXER1	ATP1A1
LRMP	KRTAP23-1	C14orf106	IREB2	QRSL1	JDP2	ZNF473	GPHA2	SLC16A5	TMPRSS3	C2orf48	MNDA
STBD1	KRTAP21-1	FOXJ1	EPRS	NOL11	FBLN5	MTF2	FERMT3	MRAP	S100B	INHBB	EIF5A2
RARRES1	DEFB106B	MAP7D3	RPS6KC1	RBM39	SERPINA10	PIGM	KLRF1	ZNF282	TLCD1	SPRR3	CD200R1
PPL	KRTAP12-1	SGOL1	C9orf78	ZNF227	SLC27A2	PIP5K1A	CLEC1A	SDR9C7	S100A1	NUAK2	CDS1
PIGZ	LCE2C	PHF10	ZFP37	CAP1	HDC	GALNT2	RGS18	RASA4B	NLRX1	CCDC52	SLMAP
MAPKAP1	DAZ3	GADD45G	ZNF189	ABCB7	DNAJA4	SRP9	PIH1D2	ZNF296	PAQR6	INTU	LZTFL1
CSF3R	LCE2D	STK33	GARNL3	PSME3	CMTM2	C2orf86	FOXO1	HTRA3	PTH1R	HAND2	FBXO40
GPR75	LCE3B	TNNI2	HCRTR2	UBE2D2	MYH4	SLC20A1	ENKUR	GPR27	GRIN2C	GPR98	LIPH
TMEM214	KRTAP9-8	PAK4	PGBD1	THAP1	RASL10B	ZC3H8	EDNRA	TMEM43	ZNF385A	HEATR2	DNAJB14
KCNIP2	SERPINA13	MNX1	FAM8A1	ACTR10	TOM1L1	UBXN4	FLI1	PLAC1	CXCL16	KIAA1161	BSN
GOT1	OR5W2	TEX101	RAB30	ZNF20	SKAP1	SLC25A38	KCNE4	CCBL1	TNFSF13	WBSCR27	C4orf18
C10orf95	OR2T27	PDLIM4	TGS1	IMMT	ADCYAP1	STAC	PTH	FUT3	ASRGL1	KIAA1958	ANKRD33B
TEK	RP11-301J16.2	THOC6	NEK1	MRPL35	OSBPL1A	TMF1	OLAH	MORN4	PDZK1IP1	INPPL1	HTR4
CD274	AMY1C	TOP2A	ALKBH8	PRKAA1	TRPM2	ZNF660	HHEX	CDC42BPG	ACOT11	BEND7	STXBP5
IFNA8	SSX7	MCCC2	LRRC49	AC087742.2	MYO1F	AC004053.1	MARVELD2	OR2AT4	FAM151A	QSOX2	IL31RA
TP53AIP1	SCXB	TRIM21	ZNF280D	COQ3	MAEL	UGT3A1	BANK1	EGLN2	CTRC	AL161668.2	HCN1
KIAA1217	OR6C75	SPATA6	FNBP1L	FIGNL1	ADCY10	LHFPL2	DAB2	FAM90A1	AKR7A3	ZNF219	KIAA1324L
IQSEC3	ZCCHC13	ENOSF1	RAB1A	UTP3	ENSA	ANKRD31	BMP6	FBXW10	TMCO4	AL356056.1	IQUB
ADRA1A	DAZ1	TRIM5	FBXO11	ZRANB2	IKBKE	GTF2H2	PLA2R1	USP19	PDLIM5	ABTB2	LMTK2
TRIM25	FAM25C	PCBD2	LRPPRC	ANKRD5	C2orf34	DDX46	CMTM7	MOBKL2A	PBXIP1	GPT2	KCNV1
DYNLL2	AC006271.2	NES	EXOC6	POLR3F	CALM2	RNF145	FAM92B	SERHL	IGFN1	CKB	OXR1
TAS2R9	OR6N2	RBM38	DBR1	DAP3	NPHP1	C6orf123	MCOLN2	TTC36	SLC15A2	SYNPO2L	PDP1
ANXA11	C10orf99	AP3B1	NCOA4	C20orf111	TMEFF2	RBAK	HS3ST3A1	GTPBP2	LMOD1	LMO1	DIRAS2
OR2S2	AC135995.9	SPG20	FASTKD1	ZMYM5	TRPM8	TMEM168	SLC5A10	OR13A1	IL8RA	ST5	ZMAT4
CIT	VSIG7	MORC4	SENP7	CDK8	SLC25A26	TLK2	CHST9	NADSYN1	FBLN2	PLEKHA7	NCF1C
BHLHE41	MAGEB5	AL031319.2	TMOD3	TCEAL4	TCTA	TMEM27	ANGPT1	RELA	NKX6-1	MBD6	GPR101
PDE1B	AC116655.16	TMTC1	SEC31A	C16orf63	SLC10A4	HDAC8	C4orf19	C17orf63	IL17RC	C15orf39	PHYHIP
TYRL	DNM1P33	IPO8	CCNG2	MED10	SNCA	UTP23	PGM5	GMPPB	CXCL5	AC068338.1	KIAA1462
ATPAF1	ASAH2	SWAP70	CDKL2	LARS	RNF175	MRRF	DKK2	C19orf39	ZC3H12A	JSRP1	TC2N
SERPINA7	IGFL3	PSRC1	PAPSS1	LRRCC1	LECT2	SURF4	SLC7A7	PIK3R6	KLF15	CHAF1A	MOAP1
KCNJ2	AC118758.3	CRB1	AMIGO2	RRAS2	CPLX2	SLC25A25	ALX3	SLC16A13	SGMS2	RCOR2	KCNC2
GPR83	RNASE9	HRH4	TMEM19	MED6	MYLK4	EIF4EBP2	CD109	STAG3L3	CAMP	AL032819.1	SPRED1
PMS2L5	AC006158.2	SOX3	TDG	CDK7	C6orf142	ARFGAP2	GPR112	IGDCC3	AGXT2L1	SLC3A2	SVOP
DNPEP	SCXA	STK3	NOVA1	THUMPD3	SLC22A3	NPAT	DHRS4	IL20RB	RANBP3L	LTBP3	SCN3B
MC3R	AC135995.7	CDCA8	NAT12	C15orf29	EPHA1	C20orf94	ARSE	SLCO2A1	ERAP2	OR2B2	NETO1
SNX21	AADACL3	A2LD1	HMG20A	PRPF38B	LANCL3	EI24	ERG	RP11-79L9.1	SOX17	DDIT4	IDH3A
SLC12A5	CGB5	SLC37A2	PMM2	VTCN1	SYTL5	DCUN1D2	ACAN	PTDSS2	PHKG1	SCN11A	CDYL2
C20orf100	GAGE2A	CCNJL	ZNF287	PPHLN1	GPR174	CD226	COLEC12	CLCF1	MICALL2	BMP1	PRKCB
ZNF831	FAM25B	MDFIC	CIRH1A	YWHAQ	IGSF1	SEC24D	DNAH3	UCP3	TMC1	SERINC2	CCDC68
PMEPA1	AL021920.1	CD164	NPEPPS	RBMX2	CHRNB3	UEVLD	ALAS2	RBMXL3	ALDH1A1	KCTD19	AGBL1
KCNK15	KRTAP10-12	HEY2	SLC39A6	GNL2	CHRNA6	C12orf23	ITLN2	S1PR2	ZCCHC24	AR	SLFN5
PACSIN1	AC090099.4	STX11	ESCO1	BTF3L4	VAX1	GLT8D3	MPZ	AMIGO3	HEPACAM	CA5B	PIP4K2C
SIRT5	FAM90A14	EMX1	C18orf8	RNF138	DGKZ	NUBPL	CLIC6	C11orf16	NDRG2	COL22A1	GNGT2
SPDEF	OTUD6A	CCDC102A	DYM	ELP2	DRD2	FER	RUNX1	CDK5R1	UBTD1	TOR1AIP2	HDHD2
TREM1	NCR1	COG2	ZFP14	C18orf10	GRIK4	UPF2	GJD2	FBXO46	PACSIN3	AP000346.1	SOST
CPNE5	ADAM5P	APPL2	ZNF614	PNPLA8	MMP3	ITIH2	TFF3	WDR73	IFI27	KCNAB3	LMBRD1
IRF1	KRTAP4-3	THSD1	NBPF3	RINT1	FRMPD2L2	TMEM163	SHC1	KIAA0195	HTRA1	PFKFB3	ADAM9
LENG3	AC146944.3	BRIP1	TIPRL	SYNCRIP	HNMT	POU4F1	ALOX15	TSSK6	PLEKHF1	ATF7	C18orf58
LENG4	AL136180.1	SLC31A1	RFWD2	SNX14	IL18	MARS2	TREML1	AC005609.1	TPP1	S1PR1	STXBP6
FOSB	RP13-77O11.2	LMX1B	XPR1	ORC3L	BTBD11	ZNF256	ZG16B	SH2D4B	OR10A5	XKR6	MAP2K1
EML2	AL356791.1	IL11RA	PRUNE	LCA5	MSGN1	SPEF2	TAL1	WDR6	A2ML1	CHD7	P2RY12
TGM3	OR2T3	CD72	SETDB1	MAP3K7	TMEM45B	C5orf33	MATN1	PRM3	PLIN	APLN	DTWD2
C20orf29	OR5AC2	C9orf100	SYT14	HNRNPA1P2	TDO2	SLC30A6	NEXN	AC068473.1	TSC22D4	FRMD5	LUZP1
C20orf103	AC025278.2	FOXF2	INTS7	DHX9	CTSO	SLC16A12	ELTD1	C17orf62	C21orf63	ZNF217	PCDH7
NR1D1	GPR89C	AC068989.2	TTC13	ACBD6	SLC35F4	PANK1	LRRIQ3	HES7	NKX3-1	LAMB2	REPS2
TSKS	AC010724.5	TRPC6	MBOAT2	MRPL44	CCL28	BMP3	WDR63	CDH4	TTC16	AFF1	ITGAM
FLRT1	AC112166.2	YAP1	EML4	EIF4E2	BEND6	ZNF117	DDR2	PACS2	AXL	EFEMP2	OTUD7A
AVPR2	AC116334.1	NUSAP1	TRIM43	C2orf49	TMEM132D	AHCTF1	HAAO	AC009996.1	KIAA1881	PHF8	EMB
ABHD8	ZNF705A	KIF23	C2orf67	PWP1	RBM46	CNKSR3	FRZB	SHARPIN	GPT	EVC2	DLGAP1
IL22	AC147362.1	UACA	CXCR7	MED4	SCHIP1	C7orf31	PGDS	ZFPM1	RILP	SLC2A14	OR2M4
WFIKKN1	OR51A6P	PNPT1	OSBPL11	SETDB2	KCNK13	AC005332.1	MSX1	RBM15B	ANGPTL4	STOX2	PDE7B
TICAM1	AL445584.2	C2orf28	KLHL8	RAC1	MEPE	MMP21	S100A11	ANKRD18A	CCDC88B	CCDC36	KSR2
TUBA1	LCE1C	CENPO	PDGFC	KDELR2	CAPSL	TSEN2	PGLYRP4	F2	SCARA3	PTPRM	LRRC8C
VPREB3	ZNF679	LOXL4	PLK2	BZW2	NRSN1	C3orf19	FSTL1	SLC9A4	ACOX2	SNX33	RXFP1
RFPL2	MAGEA6	KIF11	HISPPD1	TTC5	TEKT5	PPP4R1	ELF3	ZSCAN4	FAM107A	C2orf70	GPR34
RFPL3	RP11-552J9.1	KIF20B	FEM1C	2019-03-07	SCOC	CYP2U1	TGFBR2	PSMG4	MOBP	HEG1	ANO5
MCHR1	AC139272.1	DNA2	FBXO38	TANK	RASSF3	KCTD18	SPTA1	OR52E4	TAP1	STAT5B	C3AR1
TPST2	ZNF72	DIRC2	ZNF300	VPS45	ANKRD29	SLC26A2	RBM47	AC105219.2	KCNG4	TDRD12	PRNP
BAIAP2L2	OR10D3P	AC012100.1	HMGCLL1	CBWD2	JPH3	RASA2	PCOLCE2	ZNF746	RAB31	SLCO4C1	CYCS
CPA4	AL672187.2	PPCDC	C6orf170	YME1L1	NRGN	ADAMTS3	PF4	HEPHL1	SFTPC	ARL13A	RASGRP1
IRF5	S100A7L2	FGF2	ZMYM4	NIPSNAP3A	ABCA5	AIFM1	TM4SF18	RAP2B	AHCYL1	CTDSP2	ZMAT3
PDE11A	AC138866.1	PRDM5	C7orf28B	PRPF4	C17orf50	WDR67	OTOP1	SIAH2	LGALS9	AGXT2L2	THEMIS
MYO5C	AC012044.3	LEF1	AGBL3	TEX10	2019-09-14	DDX19B	EMCN	C1orf69	NTSR2	PNLIP	SLFN11
IVD	CSAG3	HADH	SPIN2A	MRPL50	ODF1	AFAP1L1	ADAD1	AC123788.1	MFSD7	KIAA1210	CYP7B1
CCRL1	ADAM3A	MTTP	CCNB3	XPA	ALS2CR11	DSCR3	ZNF474	AC091196.1	SDC2	GPR156	AC116655.4
KCNC1	TBC1D3E	FBN2	ZNF182	NCBP1	RAET1L	HIST1H2BD	F2RL2	ZSCAN22	CLIC3	AL157769.1	HPSE
KLK10	FRMPD2L1	RGS3	ZNF673	PDCL	CLIC2	PPP1R15B	ESM1	C17orf77	TRIM56	ETV4	C1orf161
RIPK3	HSPB9	SFRS2IP	ZNF41	POLR1E	GPR61	RAPGEF6	GPX8	C15orf51	CALML6	ATAD5	ZNF483
BCL2L2	OR5B17	LRIG3	OGT	PLAA	RWDD2B	IFNAR2	EGFLAM	MAFA	MYO7B	PHLDB3	OLR1
RHBDF2	UGT2B17	WDR51B	SNX12	APTX	TSPAN7	ADPGK	CARTPT	OR4F15	GPR37L1	C8orf4	TLR10
AANAT	FAM25G	NEDD1	ZNF711	PPIL1	NPTN	AMFR	EBF1	RBM10	ANKK1	MAMSTR	TLR6
ARHGEF6	AC009947.4	ASCL1	NXF3	CCDC90B	MAPK13	MED8	GJB7	GPR97	GPRC5C	CASKIN2	C12orf66
KLF16	AC135995.5	TCHP	FBXO25	NARS2	LYZL4	VMA21	FAM26D	MTA1	ADORA2B	UBE2U	LIG4
SHC2	SPANXA2	BRCA2	ZNF185	GGH	SLC6A1	AP003716.1	SAMD3	LYSMD4	TTLL6	GSG2	ATP2A2
EFCAB4B	BMS1P6	ESYT1	ST18	SDCBP	SUSD3	ZNF208	KCNK5	DSCR6	PAQR8	JUN	AC068051.1
GDF1	POTEH	WDFY2	ATP6V0D2	C11orf1	C1orf158	MPZL3	COL1A2	DDX41	MCC	MBOAT4	CMKLR1
KIF1A	KRTAP9-5	DIAPH3	LRP12	CTDSPL2	IL34	PCYT1A	C7orf57	SH2D7	ETFDH	NAALADL2	NR1D2
MAS1	RUNDC2B	GRTP1	C9orf72	HAUS2	CREB3L1	CCDC155	PXMP3	AC106782.4	LPAR3	TMEM187	METT5D2
ACTN4	DEFB107B	FRMD6	PPAPR3	RSL24D1	C2orf39	PARS2	OSR2	KLHL25	SLC25A33	AC087289.1	RAG2
KLHDC7B	AC138904.1	C14orf143	C9orf80	GRINL1A	CIB4	DIRAS3	CTHRC1	TRIM52	GATM	MGAM	CADM2
CRB3	PPIAL4C	PTGR2	LCN2	GTF2B	WDR66	ZNF326	CLDN3	VPS33B	NXNL1	TMTC2	PCSK1
LSP1	AC142381.3	AK7	C10orf97	SMEK2	CD1C	SLC30A7	AQP3	GPR173	AQP4	LDLRAD3	GAPT
CYP2G1P	GUSBP1	FAM181A	HERC4	ASCC1	PINK1	C1orf74	ARMC3	AC084018.3	CYP4F11	CDC42EP4	CREG2
ASS1	AP003778.1	COMMD4	LIN7C	ASNSD1	C1R	IER5	CCDC67	GDF3	SNTB1	AC135776.1	ZDHHC21
PNCK	H2AFB2	SCAMP2	CCDC82	PPIG	CCDC135	BPNT1	OTX2	TOP1MT	ISG20	TSHZ1	RIMS2
MPP1	KRTAP13-1	IQGAP1	CSRP2BP	IDH1	CALM3	C1orf58	UCMA	PTP4A3	CCL19	OR10Q1	CNTD1
HABP4	ZNF658B	ADAMTS18	TMC2	OLA1	CILP2	PEX13	GFI1B	SEMA4B	TMEM217	C10orf140	GCNT4
ATP6V1E1	F8A2	CMTM3	GPM6A	CIR1	RSPH1	ZNF2	FBN1	ZNF74	HPSE2	AC105287.2	RPS6KA3
PPT1	C9orf141	TOB1	FSIP1	WDR12	AMICA1	IWS1	TMEM100	KLHL33	MAP3K11	SPEM1	KCNA2
ANO1	AP000552.10	SLC16A3	AP000654.2	C4orf16	HK3	ANTXR2	CRABP1	C11orf35	TAS1R1	ZBTB20	ST8SIA3
NINJ1	OR10G6	AC130686.2	EXT2	RASGEF1B	SQSTM1	KTELC1	AC130454.1	ZNF696	HAP1	CREB3L2	SAMD12
CNGA4	MAGEA1	ERBB2	C14orf133	USO1	PGLYRP2	CCDC141	EPB42	INSIG1	C1QTNF1	FIGN	DNAJC28
POPDC3	AC011744.1	FKBP10	MMAA	RP11-298P3.1	DUSP14	COX18	PRRX2	LRRC16B	SLC16A11	AC068353.1	RNF186
ENAM	MAGEB3	TMEM91	ANKAR	DENR	SHANK1	RPP14	ATAD4	FSCN2	P2RY14	NXPH4	FBXO34
IGJ	SSX4B	ARHGEF19	CCDC122	WDR89	PLCD3	NMNAT3	OR51I1	WDR86	GPR171	TEX19	KLHDC7A
WBP2	OR10Z1	C1orf94	NBAS	MFAP1	GRASP	SFMBT1	CDC42EP5	PLEKHG7	ABO	AC023055.2	FAM133A
GPR172B	AC004824.3	DMRTA2	PABPC3	BNIP2	GNG3	UBXN7	NTF4	C4orf40	PHYHD1	SPATA13	HTR1F
GUCY2D	AC006967.2	PLK4	RNF219	ANP32A	RPS6KA4	MFSD8	TMEM88	IFT140	LONRF3	ANKRD20A2	EGR3
MATN2	AC092964.1	KIF2C	TADA1L	UBE2Q2	LRRC38	C4orf29	NAALADL1	DHRS4L2	PAAF1	AC131971.1	C13orf31
SNAP25	AL590639.2	ALDH9A1	ZNF773	USP3	CAMK2N1	PRMT10	SCARA5	CXorf67	P2RY2	ZNRF3	AKAP5
WDR42A	AC008914.1	SDHC	ZNF776	EFTUD1	ALPL	AC005915.1	PTGDR	SLC18A3	ORAI3	FBXL7	ZNF648
MTL5	AC008537.3	TOR1AIP1	NMT2	UQCRC2	TM2D1	F2RL1	SCNN1B	AC018470.3	C14orf128	ZNF438	AC093909.1
MMACHC	LELP1	HMCN1	CCDC50	TXNL4B	LRRC53	GRPEL2	SDPR	C2orf66	ACBD7	IQGAP3	MCFD2
PPP1R3D	SPRR2E	RFX5	PFKM	TIGD7	NTNG1	RHOBTB3	GBX2	DNER	AC005512.1	TOB2	FAM73A
CASP9	FAM24A	DTL	RAD17	COPS3	OLFML2B	TIGD6	COL3A1	RP5-1119A7.1	AP000679.1	SCN5A	PCGF5
TPTE2	HIST2H3C	ADAM15	ZNF599	PRPSAP2	KCNF1	RICTOR	UGT3A2	AGAP4	SAMD9L	SETD8	OR52D1
CHIT1	BX842679.4	SLC39A1	ZUFSP	DDX52	FAM84A	PAPD4	SLC16A4	LRRIQ4	GPR4	FAM120C	P2RY13
SLC41A1	PPIAL4B	RIT1	GDPD1	C17orf80	FBXO41	GPR111	SHOX2	AC044860.1	EFCAB4A	PRKD1	UNC5C
IRS4	AL583842.8	CNGA3	PPP2R5E	C18orf21	C1QTNF7	CITED2	IL12A	QRFP	AC011944.2	TMEM106A	ASB18
RNF128	HIST2H3A	CDCA7	C1orf96	GALNT1	FZD5	PDSS2	PPIC	OPTC	KCNJ10	MAFF	KCNA4
TBC1D8B	RP11-115M6.1	GULP1	PSMA8	SMAD4	GABRG1	SAP30L	RAG1AP1	LBXCOR1	OTOS	ROR1	ZNF804B
MYH11	PNMA6B	FANCD2	RABGEF1	SERBP1	FAM19A4	ZNF12	NPR1	BTBD12	PARP10	MUC1	KBTBD3
GGT2	SPANXN1	CTDSP1	PLCL2	BCL10	LMOD3	KIAA0146	RASSF6	ENTPD8	AC094086.1	IRF7	CACNB4
SFTPD	SPANXA1	CTDSPL	ZNF18	NME7	SERPINI1	PHAX	ZNF280A	HUS1B	OPLAH	SP1	TSHZ2
AMPD3	CXorf66	PTPRG	AKD1	PFDN2	SYNPR	TP53INP1	ANO4	RP11-345P4.2	APOLD1	ZFP36L1	PLCB1
C14orf159	DEFB111	ADPRH	AZIN1	TAF1A	CRELD1	FREM1	VPREB1	VN1R2	GATA2	C6orf201	PLCXD3
BHLHE40	CXorf61	AMT	HEATR3	C1orf131	PRRT3	KIAA0196	ERAF	GTF2IRD2	GPC5	NKAIN3	RGS7
GNAT2	MYCL2	CENPC1	CNOT8	C1orf55	UCN	C9orf93	TMEM154	HIATL2	PIPOX	ATP4B	FREM3
WNT2B	AC068399.1	ATP10D	GRIA1	DUSP11	PLB1	UBAP1	VGLL2	ZNF777	2019-09-01	C15orf41	GRIN2A
FKBP11	AC087645.4	CCNA2	MIER3	PHOSPHO2	PRKCD	SYK	GYPB	CACNA1H	PRF1	CYP4F2	CMTM4
DTNA	PAGE3	SFRP2	RBM45	DYNC1LI1	LRPAP1	METTL2B	FABP4	AC004449.1	OXTR	KIF18B	MRC1L1
DAGLA	OR8B2	SKP2	VSIG4	SHQ1	RP11-282K6.1	RASEF	KRT8P9	DAPK1	NQO1	XKR5	KCTD16
GPR77	C9orf118	PAM	RNF20	UBA3	TMEM155	KIF27	SIX2	C4orf42	AC010441.2	ZNF732	OR2T10
OSTF1	CD300LD	MEGF10	RAB39B	ABHD10	MOCS2	BRWD3	OR9K2	RIMBP3B	BAI1	ZNF395	RP11-745L13.1
HRK	SPANXN5	TNIP1	CCDC109A	ATG3	SLC45A2	OTUD1	FOXA3	AL669831.14	SLC2A4	PPARA	PCDH9
C7orf23	C10orf126	C6orf167	PTDSS1	SRPRB	FAM170A	C10orf25	CYTL1	GAL3ST4	UBA7	TEAD1	MAP7D2
HTR1B	XAGE1E	PM20D2	PPP2R2B	EIF2A	ANKRD55	FAAH2	PRKCDBP	SLC25A29	NCRNA00085	PLCD1	SGCZ
MRAP2	XAGE1D	SLC2A12	VPS8	FIP1L1	CTSB	ENOX2	HAS2	PCNXL3	LHFPL1	LRRC37A4	RBM11
GLS2	XAGE1B	CDCA5	FCHO2	METTL14	TMEM184A	BMS1	LRRC8E	ZNF785	FES	AC044860.9	WBSCR17
FAIM2	XAGE1	PSPH	TMED6	FAM105A	TMEM71	CCDC38	GIMAP8	C20orf112	GLUD2	THSD4	HS6ST3
AC021066.1	AP004607.1	TMEM140	KIT	SLC30A5	RNF183	ARL5B	NRTN	ZNF786	SLC25A18	FANCA	SV2B
RAB11FIP5	TRIM64	CNPY1	ZNF19	ATG12	OXGR1	C10orf28	MUC7	SLC22A5	ODF3L1	AC011447.1	EVI2B
BCMO1	AP005435.1	NCAPG2	SVOPL	TBC1D7	GHITM	HIF1AN	SMR3B	DNAH10	KLRC4	OVCH1	FMN1
CHST5	AP003122.2	TMEM47	CUL4B	ZMAT2	HPRT1	FRS2	TMEM37	SLC22A20	ACSM5	ARHGAP11B	MKL2
KIAA0513	PRAMEF20	MSN	EIF5B	MUT	VWA2	TMEM135	NAT1	MYO1C	AIFM3	AC023886.1	NAP1L2
SLC9A5	PRAMEF19	CXorf36	MORC3	C6orf115	CYP2C19	PEX11A	DNAI2	SLC22A12	C1orf64	TMEM221	RGS7BP
KCNK1	PRAMEF14	LPAR4	CLDN14	DYNLT1	TTC7B	CLPX	PTCRA	F8A1	Z83840.4	COL4A5	QRFPR
RNASEL	PRAMEF21	DIAPH2	RSPRY1	WTAP	NELL1	ZNF226	TMEM51	ELOVL2	OLIG1	NHS	AC010349.1
SERPINE2	PRAMEF16	CXorf57	TMEM69	CCT6A	LRTM2	ZNF229	COL8A2	H2AFB1	OAF	OTOG	ENTPD5
DNAJB2	PRAMEF18	DOCK11	AC099548.3	ZNF92	LARP6	ZNF528	ANGPTL7	C9orf167	FOXO4	HES4	NPSR1
DRAM1	PRAMEF13	PROSC	ZNF225	LUC7L2	OR2D2	ZNF146	PRND	WDR40C	AC138894.3	TYW1B	FPR3
GPNMB	PRAMEF9	GINS4	ZNF233	NONO	SERPINB8	DDB1	SLFN12	NBR2	C21orf88	C19orf54	CHM
CCM2	PRAMEF5	AK3	ZNF235	RBMX	PLD4	HOOK3	SPTLC3	ANKRD13B	LCN12	C12orf63	CERKL
OR1J1	PRAMEF3	SIGMAR1	ZNF761	MCPH1	RRAD	TTC39C	OR5A1	SMOC1	IFITM2	DCDC1	LRRK2
SLC2A8	PRAMEF22	CBWD5	ZNF714	GOLGA7	MC4R	GNG4	HOXC5	TCP10	NOTUM	BEND4	C1orf192
ALDOB	PRAMEF7	HIATL1	ZNF75A	MTDH	ATF7IP2	POLR3D	RARG	C6orf164	METTL7A	AC114772.1	ANKRD34B
CAPN11	C6orf15	C10orf47	ELAVL4	EBAG9	SCG5	DPCR1	BNC2	AL121827.1	SH3BGR	H1F0	TSPYL1
RNF144B	DEFB121	PARD3	C1orf163	ZCCHC7	MS4A8B	ZNF507	RHOD	DPPA5	DBX2	ZAR1L	FAM180A
MTCH1	TRIM15	ZEB1	SYNC	CEP78	LOXHD1	HSPBAP1	CYSLTR1	RPA4	NDUFA4L2	FAM53B	OR2L13
SLCO2B1	NMS	SERPING1	B3GALT2	COMMD3	AC021534.2	C1orf150	PPP1R3B	AL353597.3	C1orf110	ZNF676	ACADSB
ANKRD42	SSX4	SERPINH1	C1orf59	PDSS1	RHEBL1	STK32A	OR10K1	TXNDC8	FAM186A	PLEKHG4	ESRRG
SYTL2	AC010325.2	TTC12	AGL	RSU1	GPD1	NLGN1	AGR3	ZBTB12	MSTP9	AC025279.2	TPK1
LRRC32	SSX9	CCDC15	ARPC5	TAF5	SPRYD3	TAS2R1	UGT2A1	EHMT2	TPCN1	XPNPEP3	C6orf106
TRIM29	C9orf57	ORAOV1	C2orf63	ZNF214	C16orf38	USP38	GPRC6A	C6orf25	KANK3	ZNF729	SCN8A
NOX5	MAS1L	LATS2	C2orf44	C11orf57	HRASLS5	PWWP2A	PHOSPHO1	LY6G6E	BCAM	FAM72A	OR2T4
FAM82A2	OR2J2	VEGFC	SGCB	OXSM	ENTPD3	FAM161A	HOXB2	BAT5	ATP13A5	XRCC2	SLC39A10
GIPC2	OR2B3	DOCK1	DHX57	IPMK	KCNJ4	TMED10	SPERT	RNF39	C18orf51	COL27A1	KIAA1671
DNASE2B	CGB1	KCTD14	C1orf189	TWF1	PDHB	IRX1	CD34	AC004017.2	PLA2G2C	AC020928.1	SLC6A17
DTNB	AC008413.1	ADAMTS12	PAQR3	EIF4E	TXNDC2	CDH2	SELP	KRT40	NWD1	AP002490.2	LRRC8B
CH25H	AC110280.1	C5orf28	CGGBP1	CSNK1G3	TNXB	RNF34	KLF14	RP4-751H13.1	RUFY4	POU3F4	PDCD1LG2
DUSP	FOXD4L6	CCDC74B	KBTBD8	SRFBP1	CHRM1	BOP1	OR7D4	ZNF783	C15orf52	ANKRD20A3	SGTB
CALHM2	FOXD4L2	TMEM123	TMEM183A	FAM177A1	ADAM29	KIF5B	CD248	ZNF425	S100A16	CHRNG	VPS13A
ANXA7	FAM75A2	CATSPER3	TMEM169	MBIP	OR13J1	FOXN2	OR5J2	AC068228.3	PRELP	NHLRC2	CLEC9A
ZNF365	KRTAP9-3	GPR180	ARPC2	MIPOL1	TMEM22	KBTBD2	ZIC4	PKHD1L1	MAOA	FLNA	DLGAP2
MDH1B	KRTAP1-4	PLOD2	STT3B	CDC123	INPP5D	ZNF160	C10orf122	AC105052.1	AC069235.1	FUT11	FAM47C
CHRNA1	SPINK9	ZIC1	CLASP2	SCLT1	VCX3A	PYGO1	SPESP1	ATP6AP1L	MYBPC1	AC090673.2	RP11-381O7.2
ANXA3	AL353652.3	CDYL	IFI16	KIN	AFAP1L2	ZBTB26	OR10A6	AC007000.2	AKR1C3	SVIL	ITSN2
MAPK8IP3	PRR20	FBXO36	AIM2	FBXO4	GOT1L1	BCL2L1	OR4B1	AC004878.3	RYR1	AC073585.1	SH3BGRL2
PDE6H	C19orf69	MSI2	TIPARP	TIAL1	GSG1L	BCL2	WBSCR28	AC023830.2	NPIPL2	SHPK	ATL1
INHBE	MS4A13	CCDC46	C4orf34	CCDC75	RGS14	C12orf32	GJC3	AC233309.1	TCEAL3	GALP	TLK1
SLC46A3	CCL3L1	PDLIM3	SR140	ATP5A1	ADRB2	FAM18B	FOXL1	C21orf62	ADH1B	MYH6	RYR2
N4BP2L1	OR5L2	TMSB4Y	RCHY1	CWF19L2	SERPINA9	ZNF57	FOXC2	AC090691.1	ARID5A	AC011450.2	STK39
TTC6	CLLU1	BTG3	HPS3	RPP38	FRMPD2	EIF2AK3	OR51V1	TRIM71	NEK5	HES5	CALM1
CBLN3	FRG2	JAM2	ZDHHC3	IFIT5	FOS	SLC9A10	OR51L1	AL365229.1	LRP10	ZNF560	FAM19A2
ADAM21P	C7orf66	OXNAD1	ZNF148	HNRPDL	VSTM2A	MALT1	OR51F2	AC010491.1	BX255925.2	ZNF536	RCSD1
SLC24A4	REXO1L1	C18orf24	SNIP1	GGPS1	CD14	PRL	FIBIN	AL626787.2	MBP	AC004460.1	SELT
LYSMD2	AC005726.12	EME1	PBRM1	MED21	HSD17B13	MYOZ2	HIC1	NUP62	CYP2A7	AC002472.7	DZIP3
WDR93	AC010724.1	FZD7	C3orf63	SDCCAG10	COX7B2	KLHL6	OLIG3	TSGA13	ANKRD35	AC005082.3	SGMS1
MCTP2	AC010724.6	C8orf37	SLBP	SRP19	SDR16C5	FAM21C	PTRF	CREBL1	MT-CO2	C1orf197	FCGR3A
ITGAX	AC011295.1	RPGR	GUCY1A3	HNRNPU	KCNK3	ANUBL1	OR2B11	AC022137.4	MT-CYB	RP11-274K13.1	CHIC1
MYLK3	AC126339.6	FBXO43	IL15	CCDC148	C1orf190	PURG	CD163	LTB4R	F5	MSH5	ZDBF2
NUDT7	AC104350.1	TYSND1	TMEM184C	GTF2E1	CDK5R2	DCP2	FAM26E	CCL27	AF347015.27	CCHCR1	FBXO47
NOL3	RP11-352D3.1	ATAD2	TMEM161B	CFDP1	NMUR1	VANGL1	TMPRSS9	NUDT19	AF347015.26	RP11-218C14.2	AL512506.1
G6PC3	OR6C65	ZIC3	CCDC112	CEBPG	RASGRP4	ZNF449	TUBAL3	TTLL3	AF347015.2	BX664615.3	SAMD9
KIAA1772	OR6C3	BUB1B	CAGE1	CHD1	KLF17	MYO1H	CD28	AC093726.2	AF347015.21	RP11-1220K2.1	AL049775.1
MINK1	OR6C1	C1orf14	ANKRA2	HS2ST1	ADRA1D	C12orf35	C10orf53	AC008686.1	AF347015.15	AC073082.2	RP11-332P22.1
RAB40B	C9orf134	CPT2	SLC35A1	RP11-63L7.1	EPHX4	THAP6	H1FOO	AC005544.1	AF347015.33	AC023055.4	AC093168.1
RNF157	NBPF22P	MMP14	KIAA0895	GABPA	TPSAB1	PSMD2	LGALS7B	AC010655.1	AF347015.8	RP11-195F19.1	KRT222P
MAPK4	AC140658.3	PAFAH2	NEUROD6	DPH3	BSG	SMAD2	ZFP42	AC093668.1	CSAG1	GPR56	AC093520.1
TNFRSF11A	OR52A4	NLRP14	SLU7	AGPAT5	C2CD2L	UBQLNL	GIMAP7	AC022400.1	AF347015.31	AL355336.3	RAD51AP2
GRB7	OR52J3	ABHD3	TMEM74	HSPA13	AC008026.2	ALG10B	C12orf69	KIAA0913	DDO	FIGNL2	AC004741.1
ARL5C	OR51A2	CDC25C	YWHAZ	ZCCHC10	TCEAL1	ZNF77	APOBEC3B	AC005726.11	RP11-451M19.1	AC124312.2	ACSM4
NFIC	OR51A4	TAGLN2	NIPSNAP3B	C16orf87	C5orf40	MCART6	FOXS1	AC006432.1	SOX18	C3orf47	AC127502.1
VAV1	AC121338.1	LAD1	NFIL3	MKI67IP	COL29A1	MEX3C	ABCA13	SMTNL1	NEU4	LRRC30	PPP3R1
CBLC	SERF1B	IGF2BP1	LETM2	C9orf85	PARP15	TCEANC	GPBAR1	AC060812.4	C2orf72	NCRNA00095	C3orf36
CELA2A	C9orf146	CHAF1B	C8orf34	MED7	AP001005.1	C18orf19	ALX1	GOLGA8B	GGTA1	AC120042.2	AL138960.2
FHAD1	HTN3	PSKH1	ZHX1	RMND1	NAT5	CHD9	GSX2	AC004754.1	NOTCH4	SIPA1	CABP3
ADC	AL035696.1	SHKBP1	HDX	DCK	FKBP2	NHLH2	MAB21L1	VPS16A	MICA	ZNF99	AC063965.2
CD53	AC010606.3	PKN3	HECTD2	USP16	TNFRSF10C	TBL1XR1	AGTR2	FAM7A1	HLA-E	AC068584.1	AC126281.2
GPA33	GAGE2E	CXCR5	RPL10L	CCT8	SULT1B1	HNRNPA0	OR51E1	C21orf34	HLA-G	MEG3	AC016596.2
RGS5	GAGE1	C7orf47	SENP8	PHF6	2019-03-10	ZNF518A	ARSJ	BX323046.1	HLA-F	AL161756.1	AC004963.1
CASQ1	DAZ4	IER2	CUL5	WDYHV1	GPR160	AC092656.1	OR52N5	AL590714.3	SPDYC	AC103819.1	AC093890.1
OAZ3	DAZ2	FBXL13	ATMIN	SASS6	LRRC33	ZNF713	OR8G2P	ZBTB8B	MT1DP	GUSBL1	AC091874.3
SMYD2	AC116655.8	ALDH16A1	LEO1	GALK2	FAM174A	DPY19L3	TMEM132C	SP9	RGL3	DDX12	AC093627.1
SUSD4	DEFA1	ITGA5	ZNF3	FAM92A2	SNX31	SNX18	CCL13	AC073263.3	ACOT6	AL139349.1	OR5K1
C1orf43	KRTAP20-3	FMNL3	ZNF606	EXOG	C11orf45	SPTY2D1	TMEM45A	AC125494.3	OLIG2	AP005901.3	AC137600.1
PKLR	KRTAP20-4	RACGAP1P	LDHAL6A	C1orf27	SNAPC5	AP002360.2	ACTL9	MAGEA3	GYG2P	AC109326.2	AC142472.1
PYCR2	KRTAP22-2	SYCE2	TERF2IP	AASDH	GPR149	KLHL28	CLDN7	C19orf73	DIO2	FAM72D	AC110491.1
PPFIA4	FAM138D	SPC24	C15orf48	AP3S2	ZDHHC14	SOCS4	OR52A1	AC064874.2	PRR22	C14orf181	AL136376.1
PLEKHA6	AC139426.6	MED11	TMEM92	COPG2	FAM182B	OR3A1	TMEM30B	AC005481.1	AF347015.9	ZNF844	AL031003.1
SYT2	AC026150.10	BCL6B	CRK	GART	FAM131A	FGD6	FAM89A	AL591848.2	NOTCH2NL	AC138393.1	AL121963.1
GDF7	AC120045.6	PPAP2B	ZNF91	CCDC117	ANKS4B	HARBI1	AL589794.1	AP001579.1	LCAT	AC020558.1	AL669831.5
MALL	TRBV12-2	RAVER2	ZNF23	ZNF230	NRIP3	C11orf71	ADI1	AC133552.1	MAGEA12	AC107977.10	AC104667.3
THNSL2	AL353999.2	PDPN	ZNF180	HSF2BP	TMEM70	NRIP1	MTCP1NB	AC040169.3	PTPRCAP	AC233280.1	AC007382.3
FBLN7	AC104763.4	MXRA8	C17orf71	LARP4	B3GNTL1	ZNF594	ANXA2	GLTPD1	TREX1	AC109326.3	ANKRD34C
FAHD2B	AC018630.1	OMA1	ZNF701	TTC9C	AP002986.2	TMEM46	SLC35D3	AC021148.2	AC022075.1	AL158147.5	AC025170.2
PK4P	KRTAP9-6	TYW3	ZNF345	LZIC	BAIAP2	PIPSL	VMO1	AC083982.1	AC021016.1	AJ239328.1	AC138710.2
ZNF385B	AC017081.2	VCAM1	ZNF558	RBBP4	A2M	ZNF443	OTOP3	BX649589.1	AP002448.1	AP002495.2	PNMA2
C2orf21	AC007163.5	LMX1A	GSDMA	FUBP1	TMPRSS7	ZNF792	SLC25A21	AC073657.3	AC020763.1	AC010877.2	AL135904.1
PTH2R	CTAGE1	KLHDC8A	ULK4	EXTL2	BNIP3	F2R	TMEM119	AC087441.1	LCNL1	AC093752.3
CPO	DEFB117	CAPN2	PAFAH1B2	SPATA17	C10orf111	TMEM136	RIPK4	RP11-291I6.1	RP4-539M6.2	AC073072.4
SUMF1	KRTAP2-3	RFTN2	RBPSUH	MEMO1	HSD11B2	ZBTB2	FAM46C	AC104115.1	AC027763.1	AC096677.1
CPNE9	AC073333.2	NEUROD1	BMI1	C2orf47	AL132661.1	RNF41	GKN2	AP001462.1	AL137145.2	AC139100.1
CSRNP1	AC011592.1	CCDC74A	C4orf41	ZSWIM2	PRR15	TDRKH	TAS2R38	AC000090.1	HMX1	AC010201.1
SLC22A14	AC140770.1	C1orf106	ZNF30	SMC6	YSK4	KIAA0174	PSG9	AC006039.2	AC131097.1	AC099340.1
NFKBIZ	OR2A42	EOMES	ZBTB5	H3F3A	BDNF	C8orf33	LHFP	AC106772.1	PPP1R3G	AC069063.1
IGSF11	AC118138.2	GLB1L	LCMT2	XIRP2	GRIN1	CEP97	MACC1	AP000353.1	FXYD1	AC002553.5
DGKQ	AC124781.2	PTPN13	FSTL5	SMARCAD1	OR2T33	EWSR1	OLFML1	AC110088.1	CEBPD	AC138969.3
BHMT	CR381653.5	ADAMTS9	LRRC28	PACRGL	OR2AJ1	RGPD6	CNGA2	AC187652.1	HEPN1	AL606500.1
IL9	KRTAP10-3	IL17RE	CEP120	GNPDA2	LRRN4CL	CCDC125	ARSI	C19orf29OS	MYBPHL	AC012493.2
GABRA6	KRTAP6-3	KIF15	FEM1B	HELQ	AC114947.2	TRIM61	ADAP2	AC010163.1	AC062017.1	AC113385.2
GLRA1	AC009060.5	IFT122	ZNF354A	FAM175A	C8orf47	GTF2H2C	ALDH1A3	AC092171.4	ADRA2B	AC018737.5
KAAG1	AC131280.1	RFT1	OR10G3	EIF4E3	OR2T8	ZNF530	TACSTD2	AP003716.2	AC023157.1	AC018720.2
PLA2G7	CGB8	ZDHHC19	B3GALNT1	CWC22	IL17RA	AC138951.4	SIX6	C19orf64	STK19P	C6orf26
FGD2	KRTAP2-4	CLDN19	MMGT1	AZI2	AC108142.1	RP11-67F24.1	C1orf130	FAM66A	AC093734.2	AL357673.1
TPBG	SULT1A3	HSPA4L	CSGALNACT2	GTPBP8	TSPYL6	FAM190A	PROS1	AC079588.1	U82695.3	AC096582.3
GPR6	SULT1A4	WDR51A	ZNF35	C3orf17	FAM27L	CLDN6	SLITRK6	TXNDC12OS	AC113426.1	AC004980.2
PNLDC1	AC016629.3	PITX2	TMEM192	KIAA1143	C1orf65	TCTE3	TMEM173	AC005606.2	AC004597.1	AL445235.3
FERD3L	AC011298.3	STARD4	USP47	WDR43	GP5	PIGW	FAM43A	AC018635.2	ZNF469	AC015849.2
EGFR	AC079611.1	ERAP1	B3GNT1	ZMYM6	FAM132B	RBM43	ZNF479	AC139887.2	AC012366.1	AL022725.1
STRA8	LEUTX	TERT	SETMAR	C1orf149	GDPD4	PRPF39	PRSSL1	AC073284.3	AL132868.3	AC006050.1
RP13-102H20.1	AL121675.1	C6orf150	DNAJC18	DNALI1	C12orf42	BRWD1	C12orf56	AC005486.1	C20orf66	AC006367.1
FATE1	C12orf74	PTTG1	MURC	RPN1	PER1	CXorf38	SOCS1	C9orf147	AC018755.7	AL162502.3
STAR	AC004953.4	CDCA7L	GSTA4	GNL3	HTR1D	ZNF284	TCN2	RP5-1106E3.1	MT-ATP8	C14orf176
SNTG1	NPS	SP8	ZNF415	PIGX	ATOH7	ZNF75D	NR2F2	AC083849.1	ANKRD18B	CTSLL7
DPYS	AP001024.4	HEY1	PKIA	AIMP1	C13orf30	BCDIN3D	DLK1	AC020952.1	AC131159.1	RP11-126K1.1
AF205589.2	AL603764.1	HNF4G	PATE1	METAP1	RRH	AC093662.3	SILV	AC015936.1	AC019206.3	AC093752.1
CDKN2A	AC096767.8	TNFRSF11B	ZNF439	NARG1	PLD5	GCNT1	C2orf76	AL137128.1	Z82215.1	AC010655.6
NTRK2	AB019439.20	SLC4A2	KRT13	ABCE1	AC091152.2	DYNC2H1	UBL4B	AL050327.1	AC105118.1	AC114494.3
SHC3	RP11-40M23.1	C7orf55	ZNF561	AGGF1	HCLS1	MAGED4B	C20orf186	AC105233.2	AC002511.4	AL353354.2
AUH	RP11-221J22.1	GEM	GPHN	ARSK	C13orf36	RSBN1L	FOXD2	AC005486.2	AC006021.1	AL590665.3
FAM73B	AC068831.4	TMEM67	ZNF540	CASP3	CHRM4	ZKSCAN4	C2orf27B	AC104758.1	Z83840.5	AC009097.2
PTGES	KRTAP2-2	C9orf23	MLLT3	KIAA1430	CHST13	AP001007.1	RHD	AP006284.1	HLA-B	AC005076.3
CAMK2G	AC010724.2	FXN	RNASEH1	UTP15	MAP3K15	SECISBP2	TMPRSS6	Z97053.1	AC009087.2	AC139792.1
HABP2	AC011295.2	MAMDC2	RAB33B	TINP1	OR52N2	HELT	FOXD3	AP001053.2	RP11-291L19.1	AL109659.4
C10orf81	AC142086.2	ANKS6	GPR22	STK17A	FCRL6	EIF4EBP1	GJA4	AC025048.1	AL139819.3	C15orf31
CYP17A1	DEFB133	NLGN4Y	ZNF131	TRA2A	ANKRD34A	FAM122A	CYP26C1	AC133555.4	AL161784.1	AL391992.1
HTR3B	BX255923.5	SLC7A3	DNAJB7	COG5	OR52N4	EYS	SAMD11	AC006372.7	GATSL3	AC116407.2
ZP1	AC106782.5	C14orf147	C16orf94	C7orf60	DDN	C6orf132	COL14A1	AC005005.3	TNFSF12	AC015724.2
ESAM	AC010931.1	TSHR	AC034236.3	CAMLG	ZNF467	HEPACAM2	C17orf99	AC104841.1	TNFRSF13B	AC022498.3
SCN2B	AP004243.1	SLC16A9	OXSR1	MIOS	GPR3	ZNF383	INSC	AC092295.3	AQP1	AC055822.1
SIDT2	AP002358.1	DACH1	ABCD2	ORC5L	AC084851.1	KIAA1797	NCCRP1	AC005488.6	CD302	AL110504.2
JPH2	AC092278.2	E2F7	GLRX	DCAF13	KCNIP1	NBR1	C9orf171	AC106782.1	PLEKHO2	AC010203.2
CDH22	CDRT15L2	AP000872.1	C4orf31	KIAA1429	ATP6AP2	ZNF177	HBA2	AC022022.1	NPL2	C1orf226
CDC42EP2	AC005493.1	C12orf55	ZNF622	SNAPC3	UBE2E2	ZDHHC9	RHCE	AC093642.4	EIF4EBP3	ACAD11
ALDOA	AL136097.4	JAM3	CXorf23	PSIP1	NLRP10	NHLRC3	CLDN4	AC129492.1	TNFRSF6B	STON1
DOC2A	OR7E5P	DEPDC4	PSMD1	C9orf64	OTOL1	ADAT2	PCDH18	C19orf23	UPK3B
SPATA4	AC024405.1	TPTE	LRRC63	HNRNPK	SPNS3	RELN	FAM150B	C8orf30A	CFB
C2orf50	AC084851.4	ASPG	C3orf34	CXorf58	EPHB3	SF3B3	MMP23B	AC067815.1	XXbac-BPG116M5.1
CACNA2D4	AC126755.2	CYYR1	LEMD3	STRBP	CCDC87	SP6	OR5K4	DNM1P35
AC226119.1	AC136619.1	NUDT13	TMEM81	WRN	FAM43B	ZNF573	S100A4	AL031713.1
NR3C2	AC005323.1	C11orf65	TRAM1L1	CFL2	CALHM3	BTBD8	CTSE	C21orf32
INPP1	AL591684.1	ILK	DHX36	C14orf104	GPR44	GDAP2	SFTA2	AC012596.1
KCNJ1	AL603965.2	SERPINB7	ZNF674	KLHDC2	AC138356.2	ANAPC7	AC026461.2	AC022532.3
PTPN14	LL0XNC01-19D8.1	WDR72	PTPN2	PRPF18	C10orf107	ZFP62	C1orf186	AC026271.5
G6PC2	AC108078.1	PRTG	ZNF25	VDAC2	TMEM90A	ZNF564	MME	AL645922.3
CCNO	AC108078.3	MFAP4	PPP2R2D	SLC18A2	MX2	ZNF441	HBG2	GTSCR1
TCTEX1D1	AC120036.2	WEE1	ERCC4	C10orf84	PSMG1	ZMYM1	LAMA2	C10orf103
CNTNAP4	C9orf144	MCM7	MSRA	DDX21	AC069029.1	AC023632.1	OR14A16	AL162731.5
AC109486.1	AL928742.4	IQCD	TMEM20	SNORA32	SETD3	PCBP2	POTEI	RP11-34P13.2
MR1	GAGE12G	TMPRSS5	FOXR1	CEP57	CBX6	PGAP1	ADA	C8orf77
CAST	AL449043.3	FAM111A	LRRC37A	API5L1	C9orf66	PIWIL2	GPR81	C7orf20
ADPRHL1	ZNF705C	TMEM170A	TCERG1L	COPS2	UBE2F	ZNF655	OR8B8	KB-1183D5.3
GOLGA9P	AC130365.6	GLYATL1	PNMA1	CCT2	KCNJ12	COL13A1	LYPD2	AL353671.4
C9orf150	FAM90A22	PLK1	EFCAB5	ZNF143	KCNK12	TTC30A	GYPE	CDRT1
LGI4	DEFB108P1	TMEM194A	SLC38A9	AC024270.1	AC078802.1	TOPORS	OR6Y1	RP11-313P13.1
DDAH1	ZNF705G	PBX3	ZNF491	C18orf34	BEX5	ZNF615	HOXA4	KRTAP5-7
THY1	FAM90A5	ACSF2	SUMO4	PDIA3	FAM19A3	CDC42SE1	ENPP1	ASPRV1
ANKH	FAM66E	UGT1A6	ZBTB41	NUDT21	FAM110C	ZNF433	S100A10
ABCA9	AC126335.3	ART5	ZNF354C	COQ7	SATL1	RPE	MAP1LC3C
GBP5	AL450447.1	VKORC1	ASB8	ZNF610	UNC93B5	AC008629.2	OR8G1
SLFN13	AC006991.3	CDT1	ZNF518B	GLOD4	FMNL1	C10orf79	MDS2
GPR78	DEFB115	TP53I13	LCORL	TSR1	AC217771.1	C14orf167	MEIG1
ANKRD26P1	AC026410.5	SERTAD3	RNF212	ZNF232	SP140L	ZNF81	SLC22A6
ELMO1	AC138701.1	TTYH1	ZNF354B	CD300A	KRT6B	HIST4H4	AADACL2
UGT2B4	AL121675.3	C19orf51	ZNF223	TMEM68	KCNIP4	ZNF44	DSCR8
WHAMM	AC064829.1	NXN	C7orf70	C11orf79	TRIM69	ZNF823	AKR1B10
ANKRD9	AC126339.4	C19orf48	EPM2AIP1	KIAA1586	C16orf54	ZNF347	MYL4
GDF6	AL591893.1	TEKT1	NSUN3	MGAT2	HTR3E	ENTPD7	NTRK1
FAM122B	GAGE12E	TMEM99	FAM101A	MMADHC	AGBL4	TMPRSS11F	ITGBL1
SYN2	AC073263.1	C11orf84	AC010645.1	PCMTD1	GPR120	ZNF544	RD3
CDCP2	AC079355.4	KCTD6	MRFAP1L1	ARF4	GABRA5	ZNF192	PAPSS2
HTR5A	AC069240.1	IRF2	C3orf23	FNTA	PDE2A	ZNF813	GPX6
TSC22D3	FAM138C	INSM2	FUCA1	ING2	CCDC42B	UVRAG	EGFL6
ETS2	RP1-32I10.1	ING5	RAB39	CDKN2AIP	KCNK18	MGEA5	APCDD1L
TNFRSF14	CR381653.3	REEP4	C15orf21	ADAL	LILRB4	ZNF43	RASSF9
EXTL1	OR4A5	VWA3B	SLC17A8	STX18	HEXIM1	UNC13B	PAX9
BRE	KRTAP1-3	ATOH8	NLRP11	ANKRD49	AC010087.3	GPATCH3	OR6K3
DUSP2	POM121L12	TNIP2	ZNF725	MFF	SERPINA11	TOP1	AC004409.1
TPRG1L	BX640514.1	C6orf145	ZNRF2	HNRNPH1	CIDEC	PCMTD2	C6orf140
C9orf21	AL031601.4	ROR2	PAK2	UBE2V2	LHFPL3	SYS1	IFIT1L
FAM46B	AP005814.1	DHRSX	KRTAP9-7	EFNA1	AP005212.4	ASAH2B	COL11A2
SPATA2	C9orf63	CHST14	AC068775.1	NMD3	C5orf52	BTNL2	COL5A2
NCF1	AL161450.4	ARMC4	ZFP3	CLIC4	WHAMML1	FAM55B	SLC44A4
TSR2	AL035670.2	APEX2	RP11-517P14.1	FAM103A1	TRPV2	GNL1	AC131212.1
POM121L2	AC232323.1	C22orf15	HOXC10	CHRNA5	RILPL1	AF196972.5	TRIM10
HTR6	FAM90A16	CRADD	AC111177.2	UBE2E3	KRTAP1-1	TTC25	KRT25
EPB49	AC108519.6	CCDC8	ZFP82	UBE2E1	C2orf80	FBXO48	AC126339.2
WNT9B	AC125634.1	METT5D1	ZNF322A	C17orf48	OSTN	AC139425.2	AC005863.1
SH3D20	AL355382.1	ANTXR1	OR5M8	WIBG	GLRA4	TMEM188	CFI
PLA2G4D	RFPL4A	CKAP2L	AL512631.1	PA2G4	UTS2D	AC009086.6	HBA1
CYB5R1	AC002451.2	BUB1	C5orf23	ARL6IP1	RNF222	AC145146.3	HBM
C2orf65	AL139823.1	ASPSCR1	PTCHD3	DYDC1	KRT77	RP11-706O15.3	RPS26P6
CES7	AC118282.1	P2RY1	OR6B2	KIAA1826	C8orf80	AC109446.1	MIA
THEM4	AC093872.1	GUSB	WRB	RSL1D1	C6orf222	C5orf51	CCDC19
TCHH	AC004014.2	HOXD4	FAM181B	PPID	INCA1	Z97652.1	GIMAP1
UROC1	AL355493.3	CRTAP	ZNF716	PLRG1	CRYBA4	AL513007.1	C6orf165
ZFYVE28	AF228730.8	C7orf33	ZNF708	ZIK1	FGF16	DENND1B	ARHGEF5L
FNDC5	AC111003.1	EMX2	BACE2	SMN1	C2orf55	CHUK	AC007319.1
ABCG1	AC142381.1	AC135457.3	LIPF	PAIP1	ANXA6	AC010487.2	AC090825.2
GAB3	RP11-34P13.1	DPY19L2P2	KCNB2	TP53RK	FBXL22	C8orf44	RPL21P7
LCN1	AL672187.6	TMEM133	GALR2	BPGM	KCNMB2	RP11-829H16.1	AC020937.1
HIPK4	AP002358.2	NUDT6	CEP63	ZNF24	ENTPD6	TAX1BP3	AC067904.1
SPTBN4	AL590623.4	DNAJC24	CADM1	TAF15	SERPINB2	GANC	TMCO5B
PPAPDC3	CT47A11	DCDC5	ZNF320	ZNF738	TBC1D29	AC026786.2	ABCC13
IL6R	AP003034.1	PDGFD	GPR19	CBWD1	TAF13	AC046134.2	RP5-915N17.1
GBAP	AC232323.5	HS6ST2	JRKL	SP3	C4orf22	UTP14C	FMO9P
GPATCH4	AC105233.4	MTM1	ASB7	COQ2	C1orf183	C17orf98	AC010872.1
NACC1	PNMA6A	SHCBP1	SFXN4	THAP2	ADAMTSL2	HNRNPUL2	AC018413.1
LY6K	AC012067.1	CLCN5	TRMT12	EIF1AX	NKIRAS1	RP11-481A12.1	OR2A5
C19orf28	AC233724.1	VAT1L	ANKRD45	EIF1	C2orf27A	AC129492.3	OR2A14
PRODH2	AC118282.27	NHLH1	C3orf48	MRPL45	PLCG2	CBWD7	OR4C12
PLXDC1	AC008854.1	CALB2	ST6GALNAC3	RG9MTD1	HSD17B11	AL136419.1	PRR21
IKZF3	AC090786.1	MTBP	NIPSNAP1	ZWILCH	CSF2RA	AC118278.2	AC007405.1
TBC1D3G	AC006156.4	C5orf34	DGAT2L6	TMEM167A	ASPH	C3orf71	C1QTNF5
KLHL10	NF1L4	SUCLG2	ZNF285B	SRP72	ARC	AC010332.1	AC005495.1
CD300LG	POLR2K	FUT10	FOXD4L1	C3orf33	LPA	VPS52	AC012354.2
NAGS	AC091947.1	AC015976.1	ZFP1	OR5M3	C19orf45	AC069547.2	AL049792.1
KRT84	AL096677.2	GLT8D4	PDE4B	ZNF654	ALPK2	AC091544.3	AC134684.3
ASGR2	AL672311.1	ADAMTS20	NELL2	ZNF519	FAM5B	AL136298.1	AC073475.1
C16orf11	AC015756.1	KIAA1919	PRR16	RUVBL1	CES1	MRRFP	AC010928.1
SSTR5	AC012441.1	RNF26	TCEAL2	LYSMD3	RASGEF1A	C14orf162	AC121758.2
CCDC64B	AL031723.1	TNFRSF10D	C5orf47	ZNF613	GPRASP1	AC024563.1	AL358074.1
CYBASC3	AC233264.17	CCDC41	PGBD2	CSTF3	AC105935.1	AC105314.2	AC104389.5
SLC25A45	RBMY2BP	MUC13	RGPD2	B3GNT5	INF2	AL138781.1	AC107393.1
CYP4A22	GAGE12J	NET1	ARL15	ZBTB33	C6orf185	AP002026.1	AC000086.1
BSND	AC084121.6	CBX2	BRCC3	CSTF2T	AL358813.3	AC007461.3	AL137026.3
AK3L1	AP001970.1	GOLIM4	YTHDF3	ZNF620	FCGR1C	AC007613.1	AC006008.1
KNCN	AC020581.2	GNG5	ARL17P1	CCDC23	RBM20	AC123769.1	AC009121.6
UBXN10	AC233264.18	EXO1	SETD4	AP3S1	TCEAL6	AC117395.4	AC007952.8
TTLL10	AC051642.4	AP001172.2	RNPC3	UBE2N	SYT15	AC025423.1	AL445197.2
GBP2	AC130365.5	IQCK	ZNF566	DDX10	AP002348.1	PARG	C21orf54
GBP4	AF146191.3	WDR49	ZNF529	DHFRL1	PRRT1	AC113209.3	AC009107.1
NLRP3	AE000662.18	UBE2C	HTR3D	TAF7	AC007405.8	AP001496.1	AC060225.1
KCNJ9	AC113420.1	PCCA	ZBTB6	ELMOD2	C9orf129	AC005000.3	AP002512.2
IGSF8	AC142086.3	RFESD	ZNF749	BBS10	C1orf134	AP003680.1	AL645608.6
PEA15	AC114303.1	KCNE3	ZNF17	CSNK1A1L	AIF1	RP5-894A10.1	AC187653.1
PEX19	GAGE12H	C7orf10	AL390816.1	PRKRA	TBC1D8	Z93024.1	AC104057.2
ATF3	AC007322.2	RPS6KB2	ZNF501	TIGD2	GABBR1	KRT8P12	OR52I1
DENND2D	AC120036.1	LRRN1	TMPRSS12	ZNF571	FOXD4L5	RP11-159G9.1	AC008507.1
SNED1	AC015917.3	CXorf59	UBE2H	GLIPR1L2	DCTN1	AC021860.1	AC007216.3
C1orf115	AC061992.1	TMEM39A	CCDC73	SLC36A4	AC011484.2	AC078899.1	C4orf38
PM20D1	AF228730.2	SPHK1	PKD1L3	ZNF678	PNMAL2	AL627171.2	OR5H15
SGK493	AC215219.3	LMNB2	KIAA1598	AP1S2	C9orf122	GS1-124K5.2	AC123789.1
PQLC3	AC103965.1	HORMAD2	LCE4A	C21orf57	AC130364.2	AC093311.2	AC019068.1
VSNL1	AC116552.1	PFN4	ZNF546	FAM104B	VIT	AC026412.1	AC092153.1
AC069154.2	AC135995.4	RUFY1	SESTD1	RWDD4A	C21orf51	AC007130.2	AC006151.1
SGPP2	AL132822.1	AC131238.1	AC004017.1	FAM33A	AC233723.1	CTC-575D19.1	AC011270.1
BNIPL	AL133216.12	C18orf56	MAGEH1	HMGN4	AC087309.1	TRIM26	SLFN14
TNFAIP8L2	AC137932.2	SHMT1	ZNF286	CNOT10	LOH12CR2	AC008550.1	AC006372.8
NPPC	AC006222.1	SIX5	ZNF643	C6orf182	C18orf62	RP11-468B6.3	OR7E24
C3orf64	AC037199.2	ANO6	RINL	SF3A3	TCEB3B	AC084209.1	TRIM34
ADORA1	AC006156.1	B3GNT8	ZNF626	TMEM50A	AC100836.1	ZNF323	L1TD1
FEV	CYorf16	FZD8	ZNF669	EIF3S8	HLA-A	AC009720.2	EGFL8
CRYBA2	AC139425.1	AC024940.3	AC073574.1	C3orf26	CD200R1L	AC004835.2	OR52Z1P
FCRL4	TRIM53	PAWR	LIPI	COPB2	AC079770.1	AL133445.3	TRIM6-TRIM34
CHCHD4	FAM74A1	TGIF1	ZNF292	HIST2H2BE	AC100793.3	AC015656.1	MDS1
PYHIN1	AL121899.1	AGTRAP	KCTD9P2	AP002512.1	HEXA	AC005726.6	APOBEC3C
C3orf49	AL445238.2	ZNF619	NKAPL	SUMO3	ATP6V1G2	AC092436.2
GYG1	AP000619.1	GRAMD1C	ZNF527	AP3M1	FBXO16	BX927209.2
DNAJC5G	AC118282.29	GEN1	ZNF33A	EFCAB10	IQCJ	KBTBD10
MFI2	AC126339.3	SHISA3	GSPT2	GTF2H5	TRIM77	SUGT1L1
ABLIM2	AC004864.1	NEUROG2	WDSUB1	FAF1	GNAT3	RP11-152N13.2
ASB5	AC016629.2	GLDC	C11orf92	NDNL2	AC019294.3	NSUN6
ELOVL7	AC020654.1	AMBN	SIRPB2	PPIL6	AC105219.4	CRCP
FOXQ1	AC010872.3	SLC25A20	ZNF766	MRPL30	AL160279.1	AMACR
ACSL6	AL132989.2	FOXE1	ZNF493	SMYD3	AC111152.1	C15orf38
TXLNB	AL513015.2	AURKB	ZNF781	UBE2L3	TMED11P	ZNF709
DCBLD1	AC006451.1	RCC2	ZNF140	MORF4L1	PRR10	PGBD3
BMPER	AL450124.1	NSUN7	ZNF658	THNSL1	VAMP2	AP000322.2
STEAP1	AC106745.1	WSCD1	ZNF765	ZNF267	CXorf1	IL10RB
SHH	AC120045.11	TMEM31	ZNF124	AIDA	NPTXR	WDR92
CHMP4C	AC055723.2	ZBTB42	ZNF569	POLR1D	AC016722.1	TTC4
C8orf84	AC016752.6	CDH5	TRAPPC2	ANKRD37	AC011997.1
AC068020.2	AC090615.1	ZADH2	ZNF782	KPNA4	CKMT1A
NOS3	AL355572.1	RCC1	ZNF136	SPIN2B	AC138207.3
C9orf25	AP001884.1	GPR144	ZKSCAN5	C14orf23	C17orf72
NKX6-3	AC140658.1	FZD2	ZNF502	PTMA	AC005357.1
TRPV6	AL929601.2	HIST1H2AC	ZNF33B	TCEA1P2	HLA-DPB2
DYNLT3	AL353583.1	TMEM64	STRN3	NHEJ1	AC023598.3
AQP7	AC137056.2	ZDHHC20	TOMM20L	AC117460.1	AC104651.4
ZNF488	AL691497.2	AEN	ZFP28	ZNF559	AC112491.3
TTC8	AC069287.2	C17orf101	KPNA5	GTF2F2	AP001972.1
SSX5	AC090009.1	SOX2	ZNF252	SLC24A5	AJ003147.3
C10orf72	AC110280.2	RNF135	ZNF429	LCTL	C21orf87
SOHLH1	AC098799.1	FANCB	AC006116.3	SUMO2	Z68873.1
ZNF503	AC144568.1	PLAG1	ZNF187	C5orf43	FAM88A
C12orf59	CT45A4	C3orf58	ZNF682	C7orf46	AC007375.3
C9orf9	RBMY1J	RNASE4	ZNF772	RBM34	C17orf88
LOH12CR1	AC102948.2	RTKN2	AL163872.1	ZNF548	AL109938.1
RET	AF228730.14	RAD51L1	PELI1	ZNF567	AC093004.2
PRAP1	AL121749.2	EXT1	ZNF624	BLOC1S2	AP000859.1
C12orf64	AC116655.9	SHMT2	DPP4	ZNF681	AF131216.2
SLC39A13	AL353652.4	XKRX	ZNF595	ZNF588	AC004863.1
PTER	AC106782.8	ORAI1	ZNF780A	SUPT3H	AC016757.2
C1QL1	SPANXB2	CAV3	ZNF461	IARS	AC011484.1
CACNB2	AC134684.4	TSPAN10	ZNF181	NUDT11	AC025262.1
LIPC	AC010726.1	PAPPA	ZNF790	ZNF799	Z84723.2
GPR176	AC010720.1	SOX1	FAM49A	HDAC2	RP11-277L2.1
GLB1L3	AL596220.2	IGSF5	ZNF311	ZNF700	C8orf78
COX11	AC007346.2	GPC6	NOL8	RPS26P11	C2orf19
SMPD1	AC078847.1	TREX2	AC146944.2	WDR5B	AL772226.1
ATP9B	DUX4	C3orf37	ZNF84	METTL9	TWIST2
XRRA1	GAGE12D	NOG	ZNF667	ZNF138	AP002986.1
TRIM66	AC068446.3	TRAIP	ZNF770	ZNF420	AC000029.2
TMEM130	AC108519.4	EMILIN3	ZNF737	SND1	AL136532.1
TK2	AC118282.3	ZNF730	ZNF607	PSMD12	AC010198.1
GALR1	AC009303.3	UTY	STYX	AC009967.3	AC130366.1
WDR16	CXorf50	AP000812.2	ZNF485	GTF2E2	AC091178.3
SERPINB12	AC079880.3	IRAK1	GFPT1	ZNF675	AL353150.2
LDHD	AC135983.2	KNTC1	ZNF26	PIGN	C1orf224
RBPMS2	RP5-1139I1.1	FAM70B	ZNF583	RPS17P2	CKMT1B
STAT6	AC106738.1	2019-09-09	ZNF568	C10orf119	AC024909.1
GREM1	AC019322.5	CDCA2	ZNF480	FAM118B	ABCA17P
MS4A14	AC103988.3	ANP32C	YTHDF2	ZNF677	AL807752.8
CCNDBP1	AC113614.1	SERINC4	GPN1	IRAK4	OR2W3
SMAD3	AL353791.1	ATL3	ZNF28	MRPL42	AC016722.2
MAP1A	AC007271.2	AL132777.1	ZNF627	ZNF273	WDR65
AKTIP	BX682237.1	SIVA1	KCNRG	2019-03-05	TNXA
SGSM1	AC004934.1	ADSSL1	KLHL9	ZFP161	GSTA2
TEF	AC100771.2	C14orf80	TTC37	ZNF649	CCDC13
MEI1	AL360294.1	PDE6G	CTR9	MIER1
SLC27A4	AC011890.2	PRKG1	INPP5F	HYLS1
TBC1D21	AC118282.19	MYBL1	SUCNR1	TXNRD1
NOD2	AC233263.1	DNAH14	WDR40A	ZNF830
SNX20	AC022210.1	KLHDC8B	ZFP2	CNOT7
STIM1	AC007622.1	TMLHE	ZNF525	ZNF277
OR51E2	AL080274.2	LRRC70	TATDN3	CAPZA2
FN3K	AC091051.1	C9orf140	LIPJ	ARMCX6
LPO	AC092053.1	AC027277.1	RUFY2	METTL10
CA4	AC044860.8	HPDL	TMEM57	EFCAB7
CYP2S1	AL024506.1	C14orf33	SPIN3	GDF5OS
LAIR1	AC093680.2	KIF24	HSPA1L	C8orf83
PSCA	AL353608.3	ERCC6L	ZNF551	HSP90B2P
LY6D	AC232323.4	TMEM216	GUCY2E	IPO7
KLK5	AC108510.2	LYPD6	ZNF468	NAP1L4
AC018755.8	AC019102.1	C1orf213	ZNF616	SMN2
EVPL	AC093677.1	RDM1	PPP1R11	KRTAP27-1
MGAT5B	AL590623.5	LIN28B	AF186192.1	LNP1
GHDC	AC109825.2	HIST1H2BG	ZNF155	TSN
CASKIN1	AP003170.1	AC026412.2	TRIM13	AC114546.1
BSCL2	AC009060.3	RAB42	CCDC144NL	AL391152.1
VASN	AC068123.1	WNT7B	AC009086.2	AC124293.2
PTF1A	AC232323.7	TUBB2C	LCMT1	AC117834.1
FILIP1L	AC008573.1	CENPP	TTC23L	ZNF254
BDKRB2	AL390198.1	AC022415.9	DEFB136	NRAS
MTNR1A	AC107977.2	H2AFX	DOK6	DDX47
KLHL30	AL160410.1	FAM72B	METTL6	ZNF90
AC105206.1	AC116655.13	PTAR1	FAM10A5	PTMAP4
SLC20A2	AE000662.23	FZD9	KRTAP3-2	AC109486.2
IL7R	AC008172.1	ZNF563	KRTAP3-1	HAUS3
CA7	TSPYP7	BSX	KIAA1383	RP11-89A12.1
GSTM4	OR2A9P	LITAF	KLHL23	AC090616.1
HISPPD2A	RP11-702L6.2	RASSF10	GSTM2	AC004079.2
HTR1E	RP11-318K12.1	ZNF724P	RBMXL1	ZNF663
TMEM129	Z98304.2	KIF19	ZNF134	AL953897.1
CPLX1	AC044860.6	EPHB4	ZNF845	C7orf38
C8orf46	AC079926.1	MYO6	2019-09-13	PPP2R2A
AC110760.2	AC008749.3	HIST3H2BB	AL132989.3	TIGD1
SHE	AC092130.1	PDLIM7	AC073657.2	AC026407.1
RP11-1217F2.4	UBTFL3	ZNF257	UBXN2B	AC096759.1
ELSPBP1	AC044860.7	KANK2	AC026241.4	RP11-84A1.1
SLC38A11	AL021329.1	BLM	FASTKD5	Z97195.1
CXorf48	AC021736.2	AC011494.1	AC005768.1	AC016152.1
DRD5	AC118282.4	VEPH1	DDX3X	RP11-77B22.1
MT1B	AF254982.2	SLC2A10	AL136218.1	AC072052.2
NRG4	AC018793.4	COL4A6	AC090772.3	AC026410.6
UGP2	AC006158.4	HIST1H2BE	AC044860.5	RP11-118D22.1
AC007731.8	WI2-2994D6.2	PARVA	CCDC7	AC079354.7
FAM153A	AC116655.11	FAM114A1	AC008040.8	AL355488.1
ADRA1B	AC111200.3	CR1L	AP004607.3	AL109927.1
CNGB3	AL590080.2	OCLN	RP11-728K20.1	AF287957.1
CMTM8	AL353652.1	HIST1H2BK	AP005061.2	NAMPTL
SP7	AC079355.8	TEAD4	AL606469.3	RP11-252I14.1
METTL7B	AL356215.1	HIST1H4K	AC110615.2	AL356863.2
KRT86	AC134684.1	AVPR1B	AC076966.1	AC018845.1
NPAS2	AP001925.2	SULT1C4	AC008747.3	RP11-251G23.2
KRT83	AL589182.4	ZNF876P	AC012513.4	AC010654.1
SERPINB9	AC023141.1	SVIP	AC108519.1	AP005380.1
SGCD	AC006455.1	TMEM116	AC112198.2	MCTS1
KCNS3	AC012414.1	PIM3	AL137802.1	AC006313.1
OR2AG1	AC215219.1	NRARP	AC022555.2	AC068888.1
MINA	FAM90A20	LRBA	AC009967.7	AL390198.3
OSCAR	AC020914.1	BAZ1A	POLR2J2	AC002480.6
RP11-666A20.1	AL079303.4	RPL41	AC061975.8	RP11-392P7.1
ALK	AC011295.4	FAM3D	AC011308.1	CTD-2124B20.1
SIGLECP3	OR4F3	C1orf85	AC005829.1	ZBED5
OBP2B	AC003980.1	DLL1	AC040934.1	CDKN2AIPNL
KCNG3	AC073880.2	SYCP1	AC022893.1	AC114744.1
CLDN20	AC133555.7	ZNF521	AC012360.4	MRPS17
JUNB	AC109136.1	ITPRIPL1	AL049844.1	COX19
NPTX1	AC215522.1	PRC1	AC021078.3	C7orf36
TPPP	AC116655.15	NAGA	AC010279.1	CFHR1
KCND3	AC122716.1	EFCAB2	AC104942.1	UBE2V1
OR1L3	AC016596.1	C1orf203	SCAND3	N4BP2L2
PTGER4	AC003050.1	PBX2	AC145098.1
CXXC5	MBD3L2	FKBPL	AC105917.1
P2RY6	AF111168.4	BTBD17	AC023424.3
GPR82	AC105266.1	APOM	AC004507.1
PAH	AC118282.7	POU5F1	AC005035.1
SYCE1	AC021107.1	C10orf115	AC104117.1
UTF1	AC232323.6	AKT1S1	AC139337.2
SYNPO	AC078899.5	C10orf114	AC007216.4
THOP1	AC025278.1	C10orf112	BX322613.10
SRXN1	AC003950.1	AP003108.2	AC090324.1
CEBPB	AC002990.1	AC009163.1	AC008813.1
RCAN2	AC097469.1	ARID3C	AL358333.1
ABCG4	AC011293.5	CCDC85C	AC026369.1
SYNPO2	AC103588.1	AC093251.1	AL354718.4
OR10H5	AL357562.1	AC140134.2	AMAC1L1
C3orf25	C10orf1	AC008734.2	AL109935.5
FADS6	AC142381.2	C21orf49	AP002353.1
CES3	AC008271.1	SERPINB4	AC106872.3
MRGPRF	AC116655.14	VGLL3	RP11-236F9.1
FRG2C	KRTAP21-3	PTTG3	AC087071.2
PARP14	AC092898.2	AC073655.1	AL033381.2
SYT12	AC118282.2	MXD3	AC016138.1
GPR151	AC007003.1	ARHGAP19	RNF103
GPR137	OR5H1	HAUS7	NCUBE1
MMRN2	Z82202.1	EMP2	TMEFF1
AC068020.3	BX322613.12	ZNF726	ARFGAP3
CSPG4	AC107977.11	TSPAN4	C13orf38
CCR9	AC021850.2	ZNF788	ZNF487
NMNAT1	AC073346.2	C19orf38	AGAP10
HSPB7	AC093802.1	ANG	ZNF512
SUSD5	AC008622.2	AC011498.2	RBM12
TUBB4Q	AC108519.3	ZNF705E
MSRB3	AC016991.1	AC068870.1
FAM53A	AL136164.1	C10orf105
ZDHHC24	AL138735.1	IFRD2
ZBTB4	AC136704.2	AC011416.1
PHLDA3	AC073188.1	AL049829.5
PODN	AC087203.1	AL136219.3
ABRA	AC011298.2	AC022415.8
STARD6	AC116655.5	FANCG
C12orf76	AC084121.1	ZNF321
MFSD4	AC144764.1	HMSD
KY	FAM74A2	PPT2
AP001107.1	AC008158.1	AC092675.3
BTC	AL121723.1	AC022849.1
PDZK1	AL034582.2	AP001652.1
AMZ1	AC131935.1	L29074.1
CD164L2	GAGE2B	ZNF812
FUT1	AL583842.9	AL049840.1
KLC2	AC152006.1	AL137024.1
RTP1	AC084121.2	AC021106.1
C1orf127	AC009802.1	RP11-3B7.1
CHST1	AC134698.1	AL358232.3
GRAMD2	AC091152.3	AL928654.1
APOF	AC096733.3	AP000757.1
CABP4	KRTAP25-1	KIF4B
TOM1L2	AC116655.2	AL135932.1
TTLL11	AL079303.3	AC083928.1
CALCB	AF254982.5	AC007385.1
DOK7	AC215220.1	AC026120.1
KLHL38	AC129778.7	AP003068.1
AL133445.2	AC108519.2	C8orf51
MYPOP	AC134980.1	DHFRP1
AC110781.2	CT45A3	AL035652.1
CLEC14A	PRAMEF6	AL359236.1
LPCAT4	AC135983.3	AL590326.1
C15orf56	AL161743.1	PRPS1L1
SCN4B	AF254982.7	AL078612.4
ZDHHC22	AC112916.1	AC132219.1
OR2T12	CT45A1	AC097067.1
GJD4	AC037199.1	AC022400.3
UMODL1	AC025226.1	C7orf4
AC021054.1	AC137934.1	AL136172.1
SLC25A22	AC135254.2	AC099344.3
PGBD5	AC011293.1	ZNF67P
C12orf54	AL645608.1	AC008622.1
GBA	AL512310.3	AC007785.3
C2orf57	BX088651.5	AL160314.2
CD163L1	AC233264.13	AL359643.1
YIPF7	AC116655.12	C19orf31
LCN15	AC105233.3	AC106897.1
ZNF366	AC232323.3	AC009041.6
ZC3H12D	AE000662.9	AL110504.3
PLEC1	AC091810.1	KIFC1
KCNG2	AC112509.1	AC004847.1
C8orf45	AC007382.1	UGT1A5
P4HTM	AC144830.1	UGT1A9
AL359392.2	AL627309.2	MTP18
STX19	AC126755.3	C22orf39
MPI	AL590101.1	UGT1A8
C3orf53	DEFB130	GTF2A1L
MSC	RP11-357H14.1	UGT1A10
ZBTB7A	AF228730.15	EFNA4
TMEM107	USP17	OR2A7
TRIML2	AC135049.1	UGT1A7
IGSF22	AE000661.14	UGT1A4
CCDC89	AC112656.1
C10orf67	AL050303.5
RAD23A	AC133919.3
C2orf71	Z82188.2
TMEM151A	AC109462.2
C17orf96	AC083982.3
HLA-DQB1	AC008993.3
C1orf101	AL139020.1
ALOX12B	AC120045.3
ALOX15B	FAM138E
GRM8	AP003072.1
FAM113B	AF228730.12
MYADM	FAM75A5
MRGPRX3	AP004607.2
CITED4	TSPYP6
AC008735.3	AP002884.2
AC112641.2	AC009518.5
LYNX1	AC135995.1
AC010325.3	AC007241.5
OAZ2	AC183089.2
C7orf41	AL359693.2
CLRN3	AC138951.1
GPR157	AC069356.1
CAPS2	CSN1S2A
MAPK15	AE000662.6
SLC25A41	FAM75A4
TMEM132E	AL353652.2
TXNDC6	TCEB3CL
CCDC108	AC134684.8
TMIE	AC004953.1
ANKRD62	AC118282.28
C9orf71	AC026412.3
ODF3L2	Z95114.4
AC092535.3	AC007972.1
HHIPL1	RBMY1A1
SYNM	AL590623.7
IZUMO1	AC118282.14
KCNJ14	AC013460.1
C1S	AC022516.1
AC079354.2	AC127897.1
FAM87A	AL662874.3
CLN8	IFNA17
BGN	AC136443.2
MXRA7	AC018867.3
CCNYL2	AC007491.1
LCK	AF228730.17
GALNT9	AC092723.1
SRPR	AC083906.3
SPNS2	AC120045.12
ABAT	AC073264.9
SLC25A10	AC118282.11
C15orf58	OR4F29
DAZAP2	AL161450.19
SSTR3	AC005296.1
SERHL2	VENTXP1
PCBP3	AC012414.5
TNFAIP8L3	AC146949.1
AC005332.2	AC100827.4
C21orf41	SPANXB1
AC078953.2	AP002358.7
EFHC2	AL356970.2
AC011443.1	AC116655.3
FOXL2	AC084121.3
SLC35F3	AC079355.9
KCTD8	AC113170.1
FAM162B	LCE6A
PNMA3	AC152006.2
OR4F6	AC100756.6
ADRA2C	AC011295.3
TSPYL2	AC118282.16
S100A7A	AC106017.3
MRGPRE	AC084851.3
PKP3	AL953854.1
C21orf128	AC117460.2
HDDC3	AF228730.6
DHRS7C	AC008055.2
GSTT1	AL450342.2
RNLS	AL163032.1
Z83826.4	AC106868.1
ZBTB7C	AC130360.3
DRD1	AL138686.5
CLCNKB	AC018793.2
DMRTC1	AC112166.4
SORCS2	GAGE2C
SLC22A10	AC138024.1
F8	AC073348.1
CA13	GAGE12F
AL121749.1	AC026150.3
MYADML2	CT47B1
PURA	AC034105.1
INPP5J	AL590623.6
NOMO2	AC079355.6
AQP12B	AP005660.2
SFTPA2	IFNA4
GAS2L1	AP006587.1
TNFAIP8L1	FAM90A7
C1orf227	AC142497.1
TLCD2	AF228730.4
SNAI3	AC134684.6
ADARB2	AC100809.2
SRL	AC138517.1
C11orf87	AC073528.2
ATP6V0C	AC134684.9
RP11-178A10.1	AC093331.1
KLHL34	AC130365.3
CALHM1	AB019441.9
SLITRK2	AC023824.2
CD300LF	AC116351.5
KRT5	AC084121.4
PION	AC233264.9
ANKRD56	AP004289.3
RXRA	AC107977.4
KRT3	AC104840.1
TNFRSF4	AC232308.1
PDZD7	AC010606.1
TMEM17	PATE4
GPR141	AC134982.1
C6orf114	AC093848.1
C17orf97	AP002893.2
B3GALTL	AC119751.6
AC112484.1	AC018793.1
KLHDC6	AL159163.1
DNAJB13	GAGE13
GABRD	AL513533.2
CARD9	FAM138A
PEAR1	AC106040.1
AC012555.1	GAGE12C
TTC24	AL139354.1
C1orf168	AF124730.4
LCN10	AL353689.1
PLA2G4E	AMY1A
MESP2	RP11-203I2.1
PRKAR1B	AC092485.1
IL17REL	AC232323.2
C19orf35	AC118282.8
CLEC19A	AL137798.1
PARVB	AC007965.11
AC134878.1	AC084121.5
DUPD1	AL121901.2
ADRB3	PPIAL4A
ASTL	AC004528.1
GJB3	AC138035.1
TRMT2B	AC016745.2
ANKDD1B	AC116165.3
FAM47E	AL583842.6
OR14I1	AC068123.2
TMEM179	AC096733.2
FHIT	AL732371.2
AC015723.1	AC005702.1
SPOCK3	CTGLF6
HLA-DRB1	KRTAP9-2
C8orf86	RP11-146D12.2
SEMA4A	DEFA1B
CPNE4	GAGE2D
PRTN3	BCRL4
S100A5	LCE1F
AC099797.1	KIR3DL2
NCOR2	LIMS3
C3orf57	KRTAP13-3
SLC22A25	KRTAP10-5
HRH1	AC022486.1
C9orf86	GAGE12I
TECPR2	SSX2
HLA-DQA1	AC007322.6
C6orf126	KRTAP9-4
LAMB3	C20orf141
TMEM26	FAM90A23
AL117340.3	CT45A2
AL360004.1	RBMY1E
AC078819.2	RBMY1B
IL28B	AL133277.1
ACSL5	CCDC144C
GPR123	AC007952.6
SLC22A4	NBPF5
C17orf102	KRTAP19-3
DIO3	KRTAP19-7
CYP2B7P1	RBMY1D
MAP3K5	KRTAP20-1
OGDHL
C16orf47
ATG7
HHLA3
AL442003.4
C12orf12
PSAP
LHFPL5
EME2
KLHDC1
NRAP
IFNA1
CCDC151
AL360181.5
SIRPA
AC106782.7
CARD11
HLA-DRB5
MAFK
AC133561.1
NUDT16
ABCA4
OXCT2
CD247
DUSP27
FICD
PNMA5
ATG9A
ANKRD43
MFAP3L
AL355312.3
C1orf148
CAPN8
RAET1G
AP002748.2
GPR52
C6orf191
FANK1
RP11-564D11.1
C6orf220
AL121673.1
LCN8
AL359195.3
NHSL2
TCEA3
AP000911.1
HLA-DOA
TAP2
AL589843.2
NEU1
C6orf27
NCR3
PSORS1C1
C6orf136
AC008449.1
CR769775.1
IGFL2
C9orf128
PSG5
AC009113.3
AP006587.3
CCNI2
C11orf91
FABP9
LGR4
CTXN3
PRR13
KRT81
ITPRIPL2
AL359878.2
DENND1C
AC133555.6
AC091435.2
CYS1
RFPL3S
ZDHHC11B
AL645924.1
AC002470.3
ATP10A
AC128683.1
ZCWPW2
GPX3
AC139099.2
RNF208
AL135998.3
LINGO4
TTLL13
GBP7
TMX2
AC055717.1
AC005868.1
AC080013.1
FAM188B2
AC004965.2
SNURF
AC128648.1
AC083906.1
C11orf90
AC078864.1
AC005512.2
CPEB1
EML6
C12orf71
AC114287.1
AL645728.1
AC051642.1
AC132803.1
AL589182.1
C21orf81
CELA2B
AL359075.1
RPTN
RP1-74M1.1
TTC34
IFI30
AL121796.1
PBOV1
C1orf196
LINGO3
AC093726.1
OR1C1
C7orf54
XKR9
SLC12A8
AC106876.1
AP000322.3
AL390778.4
AL020996.1
AL365181.3
LASS1
C18orf33
AP003733.1
AC068987.1
AC108704.1
AC018797.2
AL390236.1
AC135592.3
C9orf53
AC110771.1
AC027612.2
AL589765.4
AC004899.2
AC008687.3
AC013356.3
C21orf69
AC026740.2
AC116667.2
AL031178.1
AL008723.6
AC108463.1
AC079341.1
AC135048.1
AC009041.5
AL354993.1
AC096533.2
AP002956.1
CR392039.3
AL162424.1
AC011483.2
AP003393.3
AC136297.1
AL352979.2
AL031587.1
AC013418.1
AL356356.1
AC108134.5
OR2M3
AC025187.1
AC135457.1
AC005079.2
AC027309.1
AC013275.1
AC111170.3
AC007056.2
AC007283.9
AC106722.1
AC004899.1
AC021534.1
IQCF3
AC093155.1
AC092139.3
AC005264.1
AP001979.1
AC096733.1
AL691459.2
AC112254.1
AC051642.2
AC126603.2
DIRC3
TSPAN19
PRH1
TAPBP
AC097374.1
AC004034.1
AC012313.2
AL590710.2
GPR79
AL355987.1
C21orf37
AC129915.1
AC007922.2
AL590708.4
NCRNA00181
PPBPL2
AP006587.2
AC138028.1
AL845472.1
AL022237.2
AP001931.1
AC009041.8
AC015908.2
AC010997.1
AC010864.1
Z97653.1
AC046158.1
AC123595.2
AC017076.2
AL121758.1
AC009123.1
AC116631.1
AL590822.3
AL451131.1
AC055876.1
AL049829.1
AC061975.5
AC011676.2
RNF148
AC068733.1
AL592492.1
AC055876.5
AC018816.4
AL035685.1
AC068733.2
AL035406.1
AL691479.2
AC129510.2
AC024257.2
LL22NC03-80A10.2
AC069227.1
AC021683.1
C20orf181
C10orf41
B3GNT9
NF1L5
AC019257.1
C8orf68
C2orf74
IRGM
BCL8
AC022034.1
AC022506.1
AP000351.11
PCDHGC3
GEFT
TDGF1
PDXP
INMT
GSTTP1
PI4KA
TBC1D3H
GNG10
NAT6
DNAJC25-GNG10
AC068580.3
RAD21L1
