# Supplementary material for: Identification of the Molecular Events Involved in the Development of Prefrontal Cortex Through the Analysis of RNA-Seq Data From BrainSpan
Source: ASN Neuro. 2019 Jun 18;11:1759091419854627. doi: 10.1177/1759091419854627 (PMC6582306; doi:10.1177/1759091419854627)
Supplement: Supplemental Material6 - Supplemental material for Identification of the Molecular Events Involved in the Development of Prefrontal Cortex Through the Analysis of RNA-Seq Data From BrainSpan [file Supplemental_Material6.zip]

Archive with 384 entries (315 files):
- AMY/
- AMY/1/
- AMY/1/AMY-BPs-1.xlsx
- AMY/1/AMY-DEG-1.csv
- AMY/1/Columns.csv
- AMY/1/Contents.txt
- AMY/1/Expression.csv
- AMY/10/
- AMY/10/AMY-BPs-10.xlsx
- AMY/10/AMY-DEG-10.csv
- AMY/10/Columns.csv
- AMY/10/Contents.txt
- AMY/10/Expression.csv
- AMY/11/
- AMY/11/AMY-BPs-11.xlsx
- AMY/11/AMY-DEG-11.csv
- AMY/11/Columns.csv
- AMY/11/Contents.txt
- AMY/11/Expression.csv
- AMY/2/
- AMY/2/AMY-BPs-2.xlsx
- AMY/2/AMY-DEG-2.csv
- AMY/2/Columns.csv
- AMY/2/Contents.txt
- AMY/2/Expression.csv
- AMY/3/
- AMY/3/AMY-BPs-3.xlsx
- AMY/3/AMY-DEG-3.csv
- AMY/3/Columns.csv
- AMY/3/Contents.txt
- AMY/3/Expression.csv
- AMY/4/
- AMY/4/AMY-BPs-4.xlsx
- AMY/4/AMY-DEG-4.csv
- AMY/4/Columns.csv
- AMY/4/Contents.txt
- AMY/4/Expression.csv
- AMY/5/
- AMY/5/AMY-BPs-5.xlsx
- AMY/5/AMY-DEG-5.csv
- AMY/5/Columns.csv
- AMY/5/Contents.txt
- AMY/5/Expression.csv
- AMY/6/
- AMY/6/AMY-BPs-6.xlsx
- AMY/6/AMY-DEG-6.csv
- AMY/6/Columns.csv
- AMY/6/Contents.txt
- AMY/6/Expression.csv
- AMY/7/
- AMY/7/AMY-BPs-7.xlsx
- AMY/7/AMY-DEG-7.csv
- AMY/7/Columns.csv
- AMY/7/Contents.txt
- AMY/7/Expression.csv
- AMY/8/
- AMY/8/AMY-BPs-8.xlsx
- AMY/8/AMY-DEG-8.csv
- AMY/8/Columns.csv
- AMY/8/Contents.txt
- AMY/8/Expression.csv
- AMY/9/
- AMY/9/AMY-BPs-9.xlsx
- AMY/9/AMY-DEG-9.csv
- AMY/9/Columns.csv
- AMY/9/Contents.txt
- AMY/9/Expression.csv
- CBC/
- CBC/10/
- CBC/10/CBC-BPs-10.xlsx
- CBC/10/CBC-DEG-10.csv
- CBC/10/Columns.csv
- CBC/10/Contents.txt
- CBC/10/Expression.csv
- CBC/11/
- CBC/11/CBC-BPs-11.xlsx
- CBC/11/CBC-DEG-11.csv
- CBC/11/Columns.csv
- CBC/11/Contents.txt
- CBC/11/Expression.csv
- CBC/2/
- CBC/2/CBC-BPs-2.xlsx
- CBC/2/CBC-DEG-2.csv
- CBC/2/Columns.csv
- CBC/2/Contents.txt
- CBC/2/Expression.csv
- CBC/3/
- CBC/3/CBC-BPs.xlsx
- CBC/3/CBC-DEG-3.csv
- CBC/3/Columns.csv
- CBC/3/Contents.txt
- CBC/3/Expression.csv
- CBC/4/
- CBC/4/CBC-BPs-4.xlsx
- CBC/4/CBC-DEG-4.csv
- CBC/4/Columns.csv
- CBC/4/Contents.txt
- CBC/4/Expression.csv
- CBC/5/
- CBC/5/CBC-BPs-5.xlsx
- CBC/5/CBC-DEG-5.csv
- CBC/5/Columns.csv
- CBC/5/Contents.txt
- CBC/5/Expression.csv
- CBC/6/
- CBC/6/CBC-BPs-6.xlsx
- CBC/6/CBC-DEG-6.csv
- CBC/6/Columns.csv
- CBC/6/Contents.txt
- CBC/6/Expression.csv
- CBC/7/
- CBC/7/CBC-DEG-7.csv
- CBC/7/CBC.BPs-7.xlsx
- CBC/7/Columns.csv
- CBC/7/Contents.txt
- CBC/7/Expression.csv
- CBC/8/
- CBC/8/CBC-BPs-8.xlsx
- CBC/8/CBC-DEG-8.csv
- CBC/8/Columns.csv
- CBC/8/Contents.txt
- CBC/8/Expression.csv
- CBC/9/
- CBC/9/CBC-DEG-9.csv
- CBC/9/CBC.BPs-9.xlsx
- CBC/9/Columns.csv
- CBC/9/Contents.txt
- CBC/9/Expression.csv
- HIP/
- HIP/1/
- HIP/1/BPs-1.xlsx
- HIP/1/Columns.csv
- HIP/1/Contents.txt
- HIP/1/Expression.csv
- HIP/1/HIP-DEG-1.csv
- HIP/10/
- HIP/10/Columns.csv
- HIP/10/Contents.txt
- HIP/10/Expression.csv
- HIP/10/HIP-BPs-10.xlsx
- HIP/10/HIP-DEG-10.csv
- HIP/11/
- HIP/11/Columns.csv
- HIP/11/Contents.txt
- HIP/11/Expression.csv
- HIP/11/HIP-BPs-11.xlsx
- HIP/11/HIP-DEG-11.csv
- HIP/2/
- HIP/2/Columns.csv
- HIP/2/Contents.txt
- HIP/2/Expression.csv
- HIP/2/HIP-BPs-2.xlsx
- HIP/2/HIP-DEG-2.csv
- HIP/3/
- HIP/3/Columns.csv
- HIP/3/Contents.txt
- HIP/3/Expression.csv
- HIP/3/HIP-BPs-3.xlsx
- HIP/3/HIP-DEG-3.csv
- HIP/4/
- HIP/4/Columns.csv
- HIP/4/Contents.txt
- HIP/4/Expression.csv
- HIP/4/HIP-BPs-4.xlsx
- HIP/4/HIP-DEG-4.csv
- HIP/5/
- HIP/5/Columns.csv
- HIP/5/Contents.txt
- HIP/5/Expression.csv
- HIP/5/HIP-BPs-5.xlsx
- HIP/5/HIP-DEG-5.csv
- HIP/6/
- HIP/6/Columns.csv
- HIP/6/Contents.txt
- HIP/6/Expression.csv
- HIP/6/HIP-BPs-6.xlsx
- HIP/6/HIP-DEG-6.csv
- HIP/7/
- HIP/7/Columns.csv
- HIP/7/Contents.txt
- HIP/7/Expression.csv
- HIP/7/HIP-BPs-7.xlsx
- HIP/7/HIP-DEG-7.csv
- HIP/8/
- HIP/8/Columns.csv
- HIP/8/Contents.txt
- HIP/8/Expression.csv
- HIP/8/HIP-BPs-8.xlsx
- HIP/8/HIP-DEG-8.csv
- HIP/9/
- HIP/9/Columns.csv
- HIP/9/Contents.txt
- HIP/9/Expression.csv
- HIP/9/HIP-BPs-9.xlsx
- HIP/9/HIP-DEG-9.csv
- PFC/
- PFC/1/
- PFC/1/Columns.csv
- PFC/1/Contents.txt
- PFC/1/Expression.csv
- PFC/1/PFC-BPs-1.xlsx
- PFC/1/PFC-DEG-1.csv
- PFC/10/
- PFC/10/Columns.csv
- PFC/10/Contents.txt
- PFC/10/Expression.csv
- PFC/10/PFC-BPs-10.xlsx
- PFC/10/PFC-DEG-10.csv
- PFC/11/
- PFC/11/Columns.csv
- PFC/11/Contents.txt
- PFC/11/Expression.csv
- PFC/11/PFC-BPs-11.xlsx
- PFC/11/PFC-DEG-11.csv
- PFC/2/
- PFC/2/Columns.csv
- PFC/2/Contents.txt
- PFC/2/Expression.csv
- PFC/2/PFC-BPs-2.xlsx
- PFC/2/PFC-DEG-2.csv
- PFC/3/
- PFC/3/Columns.csv
- PFC/3/Contents.txt
- PFC/3/Expression.csv
- PFC/3/PFC-BPs-3.xlsx
- PFC/3/PFC-DEG-3.csv
- PFC/4/
- PFC/4/Columns.csv
- PFC/4/Contents.txt
- PFC/4/Expression.csv
- PFC/4/PFC-BPs-4.xlsx
- PFC/4/PFC-DEG-4.csv
- PFC/5/
- PFC/5/Columns.csv
- PFC/5/Contents.txt
- PFC/5/Expression.csv
- PFC/5/PFC-BPs-5.csv.xlsx
- PFC/5/PFC-DEG-5.csv
- PFC/6/
- PFC/6/Columns.csv
- PFC/6/Contents.txt
- PFC/6/Expression.csv
- PFC/6/PFC-BPs-6.xlsx
- PFC/6/PFC-DEG-6.csv
- PFC/7/
- PFC/7/Columns.csv
- PFC/7/Contents.txt
- PFC/7/Expression.csv
- PFC/7/PFC-BPs-7.xlsx
- PFC/7/PFC-DEG-7.csv
- PFC/8/
- PFC/8/Columns.csv
- PFC/8/Contents.txt
- PFC/8/Expression.csv
- PFC/8/PFC-BPs-8.xlsx
- PFC/8/PFC-DEG-8.csv
- PFC/9/
- PFC/9/Columns.csv
- PFC/9/Contents.txt
- PFC/9/Expression.csv
- PFC/9/PFC-BPs-9.xlsx
- PFC/9/PFC-DEG-9.csv
- V1C/
- V1C/10/
- V1C/10/Columns.csv
- V1C/10/Contents.txt
- V1C/10/Expression.csv
- V1C/10/V1C-BPs-10.xlsx
- V1C/10/V1C-DEG-10.csv
- V1C/11/
- V1C/11/Columns.csv
- V1C/11/Contents.txt
- V1C/11/Expression.csv
- V1C/11/V1C-BPs-11.xlsx
- V1C/11/V1C-DEG-11.csv
- V1C/2/
- V1C/2/Columns.csv
- V1C/2/Contents.txt
- V1C/2/Expression.csv
- V1C/2/V1C-BPs-2.xlsx
- V1C/2/V1C-DEG-2.csv
- V1C/3/
- V1C/3/Columns.csv
- V1C/3/Contents.txt
- V1C/3/Expression.csv
- V1C/3/V1C-BPs-3.xlsx
- V1C/3/V1C-DEG-3.csv
- V1C/4/
- V1C/4/Columns.csv
- V1C/4/Contents.txt
- V1C/4/Expression.csv
- V1C/4/V1C-BPs-4.xlsx
- V1C/4/V1C-DEG-4.csv
- V1C/5/
- V1C/5/Columns.csv
- V1C/5/Contents.txt
- V1C/5/Expression.csv
- V1C/5/V1C-BPs-5.xlsx
- V1C/5/V1C-DEG-5.csv
- V1C/6/
[truncated: 84 more entries]
