# Supplementary material for: Identification of the Molecular Events Involved in the Development of Prefrontal Cortex Through the Analysis of RNA-Seq Data From BrainSpan
Source: ASN Neuro. 2019 Jun 18;11:1759091419854627. doi: 10.1177/1759091419854627 (PMC6582306; doi:10.1177/1759091419854627)
Supplement: Supplemental Material6 - Supplemental material for Identification of the Molecular Events Involved in the Development of Prefrontal Cortex Through the Analysis of RNA-Seq Data From BrainSpan [file Supplemental_Material6.zip › AMY/1/AMY-BPs-1.xlsx]

## Sheet: Sheet1
Sublist	Category	Term	RT	Genes	Count	%	P-Value	Benjamini
	GOTERM_BP_DIRECT	nucleosome assembly	RT		6	9	7.1e-05	0.047
	GOTERM_BP_DIRECT	negative regulation of transcription from RNA polymerase II promoter	RT		11	16.4	0.00025	0.08
	GOTERM_BP_DIRECT	positive regulation of transcription from RNA polymerase II promoter	RT		11	16.4	0.0026	0.45
	GOTERM_BP_DIRECT	multicellular organism development	RT		8	11.9	0.0027	0.37
	GOTERM_BP_DIRECT	innate immune response in mucosa	RT		3	4.5	0.0037	0.39
	GOTERM_BP_DIRECT	pituitary gland development	RT		3	4.5	0.0046	0.41
	GOTERM_BP_DIRECT	brain development	RT		5	7.5	0.005	0.38
	GOTERM_BP_DIRECT	cell adhesion	RT		7	10.4	0.0063	0.41
	GOTERM_BP_DIRECT	glucose transport	RT		3	4.5	0.0064	0.38
	GOTERM_BP_DIRECT	reactive oxygen species metabolic process	RT		3	4.5	0.0072	0.38
	GOTERM_BP_DIRECT	positive regulation of cell differentiation	RT		3	4.5	0.008	0.39
	GOTERM_BP_DIRECT	positive regulation of tyrosine phosphorylation of Stat3 protein	RT		3	4.5	0.0084	0.38
	GOTERM_BP_DIRECT	protein complex assembly	RT		4	6	0.0086	0.36
	GOTERM_BP_DIRECT	central nervous system development	RT		4	6	0.0095	0.37
	GOTERM_BP_DIRECT	transcription from RNA polymerase II promoter	RT		7	10.4	0.011	0.38
	GOTERM_BP_DIRECT	positive regulation of transcription, DNA-templated	RT		7	10.4	0.011	0.37
	GOTERM_BP_DIRECT	antibacterial humoral response	RT		3	4.5	0.011	0.36
	GOTERM_BP_DIRECT	outflow tract morphogenesis	RT		3	4.5	0.012	0.37
	GOTERM_BP_DIRECT	mitotic nuclear division	RT		5	7.5	0.013	0.36
	GOTERM_BP_DIRECT	dehydroascorbic acid transport	RT		2	3	0.014	0.39
	GOTERM_BP_DIRECT	negative regulation of neuron differentiation	RT		3	4.5	0.018	0.44
	GOTERM_BP_DIRECT	response to corticosteroid	RT		2	3	0.022	0.49
	GOTERM_BP_DIRECT	histone H3-K27 trimethylation	RT		2	3	0.022	0.49
	GOTERM_BP_DIRECT	positive regulation of cell proliferation	RT		6	9	0.027	0.55
	GOTERM_BP_DIRECT	nucleosome positioning	RT		2	3	0.029	0.56
	GOTERM_BP_DIRECT	mesenchymal cell differentiation	RT		2	3	0.029	0.56
	GOTERM_BP_DIRECT	positive regulation of ubiquitin protein ligase activity	RT		2	3	0.032	0.59
	GOTERM_BP_DIRECT	chondrocyte proliferation	RT		2	3	0.032	0.59
	GOTERM_BP_DIRECT	L-ascorbic acid metabolic process	RT		2	3	0.032	0.59
	GOTERM_BP_DIRECT	positive regulation of synapse maturation	RT		2	3	0.036	0.61
	GOTERM_BP_DIRECT	regulation of stem cell population maintenance	RT		2	3	0.036	0.61
	GOTERM_BP_DIRECT	positive regulation of peptidyl-tyrosine phosphorylation	RT		3	4.5	0.036	0.6
	GOTERM_BP_DIRECT	defense response to Gram-positive bacterium	RT		3	4.5	0.038	0.61
	GOTERM_BP_DIRECT	cell division	RT		5	7.5	0.038	0.6
	GOTERM_BP_DIRECT	establishment of epithelial cell polarity	RT		2	3	0.043	0.63
	GOTERM_BP_DIRECT	response to estradiol	RT		3	4.5	0.043	0.62
	GOTERM_BP_DIRECT	cell proliferation	RT		5	7.5	0.044	0.61
	GOTERM_BP_DIRECT	transforming growth factor beta receptor signaling pathway	RT		3	4.5	0.044	0.6
	GOTERM_BP_DIRECT	negative regulation by host of viral transcription	RT		2	3	0.046	0.61
	GOTERM_BP_DIRECT	atrial septum morphogenesis	RT		2	3	0.046	0.61
	GOTERM_BP_DIRECT	negative regulation of astrocyte differentiation	RT		2	3	0.046	0.61
	GOTERM_BP_DIRECT	axon regeneration	RT		2	3	0.05	0.63
	GOTERM_BP_DIRECT	negative regulation of peptidyl-threonine phosphorylation	RT		2	3	0.05	0.63
	GOTERM_BP_DIRECT	regulation of gene expression	RT		3	4.5	0.051	0.63
	GOTERM_BP_DIRECT	positive regulation of CREB transcription factor activity	RT		2	3	0.053	0.63
	GOTERM_BP_DIRECT	histone H3-K4 trimethylation	RT		2	3	0.053	0.63
	GOTERM_BP_DIRECT	oxygen transport	RT		2	3	0.053	0.63
	GOTERM_BP_DIRECT	sister chromatid cohesion	RT		3	4.5	0.054	0.63
	GOTERM_BP_DIRECT	platelet degranulation	RT		3	4.5	0.054	0.63
	GOTERM_BP_DIRECT	osteoblast differentiation	RT		3	4.5	0.055	0.62
	GOTERM_BP_DIRECT	monocyte differentiation	RT		2	3	0.06	0.65
	GOTERM_BP_DIRECT	modulation of synaptic transmission	RT		2	3	0.06	0.65
	GOTERM_BP_DIRECT	regulation of smoothened signaling pathway	RT		2	3	0.067	0.68
	GOTERM_BP_DIRECT	glucose transmembrane transport	RT		2	3	0.067	0.68
	GOTERM_BP_DIRECT	positive regulation of gene expression	RT		4	6	0.07	0.69
	GOTERM_BP_DIRECT	pancreas development	RT		2	3	0.074	0.7
	GOTERM_BP_DIRECT	neuronal stem cell population maintenance	RT		2	3	0.074	0.7
	GOTERM_BP_DIRECT	regulation of transcription from RNA polymerase II promoter	RT		5	7.5	0.076	0.7
	GOTERM_BP_DIRECT	dopaminergic neuron differentiation	RT		2	3	0.077	0.7
	GOTERM_BP_DIRECT	positive regulation of protein phosphorylation	RT		3	4.5	0.078	0.7
	GOTERM_BP_DIRECT	regulation of ubiquitin-protein ligase activity involved in mitotic cell cycle	RT		2	3	0.08	0.7
	GOTERM_BP_DIRECT	negative regulation of neuron apoptotic process	RT		3	4.5	0.083	0.71
	GOTERM_BP_DIRECT	negative regulation of apoptotic process	RT		5	7.5	0.083	0.7
	GOTERM_BP_DIRECT	microtubule bundle formation	RT		2	3	0.087	0.71
	GOTERM_BP_DIRECT	translational initiation	RT		3	4.5	0.089	0.71
	GOTERM_BP_DIRECT	G2/M transition of mitotic cell cycle	RT		3	4.5	0.089	0.71
	GOTERM_BP_DIRECT	negative regulation of DNA binding	RT		2	3	0.097	0.73
