# Supplementary material for: Identification of the Molecular Events Involved in the Development of Prefrontal Cortex Through the Analysis of RNA-Seq Data From BrainSpan
Source: ASN Neuro. 2019 Jun 18;11:1759091419854627. doi: 10.1177/1759091419854627 (PMC6582306; doi:10.1177/1759091419854627)
Supplement: Supplemental Material6 - Supplemental material for Identification of the Molecular Events Involved in the Development of Prefrontal Cortex Through the Analysis of RNA-Seq Data From BrainSpan [file Supplemental_Material6.zip › AMY/1/AMY-DEG-1.csv]

id	name	gene-id	gene-symbol	gene-name	entrez-id	chromosome	start-position	end-position	p	fold-change
1093090	ENSG00000129824	6159	RPS4Y1	ribosomal protein S4, Y-linked 1	6192	Y	n/a	n/a	5.42e-01	140.277
279720817	ENSG00000213318	0	RP11-331F4.1	RP11-331F4.1	0	16	n/a	n/a	6.68e-01	27.593
280033595	ENSG00000251037	0	AC006157.2	AC006157.2	0	Y	n/a	n/a	6.02e-01	24.997
279882690	ENSG00000233864	41192	TTTY15	testis-specific transcript, Y-linked 15 (non-protein coding)	64595	Y	n/a	n/a	5.02e-01	15.429
1091696	ENSG00000118271	7233	TTR	transthyretin	7276	18	n/a	n/a	4.90e-01	14.944
1087866	ENSG00000067048	8584	DDX3Y	DEAD (Asp-Glu-Ala-Asp) box polypeptide 3, Y-linked	8653	Y	n/a	n/a	6.37e-01	10.280
1105944	ENSG00000213931	3029	HBE1	hemoglobin, epsilon 1	3046	11	n/a	n/a	4.95e-01	6.479
279790000	ENSG00000225630	0	MTND2P28	MT-ND2 pseudogene 28	0	1	n/a	n/a	4.99e-01	6.041
280116447	ENSG00000258486	5997	RN7SL1	RNA, 7SL, cytoplasmic 1	6029	14	n/a	n/a	4.92e-01	5.334
1087186	ENSG00000012817	8231	KDM5D	lysine (K)-specific demethylase 5D	8284	Y	n/a	n/a	5.03e-01	5.147
1096725	ENSG00000154620	8964	TMSB4Y	thymosin beta 4, Y-linked	9087	Y	n/a	n/a	5.64e-01	5.098
1089382	ENSG00000101327	5141	PDYN	prodynorphin	5173	20	n/a	n/a	4.15e-01	5.046
279951718	ENSG00000240801	0	AC132217.4	AC132217.4	0	11	n/a	n/a	4.92e-01	5.014
1091176	ENSG00000114374	8234	USP9Y	ubiquitin specific peptidase 9, Y-linked	8287	Y	n/a	n/a	4.60e-01	4.899
1104438	ENSG00000197921	123048	HES5	hairy and enhancer of split 5 (Drosophila)	388585	1	n/a	n/a	4.89e-01	4.642
1098510	ENSG00000165246	22585	NLGN4Y	neuroligin 4, Y-linked	22829	Y	n/a	n/a	5.00e-01	4.620
279956340	ENSG00000241376	0	AL606830.1	AL606830.1	0	6	n/a	n/a	4.99e-01	4.194
1099351	ENSG00000168542	1272	COL3A1	collagen, type III, alpha 1	1281	2	n/a	n/a	4.92e-01	4.124
1104691	ENSG00000198692	8963	EIF1AY	eukaryotic translation initiation factor 1A, Y-linked	9086	Y	n/a	n/a	9.64e-01	4.059
279972957	ENSG00000243209	0	AC010889.1	AC010889.1	0	Y	n/a	n/a	4.55e-01	3.673
279983888	ENSG00000244288	0	AC090360.1	AC090360.1	0	18	n/a	n/a	4.90e-01	3.533
1087889	ENSG00000067646	7501	ZFY	zinc finger protein, Y-linked	7544	Y	n/a	n/a	6.50e-01	3.502
1097153	ENSG00000158373	3000	HIST1H2BD	histone cluster 1, H2bd	3017	6	n/a	n/a	4.58e-01	3.424
1098585	ENSG00000165588	4983	OTX2	orthodenticle homeobox 2	5015	14	n/a	n/a	5.22e-01	3.407
1097296	ENSG00000159399	3081	HK2	hexokinase 2	3099	2	n/a	n/a	4.99e-01	3.378
1098281	ENSG00000164330	1867	EBF1	early B-cell factor 1	1879	5	n/a	n/a	4.93e-01	3.359
279663146	ENSG00000201098	6052	RNY1	RNA, Ro-associated Y1	6084	7	n/a	n/a	4.16e-01	3.260
1088989	ENSG00000099749	0	TXLNG2P	taxilin gamma 2, pseudogene	0	Y	n/a	n/a	6.12e-01	3.232
280044391	ENSG00000251994	0	U2	U2 spliceosomal RNA	0	18	n/a	n/a	5.54e-01	3.182
1103441	ENSG00000187990	8281	HIST1H2BG	histone cluster 1, H2bg	8339	6	n/a	n/a	4.97e-01	3.126
279823512	ENSG00000228612	0	HK2P1	hexokinase 2 pseudogene 1	0	X	n/a	n/a	5.04e-01	3.119
279943306	ENSG00000239843	0	AC004866.1	AC004866.1	0	7	n/a	n/a	4.88e-01	2.987
1095898	ENSG00000147437	2779	GNRH1	gonadotropin-releasing hormone 1 (luteinizing-releasing hormone)	2796	8	n/a	n/a	5.01e-01	2.986
1099013	ENSG00000167244	3461	IGF2	insulin-like growth factor 2 (somatomedin A)	3481	11	n/a	n/a	5.01e-01	2.948
1090487	ENSG00000108821	1268	COL1A1	collagen, type I, alpha 1	1277	17	n/a	n/a	4.92e-01	2.945
1102467	ENSG00000183878	7361	UTY	ubiquitously transcribed tetratricopeptide repeat gene, Y-linked	7404	Y	n/a	n/a	5.02e-01	2.920
1087232	ENSG00000016082	3645	ISL1	ISL LIM homeobox 1	3670	5	n/a	n/a	4.08e-01	2.874
1097266	ENSG00000159217	10495	IGF2BP1	insulin-like growth factor 2 mRNA binding protein 1	10642	17	n/a	n/a	4.46e-01	2.872
1102569	ENSG00000184348	8272	HIST1H2AK	histone cluster 1, H2ak	8330	6	n/a	n/a	4.59e-01	2.796
1096200	ENSG00000149948	8040	HMGA2	high mobility group AT-hook 2	8091	12	n/a	n/a	6.36e-01	2.776
279941232	ENSG00000239587	0	AC018730.4	AC018730.4	0	2	n/a	n/a	4.85e-01	2.760
280045763	ENSG00000252194	0	AC114491.2	AC114491.2	0	1	n/a	n/a	5.02e-01	2.717
1090254	ENSG00000106809	4937	OGN	osteoglycin	4969	9	n/a	n/a	5.01e-01	2.716
1093216	ENSG00000130656	3033	HBZ	hemoglobin, zeta	3050	16	n/a	n/a	8.09e-01	2.698
279979850	ENSG00000243884	0	AL163011.1	AL163011.1	0	14	n/a	n/a	5.01e-01	2.641
279957731	ENSG00000241530	0	AC006368.1	AC006368.1	0	2	n/a	n/a	5.00e-01	2.564
1093004	ENSG00000129009	3646	ISLR	immunoglobulin superfamily containing leucine-rich repeat	3671	15	n/a	n/a	4.10e-01	2.537
279951899	ENSG00000240831	0	AC112777.1	AC112777.1	0	12	n/a	n/a	5.02e-01	2.522
1102408	ENSG00000183688	110927	FAM101B	family with sequence similarity 101, member B	359845	17	n/a	n/a	4.92e-01	2.514
1103404	ENSG00000187837	2989	HIST1H1C	histone cluster 1, H1c	3006	6	n/a	n/a	4.52e-01	2.491
279972735	ENSG00000243185	0	AC108078.1	AC108078.1	0	4	n/a	n/a	4.88e-01	2.483
279944075	ENSG00000239943	0	AC079460.1	AC079460.1	0	12	n/a	n/a	5.00e-01	2.441
1092477	ENSG00000124693	8300	HIST1H3B	histone cluster 1, H3b	8358	6	n/a	n/a	5.25e-01	2.437
1103717	ENSG00000189056	5617	RELN	reelin	5649	7	n/a	n/a	4.90e-01	2.432
1102765	ENSG00000185130	8282	HIST1H2BL	histone cluster 1, H2bl	8340	6	n/a	n/a	5.03e-01	2.421
1091347	ENSG00000115548	35106	KDM3A	lysine (K)-specific demethylase 3A	55818	2	n/a	n/a	5.97e-01	2.420
1095219	ENSG00000142871	3471	CYR61	cysteine-rich, angiogenic inducer, 61	3491	1	n/a	n/a	4.92e-01	2.409
279759839	ENSG00000222414	0	U2	U2 spliceosomal RNA	0	10	n/a	n/a	4.99e-01	2.380
279950430	ENSG00000240656	0	AC068594.1	AC068594.1	0	17	n/a	n/a	4.87e-01	2.337
1088173	ENSG00000075290	7436	WNT8B	wingless-type MMTV integration site family, member 8B	7479	10	n/a	n/a	4.95e-01	2.331
1093842	ENSG00000134595	6618	SOX3	SRY (sex determining region Y)-box 3	6658	X	n/a	n/a	5.84e-01	2.324
280040649	ENSG00000251573	1019419	CTD-2089N3.2	CTD-2089N3.2	100287592	5	n/a	n/a	4.89e-01	2.322
279926904	ENSG00000237838	0	AC133680.1	AC133680.1	0	3	n/a	n/a	4.89e-01	2.320
279942860	ENSG00000239776	0	AC079949.1	AC079949.1	0	12	n/a	n/a	4.87e-01	2.305
279927058	ENSG00000237846	0	RP11-216M21.1	RP11-216M21.1	0	9	n/a	n/a	4.55e-01	2.297
1092778	ENSG00000126890	29839	CTAG2	cancer/testis antigen 2	30848	X	n/a	n/a	4.15e-01	2.296
1090997	ENSG00000112715	7379	VEGFA	vascular endothelial growth factor A	7422	6	n/a	n/a	4.54e-01	2.272
279752723	ENSG00000221243	0	AL031963.2	AL031963.2	0	6	n/a	n/a	4.56e-01	2.267
1099653	ENSG00000169877	30808	AHSP	alpha hemoglobin stabilizing protein	51327	16	n/a	n/a	4.95e-01	2.260
1095291	ENSG00000143320	1373	CRABP2	cellular retinoic acid binding protein 2	1382	1	n/a	n/a	4.89e-01	2.256
1103697	ENSG00000188987	8302	HIST1H4D	histone cluster 1, H4d	8360	6	n/a	n/a	4.87e-01	2.255
280017626	ENSG00000249780	0	RP11-352E6.2	RP11-352E6.2	0	4	n/a	n/a	4.86e-01	2.238
1102462	ENSG00000183856	79266	IQGAP3	IQ motif containing GTPase activating protein 3	128239	1	n/a	n/a	4.94e-01	2.234
1093550	ENSG00000132688	10605	NES	nestin	10763	1	n/a	n/a	4.94e-01	2.228
279895312	ENSG00000234961	0	RP11-124N14.3	RP11-124N14.3	0	10	n/a	n/a	4.94e-01	2.220
1104060	ENSG00000196767	5424	POU3F4	POU class 3 homeobox 4	5456	X	n/a	n/a	5.01e-01	2.218
1109023	ENSG00000242114	31017	MTFP1	mitochondrial fission process 1	51537	22	n/a	n/a	4.36e-01	2.193
1097597	ENSG00000161888	80651	SPC24	SPC24, NDC80 kinetochore complex component, homolog (S. cerevisiae)	147841	19	n/a	n/a	5.10e-01	2.185
279667962	ENSG00000202477	9170	SNORD25	small nucleolar RNA, C/D box 25	9303	11	n/a	n/a	4.99e-01	2.176
1096058	ENSG00000148737	6894	TCF7L2	transcription factor 7-like 2 (T-cell specific, HMG-box)	6934	10	n/a	n/a	5.15e-01	2.175
1101781	ENSG00000180730	122773	SHISA2	shisa homolog 2 (Xenopus laevis)	387914	13	n/a	n/a	5.03e-01	2.169
279964315	ENSG00000242257	0	AC044839.1	AC044839.1	0	11	n/a	n/a	4.99e-01	2.160
1097735	ENSG00000162624	128965	LHX8	LIM homeobox 8	431707	1	n/a	n/a	5.01e-01	2.158
1096537	ENSG00000152977	7502	ZIC1	Zic family member 1	7545	3	n/a	n/a	4.97e-01	2.156
280097769	ENSG00000256663	0	RP11-424C20.2	RP11-424C20.2	0	12	n/a	n/a	5.00e-01	2.149
279661081	ENSG00000200469	0	U6	U6 spliceosomal RNA	0	4	n/a	n/a	4.92e-01	2.143
1091727	ENSG00000118523	1479	CTGF	connective tissue growth factor	1490	6	n/a	n/a	4.89e-01	2.129
1087378	ENSG00000034063	28863	UHRF1	ubiquitin-like with PHD and ring finger domains 1	29128	19	n/a	n/a	4.73e-01	2.121
279470330	ENSG00000176054	0	RPL23P2	ribosomal protein L23 pseudogene 2	0	21	n/a	n/a	4.93e-01	2.118
279850084	ENSG00000231007	0	CDC20P1	cell division cycle 20 homolog (S. cerevisiae) pseudogene 1	0	9	n/a	n/a	4.87e-01	2.114
1099283	ENSG00000168274	2995	HIST1H2AE	histone cluster 1, H2ae	3012	6	n/a	n/a	5.00e-01	2.098
1098910	ENSG00000166851	5315	PLK1	polo-like kinase 1	5347	16	n/a	n/a	4.96e-01	2.092
1087679	ENSG00000059804	6479	SLC2A3	solute carrier family 2 (facilitated glucose transporter), member 3	6515	12	n/a	n/a	5.03e-01	2.091
1099263	ENSG00000168209	33832	DDIT4	DNA-damage-inducible transcript 4	54541	10	n/a	n/a	5.04e-01	2.089
1101266	ENSG00000177606	3700	JUN	jun proto-oncogene	3725	1	n/a	n/a	4.97e-01	2.071
280043264	ENSG00000251832	0	AC005626.1	AC005626.1	0	19	n/a	n/a	4.56e-01	2.066
1102644	ENSG00000184678	8291	HIST2H2BE	histone cluster 2, H2be	8349	1	n/a	n/a	5.01e-01	2.062
1091601	ENSG00000117399	986	CDC20	cell division cycle 20 homolog (S. cerevisiae)	991	1	n/a	n/a	4.87e-01	2.057
1091599	ENSG00000117394	6477	SLC2A1	solute carrier family 2 (facilitated glucose transporter), member 1	6513	1	n/a	n/a	5.04e-01	2.045
1093243	ENSG00000130751	4830	NPAS1	neuronal PAS domain protein 1	4861	19	n/a	n/a	4.98e-01	2.044
280046631	ENSG00000252318	0	AC097532.1	AC097532.1	0	2	n/a	n/a	5.07e-01	2.044
279792604	ENSG00000225840	0	RN18S1	RNA, 18S ribosomal 1	0	Y	n/a	n/a	5.09e-01	2.040
1099292	ENSG00000168298	2991	HIST1H1E	histone cluster 1, H1e	3008	6	n/a	n/a	4.56e-01	2.036
279954000	ENSG00000241115	0	AP001347.1	AP001347.1	0	21	n/a	n/a	4.98e-01	2.026
280015018	ENSG00000249590	0	RP4-539M6.19	RP4-539M6.19	0	22	n/a	n/a	4.52e-01	2.023
1088646	ENSG00000088325	22729	TPX2	TPX2, microtubule-associated, homolog (Xenopus laevis)	22974	20	n/a	n/a	4.91e-01	2.022
1092470	ENSG00000124635	8870	HIST1H2BJ	histone cluster 1, H2bj	8970	6	n/a	n/a	5.43e-01	2.021
280046008	ENSG00000252229	0	AC098691.1	AC098691.1	0	1	n/a	n/a	4.87e-01	2.016
1098603	ENSG00000165659	1590	DACH1	dachshund homolog 1 (Drosophila)	1602	13	n/a	n/a	4.97e-01	2.015
279841184	ENSG00000230204	0	FTH1P5	ferritin, heavy polypeptide 1 pseudogene 5	0	6	n/a	n/a	4.47e-01	2.015
1087120	ENSG00000010292	9774	NCAPD2	non-SMC condensin I complex, subunit D2	9918	12	n/a	n/a	4.95e-01	2.008
1101756	ENSG00000180573	8276	HIST1H2AC	histone cluster 1, H2ac	8334	6	n/a	n/a	5.01e-01	2.006
1096032	ENSG00000148498	35568	PARD3	par-3 partitioning defective 3 homolog (C. elegans)	56288	10	n/a	n/a	4.52e-01	2.003
1091027	ENSG00000112984	9967	KIF20A	kinesin family member 20A	10112	5	n/a	n/a	4.86e-01	2.001
280107576	ENSG00000257674	0	RP11-76E16.2	RP11-76E16.2	0	12	n/a	n/a	4.56e-01	2.000
280038310	ENSG00000251400	0	ALDH7A1P1	aldehyde dehydrogenase 7 family, member A1 pseudogene 1	0	5	n/a	n/a	4.87e-01	1.995
1087321	ENSG00000026025	7388	VIM	vimentin	7431	10	n/a	n/a	4.96e-01	1.995
1098001	ENSG00000163545	57470	NUAK2	NUAK family, SNF1-like kinase, 2	81788	1	n/a	n/a	4.88e-01	1.987
280136709	ENSG00000259663	0	CTD-2314G24.2	CTD-2314G24.2	0	5	n/a	n/a	4.08e-01	1.985
1104839	ENSG00000198963	6064	RORB	RAR-related orphan receptor B	6096	9	n/a	n/a	4.95e-01	1.977
279944035	ENSG00000239935	0	AC116340.1	AC116340.1	0	5	n/a	n/a	4.87e-01	1.964
279824178	ENSG00000228659	0	RP1-23K20.2	RP1-23K20.2	0	X	n/a	n/a	5.03e-01	1.964
279966820	ENSG00000242517	0	AC018607.3	AC018607.3	0	8	n/a	n/a	4.88e-01	1.962
1099340	ENSG00000168497	8376	SDPR	serum deprivation response	8436	2	n/a	n/a	4.98e-01	1.958
279881622	ENSG00000233766	0	AC098617.2	AC098617.2	0	2	n/a	n/a	5.07e-01	1.956
1097144	ENSG00000158270	56746	COLEC12	collectin sub-family member 12	81035	18	n/a	n/a	4.11e-01	1.954
1088220	ENSG00000076382	10468	SPAG5	sperm associated antigen 5	10615	17	n/a	n/a	4.86e-01	1.953
279797638	ENSG00000226278	0	PSPHP1	phosphoserine phosphatase pseudogene 1	0	7	n/a	n/a	4.11e-01	1.948
280025258	ENSG00000250360	0	CTD-2089N3.1	CTD-2089N3.1	0	5	n/a	n/a	4.97e-01	1.945
1090642	ENSG00000110092	592	CCND1	cyclin D1	595	11	n/a	n/a	4.88e-01	1.940
280109348	ENSG00000257851	0	RP11-199A1.1	RP11-199A1.1	0	12	n/a	n/a	4.87e-01	1.937
1102617	ENSG00000184564	58400	SLITRK6	SLIT and NTRK-like family, member 6	84189	13	n/a	n/a	4.98e-01	1.931
280046722	ENSG00000252331	0	AP002812.1	AP002812.1	0	11	n/a	n/a	5.07e-01	1.929
1102881	ENSG00000185650	673	ZFP36L1	zinc finger protein 36, C3H type-like 1	677	14	n/a	n/a	4.96e-01	1.928
280049102	ENSG00000252678	59641	RPPH1	ribonuclease P RNA component H1	85495	14	n/a	n/a	4.18e-01	1.927
1098069	ENSG00000163736	5441	PPBP	pro-platelet basic protein (chemokine (C-X-C motif) ligand 7)	5473	4	n/a	n/a	4.53e-01	1.920
1091169	ENSG00000114315	3260	HES1	hairy and enhancer of split 1, (Drosophila)	3280	3	n/a	n/a	4.87e-01	1.918
1092031	ENSG00000121039	81290	RDH10	retinol dehydrogenase 10 (all-trans)	157506	8	n/a	n/a	4.11e-01	1.914
1099154	ENSG00000167771	93899	RCOR2	REST corepressor 2	283248	11	n/a	n/a	5.05e-01	1.913
1101424	ENSG00000178556	0	CKS1BP6	CDC28 protein kinase regulatory subunit 1B pseudogene 6	0	X	n/a	n/a	4.95e-01	1.908
1104357	ENSG00000197697	8286	HIST1H2BE	histone cluster 1, H2be	8344	6	n/a	n/a	4.86e-01	1.903
279663559	ENSG00000201229	0	SNORA63	Small nucleolar RNA SNORA63	0	3	n/a	n/a	4.98e-01	1.900
279710044	ENSG00000207928	1013209	MIR632	microRNA 632	693217	17	n/a	n/a	4.87e-01	1.897
1088117	ENSG00000073792	10497	IGF2BP2	insulin-like growth factor 2 mRNA binding protein 2	10644	3	n/a	n/a	8.82e-01	1.896
280061257	ENSG00000253744	0	AC025442.3	AC025442.3	0	5	n/a	n/a	5.00e-01	1.894
1095781	ENSG00000146469	7389	VIP	vasoactive intestinal peptide	7432	6	n/a	n/a	4.94e-01	1.894
279836058	ENSG00000229743	1014001	AC018730.3	AC018730.3	100128131	2	n/a	n/a	4.98e-01	1.892
1090297	ENSG00000107317	5698	PTGDS	prostaglandin D2 synthase 21kDa (brain)	5730	9	n/a	n/a	4.24e-01	1.889
1106213	ENSG00000214921	0	AC003102.1	AC003102.1	0	17	n/a	n/a	5.06e-01	1.885
1091426	ENSG00000116106	2028	EPHA4	EPH receptor A4	2043	2	n/a	n/a	4.46e-01	1.883
1086930	ENSG00000004939	6485	SLC4A1	solute carrier family 4, anion exchanger, member 1 (erythrocyte membrane protein band 3, Diego blood group)	6521	17	n/a	n/a	7.08e-01	1.882
1096967	ENSG00000156804	77623	FBXO32	F-box protein 32	114907	8	n/a	n/a	4.88e-01	1.880
280094167	ENSG00000256248	0	RP11-123O10.4	RP11-123O10.4	0	12	n/a	n/a	5.04e-01	1.873
279957244	ENSG00000241482	0	AC064836.1	AC064836.1	0	2	n/a	n/a	4.90e-01	1.872
1094732	ENSG00000139329	4035	LUM	lumican	4060	12	n/a	n/a	4.89e-01	1.871
279968030	ENSG00000242631	0	RP11-508N12.4	RP11-508N12.4	0	9	n/a	n/a	4.52e-01	1.868
1088092	ENSG00000073050	7472	XRCC1	X-ray repair complementing defective repair in Chinese hamster cells 1	7515	19	n/a	n/a	4.85e-01	1.868
1104283	ENSG00000197459	8287	HIST1H2BH	histone cluster 1, H2bh	8345	6	n/a	n/a	4.94e-01	1.868
280077520	ENSG00000254898	0	RP11-513D5.2	RP11-513D5.2	0	8	n/a	n/a	4.96e-01	1.864
1100756	ENSG00000174948	110136	GPR149	G protein-coupled receptor 149	344758	3	n/a	n/a	4.11e-01	1.864
1103825	ENSG00000196132	4635	MYT1	myelin transcription factor 1	4661	20	n/a	n/a	4.52e-01	1.863
1098369	ENSG00000164692	1269	COL1A2	collagen, type I, alpha 2	1278	7	n/a	n/a	4.89e-01	1.862
1102641	ENSG00000184674	2935	GSTT1	glutathione S-transferase theta 1	2952	22	n/a	n/a	4.88e-01	1.862
1104925	ENSG00000203813	8299	HIST1H3H	histone cluster 1, H3h	8357	6	n/a	n/a	5.18e-01	1.860
1102258	ENSG00000183098	9937	GPC6	glypican 6	10082	13	n/a	n/a	4.96e-01	1.860
279961289	ENSG00000241948	0	AL133512.1	AL133512.1	0	X	n/a	n/a	4.42e-01	1.856
280104545	ENSG00000257360	0	RP11-74K11.1	RP11-74K11.1	0	12	n/a	n/a	4.98e-01	1.852
279960487	ENSG00000241859	0	KALP	Kallmann syndrome sequence pseudogene	0	Y	n/a	n/a	4.57e-01	1.849
1100891	ENSG00000175643	77725	RMI2	RMI2, RecQ mediated genome instability 2, homolog (S. cerevisiae)	116028	16	n/a	n/a	4.98e-01	1.848
280133825	ENSG00000259486	0	ZIM2	Zinc finger imprinted 2	0	19	n/a	n/a	4.90e-01	1.842
1088229	ENSG00000076706	4137	MCAM	melanoma cell adhesion molecule	4162	11	n/a	n/a	4.81e-01	1.842
1099063	ENSG00000167513	57302	CDT1	chromatin licensing and DNA replication factor 1	81620	16	n/a	n/a	4.89e-01	1.842
1088778	ENSG00000090889	23888	KIF4A	kinesin family member 4A	24137	X	n/a	n/a	4.96e-01	1.841
1090807	ENSG00000111602	8835	TIMELESS	timeless homolog (Drosophila)	8914	12	n/a	n/a	5.04e-01	1.841
279904581	ENSG00000235847	0	LDHAP7	lactate dehydrogenase A pseudogene 7	0	2	n/a	n/a	4.49e-01	1.839
1099852	ENSG00000170745	3765	KCNS3	potassium voltage-gated channel, delayed-rectifier, subfamily S, member 3	3790	2	n/a	n/a	4.86e-01	1.839
280043222	ENSG00000251826	0	AL365332.1	AL365332.1	0	1	n/a	n/a	4.95e-01	1.839
1086992	ENSG00000006128	6823	TAC1	tachykinin, precursor 1	6863	7	n/a	n/a	4.17e-01	1.837
1100465	ENSG00000173376	55428	NDNF	neuron-derived neurotrophic factor	79625	4	n/a	n/a	4.89e-01	1.837
279891363	ENSG00000234648	0	AL162151.3	AL162151.3	0	14	n/a	n/a	4.97e-01	1.836
1096483	ENSG00000152518	674	ZFP36L2	zinc finger protein 36, C3H type-like 2	678	2	n/a	n/a	4.89e-01	1.835
279630154	ENSG00000197805	0	BX649597.1	BX649597.1	0	9	n/a	n/a	4.89e-01	1.834
279666968	ENSG00000202198	79050	RN7SK	RNA, 7SK small nuclear	125050	6	n/a	n/a	4.11e-01	1.834
279971217	ENSG00000243013	0	AL592307.1	AL592307.1	0	1	n/a	n/a	4.89e-01	1.832
1102639	ENSG00000184661	81280	CDCA2	cell division cycle associated 2	157313	8	n/a	n/a	4.94e-01	1.831
279845663	ENSG00000230581	0	RP11-390F4.8	RP11-390F4.8	0	9	n/a	n/a	4.88e-01	1.825
1095623	ENSG00000145386	885	CCNA2	cyclin A2	890	4	n/a	n/a	4.89e-01	1.821
280004071	ENSG00000248641	0	HMGA1P2	high mobility group AT-hook 1 pseudogene 2	0	4	n/a	n/a	4.87e-01	1.820
1091654	ENSG00000117724	1056	CENPF	centromere protein F, 350/400kDa (mitosin)	1063	1	n/a	n/a	4.96e-01	1.819
1104317	ENSG00000197565	1279	COL4A6	collagen, type IV, alpha 6	1288	X	n/a	n/a	4.87e-01	1.819
280006797	ENSG00000248849	0	CTA-300E22.1	CTA-300E22.1	0	7	n/a	n/a	4.88e-01	1.814
1101502	ENSG00000178999	9088	AURKB	aurora kinase B	9212	17	n/a	n/a	4.86e-01	1.813
1097879	ENSG00000163132	4461	MSX1	msh homeobox 1	4487	4	n/a	n/a	5.01e-01	1.811
1089637	ENSG00000103051	25588	COG4	component of oligomeric golgi complex 4	25839	16	n/a	n/a	4.54e-01	1.806
1087431	ENSG00000039560	25813	RAI14	retinoic acid induced 14	26064	5	n/a	n/a	4.87e-01	1.806
280130432	ENSG00000259292	0	RP11-150L8.2	RP11-150L8.2	0	15	n/a	n/a	4.89e-01	1.805
279841304	ENSG00000230216	0	HSPB1P2	heat shock 27kDa protein 1 pseudogene 2	0	X	n/a	n/a	4.89e-01	1.805
279969854	ENSG00000242858	0	CTC-484M2.1	CTC-484M2.1	0	5	n/a	n/a	4.56e-01	1.805
280093551	ENSG00000256164	0	RP11-264F23.3	RP11-264F23.3	0	12	n/a	n/a	4.93e-01	1.799
278984057	ENSG00000130600	93851	H19	H19, imprinted maternally expressed transcript (non-protein coding)	283120	11	n/a	n/a	4.89e-01	1.798
280125409	ENSG00000259001	0	RPPH1	RPPH1	0	14	n/a	n/a	4.15e-01	1.797
1104429	ENSG00000197901	9221	SLC22A6	solute carrier family 22 (organic anion transporter), member 6	9356	11	n/a	n/a	5.00e-01	1.796
279941810	ENSG00000239647	0	AC073366.1	AC073366.1	0	10	n/a	n/a	4.09e-01	1.794
280134255	ENSG00000259516	181564	ANP32AP1	acidic (leucine-rich) nuclear phosphoprotein 32 family, member A pseudogene 1	723972	15	n/a	n/a	4.89e-01	1.793
1092062	ENSG00000121361	3739	KCNJ8	potassium inwardly-rectifying channel, subfamily J, member 8	3764	12	n/a	n/a	6.93e-01	1.793
1107055	ENSG00000226210	0	ABC7-42389800N19.1	ABC7-42389800N19.1	0	12	n/a	n/a	4.96e-01	1.791
1098091	ENSG00000163808	36271	KIF15	kinesin family member 15	56992	3	n/a	n/a	4.88e-01	1.791
279772790	ENSG00000224127	0	RP11-510C10.2	RP11-510C10.2	0	1	n/a	n/a	4.95e-01	1.789
279819235	ENSG00000228232	0	GAPDHP1	glyceraldehyde-3-phosphate dehydrogenase pseudogene 1	0	X	n/a	n/a	5.01e-01	1.788
1102822	ENSG00000185352	92356	HS6ST3	heparan sulfate 6-O-sulfotransferase 3	266722	13	n/a	n/a	4.89e-01	1.788
280011335	ENSG00000249264	0	EEF1A1P9	eukaryotic translation elongation factor 1 alpha 1 pseudogene 9	0	4	n/a	n/a	4.14e-01	1.787
1101420	ENSG00000178522	255	AMBN	ameloblastin (enamel matrix protein)	258	4	n/a	n/a	4.97e-01	1.787
1103914	ENSG00000196369	0	SRGAP2P2	SLIT-ROBO Rho GTPase activating protein 2 pseudogene 2	0	1	n/a	n/a	4.86e-01	1.786
1104741	ENSG00000198795	25674	ZNF521	zinc finger protein 521	25925	18	n/a	n/a	4.98e-01	1.786
279870135	ENSG00000232751	0	RP11-296O14.1	RP11-296O14.1	0	1	n/a	n/a	4.96e-01	1.786
1088642	ENSG00000088280	34905	ASAP3	ArfGAP with SH3 domain, ankyrin repeat and PH domain 3	55616	1	n/a	n/a	4.96e-01	1.786
1089419	ENSG00000101447	57292	FAM83D	family with sequence similarity 83, member D	81610	20	n/a	n/a	4.97e-01	1.785
280116214	ENSG00000258472	0	RP11-192H23.4	Uncharacterized protein	0	17	n/a	n/a	4.98e-01	1.785
1088850	ENSG00000092377	59955	TBL1Y	transducin (beta)-like 1, Y-linked	90665	Y	n/a	n/a	4.92e-01	1.785
1089314	ENSG00000101057	4579	MYBL2	v-myb myeloblastosis viral oncogene homolog (avian)-like 2	4605	20	n/a	n/a	4.87e-01	1.784
1092762	ENSG00000126787	9643	DLGAP5	discs, large (Drosophila) homolog-associated protein 5	9787	14	n/a	n/a	4.85e-01	1.783
279728390	ENSG00000214147	0	RP11-332P22.2	RP11-332P22.2	0	3	n/a	n/a	4.74e-01	1.781
1100985	ENSG00000176171	660	BNIP3	BCL2/adenovirus E1B 19kDa interacting protein 3	664	10	n/a	n/a	4.65e-01	1.780
279944347	ENSG00000239983	0	RP11-79E3.1	RP11-79E3.1	0	4	n/a	n/a	4.88e-01	1.780
1087903	ENSG00000068078	2246	FGFR3	fibroblast growth factor receptor 3	2261	4	n/a	n/a	4.89e-01	1.779
1090752	ENSG00000111206	2289	FOXM1	forkhead box M1	2305	12	n/a	n/a	4.89e-01	1.778
1101265	ENSG00000177602	58137	GSG2	germ cell associated 2 (haspin)	83903	17	n/a	n/a	4.88e-01	1.777
1091073	ENSG00000113369	36834	ARRDC3	arrestin domain containing 3	57561	5	n/a	n/a	4.99e-01	1.776
1090102	ENSG00000105880	1737	DLX5	distal-less homeobox 5	1749	7	n/a	n/a	4.87e-01	1.773
1104106	ENSG00000196924	2300	FLNA	filamin A, alpha	2316	X	n/a	n/a	4.88e-01	1.772
280133345	ENSG00000259461	0	RP11-775C24.1	RP11-775C24.1	0	15	n/a	n/a	4.98e-01	1.771
279775133	ENSG00000224328	0	MDC1-AS1	MDC1 antisense RNA 1 (non-protein coding)	0	6	n/a	n/a	4.92e-01	1.771
279827743	ENSG00000228974	0	AC006483.5	AC006483.5	0	7	n/a	n/a	4.89e-01	1.771
279925559	ENSG00000237729	0	AC002075.4	AC002075.4	0	7	n/a	n/a	4.89e-01	1.770
279710786	ENSG00000208342	0	SNORD96A	small nucleolar RNA, C/D box 96A	0	5	n/a	n/a	4.94e-01	1.769
1092958	ENSG00000128610	123486	FEZF1	FEZ family zinc finger 1	389549	7	n/a	n/a	4.11e-01	1.767
279908451	ENSG00000236215	0	RP11-262H14.10	RP11-262H14.10	0	9	n/a	n/a	4.53e-01	1.766
1101771	ENSG00000180660	4056	MAB21L1	mab-21-like 1 (C. elegans)	4081	13	n/a	n/a	4.12e-01	1.763
1094246	ENSG00000136770	40848	DNAJC1	DnaJ (Hsp40) homolog, subfamily C, member 1	64215	10	n/a	n/a	5.22e-01	1.762
1092446	ENSG00000124529	8308	HIST1H4B	histone cluster 1, H4b	8366	6	n/a	n/a	4.94e-01	1.762
1105306	ENSG00000204894	0	RP11-208G20.2	RP11-208G20.2	0	7	n/a	n/a	4.11e-01	1.760
1100557	ENSG00000173848	10130	NET1	neuroepithelial cell transforming 1	10276	10	n/a	n/a	4.91e-01	1.760
1095060	ENSG00000141526	9000	SLC16A3	solute carrier family 16, member 3 (monocarboxylic acid transporter 4)	9123	17	n/a	n/a	4.72e-01	1.757
1096434	ENSG00000152207	36383	CYSLTR2	cysteinyl leukotriene receptor 2	57105	13	n/a	n/a	4.08e-01	1.756
280002995	ENSG00000248546	0	ANP32C	acidic (leucine-rich) nuclear phosphoprotein 32 family, member C	0	4	n/a	n/a	4.88e-01	1.756
1087917	ENSG00000068489	35060	PRR11	proline rich 11	55771	17	n/a	n/a	4.95e-01	1.755
1092458	ENSG00000124575	2990	HIST1H1D	histone cluster 1, H1d	3007	6	n/a	n/a	4.86e-01	1.750
1096979	ENSG00000156925	7504	ZIC3	Zic family member 3	7547	X	n/a	n/a	4.88e-01	1.749
279960050	ENSG00000241800	0	AC114498.5	AC114498.5	0	1	n/a	n/a	4.87e-01	1.747
1089132	ENSG00000100297	4149	MCM5	minichromosome maintenance complex component 5	4174	22	n/a	n/a	4.87e-01	1.746
1108820	ENSG00000237810	0	CTD-2571E19.3	CTD-2571E19.3	0	8	n/a	n/a	4.87e-01	1.746
1093398	ENSG00000131747	7110	TOP2A	topoisomerase (DNA) II alpha 170kDa	7153	17	n/a	n/a	4.88e-01	1.745
280004885	ENSG00000248694	0	RP11-18D7.2	RP11-18D7.2	0	4	n/a	n/a	4.75e-01	1.745
1098041	ENSG00000163644	81094	PPM1K	protein phosphatase, Mg2+/Mn2+ dependent, 1K	152926	4	n/a	n/a	4.87e-01	1.745
1108761	ENSG00000237493	0	RP11-603J24.7	RP11-603J24.7	0	12	n/a	n/a	4.95e-01	1.741
1104097	ENSG00000196890	79271	HIST3H2BB	histone cluster 3, H2bb	128312	1	n/a	n/a	4.86e-01	1.741
280051104	ENSG00000252967	0	AC093693.2	AC093693.2	0	7	n/a	n/a	5.05e-01	1.741
1104267	ENSG00000197415	55477	VEPH1	ventricular zone expressed PH domain homolog 1 (zebrafish)	79674	3	n/a	n/a	4.89e-01	1.740
279799736	ENSG00000226455	0	RP3-512E2.2	RP3-512E2.2	0	6	n/a	n/a	5.03e-01	1.740
279982502	ENSG00000244171	0	PBX2P1	pre-B-cell leukemia homeobox 2 pseudogene 1	0	3	n/a	n/a	5.14e-01	1.740
1089707	ENSG00000103489	40764	XYLT1	xylosyltransferase I	64131	16	n/a	n/a	4.18e-01	1.740
1107111	ENSG00000226650	94634	KIF4B	kinesin family member 4B	285643	5	n/a	n/a	5.00e-01	1.739
1100059	ENSG00000171551	9291	ECEL1	endothelin converting enzyme-like 1	9427	2	n/a	n/a	4.94e-01	1.738
1088086	ENSG00000072864	34109	NDE1	nudE nuclear distribution gene E homolog 1 (A. nidulans)	54820	16	n/a	n/a	4.88e-01	1.738
1089442	ENSG00000101638	29640	ST8SIA5	ST8 alpha-N-acetyl-neuraminide alpha-2,8-sialyltransferase 5	29906	18	n/a	n/a	4.90e-01	1.736
280049018	ENSG00000252666	0	AD000090.1	AD000090.1	0	19	n/a	n/a	4.09e-01	1.731
1108209	ENSG00000233745	0	AC010997.1	AC010997.1	0	10	n/a	n/a	4.10e-01	1.728
1104090	ENSG00000196866	2996	HIST1H2AD	histone cluster 1, H2ad	3013	6	n/a	n/a	5.02e-01	1.727
280046141	ENSG00000252248	0	AC093693.1	AC093693.1	0	7	n/a	n/a	5.01e-01	1.726
1104604	ENSG00000198435	134573	NRARP	NOTCH-regulated ankyrin repeat protein	441478	9	n/a	n/a	4.71e-01	1.725
1095225	ENSG00000142945	10846	KIF2C	kinesin family member 2C	11004	1	n/a	n/a	4.87e-01	1.725
280122039	ENSG00000258813	0	RP11-109N23.4	RP11-109N23.4	0	14	n/a	n/a	4.97e-01	1.725
1088230	ENSG00000076716	2224	GPC4	glypican 4	2239	X	n/a	n/a	4.89e-01	1.724
279725130	ENSG00000213857	0	RP11-12M9.4	RP11-12M9.4	0	22	n/a	n/a	4.94e-01	1.724
279872016	ENSG00000232928	0	DDX3YP1	DEAD (Asp-Glu-Ala-Asp) box polypeptide 3, Y-linked pseudogene 1	0	X	n/a	n/a	7.35e-01	1.723
280041139	ENSG00000251606	0	CTD-2215E18.1	Uncharacterized protein	0	5	n/a	n/a	5.05e-01	1.722
1096986	ENSG00000156970	697	BUB1B	budding uninhibited by benzimidazoles 1 homolog beta (yeast)	701	15	n/a	n/a	4.88e-01	1.722
279719695	ENSG00000213169	0	RP11-393N4.2	RP11-393N4.2	0	3	n/a	n/a	4.98e-01	1.721
1088549	ENSG00000085840	4966	ORC1	origin recognition complex, subunit 1	4998	1	n/a	n/a	4.88e-01	1.720
1091390	ENSG00000115844	1734	DLX2	distal-less homeobox 2	1746	2	n/a	n/a	4.87e-01	1.720
1087722	ENSG00000062822	5392	POLD1	polymerase (DNA directed), delta 1, catalytic subunit 125kDa	5424	19	n/a	n/a	4.87e-01	1.719
280131937	ENSG00000259382	0	XXbac-BPG300A18.13	XXbac-BPG300A18.13	0	6	n/a	n/a	5.03e-01	1.719
1092551	ENSG00000125398	6622	SOX9	SRY (sex determining region Y)-box 9	6662	17	n/a	n/a	4.08e-01	1.719
1090376	ENSG00000108055	9003	SMC3	structural maintenance of chromosomes 3	9126	10	n/a	n/a	5.82e-01	1.718
1104264	ENSG00000197409	8293	HIST1H3D	histone cluster 1, H3d	8351	6	n/a	n/a	7.11e-01	1.717
279905310	ENSG00000235934	0	AC007405.8	AC007405.8	0	2	n/a	n/a	4.53e-01	1.716
279959910	ENSG00000241781	0	AL161626.1	AL161626.1	0	9	n/a	n/a	4.95e-01	1.716
1094178	ENSG00000136352	7037	NKX2-1	NK2 homeobox 1	7080	14	n/a	n/a	4.14e-01	1.715
279762632	ENSG00000223247	0	U2	U2 spliceosomal RNA	0	3	n/a	n/a	4.76e-01	1.715
280052535	ENSG00000253133	0	RP11-360L9.4	Uncharacterized protein	0	8	n/a	n/a	5.74e-01	1.714
1087754	ENSG00000064309	30420	CDON	Cdon homolog (mouse)	50937	11	n/a	n/a	4.54e-01	1.712
1092299	ENSG00000123485	34644	HJURP	Holliday junction recognition protein	55355	2	n/a	n/a	4.87e-01	1.710
279752394	ENSG00000221182	0	SNORD98	small nucleolar RNA, C/D box 98	0	10	n/a	n/a	4.95e-01	1.710
1087062	ENSG00000007968	1858	E2F2	E2F transcription factor 2	1870	1	n/a	n/a	4.85e-01	1.709
1098602	ENSG00000165655	59048	ZNF503	zinc finger protein 503	84858	10	n/a	n/a	4.25e-01	1.708
1095507	ENSG00000144554	2162	FANCD2	Fanconi anemia, complementation group D2	2177	3	n/a	n/a	5.04e-01	1.707
279837548	ENSG00000229893	0	AC004549.6	AC004549.6	0	7	n/a	n/a	4.82e-01	1.706
1094910	ENSG00000140525	34504	FANCI	Fanconi anemia, complementation group I	55215	15	n/a	n/a	5.09e-01	1.706
1095336	ENSG00000143476	30994	DTL	denticleless homolog (Drosophila)	51514	1	n/a	n/a	4.89e-01	1.705
280007586	ENSG00000248918	0	CTD-2089N3.3	CTD-2089N3.3	0	5	n/a	n/a	4.92e-01	1.705
1095191	ENSG00000142627	1956	EPHA2	EPH receptor A2	1969	1	n/a	n/a	4.87e-01	1.705
1090305	ENSG00000107438	9001	PDLIM1	PDZ and LIM domain 1	9124	10	n/a	n/a	4.90e-01	1.704
1091423	ENSG00000116062	2939	MSH6	mutS homolog 6 (E. coli)	2956	2	n/a	n/a	5.00e-01	1.704
279987728	ENSG00000244683	0	AC092656.1	AC092656.1	0	4	n/a	n/a	4.96e-01	1.704
279808177	ENSG00000227183	0	HDGFP1	hepatoma-derived growth factor pseudogene 1	0	X	n/a	n/a	4.86e-01	1.703
1093703	ENSG00000133800	10736	LYVE1	lymphatic vessel endothelial hyaluronan receptor 1	10894	11	n/a	n/a	4.10e-01	1.703
1098186	ENSG00000164080	22887	RAD54L2	RAD54-like 2 (S. cerevisiae)	23132	3	n/a	n/a	4.87e-01	1.701
1098357	ENSG00000164649	34825	CDCA7L	cell division cycle associated 7-like	55536	7	n/a	n/a	4.89e-01	1.700
1099593	ENSG00000169607	80894	CKAP2L	cytoskeleton associated protein 2-like	150468	2	n/a	n/a	4.88e-01	1.700
1102573	ENSG00000184357	2992	HIST1H1B	histone cluster 1, H1b	3009	6	n/a	n/a	4.54e-01	1.700
280106314	ENSG00000257530	0	RP11-843B15.2	RP11-843B15.2	0	12	n/a	n/a	5.02e-01	1.698
1105842	ENSG00000213300	0	RP11-642N14.1	RP11-642N14.1	0	3	n/a	n/a	4.89e-01	1.696
1095621	ENSG00000145375	81677	SPATA5	spermatogenesis associated 5	166378	4	n/a	n/a	4.88e-01	1.694
1093290	ENSG00000131016	9448	AKAP12	A kinase (PRKA) anchor protein 12	9590	6	n/a	n/a	5.97e-01	1.693
279853982	ENSG00000231340	0	ACTG1P10	actin, gamma 1 pseudogene 10	0	X	n/a	n/a	4.95e-01	1.692
279935123	ENSG00000238742	1023040	MIR2110	microRNA 2110	100302224	10	n/a	n/a	4.88e-01	1.691
279996169	ENSG00000247675	157123445	RP11-411D10.1	RP11-411D10.1	100507401	11	n/a	n/a	4.87e-01	1.690
1096447	ENSG00000152256	5131	PDK1	pyruvate dehydrogenase kinase, isozyme 1	5163	2	n/a	n/a	4.99e-01	1.688
1088095	ENSG00000073111	4146	MCM2	minichromosome maintenance complex component 2	4171	3	n/a	n/a	4.86e-01	1.688
279749894	ENSG00000219747	0	RP1-292B18.1	RP1-292B18.1	0	6	n/a	n/a	4.89e-01	1.688
279989687	ENSG00000245322	0	RP11-15B17.1	RP11-15B17.1	0	4	n/a	n/a	4.85e-01	1.687
1088858	ENSG00000092621	25976	PHGDH	phosphoglycerate dehydrogenase	26227	1	n/a	n/a	4.85e-01	1.687
1090650	ENSG00000110195	2332	FOLR1	folate receptor 1 (adult)	2348	11	n/a	n/a	4.99e-01	1.686
1099984	ENSG00000171241	55604	SHCBP1	SHC SH2-domain binding protein 1	79801	16	n/a	n/a	4.88e-01	1.683
1094664	ENSG00000138795	30658	LEF1	lymphoid enhancer-binding factor 1	51176	4	n/a	n/a	4.55e-01	1.682
280112801	ENSG00000258199	0	RP11-977G19.5	RP11-977G19.5	0	12	n/a	n/a	5.05e-01	1.682
1099767	ENSG00000170370	2003	EMX2	empty spiracles homeobox 2	2018	10	n/a	n/a	4.86e-01	1.682
279939188	ENSG00000239345	0	HNRNPA1P26	heterogeneous nuclear ribonucleoprotein A1 pseudogene 26	0	X	n/a	n/a	4.88e-01	1.681
1104804	ENSG00000198901	8935	PRC1	protein regulator of cytokinesis 1	9055	15	n/a	n/a	4.85e-01	1.681
1101764	ENSG00000180613	82122	GSX2	GS homeobox 2	170825	4	n/a	n/a	4.92e-01	1.678
1093567	ENSG00000132780	4652	NASP	nuclear autoantigenic sperm protein (histone-binding)	4678	1	n/a	n/a	5.09e-01	1.677
280122638	ENSG00000258846	0	RP11-513P18.2	RP11-513P18.2	0	12	n/a	n/a	4.13e-01	1.677
1104187	ENSG00000197153	8298	HIST1H3J	histone cluster 1, H3j	8356	6	n/a	n/a	4.35e-01	1.674
1100007	ENSG00000171388	8785	APLN	apelin	8862	X	n/a	n/a	4.89e-01	1.674
279720193	ENSG00000213216	0	RP11-355O1.7	RP11-355O1.7	0	9	n/a	n/a	4.88e-01	1.673
279870843	ENSG00000232815	0	RP11-764K9.2	RP11-764K9.2	0	9	n/a	n/a	5.05e-01	1.673
1092053	ENSG00000121289	59092	CEP89	centrosomal protein 89kDa	84902	19	n/a	n/a	4.91e-01	1.672
1098548	ENSG00000165449	85682	SLC16A9	solute carrier family 16, member 9 (monocarboxylic acid transporter 9)	220963	10	n/a	n/a	5.01e-01	1.672
1098198	ENSG00000164104	3128	HMGB2	high mobility group box 2	3148	4	n/a	n/a	4.88e-01	1.672
1090368	ENSG00000107960	55793	OBFC1	oligonucleotide/oligosaccharide-binding fold containing 1	79991	10	n/a	n/a	4.73e-01	1.668
280117529	ENSG00000258554	0	RP11-973D8.4	RP11-973D8.4	0	12	n/a	n/a	5.00e-01	1.667
1094003	ENSG00000135476	9556	ESPL1	extra spindle pole bodies homolog 1 (S. cerevisiae)	9700	12	n/a	n/a	4.95e-01	1.667
1097048	ENSG00000157456	9010	CCNB2	cyclin B2	9133	15	n/a	n/a	4.88e-01	1.666
1092621	ENSG00000125810	22674	CD93	CD93 molecule	22918	20	n/a	n/a	4.96e-01	1.666
1091320	ENSG00000115414	2319	FN1	fibronectin 1	2335	2	n/a	n/a	4.74e-01	1.665
1095295	ENSG00000143333	5972	RGS16	regulator of G-protein signaling 16	6004	1	n/a	n/a	4.89e-01	1.665
279968565	ENSG00000242693	0	AC108047.1	AC108047.1	0	2	n/a	n/a	5.00e-01	1.665
280128501	ENSG00000259179	0	RP11-126F18.1	RP11-126F18.1	0	15	n/a	n/a	4.88e-01	1.664
279879250	ENSG00000233547	0	RP11-57H14.2	RP11-57H14.2	0	10	n/a	n/a	5.04e-01	1.664
1088986	ENSG00000099715	57627	PCDH11Y	protocadherin 11 Y-linked	83259	Y	n/a	n/a	7.87e-01	1.662
1087796	ENSG00000065328	34677	MCM10	minichromosome maintenance complex component 10	55388	10	n/a	n/a	4.90e-01	1.661
279789679	ENSG00000225603	0	RP11-325P15.1	RP11-325P15.1	0	1	n/a	n/a	4.54e-01	1.661
1089359	ENSG00000101224	989	CDC25B	cell division cycle 25 homolog B (S. pombe)	994	20	n/a	n/a	4.88e-01	1.660
1096681	ENSG00000154240	83610	CEP112	centrosomal protein 112kDa	201134	17	n/a	n/a	4.94e-01	1.660
1090505	ENSG00000108932	8997	SLC16A6	solute carrier family 16, member 6 (monocarboxylic acid transporter 7)	9120	17	n/a	n/a	4.94e-01	1.658
280058638	ENSG00000253576	0	GS1-5L10.1	GS1-5L10.1	0	8	n/a	n/a	4.87e-01	1.658
1096377	ENSG00000151725	55485	MLF1IP	MLF1 interacting protein	79682	4	n/a	n/a	4.94e-01	1.658
1087850	ENSG00000066468	2248	FGFR2	fibroblast growth factor receptor 2	2263	10	n/a	n/a	4.87e-01	1.658
280063896	ENSG00000253945	0	RP11-328L11.1	RP11-328L11.1	0	8	n/a	n/a	4.18e-01	1.658
279842324	ENSG00000230316	81209	RP11-560I19.4	RP11-560I19.4	154860	7	n/a	n/a	4.08e-01	1.657
1094122	ENSG00000136068	2301	FLNB	filamin B, beta	2317	3	n/a	n/a	4.86e-01	1.657
1098457	ENSG00000165030	4757	NFIL3	nuclear factor, interleukin 3 regulated	4783	9	n/a	n/a	5.42e-01	1.655
1101894	ENSG00000181359	0	HSP90AA6P	heat shock protein 90kDa alpha (cytosolic), class A member 6, pseudogene	0	4	n/a	n/a	4.95e-01	1.653
1093120	ENSG00000130119	33843	GNL3L	guanine nucleotide binding protein-like 3 (nucleolar)-like	54552	X	n/a	n/a	4.98e-01	1.652
279793920	ENSG00000225951	0	RP11-339B21.9	RP11-339B21.9	0	9	n/a	n/a	7.03e-01	1.652
1089430	ENSG00000101493	9514	ZNF516	zinc finger protein 516	9658	18	n/a	n/a	4.94e-01	1.651
279802791	ENSG00000226752	90086	RP11-27I1.2	RP11-27I1.2	253039	9	n/a	n/a	4.98e-01	1.649
1091215	ENSG00000114739	90	ACVR2B	activin A receptor, type IIB	93	3	n/a	n/a	4.90e-01	1.649
279954768	ENSG00000241202	0	ZIC4-AS1	ZIC4 antisense RNA 1 (non-protein coding)	0	3	n/a	n/a	4.21e-01	1.648
1088518	ENSG00000084774	786	CAD	carbamoyl-phosphate synthetase 2, aspartate transcarbamylase, and dihydroorotase	790	2	n/a	n/a	4.88e-01	1.648
1103720	ENSG00000189060	2988	H1F0	H1 histone family, member 0	3005	22	n/a	n/a	4.89e-01	1.648
1098553	ENSG00000165474	2690	GJB2	gap junction protein, beta 2, 26kDa	2706	13	n/a	n/a	4.09e-01	1.647
1104700	ENSG00000198719	28250	DLL1	delta-like 1 (Drosophila)	28514	6	n/a	n/a	4.88e-01	1.646
1094269	ENSG00000136861	35044	CDK5RAP2	CDK5 regulatory subunit associated protein 2	55755	9	n/a	n/a	5.00e-01	1.646
279833393	ENSG00000229478	0	RP4-718N17.1	RP4-718N17.1	0	7	n/a	n/a	5.02e-01	1.646
280035466	ENSG00000251184	0	RP11-101E3.5	RP11-101E3.5	0	9	n/a	n/a	5.00e-01	1.646
1093487	ENSG00000132386	5144	SERPINF1	serpin peptidase inhibitor, clade F (alpha-2 antiplasmin, pigment epithelium derived factor), member 1	5176	17	n/a	n/a	4.98e-01	1.645
1093996	ENSG00000135451	9880	TROAP	trophinin associated protein (tastin)	10024	12	n/a	n/a	4.99e-01	1.645
1094377	ENSG00000137404	11109	NRM	nurim (nuclear envelope membrane protein)	11270	6	n/a	n/a	4.90e-01	1.645
279928483	ENSG00000237973	0	RP5-857K21.6	RP5-857K21.6	0	1	n/a	n/a	4.52e-01	1.643
280081562	ENSG00000255135	0	RP11-111M22.3	RP11-111M22.3	0	11	n/a	n/a	4.51e-01	1.643
279855189	ENSG00000231445	0	TIMM8AP1	translocase of inner mitochondrial membrane 8 homolog A (yeast) pseudogene 1	0	2	n/a	n/a	4.62e-01	1.642
279861177	ENSG00000231970	0	RP11-452K12.7	RP11-452K12.7	0	10	n/a	n/a	4.51e-01	1.642
1093068	ENSG00000129538	6003	RNASE1	ribonuclease, RNase A family, 1 (pancreatic)	6035	14	n/a	n/a	5.01e-01	1.641
1098424	ENSG00000164904	498	ALDH7A1	aldehyde dehydrogenase 7 family, member A1	501	5	n/a	n/a	4.90e-01	1.641
1087210	ENSG00000013810	10313	TACC3	transforming, acidic coiled-coil containing protein 3	10460	4	n/a	n/a	4.85e-01	1.641
279911477	ENSG00000236484	0	RRM2P2	ribonucleotide reductase M2 polypeptide pseudogene 2	0	1	n/a	n/a	4.89e-01	1.640
279792042	ENSG00000225795	0	RP11-395G17.1	RP11-395G17.1	0	7	n/a	n/a	4.91e-01	1.639
279746167	ENSG00000217241	0	CBX3P9	chromobox homolog 3 pseudogene 9	0	6	n/a	n/a	4.88e-01	1.639
1098807	ENSG00000166426	1372	CRABP1	cellular retinoic acid binding protein 1	1381	15	n/a	n/a	4.43e-01	1.638
1097073	ENSG00000157657	77643	ZNF618	zinc finger protein 618	114991	9	n/a	n/a	4.86e-01	1.638
1092045	ENSG00000121152	23152	NCAPH	non-SMC condensin I complex, subunit H	23397	2	n/a	n/a	4.85e-01	1.637
1087924	ENSG00000068781	94919	STON1-GTF2A1L	STON1-GTF2A1L readthrough	286749	2	n/a	n/a	4.09e-01	1.636
280032937	ENSG00000250982	0	RP11-159J3.1	RP11-159J3.1	0	16	n/a	n/a	5.05e-01	1.636
1093835	ENSG00000134569	4013	LRP4	low density lipoprotein receptor-related protein 4	4038	11	n/a	n/a	4.92e-01	1.635
279922784	ENSG00000237485	157129433	SGOL1-AS1	SGOL1 antisense RNA 1 (non-protein coding)	100874028	3	n/a	n/a	4.85e-01	1.634
1095080	ENSG00000141622	149622	RNF165	ring finger protein 165	494470	18	n/a	n/a	4.90e-01	1.634
1099606	ENSG00000169679	695	BUB1	budding uninhibited by benzimidazoles 1 homolog (yeast)	699	2	n/a	n/a	4.88e-01	1.633
1093852	ENSG00000134690	34432	CDCA8	cell division cycle associated 8	55143	1	n/a	n/a	4.89e-01	1.633
1103147	ENSG00000186675	79821	MAGEE2	melanoma antigen family E, 2	139599	X	n/a	n/a	4.88e-01	1.632
1091647	ENSG00000117650	4725	NEK2	NIMA (never in mitosis gene a)-related kinase 2	4751	1	n/a	n/a	4.86e-01	1.632
279728016	ENSG00000214110	0	LDHAP4	lactate dehydrogenase A pseudogene 4	0	9	n/a	n/a	4.87e-01	1.631
280136027	ENSG00000259612	0	RP11-316P21.1	RP11-316P21.1	0	15	n/a	n/a	4.94e-01	1.631
280060602	ENSG00000253729	5559	PRKDC	protein kinase, DNA-activated, catalytic polypeptide	5591	8	n/a	n/a	4.88e-01	1.631
1089837	ENSG00000104725	0	NEFL	neurofilament, light polypeptide	0	8	n/a	n/a	4.18e-01	1.631
279790967	ENSG00000225721	0	RP11-269F19.2	RP11-269F19.2	0	1	n/a	n/a	4.93e-01	1.630
1093101	ENSG00000129965	169900	INS-IGF2	INS-IGF2 readthrough	723961	11	n/a	n/a	4.08e-01	1.630
1099467	ENSG00000169047	3642	IRS1	insulin receptor substrate 1	3667	2	n/a	n/a	5.00e-01	1.629
279843172	ENSG00000230383	0	AC009245.3	AC009245.3	0	7	n/a	n/a	4.95e-01	1.628
1108786	ENSG00000237649	3808	KIFC1	kinesin family member C1	3833	6	n/a	n/a	4.87e-01	1.627
279874791	ENSG00000233155	0	HMGA1P8	high mobility group AT-hook 1 pseudogene 8	0	2	n/a	n/a	4.87e-01	1.626
279800572	ENSG00000226535	0	RP11-417L14.1	RP11-417L14.1	0	9	n/a	n/a	5.05e-01	1.626
279922546	ENSG00000237470	0	RP11-271M1.2	RP11-271M1.2	0	10	n/a	n/a	5.02e-01	1.626
1100492	ENSG00000173530	8716	TNFRSF10D	tumor necrosis factor receptor superfamily, member 10d, decoy with truncated death domain	8793	8	n/a	n/a	4.88e-01	1.625
1104673	ENSG00000198648	27092	STK39	serine threonine kinase 39	27347	2	n/a	n/a	5.06e-01	1.624
279980634	ENSG00000243964	0	RP11-16F15.1	RP11-16F15.1	0	11	n/a	n/a	4.09e-01	1.623
1097571	ENSG00000161638	3653	ITGA5	integrin, alpha 5 (fibronectin receptor, alpha polypeptide)	3678	12	n/a	n/a	4.36e-01	1.622
1088391	ENSG00000080986	10256	NDC80	NDC80 homolog, kinetochore complex component (S. cerevisiae)	10403	18	n/a	n/a	4.87e-01	1.622
1091377	ENSG00000115758	4922	ODC1	ornithine decarboxylase 1	4953	2	n/a	n/a	7.60e-01	1.622
280053453	ENSG00000253198	0	RP11-643N23.1	RP11-643N23.1	0	8	n/a	n/a	5.01e-01	1.621
1088694	ENSG00000089116	40844	LHX5	LIM homeobox 5	64211	12	n/a	n/a	5.06e-01	1.621
279842855	ENSG00000230356	0	AC005174.2	AC005174.2	0	7	n/a	n/a	4.87e-01	1.620
1108889	ENSG00000239265	78240	CLRN1-AS1	CLRN1 antisense RNA 1 (non-protein coding)	116933	3	n/a	n/a	4.98e-01	1.620
280115010	ENSG00000258403	0	RP11-355I22.6	RP11-355I22.6	0	14	n/a	n/a	4.11e-01	1.619
1096364	ENSG00000151655	3673	ITIH2	inter-alpha (globulin) inhibitor H2	3698	10	n/a	n/a	4.09e-01	1.618
279920624	ENSG00000237307	0	SRRM1P3	serine/arginine repetitive matrix 1 pseudogene 3	0	X	n/a	n/a	4.90e-01	1.616
1097188	ENSG00000158578	209	ALAS2	aminolevulinate, delta-, synthase 2	212	X	n/a	n/a	4.86e-01	1.615
1104758	ENSG00000198826	9680	ARHGAP11A	Rho GTPase activating protein 11A	9824	15	n/a	n/a	4.94e-01	1.615
279759139	ENSG00000222234	0	AC093628.1	AC093628.1	0	4	n/a	n/a	4.86e-01	1.615
1095438	ENSG00000144028	22775	SNRNP200	small nuclear ribonucleoprotein 200kDa (U5)	23020	2	n/a	n/a	4.94e-01	1.614
1099782	ENSG00000170425	133	ADORA2B	adenosine A2b receptor	136	17	n/a	n/a	5.09e-01	1.613
279783269	ENSG00000225031	0	EIF4BP7	eukaryotic translation initiation factor 4B pseudogene 7	0	X	n/a	n/a	9.49e-01	1.613
1088040	ENSG00000071894	29629	CPSF1	cleavage and polyadenylation specific factor 1, 160kDa	29894	8	n/a	n/a	4.95e-01	1.612
279721351	ENSG00000213376	0	GAPDHP71	glyceraldehyde-3-phosphate dehydrogenase pseudogene 71	0	5	n/a	n/a	4.98e-01	1.612
279773035	ENSG00000224159	0	HMGB1P9	high mobility group box 1 pseudogene 9	0	2	n/a	n/a	4.22e-01	1.610
1093065	ENSG00000129521	76550	EGLN3	egl nine homolog 3 (C. elegans)	112399	14	n/a	n/a	4.95e-01	1.610
279810351	ENSG00000227376	0	FTH1P16	ferritin, heavy polypeptide 1 pseudogene 16	0	11	n/a	n/a	4.86e-01	1.609
1089297	ENSG00000100968	4750	NFATC4	nuclear factor of activated T-cells, cytoplasmic, calcineurin-dependent 4	4776	14	n/a	n/a	4.87e-01	1.607
1097979	ENSG00000163507	36923	KIAA1524	KIAA1524	57650	3	n/a	n/a	4.89e-01	1.607
279744246	ENSG00000216105	0	MIR943	microRNA 943	0	4	n/a	n/a	4.86e-01	1.607
1087175	ENSG00000012048	668	BRCA1	breast cancer 1, early onset	672	17	n/a	n/a	4.96e-01	1.604
280102455	ENSG00000257167	1014038	RP11-181C3.2	RP11-181C3.2	100128191	12	n/a	n/a	4.54e-01	1.603
279870826	ENSG00000232814	157129784	COL4A2-AS1	COL4A2 antisense RNA 1 (non-protein coding)	100874203	13	n/a	n/a	4.86e-01	1.603
1089777	ENSG00000104267	756	CA2	carbonic anhydrase II	760	8	n/a	n/a	6.64e-01	1.602
1102133	ENSG00000182572	8296	HIST1H3I	histone cluster 1, H3i	8354	6	n/a	n/a	4.92e-01	1.602
1092877	ENSG00000127952	31137	STYXL1	serine/threonine/tyrosine interacting-like 1	51657	7	n/a	n/a	5.06e-01	1.601
279944752	ENSG00000240022	0	AC066692.1	AC066692.1	0	2	n/a	n/a	6.11e-01	1.601
279702939	ENSG00000206625	26573	RNU6-1	RNA, U6 small nuclear 1	26827	15	n/a	n/a	4.94e-01	1.601
1096763	ENSG00000154928	2032	EPHB1	EPH receptor B1	2047	3	n/a	n/a	4.87e-01	1.600
1094024	ENSG00000135596	41353	MICAL1	microtubule associated monoxygenase, calponin and LIM domain containing 1	64780	6	n/a	n/a	5.00e-01	1.600
280120757	ENSG00000258741	0	RP11-386M24.4	RP11-386M24.4	0	15	n/a	n/a	4.87e-01	1.600
1104242	ENSG00000197358	0	BNIP3P1	BCL2/adenovirus E1B 19kDa interacting protein 3 pseudogene 1	0	14	n/a	n/a	5.74e-01	1.599
1094342	ENSG00000137193	5260	PIM1	pim-1 oncogene	5292	6	n/a	n/a	4.89e-01	1.599
1088627	ENSG00000087586	6750	AURKA	aurora kinase A	6790	20	n/a	n/a	4.87e-01	1.599
1093403	ENSG00000131778	9415	CHD1L	chromodomain helicase DNA binding protein 1-like	9557	1	n/a	n/a	4.85e-01	1.598
280050684	ENSG00000252907	0	AC105129.1	AC105129.1	0	15	n/a	n/a	4.88e-01	1.598
1094565	ENSG00000138336	56113	TET1	tet methylcytosine dioxygenase 1	80312	10	n/a	n/a	4.11e-01	1.598
1103567	ENSG00000188493	94254	C19orf54	chromosome 19 open reading frame 54	284325	19	n/a	n/a	5.08e-01	1.598
280085750	ENSG00000255397	0	AC022182.2	AC022182.2	0	8	n/a	n/a	4.87e-01	1.598
280087347	ENSG00000255513	0	AC005363.9	AC005363.9	0	16	n/a	n/a	4.28e-01	1.597
279545377	ENSG00000185031	0	RP11-182I10.4	RP11-182I10.4	0	1	n/a	n/a	4.86e-01	1.597
279824366	ENSG00000228677	0	AP001432.11	AP001432.11	0	21	n/a	n/a	4.90e-01	1.596
1091072	ENSG00000113368	3976	LMNB1	lamin B1	4001	5	n/a	n/a	5.02e-01	1.595
1089840	ENSG00000104738	4148	MCM4	minichromosome maintenance complex component 4	4173	8	n/a	n/a	4.98e-01	1.595
1089154	ENSG00000100345	4601	MYH9	myosin, heavy chain 9, non-muscle	4627	22	n/a	n/a	5.09e-01	1.595
1103808	ENSG00000196090	10963	PTPRT	protein tyrosine phosphatase, receptor type, T	11122	20	n/a	n/a	4.89e-01	1.594
1100486	ENSG00000173473	6560	SMARCC1	SWI/SNF related, matrix associated, actin dependent regulator of chromatin, subfamily c, member 1	6599	3	n/a	n/a	5.02e-01	1.593
279842570	ENSG00000230330	0	HMGN2P3	high mobility group nucleosomal binding domain 2 pseudogene 3	0	16	n/a	n/a	4.16e-01	1.593
1089465	ENSG00000101868	5390	POLA1	polymerase (DNA directed), alpha 1, catalytic subunit	5422	X	n/a	n/a	4.97e-01	1.593
1091639	ENSG00000117602	10964	RCAN3	RCAN family member 3	11123	1	n/a	n/a	4.87e-01	1.593
1096164	ENSG00000149591	6836	TAGLN	transgelin	6876	11	n/a	n/a	5.00e-01	1.592
1104810	ENSG00000198914	5423	POU3F3	POU class 3 homeobox 3	5455	2	n/a	n/a	4.88e-01	1.592
1103365	ENSG00000187714	6536	SLC18A3	solute carrier family 18 (vesicular acetylcholine), member 3	6572	10	n/a	n/a	4.11e-01	1.592
1102110	ENSG00000182481	3813	KPNA2	karyopherin alpha 2 (RAG cohort 1, importin alpha 1)	3838	17	n/a	n/a	4.93e-01	1.591
280025251	ENSG00000250359	0	PTP4A1P4	protein tyrosine phosphatase type IVA, member 1 pseudogene 4	0	5	n/a	n/a	4.89e-01	1.591
1097053	ENSG00000157510	79593	AFAP1L1	actin filament associated protein 1-like 1	134265	5	n/a	n/a	5.04e-01	1.590
1098833	ENSG00000166508	4151	MCM7	minichromosome maintenance complex component 7	4176	7	n/a	n/a	4.86e-01	1.590
279986623	ENSG00000244580	0	AL121959.1	AL121959.1	0	6	n/a	n/a	4.09e-01	1.589
279728879	ENSG00000214199	0	EEF1A1P12	eukaryotic translation elongation factor 1 alpha 1 pseudogene 12	0	2	n/a	n/a	4.98e-01	1.589
1088347	ENSG00000079616	3810	KIF22	kinesin family member 22	3835	16	n/a	n/a	4.87e-01	1.588
279636820	ENSG00000198134	0	RP11-267J23.4	RP11-267J23.4	0	12	n/a	n/a	4.20e-01	1.587
1088195	ENSG00000075702	94292	WDR62	WD repeat domain 62	284403	19	n/a	n/a	4.86e-01	1.587
1100726	ENSG00000174807	36402	CD248	CD248 molecule, endosialin	57124	11	n/a	n/a	4.89e-01	1.586
1104597	ENSG00000198400	4883	NTRK1	neurotrophic tyrosine kinase, receptor, type 1	4914	1	n/a	n/a	4.10e-01	1.586
279738082	ENSG00000215210	0	RBMXP2	RNA binding motif protein, X-linked pseudogene 2	0	9	n/a	n/a	4.87e-01	1.586
1102369	ENSG00000183580	22949	FBXL7	F-box and leucine-rich repeat protein 7	23194	5	n/a	n/a	4.13e-01	1.586
1103307	ENSG00000187498	1273	COL4A1	collagen, type IV, alpha 1	1282	13	n/a	n/a	4.89e-01	1.585
279724423	ENSG00000213740	0	RP13-178D16.2	RP13-178D16.2	0	X	n/a	n/a	4.88e-01	1.584
280089451	ENSG00000255717	23395	SNHG1	small nucleolar RNA host gene 1 (non-protein coding)	23642	11	n/a	n/a	4.97e-01	1.584
1099030	ENSG00000167325	6207	RRM1	ribonucleotide reductase M1	6240	11	n/a	n/a	4.99e-01	1.583
1096145	ENSG00000149503	3594	INCENP	inner centromere protein antigens 135/155kDa	3619	11	n/a	n/a	4.88e-01	1.583
1095661	ENSG00000145721	81698	LIX1	Lix1 homolog (chicken)	167410	5	n/a	n/a	4.90e-01	1.582
1103892	ENSG00000196331	8290	HIST1H2BO	histone cluster 1, H2bo	8348	6	n/a	n/a	5.07e-01	1.582
280023459	ENSG00000250234	0	CTD-2024P10.1	CTD-2024P10.1	0	5	n/a	n/a	4.35e-01	1.582
1098346	ENSG00000164611	9107	PTTG1	pituitary tumor-transforming 1	9232	5	n/a	n/a	4.89e-01	1.581
280011422	ENSG00000249271	0	AC021224.1	AC021224.1	0	18	n/a	n/a	5.03e-01	1.581
280094842	ENSG00000256338	0	AC091304.4	AC091304.4	0	15	n/a	n/a	4.08e-01	1.581
1090813	ENSG00000111642	1100	CHD4	chromodomain helicase DNA binding protein 4	1108	12	n/a	n/a	4.55e-01	1.580
1086998	ENSG00000006377	1738	DLX6	distal-less homeobox 6	1750	7	n/a	n/a	4.94e-01	1.580
280045784	ENSG00000252197	0	AC091047.1	AC091047.1	0	8	n/a	n/a	4.99e-01	1.580
280049277	ENSG00000252703	0	U6	U6 spliceosomal RNA	0	11	n/a	n/a	7.18e-01	1.580
1101759	ENSG00000180592	122643	C10orf140	chromosome 10 open reading frame 140	387640	10	n/a	n/a	5.02e-01	1.580
1088988	ENSG00000099725	5584	PRKY	protein kinase, Y-linked, pseudogene	5616	Y	n/a	n/a	4.99e-01	1.579
1108134	ENSG00000233224	8278	HIST1H2AM	histone cluster 1, H2am	8336	6	n/a	n/a	5.01e-01	1.579
279814825	ENSG00000227822	0	AC006370.2	AC006370.2	0	Y	n/a	n/a	5.06e-01	1.579
280115622	ENSG00000258445	0	RP11-307P22.1	RP11-307P22.1	0	14	n/a	n/a	4.88e-01	1.579
279669770	ENSG00000203508	0	CR786580.1	CR786580.1	0	9	n/a	n/a	4.97e-01	1.578
279707951	ENSG00000207487	9171	SNORD22	small nucleolar RNA, C/D box 22	9304	11	n/a	n/a	4.88e-01	1.576
1104214	ENSG00000197256	25708	KANK2	KN motif and ankyrin repeat domains 2	25959	19	n/a	n/a	5.02e-01	1.576
1090339	ENSG00000107796	56	ACTA2	actin, alpha 2, smooth muscle, aorta	59	10	n/a	n/a	5.00e-01	1.575
279884314	ENSG00000233996	0	AC013439.4	AC013439.4	0	2	n/a	n/a	7.66e-01	1.575
279807214	ENSG00000227105	0	PARP1P1	poly (ADP-ribose) polymerase family, member 1 pseudogene 1	0	13	n/a	n/a	4.84e-01	1.575
279772945	ENSG00000224149	0	RP11-510C10.3	RP11-510C10.3	0	1	n/a	n/a	4.10e-01	1.575
280030512	ENSG00000250784	0	RP11-540D14.6	RP11-540D14.6	0	1	n/a	n/a	4.95e-01	1.574
279863736	ENSG00000232187	0	FTH1P7	ferritin, heavy polypeptide 1 pseudogene 7	0	13	n/a	n/a	4.89e-01	1.574
1091859	ENSG00000119772	1776	DNMT3A	DNA (cytosine-5-)-methyltransferase 3 alpha	1788	2	n/a	n/a	4.67e-01	1.574
1095795	ENSG00000146670	76638	CDCA5	cell division cycle associated 5	113130	11	n/a	n/a	4.88e-01	1.573
1096156	ENSG00000149554	1103	CHEK1	CHK1 checkpoint homolog (S. pombe)	1111	11	n/a	n/a	4.88e-01	1.573
279749818	ENSG00000219699	0	RP11-325O24.2	RP11-325O24.2	0	6	n/a	n/a	4.37e-01	1.571
1092429	ENSG00000124440	40945	HIF3A	hypoxia inducible factor 3, alpha subunit	64344	19	n/a	n/a	4.89e-01	1.571
279766828	ENSG00000223676	0	RPL34P26	ribosomal protein L34 pseudogene 26	0	13	n/a	n/a	4.88e-01	1.571
1091236	ENSG00000114861	26831	FOXP1	forkhead box P1	27086	3	n/a	n/a	4.33e-01	1.570
280088769	ENSG00000255644	0	RP11-59N23.1	RP11-59N23.1	0	12	n/a	n/a	5.04e-01	1.570
1102543	ENSG00000184260	8280	HIST2H2AC	histone cluster 2, H2ac	8338	1	n/a	n/a	4.99e-01	1.570
1090947	ENSG00000112333	7058	NR2E1	nuclear receptor subfamily 2, group E, member 1	7101	6	n/a	n/a	4.97e-01	1.570
1103578	ENSG00000188536	3023	HBA2	hemoglobin, alpha 2	3040	16	n/a	n/a	4.86e-01	1.569
280075281	ENSG00000254741	0	RP11-661A12.7	RP11-661A12.7	0	8	n/a	n/a	4.87e-01	1.568
1104346	ENSG00000197647	81572	ZNF433	zinc finger protein 433	163059	19	n/a	n/a	4.85e-01	1.567
279747835	ENSG00000218422	0	AC016773.1	AC016773.1	0	4	n/a	n/a	4.89e-01	1.567
279430494	ENSG00000171943	0	SRGAP2P1	SLIT-ROBO Rho GTPase activating protein 2 pseudogene 1	0	1	n/a	n/a	4.34e-01	1.566
1088343	ENSG00000079459	2207	FDFT1	farnesyl-diphosphate farnesyltransferase 1	2222	8	n/a	n/a	6.12e-01	1.566
1101295	ENSG00000177731	2298	FLII	flightless I homolog (Drosophila)	2314	17	n/a	n/a	4.94e-01	1.566
1100775	ENSG00000175063	10907	UBE2C	ubiquitin-conjugating enzyme E2C	11065	20	n/a	n/a	4.91e-01	1.565
279911991	ENSG00000236530	0	AC097711.1	AC097711.1	0	4	n/a	n/a	4.95e-01	1.564
1099028	ENSG00000167315	10302	ACAA2	acetyl-CoA acyltransferase 2	10449	18	n/a	n/a	4.92e-01	1.563
1105081	ENSG00000204304	5057	PBX2	pre-B-cell leukemia homeobox 2	5089	6	n/a	n/a	4.86e-01	1.563
1095352	ENSG00000143545	5840	RAB13	RAB13, member RAS oncogene family	5872	1	n/a	n/a	4.89e-01	1.563
1102223	ENSG00000182968	6616	SOX1	SRY (sex determining region Y)-box 1	6656	13	n/a	n/a	4.86e-01	1.562
279996668	ENSG00000247853	1013899	SCARNA11	SCARNA11	100127974	12	n/a	n/a	5.02e-01	1.562
1094298	ENSG00000136938	10394	ANP32B	acidic (leucine-rich) nuclear phosphoprotein 32 family, member B	10541	9	n/a	n/a	5.04e-01	1.562
279800279	ENSG00000226508	0	AC104655.3	AC104655.3	0	2	n/a	n/a	4.55e-01	1.562
280099072	ENSG00000256847	0	CTD-3110P2.2	CTD-3110P2.2	0	11	n/a	n/a	4.88e-01	1.561
280044069	ENSG00000251948	0	AC092279.1	AC092279.1	0	19	n/a	n/a	4.13e-01	1.561
279937003	ENSG00000239039	182393	SNORD13	small nucleolar RNA, C/D box 13	692084	8	n/a	n/a	4.21e-01	1.561
1093287	ENSG00000131002	89640	CYorf15B	Uncharacterized protein CYorf15B	246126	Y	n/a	n/a	5.00e-01	1.560
279921886	ENSG00000237424	58985	RP11-511I2.5	RP11-511I2.5	84793	1	n/a	n/a	4.88e-01	1.560
1102114	ENSG00000182492	630	BGN	biglycan	633	X	n/a	n/a	5.04e-01	1.559
1093024	ENSG00000129195	33769	FAM64A	family with sequence similarity 64, member A	54478	17	n/a	n/a	4.89e-01	1.558
1104407	ENSG00000197846	8285	HIST1H2BF	histone cluster 1, H2bf	8343	6	n/a	n/a	4.88e-01	1.558
279846638	ENSG00000230667	0	SETP18	SET pseudogene 18	0	1	n/a	n/a	4.09e-01	1.558
279867346	ENSG00000232531	0	AC027612.1	AC027612.1	0	2	n/a	n/a	4.88e-01	1.558
1092338	ENSG00000123908	26906	EIF2C2	eukaryotic translation initiation factor 2C, 2	27161	8	n/a	n/a	4.97e-01	1.557
1092514	ENSG00000124942	54866	AHNAK	AHNAK nucleoprotein	79026	11	n/a	n/a	4.87e-01	1.557
1096059	ENSG00000148773	4263	MKI67	antigen identified by monoclonal antibody Ki-67	4288	10	n/a	n/a	4.24e-01	1.556
279770437	ENSG00000223977	0	AC138623.1	AC138623.1	0	2	n/a	n/a	4.95e-01	1.556
279883044	ENSG00000233893	0	RP11-507C10.5	RP11-507C10.5	0	6	n/a	n/a	4.09e-01	1.556
279810636	ENSG00000227409	0	RP4-765A10.2	RP4-765A10.2	0	1	n/a	n/a	4.99e-01	1.555
1088276	ENSG00000077942	2177	FBLN1	fibulin 1	2192	22	n/a	n/a	4.93e-01	1.555
1096743	ENSG00000154764	7433	WNT7A	wingless-type MMTV integration site family, member 7A	7476	3	n/a	n/a	4.53e-01	1.554
280065827	ENSG00000254088	0	CTD-3083F21.5	CTD-3083F21.5	0	8	n/a	n/a	4.89e-01	1.554
279725065	ENSG00000213846	0	AC098614.2	AC098614.2	0	3	n/a	n/a	4.60e-01	1.554
279778116	ENSG00000224578	0	AC084058.1	AC084058.1	0	16	n/a	n/a	4.97e-01	1.553
1094123	ENSG00000136098	4726	NEK3	NIMA (never in mitosis gene a)-related kinase 3	4752	13	n/a	n/a	4.86e-01	1.553
279796114	ENSG00000226141	0	AF277315.13	AF277315.13	0	X	n/a	n/a	4.99e-01	1.553
280072901	ENSG00000254589	0	AP000435.1	AP000435.1	0	11	n/a	n/a	5.03e-01	1.553
279856634	ENSG00000231579	0	RP11-278J6.1	RP11-278J6.1	0	5	n/a	n/a	5.68e-01	1.553
279902059	ENSG00000235598	0	RRM2P4	ribonucleotide reductase M2 polypeptide pseudogene 4	0	X	n/a	n/a	4.87e-01	1.552
1106357	ENSG00000215492	0	HNRNPA1P7	heterogeneous nuclear ribonucleoprotein A1 pseudogene 7	0	18	n/a	n/a	5.03e-01	1.551
279735654	ENSG00000214973	0	RP11-40H20.1	RP11-40H20.1	0	1	n/a	n/a	5.06e-01	1.551
1095344	ENSG00000143507	11061	DUSP10	dual specificity phosphatase 10	11221	1	n/a	n/a	4.98e-01	1.551
1104002	ENSG00000196604	172078	POTEF	POTE ankyrin domain family, member F	728378	2	n/a	n/a	4.87e-01	1.551
279746053	ENSG00000217159	0	RP1-221C16.7	RP1-221C16.7	0	6	n/a	n/a	4.88e-01	1.551
279842653	ENSG00000230337	0	RP4-635E18.6	RP4-635E18.6	0	1	n/a	n/a	5.04e-01	1.551
1092231	ENSG00000122884	5001	P4HA1	prolyl 4-hydroxylase, alpha polypeptide I	5033	10	n/a	n/a	4.86e-01	1.550
280120490	ENSG00000258725	157123083	AC068831.8	AC068831.8	100507118	15	n/a	n/a	4.97e-01	1.549
279665267	ENSG00000201692	26520	SNORD80	small nucleolar RNA, C/D box 80	26774	1	n/a	n/a	5.00e-01	1.549
1094385	ENSG00000137441	58122	FGFBP2	fibroblast growth factor binding protein 2	83888	4	n/a	n/a	5.01e-01	1.549
279722112	ENSG00000213443	0	NPM1P5	nucleophosmin 1 (nucleolar phosphoprotein B23, numatrin) pseudogene 5	0	12	n/a	n/a	5.05e-01	1.549
279807120	ENSG00000227091	0	RP5-1028L10.1	RP5-1028L10.1	0	1	n/a	n/a	4.89e-01	1.549
279912347	ENSG00000236565	0	HNRNPA3P5	heterogeneous nuclear ribonucleoprotein A3 pseudogene 5	0	13	n/a	n/a	4.91e-01	1.549
1099342	ENSG00000168505	2621	GBX2	gastrulation brain homeobox 2	2637	2	n/a	n/a	4.31e-01	1.548
1091937	ENSG00000120318	41012	ARAP3	ArfGAP with RhoGAP domain, ankyrin repeat and PH domain 3	64411	5	n/a	n/a	5.05e-01	1.548
279799259	ENSG00000226415	0	TPI1P1	triosephosphate isomerase 1 pseudogene 1	0	1	n/a	n/a	4.73e-01	1.548
280068173	ENSG00000254244	0	PAICSP4	phosphoribosylaminoimidazole carboxylase, phosphoribosylaminoimidazole succinocarboxamide synthetase pseudogene 4	0	8	n/a	n/a	4.97e-01	1.547
1088353	ENSG00000079819	2022	EPB41L2	erythrocyte membrane protein band 4.1-like 2	2037	6	n/a	n/a	5.37e-01	1.546
1093924	ENSG00000135097	4414	MSI1	musashi homolog 1 (Drosophila)	4440	12	n/a	n/a	4.86e-01	1.546
279725809	ENSG00000213924	0	GS1-256O22.3	GS1-256O22.3	0	X	n/a	n/a	4.89e-01	1.545
280098301	ENSG00000256720	0	RP11-436I9.6	RP11-436I9.6	0	12	n/a	n/a	4.98e-01	1.544
1104658	ENSG00000198597	9601	ZNF536	zinc finger protein 536	9745	19	n/a	n/a	5.05e-01	1.544
1097589	ENSG00000161800	28862	RACGAP1	Rac GTPase activating protein 1	29127	12	n/a	n/a	4.87e-01	1.544
1102314	ENSG00000183337	34169	BCOR	BCL6 corepressor	54880	X	n/a	n/a	5.00e-01	1.544
279723028	ENSG00000213574	0	LDHAP5	lactate dehydrogenase A pseudogene 5	0	10	n/a	n/a	4.89e-01	1.544
1098190	ENSG00000164087	25635	POC1A	POC1 centriolar protein homolog A (Chlamydomonas)	25886	3	n/a	n/a	4.90e-01	1.543
1091004	ENSG00000112769	3885	LAMA4	laminin, alpha 4	3910	6	n/a	n/a	5.02e-01	1.543
279880936	ENSG00000233707	0	RPL22P11	ribosomal protein L22 pseudogene 11	0	2	n/a	n/a	4.46e-01	1.543
1094822	ENSG00000139946	36437	PELI2	pellino homolog 2 (Drosophila)	57161	14	n/a	n/a	4.11e-01	1.542
279719457	ENSG00000213130	0	EEF1DP5	eukaryotic translation elongation factor 1 delta pseudogene 5	0	6	n/a	n/a	4.96e-01	1.542
1090285	ENSG00000107186	8702	MPDZ	multiple PDZ domain protein	8777	9	n/a	n/a	4.96e-01	1.542
280125267	ENSG00000258995	0	RP11-1112J20.1	RP11-1112J20.1	0	14	n/a	n/a	4.92e-01	1.541
279989230	ENSG00000245112	1013954	SMARCA5-AS1	SMARCA5 antisense RNA 1 (non-protein coding)	100128055	4	n/a	n/a	4.53e-01	1.541
279931754	ENSG00000238247	0	GS1-309P15.4	GS1-309P15.4	0	X	n/a	n/a	7.10e-01	1.541
1107089	ENSG00000226439	0	RP11-621K7.1	RP11-621K7.1	0	4	n/a	n/a	5.04e-01	1.541
1095750	ENSG00000146247	34312	PHIP	pleckstrin homology domain interacting protein	55023	6	n/a	n/a	4.99e-01	1.541
1092657	ENSG00000125885	58716	MCM8	minichromosome maintenance complex component 8	84515	20	n/a	n/a	4.51e-01	1.540
1103210	ENSG00000186960	122797	C14orf23	chromosome 14 open reading frame 23	387978	14	n/a	n/a	5.09e-01	1.540
1104580	ENSG00000198342	55775	ZNF442	zinc finger protein 442	79973	19	n/a	n/a	5.00e-01	1.540
280109905	ENSG00000257907	0	EEF1A1P17	eukaryotic translation elongation factor 1 alpha 1 pseudogene 17	0	12	n/a	n/a	4.89e-01	1.539
1088724	ENSG00000089685	329	BIRC5	baculoviral IAP repeat containing 5	332	17	n/a	n/a	4.88e-01	1.539
1100426	ENSG00000173207	1154	CKS1B	CDC28 protein kinase regulatory subunit 1B	1163	1	n/a	n/a	5.04e-01	1.538
279727011	ENSG00000214019	0	RP6-218J18.2	RP6-218J18.2	0	X	n/a	n/a	5.86e-01	1.537
1090423	ENSG00000108424	3812	KPNB1	karyopherin (importin) beta 1	3837	17	n/a	n/a	4.75e-01	1.536
279721187	ENSG00000213362	0	FTH1P12	ferritin, heavy polypeptide 1 pseudogene 12	0	9	n/a	n/a	4.88e-01	1.536
1086926	ENSG00000004848	81766	ARX	aristaless related homeobox	170302	X	n/a	n/a	4.88e-01	1.536
279750619	ENSG00000220505	0	RP11-111D3.1	RP11-111D3.1	0	6	n/a	n/a	5.03e-01	1.536
280125165	ENSG00000258989	0	RP11-47I22.4	RP11-47I22.4	0	14	n/a	n/a	4.12e-01	1.535
1105797	ENSG00000213005	26003	PTTG3P	pituitary tumor-transforming 3, pseudogene	26255	8	n/a	n/a	4.87e-01	1.534
1093607	ENSG00000133026	4602	MYH10	myosin, heavy chain 10, non-muscle	4628	17	n/a	n/a	4.74e-01	1.534
279927382	ENSG00000237875	0	RP5-1174J21.1	RP5-1174J21.1	0	X	n/a	n/a	4.15e-01	1.534
1098367	ENSG00000164690	6433	SHH	sonic hedgehog	6469	7	n/a	n/a	4.91e-01	1.534
1088874	ENSG00000093072	31296	CECR1	cat eye syndrome chromosome region, candidate 1	51816	22	n/a	n/a	5.41e-01	1.533
1101419	ENSG00000178502	34464	KLHL11	kelch-like 11 (Drosophila)	55175	17	n/a	n/a	4.89e-01	1.533
1091545	ENSG00000116962	4780	NID1	nidogen 1	4811	1	n/a	n/a	4.98e-01	1.533
280096027	ENSG00000256463	0	SALL3	sal-like 3 (Drosophila)	0	18	n/a	n/a	4.92e-01	1.532
279846373	ENSG00000230646	0	AC010984.3	AC010984.3	0	2	n/a	n/a	4.49e-01	1.532
1088774	ENSG00000090776	1934	EFNB1	ephrin-B1	1947	X	n/a	n/a	4.89e-01	1.531
279780348	ENSG00000224775	0	BRAFP1	v-raf murine sarcoma viral oncogene homolog B1 pseudogene 1	0	X	n/a	n/a	4.87e-01	1.531
1093884	ENSG00000134871	1275	COL4A2	collagen, type IV, alpha 2	1284	13	n/a	n/a	4.88e-01	1.531
1087491	ENSG00000047410	7132	TPR	translocated promoter region (to activated MET oncogene)	7175	1	n/a	n/a	4.89e-01	1.530
280110974	ENSG00000258011	0	HMGA1P3	high mobility group AT-hook 1 pseudogene 3	0	12	n/a	n/a	5.03e-01	1.530
1093089	ENSG00000129810	81005	SGOL1	shugoshin-like 1 (S. pombe)	151648	3	n/a	n/a	4.92e-01	1.530
280102934	ENSG00000257222	0	RP11-554E23.4	RP11-554E23.4	0	12	n/a	n/a	4.89e-01	1.529
279776271	ENSG00000224410	0	AC097499.2	AC097499.2	0	2	n/a	n/a	4.88e-01	1.529
1093798	ENSG00000134333	3914	LDHA	lactate dehydrogenase A	3939	11	n/a	n/a	4.93e-01	1.529
279739716	ENSG00000215381	0	RP5-1057J7.1	RP5-1057J7.1	0	1	n/a	n/a	4.09e-01	1.529
1100811	ENSG00000175216	9649	CKAP5	cytoskeleton associated protein 5	9793	11	n/a	n/a	4.89e-01	1.528
1095076	ENSG00000141577	22749	AZI1	5-azacytidine induced 1	22994	17	n/a	n/a	4.95e-01	1.528
1089061	ENSG00000100078	29977	PLA2G3	phospholipase A2, group III	50487	22	n/a	n/a	4.97e-01	1.527
1094252	ENSG00000136811	4926	ODF2	outer dense fiber of sperm tails 2	4957	9	n/a	n/a	4.51e-01	1.527
1096034	ENSG00000148516	6895	ZEB1	zinc finger E-box binding homeobox 1	6935	10	n/a	n/a	4.86e-01	1.527
279723701	ENSG00000213653	0	RPL22P22	ribosomal protein L22 pseudogene 22	0	X	n/a	n/a	4.10e-01	1.527
1091129	ENSG00000113810	9906	SMC4	structural maintenance of chromosomes 4	10051	3	n/a	n/a	4.94e-01	1.527
1087845	ENSG00000066382	740	MPPED2	metallophosphoesterase domain containing 2	744	11	n/a	n/a	5.00e-01	1.526
1103561	ENSG00000188474	0	AC022415.1	Zinc finger protein 788	0	19	n/a	n/a	5.01e-01	1.525
1086964	ENSG00000005513	29803	SOX8	SRY (sex determining region Y)-box 8	30812	16	n/a	n/a	4.93e-01	1.525
1092122	ENSG00000121957	29634	GPSM2	G-protein signaling modulator 2	29899	1	n/a	n/a	4.88e-01	1.525
280093002	ENSG00000256087	9524	ZNF432	zinc finger protein 432	9668	19	n/a	n/a	4.93e-01	1.524
1101566	ENSG00000179335	1189	CLK3	CDC-like kinase 3	1198	15	n/a	n/a	4.88e-01	1.524
279882372	ENSG00000233839	0	RP11-389O22.4	RP11-389O22.4	0	1	n/a	n/a	4.13e-01	1.524
280102505	ENSG00000257176	157122427	RP11-996F15.2	RP11-996F15.2	100506606	12	n/a	n/a	4.14e-01	1.523
279727004	ENSG00000214018	0	RRM2P3	ribonucleotide reductase M2 polypeptide pseudogene 3	0	X	n/a	n/a	4.90e-01	1.523
279745209	ENSG00000216819	0	RP1-40E16.8	RP1-40E16.8	0	6	n/a	n/a	4.87e-01	1.523
279887175	ENSG00000234268	0	AP000936.1	AP000936.1	0	11	n/a	n/a	4.86e-01	1.523
279899949	ENSG00000235400	0	RP4-641G12.4	RP4-641G12.4	0	1	n/a	n/a	4.33e-01	1.521
1103861	ENSG00000196226	3001	HIST1H2BB	histone cluster 1, H2bb	3018	6	n/a	n/a	5.01e-01	1.521
1096966	ENSG00000156802	28764	ATAD2	ATPase family, AAA domain containing 2	29028	8	n/a	n/a	4.88e-01	1.520
1098589	ENSG00000165617	30820	DACT1	dapper, antagonist of beta-catenin, homolog 1 (Xenopus laevis)	51339	14	n/a	n/a	4.88e-01	1.520
1104431	ENSG00000197905	6962	TEAD4	TEA domain family member 4	7004	12	n/a	n/a	4.87e-01	1.519
1094511	ENSG00000138061	1534	CYP1B1	cytochrome P450, family 1, subfamily B, polypeptide 1	1545	2	n/a	n/a	4.08e-01	1.519
1094451	ENSG00000137804	30685	NUSAP1	nucleolar and spindle associated protein 1	51203	15	n/a	n/a	4.88e-01	1.519
279764990	ENSG00000223528	0	RP11-223P11.3	RP11-223P11.3	0	10	n/a	n/a	4.89e-01	1.518
279727399	ENSG00000214047	0	RPS11P7	ribosomal protein S11 pseudogene 7	0	X	n/a	n/a	4.87e-01	1.518
279747005	ENSG00000217835	0	RP6-159A1.2	RP6-159A1.2	0	X	n/a	n/a	4.89e-01	1.518
1100761	ENSG00000174963	58318	ZIC4	Zic family member 4	84107	3	n/a	n/a	5.00e-01	1.518
279901920	ENSG00000235587	0	GAPDHP65	glyceraldehyde 3 phosphate dehydrogenase pseudogene 65	0	X	n/a	n/a	4.89e-01	1.517
1103917	ENSG00000196374	8284	HIST1H2BM	histone cluster 1, H2bm	8342	6	n/a	n/a	4.10e-01	1.517
279791678	ENSG00000225770	0	AC092933.3	AC092933.3	0	3	n/a	n/a	5.00e-01	1.516
279978818	ENSG00000243759	0	ST13P15	suppression of tumorigenicity 13 (colon carcinoma) (Hsp70 interacting protein) pseudogene 15	0	3	n/a	n/a	5.38e-01	1.516
1103484	ENSG00000188153	1278	COL4A5	collagen, type IV, alpha 5	1287	X	n/a	n/a	4.88e-01	1.515
1095079	ENSG00000141582	8469	CBX4	chromobox homolog 4	8535	17	n/a	n/a	6.08e-01	1.515
1099123	ENSG00000167693	40960	NXN	nucleoredoxin	64359	17	n/a	n/a	4.89e-01	1.515
1094814	ENSG00000139890	81493	REM2	RAS (RAD and GEM)-like GTP binding 2	161253	14	n/a	n/a	5.00e-01	1.514
279871292	ENSG00000232864	0	CTD-2090I13.2	CTD-2090I13.2	0	1	n/a	n/a	4.53e-01	1.513
279998983	ENSG00000248223	0	CTD-2139B15.2	CTD-2139B15.2	0	5	n/a	n/a	4.99e-01	1.513
279916105	ENSG00000236933	1016455	RP11-439A17.7	RP11-439A17.7	100132913	1	n/a	n/a	7.48e-01	1.513
279830160	ENSG00000229207	0	RP11-571F15.6	RP11-571F15.6	0	9	n/a	n/a	4.99e-01	1.513
1100650	ENSG00000174371	9033	EXO1	exonuclease 1	9156	1	n/a	n/a	4.97e-01	1.513
1105653	ENSG00000206172	3022	HBA1	hemoglobin, alpha 1	3039	16	n/a	n/a	4.89e-01	1.513
1089788	ENSG00000104332	6386	SFRP1	secreted frizzled-related protein 1	6422	8	n/a	n/a	4.90e-01	1.513
1088489	ENSG00000083857	2180	FAT1	FAT tumor suppressor homolog 1 (Drosophila)	2195	4	n/a	n/a	4.88e-01	1.513
279911678	ENSG00000236502	0	AC012354.5	AC012354.5	0	2	n/a	n/a	4.98e-01	1.512
1092803	ENSG00000127241	5616	MASP1	mannan-binding lectin serine peptidase 1 (C4/C2 activating component of Ra-reactive factor)	5648	3	n/a	n/a	4.56e-01	1.512
1096823	ENSG00000155561	22920	NUP205	nucleoporin 205kDa	23165	7	n/a	n/a	4.87e-01	1.511
279851688	ENSG00000231158	0	PTP4A1P1	protein tyrosine phosphatase type IVA, member 1 pseudogene 1	0	2	n/a	n/a	5.03e-01	1.511
279783573	ENSG00000225067	0	AD000091.1	AD000091.1	0	19	n/a	n/a	4.08e-01	1.511
1100127	ENSG00000171848	6208	RRM2	ribonucleotide reductase M2	6241	2	n/a	n/a	4.90e-01	1.511
1095234	ENSG00000143032	110067	BARHL2	BarH-like homeobox 2	343472	1	n/a	n/a	4.14e-01	1.511
1094371	ENSG00000137337	9512	MDC1	mediator of DNA-damage checkpoint 1	9656	6	n/a	n/a	5.01e-01	1.511
279861446	ENSG00000231991	301	ANXA2P2	annexin A2 pseudogene 2	304	9	n/a	n/a	4.87e-01	1.510
1104628	ENSG00000198518	8309	HIST1H4E	histone cluster 1, H4e	8367	6	n/a	n/a	4.94e-01	1.510
1088864	ENSG00000092853	40604	CLSPN	claspin	63967	1	n/a	n/a	4.88e-01	1.510
1087194	ENSG00000013297	4978	CLDN11	claudin 11	5010	3	n/a	n/a	4.18e-01	1.509
1094466	ENSG00000137831	34364	UACA	uveal autoantigen with coiled-coil domains and ankyrin repeats	55075	15	n/a	n/a	4.87e-01	1.509
279660990	ENSG00000200434	0	RN5-8S2	RNA, 5.8S ribosomal 2	0	16	n/a	n/a	4.33e-01	1.509
280065489	ENSG00000254064	157123025	CTD-2530N21.4	CTD-2530N21.4	100507071	8	n/a	n/a	4.93e-01	1.509
279738854	ENSG00000215283	0	HMGB3P24	high mobility group box 3 pseudogene 24	0	9	n/a	n/a	5.05e-01	1.509
279893250	ENSG00000234785	0	RP1-241P17.3	RP1-241P17.3	0	X	n/a	n/a	4.91e-01	1.509
1100627	ENSG00000174231	10447	PRPF8	PRP8 pre-mRNA processing factor 8 homolog (S. cerevisiae)	10594	17	n/a	n/a	4.94e-01	1.508
1093625	ENSG00000133107	7180	TRPC4	transient receptor potential cation channel, subfamily C, member 4	7223	13	n/a	n/a	5.03e-01	1.508
1096385	ENSG00000151779	31074	NBAS	neuroblastoma amplified sequence	51594	2	n/a	n/a	5.52e-01	1.508
1099117	ENSG00000167670	9891	CHAF1A	chromatin assembly factor 1, subunit A (p150)	10036	19	n/a	n/a	4.85e-01	1.508
1098167	ENSG00000164045	988	CDC25A	cell division cycle 25 homolog A (S. pombe)	993	3	n/a	n/a	4.87e-01	1.507
1087939	ENSG00000069122	85748	GPR116	G protein-coupled receptor 116	221395	6	n/a	n/a	6.30e-01	1.506
279902807	ENSG00000235674	0	LDHAP2	lactate dehydrogenase A pseudogene 2	0	1	n/a	n/a	4.95e-01	1.506
280006331	ENSG00000248794	0	CTD-2248H3.1	CTD-2248H3.1	0	5	n/a	n/a	4.99e-01	1.506
1095792	ENSG00000146592	9444	CREB5	cAMP responsive element binding protein 5	9586	7	n/a	n/a	4.18e-01	1.505
279802530	ENSG00000226721	0	EEF1DP2	eukaryotic translation elongation factor 1 delta pseudogene 2	0	9	n/a	n/a	4.88e-01	1.505
279855800	ENSG00000231503	0	RP11-118B22.3	RP11-118B22.3	0	12	n/a	n/a	4.39e-01	1.504
1088319	ENSG00000078900	7118	TP73	tumor protein p73	7161	1	n/a	n/a	4.72e-01	1.504
279785704	ENSG00000225259	0	ST13P6	suppression of tumorigenicity 13 (colon carcinoma) (Hsp70 interacting protein) pseudogene 6	0	8	n/a	n/a	4.89e-01	1.504
1098476	ENSG00000165118	58477	C9orf64	chromosome 9 open reading frame 64	84267	9	n/a	n/a	7.62e-01	1.504
279763213	ENSG00000223361	0	FTH1P10	ferritin, heavy polypeptide 1 pseudogene 10	0	5	n/a	n/a	4.93e-01	1.503
279901213	ENSG00000235522	0	AC009505.2	AC009505.2	0	2	n/a	n/a	5.49e-01	1.503
1102865	ENSG00000185591	6627	SP1	Sp1 transcription factor	6667	12	n/a	n/a	4.97e-01	1.503
280102549	ENSG00000257179	0	HMGN2P6	HMGN2P6	0	14	n/a	n/a	4.90e-01	1.502
279884479	ENSG00000234017	0	RP11-214N15.5	RP11-214N15.5	0	10	n/a	n/a	4.40e-01	1.502
1103805	ENSG00000196081	0	ZNF724P	zinc finger protein 724, pseudogene	0	19	n/a	n/a	4.88e-01	1.502
279926743	ENSG00000237821	0	AC083873.4	AC083873.4	0	7	n/a	n/a	4.90e-01	1.502
1096727	ENSG00000154640	10792	BTG3	BTG family, member 3	10950	21	n/a	n/a	4.88e-01	1.502
1106640	ENSG00000223547	94287	ZNF844	zinc finger protein 844	284391	19	n/a	n/a	4.15e-01	1.502
1096076	ENSG00000148926	130	ADM	adrenomedullin	133	11	n/a	n/a	5.00e-01	1.501
280115438	ENSG00000258427	0	CTD-2568P8.3	CTD-2568P8.3	0	14	n/a	n/a	4.93e-01	1.501
279666296	ENSG00000201998	0	SNORA23	small nucleolar RNA, H/ACA box 23	0	11	n/a	n/a	4.90e-01	1.501
280096171	ENSG00000256492	0	AL118508.1	AL118508.1	0	20	n/a	n/a	4.94e-01	1.501
1091870	ENSG00000119866	32815	BCL11A	B-cell CLL/lymphoma 11A (zinc finger protein)	53335	2	n/a	n/a	4.89e-01	1.501
280123907	ENSG00000258925	0	RP11-152L20.2	RP11-152L20.2	0	15	n/a	n/a	4.88e-01	1.501
279928040	ENSG00000237931	0	RP11-469E19.1	RP11-469E19.1	0	X	n/a	n/a	4.97e-01	1.500
279765002	ENSG00000223529	0	EEF1A1P8	eukaryotic translation elongation factor 1 alpha 1 pseudogene 8	0	3	n/a	n/a	4.96e-01	1.500
1090880	ENSG00000111913	9606	FAM65B	family with sequence similarity 65, member B	9750	6	n/a	n/a	4.90e-01	1.500
1087802	ENSG00000065457	23290	ADAT1	adenosine deaminase, tRNA-specific 1	23536	16	n/a	n/a	4.82e-01	1.500
279879685	ENSG00000233588	0	CYP51P2	cytochrome P450, family 51, pseudogene 2	0	13	n/a	n/a	5.16e-01	1.499
280084944	ENSG00000255337	0	RP11-315O6.1	RP11-315O6.1	0	11	n/a	n/a	4.98e-01	1.499
279931813	ENSG00000238258	0	RP11-342D11.2	RP11-342D11.2	0	10	n/a	n/a	4.94e-01	1.499
1088124	ENSG00000074047	2719	GLI2	GLI family zinc finger 2	2736	2	n/a	n/a	5.01e-01	1.499
279939465	ENSG00000239374	0	RP11-407P2.1	RP11-407P2.1	0	12	n/a	n/a	4.88e-01	1.498
1103158	ENSG00000186732	754	MPPED1	metallophosphoesterase domain containing 1	758	22	n/a	n/a	4.18e-01	1.498
1096709	ENSG00000154478	2832	GPR26	G protein-coupled receptor 26	2849	10	n/a	n/a	4.12e-01	1.498
1098044	ENSG00000163655	8756	GMPS	guanine monphosphate synthetase	8833	3	n/a	n/a	4.88e-01	1.498
1090217	ENSG00000106571	2720	GLI3	GLI family zinc finger 3	2737	7	n/a	n/a	4.18e-01	1.498
1091000	ENSG00000112742	7229	TTK	TTK protein kinase	7272	6	n/a	n/a	4.90e-01	1.498
1089835	ENSG00000104722	4715	NEFM	neurofilament, medium polypeptide	4741	8	n/a	n/a	4.17e-01	1.497
1091329	ENSG00000115461	3468	IGFBP5	insulin-like growth factor binding protein 5	3488	2	n/a	n/a	4.18e-01	1.497
279590188	ENSG00000188765	0	TMSB4XP2	thymosin beta 4, X-linked pseudogene 2	0	2	n/a	n/a	4.58e-01	1.497
280072672	ENSG00000254572	0	GLULP3	glutamate-ammonia ligase (glutamine synthetase) pseudogene 3	0	11	n/a	n/a	4.90e-01	1.496
280126248	ENSG00000259053	0	RP11-33N16.3	RP11-33N16.3	0	14	n/a	n/a	4.10e-01	1.495
280043173	ENSG00000251819	0	U6	U6 spliceosomal RNA	0	15	n/a	n/a	4.89e-01	1.494
279867553	ENSG00000232553	0	AC006026.10	AC006026.10	0	7	n/a	n/a	4.88e-01	1.494
1090900	ENSG00000112118	4147	MCM3	minichromosome maintenance complex component 3	4172	6	n/a	n/a	4.88e-01	1.494
279800688	ENSG00000226549	0	SCDP1	stearoyl-CoA desaturase (delta-9-desaturase) pseudogene 1	0	17	n/a	n/a	4.89e-01	1.494
279882515	ENSG00000233849	0	AC022201.5	AC022201.5	0	2	n/a	n/a	4.10e-01	1.493
1090317	ENSG00000107581	8592	EIF3A	eukaryotic translation initiation factor 3, subunit A	8661	10	n/a	n/a	5.98e-01	1.493
280080717	ENSG00000255085	0	AF186192.2	Uncharacterized protein	0	8	n/a	n/a	5.02e-01	1.493
1101622	ENSG00000179772	2291	FOXS1	forkhead box S1	2307	20	n/a	n/a	4.90e-01	1.492
279780904	ENSG00000224825	0	RP11-171A24.3	RP11-171A24.3	0	9	n/a	n/a	4.88e-01	1.492
1101877	ENSG00000181234	60163	TMEM132C	transmembrane protein 132C	92293	12	n/a	n/a	4.93e-01	1.492
279911436	ENSG00000236480	0	RP11-343L14.2	RP11-343L14.2	0	1	n/a	n/a	5.07e-01	1.492
1095432	ENSG00000143995	4186	MEIS1	Meis homeobox 1	4211	2	n/a	n/a	4.85e-01	1.491
1094019	ENSG00000135547	23248	HEY2	hairy/enhancer-of-split related with YRPW motif 2	23493	6	n/a	n/a	4.93e-01	1.491
1093951	ENSG00000135269	25885	TES	testis derived transcript (3 LIM domains)	26136	7	n/a	n/a	5.00e-01	1.491
1088017	ENSG00000071054	9311	MAP4K4	mitogen-activated protein kinase kinase kinase kinase 4	9448	2	n/a	n/a	4.46e-01	1.491
1094770	ENSG00000139613	6561	SMARCC2	SWI/SNF related, matrix associated, actin dependent regulator of chromatin, subfamily c, member 2	6601	12	n/a	n/a	1.06e+00	1.491
1107237	ENSG00000227495	0	AC109333.10	AC109333.10	0	17	n/a	n/a	4.93e-01	1.490
1102432	ENSG00000183762	58215	KREMEN1	kringle containing transmembrane protein 1	83999	22	n/a	n/a	4.89e-01	1.490
1105669	ENSG00000206417	0	H1FX-AS1	H1FX antisense RNA 1 (non-protein coding)	0	3	n/a	n/a	5.84e-01	1.490
1088697	ENSG00000089154	10827	GCN1L1	GCN1 general control of amino-acid synthesis 1-like 1 (yeast)	10985	12	n/a	n/a	4.86e-01	1.489
1087840	ENSG00000066279	92030	ASPM	asp (abnormal spindle) homolog, microcephaly associated (Drosophila)	259266	1	n/a	n/a	4.13e-01	1.489
1100148	ENSG00000171940	7720	ZNF217	zinc finger protein 217	7764	20	n/a	n/a	5.01e-01	1.489
1092893	ENSG00000128052	3766	KDR	kinase insert domain receptor (a type III receptor tyrosine kinase)	3791	4	n/a	n/a	4.85e-01	1.489
279908499	ENSG00000236229	0	VEZF1P1	vascular endothelial zinc finger 1 pseudogene 1	0	3	n/a	n/a	4.99e-01	1.489
279816753	ENSG00000227992	0	AC108463.2	AC108463.2	0	2	n/a	n/a	4.88e-01	1.489
279869883	ENSG00000232729	0	AC083884.8	AC083884.8	0	7	n/a	n/a	5.97e-01	1.488
280040938	ENSG00000251593	0	MSNP1	moesin pseudogene 1	0	5	n/a	n/a	4.94e-01	1.488
1097263	ENSG00000159212	33395	CLIC6	chloride intracellular channel 6	54102	21	n/a	n/a	5.01e-01	1.488
1104125	ENSG00000196968	81769	FUT11	fucosyltransferase 11 (alpha (1,3) fucosyltransferase)	170384	10	n/a	n/a	5.03e-01	1.487
1089067	ENSG00000100097	3931	LGALS1	lectin, galactoside-binding, soluble, 1	3956	22	n/a	n/a	4.16e-01	1.487
1101908	ENSG00000181444	81730	ZNF467	zinc finger protein 467	168544	7	n/a	n/a	4.12e-01	1.487
279620046	ENSG00000197258	0	EIF4BP6	eukaryotic translation initiation factor 4B pseudogene 6	0	7	n/a	n/a	7.25e-01	1.486
279826150	ENSG00000228830	0	RP4-781K5.2	RP4-781K5.2	0	1	n/a	n/a	5.00e-01	1.486
1092233	ENSG00000122952	10971	ZWINT	ZW10 interactor	11130	10	n/a	n/a	4.86e-01	1.485
1088323	ENSG00000079102	858	RUNX1T1	runt-related transcription factor 1; translocated to, 1 (cyclin D-related)	862	8	n/a	n/a	4.11e-01	1.485
1093337	ENSG00000131269	19	ABCB7	ATP-binding cassette, sub-family B (MDR/TAP), member 7	22	X	n/a	n/a	6.93e-01	1.485
1094539	ENSG00000138160	3807	KIF11	kinesin family member 11	3832	10	n/a	n/a	4.96e-01	1.484
1104430	ENSG00000197903	59423	HIST1H2BK	histone cluster 1, H2bk	85236	6	n/a	n/a	4.86e-01	1.484
280051692	ENSG00000253051	0	SNORA31	Small nucleolar RNA SNORA31	0	13	n/a	n/a	4.87e-01	1.484
1087031	ENSG00000007062	8765	PROM1	prominin 1	8842	4	n/a	n/a	4.88e-01	1.483
1102688	ENSG00000184897	8871	H1FX	H1 histone family, member X	8971	3	n/a	n/a	4.55e-01	1.483
1092852	ENSG00000127616	6558	SMARCA4	SWI/SNF related, matrix associated, actin dependent regulator of chromatin, subfamily a, member 4	6597	19	n/a	n/a	4.50e-01	1.483
1089529	ENSG00000102221	9623	PHF16	PHD finger protein 16	9767	X	n/a	n/a	5.04e-01	1.483
279824233	ENSG00000228665	0	RP11-20O24.1	RP11-20O24.1	0	1	n/a	n/a	4.89e-01	1.483
1093192	ENSG00000130522	3702	JUND	jun D proto-oncogene	3727	19	n/a	n/a	4.59e-01	1.482
279881105	ENSG00000233719	0	GOT2P3	glutamic-oxaloacetic transaminase 2 pseudogene 3	0	12	n/a	n/a	8.01e-01	1.482
1103023	ENSG00000186185	80568	KIF18B	kinesin family member 18B	146909	17	n/a	n/a	4.11e-01	1.482
280038346	ENSG00000251403	0	RP11-298J23.6	RP11-298J23.6	0	6	n/a	n/a	7.19e-01	1.481
279731422	ENSG00000214561	0	RBBP4P4	retinoblastoma binding protein 4 pseudogene 4	0	6	n/a	n/a	4.99e-01	1.481
1101944	ENSG00000181690	5292	PLAG1	pleiomorphic adenoma gene 1	5324	8	n/a	n/a	4.96e-01	1.480
1099864	ENSG00000170801	60678	HTRA3	HtrA serine peptidase 3	94031	4	n/a	n/a	5.03e-01	1.480
279592659	ENSG00000188985	0	AC016839.1	AC016839.1	0	18	n/a	n/a	4.90e-01	1.480
1095326	ENSG00000143437	402	ARNT	aryl hydrocarbon receptor nuclear translocator	405	1	n/a	n/a	4.87e-01	1.480
1087163	ENSG00000011426	33734	ANLN	anillin, actin binding protein	54443	7	n/a	n/a	4.97e-01	1.479
1089624	ENSG00000102996	4298	MMP15	matrix metallopeptidase 15 (membrane-inserted)	4324	16	n/a	n/a	4.88e-01	1.479
279836223	ENSG00000229759	0	MRPS18AP1	mitochondrial ribosomal protein S18A pseudogene 1	0	3	n/a	n/a	4.97e-01	1.479
279706019	ENSG00000207159	1013511	SNORD116-22	small nucleolar RNA, C/D box 116-22	100033433	15	n/a	n/a	4.94e-01	1.479
1102074	ENSG00000182319	81278	PRAGMIN	Tyrosine-protein kinase SgK223	157285	8	n/a	n/a	4.89e-01	1.478
1100174	ENSG00000172037	3888	LAMB2	laminin, beta 2 (laminin S)	3913	3	n/a	n/a	4.88e-01	1.478
1087794	ENSG00000065320	9287	NTN1	netrin 1	9423	17	n/a	n/a	4.90e-01	1.478
280022525	ENSG00000250144	0	RP11-553P9.1	RP11-553P9.1	0	4	n/a	n/a	4.12e-01	1.478
1106010	ENSG00000214189	0	ZNF788	zinc finger family member 788	0	19	n/a	n/a	5.02e-01	1.477
1091994	ENSG00000120733	31260	KDM3B	lysine (K)-specific demethylase 3B	51780	5	n/a	n/a	4.89e-01	1.476
1101196	ENSG00000177283	8267	FZD8	frizzled family receptor 8	8325	10	n/a	n/a	4.98e-01	1.476
1087601	ENSG00000054598	2280	FOXC1	forkhead box C1	2296	6	n/a	n/a	4.09e-01	1.476
1105120	ENSG00000204388	3284	HSPA1B	heat shock 70kDa protein 1B	3304	6	n/a	n/a	4.35e-01	1.476
279926151	ENSG00000237768	0	RP11-344N10.2	RP11-344N10.2	0	10	n/a	n/a	4.97e-01	1.476
1097089	ENSG00000157833	80935	FAM59B	family with sequence similarity 59, member B	150946	2	n/a	n/a	4.98e-01	1.476
280110021	ENSG00000257922	0	RP11-796E2.3	RP11-796E2.3	0	12	n/a	n/a	4.89e-01	1.476
1091341	ENSG00000115524	23206	SF3B1	splicing factor 3b, subunit 1, 155kDa	23451	2	n/a	n/a	4.86e-01	1.476
1087552	ENSG00000050438	9357	SLC4A8	solute carrier family 4, sodium bicarbonate cotransporter, member 8	9498	12	n/a	n/a	4.88e-01	1.476
1087166	ENSG00000011465	1622	DCN	decorin	1634	12	n/a	n/a	4.25e-01	1.476
1103189	ENSG00000186871	34110	ERCC6L	excision repair cross-complementing rodent repair deficiency, complementation group 6-like	54821	X	n/a	n/a	4.89e-01	1.476
279707587	ENSG00000207425	0	Y_RNA	Y RNA	0	16	n/a	n/a	4.89e-01	1.475
279750919	ENSG00000220744	0	RP3-351K20.4	RP3-351K20.4	0	6	n/a	n/a	4.86e-01	1.475
279834320	ENSG00000229576	0	AC012309.4	AC012309.4	0	19	n/a	n/a	4.89e-01	1.475
280131168	ENSG00000259340	0	CTD-2027G2.1	CTD-2027G2.1	0	15	n/a	n/a	4.96e-01	1.474
279822422	ENSG00000228501	0	RPL15P18	ribosomal protein L15 pseudogene 18	0	13	n/a	n/a	4.88e-01	1.474
1088672	ENSG00000088882	35545	CPXM1	carboxypeptidase X (M14 family), member 1	56265	20	n/a	n/a	4.89e-01	1.474
1095935	ENSG00000147655	109853	RSPO2	R-spondin 2	340419	8	n/a	n/a	4.88e-01	1.474
280085222	ENSG00000255351	0	RP11-567I13.1	RP11-567I13.1	0	11	n/a	n/a	4.51e-01	1.474
280049641	ENSG00000252755	0	U6	U6 spliceosomal RNA	0	8	n/a	n/a	4.96e-01	1.473
1088127	ENSG00000074181	4823	NOTCH3	notch 3	4854	19	n/a	n/a	4.99e-01	1.473
1100810	ENSG00000175215	9961	CTDSP2	CTD (carboxy-terminal domain, RNA polymerase II, polypeptide A) small phosphatase 2	10106	12	n/a	n/a	4.89e-01	1.473
1097235	ENSG00000159023	2020	EPB41	erythrocyte membrane protein band 4.1 (elliptocytosis 1, RH-linked)	2035	1	n/a	n/a	6.96e-01	1.473
279805544	ENSG00000226958	0	RN28S1	RNA, 28S ribosomal 1	0	X	n/a	n/a	4.97e-01	1.472
280138528	ENSG00000259770	0	FDPSL2A	FDPSL2A	0	15	n/a	n/a	5.05e-01	1.472
1094922	ENSG00000140575	8749	IQGAP1	IQ motif containing GTPase activating protein 1	8826	15	n/a	n/a	4.89e-01	1.472
1088854	ENSG00000092470	55770	WDR76	WD repeat domain 76	79968	15	n/a	n/a	4.86e-01	1.472
1092341	ENSG00000123975	1155	CKS2	CDC28 protein kinase regulatory subunit 2	1164	9	n/a	n/a	5.01e-01	1.471
280016559	ENSG00000249709	81570	ZNF564	zinc finger protein 564	163050	19	n/a	n/a	5.04e-01	1.471
1101644	ENSG00000179899	0	PHC1P1	polyhomeotic homolog 1 (Drosophila) pseudogene 1	0	12	n/a	n/a	4.86e-01	1.471
1087883	ENSG00000067369	7115	TP53BP1	tumor protein p53 binding protein 1	7158	15	n/a	n/a	5.04e-01	1.470
1108051	ENSG00000232671	0	RP11-126K1.2	Novel proteinUncharacterized protein	0	1	n/a	n/a	4.88e-01	1.470
1088165	ENSG00000075188	54863	NUP37	nucleoporin 37kDa	79023	12	n/a	n/a	5.08e-01	1.469
1096018	ENSG00000148400	4820	NOTCH1	notch 1	4851	9	n/a	n/a	4.29e-01	1.469
279721853	ENSG00000213406	0	ANXA2P1	annexin A2 pseudogene 1	0	4	n/a	n/a	4.88e-01	1.469
279879654	ENSG00000233585	0	AC115617.2	AC115617.2	0	X	n/a	n/a	4.95e-01	1.469
1094913	ENSG00000140534	59901	C15orf42	chromosome 15 open reading frame 42	90381	15	n/a	n/a	4.98e-01	1.468
1093078	ENSG00000129657	6361	SEC14L1	SEC14-like 1 (S. cerevisiae)	6397	17	n/a	n/a	4.99e-01	1.468
279770809	ENSG00000224020	1023510	MIR181A2HG	MIR181A2 host gene (non-protein coding)	100379345	9	n/a	n/a	4.94e-01	1.468
1092048	ENSG00000121211	58268	MND1	meiotic nuclear divisions 1 homolog (S. cerevisiae)	84057	4	n/a	n/a	4.88e-01	1.468
1100567	ENSG00000173898	6672	SPTBN2	spectrin, beta, non-erythrocytic 2	6712	11	n/a	n/a	5.00e-01	1.467
1087259	ENSG00000019549	6553	SNAI2	snail homolog 2 (Drosophila)	6591	8	n/a	n/a	4.88e-01	1.467
280094124	ENSG00000256238	0	RP11-473N11.2	RP11-473N11.2	0	12	n/a	n/a	4.36e-01	1.467
1103432	ENSG00000187951	59776	ARHGAP11B	Rho GTPase activating protein 11B	89839	15	n/a	n/a	4.99e-01	1.466
1095976	ENSG00000148143	37313	ZNF462	zinc finger protein 462	58499	9	n/a	n/a	5.01e-01	1.466
280043201	ENSG00000251823	0	5S_rRNA	5S ribosomal RNA	0	4	n/a	n/a	4.46e-01	1.466
1090734	ENSG00000111011	41635	RSRC2	arginine/serine-rich coiled-coil 2	65117	12	n/a	n/a	4.99e-01	1.466
1088964	ENSG00000099260	34162	PALMD	palmdelphin	54873	1	n/a	n/a	4.95e-01	1.465
279925300	ENSG00000237705	0	AC008937.2	AC008937.2	0	5	n/a	n/a	4.52e-01	1.465
280104482	ENSG00000257355	0	CTD-2006C1.10	CTD-2006C1.10	0	19	n/a	n/a	4.89e-01	1.464
279844699	ENSG00000230502	0	CTD-2230M5.1	CTD-2230M5.1	0	X	n/a	n/a	4.87e-01	1.464
1087247	ENSG00000018408	25686	WWTR1	WW domain containing transcription regulator 1	25937	3	n/a	n/a	4.85e-01	1.464
1103727	ENSG00000189091	23205	SF3B3	splicing factor 3b, subunit 3, 130kDa	23450	16	n/a	n/a	4.52e-01	1.464
279777168	ENSG00000224489	0	RP11-179H18.8	RP11-179H18.8	0	10	n/a	n/a	4.88e-01	1.464
1095372	ENSG00000143630	36930	HCN3	hyperpolarization activated cyclic nucleotide-gated potassium channel 3	57657	1	n/a	n/a	4.85e-01	1.464
279918691	ENSG00000237161	0	RP11-32B5.1	RP11-32B5.1	0	15	n/a	n/a	4.51e-01	1.463
280098583	ENSG00000256761	0	AL008733.1	AL008733.1	0	1	n/a	n/a	4.98e-01	1.463
1091087	ENSG00000113504	10565	SLC12A7	solute carrier family 12 (potassium/chloride transporters), member 7	10723	5	n/a	n/a	4.95e-01	1.462
1105654	ENSG00000206177	3025	HBM	hemoglobin, mu	3042	16	n/a	n/a	4.94e-01	1.461
1086870	ENSG00000000971	3057	CFH	complement factor H	3075	1	n/a	n/a	4.98e-01	1.461
1088931	ENSG00000096060	2273	FKBP5	FK506 binding protein 5	2289	6	n/a	n/a	4.86e-01	1.461
1094256	ENSG00000136824	10445	SMC2	structural maintenance of chromosomes 2	10592	9	n/a	n/a	4.89e-01	1.461
279909544	ENSG00000236319	0	AC007638.2	AC007638.2	0	17	n/a	n/a	4.99e-01	1.461
1087562	ENSG00000051180	5856	RAD51	RAD51 homolog (S. cerevisiae)	5888	15	n/a	n/a	4.87e-01	1.460
279811864	ENSG00000227528	157129768	DIAPH3-AS1	DIAPH3 antisense RNA 1 (non-protein coding)	100874195	13	n/a	n/a	6.63e-01	1.460
280042389	ENSG00000251705	0	RN5-8S6	RNA, 5.8S ribosomal 6	0	Y	n/a	n/a	4.53e-01	1.460
1094693	ENSG00000139146	37330	FAM60A	family with sequence similarity 60, member A	58516	12	n/a	n/a	4.90e-01	1.460
1104703	ENSG00000198722	10350	UNC13B	unc-13 homolog B (C. elegans)	10497	9	n/a	n/a	4.96e-01	1.459
279880457	ENSG00000233661	0	SPIN4-AS1	SPIN4 antisense RNA 1 (non-protein coding)	0	X	n/a	n/a	4.88e-01	1.459
1100086	ENSG00000171681	35018	ATF7IP	activating transcription factor 7 interacting protein	55729	12	n/a	n/a	4.88e-01	1.459
1096521	ENSG00000152818	7359	UTRN	utrophin	7402	6	n/a	n/a	4.88e-01	1.459
279657966	ENSG00000199540	0	Y_RNA	Y RNA	0	5	n/a	n/a	5.01e-01	1.459
1093322	ENSG00000131153	31139	GINS2	GINS complex subunit 2 (Psf2 homolog)	51659	16	n/a	n/a	4.90e-01	1.459
280089924	ENSG00000255767	0	RP13-512J5.1	RP13-512J5.1	0	2	n/a	n/a	4.85e-01	1.458
1097123	ENSG00000158089	55426	GALNT14	UDP-N-acetyl-alpha-D-galactosamine:polypeptide N-acetylgalactosaminyltransferase 14 (GalNAc-T14)	79623	2	n/a	n/a	5.15e-01	1.458
279829993	ENSG00000229191	157122347	RP11-168O16.1	RP11-168O16.1	100506546	1	n/a	n/a	4.89e-01	1.458
1088167	ENSG00000075218	30992	GTSE1	G-2 and S-phase expressed 1	51512	22	n/a	n/a	4.89e-01	1.457
279936856	ENSG00000239014	109430	SNORD108	small nucleolar RNA, C/D box 108	338427	15	n/a	n/a	5.74e-01	1.457
1092542	ENSG00000125354	22912	SEPT6	septin 6	23157	X	n/a	n/a	4.87e-01	1.457
1108172	ENSG00000233476	0	EEF1A1P6	eukaryotic translation elongation factor 1 alpha 1 pseudogene 6	0	7	n/a	n/a	4.16e-01	1.456
280091263	ENSG00000255906	0	RP11-522N14.1	RP11-522N14.1	0	12	n/a	n/a	4.97e-01	1.456
1088583	ENSG00000086758	9930	HUWE1	HECT, UBA and WWE domain containing 1	10075	X	n/a	n/a	4.95e-01	1.456
279866942	ENSG00000232496	0	RPL3P12	ribosomal protein L3 pseudogene 12	0	X	n/a	n/a	4.89e-01	1.456
1089466	ENSG00000101871	4256	MID1	midline 1 (Opitz/BBB syndrome)	4281	X	n/a	n/a	4.12e-01	1.456
1095398	ENSG00000143799	139	PARP1	poly (ADP-ribose) polymerase 1	142	1	n/a	n/a	5.05e-01	1.456
280018799	ENSG00000249862	0	AC016205.1	AC016205.1	0	18	n/a	n/a	5.00e-01	1.456
279997043	ENSG00000248017	0	AC026449.1	AC026449.1	0	5	n/a	n/a	4.90e-01	1.455
1092962	ENSG00000128641	4404	MYO1B	myosin IB	4430	2	n/a	n/a	5.08e-01	1.454
280132000	ENSG00000259386	0	RP11-696L21.1	RP11-696L21.1	0	15	n/a	n/a	4.37e-01	1.453
279681458	ENSG00000204434	134046	POTEKP	POTE ankyrin domain family, member K, pseudogene	440915	2	n/a	n/a	4.77e-01	1.453
279735974	ENSG00000215016	0	AC099544.2	AC099544.2	0	3	n/a	n/a	4.11e-01	1.453
1099097	ENSG00000167617	80686	CDC42EP5	CDC42 effector protein (Rho GTPase binding) 5	148170	19	n/a	n/a	4.11e-01	1.453
1090721	ENSG00000110900	134705	TSPAN11	tetraspanin 11	441631	12	n/a	n/a	4.87e-01	1.453
1107297	ENSG00000227888	1016571	FAM66A	family with sequence similarity 66, member A	100133172	8	n/a	n/a	5.08e-01	1.453
279847403	ENSG00000230749	0	AC092669.4	AC092669.4	0	2	n/a	n/a	8.45e-01	1.453
1103489	ENSG00000188163	125698	FAM166A	family with sequence similarity 166, member A	401565	9	n/a	n/a	4.98e-01	1.453
1104569	ENSG00000198300	5146	ZIM2	zinc finger, imprinted 2	5178	19	n/a	n/a	4.87e-01	1.453
279472571	ENSG00000176318	0	RP5-1100E15.2	RP5-1100E15.2	0	X	n/a	n/a	4.92e-01	1.452
1090920	ENSG00000112218	57201	GPR63	G protein-coupled receptor 63	81491	6	n/a	n/a	4.94e-01	1.452
1092047	ENSG00000121210	22995	KIAA0922	KIAA0922	23240	4	n/a	n/a	4.97e-01	1.451
1104576	ENSG00000198327	8303	HIST1H4F	histone cluster 1, H4f	8361	6	n/a	n/a	5.08e-01	1.451
1088004	ENSG00000070770	1448	CSNK2A2	casein kinase 2, alpha prime polypeptide	1459	16	n/a	n/a	4.40e-01	1.451
1092692	ENSG00000126070	82977	EIF2C3	eukaryotic translation initiation factor 2C, 3	192669	1	n/a	n/a	4.89e-01	1.451
1096829	ENSG00000155640	25897	C10orf12	chromosome 10 open reading frame 12	26148	10	n/a	n/a	4.97e-01	1.451
1091331	ENSG00000115468	56104	EFHD1	EF-hand domain family, member D1	80303	2	n/a	n/a	5.00e-01	1.450
280096070	ENSG00000256469	0	RP11-856F16.2	RP11-856F16.2	0	11	n/a	n/a	5.02e-01	1.450
279735820	ENSG00000214998	0	AC006465.4	AC006465.4	0	7	n/a	n/a	4.89e-01	1.450
1104639	ENSG00000198554	11010	WDHD1	WD repeat and HMG-box DNA binding protein 1	11169	14	n/a	n/a	4.85e-01	1.450
279810529	ENSG00000227401	0	RPL37P1	ribosomal protein L37 pseudogene 1	0	20	n/a	n/a	4.08e-01	1.450
1105125	ENSG00000204394	7364	VARS	valyl-tRNA synthetase	7407	6	n/a	n/a	4.94e-01	1.450
280004714	ENSG00000248683	0	AC026271.1	AC026271.1	0	17	n/a	n/a	5.01e-01	1.449
280127069	ENSG00000259102	0	CTD-2552B11.2	CTD-2552B11.2	0	14	n/a	n/a	4.54e-01	1.449
1094715	ENSG00000139219	1271	COL2A1	collagen, type II, alpha 1	1280	12	n/a	n/a	4.96e-01	1.449
280135671	ENSG00000259589	0	RP11-317G6.1	RP11-317G6.1	0	15	n/a	n/a	4.88e-01	1.448
279944859	ENSG00000240036	0	RP11-587D21.1	RP11-587D21.1	0	11	n/a	n/a	4.87e-01	1.448
279863370	ENSG00000232150	0	ST13P4	suppression of tumorigenicity 13 (colon carcinoma) (Hsp70 interacting protein) pseudogene 4	0	13	n/a	n/a	4.86e-01	1.448
279976087	ENSG00000243527	0	AC109329.1	AC109329.1	0	8	n/a	n/a	5.00e-01	1.448
280011316	ENSG00000249262	0	RP11-710E1.1	RP11-710E1.1	0	4	n/a	n/a	5.04e-01	1.448
1100447	ENSG00000173269	55615	MMRN2	multimerin 2	79812	10	n/a	n/a	4.89e-01	1.447
280101439	ENSG00000257074	0	CTD-2518G19.1	CTD-2518G19.1	0	19	n/a	n/a	4.90e-01	1.447
1095954	ENSG00000147872	157124067	PLIN2	perilipin 2	100509484	9	n/a	n/a	4.88e-01	1.447
279903559	ENSG00000235734	0	HMGN1P36	high mobility group nucleosome binding domain 1 pseudogene 36	0	2	n/a	n/a	5.00e-01	1.447
279998510	ENSG00000248180	0	GAPDHP60	glyceraldehyde-3-phosphate dehydrogenase pseudogene 60	0	4	n/a	n/a	4.89e-01	1.447
1107667	ENSG00000230291	0	RP11-244J10.1	RP11-244J10.1	0	12	n/a	n/a	4.92e-01	1.447
279772504	ENSG00000224094	0	RP11-578F5.1	RP11-578F5.1	0	3	n/a	n/a	4.18e-01	1.447
280058518	ENSG00000253563	157121941	NKX2-1-AS1	NKX2-1 antisense RNA 1 (non-protein coding)	100506237	14	n/a	n/a	5.00e-01	1.447
1103517	ENSG00000188290	37072	HES4	hairy and enhancer of split 4 (Drosophila)	57801	1	n/a	n/a	4.48e-01	1.447
1108228	ENSG00000233822	8283	HIST1H2BN	histone cluster 1, H2bn	8341	6	n/a	n/a	4.96e-01	1.447
1091518	ENSG00000116774	36223	OLFML3	olfactomedin-like 3	56944	1	n/a	n/a	4.23e-01	1.447
279995367	ENSG00000247330	0	AL355999.1	AL355999.1	0	1	n/a	n/a	5.49e-01	1.446
1102950	ENSG00000185920	5695	PTCH1	patched 1	5727	9	n/a	n/a	4.96e-01	1.446
279840858	ENSG00000230183	0	RP11-81G24.1	RP11-81G24.1	0	15	n/a	n/a	4.89e-01	1.446
1099575	ENSG00000169515	58203	CCDC8	coiled-coil domain containing 8	83987	19	n/a	n/a	4.87e-01	1.446
1109164	ENSG00000244734	3026	HBB	hemoglobin, beta	3043	11	n/a	n/a	4.93e-01	1.446
279915726	ENSG00000236886	0	AC007563.5	AC007563.5	0	2	n/a	n/a	4.18e-01	1.446
279719500	ENSG00000213137	0	ARF1P2	ADP-ribosylation factor 1 pseudogene 2	0	12	n/a	n/a	4.59e-01	1.445
1101115	ENSG00000176890	7255	TYMS	thymidylate synthetase	7298	18	n/a	n/a	4.88e-01	1.445
1101068	ENSG00000176619	59014	LMNB2	lamin B2	84823	19	n/a	n/a	4.87e-01	1.445
279875213	ENSG00000233211	0	GRPEL2P1	GrpE-like 2, mitochondrial (E. coli) pseudogene 1	0	13	n/a	n/a	5.47e-01	1.444
279913965	ENSG00000236739	0	RP11-370B11.1	RP11-370B11.1	0	9	n/a	n/a	7.17e-01	1.444
1090819	ENSG00000111665	57705	CDCA3	cell division cycle associated 3	83461	12	n/a	n/a	4.94e-01	1.444
1097504	ENSG00000160949	4765	TONSL	tonsoku-like, DNA repair protein	4796	8	n/a	n/a	4.90e-01	1.444
1101970	ENSG00000181826	1002216	RELL1	RELT-like 1	768211	4	n/a	n/a	5.01e-01	1.444
279747033	ENSG00000217889	0	RP11-66N11.5	RP11-66N11.5	0	X	n/a	n/a	4.09e-01	1.444
1096070	ENSG00000148841	59606	ITPRIP	inositol 1,4,5-trisphosphate receptor interacting protein	85450	10	n/a	n/a	4.88e-01	1.443
279966459	ENSG00000242481	0	AL592546.1	AL592546.1	0	10	n/a	n/a	4.20e-01	1.443
1097985	ENSG00000163516	34428	ANKZF1	ankyrin repeat and zinc finger domain containing 1	55139	2	n/a	n/a	4.77e-01	1.443
279955353	ENSG00000241279	0	AC110615.1	AC110615.1	0	4	n/a	n/a	4.86e-01	1.443
1091185	ENSG00000114439	36266	BBX	bobby sox homolog (Drosophila)	56987	3	n/a	n/a	4.87e-01	1.443
279979009	ENSG00000243781	0	RP11-193H5.2	RP11-193H5.2	0	1	n/a	n/a	5.00e-01	1.443
1090158	ENSG00000106211	3295	HSPB1	heat shock 27kDa protein 1	3315	7	n/a	n/a	4.90e-01	1.442
1087436	ENSG00000040275	34197	CCDC99	coiled-coil domain containing 99	54908	5	n/a	n/a	4.52e-01	1.442
1102796	ENSG00000185262	94136	FAM100B	family with sequence similarity 100, member B	283991	17	n/a	n/a	4.99e-01	1.442
279812957	ENSG00000227638	0	HNRNPA1P14	heterogeneous nuclear ribonucleoprotein A1 pseudogene 14	0	9	n/a	n/a	4.86e-01	1.442
1100110	ENSG00000171793	1492	CTPS	CTP synthase	1503	1	n/a	n/a	4.34e-01	1.442
1105982	ENSG00000214078	8825	CPNE1	copine I	8904	20	n/a	n/a	6.97e-01	1.442
280080402	ENSG00000255063	0	RP11-718B12.1	RP11-718B12.1	0	11	n/a	n/a	4.99e-01	1.442
279831793	ENSG00000229344	0	RP5-857K21.7	RP5-857K21.7	0	1	n/a	n/a	4.93e-01	1.442
1091789	ENSG00000119326	8656	CTNNAL1	catenin (cadherin-associated protein), alpha-like 1	8727	9	n/a	n/a	4.89e-01	1.442
279925813	ENSG00000237749	0	RP3-423B22.5	RP3-423B22.5	0	1	n/a	n/a	4.13e-01	1.441
280070669	ENSG00000254422	0	RP11-864G5.3	RP11-864G5.3	0	11	n/a	n/a	4.88e-01	1.441
1103976	ENSG00000196532	8294	HIST1H3C	histone cluster 1, H3c	8352	6	n/a	n/a	4.89e-01	1.441
1091762	ENSG00000118971	889	CCND2	cyclin D2	894	12	n/a	n/a	4.88e-01	1.441
1102673	ENSG00000184825	59422	HIST1H2AH	histone cluster 1, H2ah	85235	6	n/a	n/a	4.85e-01	1.440
279998207	ENSG00000248161	0	RP11-499E18.1	RP11-499E18.1	0	4	n/a	n/a	4.94e-01	1.440
279884280	ENSG00000233994	0	GDI2P2	GDP dissociation inhibitor 2 pseudogene 2	0	1	n/a	n/a	4.75e-01	1.440
1095457	ENSG00000144136	6538	SLC20A1	solute carrier family 20 (phosphate transporter), member 1	6574	2	n/a	n/a	4.47e-01	1.440
280129123	ENSG00000259220	0	RP11-702L15.2	Uncharacterized protein	0	15	n/a	n/a	4.89e-01	1.440
1101238	ENSG00000177469	94186	PTRF	polymerase I and transcript release factor	284119	17	n/a	n/a	4.13e-01	1.440
1097393	ENSG00000160211	2523	G6PD	glucose-6-phosphate dehydrogenase	2539	X	n/a	n/a	4.52e-01	1.440
1099024	ENSG00000167291	79052	TBC1D16	TBC1 domain family, member 16	125058	17	n/a	n/a	4.89e-01	1.439
280069356	ENSG00000254332	0	GS1-44D20.1	GS1-44D20.1	0	8	n/a	n/a	4.86e-01	1.439
1103334	ENSG00000187605	83567	TET3	tet methylcytosine dioxygenase 3	200424	2	n/a	n/a	4.89e-01	1.439
279865633	ENSG00000232380	0	ZDHHC20P4	zinc finger, DHHC-type containing 20 pseudogene 4	0	13	n/a	n/a	4.87e-01	1.438
279959459	ENSG00000241723	0	RP11-113A11.1	RP11-113A11.1	0	3	n/a	n/a	4.94e-01	1.438
1087128	ENSG00000010379	6504	SLC6A13	solute carrier family 6 (neurotransmitter transporter, GABA), member 13	6540	12	n/a	n/a	5.00e-01	1.438
1089295	ENSG00000100941	5379	PNN	pinin, desmosome associated protein	5411	14	n/a	n/a	4.86e-01	1.437
1095694	ENSG00000145901	10172	TNIP1	TNFAIP3 interacting protein 1	10318	5	n/a	n/a	4.71e-01	1.437
279817763	ENSG00000228088	0	RP11-119F7.4	RP11-119F7.4	0	10	n/a	n/a	4.13e-01	1.437
1097079	ENSG00000157764	669	BRAF	v-raf murine sarcoma viral oncogene homolog B1	673	7	n/a	n/a	4.91e-01	1.437
280031141	ENSG00000250838	0	RP11-501C14.5	RP11-501C14.5	0	17	n/a	n/a	6.14e-01	1.437
1094781	ENSG00000139641	23099	ESYT1	extended synaptotagmin-like protein 1	23344	12	n/a	n/a	4.95e-01	1.436
1090751	ENSG00000111203	157123479	ITFG2	integrin alpha FG-GAP repeat containing 2	100507424	12	n/a	n/a	4.86e-01	1.436
1101624	ENSG00000179776	998	CDH5	cadherin 5, type 2 (vascular endothelium)	1003	16	n/a	n/a	4.87e-01	1.436
1098869	ENSG00000166689	80341	PLEKHA7	pleckstrin homology domain containing, family A member 7	144100	11	n/a	n/a	4.89e-01	1.436
1091368	ENSG00000115677	3052	HDLBP	high density lipoprotein binding protein	3069	2	n/a	n/a	4.99e-01	1.435
1101529	ENSG00000179104	81467	TMTC2	transmembrane and tetratricopeptide repeat containing 2	160335	12	n/a	n/a	5.13e-01	1.435
280123646	ENSG00000258907	0	RP11-644F5.15	RP11-644F5.15	0	12	n/a	n/a	4.11e-01	1.434
1093125	ENSG00000130164	3924	LDLR	low density lipoprotein receptor	3949	19	n/a	n/a	4.89e-01	1.434
279724247	ENSG00000213713	0	PIGCP1	phosphatidylinositol glycan anchor biosynthesis, class C, pseudogene 1	0	11	n/a	n/a	4.98e-01	1.434
279736905	ENSG00000215093	0	EEF1A1P29	eukaryotic translation elongation factor 1 alpha 1 pseudogene 29	0	X	n/a	n/a	4.97e-01	1.434
1088881	ENSG00000094631	9869	HDAC6	histone deacetylase 6	10013	X	n/a	n/a	5.03e-01	1.433
1088211	ENSG00000076108	11016	BAZ2A	bromodomain adjacent to zinc finger domain, 2A	11176	12	n/a	n/a	4.86e-01	1.433
279893514	ENSG00000234811	0	RP11-241I20.5	RP11-241I20.5	0	10	n/a	n/a	4.97e-01	1.433
279874817	ENSG00000233158	0	AC097374.5	AC097374.5	0	2	n/a	n/a	4.18e-01	1.432
1104052	ENSG00000196747	8271	HIST1H2AI	histone cluster 1, H2ai	8329	6	n/a	n/a	4.99e-01	1.432
1092850	ENSG00000127589	0	TUBBP1	tubulin, beta pseudogene 1	0	8	n/a	n/a	4.55e-01	1.432
1097949	ENSG00000163399	473	ATP1A1	ATPase, Na+/K+ transporting, alpha 1 polypeptide	476	1	n/a	n/a	4.89e-01	1.432
279939141	ENSG00000239335	0	RP11-745O10.2	RP11-745O10.2	0	12	n/a	n/a	7.74e-01	1.431
279930338	ENSG00000238116	0	RP3-347M6.2	RP3-347M6.2	0	X	n/a	n/a	4.89e-01	1.431
1091570	ENSG00000117139	10607	KDM5B	lysine (K)-specific demethylase 5B	10765	1	n/a	n/a	4.73e-01	1.431
279770719	ENSG00000224014	0	RP11-488L18.6	RP11-488L18.6	0	1	n/a	n/a	4.87e-01	1.431
279854596	ENSG00000231397	0	AC004941.5	AC004941.5	0	7	n/a	n/a	4.48e-01	1.430
1101633	ENSG00000179833	9648	SERTAD2	SERTA domain containing 2	9792	2	n/a	n/a	4.89e-01	1.430
280133333	ENSG00000259460	0	RP11-128A17.1	RP11-128A17.1	0	15	n/a	n/a	4.92e-01	1.430
1091554	ENSG00000117000	5986	RLF	rearranged L-myc fusion	6018	1	n/a	n/a	4.87e-01	1.430
1093486	ENSG00000132383	6085	RPA1	replication protein A1, 70kDa	6117	17	n/a	n/a	4.87e-01	1.429
1100596	ENSG00000174059	942	CD34	CD34 molecule	947	1	n/a	n/a	4.94e-01	1.429
1092873	ENSG00000127946	3074	HIP1	huntingtin interacting protein 1	3092	7	n/a	n/a	4.97e-01	1.429
279978712	ENSG00000243746	0	EEF1A1P10	eukaryotic translation elongation factor 1 alpha 1 pseudogene 10	0	7	n/a	n/a	4.99e-01	1.428
279917486	ENSG00000237036	0	ZEB1-AS1	ZEB1 antisense RNA 1 (non-protein coding)	0	10	n/a	n/a	4.97e-01	1.428
1090313	ENSG00000107554	23023	DNMBP	dynamin binding protein	23268	10	n/a	n/a	4.11e-01	1.428
279507446	ENSG00000181201	0	HIST3H2BA	histone cluster 3, H2ba, pseudogene	0	1	n/a	n/a	6.92e-01	1.428
1090544	ENSG00000109193	6743	SULT1E1	sulfotransferase family 1E, estrogen-preferring, member 1	6783	4	n/a	n/a	4.29e-01	1.428
280006830	ENSG00000248854	0	RP11-175M2.2	RP11-175M2.2	0	5	n/a	n/a	4.86e-01	1.427
1095901	ENSG00000147454	30793	SLC25A37	solute carrier family 25, member 37	51312	8	n/a	n/a	4.89e-01	1.427
279729788	ENSG00000214322	0	CBX1P2	chromobox homolog 1 pseudogene 2	0	X	n/a	n/a	4.93e-01	1.427
279914856	ENSG00000236813	0	BTF3P8	basic transcription factor 3 pseudogene 8	0	X	n/a	n/a	4.18e-01	1.427
1088872	ENSG00000093009	8260	CDC45	cell division cycle 45 homolog (S. cerevisiae)	8318	22	n/a	n/a	4.88e-01	1.427
1094453	ENSG00000137807	9353	KIF23	kinesin family member 23	9493	15	n/a	n/a	4.88e-01	1.426
279951564	ENSG00000240787	0	RP11-615J4.4	RP11-615J4.4	0	3	n/a	n/a	4.99e-01	1.426
1090811	ENSG00000111640	2581	GAPDH	glyceraldehyde-3-phosphate dehydrogenase	2597	12	n/a	n/a	4.87e-01	1.426
280022928	ENSG00000250182	0	CTD-2165H16.1	CTD-2165H16.1	0	5	n/a	n/a	4.12e-01	1.425
1088824	ENSG00000091879	282	ANGPT2	angiopoietin 2	285	8	n/a	n/a	4.87e-01	1.425
279706635	ENSG00000207262	0	SNORD57	Small nucleolar RNA SNORD57	0	20	n/a	n/a	4.88e-01	1.425
279800887	ENSG00000226572	0	SNORD57	small nucleolar RNA, C/D box 57	0	20	n/a	n/a	4.88e-01	1.425
1104123	ENSG00000196966	8295	HIST1H3E	histone cluster 1, H3e	8353	6	n/a	n/a	4.89e-01	1.425
1096513	ENSG00000152767	10015	FARP1	FERM, RhoGEF (ARHGEF) and pleckstrin domain protein 1 (chondrocyte-derived)	10160	13	n/a	n/a	5.23e-01	1.424
1087065	ENSG00000008083	3695	JARID2	jumonji, AT rich interactive domain 2	3720	6	n/a	n/a	6.64e-01	1.424
279766588	ENSG00000223650	0	UHRF2P1	ubiquitin-like with PHD and ring finger domains 2 pseudogene 1	0	X	n/a	n/a	4.89e-01	1.424
1087634	ENSG00000056487	76622	PHF21B	PHD finger protein 21B	112885	22	n/a	n/a	4.89e-01	1.424
1105246	ENSG00000204682	124909	C10orf114	chromosome 10 open reading frame 114	399726	10	n/a	n/a	4.86e-01	1.424
1093400	ENSG00000131759	5882	RARA	retinoic acid receptor, alpha	5914	17	n/a	n/a	4.87e-01	1.424
1096451	ENSG00000152284	57683	TCF7L1	transcription factor 7-like 1 (T-cell specific, HMG-box)	83439	2	n/a	n/a	4.90e-01	1.423
279965886	ENSG00000242396	0	RP11-67L3.5	RP11-67L3.5	0	1	n/a	n/a	4.61e-01	1.423
279895819	ENSG00000235008	0	RP3-497J21.1	RP3-497J21.1	0	6	n/a	n/a	5.03e-01	1.423
280014840	ENSG00000249565	0	RP11-721G13.1	RP11-721G13.1	0	4	n/a	n/a	4.87e-01	1.423
279866978	ENSG00000232499	0	RP11-512F24.1	RP11-512F24.1	0	1	n/a	n/a	5.06e-01	1.422
279729781	ENSG00000214321	0	CBX1P4	chromobox homolog 1 pseudogene 4	0	X	n/a	n/a	4.90e-01	1.422
1087152	ENSG00000011243	26738	AKAP8L	A kinase (PRKA) anchor protein 8-like	26993	19	n/a	n/a	4.92e-01	1.422
1087056	ENSG00000007866	6963	TEAD3	TEA domain family member 3	7005	6	n/a	n/a	4.95e-01	1.422
1090265	ENSG00000106991	2007	ENG	endoglin	2022	9	n/a	n/a	4.94e-01	1.422
280092442	ENSG00000256041	0	RP11-959F10.4	RP11-959F10.4	0	11	n/a	n/a	4.85e-01	1.422
1091683	ENSG00000118193	9784	KIF14	kinesin family member 14	9928	1	n/a	n/a	4.97e-01	1.421
1089241	ENSG00000100626	36725	GALNTL1	UDP-N-acetyl-alpha-D-galactosamine:polypeptide N-acetylgalactosaminyltransferase-like 1	57452	14	n/a	n/a	5.05e-01	1.421
279940860	ENSG00000239530	0	AC114498.1	AC114498.1	0	1	n/a	n/a	4.88e-01	1.421
279885692	ENSG00000234136	0	AC055764.1	AC055764.1	0	3	n/a	n/a	7.40e-01	1.421
1092651	ENSG00000125871	60204	C20orf72	chromosome 20 open reading frame 72	92667	20	n/a	n/a	4.86e-01	1.421
280014032	ENSG00000249489	0	GAPDHP70	glyceraldehyde 3 phosphate dehydrogenase pseudogene 70	0	11	n/a	n/a	4.97e-01	1.421
279725955	ENSG00000213938	0	SEPHS1P6	selenophosphate synthetase 1 pseudogene 6	0	2	n/a	n/a	4.93e-01	1.421
280040044	ENSG00000251537	0	RP11-385D13.1	CMT1A duplicated region transcript 1 protein	0	17	n/a	n/a	5.01e-01	1.421
279859370	ENSG00000231822	0	AC019097.7	AC019097.7	0	2	n/a	n/a	4.96e-01	1.421
1089569	ENSG00000102572	8369	STK24	serine/threonine kinase 24	8428	13	n/a	n/a	4.98e-01	1.420
1092603	ENSG00000125733	9188	TRIP10	thyroid hormone receptor interactor 10	9322	19	n/a	n/a	4.89e-01	1.420
1090070	ENSG00000105722	2062	ERF	Ets2 repressor factor	2077	19	n/a	n/a	4.90e-01	1.419
1104492	ENSG00000198056	5525	PRIM1	primase, DNA, polypeptide 1 (49kDa)	5557	12	n/a	n/a	5.05e-01	1.419
279723599	ENSG00000213642	0	RP11-561N12.5	RP11-561N12.5	0	7	n/a	n/a	4.95e-01	1.418
1097387	ENSG00000160200	871	CBS	cystathionine-beta-synthase	875	21	n/a	n/a	4.88e-01	1.418
1097366	ENSG00000160097	90081	FNDC5	fibronectin type III domain containing 5	252995	1	n/a	n/a	4.98e-01	1.418
279705144	ENSG00000207008	0	SNORA54	small nucleolar RNA, H/ACA box 54	0	11	n/a	n/a	4.15e-01	1.418
279962419	ENSG00000242041	0	RP11-70F11.2	RP11-70F11.2	0	12	n/a	n/a	4.21e-01	1.418
1097498	ENSG00000160888	9449	IER2	immediate early response 2	9592	19	n/a	n/a	4.55e-01	1.418
279711783	ENSG00000211553	0	AC118278.1	AC118278.1	0	4	n/a	n/a	5.04e-01	1.417
1088151	ENSG00000074800	2008	ENO1	enolase 1, (alpha)	2023	1	n/a	n/a	5.00e-01	1.417
280018615	ENSG00000249855	0	RP11-159F24.4	RP11-159F24.4	0	5	n/a	n/a	4.15e-01	1.417
1104442	ENSG00000197932	8210	F8A1	coagulation factor VIII-associated 1	8263	X	n/a	n/a	4.45e-01	1.417
1088889	ENSG00000094916	23223	CBX5	chromobox homolog 5	23468	12	n/a	n/a	4.53e-01	1.416
1089551	ENSG00000102384	2475	CENPI	centromere protein I	2491	X	n/a	n/a	4.94e-01	1.416
279789652	ENSG00000225602	157129245	MTOR-AS1	MTOR antisense RNA 1 (non-protein coding)	100873935	1	n/a	n/a	5.58e-01	1.416
1100456	ENSG00000173320	36256	STOX2	storkhead box 2	56977	4	n/a	n/a	4.96e-01	1.416
1087331	ENSG00000027075	5551	PRKCH	protein kinase C, eta	5583	14	n/a	n/a	4.15e-01	1.415
279874416	ENSG00000233125	0	ACTBP12	actin, beta pseudogene 12	0	1	n/a	n/a	4.86e-01	1.415
1087535	ENSG00000049540	1991	ELN	elastin	2006	7	n/a	n/a	4.89e-01	1.415
1089856	ENSG00000104824	3171	HNRNPL	heterogeneous nuclear ribonucleoprotein L	3191	19	n/a	n/a	4.94e-01	1.415
1096072	ENSG00000148843	22739	PDCD11	programmed cell death 11	22984	10	n/a	n/a	4.99e-01	1.415
1087212	ENSG00000014138	23402	POLA2	polymerase (DNA directed), alpha 2 (70kD subunit)	23649	11	n/a	n/a	4.88e-01	1.415
1089994	ENSG00000105427	58719	CNFN	cornifelin	84518	19	n/a	n/a	4.94e-01	1.414
280097361	ENSG00000256616	0	AP002414.1	AP002414.1	0	18	n/a	n/a	4.87e-01	1.413
280104701	ENSG00000257379	0	RP11-793H13.8	RP11-793H13.8	0	12	n/a	n/a	4.93e-01	1.413
1103538	ENSG00000188375	133313	H3F3C	H3 histone, family 3C	440093	12	n/a	n/a	4.88e-01	1.413
1105978	ENSG00000214050	81297	FBXO16	F-box protein 16	157574	8	n/a	n/a	5.03e-01	1.413
1104904	ENSG00000203760	122200	CENPW	centromere protein W	387103	6	n/a	n/a	4.94e-01	1.413
1096841	ENSG00000155760	8266	FZD7	frizzled family receptor 7	8324	2	n/a	n/a	4.93e-01	1.413
279999257	ENSG00000248254	0	AC092597.3	AC092597.3	0	4	n/a	n/a	4.86e-01	1.412
279835459	ENSG00000229691	0	RP11-21N7.2	RP11-21N7.2	0	1	n/a	n/a	4.88e-01	1.412
1097247	ENSG00000159140	6611	SON	SON DNA binding protein	6651	21	n/a	n/a	4.88e-01	1.412
280021768	ENSG00000250076	0	RP11-141P6.1	RP11-141P6.1	0	4	n/a	n/a	4.97e-01	1.412
279976282	ENSG00000243547	0	HNRNPKP4	heterogeneous nuclear ribonucleoprotein K pseudogene 4	0	3	n/a	n/a	5.03e-01	1.412
1096186	ENSG00000149782	5299	PLCB3	phospholipase C, beta 3 (phosphatidylinositol-specific)	5331	11	n/a	n/a	4.90e-01	1.411
1097154	ENSG00000158402	990	CDC25C	cell division cycle 25 homolog C (S. pombe)	995	5	n/a	n/a	4.90e-01	1.411
280124710	ENSG00000258964	0	RP11-618G20.1	RP11-618G20.1	0	14	n/a	n/a	5.04e-01	1.411
279749507	ENSG00000219559	0	RP11-346C16.4	RP11-346C16.4	0	6	n/a	n/a	4.99e-01	1.411
280036255	ENSG00000251254	0	GTF2F2P1	general transcription factor IIF, polypeptide 2 pseudogene 1	0	4	n/a	n/a	4.99e-01	1.410
1102633	ENSG00000184634	9824	MED12	mediator complex subunit 12	9968	X	n/a	n/a	4.90e-01	1.410
1093021	ENSG00000129173	55536	E2F8	E2F transcription factor 8	79733	11	n/a	n/a	4.91e-01	1.410
1094148	ENSG00000136193	9661	SCRN1	secernin 1	9805	7	n/a	n/a	4.35e-01	1.410
1099242	ENSG00000168078	35160	PBK	PDZ binding kinase	55872	8	n/a	n/a	4.90e-01	1.410
280001676	ENSG00000248439	0	RP11-402J6.2	RP11-402J6.2	0	4	n/a	n/a	5.08e-01	1.409
1106008	ENSG00000214182	0	PTMAP5	prothymosin, alpha pseudogene 5	0	13	n/a	n/a	4.22e-01	1.409
280081033	ENSG00000255103	151558	KIAA0754	KIAA0754	643314	1	n/a	n/a	4.88e-01	1.409
279902612	ENSG00000235652	0	RP11-545I5.3	RP11-545I5.3	0	6	n/a	n/a	4.86e-01	1.409
279858733	ENSG00000231764	0	DLX6-AS1	DLX6 antisense RNA 1 (non-protein coding)	0	7	n/a	n/a	5.04e-01	1.409
1095311	ENSG00000143379	9725	SETDB1	SET domain, bifurcated 1	9869	1	n/a	n/a	5.03e-01	1.409
1090178	ENSG00000106333	5086	PCOLCE	procollagen C-endopeptidase enhancer	5118	7	n/a	n/a	4.11e-01	1.409
280045119	ENSG00000252099	0	U1	U1 spliceosomal RNA	0	1	n/a	n/a	4.97e-01	1.409
1098070	ENSG00000163737	5164	PF4	platelet factor 4	5196	4	n/a	n/a	4.97e-01	1.409
1091337	ENSG00000115507	4981	OTX1	orthodenticle homeobox 1	5013	2	n/a	n/a	5.01e-01	1.409
1107328	ENSG00000228071	0	CTA-481E9.1	CTA-481E9.1	0	16	n/a	n/a	4.89e-01	1.408
1098697	ENSG00000166016	25590	ABTB2	ankyrin repeat and BTB (POZ) domain containing 2	25841	11	n/a	n/a	4.11e-01	1.408
1088902	ENSG00000095319	23266	NUP188	nucleoporin 188kDa	23511	9	n/a	n/a	4.94e-01	1.408
1095915	ENSG00000147536	58506	GINS4	GINS complex subunit 4 (Sld5 homolog)	84296	8	n/a	n/a	4.97e-01	1.408
1088756	ENSG00000090447	6981	TFAP4	transcription factor AP-4 (activating enhancer binding protein 4)	7023	16	n/a	n/a	5.01e-01	1.408
1103833	ENSG00000196154	6242	S100A4	S100 calcium binding protein A4	6275	1	n/a	n/a	4.98e-01	1.408
280047513	ENSG00000252447	0	snoU13	Small nucleolar RNA U13	0	11	n/a	n/a	4.86e-01	1.408
1089089	ENSG00000100162	54859	CENPM	centromere protein M	79019	22	n/a	n/a	4.94e-01	1.408
279860462	ENSG00000231903	0	AC079354.5	AC079354.5	0	2	n/a	n/a	4.10e-01	1.408
1094074	ENSG00000135862	3890	LAMC1	laminin, gamma 1 (formerly LAMB2)	3915	1	n/a	n/a	4.56e-01	1.407
279778713	ENSG00000224623	0	RP11-247I13.8	RP11-247I13.8	0	22	n/a	n/a	4.60e-01	1.407
279880241	ENSG00000233639	0	AC018730.1	AC018730.1	0	2	n/a	n/a	4.98e-01	1.407
280093419	ENSG00000256143	0	Z95704.3	Z95704.3	0	4	n/a	n/a	4.88e-01	1.407
279749692	ENSG00000219642	0	BMPR1APS1	bone morphogenetic protein receptor, type IA pseudogene 1	0	6	n/a	n/a	4.87e-01	1.407
1102005	ENSG00000182022	30844	CHST15	carbohydrate (N-acetylgalactosamine 4-sulfate 6-O) sulfotransferase 15	51363	10	n/a	n/a	5.31e-01	1.407
279500265	ENSG00000180139	1016113	RP11-399O19.5	RP11-399O19.5	100132116	10	n/a	n/a	5.01e-01	1.407
279806421	ENSG00000227033	0	AC105461.1	AC105461.1	0	2	n/a	n/a	4.93e-01	1.406
279852262	ENSG00000231198	0	AC004987.10	AC004987.10	0	7	n/a	n/a	4.90e-01	1.406
279670680	ENSG00000203688	0	RP11-351J23.1	RP11-351J23.1	0	6	n/a	n/a	4.10e-01	1.406
1098125	ENSG00000163913	35053	IFT122	intraflagellar transport 122 homolog (Chlamydomonas)	55764	3	n/a	n/a	4.97e-01	1.406
1095289	ENSG00000143318	840	CASQ1	calsequestrin 1 (fast-twitch, skeletal muscle)	844	1	n/a	n/a	4.90e-01	1.406
1100316	ENSG00000172660	8097	TAF15	TAF15 RNA polymerase II, TATA box binding protein (TBP)-associated factor, 68kDa	8148	17	n/a	n/a	4.92e-01	1.406
279972630	ENSG00000243172	0	AP003035.1	AP003035.1	0	11	n/a	n/a	5.00e-01	1.406
280010734	ENSG00000249207	0	RP11-360F5.1	RP11-360F5.1	0	4	n/a	n/a	4.62e-01	1.406
279721681	ENSG00000213391	0	RP11-66N11.6	RP11-66N11.6	0	X	n/a	n/a	4.31e-01	1.406
1088544	ENSG00000085741	7438	WNT11	wingless-type MMTV integration site family, member 11	7481	11	n/a	n/a	4.13e-01	1.406
279732919	ENSG00000214748	0	RP11-332E4.1	RP11-332E4.1	0	X	n/a	n/a	4.28e-01	1.405
280122233	ENSG00000258825	0	AL133168.3	AL133168.3	0	14	n/a	n/a	4.89e-01	1.405
280025465	ENSG00000250377	0	CTC-467M3.3	CTC-467M3.3	0	5	n/a	n/a	4.87e-01	1.405
1088944	ENSG00000096696	1820	DSP	desmoplakin	1832	6	n/a	n/a	4.88e-01	1.405
1088071	ENSG00000072571	3141	HMMR	hyaluronan-mediated motility receptor (RHAMM)	3161	5	n/a	n/a	4.89e-01	1.405
280073014	ENSG00000254598	93844	CSNK2A1P	casein kinase 2, alpha 1 polypeptide pseudogene	283106	11	n/a	n/a	5.22e-01	1.405
279785214	ENSG00000225215	0	SMARCE1P1	SWI/SNF related, matrix associated, actin dependent regulator of chromatin, subfamily e, member 1 pseudogene 1	0	11	n/a	n/a	4.86e-01	1.405
279907112	ENSG00000236090	0	LDHAP3	lactate dehydrogenase A pseudogene 3	0	2	n/a	n/a	4.72e-01	1.405
279812388	ENSG00000227581	0	RP13-140E4.1	RP13-140E4.1	0	X	n/a	n/a	4.89e-01	1.404
279809750	ENSG00000227325	0	AC021106.1	AC021106.1	0	4	n/a	n/a	5.01e-01	1.404
1109073	ENSG00000243244	10879	STON1	stonin 1	11037	2	n/a	n/a	4.16e-01	1.404
1087822	ENSG00000065882	22971	TBC1D1	TBC1 (tre-2/USP6, BUB2, cdc16) domain family, member 1	23216	4	n/a	n/a	5.04e-01	1.404
280071493	ENSG00000254489	0	RP5-1024C24.1	RP5-1024C24.1	0	11	n/a	n/a	6.99e-01	1.404
280126229	ENSG00000259051	0	RP11-736L22.1	RP11-736L22.1	0	14	n/a	n/a	5.03e-01	1.404
279706166	ENSG00000207181	0	SNORA14B	small nucleolar RNA, H/ACA box 14B	0	1	n/a	n/a	4.11e-01	1.403
1096141	ENSG00000149485	3967	FADS1	fatty acid desaturase 1	3992	11	n/a	n/a	5.02e-01	1.403
1103604	ENSG00000188643	79949	S100A16	S100 calcium binding protein A16	140576	1	n/a	n/a	4.87e-01	1.403
1094546	ENSG00000138182	9443	KIF20B	kinesin family member 20B	9585	10	n/a	n/a	4.89e-01	1.403
279724098	ENSG00000213693	0	RP11-613D13.2	RP11-613D13.2	0	11	n/a	n/a	4.95e-01	1.403
279709008	ENSG00000207707	1013216	MIR639	microRNA 639	693224	19	n/a	n/a	4.87e-01	1.403
279710870	ENSG00000209582	0	SNORA48	small nucleolar RNA, H/ACA box 48	0	17	n/a	n/a	4.39e-01	1.403
279776278	ENSG00000224411	0	RP11-1033A18.1	RP11-1033A18.1	0	11	n/a	n/a	4.49e-01	1.403
280086421	ENSG00000255448	0	RP1-59M18.2	RP1-59M18.2	0	11	n/a	n/a	4.94e-01	1.403
279760112	ENSG00000222489	0	SNORA79	Small nucleolar RNA SNORA79	0	14	n/a	n/a	4.98e-01	1.402
1104739	ENSG00000198793	2459	MTOR	mechanistic target of rapamycin (serine/threonine kinase)	2475	1	n/a	n/a	5.05e-01	1.402
279747931	ENSG00000218502	0	H2AFZP3	H2A histone family, member Z pseudogene 3	0	13	n/a	n/a	4.89e-01	1.402
279751883	ENSG00000221088	0	AP005264.1	AP005264.1	0	18	n/a	n/a	4.92e-01	1.402
1087109	ENSG00000009954	8911	BAZ1B	bromodomain adjacent to zinc finger domain, 1B	9031	7	n/a	n/a	4.97e-01	1.402
1086910	ENSG00000004399	22884	PLXND1	plexin D1	23129	3	n/a	n/a	5.01e-01	1.402
1089958	ENSG00000105287	25614	PRKD2	protein kinase D2	25865	19	n/a	n/a	4.97e-01	1.402
1097157	ENSG00000158417	9525	EIF5B	eukaryotic translation initiation factor 5B	9669	2	n/a	n/a	4.87e-01	1.402
1088032	ENSG00000071564	6889	TCF3	transcription factor 3 (E2A immunoglobulin enhancer binding factors E12/E47)	6929	19	n/a	n/a	4.89e-01	1.401
279729006	ENSG00000214222	0	TUBBP2	tubulin, beta pseudogene 2	0	13	n/a	n/a	4.18e-01	1.401
1098522	ENSG00000165304	9689	MELK	maternal embryonic leucine zipper kinase	9833	9	n/a	n/a	4.89e-01	1.400
279762569	ENSG00000223224	0	SNORD71	small nucleolar RNA, C/D box 71	0	16	n/a	n/a	4.70e-01	1.400
279955448	ENSG00000241293	0	PPATP1	phosphoribosyl pyrophosphate amidotransferase pseudogene 1	0	3	n/a	n/a	4.94e-01	1.400
279783207	ENSG00000225024	0	AC015977.5	AC015977.5	0	2	n/a	n/a	4.86e-01	1.400
1088555	ENSG00000085999	8378	RAD54L	RAD54-like (S. cerevisiae)	8438	1	n/a	n/a	4.88e-01	1.400
1090911	ENSG00000112182	37928	BACH2	BTB and CNC homology 1, basic leucine zipper transcription factor 2	60468	6	n/a	n/a	4.99e-01	1.400
279754207	ENSG00000221491	0	SNORA34	small nucleolar RNA, H/ACA box 34	0	12	n/a	n/a	4.99e-01	1.399
280082817	ENSG00000255201	0	RP11-350N15.4	RP11-350N15.4	0	8	n/a	n/a	4.96e-01	1.399
1105958	ENSG00000213985	0	AC078899.1	AC078899.1	0	19	n/a	n/a	5.03e-01	1.399
280023829	ENSG00000250254	10586	PTTG2	pituitary tumor-transforming 2	10744	4	n/a	n/a	5.00e-01	1.399
279573712	ENSG00000187534	0	AC007842.1	AC007842.1	0	19	n/a	n/a	4.89e-01	1.399
1109034	ENSG00000242265	22844	PEG10	paternally expressed 10	23089	7	n/a	n/a	4.90e-01	1.398
1090525	ENSG00000109084	27091	TMEM97	transmembrane protein 97	27346	17	n/a	n/a	4.87e-01	1.398
1087060	ENSG00000007944	28852	MYLIP	myosin regulatory light chain interacting protein	29116	6	n/a	n/a	4.29e-01	1.397
1101216	ENSG00000177374	3072	HIC1	hypermethylated in cancer 1	3090	17	n/a	n/a	4.08e-01	1.397
1089794	ENSG00000104368	5295	PLAT	plasminogen activator, tissue	5327	8	n/a	n/a	4.89e-01	1.397
1096098	ENSG00000149136	6709	SSRP1	structure specific recognition protein 1	6749	11	n/a	n/a	5.03e-01	1.397
1091481	ENSG00000116584	9057	ARHGEF2	Rho/Rac guanine nucleotide exchange factor (GEF) 2	9181	1	n/a	n/a	4.88e-01	1.396
280055426	ENSG00000253341	0	RP11-730G20.2	RP11-730G20.2	0	8	n/a	n/a	4.87e-01	1.396
1090597	ENSG00000109775	34614	UFSP2	UFM1-specific peptidase 2	55325	4	n/a	n/a	4.91e-01	1.396
279952538	ENSG00000240914	0	RPL15P2	ribosomal protein L15 pseudogene 2	0	14	n/a	n/a	4.99e-01	1.396
279971932	ENSG00000243092	0	AC140847.1	AC140847.1	0	12	n/a	n/a	4.93e-01	1.396
1101483	ENSG00000178921	5166	PFAS	phosphoribosylformylglycinamidine synthase	5198	17	n/a	n/a	4.97e-01	1.396
1094684	ENSG00000139083	2105	ETV6	ets variant 6	2120	12	n/a	n/a	4.89e-01	1.395
1102038	ENSG00000182175	36242	RGMA	RGM domain family, member A	56963	15	n/a	n/a	4.86e-01	1.395
279857829	ENSG00000231684	0	RP11-416K24.2	RP11-416K24.2	0	1	n/a	n/a	4.08e-01	1.395
1091448	ENSG00000116212	77672	LRRC42	leucine rich repeat containing 42	115353	1	n/a	n/a	4.92e-01	1.395
1091327	ENSG00000115457	3465	IGFBP2	insulin-like growth factor binding protein 2, 36kDa	3485	2	n/a	n/a	4.97e-01	1.395
1093827	ENSG00000134531	1997	EMP1	epithelial membrane protein 1	2012	12	n/a	n/a	4.88e-01	1.395
279486868	ENSG00000178162	0	AC140481.1	AC140481.1	0	2	n/a	n/a	4.98e-01	1.395
279984606	ENSG00000244359	0	AC092436.4	AC092436.4	0	4	n/a	n/a	5.04e-01	1.395
280119037	ENSG00000258648	0	RP11-159L20.1	RP11-159L20.1	0	14	n/a	n/a	4.88e-01	1.395
279579918	ENSG00000187984	79749	ANKRD19P	ankyrin repeat domain 19, pseudogene	138649	9	n/a	n/a	4.89e-01	1.395
1090981	ENSG00000112619	5929	PRPH2	peripherin 2 (retinal degeneration, slow)	5961	6	n/a	n/a	4.94e-01	1.395
1104227	ENSG00000197299	638	BLM	Bloom syndrome, RecQ helicase-like	641	15	n/a	n/a	4.87e-01	1.394
279809307	ENSG00000227279	0	AC015933.2	AC015933.2	0	18	n/a	n/a	4.87e-01	1.394
279721285	ENSG00000213370	0	RANP6	RAN, member RAS oncogene family pseudogene 6	0	4	n/a	n/a	4.88e-01	1.394
279969331	ENSG00000242797	0	GLYCTK-AS1	GLYCTK antisense RNA 1 (non-protein coding)	0	3	n/a	n/a	4.91e-01	1.394
1094339	ENSG00000137171	59827	KLC4	kinesin light chain 4	89953	6	n/a	n/a	5.04e-01	1.394
1103200	ENSG00000186918	35180	ZNF395	zinc finger protein 395	55893	8	n/a	n/a	4.86e-01	1.393
280012176	ENSG00000249331	0	Z83851.2	Z83851.2	0	22	n/a	n/a	5.02e-01	1.393
1091429	ENSG00000116127	7794	ALMS1	Alstrom syndrome 1	7840	2	n/a	n/a	4.08e-01	1.393
279938216	ENSG00000239223	0	RP11-173M1.1	RP11-173M1.1	0	17	n/a	n/a	4.16e-01	1.393
280104672	ENSG00000257376	0	RP11-328C8.2	RP11-328C8.2	0	12	n/a	n/a	5.00e-01	1.392
1089404	ENSG00000101412	1857	E2F1	E2F transcription factor 1	1869	20	n/a	n/a	4.11e-01	1.392
279742002	ENSG00000215692	0	AC114730.8	AC114730.8	0	2	n/a	n/a	5.15e-01	1.392
279985225	ENSG00000244428	0	AC006032.1	AC006032.1	0	Y	n/a	n/a	4.27e-01	1.392
279552129	ENSG00000185607	0	ACTBP7	actin, beta pseudogene 7	0	15	n/a	n/a	4.90e-01	1.392
279853735	ENSG00000231313	0	CLIC1P1	chloride intracellular channel 1 pseudogene 1	0	12	n/a	n/a	4.88e-01	1.391
1099753	ENSG00000170312	978	CDK1	cyclin-dependent kinase 1	983	10	n/a	n/a	5.00e-01	1.391
1095095	ENSG00000141736	2049	ERBB2	v-erb-b2 erythroblastic leukemia viral oncogene homolog 2, neuro/glioblastoma derived oncogene homolog (avian)	2064	17	n/a	n/a	4.89e-01	1.391
279705620	ENSG00000207093	1013498	SNORD116-8	small nucleolar RNA, C/D box 116-8	100033420	15	n/a	n/a	4.24e-01	1.391
279919402	ENSG00000237234	0	RP1-142L7.5	RP1-142L7.5	0	6	n/a	n/a	7.47e-01	1.391
1092775	ENSG00000126878	57786	AIF1L	allograft inflammatory factor 1-like	83543	9	n/a	n/a	4.90e-01	1.390
280034828	ENSG00000251143	0	RP11-849H4.4	RP11-849H4.4	0	11	n/a	n/a	4.88e-01	1.390
279948332	ENSG00000240414	0	AC114498.4	AC114498.4	0	1	n/a	n/a	4.99e-01	1.390
1090200	ENSG00000106462	2131	EZH2	enhancer of zeste homolog 2 (Drosophila)	2146	7	n/a	n/a	4.88e-01	1.390
1090126	ENSG00000106003	3930	LFNG	LFNG O-fucosylpeptide 3-beta-N-acetylglucosaminyltransferase	3955	7	n/a	n/a	4.88e-01	1.390
1089447	ENSG00000101680	94215	LAMA1	laminin, alpha 1	284217	18	n/a	n/a	4.90e-01	1.390
279704395	ENSG00000206874	9169	SNORD26	small nucleolar RNA, C/D box 26	9302	11	n/a	n/a	4.94e-01	1.390
1108284	ENSG00000234259	0	CTC-507E12.1	CTC-507E12.1	0	5	n/a	n/a	4.94e-01	1.390
1092093	ENSG00000121742	10646	GJB6	gap junction protein, beta 6, 30kDa	10804	13	n/a	n/a	4.13e-01	1.389
280116824	ENSG00000258518	0	AC112502.1	short stature homeobox protein 2 isoform c	0	3	n/a	n/a	4.99e-01	1.389
279475150	ENSG00000176728	34699	TTTY14	testis-specific transcript, Y-linked 14 (non-protein coding)	55410	Y	n/a	n/a	4.35e-01	1.389
1093034	ENSG00000129250	10591	KIF1C	kinesin family member 1C	10749	17	n/a	n/a	4.90e-01	1.389
279661291	ENSG00000200530	0	SNORD35B	small nucleolar RNA, C/D box 35B	0	19	n/a	n/a	5.00e-01	1.389
1095651	ENSG00000145649	2984	GZMA	granzyme A (granzyme 1, cytotoxic T-lymphocyte-associated serine esterase 3)	3001	5	n/a	n/a	4.46e-01	1.389
1094601	ENSG00000138587	34618	MNS1	meiosis-specific nuclear structural 1	55329	15	n/a	n/a	4.88e-01	1.388
279822489	ENSG00000228507	0	MRPS29P2	mitochondrial ribosomal protein S29 pseudogene 2	0	2	n/a	n/a	4.35e-01	1.388
279667948	ENSG00000202474	0	5S_rRNA	5S ribosomal RNA	0	9	n/a	n/a	4.89e-01	1.388
279878773	ENSG00000233503	0	RP11-288G3.2	RP11-288G3.2	0	6	n/a	n/a	4.85e-01	1.388
1087308	ENSG00000024422	29837	EHD2	EH-domain containing 2	30846	19	n/a	n/a	4.86e-01	1.388
279951266	ENSG00000240758	0	RP11-155G14.5	RP11-155G14.5	0	7	n/a	n/a	4.95e-01	1.387
1087565	ENSG00000051523	1524	CYBA	cytochrome b-245, alpha polypeptide	1535	16	n/a	n/a	4.15e-01	1.387
1100996	ENSG00000176225	25663	RTTN	rotatin	25914	18	n/a	n/a	4.89e-01	1.387
279847785	ENSG00000230793	0	SMARCE1P5	SWI/SNF related, matrix associated, actin dependent regulator of chromatin, subfamily e, member 1 pseudogene 5	0	13	n/a	n/a	4.90e-01	1.387
1088426	ENSG00000081913	22994	PHLPP1	PH domain and leucine rich repeat protein phosphatase 1	23239	18	n/a	n/a	4.17e-01	1.386
1096775	ENSG00000155052	79385	CNTNAP5	contactin associated protein-like 5	129684	2	n/a	n/a	4.86e-01	1.386
279956695	ENSG00000241429	0	EEF1A1P25	eukaryotic translation elongation factor 1 alpha 1 pseudogene 25	0	3	n/a	n/a	4.95e-01	1.386
279710856	ENSG00000209480	0	SNORD83B	small nucleolar RNA, C/D box 83B	0	22	n/a	n/a	4.20e-01	1.386
1089852	ENSG00000104812	2980	GYS1	glycogen synthase 1 (muscle)	2997	19	n/a	n/a	5.01e-01	1.386
1097275	ENSG00000159259	8157	CHAF1B	chromatin assembly factor 1, subunit B (p60)	8208	21	n/a	n/a	4.86e-01	1.386
279904342	ENSG00000235823	0	LINC00263	long intergenic non-protein coding RNA 263	0	10	n/a	n/a	5.01e-01	1.385
280108853	ENSG00000257800	0	RP11-287D1.1	RP11-287D1.1	0	2	n/a	n/a	4.95e-01	1.385
279768807	ENSG00000223822	0	EEF1A1P1	eukaryotic translation elongation factor 1 alpha 1 pseudogene	0	21	n/a	n/a	4.98e-01	1.385
1099817	ENSG00000170558	995	CDH2	cadherin 2, type 1, N-cadherin (neuronal)	1000	18	n/a	n/a	4.94e-01	1.384
1100058	ENSG00000171540	23195	OTP	orthopedia homeobox	23440	5	n/a	n/a	4.13e-01	1.384
1101909	ENSG00000181449	6617	SOX2	SRY (sex determining region Y)-box 2	6657	3	n/a	n/a	4.89e-01	1.383
279986127	ENSG00000244528	0	AC134873.1	AC134873.1	0	2	n/a	n/a	4.86e-01	1.383
279725962	ENSG00000213939	0	RP11-314A20.1	RP11-314A20.1	0	17	n/a	n/a	4.44e-01	1.383
1094736	ENSG00000139350	78841	NEDD1	neural precursor cell expressed, developmentally down-regulated 1	121441	12	n/a	n/a	5.00e-01	1.383
1099220	ENSG00000168003	6484	SLC3A2	solute carrier family 3 (activators of dibasic and neutral amino acid transport), member 2	6520	11	n/a	n/a	5.04e-01	1.383
279889543	ENSG00000234482	0	RP11-433J22.2	RP11-433J22.2	0	1	n/a	n/a	4.18e-01	1.383
279914981	ENSG00000236819	0	AC087393.1	AC087393.1	0	17	n/a	n/a	4.86e-01	1.382
1092968	ENSG00000128683	2555	GAD1	glutamate decarboxylase 1 (brain, 67kDa)	2571	2	n/a	n/a	4.88e-01	1.382
1094871	ENSG00000140332	7047	TLE3	transducin-like enhancer of split 3 (E(sp1) homolog, Drosophila)	7090	15	n/a	n/a	4.88e-01	1.382
1087812	ENSG00000065613	9604	SLK	STE20-like kinase	9748	10	n/a	n/a	4.56e-01	1.382
1095145	ENSG00000142227	1999	EMP3	epithelial membrane protein 3	2014	19	n/a	n/a	4.88e-01	1.382
280111036	ENSG00000258021	0	RP11-1100L3.4	RP11-1100L3.4	0	12	n/a	n/a	4.86e-01	1.382
1090822	ENSG00000111669	7124	TPI1	triosephosphate isomerase 1	7167	12	n/a	n/a	4.97e-01	1.382
1100176	ENSG00000172053	5827	QARS	glutaminyl-tRNA synthetase	5859	3	n/a	n/a	4.87e-01	1.382
1097155	ENSG00000158406	8307	HIST1H4H	histone cluster 1, H4h	8365	6	n/a	n/a	4.97e-01	1.382
279871067	ENSG00000232842	0	RP5-961K14.1	RP5-961K14.1	0	X	n/a	n/a	5.00e-01	1.382
1099067	ENSG00000167524	79036	AC005726.6	Uncharacterized serine/threonine-protein kinase SgK494	124923	17	n/a	n/a	4.96e-01	1.381
1093715	ENSG00000133884	5945	DPF2	D4, zinc and double PHD fingers family 2	5977	11	n/a	n/a	4.87e-01	1.381
1105148	ENSG00000204463	7871	BAG6	BCL2-associated athanogene 6	7917	6	n/a	n/a	5.08e-01	1.381
279887366	ENSG00000234283	0	RP11-495P10.6	RP11-495P10.6	0	1	n/a	n/a	4.90e-01	1.381
1102592	ENSG00000184445	9591	KNTC1	kinetochore associated 1	9735	12	n/a	n/a	4.99e-01	1.381
280112001	ENSG00000258114	0	CTA-109P11.4	CTA-109P11.4	0	10	n/a	n/a	4.98e-01	1.381
279890644	ENSG00000234577	0	RP3-398G3.3	RP3-398G3.3	0	6	n/a	n/a	4.09e-01	1.381
1103988	ENSG00000196565	3031	HBG2	hemoglobin, gamma G	3048	11	n/a	n/a	4.99e-01	1.380
1087879	ENSG00000067225	5283	PKM2	pyruvate kinase, muscle	5315	15	n/a	n/a	5.07e-01	1.380
279787023	ENSG00000225377	157123527	RP5-1103G7.4	RP5-1103G7.4	100507459	20	n/a	n/a	4.97e-01	1.380
1096068	ENSG00000148835	6837	TAF5	TAF5 RNA polymerase II, TATA box binding protein (TBP)-associated factor, 100kDa	6877	10	n/a	n/a	4.95e-01	1.380
279723315	ENSG00000213613	0	RP11-380G5.3	RP11-380G5.3	0	10	n/a	n/a	4.15e-01	1.380
279869665	ENSG00000232713	0	AC010733.5	AC010733.5	0	2	n/a	n/a	4.58e-01	1.380
279723829	ENSG00000213661	0	RP11-510I6.2	RP11-510I6.2	0	5	n/a	n/a	4.35e-01	1.379
279843596	ENSG00000230424	0	RP1-43E13.2	RP1-43E13.2	0	1	n/a	n/a	6.13e-01	1.379
280086927	ENSG00000255487	0	RP11-513D5.5	RP11-513D5.5	0	8	n/a	n/a	5.00e-01	1.379
279970816	ENSG00000242970	0	AC068522.4	AC068522.4	0	8	n/a	n/a	4.87e-01	1.378
280126422	ENSG00000259065	0	RP5-1021I20.1	RP5-1021I20.1	0	14	n/a	n/a	4.57e-01	1.378
1087603	ENSG00000054654	22979	SYNE2	spectrin repeat containing, nuclear envelope 2	23224	14	n/a	n/a	4.21e-01	1.378
279725976	ENSG00000213942	0	RP1-102E24.1	RP1-102E24.1	0	12	n/a	n/a	4.18e-01	1.377
1090448	ENSG00000108578	639	BLMH	bleomycin hydrolase	642	17	n/a	n/a	4.87e-01	1.377
279841139	ENSG00000230199	0	RP11-331N16.1	RP11-331N16.1	0	1	n/a	n/a	4.20e-01	1.377
280102763	ENSG00000257199	0	RP11-669B18.1	RP11-669B18.1	0	12	n/a	n/a	5.03e-01	1.377
1101162	ENSG00000177084	5394	POLE	polymerase (DNA directed), epsilon	5426	12	n/a	n/a	4.93e-01	1.376
1094772	ENSG00000139618	671	BRCA2	breast cancer 2, early onset	675	13	n/a	n/a	5.01e-01	1.376
279801201	ENSG00000226605	0	AC007098.1	AC007098.1	0	2	n/a	n/a	4.88e-01	1.376
279806882	ENSG00000227067	0	DPPA3P1	developmental pluripotency associated 3 pseudogene 1	0	X	n/a	n/a	4.90e-01	1.375
1103367	ENSG00000187720	55678	THSD4	thrombospondin, type I, domain containing 4	79875	15	n/a	n/a	4.11e-01	1.375
280053933	ENSG00000253237	0	RP11-775E10.1	RP11-775E10.1	0	8	n/a	n/a	4.08e-01	1.375
280098412	ENSG00000256737	0	RBBP4P5	retinoblastoma binding protein 4 pseudogene 5	0	14	n/a	n/a	4.85e-01	1.375
279875890	ENSG00000233266	0	HMGB1P31	high mobility group box 1 pseudogene 31	0	2	n/a	n/a	4.87e-01	1.375
279515786	ENSG00000182383	0	CTD-2503O16.2	CTD-2503O16.2	0	5	n/a	n/a	4.62e-01	1.375
279874254	ENSG00000233109	0	RP11-22C8.1	RP11-22C8.1	0	8	n/a	n/a	4.94e-01	1.375
279943535	ENSG00000239881	0	RPS27P25	ribosomal protein S27 pseudogene 25	0	12	n/a	n/a	4.93e-01	1.375
1092440	ENSG00000124491	2147	F13A1	coagulation factor XIII, A1 polypeptide	2162	6	n/a	n/a	5.00e-01	1.374
279887415	ENSG00000234286	0	AC006026.13	AC006026.13	0	7	n/a	n/a	4.13e-01	1.374
279989402	ENSG00000245205	0	RP11-841C19.6	RP11-841C19.6	0	12	n/a	n/a	4.98e-01	1.374
280012482	ENSG00000249353	0	RP11-65F13.1	RP11-65F13.1	0	5	n/a	n/a	4.86e-01	1.374
279978450	ENSG00000243721	0	RP11-472I20.1	RP11-472I20.1	0	11	n/a	n/a	4.91e-01	1.374
280032634	ENSG00000250966	0	RP11-402J6.3	RP11-402J6.3	0	4	n/a	n/a	4.94e-01	1.374
280106460	ENSG00000257545	1019728	RP11-144F15.1	Uncharacterized protein	100287944	12	n/a	n/a	4.97e-01	1.374
279784242	ENSG00000225127	0	LINC00237	long intergenic non-protein coding RNA 237	0	20	n/a	n/a	4.99e-01	1.374
1090669	ENSG00000110395	863	CBL	Cas-Br-M (murine) ecotropic retroviral transforming sequence	867	11	n/a	n/a	4.13e-01	1.374
279705452	ENSG00000207066	26545	SNORD50A	small nucleolar RNA, C/D box 50A	26799	6	n/a	n/a	4.13e-01	1.373
1092283	ENSG00000123374	1012	CDK2	cyclin-dependent kinase 2	1017	12	n/a	n/a	4.89e-01	1.373
279775326	ENSG00000224345	0	AKIRIN2-AS1	AKIRIN2 antisense RNA 1 (non-protein coding)	0	6	n/a	n/a	4.88e-01	1.373
1089879	ENSG00000104889	10388	RNASEH2A	ribonuclease H2, subunit A	10535	19	n/a	n/a	4.89e-01	1.373
1091779	ENSG00000119203	31172	CPSF3	cleavage and polyadenylation specific factor 3, 73kDa	51692	2	n/a	n/a	4.94e-01	1.372
279912548	ENSG00000236603	0	RANP1	RAN, member RAS oncogene family pseudogene 1	0	6	n/a	n/a	4.96e-01	1.372
1090582	ENSG00000109670	34583	FBXW7	F-box and WD repeat domain containing 7	55294	4	n/a	n/a	4.93e-01	1.372
1095455	ENSG00000144130	0	NT5DC4	5'-nucleotidase domain containing 4	0	2	n/a	n/a	4.88e-01	1.372
279870599	ENSG00000232794	0	RP11-33N11.1	RP11-33N11.1	0	X	n/a	n/a	4.87e-01	1.372
280126340	ENSG00000259059	0	RP11-103F13.3	RP11-103F13.3	0	14	n/a	n/a	4.74e-01	1.372
1108982	ENSG00000241343	6141	RPL36A	ribosomal protein L36a	6173	X	n/a	n/a	5.01e-01	1.372
1099743	ENSG00000170275	10344	CRTAP	cartilage associated protein	10491	3	n/a	n/a	4.85e-01	1.371
1104168	ENSG00000197102	1766	DYNC1H1	dynein, cytoplasmic 1, heavy chain 1	1778	14	n/a	n/a	4.89e-01	1.371
1091771	ENSG00000119042	23069	SATB2	SATB homeobox 2	23314	2	n/a	n/a	4.18e-01	1.371
1094492	ENSG00000137962	9275	ARHGAP29	Rho GTPase activating protein 29	9411	1	n/a	n/a	5.01e-01	1.371
1096111	ENSG00000149257	867	SERPINH1	serpin peptidase inhibitor, clade H (heat shock protein 47), member 1, (collagen binding protein 1)	871	11	n/a	n/a	4.95e-01	1.371
279472179	ENSG00000176243	0	CDV3P1	CDV3 homolog (mouse) pseudogene 1	0	3	n/a	n/a	4.86e-01	1.371
1102351	ENSG00000183508	34144	FAM46C	family with sequence similarity 46, member C	54855	1	n/a	n/a	4.98e-01	1.371
1100856	ENSG00000175467	8969	SART1	squamous cell carcinoma antigen recognized by T cells	9092	11	n/a	n/a	4.93e-01	1.370
279535078	ENSG00000184068	0	RP5-821D11.7	RP5-821D11.7	0	22	n/a	n/a	4.58e-01	1.370
1096405	ENSG00000151929	9390	BAG3	BCL2-associated athanogene 3	9531	10	n/a	n/a	4.90e-01	1.370
1094362	ENSG00000137273	2279	FOXF2	forkhead box F2	2295	6	n/a	n/a	4.94e-01	1.370
279731582	ENSG00000214593	0	RP11-65N13.6	RP11-65N13.6	0	9	n/a	n/a	4.18e-01	1.369
280133414	ENSG00000259468	0	RP11-1084A12.2	RP11-1084A12.2	0	15	n/a	n/a	4.90e-01	1.369
1100498	ENSG00000173546	1453	CSPG4	chondroitin sulfate proteoglycan 4	1464	15	n/a	n/a	4.51e-01	1.369
279982640	ENSG00000244193	0	RP11-379K17.5	RP11-379K17.5	0	3	n/a	n/a	4.90e-01	1.369
279894996	ENSG00000234936	0	AC010883.5	AC010883.5	0	2	n/a	n/a	4.85e-01	1.369
279786076	ENSG00000225284	0	AC018693.6	AC018693.6	0	2	n/a	n/a	4.56e-01	1.369
279718187	ENSG00000213018	0	AL590762.11	AL590762.11	0	X	n/a	n/a	4.92e-01	1.369
1101042	ENSG00000176444	1187	CLK2	CDC-like kinase 2	1196	1	n/a	n/a	4.94e-01	1.368
1093676	ENSG00000133574	34592	GIMAP4	GTPase, IMAP family member 4	55303	7	n/a	n/a	4.18e-01	1.368
279763946	ENSG00000223442	0	AC004041.2	AC004041.2	0	5	n/a	n/a	4.75e-01	1.368
1098734	ENSG00000166165	1143	CKB	creatine kinase, brain	1152	14	n/a	n/a	4.90e-01	1.368
1092823	ENSG00000127418	33139	FGFRL1	fibroblast growth factor receptor-like 1	53834	4	n/a	n/a	4.09e-01	1.368
1093058	ENSG00000129474	59152	JUB	jub, ajuba homolog (Xenopus laevis)	84962	14	n/a	n/a	4.87e-01	1.367
1096546	ENSG00000153046	9289	CDYL	chromodomain protein, Y-like	9425	6	n/a	n/a	4.85e-01	1.367
1103564	ENSG00000188486	2997	H2AFX	H2A histone family, member X	3014	11	n/a	n/a	4.98e-01	1.367
1109016	ENSG00000241973	5265	PI4KA	phosphatidylinositol 4-kinase, catalytic, alpha	5297	22	n/a	n/a	5.35e-01	1.367
279995141	ENSG00000247240	133471	AC012435.1	AC012435.1	440288	15	n/a	n/a	4.59e-01	1.367
279981623	ENSG00000244053	0	RPL13AP2	ribosomal protein L13a pseudogene 2	0	14	n/a	n/a	4.88e-01	1.367
1092193	ENSG00000122641	3599	INHBA	inhibin, beta A	3624	7	n/a	n/a	4.12e-01	1.366
280064975	ENSG00000254023	0	RP11-410F13.2	RP11-410F13.2	0	8	n/a	n/a	4.89e-01	1.366
279844725	ENSG00000230508	0	RPL19P21	ribosomal protein L19 pseudogene 21	0	X	n/a	n/a	4.88e-01	1.366
1108379	ENSG00000234851	0	RP11-3P17.3	RP11-3P17.3	0	3	n/a	n/a	4.13e-01	1.366
1088904	ENSG00000095370	9899	SH2D3C	SH2 domain containing 3C	10044	9	n/a	n/a	4.96e-01	1.366
280094758	ENSG00000256316	8868	HIST1H3F	histone cluster 1, H3f	8968	6	n/a	n/a	4.96e-01	1.366
1089235	ENSG00000100603	22693	SNW1	SNW domain containing 1	22938	14	n/a	n/a	4.73e-01	1.366
280106287	ENSG00000257529	0	RP1-164F3.9	Ribosomal protein L36a	0	X	n/a	n/a	4.96e-01	1.366
1096679	ENSG00000154229	5546	PRKCA	protein kinase C, alpha	5578	17	n/a	n/a	4.88e-01	1.365
280026341	ENSG00000250444	0	CCT5P1	chaperonin containing TCP1, subunit 5 (epsilon) pseudogene 1	0	5	n/a	n/a	4.94e-01	1.365
280014778	ENSG00000249556	0	AC010627.1	AC010627.1	0	5	n/a	n/a	4.16e-01	1.365
1090329	ENSG00000107719	26888	KIAA1274	KIAA1274	27143	10	n/a	n/a	4.86e-01	1.364
279779893	ENSG00000224722	0	RP11-255B23.1	RP11-255B23.1	0	8	n/a	n/a	4.86e-01	1.364
1088860	ENSG00000092820	7387	EZR	ezrin	7430	6	n/a	n/a	4.99e-01	1.364
1092456	ENSG00000124571	36783	XPO5	exportin 5	57510	6	n/a	n/a	5.02e-01	1.364
1099850	ENSG00000170734	5397	POLH	polymerase (DNA directed), eta	5429	6	n/a	n/a	4.08e-01	1.364
280007071	ENSG00000248873	0	CTD-2265D6.1	CTD-2265D6.1	0	5	n/a	n/a	5.06e-01	1.364
1089869	ENSG00000104870	2202	FCGRT	Fc fragment of IgG, receptor, transporter, alpha	2217	19	n/a	n/a	4.87e-01	1.364
279777826	ENSG00000224546	0	EIF4BP3	eukaryotic translation initiation factor 4B pseudogene 3	0	9	n/a	n/a	4.51e-01	1.364
1093634	ENSG00000133124	8409	IRS4	insulin receptor substrate 4	8471	X	n/a	n/a	5.00e-01	1.363
280112173	ENSG00000258128	0	MKRN9P	makorin ring finger protein 9, pseudogene	0	12	n/a	n/a	5.51e-01	1.363
1104573	ENSG00000198315	7701	ZNF192	zinc finger protein 192	7745	6	n/a	n/a	4.89e-01	1.363
279726195	ENSG00000213959	0	RP5-1100H13.3	RP5-1100H13.3	0	20	n/a	n/a	4.91e-01	1.363
1103284	ENSG00000187257	85840	RSBN1L	round spermatid basic protein 1-like	222194	7	n/a	n/a	5.43e-01	1.363
1099545	ENSG00000169375	25691	SIN3A	SIN3 homolog A, transcription regulator (yeast)	25942	15	n/a	n/a	4.94e-01	1.363
1089966	ENSG00000105329	6998	TGFB1	transforming growth factor, beta 1	7040	19	n/a	n/a	4.89e-01	1.363
1092986	ENSG00000128849	59142	CGNL1	cingulin-like 1	84952	15	n/a	n/a	4.88e-01	1.362
1106628	ENSG00000223508	0	RPL23AP53	ribosomal protein L23a pseudogene 53	0	8	n/a	n/a	4.87e-01	1.362
1095646	ENSG00000145604	6466	SKP2	S-phase kinase-associated protein 2 (p45)	6502	5	n/a	n/a	4.91e-01	1.362
1091568	ENSG00000117122	4212	MFAP2	microfibrillar-associated protein 2	4237	1	n/a	n/a	4.86e-01	1.362
1096940	ENSG00000156509	94806	FBXO43	F-box protein 43	286151	8	n/a	n/a	5.01e-01	1.361
1099820	ENSG00000170577	10578	SIX2	SIX homeobox 2	10736	2	n/a	n/a	4.09e-01	1.361
1094908	ENSG00000140521	5396	POLG	polymerase (DNA directed), gamma	5428	15	n/a	n/a	4.86e-01	1.361
1087499	ENSG00000047644	35129	WWC3	WWC family member 3	55841	X	n/a	n/a	4.94e-01	1.361
1090005	ENSG00000105486	3953	LIG1	ligase I, DNA, ATP-dependent	3978	19	n/a	n/a	4.88e-01	1.361
1089084	ENSG00000100147	55682	CCDC134	coiled-coil domain containing 134	79879	22	n/a	n/a	4.09e-01	1.361
279934948	ENSG00000238715	0	snoU13	Small nucleolar RNA U13	0	15	n/a	n/a	4.51e-01	1.360
1094924	ENSG00000140598	55434	EFTUD1	elongation factor Tu GTP binding domain containing 1	79631	15	n/a	n/a	5.03e-01	1.360
1087475	ENSG00000044459	34164	CNTLN	centlein, centrosomal protein	54875	9	n/a	n/a	4.99e-01	1.360
279660276	ENSG00000200237	0	SNORA70	Small nucleolar RNA SNORA70	0	19	n/a	n/a	5.10e-01	1.360
1099670	ENSG00000169919	2973	GUSB	glucuronidase, beta	2990	7	n/a	n/a	4.93e-01	1.360
1107155	ENSG00000226982	0	CENPC1P1	centromere protein C 1 pseudogene 1	0	12	n/a	n/a	4.88e-01	1.360
279766766	ENSG00000223668	0	EEF1A1P24	eukaryotic translation elongation factor 1 alpha 1 pseudogene 24	0	3	n/a	n/a	4.08e-01	1.360
1105183	ENSG00000204536	33826	CCHCR1	coiled-coil alpha-helical rod protein 1	54535	6	n/a	n/a	4.87e-01	1.360
1091432	ENSG00000116133	1706	DHCR24	24-dehydrocholesterol reductase	1718	1	n/a	n/a	4.58e-01	1.360
1104587	ENSG00000198366	8292	HIST1H3A	histone cluster 1, H3a	8350	6	n/a	n/a	4.89e-01	1.360
1102921	ENSG00000185811	10174	IKZF1	IKAROS family zinc finger 1 (Ikaros)	10320	7	n/a	n/a	4.16e-01	1.359
280023243	ENSG00000250215	0	RP11-201O10.1	RP11-201O10.1	0	4	n/a	n/a	4.87e-01	1.359
279659457	ENSG00000199990	35943	VTRNA1-1	vault RNA 1-1	56664	5	n/a	n/a	4.46e-01	1.359
1094290	ENSG00000136929	34652	HEMGN	hemogen	55363	9	n/a	n/a	4.94e-01	1.358
1098595	ENSG00000165632	58094	TAF3	TAF3 RNA polymerase II, TATA box binding protein (TBP)-associated factor, 140kDa	83860	10	n/a	n/a	5.02e-01	1.358
1095045	ENSG00000141458	4833	NPC1	Niemann-Pick disease, type C1	4864	18	n/a	n/a	4.91e-01	1.358
1096229	ENSG00000150457	26272	LATS2	LATS, large tumor suppressor, homolog 2 (Drosophila)	26524	13	n/a	n/a	5.06e-01	1.358
1103718	ENSG00000189057	119465	FAM111B	family with sequence similarity 111, member B	374393	11	n/a	n/a	4.88e-01	1.358
279739709	ENSG00000215380	0	AC090625.1	AC090625.1	0	11	n/a	n/a	4.98e-01	1.358
279970938	ENSG00000242992	0	FTH1P4	ferritin, heavy polypeptide 1 pseudogene 4	0	3	n/a	n/a	5.01e-01	1.358
280126683	ENSG00000259078	0	CTD-2509G16.6	CTD-2509G16.6	0	14	n/a	n/a	4.96e-01	1.358
279875429	ENSG00000233222	0	RP11-216N14.9	RP11-216N14.9	0	1	n/a	n/a	4.94e-01	1.358
279818777	ENSG00000228192	0	RP11-342M1.3	RP11-342M1.3	0	1	n/a	n/a	4.88e-01	1.357
1088446	ENSG00000082497	35536	SERTAD4	SERTA domain containing 4	56256	1	n/a	n/a	4.12e-01	1.357
279718351	ENSG00000213026	0	CFL1P4	cofilin 1 (non-muscle) pseudogene 4	0	1	n/a	n/a	4.87e-01	1.357
1093766	ENSG00000134222	58918	PSRC1	proline/serine-rich coiled-coil 1	84722	1	n/a	n/a	4.94e-01	1.357
1089001	ENSG00000099821	5410	POLRMT	polymerase (RNA) mitochondrial (DNA directed)	5442	19	n/a	n/a	4.86e-01	1.357
1097865	ENSG00000163083	3600	INHBB	inhibin, beta B	3625	2	n/a	n/a	4.98e-01	1.357
1087449	ENSG00000041982	3351	TNC	tenascin C	3371	9	n/a	n/a	4.10e-01	1.357
1098439	ENSG00000164949	2653	GEM	GTP binding protein overexpressed in skeletal muscle	2669	8	n/a	n/a	5.00e-01	1.356
1103934	ENSG00000196411	2035	EPHB4	EPH receptor B4	2050	7	n/a	n/a	4.88e-01	1.356
1098825	ENSG00000166478	7658	ZNF143	zinc finger protein 143	7702	11	n/a	n/a	4.89e-01	1.356
1092562	ENSG00000125458	29824	NT5C	5', 3'-nucleotidase, cytosolic	30833	17	n/a	n/a	4.89e-01	1.356
1090586	ENSG00000109685	7425	WHSC1	Wolf-Hirschhorn syndrome candidate 1	7468	4	n/a	n/a	4.89e-01	1.355
280126823	ENSG00000259083	0	RP11-407N17.4	RP11-407N17.4	0	14	n/a	n/a	4.87e-01	1.355
1088950	ENSG00000097007	22	ABL1	c-abl oncogene 1, non-receptor tyrosine kinase	25	9	n/a	n/a	4.88e-01	1.355
279836135	ENSG00000229750	0	AC096649.2	AC096649.2	0	2	n/a	n/a	5.88e-01	1.355
1091051	ENSG00000113240	36670	CLK4	CDC-like kinase 4	57396	5	n/a	n/a	4.16e-01	1.355
1102046	ENSG00000182197	2116	EXT1	exostosin 1	2131	8	n/a	n/a	4.84e-01	1.355
1087832	ENSG00000066056	7032	TIE1	tyrosine kinase with immunoglobulin-like and EGF-like domains 1	7075	1	n/a	n/a	4.93e-01	1.355
1089576	ENSG00000102699	140	PARP4	poly (ADP-ribose) polymerase family, member 4	143	13	n/a	n/a	4.86e-01	1.355
279966308	ENSG00000242457	0	RBBP4P2	retinoblastoma binding protein 4 pseudogene 2	0	3	n/a	n/a	4.88e-01	1.355
1094522	ENSG00000138083	6460	SIX3	SIX homeobox 3	6496	2	n/a	n/a	4.94e-01	1.355
1087887	ENSG00000067596	1647	DHX8	DEAH (Asp-Glu-Ala-His) box polypeptide 8	1659	17	n/a	n/a	5.05e-01	1.355
1097477	ENSG00000160789	3975	LMNA	lamin A/C	4000	1	n/a	n/a	5.03e-01	1.354
279801633	ENSG00000226648	0	RP1-1J6.2	RP1-1J6.2	0	20	n/a	n/a	5.02e-01	1.354
279946849	ENSG00000240254	0	B4GALT4-AS1	B4GALT4 antisense RNA 1 (non-protein coding)	0	3	n/a	n/a	4.12e-01	1.354
1092871	ENSG00000127922	7933	SHFM1	split hand/foot malformation (ectrodactyly) type 1	7979	7	n/a	n/a	4.16e-01	1.354
1104188	ENSG00000197157	26789	SND1	staphylococcal nuclease and tudor domain containing 1	27044	7	n/a	n/a	4.99e-01	1.354
1103505	ENSG00000188229	10236	TUBB4B	tubulin, beta 4B class IVb	10383	9	n/a	n/a	4.88e-01	1.354
1087472	ENSG00000044090	9676	CUL7	cullin 7	9820	6	n/a	n/a	4.93e-01	1.353
279822540	ENSG00000228510	0	RP11-339B21.8	RP11-339B21.8	0	9	n/a	n/a	4.47e-01	1.353
279765139	ENSG00000223540	0	RPS15AP5	ribosomal protein S15a pseudogene 5	0	10	n/a	n/a	5.00e-01	1.353
1092676	ENSG00000125968	3377	ID1	inhibitor of DNA binding 1, dominant negative helix-loop-helix protein	3397	20	n/a	n/a	4.94e-01	1.353
1102199	ENSG00000182871	56555	COL18A1	collagen, type XVIII, alpha 1	80781	21	n/a	n/a	4.13e-01	1.353
279819745	ENSG00000228275	0	ARMCX3-AS1	ARMCX3 antisense RNA 1 (non-protein coding)	0	X	n/a	n/a	5.07e-01	1.353
1093236	ENSG00000130726	10010	TRIM28	tripartite motif containing 28	10155	19	n/a	n/a	4.88e-01	1.353
1087486	ENSG00000047230	35754	CTPS2	CTP synthase II	56474	X	n/a	n/a	4.89e-01	1.353
1098968	ENSG00000167081	5058	PBX3	pre-B-cell leukemia homeobox 3	5090	9	n/a	n/a	4.96e-01	1.352
1089962	ENSG00000105321	25842	CCDC9	coiled-coil domain containing 9	26093	19	n/a	n/a	4.86e-01	1.352
280076052	ENSG00000254793	0	FDPSP4	farnesyl diphosphate synthase pseudogene 4	0	15	n/a	n/a	4.89e-01	1.352
279794934	ENSG00000226047	0	RP11-196I18.4	RP11-196I18.4	0	9	n/a	n/a	4.86e-01	1.352
279994601	ENSG00000247095	157121905	MIR210HG	MIR210 host gene (non-protein coding)	100506211	11	n/a	n/a	4.94e-01	1.352
279744337	ENSG00000216133	0	MIR939	microRNA 939	0	8	n/a	n/a	5.01e-01	1.352
280076770	ENSG00000254849	0	MIR939	MIR939	0	8	n/a	n/a	5.01e-01	1.352
1091963	ENSG00000120539	59120	MASTL	microtubule associated serine/threonine kinase-like	84930	10	n/a	n/a	4.99e-01	1.352
1098444	ENSG00000164970	83728	C9orf25	chromosome 9 open reading frame 25	203259	9	n/a	n/a	4.89e-01	1.352
1087757	ENSG00000064419	23289	TNPO3	transportin 3	23534	7	n/a	n/a	4.94e-01	1.352
1095318	ENSG00000143401	57293	ANP32E	acidic (leucine-rich) nuclear phosphoprotein 32 family, member E	81611	1	n/a	n/a	4.90e-01	1.352
280109960	ENSG00000257918	0	RP11-482D24.3	RP11-482D24.3	0	12	n/a	n/a	4.08e-01	1.351
279885625	ENSG00000234130	0	RP13-88F20.1	RP13-88F20.1	0	X	n/a	n/a	4.86e-01	1.351
1097608	ENSG00000161940	90308	BCL6B	B-cell CLL/lymphoma 6, member B	255877	17	n/a	n/a	4.90e-01	1.351
279720301	ENSG00000213235	0	EEF1A1P33	eukaryotic translation elongation factor 1 alpha 1 pseudogene 33	0	12	n/a	n/a	4.98e-01	1.351
279478771	ENSG00000177133	133718	RP1-163G9.1	RP1-163G9.1	440556	1	n/a	n/a	4.18e-01	1.351
280078255	ENSG00000254953	0	RP11-100N3.2	RP11-100N3.2	0	11	n/a	n/a	7.35e-01	1.351
1092187	ENSG00000122566	3161	HNRNPA2B1	heterogeneous nuclear ribonucleoprotein A2/B1	3181	7	n/a	n/a	4.90e-01	1.350
279845739	ENSG00000230584	0	CCT5P2	chaperonin containing TCP1, subunit 5 (epsilon) pseudogene 2	0	13	n/a	n/a	5.03e-01	1.350
280075890	ENSG00000254782	0	ABHD14A-ACY1	ABHD14A-ACY1 readthrough (non-protein coding)	0	3	n/a	n/a	4.09e-01	1.350
1094456	ENSG00000137812	36360	CASC5	cancer susceptibility candidate 5	57082	15	n/a	n/a	4.29e-01	1.350
280030901	ENSG00000250810	0	AC096753.1	AC096753.1	0	2	n/a	n/a	4.54e-01	1.350
1097507	ENSG00000160957	0	RECQL4	RecQ protein-like 4	0	8	n/a	n/a	4.97e-01	1.350
1089963	ENSG00000105323	10941	HNRNPUL1	heterogeneous nuclear ribonucleoprotein U-like 1	11100	19	n/a	n/a	4.79e-01	1.350
1087390	ENSG00000035499	35078	DEPDC1B	DEP domain containing 1B	55789	5	n/a	n/a	5.00e-01	1.350
1087375	ENSG00000033800	8488	PIAS1	protein inhibitor of activated STAT, 1	8554	15	n/a	n/a	4.98e-01	1.350
1093180	ENSG00000130449	36961	ZSWIM6	zinc finger, SWIM-type containing 6	57688	5	n/a	n/a	5.03e-01	1.350
1101696	ENSG00000180198	1096	RCC1	regulator of chromosome condensation 1	1104	1	n/a	n/a	4.88e-01	1.350
279730199	ENSG00000214366	0	RP11-138H14.1	RP11-138H14.1	0	8	n/a	n/a	4.47e-01	1.350
1097686	ENSG00000162433	202	AK4	adenylate kinase 4	205	1	n/a	n/a	4.72e-01	1.350
1090794	ENSG00000111432	11051	FZD10	frizzled family receptor 10	11211	12	n/a	n/a	4.18e-01	1.350
1107795	ENSG00000231121	0	RP1-34H18.1	RP1-34H18.1	0	12	n/a	n/a	4.86e-01	1.350
1095304	ENSG00000143367	7243	TUFT1	tuftelin 1	7286	1	n/a	n/a	4.88e-01	1.349
1095840	ENSG00000147065	4452	MSN	moesin	4478	X	n/a	n/a	4.96e-01	1.349
1090698	ENSG00000110713	4897	NUP98	nucleoporin 98kDa	4928	11	n/a	n/a	4.86e-01	1.349
280101453	ENSG00000257076	0	RP11-546D6.2	Uncharacterized protein	0	12	n/a	n/a	4.89e-01	1.349
279958940	ENSG00000241671	0	RP11-529G21.3	RP11-529G21.3	0	3	n/a	n/a	4.86e-01	1.348
1090344	ENSG00000107819	57535	SFXN3	sideroflexin 3	81855	10	n/a	n/a	4.98e-01	1.348
1096445	ENSG00000152253	36679	SPC25	SPC25, NDC80 kinetochore complex component, homolog (S. cerevisiae)	57405	2	n/a	n/a	5.00e-01	1.348
279853929	ENSG00000231333	0	RPL34P1	ribosomal protein L34 pseudogene 1	0	1	n/a	n/a	4.16e-01	1.348
280051090	ENSG00000252965	0	Y_RNA	Y RNA	0	3	n/a	n/a	4.88e-01	1.348
280136848	ENSG00000259670	0	RP11-485O10.2	RP11-485O10.2	0	15	n/a	n/a	4.89e-01	1.348
279660864	ENSG00000200394	0	SNORA38B	small nucleolar RNA, H/ACA box 38B (retrotransposed)	0	17	n/a	n/a	5.02e-01	1.348
279787481	ENSG00000225423	0	RP11-122F14.3	RP11-122F14.3	0	10	n/a	n/a	4.88e-01	1.348
279862629	ENSG00000232085	0	RP11-261C10.4	RP11-261C10.4	0	1	n/a	n/a	4.98e-01	1.348
279890389	ENSG00000234552	0	CDRT15P1	CMT1A duplicated region transcript 15 pseudogene 1	0	17	n/a	n/a	4.78e-01	1.347
279909317	ENSG00000236299	0	RP11-340I6.7	RP11-340I6.7	0	7	n/a	n/a	5.03e-01	1.347
279950811	ENSG00000240704	0	KLF7P1	kruppel-like factor 7 pseudogene 1	0	3	n/a	n/a	5.06e-01	1.347
1107455	ENSG00000228801	0	RP11-110G21.1	RP11-110G21.1	0	8	n/a	n/a	5.83e-01	1.347
1104578	ENSG00000198336	4609	MYL4	myosin, light chain 4, alkali; atrial, embryonic	4635	17	n/a	n/a	7.15e-01	1.347
1098550	ENSG00000165458	3611	INPPL1	inositol polyphosphate phosphatase-like 1	3636	11	n/a	n/a	4.13e-01	1.347
1094002	ENSG00000135473	9780	PAN2	PAN2 poly(A) specific ribonuclease subunit homolog (S. cerevisiae)	9924	12	n/a	n/a	4.52e-01	1.347
280110317	ENSG00000257935	0	RP11-82C23.2	RP11-82C23.2	0	12	n/a	n/a	4.89e-01	1.347
279441167	ENSG00000172965	151961	AC068491.1	AC068491.1	541471	2	n/a	n/a	6.06e-01	1.346
1090495	ENSG00000108840	9870	HDAC5	histone deacetylase 5	10014	17	n/a	n/a	4.85e-01	1.346
1102221	ENSG00000182957	85716	SPATA13	spermatogenesis associated 13	221178	13	n/a	n/a	4.94e-01	1.346
1101724	ENSG00000180357	22815	ZNF609	zinc finger protein 609	23060	15	n/a	n/a	5.00e-01	1.346
1090531	ENSG00000109111	6790	SUPT6H	suppressor of Ty 6 homolog (S. cerevisiae)	6830	17	n/a	n/a	5.05e-01	1.346
279917555	ENSG00000237039	0	AC018738.2	AC018738.2	0	2	n/a	n/a	4.88e-01	1.346
1099811	ENSG00000170525	5177	PFKFB3	6-phosphofructo-2-kinase/fructose-2,6-biphosphatase 3	5209	10	n/a	n/a	4.96e-01	1.346
280004904	ENSG00000248697	0	AC004049.3	AC004049.3	0	4	n/a	n/a	4.36e-01	1.346
1094367	ENSG00000137309	3139	HMGA1	high mobility group AT-hook 1	3159	6	n/a	n/a	4.86e-01	1.346
1088242	ENSG00000077092	5883	RARB	retinoic acid receptor, beta	5915	3	n/a	n/a	4.38e-01	1.346
280119068	ENSG00000258651	0	RP11-545M17.1	RP11-545M17.1	0	14	n/a	n/a	4.93e-01	1.345
1092212	ENSG00000122735	26764	DNAI1	dynein, axonemal, intermediate chain 1	27019	9	n/a	n/a	4.09e-01	1.345
279673965	ENSG00000203914	0	HSP90B3P	heat shock protein 90kDa beta (Grp94), member 3, pseudogene	0	1	n/a	n/a	7.31e-01	1.345
280083961	ENSG00000255276	0	RP11-23F23.1	RP11-23F23.1	0	11	n/a	n/a	4.88e-01	1.345
1087992	ENSG00000070540	34351	WIPI1	WD repeat domain, phosphoinositide interacting 1	55062	17	n/a	n/a	4.87e-01	1.345
1101476	ENSG00000178878	57277	APOLD1	apolipoprotein L domain containing 1	81575	12	n/a	n/a	4.98e-01	1.345
1104171	ENSG00000197111	5062	PCBP2	poly(rC) binding protein 2	5094	12	n/a	n/a	4.86e-01	1.345
1087162	ENSG00000011422	5297	PLAUR	plasminogen activator, urokinase receptor	5329	19	n/a	n/a	4.85e-01	1.345
279923105	ENSG00000237514	0	PTP4A1P7	protein tyrosine phosphatase type IVA, member 1 pseudogene 7	0	1	n/a	n/a	5.07e-01	1.345
1104197	ENSG00000197181	34413	PIWIL2	piwi-like 2 (Drosophila)	55124	8	n/a	n/a	4.86e-01	1.345
1098107	ENSG00000163864	110445	NMNAT3	nicotinamide nucleotide adenylyltransferase 3	349565	3	n/a	n/a	4.89e-01	1.345
1087750	ENSG00000064218	37338	DMRT3	doublesex and mab-3 related transcription factor 3	58524	9	n/a	n/a	5.39e-01	1.345
279992307	ENSG00000246181	0	AC022409.1	AC022409.1	0	19	n/a	n/a	4.97e-01	1.345
279719726	ENSG00000213174	0	RP11-373E16.1	RP11-373E16.1	0	3	n/a	n/a	4.18e-01	1.344
1102033	ENSG00000182158	41339	CREB3L2	cAMP responsive element binding protein 3-like 2	64764	7	n/a	n/a	4.85e-01	1.344
279770652	ENSG00000224003	0	CTA-407F11.6	CTA-407F11.6	0	22	n/a	n/a	4.88e-01	1.344
1093421	ENSG00000131899	3971	LLGL1	lethal giant larvae homolog 1 (Drosophila)	3996	17	n/a	n/a	4.93e-01	1.344
1098144	ENSG00000163960	25792	UBXN7	UBX domain protein 7	26043	3	n/a	n/a	4.97e-01	1.344
1093219	ENSG00000130684	25901	ZNF337	zinc finger protein 337	26152	20	n/a	n/a	4.88e-01	1.344
279900799	ENSG00000235485	0	RP1-101G11.2	RP1-101G11.2	0	22	n/a	n/a	5.09e-01	1.344
1091714	ENSG00000118482	23224	PHF3	PHD finger protein 3	23469	6	n/a	n/a	5.02e-01	1.344
1087578	ENSG00000053254	1104	FOXN3	forkhead box N3	1112	14	n/a	n/a	4.11e-01	1.344
1096150	ENSG00000149531	94403	FRG1B	FSHD region gene 1 family, member B	284802	20	n/a	n/a	4.88e-01	1.344
280134130	ENSG00000259506	0	RP11-352D13.3	RP11-352D13.3	0	15	n/a	n/a	5.06e-01	1.344
1093844	ENSG00000134602	31245	MST4	Serine/threonine-protein kinase MST4	51765	X	n/a	n/a	4.58e-01	1.343
1099212	ENSG00000167986	1630	DDB1	damage-specific DNA binding protein 1, 127kDa	1642	11	n/a	n/a	4.98e-01	1.343
280116423	ENSG00000258484	89940	SPESP1	sperm equatorial segment protein 1	246777	15	n/a	n/a	4.54e-01	1.343
1107484	ENSG00000228981	0	RP11-364L4.1	RP11-364L4.1	0	4	n/a	n/a	4.90e-01	1.343
279721075	ENSG00000213344	0	PCNPP3	PEST containing nuclear protein pseudogene 3	0	12	n/a	n/a	4.87e-01	1.343
279790698	ENSG00000225695	0	AC007272.2	AC007272.2	0	2	n/a	n/a	4.88e-01	1.343
1094738	ENSG00000139352	426	ASCL1	achaete-scute complex homolog 1 (Drosophila)	429	12	n/a	n/a	5.00e-01	1.343
1096753	ENSG00000154839	85628	SKA1	spindle and kinetochore associated complex subunit 1	220134	18	n/a	n/a	4.88e-01	1.342
1089744	ENSG00000103932	25764	RPAP1	RNA polymerase II associated protein 1	26015	15	n/a	n/a	4.94e-01	1.342
279808080	ENSG00000227176	0	AC092641.2	AC092641.2	0	2	n/a	n/a	4.90e-01	1.342
279662754	ENSG00000200983	0	SNORA3	small nucleolar RNA, H/ACA box 3	0	11	n/a	n/a	4.35e-01	1.342
1100535	ENSG00000173706	36766	HEG1	HEG homolog 1 (zebrafish)	57493	3	n/a	n/a	4.14e-01	1.341
1095985	ENSG00000148204	94824	CRB2	crumbs homolog 2 (Drosophila)	286204	9	n/a	n/a	4.16e-01	1.341
1090805	ENSG00000111581	36400	NUP107	nucleoporin 107kDa	57122	12	n/a	n/a	4.94e-01	1.341
1090928	ENSG00000112249	10815	ASCC3	activating signal cointegrator 1 complex subunit 3	10973	6	n/a	n/a	4.89e-01	1.341
1089446	ENSG00000101670	9253	LIPG	lipase, endothelial	9388	18	n/a	n/a	4.37e-01	1.341
279863218	ENSG00000232134	0	RP11-544K18.2	RP11-544K18.2	0	1	n/a	n/a	4.99e-01	1.341
1087348	ENSG00000029639	30588	TFB1M	transcription factor B1, mitochondrial	51106	6	n/a	n/a	4.95e-01	1.341
280090532	ENSG00000255823	1023955	MTRNR2L8	MT-RNR2-like 8	100463486	11	n/a	n/a	4.11e-01	1.341
279865249	ENSG00000232335	0	RP11-435D7.3	RP11-435D7.3	0	1	n/a	n/a	4.88e-01	1.341
280080296	ENSG00000255054	0	RP1-317E23.6	RP1-317E23.6	0	1	n/a	n/a	4.77e-01	1.340
1088274	ENSG00000077809	2952	GTF2I	general transcription factor IIi	2969	7	n/a	n/a	4.72e-01	1.340
1093972	ENSG00000135365	30798	PHF21A	PHD finger protein 21A	51317	11	n/a	n/a	4.89e-01	1.340
1093372	ENSG00000131503	126776	ANKHD1	ankyrin repeat and KH domain containing 1	404734	5	n/a	n/a	4.90e-01	1.340
1091770	ENSG00000119041	9196	GTF3C3	general transcription factor IIIC, polypeptide 3, 102kDa	9330	2	n/a	n/a	4.87e-01	1.340
1088309	ENSG00000078674	5076	PCM1	pericentriolar material 1	5108	8	n/a	n/a	4.94e-01	1.340
279840463	ENSG00000230146	0	SEPHS1P4	selenophosphate synthetase 1 pseudogene 4	0	X	n/a	n/a	4.88e-01	1.340
280113373	ENSG00000258262	0	RP11-693J15.3	RP11-693J15.3	0	12	n/a	n/a	4.99e-01	1.340
1103093	ENSG00000186448	10023	ZNF197	zinc finger protein 197	10168	3	n/a	n/a	4.52e-01	1.340
1099090	ENSG00000167601	555	AXL	AXL receptor tyrosine kinase	558	19	n/a	n/a	4.89e-01	1.340
1093174	ENSG00000130402	78	ACTN4	actinin, alpha 4	81	19	n/a	n/a	4.99e-01	1.340
279662131	ENSG00000200785	0	SNORD8	small nucleolar RNA, C/D box 8	0	14	n/a	n/a	4.46e-01	1.339
279944361	ENSG00000239985	0	RP11-460N20.3	RP11-460N20.3	0	7	n/a	n/a	4.55e-01	1.339
279754697	ENSG00000221571	0	U6atac	U6atac minor spliceosomal RNA	0	1	n/a	n/a	4.89e-01	1.339
280046743	ENSG00000252334	0	U6	U6 spliceosomal RNA	0	19	n/a	n/a	4.33e-01	1.339
1097936	ENSG00000163359	1284	COL6A3	collagen, type VI, alpha 3	1293	2	n/a	n/a	5.00e-01	1.339
1102478	ENSG00000183955	122759	SETD8	SET domain containing (lysine methyltransferase) 8	387893	12	n/a	n/a	4.86e-01	1.339
1111532	ENSG00000224699	0	RP11-225L12.2	RP11-225L12.2	0	1	n/a	n/a	4.96e-01	1.339
279841739	ENSG00000230260	0	RP11-75C23.1	RP11-75C23.1	0	1	n/a	n/a	4.13e-01	1.338
1097628	ENSG00000162063	894	CCNF	cyclin F	899	16	n/a	n/a	4.88e-01	1.338
1091255	ENSG00000115053	4665	NCL	nucleolin	4691	2	n/a	n/a	4.88e-01	1.338
1107738	ENSG00000230778	1015684	ANKRD63	ankyrin repeat domain 63	100131244	15	n/a	n/a	4.38e-01	1.338
279824207	ENSG00000228661	0	AC090587.5	AC090587.5	0	11	n/a	n/a	4.88e-01	1.338
1104269	ENSG00000197417	23482	SHPK	sedoheptulokinase	23729	17	n/a	n/a	4.18e-01	1.338
1087591	ENSG00000054118	9823	THRAP3	thyroid hormone receptor associated protein 3	9967	1	n/a	n/a	5.01e-01	1.338
279724115	ENSG00000213695	0	RPS7P14	ribosomal protein S7 pseudogene 14	0	X	n/a	n/a	4.88e-01	1.338
280026595	ENSG00000250471	0	GMPSP1	guanine monphosphate synthetase pseudogene 1	0	4	n/a	n/a	4.95e-01	1.338
1098015	ENSG00000163597	157123237	AC090699.1	Uncharacterized protein	100507246	17	n/a	n/a	4.96e-01	1.338
279868167	ENSG00000232600	0	AC084125.4	AC084125.4	0	8	n/a	n/a	5.03e-01	1.338
1091706	ENSG00000118407	26890	FILIP1	filamin A interacting protein 1	27145	6	n/a	n/a	4.55e-01	1.338
1101504	ENSG00000179008	106011	C14orf39	chromosome 14 open reading frame 39	317761	14	n/a	n/a	4.11e-01	1.338
1096739	ENSG00000154734	9369	ADAMTS1	ADAM metallopeptidase with thrombospondin type 1 motif, 1	9510	21	n/a	n/a	4.85e-01	1.337
1106543	ENSG00000221926	10479	TRIM16	tripartite motif containing 16	10626	17	n/a	n/a	4.53e-01	1.337
1094955	ENSG00000140873	82004	ADAMTS18	ADAM metallopeptidase with thrombospondin type 1 motif, 18	170692	16	n/a	n/a	5.00e-01	1.337
1087641	ENSG00000057019	79476	DCBLD2	discoidin, CUB and LCCL domain containing 2	131566	3	n/a	n/a	6.15e-01	1.337
1096542	ENSG00000153015	10137	CWC27	CWC27 spliceosome-associated protein homolog (S. cerevisiae)	10283	5	n/a	n/a	4.50e-01	1.337
280088312	ENSG00000255581	0	RP11-69M1.4	RP11-69M1.4	0	12	n/a	n/a	4.11e-01	1.337
1105609	ENSG00000205940	0	HSP90AB2P	heat shock protein 90kDa alpha (cytosolic), class B member 2, pseudogene	0	4	n/a	n/a	4.96e-01	1.337
279800605	ENSG00000226540	0	GAPDHP73	glyceraldehyde-3-phosphate dehydrogenase pseudogene 73	0	6	n/a	n/a	4.88e-01	1.337
280090653	ENSG00000255836	0	RP11-157G21.2	RP11-157G21.2	0	12	n/a	n/a	4.89e-01	1.337
1089733	ENSG00000103710	30766	RASL12	RAS-like, family 12	51285	15	n/a	n/a	5.00e-01	1.337
1091416	ENSG00000116017	1808	ARID3A	AT rich interactive domain 3A (BRIGHT-like)	1820	19	n/a	n/a	5.02e-01	1.336
1106351	ENSG00000215462	0	AL136218.1	Sarcoma antigen NY-SAR-79	0	13	n/a	n/a	4.99e-01	1.336
279891610	ENSG00000234664	0	HMGN2P5	high mobility group nucleosomal binding domain 2 pseudogene 5	0	15	n/a	n/a	4.97e-01	1.336
1099243	ENSG00000168079	94799	SCARA5	scavenger receptor class A, member 5 (putative)	286133	8	n/a	n/a	4.09e-01	1.336
1107051	ENSG00000226174	158744	TEX22	testis expressed 22	647310	14	n/a	n/a	5.04e-01	1.336
279706565	ENSG00000207249	0	SNORA72	Small nucleolar RNA SNORA72	0	2	n/a	n/a	4.09e-01	1.336
279986096	ENSG00000244522	0	AC092669.1	AC092669.1	0	2	n/a	n/a	7.00e-01	1.336
280040309	ENSG00000251548	0	RP11-215G15.4	RP11-215G15.4	0	5	n/a	n/a	5.70e-01	1.336
1090227	ENSG00000106624	162	AEBP1	AE binding protein 1	165	7	n/a	n/a	5.09e-01	1.336
1107588	ENSG00000229729	0	RP11-159G9.5	Uncharacterized protein	0	3	n/a	n/a	4.95e-01	1.335
279775188	ENSG00000224334	0	AP000357.4	AP000357.4	0	22	n/a	n/a	4.99e-01	1.335
1095250	ENSG00000143147	23187	GPR161	G protein-coupled receptor 161	23432	1	n/a	n/a	4.88e-01	1.335
1092194	ENSG00000122642	11163	FKBP9	FK506 binding protein 9, 63 kDa	11328	7	n/a	n/a	5.03e-01	1.335
279778766	ENSG00000224628	0	RP5-854E16.2	RP5-854E16.2	0	20	n/a	n/a	4.97e-01	1.335
279817583	ENSG00000228065	0	RP11-222A11.1	RP11-222A11.1	0	10	n/a	n/a	4.13e-01	1.335
280048164	ENSG00000252542	0	SNORD36C	small nucleolar RNA, C/D box 36C	0	9	n/a	n/a	5.00e-01	1.335
1093667	ENSG00000133424	9091	LARGE	like-glycosyltransferase	9215	22	n/a	n/a	4.94e-01	1.335
279661669	ENSG00000200646	0	Y_RNA	Y RNA	0	19	n/a	n/a	4.12e-01	1.334
279500356	ENSG00000180172	0	RPS12P23	ribosomal protein S12 pseudogene 23	0	13	n/a	n/a	4.08e-01	1.334
279853522	ENSG00000231300	0	EZH2P1	enhancer of zeste homolog 2 (Drosophila) pseudogene 1	0	21	n/a	n/a	5.02e-01	1.334
279909794	ENSG00000236341	0	RP5-1103B4.3	RP5-1103B4.3	0	1	n/a	n/a	4.95e-01	1.334
280106509	ENSG00000257550	157126289	RP11-793H13.3	RP11-793H13.3	100652999	12	n/a	n/a	4.35e-01	1.334
1097438	ENSG00000160447	29674	PKN3	protein kinase N3	29941	9	n/a	n/a	4.93e-01	1.334
280079165	ENSG00000254996	0	ANKHD1-EIF4EBP3	ANKHD1-EIF4EBP3 readthrough	0	5	n/a	n/a	4.92e-01	1.334
279996116	ENSG00000247627	0	MTND4P12	MT-ND4 pseudogene 12	0	5	n/a	n/a	4.24e-01	1.334
1094545	ENSG00000138180	34454	CEP55	centrosomal protein 55kDa	55165	10	n/a	n/a	4.86e-01	1.333
1095649	ENSG00000145632	10611	PLK2	polo-like kinase 2	10769	5	n/a	n/a	4.38e-01	1.333
1093220	ENSG00000130695	41366	CEP85	centrosomal protein 85kDa	64793	1	n/a	n/a	5.01e-01	1.333
279907086	ENSG00000236085	0	ACTG1P4	actin, gamma 1 pseudogene 4	0	1	n/a	n/a	4.95e-01	1.333
1100135	ENSG00000171864	23381	PRND	prion protein 2 (dublet)	23627	20	n/a	n/a	4.88e-01	1.333
279886983	ENSG00000234241	0	RP4-775C13.1	RP4-775C13.1	0	20	n/a	n/a	4.97e-01	1.333
1100481	ENSG00000173456	54941	RNF26	ring finger protein 26	79102	11	n/a	n/a	4.99e-01	1.333
1103865	ENSG00000196233	58659	LCOR	ligand dependent nuclear receptor corepressor	84458	10	n/a	n/a	5.08e-01	1.333
1087753	ENSG00000064300	4773	NGFR	nerve growth factor receptor	4804	17	n/a	n/a	4.39e-01	1.333
1101346	ENSG00000178075	34051	GRAMD1C	GRAM domain containing 1C	54762	3	n/a	n/a	5.02e-01	1.333
279940566	ENSG00000239500	0	RP1-169K13.3	RP1-169K13.3	0	X	n/a	n/a	5.45e-01	1.332
280081943	ENSG00000255153	90284	CTD-2245O6.1	CTD-2245O6.1	255512	11	n/a	n/a	4.57e-01	1.332
1102418	ENSG00000183722	10040	LHFP	lipoma HMGIC fusion partner	10186	13	n/a	n/a	4.89e-01	1.332
1093455	ENSG00000132182	22980	NUP210	nucleoporin 210kDa	23225	3	n/a	n/a	4.98e-01	1.332
1088885	ENSG00000094804	985	CDC6	cell division cycle 6 homolog (S. cerevisiae)	990	17	n/a	n/a	4.90e-01	1.332
280118437	ENSG00000258605	0	RP11-299L17.4	RP11-299L17.4	0	14	n/a	n/a	4.21e-01	1.332
279877136	ENSG00000233380	0	AC090079.1	AC090079.1	0	17	n/a	n/a	5.00e-01	1.332
1096438	ENSG00000152217	25789	SETBP1	SET binding protein 1	26040	18	n/a	n/a	4.18e-01	1.332
1092298	ENSG00000123473	6455	STIL	SCL/TAL1 interrupting locus	6491	1	n/a	n/a	4.89e-01	1.332
1089661	ENSG00000103197	7206	TSC2	tuberous sclerosis 2	7249	16	n/a	n/a	4.93e-01	1.331
1107086	ENSG00000226400	0	CTD-2269E23.2	CTD-2269E23.2	0	5	n/a	n/a	4.55e-01	1.331
1105947	ENSG00000213949	3647	ITGA1	integrin, alpha 1	3672	5	n/a	n/a	4.93e-01	1.331
279999274	ENSG00000248255	0	AC126775.1	AC126775.1	0	5	n/a	n/a	4.97e-01	1.331
1095825	ENSG00000146918	34181	NCAPG2	non-SMC condensin II complex, subunit G2	54892	7	n/a	n/a	4.93e-01	1.331
279717715	ENSG00000212695	0	RP11-134K1.2	RP11-134K1.2	0	9	n/a	n/a	4.87e-01	1.331
280105191	ENSG00000257432	0	RP11-244H18.4	RP11-244H18.4	0	14	n/a	n/a	4.89e-01	1.330
280108611	ENSG00000257767	0	RP11-162P23.2	Uncharacterized protein	0	12	n/a	n/a	4.87e-01	1.330
1106209	ENSG00000214899	0	C17orf84	chromosome 17 open reading frame 84	0	17	n/a	n/a	4.99e-01	1.330
1096903	ENSG00000156239	28840	N6AMT1	N-6 adenine-specific DNA methyltransferase 1 (putative)	29104	21	n/a	n/a	5.03e-01	1.330
279919596	ENSG00000237250	1002040	RP11-193H5.1	RP11-193H5.1	100130331	1	n/a	n/a	5.06e-01	1.330
279797912	ENSG00000226309	0	SMARCE1P2	SWI/SNF related, matrix associated, actin dependent regulator of chromatin, subfamily e, member 1 pseudogene 2	0	6	n/a	n/a	4.96e-01	1.330
279770492	ENSG00000223984	0	RP11-177H22.2	RP11-177H22.2	0	10	n/a	n/a	4.87e-01	1.330
1103593	ENSG00000188610	150471	FAM72B	family with sequence similarity 72, member B	653820	1	n/a	n/a	4.86e-01	1.329
280096436	ENSG00000256511	0	KB-1995A5.13	KB-1995A5.13	0	22	n/a	n/a	4.97e-01	1.329
1091914	ENSG00000120156	6968	TEK	TEK tyrosine kinase, endothelial	7010	9	n/a	n/a	4.96e-01	1.329
279953636	ENSG00000241066	0	TRNAP24P	transfer RNA proline 24 (anticodon AGG) pseudogene	0	16	n/a	n/a	4.46e-01	1.329
1105663	ENSG00000206228	0	HNRNPA1P4	heterogeneous nuclear ribonucleoprotein A1 pseudogene 4	0	8	n/a	n/a	4.95e-01	1.329
1092210	ENSG00000122729	45	ACO1	aconitase 1, soluble	48	9	n/a	n/a	4.86e-01	1.329
1089765	ENSG00000104147	11174	OIP5	Opa interacting protein 5	11339	15	n/a	n/a	4.89e-01	1.329
1093261	ENSG00000130816	1774	DNMT1	DNA (cytosine-5-)-methyltransferase 1	1786	19	n/a	n/a	4.86e-01	1.329
279909658	ENSG00000236330	0	AC096591.1	AC096591.1	0	2	n/a	n/a	4.29e-01	1.328
1092225	ENSG00000122863	9329	CHST3	carbohydrate (chondroitin 6) sulfotransferase 3	9469	10	n/a	n/a	4.38e-01	1.328
279989880	ENSG00000245385	0	RP11-334E6.10	RP11-334E6.10	0	11	n/a	n/a	4.98e-01	1.328
1093129	ENSG00000130175	5557	PRKCSH	protein kinase C substrate 80K-H	5589	19	n/a	n/a	4.89e-01	1.328
1098699	ENSG00000166025	81206	AMOTL1	angiomotin like 1	154810	11	n/a	n/a	4.87e-01	1.328
279832791	ENSG00000229431	0	RP1-92O14.6	RP1-92O14.6	0	1	n/a	n/a	4.93e-01	1.327
279951512	ENSG00000240776	0	RP11-435F17.1	RP11-435F17.1	0	3	n/a	n/a	4.89e-01	1.327
1091472	ENSG00000116497	41340	S100PBP	S100P binding protein	64766	1	n/a	n/a	4.90e-01	1.327
279722335	ENSG00000213467	0	HMGB1P37	high mobility group box 1 pseudogene 37	0	9	n/a	n/a	4.88e-01	1.327
1106501	ENSG00000221818	41223	EBF2	early B-cell factor 2	64641	8	n/a	n/a	5.01e-01	1.327
280055393	ENSG00000253336	0	RP11-468O2.1	RP11-468O2.1	0	8	n/a	n/a	4.53e-01	1.327
1104643	ENSG00000198561	1489	CTNND1	catenin (cadherin-associated protein), delta 1	1500	11	n/a	n/a	4.97e-01	1.327
1095831	ENSG00000146966	26892	DENND2A	DENN/MADD domain containing 2A	27147	7	n/a	n/a	5.03e-01	1.327
1102505	ENSG00000184110	8594	EIF3C	eukaryotic translation initiation factor 3, subunit C	8663	16	n/a	n/a	4.42e-01	1.327
1096790	ENSG00000155229	40843	MMS19	MMS19 nucleotide excision repair homolog (S. cerevisiae)	64210	10	n/a	n/a	4.87e-01	1.327
279980773	ENSG00000243977	0	RP11-473P24.2	RP11-473P24.2	0	3	n/a	n/a	4.95e-01	1.327
1108715	ENSG00000237149	0	ZNF503-AS2	ZNF503 antisense RNA 2 (non-protein coding)	0	10	n/a	n/a	4.42e-01	1.327
1092836	ENSG00000127527	37327	EPS15L1	epidermal growth factor receptor pathway substrate 15-like 1	58513	19	n/a	n/a	4.62e-01	1.327
1099924	ENSG00000171044	94765	XKR6	XK, Kell blood group complex subunit-related family, member 6	286046	8	n/a	n/a	4.98e-01	1.327
1095141	ENSG00000142197	9836	DOPEY2	dopey family member 2	9980	21	n/a	n/a	4.58e-01	1.326
279718407	ENSG00000213033	0	AURKAPS1	aurora kinase A pseudogene 1	0	1	n/a	n/a	4.86e-01	1.326
279755208	ENSG00000221674	0	AL445309.1	AL445309.1	0	6	n/a	n/a	4.95e-01	1.326
1088050	ENSG00000072110	84	ACTN1	actinin, alpha 1	87	14	n/a	n/a	4.86e-01	1.326
1093738	ENSG00000134057	886	CCNB1	cyclin B1	891	5	n/a	n/a	4.97e-01	1.325
279832711	ENSG00000229422	0	RP11-262H14.5	RP11-262H14.5	0	9	n/a	n/a	4.99e-01	1.325
280091090	ENSG00000255875	0	CTD-2102P23.1	CTD-2102P23.1	0	19	n/a	n/a	5.00e-01	1.325
279728772	ENSG00000214195	0	HMGN2P31	high mobility group nucleosomal binding domain 2 pseudogene 31	0	9	n/a	n/a	4.85e-01	1.325
1094319	ENSG00000137076	7051	TLN1	talin 1	7094	9	n/a	n/a	4.98e-01	1.325
1100536	ENSG00000173714	79031	WFIKKN2	WAP, follistatin/kazal, immunoglobulin, kunitz and netrin domain containing 2	124857	17	n/a	n/a	4.26e-01	1.325
279900543	ENSG00000235459	0	RPS26P31	ribosomal protein S26 pseudogene 31	0	7	n/a	n/a	5.16e-01	1.325
1089819	ENSG00000104529	1923	EEF1D	eukaryotic translation elongation factor 1 delta (guanine nucleotide exchange protein)	1936	8	n/a	n/a	4.08e-01	1.325
1091095	ENSG00000113569	9487	NUP155	nucleoporin 155kDa	9631	5	n/a	n/a	4.93e-01	1.325
280103888	ENSG00000257331	0	RP11-478B9.3	RP11-478B9.3	0	12	n/a	n/a	4.25e-01	1.325
1099378	ENSG00000168675	749	C18orf1	chromosome 18 open reading frame 1	753	18	n/a	n/a	4.89e-01	1.324
1109084	ENSG00000243452	94338	NBPF15	neuroblastoma breakpoint family, member 15	284565	1	n/a	n/a	4.92e-01	1.324
280077867	ENSG00000254928	0	RP11-702H23.6	RP11-702H23.6	0	11	n/a	n/a	4.97e-01	1.324
1094626	ENSG00000138668	3164	HNRNPD	heterogeneous nuclear ribonucleoprotein D (AU-rich element RNA binding protein 1, 37kDa)	3184	4	n/a	n/a	4.88e-01	1.324
279786059	ENSG00000225282	0	AP000350.6	AP000350.6	0	22	n/a	n/a	4.94e-01	1.324
279668186	ENSG00000202538	26580	RNU4-2	RNA, U4 small nuclear 2	26834	12	n/a	n/a	4.43e-01	1.324
279993448	ENSG00000246596	0	RP11-1277A3.2	RP11-1277A3.2	0	5	n/a	n/a	5.01e-01	1.324
279766975	ENSG00000223694	0	ADH5P3	alcohol dehydrogenase 5 (class III), chi polypeptide, pseudogene 3	0	1	n/a	n/a	4.98e-01	1.323
1106189	ENSG00000214857	0	SHFM1P1	split hand/foot malformation (ectrodactyly) type 1 pseudogene 1	0	5	n/a	n/a	4.14e-01	1.323
1104656	ENSG00000198589	982	LRBA	LPS-responsive vesicle trafficking, beach and anchor containing	987	4	n/a	n/a	4.98e-01	1.323
1098023	ENSG00000163611	81047	SPICE1	spindle and centriole associated protein 1	152185	3	n/a	n/a	4.08e-01	1.323
1096240	ENSG00000150594	147	ADRA2A	adrenergic, alpha-2A-, receptor	150	10	n/a	n/a	5.01e-01	1.323
279941507	ENSG00000239617	0	RP11-302B13.1	RP11-302B13.1	0	12	n/a	n/a	4.91e-01	1.323
1104837	ENSG00000198960	33761	ARMCX6	armadillo repeat containing, X-linked 6	54470	X	n/a	n/a	5.07e-01	1.322
1101551	ENSG00000179242	997	CDH4	cadherin 4, type 1, R-cadherin (retinal)	1002	20	n/a	n/a	4.98e-01	1.322
279787245	ENSG00000225400	0	RP11-1114A5.5	RP11-1114A5.5	0	X	n/a	n/a	4.14e-01	1.322
1090428	ENSG00000108465	56080	CDK5RAP3	CDK5 regulatory subunit associated protein 3	80279	17	n/a	n/a	4.88e-01	1.322
1093613	ENSG00000133056	5255	PIK3C2B	phosphoinositide-3-kinase, class 2, beta polypeptide	5287	1	n/a	n/a	5.01e-01	1.322
279789438	ENSG00000225574	0	GS1-542M4.2	GS1-542M4.2	0	X	n/a	n/a	5.41e-01	1.322
280103724	ENSG00000257307	0	RP11-317N8.4	RP11-317N8.4	0	14	n/a	n/a	4.85e-01	1.322
280101711	ENSG00000257093	36465	KIAA1147	KIAA1147	57189	7	n/a	n/a	4.93e-01	1.322
279945581	ENSG00000240125	0	RP11-58O9.1	RP11-58O9.1	0	17	n/a	n/a	5.01e-01	1.321
279874242	ENSG00000233108	0	AC006042.7	AC006042.7	0	7	n/a	n/a	4.96e-01	1.321
279781113	ENSG00000224849	0	RP1-104O17.1	RP1-104O17.1	0	6	n/a	n/a	4.14e-01	1.321
279725210	ENSG00000213866	0	YBX1P10	Y box binding protein 1 pseudogene 10	0	9	n/a	n/a	4.18e-01	1.321
1102226	ENSG00000182979	8989	MTA1	metastasis associated 1	9112	14	n/a	n/a	4.54e-01	1.321
279827860	ENSG00000228986	0	RP13-228J13.8	RP13-228J13.8	0	X	n/a	n/a	4.87e-01	1.321
1093569	ENSG00000132792	35539	CTNNBL1	catenin, beta like 1	56259	20	n/a	n/a	4.95e-01	1.321
279837044	ENSG00000229847	0	EMX2OS	EMX2 opposite strand/antisense RNA (non-protein coding)	0	10	n/a	n/a	4.09e-01	1.321
1094787	ENSG00000139668	77714	WDFY2	WD repeat and FYVE domain containing 2	115825	13	n/a	n/a	4.89e-01	1.321
280121103	ENSG00000258759	0	RP11-1012A1.7	RP11-1012A1.7	0	14	n/a	n/a	4.87e-01	1.320
1091370	ENSG00000115687	22933	PASK	PAS domain containing serine/threonine kinase	23178	2	n/a	n/a	4.97e-01	1.320
1108145	ENSG00000233280	0	AC110491.1	Uncharacterized proteincDNA FLJ60082, weakly similar to Uro-adherence factor A	0	3	n/a	n/a	4.90e-01	1.320
1095733	ENSG00000146112	82204	PPP1R18	protein phosphatase 1, regulatory subunit 18	170954	6	n/a	n/a	4.93e-01	1.320
279721891	ENSG00000213412	181291	RP11-314P12.3	RP11-314P12.3	728643	10	n/a	n/a	4.87e-01	1.320
1100452	ENSG00000173281	55463	PPP1R3B	protein phosphatase 1, regulatory subunit 3B	79660	8	n/a	n/a	4.53e-01	1.319
279872402	ENSG00000232959	0	RP11-332H17.1	RP11-332H17.1	0	1	n/a	n/a	4.90e-01	1.319
1096084	ENSG00000149016	41415	TUT1	terminal uridylyl transferase 1, U6 snRNA-specific	64852	11	n/a	n/a	4.87e-01	1.319
1094655	ENSG00000138771	36892	SHROOM3	shroom family member 3	57619	4	n/a	n/a	4.10e-01	1.319
1086914	ENSG00000004487	22783	KDM1A	lysine (K)-specific demethylase 1A	23028	1	n/a	n/a	4.99e-01	1.319
1088966	ENSG00000099284	34795	H2AFY2	H2A histone family, member Y2	55506	10	n/a	n/a	4.89e-01	1.319
1088068	ENSG00000072501	8191	SMC1A	structural maintenance of chromosomes 1A	8243	X	n/a	n/a	5.06e-01	1.319
1089333	ENSG00000101158	30977	TH1L	TH1-like (Drosophila)	51497	20	n/a	n/a	4.87e-01	1.319
1088463	ENSG00000083168	7947	KAT6A	K(lysine) acetyltransferase 6A	7994	8	n/a	n/a	4.89e-01	1.319
1094714	ENSG00000139218	9045	SCAF11	SR-related CTD-associated factor 11	9169	12	n/a	n/a	4.93e-01	1.319
1099261	ENSG00000168172	58577	HOOK3	hook homolog 3 (Drosophila)	84376	8	n/a	n/a	4.88e-01	1.319
279711678	ENSG00000211524	1023296	MIR718	microRNA 718	100313781	X	n/a	n/a	4.98e-01	1.318
1088865	ENSG00000092871	78652	RFFL	ring finger and FYVE-like domain containing 1	117584	17	n/a	n/a	4.08e-01	1.318
279985404	ENSG00000244457	0	ENO1P1	enolase 1, (alpha) pseudogene 1	0	1	n/a	n/a	4.86e-01	1.318
1088878	ENSG00000093167	9085	LRRFIP2	leucine rich repeat (in FLII) interacting protein 2	9209	3	n/a	n/a	4.49e-01	1.318
1099155	ENSG00000167772	30611	ANGPTL4	angiopoietin-like 4	51129	19	n/a	n/a	4.88e-01	1.318
1099224	ENSG00000168014	25754	C2CD3	C2 calcium-dependent domain containing 3	26005	11	n/a	n/a	4.97e-01	1.318
280053097	ENSG00000253173	0	RP11-152C15.1	RP11-152C15.1	0	8	n/a	n/a	5.02e-01	1.317
280126988	ENSG00000259093	0	RP11-1112J20.2	RP11-1112J20.2	0	14	n/a	n/a	4.88e-01	1.317
279964486	ENSG00000242262	0	RP11-100N21.1	RP11-100N21.1	0	4	n/a	n/a	5.01e-01	1.317
1090151	ENSG00000106123	2036	EPHB6	EPH receptor B6	2051	7	n/a	n/a	5.00e-01	1.317
1094197	ENSG00000136485	10092	DCAF7	DDB1 and CUL4 associated factor 7	10238	17	n/a	n/a	4.97e-01	1.317
1096258	ENSG00000150760	1781	DOCK1	dedicator of cytokinesis 1	1793	10	n/a	n/a	5.00e-01	1.317
279836930	ENSG00000229835	0	KHSRPP1	KH-type splicing regulatory protein pseudogene 1	0	9	n/a	n/a	4.94e-01	1.316
280013619	ENSG00000249456	0	RP11-298J20.4	RP11-298J20.4	0	10	n/a	n/a	5.03e-01	1.316
1106581	ENSG00000222012	0	AC005481.5	Uncharacterized protein	0	7	n/a	n/a	4.88e-01	1.316
279782415	ENSG00000224958	180701	RP11-561O23.6	RP11-561O23.6	572558	9	n/a	n/a	4.10e-01	1.316
1091558	ENSG00000117016	9639	RIMS3	regulating synaptic membrane exocytosis 3	9783	1	n/a	n/a	4.94e-01	1.316
279711594	ENSG00000211502	0	MIR675	microRNA 675	0	11	n/a	n/a	4.90e-01	1.316
1094337	ENSG00000137166	77735	FOXP4	forkhead box P4	116113	6	n/a	n/a	4.13e-01	1.316
279826704	ENSG00000228887	0	AC022098.2	AC022098.2	0	19	n/a	n/a	4.18e-01	1.316
279667605	ENSG00000202374	0	SNORA62	Small nucleolar RNA SNORA62/SNORA6 family	0	4	n/a	n/a	4.12e-01	1.316
1088141	ENSG00000074590	9747	NUAK1	NUAK family, SNF1-like kinase, 1	9891	12	n/a	n/a	4.89e-01	1.316
279585954	ENSG00000188459	0	WASF4P	WAS protein family, member 4, pseudogene	0	X	n/a	n/a	4.13e-01	1.315
1089537	ENSG00000102265	7033	TIMP1	TIMP metallopeptidase inhibitor 1	7076	X	n/a	n/a	4.90e-01	1.315
1096877	ENSG00000156030	60091	C14orf43	chromosome 14 open reading frame 43	91748	14	n/a	n/a	4.88e-01	1.315
279953770	ENSG00000241095	0	RP11-657G2.1	RP11-657G2.1	0	3	n/a	n/a	4.88e-01	1.314
1087241	ENSG00000017483	60216	SLC38A5	solute carrier family 38, member 5	92745	X	n/a	n/a	4.08e-01	1.314
1086876	ENSG00000001497	57559	LAS1L	LAS1-like (S. cerevisiae)	81887	X	n/a	n/a	4.88e-01	1.314
279940791	ENSG00000239523	157122707	MYLK-AS1	MYLK antisense RNA 1 (non-protein coding)	100506826	3	n/a	n/a	4.89e-01	1.314
1093450	ENSG00000132142	28	ACACA	acetyl-CoA carboxylase alpha	31	17	n/a	n/a	4.93e-01	1.314
279893695	ENSG00000234819	0	RP11-336N8.4	RP11-336N8.4	0	9	n/a	n/a	4.33e-01	1.314
1097783	ENSG00000162772	464	ATF3	activating transcription factor 3	467	1	n/a	n/a	4.13e-01	1.314
280023495	ENSG00000250238	0	Z95704.3	Z95704.3	0	4	n/a	n/a	4.97e-01	1.314
279758434	ENSG00000222043	0	AC079305.10	AC079305.10	0	2	n/a	n/a	4.60e-01	1.314
1103135	ENSG00000186625	10945	KATNA1	katanin p60 (ATPase containing) subunit A 1	11104	6	n/a	n/a	4.87e-01	1.314
1096345	ENSG00000151503	23065	NCAPD3	non-SMC condensin II complex, subunit D3	23310	11	n/a	n/a	4.87e-01	1.314
279808628	ENSG00000227220	0	RP11-69I8.3	RP11-69I8.3	0	6	n/a	n/a	4.88e-01	1.314
1101779	ENSG00000180720	1124	CHRM4	cholinergic receptor, muscarinic 4	1132	11	n/a	n/a	4.49e-01	1.314
280129084	ENSG00000259218	0	RP11-429B14.2	RP11-429B14.2	0	15	n/a	n/a	4.30e-01	1.314
1105896	ENSG00000213719	1183	CLIC1	chloride intracellular channel 1	1192	6	n/a	n/a	5.01e-01	1.313
1093360	ENSG00000131462	7240	TUBG1	tubulin, gamma 1	7283	17	n/a	n/a	4.89e-01	1.313
1095714	ENSG00000146006	25794	LRRTM2	leucine rich repeat transmembrane neuronal 2	26045	5	n/a	n/a	5.00e-01	1.313
1100539	ENSG00000173727	0	AP000769.1	Putative ubiquitin-like protein FUBI-like protein ENSP00000310146	0	11	n/a	n/a	5.04e-01	1.313
1098999	ENSG00000167191	31184	GPRC5B	G protein-coupled receptor, family C, group 5, member B	51704	16	n/a	n/a	4.89e-01	1.313
1093837	ENSG00000134574	1631	DDB2	damage-specific DNA binding protein 2, 48kDa	1643	11	n/a	n/a	4.89e-01	1.313
1087980	ENSG00000070366	23048	SMG6	smg-6 homolog, nonsense mediated mRNA decay factor (C. elegans)	23293	17	n/a	n/a	4.89e-01	1.312
1092993	ENSG00000128917	33858	DLL4	delta-like 4 (Drosophila)	54567	15	n/a	n/a	4.93e-01	1.312
1093123	ENSG00000130158	36845	DOCK6	dedicator of cytokinesis 6	57572	19	n/a	n/a	5.00e-01	1.312
1099270	ENSG00000168242	8288	HIST1H2BI	histone cluster 1, H2bi	8346	6	n/a	n/a	4.93e-01	1.312
1089045	ENSG00000100028	6594	SNRPD3	small nuclear ribonucleoprotein D3 polypeptide 18kDa	6634	22	n/a	n/a	5.01e-01	1.312
280136368	ENSG00000259640	0	RP6-33F8.1	RP6-33F8.1	0	X	n/a	n/a	5.07e-01	1.312
1095876	ENSG00000147256	81414	ARHGAP36	Rho GTPase activating protein 36	158763	X	n/a	n/a	4.98e-01	1.312
1099101	ENSG00000167632	57938	TRAPPC9	trafficking protein particle complex 9	83696	8	n/a	n/a	5.15e-01	1.312
1098828	ENSG00000166483	7422	WEE1	WEE1 homolog (S. pombe)	7465	11	n/a	n/a	4.13e-01	1.311
1101079	ENSG00000176692	2287	FOXC2	forkhead box C2 (MFH-1, mesenchyme forkhead 1)	2303	16	n/a	n/a	4.11e-01	1.311
1090693	ENSG00000110693	34842	SOX6	SRY (sex determining region Y)-box 6	55553	11	n/a	n/a	4.98e-01	1.311
1093344	ENSG00000131374	9635	TBC1D5	TBC1 domain family, member 5	9779	3	n/a	n/a	4.08e-01	1.311
279724455	ENSG00000213742	0	RP4-694B14.5	RP4-694B14.5	0	20	n/a	n/a	4.86e-01	1.311
1096909	ENSG00000156273	568	BACH1	BTB and CNC homology 1, basic leucine zipper transcription factor 1	571	21	n/a	n/a	5.03e-01	1.311
280017399	ENSG00000249761	0	CTD-2278B20.1	CTD-2278B20.1	0	5	n/a	n/a	4.42e-01	1.311
1092255	ENSG00000123143	5553	PKN1	protein kinase N1	5585	19	n/a	n/a	4.87e-01	1.310
1103029	ENSG00000186197	79260	EDARADD	EDAR-associated death domain	128178	1	n/a	n/a	4.88e-01	1.310
1088888	ENSG00000094914	8035	AAAS	achalasia, adrenocortical insufficiency, alacrimia	8086	12	n/a	n/a	4.89e-01	1.310
1101117	ENSG00000176894	5795	PXMP2	peroxisomal membrane protein 2, 22kDa	5827	12	n/a	n/a	4.86e-01	1.310
280024738	ENSG00000250321	0	RP11-478C6.4	RP11-478C6.4	0	4	n/a	n/a	4.33e-01	1.310
1095748	ENSG00000146242	7119	TPBG	trophoblast glycoprotein	7162	6	n/a	n/a	4.99e-01	1.310
280062352	ENSG00000253830	0	AC005895.3	AC005895.3	0	5	n/a	n/a	4.87e-01	1.310
279955436	ENSG00000241292	0	AC002467.5	AC002467.5	0	7	n/a	n/a	4.98e-01	1.310
1087157	ENSG00000011304	5693	PTBP1	polypyrimidine tract binding protein 1	5725	19	n/a	n/a	5.00e-01	1.309
1089036	ENSG00000099995	10145	SF3A1	splicing factor 3a, subunit 1, 120kDa	10291	22	n/a	n/a	5.05e-01	1.309
280008801	ENSG00000249026	0	CTNNAP1	CTNNAP1	0	5	n/a	n/a	5.02e-01	1.309
279983189	ENSG00000244245	0	RP11-120B7.1	RP11-120B7.1	0	5	n/a	n/a	4.13e-01	1.309
279752989	ENSG00000221290	0	MIR1182	microRNA 1182	0	1	n/a	n/a	4.40e-01	1.309
1095056	ENSG00000141510	7114	TP53	tumor protein p53	7157	17	n/a	n/a	4.93e-01	1.309
1091884	ENSG00000119938	5475	PPP1R3C	protein phosphatase 1, regulatory subunit 3C	5507	10	n/a	n/a	4.99e-01	1.309
280075625	ENSG00000254765	0	RP11-1H15.1	RP11-1H15.1	0	11	n/a	n/a	4.51e-01	1.309
279876930	ENSG00000233369	0	RP11-396K3.1	RP11-396K3.1	0	7	n/a	n/a	5.04e-01	1.309
1106522	ENSG00000221869	1045	CEBPD	CCAAT/enhancer binding protein (C/EBP), delta	1052	8	n/a	n/a	4.92e-01	1.308
1100317	ENSG00000172661	90128	FAM21C	family with sequence similarity 21, member C	253725	10	n/a	n/a	5.03e-01	1.308
1100796	ENSG00000175166	5676	PSMD2	proteasome (prosome, macropain) 26S subunit, non-ATPase, 2	5708	3	n/a	n/a	5.04e-01	1.308
1096566	ENSG00000153187	3172	HNRNPU	heterogeneous nuclear ribonucleoprotein U (scaffold attachment factor A)	3192	1	n/a	n/a	4.99e-01	1.308
280106815	ENSG00000257591	0	ZNF625	Zinc finger protein 625	0	19	n/a	n/a	4.18e-01	1.308
279708259	ENSG00000207561	0	MIR635	microRNA 635	0	17	n/a	n/a	4.87e-01	1.308
1093819	ENSG00000134463	55549	ECHDC3	enoyl CoA hydratase domain containing 3	79746	10	n/a	n/a	4.97e-01	1.308
1090848	ENSG00000111783	5960	RFX4	regulatory factor X, 4 (influences HLA class II expression)	5992	12	n/a	n/a	4.13e-01	1.308
1105110	ENSG00000204371	10761	EHMT2	euchromatic histone-lysine N-methyltransferase 2	10919	6	n/a	n/a	4.86e-01	1.308
1089615	ENSG00000102935	22845	ZNF423	zinc finger protein 423	23090	16	n/a	n/a	4.24e-01	1.308
279705053	ENSG00000206992	0	U6	U6 spliceosomal RNA	0	12	n/a	n/a	4.18e-01	1.308
279955542	ENSG00000241313	1001433	WWTR1-AS1	WWTR1 antisense RNA 1 (non-protein coding)	100128025	3	n/a	n/a	4.86e-01	1.308
279916949	ENSG00000236986	0	RP11-544A12.4	RP11-544A12.4	0	9	n/a	n/a	4.90e-01	1.308
280132124	ENSG00000259388	0	CTD-2647E9.1	CTD-2647E9.1	0	15	n/a	n/a	4.87e-01	1.308
1103886	ENSG00000196305	3356	IARS	isoleucyl-tRNA synthetase	3376	9	n/a	n/a	5.03e-01	1.308
280085196	ENSG00000255348	0	RP11-700F16.3	RP11-700F16.3	0	11	n/a	n/a	5.00e-01	1.308
1092237	ENSG00000122970	28717	IFT81	intraflagellar transport 81 homolog (Chlamydomonas)	28981	12	n/a	n/a	5.11e-01	1.307
1104289	ENSG00000197472	36394	ZNF695	zinc finger protein 695	57116	1	n/a	n/a	4.94e-01	1.307
1102218	ENSG00000182944	2115	EWSR1	Ewing sarcoma breakpoint region 1	2130	22	n/a	n/a	4.94e-01	1.307
280069349	ENSG00000254331	0	CKS1BP7	CDC28 protein kinase regulatory subunit 1B pseudogene 7	0	8	n/a	n/a	4.96e-01	1.307
279857430	ENSG00000231655	0	AC011742.3	AC011742.3	0	2	n/a	n/a	4.89e-01	1.307
279824890	ENSG00000228717	0	AF013593.1	AF013593.1	0	X	n/a	n/a	4.99e-01	1.307
279986843	ENSG00000244604	0	RP11-713H12.1	RP11-713H12.1	0	17	n/a	n/a	4.93e-01	1.307
279730260	ENSG00000214380	0	RP11-457K10.2	RP11-457K10.2	0	3	n/a	n/a	4.86e-01	1.307
1101719	ENSG00000180340	2519	FZD2	frizzled family receptor 2	2535	17	n/a	n/a	4.13e-01	1.307
1087647	ENSG00000057608	2649	GDI2	GDP dissociation inhibitor 2	2665	10	n/a	n/a	4.95e-01	1.307
279850487	ENSG00000231043	0	AC007238.1	AC007238.1	0	2	n/a	n/a	5.08e-01	1.307
279703709	ENSG00000206760	0	SNORA6	small nucleolar RNA, H/ACA box 6	0	3	n/a	n/a	5.08e-01	1.307
279704465	ENSG00000206888	0	U6	U6 spliceosomal RNA	0	1	n/a	n/a	4.87e-01	1.307
279809853	ENSG00000227339	0	THRAP3P1	thyroid hormone receptor associated protein 3 pseudogene 1	0	3	n/a	n/a	4.88e-01	1.307
279819268	ENSG00000228237	1015149	RP11-8J9.4	RP11-8J9.4	100130197	1	n/a	n/a	4.89e-01	1.307
279717271	ENSG00000212552	0	SNORD91B	small nucleolar RNA, C/D box 91B	0	17	n/a	n/a	4.89e-01	1.307
1089410	ENSG00000101438	80032	SLC32A1	solute carrier family 32 (GABA vesicular transporter), member 1	140679	20	n/a	n/a	4.87e-01	1.306
279818388	ENSG00000228149	0	RPL3P1	ribosomal protein L3 pseudogene 1	0	21	n/a	n/a	4.89e-01	1.306
279780276	ENSG00000224763	0	FDPSP8	farnesyl diphosphate synthase pseudogene 8	0	1	n/a	n/a	5.05e-01	1.306
279885791	ENSG00000234145	0	NAP1L4P3	nucleosome assembly protein 1-like 4 pseudogene 3	0	13	n/a	n/a	4.88e-01	1.306
1095658	ENSG00000145703	10630	IQGAP2	IQ motif containing GTPase activating protein 2	10788	5	n/a	n/a	4.29e-01	1.306
280132196	ENSG00000259394	0	RP11-244F12.1	RP11-244F12.1	0	15	n/a	n/a	4.88e-01	1.306
1104068	ENSG00000196787	8869	HIST1H2AG	histone cluster 1, H2ag	8969	6	n/a	n/a	4.88e-01	1.306
279728670	ENSG00000214192	0	UBE2V1P2	ubiquitin-conjugating enzyme E2 variant 1 pseudogene 2	0	3	n/a	n/a	4.16e-01	1.306
1091785	ENSG00000119285	34416	HEATR1	HEAT repeat containing 1	55127	1	n/a	n/a	5.04e-01	1.306
1098097	ENSG00000163817	34005	SLC6A20	solute carrier family 6 (proline IMINO transporter), member 20	54716	3	n/a	n/a	4.99e-01	1.306
279967770	ENSG00000242604	0	AL512503.1	AL512503.1	0	1	n/a	n/a	4.97e-01	1.306
1102009	ENSG00000182050	25583	MGAT4C	mannosyl (alpha-1,3-)-glycoprotein beta-1,4-N-acetylglucosaminyltransferase, isozyme C (putative)	25834	12	n/a	n/a	4.96e-01	1.306
279696217	ENSG00000205663	157122231	RP11-706O15.5	RP11-706O15.5	100506453	X	n/a	n/a	5.00e-01	1.306
1088130	ENSG00000074219	8402	TEAD2	TEA domain family member 2	8463	19	n/a	n/a	4.13e-01	1.306
1089534	ENSG00000102241	27081	HTATSF1	HIV-1 Tat specific factor 1	27336	X	n/a	n/a	4.88e-01	1.306
1106483	ENSG00000219665	0	CTD-2006C1.2	Uncharacterized protein	0	19	n/a	n/a	5.04e-01	1.305
1092892	ENSG00000128050	10459	PAICS	phosphoribosylaminoimidazole carboxylase, phosphoribosylaminoimidazole succinocarboxamide synthetase	10606	4	n/a	n/a	4.96e-01	1.305
1104693	ENSG00000198700	34994	IPO9	importin 9	55705	1	n/a	n/a	4.88e-01	1.305
279843929	ENSG00000230450	0	NEK2P4	NEK2 pseudogene 4	0	2	n/a	n/a	4.18e-01	1.305
279812004	ENSG00000227540	0	RP11-152N13.5	RP11-152N13.5	0	10	n/a	n/a	5.03e-01	1.305
279781366	ENSG00000224875	0	AC083949.1	AC083949.1	0	2	n/a	n/a	4.88e-01	1.305
1106398	ENSG00000215784	181300	FAM72D	family with sequence similarity 72, member D	728833	1	n/a	n/a	4.88e-01	1.305
1093017	ENSG00000129158	26045	SERGEF	secretion regulating guanine nucleotide exchange factor	26297	11	n/a	n/a	4.93e-01	1.305
279813475	ENSG00000227700	0	RP11-301M17.1	RP11-301M17.1	0	1	n/a	n/a	4.93e-01	1.305
279912368	ENSG00000236570	0	AC105765.1	AC105765.1	0	3	n/a	n/a	4.96e-01	1.305
1102134	ENSG00000182575	11087	NXPH3	neurexophilin 3	11248	17	n/a	n/a	5.01e-01	1.305
1098818	ENSG00000166451	35127	CENPN	centromere protein N	55839	16	n/a	n/a	5.01e-01	1.305
279917869	ENSG00000237080	0	EHMT2-AS1	EHMT2 antisense RNA 1 (non-protein coding)	0	6	n/a	n/a	4.91e-01	1.304
1094569	ENSG00000138363	468	ATIC	5-aminoimidazole-4-carboxamide ribonucleotide formyltransferase/IMP cyclohydrolase	471	2	n/a	n/a	4.96e-01	1.304
1089696	ENSG00000103381	34602	CPPED1	calcineurin-like phosphoesterase domain containing 1	55313	16	n/a	n/a	4.87e-01	1.304
1095677	ENSG00000145808	82222	ADAMTS19	ADAM metallopeptidase with thrombospondin type 1 motif, 19	171019	5	n/a	n/a	5.00e-01	1.304
1091796	ENSG00000119397	10906	CNTRL	centriolin	11064	9	n/a	n/a	4.99e-01	1.304
279664882	ENSG00000201599	26523	SNORA71A	small nucleolar RNA, H/ACA box 71A	26777	20	n/a	n/a	4.61e-01	1.304
279911238	ENSG00000236464	0	CTA-796E4.3	CTA-796E4.3	0	22	n/a	n/a	4.88e-01	1.304
1096244	ENSG00000150630	7381	VEGFC	vascular endothelial growth factor C	7424	4	n/a	n/a	4.55e-01	1.304
1089846	ENSG00000104774	4100	MAN2B1	mannosidase, alpha, class 2B, member 1	4125	19	n/a	n/a	4.86e-01	1.304
1102294	ENSG00000183260	80053	ABHD16B	abhydrolase domain containing 16B	140701	20	n/a	n/a	5.01e-01	1.304
279742577	ENSG00000215835	0	RP11-7G12.2	RP11-7G12.2	0	1	n/a	n/a	4.86e-01	1.304
1098944	ENSG00000166949	4063	SMAD3	SMAD family member 3	4088	15	n/a	n/a	4.88e-01	1.304
1107438	ENSG00000228716	1707	DHFR	dihydrofolate reductase	1719	5	n/a	n/a	4.90e-01	1.304
279705480	ENSG00000207070	169142	SNORA16A	small nucleolar RNA, H/ACA box 16A	692073	1	n/a	n/a	4.16e-01	1.303
279932117	ENSG00000238276	0	RP11-245J24.1	RP11-245J24.1	0	10	n/a	n/a	4.97e-01	1.303
280111359	ENSG00000258048	0	RP11-530C5.1	RP11-530C5.1	0	12	n/a	n/a	4.97e-01	1.303
280087361	ENSG00000255515	0	RP11-178H8.3	RP11-178H8.3	0	11	n/a	n/a	4.37e-01	1.303
279852226	ENSG00000231194	0	FARP1-AS1	FARP1 antisense RNA 1 (non-protein coding)	0	13	n/a	n/a	4.35e-01	1.303
280032319	ENSG00000250939	0	AC034198.7	AC034198.7	0	3	n/a	n/a	5.08e-01	1.303
1093666	ENSG00000133422	22636	MORC2	MORC family CW-type zinc finger 2	22880	22	n/a	n/a	5.04e-01	1.303
1099185	ENSG00000167900	7040	TK1	thymidine kinase 1, soluble	7083	17	n/a	n/a	4.08e-01	1.303
279784527	ENSG00000225159	0	RP11-40H20.2	RP11-40H20.2	0	1	n/a	n/a	5.01e-01	1.303
279709239	ENSG00000207740	1013177	MIR600	microRNA 600	693185	9	n/a	n/a	4.13e-01	1.303
1091776	ENSG00000119139	9278	TJP2	tight junction protein 2 (zona occludens 2)	9414	9	n/a	n/a	4.86e-01	1.303
279953175	ENSG00000241002	0	RP11-119H12.1	RP11-119H12.1	0	4	n/a	n/a	4.13e-01	1.303
1094427	ENSG00000137693	10266	YAP1	Yes-associated protein 1	10413	11	n/a	n/a	4.08e-01	1.303
1108731	ENSG00000237240	0	U47924.25	Uncharacterized protein	0	12	n/a	n/a	4.13e-01	1.302
1092641	ENSG00000125846	7648	ZNF133	zinc finger protein 133	7692	20	n/a	n/a	4.93e-01	1.302
279783807	ENSG00000225091	0	SNORA71A	SNORA71A	0	20	n/a	n/a	4.37e-01	1.302
280116863	ENSG00000258520	0	RP11-363J20.2	RP11-363J20.2	0	14	n/a	n/a	4.86e-01	1.302
279859537	ENSG00000231831	0	RP11-1A15.2	RP11-1A15.2	0	X	n/a	n/a	5.00e-01	1.302
1088991	ENSG00000099783	4644	HNRNPM	heterogeneous nuclear ribonucleoprotein M	4670	19	n/a	n/a	4.91e-01	1.302
279774600	ENSG00000224280	0	AC005014.5	AC005014.5	0	7	n/a	n/a	4.99e-01	1.302
279858979	ENSG00000231779	0	RP4-594I10.2	RP4-594I10.2	0	1	n/a	n/a	4.19e-01	1.302
280060470	ENSG00000253716	0	RP13-582O9.5	RP13-582O9.5	0	8	n/a	n/a	5.05e-01	1.302
1093713	ENSG00000133874	55648	RNF122	ring finger protein 122	79845	8	n/a	n/a	4.97e-01	1.302
279803997	ENSG00000226840	0	PAICSP3	phosphoribosylaminoimidazole carboxylase, phosphoribosylaminoimidazole succinocarboxamide synthetase pseudogene 3	0	6	n/a	n/a	4.93e-01	1.302
279809889	ENSG00000227344	0	RP11-266F12.1	RP11-266F12.1	0	7	n/a	n/a	4.14e-01	1.302
1098040	ENSG00000163638	36278	ADAMTS9	ADAM metallopeptidase with thrombospondin type 1 motif, 9	56999	3	n/a	n/a	5.03e-01	1.301
279755733	ENSG00000221767	1022995	MIR1307	microRNA 1307	100302174	10	n/a	n/a	4.49e-01	1.301
1092235	ENSG00000122965	9760	RBM19	RNA binding motif protein 19	9904	12	n/a	n/a	4.88e-01	1.301
1098031	ENSG00000163629	5751	PTPN13	protein tyrosine phosphatase, non-receptor type 13 (APO-1/CD95 (Fas)-associated phosphatase)	5783	4	n/a	n/a	4.11e-01	1.301
1093313	ENSG00000131115	7726	ZNF227	zinc finger protein 227	7770	19	n/a	n/a	5.07e-01	1.301
1091026	ENSG00000112983	10744	BRD8	bromodomain containing 8	10902	5	n/a	n/a	5.00e-01	1.301
1096290	ENSG00000151092	35057	NGLY1	N-glycanase 1	55768	3	n/a	n/a	4.90e-01	1.301
1095005	ENSG00000141232	9995	TOB1	transducer of ERBB2, 1	10140	17	n/a	n/a	4.93e-01	1.301
1096747	ENSG00000154783	81054	FGD5	FYVE, RhoGEF and PH domain containing 5	152273	3	n/a	n/a	4.86e-01	1.301
280104533	ENSG00000257359	0	RP11-780K2.1	RP11-780K2.1	0	12	n/a	n/a	5.02e-01	1.301
1088939	ENSG00000096384	3306	HSP90AB1	heat shock protein 90kDa alpha (cytosolic), class B member 1	3326	6	n/a	n/a	5.00e-01	1.300
279708490	ENSG00000207601	0	MIR611	microRNA 611	0	11	n/a	n/a	4.96e-01	1.300
1097217	ENSG00000158825	973	CDA	cytidine deaminase	978	1	n/a	n/a	4.98e-01	1.300
1088269	ENSG00000077684	55762	PHF17	PHD finger protein 17	79960	4	n/a	n/a	4.95e-01	1.300
279720315	ENSG00000213237	0	AC008155.1	AC008155.1	0	7	n/a	n/a	5.01e-01	1.300
279978639	ENSG00000243742	76641	RPLP0P2	ribosomal protein, large, P0 pseudogene 2	113157	11	n/a	n/a	4.99e-01	1.300
279659464	ENSG00000199994	0	RN5S145	RNA, 5S ribosomal 145	0	3	n/a	n/a	4.98e-01	1.300
279790476	ENSG00000225674	0	IPO7P2	importin 7 pseudogene 2	0	13	n/a	n/a	4.92e-01	1.300
1100561	ENSG00000173868	81543	PHOSPHO1	phosphatase, orphan 1	162466	17	n/a	n/a	5.00e-01	1.300
1102761	ENSG00000185122	3277	HSF1	heat shock transcription factor 1	3297	8	n/a	n/a	4.89e-01	1.300
1089581	ENSG00000102755	2305	FLT1	fms-related tyrosine kinase 1 (vascular endothelial growth factor/vascular permeability factor receptor)	2321	13	n/a	n/a	4.88e-01	1.300
1087373	ENSG00000033327	9702	GAB2	GRB2-associated binding protein 2	9846	11	n/a	n/a	4.93e-01	1.300
279825317	ENSG00000228766	0	RPL7L1P8	ribosomal protein L7-like 1 pseudogene 8	0	3	n/a	n/a	4.89e-01	1.300
279748917	ENSG00000219329	0	RP11-397G5.2	RP11-397G5.2	0	6	n/a	n/a	4.28e-01	1.299
1101459	ENSG00000178764	22638	ZHX2	zinc fingers and homeoboxes 2	22882	8	n/a	n/a	5.01e-01	1.299
1087474	ENSG00000044446	5224	PHKA2	phosphorylase kinase, alpha 2 (liver)	5256	X	n/a	n/a	4.79e-01	1.299
1095307	ENSG00000143373	36865	ZNF687	zinc finger protein 687	57592	1	n/a	n/a	4.99e-01	1.299
279882169	ENSG00000233820	0	RP11-535M15.2	RP11-535M15.2	0	9	n/a	n/a	4.86e-01	1.299
280080498	ENSG00000255073	0	ZFP91-CNTF	ZFP91-CNTF readthrough (non-protein coding)	0	11	n/a	n/a	5.00e-01	1.299
1088255	ENSG00000077312	6586	SNRPA	small nuclear ribonucleoprotein polypeptide A	6626	19	n/a	n/a	4.88e-01	1.299
1102282	ENSG00000183199	0	HSP90AB3P	heat shock protein 90kDa alpha (cytosolic), class B member 3, pseudogene	0	4	n/a	n/a	5.26e-01	1.299
279931457	ENSG00000238213	0	TARDBPP2	TAR DNA binding protein pseudogene 2	0	13	n/a	n/a	5.01e-01	1.299
280039125	ENSG00000251463	0	RP13-588I20.1	RP13-588I20.1	0	4	n/a	n/a	6.52e-01	1.299
279940278	ENSG00000239470	0	RP11-16F15.2	RP11-16F15.2	0	11	n/a	n/a	4.97e-01	1.299
1104527	ENSG00000198157	55202	HMGN5	high mobility group nucleosome binding domain 5	79366	X	n/a	n/a	4.89e-01	1.299
1089863	ENSG00000104852	6585	SNRNP70	small nuclear ribonucleoprotein 70kDa (U1)	6625	19	n/a	n/a	5.03e-01	1.299
279800108	ENSG00000226491	0	AC098824.5	AC098824.5	0	2	n/a	n/a	4.86e-01	1.299
280131858	ENSG00000259375	0	RP11-815J21.2	RP11-815J21.2	0	15	n/a	n/a	4.93e-01	1.299
279807384	ENSG00000227117	0	CTA-85E5.10	CTA-85E5.10	0	22	n/a	n/a	4.36e-01	1.299
1090884	ENSG00000112029	26019	FBXO5	F-box protein 5	26271	6	n/a	n/a	4.10e-01	1.299
280111002	ENSG00000258017	0	RP11-386G11.10	RP11-386G11.10	0	12	n/a	n/a	5.02e-01	1.298
1104579	ENSG00000198339	8241	HIST1H4I	histone cluster 1, H4i	8294	6	n/a	n/a	4.45e-01	1.298
279970098	ENSG00000242870	0	CTB-104F4.2	CTB-104F4.2	0	7	n/a	n/a	4.89e-01	1.298
1089636	ENSG00000103047	55416	TMCO7	transmembrane and coiled-coil domains 7	79613	16	n/a	n/a	7.28e-01	1.298
1102555	ENSG00000184304	5555	PRKD1	protein kinase D1	5587	14	n/a	n/a	4.13e-01	1.298
1095179	ENSG00000142549	126118	IGLON5	IgLON family member 5	402665	19	n/a	n/a	4.87e-01	1.298
279744183	ENSG00000216090	0	MIR937	microRNA 937	0	8	n/a	n/a	4.08e-01	1.298
1091020	ENSG00000112936	726	C7	complement component 7	730	5	n/a	n/a	4.09e-01	1.298
279821900	ENSG00000228452	0	RP5-994D16.9	RP5-994D16.9	0	1	n/a	n/a	4.93e-01	1.298
1103882	ENSG00000196284	8403	SUPT3H	suppressor of Ty 3 homolog (S. cerevisiae)	8464	6	n/a	n/a	5.18e-01	1.298
279783276	ENSG00000225032	0	RP11-228B15.4	RP11-228B15.4	0	9	n/a	n/a	4.97e-01	1.298
279955384	ENSG00000241282	0	CTC-451A6.1	CTC-451A6.1	0	19	n/a	n/a	4.23e-01	1.297
280120546	ENSG00000258728	0	RP11-195F19.29	Galactose-1-phosphate uridyl transferase	0	9	n/a	n/a	4.90e-01	1.297
279947333	ENSG00000240293	0	CTA-286B10.7	CTA-286B10.7	0	22	n/a	n/a	6.83e-01	1.297
279973361	ENSG00000243270	0	AC092436.3	AC092436.3	0	4	n/a	n/a	5.01e-01	1.297
1090397	ENSG00000108270	26321	AATF	apoptosis antagonizing transcription factor	26574	17	n/a	n/a	4.94e-01	1.297
280083575	ENSG00000255252	0	RP1-65P5.3	RP1-65P5.3	0	11	n/a	n/a	4.93e-01	1.297
1088844	ENSG00000092201	11038	SUPT16H	suppressor of Ty 16 homolog (S. cerevisiae)	11198	14	n/a	n/a	4.59e-01	1.297
1092291	ENSG00000123416	10229	TUBA1B	tubulin, alpha 1b	10376	12	n/a	n/a	5.00e-01	1.297
1102047	ENSG00000182199	6436	SHMT2	serine hydroxymethyltransferase 2 (mitochondrial)	6472	12	n/a	n/a	4.88e-01	1.297
1107518	ENSG00000229211	0	RP11-363L24.2	RP11-363L24.2	0	8	n/a	n/a	4.36e-01	1.297
1100951	ENSG00000176014	58816	TUBB6	tubulin, beta 6 class V	84617	18	n/a	n/a	5.02e-01	1.297
279734033	ENSG00000214832	0	AC008088.2	AC008088.2	0	17	n/a	n/a	5.03e-01	1.296
1093646	ENSG00000133226	10104	SRRM1	serine/arginine repetitive matrix 1	10250	1	n/a	n/a	4.90e-01	1.296
279943848	ENSG00000239912	0	CTD-2224J9.3	CTD-2224J9.3	0	19	n/a	n/a	4.90e-01	1.296
1107800	ENSG00000231167	0	YBX1P2	Y box binding protein 1 pseudogene 2	0	7	n/a	n/a	4.94e-01	1.296
1088508	ENSG00000084652	83527	TXLNA	taxilin alpha	200081	1	n/a	n/a	4.94e-01	1.296
1090255	ENSG00000106819	34118	ASPN	asporin	54829	9	n/a	n/a	4.89e-01	1.296
1086947	ENSG00000005189	57373	AC004381.6	Putative RNA exonuclease NEF-sp	81691	16	n/a	n/a	4.88e-01	1.296
279827154	ENSG00000228928	0	AC002069.5	AC002069.5	0	7	n/a	n/a	4.90e-01	1.296
1095067	ENSG00000141556	6864	TBCD	tubulin folding cofactor D	6904	17	n/a	n/a	4.98e-01	1.296
280006586	ENSG00000248827	0	RP11-252I13.1	RP11-252I13.1	0	5	n/a	n/a	4.87e-01	1.296
279528473	ENSG00000183531	0	Z98256.1	Z98256.1	0	22	n/a	n/a	4.19e-01	1.296
1095073	ENSG00000141570	36606	CBX8	chromobox homolog 8	57332	17	n/a	n/a	5.26e-01	1.296
1092521	ENSG00000125124	580	BBS2	Bardet-Biedl syndrome 2	583	16	n/a	n/a	4.85e-01	1.296
1096968	ENSG00000156831	94768	NSMCE2	non-SMC element 2, MMS21 homolog (S. cerevisiae)	286053	8	n/a	n/a	4.95e-01	1.296
279995679	ENSG00000247498	157122055	RP11-392P7.8	RP11-392P7.8	100506314	12	n/a	n/a	4.90e-01	1.296
279706124	ENSG00000207174	1013505	SNORD116-15	small nucleolar RNA, C/D box 116-15	100033427	15	n/a	n/a	4.86e-01	1.295
1097890	ENSG00000163166	34966	IWS1	IWS1 homolog (S. cerevisiae)	55677	2	n/a	n/a	4.88e-01	1.295
279969175	ENSG00000242777	0	AL590704.1	AL590704.1	0	6	n/a	n/a	4.13e-01	1.295
279774110	ENSG00000224237	0	AC093555.1	AC093555.1	0	3	n/a	n/a	4.78e-01	1.295
[truncated: 1 more rows]
