# Supplementary material for: Identification of the Molecular Events Involved in the Development of Prefrontal Cortex Through the Analysis of RNA-Seq Data From BrainSpan
Source: ASN Neuro. 2019 Jun 18;11:1759091419854627. doi: 10.1177/1759091419854627 (PMC6582306; doi:10.1177/1759091419854627)
Supplement: Supplemental Material6 - Supplemental material for Identification of the Molecular Events Involved in the Development of Prefrontal Cortex Through the Analysis of RNA-Seq Data From BrainSpan [file Supplemental_Material6.zip › AMY/1/Expression.csv]

1093090	7.3233	6.9409	0.0000	0.0000	0.0000
279720817	4.8575	4.7150	0.0000	0.0000	0.0000
280033595	4.5543	4.7331	0.0000	0.0000	0.0000
279882690	4.0869	3.8083	0.0000	0.0000	0.0000
1091696	6.7370	2.0046	0.7246	0.4855	0.1978
1087866	3.3070	3.4166	0.0000	0.0000	0.0000
1105944	3.9249	4.0249	0.4241	1.8611	1.5522
279790000	5.2600	0.1853	0.2512	0.1323	0.0000
280116447	7.9850	4.0752	3.2204	2.5030	5.1212
1087186	2.0945	2.6330	0.0000	0.0000	0.0000
1096725	2.2945	2.4055	0.0000	0.0000	0.0000
1089382	7.8514	1.8717	1.4271	4.4694	1.6825
279951718	4.5888	1.2082	0.3538	0.9025	0.4612
1091176	2.1447	2.4403	0.0000	0.0000	0.0000
1104438	4.4920	6.1686	5.2753	1.8001	2.2710
1098510	1.8788	2.5506	0.0137	0.0000	0.0069
279956340	3.5756	3.2580	1.6034	0.0000	2.4419
1099351	4.9748	2.0669	1.4012	1.6027	1.4260
1104691	2.0259	2.0165	0.0000	0.0000	0.0000
279972957	1.9820	1.7720	0.0000	0.0000	0.0000
279983888	9.0975	7.3568	7.3542	4.5250	7.3401
1087889	1.7991	1.8175	0.0000	0.0000	0.0000
1097153	5.3380	5.8227	3.2116	4.7208	3.4822
1098585	2.2755	2.3242	1.0535	0.3452	0.1955
1097296	3.0699	3.6553	1.7708	1.6199	1.4291
1098281	5.4556	2.5977	1.5180	3.3038	2.0146
279663146	4.4975	0.0000	0.0000	0.0000	1.6323
1088989	1.6610	1.7240	0.0000	0.0000	0.0000
280044391	1.9411	2.1154	0.8601	0.2038	0.0108
1103441	2.9242	4.0792	1.9685	2.2488	1.3546
279823512	2.0488	2.7320	0.9908	0.7195	0.5378
279943306	8.4095	6.4256	5.7021	4.7604	7.0542
1095898	3.5448	0.4601	0.2089	0.9401	0.1233
1099013	3.1806	0.3916	0.2501	0.2798	0.1488
1090487	3.1407	0.8308	0.1925	0.2754	0.8148
1102467	1.3749	1.7175	0.0000	0.0000	0.0000
1087232	5.4402	2.2411	1.9623	3.2183	1.7726
1097266	3.9335	3.9958	2.7651	2.6735	1.8895
1102569	2.8871	2.3633	0.8221	1.9197	0.6834
1096200	2.0892	1.7688	0.3698	0.6672	0.3314
279941232	1.5315	2.7943	0.5324	0.9426	0.6191
280045763	6.5883	6.5644	5.9243	4.4146	5.0638
1090254	2.9269	0.1744	0.0341	0.0706	0.2237
1093216	1.5736	1.5616	0.0737	0.1220	0.2115
279979850	2.8435	2.1917	1.0804	0.2096	2.0600
279957731	7.1712	6.4466	5.9653	4.6652	5.7204
1093004	3.2860	0.4210	0.5611	0.6440	0.3259
279951899	12.8369	11.8940	10.9312	10.2512	11.9105
1102408	4.1556	2.2447	1.9077	2.0486	1.6537
1103404	3.6425	3.6889	2.8072	1.8768	2.3622
279972735	12.0230	10.5967	10.4020	8.9925	10.5990
279944075	2.4965	1.7084	0.9896	0.0964	1.3597
1092477	2.3481	2.2071	1.0653	0.5803	1.3325
1103717	3.7784	4.0214	1.2989	3.8530	2.7008
1102765	1.5564	2.3204	1.1544	0.6001	0.2336
1091347	4.0170	4.2752	2.9664	3.1678	2.4785
1095219	2.9015	4.7651	2.8040	2.3862	2.5039
279759839	3.5319	2.7996	2.6116	1.1022	2.0299
279950430	7.2425	5.7157	5.4904	3.9932	6.2794
1088173	1.5642	0.9108	0.0268	0.0226	0.0000
1093842	4.1363	4.1389	3.1429	2.9726	2.6482
280040649	2.6883	1.1498	0.7503	0.9082	0.4531
279926904	3.2276	1.8350	0.9619	1.8919	1.0974
279942860	10.7828	9.5308	9.1403	8.0363	9.6794
279927058	1.3665	1.5931	0.0000	0.0000	0.8401
1092778	0.0000	3.0831	0.0000	0.0000	1.0282
1090997	2.4112	2.9804	1.4040	1.9385	1.1939
279752723	3.6249	3.5996	2.6204	1.9382	2.7359
1099653	3.3203	2.3376	1.3234	1.4040	2.2307
1095291	3.6808	2.0775	1.3038	1.9614	1.8499
1103697	2.0278	1.2259	0.6231	0.3326	0.4063
280017626	0.9295	1.8429	0.3024	0.3693	0.0000
1102462	2.2508	3.1983	2.2684	1.1046	1.3209
1093550	6.5603	6.7570	6.4877	5.1787	4.8425
279895312	9.4370	9.5332	9.2856	8.0911	7.6261
1104060	5.2778	5.2902	4.6277	4.2594	3.5177
1109023	2.9611	3.0751	1.9660	2.2014	1.4890
1097597	4.1695	4.6912	4.0542	2.9623	2.8925
279667962	3.4201	3.1862	1.5007	2.8171	2.2271
1096058	2.5007	2.4098	1.7008	1.1732	1.1290
1101781	2.3219	2.5976	0.8349	2.0556	1.1368
279964315	9.4959	8.9327	8.0927	7.4581	8.7585
1097735	3.5307	1.3301	0.6260	1.9990	1.3368
1096537	3.6043	1.6742	0.8523	1.7936	1.9476
280097769	4.5658	5.1216	4.4790	3.2451	3.4962
279661081	1.5275	3.1871	1.4102	1.5052	0.8571
1091727	3.0418	4.3497	2.7717	2.6952	2.3499
1087378	3.6985	4.1574	3.4497	2.4391	2.6411
279470330	5.6767	4.8626	5.2869	2.2499	5.0251
279850084	4.4377	5.1948	4.8225	3.3841	3.0032
1099283	3.2108	3.0897	2.7123	1.4341	2.0965
1098910	4.8244	5.6339	5.0008	3.8850	3.6080
1087679	3.6676	4.3386	2.5616	3.4884	2.7674
1099263	6.6600	6.8075	5.8925	5.8426	5.2773
1101266	4.7958	6.4917	4.5333	4.8142	4.4318
280043264	1.3782	0.9541	0.3574	0.0000	0.0000
1102644	5.6389	5.6766	4.1053	5.3101	4.4265
1091601	4.8164	5.4527	5.1739	3.5714	3.5363
1091599	5.7158	5.6171	4.5378	5.2065	4.1582
1093243	3.4385	2.8512	2.6451	2.2624	1.4333
280046631	11.4911	10.7406	10.2768	9.4921	10.4851
279792604	6.4972	6.3347	5.6413	5.0054	5.5165
1099292	1.7219	1.6982	0.8145	0.2268	1.0110
279954000	10.0443	9.6091	9.2289	7.8997	9.2962
280015018	3.0548	3.1563	2.1626	2.4241	1.6807
1088646	5.3632	6.3005	5.5892	4.4187	4.4400
1092470	1.8253	1.8923	1.1363	0.7563	0.6382
280046008	14.0275	13.0014	12.7713	11.6713	13.0657
1098603	4.4136	3.6137	2.6925	3.5631	2.7526
279841184	1.3211	1.0148	0.2745	0.0000	0.1968
1087120	4.5995	5.4234	4.8804	3.6474	3.4892
1101756	3.4059	3.6781	2.1913	3.2823	2.1393
1096032	3.5844	4.0131	3.3177	2.5520	2.5208
1091027	3.6330	4.6213	3.9266	2.7187	2.7337
280107576	2.9842	3.3535	2.2715	2.2901	1.9456
280038310	5.8528	4.8455	4.8180	3.8149	4.4246
1087321	8.6122	8.7605	8.5830	7.4712	7.0167
1098001	1.8899	3.2606	1.9402	1.4807	1.3322
280136709	3.0330	0.9203	0.9774	1.4232	0.5610
1104839	1.9633	3.4995	2.0499	1.5834	1.6110
279944035	12.5882	11.5068	11.1646	10.5545	11.5010
279824178	2.0915	1.3692	0.5704	1.2642	0.4353
279966820	2.5790	1.3446	1.2694	0.1479	1.5513
1099340	2.3347	1.9169	0.8176	1.7617	0.8889
279881622	2.1514	1.4991	0.6469	1.5457	0.3797
1097144	2.7283	0.5550	0.6473	0.8869	0.4905
1088220	3.6396	4.5891	3.8519	2.7960	2.7983
279797638	3.5854	2.9585	3.2329	0.0000	3.6982
280025258	2.7594	1.1163	0.7551	1.2668	0.9116
1090642	3.6083	2.8757	2.2104	2.4134	2.2333
280109348	4.5461	3.5488	3.6817	2.4655	3.1338
1102617	3.0720	1.3725	0.9899	1.7221	1.1065
280046722	1.9976	1.7579	1.4695	0.2250	1.0949
1102881	3.5709	5.2752	4.2231	3.0204	3.1852
280049102	4.0502	1.3628	0.7775	0.9189	3.5839
1098069	1.9313	2.3671	1.4377	1.3135	0.8723
1091169	4.0211	4.8747	4.2339	2.6131	3.6786
1092031	2.7622	0.7326	0.7837	0.9360	0.7131
1099154	5.1664	5.6210	5.1577	4.4665	3.7491
1101424	2.8874	3.5230	2.7946	1.4879	2.5364
1104357	1.2725	2.1224	1.5439	0.4518	0.3108
279663559	2.1088	0.1959	0.0000	0.0000	0.6781
279710044	3.4957	2.5628	2.3197	1.3269	2.6699
1088117	3.8181	3.9260	2.9861	3.0557	2.8056
280061257	2.4672	2.8504	1.7830	1.6282	1.7998
1095781	1.4950	1.9645	1.3427	0.5254	0.5579
279836058	1.2247	2.8379	1.2958	1.2405	0.7984
1090297	3.2433	0.3535	0.5310	0.8856	1.2262
1106213	1.9129	1.4733	0.7204	0.9151	0.7010
1091426	5.1735	4.8310	4.1365	4.2716	3.8607
1086930	1.6210	1.4380	0.3764	0.6726	0.8024
1096967	2.4660	3.7592	1.9823	2.5227	2.1000
280094167	1.7812	2.4387	0.9133	1.6473	1.0536
279957244	1.5864	0.5199	0.0000	0.0000	0.4465
1094732	2.4745	1.1910	1.3613	0.6364	0.7889
279968030	3.2638	3.5099	2.8867	2.1463	2.4221
1088092	4.9446	4.8951	4.6444	4.4602	2.9495
1104283	3.0704	3.1730	3.0575	1.6339	1.9700
280077520	3.6036	3.6377	3.1408	2.8748	2.1500
1100756	3.1977	1.1297	1.0041	1.8185	0.9739
1103825	3.8841	3.8885	3.2753	3.0083	2.6826
1098369	4.0525	2.9814	3.7371	1.9459	2.1778
1102641	1.3404	1.7212	0.0000	0.0000	1.9024
1104925	1.6609	1.3588	0.8884	0.4482	0.5068
1102258	2.9920	3.4065	2.3880	2.3804	2.1444
279961289	5.3558	1.3550	1.2002	0.7836	5.4066
280104545	2.7348	3.3056	2.5564	2.1951	1.6408
279960487	0.8320	0.9578	0.0253	0.0000	0.0000
1100891	3.8349	4.2313	3.7904	2.7762	2.8758
280133825	3.8681	4.9879	3.1557	3.9502	3.5331
1088229	2.9766	3.0417	2.2320	2.4647	1.6864
1099063	3.6875	4.5216	4.4801	2.5512	2.6380
1088778	3.2722	3.8660	3.4444	2.2687	2.3518
1090807	4.1195	4.6334	4.2101	2.9727	3.3044
279904581	4.1365	4.4277	3.5308	3.2541	3.4234
1099852	1.2429	1.9581	0.7912	0.8507	0.5219
280043222	3.8338	2.4152	2.8196	0.9653	2.9517
1086992	5.2683	2.7118	2.0277	3.9343	3.3756
1100465	2.3950	1.1975	0.4403	1.4983	0.8188
279891363	7.8563	7.7661	8.3772	5.4364	6.9914
1096483	3.8901	5.0817	4.2582	3.1781	3.3948
279630154	2.1780	1.9793	1.2173	0.8769	1.5171
279666968	5.1555	3.4103	2.8533	2.2415	5.1298
279971217	9.7070	9.5201	9.0075	7.7621	9.4509
1102639	2.6035	3.3967	2.6688	1.8324	1.8822
279845663	3.0555	1.7825	1.7221	1.0661	1.8648
1095623	4.8262	5.7639	5.0457	3.9698	4.2747
280004071	5.9413	4.9518	4.4728	4.3911	4.8838
1091654	3.6603	5.1752	4.1791	3.1559	3.3297
1104317	1.4447	2.2006	1.1598	1.0159	0.7037
280006797	2.5176	1.6639	1.3070	1.4867	0.9008
1101502	4.6363	5.4240	5.1903	3.6796	3.6455
1097879	1.9337	0.2926	0.2247	0.3420	0.2021
1089637	4.6986	5.0533	3.8472	4.2633	3.9584
1087431	3.2830	4.1357	3.0716	2.8406	2.6571
280130432	5.7204	5.0810	4.7398	4.3843	4.5211
279841304	4.1238	3.9924	4.2769	2.5234	2.8186
279969854	1.4563	1.0671	0.6688	0.2221	0.3388
280093551	3.6756	5.0446	3.8961	3.5986	3.0437
278984057	2.1835	1.2444	0.8270	0.8800	0.8960
280125409	3.3150	1.1864	0.6554	0.6958	2.8641
1104429	1.6505	0.0555	0.0000	0.0000	0.0235
279941810	2.1079	0.3188	0.3884	0.1199	0.6011
280134255	5.1901	4.5593	4.2219	3.8698	4.0050
1092062	2.8572	3.0706	2.1216	2.2919	1.9519
1107055	1.7333	1.6548	0.1893	1.3998	0.9699
1098091	3.2361	4.5057	3.7365	2.2958	3.0589
279772790	1.9672	0.5841	0.1269	0.7417	0.4396
279819235	8.0676	7.8845	7.7325	6.9629	6.7179
1102822	2.2722	1.6091	0.0332	1.7509	1.5238
280011335	4.2511	2.1442	3.1788	1.1113	2.7902
1101420	1.8438	2.0199	1.6885	0.4632	1.1312
1103914	3.3404	3.9322	2.8373	2.6991	2.8617
1104741	4.1688	3.8475	2.6723	3.8983	2.9437
279870135	2.9133	2.3406	2.1550	1.0790	2.1370
1088642	2.6202	2.9560	2.5343	1.7938	1.5273
1089419	3.0471	4.5272	3.9345	2.3948	2.5234
280116214	3.1087	3.6708	3.2474	2.0820	2.3313
1088850	0.5978	1.0736	0.0000	0.0000	0.0000
1089314	5.0348	5.4093	5.5375	3.7098	3.9133
1092762	3.6663	4.6015	3.8309	2.7716	3.2960
279728390	3.5800	3.9935	3.1718	2.6759	3.0147
1100985	3.7046	4.1099	2.8632	3.3607	3.0015
279944347	1.7884	0.7434	0.5352	0.1303	0.6364
1087903	4.8404	5.8740	5.1921	4.3068	4.0805
1090752	3.9418	5.0076	4.5519	3.3022	3.0803
1101265	1.8378	2.9059	2.0554	1.2097	1.3619
1091073	5.7272	7.1825	5.7067	5.7860	5.3858
1090102	5.6492	6.0109	5.7984	4.8924	4.3206
1104106	4.5290	5.5199	5.1043	3.8266	3.6667
280133345	1.8300	2.1294	1.6749	0.9955	0.7939
279775133	2.4850	3.7242	2.4781	2.1389	2.2224
279827743	1.9808	0.8156	0.3256	0.7131	0.6821
279925559	1.8965	1.3272	1.9684	0.0000	0.3955
279710786	1.0918	1.1645	0.7469	0.1691	0.0000
1092958	2.8851	4.8210	2.5284	3.9282	2.6398
279908451	1.5056	1.8384	1.1532	0.9768	0.4234
1101771	3.4416	3.4216	0.5905	3.5833	3.6670
1094246	2.9313	3.1995	2.5521	2.0347	2.1579
1092446	1.3786	1.9258	1.2219	0.1289	1.1545
1105306	2.8552	3.6781	3.9190	0.6197	2.8140
1100557	3.4216	3.6444	2.6903	2.6854	2.7771
1095060	1.9890	1.5984	0.7742	1.4249	0.7433
1096434	2.2288	0.5354	0.4222	0.8136	0.4730
280002995	5.9355	4.8270	4.5515	4.1598	4.9961
1087917	2.1002	3.4832	2.4325	1.8583	1.6492
1092458	1.2033	1.9799	1.3971	0.1751	0.7808
1096979	2.3153	1.1401	0.5797	1.4269	0.7557
279960050	5.4020	4.8544	3.9696	3.7374	5.2618
1089132	3.7944	4.4563	4.1559	2.9660	2.8414
1108820	2.2272	3.2177	2.7480	1.6677	1.3394
1093398	6.0352	7.0056	6.2798	5.3827	5.4882
280004885	2.5143	2.2609	1.4877	1.6311	1.6345
1098041	2.6501	3.2606	2.0504	2.1981	2.2089
1108761	5.2423	4.5918	4.7951	3.6377	3.9178
1104097	1.0487	1.8490	0.6909	1.0215	0.2341
280051104	1.4025	1.2743	1.1208	0.0000	0.4955
1104267	2.8837	3.7477	3.0566	2.1525	2.3397
279799736	3.0353	2.9318	1.9422	2.8189	1.7920
279982502	3.3654	3.1066	2.3717	2.7371	2.2022
1089707	2.4110	4.6320	2.7647	3.0800	2.3233
1107111	2.4296	2.9040	2.3793	1.5371	1.6886
1100059	4.1937	2.8098	2.1104	3.2980	2.7043
1088086	2.3247	3.4477	2.7252	1.9405	1.6004
1089442	3.3964	4.4401	3.8927	2.8236	2.6507
280049018	6.5467	4.7706	4.6342	4.2746	5.6917
1108209	3.8410	2.0648	2.0211	2.7851	1.6861
1104090	1.4046	1.1449	0.7581	0.2107	0.4907
280046141	1.8501	1.3934	0.9286	0.4649	1.1098
1104604	4.2190	4.2269	3.8096	3.2896	3.2088
1095225	3.9630	4.6745	4.3418	3.0978	3.1571
280122039	2.3498	2.8482	2.2963	1.5117	1.6299
1088230	4.0779	5.2212	4.4006	3.6978	3.4938
279725130	4.7163	4.5949	4.5672	3.7899	3.2535
279872016	1.7895	1.7026	1.1104	0.9616	0.8116
280041139	1.6570	1.1168	0.7245	0.3381	0.7447
1096986	3.4582	4.4095	3.7415	2.7357	2.9717
279719695	6.3711	6.1149	6.8585	5.6746	3.8468
1088549	2.2867	3.3839	2.8555	1.5248	1.7779
1091390	5.3830	5.9959	5.7658	4.4809	4.4754
1087722	3.5330	4.2659	3.9712	2.7252	2.6564
280131937	3.5252	3.0364	2.2302	2.8365	2.4307
1092551	4.7313	6.4579	5.6588	4.4228	4.3577
1090376	5.8249	6.0335	5.2046	4.8997	5.3407
1104264	1.4021	1.4400	0.8051	0.5283	0.5910
279905310	2.8225	3.0153	1.7437	2.4372	2.2399
279959910	10.0850	8.7992	8.5448	8.4476	8.9980
1094178	2.7961	0.8585	0.6763	1.4308	1.0390
279762632	1.5039	1.9008	0.8704	0.6067	1.2956
280052535	1.7157	1.4863	0.9902	0.8025	0.6769
1087754	1.5684	1.8850	0.6133	1.3185	0.9211
1092299	2.9646	3.8140	3.2675	2.2854	2.2933
279752394	0.1781	1.3696	0.0000	0.0000	0.0000
1087062	2.7013	3.3119	2.9890	1.7134	1.9988
1098602	4.6508	2.1505	2.3507	3.2498	2.2850
1095507	2.0540	2.6431	2.0403	1.3302	1.3611
279837548	2.8504	2.5398	1.9647	1.5030	2.3054
1094910	3.8235	4.3418	3.8667	3.1383	2.9319
1095336	2.8618	3.9850	3.2396	2.3257	2.3955
280007586	1.8107	0.6363	0.2873	0.7460	0.3288
1095191	1.3599	2.0667	0.8872	1.2932	0.6513
1090305	2.6921	2.3966	2.8622	1.1088	1.3541
1091423	5.2155	5.5853	5.1727	4.1911	4.5302
279987728	1.9517	0.6460	0.5563	0.2606	0.7726
279808177	5.4536	4.7350	4.7611	3.5993	4.6172
1093703	1.6750	0.0386	0.0637	0.0927	0.1101
1098186	2.1960	3.0685	2.0133	2.1237	1.4613
1098357	3.4582	4.4162	3.5159	3.0912	2.9076
1099593	2.8917	3.8384	3.0846	2.1482	2.5659
1102573	1.8329	1.5213	1.0394	0.5512	1.1445
280106314	2.6580	3.0217	2.0278	2.2410	1.9600
1105842	6.8358	5.7918	5.4748	5.1114	6.0698
1095621	1.6489	2.6852	1.6272	1.2293	1.3627
1093290	4.6202	4.6417	3.9296	3.7013	3.9825
279853982	1.8977	2.1582	2.0052	0.9462	0.8564
279935123	2.9090	1.7224	0.8971	2.1188	1.6585
279996169	1.7992	2.7624	2.0500	1.3960	1.1261
1096447	3.1406	3.0199	1.9140	2.6715	2.3881
1088095	5.1452	5.8126	5.5908	4.2335	4.3459
279749894	2.7570	2.0718	2.6221	0.7392	1.6160
279989687	4.6188	4.1678	4.5094	2.8651	3.5409
1088858	4.8350	5.5355	5.2240	4.3798	3.6883
1090650	1.6609	0.1632	0.4057	0.0000	0.0700
1099984	2.3788	3.2605	2.5608	1.8619	1.7823
1094664	2.5332	2.3100	1.9521	1.7576	1.3041
280112801	4.4753	4.1524	4.0304	3.6806	2.9805
1099767	2.4076	3.0591	1.8033	2.2086	1.9384
279939188	4.1197	3.1052	3.3004	2.3411	2.9472
1104804	4.3817	5.2117	4.5865	3.7492	3.8062
1101764	4.1776	4.7381	4.9821	2.7445	3.4077
1093567	4.5597	4.5705	4.1766	3.4201	3.8612
280122638	1.9046	0.0975	0.1574	0.1349	0.4742
1104187	1.4652	1.2239	0.7977	0.2692	0.7372
1100007	3.2678	3.4965	2.3438	3.4807	2.0926
279720193	1.5661	0.5847	0.6044	0.0000	0.3933
279870843	2.5092	2.9041	1.9343	2.5307	1.4272
1092053	3.2458	3.4738	2.7732	2.3054	2.7754
1098548	2.4948	3.0090	1.8429	2.4552	1.7327
1098198	6.5295	7.0866	6.8099	5.3596	6.0311
1090368	2.3193	1.9441	1.6171	1.4362	1.1283
280117529	3.5094	3.5944	3.2730	2.5419	2.6279
1094003	1.6740	2.9685	2.1991	1.3692	1.1842
1097048	4.8614	5.5153	5.2548	3.9312	4.1692
1092621	3.0367	2.5846	1.9613	2.5384	1.7225
1091320	4.2176	4.3833	3.7955	3.7494	3.1499
1095295	2.5704	3.6841	2.8453	2.1118	2.2180
279968565	4.9634	6.3652	6.0756	4.3519	4.3596
280128501	3.5671	4.5063	4.2096	2.6567	3.0393
279879250	1.2806	1.8483	1.2405	0.8358	0.4143
1088986	0.8150	0.8321	0.0107	0.0658	0.1949
1087796	2.4463	3.2303	2.6711	1.6674	1.9795
279789679	2.3202	2.6553	1.7804	2.0401	1.4460
1089359	4.6850	5.2709	5.2761	3.8731	3.5900
1096681	1.6997	2.2929	1.5073	1.0139	1.2735
1090505	0.7350	1.3869	0.1142	0.7100	0.1696
280058638	3.0199	2.4397	1.8988	2.6637	1.4379
1096377	3.7663	3.7776	3.2561	2.4309	3.4399
1087850	3.2315	3.9135	3.0931	2.8330	2.6038
280063896	2.1319	0.0000	0.3562	0.0000	0.6541
279842324	2.1766	3.7552	2.0533	2.7554	1.9020
1094122	1.8894	2.5430	1.7903	1.4534	1.2188
1098457	4.8801	5.1091	4.4664	4.2982	4.0388
1101894	4.0766	4.3523	3.7949	3.9114	2.7628
1093120	1.9718	2.1870	1.3471	1.3090	1.4084
279793920	2.7395	2.8904	2.2427	2.1234	1.9064
1089430	2.6913	3.3299	2.5737	2.4048	1.8828
279802791	2.5877	1.0531	1.8713	0.6987	0.7265
1091215	2.0545	2.7988	1.8166	1.9510	1.3478
279954768	2.4371	0.2171	0.0114	1.0438	0.7647
1088518	2.9353	3.6140	3.0328	2.4588	2.1714
1103720	8.0067	8.7773	7.9068	7.5625	7.5458
1098553	1.5337	0.0556	0.0915	0.0197	0.1139
1104700	4.2850	4.5396	4.6629	3.2702	3.1467
1094269	3.4539	3.8807	3.4769	2.7061	2.6629
279833393	2.7643	2.5739	1.6151	2.4934	1.7429
280035466	3.3631	3.7340	2.8974	2.6735	2.9191
1093487	2.5849	1.1526	1.1866	0.9703	1.2952
1093996	1.9420	3.2984	2.7129	1.4839	1.5105
1094377	3.5758	4.3447	4.1740	3.2115	2.3421
279928483	3.2625	7.9534	3.9385	6.9312	3.8045
280081562	2.6283	2.8667	2.2359	1.6481	2.2091
279855189	1.3992	1.7037	0.4884	1.1657	0.8551
279861177	1.7308	1.7697	1.3577	0.8811	0.8667
1093068	2.9623	1.5803	1.3066	1.7620	1.6012
1098424	4.0364	2.9588	3.0156	2.4662	2.8676
1087210	3.8707	4.4096	4.2637	2.8790	3.1348
279911477	1.7779	2.5235	2.1405	1.4820	0.6880
279792042	1.2165	2.2287	1.1338	1.0037	0.8924
279746167	6.6256	5.7851	5.5421	5.0451	5.8914
1098807	6.7134	3.3613	3.8235	4.8955	4.2576
1097073	3.3365	4.0335	3.2287	3.1312	2.5598
1092045	3.1466	3.8950	3.5802	2.3611	2.4876
1087924	1.5590	3.0502	1.7585	1.6513	1.3730
280032937	1.8252	1.2880	1.0389	0.5169	0.9835
1093835	3.2000	4.3277	3.8990	2.7582	2.5061
279922784	2.1639	2.9727	2.2715	1.5534	1.7552
1095080	3.7937	4.5184	3.2877	3.7970	3.2593
1099606	3.2312	4.2767	3.5465	2.7633	2.8294
1093852	4.1173	4.6136	4.4322	3.4664	3.0765
1103147	3.3096	2.2120	1.7726	2.5227	1.8682
1091647	3.1999	3.9232	3.3288	2.4012	2.8361
279728016	5.5384	6.0301	5.0882	5.0969	5.0493
280136027	2.2356	1.1045	1.1616	0.9952	0.7351
280060602	4.3451	5.0190	4.1162	3.9285	3.8848
1089837	5.0572	3.2498	2.0002	4.0766	4.2672
279790967	2.5432	2.8802	2.6535	1.6175	1.7495
1093101	1.5146	0.0661	0.0690	0.0964	0.0921
1099467	2.9891	2.9528	2.1978	2.6320	1.9710
279843172	2.1017	0.8709	1.1639	0.2080	0.9771
1108786	4.1950	4.9682	4.8642	3.3930	3.3818
279874791	5.7445	5.2270	4.7853	4.7144	4.8521
279800572	4.4696	4.7768	4.4820	3.5337	3.7487
279922546	1.8322	2.2363	1.7087	0.9663	1.3233
1100492	1.3568	2.0643	0.9970	1.1059	0.9272
1104673	5.2255	5.6269	5.2607	4.3766	4.5419
279980634	7.5449	6.2766	7.4271	5.0237	6.1857
1097571	1.9617	1.6953	1.0496	1.3946	0.9473
1088391	4.1246	4.5187	4.3537	2.9824	3.5349
1091377	7.6652	7.6939	7.0861	6.8870	6.9736
280053453	1.5842	2.8659	1.6403	1.6249	1.3205
1088694	0.9322	1.2713	0.0180	0.8092	0.3889
279842855	2.2601	2.6847	2.5107	1.3135	1.5048
1108889	1.4686	0.2647	0.0186	0.3682	0.1256
280115010	3.1476	1.4983	0.9609	1.5542	2.3685
1096364	1.4793	0.0198	0.0329	0.0345	0.0982
279920624	2.2361	3.1822	1.9966	1.9835	2.0687
1097188	2.6348	2.8198	1.3913	2.0802	2.6352
1104758	3.8353	4.4111	3.8432	3.1977	3.2538
279759139	2.9737	3.7467	2.6128	3.1439	2.2492
1095438	5.4611	6.0284	5.5343	4.9425	4.6857
1099782	1.6539	2.0029	1.5369	1.1217	0.7563
279783269	3.9380	3.8869	3.2767	3.2441	3.1483
1088040	4.0557	4.5398	4.1248	3.5826	3.1186
279721351	5.0928	4.7216	4.6135	4.1094	3.9323
279773035	2.8317	0.7337	0.9866	1.1293	1.1704
1093065	1.6290	2.0759	1.5629	0.9547	0.9798
279810351	1.8119	1.0255	1.1045	0.0847	1.0073
1089297	1.7085	2.4049	1.9234	1.2885	0.9042
1097979	2.5720	3.4147	2.4472	2.0779	2.4024
279744246	2.6872	3.2805	2.4176	2.4349	2.0472
1087175	2.1109	2.5145	2.0620	1.2550	1.5769
280102455	3.5771	3.8994	3.3329	2.8744	2.9652
279870826	2.9522	2.5423	2.3260	2.5548	1.3192
1089777	2.7478	2.8819	1.9765	2.3233	2.1055
1102133	1.4603	1.3771	0.8061	0.1890	1.2224
1092877	3.0197	2.9445	1.8913	2.7502	2.2666
279944752	0.8381	0.7332	0.3198	0.0000	0.0000
279702939	0.8476	0.5099	0.0000	0.0000	0.0000
1096763	4.9785	4.3184	3.8269	4.2148	3.8699
1094024	3.2451	3.3091	3.0243	2.5514	2.2218
280120757	6.2812	6.3547	6.3175	5.1622	5.4404
1104242	3.9750	3.9234	3.1652	3.4637	3.1860
1094342	3.7588	4.7935	4.0472	3.4966	3.2519
1088627	2.9179	3.6649	3.3245	2.1892	2.3292
1093403	2.9604	3.2549	3.0259	1.8129	2.4547
280050684	1.5789	0.6034	0.0299	1.2149	0.0000
1094565	2.1729	3.6978	2.2654	2.5257	1.9869
1103567	2.2470	2.6640	2.2852	1.6301	1.4233
280085750	4.3983	4.5116	4.1401	3.4915	3.7056
280087347	0.1702	2.4512	0.9674	0.6428	0.2948
279545377	1.3633	2.0641	0.8717	1.3274	0.9159
279824366	3.2610	2.3818	2.0780	1.8105	2.5518
1091072	6.2979	6.2667	6.0933	5.1496	5.5829
1089840	4.8574	5.4505	4.8466	4.1281	4.4660
1089154	3.5634	3.5392	3.2120	2.9002	2.5222
1103808	3.0532	2.7028	1.3673	2.8850	2.3636
1100486	5.0741	5.1112	4.8217	4.2641	4.1759
279842570	5.7506	4.1712	4.7681	2.8922	5.2064
1089465	3.3203	3.7601	3.2032	2.5776	2.8247
1091639	2.9629	2.7965	1.4154	2.5796	2.6299
1096164	2.0432	0.8119	0.6464	0.9962	0.6282
1104810	5.2414	6.2345	5.4693	5.0746	4.6582
1103365	2.0079	0.4797	0.3178	1.0458	0.3565
1102110	6.4152	6.8187	6.5534	5.5484	5.7386
280025251	2.4953	3.3024	2.1919	2.4197	2.0745
1097053	2.1355	1.6710	1.1442	1.4692	1.0891
1098833	5.9587	6.3883	6.3241	5.0743	5.1163
279986623	7.2609	6.2130	5.5689	5.1557	7.4828
279728879	3.3402	1.9577	2.5789	1.0588	2.3061
1088347	5.3285	5.9416	5.6442	4.6452	4.6153
279636820	2.9110	0.8871	1.3492	0.4507	1.8994
1088195	1.8227	2.5695	2.0220	1.3652	1.2034
1100726	2.7807	1.9531	1.6237	2.3222	1.1582
1104597	1.9179	0.4172	0.2067	1.0814	0.2177
279738082	4.1991	4.1186	3.9563	2.8408	3.6838
1102369	2.8000	4.4241	3.4998	2.8716	2.4693
1103307	4.6816	4.0061	3.6389	4.0046	3.3957
279724423	4.8741	4.2346	4.1159	3.7509	3.8053
280089451	3.6333	4.0465	3.3399	3.2898	2.8999
1099030	5.6308	6.0226	5.6006	4.7941	5.0967
1096145	3.5452	4.2551	3.6415	3.0029	3.0685
1095661	4.0161	4.5514	4.3369	3.0780	3.4500
1103892	1.3424	1.3390	0.8889	0.1928	0.9545
280023459	1.2036	1.0157	0.7018	0.1937	0.4477
1098346	4.4272	4.9964	4.8714	3.7121	3.5690
280011422	5.5194	5.0685	5.1105	4.2785	4.5103
280094842	3.1359	1.7360	2.5140	0.8605	1.9519
1090813	5.9589	6.1111	5.7052	5.3087	5.1103
1086998	4.8422	3.7254	3.7900	3.8677	3.2128
280045784	12.9677	12.9549	12.6340	11.8863	12.3829
280049277	0.6672	0.6530	0.0000	0.0000	0.0000
1101759	2.2455	2.4013	2.0728	1.5014	1.4158
1088988	0.5711	0.8462	0.1488	0.0000	0.0000
1108134	1.5342	1.2580	0.9062	0.3189	0.9864
279814825	0.5213	0.7964	0.0000	0.0000	0.0000
280115622	4.2919	5.3114	4.7972	3.4700	4.1616
279669770	1.8541	2.0879	1.1814	1.7768	0.9798
279707951	0.4297	1.3354	0.3116	0.2665	0.1005
1104214	2.4604	2.1750	2.1731	1.3986	1.4127
1090339	1.9322	0.7806	0.7194	0.8393	0.5432
279884314	0.8038	0.9142	0.3291	0.1478	0.1329
279807214	3.9634	4.0793	3.7324	3.1487	3.2159
279772945	1.6419	0.2207	0.1583	0.4979	0.1721
280030512	1.2187	0.8365	0.4324	0.3252	0.3614
279863736	5.4233	5.6469	5.6153	4.8794	4.1484
1091859	4.2394	4.0886	3.7406	3.5300	3.2591
1095795	3.7135	4.3078	4.1481	3.0440	2.8791
1096156	2.4734	3.2804	2.6522	1.8952	2.1230
279749818	3.8303	4.0723	3.1216	3.3824	3.3942
1092429	1.4570	2.4090	1.7302	1.1689	0.9445
279766828	1.3159	0.3436	0.5340	0.0000	0.0000
1091236	4.7425	2.3480	2.7375	3.6217	2.3241
280088769	2.4245	2.9121	1.8018	2.3091	1.9419
1102543	2.3479	1.8546	1.8997	1.0231	1.4297
1090947	4.7356	5.2855	4.7844	4.3897	3.9065
1103578	6.7554	6.4726	5.1492	6.4914	6.2517
280075281	7.3360	6.8223	7.3131	6.0758	5.9026
1104346	2.0702	2.7436	1.6548	2.0426	1.5790
279747835	2.2514	2.4751	2.4521	1.2414	1.4527
279430494	2.8852	2.6589	2.1842	1.9729	2.2166
1088343	6.1011	6.1813	5.6605	5.4825	5.3385
1101295	3.6020	4.0936	3.7204	3.1031	2.7783
1100775	5.1091	6.0051	5.8614	4.4646	4.4074
279911991	3.2288	3.4753	3.0968	2.4275	2.5963
1099028	4.2305	4.6917	4.3624	3.4122	3.6748
1105081	3.3831	2.8608	2.4390	2.6337	2.3596
1095352	3.2759	2.3873	2.8136	1.8320	1.9156
1102223	4.9602	5.6564	5.2963	4.1601	4.5370
279996668	4.3228	4.2816	4.0510	3.4907	3.4335
1094298	5.9007	5.5730	5.5659	4.6987	5.0149
279800279	1.7803	1.9749	1.2939	1.2499	1.1600
280099072	1.9489	2.8943	2.0622	2.1727	1.1015
280044069	7.7733	6.3375	6.5657	5.2513	7.4210
279937003	1.9774	0.0000	0.0000	0.2240	0.8156
1093287	0.7097	0.5734	0.0000	0.0000	0.0000
279921886	0.4342	1.2812	0.3337	0.1635	0.1522
1102114	4.3059	3.8331	3.5449	3.7727	2.9691
1093024	4.8138	5.5692	5.4570	3.9781	4.2192
1104407	0.6686	1.3952	0.6089	0.1889	0.3788
279846638	3.6829	2.2612	2.2823	1.9579	2.7579
279867346	2.5956	3.2323	2.2620	2.2134	2.3488
1092338	1.7591	2.8802	1.7244	1.9211	1.3962
1092514	1.5551	1.8838	1.3583	1.1322	0.7510
1096059	3.2645	5.2902	4.5814	3.0928	3.2430
279770437	2.0872	2.3726	1.5922	1.5871	1.5958
279883044	3.0241	4.4622	3.8554	2.7290	2.7314
279810636	3.2822	3.3779	2.5020	2.5127	3.0646
1088276	4.5151	4.6991	4.5944	3.7566	3.5595
1096743	4.4839	4.2162	3.9400	3.7757	3.4252
280065827	1.1668	1.7643	0.5975	1.2686	0.6215
279725065	5.4083	5.1488	4.7664	4.3228	4.8395
279778116	7.7148	6.6060	7.0894	5.7251	6.7614
1094123	1.6980	1.5937	1.1766	0.6550	1.2011
279796114	0.0000	1.2700	0.0000	0.0000	0.0000
280072901	3.2371	2.8189	2.3726	2.2345	2.5729
279856634	1.7761	1.8284	1.3220	1.1780	1.0028
279902059	1.2556	1.9453	1.1264	0.5580	1.2158
1106357	4.5579	4.1122	4.1584	3.3692	3.5771
279735654	4.3640	4.6680	4.3068	3.6952	3.6457
1095344	1.6318	2.9718	2.3014	1.3112	1.3933
1104002	2.7217	2.7004	2.5994	2.4282	1.2064
279746053	1.5039	2.2665	1.1650	1.5154	1.0761
279842653	2.0145	1.6201	1.3038	1.2453	1.0038
1092231	3.8424	4.4120	3.6043	3.4491	3.4300
280120490	3.0982	4.1863	3.8138	2.8406	2.3771
279665267	2.2919	2.7279	1.5245	2.0161	2.0940
1094385	1.3611	1.5205	1.2495	0.4233	0.7547
279722112	3.3251	2.8632	2.6959	1.9838	2.7089
279807120	2.1873	1.4732	0.3653	1.7167	1.5152
279912347	5.0793	4.0861	4.2347	3.1948	4.4257
1099342	2.4086	0.1942	0.2071	1.1261	0.6795
1091937	2.0325	2.4951	2.1085	1.4188	1.3738
279799259	7.6849	7.7603	7.3981	7.0408	6.8391
280068173	4.3836	4.7762	4.2018	3.8120	3.8376
1088353	1.9385	2.1367	1.5658	1.3328	1.3278
1093924	5.1426	5.7594	5.2936	4.5959	4.5787
279725809	3.4507	2.6600	2.5982	2.2751	2.4105
280098301	2.1857	2.4840	2.3171	1.4024	1.4040
1104658	3.2134	3.6793	2.9633	3.0327	2.4629
1097589	4.4535	5.0979	4.7729	3.9001	3.7754
1102314	3.7385	4.1550	3.5401	3.5098	2.9114
279723028	4.1333	5.0319	4.1262	4.2267	3.5160
1098190	3.3939	3.7595	3.6830	2.5351	2.6350
1091004	2.2664	1.9575	1.6379	1.4183	1.4035
279880936	0.0000	1.2506	0.0000	0.0000	0.0000
1094822	2.7971	4.2233	3.2547	2.6386	2.7629
279719457	4.4082	4.3798	4.9263	3.3410	3.0403
1090285	2.7995	3.3004	2.7252	2.1607	2.3898
280125267	3.9275	3.8027	4.1784	3.2564	2.2882
279989230	4.3027	4.5114	3.8416	3.4862	4.0220
279931754	3.8873	4.0281	3.3006	3.2525	3.4490
1107089	0.9371	0.5595	0.3740	0.0000	0.0000
1095750	2.8549	3.9373	2.7127	2.8721	2.7330
1092657	2.0944	2.3624	1.7587	1.6407	1.4161
1103210	3.3343	3.6263	2.7864	2.9939	2.7928
1104580	0.7464	1.8611	0.7166	0.7997	0.5273
280109905	1.8801	1.0364	1.5200	0.1480	0.8395
1088724	5.1909	5.5469	5.6613	4.0281	4.5506
1100426	2.6555	2.5003	2.4651	1.6318	1.7741
279727011	5.6099	5.7729	5.2727	5.0071	4.9348
1090423	5.9032	6.2162	5.7404	5.1622	5.4187
279721187	1.1928	0.5183	0.2880	0.0545	0.3664
1086926	5.8144	4.9847	5.4781	4.5653	4.2977
279750619	2.3054	2.5557	1.7222	1.8942	1.8185
280125165	2.2795	0.8544	0.9422	1.0775	0.8276
1105797	4.8948	5.2272	5.1567	3.9368	4.2370
1093607	5.2265	5.5153	5.0831	4.4840	4.6936
279927382	2.2753	0.7086	1.6132	0.0000	1.0112
1098367	1.8599	0.8620	0.3423	1.2105	0.6788
1088874	1.8486	1.8521	1.2794	1.3441	1.0786
1101419	2.8773	3.6124	2.4575	2.6562	2.7721
1091545	3.3958	2.9887	2.8437	2.6598	2.2253
280096027	2.7769	3.6690	3.4991	2.0934	2.2290
279846373	1.3958	1.6516	0.8093	1.1361	0.7789
1088774	5.1434	5.9793	5.1942	5.1186	4.5264
279780348	1.5152	1.9654	1.0858	1.1066	1.1846
1093884	4.9808	4.0616	4.0076	4.2244	3.4889
1087491	3.5602	4.1497	3.4156	3.0351	3.2725
280110974	3.5571	3.2567	2.8401	2.4302	3.1092
1093089	1.9639	2.9667	2.2556	1.4998	1.7995
280102934	1.7990	2.0713	2.1366	0.6327	1.1972
279776271	3.9190	4.5888	3.5888	3.6095	3.7245
1093798	5.5660	5.8922	5.0619	5.1530	5.1339
279739716	1.4343	0.1421	0.1962	0.1011	0.2303
1100811	5.4882	6.2204	5.4219	5.1463	5.1593
1095076	3.2674	3.4027	3.2454	2.5653	2.3598
1089061	0.7649	1.2357	0.5915	0.3420	0.2347
1094252	3.2023	3.3526	2.9592	2.5737	2.4671
1096034	4.4564	5.0086	4.3480	4.0324	3.9853
279723701	0.0000	1.3184	0.1461	0.0000	0.0000
1091129	4.2468	5.2972	4.5794	3.7646	4.1405
1087845	3.6029	3.2381	2.6995	3.0502	2.6827
1103561	2.0951	3.2874	2.4453	1.8633	1.9392
1086964	5.4683	4.5988	5.3270	4.1493	3.7985
1092122	3.4302	4.1681	3.5239	3.0056	3.0423
280093002	2.5287	2.8853	2.1568	2.1277	2.0126
1101566	3.3771	4.2870	3.5108	3.1508	3.0106
279882372	4.7063	5.8157	5.8713	4.5578	3.5317
280102505	2.3268	0.7973	0.5889	1.0982	1.1777
279727004	3.4296	4.3148	3.7909	2.7877	3.2166
279745209	2.0951	1.7813	1.3405	0.7367	1.9167
279887175	1.8408	1.6092	1.4373	0.4772	1.4407
279899949	3.8230	3.5922	3.0892	2.9488	3.2696
1103861	1.2067	1.0849	0.7173	0.1076	0.7982
1096966	3.2942	4.2193	3.6478	2.7587	3.0512
1098589	5.5524	4.6446	4.1860	5.0251	4.2727
1104431	1.6646	1.8007	1.7803	0.9583	0.6504
1094511	1.3476	0.1204	0.0283	0.2636	0.1016
1094451	5.4313	6.3027	5.9807	4.6930	5.1192
279764990	1.3172	2.1359	1.2845	1.2487	0.8392
279727399	1.8994	1.3350	1.6034	0.7659	0.6752
279747005	3.3154	3.1919	3.3849	2.0197	2.5505
1100761	1.4531	0.3012	0.0589	0.3525	0.4147
279901920	7.2801	7.5831	7.5246	6.9665	5.9991
1103917	0.8389	2.1751	1.7247	0.2923	0.7003
279791678	2.3639	3.0969	3.2377	1.1105	2.0424
279978818	3.6928	3.8332	3.3785	3.1082	3.0028
1103484	1.6746	2.6157	1.9959	1.4507	1.1905
1095079	4.0360	4.0748	3.4087	3.6062	3.3533
1099123	4.7637	5.3257	5.0705	4.5204	3.7458
1094814	3.6520	2.5867	1.8457	3.4241	2.2945
279871292	4.7368	4.6709	4.0170	3.9360	4.3653
279998983	1.2831	0.9006	0.8078	0.2937	0.3809
279916105	0.7550	0.6412	0.0000	0.0442	0.2575
279830160	1.4660	1.5963	1.2434	0.9930	0.5645
1100650	2.4001	3.4239	3.0648	1.6840	2.1947
1105653	5.8605	5.7492	4.3272	5.9135	5.3824
1089788	6.7592	7.6914	6.9545	6.6038	6.3262
1088489	3.5453	4.3819	3.6880	3.4713	2.9405
279911678	2.2022	1.8739	1.2660	1.6678	1.3903
1092803	1.6796	1.9489	1.1285	1.4188	1.1075
1096823	3.8524	4.4699	3.9235	3.3189	3.4535
279851688	2.5102	2.2039	1.3009	1.8454	2.1376
279783573	5.3845	4.1197	4.8994	4.0873	3.4825
1100127	3.9494	4.6688	4.3619	3.1248	3.6537
1095234	2.8363	1.8215	0.3431	2.1072	2.7500
1094371	2.3838	3.5396	2.6730	2.2808	2.1460
279861446	4.7077	4.6006	4.6482	3.5377	3.9922
1104628	1.3038	1.4107	1.2625	0.2792	0.7468
1088864	1.8293	2.5645	1.9351	1.1924	1.6809
1087194	2.0040	0.3241	0.4226	0.7715	0.5165
1094466	1.7400	1.2119	1.0744	0.7133	0.8591
279660990	7.9050	5.7922	7.4523	5.4774	5.8356
280065489	2.0735	1.6051	1.2616	1.0129	1.4633
279738854	3.4807	3.2629	2.8050	2.3214	3.2093
279893250	2.4944	1.6183	1.9051	0.6423	1.8422
1100627	6.3448	6.8545	6.3106	6.0084	5.7009
1093625	1.4468	1.8083	0.7306	1.1005	1.2733
1096385	4.3214	4.3793	3.8008	3.8919	3.5804
1099117	3.4076	3.8493	3.7648	2.6982	2.6458
1098167	3.1373	3.2014	3.2162	2.1557	2.3601
1087939	1.9731	1.8149	1.1662	1.3808	1.3617
279902807	3.6422	3.8585	3.0622	3.0320	3.3838
280006331	4.3100	3.0665	3.4562	2.4767	3.3612
1095792	1.7629	3.3881	2.5398	1.8329	1.5848
279802530	4.9532	4.7235	5.0098	3.9794	3.7576
279855800	3.8602	1.3910	2.1470	0.9835	2.9789
1088319	0.7533	1.0556	0.2251	0.5686	0.1525
279785704	4.5474	4.0162	3.8787	3.1986	4.0013
1098476	2.8982	2.8040	2.1981	2.3460	2.2441
279763213	1.4347	0.9432	0.9230	0.3646	0.5146
279901213	4.5442	4.3633	4.0698	3.7679	3.7589
1102865	2.9319	3.9956	3.2869	2.7670	2.5740
280102549	1.0880	0.3981	0.4671	0.0000	0.0000
279884479	3.0421	0.2565	1.6477	0.0000	1.5386
1103805	1.9007	2.7946	2.1192	1.4393	1.7238
279926743	3.8817	3.2551	3.2468	2.5967	3.1012
1096727	4.4794	5.2453	4.5478	4.1939	4.0857
1106640	1.3122	2.8413	1.8899	1.6037	0.9774
1096076	1.8494	1.4951	0.7280	1.4419	1.0888
280115438	6.9372	6.4445	6.2638	5.8033	6.2475
279666296	0.4170	0.7547	0.0000	0.0000	0.0000
280096171	3.4743	2.9598	2.4997	3.0781	2.3159
1091870	4.9024	4.2519	4.0523	4.1459	3.7764
280123907	3.2437	2.5045	2.6744	1.8271	2.3644
279928040	4.3100	4.6663	3.9407	3.8222	3.9457
279765002	2.0712	1.0221	1.2811	0.5196	1.0843
1090880	4.1925	3.5334	3.1461	3.5222	3.1657
1087802	2.5892	2.5935	2.0609	1.8203	2.1387
279879685	3.6947	3.8624	3.0773	3.0852	3.4200
280084944	1.4842	1.7531	1.5082	0.6163	0.9791
279931813	2.2100	2.6872	1.6069	2.2884	1.6991
1088124	1.9393	3.1231	2.6695	1.8084	1.3651
279939465	1.0215	0.2219	0.1146	0.0000	0.0000
1103158	4.5079	2.8123	2.2773	3.9246	3.0280
1096709	2.6323	1.3299	0.4599	2.1909	1.5434
1098044	3.9007	4.5037	3.7216	3.5161	3.6203
1090217	3.0361	4.6515	3.7121	3.2376	2.8334
1091000	2.9454	3.8811	3.3403	2.4670	2.6845
1089835	5.1353	3.4379	3.0578	4.1771	3.8776
1091329	5.7169	4.0605	3.6129	4.7097	4.5968
279590188	1.4081	1.3692	1.0633	0.7087	0.6483
280072672	2.1944	2.7681	2.2684	2.1086	1.3227
280126248	2.9155	4.1818	2.8668	3.1641	2.8761
280043173	1.1278	0.5013	0.7050	0.0000	0.0000
279867553	2.8572	3.5363	2.8716	2.5974	2.3838
1090900	4.4687	4.9105	4.8737	3.6078	3.8501
279800688	4.4967	5.3969	4.7643	4.4040	3.9353
279882515	2.7409	1.4128	1.7059	0.8761	1.9134
1090317	5.4893	5.6568	5.1388	4.8659	4.9806
280080717	1.5444	1.1538	0.9657	0.6164	0.7317
1101622	1.9284	1.2033	1.1411	1.1156	0.7095
279780904	0.6067	1.2678	0.4243	0.3111	0.3454
1101877	1.9809	1.1192	0.9483	1.0450	0.9260
279911436	5.1836	5.0502	4.9683	4.2275	4.4240
1095432	3.5876	2.9973	2.4782	2.8503	2.8189
1094019	1.4220	1.4024	1.0783	0.8795	0.5494
1093951	2.3289	1.2243	1.1091	1.4173	1.0740
1088017	5.5600	5.7477	5.1355	4.9677	5.1295
1094770	5.0191	5.0914	4.5241	4.5026	4.4106
1107237	1.6141	1.1314	1.1550	0.6246	0.6118
1102432	1.5498	2.1570	1.5872	1.3177	0.9295
1105669	5.8122	5.6761	5.2126	4.9818	5.3125
1088697	3.6393	4.2250	3.7108	3.3741	2.9873
1087840	2.5058	3.9513	3.1906	2.3310	2.4405
1100148	1.9731	2.3197	1.5704	1.9321	1.2138
1092893	2.8644	2.3392	1.9242	2.0970	2.0611
279908499	3.0451	3.2426	2.6562	2.1657	2.8875
279816753	1.2646	0.4997	0.1416	0.4327	0.3505
279869883	3.9749	3.9984	3.5205	3.4370	3.2811
280040938	3.9291	4.3544	4.1196	3.2721	3.3125
1097263	1.1295	0.0349	0.0148	0.0124	0.0000
1104125	1.9316	2.2475	1.1835	1.9337	1.4334
1089067	4.5943	3.0686	3.9718	2.8488	2.9579
1101908	3.0319	1.6188	1.6590	2.3209	1.2803
279620046	5.3155	5.2396	4.7442	4.6523	4.7220
279826150	5.5840	6.6955	5.8132	5.8119	5.0808
1092233	4.2738	4.7138	4.6780	3.3418	3.7506
1088323	4.5741	3.2436	2.9043	3.6912	3.4207
1093337	3.2055	3.3405	2.8324	2.5665	2.7102
1094539	4.2322	5.2493	4.6905	3.6946	4.1274
1104430	3.7033	3.1687	2.9729	3.0816	2.5441
280051692	3.5935	3.1188	2.6555	2.8856	2.8195
1087031	2.6227	3.2318	2.7844	1.8915	2.3996
1102688	9.0403	9.0545	8.6986	8.4044	8.3330
1092852	6.5739	6.4648	6.1271	6.0281	5.6969
1089529	2.8784	3.3140	2.8672	2.3825	2.3332
279824233	1.1874	1.2016	1.2636	0.0000	0.6142
1093192	6.4608	6.7166	6.0126	6.1902	5.8606
279881105	3.1924	3.1632	2.5382	2.6786	2.6141
1103023	1.9232	3.2402	2.6931	1.7134	1.6366
280038346	3.0103	2.8830	2.4882	2.3198	2.3322
279731422	3.2200	3.4704	3.1715	2.5683	2.5972
1101944	1.2926	2.2737	1.2192	1.5414	0.8910
1099864	1.2992	0.9426	0.5624	0.8224	0.2805
279592659	3.2043	3.3548	3.0861	1.9675	3.0898
1095326	2.7176	3.2441	2.5604	2.4247	2.2622
1087163	2.4328	3.4355	2.7854	2.0898	2.2320
1089624	4.9120	5.6200	5.1313	4.7559	4.2176
279836223	2.3157	1.8833	1.7185	1.4592	1.4280
279706019	0.9570	0.7302	0.0000	0.8380	0.0000
1102074	3.7695	4.5345	4.0878	3.7353	2.9407
1100174	2.4994	3.2337	3.0841	2.0274	1.7958
1087794	2.8172	2.3220	1.5838	2.6040	1.8291
280022525	1.9914	0.6641	1.0424	0.3112	0.9396
1106010	1.6694	2.7673	1.9823	1.4677	1.5167
1091994	4.5679	5.1632	4.6181	4.2155	4.0766
1101196	3.7168	4.9197	4.2250	3.7670	3.2765
1087601	2.2799	1.0844	1.0163	1.1760	1.1678
1105120	3.3781	5.4656	4.0348	4.6803	2.8642
279926151	1.4075	2.3509	1.3180	1.2069	1.4266
1097089	3.4077	4.4503	3.9108	3.3972	2.7935
280110021	6.0245	6.7058	6.5339	5.6436	5.2324
1091341	5.7548	6.2727	5.3387	5.4834	5.5341
1087552	2.1634	2.8360	1.6767	2.1270	2.0103
1087166	2.6222	0.8459	1.0517	1.2101	1.2561
1103189	1.5985	2.3582	1.9772	1.1497	1.1240
279707587	0.2707	1.0910	0.0000	0.0000	0.3595
279750919	1.5247	1.2896	1.4994	0.3780	0.6613
279834320	2.5947	1.9178	2.0932	1.2716	1.7216
280131168	5.9237	5.2562	5.8006	4.0971	5.1914
279822422	1.9349	1.2163	1.5161	0.3655	1.1666
1088672	3.5395	3.5205	3.7515	2.3614	2.7986
1095935	1.6821	1.0140	0.4057	0.8696	1.0907
280085222	5.8735	5.6394	5.0070	5.1960	5.3884
280049641	0.9623	0.5280	0.0000	0.3136	0.2446
1088127	3.5902	4.6156	4.1999	3.4379	2.9942
1100810	4.6453	5.2872	4.8847	4.6230	3.7146
1097235	4.0641	4.1542	3.5755	3.6419	3.4337
279805544	11.1148	10.4163	10.0120	9.4592	11.1509
280138528	3.0945	2.8706	2.7986	2.1790	2.2965
1094922	2.3816	3.1388	2.3216	2.1033	2.1827
1088854	3.1752	3.8371	3.4955	2.3645	2.9862
1092341	5.5798	6.6053	6.1948	4.7302	5.6812
280016559	2.1543	2.5067	1.8734	1.8169	1.6311
1101644	2.9321	3.5526	2.8062	2.8503	2.4007
1087883	4.4544	4.6616	3.9520	4.0568	3.9968
1108051	0.7956	1.4984	0.7441	0.4869	0.5423
1088165	2.6075	2.6679	2.4698	1.7701	2.0077
1096018	3.5038	5.4008	4.8085	3.5376	3.3456
279721853	2.0152	1.8786	1.9535	0.8720	1.3503
279879654	3.3733	3.6778	3.4686	2.5321	2.9110
1094913	1.5325	2.5720	2.0963	1.1952	1.2031
1093078	4.7117	4.5796	4.1767	4.3597	3.7387
279770809	1.5892	1.5490	0.8783	1.1969	0.9708
1092048	2.5389	2.9521	2.8465	1.5691	2.1605
1100567	4.3358	4.1950	3.7174	3.7046	3.7150
1087259	2.2306	1.4162	1.1362	1.6747	1.0003
280094124	4.7054	4.7046	4.1192	4.0112	4.3261
1103432	0.7897	1.8019	0.9751	0.6238	0.6326
1095976	3.1446	3.5170	2.9820	2.8318	2.5228
280043201	1.1033	0.0000	0.0000	0.0000	0.0000
1090734	3.8018	4.1602	3.3607	3.3490	3.5788
1088964	2.1979	1.2480	0.8604	1.4783	1.1764
279925300	1.1196	1.2409	0.4450	0.8738	0.5693
280104482	1.1077	1.7673	0.8420	1.2482	0.5714
279844699	2.4417	2.6049	2.3216	2.1902	1.4075
1087247	2.0152	2.6252	2.1877	1.5066	1.6158
1103727	5.4825	5.6561	5.2871	4.9515	4.8193
279777168	0.9389	1.4447	1.1901	0.4975	0.2381
1095372	3.2661	3.7851	2.7462	3.5915	2.5899
279918691	5.0839	5.2670	4.3985	4.6250	4.8548
280098583	1.0589	2.0829	1.4085	1.2858	0.3728
1091087	2.9543	3.0627	2.7415	2.5401	2.1004
1105654	1.9078	1.5897	1.1374	1.2705	1.1967
1086870	1.3252	0.2392	0.1768	0.3198	0.2083
1088931	1.5856	1.1521	0.9166	0.8540	0.6946
1094256	3.7354	4.5214	4.0117	3.2010	3.5316
279909544	1.9882	1.9607	1.4890	1.6510	1.1435
1087562	2.5056	2.8608	2.8802	1.6021	1.9285
279811864	0.9321	0.8622	0.4671	0.2095	0.3763
280042389	11.3777	7.8228	9.9072	7.0496	10.2057
1094693	3.4389	4.0075	3.2965	3.1954	3.0410
1104703	3.6990	3.9256	3.5588	3.3569	2.8850
279880457	1.3839	1.9604	0.8626	1.5321	0.9856
1100086	3.8641	4.4127	3.6338	3.5189	3.6267
1096521	1.6664	2.3622	1.4762	1.5033	1.4284
279657966	0.4787	0.8437	0.3487	0.0000	0.0000
1093322	3.9311	4.0608	4.1582	2.9975	3.1988
280089924	2.5549	2.3615	1.6796	1.4931	2.5685
1097123	1.9651	2.0323	1.6324	1.4317	1.3002
279829993	1.4026	0.7366	0.3338	0.7375	0.5061
1088167	3.1782	3.9544	3.7031	2.7067	2.6598
279936856	2.8049	2.8673	2.2005	2.4601	2.2187
1092542	4.6292	3.9955	3.6240	3.9806	3.7048
1108172	3.1376	1.8481	2.6302	0.8384	2.3828
280091263	3.2900	3.7138	3.1542	2.8807	2.8440
1088583	4.1469	5.0333	4.1592	4.1523	3.8320
279866942	5.2100	4.4044	4.8431	3.6917	4.2601
1089466	3.3437	4.6075	3.6992	3.4020	3.1989
1095398	5.5759	5.6318	5.4843	4.7477	4.9534
280018799	0.9730	2.0319	1.1187	0.9026	0.8611
279997043	3.5510	3.6725	3.3451	2.5322	3.3353
1092962	3.6511	3.3293	3.1826	2.6770	2.9906
280132000	1.3917	1.2616	0.5650	0.8238	0.9727
279681458	3.7584	3.6596	3.4654	3.0032	3.0403
279735974	1.9654	0.7933	1.5456	0.0000	0.9750
1099097	1.4835	0.2759	0.3358	0.4519	0.2341
1090721	3.8140	4.4809	4.1249	3.5417	3.1591
1107297	0.9932	0.8807	0.4877	0.0000	0.7065
279847403	0.6901	0.6455	0.2061	0.1183	0.0627
1103489	4.5652	3.9166	4.5977	2.6314	3.8774
1104569	5.6434	6.3453	5.0046	5.8507	5.5118
279472571	0.9795	1.8769	0.9878	1.1859	0.4954
1090920	1.4189	1.9133	1.0541	1.4396	0.8905
1092047	3.4532	3.8452	3.5894	2.9733	2.7729
1104576	1.2138	1.0160	0.5623	0.2147	0.9561
1088004	4.6037	4.7988	4.3811	3.9740	4.1373
1092692	1.3311	2.0738	1.3288	1.2281	0.9392
1096829	1.5035	2.3903	1.3199	1.5975	1.3122
1091331	1.4915	2.5056	2.3236	1.1382	0.9247
280096070	4.3412	4.3843	4.1420	3.8423	3.4955
279735820	3.2065	3.4748	3.4973	2.3252	2.5914
1104639	2.6462	3.1360	2.5674	2.1611	2.3376
279810529	4.2804	3.3475	4.0791	2.2500	3.5057
1105125	4.4876	4.4309	4.1902	4.1208	3.4597
280004714	1.9423	2.9827	1.9961	2.2333	1.5517
280127069	2.7102	2.5750	1.9409	2.3660	2.0160
1094715	1.9491	2.2531	2.5723	0.8918	1.2347
280135671	3.1617	3.6944	2.8971	2.8131	2.9711
279944859	6.2582	6.1545	6.2493	5.2812	5.4860
279863370	3.0224	2.4911	2.5703	2.1549	1.9426
279976087	1.3837	0.3083	0.2957	0.0000	0.6403
280011316	1.7655	1.6952	1.2529	0.8150	1.5217
1100447	2.0229	1.3972	1.0710	1.4618	0.9968
280101439	1.0287	0.2688	0.2273	0.0000	0.1185
1095954	2.4832	2.8389	2.7288	1.9880	1.6663
279903559	3.2703	2.1904	2.5129	1.7645	2.3137
279998510	5.2806	5.4714	5.3851	4.1036	5.0396
1107667	5.7133	5.6085	6.0477	4.7288	4.6065
279772504	2.9185	2.5490	3.1679	0.6600	2.7738
280058518	1.4518	0.4015	0.2511	0.5262	0.4040
1103517	4.7182	4.5117	4.2160	4.0648	3.9657
1108228	0.6091	1.5024	0.6881	0.4836	0.3974
1091518	3.3507	1.6908	2.1541	1.8874	1.9229
279995367	2.8218	2.9693	2.4640	2.1732	2.4521
1102950	2.4659	2.9210	2.4727	2.2553	1.7555
279840858	2.1040	2.6743	1.6851	2.0214	1.8647
1099575	2.9092	3.1688	3.0709	2.3955	2.0549
1109164	5.2338	5.5562	3.9064	5.4072	5.2759
279915726	3.7632	2.2738	1.7159	2.9690	2.7759
279719500	3.3674	3.2427	3.0144	2.5464	2.7601
1101115	6.0640	6.4730	6.4812	5.1458	5.5855
1101068	5.7462	5.8729	5.8611	5.0570	4.9178
279875213	0.6026	0.7671	0.3032	0.0000	0.1601
279913965	3.7158	3.7177	3.2442	3.1727	3.1424
1090819	3.0270	3.8735	3.6789	2.6267	2.4552
1097504	1.5109	2.0469	1.7582	1.0161	0.9727
1101970	2.2142	2.3963	2.1119	1.4242	1.7901
279747033	1.7920	0.6509	0.5507	0.9304	0.5941
1096070	2.5631	3.3714	2.7358	2.2639	2.3135
279966459	1.9774	0.3665	1.1406	0.0000	0.7870
1097985	2.2910	2.3890	2.0292	1.8743	1.5291
279955353	1.2823	0.8650	0.8157	0.0000	0.8180
1091185	2.8519	3.3651	2.7755	2.6413	2.3225
279979009	3.6665	3.8732	3.5236	3.3173	2.8829
1090158	4.7823	4.9557	5.0903	3.9907	3.9401
1087436	2.8408	3.0251	2.6094	2.1514	2.4525
1102796	5.1324	5.2971	5.0579	4.3678	4.6336
279812957	0.8296	0.4187	0.0978	0.0000	0.1900
1100110	3.6328	3.4274	3.0133	2.8343	3.1582
1105982	4.7108	4.8250	4.2740	4.3469	4.0984
280080402	1.6120	1.3132	1.0700	0.6846	1.0490
279831793	1.2431	1.2189	1.1834	0.3161	0.6096
1091789	3.3365	3.7812	3.6158	2.4527	3.0242
279925813	2.2544	1.2694	2.3523	0.3226	1.0286
280070669	3.7665	4.5838	4.0782	3.6209	3.2449
1103976	1.8008	1.0985	1.2526	0.3684	1.1469
1091762	5.8994	6.7166	6.3099	5.6183	5.4155
1102673	1.2880	0.7007	0.9670	0.1017	0.3350
279998207	0.8074	1.2547	0.7113	0.3173	0.4852
279884280	6.4779	6.2012	5.9869	5.5785	5.8739
1095457	3.2654	3.4711	3.0579	2.6721	2.7960
280129123	2.0942	2.6908	2.1213	1.7784	1.6990
1101238	3.0158	1.6978	1.7771	2.3800	1.3359
1097393	4.1718	3.9808	3.7399	3.6026	3.3095
1099024	3.7918	4.4128	3.9290	3.6895	3.1125
280069356	5.4383	4.9065	4.5185	4.4503	4.9735
1103334	2.3055	3.1228	2.2897	2.5375	1.7406
279865633	1.8572	2.3820	1.5511	1.8436	1.3912
279959459	1.2410	0.8297	0.9791	0.1492	0.4059
1087128	1.0597	0.0471	0.0399	0.0224	0.0266
1089295	4.4687	4.9558	4.3861	3.9957	4.1850
1095694	3.2905	3.5082	3.0975	2.9372	2.5937
279817763	2.6850	3.9084	2.7006	2.7347	2.8857
1097079	2.3498	2.8368	1.7517	2.3738	2.0854
280031141	1.1270	0.9812	0.4104	0.6562	0.5277
1094781	2.9297	3.1335	2.9519	2.4210	2.1549
1090751	2.7433	3.1944	2.9451	2.2791	2.1165
1101624	2.8838	2.3814	2.0155	2.5562	1.7609
1098869	1.6031	2.3456	1.7098	1.4774	1.1710
1091368	5.0646	5.1300	4.8484	4.5450	4.3347
1101529	2.6799	2.6521	2.2848	1.9961	2.1538
280123646	4.1050	3.7416	4.4476	3.5284	2.2329
1093125	2.2206	2.9680	2.3891	1.9735	1.8595
279724247	2.8891	3.1886	2.6170	2.6671	2.2731
279736905	1.6434	0.7421	1.3995	0.2212	0.3989
1088881	3.0099	3.3164	2.9105	2.6878	2.3336
1088211	2.9563	3.5676	2.9293	2.9709	2.3287
279893514	4.4584	4.5486	3.8054	3.7323	4.4167
279874817	2.4511	1.9911	2.2828	0.2226	2.6028
1104052	1.0629	0.8097	0.6761	0.0423	0.5361
1092850	8.1633	8.0836	7.8269	7.5766	7.4125
1097949	5.6081	4.9614	4.5716	4.9608	4.7682
279939141	0.5386	0.6178	0.0000	0.1821	0.0000
279930338	4.6586	5.2511	4.3969	4.3935	4.5227
1091570	5.3193	5.1045	4.8279	4.8664	4.3906
279770719	1.3425	0.8110	0.4297	0.8778	0.3724
279854596	4.8155	5.0133	4.5749	4.1845	4.4351
1101633	2.6110	3.4000	2.6878	2.6102	2.1700
280133333	5.0288	4.5489	3.9357	4.5484	4.3349
1091554	3.8283	4.3107	3.4737	3.7520	3.4364
1093486	5.0952	5.1585	5.1219	4.3234	4.3889
1100596	2.6018	2.1389	1.8734	2.1156	1.5767
1092873	3.9046	4.3586	3.9226	3.4983	3.4287
279978712	1.0492	0.7530	0.5433	0.2245	0.3931
279917486	1.8014	2.1752	1.3332	1.5719	1.5184
1090313	1.4302	2.6204	1.8297	1.4561	1.2490
279507446	0.5884	0.7105	0.2034	0.0000	0.2042
1090544	1.9404	0.1946	0.4042	0.4733	0.7842
280006830	5.0060	4.8962	4.5691	3.9123	4.8322
1095901	1.6691	2.3851	1.7311	1.3770	1.4337
279729788	5.7515	4.9914	4.8343	4.8347	4.9059
279914856	3.2135	1.8941	1.9624	1.0995	3.0608
1088872	2.7286	3.2835	3.2574	1.9240	2.2987
1094453	2.6390	3.2273	2.9470	2.0586	2.2577
279951564	0.7974	1.7646	1.1611	0.7827	0.3633
1090811	8.9799	8.9324	8.9263	8.4232	7.9835
280022928	3.4034	2.4985	3.1490	1.3168	2.8530
1088824	1.5875	1.3622	0.6724	1.5711	0.6476
279706635	1.1316	0.3492	0.6878	0.0000	0.0000
279800887	1.1316	0.3492	0.6878	0.0000	0.0000
1104123	1.5991	0.8676	1.1926	0.5469	0.4273
1096513	5.1045	5.1566	4.6537	4.7494	4.4579
1087065	3.2209	3.1973	2.7289	2.7772	2.5908
279766588	1.9822	2.7038	1.8266	1.9994	1.6731
1087634	4.0298	4.0753	3.9896	3.6263	3.0124
1105246	2.7008	2.6831	2.7670	1.7028	2.0775
1093400	3.1965	3.9765	3.3030	3.2618	2.6663
1096451	1.6142	2.1230	1.8351	1.2524	0.9905
279965886	4.2076	4.4008	3.7932	4.0440	3.5482
279895819	2.1474	1.9820	1.5861	1.5245	1.5565
280014840	5.6514	5.1432	4.8258	4.6576	5.1829
279866978	4.6416	4.3694	4.1495	3.6715	4.1716
279729781	3.6927	3.3896	3.3628	2.5232	3.2136
1087152	4.9254	5.1669	4.6930	4.6860	4.2357
1087056	1.1064	1.3878	1.2113	0.5896	0.4175
1090265	3.2022	2.3333	2.3029	2.5984	1.8793
280092442	1.4630	1.9758	1.5758	1.3850	0.6750
1091683	1.5265	2.4270	1.7414	1.3605	1.3061
1089241	2.4584	2.3781	1.6461	2.2768	1.8099
279940860	1.9793	1.5066	0.9748	0.8528	1.8799
279885692	1.5137	1.6128	1.1390	0.9989	1.0309
1092651	3.4266	4.0215	3.5563	2.8932	3.2026
280014032	4.8608	4.9382	4.8566	4.2166	4.1054
279725955	3.3111	3.3187	3.1889	2.4316	2.8043
280040044	2.0818	2.4173	1.9595	1.6858	1.5836
279859370	5.2018	5.5205	5.1503	4.5844	4.8295
1089569	3.8225	4.0457	3.4973	3.4149	3.3710
1092603	2.1906	2.8429	2.5135	1.8862	1.6316
1090070	3.5666	3.8697	3.5708	3.3552	2.7145
1104492	3.3292	3.3550	3.1817	2.4761	2.8551
279723599	3.9060	3.8436	3.3055	3.7735	3.0327
1097387	3.2580	3.8419	3.6023	2.7697	2.7652
1097366	3.1135	2.9722	2.5560	2.5563	2.5049
279705144	1.2759	0.0000	0.0000	0.0000	0.4025
279962419	3.5690	2.0378	2.7257	1.5155	2.6579
1097498	4.0046	3.9533	3.6467	3.5256	3.2539
279711783	1.6313	1.9300	1.1262	1.5318	1.1741
1088151	7.0049	7.1007	6.8704	6.5410	6.2376
280018615	2.4421	1.1454	1.8442	0.6871	1.3420
1104442	2.1228	2.0302	1.4963	1.7896	1.4358
1088889	6.2478	6.3806	5.5684	5.9890	5.8799
1089551	1.5279	2.3909	1.8389	1.2627	1.2712
279789652	1.3355	1.3141	0.7922	0.9522	0.7257
1100456	2.9725	3.8407	2.7271	3.1486	2.8401
1087331	1.8357	0.5692	0.5987	0.9396	0.5652
279874416	6.7130	6.8838	6.8353	6.2686	5.7887
1087535	2.8450	2.1282	2.5397	1.8434	1.5749
1089856	7.0420	6.6263	6.7448	6.0059	6.2503
1096072	3.6702	3.3659	3.3546	2.9722	2.7262
1087212	2.5343	3.0604	3.0900	1.8242	1.9768
1089994	0.5806	0.9896	0.1043	0.6467	0.1047
280097361	3.3658	3.8892	3.1902	2.8822	3.3128
280104701	7.6528	7.7689	7.6664	7.0112	6.9578
1103538	6.2444	6.9040	5.9999	6.1671	6.0587
1105978	2.7456	3.0391	2.6604	2.3835	2.1373
1104904	3.8662	4.1732	3.9409	3.0864	3.5363
1096841	4.5679	4.6024	4.2858	4.3210	3.6540
279999257	0.7822	1.1912	0.4542	0.6135	0.3982
279835459	6.2000	5.6711	5.5013	5.0165	5.7948
1097247	4.3071	5.0252	4.3284	4.1988	3.9777
280021768	3.7714	2.8953	2.8098	2.2643	3.4331
279976282	7.8247	7.7037	7.4417	6.8633	7.4955
1096186	1.5988	2.3146	1.9886	1.2360	1.1540
1097154	2.3630	2.8547	2.8575	1.7109	1.7666
280124710	4.1504	4.5360	3.6321	3.7587	4.1501
279749507	0.9978	0.1479	0.0000	0.1053	0.1247
280036255	2.5739	2.4269	2.1602	1.6680	2.1850
1102633	3.2215	4.0159	3.5038	3.0815	2.7830
1093021	1.4337	1.9463	1.6436	0.8592	1.0798
1094148	6.6873	6.6731	6.0710	6.3510	6.1320
1099242	4.4187	5.1097	4.7208	3.7307	4.3548
280001676	0.8076	0.7048	0.0582	0.5707	0.1548
1106008	9.1970	7.6612	8.2204	7.1961	8.3860
280081033	1.2624	1.9199	1.2069	1.0945	0.9873
279902612	1.7514	1.5597	0.5625	1.5370	1.3828
279858733	6.9650	7.0550	6.8746	6.4856	6.1858
1095311	3.5775	3.3015	3.2284	2.7406	2.8659
1090178	1.8283	0.7172	0.7694	0.9050	0.6602
280045119	1.3840	1.0907	0.9485	0.4120	0.8683
1098070	1.4870	1.0651	1.0291	0.9082	0.4081
1091337	1.8748	2.8456	2.5712	1.6505	1.3763
1107328	1.3280	0.6739	0.9409	0.0070	0.5725
1098697	2.7392	3.9118	3.2416	2.9906	2.2620
1088902	3.5643	3.8771	3.6678	3.0590	2.9542
1095915	1.7873	2.1272	1.9171	1.3121	1.1618
1088756	3.2004	3.4986	3.1420	2.7310	2.6956
1103833	1.0769	0.2453	0.2546	0.0908	0.1579
280047513	0.2993	0.6873	0.0000	0.0000	0.0000
1089089	3.0193	3.5414	3.6539	2.2456	2.4618
279860462	4.8768	3.7845	4.1583	3.1067	4.2475
1094074	3.1395	3.1256	2.6257	2.8318	2.4612
279778713	2.4618	2.4685	2.1649	1.8132	1.9389
279880241	5.5810	6.6247	6.1051	5.2536	5.4717
280093419	2.1269	2.6539	1.9740	2.2319	1.4873
279749692	1.9202	2.2727	1.5695	1.6115	1.6306
1102005	2.3819	2.3027	1.6852	1.9810	1.8840
279500265	1.4197	0.5229	0.4595	0.5524	0.4255
279806421	1.3802	1.1243	0.4034	1.1973	0.6802
279852262	3.2157	2.5607	2.0444	2.6524	2.4922
279670680	1.5243	2.4066	2.4626	1.1599	0.7992
1098125	2.5237	2.9516	2.4811	2.3059	1.9516
1095289	1.4343	1.9070	1.3403	1.1839	1.0134
1100316	6.8578	6.0585	6.2415	5.6201	6.0387
279972630	12.2589	11.2554	11.0255	10.8313	11.9407
280010734	2.8477	3.0599	2.3670	2.7275	2.2931
279721681	2.0935	0.3287	0.1461	1.1455	0.8683
1088544	1.2073	0.0556	0.1347	0.1505	0.1355
279732919	3.8935	2.2346	2.0597	2.5591	3.1004
280122233	0.2031	0.7807	0.0030	0.0000	0.0000
280025465	2.0587	2.5467	2.3980	1.3098	1.7277
1088944	1.1873	0.5597	0.4233	0.4466	0.2781
1088071	1.9186	2.6997	2.1524	1.4364	1.8665
280073014	5.9520	5.8087	5.2247	5.3997	5.5458
279785214	2.9760	2.4390	2.1645	1.9751	2.5125
279907112	1.7845	1.9225	1.4080	1.5799	1.1022
279812388	3.6957	3.0958	2.3216	3.0998	3.2957
279809750	3.4336	4.4020	4.1145	3.2069	2.9624
1109073	1.7566	3.0776	2.3372	1.9290	1.5156
1087822	2.5533	2.9114	2.5911	2.1281	2.0085
280071493	1.2405	1.1666	0.6422	0.7412	0.7596
280126229	7.5503	7.6130	7.4936	6.8853	6.8987
279706166	1.3920	0.2734	0.0000	0.5741	0.4570
1096141	4.6623	4.8481	4.2937	4.2777	4.2275
1103604	2.7389	2.0523	1.7628	2.2622	1.6955
1094546	1.8620	2.5306	1.9577	1.3563	1.8088
279724098	2.5148	2.3822	1.9414	1.9936	1.9445
279709008	3.2687	2.6304	2.7010	2.0989	2.5837
279710870	2.0841	0.0000	0.3567	0.1844	1.1201
279776278	7.2530	7.1606	6.5407	6.6914	6.9234
280086421	3.0221	2.9759	2.6714	2.7639	2.0969
279760112	1.1263	0.1312	0.3412	0.0000	0.0812
1104739	2.9990	3.2193	2.6471	2.6274	2.5891
279747931	6.6597	6.7025	6.9010	5.6828	5.9960
279751883	4.8065	5.3418	5.3900	4.0417	4.3273
1087109	4.6246	5.0484	4.6331	4.1760	4.2383
1086910	3.1262	2.1376	1.8624	2.6776	1.8940
1089958	2.5998	3.3368	3.2791	2.2471	1.9174
1097157	3.8698	3.3439	3.1464	2.8517	3.3614
1088032	4.9339	5.4757	5.4618	4.5193	4.1744
279729006	2.0847	0.6592	1.2308	0.4494	0.9771
1098522	3.2630	3.9147	3.6037	2.7119	2.9939
279762569	0.5241	0.4470	0.0000	0.0000	0.0000
279955448	2.0466	2.8597	1.7048	1.9937	2.2044
279783207	0.8090	0.4068	0.1836	0.0000	0.1842
1088555	2.4373	2.9458	2.8044	1.9451	1.8697
1090911	4.6657	3.7397	3.3457	4.2219	3.5857
279754207	0.9693	0.0000	0.0000	0.0000	0.0000
280082817	1.5562	2.4266	1.8503	1.3981	1.2723
1105958	4.7792	4.6515	4.0974	4.1695	4.4259
280023829	3.2652	4.2247	3.9392	3.0416	2.8017
279573712	2.5191	1.8492	1.7673	1.2685	2.0643
1109034	8.1205	7.7843	6.8406	7.7897	7.7759
1090525	4.5907	5.1090	4.8420	4.0169	4.2420
1087060	2.9572	1.3040	1.1431	2.2870	1.5154
1101216	1.8282	0.7671	0.6064	1.2803	0.5602
1089794	1.7817	2.4678	1.5049	1.9829	1.4403
1096098	5.8480	5.8078	5.6787	5.2570	5.1023
1091481	4.8648	5.0309	4.8942	4.4622	4.0418
280055426	8.1770	8.3921	8.4373	7.6597	7.3116
1090597	4.2253	4.4020	3.8646	3.9653	3.6675
279952538	1.6213	0.7162	0.7576	0.1865	1.1191
279971932	2.0366	1.6830	1.4985	1.2403	1.3982
1101483	3.3865	3.5745	3.3347	2.9232	2.7412
1094684	1.1930	1.8176	1.2566	1.0039	0.8137
1102038	5.0612	5.1654	5.0232	4.7258	4.1497
279857829	5.3904	5.3991	5.3032	5.6083	3.8317
1091448	4.2042	4.4886	4.3012	3.7261	3.5710
1091327	6.0853	5.2682	5.3789	5.2101	5.0004
1093827	1.8462	1.3202	0.7175	1.7609	0.8305
279486868	1.3637	1.6995	0.9185	1.1978	1.0381
279984606	0.4225	0.5375	0.0000	0.0000	0.0000
280119037	1.8718	2.2783	2.1159	1.3866	1.2828
279579918	3.3495	3.1055	3.4360	2.5077	2.2991
1090981	1.3432	1.7548	1.1912	1.2265	0.7901
1104227	1.8234	2.1801	2.0517	1.0340	1.4813
279809307	6.3101	5.9690	6.0293	5.0579	5.8941
279721285	3.6333	3.6488	3.6157	2.6651	3.2060
279969331	0.9462	1.6976	0.7449	1.1043	0.6801
1094339	3.1434	2.7876	2.6498	2.5231	2.2874
1103200	3.4088	3.6915	3.5308	3.0225	2.6611
280012176	2.9783	3.3272	2.4476	2.8034	2.7711
1091429	2.1649	3.1732	2.3316	2.1637	2.0766
279938216	2.4905	1.4129	2.4097	0.5692	1.4416
280104672	3.9532	4.2714	3.7978	3.2396	3.8667
1089404	3.8521	4.1559	4.6099	2.6563	3.3131
279742002	1.4355	1.4714	1.0208	1.0775	0.8294
279985225	2.1198	1.3541	2.8175	0.4475	0.5139
279552129	1.0682	0.5525	0.4737	0.0000	0.5261
279853735	3.5481	3.5194	3.6201	2.9519	2.6001
1099753	4.3776	5.2561	4.9635	3.7361	4.3224
1095095	3.0703	3.7398	3.4495	2.8557	2.4822
279705620	1.5039	0.0000	0.0000	0.3323	0.4957
279919402	0.8241	0.7537	0.2583	0.3706	0.3104
1092775	4.3755	4.8149	4.8432	3.7362	3.7795
280034828	4.3569	5.1002	4.7503	4.1308	3.8779
279948332	0.9510	0.0000	0.0000	0.0000	0.0000
1090200	4.1069	3.9777	4.1917	3.0574	3.4517
1090126	3.1489	3.6609	3.5491	2.8464	2.3942
1089447	0.8598	1.3199	0.7959	0.5078	0.5411
279704395	0.5011	0.8798	0.6466	0.0000	0.0000
1108284	2.4281	2.0264	1.9708	1.3290	1.9581
1092093	1.1697	0.0303	0.2129	0.0423	0.1219
280116824	0.9486	0.0000	0.0000	0.0000	0.0000
279475150	0.4538	0.4946	0.0000	0.0000	0.0000
1093034	2.5954	1.9776	2.3043	1.6443	1.4887
279661291	1.2264	0.2605	0.0000	0.3121	0.4962
1095651	0.9471	0.0000	0.0000	0.0000	0.0000
1094601	2.4512	2.3338	2.3983	1.4456	1.9134
279822489	3.5998	3.4749	3.2273	2.8651	3.1000
279667948	0.7007	1.4031	0.8775	0.8591	0.0000
279878773	5.0588	4.6061	4.7142	4.2713	4.0936
1087308	1.6350	1.1661	1.2169	1.0235	0.5435
279951266	2.5935	2.4931	2.3671	2.2318	1.6138
1087565	4.3552	3.1713	4.0500	3.1414	2.6810
1100996	1.5313	2.2132	1.7043	1.1572	1.3395
279847785	4.4595	3.9350	3.6780	3.5957	3.9027
1088426	3.6508	4.9336	4.2394	3.7228	3.5013
1096775	2.1146	2.2276	1.0961	2.2135	1.7905
279956695	1.1521	0.3792	0.3466	0.1099	0.4279
279710856	1.4216	0.0000	0.0000	0.2997	0.4206
1089852	3.6206	3.8778	3.4530	3.4187	2.9639
1097275	2.2602	2.8002	2.3632	1.8278	1.9881
279904342	1.1970	2.1261	1.7592	0.9189	0.8970
280108853	0.9131	1.1571	0.6799	0.5049	0.5117
279768807	1.1316	0.1750	0.3350	0.0000	0.2163
1099817	6.6665	7.0390	6.5786	6.2154	6.3566
1100058	0.4705	1.5904	0.0128	1.2391	0.4322
1101909	7.1627	7.8912	7.5013	6.7477	6.9269
279986127	0.6474	1.0899	0.4177	0.1640	0.6194
279725962	7.2211	4.7296	5.8031	4.6241	6.0944
1094736	2.6103	3.5774	2.9727	2.4849	2.4202
1099220	4.4788	4.7862	4.1781	4.2849	4.0310
279889543	1.6945	0.3183	0.3902	0.8481	0.3775
279914981	2.1921	2.6894	2.3769	1.5131	2.0305
1092968	3.5625	4.1919	2.8107	3.9829	3.4367
1094871	3.2758	3.3643	3.5425	2.5784	2.4381
1087812	3.2153	3.2262	2.7927	2.8912	2.5777
1095145	2.1248	2.3934	2.5778	1.4379	1.3613
280111036	0.5421	0.9457	0.3301	0.2304	0.2708
1090822	6.3564	6.6462	6.3934	6.0876	5.6230
1100176	5.6489	5.5986	5.6405	5.0476	4.7835
1097155	1.1586	1.2913	1.1800	0.4376	0.6579
279871067	3.9350	4.2501	3.8986	3.3837	3.5964
1099067	1.3031	1.7153	1.3563	0.8587	0.9147
1093715	3.4628	3.7162	3.5131	3.1876	2.6702
1105148	6.3837	6.1848	6.0558	5.8798	5.5201
279887366	0.8734	0.2627	0.0000	0.0485	0.2586
1102592	1.7718	2.6004	1.8742	1.5518	1.7352
280112001	0.6556	1.6365	0.5590	1.0674	0.4150
279890644	0.1102	1.0976	0.2353	0.0000	0.1803
1103988	7.7641	7.6415	6.3120	7.5653	7.8363
1087879	7.7558	7.7256	7.6167	7.1648	7.0459
279787023	1.4833	1.7152	1.2066	0.8553	1.3419
1096068	2.9960	3.3929	2.9532	2.5070	2.7292
279723315	5.5270	4.3848	5.0698	3.6542	4.7502
279869665	0.5725	0.6722	0.1364	0.0000	0.3375
279723829	6.7894	6.0193	6.5955	4.2097	7.0161
279843596	2.7611	2.6684	2.3892	2.1253	2.2383
280086927	2.2909	1.9763	1.4358	1.6458	1.9294
279970816	0.6941	0.3260	0.0000	0.0000	0.1412
280126422	0.8388	0.6346	0.2988	0.0745	0.4483
1087603	2.4607	3.8686	2.9598	2.6335	2.5134
279725976	2.0302	0.7680	1.3731	0.0000	1.4385
1090448	4.7286	4.2835	4.2661	3.8719	3.9954
279841139	1.3962	0.0000	0.7108	0.0000	0.0000
280102763	3.8324	3.6592	3.6097	3.1473	3.0972
1101162	1.3314	2.0981	1.6949	1.1497	0.9168
1094772	0.7644	1.6456	0.7403	0.7635	0.7301
279801201	3.6748	4.2601	2.9785	3.5926	3.9509
279806882	1.7060	1.7564	0.9100	1.6844	1.2198
1103367	1.1435	2.2291	1.1315	1.5991	0.9489
280053933	1.1728	2.1912	1.7064	0.9654	0.9957
280098412	2.2178	2.6835	2.1744	1.9455	1.8536
279875890	0.9177	1.1924	0.2504	0.4760	1.0607
279515786	0.8346	0.9668	0.6946	0.2905	0.3403
279874254	1.0686	1.4010	0.8731	0.7698	0.6847
279943535	1.4175	1.4415	1.3593	0.8777	0.6747
1092440	1.0888	0.2282	0.1923	0.2441	0.1627
279887415	3.7506	2.6103	3.0210	2.1051	3.0395
279989402	1.7283	0.7663	1.3204	0.2800	0.7658
280012482	6.4277	6.2041	6.2768	5.4164	5.8788
279978450	0.9513	0.2657	0.2246	0.0000	0.2254
280032634	1.1757	1.0429	1.0891	0.3516	0.5117
280106460	1.9362	1.5705	1.1488	1.1466	1.5894
279784242	1.1635	0.2593	0.3682	0.1665	0.2247
1090669	2.9718	4.0777	3.1411	3.2790	2.7800
279705452	0.0000	1.0668	0.0000	0.0000	0.2269
1092283	3.4632	4.0769	3.9003	3.0177	3.0189
279775326	4.1513	4.6959	3.8237	4.3471	3.7289
1089879	5.9763	6.0280	6.2790	5.1991	5.1578
1091779	4.5039	4.4262	4.3851	3.6194	4.0203
279912548	7.4045	7.3087	7.3103	6.5777	6.8120
1090582	4.3812	3.7031	3.6145	3.5216	3.6213
1095455	0.5325	1.1884	0.6288	0.3065	0.2768
279870599	6.1999	5.7464	5.6615	5.1833	5.7058
280126340	0.7619	0.5529	0.3026	0.0915	0.2094
1108982	1.3071	0.4177	0.4745	0.2367	0.5075
1099743	4.8065	5.1339	5.0826	4.1831	4.2777
1104168	5.7642	6.3452	5.6563	5.7702	5.3707
1091771	1.9981	0.7008	0.4869	1.1611	1.0348
1094492	1.4165	1.1660	0.6260	1.1778	0.7049
1096111	3.6628	3.6049	3.5487	3.2028	2.7851
279472179	1.2446	1.0679	0.4605	0.4454	1.1979
1102351	1.1081	0.8908	0.4502	0.5278	0.6559
1100856	4.5753	4.2464	4.3425	3.8597	3.6667
279535078	2.9047	2.8664	2.4037	2.6320	2.2578
1096405	1.6665	2.1802	1.9246	1.4326	1.0506
1094362	2.8441	2.0598	1.8740	2.4480	1.6717
279731582	1.8024	0.4714	0.9590	0.0000	1.0914
280133414	2.1781	2.8971	1.6066	2.4362	2.2098
1100498	1.8626	1.9158	1.3666	1.6230	1.3183
279982640	3.4987	2.8493	2.9390	2.4233	2.8009
279894996	1.8337	2.0893	2.0008	1.4950	1.0301
279786076	1.1548	1.3092	0.7504	0.5878	0.9995
279718187	4.9065	4.9479	4.8717	4.2597	4.2920
1101042	2.5600	2.9331	2.5482	2.2174	2.1176
1093676	2.3539	1.0609	1.2707	1.0686	1.4272
279763946	2.1305	2.3679	1.9117	1.6021	1.8782
1098734	8.5020	8.7220	8.8578	7.8963	7.7270
1092823	1.8709	2.5961	2.7328	1.3063	1.3066
1093058	2.3530	2.3520	2.4632	1.8414	1.3988
1096546	2.4538	2.9165	2.6431	1.8515	2.2074
1103564	6.8335	7.0591	7.3918	6.0983	5.9961
1109016	3.9129	4.0198	3.4939	3.6725	3.3801
279995141	1.7027	1.8915	1.4726	1.2748	1.2919
279981623	0.8709	0.3444	0.2000	0.0882	0.1828
1092193	1.2327	0.1391	0.0376	0.5166	0.1521
280064975	5.9761	5.9764	5.8215	5.9473	4.8091
279844725	2.9747	2.9060	3.1969	1.9040	2.3694
1108379	8.0610	7.2236	8.1729	6.4601	6.9434
1088904	2.9782	3.1266	2.4075	3.0363	2.3633
280094758	1.2060	0.8620	0.8206	0.1932	0.7386
1089235	5.1360	5.0844	4.7782	4.4277	4.7754
280106287	5.6437	5.2518	4.9111	4.8446	5.2384
1096679	2.3469	3.0224	2.0441	2.4314	2.2311
280026341	4.0456	3.6604	3.4873	3.0414	3.6842
280014778	3.2412	2.3177	3.0001	1.2631	2.7300
1090329	2.9933	2.8240	3.0255	2.4090	1.9468
279779893	1.9739	2.4817	2.0535	1.6644	1.6213
1088860	5.9109	6.6797	6.5838	5.4882	5.4708
1092456	3.9419	4.0224	3.7702	3.5368	3.2966
1099850	1.3005	2.2701	1.6063	1.2171	1.1900
280007071	4.4836	4.1834	3.8024	3.6187	4.2371
1089869	3.0904	2.6190	2.9269	2.3369	1.9579
279777826	4.1941	4.3277	3.9985	3.5879	3.8540
1093634	0.8874	0.5874	0.0288	0.3753	0.4663
280112173	3.1512	3.1393	2.6538	2.8141	2.6263
1104573	3.1582	3.6534	2.8825	3.0560	2.9374
279726195	2.9751	3.0171	3.3126	2.0898	2.2458
1103284	3.2559	3.2793	2.9045	2.7002	2.8583
1099545	4.0110	4.3728	4.0430	3.7192	3.4737
1089966	2.6375	1.9813	2.0412	1.9645	1.5832
1092986	1.7187	1.1745	1.0746	0.8659	1.0608
1106628	1.7287	2.0832	1.4496	1.4949	1.4355
1095646	3.5176	4.2275	3.7142	3.2548	3.3115
1091568	2.6474	2.6172	2.5845	2.1721	1.8045
1096940	0.4275	1.2976	0.6735	0.2663	0.3127
1099820	0.9399	0.0000	0.0000	0.0000	0.0759
1094908	3.0161	3.3358	3.1658	2.6668	2.3616
1087499	1.7104	2.4796	2.0377	1.5683	1.3458
1090005	4.0853	4.3079	4.2039	3.4536	3.5995
1089084	1.2777	2.2364	1.3264	1.5454	1.0668
279934948	0.5180	0.5413	0.2569	0.0000	0.0000
1094924	3.1781	3.4543	2.9722	2.7600	2.8855
1087475	1.2114	2.0968	1.3874	1.1167	1.1277
279660276	0.6966	0.4327	0.0000	0.3635	0.0000
1099670	2.7597	2.8316	2.7803	2.1645	2.1121
1107155	1.4110	1.8764	1.1992	1.0975	1.3045
279766766	1.4344	0.4639	0.7794	0.2206	0.5177
1105183	1.9213	2.4002	2.1169	1.5218	1.5142
1091432	5.9151	5.8385	5.4418	5.6147	5.2445
1104587	1.2439	0.5924	0.4290	0.3441	0.6520
1102921	1.3709	0.2089	0.2320	0.6694	0.1395
280023243	1.6625	1.4549	1.2216	1.0154	1.1102
279659457	0.8841	0.0000	0.0000	0.0000	0.0000
1094290	1.0511	0.8556	0.3707	0.3347	0.8299
1098595	2.2124	2.3805	2.1294	1.6312	1.8038
1095045	2.3920	3.1118	2.6611	2.2769	1.9928
1096229	1.2662	1.5808	1.2599	0.9656	0.7203
1103718	2.3552	2.4859	2.6483	1.4013	1.8873
279739709	0.8627	0.7420	0.6346	0.2043	0.2437
279970938	1.0797	0.2293	0.1935	0.4461	0.0000
280126683	2.6965	3.4412	3.1376	2.6949	2.0511
279875429	2.7365	2.7099	2.4031	1.8792	2.5645
279818777	1.6142	1.1578	1.4629	0.4937	0.8790
1088446	4.3847	3.3765	2.9829	4.1416	3.1950
279718351	4.9362	4.6303	4.9361	3.6916	4.4000
1093766	3.7881	4.4419	4.3555	3.3563	3.3113
1089001	3.1805	2.7416	2.7419	2.5683	2.2514
1097865	2.4487	3.3706	3.0506	2.1884	2.1687
1087449	3.7559	4.5602	4.6040	3.2996	3.2497
1098439	1.2375	2.0922	1.5596	1.1674	0.9491
1103934	2.2301	2.5297	2.5900	1.6871	1.5445
1098825	3.0514	3.6150	3.0298	2.7677	2.8846
1092562	3.7389	3.8850	4.0357	2.9629	3.1207
1090586	4.0118	4.6479	4.0497	3.8803	3.7433
280126823	0.9924	1.3062	0.7377	0.7344	0.6597
1088950	4.5054	5.0630	4.6860	4.4527	3.8979
279836135	3.0235	3.1512	2.5388	2.6822	2.7252
1091051	1.3878	2.5481	1.8131	1.2206	1.5544
1102046	2.7209	2.9387	2.4682	2.5571	2.1488
1087832	2.3288	1.6396	1.6444	1.6474	1.3459
1089576	2.3441	2.7847	2.6080	1.7873	1.9831
279966308	4.9344	5.0018	4.7676	4.0432	4.7788
1094522	4.9211	4.5652	4.2270	4.6143	4.0738
1087887	3.9843	4.2827	4.0262	3.6297	3.4304
1097477	2.3224	2.3971	2.1468	2.0107	1.6096
279801633	2.5833	2.7826	2.5134	2.3258	1.8976
279946849	0.8054	1.8385	0.8898	0.8046	0.9595
1092871	2.7993	1.6896	2.2464	1.0180	2.1576
1104188	4.9850	4.9080	4.7608	4.4271	4.3407
1103505	7.8613	7.8126	8.0522	7.0063	7.1420
1087472	3.5683	3.6855	3.2397	3.5044	2.8265
279822540	1.0000	1.1786	0.5957	0.7941	0.5685
279765139	1.9381	1.2324	1.6196	0.4266	1.4012
1092676	3.1798	3.5048	2.8242	3.6382	2.2565
1102199	2.2307	1.1976	1.3431	1.4111	1.0811
279819745	2.8115	2.7319	2.0006	2.5195	2.4879
1093236	7.7595	7.8031	7.9112	7.2915	6.8340
1087486	3.3219	3.6370	3.1177	3.0534	2.9601
1098968	5.5153	4.9019	4.0255	5.2204	5.0732
1089962	2.6364	2.9774	2.8530	2.3054	1.9558
280076052	2.0078	1.6698	1.3730	1.4608	1.3763
279794934	2.1110	1.6959	2.0093	1.0241	1.3712
279994601	1.5608	1.1709	1.0184	1.0660	0.7075
279744337	2.1068	2.5347	2.7872	1.5065	1.3630
280076770	2.1068	2.5347	2.7872	1.5065	1.3630
1091963	2.5807	3.3903	2.7906	2.3578	2.5026
1098444	5.1545	5.7044	4.9506	5.2013	4.8320
1087757	4.8637	5.1734	4.7073	4.5455	4.4984
1095318	5.1415	5.6484	5.1659	4.7678	4.9471
280109960	1.8829	2.7752	2.5499	1.3221	1.8117
279885625	5.2374	5.2974	4.4000	5.1245	4.9751
1097608	1.5815	0.9637	0.8246	1.0852	0.6058
279720301	1.4804	0.6668	0.8019	0.2783	0.8387
279478771	1.3685	2.5485	2.1439	1.4175	1.0124
280078255	6.5553	6.6531	6.1464	6.0929	6.2724
1092187	7.5434	7.0786	7.0579	6.5700	7.0047
279845739	4.7547	4.4386	4.3129	3.8509	4.3259
280075890	3.7299	2.8013	2.7479	2.8561	2.8927
1094456	1.7289	3.2142	2.5960	1.6240	1.8949
280030901	4.7387	4.8314	4.1310	4.4860	4.4387
1097507	2.3902	3.0909	2.9469	2.1308	1.8447
1089963	6.5330	6.7243	6.4450	6.0563	6.0855
1087390	2.8639	3.5306	3.4856	2.1252	2.6820
1087375	3.6609	4.3937	3.5891	3.6682	3.5259
1093180	3.8648	4.1282	3.6158	3.7002	3.3755
1101696	3.8704	4.3044	4.3113	3.2527	3.4003
279730199	0.6322	0.4555	0.0868	0.0000	0.2470
1097686	1.3690	1.5881	1.1060	1.1513	0.8805
1090794	1.3770	0.1774	0.1492	0.3734	0.5114
1107795	2.0523	2.0049	1.1008	1.9790	1.7085
1095304	2.2455	2.8737	1.9144	2.6084	1.8593
1095840	5.0379	5.6873	5.6472	4.6195	4.5249
1090698	2.9754	3.5301	3.2316	2.6383	2.5922
280101453	1.6712	2.2664	1.6697	1.3482	1.5934
279958940	0.9493	1.5102	0.7048	0.5570	1.1337
1090344	3.6853	2.7847	2.3042	3.3063	2.8009
1096445	3.3990	4.2796	3.7655	2.8133	3.6457
279853929	2.0297	1.4167	2.2252	0.2571	1.3943
280051090	1.0679	0.4196	0.3347	0.0597	0.5446
280136848	0.4549	1.0016	0.2867	0.4717	0.1346
279660864	0.4156	0.4453	0.0000	0.0000	0.0000
279787481	3.2959	3.7126	3.0819	3.0349	3.1047
279862629	3.6097	4.4073	3.6509	3.8949	3.1889
279890389	0.7667	0.7424	0.3372	0.5095	0.1265
279909317	0.9566	1.2107	0.4331	0.7500	0.7781
279950811	1.4755	1.1976	0.8446	1.2065	0.6691
1107455	1.4362	1.5094	1.0317	1.0189	1.0784
1104578	0.8462	0.7897	0.3335	0.3267	0.5047
1098550	2.7820	3.7435	3.6443	2.4857	2.3701
1094002	2.0660	2.1923	1.7191	1.7389	1.6415
280110317	0.8507	1.2942	0.0000	1.1878	0.7418
279441167	0.8072	0.6855	0.2279	0.4239	0.2999
1090495	4.7647	4.9089	4.5802	4.7506	3.8924
1102221	3.4001	3.7506	3.1931	3.3830	2.8635
1101724	3.8993	4.7945	4.1238	4.0943	3.5362
1090531	4.4454	4.4715	4.2704	4.0138	3.8052
279917555	0.5845	0.2724	0.0000	0.0000	0.0000
1099811	3.3965	3.0231	2.9711	2.8762	2.4969
280004904	2.8697	2.7552	2.5187	2.4291	2.2045
1094367	6.5083	6.0791	5.8897	6.1294	5.5772
1088242	3.9043	2.1164	2.2933	3.1736	2.2794
280119068	1.6121	0.8939	0.5270	0.6267	1.3210
1092212	0.8298	1.7880	1.2471	0.8159	0.5796
279673965	4.3985	4.4718	4.0708	3.9980	3.9528
280083961	3.8962	4.1247	4.0466	3.1752	3.5260
1087992	2.0494	1.5533	1.3959	1.3319	1.3933
1101476	3.2778	3.6194	3.2001	2.8079	3.0556
1104171	6.1437	6.1880	6.2292	5.5756	5.4106
1087162	0.9729	1.4365	0.9055	0.8473	0.5793
279923105	4.8355	5.1157	4.2258	4.7258	4.6933
1104197	0.7739	0.7613	0.1764	0.8344	0.0099
1098107	1.1885	1.7851	0.8773	1.0363	1.2653
1087750	0.6524	0.5651	0.2627	0.2581	0.0239
279992307	2.2643	2.9866	2.7597	2.1054	1.7301
279719726	5.9530	5.9260	6.4544	4.2886	5.7949
1102033	1.4298	1.9034	1.4895	1.3170	0.9126
279770652	2.3904	2.9667	2.2790	1.9222	2.5537
1093421	4.5779	5.2299	4.9386	4.5731	3.9195
1098144	3.6256	4.3925	3.3603	3.8017	3.5850
1093219	2.9415	3.3019	3.1270	2.6619	2.2963
279900799	1.7287	1.4653	1.2683	1.3956	0.8479
1091714	3.2767	4.0706	3.3331	3.1603	3.2484
1087578	3.8014	4.7503	3.8826	3.9808	3.6853
1096150	2.7315	2.8995	1.8407	2.4864	2.8410
280134130	3.0106	3.3165	2.5285	2.7425	2.9413
1093844	1.7525	1.9285	1.6170	1.2551	1.3721
1099212	5.2192	5.3177	5.0918	4.8519	4.5849
280116423	1.1231	1.0825	0.4838	0.7212	0.8274
1107484	1.1750	0.6466	0.8987	0.0561	0.5017
279721075	1.8536	1.5466	1.2820	0.8880	1.6543
279790698	1.2180	0.5899	0.6030	0.0492	0.7842
1094738	6.2384	6.1378	6.6880	5.1871	5.4139
1096753	2.1780	2.7297	2.4822	1.5669	2.0383
1089744	3.0336	3.3612	3.0406	2.8971	2.3806
279808080	1.7618	2.1347	1.5362	1.1158	1.9199
279662754	1.5872	0.0000	0.0000	0.0000	1.1088
1100535	1.9490	3.0300	2.4953	1.8475	1.8545
1095985	2.7499	3.8317	3.5177	2.8685	2.2152
1090805	3.4542	3.5667	3.3466	2.6736	3.2405
1090928	2.1154	2.5626	1.9488	1.8995	1.8982
1089446	2.8717	4.5832	3.5965	3.2490	3.0668
279863218	0.8824	0.7959	0.6396	0.1190	0.4889
1087348	1.5137	1.7918	1.1656	1.2224	1.3004
280090532	1.0394	0.1029	0.1676	0.1080	0.1682
279865249	1.7714	2.1523	1.6983	1.1010	1.8167
280080296	5.1121	5.3049	5.0258	4.6438	4.6879
1088274	3.4138	3.3795	2.9086	2.8314	3.1823
1093972	3.1361	3.5868	3.0176	3.1813	2.6178
1093372	2.8353	3.5100	3.1668	2.5918	2.4924
1091770	2.7917	3.1581	2.6076	2.3892	2.6610
1088309	3.9656	4.2723	3.7149	3.5598	3.8153
279840463	3.9532	4.2665	4.2274	3.5758	3.2596
280113373	2.5318	1.7289	1.7795	1.4329	1.9125
1103093	3.4820	3.4841	2.8909	3.1368	3.1556
1099090	2.1979	2.7731	2.5888	1.9441	1.6577
1093174	4.2290	4.2519	4.1539	3.5881	3.7143
279662131	0.8432	0.0000	0.0000	0.0000	0.0000
279944361	0.6863	0.5757	0.1936	0.2480	0.1880
279754697	0.4545	1.0404	0.6372	0.0000	0.3418
280046743	1.5351	0.0000	0.0000	0.0000	1.0398
1097936	0.8298	0.0383	0.0118	0.0074	0.0203
1102478	2.4717	2.9438	2.5086	2.1529	2.1995
1111532	3.6139	2.8688	3.0570	2.4816	2.9237
279841739	1.5772	2.2786	2.5229	0.9786	1.0205
1097628	3.3758	3.2329	3.4535	2.9303	2.2677
1091255	6.9282	6.4511	6.4040	6.0539	6.3495
1107738	2.2206	0.4599	0.3141	1.3579	1.0878
279824207	1.1675	0.6079	0.2816	0.6396	0.4810
1104269	2.3367	3.5791	2.5684	2.7991	2.2454
1087591	5.5760	5.3396	5.1338	4.9140	5.0649
279724115	1.9391	1.4844	1.7853	1.2823	0.8071
280026595	3.9992	4.7404	4.3058	3.9671	3.5761
1098015	3.9775	4.3022	3.8779	3.7244	3.5573
279868167	0.9564	1.0691	0.8496	0.2651	0.6637
1091706	1.6689	1.5561	0.9996	1.3511	1.2274
1101504	2.1335	1.1691	1.2186	0.8031	1.6728
1096739	0.5502	0.9810	0.3149	0.4897	0.2351
1106543	3.5535	3.7370	3.3408	3.2825	3.0557
1094955	0.9328	0.6448	0.1810	0.5331	0.3956
1087641	3.0813	2.9872	2.5037	2.7347	2.6078
1096542	3.8206	3.8373	3.4045	3.2764	3.5496
280088312	3.3785	2.4341	2.5537	2.3361	2.5729
1105609	4.1120	4.8337	4.4899	4.1110	3.5615
279800605	1.4121	1.0628	1.2512	0.8976	0.3074
280090653	1.5311	1.0751	0.7277	0.9108	1.0148
1089733	1.8631	1.0229	0.8834	1.2156	0.9745
1091416	1.0029	0.9925	0.5875	0.8223	0.3289
1106351	3.8989	3.7680	3.3020	3.2264	3.7175
279891610	8.1524	7.9588	8.2902	6.9192	7.7032
1099243	0.8953	0.0154	0.0256	0.0108	0.0757
1107051	2.1219	2.3343	1.8624	1.7996	1.7689
279706565	0.0000	0.8746	0.0000	0.0000	0.0586
279986096	0.5493	0.5690	0.2251	0.1081	0.0911
280040309	2.9656	2.9596	2.5133	2.4764	2.6458
1090227	1.9062	2.0091	1.7864	1.5162	1.3181
1107588	1.8475	2.5485	1.5031	1.8840	1.9556
279775188	2.4507	2.7681	2.0485	2.3595	2.1690
1095250	2.8585	3.4868	2.9191	2.9977	2.3499
1092194	2.6277	2.8811	2.6440	2.2249	2.1436
279778766	3.8866	3.8391	3.7965	3.2840	3.2577
279817583	0.4158	1.4069	0.6661	0.4100	0.4082
280048164	0.7136	0.5762	0.0000	0.5315	0.1540
1093667	3.3594	3.4115	2.6899	3.3604	2.8568
279661669	1.0356	0.8370	0.0000	0.0000	1.5601
279500356	1.7706	0.9680	1.4319	0.2242	1.2029
279853522	4.7581	4.2545	4.8195	3.3571	4.0938
279909794	2.1258	1.3935	1.1094	1.1353	1.7863
280106509	1.5122	3.1175	2.2602	1.7568	1.6802
1097438	1.5649	2.2228	2.0132	1.2782	1.1438
280079165	2.8701	3.5543	3.2193	2.6247	2.5466
279996116	1.2657	2.5686	1.9150	1.7848	0.8058
1094545	2.7158	2.8384	2.8512	2.0422	2.1923
1095649	5.8231	4.1018	4.6280	4.6227	4.3912
1093220	2.5729	2.7846	2.5657	2.1915	2.0340
279907086	5.5817	5.8922	5.7076	5.7043	4.5541
1100135	0.7629	0.2238	0.1241	0.0825	0.0286
279886983	4.5605	4.4115	4.1691	3.7734	4.2708
1100481	3.8934	4.6047	4.2289	4.1024	3.1723
1103865	3.0379	2.8176	2.2475	2.8160	2.4764
1087753	2.0249	0.3245	0.1314	1.1727	0.9766
1101346	0.9561	1.7219	0.8627	0.9691	0.9424
279940566	1.2857	1.4089	0.8558	0.8683	1.0755
280081943	1.2939	1.2752	0.7456	1.0471	0.8189
1102418	5.1457	4.5537	4.5183	4.5025	4.2863
1093455	2.1983	3.0752	2.6732	2.1466	1.8486
1088885	2.7120	2.7487	2.9783	1.7793	2.1928
280118437	3.6490	2.3859	2.4075	2.1955	3.2087
279877136	0.8062	0.8129	0.6232	0.3820	0.1834
1096438	3.3026	4.4230	3.5793	3.5037	3.2655
1092298	1.7259	2.3365	2.0790	1.3943	1.3805
1089661	3.8441	4.0709	3.7470	3.7325	3.1551
1107086	2.3056	2.2927	1.7970	1.7964	2.0667
1105947	1.5178	1.1879	0.7632	1.0511	1.0074
279999274	2.9711	3.0313	2.5857	2.7293	2.4523
1095825	2.8200	3.4967	2.9513	2.5162	2.7713
279717715	0.7335	0.3438	0.2918	0.0880	0.0000
280105191	0.5477	1.1236	0.6188	0.3791	0.2739
280108611	5.1802	5.2807	5.1327	4.8973	4.4265
1106209	2.5806	2.9012	2.6143	2.2759	2.0976
1096903	2.5455	2.8424	2.2968	2.5402	2.0103
279919596	1.9605	2.1294	1.8463	1.6857	1.3693
279797912	2.2419	2.4334	2.1416	2.0783	1.5599
279770492	4.8604	4.6098	3.9891	4.2469	4.7365
1103593	0.5646	0.9394	0.4211	0.3389	0.2635
280096436	5.4695	5.6366	5.3539	4.8570	5.2162
1091914	2.0303	1.3552	1.2676	1.4174	1.1614
279953636	0.8211	0.0000	0.0000	0.0000	0.0000
1105663	0.8353	0.7447	0.6089	0.1222	0.4073
1092210	3.3961	3.5454	3.4802	2.7699	2.9319
1089765	3.1354	3.5703	3.5295	2.4065	2.8931
1093261	4.1654	4.5612	4.3162	3.7033	3.8410
279909658	2.8101	1.5101	1.8191	0.8925	2.5400
1092225	2.7315	4.4056	3.7229	3.1829	2.5716
279989880	4.1781	4.8328	4.4800	4.3927	3.4159
1093129	6.1503	6.1849	6.2743	5.5744	5.4268
1098699	3.8744	4.0294	3.7264	3.5994	3.3029
279832791	2.3812	2.6198	2.2801	2.3169	1.6785
279951512	1.2182	0.6634	0.6859	0.3446	0.5661
1091472	2.3088	2.8651	2.1894	2.1581	2.1877
279722335	1.7695	1.2852	1.4668	0.7104	1.1793
1106501	1.1577	0.3729	0.1309	0.5466	0.3935
280055393	1.3197	1.4497	1.1981	0.8554	0.8759
1104643	5.3263	6.0607	5.5901	5.2823	4.9834
1095831	3.4707	3.3954	3.2520	3.0229	2.7997
1102505	3.5674	1.7091	2.2152	2.2768	2.1986
1096790	3.5424	4.1634	3.7407	3.5655	3.0284
279980773	0.7430	0.4131	0.2208	0.0000	0.2897
1108715	3.3241	1.1113	1.6754	2.2606	1.4937
1092836	4.2799	4.4762	4.0491	4.0358	3.8262
1099924	0.6858	1.3933	0.5572	0.7873	0.5512
1095141	2.3574	2.5312	1.8750	2.1799	2.0551
279718407	1.2325	1.5921	1.4035	0.7164	0.8944
279755208	8.0837	7.9870	7.8784	7.7634	7.2438
1088050	1.9225	2.3158	1.8110	1.8489	1.4771
1093738	4.8262	5.2865	5.3776	4.1654	4.4068
279832711	1.5709	1.7169	0.8872	1.4503	1.3754
280091090	4.6095	4.4613	4.4014	3.9080	4.0780
279728772	0.5767	0.2356	0.0000	0.0000	0.0000
1094319	2.7914	3.4502	3.3567	2.5237	2.2637
1100536	1.8227	0.4948	1.0357	0.6450	0.5778
279900543	0.6779	0.5460	0.2529	0.1119	0.2537
1089819	4.4962	4.4279	4.8938	3.9660	3.3091
1091095	2.6595	3.2929	2.6922	2.4391	2.5805
280103888	2.7149	4.0210	3.6047	2.6620	2.6208
1099378	2.5264	1.9868	1.8403	2.1367	1.5766
1109084	1.1657	1.2803	0.9182	0.6463	0.8891
280077867	1.2963	0.6469	0.6170	0.5204	0.5622
1094626	6.0142	5.4839	5.6278	4.9859	5.4184
279786059	2.2090	2.5770	1.7079	2.1082	2.1478
279668186	1.8002	0.7418	0.0000	0.0000	2.5988
279993448	0.5241	1.2875	0.6633	0.3851	0.4555
279766975	1.6951	0.8455	1.0342	0.5271	1.0370
1106189	4.7561	3.8654	4.4864	3.0998	4.1336
1104656	1.9637	2.2357	1.7875	1.5878	1.7118
1098023	1.4285	2.2649	1.5220	1.4926	1.3138
1096240	2.8889	2.1959	1.7150	2.8115	1.8891
279941507	3.3180	3.2025	3.3639	2.1884	3.0171
1104837	2.9224	3.1298	2.5457	2.7295	2.5932
1101551	3.9430	4.1142	3.2652	3.9355	3.6764
279787245	2.1557	3.1555	2.0329	2.3973	2.3289
1090428	3.9831	3.9715	4.0899	3.2581	3.3763
1093613	3.1973	3.4535	2.8334	3.2009	2.7344
279789438	1.0155	1.0399	0.5467	0.7397	0.5893
280103724	2.9763	3.3859	3.1517	2.4211	2.7638
280101711	3.1097	3.7595	3.1570	3.1129	2.8273
279945581	1.4021	0.6116	0.7646	0.2870	0.7637
279874242	1.1177	1.4429	1.1061	0.7068	0.8230
279781113	0.6878	1.6258	0.1083	1.4538	0.7033
279725210	8.0856	7.0549	7.0105	6.5724	7.9231
1102226	4.0178	3.9481	3.7276	3.6032	3.4134
279827860	2.3284	2.8412	2.5183	1.9226	2.1093
1093569	4.1202	3.8745	3.9834	3.3462	3.4583
279837044	0.8223	1.7171	0.7106	1.1970	0.6982
1094787	2.0120	2.5310	1.9826	1.7444	1.8841
280121103	3.5173	3.0137	2.8849	2.5798	3.1304
1091370	1.7013	1.9545	1.5095	1.3396	1.4339
1108145	0.6512	0.9238	0.3343	0.4499	0.3776
1095733	4.6203	4.6041	4.3199	4.4806	3.8356
279721891	0.9160	0.5106	0.5570	0.1623	0.2204
1100452	0.9656	1.0051	0.5604	0.7606	0.4352
279872402	3.9910	3.7136	3.0726	3.4130	3.8716
1096084	2.6824	2.5569	2.5796	2.3048	1.7750
1094655	1.9216	2.8255	2.2522	2.0071	1.6622
1086914	6.8191	6.7641	6.6429	6.2382	6.2945
1088966	6.7960	6.3053	6.3411	6.2229	5.8888
1088068	4.4851	4.7707	4.4635	4.1261	4.0965
1089333	4.1376	4.0700	4.1048	3.5639	3.4452
1088463	3.8618	4.3845	3.7323	3.7995	3.6402
1094714	1.9871	2.6266	2.0240	1.7522	1.9472
1099261	2.1007	2.5857	1.8091	1.8505	2.1729
279711678	0.7975	0.0000	0.0000	0.0000	0.0000
1088865	2.5752	3.4381	2.7511	2.7799	2.2930
279985404	6.3319	6.6565	6.3133	6.2905	5.6831
1088878	1.8166	1.9008	1.6057	1.2936	1.4815
1099155	1.3858	1.1021	0.5572	1.2296	0.7502
1099224	2.0460	2.7416	2.1559	2.0040	1.8274
280053097	6.5873	6.7106	7.0727	5.6880	5.9936
280126988	3.5970	3.7592	3.9356	2.8304	3.0759
279964486	1.7157	0.9252	1.3830	0.3758	1.0105
1090151	3.3982	2.6346	2.3437	3.1289	2.3847
1094197	6.1296	6.4442	5.7943	6.0373	5.8374
1096258	2.9509	3.6967	3.1224	2.9211	2.7375
279836930	4.1074	4.1929	3.9922	3.4115	3.8568
280013619	4.1910	4.4206	4.0335	3.8884	3.8058
1106581	0.3852	0.8768	0.2438	0.3784	0.0813
279782415	0.8445	0.0000	0.0000	0.0774	0.0000
1091558	4.0294	3.8660	3.2143	3.9069	3.5327
279711594	1.7054	1.0751	1.2681	0.7258	0.9882
1094337	3.7447	2.7830	2.7944	3.0755	2.7330
279826704	6.1135	6.2239	6.8728	5.5287	4.9160
279667605	0.9028	0.0000	0.0000	0.1660	0.0000
1088141	3.8138	3.3453	2.6945	3.6682	3.1885
279585954	1.5932	2.5595	1.8205	1.8881	1.3339
1089537	3.0601	3.0733	3.2437	2.6926	2.0780
1096877	1.5757	2.1008	1.4526	1.8450	1.0317
279953770	3.2835	3.4963	2.5486	3.1021	3.3364
1087241	4.0040	3.1754	3.3303	3.2203	3.0358
1086876	2.9089	2.8581	2.8791	2.3157	2.2732
279940791	1.3428	1.9057	1.5964	1.1194	0.9749
1093450	3.9289	4.2740	3.5319	3.8297	3.7608
279893695	3.5014	4.8657	4.7069	3.3950	3.2672
1097783	0.3739	1.3145	0.3751	0.5449	0.4310
280023495	0.7202	1.4060	0.8122	0.4996	0.6967
279758434	1.0887	0.9654	0.5826	0.6344	0.6834
1103135	3.1545	3.5322	3.5141	2.5624	2.7729
1096345	2.8664	3.4672	3.0825	2.6272	2.6101
279808628	0.8044	1.4169	0.5496	1.1285	0.4734
1101779	3.0847	0.5808	1.1135	2.0442	1.1601
280129084	0.7079	2.0934	1.2519	1.2222	0.5475
1105896	5.1224	5.5866	5.7602	4.6591	4.4640
1093360	4.1281	4.1710	4.1884	3.6540	3.4261
1095714	3.7728	4.3728	3.0704	4.2861	3.6829
1100539	0.5764	0.8706	0.5128	0.3092	0.1696
1098999	4.8101	4.3056	4.5941	4.2276	3.6732
1093837	2.6239	3.1598	2.8573	2.2875	2.3529
1087980	3.2724	3.8414	3.3895	3.1678	2.9367
1092993	1.7717	1.4443	1.4518	1.0018	1.1937
1093123	1.1525	0.9337	0.7334	0.7230	0.4969
1099270	1.0715	0.4831	0.9343	0.0000	0.2219
1089045	4.9642	5.1100	4.8048	4.3936	4.7381
280136368	1.1664	0.9443	0.4645	0.6572	0.8703
1095876	1.6330	2.0156	0.9464	2.2855	1.0670
1099101	1.8204	1.9460	1.5088	1.6181	1.3488
1098828	2.6216	3.5991	3.2211	2.4292	2.5077
1101079	0.9181	0.0494	0.0987	0.1461	0.0338
1090693	2.2955	2.9960	2.4101	2.2785	2.0762
1093344	2.5754	3.4090	2.7141	2.7811	2.3095
279724455	2.4660	2.8116	2.6529	2.2055	1.8860
1096909	3.1960	3.4893	2.8317	3.1421	2.8824
280017399	2.3303	0.7987	0.0000	0.9255	2.5975
1092255	5.9372	5.7038	5.7544	5.4843	5.0529
1103029	4.9373	5.2953	4.9480	4.9074	4.3239
1088888	3.7674	4.1233	4.1531	3.4570	3.0566
1101117	4.3133	4.1588	4.3866	3.5151	3.6374
280024738	9.0315	8.1271	8.9522	6.8532	8.7640
1095748	1.8661	1.0840	0.9235	1.1398	1.1937
280062352	1.8996	2.2366	1.7705	1.7401	1.5261
279955436	1.8276	1.5603	1.4142	1.2125	1.2875
1087157	5.1303	5.7298	5.7744	4.7927	4.5563
1089036	4.6933	4.9003	4.6920	4.3853	4.1466
280008801	3.4164	3.3801	3.2522	2.8387	2.9378
279983189	1.8064	0.8400	1.1334	0.6370	1.0335
279752989	3.0485	1.3854	1.5534	1.3558	2.5760
1095056	3.8311	4.3846	4.3082	3.5387	3.3114
1091884	1.7167	2.5314	2.1189	1.7460	1.3432
280075625	1.7994	1.6509	1.3319	1.4115	1.2683
279876930	1.3353	1.1273	0.8862	1.1040	0.5398
1106522	1.0367	0.7286	0.3282	0.5766	0.5796
1100317	1.3696	1.4412	1.2420	0.7274	1.0831
1100796	5.5171	5.2190	5.1732	4.7575	5.0098
1096566	6.5973	6.5450	6.3178	5.9169	6.3154
280106815	1.5512	2.6908	1.9480	1.6533	1.5983
279708259	0.8039	0.5613	0.8848	0.0000	0.0000
1093819	1.8411	1.7868	2.0954	1.3521	0.8314
1090848	1.9184	2.7688	2.7329	1.4362	1.6988
1105110	4.8766	5.0432	4.8785	4.7315	4.1072
1089615	2.9866	4.2177	3.2411	3.5253	2.8780
279705053	0.0000	1.0737	0.0000	0.0000	0.4483
279955542	0.8583	1.2491	0.9084	0.6007	0.4899
279916949	1.0867	1.5720	0.9253	0.8788	1.0226
280132124	0.8923	1.3421	0.5786	0.7843	0.8280
1103886	4.5878	4.3829	4.1654	3.8530	4.2769
280085196	1.7988	2.5509	2.1897	1.4605	1.7139
1092237	2.9642	3.0659	2.6827	2.4722	2.7304
1104289	1.2353	1.8401	1.2572	1.0826	1.1134
1102218	4.5418	3.8924	4.0597	3.6386	3.7933
280069349	2.3648	2.7969	2.8992	1.7229	1.9607
279857430	0.8076	0.9588	1.0861	0.2498	0.1541
279824890	2.2691	2.9575	2.2037	2.3198	2.1568
279986843	0.7076	0.3497	0.0000	0.0000	0.4265
279730260	4.3384	4.1356	3.9695	3.3325	4.2498
1101719	4.1981	5.1039	4.8052	4.3332	3.6555
1087647	6.7165	6.4252	6.3766	5.8751	6.3021
279850487	5.1916	4.9502	4.7687	4.5700	4.7157
279703709	0.6598	0.3940	0.4138	0.0086	0.0000
279704465	0.3198	0.6969	0.0000	0.0000	0.3669
279809853	2.6614	2.2372	1.9667	2.0385	2.1852
279819268	0.7515	1.3210	0.9342	0.4105	0.6066
279717271	0.6963	0.2968	0.0000	0.3323	0.0000
1089410	5.0700	4.6997	4.2368	4.8399	4.4208
279818388	0.9867	0.4365	0.6393	0.0393	0.2992
279780276	2.5487	2.2789	2.1848	1.9807	1.9192
279885791	5.3252	5.3896	5.3401	4.4646	5.1109
1095658	2.7182	4.0505	3.4690	2.6715	2.8567
280132196	1.1699	0.5873	0.5043	0.2340	0.7416
1104068	1.1375	1.6584	0.9158	1.1009	1.0215
279728670	5.1296	4.1114	4.0124	3.8876	4.8061
1091785	3.0524	3.1596	2.7689	2.6611	2.7328
1098097	0.7705	0.0205	0.0000	0.0142	0.0172
279967770	1.1500	0.4618	0.5572	0.0000	0.7056
1102009	2.2574	2.9534	2.0527	1.9979	2.6108
279696217	0.6727	1.4581	0.4406	0.7193	0.8818
1088130	4.9120	4.9371	5.4975	3.8822	4.2396
1089534	6.3244	5.8783	5.6048	5.6510	5.8943
1106483	0.9482	1.1694	0.8233	0.8467	0.3528
1092892	5.0543	5.7509	5.3516	4.8218	4.8808
1104693	4.2987	4.7968	4.3429	4.1822	3.9655
279843929	0.9715	2.1168	1.5572	0.9303	0.9928
279812004	1.6374	1.8691	1.3990	1.2777	1.4311
279781366	1.5038	0.9897	0.6626	0.8987	1.0273
1106398	0.3717	0.9221	0.4483	0.0584	0.2826
1093017	2.5765	2.4795	2.3095	2.3244	1.7990
279813475	1.0141	1.3091	0.4424	1.0448	0.8467
279912368	4.2652	4.1964	3.7648	3.6127	4.1642
1102134	1.5471	0.7528	0.5096	1.2241	0.5655
1098818	2.9321	3.0889	3.3011	1.9151	2.6646
279917869	4.5191	4.6621	4.7055	4.3451	3.5714
1094569	4.2230	4.2739	4.1639	3.8857	3.5464
1089696	1.7561	1.2826	1.2009	0.9485	1.2593
1095677	0.2556	0.9375	0.1778	0.1678	0.2949
1091796	1.3274	2.1325	1.7660	1.0296	1.2455
279664882	0.4075	0.3582	0.0000	0.0000	0.0000
279911238	1.1521	0.5840	0.2707	0.4729	0.7124
1096244	0.9946	0.9408	0.5245	0.7531	0.4776
1089846	3.1246	3.4101	3.3486	2.7599	2.5457
1102294	2.0841	1.7871	1.7093	1.5747	1.3752
279742577	5.8674	5.5484	5.6321	5.0065	5.3374
1098944	1.8786	2.4507	2.2273	1.6209	1.4982
1107438	3.3107	3.0370	3.3382	2.2118	2.8242
279705480	0.9797	0.0000	0.0000	0.1152	0.2074
279932117	0.5027	0.2915	0.0000	0.0448	0.0000
280111359	1.6612	1.6522	1.1313	1.4741	1.2184
280087361	1.6178	1.7685	1.2101	1.4262	1.2971
279852226	3.8173	3.7845	3.5185	3.4590	3.2790
280032319	0.3414	0.6157	0.0000	0.2898	0.0000
1093666	4.2595	4.1763	4.0573	3.9168	3.5338
1099185	3.8354	3.6145	4.2032	3.0351	2.7910
279784527	5.0099	4.3197	4.3254	3.7410	4.7824
279709239	2.4257	3.1015	2.6039	2.9945	1.5473
1091776	1.5809	1.9376	1.6472	1.1194	1.3664
279953175	1.5461	1.7219	2.1586	0.4685	1.1308
1094427	3.4103	4.2325	3.9570	3.2605	3.1027
1108731	2.3892	3.2754	3.1528	2.1367	2.0636
1092641	2.2166	2.5491	2.3289	1.8848	1.7915
279783807	0.3973	0.3648	0.0000	0.0000	0.0000
280116863	1.8460	1.8318	1.1449	1.9105	1.3186
279859537	3.2233	3.9249	3.7411	3.0299	2.8086
1088991	7.4494	6.8495	7.2308	6.4409	6.6352
279774600	2.4022	3.1202	2.4967	2.5879	2.0577
279858979	3.5929	2.5216	1.9029	3.0484	3.0793
280060470	1.1159	1.3632	0.7631	0.9909	0.8236
1093713	4.6989	4.5252	4.6928	4.5076	3.4951
279803997	0.6804	0.8927	0.7481	0.3304	0.1405
279809889	2.2727	3.2075	2.3927	2.2278	2.4592
1098040	0.8541	0.8203	0.3006	0.6853	0.3859
279755733	2.7306	0.4539	2.4467	0.2905	0.9002
1092235	2.3728	2.8479	2.4670	2.2665	1.9584
1098031	2.1905	3.0667	2.5709	2.0317	2.1444
1093313	3.4106	3.3618	3.2770	2.9514	2.7918
1091026	3.6864	3.8077	3.6364	3.1433	3.3234
1096290	2.1546	2.5441	2.1450	1.6137	2.1514
1095005	3.2565	3.7518	3.4977	3.3563	2.5205
1096747	1.3017	0.8952	0.6669	0.7921	0.6987
280104533	1.1513	1.9069	1.2564	1.4127	0.7810
1088939	8.7550	8.5180	8.3710	8.2545	8.1470
279708490	3.4526	3.3397	3.7300	2.6275	2.6941
1097217	0.6264	0.8790	0.4536	0.5001	0.1684
1088269	3.4967	4.1306	3.8855	3.4165	3.0031
279720315	1.2954	0.5336	0.5174	0.2432	0.8472
279978639	1.6499	1.2642	1.8107	0.5890	0.8358
279659464	0.7570	0.0000	0.0000	0.0000	0.0000
279790476	4.1320	4.3965	3.6106	3.8550	4.1917
1100561	0.9082	0.8846	0.3114	0.6590	0.5841
1102761	3.5654	3.7932	3.7389	3.3008	2.8640
1089581	1.5032	1.7100	0.9462	1.6568	1.0826
1087373	3.2136	3.7865	2.6998	3.6279	3.0385
279825317	1.0489	0.5363	0.3424	0.1830	0.7184
279748917	4.2975	3.0144	3.2662	3.0057	3.5621
1101459	3.2012	3.9323	3.7751	2.8413	2.9502
1087474	1.8315	1.9394	1.7292	1.4213	1.3722
1095307	2.4290	3.1031	2.7860	2.5336	1.8452
279882169	2.3407	2.7219	1.9131	2.2921	2.2555
280080498	3.9665	4.1895	3.5684	3.7098	3.8229
1088255	5.4913	5.7697	5.6722	5.3716	4.7148
1102282	7.2353	7.1971	6.8856	6.9177	6.7127
279931457	1.9887	2.2503	1.9165	1.7842	1.5253
280039125	2.0700	2.1238	1.7082	1.8188	1.6316
279940278	0.9008	0.6749	0.7137	0.0839	0.4342
1104527	2.2322	2.0401	1.5976	1.4301	2.2492
1089863	5.2724	5.0391	4.9980	4.7188	4.6188
279800108	0.9750	0.6324	0.2376	0.5114	0.5304
280131858	0.9414	1.5652	1.1418	1.0078	0.4788
279807384	1.2748	1.1677	0.7974	0.8380	0.8977
1090884	3.1655	3.9279	3.7290	2.5319	3.2486
280111002	9.3493	9.4065	9.7909	8.5101	8.7022
1104579	1.1693	1.1189	0.6852	0.9231	0.6941
279970098	1.2508	1.1932	0.9376	0.4392	1.1596
1089636	2.9717	3.0264	2.5735	2.7268	2.5678
1102555	2.0313	2.9557	2.5292	1.8721	1.9503
1095179	5.1118	4.8696	4.6479	4.9847	4.2111
279744183	1.7432	2.5240	1.8552	1.5804	1.8368
1091020	0.8100	0.0256	0.0107	0.0619	0.0526
279821900	2.8604	2.2265	1.9343	2.4778	2.0900
1103882	2.1565	2.2836	1.8947	1.7438	1.8937
279783276	1.4751	1.1882	1.0021	1.1721	0.6933
279955384	2.1005	1.4381	2.4922	0.5568	1.1317
280120546	2.5514	2.2976	2.0515	2.1007	1.9942
279947333	0.4904	0.5756	0.2443	0.0561	0.1717
279973361	0.4147	0.3361	0.0000	0.0000	0.0000
1090397	4.5509	4.4604	4.4497	3.8945	4.0464
280083575	3.2886	3.8758	3.5417	2.6838	3.3948
1088844	5.2775	5.3070	5.0800	4.7980	4.8734
1092291	8.5657	8.7319	9.0372	7.8017	7.9821
1102047	3.7723	4.1503	4.1490	3.4195	3.1909
1107518	0.6098	0.6765	0.3706	0.1177	0.3171
1100951	4.3518	4.6312	4.8868	3.6082	3.8556
279734033	1.9160	1.6395	1.3104	1.2415	1.6576
1093646	2.8222	3.3490	2.7359	2.7669	2.6311
279943848	0.7861	1.2133	0.1365	0.6798	1.0603
1107800	7.3395	6.7382	6.6423	6.5403	6.8114
1088508	3.3988	3.5597	3.4061	3.1423	2.7673
1090255	0.6664	0.2053	0.0219	0.0751	0.0885
1086947	1.9652	2.2833	2.1529	1.4928	1.6050
279827154	1.3436	1.5149	1.2715	0.5573	1.3371
1095067	4.7598	5.0083	4.8095	4.4590	4.2622
280006586	3.2446	3.5466	3.0118	2.9388	3.1149
279528473	4.0156	5.1388	4.4750	4.3034	3.8322
1095073	2.9514	2.9866	2.6350	2.6728	2.4781
1092521	4.3118	4.6728	4.2953	3.8919	4.1692
1096968	2.9788	3.1649	2.9265	2.3339	2.8345
279995679	0.2488	0.6698	0.0503	0.1817	0.0254
279706124	0.5596	0.1874	0.0000	0.0000	0.0000
1097890	4.4564	4.0066	3.9544	3.7038	3.9166
279969175	0.8813	0.0000	0.2023	0.0000	0.0000
279774110	2.1165	2.2000	1.7584	1.9826	1.6143
1095215	1.2919	1.6209	1.4403	1.1070	0.7026
