# Supplementary material for: Identification of the Molecular Events Involved in the Development of Prefrontal Cortex Through the Analysis of RNA-Seq Data From BrainSpan
Source: ASN Neuro. 2019 Jun 18;11:1759091419854627. doi: 10.1177/1759091419854627 (PMC6582306; doi:10.1177/1759091419854627)
Supplement: Supplemental Material6 - Supplemental material for Identification of the Molecular Events Involved in the Development of Prefrontal Cortex Through the Analysis of RNA-Seq Data From BrainSpan [file Supplemental_Material6.zip › AMY/10/AMY-BPs-10.xlsx]

## Sheet: Sheet1
Sublist	Category	Term	RT	Genes	Count	%	P-Value	Benjamini
	GOTERM_BP_DIRECT	SRP-dependent cotranslational protein targeting to membrane	RT		8	20.5	1.2e-09	2.9e-07
	GOTERM_BP_DIRECT	viral transcription	RT		8	20.5	4.2e-09	5e-07
	GOTERM_BP_DIRECT	nuclear-transcribed mRNA catabolic process, nonsense-mediated decay	RT		8	20.5	6.5e-09	5.1e-07
	GOTERM_BP_DIRECT	translational initiation	RT		8	20.5	1.7e-08	1e-06
	GOTERM_BP_DIRECT	translation	RT		9	23.1	6.3e-08	2.9e-06
	GOTERM_BP_DIRECT	rRNA processing	RT		8	20.5	3.7e-07	1.4e-05
	GOTERM_BP_DIRECT	cellular heat acclimation	RT		3	7.7	2.8e-05	0.00094
	GOTERM_BP_DIRECT	protein refolding	RT		3	7.7	0.00049	0.014
	GOTERM_BP_DIRECT	cellular response to heat	RT		3	7.7	0.003	0.075
	GOTERM_BP_DIRECT	positive regulation of mRNA endonucleolytic cleavage involved in unfolded protein response	RT		2	5.1	0.0044	0.098
	GOTERM_BP_DIRECT	positive regulation of endoribonuclease activity	RT		2	5.1	0.0044	0.098
	GOTERM_BP_DIRECT	positive regulation of nucleotide-binding oligomerization domain containing 2 signaling pathway	RT		2	5.1	0.0066	0.13
	GOTERM_BP_DIRECT	assembly of large subunit precursor of preribosome	RT		2	5.1	0.0066	0.13
	GOTERM_BP_DIRECT	positive regulation of tumor necrosis factor-mediated signaling pathway	RT		2	5.1	0.013	0.23
	GOTERM_BP_DIRECT	positive regulation of catalytic activity	RT		3	7.7	0.014	0.22
	GOTERM_BP_DIRECT	negative regulation of mitochondrial outer membrane permeabilization involved in apoptotic signaling pathway	RT		2	5.1	0.015	0.23
	GOTERM_BP_DIRECT	regulation of blood vessel size	RT		2	5.1	0.022	0.29
	GOTERM_BP_DIRECT	negative regulation of inclusion body assembly	RT		2	5.1	0.022	0.29
	GOTERM_BP_DIRECT	regulation of cell death	RT		2	5.1	0.024	0.3
	GOTERM_BP_DIRECT	exit from mitosis	RT		2	5.1	0.026	0.31
	GOTERM_BP_DIRECT	positive regulation of NF-kappaB transcription factor activity	RT		3	7.7	0.035	0.37
	GOTERM_BP_DIRECT	regulation of protein ubiquitination	RT		2	5.1	0.035	0.35
	GOTERM_BP_DIRECT	positive regulation of telomere capping	RT		2	5.1	0.035	0.35
	GOTERM_BP_DIRECT	negative regulation of endoplasmic reticulum stress-induced intrinsic apoptotic signaling pathway	RT		2	5.1	0.041	0.39
	GOTERM_BP_DIRECT	ribosomal large subunit assembly	RT		2	5.1	0.045	0.4
	GOTERM_BP_DIRECT	cytoplasmic translation	RT		2	5.1	0.054	0.44
	GOTERM_BP_DIRECT	positive regulation of interleukin-8 production	RT		2	5.1	0.056	0.44
	GOTERM_BP_DIRECT	positive regulation of telomerase activity	RT		2	5.1	0.062	0.46
	GOTERM_BP_DIRECT	ATP metabolic process	RT		2	5.1	0.068	0.48
	GOTERM_BP_DIRECT	positive regulation of telomere maintenance via telomerase	RT		2	5.1	0.068	0.48
	GOTERM_BP_DIRECT	negative regulation of signal transduction	RT		2	5.1	0.072	0.49
	GOTERM_BP_DIRECT	protein phosphorylation	RT		4	10.3	0.078	0.51
	GOTERM_BP_DIRECT	negative regulation of extrinsic apoptotic signaling pathway in absence of ligand	RT		2	5.1	0.078	0.49
	GOTERM_BP_DIRECT	negative regulation of protein ubiquitination	RT		2	5.1	0.087	0.52
