# Supplementary material for: Identification of the Molecular Events Involved in the Development of Prefrontal Cortex Through the Analysis of RNA-Seq Data From BrainSpan
Source: ASN Neuro. 2019 Jun 18;11:1759091419854627. doi: 10.1177/1759091419854627 (PMC6582306; doi:10.1177/1759091419854627)
Supplement: Supplemental Material6 - Supplemental material for Identification of the Molecular Events Involved in the Development of Prefrontal Cortex Through the Analysis of RNA-Seq Data From BrainSpan [file Supplemental_Material6.zip › AMY/10/AMY-DEG-10.csv]

id	name	gene-id	gene-symbol	gene-name	entrez-id	chromosome	start-position	end-position	p	fold-change
279794150	ENSG00000225972	0	MTND1P23	MT-ND1 pseudogene 23	0	1	n/a	n/a	7.12e-01	150.241
280002750	ENSG00000248527	0	RP5-857K21.10	RP5-857K21.10	0	1	n/a	n/a	7.00e-01	36.127
279928483	ENSG00000237973	0	RP5-857K21.6	RP5-857K21.6	0	1	n/a	n/a	8.69e-01	16.257
279923600	ENSG00000237550	0	RPL9P9	ribosomal protein L9 pseudogene 9	0	15	n/a	n/a	6.72e-01	8.461
279797638	ENSG00000226278	0	PSPHP1	phosphoserine phosphatase pseudogene 1	0	7	n/a	n/a	6.97e-01	7.330
279849088	ENSG00000230903	0	RPL9P8	ribosomal protein L9 pseudogene 8	0	15	n/a	n/a	6.81e-01	6.726
1104784	ENSG00000198868	0	MIR4461	microRNA 4461	0	5	n/a	n/a	6.42e-01	6.515
279940860	ENSG00000239530	0	AC114498.1	AC114498.1	0	1	n/a	n/a	7.61e-01	5.947
279996116	ENSG00000247627	0	MTND4P12	MT-ND4 pseudogene 12	0	5	n/a	n/a	7.13e-01	4.887
1105306	ENSG00000204894	0	RP11-208G20.2	RP11-208G20.2	0	7	n/a	n/a	7.22e-01	3.712
280009794	ENSG00000249119	0	MTND6P4	MT-ND6 pseudogene 4	0	5	n/a	n/a	6.36e-01	3.587
280049018	ENSG00000252666	0	AD000090.1	AD000090.1	0	19	n/a	n/a	7.27e-01	3.555
1093090	ENSG00000129824	6159	RPS4Y1	ribosomal protein S4, Y-linked 1	6192	Y	n/a	n/a	4.27e-01	3.454
279905164	ENSG00000235912	0	RP1-159A19.3	RP1-159A19.3	0	1	n/a	n/a	7.51e-01	3.300
279743644	ENSG00000215933	0	BX119917.1	BX119917.1	0	X	n/a	n/a	7.52e-01	3.264
279670511	ENSG00000203659	0	AL353671.3	AL353671.3	0	9	n/a	n/a	9.52e-01	3.100
280095785	ENSG00000256427	0	RP11-118B22.4	RP11-118B22.4	0	12	n/a	n/a	7.60e-01	3.084
279968357	ENSG00000242670	0	RP11-601I15.1	RP11-601I15.1	0	4	n/a	n/a	1.00e+00	3.075
1104320	ENSG00000197575	0	RPS17P2	ribosomal protein S17 pseudogene 2	0	5	n/a	n/a	7.10e-01	3.073
279787979	ENSG00000225471	0	RP11-262D11.2	RP11-262D11.2	0	X	n/a	n/a	9.27e-01	3.067
1095876	ENSG00000147256	81414	ARHGAP36	Rho GTPase activating protein 36	158763	X	n/a	n/a	4.04e-01	2.962
1105120	ENSG00000204388	3284	HSPA1B	heat shock 70kDa protein 1B	3304	6	n/a	n/a	6.44e-01	2.850
279895612	ENSG00000234985	0	RP11-3L10.3	RP11-3L10.3	0	7	n/a	n/a	7.28e-01	2.768
279656377	ENSG00000199004	128101	MIR21	microRNA 21	406991	17	n/a	n/a	7.26e-01	2.702
279750021	ENSG00000219870	0	RP11-430A19.2	RP11-430A19.2	0	X	n/a	n/a	5.99e-01	2.669
1107205	ENSG00000227304	0	RP11-791G16.2	RP11-791G16.2	0	4	n/a	n/a	7.56e-01	2.592
1107153	ENSG00000226976	0	COX6A1P2	cytochrome c oxidase subunit VIa polypeptide 1 pseudogene 2	0	6	n/a	n/a	7.07e-01	2.589
279893236	ENSG00000234782	0	RP11-442A13.1	RP11-442A13.1	0	9	n/a	n/a	8.98e-01	2.583
279938412	ENSG00000239256	0	RP11-22N12.1	RP11-22N12.1	0	17	n/a	n/a	6.50e-01	2.580
1098051	ENSG00000163682	6101	RPL9	ribosomal protein L9	6133	4	n/a	n/a	7.53e-01	2.577
279509439	ENSG00000181524	0	RPL24P4	ribosomal protein L24 pseudogene 4	0	6	n/a	n/a	8.45e-01	2.556
279709190	ENSG00000207733	0	MIR637	microRNA 637	0	19	n/a	n/a	7.40e-01	2.527
279659723	ENSG00000200084	0	SNORD68	small nucleolar RNA, C/D box 68	0	16	n/a	n/a	1.10e+00	2.510
279721180	ENSG00000213361	0	RP4-778K6.1	RP4-778K6.1	0	7	n/a	n/a	6.00e-01	2.499
279863672	ENSG00000232176	0	RP11-146N23.1	RP11-146N23.1	0	9	n/a	n/a	7.63e-01	2.460
279865535	ENSG00000232368	0	FTLP2	ferritin, light polypeptide pseudogene 2	0	X	n/a	n/a	6.15e-01	2.444
280044741	ENSG00000252044	0	AL928646.1	AL928646.1	0	X	n/a	n/a	5.86e-01	2.439
1091180	ENSG00000114391	6120	RPL24	ribosomal protein L24	6152	3	n/a	n/a	9.64e-01	2.437
279803138	ENSG00000226781	0	TBCAP1	tubulin folding cofactor A pseudogene 1	0	X	n/a	n/a	1.10e+00	2.437
279828586	ENSG00000229047	0	AF127577.10	AF127577.10	0	21	n/a	n/a	7.62e-01	2.431
279781200	ENSG00000224856	0	RP4-796I17.5	RP4-796I17.5	0	22	n/a	n/a	8.38e-01	2.411
279938356	ENSG00000239246	0	RP11-464D20.2	RP11-464D20.2	0	17	n/a	n/a	7.85e-01	2.406
279951899	ENSG00000240831	0	AC112777.1	AC112777.1	0	12	n/a	n/a	7.17e-01	2.389
280118319	ENSG00000258596	0	CTD-2576F9.1	CTD-2576F9.1	0	15	n/a	n/a	7.48e-01	2.353
1090382	ENSG00000108106	27083	UBE2S	ubiquitin-conjugating enzyme E2S	27338	19	n/a	n/a	6.05e-01	2.331
1087096	ENSG00000008988	6191	RPS20	ribosomal protein S20	6224	8	n/a	n/a	7.23e-01	2.327
1094020	ENSG00000135549	5538	PKIB	protein kinase (cAMP-dependent, catalytic) inhibitor beta	5570	6	n/a	n/a	8.92e-01	2.326
279956340	ENSG00000241376	0	AL606830.1	AL606830.1	0	6	n/a	n/a	5.91e-01	2.318
280033595	ENSG00000251037	0	AC006157.2	AC006157.2	0	Y	n/a	n/a	4.17e-01	2.317
279846040	ENSG00000230614	0	AC073958.2	AC073958.2	0	7	n/a	n/a	6.00e-01	2.315
279720817	ENSG00000213318	0	RP11-331F4.1	RP11-331F4.1	0	16	n/a	n/a	5.86e-01	2.303
279935688	ENSG00000238829	0	RNU7-45P	RNA, U7 small nuclear 45 pseudogene	0	2	n/a	n/a	7.18e-01	2.302
1101258	ENSG00000177576	152128	C18orf32	chromosome 18 open reading frame 32	497661	18	n/a	n/a	7.93e-01	2.299
1088743	ENSG00000090104	5964	RGS1	regulator of G-protein signaling 1	5996	1	n/a	n/a	4.27e-01	2.288
280036026	ENSG00000251228	0	RP11-192C21.3	RP11-192C21.3	0	4	n/a	n/a	6.33e-01	2.286
280064383	ENSG00000253978	0	CTB-178M22.2	CTB-178M22.2	0	5	n/a	n/a	9.74e-01	2.282
279756767	ENSG00000221879	0	RP11-332L8.2	RP11-332L8.2	0	1	n/a	n/a	6.45e-01	2.270
1094479	ENSG00000137876	30669	RSL24D1	ribosomal L24 domain containing 1	51187	15	n/a	n/a	7.65e-01	2.268
279892626	ENSG00000234742	0	AC144530.1	AC144530.1	0	3	n/a	n/a	6.06e-01	2.256
279849611	ENSG00000230953	0	RP4-631H13.6	RP4-631H13.6	0	1	n/a	n/a	5.99e-01	2.253
279665204	ENSG00000201678	0	Y_RNA	Y RNA	0	12	n/a	n/a	7.64e-01	2.235
279974667	ENSG00000243404	0	RP11-13J17.1	RP11-13J17.1	0	15	n/a	n/a	8.17e-01	2.221
1103206	ENSG00000186940	0	CHCHD2P9	coiled-coil-helix-coiled-coil-helix domain containing 2 pseudogene 9	0	9	n/a	n/a	4.09e-01	2.182
279816612	ENSG00000227971	0	RP11-600G3.1	RP11-600G3.1	0	3	n/a	n/a	7.33e-01	2.166
1100408	ENSG00000173110	3290	HSPA6	heat shock 70kDa protein 6 (HSP70B')	3310	1	n/a	n/a	4.04e-01	2.166
279747276	ENSG00000218069	0	RSL24D1P1	ribosomal L24 domain containing 1 pseudogene 1	0	6	n/a	n/a	7.59e-01	2.165
1099888	ENSG00000170893	7157	TRH	thyrotropin-releasing hormone	7200	3	n/a	n/a	6.10e-01	2.163
279805544	ENSG00000226958	0	RN28S1	RNA, 28S ribosomal 1	0	X	n/a	n/a	5.94e-01	2.151
1090948	ENSG00000112335	8653	SNX3	sorting nexin 3	8724	6	n/a	n/a	9.66e-01	2.147
279555139	ENSG00000185834	0	RPL12P4	ribosomal protein L12 pseudogene 4	0	20	n/a	n/a	9.44e-01	2.145
279745039	ENSG00000216676	0	RP1-15D7.1	RP1-15D7.1	0	6	n/a	n/a	6.38e-01	2.144
279821299	ENSG00000228399	0	RP4-575N6.2	RP4-575N6.2	0	1	n/a	n/a	7.63e-01	2.143
1092468	ENSG00000124614	6171	RPS10	ribosomal protein S10	6204	6	n/a	n/a	7.46e-01	2.133
280095383	ENSG00000256385	0	AE000658.27	AE000658.27	0	14	n/a	n/a	6.92e-01	2.132
279730030	ENSG00000214342	0	ATP5F1P2	ATP synthase, H+ transporting, mitochondrial Fo complex, subunit B1 pseudogene 2	0	7	n/a	n/a	5.97e-01	2.122
1109164	ENSG00000244734	3026	HBB	hemoglobin, beta	3043	11	n/a	n/a	4.30e-01	2.120
1102206	ENSG00000182899	6133	RPL35A	ribosomal protein L35a	6165	3	n/a	n/a	8.51e-01	2.119
279957731	ENSG00000241530	0	AC006368.1	AC006368.1	0	2	n/a	n/a	6.55e-01	2.115
1103595	ENSG00000188612	6573	SUMO2	SMT3 suppressor of mif two 3 homolog 2 (S. cerevisiae)	6613	17	n/a	n/a	9.36e-01	2.111
1101771	ENSG00000180660	4056	MAB21L1	mab-21-like 1 (C. elegans)	4081	13	n/a	n/a	7.20e-01	2.110
1098308	ENSG00000164434	2158	FABP7	fatty acid binding protein 7, brain	2173	6	n/a	n/a	7.41e-01	2.109
279800531	ENSG00000226532	0	RP5-1052M9.1	RP5-1052M9.1	0	X	n/a	n/a	4.13e-01	2.104
1104150	ENSG00000197045	2747	GMFB	glia maturation factor, beta	2764	14	n/a	n/a	7.26e-01	2.101
1108298	ENSG00000234337	0	AC026462.1	AC026462.1	0	16	n/a	n/a	6.20e-01	2.098
280090364	ENSG00000255807	0	PTP4A1P2	protein tyrosine phosphatase type IVA, member 1 pseudogene 2	0	12	n/a	n/a	7.16e-01	2.090
1091238	ENSG00000114902	28708	SPCS1	signal peptidase complex subunit 1 homolog (S. cerevisiae)	28972	3	n/a	n/a	7.41e-01	2.089
1091682	ENSG00000118181	6197	RPS25	ribosomal protein S25	6230	11	n/a	n/a	7.63e-01	2.087
279925269	ENSG00000237701	0	ATP5JP1	ATP synthase, H+ transporting, mitochondrial Fo complex, subunit F6 pseudogene 1	0	Y	n/a	n/a	3.74e-01	2.087
279885239	ENSG00000234093	0	RP11-269F19.4	RP11-269F19.4	0	1	n/a	n/a	7.19e-01	2.084
279806171	ENSG00000227008	0	RP3-417G15.1	RP3-417G15.1	0	X	n/a	n/a	9.23e-01	2.083
280132000	ENSG00000259386	0	RP11-696L21.1	RP11-696L21.1	0	15	n/a	n/a	6.50e-01	2.076
1093628	ENSG00000133112	7135	TPT1	tumor protein, translationally-controlled 1	7178	13	n/a	n/a	7.55e-01	2.068
1102527	ENSG00000184203	5472	PPP1R2	protein phosphatase 1, regulatory (inhibitor) subunit 2	5504	3	n/a	n/a	7.58e-01	2.067
1099884	ENSG00000170889	6170	RPS9	ribosomal protein S9	6203	19	n/a	n/a	6.92e-01	2.065
1105458	ENSG00000205364	4473	MT1M	metallothionein 1M	4499	16	n/a	n/a	5.96e-01	2.059
279961080	ENSG00000241932	0	RP11-14K2.1	RP11-14K2.1	0	16	n/a	n/a	7.65e-01	2.057
1092957	ENSG00000128609	4672	NDUFA5	NADH dehydrogenase (ubiquinone) 1 alpha subcomplex, 5, 13kDa	4698	7	n/a	n/a	7.21e-01	2.052
279856288	ENSG00000231544	0	RSL24D1P11	ribosomal L24 domain containing 1 pseudogene 11	0	18	n/a	n/a	7.59e-01	2.049
279787317	ENSG00000225410	0	AC107016.1	AC107016.1	0	12	n/a	n/a	7.47e-01	2.048
279713956	ENSG00000211850	0	TRAJ39	T cell receptor alpha joining 39	0	14	n/a	n/a	6.42e-01	2.048
279944035	ENSG00000239935	0	AC116340.1	AC116340.1	0	5	n/a	n/a	5.91e-01	2.045
1100055	ENSG00000171530	6862	TBCA	tubulin folding cofactor A	6902	5	n/a	n/a	8.75e-01	2.045
279981529	ENSG00000244043	0	RPS27P27	ribosomal protein S27 pseudogene 27	0	16	n/a	n/a	9.73e-01	2.044
279728670	ENSG00000214192	0	UBE2V1P2	ubiquitin-conjugating enzyme E2 variant 1 pseudogene 2	0	3	n/a	n/a	6.26e-01	2.044
1095796	ENSG00000146674	3466	IGFBP3	insulin-like growth factor binding protein 3	3486	7	n/a	n/a	7.13e-01	2.043
279810101	ENSG00000227358	0	RP11-180I4.1	RP11-180I4.1	0	9	n/a	n/a	7.43e-01	2.036
1105121	ENSG00000204389	3283	HSPA1A	heat shock 70kDa protein 1A	3303	6	n/a	n/a	5.96e-01	2.035
280111987	ENSG00000258111	0	RP11-43D4.2	RP11-43D4.2	0	12	n/a	n/a	5.95e-01	2.035
1096328	ENSG00000151414	79979	NEK7	NIMA (never in mitosis gene a)-related kinase 7	140609	1	n/a	n/a	7.20e-01	2.030
1101867	ENSG00000181163	4838	NPM1	nucleophosmin (nucleolar phosphoprotein B23, numatrin)	4869	5	n/a	n/a	7.63e-01	2.029
279966438	ENSG00000242477	0	CTD-2161E19.1	CTD-2161E19.1	0	5	n/a	n/a	7.45e-01	2.029
1100808	ENSG00000175206	4847	NPPA	natriuretic peptide A	4878	1	n/a	n/a	6.62e-01	2.028
1090510	ENSG00000108960	23286	MMD	monocyte to macrophage differentiation-associated	23531	17	n/a	n/a	6.95e-01	2.021
279979709	ENSG00000243859	0	CTD-2331D11.1	CTD-2331D11.1	0	5	n/a	n/a	8.83e-01	2.020
1096737	ENSG00000154723	519	ATP5J	ATP synthase, H+ transporting, mitochondrial Fo complex, subunit F6	522	21	n/a	n/a	9.24e-01	2.016
1088330	ENSG00000079257	36204	LXN	latexin	56925	3	n/a	n/a	8.67e-01	2.014
280069067	ENSG00000254307	0	KB-1608C10.2	KB-1608C10.2	0	8	n/a	n/a	7.19e-01	2.013
280057777	ENSG00000253518	0	CTD-2031P19.4	CTD-2031P19.4	0	5	n/a	n/a	4.18e-01	2.012
1091075	ENSG00000113387	10765	SUB1	SUB1 homolog (S. cerevisiae)	10923	5	n/a	n/a	7.21e-01	2.007
279789431	ENSG00000225573	0	RPL35P5	ribosomal protein L35 pseudogene 5	0	7	n/a	n/a	7.45e-01	2.006
279722065	ENSG00000213434	0	RP11-367N14.1	RP11-367N14.1	0	4	n/a	n/a	9.05e-01	1.998
279749351	ENSG00000219487	0	RP11-365H23.1	RP11-365H23.1	0	6	n/a	n/a	7.99e-01	1.998
1091703	ENSG00000118363	9645	SPCS2	signal peptidase complex subunit 2 homolog (S. cerevisiae)	9789	11	n/a	n/a	7.39e-01	1.998
279898833	ENSG00000235282	0	RP1-8B22.1	RP1-8B22.1	0	1	n/a	n/a	6.01e-01	1.995
1096787	ENSG00000155130	4057	MARCKS	myristoylated alanine-rich protein kinase C substrate	4082	6	n/a	n/a	7.22e-01	1.994
279470193	ENSG00000176043	0	RP1-146I3.1	RP1-146I3.1	0	14	n/a	n/a	6.93e-01	1.986
279979850	ENSG00000243884	0	AL163011.1	AL163011.1	0	14	n/a	n/a	5.98e-01	1.982
279941528	ENSG00000239622	0	CTA-242H14.1	CTA-242H14.1	0	7	n/a	n/a	6.00e-01	1.978
280016237	ENSG00000249689	0	AC138517.5	AC138517.5	0	5	n/a	n/a	7.62e-01	1.973
279856321	ENSG00000231549	0	USMG5P1	up-regulated during skeletal muscle growth 5 homolog (mouse) pseudogene 1	0	X	n/a	n/a	8.73e-01	1.973
1099813	ENSG00000170540	22959	ARL6IP1	ADP-ribosylation factor-like 6 interacting protein 1	23204	16	n/a	n/a	1.04e+00	1.963
280116423	ENSG00000258484	89940	SPESP1	sperm equatorial segment protein 1	246777	15	n/a	n/a	6.45e-01	1.961
1105543	ENSG00000205707	80361	LYRM5	LYR motif containing 5	144363	12	n/a	n/a	7.19e-01	1.959
1096867	ENSG00000155970	94787	EFHA2	EF-hand domain family, member A2	286097	8	n/a	n/a	6.45e-01	1.958
1096230	ENSG00000150459	10138	SAP18	Sin3A-associated protein, 18kDa	10284	13	n/a	n/a	9.91e-01	1.956
280093125	ENSG00000256103	0	RP1-96H9.5	RP1-96H9.5	0	12	n/a	n/a	7.26e-01	1.954
279736884	ENSG00000215086	0	RP11-522H2.3	RP11-522H2.3	0	10	n/a	n/a	8.41e-01	1.952
279897580	ENSG00000235162	122751	C12orf75	chromosome 12 open reading frame 75	387882	12	n/a	n/a	1.00e+00	1.952
1090037	ENSG00000105640	6110	RPL18A	ribosomal protein L18a	6142	19	n/a	n/a	6.59e-01	1.952
1096074	ENSG00000148908	5969	RGS10	regulator of G-protein signaling 10	6001	10	n/a	n/a	7.08e-01	1.952
279841225	ENSG00000230207	0	RP11-87M1.1	RP11-87M1.1	0	9	n/a	n/a	7.53e-01	1.951
279661081	ENSG00000200469	0	U6	U6 spliceosomal RNA	0	4	n/a	n/a	7.29e-01	1.951
279706887	ENSG00000207304	166477	SNORA8	small nucleolar RNA, H/ACA box 8	654320	11	n/a	n/a	6.03e-01	1.948
1091309	ENSG00000115350	35934	POLE4	polymerase (DNA-directed), epsilon 4 (p12 subunit)	56655	2	n/a	n/a	8.62e-01	1.944
1095890	ENSG00000147402	35167	GABRQ	gamma-aminobutyric acid (GABA) receptor, theta	55879	X	n/a	n/a	4.13e-01	1.939
1087685	ENSG00000060303	0	RPS17P5	ribosomal protein S17 pseudogene 5	0	6	n/a	n/a	7.16e-01	1.937
1102609	ENSG00000184515	109874	BEX5	brain expressed, X-linked 5	340542	X	n/a	n/a	8.36e-01	1.936
1090731	ENSG00000110958	10570	PTGES3	prostaglandin E synthase 3 (cytosolic)	10728	12	n/a	n/a	7.41e-01	1.932
1103005	ENSG00000186106	81295	ANKRD46	ankyrin repeat domain 46	157567	8	n/a	n/a	7.61e-01	1.931
279777538	ENSG00000224525	0	RP11-561I11.2	RP11-561I11.2	0	1	n/a	n/a	7.48e-01	1.930
1102212	ENSG00000182916	36128	TCEAL7	transcription elongation factor A (SII)-like 7	56849	X	n/a	n/a	7.42e-01	1.926
279899603	ENSG00000235363	0	SNRPGP10	small nuclear ribonucleoprotein polypeptide G pseudogene 10	0	1	n/a	n/a	7.15e-01	1.926
279740371	ENSG00000215467	0	RPL27AP	ribosomal protein L27a pseudogene	0	20	n/a	n/a	6.03e-01	1.925
1107953	ENSG00000232112	30853	CCDC72	coiled-coil domain containing 72	51372	3	n/a	n/a	7.59e-01	1.924
279746032	ENSG00000217130	0	RP3-375P9.2	RP3-375P9.2	0	6	n/a	n/a	6.12e-01	1.923
1097225	ENSG00000158869	2192	FCER1G	Fc fragment of IgE, high affinity I, receptor for; gamma polypeptide	2207	1	n/a	n/a	6.03e-01	1.923
279722105	ENSG00000213442	0	RPL18AP3	ribosomal protein L18a pseudogene 3	0	12	n/a	n/a	7.22e-01	1.923
1108092	ENSG00000232941	0	AC090186.1	Uncharacterized protein	0	8	n/a	n/a	7.20e-01	1.921
279764663	ENSG00000223505	0	RP11-397P13.7	RP11-397P13.7	0	1	n/a	n/a	6.40e-01	1.921
279865549	ENSG00000232370	0	AF241726.2	AF241726.2	0	X	n/a	n/a	9.60e-01	1.919
1102539	ENSG00000184227	165222	ACOT1	acyl-CoA thioesterase 1	641371	14	n/a	n/a	9.76e-01	1.919
279854056	ENSG00000231351	0	AC111200.7	AC111200.7	0	2	n/a	n/a	5.91e-01	1.916
280043005	ENSG00000251795	0	SNORA66	Small nucleolar RNA SNORA66	0	1	n/a	n/a	7.07e-01	1.915
280022205	ENSG00000250118	0	RP11-136H13.2	RP11-136H13.2	0	5	n/a	n/a	6.34e-01	1.914
1092648	ENSG00000125868	10876	DSTN	destrin (actin depolymerizing factor)	11034	20	n/a	n/a	8.26e-01	1.913
1097721	ENSG00000162595	8954	DIRAS3	DIRAS family, GTP-binding RAS-like 3	9077	1	n/a	n/a	6.02e-01	1.913
1100715	ENSG00000174748	6106	RPL15	ribosomal protein L15	6138	3	n/a	n/a	9.10e-01	1.913
1092256	ENSG00000123144	54842	C19orf43	chromosome 19 open reading frame 43	79002	19	n/a	n/a	7.29e-01	1.910
280050012	ENSG00000252809	0	AC135050.3	AC135050.3	0	16	n/a	n/a	4.15e-01	1.910
279705039	ENSG00000206990	0	Y_RNA	Y RNA	0	1	n/a	n/a	6.33e-01	1.907
279719695	ENSG00000213169	0	RP11-393N4.2	RP11-393N4.2	0	3	n/a	n/a	4.14e-01	1.903
1096558	ENSG00000153130	38052	SCOC	short coiled-coil protein	60592	4	n/a	n/a	6.48e-01	1.898
279925806	ENSG00000237748	0	UQCRBP1	ubiquinol-cytochrome c reductase binding protein pseudogene 1	0	X	n/a	n/a	6.98e-01	1.896
1093601	ENSG00000132967	0	HMGB1P5	high mobility group box 1 pseudogene 5	0	3	n/a	n/a	6.41e-01	1.896
1097664	ENSG00000162368	31207	CMPK1	cytidine monophosphate (UMP-CMP) kinase 1, cytosolic	51727	1	n/a	n/a	7.15e-01	1.893
279720656	ENSG00000213293	0	CTD-2666L21.3	CTD-2666L21.3	0	19	n/a	n/a	4.11e-01	1.891
279897786	ENSG00000235174	0	RP11-398K22.3	RP11-398K22.3	0	6	n/a	n/a	6.19e-01	1.890
1088681	ENSG00000089009	6096	RPL6	ribosomal protein L6	6128	12	n/a	n/a	7.51e-01	1.889
1096494	ENSG00000152595	36234	MEPE	matrix extracellular phosphoglycoprotein	56955	4	n/a	n/a	4.06e-01	1.884
1098813	ENSG00000166441	6125	RPL27A	ribosomal protein L27a	6157	11	n/a	n/a	7.11e-01	1.883
279957500	ENSG00000241494	0	RP11-796G6.1	RP11-796G6.1	0	14	n/a	n/a	7.28e-01	1.877
1095768	ENSG00000146386	37341	C6orf115	chromosome 6 open reading frame 115	58527	6	n/a	n/a	7.43e-01	1.876
1105804	ENSG00000213029	10491	SPHAR	S-phase response (cyclin related)	10638	1	n/a	n/a	6.38e-01	1.868
1091864	ENSG00000119801	31126	YPEL5	yippee-like 5 (Drosophila)	51646	2	n/a	n/a	7.51e-01	1.867
279500932	ENSG00000180211	0	RP1-278E11.3	RP1-278E11.3	0	6	n/a	n/a	8.41e-01	1.866
279882802	ENSG00000233871	0	RP11-126H7.3	RP11-126H7.3	0	10	n/a	n/a	9.84e-01	1.866
279914252	ENSG00000236762	0	RP11-159H3.1	RP11-159H3.1	0	10	n/a	n/a	6.01e-01	1.865
1089799	ENSG00000104388	5830	RAB2A	RAB2A, member RAS oncogene family	5862	8	n/a	n/a	7.53e-01	1.863
1098831	ENSG00000166503	30297	AC024270.1	Hepatoma-derived growth factor-related protein 3	50810	15	n/a	n/a	7.11e-01	1.862
1097269	ENSG00000159231	870	CBR3	carbonyl reductase 3	874	21	n/a	n/a	7.46e-01	1.857
1099283	ENSG00000168274	2995	HIST1H2AE	histone cluster 1, H2ae	3012	6	n/a	n/a	7.43e-01	1.856
1091772	ENSG00000119048	7277	UBE2B	ubiquitin-conjugating enzyme E2B	7320	5	n/a	n/a	7.27e-01	1.853
279784307	ENSG00000225135	0	RP11-361F15.2	RP11-361F15.2	0	6	n/a	n/a	7.48e-01	1.853
1093736	ENSG00000134049	30606	IER3IP1	immediate early response 3 interacting protein 1	51124	18	n/a	n/a	7.60e-01	1.851
279719747	ENSG00000213178	0	RP11-641D5.1	RP11-641D5.1	0	3	n/a	n/a	7.33e-01	1.849
1087298	ENSG00000023572	30505	GLRX2	glutaredoxin 2	51022	1	n/a	n/a	7.61e-01	1.847
279884441	ENSG00000234009	0	AL049757.3	AL049757.3	0	22	n/a	n/a	6.29e-01	1.846
1089658	ENSG00000103187	23161	COTL1	coactosin-like 1 (Dictyostelium)	23406	16	n/a	n/a	7.56e-01	1.843
279790000	ENSG00000225630	0	MTND2P28	MT-ND2 pseudogene 28	0	1	n/a	n/a	4.27e-01	1.842
279748792	ENSG00000219222	0	RP11-480N24.3	RP11-480N24.3	0	6	n/a	n/a	6.34e-01	1.842
1096263	ENSG00000150779	26269	TIMM8B	translocase of inner mitochondrial membrane 8 homolog B (yeast)	26521	11	n/a	n/a	1.02e+00	1.842
279785774	ENSG00000225267	0	RPL8P2	ribosomal protein L8 pseudogene 2	0	21	n/a	n/a	6.47e-01	1.841
1093906	ENSG00000135002	34601	RFK	riboflavin kinase	55312	9	n/a	n/a	7.02e-01	1.841
1093324	ENSG00000131171	6415	SH3BGRL	SH3 domain binding glutamic acid-rich protein like	6451	X	n/a	n/a	7.39e-01	1.840
279991424	ENSG00000245910	0	SNHG6	small nucleolar RNA host gene 6 (non-protein coding)	0	8	n/a	n/a	9.70e-01	1.840
1099878	ENSG00000170860	27003	LSM3	LSM3 homolog, U6 small nuclear RNA associated (S. cerevisiae)	27258	3	n/a	n/a	9.03e-01	1.838
1087003	ENSG00000006468	2100	ETV1	ets variant 1	2115	7	n/a	n/a	6.37e-01	1.838
1100191	ENSG00000172137	790	CALB2	calbindin 2	794	16	n/a	n/a	6.42e-01	1.831
279717194	ENSG00000212536	0	5S_rRNA	5S ribosomal RNA	0	20	n/a	n/a	6.34e-01	1.830
279752261	ENSG00000221160	1023051	MIR1281	microRNA 1281	100302237	22	n/a	n/a	4.26e-01	1.828
1100571	ENSG00000173915	59023	USMG5	up-regulated during skeletal muscle growth 5 homolog (mouse)	84833	10	n/a	n/a	9.53e-01	1.827
1104691	ENSG00000198692	8963	EIF1AY	eukaryotic translation initiation factor 1A, Y-linked	9086	Y	n/a	n/a	4.13e-01	1.824
1089522	ENSG00000102172	6571	SMS	spermine synthase	6611	X	n/a	n/a	8.07e-01	1.823
279731191	ENSG00000214535	0	RPS15AP1	ribosomal protein S15a pseudogene 1	0	20	n/a	n/a	6.54e-01	1.820
279731582	ENSG00000214593	0	RP11-65N13.6	RP11-65N13.6	0	9	n/a	n/a	6.03e-01	1.820
279985183	ENSG00000244422	0	RP11-463H12.1	RP11-463H12.1	0	4	n/a	n/a	6.11e-01	1.819
1091242	ENSG00000114942	1920	EEF1B2	eukaryotic translation elongation factor 1 beta 2	1933	2	n/a	n/a	7.66e-01	1.819
279964486	ENSG00000242262	0	RP11-100N21.1	RP11-100N21.1	0	4	n/a	n/a	6.46e-01	1.818
1088402	ENSG00000081154	36370	PCNP	PEST proteolytic signal containing nuclear protein	57092	3	n/a	n/a	6.98e-01	1.818
1099528	ENSG00000169288	41532	MRPL1	mitochondrial ribosomal protein L1	65008	4	n/a	n/a	8.95e-01	1.817
1092303	ENSG00000123545	28814	NDUFAF4	NADH dehydrogenase (ubiquinone) 1 alpha subcomplex, assembly factor 4	29078	6	n/a	n/a	7.10e-01	1.815
1087827	ENSG00000065978	4873	YBX1	Y box binding protein 1	4904	1	n/a	n/a	7.17e-01	1.815
1096237	ENSG00000150551	77767	LYPD1	LY6/PLAUR domain containing 1	116372	2	n/a	n/a	7.11e-01	1.814
279936289	ENSG00000238923	1016997	RNU7-1	RNA, U7 small nuclear 1	100147744	12	n/a	n/a	7.10e-01	1.813
1105746	ENSG00000212768	0	AC114546.1	HCG37415PRO1914Uncharacterized protein	0	15	n/a	n/a	6.38e-01	1.812
279857092	ENSG00000231619	0	GS1-542M4.3	GS1-542M4.3	0	X	n/a	n/a	7.30e-01	1.812
279955775	ENSG00000241334	0	RP11-71L14.1	RP11-71L14.1	0	16	n/a	n/a	6.03e-01	1.811
1101802	ENSG00000180828	27064	BHLHE22	basic helix-loop-helix family, member e22	27319	8	n/a	n/a	6.02e-01	1.809
279667402	ENSG00000202318	0	Y_RNA	Y RNA	0	12	n/a	n/a	6.13e-01	1.807
279720569	ENSG00000213280	0	RP11-212P7.1	RP11-212P7.1	0	7	n/a	n/a	4.20e-01	1.807
1093434	ENSG00000132002	3317	DNAJB1	DnaJ (Hsp40) homolog, subfamily B, member 1	3337	19	n/a	n/a	5.89e-01	1.805
1101833	ENSG00000180964	59976	TCEAL8	transcription elongation factor A (SII)-like 8	90843	X	n/a	n/a	7.60e-01	1.804
279837316	ENSG00000229863	0	RP11-157F20.1	RP11-157F20.1	0	3	n/a	n/a	6.20e-01	1.800
279665190	ENSG00000201675	0	SNORD32A	small nucleolar RNA, C/D box 32A	0	19	n/a	n/a	7.10e-01	1.800
279793382	ENSG00000225912	0	RP13-258O15.1	RP13-258O15.1	0	X	n/a	n/a	7.28e-01	1.797
280038346	ENSG00000251403	0	RP11-298J23.6	RP11-298J23.6	0	6	n/a	n/a	9.29e-01	1.797
279745688	ENSG00000217027	0	RP1-83M4.2	RP1-83M4.2	0	6	n/a	n/a	7.25e-01	1.796
1094365	ENSG00000137285	110335	TUBB2B	tubulin, beta 2B class IIb	347733	6	n/a	n/a	7.61e-01	1.796
279980759	ENSG00000243974	0	RP11-15N24.3	RP11-15N24.3	0	3	n/a	n/a	1.00e+00	1.795
1091402	ENSG00000115944	9043	COX7A2L	cytochrome c oxidase subunit VIIa polypeptide 2 like	9167	2	n/a	n/a	9.27e-01	1.794
1092858	ENSG00000127774	57704	TMEM93	transmembrane protein 93	83460	17	n/a	n/a	7.05e-01	1.794
1099919	ENSG00000171004	59857	HS6ST2	heparan sulfate 6-O-sulfotransferase 2	90161	X	n/a	n/a	6.97e-01	1.787
279912261	ENSG00000236552	171027	RPL13AP5	ribosomal protein L13a pseudogene 5	728658	10	n/a	n/a	7.28e-01	1.786
279710443	ENSG00000207985	1013246	MIR663	microRNA 663	724033	20	n/a	n/a	6.20e-01	1.785
1108368	ENSG00000234797	0	RPS3AP6	ribosomal protein S3A pseudogene 6	0	15	n/a	n/a	5.96e-01	1.784
279955941	ENSG00000241352	0	RP11-392P7.1	RP11-392P7.1	0	12	n/a	n/a	7.30e-01	1.784
279725976	ENSG00000213942	0	RP1-102E24.1	RP1-102E24.1	0	12	n/a	n/a	5.87e-01	1.783
279960050	ENSG00000241800	0	AC114498.5	AC114498.5	0	1	n/a	n/a	4.59e-01	1.782
279705725	ENSG00000207112	165979	SNORA25	small nucleolar RNA, H/ACA box 25	684959	11	n/a	n/a	4.31e-01	1.782
279800788	ENSG00000226564	0	FTH1P20	ferritin, heavy polypeptide 1 pseudogene 20	0	2	n/a	n/a	6.55e-01	1.781
279859624	ENSG00000231841	0	RP11-206F17.2	RP11-206F17.2	0	4	n/a	n/a	7.59e-01	1.781
279973676	ENSG00000243312	0	RP11-397E7.1	RP11-397E7.1	0	4	n/a	n/a	7.05e-01	1.779
1099741	ENSG00000170270	58721	C14orf142	chromosome 14 open reading frame 142	84520	14	n/a	n/a	9.27e-01	1.774
1099307	ENSG00000168374	375	ARF4	ADP-ribosylation factor 4	378	3	n/a	n/a	9.11e-01	1.772
279985803	ENSG00000244485	0	RP11-150D5.1	RP11-150D5.1	0	16	n/a	n/a	5.98e-01	1.772
279951106	ENSG00000240742	0	RP11-465L10.7	RP11-465L10.7	0	20	n/a	n/a	7.14e-01	1.772
1095873	ENSG00000147246	3338	HTR2C	5-hydroxytryptamine (serotonin) receptor 2C	3358	X	n/a	n/a	5.92e-01	1.772
279915439	ENSG00000236859	90173	AC018737.1	AC018737.1	254128	2	n/a	n/a	7.10e-01	1.771
279709519	ENSG00000207783	0	MIR564	microRNA 564	0	3	n/a	n/a	5.94e-01	1.771
280069933	ENSG00000254373	0	RP11-34P1.2	RP11-34P1.2	0	5	n/a	n/a	6.28e-01	1.769
279782357	ENSG00000224953	0	SRIP3	sorcin pseudogene 3	0	Y	n/a	n/a	6.21e-01	1.768
1103404	ENSG00000187837	2989	HIST1H1C	histone cluster 1, H1c	3006	6	n/a	n/a	5.94e-01	1.767
1095926	ENSG00000147604	6097	RPL7	ribosomal protein L7	6129	8	n/a	n/a	7.60e-01	1.767
1093105	ENSG00000129991	7094	TNNI3	troponin I type 3 (cardiac)	7137	19	n/a	n/a	7.02e-01	1.766
1105151	ENSG00000204472	196	AIF1	allograft inflammatory factor 1	199	6	n/a	n/a	6.29e-01	1.765
1095936	ENSG00000147669	5408	POLR2K	polymerase (RNA) II (DNA directed) polypeptide K, 7.0kDa	5440	8	n/a	n/a	7.46e-01	1.764
279788346	ENSG00000225490	0	RP4-610C12.3	RP4-610C12.3	0	20	n/a	n/a	8.41e-01	1.762
279852790	ENSG00000231233	0	RP11-127L20.6	RP11-127L20.6	0	10	n/a	n/a	7.62e-01	1.762
1105308	ENSG00000204899	133361	MZT1	mitotic spindle organizing protein 1	440145	13	n/a	n/a	6.36e-01	1.762
1089540	ENSG00000102290	27073	PCDH11X	protocadherin 11 X-linked	27328	X	n/a	n/a	6.53e-01	1.761
1104760	ENSG00000198830	3131	HMGN2	high mobility group nucleosomal binding domain 2	3151	1	n/a	n/a	6.12e-01	1.760
1105794	ENSG00000212999	0	AC117834.1	AC117834.1	0	8	n/a	n/a	6.56e-01	1.759
1092597	ENSG00000125691	9214	RPL23	ribosomal protein L23	9349	17	n/a	n/a	8.92e-01	1.758
1104129	ENSG00000196981	33845	WDR5B	WD repeat domain 5B	54554	3	n/a	n/a	9.43e-01	1.758
1103826	ENSG00000196136	9	SERPINA3	serpin peptidase inhibitor, clade A (alpha-1 antiproteinase, antitrypsin), member 3	12	14	n/a	n/a	4.37e-01	1.757
1099573	ENSG00000169508	1868	GPR183	G protein-coupled receptor 183	1880	13	n/a	n/a	5.89e-01	1.754
1092425	ENSG00000124399	0	RP11-663P9.2	RP11-663P9.2	0	4	n/a	n/a	8.79e-01	1.753
279827598	ENSG00000228962	128716	HCG23	HLA complex group 23	414764	6	n/a	n/a	7.46e-01	1.753
279981933	ENSG00000244097	0	RP11-411G7.1	RP11-411G7.1	0	17	n/a	n/a	7.98e-01	1.752
279761505	ENSG00000222915	0	U6	U6 spliceosomal RNA	0	22	n/a	n/a	6.37e-01	1.752
1095256	ENSG00000143158	25623	BRP44	brain protein 44	25874	1	n/a	n/a	8.79e-01	1.750
279983921	ENSG00000244295	0	RPS20P21	ribosomal protein S20 pseudogene 21	0	8	n/a	n/a	7.50e-01	1.750
1096382	ENSG00000151748	37945	SAV1	salvador homolog 1 (Drosophila)	60485	14	n/a	n/a	7.20e-01	1.747
279931785	ENSG00000238251	0	RP11-172F4.2	RP11-172F4.2	0	9	n/a	n/a	7.28e-01	1.746
279722112	ENSG00000213443	0	NPM1P5	nucleophosmin 1 (nucleolar phosphoprotein B23, numatrin) pseudogene 5	0	12	n/a	n/a	9.79e-01	1.743
1089978	ENSG00000105373	29730	GLTSCR2	glioma tumor suppressor candidate region gene 2	29997	19	n/a	n/a	6.12e-01	1.743
1089604	ENSG00000102897	36425	LYRM1	LYR motif containing 1	57149	16	n/a	n/a	7.18e-01	1.743
1093003	ENSG00000129007	60109	CALML4	calmodulin-like 4	91860	15	n/a	n/a	8.38e-01	1.742
1095384	ENSG00000143742	6686	SRP9	signal recognition particle 9kDa	6726	1	n/a	n/a	6.46e-01	1.742
1092650	ENSG00000125870	6589	SNRPB2	small nuclear ribonucleoprotein polypeptide B	6629	20	n/a	n/a	7.17e-01	1.740
1104087	ENSG00000196860	122802	TOMM20L	translocase of outer mitochondrial membrane 20 homolog (yeast)-like	387990	14	n/a	n/a	8.92e-01	1.739
279721292	ENSG00000213371	0	NAP1L1P3	nucleosome assembly protein 1-like 1 pseudogene 3	0	3	n/a	n/a	7.27e-01	1.739
1093083	ENSG00000129682	2243	FGF13	fibroblast growth factor 13	2258	X	n/a	n/a	7.45e-01	1.738
1094624	ENSG00000138660	34724	AP1AR	adaptor-related protein complex 1 associated regulatory protein	55435	4	n/a	n/a	6.94e-01	1.737
279992162	ENSG00000246115	0	RP11-561P12.2	RP11-561P12.2	0	12	n/a	n/a	7.61e-01	1.736
279849213	ENSG00000230916	0	RP11-10B2.1	RP11-10B2.1	0	X	n/a	n/a	7.57e-01	1.736
279713176	ENSG00000211767	0	TRBJ2-3	T cell receptor beta joining 2-3	0	7	n/a	n/a	5.90e-01	1.736
279826181	ENSG00000228834	0	RP11-249L21.4	RP11-249L21.4	0	6	n/a	n/a	7.38e-01	1.735
1103100	ENSG00000186469	33622	GNG2	guanine nucleotide binding protein (G protein), gamma 2	54331	14	n/a	n/a	7.30e-01	1.734
279919204	ENSG00000237214	0	RP11-12M9.3	RP11-12M9.3	0	22	n/a	n/a	7.37e-01	1.734
279747965	ENSG00000218512	0	SPTLC1P2	serine palmitoyltransferase, long chain base subunit 1 pseudogene 2	0	6	n/a	n/a	6.45e-01	1.733
1098564	ENSG00000165502	6134	RPL36AL	ribosomal protein L36a-like	6166	14	n/a	n/a	8.83e-01	1.732
1087567	ENSG00000051620	23347	HEBP2	heme binding protein 2	23593	6	n/a	n/a	6.19e-01	1.732
1094335	ENSG00000137154	6161	RPS6	ribosomal protein S6	6194	9	n/a	n/a	6.54e-01	1.732
1096050	ENSG00000148690	78725	FRA10AC1	fragile site, folic acid type, rare, fra(10)(q23.3) or fra(10)(q24.2) candidate 1	118924	10	n/a	n/a	6.33e-01	1.731
279788518	ENSG00000225504	0	RP11-160A10.2	RP11-160A10.2	0	6	n/a	n/a	6.42e-01	1.731
1096991	ENSG00000157005	6710	SST	somatostatin	6750	3	n/a	n/a	6.05e-01	1.730
279884024	ENSG00000233971	0	AC067950.1	AC067950.1	0	2	n/a	n/a	5.98e-01	1.730
279708770	ENSG00000207642	0	MIR571	microRNA 571	0	4	n/a	n/a	5.74e-01	1.729
279978981	ENSG00000243777	0	RP11-864G5.1	RP11-864G5.1	0	11	n/a	n/a	6.32e-01	1.729
1095422	ENSG00000143933	801	CALM2	calmodulin 2 (phosphorylase kinase, delta)	805	2	n/a	n/a	7.73e-01	1.728
279664350	ENSG00000201448	0	SNORA63	Small nucleolar RNA SNORA63	0	1	n/a	n/a	7.59e-01	1.727
1093584	ENSG00000132872	6820	SYT4	synaptotagmin IV	6860	18	n/a	n/a	6.19e-01	1.727
1092027	ENSG00000120992	10287	LYPLA1	lysophospholipase I	10434	8	n/a	n/a	7.30e-01	1.722
1087973	ENSG00000070087	5185	PFN2	profilin 2	5217	3	n/a	n/a	7.98e-01	1.722
279904086	ENSG00000235787	0	RP11-219I21.1	RP11-219I21.1	0	3	n/a	n/a	6.98e-01	1.722
280121084	ENSG00000258757	0	RP11-841O20.2	RP11-841O20.2	0	14	n/a	n/a	6.58e-01	1.722
1094141	ENSG00000136156	9308	ITM2B	integral membrane protein 2B	9445	13	n/a	n/a	7.51e-01	1.721
280075692	ENSG00000254772	1924	EEF1G	eukaryotic translation elongation factor 1 gamma	1937	11	n/a	n/a	7.42e-01	1.721
1089800	ENSG00000104408	3621	EIF3E	eukaryotic translation initiation factor 3, subunit E	3646	8	n/a	n/a	7.60e-01	1.719
279954768	ENSG00000241202	0	ZIC4-AS1	ZIC4 antisense RNA 1 (non-protein coding)	0	3	n/a	n/a	4.18e-01	1.718
279747854	ENSG00000218426	0	RP11-475C16.1	RP11-475C16.1	0	6	n/a	n/a	8.09e-01	1.717
1100467	ENSG00000173391	4941	OLR1	oxidized low density lipoprotein (lectin-like) receptor 1	4973	12	n/a	n/a	6.02e-01	1.714
279814033	ENSG00000227741	0	RP11-536C5.7	RP11-536C5.7	0	1	n/a	n/a	4.35e-01	1.713
1093683	ENSG00000133636	4891	NTS	neurotensin	4922	12	n/a	n/a	7.45e-01	1.712
1105430	ENSG00000205279	152816	CTXN3	cortexin 3	613212	5	n/a	n/a	7.16e-01	1.712
280093438	ENSG00000256148	0	RP11-809N8.5	RP11-809N8.5	0	11	n/a	n/a	4.07e-01	1.712
1102149	ENSG00000182628	110375	SKA2	spindle and kinetochore associated complex subunit 2	348235	17	n/a	n/a	6.25e-01	1.711
1100661	ENSG00000174444	6092	RPL4	ribosomal protein L4	6124	15	n/a	n/a	9.33e-01	1.711
1100464	ENSG00000173372	708	C1QA	complement component 1, q subcomponent, A chain	712	1	n/a	n/a	4.10e-01	1.711
1100188	ENSG00000172115	33497	CYCS	cytochrome c, somatic	54205	7	n/a	n/a	6.98e-01	1.710
279885310	ENSG00000234108	0	RP11-115A15.2	RP11-115A15.2	0	1	n/a	n/a	5.74e-01	1.709
1091345	ENSG00000115540	25592	MOB4	MOB family member 4, phocein	25843	2	n/a	n/a	7.04e-01	1.709
280055851	ENSG00000253368	123060	TRNP1	TMF1-regulated nuclear protein 1	388610	1	n/a	n/a	1.07e+00	1.709
279924956	ENSG00000237668	0	WI2-80423F1.1	WI2-80423F1.1	0	22	n/a	n/a	6.29e-01	1.708
279746754	ENSG00000217648	0	RP1-95L4.4	RP1-95L4.4	0	6	n/a	n/a	8.40e-01	1.708
1102907	ENSG00000185745	3414	IFIT1	interferon-induced protein with tetratricopeptide repeats 1	3434	10	n/a	n/a	4.13e-01	1.706
280118974	ENSG00000258644	0	RP11-718G2.3	RP11-718G2.3	0	14	n/a	n/a	7.68e-01	1.706
279795418	ENSG00000226084	0	RP4-706A16.3	RP4-706A16.3	0	1	n/a	n/a	6.19e-01	1.706
279570804	ENSG00000187186	169186	RP11-195F19.5	HCG2040265, isoform CRA_acDNA FLJ50015	730098	9	n/a	n/a	5.97e-01	1.705
1097010	ENSG00000157150	7036	TIMP4	TIMP metallopeptidase inhibitor 4	7079	3	n/a	n/a	7.06e-01	1.705
1105259	ENSG00000204711	79737	C9orf135	chromosome 9 open reading frame 135	138255	9	n/a	n/a	9.38e-01	1.703
279493488	ENSG00000179131	0	RP11-458F8.3	RP11-458F8.3	0	7	n/a	n/a	7.22e-01	1.703
1093171	ENSG00000130383	2511	FUT5	fucosyltransferase 5 (alpha (1,3) fucosyltransferase)	2527	19	n/a	n/a	6.03e-01	1.703
279891499	ENSG00000234660	0	LINC00440	long intergenic non-protein coding RNA 440	0	13	n/a	n/a	5.99e-01	1.702
279750619	ENSG00000220505	0	RP11-111D3.1	RP11-111D3.1	0	6	n/a	n/a	6.93e-01	1.701
1105084	ENSG00000204308	6016	RNF5	ring finger protein 5	6048	6	n/a	n/a	7.05e-01	1.701
279849175	ENSG00000230911	0	PPIHP1	peptidylprolyl isomerase H (cyclophilin H) pseudogene 1	0	11	n/a	n/a	8.75e-01	1.701
1086938	ENSG00000005059	34302	CCDC109B	coiled-coil domain containing 109B	55013	4	n/a	n/a	6.92e-01	1.700
1104712	ENSG00000198738	0	FAM165A	family with sequence similarity 165, member A	0	6	n/a	n/a	9.51e-01	1.700
279977500	ENSG00000243663	0	RP11-21K20.1	RP11-21K20.1	0	12	n/a	n/a	9.65e-01	1.698
1094366	ENSG00000137288	58510	C6orf125	chromosome 6 open reading frame 125	84300	6	n/a	n/a	7.39e-01	1.697
279781825	ENSG00000224908	0	TIMM8BP2	translocase of inner mitochondrial membrane 8B pseudogene 2	0	X	n/a	n/a	7.02e-01	1.697
1107603	ENSG00000229833	1003109	C19orf79	chromosome 19 open reading frame 79	100131801	19	n/a	n/a	7.60e-01	1.697
1100130	ENSG00000171858	6194	RPS21	ribosomal protein S21	6227	20	n/a	n/a	6.45e-01	1.696
280103175	ENSG00000257243	0	RP11-133N21.7	RP11-133N21.7	0	12	n/a	n/a	1.11e+00	1.695
279944548	ENSG00000240005	0	RP11-293A21.1	RP11-293A21.1	0	4	n/a	n/a	6.14e-01	1.694
1088594	ENSG00000087086	2496	FTL	ferritin, light polypeptide	2512	19	n/a	n/a	6.10e-01	1.694
1108466	ENSG00000235552	0	CTD-2124B20.1	CTD-2124B20.1	0	18	n/a	n/a	6.19e-01	1.693
1094815	ENSG00000139899	152602	CBLN3	cerebellin 3 precursor	643866	14	n/a	n/a	4.25e-01	1.691
1087467	ENSG00000043355	7503	ZIC2	Zic family member 2	7546	13	n/a	n/a	4.32e-01	1.689
1095353	ENSG00000143546	6246	S100A8	S100 calcium binding protein A8	6279	1	n/a	n/a	4.55e-01	1.689
1090493	ENSG00000108830	8102	RND2	Rho family GTPase 2	8153	17	n/a	n/a	7.53e-01	1.688
280030925	ENSG00000250813	0	RP11-327I3.1	RP11-327I3.1	0	4	n/a	n/a	7.78e-01	1.688
1092074	ENSG00000121481	6013	RNF2	ring finger protein 2	6045	1	n/a	n/a	7.19e-01	1.686
1102458	ENSG00000183840	2846	GPR39	G protein-coupled receptor 39	2863	2	n/a	n/a	6.81e-01	1.686
279922605	ENSG00000237472	0	AP000361.2	AP000361.2	0	22	n/a	n/a	5.95e-01	1.685
279910006	ENSG00000236365	0	RP5-849L7.1	RP5-849L7.1	0	X	n/a	n/a	8.27e-01	1.684
1103795	ENSG00000189403	3126	HMGB1	high mobility group box 1	3146	13	n/a	n/a	7.03e-01	1.683
1089164	ENSG00000100362	5784	PVALB	parvalbumin	5816	22	n/a	n/a	6.01e-01	1.683
1101857	ENSG00000181061	25743	HIGD1A	HIG1 hypoxia inducible domain family, member 1A	25994	3	n/a	n/a	7.49e-01	1.683
279906455	ENSG00000236035	0	RP11-90O23.1	RP11-90O23.1	0	1	n/a	n/a	8.23e-01	1.683
1091644	ENSG00000117632	3900	STMN1	stathmin 1	3925	1	n/a	n/a	7.48e-01	1.683
280120103	ENSG00000258702	0	RP11-433J8.1	RP11-433J8.1	0	14	n/a	n/a	7.32e-01	1.683
1100302	ENSG00000172568	128444	FNDC9	fibronectin type III domain containing 9	408263	5	n/a	n/a	7.43e-01	1.683
1093696	ENSG00000133731	3587	IMPA1	inositol(myo)-1(or 4)-monophosphatase 1	3612	8	n/a	n/a	7.13e-01	1.683
1104828	ENSG00000198944	79610	ANKRD43	ankyrin repeat domain 43	134548	5	n/a	n/a	5.99e-01	1.682
279993194	ENSG00000246493	0	SNHG8	small nucleolar RNA host gene 8 (non-protein coding)	0	4	n/a	n/a	9.25e-01	1.682
1093232	ENSG00000130720	59119	FIBCD1	fibrinogen C domain containing 1	84929	9	n/a	n/a	4.23e-01	1.682
279800605	ENSG00000226540	0	GAPDHP73	glyceraldehyde-3-phosphate dehydrogenase pseudogene 73	0	6	n/a	n/a	6.43e-01	1.681
279898400	ENSG00000235238	0	SUMO2P1	SMT3 suppressor of mif two 3 homolog 2 (S. cerevisiae) pseudogene 1	0	6	n/a	n/a	5.97e-01	1.681
280033385	ENSG00000251017	0	RP11-629B11.4	RP11-629B11.4	0	4	n/a	n/a	7.00e-01	1.681
279705459	ENSG00000207067	0	SNORA72	small nucleolar RNA, H/ACA box 72	0	8	n/a	n/a	6.20e-01	1.680
1104376	ENSG00000197747	6248	S100A10	S100 calcium binding protein A10	6281	1	n/a	n/a	7.22e-01	1.679
1090895	ENSG00000112081	6392	SRSF3	serine/arginine-rich splicing factor 3	6428	6	n/a	n/a	7.50e-01	1.679
279897217	ENSG00000235129	0	FABP7P2	fatty acid binding protein 7, brain pseudogene 2	0	2	n/a	n/a	6.20e-01	1.679
1105795	ENSG00000213002	0	AC120194.1	AC120194.1	0	8	n/a	n/a	6.55e-01	1.678
279677853	ENSG00000204253	0	AC019178.1	AC019178.1	0	2	n/a	n/a	6.29e-01	1.678
280099013	ENSG00000256826	0	AC138744.2	AC138744.2	0	17	n/a	n/a	9.72e-01	1.678
279930745	ENSG00000238151	0	MLLT10P1	myeloid/lymphoid or mixed-lineage leukemia (trithorax homolog, Drosophila); translocated to, 10 pseudogene 1	0	20	n/a	n/a	4.07e-01	1.677
1101446	ENSG00000178695	77660	KCTD12	potassium channel tetramerisation domain containing 12	115207	13	n/a	n/a	6.19e-01	1.677
280097264	ENSG00000256603	0	RP11-667M19.2	RP11-667M19.2	0	11	n/a	n/a	5.89e-01	1.676
1093244	ENSG00000130755	9394	GMFG	glia maturation factor, gamma	9535	19	n/a	n/a	8.42e-01	1.676
279668934	ENSG00000203394	0	RP5-930J4.4	RP5-930J4.4	0	1	n/a	n/a	6.55e-01	1.676
1104379	ENSG00000197756	6136	RPL37A	ribosomal protein L37a	6168	2	n/a	n/a	7.66e-01	1.676
1101557	ENSG00000179271	59921	GADD45GIP1	growth arrest and DNA-damage-inducible, gamma interacting protein 1	90480	19	n/a	n/a	6.20e-01	1.675
279768508	ENSG00000223803	0	RP11-42D20.2	RP11-42D20.2	0	3	n/a	n/a	6.99e-01	1.675
279816631	ENSG00000227973	0	AC023356.3	AC023356.3	0	15	n/a	n/a	7.15e-01	1.675
280046141	ENSG00000252248	0	AC093693.1	AC093693.1	0	7	n/a	n/a	6.22e-01	1.673
279937983	ENSG00000239195	181195	SNORD5	small nucleolar RNA, C/D box 5	692072	11	n/a	n/a	5.86e-01	1.673
279790823	ENSG00000225706	0	RP11-75C9.1	RP11-75C9.1	0	9	n/a	n/a	7.55e-01	1.673
1098695	ENSG00000166012	54940	TAF1D	TATA box binding protein (TBP)-associated factor, RNA polymerase I, D, 41kDa	79101	11	n/a	n/a	6.19e-01	1.673
1100705	ENSG00000174695	81115	TMEM167A	transmembrane protein 167A	153339	5	n/a	n/a	6.31e-01	1.672
1094301	ENSG00000136942	11064	RPL35	ribosomal protein L35	11224	9	n/a	n/a	6.19e-01	1.671
1096241	ENSG00000150625	2806	GPM6A	glycoprotein M6A	2823	4	n/a	n/a	7.60e-01	1.671
1092422	ENSG00000124380	10859	SNRNP27	small nuclear ribonucleoprotein 27kDa (U4/U6.U5)	11017	2	n/a	n/a	7.10e-01	1.670
1089102	ENSG00000100218	26901	RTDR1	rhabdoid tumor deletion region gene 1	27156	22	n/a	n/a	8.66e-01	1.670
279865338	ENSG00000232346	0	SC22CB-1E7.1	SC22CB-1E7.1	0	22	n/a	n/a	7.51e-01	1.669
1100526	ENSG00000173674	1951	EIF1AX	eukaryotic translation initiation factor 1A, X-linked	1964	X	n/a	n/a	7.51e-01	1.668
1103296	ENSG00000187416	119599	LHFPL3	lipoma HMGIC fusion partner-like 3	375612	7	n/a	n/a	6.02e-01	1.668
279746801	ENSG00000217716	0	RPS10P3	ribosomal protein S10 pseudogene 3	0	9	n/a	n/a	5.96e-01	1.667
1098891	ENSG00000166797	58402	FAM96A	family with sequence similarity 96, member A	84191	15	n/a	n/a	7.47e-01	1.666
279728145	ENSG00000214121	0	RP11-382H24.3	RP11-382H24.3	0	9	n/a	n/a	9.05e-01	1.665
280087619	ENSG00000255529	57198	GRINL1A	glutamate receptor, ionotropic, N-methyl D-aspartate-like 1A	81488	15	n/a	n/a	7.63e-01	1.665
1108594	ENSG00000236338	0	AC015987.1	AC015987.1	0	7	n/a	n/a	7.28e-01	1.664
1098761	ENSG00000166260	1344	COX11	COX11 cytochrome c oxidase assembly homolog (yeast)	1353	17	n/a	n/a	7.18e-01	1.663
1091514	ENSG00000116752	10140	BCAS2	breast carcinoma amplified sequence 2	10286	1	n/a	n/a	7.59e-01	1.663
280090679	ENSG00000255839	0	RP11-338K17.8	RP11-338K17.8	0	12	n/a	n/a	6.55e-01	1.663
279867879	ENSG00000232573	0	RPL3P4	ribosomal protein L3 pseudogene 4	0	14	n/a	n/a	9.24e-01	1.662
1092767	ENSG00000126821	57246	SGPP1	sphingosine-1-phosphate phosphatase 1	81537	14	n/a	n/a	6.20e-01	1.661
1094015	ENSG00000135535	8690	CD164	CD164 molecule, sialomucin	8763	6	n/a	n/a	6.26e-01	1.660
1089101	ENSG00000100216	36272	TOMM22	translocase of outer mitochondrial membrane 22 homolog (yeast)	56993	22	n/a	n/a	1.03e+00	1.660
280093048	ENSG00000256093	0	RP11-158L12.2	RP11-158L12.2	0	12	n/a	n/a	7.87e-01	1.660
279943471	ENSG00000239872	0	RPL35AP19	ribosomal protein L35a pseudogene 19	0	8	n/a	n/a	5.86e-01	1.659
1106330	ENSG00000215375	4610	MYL5	myosin, light chain 5, regulatory	4636	4	n/a	n/a	6.10e-01	1.659
280071382	ENSG00000254481	0	PTP4A2P2	protein tyrosine phosphatase type IVA, member 2 pseudogene 2	0	11	n/a	n/a	6.55e-01	1.659
279947983	ENSG00000240366	0	RP11-69H7.1	RP11-69H7.1	0	15	n/a	n/a	8.22e-01	1.658
1091978	ENSG00000120675	28839	DNAJC15	DnaJ (Hsp40) homolog, subfamily C, member 15	29103	13	n/a	n/a	6.01e-01	1.658
1103272	ENSG00000187193	4475	MT1X	metallothionein 1X	4501	16	n/a	n/a	5.96e-01	1.657
279893250	ENSG00000234785	0	RP1-241P17.3	RP1-241P17.3	0	X	n/a	n/a	5.97e-01	1.657
279914768	ENSG00000236801	0	RP11-373A9.1	RP11-373A9.1	0	9	n/a	n/a	6.14e-01	1.656
1090865	ENSG00000111850	36426	C6orf162	chromosome 6 open reading frame 162	57150	6	n/a	n/a	7.09e-01	1.656
279963452	ENSG00000242163	0	RP11-299L17.1	RP11-299L17.1	0	14	n/a	n/a	6.20e-01	1.653
1106471	ENSG00000219200	133577	RNASEK	ribonuclease, RNase K	440400	17	n/a	n/a	7.01e-01	1.653
1104722	ENSG00000198755	4710	RPL10A	ribosomal protein L10a	4736	6	n/a	n/a	7.47e-01	1.652
280112393	ENSG00000258159	0	RP1-71H24.4	RP1-71H24.4	0	12	n/a	n/a	5.97e-01	1.651
279829950	ENSG00000229184	0	RP11-255J3.3	RP11-255J3.3	0	9	n/a	n/a	7.17e-01	1.651
1103336	ENSG00000187608	9492	ISG15	ISG15 ubiquitin-like modifier	9636	1	n/a	n/a	4.03e-01	1.651
1092885	ENSG00000127995	41445	CASD1	CAS1 domain containing 1	64921	7	n/a	n/a	6.45e-01	1.651
1098512	ENSG00000165264	4686	NDUFB6	NADH dehydrogenase (ubiquinone) 1 beta subcomplex, 6, 17kDa	4712	9	n/a	n/a	7.47e-01	1.650
1091697	ENSG00000118276	9197	B4GALT6	UDP-Gal:betaGlcNAc beta 1,4- galactosyltransferase, polypeptide 6	9331	18	n/a	n/a	6.15e-01	1.649
1108918	ENSG00000239839	1656	DEFA3	defensin, alpha 3, neutrophil-specific	1668	8	n/a	n/a	4.12e-01	1.649
1092948	ENSG00000128590	4164	DNAJB9	DnaJ (Hsp40) homolog, subfamily B, member 9	4189	7	n/a	n/a	7.43e-01	1.649
279725168	ENSG00000213864	0	EEF1B2P2	eukaryotic translation elongation factor 1 beta 2 pseudogene 2	0	5	n/a	n/a	7.55e-01	1.648
280118437	ENSG00000258605	0	RP11-299L17.4	RP11-299L17.4	0	14	n/a	n/a	5.86e-01	1.648
1091417	ENSG00000116030	7298	SUMO1	SMT3 suppressor of mif two 3 homolog 1 (S. cerevisiae)	7341	2	n/a	n/a	7.50e-01	1.646
1106012	ENSG00000214194	125609	AC073346.2	Putative transmembrane protein LOC401397	401397	7	n/a	n/a	7.61e-01	1.645
279845656	ENSG00000230580	0	AC021016.7	AC021016.7	0	2	n/a	n/a	6.02e-01	1.645
279705473	ENSG00000207069	0	Y_RNA	Y RNA	0	2	n/a	n/a	6.92e-01	1.645
1102316	ENSG00000183346	85544	C10orf107	chromosome 10 open reading frame 107	219621	10	n/a	n/a	7.47e-01	1.645
1088960	ENSG00000099246	22687	RAB18	RAB18, member RAS oncogene family	22931	10	n/a	n/a	7.04e-01	1.644
1095234	ENSG00000143032	110067	BARHL2	BarH-like homeobox 2	343472	1	n/a	n/a	5.97e-01	1.644
1100221	ENSG00000172247	77616	C1QTNF4	C1q and tumor necrosis factor related protein 4	114900	11	n/a	n/a	4.10e-01	1.643
1091453	ENSG00000116251	6114	RPL22	ribosomal protein L22	6146	1	n/a	n/a	7.13e-01	1.643
279720085	ENSG00000213209	0	AC005229.7	AC005229.7	0	7	n/a	n/a	6.56e-01	1.643
1101874	ENSG00000181218	60226	HIST3H2A	histone cluster 3, H2a	92815	1	n/a	n/a	7.19e-01	1.642
279894362	ENSG00000234882	0	EIF3EP1	eukaryotic translation initiation factor 3, subunit E pseudogene 1	0	6	n/a	n/a	7.28e-01	1.642
1097646	ENSG00000162194	54920	C11orf48	chromosome 11 open reading frame 48	79081	11	n/a	n/a	8.40e-01	1.642
280040368	ENSG00000251556	0	RP11-118M9.3	RP11-118M9.3	0	5	n/a	n/a	7.17e-01	1.642
1099488	ENSG00000169139	7293	UBE2V2	ubiquitin-conjugating enzyme E2 variant 2	7336	8	n/a	n/a	6.52e-01	1.640
279725276	ENSG00000213881	0	NPM1P6	nucleophosmin 1 (nucleolar phosphoprotein B23, numatrin) pseudogene 6	0	8	n/a	n/a	7.53e-01	1.640
1092240	ENSG00000123009	0	NME2P1	non-metastatic cells 2, protein (NM23B) expressed in, pseudogene 1	0	12	n/a	n/a	7.27e-01	1.640
1091438	ENSG00000116161	26846	CACYBP	calcyclin binding protein	27101	1	n/a	n/a	7.26e-01	1.638
1093113	ENSG00000130037	3716	KCNA5	potassium voltage-gated channel, shaker-related subfamily, member 5	3741	12	n/a	n/a	7.45e-01	1.638
1102067	ENSG00000182287	8826	AP1S2	adaptor-related protein complex 1, sigma 2 subunit	8905	X	n/a	n/a	7.18e-01	1.638
1088514	ENSG00000084733	10732	RAB10	RAB10, member RAS oncogene family	10890	2	n/a	n/a	7.03e-01	1.638
280084391	ENSG00000255302	23494	EID1	EP300 interacting inhibitor of differentiation 1	23741	15	n/a	n/a	7.28e-01	1.637
279805513	ENSG00000226955	0	AC104306.4	AC104306.4	0	3	n/a	n/a	7.12e-01	1.636
1105224	ENSG00000204632	3117	HLA-G	major histocompatibility complex, class I, G	3135	6	n/a	n/a	7.47e-01	1.635
1094007	ENSG00000135486	3158	HNRNPA1	heterogeneous nuclear ribonucleoprotein A1	3178	12	n/a	n/a	7.51e-01	1.635
1093059	ENSG00000129480	76594	C14orf126	chromosome 14 open reading frame 126	112487	14	n/a	n/a	7.36e-01	1.634
279770712	ENSG00000224012	0	RP11-756G12.1	RP11-756G12.1	0	5	n/a	n/a	6.00e-01	1.634
1099250	ENSG00000168118	5835	RAB4A	RAB4A, member RAS oncogene family	5867	1	n/a	n/a	7.53e-01	1.633
279983732	ENSG00000244270	0	RPL32P29	ribosomal protein L32 pseudogene 29	0	14	n/a	n/a	6.39e-01	1.633
280087192	ENSG00000255508	0	MIR3654	microRNA 3654	0	11	n/a	n/a	7.30e-01	1.633
1105885	ENSG00000213639	5468	PPP1CB	protein phosphatase 1, catalytic subunit, beta isozyme	5500	2	n/a	n/a	6.38e-01	1.633
1089172	ENSG00000100380	6727	ST13	suppression of tumorigenicity 13 (colon carcinoma) (Hsp70 interacting protein)	6767	22	n/a	n/a	7.16e-01	1.632
1095263	ENSG00000143183	33790	TMCO1	transmembrane and coiled-coil domains 1	54499	1	n/a	n/a	8.40e-01	1.630
1100134	ENSG00000171863	6168	RPS7	ribosomal protein S7	6201	2	n/a	n/a	7.18e-01	1.629
1096294	ENSG00000151131	78818	C12orf45	chromosome 12 open reading frame 45	121053	12	n/a	n/a	7.40e-01	1.628
1091731	ENSG00000118579	56107	MED28	mediator complex subunit 28	80306	4	n/a	n/a	9.15e-01	1.628
1104112	ENSG00000196937	10300	FAM3C	family with sequence similarity 3, member C	10447	7	n/a	n/a	6.76e-01	1.628
1105902	ENSG00000213760	531	ATP6V1G2	ATPase, H+ transporting, lysosomal 13kDa, V1 subunit G2	534	6	n/a	n/a	7.62e-01	1.628
1094719	ENSG00000139239	0	RPL14P1	ribosomal protein L14 pseudogene 1	0	12	n/a	n/a	7.60e-01	1.628
1092749	ENSG00000126733	78450	DACH2	dachshund homolog 2 (Drosophila)	117154	X	n/a	n/a	7.01e-01	1.627
1092716	ENSG00000126267	1331	COX6B1	cytochrome c oxidase subunit VIb polypeptide 1 (ubiquitous)	1340	19	n/a	n/a	6.44e-01	1.627
1094282	ENSG00000136888	9408	ATP6V1G1	ATPase, H+ transporting, lysosomal 13kDa, V1 subunit G1	9550	9	n/a	n/a	8.93e-01	1.626
280061418	ENSG00000253760	0	RP11-48B3.2	RP11-48B3.2	0	8	n/a	n/a	5.97e-01	1.625
279751281	ENSG00000220960	0	RP1-72A23.1	RP1-72A23.1	0	6	n/a	n/a	6.37e-01	1.625
279074280	ENSG00000137970	0	RP11-122C9.1	RP11-122C9.1	0	1	n/a	n/a	5.97e-01	1.625
1093064	ENSG00000129518	35125	EAPP	E2F-associated phosphoprotein	55837	14	n/a	n/a	9.87e-01	1.624
280134062	ENSG00000259502	0	RP11-643G16.3	RP11-643G16.3	0	14	n/a	n/a	7.84e-01	1.624
279986172	ENSG00000244535	0	RP1-181J22.1	RP1-181J22.1	0	11	n/a	n/a	4.05e-01	1.624
1092488	ENSG00000124767	2722	GLO1	glyoxalase I	2739	6	n/a	n/a	7.18e-01	1.624
1092413	ENSG00000124302	40978	CHST8	carbohydrate (N-acetylgalactosamine 4-0) sulfotransferase 8	64377	19	n/a	n/a	6.32e-01	1.623
1092134	ENSG00000122042	5380	UBL3	ubiquitin-like 3	5412	13	n/a	n/a	7.17e-01	1.621
279724858	ENSG00000213786	0	NHP2P2	NHP2 ribonucleoprotein homolog (yeast) pseudogene 2	0	7	n/a	n/a	5.97e-01	1.621
279662236	ENSG00000200814	0	U6	U6 spliceosomal RNA	0	12	n/a	n/a	6.21e-01	1.621
1096813	ENSG00000155438	58575	MKI67IP	MKI67 (FHA domain) interacting nucleolar phosphoprotein	84365	2	n/a	n/a	7.63e-01	1.621
1092814	ENSG00000127337	8038	YEATS4	YEATS domain containing 4	8089	12	n/a	n/a	7.27e-01	1.620
1095441	ENSG00000144034	30485	TPRKB	TP53RK binding protein	51002	2	n/a	n/a	7.27e-01	1.620
1105048	ENSG00000204217	655	BMPR2	bone morphogenetic protein receptor, type II (serine/threonine kinase)	659	2	n/a	n/a	5.99e-01	1.620
1100774	ENSG00000175061	79057	C17orf76-AS1	C17orf76 antisense RNA 1 (non-protein coding)	125144	17	n/a	n/a	6.54e-01	1.620
1102790	ENSG00000185246	34304	PRPF39	PRP39 pre-mRNA processing factor 39 homolog (S. cerevisiae)	55015	14	n/a	n/a	6.25e-01	1.620
1096930	ENSG00000156467	7338	UQCRB	ubiquinol-cytochrome c reductase binding protein	7381	8	n/a	n/a	7.14e-01	1.619
279971217	ENSG00000243013	0	AL592307.1	AL592307.1	0	1	n/a	n/a	4.07e-01	1.619
1094386	ENSG00000137449	79534	CPEB2	cytoplasmic polyadenylation element binding protein 2	132864	4	n/a	n/a	6.13e-01	1.618
279925944	ENSG00000237758	0	AC084031.1	AC084031.1	0	2	n/a	n/a	6.45e-01	1.618
1102192	ENSG00000182836	110175	PLCXD3	phosphatidylinositol-specific phospholipase C, X domain containing 3	345557	5	n/a	n/a	6.16e-01	1.618
1088429	ENSG00000082014	6564	SMARCD3	SWI/SNF related, matrix associated, actin dependent regulator of chromatin, subfamily d, member 3	6604	7	n/a	n/a	7.31e-01	1.618
279775820	ENSG00000224384	0	RP3-417O22.3	RP3-417O22.3	0	6	n/a	n/a	5.87e-01	1.617
279874916	ENSG00000233177	0	RP11-179H18.2	RP11-179H18.2	0	10	n/a	n/a	6.09e-01	1.617
1100463	ENSG00000173369	709	C1QB	complement component 1, q subcomponent, B chain	713	1	n/a	n/a	4.38e-01	1.617
279943327	ENSG00000239851	0	AC026464.1	AC026464.1	0	16	n/a	n/a	6.45e-01	1.617
1096938	ENSG00000156504	81443	FAM122B	family with sequence similarity 122B	159090	X	n/a	n/a	7.18e-01	1.615
1098036	ENSG00000163634	55946	THOC7	THO complex 7 homolog (Drosophila)	80145	3	n/a	n/a	7.28e-01	1.613
1095715	ENSG00000146007	81131	ZMAT2	zinc finger, matrin-type 2	153527	5	n/a	n/a	7.45e-01	1.613
280024738	ENSG00000250321	0	RP11-478C6.4	RP11-478C6.4	0	4	n/a	n/a	6.37e-01	1.612
279718344	ENSG00000213025	0	RP11-119F7.2	RP11-119F7.2	0	10	n/a	n/a	5.89e-01	1.612
279762261	ENSG00000223134	0	AL122015.1	AL122015.1	0	11	n/a	n/a	6.37e-01	1.612
1093362	ENSG00000131469	6123	RPL27	ribosomal protein L27	6155	17	n/a	n/a	6.14e-01	1.612
1103711	ENSG00000189043	4671	NDUFA4	NADH dehydrogenase (ubiquinone) 1 alpha subcomplex, 4, 9kDa	4697	7	n/a	n/a	7.63e-01	1.611
280125626	ENSG00000259022	0	RP11-561B11.4	RP11-561B11.4	0	14	n/a	n/a	7.22e-01	1.611
1097758	ENSG00000162704	9947	ARPC5	actin related protein 2/3 complex, subunit 5, 16kDa	10092	1	n/a	n/a	7.18e-01	1.611
280086164	ENSG00000255432	0	RP11-831H9.11	Uncharacterized protein	0	11	n/a	n/a	5.99e-01	1.611
1093159	ENSG00000130312	41505	MRPL34	mitochondrial ribosomal protein L34	64981	19	n/a	n/a	7.20e-01	1.610
280052784	ENSG00000253153	0	KB-1562D12.3	KB-1562D12.3	0	8	n/a	n/a	6.49e-01	1.610
1100523	ENSG00000173660	7345	UQCRH	ubiquinol-cytochrome c reductase hinge protein	7388	1	n/a	n/a	7.52e-01	1.609
279952730	ENSG00000240950	0	RP11-372E1.1	RP11-372E1.1	0	3	n/a	n/a	6.19e-01	1.609
1103913	ENSG00000196368	34479	NUDT11	nudix (nucleoside diphosphate linked moiety X)-type motif 11	55190	X	n/a	n/a	7.28e-01	1.609
279894915	ENSG00000234925	0	RP11-254B13.3	RP11-254B13.3	0	12	n/a	n/a	9.88e-01	1.609
279722249	ENSG00000213453	0	FTH1P3	ferritin, heavy polypeptide 1 pseudogene 3	0	2	n/a	n/a	4.16e-01	1.609
1102354	ENSG00000183527	8555	PSMG1	proteasome (prosome, macropain) assembly chaperone 1	8624	21	n/a	n/a	9.41e-01	1.608
1091735	ENSG00000118640	8604	VAMP8	vesicle-associated membrane protein 8 (endobrevin)	8673	2	n/a	n/a	6.93e-01	1.608
279934388	ENSG00000238621	0	TRNAI2	transfer RNA isoleucine 2 (anticodon UAU)	0	6	n/a	n/a	7.27e-01	1.607
1090134	ENSG00000106028	6702	SSBP1	single-stranded DNA binding protein 1	6742	7	n/a	n/a	7.52e-01	1.606
1104778	ENSG00000198856	37319	OSTC	oligosaccharyltransferase complex subunit	58505	4	n/a	n/a	7.29e-01	1.606
279740571	ENSG00000215482	0	CALM2P3	calmodulin 2 pseudogene 3	0	13	n/a	n/a	7.21e-01	1.606
279895884	ENSG00000235013	0	AC092534.1	AC092534.1	0	2	n/a	n/a	6.23e-01	1.606
1096784	ENSG00000155100	31113	OTUD6B	OTU domain containing 6B	51633	8	n/a	n/a	7.27e-01	1.606
1104813	ENSG00000198918	6138	RPL39	ribosomal protein L39	6170	X	n/a	n/a	6.02e-01	1.605
279972843	ENSG00000243199	0	RP11-408P14.1	RP11-408P14.1	0	4	n/a	n/a	6.41e-01	1.605
1104801	ENSG00000198898	826	CAPZA2	capping protein (actin filament) muscle Z-line, alpha 2	830	7	n/a	n/a	6.97e-01	1.603
1098428	ENSG00000164924	7491	YWHAZ	tyrosine 3-monooxygenase/tryptophan 5-monooxygenase activation protein, zeta polypeptide	7534	8	n/a	n/a	7.27e-01	1.603
1098237	ENSG00000164187	60156	LMBRD2	LMBR1 domain containing 2	92255	5	n/a	n/a	6.02e-01	1.601
1091145	ENSG00000114023	26103	FAM162A	family with sequence similarity 162, member A	26355	3	n/a	n/a	9.13e-01	1.601
1102391	ENSG00000183648	4681	NDUFB1	NADH dehydrogenase (ubiquinone) 1 beta subcomplex, 1, 7kDa	4707	14	n/a	n/a	7.59e-01	1.601
1092244	ENSG00000123091	26739	RNF11	ring finger protein 11	26994	1	n/a	n/a	6.93e-01	1.601
1088527	ENSG00000085365	0	SCAMP1	secretory carrier membrane protein 1	0	5	n/a	n/a	6.07e-01	1.600
280057052	ENSG00000253457	157123361	GS1-211B7.1	GS1-211B7.1	100507341	8	n/a	n/a	6.02e-01	1.600
279950430	ENSG00000240656	0	AC068594.1	AC068594.1	0	17	n/a	n/a	4.10e-01	1.598
1091182	ENSG00000114405	36689	C3orf14	chromosome 3 open reading frame 14	57415	3	n/a	n/a	7.11e-01	1.597
1100738	ENSG00000174886	79134	NDUFA11	NADH dehydrogenase (ubiquinone) 1 alpha subcomplex, 11, 14.7kDa	126328	19	n/a	n/a	5.99e-01	1.597
1091338	ENSG00000115514	10044	TXNDC9	thioredoxin domain containing 9	10190	2	n/a	n/a	7.06e-01	1.596
1105745	ENSG00000212747	134611	FAM127C	family with sequence similarity 127, member C	441518	X	n/a	n/a	8.15e-01	1.594
1097951	ENSG00000163412	105958	EIF4E3	eukaryotic translation initiation factor 4E family member 3	317649	3	n/a	n/a	7.18e-01	1.594
1093542	ENSG00000132664	10474	POLR3F	polymerase (RNA) III (DNA directed) polypeptide F, 39 kDa	10621	20	n/a	n/a	7.17e-01	1.593
1091980	ENSG00000120686	31049	UFM1	ubiquitin-fold modifier 1	51569	13	n/a	n/a	6.55e-01	1.593
1094866	ENSG00000140307	2941	GTF2A2	general transcription factor IIA, 2, 12kDa	2958	15	n/a	n/a	7.80e-01	1.592
1099750	ENSG00000170296	11172	GABARAP	GABA(A) receptor-associated protein	11337	17	n/a	n/a	9.32e-01	1.592
1095940	ENSG00000147684	4689	NDUFB9	NADH dehydrogenase (ubiquinone) 1 beta subcomplex, 9, 22kDa	4715	8	n/a	n/a	8.65e-01	1.591
279870599	ENSG00000232794	0	RP11-33N11.1	RP11-33N11.1	0	X	n/a	n/a	7.59e-01	1.591
1105574	ENSG00000205810	3798	KLRC3	killer cell lectin-like receptor subfamily C, member 3	3823	12	n/a	n/a	5.99e-01	1.591
1101345	ENSG00000178074	83778	C2orf69	chromosome 2 open reading frame 69	205327	2	n/a	n/a	7.15e-01	1.589
1098582	ENSG00000165572	59817	KBTBD6	kelch repeat and BTB (POZ) domain containing 6	89890	13	n/a	n/a	7.01e-01	1.589
1100886	ENSG00000175602	10849	CCDC85B	coiled-coil domain containing 85B	11007	11	n/a	n/a	5.91e-01	1.589
1087342	ENSG00000028839	9378	TBPL1	TBP-like 1	9519	6	n/a	n/a	7.23e-01	1.588
1103099	ENSG00000186468	6195	RPS23	ribosomal protein S23	6228	5	n/a	n/a	7.20e-01	1.588
279991356	ENSG00000245884	0	AC008759.1	AC008759.1	0	19	n/a	n/a	7.63e-01	1.588
1088064	ENSG00000072401	7278	UBE2D1	ubiquitin-conjugating enzyme E2D 1	7321	10	n/a	n/a	7.55e-01	1.587
1101309	ENSG00000177868	119531	CCDC23	coiled-coil domain containing 23	374969	1	n/a	n/a	9.39e-01	1.587
279973816	ENSG00000243317	0	C7orf73	chromosome 7 open reading frame 73	0	7	n/a	n/a	7.67e-01	1.587
1088578	ENSG00000086666	33760	ZFAND6	zinc finger, AN1-type domain 6	54469	15	n/a	n/a	7.54e-01	1.586
1091620	ENSG00000117505	1798	DR1	down-regulator of transcription 1, TBP-binding (negative cofactor 2)	1810	1	n/a	n/a	6.13e-01	1.586
1105391	ENSG00000205133	94802	C8orf83	chromosome 8 open reading frame 83	286144	8	n/a	n/a	6.13e-01	1.586
280088377	ENSG00000255591	0	AL590762.1	AL590762.1	0	X	n/a	n/a	6.33e-01	1.586
1094205	ENSG00000136521	4685	NDUFB5	NADH dehydrogenase (ubiquinone) 1 beta subcomplex, 5, 16kDa	4711	3	n/a	n/a	7.27e-01	1.586
279840412	ENSG00000230139	0	RP11-498J9.4	RP11-498J9.4	0	10	n/a	n/a	7.43e-01	1.585
1098558	ENSG00000165487	85715	EFHA1	EF-hand domain family, member A1	221154	13	n/a	n/a	7.22e-01	1.585
1094348	ENSG00000137210	57533	TMEM14B	transmembrane protein 14B	81853	6	n/a	n/a	7.11e-01	1.585
1105513	ENSG00000205579	0	DYNLL1P1	dynein, light chain, LC8-type 1 pseudogene 1	0	14	n/a	n/a	7.58e-01	1.584
1106376	ENSG00000215570	0	AL136219.1	Uncharacterized protein	0	13	n/a	n/a	6.26e-01	1.584
1096962	ENSG00000156735	9389	BAG4	BCL2-associated athanogene 4	9530	8	n/a	n/a	6.93e-01	1.584
1096831	ENSG00000155659	11161	VSIG4	V-set and immunoglobulin domain containing 4	11326	X	n/a	n/a	4.35e-01	1.584
1096654	ENSG00000154065	80611	ANKRD29	ankyrin repeat domain 29	147463	18	n/a	n/a	6.18e-01	1.583
279925496	ENSG00000237721	0	AF064858.11	AF064858.11	0	21	n/a	n/a	3.91e-01	1.583
279925078	ENSG00000237676	0	AC138972.1	AC138972.1	0	3	n/a	n/a	6.93e-01	1.583
279964315	ENSG00000242257	0	AC044839.1	AC044839.1	0	11	n/a	n/a	6.13e-01	1.582
1097614	ENSG00000161970	6122	RPL26	ribosomal protein L26	6154	17	n/a	n/a	6.37e-01	1.582
1092722	ENSG00000126432	25573	PRDX5	peroxiredoxin 5	25824	11	n/a	n/a	6.29e-01	1.581
1102690	ENSG00000184900	6572	SUMO3	SMT3 suppressor of mif two 3 homolog 3 (S. cerevisiae)	6612	21	n/a	n/a	7.19e-01	1.580
279801602	ENSG00000226645	0	AP006216.10	AP006216.10	0	11	n/a	n/a	7.27e-01	1.580
1099217	ENSG00000167996	2479	FTH1	ferritin, heavy polypeptide 1	2495	11	n/a	n/a	6.21e-01	1.580
1101228	ENSG00000177432	92419	NAP1L5	nucleosome assembly protein 1-like 5	266812	4	n/a	n/a	7.26e-01	1.579
279836223	ENSG00000229759	0	MRPS18AP1	mitochondrial ribosomal protein S18A pseudogene 1	0	3	n/a	n/a	5.96e-01	1.578
1097711	ENSG00000162545	34739	CAMK2N1	calcium/calmodulin-dependent protein kinase II inhibitor 1	55450	1	n/a	n/a	6.91e-01	1.578
1103613	ENSG00000188674	123259	C2orf80	chromosome 2 open reading frame 80	389073	2	n/a	n/a	7.22e-01	1.577
1099460	ENSG00000169020	518	ATP5I	ATP synthase, H+ transporting, mitochondrial Fo complex, subunit E	521	4	n/a	n/a	6.04e-01	1.577
279730750	ENSG00000214460	0	RP11-30P6.3	RP11-30P6.3	0	6	n/a	n/a	6.03e-01	1.576
279660248	ENSG00000200228	1013528	SNORD115-13	small nucleolar RNA, C/D box 115-13	100033450	15	n/a	n/a	4.18e-01	1.576
1099069	ENSG00000167526	6105	RPL13	ribosomal protein L13	6137	16	n/a	n/a	8.42e-01	1.576
1097607	ENSG00000161939	0	C17orf49	chromosome 17 open reading frame 49	0	17	n/a	n/a	7.10e-01	1.576
280009091	ENSG00000249056	0	RP11-326I11.1	RP11-326I11.1	0	4	n/a	n/a	7.52e-01	1.575
1098748	ENSG00000166200	9184	COPS2	COP9 constitutive photomorphogenic homolog subunit 2 (Arabidopsis)	9318	15	n/a	n/a	6.37e-01	1.574
279981806	ENSG00000244073	0	CTD-2284O10.1	CTD-2284O10.1	0	5	n/a	n/a	4.04e-01	1.574
1095424	ENSG00000143947	6200	RPS27A	ribosomal protein S27a	6233	2	n/a	n/a	7.21e-01	1.574
279925566	ENSG00000237730	0	RP11-459A10.1	RP11-459A10.1	0	X	n/a	n/a	5.95e-01	1.573
1104920	ENSG00000203805	83392	PPAPDC1A	phosphatidic acid phosphatase type 2 domain containing 1A	196051	10	n/a	n/a	7.53e-01	1.573
279659198	ENSG00000199906	0	RNU5B-2P	RNA, U5B small nuclear 2, pseudogene	0	3	n/a	n/a	6.91e-01	1.573
1098958	ENSG00000167005	10893	NUDT21	nudix (nucleoside diphosphate linked moiety X)-type motif 21	11051	16	n/a	n/a	6.13e-01	1.573
279913206	ENSG00000236674	0	AL049636.1	AL049636.1	0	1	n/a	n/a	7.39e-01	1.572
279862381	ENSG00000232065	0	AC023797.1	AC023797.1	0	3	n/a	n/a	6.59e-01	1.572
279909104	ENSG00000236281	0	AC093106.5	AC093106.5	0	7	n/a	n/a	6.99e-01	1.572
279831642	ENSG00000229325	0	ACAP2-IT1	ACAP2 intronic transcript 1 (non-protein coding)	0	3	n/a	n/a	6.21e-01	1.572
1087565	ENSG00000051523	1524	CYBA	cytochrome b-245, alpha polypeptide	1535	16	n/a	n/a	4.27e-01	1.571
279882690	ENSG00000233864	41192	TTTY15	testis-specific transcript, Y-linked 15 (non-protein coding)	64595	Y	n/a	n/a	4.21e-01	1.571
1096738	ENSG00000154727	2535	GABPA	GA binding protein transcription factor, alpha subunit 60kDa	2551	21	n/a	n/a	7.11e-01	1.570
279838749	ENSG00000229994	0	RP4-765A10.1	RP4-765A10.1	0	1	n/a	n/a	7.06e-01	1.570
279724383	ENSG00000213730	0	POLD2P1	polymerase (DNA directed), delta 2, regulatory subunit 50kDa pseudogene 1	0	5	n/a	n/a	7.01e-01	1.570
279805691	ENSG00000226970	0	RP11-82H13.2	RP11-82H13.2	0	1	n/a	n/a	7.66e-01	1.570
1092263	ENSG00000123179	58848	EBPL	emopamil binding protein-like	84650	13	n/a	n/a	7.66e-01	1.569
279720456	ENSG00000213261	0	AC093106.7	AC093106.7	0	7	n/a	n/a	6.56e-01	1.569
1106448	ENSG00000217930	30508	PAM16	presequence translocase-associated motor 16 homolog (S. cerevisiae)	51025	16	n/a	n/a	7.17e-01	1.569
279759650	ENSG00000222370	0	SNORA36B	small nucleolar RNA, H/ACA box 36B	0	1	n/a	n/a	6.73e-01	1.569
280123514	ENSG00000258895	0	CTD-2643K12.1	CTD-2643K12.1	0	15	n/a	n/a	6.01e-01	1.568
1101059	ENSG00000176563	79028	CNTD1	cyclin N-terminal domain containing 1	124817	17	n/a	n/a	7.28e-01	1.568
1089285	ENSG00000100902	5655	PSMA6	proteasome (prosome, macropain) subunit, alpha type, 6	5687	14	n/a	n/a	9.30e-01	1.568
1098449	ENSG00000164983	81283	TMEM65	transmembrane protein 65	157378	8	n/a	n/a	5.95e-01	1.567
279977670	ENSG00000243680	0	CTC-471J1.1	CTC-471J1.1	0	19	n/a	n/a	5.94e-01	1.566
279808849	ENSG00000227241	0	AC011998.4	AC011998.4	0	2	n/a	n/a	7.18e-01	1.566
1088559	ENSG00000086065	30990	CHMP5	charged multivesicular body protein 5	51510	9	n/a	n/a	7.64e-01	1.566
1092796	ENSG00000127125	55520	PPCS	phosphopantothenoylcysteine synthetase	79717	1	n/a	n/a	7.55e-01	1.566
1097049	ENSG00000157470	80461	FAM81A	family with sequence similarity 81, member A	145773	15	n/a	n/a	7.26e-01	1.565
279957811	ENSG00000241546	0	RP11-767L7.2	RP11-767L7.2	0	3	n/a	n/a	6.93e-01	1.565
1099590	ENSG00000169599	26992	NFU1	NFU1 iron-sulfur cluster scaffold homolog (S. cerevisiae)	27247	2	n/a	n/a	7.58e-01	1.565
279810882	ENSG00000227440	0	ATP5G1P4	ATP synthase, H+ transporting, mitochondrial Fo complex, subunit C1 (subunit 9) pseudogene 4	0	3	n/a	n/a	6.59e-01	1.565
1101455	ENSG00000178741	9242	COX5A	cytochrome c oxidase subunit Va	9377	15	n/a	n/a	9.26e-01	1.565
279965138	ENSG00000242327	0	CTD-2184D3.1	CTD-2184D3.1	0	15	n/a	n/a	4.19e-01	1.564
280081692	ENSG00000255145	134557	RP11-60I3.5	RP11-60I3.5	441461	9	n/a	n/a	7.42e-01	1.564
1108452	ENSG00000235423	0	RP11-282O18.3	RP11-282O18.3	0	12	n/a	n/a	6.12e-01	1.563
1095220	ENSG00000142875	5535	PRKACB	protein kinase, cAMP-dependent, catalytic, beta	5567	1	n/a	n/a	6.06e-01	1.563
1094513	ENSG00000138069	5829	RAB1A	RAB1A, member RAS oncogene family	5861	2	n/a	n/a	6.32e-01	1.563
279775188	ENSG00000224334	0	AP000357.4	AP000357.4	0	22	n/a	n/a	5.95e-01	1.563
280049732	ENSG00000252768	0	U6	U6 spliceosomal RNA	0	3	n/a	n/a	6.05e-01	1.563
1100279	ENSG00000172465	9204	TCEAL1	transcription elongation factor A (SII)-like 1	9338	X	n/a	n/a	7.53e-01	1.562
1092751	ENSG00000126749	0	EMG1	EMG1 nucleolar protein homolog (S. cerevisiae)	0	12	n/a	n/a	1.07e+00	1.562
1088356	ENSG00000079950	8358	STX7	syntaxin 7	8417	6	n/a	n/a	7.11e-01	1.562
1102835	ENSG00000185437	6414	SH3BGR	SH3 domain binding glutamic acid-rich protein	6450	21	n/a	n/a	7.56e-01	1.562
1100095	ENSG00000171724	36960	VAT1L	vesicle amine transport protein 1 homolog (T. californica)-like	57687	16	n/a	n/a	6.10e-01	1.562
1092531	ENSG00000125249	5879	RAP2A	RAP2A, member of RAS oncogene family	5911	13	n/a	n/a	6.12e-01	1.562
1094807	ENSG00000139826	59135	ABHD13	abhydrolase domain containing 13	84945	13	n/a	n/a	6.61e-01	1.562
280107802	ENSG00000257718	0	RP11-396F22.1	RP11-396F22.1	0	12	n/a	n/a	9.34e-01	1.561
279992950	ENSG00000246375	0	RP11-10L7.1	RP11-10L7.1	0	4	n/a	n/a	5.97e-01	1.561
1095318	ENSG00000143401	57293	ANP32E	acidic (leucine-rich) nuclear phosphoprotein 32 family, member E	81611	1	n/a	n/a	5.99e-01	1.561
279846679	ENSG00000230673	0	PABPC1P3	poly(A) binding protein, cytoplasmic 1 pseudogene 3	0	X	n/a	n/a	7.62e-01	1.561
1087095	ENSG00000008952	7052	SEC62	SEC62 homolog (S. cerevisiae)	7095	3	n/a	n/a	6.13e-01	1.560
279926788	ENSG00000237828	0	PA2G4P1	proliferation-associated 2G4 pseudogene 1	0	X	n/a	n/a	7.62e-01	1.560
1098510	ENSG00000165246	22585	NLGN4Y	neuroligin 4, Y-linked	22829	Y	n/a	n/a	4.46e-01	1.560
1093980	ENSG00000135404	962	CD63	CD63 molecule	967	12	n/a	n/a	6.59e-01	1.560
1090926	ENSG00000112245	7757	PTP4A1	protein tyrosine phosphatase type IVA, member 1	7803	6	n/a	n/a	7.11e-01	1.560
1097904	ENSG00000163221	6250	S100A12	S100 calcium binding protein A12	6283	1	n/a	n/a	4.35e-01	1.560
1096306	ENSG00000151239	5724	TWF1	twinfilin, actin-binding protein, homolog 1 (Drosophila)	5756	12	n/a	n/a	6.01e-01	1.559
1088271	ENSG00000077721	7276	UBE2A	ubiquitin-conjugating enzyme E2A	7319	X	n/a	n/a	7.57e-01	1.558
1095110	ENSG00000141933	60127	C19orf20	chromosome 19 open reading frame 20	91978	19	n/a	n/a	5.88e-01	1.558
1105503	ENSG00000205544	90221	C17orf61	chromosome 17 open reading frame 61	254863	17	n/a	n/a	6.31e-01	1.558
279896640	ENSG00000235084	0	CHCHD2P6	coiled-coil-helix-coiled-coil-helix domain containing 2 pseudogene 6	0	1	n/a	n/a	6.10e-01	1.558
1096524	ENSG00000152904	9316	GGPS1	geranylgeranyl diphosphate synthase 1	9453	1	n/a	n/a	7.16e-01	1.558
1088222	ENSG00000076554	7120	TPD52	tumor protein D52	7163	8	n/a	n/a	6.45e-01	1.557
279710044	ENSG00000207928	1013209	MIR632	microRNA 632	693217	17	n/a	n/a	4.36e-01	1.556
1100686	ENSG00000174567	79249	GOLT1A	golgi transport 1A	127845	1	n/a	n/a	7.42e-01	1.556
280113552	ENSG00000258282	0	BTF3P2	basic transcription factor 3, pseudogene 2	0	14	n/a	n/a	6.02e-01	1.556
279891257	ENSG00000234638	0	AC053503.6	AC053503.6	0	2	n/a	n/a	4.28e-01	1.555
279886041	ENSG00000234171	157121707	AC108488.3	AC108488.3	100506054	2	n/a	n/a	7.60e-01	1.555
279720241	ENSG00000213226	0	RP11-337C18.4	RP11-337C18.4	0	1	n/a	n/a	6.45e-01	1.555
1091099	ENSG00000113583	36230	C5orf15	chromosome 5 open reading frame 15	56951	5	n/a	n/a	6.99e-01	1.554
279870973	ENSG00000232829	0	GSTO3P	glutathione S-transferase omega 3, pseudogene	0	3	n/a	n/a	7.61e-01	1.553
279472358	ENSG00000176268	0	CYCSP34	cytochrome c, somatic pseudogene 34	0	13	n/a	n/a	7.28e-01	1.553
1099179	ENSG00000167863	10329	ATP5H	ATP synthase, H+ transporting, mitochondrial Fo complex, subunit d	10476	17	n/a	n/a	1.00e+00	1.552
280006188	ENSG00000248785	0	HIGD1AP14	HIG1 hypoxia inducible domain family, member 1A pseudogene 14	0	4	n/a	n/a	7.11e-01	1.552
1096722	ENSG00000154589	23396	LY96	lymphocyte antigen 96	23643	8	n/a	n/a	5.99e-01	1.552
280058568	ENSG00000253570	0	RNF5P1	ring finger protein 5 pseudogene 1	0	8	n/a	n/a	7.45e-01	1.552
279798449	ENSG00000226338	0	AC079150.2	AC079150.2	0	2	n/a	n/a	5.96e-01	1.552
1102408	ENSG00000183688	110927	FAM101B	family with sequence similarity 101, member B	359845	17	n/a	n/a	9.39e-01	1.551
1104238	ENSG00000197345	85587	MRPL21	mitochondrial ribosomal protein L21	219927	11	n/a	n/a	7.32e-01	1.551
1103373	ENSG00000187735	6877	TCEA1	transcription elongation factor A (SII), 1	6917	8	n/a	n/a	7.13e-01	1.550
280091171	ENSG00000255896	0	U47924.19	U47924.19	0	12	n/a	n/a	7.19e-01	1.550
1095314	ENSG00000143387	1502	CTSK	cathepsin K	1513	1	n/a	n/a	7.46e-01	1.550
1093250	ENSG00000130770	60622	ATPIF1	ATPase inhibitory factor 1	93974	1	n/a	n/a	9.24e-01	1.550
1087172	ENSG00000011600	7262	TYROBP	TYRO protein tyrosine kinase binding protein	7305	19	n/a	n/a	4.24e-01	1.548
1108806	ENSG00000237765	94606	FAM200B	family with sequence similarity 200, member B	285550	4	n/a	n/a	7.11e-01	1.548
1101505	ENSG00000179010	60296	MRFAP1	Morf4 family associated protein 1	93621	4	n/a	n/a	1.02e+00	1.547
1095642	ENSG00000145545	6675	SRD5A1	steroid-5-alpha-reductase, alpha polypeptide 1 (3-oxo-5 alpha-steroid delta 4-dehydrogenase alpha 1)	6715	5	n/a	n/a	8.57e-01	1.547
1091879	ENSG00000119917	3417	IFIT3	interferon-induced protein with tetratricopeptide repeats 3	3437	10	n/a	n/a	4.36e-01	1.547
1098113	ENSG00000163875	41343	MEAF6	MYST/Esa1-associated factor 6	64769	1	n/a	n/a	7.47e-01	1.547
1107373	ENSG00000228344	0	AP001496.1	LOC339290 proteinUncharacterized protein	0	18	n/a	n/a	4.11e-01	1.546
1104206	ENSG00000197223	10291	C1D	C1D nuclear receptor corepressor	10438	2	n/a	n/a	7.17e-01	1.546
279949201	ENSG00000240500	0	RP11-160A10.3	RP11-160A10.3	0	6	n/a	n/a	4.08e-01	1.546
279960266	ENSG00000241836	0	AC073321.5	AC073321.5	0	2	n/a	n/a	6.56e-01	1.546
1087582	ENSG00000053438	4795	NNAT	neuronatin	4826	20	n/a	n/a	5.87e-01	1.545
1093801	ENSG00000134352	3547	IL6ST	interleukin 6 signal transducer (gp130, oncostatin M receptor)	3572	5	n/a	n/a	5.91e-01	1.545
280108582	ENSG00000257764	0	RP11-1143G9.4	RP11-1143G9.4	0	12	n/a	n/a	6.04e-01	1.545
1103448	ENSG00000188010	182450	MORN2	MORN repeat containing 2	729967	2	n/a	n/a	6.01e-01	1.545
1096863	ENSG00000155959	7368	VBP1	von Hippel-Lindau binding protein 1	7411	X	n/a	n/a	7.22e-01	1.545
1094697	ENSG00000139160	90154	METTL20	methyltransferase like 20	254013	12	n/a	n/a	7.61e-01	1.544
1092678	ENSG00000125971	57900	DYNLRB1	dynein, light chain, roadblock-type 1	83658	20	n/a	n/a	5.97e-01	1.544
1090199	ENSG00000106460	33955	TMEM106B	transmembrane protein 106B	54664	7	n/a	n/a	5.96e-01	1.544
279869869	ENSG00000232727	0	RP11-321E8.1-001	RP11-321E8.1-001	0	7	n/a	n/a	7.01e-01	1.544
279685023	ENSG00000204637	0	AC068538.2	AC068538.2	0	2	n/a	n/a	5.96e-01	1.544
1088163	ENSG00000075142	6677	SRI	sorcin	6717	7	n/a	n/a	7.39e-01	1.543
1103633	ENSG00000188739	22784	RBM34	RNA binding motif protein 34	23029	1	n/a	n/a	6.57e-01	1.542
279746246	ENSG00000217325	0	RP11-753G20.1	RP11-753G20.1	0	6	n/a	n/a	7.19e-01	1.542
1096514	ENSG00000152778	23889	IFIT5	interferon-induced protein with tetratricopeptide repeats 5	24138	10	n/a	n/a	7.39e-01	1.542
1106366	ENSG00000215527	0	AP005482.1	Uncharacterized protein	0	18	n/a	n/a	5.96e-01	1.541
1103666	ENSG00000188846	8925	RPL14	ribosomal protein L14	9045	3	n/a	n/a	8.04e-01	1.541
1098650	ENSG00000165832	80281	TRUB1	TruB pseudouridine (psi) synthase homolog 1 (E. coli)	142940	10	n/a	n/a	6.37e-01	1.541
279786821	ENSG00000225355	0	RP13-331H15.1	RP13-331H15.1	0	10	n/a	n/a	6.95e-01	1.541
279900695	ENSG00000235477	0	RP11-122G18.5	RP11-122G18.5	0	1	n/a	n/a	7.20e-01	1.541
1103248	ENSG00000187109	4647	NAP1L1	nucleosome assembly protein 1-like 1	4673	12	n/a	n/a	6.02e-01	1.540
278785385	ENSG00000105988	0	NHP2P1	NHP2 ribonucleoprotein homolog (yeast) pseudogene 1	0	10	n/a	n/a	7.60e-01	1.540
1098242	ENSG00000164209	60007	SLC25A46	solute carrier family 25, member 46	91137	5	n/a	n/a	6.13e-01	1.540
280115107	ENSG00000258409	0	RP11-195F19.30	RP11-195F19.30	0	9	n/a	n/a	5.87e-01	1.540
1109129	ENSG00000244115	1012660	DNAJC25-GNG10	DNAJC25-GNG10 readthrough	552891	9	n/a	n/a	6.45e-01	1.540
1091835	ENSG00000119673	10807	ACOT2	acyl-CoA thioesterase 2	10965	14	n/a	n/a	6.78e-01	1.539
1096988	ENSG00000156976	1959	EIF4A2	eukaryotic translation initiation factor 4A2	1974	3	n/a	n/a	7.61e-01	1.539
279503476	ENSG00000180672	0	AC007362.1	AC007362.1	0	2	n/a	n/a	7.03e-01	1.539
1089313	ENSG00000101052	30580	IFT52	intraflagellar transport 52 homolog (Chlamydomonas)	51098	20	n/a	n/a	9.27e-01	1.539
1102740	ENSG00000185052	36693	SLC24A3	solute carrier family 24 (sodium/potassium/calcium exchanger), member 3	57419	20	n/a	n/a	5.96e-01	1.539
1096949	ENSG00000156587	9120	UBE2L6	ubiquitin-conjugating enzyme E2L 6	9246	11	n/a	n/a	6.96e-01	1.539
1096725	ENSG00000154620	8964	TMSB4Y	thymosin beta 4, Y-linked	9087	Y	n/a	n/a	4.24e-01	1.539
1087961	ENSG00000069943	9348	PIGB	phosphatidylinositol glycan anchor biosynthesis, class B	9488	15	n/a	n/a	7.97e-01	1.539
280053548	ENSG00000253204	0	RP5-1009N12.1	RP5-1009N12.1	0	8	n/a	n/a	7.56e-01	1.538
1100043	ENSG00000171490	25905	RSL1D1	ribosomal L1 domain containing 1	26156	16	n/a	n/a	7.51e-01	1.537
279789224	ENSG00000225558	0	UBE2D3P2	ubiquitin-conjugating enzyme E2D 3 pseudogene 2	0	3	n/a	n/a	6.99e-01	1.537
1105840	ENSG00000213281	4862	NRAS	neuroblastoma RAS viral (v-ras) oncogene homolog	4893	1	n/a	n/a	6.20e-01	1.537
279719305	ENSG00000213110	0	AC019178.2	AC019178.2	0	2	n/a	n/a	6.50e-01	1.537
1090509	ENSG00000108953	7488	YWHAE	tyrosine 3-monooxygenase/tryptophan 5-monooxygenase activation protein, epsilon polypeptide	7531	17	n/a	n/a	9.40e-01	1.537
279776912	ENSG00000224469	0	AC009517.2	AC009517.2	0	7	n/a	n/a	6.18e-01	1.537
1101315	ENSG00000177889	7291	UBE2N	ubiquitin-conjugating enzyme E2N	7334	12	n/a	n/a	7.15e-01	1.536
280089157	ENSG00000255674	0	AC013718.1	AC013718.1	0	2	n/a	n/a	4.06e-01	1.535
279789195	ENSG00000225555	0	AP000320.6	AP000320.6	0	21	n/a	n/a	7.68e-01	1.535
1098621	ENSG00000165704	3231	HPRT1	hypoxanthine phosphoribosyltransferase 1	3251	X	n/a	n/a	7.61e-01	1.535
279748520	ENSG00000219023	0	RP3-340B19.2	RP3-340B19.2	0	6	n/a	n/a	5.92e-01	1.535
1098909	ENSG00000166848	33677	TERF2IP	telomeric repeat binding factor 2, interacting protein	54386	16	n/a	n/a	7.46e-01	1.535
1088574	ENSG00000086570	2181	FAT2	FAT tumor suppressor homolog 2 (Drosophila)	2196	5	n/a	n/a	4.37e-01	1.534
1104623	ENSG00000198498	34608	C4orf43	chromosome 4 open reading frame 43	55319	4	n/a	n/a	7.63e-01	1.534
1086921	ENSG00000004779	4680	NDUFAB1	NADH dehydrogenase (ubiquinone) 1, alpha/beta subcomplex, 1, 8kDa	4706	16	n/a	n/a	7.11e-01	1.534
279915377	ENSG00000236852	0	RP11-3D23.1	RP11-3D23.1	0	X	n/a	n/a	7.42e-01	1.534
279954131	ENSG00000241134	0	RP5-1051J4.4	RP5-1051J4.4	0	7	n/a	n/a	8.43e-01	1.533
1089326	ENSG00000101132	5171	PFDN4	prefoldin subunit 4	5203	20	n/a	n/a	6.12e-01	1.533
1101088	ENSG00000176731	125638	C8orf59	chromosome 8 open reading frame 59	401466	8	n/a	n/a	5.86e-01	1.533
279664175	ENSG00000201405	0	Y_RNA	Y RNA	0	1	n/a	n/a	5.99e-01	1.533
279488997	ENSG00000178464	0	CTD-2192J16.15	CTD-2192J16.15	0	19	n/a	n/a	6.04e-01	1.533
1088494	ENSG00000084073	10123	ZMPSTE24	zinc metallopeptidase (STE24 homolog, S. cerevisiae)	10269	1	n/a	n/a	7.05e-01	1.533
279929729	ENSG00000238081	0	RP4-620F22.3	RP4-620F22.3	0	1	n/a	n/a	6.98e-01	1.532
1092228	ENSG00000122873	35135	CISD1	CDGSH iron sulfur domain 1	55847	10	n/a	n/a	6.91e-01	1.532
1096644	ENSG00000153989	77743	NUS1	nuclear undecaprenyl pyrophosphate synthase 1 homolog (S. cerevisiae)	116150	6	n/a	n/a	6.97e-01	1.532
1096027	ENSG00000148481	55815	FAM188A	family with sequence similarity 188, member A	80013	10	n/a	n/a	7.09e-01	1.531
1088986	ENSG00000099715	57627	PCDH11Y	protocadherin 11 Y-linked	83259	Y	n/a	n/a	4.23e-01	1.531
1099022	ENSG00000167283	10485	ATP5L	ATP synthase, H+ transporting, mitochondrial Fo complex, subunit G	10632	11	n/a	n/a	6.21e-01	1.531
1097829	ENSG00000162961	58859	DPY30	dpy-30 homolog (C. elegans)	84661	2	n/a	n/a	7.59e-01	1.531
1095300	ENSG00000143353	79189	LYPLAL1	lysophospholipase-like 1	127018	1	n/a	n/a	6.45e-01	1.531
1091569	ENSG00000117133	55936	RPF1	ribosome production factor 1 homolog (S. cerevisiae)	80135	1	n/a	n/a	7.42e-01	1.531
279952855	ENSG00000240963	0	RP11-518L10.2	RP11-518L10.2	0	1	n/a	n/a	6.56e-01	1.531
1089194	ENSG00000100442	2271	FKBP3	FK506 binding protein 3, 25kDa	2287	14	n/a	n/a	6.19e-01	1.531
279801999	ENSG00000226677	93608	C14orf19	chromosome 14 open reading frame 19	280655	14	n/a	n/a	1.06e+00	1.531
1088730	ENSG00000089818	25726	NECAP1	NECAP endocytosis associated 1	25977	12	n/a	n/a	7.24e-01	1.530
279746160	ENSG00000217239	0	RP1-182O16.1	RP1-182O16.1	0	6	n/a	n/a	4.36e-01	1.530
1102300	ENSG00000183291	9267	RP4-604K5.1	15 kDa selenoprotein	9403	1	n/a	n/a	7.19e-01	1.530
1089973	ENSG00000105366	26926	SIGLEC8	sialic acid binding Ig-like lectin 8	27181	19	n/a	n/a	6.02e-01	1.529
1088782	ENSG00000090932	10536	DLL3	delta-like 3 (Drosophila)	10683	19	n/a	n/a	7.20e-01	1.529
1108721	ENSG00000237190	60034	CDKN2AIPNL	CDKN2A interacting protein N-terminal like	91368	5	n/a	n/a	3.13e-01	1.529
1097740	ENSG00000162639	76691	HENMT1	HEN1 methyltransferase homolog 1 (Arabidopsis)	113802	1	n/a	n/a	7.56e-01	1.529
1103803	ENSG00000196072	93812	BLOC1S2	biogenesis of lysosomal organelles complex-1, subunit 2	282991	10	n/a	n/a	7.45e-01	1.528
1098684	ENSG00000165983	9183	PTER	phosphotriesterase related	9317	10	n/a	n/a	4.20e-01	1.528
1094535	ENSG00000138135	8903	CH25H	cholesterol 25-hydroxylase	9023	10	n/a	n/a	4.08e-01	1.528
1087912	ENSG00000068366	2167	ACSL4	acyl-CoA synthetase long-chain family member 4	2182	X	n/a	n/a	6.03e-01	1.528
1090242	ENSG00000106701	58090	FSD1L	fibronectin type III and SPRY domain containing 1-like	83856	9	n/a	n/a	6.36e-01	1.528
279750744	ENSG00000220583	0	RPL35P2	ribosomal protein L35 pseudogene 2	0	6	n/a	n/a	6.40e-01	1.528
1104280	ENSG00000197451	3162	HNRNPAB	heterogeneous nuclear ribonucleoprotein A/B	3182	5	n/a	n/a	7.59e-01	1.527
1088576	ENSG00000086598	10801	TMED2	transmembrane emp24 domain trafficking protein 2	10959	12	n/a	n/a	7.24e-01	1.527
1102044	ENSG00000182195	23394	LDOC1	leucine zipper, down-regulated in cancer 1	23641	X	n/a	n/a	6.01e-01	1.526
279982488	ENSG00000244167	0	RP4-733B9.1	RP4-733B9.1	0	7	n/a	n/a	6.05e-01	1.526
1094718	ENSG00000139233	58508	LLPH	LLP homolog, long-term synaptic facilitation (Aplysia)	84298	12	n/a	n/a	7.51e-01	1.526
1095267	ENSG00000143194	59134	MAEL	maelstrom homolog (Drosophila)	84944	1	n/a	n/a	7.44e-01	1.526
1087455	ENSG00000042317	35101	SPATA7	spermatogenesis associated 7	55812	14	n/a	n/a	7.19e-01	1.526
1098160	ENSG00000164031	55784	DNAJB14	DnaJ (Hsp40) homolog, subfamily B, member 14	79982	4	n/a	n/a	6.00e-01	1.525
1095452	ENSG00000144118	5867	RALB	v-ral simian leukemia viral oncogene homolog B (ras related; GTP binding protein)	5899	2	n/a	n/a	7.38e-01	1.525
279818811	ENSG00000228194	0	CTA-415G2.2	CTA-415G2.2	0	22	n/a	n/a	6.30e-01	1.525
1094798	ENSG00000139726	8496	DENR	density-regulated protein	8562	12	n/a	n/a	6.97e-01	1.524
279825697	ENSG00000228793	0	RP1-223B1.1	RP1-223B1.1	0	6	n/a	n/a	7.40e-01	1.524
1098847	ENSG00000166562	59960	SEC11C	SEC11 homolog C (S. cerevisiae)	90701	18	n/a	n/a	7.31e-01	1.523
1096455	ENSG00000152332	79250	UHMK1	U2AF homology motif (UHM) kinase 1	127933	1	n/a	n/a	5.87e-01	1.523
1096721	ENSG00000154582	6881	TCEB1	transcription elongation factor B (SIII), polypeptide 1 (15kDa, elongin C)	6921	8	n/a	n/a	9.49e-01	1.523
1091538	ENSG00000116898	41484	MRPS15	mitochondrial ribosomal protein S15	64960	1	n/a	n/a	6.41e-01	1.523
1102016	ENSG00000182093	7442	WRB	tryptophan rich basic protein	7485	21	n/a	n/a	8.39e-01	1.523
1089832	ENSG00000104691	0	UBXN8	UBX domain protein 8	0	8	n/a	n/a	7.26e-01	1.523
1101497	ENSG00000178980	6379	SEPW1	selenoprotein W, 1	6415	19	n/a	n/a	6.20e-01	1.522
1087515	ENSG00000048544	34462	MRPS10	mitochondrial ribosomal protein S10	55173	6	n/a	n/a	7.53e-01	1.522
1094827	ENSG00000139977	78921	NAA30	N(alpha)-acetyltransferase 30, NatC catalytic subunit	122830	14	n/a	n/a	6.03e-01	1.522
1095630	ENSG00000145425	6156	RPS3A	ribosomal protein S3A	6189	4	n/a	n/a	4.11e-01	1.522
1089546	ENSG00000102317	5903	RBM3	RNA binding motif (RNP1, RRM) protein 3	5935	X	n/a	n/a	7.60e-01	1.521
1094078	ENSG00000135900	41604	MRPL44	mitochondrial ribosomal protein L44	65080	2	n/a	n/a	7.41e-01	1.521
1099563	ENSG00000169446	60275	MMGT1	membrane magnesium transporter 1	93380	X	n/a	n/a	6.37e-01	1.521
279817459	ENSG00000228056	0	CFL1P3	cofilin 1 (non-muscle) pseudogene 3	0	1	n/a	n/a	5.96e-01	1.520
1100580	ENSG00000173954	0	SNURFL	SNRPN upstream reading frame-like	0	X	n/a	n/a	5.97e-01	1.520
1095923	ENSG00000147592	30592	LACTB2	lactamase, beta 2	51110	8	n/a	n/a	8.28e-01	1.520
279887761	ENSG00000234332	0	BCAS2P2	breast carcinoma amplified sequence 2 pseudogene 2	0	1	n/a	n/a	8.15e-01	1.520
1099568	ENSG00000169490	58111	TM2D2	TM2 domain containing 2	83877	8	n/a	n/a	7.55e-01	1.520
1095354	ENSG00000143549	7127	TPM3	tropomyosin 3	7170	1	n/a	n/a	9.15e-01	1.520
1093152	ENSG00000130300	57727	PLVAP	plasmalemma vesicle associated protein	83483	19	n/a	n/a	5.99e-01	1.520
1090944	ENSG00000112312	30535	GMNN	geminin, DNA replication inhibitor	51053	6	n/a	n/a	5.87e-01	1.519
1101738	ENSG00000180440	125038	SERTM1	serine-rich and transmembrane domain containing 1	400120	13	n/a	n/a	4.24e-01	1.519
279817473	ENSG00000228058	0	RP11-552D4.1	RP11-552D4.1	0	1	n/a	n/a	6.05e-01	1.519
279929289	ENSG00000238041	0	RP11-59K5.1	RP11-59K5.1	0	11	n/a	n/a	6.27e-01	1.518
279660374	ENSG00000200259	0	SNORD35A	small nucleolar RNA, C/D box 35A	0	19	n/a	n/a	6.95e-01	1.517
280088725	ENSG00000255641	0	RP11-277P12.6	Uncharacterized protein	0	12	n/a	n/a	4.10e-01	1.517
279834943	ENSG00000229638	0	RP11-110C15.4	RP11-110C15.4	0	3	n/a	n/a	7.46e-01	1.516
1097702	ENSG00000162511	7759	LAPTM5	lysosomal protein transmembrane 5	7805	1	n/a	n/a	4.29e-01	1.516
1099517	ENSG00000169245	3602	CXCL10	chemokine (C-X-C motif) ligand 10	3627	4	n/a	n/a	4.35e-01	1.516
279661711	ENSG00000200653	0	U4	U4 spliceosomal RNA	0	14	n/a	n/a	5.92e-01	1.516
1096995	ENSG00000157021	0	FAM92A1P1	family with sequence similarity 92, member A1 pseudogene 1	0	15	n/a	n/a	8.80e-01	1.516
1089808	ENSG00000104442	34445	ARMC1	armadillo repeat containing 1	55156	8	n/a	n/a	6.29e-01	1.515
1089775	ENSG00000104231	55555	ZFAND1	zinc finger, AN1-type domain 1	79752	8	n/a	n/a	7.18e-01	1.515
279721351	ENSG00000213376	0	GAPDHP71	glyceraldehyde-3-phosphate dehydrogenase pseudogene 71	0	5	n/a	n/a	4.36e-01	1.515
279706936	ENSG00000207311	167371	SNORA61	small nucleolar RNA, H/ACA box 61	677838	1	n/a	n/a	6.34e-01	1.514
1099752	ENSG00000170310	9342	STX8	syntaxin 8	9482	17	n/a	n/a	7.58e-01	1.513
1104127	ENSG00000196976	8217	LAGE3	L antigen family, member 3	8270	X	n/a	n/a	6.07e-01	1.513
1094137	ENSG00000136149	0	RPL13AP25	ribosomal protein L13a pseudogene 25	0	13	n/a	n/a	6.32e-01	1.513
279933450	ENSG00000238465	0	snoU13	Small nucleolar RNA U13	0	2	n/a	n/a	4.36e-01	1.513
1093600	ENSG00000132965	238	ALOX5AP	arachidonate 5-lipoxygenase-activating protein	241	13	n/a	n/a	4.18e-01	1.513
279953655	ENSG00000241069	0	CTD-3141N22.1	CTD-3141N22.1	0	19	n/a	n/a	5.97e-01	1.512
279847480	ENSG00000230757	0	RP11-420K5.1	RP11-420K5.1	0	3	n/a	n/a	6.28e-01	1.512
1096786	ENSG00000155115	76595	GTF3C6	general transcription factor IIIC, polypeptide 6, alpha 35kDa	112495	6	n/a	n/a	7.19e-01	1.512
1108973	ENSG00000241127	36281	C7orf36	chromosome 7 open reading frame 36	57002	7	n/a	n/a	7.11e-01	1.512
279979049	ENSG00000243788	0	AC007390.6	AC007390.6	0	2	n/a	n/a	5.96e-01	1.511
1091626	ENSG00000117533	8605	VAMP4	vesicle-associated membrane protein 4	8674	1	n/a	n/a	6.20e-01	1.511
1092799	ENSG00000127184	1341	COX7C	cytochrome c oxidase subunit VIIc	1350	5	n/a	n/a	7.20e-01	1.511
1100254	ENSG00000172366	58541	FAM195A	family with sequence similarity 195, member A	84331	16	n/a	n/a	6.20e-01	1.511
1104761	ENSG00000198832	79976	RP3-412A9.11	Selenoprotein M	140606	22	n/a	n/a	6.04e-01	1.511
280079376	ENSG00000254999	35133	BRK1	BRICK1, SCAR/WAVE actin-nucleating complex subunit	55845	3	n/a	n/a	8.91e-01	1.511
279861153	ENSG00000231967	0	RP11-12D24.6	RP11-12D24.6	0	9	n/a	n/a	7.40e-01	1.511
279723185	ENSG00000213598	0	RP11-112J1.1	RP11-112J1.1	0	14	n/a	n/a	5.95e-01	1.511
279808628	ENSG00000227220	0	RP11-69I8.3	RP11-69I8.3	0	6	n/a	n/a	4.20e-01	1.510
1093917	ENSG00000135070	57371	ISCA1	iron-sulfur cluster assembly 1 homolog (S. cerevisiae)	81689	9	n/a	n/a	7.76e-01	1.510
1108907	ENSG00000239672	4799	NME1	non-metastatic cells 1, protein (NM23A) expressed in	4830	17	n/a	n/a	7.17e-01	1.510
1096266	ENSG00000150787	5773	PTS	6-pyruvoyltetrahydropterin synthase	5805	11	n/a	n/a	7.09e-01	1.509
1100024	ENSG00000171450	8862	CDK5R2	cyclin-dependent kinase 5, regulatory subunit 2 (p39)	8941	2	n/a	n/a	4.37e-01	1.509
1091959	ENSG00000120509	30729	PDZD11	PDZ domain containing 11	51248	X	n/a	n/a	7.17e-01	1.509
1098342	ENSG00000164603	81199	C7orf60	chromosome 7 open reading frame 60	154743	7	n/a	n/a	6.41e-01	1.509
1098302	ENSG00000164405	26834	UQCRQ	ubiquinol-cytochrome c reductase, complex III subunit VII, 9.5kDa	27089	5	n/a	n/a	7.11e-01	1.508
1098662	ENSG00000165898	78932	ISCA2	iron-sulfur cluster assembly 2 homolog (S. cerevisiae)	122961	14	n/a	n/a	9.63e-01	1.508
1099447	ENSG00000168952	28827	STXBP6	syntaxin binding protein 6 (amisyn)	29091	14	n/a	n/a	6.55e-01	1.508
1096659	ENSG00000154102	126670	C16orf74	chromosome 16 open reading frame 74	404550	16	n/a	n/a	7.61e-01	1.507
1091471	ENSG00000116489	825	CAPZA1	capping protein (actin filament) muscle Z-line, alpha 1	829	1	n/a	n/a	7.19e-01	1.506
1093857	ENSG00000134717	60042	BTF3L4	basic transcription factor 3-like 4	91408	1	n/a	n/a	7.05e-01	1.506
1103022	ENSG00000186184	30564	POLR1D	polymerase (RNA) I polypeptide D, 16kDa	51082	13	n/a	n/a	1.01e+00	1.506
1093789	ENSG00000134308	10813	YWHAQ	tyrosine 3-monooxygenase/tryptophan 5-monooxygenase activation protein, theta polypeptide	10971	2	n/a	n/a	7.19e-01	1.506
279953723	ENSG00000241081	0	RP11-488C13.1	RP11-488C13.1	0	14	n/a	n/a	6.72e-01	1.506
1093684	ENSG00000133639	690	BTG1	B-cell translocation gene 1, anti-proliferative	694	12	n/a	n/a	6.20e-01	1.506
1087724	ENSG00000063046	1960	EIF4B	eukaryotic translation initiation factor 4B	1975	12	n/a	n/a	7.34e-01	1.506
1097521	ENSG00000161016	6100	RPL8	ribosomal protein L8	6132	8	n/a	n/a	5.97e-01	1.505
1091194	ENSG00000114520	8652	SNX4	sorting nexin 4	8723	3	n/a	n/a	7.49e-01	1.505
279859544	ENSG00000231835	0	RP4-677H15.2	RP4-677H15.2	0	1	n/a	n/a	7.22e-01	1.505
1089435	ENSG00000101558	9094	VAPA	VAMP (vesicle-associated membrane protein)-associated protein A, 33kDa	9218	18	n/a	n/a	7.10e-01	1.505
279660276	ENSG00000200237	0	SNORA70	Small nucleolar RNA SNORA70	0	19	n/a	n/a	7.29e-01	1.505
1091705	ENSG00000118402	6745	ELOVL4	ELOVL fatty acid elongase 4	6785	6	n/a	n/a	6.10e-01	1.504
279526920	ENSG00000183405	0	RPS7P1	ribosomal protein S7 pseudogene 1	0	17	n/a	n/a	4.04e-01	1.504
279905193	ENSG00000235916	0	RP13-444K19.1	RP13-444K19.1	0	X	n/a	n/a	5.91e-01	1.504
1102880	ENSG00000185641	0	CTD-2287O16.1	CTD-2287O16.1	0	5	n/a	n/a	6.01e-01	1.504
1093404	ENSG00000131779	8722	PEX11B	peroxisomal biogenesis factor 11 beta	8799	1	n/a	n/a	7.52e-01	1.504
279772504	ENSG00000224094	0	RP11-578F5.1	RP11-578F5.1	0	3	n/a	n/a	6.53e-01	1.503
1094399	ENSG00000137500	37952	CCDC90B	coiled-coil domain containing 90B	60492	11	n/a	n/a	7.43e-01	1.503
280022961	ENSG00000250188	0	RP4-758J18.5	RP4-758J18.5	0	1	n/a	n/a	7.29e-01	1.502
1088568	ENSG00000086300	29622	SNX10	sorting nexin 10	29887	7	n/a	n/a	6.49e-01	1.501
1094585	ENSG00000138430	29524	OLA1	Obg-like ATPase 1	29789	2	n/a	n/a	7.26e-01	1.501
279922015	ENSG00000237438	27182	CECR7	cat eye syndrome chromosome region, candidate 7 (non-protein coding)	100130418	22	n/a	n/a	7.26e-01	1.501
1090252	ENSG00000106803	10794	SEC61B	Sec61 beta subunit	10952	9	n/a	n/a	1.00e+00	1.500
1090768	ENSG00000111269	1380	CREBL2	cAMP responsive element binding protein-like 2	1389	12	n/a	n/a	7.27e-01	1.500
1099534	ENSG00000169313	41377	P2RY12	purinergic receptor P2Y, G-protein coupled, 12	64805	3	n/a	n/a	4.45e-01	1.499
279673575	ENSG00000203875	122163	SNHG5	small nucleolar RNA host gene 5 (non-protein coding)	387066	6	n/a	n/a	6.34e-01	1.499
1096702	ENSG00000154380	35029	ENAH	enabled homolog (Drosophila)	55740	1	n/a	n/a	6.29e-01	1.499
279807753	ENSG00000227146	0	ZDHHC20-AS1	ZDHHC20 antisense RNA 1 (non-protein coding)	0	13	n/a	n/a	5.89e-01	1.499
280127694	ENSG00000259137	0	RP11-305B6.1	RP11-305B6.1	0	14	n/a	n/a	7.17e-01	1.499
1108986	ENSG00000241399	9792	CD302	CD302 molecule	9936	2	n/a	n/a	6.21e-01	1.499
279982633	ENSG00000244192	0	RP11-114H7.1	RP11-114H7.1	0	5	n/a	n/a	6.82e-01	1.499
279716613	ENSG00000212391	0	SNORA48	Small nucleolar RNA SNORA48	0	2	n/a	n/a	6.06e-01	1.498
1104421	ENSG00000197885	28248	NKIRAS1	NFKB inhibitor interacting Ras-like 1	28512	3	n/a	n/a	7.64e-01	1.498
1097284	ENSG00000159335	5731	PTMS	parathymosin	5763	12	n/a	n/a	4.37e-01	1.498
1102644	ENSG00000184678	8291	HIST2H2BE	histone cluster 2, H2be	8349	1	n/a	n/a	6.09e-01	1.497
279998529	ENSG00000248184	0	RP11-231C18.1	RP11-231C18.1	0	4	n/a	n/a	4.10e-01	1.497
1091269	ENSG00000115159	2803	GPD2	glycerol-3-phosphate dehydrogenase 2 (mitochondrial)	2820	2	n/a	n/a	6.19e-01	1.497
279912347	ENSG00000236565	0	HNRNPA3P5	heterogeneous nuclear ribonucleoprotein A3 pseudogene 5	0	13	n/a	n/a	6.01e-01	1.497
1089807	ENSG00000104435	10917	STMN2	stathmin-like 2	11075	8	n/a	n/a	7.15e-01	1.496
280069033	ENSG00000254305	0	MRPL9P1	mitochondrial ribosomal protein L9 pseudogene 1	0	8	n/a	n/a	6.33e-01	1.496
279738854	ENSG00000215283	0	HMGB3P24	high mobility group box 3 pseudogene 24	0	9	n/a	n/a	5.37e-01	1.496
280010210	ENSG00000249159	0	RP11-480D4.2	RP11-480D4.2	0	5	n/a	n/a	5.99e-01	1.496
1097924	ENSG00000163320	8479	CGGBP1	CGG triplet repeat binding protein 1	8545	3	n/a	n/a	6.10e-01	1.496
1098235	ENSG00000164182	60119	NDUFAF2	NADH dehydrogenase (ubiquinone) 1 alpha subcomplex, assembly factor 2	91942	5	n/a	n/a	7.88e-01	1.496
1097371	ENSG00000160131	83751	VMA21	VMA21 vacuolar H+-ATPase homolog (S. cerevisiae)	203547	X	n/a	n/a	7.42e-01	1.495
279142117	ENSG00000144158	0	RP11-395L14.17	RP11-395L14.17	0	2	n/a	n/a	6.37e-01	1.495
1099877	ENSG00000170855	30979	TRIAP1	TP53 regulated inhibitor of apoptosis 1	51499	12	n/a	n/a	7.43e-01	1.495
1100471	ENSG00000173406	1588	DAB1	disabled homolog 1 (Drosophila)	1600	1	n/a	n/a	7.22e-01	1.495
1090335	ENSG00000107758	5500	PPP3CB	protein phosphatase 3, catalytic subunit, beta isozyme	5532	10	n/a	n/a	6.43e-01	1.494
279648293	ENSG00000198744	0	RP5-857K21.11	RP5-857K21.11	0	1	n/a	n/a	5.93e-01	1.494
1088886	ENSG00000094841	79820	UPRT	uracil phosphoribosyltransferase (FUR1) homolog (S. cerevisiae)	139596	X	n/a	n/a	7.39e-01	1.493
279880469	ENSG00000233662	0	CALM2P4	calmodulin 2 pseudogene 4	0	13	n/a	n/a	7.64e-01	1.493
1090555	ENSG00000109332	7280	UBE2D3	ubiquitin-conjugating enzyme E2D 3	7323	4	n/a	n/a	6.63e-01	1.493
1097155	ENSG00000158406	8307	HIST1H4H	histone cluster 1, H4h	8365	6	n/a	n/a	7.57e-01	1.493
279860153	ENSG00000231884	0	NDUFB1P1	NADH dehydrogenase (ubiquinone) 1 beta subcomplex, 1 pseudogene 1	0	3	n/a	n/a	4.37e-01	1.493
1096976	ENSG00000156885	1330	COX6A2	cytochrome c oxidase subunit VIa polypeptide 2	1339	16	n/a	n/a	8.29e-01	1.493
1100218	ENSG00000172239	10458	PAIP1	poly(A) binding protein interacting protein 1	10605	5	n/a	n/a	6.37e-01	1.493
1102223	ENSG00000182968	6616	SOX1	SRY (sex determining region Y)-box 1	6656	13	n/a	n/a	6.40e-01	1.493
279669673	ENSG00000203497	0	RP11-313D6.4	RP11-313D6.4	0	10	n/a	n/a	1.01e+00	1.493
1092234	ENSG00000122958	9417	VPS26A	vacuolar protein sorting 26 homolog A (S. pombe)	9559	10	n/a	n/a	6.20e-01	1.492
279951024	ENSG00000240722	0	TRNAQ50P	transfer RNA glutamine 50 (anticodon UUG) pseudogene	0	13	n/a	n/a	6.18e-01	1.492
1092544	ENSG00000125356	4668	NDUFA1	NADH dehydrogenase (ubiquinone) 1 alpha subcomplex, 1, 7.5kDa	4694	X	n/a	n/a	7.84e-01	1.492
1096260	ENSG00000150768	1725	DLAT	dihydrolipoamide S-acetyltransferase	1737	11	n/a	n/a	6.41e-01	1.492
279950769	ENSG00000240695	0	RP11-102M11.1	RP11-102M11.1	0	3	n/a	n/a	7.28e-01	1.491
1098195	ENSG00000164096	125487	C4orf3	chromosome 4 open reading frame 3	401152	4	n/a	n/a	6.19e-01	1.491
280097901	ENSG00000256673	0	RP11-599J14.2	RP11-599J14.2	0	12	n/a	n/a	4.39e-01	1.491
1094753	ENSG00000139505	8984	MTMR6	myotubularin related protein 6	9107	13	n/a	n/a	6.31e-01	1.491
1089505	ENSG00000102069	123632	UBE2NL	ubiquitin-conjugating enzyme E2N-like	389898	X	n/a	n/a	6.46e-01	1.491
1087921	ENSG00000068697	9597	LAPTM4A	lysosomal protein transmembrane 4 alpha	9741	2	n/a	n/a	8.86e-01	1.490
1102884	ENSG00000185658	33307	BRWD1	bromodomain and WD repeat domain containing 1	54014	21	n/a	n/a	7.66e-01	1.490
280024640	ENSG00000250317	123335	C4orf52	chromosome 4 open reading frame 52	389203	4	n/a	n/a	7.62e-01	1.489
1103460	ENSG00000188042	9978	ARL4C	ADP-ribosylation factor-like 4C	10123	2	n/a	n/a	6.91e-01	1.489
280127219	ENSG00000259112	0	NDUFC2-KCTD14	NDUFC2-KCTD14 readthrough	0	11	n/a	n/a	6.32e-01	1.489
279736347	ENSG00000215030	0	AC073621.1	AC073621.1	0	17	n/a	n/a	5.97e-01	1.489
1095279	ENSG00000143252	6355	SDHC	succinate dehydrogenase complex, subunit C, integral membrane protein, 15kDa	6391	1	n/a	n/a	7.83e-01	1.488
1100888	ENSG00000175606	34257	TMEM70	transmembrane protein 70	54968	8	n/a	n/a	8.29e-01	1.488
1100881	ENSG00000175582	5838	RAB6A	RAB6A, member RAS oncogene family	5870	11	n/a	n/a	6.31e-01	1.488
279836712	ENSG00000229814	0	RP11-563H8.2	RP11-563H8.2	0	9	n/a	n/a	6.46e-01	1.488
279974580	ENSG00000243388	0	RPL3P3	ribosomal protein L3 pseudogene 3	0	14	n/a	n/a	9.44e-01	1.488
279791782	ENSG00000225782	0	RP11-322F10.2	RP11-322F10.2	0	1	n/a	n/a	6.00e-01	1.488
1105682	ENSG00000206538	123292	VGLL3	vestigial like 3 (Drosophila)	389136	3	n/a	n/a	5.87e-01	1.488
279661529	ENSG00000200608	1013323	SNORD114-11	small nucleolar RNA, C/D box 114-11	767589	14	n/a	n/a	5.74e-01	1.488
280043222	ENSG00000251826	0	AL365332.1	AL365332.1	0	1	n/a	n/a	4.15e-01	1.487
1100210	ENSG00000172201	3380	ID4	inhibitor of DNA binding 4, dominant negative helix-loop-helix protein	3400	6	n/a	n/a	6.56e-01	1.487
1087173	ENSG00000011638	36422	TMEM159	transmembrane protein 159	57146	16	n/a	n/a	7.17e-01	1.486
1093798	ENSG00000134333	3914	LDHA	lactate dehydrogenase A	3939	11	n/a	n/a	8.80e-01	1.486
1098224	ENSG00000164163	6027	ABCE1	ATP-binding cassette, sub-family E (OABP), member 1	6059	4	n/a	n/a	6.19e-01	1.485
1090291	ENSG00000107262	570	BAG1	BCL2-associated athanogene	573	9	n/a	n/a	9.46e-01	1.485
1092165	ENSG00000122406	6093	RPL5	ribosomal protein L5	6125	1	n/a	n/a	6.20e-01	1.485
1098718	ENSG00000166128	31242	RAB8B	RAB8B, member RAS oncogene family	51762	15	n/a	n/a	6.20e-01	1.485
1096067	ENSG00000148834	9309	GSTO1	glutathione S-transferase omega 1	9446	10	n/a	n/a	6.33e-01	1.485
280106009	ENSG00000257511	0	RP11-278C7.1	RP11-278C7.1	0	12	n/a	n/a	6.33e-01	1.485
1088678	ENSG00000088986	8586	DYNLL1	dynein, light chain, LC8-type 1	8655	12	n/a	n/a	7.70e-01	1.485
1102620	ENSG00000184574	36399	LPAR5	lysophosphatidic acid receptor 5	57121	12	n/a	n/a	5.97e-01	1.485
1100761	ENSG00000174963	58318	ZIC4	Zic family member 4	84107	3	n/a	n/a	4.17e-01	1.484
1105826	ENSG00000213190	10804	MLLT11	myeloid/lymphoid or mixed-lineage leukemia (trithorax homolog, Drosophila); translocated to, 11	10962	1	n/a	n/a	7.42e-01	1.484
1090571	ENSG00000109534	33724	GAR1	GAR1 ribonucleoprotein homolog (yeast)	54433	4	n/a	n/a	7.60e-01	1.484
1094577	ENSG00000138385	6701	SSB	Sjogren syndrome antigen B (autoantigen La)	6741	2	n/a	n/a	6.47e-01	1.484
1100131	ENSG00000171860	715	C3AR1	complement component 3a receptor 1	719	12	n/a	n/a	5.86e-01	1.484
279830858	ENSG00000229257	0	RP11-229P13.22	RP11-229P13.22	0	9	n/a	n/a	6.03e-01	1.484
1107505	ENSG00000229117	6139	RPL41	ribosomal protein L41	6171	12	n/a	n/a	7.62e-01	1.483
280033740	ENSG00000251050	0	RP11-168A11.4	RP11-168A11.4	0	5	n/a	n/a	6.00e-01	1.482
1096537	ENSG00000152977	7502	ZIC1	Zic family member 1	7545	3	n/a	n/a	4.39e-01	1.482
1092784	ENSG00000126950	37777	TMEM35	transmembrane protein 35	59353	X	n/a	n/a	6.20e-01	1.482
1104454	ENSG00000197959	25801	DNM3	dynamin 3	26052	1	n/a	n/a	5.97e-01	1.482
1095274	ENSG00000143222	30986	UFC1	ubiquitin-fold modifier conjugating enzyme 1	51506	1	n/a	n/a	7.40e-01	1.481
279749500	ENSG00000219553	0	RP1-281H8.3	RP1-281H8.3	0	6	n/a	n/a	7.52e-01	1.481
1088530	ENSG00000085415	57601	SEH1L	SEH1-like (S. cerevisiae)	81929	18	n/a	n/a	7.32e-01	1.481
1096219	ENSG00000150316	0	CWC15	CWC15 spliceosome-associated protein homolog (S. cerevisiae)	0	11	n/a	n/a	6.90e-01	1.480
1105083	ENSG00000204306	0	AP002348.1	AP002348.1	0	11	n/a	n/a	4.20e-01	1.480
279702911	ENSG00000206621	1013504	SNORD116-14	small nucleolar RNA, C/D box 116-14	100033426	15	n/a	n/a	6.36e-01	1.480
1093070	ENSG00000129562	1591	DAD1	defender against cell death 1	1603	14	n/a	n/a	7.11e-01	1.480
1090439	ENSG00000108518	5184	PFN1	profilin 1	5216	17	n/a	n/a	5.92e-01	1.480
279913989	ENSG00000236741	0	RP4-560B9.4	RP4-560B9.4	0	1	n/a	n/a	5.99e-01	1.480
1105502	ENSG00000205542	7071	TMSB4X	thymosin beta 4, X-linked	7114	X	n/a	n/a	7.32e-01	1.480
1092487	ENSG00000124766	6619	SOX4	SRY (sex determining region Y)-box 4	6659	6	n/a	n/a	7.31e-01	1.479
279822429	ENSG00000228502	0	EEF1A1P11	eukaryotic translation elongation factor 1 alpha 1 pseudogene 11	0	1	n/a	n/a	7.38e-01	1.479
280099046	ENSG00000256843	0	RP11-467L13.4	RP11-467L13.4	0	12	n/a	n/a	5.91e-01	1.479
280128329	ENSG00000259173	0	RP11-30K9.7	RP11-30K9.7	0	15	n/a	n/a	4.31e-01	1.479
1095176	ENSG00000142541	23276	RPL13A	ribosomal protein L13a	23521	19	n/a	n/a	7.18e-01	1.479
280057796	ENSG00000253520	0	RP11-798K23.5	RP11-798K23.5	0	5	n/a	n/a	5.97e-01	1.479
1088161	ENSG00000075089	41029	ACTR6	ARP6 actin-related protein 6 homolog (yeast)	64431	12	n/a	n/a	6.08e-01	1.478
1090303	ENSG00000107372	7719	ZFAND5	zinc finger, AN1-type domain 5	7763	9	n/a	n/a	7.12e-01	1.478
1093008	ENSG00000129055	25596	ANAPC13	anaphase promoting complex subunit 13	25847	3	n/a	n/a	6.32e-01	1.477
1103769	ENSG00000189292	94450	FAM150B	family with sequence similarity 150, member B	285016	2	n/a	n/a	6.46e-01	1.477
279788858	ENSG00000225528	0	RP3-370M22.8	RP3-370M22.8	0	22	n/a	n/a	5.90e-01	1.477
280103738	ENSG00000257309	0	RP11-603J24.18	RP11-603J24.18	0	12	n/a	n/a	4.10e-01	1.477
1086992	ENSG00000006128	6823	TAC1	tachykinin, precursor 1	6863	7	n/a	n/a	6.12e-01	1.476
1089319	ENSG00000101084	35254	C20orf24	chromosome 20 open reading frame 24	55969	20	n/a	n/a	7.65e-01	1.476
1102785	ENSG00000185222	30668	WBP5	WW domain binding protein 5	51186	X	n/a	n/a	7.14e-01	1.476
1103310	ENSG00000187514	5725	PTMA	prothymosin, alpha	5757	2	n/a	n/a	7.26e-01	1.476
1091259	ENSG00000115091	9951	ACTR3	ARP3 actin-related protein 3 homolog (yeast)	10096	2	n/a	n/a	6.92e-01	1.476
1093191	ENSG00000130520	25553	LSM4	LSM4 homolog, U6 small nuclear RNA associated (S. cerevisiae)	25804	19	n/a	n/a	7.29e-01	1.475
279886474	ENSG00000234206	0	RP1-67A8.3	RP1-67A8.3	0	6	n/a	n/a	5.35e-01	1.475
279846195	ENSG00000230629	0	RPS23P8	ribosomal protein S23 pseudogene 8	0	X	n/a	n/a	5.88e-01	1.475
1094699	ENSG00000139168	59593	ZCRB1	zinc finger CCHC-type and RNA binding motif 1	85437	12	n/a	n/a	6.82e-01	1.475
1093708	ENSG00000133818	22556	RRAS2	related RAS viral (r-ras) oncogene homolog 2	22800	11	n/a	n/a	7.24e-01	1.475
1091962	ENSG00000120533	36222	ENY2	enhancer of yellow 2 homolog (Drosophila)	56943	8	n/a	n/a	9.40e-01	1.475
1090613	ENSG00000109919	23541	MTCH2	mitochondrial carrier 2	23788	11	n/a	n/a	7.51e-01	1.475
1100877	ENSG00000175567	7308	UCP2	uncoupling protein 2 (mitochondrial, proton carrier)	7351	11	n/a	n/a	6.33e-01	1.474
1104663	ENSG00000198612	10762	COPS8	COP9 constitutive photomorphogenic homolog subunit 8 (Arabidopsis)	10920	2	n/a	n/a	7.49e-01	1.474
1088936	ENSG00000096092	28714	TMEM14A	transmembrane protein 14A	28978	6	n/a	n/a	9.34e-01	1.474
1100084	ENSG00000171659	2840	GPR34	G protein-coupled receptor 34	2857	X	n/a	n/a	4.09e-01	1.474
1095173	ENSG00000142534	6172	RPS11	ribosomal protein S11	6205	19	n/a	n/a	6.55e-01	1.474
279943096	ENSG00000239809	0	RP11-51L5.2	RP11-51L5.2	0	17	n/a	n/a	5.99e-01	1.474
1095536	ENSG00000144713	6129	RPL32	ribosomal protein L32	6161	3	n/a	n/a	6.55e-01	1.473
1108080	ENSG00000232856	0	MIR3654	microRNA 3654	0	7	n/a	n/a	7.54e-01	1.473
279677096	ENSG00000204196	0	AC011737.2	AC011737.2	0	2	n/a	n/a	7.21e-01	1.473
279619131	ENSG00000197180	0	BX936347.1	BX936347.1	0	X	n/a	n/a	5.97e-01	1.473
280111390	ENSG00000258052	0	AC025263.3	AC025263.3	0	12	n/a	n/a	6.01e-01	1.473
279778571	ENSG00000224611	0	AC007919.18	AC007919.18	0	3	n/a	n/a	6.26e-01	1.473
1099836	ENSG00000170632	58021	ARMC10	armadillo repeat containing 10	83787	7	n/a	n/a	7.26e-01	1.472
1090694	ENSG00000110696	10786	C11orf58	chromosome 11 open reading frame 58	10944	11	n/a	n/a	7.10e-01	1.472
279658085	ENSG00000199574	0	SNORD18C	small nucleolar RNA, C/D box 18C	0	15	n/a	n/a	4.17e-01	1.472
280113571	ENSG00000258284	0	POLR2KP1	polymerase (RNA) II (DNA directed) polypeptide K, 7.0kDa pseudogene 1	0	12	n/a	n/a	6.36e-01	1.472
1088931	ENSG00000096060	2273	FKBP5	FK506 binding protein 5	2289	6	n/a	n/a	5.87e-01	1.472
279893673	ENSG00000234818	0	AC092687.5	AC092687.5	0	2	n/a	n/a	7.55e-01	1.472
1106152	ENSG00000214743	0	MRPS5P3	mitochondrial ribosomal protein S5 pseudogene 3	0	5	n/a	n/a	5.88e-01	1.471
280045623	ENSG00000252174	0	U7	U7 small nuclear RNA	0	3	n/a	n/a	6.80e-01	1.471
279776698	ENSG00000224452	0	RSL24D1P6	ribosomal L24 domain containing 1 pseudogene 6	0	20	n/a	n/a	4.06e-01	1.471
1092378	ENSG00000124191	59159	TOX2	TOX high mobility group box family member 2	84969	20	n/a	n/a	6.33e-01	1.471
1090192	ENSG00000106400	10320	ZNHIT1	zinc finger, HIT-type containing 1	10467	7	n/a	n/a	7.44e-01	1.470
1094626	ENSG00000138668	3164	HNRNPD	heterogeneous nuclear ribonucleoprotein D (AU-rich element RNA binding protein 1, 37kDa)	3184	4	n/a	n/a	7.20e-01	1.470
1093663	ENSG00000133393	78963	FOPNL	FGFR1OP N-terminal like	123811	16	n/a	n/a	6.47e-01	1.470
1100186	ENSG00000172086	30796	KRCC1	lysine-rich coiled-coil 1	51315	2	n/a	n/a	6.21e-01	1.470
279990172	ENSG00000245526	165799	LINC00461	long intergenic non-protein coding RNA 461	645323	5	n/a	n/a	6.22e-01	1.470
1090225	ENSG00000106615	5977	RHEB	Ras homolog enriched in brain	6009	7	n/a	n/a	7.53e-01	1.470
1099583	ENSG00000169567	3076	HINT1	histidine triad nucleotide binding protein 1	3094	5	n/a	n/a	7.57e-01	1.470
1101909	ENSG00000181449	6617	SOX2	SRY (sex determining region Y)-box 2	6657	3	n/a	n/a	5.96e-01	1.470
1101930	ENSG00000181610	31129	MRPS23	mitochondrial ribosomal protein S23	51649	17	n/a	n/a	7.25e-01	1.470
279947570	ENSG00000240311	0	LA16c-306E5.1	LA16c-306E5.1	0	16	n/a	n/a	4.47e-01	1.469
1103059	ENSG00000186310	4649	NAP1L3	nucleosome assembly protein 1-like 3	4675	X	n/a	n/a	7.60e-01	1.469
1090572	ENSG00000109536	2467	FRG1	FSHD region gene 1	2483	4	n/a	n/a	6.33e-01	1.468
279786828	ENSG00000225356	0	RP11-433O3.1	RP11-433O3.1	0	4	n/a	n/a	4.37e-01	1.468
1097834	ENSG00000162980	25974	ARL5A	ADP-ribosylation factor-like 5A	26225	2	n/a	n/a	4.08e-01	1.468
1104540	ENSG00000198189	30652	HSD17B11	hydroxysteroid (17-beta) dehydrogenase 11	51170	4	n/a	n/a	8.32e-01	1.468
1094044	ENSG00000135698	10054	MPHOSPH6	M-phase phosphoprotein 6	10200	16	n/a	n/a	7.11e-01	1.467
1100155	ENSG00000171960	10318	PPIH	peptidylprolyl isomerase H (cyclophilin H)	10465	1	n/a	n/a	7.95e-01	1.467
1092002	ENSG00000120805	397	ARL1	ADP-ribosylation factor-like 1	400	12	n/a	n/a	7.13e-01	1.467
1108241	ENSG00000233927	6201	RPS28	ribosomal protein S28	6234	19	n/a	n/a	4.14e-01	1.467
280060053	ENSG00000253683	0	CTB-79E8.3	CTB-79E8.3	0	5	n/a	n/a	6.32e-01	1.466
1088009	ENSG00000070831	993	CDC42	cell division cycle 42 (GTP binding protein, 25kDa)	998	1	n/a	n/a	7.28e-01	1.466
1093964	ENSG00000135334	34411	AKIRIN2	akirin 2	55122	6	n/a	n/a	7.11e-01	1.466
1100133	ENSG00000171862	5696	PTEN	phosphatase and tensin homolog	5728	10	n/a	n/a	6.14e-01	1.466
1096089	ENSG00000149084	30626	HSD17B12	hydroxysteroid (17-beta) dehydrogenase 12	51144	11	n/a	n/a	5.99e-01	1.466
280121857	ENSG00000258802	0	RP11-589M4.2	RP11-589M4.2	0	14	n/a	n/a	4.23e-01	1.466
1090810	ENSG00000111639	30739	MRPL51	mitochondrial ribosomal protein L51	51258	12	n/a	n/a	7.88e-01	1.465
279879046	ENSG00000233532	0	LINC00460	long intergenic non-protein coding RNA 460	0	13	n/a	n/a	6.02e-01	1.465
1093375	ENSG00000131508	7279	UBE2D2	ubiquitin-conjugating enzyme E2D 2	7322	5	n/a	n/a	7.65e-01	1.465
279999419	ENSG00000248272	0	AL593851.1	AL593851.1	0	9	n/a	n/a	8.79e-01	1.465
1091888	ENSG00000119953	10139	SMNDC1	survival motor neuron domain containing 1	10285	10	n/a	n/a	6.52e-01	1.465
1096308	ENSG00000151247	1962	EIF4E	eukaryotic translation initiation factor 4E	1977	4	n/a	n/a	7.22e-01	1.465
1095603	ENSG00000145247	79512	OCIAD2	OCIA domain containing 2	132299	4	n/a	n/a	7.02e-01	1.465
1100891	ENSG00000175643	77725	RMI2	RMI2, RecQ mediated genome instability 2, homolog (S. cerevisiae)	116028	16	n/a	n/a	8.14e-01	1.465
279600014	ENSG00000196205	0	EEF1A1P5	eukaryotic translation elongation factor 1 alpha 1 pseudogene 5	0	9	n/a	n/a	8.75e-01	1.465
1094725	ENSG00000139289	22578	PHLDA1	pleckstrin homology-like domain, family A, member 1	22822	12	n/a	n/a	6.01e-01	1.465
279848330	ENSG00000230837	0	RPL31P2	ribosomal protein L31 pseudogene 2	0	20	n/a	n/a	6.23e-01	1.465
1102486	ENSG00000184007	8022	PTP4A2	protein tyrosine phosphatase type IVA, member 2	8073	1	n/a	n/a	5.94e-01	1.465
1100780	ENSG00000175084	1662	DES	desmin	1674	2	n/a	n/a	5.94e-01	1.464
279708014	ENSG00000207497	0	Y_RNA	Y RNA	0	4	n/a	n/a	6.80e-01	1.464
280089712	ENSG00000255739	0	AP000689.1	AP000689.1	0	21	n/a	n/a	7.80e-01	1.463
1094558	ENSG00000138297	1019717	TIMM23	translocase of inner mitochondrial membrane 23 homolog (yeast)	100287932	10	n/a	n/a	6.12e-01	1.463
1105773	ENSG00000212928	0	AL391152.1	AL391152.1	0	14	n/a	n/a	6.13e-01	1.463
1095217	ENSG00000142864	25884	SERBP1	SERPINE1 mRNA binding protein 1	26135	1	n/a	n/a	6.32e-01	1.463
279875909	ENSG00000233270	0	AC011533.1	AC011533.1	0	19	n/a	n/a	7.32e-01	1.463
279724397	ENSG00000213735	0	ANAPC10P1	anaphase promoting complex subunit 10 pseudogene 1	0	1	n/a	n/a	5.99e-01	1.463
279998467	ENSG00000248175	0	CTC-428G20.3	CTC-428G20.3	0	5	n/a	n/a	6.47e-01	1.463
279834320	ENSG00000229576	0	AC012309.4	AC012309.4	0	19	n/a	n/a	6.20e-01	1.462
1103578	ENSG00000188536	3023	HBA2	hemoglobin, alpha 2	3040	16	n/a	n/a	4.37e-01	1.462
1109020	ENSG00000242028	25515	C15orf63	chromosome 15 open reading frame 63	25764	15	n/a	n/a	6.17e-01	1.462
1100667	ENSG00000174460	81765	ZCCHC12	zinc finger, CCHC domain containing 12	170261	X	n/a	n/a	4.32e-01	1.462
1087866	ENSG00000067048	8584	DDX3Y	DEAD (Asp-Glu-Ala-Asp) box polypeptide 3, Y-linked	8653	Y	n/a	n/a	4.59e-01	1.462
1092421	ENSG00000124374	125373	PAIP2B	poly(A) binding protein interacting protein 2B	400961	2	n/a	n/a	4.49e-01	1.462
1094768	ENSG00000139597	59950	N4BP2L1	NEDD4 binding protein 2-like 1	90634	13	n/a	n/a	6.31e-01	1.461
1096081	ENSG00000148950	83400	IMMP1L	IMP1 inner mitochondrial membrane peptidase-like (S. cerevisiae)	196294	11	n/a	n/a	7.33e-01	1.461
279828995	ENSG00000229097	0	CALM2P2	calmodulin 2 pseudogene 2	0	10	n/a	n/a	6.04e-01	1.461
1102742	ENSG00000185055	1015453	EFCAB10	EF-hand calcium binding domain 10	100130771	7	n/a	n/a	7.51e-01	1.461
1091737	ENSG00000118680	68077	MYL12B	myosin, light chain 12B, regulatory	103910	18	n/a	n/a	7.21e-01	1.461
280123832	ENSG00000258920	125073	RP11-33N16.1	RP11-33N16.1	400236	14	n/a	n/a	7.61e-01	1.460
1098288	ENSG00000164346	10265	NSA2	NSA2 ribosome biogenesis homolog (S. cerevisiae)	10412	5	n/a	n/a	7.13e-01	1.460
1095325	ENSG00000143436	41529	MRPL9	mitochondrial ribosomal protein L9	65005	1	n/a	n/a	7.66e-01	1.460
1100482	ENSG00000173457	26220	PPP1R14B	protein phosphatase 1, regulatory (inhibitor) subunit 14B	26472	11	n/a	n/a	7.17e-01	1.460
280079566	ENSG00000255014	0	RP11-686G23.1	RP11-686G23.1	0	11	n/a	n/a	9.25e-01	1.460
280002246	ENSG00000248485	151628	PCP4L1	Purkinje cell protein 4 like 1	654790	1	n/a	n/a	6.37e-01	1.460
1104527	ENSG00000198157	55202	HMGN5	high mobility group nucleosome binding domain 5	79366	X	n/a	n/a	6.20e-01	1.459
1102023	ENSG00000182118	119546	FAM89A	family with sequence similarity 89, member A	375061	1	n/a	n/a	7.54e-01	1.458
279914271	ENSG00000236764	0	COX7A2P2	cytochrome c oxidase subunit VIIa polypeptide 2 (liver) pseudogene 2	0	4	n/a	n/a	6.20e-01	1.458
1096640	ENSG00000153956	777	CACNA2D1	calcium channel, voltage-dependent, alpha 2/delta subunit 1	781	7	n/a	n/a	4.04e-01	1.458
1099923	ENSG00000171033	5537	PKIA	protein kinase (cAMP-dependent, catalytic) inhibitor alpha	5569	8	n/a	n/a	5.90e-01	1.458
1090158	ENSG00000106211	3295	HSPB1	heat shock 27kDa protein 1	3315	7	n/a	n/a	4.23e-01	1.458
280055683	ENSG00000253358	0	GS1-251I9.3	GS1-251I9.3	0	8	n/a	n/a	6.01e-01	1.458
279880902	ENSG00000233705	94754	AC078937.4	AC078937.4	286002	7	n/a	n/a	6.37e-01	1.458
280010768	ENSG00000249209	0	AP000304.12	AP000304.12	0	21	n/a	n/a	6.04e-01	1.458
279856396	ENSG00000231556	0	RSL24D1P3	ribosomal L24 domain containing 1 pseudogene 3	0	7	n/a	n/a	6.57e-01	1.458
1102289	ENSG00000183248	55965	AC010336.1	Uncharacterized protein	80164	19	n/a	n/a	4.40e-01	1.458
1095092	ENSG00000141698	77647	NT5C3L	5'-nucleotidase, cytosolic III-like	115024	17	n/a	n/a	7.48e-01	1.457
1098202	ENSG00000164109	4060	MAD2L1	MAD2 mitotic arrest deficient-like 1 (yeast)	4085	4	n/a	n/a	7.61e-01	1.457
1089174	ENSG00000100387	9834	RBX1	ring-box 1, E3 ubiquitin protein ligase	9978	22	n/a	n/a	7.40e-01	1.457
1095221	ENSG00000142892	9882	PIGK	phosphatidylinositol glycan anchor biosynthesis, class K	10026	1	n/a	n/a	6.98e-01	1.457
1089214	ENSG00000100528	10030	CNIH	cornichon homolog (Drosophila)	10175	14	n/a	n/a	6.10e-01	1.457
1089786	ENSG00000104327	789	CALB1	calbindin 1, 28kDa	793	8	n/a	n/a	5.98e-01	1.456
279713204	ENSG00000211771	0	TRBJ2-7	T cell receptor beta joining 2-7	0	7	n/a	n/a	6.83e-01	1.456
1107800	ENSG00000231167	0	YBX1P2	Y box binding protein 1 pseudogene 2	0	7	n/a	n/a	5.86e-01	1.455
1102661	ENSG00000184752	35252	NDUFA12	NADH dehydrogenase (ubiquinone) 1 alpha subcomplex, 12	55967	12	n/a	n/a	7.67e-01	1.455
1100557	ENSG00000173848	10130	NET1	neuroepithelial cell transforming 1	10276	10	n/a	n/a	6.19e-01	1.455
1109008	ENSG00000241837	536	ATP5O	ATP synthase, H+ transporting, mitochondrial F1 complex, O subunit	539	21	n/a	n/a	7.22e-01	1.455
1090259	ENSG00000106853	22704	PTGR1	prostaglandin reductase 1	22949	9	n/a	n/a	5.97e-01	1.455
280013386	ENSG00000249436	0	CTD-2023N9.3	CTD-2023N9.3	0	5	n/a	n/a	6.30e-01	1.455
279909658	ENSG00000236330	0	AC096591.1	AC096591.1	0	2	n/a	n/a	5.88e-01	1.455
1098577	ENSG00000165553	37190	NGB	neuroglobin	58157	14	n/a	n/a	5.91e-01	1.455
1100259	ENSG00000172380	35255	GNG12	guanine nucleotide binding protein (G protein), gamma 12	55970	1	n/a	n/a	6.20e-01	1.455
1092123	ENSG00000121964	55515	GTDC1	glycosyltransferase-like domain containing 1	79712	2	n/a	n/a	7.22e-01	1.454
1105593	ENSG00000205883	149593	DEFB135	defensin, beta 135	613209	8	n/a	n/a	6.12e-01	1.454
1090103	ENSG00000105887	79673	MTPN	myotrophin	136319	7	n/a	n/a	6.19e-01	1.454
1105534	ENSG00000205670	33358	FAM165B	family with sequence similarity 165, member B	54065	21	n/a	n/a	9.19e-01	1.454
1091160	ENSG00000114200	587	BCHE	butyrylcholinesterase	590	3	n/a	n/a	5.96e-01	1.454
1099459	ENSG00000169019	34240	COMMD8	COMM domain containing 8	54951	4	n/a	n/a	6.35e-01	1.454
1107506	ENSG00000229119	0	CTB-63M22.1	CTB-63M22.1	0	5	n/a	n/a	4.08e-01	1.454
1099284	ENSG00000168275	123133	C1orf31	chromosome 1 open reading frame 31	388753	1	n/a	n/a	6.20e-01	1.454
1105617	ENSG00000205981	79463	DNAJC19	DnaJ (Hsp40) homolog, subfamily C, member 19	131118	3	n/a	n/a	7.17e-01	1.453
1091996	ENSG00000120742	26975	SERP1	stress-associated endoplasmic reticulum protein 1	27230	3	n/a	n/a	6.37e-01	1.453
279668207	ENSG00000202566	1013117	MIR421	microRNA 421	693122	X	n/a	n/a	6.36e-01	1.453
280089372	ENSG00000255703	0	RP11-46H11.2	RP11-46H11.2	0	12	n/a	n/a	4.08e-01	1.453
280124467	ENSG00000258950	0	RP4-776F14.3	RP4-776F14.3	0	20	n/a	n/a	7.17e-01	1.453
1098032	ENSG00000163630	79506	SYNPR	synaptoporin	132204	3	n/a	n/a	6.14e-01	1.453
279726174	ENSG00000213954	0	RP11-280O24.1	RP11-280O24.1	0	9	n/a	n/a	7.35e-01	1.453
1094651	ENSG00000138764	896	CCNG2	cyclin G2	901	4	n/a	n/a	6.35e-01	1.452
1094564	ENSG00000138326	6196	RPS24	ribosomal protein S24	6229	10	n/a	n/a	7.18e-01	1.452
1089264	ENSG00000100784	9125	RPS6KA5	ribosomal protein S6 kinase, 90kDa, polypeptide 5	9252	14	n/a	n/a	6.01e-01	1.452
1090696	ENSG00000110700	6174	RPS13	ribosomal protein S13	6207	11	n/a	n/a	5.89e-01	1.452
1093903	ENSG00000134986	9181	C5orf13	chromosome 5 open reading frame 13	9315	5	n/a	n/a	6.99e-01	1.452
1102119	ENSG00000182512	30700	GLRX5	glutaredoxin 5	51218	14	n/a	n/a	7.64e-01	1.451
1093541	ENSG00000132661	28843	NXT1	NTF2-like export factor 1	29107	20	n/a	n/a	6.92e-01	1.451
279703324	ENSG00000206696	26536	SNORD58B	small nucleolar RNA, C/D box 58B	26790	18	n/a	n/a	4.07e-01	1.451
279670424	ENSG00000203644	0	AC083799.1	AC083799.1	0	3	n/a	n/a	6.01e-01	1.451
279663230	ENSG00000201129	0	SNORA58	Small nucleolar RNA SNORA58	0	1	n/a	n/a	6.01e-01	1.451
280085196	ENSG00000255348	0	RP11-700F16.3	RP11-700F16.3	0	11	n/a	n/a	7.19e-01	1.451
1093160	ENSG00000130313	25545	PGLS	6-phosphogluconolactonase	25796	19	n/a	n/a	6.09e-01	1.451
1094156	ENSG00000136238	5847	RAC1	ras-related C3 botulinum toxin substrate 1 (rho family, small GTP binding protein Rac1)	5879	7	n/a	n/a	9.30e-01	1.451
279269141	ENSG00000159186	0	AC007383.6	AC007383.6	0	2	n/a	n/a	5.91e-01	1.451
279798624	ENSG00000226360	0	RPL10AP6	ribosomal protein L10a pseudogene 6	0	3	n/a	n/a	6.20e-01	1.451
1098544	ENSG00000165417	2940	GTF2A1	general transcription factor IIA, 1, 19/37kDa	2957	14	n/a	n/a	5.98e-01	1.451
1099980	ENSG00000171224	85560	C10orf35	chromosome 10 open reading frame 35	219738	10	n/a	n/a	5.99e-01	1.451
1103690	ENSG00000188958	90407	UTS2D	urotensin 2 domain containing	257313	3	n/a	n/a	4.14e-01	1.450
279986623	ENSG00000244580	0	AL121959.1	AL121959.1	0	6	n/a	n/a	4.69e-01	1.450
279795047	ENSG00000226054	0	MEMO1P1	mediator of cell motility 1 pseudogene 1	0	21	n/a	n/a	7.55e-01	1.450
1090856	ENSG00000111802	31047	TDP2	tyrosyl-DNA phosphodiesterase 2	51567	6	n/a	n/a	7.27e-01	1.450
1098525	ENSG00000165322	60779	ARHGAP12	Rho GTPase activating protein 12	94134	10	n/a	n/a	6.01e-01	1.450
1092205	ENSG00000122705	1202	CLTA	clathrin, light chain A	1211	9	n/a	n/a	8.43e-01	1.450
1090185	ENSG00000106355	23411	LSM5	LSM5 homolog, U6 small nuclear RNA associated (S. cerevisiae)	23658	7	n/a	n/a	6.12e-01	1.450
1091134	ENSG00000113851	30667	CRBN	cereblon	51185	3	n/a	n/a	6.38e-01	1.449
1090846	ENSG00000111775	1328	COX6A1	cytochrome c oxidase subunit VIa polypeptide 1	1337	12	n/a	n/a	8.56e-01	1.449
1087107	ENSG00000009844	31014	VTA1	Vps20-associated 1 homolog (S. cerevisiae)	51534	6	n/a	n/a	6.93e-01	1.449
1091211	ENSG00000114698	36366	PLSCR4	phospholipid scramblase 4	57088	3	n/a	n/a	6.24e-01	1.449
1094874	ENSG00000140367	60233	UBE2Q2	ubiquitin-conjugating enzyme E2Q family member 2	92912	15	n/a	n/a	6.04e-01	1.448
1099978	ENSG00000171222	0	SCAND1	SCAN domain containing 1	0	20	n/a	n/a	5.96e-01	1.448
1090567	ENSG00000109475	6132	RPL34	ribosomal protein L34	6164	4	n/a	n/a	4.22e-01	1.448
279708245	ENSG00000207559	0	MIR578	microRNA 578	0	4	n/a	n/a	6.10e-01	1.448
1088288	ENSG00000078140	3075	UBE2K	ubiquitin-conjugating enzyme E2K	3093	4	n/a	n/a	6.06e-01	1.448
279764285	ENSG00000223478	157121767	RP11-545E17.3	RP11-545E17.3	100506100	9	n/a	n/a	7.47e-01	1.448
1108989	ENSG00000241468	9409	ATP5J2	ATP synthase, H+ transporting, mitochondrial Fo complex, subunit F2	9551	7	n/a	n/a	7.53e-01	1.448
1093374	ENSG00000131507	56536	NDFIP1	Nedd4 family interacting protein 1	80762	5	n/a	n/a	6.17e-01	1.448
1087203	ENSG00000013561	9460	RNF14	ring finger protein 14	9604	5	n/a	n/a	7.20e-01	1.448
1104012	ENSG00000196636	36280	ACN9	ACN9 homolog (S. cerevisiae)	57001	7	n/a	n/a	6.37e-01	1.448
279710737	ENSG00000208036	0	MIR106B	microRNA 106b	0	7	n/a	n/a	5.74e-01	1.448
1102915	ENSG00000185787	10775	MORF4L1	mortality factor 4 like 1	10933	15	n/a	n/a	7.13e-01	1.448
1088348	ENSG00000079689	10443	SCGN	secretagogin, EF-hand calcium binding protein	10590	6	n/a	n/a	7.48e-01	1.447
1104559	ENSG00000198258	37710	UBL5	ubiquitin-like 5	59286	19	n/a	n/a	7.13e-01	1.447
1092189	ENSG00000122584	29743	NXPH1	neurexophilin 1	30010	7	n/a	n/a	7.34e-01	1.447
1088491	ENSG00000083937	25727	CHMP2B	charged multivesicular body protein 2B	25978	3	n/a	n/a	6.05e-01	1.447
279840803	ENSG00000230175	0	RP11-466F5.3	RP11-466F5.3	0	1	n/a	n/a	4.45e-01	1.446
279832400	ENSG00000229399	0	RP11-378J18.6	RP11-378J18.6	0	1	n/a	n/a	7.64e-01	1.446
1100909	ENSG00000175768	125661	TOMM5	translocase of outer mitochondrial membrane 5 homolog (yeast)	401505	9	n/a	n/a	7.45e-01	1.446
1090226	ENSG00000106617	30903	PRKAG2	protein kinase, AMP-activated, gamma 2 non-catalytic subunit	51422	7	n/a	n/a	6.18e-01	1.445
1088384	ENSG00000080822	35929	CLDND1	claudin domain containing 1	56650	3	n/a	n/a	6.02e-01	1.445
1096295	ENSG00000151135	59923	C12orf23	chromosome 12 open reading frame 23	90488	12	n/a	n/a	5.96e-01	1.445
1092300	ENSG00000123496	3573	IL13RA2	interleukin 13 receptor, alpha 2	3598	X	n/a	n/a	7.27e-01	1.445
1094435	ENSG00000137720	41349	C11orf1	chromosome 11 open reading frame 1	64776	11	n/a	n/a	6.44e-01	1.445
1096093	ENSG00000149100	10333	EIF3M	eukaryotic translation initiation factor 3, subunit M	10480	11	n/a	n/a	6.82e-01	1.445
1100333	ENSG00000172733	29675	PURG	purine-rich element binding protein G	29942	8	n/a	n/a	7.21e-01	1.444
1095889	ENSG00000147400	1061	CETN2	centrin, EF-hand protein, 2	1069	X	n/a	n/a	6.03e-01	1.444
279659240	ENSG00000199916	5991	RMRP	RNA component of mitochondrial RNA processing endoribonuclease	6023	9	n/a	n/a	4.37e-01	1.444
279801559	ENSG00000226641	0	RP13-13A3.1	RP13-13A3.1	0	X	n/a	n/a	4.37e-01	1.444
1095921	ENSG00000147586	28693	MRPS28	mitochondrial ribosomal protein S28	28957	8	n/a	n/a	8.60e-01	1.444
279928564	ENSG00000237976	0	RP11-126K1.6	RP11-126K1.6	0	1	n/a	n/a	7.42e-01	1.444
280018473	ENSG00000249843	0	RP11-45H22.2	RP11-45H22.2	0	5	n/a	n/a	7.41e-01	1.443
1100290	ENSG00000172500	9034	FIBP	fibroblast growth factor (acidic) intracellular binding protein	9158	11	n/a	n/a	5.98e-01	1.443
1091541	ENSG00000116918	7214	TSNAX	translin-associated factor X	7257	1	n/a	n/a	6.91e-01	1.443
279746836	ENSG00000217767	0	RP11-160A9.2	RP11-160A9.2	0	6	n/a	n/a	7.21e-01	1.443
1090671	ENSG00000110422	9969	HIPK3	homeodomain interacting protein kinase 3	10114	11	n/a	n/a	6.04e-01	1.443
1090738	ENSG00000111052	8748	LIN7A	lin-7 homolog A (C. elegans)	8825	12	n/a	n/a	6.09e-01	1.443
1088830	ENSG00000092020	34301	PPP2R3C	protein phosphatase 2, regulatory subunit B'', gamma	55012	14	n/a	n/a	6.01e-01	1.443
1093063	ENSG00000129515	37347	SNX6	sorting nexin 6	58533	14	n/a	n/a	6.13e-01	1.442
1095757	ENSG00000146282	36316	RARS2	arginyl-tRNA synthetase 2, mitochondrial	57038	6	n/a	n/a	7.40e-01	1.442
1088368	ENSG00000080371	22766	RAB21	RAB21, member RAS oncogene family	23011	12	n/a	n/a	6.21e-01	1.442
279869091	ENSG00000232662	0	LDHBP1	lactate dehydrogenase B pseudogene 1	0	13	n/a	n/a	7.29e-01	1.442
280116726	ENSG00000258509	0	RP11-857B24.3	RP11-857B24.3	0	14	n/a	n/a	4.20e-01	1.441
279766427	ENSG00000223640	0	RP11-734K21.1	RP11-734K21.1	0	2	n/a	n/a	4.16e-01	1.441
1091263	ENSG00000115128	31119	AC008073.5	Pre-mRNA branch site protein p14	51639	2	n/a	n/a	7.11e-01	1.441
1099838	ENSG00000170634	95	ACYP2	acylphosphatase 2, muscle type	98	2	n/a	n/a	6.25e-01	1.441
280050194	ENSG00000252835	0	SCARNA21	small Cajal body-specific RNA 21	0	17	n/a	n/a	5.96e-01	1.441
1096079	ENSG00000148943	34616	LIN7C	lin-7 homolog C (C. elegans)	55327	11	n/a	n/a	5.90e-01	1.441
1088690	ENSG00000089063	28794	C20orf30	chromosome 20 open reading frame 30	29058	20	n/a	n/a	7.45e-01	1.441
1088788	ENSG00000091039	77600	OSBPL8	oxysterol binding protein-like 8	114882	12	n/a	n/a	4.22e-01	1.441
1102378	ENSG00000183617	77863	MRPL54	mitochondrial ribosomal protein L54	116541	19	n/a	n/a	7.00e-01	1.441
279875890	ENSG00000233266	0	HMGB1P31	high mobility group box 1 pseudogene 31	0	2	n/a	n/a	6.10e-01	1.441
1089813	ENSG00000104497	40722	SNX16	sorting nexin 16	64089	8	n/a	n/a	7.17e-01	1.441
1098722	ENSG00000166136	4688	NDUFB8	NADH dehydrogenase (ubiquinone) 1 beta subcomplex, 8, 19kDa	4714	10	n/a	n/a	6.72e-01	1.440
279720790	ENSG00000213315	0	CTD-3035D6.1	CTD-3035D6.1	0	14	n/a	n/a	6.01e-01	1.439
1088993	ENSG00000099795	4687	NDUFB7	NADH dehydrogenase (ubiquinone) 1 beta subcomplex, 7, 18kDa	4713	19	n/a	n/a	4.30e-01	1.439
279880390	ENSG00000233654	0	AC093388.3	AC093388.3	0	2	n/a	n/a	5.99e-01	1.439
1101892	ENSG00000181350	122934	C17orf76	chromosome 17 open reading frame 76	388341	17	n/a	n/a	6.32e-01	1.439
1087144	ENSG00000011052	1013020	NME2	non-metastatic cells 2, protein (NM23B) expressed in	654364	17	n/a	n/a	7.31e-01	1.439
1092592	ENSG00000125656	8141	CLPP	ClpP caseinolytic peptidase, ATP-dependent, proteolytic subunit homolog (E. coli)	8192	19	n/a	n/a	6.12e-01	1.439
279902105	ENSG00000235605	0	RP5-827C21.1	RP5-827C21.1	0	1	n/a	n/a	6.09e-01	1.439
1096613	ENSG00000153774	10281	CFDP1	craniofacial development protein 1	10428	16	n/a	n/a	7.41e-01	1.439
1101312	ENSG00000177879	1167	AP3S1	adaptor-related protein complex 3, sigma 1 subunit	1176	5	n/a	n/a	6.08e-01	1.439
1089459	ENSG00000101843	5684	PSMD10	proteasome (prosome, macropain) 26S subunit, non-ATPase, 10	5716	X	n/a	n/a	7.48e-01	1.438
1091537	ENSG00000116885	79239	OSCP1	organic solute carrier partner 1	127700	1	n/a	n/a	7.54e-01	1.438
1092307	ENSG00000123562	9499	MORF4L2	mortality factor 4 like 2	9643	X	n/a	n/a	7.63e-01	1.438
1101108	ENSG00000176853	81316	FAM91A1	family with sequence similarity 91, member A1	157769	8	n/a	n/a	6.20e-01	1.438
1100353	ENSG00000172809	6137	RPL38	ribosomal protein L38	6169	17	n/a	n/a	5.86e-01	1.438
279826704	ENSG00000228887	0	AC022098.2	AC022098.2	0	19	n/a	n/a	6.48e-01	1.437
1088963	ENSG00000099256	36231	PRTFDC1	phosphoribosyl transferase domain containing 1	56952	10	n/a	n/a	6.12e-01	1.437
1091651	ENSG00000117697	25685	NSL1	NSL1, MIND kinetochore complex component, homolog (S. cerevisiae)	25936	1	n/a	n/a	7.27e-01	1.437
1094136	ENSG00000136147	30613	PHF11	PHD finger protein 11	51131	13	n/a	n/a	6.09e-01	1.437
279896495	ENSG00000235065	0	RPL24P2	ribosomal protein L24 pseudogene 2	0	20	n/a	n/a	4.31e-01	1.437
1093146	ENSG00000130255	25622	RPL36	ribosomal protein L36	25873	19	n/a	n/a	6.03e-01	1.436
1096261	ENSG00000150773	78791	PIH1D2	PIH1 domain containing 2	120379	11	n/a	n/a	8.43e-01	1.436
1095737	ENSG00000146151	33802	HMGCLL1	3-hydroxymethyl-3-methylglutaryl-CoA lyase-like 1	54511	6	n/a	n/a	6.91e-01	1.436
1090446	ENSG00000108561	704	C1QBP	complement component 1, q subcomponent binding protein	708	17	n/a	n/a	7.52e-01	1.436
279835673	ENSG00000229704	0	EIF2S2P2	eukaryotic translation initiation factor 2, subunit 2 beta pseudogene 2	0	3	n/a	n/a	7.81e-01	1.435
1101101	ENSG00000176788	10262	BASP1	brain abundant, membrane attached signal protein 1	10409	5	n/a	n/a	6.95e-01	1.435
279879753	ENSG00000233594	0	BTF3P5	basic transcription factor 3 pseudogene 5	0	2	n/a	n/a	6.02e-01	1.435
1102220	ENSG00000182952	10326	HMGN4	high mobility group nucleosomal binding domain 4	10473	6	n/a	n/a	7.18e-01	1.435
1087717	ENSG00000062582	41475	MRPS24	mitochondrial ribosomal protein S24	64951	7	n/a	n/a	7.01e-01	1.435
279909931	ENSG00000236358	0	RP5-827C21.2	RP5-827C21.2	0	1	n/a	n/a	6.01e-01	1.435
1096465	ENSG00000152422	7475	XRCC4	X-ray repair complementing defective repair in Chinese hamster cells 4	7518	5	n/a	n/a	6.55e-01	1.435
1094967	ENSG00000140955	81531	ADAD2	adenosine deaminase domain containing 2	161931	16	n/a	n/a	6.12e-01	1.434
1087873	ENSG00000067167	23226	TRAM1	translocation associated membrane protein 1	23471	8	n/a	n/a	6.37e-01	1.434
1096189	ENSG00000149806	2182	FAU	Finkel-Biskis-Reilly murine sarcoma virus (FBR-MuSV) ubiquitously expressed	2197	11	n/a	n/a	6.03e-01	1.434
280051692	ENSG00000253051	0	SNORA31	Small nucleolar RNA SNORA31	0	13	n/a	n/a	6.02e-01	1.434
1092181	ENSG00000122545	984	SEPT7	septin 7	989	7	n/a	n/a	5.99e-01	1.433
1104679	ENSG00000198673	109581	FAM19A2	family with sequence similarity 19 (chemokine (C-C motif)-like), member A2	338811	12	n/a	n/a	5.90e-01	1.433
279959910	ENSG00000241781	0	AL161626.1	AL161626.1	0	9	n/a	n/a	4.38e-01	1.433
1101421	ENSG00000178531	126390	CTXN1	cortexin 1	404217	19	n/a	n/a	4.36e-01	1.433
1104879	ENSG00000203667	77754	FAM36A	family with sequence similarity 36, member A	116228	1	n/a	n/a	5.91e-01	1.433
279846248	ENSG00000230634	0	RP5-996D20.3	RP5-996D20.3	0	22	n/a	n/a	5.99e-01	1.432
279920799	ENSG00000237325	0	AP000563.2	AP000563.2	0	21	n/a	n/a	7.62e-01	1.432
279707951	ENSG00000207487	9171	SNORD22	small nucleolar RNA, C/D box 22	9304	11	n/a	n/a	6.06e-01	1.432
1087720	ENSG00000062716	57353	VMP1	vacuole membrane protein 1	81671	17	n/a	n/a	7.30e-01	1.432
1105837	ENSG00000213246	6787	SUPT4H1	suppressor of Ty 4 homolog 1 (S. cerevisiae)	6827	17	n/a	n/a	9.63e-01	1.432
1104684	ENSG00000198680	94846	TUSC1	tumor suppressor candidate 1	286319	9	n/a	n/a	7.17e-01	1.432
1095653	ENSG00000145681	1395	HAPLN1	hyaluronan and proteoglycan link protein 1	1404	5	n/a	n/a	7.17e-01	1.432
1095688	ENSG00000145863	2543	GABRA6	gamma-aminobutyric acid (GABA) A receptor, alpha 6	2559	5	n/a	n/a	4.45e-01	1.431
1089927	ENSG00000105143	6475	SLC1A6	solute carrier family 1 (high affinity aspartate/glutamate transporter), member 6	6511	19	n/a	n/a	4.04e-01	1.431
1102700	ENSG00000184924	124224	PTRHD1	peptidyl-tRNA hydrolase domain containing 1	391356	2	n/a	n/a	7.43e-01	1.431
1093950	ENSG00000135253	0	KCP	kielin/chordin-like protein	0	7	n/a	n/a	4.35e-01	1.431
1104430	ENSG00000197903	59423	HIST1H2BK	histone cluster 1, H2bk	85236	6	n/a	n/a	7.29e-01	1.431
279820834	ENSG00000228360	0	RP11-365F18.1	RP11-365F18.1	0	7	n/a	n/a	6.46e-01	1.431
1103106	ENSG00000186480	3613	INSIG1	insulin induced gene 1	3638	7	n/a	n/a	7.65e-01	1.430
279769301	ENSG00000223873	0	AC013733.5	AC013733.5	0	2	n/a	n/a	6.93e-01	1.430
1093626	ENSG00000133110	10484	POSTN	periostin, osteoblast specific factor	10631	13	n/a	n/a	4.08e-01	1.430
1098347	ENSG00000164615	815	CAMLG	calcium modulating ligand	819	5	n/a	n/a	9.96e-01	1.430
1093802	ENSG00000134363	10321	FST	follistatin	10468	5	n/a	n/a	6.14e-01	1.429
279529087	ENSG00000183586	0	HMGN3P1	high mobility group nucleosomal binding domain 3 pseudogene 1	0	1	n/a	n/a	7.18e-01	1.429
279810529	ENSG00000227401	0	RPL37P1	ribosomal protein L37 pseudogene 1	0	20	n/a	n/a	4.29e-01	1.429
1095990	ENSG00000148229	33400	POLE3	polymerase (DNA directed), epsilon 3 (p17 subunit)	54107	9	n/a	n/a	7.56e-01	1.429
279808421	ENSG00000227203	0	SUB1P1	SUB1 homolog (S. cerevisiae) pseudogene 1	0	8	n/a	n/a	7.16e-01	1.429
279860098	ENSG00000231878	0	SNRPFP1	small nuclear ribonucleoprotein polypeptide F pseudogene 1	0	20	n/a	n/a	9.44e-01	1.429
1097959	ENSG00000163444	60210	TMEM183A	transmembrane protein 183A	92703	1	n/a	n/a	8.27e-01	1.428
1109045	ENSG00000242485	34341	MRPL20	mitochondrial ribosomal protein L20	55052	1	n/a	n/a	7.43e-01	1.428
1097605	ENSG00000161921	37223	CXCL16	chemokine (C-X-C motif) ligand 16	58191	17	n/a	n/a	5.92e-01	1.428
1103012	ENSG00000186132	79414	C2orf76	chromosome 2 open reading frame 76	130355	2	n/a	n/a	7.61e-01	1.428
279834912	ENSG00000229635	0	RP4-713B5.2	RP4-713B5.2	0	1	n/a	n/a	4.09e-01	1.428
1103079	ENSG00000186395	3833	KRT10	keratin 10	3858	17	n/a	n/a	6.15e-01	1.427
1087217	ENSG00000014824	10316	SLC30A9	solute carrier family 30 (zinc transporter), member 9	10463	4	n/a	n/a	5.99e-01	1.427
1096311	ENSG00000151292	1445	CSNK1G3	casein kinase 1, gamma 3	1456	5	n/a	n/a	5.99e-01	1.427
1090140	ENSG00000106066	33795	CPVL	carboxypeptidase, vitellogenic-like	54504	7	n/a	n/a	7.17e-01	1.427
279762898	ENSG00000223309	0	U6	U6 spliceosomal RNA	0	X	n/a	n/a	4.18e-01	1.427
1094247	ENSG00000136783	25683	NIPSNAP3A	nipsnap homolog 3A (C. elegans)	25934	9	n/a	n/a	7.59e-01	1.427
1087011	ENSG00000006625	54857	GGCT	gamma-glutamylcyclotransferase	79017	7	n/a	n/a	7.39e-01	1.427
1091144	ENSG00000114021	36233	NIT2	nitrilase family, member 2	56954	3	n/a	n/a	9.36e-01	1.426
1090992	ENSG00000112695	1338	COX7A2	cytochrome c oxidase subunit VIIa polypeptide 2 (liver)	1347	6	n/a	n/a	6.22e-01	1.426
1103596	ENSG00000188613	109898	NANOS1	nanos homolog 1 (Drosophila)	340719	10	n/a	n/a	7.66e-01	1.426
279865728	ENSG00000232388	123148	RP11-379J5.2	RP11-379J5.2	388789	20	n/a	n/a	9.81e-01	1.426
279666842	ENSG00000202172	0	U6	U6 spliceosomal RNA	0	9	n/a	n/a	6.97e-01	1.426
1095938	ENSG00000147677	8598	EIF3H	eukaryotic translation initiation factor 3, subunit H	8667	8	n/a	n/a	7.20e-01	1.425
1105157	ENSG00000204482	7894	LST1	leukocyte specific transcript 1	7940	6	n/a	n/a	7.04e-01	1.425
1104236	ENSG00000197329	36438	PELI1	pellino homolog 1 (Drosophila)	57162	2	n/a	n/a	6.32e-01	1.425
1087607	ENSG00000054803	80041	CBLN4	cerebellin 4 precursor	140689	20	n/a	n/a	4.06e-01	1.425
279942583	ENSG00000239735	0	AC116316.1	AC116316.1	0	4	n/a	n/a	4.40e-01	1.425
1106644	ENSG00000223572	149624	CKMT1A	creatine kinase, mitochondrial 1A	548596	15	n/a	n/a	6.54e-01	1.425
280071651	ENSG00000254505	28818	CHMP4A	Charged multivesicular body protein 4a	29082	14	n/a	n/a	7.18e-01	1.424
280055659	ENSG00000253356	0	RP11-90P5.2	RP11-90P5.2	0	8	n/a	n/a	7.27e-01	1.424
1104135	ENSG00000197006	30590	METTL9	methyltransferase like 9	51108	16	n/a	n/a	6.33e-01	1.424
1103054	ENSG00000186297	2542	GABRA5	gamma-aminobutyric acid (GABA) A receptor, alpha 5	2558	15	n/a	n/a	7.06e-01	1.424
279484508	ENSG00000177855	0	AC074182.1	AC074182.1	0	2	n/a	n/a	4.11e-01	1.424
1103627	ENSG00000188725	152670	C5orf43	chromosome 5 open reading frame 43	643155	5	n/a	n/a	6.95e-01	1.424
1091084	ENSG00000113460	34588	BRIX1	BRX1, biogenesis of ribosomes, homolog (S. cerevisiae)	55299	5	n/a	n/a	7.31e-01	1.424
1103144	ENSG00000186660	56600	ZFP91	zinc finger protein 91 homolog (mouse)	80829	11	n/a	n/a	6.01e-01	1.424
1099524	ENSG00000169255	8636	B3GALNT1	beta-1,3-N-acetylgalactosaminyltransferase 1 (globoside blood group)	8706	3	n/a	n/a	5.99e-01	1.423
279399998	ENSG00000169253	0	RP11-220D10.1	RP11-220D10.1	0	9	n/a	n/a	5.92e-01	1.423
1090876	ENSG00000111906	30503	HDDC2	HD domain containing 2	51020	6	n/a	n/a	6.45e-01	1.423
1091665	ENSG00000117906	5923	RCN2	reticulocalbin 2, EF-hand calcium binding domain	5955	15	n/a	n/a	7.60e-01	1.423
1095395	ENSG00000143786	80765	CNIH3	cornichon homolog 3 (Drosophila)	149111	1	n/a	n/a	4.15e-01	1.423
1103292	ENSG00000187325	31096	TAF9B	TAF9B RNA polymerase II, TATA box binding protein (TBP)-associated factor, 31kDa	51616	X	n/a	n/a	6.55e-01	1.422
1091720	ENSG00000118507	9325	AKAP7	A kinase (PRKA) anchor protein 7	9465	6	n/a	n/a	7.17e-01	1.422
279938997	ENSG00000239317	0	RP11-449H3.2	RP11-449H3.2	0	5	n/a	n/a	4.37e-01	1.422
1095244	ENSG00000143110	79276	C1orf162	chromosome 1 open reading frame 162	128346	1	n/a	n/a	5.87e-01	1.422
279709729	ENSG00000207815	1013142	MIR563	microRNA 563	693148	3	n/a	n/a	5.74e-01	1.422
1091629	ENSG00000117569	37188	PTBP2	polypyrimidine tract binding protein 2	58155	1	n/a	n/a	6.55e-01	1.421
279966259	ENSG00000242445	0	RPL7AP11	ribosomal protein L7a pseudogene 11	0	3	n/a	n/a	6.54e-01	1.421
1104514	ENSG00000198121	1889	LPAR1	lysophosphatidic acid receptor 1	1902	9	n/a	n/a	4.16e-01	1.421
1103560	ENSG00000188467	94036	SLC24A5	solute carrier family 24, member 5	283652	15	n/a	n/a	6.21e-01	1.421
279660101	ENSG00000200185	1013080	SNORD1C	small nucleolar RNA, C/D box 1C	677850	17	n/a	n/a	5.74e-01	1.421
1106504	ENSG00000221823	5502	PPP3R1	protein phosphatase 3, regulatory subunit B, alpha	5534	2	n/a	n/a	6.00e-01	1.421
279828817	ENSG00000229083	0	PSMA6P2	proteasome (prosome, macropain) subunit, alpha type, 6 pseudogene 2	0	X	n/a	n/a	4.33e-01	1.421
1089836	ENSG00000104723	7944	TUSC3	tumor suppressor candidate 3	7991	8	n/a	n/a	6.43e-01	1.421
1091459	ENSG00000116288	11151	PARK7	parkinson protein 7	11315	1	n/a	n/a	9.27e-01	1.420
1107703	ENSG00000230551	0	CTB-89H12.4	CTB-89H12.4	0	5	n/a	n/a	6.30e-01	1.420
279724872	ENSG00000213790	0	RP1-257I20.13	RP1-257I20.13	0	22	n/a	n/a	7.12e-01	1.420
279866757	ENSG00000232482	0	RP4-654C18.1	RP4-654C18.1	0	1	n/a	n/a	6.36e-01	1.420
1102764	ENSG00000185129	5781	PURA	purine-rich element binding protein A	5813	5	n/a	n/a	6.12e-01	1.420
279865740	ENSG00000232389	0	RP11-134K13.2	RP11-134K13.2	0	6	n/a	n/a	7.03e-01	1.420
1090355	ENSG00000107874	54844	CUEDC2	CUE domain containing 2	79004	10	n/a	n/a	6.19e-01	1.419
1090942	ENSG00000112308	57370	C6orf62	chromosome 6 open reading frame 62	81688	6	n/a	n/a	6.07e-01	1.419
279817873	ENSG00000228106	0	RP11-452F19.3	RP11-452F19.3	0	1	n/a	n/a	6.09e-01	1.419
279984959	ENSG00000244398	0	RP11-466H18.1	RP11-466H18.1	0	11	n/a	n/a	6.55e-01	1.419
1105024	ENSG00000204140	109816	C6orf127	chromosome 6 open reading frame 127	340204	6	n/a	n/a	7.14e-01	1.419
1089948	ENSG00000105246	10003	EBI3	Epstein-Barr virus induced 3	10148	19	n/a	n/a	6.22e-01	1.419
279666884	ENSG00000202181	0	U4	U4 spliceosomal RNA	0	3	n/a	n/a	6.45e-01	1.419
1088666	ENSG00000088832	2264	FKBP1A	FK506 binding protein 1A, 12kDa	2280	20	n/a	n/a	9.18e-01	1.419
279705368	ENSG00000207047	0	SNORD51	small nucleolar RNA, C/D box 51	0	2	n/a	n/a	5.74e-01	1.419
1089761	ENSG00000104131	8600	EIF3J	eukaryotic translation initiation factor 3, subunit J	8669	15	n/a	n/a	6.26e-01	1.419
279981205	ENSG00000244020	0	MT1P2	MT1P2	0	1	n/a	n/a	4.30e-01	1.418
1087437	ENSG00000040341	26812	STAU2	staufen, RNA binding protein, homolog 2 (Drosophila)	27067	8	n/a	n/a	7.12e-01	1.418
1093604	ENSG00000132975	2818	GPR12	G protein-coupled receptor 12	2835	13	n/a	n/a	6.20e-01	1.418
279883765	ENSG00000233954	0	RP11-169K16.7	RP11-169K16.7	0	1	n/a	n/a	7.62e-01	1.418
279825851	ENSG00000228802	0	AC073641.2	AC073641.2	0	2	n/a	n/a	4.18e-01	1.417
279856641	ENSG00000231581	0	RP5-997D24.5	RP5-997D24.5	0	1	n/a	n/a	6.33e-01	1.417
1096304	ENSG00000151229	76986	SLC2A13	solute carrier family 2 (facilitated glucose transporter), member 13	114134	12	n/a	n/a	4.32e-01	1.417
1097796	ENSG00000162840	0	MT1P2	metallothionein 1 pseudogene 2	0	4	n/a	n/a	4.38e-01	1.417
1090785	ENSG00000111348	394	ARHGDIB	Rho GDP dissociation inhibitor (GDI) beta	397	12	n/a	n/a	4.04e-01	1.417
279751091	ENSG00000220842	0	RP11-572P18.1	RP11-572P18.1	0	10	n/a	n/a	4.36e-01	1.417
279467908	ENSG00000175701	0	LINC00116	long intergenic non-protein coding RNA 116	0	2	n/a	n/a	4.20e-01	1.416
1089768	ENSG00000104177	30291	MYEF2	myelin expression factor 2	50804	15	n/a	n/a	6.12e-01	1.416
1090209	ENSG00000106537	26820	TSPAN13	tetraspanin 13	27075	7	n/a	n/a	7.10e-01	1.416
1087381	ENSG00000034510	9044	TMSB10	thymosin beta 10	9168	2	n/a	n/a	7.64e-01	1.416
279749407	ENSG00000219529	0	AP000580.1	AP000580.1	0	11	n/a	n/a	7.13e-01	1.416
1100473	ENSG00000173418	30608	NAA20	N(alpha)-acetyltransferase 20, NatB catalytic subunit	51126	20	n/a	n/a	8.69e-01	1.416
1090035	ENSG00000105619	29579	TFPT	TCF3 (E2A) fusion partner (in childhood Leukemia)	29844	19	n/a	n/a	6.03e-01	1.416
1095770	ENSG00000146409	78155	C6orf192	chromosome 6 open reading frame 192	116843	6	n/a	n/a	6.20e-01	1.416
1091614	ENSG00000117477	37092	C1orf114	chromosome 1 open reading frame 114	57821	1	n/a	n/a	7.23e-01	1.415
1105863	ENSG00000213462	2071	ERV3-1	endogenous retrovirus group 3, member 1	2086	7	n/a	n/a	6.50e-01	1.415
1104531	ENSG00000198168	90807	SVIP	small VCP/p97-interacting protein	258010	11	n/a	n/a	6.94e-01	1.414
1092541	ENSG00000125352	7693	RNF113A	ring finger protein 113A	7737	X	n/a	n/a	7.31e-01	1.414
279763306	ENSG00000223380	0	SEC22B	SEC22 vesicle trafficking protein homolog B (S. cerevisiae) (gene/pseudogene)	0	1	n/a	n/a	6.37e-01	1.414
1090219	ENSG00000106591	41507	MRPL32	mitochondrial ribosomal protein L32	64983	7	n/a	n/a	9.99e-01	1.414
1105005	ENSG00000204071	81435	TCEAL6	transcription elongation factor A (SII)-like 6	158931	X	n/a	n/a	7.38e-01	1.414
1087647	ENSG00000057608	2649	GDI2	GDP dissociation inhibitor 2	2665	10	n/a	n/a	7.14e-01	1.414
1104174	ENSG00000197121	55857	PGAP1	post-GPI attachment to proteins 1	80055	2	n/a	n/a	4.25e-01	1.414
1101716	ENSG00000180329	79027	CCDC43	coiled-coil domain containing 43	124808	17	n/a	n/a	6.40e-01	1.414
1103508	ENSG00000188243	81936	COMMD6	COMM domain containing 6	170622	13	n/a	n/a	6.11e-01	1.414
1087385	ENSG00000034713	11180	GABARAPL2	GABA(A) receptor-associated protein-like 2	11345	16	n/a	n/a	7.51e-01	1.414
1109051	ENSG00000242616	2773	GNG10	guanine nucleotide binding protein (G protein), gamma 10	2790	9	n/a	n/a	6.41e-01	1.414
280072660	ENSG00000254571	0	RP11-60I3.4	RP11-60I3.4	0	9	n/a	n/a	4.12e-01	1.413
1097841	ENSG00000163001	76627	CCDC104	coiled-coil domain containing 104	112942	2	n/a	n/a	6.01e-01	1.413
279977250	ENSG00000243648	0	RP11-215P8.1	RP11-215P8.1	0	5	n/a	n/a	6.91e-01	1.413
1089515	ENSG00000102109	27089	PCSK1N	proprotein convertase subtilisin/kexin type 1 inhibitor	27344	X	n/a	n/a	4.20e-01	1.413
1092523	ENSG00000125148	4476	MT2A	metallothionein 2A	4502	16	n/a	n/a	5.91e-01	1.413
279949065	ENSG00000240497	0	RP11-185E8.1	RP11-185E8.1	0	3	n/a	n/a	6.12e-01	1.413
279823283	ENSG00000228589	0	RP5-1053E7.1	RP5-1053E7.1	0	1	n/a	n/a	6.45e-01	1.413
1096394	ENSG00000151846	5010	PABPC3	poly(A) binding protein, cytoplasmic 3	5042	13	n/a	n/a	7.57e-01	1.413
1094620	ENSG00000138646	30673	HERC5	hect domain and RLD 5	51191	4	n/a	n/a	4.11e-01	1.413
1090859	ENSG00000111832	30870	RWDD1	RWD domain containing 1	51389	6	n/a	n/a	6.42e-01	1.412
1088399	ENSG00000081087	28698	OSTM1	osteopetrosis associated transmembrane protein 1	28962	6	n/a	n/a	7.17e-01	1.412
1105923	ENSG00000213867	0	RP11-829H16.2	RP11-829H16.2	0	14	n/a	n/a	4.09e-01	1.412
1096783	ENSG00000155099	34818	TMEM55A	transmembrane protein 55A	55529	8	n/a	n/a	6.42e-01	1.412
1089292	ENSG00000100931	0	CHMP4A	charged multivesicular body protein 4A	0	14	n/a	n/a	6.96e-01	1.412
1103743	ENSG00000189159	30637	HN1	hematological and neurological expressed 1	51155	17	n/a	n/a	6.38e-01	1.411
279789489	ENSG00000225580	0	RP1-159M24.1	RP1-159M24.1	0	6	n/a	n/a	6.27e-01	1.411
1088246	ENSG00000077152	28825	UBE2T	ubiquitin-conjugating enzyme E2T (putative)	29089	1	n/a	n/a	9.86e-01	1.411
280054058	ENSG00000253250	1000960	RP11-122A3.2	RP11-122A3.2	100127983	8	n/a	n/a	4.41e-01	1.411
279666387	ENSG00000202025	0	U6	U6 spliceosomal RNA	0	1	n/a	n/a	4.32e-01	1.411
1096620	ENSG00000153814	85809	JAZF1	JAZF zinc finger 1	221895	7	n/a	n/a	6.13e-01	1.411
279786345	ENSG00000225308	0	ASS1P11	argininosuccinate synthetase 1 pseudogene 11	0	7	n/a	n/a	5.88e-01	1.411
1096443	ENSG00000152240	77651	HAUS1	HAUS augmin-like complex, subunit 1	115106	18	n/a	n/a	7.64e-01	1.411
280050719	ENSG00000252912	0	5S_rRNA	5S ribosomal RNA	0	17	n/a	n/a	6.38e-01	1.411
280124934	ENSG00000258981	0	COX5AP2	cytochrome c oxidase subunit Va pseudogene 2	0	14	n/a	n/a	5.96e-01	1.410
279780654	ENSG00000224805	157129884	RP1-18D14.4	RP1-18D14.4	100874253	1	n/a	n/a	6.13e-01	1.410
279708658	ENSG00000207625	0	MIR128-2	microRNA 128-2	0	3	n/a	n/a	6.02e-01	1.410
280130889	ENSG00000259318	0	RP11-454L9.2	RP11-454L9.2	0	14	n/a	n/a	6.47e-01	1.409
279752233	ENSG00000221154	0	AC104236.1	AC104236.1	0	15	n/a	n/a	6.31e-01	1.409
1096299	ENSG00000151151	90107	IPMK	inositol polyphosphate multikinase	253430	10	n/a	n/a	5.99e-01	1.409
1095606	ENSG00000145284	55768	SCD5	stearoyl-CoA desaturase 5	79966	4	n/a	n/a	7.27e-01	1.409
1098968	ENSG00000167081	5058	PBX3	pre-B-cell leukemia homeobox 3	5090	9	n/a	n/a	5.97e-01	1.409
279736567	ENSG00000215043	0	GLULP6	glutamate-ammonia ligase (glutamine synthetase) pseudogene 6	0	2	n/a	n/a	4.20e-01	1.408
1103075	ENSG00000186369	0	RP11-355I22.3	RP11-355I22.3	0	14	n/a	n/a	4.35e-01	1.408
1105397	ENSG00000205155	35139	PSENEN	presenilin enhancer 2 homolog (C. elegans)	55851	19	n/a	n/a	5.96e-01	1.408
1105392	ENSG00000205138	150924	SDHAF1	succinate dehydrogenase complex assembly factor 1	644096	19	n/a	n/a	6.45e-01	1.408
1090547	ENSG00000109220	26259	CHIC2	cysteine-rich hydrophobic domain 2	26511	4	n/a	n/a	8.96e-01	1.408
1090659	ENSG00000110315	30346	RNF141	ring finger protein 141	50862	11	n/a	n/a	5.95e-01	1.408
1093335	ENSG00000131263	30614	RLIM	ring finger protein, LIM domain interacting	51132	X	n/a	n/a	5.90e-01	1.408
1099329	ENSG00000168461	10873	RAB31	RAB31, member RAS oncogene family	11031	18	n/a	n/a	5.96e-01	1.408
1100602	ENSG00000174106	23346	LEMD3	LEM domain containing 3	23592	12	n/a	n/a	6.03e-01	1.408
1094447	ENSG00000137770	30976	CTDSPL2	CTD (carboxy-terminal domain, RNA polymerase II, polypeptide A) small phosphatase like 2	51496	15	n/a	n/a	6.44e-01	1.408
1092930	ENSG00000128422	3847	KRT17	keratin 17	3872	17	n/a	n/a	4.38e-01	1.407
1091636	ENSG00000117598	81596	LPPR5	Lipid phosphate phosphatase-related protein type 5	163404	1	n/a	n/a	6.19e-01	1.407
1101723	ENSG00000180354	85835	C7orf41	chromosome 7 open reading frame 41	222166	7	n/a	n/a	4.39e-01	1.407
1104193	ENSG00000197170	5686	PSMD12	proteasome (prosome, macropain) 26S subunit, non-ATPase, 12	5718	17	n/a	n/a	7.01e-01	1.406
1087677	ENSG00000059758	5096	CDK17	cyclin-dependent kinase 17	5128	12	n/a	n/a	5.87e-01	1.406
1087981	ENSG00000070367	10493	EXOC5	exocyst complex component 5	10640	14	n/a	n/a	5.97e-01	1.406
279835471	ENSG00000229692	0	SOS1-IT1	SOS1 intronic transcript 1 (non-protein coding)	0	2	n/a	n/a	6.24e-01	1.406
1100831	ENSG00000175324	27002	LSM1	LSM1 homolog, U6 small nuclear RNA associated (S. cerevisiae)	27257	8	n/a	n/a	9.00e-01	1.406
1104577	ENSG00000198331	85573	HYLS1	hydrolethalus syndrome 1	219844	11	n/a	n/a	8.66e-01	1.406
1088437	ENSG00000082212	4175	ME2	malic enzyme 2, NAD(+)-dependent, mitochondrial	4200	18	n/a	n/a	7.40e-01	1.406
1095674	ENSG00000145781	30878	COMMD10	COMM domain containing 10	51397	5	n/a	n/a	6.36e-01	1.406
279975760	ENSG00000243504	0	KB-1589B1.1	KB-1589B1.1	0	8	n/a	n/a	4.20e-01	1.405
279410492	ENSG00000170233	0	NLRP1	NLRP1	0	17	n/a	n/a	6.41e-01	1.405
279940244	ENSG00000239467	157121233	AC007405.6	AC007405.6	100505695	2	n/a	n/a	7.33e-01	1.405
1089828	ENSG00000104671	10524	DCTN6	dynactin 6	10671	8	n/a	n/a	7.06e-01	1.405
1095035	ENSG00000141433	113	ADCYAP1	adenylate cyclase activating polypeptide 1 (pituitary)	116	18	n/a	n/a	4.16e-01	1.405
1094962	ENSG00000140941	57313	MAP1LC3B	microtubule-associated protein 1 light chain 3 beta	81631	16	n/a	n/a	7.01e-01	1.405
1094586	ENSG00000138433	9400	CIR1	corepressor interacting with RBPJ, 1	9541	2	n/a	n/a	6.21e-01	1.405
1089912	ENSG00000105048	7095	TNNT1	troponin T type 1 (skeletal, slow)	7138	19	n/a	n/a	5.92e-01	1.405
279806660	ENSG00000227053	0	RP11-395B7.4	RP11-395B7.4	0	7	n/a	n/a	5.96e-01	1.404
279951963	ENSG00000240848	0	RP1-211D12.3	RP1-211D12.3	0	20	n/a	n/a	6.31e-01	1.404
1093919	ENSG00000135077	59058	HAVCR2	hepatitis A virus cellular receptor 2	84868	5	n/a	n/a	7.43e-01	1.404
1096653	ENSG00000154059	34653	IMPACT	Impact homolog (mouse)	55364	18	n/a	n/a	6.11e-01	1.404
1091321	ENSG00000115415	6732	STAT1	signal transducer and activator of transcription 1, 91kDa	6772	2	n/a	n/a	4.26e-01	1.404
280110539	ENSG00000257954	0	RP11-161H23.10	RP11-161H23.10	0	12	n/a	n/a	7.51e-01	1.404
1105876	ENSG00000213585	7373	VDAC1	voltage-dependent anion channel 1	7416	5	n/a	n/a	7.63e-01	1.404
1109099	ENSG00000243678	4800	NME1-NME2	NME1-NME2 readthrough	4831	17	n/a	n/a	7.28e-01	1.404
1103619	ENSG00000188690	7347	UROS	uroporphyrinogen III synthase	7390	10	n/a	n/a	6.61e-01	1.403
1089289	ENSG00000100916	58522	BRMS1L	breast cancer metastasis-suppressor 1-like	84312	14	n/a	n/a	6.05e-01	1.403
1091224	ENSG00000114784	10143	EIF1B	eukaryotic translation initiation factor 1B	10289	3	n/a	n/a	7.56e-01	1.403
1088322	ENSG00000079101	26843	CLUL1	clusterin-like 1 (retinal)	27098	18	n/a	n/a	6.32e-01	1.403
1100803	ENSG00000175193	34775	PARL	presenilin associated, rhomboid-like	55486	3	n/a	n/a	7.09e-01	1.403
279749168	ENSG00000219451	85877	AC005251.3	AC005251.3	222901	7	n/a	n/a	7.27e-01	1.403
280089505	ENSG00000255723	0	RP11-529H2.2	RP11-529H2.2	0	4	n/a	n/a	6.30e-01	1.403
1095879	ENSG00000147274	27061	RBMX	RNA binding motif protein, X-linked	27316	X	n/a	n/a	7.04e-01	1.403
279660780	ENSG00000200372	0	RNU5E-8P	RNA, U5E small nuclear 8, pseudogene	0	3	n/a	n/a	6.80e-01	1.403
1093753	ENSG00000134153	36130	C15orf24	chromosome 15 open reading frame 24	56851	15	n/a	n/a	7.30e-01	1.403
1089260	ENSG00000100744	31007	C14orf129	chromosome 14 open reading frame 129	51527	14	n/a	n/a	6.02e-01	1.402
1096228	ENSG00000150456	85713	N6AMT2	N-6 adenine-specific DNA methyltransferase 2 (putative)	221143	13	n/a	n/a	7.39e-01	1.402
1095787	ENSG00000146540	58520	C7orf50	chromosome 7 open reading frame 50	84310	7	n/a	n/a	6.19e-01	1.402
1100242	ENSG00000172339	83505	ALG14	asparagine-linked glycosylation 14 homolog (S. cerevisiae)	199857	1	n/a	n/a	7.41e-01	1.402
280096058	ENSG00000256466	0	AP003026.1	AP003026.1	0	11	n/a	n/a	7.07e-01	1.402
1089785	ENSG00000104325	1654	DECR1	2,4-dienoyl CoA reductase 1, mitochondrial	1666	8	n/a	n/a	6.01e-01	1.402
279651055	ENSG00000198833	30946	UBE2J1	ubiquitin-conjugating enzyme E2, J1, U	51465	6	n/a	n/a	6.38e-01	1.402
1089787	ENSG00000104331	34217	IMPAD1	inositol monophosphatase domain containing 1	54928	8	n/a	n/a	5.99e-01	1.402
1104453	ENSG00000197958	6104	RPL12	ribosomal protein L12	6136	9	n/a	n/a	6.29e-01	1.402
279866672	ENSG00000232472	0	EEF1B2P3	eukaryotic translation elongation factor 1 beta 2 pseudogene 3	0	X	n/a	n/a	6.03e-01	1.402
279946290	ENSG00000240211	0	RP11-758P17.3	RP11-758P17.3	0	7	n/a	n/a	4.27e-01	1.401
280015490	ENSG00000249619	0	HMGN1P13	high mobility group nucleosome binding domain 1 pseudogene 13	0	5	n/a	n/a	5.74e-01	1.401
1102746	ENSG00000185068	126747	GTF2H5	general transcription factor IIH, polypeptide 5	404672	6	n/a	n/a	7.30e-01	1.401
1093806	ENSG00000134375	10293	TIMM17A	translocase of inner mitochondrial membrane 17 homolog A (yeast)	10440	1	n/a	n/a	6.77e-01	1.401
1095287	ENSG00000143314	55393	MRPL24	mitochondrial ribosomal protein L24	79590	1	n/a	n/a	7.29e-01	1.401
1097067	ENSG00000157613	59994	CREB3L1	cAMP responsive element binding protein 3-like 1	90993	11	n/a	n/a	4.10e-01	1.401
1094973	ENSG00000140988	6154	RPS2	ribosomal protein S2	6187	16	n/a	n/a	6.19e-01	1.401
279894484	ENSG00000234890	0	AC008070.1	AC008070.1	0	2	n/a	n/a	6.91e-01	1.401
279753045	ENSG00000221299	0	Z83826.1	Z83826.1	0	X	n/a	n/a	4.10e-01	1.401
279882781	ENSG00000233868	0	AC009302.2	AC009302.2	0	2	n/a	n/a	6.01e-01	1.400
1096889	ENSG00000156136	1621	DCK	deoxycytidine kinase	1633	4	n/a	n/a	5.95e-01	1.400
1088197	ENSG00000075785	7833	RAB7A	RAB7A, member RAS oncogene family	7879	3	n/a	n/a	6.45e-01	1.400
1103257	ENSG00000187145	33751	MRPS21	mitochondrial ribosomal protein S21	54460	1	n/a	n/a	7.60e-01	1.400
1091802	ENSG00000119414	5505	PPP6C	protein phosphatase 6, catalytic subunit	5537	9	n/a	n/a	6.04e-01	1.400
1092591	ENSG00000125652	58476	ALKBH7	alkB, alkylation repair homolog 7 (E. coli)	84266	19	n/a	n/a	6.01e-01	1.400
1090758	ENSG00000111237	31179	VPS29	vacuolar protein sorting 29 homolog (S. cerevisiae)	51699	12	n/a	n/a	6.44e-01	1.400
279774686	ENSG00000224291	0	AC012671.2	AC012671.2	0	2	n/a	n/a	7.53e-01	1.400
280114224	ENSG00000258359	0	PCNPP	PCNPP	0	12	n/a	n/a	7.23e-01	1.400
1096124	ENSG00000149313	37956	AASDHPPT	aminoadipate-semialdehyde dehydrogenase-phosphopantetheinyl transferase	60496	11	n/a	n/a	6.01e-01	1.399
279726836	ENSG00000214009	0	RP4-774G10.1	RP4-774G10.1	0	X	n/a	n/a	7.26e-01	1.399
1097066	ENSG00000157601	4573	MX1	myxovirus (influenza virus) resistance 1, interferon-inducible protein p78 (mouse)	4599	21	n/a	n/a	4.39e-01	1.399
279911617	ENSG00000236498	0	AC107081.5	AC107081.5	0	2	n/a	n/a	5.95e-01	1.399
279750574	ENSG00000220472	0	RP11-69L16.5	RP11-69L16.5	0	6	n/a	n/a	5.96e-01	1.399
280112630	ENSG00000258178	0	RP11-18J9.3	RP11-18J9.3	0	12	n/a	n/a	6.01e-01	1.399
1092119	ENSG00000121931	35080	LRIF1	ligand dependent nuclear receptor interacting factor 1	55791	1	n/a	n/a	7.03e-01	1.399
1093014	ENSG00000129128	38019	SPCS3	signal peptidase complex subunit 3 homolog (S. cerevisiae)	60559	4	n/a	n/a	5.96e-01	1.399
1086929	ENSG00000004897	991	CDC27	cell division cycle 27 homolog (S. cerevisiae)	996	17	n/a	n/a	5.97e-01	1.399
1096799	ENSG00000155304	6742	HSPA13	heat shock protein 70kDa family, member 13	6782	21	n/a	n/a	4.09e-01	1.399
1096315	ENSG00000151327	94030	FAM177A1	family with sequence similarity 177, member A1	283635	14	n/a	n/a	6.46e-01	1.398
1096023	ENSG00000148444	23167	COMMD3	COMM domain containing 3	23412	10	n/a	n/a	6.98e-01	1.398
1090443	ENSG00000108556	1137	CHRNE	cholinergic receptor, nicotinic, epsilon	1145	17	n/a	n/a	6.00e-01	1.398
279822489	ENSG00000228507	0	MRPS29P2	mitochondrial ribosomal protein S29 pseudogene 2	0	2	n/a	n/a	1.10e+00	1.398
1087444	ENSG00000041353	5842	RAB27B	RAB27B, member RAS oncogene family	5874	18	n/a	n/a	4.35e-01	1.398
1106969	ENSG00000225663	110380	FAM195B	family with sequence similarity 195, member B	348262	17	n/a	n/a	4.13e-01	1.398
1095423	ENSG00000143942	142303	CHAC2	ChaC, cation transport regulator homolog 2 (E. coli)	494143	2	n/a	n/a	7.16e-01	1.398
1095467	ENSG00000144228	109721	SPOPL	speckle-type POZ protein-like	339745	2	n/a	n/a	6.44e-01	1.397
1090834	ENSG00000111711	30509	GOLT1B	golgi transport 1B	51026	12	n/a	n/a	5.96e-01	1.397
1094206	ENSG00000136522	36407	MRPL47	mitochondrial ribosomal protein L47	57129	3	n/a	n/a	5.97e-01	1.397
280130982	ENSG00000259327	0	CTD-2184D3.6	CTD-2184D3.6	0	15	n/a	n/a	4.04e-01	1.397
1104731	ENSG00000198780	25798	FAM169A	family with sequence similarity 169, member A	26049	5	n/a	n/a	5.92e-01	1.396
1096381	ENSG00000151746	633	BICD1	bicaudal D homolog 1 (Drosophila)	636	12	n/a	n/a	6.02e-01	1.396
1094298	ENSG00000136938	10394	ANP32B	acidic (leucine-rich) nuclear phosphoprotein 32 family, member B	10541	9	n/a	n/a	4.04e-01	1.396
279746340	ENSG00000217416	0	ISCA1P1	iron-sulfur cluster assembly 1 homolog (S. cerevisiae) pseudogene 1	0	5	n/a	n/a	5.97e-01	1.396
1090403	ENSG00000108298	6111	RPL19	ribosomal protein L19	6143	17	n/a	n/a	6.12e-01	1.396
1092006	ENSG00000120837	4770	NFYB	nuclear transcription factor Y, beta	4801	12	n/a	n/a	6.32e-01	1.395
279884778	ENSG00000234044	0	AC108059.1	AC108059.1	0	2	n/a	n/a	4.17e-01	1.395
1096519	ENSG00000152795	9843	HNRPDL	heterogeneous nuclear ribonucleoprotein D-like	9987	4	n/a	n/a	7.01e-01	1.395
1089270	ENSG00000100814	37091	CCNB1IP1	cyclin B1 interacting protein 1, E3 ubiquitin protein ligase	57820	14	n/a	n/a	6.12e-01	1.395
1091073	ENSG00000113369	36834	ARRDC3	arrestin domain containing 3	57561	5	n/a	n/a	6.04e-01	1.395
1096167	ENSG00000149600	80835	COMMD7	COMM domain containing 7	149951	20	n/a	n/a	6.10e-01	1.395
1090267	ENSG00000106993	34953	CDC37L1	cell division cycle 37 homolog (S. cerevisiae)-like 1	55664	9	n/a	n/a	6.37e-01	1.395
1091574	ENSG00000117152	5967	RGS4	regulator of G-protein signaling 4	5999	1	n/a	n/a	6.98e-01	1.395
1089363	ENSG00000101247	54972	C20orf7	chromosome 20 open reading frame 7	79133	20	n/a	n/a	7.22e-01	1.395
1108439	ENSG00000235297	0	RP11-504H5.1	RP11-504H5.1	0	18	n/a	n/a	5.95e-01	1.395
1105698	ENSG00000211455	22767	STK38L	serine/threonine kinase 38 like	23012	12	n/a	n/a	5.99e-01	1.395
1092195	ENSG00000122643	30732	NT5C3	5'-nucleotidase, cytosolic III	51251	7	n/a	n/a	6.37e-01	1.394
279657259	ENSG00000199325	0	U4	U4 spliceosomal RNA	0	11	n/a	n/a	6.10e-01	1.394
1096380	ENSG00000151743	83408	AMN1	antagonist of mitotic exit network 1 homolog (S. cerevisiae)	196394	12	n/a	n/a	7.21e-01	1.394
280118657	ENSG00000258622	0	RP11-90P16.2	RP11-90P16.2	0	14	n/a	n/a	5.73e-01	1.394
1098600	ENSG00000165646	6535	SLC18A2	solute carrier family 18 (vesicular monoamine), member 2	6571	10	n/a	n/a	5.98e-01	1.394
1092938	ENSG00000128524	9163	ATP6V1F	ATPase, H+ transporting, lysosomal 14kDa, V1 subunit F	9296	7	n/a	n/a	6.11e-01	1.394
279817250	ENSG00000228041	0	RP4-581F12.1	RP4-581F12.1	0	X	n/a	n/a	8.53e-01	1.393
280007071	ENSG00000248873	0	CTD-2265D6.1	CTD-2265D6.1	0	5	n/a	n/a	6.00e-01	1.393
279827986	ENSG00000229000	0	SEPT7P8	septin 7 pseudogene 8	0	19	n/a	n/a	4.10e-01	1.393
280044993	ENSG00000252080	0	U7	U7 small nuclear RNA	0	16	n/a	n/a	5.73e-01	1.393
1094381	ENSG00000137414	30920	FAM8A1	family with sequence similarity 8, member A1	51439	6	n/a	n/a	5.99e-01	1.393
1103261	ENSG00000187164	36971	KIAA1598	KIAA1598	57698	10	n/a	n/a	4.20e-01	1.393
1093697	ENSG00000133739	59600	LRRCC1	leucine rich repeat and coiled-coil domain containing 1	85444	8	n/a	n/a	5.93e-01	1.393
1094625	ENSG00000138663	30620	COPS4	COP9 constitutive photomorphogenic homolog subunit 4 (Arabidopsis)	51138	4	n/a	n/a	6.32e-01	1.393
279978964	ENSG00000243775	83694	OSTCP1	oligosaccharyltransferase complex subunit pseudogene 1	202459	6	n/a	n/a	7.29e-01	1.392
1087510	ENSG00000048392	29974	RRM2B	ribonucleotide reductase M2 B (TP53 inducible)	50484	8	n/a	n/a	5.96e-01	1.392
279774486	ENSG00000224272	0	AC114730.3	AC114730.3	0	2	n/a	n/a	4.04e-01	1.392
1103295	ENSG00000187398	109547	LUZP2	leucine zipper protein 2	338645	11	n/a	n/a	4.08e-01	1.392
279707097	ENSG00000207336	0	U6	U6 spliceosomal RNA	0	5	n/a	n/a	5.73e-01	1.392
1089939	ENSG00000105205	1169	CLC	Charcot-Leyden crystal protein	1178	19	n/a	n/a	7.17e-01	1.392
280073753	ENSG00000254644	0	RP11-5A11.2	RP11-5A11.2	0	8	n/a	n/a	6.97e-01	1.392
1108094	ENSG00000232956	94737	C7orf40	chromosome 7 open reading frame 40	285958	7	n/a	n/a	5.96e-01	1.392
1092302	ENSG00000123505	259	AMD1	adenosylmethionine decarboxylase 1	262	6	n/a	n/a	5.99e-01	1.392
1103270	ENSG00000187189	23025	TSPYL4	TSPY-like 4	23270	6	n/a	n/a	6.04e-01	1.392
279920751	ENSG00000237321	0	RP11-374A22.1	RP11-374A22.1	0	6	n/a	n/a	6.31e-01	1.392
1088745	ENSG00000090263	31130	MRPS33	mitochondrial ribosomal protein S33	51650	7	n/a	n/a	6.01e-01	1.391
280076751	ENSG00000254847	0	RP11-51B23.3	RP11-51B23.3	0	11	n/a	n/a	5.99e-01	1.391
1108928	ENSG00000240065	5666	PSMB9	proteasome (prosome, macropain) subunit, beta type, 9 (large multifunctional peptidase 2)	5698	6	n/a	n/a	6.12e-01	1.391
280082353	ENSG00000255173	0	AP003068.12	AP003068.12	0	11	n/a	n/a	4.37e-01	1.391
280051818	ENSG00000253069	0	AC021205.1	AC021205.1	0	4	n/a	n/a	6.10e-01	1.391
279739956	ENSG00000215414	0	PSMA6P1	proteasome (prosome, macropain) subunit, alpha type, 6 pseudogene 1	0	Y	n/a	n/a	6.51e-01	1.391
1095278	ENSG00000143248	8424	RGS5	regulator of G-protein signaling 5	8490	1	n/a	n/a	4.29e-01	1.391
279975687	ENSG00000243498	0	UBA52P5	ubiquitin A-52 residue ribosomal protein fusion product 1 pseudogene 5	0	8	n/a	n/a	5.89e-01	1.391
1093810	ENSG00000134419	6177	RPS15A	ribosomal protein S15a	6210	16	n/a	n/a	5.99e-01	1.391
279810147	ENSG00000227361	0	AC108039.2	AC108039.2	0	2	n/a	n/a	6.38e-01	1.390
279811013	ENSG00000227455	0	RP11-300M24.1	RP11-300M24.1	0	6	n/a	n/a	6.01e-01	1.390
280072901	ENSG00000254589	0	AP000435.1	AP000435.1	0	11	n/a	n/a	4.39e-01	1.390
279794778	ENSG00000226031	1014840	RP1-260J9.2	RP1-260J9.2	100129662	X	n/a	n/a	4.36e-01	1.390
1091154	ENSG00000114120	34475	SLC25A36	solute carrier family 25, member 36	55186	3	n/a	n/a	6.11e-01	1.390
1088989	ENSG00000099749	0	TXLNG2P	taxilin gamma 2, pseudogene	0	Y	n/a	n/a	4.33e-01	1.390
1105797	ENSG00000213005	26003	PTTG3P	pituitary tumor-transforming 3, pseudogene	26255	8	n/a	n/a	7.64e-01	1.389
1089337	ENSG00000101166	30495	SLMO2	slowmo homolog 2 (Drosophila)	51012	20	n/a	n/a	6.26e-01	1.389
1093686	ENSG00000133641	60025	C12orf29	chromosome 12 open reading frame 29	91298	12	n/a	n/a	5.96e-01	1.389
1091016	ENSG00000112874	57836	NUDT12	nudix (nucleoside diphosphate linked moiety X)-type motif 12	83594	5	n/a	n/a	5.89e-01	1.388
1099246	ENSG00000168092	5017	PAFAH1B2	platelet-activating factor acetylhydrolase 1b, catalytic subunit 2 (30kDa)	5049	11	n/a	n/a	6.60e-01	1.388
279738866	ENSG00000215284	0	RP11-198M15.1	RP11-198M15.1	0	X	n/a	n/a	7.10e-01	1.388
1087898	ENSG00000067955	861	CBFB	core-binding factor, beta subunit	865	16	n/a	n/a	6.19e-01	1.388
1095656	ENSG00000145692	632	BHMT	betaine--homocysteine S-methyltransferase	635	5	n/a	n/a	7.17e-01	1.388
279900456	ENSG00000235449	0	RP11-480I12.2	RP11-480I12.2	0	1	n/a	n/a	5.86e-01	1.387
279781257	ENSG00000224864	0	CTC-260E6.2	CTC-260E6.2	0	19	n/a	n/a	6.10e-01	1.387
1090094	ENSG00000105854	5413	PON2	paraoxonase 2	5445	7	n/a	n/a	5.96e-01	1.387
279996237	ENSG00000247694	0	AL136040.2	AL136040.2	0	14	n/a	n/a	7.57e-01	1.387
1100035	ENSG00000171476	58726	HOPX	HOP homeobox	84525	4	n/a	n/a	4.10e-01	1.387
1089790	ENSG00000104343	34573	UBE2W	ubiquitin-conjugating enzyme E2W (putative)	55284	8	n/a	n/a	5.91e-01	1.387
279667556	ENSG00000202358	0	U6	U6 spliceosomal RNA	0	4	n/a	n/a	4.11e-01	1.386
1101358	ENSG00000178127	4703	NDUFV2	NADH dehydrogenase (ubiquinone) flavoprotein 2, 24kDa	4729	18	n/a	n/a	9.00e-01	1.386
1109114	ENSG00000243927	41492	MRPS6	mitochondrial ribosomal protein S6	64968	21	n/a	n/a	7.71e-01	1.386
1099262	ENSG00000168175	60285	MAPK1IP1L	mitogen-activated protein kinase 1 interacting protein 1-like	93487	14	n/a	n/a	7.67e-01	1.386
280040323	ENSG00000251550	0	RP11-501C14.7	RP11-501C14.7	0	17	n/a	n/a	7.59e-01	1.386
1102693	ENSG00000184905	79970	TCEAL2	transcription elongation factor A (SII)-like 2	140597	X	n/a	n/a	7.62e-01	1.386
1090221	ENSG00000106605	641	BLVRA	biliverdin reductase A	644	7	n/a	n/a	7.17e-01	1.386
279751198	ENSG00000220924	0	OSTCP4	oligosaccharyltransferase complex subunit pseudogene 4	0	4	n/a	n/a	7.12e-01	1.386
1102024	ENSG00000182132	29811	KCNIP1	Kv channel interacting protein 1	30820	5	n/a	n/a	7.01e-01	1.386
280040813	ENSG00000251580	157123407	RP11-539L10.3	RP11-539L10.3	100507376	4	n/a	n/a	6.03e-01	1.386
1089673	ENSG00000103254	41833	FAM173A	family with sequence similarity 173, member A	65990	16	n/a	n/a	4.24e-01	1.386
1098226	ENSG00000164167	10998	LSM6	LSM6 homolog, U6 small nuclear RNA associated (S. cerevisiae)	11157	4	n/a	n/a	7.56e-01	1.385
1104438	ENSG00000197921	123048	HES5	hairy and enhancer of split 5 (Drosophila)	388585	1	n/a	n/a	4.10e-01	1.385
279748239	ENSG00000218748	0	DBIP1	diazepam binding inhibitor (GABA receptor modulator, acyl-CoA binding protein) pseudogene 1	0	6	n/a	n/a	5.97e-01	1.385
279733542	ENSG00000214810	0	CYCSP55	cytochrome c, somatic pseudogene 55	0	6	n/a	n/a	6.21e-01	1.385
279790124	ENSG00000225648	81252	SBDSP1	Shwachman-Bodian-Diamond syndrome pseudogene 1	155370	7	n/a	n/a	6.97e-01	1.385
1098220	ENSG00000164144	26981	ARFIP1	ADP-ribosylation factor interacting protein 1	27236	4	n/a	n/a	6.21e-01	1.385
1090245	ENSG00000106733	34270	C9orf95	chromosome 9 open reading frame 95	54981	9	n/a	n/a	4.13e-01	1.384
279734819	ENSG00000214908	0	RP11-229M1.2	RP11-229M1.2	0	9	n/a	n/a	4.47e-01	1.384
1087350	ENSG00000029993	3129	HMGB3	high mobility group box 3	3149	X	n/a	n/a	7.82e-01	1.384
279702848	ENSG00000206611	0	SNORD24	small nucleolar RNA, C/D box 24	0	9	n/a	n/a	5.91e-01	1.384
1093796	ENSG00000134326	79381	CMPK2	cytidine monophosphate (UMP-CMP) kinase 2, mitochondrial	129607	2	n/a	n/a	7.28e-01	1.384
279747497	ENSG00000218283	0	MORF4L1P1	mortality factor 4 like 1 pseudogene 1	0	1	n/a	n/a	7.01e-01	1.384
1105456	ENSG00000205362	4463	MT1A	metallothionein 1A	4489	16	n/a	n/a	4.48e-01	1.384
1103161	ENSG00000186767	79835	SPIN4	spindlin family, member 4	139886	X	n/a	n/a	7.44e-01	1.384
1099771	ENSG00000170381	9579	SEMA3E	sema domain, immunoglobulin domain (Ig), short basic domain, secreted, (semaphorin) 3E	9723	7	n/a	n/a	5.91e-01	1.383
280127727	ENSG00000259141	77730	AC027323.1	lysM and putative peptidoglycan-binding domain-containing protein 3	116068	5	n/a	n/a	5.93e-01	1.383
1100511	ENSG00000173598	11004	NUDT4	nudix (nucleoside diphosphate linked moiety X)-type motif 4	11163	12	n/a	n/a	6.12e-01	1.383
279927269	ENSG00000237863	0	RP6-24A23.3	RP6-24A23.3	0	X	n/a	n/a	7.12e-01	1.383
279914467	ENSG00000236782	0	RP11-96L14.7	RP11-96L14.7	0	1	n/a	n/a	7.20e-01	1.383
1109075	ENSG00000243279	11070	PRAF2	PRA1 domain family, member 2	11230	X	n/a	n/a	5.99e-01	1.383
279858549	ENSG00000231747	0	AC079922.2	AC079922.2	0	2	n/a	n/a	6.11e-01	1.383
1092277	ENSG00000123349	5172	PFDN5	prefoldin subunit 5	5204	12	n/a	n/a	6.02e-01	1.383
1094410	ENSG00000137563	8759	GGH	gamma-glutamyl hydrolase (conjugase, folylpolygammaglutamyl hydrolase)	8836	8	n/a	n/a	7.11e-01	1.383
1099625	ENSG00000169750	5849	RAC3	ras-related C3 botulinum toxin substrate 3 (rho family, small GTP binding protein Rac3)	5881	17	n/a	n/a	4.26e-01	1.382
1088590	ENSG00000087074	23398	PPP1R15A	protein phosphatase 1, regulatory subunit 15A	23645	19	n/a	n/a	5.94e-01	1.382
1100798	ENSG00000175175	22599	PPM1E	protein phosphatase, Mg2+/Mn2+ dependent, 1E	22843	17	n/a	n/a	4.04e-01	1.382
279770664	ENSG00000224004	0	ATP5C1P1	ATP synthase, H+ transporting, mitochondrial F1 complex, gamma polypeptide 1 pseudogene 1	0	14	n/a	n/a	6.55e-01	1.382
1090214	ENSG00000106554	34216	CHCHD3	coiled-coil-helix-coiled-coil-helix domain containing 3	54927	7	n/a	n/a	8.16e-01	1.382
1105335	ENSG00000204963	35424	PCDHA7	protocadherin alpha 7	56141	5	n/a	n/a	6.95e-01	1.382
1100270	ENSG00000172428	80913	MYEOV2	myeloma overexpressed 2	150678	2	n/a	n/a	6.31e-01	1.382
1092162	ENSG00000122378	58503	C10orf58	chromosome 10 open reading frame 58	84293	10	n/a	n/a	7.18e-01	1.382
1100746	ENSG00000174917	79093	C19orf70	chromosome 19 open reading frame 70	125988	19	n/a	n/a	4.08e-01	1.382
1098019	ENSG00000163605	81027	PPP4R2	protein phosphatase 4, regulatory subunit 2	151987	3	n/a	n/a	4.16e-01	1.382
1100409	ENSG00000173113	30984	TRMT112	tRNA methyltransferase 11-2 homolog (S. cerevisiae)	51504	11	n/a	n/a	7.22e-01	1.382
1105694	ENSG00000211450	93600	C11orf31	chromosome 11 open reading frame 31	280636	11	n/a	n/a	7.34e-01	1.382
1095700	ENSG00000145919	60021	BOD1	biorientation of chromosomes in cell division 1	91272	5	n/a	n/a	8.88e-01	1.382
1100959	ENSG00000176046	26219	NUPR1	nuclear protein, transcriptional regulator, 1	26471	16	n/a	n/a	7.04e-01	1.382
280113373	ENSG00000258262	0	RP11-693J15.3	RP11-693J15.3	0	12	n/a	n/a	6.00e-01	1.381
1092191	ENSG00000122591	58866	FAM126A	family with sequence similarity 126, member A	84668	7	n/a	n/a	5.91e-01	1.381
1089412	ENSG00000101440	431	ASIP	agouti signaling protein	434	20	n/a	n/a	9.59e-01	1.381
1095002	ENSG00000141198	9895	TOM1L1	target of myb1 (chicken)-like 1	10040	17	n/a	n/a	6.00e-01	1.381
1100608	ENSG00000174132	110187	FAM174A	family with sequence similarity 174, member A	345757	5	n/a	n/a	5.99e-01	1.380
1093510	ENSG00000132485	9270	ZRANB2	zinc finger, RAN-binding domain containing 2	9406	1	n/a	n/a	6.05e-01	1.380
1100589	ENSG00000174010	56112	KLHL15	kelch-like 15 (Drosophila)	80311	X	n/a	n/a	5.96e-01	1.380
279704759	ENSG00000206941	0	SNORD15A	small nucleolar RNA, C/D box 15A	0	11	n/a	n/a	4.48e-01	1.380
1094311	ENSG00000137038	59984	C9orf123	chromosome 9 open reading frame 123	90871	9	n/a	n/a	7.67e-01	1.380
1106474	ENSG00000219438	25566	FAM19A5	family with sequence similarity 19 (chemokine (C-C motif)-like), member A5	25817	22	n/a	n/a	5.99e-01	1.380
1106480	ENSG00000219545	0	AC006465.3	HCG19535Hypothetical gene supported by AK027125Uncharacterized proteincDNA FLJ54628	0	7	n/a	n/a	6.46e-01	1.380
1088696	ENSG00000089127	4907	OAS1	2'-5'-oligoadenylate synthetase 1, 40/46kDa	4938	12	n/a	n/a	4.37e-01	1.380
1107860	ENSG00000231500	6189	RPS18	ribosomal protein S18	6222	6	n/a	n/a	4.16e-01	1.380
279979876	ENSG00000243887	0	AC018645.1	AC018645.1	0	7	n/a	n/a	5.73e-01	1.380
279657784	ENSG00000199476	0	Y_RNA	Y RNA	0	3	n/a	n/a	5.86e-01	1.379
279783200	ENSG00000225022	0	UBE2D3P1	ubiquitin-conjugating enzyme E2D 3 pseudogene 1	0	20	n/a	n/a	5.87e-01	1.379
280086252	ENSG00000255436	0	Z95704.2	Z95704.2	0	4	n/a	n/a	5.91e-01	1.379
1101414	ENSG00000178460	81318	C8orf45	chromosome 8 open reading frame 45	157777	8	n/a	n/a	7.59e-01	1.379
1101036	ENSG00000176422	93935	SPRYD4	SPRY domain containing 4	283377	12	n/a	n/a	8.38e-01	1.379
279781055	ENSG00000224843	0	LINC00240	long intergenic non-protein coding RNA 240	0	6	n/a	n/a	6.47e-01	1.379
1092249	ENSG00000123106	34586	CCDC91	coiled-coil domain containing 91	55297	12	n/a	n/a	6.00e-01	1.379
1094856	ENSG00000140264	25515	SERF2	small EDRK-rich factor 2	25764	15	n/a	n/a	6.26e-01	1.379
1102869	ENSG00000185610	133317	DBX2	developing brain homeobox 2	440097	12	n/a	n/a	7.67e-01	1.379
280065870	ENSG00000254092	0	RP11-369E15.3	RP11-369E15.3	0	8	n/a	n/a	6.00e-01	1.379
279976928	ENSG00000243615	0	AL451043.1	AL451043.1	0	1	n/a	n/a	6.93e-01	1.378
1093862	ENSG00000134758	30925	RNF138	ring finger protein 138	51444	18	n/a	n/a	6.02e-01	1.378
279897639	ENSG00000235165	0	AC016405.1	AC016405.1	0	8	n/a	n/a	6.12e-01	1.378
1090778	ENSG00000111328	8048	CDK2AP1	cyclin-dependent kinase 2 associated protein 1	8099	12	n/a	n/a	7.17e-01	1.378
279705438	ENSG00000207063	1013491	SNORD116-1	small nucleolar RNA, C/D box 116-1	100033413	15	n/a	n/a	6.04e-01	1.378
1096310	ENSG00000151287	60248	C13orf27	chromosome 13 open reading frame 27	93081	13	n/a	n/a	6.12e-01	1.378
1096427	ENSG00000152128	57297	TMEM163	transmembrane protein 163	81615	2	n/a	n/a	6.14e-01	1.378
1090712	ENSG00000110848	964	CD69	CD69 molecule	969	12	n/a	n/a	5.99e-01	1.378
1091428	ENSG00000116120	9911	FARSB	phenylalanyl-tRNA synthetase, beta subunit	10056	2	n/a	n/a	7.63e-01	1.378
279757476	ENSG00000221971	0	TTC4P1	tetratricopeptide repeat domain 4 pseudogene 1	0	7	n/a	n/a	7.20e-01	1.378
1090869	ENSG00000111875	25591	ASF1A	ASF1 anti-silencing function 1 homolog A (S. cerevisiae)	25842	6	n/a	n/a	5.92e-01	1.378
1094647	ENSG00000138757	9764	G3BP2	GTPase activating protein (SH3 domain) binding protein 2	9908	4	n/a	n/a	5.88e-01	1.378
279660290	ENSG00000200241	0	Y_RNA	Y RNA	0	2	n/a	n/a	5.73e-01	1.378
1087226	ENSG00000015479	9638	MATR3	matrin 3	9782	5	n/a	n/a	6.32e-01	1.377
1092026	ENSG00000120963	30605	ZNF706	zinc finger protein 706	51123	8	n/a	n/a	6.47e-01	1.377
1089222	ENSG00000100568	10343	VTI1B	vesicle transport through interaction with t-SNAREs homolog 1B (yeast)	10490	14	n/a	n/a	8.97e-01	1.377
1091657	ENSG00000117758	23426	STX12	syntaxin 12	23673	1	n/a	n/a	6.57e-01	1.377
280008696	ENSG00000249014	0	HMGN2P4	high mobility group nucleosomal binding domain 2 pseudogene 4	0	5	n/a	n/a	6.17e-01	1.377
1090838	ENSG00000111726	35194	CMAS	cytidine monophosphate N-acetylneuraminic acid synthetase	55907	12	n/a	n/a	6.31e-01	1.377
280064634	ENSG00000253993	0	RP11-451O18.1	RP11-451O18.1	0	8	n/a	n/a	6.09e-01	1.377
1091424	ENSG00000116095	41820	PLEKHA3	pleckstrin homology domain containing, family A (phosphoinositide binding specific) member 3	65977	2	n/a	n/a	7.05e-01	1.377
279720522	ENSG00000213269	0	AC004386.4	AC004386.4	0	X	n/a	n/a	4.40e-01	1.377
1089612	ENSG00000102924	865	CBLN1	cerebellin 1 precursor	869	16	n/a	n/a	4.57e-01	1.377
280041949	ENSG00000251664	35420	PCDHA12	protocadherin alpha 12	56137	5	n/a	n/a	6.92e-01	1.376
1097093	ENSG00000157869	9229	RAB28	RAB28, member RAS oncogene family	9364	4	n/a	n/a	7.24e-01	1.376
1092494	ENSG00000124785	30780	NRN1	neuritin 1	51299	6	n/a	n/a	6.12e-01	1.376
1107128	ENSG00000226763	1001626	SRRM5	serine/arginine repetitive matrix 5	100170229	19	n/a	n/a	4.32e-01	1.376
279708280	ENSG00000207567	128044	MIR142	microRNA 142	406934	17	n/a	n/a	5.73e-01	1.376
1089080	ENSG00000100138	4778	NHP2L1	NHP2 non-histone chromosome protein 2-like 1 (S. cerevisiae)	4809	22	n/a	n/a	5.99e-01	1.375
1099712	ENSG00000170142	7281	UBE2E1	ubiquitin-conjugating enzyme E2E 1	7324	3	n/a	n/a	6.03e-01	1.375
1088434	ENSG00000082153	9545	BZW1	basic leucine zipper and W2 domains 1	9689	2	n/a	n/a	6.29e-01	1.375
279820464	ENSG00000228335	0	AC073063.10	AC073063.10	0	7	n/a	n/a	5.91e-01	1.375
1095798	ENSG00000146677	0	AC004453.8	AC004453.8	0	7	n/a	n/a	6.02e-01	1.375
1098450	ENSG00000164985	11009	PSIP1	PC4 and SFRS1 interacting protein 1	11168	9	n/a	n/a	5.91e-01	1.375
1094957	ENSG00000140905	2637	GCSH	glycine cleavage system protein H (aminomethyl carrier)	2653	16	n/a	n/a	7.14e-01	1.374
280063541	ENSG00000253915	0	MAPRE1P1	MAPRE1 pseudogene 1	0	8	n/a	n/a	5.95e-01	1.374
1097727	ENSG00000162607	7355	USP1	ubiquitin specific peptidase 1	7398	1	n/a	n/a	5.99e-01	1.374
1095905	ENSG00000147471	11052	PROSC	proline synthetase co-transcribed homolog (bacterial)	11212	8	n/a	n/a	7.65e-01	1.374
1100952	ENSG00000176018	0	LYSMD3	LysM, putative peptidoglycan-binding, domain containing 3	0	5	n/a	n/a	5.91e-01	1.374
1097233	ENSG00000158985	36269	CDC42SE2	CDC42 small effector 2	56990	5	n/a	n/a	6.01e-01	1.374
1106748	ENSG00000224201	59158	PNMA6A	paraneoplastic antigen like 6A	84968	X	n/a	n/a	6.56e-01	1.374
279838735	ENSG00000229991	0	AKR1B1P1	aldehyde reductase family 1, member B1 pseudogene 1	0	1	n/a	n/a	7.45e-01	1.374
280045336	ENSG00000252131	0	AL844165.1	AL844165.1	0	1	n/a	n/a	5.73e-01	1.374
1103720	ENSG00000189060	2988	H1F0	H1 histone family, member 0	3005	22	n/a	n/a	9.29e-01	1.374
1098604	ENSG00000165660	22927	FAM175B	family with sequence similarity 175, member B	23172	10	n/a	n/a	6.92e-01	1.373
280038761	ENSG00000251433	0	RP11-540E16.1	RP11-540E16.1	0	4	n/a	n/a	7.06e-01	1.373
279784338	ENSG00000225140	0	RP11-809C18.3	RP11-809C18.3	0	10	n/a	n/a	4.36e-01	1.373
280003970	ENSG00000248632	0	RP11-366M4.11	RP11-366M4.11	0	4	n/a	n/a	7.26e-01	1.373
279969663	ENSG00000242833	0	AC100832.3	AC100832.3	0	17	n/a	n/a	6.14e-01	1.373
1104234	ENSG00000197323	31072	TRIM33	tripartite motif containing 33	51592	1	n/a	n/a	5.91e-01	1.373
1100971	ENSG00000176105	7482	YES1	v-yes-1 Yamaguchi sarcoma viral oncogene homolog 1	7525	18	n/a	n/a	4.10e-01	1.373
1098276	ENSG00000164323	36860	KIAA1430	KIAA1430	57587	4	n/a	n/a	5.99e-01	1.373
1091292	ENSG00000115268	6176	RPS15	ribosomal protein S15	6209	19	n/a	n/a	6.10e-01	1.373
1105334	ENSG00000204962	35423	PCDHA8	protocadherin alpha 8	56140	5	n/a	n/a	6.80e-01	1.372
1098052	ENSG00000163683	83664	C4orf34	chromosome 4 open reading frame 34	201895	4	n/a	n/a	4.09e-01	1.372
280027714	ENSG00000250569	0	CTD-3083F21.1	CTD-3083F21.1	0	8	n/a	n/a	9.81e-01	1.372
1097644	ENSG00000162188	2768	GNG3	guanine nucleotide binding protein (G protein), gamma 3	2785	11	n/a	n/a	6.06e-01	1.372
1091403	ENSG00000115946	36181	PNO1	partner of NOB1 homolog (S. cerevisiae)	56902	2	n/a	n/a	8.32e-01	1.372
1103809	ENSG00000196091	4578	MYBPC1	myosin binding protein C, slow type	4604	12	n/a	n/a	7.67e-01	1.371
1105339	ENSG00000204969	35429	PCDHA2	protocadherin alpha 2	56146	5	n/a	n/a	6.84e-01	1.371
279702904	ENSG00000206620	0	SNORD45C	small nucleolar RNA, C/D box 45C	0	1	n/a	n/a	5.73e-01	1.371
279708966	ENSG00000207701	0	MIR597	microRNA 597	0	8	n/a	n/a	5.73e-01	1.371
279927315	ENSG00000237868	0	AC097533.1	AC097533.1	0	4	n/a	n/a	6.31e-01	1.371
1091077	ENSG00000113391	58205	FAM172A	family with sequence similarity 172, member A	83989	5	n/a	n/a	5.99e-01	1.371
1090896	ENSG00000112096	1014757	SOD2	superoxide dismutase 2, mitochondrial	100129518	6	n/a	n/a	7.04e-01	1.371
1088423	ENSG00000081842	35425	PCDHA6	protocadherin alpha 6	56142	5	n/a	n/a	6.45e-01	1.371
279867237	ENSG00000232524	0	RP11-332K15.1	RP11-332K15.1	0	7	n/a	n/a	6.04e-01	1.370
1101069	ENSG00000176623	30597	FAM82B	family with sequence similarity 82, member B	51115	8	n/a	n/a	5.91e-01	1.370
1088945	ENSG00000096717	23166	SIRT1	sirtuin 1	23411	10	n/a	n/a	6.02e-01	1.370
279753311	ENSG00000221343	0	AC010422.1	AC010422.1	0	19	n/a	n/a	7.33e-01	1.370
279932820	ENSG00000238364	0	U7	U7 small nuclear RNA	0	19	n/a	n/a	6.18e-01	1.370
1090452	ENSG00000108590	30486	MED31	mediator complex subunit 31	51003	17	n/a	n/a	7.66e-01	1.370
1087297	ENSG00000023516	11055	AKAP11	A kinase (PRKA) anchor protein 11	11215	13	n/a	n/a	4.35e-01	1.370
1108087	ENSG00000232888	0	RPS11P5	ribosomal protein S11 pseudogene 5	0	12	n/a	n/a	5.96e-01	1.370
1108898	ENSG00000239389	35419	PCDHA13	protocadherin alpha 13	56136	5	n/a	n/a	6.77e-01	1.370
1089703	ENSG00000103460	27069	TOX3	TOX high mobility group box family member 3	27324	16	n/a	n/a	6.26e-01	1.370
279923105	ENSG00000237514	0	PTP4A1P7	protein tyrosine phosphatase type IVA, member 1 pseudogene 7	0	1	n/a	n/a	7.11e-01	1.370
279475150	ENSG00000176728	34699	TTTY14	testis-specific transcript, Y-linked 14 (non-protein coding)	55410	Y	n/a	n/a	6.05e-01	1.370
279778787	ENSG00000224631	0	RP11-51O6.1	RP11-51O6.1	0	16	n/a	n/a	4.26e-01	1.370
1099125	ENSG00000167699	30514	GLOD4	glyoxalase domain containing 4	51031	17	n/a	n/a	7.02e-01	1.370
1100240	ENSG00000172331	665	BPGM	2,3-bisphosphoglycerate mutase	669	7	n/a	n/a	7.27e-01	1.369
280051664	ENSG00000253047	0	SNORA40	Small nucleolar RNA SNORA40	0	1	n/a	n/a	5.72e-01	1.369
1090820	ENSG00000111666	36273	CHPT1	choline phosphotransferase 1	56994	12	n/a	n/a	6.19e-01	1.369
1089452	ENSG00000101752	36807	MIB1	mindbomb homolog 1 (Drosophila)	57534	18	n/a	n/a	4.14e-01	1.369
1088511	ENSG00000084693	37969	AGBL5	ATP/GTP binding protein-like 5	60509	2	n/a	n/a	8.66e-01	1.369
279490113	ENSG00000178715	0	RP11-169K16.8	RP11-169K16.8	0	1	n/a	n/a	5.87e-01	1.369
1088842	ENSG00000092199	3163	HNRNPC	heterogeneous nuclear ribonucleoprotein C (C1/C2)	3183	14	n/a	n/a	7.59e-01	1.369
1094264	ENSG00000136842	7068	TMOD1	tropomodulin 1	7111	9	n/a	n/a	6.55e-01	1.369
1098386	ENSG00000164754	5853	RAD21	RAD21 homolog (S. pombe)	5885	8	n/a	n/a	6.01e-01	1.369
280092906	ENSG00000256073	59186	C21orf119	chromosome 21 open reading frame 119	84996	21	n/a	n/a	6.03e-01	1.369
1099773	ENSG00000170385	7734	SLC30A1	solute carrier family 30 (zinc transporter), member 1	7779	1	n/a	n/a	5.86e-01	1.369
1089371	ENSG00000101282	110083	RSPO4	R-spondin 4	343637	20	n/a	n/a	4.10e-01	1.368
280003701	ENSG00000248599	134474	RP11-302J23.1	RP11-302J23.1	441374	8	n/a	n/a	6.55e-01	1.368
1101138	ENSG00000176956	4037	LY6H	lymphocyte antigen 6 complex, locus H	4062	8	n/a	n/a	5.96e-01	1.368
280010188	ENSG00000249158	35421	PCDHA11	protocadherin alpha 11	56138	5	n/a	n/a	6.55e-01	1.368
1102913	ENSG00000185774	56134	KCNIP4	Kv channel interacting protein 4	80333	4	n/a	n/a	6.36e-01	1.368
1108317	ENSG00000234465	124065	AC006276.1	AC006276.1	390940	19	n/a	n/a	6.04e-01	1.368
1096714	ENSG00000154518	515	ATP5G3	ATP synthase, H+ transporting, mitochondrial Fo complex, subunit C3 (subunit 9)	518	2	n/a	n/a	8.49e-01	1.368
1095588	ENSG00000145107	77751	TM4SF19	transmembrane 4 L six family member 19	116211	3	n/a	n/a	7.21e-01	1.368
1100873	ENSG00000175550	10442	DRAP1	DR1-associated protein 1 (negative cofactor 2 alpha)	10589	11	n/a	n/a	4.33e-01	1.367
1096532	ENSG00000152944	9276	MED21	mediator complex subunit 21	9412	12	n/a	n/a	6.92e-01	1.367
279657980	ENSG00000199546	0	Y_RNA	Y RNA	0	3	n/a	n/a	5.96e-01	1.367
1092633	ENSG00000125827	35535	TMX4	thioredoxin-related transmembrane protein 4	56255	20	n/a	n/a	6.02e-01	1.367
1088404	ENSG00000081181	381	ARG2	arginase, type II	384	14	n/a	n/a	7.33e-01	1.367
1095850	ENSG00000147123	33830	NDUFB11	NADH dehydrogenase (ubiquinone) 1 beta subcomplex, 11, 17.3kDa	54539	X	n/a	n/a	6.32e-01	1.367
1087889	ENSG00000067646	7501	ZFY	zinc finger protein, Y-linked	7544	Y	n/a	n/a	4.36e-01	1.367
1094550	ENSG00000138207	5918	RBP4	retinol binding protein 4, plasma	5950	10	n/a	n/a	4.23e-01	1.367
1099889	ENSG00000170899	2924	GSTA4	glutathione S-transferase alpha 4	2941	6	n/a	n/a	7.46e-01	1.367
1094452	ENSG00000137806	30585	NDUFAF1	NADH dehydrogenase (ubiquinone) 1 alpha subcomplex, assembly factor 1	51103	15	n/a	n/a	1.00e+00	1.367
1096804	ENSG00000155329	34108	ZCCHC10	zinc finger, CCHC domain containing 10	54819	5	n/a	n/a	6.37e-01	1.367
279779637	ENSG00000224701	0	RP6-227L5.1	RP6-227L5.1	0	X	n/a	n/a	4.10e-01	1.367
1089464	ENSG00000101856	10699	PGRMC1	progesterone receptor membrane component 1	10857	X	n/a	n/a	6.31e-01	1.367
279972957	ENSG00000243209	0	AC010889.1	AC010889.1	0	Y	n/a	n/a	4.36e-01	1.367
1096881	ENSG00000156052	2759	GNAQ	guanine nucleotide binding protein (G protein), q polypeptide	2776	9	n/a	n/a	5.86e-01	1.366
279929588	ENSG00000238072	0	RP11-305M3.2	RP11-305M3.2	0	7	n/a	n/a	6.12e-01	1.366
280022212	ENSG00000250120	35422	PCDHA10	protocadherin alpha 10	56139	5	n/a	n/a	6.53e-01	1.366
1103572	ENSG00000188512	0	RP1-273G13.2	RP1-273G13.2	0	8	n/a	n/a	8.25e-01	1.366
279754599	ENSG00000221555	0	AC068669.1	AC068669.1	0	17	n/a	n/a	5.72e-01	1.366
279871219	ENSG00000232858	0	RPL34P27	ribosomal protein L34 pseudogene 27	0	13	n/a	n/a	4.33e-01	1.366
1103303	ENSG00000187479	122698	C11orf96	chromosome 11 open reading frame 96	387763	11	n/a	n/a	6.20e-01	1.366
279894850	ENSG00000234917	0	RP5-994D16.3	RP5-994D16.3	0	1	n/a	n/a	7.28e-01	1.366
279955377	ENSG00000241281	0	RP11-364M6.1	RP11-364M6.1	0	4	n/a	n/a	7.02e-01	1.365
1089388	ENSG00000101342	80063	C20orf118	chromosome 20 open reading frame 118	140711	20	n/a	n/a	5.89e-01	1.365
1091792	ENSG00000119335	6382	SET	SET nuclear oncogene	6418	9	n/a	n/a	6.20e-01	1.365
279841042	ENSG00000230191	0	RP4-725G10.3	RP4-725G10.3	0	7	n/a	n/a	4.48e-01	1.365
1105337	ENSG00000204967	35427	PCDHA4	protocadherin alpha 4	56144	5	n/a	n/a	6.54e-01	1.365
1087678	ENSG00000059769	149578	DNAJC25	DnaJ (Hsp40) homolog, subfamily C , member 25	548645	9	n/a	n/a	6.38e-01	1.365
1105680	ENSG00000206535	110405	LNP1	leukemia NUP98 fusion partner 1	348801	3	n/a	n/a	7.26e-01	1.365
279795925	ENSG00000226124	110402	AC073043.2	AC073043.2	348751	2	n/a	n/a	6.14e-01	1.365
280000986	ENSG00000248383	35418	PCDHAC1	protocadherin alpha subfamily C, 1	56135	5	n/a	n/a	6.72e-01	1.365
1091600	ENSG00000117395	10811	EBNA1BP2	EBNA1 binding protein 2	10969	1	n/a	n/a	7.48e-01	1.365
280045784	ENSG00000252197	0	AC091047.1	AC091047.1	0	8	n/a	n/a	4.63e-01	1.365
1091264	ENSG00000115129	9399	TP53I3	tumor protein p53 inducible protein 3	9540	2	n/a	n/a	7.39e-01	1.365
1091068	ENSG00000113328	895	CCNG1	cyclin G1	900	5	n/a	n/a	5.99e-01	1.364
279866427	ENSG00000232453	0	RP4-794H19.1	RP4-794H19.1	0	1	n/a	n/a	6.19e-01	1.364
1103324	ENSG00000187556	110031	NANOS3	nanos homolog 3 (Drosophila)	342977	19	n/a	n/a	4.23e-01	1.364
280039340	ENSG00000251482	0	RP11-707F2.2	RP11-707F2.2	0	4	n/a	n/a	6.22e-01	1.364
279908905	ENSG00000236263	0	RP11-263K19.6	RP11-263K19.6	0	1	n/a	n/a	6.58e-01	1.364
1098011	ENSG00000163584	83601	RPL22L1	ribosomal protein L22-like 1	200916	3	n/a	n/a	4.16e-01	1.364
1105333	ENSG00000204961	9608	PCDHA9	protocadherin alpha 9	9752	5	n/a	n/a	6.94e-01	1.364
1106391	ENSG00000215712	172263	C6orf35	chromosome 6 open reading frame 35	729515	6	n/a	n/a	6.29e-01	1.364
1091658	ENSG00000117791	34285	MOSC2	MOCO sulphurase C-terminal domain containing 2	54996	1	n/a	n/a	8.34e-01	1.364
280072057	ENSG00000254531	59837	AP001816.1	Uncharacterized protein	90024	4	n/a	n/a	4.24e-01	1.364
280113034	ENSG00000258224	0	RP11-587P21.1	RP11-587P21.1	0	12	n/a	n/a	5.72e-01	1.363
1097405	ENSG00000160255	3664	ITGB2	integrin, beta 2 (complement component 3 receptor 3 and 4 subunit)	3689	21	n/a	n/a	4.10e-01	1.363
1099554	ENSG00000169413	6007	RNASE6	ribonuclease, RNase A family, k6	6039	14	n/a	n/a	4.24e-01	1.363
280085843	ENSG00000255408	35428	PCDHA3	protocadherin alpha 3	56145	5	n/a	n/a	6.54e-01	1.363
1089659	ENSG00000103194	8977	USP10	ubiquitin specific peptidase 10	9100	16	n/a	n/a	5.96e-01	1.363
1093127	ENSG00000130167	26274	TSPAN16	tetraspanin 16	26526	19	n/a	n/a	7.03e-01	1.363
280136154	ENSG00000259623	0	RP11-156E6.1	RP11-156E6.1	0	17	n/a	n/a	6.37e-01	1.363
1087445	ENSG00000041357	5653	PSMA4	proteasome (prosome, macropain) subunit, alpha type, 4	5685	15	n/a	n/a	7.15e-01	1.363
279800986	ENSG00000226580	0	RPL39P40	ribosomal protein L39 pseudogene 40	0	21	n/a	n/a	4.09e-01	1.363
1091749	ENSG00000118816	10825	CCNI	cyclin I	10983	4	n/a	n/a	6.02e-01	1.363
1100617	ENSG00000174173	34220	RG9MTD1	RNA (guanine-9-) methyltransferase domain containing 1	54931	3	n/a	n/a	6.33e-01	1.363
1100171	ENSG00000172020	2580	GAP43	growth associated protein 43	2596	3	n/a	n/a	6.54e-01	1.363
1089391	ENSG00000101347	25688	SAMHD1	SAM domain and HD domain 1	25939	20	n/a	n/a	5.92e-01	1.362
280047751	ENSG00000252481	165837	SCARNA13	small Cajal body-specific RNA 13	677768	14	n/a	n/a	4.39e-01	1.362
1098199	ENSG00000164105	8742	SAP30	Sin3A-associated protein, 30kDa	8819	4	n/a	n/a	6.44e-01	1.362
1098593	ENSG00000165629	506	ATP5C1	ATP synthase, H+ transporting, mitochondrial F1 complex, gamma polypeptide 1	509	10	n/a	n/a	7.15e-01	1.362
280043173	ENSG00000251819	0	U6	U6 spliceosomal RNA	0	15	n/a	n/a	5.95e-01	1.362
1096610	ENSG00000153714	94852	C9orf150	chromosome 9 open reading frame 150	286343	9	n/a	n/a	6.38e-01	1.362
1100894	ENSG00000175664	78874	C13orf26	chromosome 13 open reading frame 26	122046	13	n/a	n/a	8.25e-01	1.362
1093759	ENSG00000134198	9955	TSPAN2	tetraspanin 2	10100	1	n/a	n/a	6.92e-01	1.362
279759251	ENSG00000222267	0	U6	U6 spliceosomal RNA	0	8	n/a	n/a	6.20e-01	1.362
280100852	ENSG00000257028	94049	AC015871.2	C15orf37 protein	283687	15	n/a	n/a	6.99e-01	1.361
1089622	ENSG00000102981	30339	PARD6A	par-6 partitioning defective 6 homolog alpha (C. elegans)	50855	16	n/a	n/a	5.91e-01	1.361
1099891	ENSG00000170906	4670	NDUFA3	NADH dehydrogenase (ubiquinone) 1 alpha subcomplex, 3, 9kDa	4696	19	n/a	n/a	4.28e-01	1.361
279886569	ENSG00000234213	0	FHP1	fumarate hydratase pseudogene 1	0	13	n/a	n/a	6.41e-01	1.361
1103053	ENSG00000186288	109871	PABPC1L2A	poly(A) binding protein, cytoplasmic 1-like 2A	340529	X	n/a	n/a	7.11e-01	1.361
279941377	ENSG00000239602	0	RP11-449H3.1	RP11-449H3.1	0	5	n/a	n/a	5.99e-01	1.361
279911943	ENSG00000236526	0	RP4-742J24.2	RP4-742J24.2	0	20	n/a	n/a	4.46e-01	1.361
279759762	ENSG00000222398	0	U6	U6 spliceosomal RNA	0	15	n/a	n/a	5.72e-01	1.361
279674912	ENSG00000204044	1013937	RP11-465L10.10	RP11-465L10.10	100128028	20	n/a	n/a	6.60e-01	1.361
1100223	ENSG00000172260	90401	NEGR1	neuronal growth regulator 1	257194	1	n/a	n/a	4.39e-01	1.361
279747406	ENSG00000218208	0	RP11-367G18.2	RP11-367G18.2	0	6	n/a	n/a	4.49e-01	1.361
1091769	ENSG00000119013	4683	NDUFB3	NADH dehydrogenase (ubiquinone) 1 beta subcomplex, 3, 12kDa	4709	2	n/a	n/a	7.23e-01	1.361
1103413	ENSG00000187866	77752	FAM122A	family with sequence similarity 122A	116224	9	n/a	n/a	6.16e-01	1.361
279786835	ENSG00000225357	0	BXDC1P	BXDC1P	0	20	n/a	n/a	6.08e-01	1.361
279662474	ENSG00000200879	0	SNORD14E	small nucleolar RNA, C/D box 14E	0	11	n/a	n/a	4.04e-01	1.361
1095994	ENSG00000148291	6795	SURF2	surfeit 2	6835	9	n/a	n/a	6.12e-01	1.360
1098230	ENSG00000164172	4312	MOCS2	molybdenum cofactor synthesis 2	4338	5	n/a	n/a	7.09e-01	1.360
1105340	ENSG00000204970	35430	PCDHA1	protocadherin alpha 1	56147	5	n/a	n/a	6.58e-01	1.360
1099854	ENSG00000170759	3774	KIF5B	kinesin family member 5B	3799	10	n/a	n/a	4.33e-01	1.360
1098705	ENSG00000166068	81523	SPRED1	sprouty-related, EVH1 domain containing 1	161742	15	n/a	n/a	4.24e-01	1.359
279881574	ENSG00000233762	0	AC007969.5	AC007969.5	0	2	n/a	n/a	4.08e-01	1.359
1103055	ENSG00000186298	5469	PPP1CC	protein phosphatase 1, catalytic subunit, gamma isozyme	5501	12	n/a	n/a	5.96e-01	1.359
1109145	ENSG00000244462	9992	RBM12	RNA binding motif protein 12	10137	20	n/a	n/a	6.54e-01	1.359
1103918	ENSG00000196376	85859	SLC35F1	solute carrier family 35, member F1	222553	6	n/a	n/a	5.95e-01	1.359
1087943	ENSG00000069275	41285	NUCKS1	nuclear casein kinase and cyclin-dependent kinase substrate 1	64710	1	n/a	n/a	5.91e-01	1.359
1101831	ENSG00000180953	125106	ST20	suppressor of tumorigenicity 20	400410	15	n/a	n/a	7.17e-01	1.359
1091571	ENSG00000117143	6635	UAP1	UDP-N-acteylglucosamine pyrophosphorylase 1	6675	1	n/a	n/a	7.62e-01	1.359
1108239	ENSG00000233915	0	RP11-298P6.2	RP11-298P6.2	0	8	n/a	n/a	7.18e-01	1.359
279854500	ENSG00000231386	0	AC007395.4	AC007395.4	0	2	n/a	n/a	4.31e-01	1.358
1102675	ENSG00000184831	54974	APOO	apolipoprotein O	79135	X	n/a	n/a	7.18e-01	1.358
1097153	ENSG00000158373	3000	HIST1H2BD	histone cluster 1, H2bd	3017	6	n/a	n/a	6.01e-01	1.358
279795432	ENSG00000226086	0	RP11-508N22.4	RP11-508N22.4	0	10	n/a	n/a	7.02e-01	1.358
1091096	ENSG00000113575	5483	PPP2CA	protein phosphatase 2, catalytic subunit, alpha isozyme	5515	5	n/a	n/a	7.10e-01	1.358
1099080	ENSG00000167554	81558	ZNF610	zinc finger protein 610	162963	19	n/a	n/a	6.19e-01	1.358
1088001	ENSG00000070756	26731	PABPC1	poly(A) binding protein, cytoplasmic 1	26986	8	n/a	n/a	7.50e-01	1.358
279777569	ENSG00000224531	85785	C6orf228	chromosome 6 open reading frame 228	221710	6	n/a	n/a	5.89e-01	1.358
279909924	ENSG00000236357	0	RP11-809F4.1	RP11-809F4.1	0	3	n/a	n/a	7.22e-01	1.358
1090923	ENSG00000112237	887	CCNC	cyclin C	892	6	n/a	n/a	6.01e-01	1.358
1093520	ENSG00000132541	10101	HRSP12	heat-responsive protein 12	10247	8	n/a	n/a	4.16e-01	1.358
1088799	ENSG00000091164	9217	TXNL1	thioredoxin-like 1	9352	18	n/a	n/a	6.12e-01	1.357
279656629	ENSG00000199094	128142	MIR30C2	microRNA 30c-2	407032	6	n/a	n/a	5.72e-01	1.357
1097870	ENSG00000163106	27051	HPGDS	hematopoietic prostaglandin D synthase	27306	4	n/a	n/a	6.98e-01	1.357
1093130	ENSG00000130176	1255	CNN1	calponin 1, basic, smooth muscle	1264	19	n/a	n/a	4.37e-01	1.357
1104535	ENSG00000198176	6985	TFDP1	transcription factor Dp-1	7027	13	n/a	n/a	7.41e-01	1.357
1103920	ENSG00000196381	81579	ZNF781	zinc finger protein 781	163115	19	n/a	n/a	5.86e-01	1.357
280092409	ENSG00000256035	0	AP000619.6	AP000619.6	0	11	n/a	n/a	6.43e-01	1.357
279795671	ENSG00000226099	0	RP11-544L8__B.2	RP11-544L8__B.2	0	6	n/a	n/a	5.88e-01	1.357
1091113	ENSG00000113658	4065	SMAD5	SMAD family member 5	4090	5	n/a	n/a	5.96e-01	1.357
1100324	ENSG00000172687	0	ZNF738	zinc finger protein 738	0	19	n/a	n/a	7.21e-01	1.356
1098260	ENSG00000164284	79594	GRPEL2	GrpE-like 2, mitochondrial (E. coli)	134266	5	n/a	n/a	6.13e-01	1.356
1091778	ENSG00000119185	9140	ITGB1BP1	integrin beta 1 binding protein 1	9270	2	n/a	n/a	8.70e-01	1.356
1090081	ENSG00000105784	81195	RUNDC3B	RUN domain containing 3B	154661	7	n/a	n/a	5.96e-01	1.356
1087333	ENSG00000027697	3439	IFNGR1	interferon gamma receptor 1	3459	6	n/a	n/a	5.92e-01	1.356
279742419	ENSG00000215800	0	RSL24D1P4	ribosomal L24 domain containing 1 pseudogene 4	0	1	n/a	n/a	5.97e-01	1.356
1105336	ENSG00000204965	35426	PCDHA5	protocadherin alpha 5	56143	5	n/a	n/a	6.52e-01	1.356
1104637	ENSG00000198551	83486	ZNF627	zinc finger protein 627	199692	19	n/a	n/a	7.65e-01	1.356
279784527	ENSG00000225159	0	RP11-40H20.2	RP11-40H20.2	0	1	n/a	n/a	7.10e-01	1.355
1089833	ENSG00000104695	5484	PPP2CB	protein phosphatase 2, catalytic subunit, beta isozyme	5516	8	n/a	n/a	7.26e-01	1.355
1098692	ENSG00000166006	3722	KCNC2	potassium voltage-gated channel, Shaw-related subfamily, member 2	3747	12	n/a	n/a	6.45e-01	1.355
1095836	ENSG00000147041	60767	SYTL5	synaptotagmin-like 5	94122	X	n/a	n/a	4.33e-01	1.355
1094207	ENSG00000136527	6398	TRA2B	transformer 2 beta homolog (Drosophila)	6434	3	n/a	n/a	7.52e-01	1.355
1099960	ENSG00000171159	54934	C9orf16	chromosome 9 open reading frame 16	79095	9	n/a	n/a	5.86e-01	1.355
1086881	ENSG00000001630	1583	CYP51A1	cytochrome P450, family 51, subfamily A, polypeptide 1	1595	7	n/a	n/a	6.33e-01	1.355
1088198	ENSG00000075790	35258	BCAP29	B-cell receptor-associated protein 29	55973	7	n/a	n/a	6.96e-01	1.355
1104256	ENSG00000197380	80654	DACT3	dapper, antagonist of beta-catenin, homolog 3 (Xenopus laevis)	147906	19	n/a	n/a	6.56e-01	1.354
279703534	ENSG00000206728	0	Y_RNA	Y RNA	0	3	n/a	n/a	4.37e-01	1.354
1105449	ENSG00000205339	10380	IPO7	importin 7	10527	11	n/a	n/a	5.92e-01	1.354
279941070	ENSG00000239559	0	RPL37P2	ribosomal protein L37 pseudogene 2	0	11	n/a	n/a	5.91e-01	1.354
1091122	ENSG00000113742	56116	CPEB4	cytoplasmic polyadenylation element binding protein 4	80315	5	n/a	n/a	4.08e-01	1.354
279812689	ENSG00000227617	157127455	AC009475.2	AC009475.2	100861402	2	n/a	n/a	4.16e-01	1.354
1088822	ENSG00000091831	2084	ESR1	estrogen receptor 1	2099	6	n/a	n/a	4.06e-01	1.354
1088581	ENSG00000086717	5443	PPEF1	protein phosphatase, EF-hand calcium binding domain 1	5475	X	n/a	n/a	7.20e-01	1.353
280081767	ENSG00000255150	149558	EID3	EP300 interacting inhibitor of differentiation 3	493861	12	n/a	n/a	7.45e-01	1.353
279776311	ENSG00000224415	0	RP11-401L13.4	RP11-401L13.4	0	7	n/a	n/a	4.04e-01	1.353
279711552	ENSG00000211482	0	AC092574.1	AC092574.1	0	4	n/a	n/a	4.09e-01	1.353
1089557	ENSG00000102409	35551	BEX4	brain expressed, X-linked 4	56271	X	n/a	n/a	6.46e-01	1.353
279461234	ENSG00000174977	0	AC026271.5	AC026271.5	0	17	n/a	n/a	6.09e-01	1.353
1102120	ENSG00000182518	59961	FAM104B	family with sequence similarity 104, member B	90736	X	n/a	n/a	9.51e-01	1.353
1101799	ENSG00000180817	5432	PPA1	pyrophosphatase (inorganic) 1	5464	10	n/a	n/a	4.16e-01	1.353
279829706	ENSG00000229163	0	NAP1L1P2	nucleosome assembly protein 1-like 1 pseudogene 2	0	Y	n/a	n/a	6.56e-01	1.352
1104766	ENSG00000198839	11019	ZNF277	zinc finger protein 277	11179	7	n/a	n/a	6.05e-01	1.352
279890499	ENSG00000234565	0	COX6B1P1	cytochrome c oxidase subunit VIb polypeptide 1 (ubiquitous) pseudogene 1	0	7	n/a	n/a	4.10e-01	1.352
1095937	ENSG00000147676	0	MAL2	mal, T-cell differentiation protein 2 (gene/pseudogene)	0	8	n/a	n/a	5.98e-01	1.352
1108620	ENSG00000236562	0	RP11-396M11.1	RP11-396M11.1	0	4	n/a	n/a	6.36e-01	1.352
1090756	ENSG00000111229	9949	ARPC3	actin related protein 2/3 complex, subunit 3, 21kDa	10094	12	n/a	n/a	7.16e-01	1.352
1094191	ENSG00000136450	6390	SRSF1	serine/arginine-rich splicing factor 1	6426	17	n/a	n/a	6.95e-01	1.352
1096718	ENSG00000154548	79637	SRSF12	serine/arginine-rich splicing factor 12	135295	6	n/a	n/a	7.14e-01	1.352
1095703	ENSG00000145936	3754	KCNMB1	potassium large conductance calcium-activated channel, subfamily M, beta member 1	3779	5	n/a	n/a	7.49e-01	1.352
279706845	ENSG00000207297	180787	SNORD7	small nucleolar RNA, C/D box 7	692076	17	n/a	n/a	5.99e-01	1.352
280082769	ENSG00000255197	157123463	RP11-750H9.5	RP11-750H9.5	100507417	11	n/a	n/a	7.48e-01	1.352
1094956	ENSG00000140876	94119	NUDT7	nudix (nucleoside diphosphate linked moiety X)-type motif 7	283927	16	n/a	n/a	7.24e-01	1.352
1091573	ENSG00000117151	1475	CTBS	chitobiase, di-N-acetyl-	1486	1	n/a	n/a	6.10e-01	1.352
1088176	ENSG00000075336	28826	C18orf55	chromosome 18 open reading frame 55	29090	18	n/a	n/a	7.34e-01	1.352
1092805	ENSG00000127252	36388	HRASLS	HRAS-like suppressor	57110	3	n/a	n/a	7.14e-01	1.352
280036002	ENSG00000251224	0	CNOT10-AS1	CNOT10 antisense RNA 1 (non-protein coding)	0	3	n/a	n/a	7.28e-01	1.351
1091210	ENSG00000114686	11062	MRPL3	mitochondrial ribosomal protein L3	11222	3	n/a	n/a	7.02e-01	1.351
1095224	ENSG00000142937	6169	RPS8	ribosomal protein S8	6202	1	n/a	n/a	6.18e-01	1.351
1102441	ENSG00000183783	122047	KCTD8	potassium channel tetramerisation domain containing 8	386617	4	n/a	n/a	4.09e-01	1.351
279669110	ENSG00000203423	0	AC140061.4	AC140061.4	0	12	n/a	n/a	4.06e-01	1.351
279880644	ENSG00000233676	0	FDPSP6	farnesyl diphosphate synthase pseudogene 6	0	21	n/a	n/a	5.90e-01	1.351
279984719	ENSG00000244380	0	RP11-24C3.2	RP11-24C3.2	0	3	n/a	n/a	5.97e-01	1.350
1102353	ENSG00000183520	30600	UTP11L	UTP11-like, U3 small nucleolar ribonucleoprotein, (yeast)	51118	1	n/a	n/a	7.44e-01	1.350
1103523	ENSG00000188313	5327	PLSCR1	phospholipid scramblase 1	5359	3	n/a	n/a	4.27e-01	1.350
1088541	ENSG00000085719	8816	CPNE3	copine III	8895	8	n/a	n/a	5.99e-01	1.350
1087747	ENSG00000064199	32820	SPA17	sperm autoantigenic protein 17	53340	11	n/a	n/a	7.33e-01	1.350
1105959	ENSG00000213988	7600	ZNF90	zinc finger protein 90	7643	19	n/a	n/a	6.09e-01	1.350
1106451	ENSG00000218227	0	RP11-889L3.1	RP11-889L3.1	0	5	n/a	n/a	5.92e-01	1.350
1105349	ENSG00000205002	134476	C8orf85	chromosome 8 open reading frame 85	441376	8	n/a	n/a	6.32e-01	1.349
279912282	ENSG00000236556	0	RP11-443O13.3	RP11-443O13.3	0	10	n/a	n/a	6.45e-01	1.349
280045105	ENSG00000252097	0	U6	U6 spliceosomal RNA	0	18	n/a	n/a	4.24e-01	1.349
1102751	ENSG00000185088	30547	RPS27L	ribosomal protein S27-like	51065	15	n/a	n/a	5.99e-01	1.349
1096664	ENSG00000154127	59149	UBASH3B	ubiquitin associated and SH3 domain containing B	84959	11	n/a	n/a	7.04e-01	1.349
280119564	ENSG00000258674	0	CTC-260F20.3	Uncharacterized protein	0	19	n/a	n/a	4.08e-01	1.349
279880347	ENSG00000233648	0	AC010095.6	AC010095.6	0	2	n/a	n/a	4.50e-01	1.349
1105555	ENSG00000205758	9802	CRYZL1	crystallin, zeta (quinone reductase)-like 1	9946	21	n/a	n/a	5.93e-01	1.349
279759636	ENSG00000222364	0	U6	U6 spliceosomal RNA	0	7	n/a	n/a	5.72e-01	1.349
279831793	ENSG00000229344	0	RP5-857K21.7	RP5-857K21.7	0	1	n/a	n/a	4.51e-01	1.349
1090542	ENSG00000109184	22897	DCUN1D4	DCN1, defective in cullin neddylation 1, domain containing 4 (S. cerevisiae)	23142	4	n/a	n/a	6.10e-01	1.349
280127567	ENSG00000259131	0	AC093510.2	metallo-beta-lactamase domain-containing protein 2	0	5	n/a	n/a	5.88e-01	1.348
280066601	ENSG00000254139	94815	CTD-2339F6.1	CTD-2339F6.1	286178	8	n/a	n/a	7.26e-01	1.348
1091786	ENSG00000119314	9847	ROD1	ROD1 regulator of differentiation 1 (S. pombe)	9991	9	n/a	n/a	6.03e-01	1.348
1089244	ENSG00000100632	2064	ERH	enhancer of rudimentary homolog (Drosophila)	2079	14	n/a	n/a	7.27e-01	1.348
279955486	ENSG00000241301	0	AL136982.1	AL136982.1	0	10	n/a	n/a	4.33e-01	1.348
1095139	ENSG00000142188	753	TMEM50B	transmembrane protein 50B	757	21	n/a	n/a	7.26e-01	1.348
280105819	ENSG00000257497	0	RP11-585P4.5	RP11-585P4.5	0	12	n/a	n/a	7.63e-01	1.348
279939042	ENSG00000239323	0	CTD-2213F21.1	CTD-2213F21.1	0	14	n/a	n/a	5.96e-01	1.348
1090950	ENSG00000112339	10609	HBS1L	HBS1-like (S. cerevisiae)	10767	6	n/a	n/a	6.37e-01	1.347
1093746	ENSG00000134108	34496	ARL8B	ADP-ribosylation factor-like 8B	55207	3	n/a	n/a	5.98e-01	1.347
1103406	ENSG00000187840	1963	EIF4EBP1	eukaryotic translation initiation factor 4E binding protein 1	1978	8	n/a	n/a	6.20e-01	1.347
1096316	ENSG00000151332	31042	MBIP	MAP3K12 binding inhibitory protein 1	51562	14	n/a	n/a	6.21e-01	1.347
1104737	ENSG00000198791	29618	CNOT7	CCR4-NOT transcription complex, subunit 7	29883	8	n/a	n/a	5.95e-01	1.347
279916227	ENSG00000236942	0	RP11-6B6.3	RP11-6B6.3	0	1	n/a	n/a	5.91e-01	1.347
1092131	ENSG00000122033	85508	MTIF3	mitochondrial translational initiation factor 3	219402	13	n/a	n/a	5.92e-01	1.347
1098461	ENSG00000165060	2379	FXN	frataxin	2395	9	n/a	n/a	7.46e-01	1.347
1106528	ENSG00000221883	158948	C3orf71	chromosome 3 open reading frame 71	646450	3	n/a	n/a	8.62e-01	1.347
279948299	ENSG00000240409	0	RP5-857K21.14	RP5-857K21.14	0	1	n/a	n/a	4.57e-01	1.347
1090616	ENSG00000109929	6275	SC5DL	sterol-C5-desaturase (ERG3 delta-5-desaturase homolog, S. cerevisiae)-like	6309	11	n/a	n/a	6.02e-01	1.347
279839395	ENSG00000230051	0	CTA-929C8.8	CTA-929C8.8	0	22	n/a	n/a	4.10e-01	1.346
1094426	ENSG00000137692	58469	DCUN1D5	DCN1, defective in cullin neddylation 1, domain containing 5 (S. cerevisiae)	84259	11	n/a	n/a	6.32e-01	1.346
1101035	ENSG00000176410	58487	DNAJC30	DnaJ (Hsp40) homolog, subfamily C, member 30	84277	7	n/a	n/a	6.36e-01	1.346
1094434	ENSG00000137714	2215	FDX1	ferredoxin 1	2230	11	n/a	n/a	9.38e-01	1.346
1088084	ENSG00000072849	30492	DERL2	Der1-like domain family, member 2	51009	17	n/a	n/a	7.17e-01	1.346
1101440	ENSG00000178662	55836	CSRNP3	cysteine-serine-rich nuclear protein 3	80034	2	n/a	n/a	4.33e-01	1.346
1091009	ENSG00000112799	9313	LY86	lymphocyte antigen 86	9450	6	n/a	n/a	6.93e-01	1.346
1089507	ENSG00000102078	8897	SLC25A14	solute carrier family 25 (mitochondrial carrier, brain), member 14	9016	X	n/a	n/a	8.85e-01	1.346
1090090	ENSG00000105835	9990	NAMPT	nicotinamide phosphoribosyltransferase	10135	7	n/a	n/a	5.99e-01	1.346
1097769	ENSG00000162735	5792	PEX19	peroxisomal biogenesis factor 19	5824	1	n/a	n/a	8.83e-01	1.346
1103579	ENSG00000188542	94498	DUSP28	dual specificity phosphatase 28	285193	2	n/a	n/a	7.62e-01	1.345
1088425	ENSG00000081870	31148	HSPB11	heat shock protein family B (small), member 11	51668	1	n/a	n/a	6.10e-01	1.345
1096526	ENSG00000152926	30832	ZNF117	zinc finger protein 117	51351	7	n/a	n/a	6.12e-01	1.345
279889918	ENSG00000234518	0	RP5-837D10.2	RP5-837D10.2	0	1	n/a	n/a	6.01e-01	1.345
1105315	ENSG00000204922	1000796	C11orf83	chromosome 11 open reading frame 83	790955	11	n/a	n/a	5.90e-01	1.345
1098198	ENSG00000164104	3128	HMGB2	high mobility group box 2	3148	4	n/a	n/a	6.01e-01	1.345
1098537	ENSG00000165389	82687	SPTSSA	serine palmitoyltransferase, small subunit A	171546	14	n/a	n/a	6.32e-01	1.345
280065750	ENSG00000254087	0	LYN	v-yes-1 Yamaguchi sarcoma viral related oncogene homolog	0	8	n/a	n/a	5.98e-01	1.345
1096987	ENSG00000156973	5115	PDE6D	phosphodiesterase 6D, cGMP-specific, rod, delta	5147	2	n/a	n/a	6.45e-01	1.345
1088523	ENSG00000085231	6840	TAF9	TAF9 RNA polymerase II, TATA box binding protein (TBP)-associated factor, 32kDa	6880	5	n/a	n/a	7.18e-01	1.345
1096323	ENSG00000151366	4692	NDUFC2	NADH dehydrogenase (ubiquinone) 1, subcomplex unknown, 2, 14.5kDa	4718	11	n/a	n/a	7.31e-01	1.345
280037584	ENSG00000251356	0	CTD-2281D19.1	CTD-2281D19.1	0	5	n/a	n/a	4.47e-01	1.345
279795425	ENSG00000226085	0	UQCRFS1P1	ubiquinol-cytochrome c reductase, Rieske iron-sulfur polypeptide 1 pseudogene 1	0	22	n/a	n/a	7.18e-01	1.345
279934633	ENSG00000238665	0	snoU13	Small nucleolar RNA U13	0	13	n/a	n/a	5.72e-01	1.344
280016121	ENSG00000249679	0	RP11-279O9.4	Uncharacterized protein	0	4	n/a	n/a	7.56e-01	1.344
1098263	ENSG00000164292	22592	RHOBTB3	Rho-related BTB domain containing 3	22836	5	n/a	n/a	4.24e-01	1.344
280133129	ENSG00000259448	0	RP11-16E12.1	RP11-16E12.1	0	15	n/a	n/a	4.38e-01	1.344
279905598	ENSG00000235957	0	COX7CP1	cytochrome c oxidase subunit VIIc pseudogene 1	0	13	n/a	n/a	6.08e-01	1.344
1098278	ENSG00000164326	9463	CARTPT	CART prepropeptide	9607	5	n/a	n/a	6.45e-01	1.344
279867898	ENSG00000232579	0	CTD-3105H18.10	CTD-3105H18.10	0	19	n/a	n/a	6.14e-01	1.344
1098597	ENSG00000165637	7374	VDAC2	voltage-dependent anion channel 2	7417	10	n/a	n/a	7.59e-01	1.344
1090591	ENSG00000109738	2726	GLRB	glycine receptor, beta	2743	4	n/a	n/a	6.00e-01	1.344
280121298	ENSG00000258769	0	RAP1AP	RAP1A, member of RAS oncogene family pseudogene	0	14	n/a	n/a	5.99e-01	1.344
1101838	ENSG00000180998	94000	GPR137C	G protein-coupled receptor 137C	283554	14	n/a	n/a	6.01e-01	1.343
1100427	ENSG00000173208	222	ABCD2	ATP-binding cassette, sub-family D (ALD), member 2	225	12	n/a	n/a	4.14e-01	1.343
1086952	ENSG00000005249	5545	PRKAR2B	protein kinase, cAMP-dependent, regulatory, type II, beta	5577	7	n/a	n/a	5.99e-01	1.343
279573712	ENSG00000187534	0	AC007842.1	AC007842.1	0	19	n/a	n/a	7.24e-01	1.343
279808475	ENSG00000227205	0	RP5-1042I8.3	RP5-1042I8.3	0	1	n/a	n/a	6.21e-01	1.343
1095645	ENSG00000145592	6135	RPL37	ribosomal protein L37	6167	5	n/a	n/a	5.92e-01	1.343
1098933	ENSG00000166923	26332	GREM1	gremlin 1	26585	15	n/a	n/a	4.42e-01	1.343
1086936	ENSG00000005020	8856	SKAP2	src kinase associated phosphoprotein 2	8935	7	n/a	n/a	6.19e-01	1.343
279787081	ENSG00000225383	83798	SFTA1P	surfactant associated 1, pseudogene	207107	10	n/a	n/a	7.03e-01	1.343
1093859	ENSG00000134748	59140	PRPF38A	PRP38 pre-mRNA processing factor 38 (yeast) domain containing A	84950	1	n/a	n/a	6.06e-01	1.343
1090123	ENSG00000105993	9904	DNAJB6	DnaJ (Hsp40) homolog, subfamily B, member 6	10049	7	n/a	n/a	7.09e-01	1.343
1099295	ENSG00000168303	79682	C7orf11	chromosome 7 open reading frame 11	136647	7	n/a	n/a	7.18e-01	1.343
279939313	ENSG00000239367	0	AC005943.1	AC005943.1	0	19	n/a	n/a	7.51e-01	1.342
1090826	ENSG00000111678	76653	C12orf57	chromosome 12 open reading frame 57	113246	12	n/a	n/a	4.14e-01	1.342
280065501	ENSG00000254065	0	RP11-697N18.2	RP11-697N18.2	0	8	n/a	n/a	5.97e-01	1.342
1087868	ENSG00000067064	3402	IDI1	isopentenyl-diphosphate delta isomerase 1	3422	10	n/a	n/a	6.55e-01	1.342
1095971	ENSG00000148090	546	AUH	AU RNA binding protein/enoyl-CoA hydratase	549	9	n/a	n/a	7.33e-01	1.342
1092746	ENSG00000126698	22582	DNAJC8	DnaJ (Hsp40) homolog, subfamily C, member 8	22826	1	n/a	n/a	8.68e-01	1.342
1092315	ENSG00000123595	9232	RAB9A	RAB9A, member RAS oncogene family	9367	X	n/a	n/a	7.28e-01	1.342
1100906	ENSG00000175756	34287	AURKAIP1	aurora kinase A interacting protein 1	54998	1	n/a	n/a	5.87e-01	1.342
1092220	ENSG00000122824	81997	NUDT10	nudix (nucleoside diphosphate linked moiety X)-type motif 10	170685	X	n/a	n/a	7.20e-01	1.342
1093901	ENSG00000134970	30497	TMED7	transmembrane emp24 protein transport domain containing 7	51014	5	n/a	n/a	4.05e-01	1.342
1102899	ENSG00000185721	4707	DRG1	developmentally regulated GTP binding protein 1	4733	22	n/a	n/a	8.48e-01	1.341
280091021	ENSG00000255872	0	RP11-613M10.9	RP11-613M10.9	0	9	n/a	n/a	7.68e-01	1.341
1090175	ENSG00000106328	29732	FSCN3	fascin homolog 3, actin-bundling protein, testicular (Strongylocentrotus purpuratus)	29999	7	n/a	n/a	6.01e-01	1.341
1104136	ENSG00000197008	7653	ZNF138	zinc finger protein 138	7697	7	n/a	n/a	5.91e-01	1.341
1105676	ENSG00000206527	83649	PTPLB	protein tyrosine phosphatase-like (proline instead of catalytic arginine), member b	201562	3	n/a	n/a	5.94e-01	1.341
279911549	ENSG00000236494	0	RP11-89N17.4	RP11-89N17.4	0	7	n/a	n/a	4.23e-01	1.341
1099921	ENSG00000171016	25857	PYGO1	pygopus homolog 1 (Drosophila)	26108	15	n/a	n/a	6.02e-01	1.341
1093308	ENSG00000131094	10724	C1QL1	complement component 1, q subcomponent-like 1	10882	17	n/a	n/a	4.35e-01	1.341
1096403	ENSG00000151917	85737	BEND6	BEN domain containing 6	221336	6	n/a	n/a	6.29e-01	1.341
279950127	ENSG00000240607	0	AC018737.1	AC018737.1	0	2	n/a	n/a	6.04e-01	1.340
1100000	ENSG00000171345	3855	KRT19	keratin 19	3880	17	n/a	n/a	6.82e-01	1.340
1096869	ENSG00000155975	79702	VPS37A	vacuolar protein sorting 37 homolog A (S. cerevisiae)	137492	8	n/a	n/a	6.22e-01	1.340
1093444	ENSG00000132109	6697	TRIM21	tripartite motif containing 21	6737	11	n/a	n/a	4.34e-01	1.340
1100241	ENSG00000172336	10102	POP7	processing of precursor 7, ribonuclease P/MRP subunit (S. cerevisiae)	10248	7	n/a	n/a	6.22e-01	1.340
[truncated: 1 more rows]
