# Supplementary material for: Identification of the Molecular Events Involved in the Development of Prefrontal Cortex Through the Analysis of RNA-Seq Data From BrainSpan
Source: ASN Neuro. 2019 Jun 18;11:1759091419854627. doi: 10.1177/1759091419854627 (PMC6582306; doi:10.1177/1759091419854627)
Supplement: Supplemental Material6 - Supplemental material for Identification of the Molecular Events Involved in the Development of Prefrontal Cortex Through the Analysis of RNA-Seq Data From BrainSpan [file Supplemental_Material6.zip › AMY/10/Columns.csv]

donor_id	donor_name	donor_age	donor_color	structure_id	structure_name	structure_abbreviation	structure_color	top_level_structure_id	top_level_structure_name	top_level_structure_abbreviation	top_level_structure_color
12841	H376.IX.51	8 yrs	FFBF00	10361	amygdaloid complex	AMY	C9E2B1	10153	neural plate	NP	D7D8D8
12981	H376.IX.52	8 yrs	EBB000	10361	amygdaloid complex	AMY	C9E2B1	10153	neural plate	NP	D7D8D8
12289	H376.IX.50	11 yrs	D6A000	10361	amygdaloid complex	AMY	C9E2B1	10153	neural plate	NP	D7D8D8
12831	H376.X.51	13 yrs	FF8000	10361	amygdaloid complex	AMY	C9E2B1	10153	neural plate	NP	D7D8D8
12299	H376.X.50	15 yrs	EB7600	10361	amygdaloid complex	AMY	C9E2B1	10153	neural plate	NP	D7D8D8
12832	H376.X.52	19 yrs	C26100	10361	amygdaloid complex	AMY	C9E2B1	10153	neural plate	NP	D7D8D8
