# Supplementary material for: Identification of the Molecular Events Involved in the Development of Prefrontal Cortex Through the Analysis of RNA-Seq Data From BrainSpan
Source: ASN Neuro. 2019 Jun 18;11:1759091419854627. doi: 10.1177/1759091419854627 (PMC6582306; doi:10.1177/1759091419854627)
Supplement: Supplemental Material6 - Supplemental material for Identification of the Molecular Events Involved in the Development of Prefrontal Cortex Through the Analysis of RNA-Seq Data From BrainSpan [file Supplemental_Material6.zip › AMY/10/Expression.csv]

279794150	2.4858	12.7250	12.2543	1.8506	2.9445	0.9766
280002750	3.6772	12.2736	9.2798	3.4556	3.9016	2.3484
279928483	9.7337	10.4784	11.7561	8.5419	6.0927	5.2647
279923600	5.7248	3.5280	0.3368	0.2282	0.0682	0.0510
279797638	5.1062	3.4271	4.5170	0.0000	4.4288	0.0000
279849088	4.7456	3.6988	0.1698	0.0000	0.1853	0.1794
1104784	2.2525	5.6752	7.6009	2.1695	4.0783	1.1696
279940860	4.8247	3.9176	6.3734	4.1111	2.4206	0.8677
279996116	5.6627	8.0806	9.3573	4.9943	5.8565	5.3827
1105306	4.1374	2.2077	4.2423	0.5901	3.1968	1.1239
280009794	9.0887	9.3075	7.9912	9.1576	5.7455	5.9560
280049018	6.7377	6.2613	5.1394	4.5985	2.7697	5.2807
1093090	6.0733	4.5946	0.0000	0.0000	5.2621	0.0408
279905164	6.1182	6.4063	5.2656	3.9460	3.2568	5.4203
279743644	2.4127	3.5886	2.1039	0.6226	2.0953	0.2669
279670511	4.5057	3.7754	4.1255	2.6982	2.9190	1.8930
280095785	2.3908	2.9026	1.1524	0.2907	0.7682	0.5122
279968357	2.8817	2.1459	2.4668	1.3765	0.6527	0.6028
1104320	6.1438	4.1458	5.2243	2.0070	4.5099	4.1384
279787979	6.3731	5.6229	5.2247	4.4606	4.1182	3.7916
1095876	1.2546	2.2087	6.4052	1.3969	1.2555	2.5163
1105120	6.9152	4.7834	4.1461	3.6716	3.7336	3.9065
279895612	3.1966	5.0825	3.4381	3.1326	1.7970	2.3805
279656377	1.0139	3.0838	2.1465	0.0000	1.3562	0.5861
279750021	2.3698	5.8585	2.5348	1.8038	1.7573	2.9532
1107205	5.5199	4.4434	4.2615	3.7555	3.4246	2.9217
1107153	7.8260	9.5158	7.3690	6.4800	6.2246	7.8889
279893236	8.8596	7.9306	7.8966	6.9967	7.2842	6.2992
279938412	1.1908	3.2019	0.7977	0.1924	0.6619	0.2338
1098051	3.8358	2.4910	3.2621	2.5770	1.3809	1.5342
279509439	8.4484	8.4800	7.5714	6.8530	6.6483	6.9371
279709190	1.9596	1.4756	1.7637	1.1867	0.0000	0.0000
279659723	1.2689	1.5953	1.6785	0.0000	0.5605	0.0000
279721180	3.8489	6.6428	3.3427	2.2294	3.2795	4.3613
279863672	6.3098	6.1674	5.2091	4.8213	4.4339	4.5356
279865535	7.2128	5.4383	5.4966	5.8409	3.1338	5.3058
280044741	9.3217	7.1833	8.7369	9.6034	5.7728	6.0074
1091180	5.9226	5.9598	5.2005	4.7537	4.3110	4.1632
279803138	6.3758	6.7442	6.3677	5.4308	5.3602	4.8416
279828586	4.4991	4.2248	4.5900	3.4699	3.4909	2.5079
279781200	6.0811	5.0631	5.0416	4.5560	4.1061	3.7149
279938356	1.8978	2.6526	1.4973	0.7706	0.1993	1.2788
279951899	12.3422	13.7983	11.9417	12.3102	10.7702	11.2331
280118319	2.8061	4.1880	2.7426	2.5403	1.4469	2.0461
1090382	1.8626	4.5663	1.9525	1.5821	0.8941	2.2422
1087096	5.6019	6.8360	5.2004	4.7358	4.7843	4.4622
1094020	2.6759	2.3944	3.1113	1.3052	2.0808	1.1419
279956340	3.5098	6.3566	2.9512	4.1869	1.7087	3.2842
280033595	3.9949	2.6924	0.0000	0.0000	3.0500	0.0000
279846040	3.8332	6.3676	3.5147	2.8944	3.1188	4.0700
279720817	3.7447	2.3133	0.0000	0.0000	2.3400	0.1067
279935688	2.2371	0.7529	0.6180	0.0000	0.0000	0.0000
1101258	7.6461	6.9952	6.8958	6.0835	6.4981	5.3529
1088743	4.7484	0.4192	0.0243	0.5666	0.9409	0.1028
280036026	4.7257	4.7242	3.7176	4.0969	1.7609	3.7305
280064383	2.0896	1.6830	1.6279	0.3974	0.3721	1.0597
279756767	3.0545	2.8070	2.8228	1.3631	0.8084	2.9655
1094479	5.2506	5.1853	5.2154	3.9468	4.6521	3.5078
279892626	5.2334	2.3632	3.8387	3.3556	1.7792	2.7799
279849611	0.7968	3.8919	1.4420	1.0524	0.2946	1.2679
279665204	3.3899	2.2753	2.5144	1.9207	1.6068	1.1721
279974667	6.0230	6.0130	5.0906	4.6523	4.9549	4.0648
1103206	1.8115	5.1153	1.4985	1.2258	1.0817	2.7411
279816612	1.5421	2.0077	2.2703	0.9697	1.5049	0.0000
1100408	3.4930	0.1376	0.1178	0.2109	0.0978	0.0952
279747276	2.6033	3.3790	3.0541	1.8219	2.6438	1.2280
1099888	0.5192	2.0245	3.2006	0.9605	0.3802	1.0652
279805544	12.3921	10.3033	11.9293	12.2431	9.1592	9.9063
1090948	7.6430	7.8065	7.2768	6.3823	6.8750	6.1625
279555139	5.8349	5.5413	5.2026	4.8990	4.0362	4.3409
279745039	6.1095	7.6646	5.5039	5.7114	4.7083	5.5582
279821299	3.2515	2.9875	2.6404	2.4965	1.4522	1.6317
1092468	4.4692	4.8780	3.5635	3.6128	2.5151	3.5047
280095383	2.5044	4.3253	2.7312	2.1139	2.6666	1.5034
279730030	0.7293	3.1986	0.1029	0.0000	0.0000	0.7753
1109164	8.1095	3.9630	4.2726	5.2428	2.8834	4.9669
1102206	6.1637	5.5970	5.2624	4.7550	4.6674	4.3512
279957731	7.1867	6.4221	7.6567	6.4716	4.8218	6.7293
1103595	5.9423	6.1678	5.7939	4.9970	5.2067	4.4668
1101771	1.0917	2.4972	1.4967	0.6537	0.5648	0.6364
1098308	5.1541	4.9472	5.3810	4.5690	4.2132	3.4714
279800531	4.0351	0.7249	3.9062	2.4606	2.6326	0.3532
1104150	5.2155	5.8410	5.0143	4.2658	5.0556	3.5369
1108298	3.7472	5.8138	3.8167	3.0909	3.6780	3.4021
280090364	4.3824	2.9976	2.8381	2.5189	2.6440	1.8657
1091238	5.0974	6.2371	4.9515	4.3060	4.6969	4.0946
1091682	6.6612	7.0682	6.0040	5.5507	5.7505	5.2474
279925269	4.0721	3.9521	4.1171	3.0655	3.0524	2.8390
279885239	3.7059	2.4199	2.1552	1.9975	1.3046	1.8002
279806171	7.2631	6.5506	6.6192	6.0862	5.7544	5.4156
280132000	1.7561	2.6526	0.6248	0.2921	0.9961	0.5835
1093628	8.2358	7.7163	7.0486	6.6054	6.9140	6.3376
1102527	3.7527	4.0844	4.0548	2.9139	3.3961	2.4392
1099884	5.7633	7.0232	5.1646	5.0561	4.5448	5.2119
1105458	7.6809	4.8810	5.0984	5.2830	4.3430	4.9075
279961080	6.2609	4.9803	5.6029	4.9502	4.5268	4.2446
1092957	3.9308	3.4685	4.0088	2.8034	3.5371	1.9563
279856288	3.0778	3.4238	2.4839	1.8847	2.6197	1.3764
279787317	1.0683	2.3250	1.9839	0.4384	0.4215	1.4145
279713956	0.0000	1.9718	1.1298	0.0000	0.0000	0.0000
279944035	12.3261	10.5958	12.4738	12.3424	9.2519	10.7045
1100055	3.4549	4.2058	3.5095	2.6341	3.1331	2.3072
279981529	3.7784	3.3815	3.7364	2.8507	2.2852	2.6656
279728670	4.0634	6.0329	4.2071	3.2485	4.5839	3.3776
1095796	3.7570	2.0499	3.0214	2.5576	1.2833	1.8953
279810101	2.7709	2.2390	3.3461	1.8221	2.1228	1.3340
1105121	6.9370	5.0624	4.0242	4.2286	4.4393	4.2806
280111987	2.3197	5.1126	2.4968	2.3350	2.1318	2.3881
1096328	4.4689	3.6480	3.7945	3.3770	3.4317	2.0380
1101867	3.9002	3.7510	3.5386	2.9143	3.0325	2.1806
279966438	4.6553	3.3079	4.1383	3.4667	2.7867	2.7867
1100808	2.4190	2.3935	2.5944	1.7189	0.4332	2.1955
1090510	7.0672	6.9778	6.7509	5.6149	6.9068	5.2292
279979709	4.4812	3.7652	4.0566	3.1554	3.4859	2.6179
1096737	5.8093	5.9460	5.7066	4.6684	5.1400	4.6192
1088330	2.6897	1.9151	2.7006	1.7760	1.2119	1.2868
280069067	3.1936	3.1397	2.9367	2.4952	2.4669	1.2793
280057777	4.0704	0.1883	2.9548	2.0760	1.2961	0.8155
1091075	4.7564	4.6524	4.9966	3.6255	4.5692	3.1959
279789431	7.2725	6.0084	6.4304	5.8921	5.0214	5.7856
279722065	4.6324	4.1398	4.2606	3.6505	2.8920	3.4947
279749351	4.2328	4.1857	3.8848	3.2456	3.4580	2.6043
1091703	2.7070	2.9969	2.6882	2.0427	2.1393	1.2151
279898833	2.4407	4.9879	3.0432	2.2596	2.1692	3.0530
1096787	6.1326	6.7430	6.2834	5.5398	6.0618	4.5705
279470193	4.0176	3.9911	2.5232	1.9340	2.3631	3.2646
279979850	2.0027	3.1271	0.3368	0.7216	0.6962	1.0872
279941528	1.7015	3.3747	0.9155	0.7900	0.4312	1.8183
280016237	1.5902	2.3431	1.4230	1.0625	0.5524	0.7992
279856321	7.2631	7.2995	6.9009	6.0419	6.6354	5.8452
1099813	7.9130	8.2377	8.2139	7.1420	7.4181	6.8856
280116423	1.4698	2.5216	0.6462	0.5495	0.7705	0.4023
1105543	4.8554	4.0453	4.2223	3.6109	4.0394	2.5625
1096867	3.8168	4.3063	3.6906	2.8639	3.9681	2.0734
1096230	6.0564	6.2164	5.8065	5.0801	5.3173	4.7785
280093125	4.9938	5.3056	4.0188	4.0344	3.1495	4.2344
279736884	2.0900	1.6535	1.9288	0.8286	1.3957	0.5528
279897580	2.1590	2.2797	2.3067	1.2366	1.4952	1.1185
1090037	2.6535	3.8645	2.1527	1.9678	1.7080	2.1004
1096074	3.2257	2.9096	1.7672	1.0679	2.4053	1.5352
279841225	5.5047	4.4357	5.2062	4.2229	4.3821	3.6488
279661081	2.2771	1.0164	1.5094	0.7324	1.1789	0.0000
279706887	6.0490	3.6358	5.1151	4.1634	3.8848	3.8662
1091309	5.0511	4.3518	4.3470	3.7817	3.1986	3.8915
1095890	1.8755	4.0957	5.3438	1.8476	2.9188	3.6833
1087685	4.9413	3.3774	4.1920	2.7955	3.6462	3.2075
1102609	6.1322	6.9048	6.6847	5.1629	5.9793	5.7208
1090731	6.1962	5.6108	6.3038	5.0142	5.6384	4.6072
1103005	4.2705	4.7816	4.6886	3.3959	4.2009	3.2950
279777538	1.4013	1.8193	1.4256	1.1752	0.0000	0.6262
1102212	6.6880	6.2681	6.2296	5.3503	5.9972	5.0012
279899603	3.4342	3.8560	2.6919	1.7901	3.1988	2.1573
279740371	5.4005	6.6650	4.2598	4.6885	3.8593	4.9419
1107953	4.8895	3.8064	4.3378	3.8441	3.5173	2.8390
279746032	3.4694	2.3393	1.2698	1.8936	0.6734	1.6808
1097225	3.9556	3.3657	1.6791	1.9701	2.2141	1.9863
279722105	7.4066	8.0988	6.7115	6.5253	6.1700	6.6923
1108092	3.6319	4.1017	3.4187	2.9965	3.3640	1.9659
279764663	3.8817	2.3267	3.8141	3.0638	1.6031	2.5301
279865549	2.0590	1.5322	1.8691	0.9943	0.8900	0.7550
1102539	2.1465	2.0301	2.0942	1.0084	1.0560	1.3856
279854056	0.7712	3.0583	0.2898	0.6313	0.0000	0.6731
280043005	1.7647	1.7022	1.9376	0.0000	1.1671	1.4256
280022205	1.1843	2.6288	0.8489	0.5794	0.5581	0.7157
1092648	7.6393	7.2124	7.8265	6.3843	7.1361	6.3494
1097721	3.3285	5.3964	3.7694	2.2251	3.2984	4.1624
1100715	6.7853	6.2985	6.9146	5.7045	5.9135	5.5738
1092256	6.7389	7.6055	6.2796	5.9430	5.5641	6.3159
280050012	3.2189	5.2405	1.7185	1.8020	2.2461	3.3299
279705039	5.8514	5.7025	6.0897	5.7134	5.2610	3.8759
279719695	3.8853	7.2065	4.4364	4.4248	3.8299	4.4885
1096558	6.3495	5.7270	6.6079	5.1395	6.2781	4.4944
279925806	7.1503	6.8706	6.6762	5.6326	6.9043	5.3907
1093601	4.2044	4.9160	4.0689	3.7229	4.2553	2.4431
1097664	5.2055	4.9552	5.3099	4.3549	4.8886	3.4653
279720656	5.2631	5.6459	3.9990	2.9808	3.2008	5.9686
279897786	8.5209	7.2468	6.4894	6.6890	6.5525	6.2595
1088681	4.5451	3.5987	4.1232	3.3252	3.0428	3.1459
1096494	0.7969	0.5325	3.4584	0.4851	0.3666	1.1952
1098813	3.6430	4.4779	3.0953	2.7253	2.8669	2.8843
279957500	5.8728	5.7083	4.8071	4.5527	4.5867	4.5237
1095768	3.2622	3.4433	4.3358	2.5360	3.0359	2.7471
1105804	4.7418	3.1047	4.6019	3.8408	3.2436	2.6584
1091864	5.7115	6.0475	5.7597	4.6926	5.4236	4.7004
279500932	8.0504	7.7300	7.3588	6.8865	6.8553	6.6966
279882802	1.8943	1.7203	1.7075	1.0833	0.9180	0.6201
279914252	3.5278	5.1204	2.8665	3.3808	2.0889	3.3469
1089799	5.5015	5.9553	5.7846	4.7345	5.3618	4.4524
1098831	6.2373	6.0346	6.0063	5.2766	5.8625	4.4488
1097269	2.7042	2.5189	2.7439	1.9836	1.1469	2.1585
1099283	1.5975	1.8982	0.9443	0.4826	0.3129	0.9686
1091772	4.9487	4.9993	5.0352	4.1384	4.6517	3.5228
279784307	4.1294	3.4125	4.4042	3.5283	3.2334	2.5153
1093736	4.0641	4.0289	4.0840	3.1060	3.6358	2.7703
279719747	7.2117	6.0946	6.2400	5.8167	5.7705	5.2979
1087298	3.1382	3.3786	2.9469	2.1571	2.7686	1.8813
279884441	4.0869	4.4345	2.6852	2.5233	3.5911	2.4389
1089658	5.3712	5.3302	5.0651	4.4103	3.9481	4.7624
279790000	2.7543	4.8688	1.7877	2.1182	3.7950	0.8528
279748792	3.0754	1.2494	2.2886	1.8925	0.8581	1.2188
1096263	5.0983	5.1938	4.7651	3.9375	4.1306	4.3456
279785774	3.3157	3.6837	2.6965	2.9570	1.3691	2.7272
1093906	4.1388	4.8278	4.6769	3.2076	4.5573	3.2375
1093324	6.3364	5.8729	5.8420	5.2267	5.5722	4.6141
279991424	4.6398	4.3429	3.9482	3.6476	3.4636	3.1816
1099878	3.5996	3.4418	3.4094	2.5752	2.9262	2.3146
1087003	2.9958	3.6107	4.3552	2.3917	3.7373	2.1994
1100191	4.8214	6.4124	5.7026	4.6648	4.1330	5.5215
279717194	1.7520	0.0000	0.8632	0.0000	0.0000	0.0000
279752261	0.0000	3.6159	0.9868	1.2829	0.7101	0.0000
1100571	6.5907	5.9661	6.4182	5.4782	5.7601	5.1281
1104691	2.5144	2.2616	0.0000	0.0000	2.1744	0.0000
1089522	3.7059	3.9253	3.5055	2.9566	3.1821	2.3984
279731191	6.5439	5.2671	4.9677	5.0530	4.2800	4.8535
279731582	0.6555	2.6696	0.7515	0.8645	0.6204	0.0000
279985183	7.1229	6.8893	5.2360	5.8282	5.0967	5.7329
1091242	5.2185	5.2305	4.4722	3.9684	4.0177	4.3447
279964486	0.9205	1.9225	0.3193	0.2929	0.1474	0.1342
1088402	5.7983	4.7900	5.6279	4.7436	5.1770	3.7096
1099528	4.0002	3.3464	3.8986	2.8229	3.1948	2.6433
1092303	3.8388	4.4108	4.3127	2.9701	4.1575	2.8544
1087827	5.3448	5.8594	4.5129	4.5422	4.4997	4.0952
1096237	4.6939	5.5120	6.1043	4.5421	4.3789	4.8113
279936289	3.8121	2.9757	3.4207	1.9318	3.3434	2.3586
1105746	4.0696	5.2108	4.6444	3.9633	4.5277	2.8607
279857092	3.4077	3.2524	2.5463	2.0701	1.7129	2.8505
279955775	0.7107	2.1180	0.0000	0.0000	0.2593	0.0000
1101802	3.2808	4.1008	5.1788	2.3852	4.2238	3.3868
279667402	1.2721	1.9843	0.0000	0.6960	0.0000	0.0000
279720569	4.6544	2.7554	3.1954	3.8250	0.8294	3.3907
1093434	7.8194	5.5078	5.3152	5.4731	5.3008	5.3126
1101833	5.6364	5.1505	5.2066	4.6108	4.9288	3.9009
279837316	3.3847	2.6382	2.5815	2.1552	1.0175	2.8872
279665190	1.3548	2.7726	1.8672	0.7429	1.0168	1.6909
279793382	5.6228	5.2586	4.5087	4.1445	4.4161	4.2918
280038346	1.1276	1.6843	1.5782	0.5696	0.9356	0.3481
279745688	7.3572	6.7277	6.2536	5.9596	5.9329	5.9110
1094365	6.4356	6.9316	5.9573	5.8519	5.5548	5.3840
279980759	4.7611	4.9866	4.5483	3.6082	4.0793	4.0771
1091402	4.8789	4.8253	5.3377	3.9052	4.3019	4.3046
1092858	4.2817	5.2476	3.8136	3.3775	3.4382	3.9976
1099919	2.8582	3.3532	4.1755	1.9390	3.2295	2.7058
279912261	8.5284	8.9076	7.7453	7.5001	7.1600	8.0122
279710443	1.8810	2.1465	1.0023	0.7215	0.0000	1.8001
1108368	5.3460	2.9519	4.5721	3.8508	3.2663	3.2472
279955941	4.2002	3.6292	3.3426	3.1669	2.2398	3.2606
279725976	0.2500	2.6529	0.2002	0.0000	0.3982	0.2023
279960050	8.6653	3.4680	8.1003	7.9834	6.0232	3.7256
279705725	3.6302	0.0000	2.4162	2.1073	1.0446	0.3930
279800788	4.3783	2.8754	3.7217	2.6291	3.5100	2.3376
279859624	5.0392	5.7954	4.8468	4.1901	4.7876	4.2051
279973676	3.4125	3.2063	3.1793	2.6271	1.6776	3.0005
1099741	3.1821	2.7369	3.2572	2.0948	2.4521	2.1475
1099307	5.3548	5.6696	5.0752	4.5127	4.7338	4.3760
279985803	4.0248	5.6844	3.4295	3.6242	3.3336	3.7041
279951106	4.1222	4.9352	3.7770	2.9427	3.2459	4.1702
1095873	2.5117	4.1450	4.4863	1.8378	3.9973	2.8326
279915439	3.6401	2.6612	2.2996	2.2943	2.1228	1.7089
279709519	1.1243	3.1742	1.5227	0.0000	1.3967	1.9512
280069933	7.1354	5.3455	6.2729	5.5847	5.6230	5.0783
279782357	3.9357	5.2716	3.4896	3.7684	3.4926	2.9703
1103404	4.1338	1.8916	1.9592	1.8740	1.4770	2.1701
1095926	2.9704	2.0902	2.6821	1.7653	2.2154	1.2987
1093105	2.4815	2.2145	1.1689	1.7141	0.6986	0.9910
1105151	3.1914	3.0040	1.6739	1.1013	2.4383	1.8717
1095936	5.2385	4.7078	4.8219	4.1281	4.5326	3.6516
279788346	2.1320	1.6916	1.5674	0.7159	1.4111	0.8122
279852790	2.0902	2.0736	1.4989	1.0847	1.1467	0.9798
1105308	3.8079	4.4961	4.0665	3.3281	4.1436	2.4474
1089540	0.8885	2.3939	2.0351	0.6893	1.2575	0.9225
1104760	2.4748	3.5489	1.6322	1.7630	1.8646	1.5823
1105794	3.6102	4.0010	4.3558	2.9164	4.0467	2.5605
1092597	5.4175	5.3332	4.8038	4.4165	4.5433	4.1533
1104129	2.9323	2.6417	3.1840	2.4325	1.9654	1.9193
1103826	3.9702	0.1183	0.7628	0.4642	0.7916	1.1570
1099573	2.7288	0.7511	0.1792	0.2679	0.8596	0.0986
1092425	6.3364	5.8366	5.8293	5.0741	5.2430	5.2558
279827598	2.0661	1.7438	2.1010	0.8668	1.6656	0.9494
279981933	4.7844	4.5573	4.2259	3.9632	3.2608	3.9164
279761505	1.7428	1.4400	0.2223	0.4218	0.2380	0.3194
1095256	5.1044	5.7254	5.2730	4.5536	4.8937	4.2335
279983921	2.1121	2.2555	2.8741	1.5516	1.5505	1.7182
1096382	3.9601	4.1945	4.2498	3.4257	3.8529	2.7106
279931785	2.5945	3.2170	2.2207	1.9539	1.8560	1.8111
279722112	1.5998	1.9635	1.9362	0.9900	1.2706	0.8345
1089978	4.7780	6.1319	4.3096	4.5121	3.8218	4.4811
1089604	4.6731	3.4612	4.2143	3.3305	3.4290	3.1853
1093003	2.0174	2.2708	2.3793	1.6340	1.6148	1.0176
1095384	6.6453	5.4044	6.7602	5.6356	5.9429	4.8302
1092650	4.3685	3.9418	4.0925	3.3889	3.9255	2.6900
1104087	1.2467	1.4721	1.0254	0.3263	0.8230	0.1995
279721292	4.1273	3.6941	3.7295	3.1248	3.5878	2.4433
1093083	5.3546	5.0760	5.2595	4.1400	4.9062	4.2510
1094624	2.8950	3.8371	3.5500	2.2662	3.4505	2.1756
279992162	4.2907	4.5742	3.5990	3.0459	3.5230	3.5068
279849213	1.5099	2.4117	1.5961	1.2545	1.1616	0.7145
279713176	1.5427	2.3401	0.0000	0.0000	0.0000	1.4963
279826181	7.0465	7.7566	6.8029	6.3017	6.3595	6.5592
1103100	5.6483	5.9278	6.0137	4.8382	5.6734	4.6969
279919204	6.8064	6.7251	6.1441	5.8698	5.2956	6.1291
279747965	2.3168	1.6491	1.5935	0.6416	1.9675	0.5707
1098564	7.0285	6.6663	6.3550	5.7569	6.1414	5.7733
1087567	3.5909	1.9903	3.4633	2.0861	2.4774	2.1031
1094335	7.8340	6.5126	6.5684	6.3647	6.0257	6.1473
1096050	2.9253	2.5498	2.6003	1.8316	2.7482	1.1199
279788518	2.5539	3.1605	3.5950	2.0856	3.1753	1.6729
1096991	7.8734	8.5909	7.5649	6.3159	7.0892	8.2506
279884024	7.1272	4.8788	6.1409	5.7040	4.8427	5.2279
279708770	0.0000	2.3703	0.0000	0.0000	0.0000	0.0000
279978981	4.9942	3.7998	3.3999	3.4751	3.3791	2.9699
1095422	7.8017	7.0425	7.4764	6.6200	6.9817	6.3507
279664350	1.3314	1.5292	0.8953	0.7960	0.5950	0.0000
1093584	4.9046	5.9042	6.3461	4.3667	5.8213	4.6029
1092027	2.4791	1.9648	2.2353	1.6318	1.8501	0.8442
1087973	7.3313	7.7920	7.8623	6.6145	7.3109	6.7072
279904086	0.7221	1.6707	0.3248	0.3653	0.0000	0.0000
280121084	3.3584	4.7902	4.2339	3.9116	3.1930	2.9263
1094141	8.0628	8.4007	7.7662	7.5368	7.5724	6.7703
280075692	5.5886	6.2239	5.2366	4.5814	4.7302	5.3891
1089800	3.5542	3.1108	3.3909	2.6891	2.9554	2.0658
279954768	1.8898	0.5727	3.6488	1.0476	1.9133	0.8072
279747854	8.2887	8.1737	7.6084	7.4655	7.1173	7.1485
1100467	2.4016	1.7454	0.4102	0.6041	1.2721	0.3492
279814033	3.0606	6.3662	3.1882	2.7521	3.4841	4.0484
1093683	1.5492	2.2703	2.4620	0.8841	1.3451	1.7241
1105430	2.1886	1.0721	1.2705	1.2270	0.2495	0.7275
280093438	1.4533	3.2416	1.6130	2.3881	1.5935	0.0000
1102149	4.2898	3.6729	3.9207	3.7486	3.6015	2.2084
1100661	6.9843	6.5784	6.5958	5.8967	5.8902	6.0473
1100464	4.1344	4.2176	1.8236	1.7347	2.8462	3.2712
1100188	5.4507	4.3849	5.3884	4.4836	4.8042	3.6144
279885310	0.0000	2.3189	0.0000	0.0000	0.0000	0.0000
1091345	3.4752	4.0592	3.7002	2.7876	3.7160	2.4124
280055851	4.7766	4.5131	4.6303	3.6906	3.8353	4.0759
279924956	4.3463	4.2563	2.8419	3.0768	3.3895	2.6601
279746754	2.8189	2.8754	3.0330	2.1087	2.4552	1.8473
1102907	6.1863	3.3530	4.1161	3.9315	4.0878	3.3238
280118974	5.8188	5.0820	5.3411	4.6508	4.8474	4.4327
279795418	4.5299	5.8123	4.1266	3.8100	4.3139	4.0340
279570804	2.6951	4.3115	2.2064	2.1647	2.1139	2.6249
1097010	3.3247	2.4506	2.0188	2.2006	1.6502	1.6348
1105259	1.4690	1.0767	1.5817	0.3438	0.8651	0.6141
279493488	6.1232	5.3299	5.1881	4.3905	5.3686	4.5787
1093171	5.0290	6.3734	4.8141	4.2607	4.1013	5.5514
279891499	0.8403	0.0601	2.1152	0.0000	0.3454	0.3692
279750619	1.6531	1.4319	0.3965	0.4663	0.2543	0.4606
1105084	4.5220	5.3054	4.0241	3.8268	3.6625	4.0627
279849175	2.9740	2.5980	3.2110	2.0914	2.3294	2.0631
1086938	1.4934	1.1732	2.4834	0.8168	1.1458	0.8909
1104712	1.9288	1.4673	1.3923	0.5641	1.1066	0.8212
279977500	3.1331	3.0204	3.0601	2.4900	2.2493	2.1824
1094366	6.1737	6.0244	5.8371	5.0045	5.0320	5.7086
279781825	4.0782	4.6986	3.4659	3.2955	2.7904	3.8687
1107603	5.1216	4.9123	4.4619	3.8867	3.7388	4.5825
1100130	6.0332	6.5383	5.1020	5.1821	4.5709	5.6333
280103175	5.5022	5.7227	5.8288	4.8026	4.9484	5.0185
279944548	2.4741	1.2953	0.7337	1.0363	0.4150	0.7694
1088594	10.9006	9.8677	9.1211	9.4354	8.5388	9.6332
1108466	6.6483	5.0232	6.3382	5.3264	5.3815	5.0236
1094815	1.7429	1.3465	4.3392	1.1594	2.1362	1.8601
1087467	1.0120	1.4091	4.2056	1.5823	1.3780	1.3980
1095353	4.7016	0.0000	0.0000	1.7903	0.4076	0.2357
1090493	4.1695	4.2478	4.1555	3.3023	3.2267	3.7766
280030925	1.7147	1.0404	1.1358	0.4535	0.7706	0.4006
1092074	2.6592	3.2800	2.9435	2.1493	2.8248	1.6476
1102458	3.7858	4.5270	5.1822	3.7016	3.4393	4.0942
279922605	5.7047	3.6192	5.5194	4.0740	4.4601	4.0516
279910006	1.6338	1.5597	1.9402	0.9072	0.6394	1.3316
1103795	4.4891	3.9861	4.2658	3.7205	4.0078	2.7585
1089164	2.6026	1.4268	3.4026	1.3306	2.2734	1.5740
1101857	6.8479	6.1892	6.8097	5.9365	6.2313	5.4251
279906455	2.7943	3.0871	2.5359	1.7098	2.4170	2.0366
1091644	7.7750	6.8692	7.3284	6.6961	6.5634	6.4602
280120103	1.7611	1.3699	2.2712	1.0544	0.5672	1.5280
1100302	2.9098	3.6590	3.3128	2.0480	2.5789	3.0025
1093696	3.0804	3.5906	3.2770	2.6782	3.1390	1.8788
1104828	5.1724	4.8086	5.6625	3.2758	5.2016	4.9149
279993194	6.2237	6.2431	6.3194	5.3015	5.6211	5.6130
1093232	0.7352	1.5166	3.5708	0.8225	0.5316	2.2184
279800605	1.9134	1.2104	1.0818	0.1862	0.2600	1.5111
279898400	5.3711	7.2630	5.4076	5.0476	5.2335	5.5137
280033385	4.5370	3.2458	4.1558	3.3367	3.5426	2.8126
279705459	1.3409	0.0000	1.6074	0.5446	0.0000	0.1585
1104376	4.3180	3.8494	4.9397	3.4206	3.7859	3.6566
1090895	5.3786	5.0262	5.3640	4.8068	4.6875	4.0309
279897217	2.2521	0.7631	1.3946	1.4031	0.7643	0.0000
1105795	4.4036	4.2274	4.3479	3.9812	3.9626	2.7938
279677853	5.8390	7.2598	5.9056	5.3309	5.7423	5.6911
280099013	4.5030	4.1897	4.5152	3.7426	3.5776	3.6488
279930745	2.5494	0.0000	1.8923	0.8417	1.1197	0.2417
1101446	3.5281	4.4172	3.6599	3.2212	3.9096	2.2359
280097264	2.3942	0.0000	1.5431	0.7728	0.9282	0.0000
1093244	3.2233	3.4128	2.8215	2.3064	2.5181	2.3976
279668934	5.1695	5.0023	5.4536	5.0819	4.6148	3.6937
1104379	5.5064	5.4703	4.9512	4.5955	4.4989	4.5991
1101557	5.6293	6.4158	5.1750	4.6673	4.4171	5.9026
279768508	7.0542	5.7846	6.1994	5.5738	5.7972	5.4347
279816631	3.5596	4.7383	4.2490	3.2537	3.4280	3.6336
280046141	1.3925	0.8095	2.2716	1.0018	0.0000	1.2433
279937983	3.0163	0.5810	2.1279	1.9461	0.6166	0.9350
279790823	2.2866	2.1426	1.9747	1.2274	1.8913	1.0587
1098695	3.3406	1.6810	2.8125	2.1592	1.9575	1.4909
1100705	4.9277	4.7949	4.9720	4.0054	4.9973	3.4660
1094301	6.0965	6.4224	4.8274	4.7207	4.8690	5.5337
1096241	8.1268	8.4711	7.9356	7.6736	7.7324	6.9053
1092422	3.9283	3.8554	4.0015	3.2998	3.7062	2.5585
1089102	2.7407	3.2562	2.9097	2.4211	2.4129	1.8530
279865338	7.6501	7.1673	6.8398	6.6161	6.0758	6.7483
1100526	4.5776	4.3513	4.6370	3.8145	4.1391	3.3973
1103296	4.3718	3.9523	3.4541	3.6535	3.8466	2.0651
279746801	4.2693	3.1916	2.3812	3.2856	1.6580	2.6856
1098891	3.1065	2.6411	2.7153	2.3983	2.3298	1.5245
279728145	6.0777	6.6241	6.1635	5.7121	5.4118	5.5344
280087619	2.7814	3.1101	2.9177	2.4433	2.4568	1.7023
1108594	7.6001	7.3743	7.9868	6.9184	7.4350	6.4037
1098761	4.0476	4.1957	4.1311	3.2282	3.9756	2.9686
1091514	5.1441	5.2164	5.0569	4.2770	4.8559	4.0832
280090679	1.7083	2.4315	3.1016	1.7996	1.2288	2.0128
279867879	9.3517	8.8731	9.0093	8.5665	8.0190	8.4489
1092767	3.5503	4.5135	3.3882	3.1772	3.8002	2.2792
1094015	3.8442	4.0298	3.4554	3.2024	3.7529	2.1794
1089101	5.1501	4.9712	4.7729	4.0754	4.3768	4.2475
280093048	3.4390	3.1123	3.6953	2.6601	2.6305	2.7617
279943471	2.8648	0.4869	2.3485	1.3063	1.2676	0.9348
1106330	3.5543	4.6904	3.0513	2.9242	2.4686	3.7122
280071382	4.8933	4.3566	3.5396	3.7320	3.8798	2.9881
279947983	1.7575	1.5018	1.8842	1.1588	1.2044	0.5919
1091978	4.3571	2.9707	3.6065	3.2722	3.5785	1.8963
1103272	6.5346	4.9393	4.5433	5.2144	4.0135	4.6047
279893250	0.3479	2.0988	0.2286	0.0745	0.2303	0.1861
279914768	7.0473	5.3433	6.1904	5.6474	5.5916	5.1578
1090865	3.3598	2.5483	2.9836	2.3754	2.7736	1.5587
279963452	3.5452	4.8335	3.3081	3.1332	3.6691	2.7087
1106471	6.1566	7.2151	6.0497	5.6343	5.5321	6.0807
1104722	6.8724	6.0610	6.1271	5.8168	5.4637	5.6085
280112393	2.1639	0.0000	1.4395	0.6447	0.6215	0.1661
279829950	3.0113	4.1119	3.3098	2.5505	2.9431	2.7694
1103336	7.0450	4.8170	5.3256	4.8056	4.3336	5.8790
1092885	3.8289	4.7287	4.4531	3.4171	4.3994	3.0254
1098512	5.6018	4.8676	5.6726	4.3342	5.1055	4.5347
1091697	3.5333	4.2804	3.6987	2.6764	4.0832	2.5874
1108918	2.3524	0.0000	0.0000	0.1873	0.0000	0.0000
1092948	4.0021	4.7838	4.1413	3.5295	4.0372	3.1958
279725168	3.4077	3.4566	2.6788	2.2922	2.7410	2.3471
280118437	3.1986	3.1602	3.6587	1.1899	3.4963	3.1687
1091417	5.2635	4.6927	5.2961	4.3305	4.8539	3.9113
1106012	3.3497	3.3954	3.1377	2.7768	2.8379	2.1135
279845656	4.9915	5.4551	3.6954	3.7576	4.3136	3.9171
279705473	1.0881	0.0000	1.0654	0.0000	0.0000	0.0000
1102316	2.3825	1.4551	1.7266	1.1514	1.4013	0.8584
1088960	5.3756	5.3303	5.4814	4.7218	5.2426	4.0706
1095234	0.2911	2.3510	1.1255	0.4068	0.4270	0.7826
1100221	5.0510	6.6542	4.4995	3.8663	4.3800	5.8091
1091453	4.9117	3.9621	5.0051	3.9492	4.0377	3.7430
279720085	2.0495	2.9606	1.6764	1.5176	1.6342	1.3863
1101874	2.9314	3.6204	2.7880	1.8854	2.4226	2.8846
279894362	4.6653	4.1022	4.5004	3.7244	4.1993	3.1972
1097646	2.9922	3.4277	2.8230	2.3179	2.2304	2.5478
280040368	2.4815	1.9981	3.1040	2.2645	1.7325	1.4406
1099488	4.0524	4.3719	4.3737	3.3120	4.3191	3.0246
279725276	1.9827	1.5727	2.3036	1.3295	1.5747	0.8147
1092240	6.2934	6.5597	6.0505	5.7642	5.0206	5.9789
1091438	5.2172	4.2423	4.6900	3.9416	4.4217	3.6493
1093113	1.6731	2.2978	1.9898	1.2220	1.3114	1.2919
1102067	4.0483	3.7719	3.5766	3.0951	3.6186	2.5481
1088514	5.6785	5.9945	5.3678	4.9369	5.6072	4.3619
280084391	7.1149	7.2146	7.0810	6.3488	6.9130	6.0151
279805513	1.7995	0.9769	2.1013	1.1495	0.8288	0.7686
1105224	0.9366	1.3467	0.5819	0.6362	0.0524	0.0482
1094007	4.1326	3.8208	3.6534	3.4515	3.4071	2.6198
1093059	3.2484	2.9679	3.2744	2.4032	2.8559	2.1053
279770712	2.6186	2.9866	1.5054	2.2804	0.7230	1.9816
1099250	4.6997	4.2000	4.6262	4.0438	4.0349	3.3234
279983732	4.8241	3.4753	3.7863	3.3741	3.0860	3.5031
280087192	4.8662	5.4776	4.5163	3.9773	4.0461	4.7148
1105885	5.6308	5.6712	5.7344	5.1485	5.5669	4.1994
1089172	4.8614	5.0216	4.9768	4.3620	4.7175	3.6595
1095263	4.6410	4.7311	4.3279	3.8984	4.1607	3.5259
1100134	3.7827	2.7262	3.1886	2.7024	2.3825	2.5012
1096294	2.8950	2.2242	2.8955	2.0861	2.1409	1.6782
1091731	3.8832	3.6608	3.8561	3.0465	3.3599	2.8848
1104112	3.7584	3.7398	4.0689	3.0623	3.8322	2.5638
1105902	7.4249	7.9989	7.5096	6.4815	6.9999	7.3434
1094719	7.7295	7.5632	7.0138	6.8189	6.6890	6.6904
1092749	1.7624	2.3833	2.6593	1.2082	2.2548	1.2358
1092716	7.8382	8.8260	7.6685	7.2490	6.9233	8.0546
1094282	5.3404	5.8799	5.4078	4.8380	5.0341	4.6527
280061418	2.0973	0.1948	1.9496	1.0436	0.3671	0.7284
279751281	2.8810	1.5458	2.2765	1.2856	2.1489	1.1671
279074280	6.3776	4.5205	6.0876	5.1104	5.3109	4.4642
1093064	4.3442	3.9874	4.2206	3.4329	3.6824	3.3372
280134062	1.1574	0.5119	0.8672	0.2908	0.1463	0.0000
279986172	5.8560	3.4203	4.8965	4.3475	4.1980	3.5293
1092488	6.0632	5.3845	6.1587	5.2079	5.6915	4.6090
1092413	1.9397	2.8186	2.7559	1.4049	1.3819	2.6310
1092134	5.0876	5.5107	5.4495	4.6675	5.1952	4.0934
279724858	0.0000	1.9535	0.3152	0.0000	0.0000	0.1770
279662236	1.5256	0.0000	0.9795	0.0000	0.4137	0.0000
1096813	2.9497	3.3083	3.1337	2.3184	2.8211	2.1620
1092814	3.1310	2.6995	2.9772	2.3237	2.6947	1.7000
1095441	3.0444	2.1548	2.2477	1.6675	2.1599	1.5307
1105048	3.6548	4.8526	4.2669	3.3348	4.5736	2.7776
1100774	6.6274	5.3150	6.0124	5.4531	5.3062	5.1080
1102790	4.0498	2.7576	3.9696	3.0238	3.3643	2.3015
1096930	4.6769	3.5739	4.4232	3.4854	3.9296	3.1734
279971217	10.3797	10.7661	10.2859	11.1203	8.6773	9.5486
1094386	3.0258	4.1622	3.7498	2.9862	3.7292	2.1385
279925944	5.1240	6.3398	5.2789	4.9032	4.8073	4.9485
1102192	2.1379	2.7228	3.2568	1.4879	2.8889	1.6571
1088429	5.0670	5.5900	4.8393	4.5243	3.9976	4.8919
279775820	0.8817	1.0667	0.9801	0.2080	0.4092	0.2302
279874916	3.4946	3.4600	3.6217	3.3854	3.2477	1.8635
1100463	4.8236	3.7144	1.3843	1.6776	3.1799	2.9855
279943327	0.7592	0.0000	1.3194	0.0000	0.0000	0.0000
1096938	3.6365	3.8642	3.8105	2.9332	3.6686	2.6342
1098036	5.3438	4.3624	4.9462	4.3097	4.4842	3.7891
1095715	5.8492	6.6731	6.0664	5.1390	5.8732	5.5077
280024738	6.9771	5.6137	6.4712	5.8477	5.5578	5.5886
279718344	4.0505	3.4104	3.3054	2.8437	4.0508	1.8047
279762261	3.9712	4.0566	3.6524	2.9966	3.9925	2.6243
1093362	9.3785	7.8237	8.3076	7.9358	7.5801	7.9278
1103711	6.3151	5.6776	5.8128	4.8728	5.4940	5.3740
280125626	4.0204	4.1618	3.9052	2.7720	3.6987	3.5520
1097758	5.3234	4.8372	5.6211	4.4729	5.1445	4.1000
280086164	3.6216	5.2387	3.5722	3.4417	3.2670	3.6596
1093159	4.7441	5.5986	4.6809	4.0470	4.2415	4.6739
280052784	0.5312	1.8508	1.3976	0.8988	0.4988	0.3215
1100523	6.3552	6.3337	6.2968	5.2660	5.8236	5.8365
279952730	6.8765	7.6483	6.1215	6.2728	5.6328	6.6813
1103913	3.9621	4.5103	4.7529	3.3967	4.2626	3.5072
279894915	6.5587	6.5400	6.3509	5.9374	5.5634	5.8903
279722249	0.6881	2.7839	0.3803	0.3731	1.2802	0.1412
1102354	3.1587	2.7825	3.2276	2.3116	2.5420	2.2588
1091735	2.2780	2.7337	1.5621	1.5605	1.4386	1.5192
279934388	0.5269	0.4939	1.3109	0.0000	0.2779	0.0000
1090134	3.3221	3.2306	3.3815	2.5393	2.9761	2.3676
1104778	3.5692	3.5055	3.2507	2.6223	3.2593	2.3931
279740571	5.7378	5.0183	5.9133	4.9609	4.7462	4.9130
279895884	3.9764	2.5352	3.1179	2.8460	2.7898	1.9445
1096784	2.3757	2.9172	2.4659	2.0483	2.3035	1.3578
1104813	2.5908	0.9263	2.1760	1.2090	1.3612	1.0746
279972843	5.9075	4.6228	5.6447	4.4831	4.7979	4.8463
1104801	4.3165	4.1724	4.2089	3.2991	4.2166	3.1385
1098428	6.9742	7.0529	7.7486	6.3599	7.0846	6.2889
1098237	3.1625	4.0020	3.4345	2.5718	3.8238	2.1653
1091145	4.8056	4.6812	5.0448	4.2353	4.1481	4.1106
1102391	5.0609	4.6820	4.2858	4.0056	3.8820	4.1045
1092244	6.9356	6.6810	7.0462	6.1899	6.8263	5.6103
1088527	4.2203	5.0532	4.3993	3.7670	4.7623	3.1095
280057052	3.3626	1.6380	2.6341	1.7336	2.1483	1.7195
279950430	7.4326	5.4941	6.9703	7.1065	5.2309	5.5296
1091182	4.0960	3.0551	3.8013	2.7768	3.4611	2.6887
1100738	6.1435	7.3147	5.9295	5.3811	5.2947	6.6861
1091338	2.9265	1.9591	2.9197	1.8242	2.4091	1.5492
1105745	2.6227	3.2390	2.8042	1.9255	2.3490	2.3746
1097951	3.7986	3.8949	3.7977	2.8609	3.7204	2.8932
1093542	2.8804	2.9100	2.9672	2.2292	2.7353	1.7769
1091980	4.5395	4.3666	4.9227	3.8907	4.6013	3.3208
1094866	3.5802	2.9702	3.2069	2.7234	2.7795	2.2420
1099750	8.1696	7.9154	7.7466	7.4032	6.9687	7.4485
1095940	6.1789	6.2918	5.7455	5.4325	5.1596	5.6130
279870599	4.1437	4.7094	4.2117	3.7600	4.0391	3.2550
1105574	2.7730	2.6726	1.1724	1.9593	1.6515	0.9979
1101345	3.0240	3.5905	3.1613	2.6882	3.1071	1.9757
1098582	3.5139	4.4659	4.5636	3.3176	3.9727	3.2484
1100886	6.2161	7.4575	5.8119	6.0064	4.8638	6.6107
1087342	4.0089	3.5862	4.5342	3.1585	3.8217	3.1465
1103099	6.0476	5.0499	5.5295	4.5992	4.8682	5.1576
279991356	2.9069	2.4518	2.2196	2.0599	1.6389	1.8776
1088064	3.2853	3.5030	3.2890	2.7173	3.0779	2.2820
1101309	3.7437	3.6688	3.9568	3.1421	3.3633	2.8642
279973816	3.1980	2.5343	2.9688	2.4356	2.3607	1.9065
1088578	3.2228	2.8888	2.8647	2.3886	2.6198	1.9705
1091620	3.1492	4.4736	3.4416	2.8361	3.7165	2.5152
1105391	2.5849	3.0110	3.2336	2.0111	3.1786	1.6432
280088377	6.5284	5.5038	6.8231	6.0646	5.4708	5.3246
1094205	4.5180	3.9451	4.6084	3.8017	4.0847	3.1899
279840412	1.9551	2.5127	2.5571	1.8942	1.3012	1.8354
1098558	3.5198	3.3140	3.5090	2.9456	3.1594	2.2438
1094348	3.0027	1.9126	2.5989	1.9159	2.1079	1.4972
1105513	6.7654	7.3702	6.9702	6.4065	5.9614	6.7459
1106376	4.8972	4.1945	4.5988	4.1255	4.4854	3.0888
1096962	3.3672	4.4015	4.1817	3.3216	3.8205	2.8184
1096831	3.4154	1.1908	0.2687	0.6769	1.0790	1.1293
1096654	2.6924	1.6771	3.1831	1.5208	2.0669	1.9759
279925496	0.7268	0.8287	0.7099	0.0000	0.1188	0.1582
279925078	8.2913	7.2368	7.3282	7.0563	6.8072	7.0062
279964315	9.8590	10.5640	9.0926	9.7945	8.7575	8.9775
1097614	8.5240	7.5354	7.2863	7.0437	7.2153	7.1024
1092722	7.7959	8.7431	7.7656	7.2151	6.9246	8.1816
1102690	5.6194	6.4821	6.2085	4.9438	5.6670	5.7183
279801602	2.4434	1.7683	2.6337	1.7353	1.6264	1.5041
1099217	9.6445	9.2488	8.2342	8.5443	8.2240	8.3799
1101228	5.7086	6.0336	6.5931	5.1336	5.8727	5.3509
279836223	2.2201	3.7979	1.9327	2.0340	1.5967	2.3445
1097711	9.3658	9.1801	8.3604	8.2808	8.8424	7.8098
1103613	5.1999	4.6986	5.3417	3.9599	4.9382	4.3693
1099460	6.9768	7.8146	6.2091	6.1951	5.9143	6.9192
279730750	1.3366	1.9847	0.2852	0.1825	1.0209	0.4335
279660248	0.0000	2.3001	0.0519	0.0000	0.0000	0.3826
1099069	6.6122	6.3762	6.0723	5.8231	5.3830	5.8860
1097607	6.5527	7.4773	6.4827	6.1183	5.9084	6.5177
280009091	1.1276	1.8025	1.1822	0.6114	0.9269	0.6077
1098748	4.1522	3.8469	4.1209	3.2787	4.0916	2.7865
279981806	2.8802	0.9971	2.3478	1.9851	0.4143	1.8635
1095424	5.5408	4.5870	4.8590	4.3726	4.5438	4.1083
279925566	4.4830	3.3976	3.5465	3.1445	2.1967	4.1247
1104920	2.7834	2.2472	2.1774	1.9446	1.3405	1.9623
279659198	0.9693	0.0000	0.9908	0.0000	0.0000	0.0000
1098958	4.8333	5.1111	5.1455	4.2415	5.1896	3.6992
279913206	1.8612	1.3837	2.0673	1.2506	1.3305	0.7720
279862381	1.5482	1.2154	0.3516	0.2579	0.1967	0.7024
279909104	5.5426	4.4502	5.3097	4.6155	3.9902	4.7388
279831642	1.2942	2.5317	2.3154	1.5401	1.8761	0.7677
1087565	3.7534	4.7826	1.9628	2.7514	2.9066	2.8854
279882690	2.0748	1.6655	0.0000	0.0000	1.7866	0.0000
1096738	2.2199	2.9433	2.2063	1.8193	2.3186	1.2778
279838749	4.8460	3.8518	3.9208	3.5611	3.7697	3.3346
279724383	2.9989	3.6339	2.6427	2.2588	2.0551	3.0088
279805691	5.7632	6.3905	5.9034	5.2587	5.2150	5.6323
1092263	3.0708	2.5078	3.1033	2.4384	2.1196	2.1730
279720456	2.7953	1.7049	1.7390	1.2884	1.8319	1.1697
1106448	4.6999	5.1462	4.4316	4.2796	3.5218	4.5273
279759650	1.0590	0.0000	0.8896	0.0000	0.0000	0.0000
280123514	2.9669	2.3771	2.7489	2.3585	1.1019	2.6846
1101059	3.3637	2.9605	3.3924	2.5731	3.0565	2.1401
1089285	3.2096	3.2048	2.9839	2.3021	2.7345	2.4157
1098449	3.0861	4.6596	3.0595	2.8587	3.6813	2.3201
279977670	8.0871	7.0621	6.4462	6.8697	5.6277	7.1555
279808849	4.5862	4.9114	4.6561	4.4659	3.5134	4.2324
1088559	5.1351	4.9681	4.9381	4.2677	4.7102	4.1217
1092796	3.8158	3.0435	3.5205	2.7286	3.1316	2.5792
1097049	2.9333	3.2810	3.8676	2.5516	3.0520	2.5391
279957811	1.2835	1.8706	1.6305	0.6158	1.6284	0.6014
1099590	3.7735	3.1796	3.6794	2.9511	3.2369	2.5056
279810882	2.6643	2.8366	1.7736	1.7471	1.3227	2.2664
1101455	6.4876	6.1603	6.5804	5.5579	5.8841	5.8491
279965138	4.5531	2.0227	3.8468	3.1013	2.9240	2.4609
280081692	1.4421	0.9772	1.5112	0.9200	0.1652	0.9095
1108452	5.7306	4.3588	5.2059	4.8735	4.6943	3.7934
1095220	6.0932	6.3533	6.3703	5.3751	6.5142	4.9938
1094513	5.3662	6.7351	5.8552	5.2271	5.7253	5.0706
279775188	2.3180	3.5873	1.9440	1.7063	2.8321	1.3783
280049732	1.5995	0.0000	0.7777	0.0000	0.0000	0.4450
1100279	4.5502	5.2467	4.7222	4.1740	4.3702	4.0433
1092751	3.1928	3.3917	3.2405	2.6593	2.4722	2.7623
1088356	4.7242	5.2760	5.1381	4.3398	4.9848	3.8829
1102835	3.8147	3.4173	3.4396	2.9375	3.2905	2.5132
1100095	4.8647	6.0039	5.4356	4.0002	5.4550	4.9191
1092531	5.3344	5.6347	5.4545	4.7728	5.6211	4.1002
1094807	2.0472	2.8402	2.4193	1.7788	2.3935	1.2051
280107802	1.7050	1.9021	1.4685	1.0851	1.1336	0.9289
279992950	0.8664	2.3523	0.9366	1.4699	0.5630	0.1954
1095318	4.3765	4.5841	4.7418	4.4846	4.3899	2.9010
279846679	3.4248	3.1189	3.2274	2.5488	3.0092	2.2862
1087095	5.3652	5.3439	5.2339	4.7476	5.3871	3.8823
279926788	2.6444	2.9935	2.4232	1.5980	2.3965	2.1406
1098510	2.1727	2.5772	0.0000	0.0120	2.8016	0.0104
1093980	6.3459	7.0111	5.7993	5.8427	5.3980	5.9905
1090926	4.6894	4.6246	4.5389	3.9435	4.4880	3.4971
1097904	2.6757	0.0000	0.0000	0.5997	0.0000	0.1527
1096306	2.9825	2.7552	2.7626	2.5241	2.8010	1.2542
1088271	4.4476	4.2332	4.6162	3.7007	4.2350	3.4410
1095110	3.0193	3.7643	2.6047	1.6944	2.1145	3.6596
1105503	5.9893	5.0007	5.1310	4.8537	4.0642	5.2843
279896640	5.2090	6.4845	5.4531	4.6351	4.7897	5.8031
1096524	3.2321	3.1504	3.2451	2.5939	3.0249	2.0904
1088222	4.7631	4.7868	4.5358	3.8373	4.7599	3.5735
279710044	0.5637	3.6123	1.4055	1.5875	1.2556	0.8239
1100686	1.7548	2.3845	2.2886	1.1364	1.4271	1.9503
280113552	0.8998	2.0387	0.4271	0.5111	0.6245	0.3168
279891257	0.0000	2.6568	0.5403	0.4668	0.0888	0.7297
279886041	3.0446	3.1744	2.4539	2.1863	2.1291	2.4479
279720241	2.1928	1.0722	2.1555	1.1561	1.4470	0.9080
1091099	3.7707	4.0483	3.8178	3.2300	3.8010	2.6988
279870973	3.7898	3.0491	3.4721	2.9741	2.6883	2.7420
279472358	1.3138	1.2034	1.1885	0.7668	0.8987	0.1357
1099179	6.6820	6.9162	6.6193	6.0799	6.3184	5.9156
280006188	5.1172	5.5488	5.4032	4.3180	5.3059	4.5420
1096722	2.3395	0.8986	0.7126	0.4210	0.8829	0.7452
280058568	5.0780	5.0123	4.4090	4.1860	3.8327	4.5795
279798449	0.8733	0.0000	1.8438	0.0000	0.8160	0.0000
1102408	2.1673	1.6662	1.9054	1.3078	1.4632	1.0672
1104238	4.1350	4.1000	3.8465	2.9118	3.5932	3.6775
1103373	3.0357	2.7938	2.6760	2.4528	2.5625	1.5920
280091171	3.5767	2.7018	3.4744	2.7596	2.6448	2.4516
1095314	2.4323	2.2362	1.6781	1.8349	1.1694	1.4456
1093250	5.8586	5.7741	5.7033	4.9131	5.2583	5.2689
1087172	4.6920	4.8782	2.4812	2.8903	3.6510	3.6189
1108806	3.4732	2.7387	3.4083	2.6540	3.0433	2.0324
1101505	7.5514	7.8880	7.7523	7.0308	7.3315	6.9403
1095642	3.2623	3.8161	3.6190	2.7130	3.1253	2.9712
1091879	5.6134	2.9548	3.0638	3.8565	3.3880	2.5001
1098113	4.1507	4.4824	4.9524	3.7522	4.2299	3.7161
1107373	0.9445	2.9990	0.9787	0.6983	1.1618	1.1754
1104206	1.9443	2.4176	1.9345	1.2583	2.0458	1.1065
279949201	1.9899	2.4835	3.1854	1.6432	3.1221	1.0077
279960266	6.1415	5.8399	5.0265	5.0992	4.9060	5.1180
1087582	8.0103	8.9280	9.5498	7.2711	8.2415	9.0916
1093801	4.8362	4.5563	4.4088	4.2598	4.8100	2.8477
280108582	1.9342	0.7719	0.4478	0.7483	0.4357	0.0875
1103448	4.4092	2.9036	4.2252	3.1243	3.4756	3.0560
1096863	5.2020	4.7232	5.1841	4.3947	4.8849	3.9477
1094697	2.9604	2.5298	2.8103	2.3600	2.3542	1.7049
1092678	5.4008	7.0985	5.7395	5.2790	5.2378	5.8414
1090199	3.3342	4.2365	3.1927	2.9542	3.8596	2.0704
279869869	5.7240	6.1258	5.5848	5.0322	5.8023	4.7210
279685023	5.1533	6.3338	4.8539	4.4201	5.6923	4.3498
1088163	5.5735	5.1280	5.4705	5.0660	4.9443	4.2831
1103633	3.8175	2.6651	3.4478	2.6287	3.0761	2.3507
279746246	0.8996	1.3391	1.0156	0.0000	0.3798	1.0009
1096514	3.3659	2.7779	2.8919	2.3318	2.8259	2.0050
1106366	1.3738	3.0783	1.6443	1.9412	1.1190	1.1633
1103666	4.7814	4.5326	4.1881	3.8304	4.0754	3.7236
1098650	3.2602	3.7051	3.5638	2.6747	3.5932	2.3887
279786821	5.1748	5.7444	5.1828	4.1191	5.2187	4.8920
279900695	3.3693	3.3591	3.1569	2.6443	3.1462	2.2239
1103248	4.9278	3.9903	4.7166	4.0536	4.6407	3.0702
278785385	5.8462	6.1973	5.7901	5.0156	5.2740	5.6748
1098242	3.5125	3.6415	3.3855	2.6875	3.6926	2.2902
280115107	1.7409	3.3626	1.3978	1.5316	1.3235	1.7781
1109129	3.8334	3.5025	3.4321	3.1552	3.4694	2.2758
1091835	2.4373	3.4582	2.5199	2.0116	2.1781	2.3584
1096988	6.7279	7.0221	6.8061	5.9086	6.6363	6.1440
279503476	1.8118	2.0885	2.8555	1.3871	1.8515	1.6505
1089313	3.5673	3.2092	3.4270	2.7802	2.8964	2.6608
1102740	3.4802	4.5671	5.0969	3.1218	3.7500	4.4065
1096949	5.4278	4.9330	4.3042	4.3927	3.9373	4.4702
1096725	1.8672	1.7883	0.0000	0.0000	1.7906	0.0000
1087961	3.2004	2.9132	2.8433	2.5476	2.5255	2.0191
280053548	4.1523	3.8884	3.5317	3.6185	3.2234	2.8676
1100043	4.8269	4.4454	4.5567	3.9210	4.3782	3.6680
279789224	3.2718	3.2197	2.8190	2.1958	3.1272	2.1272
1105840	3.1993	3.6274	3.5434	3.0593	3.3936	2.0571
279719305	3.2593	3.9711	2.7776	2.4742	3.1129	2.5608
1090509	8.5808	8.7696	8.4822	8.0174	8.1948	7.7607
279776912	2.6748	1.6798	2.2162	2.2168	0.8588	1.6357
1101315	4.5939	4.3650	5.1282	3.9137	4.6478	3.6686
280089157	4.7762	3.8031	5.9325	4.4742	3.6072	4.5748
279789195	1.6190	1.3449	1.2748	0.4903	1.1264	0.7666
1098621	5.5598	5.9926	5.9791	4.9304	5.6430	5.1038
279748520	3.3871	3.5381	1.7801	2.4377	2.5644	1.8490
1098909	7.0767	7.3990	7.8886	6.5861	7.1513	6.7730
1088574	0.0414	0.0845	2.8417	0.2137	0.5390	0.3628
1104623	1.3566	1.7137	1.9016	1.1422	1.2894	0.6881
1086921	6.5423	5.7235	6.7170	5.4163	5.9015	5.8138
279915377	3.5015	2.9968	3.6394	2.7180	3.1602	2.4084
279954131	1.4609	1.9312	1.4435	1.0153	1.1328	0.8371
1089326	3.5443	2.5683	3.3893	2.4004	3.3051	1.9460
1101088	3.4992	1.4522	2.9398	2.0653	2.3368	1.6395
279664175	0.1940	1.8742	0.6914	0.6127	0.2974	0.0000
279488997	6.3271	5.5313	5.0077	5.0883	4.3281	5.6005
1088494	3.6143	4.2980	3.6441	3.2219	3.7625	2.7233
279929729	2.3193	1.3210	2.0791	1.1744	1.7665	0.9316
1092228	4.3644	3.8387	4.7563	3.3112	4.2873	3.5148
1096644	2.5974	2.5241	2.9502	2.0176	2.6549	1.5530
1096027	3.8230	3.1434	3.4794	2.7863	3.4036	2.4115
1088986	1.2759	2.2312	0.1094	0.0278	1.7443	0.0000
1099022	5.2657	5.1433	5.2359	4.5217	4.6476	4.6312
1097829	3.9187	3.4318	3.4186	3.0539	3.2994	2.5716
1095300	3.1793	2.4369	2.8906	2.2442	2.8168	1.6020
1091569	3.6894	3.2676	3.5304	2.7750	3.3230	2.5460
279952855	2.9691	2.7497	3.5221	2.2658	3.1139	2.0186
1089194	5.8325	4.5844	5.7274	4.7001	5.1767	4.4252
279801999	3.4521	3.2084	3.2465	2.6202	2.6934	2.7511
1088730	5.3061	5.4890	5.8350	4.4482	5.3499	4.9906
279746160	4.0970	1.2053	3.3029	2.8600	1.6118	2.2922
1102300	5.9381	5.5403	5.5740	5.2519	5.4166	4.5446
1089973	1.6368	1.2657	0.1540	0.2561	0.4470	0.5142
1088782	3.0038	2.5988	2.1616	2.2959	1.5084	2.1208
1108721	4.0017	4.0588	4.0865	3.4761	3.3828	3.4510
1097740	3.2842	3.2893	3.4629	2.3638	3.0853	2.7507
1103803	5.1136	4.7259	5.1666	4.1372	4.8530	4.1802
1098684	4.3291	4.5122	6.4233	4.0243	5.3266	4.0785
1094535	2.3496	1.5932	0.1807	1.1099	0.6129	0.5655
1087912	3.9736	4.6268	4.3974	3.3026	4.6226	3.2379
1090242	2.4138	2.7492	2.5568	2.0265	2.5563	1.3024
279750744	6.5983	5.7632	5.5581	5.3256	4.8728	5.8864
1104280	4.2239	4.9978	4.5388	3.9414	4.2325	3.7539
1088576	4.9877	5.4052	4.7160	4.3434	4.8982	4.0365
1102044	6.3091	7.7135	6.4129	5.9724	5.8207	6.8116
279982488	1.2256	0.0000	1.4088	0.0000	0.2356	0.5681
1094718	2.8747	2.6438	2.7282	2.0594	2.5490	1.8083
1095267	1.0463	1.4408	1.3818	0.4321	0.5375	1.0700
1087455	2.1876	1.3528	2.1375	1.2250	1.4893	1.1354
1098160	2.6031	3.1001	2.7476	2.0731	3.0920	1.4590
1095452	5.1535	4.9695	4.8439	4.1928	4.7497	4.1981
279818811	1.9511	0.6781	1.0443	0.6979	0.9261	0.2234
1094798	3.6742	3.9402	4.0090	3.1194	3.8605	2.8210
279825697	1.4695	1.6842	1.7816	1.3973	0.7586	0.9571
1098847	5.9175	5.7904	5.3623	4.8129	5.5684	4.8671
1096455	4.0646	4.7557	4.7247	3.5850	5.0341	3.1051
1096721	4.5258	4.5680	4.3393	3.7451	4.1167	3.7504
1091538	4.4179	3.2243	3.8517	3.2632	3.0692	3.3409
1102016	4.3948	4.4647	4.3427	3.7678	3.9125	3.7016
1089832	2.6581	2.6779	2.6185	1.8005	2.4828	1.8518
1101497	9.7678	8.8612	8.8228	8.7488	7.8338	9.0503
1087515	3.7217	3.7012	4.2737	3.1621	3.6445	3.0718
1094827	2.4092	3.3179	3.2024	2.0780	3.2066	1.8279
1095630	4.6316	2.4170	3.9036	3.0048	3.3800	2.7505
1089546	4.2390	3.5620	3.9946	3.7284	3.1353	3.1155
1094078	3.6650	4.3295	3.9799	3.3365	3.6122	3.2110
1099563	3.4497	4.1463	3.5399	2.9683	3.7822	2.5716
279817459	1.4490	2.7242	1.2397	0.9856	0.7390	1.8752
1100580	2.0420	1.9590	2.5626	0.6831	1.6425	2.4256
1095923	2.2305	2.0706	1.8577	1.6332	1.5940	1.1195
279887761	3.6228	3.3097	3.6991	2.8815	3.2541	2.6846
1099568	3.4125	3.8451	3.9327	2.8293	3.5244	3.0253
1095354	4.5850	4.8991	4.8581	4.0469	4.4577	4.0265
1093152	0.6428	1.8704	0.2586	0.3015	0.2657	0.3937
1090944	3.3420	1.5264	1.6614	1.8360	1.6809	1.2033
1101738	2.7537	3.7497	5.1233	2.4926	4.0256	3.2999
279817473	2.4148	1.6416	0.8928	0.7988	1.3366	1.0055
279929289	4.1212	4.2033	3.9976	3.7463	2.7768	3.9924
279660374	1.3534	0.2943	0.7043	0.2560	0.0000	0.2919
280088725	3.2210	3.0592	1.3210	2.5656	1.8851	1.3464
279834943	7.7293	6.9817	7.4239	6.7744	6.6642	6.8947
1097702	3.6683	4.2105	1.6590	2.2078	2.8652	2.6635
1099517	2.5434	0.0000	0.1318	0.7202	0.1541	0.0000
279661711	0.4283	0.0000	1.8019	0.0000	0.4297	0.0000
1096995	2.9334	2.5443	3.0058	2.1435	2.3944	2.1454
1089808	4.1058	4.1806	4.0677	3.4923	4.1630	2.8995
1089775	2.8605	2.1921	2.4435	1.8041	2.3833	1.5114
279721351	5.2358	6.9405	4.6138	4.8132	3.9997	6.1801
279706936	2.2583	1.6311	1.8413	2.0134	1.1090	0.8133
1099752	5.0709	4.4242	4.5245	3.7310	4.0879	4.4075
1104127	4.3332	5.5168	4.4109	4.1346	3.5930	4.7404
1094137	2.3749	1.4122	1.2126	1.2158	1.3763	0.6153
279933450	3.8408	1.6644	4.2920	3.2411	2.9887	1.7756
1093600	2.4429	2.8091	0.6627	0.7364	1.9380	1.4484
279953655	2.0124	0.4183	1.7830	1.2369	0.8839	0.3022
279847480	3.3337	2.2673	3.4006	2.5151	2.3318	2.3643
1096786	4.4341	4.0437	4.6402	3.8827	4.1740	3.2724
1108973	2.8172	2.0878	1.8499	1.6473	1.8903	1.4292
279979049	1.9339	1.0473	1.7719	0.8163	1.9513	0.1981
1091626	3.4410	3.4565	3.6015	2.8665	3.5763	2.2696
1092799	6.9939	6.0826	6.5430	5.7852	5.9135	6.1347
1100254	3.5532	3.8000	2.9428	2.9542	2.1359	3.4197
1104761	3.9753	4.2290	3.6254	3.3684	2.5878	4.0877
280079376	6.9732	7.3284	6.9031	6.2697	6.4426	6.7068
279861153	1.2618	1.3497	1.0260	0.9775	0.3881	0.4863
279723185	7.1215	5.2963	6.2382	5.6857	5.6364	5.5485
279808628	0.1415	2.2742	0.2945	0.0000	0.1506	0.7767
1093917	4.3219	4.1072	4.1899	3.4522	3.9222	3.4617
1108907	4.6540	5.0048	5.0520	3.9612	4.1170	4.8502
1096266	3.7470	2.7743	3.3557	2.8015	3.0185	2.2750
1100024	4.9600	7.7389	5.4489	5.1326	5.3373	5.8963
1091959	5.0535	4.1991	4.4687	4.0103	4.0589	3.8716
1098342	2.6501	3.0185	2.7701	2.1961	2.8232	1.6399
1098302	6.4697	6.6865	5.8094	5.5066	5.5008	6.1799
1098662	2.8757	2.7106	2.8366	2.2143	2.3705	2.0601
1099447	3.7344	4.3157	3.5152	3.1646	3.8448	2.7793
1096659	1.6137	2.2738	1.6799	1.4692	0.9114	1.4106
1091471	4.0538	4.1927	3.8007	3.5080	3.8233	2.9426
1093857	3.5404	3.2468	3.4793	2.9080	3.2897	2.2957
1103022	3.6185	3.5857	3.8123	3.1271	3.2093	2.9074
1093789	7.3984	7.2275	7.4012	6.4534	7.2548	6.5466
279953723	5.4368	5.2751	4.4303	4.2727	4.5954	4.5017
1093684	4.2703	3.4065	4.6473	3.7587	3.7729	3.0205
1087724	4.5425	4.3990	4.6237	3.9131	4.3259	3.5545
1097521	6.9546	8.0649	6.3214	6.4465	6.1320	6.9917
1091194	4.0280	3.7757	3.8728	3.3891	3.6190	2.8979
279859544	1.1694	0.8438	1.1284	0.5158	0.8560	0.0000
1089435	4.9046	4.8077	5.1555	4.3385	4.8629	3.8974
279660276	0.7254	1.5188	1.0800	0.8047	0.5155	0.2357
1091705	3.9865	4.2710	4.5185	3.2736	4.4985	3.2364
279526920	7.3610	5.3479	6.4845	5.8364	5.3572	6.2323
279905193	4.7444	2.9480	4.1902	3.3231	3.8540	2.9391
1102880	5.9776	4.4027	5.3570	4.8897	4.7727	4.3085
1093404	4.7549	5.2956	5.2206	4.2957	4.4958	4.7137
279772504	1.0459	1.9848	0.9837	0.6012	0.7262	0.9228
1094399	2.7826	2.4327	2.6326	1.8515	2.3907	1.8428
280022961	4.7331	4.2653	4.8184	4.0494	3.5970	4.4104
1088568	4.9768	5.1704	4.9423	4.3449	5.0418	3.9445
1094585	4.0507	3.7334	3.8440	3.0545	3.7739	3.0416
279922015	1.8149	1.1820	1.9722	0.9079	1.2521	1.0522
1090252	4.4281	4.5320	4.4087	3.8311	4.0449	3.7365
1090768	4.6505	5.0133	4.8133	4.0425	4.7213	3.9581
1099534	2.8408	4.3194	1.2731	1.5907	3.4972	1.5922
279673575	4.5375	3.6582	3.3912	3.4375	3.1947	3.2019
1096702	3.0509	3.1624	3.3369	2.8935	3.0245	1.8795
279807753	4.7073	3.8139	4.3311	3.8137	4.5803	2.7066
280127694	4.8195	5.2010	4.8602	3.9554	4.8712	4.3026
1108986	3.0504	2.6880	2.4587	2.5658	2.4809	1.3990
279982633	6.8711	5.8149	6.1391	5.8790	5.3738	5.8211
279716613	1.3725	0.0000	0.3769	0.0000	0.0000	0.0000
1104421	4.1848	3.8991	4.3899	3.3511	3.9906	3.3830
1097284	6.1154	8.7361	6.3641	6.0808	6.3089	7.0778
1102644	4.7946	3.5655	3.5551	3.3521	3.5897	3.2261
279998529	2.9531	0.8756	1.4252	1.2922	1.1189	1.0960
1091269	4.3155	4.4362	4.0684	4.0734	4.0638	2.9369
279912347	2.2021	3.7313	2.7768	2.1513	2.7904	2.0232
1089807	8.5488	8.4373	8.7338	7.4849	8.3721	8.1183
280069033	1.0618	2.2226	1.9068	1.0129	1.1302	1.3044
279738854	1.3161	1.3741	1.3948	0.8335	0.7120	0.7959
280010210	0.4579	1.7122	0.2485	0.3182	0.0000	0.3577
1097924	3.6961	3.8841	4.0719	3.2290	4.0460	2.6347
1098235	3.3166	2.7998	3.1771	2.2310	2.6405	2.6800
1097371	4.1057	3.6964	4.2974	3.5427	3.7768	3.0390
279142117	2.6340	1.5334	2.4881	1.7038	1.9440	1.2680
1099877	3.2255	3.0794	3.6646	2.5959	3.1555	2.4783
1100471	1.6750	2.2328	2.4943	1.6835	1.7941	1.1849
1090335	6.0293	6.4719	6.3811	5.1734	6.3276	5.6429
279648293	11.6681	11.4568	10.8350	11.7663	10.2076	10.2485
1088886	2.4402	3.1639	2.8377	2.1695	2.5995	1.9367
279880469	6.1604	5.9036	6.0793	5.0775	5.7032	5.6266
1090555	4.1901	4.3810	4.1079	3.5575	4.2162	3.1693
1097155	2.3578	1.7669	1.8147	1.4156	1.5109	1.2771
279860153	6.9536	3.9984	5.6854	5.0853	5.1744	4.6423
1096976	1.0055	0.5504	0.5790	0.1920	0.2081	0.0000
1100218	2.7372	3.5245	2.4423	2.3058	2.7869	1.8771
1102223	1.6183	2.5594	1.4891	1.1721	1.6324	1.1283
279669673	1.0061	1.0848	0.8007	0.3727	0.3026	0.4825
1092234	4.1516	3.3939	4.0411	3.4200	3.8311	2.6033
279951024	0.0000	1.2836	0.4485	0.0000	0.0000	0.0000
1092544	7.0703	7.3559	6.8424	6.4034	6.5304	6.6027
1096260	3.3330	4.0184	3.4651	2.7930	3.6820	2.6103
279950769	4.5365	4.6957	4.6178	3.8664	4.4632	3.7907
1098195	6.4912	5.4059	5.8790	5.5654	5.7727	4.7096
280097901	2.7682	0.0000	0.1397	0.6879	0.1633	0.3284
1094753	3.6924	4.0744	3.8911	3.0480	4.0145	2.8676
1089505	1.8945	2.9472	2.4510	1.5229	2.3481	1.6941
1087921	5.8539	6.1591	6.1474	5.6769	5.5534	5.2028
1102884	2.9053	3.1187	3.5556	2.6241	2.8873	2.3425
280024640	3.7858	3.0754	3.4850	3.0054	3.0105	2.6075
1103460	3.3788	4.3527	4.0613	3.3285	3.4039	3.3379
280127219	5.5782	6.7884	6.1332	5.2530	5.6398	5.8846
279736347	8.2246	7.4688	7.4187	7.1971	6.2512	7.9419
1095279	3.9039	4.2361	3.6795	3.5516	3.2221	3.3245
1100888	3.5065	3.6862	3.9619	2.9550	3.4448	3.0338
1100881	5.9737	6.3126	6.0529	5.2405	6.2442	5.1336
279836712	6.0763	4.9812	5.3619	4.7701	5.2911	4.6380
279974580	2.0434	1.8113	2.1918	1.6400	1.2091	1.4772
279791782	2.6836	3.4907	3.3722	2.7174	3.2691	1.8407
1105682	0.1521	0.1488	1.8154	0.0921	0.1489	0.1562
279661529	0.0000	0.0000	1.7188	0.0000	0.0000	0.0000
280043222	4.9096	4.8625	4.4447	5.0783	4.4902	2.9304
1100210	4.8146	4.8141	4.7207	4.5517	4.4673	3.6146
1087173	2.2519	2.4372	3.0369	1.5744	2.2902	2.1474
1093798	5.3566	5.2405	5.7038	4.6693	4.9921	4.9259
1098224	2.8397	3.0400	2.6776	2.3553	2.8858	1.6036
1090291	3.8076	3.5100	3.6318	3.0444	3.0223	3.1708
1092165	6.1074	4.8304	5.5401	4.9996	5.1010	4.6659
1098718	3.2955	3.6871	3.5258	2.9220	3.5945	2.2809
1096067	5.6626	4.4694	5.0366	4.9104	4.1474	4.4001
280106009	5.1235	4.0709	4.8488	4.0021	4.6389	3.6915
1088678	7.2749	6.7328	7.0341	6.2655	6.3122	6.7535
1102620	1.0476	2.0453	0.3289	0.2199	0.8663	0.6253
1100761	0.3907	0.3004	2.3037	0.3718	0.5827	0.3307
1105826	6.3349	6.0986	6.6067	5.4653	6.0570	5.8084
1090571	2.4787	2.4029	2.7695	1.8678	2.3249	1.7499
1094577	3.2740	3.1997	3.5613	2.8439	3.2916	2.1913
1100131	2.1257	1.3102	0.3359	0.2163	1.3993	0.4482
279830858	3.2264	2.1605	2.0487	2.5447	1.6218	1.5611
1107505	4.6230	4.7427	4.1869	3.5445	4.1434	4.1578
280033740	1.4103	0.0000	1.0558	0.5056	0.0041	0.2536
1096537	1.0657	0.9427	3.6872	1.4145	1.4588	1.1200
1092784	5.0745	5.6461	5.1718	3.9996	5.1574	5.0334
1104454	3.6882	4.1741	4.0862	3.2243	4.3503	2.6722
1095274	5.4955	5.9330	5.3456	4.8701	5.0053	5.1979
279749500	2.0953	1.4570	1.6667	1.1082	1.4097	1.0010
1088530	4.2712	4.6424	4.7220	3.6822	4.4238	3.8307
1096219	4.4327	3.3891	3.9351	3.3658	3.5746	3.1189
1105083	0.0000	1.9829	0.0000	0.0000	0.2856	0.0000
279702911	0.5636	0.0000	1.1335	0.0000	0.0000	0.0000
1093070	6.9851	6.9305	6.1883	6.0029	6.1837	6.2203
1090439	6.0895	7.3131	5.5718	5.5878	5.6507	6.0401
279913989	0.4609	1.9217	0.6712	0.3146	0.4322	0.6114
1105502	8.3068	7.7006	7.6429	7.1831	7.3672	7.4047
1092487	2.7738	2.8528	2.2031	2.1574	2.3132	1.6645
279822429	3.1658	3.4583	3.3832	2.4716	2.7706	3.0706
280099046	2.1317	0.9222	0.4537	0.9598	0.0000	0.8538
280128329	2.8669	0.5037	2.4895	0.9079	1.7237	1.5350
1095176	5.3902	4.5856	5.2669	4.5942	4.3325	4.6228
280057796	1.5685	0.0000	0.4332	0.3088	0.0000	0.0000
1088161	3.8630	2.7739	3.4745	2.7854	3.4320	2.2035
1090303	5.2432	5.3163	5.7413	4.9496	5.3099	4.3518
1093008	4.8992	4.1559	5.3269	3.9963	4.6079	4.0889
1103769	0.8678	1.8654	1.7881	0.7224	1.1992	0.9109
279788858	0.1518	1.6823	0.0617	0.0000	0.1414	0.0658
280103738	7.2202	8.8990	7.1344	6.7119	7.0749	7.7792
1086992	4.4521	4.0343	3.3987	2.7248	3.8888	3.5866
1089319	5.1931	5.4269	4.9889	4.3259	4.7859	4.8121
1102785	4.4613	3.8042	4.2893	3.7101	4.0424	3.1179
1103310	4.9987	5.4184	4.6028	4.5296	4.6326	4.1735
1091259	3.5220	3.6081	3.7006	2.9429	3.5878	2.6160
1093191	6.1921	6.2819	6.0935	5.4399	5.4062	6.0379
279886474	0.7239	0.9041	0.8474	0.3397	0.1798	0.2733
279846195	9.1263	7.2783	8.3750	7.9796	7.5227	7.5951
1094699	4.0958	3.6180	3.7449	3.2565	3.7799	2.7407
1093708	1.9152	2.2337	1.9846	1.6118	1.8138	1.0263
1091962	2.8921	2.9593	2.9840	2.4684	2.4810	2.2048
1090613	4.9065	5.3567	4.9454	4.3712	4.8703	4.2861
1100877	2.4429	2.3301	1.3799	1.6871	1.0787	1.7065
1104663	4.4100	4.2976	4.5801	3.7623	4.2584	3.5866
1088936	5.7998	5.9499	5.5404	5.1520	5.3515	5.1080
1100084	2.4492	1.7680	0.5524	0.5884	1.7208	0.7819
1095173	8.6971	8.5728	7.8606	7.6195	7.4730	8.3595
279943096	7.2287	6.4008	6.5585	6.2250	5.3882	6.8970
1095536	6.5759	5.6023	5.6892	5.6014	5.1139	5.4748
1108080	7.7909	7.4383	7.5671	7.0079	6.7339	7.3773
279677096	5.5185	5.0132	4.8408	4.6537	4.9073	4.1345
279619131	3.2568	1.6241	2.6141	2.0637	1.9399	1.8148
280111390	2.9628	1.7573	2.4313	2.1361	2.2521	1.0873
279778571	1.5696	0.9346	1.7327	0.7112	1.4990	0.3516
1099836	3.2795	2.8932	3.0245	2.1865	2.9538	2.3823
1090694	3.5795	3.0850	3.4249	2.7902	3.2729	2.3532
279658085	2.0523	0.0000	1.0459	1.2352	0.1902	0.0000
280113571	1.3728	0.4770	1.2654	1.0037	0.0000	0.4394
1088931	2.4785	0.7213	1.0781	1.1410	0.6165	0.8482
279893673	1.6144	1.8136	2.2370	1.2362	1.6774	1.0794
1106152	0.0000	1.7568	1.2314	0.8732	0.0000	0.4439
280045623	0.8945	0.0000	0.7759	0.0000	0.0000	0.0000
279776698	1.0478	2.4190	0.5059	0.7579	0.8682	0.6769
1092378	2.0313	3.1925	2.6376	1.7345	2.0519	2.4057
1090192	3.6951	3.6032	3.2452	3.1726	2.6047	3.0975
1094626	4.1018	4.1013	4.1609	3.6486	3.8992	3.1474
1093663	3.7828	3.2995	4.1078	3.1095	3.7180	2.6940
1100186	3.6152	3.0179	3.4877	3.1130	3.2294	2.1100
279990172	3.1994	3.4106	3.4170	3.1449	3.1237	2.0903
1090225	3.2070	3.7606	3.4647	2.9707	2.8464	2.9472
1099583	7.3247	6.7517	7.0245	6.1197	6.5955	6.7176
1101909	4.7428	5.8698	4.5720	4.8141	4.9415	3.7616
1101930	5.2785	5.6173	5.5121	4.4585	5.2018	5.0813
279947570	4.9676	2.8879	4.3495	3.9677	1.8342	4.7384
1103059	6.1278	6.3059	6.5535	5.7508	6.1207	5.4518
1090572	3.3985	3.2243	3.0102	2.5546	3.2792	2.1363
279786828	1.8872	1.8115	2.7178	0.2660	3.0269	1.4616
1097834	2.6625	3.0599	3.1611	2.3231	3.4417	1.4580
1104540	3.7943	3.5553	3.4173	3.1343	3.2317	2.7403
1094044	4.0944	3.7741	4.1019	3.4949	3.8666	2.9490
1100155	2.5681	3.0443	2.6259	1.9326	2.2878	2.3580
1092002	4.2879	4.8144	4.4502	3.7099	4.4892	3.6948
1108241	2.8110	3.1635	3.3327	2.3098	1.6285	3.7112
280060053	6.3580	6.8239	5.7265	5.2820	5.7984	6.1710
1088009	5.2197	5.4069	5.5979	4.9149	5.2106	4.4423
1093964	5.2629	5.6545	5.7289	4.4879	5.4090	5.0939
1100133	3.3209	3.8064	3.9238	3.0968	3.7928	2.5061
1096089	3.7931	3.0021	3.5788	3.3457	3.3409	2.0325
280121857	4.0654	1.7977	3.2471	2.1680	2.2837	3.0037
1090810	5.5375	5.3902	5.0157	4.5556	4.8341	4.8998
279879046	1.3271	2.3973	1.0645	0.8115	0.7979	1.5257
1093375	5.3546	4.9622	5.4213	4.6793	4.9664	4.4387
279999419	6.3955	6.1260	5.9314	5.4836	5.7601	5.5557
1091888	3.0024	2.8389	3.0326	2.3212	2.9621	1.9371
1096308	2.4714	1.8967	2.6594	1.7917	2.1361	1.4468
1095603	3.9631	3.1779	4.0187	3.0355	3.1451	3.3263
1100891	1.9376	2.4314	2.3384	1.8183	1.4965	1.7407
279600014	6.3446	6.0753	5.8807	5.4333	5.7102	5.5053
1094725	3.5149	3.2536	2.5744	2.7410	3.1225	1.8277
279848330	4.0565	3.9795	3.2236	3.1789	3.7733	2.6558
1102486	6.4997	5.1088	5.2164	5.3415	5.4607	4.3713
1100780	1.2166	2.1341	0.4454	0.5612	0.4586	1.1271
279708014	0.7695	0.0000	0.8795	0.0000	0.0000	0.0000
280089712	3.0212	2.6839	2.4992	2.1210	2.4218	2.0145
1094558	4.5584	3.3064	4.1512	3.5672	3.4651	3.3369
1105773	2.3645	2.6154	2.1894	1.8741	2.4622	1.1865
1095217	3.9354	3.6713	4.0006	3.3882	3.8616	2.7112
279875909	5.1175	4.4519	4.8044	4.1941	4.2739	4.2596
279724397	2.3529	2.9371	1.4409	1.5211	1.8082	1.7554
279998467	2.0811	1.3124	2.1931	1.6533	1.4765	0.8113
279834320	1.8753	0.9690	2.0784	1.5703	0.9627	0.7450
1103578	3.4153	3.4436	1.4358	2.2643	1.1619	3.2241
1109020	2.5735	3.4574	2.2538	2.2918	2.1122	2.2365
1100667	5.3106	6.8255	6.7238	4.4505	6.3360	6.4297
1087866	2.6896	2.2267	0.0000	0.0000	3.2581	0.0149
1092421	6.8608	3.6303	4.5672	5.3385	4.5697	3.5075
1094768	2.9313	1.7855	2.5252	1.9664	2.1147	1.5192
1096081	2.1034	2.5965	1.8532	1.6203	1.9127	1.3785
279828995	8.4593	8.8973	8.3019	7.3803	8.7455	7.8916
1102742	1.8367	1.1923	1.6815	1.2441	1.1560	0.6702
1091737	7.1294	6.3571	6.8889	6.1093	6.2588	6.3674
280123832	1.6299	1.5403	0.9935	1.0385	0.7961	0.6901
1098288	4.2398	3.9911	3.6165	3.5673	3.7573	2.8851
1095325	4.2387	4.3205	4.3519	3.5346	3.7267	4.0123
1100482	1.8946	2.1241	1.9547	1.9206	1.1236	1.2918
280079566	4.2264	4.6281	4.5090	3.7419	4.0125	3.9720
280002246	4.6711	5.0988	4.9404	3.7277	4.8284	4.5177
1104527	2.1574	1.7760	2.4364	1.7816	2.0582	0.8948
1102023	2.1147	2.0010	2.0093	1.5691	1.1659	1.7569
279914271	8.0284	6.8727	7.7092	6.9334	6.9488	7.0958
1096640	3.3675	4.4720	4.3311	3.3332	4.4675	2.7374
1099923	5.3251	5.2742	6.0316	4.3889	5.9951	4.6146
1090158	5.4922	5.7032	3.6185	4.3025	4.1579	4.7217
280055683	3.0750	4.1238	2.8662	2.3849	3.3156	2.7326
279880902	3.1896	3.6349	4.1023	3.3690	3.3961	2.5301
280010768	7.1614	5.9921	7.1701	6.0797	6.3252	6.2872
279856396	0.5186	1.1386	0.1551	0.0000	0.1812	0.0000
1102289	3.7912	6.4125	3.9608	4.1592	3.6071	4.7672
1095092	4.8364	5.2475	4.8163	4.1294	4.3298	4.8110
1098202	1.7003	1.6566	1.6543	1.0020	1.4468	0.9325
1089174	4.8213	4.2591	4.5632	4.1342	3.7203	4.1596
1095221	3.0229	3.5812	2.9927	2.4683	3.1986	2.3013
1089214	5.0611	5.0838	4.3533	4.2913	4.9318	3.6470
1089786	2.2634	3.0618	3.0241	1.7468	3.0907	1.8859
279713204	0.8523	0.7728	0.0000	0.0000	0.0000	0.0000
1107800	3.7426	4.5186	2.6745	3.3966	2.9423	2.9732
1102661	5.3155	4.9268	4.9223	4.4877	4.4816	4.5722
1100557	3.6501	2.5030	3.4394	3.0366	2.5716	2.3611
1109008	5.6273	4.8502	5.4802	4.5638	4.9368	4.8341
1090259	2.6916	2.8532	3.1777	2.2330	3.2410	1.6254
280013386	2.1593	2.5789	1.4509	1.9481	1.3629	1.2556
279909658	0.9440	1.9141	0.4437	0.1031	1.3977	0.1789
1098577	2.8559	3.2238	2.5743	2.8178	1.3456	2.8689
1100259	3.3855	3.4918	3.0284	3.1245	3.1188	2.0408
1092123	3.2126	3.0308	3.1367	2.5570	2.9821	2.2193
1105593	0.3819	1.2397	0.0000	0.0000	0.0000	0.0000
1090103	6.8333	6.9850	7.1344	6.1792	7.1452	6.0071
1105534	2.9962	2.6531	2.9229	2.1512	2.4816	2.3185
1091160	3.4305	2.7698	2.6189	2.6137	3.0326	1.5526
1099459	3.1448	2.4190	2.9025	2.0968	2.9004	1.8499
1107506	3.0857	1.7913	2.6601	1.7425	1.2297	2.9463
1099284	4.1841	3.1207	4.1309	3.0840	3.6751	3.0581
1105617	3.1427	2.3102	2.8079	2.2655	2.3386	2.0390
1091996	4.2745	4.4190	4.4724	4.0695	4.2351	3.2438
279668207	0.5687	0.7808	1.6303	0.2587	0.4041	0.6995
280089372	2.1160	2.4492	2.5746	0.9621	1.6750	2.8857
280124467	4.2834	4.9367	4.1039	3.6966	3.8815	4.1292
1098032	6.3969	5.9931	5.3022	5.7758	5.5054	4.7950
279726174	3.3077	2.6687	3.2337	2.6292	2.5745	2.3906
1094651	3.3122	2.6659	3.4966	2.7717	3.0447	2.0429
1094564	5.7577	4.9233	5.1198	4.5907	4.9516	4.6440
1089264	1.7128	2.1759	2.1086	1.3276	2.2213	0.8343
1090696	5.1644	3.3905	4.2172	3.9619	3.7744	3.4226
1093903	3.5277	2.7856	3.6826	3.0641	2.8119	2.5068
1102119	4.0766	3.9370	4.4645	3.6102	3.6767	3.5789
1093541	2.5552	2.9578	2.4595	2.2124	1.5865	2.5612
279703324	5.1551	3.5151	5.1806	4.2500	3.7174	4.2714
279670424	2.5163	1.4924	1.3393	1.7620	1.2064	0.7680
279663230	1.7708	0.3572	1.2286	0.5916	0.5699	0.5835
280085196	0.8032	1.5250	0.9606	0.2441	0.5184	0.9150
1093160	4.1937	4.5032	4.0644	3.5794	3.1377	4.4331
1094156	7.1132	6.8760	6.8863	6.4388	6.4410	6.3847
279269141	6.7785	5.2405	6.6697	5.7572	5.4362	5.8847
279798624	6.6433	5.4660	6.0993	5.5542	5.4350	5.6090
1098544	3.1234	3.2185	3.3960	2.8417	3.3962	1.8896
1099980	4.0018	5.2604	5.0551	3.8329	3.9880	4.8866
1103690	0.6867	1.2993	2.4294	0.2602	1.7549	0.7911
279986623	7.3939	4.1279	7.7539	7.8064	3.3424	6.5180
279795047	2.8312	2.4851	2.3057	1.9408	2.2337	1.8387
1090856	4.0843	3.4574	3.8783	3.1289	3.6849	2.9976
1098525	2.8459	2.6924	3.0311	2.6436	2.7968	1.5210
1092205	5.6849	6.1423	5.7838	5.1517	5.3032	5.5491
1090185	2.5510	1.3789	2.3402	1.6604	1.8767	1.1260
1091134	3.8442	3.5808	3.1803	2.9486	3.5718	2.4787
1090846	6.6401	6.5424	6.2557	5.9102	5.7297	6.1930
1087107	4.3759	4.1993	4.5147	3.5983	4.3811	3.5062
1091211	2.8695	2.7842	3.3246	2.8563	2.7340	1.7841
1094874	3.9128	3.0811	3.4369	3.2235	3.4036	2.1999
1099978	3.5139	4.4468	3.1935	3.1151	2.6068	3.8290
1090567	5.6562	3.4516	4.7329	4.3557	4.0846	3.7972
279708245	1.3013	0.0000	0.7162	0.0000	0.4145	0.0000
1088288	4.4117	5.2326	5.1418	4.1636	5.1043	3.9155
279764285	2.0698	2.0538	1.5518	1.5081	1.2246	1.3404
1108989	4.8830	5.2530	4.5846	4.2509	4.1887	4.6788
1093374	6.2096	6.7134	6.6864	5.7076	6.7134	5.5862
1087203	4.2183	3.9063	3.9465	3.3966	3.9372	3.1354
1104012	2.5482	1.4886	2.2555	1.2891	1.7683	1.6333
279710737	0.0000	0.0000	1.6013	0.0000	0.0000	0.0000
1102915	4.8839	4.3846	4.9653	4.0772	4.7117	3.8437
1088348	1.1150	1.6164	1.2501	0.6930	0.8570	0.8315
1104559	6.6476	7.1214	6.6161	5.7434	6.5585	6.4833
1092189	3.5618	3.5152	2.9059	2.6523	2.9971	2.7338
1088491	3.9355	3.5726	4.1565	3.2436	4.0711	2.7521
279840803	4.1824	1.0874	2.1587	2.0343	2.1314	1.6652
279832400	4.9683	4.9746	4.8460	4.3104	4.2139	4.6677
1100909	3.7158	3.0996	3.4708	2.8518	2.9335	2.9055
1090226	2.5756	3.4730	3.7060	2.3686	3.0592	2.7322
1088384	7.2873	6.7733	5.9515	6.0973	6.6178	5.7028
1096295	3.3390	3.6110	3.6765	3.0464	3.7618	2.2248
1092300	2.1243	1.9934	2.2768	1.2319	1.5902	1.9792
1094435	2.8643	1.8182	2.2973	1.6606	1.9539	1.7731
1096093	3.8984	3.2013	4.0164	3.1914	3.5758	2.7569
1100333	2.0170	2.0396	1.8564	1.7314	1.5862	1.0037
1095889	5.3523	4.4078	5.7662	4.4720	4.8534	4.6096
279659240	0.8556	2.6435	2.7514	2.7012	0.5858	1.3725
279801559	0.6403	2.7423	0.2867	0.6253	0.3325	1.1211
1095921	4.1290	3.7417	3.7034	3.1556	3.4328	3.3954
279928564	1.8176	1.8287	1.3938	1.4798	0.9722	0.9985
280018473	1.0114	0.4608	0.7133	0.0000	0.0000	0.5972
1100290	4.5517	5.7086	4.3435	4.2650	3.9569	4.7937
1091541	3.0024	3.2584	3.3727	2.5215	3.2209	2.3031
279746836	0.9188	0.2203	0.8805	0.2302	0.0000	0.2014
1090671	3.0449	3.5404	3.4828	2.7522	3.5217	2.2069
1090738	2.6025	2.4602	3.2020	1.8887	2.9600	1.8293
1088830	3.7339	2.3383	3.1128	2.6045	2.8576	2.1370
1093063	4.0790	3.1754	3.2726	3.2207	3.3862	2.3343
1095757	3.0744	2.5063	2.8222	2.2999	2.3930	2.1243
1088368	3.7583	3.9539	4.0470	3.4684	3.9389	2.7680
279869091	1.7495	2.1278	1.4104	1.3151	0.9174	1.4713
280116726	4.9259	6.8190	5.2365	4.7376	4.8665	5.7949
279766427	4.5924	3.3948	2.9523	3.5366	2.1942	3.6262
1091263	4.9757	4.0767	4.4711	4.0964	4.1867	3.6583
1099838	4.5841	3.4439	4.1746	3.6760	3.7478	3.1967
280050194	1.5317	0.0000	0.5951	0.0000	0.3797	0.1660
1096079	3.3590	2.7523	3.8145	3.2828	3.2099	1.8522
1088690	5.8030	5.1696	5.3368	5.0049	5.1242	4.5993
1088788	2.8109	3.7007	3.4008	2.7473	3.8625	1.7220
1102378	5.4517	5.1733	4.6879	4.5753	4.1539	5.0035
279875890	1.6301	0.5665	0.4797	0.5975	0.4985	0.0000
1089813	1.4232	1.7236	1.8377	1.2855	1.4559	0.6634
1098722	6.1437	6.2246	5.7392	5.6561	4.9631	5.9103
279720790	7.0318	5.7204	5.9189	5.6921	5.4119	5.9903
1088993	6.0438	7.7766	5.9145	5.6080	5.5612	6.9892
279880390	1.1447	1.7974	0.3690	0.4359	0.4215	0.8773
1101892	5.4943	4.4057	4.8341	4.5218	4.3433	4.2928
1087144	5.8640	5.9513	5.8938	5.2837	5.1178	5.7316
1092592	4.6382	5.5151	4.4767	4.2187	3.9461	4.8903
279902105	5.1244	5.4935	4.7074	4.0989	4.3576	5.2941
1096613	5.5196	5.5160	5.6470	4.9184	5.3263	4.8634
1101312	4.5733	3.4440	4.4607	3.7678	3.9724	3.1639
1089459	4.8064	4.8206	4.8543	4.2879	4.5523	4.0677
1091537	2.6356	3.1792	3.2046	2.2553	2.3995	2.7918
1092307	6.0266	5.9388	6.3697	5.4493	5.8835	5.4300
1101108	2.0922	2.7649	2.2954	1.8617	2.4514	1.2673
1100353	5.7933	6.1792	4.4501	5.0108	4.7944	5.0455
279826704	4.8655	4.7446	4.2221	4.2074	3.5397	4.5153
1088963	4.2398	3.2206	3.4890	3.2928	3.5585	2.5284
1091651	3.1202	2.7918	2.8375	2.4231	2.7556	2.0018
1094136	2.3176	1.1433	2.1839	1.4421	1.4756	1.1588
279896495	5.0960	2.7435	4.1526	3.8502	3.3507	3.2232
1093146	7.7128	7.8998	6.8622	7.0319	6.3444	7.5321
1096261	1.3171	1.5389	1.2379	0.7198	1.1184	0.6899
1095737	2.2943	2.3585	2.6185	1.4988	2.4232	1.7843
1090446	6.1491	6.1607	5.9959	5.2598	5.7108	5.7702
279835673	1.2957	1.7184	1.6649	0.7710	1.2328	1.1107
1101101	7.3978	8.3379	7.9498	7.1836	7.3411	7.5971
279879753	4.6827	3.3683	4.1892	3.1958	4.0491	3.4317
1102220	4.1653	3.5877	4.3446	3.4299	3.8480	3.2565
1087717	4.3720	4.7091	4.1154	3.8184	3.4566	4.3591
279909931	4.9418	5.3722	4.5191	3.9182	4.1702	5.1829
1096465	1.9157	1.1062	1.9608	1.0911	1.5178	0.8120
1094967	0.6460	1.7485	0.8450	0.2870	0.3302	1.0614
1087873	3.6028	4.0782	3.4966	3.4884	3.5347	2.5949
1096189	6.4398	6.4448	5.7408	5.7052	5.0427	6.3182
280051692	2.4953	1.5208	1.9618	0.8363	2.1159	1.4671
1092181	5.4687	5.2678	5.1698	5.0120	5.3677	3.9681
1104679	2.4663	3.4278	3.2399	1.8710	3.4253	2.2793
279959910	9.1537	7.8126	9.1820	9.5631	7.0535	7.9737
1101421	6.5478	8.5054	6.3710	6.1764	6.1688	7.5212
1104879	4.1655	2.7937	3.6898	3.4876	3.3345	2.2703
279846248	0.2205	1.6514	0.7223	0.4014	0.0000	0.6376
279920799	1.1537	1.1516	1.1285	0.7924	0.6889	0.3973
279707951	1.2166	0.0000	0.9517	0.2081	0.0402	0.3652
1087720	5.0350	5.1308	4.5373	4.2385	4.7616	4.1491
1105837	5.4666	5.5063	5.2858	4.6885	4.9316	5.0849
1104684	2.6842	3.4491	2.9521	2.4400	2.4709	2.6216
1095653	1.5425	1.7545	1.0857	0.8992	1.3405	0.5903
1095688	0.1804	0.0920	2.7560	0.3178	0.6885	0.4705
1089927	3.0988	3.9386	4.2907	2.5716	3.0409	4.1642
1102700	3.7244	4.0337	3.4605	3.0951	3.1784	3.3939
1093950	1.3882	3.6596	1.7437	1.1136	1.9255	2.2017
1104430	3.7802	3.1090	3.6165	2.7170	3.0443	3.1938
279820834	4.2512	4.7814	4.1846	3.5235	4.4627	3.6806
1103106	4.2320	4.4815	4.7579	4.0021	4.1770	3.7432
279769301	5.1691	4.3014	4.9008	4.2567	4.3146	4.2517
1093626	0.3262	0.1243	1.8271	0.1387	0.3856	0.2063
1098347	4.8132	4.6333	4.9567	4.3604	4.3636	4.1326
1093802	0.5880	1.4153	1.7394	0.5296	1.1379	0.5293
279529087	4.8830	4.6158	4.8174	4.6908	4.1668	3.9132
279810529	2.5894	2.4370	0.6712	1.4360	2.0086	0.7078
1095990	4.2889	3.9362	4.5818	3.6131	3.9700	3.6794
279808421	5.9680	5.4876	6.0411	5.0531	5.7780	5.1216
279860098	5.2484	4.9096	5.0651	4.6528	4.6361	4.3904
1097959	3.6021	3.3896	3.6410	2.7792	3.2535	3.0576
1109045	4.6154	4.4681	4.6190	4.0099	3.8157	4.3350
1097605	3.2344	2.8217	1.6864	2.4964	1.9132	1.7917
1103012	2.7640	2.2327	2.2103	1.9670	2.0048	1.6940
279834912	1.4184	1.9412	2.0665	0.8578	2.3616	0.6658
1103079	3.5292	2.3543	2.9628	2.4921	2.7496	2.0643
1087217	5.0380	5.1215	5.0687	4.2427	5.3700	4.0753
1096311	2.5281	3.1038	3.1892	2.2214	3.2205	1.8394
1090140	1.4384	1.4165	1.9431	0.8414	1.5478	0.8691
279762898	0.9205	2.2838	0.6528	0.8226	1.4953	0.0000
1094247	3.5802	3.0459	3.5546	3.0021	3.0575	2.5830
1087011	3.5235	3.4479	3.8557	3.0970	3.3747	2.8177
1091144	3.2438	3.0295	3.3350	2.7504	2.8211	2.4997
1090992	6.0962	5.0604	5.9113	5.1016	5.2019	5.2273
1103596	1.7794	1.7884	2.2050	1.4969	1.3233	1.4175
279865728	5.3629	5.1239	5.1460	4.5293	4.8003	4.7681
279666842	0.2962	1.0095	0.2292	0.0000	0.0000	0.0000
1095938	4.6854	3.9262	4.3357	3.6595	4.0119	3.7422
1105157	1.3049	1.4901	0.6433	0.5090	0.5188	0.8769
1104236	3.1212	3.3074	3.1303	2.8436	3.1021	2.0806
1087607	2.4288	3.8982	3.9576	2.3579	3.3495	3.0449
279942583	2.2713	0.0000	2.3802	1.6954	0.4444	0.9797
1106644	1.9211	2.7461	2.6827	1.8876	1.5849	2.3459
280071651	4.7427	4.0504	4.0226	3.8856	3.5656	3.8334
280055659	4.3435	3.7489	4.0533	3.7387	3.7382	3.1380
1104135	5.3776	5.0908	4.9853	4.7003	5.1542	4.0688
1103054	4.8928	5.7313	5.3047	4.7906	4.7111	4.8970
279484508	6.3307	4.5265	5.9279	4.9583	5.4419	4.8561
1103627	3.3096	3.4313	3.4297	3.1242	3.1431	2.3747
1091084	2.3436	1.6568	1.9187	1.4952	1.6179	1.2774
1103144	4.7678	4.3578	4.3568	3.9961	4.6349	3.3229
1099524	4.1302	4.2387	4.2042	3.1985	4.4866	3.3603
279399998	7.1280	7.1814	6.2052	6.4318	5.5554	7.0001
1090876	6.2619	5.2901	5.7966	5.2777	5.3598	5.1841
1091665	4.1112	4.0182	4.0175	3.4427	3.8640	3.3136
1095395	2.0880	3.6133	3.7901	2.0259	2.8746	3.0654
1103292	4.5502	3.9472	4.4958	3.8038	4.3099	3.3547
1091720	2.8831	2.7479	2.9301	2.5495	2.5773	1.9104
279938997	3.0309	0.7816	2.4272	1.5710	2.3968	0.7488
1095244	2.0381	0.5355	0.5803	0.7045	0.5212	0.4057
279709729	0.0000	0.0000	1.5224	0.0000	0.0000	0.0000
1091629	3.8159	4.0204	4.1611	3.4059	4.0142	3.0554
279966259	1.3332	1.2170	0.4348	0.3339	0.3206	0.8090
1104514	7.1957	5.7692	5.4674	6.0051	5.9698	4.9361
1103560	2.3776	1.5781	1.7072	1.5051	1.8348	0.8023
279660101	0.0000	0.0000	1.5198	0.0000	0.0000	0.0000
1106504	6.4144	7.0464	6.6860	5.8611	7.0126	5.7536
279828817	2.9059	0.9670	3.0961	2.0339	1.8807	1.5350
1089836	4.0893	4.8100	4.2358	3.3780	4.3321	3.9055
1091459	6.4819	6.3008	6.5481	5.7371	5.9554	6.1192
1107703	3.6993	3.3192	3.9334	3.5184	3.3925	2.5229
279724872	5.6658	5.2719	5.1007	4.4745	5.3038	4.7420
279866757	0.7187	1.6681	0.8576	0.5561	0.6774	0.4931
1102764	2.6025	3.3758	2.7982	2.3208	3.0401	1.8990
279865740	2.0856	2.9051	2.2412	1.7061	2.2429	1.7665
1090355	5.7242	6.0140	5.6018	5.0496	4.8491	5.9252
1090942	5.5459	4.8257	5.5275	4.9103	5.3267	4.1464
279817873	1.7311	0.9884	0.5028	0.6591	0.6323	0.4157
279984959	8.2747	7.7526	7.3939	7.3218	6.9050	7.6798
1105024	0.7592	1.4460	1.0402	0.8623	0.1158	0.7528
1089948	1.2175	0.9083	0.1498	0.3163	0.2335	0.2115
279666884	0.5617	0.9524	0.0000	0.0000	0.0000	0.0000
1088666	6.9318	7.1008	7.3096	6.4209	6.7931	6.6144
279705368	1.5137	0.0000	0.0000	0.0000	0.0000	0.0000
1089761	4.2873	3.9130	4.3612	3.7720	4.1851	3.0910
279981205	2.7148	0.8263	0.7285	1.3903	0.6007	0.7675
1087437	3.3668	3.6794	3.5087	2.8763	3.4928	2.6750
1093604	2.1603	2.8253	3.1077	1.6373	2.6012	2.3440
279883765	6.7121	7.0195	6.8358	6.0820	6.3005	6.6744
279825851	2.0802	1.8048	2.1242	2.5466	1.4105	0.5425
279856641	3.2491	3.3259	2.9367	2.8818	3.0599	2.0605
1096304	3.1704	4.0321	3.0796	2.5652	4.1761	2.0317
1097796	8.4710	7.0624	6.8691	7.7669	5.6411	7.4859
1090785	3.9473	3.1666	2.2059	2.4708	2.9448	2.3958
279751091	2.3268	0.0000	1.5585	1.2546	0.9850	0.1379
279467908	2.0601	3.3215	1.4093	1.4941	1.3878	2.4026
1089768	3.2916	2.6978	3.0731	2.6285	3.0497	1.8781
1090209	5.4375	6.0120	5.6116	5.3147	5.5083	4.7321
1087381	9.9002	10.1981	9.8867	9.2570	9.4709	9.7513
279749407	1.2252	1.3253	1.0524	0.9294	0.9443	0.2235
1100473	4.3970	4.4473	4.2055	3.8021	4.0797	3.6628
1090035	4.8742	5.6024	4.3244	4.2551	4.1346	4.9062
1095770	4.0426	3.3142	4.0391	3.7985	3.3722	2.7210
1091614	1.9668	2.0003	2.2953	1.4988	1.9903	1.2701
1105863	2.4075	1.5760	1.5760	1.0990	1.2558	1.7019
1104531	3.3348	3.5443	3.3138	2.7743	3.3895	2.5288
1092541	3.1119	3.5648	3.3886	2.4891	2.9113	3.1648
279763306	4.4451	5.2614	4.5017	4.1495	4.6959	3.8627
1090219	2.9314	2.6368	2.8276	2.3031	2.1990	2.3937
1105005	4.8535	5.0275	4.5844	4.0130	4.5146	4.4383
1087647	5.2376	5.4386	4.8113	4.4874	5.1199	4.3806
1104174	2.4097	3.6283	3.4194	2.0450	3.7966	2.1170
1101716	3.7278	3.4739	3.8674	3.1259	3.7231	2.7216
1103508	4.2418	3.0525	3.6487	2.8963	3.2684	3.2798
1087385	7.8976	7.4736	7.8866	7.0396	7.5196	7.2002
1109051	3.8493	3.4436	3.4238	3.1686	3.5209	2.5290
280072660	1.6169	1.3663	1.2034	0.0589	1.9166	0.7136
1097841	4.8110	3.5546	4.5719	3.6422	4.1046	3.6931
279977250	0.3636	0.9797	0.1542	0.0000	0.0000	0.0000
1089515	6.9223	8.0922	6.7053	6.6120	5.9590	7.6517
1092523	6.8121	6.5832	5.3613	6.1634	5.3547	5.7420
279949065	1.1324	0.3637	0.0000	0.0000	0.0000	0.0000
279823283	4.1092	4.8209	3.8959	3.7846	4.1030	3.4425
1096394	4.2929	3.8189	3.8840	3.5282	3.7681	3.2038
1094620	2.3197	0.4984	1.1385	1.1018	0.9408	0.4185
1090859	3.3433	2.5918	2.9255	2.4950	2.9043	1.9682
1088399	2.7251	2.7591	2.6611	2.2415	2.5698	1.8411
1105923	5.9448	6.4006	5.0773	5.2666	4.5595	6.1041
1096783	3.6351	3.7806	3.5255	2.9368	3.7119	2.8000
1089292	5.2325	4.3977	4.5471	4.3352	3.9884	4.3615
1103743	4.4217	5.0998	5.4350	4.2521	4.4682	4.7444
279789489	2.3221	2.9406	1.8765	1.7464	1.9734	1.9277
1088246	3.5262	3.4653	3.2833	2.8693	2.8134	3.1006
280054058	5.5179	4.5985	5.6341	4.4292	6.2480	3.5820
279666387	1.8011	0.3088	2.4777	1.0452	1.5170	0.5352
1096620	3.5780	3.8315	4.4074	3.0533	4.0869	3.1865
279786345	2.1781	3.1523	1.5794	1.5836	1.5130	2.3232
1096443	2.1821	1.6818	1.9502	1.6861	1.3941	1.2441
280050719	0.5267	0.0000	0.9628	0.0000	0.0000	0.0000
280124934	3.4954	2.2643	2.7439	2.3119	1.7654	2.9386
279780654	0.6030	1.6555	0.7477	0.6036	0.3788	0.5361
279708658	0.6283	1.2946	0.0000	0.4365	0.0000	0.0000
280130889	0.7885	0.0000	0.8181	0.1104	0.0000	0.0119
279752233	0.6553	0.0000	1.0351	0.0000	0.0000	0.2071
1096299	1.2398	2.0668	1.4006	1.1432	1.6769	0.4041
1095606	7.4178	7.3031	7.2322	7.1067	6.9190	6.4445
1098968	1.9204	3.2275	2.1380	1.5879	2.3109	1.9042
279736567	2.2963	3.2773	2.3226	3.1906	1.3361	1.8871
1103075	2.1724	3.2733	3.4552	1.7950	3.7629	1.8608
1105397	6.0824	5.4420	5.5764	5.3485	4.4140	5.8568
1105392	3.9227	3.3812	3.6305	2.9424	2.8031	3.7076
1090547	2.3130	2.4575	2.3301	1.9811	1.9808	1.6581
1090659	4.4436	3.9867	3.8806	3.8541	4.2205	2.7562
1093335	3.2024	4.4322	4.3301	3.1740	4.2072	3.1036
1099329	6.1425	5.1035	5.6603	5.5807	5.4689	4.3769
1100602	2.5813	3.5769	3.1076	2.4393	3.2381	2.1087
1094447	1.6427	1.9948	1.7716	1.4076	1.7358	0.7862
1092930	2.3154	2.6981	1.4561	2.6030	0.2281	2.1597
1091636	3.2623	3.4272	2.8083	2.4761	3.2968	2.2471
1101723	10.1210	7.6649	8.1049	8.6430	8.1515	7.6197
1104193	3.7933	3.4498	3.8285	3.3277	3.5546	2.7136
1087677	3.8905	4.8276	4.6481	3.6701	4.8420	3.3787
1087981	2.9735	3.1980	2.9576	2.5940	3.2724	1.7877
279835471	1.0496	1.3939	1.2572	0.8671	1.2066	0.1521
1100831	3.7413	3.3569	3.6055	3.1296	3.1475	2.9524
1104577	2.0415	2.0023	1.6649	1.4565	1.5755	1.2025
1088437	3.6062	3.3250	3.3122	2.9345	3.2481	2.5869
1095674	3.0216	2.3317	3.1335	2.3090	2.7948	1.9096
279975760	4.2228	2.5963	2.8030	2.9804	1.9463	3.2221
279410492	6.9017	7.8293	7.6365	6.6404	7.0405	7.2139
279940244	2.1139	1.7301	2.2310	1.6132	1.8097	1.1793
1089828	4.6888	4.7214	4.6473	4.1065	4.6271	3.8519
1095035	1.3354	3.2163	1.9080	1.6322	1.4817	1.8739
1094962	6.0743	5.3777	5.7346	5.4054	5.5266	4.7829
1094586	3.0884	2.9149	2.9846	2.6001	2.9945	1.9220
1089912	4.0040	4.5732	3.2637	4.0039	2.8051	3.5614
279806660	2.0330	2.1647	1.7789	1.2745	0.8950	2.3372
279951963	3.0987	3.1780	3.6869	3.1283	3.1272	2.2383
1093919	1.7274	1.3790	1.1850	0.7883	1.1337	0.9005
1096653	2.9720	3.2754	3.2096	2.8329	3.1523	2.0032
1091321	5.8703	3.9715	4.1136	3.9912	4.5134	3.9825
280110539	1.9643	1.8887	1.5355	1.0538	1.6550	1.2117
1105876	6.0532	6.3741	6.2858	5.4981	5.9828	5.7645
1109099	6.8560	6.7838	6.8907	6.2629	6.0924	6.7075
1103619	4.8832	4.1106	4.9189	4.2390	3.9468	4.2599
1089289	3.0323	3.4388	3.5185	2.6974	3.5125	2.3131
1091224	5.5527	5.2325	5.5349	4.6782	5.2676	4.9077
1088322	1.7989	2.3791	2.2861	1.2434	2.2408	1.5139
1100803	4.0341	3.3402	3.9965	3.3153	3.3201	3.2697
279749168	5.8330	5.3973	5.1548	4.9592	4.8340	5.1267
280089505	2.9975	3.0191	2.6469	2.5090	2.8629	1.8267
1095879	4.4914	3.6487	3.9773	3.4432	3.8013	3.4081
279660780	0.6807	0.0000	0.7837	0.0000	0.0000	0.0000
1093753	5.6018	6.0313	5.3523	4.9596	5.3983	5.1633
1089260	3.0749	3.2356	3.9014	2.4223	3.6099	2.7157
1096228	4.5382	3.9487	4.2910	4.1059	3.5501	3.6583
1095787	3.7346	4.3127	3.6255	3.3829	2.8806	3.9459
1100242	3.3619	2.7447	3.2252	2.7247	2.6984	2.4454
280096058	5.7225	6.5536	6.1338	5.5864	5.9469	5.4135
1089785	4.0010	2.9547	3.0186	3.3133	2.7327	2.4652
279651055	3.7056	3.6756	3.8345	3.1525	3.7728	2.8277
1089787	3.7327	4.7779	4.4768	3.7254	4.4784	3.3210
1104453	4.5067	4.0222	3.4651	3.6221	3.3633	3.5460
279866672	6.8494	5.6287	6.0502	5.5354	5.6054	5.9258
279946290	1.2728	2.9203	0.9927	0.9154	1.0620	1.7481
280015490	0.0000	1.4601	0.0000	0.0000	0.0000	0.0000
1102746	3.8948	3.4751	4.1467	3.1708	3.6224	3.2636
1093806	4.2007	4.1887	4.5752	3.5110	4.3521	3.6417
1095287	5.0505	5.2753	4.6098	4.4866	4.2654	4.7239
1097067	2.1509	3.0476	1.3555	2.1431	1.1385	1.8130
1094973	5.5234	5.3295	4.5463	4.8183	4.1740	4.9481
279894484	1.4380	1.1579	1.2750	0.9428	1.1595	0.3100
279753045	0.0000	1.5554	0.0000	0.0000	0.0973	0.0000
279882781	2.7376	1.4297	2.1078	1.5625	1.8261	1.4290
1096889	3.4767	3.6125	3.6903	2.9071	3.9285	2.4867
1088197	6.7558	7.5652	6.7123	6.3423	6.7609	6.4732
1103257	5.6376	5.3953	5.5016	4.8869	4.8255	5.3654
1091802	4.2863	4.6294	4.3626	3.8456	4.5871	3.3900
1092591	3.8504	4.1251	3.6652	3.4144	2.7318	4.0393
1090758	4.5643	3.6634	4.2220	3.5629	4.0680	3.3636
279774686	0.7105	0.4781	1.0012	0.4977	0.0000	0.2369
280114224	0.8782	0.8287	0.8353	0.1835	0.7436	0.1603
1096124	4.2573	4.3829	4.4379	3.6953	4.5868	3.3414
279726836	1.6795	1.3870	1.7587	1.4766	1.1327	0.7614
1097066	3.9417	1.5843	1.7355	2.2202	1.7470	1.8398
279911617	4.5414	3.7221	4.8282	3.8265	4.5480	3.2637
279750574	6.6649	5.2603	5.9714	5.6307	5.3200	5.4929
280112630	0.4228	1.4850	0.2887	0.3562	0.3201	0.0673
1092119	2.1101	2.4644	2.7123	1.9520	2.3545	1.5276
1093014	3.4603	3.9758	3.9864	3.2010	4.1129	2.6560
1086929	3.4423	3.4068	3.6016	2.8144	3.7849	2.3990
1096799	3.9909	5.0814	4.1470	3.5929	4.8379	3.3367
1096315	3.2633	2.4156	2.9177	2.5169	2.6912	1.9368
1096023	3.8869	3.0585	3.2541	2.7282	3.1367	2.8838
1090443	2.7824	4.0089	3.0505	2.7260	2.4822	3.1831
279822489	3.1205	3.0682	2.9065	2.5589	2.6335	2.4526
1087444	2.9230	3.6315	3.2122	2.1426	4.1275	2.0465
1106969	6.2804	7.4620	5.9336	6.2686	5.3411	6.6170
1095423	1.4944	1.2924	0.9635	0.8819	1.0722	0.3471
1095467	2.2510	2.2215	2.0184	1.8781	2.0252	1.1402
1090834	3.8266	3.2506	3.7072	3.2099	3.7772	2.3509
1094206	4.7477	3.4045	4.2215	3.6598	4.0317	3.2359
280130982	3.2219	4.1302	3.7714	2.8944	4.1453	2.6379
1104731	3.2527	3.4518	3.6480	2.9502	3.7338	2.2237
1096381	1.7784	2.4065	2.2960	1.5443	2.3631	1.1296
1094298	5.5489	4.2020	4.0394	4.3814	4.2869	3.6782
279746340	2.7862	2.7663	2.6373	1.9500	3.0626	1.7338
1090403	8.3997	7.4278	7.5134	7.4004	6.8639	7.6333
1092006	3.5419	3.1625	3.4283	3.0660	3.2990	2.3254
279884778	2.7285	0.9379	1.9558	1.9612	1.3396	0.8793
1096519	5.5048	4.8620	5.3662	5.0395	4.9401	4.3115
1089270	3.2806	2.1705	2.5231	2.4749	2.1584	1.8995
1091073	3.1974	2.7381	2.6611	2.6365	2.8156	1.7032
1096167	5.6657	4.4972	5.1868	4.8297	4.4103	4.6690
1090267	3.1167	3.1600	3.4892	2.6164	3.3210	2.3880
1091574	5.0257	5.8143	5.7130	5.0582	5.2007	4.8538
1089363	2.7761	2.2335	2.5023	1.8023	2.4392	1.8301
1108439	7.4516	7.6836	6.6300	6.8195	6.1067	7.3994
1105698	2.1943	2.2842	2.2937	1.9976	2.2844	1.0508
1092195	2.5088	1.8163	2.5300	1.7487	2.2610	1.4073
279657259	0.6403	0.0000	1.1570	0.3211	0.0201	0.0182
1096380	4.4022	4.0514	4.2535	3.6739	4.1529	3.4424
280118657	0.0000	1.4378	0.0000	0.0000	0.0000	0.0000
1098600	2.1768	1.5000	2.6724	1.7718	2.0961	1.0437
1092938	7.1204	8.1094	7.3031	6.8445	6.7160	7.5359
279817250	3.0643	3.0545	3.0830	2.5024	2.7697	2.4949
280007071	2.7201	2.8130	2.6696	2.3263	2.8585	1.5835
279827986	4.3596	5.4598	4.0951	4.2538	4.8086	3.4181
280044993	0.0000	0.0000	1.4341	0.0000	0.0000	0.0000
1094381	4.0995	4.3341	4.0709	3.5388	4.4090	3.1234
1103261	6.8393	5.2180	5.4399	5.6395	5.7966	4.6277
1093697	2.2632	0.8917	1.8223	1.4773	1.4376	0.6290
1094625	4.5472	4.0441	4.5970	3.4148	4.4101	3.9301
279978964	0.9052	1.0920	0.4503	0.2940	0.4625	0.2580
1087510	2.8847	3.0316	2.8420	2.4436	3.1691	1.7133
279774486	2.3625	1.0522	1.1923	0.8545	0.5670	1.7534
1103295	3.0457	2.6875	3.2817	2.7466	3.2472	1.5891
279707097	1.4319	0.0000	0.0000	0.0000	0.0000	0.0000
1089939	0.4211	0.3938	1.0449	0.2844	0.1438	0.0000
280073753	0.6499	1.0385	0.2007	0.2439	0.0000	0.2136
1108094	4.3179	3.1584	4.2304	3.1520	3.1053	4.0179
1092302	4.9487	5.1979	5.0519	4.4301	5.3015	4.0355
1103270	5.9363	7.0115	6.5689	5.5412	6.4366	6.1080
279920751	0.9907	0.0000	0.5183	0.0789	0.0000	0.0000
1088745	4.3847	3.2778	4.2791	3.2114	3.7273	3.5732
280076751	0.5840	0.4661	1.6413	0.2845	0.3274	0.6504
1108928	2.0081	1.9638	1.0078	1.3112	0.9466	1.2931
280082353	1.2584	3.1436	1.1310	0.7243	1.3507	2.0293
280051818	0.0000	0.4268	1.1306	0.0000	0.0000	0.1294
279739956	5.9675	5.0733	5.5330	4.9791	5.1450	5.0219
1095278	5.0459	4.3252	4.9230	5.1132	4.6324	3.1213
279975687	7.9741	7.2369	7.2878	7.3861	6.1545	7.5311
1093810	4.8936	3.9013	3.6721	3.6882	3.5977	3.7542
279810147	0.8371	0.0000	0.8533	0.2647	0.0000	0.0000
279811013	0.5429	1.4245	0.2385	0.5298	0.0000	0.2505
280072901	2.6820	4.2142	2.2091	1.6034	3.4748	2.6018
279794778	1.3029	3.0029	0.7534	0.9005	1.5593	1.1744
1091154	3.1145	2.8092	3.0864	2.5143	3.1108	1.9601
1088989	1.6130	1.3642	0.0000	0.0000	1.5533	0.0000
1105797	1.5239	1.2034	0.9430	0.6501	0.6073	0.9901
1089337	3.5123	3.2542	3.4199	3.1682	3.2655	2.3306
1093686	2.7311	2.1276	2.2468	1.9081	2.5824	1.1941
1091016	2.2763	2.6276	2.1340	2.1301	2.4862	1.0015
1099246	4.4232	4.7419	5.0023	4.4382	4.5609	3.7482
279738866	5.3708	5.6240	5.2445	4.5069	5.2754	5.0372
1087898	3.4291	3.0764	2.8499	2.9039	2.9996	2.0325
1095656	0.9930	0.3588	0.9600	0.3511	0.2013	0.3418
279900456	6.0850	4.4753	5.1997	4.6162	4.9717	4.7551
279781257	7.4224	6.8586	6.2710	6.5248	6.0969	6.5138
1090094	5.9808	5.4847	5.5684	5.8591	5.2770	4.4819
279996237	1.1412	0.6863	0.8756	0.1677	0.7191	0.4009
1100035	6.4972	4.8509	5.2019	5.0619	4.8841	5.1892
1089790	2.4542	3.0608	2.9899	2.3114	3.1401	1.6388
279667556	0.9490	0.0000	1.5437	1.0788	0.0000	0.0000
1101358	4.2394	4.0214	3.8596	3.6541	3.6533	3.4006
1109114	3.1939	3.1138	3.5129	2.7490	2.8969	2.7624
1099262	3.5894	4.0737	3.7494	3.3391	3.5869	3.0741
280040323	0.5488	1.0508	0.6289	0.5355	0.2807	0.0000
1102693	6.0633	6.3447	6.5963	5.8000	5.9546	5.8381
1090221	3.3476	4.0715	3.6166	3.0929	3.1717	3.3597
279751198	1.1504	0.6929	0.7377	0.0000	0.7853	0.3844
1102024	4.3131	4.2728	3.5931	3.8824	3.2975	3.5878
280040813	2.9800	2.6617	2.0183	1.4668	2.4953	2.2866
1089673	3.8210	4.9844	3.4880	3.3823	2.9879	4.5119
1098226	1.7164	2.1579	1.7478	1.4391	1.5123	1.2598
1104438	2.1325	2.4182	2.6632	2.9394	1.4177	1.4465
279748239	5.7735	4.5441	5.3537	5.3731	4.4155	4.4730
279733542	3.0071	3.1714	3.0299	2.3433	3.1872	2.2685
279790124	4.3403	3.4980	3.9494	3.5952	3.5803	3.2029
1098220	2.2825	2.5170	2.3364	2.1109	2.2976	1.3182
1090245	3.0419	1.3725	2.6581	1.5880	2.3417	1.7349
279734819	4.1197	1.2798	3.0760	2.4575	2.2498	2.3604
1087350	2.6144	2.6694	2.8175	2.4464	2.2384	2.0094
279702848	1.1592	1.2709	0.0000	0.0000	0.9055	0.1185
1093796	2.0066	1.7586	1.3826	1.1655	1.2639	1.3123
279747497	7.3729	7.8997	7.4184	6.7369	7.5363	7.0117
1105456	3.4734	0.5854	1.4659	1.7111	1.1781	1.2299
1103161	1.2667	1.7705	1.4374	1.1246	1.2545	0.6903
1099771	1.1545	2.3792	1.0381	0.7565	1.4782	0.9323
280127727	2.0186	2.3453	2.4023	1.7831	2.5192	1.0593
1100511	2.3004	3.2894	2.8247	2.2040	2.8446	1.9622
279927269	1.2838	0.5625	0.6773	0.5097	0.3352	0.2752
279914467	2.9829	3.1385	2.9534	2.6598	2.1718	2.8405
1109075	5.9254	6.2382	5.8557	5.3101	5.0414	6.2656
279858549	2.1940	1.1183	1.4434	0.8251	1.4109	1.1176
1092277	6.4562	5.2277	5.7658	5.3684	5.0320	5.6473
1094410	2.7359	2.5032	2.5741	1.8387	2.5713	2.0014
1099625	3.8517	5.2755	4.4604	3.8212	3.3285	5.0363
1088590	4.7258	3.7688	3.3241	3.5970	3.0843	3.7358
1100798	2.9923	3.7366	3.8881	2.3883	3.9076	2.9198
279770664	4.5028	3.7065	4.4198	4.0259	3.4344	3.7678
1090214	3.7629	4.0276	3.6633	3.2560	3.1991	3.5978
1105335	3.9340	4.7418	4.3860	3.8766	4.2075	3.5770
1100270	5.6737	4.6869	5.0666	4.7720	4.4505	4.8043
1092162	6.1020	5.5008	5.8254	5.6881	5.3214	5.0184
1100746	5.1841	5.6634	4.9251	4.7243	4.0003	5.6480
1098019	3.0777	3.2464	3.0998	2.9450	3.4181	1.6608
1100409	4.7387	5.0675	4.3522	4.3518	3.9918	4.4152
1105694	4.8676	4.8522	4.6231	4.2116	4.0603	4.6716
1095700	4.0625	4.1896	4.0457	3.4398	3.7922	3.6664
1100959	3.5336	3.3740	2.8214	2.6990	2.4921	3.1387
280113373	1.4940	2.6145	1.4618	1.3806	1.1040	1.6885
1092191	2.2143	2.7480	2.9499	2.1024	2.9181	1.4955
1089412	0.5421	0.5298	0.3240	0.0000	0.0000	0.0000
1095002	3.2210	2.4371	3.0875	2.3310	3.1031	1.9158
1100608	3.8099	5.0749	4.3098	3.7790	4.1219	3.8982
1093510	4.1285	3.8374	4.1830	3.5256	4.1893	3.0388
1100589	1.5876	2.4745	1.9917	1.6126	2.1570	0.8896
279704759	2.5694	0.0000	0.0000	0.5520	0.5314	0.0915
1094311	4.4963	4.3680	4.1463	3.6724	3.8164	4.1285
1106474	4.6286	5.8993	4.9724	4.6372	4.5472	4.9226
1106480	2.5095	2.8924	2.5300	2.0657	2.6840	1.7889
1088696	3.0804	1.0667	0.9494	1.3605	1.1892	1.1536
1107860	6.7054	5.0909	5.1741	5.3038	5.0412	5.2327
279979876	1.3925	0.0000	0.0000	0.0000	0.0000	0.0000
279657784	0.7883	1.4632	2.2554	0.8894	1.6120	0.6131
279783200	5.6918	6.4765	5.0817	4.9091	5.8963	5.0525
280086252	2.1822	1.3300	2.4178	1.7985	1.9352	0.8043
1101414	1.5969	1.2623	1.3262	1.0230	1.1582	0.6125
1101036	2.7035	2.6534	2.5296	2.0695	2.0297	2.3959
279781055	1.3103	0.4214	1.0286	0.1860	0.5539	0.6292
1092249	2.9535	2.6148	2.7202	2.1531	2.9572	1.7878
1094856	5.1636	4.9836	4.4678	4.4318	3.9163	4.8768
1102869	1.7618	1.4553	1.3104	1.0257	1.1693	0.9427
280065870	0.5965	1.5344	0.3433	0.5758	0.0000	0.5089
279976928	0.6979	0.0000	0.6912	0.0000	0.0000	0.0000
1093862	2.1319	1.6579	2.2031	1.8468	1.9336	0.8234
279897639	4.6265	5.2916	4.5933	4.1576	4.0037	4.9611
1090778	5.7305	5.0227	5.2556	5.0928	4.9122	4.6149
279705438	1.1558	0.0000	0.6365	0.4034	0.0000	0.0000
1096310	1.9899	0.9394	1.7483	1.3724	1.1587	0.7580
1096427	2.6100	2.4476	3.4511	2.4021	2.0891	2.6293
1090712	1.3133	0.2471	0.1365	0.0349	0.2441	0.0303
1091428	4.5455	4.6191	4.6515	3.9798	4.4341	4.0151
279757476	1.7419	2.3864	2.1687	1.6586	1.5591	1.6925
1090869	3.7810	3.0683	3.5218	3.2907	3.5098	2.1840
1094647	4.9246	5.6999	5.5912	4.3051	5.7495	4.7746
279660290	0.0000	1.3864	0.0000	0.0000	0.0000	0.0000
1087226	5.1663	4.7605	5.3975	4.6437	5.1278	4.1670
1092026	3.4300	3.2371	3.9646	3.0384	3.5027	2.7052
1089222	4.8645	4.6991	4.6659	4.2031	4.4946	4.1464
1091657	5.1310	5.0887	5.2867	4.6026	5.1760	4.3424
280008696	1.5361	0.9707	0.4934	0.8787	0.2145	0.5220
1090838	5.5388	6.0133	6.4800	5.3717	5.9574	5.3179
280064634	3.1441	2.4907	2.1866	2.1573	2.6019	1.6775
1091424	2.6776	3.0140	2.9983	2.4785	2.8134	2.0131
279720522	5.9476	3.3887	4.7268	4.4266	4.1962	4.0560
1089612	0.9959	2.1422	4.4801	1.8332	2.1601	2.2413
280041949	3.9296	4.7387	4.3889	3.8826	4.2023	3.5896
1097093	3.4957	3.5673	3.6792	3.2772	3.3351	2.7487
1092494	6.3978	7.0499	6.8666	5.7100	6.7255	6.4979
1107128	2.7616	4.7227	3.0655	2.8358	2.8928	3.4402
279708280	1.3803	0.0000	0.0000	0.0000	0.0000	0.0000
1089080	5.7694	6.9688	6.3754	5.5296	5.8406	6.3637
1099712	5.1426	4.0836	4.6581	4.1126	4.6288	3.7633
1088434	2.9994	3.0571	3.2503	2.5829	3.1640	2.1811
279820464	4.0576	3.1387	4.5872	3.4647	3.7513	3.1898
1095798	8.8099	7.7476	7.7658	7.6656	7.5141	7.7667
1098450	4.5485	4.2773	4.8041	4.0470	4.8238	3.3824
1094957	2.0254	1.3014	1.4443	1.3773	1.1156	0.9014
280063541	2.2180	3.1368	1.8609	2.3143	2.1045	1.4201
1097727	3.1322	2.7591	2.9352	2.6740	2.9948	1.7814
1095905	4.2639	3.9962	4.2179	3.5438	4.0254	3.5330
1100952	1.9691	2.2924	2.3489	1.7450	2.4648	1.0253
1097233	4.6663	4.8341	4.7921	4.1594	4.9730	3.7849
1106748	0.5644	0.0000	0.8102	0.0000	0.0000	0.0000
279838735	1.2749	1.8321	1.3717	1.1117	0.8178	1.1746
280045336	0.0000	1.3744	0.0000	0.0000	0.0000	0.0000
1103720	5.3973	5.3228	5.1541	4.8506	4.8587	4.7910
1098604	2.7303	3.3390	2.7287	2.2585	2.9111	2.2549
280038761	1.0379	0.2571	0.5824	0.2685	0.0000	0.2354
279784338	3.3768	1.6078	1.4188	2.1942	1.7704	1.0655
280003970	1.1097	0.6117	0.4825	0.5252	0.2166	0.0891
279969663	1.0260	0.0000	0.3470	0.0000	0.0000	0.0000
1104234	2.6358	3.1030	2.8309	2.3153	3.1672	1.7150
1100971	3.0307	2.6302	2.7913	2.8824	2.8160	1.3826
1098276	2.2879	2.7218	2.5512	2.1573	2.6429	1.3900
1091292	7.4213	7.6459	7.0448	6.8164	6.4207	7.5042
1105334	3.9097	4.7162	4.3671	3.8614	4.1937	3.5679
1098052	3.6027	4.1880	3.9612	3.1590	4.3900	2.8336
280027714	2.1674	1.9829	1.9068	1.7161	1.4280	1.5440
1097644	8.2568	9.0675	8.5507	7.9596	7.7820	8.7646
1091403	2.6790	2.7817	2.7225	2.2269	2.4686	2.1200
1103809	2.3147	2.0453	2.5086	1.6548	1.8137	2.0328
1105339	3.7420	4.5437	4.1960	3.6916	4.0232	3.4001
279702904	0.0000	0.0000	1.3663	0.0000	0.0000	0.0000
279708966	1.3661	0.0000	0.0000	0.0000	0.0000	0.0000
279927315	1.5542	2.3223	1.5240	1.2030	1.0745	1.7577
1091077	3.3971	3.4037	3.4750	2.9790	3.5960	2.3359
1090896	5.1762	4.5154	4.9734	4.5667	4.6974	4.0364
1088423	3.9041	4.7566	4.3603	3.8687	4.2175	3.5706
279867237	0.3951	1.1052	0.0000	0.1365	0.0000	0.0000
1101069	3.3700	2.2565	3.0022	2.8747	2.6753	1.7158
1088945	2.4489	2.6200	2.6043	2.1857	2.6530	1.4720
279753311	0.8643	0.6546	0.2641	0.0000	0.4205	0.0000
279932820	0.5137	0.0000	1.0160	0.1675	0.0000	0.0000
1090452	3.9913	3.7263	3.5797	3.3320	3.5147	3.0886
1087297	4.6099	5.2572	4.8574	4.1148	5.6691	3.5788
1108087	9.6532	8.4935	8.5973	8.5428	7.9924	8.8469
1108898	3.9059	4.7141	4.3623	3.8602	4.1846	3.5757
1089703	1.4471	2.4188	2.0901	1.8201	1.3048	1.4692
279923105	3.7921	4.0729	3.3275	3.0068	3.5744	3.2499
279475150	1.0763	0.8328	0.0000	0.0000	0.5476	0.0000
279778787	8.5845	6.6126	7.7236	7.1476	7.3196	7.0921
1099125	4.3865	5.0946	5.0384	4.2296	4.5555	4.3733
1100240	3.6928	3.1340	3.5068	2.8563	3.3179	2.7984
280051664	1.3609	0.0000	0.0000	0.0000	0.0000	0.0000
1090820	3.5597	2.7282	3.3947	2.9257	3.1092	2.2874
1089452	2.9236	3.6134	3.6381	3.0636	3.7190	2.0322
1088511	3.1149	3.0277	2.8019	2.4766	2.3691	2.7388
279490113	5.8347	6.5271	5.0219	5.1364	5.3556	5.5318
1088842	4.6980	4.3188	4.7286	4.0370	4.4334	3.9156
1094264	4.5774	3.8922	4.6989	3.8501	4.1295	3.8299
1098386	5.5438	4.7993	4.9879	4.7754	5.1431	4.0536
280092906	3.0837	2.8320	2.6024	1.9714	2.1472	3.0411
1099773	2.5057	3.1632	2.9835	2.6606	3.0604	1.5736
1089371	1.3209	2.8248	1.5582	0.9606	1.7479	1.6383
280003701	0.5259	1.3214	0.6030	0.2363	0.6139	0.2434
1101138	6.4637	7.0030	6.9566	6.2554	5.7368	7.0745
280010188	3.9260	4.7613	4.3833	3.8776	4.2267	3.6097
1102913	4.3712	3.6360	3.9265	3.3793	4.0090	3.1888
1108317	1.7226	1.6388	1.4863	1.4984	0.5093	1.4840
1096714	4.5949	4.8284	4.8500	4.0992	4.3126	4.5060
1095588	1.4283	1.1826	1.8315	1.0573	1.1369	0.8930
1100873	4.7309	6.4836	4.5913	4.7022	4.6398	5.1096
1096532	3.3571	2.7192	3.3615	2.5787	3.0816	2.4237
279657980	1.3463	1.6408	0.9832	1.3601	1.1329	0.1237
1092633	4.3626	5.2725	4.8029	3.9664	4.9504	4.1676
1088404	4.8488	4.2490	4.6541	4.0055	4.3205	4.0727
1095850	5.8983	5.7346	5.6663	5.0489	5.0376	5.8598
1087889	1.4682	1.4528	0.0000	0.0000	1.5681	0.0000
1094550	4.0156	4.9539	4.3319	3.9803	3.0801	4.8885
1099889	4.6880	4.3953	4.9079	4.1854	4.3878	4.0658
1094452	4.0074	3.9528	4.2235	3.5330	3.7191	3.5795
1096804	2.2032	2.1031	2.1655	1.8202	2.0883	1.2115
279779637	1.6423	0.0000	1.0568	0.6835	0.1581	0.5059
1089464	7.1719	6.8384	7.7932	6.6270	7.1067	6.7180
279972957	1.5972	1.3292	0.0000	0.0000	1.5748	0.0000
1096881	5.0300	5.4637	5.3262	4.7482	5.6138	4.1066
279929588	3.1912	3.1637	2.2505	2.1228	2.6737	2.4582
280022212	3.9258	4.7711	4.3719	3.9007	4.2115	3.6062
1103572	4.1380	3.8899	3.7317	3.3329	3.6700	3.4069
279754599	1.3496	0.0000	0.0000	0.0000	0.0000	0.0000
279871219	5.6560	3.5683	4.7700	4.4894	4.3596	3.7962
1103303	3.3639	3.4922	2.7399	3.0161	2.2108	3.0201
279894850	1.5355	1.2197	1.8339	1.3702	0.9006	0.9697
279955377	0.9586	0.4324	0.1997	0.2427	0.0000	0.0000
1089388	2.5092	1.1145	1.3280	1.4153	1.2669	0.9214
1091792	5.4738	4.6861	5.5666	4.7961	5.1602	4.4225
279841042	4.5353	3.3220	1.7263	3.0532	2.1385	3.0445
1105337	3.9008	4.7396	4.3553	3.8640	4.1914	3.5933
1087678	3.0450	2.6815	2.8522	2.5405	2.7894	1.9019
1105680	2.5590	2.9747	2.8046	2.1241	2.7096	2.1580
279795925	2.0305	1.5146	1.0184	1.2942	1.2514	0.6716
280000986	3.7740	4.5780	4.2131	3.7249	4.0503	3.4436
1091600	3.9301	4.1557	4.0735	3.2890	3.6655	3.8590
280045784	15.0838	12.5308	14.7971	15.5140	12.3862	13.1664
1091264	1.9934	1.8454	1.4381	1.2981	1.0711	1.5625
1091068	3.5002	2.5879	2.9094	2.7862	2.9695	1.8969
279866427	1.6744	0.9619	1.9427	1.1246	0.9436	1.1660
1103324	2.8260	3.3734	1.6480	2.5108	1.5647	2.4273
280039340	2.0139	2.8081	2.9131	2.1822	2.2494	1.9591
279908905	1.6262	0.7896	1.2556	0.9389	0.6704	0.7178
1098011	2.5691	0.8167	1.7066	1.3222	1.3359	1.0902
1105333	3.1426	3.9266	3.5740	3.0907	3.3973	2.8115
1106391	3.9182	3.3961	4.0055	3.0914	3.8630	3.0222
1091658	3.0383	3.2613	3.1651	2.8571	2.7829	2.4823
280072057	3.0073	4.4855	3.4026	2.7703	2.7272	4.0558
280113034	0.0000	0.0000	1.3419	0.0000	0.0000	0.0000
1097405	1.4448	2.0249	0.4308	0.4472	1.1447	0.9668
1099554	2.3301	1.6408	0.5622	0.6057	1.6559	0.9296
280085843	3.9073	4.7178	4.3712	3.8681	4.2187	3.5679
1089659	3.4340	4.4849	4.0859	3.6266	4.0734	2.9638
1093127	1.1223	0.3945	0.6542	0.2896	0.2111	0.3295
280136154	3.6762	3.4692	4.2889	3.5007	3.6182	2.9749
1087445	4.3054	3.7371	4.3641	3.5281	4.0074	3.5305
279800986	1.9873	2.0544	0.6967	0.8361	1.6818	0.8802
1091749	7.3921	6.3232	6.4216	6.2044	6.5095	6.0828
1100617	3.6388	3.0510	3.5163	2.8779	3.4448	2.5435
1100171	7.7508	8.2409	7.6716	6.9895	7.5255	7.8084
1089391	4.0297	2.9963	2.6692	2.7894	2.9820	2.5855
280047751	1.6979	0.0000	1.3466	1.7069	0.0000	0.0000
1098199	3.0728	2.5047	2.2648	2.1823	2.4860	1.8365
1098593	6.2142	5.5094	5.9176	5.3899	5.5600	5.3540
280043173	0.5040	0.0000	1.3548	0.1127	0.4089	0.0000
1096610	1.4978	1.9901	1.6578	1.3783	0.7682	1.6627
1100894	0.7129	0.7377	1.0182	0.4025	0.3337	0.3960
1093759	0.7044	1.4331	0.7421	0.2906	0.6956	0.5571
279759251	0.9613	0.0000	0.3747	0.0000	0.0000	0.0000
280100852	1.4611	2.0528	1.5865	0.9083	1.2002	1.6566
1089622	4.2374	4.9666	4.0527	3.9575	3.3247	4.6393
1099891	4.4204	5.7951	4.3037	4.2212	3.7817	5.1813
279886569	3.9276	4.7276	4.1262	3.4412	3.8839	4.1216
1103053	1.4723	1.6520	2.1055	0.9259	1.5494	1.4198
279941377	1.1969	0.0000	0.8102	0.4033	0.2696	0.0000
279911943	1.5749	3.9342	2.0068	1.6715	2.8639	1.6464
279759762	0.0000	0.0000	1.3340	0.0000	0.0000	0.0000
279674912	0.9254	1.6192	0.8948	0.6465	0.4501	1.0092
1100223	4.1523	5.1207	4.8787	3.7224	5.6311	3.4650
279747406	6.2574	3.4272	5.4379	4.9063	4.3920	4.4910
1091769	5.0427	4.7956	4.7733	4.2566	4.8146	4.2074
1103413	2.4861	3.4943	2.9314	2.5037	2.5992	2.4759
279786835	2.9309	2.3675	2.7277	2.6649	2.4075	1.6207
279662474	1.5356	0.0000	0.8304	0.4204	0.0000	0.6130
1095994	4.0003	4.8596	4.0418	3.7107	3.5598	4.2990
1098230	4.0914	3.7832	4.2903	3.4990	4.0127	3.3212
1105340	3.8962	4.7045	4.3357	3.8479	4.1806	3.5763
1099854	6.1446	4.7177	5.2121	5.4178	5.4587	3.8668
1098705	3.4516	4.7307	3.9684	3.6369	4.4321	2.7525
279881574	7.3042	7.7973	6.4451	6.8889	6.0909	7.2381
1103055	3.9387	4.0893	3.8511	3.6886	4.0786	2.7832
1109145	2.8896	3.3709	3.1529	2.6208	3.1538	2.3102
1103918	4.6914	5.0975	4.3475	4.3234	4.9023	3.5829
1087943	6.2422	6.1003	6.5623	5.9060	6.5493	5.1221
1101831	1.9846	1.3563	1.4084	0.9258	1.1917	1.3044
1091571	3.0334	3.2875	3.4815	2.6772	3.1422	2.6560
1108239	1.5358	1.4627	0.9522	1.0528	1.0207	0.5505
279854500	2.0581	3.4801	1.7676	1.5588	2.6957	1.7256
1102675	4.5760	3.9492	4.5713	3.6748	4.0365	4.0600
1097153	2.7871	2.8117	2.2885	1.6240	2.7615	2.1767
279795432	3.3520	4.0749	3.5188	2.9385	3.1928	3.4897
1091096	5.6416	6.0453	5.9352	5.2961	5.8450	5.1564
1099080	1.8370	1.9781	1.9877	1.5728	1.9376	0.9677
1088001	4.6185	4.5528	4.2825	3.9489	4.3099	3.8706
279777569	4.4965	4.4887	4.8644	4.1240	4.9231	3.4785
279909924	1.0504	0.4662	0.9318	0.3104	0.3849	0.4293
1090923	2.8205	2.0936	2.8066	2.0057	2.7309	1.6603
1093520	5.2957	3.8963	4.6938	4.8035	4.2897	3.4697
1088799	4.1110	3.8978	4.1232	3.4276	4.1908	3.1909
279656629	0.0000	0.0000	1.3220	0.0000	0.0000	0.0000
1097870	0.6219	1.1489	0.3687	0.1755	0.4877	0.1543
1093130	1.6159	3.2670	1.2269	1.5031	1.2654	2.0195
1104535	3.3992	3.5582	3.4071	3.1589	3.1265	2.7574
1103920	2.1570	0.6867	1.4868	1.3108	1.1338	0.5642
280092409	0.6688	1.5077	1.3268	0.5156	0.8647	0.8026
279795671	0.6755	1.5368	1.9287	0.9718	1.4465	0.4024
1091113	2.3048	2.1269	2.5286	2.0875	2.4239	1.1291
1100324	1.3460	1.8929	1.7394	1.4004	1.4046	0.8539
1098260	2.2129	2.0284	2.1321	1.8739	2.0730	1.1073
1091778	4.0358	4.0986	4.1367	3.5832	3.8323	3.5374
1090081	2.4880	3.1069	3.4358	2.5245	3.1608	2.0273
1087333	4.4848	3.4663	3.5555	3.3068	4.0009	2.8812
279742419	1.0230	1.1564	0.0000	0.1931	0.3490	0.3197
1105336	3.8972	4.7071	4.3439	3.8382	4.2076	3.5855
1104637	2.6111	2.5010	2.6035	2.1326	2.3285	1.9377
279784527	2.9850	3.3443	2.6292	2.5559	2.7998	2.2873
1089833	5.9860	5.8295	5.8710	5.3758	5.7922	5.2031
1098692	3.7369	4.3422	3.5199	3.4884	3.4973	3.2980
1095836	2.8178	1.7951	3.5291	1.5169	3.0109	2.2992
1094207	3.2045	2.8631	3.0228	2.5738	2.8338	2.3681
1099960	6.1967	6.1225	6.2152	5.8699	4.9409	6.4089
1086881	4.4898	4.6163	4.5702	4.2432	4.4917	3.6268
1088198	3.5743	3.4382	3.3626	3.1230	3.3400	2.5987
1104256	4.3401	4.8660	4.1673	4.0014	3.6745	4.3851
279703534	0.0000	1.9244	0.1202	0.7324	0.0000	0.0000
1105449	4.0244	4.0814	3.9316	3.4355	4.3277	2.9621
279941070	7.0399	6.1127	5.6836	5.5322	5.7866	6.2058
1091122	3.2256	3.9389	3.5310	3.1922	3.8652	2.3266
279812689	4.4120	5.0823	4.9823	3.7098	5.3254	4.1306
1088822	0.0808	0.1527	1.4519	0.0716	0.1466	0.1564
1088581	1.2296	1.5177	1.6563	1.4110	0.7564	0.9261
280081767	1.6531	1.9091	1.3643	1.2477	1.2656	1.1043
279776311	6.3670	5.3827	5.2686	5.2267	4.6171	5.8659
279711552	1.5784	0.0000	0.5917	0.1202	0.2113	0.5302
1089557	7.2378	7.0389	7.8511	6.9618	7.1903	6.6680
279461234	4.9088	4.0239	4.4384	3.9841	4.4979	3.5814
1102120	3.0090	2.7470	2.7050	2.3954	2.5280	2.2301
1101799	5.4464	4.0849	5.6051	4.3249	4.9811	4.5232
279829706	0.7341	1.3425	0.5557	0.5370	0.6360	0.1527
1104766	2.4571	1.5144	2.1523	1.4578	2.0977	1.2621
279890499	5.4409	5.4498	5.6184	5.3081	4.1744	5.7205
1095937	4.3347	4.4520	4.9258	3.7795	4.8416	3.7853
1108620	0.4391	0.8669	0.0000	0.0000	0.0000	0.0000
1090756	4.5855	3.8813	4.1472	3.5819	4.0096	3.7164
1094191	4.3922	4.5142	4.5857	4.0474	4.4525	3.6865
1096718	2.0969	1.9560	2.2523	1.5520	2.0794	1.3685
1095703	1.0343	1.1705	0.7553	0.5408	0.5195	0.5946
279706845	1.1651	0.0000	0.3019	0.0000	0.1622	0.0000
280082769	0.9628	1.0040	1.0177	0.8431	0.3752	0.4616
1094956	2.1352	2.5437	2.6943	2.0629	2.0101	1.9958
1091573	2.2655	1.3437	1.4622	1.4626	1.4681	0.8364
1088176	3.8269	4.2976	4.0711	3.4533	3.9687	3.4694
1092805	3.0724	2.4367	2.4206	2.0465	2.4192	2.1601
280036002	0.7916	1.2304	0.7796	0.1742	0.6464	0.6775
1091210	4.2169	4.0927	3.8465	3.4537	4.0536	3.3454
1095224	6.6261	5.6931	5.8971	5.6756	5.6152	5.6229
1102441	2.6142	3.3665	3.5835	2.0386	3.4924	2.7312
279669110	1.3015	0.0000	0.0000	0.0000	0.0000	0.0000
279880644	1.4917	0.1752	0.9908	0.4917	0.0000	0.8647
279984719	1.5055	2.4989	1.3467	1.0342	1.3683	1.6482
1102353	2.9004	2.8233	3.0405	2.5446	2.7293	2.1901
1103523	2.6153	0.9756	1.0800	1.4431	1.2965	0.6320
1088541	3.5873	3.5824	3.3682	3.1561	3.6292	2.4537
1087747	2.0422	1.4552	1.6632	1.0889	1.4963	1.2774
1105959	4.1367	3.6011	3.0725	3.3088	2.9163	3.2872
1106451	7.2263	6.4487	6.2839	6.3435	5.5534	6.7642
1105349	1.2402	1.2765	1.5184	0.6042	1.4349	0.6987
279912282	0.8090	0.0000	0.4883	0.0000	0.0000	0.0000
280045105	0.8841	0.0000	1.5832	1.1473	0.0229	0.0000
1102751	2.8253	1.6374	2.3585	2.0213	1.9590	1.5448
1096664	1.5973	1.8004	1.9820	1.0483	1.7777	1.2575
280119564	7.0538	7.6605	7.0096	6.4952	6.2535	7.6791
279880347	7.3640	4.7322	6.8517	6.2149	5.2193	6.2180
1105555	3.7021	2.3774	2.9492	2.7235	2.7875	2.2222
279759636	1.2955	0.0000	0.0000	0.0000	0.0000	0.0000
279831793	3.2765	4.4861	2.4767	2.9510	4.1951	1.7979
1090542	3.0325	3.0867	3.2647	2.6900	3.2280	2.1714
280127567	2.2250	3.0979	3.0726	2.1812	3.0847	1.8358
280066601	0.5780	0.2488	0.7910	0.0786	0.1117	0.1345
1091786	2.0515	2.2034	2.4612	1.9160	2.2914	1.2160
1089244	5.2763	5.3134	5.4819	4.7457	5.2670	4.7666
279955486	1.5709	3.1843	2.6923	2.7265	2.1714	1.2574
1095139	3.8992	3.5051	3.8582	3.2895	3.6513	3.0298
280105819	0.3375	0.7927	0.6980	0.4236	0.1131	0.0000
279939042	1.1692	0.1220	0.0000	0.0000	0.0000	0.0000
1090950	3.2471	2.8540	2.9133	2.3492	3.0826	2.2917
1093746	5.7443	5.5939	6.1968	5.1839	6.1012	4.9592
1103406	2.2716	1.5666	1.8306	1.5030	0.9880	1.8876
1096316	2.8434	2.3337	2.4322	2.0107	2.6276	1.6807
1104737	3.2174	3.1340	3.3749	2.5099	3.5705	2.3560
279916227	5.4467	4.3372	5.3331	4.9811	4.0278	4.8181
1092131	4.6142	3.3410	4.3476	3.5828	3.9252	3.5056
1098461	1.8263	1.6638	2.0058	1.5086	1.5746	1.1238
1106528	1.1694	1.5098	1.2864	0.8064	0.9291	0.9417
279948299	2.0499	3.9781	1.3193	2.0777	3.1232	0.8584
1090616	3.8303	4.1684	3.3335	3.3163	3.8777	2.8505
279839395	1.7309	2.5649	2.1346	1.2895	2.5951	1.2587
1094426	3.2519	3.4302	3.6142	2.8430	3.5200	2.6462
1101035	3.9247	4.8091	4.4753	3.8794	3.8676	4.1751
1094434	2.2839	2.2638	2.3140	1.8976	1.9424	1.7350
1088084	2.9545	2.3364	2.9000	2.3138	2.5161	2.0750
1101440	2.5608	3.6293	3.1115	2.2669	3.7509	1.9983
1091009	1.7992	1.3406	1.3965	0.8172	1.5257	0.9079
1089507	3.4794	3.2208	3.4064	2.7410	3.0933	2.9869
1090090	2.5244	2.3261	2.1500	1.7888	2.5558	1.3708
1097769	5.0011	4.7072	4.8956	4.2327	4.5509	4.5353
1103579	1.8925	2.0416	1.6797	1.4272	1.4326	1.4698
1088425	2.8609	1.9657	2.6529	2.1484	2.4259	1.6216
1096526	2.0616	1.0559	1.6311	0.9606	1.2978	1.2069
279889918	6.1192	6.6240	6.4085	5.4896	6.5909	5.7880
1105315	2.0309	3.1910	2.1363	1.8093	1.6993	2.5667
1098198	3.2303	2.2269	2.3998	2.4283	2.3210	1.8247
1098537	3.7991	2.9523	3.5687	3.1745	3.2098	2.6531
280065750	1.9097	1.7010	1.6095	1.7759	1.5357	0.6262
1096987	4.2324	3.4398	3.5975	3.4284	3.3513	3.2078
1088523	4.1099	3.6029	3.9873	3.3567	3.8188	3.2424
1096323	5.3487	5.3727	5.8636	4.8530	5.2560	5.1941
280037584	0.8356	2.4499	0.0000	0.9037	1.1004	0.0000
279795425	2.9836	3.5308	2.9502	2.7805	2.6345	2.7683
279934633	1.2811	0.0000	0.0000	0.0000	0.0000	0.0000
280016121	0.7844	1.1871	0.7166	0.6076	0.4121	0.3873
1098263	4.4242	3.5491	3.7298	3.9434	4.0099	2.4690
280133129	2.2167	0.0000	1.4224	0.9131	0.7849	0.6602
279905598	7.6514	6.6997	7.3398	6.3631	6.9487	7.0990
1098278	4.3903	4.6042	4.8281	3.7029	4.3490	4.4907
279867898	0.9598	0.0000	0.3195	0.0000	0.0000	0.0000
1098597	3.9324	3.7455	3.8210	3.4053	3.6671	3.1473
1090591	4.4012	4.9404	4.8635	3.8413	4.9546	4.1302
280121298	3.9816	3.5209	3.4001	3.3259	3.7281	2.5703
1101838	2.0107	2.5636	2.3405	1.7335	2.4897	1.4141
1100427	2.2345	2.3342	2.3970	2.1498	2.5591	0.9792
1086952	4.2554	4.6161	4.3899	4.0174	4.5857	3.3809
279573712	3.5246	3.8939	3.2754	3.0737	3.0435	3.3004
279808475	1.6654	2.0338	1.4380	0.9808	1.0603	1.8198
1095645	5.3143	3.9636	4.6149	4.3342	4.2957	3.9869
1098933	2.5991	1.4495	2.1091	2.6657	0.3987	1.8175
1086936	3.0208	2.8457	2.9687	2.3496	3.0608	2.1491
279787081	1.5245	0.9672	0.8333	0.6817	0.4252	0.9428
1093859	3.3840	3.0626	3.1283	3.0309	3.1093	2.1594
1090123	1.8169	2.5248	2.0679	1.7787	1.7878	1.5679
1099295	3.4164	3.6653	3.5035	3.0327	3.4652	2.8125
279939313	0.3102	0.7610	0.4788	0.0000	0.0000	0.2754
1090826	5.5532	5.8989	4.9553	4.7663	4.4586	5.9080
280065501	2.9312	3.9792	3.4241	2.4852	3.4162	3.1590
1087868	4.7548	4.9324	5.3059	4.6307	4.9341	4.1542
1095971	2.9644	2.7668	3.2350	2.3277	2.8794	2.4853
1092746	5.0449	4.7479	4.8049	4.2361	4.5349	4.5533
1092315	3.6198	3.2429	3.2311	2.9253	3.2406	2.6548
1100906	4.9352	5.9296	4.9548	4.6701	4.3808	5.4957
1092220	3.2567	3.1180	3.7038	2.7657	3.2475	2.7925
1093901	4.4413	4.5548	4.3158	4.1219	4.6977	3.2207
1102899	4.4713	4.4157	4.4122	3.8556	4.1551	4.0170
280091021	4.0844	3.6767	3.8107	3.4450	3.4426	3.4129
1090175	3.7069	3.9773	3.7495	3.6294	2.7663	3.7670
1104136	2.7525	1.6170	2.5577	1.9408	2.3422	1.3738
1105676	4.0253	4.4077	4.1084	3.4867	4.5052	3.2792
279911549	1.8909	0.4731	0.3033	0.5209	0.8058	0.0704
1099921	1.5259	1.4485	1.3171	1.1904	1.4266	0.4047
1093308	4.2897	4.8627	2.9504	3.7304	3.0871	4.0161
1096403	3.2221	2.8494	3.2291	2.2990	3.1901	2.5431
279950127	1.1471	1.5628	0.6006	0.6649	1.0777	0.3001
1100000	0.2108	0.9301	0.8098	0.3187	0.0832	0.2813
1096869	2.6184	2.9681	2.8983	2.3961	2.8770	1.9445
1093444	2.4909	0.5902	0.9799	1.0417	0.6853	1.0676
1100241	4.3953	5.0608	4.6996	4.0607	4.0219	4.8068
279937094	0.0000	0.0000	1.2661	0.0000	0.0000	0.0000
