# Supplementary material for: Identification of the Molecular Events Involved in the Development of Prefrontal Cortex Through the Analysis of RNA-Seq Data From BrainSpan
Source: ASN Neuro. 2019 Jun 18;11:1759091419854627. doi: 10.1177/1759091419854627 (PMC6582306; doi:10.1177/1759091419854627)
Supplement: Supplemental Material6 - Supplemental material for Identification of the Molecular Events Involved in the Development of Prefrontal Cortex Through the Analysis of RNA-Seq Data From BrainSpan [file Supplemental_Material6.zip › AMY/11/AMY-DEG-11.csv]

id	name	gene-id	gene-symbol	gene-name	entrez-id	chromosome	start-position	end-position	p	fold-change
1093756	ENSG00000134184	2927	GSTM1	glutathione S-transferase mu 1	2944	1	n/a	n/a	8.66e-01	5.345
1086897	ENSG00000003137	35883	CYP26B1	cytochrome P450, family 26, subfamily B, polypeptide 1	56603	2	n/a	n/a	1.22e+00	4.818
280090532	ENSG00000255823	1023955	MTRNR2L8	MT-RNR2-like 8	100463486	11	n/a	n/a	8.23e-01	3.999
1092616	ENSG00000125780	7011	TGM3	transglutaminase 3 (E polypeptide, protein-glutamine-gamma-glutamyltransferase)	7053	20	n/a	n/a	1.23e+00	3.589
1098434	ENSG00000164935	57211	TM7SF4	transmembrane 7 superfamily member 4	81501	8	n/a	n/a	1.25e+00	3.218
1091274	ENSG00000115194	7736	SLC30A3	solute carrier family 30 (zinc transporter), member 3	7781	2	n/a	n/a	1.19e+00	3.204
279845663	ENSG00000230581	0	RP11-390F4.8	RP11-390F4.8	0	9	n/a	n/a	6.69e-01	3.160
279752268	ENSG00000221162	0	AL031963.1	AL031963.1	0	6	n/a	n/a	1.25e+00	2.678
1106532	ENSG00000221890	23222	NPTXR	neuronal pentraxin receptor	23467	22	n/a	n/a	1.24e+00	2.601
279961289	ENSG00000241948	0	AL133512.1	AL133512.1	0	X	n/a	n/a	1.01e+00	2.461
279752723	ENSG00000221243	0	AL031963.2	AL031963.2	0	6	n/a	n/a	1.23e+00	2.399
279648293	ENSG00000198744	0	RP5-857K21.11	RP5-857K21.11	0	1	n/a	n/a	7.58e-01	2.329
1101871	ENSG00000181195	5147	PENK	proenkephalin	5179	8	n/a	n/a	5.04e-01	2.316
279937843	ENSG00000239174	0	AC092143.1	AC092143.1	0	16	n/a	n/a	1.22e+00	2.313
279918799	ENSG00000237173	0	RP5-866L20.2	RP5-866L20.2	0	1	n/a	n/a	3.87e-01	2.257
280045392	ENSG00000252139	0	SCARNA18	small Cajal body-specific RNA 18	0	18	n/a	n/a	1.18e+00	2.245
279855793	ENSG00000231501	0	MTND4LP1	MT-ND4L pseudogene 1	0	X	n/a	n/a	5.05e-01	2.239
1098846	ENSG00000166558	80496	SLC38A8	solute carrier family 38, member 8	146167	16	n/a	n/a	9.08e-01	2.237
279920961	ENSG00000237341	0	SYP-AS1	SYP antisense RNA 1 (non-protein coding)	0	X	n/a	n/a	7.73e-01	2.233
279710849	ENSG00000209418	110295	SNORD64	small nucleolar RNA, C/D box 64	347686	15	n/a	n/a	9.44e-01	2.211
279795715	ENSG00000226102	0	SEPT7P3	septin 7 pseudogene 3	0	7	n/a	n/a	5.05e-01	2.202
1100688	ENSG00000174576	92372	NPAS4	neuronal PAS domain protein 4	266743	11	n/a	n/a	8.67e-01	2.196
279595433	ENSG00000189223	1001793	AC016683.6	AC016683.6	654433	2	n/a	n/a	1.22e+00	2.182
280068291	ENSG00000254254	0	RP11-17A4.2	RP11-17A4.2	0	8	n/a	n/a	7.25e-01	2.175
280088659	ENSG00000255633	0	MTRNR2L9	MT-RNR2-like 9 (pseudogene)	0	6	n/a	n/a	6.93e-01	2.138
1100820	ENSG00000175274	9396	TP53I11	tumor protein p53 inducible protein 11	9537	11	n/a	n/a	1.23e+00	2.107
279917893	ENSG00000237082	0	COX5BP6	cytochrome c oxidase subunit Vb pseudogene 6	0	13	n/a	n/a	1.23e+00	2.102
279754823	ENSG00000221598	0	MIR1249	microRNA 1249	0	22	n/a	n/a	1.16e+00	2.073
279847372	ENSG00000230746	0	AC006007.1	AC006007.1	0	7	n/a	n/a	1.13e+00	2.044
1091995	ENSG00000120738	1945	EGR1	early growth response 1	1958	5	n/a	n/a	1.19e+00	2.041
280085800	ENSG00000255402	0	RP11-696P8.2	RP11-696P8.2	0	8	n/a	n/a	9.41e-01	2.038
1090294	ENSG00000107282	317	APBA1	amyloid beta (A4) precursor protein-binding, family A, member 1	320	9	n/a	n/a	1.23e+00	2.030
1101389	ENSG00000178297	111237	TMPRSS9	transmembrane protease, serine 9	360200	19	n/a	n/a	1.20e+00	2.029
280019438	ENSG00000249908	0	CTD-2589H19.4	CTD-2589H19.4	0	5	n/a	n/a	1.19e+00	2.024
1097510	ENSG00000160963	79665	EMID2	EMI domain containing 2	136227	7	n/a	n/a	1.21e+00	2.019
279966920	ENSG00000242529	0	XX-CR54.2	XX-CR54.2	0	1	n/a	n/a	1.26e+00	2.013
1107187	ENSG00000227164	0	AL354993.1	Cell growth-inhibiting protein 7HCG1784586Uncharacterized protein	0	20	n/a	n/a	1.16e+00	2.006
1101476	ENSG00000178878	57277	APOLD1	apolipoprotein L domain containing 1	81575	12	n/a	n/a	5.02e-01	2.002
279983888	ENSG00000244288	0	AC090360.1	AC090360.1	0	18	n/a	n/a	5.07e-01	1.997
279825030	ENSG00000228732	0	AP001092.5	AP001092.5	0	11	n/a	n/a	1.01e+00	1.993
279744533	ENSG00000216197	0	AP001623.1	AP001623.1	0	21	n/a	n/a	1.16e+00	1.987
279707832	ENSG00000207464	1013494	SNORD116-4	small nucleolar RNA, C/D box 116-4	100033416	15	n/a	n/a	1.18e+00	1.987
280067476	ENSG00000254198	0	RP11-598P20.3	RP11-598P20.3	0	8	n/a	n/a	1.09e+00	1.961
1091679	ENSG00000118160	6507	SLC8A2	solute carrier family 8 (sodium/calcium exchanger), member 2	6543	19	n/a	n/a	1.20e+00	1.949
1090159	ENSG00000106236	4854	NPTX2	neuronal pentraxin II	4885	7	n/a	n/a	9.49e-01	1.942
279656426	ENSG00000199024	0	MIR103A2	microRNA 103a-2	0	20	n/a	n/a	1.03e+00	1.942
279836646	ENSG00000229807	7460	XIST	X (inactive)-specific transcript (non-protein coding)	7503	X	n/a	n/a	4.85e-01	1.935
1088704	ENSG00000089199	1106	CHGB	chromogranin B (secretogranin 1)	1114	20	n/a	n/a	1.09e+00	1.923
1091530	ENSG00000116852	22801	KIF21B	kinesin family member 21B	23046	1	n/a	n/a	1.23e+00	1.921
1103985	ENSG00000196557	8833	CACNA1H	calcium channel, voltage-dependent, T type, alpha 1H subunit	8912	16	n/a	n/a	8.49e-01	1.915
279710233	ENSG00000207955	128113	MIR219-2	microRNA 219-2	407003	9	n/a	n/a	1.23e+00	1.904
1103903	ENSG00000196353	79458	CPNE4	copine IV	131034	3	n/a	n/a	6.04e-01	1.895
1099634	ENSG00000169783	59084	LINGO1	leucine rich repeat and Ig domain containing 1	84894	15	n/a	n/a	1.19e+00	1.888
1093442	ENSG00000132026	57789	RTBDN	retbindin	83546	19	n/a	n/a	1.19e+00	1.886
279827168	ENSG00000228930	0	MTCO1P3	MT-CO1 pseudogene 3	0	21	n/a	n/a	7.48e-01	1.884
1095158	ENSG00000142408	37707	CACNG8	calcium channel, voltage-dependent, gamma subunit 8	59283	19	n/a	n/a	1.22e+00	1.882
279869452	ENSG00000232694	0	XX-CR54.3	XX-CR54.3	0	1	n/a	n/a	1.21e+00	1.882
1087071	ENSG00000008197	57983	TFAP2D	transcription factor AP-2 delta (activating enhancer binding protein 2 delta)	83741	6	n/a	n/a	1.25e+00	1.880
279982254	ENSG00000244137	0	RP11-99J16__A.2	RP11-99J16__A.2	0	1	n/a	n/a	1.10e+00	1.879
280071396	ENSG00000254483	0	RP11-23J9.6	RP11-23J9.6	0	9	n/a	n/a	1.59e-01	1.873
279893121	ENSG00000234775	0	RP11-335O13.7	RP11-335O13.7	0	1	n/a	n/a	1.09e+00	1.864
279660430	ENSG00000200278	0	5S_rRNA	5S ribosomal RNA	0	11	n/a	n/a	8.84e-01	1.863
279935569	ENSG00000238810	60038	SNORD107	small nucleolar RNA, C/D box 107	91380	15	n/a	n/a	9.59e-01	1.863
279742864	ENSG00000215861	0	WI2-1896O14.1	WI2-1896O14.1	0	1	n/a	n/a	1.24e+00	1.861
280028691	ENSG00000250638	0	AC068499.6	AC068499.6	0	19	n/a	n/a	8.74e-01	1.860
280004639	ENSG00000248673	0	CTC-419K13.1	CTC-419K13.1	0	5	n/a	n/a	1.13e+00	1.855
1090264	ENSG00000106976	1747	DNM1	dynamin 1	1759	9	n/a	n/a	1.12e+00	1.854
1095469	ENSG00000144230	2823	GPR17	G protein-coupled receptor 17	2840	2	n/a	n/a	8.57e-01	1.853
1094704	ENSG00000139182	9602	CLSTN3	calsyntenin 3	9746	12	n/a	n/a	9.68e-01	1.847
1095701	ENSG00000145920	10656	CPLX2	complexin 2	10814	5	n/a	n/a	1.16e+00	1.844
1096635	ENSG00000153930	81536	ANKFN1	ankyrin-repeat and fibronectin type III domain containing 1	162282	17	n/a	n/a	9.85e-01	1.844
1087145	ENSG00000011083	6498	SLC6A7	solute carrier family 6 (neurotransmitter transporter, L-proline), member 7	6534	5	n/a	n/a	1.15e+00	1.841
1104651	ENSG00000198576	22992	ARC	activity-regulated cytoskeleton-associated protein	23237	8	n/a	n/a	1.17e+00	1.840
1096767	ENSG00000154975	36213	CA10	carbonic anhydrase X	56934	17	n/a	n/a	1.17e+00	1.836
1097430	ENSG00000160396	80638	HIPK4	homeodomain interacting protein kinase 4	147746	19	n/a	n/a	1.22e+00	1.835
279754676	ENSG00000221566	0	MIR1181	microRNA 1181	0	19	n/a	n/a	8.06e-01	1.832
1096176	ENSG00000149654	41006	CDH22	cadherin 22, type 2	64405	20	n/a	n/a	9.61e-01	1.828
1102254	ENSG00000183090	81682	FREM3	FRAS1 related extracellular matrix 3	166752	4	n/a	n/a	8.31e-01	1.824
1093573	ENSG00000132821	79288	VSTM2L	V-set and transmembrane domain containing 2 like	128434	20	n/a	n/a	1.19e+00	1.822
279707202	ENSG00000207357	0	U6	U6 spliceosomal RNA	0	19	n/a	n/a	9.68e-01	1.820
1103196	ENSG00000186907	110447	RTN4RL2	reticulon 4 receptor-like 2	349667	11	n/a	n/a	9.57e-01	1.819
279750548	ENSG00000220418	0	RP1-131H7.2	RP1-131H7.2	0	6	n/a	n/a	1.22e+00	1.819
1089464	ENSG00000101856	10699	PGRMC1	progesterone receptor membrane component 1	10857	X	n/a	n/a	4.94e-01	1.818
1092280	ENSG00000123358	3144	NR4A1	nuclear receptor subfamily 4, group A, member 1	3164	12	n/a	n/a	8.48e-01	1.813
279907079	ENSG00000236083	0	OR13E1P	olfactory receptor, family 13, subfamily E, member 1 pseudogene	0	9	n/a	n/a	1.23e+00	1.806
280096694	ENSG00000256538	0	RP11-847H18.3	RP11-847H18.3	0	12	n/a	n/a	1.19e+00	1.801
1096336	ENSG00000151468	57885	CCDC3	coiled-coil domain containing 3	83643	10	n/a	n/a	1.23e+00	1.797
1100928	ENSG00000175874	83565	CREG2	cellular repressor of E1A-stimulated genes 2	200407	2	n/a	n/a	7.29e-01	1.796
279955011	ENSG00000241231	0	RP11-275H4.1	RP11-275H4.1	0	3	n/a	n/a	8.77e-01	1.795
1103251	ENSG00000187122	6548	SLIT1	slit homolog 1 (Drosophila)	6585	10	n/a	n/a	1.21e+00	1.789
279750395	ENSG00000220267	0	ACTBP8	actin, beta pseudogene 8	0	6	n/a	n/a	9.61e-01	1.787
1088177	ENSG00000075340	116	ADD2	adducin 2 (beta)	119	2	n/a	n/a	1.13e+00	1.786
279936856	ENSG00000239014	109430	SNORD108	small nucleolar RNA, C/D box 108	338427	15	n/a	n/a	1.01e+00	1.785
279792936	ENSG00000225874	0	RP3-322I12.2	RP3-322I12.2	0	6	n/a	n/a	1.25e+00	1.784
1098393	ENSG00000164794	26757	KCNV1	potassium channel, subfamily V, member 1	27012	8	n/a	n/a	1.13e+00	1.783
1096209	ENSG00000150086	2887	GRIN2B	glutamate receptor, ionotropic, N-methyl D-aspartate 2B	2904	12	n/a	n/a	1.22e+00	1.783
279671717	ENSG00000203772	149607	SPRN	shadow of prion protein homolog (zebrafish)	503542	10	n/a	n/a	1.15e+00	1.782
279843679	ENSG00000230432	0	AC114803.3	AC114803.3	0	2	n/a	n/a	6.94e-01	1.779
279954888	ENSG00000241216	0	SNAPC5P1	small nuclear RNA activating complex, polypeptide 5, 19kDa pseudogene 1	0	6	n/a	n/a	1.01e+00	1.778
279720824	ENSG00000213326	0	RPS7P11	ribosomal protein S7 pseudogene 11	0	17	n/a	n/a	8.74e-01	1.777
1102107	ENSG00000182463	79302	TSHZ2	teashirt zinc finger homeobox 2	128553	20	n/a	n/a	1.09e+00	1.774
1088048	ENSG00000072071	22615	LPHN1	latrophilin 1	22859	19	n/a	n/a	1.22e+00	1.774
1101690	ENSG00000180155	41847	LYNX1	Ly6/neurotoxin 1	66004	8	n/a	n/a	9.97e-01	1.771
1095247	ENSG00000143126	1939	CELSR2	cadherin, EGF LAG seven-pass G-type receptor 2 (flamingo homolog, Drosophila)	1952	1	n/a	n/a	1.13e+00	1.770
1099465	ENSG00000169035	5618	KLK7	kallikrein-related peptidase 7	5650	19	n/a	n/a	9.32e-01	1.764
279721681	ENSG00000213391	0	RP11-66N11.6	RP11-66N11.6	0	X	n/a	n/a	9.74e-01	1.761
1103750	ENSG00000189181	125853	OR14I1	olfactory receptor, family 14, subfamily I, member 1	401994	1	n/a	n/a	9.44e-01	1.761
1090902	ENSG00000112137	85784	PHACTR1	phosphatase and actin regulator 1	221692	6	n/a	n/a	1.21e+00	1.757
1086994	ENSG00000006210	6340	CX3CL1	chemokine (C-X3-C motif) ligand 1	6376	16	n/a	n/a	1.23e+00	1.756
1096517	ENSG00000152784	36257	PRDM8	PR domain containing 8	56978	4	n/a	n/a	1.15e+00	1.751
1096927	ENSG00000156453	5065	PCDH1	protocadherin 1	5097	5	n/a	n/a	9.84e-01	1.751
1093351	ENSG00000131398	3723	KCNC3	potassium voltage-gated channel, Shaw-related subfamily, member 3	3748	19	n/a	n/a	1.22e+00	1.751
280126142	ENSG00000259045	0	RP11-320M16.1	RP11-320M16.1	0	14	n/a	n/a	4.95e-01	1.745
1096709	ENSG00000154478	2832	GPR26	G protein-coupled receptor 26	2849	10	n/a	n/a	1.14e+00	1.745
1094289	ENSG00000136928	9426	GABBR2	gamma-aminobutyric acid (GABA) B receptor, 2	9568	9	n/a	n/a	1.09e+00	1.742
1096301	ENSG00000151176	83417	PLBD2	phospholipase B domain containing 2	196463	12	n/a	n/a	1.10e+00	1.741
280084667	ENSG00000255320	0	RP11-755F10.1	RP11-755F10.1	0	11	n/a	n/a	1.12e+00	1.740
279814397	ENSG00000227775	0	RP1-283E3.3	RP1-283E3.3	0	1	n/a	n/a	1.21e+00	1.739
1092229	ENSG00000122877	1946	EGR2	early growth response 2	1959	10	n/a	n/a	9.76e-01	1.738
280128196	ENSG00000259164	0	RP11-463C8.4	RP11-463C8.4	0	14	n/a	n/a	1.21e+00	1.737
1094031	ENSG00000135625	1948	EGR4	early growth response 4	1961	2	n/a	n/a	1.17e+00	1.736
279889713	ENSG00000234497	0	RP4-612J11.1	RP4-612J11.1	0	1	n/a	n/a	1.19e+00	1.735
1088007	ENSG00000070808	811	CAMK2A	calcium/calmodulin-dependent protein kinase II alpha	815	5	n/a	n/a	1.15e+00	1.733
1087440	ENSG00000040608	41602	RTN4R	reticulon 4 receptor	65078	22	n/a	n/a	9.72e-01	1.731
280071565	ENSG00000254497	0	CTD-2560E9.5	CTD-2560E9.5	0	11	n/a	n/a	5.03e-01	1.729
1093182	ENSG00000130477	22780	UNC13A	unc-13 homolog A (C. elegans)	23025	19	n/a	n/a	1.16e+00	1.728
279906832	ENSG00000236062	0	GSTM5P1	glutathione S-transferase mu 5 pseudogene 1	0	3	n/a	n/a	9.49e-01	1.727
1092741	ENSG00000126583	5550	PRKCG	protein kinase C, gamma	5582	19	n/a	n/a	8.49e-01	1.725
280084379	ENSG00000255301	0	RP11-624G17.3	RP11-624G17.3	0	11	n/a	n/a	8.72e-01	1.725
279769646	ENSG00000223911	0	AC009480.3	AC009480.3	0	2	n/a	n/a	1.22e+00	1.720
1102858	ENSG00000185551	6984	NR2F2	nuclear receptor subfamily 2, group F, member 2	7026	15	n/a	n/a	1.18e+00	1.719
1103690	ENSG00000188958	90407	UTS2D	urotensin 2 domain containing	257313	3	n/a	n/a	9.44e-01	1.718
1088819	ENSG00000091664	36362	SLC17A6	solute carrier family 17 (sodium-dependent inorganic phosphate cotransporter), member 6	57084	11	n/a	n/a	8.99e-01	1.717
279822031	ENSG00000228466	0	RP5-1189B24.4	RP5-1189B24.4	0	X	n/a	n/a	9.96e-01	1.717
1102944	ENSG00000185900	58407	SGK196	Protein kinase-like protein SgK196	84197	8	n/a	n/a	1.22e+00	1.715
280007681	ENSG00000248923	0	MTND5P11	MT-ND5 pseudogene 11	0	5	n/a	n/a	9.07e-01	1.715
1105851	ENSG00000213390	59176	ARHGAP19	Rho GTPase activating protein 19	84986	10	n/a	n/a	1.21e+00	1.715
279743658	ENSG00000215937	0	hsa-mir-220b	hsa-mir-220b	0	19	n/a	n/a	8.69e-01	1.715
280045763	ENSG00000252194	0	AC114491.2	AC114491.2	0	1	n/a	n/a	7.22e-01	1.712
279721187	ENSG00000213362	0	FTH1P12	ferritin, heavy polypeptide 1 pseudogene 12	0	9	n/a	n/a	5.01e-01	1.711
279970565	ENSG00000242927	0	AC073308.1	AC073308.1	0	7	n/a	n/a	4.81e-01	1.710
280094821	ENSG00000256326	0	RP11-467L13.3	RP11-467L13.3	0	12	n/a	n/a	1.13e+00	1.709
1098925	ENSG00000166897	77518	PPP1R29	protein phosphatase 1, regulatory subunit 29	114794	22	n/a	n/a	1.23e+00	1.702
279874387	ENSG00000233123	157122321	RP5-1059M17.1	RP5-1059M17.1	100506527	7	n/a	n/a	8.84e-01	1.701
1102951	ENSG00000185924	80547	RTN4RL1	reticulon 4 receptor-like 1	146760	17	n/a	n/a	1.15e+00	1.701
1091199	ENSG00000114554	5329	PLXNA1	plexin A1	5361	3	n/a	n/a	1.14e+00	1.700
1089155	ENSG00000100346	8832	CACNA1I	calcium channel, voltage-dependent, T type, alpha 1I subunit	8911	22	n/a	n/a	1.19e+00	1.699
1096281	ENSG00000151014	25568	CCRN4L	CCR4 carbon catabolite repression 4-like (S. cerevisiae)	25819	4	n/a	n/a	1.04e+00	1.699
279829993	ENSG00000229191	157122347	RP11-168O16.1	RP11-168O16.1	100506546	1	n/a	n/a	1.11e+00	1.698
1090147	ENSG00000106089	6764	STX1A	syntaxin 1A (brain)	6804	7	n/a	n/a	8.44e-01	1.697
280017507	ENSG00000249772	0	CTD-2193P3.2	CTD-2193P3.2	0	5	n/a	n/a	7.84e-01	1.696
279807120	ENSG00000227091	0	RP5-1028L10.1	RP5-1028L10.1	0	1	n/a	n/a	7.29e-01	1.695
279802091	ENSG00000226686	0	AC012309.5	AC012309.5	0	19	n/a	n/a	9.09e-01	1.691
1093707	ENSG00000133816	9501	MICAL2	microtubule associated monoxygenase, calponin and LIM domain containing 2	9645	11	n/a	n/a	9.18e-01	1.691
1091701	ENSG00000118308	4008	LRMP	lymphoid-restricted membrane protein	4033	12	n/a	n/a	8.40e-01	1.690
279790423	ENSG00000225670	1015969	CTA-134P22.2	CTA-134P22.2	100131825	1	n/a	n/a	1.11e+00	1.687
1107630	ENSG00000229974	0	AC083862.1	AC083862.1	0	7	n/a	n/a	1.23e+00	1.685
1097759	ENSG00000162706	37134	CADM3	cell adhesion molecule 3	57863	1	n/a	n/a	1.14e+00	1.682
1096983	ENSG00000156959	119574	LHFPL4	lipoma HMGIC fusion partner-like 4	375323	3	n/a	n/a	1.12e+00	1.680
1095730	ENSG00000146090	90280	RASGEF1C	RasGEF domain family, member 1C	255426	5	n/a	n/a	1.22e+00	1.677
280136547	ENSG00000259652	0	RP11-797A18.3	RP11-797A18.3	0	15	n/a	n/a	9.69e-01	1.676
1107667	ENSG00000230291	0	RP11-244J10.1	RP11-244J10.1	0	12	n/a	n/a	1.24e+00	1.676
1093870	ENSG00000134780	743	DAGLA	diacylglycerol lipase, alpha	747	11	n/a	n/a	1.18e+00	1.675
1105569	ENSG00000205794	110150	RP11-333E13.4	RP11-333E13.4	344967	4	n/a	n/a	8.12e-01	1.675
279708539	ENSG00000207608	128024	MIR127	microRNA 127	406914	14	n/a	n/a	8.44e-01	1.672
1102396	ENSG00000183662	128168	FAM19A1	family with sequence similarity 19 (chemokine (C-C motif)-like), member A1	407738	3	n/a	n/a	1.13e+00	1.670
279704374	ENSG00000206870	0	U6	U6 spliceosomal RNA	0	14	n/a	n/a	1.14e+00	1.666
279953969	ENSG00000241111	157125841	RP11-129B22.1	RP11-129B22.1	100652759	3	n/a	n/a	1.09e+00	1.665
1102889	ENSG00000185669	109205	SNAI3	snail homolog 3 (Drosophila)	333929	16	n/a	n/a	1.03e+00	1.664
279787798	ENSG00000225450	0	RP3-508I15.14	RP3-508I15.14	0	22	n/a	n/a	8.13e-01	1.662
1096578	ENSG00000153266	34368	FEZF2	FEZ family zinc finger 2	55079	3	n/a	n/a	9.25e-01	1.661
1097185	ENSG00000158555	57250	GDPD5	glycerophosphodiester phosphodiesterase domain containing 5	81544	11	n/a	n/a	1.11e+00	1.656
1102198	ENSG00000182870	30104	GALNT9	UDP-N-acetyl-alpha-D-galactosamine:polypeptide N-acetylgalactosaminyltransferase 9 (GalNAc-T9)	50614	12	n/a	n/a	8.75e-01	1.656
279585971	ENSG00000188460	0	ACTBP11	actin, beta pseudogene 11	0	1	n/a	n/a	1.22e+00	1.655
1088738	ENSG00000090020	6512	SLC9A1	solute carrier family 9 (sodium/hydrogen exchanger), member 1	6548	1	n/a	n/a	1.15e+00	1.649
1104222	ENSG00000197283	8754	SYNGAP1	synaptic Ras GTPase activating protein 1	8831	6	n/a	n/a	1.23e+00	1.649
279658393	ENSG00000199675	0	snoU2-30	Small nucleolar RNA U2-30	0	11	n/a	n/a	5.01e-01	1.647
1091435	ENSG00000116147	7100	TNR	tenascin R (restrictin, janusin)	7143	1	n/a	n/a	7.67e-01	1.647
279747033	ENSG00000217889	0	RP11-66N11.5	RP11-66N11.5	0	X	n/a	n/a	8.31e-01	1.646
1103756	ENSG00000189203	0	RP11-614O9.3	Transmembrane protein 179	0	14	n/a	n/a	7.52e-01	1.644
1098341	ENSG00000164600	40610	NEUROD6	neurogenic differentiation 6	63974	7	n/a	n/a	1.09e+00	1.642
1087598	ENSG00000054356	5766	PTPRN	protein tyrosine phosphatase, receptor type, N	5798	2	n/a	n/a	7.43e-01	1.641
279901626	ENSG00000235559	0	NOL5BP	NOL5BP	0	6	n/a	n/a	8.31e-01	1.641
1100678	ENSG00000174514	80735	MFSD4	major facilitator superfamily domain containing 4	148808	1	n/a	n/a	1.03e+00	1.640
279494505	ENSG00000179277	0	MEIS3P1	Meis homeobox 3 pseudogene 1	0	17	n/a	n/a	1.14e+00	1.639
1101873	ENSG00000181215	123332	C4orf50	chromosome 4 open reading frame 50	389197	4	n/a	n/a	7.81e-01	1.636
279657077	ENSG00000199273	0	Y_RNA	Y RNA	0	7	n/a	n/a	1.24e+00	1.636
1104002	ENSG00000196604	172078	POTEF	POTE ankyrin domain family, member F	728378	2	n/a	n/a	1.13e+00	1.632
279667962	ENSG00000202477	9170	SNORD25	small nucleolar RNA, C/D box 25	9303	11	n/a	n/a	9.02e-01	1.631
1104882	ENSG00000203685	119545	C1orf95	chromosome 1 open reading frame 95	375057	1	n/a	n/a	1.22e+00	1.630
1092850	ENSG00000127589	0	TUBBP1	tubulin, beta pseudogene 1	0	8	n/a	n/a	1.24e+00	1.629
1105691	ENSG00000206579	77510	XKR4	XK, Kell blood group complex subunit-related family, member 4	114786	8	n/a	n/a	8.78e-01	1.628
1090012	ENSG00000105514	9404	RAB3D	RAB3D, member RAS oncogene family	9545	19	n/a	n/a	6.19e-01	1.627
279788988	ENSG00000225539	0	AC018799.1	AC018799.1	0	2	n/a	n/a	9.68e-01	1.627
279957244	ENSG00000241482	0	AC064836.1	AC064836.1	0	2	n/a	n/a	4.92e-01	1.627
1103637	ENSG00000188760	79433	TMEM198	transmembrane protein 198	130612	2	n/a	n/a	9.40e-01	1.624
1100680	ENSG00000174521	80672	TTC9B	tetratricopeptide repeat domain 9B	148014	19	n/a	n/a	1.21e+00	1.624
1106004	ENSG00000214167	0	AC005544.1	AC005544.1	0	17	n/a	n/a	7.78e-01	1.618
280035678	ENSG00000251196	0	RP11-54F2.1	RP11-54F2.1	0	5	n/a	n/a	7.32e-01	1.617
279958147	ENSG00000241572	0	PRICKLE2-AS1	PRICKLE2 antisense RNA 1 (non-protein coding)	0	3	n/a	n/a	1.01e+00	1.614
279838178	ENSG00000229953	0	RP11-284F21.7	RP11-284F21.7	0	1	n/a	n/a	7.37e-01	1.613
1093121	ENSG00000130147	23430	SH3BP4	SH3-domain binding protein 4	23677	2	n/a	n/a	1.21e+00	1.611
1100442	ENSG00000173258	81383	ZNF483	zinc finger protein 483	158399	9	n/a	n/a	7.17e-01	1.611
280089196	ENSG00000255680	0	RP11-732A19.9	RP11-732A19.9	0	11	n/a	n/a	1.13e+00	1.609
1098772	ENSG00000166292	34562	TMEM100	transmembrane protein 100	55273	17	n/a	n/a	1.18e+00	1.607
1092993	ENSG00000128917	33858	DLL4	delta-like 4 (Drosophila)	54567	15	n/a	n/a	1.13e+00	1.607
1090727	ENSG00000110931	10498	CAMKK2	calcium/calmodulin-dependent protein kinase kinase 2, beta	10645	12	n/a	n/a	1.24e+00	1.607
279753199	ENSG00000221323	0	MIR1178	microRNA 1178	0	12	n/a	n/a	8.02e-01	1.606
1105291	ENSG00000204850	0	AC011484.1	Uncharacterized proteincDNA FLJ42076 fis, clone SYNOV2018921	0	19	n/a	n/a	5.06e-01	1.605
279895985	ENSG00000235024	0	AC097468.7	AC097468.7	0	2	n/a	n/a	1.22e+00	1.603
1087867	ENSG00000067057	5182	PFKP	phosphofructokinase, platelet	5214	10	n/a	n/a	9.59e-01	1.603
1089482	ENSG00000101958	2725	GLRA2	glycine receptor, alpha 2	2742	X	n/a	n/a	7.18e-01	1.602
1087700	ENSG00000061337	11018	LZTS1	leucine zipper, putative tumor suppressor 1	11178	8	n/a	n/a	1.11e+00	1.601
1097038	ENSG00000157368	80520	IL34	interleukin 34	146433	16	n/a	n/a	9.54e-01	1.600
279706740	ENSG00000207279	1013513	SNORD116-24	small nucleolar RNA, C/D box 116-24	100033435	15	n/a	n/a	1.22e+00	1.598
279856738	ENSG00000231587	0	RP11-334J6.4	RP11-334J6.4	0	9	n/a	n/a	1.24e+00	1.597
279704318	ENSG00000206861	0	SNORD62B	small nucleolar RNA, C/D box 62B	0	9	n/a	n/a	1.24e+00	1.597
279720220	ENSG00000213222	0	AC093724.2	AC093724.2	0	2	n/a	n/a	1.11e+00	1.597
1097143	ENSG00000158258	40717	CLSTN2	calsyntenin 2	64084	3	n/a	n/a	7.32e-01	1.596
1101551	ENSG00000179242	997	CDH4	cadherin 4, type 1, R-cadherin (retinal)	1002	20	n/a	n/a	8.24e-01	1.596
1094324	ENSG00000137094	25571	DNAJB5	DnaJ (Hsp40) homolog, subfamily B, member 5	25822	9	n/a	n/a	9.65e-01	1.594
1089638	ENSG00000103056	34801	SMPD3	sphingomyelin phosphodiesterase 3, neutral membrane (neutral sphingomyelinase II)	55512	16	n/a	n/a	1.15e+00	1.593
279991276	ENSG00000245864	0	CTC-467M3.1	CTC-467M3.1	0	5	n/a	n/a	5.06e-01	1.593
279725943	ENSG00000213935	0	AC092610.12	AC092610.12	0	7	n/a	n/a	1.11e+00	1.593
1104807	ENSG00000198910	3872	L1CAM	L1 cell adhesion molecule	3897	X	n/a	n/a	7.94e-01	1.592
1099701	ENSG00000170075	9152	GPR37L1	G protein-coupled receptor 37 like 1	9283	1	n/a	n/a	7.58e-01	1.591
1098629	ENSG00000165752	157121711	STK32C	serine/threonine kinase 32C	100506057	10	n/a	n/a	9.53e-01	1.591
1104366	ENSG00000197714	10636	ZNF460	zinc finger protein 460	10794	19	n/a	n/a	1.11e+00	1.591
1087577	ENSG00000053108	22860	FSTL4	follistatin-like 4	23105	5	n/a	n/a	1.19e+00	1.590
279791697	ENSG00000225774	0	SIRPAP1	signal-regulatory protein alpha pseudogene 1	0	22	n/a	n/a	9.36e-01	1.589
280099884	ENSG00000256929	0	AC067852.1	AC067852.1	0	17	n/a	n/a	7.91e-01	1.589
279778868	ENSG00000224643	0	AC064871.3	AC064871.3	0	2	n/a	n/a	8.75e-01	1.588
279745209	ENSG00000216819	0	RP1-40E16.8	RP1-40E16.8	0	6	n/a	n/a	1.14e+00	1.587
1099072	ENSG00000167535	780	CACNB3	calcium channel, voltage-dependent, beta 3 subunit	784	12	n/a	n/a	1.15e+00	1.587
279718351	ENSG00000213026	0	CFL1P4	cofilin 1 (non-muscle) pseudogene 4	0	1	n/a	n/a	1.23e+00	1.586
1096946	ENSG00000156564	36770	LRFN2	leucine rich repeat and fibronectin type III domain containing 2	57497	6	n/a	n/a	9.70e-01	1.586
1089878	ENSG00000104888	36308	SLC17A7	solute carrier family 17 (sodium-dependent inorganic phosphate cotransporter), member 7	57030	19	n/a	n/a	7.17e-01	1.583
1099644	ENSG00000169851	5067	PCDH7	protocadherin 7	5099	4	n/a	n/a	6.94e-01	1.581
1105815	ENSG00000213088	2516	DARC	Duffy blood group, chemokine receptor	2532	1	n/a	n/a	1.11e+00	1.581
1104545	ENSG00000198211	10234	TUBB3	tubulin, beta 3 class III	10381	16	n/a	n/a	9.19e-01	1.580
279979883	ENSG00000243888	0	RP11-548B3.3	RP11-548B3.3	0	9	n/a	n/a	1.19e+00	1.579
279776271	ENSG00000224410	0	AC097499.2	AC097499.2	0	2	n/a	n/a	1.23e+00	1.578
279704612	ENSG00000206913	0	SNORA7	Small nucleolar RNA SNORA7	0	11	n/a	n/a	7.41e-01	1.578
1097639	ENSG00000162129	57272	CLPB	ClpB caseinolytic peptidase B homolog (E. coli)	81570	11	n/a	n/a	1.22e+00	1.577
1092778	ENSG00000126890	29839	CTAG2	cancer/testis antigen 2	30848	X	n/a	n/a	6.76e-01	1.577
280122303	ENSG00000258830	0	RP11-123K3.4	RP11-123K3.4	0	12	n/a	n/a	1.17e+00	1.577
1102802	ENSG00000185274	41010	WBSCR17	Williams-Beuren syndrome chromosome region 17	64409	7	n/a	n/a	8.24e-01	1.576
279874539	ENSG00000233138	0	RP1-67K17.3	RP1-67K17.3	0	6	n/a	n/a	8.14e-01	1.576
1087190	ENSG00000013016	29836	EHD3	EH-domain containing 3	30845	2	n/a	n/a	1.12e+00	1.575
1097972	ENSG00000163485	131	ADORA1	adenosine A1 receptor	134	1	n/a	n/a	1.12e+00	1.575
280028444	ENSG00000250619	0	CTD-2215L10.1	CTD-2215L10.1	0	5	n/a	n/a	9.31e-01	1.575
279744015	ENSG00000216042	1013737	MIR922	microRNA 922	100126321	3	n/a	n/a	9.85e-01	1.575
279708525	ENSG00000207606	0	MIR554	microRNA 554	0	1	n/a	n/a	5.06e-01	1.573
1100071	ENSG00000171603	22639	CLSTN1	calsyntenin 1	22883	1	n/a	n/a	1.12e+00	1.573
1093956	ENSG00000135312	3331	HTR1B	5-hydroxytryptamine (serotonin) receptor 1B	3351	6	n/a	n/a	9.20e-01	1.570
1089944	ENSG00000105223	23399	PLD3	phospholipase D family, member 3	23646	19	n/a	n/a	7.40e-01	1.568
1094249	ENSG00000136805	23485	C9orf4	chromosome 9 open reading frame 4	23732	9	n/a	n/a	4.99e-01	1.567
1095529	ENSG00000144668	3655	ITGA9	integrin, alpha 9	3680	3	n/a	n/a	1.23e+00	1.565
1088355	ENSG00000079931	25751	MOXD1	monooxygenase, DBH-like 1	26002	6	n/a	n/a	1.22e+00	1.565
1098760	ENSG00000166257	35089	SCN3B	sodium channel, voltage-gated, type III, beta	55800	11	n/a	n/a	7.96e-01	1.565
1089993	ENSG00000105426	5770	PTPRS	protein tyrosine phosphatase, receptor type, S	5802	19	n/a	n/a	1.13e+00	1.565
1088520	ENSG00000085117	3707	CD82	CD82 molecule	3732	11	n/a	n/a	1.23e+00	1.564
1089991	ENSG00000105409	475	ATP1A3	ATPase, Na+/K+ transporting, alpha 3 polypeptide	478	19	n/a	n/a	6.86e-01	1.563
1100446	ENSG00000173267	6583	SNCG	synuclein, gamma (breast cancer-specific protein 1)	6623	10	n/a	n/a	7.17e-01	1.563
1094065	ENSG00000135824	59563	RGS8	regulator of G-protein signaling 8	85397	1	n/a	n/a	7.37e-01	1.563
1093360	ENSG00000131462	7240	TUBG1	tubulin, gamma 1	7283	17	n/a	n/a	1.20e+00	1.562
1095135	ENSG00000142178	80847	SIK1	salt-inducible kinase 1	150094	21	n/a	n/a	6.91e-01	1.562
1108882	ENSG00000238243	110048	OR2W3	olfactory receptor, family 2, subfamily W, member 3	343171	1	n/a	n/a	1.25e+00	1.561
1095046	ENSG00000141469	6527	SLC14A1	solute carrier family 14 (urea transporter), member 1 (Kidd blood group)	6563	18	n/a	n/a	1.14e+00	1.561
1094917	ENSG00000140548	119492	ZNF710	zinc finger protein 710	374655	15	n/a	n/a	1.21e+00	1.559
1098375	ENSG00000164715	22609	LMTK2	lemur tyrosine kinase 2	22853	7	n/a	n/a	1.22e+00	1.558
280103724	ENSG00000257307	0	RP11-317N8.4	RP11-317N8.4	0	14	n/a	n/a	1.21e+00	1.558
279993414	ENSG00000246581	0	AC005753.1	AC005753.1	0	5	n/a	n/a	1.10e+00	1.557
1100797	ENSG00000175170	0	FAM182B	family with sequence similarity 182, member B	0	20	n/a	n/a	1.20e+00	1.556
279750101	ENSG00000219951	0	RP11-378G13.2	RP11-378G13.2	0	6	n/a	n/a	4.85e-01	1.556
1101779	ENSG00000180720	1124	CHRM4	cholinergic receptor, muscarinic 4	1132	11	n/a	n/a	7.06e-01	1.555
279725262	ENSG00000213877	0	CFL1P7	cofilin 1 (non-muscle) pseudogene 7	0	3	n/a	n/a	8.49e-01	1.554
1098176	ENSG00000164061	8848	BSN	bassoon (presynaptic cytomatrix protein)	8927	3	n/a	n/a	8.75e-01	1.553
1098188	ENSG00000164082	2895	GRM2	glutamate receptor, metabotropic 2	2912	3	n/a	n/a	1.13e+00	1.553
1092211	ENSG00000122733	23104	KIAA1045	KIAA1045	23349	9	n/a	n/a	1.09e+00	1.552
1099271	ENSG00000168243	2769	GNG4	guanine nucleotide binding protein (G protein), gamma 4	2786	1	n/a	n/a	1.23e+00	1.552
279785324	ENSG00000225231	0	AC091814.2	AC091814.2	0	12	n/a	n/a	1.23e+00	1.551
1092414	ENSG00000124313	22851	IQSEC2	IQ motif and Sec7 domain 2	23096	X	n/a	n/a	1.15e+00	1.550
1105126	ENSG00000204396	56511	C6orf27	chromosome 6 open reading frame 27	80737	6	n/a	n/a	7.74e-01	1.550
279948332	ENSG00000240414	0	AC114498.4	AC114498.4	0	1	n/a	n/a	8.29e-01	1.549
1089598	ENSG00000102879	10992	CORO1A	coronin, actin binding protein, 1A	11151	16	n/a	n/a	8.37e-01	1.549
279891363	ENSG00000234648	0	AL162151.3	AL162151.3	0	14	n/a	n/a	1.21e+00	1.549
279658008	ENSG00000199554	0	U1	U1 spliceosomal RNA	0	1	n/a	n/a	7.12e-01	1.548
1094812	ENSG00000139874	6711	SSTR1	somatostatin receptor 1	6751	14	n/a	n/a	9.25e-01	1.547
1087975	ENSG00000070182	6670	SPTB	spectrin, beta, erythrocytic	6710	14	n/a	n/a	1.15e+00	1.547
1090637	ENSG00000110076	9244	NRXN2	neurexin 2	9379	11	n/a	n/a	1.15e+00	1.547
279700778	ENSG00000206168	0	Z69890.1	Z69890.1	0	16	n/a	n/a	1.18e+00	1.545
280107367	ENSG00000257647	0	RP11-701H24.3	RP11-701H24.3	0	15	n/a	n/a	5.06e-01	1.544
280094664	ENSG00000256306	0	RP11-4N23.1	RP11-4N23.1	0	12	n/a	n/a	5.03e-01	1.543
1088171	ENSG00000075240	22906	GRAMD4	GRAM domain containing 4	23151	22	n/a	n/a	1.08e+00	1.543
1093199	ENSG00000130558	10292	OLFM1	olfactomedin 1	10439	9	n/a	n/a	1.15e+00	1.542
280124391	ENSG00000258947	10234	RP11-566K11.2	Melanocyte-stimulating hormone receptor	10381	16	n/a	n/a	8.99e-01	1.542
1094046	ENSG00000135709	9620	KIAA0513	KIAA0513	9764	16	n/a	n/a	1.16e+00	1.542
1100077	ENSG00000171617	8441	ENC1	ectodermal-neural cortex 1 (with BTB-like domain)	8507	5	n/a	n/a	6.88e-01	1.538
280001418	ENSG00000248415	0	GAPDHP61	glyceraldehyde 3 phosphate dehydrogenase pseudogene 61	0	15	n/a	n/a	1.25e+00	1.537
1105292	ENSG00000204851	36742	PNMAL2	PNMA-like 2	57469	19	n/a	n/a	7.73e-01	1.537
1099206	ENSG00000167972	18	ABCA3	ATP-binding cassette, sub-family A (ABC1), member 3	21	16	n/a	n/a	9.71e-01	1.537
1089612	ENSG00000102924	865	CBLN1	cerebellin 1 precursor	869	16	n/a	n/a	1.22e+00	1.536
1104743	ENSG00000198797	37066	FAM5B	family with sequence similarity 5, member B	57795	1	n/a	n/a	1.13e+00	1.535
279900365	ENSG00000235437	0	RP11-357C3.3	RP11-357C3.3	0	X	n/a	n/a	1.18e+00	1.535
1102824	ENSG00000185361	79125	TNFAIP8L1	tumor necrosis factor, alpha-induced protein 8-like 1	126282	19	n/a	n/a	1.23e+00	1.535
1090646	ENSG00000110148	882	CCKBR	cholecystokinin B receptor	887	11	n/a	n/a	8.21e-01	1.534
1101382	ENSG00000178235	77522	SLITRK1	SLIT and NTRK-like family, member 1	114798	13	n/a	n/a	1.17e+00	1.534
279285414	ENSG00000161132	0	XXbac-B444P24.10	XXbac-B444P24.10	0	22	n/a	n/a	6.84e-01	1.534
279979009	ENSG00000243781	0	RP11-193H5.2	RP11-193H5.2	0	1	n/a	n/a	1.02e+00	1.534
1090042	ENSG00000105649	5832	RAB3A	RAB3A, member RAS oncogene family	5864	19	n/a	n/a	8.04e-01	1.534
279725123	ENSG00000213856	0	VDAC1P2	voltage-dependent anion channel 1 pseudogene 2	0	X	n/a	n/a	1.16e+00	1.533
1095514	ENSG00000144583	36847	MARCH4	membrane-associated ring finger (C3HC4) 4	57574	2	n/a	n/a	1.21e+00	1.533
1105451	ENSG00000205356	25600	TECPR1	tectonin beta-propeller repeat containing 1	25851	7	n/a	n/a	1.23e+00	1.533
1088088	ENSG00000072954	54881	TMEM38A	transmembrane protein 38A	79041	19	n/a	n/a	1.01e+00	1.532
1103006	ENSG00000186111	23151	PIP5K1C	phosphatidylinositol-4-phosphate 5-kinase, type I, gamma	23396	19	n/a	n/a	1.13e+00	1.532
1097147	ENSG00000158292	122559	GPR153	G protein-coupled receptor 153	387509	1	n/a	n/a	9.86e-01	1.530
279911327	ENSG00000236472	0	AC002401.1	AC002401.1	0	17	n/a	n/a	1.24e+00	1.530
1092443	ENSG00000124507	29726	PACSIN1	protein kinase C and casein kinase substrate in neurons 1	29993	6	n/a	n/a	9.74e-01	1.529
1088512	ENSG00000084710	22734	EFR3B	EFR3 homolog B (S. cerevisiae)	22979	2	n/a	n/a	1.20e+00	1.528
1095499	ENSG00000144476	36286	CXCR7	chemokine (C-X-C motif) receptor 7	57007	2	n/a	n/a	1.24e+00	1.528
1098561	ENSG00000165495	40519	PKNOX2	PBX/knotted 1 homeobox 2	63876	11	n/a	n/a	1.21e+00	1.528
1097765	ENSG00000162728	3740	KCNJ9	potassium inwardly-rectifying channel, subfamily J, member 9	3765	1	n/a	n/a	1.23e+00	1.528
1097804	ENSG00000162878	60052	PKDCC	protein kinase domain containing, cytoplasmic homolog (mouse)	91461	2	n/a	n/a	1.11e+00	1.527
279658904	ENSG00000199833	1013536	SNORD115-21	small nucleolar RNA, C/D box 115-21	100033603	15	n/a	n/a	7.34e-01	1.527
1108340	ENSG00000234603	0	AL356740.1	AL356740.1	0	13	n/a	n/a	7.25e-01	1.526
1099986	ENSG00000171246	4853	NPTX1	neuronal pentraxin I	4884	17	n/a	n/a	7.17e-01	1.525
1089060	ENSG00000100077	154	ADRBK2	adrenergic, beta, receptor kinase 2	157	22	n/a	n/a	5.06e-01	1.525
1086955	ENSG00000005379	9129	BZRAP1	benzodiazapine receptor (peripheral) associated protein 1	9256	17	n/a	n/a	1.13e+00	1.525
1099021	ENSG00000167281	80543	RBFOX3	RNA binding protein, fox-1 homolog (C. elegans) 3	146713	17	n/a	n/a	1.21e+00	1.525
279933597	ENSG00000238491	0	snoU13	Small nucleolar RNA U13	0	3	n/a	n/a	7.70e-01	1.524
1094172	ENSG00000136295	56501	TTYH3	tweety homolog 3 (Drosophila)	80727	7	n/a	n/a	9.43e-01	1.524
1088641	ENSG00000088256	2750	GNA11	guanine nucleotide binding protein (G protein), alpha 11 (Gq class)	2767	19	n/a	n/a	1.19e+00	1.524
1097294	ENSG00000159388	7786	BTG2	BTG family, member 2	7832	1	n/a	n/a	6.84e-01	1.522
1093607	ENSG00000133026	4602	MYH10	myosin, heavy chain 10, non-muscle	4628	17	n/a	n/a	1.22e+00	1.522
1093032	ENSG00000129244	479	ATP1B2	ATPase, Na+/K+ transporting, beta 2 polypeptide	482	17	n/a	n/a	8.38e-01	1.522
1087263	ENSG00000020129	22909	NCDN	neurochondrin	23154	1	n/a	n/a	7.51e-01	1.522
279985162	ENSG00000244416	0	AC004386.1	AC004386.1	0	X	n/a	n/a	7.31e-01	1.522
279984777	ENSG00000244384	0	AC073254.1	AC073254.1	0	2	n/a	n/a	9.20e-01	1.522
1094349	ENSG00000137216	34651	TMEM63B	transmembrane protein 63B	55362	6	n/a	n/a	9.85e-01	1.521
279936870	ENSG00000239017	0	snoU13	Small nucleolar RNA U13	0	X	n/a	n/a	1.19e+00	1.520
279452249	ENSG00000174028	0	FAM3C2	family with sequence similarity 3, member C2 (pseudogene)	0	X	n/a	n/a	7.42e-01	1.519
1087258	ENSG00000019505	36859	SYT13	synaptotagmin XIII	57586	11	n/a	n/a	7.29e-01	1.519
1094328	ENSG00000137103	31234	TMEM8B	transmembrane protein 8B	51754	9	n/a	n/a	1.24e+00	1.519
1101268	ENSG00000177614	0	PGBD5	piggyBac transposable element derived 5	0	1	n/a	n/a	9.47e-01	1.519
280032944	ENSG00000250983	0	RP11-91K8.2	RP11-91K8.2	0	3	n/a	n/a	9.91e-01	1.518
279900756	ENSG00000235481	0	RP11-133O22.6	RP11-133O22.6	0	9	n/a	n/a	7.17e-01	1.518
1092489	ENSG00000124772	36972	CPNE5	copine V	57699	6	n/a	n/a	1.13e+00	1.516
279886450	ENSG00000234203	0	AC004771.2	AC004771.2	0	17	n/a	n/a	9.32e-01	1.515
1090663	ENSG00000110328	119462	GALNTL4	UDP-N-acetyl-alpha-D-galactosamine:polypeptide N-acetylgalactosaminyltransferase-like 4	374378	11	n/a	n/a	8.04e-01	1.515
279781493	ENSG00000224883	0	CTA-250D10.19	CTA-250D10.19	0	22	n/a	n/a	7.22e-01	1.514
1089491	ENSG00000102003	6815	SYP	synaptophysin	6855	X	n/a	n/a	8.94e-01	1.514
1100074	ENSG00000171608	5261	PIK3CD	phosphoinositide-3-kinase, catalytic, delta polypeptide	5293	1	n/a	n/a	1.20e+00	1.513
1091911	ENSG00000120129	1831	DUSP1	dual specificity phosphatase 1	1843	5	n/a	n/a	4.99e-01	1.513
1087159	ENSG00000011347	8944	SYT7	synaptotagmin VII	9066	11	n/a	n/a	9.91e-01	1.512
1104121	ENSG00000196961	157	AP2A1	adaptor-related protein complex 2, alpha 1 subunit	160	19	n/a	n/a	8.07e-01	1.512
279874897	ENSG00000233175	0	AC138150.4	AC138150.4	0	17	n/a	n/a	1.23e+00	1.512
279657826	ENSG00000199488	0	U1	U1 spliceosomal RNA	0	3	n/a	n/a	1.23e+00	1.511
1092096	ENSG00000121753	573	BAI2	brain-specific angiogenesis inhibitor 2	576	1	n/a	n/a	9.50e-01	1.511
1105587	ENSG00000205867	133242	KRTAP5-2	keratin associated protein 5-2	440021	11	n/a	n/a	1.09e+00	1.511
1101113	ENSG00000176884	2885	GRIN1	glutamate receptor, ionotropic, N-methyl D-aspartate 1	2902	9	n/a	n/a	7.72e-01	1.511
1108869	ENSG00000238168	0	RP11-686G8.1	RP11-686G8.1	0	12	n/a	n/a	4.99e-01	1.511
1104881	ENSG00000203684	1012731	C1orf148	chromosome 1 open reading frame 148	574432	1	n/a	n/a	1.23e+00	1.511
1100668	ENSG00000174469	25796	CNTNAP2	contactin associated protein-like 2	26047	7	n/a	n/a	7.15e-01	1.511
1096984	ENSG00000156966	60243	B3GNT7	UDP-GlcNAc:betaGal beta-1,3-N-acetylglucosaminyltransferase 7	93010	2	n/a	n/a	1.18e+00	1.510
1094359	ENSG00000137267	7237	TUBB2A	tubulin, beta 2A class IIa	7280	6	n/a	n/a	1.23e+00	1.509
1087554	ENSG00000050628	5701	PTGER3	prostaglandin E receptor 3 (subtype EP3)	5733	1	n/a	n/a	5.03e-01	1.508
279869170	ENSG00000232675	0	RP4-718D20.3	RP4-718D20.3	0	20	n/a	n/a	7.71e-01	1.507
279856634	ENSG00000231579	0	RP11-278J6.1	RP11-278J6.1	0	5	n/a	n/a	7.80e-01	1.507
1104094	ENSG00000196876	6299	SCN8A	sodium channel, voltage gated, type VIII, alpha subunit	6334	12	n/a	n/a	6.89e-01	1.507
279989067	ENSG00000245025	0	RP11-875O11.1	RP11-875O11.1	0	8	n/a	n/a	1.10e+00	1.507
1094266	ENSG00000136854	6772	STXBP1	syntaxin binding protein 1	6812	9	n/a	n/a	8.85e-01	1.507
279745202	ENSG00000216817	0	RP1-244F1.2	RP1-244F1.2	0	6	n/a	n/a	1.21e+00	1.507
1100893	ENSG00000175662	80540	TOM1L2	target of myb1-like 2 (chicken)	146691	17	n/a	n/a	9.07e-01	1.506
280009632	ENSG00000249109	0	RP11-1026M7.2	Uncharacterized protein	0	5	n/a	n/a	4.20e-01	1.506
1088110	ENSG00000073670	4160	ADAM11	ADAM metallopeptidase domain 11	4185	17	n/a	n/a	7.73e-01	1.505
1103188	ENSG00000186868	4112	MAPT	microtubule-associated protein tau	4137	17	n/a	n/a	1.13e+00	1.505
279982751	ENSG00000244202	0	RP11-18A3.4	RP11-18A3.4	0	9	n/a	n/a	7.20e-01	1.504
1089835	ENSG00000104722	4715	NEFM	neurofilament, medium polypeptide	4741	8	n/a	n/a	1.18e+00	1.503
280007740	ENSG00000248930	0	CTC-250P20.1-001	CTC-250P20.1-001	0	5	n/a	n/a	8.41e-01	1.503
1088976	ENSG00000099365	76608	STX1B	syntaxin 1B	112755	16	n/a	n/a	8.83e-01	1.503
1099494	ENSG00000169181	80517	GSG1L	GSG1-like	146395	16	n/a	n/a	1.18e+00	1.502
1093761	ENSG00000134201	2932	GSTM5	glutathione S-transferase mu 5	2949	1	n/a	n/a	7.31e-01	1.501
1094614	ENSG00000138623	8417	SEMA7A	semaphorin 7A, GPI membrane anchor (John Milton Hagen blood group)	8482	15	n/a	n/a	8.08e-01	1.501
1091253	ENSG00000115041	29809	KCNIP3	Kv channel interacting protein 3, calsenilin	30818	2	n/a	n/a	9.67e-01	1.500
279953224	ENSG00000241013	0	HIST2H2BB	histone cluster 2, H2bb	0	1	n/a	n/a	1.21e+00	1.499
280012176	ENSG00000249331	0	Z83851.2	Z83851.2	0	22	n/a	n/a	1.23e+00	1.498
1099253	ENSG00000168135	3736	KCNJ4	potassium inwardly-rectifying channel, subfamily J, member 4	3761	22	n/a	n/a	7.72e-01	1.498
1096004	ENSG00000148339	77513	SLC25A25	solute carrier family 25 (mitochondrial carrier; phosphate carrier), member 25	114789	9	n/a	n/a	1.17e+00	1.497
279938349	ENSG00000239243	0	AC025283.1	AC025283.1	0	16	n/a	n/a	9.85e-01	1.496
1096861	ENSG00000155926	6467	SLA	Src-like-adaptor	6503	8	n/a	n/a	9.25e-01	1.495
1099037	ENSG00000167371	76591	PRRT2	proline-rich transmembrane protein 2	112476	16	n/a	n/a	1.12e+00	1.493
1101584	ENSG00000179456	10325	ZNF238	zinc finger protein 238	10472	1	n/a	n/a	1.16e+00	1.493
1094783	ENSG00000139645	93933	ANKRD52	ankyrin repeat domain 52	283373	12	n/a	n/a	1.24e+00	1.492
1095226	ENSG00000142949	5760	PTPRF	protein tyrosine phosphatase, receptor type, F	5792	1	n/a	n/a	1.13e+00	1.492
280131744	ENSG00000259368	0	RP11-64K12.4	RP11-64K12.4	0	15	n/a	n/a	7.47e-01	1.491
1090410	ENSG00000108352	30677	RAPGEFL1	Rap guanine nucleotide exchange factor (GEF)-like 1	51195	17	n/a	n/a	1.15e+00	1.490
279943115	ENSG00000239815	0	RP11-309L24.4	RP11-309L24.4	0	7	n/a	n/a	1.21e+00	1.490
1087355	ENSG00000030582	2879	GRN	granulin	2896	17	n/a	n/a	7.74e-01	1.490
1097629	ENSG00000162065	36738	TBC1D24	TBC1 domain family, member 24	57465	16	n/a	n/a	9.94e-01	1.490
1099804	ENSG00000170500	81650	LONRF2	LON peptidase N-terminal domain and ring finger 2	164832	2	n/a	n/a	8.44e-01	1.489
1105448	ENSG00000205336	9156	GPR56	G protein-coupled receptor 56	9289	16	n/a	n/a	8.41e-01	1.489
1092494	ENSG00000124785	30780	NRN1	neuritin 1	51299	6	n/a	n/a	8.21e-01	1.489
1089561	ENSG00000102468	3336	HTR2A	5-hydroxytryptamine (serotonin) receptor 2A	3356	13	n/a	n/a	5.06e-01	1.489
279945245	ENSG00000240066	0	AL161450.4	AL161450.4	0	9	n/a	n/a	1.03e+00	1.488
1104709	ENSG00000198732	40726	SMOC1	SPARC related modular calcium binding 1	64093	14	n/a	n/a	1.13e+00	1.488
280129010	ENSG00000259211	0	RP11-64K12.8	RP11-64K12.8	0	15	n/a	n/a	1.02e+00	1.488
1088445	ENSG00000082482	3751	KCNK2	potassium channel, subfamily K, member 2	3776	1	n/a	n/a	5.02e-01	1.487
279839342	ENSG00000230043	0	TMSL6	thymosin-like 6 (pseudogene)	0	20	n/a	n/a	7.31e-01	1.487
280032937	ENSG00000250982	0	RP11-159J3.1	RP11-159J3.1	0	16	n/a	n/a	1.21e+00	1.486
1100567	ENSG00000173898	6672	SPTBN2	spectrin, beta, non-erythrocytic 2	6712	11	n/a	n/a	8.01e-01	1.486
1087659	ENSG00000058335	5891	RASGRF1	Ras protein-specific guanine nucleotide-releasing factor 1	5923	15	n/a	n/a	8.89e-01	1.486
1103629	ENSG00000188730	119592	VWC2	von Willebrand factor C domain containing 2	375567	7	n/a	n/a	7.76e-01	1.486
279781534	ENSG00000224886	0	RP11-119F19.4	RP11-119F19.4	0	10	n/a	n/a	1.21e+00	1.486
1088968	ENSG00000099308	22786	MAST3	microtubule associated serine/threonine kinase 3	23031	19	n/a	n/a	1.15e+00	1.485
1102542	ENSG00000184258	1032	CDR1	cerebellar degeneration-related protein 1, 34kDa	1038	X	n/a	n/a	5.01e-01	1.485
1088073	ENSG00000072657	29686	TRHDE	thyrotropin-releasing hormone degrading enzyme	29953	12	n/a	n/a	7.77e-01	1.485
1088312	ENSG00000078725	1608	DBC1	deleted in bladder cancer 1	1620	9	n/a	n/a	1.13e+00	1.484
280014847	ENSG00000249566	0	AC117517.1	AC117517.1	0	X	n/a	n/a	7.34e-01	1.482
280083829	ENSG00000255275	0	RP13-279N23.2	RP13-279N23.2	0	1	n/a	n/a	9.87e-01	1.482
1092904	ENSG00000128250	5956	RFPL1	ret finger protein-like 1	5988	22	n/a	n/a	7.17e-01	1.482
279938556	ENSG00000239268	0	RP11-384F7.2	RP11-384F7.2	0	3	n/a	n/a	9.45e-01	1.482
279968969	ENSG00000242756	0	RHOT1P3	ras homolog gene family, member T1 pseudogene 3	0	13	n/a	n/a	7.31e-01	1.481
1094036	ENSG00000135638	2001	EMX1	empty spiracles homeobox 1	2016	2	n/a	n/a	9.86e-01	1.481
280105393	ENSG00000257453	0	RP11-290L1.3	RP11-290L1.3	0	12	n/a	n/a	1.20e+00	1.480
1107287	ENSG00000227825	78842	SLC9A7P1	solute carrier family 9 (sodium/hydrogen exchanger), member 7 pseudogene 1	121456	12	n/a	n/a	9.35e-01	1.480
279896533	ENSG00000235071	0	RP11-759L5.2	RP11-759L5.2	0	X	n/a	n/a	9.85e-01	1.479
279545377	ENSG00000185031	0	RP11-182I10.4	RP11-182I10.4	0	1	n/a	n/a	1.22e+00	1.479
1094008	ENSG00000135502	41536	SLC26A10	solute carrier family 26, member 10	65012	12	n/a	n/a	1.19e+00	1.479
1088567	ENSG00000086289	34038	EPDR1	ependymin related protein 1 (zebrafish)	54749	7	n/a	n/a	7.57e-01	1.478
280100586	ENSG00000257002	0	AP000438.2	AP000438.2	0	11	n/a	n/a	6.84e-01	1.478
279753437	ENSG00000221366	0	MIR1306	microRNA 1306	0	22	n/a	n/a	1.23e+00	1.478
280077089	ENSG00000254866	0	DEFB109P3	defensin, beta 109, pseudogene 3	0	8	n/a	n/a	5.06e-01	1.478
1101272	ENSG00000177663	23518	IL17RA	interleukin 17 receptor A	23765	22	n/a	n/a	9.41e-01	1.477
1087093	ENSG00000008853	22976	RHOBTB2	Rho-related BTB domain containing 2	23221	8	n/a	n/a	1.19e+00	1.477
1095065	ENSG00000141551	1442	CSNK1D	casein kinase 1, delta	1453	17	n/a	n/a	9.63e-01	1.476
280135594	ENSG00000259583	0	RP11-66B24.4	RP11-66B24.4	0	15	n/a	n/a	1.26e+00	1.476
1102453	ENSG00000183826	77505	BTBD9	BTB (POZ) domain containing 9	114781	6	n/a	n/a	1.24e+00	1.476
1087087	ENSG00000008513	6446	ST3GAL1	ST3 beta-galactoside alpha-2,3-sialyltransferase 1	6482	8	n/a	n/a	1.13e+00	1.475
280034828	ENSG00000251143	0	RP11-849H4.4	RP11-849H4.4	0	11	n/a	n/a	7.80e-01	1.474
1091426	ENSG00000116106	2028	EPHA4	EPH receptor A4	2043	2	n/a	n/a	6.98e-01	1.474
1104489	ENSG00000198053	80200	SIRPA	signal-regulatory protein alpha	140885	20	n/a	n/a	1.22e+00	1.473
1102176	ENSG00000182771	2877	GRID1	glutamate receptor, ionotropic, delta 1	2894	10	n/a	n/a	1.23e+00	1.473
279997140	ENSG00000248045	0	AC022098.3	AC022098.3	0	19	n/a	n/a	1.22e+00	1.473
1088187	ENSG00000075461	26837	CACNG4	calcium channel, voltage-dependent, gamma subunit 4	27092	17	n/a	n/a	1.01e+00	1.473
1099065	ENSG00000167522	28858	ANKRD11	ankyrin repeat domain 11	29123	16	n/a	n/a	1.24e+00	1.472
279715591	ENSG00000212135	0	SNORD67	small nucleolar RNA, C/D box 67	0	11	n/a	n/a	8.95e-01	1.472
279758929	ENSG00000222169	0	AL162590.1	AL162590.1	0	9	n/a	n/a	1.13e+00	1.472
1100005	ENSG00000171368	10918	TPPP	tubulin polymerization promoting protein	11076	5	n/a	n/a	8.06e-01	1.471
1094834	ENSG00000140015	26878	KCNH5	potassium voltage-gated channel, subfamily H (eag-related), member 5	27133	14	n/a	n/a	5.07e-01	1.471
1102851	ENSG00000185518	9755	SV2B	synaptic vesicle glycoprotein 2B	9899	15	n/a	n/a	5.07e-01	1.471
1097112	ENSG00000158008	2119	EXTL1	exostoses (multiple)-like 1	2134	1	n/a	n/a	8.43e-01	1.471
1091455	ENSG00000116260	5736	QSOX1	quiescin Q6 sulfhydryl oxidase 1	5768	1	n/a	n/a	9.99e-01	1.471
1100943	ENSG00000175931	40536	UBE2O	ubiquitin-conjugating enzyme E2O	63893	17	n/a	n/a	1.01e+00	1.471
279882372	ENSG00000233839	0	RP11-389O22.4	RP11-389O22.4	0	1	n/a	n/a	4.96e-01	1.470
1097249	ENSG00000159164	9756	SV2A	synaptic vesicle glycoprotein 2A	9900	1	n/a	n/a	9.21e-01	1.469
1093998	ENSG00000135454	2567	B4GALNT1	beta-1,4-N-acetyl-galactosaminyl transferase 1	2583	12	n/a	n/a	1.10e+00	1.469
1089900	ENSG00000104967	4827	NOVA2	neuro-oncological ventral antigen 2	4858	19	n/a	n/a	1.21e+00	1.469
279705928	ENSG00000207146	0	Y_RNA	Y RNA	0	X	n/a	n/a	1.20e+00	1.469
279883044	ENSG00000233893	0	RP11-507C10.5	RP11-507C10.5	0	6	n/a	n/a	8.36e-01	1.469
1095600	ENSG00000145242	2029	EPHA5	EPH receptor A5	2044	4	n/a	n/a	5.05e-01	1.468
1092190	ENSG00000122585	4821	NPY	neuropeptide Y	4852	7	n/a	n/a	4.99e-01	1.468
1088159	ENSG00000075043	3760	KCNQ2	potassium voltage-gated channel, KQT-like subfamily, member 2	3785	20	n/a	n/a	7.51e-01	1.468
1087876	ENSG00000067191	778	CACNB1	calcium channel, voltage-dependent, beta 1 subunit	782	17	n/a	n/a	8.49e-01	1.468
279792178	ENSG00000225808	0	AC079305.9	AC079305.9	0	2	n/a	n/a	8.84e-01	1.468
279657665	ENSG00000199452	0	SNORA71	Small nucleolar RNA SNORA71	0	20	n/a	n/a	1.22e+00	1.467
279751883	ENSG00000221088	0	AP005264.1	AP005264.1	0	18	n/a	n/a	8.29e-01	1.466
1098132	ENSG00000163932	5548	PRKCD	protein kinase C, delta	5580	3	n/a	n/a	6.98e-01	1.466
279652432	ENSG00000198857	0	HSD3BP5	hydroxy-delta-5-steroid dehydrogenase, 3 beta, pseudogene 5	0	1	n/a	n/a	1.17e+00	1.465
1092861	ENSG00000127824	7234	TUBA4A	tubulin, alpha 4a	7277	2	n/a	n/a	7.43e-01	1.465
279826311	ENSG00000228843	0	RP11-112J3.15	RP11-112J3.15	0	9	n/a	n/a	8.67e-01	1.465
279765268	ENSG00000223550	0	SNRPBP1	small nuclear ribonucleoprotein polypeptides B and B1 pseudogene 1	0	7	n/a	n/a	8.47e-01	1.464
279580394	ENSG00000188013	0	MEIS3P2	Meis homeobox 3 pseudogene 2	0	17	n/a	n/a	8.78e-01	1.463
280112801	ENSG00000258199	0	RP11-977G19.5	RP11-977G19.5	0	12	n/a	n/a	9.52e-01	1.463
279707076	ENSG00000207332	0	U6	U6 spliceosomal RNA	0	X	n/a	n/a	9.41e-01	1.462
280011335	ENSG00000249264	0	EEF1A1P9	eukaryotic translation elongation factor 1 alpha 1 pseudogene 9	0	4	n/a	n/a	4.91e-01	1.462
1097989	ENSG00000163520	2184	FBLN2	fibulin 2	2199	3	n/a	n/a	1.15e+00	1.461
1089377	ENSG00000101307	10180	SIRPB1	signal-regulatory protein beta 1	10326	20	n/a	n/a	7.74e-01	1.461
1102305	ENSG00000183307	27183	CECR6	cat eye syndrome chromosome region, candidate 6	27439	22	n/a	n/a	1.11e+00	1.460
1100056	ENSG00000171532	4735	NEUROD2	neurogenic differentiation 2	4761	17	n/a	n/a	9.28e-01	1.460
1088904	ENSG00000095370	9899	SH2D3C	SH2 domain containing 3C	10044	9	n/a	n/a	8.87e-01	1.460
1091454	ENSG00000116254	25787	CHD5	chromodomain helicase DNA binding protein 5	26038	1	n/a	n/a	7.43e-01	1.460
279847804	ENSG00000230795	0	HLA-K	major histocompatibility complex, class I, K (pseudogene)	0	6	n/a	n/a	7.26e-01	1.459
1096412	ENSG00000152034	58740	MCHR2	melanin-concentrating hormone receptor 2	84539	6	n/a	n/a	7.50e-01	1.459
1101876	ENSG00000181222	5398	POLR2A	polymerase (RNA) II (DNA directed) polypeptide A, 220kDa	5430	17	n/a	n/a	9.30e-01	1.459
1105810	ENSG00000213064	119543	SFT2D2	SFT2 domain containing 2	375035	1	n/a	n/a	9.95e-01	1.458
1101364	ENSG00000178171	83773	FAM123C	family with sequence similarity 123C	205147	2	n/a	n/a	1.24e+00	1.456
1101629	ENSG00000179820	60079	MYADM	myeloid-associated differentiation marker	91663	19	n/a	n/a	9.98e-01	1.455
280045119	ENSG00000252099	0	U1	U1 spliceosomal RNA	0	1	n/a	n/a	8.07e-01	1.455
1089952	ENSG00000105255	55024	FSD1	fibronectin type III and SPRY domain containing 1	79187	19	n/a	n/a	7.42e-01	1.455
279710541	ENSG00000208001	1012713	MIR431	microRNA 431	574038	14	n/a	n/a	8.51e-01	1.454
1106065	ENSG00000214391	0	RP11-121L10.3	RP11-121L10.3	0	11	n/a	n/a	7.48e-01	1.454
280026738	ENSG00000250487	0	RP11-43D2.6	RP11-43D2.6	0	5	n/a	n/a	1.01e+00	1.454
1099350	ENSG00000168539	1120	CHRM1	cholinergic receptor, muscarinic 1	1128	11	n/a	n/a	7.81e-01	1.453
1096114	ENSG00000149269	5026	PAK1	p21 protein (Cdc42/Rac)-activated kinase 1	5058	11	n/a	n/a	6.99e-01	1.453
1090330	ENSG00000107731	85557	UNC5B	unc-5 homolog B (C. elegans)	219699	10	n/a	n/a	9.86e-01	1.452
280077660	ENSG00000254911	0	SCARNA9	small Cajal body-specific RNA 9	0	11	n/a	n/a	4.92e-01	1.452
279736241	ENSG00000215022	0	RP1-257A7.4	RP1-257A7.4	0	6	n/a	n/a	1.23e+00	1.452
1094921	ENSG00000140564	5013	FURIN	furin (paired basic amino acid cleaving enzyme)	5045	15	n/a	n/a	8.82e-01	1.451
1088082	ENSG00000072832	1391	CRMP1	collapsin response mediator protein 1	1400	4	n/a	n/a	1.08e+00	1.451
279957031	ENSG00000241470	0	AC137630.1	AC137630.1	0	3	n/a	n/a	9.02e-01	1.451
1100514	ENSG00000173611	94825	SCAI	suppressor of cancer cell invasion	286205	9	n/a	n/a	6.98e-01	1.451
280134130	ENSG00000259506	0	RP11-352D13.3	RP11-352D13.3	0	15	n/a	n/a	6.98e-01	1.450
1094029	ENSG00000135622	10358	SEMA4F	sema domain, immunoglobulin domain (Ig), transmembrane domain (TM) and short cytoplasmic domain, (semaphorin) 4F	10505	2	n/a	n/a	9.69e-01	1.450
1092833	ENSG00000127511	23064	SIN3B	SIN3 homolog B, transcription regulator (yeast)	23309	19	n/a	n/a	1.01e+00	1.450
280026510	ENSG00000250463	0	RP11-226L15.4	RP11-226L15.4	0	1	n/a	n/a	4.99e-01	1.450
1091361	ENSG00000115641	2259	FHL2	four and a half LIM domains 2	2274	2	n/a	n/a	1.21e+00	1.449
1092950	ENSG00000128594	40734	LRRC4	leucine rich repeat containing 4	64101	7	n/a	n/a	1.13e+00	1.449
279808225	ENSG00000227188	0	RP5-1104E15.6	RP5-1104E15.6	0	22	n/a	n/a	1.02e+00	1.449
1097530	ENSG00000161082	38111	CELF5	CUGBP, Elav-like family member 5	60680	19	n/a	n/a	1.25e+00	1.448
1099309	ENSG00000168386	11098	FILIP1L	filamin A interacting protein 1-like	11259	3	n/a	n/a	8.01e-01	1.448
1089113	ENSG00000100242	25526	SUN2	Sad1 and UNC84 domain containing 2	25777	22	n/a	n/a	8.10e-01	1.448
1097061	ENSG00000157570	59855	TSPAN18	tetraspanin 18	90139	11	n/a	n/a	8.41e-01	1.448
1097703	ENSG00000162512	9528	SDC3	syndecan 3	9672	1	n/a	n/a	1.13e+00	1.447
1087374	ENSG00000033627	532	ATP6V0A1	ATPase, H+ transporting, lysosomal V0 subunit a1	535	17	n/a	n/a	8.41e-01	1.447
279809307	ENSG00000227279	0	AC015933.2	AC015933.2	0	18	n/a	n/a	9.45e-01	1.447
1099933	ENSG00000171067	33143	C11orf24	chromosome 11 open reading frame 24	53838	11	n/a	n/a	1.19e+00	1.447
1088320	ENSG00000078902	33763	TOLLIP	toll interacting protein	54472	11	n/a	n/a	9.53e-01	1.447
1102425	ENSG00000183741	23221	CBX6	chromobox homolog 6	23466	22	n/a	n/a	1.22e+00	1.447
279889490	ENSG00000234478	0	RP11-275I14.4	RP11-275I14.4	0	1	n/a	n/a	9.12e-01	1.446
1096774	ENSG00000155034	55830	FBXL18	F-box and leucine-rich repeat protein 18	80028	7	n/a	n/a	1.20e+00	1.446
1100162	ENSG00000171992	11181	SYNPO	synaptopodin	11346	5	n/a	n/a	9.37e-01	1.446
280133825	ENSG00000259486	0	ZIM2	Zinc finger imprinted 2	0	19	n/a	n/a	7.25e-01	1.446
1099772	ENSG00000170382	10299	LRRN2	leucine rich repeat neuronal 2	10446	1	n/a	n/a	7.58e-01	1.446
1090016	ENSG00000105520	41323	AC024575.1	Lipid phosphate phosphatase-related protein type 2	64748	19	n/a	n/a	9.20e-01	1.445
1093912	ENSG00000135048	23423	TMEM2	transmembrane protein 2	23670	9	n/a	n/a	1.02e+00	1.445
1098731	ENSG00000166159	153026	LRTM2	leucine-rich repeats and transmembrane domains 2	654429	12	n/a	n/a	7.44e-01	1.445
1101196	ENSG00000177283	8267	FZD8	frizzled family receptor 8	8325	10	n/a	n/a	1.22e+00	1.444
279823606	ENSG00000228620	0	RP3-434P1.6	RP3-434P1.6	0	22	n/a	n/a	7.12e-01	1.444
1093645	ENSG00000133216	2033	EPHB2	EPH receptor B2	2048	1	n/a	n/a	9.68e-01	1.444
1103371	ENSG00000187730	2547	GABRD	gamma-aminobutyric acid (GABA) A receptor, delta	2563	1	n/a	n/a	5.06e-01	1.444
1107536	ENSG00000229377	0	AC016757.1	Protein FAM132B	0	2	n/a	n/a	1.08e+00	1.443
280070633	ENSG00000254418	0	RP11-21L19.1	RP11-21L19.1	0	11	n/a	n/a	6.98e-01	1.443
1102280	ENSG00000183186	79158	C2CD4C	C2 calcium-dependent domain containing 4C	126567	19	n/a	n/a	8.29e-01	1.443
1093527	ENSG00000132589	2303	FLOT2	flotillin 2	2319	17	n/a	n/a	7.83e-01	1.443
279914319	ENSG00000236772	0	RP5-1184F4.5	RP5-1184F4.5	0	20	n/a	n/a	1.10e+00	1.443
1088898	ENSG00000095203	33857	EPB41L4B	erythrocyte membrane protein band 4.1 like 4B	54566	9	n/a	n/a	8.34e-01	1.441
1094613	ENSG00000138622	9877	HCN4	hyperpolarization activated cyclic nucleotide-gated potassium channel 4	10021	15	n/a	n/a	1.25e+00	1.441
1088975	ENSG00000099364	33911	FBXL19	F-box and leucine-rich repeat protein 19	54620	16	n/a	n/a	1.10e+00	1.441
279906666	ENSG00000236051	157129802	MYCBP2-AS1	MYCBP2 antisense RNA 1 (non-protein coding)	100874212	13	n/a	n/a	4.94e-01	1.441
1094815	ENSG00000139899	152602	CBLN3	cerebellin 3 precursor	643866	14	n/a	n/a	9.71e-01	1.440
1097291	ENSG00000159374	79456	C2orf65	chromosome 2 open reading frame 65	130951	2	n/a	n/a	1.18e+00	1.440
279876875	ENSG00000233364	0	RP11-203P2.1	RP11-203P2.1	0	13	n/a	n/a	1.09e+00	1.440
1100812	ENSG00000175220	389	ARHGAP1	Rho GTPase activating protein 1	392	11	n/a	n/a	9.60e-01	1.439
1104169	ENSG00000197106	123092	SLC6A17	solute carrier family 6, member 17	388662	1	n/a	n/a	7.24e-01	1.438
1099099	ENSG00000167619	94257	TMEM145	transmembrane protein 145	284339	19	n/a	n/a	1.13e+00	1.438
279772783	ENSG00000224126	0	AC026271.3	AC026271.3	0	17	n/a	n/a	7.69e-01	1.437
1095107	ENSG00000141867	23231	BRD4	bromodomain containing 4	23476	19	n/a	n/a	1.17e+00	1.437
280074572	ENSG00000254693	0	RP11-58K22.5	RP11-58K22.5	0	11	n/a	n/a	1.12e+00	1.437
1098179	ENSG00000164068	40534	RNF123	ring finger protein 123	63891	3	n/a	n/a	9.19e-01	1.437
280135565	ENSG00000259581	0	RP11-685G9.1	RP11-685G9.1	0	15	n/a	n/a	7.06e-01	1.437
1099704	ENSG00000170089	181061	RP11-423H2.1	RP11-423H2.1	728554	5	n/a	n/a	1.23e+00	1.437
279776164	ENSG00000224404	0	LL22NC03-13G6.2	LL22NC03-13G6.2	0	22	n/a	n/a	4.99e-01	1.437
1087660	ENSG00000058404	812	CAMK2B	calcium/calmodulin-dependent protein kinase II beta	816	7	n/a	n/a	7.56e-01	1.436
1099760	ENSG00000170345	2337	FOS	FBJ murine osteosarcoma viral oncogene homolog	2353	14	n/a	n/a	5.06e-01	1.435
279981163	ENSG00000244009	0	RP11-227J5.3	RP11-227J5.3	0	3	n/a	n/a	7.58e-01	1.435
279968284	ENSG00000242659	0	RP11-271C24.2	RP11-271C24.2	0	3	n/a	n/a	4.89e-01	1.435
1087974	ENSG00000070159	5742	PTPN3	protein tyrosine phosphatase, non-receptor type 3	5774	9	n/a	n/a	7.34e-01	1.435
1100791	ENSG00000175137	56622	SH3BP5L	SH3-binding domain protein 5-like	80851	1	n/a	n/a	9.91e-01	1.434
279710590	ENSG00000208008	128020	MIR125A	microRNA 125a	406910	19	n/a	n/a	1.15e+00	1.434
1093930	ENSG00000135119	59090	RNFT2	ring finger protein, transmembrane 2	84900	12	n/a	n/a	1.21e+00	1.434
280115675	ENSG00000258449	0	RP11-713N11.4	RP11-713N11.4	0	12	n/a	n/a	7.07e-01	1.432
1089594	ENSG00000102858	23050	MGRN1	mahogunin, ring finger 1	23295	16	n/a	n/a	1.12e+00	1.432
279760021	ENSG00000222460	0	7SK	7SK RNA	0	20	n/a	n/a	1.08e+00	1.431
1099950	ENSG00000171130	81232	ATP6V0E2	ATPase, H+ transporting V0 subunit e2	155066	7	n/a	n/a	8.40e-01	1.431
1091290	ENSG00000115266	10151	APC2	adenomatosis polyposis coli 2	10297	19	n/a	n/a	8.28e-01	1.430
1104181	ENSG00000197136	124961	PCNXL3	pecanex-like 3 (Drosophila)	399909	11	n/a	n/a	8.21e-01	1.430
280119525	ENSG00000258672	0	RP11-543C4.3	RP11-543C4.3	0	14	n/a	n/a	1.10e+00	1.430
1104039	ENSG00000196700	36746	ZNF512B	zinc finger protein 512B	57473	20	n/a	n/a	1.13e+00	1.430
280137836	ENSG00000259729	0	RP5-977B1.12	RP5-977B1.12	0	20	n/a	n/a	1.19e+00	1.430
1097467	ENSG00000160716	1133	CHRNB2	cholinergic receptor, nicotinic, beta 2 (neuronal)	1141	1	n/a	n/a	8.13e-01	1.429
279933009	ENSG00000238394	0	snoU13	Small nucleolar RNA U13	0	7	n/a	n/a	6.76e-01	1.429
280036136	ENSG00000251246	0	RP11-540D14.8	Uncharacterized proteincDNA FLJ57652, highly similar to Ephrin-A3	0	1	n/a	n/a	7.17e-01	1.429
279772392	ENSG00000224086	1018849	LL22NC03-86G7.1	LL22NC03-86G7.1	100286925	22	n/a	n/a	1.20e+00	1.429
1101407	ENSG00000178404	157127075	AC100788.1	differential display clone 8 isoform 2	100653515	17	n/a	n/a	7.35e-01	1.429
279997912	ENSG00000248138	0	RP11-446J8.1	RP11-446J8.1	0	4	n/a	n/a	4.99e-01	1.429
1104762	ENSG00000198835	36441	GJC2	gap junction protein, gamma 2, 47kDa	57165	1	n/a	n/a	7.72e-01	1.429
1097052	ENSG00000157502	79792	MUM1L1	melanoma associated antigen (mutated) 1-like 1	139221	X	n/a	n/a	4.99e-01	1.429
1106400	ENSG00000215790	9762	SLC35E2	solute carrier family 35, member E2	9906	1	n/a	n/a	1.20e+00	1.429
279877835	ENSG00000233427	0	RP1-212P9.3	RP1-212P9.3	0	1	n/a	n/a	9.41e-01	1.428
280124007	ENSG00000258930	0	RP5-1163L11.2	RP5-1163L11.2	0	14	n/a	n/a	7.45e-01	1.427
1087934	ENSG00000068976	5805	PYGM	phosphorylase, glycogen, muscle	5837	11	n/a	n/a	8.97e-01	1.427
279663454	ENSG00000201198	0	U6	U6 spliceosomal RNA	0	12	n/a	n/a	1.08e+00	1.426
1093111	ENSG00000130032	54897	PRRG3	proline rich Gla (G-carboxyglutamic acid) 3 (transmembrane)	79057	X	n/a	n/a	1.01e+00	1.426
1100236	ENSG00000172318	8638	B3GALT1	UDP-Gal:betaGlcNAc beta 1,3-galactosyltransferase, polypeptide 1	8708	2	n/a	n/a	7.40e-01	1.426
1099562	ENSG00000169442	1037	CD52	CD52 molecule	1043	1	n/a	n/a	7.72e-01	1.426
279705228	ENSG00000207022	0	SNORA51	Small nucleolar RNA SNORA51	0	1	n/a	n/a	9.90e-01	1.425
280096239	ENSG00000256498	0	AL928654.1	AL928654.1	0	14	n/a	n/a	8.09e-01	1.425
1107740	ENSG00000230786	0	SPRNP1	shadow of prion protein homolog (zebrafish) pseudogene 1	0	10	n/a	n/a	1.21e+00	1.425
1097494	ENSG00000160877	76626	NACC1	nucleus accumbens associated 1, BEN and BTB (POZ) domain containing	112939	19	n/a	n/a	1.15e+00	1.424
279709246	ENSG00000207741	0	MIR590	microRNA 590	0	7	n/a	n/a	4.99e-01	1.424
279712233	ENSG00000211643	0	IGLV5-52	immunoglobulin lambda variable 5-52	0	22	n/a	n/a	1.11e+00	1.423
1092915	ENSG00000128285	2830	MCHR1	melanin-concentrating hormone receptor 1	2847	22	n/a	n/a	9.03e-01	1.423
1094729	ENSG00000139318	1836	DUSP6	dual specificity phosphatase 6	1848	12	n/a	n/a	1.13e+00	1.423
279664504	ENSG00000201498	0	Y_RNA	Y RNA	0	20	n/a	n/a	6.75e-01	1.422
1097011	ENSG00000157152	6814	SYN2	synapsin II	6854	3	n/a	n/a	5.04e-01	1.422
1101248	ENSG00000177519	35755	RPRM	reprimo, TP53 dependent G2 arrest mediator candidate	56475	2	n/a	n/a	7.36e-01	1.421
279899320	ENSG00000235335	0	AC016723.4	AC016723.4	0	2	n/a	n/a	1.15e+00	1.421
1099088	ENSG00000167595	80682	C19orf55	chromosome 19 open reading frame 55	148137	19	n/a	n/a	1.23e+00	1.421
1087130	ENSG00000010438	5614	PRSS3	protease, serine, 3	5646	9	n/a	n/a	7.30e-01	1.421
279833240	ENSG00000229468	0	AC097635.5	AC097635.5	0	3	n/a	n/a	1.21e+00	1.421
1088070	ENSG00000072518	1996	MARK2	MAP/microtubule affinity-regulating kinase 2	2011	11	n/a	n/a	1.23e+00	1.421
1102641	ENSG00000184674	2935	GSTT1	glutathione S-transferase theta 1	2952	22	n/a	n/a	4.89e-01	1.421
1103896	ENSG00000196338	33704	NLGN3	neuroligin 3	54413	X	n/a	n/a	1.11e+00	1.420
279815704	ENSG00000227887	0	RP11-459K23.1	RP11-459K23.1	0	1	n/a	n/a	7.76e-01	1.420
1097123	ENSG00000158089	55426	GALNT14	UDP-N-acetyl-alpha-D-galactosamine:polypeptide N-acetylgalactosaminyltransferase 14 (GalNAc-T14)	79623	2	n/a	n/a	9.04e-01	1.419
1097353	ENSG00000160007	2892	ARHGAP35	Rho GTPase activating protein 35	2909	19	n/a	n/a	1.23e+00	1.418
279941542	ENSG00000239626	0	RP11-398K22.13	RP11-398K22.13	0	6	n/a	n/a	1.20e+00	1.418
279897906	ENSG00000235191	0	AC026803.14	AC026803.14	0	19	n/a	n/a	8.22e-01	1.418
279998983	ENSG00000248223	0	CTD-2139B15.2	CTD-2139B15.2	0	5	n/a	n/a	1.10e+00	1.418
1087688	ENSG00000060558	2752	GNA15	guanine nucleotide binding protein (G protein), alpha 15 (Gq class)	2769	19	n/a	n/a	8.16e-01	1.417
1088513	ENSG00000084731	3772	KIF3C	kinesin family member 3C	3797	2	n/a	n/a	7.25e-01	1.417
279707790	ENSG00000207457	0	U6	U6 spliceosomal RNA	0	22	n/a	n/a	6.75e-01	1.417
1091240	ENSG00000114923	6472	SLC4A3	solute carrier family 4, anion exchanger, member 3	6508	2	n/a	n/a	7.90e-01	1.416
1101623	ENSG00000179774	85634	ATOH7	atonal homolog 7 (Drosophila)	220202	10	n/a	n/a	9.18e-01	1.416
1092118	ENSG00000121905	3188	HPCA	hippocalcin	3208	1	n/a	n/a	7.82e-01	1.415
1101559	ENSG00000179292	90356	TMEM151A	transmembrane protein 151A	256472	11	n/a	n/a	7.31e-01	1.415
279960934	ENSG00000241913	0	RP5-1073F15.1	RP5-1073F15.1	0	17	n/a	n/a	8.35e-01	1.415
1097860	ENSG00000163071	79525	SPATA18	spermatogenesis associated 18 homolog (rat)	132671	4	n/a	n/a	7.93e-01	1.414
1104808	ENSG00000198911	6681	SREBF2	sterol regulatory element binding transcription factor 2	6721	22	n/a	n/a	9.34e-01	1.414
1103352	ENSG00000187672	25808	ERC2	ELKS/RAB6-interacting/CAST family member 2	26059	3	n/a	n/a	7.68e-01	1.414
279804108	ENSG00000226852	0	RP1-212P9.2	RP1-212P9.2	0	1	n/a	n/a	1.12e+00	1.413
1097684	ENSG00000162426	30140	SLC45A1	solute carrier family 45, member 1	50651	1	n/a	n/a	8.42e-01	1.413
1096657	ENSG00000154096	7027	THY1	Thy-1 cell surface antigen	7070	11	n/a	n/a	7.71e-01	1.413
1092798	ENSG00000127152	41443	BCL11B	B-cell CLL/lymphoma 11B (zinc finger protein)	64919	14	n/a	n/a	8.81e-01	1.413
279766117	ENSG00000223612	0	RP11-289I10.2	RP11-289I10.2	0	1	n/a	n/a	1.22e+00	1.413
1099538	ENSG00000169330	23006	KIAA1024	KIAA1024	23251	15	n/a	n/a	7.71e-01	1.412
1089947	ENSG00000105245	9126	NUMBL	numb homolog (Drosophila)-like	9253	19	n/a	n/a	7.95e-01	1.412
1098714	ENSG00000166111	34819	SVOP	SV2 related protein homolog (rat)	55530	12	n/a	n/a	7.02e-01	1.411
280078060	ENSG00000254942	0	RP5-1160K1.8	RP5-1160K1.8	0	1	n/a	n/a	9.36e-01	1.411
1102075	ENSG00000182324	3745	KCNJ14	potassium inwardly-rectifying channel, subfamily J, member 14	3770	19	n/a	n/a	1.13e+00	1.411
279865590	ENSG00000232375	0	RP11-136C24.1	RP11-136C24.1	0	3	n/a	n/a	1.10e+00	1.411
279866272	ENSG00000232439	0	RPL18AP7	ribosomal protein L18a pseudogene 7	0	3	n/a	n/a	7.62e-01	1.411
279773883	ENSG00000224220	0	AC104699.1	AC104699.1	0	2	n/a	n/a	1.19e+00	1.411
280099359	ENSG00000256873	0	AL021977.1	AL021977.1	0	22	n/a	n/a	7.00e-01	1.411
1090435	ENSG00000108509	22880	CAMTA2	calmodulin binding transcription activator 2	23125	17	n/a	n/a	8.73e-01	1.409
279663461	ENSG00000201199	0	snoU2_19	Small nucleolar RNA U2-19	0	11	n/a	n/a	4.81e-01	1.408
1101802	ENSG00000180828	27064	BHLHE22	basic helix-loop-helix family, member e22	27319	8	n/a	n/a	4.99e-01	1.408
279836135	ENSG00000229750	0	AC096649.2	AC096649.2	0	2	n/a	n/a	8.11e-01	1.408
1106032	ENSG00000214262	59022	ANKRD36BP1	ankyrin repeat domain 36B pseudogene 1	84832	1	n/a	n/a	6.92e-01	1.408
279851004	ENSG00000231092	0	AC012513.6	AC012513.6	0	2	n/a	n/a	1.20e+00	1.408
280074006	ENSG00000254664	0	CTD-2560E9.3	CTD-2560E9.3	0	11	n/a	n/a	1.22e+00	1.408
1092363	ENSG00000124126	36853	PREX1	phosphatidylinositol-3,4,5-trisphosphate-dependent Rac exchange factor 1	57580	20	n/a	n/a	1.01e+00	1.407
279906284	ENSG00000236018	0	RP4-814D15.1	RP4-814D15.1	0	7	n/a	n/a	6.87e-01	1.407
1102923	ENSG00000185818	109778	NAT8L	N-acetyltransferase 8-like (GCN5-related, putative)	339983	4	n/a	n/a	9.77e-01	1.407
1092543	ENSG00000125355	34315	FAM70A	family with sequence similarity 70, member A	55026	X	n/a	n/a	6.84e-01	1.407
1103573	ENSG00000188517	58771	COL25A1	collagen, type XXV, alpha 1	84570	4	n/a	n/a	4.95e-01	1.407
280042333	ENSG00000251696	0	AL583832.1	AL583832.1	0	1	n/a	n/a	9.86e-01	1.406
280043824	ENSG00000251913	0	U6	U6 spliceosomal RNA	0	22	n/a	n/a	7.62e-01	1.406
279819235	ENSG00000228232	0	GAPDHP1	glyceraldehyde-3-phosphate dehydrogenase pseudogene 1	0	X	n/a	n/a	1.10e+00	1.406
1094869	ENSG00000140323	59610	DISP2	dispatched homolog 2 (Drosophila)	85455	15	n/a	n/a	8.48e-01	1.405
1090683	ENSG00000110514	8501	MADD	MAP-kinase activating death domain	8567	11	n/a	n/a	7.48e-01	1.405
280000969	ENSG00000248381	0	RP11-539I5.2	RP11-539I5.2	0	10	n/a	n/a	6.90e-01	1.405
1102713	ENSG00000184985	36810	SORCS2	sortilin-related VPS10 domain containing receptor 2	57537	4	n/a	n/a	9.26e-01	1.405
279657287	ENSG00000199332	0	Y_RNA	Y RNA	0	6	n/a	n/a	8.26e-01	1.405
1098589	ENSG00000165617	30820	DACT1	dapper, antagonist of beta-catenin, homolog 1 (Xenopus laevis)	51339	14	n/a	n/a	7.25e-01	1.404
279941810	ENSG00000239647	0	AC073366.1	AC073366.1	0	10	n/a	n/a	4.85e-01	1.404
1093120	ENSG00000130119	33843	GNL3L	guanine nucleotide binding protein-like 3 (nucleolar)-like	54552	X	n/a	n/a	1.00e+00	1.403
279858979	ENSG00000231779	0	RP4-594I10.2	RP4-594I10.2	0	1	n/a	n/a	1.19e+00	1.403
279934948	ENSG00000238715	0	snoU13	Small nucleolar RNA U13	0	15	n/a	n/a	1.19e+00	1.403
1104775	ENSG00000198853	9709	RUSC2	RUN and SH3 domain containing 2	9853	9	n/a	n/a	7.87e-01	1.403
1099672	ENSG00000169926	31101	KLF13	Kruppel-like factor 13	51621	15	n/a	n/a	1.21e+00	1.403
1092571	ENSG00000125505	54982	MBOAT7	membrane bound O-acyltransferase domain containing 7	79143	19	n/a	n/a	7.33e-01	1.402
1096779	ENSG00000155090	7028	KLF10	Kruppel-like factor 10	7071	8	n/a	n/a	1.24e+00	1.402
1086999	ENSG00000006432	4268	MAP3K9	mitogen-activated protein kinase kinase kinase 9	4293	14	n/a	n/a	7.70e-01	1.402
1091654	ENSG00000117724	1056	CENPF	centromere protein F, 350/400kDa (mitosin)	1063	1	n/a	n/a	1.10e+00	1.402
280131720	ENSG00000259366	0	CTD-2647L4.4	CTD-2647L4.4	0	8	n/a	n/a	5.02e-01	1.402
280132567	ENSG00000259417	0	RP11-2E17.1	RP11-2E17.1	0	15	n/a	n/a	8.24e-01	1.402
279809733	ENSG00000227323	0	RP11-443A13.3	RP11-443A13.3	0	10	n/a	n/a	8.16e-01	1.402
1097335	ENSG00000159784	9571	FAM131B	family with sequence similarity 131, member B	9715	7	n/a	n/a	1.10e+00	1.402
279998362	ENSG00000248168	0	AC138028.2	AC138028.2	0	16	n/a	n/a	1.23e+00	1.402
1089764	ENSG00000104142	36890	VPS18	vacuolar protein sorting 18 homolog (S. cerevisiae)	57617	15	n/a	n/a	8.05e-01	1.401
1097628	ENSG00000162063	894	CCNF	cyclin F	899	16	n/a	n/a	1.20e+00	1.401
1096669	ENSG00000154146	4869	NRGN	neurogranin (protein kinase C substrate, RC3)	4900	11	n/a	n/a	8.43e-01	1.401
279962857	ENSG00000242100	0	CTC-448F2.1	CTC-448F2.1	0	19	n/a	n/a	7.15e-01	1.401
280042809	ENSG00000251765	0	AF111168.2	AF111168.2	0	14	n/a	n/a	9.20e-01	1.401
280111205	ENSG00000258034	0	RP11-493P1.2	RP11-493P1.2	0	12	n/a	n/a	9.05e-01	1.401
1099183	ENSG00000167889	80538	MGAT5B	mannosyl (alpha-1,6-)-glycoprotein beta-1,6-N-acetyl-glucosaminyltransferase, isozyme B	146664	17	n/a	n/a	9.36e-01	1.401
1088090	ENSG00000073008	5785	PVR	poliovirus receptor	5817	19	n/a	n/a	1.21e+00	1.401
280043222	ENSG00000251826	0	AL365332.1	AL365332.1	0	1	n/a	n/a	4.81e-01	1.400
279862769	ENSG00000232101	0	AC108059.2	AC108059.2	0	2	n/a	n/a	6.75e-01	1.400
1103449	ENSG00000188011	94467	C2orf85	chromosome 2 open reading frame 85	285093	2	n/a	n/a	4.84e-01	1.400
1100390	ENSG00000172987	37955	HPSE2	heparanase 2	60495	10	n/a	n/a	1.22e+00	1.400
1093482	ENSG00000132359	22863	RAP1GAP2	RAP1 GTPase activating protein 2	23108	17	n/a	n/a	7.39e-01	1.400
279831244	ENSG00000229291	0	RP4-580N22.2	RP4-580N22.2	0	1	n/a	n/a	1.08e+00	1.400
1092344	ENSG00000123989	55389	CHPF	chondroitin polymerizing factor	79586	2	n/a	n/a	6.97e-01	1.399
279931773	ENSG00000238250	0	ST6GAL2-IT1	ST6GAL2 intronic transcript 1 (non-protein coding)	0	2	n/a	n/a	7.98e-01	1.399
1089178	ENSG00000100401	5873	RANGAP1	Ran GTPase activating protein 1	5905	22	n/a	n/a	7.18e-01	1.399
279932792	ENSG00000238359	0	snoU13	Small nucleolar RNA U13	0	3	n/a	n/a	8.74e-01	1.399
1090333	ENSG00000107742	9662	SPOCK2	sparc/osteonectin, cwcv and kazal-like domains proteoglycan (testican) 2	9806	10	n/a	n/a	8.96e-01	1.399
279722569	ENSG00000213493	0	RP11-55L3.2	RP11-55L3.2	0	4	n/a	n/a	7.38e-01	1.399
1100481	ENSG00000173456	54941	RNF26	ring finger protein 26	79102	11	n/a	n/a	9.05e-01	1.398
1091126	ENSG00000113763	59873	UNC5A	unc-5 homolog A (C. elegans)	90249	5	n/a	n/a	7.20e-01	1.398
280013619	ENSG00000249456	0	RP11-298J20.4	RP11-298J20.4	0	10	n/a	n/a	7.26e-01	1.398
279684042	ENSG00000204588	134028	AC013268.5	AC013268.5	440894	2	n/a	n/a	1.23e+00	1.398
1087794	ENSG00000065320	9287	NTN1	netrin 1	9423	17	n/a	n/a	1.22e+00	1.398
1090829	ENSG00000111696	31039	NT5DC3	5'-nucleotidase domain containing 3	51559	12	n/a	n/a	7.95e-01	1.397
1105287	ENSG00000204843	1627	DCTN1	dynactin 1	1639	2	n/a	n/a	7.69e-01	1.396
279748302	ENSG00000218803	0	GSTM2P1	glutathione S-transferase mu 2 (muscle) pseudogene 1	0	6	n/a	n/a	5.07e-01	1.396
1101419	ENSG00000178502	34464	KLHL11	kelch-like 11 (Drosophila)	55175	17	n/a	n/a	7.57e-01	1.396
280052765	ENSG00000253151	0	RP11-628E19.3	RP11-628E19.3	0	8	n/a	n/a	5.01e-01	1.396
280129848	ENSG00000259260	0	CTD-3094K11.2	CTD-3094K11.2	0	15	n/a	n/a	1.24e+00	1.396
1106233	ENSG00000215012	55483	C22orf29	chromosome 22 open reading frame 29	79680	22	n/a	n/a	1.23e+00	1.396
1099336	ENSG00000168490	9652	PHYHIP	phytanoyl-CoA 2-hydroxylase interacting protein	9796	8	n/a	n/a	7.27e-01	1.395
279724584	ENSG00000213757	0	CTC-451P13.1	CTC-451P13.1	0	5	n/a	n/a	7.23e-01	1.395
1096775	ENSG00000155052	79385	CNTNAP5	contactin associated protein-like 5	129684	2	n/a	n/a	7.08e-01	1.395
280092122	ENSG00000256010	0	U47924.11	U47924.11	0	12	n/a	n/a	7.26e-01	1.395
1087066	ENSG00000008086	6752	CDKL5	cyclin-dependent kinase-like 5	6792	X	n/a	n/a	4.95e-01	1.394
1089996	ENSG00000105429	1941	MEGF8	multiple EGF-like-domains 8	1954	19	n/a	n/a	9.25e-01	1.394
279932703	ENSG00000238346	0	hsa-mir-1979	hsa-mir-1979	0	4	n/a	n/a	5.03e-01	1.394
1096112	ENSG00000149260	722	CAPN5	calpain 5	726	11	n/a	n/a	1.13e+00	1.394
1087985	ENSG00000070413	9849	DGCR2	DiGeorge syndrome critical region gene 2	9993	22	n/a	n/a	9.78e-01	1.394
279706404	ENSG00000207217	0	SNORA42	Small nucleolar RNA SNORA42/SNORA80 family	0	7	n/a	n/a	1.18e+00	1.394
280097524	ENSG00000256633	0	RP11-169D4.2	RP11-169D4.2	0	11	n/a	n/a	4.96e-01	1.393
279974706	ENSG00000243408	0	AL445248.2	AL445248.2	0	1	n/a	n/a	7.38e-01	1.393
1103465	ENSG00000188064	7434	WNT7B	wingless-type MMTV integration site family, member 7B	7477	22	n/a	n/a	7.05e-01	1.392
1102246	ENSG00000183049	36396	CAMK1D	calcium/calmodulin-dependent protein kinase ID	57118	10	n/a	n/a	7.56e-01	1.392
279708700	ENSG00000207631	1013218	MIR641	microRNA 641	693226	19	n/a	n/a	7.12e-01	1.392
1092908	ENSG00000128268	4223	MGAT3	mannosyl (beta-1,4-)-glycoprotein beta-1,4-N-acetylglucosaminyltransferase	4248	22	n/a	n/a	9.25e-01	1.392
1094239	ENSG00000136720	9259	HS6ST1	heparan sulfate 6-O-sulfotransferase 1	9394	2	n/a	n/a	8.75e-01	1.392
279749818	ENSG00000219699	0	RP11-325O24.2	RP11-325O24.2	0	6	n/a	n/a	5.00e-01	1.391
1108242	ENSG00000233930	109548	RP13-25N22.1	RP13-25N22.1	338651	11	n/a	n/a	1.09e+00	1.391
1101449	ENSG00000178719	2890	GRINA	glutamate receptor, ionotropic, N-methyl D-aspartate-associated protein 1 (glutamate binding)	2907	8	n/a	n/a	7.19e-01	1.391
280122768	ENSG00000258856	0	CTD-2325K12.1	CTD-2325K12.1	0	14	n/a	n/a	1.19e+00	1.391
280049900	ENSG00000252793	0	5S_rRNA	5S ribosomal RNA	0	5	n/a	n/a	5.01e-01	1.391
1102862	ENSG00000185565	4020	LSAMP	limbic system-associated membrane protein	4045	3	n/a	n/a	7.05e-01	1.391
1093284	ENSG00000130985	7274	UBA1	ubiquitin-like modifier activating enzyme 1	7317	X	n/a	n/a	8.14e-01	1.390
1096854	ENSG00000155886	25520	SLC24A2	solute carrier family 24 (sodium/potassium/calcium exchanger), member 2	25769	9	n/a	n/a	4.98e-01	1.390
1087896	ENSG00000067842	489	ATP2B3	ATPase, Ca++ transporting, plasma membrane 3	492	X	n/a	n/a	7.30e-01	1.390
1096173	ENSG00000149639	80062	KIAA0889	KIAA0889	140710	20	n/a	n/a	8.50e-01	1.390
279953423	ENSG00000241047	0	AC008434.2	AC008434.2	0	5	n/a	n/a	5.06e-01	1.390
279876407	ENSG00000233325	0	MIPEPP3	mitochondrial intermediate peptidase pseudogene 3	0	13	n/a	n/a	1.25e+00	1.390
1093149	ENSG00000130287	1452	NCAN	neurocan	1463	19	n/a	n/a	8.20e-01	1.390
1091343	ENSG00000115526	9346	CHST10	carbohydrate sulfotransferase 10	9486	2	n/a	n/a	1.17e+00	1.389
279298108	ENSG00000162699	0	DNAJA1P5	DnaJ (Hsp40) homolog, subfamily A, member 1 pseudogene 5	0	1	n/a	n/a	7.51e-01	1.389
279771064	ENSG00000224040	0	HMGN1P4	high mobility group nucleosome binding domain 1 pseudogene 4	0	1	n/a	n/a	1.09e+00	1.389
1087449	ENSG00000041982	3351	TNC	tenascin C	3371	9	n/a	n/a	9.90e-01	1.389
279711853	ENSG00000211574	1013361	MIR770	microRNA 770	768222	14	n/a	n/a	6.99e-01	1.389
279931244	ENSG00000238194	157122139	RP4-719C8.1	RP4-719C8.1	100506384	20	n/a	n/a	1.14e+00	1.387
1102511	ENSG00000184144	6860	CNTN2	contactin 2 (axonal)	6900	1	n/a	n/a	7.09e-01	1.387
1088138	ENSG00000074416	11178	MGLL	monoglyceride lipase	11343	3	n/a	n/a	1.12e+00	1.387
279913213	ENSG00000236675	0	MTX1P1	metaxin 1 pseudogene 1	0	1	n/a	n/a	1.23e+00	1.387
1086989	ENSG00000006116	10221	CACNG3	calcium channel, voltage-dependent, gamma subunit 3	10368	16	n/a	n/a	8.53e-01	1.386
279891847	ENSG00000234688	0	RP1-293L6.1	RP1-293L6.1	0	22	n/a	n/a	1.09e+00	1.386
1103864	ENSG00000196230	83710	TUBB	tubulin, beta class I	203068	6	n/a	n/a	9.24e-01	1.386
1102752	ENSG00000185090	80769	MANEAL	mannosidase, endo-alpha-like	149175	1	n/a	n/a	9.53e-01	1.386
279719500	ENSG00000213137	0	ARF1P2	ADP-ribosylation factor 1 pseudogene 2	0	12	n/a	n/a	5.01e-01	1.386
279881269	ENSG00000233728	0	RP11-109P14.9	RP11-109P14.9	0	1	n/a	n/a	9.62e-01	1.386
1103305	ENSG00000187486	3742	KCNJ11	potassium inwardly-rectifying channel, subfamily J, member 11	3767	11	n/a	n/a	8.53e-01	1.386
279937192	ENSG00000239070	1022988	MIR1299	microRNA 1299	100302167	9	n/a	n/a	5.04e-01	1.385
1109071	ENSG00000243207	169225	PPAN-P2RY11	PPAN-P2RY11 readthrough	692312	19	n/a	n/a	8.31e-01	1.385
1100121	ENSG00000171823	80390	FBXL14	F-box and leucine-rich repeat protein 14	144699	12	n/a	n/a	7.66e-01	1.385
1089006	ENSG00000099860	4590	GADD45B	growth arrest and DNA-damage-inducible, beta	4616	19	n/a	n/a	6.85e-01	1.385
279985204	ENSG00000244425	0	AP000350.3	AP000350.3	0	22	n/a	n/a	6.85e-01	1.385
1090482	ENSG00000108797	8440	CNTNAP1	contactin associated protein 1	8506	17	n/a	n/a	6.98e-01	1.385
279748072	ENSG00000218596	0	RP11-2J18.1	RP11-2J18.1	0	6	n/a	n/a	9.19e-01	1.385
1104196	ENSG00000197177	58636	GPR123	G protein-coupled receptor 123	84435	10	n/a	n/a	7.19e-01	1.385
279960769	ENSG00000241885	0	TRNAE40P	transfer RNA glutamic acid 40 (anticodon UUC) pseudogene	0	2	n/a	n/a	6.75e-01	1.385
1098318	ENSG00000164484	77525	TMEM200A	transmembrane protein 200A	114801	6	n/a	n/a	7.12e-01	1.385
280035466	ENSG00000251184	0	RP11-101E3.5	RP11-101E3.5	0	9	n/a	n/a	1.12e+00	1.385
1088219	ENSG00000076356	5330	PLXNA2	plexin A2	5362	1	n/a	n/a	1.16e+00	1.384
280021880	ENSG00000250091	0	DNAH10OS	dynein, axonemal, heavy chain 10 opposite strand	0	12	n/a	n/a	1.09e+00	1.384
1104257	ENSG00000197381	101	ADARB1	adenosine deaminase, RNA-specific, B1	104	21	n/a	n/a	1.19e+00	1.384
1098685	ENSG00000165985	123649	C1QL3	complement component 1, q subcomponent-like 3	389941	10	n/a	n/a	4.82e-01	1.384
1091483	ENSG00000116604	4184	MEF2D	myocyte enhancer factor 2D	4209	1	n/a	n/a	9.31e-01	1.383
280033416	ENSG00000251020	0	RP1-50O24.8	RP1-50O24.8	0	1	n/a	n/a	1.10e+00	1.383
280020510	ENSG00000249986	0	YWHAQP6	YWHAQ pseudogene 6	0	3	n/a	n/a	7.88e-01	1.383
280005505	ENSG00000248738	0	RP11-87E22.2	RP11-87E22.2	0	8	n/a	n/a	1.01e+00	1.383
279825697	ENSG00000228793	0	RP1-223B1.1	RP1-223B1.1	0	6	n/a	n/a	1.13e+00	1.383
280028771	ENSG00000250644	0	RP11-295K3.1	RP11-295K3.1	0	11	n/a	n/a	4.96e-01	1.383
279761981	ENSG00000223044	0	U6	U6 spliceosomal RNA	0	6	n/a	n/a	7.63e-01	1.383
1103848	ENSG00000196187	9581	TMEM63A	transmembrane protein 63A	9725	1	n/a	n/a	5.01e-01	1.383
1092688	ENSG00000126012	8190	KDM5C	lysine (K)-specific demethylase 5C	8242	X	n/a	n/a	1.01e+00	1.382
1098498	ENSG00000165194	36799	PCDH19	protocadherin 19	57526	X	n/a	n/a	5.01e-01	1.382
279917869	ENSG00000237080	0	EHMT2-AS1	EHMT2 antisense RNA 1 (non-protein coding)	0	6	n/a	n/a	8.43e-01	1.382
1104199	ENSG00000197183	80040	C20orf112	chromosome 20 open reading frame 112	140688	20	n/a	n/a	1.15e+00	1.382
1103357	ENSG00000187688	30874	TRPV2	transient receptor potential cation channel, subfamily V, member 2	51393	17	n/a	n/a	4.94e-01	1.382
1092606	ENSG00000125740	2338	FOSB	FBJ murine osteosarcoma viral oncogene homolog B	2354	19	n/a	n/a	8.35e-01	1.382
1088444	ENSG00000082458	1729	DLG3	discs, large homolog 3 (Drosophila)	1741	X	n/a	n/a	8.01e-01	1.382
1093150	ENSG00000130294	544	KIF1A	kinesin family member 1A	547	2	n/a	n/a	8.00e-01	1.381
1104720	ENSG00000198753	5333	PLXNB3	plexin B3	5365	X	n/a	n/a	5.06e-01	1.381
1093882	ENSG00000134853	5124	PDGFRA	platelet-derived growth factor receptor, alpha polypeptide	5156	4	n/a	n/a	4.84e-01	1.381
1097531	ENSG00000161091	79131	C19orf28	chromosome 19 open reading frame 28	126321	19	n/a	n/a	8.35e-01	1.381
279873887	ENSG00000233078	0	RP11-5P18.5	RP11-5P18.5	0	1	n/a	n/a	7.35e-01	1.381
1096048	ENSG00000148680	3343	HTR7	5-hydroxytryptamine (serotonin) receptor 7 (adenylate cyclase-coupled)	3363	10	n/a	n/a	7.22e-01	1.381
1095527	ENSG00000144655	41233	CSRNP1	cysteine-serine-rich nuclear protein 1	64651	3	n/a	n/a	7.64e-01	1.381
1094831	ENSG00000139998	119625	RAB15	RAB15, member RAS onocogene family	376267	14	n/a	n/a	7.59e-01	1.380
1088354	ENSG00000079841	22754	RIMS1	regulating synaptic membrane exocytosis 1	22999	6	n/a	n/a	7.88e-01	1.380
279490190	ENSG00000178723	0	GLULP4	glutamate-ammonia ligase (glutamine synthetase) pseudogene 4	0	9	n/a	n/a	7.18e-01	1.380
1097949	ENSG00000163399	473	ATP1A1	ATPase, Na+/K+ transporting, alpha 1 polypeptide	476	1	n/a	n/a	7.08e-01	1.380
1087064	ENSG00000008056	6813	SYN1	synapsin I	6853	X	n/a	n/a	7.21e-01	1.380
1087652	ENSG00000057935	36777	MTA3	metastasis associated 1 family, member 3	57504	2	n/a	n/a	1.16e+00	1.380
279882840	ENSG00000233875	0	RP11-61L14.6	RP11-61L14.6	0	1	n/a	n/a	1.13e+00	1.379
1099327	ENSG00000168453	35095	HR	hairless homolog (mouse)	55806	8	n/a	n/a	9.28e-01	1.379
280078584	ENSG00000254973	0	RP11-429J17.7	RP11-429J17.7	0	8	n/a	n/a	3.78e-01	1.378
1095365	ENSG00000143603	3757	KCNN3	potassium intermediate/small conductance calcium-activated channel, subfamily N, member 3	3782	1	n/a	n/a	8.96e-01	1.378
1098380	ENSG00000164742	104	ADCY1	adenylate cyclase 1 (brain)	107	7	n/a	n/a	7.29e-01	1.377
1102336	ENSG00000183454	2886	GRIN2A	glutamate receptor, ionotropic, N-methyl D-aspartate 2A	2903	16	n/a	n/a	5.01e-01	1.377
1089634	ENSG00000103043	34986	VAC14	Vac14 homolog (S. cerevisiae)	55697	16	n/a	n/a	8.17e-01	1.377
279913647	ENSG00000236713	0	RP11-363I22.3	RP11-363I22.3	0	1	n/a	n/a	4.99e-01	1.377
1099687	ENSG00000169992	36828	NLGN2	neuroligin 2	57555	17	n/a	n/a	9.07e-01	1.377
1092041	ENSG00000121083	80087	DYNLL2	dynein, light chain, LC8-type 2	140735	17	n/a	n/a	1.09e+00	1.377
279747052	ENSG00000217897	0	RP11-420K8.2	RP11-420K8.2	0	1	n/a	n/a	7.10e-01	1.377
1089083	ENSG00000100146	6623	SOX10	SRY (sex determining region Y)-box 10	6663	22	n/a	n/a	8.19e-01	1.375
279818487	ENSG00000228158	0	TLE1P1	transducin-like enhancer of split 1 pseudogene 1	0	X	n/a	n/a	1.23e+00	1.375
279657483	ENSG00000199395	0	RN5S93	RNA, 5S ribosomal 93	0	2	n/a	n/a	5.06e-01	1.375
1088853	ENSG00000092445	7258	TYRO3	TYRO3 protein tyrosine kinase	7301	15	n/a	n/a	7.88e-01	1.375
1094993	ENSG00000141098	57279	GFOD2	glucose-fructose oxidoreductase domain containing 2	81577	16	n/a	n/a	7.61e-01	1.375
1097514	ENSG00000160991	56029	ORAI2	ORAI calcium release-activated calcium modulator 2	80228	7	n/a	n/a	9.42e-01	1.375
1089915	ENSG00000105063	22626	PPP6R1	protein phosphatase 6, regulatory subunit 1	22870	19	n/a	n/a	9.35e-01	1.374
1088609	ENSG00000087258	2758	GNAO1	guanine nucleotide binding protein (G protein), alpha activating activity polypeptide O	2775	16	n/a	n/a	1.22e+00	1.374
1096770	ENSG00000155008	79801	APOOL	apolipoprotein O-like	139322	X	n/a	n/a	7.16e-01	1.374
279833393	ENSG00000229478	0	RP4-718N17.1	RP4-718N17.1	0	7	n/a	n/a	9.04e-01	1.374
1108554	ENSG00000236104	9147	ZBTB22	zinc finger and BTB domain containing 22	9278	6	n/a	n/a	1.10e+00	1.374
280065827	ENSG00000254088	0	CTD-3083F21.5	CTD-3083F21.5	0	8	n/a	n/a	1.23e+00	1.374
1093610	ENSG00000133030	22919	MPRIP	myosin phosphatase Rho interacting protein	23164	17	n/a	n/a	1.15e+00	1.374
279857836	ENSG00000231686	0	RP1-203P18.1	RP1-203P18.1	0	X	n/a	n/a	8.08e-01	1.373
1088055	ENSG00000072163	34968	LIMS2	LIM and senescent cell antigen-like domains 2	55679	2	n/a	n/a	7.81e-01	1.373
1086996	ENSG00000006283	8834	CACNA1G	calcium channel, voltage-dependent, T type, alpha 1G subunit	8913	17	n/a	n/a	7.78e-01	1.373
1090298	ENSG00000107331	17	ABCA2	ATP-binding cassette, sub-family A (ABC1), member 2	20	9	n/a	n/a	5.07e-01	1.372
1088673	ENSG00000088888	36779	MAVS	mitochondrial antiviral signaling protein	57506	20	n/a	n/a	1.10e+00	1.372
1099525	ENSG00000169258	77511	GPRIN1	G protein regulated inducer of neurite outgrowth 1	114787	5	n/a	n/a	7.17e-01	1.371
279938032	ENSG00000239203	0	AC093484.4	AC093484.4	0	17	n/a	n/a	7.64e-01	1.371
1097161	ENSG00000158445	3720	KCNB1	potassium voltage-gated channel, Shab-related subfamily, member 1	3745	20	n/a	n/a	5.07e-01	1.371
280076190	ENSG00000254808	0	RP11-689N19.3	RP11-689N19.3	0	11	n/a	n/a	9.40e-01	1.371
1089109	ENSG00000100228	9465	RAB36	RAB36, member RAS oncogene family	9609	22	n/a	n/a	8.38e-01	1.370
279689436	ENSG00000204993	0	AC139712.2	AC139712.2	0	2	n/a	n/a	1.24e+00	1.370
279708259	ENSG00000207561	0	MIR635	microRNA 635	0	17	n/a	n/a	1.18e+00	1.370
1087326	ENSG00000026559	3730	KCNG1	potassium voltage-gated channel, subfamily G, member 1	3755	20	n/a	n/a	5.05e-01	1.370
1103420	ENSG00000187902	168534	SHISA7	shisa homolog 7 (Xenopus laevis)	729956	19	n/a	n/a	1.09e+00	1.370
1096080	ENSG00000148948	36962	LRRC4C	leucine rich repeat containing 4C	57689	11	n/a	n/a	9.51e-01	1.370
279720308	ENSG00000213236	0	YWHAZP2	tyrosine 3-monooxygenase/tryptophan 5-monooxygenase activation protein, zeta pseudogene 2	0	2	n/a	n/a	4.94e-01	1.370
1088459	ENSG00000083067	55838	TRPM3	transient receptor potential cation channel, subfamily M, member 3	80036	9	n/a	n/a	7.00e-01	1.370
279668331	ENSG00000203279	0	RP11-498P14.5	RP11-498P14.5	0	9	n/a	n/a	9.96e-01	1.370
1100749	ENSG00000174938	26218	SEZ6L2	seizure related 6 homolog (mouse)-like 2	26470	16	n/a	n/a	4.99e-01	1.369
1096132	ENSG00000149428	10378	HYOU1	hypoxia up-regulated 1	10525	11	n/a	n/a	8.78e-01	1.369
279873829	ENSG00000233073	0	AC005009.2	AC005009.2	0	7	n/a	n/a	7.00e-01	1.369
1087782	ENSG00000065000	8864	AP3D1	adaptor-related protein complex 3, delta 1 subunit	8943	19	n/a	n/a	9.23e-01	1.369
1104074	ENSG00000196810	0	C4orf42	chromosome 4 open reading frame 42	0	4	n/a	n/a	9.70e-01	1.369
280062133	ENSG00000253810	0	RP11-109P6.1	RP11-109P6.1	0	8	n/a	n/a	7.77e-01	1.369
1093551	ENSG00000132692	40470	BCAN	brevican	63827	1	n/a	n/a	7.21e-01	1.368
1096223	ENSG00000150394	1001	CDH8	cadherin 8, type 2	1006	16	n/a	n/a	5.02e-01	1.368
279496787	ENSG00000179611	0	DGKZP1	diacylglycerol kinase, zeta pseudogene 1	0	13	n/a	n/a	6.85e-01	1.368
279970896	ENSG00000242984	0	AC103783.1	AC103783.1	0	8	n/a	n/a	1.11e+00	1.368
1095335	ENSG00000143473	3731	KCNH1	potassium voltage-gated channel, subfamily H (eag-related), member 1	3756	1	n/a	n/a	5.07e-01	1.368
1088455	ENSG00000082805	22840	ERC1	ELKS/RAB6-interacting/CAST family member 1	23085	12	n/a	n/a	1.23e+00	1.368
1096188	ENSG00000149798	10288	CDC42EP2	CDC42 effector protein (Rho GTPase binding) 2	10435	11	n/a	n/a	7.32e-01	1.368
279801566	ENSG00000226642	0	AC026166.1	AC026166.1	0	3	n/a	n/a	1.22e+00	1.368
1089543	ENSG00000102312	41403	PORCN	porcupine homolog (Drosophila)	64840	X	n/a	n/a	7.63e-01	1.368
279821871	ENSG00000228449	0	RP11-177A2.4	RP11-177A2.4	0	1	n/a	n/a	9.34e-01	1.367
1105940	ENSG00000213926	0	CTC-246B18.1	CTC-246B18.1	0	19	n/a	n/a	9.35e-01	1.367
1091562	ENSG00000117069	57529	ST6GALNAC5	ST6 (alpha-N-acetyl-neuraminyl-2,3-beta-galactosyl-1,3)-N-acetylgalactosaminide alpha-2,6-sialyltransferase 5	81849	1	n/a	n/a	6.98e-01	1.367
280138333	ENSG00000259755	0	RP11-505E24.2	RP11-505E24.2	0	15	n/a	n/a	7.73e-01	1.367
1097091	ENSG00000157851	36175	DPYSL5	dihydropyrimidinase-like 5	56896	2	n/a	n/a	1.09e+00	1.367
1094001	ENSG00000135472	22772	FAIM2	Fas apoptotic inhibitory molecule 2	23017	12	n/a	n/a	7.69e-01	1.367
1104701	ENSG00000198720	79038	ANKRD13B	ankyrin repeat domain 13B	124930	17	n/a	n/a	9.34e-01	1.367
1100942	ENSG00000175928	36906	LRRN1	leucine rich repeat neuronal 1	57633	3	n/a	n/a	8.35e-01	1.367
1090963	ENSG00000112473	7876	SLC39A7	solute carrier family 39 (zinc transporter), member 7	7922	6	n/a	n/a	1.12e+00	1.367
280039163	ENSG00000251469	0	AC099668.5	AC099668.5	0	3	n/a	n/a	7.22e-01	1.367
1093355	ENSG00000131409	60677	LRRC4B	leucine rich repeat containing 4B	94030	19	n/a	n/a	7.37e-01	1.366
1092214	ENSG00000122756	1262	CNTFR	ciliary neurotrophic factor receptor	1271	9	n/a	n/a	7.96e-01	1.366
279924289	ENSG00000237623	0	RP11-571E6.1	RP11-571E6.1	0	X	n/a	n/a	7.89e-01	1.366
1107912	ENSG00000231880	0	AC104942.1	HCG1992246KBTBD4 protein	0	11	n/a	n/a	8.44e-01	1.366
1088815	ENSG00000091622	57643	PITPNM3	PITPNM family member 3	83394	17	n/a	n/a	7.69e-01	1.366
1087446	ENSG00000041515	22781	MYO16	myosin XVI	23026	13	n/a	n/a	8.52e-01	1.366
280089285	ENSG00000255692	0	RP1-127H14.3	Uncharacterized protein	0	12	n/a	n/a	9.24e-01	1.365
279776566	ENSG00000224437	0	RP11-161E22.2	RP11-161E22.2	0	9	n/a	n/a	1.09e+00	1.365
1087020	ENSG00000006740	9768	ARHGAP44	Rho GTPase activating protein 44	9912	17	n/a	n/a	1.13e+00	1.365
280122580	ENSG00000258842	0	RP11-355I22.5	RP11-355I22.5	0	14	n/a	n/a	5.01e-01	1.365
280125104	ENSG00000258986	0	TMEM179	transmembrane protein 179	0	14	n/a	n/a	7.54e-01	1.365
279494911	ENSG00000179342	0	GS1-124K5.9	GS1-124K5.9	0	7	n/a	n/a	9.38e-01	1.365
279981630	ENSG00000244054	0	RP11-101P17.7	RP11-101P17.7	0	13	n/a	n/a	1.02e+00	1.364
1098536	ENSG00000165388	78719	ZNF488	zinc finger protein 488	118738	10	n/a	n/a	7.37e-01	1.364
1096508	ENSG00000152726	35036	FAM21B	family with sequence similarity 21, member B	55747	10	n/a	n/a	8.27e-01	1.364
1096145	ENSG00000149503	3594	INCENP	inner centromere protein antigens 135/155kDa	3619	11	n/a	n/a	8.19e-01	1.364
279865780	ENSG00000232394	0	AC090696.2	AC090696.2	0	15	n/a	n/a	7.58e-01	1.364
1103140	ENSG00000186642	5106	PDE2A	phosphodiesterase 2A, cGMP-stimulated	5138	11	n/a	n/a	7.29e-01	1.364
1089763	ENSG00000104140	82368	RHOV	ras homolog gene family, member V	171177	15	n/a	n/a	1.24e+00	1.363
279891511	ENSG00000234661	0	CHL1-AS1	CHL1 antisense RNA 1 (non-protein coding)	0	3	n/a	n/a	5.00e-01	1.363
1097002	ENSG00000157093	79468	LYZL4	lysozyme-like 4	131375	3	n/a	n/a	1.18e+00	1.363
1094173	ENSG00000136297	85816	MMD2	monocyte to macrophage differentiation-associated 2	221938	7	n/a	n/a	7.51e-01	1.363
1098934	ENSG00000166924	85878	C7orf51	chromosome 7 open reading frame 51	222950	7	n/a	n/a	9.19e-01	1.363
1103505	ENSG00000188229	10236	TUBB4B	tubulin, beta 4B class IVb	10383	9	n/a	n/a	7.51e-01	1.363
1104719	ENSG00000198752	9436	CDC42BPB	CDC42 binding protein kinase beta (DMPK-like)	9578	14	n/a	n/a	9.96e-01	1.363
1104455	ENSG00000197961	7631	ZNF121	zinc finger protein 121	7675	19	n/a	n/a	7.25e-01	1.362
1107761	ENSG00000230929	0	RP11-395C3.1	RP11-395C3.1	0	5	n/a	n/a	1.13e+00	1.362
1099739	ENSG00000170265	8368	ZNF282	zinc finger protein 282	8427	7	n/a	n/a	1.12e+00	1.362
1099114	ENSG00000167657	1601	DAPK3	death-associated protein kinase 3	1613	19	n/a	n/a	6.89e-01	1.362
279898164	ENSG00000235207	0	RP11-310H4.4	RP11-310H4.4	0	7	n/a	n/a	7.09e-01	1.362
279935639	ENSG00000238822	0	snoU13	Small nucleolar RNA U13	0	12	n/a	n/a	6.75e-01	1.362
1101217	ENSG00000177380	8475	PPFIA3	protein tyrosine phosphatase, receptor type, f polypeptide (PTPRF), interacting protein (liprin), alpha 3	8541	19	n/a	n/a	7.10e-01	1.361
279780276	ENSG00000224763	0	FDPSP8	farnesyl diphosphate synthase pseudogene 8	0	1	n/a	n/a	1.18e+00	1.361
279791770	ENSG00000225779	0	RP4-603I14.3	RP4-603I14.3	0	1	n/a	n/a	9.24e-01	1.361
1100256	ENSG00000172375	9710	C2CD2L	C2CD2-like	9854	11	n/a	n/a	7.90e-01	1.361
1090032	ENSG00000105613	22738	MAST1	microtubule associated serine/threonine kinase 1	22983	19	n/a	n/a	5.06e-01	1.361
1087825	ENSG00000065923	58877	SLC9A7	solute carrier family 9 (sodium/hydrogen exchanger), member 7	84679	X	n/a	n/a	7.33e-01	1.361
1101380	ENSG00000178233	134270	TMEM151B	transmembrane protein 151B	441151	6	n/a	n/a	7.18e-01	1.361
280036383	ENSG00000251267	0	RP1-5O6.6	RP1-5O6.6	0	22	n/a	n/a	5.07e-01	1.361
279965397	ENSG00000242350	0	AC004932.1	AC004932.1	0	7	n/a	n/a	6.75e-01	1.360
1092573	ENSG00000125510	4955	OPRL1	opiate receptor-like 1	4987	20	n/a	n/a	7.38e-01	1.360
1092587	ENSG00000125637	23304	PSD4	pleckstrin and Sec7 domain containing 4	23550	2	n/a	n/a	1.00e+00	1.360
1092284	ENSG00000123384	4010	LRP1	low density lipoprotein receptor-related protein 1	4035	12	n/a	n/a	8.01e-01	1.360
1087092	ENSG00000008838	9718	MED24	mediator complex subunit 24	9862	17	n/a	n/a	7.78e-01	1.360
1089955	ENSG00000105270	25748	CLIP3	CAP-GLY domain containing linker protein 3	25999	19	n/a	n/a	1.09e+00	1.360
1093233	ENSG00000130723	58922	PRRC2B	proline-rich coiled-coil 2B	84726	9	n/a	n/a	8.78e-01	1.359
1095104	ENSG00000141837	157123373	CACNA1A	calcium channel, voltage-dependent, P/Q type, alpha 1A subunit	100507353	19	n/a	n/a	1.24e+00	1.359
1101266	ENSG00000177606	3700	JUN	jun proto-oncogene	3725	1	n/a	n/a	8.76e-01	1.358
1097428	ENSG00000160360	25835	GPSM1	G-protein signaling modulator 1	26086	9	n/a	n/a	7.40e-01	1.358
1099263	ENSG00000168209	33832	DDIT4	DNA-damage-inducible transcript 4	54541	10	n/a	n/a	7.05e-01	1.357
280027314	ENSG00000250538	0	RP11-92A5.2	RP11-92A5.2	0	4	n/a	n/a	5.00e-01	1.357
279763213	ENSG00000223361	0	FTH1P10	ferritin, heavy polypeptide 1 pseudogene 10	0	5	n/a	n/a	7.87e-01	1.357
1091206	ENSG00000114650	22692	SCAP	SREBF chaperone	22937	3	n/a	n/a	7.29e-01	1.357
1098948	ENSG00000166963	4105	MAP1A	microtubule-associated protein 1A	4130	15	n/a	n/a	8.86e-01	1.357
279769552	ENSG00000223901	0	AP001469.5	AP001469.5	0	21	n/a	n/a	7.28e-01	1.357
280044790	ENSG00000252051	0	7SK	7SK RNA	0	1	n/a	n/a	1.20e+00	1.357
279939896	ENSG00000239422	0	AC068669.2	AC068669.2	0	17	n/a	n/a	6.74e-01	1.357
1099438	ENSG00000168924	3929	LETM1	leucine zipper-EF-hand containing transmembrane protein 1	3954	4	n/a	n/a	1.20e+00	1.357
1089424	ENSG00000101463	55755	SYNDIG1	synapse differentiation inducing 1	79953	20	n/a	n/a	9.36e-01	1.356
1101594	ENSG00000179546	3332	HTR1D	5-hydroxytryptamine (serotonin) receptor 1D	3352	1	n/a	n/a	5.05e-01	1.356
1093257	ENSG00000130810	35622	PPAN	peter pan homolog (Drosophila)	56342	19	n/a	n/a	8.17e-01	1.355
1088405	ENSG00000081189	4183	MEF2C	myocyte enhancer factor 2C	4208	5	n/a	n/a	4.94e-01	1.355
1092099	ENSG00000121769	2155	FABP3	fatty acid binding protein 3, muscle and heart (mammary-derived growth inhibitor)	2170	1	n/a	n/a	8.16e-01	1.355
279801463	ENSG00000226628	0	RP1-283E3.4	RP1-283E3.4	0	1	n/a	n/a	8.76e-01	1.355
279933989	ENSG00000238556	0	snoU13	Small nucleolar RNA U13	0	21	n/a	n/a	7.59e-01	1.354
1089442	ENSG00000101638	29640	ST8SIA5	ST8 alpha-N-acetyl-neuraminide alpha-2,8-sialyltransferase 5	29906	18	n/a	n/a	1.12e+00	1.354
279996985	ENSG00000248000	0	AC138128.1	AC138128.1	0	19	n/a	n/a	7.33e-01	1.354
1089959	ENSG00000105289	26879	TJP3	tight junction protein 3 (zona occludens 3)	27134	19	n/a	n/a	1.11e+00	1.354
280044076	ENSG00000251949	0	SNORD112	Small nucleolar RNA SNORD112	0	14	n/a	n/a	7.65e-01	1.354
1101457	ENSG00000178752	0	FAM132B	family with sequence similarity 132, member B	0	2	n/a	n/a	9.67e-01	1.354
1091237	ENSG00000114867	1966	EIF4G1	eukaryotic translation initiation factor 4 gamma, 1	1981	3	n/a	n/a	9.36e-01	1.354
1096817	ENSG00000155506	23122	LARP1	La ribonucleoprotein domain family, member 1	23367	5	n/a	n/a	9.58e-01	1.354
280125267	ENSG00000258995	0	RP11-1112J20.1	RP11-1112J20.1	0	14	n/a	n/a	7.11e-01	1.353
280091944	ENSG00000255992	0	RP11-417L19.4	RP11-417L19.4	0	12	n/a	n/a	4.31e-01	1.353
1090404	ENSG00000108306	59151	FBXL20	F-box and leucine-rich repeat protein 20	84961	17	n/a	n/a	9.24e-01	1.353
279660535	ENSG00000200303	0	U6	U6 spliceosomal RNA	0	12	n/a	n/a	1.00e+00	1.353
280094378	ENSG00000256271	0	CACNA1C-AS2	CACNA1C antisense RNA 2 (non-protein coding)	0	12	n/a	n/a	1.09e+00	1.353
279853536	ENSG00000231302	0	RPL36P2	ribosomal protein L36 pseudogene 2	0	20	n/a	n/a	1.22e+00	1.353
279867346	ENSG00000232531	0	AC027612.1	AC027612.1	0	2	n/a	n/a	1.13e+00	1.353
279885431	ENSG00000234118	150894	RPL13AP6	ribosomal protein L13a pseudogene 6	644511	10	n/a	n/a	9.64e-01	1.353
280068064	ENSG00000254236	0	KB-1639H6.2	KB-1639H6.2	0	8	n/a	n/a	4.93e-01	1.352
1091460	ENSG00000116299	36808	KIAA1324	KIAA1324	57535	1	n/a	n/a	7.09e-01	1.352
1091017	ENSG00000112877	35011	CEP72	centrosomal protein 72kDa	55722	5	n/a	n/a	7.13e-01	1.352
1100767	ENSG00000174996	41400	KLC2	kinesin light chain 2	64837	11	n/a	n/a	6.91e-01	1.351
1099689	ENSG00000170004	1099	CHD3	chromodomain helicase DNA binding protein 3	1107	17	n/a	n/a	8.64e-01	1.350
279951847	ENSG00000240825	0	RP11-392A14.7	RP11-392A14.7	0	9	n/a	n/a	7.95e-01	1.350
1094184	ENSG00000136383	36811	ALPK3	alpha-kinase 3	57538	15	n/a	n/a	1.23e+00	1.349
1090075	ENSG00000105738	22849	SIPA1L3	signal-induced proliferation-associated 1 like 3	23094	19	n/a	n/a	9.78e-01	1.349
1097633	ENSG00000162073	78985	PAQR4	progestin and adipoQ receptor family member IV	124222	16	n/a	n/a	8.71e-01	1.349
1100489	ENSG00000173486	2270	FKBP2	FK506 binding protein 2, 13kDa	2286	11	n/a	n/a	7.81e-01	1.349
280050866	ENSG00000252933	0	U6	U6 spliceosomal RNA	0	19	n/a	n/a	8.37e-01	1.349
1104792	ENSG00000198883	77548	PNMA5	paraneoplastic antigen like 5	114824	X	n/a	n/a	6.90e-01	1.349
1095408	ENSG00000143850	22630	PLEKHA6	pleckstrin homology domain containing, family A member 6	22874	1	n/a	n/a	1.09e+00	1.349
1100611	ENSG00000174145	36768	KIAA1239	KIAA1239	57495	4	n/a	n/a	7.87e-01	1.348
1090059	ENSG00000105696	25538	TMEM59L	transmembrane protein 59-like	25789	19	n/a	n/a	5.06e-01	1.348
1089860	ENSG00000104833	10235	TUBB4A	tubulin, beta 4A class IVa	10382	19	n/a	n/a	7.71e-01	1.348
1096621	ENSG00000153815	56561	CMIP	c-Maf inducing protein	80790	16	n/a	n/a	7.72e-01	1.348
1087760	ENSG00000064545	34218	TMEM161A	transmembrane protein 161A	54929	19	n/a	n/a	7.61e-01	1.348
1088212	ENSG00000076201	25679	PTPN23	protein tyrosine phosphatase, non-receptor type 23	25930	3	n/a	n/a	8.04e-01	1.348
1095080	ENSG00000141622	149622	RNF165	ring finger protein 165	494470	18	n/a	n/a	7.93e-01	1.348
1093553	ENSG00000132694	9682	ARHGEF11	Rho guanine nucleotide exchange factor (GEF) 11	9826	1	n/a	n/a	9.43e-01	1.348
280028267	ENSG00000250607	0	Z98883.2	Z98883.2	0	16	n/a	n/a	4.99e-01	1.348
1101049	ENSG00000176490	80696	DIRAS1	DIRAS family, GTP-binding RAS-like 1	148252	19	n/a	n/a	8.09e-01	1.347
1102630	ENSG00000184613	4727	NELL2	NEL-like 2 (chicken)	4753	12	n/a	n/a	5.06e-01	1.347
1097498	ENSG00000160888	9449	IER2	immediate early response 2	9592	19	n/a	n/a	8.11e-01	1.347
1098659	ENSG00000165887	26035	ANKRD2	ankyrin repeat domain 2 (stretch responsive muscle)	26287	10	n/a	n/a	1.00e+00	1.347
1105320	ENSG00000204934	125620	RP4-751H13.6	RP4-751H13.6	401431	7	n/a	n/a	5.00e-01	1.347
1096935	ENSG00000156486	3763	KCNS2	potassium voltage-gated channel, delayed-rectifier, subfamily S, member 2	3788	8	n/a	n/a	5.06e-01	1.346
279861160	ENSG00000231969	0	AC144449.1	AC144449.1	0	2	n/a	n/a	1.24e+00	1.346
279711713	ENSG00000211530	0	AL354933.1	AL354933.1	0	6	n/a	n/a	9.26e-01	1.346
1092367	ENSG00000124145	6349	SDC4	syndecan 4	6385	20	n/a	n/a	7.91e-01	1.346
1090074	ENSG00000105737	2884	GRIK5	glutamate receptor, ionotropic, kainate 5	2901	19	n/a	n/a	5.07e-01	1.346
1093748	ENSG00000134115	27000	CNTN6	contactin 6	27255	3	n/a	n/a	9.17e-01	1.346
279933219	ENSG00000238427	0	U7	U7 small nuclear RNA	0	3	n/a	n/a	6.74e-01	1.345
1096110	ENSG00000149256	25760	ODZ4	odz, odd Oz/ten-m homolog 4 (Drosophila)	26011	11	n/a	n/a	1.24e+00	1.345
1092705	ENSG00000126243	55226	LRFN3	leucine rich repeat and fibronectin type III domain containing 3	79414	19	n/a	n/a	7.53e-01	1.345
1097802	ENSG00000162873	34509	KLHDC8A	kelch domain containing 8A	55220	1	n/a	n/a	7.43e-01	1.345
1104139	ENSG00000197019	29683	SERTAD1	SERTA domain containing 1	29950	19	n/a	n/a	1.10e+00	1.345
1095234	ENSG00000143032	110067	BARHL2	BarH-like homeobox 2	343472	1	n/a	n/a	1.24e+00	1.345
1088376	ENSG00000080603	10689	SRCAP	Snf2-related CREBBP activator protein	10847	16	n/a	n/a	9.24e-01	1.345
279914634	ENSG00000236792	0	RP11-142L4.2	RP11-142L4.2	0	1	n/a	n/a	5.00e-01	1.344
279969755	ENSG00000242849	0	ALDOAP1	aldolase A, fructose-bisphosphate pseudogene 1	0	3	n/a	n/a	5.01e-01	1.344
279841146	ENSG00000230200	0	RP11-426A6.8	RP11-426A6.8	0	9	n/a	n/a	1.26e+00	1.344
1086916	ENSG00000004660	58464	CAMKK1	calcium/calmodulin-dependent protein kinase kinase 1, alpha	84254	17	n/a	n/a	6.87e-01	1.344
279877457	ENSG00000233396	0	RP11-458D21.1	RP11-458D21.1	0	1	n/a	n/a	6.87e-01	1.344
1094287	ENSG00000136918	125690	WDR38	WD repeat domain 38	401551	9	n/a	n/a	1.22e+00	1.344
279704724	ENSG00000206935	0	U6	U6 spliceosomal RNA	0	1	n/a	n/a	5.02e-01	1.344
279718932	ENSG00000213073	0	RP11-288H12.3	RP11-288H12.3	0	6	n/a	n/a	7.00e-01	1.343
280043082	ENSG00000251806	0	SNORD119	small nucleolar RNA, C/D box 119	0	20	n/a	n/a	5.06e-01	1.343
1092675	ENSG00000125967	40584	NECAB3	N-terminal EF-hand calcium binding protein 3	63941	20	n/a	n/a	7.68e-01	1.343
279895114	ENSG00000234945	157121151	AC109828.1	AC109828.1	100505624	2	n/a	n/a	1.22e+00	1.343
279916473	ENSG00000236953	0	ZDHHC20-IT1	ZDHHC20 intronic transcript 1 (non-protein coding)	0	13	n/a	n/a	8.05e-01	1.342
1102048	ENSG00000182208	57242	MOB2	MOB kinase activator 2	81532	11	n/a	n/a	8.35e-01	1.342
1097290	ENSG00000159363	23155	ATP13A2	ATPase type 13A2	23400	1	n/a	n/a	4.99e-01	1.342
279720234	ENSG00000213225	0	AC018804.7	AC018804.7	0	2	n/a	n/a	8.33e-01	1.342
1104148	ENSG00000197043	306	ANXA6	annexin A6	309	5	n/a	n/a	7.31e-01	1.342
280137526	ENSG00000259714	0	RP11-64K12.6	RP11-64K12.6	0	15	n/a	n/a	7.62e-01	1.342
1099112	ENSG00000167654	59487	ATCAY	ataxia, cerebellar, Cayman type	85300	19	n/a	n/a	9.75e-01	1.342
1093868	ENSG00000134775	56007	FHOD3	formin homology 2 domain containing 3	80206	18	n/a	n/a	1.09e+00	1.342
1098665	ENSG00000165912	29498	PACSIN3	protein kinase C and casein kinase substrate in neurons 3	29763	11	n/a	n/a	8.65e-01	1.342
279755684	ENSG00000221757	0	AL713922.1	AL713922.1	0	10	n/a	n/a	5.04e-01	1.341
279787728	ENSG00000225445	0	AC003102.3	AC003102.3	0	17	n/a	n/a	5.04e-01	1.341
279846835	ENSG00000230693	0	RP11-456E1.3	RP11-456E1.3	0	X	n/a	n/a	4.92e-01	1.341
1096942	ENSG00000156515	3080	HK1	hexokinase 1	3098	10	n/a	n/a	7.28e-01	1.341
1088772	ENSG00000090674	36468	MCOLN1	mucolipin 1	57192	19	n/a	n/a	5.05e-01	1.341
280135671	ENSG00000259589	0	RP11-317G6.1	RP11-317G6.1	0	15	n/a	n/a	7.24e-01	1.341
279953938	ENSG00000241107	0	RP11-455B2.7	RP11-455B2.7	0	10	n/a	n/a	1.20e+00	1.341
279948410	ENSG00000240425	0	AC140120.1	AC140120.1	0	3	n/a	n/a	5.07e-01	1.341
1089033	ENSG00000099991	23278	CABIN1	calcineurin binding protein 1	23523	22	n/a	n/a	8.37e-01	1.340
1095363	ENSG00000143590	1931	EFNA3	ephrin-A3	1944	1	n/a	n/a	8.06e-01	1.340
1096989	ENSG00000156983	7816	BRPF1	bromodomain and PHD finger containing, 1	7862	3	n/a	n/a	1.11e+00	1.340
1097251	ENSG00000159167	6741	STC1	stanniocalcin 1	6781	8	n/a	n/a	1.15e+00	1.340
1087352	ENSG00000030110	575	BAK1	BCL2-antagonist/killer 1	578	6	n/a	n/a	8.50e-01	1.340
1100754	ENSG00000174945	81244	AMZ1	archaelysin family metallopeptidase 1	155185	7	n/a	n/a	1.23e+00	1.339
1095444	ENSG00000144040	60743	SFXN5	sideroflexin 5	94097	2	n/a	n/a	7.88e-01	1.339
279882852	ENSG00000233876	0	GAPDHP68	glyceraldehyde 3 phosphate dehydrogenase pseudogene 68	0	7	n/a	n/a	5.06e-01	1.339
280062806	ENSG00000253868	0	RP11-959I15.3	RP11-959I15.3	0	8	n/a	n/a	9.44e-01	1.339
279745112	ENSG00000216753	0	HMGA1P7	high mobility group AT-hook 1 pseudogene 7	0	6	n/a	n/a	1.15e+00	1.339
1103528	ENSG00000188322	122887	SBK1	SH3-binding domain kinase 1	388228	16	n/a	n/a	1.19e+00	1.339
279751757	ENSG00000221066	0	SNORD111	small nucleolar RNA, C/D box 111	0	16	n/a	n/a	9.93e-01	1.339
279475941	ENSG00000176840	94301	MIR7-3HG	MIR7-3 host gene (non-protein coding)	284424	19	n/a	n/a	1.09e+00	1.339
1088679	ENSG00000088992	34286	TESC	tescalcin	54997	12	n/a	n/a	7.82e-01	1.339
1103850	ENSG00000196189	40851	SEMA4A	sema domain, immunoglobulin domain (Ig), transmembrane domain (TM) and short cytoplasmic domain, (semaphorin) 4A	64218	1	n/a	n/a	7.42e-01	1.338
1092365	ENSG00000124140	36741	SLC12A5	solute carrier family 12 (potassium/chloride transporter), member 5	57468	20	n/a	n/a	5.04e-01	1.338
279917058	ENSG00000236993	0	GAPDHP21	glyceraldehyde 3 phosphate dehydrogenase pseudogene 21	0	10	n/a	n/a	7.33e-01	1.338
1108531	ENSG00000235961	1019274	PNMA6C	paraneoplastic antigen like 6C	100287428	X	n/a	n/a	1.10e+00	1.338
1094793	ENSG00000139714	93938	MORN3	MORN repeat containing 3	283385	12	n/a	n/a	1.21e+00	1.338
280028413	ENSG00000250615	0	CTC-564N23.2	CTC-564N23.2	0	5	n/a	n/a	8.42e-01	1.338
1090395	ENSG00000108262	28700	GIT1	G protein-coupled receptor kinase interacting ArfGAP 1	28964	17	n/a	n/a	8.79e-01	1.338
1098983	ENSG00000167114	10841	SLC27A4	solute carrier family 27 (fatty acid transporter), member 4	10999	9	n/a	n/a	5.05e-01	1.337
280008592	ENSG00000249004	0	RP11-752L20.1	RP11-752L20.1	0	4	n/a	n/a	1.22e+00	1.337
279662047	ENSG00000200754	0	Y_RNA	Y RNA	0	21	n/a	n/a	1.00e+00	1.337
1104738	ENSG00000198792	25578	TMEM184B	transmembrane protein 184B	25829	22	n/a	n/a	8.10e-01	1.337
279935492	ENSG00000238799	0	snoU13	Small nucleolar RNA U13	0	17	n/a	n/a	1.02e+00	1.337
280026987	ENSG00000250510	26984	GPR162	G protein-coupled receptor 162	27239	12	n/a	n/a	7.00e-01	1.337
1097584	ENSG00000161682	94166	FAM171A2	family with sequence similarity 171, member A2	284069	17	n/a	n/a	4.98e-01	1.337
1090356	ENSG00000107882	31164	SUFU	suppressor of fused homolog (Drosophila)	51684	10	n/a	n/a	1.23e+00	1.337
1092126	ENSG00000121989	89	ACVR2A	activin A receptor, type IIA	92	2	n/a	n/a	7.32e-01	1.337
279862629	ENSG00000232085	0	RP11-261C10.4	RP11-261C10.4	0	1	n/a	n/a	7.42e-01	1.337
279667864	ENSG00000202441	0	RNY4P10	RNA, Ro-associated Y4 pseudogene 10	0	6	n/a	n/a	7.31e-01	1.337
1093104	ENSG00000129990	6821	SYT5	synaptotagmin V	6861	19	n/a	n/a	7.17e-01	1.337
279970938	ENSG00000242992	0	FTH1P4	ferritin, heavy polypeptide 1 pseudogene 4	0	3	n/a	n/a	5.01e-01	1.336
280082829	ENSG00000255202	0	RP4-541C22.5	RP4-541C22.5	0	11	n/a	n/a	7.17e-01	1.336
1093961	ENSG00000135318	4876	NT5E	5'-nucleotidase, ecto (CD73)	4907	6	n/a	n/a	5.05e-01	1.336
1095743	ENSG00000146216	58829	TTBK1	tau tubulin kinase 1	84630	6	n/a	n/a	8.10e-01	1.336
279959941	ENSG00000241785	0	AC078778.1	AC078778.1	0	12	n/a	n/a	5.01e-01	1.336
1091432	ENSG00000116133	1706	DHCR24	24-dehydrocholesterol reductase	1718	1	n/a	n/a	5.05e-01	1.335
279977017	ENSG00000243628	0	RP11-18I14.7	RP11-18I14.7	0	10	n/a	n/a	7.34e-01	1.335
280044377	ENSG00000251992	0	SCARNA17	small Cajal body-specific RNA 17	0	18	n/a	n/a	4.81e-01	1.335
1099029	ENSG00000167323	6746	STIM1	stromal interaction molecule 1	6786	11	n/a	n/a	8.29e-01	1.335
1089868	ENSG00000104866	94265	PPP1R37	protein phosphatase 1, regulatory subunit 37	284352	19	n/a	n/a	7.15e-01	1.335
279982502	ENSG00000244171	0	PBX2P1	pre-B-cell leukemia homeobox 2 pseudogene 1	0	3	n/a	n/a	9.07e-01	1.335
279709099	ENSG00000207720	0	MIR555	microRNA 555	0	1	n/a	n/a	4.97e-01	1.335
279708007	ENSG00000207496	166313	SNORA7A	small nucleolar RNA, H/ACA box 7A	619563	3	n/a	n/a	8.72e-01	1.334
1096159	ENSG00000149571	58822	KIRREL3	kin of IRRE like 3 (Drosophila)	84623	11	n/a	n/a	7.71e-01	1.334
1093745	ENSG00000134107	8487	BHLHE40	basic helix-loop-helix family, member e40	8553	3	n/a	n/a	1.16e+00	1.334
1097445	ENSG00000160551	36824	TAOK1	TAO kinase 1	57551	17	n/a	n/a	4.82e-01	1.334
1095727	ENSG00000146072	26987	TNFRSF21	tumor necrosis factor receptor superfamily, member 21	27242	6	n/a	n/a	1.10e+00	1.334
279819268	ENSG00000228237	1015149	RP11-8J9.4	RP11-8J9.4	100130197	1	n/a	n/a	1.01e+00	1.334
279822895	ENSG00000228549	0	RP11-108M9.3	RP11-108M9.3	0	1	n/a	n/a	1.18e+00	1.334
1090024	ENSG00000105568	5486	PPP2R1A	protein phosphatase 2, regulatory subunit A, alpha	5518	19	n/a	n/a	7.37e-01	1.334
1092923	ENSG00000128335	23533	APOL2	apolipoprotein L, 2	23780	22	n/a	n/a	1.20e+00	1.334
279956866	ENSG00000241461	0	AC135506.1	AC135506.1	0	3	n/a	n/a	7.95e-01	1.333
1098207	ENSG00000164116	2965	GUCY1A3	guanylate cyclase 1, soluble, alpha 3	2982	4	n/a	n/a	4.81e-01	1.333
1101765	ENSG00000180616	6712	SSTR2	somatostatin receptor 2	6752	17	n/a	n/a	7.49e-01	1.333
279811379	ENSG00000227484	0	XX-C283C717.1	XX-C283C717.1	0	22	n/a	n/a	7.01e-01	1.333
1089154	ENSG00000100345	4601	MYH9	myosin, heavy chain 9, non-muscle	4627	22	n/a	n/a	7.50e-01	1.333
1101852	ENSG00000181035	94307	SLC25A42	solute carrier family 25, member 42	284439	19	n/a	n/a	8.14e-01	1.333
279946759	ENSG00000240243	0	AL135999.1	AL135999.1	0	14	n/a	n/a	4.94e-01	1.333
1092511	ENSG00000124920	741	C11orf9	chromosome 11 open reading frame 9	745	11	n/a	n/a	5.07e-01	1.333
1101719	ENSG00000180340	2519	FZD2	frizzled family receptor 2	2535	17	n/a	n/a	1.22e+00	1.333
1094674	ENSG00000138834	22917	MAPK8IP3	mitogen-activated protein kinase 8 interacting protein 3	23162	16	n/a	n/a	5.03e-01	1.332
1089964	ENSG00000105325	30824	FZR1	fizzy/cell division cycle 20 related 1 (Drosophila)	51343	19	n/a	n/a	6.99e-01	1.332
280027278	ENSG00000250535	0	STK19P	serine/threonine kinase 19 pseudogene	0	6	n/a	n/a	4.92e-01	1.332
1091353	ENSG00000115593	80905	SMYD1	SET and MYND domain containing 1	150572	2	n/a	n/a	4.94e-01	1.332
279979681	ENSG00000243854	0	AC024902.1	AC024902.1	0	12	n/a	n/a	7.09e-01	1.332
1089462	ENSG00000101849	6867	TBL1X	transducin (beta)-like 1X-linked	6907	X	n/a	n/a	1.11e+00	1.332
1090351	ENSG00000107862	8658	GBF1	golgi brefeldin A resistant guanine nucleotide exchange factor 1	8729	10	n/a	n/a	7.75e-01	1.332
1092888	ENSG00000128016	7495	ZFP36	zinc finger protein 36, C3H type, homolog (mouse)	7538	19	n/a	n/a	4.79e-01	1.332
1099615	ENSG00000169710	2179	FASN	fatty acid synthase	2194	17	n/a	n/a	4.99e-01	1.332
1105802	ENSG00000213023	58468	SYT3	synaptotagmin III	84258	19	n/a	n/a	7.20e-01	1.332
280076892	ENSG00000254855	0	RP11-867G23.1	RP11-867G23.1	0	11	n/a	n/a	7.30e-01	1.332
279941803	ENSG00000239645	0	AL445183.1	AL445183.1	0	1	n/a	n/a	1.11e+00	1.331
1089918	ENSG00000105088	60260	OLFM2	olfactomedin 2	93145	19	n/a	n/a	7.16e-01	1.331
1098683	ENSG00000165973	4719	NELL1	NEL-like 1 (chicken)	4745	11	n/a	n/a	5.03e-01	1.331
1090499	ENSG00000108852	4329	MPP2	membrane protein, palmitoylated 2 (MAGUK p55 subfamily member 2)	4355	17	n/a	n/a	7.64e-01	1.331
279932062	ENSG00000238271	0	IFNWP19	interferon, omega 1 pseudogene 19	0	9	n/a	n/a	8.15e-01	1.331
280096027	ENSG00000256463	0	SALL3	sal-like 3 (Drosophila)	0	18	n/a	n/a	8.37e-01	1.330
1096680	ENSG00000154237	55508	LRRK1	leucine-rich repeat kinase 1	79705	15	n/a	n/a	8.30e-01	1.330
279706544	ENSG00000207245	1013559	SNORD116-29	small nucleolar RNA, C/D box 116-29	100033821	15	n/a	n/a	1.17e+00	1.330
1107235	ENSG00000227487	1002744	RP11-839D17.2	RP11-839D17.2	100288346	11	n/a	n/a	4.99e-01	1.329
1104259	ENSG00000197386	3047	HTT	huntingtin	3064	4	n/a	n/a	7.83e-01	1.329
1088085	ENSG00000072858	34136	SIDT1	SID1 transmembrane family, member 1	54847	3	n/a	n/a	1.09e+00	1.329
279885625	ENSG00000234130	0	RP13-88F20.1	RP13-88F20.1	0	X	n/a	n/a	4.95e-01	1.329
279874283	ENSG00000233111	0	RAB1C	RAB1C, member RAS oncogene family pseudogene	0	9	n/a	n/a	7.34e-01	1.329
1100185	ENSG00000172081	79130	MOB3A	MOB kinase activator 3A	126308	19	n/a	n/a	1.13e+00	1.329
1087138	ENSG00000010818	3079	HIVEP2	human immunodeficiency virus type I enhancer binding protein 2	3097	6	n/a	n/a	7.39e-01	1.328
1097299	ENSG00000159423	8590	ALDH4A1	aldehyde dehydrogenase 4 family, member A1	8659	1	n/a	n/a	7.12e-01	1.328
1101647	ENSG00000179912	22620	R3HDM2	R3H domain containing 2	22864	12	n/a	n/a	1.22e+00	1.328
279753521	ENSG00000221381	169375	SNORD88B	small nucleolar RNA, C/D box 88B	692203	19	n/a	n/a	8.64e-01	1.328
1096198	ENSG00000149930	9209	TAOK2	TAO kinase 2	9344	16	n/a	n/a	8.46e-01	1.328
280053492	ENSG00000253200	0	RP11-582J16.5	Uncharacterized protein	0	8	n/a	n/a	7.34e-01	1.327
1102615	ENSG00000184557	8901	SOCS3	suppressor of cytokine signaling 3	9021	17	n/a	n/a	4.96e-01	1.327
280075912	ENSG00000254783	0	RP11-320L11.2	RP11-320L11.2	0	11	n/a	n/a	1.15e+00	1.327
1098816	ENSG00000166448	85875	TMEM130	transmembrane protein 130	222865	7	n/a	n/a	4.99e-01	1.327
1102196	ENSG00000182858	54926	ALG12	asparagine-linked glycosylation 12, alpha-1,6-mannosyltransferase homolog (S. cerevisiae)	79087	22	n/a	n/a	7.69e-01	1.327
1098425	ENSG00000164916	85815	FOXK1	forkhead box K1	221937	7	n/a	n/a	1.10e+00	1.326
1089280	ENSG00000100884	9227	CPNE6	copine VI (neuronal)	9362	14	n/a	n/a	4.99e-01	1.326
1089734	ENSG00000103723	8069	AP3B2	adaptor-related protein complex 3, beta 2 subunit	8120	15	n/a	n/a	6.85e-01	1.326
279910785	ENSG00000236431	0	AC009237.11	AC009237.11	0	2	n/a	n/a	9.97e-01	1.326
279870161	ENSG00000232754	0	RP1-85F18.6	RP1-85F18.6	0	22	n/a	n/a	1.17e+00	1.326
1086990	ENSG00000006118	34261	TMEM132A	transmembrane protein 132A	54972	11	n/a	n/a	7.04e-01	1.326
1092236	ENSG00000122966	10954	CIT	citron (rho-interacting, serine/threonine kinase 21)	11113	12	n/a	n/a	1.21e+00	1.326
1105141	ENSG00000204442	168322	FAM155A	family with sequence similarity 155, member A	728215	13	n/a	n/a	7.14e-01	1.325
279992857	ENSG00000246343	0	AC103681.1	AC103681.1	0	11	n/a	n/a	1.13e+00	1.325
1096094	ENSG00000149115	59611	TNKS1BP1	tankyrase 1 binding protein 1, 182kDa	85456	11	n/a	n/a	8.12e-01	1.325
279748706	ENSG00000219146	0	RP11-134L4.1	RP11-134L4.1	0	6	n/a	n/a	7.47e-01	1.325
279594179	ENSG00000189089	0	RIMKLBP1	ribosomal modification protein rimK-like family member B pseudogene 1	0	21	n/a	n/a	1.01e+00	1.325
1108355	ENSG00000234719	0	RP11-166B2.1	NPIP-like protein LOC729978	0	16	n/a	n/a	1.09e+00	1.325
280130786	ENSG00000259314	0	CTD-3065B20.3	CTD-3065B20.3	0	15	n/a	n/a	1.21e+00	1.325
1102516	ENSG00000184156	3761	KCNQ3	potassium voltage-gated channel, KQT-like subfamily, member 3	3786	8	n/a	n/a	5.05e-01	1.324
279705872	ENSG00000207136	0	U6	U6 spliceosomal RNA	0	12	n/a	n/a	6.74e-01	1.324
279864024	ENSG00000232220	0	AC008440.5	AC008440.5	0	19	n/a	n/a	1.23e+00	1.324
1087723	ENSG00000063015	79037	SEZ6	seizure related 6 homolog (mouse)	124925	17	n/a	n/a	5.06e-01	1.324
279989880	ENSG00000245385	0	RP11-334E6.10	RP11-334E6.10	0	11	n/a	n/a	8.38e-01	1.324
279706488	ENSG00000207235	0	Y_RNA	Y RNA	0	17	n/a	n/a	9.32e-01	1.324
1101288	ENSG00000177699	1014768	RP11-16K12.1	RP11-16K12.1	100129540	15	n/a	n/a	6.88e-01	1.324
1098415	ENSG00000164880	25922	INTS1	integrator complex subunit 1	26173	7	n/a	n/a	5.06e-01	1.323
280031203	ENSG00000250846	1006867	RP11-807H7.1	RP11-807H7.1	100144602	4	n/a	n/a	4.99e-01	1.323
1099011	ENSG00000167232	7601	ZNF91	zinc finger protein 91	7644	19	n/a	n/a	5.03e-01	1.323
1088751	ENSG00000090372	29623	STRN4	striatin, calmodulin binding protein 4	29888	19	n/a	n/a	7.97e-01	1.323
1103456	ENSG00000188033	36747	ZNF490	zinc finger protein 490	57474	19	n/a	n/a	9.02e-01	1.322
1092427	ENSG00000124422	23081	USP22	ubiquitin specific peptidase 22	23326	17	n/a	n/a	1.21e+00	1.322
1091584	ENSG00000117245	36849	KIF17	kinesin family member 17	57576	1	n/a	n/a	6.99e-01	1.322
279789857	ENSG00000225616	0	RP4-604A21.1	RP4-604A21.1	0	1	n/a	n/a	8.09e-01	1.321
279710597	ENSG00000208009	128029	MIR130A	microRNA 130a	406919	11	n/a	n/a	1.00e+00	1.321
279925479	ENSG00000237720	0	AC011995.1	AC011995.1	0	2	n/a	n/a	9.34e-01	1.321
1098928	ENSG00000166908	55640	PIP4K2C	phosphatidylinositol-5-phosphate 4-kinase, type II, gamma	79837	12	n/a	n/a	8.16e-01	1.320
1102838	ENSG00000185453	119523	C19orf68	chromosome 19 open reading frame 68	374920	19	n/a	n/a	1.22e+00	1.320
1098534	ENSG00000165379	80448	LRFN5	leucine rich repeat and fibronectin type III domain containing 5	145581	14	n/a	n/a	7.79e-01	1.320
1088944	ENSG00000096696	1820	DSP	desmoplakin	1832	6	n/a	n/a	7.90e-01	1.320
1097339	ENSG00000159842	26	ABR	active BCR-related gene	29	17	n/a	n/a	7.87e-01	1.320
279903005	ENSG00000235698	0	PA2G4P2	proliferation-associated 2G4 pseudogene 2	0	20	n/a	n/a	9.34e-01	1.320
1100112	ENSG00000171798	59598	KNDC1	kinase non-catalytic C-lobe domain (KIND) containing 1	85442	10	n/a	n/a	7.37e-01	1.319
280008739	ENSG00000249019	0	RP11-539G18.1	RP11-539G18.1	0	4	n/a	n/a	4.94e-01	1.319
279709008	ENSG00000207707	1013216	MIR639	microRNA 639	693224	19	n/a	n/a	4.81e-01	1.319
1089541	ENSG00000102302	2230	FGD1	FYVE, RhoGEF and PH domain containing 1	2245	X	n/a	n/a	1.03e+00	1.319
1094104	ENSG00000135973	11089	GPR45	G protein-coupled receptor 45	11250	2	n/a	n/a	1.21e+00	1.318
279893311	ENSG00000234789	0	RP11-483H20.4	RP11-483H20.4	0	9	n/a	n/a	7.30e-01	1.318
1088388	ENSG00000080845	22595	DLGAP4	discs, large (Drosophila) homolog-associated protein 4	22839	20	n/a	n/a	1.15e+00	1.318
279717292	ENSG00000212556	0	Y_RNA	Y RNA	0	3	n/a	n/a	6.74e-01	1.318
1094398	ENSG00000137497	4895	NUMA1	nuclear mitotic apparatus protein 1	4926	11	n/a	n/a	7.36e-01	1.318
1102541	ENSG00000184254	217	ALDH1A3	aldehyde dehydrogenase 1 family, member A3	220	15	n/a	n/a	7.29e-01	1.318
280029853	ENSG00000250734	0	RP11-404E16.1	RP11-404E16.1	0	1	n/a	n/a	1.20e+00	1.317
1089015	ENSG00000099904	29536	ZDHHC8	zinc finger, DHHC-type containing 8	29801	22	n/a	n/a	8.04e-01	1.317
279986206	ENSG00000244538	0	RP11-10G12.1	RP11-10G12.1	0	4	n/a	n/a	5.06e-01	1.317
279935534	ENSG00000238805	0	snoU13	Small nucleolar RNA U13	0	1	n/a	n/a	5.01e-01	1.317
280045294	ENSG00000252124	0	AL031594.1	AL031594.1	0	22	n/a	n/a	8.41e-01	1.317
1106096	ENSG00000214517	30881	PPME1	protein phosphatase methylesterase 1	51400	11	n/a	n/a	8.98e-01	1.317
279717271	ENSG00000212552	0	SNORD91B	small nucleolar RNA, C/D box 91B	0	17	n/a	n/a	9.71e-01	1.317
1101072	ENSG00000176641	85645	RNF152	ring finger protein 152	220441	18	n/a	n/a	7.46e-01	1.317
1089016	ENSG00000099910	59051	KLHL22	kelch-like 22 (Drosophila)	84861	22	n/a	n/a	7.17e-01	1.316
1091286	ENSG00000115252	5104	PDE1A	phosphodiesterase 1A, calmodulin-dependent	5136	2	n/a	n/a	6.91e-01	1.316
1098273	ENSG00000164308	40800	ERAP2	endoplasmic reticulum aminopeptidase 2	64167	5	n/a	n/a	8.01e-01	1.316
1091856	ENSG00000119737	10778	GPR75	G protein-coupled receptor 75	10936	2	n/a	n/a	5.06e-01	1.316
279912090	ENSG00000236537	0	RP11-732M18.3	RP11-732M18.3	0	6	n/a	n/a	4.94e-01	1.316
1096177	ENSG00000149657	80837	LSM14B	LSM14B, SCD6 homolog B (S. cerevisiae)	149986	20	n/a	n/a	1.21e+00	1.316
1104355	ENSG00000197694	6669	SPTAN1	spectrin, alpha, non-erythrocytic 1 (alpha-fodrin)	6709	9	n/a	n/a	7.43e-01	1.316
1106273	ENSG00000215183	181486	MSMP	microseminoprotein, prostate associated	692094	9	n/a	n/a	7.16e-01	1.316
279664483	ENSG00000201492	0	RN5S78	RNA, 5S ribosomal 78	0	1	n/a	n/a	4.95e-01	1.316
1091762	ENSG00000118971	889	CCND2	cyclin D2	894	12	n/a	n/a	8.60e-01	1.316
279899792	ENSG00000235388	0	AC018696.3	AC018696.3	0	2	n/a	n/a	9.20e-01	1.316
1099129	ENSG00000167703	79039	SLC43A2	solute carrier family 43, member 2	124935	17	n/a	n/a	7.03e-01	1.315
279839731	ENSG00000230082	157129441	PRRT3-AS1	PRRT3 antisense RNA 1 (non-protein coding)	100874032	3	n/a	n/a	7.40e-01	1.315
1088489	ENSG00000083857	2180	FAT1	FAT tumor suppressor homolog 1 (Drosophila)	2195	4	n/a	n/a	6.98e-01	1.315
1102290	ENSG00000183250	58737	C21orf67	chromosome 21 open reading frame 67	84536	21	n/a	n/a	7.74e-01	1.315
279706831	ENSG00000207295	0	U6	U6 spliceosomal RNA	0	2	n/a	n/a	9.91e-01	1.315
1098815	ENSG00000166446	78989	CDYL2	chromodomain protein, Y-like 2	124359	16	n/a	n/a	6.93e-01	1.315
1094842	ENSG00000140090	78938	SLC24A4	solute carrier family 24 (sodium/potassium/calcium exchanger), member 4	123041	14	n/a	n/a	6.91e-01	1.315
1088649	ENSG00000088367	2021	EPB41L1	erythrocyte membrane protein band 4.1-like 1	2036	20	n/a	n/a	1.18e+00	1.315
1092635	ENSG00000125834	80214	STK35	serine/threonine kinase 35	140901	20	n/a	n/a	1.20e+00	1.315
1105000	ENSG00000204052	85753	C6orf154	chromosome 6 open reading frame 154	221424	6	n/a	n/a	5.07e-01	1.314
1102629	ENSG00000184611	59853	KCNH7	potassium voltage-gated channel, subfamily H (eag-related), member 7	90134	2	n/a	n/a	4.93e-01	1.314
1100054	ENSG00000171522	5702	PTGER4	prostaglandin E receptor 4 (subtype EP4)	5734	5	n/a	n/a	7.46e-01	1.314
279769960	ENSG00000223947	0	AC016738.4	AC016738.4	0	2	n/a	n/a	1.23e+00	1.314
279656384	ENSG00000199005	135820	MIR370	microRNA 370	442915	14	n/a	n/a	5.01e-01	1.314
1105150	ENSG00000204469	7870	PRRC2A	proline-rich coiled-coil 2A	7916	6	n/a	n/a	7.64e-01	1.314
1086967	ENSG00000005810	22832	MYCBP2	MYC binding protein 2	23077	13	n/a	n/a	4.97e-01	1.314
1096361	ENSG00000151640	10423	DPYSL4	dihydropyrimidinase-like 4	10570	10	n/a	n/a	8.47e-01	1.314
1095295	ENSG00000143333	5972	RGS16	regulator of G-protein signaling 16	6004	1	n/a	n/a	1.02e+00	1.313
1102767	ENSG00000185149	4856	NPY2R	neuropeptide Y receptor Y2	4887	4	n/a	n/a	4.94e-01	1.313
280044069	ENSG00000251948	0	AC092279.1	AC092279.1	0	19	n/a	n/a	4.84e-01	1.313
1102216	ENSG00000182934	6694	SRPR	signal recognition particle receptor (docking protein)	6734	11	n/a	n/a	7.41e-01	1.313
1089674	ENSG00000103257	8089	SLC7A5	solute carrier family 7 (amino acid transporter light chain, L system), member 5	8140	16	n/a	n/a	5.01e-01	1.313
1096207	ENSG00000150054	80292	MPP7	membrane protein, palmitoylated 7 (MAGUK p55 subfamily member 7)	143098	10	n/a	n/a	4.95e-01	1.312
1104818	ENSG00000198925	54905	ATG9A	ATG9 autophagy related 9 homolog A (S. cerevisiae)	79065	2	n/a	n/a	7.35e-01	1.312
279669421	ENSG00000203473	0	AC105036.1	AC105036.1	0	15	n/a	n/a	5.05e-01	1.312
1090762	ENSG00000111249	23071	CUX2	cut-like homeobox 2	23316	12	n/a	n/a	6.89e-01	1.312
280048430	ENSG00000252581	0	U6	U6 spliceosomal RNA	0	3	n/a	n/a	6.74e-01	1.312
1104131	ENSG00000196990	158665	FAM163B	family with sequence similarity 163, member B	642968	9	n/a	n/a	5.05e-01	1.312
1087420	ENSG00000038358	23397	EDC4	enhancer of mRNA decapping 4	23644	16	n/a	n/a	7.16e-01	1.312
1091302	ENSG00000115306	6671	SPTBN1	spectrin, beta, non-erythrocytic 1	6711	2	n/a	n/a	9.86e-01	1.312
1102890	ENSG00000185670	55645	ZBTB3	zinc finger and BTB domain containing 3	79842	11	n/a	n/a	1.18e+00	1.312
1095202	ENSG00000142686	79241	C1orf216	chromosome 1 open reading frame 216	127703	1	n/a	n/a	5.02e-01	1.312
1100904	ENSG00000175745	6983	NR2F1	nuclear receptor subfamily 2, group F, member 1	7025	5	n/a	n/a	9.36e-01	1.311
280098119	ENSG00000256703	0	RP11-266K4.7	RP11-266K4.7	0	12	n/a	n/a	1.21e+00	1.311
278717554	ENSG00000100058	1407	CRYBB2P1	crystallin, beta B2 pseudogene 1	1416	22	n/a	n/a	8.00e-01	1.311
279957596	ENSG00000241516	0	AC025283.5	AC025283.5	0	16	n/a	n/a	7.89e-01	1.311
279656524	ENSG00000199060	128114	MIR22	microRNA 22	407004	17	n/a	n/a	5.04e-01	1.311
1097221	ENSG00000158859	9366	ADAMTS4	ADAM metallopeptidase with thrombospondin type 1 motif, 4	9507	1	n/a	n/a	7.09e-01	1.311
1098039	ENSG00000163637	81675	PRICKLE2	prickle homolog 2 (Drosophila)	166336	3	n/a	n/a	7.96e-01	1.311
279802369	ENSG00000226706	0	RP11-426A6.5	RP11-426A6.5	0	9	n/a	n/a	7.72e-01	1.310
1090071	ENSG00000105723	2914	GSK3A	glycogen synthase kinase 3 alpha	2931	19	n/a	n/a	7.72e-01	1.310
1094268	ENSG00000136859	23207	ANGPTL2	angiopoietin-like 2	23452	9	n/a	n/a	7.76e-01	1.310
280006644	ENSG00000248832	0	RP5-955M13.3	RP5-955M13.3	0	20	n/a	n/a	5.06e-01	1.310
1103272	ENSG00000187193	4475	MT1X	metallothionein 1X	4501	16	n/a	n/a	4.99e-01	1.310
280024181	ENSG00000250284	0	CTB-1I21.1	CTB-1I21.1	0	5	n/a	n/a	1.01e+00	1.310
1089571	ENSG00000102580	5579	DNAJC3	DnaJ (Hsp40) homolog, subfamily C, member 3	5611	13	n/a	n/a	4.84e-01	1.310
279903559	ENSG00000235734	0	HMGN1P36	high mobility group nucleosome binding domain 1 pseudogene 36	0	2	n/a	n/a	7.87e-01	1.309
1100078	ENSG00000171621	55977	SPSB1	splA/ryanodine receptor domain and SOCS box containing 1	80176	1	n/a	n/a	1.22e+00	1.309
280031889	ENSG00000250906	0	RP11-632F7.3	RP11-632F7.3	0	4	n/a	n/a	8.32e-01	1.309
279763030	ENSG00000223345	0	HIST2H2BA	histone cluster 2, H2ba	0	1	n/a	n/a	1.21e+00	1.309
1087940	ENSG00000069188	33840	SDK2	sidekick homolog 2 (chicken)	54549	17	n/a	n/a	8.41e-01	1.309
1092369	ENSG00000124155	31084	PIGT	phosphatidylinositol glycan anchor biosynthesis, class T	51604	20	n/a	n/a	6.94e-01	1.309
1106130	ENSG00000214670	0	AC007956.1	Full-length cDNA 5-PRIME end of clone CS0CAP004YO05 of Thymus of Homo sapiens (human)	0	14	n/a	n/a	5.06e-01	1.309
1095301	ENSG00000143355	36235	LHX9	LIM homeobox 9	56956	1	n/a	n/a	1.10e+00	1.309
279731403	ENSG00000214559	0	RP11-323J4.1	RP11-323J4.1	0	4	n/a	n/a	1.10e+00	1.309
1087369	ENSG00000033100	33771	CHPF2	chondroitin polymerizing factor 2	54480	7	n/a	n/a	5.04e-01	1.308
1087472	ENSG00000044090	9676	CUL7	cullin 7	9820	6	n/a	n/a	7.17e-01	1.308
1091430	ENSG00000116128	604	BCL9	B-cell CLL/lymphoma 9	607	1	n/a	n/a	9.86e-01	1.308
1101724	ENSG00000180357	22815	ZNF609	zinc finger protein 609	23060	15	n/a	n/a	1.13e+00	1.308
1089530	ENSG00000102225	5095	CDK16	cyclin-dependent kinase 16	5127	X	n/a	n/a	7.18e-01	1.308
279704486	ENSG00000206892	1023145	RNU6-42	RNA, U6 small nuclear 42	100302742	3	n/a	n/a	4.99e-01	1.308
279844628	ENSG00000230499	0	AC108463.1	AC108463.1	0	2	n/a	n/a	1.23e+00	1.308
279711818	ENSG00000211563	1023732	MIR338	microRNA 338	100422915	17	n/a	n/a	4.99e-01	1.308
1093742	ENSG00000134072	8470	CAMK1	calcium/calmodulin-dependent protein kinase I	8536	3	n/a	n/a	7.82e-01	1.308
279807214	ENSG00000227105	0	PARP1P1	poly (ADP-ribose) polymerase family, member 1 pseudogene 1	0	13	n/a	n/a	8.03e-01	1.308
280092156	ENSG00000256013	0	RP11-27M24.1	RP11-27M24.1	0	16	n/a	n/a	5.07e-01	1.308
1095448	ENSG00000144057	58819	ST6GAL2	ST6 beta-galactosamide alpha-2,6-sialyltranferase 2	84620	2	n/a	n/a	7.14e-01	1.308
1088249	ENSG00000077235	2958	GTF3C1	general transcription factor IIIC, polypeptide 1, alpha 220kDa	2975	16	n/a	n/a	8.90e-01	1.307
280032958	ENSG00000250986	157123125	AC141928.1	AC141928.1	100507150	4	n/a	n/a	1.22e+00	1.307
279948060	ENSG00000240374	0	AL590434.1	AL590434.1	0	1	n/a	n/a	6.74e-01	1.307
280081608	ENSG00000255138	0	RP11-113D6.8	RP11-113D6.8	0	11	n/a	n/a	7.40e-01	1.307
1096866	ENSG00000155966	2318	AFF2	AF4/FMR2 family, member 2	2334	X	n/a	n/a	7.08e-01	1.307
1087995	ENSG00000070614	3320	NDST1	N-deacetylase/N-sulfotransferase (heparan glucosaminyl) 1	3340	5	n/a	n/a	7.49e-01	1.307
1094931	ENSG00000140675	6488	SLC5A2	solute carrier family 5 (sodium/glucose cotransporter), member 2	6524	16	n/a	n/a	4.99e-01	1.307
1090682	ENSG00000110497	34915	AMBRA1	autophagy/beclin-1 regulator 1	55626	11	n/a	n/a	1.13e+00	1.307
1088999	ENSG00000099814	94031	KIAA0284	KIAA0284	283638	14	n/a	n/a	5.07e-01	1.307
1100458	ENSG00000173334	10075	TRIB1	tribbles homolog 1 (Drosophila)	10221	8	n/a	n/a	7.65e-01	1.306
1101855	ENSG00000181039	94355	ANKRD34A	ankyrin repeat domain 34A	284615	1	n/a	n/a	8.41e-01	1.306
1092887	ENSG00000128011	36895	LRFN1	leucine rich repeat and fibronectin type III domain containing 1	57622	19	n/a	n/a	7.09e-01	1.306
279703730	ENSG00000206763	0	U6	U6 spliceosomal RNA	0	7	n/a	n/a	6.73e-01	1.306
1095109	ENSG00000141905	4756	NFIC	nuclear factor I/C (CCAAT-binding transcription factor)	4782	19	n/a	n/a	7.36e-01	1.306
279665736	ENSG00000201818	0	RNY4P17	RNA, Ro-associated Y4 pseudogene 17	0	4	n/a	n/a	6.73e-01	1.306
279870346	ENSG00000232767	0	RP11-498B4.5	RP11-498B4.5	0	10	n/a	n/a	4.99e-01	1.306
1104315	ENSG00000197562	37070	RAB40C	RAB40C, member RAS oncogene family	57799	16	n/a	n/a	7.75e-01	1.306
280016169	ENSG00000249684	0	RP11-423H2.3	RP11-423H2.3	0	5	n/a	n/a	7.09e-01	1.306
1094358	ENSG00000137266	40456	SLC22A23	solute carrier family 22, member 23	63027	6	n/a	n/a	1.10e+00	1.306
1104740	ENSG00000198794	82990	SCAMP5	secretory carrier membrane protein 5	192683	15	n/a	n/a	7.18e-01	1.306
279813770	ENSG00000227722	0	RP5-1059H15.1	RP5-1059H15.1	0	1	n/a	n/a	7.18e-01	1.306
279893528	ENSG00000234813	0	RP11-288D15.1	RP11-288D15.1	0	10	n/a	n/a	7.09e-01	1.306
1100670	ENSG00000174482	81339	LINGO2	leucine rich repeat and Ig domain containing 2	158038	9	n/a	n/a	7.25e-01	1.306
1095744	ENSG00000146221	83697	TCTE1	t-complex-associated-testis-expressed 1	202500	6	n/a	n/a	7.43e-01	1.306
1091461	ENSG00000116329	4953	OPRD1	opioid receptor, delta 1	4985	1	n/a	n/a	7.53e-01	1.306
279539902	ENSG00000184551	0	AC132872.1	AC132872.1	0	17	n/a	n/a	1.13e+00	1.306
279661676	ENSG00000200648	0	U6	U6 spliceosomal RNA	0	5	n/a	n/a	9.90e-01	1.305
280042837	ENSG00000251769	0	SNORD112	Small nucleolar RNA SNORD112	0	14	n/a	n/a	6.73e-01	1.305
1096162	ENSG00000149577	30574	SIDT2	SID1 transmembrane family, member 2	51092	11	n/a	n/a	8.51e-01	1.305
1090235	ENSG00000106665	7418	CLIP2	CAP-GLY domain containing linker protein 2	7461	7	n/a	n/a	7.74e-01	1.305
1096527	ENSG00000152931	25608	PART1	prostate androgen-regulated transcript 1 (non-protein coding)	25859	5	n/a	n/a	9.03e-01	1.305
1099039	ENSG00000167378	79127	IRGQ	immunity-related GTPase family, Q	126298	19	n/a	n/a	1.22e+00	1.305
280037340	ENSG00000251333	0	RTN3P1	reticulon 3 pseudogene 1	0	4	n/a	n/a	4.87e-01	1.305
279770640	ENSG00000224002	0	AC090099.2	AC090099.2	0	11	n/a	n/a	7.34e-01	1.304
1093894	ENSG00000134909	9599	ARHGAP32	Rho GTPase activating protein 32	9743	11	n/a	n/a	5.01e-01	1.304
279808673	ENSG00000227227	0	AC017101.10	AC017101.10	0	2	n/a	n/a	4.83e-01	1.304
279898486	ENSG00000235246	0	RP1-5O6.5	RP1-5O6.5	0	22	n/a	n/a	1.09e+00	1.304
280049242	ENSG00000252698	0	U7	U7 small nuclear RNA	0	17	n/a	n/a	6.73e-01	1.304
279836615	ENSG00000229801	0	RP11-353N4.1	RP11-353N4.1	0	1	n/a	n/a	7.78e-01	1.304
1102059	ENSG00000182255	3714	KCNA4	potassium voltage-gated channel, shaker-related subfamily, member 4	3739	11	n/a	n/a	5.07e-01	1.304
1093666	ENSG00000133422	22636	MORC2	MORC family CW-type zinc finger 2	22880	22	n/a	n/a	1.18e+00	1.304
1094998	ENSG00000141150	60068	RASL10B	RAS-like, family 10, member B	91608	17	n/a	n/a	7.32e-01	1.303
1087078	ENSG00000008300	1938	CELSR3	cadherin, EGF LAG seven-pass G-type receptor 3 (flamingo homolog, Drosophila)	1951	3	n/a	n/a	8.17e-01	1.303
1103021	ENSG00000186174	93860	BCL9L	B-cell CLL/lymphoma 9-like	283149	11	n/a	n/a	1.17e+00	1.303
1100143	ENSG00000171914	57902	TLN2	talin 2	83660	15	n/a	n/a	7.31e-01	1.303
1089158	ENSG00000100350	55822	FOXRED2	FAD-dependent oxidoreductase domain containing 2	80020	22	n/a	n/a	7.76e-01	1.303
1100545	ENSG00000173786	1258	CNP	2',3'-cyclic nucleotide 3' phosphodiesterase	1267	17	n/a	n/a	6.99e-01	1.303
1094012	ENSG00000135519	23171	KCNH3	potassium voltage-gated channel, subfamily H (eag-related), member 3	23416	12	n/a	n/a	4.92e-01	1.303
280102958	ENSG00000257225	0	RP11-328C8.4	RP11-328C8.4	0	12	n/a	n/a	6.87e-01	1.303
279659856	ENSG00000200118	0	Y_RNA	Y RNA	0	3	n/a	n/a	6.73e-01	1.302
1093932	ENSG00000135127	60192	CCDC64	coiled-coil domain containing 64	92558	12	n/a	n/a	7.04e-01	1.302
1104819	ENSG00000198929	9578	NOS1AP	nitric oxide synthase 1 (neuronal) adaptor protein	9722	1	n/a	n/a	7.59e-01	1.302
280073014	ENSG00000254598	93844	CSNK2A1P	casein kinase 2, alpha 1 polypeptide pseudogene	283106	11	n/a	n/a	4.99e-01	1.302
280007488	ENSG00000248906	0	RP3-389A20.4	RP3-389A20.4	0	X	n/a	n/a	1.11e+00	1.302
1095407	ENSG00000143847	8431	PPFIA4	protein tyrosine phosphatase, receptor type, f polypeptide (PTPRF), interacting protein (liprin), alpha 4	8497	1	n/a	n/a	7.11e-01	1.302
1097986	ENSG00000163517	55688	HDAC11	histone deacetylase 11	79885	3	n/a	n/a	8.62e-01	1.302
1093346	ENSG00000131378	22935	RFTN1	raftlin, lipid raft linker 1	23180	3	n/a	n/a	7.16e-01	1.302
1096195	ENSG00000149926	57965	FAM57B	family with sequence similarity 57, member B	83723	16	n/a	n/a	7.11e-01	1.302
1096064	ENSG00000148824	60146	MTG1	Mitochondrial GTPase 1	92170	10	n/a	n/a	7.22e-01	1.302
279937003	ENSG00000239039	182393	SNORD13	small nucleolar RNA, C/D box 13	692084	8	n/a	n/a	5.06e-01	1.301
1094099	ENSG00000135956	34943	TMEM127	transmembrane protein 127	55654	2	n/a	n/a	9.69e-01	1.301
279808690	ENSG00000227230	0	RP11-261C10.5	RP11-261C10.5	0	1	n/a	n/a	8.01e-01	1.301
1102836	ENSG00000185442	125113	FAM174B	family with sequence similarity 174, member B	400451	15	n/a	n/a	1.20e+00	1.301
280099053	ENSG00000256844	0	RP11-282K24.2	RP11-282K24.2	0	12	n/a	n/a	6.87e-01	1.301
1095321	ENSG00000143416	8883	SELENBP1	selenium binding protein 1	8991	1	n/a	n/a	6.99e-01	1.301
279662922	ENSG00000201028	0	U6	U6 spliceosomal RNA	0	1	n/a	n/a	6.73e-01	1.300
1089361	ENSG00000101236	11077	RNF24	ring finger protein 24	11237	20	n/a	n/a	1.16e+00	1.300
1093018	ENSG00000129159	3721	KCNC1	potassium voltage-gated channel, Shaw-related subfamily, member 1	3746	11	n/a	n/a	9.81e-01	1.300
1090654	ENSG00000110237	9684	ARHGEF17	Rho guanine nucleotide exchange factor (GEF) 17	9828	11	n/a	n/a	7.56e-01	1.300
280126988	ENSG00000259093	0	RP11-1112J20.2	RP11-1112J20.2	0	14	n/a	n/a	1.10e+00	1.300
1094711	ENSG00000139200	83425	C12orf53	chromosome 12 open reading frame 53	196500	12	n/a	n/a	5.03e-01	1.300
1096421	ENSG00000152092	457	ASTN1	astrotactin 1	460	1	n/a	n/a	8.23e-01	1.300
279793550	ENSG00000225923	0	RP4-736I12.1	RP4-736I12.1	0	1	n/a	n/a	4.85e-01	1.299
279861618	ENSG00000232004	0	CAP1P2	CAP1 pseudogene 2	0	10	n/a	n/a	7.54e-01	1.299
280005797	ENSG00000248751	0	RP1-130H16.18	RP1-130H16.18	0	22	n/a	n/a	5.06e-01	1.299
1094260	ENSG00000136830	41418	FAM129B	family with sequence similarity 129, member B	64855	9	n/a	n/a	7.57e-01	1.299
1102261	ENSG00000183114	81617	FAM43B	family with sequence similarity 43, member B	163933	1	n/a	n/a	9.18e-01	1.299
280021305	ENSG00000250045	0	CBX3P3	chromobox homolog 3 pseudogene 3	0	5	n/a	n/a	7.76e-01	1.299
1099648	ENSG00000169860	4996	P2RY1	purinergic receptor P2Y, G-protein coupled, 1	5028	3	n/a	n/a	4.85e-01	1.299
280125612	ENSG00000259020	0	RP11-529H20.3	RP11-529H20.3	0	14	n/a	n/a	6.90e-01	1.299
1088777	ENSG00000090863	2717	GLG1	golgi glycoprotein 1	2734	16	n/a	n/a	1.13e+00	1.299
279881334	ENSG00000233735	0	RP11-567G24.3	RP11-567G24.3	0	1	n/a	n/a	5.06e-01	1.299
1089406	ENSG00000101417	11103	PXMP4	peroxisomal membrane protein 4, 24kDa	11264	20	n/a	n/a	1.01e+00	1.299
1091066	ENSG00000113319	5892	RASGRF2	Ras protein-specific guanine nucleotide-releasing factor 2	5924	5	n/a	n/a	4.93e-01	1.298
279733788	ENSG00000214820	0	RP11-944L7.2	RP11-944L7.2	0	3	n/a	n/a	7.40e-01	1.298
279893514	ENSG00000234811	0	RP11-241I20.5	RP11-241I20.5	0	10	n/a	n/a	5.00e-01	1.298
1102582	ENSG00000184385	80853	C21orf128	chromosome 21 open reading frame 128	150147	21	n/a	n/a	1.10e+00	1.298
1102887	ENSG00000185666	8172	SYN3	synapsin III	8224	22	n/a	n/a	7.88e-01	1.298
1092557	ENSG00000125447	22918	GGA3	golgi-associated, gamma adaptin ear containing, ARF binding protein 3	23163	17	n/a	n/a	7.15e-01	1.298
279746719	ENSG00000217624	0	RP11-204C16.4	RP11-204C16.4	0	X	n/a	n/a	4.84e-01	1.298
1102749	ENSG00000185085	56560	INTS5	integrator complex subunit 5	80789	11	n/a	n/a	6.95e-01	1.298
1097407	ENSG00000160271	5868	RALGDS	ral guanine nucleotide dissociation stimulator	5900	9	n/a	n/a	7.17e-01	1.297
1096763	ENSG00000154928	2032	EPHB1	EPH receptor B1	2047	3	n/a	n/a	1.13e+00	1.297
1109165	ENSG00000244752	1406	CRYBB2	crystallin, beta B2	1415	22	n/a	n/a	7.67e-01	1.297
1103858	ENSG00000196220	9757	SRGAP3	SLIT-ROBO Rho GTPase activating protein 3	9901	3	n/a	n/a	9.43e-01	1.297
1087417	ENSG00000038219	92046	BOD1L	biorientation of chromosomes in cell division 1-like	259282	4	n/a	n/a	8.51e-01	1.297
1088794	ENSG00000091136	3887	LAMB1	laminin, beta 1	3912	7	n/a	n/a	7.17e-01	1.297
1097637	ENSG00000162104	112	ADCY9	adenylate cyclase 9	115	16	n/a	n/a	1.13e+00	1.297
1097298	ENSG00000159409	11029	CELF3	CUGBP, Elav-like family member 3	11189	1	n/a	n/a	7.74e-01	1.297
280045168	ENSG00000252106	0	Y_RNA	Y RNA	0	6	n/a	n/a	4.86e-01	1.297
1092711	ENSG00000126259	58274	KIRREL2	kin of IRRE like 2 (Drosophila)	84063	19	n/a	n/a	1.09e+00	1.297
1096899	ENSG00000156219	416	ART3	ADP-ribosyltransferase 3	419	4	n/a	n/a	8.75e-01	1.297
1102565	ENSG00000184343	26323	SRPK3	SRSF protein kinase 3	26576	X	n/a	n/a	5.01e-01	1.297
1096100	ENSG00000149177	5763	PTPRJ	protein tyrosine phosphatase, receptor type, J	5795	11	n/a	n/a	8.77e-01	1.297
279585954	ENSG00000188459	0	WASF4P	WAS protein family, member 4, pseudogene	0	X	n/a	n/a	8.17e-01	1.297
279852226	ENSG00000231194	0	FARP1-AS1	FARP1 antisense RNA 1 (non-protein coding)	0	13	n/a	n/a	9.89e-01	1.296
279827884	ENSG00000228989	0	AC133528.2	AC133528.2	0	2	n/a	n/a	6.87e-01	1.296
280130975	ENSG00000259326	0	RP11-102L12.2	RP11-102L12.2	0	15	n/a	n/a	7.80e-01	1.296
280100777	ENSG00000257022	0	RP11-729I10.2	RP11-729I10.2	0	12	n/a	n/a	1.24e+00	1.296
279973843	ENSG00000243319	0	FGF14-IT1	FGF14 intronic transcript 1 (non-protein coding)	0	13	n/a	n/a	8.99e-01	1.296
280098431	ENSG00000256742	0	RP13-941N14.1	RP13-941N14.1	0	12	n/a	n/a	1.12e+00	1.296
1095310	ENSG00000143376	57291	SNX27	sorting nexin family member 27	81609	1	n/a	n/a	1.13e+00	1.296
279912593	ENSG00000236608	0	EIF4A1P6	eukaryotic translation initiation factor 4A1 pseudogene 6	0	13	n/a	n/a	8.62e-01	1.296
1093524	ENSG00000132563	30789	REEP2	receptor accessory protein 2	51308	5	n/a	n/a	6.97e-01	1.296
279851688	ENSG00000231158	0	PTP4A1P1	protein tyrosine phosphatase type IVA, member 1 pseudogene 1	0	2	n/a	n/a	7.41e-01	1.296
1092109	ENSG00000121871	22621	SLITRK3	SLIT and NTRK-like family, member 3	22865	3	n/a	n/a	9.19e-01	1.296
1104652	ENSG00000198580	0	AC073343.1	AC073343.1	0	7	n/a	n/a	7.17e-01	1.296
1092820	ENSG00000127399	41842	LRRC61	leucine rich repeat containing 61	65999	7	n/a	n/a	5.06e-01	1.296
1101965	ENSG00000181790	572	BAI1	brain-specific angiogenesis inhibitor 1	575	8	n/a	n/a	7.16e-01	1.295
279828969	ENSG00000229091	0	AC009945.3	AC009945.3	0	7	n/a	n/a	4.98e-01	1.295
279919584	ENSG00000237249	0	RP1-102G20.2	RP1-102G20.2	0	1	n/a	n/a	7.29e-01	1.295
1103640	ENSG00000188766	124761	SPRED3	sprouty-related, EVH1 domain containing 3	399473	19	n/a	n/a	1.10e+00	1.295
1093117	ENSG00000130054	26857	FAM155B	family with sequence similarity 155, member B	27112	X	n/a	n/a	1.22e+00	1.295
1087421	ENSG00000038382	7161	TRIO	triple functional domain (PTPRF interacting)	7204	5	n/a	n/a	9.51e-01	1.295
1095052	ENSG00000141503	29978	MINK1	misshapen-like kinase 1	50488	17	n/a	n/a	6.90e-01	1.295
280050453	ENSG00000252873	0	SNORD112	Small nucleolar RNA SNORD112	0	14	n/a	n/a	4.99e-01	1.295
1105625	ENSG00000206052	85633	DOK6	docking protein 6	220164	18	n/a	n/a	4.79e-01	1.294
1097165	ENSG00000158470	9200	B4GALT5	UDP-Gal:betaGlcNAc beta 1,4- galactosyltransferase, polypeptide 5	9334	20	n/a	n/a	7.44e-01	1.294
1107921	ENSG00000231925	6852	TAPBP	TAP binding protein (tapasin)	6892	6	n/a	n/a	9.65e-01	1.294
1090284	ENSG00000107185	9683	RGP1	RGP1 retrograde golgi transport homolog (S. cerevisiae)	9827	9	n/a	n/a	1.12e+00	1.294
279810456	ENSG00000227397	0	CTD-2526L21.3	CTD-2526L21.3	0	7	n/a	n/a	9.42e-01	1.294
279965000	ENSG00000242311	0	AL157386.1	AL157386.1	0	10	n/a	n/a	7.82e-01	1.294
279865228	ENSG00000232332	0	RP3-481A17.1	RP3-481A17.1	0	X	n/a	n/a	5.06e-01	1.294
1101636	ENSG00000179841	9354	AKAP5	A kinase (PRKA) anchor protein 5	9495	14	n/a	n/a	4.80e-01	1.294
279792102	ENSG00000225803	0	MRPS11P1	mitochondrial ribosomal protein S11 pseudogene 1	0	20	n/a	n/a	1.13e+00	1.294
1093174	ENSG00000130402	78	ACTN4	actinin, alpha 4	81	19	n/a	n/a	8.77e-01	1.294
280118838	ENSG00000258636	0	CTD-2298J14.2	CTD-2298J14.2	0	14	n/a	n/a	5.01e-01	1.294
1089560	ENSG00000102466	2244	FGF14	fibroblast growth factor 14	2259	13	n/a	n/a	4.94e-01	1.294
279759692	ENSG00000222378	0	RN5S44	RNA, 5S ribosomal 44	0	1	n/a	n/a	6.72e-01	1.293
1089107	ENSG00000100226	9425	GTPBP1	GTP binding protein 1	9567	22	n/a	n/a	7.94e-01	1.293
1095640	ENSG00000145526	1011	CDH18	cadherin 18, type 2	1016	5	n/a	n/a	4.90e-01	1.293
1104706	ENSG00000198728	8784	LDB1	LIM domain binding 1	8861	10	n/a	n/a	7.74e-01	1.293
1092747	ENSG00000126705	26990	AHDC1	AT hook, DNA binding motif, containing 1	27245	1	n/a	n/a	8.32e-01	1.293
278638676	ENSG00000073905	0	VDAC1P1	voltage-dependent anion channel 1 pseudogene 1	0	X	n/a	n/a	4.95e-01	1.292
1095172	ENSG00000142530	76601	FAM71E1	family with sequence similarity 71, member E1	112703	19	n/a	n/a	7.12e-01	1.292
1091420	ENSG00000116035	25555	VAX2	ventral anterior homeobox 2	25806	2	n/a	n/a	7.10e-01	1.292
1089960	ENSG00000105290	330	APLP1	amyloid beta (A4) precursor-like protein 1	333	19	n/a	n/a	7.67e-01	1.292
1101270	ENSG00000177628	2613	GBA	glucosidase, beta, acid	2629	1	n/a	n/a	7.08e-01	1.292
1092215	ENSG00000122778	36943	KIAA1549	KIAA1549	57670	7	n/a	n/a	8.59e-01	1.292
1104026	ENSG00000196663	9751	TECPR2	tectonin beta-propeller repeat containing 2	9895	14	n/a	n/a	9.99e-01	1.292
279868068	ENSG00000232593	0	RP11-258C19.5	RP11-258C19.5	0	X	n/a	n/a	8.74e-01	1.292
1086899	ENSG00000003249	54847	DBNDD1	dysbindin (dystrobrevin binding protein 1) domain containing 1	79007	16	n/a	n/a	5.07e-01	1.292
1094846	ENSG00000140105	7410	WARS	tryptophanyl-tRNA synthetase	7453	14	n/a	n/a	7.06e-01	1.292
1096426	ENSG00000152127	4224	MGAT5	mannosyl (alpha-1,6-)-glycoprotein beta-1,6-N-acetyl-glucosaminyltransferase	4249	2	n/a	n/a	1.22e+00	1.292
279931530	ENSG00000238221	0	RP11-69L16.4	RP11-69L16.4	0	6	n/a	n/a	5.06e-01	1.292
1099045	ENSG00000167395	9582	ZNF646	zinc finger protein 646	9726	16	n/a	n/a	1.21e+00	1.292
279468982	ENSG00000175873	0	AC004840.9	AC004840.9	0	7	n/a	n/a	1.18e+00	1.292
279790796	ENSG00000225704	0	RP4-798A17.5	RP4-798A17.5	0	1	n/a	n/a	1.21e+00	1.292
1088528	ENSG00000085377	5518	PREP	prolyl endopeptidase	5550	6	n/a	n/a	8.34e-01	1.292
279985225	ENSG00000244428	0	AC006032.1	AC006032.1	0	Y	n/a	n/a	4.80e-01	1.292
1106018	ENSG00000214216	180697	IQCJ	IQ motif containing J	654502	3	n/a	n/a	9.71e-01	1.292
1091350	ENSG00000115568	7657	ZNF142	zinc finger protein 142	7701	2	n/a	n/a	8.49e-01	1.291
279657987	ENSG00000199550	0	Y_RNA	Y RNA	0	11	n/a	n/a	9.64e-01	1.291
1089992	ENSG00000105419	36196	MEIS3	Meis homeobox 3	56917	19	n/a	n/a	6.90e-01	1.291
1102309	ENSG00000183317	94366	EPHA10	EPH receptor A10	284656	1	n/a	n/a	7.76e-01	1.291
1097960	ENSG00000163449	60208	TMEM169	transmembrane protein 169	92691	2	n/a	n/a	9.44e-01	1.291
1098465	ENSG00000165072	90366	MAMDC2	MAM domain containing 2	256691	9	n/a	n/a	6.71e-01	1.291
1090078	ENSG00000105767	83493	CADM4	cell adhesion molecule 4	199731	19	n/a	n/a	7.82e-01	1.291
1101250	ENSG00000177542	55554	SLC25A22	solute carrier family 25 (mitochondrial carrier: glutamate), member 22	79751	11	n/a	n/a	4.94e-01	1.291
1101043	ENSG00000176454	90198	LPCAT4	lysophosphatidylcholine acyltransferase 4	254531	15	n/a	n/a	5.01e-01	1.290
279777231	ENSG00000224497	0	RPL36P4	ribosomal protein L36 pseudogene 4	0	20	n/a	n/a	5.06e-01	1.290
1106215	ENSG00000214934	0	CTD-2560E9.2	CTD-2560E9.2	0	11	n/a	n/a	1.11e+00	1.290
279852141	ENSG00000231187	0	RP11-38L15.3	RP11-38L15.3	0	10	n/a	n/a	4.94e-01	1.290
280050068	ENSG00000252817	0	AL590431.1	AL590431.1	0	1	n/a	n/a	4.95e-01	1.290
279865461	ENSG00000232358	0	RP5-955M13.4	RP5-955M13.4	0	20	n/a	n/a	4.81e-01	1.290
1088089	ENSG00000072958	8828	AP1M1	adaptor-related protein complex 1, mu 1 subunit	8907	19	n/a	n/a	5.01e-01	1.290
1102169	ENSG00000182732	9484	RGS6	regulator of G-protein signaling 6	9628	14	n/a	n/a	8.12e-01	1.290
1103964	ENSG00000196498	9468	NCOR2	nuclear receptor corepressor 2	9612	12	n/a	n/a	7.49e-01	1.290
1098447	ENSG00000164976	36735	KIAA1161	KIAA1161	57462	9	n/a	n/a	7.39e-01	1.290
279825995	ENSG00000228818	0	RP11-567G24.1	RP11-567G24.1	0	1	n/a	n/a	6.95e-01	1.290
1097012	ENSG00000157168	3066	NRG1	neuregulin 1	3084	8	n/a	n/a	1.16e+00	1.290
279748917	ENSG00000219329	0	RP11-397G5.2	RP11-397G5.2	0	6	n/a	n/a	7.50e-01	1.290
1087239	ENSG00000017373	56499	SRCIN1	SRC kinase signaling inhibitor 1	80725	17	n/a	n/a	7.60e-01	1.290
1090886	ENSG00000112033	5435	PPARD	peroxisome proliferator-activated receptor delta	5467	6	n/a	n/a	7.95e-01	1.290
279861789	ENSG00000232019	0	AC074183.4	AC074183.4	0	7	n/a	n/a	1.16e+00	1.289
1094934	ENSG00000140688	41330	C16orf58	chromosome 16 open reading frame 58	64755	16	n/a	n/a	5.04e-01	1.289
1087168	ENSG00000011485	5504	PPP5C	protein phosphatase 5, catalytic subunit	5536	19	n/a	n/a	7.31e-01	1.289
1086874	ENSG00000001460	59935	C1orf201	chromosome 1 open reading frame 201	90529	1	n/a	n/a	1.23e+00	1.289
279967533	ENSG00000242588	0	RP11-274B21.1	RP11-274B21.1	0	7	n/a	n/a	7.88e-01	1.289
1103501	ENSG00000188215	78968	DCUN1D3	DCN1, defective in cullin neddylation 1, domain containing 3 (S. cerevisiae)	123879	16	n/a	n/a	7.59e-01	1.289
1097309	ENSG00000159516	6666	SPRR2G	small proline-rich protein 2G	6706	1	n/a	n/a	9.31e-01	1.289
1097001	ENSG00000157087	488	ATP2B2	ATPase, Ca++ transporting, plasma membrane 2	491	3	n/a	n/a	8.31e-01	1.289
1093077	ENSG00000129654	2286	FOXJ1	forkhead box J1	2302	17	n/a	n/a	7.80e-01	1.289
279887427	ENSG00000234287	0	RP11-761N21.2	RP11-761N21.2	0	3	n/a	n/a	5.01e-01	1.289
280026348	ENSG00000250446	0	CTD-2275D24.3	CTD-2275D24.3	0	5	n/a	n/a	7.54e-01	1.289
1098189	ENSG00000164086	1837	DUSP7	dual specificity phosphatase 7	1849	3	n/a	n/a	1.21e+00	1.288
1091908	ENSG00000120088	1385	CRHR1	corticotropin releasing hormone receptor 1	1394	17	n/a	n/a	6.97e-01	1.288
1095212	ENSG00000142784	22793	WDTC1	WD and tetratricopeptide repeats 1	23038	1	n/a	n/a	7.71e-01	1.288
279665806	ENSG00000201838	1013078	SNORD1A	small nucleolar RNA, C/D box 1A	677848	17	n/a	n/a	4.99e-01	1.288
279907086	ENSG00000236085	0	ACTG1P4	actin, gamma 1 pseudogene 4	0	1	n/a	n/a	7.10e-01	1.288
280129123	ENSG00000259220	0	RP11-702L15.2	Uncharacterized protein	0	15	n/a	n/a	8.37e-01	1.288
1087054	ENSG00000007541	8968	PIGQ	phosphatidylinositol glycan anchor biosynthesis, class Q	9091	16	n/a	n/a	4.98e-01	1.288
1104160	ENSG00000197063	4072	MAFG	v-maf musculoaponeurotic fibrosarcoma oncogene homolog G (avian)	4097	17	n/a	n/a	7.09e-01	1.288
1097827	ENSG00000162951	110332	LRRTM1	leucine rich repeat transmembrane neuronal 1	347730	2	n/a	n/a	7.57e-01	1.288
1092868	ENSG00000127903	59922	ZNF835	zinc finger protein 835	90485	19	n/a	n/a	9.38e-01	1.288
1092685	ENSG00000126001	11030	CEP250	centrosomal protein 250kDa	11190	20	n/a	n/a	8.33e-01	1.287
279902807	ENSG00000235674	0	LDHAP2	lactate dehydrogenase A pseudogene 2	0	1	n/a	n/a	7.70e-01	1.287
1097458	ENSG00000160683	640	CXCR5	chemokine (C-X-C motif) receptor 5	643	11	n/a	n/a	9.24e-01	1.287
1100938	ENSG00000175906	376	ARL4D	ADP-ribosylation factor-like 4D	379	17	n/a	n/a	7.07e-01	1.287
1102712	ENSG00000184984	1125	CHRM5	cholinergic receptor, muscarinic 5	1133	15	n/a	n/a	6.94e-01	1.287
279708742	ENSG00000207637	0	MIR595	microRNA 595	0	7	n/a	n/a	6.72e-01	1.287
1089382	ENSG00000101327	5141	PDYN	prodynorphin	5173	20	n/a	n/a	4.82e-01	1.287
279667871	ENSG00000202444	0	RNU5E-6P	RNA, U5E small nuclear 6, pseudogene	0	1	n/a	n/a	5.07e-01	1.287
279706278	ENSG00000207197	1013502	SNORD116-12	small nucleolar RNA, C/D box 116-12	100033424	15	n/a	n/a	7.22e-01	1.287
1088008	ENSG00000070814	6909	TCOF1	Treacher Collins-Franceschetti syndrome 1	6949	5	n/a	n/a	1.12e+00	1.287
1105456	ENSG00000205362	4463	MT1A	metallothionein 1A	4489	16	n/a	n/a	8.16e-01	1.287
1093774	ENSG00000134250	4822	NOTCH2	notch 2	4853	1	n/a	n/a	5.01e-01	1.287
279849705	ENSG00000230965	0	SNX18P13	sorting nexin 18 pseudogene 13	0	21	n/a	n/a	8.43e-01	1.286
1099121	ENSG00000167680	10354	SEMA6B	sema domain, transmembrane domain (TM), and cytoplasmic domain, (semaphorin) 6B	10501	19	n/a	n/a	5.07e-01	1.286
280080252	ENSG00000255052	1016463	FAM66D	family with sequence similarity 66, member D	100132923	8	n/a	n/a	1.19e+00	1.286
279781347	ENSG00000224871	0	XX-FW81066F1.2	XX-FW81066F1.2	0	X	n/a	n/a	1.06e+00	1.286
1097422	ENSG00000160326	11022	SLC2A6	solute carrier family 2 (facilitated glucose transporter), member 6	11182	9	n/a	n/a	4.99e-01	1.286
1092164	ENSG00000122390	55705	NAA60	N(alpha)-acetyltransferase 60, NatF catalytic subunit	79903	16	n/a	n/a	7.43e-01	1.286
1101835	ENSG00000180979	90262	LRRC57	leucine rich repeat containing 57	255252	15	n/a	n/a	1.16e+00	1.286
1097436	ENSG00000160445	10297	ZER1	zer-1 homolog (C. elegans)	10444	9	n/a	n/a	7.40e-01	1.286
1095710	ENSG00000145990	33729	GFOD1	glucose-fructose oxidoreductase domain containing 1	54438	6	n/a	n/a	1.15e+00	1.286
1089387	ENSG00000101337	9633	TM9SF4	transmembrane 9 superfamily protein member 4	9777	20	n/a	n/a	9.22e-01	1.286
279933863	ENSG00000238534	0	Y_RNA	Y RNA	0	7	n/a	n/a	9.06e-01	1.286
279703247	ENSG00000206682	0	Y_RNA	Y RNA	0	5	n/a	n/a	6.72e-01	1.286
1087181	ENSG00000012223	4032	LTF	lactotransferrin	4057	3	n/a	n/a	9.87e-01	1.285
280096723	ENSG00000256541	0	RP4-761J14.5	RP4-761J14.5	0	12	n/a	n/a	9.06e-01	1.285
279847253	ENSG00000230733	0	AC092171.4	AC092171.4	0	7	n/a	n/a	1.24e+00	1.285
280051111	ENSG00000252968	0	AC005370.1	AC005370.1	0	5	n/a	n/a	5.07e-01	1.285
1087364	ENSG00000032444	10750	PNPLA6	patatin-like phospholipase domain containing 6	10908	19	n/a	n/a	5.06e-01	1.285
279662607	ENSG00000200917	0	U6	U6 spliceosomal RNA	0	4	n/a	n/a	6.72e-01	1.285
279988779	ENSG00000244921	0	CTB-36O1.7	CTB-36O1.7	0	5	n/a	n/a	4.84e-01	1.285
1091123	ENSG00000113749	3254	HRH2	histamine receptor H2	3274	5	n/a	n/a	9.02e-01	1.285
1101210	ENSG00000177352	41449	CCDC71	coiled-coil domain containing 71	64925	3	n/a	n/a	7.02e-01	1.285
279914842	ENSG00000236811	0	GAPDHP2	glyceraldehyde-3-phosphate dehydrogenase pseudogene 2	0	20	n/a	n/a	9.20e-01	1.285
280049704	ENSG00000252764	0	U6	U6 spliceosomal RNA	0	8	n/a	n/a	5.04e-01	1.285
1097762	ENSG00000162722	25642	TRIM58	tripartite motif containing 58	25893	1	n/a	n/a	1.21e+00	1.285
1096761	ENSG00000154917	31040	RAB6B	RAB6B, member RAS oncogene family	51560	3	n/a	n/a	6.88e-01	1.285
1092644	ENSG00000125851	5094	PCSK2	proprotein convertase subtilisin/kexin type 2	5126	20	n/a	n/a	4.99e-01	1.285
279863736	ENSG00000232187	0	FTH1P7	ferritin, heavy polypeptide 1 pseudogene 7	0	13	n/a	n/a	7.16e-01	1.284
279745695	ENSG00000217030	0	RP11-428J1.2	RP11-428J1.2	0	6	n/a	n/a	6.85e-01	1.284
279837964	ENSG00000229932	0	YWHAZP3	tyrosine 3-monooxygenase/tryptophan 5-monooxygenase activation protein, zeta pseudogene 3	0	10	n/a	n/a	4.81e-01	1.284
279666632	ENSG00000202089	0	U6	U6 spliceosomal RNA	0	11	n/a	n/a	6.72e-01	1.284
280130576	ENSG00000259299	0	RP11-37J13.1	RP11-37J13.1	0	15	n/a	n/a	4.95e-01	1.284
279818580	ENSG00000228169	0	PPIAP19	peptidylprolyl isomerase A (cyclophilin A) pseudogene 19	0	10	n/a	n/a	5.01e-01	1.284
1089354	ENSG00000101210	1904	EEF1A2	eukaryotic translation elongation factor 1 alpha 2	1917	20	n/a	n/a	4.93e-01	1.284
1101908	ENSG00000181444	81730	ZNF467	zinc finger protein 467	168544	7	n/a	n/a	5.05e-01	1.284
279758726	ENSG00000222108	0	5S_rRNA	5S ribosomal RNA	0	10	n/a	n/a	7.37e-01	1.284
1098884	ENSG00000166780	59823	C16orf45	chromosome 16 open reading frame 45	89927	16	n/a	n/a	7.30e-01	1.283
280104782	ENSG00000257386	0	RP11-56G10.2	RP11-56G10.2	0	12	n/a	n/a	4.92e-01	1.283
280130420	ENSG00000259291	0	RP11-617F23.1	RP11-617F23.1	0	15	n/a	n/a	7.69e-01	1.283
1100926	ENSG00000175866	10311	BAIAP2	BAI1-associated protein 2	10458	17	n/a	n/a	9.50e-01	1.283
279994456	ENSG00000247049	0	CTC-338M12.7	CTC-338M12.7	0	5	n/a	n/a	7.49e-01	1.283
1102134	ENSG00000182575	11087	NXPH3	neurexophilin 3	11248	17	n/a	n/a	5.05e-01	1.283
1100604	ENSG00000174111	29828	SOCS7	suppressor of cytokine signaling 7	30837	17	n/a	n/a	7.18e-01	1.283
1103024	ENSG00000186187	59127	ZNRF1	zinc and ring finger 1	84937	16	n/a	n/a	9.66e-01	1.283
279780341	ENSG00000224773	0	RP1-170D19.3	RP1-170D19.3	0	X	n/a	n/a	5.07e-01	1.283
1092999	ENSG00000128965	54933	CHAC1	ChaC, cation transport regulator homolog 1 (E. coli)	79094	15	n/a	n/a	5.05e-01	1.283
1092015	ENSG00000120903	1127	CHRNA2	cholinergic receptor, nicotinic, alpha 2 (neuronal)	1135	8	n/a	n/a	1.13e+00	1.282
1099624	ENSG00000169744	8956	LDB2	LIM domain binding 2	9079	4	n/a	n/a	4.94e-01	1.282
279950127	ENSG00000240607	0	AC018737.1	AC018737.1	0	2	n/a	n/a	8.50e-01	1.282
1092487	ENSG00000124766	6619	SOX4	SRY (sex determining region Y)-box 4	6659	6	n/a	n/a	9.92e-01	1.282
280093501	ENSG00000256152	0	RP11-463O12.3	RP11-463O12.3	0	12	n/a	n/a	9.25e-01	1.282
1100019	ENSG00000171435	93962	KSR2	kinase suppressor of ras 2	283455	12	n/a	n/a	8.86e-01	1.282
1104755	ENSG00000198822	2896	GRM3	glutamate receptor, metabotropic 3	2913	7	n/a	n/a	9.96e-01	1.282
279914408	ENSG00000236779	0	RP11-430C7.2	RP11-430C7.2	0	1	n/a	n/a	1.12e+00	1.282
279845772	ENSG00000230590	1023132	FTX	FTX transcript, XIST regulator (non-protein coding)	100302692	X	n/a	n/a	5.07e-01	1.282
279876831	ENSG00000233360	0	Z83844.1	Z83844.1	0	22	n/a	n/a	7.72e-01	1.282
1093838	ENSG00000134575	50	ACP2	acid phosphatase 2, lysosomal	53	11	n/a	n/a	5.07e-01	1.281
1095359	ENSG00000143569	9754	UBAP2L	ubiquitin associated protein 2-like	9898	1	n/a	n/a	9.43e-01	1.281
1094054	ENSG00000135749	55805	PCNXL2	pecanex-like 2 (Drosophila)	80003	1	n/a	n/a	7.47e-01	1.281
1087679	ENSG00000059804	6479	SLC2A3	solute carrier family 2 (facilitated glucose transporter), member 3	6515	12	n/a	n/a	9.80e-01	1.281
279744915	ENSG00000216624	0	GAPDHP72	glyceraldehyde-3-phosphate dehydrogenase pseudogene 72	0	6	n/a	n/a	4.98e-01	1.281
1101147	ENSG00000176994	80120	SMCR8	Smith-Magenis syndrome chromosome region, candidate 8	140775	17	n/a	n/a	8.37e-01	1.281
280083601	ENSG00000255255	0	PPP1R1AP1	protein phosphatase 1, regulatory (inhibitor) subunit 1A pseudogene 1	0	11	n/a	n/a	8.33e-01	1.281
280041412	ENSG00000251621	0	AC009487.5	AC009487.5	0	2	n/a	n/a	4.95e-01	1.281
1090388	ENSG00000108219	57301	TSPAN14	tetraspanin 14	81619	10	n/a	n/a	1.22e+00	1.281
279796145	ENSG00000226144	0	RPS27AP3	ribosomal protein S27a pseudogene 3	0	20	n/a	n/a	8.50e-01	1.281
280056889	ENSG00000253445	0	CTB-79E8.2	CTB-79E8.2	0	5	n/a	n/a	8.13e-01	1.280
1106484	ENSG00000220008	153016	LINGO3	leucine rich repeat and Ig domain containing 3	645191	19	n/a	n/a	4.94e-01	1.280
1091440	ENSG00000116176	25572	TPSG1	tryptase gamma 1	25823	16	n/a	n/a	6.90e-01	1.280
279798379	ENSG00000226332	0	RP11-157P1.4	RP11-157P1.4	0	20	n/a	n/a	8.95e-01	1.280
1090619	ENSG00000109956	26832	B3GAT1	beta-1,3-glucuronyltransferase 1 (glucuronosyltransferase P)	27087	11	n/a	n/a	8.76e-01	1.280
1089668	ENSG00000103241	2278	FOXF1	forkhead box F1	2294	16	n/a	n/a	4.88e-01	1.280
279731342	ENSG00000214549	0	RP11-360G10.2	RP11-360G10.2	0	10	n/a	n/a	7.53e-01	1.280
1090025	ENSG00000105576	29733	TNPO2	transportin 2	30000	19	n/a	n/a	7.55e-01	1.280
1104799	ENSG00000198892	80779	SHISA4	shisa homolog 4 (Xenopus laevis)	149345	1	n/a	n/a	5.06e-01	1.280
1104904	ENSG00000203760	122200	CENPW	centromere protein W	387103	6	n/a	n/a	7.08e-01	1.280
1097209	ENSG00000158792	78974	SPATA2L	spermatogenesis associated 2-like	124044	16	n/a	n/a	5.01e-01	1.280
279710779	ENSG00000208317	1013095	SNORD78	small nucleolar RNA, C/D box 78	692198	1	n/a	n/a	7.25e-01	1.280
1106784	ENSG00000224453	0	AC073610.1	Uncharacterized proteincDNA, FLJ78869	0	12	n/a	n/a	6.86e-01	1.280
1102526	ENSG00000184194	33619	GPR173	G protein-coupled receptor 173	54328	X	n/a	n/a	1.19e+00	1.279
279900463	ENSG00000235450	0	RP11-142A5.1	RP11-142A5.1	0	7	n/a	n/a	1.23e+00	1.279
1099526	ENSG00000169271	8880	HSPB3	heat shock 27kDa protein 3	8988	5	n/a	n/a	7.90e-01	1.279
279848254	ENSG00000230829	0	CTD-2186M15.1	CTD-2186M15.1	0	5	n/a	n/a	8.23e-01	1.279
1094679	ENSG00000138944	59523	KIAA1644	KIAA1644	85352	22	n/a	n/a	5.06e-01	1.279
280129834	ENSG00000259258	0	RP11-325L12.3	RP11-325L12.3	0	15	n/a	n/a	4.95e-01	1.278
1098951	ENSG00000166974	10824	MAPRE2	microtubule-associated protein, RP/EB family, member 2	10982	18	n/a	n/a	7.29e-01	1.278
279954000	ENSG00000241115	0	AP001347.1	AP001347.1	0	21	n/a	n/a	4.84e-01	1.278
280039457	ENSG00000251495	0	PPIAP11	peptidylprolyl isomerase A (cyclophilin A) pseudogene 11	0	5	n/a	n/a	9.71e-01	1.278
1098062	ENSG00000163704	94555	PRRT3	proline-rich transmembrane protein 3	285368	3	n/a	n/a	6.97e-01	1.278
279728329	ENSG00000214144	0	RP11-488L18.1	RP11-488L18.1	0	1	n/a	n/a	7.09e-01	1.278
279705571	ENSG00000207086	0	Y_RNA	Y RNA	0	2	n/a	n/a	6.72e-01	1.278
1089628	ENSG00000103023	85720	PRSS54	protease, serine, 54	221191	16	n/a	n/a	7.91e-01	1.278
1101976	ENSG00000181856	6481	SLC2A4	solute carrier family 2 (facilitated glucose transporter), member 4	6517	17	n/a	n/a	7.51e-01	1.278
1087806	ENSG00000065526	22768	SPEN	spen homolog, transcriptional regulator (Drosophila)	23013	1	n/a	n/a	8.04e-01	1.278
1105108	ENSG00000204366	85771	ZBTB12	zinc finger and BTB domain containing 12	221527	6	n/a	n/a	1.17e+00	1.278
1088031	ENSG00000071553	534	ATP6AP1	ATPase, H+ transporting, lysosomal accessory protein 1	537	X	n/a	n/a	5.06e-01	1.278
1092101	ENSG00000121775	34405	TMEM39B	transmembrane protein 39B	55116	1	n/a	n/a	8.84e-01	1.278
279659359	ENSG00000199960	1013529	SNORD115-14	small nucleolar RNA, C/D box 115-14	100033451	15	n/a	n/a	8.16e-01	1.278
1089375	ENSG00000101298	9607	SNPH	syntaphilin	9751	20	n/a	n/a	7.31e-01	1.277
280064867	ENSG00000254013	0	MAP2K1P1	mitogen-activated protein kinase kinase 1 pseudogene 1	0	8	n/a	n/a	4.99e-01	1.277
279938542	ENSG00000239266	0	AC002470.1	AC002470.1	0	22	n/a	n/a	6.71e-01	1.277
279853982	ENSG00000231340	0	ACTG1P10	actin, gamma 1 pseudogene 10	0	X	n/a	n/a	7.59e-01	1.277
1088132	ENSG00000074276	34114	CDHR2	cadherin-related family member 2	54825	5	n/a	n/a	1.21e+00	1.277
279970743	ENSG00000242959	0	RP4-599G15.3	RP4-599G15.3	0	1	n/a	n/a	4.99e-01	1.277
279657154	ENSG00000199293	0	SNORA21	small nucleolar RNA, H/ACA box 21	0	17	n/a	n/a	4.95e-01	1.277
280092069	ENSG00000256005	0	AC093734.1	AC093734.1	0	7	n/a	n/a	7.17e-01	1.277
1090844	ENSG00000111737	10863	RAB35	RAB35, member RAS oncogene family	11021	12	n/a	n/a	8.74e-01	1.276
279745280	ENSG00000216863	94681	LY86-AS1	LY86 antisense RNA 1 (non-protein coding)	285780	6	n/a	n/a	5.06e-01	1.276
1095011	ENSG00000141294	59926	LRRC46	leucine rich repeat containing 46	90506	17	n/a	n/a	1.22e+00	1.276
280086705	ENSG00000255470	0	RP11-113D6.6	Uncharacterized protein	0	11	n/a	n/a	7.37e-01	1.276
1099075	ENSG00000167548	8034	MLL2	myeloid/lymphoid or mixed-lineage leukemia 2	8085	12	n/a	n/a	1.13e+00	1.276
279980504	ENSG00000243951	0	AC024367.1	AC024367.1	0	8	n/a	n/a	8.55e-01	1.276
1102289	ENSG00000183248	55965	AC010336.1	Uncharacterized protein	80164	19	n/a	n/a	5.06e-01	1.276
279997101	ENSG00000248043	0	AL671710.1	AL671710.1	0	22	n/a	n/a	7.69e-01	1.276
279968070	ENSG00000242639	0	RP11-358L16.2	RP11-358L16.2	0	10	n/a	n/a	7.72e-01	1.276
279970310	ENSG00000242887	0	IGHJ3	immunoglobulin heavy joining 3	0	14	n/a	n/a	6.71e-01	1.276
1092320	ENSG00000123612	79417	ACVR1C	activin A receptor, type IC	130399	2	n/a	n/a	4.79e-01	1.276
279990556	ENSG00000245602	0	AC073548.1	AC073548.1	0	19	n/a	n/a	5.06e-01	1.276
1094954	ENSG00000140859	3776	KIFC3	kinesin family member C3	3801	16	n/a	n/a	7.05e-01	1.276
1096459	ENSG00000152380	81701	FAM151B	family with sequence similarity 151, member B	167555	5	n/a	n/a	1.05e+00	1.275
1088517	ENSG00000084764	22680	MAPRE3	microtubule-associated protein, RP/EB family, member 3	22924	2	n/a	n/a	7.31e-01	1.275
279808383	ENSG00000227198	0	C6orf47-AS1	C6orf47 antisense RNA 1 (non-protein coding)	0	6	n/a	n/a	1.16e+00	1.275
279840524	ENSG00000230149	0	RP3-508I15.19	RP3-508I15.19	0	22	n/a	n/a	5.06e-01	1.275
279839669	ENSG00000230074	0	RP11-195F19.9	RP11-195F19.9	0	9	n/a	n/a	7.04e-01	1.275
1091169	ENSG00000114315	3260	HES1	hairy and enhancer of split 1, (Drosophila)	3280	3	n/a	n/a	4.81e-01	1.275
279930738	ENSG00000238150	0	AC008753.3	AC008753.3	0	19	n/a	n/a	7.91e-01	1.275
1092583	ENSG00000125618	7803	PAX8	paired box 8	7849	2	n/a	n/a	1.22e+00	1.275
1096287	ENSG00000151067	771	CACNA1C	calcium channel, voltage-dependent, L type, alpha 1C subunit	775	12	n/a	n/a	9.63e-01	1.275
279876666	ENSG00000233347	0	ERP29P1	endoplasmic reticulum lumenal protein 29 pseudogene 1	0	20	n/a	n/a	8.74e-01	1.275
1103486	ENSG00000188157	119616	AGRN	agrin	375790	1	n/a	n/a	7.04e-01	1.274
1095071	ENSG00000141568	3582	FOXK2	forkhead box K2	3607	17	n/a	n/a	1.19e+00	1.274
1087582	ENSG00000053438	4795	NNAT	neuronatin	4826	20	n/a	n/a	4.82e-01	1.274
1087872	ENSG00000067141	4730	NEO1	neogenin 1	4756	15	n/a	n/a	7.08e-01	1.274
1102906	ENSG00000185742	124974	C11orf87	chromosome 11 open reading frame 87	399947	11	n/a	n/a	4.81e-01	1.274
279722249	ENSG00000213453	0	FTH1P3	ferritin, heavy polypeptide 1 pseudogene 3	0	2	n/a	n/a	6.85e-01	1.274
279846638	ENSG00000230667	0	SETP18	SET pseudogene 18	0	1	n/a	n/a	4.99e-01	1.274
280095940	ENSG00000256448	0	RP11-809N8.4	RP11-809N8.4	0	11	n/a	n/a	5.06e-01	1.274
1097471	ENSG00000160753	23377	RUSC1	RUN and SH3 domain containing 1	23623	1	n/a	n/a	6.87e-01	1.274
1091441	ENSG00000116183	38107	PAPPA2	pappalysin 2	60676	1	n/a	n/a	1.11e+00	1.273
1096019	ENSG00000148408	770	CACNA1B	calcium channel, voltage-dependent, N type, alpha 1B subunit	774	9	n/a	n/a	7.88e-01	1.273
280098939	ENSG00000256824	0	RP11-21A7A.2	RP11-21A7A.2	0	11	n/a	n/a	8.11e-01	1.273
279959318	ENSG00000241712	0	AC004884.1	AC004884.1	0	7	n/a	n/a	8.12e-01	1.273
280030901	ENSG00000250810	0	AC096753.1	AC096753.1	0	2	n/a	n/a	4.84e-01	1.273
279758516	ENSG00000222051	0	U6	U6 spliceosomal RNA	0	10	n/a	n/a	5.05e-01	1.273
1103126	ENSG00000186575	4745	NF2	neurofibromin 2 (merlin)	4771	22	n/a	n/a	8.29e-01	1.273
279928497	ENSG00000237975	109673	RP1-14N1.2	RP1-14N1.2	339400	1	n/a	n/a	1.12e+00	1.273
279873648	ENSG00000233057	0	EEF1A1P14	eukaryotic translation elongation factor 1 alpha 1 pseudogene 14	0	1	n/a	n/a	4.92e-01	1.273
1090641	ENSG00000110090	1365	CPT1A	carnitine palmitoyltransferase 1A (liver)	1374	11	n/a	n/a	7.28e-01	1.273
1101972	ENSG00000181830	34632	SLC35C1	solute carrier family 35, member C1	55343	11	n/a	n/a	8.27e-01	1.273
1094052	ENSG00000135744	180	AGT	angiotensinogen (serpin peptidase inhibitor, clade A, member 8)	183	1	n/a	n/a	5.05e-01	1.273
1089145	ENSG00000100321	9022	SYNGR1	synaptogyrin 1	9145	22	n/a	n/a	4.92e-01	1.273
1101290	ENSG00000177706	36254	FAM20C	family with sequence similarity 20, member C	56975	7	n/a	n/a	7.54e-01	1.272
1098111	ENSG00000163873	2882	GRIK3	glutamate receptor, ionotropic, kainate 3	2899	1	n/a	n/a	7.58e-01	1.272
1105416	ENSG00000205236	1016980	UPK3BL	uroplakin 3B-like	100134938	7	n/a	n/a	7.64e-01	1.272
1092179	ENSG00000122515	57879	ZMIZ2	zinc finger, MIZ-type containing 2	83637	7	n/a	n/a	7.19e-01	1.272
1100612	ENSG00000174151	94354	CYB561D1	cytochrome b-561 domain containing 1	284613	1	n/a	n/a	8.16e-01	1.272
1087557	ENSG00000050767	60055	COL23A1	collagen, type XXIII, alpha 1	91522	5	n/a	n/a	8.35e-01	1.272
1095479	ENSG00000144339	23424	TMEFF2	transmembrane protein with EGF-like and two follistatin-like domains 2	23671	2	n/a	n/a	4.96e-01	1.272
1087167	ENSG00000011478	34103	QPCTL	glutaminyl-peptide cyclotransferase-like	54814	19	n/a	n/a	5.06e-01	1.272
1089251	ENSG00000100678	6511	SLC8A3	solute carrier family 8 (sodium/calcium exchanger), member 3	6547	14	n/a	n/a	1.17e+00	1.272
1089875	ENSG00000104884	2053	ERCC2	excision repair cross-complementing rodent repair deficiency, complementation group 2	2068	19	n/a	n/a	7.17e-01	1.272
279997644	ENSG00000248121	0	AC005562.2	AC005562.2	0	17	n/a	n/a	8.17e-01	1.272
1089123	ENSG00000100280	159	AP1B1	adaptor-related protein complex 1, beta 1 subunit	162	22	n/a	n/a	7.00e-01	1.272
1093047	ENSG00000129355	1026	CDKN2D	cyclin-dependent kinase inhibitor 2D (p19, inhibits CDK4)	1032	19	n/a	n/a	6.90e-01	1.271
280122573	ENSG00000258841	0	RP11-226P1.3	RP11-226P1.3	0	14	n/a	n/a	5.06e-01	1.271
1101168	ENSG00000177108	94007	ZDHHC22	zinc finger, DHHC-type containing 22	283576	14	n/a	n/a	7.42e-01	1.271
1100469	ENSG00000173402	1593	DAG1	dystroglycan 1 (dystrophin-associated glycoprotein 1)	1605	3	n/a	n/a	1.11e+00	1.271
1108930	ENSG00000240184	5066	PCDHGC3	protocadherin gamma subfamily C, 3	5098	5	n/a	n/a	7.64e-01	1.271
1089329	ENSG00000101144	651	BMP7	bone morphogenetic protein 7	655	20	n/a	n/a	7.34e-01	1.271
1101247	ENSG00000177511	30528	ST8SIA3	ST8 alpha-N-acetyl-neuraminide alpha-2,8-sialyltransferase 3	51046	18	n/a	n/a	4.84e-01	1.271
1093991	ENSG00000135439	78291	AGAP2	ArfGAP with GTPase domain, ankyrin repeat and PH domain 2	116986	12	n/a	n/a	5.05e-01	1.271
1108956	ENSG00000240764	35382	PCDHGC5	protocadherin gamma subfamily C, 5	56097	5	n/a	n/a	8.13e-01	1.271
1104449	ENSG00000197951	37305	ZNF71	zinc finger protein 71	58491	19	n/a	n/a	9.44e-01	1.271
1088918	ENSG00000095713	34407	CRTAC1	cartilage acidic protein 1	55118	10	n/a	n/a	4.92e-01	1.271
280025712	ENSG00000250405	0	RP11-114H7.2	RP11-114H7.2	0	5	n/a	n/a	1.15e+00	1.271
279722689	ENSG00000213513	0	RP13-39P12.2	RP13-39P12.2	0	10	n/a	n/a	1.23e+00	1.271
1091970	ENSG00000120645	133294	IQSEC3	IQ motif and Sec7 domain 3	440073	12	n/a	n/a	7.14e-01	1.271
1103881	ENSG00000196277	2900	GRM7	glutamate receptor, metabotropic 7	2917	3	n/a	n/a	7.31e-01	1.271
1104703	ENSG00000198722	10350	UNC13B	unc-13 homolog B (C. elegans)	10497	9	n/a	n/a	1.23e+00	1.271
279759139	ENSG00000222234	0	AC093628.1	AC093628.1	0	4	n/a	n/a	8.25e-01	1.271
279909111	ENSG00000236283	0	AC013463.2	AC013463.2	0	2	n/a	n/a	5.06e-01	1.270
1099503	ENSG00000169213	5833	RAB3B	RAB3B, member RAS oncogene family	5865	1	n/a	n/a	4.81e-01	1.270
1095564	ENSG00000144867	37291	SRPRB	signal recognition particle receptor, B subunit	58477	3	n/a	n/a	7.50e-01	1.270
1100752	ENSG00000174943	90150	KCTD13	potassium channel tetramerisation domain containing 13	253980	16	n/a	n/a	5.06e-01	1.270
279636820	ENSG00000198134	0	RP11-267J23.4	RP11-267J23.4	0	12	n/a	n/a	5.04e-01	1.270
1102614	ENSG00000184545	1838	DUSP8	dual specificity phosphatase 8	1850	11	n/a	n/a	7.62e-01	1.270
1098783	ENSG00000166340	1191	TPP1	tripeptidyl peptidase I	1200	11	n/a	n/a	7.15e-01	1.270
279932402	ENSG00000238296	0	snoU13	Small nucleolar RNA U13	0	1	n/a	n/a	6.71e-01	1.270
279936912	ENSG00000239024	0	snoU13	Small nucleolar RNA U13	0	17	n/a	n/a	9.85e-01	1.270
279770418	ENSG00000223975	0	AP001048.4	AP001048.4	0	21	n/a	n/a	5.06e-01	1.270
1089327	ENSG00000101134	35105	DOK5	docking protein 5	55816	20	n/a	n/a	1.17e+00	1.270
279724247	ENSG00000213713	0	PIGCP1	phosphatidylinositol glycan anchor biosynthesis, class C, pseudogene 1	0	11	n/a	n/a	4.99e-01	1.270
1089353	ENSG00000101204	1129	CHRNA4	cholinergic receptor, nicotinic, alpha 4	1137	20	n/a	n/a	5.07e-01	1.269
279880919	ENSG00000233706	0	RP5-1087E8.3	RP5-1087E8.3	0	1	n/a	n/a	5.07e-01	1.269
1089531	ENSG00000102226	8185	USP11	ubiquitin specific peptidase 11	8237	X	n/a	n/a	5.03e-01	1.269
1097372	ENSG00000160145	8889	KALRN	kalirin, RhoGEF kinase	8997	3	n/a	n/a	7.34e-01	1.269
279906107	ENSG00000236003	0	AC007050.17	AC007050.17	0	22	n/a	n/a	7.09e-01	1.269
279793920	ENSG00000225951	0	RP11-339B21.9	RP11-339B21.9	0	9	n/a	n/a	8.31e-01	1.269
279950797	ENSG00000240701	0	AP003040.1	AP003040.1	0	11	n/a	n/a	7.31e-01	1.269
279939889	ENSG00000239421	0	AC019227.2	AC019227.2	0	11	n/a	n/a	8.41e-01	1.269
1089850	ENSG00000104805	4893	NUCB1	nucleobindin 1	4924	19	n/a	n/a	5.05e-01	1.269
279994806	ENSG00000247180	0	AC018665.1	AC018665.1	0	17	n/a	n/a	1.11e+00	1.269
279979987	ENSG00000243902	0	RP1-63G5.5	RP1-63G5.5	0	22	n/a	n/a	8.73e-01	1.269
1087949	ENSG00000069482	30565	GAL	galanin prepropeptide	51083	11	n/a	n/a	5.00e-01	1.269
1088783	ENSG00000090971	36384	NAT14	N-acetyltransferase 14 (GCN5-related, putative)	57106	19	n/a	n/a	4.99e-01	1.269
1101964	ENSG00000181789	22576	COPG	coatomer protein complex, subunit gamma	22820	3	n/a	n/a	7.42e-01	1.269
1092909	ENSG00000128271	132	ADORA2A	adenosine A2a receptor	135	22	n/a	n/a	4.80e-01	1.269
1096884	ENSG00000156097	58107	GPR61	G protein-coupled receptor 61	83873	1	n/a	n/a	8.81e-01	1.269
1100953	ENSG00000176020	122093	AMIGO3	adhesion molecule with Ig-like domain 3	386724	3	n/a	n/a	7.11e-01	1.268
1087572	ENSG00000052749	22978	RRP12	ribosomal RNA processing 12 homolog (S. cerevisiae)	23223	10	n/a	n/a	7.22e-01	1.268
1088951	ENSG00000097021	11167	ACOT7	acyl-CoA thioesterase 7	11332	1	n/a	n/a	4.86e-01	1.268
1092875	ENSG00000127948	5415	POR	P450 (cytochrome) oxidoreductase	5447	7	n/a	n/a	5.06e-01	1.268
1104284	ENSG00000197461	5122	PDGFA	platelet-derived growth factor alpha polypeptide	5154	7	n/a	n/a	1.22e+00	1.268
1103935	ENSG00000196415	5625	PRTN3	proteinase 3	5657	19	n/a	n/a	7.18e-01	1.268
280133333	ENSG00000259460	0	RP11-128A17.1	RP11-128A17.1	0	15	n/a	n/a	5.06e-01	1.268
1102941	ENSG00000185896	3891	LAMP1	lysosomal-associated membrane protein 1	3916	13	n/a	n/a	7.60e-01	1.268
1105780	ENSG00000212950	0	RP11-476E15.3	Novel protein (KIAA0894)Sorbin and SH3 domain containing 1, isoform CRA_eUncharacterized protein	0	10	n/a	n/a	5.04e-01	1.268
279943976	ENSG00000239924	0	RP11-959F10.1	RP11-959F10.1	0	11	n/a	n/a	4.98e-01	1.268
1096743	ENSG00000154764	7433	WNT7A	wingless-type MMTV integration site family, member 7A	7476	3	n/a	n/a	1.10e+00	1.268
280002833	ENSG00000248531	0	RP11-1134I14.3	RP11-1134I14.3	0	8	n/a	n/a	9.06e-01	1.268
1088662	ENSG00000088808	23123	PPP1R13B	protein phosphatase 1, regulatory subunit 13B	23368	14	n/a	n/a	1.22e+00	1.268
279971885	ENSG00000243085	0	RP11-392E22.3	RP11-392E22.3	0	9	n/a	n/a	4.95e-01	1.268
1092869	ENSG00000127914	9997	AKAP9	A kinase (PRKA) anchor protein (yotiao) 9	10142	7	n/a	n/a	5.06e-01	1.268
1102410	ENSG00000183691	9115	NOG	noggin	9241	17	n/a	n/a	6.87e-01	1.268
1095210	ENSG00000142751	33996	GPN2	GPN-loop GTPase 2	54707	1	n/a	n/a	8.13e-01	1.268
279784893	ENSG00000225191	0	RP11-97C18.1	RP11-97C18.1	0	1	n/a	n/a	5.04e-01	1.268
280025120	ENSG00000250349	0	RP5-972B16.2	Uncharacterized proteincDNA FLJ59144, highly similar to Tetraspanin-7	0	X	n/a	n/a	7.45e-01	1.268
1090444	ENSG00000108557	10585	RAI1	retinoic acid induced 1	10743	17	n/a	n/a	7.72e-01	1.268
279728552	ENSG00000214181	0	DDX6P2	DEAD (Asp-Glu-Ala-Asp) box polypeptide 6 pseudogene 2	0	13	n/a	n/a	4.92e-01	1.268
279829521	ENSG00000229151	0	RP11-348F1.3	RP11-348F1.3	0	X	n/a	n/a	4.98e-01	1.267
279717159	ENSG00000212529	0	SNORA57	Small nucleolar RNA SNORA57	0	5	n/a	n/a	6.84e-01	1.267
1092729	ENSG00000126464	36752	PRR12	proline rich 12	57479	19	n/a	n/a	8.58e-01	1.267
1089671	ENSG00000103249	1177	CLCN7	chloride channel 7	1186	16	n/a	n/a	5.06e-01	1.267
280107550	ENSG00000257669	0	RP11-543H15.2	RP11-543H15.2	0	12	n/a	n/a	7.64e-01	1.267
280120939	ENSG00000258752	0	RP11-356K23.1	RP11-356K23.1	0	14	n/a	n/a	1.10e+00	1.267
1087691	ENSG00000060656	9931	PTPRU	protein tyrosine phosphatase, receptor type, U	10076	1	n/a	n/a	4.97e-01	1.267
1087395	ENSG00000035862	7034	TIMP2	TIMP metallopeptidase inhibitor 2	7077	17	n/a	n/a	7.08e-01	1.267
1091042	ENSG00000113161	3136	HMGCR	3-hydroxy-3-methylglutaryl-CoA reductase	3156	5	n/a	n/a	7.33e-01	1.266
279933457	ENSG00000238466	0	snoU13	Small nucleolar RNA U13	0	8	n/a	n/a	5.02e-01	1.266
1094868	ENSG00000140320	22649	BAHD1	bromo adjacent homology domain containing 1	22893	15	n/a	n/a	1.13e+00	1.266
279728023	ENSG00000214111	0	RP1-258N20.3	RP1-258N20.3	0	X	n/a	n/a	8.13e-01	1.266
1097035	ENSG00000157350	6447	ST3GAL2	ST3 beta-galactoside alpha-2,3-sialyltransferase 2	6483	16	n/a	n/a	7.79e-01	1.266
280071139	ENSG00000254461	0	RP11-755F10.3	RP11-755F10.3	0	11	n/a	n/a	4.91e-01	1.266
1105085	ENSG00000204310	10407	AGPAT1	1-acylglycerol-3-phosphate O-acyltransferase 1 (lysophosphatidic acid acyltransferase, alpha)	10554	6	n/a	n/a	6.98e-01	1.266
279853989	ENSG00000231341	0	VDAC1P6	voltage-dependent anion channel 1 pseudogene 6	0	Y	n/a	n/a	1.13e+00	1.266
279661592	ENSG00000200623	0	SNORD18A	small nucleolar RNA, C/D box 18A	0	15	n/a	n/a	8.32e-01	1.266
1100908	ENSG00000175766	90105	EIF4E1B	eukaryotic translation initiation factor 4E family member 1B	253314	5	n/a	n/a	1.23e+00	1.266
279836930	ENSG00000229835	0	KHSRPP1	KH-type splicing regulatory protein pseudogene 1	0	9	n/a	n/a	7.85e-01	1.266
1091837	ENSG00000119682	9726	KIAA0317	KIAA0317	9870	14	n/a	n/a	8.07e-01	1.266
1093876	ENSG00000134824	9279	FADS2	fatty acid desaturase 2	9415	11	n/a	n/a	4.96e-01	1.266
1092338	ENSG00000123908	26906	EIF2C2	eukaryotic translation initiation factor 2C, 2	27161	8	n/a	n/a	9.91e-01	1.266
279661795	ENSG00000200680	1013519	SNORD115-4	small nucleolar RNA, C/D box 115-4	100033441	15	n/a	n/a	6.71e-01	1.266
1088417	ENSG00000081760	41828	AACS	acetoacetyl-CoA synthetase	65985	12	n/a	n/a	8.73e-01	1.266
1092905	ENSG00000128253	10581	RFPL2	ret finger protein-like 2	10739	22	n/a	n/a	8.01e-01	1.266
1102464	ENSG00000183864	10608	TOB2	transducer of ERBB2, 2	10766	22	n/a	n/a	9.02e-01	1.266
1103773	ENSG00000189319	9535	FAM53B	family with sequence similarity 53, member B	9679	10	n/a	n/a	7.86e-01	1.266
1097057	ENSG00000157542	3738	KCNJ6	potassium inwardly-rectifying channel, subfamily J, member 6	3763	21	n/a	n/a	1.08e+00	1.266
1099669	ENSG00000169918	81521	OTUD7A	OTU domain containing 7A	161725	15	n/a	n/a	8.22e-01	1.266
279936618	ENSG00000238976	0	AC004016.1	AC004016.1	0	7	n/a	n/a	6.71e-01	1.266
1092053	ENSG00000121289	59092	CEP89	centrosomal protein 89kDa	84902	19	n/a	n/a	1.21e+00	1.266
1093483	ENSG00000132361	23032	KIAA0664	KIAA0664	23277	17	n/a	n/a	7.02e-01	1.266
1104864	ENSG00000203485	41021	INF2	inverted formin, FH2 and WH2 domain containing	64423	14	n/a	n/a	7.12e-01	1.266
1087192	ENSG00000013288	23079	MAN2B2	mannosidase, alpha, class 2B, member 2	23324	4	n/a	n/a	7.97e-01	1.265
279927303	ENSG00000237866	0	RP11-298J20.1	RP11-298J20.1	0	10	n/a	n/a	7.98e-01	1.265
1100352	ENSG00000172803	90172	SNX32	sorting nexin 32	254122	11	n/a	n/a	5.07e-01	1.265
1095006	ENSG00000141252	34564	VPS53	vacuolar protein sorting 53 homolog (S. cerevisiae)	55275	17	n/a	n/a	1.10e+00	1.265
279829767	ENSG00000229168	0	RPL19P20	ribosomal protein L19 pseudogene 20	0	X	n/a	n/a	8.99e-01	1.265
1097543	ENSG00000161270	4837	NPHS1	nephrosis 1, congenital, Finnish type (nephrin)	4868	19	n/a	n/a	6.87e-01	1.265
279801201	ENSG00000226605	0	AC007098.1	AC007098.1	0	2	n/a	n/a	4.82e-01	1.265
1101294	ENSG00000177728	9628	KIAA0195	KIAA0195	9772	17	n/a	n/a	6.86e-01	1.265
1089311	ENSG00000101040	23367	ZMYND8	zinc finger, MYND-type containing 8	23613	20	n/a	n/a	8.72e-01	1.265
1100024	ENSG00000171450	8862	CDK5R2	cyclin-dependent kinase 5, regulatory subunit 2 (p39)	8941	2	n/a	n/a	7.32e-01	1.265
279998510	ENSG00000248180	0	GAPDHP60	glyceraldehyde-3-phosphate dehydrogenase pseudogene 60	0	4	n/a	n/a	7.48e-01	1.264
279771431	ENSG00000224067	0	RP11-430K21.2	RP11-430K21.2	0	9	n/a	n/a	4.82e-01	1.264
279758593	ENSG00000222071	0	MIR1915	microRNA 1915	0	10	n/a	n/a	9.38e-01	1.264
279745053	ENSG00000216708	0	RP1-53C18.2	RP1-53C18.2	0	11	n/a	n/a	7.45e-01	1.264
1103997	ENSG00000196588	36864	MKL1	megakaryoblastic leukemia (translocation) 1	57591	22	n/a	n/a	6.85e-01	1.264
279927440	ENSG00000237880	0	AC096669.2	AC096669.2	0	2	n/a	n/a	5.05e-01	1.264
279988442	ENSG00000244742	0	AC106864.2	AC106864.2	0	4	n/a	n/a	7.12e-01	1.264
279933163	ENSG00000238418	0	snoU13	Small nucleolar RNA U13	0	17	n/a	n/a	6.71e-01	1.264
1102369	ENSG00000183580	22949	FBXL7	F-box and leucine-rich repeat protein 7	23194	5	n/a	n/a	7.95e-01	1.264
1102772	ENSG00000185164	94084	NOMO2	NODAL modulator 2	283820	16	n/a	n/a	4.99e-01	1.263
279976916	ENSG00000243613	0	RP11-216N14.8	RP11-216N14.8	0	1	n/a	n/a	4.87e-01	1.263
280126340	ENSG00000259059	0	RP11-103F13.3	RP11-103F13.3	0	14	n/a	n/a	8.05e-01	1.263
280062926	ENSG00000253873	35390	PCDHGA11	protocadherin gamma subfamily A, 11	56105	5	n/a	n/a	7.17e-01	1.263
1088160	ENSG00000075073	6825	TACR2	tachykinin receptor 2	6865	10	n/a	n/a	5.06e-01	1.263
279945859	ENSG00000240155	0	AC114498.2	AC114498.2	0	1	n/a	n/a	4.79e-01	1.263
279666002	ENSG00000201899	1013336	SNORD114-24	small nucleolar RNA, C/D box 114-24	767604	14	n/a	n/a	6.84e-01	1.263
1088933	ENSG00000096070	26899	BRPF3	bromodomain and PHD finger containing, 3	27154	6	n/a	n/a	9.37e-01	1.263
1106060	ENSG00000214357	33783	NEURL1B	neuralized homolog 1B (Drosophila)	54492	5	n/a	n/a	9.14e-01	1.263
280055347	ENSG00000253333	0	RP11-497H16.8	RP11-497H16.8	0	5	n/a	n/a	4.96e-01	1.263
279706425	ENSG00000207221	1023496	SNORA70E	small nucleolar RNA, H/ACA box 70E (retrotransposed)	100379250	11	n/a	n/a	6.71e-01	1.263
1096764	ENSG00000154930	58733	ACSS1	acyl-CoA synthetase short-chain family member 1	84532	20	n/a	n/a	5.04e-01	1.263
279991298	ENSG00000245865	0	AC134943.1	AC134943.1	0	3	n/a	n/a	8.49e-01	1.263
1098576	ENSG00000165548	36432	TMEM63C	transmembrane protein 63C	57156	14	n/a	n/a	7.05e-01	1.263
279878598	ENSG00000233487	0	AC011322.1	AC011322.1	0	3	n/a	n/a	8.12e-01	1.263
1092903	ENSG00000128245	7490	YWHAH	tyrosine 3-monooxygenase/tryptophan 5-monooxygenase activation protein, eta polypeptide	7533	22	n/a	n/a	4.94e-01	1.262
1101877	ENSG00000181234	60163	TMEM132C	transmembrane protein 132C	92293	12	n/a	n/a	9.62e-01	1.262
280128642	ENSG00000259192	0	AC109631.1	AC109631.1	0	15	n/a	n/a	1.18e+00	1.262
1093135	ENSG00000130202	5787	PVRL2	poliovirus receptor-related 2 (herpesvirus entry mediator B)	5819	19	n/a	n/a	7.20e-01	1.262
279749045	ENSG00000219430	0	MBL3P	mannose-binding lectin family member 3, pseudogene	0	10	n/a	n/a	1.18e+00	1.262
1093592	ENSG00000132932	31241	ATP8A2	ATPase, aminophospholipid transporter, class I, type 8A, member 2	51761	13	n/a	n/a	4.95e-01	1.262
280008835	ENSG00000249031	0	SUMO2P6	SMT3 suppressor of mif two 3 homolog 2 (S. cerevisiae) pseudogene 6	0	5	n/a	n/a	7.69e-01	1.262
1089161	ENSG00000100354	22867	TNRC6B	trinucleotide repeat containing 6B	23112	22	n/a	n/a	8.02e-01	1.262
1094051	ENSG00000135740	6517	SLC9A5	solute carrier family 9 (sodium/hydrogen exchanger), member 5	6553	16	n/a	n/a	7.96e-01	1.262
280121084	ENSG00000258757	0	RP11-841O20.2	RP11-841O20.2	0	14	n/a	n/a	5.05e-01	1.262
1097592	ENSG00000161835	81476	GRASP	GRP1 (general receptor for phosphoinositides 1)-associated scaffold protein	160622	12	n/a	n/a	5.03e-01	1.262
279729356	ENSG00000214269	0	LGMNP1	legumain pseudogene 1	0	13	n/a	n/a	5.06e-01	1.261
279905478	ENSG00000235949	0	AC061961.2	AC061961.2	0	2	n/a	n/a	4.95e-01	1.261
1090027	ENSG00000105605	37708	CACNG7	calcium channel, voltage-dependent, gamma subunit 7	59284	19	n/a	n/a	8.84e-01	1.261
279973589	ENSG00000243297	0	CTD-2525J15.1	CTD-2525J15.1	0	19	n/a	n/a	8.97e-01	1.261
279817466	ENSG00000228057	0	SEC63P1	SEC63 homolog (S. cerevisiae) pseudogene 1	0	1	n/a	n/a	5.01e-01	1.261
279792249	ENSG00000225811	0	RP11-547I7.1	RP11-547I7.1	0	1	n/a	n/a	6.87e-01	1.261
279940170	ENSG00000239455	0	RP11-561O4.1	RP11-561O4.1	0	3	n/a	n/a	4.99e-01	1.261
279938216	ENSG00000239223	0	RP11-173M1.1	RP11-173M1.1	0	17	n/a	n/a	4.99e-01	1.261
1087915	ENSG00000068400	36129	GRIPAP1	GRIP1 associated protein 1	56850	X	n/a	n/a	7.72e-01	1.261
1106128	ENSG00000214655	22808	KIAA0913	KIAA0913	23053	10	n/a	n/a	6.99e-01	1.261
1109016	ENSG00000241973	5265	PI4KA	phosphatidylinositol 4-kinase, catalytic, alpha	5297	22	n/a	n/a	4.89e-01	1.261
1101574	ENSG00000179388	1947	EGR3	early growth response 3	1960	8	n/a	n/a	7.18e-01	1.261
1103496	ENSG00000188191	5543	PRKAR1B	protein kinase, cAMP-dependent, regulatory, type I, beta	5575	7	n/a	n/a	4.99e-01	1.261
1092800	ENSG00000127191	7143	TRAF2	TNF receptor-associated factor 2	7186	9	n/a	n/a	7.99e-01	1.261
280049648	ENSG00000252756	0	U6	U6 spliceosomal RNA	0	2	n/a	n/a	9.30e-01	1.261
1098774	ENSG00000166311	6569	SMPD1	sphingomyelin phosphodiesterase 1, acid lysosomal	6609	11	n/a	n/a	7.32e-01	1.260
279943160	ENSG00000239822	0	AL603831.1	AL603831.1	0	10	n/a	n/a	7.92e-01	1.260
1089722	ENSG00000103549	9666	RNF40	ring finger protein 40	9810	16	n/a	n/a	7.51e-01	1.260
1101044	ENSG00000176463	27975	SLCO3A1	solute carrier organic anion transporter family, member 3A1	28232	15	n/a	n/a	7.96e-01	1.260
279972406	ENSG00000243155	0	RP11-46A10.5	RP11-46A10.5	0	1	n/a	n/a	9.20e-01	1.260
1089777	ENSG00000104267	756	CA2	carbonic anhydrase II	760	8	n/a	n/a	8.75e-01	1.260
1103244	ENSG00000187094	880	CCK	cholecystokinin	885	3	n/a	n/a	8.97e-01	1.260
1100495	ENSG00000173540	29658	GMPPB	GDP-mannose pyrophosphorylase B	29925	3	n/a	n/a	7.08e-01	1.260
280134846	ENSG00000259539	0	CTD-2651B20.1	CTD-2651B20.1	0	15	n/a	n/a	6.99e-01	1.260
1104739	ENSG00000198793	2459	MTOR	mechanistic target of rapamycin (serine/threonine kinase)	2475	1	n/a	n/a	8.01e-01	1.260
280031405	ENSG00000250859	0	HNRNPKP1	heterogeneous nuclear ribonucleoprotein K pseudogene 1	0	5	n/a	n/a	8.92e-01	1.260
1098278	ENSG00000164326	9463	CARTPT	CART prepropeptide	9607	5	n/a	n/a	4.98e-01	1.260
1090073	ENSG00000105732	41338	ZNF574	zinc finger protein 574	64763	19	n/a	n/a	5.07e-01	1.260
1090240	ENSG00000106689	9220	LHX2	LIM homeobox 2	9355	9	n/a	n/a	1.11e+00	1.260
1090111	ENSG00000105953	4935	OGDH	oxoglutarate (alpha-ketoglutarate) dehydrogenase (lipoamide)	4967	7	n/a	n/a	7.72e-01	1.260
1103972	ENSG00000196517	6500	SLC6A9	solute carrier family 6 (neurotransmitter transporter, glycine), member 9	6536	1	n/a	n/a	4.97e-01	1.260
1087177	ENSG00000012124	928	CD22	CD22 molecule	933	19	n/a	n/a	4.83e-01	1.259
280095127	ENSG00000256356	0	RP11-320N7.3	RP11-320N7.3	0	12	n/a	n/a	4.93e-01	1.259
1096848	ENSG00000155849	9700	ELMO1	engulfment and cell motility 1	9844	7	n/a	n/a	8.38e-01	1.259
1086970	ENSG00000005882	5132	PDK2	pyruvate dehydrogenase kinase, isozyme 2	5164	17	n/a	n/a	5.05e-01	1.259
1098944	ENSG00000166949	4063	SMAD3	SMAD family member 3	4088	15	n/a	n/a	1.22e+00	1.259
280054690	ENSG00000253299	0	RP11-316J7.4	RP11-316J7.4	0	8	n/a	n/a	9.40e-01	1.259
279918806	ENSG00000237174	0	RP11-415D17.3	RP11-415D17.3	0	6	n/a	n/a	7.99e-01	1.259
279989909	ENSG00000245410	0	AC132872.3	AC132872.3	0	17	n/a	n/a	8.13e-01	1.259
1090670	ENSG00000110400	5786	PVRL1	poliovirus receptor-related 1 (herpesvirus entry mediator C)	5818	11	n/a	n/a	4.99e-01	1.259
279796927	ENSG00000226229	0	RPLP0P1	ribosomal protein, large, P0 pseudogene 1	0	20	n/a	n/a	1.20e+00	1.259
1093181	ENSG00000130475	22904	FCHO1	FCH domain only 1	23149	19	n/a	n/a	8.89e-01	1.259
1094009	ENSG00000135503	88	ACVR1B	activin A receptor, type IB	91	12	n/a	n/a	8.37e-01	1.259
279847737	ENSG00000230787	0	RP11-548C21.1	RP11-548C21.1	0	1	n/a	n/a	4.99e-01	1.259
279872402	ENSG00000232959	0	RP11-332H17.1	RP11-332H17.1	0	1	n/a	n/a	4.82e-01	1.258
279786905	ENSG00000225364	0	ATP6V0E1P1	ATPase, H+ transporting, lysosomal 9kDa, V0 subunit e1 pseudogene 1	0	5	n/a	n/a	9.06e-01	1.258
1094209	ENSG00000136535	10558	TBR1	T-box, brain, 1	10716	2	n/a	n/a	5.06e-01	1.258
279762569	ENSG00000223224	0	SNORD71	small nucleolar RNA, C/D box 71	0	16	n/a	n/a	6.70e-01	1.258
1087920	ENSG00000068654	25634	POLR1A	polymerase (RNA) I polypeptide A, 194kDa	25885	2	n/a	n/a	8.83e-01	1.258
279911972	ENSG00000236528	0	RP1-125I3.2	RP1-125I3.2	0	1	n/a	n/a	5.07e-01	1.258
279883526	ENSG00000233929	0	MT1XP1	metallothionein 1X pseudogene 1	0	1	n/a	n/a	4.84e-01	1.258
1095132	ENSG00000142166	3434	IFNAR1	interferon (alpha, beta and omega) receptor 1	3454	21	n/a	n/a	7.01e-01	1.258
1088965	ENSG00000099282	23309	TSPAN15	tetraspanin 15	23555	10	n/a	n/a	7.51e-01	1.258
1099495	ENSG00000169184	4304	MN1	meningioma (disrupted in balanced translocation) 1	4330	22	n/a	n/a	8.86e-01	1.258
280113559	ENSG00000258283	0	RP11-386G11.3	RP11-386G11.3	0	12	n/a	n/a	7.59e-01	1.258
1088784	ENSG00000090975	36878	PITPNM2	phosphatidylinositol transfer protein, membrane-associated 2	57605	12	n/a	n/a	7.94e-01	1.258
1089864	ENSG00000104853	1200	CLPTM1	cleft lip and palate associated transmembrane protein 1	1209	19	n/a	n/a	5.07e-01	1.258
279755593	ENSG00000221743	0	Z95152.1	Z95152.1	0	6	n/a	n/a	7.08e-01	1.257
279584659	ENSG00000188338	0	SLC38A3	solute carrier family 38, member 3	0	3	n/a	n/a	4.95e-01	1.257
1090054	ENSG00000105676	60281	ARMC6	armadillo repeat containing 6	93436	19	n/a	n/a	4.98e-01	1.257
279751652	ENSG00000221044	0	U3	Small nucleolar RNA U3	0	17	n/a	n/a	1.13e+00	1.257
1103414	ENSG00000187867	110032	PALM3	paralemmin 3	342979	19	n/a	n/a	7.33e-01	1.257
1088768	ENSG00000090615	2785	GOLGA3	golgin A3	2802	12	n/a	n/a	1.15e+00	1.257
1100817	ENSG00000175264	8468	CHST1	carbohydrate (keratan sulfate Gal-6) sulfotransferase 1	8534	11	n/a	n/a	6.86e-01	1.257
1087320	ENSG00000025800	23387	KPNA6	karyopherin alpha 6 (importin alpha 7)	23633	1	n/a	n/a	1.09e+00	1.257
279704619	ENSG00000206914	0	Y_RNA	Y RNA	0	12	n/a	n/a	6.70e-01	1.257
1106453	ENSG00000218328	0	C1orf196	chromosome 1 open reading frame 196	0	1	n/a	n/a	7.10e-01	1.257
279931597	ENSG00000238228	0	AC004967.11	AC004967.11	0	7	n/a	n/a	1.25e+00	1.257
1101534	ENSG00000179134	34384	SAMD4B	sterile alpha motif domain containing 4B	55095	19	n/a	n/a	9.55e-01	1.257
1097502	ENSG00000160932	4036	LY6E	lymphocyte antigen 6 complex, locus E	4061	8	n/a	n/a	4.87e-01	1.257
279429872	ENSG00000171889	0	MIR31HG	MIR31 host gene (non-protein coding)	0	9	n/a	n/a	7.58e-01	1.257
279830307	ENSG00000229218	0	RP3-518E13.2	RP3-518E13.2	0	1	n/a	n/a	4.95e-01	1.256
1107323	ENSG00000228049	89889	POLR2J2	polymerase (RNA) II (DNA directed) polypeptide J2	246721	7	n/a	n/a	6.91e-01	1.256
1097583	ENSG00000161681	30427	SHANK1	SH3 and multiple ankyrin repeat domains 1	50944	19	n/a	n/a	4.94e-01	1.256
279865249	ENSG00000232335	0	RP11-435D7.3	RP11-435D7.3	0	1	n/a	n/a	1.22e+00	1.256
1089643	ENSG00000103089	54991	FA2H	fatty acid 2-hydroxylase	79152	16	n/a	n/a	5.03e-01	1.256
279666184	ENSG00000201955	0	RNY3P1	RNA, Ro-associated Y3 pseudogene 1	0	5	n/a	n/a	8.30e-01	1.256
279994444	ENSG00000247033	0	AC099508.1	AC099508.1	0	16	n/a	n/a	9.85e-01	1.256
279727637	ENSG00000214076	0	CPSF1P1	cleavage and polyadenylation specific factor 1, 160kDa pseudogene 1	0	22	n/a	n/a	9.83e-01	1.256
1097476	ENSG00000160785	9529	SLC25A44	solute carrier family 25, member 44	9673	1	n/a	n/a	7.92e-01	1.256
280096273	ENSG00000256500	0	RP11-73M18.2	UPF0671 protein C14orf153	0	14	n/a	n/a	7.01e-01	1.256
1091256	ENSG00000115073	9975	ACTR1B	ARP1 actin-related protein 1 homolog B, centractin beta (yeast)	10120	2	n/a	n/a	5.06e-01	1.255
279703072	ENSG00000206650	1023478	SNORA70G	small nucleolar RNA, H/ACA box 70G (retrotransposed)	100379132	12	n/a	n/a	7.00e-01	1.255
1091014	ENSG00000112852	35416	PCDHB2	protocadherin beta 2	56133	5	n/a	n/a	8.39e-01	1.255
1103127	ENSG00000186577	85765	C6orf1	chromosome 6 open reading frame 1	221491	6	n/a	n/a	5.01e-01	1.255
279536421	ENSG00000184247	0	AC100791.1	AC100791.1	0	17	n/a	n/a	7.25e-01	1.255
1087285	ENSG00000022556	34944	NLRP2	NLR family, pyrin domain containing 2	55655	19	n/a	n/a	4.95e-01	1.255
1094825	ENSG00000139973	58085	SYT16	synaptotagmin XVI	83851	14	n/a	n/a	4.79e-01	1.255
279798631	ENSG00000226361	0	TERF1P5	telomeric repeat binding factor (NIMA-interacting) 1 pseudogene 5	0	13	n/a	n/a	7.17e-01	1.255
1092932	ENSG00000128482	7688	RNF112	ring finger protein 112	7732	17	n/a	n/a	7.28e-01	1.255
1098507	ENSG00000165238	41769	WNK2	WNK lysine deficient protein kinase 2	65268	9	n/a	n/a	7.31e-01	1.255
1101081	ENSG00000176697	624	BDNF	brain-derived neurotrophic factor	627	11	n/a	n/a	8.88e-01	1.255
279911991	ENSG00000236530	0	AC097711.1	AC097711.1	0	4	n/a	n/a	1.10e+00	1.255
1087290	ENSG00000023171	36749	GRAMD1B	GRAM domain containing 1B	57476	11	n/a	n/a	9.18e-01	1.255
1099474	ENSG00000169083	364	AR	androgen receptor	367	X	n/a	n/a	7.18e-01	1.255
1097383	ENSG00000160191	5120	PDE9A	phosphodiesterase 9A	5152	21	n/a	n/a	1.24e+00	1.254
1102471	ENSG00000183908	85535	LRRC55	leucine rich repeat containing 55	219527	11	n/a	n/a	7.43e-01	1.254
280030009	ENSG00000250746	0	RP11-39C10.1	RP11-39C10.1	0	4	n/a	n/a	5.01e-01	1.254
279944541	ENSG00000240004	0	AC003111.2	AC003111.2	0	19	n/a	n/a	7.04e-01	1.254
1097138	ENSG00000158195	10018	WASF2	WAS protein family, member 2	10163	1	n/a	n/a	8.41e-01	1.254
279871465	ENSG00000232882	0	PHKA1P1	phosphorylase kinase, alpha 1 pseudogene 1	0	1	n/a	n/a	7.22e-01	1.254
1097151	ENSG00000158321	25802	AUTS2	autism susceptibility candidate 2	26053	7	n/a	n/a	8.28e-01	1.254
280119238	ENSG00000258656	0	RP11-193F5.4	RP11-193F5.4	0	14	n/a	n/a	7.96e-01	1.254
1090913	ENSG00000112186	10339	CAP2	CAP, adenylate cyclase-associated protein, 2 (yeast)	10486	6	n/a	n/a	5.01e-01	1.254
279935123	ENSG00000238742	1023040	MIR2110	microRNA 2110	100302224	10	n/a	n/a	4.88e-01	1.254
279967076	ENSG00000242546	0	AC004932.2	AC004932.2	0	7	n/a	n/a	5.06e-01	1.254
1092956	ENSG00000128607	22763	KLHDC10	kelch domain containing 10	23008	7	n/a	n/a	4.94e-01	1.254
279884840	ENSG00000234055	0	RP11-247A12.1	RP11-247A12.1	0	9	n/a	n/a	5.03e-01	1.254
279948161	ENSG00000240397	0	RP11-4K3__A.2	RP11-4K3__A.2	0	1	n/a	n/a	6.99e-01	1.254
1104550	ENSG00000198225	0	FKBP1C	FK506 binding protein 1C	0	6	n/a	n/a	4.95e-01	1.253
279730165	ENSG00000214359	0	RPL18P10	ribosomal protein L18 pseudogene 10	0	13	n/a	n/a	5.07e-01	1.253
1096196	ENSG00000149927	8387	DOC2A	double C2-like domains, alpha	8448	16	n/a	n/a	4.95e-01	1.253
1095389	ENSG00000143761	372	ARF1	ADP-ribosylation factor 1	375	1	n/a	n/a	7.58e-01	1.253
1094265	ENSG00000136848	81101	DAB2IP	DAB2 interacting protein	153090	9	n/a	n/a	9.19e-01	1.253
1101717	ENSG00000180332	122048	KCTD4	potassium channel tetramerisation domain containing 4	386618	13	n/a	n/a	4.82e-01	1.253
1101978	ENSG00000181873	83542	IBA57	IBA57, iron-sulfur cluster assembly homolog (S. cerevisiae)	200205	1	n/a	n/a	1.22e+00	1.253
279752548	ENSG00000221211	0	AC078794.1	AC078794.1	0	3	n/a	n/a	6.89e-01	1.253
1097707	ENSG00000162522	36921	KIAA1522	KIAA1522	57648	1	n/a	n/a	7.89e-01	1.253
279948299	ENSG00000240409	0	RP5-857K21.14	RP5-857K21.14	0	1	n/a	n/a	4.82e-01	1.253
1088727	ENSG00000089723	54830	OTUB2	OTU domain, ubiquitin aldehyde binding 2	78990	14	n/a	n/a	8.57e-01	1.253
1108511	ENSG00000235868	0	GAPDHP31	glyceraldehyde 3 phosphate dehydrogenase pseudogene 31	0	12	n/a	n/a	4.83e-01	1.253
280010616	ENSG00000249194	0	AC010127.4	AC010127.4	0	2	n/a	n/a	4.83e-01	1.253
1106243	ENSG00000215041	58662	NEURL4	neuralized homolog 4 (Drosophila)	84461	17	n/a	n/a	5.05e-01	1.252
279951512	ENSG00000240776	0	RP11-435F17.1	RP11-435F17.1	0	3	n/a	n/a	1.13e+00	1.252
1105122	ENSG00000204390	3285	HSPA1L	heat shock 70kDa protein 1-like	3305	6	n/a	n/a	5.07e-01	1.252
1100296	ENSG00000172534	3037	HCFC1	host cell factor C1 (VP16-accessory protein)	3054	X	n/a	n/a	7.73e-01	1.252
1088227	ENSG00000076662	3365	ICAM3	intercellular adhesion molecule 3	3385	19	n/a	n/a	5.04e-01	1.252
1105222	ENSG00000204624	36813	PTCHD2	patched domain containing 2	57540	1	n/a	n/a	6.87e-01	1.252
279891089	ENSG00000234619	0	RP4-633I8.1	RP4-633I8.1	0	1	n/a	n/a	8.07e-01	1.252
1091849	ENSG00000119714	8060	GPR68	G protein-coupled receptor 68	8111	14	n/a	n/a	4.96e-01	1.252
1087663	ENSG00000058668	490	ATP2B4	ATPase, Ca++ transporting, plasma membrane 4	493	1	n/a	n/a	5.03e-01	1.252
1093771	ENSG00000134247	5706	PTGFRN	prostaglandin F2 receptor negative regulator	5738	1	n/a	n/a	1.13e+00	1.252
1098049	ENSG00000163673	59599	DCLK3	doublecortin-like kinase 3	85443	3	n/a	n/a	5.05e-01	1.252
1089332	ENSG00000101152	56132	DNAJC5	DnaJ (Hsp40) homolog, subfamily C, member 5	80331	20	n/a	n/a	6.90e-01	1.252
1087214	ENSG00000014216	819	CAPN1	calpain 1, (mu/I) large subunit	823	11	n/a	n/a	5.04e-01	1.252
279986993	ENSG00000244610	0	AC110921.1	AC110921.1	0	17	n/a	n/a	4.99e-01	1.252
1093620	ENSG00000133101	8821	CCNA1	cyclin A1	8900	13	n/a	n/a	7.09e-01	1.252
1092291	ENSG00000123416	10229	TUBA1B	tubulin, alpha 1b	10376	12	n/a	n/a	5.06e-01	1.252
279535078	ENSG00000184068	0	RP5-821D11.7	RP5-821D11.7	0	22	n/a	n/a	8.51e-01	1.252
1088709	ENSG00000089250	4811	NOS1	nitric oxide synthase 1 (neuronal)	4842	12	n/a	n/a	7.51e-01	1.252
279733554	ENSG00000214812	0	RP5-1053E7.3	RP5-1053E7.3	0	1	n/a	n/a	4.83e-01	1.252
1089717	ENSG00000103528	31240	SYT17	synaptotagmin XVII	51760	16	n/a	n/a	4.99e-01	1.251
279818734	ENSG00000228187	0	RP11-363H12.1	RP11-363H12.1	0	1	n/a	n/a	1.10e+00	1.251
279706565	ENSG00000207249	0	SNORA72	Small nucleolar RNA SNORA72	0	2	n/a	n/a	6.70e-01	1.251
1097400	ENSG00000160223	23063	ICOSLG	inducible T-cell co-stimulator ligand	23308	21	n/a	n/a	4.99e-01	1.251
1096149	ENSG00000149527	9507	PLCH2	phospholipase C, eta 2	9651	1	n/a	n/a	6.98e-01	1.251
279864150	ENSG00000232229	165806	RP11-248C1.2	RP11-248C1.2	643529	10	n/a	n/a	7.82e-01	1.251
279724684	ENSG00000213772	0	RP11-385J23.1	RP11-385J23.1	0	2	n/a	n/a	8.27e-01	1.251
1094945	ENSG00000140829	9641	DHX38	DEAH (Asp-Glu-Ala-His) box polypeptide 38	9785	16	n/a	n/a	7.94e-01	1.251
279869883	ENSG00000232729	0	AC083884.8	AC083884.8	0	7	n/a	n/a	4.94e-01	1.251
1093168	ENSG00000130368	4117	MAS1	MAS1 oncogene	4142	6	n/a	n/a	5.00e-01	1.251
1099207	ENSG00000167977	33733	KCTD5	potassium channel tetramerisation domain containing 5	54442	16	n/a	n/a	1.09e+00	1.251
1098743	ENSG00000166188	36840	ZNF319	zinc finger protein 319	57567	16	n/a	n/a	8.76e-01	1.251
279661207	ENSG00000200503	1013520	SNORD115-5	small nucleolar RNA, C/D box 115-5	100033442	15	n/a	n/a	4.88e-01	1.251
280037050	ENSG00000251322	59528	SHANK3	SH3 and multiple ankyrin repeat domains 3	85358	22	n/a	n/a	7.14e-01	1.251
1100702	ENSG00000174672	8904	BRSK2	BR serine/threonine kinase 2	9024	11	n/a	n/a	7.17e-01	1.251
1088601	ENSG00000087152	36249	ATXN7L3	ataxin 7-like 3	56970	17	n/a	n/a	7.73e-01	1.250
280029916	ENSG00000250740	0	RP11-710F7.2	RP11-710F7.2	0	4	n/a	n/a	1.11e+00	1.250
1100517	ENSG00000173621	54839	LRFN4	leucine rich repeat and fibronectin type III domain containing 4	78999	11	n/a	n/a	5.01e-01	1.250
1089175	ENSG00000100393	2018	EP300	E1A binding protein p300	2033	22	n/a	n/a	7.75e-01	1.250
1086935	ENSG00000005007	5944	UPF1	UPF1 regulator of nonsense transcripts homolog (yeast)	5976	19	n/a	n/a	7.25e-01	1.250
1089024	ENSG00000099956	6559	SMARCB1	SWI/SNF related, matrix associated, actin dependent regulator of chromatin, subfamily b, member 1	6598	22	n/a	n/a	8.49e-01	1.250
280124830	ENSG00000258974	0	RHOXF2	transcriptional regulator Kaiso	0	X	n/a	n/a	4.79e-01	1.250
1097550	ENSG00000161395	60267	PGAP3	post-GPI attachment to proteins 3	93210	17	n/a	n/a	5.01e-01	1.250
1100436	ENSG00000173227	60082	SYT12	synaptotagmin XII	91683	11	n/a	n/a	4.99e-01	1.250
280107790	ENSG00000257715	0	RP11-256L6.2	RP11-256L6.2	0	12	n/a	n/a	7.14e-01	1.250
1095179	ENSG00000142549	126118	IGLON5	IgLON family member 5	402665	19	n/a	n/a	5.05e-01	1.250
279760238	ENSG00000222521	0	AC026956.1	AC026956.1	0	15	n/a	n/a	4.81e-01	1.250
1090718	ENSG00000110881	38	ACCN2	amiloride-sensitive cation channel 2, neuronal	41	12	n/a	n/a	8.71e-01	1.249
1094032	ENSG00000135631	25805	RAB11FIP5	RAB11 family interacting protein 5 (class I)	26056	2	n/a	n/a	5.06e-01	1.249
279755747	ENSG00000221770	0	AC010203.1	AC010203.1	0	12	n/a	n/a	1.18e+00	1.249
1097520	ENSG00000161013	11121	MGAT4B	mannosyl (alpha-1,3-)-glycoprotein beta-1,4-N-acetylglucosaminyltransferase, isozyme B	11282	5	n/a	n/a	7.01e-01	1.249
279775367	ENSG00000224348	0	RP11-306K13.1	RP11-306K13.1	0	1	n/a	n/a	4.98e-01	1.249
1100171	ENSG00000172020	2580	GAP43	growth associated protein 43	2596	3	n/a	n/a	6.91e-01	1.249
279706810	ENSG00000207292	0	Y_RNA	Y RNA	0	6	n/a	n/a	6.70e-01	1.249
1089098	ENSG00000100207	6902	TCF20	transcription factor 20 (AR1)	6942	22	n/a	n/a	8.58e-01	1.249
279836431	ENSG00000229780	0	RP11-61L14.2	RP11-61L14.2	0	1	n/a	n/a	7.10e-01	1.248
1092558	ENSG00000125449	55440	ARMC7	armadillo repeat containing 7	79637	17	n/a	n/a	7.44e-01	1.248
1089707	ENSG00000103489	40764	XYLT1	xylosyltransferase I	64131	16	n/a	n/a	5.04e-01	1.248
279909651	ENSG00000236327	0	RP11-759F5.1	RP11-759F5.1	0	1	n/a	n/a	4.79e-01	1.248
1089011	ENSG00000099882	0	AC000036.5	AC000036.5	0	22	n/a	n/a	7.10e-01	1.248
1095137	ENSG00000142185	7183	TRPM2	transient receptor potential cation channel, subfamily M, member 2	7226	21	n/a	n/a	6.93e-01	1.248
279989653	ENSG00000245311	0	RP11-165P7.1	RP11-165P7.1	0	12	n/a	n/a	5.06e-01	1.248
279997312	ENSG00000248098	590	BCKDHA	branched chain keto acid dehydrogenase E1, alpha polypeptide	593	19	n/a	n/a	7.62e-01	1.248
1102544	ENSG00000184261	35939	KCNK12	potassium channel, subfamily K, member 12	56660	2	n/a	n/a	5.07e-01	1.248
1089710	ENSG00000103495	4125	MAZ	MYC-associated zinc finger protein (purine-binding transcription factor)	4150	16	n/a	n/a	7.37e-01	1.247
1090011	ENSG00000105509	3019	HAS1	hyaluronan synthase 1	3036	19	n/a	n/a	8.15e-01	1.247
1095688	ENSG00000145863	2543	GABRA6	gamma-aminobutyric acid (GABA) A receptor, alpha 6	2559	5	n/a	n/a	1.21e+00	1.247
1103907	ENSG00000196361	1980	ELAVL3	ELAV (embryonic lethal, abnormal vision, Drosophila)-like 3 (Hu antigen C)	1995	19	n/a	n/a	1.11e+00	1.247
1096739	ENSG00000154734	9369	ADAMTS1	ADAM metallopeptidase with thrombospondin type 1 motif, 1	9510	21	n/a	n/a	4.81e-01	1.247
279879798	ENSG00000233603	0	JTBP1	jumping translocation breakpoint pseudogene 1	0	22	n/a	n/a	9.23e-01	1.247
279965886	ENSG00000242396	0	RP11-67L3.5	RP11-67L3.5	0	1	n/a	n/a	4.85e-01	1.247
1106342	ENSG00000215421	34917	ZNF407	zinc finger protein 407	55628	18	n/a	n/a	1.21e+00	1.247
279907067	ENSG00000236082	0	NTM-IT1	NTM intronic transcript 1 (non-protein coding)	0	11	n/a	n/a	1.10e+00	1.247
280010821	ENSG00000249214	0	AC022558.1	AC022558.1	0	15	n/a	n/a	8.96e-01	1.247
280094842	ENSG00000256338	0	AC091304.4	AC091304.4	0	15	n/a	n/a	4.92e-01	1.247
279994161	ENSG00000246896	0	AC020911.1	AC020911.1	0	19	n/a	n/a	7.08e-01	1.246
1088020	ENSG00000071127	9804	WDR1	WD repeat domain 1	9948	4	n/a	n/a	6.98e-01	1.246
280090703	ENSG00000255843	0	AP000593.7	AP000593.7	0	11	n/a	n/a	1.13e+00	1.246
1102355	ENSG00000183530	90089	PRR14L	proline rich 14-like	253143	22	n/a	n/a	8.04e-01	1.246
1101885	ENSG00000181291	79030	TMEM132E	transmembrane protein 132E	124842	17	n/a	n/a	5.01e-01	1.246
279723599	ENSG00000213642	0	RP11-561N12.5	RP11-561N12.5	0	7	n/a	n/a	7.00e-01	1.246
1099951	ENSG00000171132	5549	PRKCE	protein kinase C, epsilon	5581	2	n/a	n/a	4.85e-01	1.246
1087487	ENSG00000047249	31086	ATP6V1H	ATPase, H+ transporting, lysosomal 50/57kDa, V1 subunit H	51606	8	n/a	n/a	4.97e-01	1.246
279989327	ENSG00000245156	0	RP11-867G23.3	RP11-867G23.3	0	11	n/a	n/a	9.43e-01	1.246
1089371	ENSG00000101282	110083	RSPO4	R-spondin 4	343637	20	n/a	n/a	5.07e-01	1.246
1099335	ENSG00000168488	11112	ATXN2L	ataxin 2-like	11273	16	n/a	n/a	7.94e-01	1.245
1100248	ENSG00000172350	40770	ABCG4	ATP-binding cassette, sub-family G (WHITE), member 4	64137	11	n/a	n/a	5.01e-01	1.245
279740217	ENSG00000215447	0	BX322557.10	BX322557.10	0	21	n/a	n/a	7.17e-01	1.245
1098920	ENSG00000166886	4639	NAB2	NGFI-A binding protein 2 (EGR1 binding protein 2)	4665	12	n/a	n/a	7.18e-01	1.245
1088508	ENSG00000084652	83527	TXLNA	taxilin alpha	200081	1	n/a	n/a	8.59e-01	1.245
1099851	ENSG00000170743	80310	SYT9	synaptotagmin IX	143425	11	n/a	n/a	8.24e-01	1.245
279905938	ENSG00000235989	80874	MORC2-AS1	MORC2 antisense RNA 1 (non-protein coding)	150291	22	n/a	n/a	7.72e-01	1.245
1090022	ENSG00000105556	33822	MIER2	mesoderm induction early response 1, family member 2	54531	19	n/a	n/a	7.02e-01	1.245
279660276	ENSG00000200237	0	SNORA70	Small nucleolar RNA SNORA70	0	19	n/a	n/a	9.67e-01	1.245
280071047	ENSG00000254455	0	HIGD1AP10	HIG1 hypoxia inducible domain family, member 1A pseudogene 10	0	11	n/a	n/a	8.06e-01	1.245
279792846	ENSG00000225869	0	CTB-70D19.1	CTB-70D19.1	0	5	n/a	n/a	1.22e+00	1.244
1093519	ENSG00000132535	1730	DLG4	discs, large homolog 4 (Drosophila)	1742	17	n/a	n/a	5.00e-01	1.244
1099817	ENSG00000170558	995	CDH2	cadherin 2, type 1, N-cadherin (neuronal)	1000	18	n/a	n/a	7.24e-01	1.244
280064975	ENSG00000254023	0	RP11-410F13.2	RP11-410F13.2	0	8	n/a	n/a	4.84e-01	1.244
1101086	ENSG00000176720	662	BOK	BCL2-related ovarian killer	666	2	n/a	n/a	7.25e-01	1.244
279978873	ENSG00000243768	0	LL0XNC01-37G1.1	LL0XNC01-37G1.1	0	X	n/a	n/a	1.13e+00	1.244
279724663	ENSG00000213763	0	CTD-2309M13.1	CTD-2309M13.1	0	5	n/a	n/a	4.80e-01	1.244
279746220	ENSG00000217289	0	AC018865.5	AC018865.5	0	2	n/a	n/a	7.17e-01	1.244
1090743	ENSG00000111110	36733	PPM1H	protein phosphatase, Mg2+/Mn2+ dependent, 1H	57460	12	n/a	n/a	5.06e-01	1.244
280045217	ENSG00000252113	0	U6	U6 spliceosomal RNA	0	X	n/a	n/a	6.70e-01	1.244
1092776	ENSG00000126882	94850	FAM78A	family with sequence similarity 78, member A	286336	9	n/a	n/a	1.21e+00	1.244
279790095	ENSG00000225646	0	AC015815.7	AC015815.7	0	17	n/a	n/a	7.86e-01	1.244
280042410	ENSG00000251708	0	U7	U7 small nuclear RNA	0	3	n/a	n/a	6.70e-01	1.244
279891319	ENSG00000234646	0	RP4-753D10.3	RP4-753D10.3	0	20	n/a	n/a	1.09e+00	1.243
279394661	ENSG00000168852	0	RP11-346L13.3	RP11-346L13.3	0	13	n/a	n/a	1.10e+00	1.243
1088092	ENSG00000073050	7472	XRCC1	X-ray repair complementing defective repair in Chinese hamster cells 1	7515	19	n/a	n/a	7.76e-01	1.243
1104834	ENSG00000198952	23136	SMG5	smg-5 homolog, nonsense mediated mRNA decay factor (C. elegans)	23381	1	n/a	n/a	5.01e-01	1.243
1092440	ENSG00000124491	2147	F13A1	coagulation factor XIII, A1 polypeptide	2162	6	n/a	n/a	7.01e-01	1.243
279762898	ENSG00000223309	0	U6	U6 spliceosomal RNA	0	X	n/a	n/a	4.94e-01	1.243
1102370	ENSG00000183597	79356	C22orf25	chromosome 22 open reading frame 25	128989	22	n/a	n/a	4.97e-01	1.243
1090408	ENSG00000108344	5677	PSMD3	proteasome (prosome, macropain) 26S subunit, non-ATPase, 3	5709	17	n/a	n/a	7.13e-01	1.243
1102364	ENSG00000183570	33332	PCBP3	poly(rC) binding protein 3	54039	21	n/a	n/a	8.45e-01	1.243
[truncated: 1 more rows]
