# Supplementary material for: Identification of the Molecular Events Involved in the Development of Prefrontal Cortex Through the Analysis of RNA-Seq Data From BrainSpan
Source: ASN Neuro. 2019 Jun 18;11:1759091419854627. doi: 10.1177/1759091419854627 (PMC6582306; doi:10.1177/1759091419854627)
Supplement: Supplemental Material6 - Supplemental material for Identification of the Molecular Events Involved in the Development of Prefrontal Cortex Through the Analysis of RNA-Seq Data From BrainSpan [file Supplemental_Material6.zip › AMY/11/Columns.csv]

donor_id	donor_name	donor_age	donor_color	structure_id	structure_name	structure_abbreviation	structure_color	top_level_structure_id	top_level_structure_name	top_level_structure_abbreviation	top_level_structure_color
12831	H376.X.51	13 yrs	FF8000	10361	amygdaloid complex	AMY	C9E2B1	10153	neural plate	NP	D7D8D8
12299	H376.X.50	15 yrs	EB7600	10361	amygdaloid complex	AMY	C9E2B1	10153	neural plate	NP	D7D8D8
12832	H376.X.52	19 yrs	C26100	10361	amygdaloid complex	AMY	C9E2B1	10153	neural plate	NP	D7D8D8
13057	H376.XI.60	21 yrs	FF4000	10361	amygdaloid complex	AMY	C9E2B1	10153	neural plate	NP	D7D8D8
12300	H376.XI.50	23 yrs	EB3B00	10361	amygdaloid complex	AMY	C9E2B1	10153	neural plate	NP	D7D8D8
12290	H376.XI.52	30 yrs	C23100	10361	amygdaloid complex	AMY	C9E2B1	10153	neural plate	NP	D7D8D8
12302	H376.XI.53	36 yrs	AD2C00	10361	amygdaloid complex	AMY	C9E2B1	10153	neural plate	NP	D7D8D8
12303	H376.XI.54	37 yrs	992600	10361	amygdaloid complex	AMY	C9E2B1	10153	neural plate	NP	D7D8D8
12304	H376.XI.56	40 yrs	701C00	10361	amygdaloid complex	AMY	C9E2B1	10153	neural plate	NP	D7D8D8
