# Supplementary material for: Identification of the Molecular Events Involved in the Development of Prefrontal Cortex Through the Analysis of RNA-Seq Data From BrainSpan
Source: ASN Neuro. 2019 Jun 18;11:1759091419854627. doi: 10.1177/1759091419854627 (PMC6582306; doi:10.1177/1759091419854627)
Supplement: Supplemental Material6 - Supplemental material for Identification of the Molecular Events Involved in the Development of Prefrontal Cortex Through the Analysis of RNA-Seq Data From BrainSpan [file Supplemental_Material6.zip › AMY/11/Expression.csv]

1093756	3.8954	2.8136	3.6072	2.1939	0.2546	0.0771	0.0024	0.2258	3.3690
1086897	3.6812	5.7795	5.6250	3.5638	1.8045	3.8209	3.7591	2.4635	1.1491
280090532	1.0857	4.5585	5.6858	1.1169	2.2503	1.2752	1.1204	0.8716	4.0269
1092616	1.5968	3.2325	3.5761	0.2874	0.3372	2.2816	1.9468	0.8413	0.0548
1098434	1.4823	3.3096	2.5405	0.2115	0.3301	1.9507	1.2902	0.5846	0.1797
1091274	3.6486	4.3458	5.1292	3.5373	1.2612	3.7336	3.7569	3.6137	0.2659
279845663	2.7185	2.4898	1.9727	0.9292	0.7224	1.0811	0.8437	0.5366	0.2881
279752268	7.5963	7.0286	8.2565	7.3403	5.9847	4.6215	8.0555	6.7398	4.4938
1106532	7.4616	8.0924	8.5863	7.2895	5.8035	7.7842	7.5764	7.6103	3.9414
279961289	1.7126	3.8850	1.8531	0.0000	2.4716	1.3816	0.6280	0.0000	2.6261
279752723	1.2081	2.2953	1.2041	0.5343	0.1851	0.0000	0.9284	0.1920	0.0000
279648293	11.7663	10.2076	10.2485	9.5506	11.4489	10.6769	10.4440	10.1964	4.8096
1101871	2.5283	6.9335	4.1633	2.6487	2.3364	2.9687	3.4351	2.0224	6.5693
279937843	7.7942	7.9960	9.3048	8.1580	6.8066	7.9593	8.0787	6.0784	5.8512
279918799	1.7989	1.7241	2.1083	0.4081	0.3656	1.2256	1.2317	0.6593	0.3277
280045392	5.5964	4.2839	4.4475	2.2703	5.2732	4.3889	3.4060	2.1546	4.1628
279855793	0.4271	4.1142	0.4051	0.3173	1.1097	0.0000	0.0000	0.6792	0.8101
1098846	1.4714	0.8344	3.2435	0.0000	0.5585	1.7032	1.0558	0.5485	0.2618
279920961	3.5132	6.2001	6.1119	5.2833	3.3615	4.5592	5.1447	3.3351	3.0137
279710849	3.6765	4.4285	2.1439	2.9256	3.2692	2.9003	1.4092	1.1850	1.9413
279795715	3.7882	0.1140	0.0000	0.0697	0.0290	0.2854	0.2161	0.2451	0.1280
1100688	3.1667	1.1063	0.8931	1.0578	0.6049	0.8097	0.3679	0.2094	0.4741
279595433	2.4491	1.3380	2.2045	0.1062	1.4414	2.3048	0.2159	1.1248	0.0360
280068291	0.4207	3.7506	1.8772	0.8699	0.2897	0.5526	1.3323	0.3004	2.0249
280088659	3.5223	2.7856	0.2962	0.3803	0.8406	0.3520	0.3601	0.2073	4.4886
1100820	4.1512	3.9092	5.0661	3.2805	2.2787	4.2836	4.2172	4.0210	1.7216
279917893	2.8514	1.5727	2.0804	0.7738	1.0529	0.8194	1.1661	1.5895	1.1752
279754823	0.9859	1.5887	2.5702	0.0000	2.0114	0.6060	0.0287	1.2886	0.0453
279847372	0.7055	2.0817	0.7216	0.0831	0.0000	0.3713	0.3742	0.0000	0.0000
1091995	5.6588	5.0824	4.4940	5.1830	4.7278	3.4963	3.8116	3.8500	3.2279
280085800	2.1119	3.6112	3.7544	4.1521	1.1665	2.5392	2.7750	1.6482	0.5097
1090294	4.8327	5.1276	5.0650	4.1727	3.4387	4.7544	4.9868	4.1652	2.4047
1101389	1.0137	1.9061	1.9943	0.3978	0.5245	0.7351	0.8233	0.3351	0.8890
280019438	1.7018	1.0746	1.7347	0.0000	0.0000	0.4068	1.9173	0.4482	0.1463
1097510	3.4797	3.1231	4.1016	3.0783	1.8053	2.9266	2.6971	2.7201	2.0979
279966920	1.6407	2.0989	2.2613	0.9548	0.0000	0.9541	2.2509	1.7858	0.0000
1107187	1.8007	2.9065	1.6020	1.0917	1.4652	0.9120	1.1307	0.9771	1.0157
1101476	5.4321	3.3995	1.6848	2.7261	5.2739	1.2143	1.7366	1.6299	2.4424
279983888	10.2282	7.7594	7.6640	6.5899	9.5315	7.0851	6.3368	5.4545	10.3189
279825030	3.6729	4.4630	5.4347	4.1821	3.4138	4.3672	4.3060	3.2759	1.6275
279744533	3.7140	4.2882	4.8192	2.8913	3.4700	4.3609	4.1561	3.6123	1.2069
279707832	2.5572	1.8656	1.9034	0.7713	1.7377	0.2825	1.5758	1.9061	0.4358
280067476	3.1429	2.9743	1.5499	1.7282	1.6112	1.5481	1.4036	2.1821	1.0317
1091679	5.0858	5.6388	6.2993	5.6200	3.6413	5.3646	5.2419	5.0253	3.3759
1090159	4.4719	5.2903	6.1651	5.2065	2.7594	5.0082	4.9691	5.2580	2.9078
279656426	1.9761	0.9492	2.6811	1.0846	0.5947	1.1469	1.0885	1.1666	0.3860
279836646	4.5373	0.0098	3.0239	1.5277	0.0166	3.8259	0.0037	0.0152	4.0381
1088704	5.0024	6.5811	6.2968	5.3546	3.8708	5.9764	5.7218	4.9905	4.1852
1091530	4.1372	4.4496	4.9518	3.6074	3.3593	4.2751	4.2906	3.8833	2.0115
1103985	2.2882	3.4846	4.4420	1.9716	2.0000	2.9559	3.4974	1.9437	2.4350
279710233	2.0059	1.0691	2.2554	0.5915	1.3106	1.2112	1.2978	0.0000	0.6748
1103903	3.9938	4.4041	4.1164	3.6279	2.5699	3.6460	3.4376	2.8904	3.3247
1099634	6.2854	6.1148	7.1773	6.2358	5.0921	6.3040	6.3340	5.7394	3.9463
1093442	2.5574	2.5412	3.7256	2.4490	1.4614	2.7535	2.6046	1.8551	1.0315
279827168	0.7821	2.7751	0.3915	0.0000	0.9465	0.0000	0.3237	0.2801	0.8638
1095158	4.5677	5.0424	5.5296	3.6645	3.8808	5.1768	4.8281	4.3274	2.9267
279869452	1.6149	2.5618	2.2107	0.7159	0.3277	1.8853	2.2468	2.1258	0.0000
1087071	0.7053	1.8749	1.4017	0.3915	0.2761	0.9077	0.7807	0.0000	0.1412
279982254	4.2705	3.4973	4.2695	2.9950	4.4185	3.2876	4.2699	2.6384	1.0062
280071396	1.3124	1.1505	1.2588	0.5890	0.3478	0.3469	0.6093	0.0807	0.0373
279893121	1.2137	1.8503	2.8779	2.0867	0.3425	1.2659	1.4441	0.6006	0.7557
279660430	3.3696	3.4643	3.0592	4.7584	0.8858	3.7934	2.1957	1.6715	1.0943
279935569	1.7741	3.1355	1.4392	1.2498	2.0270	0.2277	0.3705	1.4861	1.9523
279742864	3.8112	4.7051	3.6237	2.5195	3.0362	3.4246	3.7572	3.8013	2.3643
280028691	7.1422	7.8204	8.9925	7.6265	5.9533	8.3049	8.0710	6.7012	5.8824
280004639	0.7304	2.1931	1.6684	0.9439	0.1433	0.6022	0.5182	1.2767	0.3529
1090264	6.3259	7.0240	7.7625	5.9184	5.3282	7.1114	6.8671	6.5279	5.1278
1095469	4.9449	3.7995	3.1018	2.9092	5.0871	2.1959	2.8625	3.2244	2.0729
1094704	4.9914	5.8588	6.6959	5.8543	3.9158	5.7064	5.5594	4.8162	3.9284
1095701	7.7173	7.9334	8.3953	7.0758	6.3164	7.6305	7.9441	7.3282	6.4996
1096635	0.6729	2.3132	1.1538	0.2273	0.9543	0.5323	0.8256	0.3822	0.0610
1087145	3.8065	4.0673	4.7499	4.0275	2.7132	4.0647	3.9685	3.7071	1.4819
1104651	3.9002	3.2384	3.6748	3.5731	3.8681	1.9847	2.8121	2.0341	2.0756
1096767	4.5340	5.2853	5.0591	4.9875	3.3173	4.8029	4.3988	4.6471	2.3415
1097430	2.6710	2.8856	3.8476	2.2273	1.3783	2.6044	2.6539	1.9770	2.7131
279754676	3.8309	5.2066	5.9619	3.6570	4.6733	5.0952	4.2397	3.4891	3.6021
1096176	2.9887	3.8770	4.6334	3.5091	1.5278	3.6164	3.7453	3.3704	2.0071
1102254	0.8367	2.7773	2.2267	2.6475	0.2336	1.1663	1.0201	1.2075	0.2053
1093573	6.1189	6.2348	7.0720	6.0869	5.1205	5.9627	6.0682	5.0589	5.3612
279707202	0.0000	1.2600	1.5346	0.0000	0.1138	0.0000	0.0000	0.0149	0.2764
1103196	4.4729	3.5546	5.1373	4.0954	3.2897	4.2716	4.1278	3.7469	1.6185
279750548	2.8002	3.2880	3.9813	3.2378	2.5347	2.7953	3.0475	1.6147	1.7315
1089464	6.6270	7.1067	6.7180	7.4417	6.4659	7.0933	0.0000	7.0219	7.7055
1092280	4.1158	2.6867	2.5342	2.2882	4.3567	1.4904	1.9245	2.3530	1.1104
279907079	2.4358	3.5255	2.7875	2.1492	1.9342	2.5084	2.9609	1.8852	0.9409
280096694	0.8812	2.1119	1.2811	1.0820	0.1041	0.3315	1.0290	0.9106	0.0000
1096336	4.1576	4.7548	5.2125	3.9320	3.1690	4.6262	4.1741	4.3249	2.9523
1100928	3.1741	5.2223	4.5662	4.7310	2.1353	4.2191	4.1637	4.2501	1.3554
279955011	3.2099	2.0833	1.9213	0.2425	2.6506	0.3264	2.4489	0.7106	2.9879
1103251	4.9647	4.8191	5.7369	4.8064	4.2759	5.1260	4.8645	4.1662	2.7671
279750395	4.7840	4.8848	6.1092	4.7669	4.1782	5.2930	5.4450	4.2200	2.6286
1088177	3.4345	4.5299	4.0028	4.0487	2.2038	3.6783	3.7250	3.5595	1.6995
279936856	5.0920	4.8641	3.9027	3.4078	5.3685	4.2574	3.9433	2.1193	3.6060
279792936	2.6541	2.4552	3.1443	2.0567	1.7604	2.1240	2.7011	2.2383	0.6184
1098393	3.2219	4.4160	3.4626	4.4233	1.7962	3.0932	2.7489	2.9107	2.2217
1096209	2.2405	1.9829	1.7486	2.2451	0.9126	1.4216	1.3829	0.4819	0.4942
279671717	4.5222	3.6754	4.9450	4.1022	3.2824	3.9971	3.8729	3.5889	2.4402
279843679	3.4213	5.2068	6.0718	4.6939	2.7767	5.1468	4.8102	3.9430	3.0428
279954888	2.0251	3.0211	2.7486	2.9741	0.5238	2.1249	1.8898	2.8628	0.2322
279720824	2.1810	0.8212	2.6022	0.9945	0.5337	1.4886	1.4032	1.5011	0.3108
1102107	0.9194	2.2668	1.1827	0.8032	0.7855	0.5645	0.7657	0.4720	0.3827
1088048	5.3544	5.2014	6.0011	4.7557	4.7529	4.9631	5.1176	4.5357	4.0258
1101690	5.6530	5.3389	6.8156	5.4374	5.1070	5.8083	5.8027	4.5478	3.9621
1095247	4.5947	5.2243	5.8068	5.0424	4.3348	4.8599	4.9315	4.5010	2.6410
1099465	4.0631	4.3031	4.7547	2.7050	2.3053	5.2782	4.9569	3.7187	2.3620
279721681	1.1831	1.6440	1.1224	0.7412	0.8179	0.0000	0.1971	0.1517	1.0917
1103750	0.7591	2.3559	1.9558	1.2320	0.2010	1.0744	1.1313	1.6057	0.0000
1090902	3.3564	4.1684	3.4584	3.6395	2.0221	2.9327	3.3296	3.1529	2.0088
1086994	5.9247	5.9719	6.8414	5.9385	4.6880	5.9885	5.6290	5.5458	4.8145
1096517	2.8361	3.9458	3.8906	3.5594	2.1696	3.1946	3.0693	2.8057	1.6982
1096927	3.5408	4.4439	4.9865	4.5018	3.4127	3.8742	4.1152	3.2910	1.9001
1093351	2.7925	3.2516	3.6969	2.5707	1.7610	2.6756	2.8175	2.9195	1.8906
280126142	1.2812	3.8859	0.3966	1.1526	2.2048	0.5289	0.6338	0.0671	1.7186
1096709	1.4225	2.5657	1.9214	2.6549	0.8454	1.1309	1.3170	0.7183	0.3318
1094289	5.2869	5.8529	5.9362	5.5383	3.8733	5.7330	5.4806	5.7186	3.0059
1096301	3.8802	4.3253	5.0694	4.3444	3.4881	4.4904	4.1713	3.3018	1.9522
280084667	1.1798	0.8024	2.1149	0.0000	0.5505	0.6768	0.7666	1.0408	0.3647
279814397	2.3364	2.3420	2.6200	0.9282	1.1836	1.5531	2.3435	2.5736	1.2275
1092229	2.0868	2.1640	1.7783	2.1737	1.1912	0.8895	0.9055	1.2270	0.8885
280128196	2.5899	3.4824	3.5684	3.0572	2.4948	2.7016	3.0323	1.8689	1.3489
1094031	2.7487	2.7517	3.3715	3.0511	1.8906	2.0497	2.0947	1.6341	2.2468
279889713	2.2326	2.3629	1.5062	1.5035	0.9063	1.8804	1.2324	1.6020	0.3117
1088007	7.7888	8.0388	8.4888	7.8633	5.9939	8.0542	7.9802	7.8513	6.1310
1087440	3.8540	3.4891	4.9038	4.1173	2.6818	3.7694	3.8418	3.4739	1.8606
280071565	1.5666	4.0632	3.7254	4.1564	1.2041	2.8773	3.2700	2.2760	0.1882
1093182	4.5718	5.5219	5.3875	4.9272	3.4606	4.8568	4.9209	4.8878	3.1727
279906832	3.5887	2.0399	3.1715	1.9414	1.6208	2.1953	1.9418	1.9783	3.1920
1092741	5.5034	6.4454	7.2712	6.2683	4.6322	6.3050	6.1769	5.7046	4.6321
280084379	5.2972	3.8377	5.2179	4.3876	3.9198	4.6931	4.2623	4.5699	2.1526
279769646	1.7498	2.0503	1.0274	1.2472	0.7332	0.9518	0.7023	1.1799	0.1437
1102858	3.4298	4.3223	3.8329	2.8562	3.6422	3.3694	3.5336	2.9476	2.1315
1103690	0.2602	1.7549	0.7911	0.3290	0.1142	0.0773	0.1689	0.0925	0.1437
1088819	2.3991	4.0164	2.8957	2.9675	1.2593	2.8945	2.5838	2.9138	1.3221
279822031	4.4799	4.6788	5.5337	5.1112	4.4861	4.7542	4.4038	3.7553	2.1952
1102944	2.4338	2.4752	1.6835	2.0235	1.7619	1.5333	1.5646	1.0968	0.5351
280007681	2.5332	2.2089	0.9386	0.6051	1.5014	1.0224	0.6326	0.9076	2.0245
1105851	4.4777	4.3278	5.1905	4.2925	3.8789	4.6172	4.3780	3.7448	2.4131
279743658	8.9317	9.2828	10.3549	9.6041	9.1621	9.5361	9.2457	8.0558	6.8680
280045763	9.1866	7.8387	7.2397	6.2822	9.2258	7.2988	6.8998	5.8505	8.3206
279721187	0.8113	3.3045	0.4081	0.3235	1.0570	0.6806	0.7809	0.4590	1.0986
279970565	0.0000	4.3589	0.5180	0.9151	2.3733	0.0000	0.0000	0.0000	1.8234
280094821	3.2222	3.5091	4.4213	3.1078	2.6346	3.6233	2.5121	3.3546	2.4339
1098925	3.9155	3.9528	4.5822	3.4809	3.2356	3.8765	4.0441	3.7225	1.9355
279874387	2.2091	2.8613	2.6939	3.5400	0.2667	2.2062	1.9266	2.6569	0.3327
1102951	3.1927	3.4593	4.1776	3.6916	2.0211	3.1557	3.2108	3.3340	1.6490
1091199	3.2732	3.3346	4.2666	2.9255	2.6748	3.4341	3.5992	3.1353	1.3885
1089155	2.3173	2.5920	3.3852	2.2306	1.6244	2.5430	2.6192	1.9134	1.0692
1096281	2.7018	2.7902	2.7619	2.4455	1.5681	2.3986	2.2760	2.1196	1.1116
279829993	0.6723	1.9032	1.5189	0.2825	0.5108	0.8482	0.7624	0.6354	0.5658
1090147	5.5981	5.4298	6.7772	5.8903	4.1603	6.1736	5.9607	5.3085	3.5376
280017507	2.3725	3.8078	3.4214	3.5086	1.6328	2.6861	3.2618	3.2891	0.2502
279807120	2.5359	3.6106	4.0854	4.5719	1.8051	3.4601	3.4384	1.9858	0.6333
279802091	2.4447	1.4681	3.0096	2.0980	0.7103	2.3285	2.4034	0.6393	1.1164
1093707	3.0872	3.8148	4.3952	3.4811	2.1190	3.9470	3.6705	3.5091	1.3217
1091701	1.5137	3.1616	2.6114	1.4972	0.8814	2.5097	2.4438	2.2095	0.4910
279790423	5.8539	6.2713	7.1162	6.1719	4.7879	6.2892	6.0936	5.6982	4.9147
1107630	1.3021	2.2525	1.8400	0.5761	1.3778	2.0258	0.8808	0.0523	1.3600
1097759	7.1040	7.3023	8.1743	7.2674	5.9183	7.4493	7.1745	6.9515	5.8984
1096983	2.5866	2.8724	3.7226	2.8931	1.8229	2.7756	2.8898	2.3116	1.1801
1095730	3.3246	2.7904	3.5125	2.5096	2.3903	2.9393	3.0256	2.3561	1.5607
280136547	1.5526	1.5334	2.0148	1.1570	1.2205	0.8511	1.0494	1.1009	0.3546
1107667	4.2744	5.0466	4.4203	3.1640	2.8355	4.9294	3.9300	4.2932	3.8627
1093870	3.5531	3.3835	4.3932	3.5662	2.5301	3.5694	3.5395	2.9439	2.0446
1105569	3.5272	3.8712	5.1683	4.0028	2.3497	4.3730	4.2456	3.0158	2.6821
279708539	0.0000	0.7381	1.6661	0.0000	0.0000	0.0000	0.3507	0.0082	0.0000
1102396	3.5471	4.1925	3.8373	4.2226	2.1522	3.5978	3.1450	3.8788	1.7178
279704374	2.0934	2.0205	1.2297	1.5838	1.6640	0.0000	1.6588	1.3644	0.0000
279953969	2.9223	3.0686	1.9954	3.1689	1.5897	2.0535	2.3172	1.8226	0.6075
1102889	1.6757	1.9339	2.2711	1.1414	1.2578	1.2503	1.7280	1.3590	0.6159
279787798	3.6573	3.7199	4.2050	3.2883	4.1567	4.0926	3.5450	3.2283	0.4548
1096578	3.2903	3.7613	4.2049	3.4038	3.7530	3.9248	3.7021	2.2976	1.0380
1097185	2.4670	1.5318	2.7124	1.6672	1.3377	1.6755	2.0318	1.0060	1.3373
1102198	3.5966	3.5675	4.9377	3.8081	3.0653	3.9317	3.9578	3.1341	1.9412
279585971	4.7299	4.6113	5.4699	4.2957	4.2363	4.9292	4.6583	3.7226	3.4186
1088738	2.9692	3.3049	4.0708	2.7818	2.6028	3.3767	3.2039	2.5154	1.8807
1104222	4.3594	4.8784	5.2681	4.6386	3.5932	4.5366	4.3644	4.3086	3.2436
279658393	4.4457	5.1546	3.0076	2.1862	5.4540	3.8950	3.3030	1.0278	5.0291
1091435	3.3081	3.9638	2.7051	3.6458	3.8699	2.2570	3.2988	2.2522	0.3100
279747033	1.6537	1.8233	0.2667	0.6962	1.2195	0.0000	0.2332	0.0000	1.0246
1103756	2.7391	3.3420	4.6384	3.3942	2.0576	3.2932	3.7850	2.6819	1.9230
1098341	4.2581	4.9693	4.3972	4.8458	3.6739	4.5273	4.2200	3.6615	2.0297
1087598	4.5004	5.3193	6.4678	5.4853	3.6136	5.3604	5.2205	4.5781	4.0283
279901626	1.1442	0.8977	2.3780	1.1684	0.0000	0.0000	1.6070	0.0000	1.7777
1100678	4.6040	5.4831	5.4162	5.4130	3.0253	5.0064	4.7311	5.0141	3.5353
279494505	4.1921	3.8144	4.8492	3.9587	3.1727	4.2576	4.2448	3.4145	2.3851
1101873	1.5131	1.7574	1.5455	1.0818	0.6547	1.3389	1.2444	0.7151	0.3367
279657077	1.1565	1.3265	0.4433	0.0000	0.2103	0.6713	0.0000	0.7119	0.0000
1104002	1.9944	1.5644	2.6964	1.8962	1.5903	1.6282	1.6652	1.0595	0.4331
279667962	2.2624	0.8912	1.9384	1.5765	0.9311	0.0000	1.7885	1.6544	0.0000
1104882	5.5443	5.5807	6.0289	5.1894	4.5118	5.7770	5.6151	5.2562	3.7266
1092850	4.2451	4.7150	4.9124	4.5581	3.6706	4.4154	4.5326	3.7199	2.6220
1105691	1.4999	2.7561	1.3736	2.1975	0.9827	1.3025	1.5583	0.8393	0.1622
1090012	3.3100	3.4886	3.6920	2.7292	2.4726	3.0874	3.0692	2.9761	2.4340
279788988	0.8914	2.1355	0.9488	0.9510	0.0000	0.8553	0.7446	1.0026	0.1852
279957244	1.1671	3.7077	0.6294	1.0632	2.5468	0.0000	0.5396	0.0000	2.6465
1103637	3.1526	3.4589	4.5215	3.5318	2.8146	3.1900	3.3179	2.6481	2.5641
1100680	6.8786	6.5055	7.4979	6.4622	5.5624	6.6858	6.6882	5.7325	6.4335
1106004	4.6988	4.7212	5.0864	3.6731	4.1877	4.1275	4.1804	4.1259	4.5527
280035678	1.5724	3.1688	3.3056	2.8636	1.8755	2.2854	2.4224	2.0188	0.4688
279958147	2.5689	2.5357	1.9958	2.9669	1.4458	1.7897	2.5178	1.2307	0.1071
279838178	4.9380	4.2931	4.9476	4.3243	5.8497	3.9044	5.0148	3.5379	1.5879
1093121	2.8452	3.2757	3.3099	2.4230	2.9284	2.8177	2.6111	2.5693	1.3822
1100442	3.1870	2.7190	1.2024	2.8633	1.8532	1.4867	1.6220	1.0680	1.1973
280089196	2.9297	3.0157	3.0171	2.2392	3.2703	2.4558	3.0912	2.0304	0.7198
1098772	2.3478	2.8343	1.8799	1.2612	2.1643	1.0364	1.5287	1.3185	2.7082
1092993	2.1023	1.3206	1.0108	0.3914	1.9452	0.6726	0.5415	0.7703	0.4397
1090727	5.1666	5.6696	5.7828	5.6527	3.5197	5.1462	5.0638	5.1375	4.6134
279753199	1.0361	1.9652	2.6780	1.6190	0.6094	1.3827	1.8545	1.7907	0.0000
1105291	3.7787	4.7820	5.7091	5.5096	3.3044	4.9801	5.0919	3.7598	1.8006
279895985	2.7277	3.0388	2.2896	1.7514	1.7112	2.2349	1.6671	1.7915	2.8693
1087867	5.1752	5.8284	6.5318	5.4798	4.7206	5.9480	5.6668	4.7020	4.4670
1089482	2.2784	4.3269	3.4519	2.7224	1.3491	3.2210	3.0875	2.9185	2.7351
1087700	3.9858	4.1695	5.0682	4.1281	2.9725	4.2941	4.2491	3.5195	3.2112
1097038	4.1110	3.8198	5.1150	3.7396	2.8942	4.4328	4.2516	3.2736	3.4311
279706740	1.3123	1.5784	1.1011	0.0000	0.3433	1.2804	0.4539	0.1403	1.7087
279856738	1.6734	1.6143	0.9238	0.0000	1.1465	0.8964	0.9252	1.4029	0.0000
279704318	1.6734	1.6143	0.9238	0.0000	1.1465	0.8964	0.9252	1.4029	0.0000
279720220	3.1247	3.1911	4.1487	2.8963	2.8380	3.6366	3.2501	2.2658	1.9913
1097143	2.2817	3.5881	3.3740	3.8486	1.6943	3.0758	3.4065	1.8510	0.5633
1101551	2.1999	3.4209	3.7145	2.3834	2.8982	2.4967	3.2446	1.9799	1.6206
1094324	3.1200	3.2490	3.5735	2.6141	2.6454	2.8766	2.8837	2.9159	1.9155
1089638	2.9809	3.7244	3.9579	2.9923	2.6830	2.9534	3.1116	2.5213	3.0346
279991276	3.2224	5.0759	4.3718	5.8474	2.5612	3.6316	4.0387	3.4488	1.7826
279725943	3.7456	3.1500	3.1293	1.8181	2.0940	3.5652	1.9934	3.9798	2.5699
1104807	3.9775	4.6937	5.5676	4.6742	2.9239	4.7610	4.6735	4.3047	3.1143
1099701	6.7583	5.2362	6.0837	5.0587	6.6143	5.2976	6.0795	5.5967	3.4908
1098629	4.2750	4.4730	5.5367	4.4529	3.2189	4.4664	4.4646	3.8032	4.1451
1104366	2.1310	1.4113	0.9687	0.7281	1.5584	0.7744	0.6894	0.7672	0.4871
1087577	1.7763	2.1995	2.6416	2.1109	0.5354	1.8207	1.9542	1.9009	0.8982
279791697	3.7930	4.2247	4.8510	4.3187	3.5686	4.0907	4.2287	3.6996	1.8203
280099884	7.7264	6.8242	8.4509	7.3440	6.3719	7.8040	7.5551	7.1828	5.7375
279778868	1.1411	1.4736	1.0345	0.6765	0.2002	0.2178	0.6883	0.9588	0.5543
279745209	0.7061	1.5130	0.5863	0.5686	0.2227	0.2382	0.4561	0.1262	0.0000
1099072	4.2508	4.0820	5.0251	4.0211	2.7430	4.2845	4.1242	3.9899	3.5565
279718351	4.1480	4.4388	5.0669	4.2383	3.5089	4.5881	3.5981	3.7697	3.6101
1096946	2.5667	2.2154	3.4357	2.9460	1.6462	2.4510	2.4370	1.9905	0.9751
1089878	8.0634	8.2170	8.9970	8.8049	6.5879	8.8574	8.4317	8.5423	5.3569
1099644	1.8649	3.8611	2.6829	3.6029	1.9570	2.1404	2.7997	1.8746	0.4767
1105815	3.0289	3.0060	4.0117	2.5771	2.1367	3.4768	3.1404	2.6807	2.1156
1104545	6.5970	6.6861	7.8296	7.0486	6.0728	6.7296	6.8826	5.3144	6.2199
279979883	6.3098	6.0400	6.6848	5.1486	5.3752	6.4762	6.2704	5.7811	5.0649
279776271	2.6591	2.8141	2.1552	1.9513	1.2791	1.7977	2.5297	2.4202	1.3301
279704612	1.8670	0.0000	0.8538	0.0000	0.8250	0.0000	0.0000	0.6697	0.0000
1097639	2.8001	3.0869	3.2867	2.3841	2.5100	3.0215	2.9061	2.2908	1.2906
1092778	1.9716	0.0000	0.0000	0.0000	0.0000	0.0000	0.0000	0.0000	0.0000
280122303	4.6865	4.6496	5.2362	4.2111	4.1915	4.8041	4.7979	4.4834	2.7149
1102802	4.6648	5.4264	6.0691	5.5073	3.7075	5.5534	5.1913	4.8051	3.6159
279874539	4.0241	4.1979	4.7623	4.2610	3.3895	4.3694	4.2927	4.3443	1.3718
1087190	4.9621	5.2169	5.8401	5.2963	4.1933	5.3863	5.0425	4.7069	3.4806
1097972	4.6225	4.5950	5.5163	4.3716	4.6437	4.5994	4.8511	3.7094	3.3604
280028444	1.9927	2.7720	1.5204	2.0727	2.0982	1.4066	1.7288	1.2627	0.0693
279744015	4.8167	3.9935	4.3088	3.6196	4.1051	4.1453	4.1104	4.4493	1.8786
279708525	2.0511	0.0000	0.0000	0.0000	0.0000	0.0000	0.1790	0.0000	0.0000
1100071	7.2641	7.5420	8.0812	7.7282	6.6140	7.5130	7.3756	7.0910	5.5342
1093956	0.6526	1.9081	1.7747	1.2333	0.4471	0.7865	1.1021	0.3378	0.8602
1089944	6.3949	6.6980	8.0547	7.2891	5.5343	7.0875	6.8862	6.0695	5.5327
1094249	2.4342	4.8972	2.9353	4.0059	2.2337	3.0998	3.3448	2.3101	1.6524
1095529	1.4741	2.1770	2.0052	1.5984	1.0883	1.3704	1.3651	1.2696	0.7441
1088355	3.6248	3.9611	3.1844	3.0732	3.1772	3.0088	3.6006	2.9936	1.8112
1098760	5.1424	6.1621	5.8513	6.1237	3.7973	5.8757	5.4890	5.6724	3.4784
1089993	5.0160	5.0775	5.9576	4.7316	4.8056	4.9698	5.2485	4.6226	3.8491
1088520	3.4214	3.5555	3.7268	2.6599	3.9867	2.9950	3.2535	2.8007	1.8393
1089991	6.8719	7.8087	8.9231	8.1209	6.0861	8.0917	8.0246	6.8180	6.1975
1100446	7.2420	7.1309	8.5730	6.4025	6.8355	7.8695	7.8395	5.1138	7.9673
1094065	1.0916	2.9164	1.9721	2.0666	0.5180	1.3870	1.7215	1.5696	0.8343
1093360	3.7506	3.7772	4.5611	3.5544	3.1519	3.7830	3.5910	3.2472	2.9873
1095135	3.3564	2.1258	1.5837	1.7674	4.0058	0.9050	1.2761	1.3661	0.9526
1108882	1.7701	1.8418	1.8551	1.6812	0.9141	1.6259	1.7542	0.7248	0.3761
1095046	2.8846	2.2227	2.0061	0.7574	2.5803	1.3539	1.9506	1.4778	2.2498
1094917	3.1234	3.2033	3.3627	2.1474	3.5499	2.7150	3.1378	2.0974	1.8889
1098375	3.4914	4.1583	3.8014	4.0921	2.6038	3.3935	3.3043	3.4056	2.2636
280103724	2.3647	2.5566	2.5321	1.6128	1.8821	2.3855	2.4319	2.0841	0.6729
279993414	3.9583	3.5327	4.6464	3.6786	2.7712	4.0643	3.7368	3.5230	2.6686
1100797	1.0234	1.6520	1.9216	0.7180	1.3720	0.7578	0.6878	0.5447	1.2863
279750101	5.6795	6.0710	0.2405	4.5009	4.4020	5.2483	0.2629	0.0587	5.6840
1101779	1.8104	2.8122	3.8333	2.5698	1.4734	2.4504	2.4569	1.4944	2.6430
279725262	0.7765	2.1836	1.1605	0.9278	1.0720	0.8149	0.8636	0.2263	0.5193
1098176	4.4042	4.7784	5.1943	5.0891	3.1341	4.8593	4.8008	4.4985	2.5626
1098188	1.9994	1.8077	2.6750	2.1832	0.9367	1.8317	1.8041	2.0420	0.3586
1092211	5.4188	5.4683	5.8449	5.5891	3.8023	5.7539	5.5091	5.2667	3.7362
1099271	4.6087	4.9903	5.3791	4.3311	3.7613	4.6566	4.6401	3.6227	5.1391
279785324	1.3143	0.6428	0.6279	0.3120	0.4579	0.1620	0.2034	0.2353	0.0000
1092414	4.1319	4.4947	5.0179	4.5229	3.0947	4.4472	4.2613	4.0054	3.1615
1105126	0.9502	1.7350	2.6224	1.4969	0.3478	1.2390	1.4031	1.2201	1.1155
279948332	1.3453	1.2501	0.0000	0.0000	0.7839	0.0000	0.6167	0.0000	0.0000
1089598	5.1106	4.9337	6.2080	5.3840	4.1466	5.3138	5.3868	4.9042	3.5800
279891363	5.9978	6.4095	6.6072	5.5299	6.1928	5.9826	5.7351	4.9299	5.8708
279658008	1.3487	2.0906	0.1893	0.1624	0.1303	0.7854	0.4316	1.9030	0.0625
1094812	3.1174	4.2275	3.8442	4.1587	2.5422	3.4721	3.1133	3.4987	1.8172
1087975	2.5218	3.2265	3.4701	2.5281	1.8994	2.7624	2.7636	2.4884	2.2199
1090637	4.8005	5.1392	5.7514	5.0067	4.4320	4.9745	5.0124	4.4072	3.7745
279700778	0.5249	0.9825	1.2494	0.1603	0.6100	0.0000	0.6663	0.3141	0.0000
280107367	3.8830	4.9244	2.7427	4.3581	3.9863	3.2251	3.2541	2.7483	1.7687
280094664	1.8365	3.3211	1.2457	3.0915	0.4399	1.2568	1.8713	2.3905	0.0000
1088171	3.6239	3.1790	3.5528	2.6962	3.1821	2.7628	3.2008	2.9763	2.1408
1093199	7.2114	7.0693	7.4458	7.0857	5.5435	7.2622	6.9594	7.1921	5.6615
280124391	4.7714	4.8467	5.9742	5.1953	4.2745	4.8993	5.0553	3.5987	4.4151
1094046	5.8585	5.9404	6.3250	5.9619	4.4283	5.9644	5.9819	5.7199	4.4456
1100077	7.1757	8.6532	7.9724	8.5326	5.5150	8.0934	7.6691	8.2860	5.7808
280001418	1.7841	1.9568	2.3066	1.3938	1.2044	2.0821	1.7397	1.3961	0.5576
1105292	5.2930	5.1681	6.5256	5.5683	4.6420	5.8953	5.7635	4.6277	3.7582
1099206	4.6768	4.9055	5.8093	4.9537	4.4851	4.9652	5.0372	4.0823	3.5415
1089612	1.8332	2.1601	2.2413	2.0685	0.6260	1.8056	1.3808	1.2574	1.6159
1104743	4.5189	4.4182	5.0136	4.3810	3.7680	4.5212	4.4411	4.4948	2.5855
279900365	2.5184	3.0991	3.4434	1.9811	2.3755	2.7301	2.8667	1.7762	2.6839
1102824	3.4087	3.0948	3.8098	2.7010	2.3173	3.4321	3.5297	2.9599	1.9787
1090646	3.1859	3.5885	4.3014	3.8843	1.9569	3.9199	3.5959	3.3258	1.7637
1101382	3.8992	4.4037	3.8639	4.3096	2.8723	3.7916	3.5691	3.7891	2.2980
279285414	1.3319	0.2354	2.3630	0.1423	0.8763	0.5369	1.4698	0.3036	0.8287
279979009	1.5348	1.5690	1.8624	1.7072	0.9429	0.7373	1.2717	1.0089	0.5615
1090042	7.5271	7.9590	8.9060	8.1162	6.4460	8.3761	8.1160	7.1185	6.9091
279725123	3.3459	3.4959	3.7247	3.5276	2.3301	3.4799	3.1617	3.3273	1.6054
1095514	3.1649	3.4418	3.8341	2.9756	1.9366	3.3514	3.1842	3.1474	2.5854
1105451	2.9793	3.1001	3.7792	2.8625	2.5349	2.9156	3.2077	2.5298	1.9678
1088088	3.4148	4.0990	4.5489	4.2039	2.5602	3.5500	3.6602	3.4833	2.9731
1103006	4.8651	4.6201	5.5737	4.7404	4.0722	4.8794	4.9076	4.4704	3.3537
1097147	3.5590	2.7619	3.9274	2.5356	2.6724	3.0390	3.4852	2.6666	2.4181
279911327	5.5626	5.2416	5.9884	5.1822	4.6935	5.5489	5.6144	4.7741	4.0929
1092443	6.6610	6.6615	7.6404	6.6166	5.4026	7.0406	6.9935	6.4515	5.7471
1088512	3.4020	3.4984	3.3808	3.0249	2.9663	3.0490	3.5549	2.9019	1.3953
1095499	2.8291	3.2575	3.3283	2.0370	3.3045	2.7418	2.8604	2.1348	2.0826
1098561	2.9529	2.8929	3.2139	2.8494	2.1338	2.6768	2.6830	2.6687	1.4393
1097765	5.3980	5.2486	5.8443	4.7858	4.5342	5.5471	5.1521	5.4142	3.8812
1097804	2.5475	1.7081	2.6949	1.2048	1.6700	1.9637	1.4987	2.3518	1.5454
279658904	1.7376	1.0585	0.0000	0.0000	0.6688	0.0000	0.1572	1.1009	0.0000
1108340	4.3930	4.5050	4.9199	3.2820	4.7543	4.7788	5.0925	4.4946	1.5752
1099986	5.5903	6.1225	6.7584	6.4411	4.2446	6.5227	6.2395	6.1729	3.6664
1089060	1.8988	3.9792	2.6528	3.2986	1.7769	2.4971	3.0432	2.0689	0.7248
1086955	4.8105	4.3922	5.2186	3.5005	3.9690	4.7832	4.9908	4.6082	3.3397
1099021	4.1046	4.2351	4.7466	3.9218	2.9350	4.1417	4.0982	3.8831	3.5427
279933597	1.6148	0.0000	0.8243	0.0000	0.3528	0.0000	0.6038	0.2745	0.0000
1094172	4.8596	4.1947	5.4096	4.4682	4.2191	4.5009	4.7483	4.2450	3.1000
1088641	4.0856	4.3844	4.7427	4.2881	4.0711	4.0822	4.3381	3.3905	2.6101
1097294	5.0077	3.6968	3.0183	3.3773	4.5631	2.7945	2.6704	3.7657	2.6363
1093607	4.4582	4.7003	4.6309	4.5903	3.6244	4.3558	4.2862	4.3729	2.7116
1093032	8.0655	7.1770	7.2014	5.9994	7.8358	7.1257	7.5653	7.3169	5.4073
1087263	6.7090	7.0478	8.2928	6.4744	5.8235	7.3119	7.3345	6.6396	6.8783
279985162	1.7940	0.2909	0.2661	0.0000	0.4871	0.0000	0.2240	0.3544	0.0000
279984777	1.4781	0.2892	0.4879	0.0000	0.0193	0.2229	0.0000	0.6352	0.0000
1094349	3.5922	3.7774	4.6839	3.4340	3.1751	3.9449	3.9779	3.4362	2.5103
279936870	3.5535	3.0909	3.0293	2.5120	2.4237	3.4243	2.4058	2.6892	2.2705
279452249	4.8771	6.4129	5.3198	5.7650	4.0362	5.4947	5.3751	5.1265	3.8012
1087258	4.7312	6.1262	5.4535	6.0265	3.3056	5.4113	5.2379	5.2767	3.7437
1094328	3.8937	4.0669	4.4772	3.4781	3.3920	3.8564	4.0662	3.7304	2.7333
1101268	4.6733	5.3755	5.7148	5.0627	3.9550	5.2919	5.1151	5.0169	3.4691
280032944	2.2519	1.7174	1.8747	0.4761	1.8657	1.8278	2.3023	1.6026	0.0000
279900756	3.5433	2.0682	3.7390	2.1397	1.7111	3.3989	3.1337	2.3074	2.3972
1092489	5.1380	4.8018	5.7250	5.1205	3.7087	4.8145	4.9707	4.2816	4.8335
279886450	4.4006	4.6574	5.5276	4.6760	3.6504	4.8787	4.8716	4.1475	3.3488
1090663	3.1739	3.7658	4.6474	3.2499	2.6608	3.6945	3.7839	3.4048	2.7861
279781493	3.9879	4.9968	5.5284	4.7573	3.8548	5.0184	5.2096	3.9445	2.6513
1089491	6.8196	7.1851	8.0178	7.3140	5.7210	7.3763	7.3119	6.5338	6.1997
1100074	3.1901	2.8397	3.3474	2.4051	2.5126	2.6956	2.6836	2.5262	2.3452
1091911	6.1312	4.4224	3.7213	5.1522	4.8937	3.1693	3.5547	4.4826	3.7142
1087159	4.6597	4.8052	5.4990	4.9829	3.1834	4.9711	4.7969	4.7943	3.6193
1104121	5.5122	5.8239	6.8422	6.1958	5.1658	5.9179	6.0867	4.9431	4.4687
279874897	2.6426	3.0311	3.3094	2.3322	2.0110	2.5714	2.7218	2.5188	2.2341
279657826	0.8811	0.9961	0.4485	0.0000	0.0000	0.5402	0.0000	0.0000	0.5353
1092096	5.2553	5.3409	6.3436	5.4732	4.6929	5.3314	5.4233	4.8979	4.4861
1105587	1.4870	1.8504	2.5489	1.5401	0.9071	1.2765	2.1995	1.6003	0.6744
1101113	5.7183	6.2056	7.2193	6.4040	4.9863	6.3452	6.3106	5.7045	4.9615
1108869	2.4277	0.0618	0.4804	0.0000	0.1874	0.4265	0.4292	0.8711	0.4521
1104881	1.5649	1.4234	2.1233	0.8145	1.2376	1.5880	1.4987	0.9066	0.6042
1100668	3.7428	5.4927	4.4055	4.7160	2.7693	4.4729	4.2179	4.2377	3.2953
1096984	2.2273	1.6838	1.8355	1.6745	2.5076	0.6971	1.0705	1.3019	0.6739
1094359	7.6835	7.9285	8.4589	7.6412	7.0951	7.9133	7.7192	6.7830	7.4266
1087554	1.1545	3.2040	1.3991	2.4604	0.3947	1.5870	1.3447	1.6703	0.4999
279869170	2.3459	3.1756	3.8073	1.9600	2.6668	3.1319	3.5668	2.3374	1.4422
279856634	0.9058	2.4000	1.3297	0.9577	0.8829	0.8591	1.3165	1.2018	0.5005
1104094	2.0761	3.8005	2.8293	3.6521	1.4619	2.7278	2.8494	2.4296	0.7424
279989067	3.3620	4.0589	4.3787	3.8516	3.1345	3.6786	3.7196	3.3783	2.2888
1094266	6.9630	7.7708	8.0478	7.6517	5.9094	7.7277	7.3999	7.1861	6.1408
279745202	1.6167	0.9090	1.3418	0.5010	0.5086	1.1522	0.8863	0.7347	0.4048
1100893	4.2410	4.4493	4.9498	4.1679	4.3187	4.4380	4.8076	3.8640	2.1387
280009632	0.9705	0.8009	0.7423	0.1095	0.0555	0.4742	0.2984	0.3160	0.2308
1088110	3.9228	3.5845	4.9966	4.0144	3.1208	4.1991	4.1549	3.6389	2.3413
1103188	6.4768	6.6114	7.1860	6.3595	5.7356	6.8493	6.6556	6.4918	4.9202
279982751	2.4792	3.4476	3.3135	3.0981	0.9923	3.2058	2.8965	3.8155	0.9400
1089835	5.9199	6.6452	6.6887	5.7781	5.4592	6.4118	6.3612	5.5574	5.4119
280007740	3.0417	3.9396	3.1614	3.8735	2.5124	2.9712	3.2174	3.0589	1.1244
1088976	5.6989	5.9827	6.8979	5.7439	4.7693	6.2320	6.3074	5.5567	5.0253
1099494	3.3300	2.8409	3.4056	2.6281	2.3455	2.7012	2.7670	2.6655	2.5263
1093761	3.4810	2.5222	3.9181	1.0926	2.5758	3.7078	3.4968	3.1320	2.3214
1094614	3.1752	3.6938	4.3637	3.7304	3.6448	3.5648	3.4462	3.1396	1.4266
1091253	2.9599	2.4365	3.6050	2.3433	2.2158	2.7657	2.8887	2.3990	1.8783
279953224	0.6952	1.2540	1.2887	0.0560	0.6505	0.6534	0.7251	0.5337	0.3518
280012176	1.6066	2.2344	1.6663	1.7645	1.6004	1.0442	1.3590	1.3896	0.3594
1099253	4.6899	4.9551	6.0835	5.2117	3.5186	5.1974	5.2165	4.3640	4.4529
1096004	3.1495	3.3553	3.9989	3.2400	2.8570	3.0745	3.2430	2.6618	2.4408
279938349	1.0364	0.7082	0.0000	0.0000	0.0000	0.0000	0.0000	0.0000	0.0000
1096861	1.3564	2.4760	2.3225	1.4829	0.8721	1.9975	2.0175	1.4912	0.9691
1099037	5.5183	5.6578	6.4314	5.4991	4.4190	5.8148	5.6156	5.2884	5.1107
1101584	5.5249	6.3053	5.6062	5.9382	4.9086	5.3460	5.1225	5.5939	4.4967
1094783	3.1699	3.4653	3.8362	3.0744	2.8871	3.2449	3.4693	2.9026	1.8984
1095226	4.2289	4.5000	5.0075	4.1069	4.3204	4.1946	4.5690	4.0207	2.7982
280131744	3.2459	2.8468	4.1933	3.4979	2.2661	3.7154	3.6392	2.5031	1.4920
1090410	4.4044	4.1014	4.9256	3.8792	3.1900	4.4458	4.3291	4.2649	3.2993
279943115	1.4115	2.0610	2.1290	1.2669	1.0499	1.8740	1.7306	1.2483	0.5790
1087355	4.4042	4.0280	5.4533	4.3611	4.3165	4.5252	4.5059	3.6861	2.9222
1097629	2.8992	2.9466	3.3475	3.2394	2.1005	2.8358	3.3249	2.4199	1.0139
1099804	4.0486	5.3738	4.7956	4.4363	3.3935	4.5419	4.5119	4.2494	3.8543
1105448	6.2160	5.2223	5.9617	4.4370	6.3688	5.3950	5.8748	5.2250	4.0520
1092494	5.7100	6.7255	6.4979	6.5807	4.9302	6.3825	6.1658	6.0139	4.3462
1089561	2.2916	3.6831	2.5922	4.3328	0.8259	2.4098	2.4595	2.8499	0.8107
279945245	0.9069	0.0000	0.8140	0.0000	0.0000	0.0000	0.0000	0.0000	0.0000
1104709	4.2954	3.7238	4.0002	2.9143	4.6882	3.5819	3.4257	3.3544	2.6327
280129010	2.6287	2.5515	2.8337	2.0796	1.9202	2.2734	2.3337	2.5246	1.4573
1088445	1.6930	3.9291	2.8607	2.4668	1.6301	2.6693	2.3738	1.6976	2.6915
279839342	3.2905	4.8839	4.5024	3.4004	3.1529	3.1993	3.7768	4.0797	4.3093
280032937	1.1406	1.4878	1.6759	0.9543	0.7451	0.6814	0.4929	1.1253	1.1808
1100567	4.5297	4.9234	5.7828	4.9226	3.7086	5.1872	5.2551	4.5166	3.4533
1087659	3.7084	4.2036	4.6418	4.0836	3.0760	4.4008	4.1674	3.8098	2.1420
1103629	2.1633	3.5044	3.4226	2.2854	1.9709	2.8812	2.7737	2.0988	2.7440
279781534	1.6826	2.2906	2.4214	1.5566	2.1960	1.7298	1.4619	1.6740	0.7443
1088968	6.1801	6.0101	6.7853	6.0777	5.1190	6.1935	6.0964	6.1065	4.9351
1102542	7.4877	6.8685	5.3506	6.5615	6.9212	5.5178	6.6204	4.8262	5.5439
1088073	2.3149	3.1343	1.7945	3.2650	1.1597	1.2610	1.3966	1.9299	2.0529
1088312	4.5877	5.3098	5.5105	4.8387	4.4793	5.0013	4.8264	4.3944	3.8575
280014847	3.2714	4.7472	3.6805	4.1316	2.5767	3.8166	3.6971	3.5236	2.2456
280083829	3.6770	3.0183	3.8953	2.7896	3.7193	3.1251	3.6870	2.6193	1.8358
1092904	3.0832	4.4798	4.5947	3.5630	2.4523	4.1591	4.1158	3.7292	2.8913
279938556	2.5590	3.3932	2.7897	3.3193	3.2239	1.9724	2.4560	1.3984	1.7106
279968969	1.3011	2.7648	1.9633	2.7083	1.8136	1.3556	0.9273	1.6403	0.2127
1094036	1.6197	1.3168	2.3106	1.9346	0.4437	1.5632	1.4607	1.2912	0.4012
280105393	3.1850	3.4532	3.2321	3.0653	3.2719	2.5744	2.9466	2.3291	2.1607
1107287	1.0345	2.1074	1.9792	1.6086	0.6751	1.3703	1.4501	1.1523	0.5942
279896533	1.4151	2.1754	1.0997	1.2620	0.6200	1.3097	0.9245	1.3153	0.5604
279545377	1.7787	2.0764	2.0138	1.9150	1.1668	1.7184	1.8563	1.4172	0.2787
1094008	2.9201	3.0963	3.4506	2.1564	1.9652	3.1775	2.9489	3.0003	2.3008
1088567	4.9409	6.2800	5.8707	5.3770	4.0055	6.2370	5.4194	5.4528	4.3098
280100586	3.2099	3.3406	4.8572	4.1828	2.4058	3.8627	3.7029	3.0811	2.1992
279753437	1.9482	2.4579	2.2632	1.7621	2.2786	1.2242	1.8523	1.7864	1.0548
280077089	2.2421	0.7986	0.2091	0.4451	0.3631	0.3805	0.8596	0.5690	0.5018
1101272	1.4002	2.4271	2.3586	1.0151	1.8185	1.3390	1.6767	1.4794	1.6649
1087093	4.1915	4.3688	4.9708	4.3320	3.6287	4.1527	4.2922	4.0747	3.2073
1095065	4.3924	4.9317	5.1266	4.6512	4.3403	4.6836	4.6739	4.5642	2.6154
280135594	1.4603	2.0693	1.7255	1.4907	1.0593	1.2270	1.3789	1.4276	0.5559
1102453	3.5831	3.7587	3.8748	3.4480	2.6656	3.6112	3.5733	3.3745	2.3919
1087087	2.2348	2.5519	2.6918	1.9315	1.8504	2.6571	2.4540	2.1127	0.5894
280034828	4.2120	3.7217	4.4129	3.6220	4.2970	4.0968	4.0620	3.8286	1.4281
1091426	3.5386	4.9810	3.7676	4.9548	2.3840	3.6270	3.4516	4.3023	2.4981
1104489	6.7097	6.9271	7.1107	6.4656	6.2503	6.7290	6.5917	6.7248	5.3789
1102176	2.9483	3.1685	3.5151	2.5950	2.9982	3.1162	3.0080	2.6239	1.5681
279997140	2.6300	2.2975	2.8837	1.9178	2.1085	2.2842	2.3588	2.3541	1.2447
1088187	4.6822	4.6550	4.9906	3.5994	4.3504	4.2454	4.1757	4.1870	4.7448
1099065	3.4882	3.5456	3.5922	2.9366	3.3244	3.3358	3.3485	3.2473	1.7121
279715591	0.6960	1.1998	0.0000	0.0000	0.0000	0.0000	0.4449	0.0000	0.0000
279758929	2.4647	1.6313	1.8582	2.0922	1.3140	0.7550	1.0060	2.1048	1.2899
1100005	6.0349	6.8251	7.0250	5.9570	6.4763	6.6281	6.7834	6.2292	4.3541
1094834	0.6619	2.3588	0.8438	2.3975	0.1551	0.5646	0.7049	0.4222	0.1430
1102851	4.2637	5.3199	4.9162	5.9482	2.9076	5.0165	4.6073	4.6737	2.5047
1097112	3.7498	3.7577	4.7685	4.0165	3.0841	4.0843	4.1061	3.5705	2.3492
1091455	2.7416	2.9499	3.7464	2.7290	2.5492	2.7982	2.9562	2.3752	2.1273
1100943	3.8940	4.2235	4.8722	4.3430	3.3295	4.2460	4.0930	3.7274	2.9020
279882372	4.2923	2.2475	4.2779	1.7521	2.7691	4.0763	2.9052	3.5601	3.2388
1097249	6.3034	6.5389	7.2401	6.6457	5.2291	6.9293	6.6963	6.0571	5.2760
1093998	3.6504	3.9312	4.5710	3.4229	2.5964	4.1227	3.7659	3.7963	3.2702
1089900	4.4876	4.3466	4.9479	4.5834	3.5943	4.4375	4.2472	3.7677	3.6036
279705928	0.9932	0.7983	0.6388	0.0000	1.3893	0.0000	0.0000	0.1421	0.0000
279883044	2.9037	2.8892	2.7895	1.4557	3.7936	2.2999	3.0874	2.1421	1.0592
1095600	2.2649	4.1405	2.7758	3.7056	1.4671	2.8343	2.6661	2.3460	2.0187
1092190	5.0000	6.5608	6.5523	3.8479	4.1600	6.4766	6.5153	4.9783	6.9237
1088159	3.4539	4.4098	4.9405	4.2709	3.2463	4.0392	4.4201	3.3543	2.9531
1087876	4.7130	4.4974	5.5950	4.9603	3.5830	4.9258	4.9182	4.4292	3.4722
279792178	1.3139	0.6753	0.1104	0.0000	0.4175	0.0000	0.1093	0.3505	0.0000
279657665	0.8128	1.0207	0.9507	0.0000	0.0000	0.9598	0.0445	1.2468	0.0000
279751883	2.9297	2.1900	1.7261	1.7264	2.2235	1.8643	2.0672	0.3778	2.1202
1098132	3.0906	3.8235	4.8408	3.3399	2.5982	4.0695	3.9817	3.7730	2.4355
279652432	0.9950	1.3613	0.8652	0.7507	0.3718	0.6243	0.6597	0.6866	0.0437
1092861	5.7758	5.9099	7.0261	6.3142	4.6842	6.5398	6.3554	5.4198	4.8043
279826311	2.9127	2.8999	2.9885	2.0640	2.7084	2.4050	2.3479	2.0177	2.7540
279765268	1.4424	0.3039	1.3151	0.7705	0.2759	0.3349	0.6125	0.3699	0.4571
279580394	3.4883	2.6614	3.7312	3.2489	1.9815	3.2510	3.3195	2.8200	1.8475
280112801	4.8147	3.8329	4.7023	3.4694	4.4805	4.2277	3.4375	3.3273	4.4661
279707076	1.5920	1.5925	0.6341	0.0000	1.1362	0.6661	1.2692	1.0254	0.2505
280011335	0.4241	2.6665	0.1768	0.3332	0.4729	0.5657	0.4799	0.2004	1.1957
1097989	2.7235	2.1795	2.9672	2.4897	2.3490	2.2130	1.8506	2.4511	1.1079
1089377	1.0087	0.0514	1.4630	0.1036	0.1103	1.1669	0.0452	0.0533	0.2881
1102305	2.7937	3.2747	3.6386	3.5339	1.9259	2.9528	3.0087	2.6537	2.0641
1100056	3.9294	3.5377	4.3340	4.0232	3.7414	3.6515	3.8057	3.2837	1.8225
1088904	2.5317	2.2298	3.3813	2.3337	2.1941	2.6687	2.3861	2.1926	1.2370
1091454	4.1912	4.1802	5.1846	4.3685	3.5084	4.6687	4.6899	4.4102	2.1933
279847804	0.5458	1.7385	1.8622	0.2005	2.3937	0.4879	0.3414	1.0262	0.5713
1096412	1.5672	2.7210	1.8999	3.2073	0.6247	1.4952	1.6963	1.3666	0.7155
1101876	4.7445	4.9017	5.4456	4.9207	4.6544	5.0616	4.8775	4.5505	2.8496
1105810	2.5722	2.3531	1.6353	1.7560	2.2934	1.5557	2.1627	1.3794	0.7110
1101364	2.4078	2.3402	2.7582	2.4928	1.3344	2.2871	2.0951	2.1119	1.4416
1101629	4.2245	4.6407	5.2245	4.4664	4.0057	4.7761	4.3555	4.0575	3.2714
280045119	1.0162	1.2617	0.0000	0.0000	0.0000	0.0000	0.0000	0.8212	0.4886
1089952	4.8491	4.2779	5.7880	4.5207	3.9967	5.0050	4.9109	3.9725	4.1799
279710541	1.1426	0.0000	0.9771	0.0000	0.9966	0.0000	0.0000	0.0000	0.0000
1106065	6.8193	7.1624	7.9756	7.6263	6.0952	7.5391	7.4895	6.5365	5.3853
280026738	2.4065	2.5708	2.1569	1.1565	2.6610	1.3901	2.6077	2.3730	0.8411
1099350	4.8014	4.5810	5.8635	5.2806	3.7242	4.9554	4.8071	4.3278	4.1611
1096114	5.1880	6.2158	5.8475	6.1399	3.3661	6.0049	5.6112	6.0666	4.0792
1090330	3.4115	3.5568	3.9389	3.0673	3.6868	3.4781	3.4479	3.3819	1.5213
280077660	4.8008	5.0221	3.0243	2.5257	5.2569	4.2764	4.1630	1.7092	4.5361
279736241	1.7399	2.1507	1.9950	2.0284	0.7307	1.5020	1.7881	1.8709	0.6252
1094921	3.4469	3.4402	4.4755	3.3971	3.3257	3.6364	3.5921	3.0294	2.5199
1088082	5.2246	5.5758	6.1820	5.6031	4.6128	5.6026	5.4428	5.0795	4.3998
279957031	1.1224	0.4883	0.0000	0.0000	0.0000	0.0000	0.0000	0.0000	0.0000
1100514	1.2973	2.5576	0.8991	2.2059	0.7460	0.5944	1.2035	0.8592	0.6777
280134130	2.1434	3.4252	1.9827	3.0530	1.7901	1.7800	2.8617	1.6987	0.7015
1094029	2.9318	3.5258	3.8797	3.0578	2.1971	3.4599	3.3490	3.3613	2.0324
1092833	4.4811	4.6465	5.3387	4.6288	4.0280	4.6771	4.8440	4.3491	3.1899
280026510	5.7424	5.6740	5.2277	4.9642	6.1699	5.4038	6.0728	5.6042	1.8574
1091361	2.0399	1.9099	2.5097	2.0299	0.7932	2.0787	1.7962	1.9154	1.0923
1092950	4.1028	4.4194	4.7804	4.1574	3.4582	4.4259	4.2223	4.2958	2.8345
279808225	1.3780	1.0326	1.3920	0.6716	0.6215	0.7221	1.1063	0.7509	0.5237
1097530	4.9536	5.3425	5.5350	4.2777	4.3648	5.0354	5.0017	5.0173	4.7596
1099309	1.0764	2.3351	1.3237	1.3204	0.8154	1.3597	1.1938	0.9835	0.5934
1089113	5.2169	5.3255	5.9487	5.2779	5.7867	5.4195	5.2431	4.9018	3.1495
1097061	2.3468	1.1523	2.0367	1.1783	1.8774	1.4179	1.4497	1.2482	0.6966
1097703	5.9356	5.3303	6.1737	5.1207	5.8785	5.4324	5.5962	5.1116	4.5390
1087374	6.4606	6.7271	7.4167	7.0538	5.7250	6.9416	6.7946	6.4332	5.0602
279809307	3.0357	3.7573	3.7834	3.5886	3.5011	3.3881	3.0824	2.7363	1.6566
1099933	2.9627	2.7050	3.4800	2.4299	2.7410	2.8798	2.4844	2.5964	1.9644
1088320	5.4228	5.5788	6.3234	5.9744	4.5289	5.6516	5.6915	5.1480	4.4567
1102425	5.7331	5.6456	6.0074	5.6081	4.9355	5.4879	5.6630	5.3619	4.5187
279889490	2.0601	2.7534	2.4113	2.4814	1.8527	2.3281	2.5118	1.7912	0.2904
1096774	1.6921	2.3093	2.1355	2.0335	1.5343	1.6421	2.0682	1.2006	0.6014
1100162	5.3701	5.4395	6.3235	5.4601	4.3580	5.5725	5.6868	5.2839	4.7120
280133825	2.7067	3.7237	2.8730	3.8103	2.6211	2.6214	3.3020	2.2422	0.8172
1099772	3.1471	3.3251	4.4828	3.4030	2.7659	3.5569	3.4646	2.8193	2.7089
1090016	6.1021	6.0624	7.0564	5.8282	5.3004	6.4025	6.2867	5.9765	5.4618
1093912	2.1614	3.0306	2.2942	2.0196	2.2684	2.2478	2.1286	2.2686	0.8539
1098731	2.8396	3.1427	4.2477	3.1644	1.9197	3.1868	3.2817	2.8632	2.8597
1101196	2.8654	2.1959	2.4102	1.7941	2.5243	1.7662	2.2553	2.1542	1.2667
279823606	3.8359	4.4821	5.4336	4.6012	3.1339	4.4901	4.5988	3.5855	3.9113
1093645	1.4929	1.8467	2.5212	1.5772	1.7104	1.8092	1.5997	1.3279	0.5164
1103371	4.6794	5.4510	6.4570	5.6994	3.2288	5.3045	5.4746	4.8650	5.4237
1107536	1.3357	1.5259	2.2735	1.3969	0.7762	1.5677	1.1368	1.4234	0.7919
280070633	3.0953	4.2200	3.2361	2.5550	4.1632	3.2805	4.0618	2.6493	1.2156
1102280	3.7457	3.0047	4.2103	3.5713	2.5237	3.5381	3.6312	3.1611	2.3213
1093527	5.5787	5.3122	6.5893	5.5207	4.9848	5.9172	5.7640	5.0914	4.5082
279914319	2.4193	1.7890	2.3718	1.4456	2.0950	1.7345	2.1486	2.1268	0.4382
1088898	3.2038	3.9966	3.2494	3.5867	1.6348	3.3200	3.1760	3.7876	2.2313
1094613	1.0521	1.3404	1.6125	0.8180	0.6341	1.0653	1.0186	0.7034	0.6083
1088975	3.5782	3.4354	4.3190	3.3619	2.9553	3.6545	3.7101	3.1335	2.6886
279906666	2.4451	4.5396	3.2460	3.8440	2.1432	3.3057	3.5112	3.7727	0.7247
1094815	1.1594	2.1362	1.8601	0.9689	1.4004	1.2089	1.2764	1.2047	1.0952
1097291	0.9758	1.5517	1.5889	0.5744	0.3291	1.3028	1.2107	1.4527	0.2095
279876875	1.3605	1.5639	0.7437	0.5278	1.8226	0.0000	0.3983	0.7561	0.6775
1100812	4.2620	3.9037	4.7727	3.7360	4.1895	4.3464	3.9982	4.0006	2.4545
1104169	4.9916	5.0616	5.9702	5.9613	3.8199	5.5371	5.4979	4.6162	3.4675
1099099	4.2402	3.8805	4.6974	3.2425	3.6902	4.3347	4.1384	3.8548	3.2309
279772783	3.1339	3.0985	4.3141	2.8545	2.5585	3.4277	3.6060	2.3177	3.1894
1095107	3.0335	3.3960	3.5928	2.9754	3.0639	3.1878	3.1503	2.9192	1.6091
280074572	2.8311	2.4014	2.7925	1.6429	2.8571	2.3807	2.8284	2.0851	1.1172
1098179	2.9919	3.0501	3.9303	2.8518	2.5867	3.3739	3.3376	2.8574	1.7995
280135565	2.8705	3.3148	4.2639	3.5306	3.0752	3.3824	3.5340	3.0458	1.1931
1099704	1.8923	2.1693	2.3849	1.1789	0.8936	2.1273	2.0377	2.0957	1.4241
279776164	0.7368	2.4420	0.3746	1.6435	0.1564	0.7443	0.6703	0.7567	0.0000
1087660	5.2391	5.3031	6.5105	5.1430	5.1705	5.3423	5.4752	4.7931	5.0489
1099760	4.9505	3.9834	3.1144	3.5145	4.5866	2.8743	3.0868	4.1088	2.7976
279981163	2.3284	2.4381	3.6038	2.0326	2.4149	2.6200	2.1837	2.0693	2.2926
279968284	1.0286	3.3355	1.4447	2.8428	0.8316	1.4712	2.1104	1.0419	0.1952
1087974	1.5531	2.7900	2.2360	2.2026	0.7025	2.1248	2.0117	2.5110	0.4815
1100791	3.0623	2.7750	3.7444	2.7974	2.4468	3.0887	3.0051	2.8027	1.9021
279710590	0.8466	0.1415	0.5714	0.0000	0.0000	0.0000	0.0000	0.0000	0.0000
1093930	3.4131	3.2728	3.5101	2.0646	2.7108	3.2356	3.0744	3.1663	3.0220
280115675	0.7234	2.3371	1.6608	0.9808	0.5884	1.7351	1.5474	1.1773	0.3036
1089594	4.0998	3.9863	4.7824	3.8038	3.6090	4.2014	4.3631	3.6294	3.0216
279760021	1.0496	1.2185	0.7840	0.4074	0.6392	0.7580	0.7863	0.0000	0.4099
1099950	7.2284	6.4804	7.6689	6.9137	6.6242	6.8009	6.7139	6.0650	6.5359
1091290	4.3323	3.8654	4.9900	4.0275	4.3368	4.1339	4.4969	3.5593	2.7230
1104181	2.5354	2.2849	3.4093	2.2495	2.5733	2.5435	2.7377	2.1760	1.0812
280119525	3.0933	3.9101	3.8373	3.2723	2.2928	3.3134	3.2848	3.5200	2.9004
1104039	2.9308	2.8349	3.5895	2.3860	2.6819	2.8426	3.1123	2.7101	1.8820
280137836	3.8591	3.9936	4.3917	3.8504	3.0621	4.0560	3.7521	3.5981	3.0752
1097467	3.6989	4.0410	4.8693	4.0119	2.9566	4.3156	4.2045	3.6154	3.0214
279933009	1.5462	0.0000	0.0000	0.0000	0.0000	0.0000	0.0000	0.0000	0.0000
280036136	2.9222	3.1430	4.3734	3.1558	2.3108	3.3281	3.4235	2.5646	3.0023
279772392	1.2236	1.2925	1.8722	0.6213	0.8665	1.0067	1.1118	1.0421	1.0378
1101407	2.5862	3.8340	3.7558	2.9054	3.2341	3.5480	3.3537	2.3724	1.8488
279997912	1.9347	3.6258	2.9195	3.4150	0.7162	3.1932	2.4456	3.1876	0.9132
1104762	3.3222	3.3944	4.3571	3.6060	4.0799	3.5583	3.3192	2.5889	1.9059
1097052	1.4542	3.4187	2.0238	2.9759	1.0007	2.1755	2.0341	1.8034	0.7161
1106400	1.4618	1.5775	1.9275	0.5779	0.9638	1.6363	1.2981	1.6388	0.7312
279877835	2.1480	1.8412	2.7513	1.2986	1.2230	2.3038	1.8456	2.6301	1.0967
280124007	1.8762	2.7657	3.1689	2.5581	1.1708	2.8999	2.6401	1.8630	1.4113
1087934	3.8913	3.3495	3.5762	2.5124	3.9303	3.3510	3.9377	3.0786	1.7465
279663454	0.6412	0.3925	0.5036	0.0000	0.0000	0.0000	0.0000	0.0000	0.0000
1093111	2.7373	2.8472	2.6078	2.0988	1.7752	2.3432	2.3658	2.7429	1.9868
1100236	1.7182	2.7697	1.4042	1.8672	1.7421	1.3979	1.7786	1.4953	0.4317
1099562	1.5089	1.6069	2.7374	1.0684	1.1800	1.7724	1.7210	1.7344	1.1596
279705228	0.6374	0.8960	0.0000	0.0000	0.0000	0.0000	0.0000	0.0000	0.0000
280096239	4.3255	3.4743	4.6975	3.1172	3.9464	4.0256	3.9508	3.7556	3.1329
1107740	1.1159	1.1282	1.3534	0.5387	0.5391	1.2789	1.0103	0.5972	0.1657
1097494	4.1815	4.4711	4.9785	4.4469	3.9810	4.1132	4.3370	3.8427	3.4807
279709246	1.8150	0.0000	0.0000	0.0000	0.5054	0.0000	0.0679	0.0000	0.0000
279712233	2.7563	3.0030	3.2426	2.4393	2.7760	3.3084	2.7207	2.4477	1.2570
1092915	2.2471	2.3429	3.1683	2.8400	1.4168	2.4496	2.3940	2.0750	1.2876
1094729	3.5278	3.6948	3.2540	4.1604	2.9483	2.7558	2.9069	2.9244	2.2066
279664504	1.5245	0.0000	0.0000	0.0000	0.0000	0.0000	0.0000	0.0000	0.0000
1097011	6.2074	7.5337	7.6010	7.0703	4.5946	7.5672	7.0562	6.9815	6.3669
1101248	3.4959	3.7194	4.6465	3.1862	2.6753	4.2580	4.1872	2.3588	4.0141
279899320	1.0567	1.7545	1.0563	0.6983	0.7889	1.0537	1.3243	0.5985	0.2274
1099088	1.7794	1.3691	1.6874	0.9004	0.9406	1.2191	1.3134	1.6709	0.5834
1087130	4.7019	3.7511	5.0898	3.8143	3.0435	4.8526	4.4238	3.4409	4.4673
279833240	0.5312	0.3385	0.7373	0.0000	0.0000	0.1739	0.0000	0.0000	0.0000
1088070	3.2871	3.3379	3.8356	3.4354	2.7894	3.2094	3.1675	3.0314	2.2481
1102641	2.9047	2.3235	4.0624	2.0895	0.0000	3.9956	3.8951	2.3213	3.2411
1103896	5.1709	5.1164	5.3516	4.6761	5.4204	4.9430	5.0130	4.8432	3.3459
279815704	0.3344	1.2651	0.0000	0.1644	0.0000	0.0000	0.0000	0.0000	0.0000
1097123	2.4966	1.6778	2.7208	2.1093	1.4223	1.8571	2.0286	1.4140	1.9322
1097353	4.8198	5.1560	5.2183	4.7477	4.5880	4.8519	5.0861	4.6050	3.4872
279941542	1.8635	2.0584	1.7374	1.6149	0.9028	1.4777	1.7011	1.7383	0.8623
279897906	4.1031	4.1351	5.1340	4.3781	3.8656	4.4739	4.3201	3.5750	3.1103
279998983	0.6667	1.4906	0.8169	0.2824	0.5341	0.5311	0.4170	0.3616	0.8017
1087688	1.0928	1.8351	2.2901	1.4846	1.0187	1.9872	1.2317	1.0704	0.6249
1088513	5.3748	6.2589	6.5476	6.2491	4.4821	6.2149	6.1719	5.7717	4.4575
279707790	0.0000	1.5076	0.0000	0.0000	0.0000	0.0000	0.0000	0.0000	0.0000
1091240	4.6748	4.6348	5.7597	4.5318	3.9141	4.9336	5.0637	4.0292	4.6533
1101623	1.8526	2.5694	2.3796	1.7732	0.5669	2.5909	2.0055	2.4054	1.2501
1092118	6.9711	7.3079	7.7045	7.0100	5.8708	6.8862	6.7452	5.9893	8.4580
1101559	5.0033	4.9904	6.2433	5.1261	5.2240	5.3198	5.1943	4.4279	4.1757
279960934	1.1423	0.4731	0.0000	0.0000	0.0000	0.0000	0.0000	0.2264	0.0000
1097860	0.5170	1.7897	1.1280	0.3943	0.6112	0.9767	0.8817	0.5691	0.4382
1104808	5.4643	5.5961	6.3712	5.4140	5.2082	5.8382	5.8251	5.2129	4.3673
1103352	3.3730	4.3495	3.3067	3.9911	2.1961	3.5881	3.4734	3.5074	2.3054
279804108	2.5802	2.4885	3.1327	1.6784	1.7307	2.8470	2.4758	2.9302	1.7453
1097684	2.9979	3.1387	4.0467	3.2602	2.5194	3.3613	3.3642	2.4553	2.4111
1096657	7.3647	7.1191	8.3424	7.3280	6.1235	7.5622	7.3597	6.8418	7.4444
1092798	2.1961	3.1192	2.6788	1.7950	1.8637	2.2682	2.2481	1.4145	3.4071
279766117	3.1018	3.5522	3.6163	3.3951	2.8432	2.8666	3.1466	2.9642	2.3334
1099538	1.1206	2.0522	0.7837	0.9778	0.6070	0.9271	0.7626	0.8908	0.7633
1089947	4.3271	3.9847	5.1694	4.2925	3.3055	4.5534	4.5530	3.7939	3.4807
1098714	4.7850	5.7007	6.1121	5.9692	3.4855	5.5821	5.3741	5.0231	4.7799
280078060	1.3663	1.3649	2.2268	1.2684	0.7989	1.9048	1.5408	0.7796	0.6417
1102075	1.4643	0.8652	0.7525	0.4397	0.6963	0.4230	0.7076	0.5192	0.3994
279865590	1.0327	1.6775	1.7467	1.2164	1.0753	0.7383	1.3236	1.5815	0.0000
279866272	1.7536	0.6684	0.5290	0.6161	0.8256	0.5085	0.5291	0.3060	0.1381
279773883	2.8031	2.8812	3.3370	2.4390	2.3791	3.0413	2.6782	1.9831	2.5436
280099359	4.9062	4.4198	5.8869	4.6426	4.8824	4.8943	5.1274	4.7401	3.1618
1090435	5.0654	5.0273	6.0009	5.2157	4.2783	5.2988	5.2517	4.7490	4.4239
279663461	5.2255	5.5410	3.2174	3.2577	5.5455	4.6926	4.5703	2.2084	4.7285
1101802	2.3852	4.2238	3.3868	2.6772	2.3704	3.6644	3.4133	3.6817	1.2208
279836135	1.1824	2.2416	1.2038	1.4077	1.1534	0.6404	1.4379	1.0824	0.5697
1106032	2.3377	2.4284	1.0120	1.9530	1.9859	1.3445	1.5718	1.5382	0.1993
279851004	1.2995	1.5268	1.9389	1.0134	0.3630	1.2788	1.4118	1.6891	0.8125
280074006	0.9426	1.4525	1.3660	0.9591	0.3551	0.9214	1.1354	0.8388	0.3512
1092363	4.9986	4.8828	5.3668	4.6281	5.3127	4.8147	5.0817	4.4201	3.2825
279906284	1.8314	3.1543	1.6751	2.7205	1.5566	1.7486	2.0421	1.4300	0.8672
1102923	5.9790	5.8965	6.6908	5.4956	5.8876	6.0344	6.4993	5.4259	4.8341
1092543	2.0852	3.7592	2.7016	1.9339	2.4080	2.1029	2.5747	1.9919	3.1253
1103573	0.4945	2.6919	1.6084	1.1537	0.7162	1.2891	1.5788	0.4690	1.4289
280042333	1.3216	0.9161	0.5455	0.0000	1.6335	0.5314	0.4504	0.0000	0.0000
280043824	1.5556	0.3582	0.6535	0.3651	0.0000	0.0000	0.2148	0.0000	1.6056
279819235	7.6851	7.9724	8.5167	7.7180	7.2830	8.1512	8.0081	7.2215	7.0199
1094869	3.2018	2.7825	3.8450	3.1843	2.2900	3.3157	3.2979	2.6173	2.0074
1090683	4.2745	4.9695	5.3197	5.0561	3.9312	4.8816	4.8531	4.6301	2.8325
280000969	0.3054	1.8303	1.6191	1.2579	0.6058	1.1085	0.8594	0.1373	0.5991
1102713	3.2409	2.8582	3.7812	2.6604	3.6388	2.5464	3.4065	2.4629	2.1042
279657287	0.0000	0.7343	1.1397	0.0000	0.3676	0.2867	0.0000	0.1528	0.0000
1098589	1.7893	3.1331	2.5397	2.3846	1.5023	2.4076	2.2279	2.6225	0.8420
279941810	0.9257	2.6621	0.3915	0.0000	1.3478	0.6551	0.1754	0.2801	2.5654
1093120	1.4478	2.2825	1.7694	1.0190	2.1450	1.5590	1.7052	1.0061	0.6313
279858979	1.5500	1.6556	0.9972	0.5016	1.0758	0.4460	0.9147	1.3716	1.1622
279934948	0.9685	0.6998	0.4674	0.0000	0.0000	0.0000	0.0000	1.3414	0.0000
1104775	4.7037	4.6241	5.7136	5.0661	4.3047	4.9508	4.8689	4.3662	3.5972
1099672	4.3378	4.4566	4.6278	4.1230	4.0785	4.4199	4.3072	4.1415	2.8454
1092571	4.9847	4.9772	6.1356	5.1637	4.1799	5.5396	5.2886	5.0310	4.0652
1096779	2.7505	3.3591	3.0694	3.3824	2.2562	2.4536	2.7076	2.5055	2.1259
1086999	1.4096	2.5737	2.0887	2.5130	1.1837	1.6105	2.1297	1.0929	0.6872
1091654	0.3199	1.1665	0.7626	0.3589	0.1127	0.4358	0.3365	0.2764	0.0510
280131720	3.1110	1.8913	1.2945	1.8402	2.1556	0.9706	1.9271	2.1441	0.6305
280132567	3.4418	3.0802	3.7879	2.0079	4.2237	2.6674	3.6985	2.4991	2.5979
279809733	2.4254	3.1928	2.7911	2.7589	2.2741	2.4743	3.2994	2.2661	0.8231
1097335	4.3841	4.8668	5.2360	4.6378	4.2266	4.6815	4.5953	4.3642	3.5460
279998362	1.8731	1.8568	2.3945	1.7332	1.5345	1.4468	1.8433	1.4570	1.3121
1089764	3.1511	3.0967	4.1456	3.4410	2.9675	3.3096	3.3066	2.6980	2.1437
1097628	1.5444	1.6251	2.1820	1.2053	1.1631	1.7858	1.5519	1.3691	0.7086
1096669	8.8520	8.7280	9.6707	9.4118	7.5544	8.8945	8.6750	8.6372	8.4098
279962857	1.4899	0.5452	0.0000	0.0000	0.0000	0.1737	0.0000	0.1357	0.8433
280042809	0.9469	0.0000	0.7583	0.3055	0.1155	0.0000	0.0000	0.0723	0.0000
280111205	2.7300	2.7287	2.2630	2.1092	2.2749	2.4133	2.7281	2.4789	0.5225
1099183	4.4160	3.9287	4.8182	4.4761	3.0484	4.1354	4.2472	4.2441	3.2582
1088090	2.5955	2.8825	3.2892	2.4084	2.3768	2.7291	2.7048	2.4096	1.9899
280043222	5.0783	4.4902	2.9304	3.5239	5.0427	3.7730	4.0372	0.6541	5.0514
279862769	0.0000	1.4575	0.0000	0.0000	0.0000	0.0000	0.0000	0.0000	0.0000
1103449	3.4577	4.4412	5.8891	3.0396	3.9879	5.1556	5.1981	3.7785	3.5019
1100390	1.1427	1.3543	0.7648	0.5017	0.4618	0.8797	0.7169	0.5318	0.5179
1093482	4.5923	4.1873	5.0814	4.7380	3.4439	4.9607	4.6637	4.4315	2.5706
279831244	0.5741	0.4383	0.8483	0.0000	0.0000	0.0149	0.1627	0.0000	0.6317
1092344	4.2506	3.9069	5.3985	4.6107	4.0231	4.3777	4.5253	3.4200	3.2465
279931773	0.7657	0.8791	0.5913	0.0336	0.3315	0.6283	0.1626	0.4078	0.0000
1089178	4.8210	4.9160	6.1370	5.0158	4.5816	5.2730	5.2817	4.6676	4.0210
279932792	1.0389	0.0000	0.4146	0.0000	0.0000	0.0000	0.0000	0.0000	0.0000
1090333	6.0356	6.4674	7.0928	6.2028	6.1590	6.3388	6.4982	5.5685	5.5174
279722569	2.9078	3.0553	4.0000	2.8183	3.7711	3.1109	3.1710	2.6546	1.4938
1100481	3.6128	3.5380	4.3490	3.7138	3.0962	3.8711	3.8028	3.4315	2.1820
1091126	4.1906	4.1831	5.3548	4.4476	3.6498	4.7616	4.7035	4.0069	2.9864
280013619	2.9224	3.9682	3.0849	3.4217	3.2325	2.6396	3.4883	3.0634	1.2057
279684042	1.0517	1.3806	0.8132	0.5406	0.4793	0.5103	0.6858	0.7527	0.6233
1087794	1.8599	1.8041	1.6540	1.0382	2.1763	0.9905	1.4472	1.1277	0.9570
1090829	3.6270	3.0290	3.3932	3.6287	2.1298	3.4511	3.2201	3.3792	1.3975
1105287	5.6906	5.7428	6.6830	5.9482	5.2211	6.2329	6.1276	5.5012	4.3119
279748302	5.0591	3.5898	5.0021	3.7746	3.6618	4.2181	4.3140	3.7276	4.7162
1101419	1.9648	2.7831	1.9035	2.9036	1.5884	1.7956	2.2074	1.5714	0.3484
280052765	1.8609	2.8747	1.0883	2.4589	1.1044	2.1147	1.1984	1.4526	0.4314
280129848	4.1405	3.6555	4.2288	3.1624	3.6793	3.2396	3.4036	3.6007	4.0775
1106233	2.7385	2.5451	3.0574	2.5344	1.9074	2.6376	2.3897	2.5470	1.7797
1099336	6.6759	6.8139	7.8802	7.1617	5.3691	7.0185	6.8550	6.4814	6.9713
279724584	0.4356	1.5459	0.2050	0.1393	0.0000	0.1294	0.0402	0.1440	1.0383
1096775	1.1758	2.3925	1.2098	2.3911	0.9608	1.0297	1.3701	0.7052	0.2178
280092122	4.7275	5.0882	6.0790	5.1664	3.9864	5.1132	5.2985	4.6581	4.6880
1087066	1.8390	3.2780	1.6857	3.7927	1.5375	1.6485	2.1726	1.1586	0.4172
1089996	4.0288	4.1867	4.8025	4.0021	4.0051	4.3016	4.4391	3.7935	2.6176
279932703	1.6077	0.0000	0.0000	0.0000	0.2104	0.0907	0.0374	0.0000	0.0000
1096112	2.6114	2.6701	3.3154	2.6177	2.3782	2.7602	2.5250	2.4708	1.5654
1087985	5.0495	4.7715	5.6815	4.8258	4.7147	5.1243	5.0361	4.4836	3.9441
279706404	1.1334	1.3048	0.8247	0.0000	0.5246	1.5948	0.2247	0.5743	0.7315
280097524	3.4099	4.8372	5.2163	4.9058	3.0172	4.4130	4.7861	4.1679	2.7672
279974706	1.3116	0.0000	0.3574	0.0000	0.0000	0.0000	0.0000	0.4714	0.0000
1103465	3.2103	1.9077	2.8324	1.6531	3.0980	2.4191	2.6194	2.3555	0.8914
1102246	4.0901	5.2525	4.9149	4.5545	3.1324	4.6596	4.6107	4.8756	3.8183
279708700	1.5339	1.0908	2.2224	0.0000	1.6152	1.7817	1.4751	1.9594	0.0000
1092908	4.4916	4.3739	5.2950	4.2893	4.0831	4.5180	4.7321	4.1993	3.6369
1094239	3.6458	3.6194	4.5563	3.7265	3.3513	3.6117	3.7603	3.2132	3.1197
279749818	2.0448	3.6217	2.2396	3.3834	2.0620	2.4402	2.3884	2.2685	0.4096
1108242	1.2728	1.7303	2.0255	1.3454	0.5912	0.9470	1.9619	1.7144	0.6382
1101449	6.5620	6.5508	7.7769	6.5162	6.1996	7.0984	7.0747	6.2656	5.7680
280122768	0.9319	1.0293	0.7041	0.5558	0.3032	0.3674	1.0311	0.2168	0.0000
280049900	1.9625	3.2114	1.6024	2.3172	2.0074	2.0406	2.8240	0.5201	0.9874
1102862	3.7489	4.7258	3.6189	4.0365	4.1590	3.4664	4.4960	3.1003	2.0745
1093284	5.7546	5.5954	6.4943	5.8196	5.3894	6.1188	5.9227	5.4298	4.1554
1096854	3.3658	4.3897	3.2380	4.3475	3.9778	3.5082	3.5419	3.0863	0.6726
1087896	2.7898	3.6035	4.0186	3.6038	1.8462	3.4544	3.4657	3.1605	2.4411
1096173	3.4489	3.3723	3.3131	2.7065	3.4991	3.3310	3.2733	3.3492	1.2577
279953423	0.0000	1.5018	0.0000	0.0000	0.0000	0.0000	0.0000	0.0000	0.1532
279876407	0.8698	1.3353	1.2949	0.3839	0.9339	0.7921	0.8831	0.3155	0.8431
1093149	6.0186	5.5483	5.4754	5.0717	5.9931	5.1891	5.8518	5.4816	3.6489
1091343	3.7367	3.6836	3.9164	3.2067	3.4492	3.5280	3.6600	3.3791	2.6033
279298108	0.4544	1.7375	0.8235	0.7858	0.3983	0.3954	0.3996	0.9120	0.2927
279771064	1.5406	1.8058	1.7925	1.1559	1.0099	1.0118	1.4407	0.9962	1.8207
1087449	1.2252	1.8560	1.5532	0.5011	2.3485	0.9904	0.9639	0.9778	0.6446
279711853	4.5237	3.9323	4.6536	1.8463	4.4757	3.9252	4.7673	4.6760	3.6870
279931244	1.5169	1.7439	1.9561	0.7656	1.8619	1.8464	1.3872	1.3513	0.3879
1102511	5.5735	5.7939	6.2719	5.3987	6.2115	6.0106	5.6992	5.7964	3.3298
1088138	5.0310	4.3424	4.9735	4.4590	4.4201	4.4619	4.7181	4.2484	3.5549
279913213	1.2773	1.4234	1.8518	1.2937	0.5673	1.4084	1.3521	1.2373	0.4158
1086989	5.2555	5.2201	5.5920	5.3899	3.5169	5.6087	5.1225	5.4107	4.2582
279891847	1.8477	1.0213	1.4529	0.3045	0.7299	1.3555	0.8133	1.0606	1.5516
1103864	7.1882	7.0061	7.8956	7.2039	6.4810	7.5511	7.2751	6.5908	6.2532
1102752	3.6690	3.9989	4.6007	3.6102	2.9494	4.1802	3.8554	3.5012	3.6167
279719500	2.1210	3.4064	3.9448	3.1468	2.4103	3.2899	3.0392	2.1542	2.0804
279881269	4.3857	4.8300	5.2548	4.2225	3.5709	5.1752	4.5993	4.4410	4.1086
1103305	2.0862	2.1686	3.0541	2.2372	1.6149	2.1789	2.1310	1.4422	2.1910
279937192	1.5849	0.0000	0.0000	0.0000	0.0000	0.0000	0.3481	0.0000	0.0000
1109071	2.6048	2.7088	3.6061	2.2245	2.5196	2.9442	3.0275	2.4188	1.8834
1100121	2.5312	3.0937	3.7488	3.0316	2.7941	3.0535	3.0814	2.1433	1.8224
1089006	4.1986	2.8470	3.2459	2.4474	4.4970	2.3108	2.6271	2.5032	3.3764
279985204	1.1821	1.3129	2.6233	0.8145	0.5288	1.7395	1.2427	1.8332	1.2573
1090482	4.8536	5.4636	6.1084	5.5297	4.0504	5.7793	5.7380	5.1714	3.7629
279748072	1.0516	0.2339	0.2136	0.0000	0.0000	0.0000	0.1793	0.0000	0.0000
1104196	3.3291	2.7872	4.0750	3.0541	2.9043	3.5738	3.6229	2.6899	1.7189
279960769	1.4089	0.0000	0.0000	0.0000	0.0000	0.0000	0.0000	0.0000	0.0000
1098318	1.1294	2.5700	1.7576	2.1201	0.8548	1.3054	1.1541	1.6618	1.0001
280035466	2.9094	2.1111	2.6270	2.1072	2.3628	1.9562	2.5380	1.7766	1.7371
1088219	2.8179	2.9790	3.3488	2.8735	2.2744	2.8899	2.9891	2.8229	1.6263
280021880	1.9099	2.4952	2.4979	1.2880	1.7714	2.6061	2.2820	2.0136	1.0313
1104257	2.7037	3.1746	3.3525	2.7804	1.9106	2.8831	2.8071	2.9615	2.3058
1098685	2.8170	5.5388	4.3495	5.4554	2.5005	4.6246	4.7176	4.1543	1.1458
1091483	4.3948	4.6256	5.1396	5.0191	3.6545	4.6371	4.5896	4.3131	3.2978
280033416	1.6157	2.0266	2.1210	1.7692	1.3018	1.7473	2.2368	1.2784	0.3843
280020510	2.7759	3.8030	3.7237	3.6816	3.2928	3.2826	2.8596	2.4888	2.1910
280005505	0.8048	1.1625	1.4487	0.4712	0.3221	0.4317	0.9282	1.8177	0.0526
279825697	1.3973	0.7586	0.9571	0.3815	0.4134	0.1288	1.4533	0.1643	0.8759
280028771	6.0147	6.3166	7.7839	6.8999	6.4361	6.8313	6.8243	5.5764	4.8539
279761981	1.2237	0.3709	0.0000	0.0000	0.3810	0.0000	0.0000	0.0000	0.0000
1103848	3.3631	3.6750	4.3340	2.1369	4.5037	4.1538	3.9674	3.7998	1.3746
1092688	3.4062	3.3161	4.0466	3.5621	3.0256	3.6018	3.3427	3.0551	2.1475
1098498	2.3944	4.0542	3.1137	3.6862	2.0451	2.9033	2.9260	3.3500	1.4113
279917869	3.4326	3.5308	4.4148	3.0929	3.4403	3.4403	3.7545	3.2879	2.9389
1104199	3.6520	3.1301	3.2916	2.9284	3.0063	3.1908	2.9513	3.4058	1.8642
1103357	1.7963	1.6490	3.5355	2.4111	1.4004	2.9500	2.2858	1.0793	1.0354
1092606	2.5753	1.6094	1.7378	1.5697	2.5250	1.2910	1.1538	1.3851	1.1216
1088444	3.5333	4.4868	4.4506	4.0872	2.8314	4.1638	4.1427	3.8257	3.0928
1093150	6.8870	6.7323	7.6315	6.9252	6.8673	7.0588	7.2430	6.2649	5.3458
1104720	4.0240	3.4143	4.7401	2.6412	4.3361	4.3029	4.2485	3.8500	2.1823
1093882	4.3124	3.8699	2.1246	3.6880	4.3307	1.9794	2.6921	3.2910	1.8385
1097531	3.9176	3.8026	4.8031	3.5868	3.6779	4.0011	4.1248	3.6167	3.2466
279873887	3.4100	2.3050	2.3840	2.5275	3.0190	1.9119	1.8539	1.3375	2.7557
1096048	0.7361	2.0635	1.7726	1.2140	0.6351	1.3901	1.3719	0.9887	0.7527
1095527	3.3196	2.1972	2.9432	2.8763	3.2321	1.9010	2.4226	2.2150	1.4814
1094831	4.8381	5.0666	5.8898	4.5372	4.1475	5.4482	5.4628	5.3163	3.8862
1088354	3.2458	4.1270	3.1086	3.5901	2.4352	3.4377	3.4738	3.0916	2.1436
279490190	3.1330	3.1781	2.1897	3.2956	3.2451	2.2338	2.0802	2.3684	0.9879
1097949	5.9152	7.0385	7.0516	6.8263	5.0933	6.8352	6.5804	6.4241	5.4621
1087064	7.2621	7.1922	8.0744	7.6357	6.0439	7.8868	7.5093	7.4292	5.7637
1087652	3.3936	3.7944	3.9487	3.6078	2.6044	3.6436	3.5212	3.5111	2.6002
279882840	5.1964	4.7918	5.5790	4.4472	4.3996	5.3133	4.9090	4.7415	4.5418
1099327	2.3519	2.0166	2.8829	2.3220	2.2482	2.1629	2.2849	1.8412	0.8641
280078584	0.8822	0.9912	1.0472	0.5163	0.4105	0.6885	0.7078	0.4726	0.2675
1095365	1.9317	2.5145	1.9948	1.4722	2.5531	1.3721	2.6480	1.1061	0.9526
1098380	3.9953	4.4040	4.3937	4.5014	2.9916	4.4677	4.3628	4.3683	2.1220
1102336	3.0115	4.4800	3.2599	4.5600	2.0433	3.2951	3.1749	3.5233	2.1342
1089634	3.5592	3.5092	4.4809	3.4843	3.2500	3.8978	3.8391	3.2708	2.5860
279913647	2.5248	4.0697	3.8752	3.5724	1.6928	3.6852	3.7305	3.4529	2.0365
1099687	5.2560	5.1901	6.0833	4.9613	5.1237	5.3539	5.3713	5.1557	4.3250
1092041	7.0361	7.8699	7.5526	7.0301	6.8622	7.4207	7.3953	6.9638	6.4773
279747052	1.3669	0.2973	0.0000	0.0000	0.2698	0.0000	0.2290	0.0626	0.0000
1089083	5.1835	4.8337	5.3553	4.8146	5.7246	4.9018	4.6269	4.7365	3.1814
279818487	4.0109	4.1630	4.0932	3.5671	3.9164	3.8689	3.8816	3.6277	2.9137
279657483	1.4998	0.0000	0.0000	0.0000	0.2415	0.0000	0.0000	0.0000	0.0000
1088853	4.8724	4.7191	5.6874	4.9358	4.4211	5.1579	4.9868	4.9103	3.3884
1094993	3.4164	3.4274	4.4895	3.5910	2.8264	3.8472	3.6667	2.9154	3.0645
1097514	2.7027	2.9235	3.5953	2.3101	2.2050	3.0822	3.1781	2.4657	2.4476
1089915	5.1244	5.1017	5.9379	4.7540	4.7020	5.2215	5.5069	4.7517	4.6395
1088609	6.7074	7.1700	6.9671	6.3920	6.3113	6.8197	6.8359	6.5603	6.0177
1096770	2.2164	2.7780	1.4555	2.4881	2.0371	1.6729	1.7044	1.6440	0.6016
279833393	0.7832	1.6166	0.8740	1.6817	0.2707	0.3287	0.7575	0.5152	0.2418
1108554	3.4832	3.4058	4.1437	3.1688	3.0292	3.5775	3.5127	3.1223	2.9048
280065827	1.3275	1.6100	1.5451	1.5619	0.8917	1.3827	1.3156	0.9644	0.0999
1093610	4.4034	4.4809	4.8572	4.3329	4.2330	4.3749	4.6120	4.1415	3.0399
279857836	2.9913	2.5102	3.4958	1.9666	2.8261	3.0051	3.2053	2.6766	1.5713
1088055	3.3330	2.2571	2.5601	1.7789	3.4029	2.0150	2.0575	2.2274	2.0759
1086996	2.1149	1.5694	2.7067	2.1881	1.4860	1.9428	2.0397	1.7151	0.6688
1090298	5.8197	6.0527	6.9515	5.5486	6.7054	6.3231	6.4666	5.7968	4.0673
1088673	2.5188	2.2870	2.2611	1.3556	2.8716	1.7291	2.4822	1.7144	1.2424
1099525	4.0890	4.3030	5.1541	4.6266	3.2235	4.8082	4.6097	4.1688	2.9245
279938032	1.3053	0.8743	2.0497	1.2778	0.4790	1.5893	1.3319	0.6955	0.3542
1097161	2.2724	3.6427	2.7620	3.7399	1.7504	2.6423	2.7051	2.4972	1.2906
280076190	3.0880	2.8189	3.7226	2.9407	2.6031	2.9210	2.7788	2.9032	2.3835
1089109	3.1438	2.6552	3.6876	2.5381	2.4315	3.3862	3.1307	2.6173	2.1415
279689436	1.9028	1.8968	2.1373	1.6262	1.0351	2.0266	2.0208	1.5771	0.8602
279708259	1.5941	1.5053	1.3283	0.4947	1.7663	1.3067	0.8345	0.9198	0.8063
1087326	2.7350	3.5998	4.3088	3.3364	2.5423	4.0724	3.6671	3.0023	1.9413
1103420	4.2947	4.3359	4.8499	3.6435	3.8281	4.5884	4.4065	4.6286	3.1410
1096080	3.1186	3.9722	3.3558	3.4326	2.7956	3.3480	3.2308	3.1771	2.1849
279720308	4.9987	6.8762	6.0975	6.4307	4.3098	6.2964	6.0714	5.8697	4.2439
1088459	0.6323	2.0084	0.9187	0.8974	1.3055	0.6295	1.0569	0.4158	0.0914
279668331	0.6354	1.2561	1.4584	0.4981	0.3381	0.8182	0.8810	0.6826	0.7597
1100749	5.2158	5.5966	6.9371	6.3705	4.6715	6.0209	5.8730	5.0491	4.7939
1096132	4.3829	4.5094	5.1553	4.7364	3.8006	4.7917	4.6040	4.2686	3.1743
279873829	3.8647	4.3141	4.3180	4.2100	4.5047	4.1361	4.1876	3.6552	1.5808
1087782	4.9206	5.1238	5.7884	5.0162	4.8572	5.1512	5.2910	4.7209	3.9107
1104074	2.1653	2.1182	2.8625	1.8924	2.4499	2.2975	2.2323	1.5902	1.1122
280062133	3.2045	2.9475	2.9006	2.4812	3.4693	2.8769	3.3937	2.1000	1.0675
1093551	6.6342	5.6079	6.2735	5.3809	7.1654	5.6033	6.0624	5.4088	4.6953
1096223	2.7281	4.4668	3.5623	3.8214	2.2960	3.3854	3.1360	3.3721	2.7885
279496787	6.1650	6.1646	7.4021	6.6174	5.3633	6.6777	6.7990	6.1114	5.1807
279970896	1.1972	0.6881	1.2172	0.3829	0.4226	1.6538	0.4272	0.0000	0.6066
1095335	1.2978	2.6863	1.7388	2.8108	0.7836	1.4921	1.6969	1.3580	0.5936
1088455	2.6145	3.2237	2.9997	2.3938	2.6263	2.7233	2.8411	2.5654	1.8151
1096188	3.1113	2.5183	3.6853	3.0984	3.2942	2.9256	2.7883	2.3538	1.4596
279801566	0.7775	0.7505	1.1281	0.5979	0.3859	0.3971	0.5561	0.3197	0.3462
1089543	3.0049	3.0200	4.0559	2.8541	2.7682	3.3608	3.3927	2.8696	2.2068
279821871	1.7738	2.6614	2.0522	2.0927	2.0642	1.6719	1.8023	1.7878	0.8469
1105940	0.7135	0.0000	0.8196	0.0000	0.0000	0.0000	0.0511	0.1343	0.1718
1091562	3.0457	4.4976	3.9083	3.5319	2.3717	3.8083	3.3481	3.6446	3.4922
280138333	0.4985	1.3359	1.6445	0.8382	0.2758	1.0183	1.1266	0.8423	0.1511
1097091	4.3169	4.4238	5.0336	3.6988	4.8803	4.3433	4.3873	3.7242	3.8093
1094001	7.1689	7.2789	8.2070	7.5654	6.5141	7.7035	7.4569	6.9567	6.4088
1104701	3.6680	3.3157	4.2142	2.4350	3.5087	3.4966	3.6287	3.5271	3.0955
1100942	3.5986	3.9501	2.9225	3.2634	3.5771	2.6712	2.7082	3.4128	2.6059
1090963	4.1771	4.1975	4.7562	3.7939	4.1217	4.3385	4.4096	3.8738	3.0207
280039163	1.6638	0.5522	1.6806	0.0380	0.6792	0.8324	1.5520	1.4153	0.5734
1093355	5.5614	5.5981	6.6753	5.3492	5.5619	5.9475	6.0515	4.9072	5.1500
1092214	5.3024	4.3490	5.1781	4.0025	5.1746	4.6826	5.1302	4.1740	3.7935
279924289	2.0220	2.3436	3.1257	2.3157	1.5852	2.5101	2.4585	1.9150	1.4965
1107912	2.1049	2.9034	3.0442	2.4826	1.9418	2.7375	2.6642	1.9867	1.5914
1088815	4.1199	4.6822	5.0420	4.4426	2.8450	4.7340	4.8342	4.4118	3.7220
1087446	1.6224	2.5580	1.9007	2.0895	1.1797	1.8396	1.7768	1.8790	0.6993
280089285	2.5022	2.6110	2.9452	2.1407	1.2866	2.7766	2.9614	2.7773	1.4781
279776566	2.1086	2.4477	2.0295	2.5184	2.0571	1.7449	1.5981	1.9169	0.6407
1087020	4.4684	4.7888	5.0033	4.9394	3.5518	4.7361	4.5828	4.2173	3.7994
280122580	0.9354	2.3086	0.8683	2.2492	0.6374	0.6805	1.4169	0.2478	0.2990
280125104	3.2590	2.7778	4.0084	2.8563	2.5981	3.1534	3.3216	2.5689	2.8993
279494911	1.9225	2.4986	2.8222	2.2543	2.2934	2.0146	2.2561	1.6966	1.2807
279981630	1.4808	1.8192	1.7080	1.1345	1.4788	1.1757	1.2294	1.2660	1.0419
1098536	3.4723	3.1733	3.6377	2.5830	3.4108	3.5282	3.4555	3.6815	1.2190
1096508	0.6803	0.0422	1.1064	0.0381	0.0191	0.0000	0.8182	0.0906	0.0037
1096145	2.0209	2.5401	2.7404	2.7837	1.7583	2.2259	2.3806	2.1284	0.6383
279865780	0.0000	0.3558	1.1814	0.0000	0.0000	0.0000	0.3876	0.0000	0.0000
1103140	5.3366	5.4882	6.2942	5.5107	4.1372	5.9601	5.7805	5.7712	4.3939
1089763	1.3925	1.4641	1.8882	1.2499	0.3943	1.2802	1.3486	1.4298	1.1061
279891511	1.4091	2.8865	1.6240	2.8150	1.6366	1.4478	1.9446	1.0807	0.2337
1097002	0.7474	0.6759	1.2521	0.6058	0.3677	0.3959	0.3723	0.5982	0.3304
1094173	3.9798	3.6991	3.6153	1.8438	4.2910	3.3788	4.1961	3.5326	2.6669
1098934	3.8930	3.6983	4.5964	3.8135	3.2505	3.7827	4.1948	3.1456	3.5099
1103505	6.9978	6.7989	7.9381	7.0962	6.6422	7.2680	7.1355	5.9936	6.6557
1104719	5.0536	5.1974	5.4126	4.9172	5.0000	5.1542	5.2424	4.8946	3.4405
1104455	1.8696	1.6504	0.6440	1.0597	1.3719	0.7378	0.7854	1.4235	0.2723
1107761	0.2045	0.7912	0.8455	0.1792	0.0000	0.3160	0.0000	0.5097	0.0000
1099739	2.6559	2.3584	3.0943	2.4174	2.5896	2.3247	2.4066	2.3580	1.4457
1099114	3.7809	3.7433	5.0472	4.0485	3.7905	4.1897	4.1628	3.2426	3.0337
279898164	2.9776	3.4146	3.9447	3.6555	2.6610	3.4720	3.9633	2.7723	1.4754
279935639	1.3370	0.0000	0.0000	0.0000	0.0000	0.0000	0.0000	0.0000	0.0000
1101217	3.9175	3.8867	5.0190	4.4905	3.2375	4.3137	4.4246	3.4661	3.0429
279780276	1.9273	2.5684	2.3144	2.0151	1.5163	2.2422	1.7175	2.1667	1.2938
279791770	0.6430	0.8616	0.0000	0.0000	0.0000	0.1193	0.0052	0.1328	0.0835
1100256	3.2861	3.3360	4.2914	3.3318	2.6353	3.6184	3.4840	3.2780	2.8115
1090032	3.7689	4.0157	5.2098	4.0648	3.5976	4.5158	4.4704	4.0688	2.6036
1087825	1.7334	2.9414	2.0512	2.5174	1.6154	1.7889	2.1546	1.5256	1.1827
1101380	3.8941	4.0165	5.0217	4.0639	3.3125	4.4481	4.5287	3.9898	2.8553
280036383	4.1755	4.2448	5.2805	4.1595	4.7992	4.5756	4.7886	3.9759	2.4379
279965397	1.3323	0.0000	0.0000	0.0000	0.0000	0.0000	0.0000	0.0000	0.0000
1092573	2.5844	2.8568	3.7800	3.1590	2.1443	2.8030	2.9327	2.1569	2.5822
1092587	1.2995	1.2866	2.0179	0.6850	1.2520	1.4128	1.4658	1.1958	0.5327
1092284	4.2886	4.0635	4.7778	4.0093	4.7765	3.7447	4.5851	3.8591	2.6214
1087092	3.9820	4.0480	4.9560	4.0858	3.8280	4.4381	4.2301	3.8959	2.8313
1089955	7.5056	7.6350	7.9357	7.5724	6.7089	7.7671	7.6336	7.5542	6.2566
1093233	5.0494	5.3575	5.6911	5.2166	4.7222	5.4369	5.4353	5.1329	3.5950
1095104	2.8817	3.3518	3.3285	2.5906	2.4683	2.8552	3.0364	3.2640	2.2552
1101266	4.7032	4.8833	4.7200	4.8912	4.5695	4.5799	4.4579	4.6823	2.7810
1097428	3.4175	2.8585	4.0792	2.9181	3.1954	3.3438	3.4630	3.0451	2.0949
1099263	4.7928	3.4843	4.3826	3.3747	4.4810	2.9526	4.2433	3.4908	4.1318
280027314	0.2154	2.0030	1.2060	0.3030	0.2036	1.1447	1.0132	0.6398	0.8996
279763213	0.7401	1.7430	0.7747	0.3789	0.6560	0.6378	0.5147	0.4833	1.2011
1091206	3.9659	3.7453	4.9356	3.8527	4.0105	4.1449	4.2020	3.4722	2.9680
1098948	6.9062	7.3739	7.5887	7.3038	6.4013	7.3752	7.3598	6.9364	5.7191
279769552	2.8204	1.9205	2.6082	1.6390	2.7877	2.3298	2.7109	2.0192	0.5697
280044790	0.8274	0.4786	1.0767	0.0000	0.0000	0.8380	0.2455	0.2063	0.8354
279939896	1.3199	0.0000	0.0000	0.0000	0.0000	0.0000	0.0000	0.0000	0.0000
1099438	3.3163	3.1300	3.5800	2.9961	2.8669	3.1144	3.1162	2.9438	2.3755
1089424	3.7700	4.1889	4.6430	3.9961	3.6925	4.1344	3.8679	3.9891	2.8887
1101594	0.7043	2.1058	1.5030	0.6684	0.4611	0.6775	1.0742	0.5500	2.5613
1093257	2.3845	2.4636	3.3382	1.9632	2.2720	2.6873	2.7487	2.2341	1.8354
1088405	4.8114	5.8009	4.2381	6.4220	3.2030	4.5993	4.3821	5.0671	3.3973
1092099	6.2264	6.2878	7.0452	5.7880	5.2629	6.9693	6.6069	5.7150	6.1475
279801463	2.1448	1.6379	1.3540	0.4424	1.3263	1.4432	1.9384	1.8528	0.6434
279933989	1.8325	1.7178	1.2724	0.0000	1.8699	1.1292	1.6034	2.1328	0.2845
1089442	2.5453	2.4897	2.8606	2.6795	1.9585	2.5708	2.5143	2.2936	1.1495
279996985	2.9041	1.7310	1.9914	1.7644	2.6647	1.6242	1.4077	1.7362	1.4328
1089959	0.4550	0.8329	1.2173	0.3509	0.1422	0.4092	0.7369	0.5693	0.1796
280044076	0.8763	1.1157	0.0000	0.0421	0.6846	0.0000	0.6361	0.0000	0.0000
1101457	0.9780	1.1402	1.8044	1.0622	0.5359	1.1812	0.8366	1.0669	0.5412
1091237	4.6133	4.6632	5.2460	4.4622	4.4787	4.8696	4.9568	4.3890	3.2683
1096817	4.8813	5.3173	5.4727	4.7937	4.5268	5.3561	5.3443	5.0144	3.6873
280125267	3.1382	2.9700	3.3979	2.5136	2.8881	3.1649	3.7290	3.2430	0.8538
280091944	0.8112	0.6949	0.9088	0.3988	0.3109	0.3102	0.3805	0.6428	0.1673
1090404	3.1397	2.9729	2.2753	2.3463	2.3302	2.4393	2.4720	2.8580	1.7109
279660535	0.6931	0.0000	0.6535	0.0000	0.0000	0.0000	0.0000	0.0748	0.0000
280094378	0.9013	1.4889	1.6731	0.9601	0.8133	1.1378	1.0109	1.0843	0.5023
279853536	0.8613	1.0653	1.0922	0.1296	0.5068	1.1489	0.3042	0.7491	0.5813
279867346	2.3051	2.9245	2.4734	1.8803	2.1870	2.7370	2.1356	2.3953	1.4548
279885431	0.7482	1.2471	0.3723	0.0000	0.5160	0.3118	0.0000	0.4903	0.8025
280068064	1.4395	3.3736	2.5974	2.9518	1.4784	2.3662	2.7107	1.9585	0.7427
1091460	1.8339	3.0617	2.9287	1.8430	1.4523	2.7241	2.4235	2.1783	2.4165
1091017	2.9086	3.7636	4.0221	3.1588	3.4947	3.6144	3.8228	2.8562	1.8309
1100767	4.1374	4.2682	5.4260	4.4827	3.6565	4.7809	4.6248	3.9315	3.5807
1099689	4.7228	5.1327	5.5530	4.4031	4.3158	5.3552	5.2946	4.9777	3.8720
279951847	5.3661	5.5948	5.9757	5.6960	4.2833	5.9419	5.7153	5.5028	4.1367
1094184	1.2176	0.7666	1.2947	0.5591	0.7297	0.9731	0.8437	0.6135	0.2443
1090075	1.8925	1.9556	2.6590	1.7109	2.0807	1.8356	2.0745	1.5821	1.1362
1097633	4.8827	4.4558	5.3525	4.2783	4.9557	4.8439	4.6080	4.6079	3.4942
1100489	4.2912	3.9388	4.9367	3.5906	4.3201	3.8613	4.2791	3.0035	4.6851
280050866	0.9943	0.0000	0.6535	0.0000	0.0000	0.7032	0.0000	0.0000	0.0000
1104792	2.7811	3.2829	4.1467	2.4004	2.1751	3.7506	3.3669	3.2306	2.9058
1095408	3.3458	3.4164	3.9119	3.3852	3.1449	3.3475	3.5646	3.2396	2.0766
1100611	2.1045	2.6459	1.9512	2.9945	1.2473	1.7922	1.8739	2.1406	0.7678
1090059	7.7157	7.6457	8.9482	8.1165	6.6651	8.1540	8.0253	7.5790	7.4930
1089860	8.8792	9.0016	9.7546	9.3336	8.8611	9.3374	8.9546	8.7066	7.4920
1096621	4.5685	5.6104	5.4814	5.0234	4.4207	5.2136	5.0845	4.8155	4.1775
1087760	2.4044	2.6908	3.5237	2.3315	2.5595	2.8630	2.7776	2.2665	1.8553
1088212	3.6500	3.5901	4.4746	3.4645	3.8411	3.8636	3.8773	3.3349	2.4637
1095080	1.7694	2.4645	2.2328	2.5740	1.0823	1.9950	2.1745	1.9852	0.5387
1093553	3.2858	3.3343	3.8980	3.2070	2.9018	3.5297	3.6027	3.2403	1.9720
280028267	2.3144	3.2929	4.1031	3.3055	2.8259	2.6282	3.3798	2.4000	2.2990
1101049	5.1599	5.5150	6.0658	5.8366	4.2746	5.4688	5.6739	4.9641	4.6823
1102630	5.2216	6.2224	6.0372	6.4396	3.9168	6.1302	5.8243	5.7225	4.3491
1097498	3.9496	3.0404	3.1080	2.6219	3.8486	2.4856	2.8239	3.0258	2.8114
1098659	0.7410	1.2275	1.5537	0.1430	0.7659	1.1114	0.8419	0.5989	1.0072
1105320	5.6744	4.4252	6.1065	4.7784	5.2489	5.3080	5.0252	4.4127	5.0634
1096935	1.1957	2.6099	2.2294	2.4190	0.5649	1.8243	1.7933	1.6987	1.1960
279861160	1.1269	1.6826	1.4261	1.1773	0.8919	1.3637	0.8662	0.7632	0.8349
279711713	0.8534	0.0000	0.6114	0.0000	0.0000	0.3567	0.0000	0.0000	0.0000
1092367	5.3707	4.4307	4.8071	3.6621	5.3147	4.5682	4.9634	3.9718	4.1640
1090074	4.1128	4.1750	5.4345	4.3124	3.7559	4.5218	4.5920	3.7501	3.9396
1093748	1.3986	2.1859	1.5893	1.8223	0.8752	1.8825	1.2793	1.3999	0.5168
279933219	1.2836	0.0000	0.0000	0.0000	0.0000	0.0000	0.0000	0.0000	0.0000
1096110	1.9194	2.3673	2.3493	1.9205	1.5932	2.0987	2.1353	1.9243	1.0333
1092705	2.8924	2.9367	3.9036	2.9742	2.7209	3.2288	3.3378	2.6517	1.9860
1097802	2.1353	2.3494	3.1937	1.2503	1.9558	2.5718	2.6462	1.7253	2.6425
1104139	2.5810	1.8175	2.2636	1.8796	2.2895	1.2391	1.7967	1.4636	2.0912
1095234	0.4068	0.4270	0.7826	0.2223	0.0442	0.1957	0.1763	0.0308	0.0000
1088376	3.1728	2.9442	3.6657	2.7705	3.0844	3.1471	3.2090	3.0909	1.7000
279914634	2.4650	3.8664	2.5495	3.6110	2.6065	2.4069	2.6733	2.6965	1.2058
279969755	5.1523	5.2345	6.5934	5.7617	4.7154	5.9861	5.6941	4.9767	4.2667
279841146	1.1867	1.1939	0.8558	0.5395	0.6454	1.1603	0.4336	0.9717	0.1632
1086916	4.4653	4.8830	5.7298	5.1669	3.2037	4.9987	4.9613	4.7962	4.4720
279877457	0.6478	1.9955	0.8310	0.7889	0.9034	0.7264	0.4716	0.7935	0.7075
1094287	0.5222	0.8684	0.9256	0.0031	0.6338	0.5115	0.3879	0.0607	0.4786
279704724	1.4531	0.0000	0.0000	0.0000	0.0000	0.0000	0.0000	0.3496	0.0000
279718932	1.0654	2.4040	1.5842	1.7843	0.8752	1.9426	1.0935	1.0596	0.7972
280043082	1.4811	0.5969	0.0000	0.4336	0.7216	0.0000	0.0000	0.4466	0.0000
1092675	3.7976	3.4210	4.5358	3.8553	2.9522	3.7964	3.7905	3.4197	3.1406
279895114	1.7698	1.9951	2.0833	1.9324	1.8873	1.3922	1.7700	1.5238	0.6377
279916473	1.2026	0.4830	0.1841	0.0000	0.1640	0.0000	0.2937	0.5247	0.2077
1102048	2.5639	2.2854	3.2506	2.1323	2.4278	2.3933	2.4121	1.9720	2.3128
1097290	4.8609	4.9501	6.4115	5.2103	4.6996	5.5647	5.6647	4.5013	4.2566
279720234	2.1228	2.3791	3.0322	2.4983	2.2561	2.4788	2.3218	1.7683	1.1976
1104148	5.1727	5.6289	6.3112	5.8867	4.4606	5.7989	5.6141	5.1004	4.8193
280137526	1.7116	2.5007	1.6491	1.9391	1.2558	1.5407	2.3148	1.7638	0.3635
1099112	5.5011	5.7181	6.1298	5.7522	4.7066	5.8230	5.8004	5.5110	4.5605
1093868	3.2908	3.9402	3.5941	3.1862	2.5709	3.6677	3.6011	3.5532	2.5274
1098665	3.0350	2.5347	3.4368	2.3520	3.2989	2.5814	2.9931	2.2573	1.9871
279755684	1.3995	0.0000	0.0000	0.0000	0.0000	0.0000	0.0000	0.0000	0.2563
279787728	5.2441	5.6268	6.7394	5.9557	4.5732	5.8530	5.9697	4.9028	5.4240
279846835	1.9888	3.6293	2.6042	3.8997	1.4306	2.5107	2.8344	2.4578	0.7703
1096942	5.2219	5.6657	6.3107	5.8754	4.7092	5.9308	5.8027	5.1319	4.4061
1088772	3.0339	3.3158	4.4967	3.6113	2.9622	3.6226	3.6925	2.8853	2.3786
280135671	2.5700	2.9582	2.2201	3.0084	2.6828	1.9070	2.6862	2.0736	0.6000
279953938	0.9158	0.8396	1.2429	1.0644	0.5556	0.4616	0.6927	0.4326	0.2512
279948410	1.2937	0.0000	0.0000	0.0000	0.0000	0.0000	0.0000	0.0507	0.0000
1089033	3.1553	3.0895	3.9518	3.1449	2.9629	3.2796	3.3379	3.0042	2.1272
1095363	3.3967	3.4113	4.2979	3.2247	2.8399	3.3863	3.4609	2.8702	3.8960
1096989	1.7134	1.9196	2.4372	1.7185	1.7248	1.7055	1.8035	1.5822	1.0720
1097251	0.6646	1.2660	0.7736	0.4072	0.3480	0.2568	0.5540	0.6110	0.6979
1087352	1.7580	1.4301	2.3684	1.2241	1.6038	1.6161	1.3912	1.4270	1.3190
1100754	1.4990	1.6850	2.0769	1.2653	1.4457	1.4125	1.5607	1.4415	0.8661
1095444	5.2792	4.2617	4.8496	3.6640	5.1236	4.2350	4.7566	4.4018	4.0722
279882852	0.0000	1.4029	0.1625	0.0560	0.0829	0.1020	0.0696	0.2190	0.0735
280062806	0.4897	1.2489	1.1962	0.4796	0.0483	1.0710	0.9044	0.3887	0.4499
279745112	0.7240	0.9977	0.3480	0.0000	0.6060	0.4112	0.3842	0.0650	0.1470
1103528	2.9921	2.8418	3.3407	2.9234	2.5680	2.8527	3.0225	2.6634	1.7940
279751757	0.5306	0.7319	0.0000	0.0000	0.0000	0.0000	0.0000	0.0000	0.0000
279475941	3.3663	3.5366	3.9591	2.5347	2.6193	3.7381	3.2240	3.7266	3.3570
1088679	3.7742	3.6790	4.5852	3.2491	2.8857	3.7918	3.8374	3.3099	4.4788
1103850	3.6632	3.1982	4.2496	2.9085	3.0839	3.9871	3.8379	3.5646	2.3176
1092365	4.7802	5.5987	6.1876	5.8772	3.5580	5.4797	5.4371	5.2397	5.0193
279917058	0.1857	1.2096	0.1622	0.1097	0.0827	0.0000	0.1358	0.0578	0.2098
1108531	1.6287	1.0416	1.4919	1.1743	0.0000	1.5362	1.0891	0.8382	1.1677
1094793	1.4847	1.7309	1.7603	0.6448	1.2638	1.4580	1.5707	1.1628	1.3334
280028413	3.8326	3.9319	3.6412	2.8065	3.7452	4.3027	3.7170	3.5114	2.2110
1090395	5.7597	5.4880	6.3940	5.5484	5.2661	5.7214	5.9370	5.3242	4.9692
1098983	4.1540	4.1826	5.4715	4.7447	3.8321	4.7230	4.6306	3.8416	3.3270
280008592	1.8744	1.6852	2.1749	1.3414	1.5809	2.1154	1.6625	1.4097	0.8420
279662047	0.7112	0.5467	0.0000	0.0000	0.0000	0.0000	0.0000	0.0000	0.0000
1104738	4.6911	4.5442	5.4554	4.3505	4.7677	4.8015	4.8941	4.4824	3.5698
279935492	0.6689	0.5887	0.0000	0.0000	0.0000	0.0000	0.0000	0.0000	0.0000
280026987	4.6910	4.6487	5.8423	4.8724	3.9407	4.9469	4.9364	4.5585	4.5938
1097584	3.6243	3.4226	4.9417	4.4538	3.1629	4.0694	4.1279	3.3246	2.3240
1090356	2.4798	2.2430	2.6396	2.0786	2.1762	2.2270	2.2494	1.9510	1.5288
1092126	2.6670	3.5090	2.3392	2.7703	2.1298	2.3822	2.1954	2.6905	2.3487
279862629	1.5511	2.2854	1.7146	2.2924	1.4455	1.8249	1.8517	1.1753	0.0000
279667864	0.9622	0.0134	1.1168	0.0000	0.5057	0.0000	0.0979	0.0000	1.0696
1093104	5.3423	5.2859	6.3717	5.6938	4.4558	5.7893	5.5522	4.8518	5.1454
279970938	0.5782	1.8621	0.2836	0.1944	0.4038	0.4859	0.5364	1.0672	0.2515
280082829	2.8964	3.3294	2.5868	3.6081	1.3548	2.8617	2.8371	2.9190	1.5360
1093961	3.4647	3.3017	2.0666	2.5790	3.2456	1.8832	2.4330	2.9602	2.0571
1095743	3.0838	3.0067	3.8895	3.1960	2.7511	3.2929	3.2780	2.9121	2.0228
279959941	1.4374	0.0000	0.0000	0.0000	0.0000	0.0000	0.0000	0.3687	0.0000
1091432	5.5124	6.3974	7.0128	6.1264	6.0721	6.4960	6.1132	5.7406	4.7927
279977017	1.9571	2.2170	3.0946	2.2180	1.6956	2.4026	2.2446	1.9112	1.5615
280044377	5.1478	2.7892	3.6841	3.2084	4.4038	3.6241	3.2245	2.7573	3.5217
1099029	4.1833	4.2845	5.0436	4.1758	3.4267	4.6148	4.3719	4.3850	3.5464
1089868	2.9690	2.8384	4.0078	2.8749	2.5568	3.1058	3.4941	2.6655	2.4327
279982502	2.2529	2.5243	3.0204	1.7255	2.4060	2.5558	2.5937	2.5205	1.2949
279709099	3.4599	3.7676	4.3442	4.0234	3.2793	4.1448	4.4671	3.6383	1.0919
279708007	1.9114	1.7025	2.1039	1.1244	2.0102	1.5739	0.3390	1.4978	2.3926
1096159	2.8572	3.4441	3.9649	2.9817	2.4332	3.4039	3.1097	3.1265	2.9796
1093745	4.5150	4.7584	4.4650	4.5915	4.5847	4.0786	4.2367	4.2877	3.2006
1097445	2.8420	4.0983	2.1050	4.2013	3.4967	2.1982	3.1867	1.7896	0.7222
1095727	4.2724	4.6457	4.6396	4.5008	4.1674	4.5843	4.3293	4.0032	3.0359
279819268	1.9840	2.1238	1.6929	1.6128	2.0335	1.6876	1.7553	1.6887	0.3300
279822895	0.7489	1.0406	0.5526	0.3133	0.2371	0.3777	0.4104	0.7777	0.0750
1090024	6.5970	6.3625	7.4627	6.7568	5.9641	6.8951	6.7411	5.9024	6.0930
1092923	3.9015	3.8965	3.8895	3.5393	2.9162	3.9488	3.3205	3.9210	3.2379
279956866	1.0383	0.5270	0.0000	0.0000	0.0000	0.0000	0.2213	0.1857	0.2329
1098207	2.1933	4.6636	2.7988	3.3766	2.1277	2.7449	2.8315	2.7133	3.0267
1101765	3.0855	3.8482	3.9713	4.1912	2.6643	3.5995	3.6267	2.6424	2.5956
279811379	2.6206	2.5226	3.7091	2.6009	2.4287	2.7043	3.2434	2.3248	1.9133
1089154	4.3211	4.1505	4.7865	4.0523	4.8475	4.1538	4.3680	4.1524	2.4535
1101852	3.2558	3.0911	4.0390	3.0041	2.8750	3.3881	3.3432	2.8474	2.8256
279946759	1.8810	0.0000	0.7047	0.0000	0.8619	0.0000	1.1963	0.6258	0.0000
1092511	4.8548	4.6741	5.2822	4.0791	5.3162	5.3127	4.8452	4.9212	2.6621
1101719	1.1597	0.9444	1.3877	0.6560	0.8949	0.9168	1.1013	0.7442	0.1856
1094674	5.1528	5.5069	6.5869	5.7978	5.2189	5.7727	5.9722	5.0597	4.1878
1089964	3.6394	3.7190	4.8222	3.7566	3.8680	3.9690	4.1582	3.2076	2.9174
280027278	0.0000	0.0000	1.7756	0.0000	0.4885	0.4282	0.1509	0.0000	0.0000
1091353	2.1019	0.1192	1.2666	1.3638	0.6494	0.3039	0.8219	0.8098	0.5435
279979681	1.4955	0.5360	0.2678	0.0000	0.4787	0.0000	0.1708	1.0772	0.3888
1089462	2.8138	3.3022	2.9686	1.9425	3.1885	2.8449	3.1762	2.3140	2.2202
1090351	3.9104	4.1255	4.6488	4.0876	3.6864	4.3060	4.3887	3.9959	2.4231
1092888	4.1310	2.2856	1.6176	1.7262	3.8362	1.5900	1.9039	2.9220	1.6087
1099615	4.6542	4.9766	6.0176	5.3819	5.0789	5.1913	5.5146	4.4378	3.2112
1105802	3.2059	3.3800	4.2905	3.6140	2.4366	3.7120	3.7882	3.0169	2.7041
280076892	2.1943	2.8257	3.3928	2.8394	2.0150	2.8482	2.3039	2.1463	2.1940
279941803	0.0714	0.7192	0.6248	0.0000	0.0000	0.0000	0.0000	0.3526	0.0000
1089918	7.0268	5.7975	6.4854	6.0570	6.7477	5.6993	6.4266	5.7932	5.4195
1098683	2.3111	3.5162	3.4277	3.7301	1.5346	3.1005	3.0351	2.8112	1.8239
1090499	4.0139	4.1194	4.8955	4.2736	4.0109	4.3869	4.2516	3.9405	2.7202
279932062	0.4542	0.4368	1.3163	0.2784	0.0000	0.4793	0.7731	0.1636	0.2478
280096027	1.3715	1.4311	1.1899	0.5766	2.1671	0.5291	1.4191	0.7121	0.1104
1096680	0.7832	1.6824	1.4640	1.3277	0.5728	1.1629	1.1386	1.0636	0.1270
279706544	0.2373	0.6665	0.6428	0.0000	0.0000	0.1154	0.0000	0.5117	0.0000
1107235	3.0627	3.6565	3.9065	3.9973	3.1632	3.6195	3.9124	3.2623	0.8327
1104259	3.1159	3.6692	3.8799	3.5693	2.7389	3.5740	3.6504	3.4196	1.9151
1088085	2.0919	2.2709	2.4105	1.9954	1.7011	2.3953	2.1494	2.1271	0.7173
279885625	3.5819	4.7023	4.2982	4.8186	3.7562	4.2914	4.3869	3.9227	1.5283
279874283	5.0517	5.5007	6.1844	5.3292	5.2688	5.6841	5.5018	4.4196	4.8097
1100185	3.2261	2.8130	3.4565	2.6427	3.0605	2.9051	3.0280	2.8300	2.0650
1087138	3.6597	4.4867	3.9701	4.5649	3.1685	3.8270	3.9662	3.8568	2.3913
1097299	5.0785	3.9994	5.0451	3.8297	4.8847	4.3740	4.8948	4.0357	3.7702
1101647	4.2690	4.2625	4.3984	3.8156	3.8596	4.2013	4.1916	4.1468	3.1888
279753521	0.5041	0.4750	0.3190	0.0000	0.0000	0.0000	0.0000	0.1418	0.0000
1096198	3.8497	3.8566	4.5876	3.6829	3.7352	4.0729	4.2813	3.6030	2.7588
280053492	3.2106	3.4343	4.0305	3.5100	3.2679	3.5878	3.5475	3.3460	1.6396
1102615	2.1148	0.6405	0.6123	0.5247	1.9486	0.3457	0.3286	0.7496	0.3882
280075912	1.2070	1.3256	1.0822	0.1474	0.6353	1.0659	1.2127	1.4239	0.2956
1098816	5.7806	6.4045	7.3258	6.3669	4.9116	6.7854	6.5556	6.1259	5.8285
1102196	2.3500	2.3575	3.2732	2.5484	2.6754	2.3709	2.4845	1.9179	1.5182
1098425	3.3347	2.8384	2.8353	2.7665	2.8630	2.5855	2.8282	2.9400	1.5880
1089280	4.6304	5.0285	6.1220	4.8767	4.6106	5.6544	5.4814	4.8686	3.6279
1089734	3.8200	3.9642	4.9283	4.0888	3.2104	4.5946	4.2865	4.1084	2.6959
279910785	0.8342	1.3441	0.5835	0.4610	0.9109	0.3607	0.9067	0.0904	0.3534
279870161	1.2408	1.4987	0.9757	1.0056	1.0054	0.7977	1.0162	1.1656	0.0000
1086990	4.4355	4.1494	5.3569	4.6761	4.4227	4.3562	4.6129	4.0212	3.3549
1092236	3.5792	3.5831	3.5947	2.9496	2.5026	3.5462	3.5224	3.7152	2.8385
1105141	3.0305	3.7773	3.4247	3.5204	2.8040	3.5426	3.4637	3.3561	1.3399
279992857	2.4219	2.1313	2.7801	1.9398	1.4369	2.2476	2.2260	2.1070	2.2714
1096094	3.1472	2.5584	3.5088	2.4516	3.0342	2.8609	2.9808	2.8085	1.8551
279748706	1.3269	2.3572	1.4396	1.0632	0.7924	1.6800	1.2349	1.2768	1.7646
279594179	1.9930	1.8332	1.7986	0.8663	2.2902	1.7435	1.8707	1.3359	0.7083
1108355	0.2452	0.9545	0.4283	0.0000	0.7589	0.0000	0.0317	0.0000	0.0308
280130786	1.1745	1.1833	0.8568	0.4750	1.1544	0.6987	0.7585	0.6121	0.2962
1102516	2.4915	3.7780	3.0103	3.7933	1.8553	2.7667	3.3992	2.4025	1.9104
279705872	1.2159	0.0000	0.0000	0.0000	0.0000	0.0000	0.0000	0.0000	0.0000
279864024	5.0439	5.2677	5.2440	4.7662	4.4387	5.4541	4.9108	4.9145	4.1974
1087723	4.1703	4.5262	5.5331	4.1822	3.5898	5.0309	4.7713	4.2017	4.2536
279989880	4.1481	3.8166	4.7480	3.9783	3.5436	4.1316	4.1474	3.7727	3.4224
279706488	0.8002	0.4798	0.0000	0.0000	0.0000	0.0000	0.0000	0.1309	0.0000
1101288	1.9365	2.7386	2.9346	2.3810	1.9801	2.9208	2.6314	2.2750	0.6046
1098415	3.2423	3.3358	4.3606	3.5607	3.5092	3.5059	3.7339	3.2841	1.8589
280031203	1.0717	2.5925	1.4903	2.5212	0.7796	1.4562	1.5213	0.8025	0.8060
1099011	2.1324	3.1834	1.6405	2.3101	2.0603	1.6601	1.7777	2.0134	1.6698
1088751	4.7512	4.4868	5.4738	4.6019	4.4164	4.7984	4.7933	4.3381	4.0549
1103456	1.9231	1.3378	1.0602	1.2005	1.2038	1.0457	1.0489	1.2767	0.4473
1092427	6.2452	6.4396	6.6211	6.3012	5.6860	6.4414	6.3288	5.9121	5.5246
1091584	2.3992	2.2856	3.4311	2.4728	1.6245	2.9370	2.8356	1.9088	2.0358
279789857	5.7579	5.8300	6.1908	4.9540	5.5675	5.9184	5.2040	4.7508	6.7523
279710597	0.0000	0.6851	0.5197	0.0000	0.0000	0.0000	0.0000	0.0000	0.0000
279925479	1.0599	1.4909	1.7570	1.7508	0.4719	1.3777	1.1604	1.0361	0.4099
1098928	4.0668	4.6177	4.6859	4.6155	3.5542	4.5100	4.2289	4.4746	2.9517
1102838	2.7104	2.8312	3.2186	2.1335	2.6870	2.6127	3.0782	2.2602	2.3435
1098534	2.3458	3.3526	2.7877	3.0832	1.7825	2.6310	2.3212	2.6485	2.1011
1088944	0.9078	1.9215	1.4152	0.6940	1.2197	1.4211	1.1537	1.2046	0.3922
1097339	6.4814	6.5400	7.3530	6.5624	6.1274	6.8482	6.8398	6.3954	5.5742
279903005	2.4003	3.1807	2.5383	2.2507	2.1783	2.7231	2.5612	2.1515	1.9726
1100112	3.6581	3.5932	4.4705	3.7314	3.1785	3.9646	4.1058	3.6718	2.3955
280008739	1.7805	0.0000	0.3203	0.0000	0.3179	0.0000	0.0000	1.2045	0.2845
279709008	1.6475	2.0758	3.8832	1.7951	2.8324	2.8795	2.1392	0.9326	2.2395
1089541	2.8230	2.7372	3.3827	2.5309	2.4466	2.9659	2.9370	2.7698	1.8421
1094104	0.8857	0.9664	1.2656	0.7407	0.7007	0.7267	0.8224	0.4671	0.3847
279893311	1.5803	2.0062	2.7175	2.1437	1.2653	1.9839	2.0087	1.5290	1.2855
1088388	4.0160	4.2506	4.6212	4.1895	3.4318	4.1555	4.2043	3.8642	3.5405
279717292	0.0000	1.1944	0.0000	0.0000	0.0000	0.0000	0.0000	0.0000	0.0000
1094398	4.1080	3.6605	4.4346	3.4433	4.3121	4.0420	4.0355	3.9319	2.2525
1102541	1.2669	2.1449	1.0397	0.9551	1.4609	0.8843	1.0972	1.3193	0.7990
280029853	1.0901	0.8331	0.6445	0.6508	0.6049	0.3510	0.4963	0.2490	0.3975
1089015	3.2621	2.7778	3.7404	2.8074	2.7953	3.1189	3.3888	2.9053	2.1611
279986206	0.0000	1.4155	0.3045	0.0000	0.3022	0.0000	0.2569	0.0000	0.4978
279935534	1.3945	0.0000	0.0000	0.0000	0.0000	0.0000	0.2208	0.1853	0.0000
280045294	0.8814	0.0000	0.3100	0.0000	0.0000	0.0000	0.0000	0.0000	0.0000
1106096	3.9131	4.1241	4.6049	4.2177	3.2448	4.4348	4.0786	3.8853	3.0402
279717271	0.6659	0.6420	0.0000	0.0000	0.2343	0.0000	0.0000	0.0000	0.0000
1101072	2.3476	1.8101	1.2393	1.7329	1.9251	1.2773	1.0076	1.3481	1.1219
1089016	2.9913	3.1141	4.0919	2.9998	2.8535	3.3581	3.3414	2.7642	2.6985
1091286	3.7187	4.7192	3.7345	4.6138	2.9440	4.0828	3.4956	4.0016	2.8280
1098273	0.2627	1.2541	0.7950	0.0561	0.3102	0.8393	0.5599	0.2880	0.1912
1091856	3.3759	2.7839	2.3799	2.0160	3.3267	2.4513	3.4335	2.4293	1.0437
279912090	3.2296	3.0274	1.6627	3.3058	2.7537	2.1139	2.0557	1.4266	1.8052
1096177	4.1736	4.4806	4.6055	4.0880	3.8310	4.4001	4.2615	3.9636	3.5972
1104355	6.2360	6.6108	6.8920	6.6533	6.0537	6.5770	6.8161	6.3037	4.6965
1106273	2.6865	3.3601	3.8374	2.8087	3.1164	3.2442	3.4724	2.8069	1.9439
279664483	1.5442	0.0000	0.0000	0.0000	0.0000	0.0000	0.3406	0.1418	0.2311
1091762	4.5611	4.8127	4.2627	4.6382	4.3755	4.2066	4.2297	4.5701	2.8791
279899792	0.7626	0.0000	0.6812	0.0000	0.5139	0.0000	0.0000	0.0000	0.0000
1099129	2.8298	2.8154	3.8654	3.0625	3.0648	2.9863	3.2428	2.4799	1.8121
279839731	1.5688	2.0355	2.6603	1.9665	1.4038	1.9650	2.1377	1.7071	0.9765
1088489	2.7104	3.3219	2.2350	2.0664	3.3139	2.0588	2.8704	2.5548	1.2984
1102290	1.4531	1.2407	2.2212	1.2357	1.0792	1.4001	1.3177	1.2392	1.1867
279706831	0.4941	0.6910	0.0000	0.0000	0.0000	0.0000	0.0000	0.0000	0.0000
1098815	1.5402	2.4950	1.6506	2.7232	1.5080	1.4991	1.8014	1.0343	0.4355
1094842	0.9058	2.1923	1.7266	1.1162	0.9262	1.5414	1.1420	1.8989	0.6545
1088649	5.4553	5.8023	5.8922	5.0976	4.8064	5.7948	5.8003	5.4889	4.9431
1092635	2.8370	2.9166	3.1545	2.4499	2.2271	2.9678	2.8197	2.7271	2.2571
1105000	3.0546	2.9859	4.1905	3.2249	2.2414	3.4641	3.2465	2.8500	3.0682
1102629	0.4220	2.0162	0.4188	1.7955	0.1188	0.3672	0.6092	0.4074	0.0493
1100054	0.5923	1.5847	1.5133	0.8305	0.7328	1.1335	0.8925	1.1159	0.3097
279769960	2.1283	2.2449	2.5522	1.5101	1.8582	2.3313	2.1799	2.1687	1.4377
279656384	1.4805	0.6255	0.0000	0.0000	0.3985	0.0000	1.4489	0.0000	0.0000
1105150	4.8225	4.6728	5.5187	4.6856	4.7031	5.0523	5.1126	4.6722	3.4384
1086967	3.4630	4.9476	3.8296	4.4172	3.0009	3.9649	4.0058	4.2243	2.5038
1096361	4.2229	3.8767	4.7753	4.1010	3.6992	4.1886	4.2083	3.7157	3.4759
1095295	2.1351	2.1741	2.3288	1.5540	1.9863	1.8154	2.1772	1.8977	1.4853
1102767	0.6189	2.3738	1.5044	1.0152	0.3736	1.9145	1.3177	0.8457	1.1697
280044069	8.9122	8.0216	6.6590	5.5143	9.9240	7.4938	7.0820	5.0984	9.7167
1102216	3.9435	4.1662	4.8762	3.7770	3.6537	4.5863	4.4037	4.2436	2.9523
1089674	4.7276	3.9279	5.3044	4.4466	5.1321	4.6234	4.3790	3.9462	3.0378
1096207	1.3085	2.7252	1.2015	2.0089	0.5379	0.9808	1.2497	1.5167	1.8241
1104818	4.2193	4.1341	5.1167	4.2061	3.9891	4.5347	4.5154	4.0149	3.3276
279669421	1.2433	0.0000	0.0000	0.0000	0.0672	0.0000	0.0000	0.0677	0.0000
1090762	2.9574	2.3567	2.3011	3.2922	1.2388	2.0819	1.8380	3.1876	1.2414
280048430	1.1749	0.0000	0.0000	0.0000	0.0000	0.0000	0.0000	0.0000	0.0000
1104131	3.7788	4.3372	4.9340	5.0289	2.7528	4.3346	4.4998	3.9156	3.2198
1087420	3.7040	3.4618	4.5989	3.4099	3.4937	3.8831	3.9719	3.4008	3.0219
1091302	6.7817	6.9911	6.7060	6.4486	6.7290	6.6039	6.9036	6.6821	5.2421
1102890	2.0470	1.4975	1.9146	0.9898	1.8033	1.5904	1.4534	1.5974	1.1362
1095202	5.0092	5.8572	6.2748	5.5319	4.1815	6.0560	6.0240	5.6091	4.5326
1100904	4.4863	4.3018	4.5979	4.0540	4.6135	4.2660	4.4071	4.2385	2.8461
280098119	0.5001	0.6903	0.9536	0.2036	0.7555	0.4399	0.2137	0.2000	0.1293
278717554	3.1791	2.4598	3.0667	2.8215	3.1163	1.5815	2.1662	2.2625	3.1187
279957596	0.9359	0.7263	0.0000	0.0000	0.0000	0.9799	0.0000	0.0000	0.0000
279656524	1.2261	2.2151	2.6845	1.4677	1.6161	2.2753	1.6582	1.7221	1.1682
1097221	3.2497	3.2866	3.5350	3.3581	4.1035	3.2077	2.7391	3.0383	1.3550
1098039	3.8262	4.2777	3.4894	4.3946	2.9950	3.6937	3.5625	3.5545	2.6456
279802369	2.7156	2.4288	3.4297	2.4462	2.4568	2.9164	2.7588	2.0905	2.1395
1090071	5.1853	4.8887	5.8518	5.2910	4.3577	5.4816	5.1400	4.8311	4.4101
1094268	2.6999	3.2649	2.6836	2.3242	3.2961	2.9573	2.2844	2.8072	1.2912
280006644	2.5521	2.9739	3.8253	2.6910	2.3330	3.6928	3.1726	2.6991	1.7773
1103272	5.2144	4.0135	4.6047	3.3445	4.7183	4.1633	4.0965	3.2822	5.7247
280024181	1.2492	0.8149	0.8777	0.0000	1.4285	0.4672	1.0077	0.1016	0.5436
1089571	2.3267	3.5847	1.7662	3.1215	2.8843	1.8249	2.4982	1.9249	0.7668
279903559	1.3114	1.0584	0.3480	0.2445	0.7337	0.7960	0.0000	0.6472	0.6804
1100078	2.0164	1.9638	1.8809	1.4925	2.3482	1.5611	1.6291	1.3097	1.0482
280031889	3.4457	3.6340	2.8633	2.9684	3.2353	3.2918	3.1567	3.0282	1.8721
279763030	0.5104	0.7820	0.9090	0.0427	0.4518	0.3721	0.5491	0.4649	0.1889
1087940	1.8459	1.3556	2.1369	1.4965	1.3237	1.7813	2.0406	1.1630	0.5385
1092369	4.7115	4.7797	5.8165	5.0194	4.9295	5.2775	4.8664	4.3148	3.8750
1106130	1.0746	2.4112	1.7688	1.9309	1.7691	1.6378	1.2055	1.4512	0.1840
1095301	0.1788	0.8255	0.4218	0.0061	0.0359	0.2287	0.2057	0.0313	0.0160
279731403	0.3480	0.8607	0.9722	0.3968	0.1728	0.5218	0.4525	0.1695	0.3200
1087369	2.4040	2.5391	3.7356	2.9210	2.2998	2.8689	2.6593	2.4039	1.8774
1087472	2.3345	2.6993	3.4799	2.5298	2.3556	2.7668	2.7847	2.5238	1.7398
1091430	2.2886	2.8122	2.8244	2.3281	2.4426	2.4488	2.6150	2.4318	1.2583
1101724	3.0758	3.0256	3.0326	2.4153	2.9434	2.9970	2.9483	2.9671	1.6713
1089530	4.7938	4.4418	5.5608	4.5292	4.0408	5.0825	5.0593	4.4196	4.1358
279704486	0.0000	1.3937	0.0000	0.0000	0.0000	0.0000	0.0000	0.4623	0.0000
279844628	0.3726	0.8051	0.6611	0.0000	0.0712	0.6077	0.3078	0.3661	0.0000
279711818	0.0000	0.0000	1.4060	0.0000	0.0000	0.0000	0.0000	0.4882	0.0000
1093742	4.8154	4.8257	5.6429	4.6188	3.8310	5.0917	5.1108	4.7324	4.8597
279807214	2.8875	3.2719	3.1393	2.7723	3.2074	3.0665	3.1206	2.8287	1.2803
280092156	3.1655	2.0835	2.7041	1.2905	3.4264	1.7238	2.6500	2.6521	1.8418
1095448	2.8020	3.2972	2.1225	2.6463	2.7819	2.2550	2.1246	2.6362	1.6783
1088249	3.7286	3.9693	4.3729	4.2187	3.6736	3.7842	3.9355	3.6507	2.5584
280032958	1.6948	1.8972	2.2178	1.3309	1.4032	1.9873	1.7551	1.3345	1.4881
279948060	1.1602	0.0000	0.0000	0.0000	0.0000	0.0000	0.0000	0.0000	0.0000
280081608	3.3421	3.5425	3.7400	2.8392	4.1655	3.5591	3.4073	3.2064	1.7530
1096866	1.1769	2.3175	1.7376	2.0242	0.7986	1.5569	1.8492	1.1952	0.7225
1087995	4.2912	4.2251	4.6677	3.8014	4.5783	4.4741	4.5612	4.1134	2.5225
1094931	2.8213	2.6233	4.1197	2.9459	2.5967	3.1981	3.3079	2.5801	2.1830
1090682	2.6688	2.7612	3.2704	2.8580	2.4264	2.7909	2.6955	2.2894	2.0240
1088999	3.7656	4.0387	4.8851	4.5400	3.1615	4.2010	4.4754	3.7966	2.8884
1100458	3.2344	3.1403	2.3520	2.4210	3.2335	2.2914	2.7049	2.7321	1.7572
1101855	3.5267	3.5920	4.1335	3.8541	2.3954	3.8891	3.5810	3.5753	2.8963
1092887	2.6769	2.4427	3.5297	3.0621	2.0770	2.7660	2.8884	2.5218	1.6704
279703730	0.0000	1.1563	0.0000	0.0000	0.0000	0.0000	0.0000	0.0000	0.0000
1095109	3.1862	3.2272	3.5452	3.0932	4.0681	2.8002	3.5244	2.3129	1.8059
279665736	1.1562	0.0000	0.0000	0.0000	0.0000	0.0000	0.0000	0.0000	0.0000
279870346	4.5603	5.5616	5.6797	5.3869	3.7966	5.6728	5.4318	5.4428	3.5604
1104315	4.1144	3.8734	4.8420	4.1186	3.4462	4.1554	4.2275	3.9023	3.4977
280016169	1.6248	1.9251	2.4014	0.9213	0.6410	2.3750	2.0139	2.5191	1.1210
1094358	3.1044	3.3817	3.4889	2.5605	3.3586	3.2227	3.1923	3.2974	2.0075
1104740	6.8104	6.7573	7.7050	6.9236	5.8059	7.3873	7.0456	6.8375	6.2350
279813770	1.8196	2.7138	1.9446	2.7288	1.9758	1.9368	1.8622	1.4009	0.7420
279893528	0.8195	1.7954	0.7334	1.1583	0.4794	0.9819	1.1414	0.6267	0.0000
1100670	1.2896	2.2624	1.9685	2.2132	0.7751	1.8072	1.4222	1.8114	0.7039
1095744	4.2053	3.7181	4.7830	3.6083	3.6253	4.3479	4.2456	3.9494	3.3280
1091461	0.3720	1.0294	1.4235	0.7886	0.3432	0.7628	0.8317	0.4925	0.1231
279539902	1.8606	2.2639	2.1993	1.9147	1.8131	1.9806	2.0269	1.8435	0.7608
279661676	0.6698	0.4839	0.0000	0.0000	0.0000	0.0000	0.0000	0.0000	0.0000
280042837	1.1537	0.0000	0.0000	0.0000	0.0000	0.0000	0.0000	0.0000	0.0000
1096162	3.0243	2.9358	3.6935	2.6406	2.9241	3.1836	3.2835	2.9136	2.0556
1090235	5.0030	4.6234	5.5107	4.6958	5.0907	5.0099	5.0835	4.4393	3.6505
1096527	0.7701	1.5100	0.9547	1.4053	0.1511	0.6868	0.6955	0.9497	0.2770
1099039	3.4643	3.2949	3.3766	3.0009	2.8674	3.3370	3.2483	3.3127	2.2010
280037340	7.3415	8.4718	8.3865	8.5963	6.9866	8.6093	8.3341	7.9967	5.5746
279770640	3.3335	3.5357	3.7487	2.8434	4.1670	3.5521	3.4111	3.2004	1.7610
1093894	3.4221	4.5541	3.5140	4.5224	2.8956	3.5683	3.5283	3.9453	2.2201
279808673	2.7210	3.3506	1.7033	3.1048	3.5133	1.7783	3.1225	1.5009	0.2297
279898486	1.9716	2.0062	1.9810	1.5783	1.5010	2.1470	2.1480	1.6601	0.5832
280049242	1.1495	0.0000	0.0000	0.0000	0.0000	0.0000	0.0000	0.0000	0.0000
279836615	0.8833	0.8537	0.0000	0.0000	0.0000	0.2417	0.1653	0.7690	0.0000
1102059	2.0402	3.2150	2.1314	2.4577	1.3471	1.9888	2.0484	1.9284	2.7071
1093666	2.6523	2.9125	3.0591	2.5350	2.6206	2.7460	2.7567	2.6750	1.6196
1094998	3.9705	4.1812	4.6914	3.9434	3.4341	3.8732	4.3132	2.8493	4.9798
1087078	1.9108	1.8050	2.6554	1.7451	1.4143	2.0149	2.1008	1.8730	1.3023
1103021	2.1102	1.8880	2.4523	1.8455	1.9892	1.9323	2.0169	1.6253	1.2003
1100143	3.4063	3.9554	4.0566	4.2742	2.9624	3.7658	3.6858	3.7122	2.1469
1089158	3.7911	3.7443	4.0835	3.7409	3.6155	3.9928	4.0475	3.5416	2.0106
1100545	8.3514	8.1849	8.7068	8.5634	8.9094	8.3241	8.0404	8.0129	6.3472
1094012	4.9133	4.3728	6.0960	5.0044	4.3865	5.3120	5.4830	4.8030	3.4869
280102958	2.6790	3.1577	2.9913	3.6444	2.0247	3.1632	2.7379	2.8107	0.9871
279659856	1.1427	0.0000	0.0000	0.0000	0.0000	0.0000	0.0000	0.0000	0.0000
1093932	2.3753	2.1470	3.1858	1.5013	1.9289	2.7425	2.6180	2.8009	1.5393
1104819	2.6471	3.0255	3.1024	3.0720	2.1216	3.2535	3.0057	2.5633	1.2486
280073014	3.7737	5.0036	4.4284	4.8522	4.0194	4.3837	4.4917	4.0184	2.3615
280007488	1.7022	1.8550	2.3312	1.6142	1.5856	1.4039	1.8107	1.3824	1.6961
1095407	3.3982	3.7373	4.4261	3.3124	2.6037	3.8816	4.1180	3.9832	2.9413
1097986	4.4689	4.2455	5.0644	3.7488	4.5376	4.5395	4.5483	4.0105	3.8907
1093346	2.7337	3.0359	3.3465	3.5652	2.0973	2.8275	2.5419	3.4981	1.4204
1096195	4.0294	3.7674	4.8795	3.9612	3.2353	4.3535	4.2751	3.5420	3.7039
1096064	3.4662	2.6623	3.7658	2.7525	2.8622	3.2068	3.0018	3.0495	2.6345
279937003	1.2047	0.7067	0.0000	0.0000	1.5417	0.0000	0.0000	0.0000	0.0000
1094099	4.3580	4.4435	4.9768	4.4413	3.9780	4.6238	4.4610	4.3758	3.3967
279808690	1.3773	1.9821	1.7266	1.7356	1.3730	1.5564	1.4663	1.7606	0.0000
1102836	2.7045	2.6732	3.1476	2.6425	2.2457	2.8207	2.6032	2.5120	1.9490
280099053	2.8589	2.7553	3.9096	2.7814	2.5060	2.9671	3.3221	2.2003	2.9950
1095321	4.4460	3.6635	4.5859	2.9372	4.5618	4.2587	4.5424	3.6989	3.1166
279662922	1.1369	0.0000	0.0000	0.0000	0.0000	0.0000	0.0000	0.0000	0.0000
1089361	2.9320	3.3529	3.3940	3.0293	2.8110	3.1576	3.0363	2.9539	2.0967
1093018	2.5608	2.8648	3.2220	2.7758	1.6987	2.8336	2.8392	2.6107	2.2645
1090654	3.3254	3.5691	4.3253	3.2334	3.0878	3.5388	3.8040	3.1569	3.3462
280126988	3.3228	3.0614	3.5117	3.0900	2.9668	3.1862	3.2440	3.1496	1.8855
1094711	5.7047	5.2106	6.5606	5.3123	4.5082	6.2689	5.9292	5.3850	5.2797
1096421	4.6067	4.9828	4.9443	4.8059	4.3502	4.8422	4.8814	4.7816	3.1386
279793550	1.5670	3.1179	1.6347	3.2554	1.4679	1.9948	1.9589	1.5041	0.1915
279861618	3.4066	4.2283	3.8774	3.7605	3.1453	4.2431	3.7349	3.4786	2.3963
280005797	3.3986	2.3613	3.6298	2.5101	3.1790	2.6387	3.2709	2.3199	2.5956
1094260	3.2995	2.9091	3.7611	3.0639	3.7211	2.9208	3.4450	2.4224	2.1019
1102261	2.7236	2.6704	3.3859	2.5805	2.3950	2.6083	2.7686	1.9811	2.9620
280021305	1.2959	1.7730	0.7845	1.1832	0.9825	0.9410	0.7935	0.8559	0.6864
1099648	1.6517	2.8159	0.9408	1.4735	2.3244	0.9640	2.0093	1.1240	0.6580
280125612	0.4284	1.2609	0.0000	0.4553	0.0000	0.0000	0.2072	0.4526	0.0000
1088777	4.7885	4.8587	4.8369	4.5759	4.6481	4.6886	4.7367	4.6049	3.4506
279881334	2.5443	2.7894	1.8204	1.6298	2.6829	2.2520	2.4961	2.5416	0.4428
1089406	1.9288	2.6161	2.1510	1.8034	1.8837	2.2397	2.1876	1.6864	1.3283
1091066	2.8939	4.4650	3.6478	4.0816	2.4248	3.7371	3.4077	4.0850	2.0178
279733788	3.0004	3.3115	3.2326	3.1889	3.6395	2.7600	3.3525	2.4857	1.4034
279893514	2.3928	3.8623	3.5910	3.3174	2.9054	2.9145	2.7592	2.3839	3.1528
1102582	0.9316	1.2249	1.5639	1.1926	0.3225	1.2508	1.0382	0.8503	0.5291
1102887	1.0055	1.8247	1.8470	1.4003	0.7852	1.4560	1.5463	1.2131	0.6974
1092557	3.3606	3.9679	4.4819	3.6205	3.2271	4.0770	3.8712	3.7478	2.8214
279746719	2.3768	3.9699	3.2357	4.1069	1.6356	3.4391	3.3145	3.0882	1.3248
1102749	2.5941	2.5492	3.6255	3.2285	2.3726	2.7060	2.7827	2.2234	1.9688
1097407	4.1861	3.7395	4.6900	3.1541	4.3743	4.1744	4.2500	4.1822	2.8419
1096763	2.7024	2.5458	2.1122	1.8353	2.4049	1.7459	2.5227	1.8432	2.1148
1109165	1.4882	0.4793	0.9572	0.7383	0.9779	0.2199	0.5283	0.4305	0.7010
1103858	2.8465	2.9990	2.9704	2.9829	2.3154	2.7799	2.9007	2.9689	1.4305
1087417	2.5927	2.8140	2.0208	2.0176	2.4212	2.1589	2.3793	2.3163	1.3086
1088794	1.9437	3.0182	2.7504	2.1513	1.5967	2.2364	2.2442	2.8736	2.0693
1097637	2.1667	2.6786	2.7315	2.3571	2.1135	2.1591	2.4559	2.0361	1.7795
1097298	4.8409	4.6582	5.5577	4.3720	4.0289	5.1831	5.0921	4.6736	4.5115
280045168	1.8201	0.3873	0.0000	0.0000	0.1973	0.7796	0.7668	0.4208	0.0000
1092711	0.7743	1.1097	1.4725	0.8307	0.5115	1.1368	0.7764	0.7984	0.4092
1096899	1.7373	2.1622	1.4286	1.3726	0.7877	1.6271	1.1431	2.2301	1.2457
1102565	3.5136	2.7799	4.0088	1.9157	3.5169	3.7852	3.4905	3.4425	2.2043
1096100	2.6550	3.3938	2.7019	2.7826	2.5129	2.4978	2.7408	2.8186	1.8999
279585954	2.1986	2.2715	1.7067	1.6326	2.4824	1.8373	2.0923	1.3928	0.6680
279852226	2.5853	2.8162	2.5572	1.8618	2.6588	2.8241	2.4056	2.5824	1.3383
279827884	2.7272	2.4034	3.2471	1.0356	2.5122	3.3504	2.7689	2.8951	1.9472
280130975	0.7111	1.6384	0.9085	1.1447	0.3545	0.8861	0.7947	0.5975	0.4925
280100777	0.9903	0.7632	0.4842	0.3564	0.5411	0.4406	0.7924	0.0992	0.0000
279973843	1.1640	1.7037	0.9296	1.4290	0.4581	0.5593	1.0607	1.1874	0.6543
280098431	1.1180	0.7583	0.4967	0.6467	0.8110	0.2624	0.4855	0.2954	0.0000
1095310	4.6902	4.2722	4.0998	3.8794	3.8777	4.2496	3.9830	4.2631	3.6272
279912593	1.0632	0.9901	0.8439	0.5478	0.5294	0.6876	0.8342	0.7214	0.2317
1093524	5.4330	5.0484	6.2546	5.0588	4.6871	5.4616	5.7017	5.0441	5.2760
279851688	1.1449	1.8878	0.8609	1.1120	0.8776	0.7795	1.1744	0.9119	0.6900
1092109	2.3967	3.1562	2.7086	2.9883	2.0769	2.5041	2.5379	2.3089	1.8651
1104652	1.5705	2.3495	1.2296	0.9309	1.1785	1.3970	1.7602	1.4998	1.2915
1092820	2.0747	2.3383	3.3058	2.2196	2.0556	2.4163	2.6620	1.5609	2.2818
1101965	4.3502	4.0021	5.1085	3.9855	4.3513	4.2403	4.5521	4.1840	3.3682
279828969	3.4493	4.4143	4.6710	4.6568	3.6288	4.2084	4.2327	3.9308	2.1733
279919584	1.4008	1.5975	0.6836	1.8060	0.6624	0.7329	1.2369	0.2024	0.4858
1103640	0.8116	1.2324	1.4162	1.4456	0.6055	0.8283	1.0230	0.4613	0.3195
1093117	1.6201	1.7279	2.0249	1.2595	1.2014	1.5302	1.7692	1.5635	1.1849
1087421	2.9226	3.2912	3.0390	3.0503	2.7226	2.8866	2.9999	3.0467	1.5641
1095052	5.1944	5.7314	6.4258	5.4245	5.2482	5.8703	5.8745	5.3199	4.7309
280050453	1.3585	0.0000	0.0000	0.0000	0.0000	0.0000	0.0000	0.4821	0.0000
1105625	3.3243	5.5024	3.6384	4.8880	2.6411	4.1684	4.0977	3.8467	3.0545
1097165	3.7404	4.6717	4.3133	4.3669	3.1866	4.2551	4.0777	4.1562	3.1746
1107921	4.3259	3.6925	4.3532	3.2208	3.9118	3.8813	3.9058	3.9385	3.6519
1090284	2.9420	3.1796	3.2645	2.8154	2.8543	3.0757	3.1472	2.8324	1.8145
279810456	0.7212	0.0000	0.3951	0.0000	0.0000	0.0000	0.0000	0.0000	0.0000
279965000	0.3404	0.0000	0.9426	0.0000	0.0000	0.0000	0.0000	0.0693	0.2655
279865228	1.3725	2.5877	1.4801	1.8318	1.6076	1.0110	1.0988	1.3300	1.7714
1101636	1.5162	3.8340	1.9233	2.9344	0.9254	1.8955	2.3336	2.2997	1.9287
279792102	1.5810	1.1820	1.5635	0.4667	0.7521	1.0916	1.7592	1.2769	1.0768
1093174	4.7722	4.7162	5.3057	4.6014	5.3070	4.6872	4.7940	4.2738	3.6959
280118838	0.4768	1.5943	0.2429	1.3335	0.2243	0.0995	0.1851	0.4203	0.1364
1089560	2.1437	3.6193	3.0003	3.4430	1.2224	2.8985	3.1082	2.5461	2.0801
279759692	1.1127	0.0000	0.0000	0.0000	0.0000	0.0000	0.0000	0.0000	0.0000
1089107	3.5592	3.5578	4.2872	3.5301	3.7782	3.7834	3.6903	3.3517	2.4501
1095640	1.7997	3.2915	2.7312	3.3499	0.9863	2.6996	2.5320	2.7172	1.1364
1104706	4.0467	3.9441	4.8343	3.7683	3.9698	4.0907	4.3284	3.9027	3.3681
1092747	2.6614	2.8615	3.4489	2.7926	2.8207	2.8566	2.9918	2.4934	1.7675
278638676	4.7035	5.8333	5.9918	5.6474	3.9663	5.8715	5.7923	5.3907	4.1683
1095172	2.4485	3.0803	3.5306	2.5008	2.2730	2.9558	2.6088	2.0941	3.4664
1091420	0.6816	0.4895	1.5586	0.3915	0.3311	1.3373	0.5199	0.3582	0.3015
1089960	8.4207	8.5851	9.3023	9.0295	8.4165	8.6920	8.3491	8.2653	7.6440
1101270	2.7864	3.0717	3.8041	3.0815	2.6584	3.4358	3.3007	2.8047	1.8238
1092215	1.7069	2.4558	1.9028	2.2162	1.3736	1.7193	1.7769	1.8961	0.9295
1104026	3.5408	3.4305	3.7041	3.3839	3.4610	3.4481	3.5459	3.2156	2.0775
279868068	0.9673	0.5806	0.1543	0.1043	0.3593	0.2727	0.2720	0.1078	0.0697
1086899	4.8534	4.0645	5.3022	4.3118	3.6157	5.0284	4.7673	4.5117	3.9869
1094846	3.5942	4.3453	4.6981	4.0750	3.2405	4.5040	4.0545	3.7975	3.3853
1096426	3.8432	4.0851	3.8855	3.8543	3.4984	3.8173	3.7186	3.7162	2.8050
279931530	2.0201	2.9294	1.8340	2.2904	2.3343	1.8960	1.8785	2.1920	0.7583
1099045	1.5240	1.3302	1.7984	0.9758	1.4878	1.2068	1.5454	1.2862	0.5862
279468982	1.3437	0.9334	1.4686	0.5302	1.0796	0.9103	1.0923	0.8643	0.7979
279790796	0.8748	0.5927	0.5362	0.0000	0.2967	0.0000	0.3339	0.8660	0.2944
1088528	2.8678	3.5225	3.4889	3.6962	2.3064	3.2179	2.9686	2.9712	2.3823
279985225	2.9623	0.7835	1.2066	0.9019	2.7711	1.7611	0.0000	0.5355	1.7195
1106018	0.6032	1.2841	0.7032	0.6787	0.2488	0.6692	0.5761	0.6510	0.1429
1091350	2.6991	2.5656	3.2934	2.4535	2.6476	2.8174	2.8866	2.4872	1.6099
279657987	0.5791	1.0162	0.2797	0.0000	0.0000	0.4887	0.4693	0.3610	0.2173
1089992	3.7117	2.9811	4.1295	3.4826	2.6247	3.6779	3.7663	3.3677	2.5123
1102309	1.8801	1.9159	2.7375	1.9225	1.4353	1.5311	2.1345	1.9741	1.8570
1097960	1.8338	2.3787	1.6816	2.2514	1.1687	1.5529	1.5543	1.6269	1.4241
1098465	0.7404	0.9433	0.7807	0.5574	0.5324	0.5796	0.5088	0.3525	0.1884
1090078	6.1481	5.8477	6.7260	5.8685	6.4973	6.0074	6.1711	5.2464	5.4444
1101250	4.9929	4.3389	5.8906	5.1129	4.1571	5.3610	5.3196	4.5791	3.7071
1101043	5.0042	4.8238	6.1520	4.8084	4.2303	5.5543	5.2061	4.9125	5.0410
279777231	1.0866	0.0000	1.0919	0.0000	0.2473	0.7616	0.2096	0.9316	0.0000
1106215	2.1597	2.0523	2.6434	1.9721	1.2999	2.0655	2.1375	1.9438	2.0853
279852141	2.1418	3.4667	3.7085	3.2549	2.3313	2.9110	3.1827	2.9709	1.7774
280050068	1.4375	0.0000	0.0000	0.0000	0.2586	0.1068	0.1196	0.1841	0.0000
279865461	1.8286	3.3539	3.8003	3.1924	1.7656	3.4023	3.3744	2.4644	1.5614
1088089	4.8243	4.7000	5.9709	5.3005	4.5435	5.3762	5.0380	4.5425	3.9850
1102169	1.4971	2.2069	1.9787	2.0038	0.7692	1.8820	1.2691	2.1427	1.0940
1103964	3.3157	3.6338	4.0357	3.4751	3.5309	3.5968	3.8365	3.3675	1.9591
1098447	4.7668	4.2572	4.1374	3.3380	4.7445	4.0694	4.7272	4.2074	3.0324
279825995	4.3593	4.5173	5.2709	4.6744	4.2208	4.8426	4.9753	4.3445	3.0341
1097012	0.8655	1.3972	1.2959	1.0345	0.4167	0.9070	1.0612	0.5914	0.9038
279748917	2.2854	3.3004	2.8245	2.2909	2.2856	2.5676	2.3941	2.1260	2.9536
1087239	4.1764	4.0634	4.7596	4.0829	4.3417	4.3848	4.3515	3.9177	2.7176
1090886	3.8088	3.3633	4.2638	3.1365	3.7929	3.7648	3.7810	3.3509	2.8439
279861789	2.0072	1.6644	1.9948	0.8673	1.4567	1.8160	1.6463	1.2642	2.0816
1094934	4.6606	4.5046	5.7859	4.5588	4.3793	5.1116	4.9681	4.5247	4.1595
1087168	3.2213	3.3052	4.1593	3.5233	2.8293	3.6188	3.5308	2.9552	2.7154
1086874	1.7709	1.9822	2.2496	1.8679	1.3932	1.8007	1.7731	1.7790	1.1934
279967533	1.5251	1.0785	0.7635	0.0000	1.4374	0.5661	1.0288	1.2544	0.2495
1103501	2.1110	1.7211	1.1227	1.7025	1.2845	1.1052	1.1968	1.6143	0.8086
1097309	0.5483	0.2348	0.9718	0.1459	0.2127	0.3734	0.2622	0.2206	0.0979
1097001	4.9492	5.0582	5.2060	5.7715	3.6907	4.6956	4.6627	4.8859	4.5236
1093077	0.6917	1.3970	1.5676	0.1847	1.2791	1.1228	1.0689	0.5957	0.8648
279887427	0.0000	1.4021	0.8685	0.0000	0.4918	0.0000	0.2409	0.2024	1.4096
280026348	0.3512	1.3474	0.7112	0.6057	0.1614	0.6407	0.5528	0.4731	0.1908
1098189	3.5380	3.1549	3.4883	3.0315	3.1488	3.1561	3.1409	3.2543	2.4372
1091908	2.5936	2.3632	3.3795	2.5593	1.4904	2.9825	2.8101	2.8284	1.8084
1095212	4.1932	4.1225	4.9621	4.0561	3.8896	4.5702	4.5051	3.9488	3.3930
279665806	1.3536	0.0000	0.0000	0.0000	0.0000	0.0000	0.0000	0.5147	0.0000
279907086	3.3779	3.0910	3.7182	3.3117	3.2232	3.6184	3.7136	2.7454	1.5717
280129123	2.4476	1.7414	1.7815	1.4371	2.1778	1.9713	1.8582	1.0840	1.2227
1087054	2.8040	2.3080	3.8435	2.2955	2.5455	3.0627	2.9378	2.3463	2.5335
1104160	3.7988	3.9937	4.7147	4.2664	3.4932	4.2483	4.3311	3.7941	2.6916
1097827	2.6353	3.2286	3.5814	3.1914	1.9751	3.1602	2.8294	2.8507	2.6949
1092868	1.5953	1.5299	2.1737	1.7186	1.4594	1.6364	1.7386	1.1174	0.7398
1092685	2.7230	2.4385	3.0936	1.8668	2.6210	2.9200	2.8309	2.5588	1.5258
279902807	2.9227	3.5149	3.1191	3.3808	2.0931	3.5778	2.8254	3.1098	1.9401
1097458	2.2425	1.7919	2.5556	1.4655	1.9252	2.1944	2.0039	1.9145	1.4908
1100938	2.8941	3.0408	3.6514	3.9054	1.9617	2.4997	2.4681	2.5987	3.5532
1102712	0.9405	0.4321	1.5827	0.1014	1.0794	0.5356	1.3808	0.2383	0.3900
279708742	1.0922	0.0000	0.0000	0.0000	0.0000	0.0000	0.0000	0.0000	0.0000
1089382	3.2445	5.1139	5.3539	3.0173	3.2916	4.1437	5.3007	3.1092	6.3791
279667871	0.0000	1.1004	0.0000	0.0000	0.0000	0.0000	0.0000	0.0000	0.0176
279706278	0.8047	0.0000	0.9912	0.0000	0.0000	0.0000	1.0915	0.3177	0.0000
1088008	1.9739	1.9079	2.4489	1.7751	2.0215	1.8779	1.9029	1.7979	1.1049
1105456	1.7111	1.1781	1.2299	0.0801	1.7217	1.0318	1.3237	0.5025	1.3971
1093774	3.2028	2.8408	2.0424	2.0111	3.2615	1.9874	3.0989	2.4864	1.1457
279849705	0.5001	0.3224	0.5401	0.0000	0.1539	0.0000	0.2489	0.1419	0.0000
1099121	5.1507	5.2084	6.2211	5.6321	4.6149	5.4500	5.7634	4.6348	4.8847
280080252	1.5499	1.1032	1.0646	0.8784	0.7913	0.9011	1.2535	0.7334	0.6975
279781347	0.7015	0.5033	0.5827	0.1862	0.6934	0.1054	0.3111	0.0994	0.0000
1097422	2.7701	2.5390	3.9330	2.7494	2.2452	3.0823	3.2190	2.5735	2.4355
1092164	4.0882	3.8237	4.8091	3.3804	3.9372	4.1835	4.1970	3.6435	3.9220
1101835	2.4133	2.8073	2.3191	2.0265	1.7581	2.5252	2.5442	2.2387	1.8089
1097436	5.4270	5.3935	6.2335	5.7057	4.8530	5.8466	5.6861	5.1985	4.6406
1095710	3.4593	3.6463	3.5185	3.5664	2.6939	3.3799	3.4834	3.4717	2.4756
1089387	3.9020	4.0724	4.4452	3.7365	3.5339	4.3469	4.0607	4.1167	2.8698
279933863	0.6981	0.6647	0.0000	0.0000	0.0000	0.0000	0.0000	0.0000	0.5511
279703247	1.0870	0.0000	0.0000	0.0000	0.0000	0.0000	0.0000	0.0000	0.0000
1087181	0.6906	0.1680	0.8231	0.1164	0.4861	0.0731	0.2168	0.1946	0.1025
280096723	4.1199	4.3445	4.7462	4.2238	3.2007	4.5344	4.4456	4.1404	3.7039
279847253	3.6372	3.6571	4.0420	3.1372	3.2462	3.7278	3.8459	3.4165	3.1274
280051111	1.0973	0.0000	0.0000	0.0000	0.0000	0.0000	0.0230	0.0000	0.0000
1087364	4.3038	4.4905	5.4885	4.7255	4.4034	4.7533	4.9104	3.9586	3.6429
279662607	1.0856	0.0000	0.0000	0.0000	0.0000	0.0000	0.0000	0.0000	0.0000
279988779	1.0800	2.2355	0.3119	0.3979	1.7622	1.0617	0.5142	0.4704	0.8778
1091123	0.8722	1.4735	1.5481	1.4738	0.4197	0.9065	1.0805	1.2227	0.5149
1101210	2.2874	2.2047	3.2086	1.6963	2.6872	2.6753	2.5059	1.7777	1.8895
279914842	0.5029	0.8457	0.0844	0.0566	0.1323	0.0000	0.0000	0.0632	0.4447
280049704	1.2023	0.0000	0.0000	0.0000	0.0000	0.0000	0.0000	0.2361	0.0000
1097762	0.7108	1.0413	0.7185	0.5886	0.1635	0.3837	0.8091	0.3899	0.4382
1096761	6.4484	6.9797	7.3280	7.2791	5.5248	7.1921	6.9515	6.6892	5.7077
1092644	3.3901	4.5221	4.5788	4.3977	2.5783	4.1828	4.0517	3.8322	3.7718
279863736	6.5104	5.5176	6.4275	6.2003	5.3040	6.1991	5.8199	5.7270	5.4939
279745695	0.2188	1.1713	0.0000	0.0000	0.1899	0.0000	0.0000	0.2571	0.1692
279837964	5.1188	6.8670	6.1708	6.6860	4.2538	6.5362	6.3291	6.0922	4.2521
279666632	1.0819	0.0000	0.0000	0.0000	0.0000	0.0000	0.0000	0.0000	0.0000
280130576	2.3698	3.6278	2.9582	3.5959	1.6206	2.9559	3.0081	3.1022	1.4662
279818580	0.0000	1.3107	0.1661	0.1124	0.1648	0.0000	0.0000	0.0000	0.5139
1089354	7.5128	8.1199	9.1486	8.4833	6.9284	8.3417	8.4378	7.3065	7.9024
1101908	1.9255	1.4409	2.7057	1.2085	2.3195	1.7689	2.1578	0.8378	1.6894
279758726	1.1343	0.1471	0.3849	0.0000	0.0000	0.0000	0.3392	0.2464	0.5845
1098884	6.3144	6.4748	7.2306	6.1223	5.7924	7.0369	6.7966	5.9916	6.1399
280104782	4.6937	5.8989	5.6056	6.2894	4.6437	5.5734	5.5136	4.9258	3.2929
280130420	4.9975	4.5586	4.5302	3.0410	5.0783	4.4881	4.6693	4.4066	4.3322
1100926	4.9354	5.0268	5.6054	4.9980	4.5206	4.9295	4.9892	4.6600	4.8806
279994456	3.6556	3.0698	3.8836	2.4755	3.7714	3.6550	3.6578	2.7033	2.7979
1102134	2.7810	2.0155	3.0969	2.9679	1.7979	2.5819	3.1089	1.9549	1.2185
1100604	1.9961	2.7266	2.3583	2.5876	2.0400	2.4142	2.5227	1.7491	0.6927
1103024	3.3877	3.6212	4.0521	3.3734	2.6600	3.8120	3.5773	3.3530	3.1908
279780341	1.9199	2.7793	2.6655	2.7331	1.9664	2.4254	2.5455	2.3052	0.5987
1092999	2.5184	2.0469	3.3321	2.7608	1.9205	2.8156	2.5116	1.8301	1.8024
1092015	0.9315	0.6054	1.1253	1.1755	0.2306	0.4993	0.6209	0.5986	0.0466
1099624	3.3348	4.6743	3.7329	4.5164	2.2556	3.7636	3.2299	4.3011	3.2660
279950127	0.6649	1.0777	0.3001	0.0000	0.7739	0.0000	0.2531	0.8883	0.0187
1092487	2.1574	2.3132	1.6645	1.9579	2.1601	1.3211	1.3687	1.6252	1.6857
280093501	3.9233	4.5036	4.4798	3.2466	4.4074	4.2369	4.1177	4.1421	3.5117
1100019	2.1508	2.5777	1.8745	2.1757	1.2893	2.0868	2.0210	2.2377	1.2454
1104755	5.4323	5.5386	5.2614	5.2584	5.5040	5.4010	5.0895	5.0528	4.0094
279914408	1.8550	1.7420	2.2710	2.1793	1.1338	1.5003	1.4663	1.3825	1.9243
279845772	1.5704	0.4776	0.4394	0.4173	0.6313	0.4978	0.3743	0.4616	0.4431
279876831	0.6701	1.1133	1.6193	0.7408	0.7104	0.9368	1.0974	0.7757	0.3962
1093838	3.6772	3.4866	4.6207	3.7959	3.3910	4.0714	3.9133	3.3023	2.9501
1095359	4.0060	4.1768	4.4569	3.9700	3.7299	4.4348	4.2334	3.8675	2.8992
1094054	1.9289	2.6856	2.5389	2.1085	1.7647	2.3781	2.7014	2.2380	0.9721
1087679	3.9533	4.2872	3.8694	4.4738	3.1009	3.9160	3.7510	3.7221	3.1123
279744915	4.7603	3.8860	5.3718	4.6791	4.0561	4.8262	4.7152	3.8372	3.7791
1101147	1.3681	1.9410	1.7484	1.7970	1.4093	1.4626	1.8512	1.1631	0.2899
280083601	2.0601	2.0411	1.7047	1.4266	0.7656	1.1474	2.1743	1.5080	2.4482
280041412	2.0009	2.7496	2.8844	3.7267	1.3661	2.4403	2.8461	2.0791	0.6699
1090388	3.5054	3.3474	3.6283	3.2230	3.0000	3.4034	3.2711	3.4512	2.4719
279796145	0.3434	0.7910	0.0000	0.0000	0.0000	0.0000	0.0000	0.1276	0.0000
280056889	4.2134	3.9306	4.6729	4.1578	3.3288	4.5067	3.9749	4.2519	3.2737
1106484	1.4897	2.6745	3.0876	2.1290	2.3771	1.4196	2.1345	1.6327	2.6707
1091440	1.1542	1.6124	1.9296	0.1729	1.4185	1.5725	1.0921	0.5907	2.4059
279798379	2.5857	2.8188	3.3535	2.8974	2.4724	2.5162	2.6027	2.2013	2.6864
1090619	5.0291	5.3499	5.7861	5.0227	5.0529	5.2553	5.4556	5.1052	4.2995
1089668	2.0888	0.9112	0.5321	0.5995	2.3440	0.5191	0.4547	0.5544	0.4544
279731342	1.6841	2.4580	1.5448	1.6548	1.8054	1.6146	1.4798	1.4399	1.2424
1090025	5.2468	5.4574	6.1309	5.2587	4.9360	5.7107	5.7952	5.2289	4.6055
1104799	6.0416	5.4232	6.7370	5.4204	5.6711	6.2651	5.9542	5.4575	5.5006
1104904	1.2963	2.3198	1.9558	1.2915	0.7404	2.2251	1.9615	1.4809	1.3098
1097209	2.9006	2.3876	3.7784	3.0472	2.4251	2.6314	2.6250	2.2292	3.0407
279710779	1.0372	0.6638	0.0000	0.0000	0.0175	0.7496	0.0000	0.5007	0.0000
1106784	6.6293	7.2907	7.6483	7.5158	6.0935	7.3121	7.2824	6.7725	6.0264
1102526	3.1520	2.9855	3.4804	2.7272	2.7335	3.1230	3.1069	3.0903	2.3229
279900463	0.3927	0.4063	0.8328	0.0000	0.4220	0.5220	0.0000	0.1886	0.0000
1099526	2.2129	1.6251	2.3491	2.0070	0.6290	1.8915	1.9021	1.8253	1.9886
279848254	0.5846	0.3987	1.2007	0.1320	0.1929	0.9158	0.1630	0.1364	0.6979
1094679	4.4255	4.8211	5.0998	4.9364	3.1933	5.3040	5.1444	4.5284	3.4582
280129834	1.8515	0.7819	0.2922	0.5131	0.4636	0.3515	0.7607	1.3769	0.2592
1098951	5.4519	6.3407	5.8435	5.9344	5.2235	5.9970	5.7448	5.7507	4.4962
279954000	11.8997	8.9053	9.8919	9.1432	11.5352	10.0709	9.1450	7.7501	11.6245
280039457	0.7551	0.7413	0.1658	0.1122	0.1645	0.2633	0.2654	0.1220	0.2723
1098062	2.8800	2.9022	3.8867	3.3438	2.2235	3.0379	3.0686	2.5596	2.9799
279728329	0.1472	1.2015	0.3551	0.4564	0.0000	0.3412	0.2070	0.2788	0.0000
279705571	0.0000	1.0620	0.0000	0.0000	0.0000	0.0000	0.0000	0.0000	0.0000
1089628	1.5822	2.3381	2.2467	1.7215	1.6370	2.0436	2.1016	1.8975	0.8090
1101976	1.5369	0.6067	1.3360	0.5525	1.1932	0.6957	0.8557	0.8024	0.7382
1087806	3.0625	3.1077	2.9991	2.5194	3.3598	2.8381	3.0427	3.0193	1.4380
1105108	1.8561	1.8172	2.1763	1.3706	2.0998	1.7899	1.8996	1.3914	1.0270
1088031	5.5590	5.5804	6.5778	5.8328	5.0218	6.2339	5.8568	5.5240	4.8445
1092101	2.5136	2.2531	3.0047	1.8393	2.1875	2.7278	2.3203	2.4938	1.8538
279659359	0.4622	0.8554	0.0000	0.0000	0.0000	0.0000	0.0000	0.5153	0.0000
1089375	4.9863	4.6946	5.6381	4.8928	4.3795	5.1726	5.3269	4.5667	4.1806
280064867	4.1602	5.0845	5.1563	5.5556	3.2215	4.7809	4.8986	4.2595	3.9670
279938542	1.0593	0.0000	0.0000	0.0000	0.0000	0.0000	0.0000	0.0000	0.0000
279853982	1.4097	0.5930	0.5719	0.3314	1.0632	0.7509	0.2440	0.3845	0.2568
1088132	1.7737	1.7502	2.0988	1.3424	1.3393	1.8881	1.7523	1.5964	1.2088
279970743	0.4551	1.8634	1.0163	1.2523	0.2527	1.2795	0.8130	0.9555	0.0000
279657154	1.3637	1.2523	0.2052	0.0000	0.1728	0.2483	1.0635	2.0417	0.0000
280092069	3.7243	3.1813	4.1363	3.2585	3.8896	3.4073	3.9682	2.7969	2.6487
1090844	3.3912	3.7102	4.1715	3.6724	3.3502	3.6633	3.6871	3.0923	2.9681
279745280	1.3119	2.0986	1.3864	1.8598	0.3899	1.6090	1.0368	2.2783	0.3090
1095011	0.5589	0.9436	0.8614	0.0296	0.5044	0.7862	0.7174	0.2209	0.3585
280086705	2.7080	2.8971	3.0847	2.2410	3.4930	2.9006	2.7693	2.5808	1.2841
1099075	2.3615	2.4600	2.5922	2.3263	2.2644	2.2066	2.4671	2.2938	1.1594
279980504	0.7648	0.2901	0.0000	0.0000	0.0000	0.0000	0.0000	0.0000	0.0000
1102289	4.1592	3.6071	4.7672	4.4780	3.4433	4.1986	4.1666	3.8403	2.8313
279997101	1.7693	1.8913	2.6341	1.6685	2.1102	1.8594	1.9870	1.5436	1.3121
279968070	1.1294	1.7875	1.2125	1.2770	1.7635	0.4807	1.4021	1.0221	0.2047
279970310	0.0000	1.0539	0.0000	0.0000	0.0000	0.0000	0.0000	0.0000	0.0000
1092320	0.4087	2.6413	0.8953	1.5516	0.7764	0.8308	1.2700	0.8134	0.5409
279990556	3.0812	3.3828	4.2158	3.2323	2.6428	3.9639	3.8326	3.1732	2.4079
1094954	3.0534	2.8961	3.9195	2.8934	3.2224	3.1585	3.3270	2.7361	2.2938
1096459	0.6372	1.2425	0.7730	0.6426	0.5654	0.3633	0.5312	0.4356	0.6616
1088517	5.8054	6.0855	6.7264	6.0469	5.0607	6.4429	6.1011	5.5900	5.8886
279808383	2.4345	2.4548	2.7176	2.0113	2.8759	2.0372	2.5104	1.7321	1.9433
279840524	5.6376	5.8201	6.3906	5.7975	6.4954	6.0159	5.8271	5.4815	3.9761
279839669	2.1268	2.9878	2.1301	1.5130	2.0385	1.8629	2.1357	1.7035	3.1336
1091169	3.3517	2.7907	1.3568	1.5316	3.3922	1.8422	1.8597	2.0074	2.2632
279930738	0.5727	1.2460	1.3090	0.1893	0.7030	0.6030	0.2327	1.0112	1.4145
1092583	0.7279	0.2557	0.6189	0.0079	0.5411	0.3616	0.0579	0.1149	0.0207
1096287	1.6708	2.2234	2.1096	1.8599	1.3278	1.8520	1.9552	2.0328	0.8792
279876666	3.2234	3.0405	3.4731	3.0103	2.6570	3.4639	3.2666	3.1232	1.8524
1103486	3.4371	3.1830	4.0382	3.3200	3.6520	3.4620	3.6821	3.1921	1.9101
1095071	3.4764	3.4468	3.8077	3.2611	3.1639	3.5031	3.3420	3.3440	2.7492
1087582	7.2711	8.2415	9.0916	7.1255	6.9158	8.7962	8.4020	6.9367	8.9336
1087872	4.1855	4.5667	3.8573	3.9533	4.4994	4.1839	4.1693	3.8996	2.4166
1102906	3.0705	4.8836	3.4626	4.8104	1.9219	3.2350	2.9938	3.8517	3.9245
279722249	0.3731	1.2802	0.1412	0.0953	0.1401	0.3252	0.1181	0.1908	0.6238
279846638	0.8300	2.1435	1.0552	0.8522	1.9280	0.2211	1.1349	0.9106	0.9153
280095940	3.7462	4.1453	3.8121	3.9595	4.0778	3.7141	4.0918	3.7826	1.6882
1097471	3.6708	3.6982	4.6396	4.1879	3.0517	4.0092	3.9119	3.8453	2.9182
1091441	0.5735	1.1308	1.0107	0.5657	0.4012	0.8550	0.9870	0.4613	0.0677
1096019	2.7347	3.0878	3.4935	2.8464	1.8793	3.1519	3.1662	3.1038	2.3924
280098939	1.4616	1.7504	2.2531	2.2053	1.0902	1.5301	1.6698	1.2094	1.1335
279959318	0.8346	0.0000	0.3276	0.0000	0.0000	0.0000	0.0000	0.2329	0.0000
280030901	3.7583	4.2986	3.4679	3.8954	4.1382	3.7066	4.4611	3.7573	1.0001
279758516	1.2361	0.3588	0.0000	0.0000	0.0000	0.0000	0.0000	1.0999	0.0000
1103126	4.1836	3.3902	3.9470	3.0976	3.3907	3.7978	3.8436	3.7179	3.1051
279928497	0.3886	0.9729	0.7717	0.0540	0.8210	0.0980	0.3163	0.3138	0.5753
279873648	0.0000	1.5011	0.0000	0.2315	0.1882	0.1472	0.0996	0.0427	0.2057
1090641	3.5028	2.9360	3.0020	1.5326	3.6340	2.8185	3.1660	2.8865	2.7573
1101972	2.1186	1.8444	2.6608	2.0459	1.8020	2.0122	2.0400	1.8805	1.3802
1094052	7.4845	6.4594	7.1576	6.2429	7.6607	6.6353	7.4410	6.3920	5.7446
1089145	5.3127	5.3264	6.7029	5.9123	4.6825	6.0565	5.9612	5.3820	4.6034
1101290	2.8305	2.8378	3.6533	2.2873	2.9783	2.8569	2.9824	2.3691	3.0835
1098111	2.7765	2.5174	3.0846	2.8636	2.2095	3.0387	2.9833	2.2555	1.3214
1105416	1.8951	1.6964	2.1109	1.6293	1.2872	1.0719	0.6900	2.0625	2.5795
1092179	4.6238	4.2112	5.2355	4.2377	4.0137	4.7590	4.8055	4.3421	3.8989
1100612	2.2187	2.6039	3.0225	2.4265	1.8236	2.6589	2.4258	2.5573	1.7142
1087557	1.5742	0.9083	1.6533	1.0744	0.8950	1.3550	1.0777	1.2288	0.5573
1095479	3.1891	4.5706	4.3813	3.6458	3.0887	4.3009	3.8972	3.7635	3.5033
1087167	2.2516	2.0821	3.1486	1.4087	1.8140	2.4958	2.2036	1.7875	3.1734
1089251	2.0458	2.4173	2.1943	2.0502	1.4762	2.1762	2.1701	2.1026	1.2578
1089875	2.9082	3.0754	3.8908	3.0239	2.8975	3.1219	3.4914	2.6090	2.5237
279997644	1.7347	2.3505	1.6133	0.9668	1.9949	1.5696	2.0626	1.4261	1.2958
1089123	4.2855	3.9868	5.0440	4.3399	4.2158	4.3385	4.5758	3.5961	3.4856
1093047	5.8025	5.5545	6.5934	5.6902	4.7171	6.0734	5.9854	5.3814	5.9748
280122573	0.0000	1.0927	0.0000	0.0000	0.0582	0.0000	0.0489	0.0000	0.0000
1101168	3.8784	3.8390	4.4235	4.1553	3.3973	4.1666	4.2202	3.7280	2.5361
1100469	4.1364	3.8568	4.0419	3.7996	4.3150	3.6245	3.9481	3.3813	2.9240
1108930	7.5484	6.8677	7.4294	6.7612	7.6936	7.1145	7.2469	6.8256	5.9718
1089329	3.7806	3.6497	3.3894	2.5630	4.2980	3.3590	3.5633	3.4864	2.2926
1101247	3.8455	5.4712	4.2387	5.1500	2.9609	4.3321	4.1644	4.3762	4.0507
1093991	6.0267	6.3032	7.2174	6.3118	5.4918	6.6173	6.8266	5.9221	5.8487
1108956	7.2895	6.7770	7.4911	6.7702	7.3229	7.1030	7.1260	6.7591	5.9577
1104449	1.7617	1.7089	2.3327	1.4658	1.8799	1.8496	1.8767	1.3560	1.1026
1088918	3.3789	2.1798	3.7574	3.5663	2.7884	2.6253	3.1947	2.2831	2.0991
280025712	1.0919	1.5322	1.5659	1.5218	0.7898	1.1407	1.2148	0.7431	0.8948
279722689	0.9938	1.1413	1.4425	0.4739	0.6605	0.8982	0.9310	0.8520	1.2650
1091970	4.0533	3.8233	4.8169	3.7386	3.5454	4.2602	4.5338	3.6427	3.5919
1103881	1.4647	2.4396	2.0507	1.9628	0.9321	1.5711	1.5884	1.9125	1.8692
1104703	3.1714	3.4741	3.5189	2.7668	2.9603	3.2794	3.3444	3.3920	2.5132
279759139	1.4335	1.2705	1.6054	1.3287	1.4872	0.1857	1.9538	0.7994	0.7913
279909111	0.7459	1.8755	0.9062	1.0458	0.9188	0.8460	1.4015	0.6637	0.1070
1099503	2.3527	4.3475	3.7316	3.0550	2.3813	4.0548	3.8864	2.4632	2.9508
1095564	4.7868	5.2089	5.5229	5.2399	3.8745	5.4450	5.1173	4.9505	4.3379
1100752	4.9533	4.6314	5.8191	4.6415	4.3016	5.3378	4.8873	4.2197	5.3486
279636820	0.0997	1.2728	0.1493	0.5090	0.0000	0.0853	0.0000	0.1886	0.1906
1102614	4.2639	4.1901	5.0296	4.3398	3.7713	4.4202	4.4690	3.9054	3.9930
1098783	5.4586	5.3662	5.3403	4.7189	5.6680	5.4042	5.5386	5.3823	3.5500
279932402	1.0341	0.0000	0.0000	0.0000	0.0000	0.0000	0.0000	0.0000	0.0000
279936912	0.5940	0.7067	0.6535	0.0000	1.3113	0.0000	0.5291	0.0000	0.0000
279770418	1.0873	0.0000	0.0848	0.0000	0.2768	0.0000	0.0000	0.0000	0.0000
1089327	3.3339	3.8477	3.6059	3.3289	3.0395	3.5005	3.2683	3.1445	3.2258
279724247	3.3130	4.3405	3.9073	3.9304	3.3091	4.2242	4.0752	3.5587	1.9574
1089353	2.4794	1.7644	2.8588	2.4356	2.2783	2.2589	2.4268	1.6750	1.0652
279880919	3.7416	4.6061	4.3460	3.9000	3.9855	4.2404	4.0745	4.6233	2.4982
1089531	6.1617	6.5846	7.3634	6.7777	5.8455	6.9341	6.8511	6.1904	5.5551
1097372	3.1756	3.5333	3.4452	3.8482	2.2388	3.3217	3.3772	3.4248	2.0321
279906107	0.9980	0.1392	0.0000	0.0000	0.0000	0.0000	0.0381	0.1715	0.0000
279793920	1.6947	1.6264	1.3028	0.8426	1.4501	1.1516	1.8876	1.6322	0.2189
279950797	0.8929	0.7998	0.0000	0.0000	0.7261	0.0000	0.0000	0.5947	0.0000
279939889	0.7648	0.2901	0.0000	0.0000	0.0000	0.0000	0.0000	0.0321	0.0137
1089850	5.1503	4.9723	6.1546	5.4662	5.1213	5.3784	5.3487	4.6922	4.4845
279994806	3.1857	3.2223	3.5487	2.6377	2.6335	3.5665	3.4114	3.0793	2.5229
279979987	1.4745	1.3365	1.9663	1.3619	1.0409	1.6194	1.7841	1.2167	0.4697
1087949	1.4807	0.1395	1.0321	0.7110	0.6698	0.1547	0.4239	0.0449	1.2398
1088783	5.0910	4.2813	5.7060	4.4091	4.6070	4.7389	4.6246	4.3031	5.4136
1101964	4.6192	4.9343	5.4519	5.0155	4.4186	5.1703	5.0115	4.6051	3.7293
1092909	1.8835	3.3756	2.2328	1.3468	2.1634	1.6522	1.9964	1.2327	4.5323
1096884	1.5499	1.9168	2.2687	1.7177	0.9070	1.9226	1.7889	1.7768	1.2988
1100953	2.8975	2.3537	3.4037	2.2000	2.3569	3.0302	2.9450	2.6143	2.1047
1087572	2.1468	2.4875	3.1511	2.4620	1.8839	2.4671	2.5391	2.2816	1.8790
1088951	4.6166	4.8382	6.1567	5.1916	3.8779	5.5774	5.3204	4.5892	4.6088
1092875	3.1480	3.1140	4.2028	3.3915	3.1634	3.3169	3.5305	2.6335	2.8365
1104284	3.2674	3.2310	3.3817	2.4668	3.3346	3.0679	3.0714	3.0066	2.7558
1103935	1.4716	0.4351	1.0850	0.5621	0.5064	0.7631	0.6518	0.8467	0.5962
280133333	2.0662	2.7026	2.0339	1.0700	2.0072	1.2040	2.0404	1.7880	3.4386
1102941	4.9217	5.3969	5.5040	5.1936	5.4163	5.2947	5.0948	4.8853	3.7033
1105780	1.4429	2.5516	1.9263	2.2576	0.8844	1.6362	2.2016	2.0778	0.7272
279943976	0.0000	1.2884	0.0000	0.0000	0.0000	0.2151	0.1486	0.0000	0.1566
1096743	2.1357	1.8137	2.3463	1.7052	2.1418	1.9207	2.1485	1.3630	1.2559
280002833	0.6816	0.9721	0.2319	0.5491	0.6028	0.0000	0.1949	0.1633	0.2052
1088662	2.6133	2.6276	3.0119	2.5015	2.1340	2.5758	2.5325	2.5029	2.2039
279971885	1.1717	1.5159	2.6235	2.0275	0.8369	2.1460	1.4439	1.4409	0.6721
1092869	2.2629	2.9278	1.6452	2.0491	2.1926	1.7313	1.8995	2.1203	1.6245
1102410	1.8737	2.4231	2.5348	1.3933	1.7804	1.7846	1.9783	1.2484	3.4236
1095210	2.6256	2.7838	3.2695	1.7214	2.6309	2.8729	3.1707	2.7368	2.1706
279784893	1.3911	2.3403	2.4617	2.0548	1.4491	2.1166	1.9910	2.1261	0.5946
280025120	8.1813	8.3655	8.6640	8.4257	7.6531	8.6777	8.5613	8.1886	6.8615
1090444	2.1677	2.4217	3.0461	2.4782	2.1819	2.2287	2.4951	2.1755	1.6585
279728552	2.4176	3.1394	2.0359	3.2111	2.7279	2.0714	2.6356	2.2038	0.2837
279829521	0.0000	0.8854	1.4641	0.3387	0.4692	0.0000	0.8390	0.6997	0.3020
279717159	1.0249	0.0000	0.0000	0.0000	0.0000	0.0000	0.0000	0.0000	0.0000
1092729	2.7048	2.8680	3.3847	3.0030	2.8611	2.8384	2.9054	2.3237	1.9340
1089671	4.0654	3.6207	4.8304	3.8317	3.9402	4.1372	4.3315	3.8007	2.9435
280107550	0.0825	0.9696	0.7379	0.2265	0.2714	0.3173	0.0598	0.5950	0.0619
280120939	0.5429	1.0790	0.8928	0.2849	0.7818	0.3574	0.5240	0.0000	1.0337
1087691	2.9722	2.0280	3.4454	2.6389	2.6955	2.9121	2.8739	1.8889	1.8346
1087395	5.9945	6.6939	6.9886	5.9525	6.2671	6.8280	6.6011	6.1076	5.5516
1091042	3.9302	4.8266	4.1009	4.6067	3.6495	4.1070	3.9524	3.8008	3.5540
279933457	1.2069	0.0000	0.0981	0.0000	0.0000	0.0000	0.5654	0.0000	0.0000
1094868	2.9508	2.7001	3.2629	2.8222	2.5673	2.5801	2.7883	2.7062	2.3194
279728023	1.5877	1.8327	1.5893	2.1639	1.7898	1.4412	1.1978	1.0569	0.3258
1097035	2.5762	2.4875	3.2965	2.5419	2.3296	2.4609	2.6111	2.1995	2.5343
280071139	2.5381	2.0393	3.5274	2.4155	2.2290	2.8276	2.8944	2.8489	0.9514
1105085	5.3157	4.8746	5.9941	4.9874	4.9215	5.4469	5.2643	4.9759	4.7300
279853989	1.0389	1.4359	1.1796	0.9856	0.8209	1.5363	0.8137	0.8649	0.2447
279661592	0.2544	0.0000	0.7669	0.0000	0.0000	0.0000	0.0000	0.0000	0.0000
1100908	0.7770	0.8927	1.2023	0.5075	0.4329	0.9706	0.8807	0.6053	0.3043
279836930	2.5623	2.9038	3.1201	2.9123	3.1227	2.8072	2.5237	2.3505	1.4136
1091837	3.0923	3.7296	3.3865	3.2787	2.6974	3.5633	3.3178	3.3866	2.1309
1093876	4.9464	3.9126	4.8546	3.6409	5.5336	4.3313	4.8287	3.7981	3.2528
1092338	1.3893	1.6316	1.1984	1.6096	1.5943	0.6722	1.1633	0.9093	0.4483
279661795	1.0207	0.0000	0.0000	0.0000	0.0000	0.0000	0.0000	0.0000	0.0000
1088417	2.1109	2.3462	2.7738	2.4678	1.5709	2.4559	2.2628	2.2050	1.4584
1092905	1.5304	0.8097	1.4838	0.7071	0.5594	0.6215	0.9009	1.2341	1.5841
1102464	3.9802	3.6940	3.6674	3.1518	4.5100	3.3504	3.4267	3.3545	2.8497
1103773	3.3179	3.1535	3.8499	2.9809	3.5260	3.3113	3.3965	3.2899	2.0978
1097057	0.8569	1.4101	0.9191	1.1520	0.5889	0.9742	0.7458	0.7037	0.1678
1099669	1.4182	1.7828	1.9698	1.8325	1.7623	1.5131	1.7138	1.1120	0.3681
279936618	1.0196	0.0000	0.0000	0.0000	0.0000	0.0000	0.0000	0.0000	0.0000
1092053	1.8963	1.4993	1.7777	1.0315	1.6203	1.4126	1.5045	1.6544	1.0843
1093483	3.5747	3.5540	4.4484	3.7542	3.6812	3.7849	4.0495	3.0526	2.7932
1104864	4.2046	4.2903	5.1497	4.3130	4.6402	4.2933	4.3251	4.0483	3.6308
1087192	2.9662	2.8189	3.5511	2.9513	2.6425	3.0809	3.3076	2.6359	2.0168
279927303	1.0259	0.4710	0.1881	0.1276	0.4555	0.4223	0.0000	0.0167	0.3114
1100352	4.5739	4.8027	5.6673	4.4047	4.2890	5.2721	5.2385	4.4547	4.3942
1095006	3.1776	3.5657	3.3481	3.1675	2.5551	3.3696	3.3421	3.3685	2.3457
279829767	0.1600	0.8283	0.7752	0.0000	0.1385	0.4591	0.1541	0.5050	0.2366
1097543	0.5488	0.5517	0.7170	0.3059	0.1455	0.5371	0.2828	0.1341	0.1962
279801201	2.6732	3.9936	2.1615	3.8391	2.2700	2.7826	3.1093	3.3034	0.3195
1101294	4.8794	4.4265	5.4177	3.9373	5.0497	4.9457	5.1708	4.5911	3.7205
1089311	3.1421	3.8574	3.2678	2.7798	3.3192	2.9822	3.1540	3.2632	3.0043
1100024	5.1326	5.3373	5.8963	5.7236	4.1077	5.5055	5.4023	5.0140	4.9472
279998510	5.5988	5.1557	6.0924	5.3838	5.1075	5.7689	5.4881	4.8796	5.0345
279771431	3.4577	1.2150	3.6377	1.7598	2.0126	3.4351	3.2479	2.7381	1.3971
279758593	0.6487	0.0000	0.4973	0.0000	0.2619	0.0000	0.0000	0.0000	0.0000
279745053	0.3660	1.0729	0.1700	0.3210	0.4563	0.0000	0.1424	0.1190	0.1501
1103997	3.0731	2.6804	3.7613	3.2163	2.5797	3.1705	3.1939	2.8578	1.9821
279927440	0.1526	1.2861	1.1268	0.7550	0.0000	0.4381	1.0137	0.8960	0.0000
279988442	1.0440	0.5693	0.0000	0.0000	0.0000	0.0000	0.6569	0.5419	0.0000
279933163	1.0136	0.0000	0.0000	0.0000	0.0000	0.0000	0.0000	0.0000	0.0000
1102369	3.0721	2.9614	2.7510	2.1724	3.2754	3.0243	2.9911	2.5341	1.5464
1102772	1.4738	2.6951	1.9601	2.2728	1.3824	2.3955	2.0291	1.6490	0.5053
279976916	2.6908	3.0210	2.9910	1.8486	2.9657	2.8966	3.6852	3.5314	0.4541
280126340	0.3469	1.0969	0.4364	0.2096	0.3027	0.3667	0.3706	0.2164	0.2708
280062926	6.9627	6.3832	7.0385	6.3149	7.0567	6.7976	6.8568	6.5093	5.2101
1088160	0.4521	1.6271	1.0547	0.9791	0.4321	0.7653	0.9023	0.5916	0.5741
279945859	1.5313	1.8267	0.0000	0.7558	1.5206	0.0000	0.0000	0.1444	2.2727
279666002	1.0112	0.0000	0.0000	0.0000	0.0000	0.0000	0.0000	0.0000	0.0000
1088933	3.2106	3.4132	3.2748	3.5640	2.8971	3.0972	3.1646	3.1101	1.9421
1106060	3.4265	3.5711	3.5728	3.7876	2.8133	3.4956	3.2990	3.4916	2.2320
280055347	0.0000	0.0000	1.2915	0.0000	0.0000	0.0000	0.5616	0.0000	0.0000
279706425	1.0103	0.0000	0.0000	0.0000	0.0000	0.0000	0.0000	0.0000	0.0000
1096764	3.6560	2.8835	3.1777	2.0076	3.7229	2.9978	3.5696	3.3759	1.7411
279991298	2.2989	2.5412	2.0273	2.1546	2.2168	1.9045	2.2239	2.3333	0.8824
1098576	2.9578	3.1615	3.9406	3.1263	2.5754	3.4003	3.3534	3.2142	2.4315
279878598	1.2106	2.0075	1.5562	1.4633	0.6431	1.5818	1.3184	1.5237	1.0000
1092903	8.1514	9.0018	9.0547	8.9441	6.7975	9.2699	8.8469	8.8429	7.6972
1101877	2.4197	2.6589	2.6715	2.0420	2.7636	2.3524	2.7801	2.1760	1.3695
280128642	1.4731	1.7554	1.3872	0.9787	1.6835	1.0287	1.6642	0.9951	0.8649
1093135	2.7012	2.3020	3.2551	2.2788	3.0390	2.6131	2.6940	1.9943	1.8831
279749045	0.8637	0.3603	0.5489	0.5368	0.2116	0.1559	0.3747	0.2527	0.0000
1093592	2.7210	4.0231	3.5718	3.7231	2.2023	3.5931	3.5833	3.3285	2.1879
280008835	1.4234	1.9078	2.3065	0.9751	1.4020	1.6155	1.8745	1.5013	1.8935
1089161	2.2771	2.3903	1.6497	1.9623	2.0862	1.5911	1.7550	2.1342	1.0926
1094051	2.0115	1.9603	2.6801	1.2637	1.5764	1.9636	2.1431	2.0112	2.3334
280121084	3.9116	3.1930	2.9263	3.3873	2.2254	3.3976	2.8340	3.8720	2.3332
1097592	3.8661	2.7934	3.9757	3.6642	3.0620	3.3096	3.1594	2.8605	3.2033
279729356	2.6526	2.7449	3.5259	3.1017	2.2605	3.0836	3.1814	2.8735	1.3355
279905478	0.5423	1.4054	1.7804	2.1585	0.4557	0.9332	1.3499	0.5494	0.0000
1090027	4.9369	4.6935	5.3870	4.3920	4.4786	5.2172	5.0307	4.6239	4.2829
279973589	0.9326	0.4332	0.2126	0.1446	0.5579	0.2571	0.0000	0.0000	0.1880
279817466	3.5211	4.3466	3.2047	3.6341	3.7599	3.4797	3.5435	3.5968	2.1215
279792249	1.2755	2.1793	1.6292	1.8811	1.5493	1.6371	1.7812	1.1905	0.1202
279940170	2.3400	3.0297	1.7666	2.1426	2.7937	2.0687	2.3732	1.9915	0.8955
279938216	0.6416	1.4771	0.4043	0.0000	0.2145	0.4829	0.0000	0.4152	1.9265
1087915	4.0690	4.1157	4.8033	3.5762	3.7655	4.5425	4.4664	4.0702	3.5486
1106128	3.1296	2.9809	3.8803	2.5862	3.3600	3.2461	3.4715	3.2458	2.0658
1109016	4.4032	5.0867	5.7051	5.8469	3.8498	5.1905	5.1767	4.8809	3.4392
1101574	3.6896	4.4181	3.9316	4.4837	2.6007	3.5181	3.5330	3.9702	3.9670
1103496	6.1353	6.2844	7.2017	7.1428	5.2322	6.6497	6.5569	5.8563	5.7991
1092800	1.8477	1.6177	2.4231	1.6107	1.8237	1.6238	1.6788	1.5265	1.5079
280049648	0.6583	0.4839	0.0000	0.0000	0.0000	0.0000	0.0000	0.2803	0.0000
1098774	4.2883	4.0127	4.9124	4.2741	4.0749	4.4708	4.2120	4.1138	3.2775
279943160	0.8321	0.0000	0.2932	0.0000	0.0000	0.0000	0.2472	0.0000	0.0000
1089722	3.5738	3.5073	4.2409	3.6021	3.7980	3.5391	3.8311	3.4093	2.4613
1101044	2.9869	3.4726	3.5402	2.8705	3.3802	3.4824	3.2549	3.0642	1.9445
279972406	2.0485	2.4625	2.2715	1.9297	1.7931	2.2946	2.3582	2.2252	0.9616
1089777	5.7198	6.1912	5.8662	5.3100	6.2664	6.0361	5.8378	5.1814	4.9203
1103244	6.3567	6.3640	6.7419	6.7539	5.2718	5.9506	6.2010	6.0978	6.6486
1100495	2.7881	2.2471	3.2782	2.1025	2.2536	2.9146	2.8406	2.5016	2.0126
280134846	1.5688	0.7030	1.6882	0.6032	0.6116	1.3758	1.2694	0.9077	1.1522
1104739	3.1185	3.6292	3.4454	3.2934	2.9890	3.3590	3.4762	3.3479	1.9209
280031405	2.9045	3.1815	3.4906	3.1678	2.9817	3.1951	3.2117	2.5752	2.0219
1098278	3.7029	4.3490	4.4907	4.1882	3.3746	4.9417	4.0398	2.2380	4.3037
1090073	2.1869	1.9501	3.0570	2.2959	2.0943	2.3475	2.3799	1.8981	1.3735
1090240	4.5170	4.2186	4.3013	3.6795	4.4722	3.9457	4.3838	4.2888	3.3052
1090111	4.8161	4.7931	5.4687	5.0279	4.7962	5.0820	5.0545	4.3419	3.8548
1103972	2.6927	2.6688	3.6185	2.2280	3.8919	3.1959	2.9185	2.0882	1.6403
1087177	3.3592	3.1207	3.3606	0.9631	3.8158	3.4632	3.2835	4.4909	1.6679
280095127	3.2714	4.7684	4.1841	4.2513	3.1716	4.2401	4.2428	3.7252	2.8205
1096848	4.3800	4.5906	4.7266	4.4019	3.8001	4.8472	4.5289	4.5501	3.2701
1086970	4.5865	4.2954	5.4590	4.4418	4.2023	4.8234	4.7321	4.2443	4.2422
1098944	3.0876	3.3651	3.1124	3.1162	2.5892	2.8542	2.9194	3.2710	2.3857
280054690	0.3487	0.8350	0.9616	0.0000	0.5802	0.6620	0.8365	0.2176	0.0000
279918806	0.3180	1.1097	0.4866	0.5348	0.0794	0.1894	0.6078	0.4232	0.0000
279989909	5.2434	4.9952	5.7766	5.0276	4.9888	5.2913	5.3234	4.9842	4.4223
1090670	4.2577	3.8037	4.5387	4.2980	4.2454	4.3572	4.0806	4.2471	1.9796
279796927	0.4685	0.5045	0.2218	0.0000	0.2200	0.0000	0.0213	0.1560	0.0000
1093181	3.4214	3.5608	3.9297	2.9538	3.7131	3.5371	3.5950	3.5971	2.4370
1094009	3.9247	3.7979	4.2828	4.1200	3.2194	4.2437	3.9314	3.6696	2.8359
279847737	4.8344	4.6531	3.9679	4.4834	5.1901	4.1764	4.5504	3.7779	2.7424
279872402	1.9966	3.9948	2.6235	4.0012	2.3712	2.5848	2.8492	2.6140	0.8194
279786905	0.6887	0.0000	0.3392	0.0000	0.0000	0.0000	0.0000	0.0659	0.0000
1094209	3.0763	2.6971	2.7875	3.8095	1.7311	2.8432	2.6669	2.7072	1.3744
279762569	0.9945	0.0000	0.0000	0.0000	0.0000	0.0000	0.0000	0.0000	0.0000
1087920	1.9072	2.6408	2.2538	1.9144	2.2094	1.7455	2.0158	2.1959	1.5339
279911972	2.2087	2.0390	2.9849	1.9547	2.3037	2.0311	2.6252	2.5600	1.0024
279883526	5.3956	3.7329	4.8370	3.8873	4.0845	4.9963	4.4610	3.5730	4.9414
1095132	3.5489	4.2784	3.2327	3.4925	3.6297	3.3959	3.3478	3.3827	2.8839
1088965	3.8338	3.9222	4.5963	3.6227	4.1831	4.0152	4.1998	3.7214	2.9755
1099495	2.8165	2.9083	2.4452	2.5136	2.2850	1.9170	2.0728	2.2051	3.3615
280113559	8.0598	7.5765	8.0315	7.0370	6.5759	8.2164	7.7942	8.0159	7.7111
1088784	2.8879	3.2354	3.6472	3.3202	2.3212	3.0466	3.2829	3.1959	2.3895
1089864	6.0558	6.0105	6.9438	6.3799	5.9080	6.4554	6.5039	5.6187	5.1711
279755593	1.4671	1.5981	1.6005	1.6217	0.6503	1.2832	1.6063	2.1869	0.0000
279584659	3.8336	2.6423	3.4802	2.4098	3.9364	3.3647	3.3203	3.0242	1.8737
1090054	2.9908	2.8082	4.1208	3.0822	2.6379	3.3002	3.2231	2.5598	3.0537
279751652	0.8520	0.3377	0.4464	0.0000	0.6643	0.1348	0.2610	0.2297	0.0000
1103414	1.5655	0.8370	1.7130	0.8338	1.1774	1.4123	1.3801	0.7740	0.6711
1088768	3.4587	3.3260	3.3847	2.6550	3.2532	3.3316	3.2299	3.4739	2.4135
1100817	5.2130	4.7521	5.8252	4.9706	4.8065	5.3260	5.4272	4.9097	4.1586
1087320	3.7769	4.1597	3.7408	3.9645	3.4673	3.6779	3.6456	3.8514	2.7668
279704619	0.0000	0.0000	0.9904	0.0000	0.0000	0.0000	0.0000	0.0000	0.0000
1106453	0.5952	1.3063	1.4609	1.2084	0.2860	1.2686	1.2532	0.5703	0.1588
279931597	1.1361	0.9066	0.8931	0.2337	0.6498	0.7156	0.6246	1.0996	0.5703
1101534	4.0915	4.1067	4.5158	3.9398	4.2285	4.1142	4.3404	3.7774	3.0504
1097502	5.5804	5.2394	6.7973	5.6745	4.9889	5.8338	5.7479	4.9609	6.0509
279429872	0.2786	0.7780	1.1772	0.3958	0.0000	0.4746	0.8013	0.5558	0.2628
279830307	1.8425	2.5884	1.5126	2.0219	2.8536	1.5701	1.6306	1.5377	0.2968
1107323	2.2902	2.0065	2.4025	2.0166	1.7529	1.2997	0.8318	2.4497	3.0730
1097583	3.7378	4.2901	4.8760	4.5356	3.5073	4.6075	4.7772	3.8642	2.5429
279865249	0.4166	0.7381	0.7873	0.7635	0.2928	0.2332	0.1273	0.4287	0.0669
1089643	4.6116	4.9186	5.3961	4.5128	5.5052	5.1055	4.6345	5.0016	3.1213
279666184	0.7435	0.2423	0.0000	0.0000	0.0000	0.0000	0.0000	0.0000	0.0000
279994444	2.7015	3.0497	3.3076	2.4577	2.1977	3.1821	2.7731	2.5947	2.9412
279727637	1.0308	0.7614	1.3913	0.7410	0.8253	0.7556	0.8623	0.7025	0.5101
1097476	3.6768	3.7862	4.1916	3.7003	3.1235	4.2170	3.9022	3.7736	2.6231
280096273	6.1609	6.6897	6.9409	6.6461	5.4830	6.8786	6.6618	6.5377	5.4060
1091256	5.2787	5.1029	6.2009	5.1702	4.7100	5.4711	5.4146	4.8523	5.5772
279703072	0.0374	0.9472	0.0000	0.0000	0.0000	0.0000	0.0000	0.0000	0.0000
1091014	0.7519	1.4440	1.2405	1.3316	0.9860	0.6730	1.0361	0.6955	0.1819
1103127	4.9766	4.2502	5.5564	4.5062	4.2876	4.9505	4.7156	4.1827	4.9549
279536421	2.2561	1.8124	2.6808	1.0724	2.3332	2.3437	2.2613	1.8006	1.7200
1087285	0.7095	0.7589	2.0222	1.0394	0.2629	1.6125	0.9036	0.3420	0.8532
1094825	1.2030	2.8176	1.0259	2.9251	0.8900	0.8984	1.7091	0.9190	0.7843
279798631	0.7540	1.5426	0.6277	1.1689	0.8368	0.4494	0.3648	0.7784	0.2836
1092932	3.9477	3.8983	4.7154	3.5428	3.2284	4.2996	4.1894	4.0971	3.8003
1098507	3.0810	3.2517	3.8877	3.3379	2.7566	3.4784	3.6302	2.9416	2.3310
1101081	1.7429	2.0524	2.2361	1.9384	1.1392	2.1979	1.9873	1.8733	0.9621
279911991	1.1243	1.4833	1.6062	1.4111	0.7121	1.5168	1.1937	1.0472	0.5829
1087290	3.6917	4.1104	4.1323	4.0476	3.3111	3.9663	3.9194	3.8479	2.8128
1099474	0.2972	1.2797	0.6653	0.4739	0.3449	0.4001	0.5843	0.2608	0.4570
1097383	2.2963	2.2634	2.4413	1.3978	2.3915	2.1758	2.2153	1.9347	1.9244
1102471	1.5808	2.5042	2.0397	2.0016	1.6554	1.7957	1.9783	1.3810	1.4758
280030009	2.6315	3.3445	2.9548	3.5214	2.8485	2.7775	3.1064	2.6837	0.9622
279944541	1.0231	0.0000	0.6905	0.0000	0.3766	0.4539	0.0000	0.6352	0.0000
1097138	4.0318	3.9004	3.6475	3.2416	4.3710	3.5804	3.6837	3.6542	2.6672
279871465	1.5351	1.8321	1.2933	0.7157	2.3017	1.2065	1.5485	1.2607	0.3270
1097151	2.6796	3.4388	2.9477	2.1155	2.8524	2.8519	2.9311	2.8425	2.5784
280119238	1.9570	1.6846	2.4607	1.2426	1.9798	1.4318	1.5008	2.2258	1.8640
1090913	5.6713	6.5376	5.8336	6.6100	4.3081	6.1092	5.5914	6.0860	5.4208
279935123	0.0000	1.6103	0.9491	1.0114	0.7923	0.5067	0.0000	0.8491	0.0000
279967076	1.0476	0.0000	0.0000	0.0000	0.1367	0.0000	0.0000	0.0000	0.0000
1092956	2.9461	4.1029	3.0323	4.0110	2.9577	3.1039	3.4221	3.0849	1.6251
279884840	1.9406	1.7821	2.8974	1.6269	2.2373	2.2826	2.3895	1.4424	1.3042
279948161	5.1937	4.7229	5.6546	4.5786	4.4954	5.6721	5.2360	5.0321	4.1720
1104550	4.5101	5.0072	5.6538	4.7634	3.1583	5.3936	5.3046	4.7867	4.9798
279730165	1.0742	0.0000	0.1527	0.1994	0.0000	0.0000	0.0000	0.2988	0.0000
1096196	5.4984	5.1246	6.1864	5.7234	4.1160	5.9290	5.6499	5.9230	4.3231
1095389	6.8572	6.8225	7.5982	7.0360	6.5004	7.1374	6.9222	6.3559	6.6493
1094265	3.6735	3.4991	4.1664	3.4876	3.4306	3.6763	3.6935	3.3364	3.0991
1101717	3.5492	5.6117	4.7494	3.6270	2.6906	5.1531	4.2898	4.7107	5.3950
1101978	1.3645	1.0991	1.3118	0.6646	1.2182	1.0937	1.0913	0.8947	0.6346
279752548	0.0000	0.9182	0.9568	0.0000	0.1059	0.0000	0.5214	0.9308	0.2383
1097707	3.0027	2.8726	3.5627	2.6286	2.2373	3.2921	3.3657	2.9646	2.4359
279948299	2.0777	3.1232	0.8584	0.8053	2.8151	1.2876	1.2436	0.8656	3.1502
1088727	1.3668	1.8471	1.9175	1.7630	0.8451	1.7387	1.6672	1.5608	0.7367
1108511	0.0000	0.0000	2.3308	0.0557	0.1603	2.1214	0.3729	0.0000	0.0000
280010616	0.8757	2.2063	0.4052	1.7447	0.5567	0.5383	1.2561	0.6094	0.3196
1106243	3.4229	3.4907	4.4834	3.6004	3.2553	3.8254	3.9755	3.4049	2.7836
279951512	0.5899	0.6184	0.1652	0.1118	0.0000	0.2005	0.0000	0.2225	0.2645
1105122	1.6736	2.7935	2.0201	2.3106	1.9818	1.6794	1.8851	1.9245	1.2451
1100296	3.0291	2.9949	3.5712	3.1377	3.1983	3.0957	3.1915	2.8326	1.7871
1088227	2.0572	1.6520	2.8638	1.6235	1.9666	2.1528	2.2622	1.3944	1.7995
1105222	1.4213	1.4585	2.3865	1.2273	1.3817	1.3892	1.8279	1.7935	0.9667
279891089	0.8124	0.1384	0.1260	0.0000	0.0435	0.0000	0.0000	0.1640	0.0000
1091849	1.4751	1.0648	2.3878	1.4905	0.9466	1.7546	1.7199	1.5167	0.4810
1087663	4.8166	5.8101	5.2732	5.4600	4.3424	5.4879	5.2044	5.4854	3.8739
1093771	2.5574	2.7572	2.3213	2.4069	2.5170	2.1227	2.0930	2.5916	1.5949
1098049	1.0516	2.1768	1.6874	1.1049	0.6726	1.3541	1.2460	1.4336	2.0752
1089332	5.5050	5.8664	6.5138	6.0942	5.0759	6.0236	6.0296	5.5122	5.0896
1087214	3.2410	3.1519	4.2381	3.5266	3.1792	3.5450	3.6354	2.7746	2.6563
279986993	1.1989	0.0000	0.0000	0.0000	0.0000	0.0000	0.2463	0.2070	0.0000
1093620	2.4852	3.2460	3.2510	2.8219	1.5773	3.0270	2.9619	2.8106	2.8217
1092291	7.6805	7.6719	8.6115	8.0877	7.3469	8.1861	7.8590	7.2725	7.2324
279535078	1.4969	1.9916	2.1964	1.8039	1.4596	1.7660	1.9697	1.3326	1.0954
1088709	1.7378	2.6095	2.2559	1.5696	2.1018	2.0400	2.3447	1.4470	1.7610
279733554	3.3687	4.8659	4.1622	4.6497	3.4848	4.2630	4.5092	3.6398	2.3048
1089717	4.1288	4.1637	4.6745	4.0612	3.7689	4.7839	4.5814	4.5132	2.2847
279818734	2.7455	2.5540	2.9508	2.0507	2.0815	2.8491	2.5136	2.0638	3.0014
279706565	0.0000	0.9700	0.0000	0.0000	0.0000	0.0000	0.0000	0.0000	0.0000
1097400	2.2098	2.6918	3.2315	1.9196	2.8626	3.2128	2.7497	2.5589	1.0231
1096149	2.0091	2.0787	2.8617	1.8389	2.1134	2.1018	2.6078	2.2638	1.0341
279864150	1.0955	1.7816	1.3689	1.2951	1.2486	0.8575	0.8980	1.8659	0.3878
279724684	0.2529	0.9867	0.4317	0.3061	0.2345	0.3234	0.3732	0.1665	0.0000
1094945	3.4854	3.4923	4.0218	3.2643	3.7677	3.6548	3.7516	3.2681	2.3541
279869883	2.3744	3.2984	2.1603	2.5683	2.8161	2.3822	2.7806	2.5607	0.6205
1093168	0.1664	1.4458	0.8938	1.0999	0.2818	0.7393	0.6685	0.2850	0.0000
1099207	3.1884	2.6955	3.1148	2.5564	3.0660	2.7219	2.7843	2.8827	2.0490
1098743	2.0616	1.7998	2.4712	1.7959	2.1755	1.9001	2.1615	1.4033	1.2928
279661207	0.7275	3.9410	0.0000	0.0000	2.7061	1.2317	0.2272	0.0000	3.2364
280037050	4.2831	4.4323	5.1984	4.0296	4.0440	4.7347	4.7809	4.2562	4.0466
1100702	3.6136	3.4904	4.3844	3.7297	3.3709	3.7480	3.8614	3.4074	2.9238
1088601	5.5441	5.3834	6.0690	5.7872	4.5994	5.8432	5.6272	5.2295	4.9728
280029916	0.5015	0.8739	0.8911	0.1618	1.0937	0.4209	0.6356	0.2879	0.0000
1100517	3.0595	2.9129	4.0926	3.2502	2.8575	3.2604	3.3567	2.7931	2.6792
1089175	3.0512	3.1638	2.8259	2.8792	3.2152	2.8007	2.9944	2.8202	1.4394
1086935	3.8610	3.9172	4.5879	3.8917	4.1214	4.1139	4.1468	3.7721	2.7542
1089024	4.3575	4.1302	4.8465	4.0236	4.0521	4.5530	4.3962	3.7966	3.9149
280124830	1.8533	3.3360	1.5080	3.0173	2.3313	1.8528	2.1599	1.5986	0.5037
1097550	3.5834	2.8757	4.1465	2.9702	3.2242	3.6217	3.3749	3.3557	2.7346
1100436	1.7722	1.7371	2.9176	1.9781	1.4155	1.9432	2.3210	1.5373	1.7288
280107790	1.4647	2.1642	1.4251	2.0855	1.1394	1.4122	1.4384	1.6759	0.4270
1095179	3.0559	2.5680	3.6648	1.9776	2.9331	3.2178	3.4290	2.3149	2.7762
279760238	0.4170	0.8740	2.0783	1.7562	0.3757	1.3752	0.9554	0.3479	0.0000
1090718	3.9864	3.5583	4.1810	3.0827	3.8474	4.0909	3.8620	3.5395	3.1029
1094032	3.4457	3.7731	4.5035	4.0608	2.7875	3.9921	3.9127	3.6905	3.0751
279755747	0.5105	0.8227	0.5409	0.0000	0.8451	0.5846	0.0000	0.3925	0.0000
1097520	3.5770	3.2216	4.2371	3.2111	3.1505	3.7015	3.6341	3.4532	2.9971
279775367	1.2425	0.0000	0.2597	0.0000	0.6684	0.3132	0.0000	0.0996	0.0000
1100171	6.9895	7.5255	7.8084	7.5384	5.8978	7.5578	7.2784	6.9876	7.4645
279706810	0.9610	0.0000	0.0000	0.0000	0.0000	0.0000	0.0000	0.0000	0.0000
1089098	2.6113	3.2888	3.0694	2.7070	2.5193	2.8763	3.0138	2.8791	2.0216
279836431	2.1681	3.1071	2.8620	2.2210	2.3199	2.7552	2.6924	2.5882	1.7764
1092558	2.5457	2.3925	3.2333	2.2735	2.3367	2.7545	2.7585	2.2470	2.0524
1089707	2.1107	2.1882	1.7068	2.6966	2.0998	1.6551	1.9833	1.5215	0.1354
279909651	1.8022	0.0000	0.0000	0.0000	0.5295	0.3504	0.0000	0.8056	0.0000
1089011	4.2059	4.3536	5.1226	3.9563	3.9703	4.6599	4.7063	4.1811	3.9737
1095137	2.3440	2.3943	3.2770	2.7091	2.0196	2.5475	2.6460	1.8311	2.3613
279989653	0.0462	1.2021	0.3536	0.3984	0.0172	0.4330	0.1278	0.2687	0.0426
279997312	3.6516	3.3403	4.1520	3.5517	3.7274	3.4892	3.6160	2.6357	3.3522
1102544	2.2454	2.1671	3.0554	2.6732	1.7080	2.4949	2.7439	2.0418	1.3587
1089710	5.9456	5.5000	6.4067	5.6138	5.4070	5.7999	5.9373	5.2399	5.7933
1090011	1.2804	1.6147	2.0165	1.8418	0.7754	1.4879	1.5087	1.1007	1.1955
1095688	0.3178	0.6885	0.4705	0.0810	0.0512	0.1851	0.0994	0.3150	0.3092
1103907	4.9427	5.3434	5.4360	4.5798	5.3330	5.0716	5.1686	4.7559	4.6235
1096739	3.4580	2.6012	1.7613	2.5894	3.7125	1.8330	2.0077	2.4429	1.1435
279879798	0.6416	0.0000	0.3134	0.0000	0.0000	0.0000	0.0000	0.0000	0.0000
279965886	1.7891	4.1153	5.0804	4.1040	4.1048	3.8768	4.0082	2.4251	1.5415
1106342	1.3325	1.7042	1.5542	1.4434	1.2487	1.2554	1.3144	1.2732	0.7385
279907067	0.5459	0.0339	0.3742	0.0000	0.0000	0.0000	0.0000	0.0000	0.0000
280010821	0.7495	1.0165	0.3253	0.3829	0.0000	0.6093	0.7435	0.3671	0.1721
280094842	0.8135	2.0825	0.7891	0.4986	0.8295	0.3123	0.8426	1.0433	1.9365
279994161	1.9387	2.0734	1.9979	0.5481	2.0339	2.4556	2.0628	2.0691	0.9446
1088020	3.7569	4.3072	4.7460	4.0430	4.0327	4.3536	4.3099	3.8104	3.1663
280090703	0.9965	1.2589	0.8382	0.6590	0.7870	1.2321	0.7545	0.7428	0.1076
1102355	2.2347	2.7441	2.0962	2.2593	2.0524	2.0962	2.2215	2.4501	1.1666
1101885	1.4592	1.6451	2.6474	1.5118	1.7739	1.6194	1.9753	1.4098	1.3096
279723599	1.1612	1.6923	2.1924	1.2287	1.4699	1.5001	1.7094	1.1472	1.1333
1099951	3.3284	4.6125	4.0482	4.8265	2.5721	4.2267	4.0839	3.7158	2.6504
1087487	4.7194	5.9341	5.7090	5.3400	4.1611	5.7461	5.3905	5.1161	5.0691
279989327	2.1492	2.3135	2.7700	2.1428	2.1008	2.2854	2.1998	1.8529	1.9820
1089371	0.9606	1.7479	1.6383	0.2702	1.4603	1.3664	1.1521	0.5124	2.0310
1099335	3.8333	3.9033	4.4318	3.6545	3.8353	4.0344	3.9813	4.1370	2.7943
1100248	1.6001	1.9367	2.7686	1.9059	1.2014	2.3329	2.2526	1.7559	1.2620
279740217	2.5526	3.0178	2.4235	2.5394	2.3140	2.9352	3.0645	1.8900	1.3453
1098920	3.2776	3.2324	4.0951	3.5227	3.1092	3.1847	3.2315	2.9470	3.3162
1088508	3.4212	3.0787	3.5963	2.4705	3.3728	3.3751	3.3089	3.3875	2.3790
1099851	2.4200	2.8363	2.7116	2.0681	2.7432	2.7596	2.6776	2.4379	1.3521
279905938	2.4228	1.6605	2.1638	1.3207	1.4036	2.1063	1.8213	2.3773	1.5680
1090022	2.8821	2.4856	3.4777	2.5839	2.8520	2.9137	2.9135	2.4824	2.0494
279660276	0.8047	0.5155	0.2357	0.0000	0.2952	0.0000	0.0000	0.0000	0.9210
280071047	0.3166	0.7685	0.0000	0.0000	0.2759	0.0000	0.0000	0.0000	0.0000
279792846	0.5429	0.7267	0.3750	0.0918	0.4776	0.0000	0.4960	0.0000	0.3337
1093519	5.8232	6.3494	6.9851	6.3767	5.0278	6.4661	6.4396	5.8679	6.2474
1099817	4.1509	4.9268	4.1734	4.5218	4.1969	4.2162	4.2328	4.1495	3.2951
280064975	6.3493	5.9732	7.5677	6.7562	5.9857	6.7765	6.6851	5.8937	5.7934
1101086	4.9586	4.7603	5.6360	4.5993	5.1944	5.0614	5.0041	4.5638	4.3975
279978873	2.3320	1.8521	2.1190	1.2218	2.1532	1.9803	1.9373	1.6220	1.8032
279724663	6.2249	5.6026	7.1343	6.2643	5.6752	6.7093	7.1475	6.0905	4.1486
279746220	2.4968	2.4248	2.8507	3.1290	1.5069	2.7363	2.6599	2.2005	1.4240
1090743	3.7340	4.0786	3.4493	4.2891	3.1033	3.7406	3.5934	3.8695	2.0406
280045217	0.9436	0.0000	0.0000	0.0000	0.0000	0.0000	0.0000	0.0000	0.0000
1092776	1.3633	1.3771	1.7006	1.0776	1.4660	1.0421	1.2326	1.2473	0.9294
279790095	0.8113	0.0000	0.4367	0.0000	0.6094	0.0000	0.0000	0.0000	0.0000
280042410	0.9432	0.0000	0.0000	0.0000	0.0000	0.0000	0.0000	0.0000	0.0000
279891319	1.2022	1.3078	1.6805	0.6472	1.4494	1.4917	0.7424	0.9002	1.2640
279394661	0.7365	1.1843	0.6648	0.6485	0.4143	0.1677	0.5380	0.7656	0.7514
1088092	3.4224	3.3577	4.0532	3.0131	3.4556	3.6239	3.8247	3.1119	2.7520
1104834	4.3228	4.0478	5.1305	3.4904	4.3905	4.6434	4.7485	4.3053	3.5394
1092440	0.9983	1.9965	1.3494	1.4098	1.2557	1.2017	1.2075	1.1725	0.5563
279762898	0.8226	1.4953	0.0000	0.3242	0.5616	0.4654	0.8137	0.5384	0.0482
1102370	2.6793	2.4259	3.6790	2.3203	2.2306	3.2072	3.1355	2.5173	2.2732
1090408	4.4683	4.4235	5.2545	4.4820	4.1195	4.9024	4.7915	4.2383	3.8745
1102364	1.7753	2.1629	2.4697	1.5452	1.4888	2.2883	2.0576	1.5310	2.0208
1087377	4.4192	4.5369	5.3942	4.6874	4.2992	4.9348	5.0191	4.4011	3.4754
