# Supplementary material for: Identification of the Molecular Events Involved in the Development of Prefrontal Cortex Through the Analysis of RNA-Seq Data From BrainSpan
Source: ASN Neuro. 2019 Jun 18;11:1759091419854627. doi: 10.1177/1759091419854627 (PMC6582306; doi:10.1177/1759091419854627)
Supplement: Supplemental Material6 - Supplemental material for Identification of the Molecular Events Involved in the Development of Prefrontal Cortex Through the Analysis of RNA-Seq Data From BrainSpan [file Supplemental_Material6.zip › AMY/2/AMY-BPs-2.xlsx]

## Sheet: Sheet1
Sublist	Category	Term	RT	Genes	Count	%	P-Value	Benjamini
	GOTERM_BP_DIRECT	neuropeptide signaling pathway	RT		7	6.1	2.6e-05	0.017
	GOTERM_BP_DIRECT	feeding behavior	RT		5	4.4	6.6e-05	0.022
	GOTERM_BP_DIRECT	chemical synaptic transmission	RT		9	7.9	7.5e-05	0.016
	GOTERM_BP_DIRECT	cell adhesion	RT		10	8.8	0.0013	0.2
	GOTERM_BP_DIRECT	G-protein coupled receptor signaling pathway, coupled to cyclic nucleotide second messenger	RT		4	3.5	0.0024	0.27
	GOTERM_BP_DIRECT	sensory perception of pain	RT		4	3.5	0.0034	0.31
	GOTERM_BP_DIRECT	neuroblast differentiation	RT		2	1.8	0.012	0.66
	GOTERM_BP_DIRECT	locomotory behavior	RT		4	3.5	0.013	0.65
	GOTERM_BP_DIRECT	transport	RT		7	6.1	0.016	0.68
	GOTERM_BP_DIRECT	cell surface receptor signaling pathway	RT		6	5.3	0.021	0.76
	GOTERM_BP_DIRECT	epithelial cell maturation	RT		2	1.8	0.023	0.75
	GOTERM_BP_DIRECT	receptor internalization	RT		3	2.6	0.026	0.76
	GOTERM_BP_DIRECT	forebrain anterior/posterior pattern specification	RT		2	1.8	0.029	0.77
	GOTERM_BP_DIRECT	peptide cross-linking via chondroitin 4-sulfate glycosaminoglycan	RT		2	1.8	0.034	0.8
	GOTERM_BP_DIRECT	spinal cord motor neuron cell fate specification	RT		2	1.8	0.04	0.83
	GOTERM_BP_DIRECT	central nervous system myelination	RT		2	1.8	0.04	0.83
	GOTERM_BP_DIRECT	negative regulation of neuron differentiation	RT		3	2.6	0.042	0.83
	GOTERM_BP_DIRECT	learning	RT		3	2.6	0.043	0.82
	GOTERM_BP_DIRECT	digestion	RT		3	2.6	0.051	0.85
	GOTERM_BP_DIRECT	regulation of blood pressure	RT		3	2.6	0.054	0.86
	GOTERM_BP_DIRECT	antifungal humoral response	RT		2	1.8	0.056	0.85
	GOTERM_BP_DIRECT	cell-cell signaling	RT		5	4.4	0.06	0.85
	GOTERM_BP_DIRECT	positive regulation of endothelial cell proliferation	RT		3	2.6	0.06	0.84
	GOTERM_BP_DIRECT	axon guidance	RT		4	3.5	0.065	0.85
	GOTERM_BP_DIRECT	axon extension involved in axon guidance	RT		2	1.8	0.067	0.85
	GOTERM_BP_DIRECT	signal transduction	RT		12	10.5	0.071	0.86
	GOTERM_BP_DIRECT	calcium ion transport	RT		3	2.6	0.071	0.85
	GOTERM_BP_DIRECT	response to yeast	RT		2	1.8	0.073	0.84
	GOTERM_BP_DIRECT	positive regulation of bone resorption	RT		2	1.8	0.073	0.84
	GOTERM_BP_DIRECT	positive regulation of neuron differentiation	RT		3	2.6	0.075	0.84
	GOTERM_BP_DIRECT	positive regulation of ERK1 and ERK2 cascade	RT		4	3.5	0.081	0.85
	GOTERM_BP_DIRECT	energy reserve metabolic process	RT		2	1.8	0.083	0.85
	GOTERM_BP_DIRECT	astrocyte development	RT		2	1.8	0.089	0.86
	GOTERM_BP_DIRECT	action potential	RT		2	1.8	0.094	0.87
	GOTERM_BP_DIRECT	brain development	RT		4	3.5	0.098	0.87
	GOTERM_BP_DIRECT	response to drug	RT		5	4.4	0.099	0.87
