# Supplementary material for: Identification of the Molecular Events Involved in the Development of Prefrontal Cortex Through the Analysis of RNA-Seq Data From BrainSpan
Source: ASN Neuro. 2019 Jun 18;11:1759091419854627. doi: 10.1177/1759091419854627 (PMC6582306; doi:10.1177/1759091419854627)
Supplement: Supplemental Material6 - Supplemental material for Identification of the Molecular Events Involved in the Development of Prefrontal Cortex Through the Analysis of RNA-Seq Data From BrainSpan [file Supplemental_Material6.zip › AMY/2/AMY-DEG-2.csv]

id	name	gene-id	gene-symbol	gene-name	entrez-id	chromosome	start-position	end-position	p	fold-change
279750101	ENSG00000219951	0	RP11-378G13.2	RP11-378G13.2	0	6	n/a	n/a	2.87e-01	5.243
279797638	ENSG00000226278	0	PSPHP1	phosphoserine phosphatase pseudogene 1	0	7	n/a	n/a	2.88e-01	4.960
1098032	ENSG00000163630	79506	SYNPR	synaptoporin	132204	3	n/a	n/a	2.66e-01	4.613
279928483	ENSG00000237973	0	RP5-857K21.6	RP5-857K21.6	0	1	n/a	n/a	2.88e-01	4.160
1102858	ENSG00000185551	6984	NR2F2	nuclear receptor subfamily 2, group F, member 2	7026	15	n/a	n/a	3.47e-01	4.139
1096991	ENSG00000157005	6710	SST	somatostatin	6750	3	n/a	n/a	2.99e-01	3.884
1104320	ENSG00000197575	0	RPS17P2	ribosomal protein S17 pseudogene 2	0	5	n/a	n/a	2.96e-01	3.869
279817689	ENSG00000228078	0	HLA-U	major histocompatibility complex, class I, U (pseudogene)	0	6	n/a	n/a	2.85e-01	3.848
1098685	ENSG00000165985	123649	C1QL3	complement component 1, q subcomponent-like 3	389941	10	n/a	n/a	2.88e-01	3.704
1098684	ENSG00000165983	9183	PTER	phosphotriesterase related	9317	10	n/a	n/a	2.75e-01	3.558
1092305	ENSG00000123560	5322	PLP1	proteolipid protein 1	5354	X	n/a	n/a	2.99e-01	3.046
280043873	ENSG00000251920	0	5S_rRNA	5S ribosomal RNA	0	6	n/a	n/a	2.83e-01	3.033
1087523	ENSG00000049130	4229	KITLG	KIT ligand	4254	12	n/a	n/a	2.64e-01	2.953
279746160	ENSG00000217239	0	RP1-182O16.1	RP1-182O16.1	0	6	n/a	n/a	2.75e-01	2.947
1092190	ENSG00000122585	4821	NPY	neuropeptide Y	4852	7	n/a	n/a	2.64e-01	2.922
280057777	ENSG00000253518	0	CTD-2031P19.4	CTD-2031P19.4	0	5	n/a	n/a	2.75e-01	2.909
1093813	ENSG00000134443	2905	GRP	gastrin-releasing peptide	2922	18	n/a	n/a	2.60e-01	2.873
1087071	ENSG00000008197	57983	TFAP2D	transcription factor AP-2 delta (activating enhancer binding protein 2 delta)	83741	6	n/a	n/a	3.10e-01	2.825
1102851	ENSG00000185518	9755	SV2B	synaptic vesicle glycoprotein 2B	9899	15	n/a	n/a	2.61e-01	2.788
280059868	ENSG00000253668	0	RP11-463C14.1	RP11-463C14.1	0	8	n/a	n/a	2.64e-01	2.782
1106436	ENSG00000217236	1002753	SP9	Sp9 transcription factor homolog (mouse)	100131390	2	n/a	n/a	3.24e-01	2.757
1103296	ENSG00000187416	119599	LHFPL3	lipoma HMGIC fusion partner-like 3	375612	7	n/a	n/a	2.68e-01	2.738
1091574	ENSG00000117152	5967	RGS4	regulator of G-protein signaling 4	5999	1	n/a	n/a	2.62e-01	2.715
279858639	ENSG00000231754	0	RP11-204E9.1	RP11-204E9.1	0	6	n/a	n/a	2.85e-01	2.648
279711997	ENSG00000211591	1023341	MIR762	microRNA 762	100313837	16	n/a	n/a	2.75e-01	2.644
1104465	ENSG00000197991	41430	PCDH20	protocadherin 20	64881	13	n/a	n/a	2.67e-01	2.639
1104733	ENSG00000198785	77775	GRIN3A	glutamate receptor, ionotropic, N-methyl-D-aspartate 3A	116443	9	n/a	n/a	2.87e-01	2.613
1099779	ENSG00000170419	85823	VSTM2A	V-set and transmembrane domain containing 2A	222008	7	n/a	n/a	2.61e-01	2.540
1094408	ENSG00000137558	30532	PI15	peptidase inhibitor 15	51050	8	n/a	n/a	2.88e-01	2.527
1100095	ENSG00000171724	36960	VAT1L	vesicle amine transport protein 1 homolog (T. californica)-like	57687	16	n/a	n/a	2.82e-01	2.518
1087444	ENSG00000041353	5842	RAB27B	RAB27B, member RAS oncogene family	5874	18	n/a	n/a	2.72e-01	2.504
1103629	ENSG00000188730	119592	VWC2	von Willebrand factor C domain containing 2	375567	7	n/a	n/a	2.65e-01	2.497
1089652	ENSG00000103154	33841	NECAB2	N-terminal EF-hand calcium binding protein 2	54550	16	n/a	n/a	3.18e-01	2.473
1092773	ENSG00000126861	4942	OMG	oligodendrocyte myelin glycoprotein	4974	17	n/a	n/a	2.64e-01	2.469
1092196	ENSG00000122644	9979	ARL4A	ADP-ribosylation factor-like 4A	10124	7	n/a	n/a	2.67e-01	2.456
1096558	ENSG00000153130	38052	SCOC	short coiled-coil protein	60592	4	n/a	n/a	2.64e-01	2.455
279938356	ENSG00000239246	0	RP11-464D20.2	RP11-464D20.2	0	17	n/a	n/a	2.64e-01	2.437
1100667	ENSG00000174460	81765	ZCCHC12	zinc finger, CCHC domain containing 12	170261	X	n/a	n/a	2.86e-01	2.435
1100210	ENSG00000172201	3380	ID4	inhibitor of DNA binding 4, dominant negative helix-loop-helix protein	3400	6	n/a	n/a	2.65e-01	2.425
1093654	ENSG00000133302	58460	ANKRD32	ankyrin repeat domain 32	84250	5	n/a	n/a	2.74e-01	2.408
1097915	ENSG00000163285	2549	GABRG1	gamma-aminobutyric acid (GABA) A receptor, gamma 1	2565	4	n/a	n/a	2.96e-01	2.406
1095466	ENSG00000144227	11088	NXPH2	neurexophilin 2	11249	2	n/a	n/a	2.67e-01	2.402
1094812	ENSG00000139874	6711	SSTR1	somatostatin receptor 1	6751	14	n/a	n/a	2.89e-01	2.397
1105306	ENSG00000204894	0	RP11-208G20.2	RP11-208G20.2	0	7	n/a	n/a	3.25e-01	2.396
1103815	ENSG00000196104	30343	SPOCK3	sparc/osteonectin, cwcv and kazal-like domains proteoglycan (testican) 3	50859	4	n/a	n/a	2.73e-01	2.388
1096767	ENSG00000154975	36213	CA10	carbonic anhydrase X	56934	17	n/a	n/a	2.82e-01	2.379
1100302	ENSG00000172568	128444	FNDC9	fibronectin type III domain containing 9	408263	5	n/a	n/a	2.67e-01	2.379
1096729	ENSG00000154645	79951	CHODL	chondrolectin	140578	21	n/a	n/a	2.62e-01	2.366
279959518	ENSG00000241732	0	RP11-38P22.2	RP11-38P22.2	0	3	n/a	n/a	2.64e-01	2.361
1087284	ENSG00000022355	2538	GABRA1	gamma-aminobutyric acid (GABA) A receptor, alpha 1	2554	5	n/a	n/a	2.75e-01	2.349
1090333	ENSG00000107742	9662	SPOCK2	sparc/osteonectin, cwcv and kazal-like domains proteoglycan (testican) 2	9806	10	n/a	n/a	2.94e-01	2.338
1100410	ENSG00000173114	33965	LRRN3	leucine rich repeat neuronal 3	54674	7	n/a	n/a	2.83e-01	2.326
1100223	ENSG00000172260	90401	NEGR1	neuronal growth regulator 1	257194	1	n/a	n/a	2.90e-01	2.324
279822115	ENSG00000228477	0	RP3-342P20.2	RP3-342P20.2	0	1	n/a	n/a	3.07e-01	2.323
1097721	ENSG00000162595	8954	DIRAS3	DIRAS family, GTP-binding RAS-like 3	9077	1	n/a	n/a	2.90e-01	2.314
1095922	ENSG00000147588	5343	PMP2	peripheral myelin protein 2	5375	8	n/a	n/a	2.89e-01	2.313
1097272	ENSG00000159248	36643	GJD2	gap junction protein, delta 2, 36kDa	57369	15	n/a	n/a	2.65e-01	2.312
1098807	ENSG00000166426	1372	CRABP1	cellular retinoic acid binding protein 1	1381	15	n/a	n/a	2.62e-01	2.300
1091747	ENSG00000118785	6656	SPP1	secreted phosphoprotein 1	6696	4	n/a	n/a	3.07e-01	2.298
279470193	ENSG00000176043	0	RP1-146I3.1	RP1-146I3.1	0	14	n/a	n/a	2.62e-01	2.297
279867936	ENSG00000232584	0	RP11-397O8.4	RP11-397O8.4	0	13	n/a	n/a	2.71e-01	2.286
279897786	ENSG00000235174	0	RP11-398K22.3	RP11-398K22.3	0	6	n/a	n/a	2.63e-01	2.283
1100151	ENSG00000171951	7811	SCG2	secretogranin II	7857	2	n/a	n/a	3.40e-01	2.280
279934297	ENSG00000238605	0	snoU13	Small nucleolar RNA U13	0	5	n/a	n/a	2.91e-01	2.275
1107187	ENSG00000227164	0	AL354993.1	Cell growth-inhibiting protein 7HCG1784586Uncharacterized protein	0	20	n/a	n/a	2.83e-01	2.264
279949201	ENSG00000240500	0	RP11-160A10.3	RP11-160A10.3	0	6	n/a	n/a	2.63e-01	2.262
1099648	ENSG00000169860	4996	P2RY1	purinergic receptor P2Y, G-protein coupled, 1	5028	3	n/a	n/a	2.60e-01	2.258
1091160	ENSG00000114200	587	BCHE	butyrylcholinesterase	590	3	n/a	n/a	2.89e-01	2.255
1098968	ENSG00000167081	5058	PBX3	pre-B-cell leukemia homeobox 3	5090	9	n/a	n/a	3.04e-01	2.251
279800531	ENSG00000226532	0	RP5-1052M9.1	RP5-1052M9.1	0	X	n/a	n/a	3.01e-01	2.248
1098215	ENSG00000164128	4855	NPY1R	neuropeptide Y receptor Y1	4886	4	n/a	n/a	3.19e-01	2.240
1088607	ENSG00000087250	4478	MT3	metallothionein 3	4504	16	n/a	n/a	3.12e-01	2.239
279889596	ENSG00000234488	0	AC096664.1	AC096664.1	0	2	n/a	n/a	2.63e-01	2.236
279503476	ENSG00000180672	0	AC007362.1	AC007362.1	0	2	n/a	n/a	3.19e-01	2.233
279904086	ENSG00000235787	0	RP11-219I21.1	RP11-219I21.1	0	3	n/a	n/a	2.89e-01	2.229
1089981	ENSG00000105379	2094	ETFB	electron-transfer-flavoprotein, beta polypeptide	2109	19	n/a	n/a	2.90e-01	2.219
1086936	ENSG00000005020	8856	SKAP2	src kinase associated phosphoprotein 2	8935	7	n/a	n/a	2.81e-01	2.218
1086896	ENSG00000003096	59880	KLHL13	kelch-like 13 (Drosophila)	90293	X	n/a	n/a	2.86e-01	2.212
1101247	ENSG00000177511	30528	ST8SIA3	ST8 alpha-N-acetyl-neuraminide alpha-2,8-sialyltransferase 3	51046	18	n/a	n/a	2.74e-01	2.212
1099692	ENSG00000170017	211	ALCAM	activated leukocyte cell adhesion molecule	214	3	n/a	n/a	2.65e-01	2.209
1096237	ENSG00000150551	77767	LYPD1	LY6/PLAUR domain containing 1	116372	2	n/a	n/a	2.72e-01	2.204
279788518	ENSG00000225504	0	RP11-160A10.2	RP11-160A10.2	0	6	n/a	n/a	3.09e-01	2.203
1102321	ENSG00000183379	152440	SYNDIG1L	synapse differentiation inducing 1-like	646658	14	n/a	n/a	2.61e-01	2.198
1089560	ENSG00000102466	2244	FGF14	fibroblast growth factor 14	2259	13	n/a	n/a	2.74e-01	2.194
279938370	ENSG00000239248	0	AC084782.1	AC084782.1	0	15	n/a	n/a	3.05e-01	2.188
279969449	ENSG00000242808	0	SOX2-OT	SOX2 overlapping transcript (non-protein coding)	0	3	n/a	n/a	3.17e-01	2.183
1095301	ENSG00000143355	36235	LHX9	LIM homeobox 9	56956	1	n/a	n/a	2.73e-01	2.177
1091548	ENSG00000116983	30921	HPCAL4	hippocalcin like 4	51440	1	n/a	n/a	2.88e-01	2.176
1096499	ENSG00000152661	2681	GJA1	gap junction protein, alpha 1, 43kDa	2697	6	n/a	n/a	3.15e-01	2.170
1101771	ENSG00000180660	4056	MAB21L1	mab-21-like 1 (C. elegans)	4081	13	n/a	n/a	3.56e-01	2.170
279762681	ENSG00000223259	0	5S_rRNA	5S ribosomal RNA	0	X	n/a	n/a	2.75e-01	2.160
1102063	ENSG00000182263	34426	FIGN	fidgetin	55137	2	n/a	n/a	2.71e-01	2.154
279746801	ENSG00000217716	0	RPS10P3	ribosomal protein S10 pseudogene 3	0	9	n/a	n/a	3.31e-01	2.151
1104679	ENSG00000198673	109581	FAM19A2	family with sequence similarity 19 (chemokine (C-C motif)-like), member A2	338811	12	n/a	n/a	2.87e-01	2.150
1099329	ENSG00000168461	10873	RAB31	RAB31, member RAS oncogene family	11031	18	n/a	n/a	2.99e-01	2.150
279975191	ENSG00000243453	0	CTA-714B7.6	CTA-714B7.6	0	22	n/a	n/a	2.62e-01	2.149
279892626	ENSG00000234742	0	AC144530.1	AC144530.1	0	3	n/a	n/a	2.69e-01	2.147
1091692	ENSG00000118257	8751	NRP2	neuropilin 2	8828	2	n/a	n/a	3.20e-01	2.140
1097837	ENSG00000162992	4734	NEUROD1	neurogenic differentiation 1	4760	2	n/a	n/a	2.71e-01	2.136
279800471	ENSG00000226525	0	RPS7P10	ribosomal protein S7 pseudogene 10	0	13	n/a	n/a	2.75e-01	2.134
1088819	ENSG00000091664	36362	SLC17A6	solute carrier family 17 (sodium-dependent inorganic phosphate cotransporter), member 6	57084	11	n/a	n/a	2.75e-01	2.133
1102587	ENSG00000184408	3726	KCND2	potassium voltage-gated channel, Shal-related subfamily, member 2	3751	7	n/a	n/a	2.64e-01	2.122
279810529	ENSG00000227401	0	RPL37P1	ribosomal protein L37 pseudogene 1	0	20	n/a	n/a	2.84e-01	2.120
279489730	ENSG00000178631	0	ACTG1P1	actin, gamma 1 pseudogene 1	0	3	n/a	n/a	3.55e-01	2.120
1087650	ENSG00000057704	36731	TMCC3	transmembrane and coiled-coil domain family 3	57458	12	n/a	n/a	2.65e-01	2.118
1103206	ENSG00000186940	0	CHCHD2P9	coiled-coil-helix-coiled-coil-helix domain containing 2 pseudogene 9	0	9	n/a	n/a	2.85e-01	2.114
1092958	ENSG00000128610	123486	FEZF1	FEZ family zinc finger 1	389549	7	n/a	n/a	3.49e-01	2.108
279900456	ENSG00000235449	0	RP11-480I12.2	RP11-480I12.2	0	1	n/a	n/a	2.63e-01	2.108
1100141	ENSG00000171885	358	AQP4	aquaporin 4	361	18	n/a	n/a	2.93e-01	2.108
1099979	ENSG00000171223	3701	JUNB	jun B proto-oncogene	3726	19	n/a	n/a	2.75e-01	2.102
280052784	ENSG00000253153	0	KB-1562D12.3	KB-1562D12.3	0	8	n/a	n/a	2.64e-01	2.100
1095653	ENSG00000145681	1395	HAPLN1	hyaluronan and proteoglycan link protein 1	1404	5	n/a	n/a	2.64e-01	2.097
1101941	ENSG00000181656	33405	GPR88	G protein-coupled receptor 88	54112	1	n/a	n/a	2.72e-01	2.092
1086992	ENSG00000006128	6823	TAC1	tachykinin, precursor 1	6863	7	n/a	n/a	2.92e-01	2.090
1100059	ENSG00000171551	9291	ECEL1	endothelin converting enzyme-like 1	9427	2	n/a	n/a	2.63e-01	2.087
280127567	ENSG00000259131	0	AC093510.2	metallo-beta-lactamase domain-containing protein 2	0	5	n/a	n/a	2.67e-01	2.085
279865535	ENSG00000232368	0	FTLP2	ferritin, light polypeptide pseudogene 2	0	X	n/a	n/a	2.72e-01	2.084
279880347	ENSG00000233648	0	AC010095.6	AC010095.6	0	2	n/a	n/a	2.60e-01	2.079
1102906	ENSG00000185742	124974	C11orf87	chromosome 11 open reading frame 87	399947	11	n/a	n/a	2.89e-01	2.075
1090209	ENSG00000106537	26820	TSPAN13	tetraspanin 13	27075	7	n/a	n/a	2.65e-01	2.075
1102242	ENSG00000183036	5089	PCP4	Purkinje cell protein 4	5121	21	n/a	n/a	3.04e-01	2.075
280121857	ENSG00000258802	0	RP11-589M4.2	RP11-589M4.2	0	14	n/a	n/a	2.64e-01	2.068
279860536	ENSG00000231911	0	RP11-48B24.2	RP11-48B24.2	0	10	n/a	n/a	2.74e-01	2.066
1095834	ENSG00000147027	57846	TMEM47	transmembrane protein 47	83604	X	n/a	n/a	2.80e-01	2.064
1086994	ENSG00000006210	6340	CX3CL1	chemokine (C-X3-C motif) ligand 1	6376	16	n/a	n/a	2.98e-01	2.064
1101237	ENSG00000177468	81704	OLIG3	oligodendrocyte transcription factor 3	167826	6	n/a	n/a	2.60e-01	2.063
1090389	ENSG00000108231	9087	LGI1	leucine-rich, glioma inactivated 1	9211	10	n/a	n/a	2.76e-01	2.061
1095499	ENSG00000144476	36286	CXCR7	chemokine (C-X-C motif) receptor 7	57007	2	n/a	n/a	3.46e-01	2.060
279773924	ENSG00000224223	0	GS1-18A18.1	GS1-18A18.1	0	7	n/a	n/a	2.63e-01	2.060
1097835	ENSG00000162981	80976	FAM84A	family with sequence similarity 84, member A	151354	2	n/a	n/a	2.62e-01	2.059
1087151	ENSG00000011201	3705	KAL1	Kallmann syndrome 1 sequence	3730	X	n/a	n/a	3.08e-01	2.059
280107497	ENSG00000257664	0	RSL24D1P5	ribosomal L24 domain containing 1 pseudogene 5	0	12	n/a	n/a	2.65e-01	2.053
1100191	ENSG00000172137	790	CALB2	calbindin 2	794	16	n/a	n/a	3.47e-01	2.049
1094522	ENSG00000138083	6460	SIX3	SIX homeobox 3	6496	2	n/a	n/a	3.01e-01	2.048
1093476	ENSG00000132329	10121	RAMP1	receptor (G protein-coupled) activity modifying protein 1	10267	2	n/a	n/a	2.80e-01	2.048
1089326	ENSG00000101132	5171	PFDN4	prefoldin subunit 4	5203	20	n/a	n/a	2.93e-01	2.047
1087232	ENSG00000016082	3645	ISL1	ISL LIM homeobox 1	3670	5	n/a	n/a	2.80e-01	2.046
279885239	ENSG00000234093	0	RP11-269F19.4	RP11-269F19.4	0	1	n/a	n/a	2.73e-01	2.045
279840412	ENSG00000230139	0	RP11-498J9.4	RP11-498J9.4	0	10	n/a	n/a	2.66e-01	2.044
1104150	ENSG00000197045	2747	GMFB	glia maturation factor, beta	2764	14	n/a	n/a	3.57e-01	2.043
1101574	ENSG00000179388	1947	EGR3	early growth response 3	1960	8	n/a	n/a	2.68e-01	2.043
1093496	ENSG00000132434	35202	LANCL2	LanC lantibiotic synthetase component C-like 2 (bacterial)	55915	7	n/a	n/a	2.64e-01	2.042
1102458	ENSG00000183840	2846	GPR39	G protein-coupled receptor 39	2863	2	n/a	n/a	2.71e-01	2.042
279930688	ENSG00000238142	0	RP11-108M9.4	RP11-108M9.4	0	1	n/a	n/a	2.63e-01	2.037
1096572	ENSG00000153233	5769	PTPRR	protein tyrosine phosphatase, receptor type, R	5801	12	n/a	n/a	2.67e-01	2.031
279908424	ENSG00000236213	0	AC006369.2	AC006369.2	0	2	n/a	n/a	2.60e-01	2.030
1089912	ENSG00000105048	7095	TNNT1	troponin T type 1 (skeletal, slow)	7138	19	n/a	n/a	2.75e-01	2.029
1091386	ENSG00000115828	25546	QPCT	glutaminyl-peptide cyclotransferase	25797	2	n/a	n/a	2.61e-01	2.027
279986172	ENSG00000244535	0	RP1-181J22.1	RP1-181J22.1	0	11	n/a	n/a	2.76e-01	2.024
1098859	ENSG00000166603	4135	MC4R	melanocortin 4 receptor	4160	18	n/a	n/a	2.73e-01	2.022
1104731	ENSG00000198780	25798	FAM169A	family with sequence similarity 169, member A	26049	5	n/a	n/a	2.64e-01	2.016
1096304	ENSG00000151229	76986	SLC2A13	solute carrier family 2 (facilitated glucose transporter), member 13	114134	12	n/a	n/a	2.74e-01	2.015
1100668	ENSG00000174469	25796	CNTNAP2	contactin associated protein-like 2	26047	7	n/a	n/a	2.86e-01	2.015
279825851	ENSG00000228802	0	AC073641.2	AC073641.2	0	2	n/a	n/a	2.74e-01	2.014
1088369	ENSG00000080493	8602	SLC4A4	solute carrier family 4, sodium bicarbonate cotransporter, member 4	8671	4	n/a	n/a	2.80e-01	2.012
1103059	ENSG00000186310	4649	NAP1L3	nucleosome assembly protein 1-like 3	4675	X	n/a	n/a	2.63e-01	2.011
1100609	ENSG00000174136	94653	RGMB	RGM domain family, member B	285704	5	n/a	n/a	3.06e-01	2.010
1093956	ENSG00000135312	3331	HTR1B	5-hydroxytryptamine (serotonin) receptor 1B	3351	6	n/a	n/a	2.61e-01	2.009
1103336	ENSG00000187608	9492	ISG15	ISG15 ubiquitin-like modifier	9636	1	n/a	n/a	2.62e-01	2.007
279855267	ENSG00000231453	94465	AC018470.4	AC018470.4	285084	2	n/a	n/a	3.43e-01	2.003
1092109	ENSG00000121871	22621	SLITRK3	SLIT and NTRK-like family, member 3	22865	3	n/a	n/a	3.03e-01	2.001
1104635	ENSG00000198542	9223	ITGBL1	integrin, beta-like 1 (with EGF-like repeat domains)	9358	13	n/a	n/a	2.64e-01	1.996
1087706	ENSG00000061918	2966	GUCY1B3	guanylate cyclase 1, soluble, beta 3	2983	4	n/a	n/a	2.61e-01	1.996
1100705	ENSG00000174695	81115	TMEM167A	transmembrane protein 167A	153339	5	n/a	n/a	2.64e-01	1.990
280089261	ENSG00000255690	0	AC005013.1	AC005013.1	0	7	n/a	n/a	2.74e-01	1.990
1089410	ENSG00000101438	80032	SLC32A1	solute carrier family 32 (GABA vesicular transporter), member 1	140679	20	n/a	n/a	3.39e-01	1.989
1099524	ENSG00000169255	8636	B3GALNT1	beta-1,3-N-acetylgalactosaminyltransferase 1 (globoside blood group)	8706	3	n/a	n/a	2.74e-01	1.986
279475262	ENSG00000176734	0	TRIL	TLR4 interactor with leucine-rich repeats	0	7	n/a	n/a	2.74e-01	1.985
279786828	ENSG00000225356	0	RP11-433O3.1	RP11-433O3.1	0	4	n/a	n/a	2.84e-01	1.983
279788290	ENSG00000225487	0	RP11-403P14.1	RP11-403P14.1	0	1	n/a	n/a	2.94e-01	1.977
1091075	ENSG00000113387	10765	SUB1	SUB1 homolog (S. cerevisiae)	10923	5	n/a	n/a	2.66e-01	1.975
279913647	ENSG00000236713	0	RP11-363I22.3	RP11-363I22.3	0	1	n/a	n/a	2.80e-01	1.974
1095453	ENSG00000144119	81659	C1QL2	complement component 1, q subcomponent-like 2	165257	2	n/a	n/a	3.29e-01	1.972
1100961	ENSG00000176055	81117	MBLAC2	metallo-beta-lactamase domain containing 2	153364	5	n/a	n/a	2.68e-01	1.969
1093325	ENSG00000131174	1340	COX7B	cytochrome c oxidase subunit VIIb	1349	X	n/a	n/a	2.60e-01	1.962
1107843	ENSG00000231421	0	AC006050.2	AC006050.2	0	17	n/a	n/a	2.80e-01	1.960
1090385	ENSG00000108176	35801	DNAJC12	DnaJ (Hsp40) homolog, subfamily C, member 12	56521	10	n/a	n/a	2.94e-01	1.960
1088960	ENSG00000099246	22687	RAB18	RAB18, member RAS oncogene family	22931	10	n/a	n/a	2.64e-01	1.960
279821610	ENSG00000228421	0	AC005013.5	AC005013.5	0	7	n/a	n/a	2.64e-01	1.957
1094243	ENSG00000136750	2556	GAD2	glutamate decarboxylase 2 (pancreatic islets and brain, 65kDa)	2572	10	n/a	n/a	3.07e-01	1.955
1103962	ENSG00000196482	2089	ESRRG	estrogen-related receptor gamma	2104	1	n/a	n/a	2.63e-01	1.955
280118974	ENSG00000258644	0	RP11-718G2.3	RP11-718G2.3	0	14	n/a	n/a	2.75e-01	1.954
279772504	ENSG00000224094	0	RP11-578F5.1	RP11-578F5.1	0	3	n/a	n/a	3.31e-01	1.954
1102536	ENSG00000184221	77779	OLIG1	oligodendrocyte transcription factor 1	116448	21	n/a	n/a	2.61e-01	1.951
1100571	ENSG00000173915	59023	USMG5	up-regulated during skeletal muscle growth 5 homolog (mouse)	84833	10	n/a	n/a	2.64e-01	1.950
1086998	ENSG00000006377	1738	DLX6	distal-less homeobox 6	1750	7	n/a	n/a	3.49e-01	1.947
1094144	ENSG00000136160	1897	EDNRB	endothelin receptor type B	1910	13	n/a	n/a	3.08e-01	1.946
1087685	ENSG00000060303	0	RPS17P5	ribosomal protein S17 pseudogene 5	0	6	n/a	n/a	3.27e-01	1.946
1102740	ENSG00000185052	36693	SLC24A3	solute carrier family 24 (sodium/potassium/calcium exchanger), member 3	57419	20	n/a	n/a	2.86e-01	1.945
279708301	ENSG00000207570	128157	MIR9-2	microRNA 9-2	407047	5	n/a	n/a	3.16e-01	1.945
1102401	ENSG00000183671	2808	GPR1	G protein-coupled receptor 1	2825	2	n/a	n/a	2.89e-01	1.945
279765139	ENSG00000223540	0	RPS15AP5	ribosomal protein S15a pseudogene 5	0	10	n/a	n/a	2.75e-01	1.944
1103005	ENSG00000186106	81295	ANKRD46	ankyrin repeat domain 46	157567	8	n/a	n/a	2.62e-01	1.941
1100480	ENSG00000173452	90325	TMEM196	transmembrane protein 196	256130	7	n/a	n/a	2.74e-01	1.939
280100823	ENSG00000257026	0	AC040173.1	AC040173.1	0	16	n/a	n/a	2.63e-01	1.938
1094750	ENSG00000139438	59105	C12orf34	chromosome 12 open reading frame 34	84915	12	n/a	n/a	2.98e-01	1.938
279898421	ENSG00000235241	0	RP11-108M9.5	RP11-108M9.5	0	1	n/a	n/a	2.60e-01	1.936
279706495	ENSG00000207236	1013510	SNORD116-21	small nucleolar RNA, C/D box 116-21	100033432	15	n/a	n/a	2.73e-01	1.935
280080491	ENSG00000255072	0	RP11-466G12.4	Phosphatidylinositol N-acetylglucosaminyltransferase subunit Y	0	4	n/a	n/a	2.69e-01	1.934
1093136	ENSG00000130203	345	APOE	apolipoprotein E	348	19	n/a	n/a	3.31e-01	1.932
1090371	ENSG00000108001	90129	EBF3	early B-cell factor 3	253738	10	n/a	n/a	2.73e-01	1.931
1099919	ENSG00000171004	59857	HS6ST2	heparan sulfate 6-O-sulfotransferase 2	90161	X	n/a	n/a	2.93e-01	1.931
1097545	ENSG00000161281	1337	COX7A1	cytochrome c oxidase subunit VIIa polypeptide 1 (muscle)	1346	19	n/a	n/a	2.64e-01	1.930
1101871	ENSG00000181195	5147	PENK	proenkephalin	5179	8	n/a	n/a	2.61e-01	1.929
279667472	ENSG00000202337	0	U6	U6 spliceosomal RNA	0	14	n/a	n/a	2.64e-01	1.928
1095652	ENSG00000145675	5263	PIK3R1	phosphoinositide-3-kinase, regulatory subunit 1 (alpha)	5295	5	n/a	n/a	2.94e-01	1.923
1103613	ENSG00000188674	123259	C2orf80	chromosome 2 open reading frame 80	389073	2	n/a	n/a	2.72e-01	1.919
280135548	ENSG00000259580	0	RP11-37C7.1	RP11-37C7.1	0	15	n/a	n/a	2.62e-01	1.919
1096437	ENSG00000152214	5982	RIT2	Ras-like without CAAX 2	6014	18	n/a	n/a	2.87e-01	1.918
1088804	ENSG00000091428	10911	RAPGEF4	Rap guanine nucleotide exchange factor (GEF) 4	11069	2	n/a	n/a	2.73e-01	1.914
279749414	ENSG00000219532	0	RP3-323K23.3	RP3-323K23.3	0	6	n/a	n/a	3.06e-01	1.914
1089008	ENSG00000099866	8123	MADCAM1	mucosal vascular addressin cell adhesion molecule 1	8174	19	n/a	n/a	2.90e-01	1.913
1105795	ENSG00000213002	0	AC120194.1	AC120194.1	0	8	n/a	n/a	2.62e-01	1.912
1095661	ENSG00000145721	81698	LIX1	Lix1 homolog (chicken)	167410	5	n/a	n/a	3.12e-01	1.912
1102945	ENSG00000185904	59046	RP11-178A10.1	RP11-178A10.1	84856	10	n/a	n/a	2.63e-01	1.909
1100526	ENSG00000173674	1951	EIF1AX	eukaryotic translation initiation factor 1A, X-linked	1964	X	n/a	n/a	1.67e-01	1.909
1103449	ENSG00000188011	94467	C2orf85	chromosome 2 open reading frame 85	285093	2	n/a	n/a	3.15e-01	1.909
1095628	ENSG00000145416	34305	MARCH1	membrane-associated ring finger (C3HC4) 1	55016	4	n/a	n/a	2.65e-01	1.908
1091872	ENSG00000119888	4047	EPCAM	epithelial cell adhesion molecule	4072	2	n/a	n/a	3.07e-01	1.908
279898297	ENSG00000235226	0	RP11-419N10.5	RP11-419N10.5	0	1	n/a	n/a	2.74e-01	1.907
280025378	ENSG00000250366	157122977	RP11-185P18.1	RP11-185P18.1	100507043	14	n/a	n/a	2.89e-01	1.905
1094386	ENSG00000137449	79534	CPEB2	cytoplasmic polyadenylation element binding protein 2	132864	4	n/a	n/a	2.60e-01	1.903
279983921	ENSG00000244295	0	RPS20P21	ribosomal protein S20 pseudogene 21	0	8	n/a	n/a	2.61e-01	1.903
279957500	ENSG00000241494	0	RP11-796G6.1	RP11-796G6.1	0	14	n/a	n/a	2.62e-01	1.898
1101823	ENSG00000180917	35072	FTSJD1	FtsJ methyltransferase domain containing 1	55783	16	n/a	n/a	3.10e-01	1.896
279856321	ENSG00000231549	0	USMG5P1	up-regulated during skeletal muscle growth 5 homolog (mouse) pseudogene 1	0	X	n/a	n/a	2.89e-01	1.896
279658302	ENSG00000199645	0	U6	U6 spliceosomal RNA	0	5	n/a	n/a	2.60e-01	1.895
1095260	ENSG00000143171	6225	RXRG	retinoid X receptor, gamma	6258	1	n/a	n/a	3.11e-01	1.894
279905193	ENSG00000235916	0	RP13-444K19.1	RP13-444K19.1	0	X	n/a	n/a	3.07e-01	1.894
1095479	ENSG00000144339	23424	TMEFF2	transmembrane protein with EGF-like and two follistatin-like domains 2	23671	2	n/a	n/a	2.89e-01	1.894
1103711	ENSG00000189043	4671	NDUFA4	NADH dehydrogenase (ubiquinone) 1 alpha subcomplex, 4, 9kDa	4697	7	n/a	n/a	2.60e-01	1.894
1095936	ENSG00000147669	5408	POLR2K	polymerase (RNA) II (DNA directed) polypeptide K, 7.0kDa	5440	8	n/a	n/a	2.72e-01	1.893
1104770	ENSG00000198843	31194	RP11-392O18.1	Selenoprotein T	51714	3	n/a	n/a	2.62e-01	1.892
1099300	ENSG00000168329	1513	CX3CR1	chemokine (C-X3-C motif) receptor 1	1524	3	n/a	n/a	2.68e-01	1.891
279751477	ENSG00000221016	0	AC002558.1	AC002558.1	0	17	n/a	n/a	2.90e-01	1.891
279781849	ENSG00000224911	0	AC015936.3	AC015936.3	0	17	n/a	n/a	2.67e-01	1.891
1094137	ENSG00000136149	0	RPL13AP25	ribosomal protein L13a pseudogene 25	0	13	n/a	n/a	3.09e-01	1.888
279888788	ENSG00000234422	0	UBE2WP1	ubiquitin-conjugating enzyme E2W pseudogene 1	0	1	n/a	n/a	2.63e-01	1.888
280060132	ENSG00000253690	0	RP11-380I10.4	RP11-380I10.4	0	8	n/a	n/a	2.74e-01	1.886
1095616	ENSG00000145349	813	CAMK2D	calcium/calmodulin-dependent protein kinase II delta	817	4	n/a	n/a	2.75e-01	1.886
1098270	ENSG00000164305	832	CASP3	caspase 3, apoptosis-related cysteine peptidase	836	4	n/a	n/a	3.46e-01	1.886
279730750	ENSG00000214460	0	RP11-30P6.3	RP11-30P6.3	0	6	n/a	n/a	2.85e-01	1.885
1088306	ENSG00000078596	9315	ITM2A	integral membrane protein 2A	9452	X	n/a	n/a	2.64e-01	1.884
1099534	ENSG00000169313	41377	P2RY12	purinergic receptor P2Y, G-protein coupled, 12	64805	3	n/a	n/a	2.90e-01	1.882
1105430	ENSG00000205279	152816	CTXN3	cortexin 3	613212	5	n/a	n/a	2.64e-01	1.882
279900427	ENSG00000235447	0	RP1-279N11.1	RP1-279N11.1	0	X	n/a	n/a	2.64e-01	1.882
1091758	ENSG00000118946	26998	PCDH17	protocadherin 17	27253	13	n/a	n/a	2.71e-01	1.881
279936289	ENSG00000238923	1016997	RNU7-1	RNA, U7 small nuclear 1	100147744	12	n/a	n/a	3.12e-01	1.881
1089464	ENSG00000101856	10699	PGRMC1	progesterone receptor membrane component 1	10857	X	n/a	n/a	2.69e-01	1.881
1092870	ENSG00000127920	2774	GNG11	guanine nucleotide binding protein (G protein), gamma 11	2791	7	n/a	n/a	2.74e-01	1.880
1087467	ENSG00000043355	7503	ZIC2	Zic family member 2	7546	13	n/a	n/a	3.14e-01	1.880
1098453	ENSG00000165023	34058	DIRAS2	DIRAS family, GTP-binding RAS-like 2	54769	9	n/a	n/a	2.91e-01	1.877
1095384	ENSG00000143742	6686	SRP9	signal recognition particle 9kDa	6726	1	n/a	n/a	3.04e-01	1.875
1092633	ENSG00000125827	35535	TMX4	thioredoxin-related transmembrane protein 4	56255	20	n/a	n/a	2.62e-01	1.873
1102527	ENSG00000184203	5472	PPP1R2	protein phosphatase 1, regulatory (inhibitor) subunit 2	5504	3	n/a	n/a	2.62e-01	1.871
1095468	ENSG00000144229	56505	THSD7B	thrombospondin, type I, domain containing 7B	80731	2	n/a	n/a	2.63e-01	1.870
1099244	ENSG00000168081	5336	PNOC	prepronociceptin	5368	8	n/a	n/a	2.75e-01	1.870
279772676	ENSG00000224116	94734	AC005027.4	AC005027.4	285954	7	n/a	n/a	2.65e-01	1.868
1097118	ENSG00000158050	1832	DUSP2	dual specificity phosphatase 2	1844	2	n/a	n/a	2.85e-01	1.868
1101448	ENSG00000178718	34202	RPP25	ribonuclease P/MRP 25kDa subunit	54913	15	n/a	n/a	2.68e-01	1.868
1106928	ENSG00000225405	0	RP11-84A1.1	RP11-84A1.1	0	4	n/a	n/a	2.82e-01	1.867
1093971	ENSG00000135363	3980	LMO2	LIM domain only 2 (rhombotin-like 1)	4005	11	n/a	n/a	2.62e-01	1.867
1091098	ENSG00000113580	2891	NR3C1	nuclear receptor subfamily 3, group C, member 1 (glucocorticoid receptor)	2908	5	n/a	n/a	3.41e-01	1.865
1101086	ENSG00000176720	662	BOK	BCL2-related ovarian killer	666	2	n/a	n/a	2.71e-01	1.864
1099459	ENSG00000169019	34240	COMMD8	COMM domain containing 8	54951	4	n/a	n/a	2.66e-01	1.864
1092355	ENSG00000124097	0	HMGB1P1	high mobility group box 1 pseudogene 1	0	20	n/a	n/a	2.63e-01	1.863
280019902	ENSG00000249937	0	RP11-454P21.1	RP11-454P21.1	0	5	n/a	n/a	2.68e-01	1.863
1089675	ENSG00000103260	54846	METRN	meteorin, glial cell differentiation regulator	79006	16	n/a	n/a	2.85e-01	1.863
279828586	ENSG00000229047	0	AF127577.10	AF127577.10	0	21	n/a	n/a	2.65e-01	1.860
1091338	ENSG00000115514	10044	TXNDC9	thioredoxin domain containing 9	10190	2	n/a	n/a	2.69e-01	1.859
279891617	ENSG00000234665	0	RP11-262H14.3	RP11-262H14.3	0	9	n/a	n/a	2.61e-01	1.856
1102107	ENSG00000182463	79302	TSHZ2	teashirt zinc finger homeobox 2	128553	20	n/a	n/a	2.83e-01	1.856
1097127	ENSG00000158109	79207	TPRG1L	tumor protein p63 regulated 1-like	127262	1	n/a	n/a	2.62e-01	1.855
1096400	ENSG00000151892	2658	GFRA1	GDNF family receptor alpha 1	2674	10	n/a	n/a	2.67e-01	1.855
1096669	ENSG00000154146	4869	NRGN	neurogranin (protein kinase C substrate, RC3)	4900	11	n/a	n/a	3.27e-01	1.854
1097893	ENSG00000163191	6249	S100A11	S100 calcium binding protein A11	6282	1	n/a	n/a	2.64e-01	1.851
1096449	ENSG00000152268	10271	SPON1	spondin 1, extracellular matrix protein	10418	11	n/a	n/a	2.90e-01	1.850
1092649	ENSG00000125869	23892	C20orf103	chromosome 20 open reading frame 103	24141	20	n/a	n/a	2.87e-01	1.850
279973293	ENSG00000243256	0	RP11-453M1.1	RP11-453M1.1	0	18	n/a	n/a	2.99e-01	1.850
1105411	ENSG00000205213	34655	LGR4	leucine-rich repeat containing G protein-coupled receptor 4	55366	11	n/a	n/a	2.66e-01	1.849
1093724	ENSG00000133983	30722	COX16	COX16 cytochrome c oxidase assembly homolog (S. cerevisiae)	51241	14	n/a	n/a	2.73e-01	1.849
1091593	ENSG00000117318	3379	ID3	inhibitor of DNA binding 3, dominant negative helix-loop-helix protein	3399	1	n/a	n/a	3.11e-01	1.848
280122931	ENSG00000258865	0	DIO3	deiodinase, iodothyronine, type III	0	14	n/a	n/a	2.64e-01	1.848
1093048	ENSG00000129422	36782	MTUS1	microtubule associated tumor suppressor 1	57509	8	n/a	n/a	2.62e-01	1.847
279777864	ENSG00000224550	0	RP11-270C12.3	RP11-270C12.3	0	1	n/a	n/a	3.09e-01	1.847
1096528	ENSG00000152932	77715	RAB3C	RAB3C, member RAS oncogene family	115827	5	n/a	n/a	3.04e-01	1.846
279670511	ENSG00000203659	0	AL353671.3	AL353671.3	0	9	n/a	n/a	2.65e-01	1.846
1104828	ENSG00000198944	79610	ANKRD43	ankyrin repeat domain 43	134548	5	n/a	n/a	3.05e-01	1.843
1104798	ENSG00000198890	34459	PRMT6	protein arginine methyltransferase 6	55170	1	n/a	n/a	2.81e-01	1.841
1099958	ENSG00000171150	9511	SOCS5	suppressor of cytokine signaling 5	9655	2	n/a	n/a	2.60e-01	1.839
279849023	ENSG00000230897	0	AC013248.1	AC013248.1	0	17	n/a	n/a	3.39e-01	1.839
1087852	ENSG00000066583	30498	ISOC1	isochorismatase domain containing 1	51015	5	n/a	n/a	2.73e-01	1.838
1104262	ENSG00000197406	1723	DIO3	Type III iodothyronine deiodinase	1735	14	n/a	n/a	2.61e-01	1.838
279938997	ENSG00000239317	0	RP11-449H3.2	RP11-449H3.2	0	5	n/a	n/a	2.89e-01	1.835
1092189	ENSG00000122584	29743	NXPH1	neurexophilin 1	30010	7	n/a	n/a	2.65e-01	1.835
1098028	ENSG00000163624	1034	CDS1	CDP-diacylglycerol synthase (phosphatidate cytidylyltransferase) 1	1040	4	n/a	n/a	2.73e-01	1.835
279927382	ENSG00000237875	0	RP5-1174J21.1	RP5-1174J21.1	0	X	n/a	n/a	2.89e-01	1.834
1096088	ENSG00000149054	7718	ZNF215	zinc finger protein 215	7762	11	n/a	n/a	2.67e-01	1.833
1103757	ENSG00000189221	4103	MAOA	monoamine oxidase A	4128	X	n/a	n/a	2.90e-01	1.833
1098748	ENSG00000166200	9184	COPS2	COP9 constitutive photomorphogenic homolog subunit 2 (Arabidopsis)	9318	15	n/a	n/a	2.64e-01	1.832
1095481	ENSG00000144355	1733	DLX1	distal-less homeobox 1	1745	2	n/a	n/a	3.49e-01	1.831
1087582	ENSG00000053438	4795	NNAT	neuronatin	4826	20	n/a	n/a	3.10e-01	1.831
279958277	ENSG00000241592	0	RP11-372E1.7	RP11-372E1.7	0	3	n/a	n/a	2.84e-01	1.829
1088400	ENSG00000081138	1000	CDH7	cadherin 7, type 2	1005	18	n/a	n/a	2.80e-01	1.828
1096221	ENSG00000150347	58370	ARID5B	AT rich interactive domain 5B (MRF1-like)	84159	10	n/a	n/a	2.91e-01	1.827
1096358	ENSG00000151617	1896	EDNRA	endothelin receptor type A	1909	4	n/a	n/a	2.65e-01	1.827
1104324	ENSG00000197584	10096	KCNMB2	potassium large conductance calcium-activated channel, subfamily M, beta member 2	10242	3	n/a	n/a	2.67e-01	1.826
1098785	ENSG00000166342	57512	NETO1	neuropilin (NRP) and tolloid (TLL)-like 1	81832	18	n/a	n/a	2.64e-01	1.826
1090738	ENSG00000111052	8748	LIN7A	lin-7 homolog A (C. elegans)	8825	12	n/a	n/a	2.62e-01	1.826
1102484	ENSG00000183979	90377	NPB	neuropeptide B	256933	17	n/a	n/a	2.69e-01	1.826
1102067	ENSG00000182287	8826	AP1S2	adaptor-related protein complex 1, sigma 2 subunit	8905	X	n/a	n/a	2.62e-01	1.825
1102913	ENSG00000185774	56134	KCNIP4	Kv channel interacting protein 4	80333	4	n/a	n/a	2.83e-01	1.825
280102272	ENSG00000257151	0	RP11-701H24.2	RP11-701H24.2	0	15	n/a	n/a	2.73e-01	1.824
1096740	ENSG00000154736	10937	ADAMTS5	ADAM metallopeptidase with thrombospondin type 1 motif, 5	11096	21	n/a	n/a	2.67e-01	1.824
1090567	ENSG00000109475	6132	RPL34	ribosomal protein L34	6164	4	n/a	n/a	2.62e-01	1.823
1108209	ENSG00000233745	0	AC010997.1	AC010997.1	0	10	n/a	n/a	2.65e-01	1.823
1090510	ENSG00000108960	23286	MMD	monocyte to macrophage differentiation-associated	23531	17	n/a	n/a	2.74e-01	1.822
1092749	ENSG00000126733	78450	DACH2	dachshund homolog 2 (Drosophila)	117154	X	n/a	n/a	2.61e-01	1.821
1094479	ENSG00000137876	30669	RSL24D1	ribosomal L24 domain containing 1	51187	15	n/a	n/a	2.65e-01	1.821
1092948	ENSG00000128590	4164	DNAJB9	DnaJ (Hsp40) homolog, subfamily B, member 9	4189	7	n/a	n/a	2.66e-01	1.820
280002246	ENSG00000248485	151628	PCP4L1	Purkinje cell protein 4 like 1	654790	1	n/a	n/a	3.28e-01	1.820
1098602	ENSG00000165655	59048	ZNF503	zinc finger protein 503	84858	10	n/a	n/a	2.63e-01	1.819
279526920	ENSG00000183405	0	RPS7P1	ribosomal protein S7 pseudogene 1	0	17	n/a	n/a	2.75e-01	1.819
280096483	ENSG00000256512	0	RP11-860B13.3	RP11-860B13.3	0	12	n/a	n/a	2.74e-01	1.818
280048619	ENSG00000252609	0	snoU13	Small nucleolar RNA U13	0	6	n/a	n/a	2.74e-01	1.817
1091162	ENSG00000114209	11075	PDCD10	programmed cell death 10	11235	3	n/a	n/a	2.66e-01	1.816
1102192	ENSG00000182836	110175	PLCXD3	phosphatidylinositol-specific phospholipase C, X domain containing 3	345557	5	n/a	n/a	2.71e-01	1.816
279873911	ENSG00000233080	0	CTA-714B7.5	CTA-714B7.5	0	22	n/a	n/a	2.62e-01	1.815
1093232	ENSG00000130720	59119	FIBCD1	fibrinogen C domain containing 1	84929	9	n/a	n/a	2.62e-01	1.813
1103881	ENSG00000196277	2900	GRM7	glutamate receptor, metabotropic 7	2917	3	n/a	n/a	2.75e-01	1.810
279856288	ENSG00000231544	0	RSL24D1P11	ribosomal L24 domain containing 1 pseudogene 11	0	18	n/a	n/a	2.61e-01	1.810
1093882	ENSG00000134853	5124	PDGFRA	platelet-derived growth factor receptor, alpha polypeptide	5156	4	n/a	n/a	2.62e-01	1.809
1099923	ENSG00000171033	5537	PKIA	protein kinase (cAMP-dependent, catalytic) inhibitor alpha	5569	8	n/a	n/a	2.89e-01	1.808
1095876	ENSG00000147256	81414	ARHGAP36	Rho GTPase activating protein 36	158763	X	n/a	n/a	2.84e-01	1.807
1107953	ENSG00000232112	30853	CCDC72	coiled-coil domain containing 72	51372	3	n/a	n/a	2.65e-01	1.807
1092244	ENSG00000123091	26739	RNF11	ring finger protein 11	26994	1	n/a	n/a	2.67e-01	1.805
1098200	ENSG00000164106	11176	SCRG1	stimulator of chondrogenesis 1	11341	4	n/a	n/a	3.00e-01	1.802
1093241	ENSG00000130748	34247	TMEM160	transmembrane protein 160	54958	19	n/a	n/a	2.66e-01	1.802
1100246	ENSG00000172348	10085	RCAN2	regulator of calcineurin 2	10231	6	n/a	n/a	3.28e-01	1.802
1096296	ENSG00000151136	78852	BTBD11	BTB (POZ) domain containing 11	121551	12	n/a	n/a	2.75e-01	1.801
1095689	ENSG00000145864	2545	GABRB2	gamma-aminobutyric acid (GABA) A receptor, beta 2	2561	5	n/a	n/a	2.88e-01	1.800
1101258	ENSG00000177576	152128	C18orf32	chromosome 18 open reading frame 32	497661	18	n/a	n/a	2.65e-01	1.798
1097735	ENSG00000162624	128965	LHX8	LIM homeobox 8	431707	1	n/a	n/a	2.80e-01	1.796
279873462	ENSG00000233040	0	FAM204BP	family with sequence similarity 204, member B, pseudogene	0	1	n/a	n/a	2.63e-01	1.795
1101639	ENSG00000179862	81608	CITED4	Cbp/p300-interacting transactivator, with Glu/Asp-rich carboxy-terminal domain, 4	163732	1	n/a	n/a	2.74e-01	1.794
1088620	ENSG00000087448	36815	KLHDC5	kelch domain containing 5	57542	12	n/a	n/a	2.66e-01	1.793
1088158	ENSG00000075035	9527	WSCD2	WSC domain containing 2	9671	12	n/a	n/a	2.72e-01	1.793
279772630	ENSG00000224109	0	RP11-56H2.1	RP11-56H2.1	0	X	n/a	n/a	2.65e-01	1.792
1108720	ENSG00000237187	134217	RP11-65F13.2	RP11-65F13.2	441094	5	n/a	n/a	3.41e-01	1.790
279847265	ENSG00000230734	0	RPL10P3	ribosomal protein L10 pseudogene 3	0	9	n/a	n/a	2.77e-01	1.790
1101497	ENSG00000178980	6379	SEPW1	selenoprotein W, 1	6415	19	n/a	n/a	2.67e-01	1.789
1089770	ENSG00000104213	5125	PDGFRL	platelet-derived growth factor receptor-like	5157	8	n/a	n/a	2.61e-01	1.788
1101857	ENSG00000181061	25743	HIGD1A	HIG1 hypoxia inducible domain family, member 1A	25994	3	n/a	n/a	2.64e-01	1.788
1101341	ENSG00000178053	4266	MLF1	myeloid leukemia factor 1	4291	3	n/a	n/a	2.64e-01	1.788
1091406	ENSG00000115963	387	RND3	Rho family GTPase 3	390	2	n/a	n/a	2.83e-01	1.786
1090199	ENSG00000106460	33955	TMEM106B	transmembrane protein 106B	54664	7	n/a	n/a	2.75e-01	1.785
279777569	ENSG00000224531	85785	C6orf228	chromosome 6 open reading frame 228	221710	6	n/a	n/a	2.64e-01	1.785
1098232	ENSG00000164176	9940	EDIL3	EGF-like repeats and discoidin I-like domains 3	10085	5	n/a	n/a	2.90e-01	1.784
279923383	ENSG00000237528	0	RP11-234P3.4	RP11-234P3.4	0	X	n/a	n/a	3.01e-01	1.784
279747938	ENSG00000218510	28828	LINC00339	long intergenic non-protein coding RNA 339	29092	1	n/a	n/a	2.91e-01	1.784
1105503	ENSG00000205544	90221	C17orf61	chromosome 17 open reading frame 61	254863	17	n/a	n/a	2.63e-01	1.783
279808421	ENSG00000227203	0	SUB1P1	SUB1 homolog (S. cerevisiae) pseudogene 1	0	8	n/a	n/a	2.72e-01	1.782
1096890	ENSG00000156140	9367	ADAMTS3	ADAM metallopeptidase with thrombospondin type 1 motif, 3	9508	4	n/a	n/a	2.89e-01	1.782
279778571	ENSG00000224611	0	AC007919.18	AC007919.18	0	3	n/a	n/a	3.09e-01	1.780
1088033	ENSG00000071575	28687	TRIB2	tribbles homolog 2 (Drosophila)	28951	2	n/a	n/a	2.68e-01	1.778
1104713	ENSG00000198739	110333	LRRTM3	leucine rich repeat transmembrane neuronal 3	347731	10	n/a	n/a	2.93e-01	1.777
1092957	ENSG00000128609	4672	NDUFA5	NADH dehydrogenase (ubiquinone) 1 alpha subcomplex, 5, 13kDa	4698	7	n/a	n/a	2.76e-01	1.777
279495670	ENSG00000179449	0	AC124309.1	AC124309.1	0	15	n/a	n/a	2.74e-01	1.776
1101314	ENSG00000177888	111094	ZBTB41	zinc finger and BTB domain containing 41	360023	1	n/a	n/a	2.63e-01	1.775
1096418	ENSG00000152078	80716	TMEM56	transmembrane protein 56	148534	1	n/a	n/a	2.91e-01	1.774
1099840	ENSG00000170647	58152	TMEM133	transmembrane protein 133	83935	11	n/a	n/a	2.73e-01	1.774
1097834	ENSG00000162980	25974	ARL5A	ADP-ribosylation factor-like 5A	26225	2	n/a	n/a	4.57e-01	1.774
280095383	ENSG00000256385	0	AE000658.27	AE000658.27	0	14	n/a	n/a	2.80e-01	1.774
279751091	ENSG00000220842	0	RP11-572P18.1	RP11-572P18.1	0	10	n/a	n/a	2.90e-01	1.772
1096935	ENSG00000156486	3763	KCNS2	potassium voltage-gated channel, delayed-rectifier, subfamily S, member 2	3788	8	n/a	n/a	2.74e-01	1.772
1098689	ENSG00000165997	85705	ARL5B	ADP-ribosylation factor-like 5B	221079	10	n/a	n/a	2.61e-01	1.771
1091471	ENSG00000116489	825	CAPZA1	capping protein (actin filament) muscle Z-line, alpha 1	829	1	n/a	n/a	3.76e-01	1.771
279795425	ENSG00000226085	0	UQCRFS1P1	ubiquinol-cytochrome c reductase, Rieske iron-sulfur polypeptide 1 pseudogene 1	0	22	n/a	n/a	3.50e-01	1.770
1090204	ENSG00000106484	4207	MEST	mesoderm specific transcript homolog (mouse)	4232	7	n/a	n/a	2.66e-01	1.770
1099498	ENSG00000169193	59959	CCDC126	coiled-coil domain containing 126	90693	7	n/a	n/a	2.75e-01	1.769
1096266	ENSG00000150787	5773	PTS	6-pyruvoyltetrahydropterin synthase	5805	11	n/a	n/a	2.90e-01	1.768
1093787	ENSG00000134294	33698	SLC38A2	solute carrier family 38, member 2	54407	12	n/a	n/a	2.64e-01	1.765
1095918	ENSG00000147571	1383	CRH	corticotropin releasing hormone	1392	8	n/a	n/a	2.89e-01	1.763
1098216	ENSG00000164129	4858	NPY5R	neuropeptide Y receptor Y5	4889	4	n/a	n/a	2.75e-01	1.762
1092642	ENSG00000125848	23520	FLRT3	fibronectin leucine rich transmembrane protein 3	23767	20	n/a	n/a	2.88e-01	1.762
1096867	ENSG00000155970	94787	EFHA2	EF-hand domain family, member A2	286097	8	n/a	n/a	2.87e-01	1.760
1091652	ENSG00000117707	5597	PROX1	prospero homeobox 1	5629	1	n/a	n/a	3.16e-01	1.760
279890425	ENSG00000234555	0	RP11-74C13.4	RP11-74C13.4	0	1	n/a	n/a	2.94e-01	1.759
279548685	ENSG00000185290	123473	RP4-725G10.1	RP4-725G10.1	389493	7	n/a	n/a	2.67e-01	1.758
1087117	ENSG00000010270	58147	STARD3NL	STARD3 N-terminal like	83930	7	n/a	n/a	2.64e-01	1.758
1092523	ENSG00000125148	4476	MT2A	metallothionein 2A	4502	16	n/a	n/a	2.93e-01	1.757
1092530	ENSG00000125247	59089	TMTC4	transmembrane and tetratricopeptide repeat containing 4	84899	13	n/a	n/a	3.04e-01	1.756
1108594	ENSG00000236338	0	AC015987.1	AC015987.1	0	7	n/a	n/a	2.82e-01	1.756
279721846	ENSG00000213403	0	CISD1P1	CDGSH iron sulfur domain 1 pseudogene 1	0	2	n/a	n/a	2.62e-01	1.755
279491652	ENSG00000178947	124882	LINC00086	long intergenic non-protein coding RNA 86	399668	X	n/a	n/a	2.87e-01	1.755
1088571	ENSG00000086506	3032	HBQ1	hemoglobin, theta 1	3049	16	n/a	n/a	3.04e-01	1.754
1098718	ENSG00000166128	31242	RAB8B	RAB8B, member RAS oncogene family	51762	15	n/a	n/a	2.62e-01	1.754
1088446	ENSG00000082497	35536	SERTAD4	SERTA domain containing 4	56256	1	n/a	n/a	2.75e-01	1.754
1095221	ENSG00000142892	9882	PIGK	phosphatidylinositol glycan anchor biosynthesis, class K	10026	1	n/a	n/a	2.66e-01	1.752
1100904	ENSG00000175745	6983	NR2F1	nuclear receptor subfamily 2, group F, member 1	7025	5	n/a	n/a	3.23e-01	1.752
279515532	ENSG00000182351	0	AP000358.3	AP000358.3	0	22	n/a	n/a	2.66e-01	1.751
1101603	ENSG00000179603	2901	GRM8	glutamate receptor, metabotropic 8	2918	7	n/a	n/a	2.89e-01	1.750
279748072	ENSG00000218596	0	RP11-2J18.1	RP11-2J18.1	0	6	n/a	n/a	2.84e-01	1.750
279796894	ENSG00000226221	0	AC022431.1	AC022431.1	0	5	n/a	n/a	2.65e-01	1.749
1106012	ENSG00000214194	125609	AC073346.2	Putative transmembrane protein LOC401397	401397	7	n/a	n/a	2.61e-01	1.748
279910145	ENSG00000236377	157122469	AC084809.3	AC084809.3	100506643	17	n/a	n/a	2.64e-01	1.747
1102441	ENSG00000183783	122047	KCTD8	potassium channel tetramerisation domain containing 8	386617	4	n/a	n/a	2.98e-01	1.747
1098318	ENSG00000164484	77525	TMEM200A	transmembrane protein 200A	114801	6	n/a	n/a	2.74e-01	1.746
1094807	ENSG00000139826	59135	ABHD13	abhydrolase domain containing 13	84945	13	n/a	n/a	2.64e-01	1.746
1093901	ENSG00000134970	30497	TMED7	transmembrane emp24 protein transport domain containing 7	51014	5	n/a	n/a	3.23e-01	1.745
1088928	ENSG00000095970	33501	TREM2	triggering receptor expressed on myeloid cells 2	54209	6	n/a	n/a	2.74e-01	1.744
279789224	ENSG00000225558	0	UBE2D3P2	ubiquitin-conjugating enzyme E2D 3 pseudogene 2	0	3	n/a	n/a	3.97e-01	1.743
1091551	ENSG00000116990	4584	MYCL1	v-myc myelocytomatosis viral oncogene homolog 1, lung carcinoma derived (avian)	4610	1	n/a	n/a	3.15e-01	1.743
1098512	ENSG00000165264	4686	NDUFB6	NADH dehydrogenase (ubiquinone) 1 beta subcomplex, 6, 17kDa	4712	9	n/a	n/a	2.64e-01	1.743
1093539	ENSG00000132640	22659	BTBD3	BTB (POZ) domain containing 3	22903	20	n/a	n/a	2.62e-01	1.743
279720824	ENSG00000213326	0	RPS7P11	ribosomal protein S7 pseudogene 11	0	17	n/a	n/a	3.03e-01	1.742
279896373	ENSG00000235058	0	ZMYND10-AS1	ZMYND10 antisense RNA 1 (non-protein coding)	0	3	n/a	n/a	2.73e-01	1.742
1092500	ENSG00000124802	9380	EEF1E1	eukaryotic translation elongation factor 1 epsilon 1	9521	6	n/a	n/a	2.62e-01	1.742
279830440	ENSG00000229230	0	C20orf127	C20orf127	0	20	n/a	n/a	2.64e-01	1.741
1089214	ENSG00000100528	10030	CNIH	cornichon homolog (Drosophila)	10175	14	n/a	n/a	3.43e-01	1.740
1095629	ENSG00000145423	6387	SFRP2	secreted frizzled-related protein 2	6423	4	n/a	n/a	3.43e-01	1.740
1106523	ENSG00000221870	9019	CXorf1	chromosome X open reading frame 1	9142	X	n/a	n/a	4.11e-01	1.739
280054360	ENSG00000253276	81726	C7orf74	chromosome 7 open reading frame 74	168455	7	n/a	n/a	2.74e-01	1.736
1088286	ENSG00000078114	10382	NEBL	nebulette	10529	10	n/a	n/a	2.64e-01	1.736
279963445	ENSG00000242162	0	RP11-128A6.3	RP11-128A6.3	0	7	n/a	n/a	2.75e-01	1.736
1092228	ENSG00000122873	35135	CISD1	CDGSH iron sulfur domain 1	55847	10	n/a	n/a	2.61e-01	1.735
1088568	ENSG00000086300	29622	SNX10	sorting nexin 10	29887	7	n/a	n/a	2.88e-01	1.735
1101065	ENSG00000176597	58218	B3GNT5	UDP-GlcNAc:betaGal beta-1,3-N-acetylglucosaminyltransferase 5	84002	3	n/a	n/a	3.10e-01	1.735
279891847	ENSG00000234688	0	RP1-293L6.1	RP1-293L6.1	0	22	n/a	n/a	3.19e-01	1.735
279709442	ENSG00000207770	1013146	MIR568	microRNA 568	693153	3	n/a	n/a	2.72e-01	1.735
280072833	ENSG00000254585	0	MAGEL2	MAGE-like 2	0	15	n/a	n/a	2.76e-01	1.735
280080656	ENSG00000255082	157129353	RP11-657K20.2	RP11-657K20.2	100873989	11	n/a	n/a	2.98e-01	1.734
279895491	ENSG00000234975	0	FTH1P2	ferritin, heavy polypeptide 1 pseudogene 2	0	1	n/a	n/a	2.61e-01	1.734
1097416	ENSG00000160307	6252	S100B	S100 calcium binding protein B	6285	21	n/a	n/a	2.66e-01	1.733
1088161	ENSG00000075089	41029	ACTR6	ARP6 actin-related protein 6 homolog (yeast)	64431	12	n/a	n/a	2.73e-01	1.733
1099228	ENSG00000168032	951	ENTPD3	ectonucleoside triphosphate diphosphohydrolase 3	956	3	n/a	n/a	2.63e-01	1.732
1101540	ENSG00000179163	2501	FUCA1	fucosidase, alpha-L- 1, tissue	2517	1	n/a	n/a	2.63e-01	1.732
1108715	ENSG00000237149	0	ZNF503-AS2	ZNF503 antisense RNA 2 (non-protein coding)	0	10	n/a	n/a	2.65e-01	1.730
280070633	ENSG00000254418	0	RP11-21L19.1	RP11-21L19.1	0	11	n/a	n/a	2.98e-01	1.729
1095139	ENSG00000142188	753	TMEM50B	transmembrane protein 50B	757	21	n/a	n/a	3.24e-01	1.727
1104951	ENSG00000203877	79614	RIPPLY2	ripply2 homolog (zebrafish)	134701	6	n/a	n/a	2.75e-01	1.727
279909421	ENSG00000236307	0	AC104651.1	AC104651.1	0	2	n/a	n/a	2.66e-01	1.727
1095110	ENSG00000141933	60127	C19orf20	chromosome 19 open reading frame 20	91978	19	n/a	n/a	2.74e-01	1.725
1087172	ENSG00000011600	7262	TYROBP	TYRO protein tyrosine kinase binding protein	7305	19	n/a	n/a	2.60e-01	1.724
1098650	ENSG00000165832	80281	TRUB1	TruB pseudouridine (psi) synthase homolog 1 (E. coli)	142940	10	n/a	n/a	2.63e-01	1.722
1086877	ENSG00000001561	22631	ENPP4	ectonucleotide pyrophosphatase/phosphodiesterase 4 (putative)	22875	6	n/a	n/a	2.77e-01	1.722
279930738	ENSG00000238150	0	AC008753.3	AC008753.3	0	19	n/a	n/a	2.63e-01	1.722
280089232	ENSG00000255686	0	RP11-227B21.2	RP11-227B21.2	0	12	n/a	n/a	2.75e-01	1.722
1097852	ENSG00000163041	3003	H3F3A	H3 histone, family 3A	3020	1	n/a	n/a	2.62e-01	1.721
1095089	ENSG00000141668	80607	CBLN2	cerebellin 2 precursor	147381	18	n/a	n/a	2.85e-01	1.720
1095590	ENSG00000145147	9218	SLIT2	slit homolog 2 (Drosophila)	9353	4	n/a	n/a	2.73e-01	1.720
1095978	ENSG00000148154	7314	UGCG	UDP-glucose ceramide glucosyltransferase	7357	9	n/a	n/a	2.75e-01	1.719
279815318	ENSG00000227852	0	RP11-156G14.6	RP11-156G14.6	0	9	n/a	n/a	3.20e-01	1.719
279983244	ENSG00000244251	0	RP11-64K12.1	RP11-64K12.1	0	15	n/a	n/a	2.74e-01	1.719
1096650	ENSG00000154027	26037	AK5	adenylate kinase 5	26289	1	n/a	n/a	3.22e-01	1.719
280134551	ENSG00000259524	0	RP11-461F11.1	RP11-461F11.1	0	15	n/a	n/a	2.63e-01	1.718
1094841	ENSG00000140067	59840	FAM181A	family with sequence similarity 181, member A	90050	14	n/a	n/a	2.91e-01	1.718
280057052	ENSG00000253457	157123361	GS1-211B7.1	GS1-211B7.1	100507341	8	n/a	n/a	2.88e-01	1.718
1087481	ENSG00000046653	2807	GPM6B	glycoprotein M6B	2824	X	n/a	n/a	2.62e-01	1.717
1096787	ENSG00000155130	4057	MARCKS	myristoylated alanine-rich protein kinase C substrate	4082	6	n/a	n/a	2.90e-01	1.716
1103595	ENSG00000188612	6573	SUMO2	SMT3 suppressor of mif two 3 homolog 2 (S. cerevisiae)	6613	17	n/a	n/a	2.63e-01	1.715
279914993	ENSG00000236822	0	RP11-137J7.2	RP11-137J7.2	0	6	n/a	n/a	2.74e-01	1.715
1091263	ENSG00000115128	31119	AC008073.5	Pre-mRNA branch site protein p14	51639	2	n/a	n/a	2.62e-01	1.715
1098498	ENSG00000165194	36799	PCDH19	protocadherin 19	57526	X	n/a	n/a	2.63e-01	1.714
1097614	ENSG00000161970	6122	RPL26	ribosomal protein L26	6154	17	n/a	n/a	2.65e-01	1.714
1090467	ENSG00000108684	37	ACCN1	amiloride-sensitive cation channel 1, neuronal	40	17	n/a	n/a	3.01e-01	1.713
1092841	ENSG00000127540	10817	UQCR11	ubiquinol-cytochrome c reductase, complex III subunit XI	10975	19	n/a	n/a	3.29e-01	1.712
1087766	ENSG00000064655	2124	EYA2	eyes absent homolog 2 (Drosophila)	2139	20	n/a	n/a	3.05e-01	1.710
1099967	ENSG00000171189	2880	GRIK1	glutamate receptor, ionotropic, kainate 1	2897	21	n/a	n/a	2.94e-01	1.710
1092378	ENSG00000124191	59159	TOX2	TOX high mobility group box family member 2	84969	20	n/a	n/a	3.26e-01	1.709
1096532	ENSG00000152944	9276	MED21	mediator complex subunit 21	9412	12	n/a	n/a	2.67e-01	1.709
1100713	ENSG00000174740	80201	PABPC5	poly(A) binding protein, cytoplasmic 5	140886	X	n/a	n/a	2.73e-01	1.709
1098331	ENSG00000164542	23121	KIAA0895	KIAA0895	23366	7	n/a	n/a	2.75e-01	1.708
1089538	ENSG00000102271	35347	KLHL4	kelch-like 4 (Drosophila)	56062	X	n/a	n/a	3.19e-01	1.708
279922605	ENSG00000237472	0	AP000361.2	AP000361.2	0	22	n/a	n/a	3.42e-01	1.708
279805409	ENSG00000226948	0	RP5-1068H6.3	RP5-1068H6.3	0	20	n/a	n/a	2.94e-01	1.708
1109083	ENSG00000243449	125465	C4orf48	chromosome 4 open reading frame 48	401115	4	n/a	n/a	2.90e-01	1.707
279929289	ENSG00000238041	0	RP11-59K5.1	RP11-59K5.1	0	11	n/a	n/a	3.12e-01	1.707
279749960	ENSG00000219790	0	RP11-129K24.3	RP11-129K24.3	0	6	n/a	n/a	2.62e-01	1.706
1103659	ENSG00000188820	134284	FAM26F	family with sequence similarity 26, member F	441168	6	n/a	n/a	2.90e-01	1.706
1093159	ENSG00000130312	41505	MRPL34	mitochondrial ribosomal protein L34	64981	19	n/a	n/a	2.62e-01	1.706
1100665	ENSG00000174453	125885	VWC2L	von Willebrand factor C domain containing protein 2-like	402117	2	n/a	n/a	2.85e-01	1.705
280037584	ENSG00000251356	0	CTD-2281D19.1	CTD-2281D19.1	0	5	n/a	n/a	3.48e-01	1.705
1096518	ENSG00000152785	647	BMP3	bone morphogenetic protein 3	651	4	n/a	n/a	2.67e-01	1.704
280062618	ENSG00000253851	0	RP11-318M2.3	RP11-318M2.3	0	8	n/a	n/a	2.92e-01	1.704
1102153	ENSG00000182636	4666	NDN	necdin homolog (mouse)	4692	15	n/a	n/a	2.67e-01	1.703
1102418	ENSG00000183722	10040	LHFP	lipoma HMGIC fusion partner	10186	13	n/a	n/a	3.25e-01	1.702
1095770	ENSG00000146409	78155	C6orf192	chromosome 6 open reading frame 192	116843	6	n/a	n/a	2.67e-01	1.702
1094518	ENSG00000138078	9439	PREPL	prolyl endopeptidase-like	9581	2	n/a	n/a	2.75e-01	1.702
279984620	ENSG00000244361	0	RP11-1C1.1	RP11-1C1.1	0	5	n/a	n/a	3.04e-01	1.702
280128329	ENSG00000259173	0	RP11-30K9.7	RP11-30K9.7	0	15	n/a	n/a	2.85e-01	1.702
1100964	ENSG00000176076	23384	KCNE1L	KCNE1-like	23630	X	n/a	n/a	3.02e-01	1.701
1091077	ENSG00000113391	58205	FAM172A	family with sequence similarity 172, member A	83989	5	n/a	n/a	2.71e-01	1.701
1096399	ENSG00000151883	55471	PARP8	poly (ADP-ribose) polymerase family, member 8	79668	5	n/a	n/a	2.67e-01	1.701
280054058	ENSG00000253250	1000960	RP11-122A3.2	RP11-122A3.2	100127983	8	n/a	n/a	2.85e-01	1.701
1091626	ENSG00000117533	8605	VAMP4	vesicle-associated membrane protein 4	8674	1	n/a	n/a	2.64e-01	1.701
1091774	ENSG00000119125	9471	GDA	guanine deaminase	9615	9	n/a	n/a	3.12e-01	1.700
280118476	ENSG00000258608	0	RP11-35B20.1	RP11-35B20.1	0	14	n/a	n/a	2.68e-01	1.700
279841042	ENSG00000230191	0	RP4-725G10.3	RP4-725G10.3	0	7	n/a	n/a	2.64e-01	1.700
1090969	ENSG00000112530	79628	PACRG	PARK2 co-regulated	135138	6	n/a	n/a	2.61e-01	1.700
279798449	ENSG00000226338	0	AC079150.2	AC079150.2	0	2	n/a	n/a	2.83e-01	1.700
1096863	ENSG00000155959	7368	VBP1	von Hippel-Lindau binding protein 1	7411	X	n/a	n/a	2.65e-01	1.697
279793382	ENSG00000225912	0	RP13-258O15.1	RP13-258O15.1	0	X	n/a	n/a	2.75e-01	1.697
280091768	ENSG00000255973	0	RP11-592H6.3	RP11-592H6.3	0	12	n/a	n/a	2.64e-01	1.697
1096487	ENSG00000152558	77624	TMEM123	transmembrane protein 123	114908	11	n/a	n/a	3.54e-01	1.697
1090175	ENSG00000106328	29732	FSCN3	fascin homolog 3, actin-bundling protein, testicular (Strongylocentrotus purpuratus)	29999	7	n/a	n/a	2.64e-01	1.695
279737344	ENSG00000215146	0	RP11-313J2.1	RP11-313J2.1	0	10	n/a	n/a	2.71e-01	1.694
1105840	ENSG00000213281	4862	NRAS	neuroblastoma RAS viral (v-ras) oncogene homolog	4893	1	n/a	n/a	3.26e-01	1.693
1089260	ENSG00000100744	31007	C14orf129	chromosome 14 open reading frame 129	51527	14	n/a	n/a	2.70e-01	1.693
1087873	ENSG00000067167	23226	TRAM1	translocation associated membrane protein 1	23471	8	n/a	n/a	3.20e-01	1.693
1089656	ENSG00000103175	37221	WFDC1	WAP four-disulfide core domain 1	58189	16	n/a	n/a	2.74e-01	1.692
1103102	ENSG00000186471	81419	AKAP14	A kinase (PRKA) anchor protein 14	158798	X	n/a	n/a	2.84e-01	1.692
1097855	ENSG00000163053	80987	SLC16A14	solute carrier family 16, member 14 (monocarboxylic acid transporter 14)	151473	2	n/a	n/a	2.87e-01	1.692
1101774	ENSG00000180694	81742	TMEM64	transmembrane protein 64	169200	8	n/a	n/a	4.36e-01	1.692
279660430	ENSG00000200278	0	5S_rRNA	5S ribosomal RNA	0	11	n/a	n/a	3.27e-01	1.691
1101711	ENSG00000180287	83534	PLD5	phospholipase D family, member 5	200150	1	n/a	n/a	2.90e-01	1.691
1095871	ENSG00000147231	34375	CXorf57	chromosome X open reading frame 57	55086	X	n/a	n/a	2.68e-01	1.690
1100886	ENSG00000175602	10849	CCDC85B	coiled-coil domain containing 85B	11007	11	n/a	n/a	2.76e-01	1.690
1098860	ENSG00000166619	10746	BLCAP	bladder cancer associated protein	10904	20	n/a	n/a	2.87e-01	1.689
279981933	ENSG00000244097	0	RP11-411G7.1	RP11-411G7.1	0	17	n/a	n/a	2.83e-01	1.689
279710443	ENSG00000207985	1013246	MIR663	microRNA 663	724033	20	n/a	n/a	3.57e-01	1.688
1092303	ENSG00000123545	28814	NDUFAF4	NADH dehydrogenase (ubiquinone) 1 alpha subcomplex, assembly factor 4	29078	6	n/a	n/a	2.82e-01	1.688
279853929	ENSG00000231333	0	RPL34P1	ribosomal protein L34 pseudogene 1	0	1	n/a	n/a	3.24e-01	1.688
1095877	ENSG00000147257	2703	GPC3	glypican 3	2719	X	n/a	n/a	2.76e-01	1.688
1092027	ENSG00000120992	10287	LYPLA1	lysophospholipase I	10434	8	n/a	n/a	3.38e-01	1.688
279747276	ENSG00000218069	0	RSL24D1P1	ribosomal L24 domain containing 1 pseudogene 1	0	6	n/a	n/a	3.56e-01	1.687
1104801	ENSG00000198898	826	CAPZA2	capping protein (actin filament) muscle Z-line, alpha 2	830	7	n/a	n/a	2.61e-01	1.687
279747456	ENSG00000218265	0	RP11-501I19.4	RP11-501I19.4	0	6	n/a	n/a	3.50e-01	1.687
279755663	ENSG00000221754	1023050	MIR1260	microRNA 1260	100302236	14	n/a	n/a	3.37e-01	1.686
1095807	ENSG00000146757	81719	ZNF92	zinc finger protein 92	168374	7	n/a	n/a	2.61e-01	1.686
1091605	ENSG00000117410	530	ATP6V0B	ATPase, H+ transporting, lysosomal 21kDa, V0 subunit b	533	1	n/a	n/a	2.64e-01	1.685
1106779	ENSG00000224420	83502	C19orf76	chromosome 19 open reading frame 76	199800	19	n/a	n/a	2.78e-01	1.684
1097871	ENSG00000163110	10464	PDLIM5	PDZ and LIM domain 5	10611	4	n/a	n/a	2.83e-01	1.684
1093491	ENSG00000132406	59200	TMEM128	transmembrane protein 128	85013	4	n/a	n/a	3.24e-01	1.683
279763268	ENSG00000223374	0	AC005104.3	AC005104.3	0	2	n/a	n/a	2.94e-01	1.682
1095263	ENSG00000143183	33790	TMCO1	transmembrane and coiled-coil domains 1	54499	1	n/a	n/a	2.67e-01	1.681
1092085	ENSG00000121644	30512	PPPDE1	PPPDE peptidase domain containing 1	51029	1	n/a	n/a	2.68e-01	1.680
279811756	ENSG00000227514	0	RP11-709P2.1	RP11-709P2.1	0	8	n/a	n/a	2.64e-01	1.680
279807753	ENSG00000227146	0	ZDHHC20-AS1	ZDHHC20 antisense RNA 1 (non-protein coding)	0	13	n/a	n/a	2.66e-01	1.680
1098534	ENSG00000165379	80448	LRFN5	leucine rich repeat and fibronectin type III domain containing 5	145581	14	n/a	n/a	2.93e-01	1.680
1098119	ENSG00000163888	60679	CAMK2N2	calcium/calmodulin-dependent protein kinase II inhibitor 2	94032	3	n/a	n/a	2.99e-01	1.680
1096799	ENSG00000155304	6742	HSPA13	heat shock protein 70kDa family, member 13	6782	21	n/a	n/a	2.65e-01	1.679
1090159	ENSG00000106236	4854	NPTX2	neuronal pentraxin II	4885	7	n/a	n/a	2.61e-01	1.679
279953175	ENSG00000241002	0	RP11-119H12.1	RP11-119H12.1	0	4	n/a	n/a	3.03e-01	1.679
1088064	ENSG00000072401	7278	UBE2D1	ubiquitin-conjugating enzyme E2D 1	7321	10	n/a	n/a	2.65e-01	1.678
1093113	ENSG00000130037	3716	KCNA5	potassium voltage-gated channel, shaker-related subfamily, member 5	3741	12	n/a	n/a	2.86e-01	1.678
280106679	ENSG00000257579	0	RP11-128P10.1	RP11-128P10.1	0	12	n/a	n/a	2.64e-01	1.678
1091140	ENSG00000113966	58311	ARL6	ADP-ribosylation factor-like 6	84100	3	n/a	n/a	2.63e-01	1.678
1101423	ENSG00000178538	763	CA8	carbonic anhydrase VIII	767	8	n/a	n/a	2.94e-01	1.677
279908618	ENSG00000236238	0	AC093106.4	AC093106.4	0	7	n/a	n/a	3.38e-01	1.677
279814248	ENSG00000227757	0	AP000282.2	AP000282.2	0	21	n/a	n/a	2.66e-01	1.677
1096514	ENSG00000152778	23889	IFIT5	interferon-induced protein with tetratricopeptide repeats 5	24138	10	n/a	n/a	2.74e-01	1.677
1101138	ENSG00000176956	4037	LY6H	lymphocyte antigen 6 complex, locus H	4062	8	n/a	n/a	2.75e-01	1.677
1091099	ENSG00000113583	36230	C5orf15	chromosome 5 open reading frame 15	56951	5	n/a	n/a	3.13e-01	1.676
1094519	ENSG00000138079	6483	SLC3A1	solute carrier family 3 (cystine, dibasic and neutral amino acid transporters, activator of cystine, dibasic and neutral amino acid transport), member 1	6519	2	n/a	n/a	2.65e-01	1.676
1104637	ENSG00000198551	83486	ZNF627	zinc finger protein 627	199692	19	n/a	n/a	3.24e-01	1.675
1103508	ENSG00000188243	81936	COMMD6	COMM domain containing 6	170622	13	n/a	n/a	2.62e-01	1.674
1091194	ENSG00000114520	8652	SNX4	sorting nexin 4	8723	3	n/a	n/a	2.62e-01	1.674
1096644	ENSG00000153989	77743	NUS1	nuclear undecaprenyl pyrophosphate synthase 1 homolog (S. cerevisiae)	116150	6	n/a	n/a	2.63e-01	1.673
1094206	ENSG00000136522	36407	MRPL47	mitochondrial ribosomal protein L47	57129	3	n/a	n/a	2.61e-01	1.672
279732919	ENSG00000214748	0	RP11-332E4.1	RP11-332E4.1	0	X	n/a	n/a	3.29e-01	1.672
279660990	ENSG00000200434	0	RN5-8S2	RNA, 5.8S ribosomal 2	0	16	n/a	n/a	3.60e-01	1.671
1099434	ENSG00000168913	119604	ENHO	energy homeostasis associated	375704	9	n/a	n/a	2.64e-01	1.671
1096804	ENSG00000155329	34108	ZCCHC10	zinc finger, CCHC domain containing 10	54819	5	n/a	n/a	2.66e-01	1.671
1089289	ENSG00000100916	58522	BRMS1L	breast cancer metastasis-suppressor 1-like	84312	14	n/a	n/a	2.75e-01	1.670
279844725	ENSG00000230508	0	RPL19P21	ribosomal protein L19 pseudogene 21	0	X	n/a	n/a	2.89e-01	1.670
1099221	ENSG00000168004	78532	HRASLS5	HRAS-like suppressor family, member 5	117245	11	n/a	n/a	2.75e-01	1.670
279958947	ENSG00000241672	0	DBIL5P	diazepam binding inhibitor-like 5, pseudogene	0	17	n/a	n/a	2.67e-01	1.669
280080421	ENSG00000255066	0	AC005363.7	AC005363.7	0	16	n/a	n/a	3.25e-01	1.669
279707468	ENSG00000207405	0	SNORA64	small nucleolar RNA, H/ACA box 64	0	16	n/a	n/a	3.25e-01	1.669
1094688	ENSG00000139117	80364	CPNE8	copine VIII	144402	12	n/a	n/a	2.88e-01	1.668
1096270	ENSG00000150907	2292	FOXO1	forkhead box O1	2308	13	n/a	n/a	2.89e-01	1.668
279986206	ENSG00000244538	0	RP11-10G12.1	RP11-10G12.1	0	4	n/a	n/a	2.94e-01	1.667
1102212	ENSG00000182916	36128	TCEAL7	transcription elongation factor A (SII)-like 7	56849	X	n/a	n/a	2.74e-01	1.667
1098958	ENSG00000167005	10893	NUDT21	nudix (nucleoside diphosphate linked moiety X)-type motif 21	11051	16	n/a	n/a	3.04e-01	1.666
1093712	ENSG00000133872	31149	TMEM66	transmembrane protein 66	51669	8	n/a	n/a	2.63e-01	1.666
1097712	ENSG00000162551	246	ALPL	alkaline phosphatase, liver/bone/kidney	249	1	n/a	n/a	3.27e-01	1.666
1091067	ENSG00000113327	2550	GABRG2	gamma-aminobutyric acid (GABA) A receptor, gamma 2	2566	5	n/a	n/a	3.05e-01	1.666
1098426	ENSG00000164919	1336	COX6C	cytochrome c oxidase subunit VIc	1345	8	n/a	n/a	2.63e-01	1.665
279753206	ENSG00000221324	0	AL590787.1	AL590787.1	0	13	n/a	n/a	2.93e-01	1.665
1096822	ENSG00000155545	81690	MIER3	mesoderm induction early response 1, family member 3	166968	5	n/a	n/a	3.27e-01	1.665
1101951	ENSG00000181744	83779	C3orf58	chromosome 3 open reading frame 58	205428	3	n/a	n/a	2.66e-01	1.665
1092281	ENSG00000123360	5121	PDE1B	phosphodiesterase 1B, calmodulin-dependent	5153	12	n/a	n/a	2.75e-01	1.665
1101758	ENSG00000180581	0	SRP9P1	signal recognition particle 9 pseudogene 1	0	10	n/a	n/a	2.67e-01	1.664
1087554	ENSG00000050628	5701	PTGER3	prostaglandin E receptor 3 (subtype EP3)	5733	1	n/a	n/a	3.14e-01	1.664
1089614	ENSG00000102934	30572	PLLP	plasmolipin	51090	16	n/a	n/a	3.26e-01	1.664
1101850	ENSG00000181029	79095	TRAPPC5	trafficking protein particle complex 5	126003	19	n/a	n/a	2.66e-01	1.663
279734819	ENSG00000214908	0	RP11-229M1.2	RP11-229M1.2	0	9	n/a	n/a	3.00e-01	1.662
1089772	ENSG00000104219	30683	ZDHHC2	zinc finger, DHHC-type containing 2	51201	8	n/a	n/a	2.62e-01	1.662
280086044	ENSG00000255422	0	AP002954.4	AP002954.4	0	11	n/a	n/a	2.73e-01	1.662
1098429	ENSG00000164929	55673	BAALC	brain and acute leukemia, cytoplasmic	79870	8	n/a	n/a	2.87e-01	1.661
1092134	ENSG00000122042	5380	UBL3	ubiquitin-like 3	5412	13	n/a	n/a	2.65e-01	1.661
1092224	ENSG00000122862	5520	SRGN	serglycin	5552	10	n/a	n/a	2.89e-01	1.661
1087624	ENSG00000055813	77524	CCDC85A	coiled-coil domain containing 85A	114800	2	n/a	n/a	2.72e-01	1.661
1107773	ENSG00000230989	3261	HSBP1	heat shock factor binding protein 1	3281	16	n/a	n/a	2.64e-01	1.661
1093108	ENSG00000130021	8174	HDHD1	haloacid dehalogenase-like hydrolase domain containing 1	8226	X	n/a	n/a	2.62e-01	1.660
1086903	ENSG00000003436	6993	TFPI	tissue factor pathway inhibitor (lipoprotein-associated coagulation inhibitor)	7035	2	n/a	n/a	2.62e-01	1.660
1096079	ENSG00000148943	34616	LIN7C	lin-7 homolog C (C. elegans)	55327	11	n/a	n/a	2.98e-01	1.660
1091186	ENSG00000114446	34370	IFT57	intraflagellar transport 57 homolog (Chlamydomonas)	55081	3	n/a	n/a	2.66e-01	1.660
1091744	ENSG00000118733	78681	OLFM3	olfactomedin 3	118427	1	n/a	n/a	2.74e-01	1.660
1088594	ENSG00000087086	2496	FTL	ferritin, light polypeptide	2512	19	n/a	n/a	2.61e-01	1.658
279806171	ENSG00000227008	0	RP3-417G15.1	RP3-417G15.1	0	X	n/a	n/a	2.94e-01	1.658
1095968	ENSG00000148053	4884	NTRK2	neurotrophic tyrosine kinase, receptor, type 2	4915	9	n/a	n/a	3.25e-01	1.658
1097796	ENSG00000162840	0	MT1P2	metallothionein 1 pseudogene 2	0	4	n/a	n/a	3.05e-01	1.658
1093708	ENSG00000133818	22556	RRAS2	related RAS viral (r-ras) oncogene homolog 2	22800	11	n/a	n/a	2.62e-01	1.657
1090834	ENSG00000111711	30509	GOLT1B	golgi transport 1B	51026	12	n/a	n/a	2.63e-01	1.657
1098409	ENSG00000164853	109828	UNCX	UNC homeobox	340260	7	n/a	n/a	2.92e-01	1.656
1095763	ENSG00000146374	59060	RSPO3	R-spondin 3	84870	6	n/a	n/a	2.91e-01	1.656
1090185	ENSG00000106355	23411	LSM5	LSM5 homolog, U6 small nuclear RNA associated (S. cerevisiae)	23658	7	n/a	n/a	3.17e-01	1.656
1104778	ENSG00000198856	37319	OSTC	oligosaccharyltransferase complex subunit	58505	4	n/a	n/a	2.82e-01	1.655
1092955	ENSG00000128606	10088	LRRC17	leucine rich repeat containing 17	10234	7	n/a	n/a	3.40e-01	1.655
280098181	ENSG00000256712	0	RP11-785H5.2	RP11-785H5.2	0	12	n/a	n/a	2.74e-01	1.655
1103913	ENSG00000196368	34479	NUDT11	nudix (nucleoside diphosphate linked moiety X)-type motif 11	55190	X	n/a	n/a	2.64e-01	1.654
1105898	ENSG00000213741	6202	RPS29	ribosomal protein S29	6235	14	n/a	n/a	2.74e-01	1.653
279913934	ENSG00000236735	0	RPL31P63	ribosomal protein L31 pseudogene 63	0	X	n/a	n/a	2.88e-01	1.653
279784307	ENSG00000225135	0	RP11-361F15.2	RP11-361F15.2	0	6	n/a	n/a	2.63e-01	1.653
1094889	ENSG00000140450	60120	ARRDC4	arrestin domain containing 4	91947	15	n/a	n/a	2.65e-01	1.653
1095614	ENSG00000145337	59182	PIGY	phosphatidylinositol glycan anchor biosynthesis, class Y	84992	4	n/a	n/a	2.87e-01	1.651
1095302	ENSG00000143363	37311	PRUNE	prune homolog (Drosophila)	58497	1	n/a	n/a	2.65e-01	1.651
1096831	ENSG00000155659	11161	VSIG4	V-set and immunoglobulin domain containing 4	11326	X	n/a	n/a	2.75e-01	1.651
1091665	ENSG00000117906	5923	RCN2	reticulocalbin 2, EF-hand calcium binding domain	5955	15	n/a	n/a	2.62e-01	1.650
1093857	ENSG00000134717	60042	BTF3L4	basic transcription factor 3-like 4	91408	1	n/a	n/a	2.73e-01	1.649
279778787	ENSG00000224631	0	RP11-51O6.1	RP11-51O6.1	0	16	n/a	n/a	2.64e-01	1.649
1104663	ENSG00000198612	10762	COPS8	COP9 constitutive photomorphogenic homolog subunit 8 (Arabidopsis)	10920	2	n/a	n/a	2.68e-01	1.648
1091705	ENSG00000118402	6745	ELOVL4	ELOVL fatty acid elongase 4	6785	6	n/a	n/a	2.90e-01	1.648
1087779	ENSG00000064989	10057	CALCRL	calcitonin receptor-like	10203	2	n/a	n/a	3.08e-01	1.648
1091756	ENSG00000118922	11117	KLF12	Kruppel-like factor 12	11278	13	n/a	n/a	2.75e-01	1.647
1090862	ENSG00000111843	31002	TMEM14C	transmembrane protein 14C	51522	6	n/a	n/a	2.74e-01	1.647
1092488	ENSG00000124767	2722	GLO1	glyoxalase I	2739	6	n/a	n/a	2.60e-01	1.647
1098206	ENSG00000164114	55687	MAP9	microtubule-associated protein 9	79884	4	n/a	n/a	2.65e-01	1.647
279553797	ENSG00000185716	169455	C16orf52	chromosome 16 open reading frame 52	730094	16	n/a	n/a	2.67e-01	1.647
279755733	ENSG00000221767	1022995	MIR1307	microRNA 1307	100302174	10	n/a	n/a	3.55e-01	1.646
279862113	ENSG00000232042	0	RP11-45J1.1	RP11-45J1.1	0	X	n/a	n/a	2.88e-01	1.646
1103795	ENSG00000189403	3126	HMGB1	high mobility group box 1	3146	13	n/a	n/a	2.72e-01	1.646
1102506	ENSG00000184113	7079	CLDN5	claudin 5	7122	22	n/a	n/a	2.73e-01	1.646
1099527	ENSG00000169282	7835	KCNAB1	potassium voltage-gated channel, shaker-related subfamily, beta member 1	7881	3	n/a	n/a	3.08e-01	1.646
279869170	ENSG00000232675	0	RP4-718D20.3	RP4-718D20.3	0	20	n/a	n/a	3.07e-01	1.646
1090864	ENSG00000111846	2635	GCNT2	glucosaminyl (N-acetyl) transferase 2, I-branching enzyme (I blood group)	2651	6	n/a	n/a	3.07e-01	1.645
1101984	ENSG00000181904	79612	C5orf24	chromosome 5 open reading frame 24	134553	5	n/a	n/a	2.61e-01	1.645
279656377	ENSG00000199004	128101	MIR21	microRNA 21	406991	17	n/a	n/a	2.88e-01	1.644
1101440	ENSG00000178662	55836	CSRNP3	cysteine-serine-rich nuclear protein 3	80034	2	n/a	n/a	2.88e-01	1.644
280068291	ENSG00000254254	0	RP11-17A4.2	RP11-17A4.2	0	8	n/a	n/a	2.89e-01	1.644
1106083	ENSG00000214447	0	FAM187A	family with sequence similarity 187, member A	0	17	n/a	n/a	2.63e-01	1.644
1087677	ENSG00000059758	5096	CDK17	cyclin-dependent kinase 17	5128	12	n/a	n/a	3.14e-01	1.644
1088491	ENSG00000083937	25727	CHMP2B	charged multivesicular body protein 2B	25978	3	n/a	n/a	2.64e-01	1.644
1102024	ENSG00000182132	29811	KCNIP1	Kv channel interacting protein 1	30820	5	n/a	n/a	2.65e-01	1.643
1107547	ENSG00000229453	158897	SPINK8	serine peptidase inhibitor, Kazal type 8 (putative)	646424	3	n/a	n/a	2.70e-01	1.643
1091562	ENSG00000117069	57529	ST6GALNAC5	ST6 (alpha-N-acetyl-neuraminyl-2,3-beta-galactosyl-1,3)-N-acetylgalactosaminide alpha-2,6-sialyltransferase 5	81849	1	n/a	n/a	2.83e-01	1.643
1098431	ENSG00000164932	77719	CTHRC1	collagen triple helix repeat containing 1	115908	8	n/a	n/a	2.64e-01	1.643
1094395	ENSG00000137492	5580	PRKRIR	protein-kinase, interferon-inducible double stranded RNA dependent inhibitor, repressor of (P58 repressor)	5612	11	n/a	n/a	2.91e-01	1.643
279806307	ENSG00000227018	0	IL6STP1	interleukin 6 signal transducer (gp130, oncostatin M receptor) pseudogene 1	0	17	n/a	n/a	2.64e-01	1.642
279902412	ENSG00000235635	0	AC016644.1	AC016644.1	0	5	n/a	n/a	3.31e-01	1.642
279860153	ENSG00000231884	0	NDUFB1P1	NADH dehydrogenase (ubiquinone) 1 beta subcomplex, 1 pseudogene 1	0	3	n/a	n/a	2.74e-01	1.641
1097905	ENSG00000163235	6997	TGFA	transforming growth factor, alpha	7039	2	n/a	n/a	2.64e-01	1.641
1098683	ENSG00000165973	4719	NELL1	NEL-like 1 (chicken)	4745	11	n/a	n/a	2.74e-01	1.640
280098467	ENSG00000256747	0	RP11-860B13.1	RP11-860B13.1	0	12	n/a	n/a	2.61e-01	1.639
279751133	ENSG00000220884	0	MESTP1	mesoderm specific transcript homolog (mouse) pseudogene 1	0	6	n/a	n/a	2.64e-01	1.639
1098987	ENSG00000167131	122951	CCDC103	coiled-coil domain containing 103	388389	17	n/a	n/a	2.63e-01	1.639
1093213	ENSG00000130643	30122	CALY	calcyon neuron-specific vesicular protein	50632	10	n/a	n/a	3.40e-01	1.639
1090103	ENSG00000105887	79673	MTPN	myotrophin	136319	7	n/a	n/a	2.63e-01	1.639
1089790	ENSG00000104343	34573	UBE2W	ubiquitin-conjugating enzyme E2W (putative)	55284	8	n/a	n/a	2.64e-01	1.638
279828817	ENSG00000229083	0	PSMA6P2	proteasome (prosome, macropain) subunit, alpha type, 6 pseudogene 2	0	X	n/a	n/a	2.66e-01	1.638
1106516	ENSG00000221857	5316	FXYD1	FXYD domain containing ion transport regulator 1	5348	19	n/a	n/a	2.83e-01	1.638
279872252	ENSG00000232946	0	RP11-390F4.2	RP11-390F4.2	0	9	n/a	n/a	2.67e-01	1.637
1104185	ENSG00000197149	0	RP11-452G18.2	RP11-452G18.2	0	11	n/a	n/a	3.29e-01	1.637
1096391	ENSG00000151834	2539	GABRA2	gamma-aminobutyric acid (GABA) A receptor, alpha 2	2555	4	n/a	n/a	2.64e-01	1.636
1090141	ENSG00000106069	1116	CHN2	chimerin (chimaerin) 2	1124	7	n/a	n/a	2.61e-01	1.635
1102354	ENSG00000183527	8555	PSMG1	proteasome (prosome, macropain) assembly chaperone 1	8624	21	n/a	n/a	2.74e-01	1.635
1087912	ENSG00000068366	2167	ACSL4	acyl-CoA synthetase long-chain family member 4	2182	X	n/a	n/a	3.08e-01	1.634
279998529	ENSG00000248184	0	RP11-231C18.1	RP11-231C18.1	0	4	n/a	n/a	3.01e-01	1.633
279991718	ENSG00000246013	0	LINC00282	long intergenic non-protein coding RNA 282	0	13	n/a	n/a	2.62e-01	1.633
1096124	ENSG00000149313	37956	AASDHPPT	aminoadipate-semialdehyde dehydrogenase-phosphopantetheinyl transferase	60496	11	n/a	n/a	2.74e-01	1.632
1100888	ENSG00000175606	34257	TMEM70	transmembrane protein 70	54968	8	n/a	n/a	2.62e-01	1.632
1092250	ENSG00000123119	40801	NECAB1	N-terminal EF-hand calcium binding protein 1	64168	8	n/a	n/a	3.03e-01	1.631
1094640	ENSG00000138735	8585	PDE5A	phosphodiesterase 5A, cGMP-specific	8654	4	n/a	n/a	2.65e-01	1.631
1101228	ENSG00000177432	92419	NAP1L5	nucleosome assembly protein 1-like 5	266812	4	n/a	n/a	2.89e-01	1.631
1098840	ENSG00000166530	0	HSBP1P2	heat shock factor binding protein 1 pseudogene 2	0	4	n/a	n/a	2.89e-01	1.630
1104174	ENSG00000197121	55857	PGAP1	post-GPI attachment to proteins 1	80055	2	n/a	n/a	2.74e-01	1.630
1106376	ENSG00000215570	0	AL136219.1	Uncharacterized protein	0	13	n/a	n/a	2.68e-01	1.630
279854094	ENSG00000231357	0	AC006028.11	AC006028.11	0	7	n/a	n/a	3.48e-01	1.630
1097425	ENSG00000160345	79732	C9orf116	chromosome 9 open reading frame 116	138162	9	n/a	n/a	2.99e-01	1.629
1107505	ENSG00000229117	6139	RPL41	ribosomal protein L41	6171	12	n/a	n/a	2.60e-01	1.629
1104463	ENSG00000197982	79238	C1orf122	chromosome 1 open reading frame 122	127687	1	n/a	n/a	2.71e-01	1.629
1088788	ENSG00000091039	77600	OSBPL8	oxysterol binding protein-like 8	114882	12	n/a	n/a	2.63e-01	1.628
1100279	ENSG00000172465	9204	TCEAL1	transcription elongation factor A (SII)-like 1	9338	X	n/a	n/a	2.62e-01	1.628
1103309	ENSG00000187513	2685	GJA4	gap junction protein, alpha 4, 37kDa	2701	1	n/a	n/a	2.73e-01	1.628
280075502	ENSG00000254755	0	RP11-672A2.7	RP11-672A2.7	0	11	n/a	n/a	3.00e-01	1.627
1090102	ENSG00000105880	1737	DLX5	distal-less homeobox 5	1749	7	n/a	n/a	3.84e-01	1.627
1101717	ENSG00000180332	122048	KCTD4	potassium channel tetramerisation domain containing 4	386618	13	n/a	n/a	3.17e-01	1.627
1096731	ENSG00000154654	4659	NCAM2	neural cell adhesion molecule 2	4685	21	n/a	n/a	2.67e-01	1.626
280042529	ENSG00000251725	1023388	MIR2277	microRNA 2277	100313887	5	n/a	n/a	3.27e-01	1.626
1103100	ENSG00000186469	33622	GNG2	guanine nucleotide binding protein (G protein), gamma 2	54331	14	n/a	n/a	2.82e-01	1.626
1088660	ENSG00000088766	33966	CRLS1	cardiolipin synthase 1	54675	20	n/a	n/a	2.63e-01	1.625
1091345	ENSG00000115540	25592	MOB4	MOB family member 4, phocein	25843	2	n/a	n/a	2.63e-01	1.625
279698613	ENSG00000205871	0	RP11-473C18.1	RP11-473C18.1	0	15	n/a	n/a	3.33e-01	1.625
1091611	ENSG00000117461	8437	PIK3R3	phosphoinositide-3-kinase, regulatory subunit 3 (gamma)	8503	1	n/a	n/a	3.19e-01	1.625
279750855	ENSG00000220695	0	RP1-121G13.3	RP1-121G13.3	0	6	n/a	n/a	2.83e-01	1.624
1103098	ENSG00000186462	4648	NAP1L2	nucleosome assembly protein 1-like 2	4674	X	n/a	n/a	3.11e-01	1.623
1095782	ENSG00000146476	55427	C6orf211	chromosome 6 open reading frame 211	79624	6	n/a	n/a	2.63e-01	1.623
1096503	ENSG00000152683	34965	SLC30A6	solute carrier family 30 (zinc transporter), member 6	55676	2	n/a	n/a	3.11e-01	1.623
1093014	ENSG00000129128	38019	SPCS3	signal peptidase complex subunit 3 homolog (S. cerevisiae)	60559	4	n/a	n/a	2.74e-01	1.623
1099662	ENSG00000169902	8399	TPST1	tyrosylprotein sulfotransferase 1	8460	7	n/a	n/a	2.67e-01	1.622
279887427	ENSG00000234287	0	RP11-761N21.2	RP11-761N21.2	0	3	n/a	n/a	3.46e-01	1.622
1089562	ENSG00000102471	33893	NDFIP2	Nedd4 family interacting protein 2	54602	13	n/a	n/a	2.62e-01	1.621
1100203	ENSG00000172172	28734	MRPL13	mitochondrial ribosomal protein L13	28998	8	n/a	n/a	2.63e-01	1.621
1097982	ENSG00000163512	40944	AZI2	5-azacytidine induced 2	64343	3	n/a	n/a	2.66e-01	1.621
1102615	ENSG00000184557	8901	SOCS3	suppressor of cytokine signaling 3	9021	17	n/a	n/a	2.73e-01	1.620
1105606	ENSG00000205929	35525	C21orf62	chromosome 21 open reading frame 62	56245	21	n/a	n/a	3.00e-01	1.619
1101522	ENSG00000179083	94898	FAM133A	family with sequence similarity 133, member A	286499	X	n/a	n/a	2.63e-01	1.618
279797216	ENSG00000226245	128575	ZNF32-AS1	ZNF32 antisense RNA 1 (non-protein coding)	414197	10	n/a	n/a	3.03e-01	1.618
1104558	ENSG00000198252	6775	STYX	serine/threonine/tyrosine interacting protein	6815	14	n/a	n/a	2.60e-01	1.618
279818296	ENSG00000228144	0	RP11-745O10.4	RP11-745O10.4	0	12	n/a	n/a	2.61e-01	1.618
1102609	ENSG00000184515	109874	BEX5	brain expressed, X-linked 5	340542	X	n/a	n/a	3.03e-01	1.618
279802723	ENSG00000226745	0	RP11-115D7.3	RP11-115D7.3	0	1	n/a	n/a	2.66e-01	1.617
1098342	ENSG00000164603	81199	C7orf60	chromosome 7 open reading frame 60	154743	7	n/a	n/a	2.75e-01	1.617
1095388	ENSG00000143756	22974	FBXO28	F-box protein 28	23219	1	n/a	n/a	4.23e-01	1.617
1101885	ENSG00000181291	79030	TMEM132E	transmembrane protein 132E	124842	17	n/a	n/a	3.03e-01	1.617
1098900	ENSG00000166823	35184	MESP1	mesoderm posterior 1 homolog (mouse)	55897	15	n/a	n/a	2.76e-01	1.617
1100087	ENSG00000171695	149625	C20orf201	chromosome 20 open reading frame 201	198437	20	n/a	n/a	2.96e-01	1.617
1095268	ENSG00000143195	122627	ILDR2	immunoglobulin-like domain containing receptor 2	387597	1	n/a	n/a	3.13e-01	1.617
1096862	ENSG00000155957	31123	TMBIM4	transmembrane BAX inhibitor motif containing 4	51643	12	n/a	n/a	2.69e-01	1.616
1096923	ENSG00000156411	9414	C14orf2	chromosome 14 open reading frame 2	9556	14	n/a	n/a	2.73e-01	1.616
1101738	ENSG00000180440	125038	SERTM1	serine-rich and transmembrane domain containing 1	400120	13	n/a	n/a	3.19e-01	1.616
1098707	ENSG00000166073	11084	GPR176	G protein-coupled receptor 176	11245	15	n/a	n/a	2.74e-01	1.616
1088576	ENSG00000086598	10801	TMED2	transmembrane emp24 domain trafficking protein 2	10959	12	n/a	n/a	2.65e-01	1.615
1095422	ENSG00000143933	801	CALM2	calmodulin 2 (phosphorylase kinase, delta)	805	2	n/a	n/a	2.81e-01	1.615
1104896	ENSG00000203727	123454	SAMD5	sterile alpha motif domain containing 5	389432	6	n/a	n/a	2.62e-01	1.615
1098358	ENSG00000164651	85802	SP8	Sp8 transcription factor	221833	7	n/a	n/a	2.85e-01	1.614
280132466	ENSG00000259409	0	RP11-521C20.3	RP11-521C20.3	0	15	n/a	n/a	2.64e-01	1.614
1092970	ENSG00000128699	60747	ORMDL1	ORM1-like 1 (S. cerevisiae)	94101	2	n/a	n/a	2.61e-01	1.613
1100013	ENSG00000171408	26860	PDE7B	phosphodiesterase 7B	27115	6	n/a	n/a	2.68e-01	1.612
1092126	ENSG00000121989	89	ACVR2A	activin A receptor, type IIA	92	2	n/a	n/a	2.64e-01	1.612
280058992	ENSG00000253607	0	RP11-557C18.3	RP11-557C18.3	0	8	n/a	n/a	2.61e-01	1.612
1090469	ENSG00000108691	6312	CCL2	chemokine (C-C motif) ligand 2	6347	17	n/a	n/a	2.64e-01	1.612
1100077	ENSG00000171617	8441	ENC1	ectodermal-neural cortex 1 (with BTB-like domain)	8507	5	n/a	n/a	2.65e-01	1.612
1104905	ENSG00000203778	151786	C6orf225	chromosome 6 open reading frame 225	619208	6	n/a	n/a	3.18e-01	1.611
279725142	ENSG00000213860	0	AC005062.3	AC005062.3	0	7	n/a	n/a	2.62e-01	1.611
1100837	ENSG00000175348	35953	TMEM9B	TMEM9 domain family, member B	56674	11	n/a	n/a	3.17e-01	1.611
1103364	ENSG00000187713	60753	TMEM203	transmembrane protein 203	94107	9	n/a	n/a	2.64e-01	1.610
1103250	ENSG00000187118	81040	CMC1	COX assembly mitochondrial protein homolog (S. cerevisiae)	152100	3	n/a	n/a	2.68e-01	1.610
279951880	ENSG00000240829	0	RP11-119K6.5	RP11-119K6.5	0	10	n/a	n/a	2.64e-01	1.610
1097850	ENSG00000163032	7404	VSNL1	visinin-like 1	7447	2	n/a	n/a	3.46e-01	1.609
1097742	ENSG00000162642	80710	C1orf52	chromosome 1 open reading frame 52	148423	1	n/a	n/a	2.63e-01	1.608
1107938	ENSG00000232040	77545	SCAND3	SCAN domain containing 3	114821	6	n/a	n/a	2.68e-01	1.608
1097160	ENSG00000158435	34860	C2orf29	chromosome 2 open reading frame 29	55571	2	n/a	n/a	2.66e-01	1.608
279747910	ENSG00000218483	0	RP11-554D15.2	RP11-554D15.2	0	6	n/a	n/a	2.64e-01	1.607
1087698	ENSG00000060982	583	BCAT1	branched chain amino-acid transaminase 1, cytosolic	586	12	n/a	n/a	2.63e-01	1.606
280130927	ENSG00000259322	0	RP11-762H8.1	RP11-762H8.1	0	15	n/a	n/a	2.61e-01	1.606
1092311	ENSG00000123575	79794	FAM199X	family with sequence similarity 199, X-linked	139231	X	n/a	n/a	2.64e-01	1.606
1099307	ENSG00000168374	375	ARF4	ADP-ribosylation factor 4	378	3	n/a	n/a	3.07e-01	1.605
1093324	ENSG00000131171	6415	SH3BGRL	SH3 domain binding glutamic acid-rich protein like	6451	X	n/a	n/a	2.71e-01	1.605
279759398	ENSG00000222309	0	AL391839.1	AL391839.1	0	10	n/a	n/a	3.05e-01	1.605
279905164	ENSG00000235912	0	RP1-159A19.3	RP1-159A19.3	0	1	n/a	n/a	3.02e-01	1.605
279949301	ENSG00000240509	0	CTC-788C1.1	CTC-788C1.1	0	8	n/a	n/a	2.89e-01	1.604
1099561	ENSG00000169439	6347	SDC2	syndecan 2	6383	8	n/a	n/a	2.75e-01	1.604
279955171	ENSG00000241255	0	RP1-89D4.1	RP1-89D4.1	0	11	n/a	n/a	3.30e-01	1.604
1101588	ENSG00000179520	89723	SLC17A8	solute carrier family 17 (sodium-dependent inorganic phosphate cotransporter), member 8	246213	12	n/a	n/a	3.43e-01	1.604
1100822	ENSG00000175283	22601	DOLK	dolichol kinase	22845	9	n/a	n/a	2.74e-01	1.604
1104799	ENSG00000198892	80779	SHISA4	shisa homolog 4 (Xenopus laevis)	149345	1	n/a	n/a	2.75e-01	1.604
279984632	ENSG00000244363	0	RP11-526L22.1	RP11-526L22.1	0	5	n/a	n/a	3.06e-01	1.604
1103333	ENSG00000187601	28722	MAGEH1	melanoma antigen family H, 1	28986	X	n/a	n/a	2.67e-01	1.604
279968284	ENSG00000242659	0	RP11-271C24.2	RP11-271C24.2	0	3	n/a	n/a	3.26e-01	1.603
1089469	ENSG00000101888	35203	NXT2	nuclear transport factor 2-like export factor 2	55916	X	n/a	n/a	2.75e-01	1.603
1103596	ENSG00000188613	109898	NANOS1	nanos homolog 1 (Drosophila)	340719	10	n/a	n/a	2.80e-01	1.602
280003187	ENSG00000248560	0	CTB-14A14.2	CTB-14A14.2	0	5	n/a	n/a	2.63e-01	1.602
1100578	ENSG00000173947	79275	C1orf88	chromosome 1 open reading frame 88	128344	1	n/a	n/a	2.62e-01	1.602
279759853	ENSG00000222417	1022950	MIR1470	microRNA 1470	100302127	19	n/a	n/a	3.00e-01	1.602
1093088	ENSG00000129757	1022	CDKN1C	cyclin-dependent kinase inhibitor 1C (p57, Kip2)	1028	11	n/a	n/a	2.61e-01	1.601
1090338	ENSG00000107789	9420	MINPP1	multiple inositol-polyphosphate phosphatase 1	9562	10	n/a	n/a	3.01e-01	1.601
1089799	ENSG00000104388	5830	RAB2A	RAB2A, member RAS oncogene family	5862	8	n/a	n/a	2.67e-01	1.600
279777293	ENSG00000224505	0	AC002117.1	AC002117.1	0	17	n/a	n/a	2.92e-01	1.600
279847205	ENSG00000230729	0	RP11-296L22.8	RP11-296L22.8	0	9	n/a	n/a	2.63e-01	1.599
1094800	ENSG00000139737	78875	SLAIN1	SLAIN motif family, member 1	122060	13	n/a	n/a	2.96e-01	1.599
279975760	ENSG00000243504	0	KB-1589B1.1	KB-1589B1.1	0	8	n/a	n/a	2.90e-01	1.599
1098872	ENSG00000166710	564	B2M	beta-2-microglobulin	567	15	n/a	n/a	2.65e-01	1.599
1099568	ENSG00000169490	58111	TM2D2	TM2 domain containing 2	83877	8	n/a	n/a	2.77e-01	1.598
1087465	ENSG00000043093	33458	DCUN1D1	DCN1, defective in cullin neddylation 1, domain containing 1 (S. cerevisiae)	54165	3	n/a	n/a	2.64e-01	1.598
279813794	ENSG00000227725	0	RP11-35D5.3	RP11-35D5.3	0	4	n/a	n/a	3.23e-01	1.597
1097135	ENSG00000158164	10855	TMSB15A	thymosin beta 15a	11013	X	n/a	n/a	2.61e-01	1.597
1091019	ENSG00000112902	8917	SEMA5A	sema domain, seven thrombospondin repeats (type 1 and type 1-like), transmembrane domain (TM) and short cytoplasmic domain, (semaphorin) 5A	9037	5	n/a	n/a	2.65e-01	1.596
279797561	ENSG00000226268	0	RP11-61N20.3	RP11-61N20.3	0	11	n/a	n/a	2.67e-01	1.596
279748792	ENSG00000219222	0	RP11-480N24.3	RP11-480N24.3	0	6	n/a	n/a	2.63e-01	1.595
1102678	ENSG00000184845	1800	DRD1	dopamine receptor D1	1812	5	n/a	n/a	2.89e-01	1.595
1100692	ENSG00000174599	79545	TRAM1L1	translocation associated membrane protein 1-like 1	133022	4	n/a	n/a	3.27e-01	1.594
1091978	ENSG00000120675	28839	DNAJC15	DnaJ (Hsp40) homolog, subfamily C, member 15	29103	13	n/a	n/a	2.78e-01	1.593
1095664	ENSG00000145730	5034	PAM	peptidylglycine alpha-amidating monooxygenase	5066	5	n/a	n/a	2.84e-01	1.593
1095555	ENSG00000144827	34636	ABHD10	abhydrolase domain containing 10	55347	3	n/a	n/a	2.74e-01	1.593
1100133	ENSG00000171862	5696	PTEN	phosphatase and tensin homolog	5728	10	n/a	n/a	2.69e-01	1.593
1104531	ENSG00000198168	90807	SVIP	small VCP/p97-interacting protein	258010	11	n/a	n/a	2.81e-01	1.593
1105773	ENSG00000212928	0	AL391152.1	AL391152.1	0	14	n/a	n/a	2.67e-01	1.593
1090542	ENSG00000109184	22897	DCUN1D4	DCN1, defective in cullin neddylation 1, domain containing 4 (S. cerevisiae)	23142	4	n/a	n/a	3.58e-01	1.592
1093875	ENSG00000134817	0	APLNR	apelin receptor	0	11	n/a	n/a	2.94e-01	1.592
1093810	ENSG00000134419	6177	RPS15A	ribosomal protein S15a	6210	16	n/a	n/a	2.74e-01	1.592
280002280	ENSG00000248487	25613	ABHD14A	abhydrolase domain containing 14A	25864	3	n/a	n/a	2.75e-01	1.592
1104813	ENSG00000198918	6138	RPL39	ribosomal protein L39	6170	X	n/a	n/a	2.71e-01	1.591
1096522	ENSG00000152822	2894	GRM1	glutamate receptor, metabotropic 1	2911	6	n/a	n/a	2.91e-01	1.591
1102051	ENSG00000182220	10014	ATP6AP2	ATPase, H+ transporting, lysosomal accessory protein 2	10159	X	n/a	n/a	2.62e-01	1.591
279852937	ENSG00000231245	0	C1DP1	C1D nuclear receptor corepressor pseudogene 1	0	10	n/a	n/a	2.84e-01	1.591
279836646	ENSG00000229807	7460	XIST	X (inactive)-specific transcript (non-protein coding)	7503	X	n/a	n/a	4.28e-01	1.590
1093906	ENSG00000135002	34601	RFK	riboflavin kinase	55312	9	n/a	n/a	2.87e-01	1.590
279438953	ENSG00000172799	0	ZBTB8OSP2	zinc finger and BTB domain containing 8 opposite strand pseudogene 2	0	2	n/a	n/a	2.76e-01	1.590
1091380	ENSG00000115762	34330	PLEKHB2	pleckstrin homology domain containing, family B (evectins) member 2	55041	2	n/a	n/a	2.62e-01	1.590
1093584	ENSG00000132872	6820	SYT4	synaptotagmin IV	6860	18	n/a	n/a	3.49e-01	1.590
280086664	ENSG00000255467	0	RP11-144G7.2	RP11-144G7.2	0	11	n/a	n/a	2.74e-01	1.589
1098019	ENSG00000163605	81027	PPP4R2	protein phosphatase 4, regulatory subunit 2	151987	3	n/a	n/a	2.62e-01	1.589
1087203	ENSG00000013561	9460	RNF14	ring finger protein 14	9604	5	n/a	n/a	2.67e-01	1.589
1094310	ENSG00000137033	59982	IL33	interleukin 33	90865	9	n/a	n/a	2.91e-01	1.588
279928564	ENSG00000237976	0	RP11-126K1.6	RP11-126K1.6	0	1	n/a	n/a	2.74e-01	1.588
1091816	ENSG00000119541	9384	VPS4B	vacuolar protein sorting 4 homolog B (S. cerevisiae)	9525	18	n/a	n/a	2.89e-01	1.588
1095630	ENSG00000145425	6156	RPS3A	ribosomal protein S3A	6189	4	n/a	n/a	2.92e-01	1.588
1090267	ENSG00000106993	34953	CDC37L1	cell division cycle 37 homolog (S. cerevisiae)-like 1	55664	9	n/a	n/a	2.64e-01	1.586
1101581	ENSG00000179431	23898	FJX1	four jointed box 1 (Drosophila)	24147	11	n/a	n/a	3.16e-01	1.586
1094573	ENSG00000138379	2644	MSTN	myostatin	2660	2	n/a	n/a	3.19e-01	1.586
1092593	ENSG00000125657	8673	TNFSF9	tumor necrosis factor (ligand) superfamily, member 9	8744	19	n/a	n/a	2.75e-01	1.586
279826075	ENSG00000228825	0	LAMTOR3P1	late endosomal/lysosomal adaptor, MAPK and MTOR activator 3 pseudogene 1	0	13	n/a	n/a	2.72e-01	1.586
279886928	ENSG00000234235	0	BOK-AS1	BOK antisense RNA 1 (non-protein coding)	0	2	n/a	n/a	2.74e-01	1.586
1101315	ENSG00000177889	7291	UBE2N	ubiquitin-conjugating enzyme E2N	7334	12	n/a	n/a	2.63e-01	1.585
1089136	ENSG00000100302	23305	RASD2	RASD family, member 2	23551	22	n/a	n/a	3.38e-01	1.585
1090399	ENSG00000108278	9192	ZNHIT3	zinc finger, HIT-type containing 3	9326	17	n/a	n/a	3.17e-01	1.585
1101072	ENSG00000176641	85645	RNF152	ring finger protein 152	220441	18	n/a	n/a	2.97e-01	1.584
1104688	ENSG00000198689	10332	SLC9A6	solute carrier family 9 (sodium/hydrogen exchanger), member 6	10479	X	n/a	n/a	2.86e-01	1.584
1100715	ENSG00000174748	6106	RPL15	ribosomal protein L15	6138	3	n/a	n/a	2.66e-01	1.584
1100091	ENSG00000171714	83758	ANO5	anoctamin 5	203859	11	n/a	n/a	2.63e-01	1.584
1104421	ENSG00000197885	28248	NKIRAS1	NFKB inhibitor interacting Ras-like 1	28512	3	n/a	n/a	2.73e-01	1.583
1097052	ENSG00000157502	79792	MUM1L1	melanoma associated antigen (mutated) 1-like 1	139221	X	n/a	n/a	2.62e-01	1.583
279858733	ENSG00000231764	0	DLX6-AS1	DLX6 antisense RNA 1 (non-protein coding)	0	7	n/a	n/a	3.79e-01	1.583
280084391	ENSG00000255302	23494	EID1	EP300 interacting inhibitor of differentiation 1	23741	15	n/a	n/a	2.66e-01	1.582
1091402	ENSG00000115944	9043	COX7A2L	cytochrome c oxidase subunit VIIa polypeptide 2 like	9167	2	n/a	n/a	2.61e-01	1.582
279720569	ENSG00000213280	0	RP11-212P7.1	RP11-212P7.1	0	7	n/a	n/a	3.24e-01	1.582
1096962	ENSG00000156735	9389	BAG4	BCL2-associated athanogene 4	9530	8	n/a	n/a	3.14e-01	1.582
1090008	ENSG00000105499	8539	PLA2G4C	phospholipase A2, group IVC (cytosolic, calcium-independent)	8605	19	n/a	n/a	2.90e-01	1.582
1105423	ENSG00000205269	1002442	TMEM170B	transmembrane protein 170B	100113407	6	n/a	n/a	2.66e-01	1.582
1090916	ENSG00000112208	9391	BAG2	BCL2-associated athanogene 2	9532	6	n/a	n/a	2.62e-01	1.581
280132514	ENSG00000259413	0	RP11-5O23.1	RP11-5O23.1	0	15	n/a	n/a	2.61e-01	1.581
1105419	ENSG00000205246	123009	RPSAP58	ribosomal protein SA pseudogene 58	388524	19	n/a	n/a	2.64e-01	1.580
1088993	ENSG00000099795	4687	NDUFB7	NADH dehydrogenase (ubiquinone) 1 beta subcomplex, 7, 18kDa	4713	19	n/a	n/a	2.61e-01	1.580
1099656	ENSG00000169891	9061	REPS2	RALBP1 associated Eps domain containing 2	9185	X	n/a	n/a	2.64e-01	1.579
1107153	ENSG00000226976	0	COX6A1P2	cytochrome c oxidase subunit VIa polypeptide 1 pseudogene 2	0	6	n/a	n/a	2.84e-01	1.579
279720656	ENSG00000213293	0	CTD-2666L21.3	CTD-2666L21.3	0	19	n/a	n/a	3.33e-01	1.579
1101882	ENSG00000181274	23156	FRAT2	frequently rearranged in advanced T-cell lymphomas 2	23401	10	n/a	n/a	2.87e-01	1.579
1099583	ENSG00000169567	3076	HINT1	histidine triad nucleotide binding protein 1	3094	5	n/a	n/a	2.62e-01	1.579
1092965	ENSG00000128654	10504	MTX2	metaxin 2	10651	2	n/a	n/a	2.72e-01	1.579
1102610	ENSG00000184517	81535	ZFP1	zinc finger protein 1 homolog (mouse)	162239	16	n/a	n/a	2.67e-01	1.578
1095406	ENSG00000143845	34513	ETNK2	ethanolamine kinase 2	55224	1	n/a	n/a	3.20e-01	1.578
1095542	ENSG00000144746	10403	ARL6IP5	ADP-ribosylation-like factor 6 interacting protein 5	10550	3	n/a	n/a	2.61e-01	1.578
1096889	ENSG00000156136	1621	DCK	deoxycytidine kinase	1633	4	n/a	n/a	2.74e-01	1.578
1097060	ENSG00000157557	2099	ETS2	v-ets erythroblastosis virus E26 oncogene homolog 2 (avian)	2114	21	n/a	n/a	2.82e-01	1.577
1100838	ENSG00000175352	35954	NRIP3	nuclear receptor interacting protein 3	56675	11	n/a	n/a	3.31e-01	1.577
1104888	ENSG00000203706	165215	C1orf133	chromosome 1 open reading frame 133	574036	1	n/a	n/a	2.92e-01	1.576
279829167	ENSG00000229111	157129305	MED4-AS1	MED4 antisense RNA 1 (non-protein coding)	100873965	13	n/a	n/a	2.62e-01	1.576
1094593	ENSG00000138449	29772	SLC40A1	solute carrier family 40 (iron-regulated transporter), member 1	30061	2	n/a	n/a	2.63e-01	1.576
279842324	ENSG00000230316	81209	RP11-560I19.4	RP11-560I19.4	154860	7	n/a	n/a	3.31e-01	1.575
1099532	ENSG00000169302	83691	STK32A	serine/threonine kinase 32A	202374	5	n/a	n/a	2.75e-01	1.575
279839342	ENSG00000230043	0	TMSL6	thymosin-like 6 (pseudogene)	0	20	n/a	n/a	3.01e-01	1.575
1099773	ENSG00000170385	7734	SLC30A1	solute carrier family 30 (zinc transporter), member 1	7779	1	n/a	n/a	2.64e-01	1.574
1106484	ENSG00000220008	153016	LINGO3	leucine rich repeat and Ig domain containing 3	645191	19	n/a	n/a	2.71e-01	1.574
1100242	ENSG00000172339	83505	ALG14	asparagine-linked glycosylation 14 homolog (S. cerevisiae)	199857	1	n/a	n/a	2.68e-01	1.574
1095128	ENSG00000142089	10263	IFITM3	interferon induced transmembrane protein 3	10410	11	n/a	n/a	2.75e-01	1.574
1090923	ENSG00000112237	887	CCNC	cyclin C	892	6	n/a	n/a	2.67e-01	1.573
1101427	ENSG00000178568	2051	ERBB4	v-erb-a erythroblastic leukemia viral oncogene homolog 4 (avian)	2066	2	n/a	n/a	2.99e-01	1.573
279780961	ENSG00000224831	0	RP11-651P23.4	RP11-651P23.4	0	3	n/a	n/a	2.64e-01	1.573
1092327	ENSG00000123728	37097	RAP2C	RAP2C, member of RAS oncogene family	57826	X	n/a	n/a	3.67e-01	1.572
279955384	ENSG00000241282	0	CTC-451A6.1	CTC-451A6.1	0	19	n/a	n/a	3.46e-01	1.572
1099873	ENSG00000170837	2833	GPR27	G protein-coupled receptor 27	2850	3	n/a	n/a	2.92e-01	1.571
1091107	ENSG00000113638	23302	TTC33	tetratricopeptide repeat domain 33	23548	5	n/a	n/a	2.67e-01	1.571
1090560	ENSG00000109436	22913	TBC1D9	TBC1 domain family, member 9 (with GRAM domain)	23158	4	n/a	n/a	2.89e-01	1.570
1102300	ENSG00000183291	9267	RP4-604K5.1	15 kDa selenoprotein	9403	1	n/a	n/a	2.62e-01	1.570
1103802	ENSG00000196071	94328	OR2L13	olfactory receptor, family 2, subfamily L, member 13	284521	1	n/a	n/a	2.62e-01	1.570
1090731	ENSG00000110958	10570	PTGES3	prostaglandin E synthase 3 (cytosolic)	10728	12	n/a	n/a	2.62e-01	1.570
1098237	ENSG00000164187	60156	LMBRD2	LMBR1 domain containing 2	92255	5	n/a	n/a	2.65e-01	1.569
1104387	ENSG00000197775	0	AL136419.1	Uncharacterized protein C14orf167	0	14	n/a	n/a	2.73e-01	1.569
280093904	ENSG00000256210	0	AC005255.1	AC005255.1	0	19	n/a	n/a	2.62e-01	1.569
1096755	ENSG00000154856	80613	APCDD1	adenomatosis polyposis coli down-regulated 1	147495	18	n/a	n/a	2.64e-01	1.569
1099528	ENSG00000169288	41532	MRPL1	mitochondrial ribosomal protein L1	65008	4	n/a	n/a	2.64e-01	1.569
1096336	ENSG00000151468	57885	CCDC3	coiled-coil domain containing 3	83643	10	n/a	n/a	2.64e-01	1.568
1091404	ENSG00000115947	4968	ORC4	origin recognition complex, subunit 4	5000	2	n/a	n/a	2.60e-01	1.567
279770664	ENSG00000224004	0	ATP5C1P1	ATP synthase, H+ transporting, mitochondrial F1 complex, gamma polypeptide 1 pseudogene 1	0	14	n/a	n/a	3.06e-01	1.566
280021914	ENSG00000250094	0	RP4-639F20.3	RP4-639F20.3	0	1	n/a	n/a	2.62e-01	1.566
1088846	ENSG00000092208	8421	GEMIN2	gem (nuclear organelle) associated protein 2	8487	14	n/a	n/a	2.66e-01	1.566
1088348	ENSG00000079689	10443	SCGN	secretagogin, EF-hand calcium binding protein	10590	6	n/a	n/a	3.48e-01	1.566
279869021	ENSG00000232654	0	FAM136BP	family with sequence similarity 136, member B, pseudogene	0	6	n/a	n/a	2.63e-01	1.566
279854762	ENSG00000231416	0	RP11-422P24.9	RP11-422P24.9	0	1	n/a	n/a	2.74e-01	1.566
279847987	ENSG00000230807	0	AC099535.4	AC099535.4	0	3	n/a	n/a	3.79e-01	1.565
279884441	ENSG00000234009	0	AL049757.3	AL049757.3	0	22	n/a	n/a	2.96e-01	1.565
1095172	ENSG00000142530	76601	FAM71E1	family with sequence similarity 71, member E1	112703	19	n/a	n/a	3.03e-01	1.565
280060053	ENSG00000253683	0	CTB-79E8.3	CTB-79E8.3	0	5	n/a	n/a	3.04e-01	1.565
1095889	ENSG00000147400	1061	CETN2	centrin, EF-hand protein, 2	1069	X	n/a	n/a	2.63e-01	1.564
1093008	ENSG00000129055	25596	ANAPC13	anaphase promoting complex subunit 13	25847	3	n/a	n/a	3.22e-01	1.564
1096328	ENSG00000151414	79979	NEK7	NIMA (never in mitosis gene a)-related kinase 7	140609	1	n/a	n/a	2.71e-01	1.564
1104670	ENSG00000198642	35244	KLHL9	kelch-like 9 (Drosophila)	55958	9	n/a	n/a	3.87e-01	1.564
280076552	ENSG00000254835	0	RP3-515N1.10	RP3-515N1.10	0	22	n/a	n/a	2.61e-01	1.564
1093781	ENSG00000134265	8699	NAPG	N-ethylmaleimide-sensitive factor attachment protein, gamma	8774	18	n/a	n/a	2.74e-01	1.564
279468137	ENSG00000175741	0	RWDD4P2	RWD domain containing 4 pseudogene 2	0	7	n/a	n/a	2.60e-01	1.563
279848254	ENSG00000230829	0	CTD-2186M15.1	CTD-2186M15.1	0	5	n/a	n/a	2.66e-01	1.563
1093070	ENSG00000129562	1591	DAD1	defender against cell death 1	1603	14	n/a	n/a	2.67e-01	1.563
279724183	ENSG00000213702	0	AC008865.1	AC008865.1	0	5	n/a	n/a	3.78e-01	1.563
280011159	ENSG00000249249	0	AC010226.4	AC010226.4	0	5	n/a	n/a	2.63e-01	1.562
1087571	ENSG00000052723	55944	SIKE1	suppressor of IKBKE 1	80143	1	n/a	n/a	2.62e-01	1.562
1100669	ENSG00000174473	135097	GALNTL6	UDP-N-acetyl-alpha-D-galactosamine:polypeptide N-acetylgalactosaminyltransferase-like 6	442117	4	n/a	n/a	2.87e-01	1.562
1101279	ENSG00000177683	81725	THAP5	THAP domain containing 5	168451	7	n/a	n/a	2.65e-01	1.562
1095604	ENSG00000145248	83659	SLC10A4	solute carrier family 10 (sodium/bile acid cotransporter family), member 4	201780	4	n/a	n/a	2.74e-01	1.561
1099398	ENSG00000168772	56120	CXXC4	CXXC finger protein 4	80319	4	n/a	n/a	2.75e-01	1.561
1087003	ENSG00000006468	2100	ETV1	ets variant 1	2115	7	n/a	n/a	2.78e-01	1.560
1089786	ENSG00000104327	789	CALB1	calbindin 1, 28kDa	793	8	n/a	n/a	3.12e-01	1.560
1098432	ENSG00000164933	56745	SLC25A32	solute carrier family 25, member 32	81034	8	n/a	n/a	2.62e-01	1.560
279615247	ENSG00000196972	150842	LINC00087	long intergenic non-protein coding RNA 87	644596	X	n/a	n/a	3.01e-01	1.560
280022769	ENSG00000250162	0	CSNK1A1P3	casein kinase 1, alpha 1 pseudogene 3	0	5	n/a	n/a	2.65e-01	1.559
1095680	ENSG00000145824	9406	CXCL14	chemokine (C-X-C motif) ligand 14	9547	5	n/a	n/a	2.73e-01	1.559
279865228	ENSG00000232332	0	RP3-481A17.1	RP3-481A17.1	0	X	n/a	n/a	2.62e-01	1.558
280032116	ENSG00000250927	0	MESTP3	mesoderm specific transcript homolog (mouse) pseudogene 3	0	4	n/a	n/a	2.74e-01	1.558
1093686	ENSG00000133641	60025	C12orf29	chromosome 12 open reading frame 29	91298	12	n/a	n/a	3.01e-01	1.558
1101612	ENSG00000179673	122953	RPRML	reprimo-like	388394	17	n/a	n/a	2.94e-01	1.558
1087868	ENSG00000067064	3402	IDI1	isopentenyl-diphosphate delta isomerase 1	3422	10	n/a	n/a	2.87e-01	1.557
1102762	ENSG00000185127	122352	C6orf120	chromosome 6 open reading frame 120	387263	6	n/a	n/a	2.67e-01	1.557
1094753	ENSG00000139505	8984	MTMR6	myotubularin related protein 6	9107	13	n/a	n/a	2.66e-01	1.556
1104376	ENSG00000197747	6248	S100A10	S100 calcium binding protein A10	6281	1	n/a	n/a	2.87e-01	1.556
1089808	ENSG00000104442	34445	ARMC1	armadillo repeat containing 1	55156	8	n/a	n/a	2.69e-01	1.556
1102280	ENSG00000183186	79158	C2CD4C	C2 calcium-dependent domain containing 4C	126567	19	n/a	n/a	2.66e-01	1.556
1090270	ENSG00000107020	35136	C9orf46	chromosome 9 open reading frame 46	55848	9	n/a	n/a	3.31e-01	1.556
279885431	ENSG00000234118	150894	RPL13AP6	ribosomal protein L13a pseudogene 6	644511	10	n/a	n/a	3.02e-01	1.555
1104184	ENSG00000197147	23262	LRRC8B	leucine rich repeat containing 8 family, member B	23507	1	n/a	n/a	2.63e-01	1.555
1093102	ENSG00000129968	57598	FAM108A1	family with sequence similarity 108, member A1	81926	19	n/a	n/a	2.69e-01	1.555
1097581	ENSG00000161671	94271	C19orf63	chromosome 19 open reading frame 63	284361	19	n/a	n/a	3.16e-01	1.555
1093746	ENSG00000134108	34496	ARL8B	ADP-ribosylation factor-like 8B	55207	3	n/a	n/a	2.64e-01	1.555
1101838	ENSG00000180998	94000	GPR137C	G protein-coupled receptor 137C	283554	14	n/a	n/a	2.84e-01	1.554
1096637	ENSG00000153936	9509	HS2ST1	heparan sulfate 2-O-sulfotransferase 1	9653	1	n/a	n/a	2.67e-01	1.554
1095588	ENSG00000145107	77751	TM4SF19	transmembrane 4 L six family member 19	116211	3	n/a	n/a	2.64e-01	1.554
1093362	ENSG00000131469	6123	RPL27	ribosomal protein L27	6155	17	n/a	n/a	2.60e-01	1.554
1094282	ENSG00000136888	9408	ATP6V1G1	ATPase, H+ transporting, lysosomal 13kDa, V1 subunit G1	9550	9	n/a	n/a	2.63e-01	1.553
1097054	ENSG00000157514	1819	TSC22D3	TSC22 domain family, member 3	1831	X	n/a	n/a	2.91e-01	1.553
279899603	ENSG00000235363	0	SNRPGP10	small nuclear ribonucleoprotein polypeptide G pseudogene 10	0	1	n/a	n/a	3.46e-01	1.553
279752268	ENSG00000221162	0	AL031963.1	AL031963.1	0	6	n/a	n/a	3.81e-01	1.553
1093736	ENSG00000134049	30606	IER3IP1	immediate early response 3 interacting protein 1	51124	18	n/a	n/a	2.64e-01	1.552
1101952	ENSG00000181751	59895	C5orf30	chromosome 5 open reading frame 30	90355	5	n/a	n/a	3.08e-01	1.552
1094381	ENSG00000137414	30920	FAM8A1	family with sequence similarity 8, member A1	51439	6	n/a	n/a	2.76e-01	1.552
1089851	ENSG00000104808	27039	DHDH	dihydrodiol dehydrogenase (dimeric)	27294	19	n/a	n/a	2.71e-01	1.552
279725943	ENSG00000213935	0	AC092610.12	AC092610.12	0	7	n/a	n/a	3.09e-01	1.551
1101645	ENSG00000179902	79186	C1orf194	chromosome 1 open reading frame 194	127003	1	n/a	n/a	2.64e-01	1.550
279842939	ENSG00000230364	0	RP4-560B9.1	RP4-560B9.1	0	1	n/a	n/a	2.85e-01	1.550
1102410	ENSG00000183691	9115	NOG	noggin	9241	17	n/a	n/a	2.64e-01	1.550
1087024	ENSG00000006757	8176	PNPLA4	patatin-like phospholipase domain containing 4	8228	X	n/a	n/a	2.59e-01	1.550
1096465	ENSG00000152422	7475	XRCC4	X-ray repair complementing defective repair in Chinese hamster cells 4	7518	5	n/a	n/a	2.92e-01	1.550
1088826	ENSG00000091972	4319	CD200	CD200 molecule	4345	3	n/a	n/a	2.73e-01	1.550
1096109	ENSG00000149243	93884	KLHL35	kelch-like 35 (Drosophila)	283212	11	n/a	n/a	2.98e-01	1.549
1101858	ENSG00000181072	1121	CHRM2	cholinergic receptor, muscarinic 2	1129	7	n/a	n/a	2.79e-01	1.549
1106308	ENSG00000215301	1642	DDX3X	DEAD (Asp-Glu-Ala-Asp) box polypeptide 3, X-linked	1654	X	n/a	n/a	2.67e-01	1.549
1089826	ENSG00000104643	41879	MTMR9	myotubularin related protein 9	66036	8	n/a	n/a	2.74e-01	1.549
1099538	ENSG00000169330	23006	KIAA1024	KIAA1024	23251	15	n/a	n/a	2.63e-01	1.548
1102382	ENSG00000183628	8163	DGCR6	DiGeorge syndrome critical region gene 6	8214	22	n/a	n/a	2.67e-01	1.548
1089168	ENSG00000100372	10331	SLC25A17	solute carrier family 25 (mitochondrial carrier; peroxisomal membrane protein, 34kDa), member 17	10478	22	n/a	n/a	3.86e-01	1.548
1093407	ENSG00000131791	5533	PRKAB2	protein kinase, AMP-activated, beta 2 non-catalytic subunit	5565	1	n/a	n/a	2.88e-01	1.547
279493488	ENSG00000179131	0	RP11-458F8.3	RP11-458F8.3	0	7	n/a	n/a	2.83e-01	1.547
279925813	ENSG00000237749	0	RP3-423B22.5	RP3-423B22.5	0	1	n/a	n/a	3.51e-01	1.546
279784987	ENSG00000225200	0	AB019441.29	AB019441.29	0	14	n/a	n/a	2.74e-01	1.545
1088434	ENSG00000082153	9545	BZW1	basic leucine zipper and W2 domains 1	9689	2	n/a	n/a	2.64e-01	1.545
1100088	ENSG00000171700	10141	RGS19	regulator of G-protein signaling 19	10287	20	n/a	n/a	2.67e-01	1.545
1098224	ENSG00000164163	6027	ABCE1	ATP-binding cassette, sub-family E (OABP), member 1	6059	4	n/a	n/a	2.67e-01	1.544
279720755	ENSG00000213305	0	AP000857.1	AP000857.1	0	11	n/a	n/a	2.75e-01	1.544
1090276	ENSG00000107105	1978	ELAVL2	ELAV (embryonic lethal, abnormal vision, Drosophila)-like 2 (Hu antigen B)	1993	9	n/a	n/a	2.75e-01	1.544
1101506	ENSG00000179021	94513	C3orf38	chromosome 3 open reading frame 38	285237	3	n/a	n/a	2.82e-01	1.544
1094141	ENSG00000136156	9308	ITM2B	integral membrane protein 2B	9445	13	n/a	n/a	2.62e-01	1.543
1103752	ENSG00000189184	33801	PCDH18	protocadherin 18	54510	4	n/a	n/a	3.07e-01	1.543
279801213	ENSG00000226608	0	FTLP3	ferritin, light polypeptide pseudogene 3	0	20	n/a	n/a	2.74e-01	1.542
1090076	ENSG00000105750	7596	ZNF85	zinc finger protein 85	7639	19	n/a	n/a	3.21e-01	1.542
1101035	ENSG00000176410	58487	DNAJC30	DnaJ (Hsp40) homolog, subfamily C, member 30	84277	7	n/a	n/a	2.92e-01	1.542
1098593	ENSG00000165629	506	ATP5C1	ATP synthase, H+ transporting, mitochondrial F1 complex, gamma polypeptide 1	509	10	n/a	n/a	2.64e-01	1.542
1096577	ENSG00000153253	6293	SCN3A	sodium channel, voltage-gated, type III, alpha subunit	6328	2	n/a	n/a	2.93e-01	1.542
279915252	ENSG00000236844	0	AC091633.2	AC091633.2	0	3	n/a	n/a	3.09e-01	1.541
1087656	ENSG00000058091	5186	CDK14	cyclin-dependent kinase 14	5218	7	n/a	n/a	3.03e-01	1.541
1101651	ENSG00000179918	22684	SEPHS2	selenophosphate synthetase 2	22928	16	n/a	n/a	2.67e-01	1.541
1093796	ENSG00000134326	79381	CMPK2	cytidine monophosphate (UMP-CMP) kinase 2, mitochondrial	129607	2	n/a	n/a	2.66e-01	1.540
279499535	ENSG00000179997	0	AC010894.4	AC010894.4	0	2	n/a	n/a	2.75e-01	1.540
1089564	ENSG00000102531	22618	FNDC3A	fibronectin type III domain containing 3A	22862	13	n/a	n/a	2.72e-01	1.540
1099042	ENSG00000167384	7689	ZNF180	zinc finger protein 180	7733	19	n/a	n/a	2.91e-01	1.539
279884024	ENSG00000233971	0	AC067950.1	AC067950.1	0	2	n/a	n/a	2.75e-01	1.539
1100617	ENSG00000174173	34220	RG9MTD1	RNA (guanine-9-) methyltransferase domain containing 1	54931	3	n/a	n/a	2.62e-01	1.538
1098302	ENSG00000164405	26834	UQCRQ	ubiquinol-cytochrome c reductase, complex III subunit VII, 9.5kDa	27089	5	n/a	n/a	2.61e-01	1.538
1105816	ENSG00000213096	9393	ZNF254	zinc finger protein 254	9534	19	n/a	n/a	2.69e-01	1.538
1088578	ENSG00000086666	33760	ZFAND6	zinc finger, AN1-type domain 6	54469	15	n/a	n/a	2.74e-01	1.538
1100738	ENSG00000174886	79134	NDUFA11	NADH dehydrogenase (ubiquinone) 1 alpha subcomplex, 11, 14.7kDa	126328	19	n/a	n/a	2.64e-01	1.537
279787317	ENSG00000225410	0	AC107016.1	AC107016.1	0	12	n/a	n/a	2.82e-01	1.537
1096310	ENSG00000151287	60248	C13orf27	chromosome 13 open reading frame 27	93081	13	n/a	n/a	2.84e-01	1.537
279759139	ENSG00000222234	0	AC093628.1	AC093628.1	0	4	n/a	n/a	3.07e-01	1.537
1093605	ENSG00000133019	1123	CHRM3	cholinergic receptor, muscarinic 3	1131	1	n/a	n/a	3.05e-01	1.537
1097959	ENSG00000163444	60210	TMEM183A	transmembrane protein 183A	92703	1	n/a	n/a	2.62e-01	1.537
279806538	ENSG00000227040	0	RP11-533F5.2	RP11-533F5.2	0	4	n/a	n/a	2.74e-01	1.536
280096849	ENSG00000256558	0	RP11-713B9.1	RP11-713B9.1	0	11	n/a	n/a	2.62e-01	1.536
1097952	ENSG00000163421	38106	PROK2	prokineticin 2	60675	3	n/a	n/a	2.64e-01	1.536
1090616	ENSG00000109929	6275	SC5DL	sterol-C5-desaturase (ERG3 delta-5-desaturase homolog, S. cerevisiae)-like	6309	11	n/a	n/a	2.74e-01	1.536
1089150	ENSG00000100336	56603	APOL4	apolipoprotein L, 4	80832	22	n/a	n/a	3.43e-01	1.536
1091204	ENSG00000114646	10528	CSPG5	chondroitin sulfate proteoglycan 5 (neuroglycan C)	10675	3	n/a	n/a	2.61e-01	1.535
1104100	ENSG00000196911	3816	KPNA5	karyopherin alpha 5 (importin alpha 6)	3841	6	n/a	n/a	2.78e-01	1.535
1088009	ENSG00000070831	993	CDC42	cell division cycle 42 (GTP binding protein, 25kDa)	998	1	n/a	n/a	2.62e-01	1.535
1089435	ENSG00000101558	9094	VAPA	VAMP (vesicle-associated membrane protein)-associated protein A, 33kDa	9218	18	n/a	n/a	2.68e-01	1.534
1106408	ENSG00000215845	1000614	TSTD1	thiosulfate sulfurtransferase (rhodanese)-like domain containing 1	100131187	1	n/a	n/a	2.92e-01	1.534
1095937	ENSG00000147676	0	MAL2	mal, T-cell differentiation protein 2 (gene/pseudogene)	0	8	n/a	n/a	2.67e-01	1.534
1105408	ENSG00000205208	83657	C4orf46	chromosome 4 open reading frame 46	201725	4	n/a	n/a	2.67e-01	1.534
279810101	ENSG00000227358	0	RP11-180I4.1	RP11-180I4.1	0	9	n/a	n/a	2.64e-01	1.534
1100130	ENSG00000171858	6194	RPS21	ribosomal protein S21	6227	20	n/a	n/a	2.89e-01	1.534
1101088	ENSG00000176731	125638	C8orf59	chromosome 8 open reading frame 59	401466	8	n/a	n/a	2.72e-01	1.534
1094447	ENSG00000137770	30976	CTDSPL2	CTD (carboxy-terminal domain, RNA polymerase II, polypeptide A) small phosphatase like 2	51496	15	n/a	n/a	3.18e-01	1.534
1090493	ENSG00000108830	8102	RND2	Rho family GTPase 2	8153	17	n/a	n/a	2.66e-01	1.534
1089180	ENSG00000100410	59034	PHF5A	PHD finger protein 5A	84844	22	n/a	n/a	2.74e-01	1.533
280069152	ENSG00000254317	0	RP11-473O4.5	RP11-473O4.5	0	8	n/a	n/a	2.64e-01	1.533
1095836	ENSG00000147041	60767	SYTL5	synaptotagmin-like 5	94122	X	n/a	n/a	2.64e-01	1.533
280075639	ENSG00000254768	0	CTD-2140G10.2	CTD-2140G10.2	0	11	n/a	n/a	2.87e-01	1.533
1095787	ENSG00000146540	58520	C7orf50	chromosome 7 open reading frame 50	84310	7	n/a	n/a	2.75e-01	1.533
280032958	ENSG00000250986	157123125	AC141928.1	AC141928.1	100507150	4	n/a	n/a	2.64e-01	1.533
1103270	ENSG00000187189	23025	TSPYL4	TSPY-like 4	23270	6	n/a	n/a	2.62e-01	1.532
1104521	ENSG00000198142	41642	ANKRD57	ankyrin repeat domain 57	65124	2	n/a	n/a	3.25e-01	1.532
279864892	ENSG00000232295	157123395	RP11-154D6.1	RP11-154D6.1	100507367	6	n/a	n/a	2.66e-01	1.532
280032223	ENSG00000250934	0	RP11-71E19.1	RP11-71E19.1	0	3	n/a	n/a	2.61e-01	1.532
1101623	ENSG00000179774	85634	ATOH7	atonal homolog 7 (Drosophila)	220202	10	n/a	n/a	2.68e-01	1.532
1094383	ENSG00000137434	110342	C6orf52	chromosome 6 open reading frame 52	347744	6	n/a	n/a	2.63e-01	1.531
1097950	ENSG00000163406	6529	SLC15A2	solute carrier family 15 (H+/peptide transporter), member 2	6565	3	n/a	n/a	2.83e-01	1.531
280093911	ENSG00000256211	0	RP11-1018J11.1	RP11-1018J11.1	0	12	n/a	n/a	2.63e-01	1.531
1106332	ENSG00000215386	123162	LINC00478	long intergenic non-protein coding RNA 478	388815	21	n/a	n/a	2.62e-01	1.530
279730287	ENSG00000214389	0	RPS3AP26	ribosomal protein S3a pseudogene 26	0	7	n/a	n/a	3.48e-01	1.530
1099972	ENSG00000171204	35151	TMEM126B	transmembrane protein 126B	55863	11	n/a	n/a	2.66e-01	1.530
279801692	ENSG00000226652	0	PSMD10P2	proteasome 26S subunit, non-ATPase, 10 pseudogene 2	0	3	n/a	n/a	2.74e-01	1.529
1104725	ENSG00000198759	25724	EGFL6	EGF-like-domain, multiple 6	25975	X	n/a	n/a	2.64e-01	1.529
279747741	ENSG00000218350	0	RP11-789A7.1	RP11-789A7.1	0	6	n/a	n/a	2.64e-01	1.529
1092026	ENSG00000120963	30605	ZNF706	zinc finger protein 706	51123	8	n/a	n/a	2.67e-01	1.529
280129070	ENSG00000259216	0	RP11-227D13.2	RP11-227D13.2	0	15	n/a	n/a	2.79e-01	1.529
1100771	ENSG00000175040	9299	CHST2	carbohydrate (N-acetylglucosamine-6-O) sulfotransferase 2	9435	3	n/a	n/a	3.24e-01	1.529
1107667	ENSG00000230291	0	RP11-244J10.1	RP11-244J10.1	0	12	n/a	n/a	3.42e-01	1.528
1098098	ENSG00000163818	33876	LZTFL1	leucine zipper transcription factor-like 1	54585	3	n/a	n/a	2.86e-01	1.528
1100928	ENSG00000175874	83565	CREG2	cellular repressor of E1A-stimulated genes 2	200407	2	n/a	n/a	3.25e-01	1.528
1089827	ENSG00000104660	23239	LEPROTL1	leptin receptor overlapping transcript-like 1	23484	8	n/a	n/a	2.66e-01	1.528
1099978	ENSG00000171222	0	SCAND1	SCAN domain containing 1	0	20	n/a	n/a	2.65e-01	1.528
279951826	ENSG00000240821	0	RP11-352G18.1	RP11-352G18.1	0	15	n/a	n/a	2.85e-01	1.528
279785221	ENSG00000225216	0	AC007362.3	AC007362.3	0	2	n/a	n/a	3.25e-01	1.528
1096027	ENSG00000148481	55815	FAM188A	family with sequence similarity 188, member A	80013	10	n/a	n/a	2.74e-01	1.527
1100560	ENSG00000173867	0	MRPL46	mitochondrial ribosomal protein L46	0	15	n/a	n/a	3.79e-01	1.527
279780860	ENSG00000224820	0	BTF3P4	basic transcription factor 3 pseudogene 4	0	9	n/a	n/a	3.09e-01	1.527
280059237	ENSG00000253629	0	KB-1107E3.1	KB-1107E3.1	0	8	n/a	n/a	3.56e-01	1.526
1091466	ENSG00000116406	56068	EDEM3	ER degradation enhancer, mannosidase alpha-like 3	80267	1	n/a	n/a	2.63e-01	1.526
279871955	ENSG00000232917	0	RP11-450D21.1	RP11-450D21.1	0	1	n/a	n/a	2.83e-01	1.526
1096443	ENSG00000152240	77651	HAUS1	HAUS augmin-like complex, subunit 1	115106	18	n/a	n/a	2.65e-01	1.526
1106104	ENSG00000214552	0	RP11-89A12.1	RP11-89A12.1	0	3	n/a	n/a	2.72e-01	1.526
1088402	ENSG00000081154	36370	PCNP	PEST proteolytic signal containing nuclear protein	57092	3	n/a	n/a	2.71e-01	1.525
279746032	ENSG00000217130	0	RP3-375P9.2	RP3-375P9.2	0	6	n/a	n/a	3.11e-01	1.525
1088393	ENSG00000081019	33956	RSBN1	round spermatid basic protein 1	54665	1	n/a	n/a	2.62e-01	1.525
1097892	ENSG00000163171	10455	CDC42EP3	CDC42 effector protein (Rho GTPase binding) 3	10602	2	n/a	n/a	2.63e-01	1.524
1092624	ENSG00000125814	40551	NAPB	N-ethylmaleimide-sensitive factor attachment protein, beta	63908	20	n/a	n/a	2.91e-01	1.524
279879327	ENSG00000233554	0	RP11-326F20.5	RP11-326F20.5	0	9	n/a	n/a	2.74e-01	1.524
1091620	ENSG00000117505	1798	DR1	down-regulator of transcription 1, TBP-binding (negative cofactor 2)	1810	1	n/a	n/a	2.74e-01	1.524
1095441	ENSG00000144034	30485	TPRKB	TP53RK binding protein	51002	2	n/a	n/a	2.89e-01	1.524
1105372	ENSG00000205060	59102	SLC35B4	solute carrier family 35, member B4	84912	7	n/a	n/a	2.63e-01	1.523
1092124	ENSG00000121966	7806	CXCR4	chemokine (C-X-C motif) receptor 4	7852	2	n/a	n/a	3.20e-01	1.523
1101749	ENSG00000180530	8153	NRIP1	nuclear receptor interacting protein 1	8204	21	n/a	n/a	2.72e-01	1.522
1099073	ENSG00000167536	80575	DHRS13	dehydrogenase/reductase (SDR family) member 13	147015	17	n/a	n/a	2.63e-01	1.522
1090895	ENSG00000112081	6392	SRSF3	serine/arginine-rich splicing factor 3	6428	6	n/a	n/a	2.66e-01	1.521
280006188	ENSG00000248785	0	HIGD1AP14	HIG1 hypoxia inducible domain family, member 1A pseudogene 14	0	4	n/a	n/a	2.93e-01	1.521
1103292	ENSG00000187325	31096	TAF9B	TAF9B RNA polymerase II, TATA box binding protein (TBP)-associated factor, 31kDa	51616	X	n/a	n/a	2.69e-01	1.521
1096257	ENSG00000150756	79588	FAM173B	family with sequence similarity 173, member B	134145	5	n/a	n/a	2.76e-01	1.520
1090550	ENSG00000109270	8580	LAMTOR3	late endosomal/lysosomal adaptor, MAPK and MTOR activator 3	8649	4	n/a	n/a	2.61e-01	1.520
1105064	ENSG00000204262	1281	COL5A2	collagen, type V, alpha 2	1290	2	n/a	n/a	3.03e-01	1.520
1094713	ENSG00000139211	110355	AMIGO2	adhesion molecule with Ig-like domain 2	347902	12	n/a	n/a	2.89e-01	1.520
1095204	ENSG00000142694	34483	FAM176B	family with sequence similarity 176, member B	55194	1	n/a	n/a	2.67e-01	1.519
1100221	ENSG00000172247	77616	C1QTNF4	C1q and tumor necrosis factor related protein 4	114900	11	n/a	n/a	2.89e-01	1.519
1095678	ENSG00000145817	57257	YIPF5	Yip1 domain family, member 5	81555	5	n/a	n/a	2.65e-01	1.519
1091016	ENSG00000112874	57836	NUDT12	nudix (nucleoside diphosphate linked moiety X)-type motif 12	83594	5	n/a	n/a	2.69e-01	1.519
1090809	ENSG00000111615	10944	KRR1	KRR1, small subunit (SSU) processome component, homolog (yeast)	11103	12	n/a	n/a	2.61e-01	1.518
1099890	ENSG00000170903	58638	KIAA1826	KIAA1826	84437	11	n/a	n/a	2.74e-01	1.518
279484224	ENSG00000177820	0	AC004917.1	AC004917.1	0	7	n/a	n/a	2.83e-01	1.518
279738866	ENSG00000215284	0	RP11-198M15.1	RP11-198M15.1	0	X	n/a	n/a	2.61e-01	1.518
1103667	ENSG00000188848	123337	BEND4	BEN domain containing 4	389206	4	n/a	n/a	2.64e-01	1.518
1092307	ENSG00000123562	9499	MORF4L2	mortality factor 4 like 2	9643	X	n/a	n/a	2.60e-01	1.517
279963217	ENSG00000242140	0	RP11-262M14.2	RP11-262M14.2	0	3	n/a	n/a	2.65e-01	1.517
1103916	ENSG00000196372	55557	ASB13	ankyrin repeat and SOCS box containing 13	79754	10	n/a	n/a	2.64e-01	1.517
1097327	ENSG00000159713	31153	TPPP3	tubulin polymerization-promoting protein family member 3	51673	16	n/a	n/a	3.33e-01	1.517
1091438	ENSG00000116161	26846	CACYBP	calcyclin binding protein	27101	1	n/a	n/a	2.64e-01	1.517
279874817	ENSG00000233158	0	AC097374.5	AC097374.5	0	2	n/a	n/a	3.32e-01	1.517
1090757	ENSG00000111231	30666	GPN3	GPN-loop GTPase 3	51184	12	n/a	n/a	2.66e-01	1.517
1097951	ENSG00000163412	105958	EIF4E3	eukaryotic translation initiation factor 4E family member 3	317649	3	n/a	n/a	2.90e-01	1.516
280002833	ENSG00000248531	0	RP11-1134I14.3	RP11-1134I14.3	0	8	n/a	n/a	3.24e-01	1.516
1100746	ENSG00000174917	79093	C19orf70	chromosome 19 open reading frame 70	125988	19	n/a	n/a	2.62e-01	1.516
1094651	ENSG00000138764	896	CCNG2	cyclin G2	901	4	n/a	n/a	2.73e-01	1.516
1100756	ENSG00000174948	110136	GPR149	G protein-coupled receptor 149	344758	3	n/a	n/a	2.94e-01	1.516
279707398	ENSG00000207392	0	SNORA20	small nucleolar RNA, H/ACA box 20	0	6	n/a	n/a	3.19e-01	1.516
1097474	ENSG00000160781	55759	PAQR6	progestin and adipoQ receptor family member VI	79957	1	n/a	n/a	3.11e-01	1.516
1090507	ENSG00000108947	1936	EFNB3	ephrin-B3	1949	17	n/a	n/a	2.74e-01	1.515
1104514	ENSG00000198121	1889	LPAR1	lysophosphatidic acid receptor 1	1902	9	n/a	n/a	3.37e-01	1.515
1105543	ENSG00000205707	80361	LYRM5	LYR motif containing 5	144363	12	n/a	n/a	2.68e-01	1.514
1097371	ENSG00000160131	83751	VMA21	VMA21 vacuolar H+-ATPase homolog (S. cerevisiae)	203547	X	n/a	n/a	3.02e-01	1.514
1090390	ENSG00000108239	22987	TBC1D12	TBC1 domain family, member 12	23232	10	n/a	n/a	2.66e-01	1.514
1102915	ENSG00000185787	10775	MORF4L1	mortality factor 4 like 1	10933	15	n/a	n/a	2.83e-01	1.514
1099248	ENSG00000168101	58519	NUDT16L1	nudix (nucleoside diphosphate linked moiety X)-type motif 16-like 1	84309	16	n/a	n/a	2.61e-01	1.514
1091238	ENSG00000114902	28708	SPCS1	signal peptidase complex subunit 1 homolog (S. cerevisiae)	28972	3	n/a	n/a	2.61e-01	1.514
1091180	ENSG00000114391	6120	RPL24	ribosomal protein L24	6152	3	n/a	n/a	2.75e-01	1.514
1105109	ENSG00000204370	6356	SDHD	succinate dehydrogenase complex, subunit D, integral membrane protein	6392	11	n/a	n/a	2.71e-01	1.513
1097364	ENSG00000160087	78678	UBE2J2	ubiquitin-conjugating enzyme E2, J2	118424	1	n/a	n/a	2.64e-01	1.513
1098744	ENSG00000166189	55606	HPS6	Hermansky-Pudlak syndrome 6	79803	10	n/a	n/a	2.91e-01	1.513
279773946	ENSG00000224224	0	RP3-499B10.5	RP3-499B10.5	0	X	n/a	n/a	2.60e-01	1.513
1090311	ENSG00000107537	5232	PHYH	phytanoyl-CoA 2-hydroxylase	5264	10	n/a	n/a	2.65e-01	1.513
1098207	ENSG00000164116	2965	GUCY1A3	guanylate cyclase 1, soluble, alpha 3	2982	4	n/a	n/a	3.09e-01	1.513
279711643	ENSG00000211517	0	MIR671	microRNA 671	0	7	n/a	n/a	2.93e-01	1.513
1099563	ENSG00000169446	60275	MMGT1	membrane magnesium transporter 1	93380	X	n/a	n/a	2.67e-01	1.513
1104716	ENSG00000198743	6490	SLC5A3	solute carrier family 5 (sodium/myo-inositol cotransporter), member 3	6526	21	n/a	n/a	2.82e-01	1.513
279484508	ENSG00000177855	0	AC074182.1	AC074182.1	0	2	n/a	n/a	2.74e-01	1.513
1096248	ENSG00000150667	81528	FSIP1	fibrous sheath interacting protein 1	161835	15	n/a	n/a	2.65e-01	1.512
1096728	ENSG00000154642	33442	C21orf91	chromosome 21 open reading frame 91	54149	21	n/a	n/a	2.63e-01	1.512
1087587	ENSG00000053770	35034	MUDENG	MU-2/AP1M2 domain containing, death-inducing	55745	14	n/a	n/a	2.93e-01	1.512
280127727	ENSG00000259141	77730	AC027323.1	lysM and putative peptidoglycan-binding domain-containing protein 3	116068	5	n/a	n/a	2.63e-01	1.511
279949494	ENSG00000240524	0	RP5-1061H20.3	RP5-1061H20.3	0	1	n/a	n/a	2.94e-01	1.511
279812395	ENSG00000227582	0	RP11-262H14.7	RP11-262H14.7	0	9	n/a	n/a	2.87e-01	1.511
1099913	ENSG00000170961	3020	HAS2	hyaluronan synthase 2	3037	8	n/a	n/a	2.66e-01	1.511
1094354	ENSG00000137252	3045	HCRTR2	hypocretin (orexin) receptor 2	3062	6	n/a	n/a	2.93e-01	1.511
279841165	ENSG00000230202	0	RP11-632C17__A.1	RP11-632C17__A.1	0	6	n/a	n/a	3.14e-01	1.511
1099814	ENSG00000170542	5240	SERPINB9	serpin peptidase inhibitor, clade B (ovalbumin), member 9	5272	6	n/a	n/a	2.74e-01	1.511
279768508	ENSG00000223803	0	RP11-42D20.2	RP11-42D20.2	0	3	n/a	n/a	2.76e-01	1.511
279947570	ENSG00000240311	0	LA16c-306E5.1	LA16c-306E5.1	0	16	n/a	n/a	2.60e-01	1.511
1087667	ENSG00000058804	34995	TMEM48	transmembrane protein 48	55706	1	n/a	n/a	2.64e-01	1.510
1092814	ENSG00000127337	8038	YEATS4	YEATS domain containing 4	8089	12	n/a	n/a	2.76e-01	1.510
1104971	ENSG00000203943	80709	SAMD13	sterile alpha motif domain containing 13	148418	1	n/a	n/a	2.74e-01	1.510
1096509	ENSG00000152749	81485	GPR180	G protein-coupled receptor 180	160897	13	n/a	n/a	2.69e-01	1.510
1101764	ENSG00000180613	82122	GSX2	GS homeobox 2	170825	4	n/a	n/a	4.19e-01	1.510
1088308	ENSG00000078668	7376	VDAC3	voltage-dependent anion channel 3	7419	8	n/a	n/a	2.67e-01	1.510
1094307	ENSG00000136986	54978	DERL1	Der1-like domain family, member 1	79139	8	n/a	n/a	2.68e-01	1.510
1100825	ENSG00000175305	9011	CCNE2	cyclin E2	9134	8	n/a	n/a	3.33e-01	1.510
279791981	ENSG00000225791	0	RP1-180E22.3	RP1-180E22.3	0	6	n/a	n/a	2.68e-01	1.509
279981529	ENSG00000244043	0	RPS27P27	ribosomal protein S27 pseudogene 27	0	16	n/a	n/a	3.00e-01	1.509
1094622	ENSG00000138653	41176	NDST4	N-deacetylase/N-sulfotransferase (heparan glucosaminyl) 4	64579	4	n/a	n/a	2.65e-01	1.509
280125926	ENSG00000259032	0	RP11-406A9.1	RP11-406A9.1	0	14	n/a	n/a	2.67e-01	1.509
1094621	ENSG00000138650	36848	PCDH10	protocadherin 10	57575	4	n/a	n/a	2.91e-01	1.509
280105245	ENSG00000257434	0	RP11-81K13.1	RP11-81K13.1	0	12	n/a	n/a	2.99e-01	1.508
279736347	ENSG00000215030	0	AC073621.1	AC073621.1	0	17	n/a	n/a	2.74e-01	1.508
1087411	ENSG00000037749	4213	MFAP3	microfibrillar-associated protein 3	4238	5	n/a	n/a	2.96e-01	1.508
1100308	ENSG00000172594	10766	SMPDL3A	sphingomyelin phosphodiesterase, acid-like 3A	10924	6	n/a	n/a	3.28e-01	1.508
1087076	ENSG00000008283	1523	CYB561	cytochrome b-561	1534	17	n/a	n/a	2.60e-01	1.508
1102617	ENSG00000184564	58400	SLITRK6	SLIT and NTRK-like family, member 6	84189	13	n/a	n/a	2.67e-01	1.508
1097799	ENSG00000162851	40849	TFB2M	transcription factor B2, mitochondrial	64216	1	n/a	n/a	2.73e-01	1.508
279725290	ENSG00000213885	0	RPL13AP7	ribosomal protein L13a pseudogene 7	0	21	n/a	n/a	2.89e-01	1.508
1087560	ENSG00000051108	9565	HERPUD1	homocysteine-inducible, endoplasmic reticulum stress-inducible, ubiquitin-like domain member 1	9709	16	n/a	n/a	2.62e-01	1.507
279994703	ENSG00000247134	0	RP11-11N9.4	RP11-11N9.4	0	8	n/a	n/a	2.70e-01	1.507
1098705	ENSG00000166068	81523	SPRED1	sprouty-related, EVH1 domain containing 1	161742	15	n/a	n/a	2.75e-01	1.507
279707342	ENSG00000207383	0	Y_RNA	Y RNA	0	2	n/a	n/a	3.06e-01	1.507
1089591	ENSG00000102805	1194	CLN5	ceroid-lipofuscinosis, neuronal 5	1203	13	n/a	n/a	2.64e-01	1.506
1100952	ENSG00000176018	0	LYSMD3	LysM, putative peptidoglycan-binding, domain containing 3	0	5	n/a	n/a	2.63e-01	1.506
279488997	ENSG00000178464	0	CTD-2192J16.15	CTD-2192J16.15	0	19	n/a	n/a	2.73e-01	1.506
1098448	ENSG00000164978	315	NUDT2	nudix (nucleoside diphosphate linked moiety X)-type motif 2	318	9	n/a	n/a	2.85e-01	1.506
1094399	ENSG00000137500	37952	CCDC90B	coiled-coil domain containing 90B	60492	11	n/a	n/a	2.64e-01	1.506
1098435	ENSG00000164938	60873	TP53INP1	tumor protein p53 inducible nuclear protein 1	94241	8	n/a	n/a	3.13e-01	1.506
1094022	ENSG00000135577	4798	NMBR	neuromedin B receptor	4829	6	n/a	n/a	2.74e-01	1.506
1102483	ENSG00000183978	28694	CCDC56	coiled-coil domain containing 56	28958	17	n/a	n/a	2.61e-01	1.506
1090460	ENSG00000108641	26822	B9D1	B9 protein domain 1	27077	17	n/a	n/a	2.86e-01	1.506
279925269	ENSG00000237701	0	ATP5JP1	ATP synthase, H+ transporting, mitochondrial Fo complex, subunit F6 pseudogene 1	0	Y	n/a	n/a	3.01e-01	1.506
279817250	ENSG00000228041	0	RP4-581F12.1	RP4-581F12.1	0	X	n/a	n/a	2.74e-01	1.505
1087789	ENSG00000065154	4911	OAT	ornithine aminotransferase	4942	10	n/a	n/a	2.62e-01	1.505
1086924	ENSG00000004838	30845	ZMYND10	zinc finger, MYND-type containing 10	51364	3	n/a	n/a	2.61e-01	1.505
1088527	ENSG00000085365	0	SCAMP1	secretory carrier membrane protein 1	0	5	n/a	n/a	2.93e-01	1.505
279709407	ENSG00000207765	0	AL132780.1	AL132780.1	0	14	n/a	n/a	2.62e-01	1.505
1089886	ENSG00000104904	4915	OAZ1	ornithine decarboxylase antizyme 1	4946	19	n/a	n/a	2.90e-01	1.505
1090459	ENSG00000108639	9021	SYNGR2	synaptogyrin 2	9144	17	n/a	n/a	2.72e-01	1.505
279953709	ENSG00000241079	0	AC131055.8	AC131055.8	0	17	n/a	n/a	3.24e-01	1.504
279938216	ENSG00000239223	0	RP11-173M1.1	RP11-173M1.1	0	17	n/a	n/a	3.58e-01	1.504
1093687	ENSG00000133657	55375	ATP13A3	ATPase type 13A3	79572	3	n/a	n/a	3.09e-01	1.504
1089103	ENSG00000100219	7451	XBP1	X-box binding protein 1	7494	22	n/a	n/a	2.62e-01	1.504
1094135	ENSG00000136146	28815	MED4	mediator complex subunit 4	29079	13	n/a	n/a	2.60e-01	1.504
280026642	ENSG00000250479	125339	CHCHD10	coiled-coil-helix-coiled-coil-helix domain containing 10	400916	22	n/a	n/a	2.67e-01	1.504
279731191	ENSG00000214535	0	RPS15AP1	ribosomal protein S15a pseudogene 1	0	20	n/a	n/a	2.78e-01	1.504
1096537	ENSG00000152977	7502	ZIC1	Zic family member 1	7545	3	n/a	n/a	2.93e-01	1.504
1099295	ENSG00000168303	79682	C7orf11	chromosome 7 open reading frame 11	136647	7	n/a	n/a	3.01e-01	1.504
279728898	ENSG00000214203	0	RP11-135F9.1	RP11-135F9.1	0	12	n/a	n/a	3.01e-01	1.504
1087651	ENSG00000057757	36373	PITHD1	PITH (C-terminal proteasome-interacting domain of thioredoxin-like) domain containing 1	57095	1	n/a	n/a	2.64e-01	1.504
1096159	ENSG00000149571	58822	KIRREL3	kin of IRRE like 3 (Drosophila)	84623	11	n/a	n/a	3.48e-01	1.503
1103572	ENSG00000188512	0	RP1-273G13.2	RP1-273G13.2	0	8	n/a	n/a	2.63e-01	1.503
1093171	ENSG00000130383	2511	FUT5	fucosyltransferase 5 (alpha (1,3) fucosyltransferase)	2527	19	n/a	n/a	2.64e-01	1.503
1092076	ENSG00000121542	26729	SEC22A	SEC22 vesicle trafficking protein homolog A (S. cerevisiae)	26984	3	n/a	n/a	3.27e-01	1.503
1095257	ENSG00000143162	8727	CREG1	cellular repressor of E1A-stimulated genes 1	8804	1	n/a	n/a	2.65e-01	1.503
1092944	ENSG00000128573	60634	FOXP2	forkhead box P2	93986	7	n/a	n/a	2.73e-01	1.502
1098924	ENSG00000166896	60044	XRCC6BP1	XRCC6 binding protein 1	91419	12	n/a	n/a	2.61e-01	1.502
1087445	ENSG00000041357	5653	PSMA4	proteasome (prosome, macropain) subunit, alpha type, 4	5685	15	n/a	n/a	2.85e-01	1.502
1105349	ENSG00000205002	134476	C8orf85	chromosome 8 open reading frame 85	441376	8	n/a	n/a	2.87e-01	1.502
1091874	ENSG00000119900	55430	OGFRL1	opioid growth factor receptor-like 1	79627	6	n/a	n/a	2.64e-01	1.502
1099458	ENSG00000169018	9971	FEM1B	fem-1 homolog b (C. elegans)	10116	15	n/a	n/a	2.62e-01	1.502
279760049	ENSG00000222466	0	AC117415.1	AC117415.1	0	3	n/a	n/a	3.92e-01	1.502
1090664	ENSG00000110330	326	BIRC2	baculoviral IAP repeat containing 2	329	11	n/a	n/a	2.74e-01	1.502
1088379	ENSG00000080644	1128	CHRNA3	cholinergic receptor, nicotinic, alpha 3	1136	15	n/a	n/a	3.27e-01	1.502
1091094	ENSG00000113558	6464	SKP1	S-phase kinase-associated protein 1	6500	5	n/a	n/a	2.65e-01	1.502
1096813	ENSG00000155438	58575	MKI67IP	MKI67 (FHA domain) interacting nucleolar phosphoprotein	84365	2	n/a	n/a	2.63e-01	1.501
1092799	ENSG00000127184	1341	COX7C	cytochrome c oxidase subunit VIIc	1350	5	n/a	n/a	2.61e-01	1.501
1091698	ENSG00000118292	55433	C1orf54	chromosome 1 open reading frame 54	79630	1	n/a	n/a	2.60e-01	1.501
1092865	ENSG00000127863	34793	TNFRSF19	tumor necrosis factor receptor superfamily, member 19	55504	13	n/a	n/a	2.92e-01	1.501
279727204	ENSG00000214027	0	ARPC3P5	actin related protein 2/3 complex, subunit 3 pseudogene 5	0	6	n/a	n/a	2.61e-01	1.500
1096046	ENSG00000148672	2729	GLUD1	glutamate dehydrogenase 1	2746	10	n/a	n/a	2.78e-01	1.500
279842228	ENSG00000230306	0	RP11-122K13.8	RP11-122K13.8	0	10	n/a	n/a	3.01e-01	1.500
1096263	ENSG00000150779	26269	TIMM8B	translocase of inner mitochondrial membrane 8 homolog B (yeast)	26521	11	n/a	n/a	2.62e-01	1.500
1098766	ENSG00000166266	8015	CUL5	cullin 5	8065	11	n/a	n/a	2.61e-01	1.500
1092577	ENSG00000125533	79285	BHLHE23	basic helix-loop-helix family, member e23	128408	20	n/a	n/a	2.62e-01	1.500
1089486	ENSG00000101977	4143	MCF2	MCF.2 cell line derived transforming sequence	4168	X	n/a	n/a	2.76e-01	1.500
1090244	ENSG00000106723	10769	SPIN1	spindlin 1	10927	9	n/a	n/a	2.77e-01	1.499
1093917	ENSG00000135070	57371	ISCA1	iron-sulfur cluster assembly 1 homolog (S. cerevisiae)	81689	9	n/a	n/a	2.62e-01	1.499
1089505	ENSG00000102069	123632	UBE2NL	ubiquitin-conjugating enzyme E2N-like	389898	X	n/a	n/a	2.62e-01	1.499
1100084	ENSG00000171659	2840	GPR34	G protein-coupled receptor 34	2857	X	n/a	n/a	2.61e-01	1.499
1089318	ENSG00000101082	58385	SLA2	Src-like-adaptor 2	84174	20	n/a	n/a	3.05e-01	1.499
1092961	ENSG00000128626	6151	MRPS12	mitochondrial ribosomal protein S12	6183	19	n/a	n/a	2.69e-01	1.499
279074280	ENSG00000137970	0	RP11-122C9.1	RP11-122C9.1	0	1	n/a	n/a	2.96e-01	1.499
1098769	ENSG00000166275	78734	C10orf32	chromosome 10 open reading frame 32	119032	10	n/a	n/a	2.61e-01	1.499
280074996	ENSG00000254721	0	RP11-805J14.5	RP11-805J14.5	0	11	n/a	n/a	2.64e-01	1.499
1089582	ENSG00000102760	28720	C13orf15	chromosome 13 open reading frame 15	28984	13	n/a	n/a	3.38e-01	1.499
1094585	ENSG00000138430	29524	OLA1	Obg-like ATPase 1	29789	2	n/a	n/a	2.87e-01	1.498
1088007	ENSG00000070808	811	CAMK2A	calcium/calmodulin-dependent protein kinase II alpha	815	5	n/a	n/a	3.55e-01	1.498
1098692	ENSG00000166006	3722	KCNC2	potassium voltage-gated channel, Shaw-related subfamily, member 2	3747	12	n/a	n/a	3.07e-01	1.498
1087632	ENSG00000056291	10728	NPFFR2	neuropeptide FF receptor 2	10886	4	n/a	n/a	2.75e-01	1.498
1088730	ENSG00000089818	25726	NECAP1	NECAP endocytosis associated 1	25977	12	n/a	n/a	3.11e-01	1.498
1096749	ENSG00000154813	94559	DPH3	DPH3, KTI11 homolog (S. cerevisiae)	285381	3	n/a	n/a	2.67e-01	1.498
1097444	ENSG00000160539	59005	PPAPDC3	phosphatidic acid phosphatase type 2 domain containing 3	84814	9	n/a	n/a	2.62e-01	1.498
1105605	ENSG00000205927	10069	OLIG2	oligodendrocyte lineage transcription factor 2	10215	21	n/a	n/a	3.35e-01	1.497
1097924	ENSG00000163320	8479	CGGBP1	CGG triplet repeat binding protein 1	8545	3	n/a	n/a	3.05e-01	1.497
1100304	ENSG00000172575	9980	RASGRP1	RAS guanyl releasing protein 1 (calcium and DAG-regulated)	10125	15	n/a	n/a	2.74e-01	1.497
1090992	ENSG00000112695	1338	COX7A2	cytochrome c oxidase subunit VIIa polypeptide 2 (liver)	1347	6	n/a	n/a	2.75e-01	1.497
1092591	ENSG00000125652	58476	ALKBH7	alkB, alkylation repair homolog 7 (E. coli)	84266	19	n/a	n/a	2.86e-01	1.497
280028444	ENSG00000250619	0	CTD-2215L10.1	CTD-2215L10.1	0	5	n/a	n/a	2.84e-01	1.497
1090239	ENSG00000106688	6469	SLC1A1	solute carrier family 1 (neuronal/epithelial high affinity glutamate transporter, system Xag), member 1	6505	9	n/a	n/a	2.86e-01	1.497
1102509	ENSG00000184139	0	RP11-745L13.1	RP11-745L13.1	0	4	n/a	n/a	2.71e-01	1.497
1097740	ENSG00000162639	76691	HENMT1	HEN1 methyltransferase homolog 1 (Arabidopsis)	113802	1	n/a	n/a	2.89e-01	1.497
1103295	ENSG00000187398	109547	LUZP2	leucine zipper protein 2	338645	11	n/a	n/a	2.98e-01	1.497
1102868	ENSG00000185608	41500	MRPL40	mitochondrial ribosomal protein L40	64976	22	n/a	n/a	2.67e-01	1.497
280044741	ENSG00000252044	0	AL928646.1	AL928646.1	0	X	n/a	n/a	4.20e-01	1.496
279745138	ENSG00000216775	181861	RP1-152L7.5	RP1-152L7.5	730101	6	n/a	n/a	3.15e-01	1.496
1094410	ENSG00000137563	8759	GGH	gamma-glutamyl hydrolase (conjugase, folylpolygammaglutamyl hydrolase)	8836	8	n/a	n/a	2.66e-01	1.496
1102220	ENSG00000182952	10326	HMGN4	high mobility group nucleosomal binding domain 4	10473	6	n/a	n/a	2.91e-01	1.496
1102125	ENSG00000182544	59165	MFSD5	major facilitator superfamily domain containing 5	84975	12	n/a	n/a	3.12e-01	1.496
1101404	ENSG00000178397	58984	C7orf70	chromosome 7 open reading frame 70	84792	7	n/a	n/a	2.70e-01	1.495
279742426	ENSG00000215802	0	RFKP1	riboflavin kinase pseudogene 1	0	1	n/a	n/a	2.90e-01	1.495
1090792	ENSG00000111412	55597	C12orf49	chromosome 12 open reading frame 49	79794	12	n/a	n/a	2.75e-01	1.495
1098569	ENSG00000165512	7527	ZNF22	zinc finger protein 22 (KOX 15)	7570	10	n/a	n/a	2.60e-01	1.495
1097841	ENSG00000163001	76627	CCDC104	coiled-coil domain containing 104	112942	2	n/a	n/a	2.61e-01	1.495
1106668	ENSG00000223722	0	RP11-467L13.5	RP11-467L13.5	0	12	n/a	n/a	2.97e-01	1.495
1100781	ENSG00000175087	80785	PDIK1L	PDLIM1 interacting kinase 1 like	149420	1	n/a	n/a	2.61e-01	1.495
1101264	ENSG00000177600	6149	RPLP2	ribosomal protein, large, P2	6181	11	n/a	n/a	2.91e-01	1.495
1099617	ENSG00000169715	4467	MT1E	metallothionein 1E	4493	16	n/a	n/a	2.73e-01	1.494
280073753	ENSG00000254644	0	RP11-5A11.2	RP11-5A11.2	0	8	n/a	n/a	2.87e-01	1.494
1096455	ENSG00000152332	79250	UHMK1	U2AF homology motif (UHM) kinase 1	127933	1	n/a	n/a	2.66e-01	1.494
1098160	ENSG00000164031	55784	DNAJB14	DnaJ (Hsp40) homolog, subfamily B, member 14	79982	4	n/a	n/a	2.62e-01	1.494
1098051	ENSG00000163682	6101	RPL9	ribosomal protein L9	6133	4	n/a	n/a	3.45e-01	1.493
279951302	ENSG00000240761	0	AC098831.4	AC098831.4	0	2	n/a	n/a	2.75e-01	1.493
1090067	ENSG00000105708	7518	ZNF14	zinc finger protein 14	7561	19	n/a	n/a	2.66e-01	1.493
1100259	ENSG00000172380	35255	GNG12	guanine nucleotide binding protein (G protein), gamma 12	55970	1	n/a	n/a	2.61e-01	1.493
1096974	ENSG00000156875	41227	HIAT1	hippocampus abundant transcript 1	64645	1	n/a	n/a	3.11e-01	1.493
1103694	ENSG00000188981	110160	C4orf44	chromosome 4 open reading frame 44	345222	4	n/a	n/a	2.76e-01	1.492
1093264	ENSG00000130822	79826	PNCK	pregnancy up-regulated non-ubiquitously expressed CaM kinase	139728	X	n/a	n/a	3.37e-01	1.492
279938412	ENSG00000239256	0	RP11-22N12.1	RP11-22N12.1	0	17	n/a	n/a	4.00e-01	1.492
1089559	ENSG00000102452	92009	NALCN	sodium leak channel, non-selective	259232	13	n/a	n/a	2.94e-01	1.492
1105392	ENSG00000205138	150924	SDHAF1	succinate dehydrogenase complex assembly factor 1	644096	19	n/a	n/a	3.16e-01	1.491
1103493	ENSG00000188176	109991	SMTNL2	smoothelin-like 2	342527	17	n/a	n/a	3.19e-01	1.491
279940244	ENSG00000239467	157121233	AC007405.6	AC007405.6	100505695	2	n/a	n/a	2.69e-01	1.491
1099959	ENSG00000171155	28807	C1GALT1C1	C1GALT1-specific chaperone 1	29071	X	n/a	n/a	2.73e-01	1.491
1089789	ENSG00000104341	34642	LAPTM4B	lysosomal protein transmembrane 4 beta	55353	8	n/a	n/a	2.74e-01	1.491
1103075	ENSG00000186369	0	RP11-355I22.3	RP11-355I22.3	0	14	n/a	n/a	3.46e-01	1.491
279509439	ENSG00000181524	0	RPL24P4	ribosomal protein L24 pseudogene 4	0	6	n/a	n/a	2.73e-01	1.490
279670362	ENSG00000203616	0	RHOT1P2	ras homolog gene family, member T1 pseudogene 2	0	21	n/a	n/a	2.65e-01	1.490
1091025	ENSG00000112981	8324	NME5	non-metastatic cells 5, protein expressed in (nucleoside-diphosphate kinase)	8382	5	n/a	n/a	2.92e-01	1.490
1092246	ENSG00000123095	55201	BHLHE41	basic helix-loop-helix family, member e41	79365	12	n/a	n/a	2.62e-01	1.490
279794203	ENSG00000225978	0	HAR1A	highly accelerated region 1A (non-protein coding)	0	20	n/a	n/a	3.42e-01	1.490
1102187	ENSG00000182810	35083	DDX28	DEAD (Asp-Glu-Ala-Asp) box polypeptide 28	55794	16	n/a	n/a	2.84e-01	1.490
1091846	ENSG00000119705	57564	SLIRP	SRA stem-loop interacting RNA binding protein	81892	14	n/a	n/a	2.62e-01	1.489
1094594	ENSG00000138459	34321	SLC35A5	solute carrier family 35, member A5	55032	3	n/a	n/a	2.74e-01	1.489
1096295	ENSG00000151135	59923	C12orf23	chromosome 12 open reading frame 23	90488	12	n/a	n/a	2.65e-01	1.489
1100909	ENSG00000175768	125661	TOMM5	translocase of outer mitochondrial membrane 5 homolog (yeast)	401505	9	n/a	n/a	2.61e-01	1.489
1097839	ENSG00000162998	2471	FRZB	frizzled-related protein	2487	2	n/a	n/a	3.50e-01	1.489
1087730	ENSG00000063241	55566	ISOC2	isochorismatase domain containing 2	79763	19	n/a	n/a	2.65e-01	1.489
1104711	ENSG00000198736	31214	SEPX1	selenoprotein X, 1	51734	16	n/a	n/a	2.94e-01	1.488
279915901	ENSG00000236913	0	AC025750.5	AC025750.5	0	2	n/a	n/a	2.72e-01	1.488
279748185	ENSG00000218730	0	RP3-453I5.2	RP3-453I5.2	0	6	n/a	n/a	2.63e-01	1.488
1100234	ENSG00000172301	34641	C17orf79	chromosome 17 open reading frame 79	55352	17	n/a	n/a	2.64e-01	1.488
1101536	ENSG00000179144	81729	GIMAP7	GTPase, IMAP family member 7	168537	7	n/a	n/a	2.64e-01	1.488
1102391	ENSG00000183648	4681	NDUFB1	NADH dehydrogenase (ubiquinone) 1 beta subcomplex, 1, 7kDa	4707	14	n/a	n/a	2.67e-01	1.488
279976341	ENSG00000243554	0	AC004967.7	AC004967.7	0	7	n/a	n/a	2.75e-01	1.488
1087649	ENSG00000057663	9334	ATG5	ATG5 autophagy related 5 homolog (S. cerevisiae)	9474	6	n/a	n/a	2.66e-01	1.487
1093404	ENSG00000131779	8722	PEX11B	peroxisomal biogenesis factor 11 beta	8799	1	n/a	n/a	2.81e-01	1.487
1092118	ENSG00000121905	3188	HPCA	hippocalcin	3208	1	n/a	n/a	3.42e-01	1.487
1093374	ENSG00000131507	56536	NDFIP1	Nedd4 family interacting protein 1	80762	5	n/a	n/a	2.87e-01	1.487
1087545	ENSG00000050130	31008	JKAMP	JNK1/MAPK8-associated membrane protein	51528	14	n/a	n/a	3.48e-01	1.487
1094401	ENSG00000137502	27059	RAB30	RAB30, member RAS oncogene family	27314	11	n/a	n/a	3.17e-01	1.487
1093140	ENSG00000130224	36904	LRCH2	leucine-rich repeats and calponin homology (CH) domain containing 2	57631	X	n/a	n/a	2.92e-01	1.487
279734600	ENSG00000214881	0	TMEM14D	transmembrane protein 14D	0	10	n/a	n/a	2.64e-01	1.487
1106293	ENSG00000215256	34738	C14orf167	chromosome 14 open reading frame 167	55449	14	n/a	n/a	2.61e-01	1.486
1099776	ENSG00000170396	60094	ZNF804A	zinc finger protein 804A	91752	2	n/a	n/a	2.63e-01	1.486
1099450	ENSG00000168959	2898	GRM5	glutamate receptor, metabotropic 5	2915	11	n/a	n/a	3.41e-01	1.486
279815843	ENSG00000227898	0	RP13-100B2.4	RP13-100B2.4	0	9	n/a	n/a	3.44e-01	1.486
280079031	ENSG00000254994	0	RP5-1042K10.13	RP5-1042K10.13	0	22	n/a	n/a	2.89e-01	1.486
1088534	ENSG00000085491	29690	SLC25A24	solute carrier family 25 (mitochondrial carrier; phosphate carrier), member 24	29957	1	n/a	n/a	2.87e-01	1.486
279520809	ENSG00000182921	0	CCDC75P1	coiled-coil domain containing 75 pseudogene 1	0	3	n/a	n/a	2.87e-01	1.486
280035729	ENSG00000251201	1023139	TMED7-TICAM2	TMED7-TICAM2 readthrough	100302736	5	n/a	n/a	2.73e-01	1.486
280044860	ENSG00000252061	0	U6	U6 spliceosomal RNA	0	15	n/a	n/a	2.74e-01	1.485
279967198	ENSG00000242557	0	RP11-316M1.11	RP11-316M1.11	0	1	n/a	n/a	2.64e-01	1.485
1090768	ENSG00000111269	1380	CREBL2	cAMP responsive element binding protein-like 2	1389	12	n/a	n/a	4.32e-01	1.485
280031203	ENSG00000250846	1006867	RP11-807H7.1	RP11-807H7.1	100144602	4	n/a	n/a	2.92e-01	1.485
1094558	ENSG00000138297	1019717	TIMM23	translocase of inner mitochondrial membrane 23 homolog (yeast)	100287932	10	n/a	n/a	2.66e-01	1.484
279982150	ENSG00000244128	0	RP11-85M11.2	RP11-85M11.2	0	3	n/a	n/a	2.96e-01	1.484
1102123	ENSG00000182534	133143	MXRA7	matrix-remodelling associated 7	439921	17	n/a	n/a	2.70e-01	1.484
280033910	ENSG00000251062	0	CTD-2218G20.1	CTD-2218G20.1	0	5	n/a	n/a	2.82e-01	1.484
1105308	ENSG00000204899	133361	MZT1	mitotic spindle organizing protein 1	440145	13	n/a	n/a	2.86e-01	1.484
1091980	ENSG00000120686	31049	UFM1	ubiquitin-fold modifier 1	51569	13	n/a	n/a	2.98e-01	1.484
1101029	ENSG00000176396	81580	EID2	EP300 interacting inhibitor of differentiation 2	163126	19	n/a	n/a	2.63e-01	1.484
1099284	ENSG00000168275	123133	C1orf31	chromosome 1 open reading frame 31	388753	1	n/a	n/a	2.89e-01	1.484
1096203	ENSG00000149972	33237	CNTN5	contactin 5	53942	11	n/a	n/a	2.75e-01	1.483
1087333	ENSG00000027697	3439	IFNGR1	interferon gamma receptor 1	3459	6	n/a	n/a	4.27e-01	1.483
1100479	ENSG00000173451	57833	THAP2	THAP domain containing, apoptosis associated protein 2	83591	12	n/a	n/a	2.59e-01	1.483
279695669	ENSG00000205596	0	RP5-1132H15.2	RP5-1132H15.2	0	7	n/a	n/a	3.05e-01	1.483
1102016	ENSG00000182093	7442	WRB	tryptophan rich basic protein	7485	21	n/a	n/a	2.62e-01	1.483
1091650	ENSG00000117691	29670	NENF	neudesin neurotrophic factor	29937	1	n/a	n/a	2.63e-01	1.483
1088532	ENSG00000085449	36863	WDFY1	WD repeat and FYVE domain containing 1	57590	2	n/a	n/a	2.67e-01	1.482
1089459	ENSG00000101843	5684	PSMD10	proteasome (prosome, macropain) 26S subunit, non-ATPase, 10	5716	X	n/a	n/a	2.66e-01	1.482
1097769	ENSG00000162735	5792	PEX19	peroxisomal biogenesis factor 19	5824	1	n/a	n/a	2.65e-01	1.482
1090000	ENSG00000105464	2889	GRIN2D	glutamate receptor, ionotropic, N-methyl D-aspartate 2D	2906	19	n/a	n/a	2.99e-01	1.482
1087973	ENSG00000070087	5185	PFN2	profilin 2	5217	3	n/a	n/a	3.25e-01	1.481
1100831	ENSG00000175324	27002	LSM1	LSM1 homolog, U6 small nuclear RNA associated (S. cerevisiae)	27257	8	n/a	n/a	2.74e-01	1.481
279899499	ENSG00000235354	0	CTA-276O3.4	CTA-276O3.4	0	7	n/a	n/a	3.08e-01	1.481
279962419	ENSG00000242041	0	RP11-70F11.2	RP11-70F11.2	0	12	n/a	n/a	3.12e-01	1.481
279790691	ENSG00000225693	0	RP11-54K16.2	RP11-54K16.2	0	9	n/a	n/a	2.73e-01	1.481
1096664	ENSG00000154127	59149	UBASH3B	ubiquitin associated and SH3 domain containing B	84959	11	n/a	n/a	2.72e-01	1.480
1103235	ENSG00000187049	30740	TMEM216	transmembrane protein 216	51259	11	n/a	n/a	2.90e-01	1.480
1092128	ENSG00000122012	22742	SV2C	synaptic vesicle glycoprotein 2C	22987	5	n/a	n/a	2.74e-01	1.480
1091339	ENSG00000115520	56020	COQ10B	coenzyme Q10 homolog B (S. cerevisiae)	80219	2	n/a	n/a	2.65e-01	1.480
1099930	ENSG00000171055	9493	FEZ2	fasciculation and elongation protein zeta 2 (zygin II)	9637	2	n/a	n/a	2.68e-01	1.480
279935226	ENSG00000238757	0	AL031431.1	AL031431.1	0	1	n/a	n/a	3.49e-01	1.480
280097264	ENSG00000256603	0	RP11-667M19.2	RP11-667M19.2	0	11	n/a	n/a	3.08e-01	1.480
1103194	ENSG00000186895	2233	FGF3	fibroblast growth factor 3	2248	11	n/a	n/a	3.11e-01	1.479
1087014	ENSG00000006652	3455	IFRD1	interferon-related developmental regulator 1	3475	7	n/a	n/a	2.73e-01	1.479
279726174	ENSG00000213954	0	RP11-280O24.1	RP11-280O24.1	0	9	n/a	n/a	2.85e-01	1.479
1087720	ENSG00000062716	57353	VMP1	vacuole membrane protein 1	81671	17	n/a	n/a	2.63e-01	1.479
1096428	ENSG00000152133	90119	CCDC75	coiled-coil domain containing 75	253635	2	n/a	n/a	2.75e-01	1.479
1106675	ENSG00000223768	0	LINC00205	long intergenic non-protein coding RNA 205	0	21	n/a	n/a	2.84e-01	1.479
279816612	ENSG00000227971	0	RP11-600G3.1	RP11-600G3.1	0	3	n/a	n/a	2.74e-01	1.479
1096488	ENSG00000152578	2876	GRIA4	glutamate receptor, ionotrophic, AMPA 4	2893	11	n/a	n/a	2.89e-01	1.479
1098353	ENSG00000164631	7516	ZNF12	zinc finger protein 12	7559	7	n/a	n/a	2.63e-01	1.478
1096653	ENSG00000154059	34653	IMPACT	Impact homolog (mouse)	55364	18	n/a	n/a	2.64e-01	1.478
1102623	ENSG00000184588	5110	PDE4B	phosphodiesterase 4B, cAMP-specific	5142	1	n/a	n/a	2.85e-01	1.478
280031930	ENSG00000250910	0	RP11-27G13.2	RP11-27G13.2	0	4	n/a	n/a	2.87e-01	1.478
1094338	ENSG00000137168	31125	PPIL1	peptidylprolyl isomerase (cyclophilin)-like 1	51645	6	n/a	n/a	2.64e-01	1.478
280101792	ENSG00000257096	0	AE000658.22	AE000658.22	0	14	n/a	n/a	2.65e-01	1.478
1094115	ENSG00000136040	10009	PLXNC1	plexin C1	10154	12	n/a	n/a	3.06e-01	1.477
279955377	ENSG00000241281	0	RP11-364M6.1	RP11-364M6.1	0	4	n/a	n/a	2.61e-01	1.477
1100134	ENSG00000171863	6168	RPS7	ribosomal protein S7	6201	2	n/a	n/a	3.01e-01	1.477
1092979	ENSG00000128791	36323	TWSG1	twisted gastrulation homolog 1 (Drosophila)	57045	18	n/a	n/a	2.67e-01	1.477
1095220	ENSG00000142875	5535	PRKACB	protein kinase, cAMP-dependent, catalytic, beta	5567	1	n/a	n/a	3.16e-01	1.477
279519561	ENSG00000182814	123223	FUNDC2P2	FUN14 domain containing 2 pseudogene 2	388965	2	n/a	n/a	2.65e-01	1.476
1092756	ENSG00000126768	10099	TIMM17B	translocase of inner mitochondrial membrane 17 homolog B (yeast)	10245	X	n/a	n/a	2.97e-01	1.476
280077470	ENSG00000254893	0	RP11-466P24.2	RP11-466P24.2	0	5	n/a	n/a	2.73e-01	1.476
280030925	ENSG00000250813	0	RP11-327I3.1	RP11-327I3.1	0	4	n/a	n/a	3.31e-01	1.476
279750659	ENSG00000220522	0	RP1-177A13.1	RP1-177A13.1	0	6	n/a	n/a	2.83e-01	1.476
1097731	ENSG00000162618	40756	ELTD1	EGF, latrophilin and seven transmembrane domain containing 1	64123	1	n/a	n/a	2.73e-01	1.476
280107485	ENSG00000257663	0	RP11-1100L3.7	RP11-1100L3.7	0	12	n/a	n/a	2.62e-01	1.476
1087083	ENSG00000008394	4232	MGST1	microsomal glutathione S-transferase 1	4257	12	n/a	n/a	2.69e-01	1.476
1094624	ENSG00000138660	34724	AP1AR	adaptor-related protein complex 1 associated regulatory protein	55435	4	n/a	n/a	2.88e-01	1.476
279812608	ENSG00000227608	0	DCUN1D2-AS1	DCUN1D2 antisense RNA 1 (non-protein coding)	0	13	n/a	n/a	2.89e-01	1.476
279900213	ENSG00000235426	0	RP11-342M3.5	RP11-342M3.5	0	10	n/a	n/a	3.49e-01	1.475
1105794	ENSG00000212999	0	AC117834.1	AC117834.1	0	8	n/a	n/a	2.90e-01	1.475
1091988	ENSG00000120705	2092	ETF1	eukaryotic translation termination factor 1	2107	5	n/a	n/a	2.60e-01	1.475
1095403	ENSG00000143819	2037	EPHX1	epoxide hydrolase 1, microsomal (xenobiotic)	2052	1	n/a	n/a	2.85e-01	1.475
1103685	ENSG00000188921	125654	PTPLAD2	protein tyrosine phosphatase-like A domain containing 2	401494	9	n/a	n/a	2.75e-01	1.475
1095960	ENSG00000147894	83722	C9orf72	chromosome 9 open reading frame 72	203228	9	n/a	n/a	2.61e-01	1.475
1099246	ENSG00000168092	5017	PAFAH1B2	platelet-activating factor acetylhydrolase 1b, catalytic subunit 2 (30kDa)	5049	11	n/a	n/a	3.03e-01	1.475
1098582	ENSG00000165572	59817	KBTBD6	kelch repeat and BTB (POZ) domain containing 6	89890	13	n/a	n/a	2.65e-01	1.475
1098484	ENSG00000165152	58512	C9orf125	chromosome 9 open reading frame 125	84302	9	n/a	n/a	3.22e-01	1.474
279861153	ENSG00000231967	0	RP11-12D24.6	RP11-12D24.6	0	9	n/a	n/a	2.74e-01	1.474
1092136	ENSG00000122068	58458	FYTTD1	forty-two-three domain containing 1	84248	3	n/a	n/a	2.62e-01	1.474
1091134	ENSG00000113851	30667	CRBN	cereblon	51185	3	n/a	n/a	3.00e-01	1.474
1091145	ENSG00000114023	26103	FAM162A	family with sequence similarity 162, member A	26355	3	n/a	n/a	2.65e-01	1.474
280006917	ENSG00000248865	0	AC121336.2	AC121336.2	0	12	n/a	n/a	2.85e-01	1.474
1101811	ENSG00000180875	40989	GREM2	gremlin 2	64388	1	n/a	n/a	3.14e-01	1.474
1090948	ENSG00000112335	8653	SNX3	sorting nexin 3	8724	6	n/a	n/a	2.88e-01	1.474
1098428	ENSG00000164924	7491	YWHAZ	tyrosine 3-monooxygenase/tryptophan 5-monooxygenase activation protein, zeta polypeptide	7534	8	n/a	n/a	2.71e-01	1.473
1101040	ENSG00000176435	81491	CLEC14A	C-type lectin domain family 14, member A	161198	14	n/a	n/a	2.64e-01	1.473
1088479	ENSG00000083799	1529	CYLD	cylindromatosis (turban tumor syndrome)	1540	16	n/a	n/a	2.72e-01	1.473
1087542	ENSG00000049860	3056	HEXB	hexosaminidase B (beta polypeptide)	3074	5	n/a	n/a	2.72e-01	1.473
1090382	ENSG00000108106	27083	UBE2S	ubiquitin-conjugating enzyme E2S	27338	19	n/a	n/a	3.37e-01	1.473
1099447	ENSG00000168952	28827	STXBP6	syntaxin binding protein 6 (amisyn)	29091	14	n/a	n/a	2.83e-01	1.473
1104512	ENSG00000198108	109216	CHSY3	chondroitin sulfate synthase 3	337876	5	n/a	n/a	2.65e-01	1.473
1109114	ENSG00000243927	41492	MRPS6	mitochondrial ribosomal protein S6	64968	21	n/a	n/a	2.64e-01	1.472
1104116	ENSG00000196950	36457	SLC39A10	solute carrier family 39 (zinc transporter), member 10	57181	2	n/a	n/a	2.62e-01	1.472
1091737	ENSG00000118680	68077	MYL12B	myosin, light chain 12B, regulatory	103910	18	n/a	n/a	2.80e-01	1.472
1094625	ENSG00000138663	30620	COPS4	COP9 constitutive photomorphogenic homolog subunit 4 (Arabidopsis)	51138	4	n/a	n/a	2.67e-01	1.472
1086866	ENSG00000000419	8736	DPM1	dolichyl-phosphate mannosyltransferase polypeptide 1, catalytic subunit	8813	20	n/a	n/a	2.87e-01	1.472
280079566	ENSG00000255014	0	RP11-686G23.1	RP11-686G23.1	0	11	n/a	n/a	2.62e-01	1.472
1093367	ENSG00000131477	10120	RAMP2	receptor (G protein-coupled) activity modifying protein 2	10266	17	n/a	n/a	2.65e-01	1.472
1109079	ENSG00000243414	1023139	TICAM2	toll-like receptor adaptor molecule 2	100302736	5	n/a	n/a	2.80e-01	1.472
280126195	ENSG00000259049	0	RP11-589M4.1	RP11-589M4.1	0	14	n/a	n/a	2.63e-01	1.471
1090011	ENSG00000105509	3019	HAS1	hyaluronan synthase 1	3036	19	n/a	n/a	2.85e-01	1.471
280089372	ENSG00000255703	0	RP11-46H11.2	RP11-46H11.2	0	12	n/a	n/a	2.91e-01	1.471
279743011	ENSG00000215871	0	RP5-837M10.1	RP5-837M10.1	0	1	n/a	n/a	2.75e-01	1.471
1087385	ENSG00000034713	11180	GABARAPL2	GABA(A) receptor-associated protein-like 2	11345	16	n/a	n/a	3.08e-01	1.471
1087380	ENSG00000034239	55448	EFCAB1	EF-hand calcium binding domain 1	79645	8	n/a	n/a	2.61e-01	1.471
1100119	ENSG00000171817	81591	ZNF540	zinc finger protein 540	163255	19	n/a	n/a	2.61e-01	1.471
1109129	ENSG00000244115	1012660	DNAJC25-GNG10	DNAJC25-GNG10 readthrough	552891	9	n/a	n/a	3.06e-01	1.471
1096687	ENSG00000154265	23216	ABCA5	ATP-binding cassette, sub-family A (ABC1), member 5	23461	17	n/a	n/a	2.65e-01	1.470
1104406	ENSG00000197841	109659	ZNF181	zinc finger protein 181	339318	19	n/a	n/a	2.67e-01	1.470
1092977	ENSG00000128739	6598	SNRPN	small nuclear ribonucleoprotein polypeptide N	6638	15	n/a	n/a	2.61e-01	1.470
1093759	ENSG00000134198	9955	TSPAN2	tetraspanin 2	10100	1	n/a	n/a	3.11e-01	1.470
1089319	ENSG00000101084	35254	C20orf24	chromosome 20 open reading frame 24	55969	20	n/a	n/a	2.64e-01	1.470
279717886	ENSG00000212802	0	RPL15P3	ribosomal protein L15 pseudogene 3	0	6	n/a	n/a	3.40e-01	1.470
1094065	ENSG00000135824	59563	RGS8	regulator of G-protein signaling 8	85397	1	n/a	n/a	3.53e-01	1.470
280117762	ENSG00000258563	0	RP11-248B10.3	RP11-248B10.3	0	14	n/a	n/a	2.67e-01	1.470
1088557	ENSG00000086061	3281	DNAJA1	DnaJ (Hsp40) homolog, subfamily A, member 1	3301	9	n/a	n/a	2.74e-01	1.470
1089358	ENSG00000101222	25625	SPEF1	sperm flagellar 1	25876	20	n/a	n/a	2.65e-01	1.470
279718344	ENSG00000213025	0	RP11-119F7.2	RP11-119F7.2	0	10	n/a	n/a	2.75e-01	1.470
1102810	ENSG00000185305	33913	ARL15	ADP-ribosylation factor-like 15	54622	5	n/a	n/a	2.74e-01	1.469
1092375	ENSG00000124172	0	ATP5E	ATP synthase, H+ transporting, mitochondrial F1 complex, epsilon subunit	0	20	n/a	n/a	3.03e-01	1.469
1096904	ENSG00000156253	9924	RWDD2B	RWD domain containing 2B	10069	21	n/a	n/a	2.71e-01	1.469
1098847	ENSG00000166562	59960	SEC11C	SEC11 homolog C (S. cerevisiae)	90701	18	n/a	n/a	2.93e-01	1.469
279670424	ENSG00000203644	0	AC083799.1	AC083799.1	0	3	n/a	n/a	3.04e-01	1.469
1090917	ENSG00000112210	31195	RAB23	RAB23, member RAS oncogene family	51715	6	n/a	n/a	2.67e-01	1.469
279930912	ENSG00000238165	0	AC007560.1	AC007560.1	0	2	n/a	n/a	3.15e-01	1.469
1107172	ENSG00000227081	0	RP11-543P15.1	RP11-543P15.1	0	12	n/a	n/a	3.15e-01	1.469
1098272	ENSG00000164307	31232	ERAP1	endoplasmic reticulum aminopeptidase 1	51752	5	n/a	n/a	2.64e-01	1.469
1087780	ENSG00000064995	6842	TAF11	TAF11 RNA polymerase II, TATA box binding protein (TBP)-associated factor, 28kDa	6882	6	n/a	n/a	2.65e-01	1.469
1104792	ENSG00000198883	77548	PNMA5	paraneoplastic antigen like 5	114824	X	n/a	n/a	3.41e-01	1.469
1096407	ENSG00000151952	78825	TMEM132D	transmembrane protein 132D	121256	12	n/a	n/a	3.31e-01	1.468
1103920	ENSG00000196381	81579	ZNF781	zinc finger protein 781	163115	19	n/a	n/a	2.83e-01	1.468
279968357	ENSG00000242670	0	RP11-601I15.1	RP11-601I15.1	0	4	n/a	n/a	3.23e-01	1.468
1094312	ENSG00000137040	26698	RANBP6	RAN binding protein 6	26953	9	n/a	n/a	2.74e-01	1.468
279862338	ENSG00000232059	0	RP11-173A6.2	RP11-173A6.2	0	1	n/a	n/a	3.41e-01	1.468
1108158	ENSG00000233391	0	AC006504.1	AC006504.1	0	19	n/a	n/a	2.68e-01	1.468
279778820	ENSG00000224636	0	AC131971.3	AC131971.3	0	11	n/a	n/a	2.61e-01	1.468
1106051	ENSG00000214314	0	AC073063.1	AC073063.1	0	7	n/a	n/a	3.22e-01	1.467
1093328	ENSG00000131188	56532	PRR7	proline rich 7 (synaptic)	80758	5	n/a	n/a	2.99e-01	1.467
279864405	ENSG00000232260	0	BTF3L4P1	basic transcription factor 3-like 4 pseudogene 1	0	21	n/a	n/a	2.73e-01	1.467
1096119	ENSG00000149295	1801	DRD2	dopamine receptor D2	1813	11	n/a	n/a	3.13e-01	1.467
1094657	ENSG00000138777	26813	PPA2	pyrophosphatase (inorganic) 2	27068	4	n/a	n/a	2.62e-01	1.467
1091790	ENSG00000119328	34231	FAM206A	family with sequence similarity 206, member A	54942	9	n/a	n/a	2.70e-01	1.467
1098242	ENSG00000164209	60007	SLC25A46	solute carrier family 25, member 46	91137	5	n/a	n/a	2.65e-01	1.467
279842131	ENSG00000230299	0	AC093162.3	AC093162.3	0	2	n/a	n/a	2.63e-01	1.466
279991088	ENSG00000245773	0	AL121928.1	AL121928.1	0	10	n/a	n/a	2.95e-01	1.466
1089338	ENSG00000101180	11094	HRH3	histamine receptor H3	11255	20	n/a	n/a	2.62e-01	1.466
1108984	ENSG00000241360	36304	PDXP	pyridoxal (pyridoxine, vitamin B6) phosphatase	57026	22	n/a	n/a	2.61e-01	1.466
1102714	ENSG00000184986	56531	TMEM121	transmembrane protein 121	80757	14	n/a	n/a	2.64e-01	1.466
1090566	ENSG00000109472	1354	CPE	carboxypeptidase E	1363	4	n/a	n/a	3.07e-01	1.465
1092425	ENSG00000124399	0	RP11-663P9.2	RP11-663P9.2	0	4	n/a	n/a	2.78e-01	1.465
1087851	ENSG00000066557	34920	LRRC40	leucine rich repeat containing 40	55631	1	n/a	n/a	2.73e-01	1.465
279917607	ENSG00000237049	0	RP1-69E11.2	RP1-69E11.2	0	1	n/a	n/a	2.74e-01	1.465
1091096	ENSG00000113575	5483	PPP2CA	protein phosphatase 2, catalytic subunit, alpha isozyme	5515	5	n/a	n/a	2.60e-01	1.465
1094564	ENSG00000138326	6196	RPS24	ribosomal protein S24	6229	10	n/a	n/a	3.19e-01	1.465
279966438	ENSG00000242477	0	CTD-2161E19.1	CTD-2161E19.1	0	5	n/a	n/a	2.65e-01	1.465
1089515	ENSG00000102109	27089	PCSK1N	proprotein convertase subtilisin/kexin type 1 inhibitor	27344	X	n/a	n/a	3.13e-01	1.465
279750066	ENSG00000219928	0	RP11-40C6.2	RP11-40C6.2	0	9	n/a	n/a	3.23e-01	1.464
1096316	ENSG00000151332	31042	MBIP	MAP3K12 binding inhibitory protein 1	51562	14	n/a	n/a	2.65e-01	1.464
1090328	ENSG00000107679	37762	PLEKHA1	pleckstrin homology domain containing, family A (phosphoinositide binding specific) member 1	59338	10	n/a	n/a	2.76e-01	1.464
279985803	ENSG00000244485	0	RP11-150D5.1	RP11-150D5.1	0	16	n/a	n/a	2.64e-01	1.464
1090642	ENSG00000110092	592	CCND1	cyclin D1	595	11	n/a	n/a	2.73e-01	1.464
279963452	ENSG00000242163	0	RP11-299L17.1	RP11-299L17.1	0	14	n/a	n/a	3.06e-01	1.464
1090877	ENSG00000111907	7121	TPD52L1	tumor protein D52-like 1	7164	6	n/a	n/a	3.19e-01	1.463
1106282	ENSG00000215217	79587	C5orf49	chromosome 5 open reading frame 49	134121	5	n/a	n/a	2.77e-01	1.463
1099661	ENSG00000169900	92196	PYDC1	PYD (pyrin domain) containing 1	260434	16	n/a	n/a	3.11e-01	1.463
1100014	ENSG00000171421	41503	MRPL36	mitochondrial ribosomal protein L36	64979	5	n/a	n/a	2.86e-01	1.463
280008835	ENSG00000249031	0	SUMO2P6	SMT3 suppressor of mif two 3 homolog 2 (S. cerevisiae) pseudogene 6	0	5	n/a	n/a	3.16e-01	1.462
279974834	ENSG00000243422	0	RP11-413E6.1	RP11-413E6.1	0	3	n/a	n/a	2.64e-01	1.462
1100186	ENSG00000172086	30796	KRCC1	lysine-rich coiled-coil 1	51315	2	n/a	n/a	3.21e-01	1.462
280089527	ENSG00000255725	0	RP11-443N24.1	RP11-443N24.1	0	12	n/a	n/a	2.76e-01	1.462
1090081	ENSG00000105784	81195	RUNDC3B	RUN domain containing 3B	154661	7	n/a	n/a	3.49e-01	1.462
1103373	ENSG00000187735	6877	TCEA1	transcription elongation factor A (SII), 1	6917	8	n/a	n/a	2.63e-01	1.462
1094729	ENSG00000139318	1836	DUSP6	dual specificity phosphatase 6	1848	12	n/a	n/a	2.69e-01	1.462
1101108	ENSG00000176853	81316	FAM91A1	family with sequence similarity 91, member A1	157769	8	n/a	n/a	3.17e-01	1.462
279706803	ENSG00000207291	157128869	U6	U6 spliceosomal RNA	100873747	X	n/a	n/a	3.15e-01	1.462
279753437	ENSG00000221366	0	MIR1306	microRNA 1306	0	22	n/a	n/a	3.36e-01	1.462
1098248	ENSG00000164237	79589	CMBL	carboxymethylenebutenolidase homolog (Pseudomonas)	134147	5	n/a	n/a	3.01e-01	1.461
280045119	ENSG00000252099	0	U1	U1 spliceosomal RNA	0	1	n/a	n/a	2.64e-01	1.461
280091171	ENSG00000255896	0	U47924.19	U47924.19	0	12	n/a	n/a	2.62e-01	1.461
1098558	ENSG00000165487	85715	EFHA1	EF-hand domain family, member A1	221154	13	n/a	n/a	2.85e-01	1.461
1095387	ENSG00000143753	8494	DEGS1	degenerative spermatocyte homolog 1, lipid desaturase (Drosophila)	8560	1	n/a	n/a	2.62e-01	1.460
1092002	ENSG00000120805	397	ARL1	ADP-ribosylation factor-like 1	400	12	n/a	n/a	2.69e-01	1.460
1093573	ENSG00000132821	79288	VSTM2L	V-set and transmembrane domain containing 2 like	128434	20	n/a	n/a	3.29e-01	1.460
280017387	ENSG00000249758	0	CTB-43P18.1	CTB-43P18.1	0	5	n/a	n/a	2.61e-01	1.460
1089030	ENSG00000099977	1640	DDT	D-dopachrome tautomerase	1652	22	n/a	n/a	2.75e-01	1.460
1098210	ENSG00000164120	3228	HPGD	hydroxyprostaglandin dehydrogenase 15-(NAD)	3248	4	n/a	n/a	2.83e-01	1.460
1097755	ENSG00000162694	2120	EXTL2	exostoses (multiple)-like 2	2135	1	n/a	n/a	2.65e-01	1.460
280001449	ENSG00000248418	0	RP11-93N19.1	RP11-93N19.1	0	5	n/a	n/a	3.21e-01	1.460
279832400	ENSG00000229399	0	RP11-378J18.6	RP11-378J18.6	0	1	n/a	n/a	2.91e-01	1.460
280136612	ENSG00000259657	0	RP11-361D15.1	RP11-361D15.1	0	15	n/a	n/a	2.67e-01	1.459
279908917	ENSG00000236264	0	RPL26P30	ribosomal protein L26 pseudogene 30	0	11	n/a	n/a	2.64e-01	1.459
1098449	ENSG00000164983	81283	TMEM65	transmembrane protein 65	157378	8	n/a	n/a	2.89e-01	1.459
1099877	ENSG00000170855	30979	TRIAP1	TP53 regulated inhibitor of apoptosis 1	51499	12	n/a	n/a	2.73e-01	1.459
279980848	ENSG00000243988	0	RP11-325K4.1	RP11-325K4.1	0	16	n/a	n/a	3.46e-01	1.459
1098220	ENSG00000164144	26981	ARFIP1	ADP-ribosylation factor interacting protein 1	27236	4	n/a	n/a	2.61e-01	1.458
280055659	ENSG00000253356	0	RP11-90P5.2	RP11-90P5.2	0	8	n/a	n/a	2.94e-01	1.458
1102802	ENSG00000185274	41010	WBSCR17	Williams-Beuren syndrome chromosome region 17	64409	7	n/a	n/a	3.11e-01	1.458
1091769	ENSG00000119013	4683	NDUFB3	NADH dehydrogenase (ubiquinone) 1 beta subcomplex, 3, 12kDa	4709	2	n/a	n/a	2.94e-01	1.458
1097939	ENSG00000163376	58742	KBTBD8	kelch repeat and BTB (POZ) domain containing 8	84541	3	n/a	n/a	2.88e-01	1.458
279849875	ENSG00000230979	0	AC079250.1	AC079250.1	0	2	n/a	n/a	2.83e-01	1.457
1096350	ENSG00000151553	36973	FAM160B1	family with sequence similarity 160, member B1	57700	10	n/a	n/a	2.92e-01	1.457
1090580	ENSG00000109654	23076	TRIM2	tripartite motif containing 2	23321	4	n/a	n/a	2.73e-01	1.457
1089174	ENSG00000100387	9834	RBX1	ring-box 1, E3 ubiquitin protein ligase	9978	22	n/a	n/a	2.62e-01	1.457
1099064	ENSG00000167515	31173	TRAPPC2L	trafficking protein particle complex 2-like	51693	16	n/a	n/a	2.74e-01	1.457
1094247	ENSG00000136783	25683	NIPSNAP3A	nipsnap homolog 3A (C. elegans)	25934	9	n/a	n/a	2.89e-01	1.457
1098528	ENSG00000165338	80302	HECTD2	HECT domain containing 2	143279	10	n/a	n/a	2.67e-01	1.457
1093801	ENSG00000134352	3547	IL6ST	interleukin 6 signal transducer (gp130, oncostatin M receptor)	3572	5	n/a	n/a	2.61e-01	1.457
1088084	ENSG00000072849	30492	DERL2	Der1-like domain family, member 2	51009	17	n/a	n/a	2.68e-01	1.457
1101601	ENSG00000179598	83615	PLD6	phospholipase D family, member 6	201164	17	n/a	n/a	2.63e-01	1.457
1099851	ENSG00000170743	80310	SYT9	synaptotagmin IX	143425	11	n/a	n/a	3.00e-01	1.456
1102517	ENSG00000184160	149	ADRA2C	adrenergic, alpha-2C-, receptor	152	4	n/a	n/a	2.63e-01	1.456
278811883	ENSG00000108958	0	AC016292.3	AC016292.3	0	17	n/a	n/a	2.62e-01	1.456
1095617	ENSG00000145354	149565	CISD2	CDGSH iron sulfur domain 2	493856	4	n/a	n/a	2.67e-01	1.456
1092796	ENSG00000127125	55520	PPCS	phosphopantothenoylcysteine synthetase	79717	1	n/a	n/a	2.62e-01	1.456
1102651	ENSG00000184709	123595	LRRC26	leucine rich repeat containing 26	389816	9	n/a	n/a	2.75e-01	1.455
1091644	ENSG00000117632	3900	STMN1	stathmin 1	3925	1	n/a	n/a	2.64e-01	1.455
280093973	ENSG00000256223	7513	ZNF10	zinc finger protein 10	7556	12	n/a	n/a	2.60e-01	1.455
1087747	ENSG00000064199	32820	SPA17	sperm autoantigenic protein 17	53340	11	n/a	n/a	2.67e-01	1.455
279486054	ENSG00000178082	0	AC005412.1	AC005412.1	0	17	n/a	n/a	2.73e-01	1.455
1091795	ENSG00000119396	31032	RAB14	RAB14, member RAS oncogene family	51552	9	n/a	n/a	2.67e-01	1.455
1097233	ENSG00000158985	36269	CDC42SE2	CDC42 small effector 2	56990	5	n/a	n/a	2.65e-01	1.455
279723682	ENSG00000213650	0	RP11-760D2.7	RP11-760D2.7	0	7	n/a	n/a	2.93e-01	1.455
279959418	ENSG00000241720	0	RP4-735C1.4	RP4-735C1.4	0	1	n/a	n/a	2.74e-01	1.455
1100954	ENSG00000176022	79173	B3GALT6	UDP-Gal:betaGal beta 1,3-galactosyltransferase polypeptide 6	126792	1	n/a	n/a	2.89e-01	1.455
1108986	ENSG00000241399	9792	CD302	CD302 molecule	9936	2	n/a	n/a	2.62e-01	1.455
1105397	ENSG00000205155	35139	PSENEN	presenilin enhancer 2 homolog (C. elegans)	55851	19	n/a	n/a	2.66e-01	1.454
1097961	ENSG00000163453	3470	IGFBP7	insulin-like growth factor binding protein 7	3490	4	n/a	n/a	2.74e-01	1.454
1105335	ENSG00000204963	35424	PCDHA7	protocadherin alpha 7	56141	5	n/a	n/a	3.43e-01	1.454
1096496	ENSG00000152611	79571	CAPSL	calcyphosine-like	133690	5	n/a	n/a	2.62e-01	1.454
1104684	ENSG00000198680	94846	TUSC1	tumor suppressor candidate 1	286319	9	n/a	n/a	2.67e-01	1.454
279747406	ENSG00000218208	0	RP11-367G18.2	RP11-367G18.2	0	6	n/a	n/a	2.89e-01	1.454
279988168	ENSG00000244730	0	RP13-1056D16.2	RP13-1056D16.2	0	3	n/a	n/a	2.74e-01	1.454
279859677	ENSG00000231848	0	AC012354.8	AC012354.8	0	2	n/a	n/a	2.76e-01	1.454
1104318	ENSG00000197566	36820	ZNF624	zinc finger protein 624	57547	17	n/a	n/a	3.19e-01	1.454
1088242	ENSG00000077092	5883	RARB	retinoic acid receptor, beta	5915	3	n/a	n/a	3.12e-01	1.454
1096464	ENSG00000152413	9319	HOMER1	homer homolog 1 (Drosophila)	9456	5	n/a	n/a	3.05e-01	1.453
1092132	ENSG00000122034	2954	GTF3A	general transcription factor IIIA	2971	13	n/a	n/a	2.67e-01	1.453
280064994	ENSG00000254025	0	RP11-119N19.1	RP11-119N19.1	0	8	n/a	n/a	2.74e-01	1.453
1098606	ENSG00000165669	40520	FAM204A	family with sequence similarity 204, member A	63877	10	n/a	n/a	2.62e-01	1.453
1098986	ENSG00000167130	36447	DOLPP1	dolichyl pyrophosphate phosphatase 1	57171	9	n/a	n/a	3.03e-01	1.453
1090536	ENSG00000109158	2541	GABRA4	gamma-aminobutyric acid (GABA) A receptor, alpha 4	2557	4	n/a	n/a	2.88e-01	1.453
1089495	ENSG00000102024	5326	PLS3	plastin 3	5358	X	n/a	n/a	3.59e-01	1.452
1103828	ENSG00000196141	25759	SPATS2L	spermatogenesis associated, serine-rich 2-like	26010	2	n/a	n/a	3.29e-01	1.452
279734845	ENSG00000214917	0	RP11-53I6.1	RP11-53I6.1	0	18	n/a	n/a	3.44e-01	1.452
279725585	ENSG00000213916	0	RPL13P	ribosomal protein L13 pseudogene	0	6	n/a	n/a	2.82e-01	1.452
1104569	ENSG00000198300	5146	ZIM2	zinc finger, imprinted 2	5178	19	n/a	n/a	2.74e-01	1.451
278743751	ENSG00000101898	0	RP3-324O17.4	RP3-324O17.4	0	20	n/a	n/a	2.72e-01	1.451
279995447	ENSG00000247373	0	RP11-486O12.2	RP11-486O12.2	0	12	n/a	n/a	2.64e-01	1.451
1093675	ENSG00000133561	149615	GIMAP6	GTPase, IMAP family member 6	474344	7	n/a	n/a	2.68e-01	1.451
1098214	ENSG00000164125	30794	FAM198B	family with sequence similarity 198, member B	51313	4	n/a	n/a	2.87e-01	1.451
1104556	ENSG00000198246	34604	SLC29A3	solute carrier family 29 (nucleoside transporters), member 3	55315	10	n/a	n/a	2.69e-01	1.450
279762261	ENSG00000223134	0	AL122015.1	AL122015.1	0	11	n/a	n/a	3.26e-01	1.450
1091091	ENSG00000113532	7857	ST8SIA4	ST8 alpha-N-acetyl-neuraminide alpha-2,8-sialyltransferase 4	7903	5	n/a	n/a	2.73e-01	1.450
1095642	ENSG00000145545	6675	SRD5A1	steroid-5-alpha-reductase, alpha polypeptide 1 (3-oxo-5 alpha-steroid delta 4-dehydrogenase alpha 1)	6715	5	n/a	n/a	3.04e-01	1.450
1101892	ENSG00000181350	122934	C17orf76	chromosome 17 open reading frame 76	388341	17	n/a	n/a	2.62e-01	1.450
1093690	ENSG00000133678	55996	C10orf57	chromosome 10 open reading frame 57	80195	10	n/a	n/a	2.64e-01	1.450
279989004	ENSG00000244997	0	AC020928.1	AC020928.1	0	19	n/a	n/a	2.82e-01	1.450
1093323	ENSG00000131165	5087	CHMP1A	charged multivesicular body protein 1A	5119	16	n/a	n/a	2.65e-01	1.449
1095828	ENSG00000146950	354	SHROOM2	shroom family member 2	357	X	n/a	n/a	2.73e-01	1.449
1099813	ENSG00000170540	22959	ARL6IP1	ADP-ribosylation factor-like 6 interacting protein 1	23204	16	n/a	n/a	2.63e-01	1.449
1096979	ENSG00000156925	7504	ZIC3	Zic family member 3	7547	X	n/a	n/a	2.83e-01	1.449
279731548	ENSG00000214578	0	HMGN2P42	high mobility group nucleosomal binding domain 2 pseudogene 42	0	17	n/a	n/a	2.74e-01	1.449
1093904	ENSG00000134987	79602	WDR36	WD repeat domain 36	134430	5	n/a	n/a	2.67e-01	1.449
279882464	ENSG00000233846	0	RP11-307L3.2	RP11-307L3.2	0	9	n/a	n/a	2.89e-01	1.449
1087696	ENSG00000060762	31140	BRP44L	brain protein 44-like	51660	6	n/a	n/a	2.66e-01	1.449
1087514	ENSG00000048540	35172	LMO3	LIM domain only 3 (rhombotin-like 2)	55885	12	n/a	n/a	3.03e-01	1.449
1105340	ENSG00000204970	35430	PCDHA1	protocadherin alpha 1	56147	5	n/a	n/a	3.46e-01	1.449
1088433	ENSG00000082146	34726	STRADB	STE20-related kinase adaptor beta	55437	2	n/a	n/a	2.62e-01	1.448
1105336	ENSG00000204965	35426	PCDHA5	protocadherin alpha 5	56143	5	n/a	n/a	3.44e-01	1.448
1093689	ENSG00000133665	58542	DYDC2	DPY30 domain containing 2	84332	10	n/a	n/a	2.63e-01	1.448
279774686	ENSG00000224291	0	AC012671.2	AC012671.2	0	2	n/a	n/a	2.75e-01	1.448
1091651	ENSG00000117697	25685	NSL1	NSL1, MIND kinetochore complex component, homolog (S. cerevisiae)	25936	1	n/a	n/a	2.66e-01	1.448
1089780	ENSG00000104312	8694	RIPK2	receptor-interacting serine-threonine kinase 2	8767	8	n/a	n/a	2.66e-01	1.447
1096323	ENSG00000151366	4692	NDUFC2	NADH dehydrogenase (ubiquinone) 1, subcomplex unknown, 2, 14.5kDa	4718	11	n/a	n/a	2.62e-01	1.447
1090676	ENSG00000110442	28835	COMMD9	COMM domain containing 9	29099	11	n/a	n/a	2.61e-01	1.447
1090872	ENSG00000111880	8661	RNGTT	RNA guanylyltransferase and 5'-phosphatase	8732	6	n/a	n/a	2.69e-01	1.447
1091200	ENSG00000114573	520	ATP6V1A	ATPase, H+ transporting, lysosomal 70kDa, V1 subunit A	523	3	n/a	n/a	3.12e-01	1.447
1093737	ENSG00000134056	60157	MRPS36	mitochondrial ribosomal protein S36	92259	5	n/a	n/a	2.82e-01	1.447
1093371	ENSG00000131495	4669	NDUFA2	NADH dehydrogenase (ubiquinone) 1 alpha subcomplex, 2, 8kDa	4695	5	n/a	n/a	2.62e-01	1.447
1106068	ENSG00000214397	0	AC022692.1	AC022692.1	0	15	n/a	n/a	2.67e-01	1.447
1087809	ENSG00000065559	6380	MAP2K4	mitogen-activated protein kinase kinase 4	6416	17	n/a	n/a	2.74e-01	1.447
1093366	ENSG00000131475	58523	VPS25	vacuolar protein sorting 25 homolog (S. cerevisiae)	84313	17	n/a	n/a	2.67e-01	1.447
1099974	ENSG00000171208	57511	NETO2	neuropilin (NRP) and tolloid (TLL)-like 2	81831	16	n/a	n/a	2.73e-01	1.447
279800788	ENSG00000226564	0	FTH1P20	ferritin, heavy polypeptide 1 pseudogene 20	0	2	n/a	n/a	3.52e-01	1.447
279663258	ENSG00000201136	0	U6	U6 spliceosomal RNA	0	15	n/a	n/a	2.67e-01	1.447
1090252	ENSG00000106803	10794	SEC61B	Sec61 beta subunit	10952	9	n/a	n/a	2.88e-01	1.446
1092858	ENSG00000127774	57704	TMEM93	transmembrane protein 93	83460	17	n/a	n/a	2.93e-01	1.446
1103624	ENSG00000188707	76685	C7orf29	chromosome 7 open reading frame 29	113763	7	n/a	n/a	3.00e-01	1.446
1091618	ENSG00000117500	30482	TMED5	transmembrane emp24 protein transport domain containing 5	50999	1	n/a	n/a	2.86e-01	1.446
1101754	ENSG00000180543	59609	TSPYL5	TSPY-like 5	85453	8	n/a	n/a	2.73e-01	1.446
279968042	ENSG00000242634	0	RP11-342M21.1	RP11-342M21.1	0	15	n/a	n/a	3.01e-01	1.446
1105334	ENSG00000204962	35423	PCDHA8	protocadherin alpha 8	56140	5	n/a	n/a	3.46e-01	1.446
279513401	ENSG00000182165	11096	TP53TG1	TP53 target 1 (non-protein coding)	11257	7	n/a	n/a	2.93e-01	1.445
1100270	ENSG00000172428	80913	MYEOV2	myeloma overexpressed 2	150678	2	n/a	n/a	2.65e-01	1.445
279953224	ENSG00000241013	0	HIST2H2BB	histone cluster 2, H2bb	0	1	n/a	n/a	2.89e-01	1.445
1088019	ENSG00000071082	6128	RPL31	ribosomal protein L31	6160	2	n/a	n/a	2.74e-01	1.445
279919780	ENSG00000237264	0	FTH1P11	ferritin, heavy polypeptide 1 pseudogene 11	0	8	n/a	n/a	2.91e-01	1.445
1094178	ENSG00000136352	7037	NKX2-1	NK2 homeobox 1	7080	14	n/a	n/a	2.73e-01	1.445
279907937	ENSG00000236165	0	AC011816.3	AC011816.3	0	3	n/a	n/a	2.74e-01	1.445
1090826	ENSG00000111678	76653	C12orf57	chromosome 12 open reading frame 57	113246	12	n/a	n/a	2.89e-01	1.444
1091113	ENSG00000113658	4065	SMAD5	SMAD family member 5	4090	5	n/a	n/a	2.73e-01	1.444
1094285	ENSG00000136897	33825	MRPL50	mitochondrial ribosomal protein L50	54534	9	n/a	n/a	2.68e-01	1.444
280127219	ENSG00000259112	0	NDUFC2-KCTD14	NDUFC2-KCTD14 readthrough	0	11	n/a	n/a	2.62e-01	1.444
1093717	ENSG00000133935	11002	C14orf1	chromosome 14 open reading frame 1	11161	14	n/a	n/a	2.68e-01	1.444
1087484	ENSG00000047056	22640	WDR37	WD repeat domain 37	22884	10	n/a	n/a	2.73e-01	1.444
1092439	ENSG00000124490	7137	CRISP2	cysteine-rich secretory protein 2	7180	6	n/a	n/a	2.63e-01	1.444
1108898	ENSG00000239389	35419	PCDHA13	protocadherin alpha 13	56136	5	n/a	n/a	3.47e-01	1.444
1087150	ENSG00000011198	30581	ABHD5	abhydrolase domain containing 5	51099	3	n/a	n/a	2.91e-01	1.443
1089845	ENSG00000104765	661	BNIP3L	BCL2/adenovirus E1B 19kDa interacting protein 3-like	665	8	n/a	n/a	2.68e-01	1.443
1099960	ENSG00000171159	54934	C9orf16	chromosome 9 open reading frame 16	79095	9	n/a	n/a	2.61e-01	1.443
1092309	ENSG00000123570	30691	RAB9B	RAB9B, member RAS oncogene family	51209	X	n/a	n/a	3.41e-01	1.443
1099157	ENSG00000167775	30774	CD320	CD320 molecule	51293	19	n/a	n/a	2.66e-01	1.443
279791998	ENSG00000225792	0	AC004540.4	AC004540.4	0	7	n/a	n/a	3.00e-01	1.443
1098675	ENSG00000165948	78892	IFI27L1	interferon, alpha-inducible protein 27-like 1	122509	14	n/a	n/a	2.72e-01	1.443
279993414	ENSG00000246581	0	AC005753.1	AC005753.1	0	5	n/a	n/a	3.08e-01	1.443
1092784	ENSG00000126950	37777	TMEM35	transmembrane protein 35	59353	X	n/a	n/a	2.92e-01	1.442
1099741	ENSG00000170270	58721	C14orf142	chromosome 14 open reading frame 142	84520	14	n/a	n/a	3.03e-01	1.442
1088423	ENSG00000081842	35425	PCDHA6	protocadherin alpha 6	56142	5	n/a	n/a	3.46e-01	1.442
280114553	ENSG00000258377	0	RP11-649E7.5	RP11-649E7.5	0	14	n/a	n/a	3.52e-01	1.442
1104312	ENSG00000197557	60137	TTC30A	tetratricopeptide repeat domain 30A	92104	2	n/a	n/a	2.67e-01	1.442
1092573	ENSG00000125510	4955	OPRL1	opiate receptor-like 1	4987	20	n/a	n/a	3.16e-01	1.442
1089813	ENSG00000104497	40722	SNX16	sorting nexin 16	64089	8	n/a	n/a	2.65e-01	1.442
279884704	ENSG00000234036	0	RP11-123J14.2	RP11-123J14.2	0	4	n/a	n/a	2.81e-01	1.442
1100704	ENSG00000174684	10883	B3GNT1	UDP-GlcNAc:betaGal beta-1,3-N-acetylglucosaminyltransferase 1	11041	11	n/a	n/a	2.60e-01	1.441
1099761	ENSG00000170348	10814	TMED10	transmembrane emp24-like trafficking protein 10 (yeast)	10972	14	n/a	n/a	3.26e-01	1.441
279716158	ENSG00000212283	169524	SNORD89	small nucleolar RNA, C/D box 89	692205	2	n/a	n/a	3.03e-01	1.441
280000986	ENSG00000248383	35418	PCDHAC1	protocadherin alpha subfamily C, 1	56135	5	n/a	n/a	3.46e-01	1.441
1105676	ENSG00000206527	83649	PTPLB	protein tyrosine phosphatase-like (proline instead of catalytic arginine), member b	201562	3	n/a	n/a	2.61e-01	1.441
1094782	ENSG00000139644	6967	TMBIM6	transmembrane BAX inhibitor motif containing 6	7009	12	n/a	n/a	2.67e-01	1.441
1094124	ENSG00000136099	5068	PCDH8	protocadherin 8	5100	13	n/a	n/a	2.81e-01	1.441
279930145	ENSG00000238103	0	RPL9P7	ribosomal protein L9 pseudogene 7	0	X	n/a	n/a	2.94e-01	1.441
1089540	ENSG00000102290	27073	PCDH11X	protocadherin 11 X-linked	27328	X	n/a	n/a	3.11e-01	1.441
1090622	ENSG00000110002	3988	VWA5A	von Willebrand factor A domain containing 5A	4013	11	n/a	n/a	2.99e-01	1.441
279715661	ENSG00000212153	0	U1	U1 spliceosomal RNA	0	7	n/a	n/a	3.38e-01	1.441
280098443	ENSG00000256745	0	RP11-680H20.1	RP11-680H20.1	0	11	n/a	n/a	2.69e-01	1.441
1093001	ENSG00000128989	10618	ARPP19	cAMP-regulated phosphoprotein, 19kDa	10776	15	n/a	n/a	2.77e-01	1.440
279899381	ENSG00000235339	0	RP11-626A1.1	RP11-626A1.1	0	3	n/a	n/a	2.63e-01	1.440
280041949	ENSG00000251664	35420	PCDHA12	protocadherin alpha 12	56137	5	n/a	n/a	3.47e-01	1.440
1091538	ENSG00000116898	41484	MRPS15	mitochondrial ribosomal protein S15	64960	1	n/a	n/a	3.08e-01	1.440
1094013	ENSG00000135521	59136	LTV1	LTV1 homolog (S. cerevisiae)	84946	6	n/a	n/a	3.11e-01	1.440
1098440	ENSG00000164951	33993	PDP1	pyruvate dehyrogenase phosphatase catalytic subunit 1	54704	8	n/a	n/a	2.67e-01	1.440
280100958	ENSG00000257043	0	RP11-137N23.1	RP11-137N23.1	0	11	n/a	n/a	2.62e-01	1.440
279269141	ENSG00000159186	0	AC007383.6	AC007383.6	0	2	n/a	n/a	2.64e-01	1.440
1087063	ENSG00000008018	5657	PSMB1	proteasome (prosome, macropain) subunit, beta type, 1	5689	6	n/a	n/a	2.61e-01	1.439
1096738	ENSG00000154727	2535	GABPA	GA binding protein transcription factor, alpha subunit 60kDa	2551	21	n/a	n/a	2.65e-01	1.439
279753311	ENSG00000221343	0	AC010422.1	AC010422.1	0	19	n/a	n/a	3.48e-01	1.439
1096299	ENSG00000151151	90107	IPMK	inositol polyphosphate multikinase	253430	10	n/a	n/a	2.75e-01	1.439
279912593	ENSG00000236608	0	EIF4A1P6	eukaryotic translation initiation factor 4A1 pseudogene 6	0	13	n/a	n/a	2.83e-01	1.439
279773157	ENSG00000224167	0	RP3-522D1.1	RP3-522D1.1	0	1	n/a	n/a	2.74e-01	1.438
279970694	ENSG00000242951	0	RP11-507E23.1	RP11-507E23.1	0	14	n/a	n/a	3.23e-01	1.438
1097256	ENSG00000159189	710	C1QC	complement component 1, q subcomponent, C chain	714	1	n/a	n/a	2.92e-01	1.438
1104481	ENSG00000198034	6158	RPS4X	ribosomal protein S4, X-linked	6191	X	n/a	n/a	2.87e-01	1.438
1098488	ENSG00000165169	6948	DYNLT3	dynein, light chain, Tctex-type 3	6990	X	n/a	n/a	2.77e-01	1.438
279830858	ENSG00000229257	0	RP11-229P13.22	RP11-229P13.22	0	9	n/a	n/a	3.26e-01	1.438
1109145	ENSG00000244462	9992	RBM12	RNA binding motif protein 12	10137	20	n/a	n/a	2.69e-01	1.438
279735500	ENSG00000214955	0	AP000318.2	AP000318.2	0	21	n/a	n/a	2.62e-01	1.438
1089186	ENSG00000100422	41354	CERK	ceramide kinase	64781	22	n/a	n/a	2.74e-01	1.437
279500356	ENSG00000180172	0	RPS12P23	ribosomal protein S12 pseudogene 23	0	13	n/a	n/a	3.13e-01	1.437
1092499	ENSG00000124795	7867	DEK	DEK oncogene	7913	6	n/a	n/a	3.17e-01	1.437
1102127	ENSG00000182551	34545	ADI1	acireductone dioxygenase 1	55256	2	n/a	n/a	2.91e-01	1.437
1091746	ENSG00000118777	9293	ABCG2	ATP-binding cassette, sub-family G (WHITE), member 2	9429	4	n/a	n/a	2.87e-01	1.437
1087300	ENSG00000023697	30553	DERA	deoxyribose-phosphate aldolase (putative)	51071	12	n/a	n/a	3.45e-01	1.437
279863644	ENSG00000232172	0	RP11-57C19.2	RP11-57C19.2	0	9	n/a	n/a	3.50e-01	1.437
279964049	ENSG00000242222	0	RP11-237P21.1	RP11-237P21.1	0	3	n/a	n/a	2.75e-01	1.436
1105817	ENSG00000213123	90299	TCTEX1D2	Tctex1 domain containing 2	255758	3	n/a	n/a	2.61e-01	1.436
1095933	ENSG00000147650	29700	LRP12	low density lipoprotein receptor-related protein 12	29967	8	n/a	n/a	2.63e-01	1.436
280036670	ENSG00000251289	0	RP5-1007M22.3	RP5-1007M22.3	0	1	n/a	n/a	2.74e-01	1.436
280074787	ENSG00000254708	0	RP1-145M24.1	RP1-145M24.1	0	11	n/a	n/a	2.82e-01	1.436
1100687	ENSG00000174574	55450	AKIRIN1	akirin 1	79647	1	n/a	n/a	3.01e-01	1.436
1108327	ENSG00000234516	0	AL121758.1	CDNA FLJ25552 fis, clone JTH02127HBV preS1-transactivated protein 5Sulfiredoxin 1 homolog (S. cerevisiae), isoform CRA_aUncharacterized protein	0	20	n/a	n/a	2.61e-01	1.436
279739956	ENSG00000215414	0	PSMA6P1	proteasome (prosome, macropain) subunit, alpha type, 6 pseudogene 1	0	Y	n/a	n/a	2.64e-01	1.436
1090869	ENSG00000111875	25591	ASF1A	ASF1 anti-silencing function 1 homolog A (S. cerevisiae)	25842	6	n/a	n/a	2.65e-01	1.435
1101913	ENSG00000181467	5880	RAP2B	RAP2B, member of RAS oncogene family	5912	3	n/a	n/a	3.54e-01	1.435
280014778	ENSG00000249556	0	AC010627.1	AC010627.1	0	5	n/a	n/a	3.03e-01	1.435
1099231	ENSG00000168040	8697	FADD	Fas (TNFRSF6)-associated via death domain	8772	11	n/a	n/a	2.67e-01	1.435
1095256	ENSG00000143158	25623	BRP44	brain protein 44	25874	1	n/a	n/a	2.87e-01	1.435
1098404	ENSG00000164830	34363	OXR1	oxidation resistance 1	55074	8	n/a	n/a	2.63e-01	1.435
1098874	ENSG00000166734	76649	CASC4	cancer susceptibility candidate 4	113201	15	n/a	n/a	3.19e-01	1.435
1109072	ENSG00000243232	35417	PCDHAC2	protocadherin alpha subfamily C, 2	56134	5	n/a	n/a	3.47e-01	1.435
279805698	ENSG00000226971	0	AF196972.4	AF196972.4	0	X	n/a	n/a	2.61e-01	1.435
1099186	ENSG00000167904	79706	TMEM68	transmembrane protein 68	137695	8	n/a	n/a	2.70e-01	1.435
279948931	ENSG00000240475	0	RP11-96C23.7	RP11-96C23.7	0	10	n/a	n/a	2.67e-01	1.434
1099429	ENSG00000168899	10633	VAMP5	vesicle-associated membrane protein 5 (myobrevin)	10791	2	n/a	n/a	2.92e-01	1.434
1098891	ENSG00000166797	58402	FAM96A	family with sequence similarity 96, member A	84191	15	n/a	n/a	2.64e-01	1.434
1095613	ENSG00000145335	6582	SNCA	synuclein, alpha (non A4 component of amyloid precursor)	6622	4	n/a	n/a	3.19e-01	1.434
1090846	ENSG00000111775	1328	COX6A1	cytochrome c oxidase subunit VIa polypeptide 1	1337	12	n/a	n/a	2.62e-01	1.434
280070774	ENSG00000254433	0	RP11-677I18.3	RP11-677I18.3	0	11	n/a	n/a	2.74e-01	1.434
1094866	ENSG00000140307	2941	GTF2A2	general transcription factor IIA, 2, 12kDa	2958	15	n/a	n/a	2.74e-01	1.434
1093631	ENSG00000133116	9230	KL	klotho	9365	13	n/a	n/a	3.43e-01	1.434
280094842	ENSG00000256338	0	AC091304.4	AC091304.4	0	15	n/a	n/a	3.49e-01	1.434
1088783	ENSG00000090971	36384	NAT14	N-acetyltransferase 14 (GCN5-related, putative)	57106	19	n/a	n/a	2.64e-01	1.434
1093424	ENSG00000131931	34434	THAP1	THAP domain containing, apoptosis associated protein 1	55145	8	n/a	n/a	2.67e-01	1.434
1087918	ENSG00000068615	41579	REEP1	receptor accessory protein 1	65055	2	n/a	n/a	3.11e-01	1.434
280022212	ENSG00000250120	35422	PCDHA10	protocadherin alpha 10	56139	5	n/a	n/a	3.47e-01	1.434
1100633	ENSG00000174276	737	ZNHIT2	zinc finger, HIT-type containing 2	741	11	n/a	n/a	2.64e-01	1.434
1097931	ENSG00000163348	59966	PYGO2	pygopus homolog 2 (Drosophila)	90780	1	n/a	n/a	2.69e-01	1.433
1103109	ENSG00000186496	90000	ZNF396	zinc finger protein 396	252884	18	n/a	n/a	2.64e-01	1.433
1089285	ENSG00000100902	5655	PSMA6	proteasome (prosome, macropain) subunit, alpha type, 6	5687	14	n/a	n/a	2.74e-01	1.433
1087607	ENSG00000054803	80041	CBLN4	cerebellin 4 precursor	140689	20	n/a	n/a	3.39e-01	1.433
279914863	ENSG00000236814	0	RP11-446E9.1	RP11-446E9.1	0	8	n/a	n/a	2.76e-01	1.433
1090671	ENSG00000110422	9969	HIPK3	homeodomain interacting protein kinase 3	10114	11	n/a	n/a	2.69e-01	1.433
1099287	ENSG00000168283	644	BMI1	BMI1 polycomb ring finger oncogene	648	10	n/a	n/a	2.67e-01	1.433
1092999	ENSG00000128965	54933	CHAC1	ChaC, cation transport regulator homolog 1 (E. coli)	79094	15	n/a	n/a	2.92e-01	1.433
1099286	ENSG00000168282	4222	MGAT2	mannosyl (alpha-1,6-)-glycoprotein beta-1,2-N-acetylglucosaminyltransferase	4247	14	n/a	n/a	2.94e-01	1.432
279882372	ENSG00000233839	0	RP11-389O22.4	RP11-389O22.4	0	1	n/a	n/a	3.82e-01	1.432
1092646	ENSG00000125863	8144	MKKS	McKusick-Kaufman syndrome	8195	20	n/a	n/a	2.61e-01	1.432
1091985	ENSG00000120696	58289	KBTBD7	kelch repeat and BTB (POZ) domain containing 7	84078	13	n/a	n/a	2.73e-01	1.432
279785060	ENSG00000225206	125277	MIR2682	microRNA 2682	400765	1	n/a	n/a	2.96e-01	1.432
1094731	ENSG00000139324	81471	TMTC3	transmembrane and tetratricopeptide repeat containing 3	160418	12	n/a	n/a	2.67e-01	1.432
1105721	ENSG00000212664	0	RP11-592N21.1	RP11-592N21.1	0	15	n/a	n/a	3.06e-01	1.432
280131082	ENSG00000259332	0	RP11-38G5.1	RP11-38G5.1	0	15	n/a	n/a	2.75e-01	1.432
279334417	ENSG00000164616	0	FBXL21	F-box and leucine-rich repeat protein 21 (gene/pseudogene)	0	5	n/a	n/a	2.74e-01	1.432
1095278	ENSG00000143248	8424	RGS5	regulator of G-protein signaling 5	8490	1	n/a	n/a	2.64e-01	1.432
1091154	ENSG00000114120	34475	SLC25A36	solute carrier family 25, member 36	55186	3	n/a	n/a	2.73e-01	1.431
1103862	ENSG00000196227	40582	C20orf177	chromosome 20 open reading frame 177	63939	20	n/a	n/a	2.79e-01	1.431
279919204	ENSG00000237214	0	RP11-12M9.3	RP11-12M9.3	0	22	n/a	n/a	2.91e-01	1.431
279852802	ENSG00000231234	0	SKP1P1	S-phase kinase-associated protein 1 pseudogene 1	0	7	n/a	n/a	2.92e-01	1.431
1102471	ENSG00000183908	85535	LRRC55	leucine rich repeat containing 55	219527	11	n/a	n/a	3.33e-01	1.431
1094814	ENSG00000139890	81493	REM2	RAS (RAD and GEM)-like GTP binding 2	161253	14	n/a	n/a	3.51e-01	1.431
279848330	ENSG00000230837	0	RPL31P2	ribosomal protein L31 pseudogene 2	0	20	n/a	n/a	3.52e-01	1.431
279952855	ENSG00000240963	0	RP11-518L10.2	RP11-518L10.2	0	1	n/a	n/a	3.15e-01	1.431
1093945	ENSG00000135241	30130	PNPLA8	patatin-like phospholipase domain containing 8	50640	7	n/a	n/a	2.64e-01	1.430
1091597	ENSG00000117362	30589	APH1A	anterior pharynx defective 1 homolog A (C. elegans)	51107	1	n/a	n/a	2.67e-01	1.430
1104540	ENSG00000198189	30652	HSD17B11	hydroxysteroid (17-beta) dehydrogenase 11	51170	4	n/a	n/a	2.79e-01	1.430
1095019	ENSG00000141349	60194	G6PC3	glucose 6 phosphatase, catalytic, 3	92579	17	n/a	n/a	2.98e-01	1.430
279960050	ENSG00000241800	0	AC114498.5	AC114498.5	0	1	n/a	n/a	3.43e-01	1.430
1091040	ENSG00000113140	6638	SPARC	secreted protein, acidic, cysteine-rich (osteonectin)	6678	5	n/a	n/a	3.10e-01	1.430
1094595	ENSG00000138463	59115	DIRC2	disrupted in renal carcinoma 2	84925	3	n/a	n/a	3.06e-01	1.430
279656552	ENSG00000199071	0	MIR423	microRNA 423	0	17	n/a	n/a	2.85e-01	1.430
1092220	ENSG00000122824	81997	NUDT10	nudix (nucleoside diphosphate linked moiety X)-type motif 10	170685	X	n/a	n/a	2.85e-01	1.429
1097664	ENSG00000162368	31207	CMPK1	cytidine monophosphate (UMP-CMP) kinase 1, cytosolic	51727	1	n/a	n/a	2.64e-01	1.429
279786931	ENSG00000225369	0	AC009506.2	AC009506.2	0	2	n/a	n/a	2.62e-01	1.429
1096104	ENSG00000149196	30981	C11orf73	chromosome 11 open reading frame 73	51501	11	n/a	n/a	3.21e-01	1.429
279896495	ENSG00000235065	0	RPL24P2	ribosomal protein L24 pseudogene 2	0	20	n/a	n/a	3.40e-01	1.429
1096931	ENSG00000156469	30484	MTERFD1	MTERF domain containing 1	51001	8	n/a	n/a	2.99e-01	1.429
1100405	ENSG00000173085	26980	COQ2	coenzyme Q2 homolog, prenyltransferase (yeast)	27235	4	n/a	n/a	2.64e-01	1.429
1101846	ENSG00000181019	1716	NQO1	NAD(P)H dehydrogenase, quinone 1	1728	16	n/a	n/a	2.68e-01	1.429
279719305	ENSG00000213110	0	AC019178.2	AC019178.2	0	2	n/a	n/a	2.72e-01	1.429
279849630	ENSG00000230956	0	RP3-452M16.1	RP3-452M16.1	0	X	n/a	n/a	2.66e-01	1.429
1090379	ENSG00000108091	7982	CCDC6	coiled-coil domain containing 6	8030	10	n/a	n/a	2.67e-01	1.428
279801590	ENSG00000226644	123145	RP11-128M1.1	RP11-128M1.1	388780	20	n/a	n/a	2.72e-01	1.428
1096189	ENSG00000149806	2182	FAU	Finkel-Biskis-Reilly murine sarcoma virus (FBR-MuSV) ubiquitously expressed	2197	11	n/a	n/a	2.75e-01	1.428
1096127	ENSG00000149357	34293	LAMTOR1	late endosomal/lysosomal adaptor, MAPK and MTOR activator 1	55004	11	n/a	n/a	2.66e-01	1.428
279985872	ENSG00000244490	0	RWDD4P1	RWD domain containing 4 pseudogene 1	0	7	n/a	n/a	2.67e-01	1.427
1105337	ENSG00000204967	35427	PCDHA4	protocadherin alpha 4	56144	5	n/a	n/a	3.48e-01	1.427
1089507	ENSG00000102078	8897	SLC25A14	solute carrier family 25 (mitochondrial carrier, brain), member 14	9016	X	n/a	n/a	2.65e-01	1.427
280012539	ENSG00000249362	0	CTD-2316B1.1	CTD-2316B1.1	0	5	n/a	n/a	2.83e-01	1.427
1095393	ENSG00000143774	2970	GUK1	guanylate kinase 1	2987	1	n/a	n/a	2.60e-01	1.427
1092074	ENSG00000121481	6013	RNF2	ring finger protein 2	6045	1	n/a	n/a	2.63e-01	1.427
1091486	ENSG00000116652	0	DLEU2L	deleted in lymphocytic leukemia 2-like	0	1	n/a	n/a	2.62e-01	1.427
1089211	ENSG00000100522	41404	GNPNAT1	glucosamine-phosphate N-acetyltransferase 1	64841	14	n/a	n/a	2.61e-01	1.427
1087244	ENSG00000018189	22658	RUFY3	RUN and FYVE domain containing 3	22902	4	n/a	n/a	2.83e-01	1.427
279702904	ENSG00000206620	0	SNORD45C	small nucleolar RNA, C/D box 45C	0	1	n/a	n/a	2.89e-01	1.427
1107506	ENSG00000229119	0	CTB-63M22.1	CTB-63M22.1	0	5	n/a	n/a	3.35e-01	1.427
1088802	ENSG00000091317	34207	CMTM6	CKLF-like MARVEL transmembrane domain containing 6	54918	3	n/a	n/a	2.63e-01	1.426
1099628	ENSG00000169758	78952	C15orf27	chromosome 15 open reading frame 27	123591	15	n/a	n/a	2.93e-01	1.426
1091468	ENSG00000116459	512	ATP5F1	ATP synthase, H+ transporting, mitochondrial Fo complex, subunit B1	515	1	n/a	n/a	2.66e-01	1.426
1103011	ENSG00000186130	10615	ZBTB6	zinc finger and BTB domain containing 6	10773	9	n/a	n/a	2.76e-01	1.426
1089065	ENSG00000100092	23370	SH3BP1	SH3-domain binding protein 1	23616	22	n/a	n/a	2.73e-01	1.426
280028328	ENSG00000250610	0	RP11-738E22.2	RP11-738E22.2	0	4	n/a	n/a	2.62e-01	1.426
1090556	ENSG00000109339	5570	MAPK10	mitogen-activated protein kinase 10	5602	4	n/a	n/a	3.46e-01	1.425
1089349	ENSG00000101198	79286	NKAIN4	Na+/K+ transporting ATPase interacting 4	128414	20	n/a	n/a	3.29e-01	1.425
1105333	ENSG00000204961	9608	PCDHA9	protocadherin alpha 9	9752	5	n/a	n/a	3.46e-01	1.425
280031913	ENSG00000250909	0	RP11-843P14.2	RP11-843P14.2	0	5	n/a	n/a	3.07e-01	1.425
1089622	ENSG00000102981	30339	PARD6A	par-6 partitioning defective 6 homolog alpha (C. elegans)	50855	16	n/a	n/a	2.62e-01	1.425
279781825	ENSG00000224908	0	TIMM8BP2	translocase of inner mitochondrial membrane 8B pseudogene 2	0	X	n/a	n/a	3.06e-01	1.425
1097918	ENSG00000163291	81069	PAQR3	progestin and adipoQ receptor family member III	152559	4	n/a	n/a	2.65e-01	1.425
280099046	ENSG00000256843	0	RP11-467L13.4	RP11-467L13.4	0	12	n/a	n/a	3.42e-01	1.425
1102378	ENSG00000183617	77863	MRPL54	mitochondrial ribosomal protein L54	116541	19	n/a	n/a	2.64e-01	1.425
1099681	ENSG00000169967	10588	MAP3K2	mitogen-activated protein kinase kinase kinase 2	10746	2	n/a	n/a	2.75e-01	1.425
1101707	ENSG00000180263	35074	FGD6	FYVE, RhoGEF and PH domain containing 6	55785	12	n/a	n/a	2.67e-01	1.425
279799370	ENSG00000226427	0	HMGN2P7	high mobility group nucleosomal binding domain 2 pseudogene 7	0	3	n/a	n/a	2.95e-01	1.424
1089221	ENSG00000100567	5652	PSMA3	proteasome (prosome, macropain) subunit, alpha type, 3	5684	14	n/a	n/a	2.91e-01	1.424
1098600	ENSG00000165646	6535	SLC18A2	solute carrier family 18 (vesicular monoamine), member 2	6571	10	n/a	n/a	2.75e-01	1.424
1098577	ENSG00000165553	37190	NGB	neuroglobin	58157	14	n/a	n/a	3.26e-01	1.424
1106969	ENSG00000225663	110380	FAM195B	family with sequence similarity 195, member B	348262	17	n/a	n/a	2.66e-01	1.424
1096280	ENSG00000151012	23410	SLC7A11	solute carrier family 7 (anionic amino acid transporter light chain, xc- system), member 11	23657	4	n/a	n/a	2.61e-01	1.424
1096008	ENSG00000148346	3909	LCN2	lipocalin 2	3934	9	n/a	n/a	3.47e-01	1.424
1087226	ENSG00000015479	9638	MATR3	matrin 3	9782	5	n/a	n/a	2.62e-01	1.424
1100254	ENSG00000172366	58541	FAM195A	family with sequence similarity 195, member A	84331	16	n/a	n/a	2.93e-01	1.424
1101888	ENSG00000181315	55495	ZNF322	zinc finger protein 322	79692	6	n/a	n/a	3.23e-01	1.423
1101557	ENSG00000179271	59921	GADD45GIP1	growth arrest and DNA-damage-inducible, gamma interacting protein 1	90480	19	n/a	n/a	2.89e-01	1.423
279856126	ENSG00000231531	0	HINT1P1	histidine triad nucleotide binding protein 1 pseudogene 1	0	7	n/a	n/a	2.75e-01	1.423
1103353	ENSG00000187676	80414	B3GALTL	beta 1,3-galactosyltransferase-like	145173	13	n/a	n/a	2.96e-01	1.423
1088559	ENSG00000086065	30990	CHMP5	charged multivesicular body protein 5	51510	9	n/a	n/a	2.91e-01	1.423
1087641	ENSG00000057019	79476	DCBLD2	discoidin, CUB and LCCL domain containing 2	131566	3	n/a	n/a	2.64e-01	1.423
1087878	ENSG00000067221	9263	STOML1	stomatin (EPB72)-like 1	9399	15	n/a	n/a	2.66e-01	1.423
1089101	ENSG00000100216	36272	TOMM22	translocase of outer mitochondrial membrane 22 homolog (yeast)	56993	22	n/a	n/a	2.74e-01	1.423
1088577	ENSG00000086619	35885	ERO1LB	ERO1-like beta (S. cerevisiae)	56605	1	n/a	n/a	2.69e-01	1.423
1088520	ENSG00000085117	3707	CD82	CD82 molecule	3732	11	n/a	n/a	3.48e-01	1.423
280110995	ENSG00000258016	0	HIGD1AP1	HIG1 hypoxia inducible domain family, member 1A pseudogene 1	0	12	n/a	n/a	2.82e-01	1.422
1105572	ENSG00000205808	126343	PPAPDC2	phosphatidic acid phosphatase type 2 domain containing 2	403313	9	n/a	n/a	2.75e-01	1.422
279898737	ENSG00000235272	0	FAM103A2P	family with sequence similarity 103, member A2 pseudogene	0	6	n/a	n/a	2.66e-01	1.422
1100638	ENSG00000174307	23366	PHLDA3	pleckstrin homology-like domain, family A, member 3	23612	1	n/a	n/a	3.28e-01	1.422
1091101	ENSG00000113594	3952	LIFR	leukemia inhibitory factor receptor alpha	3977	5	n/a	n/a	2.69e-01	1.422
279911943	ENSG00000236526	0	RP4-742J24.2	RP4-742J24.2	0	20	n/a	n/a	2.99e-01	1.422
1100280	ENSG00000172466	7529	ZNF24	zinc finger protein 24	7572	18	n/a	n/a	4.42e-01	1.422
1098367	ENSG00000164690	6433	SHH	sonic hedgehog	6469	7	n/a	n/a	2.90e-01	1.422
1087359	ENSG00000031691	34455	CENPQ	centromere protein Q	55166	6	n/a	n/a	2.96e-01	1.421
1099382	ENSG00000168701	28836	TMEM208	transmembrane protein 208	29100	16	n/a	n/a	2.66e-01	1.421
1105700	ENSG00000211460	7204	TSN	translin	7247	2	n/a	n/a	2.68e-01	1.421
1088399	ENSG00000081087	28698	OSTM1	osteopetrosis associated transmembrane protein 1	28962	6	n/a	n/a	2.75e-01	1.421
1091996	ENSG00000120742	26975	SERP1	stress-associated endoplasmic reticulum protein 1	27230	3	n/a	n/a	2.66e-01	1.421
1090506	ENSG00000108946	5541	PRKAR1A	protein kinase, cAMP-dependent, regulatory, type I, alpha (tissue specific extinguisher 1)	5573	17	n/a	n/a	2.75e-01	1.421
279861446	ENSG00000231991	301	ANXA2P2	annexin A2 pseudogene 2	304	9	n/a	n/a	3.04e-01	1.421
1089029	ENSG00000099974	1013582	DDTL	D-dopachrome tautomerase-like	100037417	22	n/a	n/a	2.92e-01	1.420
279764261	ENSG00000223476	0	VN1R42P	vomeronasal 1 receptor 42 pseudogene	0	7	n/a	n/a	2.73e-01	1.420
1089836	ENSG00000104723	7944	TUSC3	tumor suppressor candidate 3	7991	8	n/a	n/a	2.74e-01	1.420
1093381	ENSG00000131634	55455	TMEM204	transmembrane protein 204	79652	16	n/a	n/a	2.92e-01	1.420
1098018	ENSG00000163602	23184	RYBP	RING1 and YY1 binding protein	23429	3	n/a	n/a	2.73e-01	1.420
280121613	ENSG00000258790	0	RP11-561B11.2	RP11-561B11.2	0	14	n/a	n/a	2.63e-01	1.420
1091864	ENSG00000119801	31126	YPEL5	yippee-like 5 (Drosophila)	51646	2	n/a	n/a	2.68e-01	1.420
1103371	ENSG00000187730	2547	GABRD	gamma-aminobutyric acid (GABA) A receptor, delta	2563	1	n/a	n/a	3.47e-01	1.420
279708231	ENSG00000207556	0	MIR636	microRNA 636	0	17	n/a	n/a	3.20e-01	1.420
1101729	ENSG00000180389	128984	ATP5EP2	ATP synthase, H+ transporting, mitochondrial F1 complex, epsilon subunit pseudogene 2	432369	13	n/a	n/a	2.62e-01	1.420
1091147	ENSG00000114030	3811	KPNA1	karyopherin alpha 1 (importin alpha 5)	3836	3	n/a	n/a	2.67e-01	1.420
1097983	ENSG00000163513	7006	TGFBR2	transforming growth factor, beta receptor II (70/80kDa)	7048	3	n/a	n/a	2.63e-01	1.420
1101788	ENSG00000180771	0	SRSF8	serine/arginine-rich splicing factor 8	0	11	n/a	n/a	2.89e-01	1.420
1098276	ENSG00000164323	36860	KIAA1430	KIAA1430	57587	4	n/a	n/a	2.64e-01	1.420
1088936	ENSG00000096092	28714	TMEM14A	transmembrane protein 14A	28978	6	n/a	n/a	2.64e-01	1.419
1099558	ENSG00000169432	6300	SCN9A	sodium channel, voltage-gated, type IX, alpha subunit	6335	2	n/a	n/a	2.99e-01	1.419
1096997	ENSG00000157045	78962	NTAN1	N-terminal asparagine amidase	123803	16	n/a	n/a	2.64e-01	1.419
1087767	ENSG00000064666	1256	CNN2	calponin 2	1265	19	n/a	n/a	3.47e-01	1.419
1090120	ENSG00000105983	40928	LMBR1	limb region 1 homolog (mouse)	64327	7	n/a	n/a	2.62e-01	1.418
280076101	ENSG00000254801	0	CTD-2132H18.3	CTD-2132H18.3	0	11	n/a	n/a	2.61e-01	1.418
1100235	ENSG00000172315	76618	TP53RK	TP53 regulating kinase	112858	20	n/a	n/a	2.61e-01	1.418
1092028	ENSG00000121005	57932	CRISPLD1	cysteine-rich secretory protein LCCL domain containing 1	83690	8	n/a	n/a	2.66e-01	1.418
1094827	ENSG00000139977	78921	NAA30	N(alpha)-acetyltransferase 30, NatC catalytic subunit	122830	14	n/a	n/a	2.71e-01	1.418
1093892	ENSG00000134901	54910	KDELC1	KDEL (Lys-Asp-Glu-Leu) containing 1	79070	13	n/a	n/a	2.60e-01	1.418
1093786	ENSG00000134291	54862	TMEM106C	transmembrane protein 106C	79022	12	n/a	n/a	2.83e-01	1.417
1105339	ENSG00000204969	35429	PCDHA2	protocadherin alpha 2	56146	5	n/a	n/a	3.48e-01	1.417
1101763	ENSG00000180611	81026	MB21D2	Mab-21 domain containing 2	151963	3	n/a	n/a	2.68e-01	1.417
279788042	ENSG00000225475	0	RP11-377K22.2	RP11-377K22.2	0	1	n/a	n/a	2.82e-01	1.417
1093995	ENSG00000135447	5470	PPP1R1A	protein phosphatase 1, regulatory (inhibitor) subunit 1A	5502	12	n/a	n/a	3.09e-01	1.417
1100993	ENSG00000176209	77633	C8orf40	chromosome 8 open reading frame 40	114926	8	n/a	n/a	2.65e-01	1.417
1105826	ENSG00000213190	10804	MLLT11	myeloid/lymphoid or mixed-lineage leukemia (trithorax homolog, Drosophila); translocated to, 11	10962	1	n/a	n/a	2.77e-01	1.417
279854911	ENSG00000231424	0	RP1-45C12.1	RP1-45C12.1	0	1	n/a	n/a	2.72e-01	1.417
1087146	ENSG00000011105	10709	TSPAN9	tetraspanin 9	10867	12	n/a	n/a	2.85e-01	1.417
1099461	ENSG00000169021	7343	UQCRFS1	ubiquinol-cytochrome c reductase, Rieske iron-sulfur polypeptide 1	7386	19	n/a	n/a	2.66e-01	1.417
1090935	ENSG00000112294	7869	ALDH5A1	aldehyde dehydrogenase 5 family, member A1	7915	6	n/a	n/a	2.87e-01	1.417
279488699	ENSG00000178429	0	RPS3AP5	ribosomal protein S3A pseudogene 5	0	10	n/a	n/a	3.46e-01	1.417
1092936	ENSG00000128513	25662	POT1	protection of telomeres 1 homolog (S. pombe)	25913	7	n/a	n/a	2.61e-01	1.416
1097778	ENSG00000162757	80702	C1orf74	chromosome 1 open reading frame 74	148304	1	n/a	n/a	2.62e-01	1.416
1089239	ENSG00000100614	5462	PPM1A	protein phosphatase, Mg2+/Mn2+ dependent, 1A	5494	14	n/a	n/a	2.71e-01	1.416
1105315	ENSG00000204922	1000796	C11orf83	chromosome 11 open reading frame 83	790955	11	n/a	n/a	2.64e-01	1.416
1092365	ENSG00000124140	36741	SLC12A5	solute carrier family 12 (potassium/chloride transporter), member 5	57468	20	n/a	n/a	3.36e-01	1.416
279981616	ENSG00000244052	0	RPL5P24	ribosomal protein L5 pseudogene 24	0	8	n/a	n/a	3.78e-01	1.416
1102700	ENSG00000184924	124224	PTRHD1	peptidyl-tRNA hydrolase domain containing 1	391356	2	n/a	n/a	2.76e-01	1.415
1091130	ENSG00000113811	37329	RP11-884K10.5	Selenoprotein K	58515	3	n/a	n/a	2.66e-01	1.415
279814308	ENSG00000227765	0	RP11-162O12.2	RP11-162O12.2	0	4	n/a	n/a	2.74e-01	1.415
1088823	ENSG00000091844	26322	RGS17	regulator of G-protein signaling 17	26575	6	n/a	n/a	3.47e-01	1.415
1088494	ENSG00000084073	10123	ZMPSTE24	zinc metallopeptidase (STE24 homolog, S. cerevisiae)	10269	1	n/a	n/a	2.88e-01	1.415
279845677	ENSG00000230583	170149	RP11-792A8.2	RP11-792A8.2	729156	7	n/a	n/a	2.67e-01	1.415
1087951	ENSG00000069509	79804	FUNDC1	FUN14 domain containing 1	139341	X	n/a	n/a	2.71e-01	1.415
1086921	ENSG00000004779	4680	NDUFAB1	NADH dehydrogenase (ubiquinone) 1, alpha/beta subcomplex, 1, 8kDa	4706	16	n/a	n/a	2.62e-01	1.415
1097702	ENSG00000162511	7759	LAPTM5	lysosomal protein transmembrane 5	7805	1	n/a	n/a	2.71e-01	1.414
279852077	ENSG00000231184	0	FAM58DP	family with sequence similarity 58, member D, pseudogene	0	13	n/a	n/a	2.64e-01	1.414
1100099	ENSG00000171757	81015	LRRC34	leucine rich repeat containing 34	151827	3	n/a	n/a	2.67e-01	1.414
1101730	ENSG00000180398	59908	MCFD2	multiple coagulation factor deficiency 2	90411	2	n/a	n/a	2.67e-01	1.414
1099488	ENSG00000169139	7293	UBE2V2	ubiquitin-conjugating enzyme E2 variant 2	7336	8	n/a	n/a	2.90e-01	1.414
1087548	ENSG00000050344	9459	NFE2L3	nuclear factor (erythroid-derived 2)-like 3	9603	7	n/a	n/a	2.98e-01	1.414
1104430	ENSG00000197903	59423	HIST1H2BK	histone cluster 1, H2bk	85236	6	n/a	n/a	2.94e-01	1.414
1096306	ENSG00000151239	5724	TWF1	twinfilin, actin-binding protein, homolog 1 (Drosophila)	5756	12	n/a	n/a	2.89e-01	1.414
1091629	ENSG00000117569	37188	PTBP2	polypyrimidine tract binding protein 2	58155	1	n/a	n/a	2.61e-01	1.414
1102760	ENSG00000185115	35443	NDNL2	necdin-like 2	56160	15	n/a	n/a	2.75e-01	1.414
279720637	ENSG00000213290	0	CTD-2192J16.12	CTD-2192J16.12	0	19	n/a	n/a	3.08e-01	1.414
1101461	ENSG00000178773	26877	CPNE7	copine VII	27132	16	n/a	n/a	3.34e-01	1.414
279911678	ENSG00000236502	0	AC012354.5	AC012354.5	0	2	n/a	n/a	3.05e-01	1.414
1087000	ENSG00000006451	5866	RALA	v-ral simian leukemia viral oncogene homolog A (ras related)	5898	7	n/a	n/a	2.74e-01	1.414
280097757	ENSG00000256661	0	A2ML1-AS1	A2ML1 antisense RNA 1 (non-protein coding)	0	12	n/a	n/a	2.85e-01	1.414
1097092	ENSG00000157856	60218	CCDC164	coiled-coil domain containing 164	92749	2	n/a	n/a	2.64e-01	1.414
1103883	ENSG00000196290	37951	NIF3L1	NIF3 NGG1 interacting factor 3-like 1 (S. pombe)	60491	2	n/a	n/a	2.65e-01	1.414
1088681	ENSG00000089009	6096	RPL6	ribosomal protein L6	6128	12	n/a	n/a	2.62e-01	1.414
1101779	ENSG00000180720	1124	CHRM4	cholinergic receptor, muscarinic 4	1132	11	n/a	n/a	3.30e-01	1.413
1098081	ENSG00000163785	6226	RYK	RYK receptor-like tyrosine kinase	6259	3	n/a	n/a	2.67e-01	1.413
279771293	ENSG00000224058	0	AC006509.7	AC006509.7	0	2	n/a	n/a	3.06e-01	1.413
1104020	ENSG00000196653	60039	ZNF502	zinc finger protein 502	91392	3	n/a	n/a	2.67e-01	1.413
279979709	ENSG00000243859	0	CTD-2331D11.1	CTD-2331D11.1	0	5	n/a	n/a	2.89e-01	1.413
1087381	ENSG00000034510	9044	TMSB10	thymosin beta 10	9168	2	n/a	n/a	2.96e-01	1.413
1096495	ENSG00000152601	4129	MBNL1	muscleblind-like (Drosophila)	4154	3	n/a	n/a	3.58e-01	1.413
1090191	ENSG00000106399	6087	RPA3	replication protein A3, 14kDa	6119	7	n/a	n/a	2.89e-01	1.413
1098791	ENSG00000166352	78761	C11orf74	chromosome 11 open reading frame 74	119710	11	n/a	n/a	2.74e-01	1.413
279941377	ENSG00000239602	0	RP11-449H3.1	RP11-449H3.1	0	5	n/a	n/a	2.93e-01	1.412
280064605	ENSG00000253991	0	KB-1562D12.2	KB-1562D12.2	0	8	n/a	n/a	2.74e-01	1.412
1094095	ENSG00000135940	1320	COX5B	cytochrome c oxidase subunit Vb	1329	2	n/a	n/a	2.65e-01	1.412
1093074	ENSG00000129625	7859	REEP5	receptor accessory protein 5	7905	5	n/a	n/a	2.91e-01	1.412
1096107	ENSG00000149218	22807	ENDOD1	endonuclease domain containing 1	23052	11	n/a	n/a	2.71e-01	1.412
279803138	ENSG00000226781	0	TBCAP1	tubulin folding cofactor A pseudogene 1	0	X	n/a	n/a	3.08e-01	1.412
1088320	ENSG00000078902	33763	TOLLIP	toll interacting protein	54472	11	n/a	n/a	2.66e-01	1.411
279988018	ENSG00000244716	0	RP11-20O24.4	RP11-20O24.4	0	1	n/a	n/a	2.79e-01	1.411
1088519	ENSG00000085063	961	CD59	CD59 molecule, complement regulatory protein	966	11	n/a	n/a	2.65e-01	1.411
1088438	ENSG00000082213	34611	C5orf22	chromosome 5 open reading frame 22	55322	5	n/a	n/a	2.61e-01	1.411
1087095	ENSG00000008952	7052	SEC62	SEC62 homolog (S. cerevisiae)	7095	3	n/a	n/a	2.87e-01	1.411
279791678	ENSG00000225770	0	AC092933.3	AC092933.3	0	3	n/a	n/a	3.30e-01	1.411
1103192	ENSG00000186889	83586	TMEM17	transmembrane protein 17	200728	2	n/a	n/a	2.62e-01	1.411
1090905	ENSG00000112146	26016	FBXO9	F-box protein 9	26268	6	n/a	n/a	2.89e-01	1.411
1099694	ENSG00000170035	10330	UBE2E3	ubiquitin-conjugating enzyme E2E 3	10477	2	n/a	n/a	2.65e-01	1.411
1105582	ENSG00000205856	80875	C22orf42	chromosome 22 open reading frame 42	150297	22	n/a	n/a	3.05e-01	1.410
1096849	ENSG00000155850	1824	SLC26A2	solute carrier family 26 (sulfate transporter), member 2	1836	5	n/a	n/a	2.65e-01	1.410
1090574	ENSG00000109576	30648	AADAT	aminoadipate aminotransferase	51166	4	n/a	n/a	2.64e-01	1.410
1096584	ENSG00000153310	31051	FAM49B	family with sequence similarity 49, member B	51571	8	n/a	n/a	2.87e-01	1.410
1105151	ENSG00000204472	196	AIF1	allograft inflammatory factor 1	199	6	n/a	n/a	2.89e-01	1.410
1091724	ENSG00000118515	6410	SGK1	serum/glucocorticoid regulated kinase 1	6446	6	n/a	n/a	2.74e-01	1.410
1093898	ENSG00000134954	2098	ETS1	v-ets erythroblastosis virus E26 oncogene homolog 1 (avian)	2113	11	n/a	n/a	2.74e-01	1.410
1088450	ENSG00000082556	4954	OPRK1	opioid receptor, kappa 1	4986	8	n/a	n/a	2.73e-01	1.410
1090187	ENSG00000106367	1165	AP1S1	adaptor-related protein complex 1, sigma 1 subunit	1174	7	n/a	n/a	2.64e-01	1.410
280071741	ENSG00000254510	157121009	RP11-867G23.10	RP11-867G23.10	100505504	11	n/a	n/a	3.44e-01	1.409
280125486	ENSG00000259007	0	RP11-463J10.3	RP11-463J10.3	0	14	n/a	n/a	3.16e-01	1.409
1095991	ENSG00000148248	6796	SURF4	surfeit 4	6836	9	n/a	n/a	2.79e-01	1.409
1104153	ENSG00000197050	80657	ZNF420	zinc finger protein 420	147923	19	n/a	n/a	2.62e-01	1.409
279786821	ENSG00000225355	0	RP13-331H15.1	RP13-331H15.1	0	10	n/a	n/a	2.62e-01	1.409
1100055	ENSG00000171530	6862	TBCA	tubulin folding cofactor A	6902	5	n/a	n/a	3.09e-01	1.409
280085843	ENSG00000255408	35428	PCDHA3	protocadherin alpha 3	56145	5	n/a	n/a	3.52e-01	1.409
1099137	ENSG00000167740	79040	CYB5D2	cytochrome b5 domain containing 2	124936	17	n/a	n/a	2.71e-01	1.409
1097704	ENSG00000162517	23332	PEF1	penta-EF-hand domain containing 1	553115	1	n/a	n/a	2.89e-01	1.409
279759475	ENSG00000222328	0	RNU2-2	RNA, U2 small nuclear 2	0	11	n/a	n/a	4.06e-01	1.409
280063612	ENSG00000253919	0	PRKRIRP7	protein-kinase, interferon-inducible double stranded RNA dependent inhibitor, repressor of (P58 repressor) pseudogene 7	0	8	n/a	n/a	2.65e-01	1.408
1096636	ENSG00000153933	8460	DGKE	diacylglycerol kinase, epsilon 64kDa	8526	17	n/a	n/a	2.98e-01	1.408
1089757	ENSG00000104081	59913	BMF	Bcl2 modifying factor	90427	15	n/a	n/a	2.84e-01	1.408
1095197	ENSG00000142669	57686	SH3BGRL3	SH3 domain binding glutamic acid-rich protein like 3	83442	1	n/a	n/a	2.91e-01	1.408
1089767	ENSG00000104164	26006	PLDN	pallidin homolog (mouse)	26258	15	n/a	n/a	2.72e-01	1.408
1087407	ENSG00000037241	30603	RPL26L1	ribosomal protein L26-like 1	51121	5	n/a	n/a	2.61e-01	1.408
1103558	ENSG00000188452	119570	CERKL	ceramide kinase-like	375298	2	n/a	n/a	4.27e-01	1.408
280016121	ENSG00000249679	0	RP11-279O9.4	Uncharacterized protein	0	4	n/a	n/a	2.75e-01	1.408
1100333	ENSG00000172733	29675	PURG	purine-rich element binding protein G	29942	8	n/a	n/a	2.65e-01	1.408
280132567	ENSG00000259417	0	RP11-2E17.1	RP11-2E17.1	0	15	n/a	n/a	2.91e-01	1.408
1095600	ENSG00000145242	2029	EPHA5	EPH receptor A5	2044	4	n/a	n/a	2.84e-01	1.408
279709883	ENSG00000207857	0	AC097639.1	AC097639.1	0	3	n/a	n/a	2.62e-01	1.408
280010024	ENSG00000249141	0	RP11-514O12.4	RP11-514O12.4	0	6	n/a	n/a	3.47e-01	1.408
1091961	ENSG00000120526	59145	NUDCD1	NudC domain containing 1	84955	8	n/a	n/a	2.64e-01	1.408
1101226	ENSG00000177427	79062	SMCR7	Smith-Magenis syndrome chromosome region, candidate 7	125170	17	n/a	n/a	2.67e-01	1.407
1091086	ENSG00000113494	5586	PRLR	prolactin receptor	5618	5	n/a	n/a	2.64e-01	1.407
1088477	ENSG00000083750	10179	RRAGB	Ras-related GTP binding B	10325	X	n/a	n/a	2.91e-01	1.407
279929588	ENSG00000238072	0	RP11-305M3.2	RP11-305M3.2	0	7	n/a	n/a	3.39e-01	1.407
280098167	ENSG00000256708	0	RP11-444B24.2	RP11-444B24.2	0	12	n/a	n/a	2.89e-01	1.407
1097003	ENSG00000157103	6493	SLC6A1	solute carrier family 6 (neurotransmitter transporter, GABA), member 1	6529	3	n/a	n/a	3.58e-01	1.407
279995760	ENSG00000247516	0	RP11-480D4.3	RP11-480D4.3	0	5	n/a	n/a	2.74e-01	1.407
1093160	ENSG00000130313	25545	PGLS	6-phosphogluconolactonase	25796	19	n/a	n/a	2.66e-01	1.407
1108966	ENSG00000240972	4257	MIF	macrophage migration inhibitory factor (glycosylation-inhibiting factor)	4282	22	n/a	n/a	2.98e-01	1.407
279996040	ENSG00000247614	0	AC119673.1	AC119673.1	0	1	n/a	n/a	2.75e-01	1.407
1099992	ENSG00000171302	79010	CANT1	calcium activated nucleotidase 1	124583	17	n/a	n/a	2.67e-01	1.407
279771338	ENSG00000224063	0	AC007319.1	AC007319.1	0	2	n/a	n/a	2.64e-01	1.407
1102751	ENSG00000185088	30547	RPS27L	ribosomal protein S27-like	51065	15	n/a	n/a	2.74e-01	1.406
279557761	ENSG00000186047	0	DLEU7	deleted in lymphocytic leukemia, 7	0	13	n/a	n/a	2.67e-01	1.406
1092771	ENSG00000126858	34577	RHOT1	ras homolog gene family, member T1	55288	17	n/a	n/a	2.75e-01	1.406
279800636	ENSG00000226543	0	MYL6P1	myosin, light chain 6 pseudogene 1	0	21	n/a	n/a	3.47e-01	1.406
1088727	ENSG00000089723	54830	OTUB2	OTU domain, ubiquitin aldehyde binding 2	78990	14	n/a	n/a	2.62e-01	1.406
1101659	ENSG00000179941	55541	BBS10	Bardet-Biedl syndrome 10	79738	12	n/a	n/a	2.67e-01	1.406
1099712	ENSG00000170142	7281	UBE2E1	ubiquitin-conjugating enzyme E2E 1	7324	3	n/a	n/a	2.70e-01	1.406
1093138	ENSG00000130208	338	APOC1	apolipoprotein C-I	341	19	n/a	n/a	3.31e-01	1.405
1095245	ENSG00000143119	958	CD53	CD53 molecule	963	1	n/a	n/a	2.67e-01	1.405
1094434	ENSG00000137714	2215	FDX1	ferredoxin 1	2230	11	n/a	n/a	2.64e-01	1.405
1103391	ENSG00000187796	40803	CARD9	caspase recruitment domain family, member 9	64170	9	n/a	n/a	2.65e-01	1.405
280009286	ENSG00000249078	0	AC093081.1	AC093081.1	0	7	n/a	n/a	2.68e-01	1.405
279962582	ENSG00000242068	0	RP11-259P15.4	RP11-259P15.4	0	3	n/a	n/a	3.32e-01	1.405
1093031	ENSG00000129235	59008	TXNDC17	thioredoxin domain containing 17	84817	17	n/a	n/a	2.63e-01	1.405
1092273	ENSG00000123307	37191	NEUROD4	neurogenic differentiation 4	58158	12	n/a	n/a	3.47e-01	1.405
1106457	ENSG00000218537	0	AP000350.4	Uncharacterized protein	0	22	n/a	n/a	2.99e-01	1.405
1106695	ENSG00000223908	0	AC068657.2	AC068657.2	0	5	n/a	n/a	2.74e-01	1.405
279978964	ENSG00000243775	83694	OSTCP1	oligosaccharyltransferase complex subunit pseudogene 1	202459	6	n/a	n/a	2.72e-01	1.405
1107954	ENSG00000232119	28721	MCTS1	malignant T cell amplified sequence 1	28985	X	n/a	n/a	2.75e-01	1.404
280093671	ENSG00000256185	0	RP11-612B6.2	RP11-612B6.2	0	12	n/a	n/a	2.98e-01	1.404
1102500	ENSG00000184076	29531	UQCR10	ubiquinol-cytochrome c reductase, complex III subunit X	29796	22	n/a	n/a	2.61e-01	1.404
279830124	ENSG00000229204	0	RP11-205M3.2	RP11-205M3.2	0	4	n/a	n/a	3.24e-01	1.404
1090377	ENSG00000108061	7987	SHOC2	soc-2 suppressor of clear homolog (C. elegans)	8036	10	n/a	n/a	2.71e-01	1.404
1091902	ENSG00000120057	6389	SFRP5	secreted frizzled-related protein 5	6425	10	n/a	n/a	2.87e-01	1.404
1088514	ENSG00000084733	10732	RAB10	RAB10, member RAS oncogene family	10890	2	n/a	n/a	2.61e-01	1.404
1093696	ENSG00000133731	3587	IMPA1	inositol(myo)-1(or 4)-monophosphatase 1	3612	8	n/a	n/a	2.88e-01	1.403
280069933	ENSG00000254373	0	RP11-34P1.2	RP11-34P1.2	0	5	n/a	n/a	3.07e-01	1.403
1091615	ENSG00000117479	10413	SLC19A2	solute carrier family 19 (thiamine transporter), member 2	10560	1	n/a	n/a	2.64e-01	1.403
279800514	ENSG00000226530	0	RP11-348F1.2	RP11-348F1.2	0	X	n/a	n/a	2.63e-01	1.403
1094973	ENSG00000140988	6154	RPS2	ribosomal protein S2	6187	16	n/a	n/a	2.71e-01	1.403
1087516	ENSG00000048545	2961	GUCA1A	guanylate cyclase activator 1A (retina)	2978	6	n/a	n/a	2.90e-01	1.403
1096944	ENSG00000156531	58505	PHF6	PHD finger protein 6	84295	X	n/a	n/a	2.70e-01	1.402
279475941	ENSG00000176840	94301	MIR7-3HG	MIR7-3 host gene (non-protein coding)	284424	19	n/a	n/a	3.56e-01	1.402
1090335	ENSG00000107758	5500	PPP3CB	protein phosphatase 3, catalytic subunit, beta isozyme	5532	10	n/a	n/a	3.08e-01	1.402
279898290	ENSG00000235225	0	AC016712.2	AC016712.2	0	2	n/a	n/a	3.01e-01	1.402
1101930	ENSG00000181610	31129	MRPS23	mitochondrial ribosomal protein S23	51649	17	n/a	n/a	2.64e-01	1.402
1090441	ENSG00000108528	8344	SLC25A11	solute carrier family 25 (mitochondrial carrier; oxoglutarate carrier), member 11	8402	17	n/a	n/a	2.66e-01	1.402
1100096	ENSG00000171729	34381	TMEM51	transmembrane protein 51	55092	1	n/a	n/a	3.15e-01	1.402
1099831	ENSG00000170619	28727	COMMD5	COMM domain containing 5	28991	8	n/a	n/a	2.62e-01	1.402
279750940	ENSG00000220749	1015664	RP11-565J7.3	RP11-565J7.3	100131205	1	n/a	n/a	3.17e-01	1.402
279805148	ENSG00000226937	0	RP11-285G1.8	RP11-285G1.8	0	10	n/a	n/a	2.74e-01	1.402
1102020	ENSG00000182108	28691	DEXI	Dexi homolog (mouse)	28955	16	n/a	n/a	2.90e-01	1.402
280103588	ENSG00000257286	0	RP11-545P7.4	RP11-545P7.4	0	12	n/a	n/a	2.68e-01	1.402
1105055	ENSG00000204237	109637	C17orf90	chromosome 17 open reading frame 90	339229	17	n/a	n/a	2.61e-01	1.402
1095873	ENSG00000147246	3338	HTR2C	5-hydroxytryptamine (serotonin) receptor 2C	3358	X	n/a	n/a	3.48e-01	1.402
280124934	ENSG00000258981	0	COX5AP2	cytochrome c oxidase subunit Va pseudogene 2	0	14	n/a	n/a	2.62e-01	1.401
1096713	ENSG00000154511	123086	FAM69A	family with sequence similarity 69, member A	388650	1	n/a	n/a	3.12e-01	1.401
1095193	ENSG00000142634	55019	EFHD2	EF-hand domain family, member D2	79180	1	n/a	n/a	2.97e-01	1.401
279747497	ENSG00000218283	0	MORF4L1P1	mortality factor 4 like 1 pseudogene 1	0	1	n/a	n/a	3.05e-01	1.401
279667388	ENSG00000202314	180979	SNORD6	small nucleolar RNA, C/D box 6	692075	11	n/a	n/a	2.80e-01	1.401
279941528	ENSG00000239622	0	CTA-242H14.1	CTA-242H14.1	0	7	n/a	n/a	3.03e-01	1.401
280062413	ENSG00000253833	0	RP11-367E12.4	RP11-367E12.4	0	8	n/a	n/a	2.91e-01	1.401
279644223	ENSG00000198618	0	PPIAP22	peptidylprolyl isomerase A (cyclophilin A) pseudogene 22	0	21	n/a	n/a	2.85e-01	1.401
279931825	ENSG00000238259	0	AC067940.1	AC067940.1	0	2	n/a	n/a	3.16e-01	1.401
279942524	ENSG00000239719	0	RP4-800G7.1	RP4-800G7.1	0	7	n/a	n/a	3.47e-01	1.401
280112715	ENSG00000258185	0	RP11-202H2.1	RP11-202H2.1	0	12	n/a	n/a	2.89e-01	1.401
279849920	ENSG00000230988	0	RP11-661D19.1	RP11-661D19.1	0	14	n/a	n/a	3.13e-01	1.401
1098071	ENSG00000163738	134148	MTHFD2L	methylenetetrahydrofolate dehydrogenase (NADP+ dependent) 2-like	441024	4	n/a	n/a	2.64e-01	1.401
1102245	ENSG00000183048	1457	SLC25A10	solute carrier family 25 (mitochondrial carrier; dicarboxylate transporter), member 10	1468	17	n/a	n/a	2.67e-01	1.400
279991670	ENSG00000245970	0	KB-1208A12.3	KB-1208A12.3	0	8	n/a	n/a	2.93e-01	1.400
1091992	ENSG00000120727	30728	PAIP2	poly(A) binding protein interacting protein 2	51247	5	n/a	n/a	2.75e-01	1.400
1096397	ENSG00000151881	41015	C5orf28	chromosome 5 open reading frame 28	64417	5	n/a	n/a	2.74e-01	1.400
1104023	ENSG00000196659	80920	TTC30B	tetratricopeptide repeat domain 30B	150737	2	n/a	n/a	3.09e-01	1.400
280085049	ENSG00000255342	0	RP11-762B21.5	RP11-762B21.5	0	11	n/a	n/a	3.35e-01	1.400
1091637	ENSG00000117600	9746	RP4-788L13.1	Lipid phosphate phosphatase-related protein type 4	9890	1	n/a	n/a	3.13e-01	1.400
1094348	ENSG00000137210	57533	TMEM14B	transmembrane protein 14B	81853	6	n/a	n/a	2.67e-01	1.400
1095033	ENSG00000141429	2573	GALNT1	UDP-N-acetyl-alpha-D-galactosamine:polypeptide N-acetylgalactosaminyltransferase 1 (GalNAc-T1)	2589	18	n/a	n/a	2.66e-01	1.400
280033385	ENSG00000251017	0	RP11-629B11.4	RP11-629B11.4	0	4	n/a	n/a	3.45e-01	1.399
279748520	ENSG00000219023	0	RP3-340B19.2	RP3-340B19.2	0	6	n/a	n/a	3.49e-01	1.399
280048276	ENSG00000252558	0	U6	U6 spliceosomal RNA	0	8	n/a	n/a	3.39e-01	1.399
1096433	ENSG00000152193	55399	RNF219	ring finger protein 219	79596	13	n/a	n/a	2.74e-01	1.399
279725976	ENSG00000213942	0	RP1-102E24.1	RP1-102E24.1	0	12	n/a	n/a	3.53e-01	1.399
1091210	ENSG00000114686	11062	MRPL3	mitochondrial ribosomal protein L3	11222	3	n/a	n/a	2.66e-01	1.399
280039014	ENSG00000251453	0	RP11-515C16.2	RP11-515C16.2	0	5	n/a	n/a	2.75e-01	1.399
1091901	ENSG00000120055	55748	C10orf95	chromosome 10 open reading frame 95	79946	10	n/a	n/a	2.99e-01	1.398
[truncated: 1 more rows]
