# Supplementary material for: Identification of the Molecular Events Involved in the Development of Prefrontal Cortex Through the Analysis of RNA-Seq Data From BrainSpan
Source: ASN Neuro. 2019 Jun 18;11:1759091419854627. doi: 10.1177/1759091419854627 (PMC6582306; doi:10.1177/1759091419854627)
Supplement: Supplemental Material6 - Supplemental material for Identification of the Molecular Events Involved in the Development of Prefrontal Cortex Through the Analysis of RNA-Seq Data From BrainSpan [file Supplemental_Material6.zip › AMY/2/Columns.csv]

donor_id	donor_name	donor_age	donor_color	structure_id	structure_name	structure_abbreviation	structure_color	top_level_structure_id	top_level_structure_name	top_level_structure_abbreviation	top_level_structure_color
12835	H376.IIB.50	12 pcw	0040FF	10361	amygdaloid complex	AMY	C9E2B1	10153	neural plate	NP	D7D8D8
12960	H376.IIB.51	12 pcw	003BEB	10361	amygdaloid complex	AMY	C9E2B1	10153	neural plate	NP	D7D8D8
13060	H376.IIB.52	12 pcw	0036D6	10361	amygdaloid complex	AMY	C9E2B1	10153	neural plate	NP	D7D8D8
12820	H376.IIIA.50	13 pcw	0080FF	10361	amygdaloid complex	AMY	C9E2B1	10153	neural plate	NP	D7D8D8
12834	H376.IIIA.51	13 pcw	0076EB	10361	amygdaloid complex	AMY	C9E2B1	10153	neural plate	NP	D7D8D8
12888	H376.IIIA.52	13 pcw	006CD6	10361	amygdaloid complex	AMY	C9E2B1	10153	neural plate	NP	D7D8D8
