# Supplementary material for: Identification of the Molecular Events Involved in the Development of Prefrontal Cortex Through the Analysis of RNA-Seq Data From BrainSpan
Source: ASN Neuro. 2019 Jun 18;11:1759091419854627. doi: 10.1177/1759091419854627 (PMC6582306; doi:10.1177/1759091419854627)
Supplement: Supplemental Material6 - Supplemental material for Identification of the Molecular Events Involved in the Development of Prefrontal Cortex Through the Analysis of RNA-Seq Data From BrainSpan [file Supplemental_Material6.zip › AMY/2/Expression.csv]

279750101	4.3741	3.8087	3.3819	3.9962	0.1460	0.2517
279797638	3.2329	0.0000	3.6982	0.0000	0.0000	0.0000
1098032	5.0613	5.5085	6.0212	1.7127	4.1115	4.1492
279928483	3.9385	6.9312	3.8045	4.1266	2.9297	1.4480
1102858	6.9650	7.0106	7.0738	1.2507	6.5561	7.0952
1096991	6.6899	8.8902	8.7918	3.7169	7.2629	7.5193
1104320	6.6961	5.8361	6.8159	3.1021	3.5211	6.8692
279817689	2.8582	0.5091	3.5553	0.5396	0.0858	0.4651
1098685	3.0578	4.0969	5.0100	0.1570	3.3632	2.9778
1098684	2.9802	3.9591	5.0222	0.6597	2.7506	3.0579
1092305	5.3400	4.5456	4.7133	1.3003	4.6031	3.8746
280043873	5.2029	5.5184	3.1398	3.1874	2.8391	3.0327
1087523	4.0771	3.8337	4.8506	1.5651	3.4478	3.0618
279746160	5.4521	4.3449	3.1116	3.0126	3.3789	1.8395
1092190	5.4695	7.1055	6.5673	3.9765	5.2182	5.3063
280057777	2.6373	4.8631	3.3512	1.5455	1.9966	2.6883
1093813	2.8772	2.5285	2.6358	0.3229	1.6648	1.4854
1087071	3.3385	3.6320	3.8431	0.1114	2.6988	3.5082
1102851	2.5416	3.3450	4.0069	0.8231	2.3339	2.2982
280059868	3.8963	5.0373	4.9246	3.3234	2.4778	3.6283
1106436	5.9990	5.6268	4.9660	1.8535	5.3935	4.9552
1103296	3.9938	4.6945	5.0521	2.0900	3.2416	4.0491
1091574	1.5531	2.6871	2.8007	0.1124	1.0873	1.5182
279858639	2.8275	4.2310	4.1568	0.8490	2.8246	3.3262
279711997	3.7484	4.2670	4.4668	1.9979	2.3360	3.9399
1104465	1.6480	2.3609	2.6367	0.1699	1.1084	1.1674
1104733	2.4751	3.9842	4.1326	0.6913	2.6679	3.0753
1099779	3.9705	4.7240	5.0568	2.3030	3.6251	3.7888
1094408	3.3740	2.1770	2.8103	0.0705	2.0949	2.1838
1100095	4.6437	5.9778	6.2676	3.1380	4.4981	5.2561
1087444	1.1169	2.1741	2.9955	0.1538	0.9250	1.2354
1103629	2.2987	2.5831	2.8978	0.3156	1.8548	1.6485
1089652	2.9769	5.3021	5.1352	1.4572	4.0032	4.0359
1092773	3.7897	3.5595	3.7885	1.5909	2.9837	2.6515
1092196	3.0224	3.0356	3.5179	1.3498	2.0260	2.3114
1096558	4.8803	5.4055	5.8380	3.8717	3.5301	4.8353
279938356	3.4889	3.5042	2.6079	1.7162	2.1247	1.9056
1100667	5.0570	6.2539	6.5532	3.4018	5.2744	5.3368
1100210	6.6420	6.8800	6.8000	4.9341	5.4945	6.0598
1093654	3.7333	4.3506	4.6060	1.9476	3.2018	3.7375
1097915	1.3918	3.0252	4.0869	1.0348	1.4998	2.1699
1095466	3.0434	3.3563	3.3274	1.0860	2.4784	2.3702
1094812	1.5750	3.1642	3.2420	0.1017	1.8055	2.2909
1105306	3.9190	0.6197	2.8140	0.7082	1.4327	1.4296
1103815	2.2362	3.5895	3.9286	1.5247	2.1429	2.3185
1096767	2.2411	3.8555	4.1351	1.2920	2.3859	2.8030
1100302	1.5056	2.9620	2.9644	0.7024	1.4875	1.4919
1096729	1.8183	2.7154	3.0887	0.6974	1.6716	1.5261
279959518	2.4152	3.0848	2.8948	1.0159	1.8704	1.7907
1087284	1.4010	2.8583	3.0544	0.4337	1.5713	1.6135
1090333	4.0897	5.3284	5.0238	2.1269	4.2375	4.4026
1100410	4.9843	5.1640	5.2449	2.7941	4.6163	4.3297
1100223	4.3815	5.4563	5.8536	2.8755	4.1463	5.0191
279822115	0.5241	0.1678	4.2248	0.3745	0.2856	0.6092
1097721	1.8331	3.8505	3.5836	1.1804	2.0603	2.3959
1095922	4.2628	3.1391	4.0750	1.3369	2.8881	3.6222
1097272	2.1548	3.2882	2.7538	0.7710	1.8264	1.9727
1098807	3.8235	4.8955	4.2576	2.7030	3.9174	2.7521
1091747	5.2607	3.6303	4.4990	1.6568	4.0931	4.0388
279470193	5.6133	4.8486	5.1514	4.2765	3.2098	4.5269
279867936	2.8740	4.0917	4.4419	2.0426	2.6672	3.1188
279897786	9.5903	9.4312	8.4112	7.6498	8.2081	8.0024
1100151	3.2808	5.6965	5.6941	2.0387	4.1630	4.9024
279934297	1.0237	2.2927	3.0549	0.4274	0.4989	1.8880
1107187	2.0917	2.6506	3.0091	0.3718	1.4561	2.3874
279949201	4.0446	4.1216	4.1554	2.7671	2.7283	3.2934
1099648	2.1318	2.7012	2.4963	0.6967	1.9215	1.1862
1091160	3.8295	3.5419	4.1439	1.3875	3.2538	3.3542
1098968	4.0255	5.2204	5.0732	2.1090	3.9809	4.7171
279800531	2.8404	4.5389	4.9432	2.4710	2.1386	4.2063
1098215	2.5251	2.8309	2.9303	1.2445	1.8807	1.6715
1088607	7.1739	6.0033	5.8017	3.5536	6.1832	5.7538
279889596	4.1533	3.8562	3.5580	2.5256	2.1325	3.4259
279503476	2.5250	4.1408	3.3597	0.4965	2.8489	3.2026
279904086	2.6489	0.4985	1.6798	0.5798	0.3819	0.3968
1089981	7.0983	7.4306	7.0721	4.8997	6.5787	6.6721
1086936	1.9948	2.2525	2.1425	0.6167	1.1390	1.1856
1086896	3.7181	4.4168	4.4070	1.8865	3.5267	3.6918
1101247	1.7415	3.1919	3.3162	1.2118	2.1214	1.4799
1099692	3.1055	3.8916	4.1695	2.0215	2.7482	2.9670
1096237	6.0317	6.0965	6.2316	4.2146	5.1028	5.6222
279788518	4.2726	4.3480	4.0951	2.8621	3.0264	3.4095
1102321	1.3208	2.2654	1.9903	0.4829	1.0646	0.6212
1089560	2.7742	4.0497	4.3099	1.7402	3.1982	2.7943
279938370	0.8927	1.2735	1.4626	0.0000	0.0000	0.2401
279969449	4.9990	4.4413	4.5826	1.9168	4.3699	4.3566
1095301	1.3419	2.5613	2.6625	0.3314	1.1488	1.7181
1091548	3.4878	5.2919	5.3647	3.2912	4.0022	3.4870
1096499	5.5293	3.8403	4.4440	1.0159	4.7046	4.7402
1101771	0.5905	3.5833	3.6670	0.1991	1.5694	2.7198
279762681	1.6589	1.6246	1.4794	0.0000	0.0000	1.4289
1102063	2.0707	3.0479	2.4774	0.5898	1.6030	2.0816
279746801	4.5811	5.3895	2.4200	2.6854	3.3245	3.0652
1104679	2.7379	3.5467	4.0890	1.2584	2.8162	2.9849
1099329	5.2268	4.7843	5.1685	2.6106	4.3727	4.8824
279975191	4.1858	3.2007	3.3849	2.4306	2.5255	2.5036
279892626	5.9894	5.8225	4.6965	4.1845	4.6101	4.4068
1091692	3.3514	4.6651	4.2634	1.3695	3.8896	3.7277
1097837	4.1351	4.2731	3.7911	2.9309	2.9741	3.0095
279800471	5.5666	4.8975	3.9877	3.5247	3.6530	3.9931
1088819	2.8925	4.1558	4.4045	2.3088	2.5223	3.3438
1102587	3.4021	4.1709	4.4004	2.3372	3.2616	3.1174
279810529	4.0791	2.2500	3.5057	2.5311	1.6920	2.3587
279489730	4.1427	2.7611	5.0422	4.3137	3.3949	0.9847
1087650	2.0780	2.5563	2.3302	0.5091	1.8235	1.3845
1103206	4.1376	3.7289	4.8173	2.5344	2.6821	4.2277
1092958	2.5284	3.9282	2.6398	0.0196	2.5425	3.3072
279900456	5.5914	5.4135	5.4637	4.3247	3.9953	4.9217
1100141	3.4735	1.4407	2.3782	0.3792	2.1307	1.5558
1099979	2.6273	2.5917	3.7204	0.9726	2.5725	2.1782
280052784	2.1314	2.0439	2.7289	1.6925	0.6319	1.3689
1095653	1.8354	1.6318	2.1681	0.2067	1.2335	0.9892
1101941	1.8316	3.0427	2.8990	0.7445	2.0130	1.8214
1086992	2.0277	3.9343	3.3756	1.6035	2.5070	2.0361
1100059	2.1104	3.2980	2.7043	0.9652	2.1362	1.8273
280127567	2.3666	3.0728	3.3330	1.5816	1.9161	2.0937
279865535	5.0807	5.6926	5.0303	3.3911	4.8250	4.4102
279880347	6.0558	5.5234	6.6567	5.0402	4.5417	5.4858
1102906	2.2743	4.0598	4.0463	1.7679	2.5029	2.9498
1090209	6.5311	7.2952	7.4959	5.7857	5.8284	6.5485
1102242	2.3965	3.2203	4.6828	1.4504	2.8208	2.8693
280121857	3.0445	3.9163	2.8627	2.2044	1.9997	2.4746
279860536	2.6313	2.4440	2.4733	1.4390	0.7308	2.2387
1095834	5.3079	4.9192	5.0631	3.1318	4.2664	4.7550
1086994	3.0699	4.1493	3.3710	1.2057	3.3306	2.9178
1101237	1.4958	1.5450	1.5393	0.0234	0.9202	0.5023
1090389	1.8832	3.1290	3.5035	1.3140	2.0866	1.9856
1095499	5.0985	4.7335	4.3354	1.8478	4.9062	4.2851
279773924	1.7920	2.3219	2.8659	0.8500	1.2432	1.7594
1097835	2.3736	3.5550	3.3308	1.6033	2.2863	2.2435
1087151	4.1209	3.6193	3.9378	1.4525	3.7236	3.3759
280107497	2.5279	3.1297	3.2503	2.0477	1.5551	2.1911
1100191	5.6696	5.4050	5.5919	2.6484	5.4821	5.4318
1094522	4.2270	4.6143	4.0738	1.1722	4.0725	4.5681
1093476	3.3155	2.9849	2.2404	0.8446	2.4644	2.1301
1089326	4.2993	3.8972	4.7633	3.5559	2.1189	4.1852
1087232	1.9623	3.2183	1.7726	0.8288	2.1200	0.9057
279885239	5.7546	4.5881	4.4216	3.7919	3.8488	4.0265
279840412	2.9388	3.3998	3.6963	2.1317	2.3476	2.4622
1104150	4.4701	4.7135	4.9391	3.8096	3.4296	3.7905
1101574	1.2631	2.5690	2.2844	0.5503	1.5689	0.9061
1093496	4.9131	5.2349	5.4209	3.5642	4.4394	4.4751
1102458	5.2441	5.2485	5.3686	3.6153	4.2956	4.8601
279930688	2.1929	2.4939	2.1679	1.7999	0.6879	1.2878
1096572	2.0902	2.7303	3.1492	0.8634	2.0365	2.0038
279908424	2.9297	3.7358	3.9248	3.0479	2.1490	2.3281
1089912	2.6750	2.7745	3.5970	1.1018	2.4412	2.4402
1091386	2.4294	3.4277	3.5602	1.6601	2.3829	2.3157
279986172	7.5414	6.2089	6.2169	5.5660	4.9957	6.3538
1098859	0.9249	2.2007	2.0282	0.0702	1.2505	0.7857
1104731	3.4124	4.0799	4.2584	2.8555	2.8242	3.0375
1096304	1.4739	2.3682	2.8496	1.1770	1.1856	1.2965
1100668	4.6308	5.9754	5.7761	3.5268	4.7487	5.0752
279825851	2.2332	3.2180	2.9786	1.3603	1.3571	2.6824
1088369	2.7793	2.6939	2.4944	0.7472	1.9830	2.2120
1103059	5.9890	6.8129	7.1354	5.2124	5.5791	6.1231
1100609	4.6830	5.0253	5.0090	3.5659	4.1756	3.9538
1093956	1.3161	2.0501	1.8913	0.0655	1.2650	0.9064
1103336	2.6013	3.0381	3.1139	1.2368	2.3108	2.1897
279855267	3.3632	3.4754	2.8344	0.5243	3.4012	2.7399
1092109	3.2259	3.7099	3.5144	1.1980	3.2547	2.9945
1104635	0.9224	1.9962	2.0688	0.2115	0.7076	1.0769
1087706	3.6583	4.4350	4.6789	2.6273	3.6423	3.5115
1100705	4.9657	5.7236	5.8734	4.6104	4.2574	4.7161
280089261	3.4753	3.9006	3.6461	2.3023	2.8094	2.9326
1089410	4.2368	4.8399	4.4208	1.8315	4.4149	4.2745
1099524	4.5861	5.3164	5.9653	4.2323	4.0956	4.5696
279475262	3.4932	3.9158	3.6629	2.3221	2.8294	2.9528
279786828	1.5124	3.0893	2.9531	1.5271	1.4292	1.6362
279788290	2.3249	0.6161	2.4552	0.7831	0.5488	1.1147
1091075	4.5050	4.5286	5.1286	3.6508	3.4729	4.0936
279913647	2.8622	3.1493	2.2102	1.7644	2.5750	0.9396
1095453	3.7479	3.3952	3.3820	0.1894	3.1801	4.2171
1100961	2.0763	2.7540	2.9834	1.3521	1.6613	1.8689
1093325	5.0011	4.2831	5.2593	3.7621	3.7205	4.1446
1107843	1.6718	1.0498	0.1914	0.0000	0.0000	0.0000
1090385	1.7672	3.2410	3.5114	0.9957	2.0738	2.5379
1088960	5.3605	5.7258	6.1512	4.8069	4.6017	4.9168
279821610	2.0875	2.3980	2.0079	0.6584	1.5489	1.3796
1094243	4.7374	3.9242	4.0358	1.2471	4.5556	3.9935
1103962	1.4963	2.2659	2.2329	0.6548	1.2230	1.2165
280118974	6.0428	5.7645	6.7177	5.0739	4.5196	6.0331
279772504	3.1679	0.6600	2.7738	1.2773	0.9414	1.4846
1102536	3.6174	3.3925	3.8087	2.0081	3.0415	2.8770
1100571	5.3734	5.2217	5.8142	4.3733	4.1862	4.9585
1086998	3.7900	3.8677	3.2128	0.8717	3.6719	3.4427
1094144	2.0680	2.4375	2.6174	1.1778	1.5413	1.5211
1087685	5.6233	4.6694	5.8947	3.4473	3.9549	5.9033
1102740	3.1978	4.1827	4.0550	1.8160	3.2811	3.4582
279708301	4.9173	5.5976	6.0441	5.9410	3.8715	3.8669
1102401	2.6048	1.8830	1.7044	0.1713	1.2043	1.9376
279765139	1.6196	0.4266	1.4012	0.1272	0.1842	0.2584
1103005	4.4927	5.2661	5.3863	3.9708	4.1252	4.1778
1100480	2.2646	3.5228	3.3586	1.8857	2.0845	2.3093
280100823	3.7116	4.4077	3.7240	3.0518	2.9551	2.9731
1094750	3.2327	3.2083	2.5308	0.8996	2.9106	2.2987
279898421	2.4171	2.7189	2.3483	1.8783	0.9756	1.7720
279706495	1.8843	1.9572	1.8973	0.5548	1.6403	0.6868
280080491	6.2680	6.3334	6.2016	5.0607	5.5696	5.3180
1093136	4.8692	2.4883	3.3483	1.5344	3.3264	2.9958
1090371	0.8721	1.1359	2.1900	0.2663	0.6065	0.4764
1099919	3.4384	4.1559	4.2582	1.9802	3.1124	3.9128
1097545	2.4232	2.3880	2.4180	1.1287	1.8649	1.3894
1101871	4.5691	4.9945	4.9179	3.2690	4.3774	3.9907
279667472	2.2067	1.4769	2.2778	1.2631	0.3544	1.5022
1095652	3.7128	4.0943	4.4093	2.0202	3.8017	3.5652
1103613	3.4891	4.0462	4.7972	2.8082	3.0596	3.6434
280135548	1.5606	2.5082	2.5992	1.3101	1.5462	0.9910
1096437	2.1656	3.5241	3.4908	1.3591	2.4227	2.5802
1088804	1.6421	2.4890	2.7615	0.6797	1.8271	1.5756
279749414	1.7733	1.7438	1.3377	0.6813	0.4073	0.9569
1089008	1.8921	1.9085	2.0121	0.1555	1.7373	1.1121
1105795	4.5986	4.1961	3.6251	3.3172	3.0321	3.2653
1095661	4.3369	3.0780	3.4500	0.6697	3.4789	3.9116
1102945	1.4637	0.5122	1.3832	0.1287	0.0000	0.4309
1100526	4.9670	4.8463	4.8833	3.9332	4.0008	3.9634
1103449	1.9828	3.4502	3.0276	0.6059	2.6445	2.4119
1095628	2.4789	3.1680	3.5134	1.4821	2.3428	2.5389
1091872	1.6999	3.3637	3.7216	1.7949	1.9933	2.2009
279898297	3.4230	2.8318	2.2886	1.3410	2.6230	1.7851
280025378	2.0858	3.6601	3.3535	1.2880	2.5852	2.4365
1094386	2.5707	3.3898	3.1954	2.6682	1.9609	1.7417
279983921	3.1447	2.8435	3.7188	2.5954	2.5723	1.7556
279957500	7.3794	6.4001	6.8724	6.0443	5.5587	6.2744
1101823	3.4246	2.9774	2.9773	2.2551	2.2975	2.0583
279856321	6.3237	5.7517	7.1681	5.4733	4.6755	6.3265
279658302	3.5141	4.1288	4.2267	2.6954	3.0802	3.3270
1095260	4.4266	5.3211	3.8257	2.6836	4.7789	3.3456
279905193	4.0581	3.7086	3.9654	3.2023	2.6721	3.0930
1095479	2.5759	3.5493	3.8104	1.4107	3.0302	2.7302
1103711	4.9450	4.5311	5.5076	3.9714	3.7373	4.5108
1095936	5.0743	4.5886	5.6635	4.0546	3.6639	4.8454
1104770	3.9743	4.3427	5.0147	3.4922	3.1629	3.9169
1099300	2.0964	1.3841	1.9704	0.5445	1.3865	0.7614
279751477	3.4649	3.2268	4.1718	3.1105	1.7419	3.2526
279781849	2.4634	3.2221	2.5560	1.7377	2.0407	1.7051
1094137	3.2363	3.3384	4.1587	2.4205	1.7044	3.8578
279888788	1.9108	2.5999	2.7514	1.7235	1.2520	1.5369
280060132	0.8023	2.1929	1.3313	0.2625	0.6059	0.7113
1095616	3.2461	4.3094	4.3566	2.4147	3.2630	3.4880
1098270	4.7943	4.7974	5.1078	3.8313	3.8932	4.2298
279730750	2.1356	0.6626	2.0889	0.5719	0.5988	0.9730
1088306	4.9687	5.3219	5.0486	3.7578	4.3417	4.4983
1099534	2.1431	1.3554	3.1355	0.6985	1.4351	1.7628
1105430	0.6971	1.4640	1.3826	0.0949	0.4066	0.3047
279900427	1.9358	2.0952	2.3595	0.8480	1.0923	1.7144
1091758	4.1051	4.7865	5.2962	4.4126	3.5532	3.4875
279936289	1.7940	2.1017	3.8383	1.9830	0.9475	2.0696
1089464	6.9221	7.5352	7.5796	6.0262	6.4231	6.8537
1092870	3.8180	3.9208	4.0727	2.6720	2.6327	3.7751
1087467	2.6218	4.2406	3.7078	2.3651	3.7540	1.7196
1098453	3.5747	5.2145	5.0684	3.1790	4.0743	3.8785
1095384	6.9159	6.7802	7.2630	6.0661	5.8237	6.3495
1092633	4.3436	4.8853	5.3273	3.8052	3.8639	4.1711
1102527	3.1011	3.5607	3.7927	2.7341	2.4133	2.5964
1095468	1.9068	2.3484	2.8732	0.8632	1.7753	1.7803
1099244	1.8065	3.1304	2.1670	1.0847	1.6066	1.7042
279772676	1.1136	2.2479	2.0304	0.4331	1.0722	1.1813
1097118	1.3853	2.8825	2.4847	1.0438	1.4449	1.5596
1101448	2.3833	3.2032	2.8869	1.5557	2.2455	1.9687
1106928	0.5312	2.0251	1.2412	0.1749	0.2381	0.6815
1093971	3.2272	3.3455	3.3546	1.9060	2.5783	2.7415
1091098	3.4838	2.3519	2.8480	0.4616	2.7938	2.7313
1101086	3.6843	4.7952	4.5737	2.9768	4.0036	3.3778
1099459	2.8335	2.9104	3.1113	2.0736	1.6729	2.4139
1092355	4.8533	4.7687	4.5130	3.2755	4.1259	4.0400
280019902	1.0953	1.4965	1.8656	0.1552	0.6863	0.9233
1089675	6.4509	5.0011	5.0343	4.2824	4.7450	4.7669
279828586	4.4280	4.3781	4.5093	3.9298	2.9737	3.7256
1091338	2.7899	2.7041	3.2847	2.2318	1.7071	2.1555
279891617	0.5968	1.4188	1.0931	0.1388	0.0563	0.2368
1102107	1.6590	2.1093	2.3118	0.3109	1.2694	1.8234
1097127	3.5360	4.3473	4.3655	3.5162	3.3234	2.7343
1096400	1.8809	2.7023	2.4730	1.1434	1.5902	1.6490
1096669	3.8639	5.4844	5.5064	2.0234	4.7458	5.4137
1097893	2.9706	2.3352	2.3091	1.2381	1.9486	1.7628
1096449	2.9612	3.5405	3.8914	1.5676	2.9578	3.2048
1092649	3.5266	3.0525	2.3007	1.4386	2.9827	1.7965
279973293	5.7621	3.8353	5.0375	4.0646	3.5179	4.3908
1105411	1.3294	1.7952	2.1369	0.6105	1.0879	0.9029
1093724	5.0573	4.6106	5.4614	4.0502	3.5941	4.8257
1091593	3.4700	3.1104	1.8983	0.9073	2.8459	2.0675
280122931	0.9051	1.7832	1.7959	0.0554	1.0708	0.7001
1093048	2.8929	3.3943	3.4047	1.7373	2.6219	2.6766
279777864	8.5524	8.4822	8.2579	7.2437	7.7322	7.6610
1096528	2.8989	4.6077	4.7057	2.7421	3.2847	3.5312
279670511	2.3958	3.0269	3.1164	1.9736	1.6399	2.2727
1104828	0.4399	1.7446	2.4436	0.2215	0.5758	1.1849
1104798	3.9339	3.7132	3.6691	2.6216	3.1628	2.8909
1099958	3.1041	3.4325	3.7805	2.6925	2.5775	2.4102
279849023	7.7178	7.8614	5.6815	5.7427	7.1440	5.7381
1087852	4.3339	4.5067	4.8054	2.9859	3.8448	4.1798
1104262	0.8987	1.8271	1.5904	0.0244	0.9313	0.7251
279938997	4.1356	2.4259	3.3607	2.1912	2.1445	2.9592
1092189	2.9771	3.6133	3.3629	1.9166	2.7095	2.7002
1098028	1.9946	2.8778	3.1502	1.9715	1.8429	1.5816
279927382	1.6132	0.0000	1.0112	0.0000	0.0000	0.0000
1096088	1.4255	1.7478	2.2746	0.6574	0.9906	1.1762
1103757	3.2327	3.3869	3.5250	1.5644	2.7987	3.1597
1098748	4.6811	4.6951	5.1776	3.8341	3.6339	4.4663
1095481	6.4272	5.0270	5.2582	2.2843	6.1764	5.6339
1087582	11.8296	11.9469	11.6572	9.7591	11.6636	11.3931
279958277	0.0000	1.4239	1.1975	0.0081	0.0000	0.0000
1088400	1.5948	1.7653	2.1514	0.1417	1.3536	1.4046
1096221	2.5216	3.0077	2.6692	0.9675	2.2466	2.3754
1096358	3.0075	2.3207	2.5783	1.1052	2.1689	2.0251
1104324	1.3299	1.6358	1.9673	0.4629	0.8894	0.9737
1098785	1.5628	2.0405	2.2769	0.9517	1.2567	1.0648
1090738	3.3281	3.9197	4.2120	2.7297	2.9379	3.1853
1102484	2.0423	2.9834	3.1370	1.4280	1.9826	2.1470
1102067	3.6074	4.3598	4.5149	2.9714	3.0558	3.8502
1102913	1.1177	2.0412	2.5422	0.8355	0.9978	1.2647
280102272	4.1775	5.1978	5.1192	4.4129	3.3962	4.0850
1096740	1.3800	1.4237	1.2938	0.2730	0.7950	0.4292
1090567	6.7244	5.7136	6.0800	5.0922	5.1211	5.7051
1108209	2.0211	2.7851	1.6861	0.8163	1.6482	1.4290
1090510	4.7098	5.3846	5.9985	4.3349	4.2706	4.8915
1092749	1.5573	2.2914	2.4615	0.7116	1.3570	1.6472
1094479	5.9143	5.7994	6.2245	5.0826	4.5862	5.6759
1092948	3.8103	3.7099	4.2806	3.1224	2.7543	3.3315
280002246	1.0608	3.1408	3.0171	1.4234	1.6565	1.5472
1098602	2.3507	3.2498	2.2850	1.4042	2.1172	1.7745
279526920	8.7177	7.6544	8.6056	7.2478	6.9721	8.1695
280096483	3.0086	4.1389	4.0679	2.7715	2.9731	2.8827
280048619	2.9354	2.4910	3.6573	2.5843	1.4762	2.4387
1091162	3.3357	3.1511	3.8172	2.6100	2.2668	2.8437
1102192	1.6984	2.6410	2.7749	1.2060	1.6618	1.6643
279873911	2.6116	1.7823	1.9225	1.2061	1.2750	1.2553
1093232	1.7202	2.7103	2.2523	1.2231	1.6693	1.2159
1103881	1.5254	2.6784	2.7653	1.0618	1.7997	1.5402
279856288	3.6368	3.7024	4.4970	2.9883	2.6998	3.5807
1093882	2.1306	2.6603	3.0761	1.9113	1.7980	1.5916
1099923	6.2411	7.3496	7.7891	6.2402	6.1359	6.4405
1095876	0.9464	2.2855	1.0670	0.2783	0.9685	0.4909
1107953	4.0776	3.8510	4.2850	3.1907	2.6796	3.7829
1092244	5.7070	6.3753	6.4614	5.3762	5.0122	5.5987
1098200	3.9785	2.4171	3.2889	1.4534	2.9931	2.6885
1093241	5.3232	5.7398	5.4338	4.2454	4.8523	4.8496
1100246	1.9426	3.4957	3.6352	1.1138	3.0839	2.3267
1096296	0.7061	1.8370	1.7991	0.1458	0.7601	0.8893
1095689	1.9761	3.2028	3.4858	1.7536	2.1822	2.1852
1101258	6.3959	6.7452	7.2801	5.9766	5.4180	6.4872
1097735	0.6260	1.9990	1.3368	0.2466	0.7092	0.4713
279873462	2.4342	2.7536	3.3797	2.0726	1.7039	2.2596
1101639	1.7893	2.2193	1.8396	0.3847	1.2809	1.6538
1088620	3.5907	4.1471	4.1616	3.3092	3.0339	3.0297
1088158	1.2914	2.3397	2.2977	0.6727	1.4025	1.3274
279772630	0.9690	1.7138	1.0791	0.0000	0.7172	0.5200
1108720	4.9461	5.0012	5.0781	2.7388	4.8716	4.8950
279847265	5.3362	5.5955	4.3337	4.1921	4.4751	4.0787
1101497	7.5496	7.6663	7.7912	6.5070	7.0524	6.9297
1089770	2.1460	2.3154	2.5098	0.9746	1.5621	1.9190
1101857	4.7014	4.5222	5.3190	3.8832	3.7463	4.3983
1101341	3.2072	2.8765	3.5411	2.1446	2.1886	2.7771
1091406	7.4436	6.1215	6.7258	5.2627	6.2867	6.2313
1090199	3.1054	3.5114	3.7987	3.3489	2.2143	2.3437
279777569	4.7345	5.4860	5.6078	4.7714	4.2024	4.3461
1098232	3.3903	4.7965	4.7899	3.3118	3.4851	3.6744
279923383	2.5100	3.6123	1.8782	1.2860	2.5815	1.6284
279747938	2.5456	2.5378	2.5159	1.6676	1.8737	1.5537
1105503	5.9901	5.3298	5.2551	4.1902	5.1400	4.7418
279808421	6.8739	6.1158	7.2678	5.6961	5.6637	6.3962
1096890	2.4253	2.8099	3.5563	1.2733	2.3490	2.6691
279778571	1.7530	2.0249	1.5010	0.7295	1.1475	0.9068
1088033	5.6042	6.4874	6.5083	4.8936	5.3419	5.8729
1104713	3.3284	3.6540	4.1267	1.9378	3.0731	3.6106
1092957	2.8087	3.2823	3.9291	2.6322	1.8435	3.0570
279495670	2.9457	3.9436	3.2476	1.8493	2.9101	2.8924
1101314	2.9819	3.7010	3.9038	2.9130	2.7606	2.4309
1096418	1.3739	1.6514	1.8994	0.5499	0.9311	0.9625
1099840	2.2388	1.6740	1.9304	0.8454	1.2924	1.2245
1097834	3.4884	3.5361	3.5706	2.6038	2.7874	2.7232
280095383	2.9054	3.3377	3.4009	2.3175	2.5762	2.2699
279751091	1.4693	2.3760	2.3631	0.5605	1.1606	2.0105
1096935	1.0535	1.9705	2.0702	0.8461	0.9547	0.8178
1098689	3.8180	4.1695	4.2791	3.5643	2.8852	3.3431
1091471	4.3966	4.1528	4.4900	3.4092	3.4316	3.7260
279795425	3.2621	3.5173	3.2597	2.3300	2.7153	2.5223
1090204	4.5341	4.6330	4.3053	3.3309	3.7985	3.8719
1099498	1.9554	2.0443	2.0971	1.4444	1.1873	0.9970
1096266	2.9490	2.6886	4.0403	2.2555	1.9532	3.0019
1093787	5.6730	5.1528	5.3282	5.0238	4.4406	4.2308
1095918	2.4135	1.7957	1.9527	0.5042	1.2254	1.9776
1098216	1.2832	1.6575	1.7682	0.6260	0.7941	0.8364
1092642	3.2781	3.3210	3.2861	1.6584	2.9253	2.8507
1096867	2.1323	3.1782	3.6058	2.2229	1.9343	2.3113
1091652	2.9408	2.2950	2.2224	0.5047	2.4312	2.0749
279890425	2.8511	4.4494	4.0970	2.5267	3.4393	2.9869
279548685	0.6671	1.3681	1.3296	0.0000	0.3338	0.5892
1087117	4.2082	4.6529	4.6674	3.3097	3.6574	4.1201
1092523	4.6299	3.4503	3.1439	2.2110	3.3112	3.2626
1092530	4.6866	5.0866	5.0093	3.8201	4.2723	4.2541
1108594	7.0417	7.2878	7.4227	6.4628	6.1592	6.6942
279721846	1.6137	1.9848	2.2907	0.9067	1.0914	1.4565
279491652	2.4474	3.8569	3.6294	2.2293	2.6858	2.5854
1088571	1.0055	2.8277	2.2058	0.8154	1.7006	1.0905
1098718	5.1138	5.3987	5.3201	3.9828	4.4983	4.9207
1088446	2.9829	4.1416	3.1950	2.2700	2.9537	2.6650
1095221	2.7536	2.9994	3.4517	2.2800	2.0854	2.4122
1100904	7.5014	7.3591	7.1907	4.6410	7.3782	7.6061
279515532	1.2426	1.4492	1.7689	0.3886	0.5428	1.1050
1101603	1.4964	2.1348	2.2881	0.3524	1.3156	1.8281
279748072	1.5280	0.1227	1.0415	0.1311	0.0000	0.1391
279796894	8.6993	8.1864	7.9104	7.3386	7.7128	7.3251
1106012	3.3363	2.7648	3.1346	1.9744	2.0551	2.7886
279910145	0.6475	1.3510	0.9777	0.1885	0.2704	0.1033
1102441	1.4181	2.0903	2.7776	0.4267	1.4623	1.9832
1098318	2.2028	2.7845	2.9352	1.1052	2.3162	2.0880
1094807	2.5094	2.6930	2.6919	2.1559	1.5381	1.7892
1093901	4.6246	4.8009	4.9540	4.0076	3.9164	4.0470
1088928	2.3938	1.2540	1.7110	0.5245	1.3731	1.0533
279789224	3.8985	3.7111	3.9027	2.9408	2.9360	3.2299
1091551	3.3030	3.6509	3.2177	2.7602	2.5928	2.4130
1098512	4.9888	4.7765	5.4814	4.0432	4.0749	4.7247
1093539	3.5601	4.1655	4.3567	2.6945	3.4411	3.5428
279720824	3.6991	2.7321	1.0427	0.9514	2.6704	1.4489
279896373	1.8346	1.5538	1.7347	0.6919	1.2025	0.8264
1092500	3.2728	3.0845	3.4643	2.1064	2.3686	2.9449
279830440	1.8328	1.2597	1.4820	0.8527	1.0580	0.2628
1089214	5.2786	5.1315	5.4877	4.2987	4.5443	4.6570
1095629	6.6205	5.7135	5.6846	3.8295	5.9777	5.8148
1106523	1.5608	1.6066	1.2932	0.5123	0.8309	0.7219
280054360	3.5478	3.9944	4.0630	3.7572	2.7589	2.7006
1088286	1.6252	2.3223	2.2799	1.0554	1.2914	1.4941
279963445	2.4142	2.5759	1.6327	1.8099	1.6903	0.7360
1092228	3.0297	3.4072	3.9719	2.7586	2.4189	2.8455
1088568	2.2978	3.4244	3.5906	2.2954	2.1957	2.4367
1101065	3.0921	2.8451	3.1488	2.2130	2.1710	2.3171
279891847	1.1490	3.1176	1.9947	0.5612	1.6034	1.7118
279709442	3.0051	2.8756	2.0018	2.3243	1.7114	1.4625
280072833	2.8903	3.8848	3.1997	1.8261	2.8879	2.8770
280080656	3.1224	4.5792	4.6413	3.6401	2.9395	3.3812
279895491	1.6101	1.5297	0.7394	0.6094	0.1737	0.7148
1097416	2.3764	1.9351	2.9364	1.6507	1.4486	1.7694
1088161	3.7250	3.6760	4.2336	3.1029	2.5024	3.6504
1099228	1.4611	1.8832	2.3857	0.6384	1.4359	1.2778
1101540	2.9689	3.5559	3.9023	2.9445	2.7075	2.3979
1108715	1.6754	2.2606	1.4937	0.7339	1.3030	1.0199
280070633	2.7260	3.1813	3.4565	1.3425	2.8648	2.7876
1095139	3.2644	3.3668	3.6423	2.5879	2.5611	2.7587
1104951	1.8604	2.4390	2.9937	1.8143	1.7010	1.4122
279909421	2.0005	1.3952	1.6025	0.6622	0.7971	1.1744
1095110	4.2336	4.2971	4.3485	2.9717	3.4856	4.0621
1087172	2.5805	1.7488	2.3751	1.1060	1.6931	1.5493
1098650	3.3908	3.7480	4.1981	3.0310	2.8509	3.1017
1086877	2.0349	2.4052	2.4653	1.4493	1.4605	1.6433
279930738	2.2944	1.6384	1.4223	0.5750	1.2025	1.2255
280089232	1.2470	2.1987	1.8215	0.6210	0.6332	1.6619
1097852	1.9182	2.1643	2.3541	1.0864	1.1535	1.8480
1095089	1.2787	2.5145	2.3166	0.7978	1.9236	1.0407
1095590	3.0778	3.0269	3.1978	1.7411	2.6904	2.5237
1095978	3.1561	3.9703	4.2181	3.1803	2.7913	3.0277
279815318	2.3308	0.8491	2.6176	0.6416	0.8597	1.9514
279983244	1.6696	1.6470	0.8293	0.1724	1.2097	0.4196
1096650	3.1021	3.2576	3.9696	1.4909	3.1393	3.3553
280134551	0.6162	1.4690	1.2514	0.1314	0.1705	0.6920
1094841	2.8790	2.1277	2.0792	0.7798	2.1140	1.8496
280057052	2.8387	3.8622	4.2394	2.8656	2.4839	3.2487
1087481	7.2112	6.6194	6.6841	5.6005	6.1899	6.3856
1096787	8.6150	8.5836	8.8685	7.6051	7.4325	8.6922
1103595	6.6601	6.7393	6.6558	5.7684	5.6734	6.2785
279914993	1.1510	1.0481	1.6206	0.0000	1.1760	0.3096
1091263	6.1278	5.4368	6.1488	5.0788	4.7724	5.5286
1098498	4.0428	4.8063	4.8197	3.4659	3.9071	3.9632
1097614	9.6478	8.7953	9.1354	8.4071	8.2059	8.6346
1090467	1.9180	3.2494	3.2382	1.2342	2.6021	2.2389
1092841	6.2874	5.9105	6.2263	5.2199	5.5091	5.3692
1087766	1.9200	2.2087	2.0966	0.2812	1.7630	1.8578
1099967	1.2592	2.2199	2.4672	0.3618	1.7448	1.5182
1092378	2.6359	3.2909	2.7767	0.9207	2.7912	2.6712
1096532	4.1562	4.3692	4.4894	3.2735	3.5487	3.8729
1100713	2.0173	1.9818	2.0223	0.6935	1.3802	1.6295
1098331	2.4216	3.2743	3.5071	2.3201	2.5301	2.0348
1089538	2.4897	2.1335	2.5143	0.4647	2.2117	2.1441
279922605	4.6379	4.3122	6.0267	4.1555	3.2585	5.2469
279805409	5.2778	4.8316	3.9841	3.4330	4.7597	3.5850
1109083	6.0663	6.3020	6.4716	5.4159	5.5637	5.5453
279929289	3.6998	3.6446	3.3651	1.8607	3.7294	2.8044
279749960	1.3246	1.2222	1.9786	0.5146	0.7078	0.9912
1103659	0.5847	1.8962	1.9434	0.3462	0.7344	1.0323
1093159	3.9497	4.6171	4.7697	3.3596	3.6283	4.0374
1100665	0.5108	1.6343	1.7086	0.0863	0.6004	0.8575
280037584	2.3715	2.2558	1.8081	0.0000	2.3653	1.7619
1096518	1.3798	1.6124	1.1173	0.2958	0.9139	0.5921
280062618	5.2927	5.9689	6.6601	5.1669	5.0685	5.3804
1102153	6.6959	7.2718	6.9537	5.9304	6.3405	6.3465
1102418	4.5183	4.5025	4.2863	1.8315	4.5326	4.6405
1095770	3.1077	3.5622	3.6941	2.7931	2.6464	2.6226
1094518	4.6928	5.5137	5.7840	4.6512	4.4716	4.5665
279984620	2.1399	0.3878	1.2202	0.7335	0.4082	0.3051
280128329	2.1329	2.3551	1.8653	1.3695	2.0031	0.6796
1100964	2.6874	1.2305	1.7514	0.4765	1.9195	0.9729
1091077	4.6476	4.8502	5.0981	3.5781	4.0918	4.6257
1096399	1.7623	2.1390	2.4007	1.3257	1.4390	1.2377
280054058	2.7684	3.2668	4.1326	2.1096	2.6115	3.1483
1091626	2.5106	3.3310	3.3638	2.5463	1.9037	2.4575
1091774	0.5084	1.8204	2.2831	0.6393	0.7730	0.9018
280118476	5.0141	4.4490	5.0873	3.8849	4.1277	4.2405
279841042	1.3386	1.5298	0.8628	0.7169	0.3468	0.3712
1090969	2.4476	2.6058	2.3397	1.2845	1.8030	2.0100
279798449	1.5004	2.4888	1.6491	0.8704	0.6682	1.8043
1096863	5.5872	5.3792	5.9320	4.7774	4.4111	5.4198
279793382	6.9958	6.0122	6.6953	5.7374	5.3494	6.3265
280091768	4.1939	4.5282	3.7798	3.2282	3.9582	3.0257
1096487	6.8709	5.7048	6.1176	4.0136	6.0386	6.3517
1090175	3.4953	4.0136	3.0923	2.4617	3.2218	2.6342
279737344	0.9206	0.4872	1.5164	0.4314	0.0000	0.2110
1105840	5.2091	5.1783	5.4969	4.6338	4.3380	4.6328
1089260	2.7844	2.7311	3.2111	2.3274	1.9122	2.2083
1087873	4.2811	3.9436	3.8873	3.1201	3.2582	3.4559
1089656	2.0731	1.1300	1.9090	0.3411	1.2855	1.2097
1103102	1.3649	1.3801	2.3581	0.3111	1.0792	1.4373
1097855	3.6442	4.7371	4.7508	3.5318	3.7423	3.5827
1101774	2.3825	2.2580	2.2992	1.4687	1.5235	1.6725
279660430	0.8447	2.0513	0.0000	0.4949	0.0000	0.1265
1101711	1.5870	1.7452	1.8218	0.2529	1.0743	1.5540
1095871	2.6936	3.0183	3.1696	1.7782	2.3768	2.4549
1100886	4.1673	4.6780	4.5725	3.5025	3.8753	3.7700
1098860	7.0979	7.5586	7.5123	5.8804	7.1380	6.8812
279981933	7.0865	6.5407	6.0799	5.2471	6.4679	5.7230
279710443	3.1765	4.4531	3.9923	1.6717	2.3564	5.3269
1092303	3.1262	3.5077	4.3744	3.2644	2.5367	2.9405
279853929	2.2252	0.2571	1.3943	0.9557	0.0000	0.6545
1095877	1.8682	1.5771	1.4224	0.1773	1.3060	1.1187
1092027	3.0707	3.3831	3.3747	2.4179	2.4830	2.6628
279747276	3.6750	3.5002	5.0710	3.5828	2.0415	4.3573
1104801	4.5146	4.5631	5.2532	4.0756	3.7090	4.2835
279747456	1.9637	0.4705	2.8948	0.8314	0.6255	1.6094
279755663	0.5858	2.7002	1.9981	1.3517	1.2176	0.4533
1095807	3.9549	3.6779	4.1464	3.4128	2.7970	3.3086
1091605	5.2864	5.6457	5.4678	4.4951	5.1385	4.5089
1106779	0.7835	1.8727	1.8404	0.5435	1.1925	0.5047
1097871	3.2045	2.7823	2.5567	1.3897	2.2533	2.6451
1093491	3.8103	3.8376	4.1392	3.2317	3.0614	3.2401
279763268	5.0544	4.4781	3.6516	3.0887	4.3005	3.5432
1095263	4.9923	4.7915	5.1133	4.0927	4.0094	4.5480
1092085	4.3048	4.2907	4.0952	3.1767	3.4619	3.8060
279811756	3.5127	3.0740	2.5751	2.4652	2.5445	1.9065
279807753	3.8750	3.9599	3.7778	2.9469	3.0274	3.3931
1098534	1.9282	3.3273	3.2176	1.6907	2.2451	2.2925
1098119	3.5616	4.4543	4.0692	1.7722	4.1344	3.9342
1096799	5.6685	5.7395	6.1979	5.1820	4.8995	5.2817
1090159	2.6772	3.3618	3.3783	2.6247	2.3737	2.1766
279953175	2.1586	0.4685	1.1308	0.8659	0.3139	0.3362
1088064	4.3966	4.7027	4.6195	4.1841	3.8510	3.4423
1093113	1.5490	2.6454	1.8140	0.6093	1.6958	1.4621
280106679	0.7133	1.3936	0.9231	0.1237	0.3734	0.2926
1091140	2.3208	2.5072	3.0962	1.9733	1.8714	1.8394
1101423	0.6210	0.9842	2.0528	0.4144	0.6023	0.4025
279908618	4.4108	4.6590	2.7090	2.5550	3.6677	3.3175
279814248	1.4340	1.3502	1.3739	0.3472	0.8570	0.7162
1096514	4.0819	4.0038	4.4265	3.2401	3.3234	3.7118
1101138	5.3139	6.3860	6.2611	4.9130	5.4630	5.3480
1091099	4.1407	4.2575	4.5446	3.5284	3.3935	3.7853
1094519	3.3251	4.0438	4.1844	3.2854	3.0886	2.9448
1104637	5.3854	5.0405	5.1487	4.3496	4.5826	4.4104
1103508	5.6428	4.8766	5.3193	4.3271	4.2865	4.9954
1091194	5.0182	5.0731	5.8327	4.3828	4.3726	4.9398
1096644	2.7288	3.0843	3.2879	2.6526	2.0539	2.1684
1094206	5.1182	4.3600	4.9210	3.8442	3.7942	4.5354
279732919	2.0597	2.5591	3.1004	1.2987	0.6009	3.5960
279660990	7.4523	5.4774	5.8356	4.2643	4.6535	7.6250
1099434	6.3550	6.5104	5.9569	5.2493	5.9467	5.4038
1096804	3.4053	3.4113	3.6419	2.7645	2.4114	3.0601
1089289	2.6255	3.1473	3.6885	2.4060	2.2687	2.5667
279844725	3.1969	1.9040	2.3694	1.5023	1.7969	1.9517
1099221	1.6306	2.0321	2.5198	0.8555	1.2296	1.8781
279958947	0.7080	1.2854	0.9663	0.6307	0.1109	0.0000
280080421	0.3500	0.7105	3.1245	0.8076	1.1121	0.0487
279707468	0.3500	0.7105	3.1245	0.8076	1.1121	0.0487
1094688	0.9496	1.5550	2.3596	0.6097	0.8722	1.1669
1096270	2.9517	2.7505	2.5792	1.3044	2.7112	2.0509
279986206	1.7142	0.1772	1.1639	0.6419	0.0000	0.2004
1102212	5.0313	5.9581	5.9483	4.7846	4.5224	5.4201
1098958	6.2894	6.3856	6.6225	5.5396	5.5843	5.9642
1093712	6.8366	7.5716	7.6912	6.3691	6.6538	6.8672
1097712	3.0904	3.4496	3.5814	1.6141	3.6118	2.6862
1091067	3.0092	4.3758	4.5492	3.0201	3.3073	3.3989
1098426	5.1138	4.7352	5.0995	4.2519	3.9633	4.5254
279753206	1.1695	1.9564	2.6419	1.5852	0.5765	1.3985
1096822	3.4708	3.5256	3.6578	2.9988	2.8059	2.6419
1101951	2.7167	2.9364	2.9225	1.7954	2.1498	2.4236
1092281	1.8200	2.5722	2.1328	0.9096	1.9975	1.4122
1101758	5.6044	5.6918	5.3630	4.5690	5.1025	4.7826
1087554	0.3133	1.4773	2.0796	0.0982	0.4788	1.0893
1089614	1.5410	1.6293	1.5735	0.8118	0.9842	0.7450
1101850	6.0043	6.0929	6.0839	5.0674	5.8188	5.0937
279734819	5.0081	4.6893	3.4946	3.5402	3.6761	3.7759
1089772	3.1457	3.4852	3.9510	2.8569	2.8204	2.7054
280086044	2.5497	3.1898	3.1038	2.2766	1.6266	2.7411
1098429	4.4348	5.2535	5.7603	4.3192	4.4047	4.5278
1092134	4.4996	5.0305	4.8671	4.2695	3.8316	4.1006
1092224	2.1379	2.0292	2.4161	0.6901	1.6386	2.0590
1087624	2.2575	3.1367	3.1673	1.7295	2.2624	2.3743
1107773	7.2254	7.3724	7.8242	6.5201	6.6243	7.0827
1093108	3.0241	2.8480	2.8311	2.0210	2.4908	1.9967
1086903	2.5168	1.7446	2.1156	1.0452	1.5424	1.5951
1096079	3.8160	5.0373	5.2389	4.2924	3.3728	4.2328
1091186	3.8356	3.3395	4.0296	2.8131	2.9068	3.2918
1091744	1.9841	2.8822	2.9141	2.1505	1.7736	1.6640
1088594	9.1607	8.8992	9.1544	7.8695	8.4926	8.6635
279806171	8.6072	8.0249	8.3913	7.0984	7.2437	8.4929
1095968	5.6590	4.5646	5.0107	2.6230	5.2070	5.2161
1097796	5.7992	5.3134	3.6659	3.1123	5.1111	4.3672
1093708	2.6035	3.1186	3.1523	2.2836	1.9444	2.4605
1090834	3.2855	3.4215	3.4960	3.0342	2.3066	2.6766
1098409	0.2073	1.2378	1.6387	0.0000	0.3315	0.5683
1095763	2.8698	2.7969	4.0843	2.6910	2.8204	2.0566
1090185	3.6053	3.2765	3.4318	2.5372	2.6508	2.9436
1104778	4.6685	4.0312	4.3972	3.3726	3.1998	4.3429
1092955	4.3928	3.2072	3.5739	1.8164	3.3923	3.7856
280098181	1.8097	1.6838	1.7486	0.7919	1.1271	1.1437
1103913	5.4329	5.8194	6.0664	4.7534	4.9393	5.4490
1105898	6.3094	5.2694	5.6111	4.5620	5.0943	5.3577
279913934	6.2388	5.3771	4.9779	4.8337	4.6740	4.9103
279784307	2.1572	2.8438	2.5984	2.2904	1.5725	1.5607
1094889	3.8093	4.3167	4.1833	3.6980	3.2781	3.1592
1095614	5.7356	5.8035	6.1441	5.1256	4.9718	5.4148
1095302	4.3433	4.8785	4.7079	3.6745	4.1083	3.9766
1096831	2.2075	1.0957	1.7833	0.4920	1.2931	1.1324
1091665	4.8895	4.6648	5.2540	4.0347	3.8876	4.7193
1093857	4.2754	4.6716	4.6833	3.8928	3.5654	4.0079
279778787	9.3417	8.4628	8.7978	7.9753	8.1574	8.3056
1104663	4.0333	4.1691	4.6565	3.4122	3.5402	3.7433
1091705	3.3658	4.4213	4.7096	3.7214	2.9359	3.6770
1087779	1.1724	1.0653	1.4685	0.3132	0.6774	0.5544
1091756	4.0617	4.6311	4.3557	3.0164	3.8913	3.9807
1090862	5.4714	4.8109	5.6413	4.0991	4.5107	5.1539
1092488	6.1447	5.7150	6.3082	5.0688	5.1633	5.7764
1098206	2.2677	2.8045	3.2174	2.3055	1.9246	1.9002
279553797	2.4969	3.0109	2.8852	2.1811	2.0974	1.9557
279755733	2.4467	0.2905	0.9002	1.4498	0.0000	0.0294
279862113	2.6448	1.9710	2.8617	2.0146	1.0406	2.2645
1103795	5.6034	5.5682	5.7673	4.7000	4.6147	5.4668
1102506	4.0211	4.0507	3.6074	2.5714	3.6603	3.2903
1099527	1.3120	2.7293	2.7962	1.4238	1.6921	1.5652
279869170	2.6560	3.3534	3.6214	1.5362	3.0579	2.8811
1090864	2.9268	2.8736	2.5570	1.1182	2.3759	2.7084
1101984	4.2077	4.9395	4.9413	4.1779	3.7954	3.9618
279656377	1.0269	1.5672	1.5242	1.3711	0.5946	0.0000
1101440	4.2405	5.3542	5.0922	4.8574	3.9705	3.7068
280068291	2.3590	2.5382	2.1951	1.0803	2.4011	1.4591
1106083	2.1304	2.8467	2.3779	1.7837	1.7686	1.6514
1087677	3.9650	4.3000	4.2355	3.6162	3.3997	3.3337
1088491	3.8287	4.1396	4.7430	3.4130	3.2522	3.8953
1102024	3.1209	3.9604	3.8650	2.7252	3.1189	2.9520
1107547	1.7192	1.3977	1.3030	0.7722	0.6680	0.8306
1091562	2.7145	3.4614	3.4172	1.8276	3.0073	2.6096
1098431	1.0168	1.4728	1.7878	0.7326	0.5309	0.8651
1094395	3.5373	3.0982	3.3668	2.7537	2.4897	2.6104
279806307	1.5821	1.6488	1.9460	1.2124	1.1751	0.6419
279902412	1.6338	1.3454	1.4106	0.6200	0.6820	0.9410
279860153	4.9633	5.2386	4.8704	4.1123	4.5830	4.2326
1097905	1.8402	2.5159	1.9692	1.1250	1.7382	1.3191
1098683	3.4031	3.8521	3.6102	2.3095	3.2776	3.1373
280098467	2.8578	3.4681	3.2348	2.6010	2.7684	2.0517
279751133	4.0934	4.3665	3.6262	2.9152	3.5980	3.4337
1098987	2.0993	2.8127	2.3484	1.7566	1.7399	1.6251
1093213	3.2725	5.0691	4.9728	3.0254	4.2437	3.9072
1090103	6.6411	6.9708	7.2045	6.2417	6.1182	6.3194
1089790	2.6680	2.8366	3.1220	2.3009	1.7939	2.3949
279828817	2.8785	2.5904	3.1555	2.0048	2.0361	2.4482
1106516	2.2800	1.2179	1.3250	0.3756	1.1615	1.1513
279872252	2.2343	1.8680	1.9852	1.6454	1.1256	1.1837
1104185	2.8415	1.2413	0.0638	0.0574	0.2388	1.7179
1096391	2.1042	2.7363	2.9708	1.5780	1.8870	2.2167
1090141	3.1333	3.8784	3.8978	2.5710	3.1154	3.0944
1102354	2.6774	2.1915	2.9448	1.3984	1.8825	2.4061
1087912	3.4911	4.7010	5.0802	3.8140	3.5073	3.8262
279998529	1.9371	0.3575	1.2888	0.2101	0.6088	0.6414
279991718	0.9072	1.4764	1.5688	0.2681	0.9105	0.6526
1096124	4.6004	5.3360	5.5828	4.5559	4.3356	4.5080
1100888	3.2339	3.3776	3.8170	2.9356	2.5776	2.7958
1092250	2.2470	2.9334	3.8091	1.7543	2.3791	2.7397
1094640	1.7579	1.7860	1.7661	0.7644	1.2631	1.1665
1101228	4.1180	5.1381	5.4178	4.1613	3.8745	4.5222
1098840	6.1697	6.2682	6.0147	4.7648	6.0935	5.4788
1104174	3.7807	4.7561	4.6969	4.1847	3.4265	3.5081
1106376	4.1261	4.1509	3.7497	3.1219	3.1744	3.6166
279854094	3.7682	2.9802	4.4307	3.1565	1.9084	4.0007
1097425	2.0117	1.9882	2.0302	1.1936	1.4604	1.2647
1107505	4.9799	4.8755	4.7339	3.8561	4.2346	4.3876
1104463	4.2571	4.1259	4.1197	3.2453	3.4881	3.6584
1088788	4.3583	4.6815	4.9376	4.1427	3.7961	3.9281
1100279	3.6368	4.0836	4.4949	3.4762	3.1315	3.4983
1103309	1.9511	2.5755	1.5486	0.9391	1.7932	1.2343
280075502	2.3148	3.1577	0.8797	0.8115	2.2940	1.1405
1090102	5.7984	4.8924	4.3206	1.7835	5.8889	5.2330
1101717	1.0667	2.2275	2.5021	0.4739	1.3068	1.9102
1096731	3.2969	3.8067	4.2248	2.7477	3.0379	3.4393
280042529	4.4528	4.9564	5.0780	3.0269	4.7380	4.6188
1103100	6.4789	7.4820	7.4839	6.3100	6.3752	6.6570
1088660	3.9043	3.3464	3.9598	2.9611	2.9679	3.1795
1091345	4.2787	4.3640	4.7603	3.8579	3.4505	3.9928
279698613	1.9004	0.9041	2.4642	0.6646	0.4764	2.0269
1091611	4.9089	4.6577	4.9868	4.3145	4.0924	4.0457
279750855	2.2450	2.2751	3.3054	2.0914	1.5729	2.0613
1103098	3.0914	4.4323	4.6387	2.9379	3.3275	3.8002
1095782	3.1185	3.3175	3.4309	2.2287	2.4800	3.0618
1096503	2.4370	2.3977	2.6515	2.0032	1.7841	1.6028
1093014	3.2523	3.9122	4.1245	3.6426	2.7136	2.8372
1099662	3.3660	3.4523	3.6777	2.4881	3.0274	2.8873
279887427	2.3115	0.1659	1.3351	0.8226	0.0000	0.8967
1089562	3.0115	3.2318	3.8376	2.9508	2.3915	2.6481
1100203	2.8413	2.4388	3.1648	2.0153	1.8852	2.4546
1097982	3.3505	3.5511	3.8700	3.0361	2.6034	3.0424
1102615	1.6167	1.6525	1.3169	0.3808	1.3294	0.7877
1105606	2.0625	1.5661	1.7586	0.2524	1.2951	1.7533
1101522	1.0229	1.4672	1.4333	0.3113	0.6099	0.9188
279797216	4.5859	4.5796	4.3006	3.7222	3.8254	3.8354
1104558	2.7067	2.9912	2.9883	2.5052	1.9355	2.1630
279818296	4.7690	4.2175	4.8619	3.7485	3.7115	4.3061
1102609	4.5652	5.3400	6.1414	4.6063	4.3318	5.0268
279802723	4.7804	4.6710	4.5914	3.6680	4.2592	4.0348
1098342	4.0601	4.2519	4.1673	3.0963	3.2971	4.0062
1095388	3.5395	3.7150	3.6055	3.0641	2.8968	2.8194
1101885	1.6802	2.5653	2.0562	0.5356	1.6370	2.0495
1098900	1.4094	2.2583	2.4048	0.8241	1.5881	1.5812
1100087	0.5863	1.5546	1.9896	0.6780	0.5718	0.8016
1095268	3.1579	3.0428	3.1125	0.9444	3.5367	2.7533
1096862	3.1093	2.8018	3.3241	2.1300	2.2702	2.7565
1096923	5.3044	4.8856	5.2617	4.2317	4.4853	4.6575
1101738	0.3755	1.6886	2.0639	0.2509	0.8545	0.9454
1098707	2.0611	2.9821	2.9551	1.7964	2.1228	2.0023
1088576	5.6100	5.4909	5.9999	4.9556	4.7369	5.3326
1095422	6.2419	6.4335	6.6890	5.7057	5.6595	5.9238
1104896	0.8568	1.2823	1.6575	0.2490	0.6894	0.7843
1098358	3.3448	3.4326	3.2952	1.9619	3.1164	2.9220
280132466	2.4446	2.6366	1.9041	1.6876	1.6047	1.6212
1092970	3.3448	3.2289	3.9702	2.6364	2.6177	3.2197
1100013	0.9876	1.9208	1.4541	0.4874	1.1074	0.6999
1092126	4.3045	4.8087	5.1770	3.7999	4.1450	4.2783
280058992	2.1958	2.5483	2.3164	1.5298	2.0058	1.4592
1090469	1.1722	1.2355	1.5589	0.4713	0.4430	0.9869
1100077	8.2953	8.9640	9.1202	7.9001	8.1738	8.2404
1104905	4.0295	4.1145	4.2485	3.2324	3.5440	3.5517
279725142	0.8621	1.3685	0.8683	0.5709	0.1277	0.3366
1100837	4.1008	4.2462	4.4749	3.6279	3.4594	3.6716
1103364	5.3330	5.3416	4.9431	4.6574	4.6736	4.2241
1103250	2.3199	2.4468	2.6723	1.8881	1.4910	1.9977
279951880	3.1978	3.5307	3.5984	2.7669	2.3645	3.1350
1097850	2.9677	4.6689	4.9161	3.8694	3.3127	3.3111
1097742	3.3687	3.7537	4.2310	3.2100	2.8111	3.2760
1107938	2.4552	2.7251	2.8099	1.9757	1.9591	1.9995
1097160	3.5146	3.1266	3.4387	3.0366	2.6183	2.3696
279747910	2.6645	2.7798	2.7350	2.1632	2.2499	1.7125
1087698	3.0232	3.6981	3.7430	2.5670	2.7870	3.0597
280130927	2.5435	1.9172	2.1218	1.2469	1.9068	1.3786
1092311	3.3608	3.9200	4.0878	3.2362	2.8800	3.2031
1099307	5.7749	5.9669	5.8980	5.3941	5.0336	5.1637
1093324	5.9525	5.9306	6.1105	4.8529	5.3881	5.7042
279759398	3.5373	3.4645	2.5444	2.6650	3.1513	1.6822
279905164	5.7715	5.4475	6.7189	5.1245	4.2244	6.5425
279949301	8.4582	7.6936	7.2389	6.8537	7.0136	7.4780
1099561	3.4444	3.0476	3.1382	2.0037	2.5656	3.0160
279955171	8.0889	6.7066	8.3130	7.0693	6.3338	7.6606
1101588	0.3554	1.5137	2.3852	0.2444	0.7611	1.2042
1100822	3.0663	3.0216	2.9373	2.6709	2.5333	1.7766
1104799	3.9726	4.0393	3.5252	2.5391	3.5698	3.3840
279984632	1.7056	0.1817	1.2798	0.5357	0.1960	0.3912
1103333	6.2685	6.5746	6.7977	5.6638	5.8963	6.0367
279968284	1.1578	2.0298	2.9896	1.6451	0.9727	1.5173
1089469	2.7863	1.8564	2.1885	1.1666	1.6426	1.9799
1103596	2.4775	2.8363	2.8922	1.9017	1.9881	2.2754
280003187	2.7209	2.9128	2.8380	1.7841	2.4697	2.1773
1100578	1.5460	0.7927	1.0958	0.0477	0.5325	0.8136
279759853	0.0000	1.3930	1.1990	0.0000	0.0000	0.5515
1093088	2.6388	3.1410	3.0867	1.7960	2.4514	2.5819
1090338	3.1690	3.2638	3.5681	2.7480	2.5074	2.7093
1089799	5.1586	5.6364	5.7819	5.0107	4.6223	4.9087
279777293	1.7543	2.0105	2.2413	1.4578	0.6472	1.8667
279847205	5.1715	5.1270	4.8881	4.1305	4.8494	4.1746
1094800	6.1153	5.5927	5.5127	4.2301	5.4348	5.5243
279975760	5.7319	4.7799	4.4419	4.1812	4.6141	4.1271
1098872	4.1136	3.5563	3.5731	2.7326	3.1014	3.3781
1099568	3.4057	3.4488	3.8265	2.8036	2.7623	3.0864
1087465	2.6151	2.5674	3.0663	2.3353	1.8572	2.0281
279813794	2.8708	2.9112	3.0980	2.0939	2.3808	2.3785
1097135	8.3170	7.5409	7.9619	6.8906	7.2951	7.6087
1091019	2.8253	3.5758	3.2818	2.1892	2.4583	3.0113
279797561	2.8205	2.5687	3.0813	2.0515	2.4260	1.9705
279748792	2.3085	2.6346	2.9206	1.6745	1.8417	2.3274
1102678	1.3931	2.5192	2.2118	1.0224	1.8693	1.2127
1100692	2.7039	2.9960	2.9846	2.3379	2.0792	2.2499
1091978	3.3055	3.5311	3.7423	2.5111	2.5655	3.4860
1095664	4.0799	4.1763	3.9955	2.7457	3.5837	3.9062
1095555	4.7300	4.8586	4.9254	3.7147	4.1605	4.6241
1100133	3.8451	4.2609	4.3043	3.4617	3.1551	3.7789
1104531	1.4723	1.8545	1.6273	0.9684	0.7664	1.2052
1105773	3.5952	3.1308	3.3351	2.7658	2.3987	2.8825
1090542	3.3159	3.3414	3.5700	2.7936	2.6449	2.7753
1093875	2.6348	2.1796	2.2059	2.2623	1.8570	0.8880
1093810	7.2861	6.5521	6.4011	5.8906	6.0710	6.2650
280002280	3.4502	4.0791	3.6913	2.7761	3.6486	2.7839
1104813	3.7719	3.9572	3.5122	2.8872	2.7425	3.6006
1096522	1.4100	2.6333	2.5000	1.2314	1.7355	1.5667
1102051	5.1440	5.6536	5.9301	4.8375	4.7789	5.1017
279852937	3.1997	3.5007	4.3007	3.0430	2.5840	3.3648
279836646	3.3334	2.4132	2.1302	0.0026	5.8658	0.0000
1093906	3.1443	4.0595	4.2596	3.3101	2.8367	3.3094
279438953	1.9089	1.5135	1.9128	1.6787	0.6084	1.0409
1091380	4.5490	5.1660	5.1939	4.1891	4.4451	4.2685
1093584	5.2806	6.8912	7.3298	5.7600	5.8323	5.9032
280086664	2.5060	2.6069	3.4304	2.1675	1.8259	2.5445
1098019	4.0145	3.8048	4.0935	3.5080	2.8443	3.5568
1087203	3.4709	3.6723	4.0553	3.1245	2.9104	3.1601
1094310	3.2558	2.3205	2.9310	1.4534	2.7002	2.3509
279928564	3.4305	2.7499	3.2191	1.9910	2.3933	3.0126
1091816	3.1441	3.3708	3.7130	3.3696	2.6824	2.1753
1095630	6.8260	5.6196	6.0202	5.2242	5.4550	5.7861
1090267	2.7746	2.9087	3.3334	2.5220	1.9165	2.5810
1101581	5.0225	5.3272	5.0739	4.3823	4.5359	4.5082
1094573	2.6921	1.1062	1.5154	0.7705	1.7258	0.8205
1092593	0.5147	1.4556	1.2976	0.0607	0.6230	0.5880
279826075	2.0774	2.4461	2.0062	1.3277	1.7193	1.4872
279886928	0.7338	1.3783	1.7055	0.6689	0.2906	0.8633
1101315	5.1380	5.1979	5.7458	4.7059	4.4211	4.9614
1089136	1.9130	3.4162	2.6207	1.0294	2.5652	2.3623
1090399	5.5997	5.5175	5.6927	4.9036	5.0375	4.8764
1101072	2.5865	3.9472	3.6473	2.4396	2.9349	2.8146
1104688	4.5756	5.5126	5.5547	4.6733	4.4789	4.4997
1100715	7.3663	7.4200	7.8186	6.6307	6.7428	7.2414
1100091	1.5539	1.5736	2.1920	0.7652	1.1806	1.3837
1104421	2.9816	3.6777	3.6850	2.4534	2.6326	3.2691
1097052	0.9268	1.4118	1.1200	0.2198	0.4619	0.7887
279858733	6.8746	6.4856	6.1858	3.5158	7.0451	6.9981
280084391	7.4699	7.4256	7.8055	6.8669	6.6846	7.1629
1091402	5.3054	5.0930	5.5909	4.4627	4.4059	5.1350
279720569	5.1461	4.5893	3.7134	2.9831	4.3404	4.1400
1096962	3.3836	3.7071	3.7248	2.9562	2.7896	3.0846
1090008	1.4836	1.8335	2.7232	0.9110	1.7448	1.3997
1105423	3.6759	4.1199	4.2105	3.8444	3.0018	3.1755
1090916	2.0129	1.5344	1.8338	0.7050	1.2395	1.4536
280132514	1.3700	1.3916	1.6525	0.5823	0.6332	1.2155
1105419	6.6831	6.0504	5.9188	5.2558	5.9058	5.5120
1088993	7.1375	6.5112	7.2195	6.1232	6.2878	6.4786
1099656	1.3615	1.8939	1.7968	0.8987	1.1592	1.0160
1107153	6.7543	6.7909	7.3651	6.1324	5.8526	6.9476
279720656	7.4120	6.8645	7.0371	6.8057	5.3898	7.1407
1101882	2.9628	3.1766	2.9160	2.5232	2.1176	2.4376
1099583	7.1974	6.6648	6.9604	6.1098	6.1735	6.5634
1092965	4.5222	4.9563	5.4200	4.1162	4.3197	4.4868
1102610	4.5708	4.6822	4.5474	4.1357	3.9447	3.7449
1095406	2.0598	3.6160	3.4368	2.0717	2.7003	2.3654
1095542	5.1366	5.7534	5.8655	4.8773	4.7662	5.1370
1096889	4.1577	4.7010	5.0694	3.9023	3.6304	4.4213
1097060	1.7768	2.8696	2.1919	1.3729	1.8422	1.6510
1100838	2.0573	2.5510	2.7200	0.7383	2.1948	2.4244
1104888	1.7137	2.2073	2.0637	0.5942	1.5578	1.8629
279829167	4.7395	4.2795	4.5923	4.0394	4.0417	3.5619
1094593	2.5698	1.9469	2.2861	1.9171	1.7005	1.2172
279842324	2.0533	2.7554	1.9020	0.0000	2.0535	2.6909
1099532	1.1459	1.9343	1.8239	0.4827	1.2907	1.1647
279839342	5.6021	5.0262	6.2338	4.4104	4.8197	5.6664
1099773	2.4547	2.3819	2.6735	2.1276	1.5087	1.9095
1106484	0.8035	1.5198	1.6393	0.3241	0.8972	0.7771
1100242	2.7488	2.5789	2.9899	2.0352	2.1844	2.1349
1095128	4.3538	4.1796	3.6106	2.8937	3.7873	3.5001
1090923	2.6711	2.6855	3.1827	2.5253	1.9722	2.0808
1101427	3.2699	3.4918	3.2116	1.8980	2.8385	3.2764
279780961	4.8983	4.8731	4.8669	3.9690	4.6220	4.0868
1092327	2.9709	3.1627	3.2108	2.4246	2.3371	2.6240
279955384	2.4922	0.5568	1.1317	0.5142	0.3965	1.3132
1099873	4.4494	5.7357	5.0849	4.5654	4.2963	4.4522
1091107	3.7060	4.0918	4.2951	3.1952	3.3888	3.5543
1090560	3.5887	4.4847	4.6716	3.2403	3.9787	3.5728
1102300	5.4882	5.1283	5.8293	4.9116	4.5143	5.0683
1103802	0.9587	1.1254	1.2432	0.8077	0.0787	0.4894
1090731	6.4580	6.2861	6.4793	5.4855	5.6061	6.1808
1098237	2.8827	3.1626	3.5770	3.0296	2.3380	2.3039
1104387	3.3787	3.2600	3.1406	2.3635	2.7301	2.7361
280093904	4.0335	4.5774	4.7062	3.5631	3.9921	3.8122
1096755	4.1795	3.8603	4.2910	3.1326	3.7810	3.4678
1099528	4.1515	3.7004	4.4827	3.6615	3.0382	3.6859
1096336	2.6980	3.2410	2.6526	1.9292	2.4544	2.2625
1091404	3.6288	3.5786	4.1803	3.3072	3.0304	3.1060
279770664	4.3945	4.0778	4.3937	3.5435	3.8474	3.5329
280021914	3.1260	3.1195	2.6553	2.1282	2.4353	2.3956
1088846	2.4756	2.4776	2.7962	1.8951	1.6964	2.2168
1088348	5.5545	3.8815	4.2078	2.2143	4.8690	4.6198
279869021	2.1453	1.8959	1.3911	1.4414	1.2596	0.7908
279854762	8.2946	7.5778	7.3940	7.0828	7.0162	7.2273
279847987	4.3388	4.6602	1.4975	2.5881	4.2219	1.7478
279884441	5.4252	5.8394	5.7383	5.0156	4.3394	5.7103
1095172	2.3683	2.5239	3.4164	1.6505	1.8230	2.8977
280060053	6.8723	6.2975	7.3942	6.0014	5.6450	6.9804
1095889	5.3373	5.1576	5.6603	4.5342	4.4668	5.2173
1093008	4.8678	4.8634	5.1740	4.1688	4.3951	4.4049
1096328	2.2903	2.2210	2.1465	1.1474	1.6353	1.9396
1104670	5.1956	5.1745	5.3786	4.6507	4.5341	4.6288
280076552	4.4466	4.5553	4.2255	3.6564	4.1850	3.4515
1093781	3.1363	3.7929	4.0849	3.2281	2.8266	3.0251
279468137	2.2660	2.5106	2.9572	2.2186	1.6626	1.9199
279848254	1.6607	1.2412	1.4449	0.6003	1.1000	0.7140
1093070	6.7924	6.2424	6.5942	5.6103	5.9160	6.1708
279724183	3.1000	3.2792	3.1523	2.6064	2.4827	2.5105
280011159	2.7257	3.1036	3.4847	2.5687	2.4932	2.3216
1087571	2.9560	3.3434	3.7149	2.8856	2.4945	2.7037
1100669	1.0848	1.9117	2.1281	0.6047	1.2010	1.3894
1101279	3.1911	3.1115	3.3808	2.6798	2.2766	2.7979
1095604	1.8789	1.7091	1.2247	0.5951	1.5167	0.7724
1099398	3.1635	3.4684	3.3785	2.1580	2.8998	3.0251
1087003	3.5671	3.9549	4.6114	3.4972	3.1431	3.5677
1089786	0.8811	1.5926	2.2290	0.1944	1.1861	1.3972
1098432	2.3511	2.3417	2.9949	2.0924	1.9892	1.6816
279615247	1.0042	2.2419	2.2690	0.8386	1.3122	1.4404
280022769	1.8783	1.5630	2.3942	1.5304	1.2392	1.1441
1095680	1.8346	2.7465	2.2176	1.3550	1.9094	1.6136
279865228	2.7508	2.4233	2.5682	1.5287	2.2133	2.0806
280032116	3.2216	3.2627	3.1347	2.1631	2.9998	2.5367
1093686	2.3311	2.2183	2.4676	1.6190	1.5647	1.9143
1101612	2.0266	3.3478	2.7349	2.3930	1.7353	2.0621
1087868	5.3006	5.3165	5.6216	4.9727	4.1476	5.2011
1102762	3.2964	3.4339	3.4071	2.9744	2.5609	2.6849
1094753	3.4254	3.7425	3.8964	3.2164	2.9689	2.9645
1104376	1.3426	2.3530	2.2140	1.1658	1.3619	1.4675
1089808	4.5820	4.6661	5.1315	4.2791	3.8749	4.3113
1102280	3.0861	3.8870	3.6930	2.5659	3.1774	3.0088
1090270	3.5331	3.5553	3.6949	3.0021	2.7811	3.0875
279885431	1.7007	0.3338	1.4090	0.6332	0.1196	0.7794
1104184	2.9337	3.5947	3.3967	2.6781	2.7098	2.6269
1093102	3.4731	3.4654	3.6232	2.6743	2.9013	3.0757
1097581	6.2597	6.5476	6.3443	5.6744	5.7698	5.7974
1093746	4.5561	4.7101	5.1726	4.3087	4.0044	4.2162
1101838	2.4044	3.4565	3.3909	2.2943	2.3345	2.7140
1096637	3.0494	3.1211	3.3761	2.4070	2.4092	2.8223
1095588	2.2169	2.0766	2.4396	1.2765	1.8131	1.7357
1093362	10.1675	9.6420	9.5185	8.9146	9.2097	9.2966
1094282	6.4512	6.3517	6.6700	5.7612	5.5460	6.2600
1097054	4.0529	4.2208	4.2643	2.9075	3.9317	3.7935
279899603	5.0413	3.9587	5.0023	3.9729	3.1370	4.9883
279752268	7.2028	5.7301	8.4383	7.3183	4.5728	7.5762
1093736	4.2372	4.2360	4.7956	3.8089	3.5588	3.9978
1101952	4.0738	4.4436	4.2516	3.6088	3.4889	3.7690
1094381	4.0166	4.5905	5.0101	3.9932	3.7233	3.9986
1089851	0.4075	1.2576	1.0378	0.0000	0.3205	0.4814
279725943	4.3660	4.7068	2.6622	2.7925	4.1259	2.9161
1101645	2.0644	1.3546	1.7731	0.8867	1.0901	1.3185
279842939	1.9666	0.8390	1.5853	0.9684	0.7873	0.7384
1102410	1.7681	2.1077	2.5352	1.2526	1.3760	1.8857
1087024	1.8582	2.2432	2.3643	1.6331	1.6678	1.2684
1096465	2.2469	1.6475	2.3987	1.2001	1.0799	2.1170
1088826	5.9414	6.6261	6.6776	5.6970	5.8085	5.8442
1096109	3.6905	3.9921	3.8502	2.4687	3.7980	3.3713
1101858	0.7215	1.2838	1.7406	0.4060	0.7231	0.7223
1106308	5.8832	5.8633	6.3080	5.4702	5.5479	5.1426
1089826	3.5154	4.1901	4.4280	3.5745	3.2546	3.4111
1099538	1.1879	1.6957	1.9327	0.7988	1.0141	1.1110
1102382	2.0696	2.4119	2.5562	1.7796	1.8700	1.4961
1089168	3.5670	3.5076	3.7290	3.0163	3.0178	2.8776
1093407	3.4966	4.5031	4.3687	3.3690	3.6561	3.4538
279493488	7.1360	6.3894	6.5852	6.2433	5.4841	6.4956
279925813	2.3523	0.3226	1.0286	0.4772	0.2417	1.0996
279784987	7.3891	7.1913	7.2329	6.2638	6.5105	7.1549
1088434	4.0885	4.0974	4.6564	3.7306	3.3950	3.8338
1100088	1.9552	2.2823	2.3764	1.4965	1.6554	1.5796
1098224	3.2155	3.3253	3.6338	2.8075	2.5315	2.9543
279720755	1.1540	1.7223	0.7267	0.3544	0.9322	0.4354
1090276	4.8041	5.1269	5.5787	4.9994	4.0480	4.5819
1101506	3.7482	3.5827	3.8191	2.9858	2.9630	3.3215
1094141	6.3965	6.4076	6.7826	5.5501	5.8647	6.2950
1103752	2.8944	3.2244	3.0114	1.6301	2.5583	3.0653
279801213	8.2893	8.0838	7.7053	6.8874	7.8435	7.4722
1090076	2.4246	2.1601	2.3616	1.6514	1.5400	1.8801
1101035	3.4469	3.7547	3.7870	3.0937	3.1025	2.9184
1098593	6.2195	5.9603	6.5121	5.5257	5.4972	5.7956
1096577	3.3586	4.3650	4.5530	3.8942	3.3129	3.1961
279915252	0.8711	0.9472	1.7626	0.3336	0.0000	1.3753
1087656	4.0450	4.4756	4.4761	2.9012	3.9867	4.2374
1101651	4.0856	4.4821	4.5511	3.8919	3.8640	3.4916
1093796	1.8356	1.8017	1.7489	0.9520	1.3226	1.2427
279499535	2.9947	2.0415	2.2709	1.5681	2.0174	1.8531
1089564	3.7383	4.1058	4.1040	3.4533	3.5004	3.1268
1099042	2.8213	2.7179	2.6613	2.7169	1.9320	1.6853
279884024	7.6761	7.3868	6.7754	6.3756	6.7241	6.8732
1100617	3.9137	3.7399	4.2767	3.6701	2.9777	3.4186
1098302	6.3089	5.7585	6.2015	5.1294	5.5296	5.7469
1105816	3.7173	3.3496	3.7416	3.0095	2.7739	3.1625
1088578	3.6404	3.5166	4.1009	2.8376	2.8595	3.6986
1100738	6.6368	6.4023	6.2993	5.5683	6.1154	5.7938
279787317	1.1653	1.7127	1.7082	0.8024	0.4436	1.4797
1096310	2.6964	2.3400	2.5584	1.5255	1.6950	2.5138
279759139	2.6128	3.1439	2.2492	0.9280	3.1759	2.0422
1093605	0.9013	2.1173	2.1186	0.6332	1.5105	1.1337
1097959	3.4168	3.7054	4.1386	3.0432	3.0183	3.3402
279806538	2.1229	2.3462	2.6088	2.0607	1.1980	1.9608
280096849	6.5933	6.9947	7.2342	6.1986	6.2601	6.5059
1097952	1.0806	1.1779	1.0896	0.2079	0.6371	0.6455
1090616	3.7410	4.2349	4.6474	3.7953	3.2797	3.6917
1089150	3.1624	1.3315	2.4279	1.2601	2.1039	1.7016
1091204	4.5122	4.6840	4.8052	3.6330	4.2656	4.2476
1104100	3.1109	3.7302	4.1216	3.2013	2.6905	3.2170
1088009	6.0173	6.4119	6.7401	5.7840	5.4790	6.0526
1089435	4.6996	4.9989	5.2020	4.3341	4.0842	4.6291
1106408	3.6514	3.2942	4.4035	3.4626	3.2381	2.7955
1095937	3.4379	3.5611	3.9738	2.9921	2.8288	3.2990
1105408	3.2861	2.9879	3.0883	2.5130	2.4822	2.5145
279810101	2.8807	2.9398	2.8409	2.1457	2.0957	2.5678
1100130	7.4334	6.4676	6.3586	5.9314	6.2193	6.2569
1101088	3.8799	3.1942	3.8818	2.8934	2.7540	3.4568
1094447	3.4811	3.7112	3.8184	2.9684	2.9650	3.2265
1090493	3.7766	3.6189	3.4976	2.8339	3.2810	2.9274
1089180	5.3290	4.4707	5.2556	4.1225	4.4016	4.6814
280069152	2.3508	2.6458	2.8552	2.3139	1.7145	1.9736
1095836	0.8021	1.3090	1.3676	0.2589	0.7970	0.5734
280075639	0.8116	1.5573	1.9625	0.4562	0.9195	1.1063
1095787	4.0289	4.0972	3.9827	2.9424	3.5656	3.7521
280032958	1.7923	2.5521	2.1561	1.2981	1.8896	1.4643
1103270	6.0779	6.7191	6.4277	5.8749	5.8170	5.6855
1104521	3.1909	3.4563	3.4914	2.7241	2.6564	2.9114
279864892	1.8000	1.4272	1.6542	1.0656	0.9721	0.9970
280032223	0.5845	1.0283	1.2335	0.2198	0.5113	0.2688
1101623	1.2245	1.3229	1.7128	0.4957	0.9190	1.0003
1094383	1.9710	1.3349	1.9295	0.9641	1.1190	1.3083
1097950	2.6309	1.8435	2.0984	1.0666	1.5961	2.0663
280093911	6.9640	7.2220	7.5040	6.4226	6.6801	6.7447
1106332	2.5503	2.8705	3.1966	2.1694	1.9980	2.6094
279730287	6.7758	4.2025	6.8014	5.3034	5.1518	5.4852
1099972	3.1545	3.0282	3.6028	2.7001	2.2223	3.0239
279801692	1.5312	1.7167	0.8719	0.4573	1.1250	0.6991
1104725	0.9188	1.2611	0.9887	0.0196	0.5486	0.7620
279747741	4.0360	4.0414	4.5593	3.4954	3.5532	3.7510
1092026	2.9122	3.2595	3.4038	2.7153	2.3696	2.6535
280129070	3.6591	3.3951	4.2170	2.7567	3.0193	3.6586
1100771	3.4392	4.9958	4.5889	3.8572	3.7845	3.5457
1107667	6.0477	4.7288	4.6065	4.5617	5.2000	3.7853
1098098	2.4104	2.1545	2.5493	1.6749	1.6581	1.9452
1100928	0.5938	1.8038	2.0146	0.2188	1.2336	1.1242
1089827	4.3603	4.4892	4.8095	4.0206	3.7326	4.0714
1099978	5.0521	4.6966	4.7275	3.8048	4.2203	4.6168
279951826	3.5163	2.5714	3.0490	1.9094	2.6996	2.6936
279785221	2.2176	3.3530	3.3502	0.9674	3.0350	3.0845
1096027	3.0321	3.5254	3.9611	3.0289	2.8072	2.8496
1100560	4.2453	4.0944	4.2917	3.6717	3.6595	3.4678
279780860	2.1538	2.5935	1.1952	1.2489	1.4397	1.4232
280059237	2.8923	3.9822	4.9391	3.5376	2.7679	3.6780
1091466	2.6129	2.8933	3.2188	2.4588	2.2841	2.1521
279871955	0.4856	0.2923	1.2248	0.0000	0.0000	0.1738
1096443	4.9546	4.4525	5.0983	4.0165	3.9899	4.6704
1106104	5.7779	5.7637	6.5184	5.1284	5.6024	5.5008
1088402	5.1645	5.2541	5.3211	4.4048	4.4271	5.0804
279746032	3.6963	3.0772	2.2346	1.9803	2.5263	2.6757
1088393	3.9414	4.1359	4.1628	3.8143	3.1514	3.4493
1097892	3.1774	3.8560	3.5487	3.2014	2.7660	2.7907
1092624	4.0213	4.8828	5.1736	3.8906	4.1168	4.2464
279879327	0.7064	1.2902	1.4961	0.2101	0.4410	1.0183
1091620	4.4527	4.8391	4.9014	3.8063	3.9059	4.6581
1095441	3.6690	3.0403	3.5100	2.8188	2.1991	3.3790
1105372	3.1490	3.6058	3.3877	2.8864	2.8837	2.5520
1092124	6.1198	5.0504	5.0197	3.4430	5.4872	5.4397
1101749	3.5324	3.7016	3.8762	3.5783	2.8427	2.8699
1099073	4.4244	4.5407	4.1060	3.4731	4.1068	3.6730
1090895	6.8365	6.4474	6.9723	6.1343	5.8999	6.4059
280006188	3.9559	3.3830	4.5418	3.4139	2.8422	3.8094
1103292	4.2585	4.0437	4.4789	3.7753	3.6763	3.5151
1096257	2.6855	2.5185	2.7668	1.8241	2.2067	2.1266
1090550	4.3482	4.5718	5.0282	4.1218	3.8912	4.1232
1105064	2.9920	3.0696	3.1143	1.6895	2.9447	2.7297
1094713	1.4200	2.4351	1.8898	1.4892	1.6513	0.7924
1095204	1.9857	2.0331	1.6640	1.0729	1.5503	1.2490
1100221	4.6498	5.7001	5.5162	4.6058	4.4328	5.0171
1095678	3.7750	3.8529	4.1056	3.3355	2.9950	3.5939
1091016	2.4519	2.6803	2.9401	2.1462	2.0096	2.1075
1090809	3.0065	3.1847	3.6353	2.8784	2.4358	2.7044
1099890	3.8979	4.1639	4.1856	3.5601	3.2378	3.6421
279484224	3.1369	3.5996	3.4863	3.3248	2.7987	2.2923
279738866	5.8895	5.7049	6.3951	5.3040	5.1472	5.7321
1103667	1.6983	2.2925	2.0480	1.1429	1.4550	1.6351
1092307	6.0078	6.1826	6.6205	5.4129	5.6170	5.9761
279963217	6.8915	7.2673	7.5111	6.7746	6.3373	6.7538
1103916	3.0439	3.1079	3.0672	2.4897	2.7026	2.2234
1097327	2.9174	1.4519	1.7257	0.0870	2.4675	1.7372
1091438	4.1777	4.1565	4.3831	3.4054	3.4443	4.0648
279874817	2.2828	0.2226	2.6028	1.2540	0.6122	1.4395
1090757	3.4180	3.1971	3.6725	2.7739	2.7196	2.9917
1097951	2.7890	3.5928	3.7859	3.2229	2.4985	2.6443
280002833	0.6564	0.0000	1.5686	0.2725	0.0000	0.1513
1100746	4.9160	4.6967	4.9933	3.9070	4.3850	4.5136
1094651	4.8856	4.9469	4.8616	4.7215	4.0098	4.1626
1100756	1.0041	1.8185	0.9739	0.3819	1.3375	0.2771
279707398	0.1754	1.1836	1.6897	0.7621	0.0383	0.4482
1097474	4.4886	3.5341	3.3071	1.9362	3.9178	3.6764
1090507	5.4253	6.3337	5.7770	4.9345	5.5597	5.2427
1104514	2.7235	2.2304	2.7295	1.0129	2.1711	2.7011
1105543	3.1237	3.5364	3.9054	3.1079	2.5501	3.1112
1097371	4.5479	4.8471	4.8413	4.1355	3.9874	4.3175
1090390	2.5763	2.9457	3.3092	2.2721	2.3126	2.4508
1102915	4.6421	4.9323	5.4761	4.2299	4.0766	4.9484
1099248	4.8732	4.5466	4.6326	3.7133	4.4364	4.1076
1091238	4.4643	4.3573	4.7382	3.9718	3.5761	4.2168
1091180	6.9319	6.3120	6.8379	5.7909	5.8604	6.6359
1105109	3.5373	3.3021	3.4403	2.6266	2.5841	3.2754
1097364	3.7991	3.7543	3.7436	3.2480	3.3504	2.9052
1098744	3.2593	3.4080	2.8829	3.0220	2.7623	1.9727
279773946	3.5809	3.1988	3.8351	2.9577	2.7800	3.0841
1090311	2.2799	2.4781	2.9914	1.5935	2.1589	2.2044
1098207	2.3664	3.6099	3.5947	2.6511	2.8756	2.2518
279711643	2.9234	2.8783	1.8429	2.2395	1.9966	1.6165
1099563	3.9553	4.1084	4.3936	3.7279	3.3212	3.6163
1104716	2.8753	3.4434	3.3760	3.2152	2.3707	2.3175
279484508	5.4048	5.5280	5.4070	4.5349	4.7169	5.2970
1096248	1.0562	1.2216	1.8060	0.6837	0.6067	1.0043
1096728	2.0981	2.2287	2.1017	1.8030	1.4621	1.3749
1087587	3.5843	3.5359	3.8460	3.2756	2.9388	2.9632
280127727	2.4416	2.8273	2.8813	2.3905	1.7206	2.2515
279949494	2.0095	2.0509	2.7102	1.2769	1.3357	2.3705
279812395	0.0976	1.0116	0.9049	0.0883	0.0000	0.1385
1099913	0.9115	1.1273	1.0298	0.1722	0.5740	0.5355
1094354	2.1572	3.1271	3.2039	2.1723	2.2919	2.2372
279841165	8.8741	7.4407	8.4565	7.4143	7.6910	7.8795
1099814	0.6037	1.3528	1.2180	0.4474	0.5482	0.3925
279768508	8.1736	7.4783	7.4793	6.7967	6.9221	7.6263
279947570	6.6678	6.6934	6.2392	5.6210	5.9388	6.2546
1087667	3.8192	3.6534	4.0949	3.1716	3.2522	3.3587
1092814	4.2109	3.9251	4.8286	3.5563	3.4725	4.1511
1104971	1.5740	1.1540	1.3758	0.3621	0.6862	1.2713
1096509	1.8881	2.1357	1.9426	1.6411	1.3391	1.2023
1101764	4.9821	2.7445	3.4077	0.1526	4.5765	4.6220
1088308	5.5396	5.2540	5.8184	5.2023	4.8610	4.7659
1094307	3.9616	4.1788	4.4831	3.5293	3.5611	3.7505
1100825	3.5818	1.9987	2.9492	1.6237	2.5507	2.5729
279791981	2.1971	2.2618	2.6196	1.4477	1.9058	1.9432
279981529	4.3288	3.0918	3.3128	2.6568	3.0212	3.2742
1094622	0.7092	1.1189	1.2798	0.1350	0.6586	0.5335
280125926	5.1895	5.2895	5.0335	4.3556	5.0153	4.3616
1094621	4.2035	5.2560	4.8664	3.6829	4.6501	4.2134
280105245	0.7073	1.6985	1.8966	0.7005	0.8822	0.9408
279736347	10.3999	9.8239	9.7761	8.9049	9.6845	9.6315
1087411	3.6193	4.1760	4.2946	4.1630	3.1189	3.0300
1100308	2.1619	2.2073	2.3672	1.6209	1.6877	1.6501
1087076	2.6131	3.1362	3.0997	2.2883	2.4743	2.3091
1102617	0.9899	1.7221	1.1065	0.5828	1.0127	0.4458
1097799	2.7570	2.8615	2.7828	2.3603	2.0360	2.2279
279725290	1.7961	0.8605	1.0064	0.6414	0.6025	0.6424
1087560	3.9296	4.5131	3.8487	3.2691	3.6675	3.5787
279994703	0.8863	1.0470	0.8712	0.1288	0.3891	0.5108
1098705	3.2340	3.6205	3.4337	3.3397	2.6357	2.5384
279707342	1.5288	1.3003	0.2830	0.9063	0.0000	0.4316
1089591	2.7560	2.2316	2.6801	1.5461	2.0862	2.2624
1100952	2.3893	2.7707	2.8244	2.3372	1.6748	2.1995
279488997	8.8000	8.4897	8.0634	7.3628	8.0661	8.1515
1098448	4.1724	3.9442	4.3119	2.9759	3.9293	3.7507
1094399	3.3269	3.4746	3.8897	3.1336	2.6612	3.1241
1098435	3.4624	2.9576	3.0505	3.3438	2.4556	1.8993
1094022	1.0059	1.3690	1.6206	0.2164	1.0504	0.9568
1102483	6.8307	6.3494	6.5215	5.7293	6.3899	5.8106
1090460	2.2919	2.3745	2.4481	1.4637	2.3477	1.5322
279925269	3.0454	3.5073	4.2709	2.7413	2.7335	3.5779
279817250	3.1620	3.7882	4.0270	3.0993	2.9311	3.1766
1087789	4.3914	4.0320	4.6784	3.7468	3.9903	3.5946
1086924	1.6989	1.2413	1.5296	0.4887	1.1481	1.0631
1088527	4.2354	5.2351	5.3164	4.6887	4.0057	4.3236
279709407	7.3932	7.4711	7.3981	6.6296	7.1236	6.7402
1089886	8.2277	7.9194	8.3425	7.1129	7.4499	8.1579
1090459	2.5233	3.0207	2.2709	1.8921	2.4179	1.7366
279953709	1.5402	0.5449	0.0000	0.3172	0.0000	0.0000
279938216	2.4097	0.5692	1.4416	1.5967	0.1921	0.8642
1093687	2.6162	2.9788	3.4603	3.1571	2.3450	1.7860
1089103	3.5936	3.9265	3.3461	3.0445	3.0798	2.9748
1094135	4.4035	4.0652	4.7167	4.0100	3.5973	3.8117
280026642	2.4439	2.4851	2.9355	1.8316	1.9671	2.2997
279731191	8.1877	7.2930	7.4823	6.6541	7.2449	7.2980
1096537	0.8523	1.7936	1.9476	0.8924	1.1081	0.8271
1099295	4.6311	4.6851	4.9618	3.9853	3.6258	4.9010
279728898	7.2569	6.5777	6.6120	5.9559	6.9719	5.7537
1087651	5.2442	5.5397	5.9818	4.8091	5.0860	5.1056
1096159	2.7373	3.2924	2.8403	1.3474	3.1974	2.5607
1103572	3.7921	3.4324	3.5866	2.8005	2.8117	3.4354
1093171	5.3777	5.1947	5.1426	4.4002	4.9062	4.6458
1092076	2.8750	2.9728	2.9411	2.4035	2.2026	2.4199
1095257	3.8215	4.0219	4.5579	3.3560	3.5416	3.7416
1092944	1.7624	2.4844	2.4859	1.4525	1.8596	1.6587
1098924	1.7178	1.6877	1.8773	0.9266	1.0467	1.5478
1087445	4.9851	4.3090	5.1780	4.0447	3.9306	4.7359
1105349	0.5036	1.2113	1.5836	0.3419	0.5463	0.6493
1091874	1.6684	2.0124	2.2158	1.5464	1.0628	1.5267
1099458	5.0046	5.4931	5.5852	4.8813	4.6204	4.8210
279760049	6.9318	5.8734	6.1681	3.4412	6.9389	6.8331
1090664	4.6678	4.6450	4.9556	3.7904	4.0493	4.6689
1088379	1.5212	1.6743	1.5427	0.9817	0.9996	0.9974
1091094	5.4015	5.4422	5.8860	4.9084	4.7698	5.2923
1096813	4.0898	3.8130	3.9880	3.5250	3.0995	3.5073
1092799	6.6299	6.0088	6.1180	5.4478	5.5246	6.0259
1091698	3.0646	3.0581	2.6512	2.0080	2.3783	2.6309
1092865	4.0328	3.7046	3.5497	2.4928	3.4786	3.5592
279727204	2.4463	1.9761	2.1161	1.6452	1.2517	1.8855
1096046	4.6666	4.3982	4.5862	3.7851	3.9328	4.1772
279842228	3.9605	3.1626	3.4499	2.3454	3.6161	2.8556
1096263	5.5357	4.9678	5.3923	4.4413	4.8579	4.8408
1098766	3.2046	3.4848	3.9107	3.1894	2.6519	3.0038
1092577	0.7077	1.2285	1.2877	0.5603	0.3410	0.5679
1089486	1.1143	1.5134	2.0554	0.8366	0.8745	1.2181
1090244	6.2409	6.6394	7.1410	6.1093	5.9860	6.1728
1093917	3.5651	4.0974	4.1902	3.2761	3.1952	3.6283
1089505	3.2972	2.7990	3.4681	2.3126	2.7014	2.7978
1100084	1.1211	0.5542	1.1234	0.2459	0.4698	0.3304
1089318	1.6382	1.4032	1.6624	0.9733	0.8943	1.0839
1092961	3.9378	3.8829	3.3290	3.1325	3.5035	2.7615
279074280	8.1902	7.2802	7.9302	7.0713	6.7234	7.8543
1098769	3.4132	3.4599	4.0546	3.2032	2.8206	3.1524
280074996	4.3115	4.1484	3.7652	3.5728	3.7100	3.1914
1089582	3.9955	3.9933	3.8584	2.5013	3.4035	4.1918
1094585	4.5334	4.2455	4.6240	3.4223	3.7943	4.4358
1088007	1.8140	3.5431	3.3367	1.6568	2.6548	2.6320
1098692	0.6904	1.8320	1.8892	0.7582	0.9709	0.9328
1087632	0.4251	0.9853	1.3615	0.0431	0.5697	0.4094
1088730	4.3666	5.5744	5.6055	4.8423	4.5952	4.3597
1096749	3.5014	3.2264	3.8807	3.3453	2.6138	2.9011
1097444	1.8333	1.6837	1.7559	0.9803	1.4080	1.1364
1105605	3.9962	2.7163	3.2103	1.3444	3.7197	3.1113
1097924	5.3031	5.4653	5.6270	4.8669	4.7297	5.0517
1100304	1.9925	2.4946	2.7747	1.8972	1.7264	1.8913
1090992	5.8968	5.3097	6.2277	5.0329	5.1189	5.5356
1092591	5.4935	5.3389	5.3020	4.2396	5.1458	5.0024
280028444	1.8239	2.8221	2.2414	1.3492	1.8558	1.9363
1090239	3.2976	4.0109	4.2902	3.5840	3.2981	2.9706
1102509	0.5638	1.3429	0.9066	0.1677	0.4480	0.4516
1097740	2.9541	3.5591	3.9228	2.9223	2.8607	2.9072
1103295	1.0228	1.9469	2.2008	1.1496	1.0052	1.2698
1102868	3.9973	3.4882	3.8959	3.1657	3.0344	3.4364
280044741	7.5020	7.2766	7.9215	5.5659	5.3325	10.0585
279745138	3.2084	3.5706	3.6908	2.0792	3.4166	3.2307
1094410	3.9622	3.8413	4.2479	3.3122	3.3378	3.6586
1102220	5.4101	5.3655	5.3633	4.7336	4.7210	4.9417
1102125	3.0287	2.9694	2.4456	2.7473	2.5318	1.4228
1101404	4.5290	4.8760	4.8883	4.2608	4.0424	4.2499
279742426	1.3344	1.6605	2.4559	1.4414	1.3341	0.9355
1090792	4.3382	4.7487	4.5042	3.9951	4.0658	3.7905
1098569	5.3778	5.0668	5.3734	4.4457	4.5864	5.0463
1097841	4.2827	4.3448	4.6313	3.6559	3.6171	4.2462
1106668	2.7606	3.1689	1.9449	1.7591	2.4078	1.9681
1100781	4.1706	4.4067	4.6905	4.2486	3.6404	3.6395
1101264	8.1203	7.5553	7.0329	6.4982	7.3325	7.1386
1099617	1.3048	0.4984	1.0689	0.1841	0.3235	0.6256
280073753	1.3683	1.3270	1.6401	0.2513	1.2663	1.0793
1096455	2.2068	2.6573	2.4460	2.3010	1.5726	1.6997
1098160	1.9216	2.3398	2.3556	1.7249	1.4681	1.6874
1098051	4.9982	4.4244	3.1472	2.2603	4.0105	4.5636
279951302	2.7439	3.4633	2.8262	2.2344	2.9049	2.1596
1090067	2.9757	3.1232	2.9468	2.8303	2.3415	2.1394
1100259	3.7685	3.5585	3.7184	2.7793	3.0930	3.4394
1096974	4.3884	4.5635	4.5823	4.1007	3.7733	3.9267
1103694	0.9254	1.6601	1.5289	0.3606	1.2220	0.7990
1093264	1.9247	2.8607	2.7626	1.1074	2.6915	2.0164
279938412	2.3158	1.3306	4.0989	0.8325	1.0437	4.1373
1089559	0.9861	1.9431	2.1055	0.8540	1.1998	1.2503
1105392	3.8598	3.6230	3.7558	3.2529	2.9783	3.2780
1103493	0.4575	1.6592	1.7884	0.3088	1.0249	0.8422
279940244	0.9283	1.5630	1.6498	0.5138	0.9439	0.9543
1099959	2.8976	2.8450	3.2397	2.2408	2.1300	2.8831
1089789	5.6599	4.9284	5.0293	4.1971	4.7774	4.9149
1103075	2.2008	3.3824	3.8395	3.1843	2.1694	2.3414
279509439	9.6315	8.9072	9.3201	8.5344	8.4079	9.1892
279670362	1.2254	1.4988	1.6294	0.5488	1.0643	1.0145
1091025	1.2422	1.3503	2.2074	0.8682	0.8692	1.3377
1092246	0.7518	1.1450	1.1417	0.2182	0.4093	0.6861
279794203	1.7310	2.2292	1.6403	0.3013	1.8654	1.7092
1102187	2.7888	2.4422	2.5357	2.3456	2.2940	1.4024
1091846	4.2219	3.7085	4.2611	3.4930	3.2345	3.7411
1094594	3.2077	3.4124	3.9718	3.3724	2.6806	2.8163
1096295	3.5405	3.8309	3.8194	2.8604	3.0452	3.5628
1100909	4.1855	3.7130	4.2429	3.3482	3.2205	3.8505
1097839	3.4975	2.2728	2.2801	1.1616	2.5895	2.5774
1087730	4.0248	3.9031	3.5262	2.9467	3.6705	3.1153
1104711	3.2695	2.4978	2.2797	2.3673	2.4405	1.5179
279915901	3.8389	3.5555	3.3507	2.5681	3.3783	3.0778
279748185	1.5624	1.6869	1.1220	0.7697	0.9346	0.9464
1100234	4.7037	4.5360	4.6129	3.7376	4.2398	4.1552
1101536	1.1160	0.6147	0.8666	0.5410	0.1717	0.1652
1102391	4.2033	3.7570	4.2246	3.2807	3.4324	3.7528
279976341	1.8291	1.4692	1.4239	0.9627	0.5860	1.4547
1087649	3.3278	3.1384	3.5807	2.7434	2.6920	2.8930
1093404	4.1427	4.4555	4.1242	3.7027	3.8153	3.4861
1092118	4.1326	5.2351	5.5688	3.6856	4.9295	4.6038
1093374	5.7061	6.3253	6.6625	5.9621	5.2267	5.7879
1087545	3.2010	3.0890	3.2220	2.6405	2.6445	2.5102
1094401	2.6257	4.0401	3.6114	2.9815	2.5866	2.9929
1093140	3.9962	4.2610	4.2903	3.4545	3.5703	3.8067
279734600	5.4560	5.1041	5.3194	4.5363	5.1360	4.4914
1106293	2.9869	2.8688	2.9903	2.0649	2.5457	2.5198
1099776	2.6229	3.0395	3.2249	2.1479	2.7235	2.3012
1099450	2.8682	4.2955	4.3684	3.6908	3.1020	3.0248
279815843	5.1287	5.2935	4.0769	4.4306	4.9280	3.4261
280079031	3.7654	2.8979	2.9162	2.1716	3.1054	2.5890
1088534	3.4487	3.2725	3.3982	2.2493	3.0226	3.1339
279520809	1.1730	1.1810	1.4925	0.9972	0.0934	1.0424
280035729	2.8211	2.9971	3.1531	2.5053	2.5572	2.1954
280044860	0.9459	0.7026	1.5324	0.5939	0.1689	0.7059
279967198	7.8177	7.9558	7.8961	7.1399	7.5662	7.2514
1090768	3.8225	3.7649	3.9563	3.3191	3.1685	3.3444
280031203	3.1422	4.2635	3.8488	3.2434	3.2940	3.0062
1094558	3.7195	3.3741	3.6683	3.0037	2.9547	3.0939
279982150	0.6620	1.4892	1.6702	0.1303	0.9616	1.0202
1102123	3.2479	2.9476	3.1548	2.7720	2.3563	2.5130
280033910	0.9895	0.5581	0.9996	0.0000	0.0000	0.8383
1105308	3.4942	3.5811	3.7701	3.0817	2.5402	3.5147
1091980	3.8486	4.0820	4.9942	3.9779	3.2851	3.9532
1101029	4.1093	4.4082	4.6446	3.9767	3.4661	4.0106
1099284	3.3644	3.2621	3.9668	2.6603	2.6395	3.5863
1096203	1.0804	1.6828	1.8867	0.6888	1.1843	1.0708
1087333	3.7095	3.5598	3.6552	3.1595	2.9394	3.1197
1100479	3.0053	3.0063	2.7803	2.5623	2.1047	2.4195
279695669	2.6004	2.8140	1.5918	1.5767	1.9268	1.7973
1102016	4.0310	4.5639	4.1998	3.6161	3.6806	3.7928
1091650	5.1756	4.5386	4.5752	3.9593	4.4417	4.1841
1088532	3.4589	3.8886	3.7703	3.0209	3.0616	3.3315
1089459	5.0388	5.1917	5.3874	4.4244	4.6237	4.8671
1097769	4.4337	4.2154	4.3174	3.5030	3.9685	3.7931
1090000	2.2689	3.1199	2.5302	1.3924	2.5065	2.3189
1087973	8.3896	7.6936	8.1669	6.6470	7.9080	7.9943
1100831	4.0832	3.9324	4.5041	3.5681	3.2227	4.0301
279899499	9.9862	8.7042	9.0032	8.4659	8.6667	8.8623
279962419	2.7257	1.5155	2.6579	1.4966	1.5013	2.2028
279790691	2.2291	2.4370	1.9250	1.1744	2.0523	1.6661
1096664	2.2066	2.5668	2.9264	1.9865	2.0542	1.9610
1103235	3.5281	2.5430	2.6365	2.0047	2.7649	2.2404
1092128	0.4949	1.2760	1.1557	0.2659	0.5163	0.4475
1091339	2.5066	2.8606	3.2396	2.3183	2.1216	2.4702
1099930	3.4141	3.2808	3.6438	2.8101	2.6513	3.1809
279935226	1.6320	3.0196	2.9344	1.4822	2.7902	1.6172
280097264	2.0627	1.0748	1.6652	0.9825	0.4441	1.6806
1103194	0.4827	0.3446	1.5978	0.0000	0.2982	0.4319
1087014	2.6615	3.1684	3.1822	2.9395	2.2322	2.1466
279726174	2.8451	2.1605	1.8999	1.5892	2.2103	1.4125
1087720	4.7894	4.9053	5.3213	4.2770	4.3289	4.7166
1096428	2.7740	3.0622	3.3317	2.7841	1.9753	2.7152
1106675	3.7233	4.5754	3.7708	3.5122	3.7649	3.0990
279816612	1.7769	1.3697	2.2588	1.1618	1.0752	1.4753
1096488	1.2946	2.1492	2.2911	0.9488	1.5658	1.5276
1098353	3.3593	3.4984	3.3690	3.1982	2.7798	2.5565
1096653	3.3406	3.2347	3.8779	2.9042	2.7869	3.0702
1102623	3.0840	4.0907	3.8420	2.7640	3.4198	3.1410
280031930	1.5575	1.7971	1.9314	1.4768	1.4910	0.6267
1094338	4.9024	4.6981	5.1985	4.1864	4.4039	4.5178
280101792	5.4683	5.4713	4.8254	4.4368	4.7250	4.9136
1094115	3.3758	4.0264	3.8110	2.4180	3.5596	3.5478
279955377	0.8768	0.6132	0.7966	0.4604	0.0000	0.1384
1100134	5.0607	3.8674	4.1488	3.5184	3.6750	4.1958
1092979	3.7860	3.2559	3.4223	2.7063	2.9465	3.1245
1095220	4.9323	5.9007	6.1314	5.7116	4.7854	4.7806
279519561	1.9221	1.6853	1.6054	0.9205	1.4688	1.1373
1092756	4.3279	4.5688	3.9256	3.1287	4.3313	3.6762
280077470	3.5115	3.5970	4.2717	3.2252	3.1162	3.3528
280030925	1.4285	1.3795	2.7045	0.9663	0.3582	2.5025
279750659	1.5416	1.0487	0.6333	0.4356	0.6048	0.4986
1097731	1.2594	1.9332	1.8208	0.7528	1.1393	1.4368
280107485	4.7126	4.7086	4.4710	4.1553	4.2525	3.8000
1087083	1.3145	0.9352	1.1290	0.1615	0.9196	0.6134
1094624	3.6357	4.1361	4.4650	4.0960	3.2039	3.2527
279812608	2.3550	3.4042	2.9688	2.3836	2.7037	1.9568
279900213	3.0951	1.8720	1.9587	0.8808	2.4380	1.9235
1105794	3.5178	4.0813	4.3293	3.8983	2.8569	3.4899
1091988	4.0132	3.8988	4.1557	3.7789	3.4110	3.1946
1095403	3.0834	3.6389	3.0424	2.1142	3.1162	2.8514
1103685	2.0764	1.8547	1.7612	0.9373	1.3256	1.7466
1095960	2.8211	3.1399	3.4723	2.7202	2.5295	2.5022
1099246	5.3590	5.3071	5.2822	4.7861	4.6208	4.8601
1098582	4.8530	5.5230	5.3585	4.8077	4.5987	4.6470
1098484	3.3355	4.6989	4.4726	3.3833	3.8391	3.6047
279861153	0.8949	1.0746	1.7114	0.9760	0.5877	0.4381
1092136	4.5029	4.8958	5.0816	4.4054	4.0783	4.3177
1091134	3.1724	3.1217	3.4508	2.7964	2.5476	2.7227
1091145	2.3936	2.7734	2.8314	2.0384	2.1503	2.1316
280006917	0.3695	1.1419	1.1255	0.1756	0.7832	0.0000
1101811	2.7014	3.1001	3.7127	1.4014	3.1902	3.2444
1090948	6.3864	6.1683	6.4053	5.3871	5.5885	6.3065
1098428	6.6602	7.2958	7.3158	6.6071	6.3759	6.6110
1101040	1.3376	1.5836	1.1694	0.7071	1.1164	0.5893
1088479	2.3026	2.9256	3.0374	2.4395	2.1008	2.0480
1087542	3.7460	4.2895	4.1503	3.2259	3.9511	3.3325
1090382	4.5902	4.2530	4.9051	3.0423	3.5993	5.4309
1099447	1.5932	2.1956	2.5331	1.3597	1.4758	1.8107
1104512	1.3197	1.6206	1.6354	0.9740	1.1696	0.7571
1109114	3.9002	3.9430	4.2899	3.4554	3.3567	3.6466
1104116	4.1506	4.4816	4.6032	3.7133	4.0299	3.8181
1091737	6.6589	6.4621	6.8344	5.9691	6.2369	6.0754
1094625	4.4512	4.2734	4.7109	3.8412	3.8184	4.1020
1086866	4.1922	4.2497	4.5548	3.6504	3.3210	4.3519
280079566	4.9196	4.7709	4.6214	3.9373	4.5706	4.1312
1093367	4.6500	4.7919	4.5137	3.7275	4.4463	4.1090
1109079	2.6891	2.8618	3.0026	2.3788	2.4237	2.0789
280126195	3.3898	4.0355	3.6040	2.9046	3.2017	3.2515
1090011	0.5231	1.5317	1.2573	0.2197	0.7261	0.6951
280089372	2.5204	2.3182	3.3282	2.1797	2.1919	2.1243
279743011	1.2718	1.7399	1.9951	1.1004	1.1179	1.1178
1087385	7.1714	7.2702	7.4357	6.6832	6.7468	6.7768
1087380	1.1438	0.9004	1.1801	0.2297	0.5080	0.8171
1100119	2.2606	2.7958	2.7719	2.2949	2.0170	1.8471
1109129	2.5115	2.6151	2.7198	2.3977	1.3229	2.4564
1096687	1.2374	1.5509	1.8151	0.6248	0.9690	1.3408
1104406	3.1278	2.7346	2.9325	2.4731	2.1544	2.4985
1092977	6.4325	6.5838	6.8076	5.9053	6.4439	5.8061
1093759	2.7634	3.4509	4.0642	3.3212	2.4600	2.8293
1089319	5.1544	4.7801	5.1892	4.4227	4.4449	4.5886
279717886	8.6932	8.4406	7.6494	7.0781	8.5624	7.4752
1094065	1.1296	2.5432	2.2762	0.5548	1.9753	1.7515
280117762	1.7847	1.4550	1.8145	1.1295	1.1177	1.1397
1088557	7.3109	7.2664	7.8526	6.7242	6.6411	7.3973
1089358	1.2842	0.8574	0.8448	0.0783	0.4213	0.8207
279718344	3.7645	4.0294	4.5252	3.5514	3.1509	3.9508
1102810	3.1509	3.8583	3.8797	3.0348	3.0051	3.1833
1092375	4.2315	4.1979	4.4841	3.6607	3.7492	3.8380
1096904	1.7565	1.6863	2.3472	1.4118	1.2442	1.4687
1098847	5.2954	5.2741	5.9904	4.5428	4.7823	5.5699
279670424	2.1235	2.1145	2.2494	1.4651	1.6385	1.7194
1090917	3.1625	3.1337	3.6073	2.6269	2.6573	2.9548
279930912	3.9796	4.0319	3.6644	2.9913	4.1307	2.8897
1107172	9.5986	8.2877	8.9674	8.4495	7.9088	8.8312
1098272	2.3087	2.4412	2.1312	1.3739	1.7722	2.0709
1087780	4.5233	4.7553	4.9314	4.2402	4.1493	4.1568
1104792	1.2330	2.3321	2.3555	0.5949	1.8224	1.8401
1096407	1.9588	2.7836	2.3421	1.1230	1.6715	2.6272
1103920	1.9799	1.5032	2.4493	1.6612	1.2947	1.3142
279968357	2.7467	2.2183	2.2923	1.5646	1.3349	2.6961
1094312	4.0522	4.1495	4.5378	4.1770	3.3589	3.5422
279862338	1.5390	0.1565	1.6087	0.7965	0.2406	0.6065
1108158	2.3525	2.0912	2.0525	1.8579	1.6389	1.3390
279778820	6.7810	6.8114	6.2888	5.9034	6.3595	5.9579
1106051	5.9624	5.3507	5.5251	4.5463	4.7465	5.8859
1093328	2.8275	3.9797	3.7391	2.6888	3.0454	3.1532
279864405	3.4116	3.4388	4.0756	3.1009	2.7632	3.4033
1096119	2.0003	2.6501	2.4534	0.6765	2.7645	2.0042
1094657	2.6861	2.4412	2.9777	1.9280	2.0272	2.4912
1091790	2.7854	2.6765	2.8741	2.0415	2.2158	2.4206
1098242	3.3140	3.5860	3.8383	3.3272	2.8147	2.9391
279842131	0.9665	0.3422	0.7123	0.3639	0.0000	0.0000
279991088	2.4215	3.2355	3.4706	2.1567	2.3409	2.9740
1089338	1.0496	1.0092	1.0832	0.3120	0.8286	0.3460
1108984	5.5072	6.0442	6.0112	5.4304	5.5279	4.9496
1102714	3.3905	3.9271	3.5294	2.8931	3.1792	3.1200
1090566	7.5782	7.7710	7.8408	7.2078	7.1210	7.2073
1092425	5.7392	5.7229	6.0961	5.4038	4.8066	5.6941
1087851	4.1264	4.2623	4.8664	3.9313	3.6430	4.0276
279917607	1.2063	0.3564	0.9254	0.4896	0.1982	0.1472
1091096	5.8281	5.9214	6.3780	5.3566	5.3569	5.7620
1094564	7.4558	6.3870	7.2066	6.2591	5.9779	7.1605
279966438	5.2255	4.9983	5.0675	4.2030	4.8817	4.5547
1089515	6.2182	7.4928	7.2640	6.2176	6.7409	6.3652
279750066	9.9443	8.8458	8.5871	8.4080	8.9509	8.3671
1096316	2.9978	3.2056	3.1630	2.4674	2.4368	2.8118
1090328	1.3605	2.0584	2.1010	1.3062	1.3463	1.2175
279985803	6.5920	6.2302	5.9759	5.4822	5.5833	6.0830
1090642	2.2104	2.4134	2.2333	1.3072	1.9705	1.9306
279963452	5.9864	4.5832	6.3937	5.2004	4.4824	5.6318
1090877	0.2171	1.5324	1.3132	0.2044	0.7373	0.4750
1106282	2.2593	2.5983	2.8949	1.5782	2.0750	2.4535
1099661	0.2836	1.2336	1.4539	0.0913	0.2546	0.9795
1100014	3.5897	3.4296	3.7848	3.1297	2.8719	3.1571
280008835	3.3565	3.4699	3.1982	2.6517	2.9540	2.7736
279974834	0.9775	0.5844	1.0183	0.6038	0.2183	0.1128
1100186	3.6237	2.3810	3.5341	2.5846	2.2241	3.0851
280089527	3.3045	3.3776	3.7088	3.4145	2.7652	2.5663
1090081	2.5870	3.6926	4.3416	3.2071	2.7626	3.0066
1103373	3.4413	3.2958	3.5698	2.7432	2.6860	3.2332
1094729	1.9238	2.3647	2.2513	1.7294	1.8114	1.3546
1101108	2.3811	2.6405	2.5381	2.0440	1.9490	1.9229
279706803	0.9072	1.6977	0.3613	0.8577	0.3469	0.1189
279753437	3.8322	2.6874	3.4767	3.6563	3.2506	1.4469
1098248	3.1674	3.2471	3.3725	2.0374	2.9199	3.1875
280045119	0.9485	0.4120	0.8683	0.3905	0.0000	0.1963
280091171	3.6384	3.2403	3.5703	2.6831	3.1203	3.0045
1098558	3.4540	3.4455	4.0737	2.7852	2.8637	3.6838
1095387	4.1015	4.1474	4.3411	3.9063	3.5486	3.4958
1092002	3.1156	3.2407	3.4953	2.7429	2.6149	2.8545
1093573	5.2737	6.7762	6.1628	5.2362	5.8147	5.5225
280017387	7.1423	6.6441	6.7582	6.0291	6.2204	6.6558
1089030	3.6246	3.2859	3.9630	2.9482	2.7796	3.5066
1098210	0.8012	0.8790	1.1300	0.2771	0.4362	0.4579
1097755	3.3031	3.5527	3.6403	2.8402	2.7179	3.2996
280001449	1.9098	0.0000	0.0000	0.2718	0.0000	0.0000
279832400	6.5054	5.4978	6.2693	5.4965	5.5241	5.6142
280136612	2.9528	2.4419	2.5863	2.0041	2.3292	2.0118
279908917	4.1294	3.9436	4.0682	3.2708	3.7117	3.5233
1098449	3.2195	3.9161	4.1986	3.2188	2.8437	3.6369
1099877	3.7929	3.9112	4.2541	3.5892	3.0052	3.7298
279980848	1.7005	0.3065	1.8241	0.7456	0.4593	0.9925
1098220	3.1082	2.6873	3.1365	2.3365	2.2129	2.7495
280055659	4.4635	4.2260	4.9633	3.9696	3.4727	4.5787
1102802	3.7380	4.4384	4.1790	2.8185	3.9451	3.9600
1091769	4.2637	3.6262	4.6152	3.5345	3.2031	4.1364
1097939	1.0913	1.3026	1.7455	1.4284	0.5436	0.5363
279849875	1.2857	1.5171	1.3938	0.8183	0.4300	1.3180
1096350	3.0517	3.4233	3.3510	3.2452	2.6982	2.2524
1090580	5.6602	6.3128	6.3326	5.8002	5.5498	5.3258
1089174	5.1430	4.5199	4.7549	4.0681	4.3106	4.4093
1099064	4.6301	4.4896	4.5597	3.6311	4.4022	4.0169
1094247	3.3122	3.9149	4.3129	3.3377	3.2374	3.3362
1098528	2.0326	2.3331	2.4872	1.6346	1.7614	1.8284
1093801	2.7229	2.8772	3.1649	2.5612	2.1629	2.4123
1088084	3.1997	3.5989	3.3790	2.8691	2.7427	2.9376
1101601	2.0127	2.3204	2.3544	1.5110	1.9388	1.6101
1099851	1.2635	1.8658	2.0329	0.5163	1.5895	1.4301
1102517	1.7591	2.3173	2.2956	1.5441	1.7574	1.4449
278811883	3.2710	3.3233	3.2628	2.7971	2.9702	2.4642
1095617	3.6369	3.5640	3.8313	3.2982	2.8403	3.2682
1092796	2.9825	3.3010	3.5846	2.5631	2.6950	2.9854
1102651	0.9600	1.6575	1.6191	0.4387	1.1240	1.0494
1091644	8.6423	8.8141	9.1904	8.2604	8.1958	8.5663
280093973	2.6130	2.6963	2.6401	2.3826	1.9165	2.0261
1087747	1.9003	1.3424	1.8565	0.7942	1.2136	1.4674
279486054	3.7952	3.5796	4.3319	3.3900	3.1007	3.5923
1091795	5.4534	5.6584	5.8979	5.2281	4.9329	5.2250
1097233	4.1854	4.1360	4.4412	3.5483	3.5707	4.0208
279723682	4.9114	4.9896	5.8533	4.3500	4.5942	5.1879
279959418	3.2960	3.1853	3.1778	2.4638	3.1201	2.4532
1100954	4.6131	4.8330	4.5930	4.6212	4.2007	3.5952
1108986	1.7311	1.7124	1.8708	1.0073	1.1710	1.5139
1105397	5.1834	5.0876	4.7088	4.3290	4.5509	4.4783
1097961	5.1477	5.2401	5.4546	4.3456	4.7636	5.1117
1105335	3.3807	4.8261	4.7538	3.9853	3.5300	3.8243
1096496	0.9009	0.4643	0.6053	0.0000	0.1281	0.2219
1104684	2.9598	3.2021	3.4025	2.7140	2.5689	2.6613
279747406	6.8679	6.2518	5.8312	5.4405	5.8522	6.0381
279988168	3.7497	3.1067	3.2386	2.5176	3.2755	2.6818
279859677	4.9676	4.5953	4.2386	3.7711	4.5245	3.8864
1104318	2.5269	2.4552	2.6148	1.9212	1.9173	2.1392
1088242	2.2933	3.1736	2.2794	1.6261	2.7198	1.7814
1096464	2.3313	3.1371	3.5092	2.9218	2.2903	2.1473
1092132	5.0902	4.8963	5.3403	4.5059	4.4543	4.7486
280064994	1.6114	1.6983	1.5298	1.2515	0.9064	1.0642
1098606	2.7346	2.8862	3.3169	2.3941	2.2114	2.7148
1098986	4.1794	4.0500	3.8593	3.5362	3.5848	3.3505
1090536	0.1564	0.9639	1.0418	0.1647	0.1661	0.2143
1089495	5.7062	4.8483	4.8854	2.9942	5.3320	5.4982
1103828	3.4818	3.5289	3.1456	1.9894	3.2754	3.2760
279734845	1.8685	0.2290	1.0897	0.6352	0.1842	0.7540
279725585	0.5676	1.4079	0.7075	0.5000	0.4166	0.1536
1104569	5.0046	5.8507	5.5118	4.6229	5.0556	5.0762
278743751	3.6394	4.2332	4.2790	3.5879	3.3957	3.5566
279995447	3.3107	3.6675	3.1541	2.7355	3.1195	2.6661
1093675	0.9560	0.8019	1.3101	0.6554	0.4336	0.3679
1098214	1.0331	0.6825	0.8390	0.1795	0.4622	0.3021
1104556	1.8644	2.2478	1.5627	1.1532	1.7105	1.2019
279762261	2.9155	3.6787	4.3429	3.0984	3.1739	3.0561
1091091	2.3999	3.0086	3.0545	2.1553	2.3400	2.3591
1095642	3.6577	4.8198	4.5903	3.7258	4.0408	3.6927
1101892	6.4947	6.5371	6.3501	5.7936	5.7156	6.2646
1093690	3.5082	3.5986	3.5870	2.9003	3.2492	2.9370
279989004	1.3210	1.7229	2.1550	1.1750	1.2293	1.1875
1093323	5.7342	5.7311	5.2523	4.9592	5.4063	4.7458
1095828	2.8152	3.5904	3.3971	2.4294	3.0463	2.7206
1099813	7.9704	7.7185	8.0213	7.0409	7.3949	7.6680
1096979	0.5797	1.4269	0.7557	0.4801	0.4550	0.2214
279731548	2.0825	2.4539	2.4185	1.3980	2.1715	1.7801
1093904	2.8699	2.8111	3.0320	2.6429	2.2723	2.1936
279882464	4.4993	5.1554	5.3674	4.4398	4.4558	4.5223
1087696	4.4978	4.1576	4.6513	3.7712	3.8958	4.0356
1087514	5.4175	6.1847	6.5934	5.6421	5.4122	5.5373
1105340	3.3111	4.7785	4.6910	3.9413	3.4670	3.7685
1088433	2.4255	2.8433	3.0809	2.4427	2.2433	2.0603
1105336	3.2937	4.7436	4.6632	3.9008	3.4440	3.7531
1093689	1.2055	1.5330	1.7748	1.0406	0.7505	1.1200
279774686	0.9586	0.7611	0.7495	0.7122	0.0000	0.1547
1091651	3.4819	3.0519	3.1808	2.5937	2.6122	2.9067
1089780	1.8069	2.0665	1.7640	0.9561	1.6365	1.4441
1096323	5.4281	5.2150	5.6681	5.0658	4.5486	5.0962
1090676	4.3789	4.6191	4.4103	3.6865	4.1254	3.9958
1090872	3.4920	3.8090	3.8940	3.2128	2.9478	3.4343
1091200	4.6536	5.4812	5.9471	4.9011	4.5856	4.9952
1093737	2.6070	2.6185	3.2697	2.5481	1.8272	2.5199
1093371	5.2465	4.8991	4.8506	4.2508	4.6353	4.5105
1106068	2.6184	3.0318	2.8715	2.3900	2.0895	2.4427
1087809	3.6883	4.1377	4.1425	3.8744	3.3908	3.1038
1093366	5.0094	4.8659	4.8709	4.2389	4.7596	4.1487
1099974	5.5562	6.1143	6.1586	5.4368	5.4114	5.3826
279800788	2.5306	2.7106	4.4345	2.2192	1.9618	3.8967
279663258	0.4486	0.8518	0.8766	0.1463	0.0000	0.4329
1090252	5.4991	5.3062	5.3021	4.8669	4.6531	4.9905
1092858	4.5806	4.5272	4.8025	4.1588	3.5405	4.6146
1103624	1.9351	2.0043	1.2227	1.5383	1.4771	0.5504
1091618	2.9977	2.9403	3.0148	2.0424	2.3369	2.9777
1101754	4.4855	5.0391	4.7208	4.5625	4.2680	3.8197
279968042	1.3319	0.2268	1.1495	0.5423	0.0000	0.5708
1105334	3.3183	4.7867	4.7123	3.9356	3.5080	3.7786
279513401	3.2285	3.1696	2.7981	1.9115	2.9087	2.7818
1100270	4.7406	4.3693	4.8586	3.8481	4.0190	4.5072
279953224	1.1008	1.8209	1.1169	0.3580	1.1761	0.9106
1088019	6.5179	5.6998	5.9087	5.3969	5.3658	5.7703
279919780	1.4308	0.3844	0.8488	0.5423	0.2551	0.2736
1094178	0.6763	1.4308	1.0390	0.2675	0.8045	0.4817
279907937	2.1588	1.5082	1.4599	1.2097	1.0935	1.2317
1090826	7.6138	6.9872	7.1923	6.1501	7.1125	6.9391
1091113	3.7348	3.5752	3.3634	2.9627	2.9499	3.1694
1094285	3.5636	3.6474	3.8265	3.2478	2.8713	3.3276
280127219	6.5797	6.3383	6.8902	6.0698	5.7890	6.3586
1093717	4.5006	4.5576	4.5728	3.8371	4.1239	4.0792
1087484	3.2522	3.8690	3.8543	3.3142	3.3215	2.7494
1092439	0.5278	0.6889	0.9333	0.0984	0.2289	0.2329
1108898	3.3145	4.7990	4.6970	3.9464	3.4901	3.7843
1087150	2.4631	2.4896	2.2168	2.0090	1.8950	1.6775
1089845	6.2356	6.3434	6.6070	5.7828	5.7307	6.0848
1099960	5.1522	5.7612	5.3778	4.8478	5.0502	4.8061
1092309	2.1719	3.2927	3.4310	3.1226	2.1148	2.0712
1099157	4.9753	5.0797	4.7204	4.1987	4.5595	4.4303
279791998	3.2659	2.7733	3.5246	2.4297	2.2428	3.3046
1098675	2.5960	1.9006	2.3889	1.7471	1.6579	1.8946
279993414	2.6974	3.7867	2.7524	2.6256	2.5567	2.4683
1092784	5.9979	6.9590	6.8683	5.8760	6.2426	6.1210
1099741	3.2861	2.4363	3.5941	2.6906	2.2732	2.7673
1088423	3.3516	4.8040	4.7467	3.9967	3.4954	3.8252
280114553	3.9311	4.0691	3.9017	3.5415	3.3039	3.4724
1104312	2.2098	2.4310	2.2467	1.6299	2.0023	1.6714
1092573	2.4734	3.6242	3.0645	2.7891	2.8791	1.9105
1089813	1.7957	1.8925	2.0583	1.5792	1.1224	1.4615
279884704	6.7160	6.4254	6.6212	5.5628	6.2660	6.3510
1100704	5.4944	6.0482	5.6440	4.9632	5.3429	5.2987
1099761	5.4867	5.5857	5.7468	5.0930	5.0018	5.1425
279716158	1.2241	1.4426	2.1141	1.7173	1.4690	0.0129
280000986	3.1597	4.6211	4.5324	3.7803	3.3235	3.6281
1105676	3.8104	4.2144	4.4180	3.8853	3.3767	3.5995
1094782	6.9021	6.5931	6.4952	5.8596	6.3329	6.2169
1094124	3.0714	3.8943	3.6275	3.0105	3.3436	2.6582
279930145	0.8830	0.0674	1.1280	0.0000	0.0943	0.4033
1089540	1.4314	2.2890	2.6561	1.2072	1.9550	1.6339
1090622	1.6293	2.3766	2.2817	0.5309	1.9401	2.2364
279715661	1.0572	0.4886	1.4547	1.3070	0.1136	0.0000
280098443	5.5244	5.3902	6.0697	4.9419	5.0894	5.3730
1093001	5.6525	5.8033	5.9442	5.3856	5.0678	5.3675
279899381	2.0719	2.1503	2.5301	1.6047	1.5442	2.0250
280041949	3.3331	4.8061	4.7117	3.9558	3.5088	3.8087
1091538	3.3996	3.1642	3.3550	2.6921	2.8199	2.8294
1094013	3.3730	2.8731	3.9587	3.4486	2.7779	2.4014
1098440	3.6329	4.2614	4.2324	3.7828	3.4236	3.3434
280100958	6.9434	6.3718	6.7594	6.1224	5.9436	6.4316
279269141	6.4807	6.2410	6.0788	5.4506	5.9899	5.7833
1087063	5.8349	5.3674	5.8117	4.8547	5.2982	5.2860
1096738	3.1268	3.1040	3.2920	2.7112	2.3777	2.8595
279753311	2.3404	1.8522	0.6965	1.0431	1.3060	0.9658
1096299	2.2499	3.0194	2.6784	2.1303	1.8833	2.3599
279912593	1.8321	2.0433	1.5251	1.2581	1.7307	0.8379
279773157	1.3431	1.3679	1.8237	0.5828	1.0524	1.3270
279970694	4.7755	4.0563	5.1020	4.0502	3.5501	4.7612
1097256	2.2803	1.6311	1.7200	0.7620	1.5730	1.7243
1104481	8.8052	8.0200	8.4351	7.4415	8.3582	7.8890
1098488	1.5736	1.9240	2.4213	1.7515	1.2184	1.3775
279830858	3.5471	2.6602	2.3631	1.6928	2.6014	2.7050
1109145	5.1480	4.9926	5.0350	4.8968	4.4525	4.2552
279735500	3.6367	3.7544	3.8872	3.0472	3.5741	3.0860
1089186	5.2787	4.9529	4.6454	4.6087	4.7001	3.9976
279500356	1.4319	0.2242	1.2029	0.6212	0.3074	0.3602
1092499	5.8921	5.4842	6.1002	4.8780	4.9716	6.0570
1102127	3.3204	2.3492	3.1190	2.2986	2.4018	2.5190
1091746	1.7984	1.4794	1.7319	1.0179	1.3043	1.1186
1087300	3.7484	2.6583	3.6229	2.1021	2.8480	3.5113
279863644	3.5837	2.7215	3.5046	3.2396	3.2060	1.7964
279964049	2.8943	2.9523	2.6578	1.8400	2.5273	2.5704
1105817	4.3514	4.1458	4.7468	3.6246	3.8974	4.1553
1095933	3.0651	3.3612	3.5624	3.1701	2.5529	2.6991
280036670	2.9775	3.5672	3.6240	2.9267	2.8915	2.7841
280074787	2.6068	2.7170	2.6027	2.0663	1.7333	2.5605
1100687	4.7346	4.8427	4.9754	4.3991	4.1470	4.4402
1108327	2.7689	3.4000	3.0391	2.6821	2.6218	2.3381
279739956	6.3115	6.0609	6.4163	5.5682	5.7155	5.9391
1090869	4.5816	4.4264	4.5283	4.1157	3.6320	4.2241
1101913	3.5149	3.4765	3.4354	2.8528	2.9778	3.0317
280014778	3.0001	1.2631	2.7300	1.9093	1.5385	1.9812
1099231	3.9264	3.8251	3.5915	3.3216	3.4091	3.0482
1095256	4.2956	4.4059	5.0739	4.1320	3.6068	4.4727
1098404	2.9527	3.0440	3.4062	2.3536	2.6103	2.8757
1098874	3.9170	4.0428	4.2039	3.6704	3.4363	3.4939
1109072	3.3173	4.7924	4.7031	3.8742	3.6230	3.7535
279805698	2.8721	2.5404	2.8770	2.2448	2.5285	1.9540
1099186	1.9913	1.8672	2.1599	1.6141	1.2799	1.5628
279948931	3.9736	4.3624	3.9039	3.3351	3.7322	3.6112
1099429	2.5183	2.0162	2.1005	1.2046	2.1610	1.7080
1098891	3.7609	3.2939	3.1766	2.8039	2.6436	3.2226
1095613	3.2323	4.4803	5.2843	3.4585	4.0134	3.9638
1090846	5.3659	5.4679	5.8727	4.8705	4.9074	5.3680
280070774	3.8902	4.0936	4.6482	3.8260	3.6731	3.5723
1094866	3.8056	3.4455	4.1890	3.3030	2.9897	3.5871
1093631	0.6217	0.7795	0.8623	0.1655	0.3443	0.1937
280094842	2.5140	0.8605	1.9519	1.4027	0.8445	1.5193
1088783	5.0343	5.5286	5.0965	4.4979	4.7768	4.8249
1093424	2.9703	2.8990	3.0127	2.5261	2.2048	2.5919
1087918	5.4475	6.3708	6.6541	5.8996	5.4407	5.5731
280022212	3.3560	4.8232	4.7125	4.0102	3.5274	3.7951
1100633	2.7622	2.8169	2.6384	2.3706	2.3579	1.9304
1097931	4.0465	4.1039	3.6977	3.4267	3.6669	3.1958
1103109	0.9003	1.0121	1.2177	0.6059	0.7040	0.2621
1089285	3.9334	3.3800	4.1417	3.2067	3.0482	3.6423
1087607	1.4497	2.6333	2.7948	2.2150	1.3430	1.7623
279914863	5.3851	5.0642	5.8824	4.7572	4.7486	5.2690
1090671	2.9059	3.2626	3.3563	2.8899	2.6133	2.4653
1099287	4.4270	4.7929	5.0030	4.6044	4.0331	4.0293
1092999	1.6092	2.4973	2.2468	1.6934	1.9869	1.1174
1099286	3.8564	4.0054	3.8725	3.4719	3.2161	3.4907
279882372	5.8713	4.5578	3.5317	3.0214	5.6134	3.7707
1092646	4.6988	4.3559	4.9113	4.1199	4.2060	4.0856
1091985	3.7156	4.0449	4.0225	3.5514	3.2503	3.4276
279785060	1.8183	2.2935	2.8062	1.9029	2.1676	1.2940
1094731	2.4411	2.0376	2.2148	1.6983	1.5947	1.8468
1105721	4.6927	3.9209	3.5262	3.1253	3.6537	3.8075
280131082	3.1081	2.9154	3.3370	2.1755	2.9165	2.7151
279334417	0.3723	0.9838	1.1005	0.1270	0.5472	0.2294
1095278	2.1052	2.2316	2.5112	1.8646	1.4582	1.9726
1091154	3.1647	3.7692	3.8214	3.2653	2.8187	3.1193
1103862	3.5720	4.2296	3.9991	3.8839	3.1656	3.1995
279919204	8.4717	7.9148	7.8958	6.9909	7.8732	7.8666
279852802	7.0327	7.0366	7.8395	6.7200	6.4959	7.1416
1102471	4.6179	5.0815	4.9077	5.0865	4.3448	3.6245
1094814	1.8457	3.4241	2.2945	1.4434	2.3799	2.1902
279848330	5.3721	3.6832	5.9211	4.5579	3.6140	5.2537
279952855	2.6305	3.1050	3.7391	2.8935	2.0435	2.9878
1093945	4.0252	4.1602	4.6140	3.9172	3.4266	3.9065
1091597	5.9871	5.7473	5.3923	4.8607	5.5073	5.2096
1104540	3.4270	2.9994	3.1881	2.2357	2.7416	3.0881
1095019	4.7508	4.5102	3.9957	3.4906	4.5083	3.7090
279960050	3.9696	3.7374	5.2618	4.9387	2.8260	3.6556
1091040	6.9881	6.3604	6.2755	5.3620	6.1789	6.5348
1094595	2.4451	2.3554	2.5829	2.1238	1.9049	1.8064
279656552	0.2537	0.6164	1.1471	0.0000	0.0742	0.3947
1092220	4.3391	4.6905	4.7524	3.5950	4.1533	4.4872
1097664	4.9803	4.9924	5.4477	4.8323	4.2476	4.7942
279786931	2.8746	2.3611	2.7731	2.0253	2.1989	2.2386
1096104	3.2643	3.0300	3.2244	2.5217	2.7755	2.6758
279896495	6.4150	5.7678	4.8986	5.2304	4.9567	5.3487
1096931	3.4148	2.4638	3.4219	2.6639	2.5517	2.5400
1100405	2.6288	2.7092	2.7430	1.9226	2.1121	2.5014
1101846	1.6342	1.6893	1.7920	0.9370	1.3001	1.3340
279719305	2.0208	2.3893	2.7414	2.0859	1.7127	1.8085
279849630	3.0811	2.8721	3.2694	2.4900	2.4665	2.7225
1090379	3.7262	4.0777	3.9944	3.4200	3.4488	3.3864
279801590	1.2476	0.8887	1.1255	0.1559	0.7457	0.8172
1096189	7.6381	7.2692	7.0437	6.3786	7.0260	7.0035
1096127	5.0921	4.8972	4.7347	4.3341	4.6731	4.1760
279985872	0.9345	1.2704	1.3893	0.7600	0.5539	0.7401
1105337	3.3536	4.8154	4.7471	4.0205	3.5389	3.8166
1089507	2.4411	2.9461	3.0517	2.1845	2.2549	2.4595
280012539	1.4920	1.6071	2.2944	1.1158	1.1295	1.6085
1095393	4.6910	4.8652	5.0914	4.0877	4.6450	4.3754
1092074	4.1085	4.2961	4.6647	3.9271	3.5776	4.0252
1091486	1.1426	1.0848	1.4030	0.3531	0.8673	0.8707
1089211	2.9980	3.5445	3.2418	2.5629	2.8076	2.8750
1087244	5.1735	5.7938	6.0240	5.1468	4.9086	5.3973
279702904	0.6203	0.0000	0.9182	0.0000	0.0000	0.0000
1107506	6.1216	4.1295	5.8917	4.5115	4.5579	5.5349
1088802	3.4175	2.8712	3.2847	2.4014	2.6521	2.9825
1099628	0.8961	1.7520	1.7653	0.5390	1.2741	1.0630
1091468	5.1894	4.8410	5.2861	4.5944	4.4613	4.7243
1103011	3.1978	3.7368	3.8816	3.4998	2.7768	3.0032
1089065	3.9636	4.4514	4.3330	3.8536	4.0298	3.3283
280028328	5.2160	5.2651	5.4908	4.5344	4.8287	5.0735
1090556	3.5368	3.9847	3.8891	2.3769	3.6754	3.8240
1089349	4.3900	3.7666	3.1204	2.6664	3.6909	3.3856
1105333	2.5822	3.9906	3.8904	3.1906	2.7242	3.0146
280031913	3.1602	3.3317	2.9643	2.2652	3.3311	2.3263
1089622	4.1491	4.2431	3.7162	3.5113	3.7277	3.3360
279781825	5.3983	4.3305	5.3145	4.2098	4.4884	4.8123
1097918	2.4519	2.6712	3.0320	2.5666	2.0932	1.9628
280099046	2.5762	1.1971	1.3131	1.0673	1.0973	1.3890
1102378	5.1654	4.8692	5.3383	4.3788	4.6116	4.8502
1099681	2.5038	2.7211	2.8526	2.6106	1.9241	2.0105
1101707	1.8133	2.2098	2.0664	1.3277	1.5629	1.6674
279799370	1.1966	0.4186	0.1711	0.0000	0.2551	0.0000
1089221	4.0228	3.3789	4.2841	3.3584	3.1352	3.6609
1098600	1.7676	2.0636	1.8724	1.8082	1.2596	1.1049
1098577	0.6663	2.7116	2.2270	1.5064	1.3036	1.2644
1106969	7.2776	7.3203	6.9605	6.4751	6.8487	6.7044
1096280	1.4809	0.9544	1.0104	0.3538	0.6803	0.8816
1096008	0.0545	0.0454	1.4297	0.0000	0.0000	0.0000
1087226	6.2269	6.2462	6.6882	5.9538	5.6229	6.0557
1100254	1.4034	2.3974	2.1596	1.7365	1.2653	1.4298
1101888	1.6387	1.7444	1.9025	1.2536	1.3317	1.1721
1101557	6.1693	5.6914	6.4085	5.2871	5.3244	6.1296
279856126	6.5581	6.1606	6.9114	5.9656	5.8831	6.2535
1103353	1.9538	1.4900	2.1085	0.7215	1.6682	1.6349
1088559	5.0556	4.8063	5.6671	4.4944	4.4390	5.0680
1087641	2.5037	2.7347	2.6078	1.9324	2.3109	2.0762
1087878	4.3370	4.8775	4.7595	4.0791	4.4988	3.8700
1089101	5.6498	5.0575	5.5188	4.6589	4.6956	5.3455
1088577	1.6144	1.9228	1.7154	1.3118	1.2031	1.2117
1088520	3.8589	3.2099	2.5387	1.3513	3.4383	3.2921
280110995	4.4542	4.6177	5.2416	3.9572	4.2415	4.5898
1105572	2.6776	3.4853	3.1044	2.7713	2.5856	2.3857
279898737	3.2331	3.2343	3.5990	2.8803	2.6095	3.0525
1100638	2.1187	3.5059	2.7770	2.4086	2.4568	2.0123
1091101	3.5119	3.3797	3.1728	3.0815	2.6029	2.8562
279911943	1.4087	1.9187	2.5212	1.2126	1.4524	1.6603
1100280	4.9781	4.8291	4.8202	4.3803	4.2712	4.4528
1098367	0.3423	1.2105	0.6788	0.1646	0.2656	0.2789
1087359	3.4457	2.6050	2.9172	2.1014	2.3037	3.0411
1099382	4.6581	4.5286	4.4564	3.8919	4.2692	3.9606
1105700	4.9036	4.8957	5.1436	4.5400	4.2652	4.6163
1088399	2.3314	2.6391	3.1186	2.4864	1.9293	2.1527
1091996	4.6565	4.4946	4.6359	4.0590	3.9117	4.2962
1090506	5.9510	6.4285	6.7405	5.9374	5.7105	5.9519
279861446	4.6482	3.5377	3.9922	2.6444	3.6736	4.3407
1089029	3.6256	3.2401	4.0184	3.0011	2.7770	3.5868
279764261	1.5336	1.2573	1.3587	0.5674	1.2523	0.8111
1089836	4.5879	5.1022	5.3049	4.5661	4.3893	4.5211
1093381	2.1148	1.8680	1.6478	1.2544	1.8851	0.9725
1098018	4.5138	5.0767	5.1759	4.3571	4.1993	4.6919
280121613	4.8379	4.4319	4.9477	4.0627	4.0974	4.5396
1091864	5.3464	5.4171	5.6376	4.9797	4.7059	5.1979
1103371	1.9756	2.2970	1.7659	0.5942	2.0277	1.8991
279708231	2.8019	1.9645	3.3910	1.3700	2.1379	3.1323
1101729	7.5944	7.2038	7.5425	6.9800	6.7557	7.0880
1091147	3.9897	4.2658	4.4366	3.9796	3.6281	3.5674
1097983	1.5255	1.6103	1.5212	1.1158	1.2604	0.7639
1101788	3.6271	4.3864	4.3815	3.6147	3.5451	3.7186
1098276	3.7377	4.0540	4.1779	3.4825	3.3992	3.5715
1088936	4.9941	5.3844	5.6497	5.0980	4.7025	4.7124
1099558	1.2154	2.0380	2.2547	1.2059	1.4696	1.3174
1096997	3.7912	3.5965	3.7123	2.9502	3.3179	3.3173
1087767	4.5887	4.6507	3.8291	2.4791	4.3878	4.6885
1090120	3.4924	3.8560	3.7091	3.3638	3.2234	2.9581
280076101	1.3730	1.5229	0.9691	0.7801	0.8858	0.6874
1100235	4.0711	4.2573	4.3817	3.7052	3.4458	4.0482
1092028	2.8529	2.3173	2.8083	1.8042	2.3487	2.3146
1094827	3.1105	3.5160	3.5944	3.2053	2.5305	2.9742
1093892	2.4294	2.3413	2.4593	1.6923	1.8676	2.1594
1093786	4.8302	4.1775	4.5594	3.5749	4.3754	4.1068
1105339	3.2096	4.6380	4.5732	3.8530	3.3921	3.6658
1101763	4.4248	4.3614	3.9808	3.6744	3.9645	3.6181
279788042	1.2538	0.4195	0.6815	0.4812	0.0000	0.3638
1093995	2.5113	3.5877	3.4863	2.5666	2.7789	2.7304
1100993	3.3687	3.3225	3.5159	2.8507	2.6905	3.1567
1105826	7.6167	7.8366	7.9470	7.1743	7.3487	7.3683
279854911	0.9575	0.8408	0.6764	0.0994	0.1445	0.7222
1087146	3.4332	4.0133	3.1497	2.6550	3.3833	3.0501
1099461	5.6437	5.4265	5.4866	4.8850	5.2460	4.9179
1090935	2.8425	3.4896	3.6904	3.0286	2.8143	2.6719
279488699	7.0077	5.7993	7.0215	5.6324	5.9664	6.7225
1092936	2.7184	2.5388	2.9554	2.1377	2.1839	2.3844
1097778	1.7515	1.9972	1.9278	1.3514	1.6238	1.1947
1089239	3.3347	3.8350	4.0086	3.3931	3.0109	3.2682
1105315	3.0490	2.8303	2.9368	2.1262	2.4503	2.7339
1092365	1.6686	3.6625	3.4283	1.8329	2.6728	2.7484
279981616	3.5008	3.1769	1.0877	1.8278	3.2099	1.2232
1102700	4.5827	3.8385	4.3984	3.4069	3.9318	3.9770
1091130	4.2722	3.6874	4.0412	3.3597	3.2955	3.8418
279814308	4.2798	4.0562	4.6970	3.8180	3.8831	3.8282
1088823	1.9880	3.3258	3.3475	2.8060	2.2549	2.0970
1088494	3.5917	3.4369	3.8897	3.6318	2.6684	3.1153
279845677	2.9265	3.3515	3.2640	2.7806	2.5694	2.6893
1087951	3.7395	3.3925	4.0007	3.1678	2.9211	3.5419
1086921	5.8817	5.9354	5.9623	5.3250	5.2598	5.6929
1097702	2.0058	1.4997	2.0361	0.9864	1.5424	1.5120
279852077	1.2927	1.1134	1.4996	0.6580	1.0556	0.6913
1100099	1.6385	1.5998	1.7682	0.9739	1.1382	1.3939
1101730	3.7016	3.9783	4.1572	3.3559	3.4105	3.5703
1099488	3.6984	4.1043	4.6496	3.7884	3.2408	3.9228
1087548	1.2671	1.7380	2.2255	1.7480	1.0948	0.8875
1104430	2.9729	3.0816	2.5441	1.8126	2.4327	2.8534
1096306	3.0987	3.1100	3.8008	3.0052	2.3447	3.1597
1091629	5.1307	5.4286	5.7302	4.8257	4.7536	5.2104
1102760	4.1857	4.0548	4.0476	3.5800	3.4493	3.7592
279720637	4.5530	4.5440	4.2840	3.4093	4.5836	3.8886
1101461	0.6907	2.2901	2.1057	0.3267	2.0670	1.1933
279911678	1.2660	1.6678	1.3903	0.1544	0.7389	1.9315
1087000	5.0735	5.4075	5.6330	4.8211	4.5209	5.2730
280097757	1.8559	2.4343	1.9003	2.0894	1.2548	1.3472
1097092	1.1852	0.9505	1.1688	0.3150	0.6309	0.8599
1103883	3.9950	3.6448	3.8135	3.2033	3.5139	3.2378
1088681	5.6979	5.1564	5.4008	4.7129	4.8530	5.1912
1101779	1.1135	2.0442	1.1601	0.6149	1.6486	0.5567
1098081	3.0683	2.7524	2.9545	2.4029	2.4058	2.4695
279771293	1.6668	0.6432	1.5877	0.8343	0.7542	0.8121
1104020	2.7845	2.4102	2.6073	2.1245	2.1718	2.0089
279979709	5.8546	5.0246	5.2442	4.8589	4.8028	4.9652
1087381	11.5111	11.1472	12.1383	10.9129	10.8372	11.5504
1096495	2.3350	2.2484	2.3139	1.7519	1.9094	1.7402
1090191	2.8906	2.1913	2.6100	1.7544	1.8999	2.5419
1098791	2.7944	2.8677	3.1676	2.4453	2.0559	2.8332
279941377	0.9558	1.6509	0.7806	0.6315	0.2191	1.0424
280064605	2.6358	2.2733	2.1828	1.5471	1.7444	2.3070
1094095	6.4866	6.0001	6.4517	5.4762	6.0947	5.8747
1093074	4.5257	5.0584	5.4201	4.5772	4.3183	4.6164
1096107	2.0776	2.6917	2.5279	2.0089	1.9554	1.8409
279803138	6.7886	6.8964	7.3927	6.3846	6.0290	7.1722
1088320	3.7961	4.1028	3.9536	3.5186	3.5985	3.2441
279988018	0.9777	0.2188	0.6652	0.0820	0.1196	0.1692
1088519	4.4364	4.4976	4.5055	3.8189	4.0518	4.0781
1088438	2.5991	2.9471	3.2004	2.6147	2.3608	2.2809
1087095	4.4843	4.7742	5.1633	4.3490	3.8398	4.7428
279791678	3.2377	1.1105	2.0424	1.7706	1.5619	1.5685
1103192	1.3674	1.4334	1.8790	0.9744	1.1337	1.0820
1090905	2.2608	2.4962	2.9480	2.5318	2.0727	1.6111
1099694	5.4527	5.6447	5.6257	4.8920	4.9885	5.3535
1105582	0.1320	1.1824	1.0533	0.0000	0.2996	0.5799
1096849	1.6600	1.8627	1.6522	1.5608	1.1999	0.9260
1090574	2.8932	3.1865	3.5283	2.8218	2.8275	2.4705
1096584	3.3676	3.8585	4.2251	3.3719	3.1613	3.4305
1105151	1.2969	0.9084	1.6252	0.4608	0.6378	1.2449
1091724	1.5151	1.9601	2.1756	1.6121	1.5469	1.0057
1093898	2.2409	2.3998	2.5206	1.9151	1.9308	1.8294
1088450	0.4365	0.9595	1.1117	0.1375	0.4632	0.4211
1090187	6.1423	6.1735	6.4890	5.4922	5.9209	5.9061
280071741	0.9292	2.3188	1.1949	0.6853	1.4299	0.8421
280125486	7.1569	8.0762	8.3203	7.2548	7.4106	7.4028
1095991	5.4182	5.2143	5.0850	4.6934	4.8829	4.6560
1104153	3.4653	3.3225	3.4411	3.2043	2.8165	2.7236
279786821	5.7032	5.5150	5.8103	4.9095	5.4908	5.1440
1100055	3.9310	3.8395	4.5734	3.4753	3.1458	4.2401
280085843	3.3863	4.8498	4.7697	4.0241	3.6067	3.8921
1099137	3.4093	3.9339	4.0040	3.1887	3.4015	3.2745
1097704	4.9583	4.6711	4.3838	3.7589	4.6350	4.1367
279759475	2.3589	2.2202	2.2451	0.4579	4.0401	0.8437
280063612	1.5487	1.2903	1.8320	1.3234	0.9275	0.9379
1096636	1.3375	1.9400	2.4142	1.6652	1.2135	1.3309
1089757	2.2372	2.3086	1.5398	1.4019	1.7477	1.4547
1095197	6.2981	5.6857	5.4505	4.9778	5.7825	5.1926
1089767	4.5161	5.0142	4.9942	4.4462	3.9809	4.6160
1087407	3.9409	3.5822	3.7787	3.0127	3.2635	3.5449
1103558	0.9405	0.9394	1.0556	0.4434	0.4259	0.5855
280016121	0.9307	1.5337	1.1541	0.3045	1.0373	0.7964
1100333	2.8064	2.9383	2.7741	2.1371	2.3091	2.5925
280132567	1.3645	1.4880	1.1261	0.3789	1.3531	0.7667
1095600	4.7588	5.2187	5.5815	4.9931	4.3686	4.7176
279709883	0.3401	0.7609	0.3787	0.0000	0.0000	0.0000
280010024	3.2110	3.1053	2.7659	1.6453	3.0840	2.8733
1091961	3.1528	2.9123	3.4861	2.5151	2.5458	3.0109
1101226	3.4247	3.7434	3.4287	2.9691	3.3078	2.8406
1091086	0.3856	0.7476	0.9750	0.0798	0.2576	0.2916
1088477	3.7306	4.3927	4.6849	3.8974	3.5997	3.8324
279929588	3.5354	3.0088	3.6793	2.1096	3.1775	3.4577
280098167	3.3572	3.4264	3.6217	2.4861	3.3111	3.1295
1097003	3.5458	4.5177	3.9966	2.7472	4.3709	3.4642
279995760	2.5761	2.5428	2.4673	1.7870	1.8721	2.4497
1093160	6.2933	5.8074	5.6644	5.2322	5.6490	5.4066
1108966	7.5632	7.6582	7.8758	6.5998	7.5866	7.4335
279996040	6.0002	6.7055	6.3655	5.9830	5.7606	5.8510
1099992	4.4574	4.5237	4.2450	3.8936	4.1082	3.7477
279771338	1.0737	0.6671	0.6875	0.2009	0.3716	0.3795
1102751	2.6473	1.9714	2.0169	1.5440	1.5818	2.0356
279557761	1.5484	1.8478	1.9447	1.0492	1.4960	1.3216
1092771	4.7668	4.8252	5.1295	4.2147	4.1962	4.8365
279800636	5.2260	4.6622	4.0711	3.3894	4.6926	4.4036
1088727	2.1368	2.5945	2.1184	1.8819	1.9212	1.5730
1101659	3.5603	3.4145	3.4738	3.0207	2.7781	3.1764
1099712	5.1506	4.9913	5.3239	4.5495	4.6942	4.7486
1093138	3.1395	2.0475	2.1360	1.6501	1.6396	2.5601
1095245	0.9870	0.6393	0.9210	0.2276	0.3812	0.4655
1094434	2.7885	2.4273	2.6526	2.0420	2.0832	2.2702
1103391	1.2797	1.7027	1.9153	0.9876	1.0645	1.3732
280009286	1.1250	1.2130	1.5564	0.9918	0.6675	0.7630
279962582	2.1517	2.2147	2.3716	1.7119	1.8801	1.6744
1093031	4.0049	3.6830	4.0809	3.7089	3.2583	3.3306
1092273	2.3502	2.9538	2.5028	2.8710	1.3422	2.1227
1106457	7.1493	7.2373	7.4315	6.1780	7.1728	6.9963
1106695	2.8418	2.8875	3.2433	2.1477	2.4905	2.8637
279978964	1.1961	1.0247	0.8823	0.4640	0.5588	0.6097
1107954	3.4765	3.5952	4.0893	3.0941	2.9888	3.6081
280093671	1.3169	1.2493	1.4187	0.2968	0.3926	1.8257
1102500	6.2583	6.1389	5.9994	5.4819	5.9777	5.4674
279830124	2.8547	3.1100	3.5651	2.6686	2.0617	3.3300
1090377	4.0763	4.5058	4.6848	4.2377	3.6521	3.9076
1091902	0.2301	1.0636	0.9993	0.0275	0.5751	0.2215
1088514	6.0746	6.4756	6.6592	5.9169	5.7138	6.1109
1093696	2.0368	2.6555	2.9014	2.2985	1.6451	2.1832
280069933	5.7152	4.9888	5.7751	4.8213	4.5946	5.5968
1091615	2.2845	2.6970	2.4556	2.3455	1.8594	1.7660
279800514	0.7016	1.1336	1.0901	0.2711	0.7029	0.4855
1094973	7.6015	7.1669	6.9363	6.6632	6.9609	6.6152
1087516	1.5829	2.3619	2.3870	1.2346	1.9615	1.6706
1096944	4.1516	4.4065	4.4567	3.7137	3.8031	4.0340
279475941	1.8614	2.4065	2.5452	0.3505	2.3438	2.6553
1090335	5.0546	5.9104	6.1359	5.3410	5.1148	5.1815
279898290	1.5761	0.5275	1.0376	0.5589	0.1888	0.9304
1101930	5.4456	5.1530	5.7773	4.9785	4.8039	5.1306
1090441	5.6563	5.7611	5.5326	4.9819	5.3524	5.1529
1100096	2.3220	1.7903	1.8095	0.7947	1.9019	1.7626
1099831	3.4658	3.2989	3.2685	2.8858	3.0866	2.5988
279750940	0.7906	0.0861	1.2894	0.2582	0.2568	0.1893
279805148	4.2377	3.7952	4.4099	3.3161	3.6610	4.0040
1102020	3.7288	3.6352	2.9157	2.5721	3.3261	2.9198
280103588	2.2387	2.2289	2.0780	1.5579	1.6466	1.8799
1105055	3.5993	3.0808	3.3205	3.0093	2.7919	2.7383
1095873	0.3544	1.4116	1.6968	0.0626	0.8539	1.0851
280124934	3.0173	3.0434	2.6760	2.2451	2.5161	2.5148
1096713	2.6494	3.5741	3.7540	2.9848	2.8532	2.6792
1095193	4.6234	3.8399	3.6680	2.6460	3.9146	4.1104
279747497	7.7457	7.8665	8.7425	7.4068	7.4265	8.0617
279667388	0.8174	1.1716	0.3852	0.0000	0.3349	0.5797
279941528	2.0462	2.2018	0.7934	0.6459	1.8649	1.0713
280062413	2.4408	2.8375	2.0445	1.7501	2.3864	1.7270
279644223	8.4174	7.6184	7.9143	7.4047	7.5531	7.5332
279931825	1.3701	1.4154	0.3393	0.4409	0.7690	0.4559
279942524	1.9343	0.5382	1.2187	0.1286	0.9823	1.1213
280112715	0.4178	0.9385	1.2674	0.4506	0.2394	0.4750
279849920	1.6123	0.0000	0.0000	0.0000	0.1541	0.0000
1098071	1.6152	1.6464	1.7108	0.9806	1.1989	1.3349
1102245	4.3201	4.0161	3.9428	3.4614	3.7436	3.6167
279991670	7.6359	6.6276	7.1795	6.4391	6.6757	6.8711
1091992	6.1750	5.6865	6.1295	5.2181	5.3827	5.9333
1096397	1.7208	1.4741	1.5724	0.9593	1.0647	1.2866
1104023	1.9945	2.0230	1.7735	1.3760	1.5125	1.4458
280085049	1.4581	0.9679	2.3317	1.1770	0.9498	1.1748
1091637	3.3417	4.8268	4.7309	4.4702	3.7685	3.2053
1094348	2.3083	2.1495	2.7023	1.9038	1.6009	2.2001
1095033	4.6526	4.4084	4.7208	4.2778	3.9344	4.1146
280033385	4.5390	4.7788	5.7391	4.9313	3.8657	4.8053
279748520	5.5584	4.0879	5.1368	4.1966	4.1689	4.9633
280048276	0.2515	0.9478	1.4309	1.0531	0.0000	0.1231
1096433	4.3674	4.3725	4.9827	4.1422	3.8606	4.2657
279725976	1.3731	0.0000	1.4385	0.4371	0.4694	0.4523
1091210	4.9220	4.7912	5.1989	4.5459	4.2359	4.6778
280039014	3.6680	3.0713	3.7045	2.9673	2.7707	3.2537
1091901	1.7400	2.4657	2.6971	1.5285	1.6673	2.2563
1098255	5.4568	4.7504	5.6401	4.6340	4.6594	5.1032
