# Supplementary material for: Identification of the Molecular Events Involved in the Development of Prefrontal Cortex Through the Analysis of RNA-Seq Data From BrainSpan
Source: ASN Neuro. 2019 Jun 18;11:1759091419854627. doi: 10.1177/1759091419854627 (PMC6582306; doi:10.1177/1759091419854627)
Supplement: Supplemental Material6 - Supplemental material for Identification of the Molecular Events Involved in the Development of Prefrontal Cortex Through the Analysis of RNA-Seq Data From BrainSpan [file Supplemental_Material6.zip › AMY/3/AMY-BPs-3.xlsx]

## Sheet: Sheet1
ublist	Category	Term	RT	Genes	Count	%	P-Value	Benjamini
	GOTERM_BP_DIRECT	cell proliferation	RT		7	14.9	0.00014	0.068
	GOTERM_BP_DIRECT	neuronal stem cell population maintenance	RT		3	6.4	0.00097	0.22
	GOTERM_BP_DIRECT	ventricular septum morphogenesis	RT		3	6.4	0.0018	0.27
	GOTERM_BP_DIRECT	positive regulation of BMP signaling pathway	RT		3	6.4	0.0021	0.24
	GOTERM_BP_DIRECT	regulation of cell cycle	RT		4	8.5	0.0025	0.23
	GOTERM_BP_DIRECT	negative regulation of transcription, DNA-templated	RT		6	12.8	0.0045	0.32
	GOTERM_BP_DIRECT	positive regulation of transcription from RNA polymerase II promoter	RT		8	17	0.005	0.31
	GOTERM_BP_DIRECT	negative regulation of auditory receptor cell differentiation	RT		2	4.3	0.0066	0.35
	GOTERM_BP_DIRECT	negative regulation of pro-B cell differentiation	RT		2	4.3	0.0066	0.35
	GOTERM_BP_DIRECT	liver development	RT		3	6.4	0.012	0.49
	GOTERM_BP_DIRECT	lung development	RT		3	6.4	0.012	0.47
	GOTERM_BP_DIRECT	negative regulation of glial cell proliferation	RT		2	4.3	0.015	0.52
	GOTERM_BP_DIRECT	mitotic nuclear division	RT		4	8.5	0.017	0.53
	GOTERM_BP_DIRECT	regulation of chromosome segregation	RT		2	4.3	0.017	0.51
	GOTERM_BP_DIRECT	negative regulation of stem cell differentiation	RT		2	4.3	0.02	0.52
	GOTERM_BP_DIRECT	sister chromatid cohesion	RT		3	6.4	0.022	0.53
	GOTERM_BP_DIRECT	DNA unwinding involved in DNA replication	RT		2	4.3	0.022	0.51
	GOTERM_BP_DIRECT	positive regulation of astrocyte differentiation	RT		2	4.3	0.024	0.52
	GOTERM_BP_DIRECT	negative regulation of oligodendrocyte differentiation	RT		2	4.3	0.024	0.52
	GOTERM_BP_DIRECT	atrioventricular valve morphogenesis	RT		2	4.3	0.024	0.52
	GOTERM_BP_DIRECT	Notch signaling pathway	RT		3	6.4	0.026	0.54
	GOTERM_BP_DIRECT	axon regeneration	RT		2	4.3	0.03	0.57
	GOTERM_BP_DIRECT	cellular glucose homeostasis	RT		2	4.3	0.03	0.57
	GOTERM_BP_DIRECT	oxygen transport	RT		2	4.3	0.033	0.58
	GOTERM_BP_DIRECT	negative regulation of ossification	RT		2	4.3	0.035	0.58
	GOTERM_BP_DIRECT	labyrinthine layer blood vessel development	RT		2	4.3	0.041	0.63
	GOTERM_BP_DIRECT	inner ear receptor stereocilium organization	RT		2	4.3	0.041	0.63
	GOTERM_BP_DIRECT	pancreas development	RT		2	4.3	0.045	0.65
	GOTERM_BP_DIRECT	positive regulation of cardiac muscle cell proliferation	RT		2	4.3	0.047	0.65
	GOTERM_BP_DIRECT	positive regulation of JAK-STAT cascade	RT		2	4.3	0.047	0.65
	GOTERM_BP_DIRECT	positive regulation of viral genome replication	RT		2	4.3	0.056	0.7
	GOTERM_BP_DIRECT	ventricular septum development	RT		2	4.3	0.06	0.71
	GOTERM_BP_DIRECT	blood coagulation	RT		3	6.4	0.062	0.71
	GOTERM_BP_DIRECT	heart morphogenesis	RT		2	4.3	0.068	0.73
	GOTERM_BP_DIRECT	positive regulation of Notch signaling pathway	RT		2	4.3	0.07	0.73
	GOTERM_BP_DIRECT	negative regulation of transcription from RNA polymerase II promoter	RT		5	10.6	0.072	0.73
	GOTERM_BP_DIRECT	reactive oxygen species metabolic process	RT		2	4.3	0.074	0.73
	GOTERM_BP_DIRECT	mitotic spindle assembly	RT		2	4.3	0.076	0.72
	GOTERM_BP_DIRECT	positive regulation of cell differentiation	RT		2	4.3	0.078	0.72
	GOTERM_BP_DIRECT	cell differentiation	RT		4	8.5	0.081	0.72
	GOTERM_BP_DIRECT	cell cycle	RT		3	6.4	0.082	0.72
	GOTERM_BP_DIRECT	neurogenesis	RT		2	4.3	0.089	0.74
	GOTERM_BP_DIRECT	glycosaminoglycan biosynthetic process	RT		2	4.3	0.089	0.74
	GOTERM_BP_DIRECT	outflow tract morphogenesis	RT		2	4.3	0.097	0.76
	GOTERM_BP_DIRECT	organ regeneration	RT		2	4.3	0.099	0.76
