# Supplementary material for: Identification of the Molecular Events Involved in the Development of Prefrontal Cortex Through the Analysis of RNA-Seq Data From BrainSpan
Source: ASN Neuro. 2019 Jun 18;11:1759091419854627. doi: 10.1177/1759091419854627 (PMC6582306; doi:10.1177/1759091419854627)
Supplement: Supplemental Material6 - Supplemental material for Identification of the Molecular Events Involved in the Development of Prefrontal Cortex Through the Analysis of RNA-Seq Data From BrainSpan [file Supplemental_Material6.zip › AMY/3/AMY-DEG-3.csv]

id	name	gene-id	gene-symbol	gene-name	entrez-id	chromosome	start-position	end-position	p	fold-change
279968565	ENSG00000242693	0	AC108047.1	AC108047.1	0	2	n/a	n/a	6.58e-01	3.762
280043222	ENSG00000251826	0	AL365332.1	AL365332.1	0	1	n/a	n/a	6.34e-01	3.424
279972735	ENSG00000243185	0	AC108078.1	AC108078.1	0	4	n/a	n/a	5.30e-01	3.220
1095219	ENSG00000142871	3471	CYR61	cysteine-rich, angiogenic inducer, 61	3491	1	n/a	n/a	6.55e-01	3.075
1101266	ENSG00000177606	3700	JUN	jun proto-oncogene	3725	1	n/a	n/a	6.60e-01	3.034
279983888	ENSG00000244288	0	AC090360.1	AC090360.1	0	18	n/a	n/a	5.60e-01	2.922
1093683	ENSG00000133636	4891	NTS	neurotensin	4922	12	n/a	n/a	5.26e-01	2.903
280097769	ENSG00000256663	0	RP11-424C20.2	RP11-424C20.2	0	12	n/a	n/a	7.71e-01	2.901
279959910	ENSG00000241781	0	AL161626.1	AL161626.1	0	9	n/a	n/a	5.21e-01	2.875
1099263	ENSG00000168209	33832	DDIT4	DNA-damage-inducible transcript 4	54541	10	n/a	n/a	5.27e-01	2.872
1087378	ENSG00000034063	28863	UHRF1	ubiquitin-like with PHD and ring finger domains 1	29128	19	n/a	n/a	7.81e-01	2.732
280044741	ENSG00000252044	0	AL928646.1	AL928646.1	0	X	n/a	n/a	4.15e-01	2.731
280051153	ENSG00000252974	0	AC121334.1	AC121334.1	0	12	n/a	n/a	5.96e-01	2.634
279592659	ENSG00000188985	0	AC016839.1	AC016839.1	0	18	n/a	n/a	7.33e-01	2.606
279799736	ENSG00000226455	0	RP3-512E2.2	RP3-512E2.2	0	6	n/a	n/a	6.08e-01	2.567
1092477	ENSG00000124693	8300	HIST1H3B	histone cluster 1, H3b	8358	6	n/a	n/a	5.39e-01	2.554
279792357	ENSG00000225822	0	UBXN7-AS1	UBXN7 antisense RNA 1 (non-protein coding)	0	3	n/a	n/a	6.92e-01	2.467
1105945	ENSG00000213934	3030	HBG1	hemoglobin, gamma A	3047	11	n/a	n/a	5.25e-01	2.457
279727004	ENSG00000214018	0	RRM2P3	ribonucleotide reductase M2 polypeptide pseudogene 3	0	X	n/a	n/a	7.90e-01	2.444
279954000	ENSG00000241115	0	AP001347.1	AP001347.1	0	21	n/a	n/a	5.23e-01	2.433
279968030	ENSG00000242631	0	RP11-508N12.4	RP11-508N12.4	0	9	n/a	n/a	6.52e-01	2.413
1097266	ENSG00000159217	10495	IGF2BP1	insulin-like growth factor 2 mRNA binding protein 1	10642	17	n/a	n/a	9.58e-01	2.401
1097108	ENSG00000157985	78292	AGAP1	ArfGAP with GTPase domain, ankyrin repeat and PH domain 1	116987	2	n/a	n/a	5.92e-01	2.369
280045763	ENSG00000252194	0	AC114491.2	AC114491.2	0	1	n/a	n/a	5.22e-01	2.364
279957731	ENSG00000241530	0	AC006368.1	AC006368.1	0	2	n/a	n/a	5.21e-01	2.361
1103836	ENSG00000196159	55436	FAT4	FAT tumor suppressor homolog 4 (Drosophila)	79633	4	n/a	n/a	7.32e-01	2.338
1089707	ENSG00000103489	40764	XYLT1	xylosyltransferase I	64131	16	n/a	n/a	7.78e-01	2.334
280045784	ENSG00000252197	0	AC091047.1	AC091047.1	0	8	n/a	n/a	5.24e-01	2.324
1096059	ENSG00000148773	4263	MKI67	antigen identified by monoclonal antibody Ki-67	4288	10	n/a	n/a	6.97e-01	2.322
280046008	ENSG00000252229	0	AC098691.1	AC098691.1	0	1	n/a	n/a	5.22e-01	2.322
1102258	ENSG00000183098	9937	GPC6	glypican 6	10082	13	n/a	n/a	9.04e-01	2.318
279660990	ENSG00000200434	0	RN5-8S2	RNA, 5.8S ribosomal 2	0	16	n/a	n/a	5.21e-01	2.302
279709099	ENSG00000207720	0	MIR555	microRNA 555	0	1	n/a	n/a	5.61e-01	2.288
1093835	ENSG00000134569	4013	LRP4	low density lipoprotein receptor-related protein 4	4038	11	n/a	n/a	7.85e-01	2.277
1095268	ENSG00000143195	122627	ILDR2	immunoglobulin-like domain containing receptor 2	387597	1	n/a	n/a	5.36e-01	2.269
279850084	ENSG00000231007	0	CDC20P1	cell division cycle 20 homolog (S. cerevisiae) pseudogene 1	0	9	n/a	n/a	5.61e-01	2.260
1106070	ENSG00000214401	159020	AC217773.1	AC217773.1	644246	17	n/a	n/a	5.66e-01	2.254
1099593	ENSG00000169607	80894	CKAP2L	cytoskeleton associated protein 2-like	150468	2	n/a	n/a	6.91e-01	2.241
279989230	ENSG00000245112	1013954	SMARCA5-AS1	SMARCA5 antisense RNA 1 (non-protein coding)	100128055	4	n/a	n/a	5.30e-01	2.232
280126248	ENSG00000259053	0	RP11-33N16.3	RP11-33N16.3	0	14	n/a	n/a	6.60e-01	2.215
280062075	ENSG00000253806	0	CTD-2292P10.2	CTD-2292P10.2	0	8	n/a	n/a	7.37e-01	2.215
1103988	ENSG00000196565	3031	HBG2	hemoglobin, gamma G	3048	11	n/a	n/a	5.24e-01	2.213
279971217	ENSG00000243013	0	AL592307.1	AL592307.1	0	1	n/a	n/a	4.06e-01	2.207
1091601	ENSG00000117399	986	CDC20	cell division cycle 20 homolog (S. cerevisiae)	991	1	n/a	n/a	5.61e-01	2.203
279760931	ENSG00000222720	0	AC027307.1	AC027307.1	0	19	n/a	n/a	5.80e-01	2.203
279823512	ENSG00000228612	0	HK2P1	hexokinase 2 pseudogene 1	0	X	n/a	n/a	6.56e-01	2.195
1088095	ENSG00000073111	4146	MCM2	minichromosome maintenance complex component 2	4171	3	n/a	n/a	6.90e-01	2.189
1096018	ENSG00000148400	4820	NOTCH1	notch 1	4851	9	n/a	n/a	6.40e-01	2.187
1091654	ENSG00000117724	1056	CENPF	centromere protein F, 350/400kDa (mitosin)	1063	1	n/a	n/a	7.82e-01	2.180
280133825	ENSG00000259486	0	ZIM2	Zinc finger imprinted 2	0	19	n/a	n/a	6.93e-01	2.169
1093398	ENSG00000131747	7110	TOP2A	topoisomerase (DNA) II alpha 170kDa	7153	17	n/a	n/a	6.64e-01	2.168
279790000	ENSG00000225630	0	MTND2P28	MT-ND2 pseudogene 28	0	1	n/a	n/a	4.39e-01	2.162
279942860	ENSG00000239776	0	AC079949.1	AC079949.1	0	12	n/a	n/a	4.14e-01	2.152
279751883	ENSG00000221088	0	AP005264.1	AP005264.1	0	18	n/a	n/a	6.59e-01	2.148
280102455	ENSG00000257167	1014038	RP11-181C3.2	RP11-181C3.2	100128191	12	n/a	n/a	6.67e-01	2.146
1091968	ENSG00000120594	59088	PLXDC2	plexin domain containing 2	84898	10	n/a	n/a	6.85e-01	2.145
1096209	ENSG00000150086	2887	GRIN2B	glutamate receptor, ionotropic, N-methyl D-aspartate 2B	2904	12	n/a	n/a	6.61e-01	2.142
1087917	ENSG00000068489	35060	PRR11	proline rich 11	55771	17	n/a	n/a	6.58e-01	2.122
1096578	ENSG00000153266	34368	FEZF2	FEZ family zinc finger 2	55079	3	n/a	n/a	5.55e-01	2.111
1091027	ENSG00000112984	9967	KIF20A	kinesin family member 20A	10112	5	n/a	n/a	6.35e-01	2.105
1099674	ENSG00000169946	23169	ZFPM2	zinc finger protein, multitype 2	23414	8	n/a	n/a	6.65e-01	2.102
280069987	ENSG00000254376	0	SOX5P	SRY (sex determining region Y)-box 5 pseudogene	0	8	n/a	n/a	6.13e-01	2.101
1104925	ENSG00000203813	8299	HIST1H3H	histone cluster 1, H3h	8357	6	n/a	n/a	5.55e-01	2.082
279996169	ENSG00000247675	157123445	RP11-411D10.1	RP11-411D10.1	100507401	11	n/a	n/a	7.58e-01	2.081
1101502	ENSG00000178999	9088	AURKB	aurora kinase B	9212	17	n/a	n/a	5.40e-01	2.078
1095909	ENSG00000147488	9561	ST18	suppression of tumorigenicity 18 (breast carcinoma) (zinc finger protein)	9705	8	n/a	n/a	6.18e-01	2.073
279859867	ENSG00000231864	0	RP11-229P13.23	RP11-229P13.23	0	9	n/a	n/a	6.57e-01	2.065
279958840	ENSG00000241656	0	UBA52P7	ubiquitin A-52 residue ribosomal protein fusion product 1 pseudogene 7	0	12	n/a	n/a	6.36e-01	2.062
280096027	ENSG00000256463	0	SALL3	sal-like 3 (Drosophila)	0	18	n/a	n/a	6.37e-01	2.054
280036320	ENSG00000251260	0	WDFY3-AS1	WDFY3 antisense RNA 1 (non-protein coding)	0	4	n/a	n/a	6.12e-01	2.052
1097296	ENSG00000159399	3081	HK2	hexokinase 2	3099	2	n/a	n/a	6.39e-01	2.052
279936856	ENSG00000239014	109430	SNORD108	small nucleolar RNA, C/D box 108	338427	15	n/a	n/a	6.11e-01	2.047
1094715	ENSG00000139219	1271	COL2A1	collagen, type II, alpha 1	1280	12	n/a	n/a	6.35e-01	2.042
280046141	ENSG00000252248	0	AC093693.1	AC093693.1	0	7	n/a	n/a	5.21e-01	2.042
280046631	ENSG00000252318	0	AC097532.1	AC097532.1	0	2	n/a	n/a	4.36e-01	2.041
1103914	ENSG00000196369	0	SRGAP2P2	SLIT-ROBO Rho GTPase activating protein 2 pseudogene 2	0	1	n/a	n/a	6.47e-01	2.037
1092762	ENSG00000126787	9643	DLGAP5	discs, large (Drosophila) homolog-associated protein 5	9787	14	n/a	n/a	6.33e-01	2.034
280012176	ENSG00000249331	0	Z83851.2	Z83851.2	0	22	n/a	n/a	5.33e-01	2.030
280047898	ENSG00000252503	0	U6	U6 spliceosomal RNA	0	4	n/a	n/a	7.82e-01	2.029
1104772	ENSG00000198846	9616	TOX	thymocyte selection-associated high mobility group box	9760	8	n/a	n/a	7.87e-01	2.029
279891511	ENSG00000234661	0	CHL1-AS1	CHL1 antisense RNA 1 (non-protein coding)	0	3	n/a	n/a	5.21e-01	2.024
1091169	ENSG00000114315	3260	HES1	hairy and enhancer of split 1, (Drosophila)	3280	3	n/a	n/a	6.18e-01	2.021
1098278	ENSG00000164326	9463	CARTPT	CART prepropeptide	9607	5	n/a	n/a	6.28e-01	2.020
1104090	ENSG00000196866	2996	HIST1H2AD	histone cluster 1, H2ad	3013	6	n/a	n/a	5.27e-01	2.018
279965886	ENSG00000242396	0	RP11-67L3.5	RP11-67L3.5	0	1	n/a	n/a	6.55e-01	2.017
280008004	ENSG00000248955	0	RP11-114H7.3	RP11-114H7.3	0	5	n/a	n/a	6.67e-01	2.015
1090373	ENSG00000108018	77539	SORCS1	sortilin-related VPS10 domain containing receptor 1	114815	10	n/a	n/a	5.28e-01	2.013
1107438	ENSG00000228716	1707	DHFR	dihydrofolate reductase	1719	5	n/a	n/a	8.05e-01	2.012
1088646	ENSG00000088325	22729	TPX2	TPX2, microtubule-associated, homolog (Xenopus laevis)	22974	20	n/a	n/a	6.36e-01	2.010
279987728	ENSG00000244683	0	AC092656.1	AC092656.1	0	4	n/a	n/a	8.53e-01	2.002
1091286	ENSG00000115252	5104	PDE1A	phosphodiesterase 1A, calmodulin-dependent	5136	2	n/a	n/a	6.40e-01	2.001
1089314	ENSG00000101057	4579	MYBL2	v-myb myeloblastosis viral oncogene homolog (avian)-like 2	4605	20	n/a	n/a	5.40e-01	2.000
1089419	ENSG00000101447	57292	FAM83D	family with sequence similarity 83, member D	81610	20	n/a	n/a	6.58e-01	1.997
279802091	ENSG00000226686	0	AC012309.5	AC012309.5	0	19	n/a	n/a	5.81e-01	1.994
1098910	ENSG00000166851	5315	PLK1	polo-like kinase 1	5347	16	n/a	n/a	5.51e-01	1.992
1103023	ENSG00000186185	80568	KIF18B	kinesin family member 18B	146909	17	n/a	n/a	6.21e-01	1.991
1103441	ENSG00000187990	8281	HIST1H2BG	histone cluster 1, H2bg	8339	6	n/a	n/a	5.29e-01	1.990
280134130	ENSG00000259506	0	RP11-352D13.3	RP11-352D13.3	0	15	n/a	n/a	5.39e-01	1.990
1094539	ENSG00000138160	3807	KIF11	kinesin family member 11	3832	10	n/a	n/a	6.41e-01	1.986
1102573	ENSG00000184357	2992	HIST1H1B	histone cluster 1, H1b	3009	6	n/a	n/a	5.28e-01	1.985
280070669	ENSG00000254422	0	RP11-864G5.3	RP11-864G5.3	0	11	n/a	n/a	7.99e-01	1.984
280120757	ENSG00000258741	0	RP11-386M24.4	RP11-386M24.4	0	15	n/a	n/a	6.58e-01	1.973
279805544	ENSG00000226958	0	RN28S1	RNA, 28S ribosomal 1	0	X	n/a	n/a	4.43e-01	1.972
279802629	ENSG00000226733	157121603	RP11-397G17.1	RP11-397G17.1	100505985	6	n/a	n/a	4.33e-01	1.971
1101001	ENSG00000176244	128527	ACBD7	acyl-CoA binding domain containing 7	414149	10	n/a	n/a	7.20e-01	1.971
1091727	ENSG00000118523	1479	CTGF	connective tissue growth factor	1490	6	n/a	n/a	7.19e-01	1.966
279760546	ENSG00000222611	0	AL355388.1	AL355388.1	0	1	n/a	n/a	6.88e-01	1.964
280106314	ENSG00000257530	0	RP11-843B15.2	RP11-843B15.2	0	12	n/a	n/a	6.86e-01	1.961
1094408	ENSG00000137558	30532	PI15	peptidase inhibitor 15	51050	8	n/a	n/a	5.29e-01	1.961
1088724	ENSG00000089685	329	BIRC5	baculoviral IAP repeat containing 5	332	17	n/a	n/a	5.51e-01	1.960
1097048	ENSG00000157456	9010	CCNB2	cyclin B2	9133	15	n/a	n/a	6.11e-01	1.960
1088549	ENSG00000085840	4966	ORC1	origin recognition complex, subunit 1	4998	1	n/a	n/a	6.50e-01	1.953
280128501	ENSG00000259179	0	RP11-126F18.1	RP11-126F18.1	0	15	n/a	n/a	5.27e-01	1.951
1091073	ENSG00000113369	36834	ARRDC3	arrestin domain containing 3	57561	5	n/a	n/a	5.38e-01	1.947
1087390	ENSG00000035499	35078	DEPDC1B	DEP domain containing 1B	55789	5	n/a	n/a	6.55e-01	1.946
279771554	ENSG00000224076	0	AC009487.4	AC009487.4	0	2	n/a	n/a	5.40e-01	1.938
1098091	ENSG00000163808	36271	KIF15	kinesin family member 15	56992	3	n/a	n/a	6.54e-01	1.937
279913561	ENSG00000236701	0	RP11-549A6.1	RP11-549A6.1	0	9	n/a	n/a	5.58e-01	1.936
279822429	ENSG00000228502	0	EEF1A1P11	eukaryotic translation elongation factor 1 alpha 1 pseudogene 11	0	1	n/a	n/a	6.23e-01	1.932
280064836	ENSG00000254010	0	RP11-103H7.5	RP11-103H7.5	0	8	n/a	n/a	6.23e-01	1.932
1091187	ENSG00000114450	37769	GNB4	guanine nucleotide binding protein (G protein), beta polypeptide 4	59345	3	n/a	n/a	5.34e-01	1.931
279728390	ENSG00000214147	0	RP11-332P22.2	RP11-332P22.2	0	3	n/a	n/a	6.13e-01	1.930
1088884	ENSG00000094796	3856	KRT31	keratin 31	3881	17	n/a	n/a	4.15e-01	1.925
1101544	ENSG00000179172	110040	HNRNPCL1	heterogeneous nuclear ribonucleoprotein C-like 1	343069	1	n/a	n/a	5.91e-01	1.924
1091647	ENSG00000117650	4725	NEK2	NIMA (never in mitosis gene a)-related kinase 2	4751	1	n/a	n/a	6.17e-01	1.923
1104804	ENSG00000198901	8935	PRC1	protein regulator of cytokinesis 1	9055	15	n/a	n/a	6.35e-01	1.922
1092338	ENSG00000123908	26906	EIF2C2	eukaryotic translation initiation factor 2C, 2	27161	8	n/a	n/a	8.18e-01	1.922
279842920	ENSG00000230362	0	RP11-809F4.2	RP11-809F4.2	0	3	n/a	n/a	6.91e-01	1.918
1093024	ENSG00000129195	33769	FAM64A	family with sequence similarity 64, member A	54478	17	n/a	n/a	5.32e-01	1.916
1092045	ENSG00000121152	23152	NCAPH	non-SMC condensin I complex, subunit H	23397	2	n/a	n/a	6.33e-01	1.913
1095750	ENSG00000146247	34312	PHIP	pleckstrin homology domain interacting protein	55023	6	n/a	n/a	6.43e-01	1.910
1108786	ENSG00000237649	3808	KIFC1	kinesin family member C1	3833	6	n/a	n/a	5.47e-01	1.909
279972630	ENSG00000243172	0	AP003035.1	AP003035.1	0	11	n/a	n/a	4.25e-01	1.907
1091441	ENSG00000116183	38107	PAPPA2	pappalysin 2	60676	1	n/a	n/a	5.64e-01	1.904
1096829	ENSG00000155640	25897	C10orf12	chromosome 10 open reading frame 12	26148	10	n/a	n/a	7.97e-01	1.902
1096461	ENSG00000152402	2960	GUCY1A2	guanylate cyclase 1, soluble, alpha 2	2977	11	n/a	n/a	5.35e-01	1.896
1102639	ENSG00000184661	81280	CDCA2	cell division cycle associated 2	157313	8	n/a	n/a	6.56e-01	1.895
1097153	ENSG00000158373	3000	HIST1H2BD	histone cluster 1, H2bd	3017	6	n/a	n/a	5.43e-01	1.894
280075036	ENSG00000254726	0	MEX3A	mex-3 homolog A (C. elegans)	0	1	n/a	n/a	6.22e-01	1.893
1095623	ENSG00000145386	885	CCNA2	cyclin A2	890	4	n/a	n/a	5.56e-01	1.890
1088778	ENSG00000090889	23888	KIF4A	kinesin family member 4A	24137	X	n/a	n/a	6.41e-01	1.889
1090767	ENSG00000111266	56595	DUSP16	dual specificity phosphatase 16	80824	12	n/a	n/a	7.18e-01	1.888
1095225	ENSG00000142945	10846	KIF2C	kinesin family member 2C	11004	1	n/a	n/a	5.76e-01	1.887
279928040	ENSG00000237931	0	RP11-469E19.1	RP11-469E19.1	0	X	n/a	n/a	5.30e-01	1.886
1099283	ENSG00000168274	2995	HIST1H2AE	histone cluster 1, H2ae	3012	6	n/a	n/a	5.21e-01	1.886
1087743	ENSG00000064042	22753	LIMCH1	LIM and calponin homology domains 1	22998	4	n/a	n/a	5.27e-01	1.886
280085196	ENSG00000255348	0	RP11-700F16.3	RP11-700F16.3	0	11	n/a	n/a	7.64e-01	1.882
279964315	ENSG00000242257	0	AC044839.1	AC044839.1	0	11	n/a	n/a	4.22e-01	1.880
280041412	ENSG00000251621	0	AC009487.5	AC009487.5	0	2	n/a	n/a	5.28e-01	1.877
279430494	ENSG00000171943	0	SRGAP2P1	SLIT-ROBO Rho GTPase activating protein 2 pseudogene 1	0	1	n/a	n/a	6.39e-01	1.877
1089404	ENSG00000101412	1857	E2F1	E2F transcription factor 1	1869	20	n/a	n/a	6.13e-01	1.874
1097979	ENSG00000163507	36923	KIAA1524	KIAA1524	57650	3	n/a	n/a	6.39e-01	1.874
279808673	ENSG00000227227	0	AC017101.10	AC017101.10	0	2	n/a	n/a	6.28e-01	1.874
279669890	ENSG00000203546	0	RP11-176H8.1	Uncharacterized protein	0	14	n/a	n/a	8.30e-01	1.873
1098522	ENSG00000165304	9689	MELK	maternal embryonic leucine zipper kinase	9833	9	n/a	n/a	6.45e-01	1.872
1095080	ENSG00000141622	149622	RNF165	ring finger protein 165	494470	18	n/a	n/a	6.52e-01	1.866
280097361	ENSG00000256616	0	AP002414.1	AP002414.1	0	18	n/a	n/a	6.50e-01	1.866
1104839	ENSG00000198963	6064	RORB	RAR-related orphan receptor B	6096	9	n/a	n/a	5.71e-01	1.863
1099606	ENSG00000169679	695	BUB1	budding uninhibited by benzimidazoles 1 homolog (yeast)	699	2	n/a	n/a	6.25e-01	1.863
1090807	ENSG00000111602	8835	TIMELESS	timeless homolog (Drosophila)	8914	12	n/a	n/a	6.85e-01	1.862
279944035	ENSG00000239935	0	AC116340.1	AC116340.1	0	5	n/a	n/a	4.44e-01	1.857
1095336	ENSG00000143476	30994	DTL	denticleless homolog (Drosophila)	51514	1	n/a	n/a	7.20e-01	1.857
1087120	ENSG00000010292	9774	NCAPD2	non-SMC condensin I complex, subunit D2	9918	12	n/a	n/a	6.28e-01	1.856
1101565	ENSG00000179331	34023	RAB39	RAB39, member RAS oncogene family	54734	11	n/a	n/a	6.22e-01	1.855
1097143	ENSG00000158258	40717	CLSTN2	calsyntenin 2	64084	3	n/a	n/a	5.66e-01	1.855
1097188	ENSG00000158578	209	ALAS2	aminolevulinate, delta-, synthase 2	212	X	n/a	n/a	5.25e-01	1.851
1087467	ENSG00000043355	7503	ZIC2	Zic family member 2	7546	13	n/a	n/a	5.20e-01	1.850
1097445	ENSG00000160551	36824	TAOK1	TAO kinase 1	57551	17	n/a	n/a	5.39e-01	1.850
279749818	ENSG00000219699	0	RP11-325O24.2	RP11-325O24.2	0	6	n/a	n/a	6.31e-01	1.850
279710443	ENSG00000207985	1013246	MIR663	microRNA 663	724033	20	n/a	n/a	4.50e-01	1.850
1090095	ENSG00000105855	3671	ITGB8	integrin, beta 8	3696	7	n/a	n/a	8.71e-01	1.849
279929436	ENSG00000238057	1023150	ZEB2-AS1	ZEB2 antisense RNA 1 (non-protein coding)	100303491	2	n/a	n/a	5.63e-01	1.849
279750791	ENSG00000220635	0	KRASP1	v-Ki-ras2 Kirsten rat sarcoma viral oncogene homolog pseudogene 1	0	6	n/a	n/a	6.20e-01	1.848
280115622	ENSG00000258445	0	RP11-307P22.1	RP11-307P22.1	0	14	n/a	n/a	5.62e-01	1.845
1087533	ENSG00000049323	4027	LTBP1	latent transforming growth factor beta binding protein 1	4052	2	n/a	n/a	6.57e-01	1.845
1090217	ENSG00000106571	2720	GLI3	GLI family zinc finger 3	2737	7	n/a	n/a	6.57e-01	1.838
279922784	ENSG00000237485	157129433	SGOL1-AS1	SGOL1 antisense RNA 1 (non-protein coding)	100874028	3	n/a	n/a	6.11e-01	1.837
1088168	ENSG00000075223	10365	SEMA3C	sema domain, immunoglobulin domain (Ig), short basic domain, secreted, (semaphorin) 3C	10512	7	n/a	n/a	4.08e-01	1.835
1101894	ENSG00000181359	0	HSP90AA6P	heat shock protein 90kDa alpha (cytosolic), class A member 6, pseudogene	0	4	n/a	n/a	6.60e-01	1.834
1104264	ENSG00000197409	8293	HIST1H3D	histone cluster 1, H3d	8351	6	n/a	n/a	5.24e-01	1.834
1098894	ENSG00000166803	9624	KIAA0101	KIAA0101	9768	15	n/a	n/a	6.56e-01	1.831
279951899	ENSG00000240831	0	AC112777.1	AC112777.1	0	12	n/a	n/a	4.36e-01	1.829
280042389	ENSG00000251705	0	RN5-8S6	RNA, 5.8S ribosomal 6	0	Y	n/a	n/a	4.49e-01	1.829
279977138	ENSG00000243637	0	AC019221.4	AC019221.4	0	2	n/a	n/a	5.34e-01	1.828
1100775	ENSG00000175063	10907	UBE2C	ubiquitin-conjugating enzyme E2C	11065	20	n/a	n/a	5.24e-01	1.827
279797508	ENSG00000226261	0	AC064836.3	AC064836.3	0	2	n/a	n/a	6.17e-01	1.825
279735820	ENSG00000214998	0	AC006465.4	AC006465.4	0	7	n/a	n/a	6.46e-01	1.825
1100127	ENSG00000171848	6208	RRM2	ribonucleotide reductase M2	6241	2	n/a	n/a	6.29e-01	1.823
280058094	ENSG00000253541	0	SEPT10P1	septin 10 pseudogene 1	0	8	n/a	n/a	8.15e-01	1.822
1101874	ENSG00000181218	60226	HIST3H2A	histone cluster 3, H2a	92815	1	n/a	n/a	6.55e-01	1.821
1098186	ENSG00000164080	22887	RAD54L2	RAD54-like 2 (S. cerevisiae)	23132	3	n/a	n/a	7.21e-01	1.820
1104569	ENSG00000198300	5146	ZIM2	zinc finger, imprinted 2	5178	19	n/a	n/a	5.92e-01	1.816
1097844	ENSG00000163009	110401	C2orf48	chromosome 2 open reading frame 48	348738	2	n/a	n/a	6.18e-01	1.816
1099063	ENSG00000167513	57302	CDT1	chromatin licensing and DNA replication factor 1	81620	16	n/a	n/a	5.22e-01	1.811
280124830	ENSG00000258974	0	RHOXF2	transcriptional regulator Kaiso	0	X	n/a	n/a	5.26e-01	1.810
1100951	ENSG00000176014	58816	TUBB6	tubulin, beta 6 class V	84617	18	n/a	n/a	6.62e-01	1.809
1088167	ENSG00000075218	30992	GTSE1	G-2 and S-phase expressed 1	51512	22	n/a	n/a	5.92e-01	1.806
1089466	ENSG00000101871	4256	MID1	midline 1 (Opitz/BBB syndrome)	4281	X	n/a	n/a	7.86e-01	1.806
1098190	ENSG00000164087	25635	POC1A	POC1 centriolar protein homolog A (Chlamydomonas)	25886	3	n/a	n/a	6.61e-01	1.805
1086897	ENSG00000003137	35883	CYP26B1	cytochrome P450, family 26, subfamily B, polypeptide 1	56603	2	n/a	n/a	5.39e-01	1.805
1094003	ENSG00000135476	9556	ESPL1	extra spindle pole bodies homolog 1 (S. cerevisiae)	9700	12	n/a	n/a	5.91e-01	1.804
1088220	ENSG00000076382	10468	SPAG5	sperm associated antigen 5	10615	17	n/a	n/a	6.11e-01	1.802
1098167	ENSG00000164045	988	CDC25A	cell division cycle 25 homolog A (S. pombe)	993	3	n/a	n/a	8.13e-01	1.802
279888260	ENSG00000234383	0	RP11-518D3.3	RP11-518D3.3	0	1	n/a	n/a	7.87e-01	1.801
1090085	ENSG00000105810	1016	CDK6	cyclin-dependent kinase 6	1021	7	n/a	n/a	6.30e-01	1.801
1087840	ENSG00000066279	92030	ASPM	asp (abnormal spindle) homolog, microcephaly associated (Drosophila)	259266	1	n/a	n/a	6.52e-01	1.800
279800688	ENSG00000226549	0	SCDP1	stearoyl-CoA desaturase (delta-9-desaturase) pseudogene 1	0	17	n/a	n/a	6.12e-01	1.796
1087679	ENSG00000059804	6479	SLC2A3	solute carrier family 2 (facilitated glucose transporter), member 3	6515	12	n/a	n/a	5.28e-01	1.795
279813770	ENSG00000227722	0	RP5-1059H15.1	RP5-1059H15.1	0	1	n/a	n/a	6.11e-01	1.794
1092054	ENSG00000121297	36889	TSHZ3	teashirt zinc finger homeobox 3	57616	19	n/a	n/a	5.20e-01	1.790
280104545	ENSG00000257360	0	RP11-74K11.1	RP11-74K11.1	0	12	n/a	n/a	7.85e-01	1.789
1100650	ENSG00000174371	9033	EXO1	exonuclease 1	9156	1	n/a	n/a	6.18e-01	1.789
279738082	ENSG00000215210	0	RBMXP2	RNA binding motif protein, X-linked pseudogene 2	0	9	n/a	n/a	6.24e-01	1.787
1090305	ENSG00000107438	9001	PDLIM1	PDZ and LIM domain 1	9124	10	n/a	n/a	5.36e-01	1.786
1108820	ENSG00000237810	0	CTD-2571E19.3	CTD-2571E19.3	0	8	n/a	n/a	5.95e-01	1.785
1094333	ENSG00000137142	110241	IGFBPL1	insulin-like growth factor binding protein-like 1	347252	9	n/a	n/a	6.55e-01	1.784
279709008	ENSG00000207707	1013216	MIR639	microRNA 639	693224	19	n/a	n/a	6.37e-01	1.781
1095365	ENSG00000143603	3757	KCNN3	potassium intermediate/small conductance calcium-activated channel, subfamily N, member 3	3782	1	n/a	n/a	6.66e-01	1.781
1096763	ENSG00000154928	2032	EPHB1	EPH receptor B1	2047	3	n/a	n/a	5.82e-01	1.780
1100086	ENSG00000171681	35018	ATF7IP	activating transcription factor 7 interacting protein	55729	12	n/a	n/a	6.58e-01	1.779
1091215	ENSG00000114739	90	ACVR2B	activin A receptor, type IIB	93	3	n/a	n/a	7.57e-01	1.778
1095621	ENSG00000145375	81677	SPATA5	spermatogenesis associated 5	166378	4	n/a	n/a	7.23e-01	1.777
1098001	ENSG00000163545	57470	NUAK2	NUAK family, SNF1-like kinase, 2	81788	1	n/a	n/a	5.57e-01	1.777
1087924	ENSG00000068781	94919	STON1-GTF2A1L	STON1-GTF2A1L readthrough	286749	2	n/a	n/a	7.82e-01	1.776
279810636	ENSG00000227409	0	RP4-765A10.2	RP4-765A10.2	0	1	n/a	n/a	6.16e-01	1.776
279817763	ENSG00000228088	0	RP11-119F7.4	RP11-119F7.4	0	10	n/a	n/a	7.37e-01	1.774
1096986	ENSG00000156970	697	BUB1B	budding uninhibited by benzimidazoles 1 homolog beta (yeast)	701	15	n/a	n/a	6.25e-01	1.773
1094456	ENSG00000137812	36360	CASC5	cancer susceptibility candidate 5	57082	15	n/a	n/a	6.58e-01	1.773
279745716	ENSG00000217060	0	RP11-30P6.1	RP11-30P6.1	0	6	n/a	n/a	5.39e-01	1.769
280023502	ENSG00000250240	0	CTD-2154I11.2	CTD-2154I11.2	0	5	n/a	n/a	5.36e-01	1.768
279775046	ENSG00000224318	0	CHL1-AS2	CHL1 antisense RNA 2 (non-protein coding)	0	3	n/a	n/a	5.28e-01	1.768
1087431	ENSG00000039560	25813	RAI14	retinoic acid induced 14	26064	5	n/a	n/a	7.95e-01	1.768
279750595	ENSG00000220494	0	YAP1P1	Yes-associated protein 1 pseudogene 1	0	6	n/a	n/a	6.27e-01	1.767
1103578	ENSG00000188536	3023	HBA2	hemoglobin, alpha 2	3040	16	n/a	n/a	4.31e-01	1.764
279938556	ENSG00000239268	0	RP11-384F7.2	RP11-384F7.2	0	3	n/a	n/a	6.17e-01	1.763
1092865	ENSG00000127863	34793	TNFRSF19	tumor necrosis factor receptor superfamily, member 19	55504	13	n/a	n/a	6.33e-01	1.762
1095629	ENSG00000145423	6387	SFRP2	secreted frizzled-related protein 2	6423	4	n/a	n/a	5.21e-01	1.761
1096145	ENSG00000149503	3594	INCENP	inner centromere protein antigens 135/155kDa	3619	11	n/a	n/a	6.53e-01	1.761
1089359	ENSG00000101224	989	CDC25B	cell division cycle 25 homolog B (S. pombe)	994	20	n/a	n/a	5.23e-01	1.760
1102133	ENSG00000182572	8296	HIST1H3I	histone cluster 1, H3i	8354	6	n/a	n/a	4.08e-01	1.760
280133414	ENSG00000259468	0	RP11-1084A12.2	RP11-1084A12.2	0	15	n/a	n/a	5.27e-01	1.759
279820909	ENSG00000228366	0	RP11-18B3.3	RP11-18B3.3	0	9	n/a	n/a	5.26e-01	1.759
1088230	ENSG00000076716	2224	GPC4	glypican 4	2239	X	n/a	n/a	6.29e-01	1.759
279779258	ENSG00000224668	0	IPO8P1	importin 8 pseudogene 1	0	1	n/a	n/a	5.42e-01	1.757
1094201	ENSG00000136492	58206	BRIP1	BRCA1 interacting protein C-terminal helicase 1	83990	17	n/a	n/a	7.24e-01	1.756
1091129	ENSG00000113810	9906	SMC4	structural maintenance of chromosomes 4	10051	3	n/a	n/a	6.45e-01	1.756
279726195	ENSG00000213959	0	RP5-1100H13.3	RP5-1100H13.3	0	20	n/a	n/a	6.62e-01	1.754
279891163	ENSG00000234629	0	WDR82P1	WD repeat domain 82 pseudogene 1	0	3	n/a	n/a	5.32e-01	1.753
1101771	ENSG00000180660	4056	MAB21L1	mab-21-like 1 (C. elegans)	4081	13	n/a	n/a	5.20e-01	1.752
1087210	ENSG00000013810	10313	TACC3	transforming, acidic coiled-coil containing protein 3	10460	4	n/a	n/a	5.33e-01	1.752
1107111	ENSG00000226650	94634	KIF4B	kinesin family member 4B	285643	5	n/a	n/a	6.36e-01	1.750
1095100	ENSG00000141750	110003	STAC2	SH3 and cysteine rich domain 2	342667	17	n/a	n/a	5.27e-01	1.747
280090532	ENSG00000255823	1023955	MTRNR2L8	MT-RNR2-like 8	100463486	11	n/a	n/a	4.32e-01	1.746
1092299	ENSG00000123485	34644	HJURP	Holliday junction recognition protein	55355	2	n/a	n/a	5.30e-01	1.746
1103291	ENSG00000187323	1618	DCC	deleted in colorectal carcinoma	1630	18	n/a	n/a	5.22e-01	1.746
1094913	ENSG00000140534	59901	C15orf42	chromosome 15 open reading frame 42	90381	15	n/a	n/a	6.91e-01	1.745
1101265	ENSG00000177602	58137	GSG2	germ cell associated 2 (haspin)	83903	17	n/a	n/a	6.57e-01	1.744
1096966	ENSG00000156802	28764	ATAD2	ATPase family, AAA domain containing 2	29028	8	n/a	n/a	6.77e-01	1.744
1097597	ENSG00000161888	80651	SPC24	SPC24, NDC80 kinetochore complex component, homolog (S. cerevisiae)	147841	19	n/a	n/a	5.24e-01	1.744
280062761	ENSG00000253861	0	CTC-293A9.2	CTC-293A9.2	0	5	n/a	n/a	4.05e-01	1.744
1095234	ENSG00000143032	110067	BARHL2	BarH-like homeobox 2	343472	1	n/a	n/a	5.25e-01	1.742
1087796	ENSG00000065328	34677	MCM10	minichromosome maintenance complex component 10	55388	10	n/a	n/a	6.83e-01	1.739
280116447	ENSG00000258486	5997	RN7SL1	RNA, 7SL, cytoplasmic 1	6029	14	n/a	n/a	4.55e-01	1.739
1105669	ENSG00000206417	0	H1FX-AS1	H1FX antisense RNA 1 (non-protein coding)	0	3	n/a	n/a	5.41e-01	1.738
280127470	ENSG00000259125	0	RP11-545N8.3	RP11-545N8.3	0	12	n/a	n/a	7.77e-01	1.736
1103546	ENSG00000188394	2827	GPR21	G protein-coupled receptor 21	2844	9	n/a	n/a	5.40e-01	1.735
280092397	ENSG00000256034	0	RP11-707G14.1	RP11-707G14.1	0	11	n/a	n/a	6.41e-01	1.734
279776271	ENSG00000224410	0	AC097499.2	AC097499.2	0	2	n/a	n/a	6.85e-01	1.734
279824890	ENSG00000228717	0	AF013593.1	AF013593.1	0	X	n/a	n/a	6.89e-01	1.732
279883044	ENSG00000233893	0	RP11-507C10.5	RP11-507C10.5	0	6	n/a	n/a	6.15e-01	1.732
280116214	ENSG00000258472	0	RP11-192H23.4	Uncharacterized protein	0	17	n/a	n/a	5.66e-01	1.731
1105944	ENSG00000213931	3029	HBE1	hemoglobin, epsilon 1	3046	11	n/a	n/a	5.20e-01	1.730
1088864	ENSG00000092853	40604	CLSPN	claspin	63967	1	n/a	n/a	6.97e-01	1.729
279903355	ENSG00000235720	0	RP11-340I6.6	RP11-340I6.6	0	7	n/a	n/a	5.24e-01	1.729
1100604	ENSG00000174111	29828	SOCS7	suppressor of cytokine signaling 7	30837	17	n/a	n/a	5.26e-01	1.727
1088489	ENSG00000083857	2180	FAT1	FAT tumor suppressor homolog 1 (Drosophila)	2195	4	n/a	n/a	6.24e-01	1.726
280094167	ENSG00000256248	0	RP11-123O10.4	RP11-123O10.4	0	12	n/a	n/a	6.61e-01	1.726
280107576	ENSG00000257674	0	RP11-76E16.2	RP11-76E16.2	0	12	n/a	n/a	8.45e-01	1.725
280034334	ENSG00000251102	0	CTD-2341D24.1	CTD-2341D24.1	0	5	n/a	n/a	6.96e-01	1.724
1105653	ENSG00000206172	3022	HBA1	hemoglobin, alpha 1	3039	16	n/a	n/a	4.15e-01	1.722
1091683	ENSG00000118193	9784	KIF14	kinesin family member 14	9928	1	n/a	n/a	6.62e-01	1.721
279790476	ENSG00000225674	0	IPO7P2	importin 7 pseudogene 2	0	13	n/a	n/a	5.29e-01	1.719
1087722	ENSG00000062822	5392	POLD1	polymerase (DNA directed), delta 1, catalytic subunit 125kDa	5424	19	n/a	n/a	5.56e-01	1.719
280103888	ENSG00000257331	0	RP11-478B9.3	RP11-478B9.3	0	12	n/a	n/a	6.33e-01	1.719
1087062	ENSG00000007968	1858	E2F2	E2F transcription factor 2	1870	1	n/a	n/a	5.40e-01	1.719
279545377	ENSG00000185031	0	RP11-182I10.4	RP11-182I10.4	0	1	n/a	n/a	6.59e-01	1.717
279893695	ENSG00000234819	0	RP11-336N8.4	RP11-336N8.4	0	9	n/a	n/a	5.39e-01	1.717
1093120	ENSG00000130119	33843	GNL3L	guanine nucleotide binding protein-like 3 (nucleolar)-like	54552	X	n/a	n/a	6.44e-01	1.716
1093852	ENSG00000134690	34432	CDCA8	cell division cycle associated 8	55143	1	n/a	n/a	5.40e-01	1.716
1088127	ENSG00000074181	4823	NOTCH3	notch 3	4854	19	n/a	n/a	6.40e-01	1.716
1091435	ENSG00000116147	7100	TNR	tenascin R (restrictin, janusin)	7143	1	n/a	n/a	5.39e-01	1.713
1090789	ENSG00000111371	57247	SLC38A1	solute carrier family 38, member 1	81539	12	n/a	n/a	5.20e-01	1.712
1099580	ENSG00000169554	9695	ZEB2	zinc finger E-box binding homeobox 2	9839	2	n/a	n/a	5.42e-01	1.710
279792604	ENSG00000225840	0	RN18S1	RNA, 18S ribosomal 1	0	Y	n/a	n/a	4.36e-01	1.708
1099984	ENSG00000171241	55604	SHCBP1	SHC SH2-domain binding protein 1	79801	16	n/a	n/a	6.25e-01	1.708
279785221	ENSG00000225216	0	AC007362.3	AC007362.3	0	2	n/a	n/a	4.12e-01	1.707
1104431	ENSG00000197905	6962	TEAD4	TEA domain family member 4	7004	12	n/a	n/a	7.22e-01	1.707
1088391	ENSG00000080986	10256	NDC80	NDC80 homolog, kinetochore complex component (S. cerevisiae)	10403	18	n/a	n/a	6.18e-01	1.707
1100456	ENSG00000173320	36256	STOX2	storkhead box 2	56977	4	n/a	n/a	5.36e-01	1.704
1093065	ENSG00000129521	76550	EGLN3	egl nine homolog 3 (C. elegans)	112399	14	n/a	n/a	8.53e-01	1.703
1087552	ENSG00000050438	9357	SLC4A8	solute carrier family 4, sodium bicarbonate cotransporter, member 8	9498	12	n/a	n/a	6.36e-01	1.702
1102956	ENSG00000185942	94817	NKAIN3	Na+/K+ transporting ATPase interacting 3	286183	8	n/a	n/a	2.77e-01	1.702
280014291	ENSG00000249509	0	RP11-402J6.1	RP11-402J6.1	0	4	n/a	n/a	6.32e-01	1.701
1090752	ENSG00000111206	2289	FOXM1	forkhead box M1	2305	12	n/a	n/a	5.25e-01	1.701
1095760	ENSG00000146352	79617	CLVS2	clavesin 2	134829	6	n/a	n/a	5.66e-01	1.701
280080498	ENSG00000255073	0	ZFP91-CNTF	ZFP91-CNTF readthrough (non-protein coding)	0	11	n/a	n/a	5.52e-01	1.700
280060602	ENSG00000253729	5559	PRKDC	protein kinase, DNA-activated, catalytic polypeptide	5591	8	n/a	n/a	7.00e-01	1.699
279711783	ENSG00000211553	0	AC118278.1	AC118278.1	0	4	n/a	n/a	5.21e-01	1.699
1094427	ENSG00000137693	10266	YAP1	Yes-associated protein 1	10413	11	n/a	n/a	7.39e-01	1.697
1095714	ENSG00000146006	25794	LRRTM2	leucine rich repeat transmembrane neuronal 2	26045	5	n/a	n/a	6.16e-01	1.697
1104758	ENSG00000198826	9680	ARHGAP11A	Rho GTPase activating protein 11A	9824	15	n/a	n/a	6.41e-01	1.696
280120490	ENSG00000258725	157123083	AC068831.8	AC068831.8	100507118	15	n/a	n/a	5.29e-01	1.696
279863693	ENSG00000232183	0	RP6-27P15.2	RP6-27P15.2	0	X	n/a	n/a	5.91e-01	1.694
1108134	ENSG00000233224	8278	HIST1H2AM	histone cluster 1, H2am	8336	6	n/a	n/a	5.22e-01	1.694
280085877	ENSG00000255410	0	RP11-732A19.6	RP11-732A19.6	0	11	n/a	n/a	6.33e-01	1.693
1099753	ENSG00000170312	978	CDK1	cyclin-dependent kinase 1	983	10	n/a	n/a	5.51e-01	1.692
279981806	ENSG00000244073	0	CTD-2284O10.1	CTD-2284O10.1	0	5	n/a	n/a	6.17e-01	1.691
279916973	ENSG00000236988	0	RP11-402K9.1	RP11-402K9.1	0	X	n/a	n/a	6.36e-01	1.690
279943306	ENSG00000239843	0	AC004866.1	AC004866.1	0	7	n/a	n/a	4.50e-01	1.690
279955647	ENSG00000241318	0	RP11-47K11.2	RP11-47K11.2	0	1	n/a	n/a	5.42e-01	1.690
279789383	ENSG00000225568	0	RP11-384B12.3	RP11-384B12.3	0	1	n/a	n/a	5.59e-01	1.690
1093828	ENSG00000134532	6620	SOX5	SRY (sex determining region Y)-box 5	6660	12	n/a	n/a	5.25e-01	1.689
1100798	ENSG00000175175	22599	PPM1E	protein phosphatase, Mg2+/Mn2+ dependent, 1E	22843	17	n/a	n/a	5.59e-01	1.689
279801201	ENSG00000226605	0	AC007098.1	AC007098.1	0	2	n/a	n/a	5.21e-01	1.687
279848757	ENSG00000230870	0	FBXW11P1	F-box and WD repeat domain containing 11 pseudogene 1	0	21	n/a	n/a	5.47e-01	1.687
1093738	ENSG00000134057	886	CCNB1	cyclin B1	891	5	n/a	n/a	6.28e-01	1.687
1103861	ENSG00000196226	3001	HIST1H2BB	histone cluster 1, H2bb	3018	6	n/a	n/a	5.29e-01	1.686
1104123	ENSG00000196966	8295	HIST1H3E	histone cluster 1, H3e	8353	6	n/a	n/a	5.39e-01	1.685
1089840	ENSG00000104738	4148	MCM4	minichromosome maintenance complex component 4	4173	8	n/a	n/a	7.82e-01	1.684
280093551	ENSG00000256164	0	RP11-264F23.3	RP11-264F23.3	0	12	n/a	n/a	7.87e-01	1.682
279815299	ENSG00000227850	0	SEPT2P1	septin 2 pseudogene 1	0	1	n/a	n/a	6.28e-01	1.681
1103564	ENSG00000188486	2997	H2AFX	H2A histone family, member X	3014	11	n/a	n/a	5.24e-01	1.678
279719579	ENSG00000213152	0	RPL7AP60	ribosomal protein L7a pseudogene 60	0	12	n/a	n/a	6.29e-01	1.676
1096125	ENSG00000149328	59826	GLB1L2	galactosidase, beta 1-like 2	89944	11	n/a	n/a	6.42e-01	1.676
1091377	ENSG00000115758	4922	ODC1	ornithine decarboxylase 1	4953	2	n/a	n/a	5.49e-01	1.676
279902605	ENSG00000235651	0	AC064850.4	AC064850.4	0	2	n/a	n/a	6.55e-01	1.676
1087506	ENSG00000048052	9590	HDAC9	histone deacetylase 9	9734	7	n/a	n/a	6.59e-01	1.675
1101791	ENSG00000180776	90138	ZDHHC20	zinc finger, DHHC-type containing 20	253832	13	n/a	n/a	5.39e-01	1.674
1098465	ENSG00000165072	90366	MAMDC2	MAM domain containing 2	256691	9	n/a	n/a	6.26e-01	1.674
1094824	ENSG00000139971	80435	C14orf37	chromosome 14 open reading frame 37	145407	14	n/a	n/a	6.78e-01	1.673
279986979	ENSG00000244608	0	RP11-47K11.3	RP11-47K11.3	0	1	n/a	n/a	5.51e-01	1.673
1090947	ENSG00000112333	7058	NR2E1	nuclear receptor subfamily 2, group E, member 1	7101	6	n/a	n/a	5.95e-01	1.673
1101752	ENSG00000180537	85783	RNF182	ring finger protein 182	221687	6	n/a	n/a	5.24e-01	1.673
1089089	ENSG00000100162	54859	CENPM	centromere protein M	79019	22	n/a	n/a	5.25e-01	1.673
279971932	ENSG00000243092	0	AC140847.1	AC140847.1	0	12	n/a	n/a	5.21e-01	1.672
1103805	ENSG00000196081	0	ZNF724P	zinc finger protein 724, pseudogene	0	19	n/a	n/a	7.14e-01	1.671
1103561	ENSG00000188474	0	AC022415.1	Zinc finger protein 788	0	19	n/a	n/a	5.46e-01	1.670
279934395	ENSG00000238622	0	SNORD97	small nucleolar RNA, C/D box 97	0	11	n/a	n/a	4.10e-01	1.670
279472571	ENSG00000176318	0	RP5-1100E15.2	RP5-1100E15.2	0	X	n/a	n/a	6.71e-01	1.668
1096445	ENSG00000152253	36679	SPC25	SPC25, NDC80 kinetochore complex component, homolog (S. cerevisiae)	57405	2	n/a	n/a	5.30e-01	1.667
280126683	ENSG00000259078	0	CTD-2509G16.6	CTD-2509G16.6	0	14	n/a	n/a	7.55e-01	1.667
280010734	ENSG00000249207	0	RP11-360F5.1	RP11-360F5.1	0	4	n/a	n/a	6.39e-01	1.665
280091263	ENSG00000255906	0	RP11-522N14.1	RP11-522N14.1	0	12	n/a	n/a	6.19e-01	1.665
280094758	ENSG00000256316	8868	HIST1H3F	histone cluster 1, H3f	8968	6	n/a	n/a	5.21e-01	1.664
1088086	ENSG00000072864	34109	NDE1	nudE nuclear distribution gene E homolog 1 (A. nidulans)	54820	16	n/a	n/a	6.13e-01	1.664
279902793	ENSG00000235672	0	AC090286.2	AC090286.2	0	17	n/a	n/a	5.58e-01	1.663
1091945	ENSG00000120334	60083	CENPL	centromere protein L	91687	1	n/a	n/a	6.86e-01	1.663
279922546	ENSG00000237470	0	RP11-271M1.2	RP11-271M1.2	0	10	n/a	n/a	6.67e-01	1.663
1097723	ENSG00000162599	4748	NFIA	nuclear factor I/A	4774	1	n/a	n/a	5.24e-01	1.663
279963864	ENSG00000242215	0	RP11-513M16.2	RP11-513M16.2	0	9	n/a	n/a	5.73e-01	1.662
280013984	ENSG00000249485	0	RBBP4P1	retinoblastoma binding protein 4 pseudogene 1	0	5	n/a	n/a	8.16e-01	1.662
280068173	ENSG00000254244	0	PAICSP4	phosphoribosylaminoimidazole carboxylase, phosphoribosylaminoimidazole succinocarboxamide synthetase pseudogene 4	0	8	n/a	n/a	6.52e-01	1.662
279909021	ENSG00000236276	0	NDP-AS1	NDP antisense RNA 1 (non-protein coding)	0	X	n/a	n/a	6.13e-01	1.661
279705144	ENSG00000207008	0	SNORA54	small nucleolar RNA, H/ACA box 54	0	11	n/a	n/a	5.23e-01	1.661
1095464	ENSG00000144218	3874	AFF3	AF4/FMR2 family, member 3	3899	2	n/a	n/a	5.20e-01	1.660
1098044	ENSG00000163655	8756	GMPS	guanine monphosphate synthetase	8833	3	n/a	n/a	8.06e-01	1.660
279728552	ENSG00000214181	0	DDX6P2	DEAD (Asp-Glu-Ala-Asp) box polypeptide 6 pseudogene 2	0	13	n/a	n/a	5.61e-01	1.660
279894513	ENSG00000234892	0	Z82214.2	Z82214.2	0	22	n/a	n/a	5.73e-01	1.659
1108355	ENSG00000234719	0	RP11-166B2.1	NPIP-like protein LOC729978	0	16	n/a	n/a	7.40e-01	1.659
279880229	ENSG00000233635	0	AC037445.1	AC037445.1	0	17	n/a	n/a	5.51e-01	1.658
280109348	ENSG00000257851	0	RP11-199A1.1	RP11-199A1.1	0	12	n/a	n/a	6.13e-01	1.657
280104672	ENSG00000257376	0	RP11-328C8.2	RP11-328C8.2	0	12	n/a	n/a	5.29e-01	1.656
1101764	ENSG00000180613	82122	GSX2	GS homeobox 2	170825	4	n/a	n/a	4.61e-01	1.656
280117281	ENSG00000258539	0	RP11-12J10.3	RP11-12J10.3	0	10	n/a	n/a	8.19e-01	1.656
1099242	ENSG00000168078	35160	PBK	PDZ binding kinase	55872	8	n/a	n/a	5.38e-01	1.655
1102944	ENSG00000185900	58407	SGK196	Protein kinase-like protein SgK196	84197	8	n/a	n/a	5.98e-01	1.653
279733788	ENSG00000214820	0	RP11-944L7.2	RP11-944L7.2	0	3	n/a	n/a	6.97e-01	1.653
280131168	ENSG00000259340	0	CTD-2027G2.1	CTD-2027G2.1	0	15	n/a	n/a	5.21e-01	1.652
1094693	ENSG00000139146	37330	FAM60A	family with sequence similarity 60, member A	58516	12	n/a	n/a	6.50e-01	1.652
1095034	ENSG00000141431	56587	ASXL3	additional sex combs like 3 (Drosophila)	80816	18	n/a	n/a	6.21e-01	1.652
1089132	ENSG00000100297	4149	MCM5	minichromosome maintenance complex component 5	4174	22	n/a	n/a	5.38e-01	1.652
280138579	ENSG00000259773	0	RP11-507J18.2	RP11-507J18.2	0	15	n/a	n/a	6.19e-01	1.651
279986049	ENSG00000244513	0	CTD-2013N24.2	CTD-2013N24.2	0	3	n/a	n/a	5.37e-01	1.650
1099855	ENSG00000170775	2844	GPR37	G protein-coupled receptor 37 (endothelin receptor type B-like)	2861	7	n/a	n/a	5.20e-01	1.649
1104573	ENSG00000198315	7701	ZNF192	zinc finger protein 192	7745	6	n/a	n/a	5.27e-01	1.649
279503493	ENSG00000180673	0	RP11-323K3.1	RP11-323K3.1	0	4	n/a	n/a	5.25e-01	1.649
279752261	ENSG00000221160	1023051	MIR1281	microRNA 1281	100302237	22	n/a	n/a	5.19e-01	1.647
280117529	ENSG00000258554	0	RP11-973D8.4	RP11-973D8.4	0	12	n/a	n/a	5.59e-01	1.645
1102883	ENSG00000185652	4877	NTF3	neurotrophin 3	4908	12	n/a	n/a	5.23e-01	1.643
1105793	ENSG00000212998	34761	AC010834.1	AC010834.1	55472	8	n/a	n/a	7.83e-01	1.643
280110974	ENSG00000258011	0	HMGA1P3	high mobility group AT-hook 1 pseudogene 3	0	12	n/a	n/a	8.26e-01	1.641
279826150	ENSG00000228830	0	RP4-781K5.2	RP4-781K5.2	0	1	n/a	n/a	7.81e-01	1.640
280092197	ENSG00000256018	8297	HIST1H3G	histone cluster 1, H3g	8355	6	n/a	n/a	5.36e-01	1.639
1092949	ENSG00000128591	2302	FLNC	filamin C, gamma	2318	7	n/a	n/a	4.49e-01	1.639
1098198	ENSG00000164104	3128	HMGB2	high mobility group box 2	3148	4	n/a	n/a	5.21e-01	1.639
279809889	ENSG00000227344	0	RP11-266F12.1	RP11-266F12.1	0	7	n/a	n/a	6.17e-01	1.638
279787481	ENSG00000225423	0	RP11-122F14.3	RP11-122F14.3	0	10	n/a	n/a	5.59e-01	1.638
1101125	ENSG00000176912	149616	C18orf56	chromosome 18 open reading frame 56	494514	18	n/a	n/a	6.23e-01	1.638
280058638	ENSG00000253576	0	GS1-5L10.1	GS1-5L10.1	0	8	n/a	n/a	5.39e-01	1.637
280136472	ENSG00000259647	0	RP11-143J24.1	RP11-143J24.1	0	15	n/a	n/a	8.11e-01	1.637
1093089	ENSG00000129810	81005	SGOL1	shugoshin-like 1 (S. pombe)	151648	3	n/a	n/a	6.28e-01	1.637
279840858	ENSG00000230183	0	RP11-81G24.1	RP11-81G24.1	0	15	n/a	n/a	6.41e-01	1.636
280071156	ENSG00000254462	0	TMX2-CTNND1	TMX2-CTNND1 readthrough (non-protein coding)	0	11	n/a	n/a	6.41e-01	1.636
280129123	ENSG00000259220	0	RP11-702L15.2	Uncharacterized protein	0	15	n/a	n/a	8.65e-01	1.636
1094453	ENSG00000137807	9353	KIF23	kinesin family member 23	9493	15	n/a	n/a	6.53e-01	1.635
1093842	ENSG00000134595	6618	SOX3	SRY (sex determining region Y)-box 3	6658	X	n/a	n/a	5.29e-01	1.635
280106287	ENSG00000257529	0	RP1-164F3.9	Ribosomal protein L36a	0	X	n/a	n/a	5.58e-01	1.634
280128196	ENSG00000259164	0	RP11-463C8.4	RP11-463C8.4	0	14	n/a	n/a	5.46e-01	1.634
1100007	ENSG00000171388	8785	APLN	apelin	8862	X	n/a	n/a	5.27e-01	1.633
280020311	ENSG00000249962	0	RP11-80H5.5	RP11-80H5.5	0	10	n/a	n/a	5.35e-01	1.633
1094451	ENSG00000137804	30685	NUSAP1	nucleolar and spindle associated protein 1	51203	15	n/a	n/a	5.25e-01	1.632
279799327	ENSG00000226421	0	AC018641.6	AC018641.6	0	7	n/a	n/a	8.15e-01	1.632
1093774	ENSG00000134250	4822	NOTCH2	notch 2	4853	1	n/a	n/a	8.16e-01	1.632
1102416	ENSG00000183715	4946	OPCML	opioid binding protein/cell adhesion molecule-like	4978	11	n/a	n/a	5.25e-01	1.632
1096622	ENSG00000153820	56110	SPHKAP	SPHK1 interactor, AKAP domain containing	80309	2	n/a	n/a	5.20e-01	1.631
280031338	ENSG00000250853	0	CTD-2331H7.1	CTD-2331H7.1	0	5	n/a	n/a	6.19e-01	1.630
280105393	ENSG00000257453	0	RP11-290L1.3	RP11-290L1.3	0	12	n/a	n/a	7.63e-01	1.629
279774110	ENSG00000224237	0	AC093555.1	AC093555.1	0	3	n/a	n/a	7.23e-01	1.627
1103028	ENSG00000186193	59828	C9orf140	chromosome 9 open reading frame 140	89958	9	n/a	n/a	5.76e-01	1.627
1099671	ENSG00000169925	7971	BRD3	bromodomain containing 3	8019	9	n/a	n/a	5.35e-01	1.627
280087051	ENSG00000255500	0	RP11-347H15.2	RP11-347H15.2	0	11	n/a	n/a	5.59e-01	1.626
1105810	ENSG00000213064	119543	SFT2D2	SFT2 domain containing 2	375035	1	n/a	n/a	6.54e-01	1.625
1088673	ENSG00000088888	36779	MAVS	mitochondrial antiviral signaling protein	57506	20	n/a	n/a	5.94e-01	1.625
280044069	ENSG00000251948	0	AC092279.1	AC092279.1	0	19	n/a	n/a	4.72e-01	1.625
279869883	ENSG00000232729	0	AC083884.8	AC083884.8	0	7	n/a	n/a	5.54e-01	1.625
1099704	ENSG00000170089	181061	RP11-423H2.1	RP11-423H2.1	728554	5	n/a	n/a	7.86e-01	1.625
280049018	ENSG00000252666	0	AD000090.1	AD000090.1	0	19	n/a	n/a	4.61e-01	1.624
279913965	ENSG00000236739	0	RP11-370B11.1	RP11-370B11.1	0	9	n/a	n/a	6.18e-01	1.624
1099024	ENSG00000167291	79052	TBC1D16	TBC1 domain family, member 16	125058	17	n/a	n/a	6.08e-01	1.624
1092341	ENSG00000123975	1155	CKS2	CDC28 protein kinase regulatory subunit 2	1164	9	n/a	n/a	5.20e-01	1.624
280135671	ENSG00000259589	0	RP11-317G6.1	RP11-317G6.1	0	15	n/a	n/a	5.27e-01	1.624
1095795	ENSG00000146670	76638	CDCA5	cell division cycle associated 5	113130	11	n/a	n/a	5.30e-01	1.621
279722093	ENSG00000213440	0	H2AFZP1	H2A histone family, member Z pseudogene 1	0	21	n/a	n/a	6.12e-01	1.621
280093002	ENSG00000256087	9524	ZNF432	zinc finger protein 432	9668	19	n/a	n/a	5.66e-01	1.620
1092956	ENSG00000128607	22763	KLHDC10	kelch domain containing 10	23008	7	n/a	n/a	5.39e-01	1.620
279891363	ENSG00000234648	0	AL162151.3	AL162151.3	0	14	n/a	n/a	5.33e-01	1.619
279724584	ENSG00000213757	0	CTC-451P13.1	CTC-451P13.1	0	5	n/a	n/a	5.38e-01	1.618
1109046	ENSG00000242498	110365	C15orf38	chromosome 15 open reading frame 38	348110	15	n/a	n/a	6.40e-01	1.618
1095497	ENSG00000144460	36897	KIAA1486	KIAA1486	57624	2	n/a	n/a	5.25e-01	1.617
1092958	ENSG00000128610	123486	FEZF1	FEZ family zinc finger 1	389549	7	n/a	n/a	4.39e-01	1.616
1097427	ENSG00000160352	80690	ZNF714	zinc finger protein 714	148206	19	n/a	n/a	5.40e-01	1.615
1099644	ENSG00000169851	5067	PCDH7	protocadherin 7	5099	4	n/a	n/a	6.11e-01	1.615
279876082	ENSG00000233292	0	RP11-341B24.3	RP11-341B24.3	0	10	n/a	n/a	7.92e-01	1.613
1096638	ENSG00000153944	79007	MSI2	musashi homolog 2 (Drosophila)	124540	17	n/a	n/a	6.35e-01	1.613
280055683	ENSG00000253358	0	GS1-251I9.3	GS1-251I9.3	0	8	n/a	n/a	6.64e-01	1.612
1094256	ENSG00000136824	10445	SMC2	structural maintenance of chromosomes 2	10592	9	n/a	n/a	6.64e-01	1.610
1091423	ENSG00000116062	2939	MSH6	mutS homolog 6 (E. coli)	2956	2	n/a	n/a	7.92e-01	1.609
279507812	ENSG00000181260	0	RP11-145M9.3	RP11-145M9.3	0	3	n/a	n/a	6.76e-01	1.609
279939777	ENSG00000239405	0	TMED10P2	transmembrane emp24-like trafficking protein 10 (yeast) pseudogene 2	0	3	n/a	n/a	5.54e-01	1.608
279962706	ENSG00000242082	0	RP1-90G24.10	RP1-90G24.10	0	22	n/a	n/a	6.96e-01	1.608
279918691	ENSG00000237161	0	RP11-32B5.1	RP11-32B5.1	0	15	n/a	n/a	5.26e-01	1.607
1095988	ENSG00000148219	23000	ASTN2	astrotactin 2	23245	9	n/a	n/a	5.21e-01	1.607
1091227	ENSG00000114796	34089	KLHL24	kelch-like 24 (Drosophila)	54800	3	n/a	n/a	5.49e-01	1.606
279846545	ENSG00000230662	0	AL353997.7	AL353997.7	0	17	n/a	n/a	7.76e-01	1.605
1101068	ENSG00000176619	59014	LMNB2	lamin B2	84823	19	n/a	n/a	6.54e-01	1.604
1087691	ENSG00000060656	9931	PTPRU	protein tyrosine phosphatase, receptor type, U	10076	1	n/a	n/a	5.25e-01	1.603
279926333	ENSG00000237786	0	GFOD1-AS1	GFOD1 antisense RNA 1 (non-protein coding)	0	6	n/a	n/a	6.13e-01	1.603
279898164	ENSG00000235207	0	RP11-310H4.4	RP11-310H4.4	0	7	n/a	n/a	6.86e-01	1.602
1093058	ENSG00000129474	59152	JUB	jub, ajuba homolog (Xenopus laevis)	84962	14	n/a	n/a	6.91e-01	1.602
1094565	ENSG00000138336	56113	TET1	tet methylcytosine dioxygenase 1	80312	10	n/a	n/a	7.16e-01	1.602
279948693	ENSG00000240445	0	AC026271.4	AC026271.4	0	17	n/a	n/a	6.63e-01	1.602
279885834	ENSG00000234149	0	RP11-77G23.2	RP11-77G23.2	0	10	n/a	n/a	6.09e-01	1.602
280033800	ENSG00000251057	0	AL390877.1	AL390877.1	0	1	n/a	n/a	6.41e-01	1.601
1089380	ENSG00000101321	110085	XKR7	XK, Kell blood group complex subunit-related family, member 7	343702	20	n/a	n/a	6.27e-01	1.601
279790967	ENSG00000225721	0	RP11-269F19.2	RP11-269F19.2	0	1	n/a	n/a	6.18e-01	1.601
1093602	ENSG00000132970	10652	WASF3	WAS protein family, member 3	10810	13	n/a	n/a	6.94e-01	1.600
279822508	ENSG00000228509	0	AC006460.2	AC006460.2	0	2	n/a	n/a	7.22e-01	1.599
1093021	ENSG00000129173	55536	E2F8	E2F transcription factor 8	79733	11	n/a	n/a	6.95e-01	1.599
1094851	ENSG00000140199	9846	SLC12A6	solute carrier family 12 (potassium/chloride transporters), member 6	9990	15	n/a	n/a	5.25e-01	1.598
1090997	ENSG00000112715	7379	VEGFA	vascular endothelial growth factor A	7422	6	n/a	n/a	5.29e-01	1.598
1094217	ENSG00000136603	6462	SKIL	SKI-like oncogene	6498	3	n/a	n/a	5.50e-01	1.598
1102038	ENSG00000182175	36242	RGMA	RGM domain family, member A	56963	15	n/a	n/a	5.43e-01	1.597
279986623	ENSG00000244580	0	AL121959.1	AL121959.1	0	6	n/a	n/a	4.61e-01	1.596
279782899	ENSG00000224986	0	PPP1R8P1	protein phosphatase 1, regulatory subunit 8 pseudogene 1	0	1	n/a	n/a	5.75e-01	1.595
1104590	ENSG00000198374	8274	HIST1H2AL	histone cluster 1, H2al	8332	6	n/a	n/a	5.21e-01	1.594
1103563	ENSG00000188483	123587	IER5L	immediate early response 5-like	389792	9	n/a	n/a	5.26e-01	1.594
1095976	ENSG00000148143	37313	ZNF462	zinc finger protein 462	58499	9	n/a	n/a	5.28e-01	1.594
279760091	ENSG00000222482	0	AC005071.1	AC005071.1	0	7	n/a	n/a	4.39e-01	1.592
1088858	ENSG00000092621	25976	PHGDH	phosphoglycerate dehydrogenase	26227	1	n/a	n/a	5.28e-01	1.592
1101314	ENSG00000177888	111094	ZBTB41	zinc finger and BTB domain containing 41	360023	1	n/a	n/a	5.21e-01	1.592
280119635	ENSG00000258677	0	RP11-463D19.2	RP11-463D19.2	0	8	n/a	n/a	5.24e-01	1.591
1103334	ENSG00000187605	83567	TET3	tet methylcytosine dioxygenase 3	200424	2	n/a	n/a	6.29e-01	1.591
1095295	ENSG00000143333	5972	RGS16	regulator of G-protein signaling 16	6004	1	n/a	n/a	5.21e-01	1.591
280037591	ENSG00000251357	0	AP000350.10	AP000350.10	0	22	n/a	n/a	5.38e-01	1.590
279895312	ENSG00000234961	0	RP11-124N14.3	RP11-124N14.3	0	10	n/a	n/a	5.23e-01	1.590
1091157	ENSG00000114126	6987	TFDP2	transcription factor Dp-2 (E2F dimerization partner 2)	7029	3	n/a	n/a	5.25e-01	1.589
279913348	ENSG00000236686	0	BZW1P1	basic leucine zipper and W2 domains 1 pseudogene 1	0	3	n/a	n/a	6.21e-01	1.589
279900973	ENSG00000235499	0	AC073046.25	AC073046.25	0	2	n/a	n/a	5.74e-01	1.589
279997280	ENSG00000248092	0	RP11-159F24.1	RP11-159F24.1	0	5	n/a	n/a	5.65e-01	1.589
1104106	ENSG00000196924	2300	FLNA	filamin A, alpha	2316	X	n/a	n/a	5.29e-01	1.588
1104576	ENSG00000198327	8303	HIST1H4F	histone cluster 1, H4f	8361	6	n/a	n/a	5.28e-01	1.588
1105955	ENSG00000213976	0	AC010615.1	AC010615.1	0	19	n/a	n/a	5.23e-01	1.587
1090884	ENSG00000112029	26019	FBXO5	F-box protein 5	26271	6	n/a	n/a	6.28e-01	1.587
1105958	ENSG00000213985	0	AC078899.1	AC078899.1	0	19	n/a	n/a	5.23e-01	1.586
1107588	ENSG00000229729	0	RP11-159G9.5	Uncharacterized protein	0	3	n/a	n/a	6.18e-01	1.586
1092001	ENSG00000120802	7069	TMPO	thymopoietin	7112	12	n/a	n/a	6.41e-01	1.583
279807677	ENSG00000227141	0	RP11-545A16.3	RP11-545A16.3	0	1	n/a	n/a	5.42e-01	1.583
1099609	ENSG00000169684	1130	CHRNA5	cholinergic receptor, nicotinic, alpha 5	1138	15	n/a	n/a	7.24e-01	1.582
1099026	ENSG00000167306	4619	MYO5B	myosin VB	4645	18	n/a	n/a	4.44e-01	1.582
1088486	ENSG00000083842	7511	ZNF8	zinc finger protein 8	7554	19	n/a	n/a	6.66e-01	1.581
1102543	ENSG00000184260	8280	HIST2H2AC	histone cluster 2, H2ac	8338	1	n/a	n/a	5.20e-01	1.580
1094127	ENSG00000136108	26333	CKAP2	cytoskeleton associated protein 2	26586	13	n/a	n/a	6.59e-01	1.580
279766117	ENSG00000223612	0	RP11-289I10.2	RP11-289I10.2	0	1	n/a	n/a	6.34e-01	1.580
1091432	ENSG00000116133	1706	DHCR24	24-dehydrocholesterol reductase	1718	1	n/a	n/a	6.32e-01	1.579
280138191	ENSG00000259749	0	CTD-2022H16.2	CTD-2022H16.2	0	15	n/a	n/a	6.87e-01	1.579
1098144	ENSG00000163960	25792	UBXN7	UBX domain protein 7	26043	3	n/a	n/a	6.38e-01	1.579
1096309	ENSG00000151276	9098	MAGI1	membrane associated guanylate kinase, WW and PDZ domain containing 1	9223	3	n/a	n/a	5.39e-01	1.579
280092156	ENSG00000256013	0	RP11-27M24.1	RP11-27M24.1	0	16	n/a	n/a	5.28e-01	1.579
279891806	ENSG00000234685	0	NUS1P2	nuclear undecaprenyl pyrophosphate synthase 1 homolog (S. cerevisiae) pseudogene 2	0	13	n/a	n/a	6.36e-01	1.578
279966820	ENSG00000242517	0	AC018607.3	AC018607.3	0	8	n/a	n/a	5.20e-01	1.578
279885625	ENSG00000234130	0	RP13-88F20.1	RP13-88F20.1	0	X	n/a	n/a	5.26e-01	1.577
279833393	ENSG00000229478	0	RP4-718N17.1	RP4-718N17.1	0	7	n/a	n/a	4.15e-01	1.577
1091065	ENSG00000113318	4411	MSH3	mutS homolog 3 (E. coli)	4437	5	n/a	n/a	6.28e-01	1.577
280014859	ENSG00000249567	0	MIMT1	MER1 repeat containing imprinted transcript 1 (non-protein coding)	0	19	n/a	n/a	5.29e-01	1.576
279842855	ENSG00000230356	0	AC005174.2	AC005174.2	0	7	n/a	n/a	6.13e-01	1.575
1100794	ENSG00000175161	90115	CADM2	cell adhesion molecule 2	253559	3	n/a	n/a	5.22e-01	1.575
280135565	ENSG00000259581	0	RP11-685G9.1	RP11-685G9.1	0	15	n/a	n/a	6.12e-01	1.575
279852262	ENSG00000231198	0	AC004987.10	AC004987.10	0	7	n/a	n/a	5.29e-01	1.574
279866623	ENSG00000232467	0	RP11-735A5.1	RP11-735A5.1	0	1	n/a	n/a	6.29e-01	1.574
1094799	ENSG00000139734	57306	DIAPH3	diaphanous homolog 3 (Drosophila)	81624	13	n/a	n/a	6.58e-01	1.573
1099030	ENSG00000167325	6207	RRM1	ribonucleotide reductase M1	6240	11	n/a	n/a	7.40e-01	1.573
1102462	ENSG00000183856	79266	IQGAP3	IQ motif containing GTPase activating protein 3	128239	1	n/a	n/a	5.25e-01	1.573
279704374	ENSG00000206870	0	U6	U6 spliceosomal RNA	0	14	n/a	n/a	5.21e-01	1.573
279710163	ENSG00000207945	1013241	MIR658	microRNA 658	724028	22	n/a	n/a	5.25e-01	1.573
1087086	ENSG00000008441	4758	NFIX	nuclear factor I/X (CCAAT-binding transcription factor)	4784	19	n/a	n/a	4.42e-01	1.573
1095970	ENSG00000148082	32838	SHC3	SHC (Src homology 2 domain containing) transforming protein 3	53358	9	n/a	n/a	5.20e-01	1.573
1103404	ENSG00000187837	2989	HIST1H1C	histone cluster 1, H1c	3006	6	n/a	n/a	4.28e-01	1.573
1089551	ENSG00000102384	2475	CENPI	centromere protein I	2491	X	n/a	n/a	6.59e-01	1.572
1101756	ENSG00000180573	8276	HIST1H2AC	histone cluster 1, H2ac	8334	6	n/a	n/a	4.08e-01	1.572
1105654	ENSG00000206177	3025	HBM	hemoglobin, mu	3042	16	n/a	n/a	5.25e-01	1.571
1103428	ENSG00000187939	0	DOC2B	double C2-like domains, beta	0	17	n/a	n/a	5.21e-01	1.571
1105864	ENSG00000213463	34622	SYNJ2BP	synaptojanin 2 binding protein	55333	14	n/a	n/a	6.18e-01	1.570
280071030	ENSG00000254454	0	RCC2P6	regulator of chromosome condensation 2 pseudogene 6	0	11	n/a	n/a	7.15e-01	1.570
1101406	ENSG00000178403	40609	NEUROG2	neurogenin 2	63973	4	n/a	n/a	5.25e-01	1.570
1093645	ENSG00000133216	2033	EPHB2	EPH receptor B2	2048	1	n/a	n/a	7.82e-01	1.568
279957745	ENSG00000241535	0	CBX5P1	chromobox homolog 5 pseudogene 1	0	3	n/a	n/a	5.96e-01	1.568
280053453	ENSG00000253198	0	RP11-643N23.1	RP11-643N23.1	0	8	n/a	n/a	5.26e-01	1.568
279903973	ENSG00000235776	0	AC000089.3	AC000089.3	0	22	n/a	n/a	5.25e-01	1.567
1103779	ENSG00000189337	23009	KAZN	kazrin, periplakin interacting protein	23254	1	n/a	n/a	5.55e-01	1.567
279979850	ENSG00000243884	0	AL163011.1	AL163011.1	0	14	n/a	n/a	5.21e-01	1.566
279836121	ENSG00000229747	0	RP11-567B20.2	RP11-567B20.2	0	1	n/a	n/a	5.31e-01	1.566
1092775	ENSG00000126878	57786	AIF1L	allograft inflammatory factor 1-like	83543	9	n/a	n/a	6.19e-01	1.566
1102968	ENSG00000185973	34506	TMLHE	trimethyllysine hydroxylase, epsilon	55217	X	n/a	n/a	7.77e-01	1.565
280035466	ENSG00000251184	0	RP11-101E3.5	RP11-101E3.5	0	9	n/a	n/a	5.59e-01	1.565
1106010	ENSG00000214189	0	ZNF788	zinc finger family member 788	0	19	n/a	n/a	5.42e-01	1.564
1092233	ENSG00000122952	10971	ZWINT	ZW10 interactor	11130	10	n/a	n/a	5.30e-01	1.564
279901213	ENSG00000235522	0	AC009505.2	AC009505.2	0	2	n/a	n/a	5.63e-01	1.563
279777826	ENSG00000224546	0	EIF4BP3	eukaryotic translation initiation factor 4B pseudogene 3	0	9	n/a	n/a	5.30e-01	1.563
279948931	ENSG00000240475	0	RP11-96C23.7	RP11-96C23.7	0	10	n/a	n/a	6.19e-01	1.562
1092850	ENSG00000127589	0	TUBBP1	tubulin, beta pseudogene 1	0	8	n/a	n/a	8.31e-01	1.562
1094717	ENSG00000139223	23274	ANP32D	acidic (leucine-rich) nuclear phosphoprotein 32 family, member D	23519	12	n/a	n/a	6.56e-01	1.562
279801633	ENSG00000226648	0	RP1-1J6.2	RP1-1J6.2	0	20	n/a	n/a	8.07e-01	1.562
1102159	ENSG00000182674	9178	KCNB2	potassium voltage-gated channel, Shab-related subfamily, member 2	9312	8	n/a	n/a	6.52e-01	1.562
1097997	ENSG00000163535	80962	SGOL2	shugoshin-like 2 (S. pombe)	151246	2	n/a	n/a	5.91e-01	1.562
279911991	ENSG00000236530	0	AC097711.1	AC097711.1	0	4	n/a	n/a	6.59e-01	1.562
1088030	ENSG00000071539	9185	TRIP13	thyroid hormone receptor interactor 13	9319	5	n/a	n/a	6.60e-01	1.561
279923105	ENSG00000237514	0	PTP4A1P7	protein tyrosine phosphatase type IVA, member 1 pseudogene 7	0	1	n/a	n/a	5.93e-01	1.560
279941112	ENSG00000239569	0	RP11-325F22.4	RP11-325F22.4	0	7	n/a	n/a	6.58e-01	1.559
1088343	ENSG00000079459	2207	FDFT1	farnesyl-diphosphate farnesyltransferase 1	2222	8	n/a	n/a	6.77e-01	1.559
1088207	ENSG00000076003	4150	MCM6	minichromosome maintenance complex component 6	4175	2	n/a	n/a	7.31e-01	1.558
279855499	ENSG00000231468	0	PRDX3P2	peroxiredoxin 3 pseudogene 2	0	1	n/a	n/a	5.75e-01	1.558
1106750	ENSG00000224207	0	RP11-10L12.1	RP11-10L12.1	0	4	n/a	n/a	5.25e-01	1.558
280028267	ENSG00000250607	0	Z98883.2	Z98883.2	0	16	n/a	n/a	5.29e-01	1.558
1087375	ENSG00000033800	8488	PIAS1	protein inhibitor of activated STAT, 1	8554	15	n/a	n/a	6.58e-01	1.558
1103917	ENSG00000196374	8284	HIST1H2BM	histone cluster 1, H2bm	8342	6	n/a	n/a	4.20e-01	1.558
1100427	ENSG00000173208	222	ABCD2	ATP-binding cassette, sub-family D (ALD), member 2	225	12	n/a	n/a	6.60e-01	1.558
1100277	ENSG00000172461	10543	FUT9	fucosyltransferase 9 (alpha (1,3) fucosyltransferase)	10690	6	n/a	n/a	6.14e-01	1.557
279819242	ENSG00000228234	0	GLRXP	GLRXP	0	20	n/a	n/a	6.35e-01	1.556
1088627	ENSG00000087586	6750	AURKA	aurora kinase A	6790	20	n/a	n/a	5.39e-01	1.556
279786059	ENSG00000225282	0	AP000350.6	AP000350.6	0	22	n/a	n/a	6.74e-01	1.556
279776278	ENSG00000224411	0	RP11-1033A18.1	RP11-1033A18.1	0	11	n/a	n/a	6.13e-01	1.556
280049102	ENSG00000252678	59641	RPPH1	ribonuclease P RNA component H1	85495	14	n/a	n/a	4.43e-01	1.555
280040938	ENSG00000251593	0	MSNP1	moesin pseudogene 1	0	5	n/a	n/a	6.22e-01	1.554
279836135	ENSG00000229750	0	AC096649.2	AC096649.2	0	2	n/a	n/a	4.07e-01	1.554
1094736	ENSG00000139350	78841	NEDD1	neural precursor cell expressed, developmentally down-regulated 1	121441	12	n/a	n/a	6.72e-01	1.553
279908499	ENSG00000236229	0	VEZF1P1	vascular endothelial zinc finger 1 pseudogene 1	0	3	n/a	n/a	5.25e-01	1.553
1098818	ENSG00000166451	35127	CENPN	centromere protein N	55839	16	n/a	n/a	6.12e-01	1.552
280103724	ENSG00000257307	0	RP11-317N8.4	RP11-317N8.4	0	14	n/a	n/a	6.19e-01	1.552
280004714	ENSG00000248683	0	AC026271.1	AC026271.1	0	17	n/a	n/a	6.42e-01	1.550
279875429	ENSG00000233222	0	RP11-216N14.9	RP11-216N14.9	0	1	n/a	n/a	5.25e-01	1.550
279966308	ENSG00000242457	0	RBBP4P2	retinoblastoma binding protein 4 pseudogene 2	0	3	n/a	n/a	8.17e-01	1.548
1092283	ENSG00000123374	1012	CDK2	cyclin-dependent kinase 2	1017	12	n/a	n/a	5.33e-01	1.548
1088124	ENSG00000074047	2719	GLI2	GLI family zinc finger 2	2736	2	n/a	n/a	5.36e-01	1.548
1096676	ENSG00000154217	25956	PITPNC1	phosphatidylinositol transfer protein, cytoplasmic 1	26207	17	n/a	n/a	5.25e-01	1.548
279769552	ENSG00000223901	0	AP001469.5	AP001469.5	0	21	n/a	n/a	5.29e-01	1.547
279792042	ENSG00000225795	0	RP11-395G17.1	RP11-395G17.1	0	7	n/a	n/a	5.30e-01	1.547
280124710	ENSG00000258964	0	RP11-618G20.1	RP11-618G20.1	0	14	n/a	n/a	5.30e-01	1.547
279948714	ENSG00000240449	0	RP4-584D14.5	RP4-584D14.5	0	7	n/a	n/a	6.09e-01	1.547
279836930	ENSG00000229835	0	KHSRPP1	KH-type splicing regulatory protein pseudogene 1	0	9	n/a	n/a	6.21e-01	1.547
279800572	ENSG00000226535	0	RP11-417L14.1	RP11-417L14.1	0	9	n/a	n/a	6.36e-01	1.546
280103767	ENSG00000257315	0	ZBED6	zinc finger, BED-type containing 6	0	1	n/a	n/a	6.10e-01	1.546
280062352	ENSG00000253830	0	AC005895.3	AC005895.3	0	5	n/a	n/a	6.10e-01	1.546
279863498	ENSG00000232157	0	RP1-187N21.2	RP1-187N21.2	0	6	n/a	n/a	5.25e-01	1.546
279706614	ENSG00000207259	1013509	SNORD116-20	small nucleolar RNA, C/D box 116-20	100033431	15	n/a	n/a	6.97e-01	1.545
1093807	ENSG00000134376	23173	CRB1	crumbs homolog 1 (Drosophila)	23418	1	n/a	n/a	5.21e-01	1.545
279818910	ENSG00000228206	0	AC016717.1	AC016717.1	0	2	n/a	n/a	4.26e-01	1.544
280049900	ENSG00000252793	0	5S_rRNA	5S ribosomal RNA	0	5	n/a	n/a	4.42e-01	1.544
279749799	ENSG00000219682	0	RP3-425P12.4	RP3-425P12.4	0	6	n/a	n/a	5.57e-01	1.544
1091072	ENSG00000113368	3976	LMNB1	lamin B1	4001	5	n/a	n/a	7.22e-01	1.544
279819097	ENSG00000228218	0	ATF4P3	activating transcription factor 4 pseudogene 3	0	17	n/a	n/a	7.71e-01	1.543
280040895	ENSG00000251587	0	LDHAP1	lactate dehydrogenase A pseudogene 1	0	4	n/a	n/a	5.78e-01	1.542
279970380	ENSG00000242902	0	RP11-309L24.2	RP11-309L24.2	0	7	n/a	n/a	5.20e-01	1.541
1104793	ENSG00000198885	80924	ITPRIPL1	inositol 1,4,5-trisphosphate receptor interacting protein-like 1	150771	2	n/a	n/a	6.51e-01	1.541
279750817	ENSG00000220666	0	RCC2P7	regulator of chromosome condensation 2 pseudogene 7	0	6	n/a	n/a	8.43e-01	1.540
279997043	ENSG00000248017	0	AC026449.1	AC026449.1	0	5	n/a	n/a	6.59e-01	1.540
279840463	ENSG00000230146	0	SEPHS1P4	selenophosphate synthetase 1 pseudogene 4	0	X	n/a	n/a	6.57e-01	1.540
1091718	ENSG00000118496	58296	FBXO30	F-box protein 30	84085	6	n/a	n/a	5.25e-01	1.540
1104578	ENSG00000198336	4609	MYL4	myosin, light chain 4, alkali; atrial, embryonic	4635	17	n/a	n/a	5.95e-01	1.539
1099858	ENSG00000170779	34327	CDCA4	cell division cycle associated 4	55038	14	n/a	n/a	5.39e-01	1.539
279930338	ENSG00000238116	0	RP3-347M6.2	RP3-347M6.2	0	X	n/a	n/a	5.31e-01	1.539
280040309	ENSG00000251548	0	RP11-215G15.4	RP11-215G15.4	0	5	n/a	n/a	5.45e-01	1.538
1101476	ENSG00000178878	57277	APOLD1	apolipoprotein L domain containing 1	81575	12	n/a	n/a	5.29e-01	1.538
279789679	ENSG00000225603	0	RP11-325P15.1	RP11-325P15.1	0	1	n/a	n/a	7.99e-01	1.538
1102110	ENSG00000182481	3813	KPNA2	karyopherin alpha 2 (RAG cohort 1, importin alpha 1)	3838	17	n/a	n/a	6.41e-01	1.537
279862629	ENSG00000232085	0	RP11-261C10.4	RP11-261C10.4	0	1	n/a	n/a	5.20e-01	1.536
1094698	ENSG00000139163	34789	ETNK1	ethanolamine kinase 1	55500	12	n/a	n/a	6.40e-01	1.536
1088426	ENSG00000081913	22994	PHLPP1	PH domain and leucine rich repeat protein phosphatase 1	23239	18	n/a	n/a	6.41e-01	1.536
1107235	ENSG00000227487	1002744	RP11-839D17.2	RP11-839D17.2	100288346	11	n/a	n/a	5.55e-01	1.536
1090423	ENSG00000108424	3812	KPNB1	karyopherin (importin) beta 1	3837	17	n/a	n/a	6.43e-01	1.535
279862106	ENSG00000232041	0	PSMD10P3	proteasome 26S subunit, non-ATPase, 10 pseudogene 3	0	13	n/a	n/a	4.14e-01	1.535
1095135	ENSG00000142178	80847	SIK1	salt-inducible kinase 1	150094	21	n/a	n/a	5.35e-01	1.534
1103440	ENSG00000187987	85870	ZSCAN23	zinc finger and SCAN domain containing 23	222696	6	n/a	n/a	6.68e-01	1.534
279976282	ENSG00000243547	0	HNRNPKP4	heterogeneous nuclear ribonucleoprotein K pseudogene 4	0	3	n/a	n/a	7.00e-01	1.534
1099653	ENSG00000169877	30808	AHSP	alpha hemoglobin stabilizing protein	51327	16	n/a	n/a	5.20e-01	1.534
279996040	ENSG00000247614	0	AC119673.1	AC119673.1	0	1	n/a	n/a	5.34e-01	1.534
1093455	ENSG00000132182	22980	NUP210	nucleoporin 210kDa	23225	3	n/a	n/a	6.48e-01	1.534
1091809	ENSG00000119508	7965	NR4A3	nuclear receptor subfamily 4, group A, member 3	8013	9	n/a	n/a	4.55e-01	1.534
279863644	ENSG00000232172	0	RP11-57C19.2	RP11-57C19.2	0	9	n/a	n/a	5.20e-01	1.533
1091347	ENSG00000115548	35106	KDM3A	lysine (K)-specific demethylase 3A	55818	2	n/a	n/a	6.37e-01	1.533
1090669	ENSG00000110395	863	CBL	Cas-Br-M (murine) ecotropic retroviral transforming sequence	867	11	n/a	n/a	7.78e-01	1.533
279911477	ENSG00000236484	0	RRM2P2	ribonucleotide reductase M2 polypeptide pseudogene 2	0	1	n/a	n/a	6.13e-01	1.533
280032535	ENSG00000250956	0	CTB-88F18.3	CTB-88F18.3	0	5	n/a	n/a	7.84e-01	1.532
1101582	ENSG00000179454	34102	KLHL28	kelch-like 28 (Drosophila)	54813	14	n/a	n/a	5.93e-01	1.532
280113634	ENSG00000258290	0	RP11-654D12.1	RP11-654D12.1	0	12	n/a	n/a	5.28e-01	1.532
279728586	ENSG00000214185	0	XPOTP1	exportin, tRNA (nuclear export receptor for tRNAs) pseudogene 1	0	20	n/a	n/a	5.39e-01	1.532
280130432	ENSG00000259292	0	RP11-150L8.2	RP11-150L8.2	0	15	n/a	n/a	6.54e-01	1.532
279916105	ENSG00000236933	1016455	RP11-439A17.7	RP11-439A17.7	100132913	1	n/a	n/a	5.40e-01	1.531
1100891	ENSG00000175643	77725	RMI2	RMI2, RecQ mediated genome instability 2, homolog (S. cerevisiae)	116028	16	n/a	n/a	5.59e-01	1.531
1101400	ENSG00000178385	123258	PLEKHM3	pleckstrin homology domain containing, family M, member 3	389072	2	n/a	n/a	5.74e-01	1.531
280059122	ENSG00000253618	0	RP11-394O4.4	RP11-394O4.4	0	5	n/a	n/a	6.21e-01	1.531
1097281	ENSG00000159307	56075	SCUBE1	signal peptide, CUB domain, EGF-like 1	80274	22	n/a	n/a	5.21e-01	1.530
279812852	ENSG00000227632	0	AC018804.6	AC018804.6	0	2	n/a	n/a	5.66e-01	1.529
279914634	ENSG00000236792	0	RP11-142L4.2	RP11-142L4.2	0	1	n/a	n/a	5.25e-01	1.529
1100557	ENSG00000173848	10130	NET1	neuroepithelial cell transforming 1	10276	10	n/a	n/a	8.14e-01	1.528
280008944	ENSG00000249044	0	RP11-330M2.7	RP11-330M2.7	0	9	n/a	n/a	5.21e-01	1.528
280088854	ENSG00000255651	0	RP11-466C23.4	RP11-466C23.4	0	11	n/a	n/a	5.25e-01	1.528
280020510	ENSG00000249986	0	YWHAQP6	YWHAQ pseudogene 6	0	3	n/a	n/a	5.54e-01	1.528
1088793	ENSG00000091129	4866	NRCAM	neuronal cell adhesion molecule	4897	7	n/a	n/a	5.24e-01	1.527
279721285	ENSG00000213370	0	RANP6	RAN, member RAS oncogene family pseudogene 6	0	4	n/a	n/a	6.57e-01	1.527
280036524	ENSG00000251279	0	CTC-436P18.1	CTC-436P18.1	0	5	n/a	n/a	6.14e-01	1.527
1092494	ENSG00000124785	30780	NRN1	neuritin 1	51299	6	n/a	n/a	5.28e-01	1.526
279707832	ENSG00000207464	1013494	SNORD116-4	small nucleolar RNA, C/D box 116-4	100033416	15	n/a	n/a	7.90e-01	1.526
1097154	ENSG00000158402	990	CDC25C	cell division cycle 25 homolog C (S. pombe)	995	5	n/a	n/a	5.25e-01	1.525
1099117	ENSG00000167670	9891	CHAF1A	chromatin assembly factor 1, subunit A (p150)	10036	19	n/a	n/a	6.35e-01	1.525
279999274	ENSG00000248255	0	AC126775.1	AC126775.1	0	5	n/a	n/a	6.19e-01	1.525
1098241	ENSG00000164199	58270	GPR98	G protein-coupled receptor 98	84059	5	n/a	n/a	6.12e-01	1.524
280134255	ENSG00000259516	181564	ANP32AP1	acidic (leucine-rich) nuclear phosphoprotein 32 family, member A pseudogene 1	723972	15	n/a	n/a	6.49e-01	1.521
1101115	ENSG00000176890	7255	TYMS	thymidylate synthetase	7298	18	n/a	n/a	5.24e-01	1.521
1098229	ENSG00000164171	3648	ITGA2	integrin, alpha 2 (CD49B, alpha 2 subunit of VLA-2 receptor)	3673	5	n/a	n/a	5.94e-01	1.521
280102846	ENSG00000257218	0	GATC	GatC-like protein	0	12	n/a	n/a	6.99e-01	1.520
1103720	ENSG00000189060	2988	H1F0	H1 histone family, member 0	3005	22	n/a	n/a	6.36e-01	1.520
279781493	ENSG00000224883	0	CTA-250D10.19	CTA-250D10.19	0	22	n/a	n/a	5.25e-01	1.520
280112732	ENSG00000258186	0	SLC7A5P2	solute carrier family 7 (amino acid transporter light chain, L system), member 5 pseudogene 2	0	16	n/a	n/a	5.42e-01	1.520
279882622	ENSG00000233859	0	ADH5P4	alcohol dehydrogenase 5 (class III), chi polypeptide, pseudogene 4	0	6	n/a	n/a	6.32e-01	1.520
1096727	ENSG00000154640	10792	BTG3	BTG family, member 3	10950	21	n/a	n/a	5.41e-01	1.519
1086873	ENSG00000001167	4769	NFYA	nuclear transcription factor Y, alpha	4800	6	n/a	n/a	5.42e-01	1.519
279866942	ENSG00000232496	0	RPL3P12	ribosomal protein L3 pseudogene 12	0	X	n/a	n/a	6.21e-01	1.519
280124114	ENSG00000258936	0	CXADRP2	coxsackie virus and adenovirus receptor pseudogene 2	0	15	n/a	n/a	5.21e-01	1.518
1098490	ENSG00000165175	37340	MID1IP1	MID1 interacting protein 1 (gastrulation specific G12 homolog (zebrafish))	58526	X	n/a	n/a	6.41e-01	1.518
1091000	ENSG00000112742	7229	TTK	TTK protein kinase	7272	6	n/a	n/a	5.79e-01	1.518
1101096	ENSG00000176771	110103	NCKAP5	NCK-associated protein 5	344148	2	n/a	n/a	5.21e-01	1.518
279893528	ENSG00000234813	0	RP11-288D15.1	RP11-288D15.1	0	10	n/a	n/a	6.72e-01	1.518
280014797	ENSG00000249558	0	RCC2P4	regulator of chromosome condensation 2 pseudogene 4	0	3	n/a	n/a	7.12e-01	1.518
1101696	ENSG00000180198	1096	RCC1	regulator of chromosome condensation 1	1104	1	n/a	n/a	6.50e-01	1.517
1092470	ENSG00000124635	8870	HIST1H2BJ	histone cluster 1, H2bj	8970	6	n/a	n/a	4.10e-01	1.516
280126894	ENSG00000259086	0	RP11-134E15.2	RP11-134E15.2	0	14	n/a	n/a	6.22e-01	1.516
280104782	ENSG00000257386	0	RP11-56G10.2	RP11-56G10.2	0	12	n/a	n/a	5.25e-01	1.516
280032319	ENSG00000250939	0	AC034198.7	AC034198.7	0	3	n/a	n/a	5.40e-01	1.515
280071565	ENSG00000254497	0	CTD-2560E9.5	CTD-2560E9.5	0	11	n/a	n/a	4.23e-01	1.515
279754165	ENSG00000221482	0	AL109840.1	AL109840.1	0	20	n/a	n/a	7.01e-01	1.515
1088225	ENSG00000076641	35112	PAG1	phosphoprotein associated with glycosphingolipid microdomains 1	55824	8	n/a	n/a	5.78e-01	1.515
279630154	ENSG00000197805	0	BX649597.1	BX649597.1	0	9	n/a	n/a	6.27e-01	1.515
280061257	ENSG00000253744	0	AC025442.3	AC025442.3	0	5	n/a	n/a	5.27e-01	1.515
279793920	ENSG00000225951	0	RP11-339B21.9	RP11-339B21.9	0	9	n/a	n/a	6.13e-01	1.515
280075625	ENSG00000254765	0	RP11-1H15.1	RP11-1H15.1	0	11	n/a	n/a	6.36e-01	1.514
1098202	ENSG00000164109	4060	MAD2L1	MAD2 mitotic arrest deficient-like 1 (yeast)	4085	4	n/a	n/a	5.26e-01	1.514
1096483	ENSG00000152518	674	ZFP36L2	zinc finger protein 36, C3H type-like 2	678	2	n/a	n/a	4.19e-01	1.513
1101424	ENSG00000178556	0	CKS1BP6	CDC28 protein kinase regulatory subunit 1B pseudogene 6	0	X	n/a	n/a	5.44e-01	1.513
280031990	ENSG00000250917	0	RP4-785G19.5	RP4-785G19.5	0	20	n/a	n/a	6.48e-01	1.513
1095646	ENSG00000145604	6466	SKP2	S-phase kinase-associated protein 2 (p45)	6502	5	n/a	n/a	6.58e-01	1.513
1089453	ENSG00000101773	5900	RBBP8	retinoblastoma binding protein 8	5932	18	n/a	n/a	5.63e-01	1.512
1098111	ENSG00000163873	2882	GRIK3	glutamate receptor, ionotropic, kainate 3	2899	1	n/a	n/a	4.42e-01	1.512
1093550	ENSG00000132688	10605	NES	nestin	10763	1	n/a	n/a	6.12e-01	1.512
1089765	ENSG00000104147	11174	OIP5	Opa interacting protein 5	11339	15	n/a	n/a	5.52e-01	1.512
1094910	ENSG00000140525	34504	FANCI	Fanconi anemia, complementation group I	55215	15	n/a	n/a	6.34e-01	1.512
1102881	ENSG00000185650	673	ZFP36L1	zinc finger protein 36, C3H type-like 1	677	14	n/a	n/a	4.14e-01	1.511
279912548	ENSG00000236603	0	RANP1	RAN, member RAS oncogene family pseudogene 1	0	6	n/a	n/a	6.86e-01	1.511
279780348	ENSG00000224775	0	BRAFP1	v-raf murine sarcoma viral oncogene homolog B1 pseudogene 1	0	X	n/a	n/a	6.54e-01	1.510
279778116	ENSG00000224578	0	AC084058.1	AC084058.1	0	16	n/a	n/a	5.24e-01	1.510
279913322	ENSG00000236682	0	AC068282.3	AC068282.3	0	2	n/a	n/a	5.55e-01	1.510
1087478	ENSG00000046604	1817	DSG2	desmoglein 2	1829	18	n/a	n/a	7.96e-01	1.510
280043082	ENSG00000251806	0	SNORD119	small nucleolar RNA, C/D box 119	0	20	n/a	n/a	5.61e-01	1.510
1108322	ENSG00000234498	122731	RP11-392P7.2	RP11-392P7.2	387841	12	n/a	n/a	6.11e-01	1.509
1094342	ENSG00000137193	5260	PIM1	pim-1 oncogene	5292	6	n/a	n/a	6.21e-01	1.509
280097206	ENSG00000256594	119474	RP11-705C15.2	RP11-705C15.2	374443	12	n/a	n/a	6.21e-01	1.509
1102629	ENSG00000184611	59853	KCNH7	potassium voltage-gated channel, subfamily H (eag-related), member 7	90134	2	n/a	n/a	7.20e-01	1.509
280038346	ENSG00000251403	0	RP11-298J23.6	RP11-298J23.6	0	6	n/a	n/a	5.34e-01	1.508
279773016	ENSG00000224155	0	RP11-700P18.2	RP11-700P18.2	0	7	n/a	n/a	5.28e-01	1.508
1088252	ENSG00000077264	5031	PAK3	p21 protein (Cdc42/Rac)-activated kinase 3	5063	X	n/a	n/a	5.29e-01	1.508
1094546	ENSG00000138182	9443	KIF20B	kinesin family member 20B	9585	10	n/a	n/a	6.53e-01	1.507
279811864	ENSG00000227528	157129768	DIAPH3-AS1	DIAPH3 antisense RNA 1 (non-protein coding)	100874195	13	n/a	n/a	6.72e-01	1.507
1094601	ENSG00000138587	34618	MNS1	meiosis-specific nuclear structural 1	55329	15	n/a	n/a	5.27e-01	1.507
279968969	ENSG00000242756	0	RHOT1P3	ras homolog gene family, member T1 pseudogene 3	0	13	n/a	n/a	6.18e-01	1.507
1103697	ENSG00000188987	8302	HIST1H4D	histone cluster 1, H4d	8360	6	n/a	n/a	5.28e-01	1.506
280086269	ENSG00000255437	0	RP11-510I21.1	RP11-510I21.1	0	8	n/a	n/a	5.39e-01	1.506
279976916	ENSG00000243613	0	RP11-216N14.8	RP11-216N14.8	0	1	n/a	n/a	5.40e-01	1.505
279752975	ENSG00000221288	1023337	MIR663B	microRNA 663b	100313824	2	n/a	n/a	4.60e-01	1.505
1102060	ENSG00000182256	2551	GABRG3	gamma-aminobutyric acid (GABA) A receptor, gamma 3	2567	15	n/a	n/a	5.59e-01	1.505
280082817	ENSG00000255201	0	RP11-350N15.4	RP11-350N15.4	0	8	n/a	n/a	7.90e-01	1.504
1101971	ENSG00000181827	41427	RFX7	regulatory factor X, 7	64864	15	n/a	n/a	6.12e-01	1.504
279801566	ENSG00000226642	0	AC026166.1	AC026166.1	0	3	n/a	n/a	6.29e-01	1.504
1091427	ENSG00000116117	78651	PARD3B	par-3 partitioning defective 3 homolog B (C. elegans)	117583	2	n/a	n/a	5.34e-01	1.503
280099072	ENSG00000256847	0	CTD-3110P2.2	CTD-3110P2.2	0	11	n/a	n/a	5.54e-01	1.503
1088068	ENSG00000072501	8191	SMC1A	structural maintenance of chromosomes 1A	8243	X	n/a	n/a	8.22e-01	1.503
1097992	ENSG00000163527	83650	STT3B	STT3, subunit of the oligosaccharyltransferase complex, homolog B (S. cerevisiae)	201595	3	n/a	n/a	5.39e-01	1.502
279902807	ENSG00000235674	0	LDHAP2	lactate dehydrogenase A pseudogene 2	0	1	n/a	n/a	5.31e-01	1.502
1103773	ENSG00000189319	9535	FAM53B	family with sequence similarity 53, member B	9679	10	n/a	n/a	6.30e-01	1.501
1102198	ENSG00000182870	30104	GALNT9	UDP-N-acetyl-alpha-D-galactosamine:polypeptide N-acetylgalactosaminyltransferase 9 (GalNAc-T9)	50614	12	n/a	n/a	4.10e-01	1.501
1088389	ENSG00000080854	22752	IGSF9B	immunoglobulin superfamily, member 9B	22997	11	n/a	n/a	6.59e-01	1.501
1097589	ENSG00000161800	28862	RACGAP1	Rac GTPase activating protein 1	29127	12	n/a	n/a	5.38e-01	1.501
1099999	ENSG00000171320	81296	ESCO2	establishment of cohesion 1 homolog 2 (S. cerevisiae)	157570	8	n/a	n/a	6.25e-01	1.501
279902641	ENSG00000235655	134055	H3F3AP4	H3 histone, family 3A, pseudogene 4	440926	2	n/a	n/a	5.28e-01	1.500
1099318	ENSG00000168411	34448	RFWD3	ring finger and WD repeat domain 3	55159	16	n/a	n/a	8.21e-01	1.500
1109164	ENSG00000244734	3026	HBB	hemoglobin, beta	3043	11	n/a	n/a	4.44e-01	1.500
1100811	ENSG00000175216	9649	CKAP5	cytoskeleton associated protein 5	9793	11	n/a	n/a	7.84e-01	1.500
1100770	ENSG00000175029	1477	CTBP2	C-terminal binding protein 2	1488	10	n/a	n/a	7.98e-01	1.500
1087562	ENSG00000051180	5856	RAD51	RAD51 homolog (S. cerevisiae)	5888	15	n/a	n/a	5.29e-01	1.499
1087870	ENSG00000067082	1307	KLF6	Kruppel-like factor 6	1316	10	n/a	n/a	6.69e-01	1.499
1095968	ENSG00000148053	4884	NTRK2	neurotrophic tyrosine kinase, receptor, type 2	4915	9	n/a	n/a	4.41e-01	1.499
280131858	ENSG00000259375	0	RP11-815J21.2	RP11-815J21.2	0	15	n/a	n/a	6.54e-01	1.499
1106213	ENSG00000214921	0	AC003102.1	AC003102.1	0	17	n/a	n/a	5.53e-01	1.498
280105773	ENSG00000257494	0	RP3-521E19.2	RP3-521E19.2	0	12	n/a	n/a	6.26e-01	1.498
279839712	ENSG00000230080	0	AC139143.2	AC139143.2	0	11	n/a	n/a	6.42e-01	1.498
1095110	ENSG00000141933	60127	C19orf20	chromosome 19 open reading frame 20	91978	19	n/a	n/a	5.20e-01	1.498
1088347	ENSG00000079616	3810	KIF22	kinesin family member 22	3835	16	n/a	n/a	5.25e-01	1.498
1089416	ENSG00000101444	188	AHCY	adenosylhomocysteinase	191	20	n/a	n/a	7.18e-01	1.497
1090583	ENSG00000109674	34536	NEIL3	nei endonuclease VIII-like 3 (E. coli)	55247	4	n/a	n/a	6.56e-01	1.497
279989687	ENSG00000245322	0	RP11-15B17.1	RP11-15B17.1	0	4	n/a	n/a	7.65e-01	1.497
1095250	ENSG00000143147	23187	GPR161	G protein-coupled receptor 161	23432	1	n/a	n/a	6.11e-01	1.496
1104236	ENSG00000197329	36438	PELI1	pellino homolog 1 (Drosophila)	57162	2	n/a	n/a	6.54e-01	1.496
1109073	ENSG00000243244	10879	STON1	stonin 1	11037	2	n/a	n/a	6.60e-01	1.496
1098833	ENSG00000166508	4151	MCM7	minichromosome maintenance complex component 7	4176	7	n/a	n/a	5.62e-01	1.496
1109083	ENSG00000243449	125465	C4orf48	chromosome 4 open reading frame 48	401115	4	n/a	n/a	5.31e-01	1.495
1100858	ENSG00000175471	55575	MCTP1	multiple C2 domains, transmembrane 1	79772	5	n/a	n/a	6.13e-01	1.495
1094930	ENSG00000140660	0	RUNDC2A	RUN domain-containing protein 2A	0	16	n/a	n/a	5.27e-01	1.495
1098346	ENSG00000164611	9107	PTTG1	pituitary tumor-transforming 1	9232	5	n/a	n/a	5.20e-01	1.494
1102688	ENSG00000184897	8871	H1FX	H1 histone family, member X	8971	3	n/a	n/a	5.24e-01	1.494
279723028	ENSG00000213574	0	LDHAP5	lactate dehydrogenase A pseudogene 5	0	10	n/a	n/a	5.67e-01	1.494
279731931	ENSG00000214626	0	RP11-312P12.2	RP11-312P12.2	0	10	n/a	n/a	8.08e-01	1.493
280036026	ENSG00000251228	0	RP11-192C21.3	RP11-192C21.3	0	4	n/a	n/a	4.38e-01	1.493
1099903	ENSG00000170941	0	AC135352.1	Uncharacterized protein KIAA1456	0	8	n/a	n/a	5.20e-01	1.493
1096156	ENSG00000149554	1103	CHEK1	CHK1 checkpoint homolog (S. pombe)	1111	11	n/a	n/a	6.65e-01	1.492
280014840	ENSG00000249565	0	RP11-721G13.1	RP11-721G13.1	0	4	n/a	n/a	5.20e-01	1.492
1096141	ENSG00000149485	3967	FADS1	fatty acid desaturase 1	3992	11	n/a	n/a	7.90e-01	1.492
280014871	ENSG00000249568	0	RP11-234O6.2	RP11-234O6.2	0	4	n/a	n/a	6.25e-01	1.492
279872305	ENSG00000232951	0	IPO7P1	importin 7 pseudogene 1	0	X	n/a	n/a	5.23e-01	1.492
279861930	ENSG00000232024	0	LSM12P1	LSM12 homolog (S. cerevisiae) pseudogene 1	0	8	n/a	n/a	7.67e-01	1.492
280111359	ENSG00000258048	0	RP11-530C5.1	RP11-530C5.1	0	12	n/a	n/a	6.33e-01	1.492
1087109	ENSG00000009954	8911	BAZ1B	bromodomain adjacent to zinc finger domain, 1B	9031	7	n/a	n/a	9.01e-01	1.491
1092083	ENSG00000121621	57602	KIF18A	kinesin family member 18A	81930	11	n/a	n/a	5.42e-01	1.491
280094124	ENSG00000256238	0	RP11-473N11.2	RP11-473N11.2	0	12	n/a	n/a	5.59e-01	1.490
279931530	ENSG00000238221	0	RP11-69L16.4	RP11-69L16.4	0	6	n/a	n/a	8.07e-01	1.490
1099651	ENSG00000169871	57524	TRIM56	tripartite motif containing 56	81844	7	n/a	n/a	8.05e-01	1.490
1103139	ENSG00000186638	110239	KIF24	kinesin family member 24	347240	9	n/a	n/a	6.44e-01	1.490
1102570	ENSG00000184349	1933	EFNA5	ephrin-A5	1946	5	n/a	n/a	4.29e-01	1.489
279812651	ENSG00000227612	0	RP5-1177E19.2	RP5-1177E19.2	0	1	n/a	n/a	6.52e-01	1.489
279843326	ENSG00000230397	0	SPTLC1P1	serine palmitoyltransferase, long chain base subunit 1 pseudogene 1	0	10	n/a	n/a	6.77e-01	1.488
279760238	ENSG00000222521	0	AC026956.1	AC026956.1	0	15	n/a	n/a	5.20e-01	1.488
279814315	ENSG00000227766	0	HCG4P5	HLA complex group 4 pseudogene 5	0	6	n/a	n/a	6.85e-01	1.488
280018799	ENSG00000249862	0	AC016205.1	AC016205.1	0	18	n/a	n/a	7.97e-01	1.488
1101864	ENSG00000181104	2134	F2R	coagulation factor II (thrombin) receptor	2149	5	n/a	n/a	7.41e-01	1.487
1103573	ENSG00000188517	58771	COL25A1	collagen, type XXV, alpha 1	84570	4	n/a	n/a	4.38e-01	1.487
280094044	ENSG00000256229	59953	ZNF486	zinc finger protein 486	90649	19	n/a	n/a	5.64e-01	1.487
1088872	ENSG00000093009	8260	CDC45	cell division cycle 45 homolog (S. cerevisiae)	8318	22	n/a	n/a	5.28e-01	1.487
279941542	ENSG00000239626	0	RP11-398K22.13	RP11-398K22.13	0	6	n/a	n/a	6.36e-01	1.487
1087321	ENSG00000026025	7388	VIM	vimentin	7431	10	n/a	n/a	5.21e-01	1.486
1089788	ENSG00000104332	6386	SFRP1	secreted frizzled-related protein 1	6422	8	n/a	n/a	5.27e-01	1.486
1092458	ENSG00000124575	2990	HIST1H1D	histone cluster 1, H1d	3007	6	n/a	n/a	4.20e-01	1.486
279727644	ENSG00000214077	0	GNAQP1	guanine nucleotide binding protein (G protein), q polypeptide pseudogene 1	0	2	n/a	n/a	4.18e-01	1.486
279770652	ENSG00000224003	0	CTA-407F11.6	CTA-407F11.6	0	22	n/a	n/a	5.26e-01	1.486
279863900	ENSG00000232203	0	RP11-572H4.2	RP11-572H4.2	0	9	n/a	n/a	7.63e-01	1.485
279776392	ENSG00000224426	0	SLC31A1P1	solute carrier family 31 (copper transporters), member 1 pseudogene 1	0	3	n/a	n/a	7.20e-01	1.485
280023459	ENSG00000250234	0	CTD-2024P10.1	CTD-2024P10.1	0	5	n/a	n/a	6.35e-01	1.485
279893514	ENSG00000234811	0	RP11-241I20.5	RP11-241I20.5	0	10	n/a	n/a	4.47e-01	1.484
279874416	ENSG00000233125	0	ACTBP12	actin, beta pseudogene 12	0	1	n/a	n/a	5.30e-01	1.484
279848684	ENSG00000230865	0	AC073621.3	AC073621.3	0	17	n/a	n/a	6.43e-01	1.484
279917209	ENSG00000237008	0	AL591704.5	AL591704.5	0	1	n/a	n/a	6.73e-01	1.483
279931147	ENSG00000238188	0	RP5-875H3.2	RP5-875H3.2	0	X	n/a	n/a	5.39e-01	1.483
1092997	ENSG00000128944	59911	C15orf23	chromosome 15 open reading frame 23	90417	15	n/a	n/a	5.57e-01	1.483
1092657	ENSG00000125885	58716	MCM8	minichromosome maintenance complex component 8	84515	20	n/a	n/a	6.70e-01	1.482
1096939	ENSG00000156508	1902	EEF1A1	eukaryotic translation elongation factor 1 alpha 1	1915	6	n/a	n/a	6.54e-01	1.482
280071382	ENSG00000254481	0	PTP4A2P2	protein tyrosine phosphatase type IVA, member 2 pseudogene 2	0	11	n/a	n/a	6.12e-01	1.482
1094545	ENSG00000138180	34454	CEP55	centrosomal protein 55kDa	55165	10	n/a	n/a	5.28e-01	1.482
279839424	ENSG00000230053	0	RP11-76N22.1	RP11-76N22.1	0	1	n/a	n/a	6.11e-01	1.482
280123593	ENSG00000258903	0	RP11-355I22.2	RP11-355I22.2	0	14	n/a	n/a	4.14e-01	1.482
1099639	ENSG00000169813	3165	HNRNPF	heterogeneous nuclear ribonucleoprotein F	3185	10	n/a	n/a	6.85e-01	1.481
280036255	ENSG00000251254	0	GTF2F2P1	general transcription factor IIF, polypeptide 2 pseudogene 1	0	4	n/a	n/a	5.39e-01	1.481
1098047	ENSG00000163661	5774	PTX3	pentraxin 3, long	5806	3	n/a	n/a	8.01e-01	1.481
280031405	ENSG00000250859	0	HNRNPKP1	heterogeneous nuclear ribonucleoprotein K pseudogene 1	0	5	n/a	n/a	7.02e-01	1.480
1086930	ENSG00000004939	6485	SLC4A1	solute carrier family 4, anion exchanger, member 1 (erythrocyte membrane protein band 3, Diego blood group)	6521	17	n/a	n/a	5.91e-01	1.480
1094209	ENSG00000136535	10558	TBR1	T-box, brain, 1	10716	2	n/a	n/a	5.20e-01	1.479
1087175	ENSG00000012048	668	BRCA1	breast cancer 1, early onset	672	17	n/a	n/a	6.59e-01	1.479
1090653	ENSG00000110218	23896	PANX1	pannexin 1	24145	11	n/a	n/a	4.20e-01	1.479
1088413	ENSG00000081479	4011	LRP2	low density lipoprotein receptor-related protein 2	4036	2	n/a	n/a	5.56e-01	1.479
280043264	ENSG00000251832	0	AC005626.1	AC005626.1	0	19	n/a	n/a	5.23e-01	1.479
1090854	ENSG00000111799	1294	COL12A1	collagen, type XII, alpha 1	1303	6	n/a	n/a	6.36e-01	1.478
1087920	ENSG00000068654	25634	POLR1A	polymerase (RNA) I polypeptide A, 194kDa	25885	2	n/a	n/a	6.58e-01	1.478
1087066	ENSG00000008086	6752	CDKL5	cyclin-dependent kinase-like 5	6792	X	n/a	n/a	4.29e-01	1.478
1102505	ENSG00000184110	8594	EIF3C	eukaryotic translation initiation factor 3, subunit C	8663	16	n/a	n/a	5.25e-01	1.478
1097074	ENSG00000157680	9038	DGKI	diacylglycerol kinase, iota	9162	7	n/a	n/a	5.34e-01	1.477
1088141	ENSG00000074590	9747	NUAK1	NUAK family, SNF1-like kinase, 1	9891	12	n/a	n/a	4.41e-01	1.477
1104187	ENSG00000197153	8298	HIST1H3J	histone cluster 1, H3j	8356	6	n/a	n/a	4.12e-01	1.477
1097438	ENSG00000160447	29674	PKN3	protein kinase N3	29941	9	n/a	n/a	5.39e-01	1.477
279775133	ENSG00000224328	0	MDC1-AS1	MDC1 antisense RNA 1 (non-protein coding)	0	6	n/a	n/a	7.94e-01	1.477
1093125	ENSG00000130164	3924	LDLR	low density lipoprotein receptor	3949	19	n/a	n/a	7.66e-01	1.477
1107538	ENSG00000229387	0	AC103801.2	AC103801.2	0	11	n/a	n/a	5.40e-01	1.476
1093533	ENSG00000132613	60144	MTSS1L	metastasis suppressor 1-like	92154	16	n/a	n/a	5.29e-01	1.476
279709519	ENSG00000207783	0	MIR564	microRNA 564	0	3	n/a	n/a	4.14e-01	1.476
1093322	ENSG00000131153	31139	GINS2	GINS complex subunit 2 (Psf2 homolog)	51659	16	n/a	n/a	5.34e-01	1.475
279725955	ENSG00000213938	0	SEPHS1P6	selenophosphate synthetase 1 pseudogene 6	0	2	n/a	n/a	6.55e-01	1.475
1088195	ENSG00000075702	94292	WDR62	WD repeat domain 62	284403	19	n/a	n/a	5.21e-01	1.475
280003440	ENSG00000248590	0	GLDCP	GLDCP	0	4	n/a	n/a	5.86e-01	1.475
1090070	ENSG00000105722	2062	ERF	Ets2 repressor factor	2077	19	n/a	n/a	6.60e-01	1.475
1093262	ENSG00000130818	54927	ZNF426	zinc finger protein 426	79088	19	n/a	n/a	5.34e-01	1.474
1089465	ENSG00000101868	5390	POLA1	polymerase (DNA directed), alpha 1, catalytic subunit	5422	X	n/a	n/a	6.52e-01	1.474
280130820	ENSG00000259316	0	CTD-2116N17.1	CTD-2116N17.1	0	15	n/a	n/a	6.86e-01	1.474
1090601	ENSG00000109805	40784	NCAPG	non-SMC condensin I complex, subunit G	64151	4	n/a	n/a	6.28e-01	1.474
1105625	ENSG00000206052	85633	DOK6	docking protein 6	220164	18	n/a	n/a	4.36e-01	1.474
1091800	ENSG00000119408	10625	NEK6	NIMA (never in mitosis gene a)-related kinase 6	10783	9	n/a	n/a	6.42e-01	1.473
280121833	ENSG00000258800	0	CTD-2302E22.2	CTD-2302E22.2	0	14	n/a	n/a	5.24e-01	1.473
1097057	ENSG00000157542	3738	KCNJ6	potassium inwardly-rectifying channel, subfamily J, member 6	3763	21	n/a	n/a	8.06e-01	1.473
279750548	ENSG00000220418	0	RP1-131H7.2	RP1-131H7.2	0	6	n/a	n/a	8.20e-01	1.473
1105120	ENSG00000204388	3284	HSPA1B	heat shock 70kDa protein 1B	3304	6	n/a	n/a	4.50e-01	1.473
279783269	ENSG00000225031	0	EIF4BP7	eukaryotic translation initiation factor 4B pseudogene 7	0	X	n/a	n/a	5.42e-01	1.472
279847581	ENSG00000230772	0	VN1R108P	vomeronasal 1 receptor 108 pseudogene	0	20	n/a	n/a	8.03e-01	1.472
1087476	ENSG00000044524	2027	EPHA3	EPH receptor A3	2042	3	n/a	n/a	6.49e-01	1.472
280011422	ENSG00000249271	0	AC021224.1	AC021224.1	0	18	n/a	n/a	5.28e-01	1.471
1087566	ENSG00000051596	58531	THOC3	THO complex 3	84321	5	n/a	n/a	6.36e-01	1.471
1095207	ENSG00000142731	10575	PLK4	polo-like kinase 4	10733	4	n/a	n/a	6.23e-01	1.471
279789489	ENSG00000225580	0	RP1-159M24.1	RP1-159M24.1	0	6	n/a	n/a	7.79e-01	1.471
279872312	ENSG00000232952	0	RP11-90H3.1	RP11-90H3.1	0	1	n/a	n/a	5.27e-01	1.470
279728016	ENSG00000214110	0	LDHAP4	lactate dehydrogenase A pseudogene 4	0	9	n/a	n/a	5.46e-01	1.470
280095829	ENSG00000256429	0	RP11-46H11.5	RP11-46H11.5	0	12	n/a	n/a	5.20e-01	1.470
279883772	ENSG00000233955	0	AC068535.1	AC068535.1	0	2	n/a	n/a	6.37e-01	1.470
1087483	ENSG00000046889	56044	PREX2	phosphatidylinositol-3,4,5-trisphosphate-dependent Rac exchange factor 2	80243	8	n/a	n/a	6.22e-01	1.469
280134745	ENSG00000259531	0	RP11-295H24.3	RP11-295H24.3	0	15	n/a	n/a	7.13e-01	1.469
279842266	ENSG00000230311	0	AC004074.3	AC004074.3	0	X	n/a	n/a	5.28e-01	1.469
1105752	ENSG00000212789	0	ST13P5	suppression of tumorigenicity 13 (colon carcinoma) (Hsp70 interacting protein) pseudogene 5	0	11	n/a	n/a	6.90e-01	1.468
1107519	ENSG00000229212	0	RP11-561C5.4	RP11-561C5.4	0	15	n/a	n/a	6.57e-01	1.468
1088885	ENSG00000094804	985	CDC6	cell division cycle 6 homolog (S. cerevisiae)	990	17	n/a	n/a	5.52e-01	1.468
279747005	ENSG00000217835	0	RP6-159A1.2	RP6-159A1.2	0	X	n/a	n/a	8.55e-01	1.467
280105097	ENSG00000257411	0	RP11-603J24.9	Uncharacterized protein	0	12	n/a	n/a	6.42e-01	1.467
279843929	ENSG00000230450	0	NEK2P4	NEK2 pseudogene 4	0	2	n/a	n/a	5.55e-01	1.467
279904581	ENSG00000235847	0	LDHAP7	lactate dehydrogenase A pseudogene 7	0	2	n/a	n/a	5.29e-01	1.467
279950430	ENSG00000240656	0	AC068594.1	AC068594.1	0	17	n/a	n/a	4.68e-01	1.466
1105383	ENSG00000205100	0	HSP90AA4P	heat shock protein 90kDa alpha (cytosolic), class A member 4, pseudogene	0	4	n/a	n/a	7.14e-01	1.466
279727637	ENSG00000214076	0	CPSF1P1	cleavage and polyadenylation specific factor 1, 160kDa pseudogene 1	0	22	n/a	n/a	6.68e-01	1.466
279827860	ENSG00000228986	0	RP13-228J13.8	RP13-228J13.8	0	X	n/a	n/a	5.63e-01	1.466
1099292	ENSG00000168298	2991	HIST1H1E	histone cluster 1, H1e	3008	6	n/a	n/a	4.50e-01	1.465
1102369	ENSG00000183580	22949	FBXL7	F-box and leucine-rich repeat protein 7	23194	5	n/a	n/a	5.39e-01	1.465
279995141	ENSG00000247240	133471	AC012435.1	AC012435.1	440288	15	n/a	n/a	7.86e-01	1.465
1087883	ENSG00000067369	7115	TP53BP1	tumor protein p53 binding protein 1	7158	15	n/a	n/a	6.46e-01	1.465
280052047	ENSG00000253102	0	RP1-117B12.4	RP1-117B12.4	0	17	n/a	n/a	7.82e-01	1.464
279818089	ENSG00000228124	0	RP1-122O8.7	RP1-122O8.7	0	6	n/a	n/a	5.60e-01	1.464
1100121	ENSG00000171823	80390	FBXL14	F-box and leucine-rich repeat protein 14	144699	12	n/a	n/a	6.37e-01	1.464
280025465	ENSG00000250377	0	CTC-467M3.3	CTC-467M3.3	0	5	n/a	n/a	5.25e-01	1.463
279904834	ENSG00000235883	0	AC012379.1	AC012379.1	0	15	n/a	n/a	6.48e-01	1.463
1089057	ENSG00000100065	29510	CARD10	caspase recruitment domain family, member 10	29775	22	n/a	n/a	5.20e-01	1.463
1090900	ENSG00000112118	4147	MCM3	minichromosome maintenance complex component 3	4172	6	n/a	n/a	6.18e-01	1.463
279767350	ENSG00000223723	0	BX842568.2	BX842568.2	0	X	n/a	n/a	6.13e-01	1.463
1103075	ENSG00000186369	0	RP11-355I22.3	RP11-355I22.3	0	14	n/a	n/a	4.33e-01	1.463
279620046	ENSG00000197258	0	EIF4BP6	eukaryotic translation initiation factor 4B pseudogene 6	0	7	n/a	n/a	5.59e-01	1.462
279899320	ENSG00000235335	0	AC016723.4	AC016723.4	0	2	n/a	n/a	6.57e-01	1.461
279819148	ENSG00000228222	0	AC074363.1	AC074363.1	0	2	n/a	n/a	5.43e-01	1.461
279747741	ENSG00000218350	0	RP11-789A7.1	RP11-789A7.1	0	6	n/a	n/a	5.28e-01	1.461
1090168	ENSG00000106278	5771	PTPRZ1	protein tyrosine phosphatase, receptor-type, Z polypeptide 1	5803	7	n/a	n/a	5.56e-01	1.460
1094655	ENSG00000138771	36892	SHROOM3	shroom family member 3	57619	4	n/a	n/a	8.26e-01	1.459
280037286	ENSG00000251331	0	RP11-689K5.3	RP11-689K5.3	0	4	n/a	n/a	6.61e-01	1.459
279902059	ENSG00000235598	0	RRM2P4	ribonucleotide reductase M2 polypeptide pseudogene 4	0	X	n/a	n/a	6.28e-01	1.459
279855475	ENSG00000231466	0	CTA-246H3.11	CTA-246H3.11	0	22	n/a	n/a	7.63e-01	1.458
279665190	ENSG00000201675	0	SNORD32A	small nucleolar RNA, C/D box 32A	0	19	n/a	n/a	5.21e-01	1.458
279535078	ENSG00000184068	0	RP5-821D11.7	RP5-821D11.7	0	22	n/a	n/a	7.12e-01	1.458
1095792	ENSG00000146592	9444	CREB5	cAMP responsive element binding protein 5	9586	7	n/a	n/a	5.56e-01	1.458
280034828	ENSG00000251143	0	RP11-849H4.4	RP11-849H4.4	0	11	n/a	n/a	6.17e-01	1.457
1100072	ENSG00000171604	31003	CXXC5	CXXC finger protein 5	51523	5	n/a	n/a	5.24e-01	1.457
1098557	ENSG00000165480	85714	SKA3	spindle and kinetochore associated complex subunit 3	221150	13	n/a	n/a	5.39e-01	1.457
1090819	ENSG00000111665	57705	CDCA3	cell division cycle associated 3	83461	12	n/a	n/a	4.17e-01	1.457
280131732	ENSG00000259367	0	RP11-815J21.4	RP11-815J21.4	0	15	n/a	n/a	5.26e-01	1.456
1098660	ENSG00000165891	80371	E2F7	E2F transcription factor 7	144455	12	n/a	n/a	6.40e-01	1.455
279915555	ENSG00000236869	0	RP11-944L7.4	RP11-944L7.4	0	3	n/a	n/a	6.58e-01	1.455
1099629	ENSG00000169760	22627	NLGN1	neuroligin 1	22871	3	n/a	n/a	4.26e-01	1.455
1087270	ENSG00000020922	4335	MRE11A	MRE11 meiotic recombination 11 homolog A (S. cerevisiae)	4361	11	n/a	n/a	6.49e-01	1.454
279807214	ENSG00000227105	0	PARP1P1	poly (ADP-ribose) polymerase family, member 1 pseudogene 1	0	13	n/a	n/a	8.00e-01	1.454
279967002	ENSG00000242539	0	AC007620.3	AC007620.3	0	3	n/a	n/a	6.68e-01	1.454
1100309	ENSG00000172602	27034	RND1	Rho family GTPase 1	27289	12	n/a	n/a	6.86e-01	1.454
1105064	ENSG00000204262	1281	COL5A2	collagen, type V, alpha 2	1290	2	n/a	n/a	5.28e-01	1.454
1097767	ENSG00000162733	4890	DDR2	discoidin domain receptor tyrosine kinase 2	4921	1	n/a	n/a	5.43e-01	1.453
1104185	ENSG00000197149	0	RP11-452G18.2	RP11-452G18.2	0	11	n/a	n/a	5.21e-01	1.453
279746220	ENSG00000217289	0	AC018865.5	AC018865.5	0	2	n/a	n/a	5.43e-01	1.453
1097079	ENSG00000157764	669	BRAF	v-raf murine sarcoma viral oncogene homolog B1	673	7	n/a	n/a	6.84e-01	1.452
1089452	ENSG00000101752	36807	MIB1	mindbomb homolog 1 (Drosophila)	57534	18	n/a	n/a	6.22e-01	1.451
1095825	ENSG00000146918	34181	NCAPG2	non-SMC condensin II complex, subunit G2	54892	7	n/a	n/a	6.43e-01	1.451
1094701	ENSG00000139174	80348	PRICKLE1	prickle homolog 1 (Drosophila)	144165	12	n/a	n/a	5.44e-01	1.451
280073300	ENSG00000254618	0	TMED10P1	transmembrane emp24-like trafficking protein 10 (yeast) pseudogene 1	0	8	n/a	n/a	5.64e-01	1.451
1099615	ENSG00000169710	2179	FASN	fatty acid synthase	2194	17	n/a	n/a	6.24e-01	1.451
1098828	ENSG00000166483	7422	WEE1	WEE1 homolog (S. pombe)	7465	11	n/a	n/a	6.46e-01	1.451
1089636	ENSG00000103047	55416	TMCO7	transmembrane and coiled-coil domains 7	79613	16	n/a	n/a	6.50e-01	1.451
279787798	ENSG00000225450	0	RP3-508I15.14	RP3-508I15.14	0	22	n/a	n/a	5.21e-01	1.451
1090317	ENSG00000107581	8592	EIF3A	eukaryotic translation initiation factor 3, subunit A	8661	10	n/a	n/a	6.72e-01	1.451
279806421	ENSG00000227033	0	AC105461.1	AC105461.1	0	2	n/a	n/a	6.53e-01	1.451
279931754	ENSG00000238247	0	GS1-309P15.4	GS1-309P15.4	0	X	n/a	n/a	5.23e-01	1.450
1093290	ENSG00000131016	9448	AKAP12	A kinase (PRKA) anchor protein 12	9590	6	n/a	n/a	5.53e-01	1.450
1087903	ENSG00000068078	2246	FGFR3	fibroblast growth factor receptor 3	2261	4	n/a	n/a	4.36e-01	1.450
1103039	ENSG00000186231	77516	KLHL32	kelch-like 32 (Drosophila)	114792	6	n/a	n/a	4.15e-01	1.450
1099261	ENSG00000168172	58577	HOOK3	hook homolog 3 (Drosophila)	84376	8	n/a	n/a	6.22e-01	1.449
279941232	ENSG00000239587	0	AC018730.4	AC018730.4	0	2	n/a	n/a	5.32e-01	1.449
280011030	ENSG00000249239	0	RP11-428L21.2	RP11-428L21.2	0	4	n/a	n/a	6.60e-01	1.449
280010838	ENSG00000249215	0	AC138517.4	AC138517.4	0	5	n/a	n/a	6.14e-01	1.449
280031203	ENSG00000250846	1006867	RP11-807H7.1	RP11-807H7.1	100144602	4	n/a	n/a	7.83e-01	1.449
279917486	ENSG00000237036	0	ZEB1-AS1	ZEB1 antisense RNA 1 (non-protein coding)	0	10	n/a	n/a	6.64e-01	1.448
279957818	ENSG00000241547	0	RP11-4K3__A.5	RP11-4K3__A.5	0	1	n/a	n/a	5.19e-01	1.448
1100670	ENSG00000174482	81339	LINGO2	leucine rich repeat and Ig domain containing 2	158038	9	n/a	n/a	6.32e-01	1.447
280073014	ENSG00000254598	93844	CSNK2A1P	casein kinase 2, alpha 1 polypeptide pseudogene	283106	11	n/a	n/a	5.40e-01	1.447
279945280	ENSG00000240072	0	AP000350.1	AP000350.1	0	22	n/a	n/a	6.60e-01	1.447
1105177	ENSG00000204525	3089	HLA-C	major histocompatibility complex, class I, C	3107	6	n/a	n/a	4.37e-01	1.447
1088366	ENSG00000080298	5959	RFX3	regulatory factor X, 3 (influences HLA class II expression)	5991	9	n/a	n/a	5.30e-01	1.447
279874791	ENSG00000233155	0	HMGA1P8	high mobility group AT-hook 1 pseudogene 8	0	2	n/a	n/a	6.69e-01	1.447
1095438	ENSG00000144028	22775	SNRNP200	small nuclear ribonucleoprotein 200kDa (U5)	23020	2	n/a	n/a	6.43e-01	1.446
1102545	ENSG00000184270	106018	HIST2H2AB	histone cluster 2, H2ab	317772	1	n/a	n/a	5.22e-01	1.446
1090331	ENSG00000107736	40705	CDH23	cadherin-related 23	64072	10	n/a	n/a	6.40e-01	1.446
1096775	ENSG00000155052	79385	CNTNAP5	contactin associated protein-like 5	129684	2	n/a	n/a	5.21e-01	1.446
1087757	ENSG00000064419	23289	TNPO3	transportin 3	23534	7	n/a	n/a	6.60e-01	1.446
279897800	ENSG00000235177	0	RP11-398C13.4	RP11-398C13.4	0	10	n/a	n/a	5.29e-01	1.446
279875458	ENSG00000233225	0	AC004987.9	AC004987.9	0	7	n/a	n/a	5.26e-01	1.445
1099865	ENSG00000170802	3324	FOXN2	forkhead box N2	3344	2	n/a	n/a	6.22e-01	1.445
279872693	ENSG00000232992	0	AC023468.2	AC023468.2	0	2	n/a	n/a	6.13e-01	1.445
279998646	ENSG00000248201	0	RP4-671G15.3	RP4-671G15.3	0	1	n/a	n/a	5.39e-01	1.445
1106357	ENSG00000215492	0	HNRNPA1P7	heterogeneous nuclear ribonucleoprotein A1 pseudogene 7	0	18	n/a	n/a	5.26e-01	1.445
279947760	ENSG00000240336	0	RP11-405L18.1	RP11-405L18.1	0	9	n/a	n/a	5.91e-01	1.445
279925566	ENSG00000237730	0	RP11-459A10.1	RP11-459A10.1	0	X	n/a	n/a	4.34e-01	1.444
279934710	ENSG00000238678	109431	SNORD109A	small nucleolar RNA, C/D box 109A	338428	15	n/a	n/a	7.15e-01	1.444
279771281	ENSG00000224057	157123587	RP5-1091E12.1	RP5-1091E12.1	100507500	7	n/a	n/a	4.24e-01	1.444
279772783	ENSG00000224126	0	AC026271.3	AC026271.3	0	17	n/a	n/a	6.29e-01	1.443
279984335	ENSG00000244332	0	RP11-119K6.6	RP11-119K6.6	0	10	n/a	n/a	7.34e-01	1.443
1102516	ENSG00000184156	3761	KCNQ3	potassium voltage-gated channel, KQT-like subfamily, member 3	3786	8	n/a	n/a	4.14e-01	1.443
1091927	ENSG00000120254	25651	MTHFD1L	methylenetetrahydrofolate dehydrogenase (NADP+ dependent) 1-like	25902	6	n/a	n/a	6.55e-01	1.443
279808177	ENSG00000227183	0	HDGFP1	hepatoma-derived growth factor pseudogene 1	0	X	n/a	n/a	5.98e-01	1.443
280095241	ENSG00000256364	0	RP11-173P15.3	RP11-173P15.3	0	12	n/a	n/a	5.66e-01	1.443
1094684	ENSG00000139083	2105	ETV6	ets variant 6	2120	12	n/a	n/a	6.25e-01	1.443
280102958	ENSG00000257225	0	RP11-328C8.4	RP11-328C8.4	0	12	n/a	n/a	5.81e-01	1.443
279857188	ENSG00000231632	0	RP11-82L18.4	RP11-82L18.4	0	9	n/a	n/a	4.24e-01	1.443
280012482	ENSG00000249353	0	RP11-65F13.1	RP11-65F13.1	0	5	n/a	n/a	7.00e-01	1.443
1098529	ENSG00000165349	59079	SLC7A3	solute carrier family 7 (cationic amino acid transporter, y+ system), member 3	84889	X	n/a	n/a	5.21e-01	1.442
1101689	ENSG00000180138	78871	CSNK1A1L	casein kinase 1, alpha 1-like	122011	13	n/a	n/a	6.40e-01	1.442
1092551	ENSG00000125398	6622	SOX9	SRY (sex determining region Y)-box 9	6662	17	n/a	n/a	5.25e-01	1.442
1095191	ENSG00000142627	1956	EPHA2	EPH receptor A2	1969	1	n/a	n/a	6.17e-01	1.441
279865461	ENSG00000232358	0	RP5-955M13.4	RP5-955M13.4	0	20	n/a	n/a	6.65e-01	1.441
1089153	ENSG00000100344	56140	PNPLA3	patatin-like phospholipase domain containing 3	80339	22	n/a	n/a	5.29e-01	1.441
280074572	ENSG00000254693	0	RP11-58K22.5	RP11-58K22.5	0	11	n/a	n/a	4.27e-01	1.441
1087212	ENSG00000014138	23402	POLA2	polymerase (DNA directed), alpha 2 (70kD subunit)	23649	11	n/a	n/a	5.96e-01	1.440
280013619	ENSG00000249456	0	RP11-298J20.4	RP11-298J20.4	0	10	n/a	n/a	4.27e-01	1.440
1104700	ENSG00000198719	28250	DLL1	delta-like 1 (Drosophila)	28514	6	n/a	n/a	4.14e-01	1.440
279718819	ENSG00000213067	0	RP11-760D2.10	RP11-760D2.10	0	7	n/a	n/a	6.53e-01	1.440
1087754	ENSG00000064309	30420	CDON	Cdon homolog (mouse)	50937	11	n/a	n/a	4.50e-01	1.440
279909794	ENSG00000236341	0	RP5-1103B4.3	RP5-1103B4.3	0	1	n/a	n/a	4.56e-01	1.439
1106008	ENSG00000214182	0	PTMAP5	prothymosin, alpha pseudogene 5	0	13	n/a	n/a	5.25e-01	1.439
1103505	ENSG00000188229	10236	TUBB4B	tubulin, beta 4B class IVb	10383	9	n/a	n/a	6.34e-01	1.439
1093061	ENSG00000129493	25687	HEATR5A	HEAT repeat containing 5A	25938	14	n/a	n/a	7.22e-01	1.439
1095226	ENSG00000142949	5760	PTPRF	protein tyrosine phosphatase, receptor type, F	5792	1	n/a	n/a	6.56e-01	1.438
279817751	ENSG00000228086	0	RP5-837M10.4	RP5-837M10.4	0	1	n/a	n/a	7.77e-01	1.437
1098361	ENSG00000164663	25611	USP49	ubiquitin specific peptidase 49	25862	6	n/a	n/a	6.12e-01	1.437
1088300	ENSG00000078401	1893	EDN1	endothelin 1	1906	6	n/a	n/a	5.19e-01	1.436
1103432	ENSG00000187951	59776	ARHGAP11B	Rho GTPase activating protein 11B	89839	15	n/a	n/a	5.64e-01	1.436
1088272	ENSG00000077782	2245	FGFR1	fibroblast growth factor receptor 1	2260	8	n/a	n/a	5.56e-01	1.435
1102838	ENSG00000185453	119523	C19orf68	chromosome 19 open reading frame 68	374920	19	n/a	n/a	5.23e-01	1.434
280028444	ENSG00000250619	0	CTD-2215L10.1	CTD-2215L10.1	0	5	n/a	n/a	6.28e-01	1.434
280085622	ENSG00000255387	0	RP11-23F23.3	RP11-23F23.3	0	11	n/a	n/a	5.19e-01	1.434
279722950	ENSG00000213553	0	RPLP0P6	ribosomal protein, large, P0 pseudogene 6	0	2	n/a	n/a	5.42e-01	1.434
279884661	ENSG00000234031	0	RPS3AP44	ribosomal protein S3a pseudogene 44	0	13	n/a	n/a	6.51e-01	1.433
1094772	ENSG00000139618	671	BRCA2	breast cancer 2, early onset	675	13	n/a	n/a	8.05e-01	1.433
1102748	ENSG00000185070	23521	FLRT2	fibronectin leucine rich transmembrane protein 2	23768	14	n/a	n/a	5.38e-01	1.433
1088583	ENSG00000086758	9930	HUWE1	HECT, UBA and WWE domain containing 1	10075	X	n/a	n/a	6.96e-01	1.433
1104507	ENSG00000198093	41752	ZNF649	zinc finger protein 649	65251	19	n/a	n/a	6.85e-01	1.432
1096854	ENSG00000155886	25520	SLC24A2	solute carrier family 24 (sodium/potassium/calcium exchanger), member 2	25769	9	n/a	n/a	5.22e-01	1.432
1091172	ENSG00000114346	1882	ECT2	epithelial cell transforming sequence 2 oncogene	1894	3	n/a	n/a	5.20e-01	1.432
279862677	ENSG00000232090	0	AC016724.6	AC016724.6	0	2	n/a	n/a	6.38e-01	1.432
279725276	ENSG00000213881	0	NPM1P6	nucleophosmin 1 (nucleolar phosphoprotein B23, numatrin) pseudogene 6	0	8	n/a	n/a	6.40e-01	1.432
1101402	ENSG00000178394	3330	HTR1A	5-hydroxytryptamine (serotonin) receptor 1A	3350	5	n/a	n/a	4.61e-01	1.432
279979218	ENSG00000243799	0	PEX5L-AS1	PEX5L antisense RNA 1 (non-protein coding)	0	3	n/a	n/a	6.12e-01	1.430
1093210	ENSG00000130635	1280	COL5A1	collagen, type V, alpha 1	1289	9	n/a	n/a	5.26e-01	1.430
1094648	ENSG00000138758	35041	SEPT11	septin 11	55752	4	n/a	n/a	8.38e-01	1.430
279844380	ENSG00000230482	0	ATP5G2P3	ATP synthase, H+ transporting, mitochondrial Fo complex, subunit C2 (subunit 9) pseudogene 3	0	2	n/a	n/a	5.21e-01	1.430
1094590	ENSG00000138442	35048	WDR12	WD repeat domain 12	55759	2	n/a	n/a	6.34e-01	1.429
1104179	ENSG00000197128	125245	ZNF772	zinc finger protein 772	400720	19	n/a	n/a	8.13e-01	1.429
1089329	ENSG00000101144	651	BMP7	bone morphogenetic protein 7	655	20	n/a	n/a	5.23e-01	1.429
1095949	ENSG00000147852	7393	VLDLR	very low density lipoprotein receptor	7436	9	n/a	n/a	5.20e-01	1.429
1095547	ENSG00000144791	8886	LIMD1	LIM domains containing 1	8994	3	n/a	n/a	5.23e-01	1.429
1101483	ENSG00000178921	5166	PFAS	phosphoribosylformylglycinamidine synthase	5198	17	n/a	n/a	6.99e-01	1.428
280122039	ENSG00000258813	0	RP11-109N23.4	RP11-109N23.4	0	14	n/a	n/a	5.93e-01	1.428
1103189	ENSG00000186871	34110	ERCC6L	excision repair cross-complementing rodent repair deficiency, complementation group 6-like	54821	X	n/a	n/a	6.43e-01	1.428
279818101	ENSG00000228125	0	RP11-516A11.3	RP11-516A11.3	0	X	n/a	n/a	5.26e-01	1.427
280106509	ENSG00000257550	157126289	RP11-793H13.3	RP11-793H13.3	100652999	12	n/a	n/a	6.56e-01	1.427
280095940	ENSG00000256448	0	RP11-809N8.4	RP11-809N8.4	0	11	n/a	n/a	5.27e-01	1.427
279926788	ENSG00000237828	0	PA2G4P1	proliferation-associated 2G4 pseudogene 1	0	X	n/a	n/a	6.73e-01	1.427
279955448	ENSG00000241293	0	PPATP1	phosphoribosyl pyrophosphate amidotransferase pseudogene 1	0	3	n/a	n/a	6.90e-01	1.427
279725130	ENSG00000213857	0	RP11-12M9.4	RP11-12M9.4	0	22	n/a	n/a	4.41e-01	1.426
280092069	ENSG00000256005	0	AC093734.1	AC093734.1	0	7	n/a	n/a	5.45e-01	1.426
1096004	ENSG00000148339	77513	SLC25A25	solute carrier family 25 (mitochondrial carrier; phosphate carrier), member 25	114789	9	n/a	n/a	7.58e-01	1.426
279763829	ENSG00000223427	0	AC016716.1	AC016716.1	0	2	n/a	n/a	8.17e-01	1.426
279944259	ENSG00000239968	0	ZNRF2P2	zinc and ring finger 2 pseudogene 2	0	7	n/a	n/a	4.14e-01	1.425
1107237	ENSG00000227495	0	AC109333.10	AC109333.10	0	17	n/a	n/a	6.28e-01	1.425
1093241	ENSG00000130748	34247	TMEM160	transmembrane protein 160	54958	19	n/a	n/a	5.24e-01	1.424
1101760	ENSG00000180596	8289	HIST1H2BC	histone cluster 1, H2bc	8347	6	n/a	n/a	5.22e-01	1.424
1092988	ENSG00000128881	80493	TTBK2	tau tubulin kinase 2	146057	15	n/a	n/a	5.33e-01	1.424
279829743	ENSG00000229165	0	GDI2P1	GDP dissociation inhibitor 2 pseudogene 1	0	7	n/a	n/a	6.58e-01	1.423
1091429	ENSG00000116127	7794	ALMS1	Alstrom syndrome 1	7840	2	n/a	n/a	7.09e-01	1.423
1098357	ENSG00000164649	34825	CDCA7L	cell division cycle associated 7-like	55536	7	n/a	n/a	5.55e-01	1.423
280004071	ENSG00000248641	0	HMGA1P2	high mobility group AT-hook 1 pseudogene 2	0	4	n/a	n/a	5.34e-01	1.423
1094825	ENSG00000139973	58085	SYT16	synaptotagmin XVI	83851	14	n/a	n/a	4.13e-01	1.423
279663146	ENSG00000201098	6052	RNY1	RNA, Ro-associated Y1	6084	7	n/a	n/a	4.58e-01	1.423
280109905	ENSG00000257907	0	EEF1A1P17	eukaryotic translation elongation factor 1 alpha 1 pseudogene 17	0	12	n/a	n/a	5.41e-01	1.422
1088062	ENSG00000072315	7181	TRPC5	transient receptor potential cation channel, subfamily C, member 5	7224	X	n/a	n/a	4.08e-01	1.422
1093486	ENSG00000132383	6085	RPA1	replication protein A1, 70kDa	6117	17	n/a	n/a	8.46e-01	1.422
280058575	ENSG00000253571	0	RP11-728L1.1	RP11-728L1.1	0	8	n/a	n/a	5.55e-01	1.422
279997644	ENSG00000248121	0	AC005562.2	AC005562.2	0	17	n/a	n/a	5.92e-01	1.422
1091799	ENSG00000119403	25896	PHF19	PHD finger protein 19	26147	9	n/a	n/a	5.48e-01	1.421
1091789	ENSG00000119326	8656	CTNNAL1	catenin (cadherin-associated protein), alpha-like 1	8727	9	n/a	n/a	5.21e-01	1.421
1109023	ENSG00000242114	31017	MTFP1	mitochondrial fission process 1	51537	22	n/a	n/a	5.20e-01	1.420
279871067	ENSG00000232842	0	RP5-961K14.1	RP5-961K14.1	0	X	n/a	n/a	5.65e-01	1.420
1101584	ENSG00000179456	10325	ZNF238	zinc finger protein 238	10472	1	n/a	n/a	5.21e-01	1.420
1096176	ENSG00000149654	41006	CDH22	cadherin 22, type 2	64405	20	n/a	n/a	6.51e-01	1.420
279780666	ENSG00000224806	0	AP000357.5	AP000357.5	0	22	n/a	n/a	5.37e-01	1.420
279866272	ENSG00000232439	0	RPL18AP7	ribosomal protein L18a pseudogene 7	0	3	n/a	n/a	5.55e-01	1.420
280096963	ENSG00000256569	0	RP11-173P15.5	RP11-173P15.5	0	12	n/a	n/a	5.26e-01	1.419
279939188	ENSG00000239345	0	HNRNPA1P26	heterogeneous nuclear ribonucleoprotein A1 pseudogene 26	0	X	n/a	n/a	5.25e-01	1.418
1098708	ENSG00000166086	57942	JAM3	junctional adhesion molecule 3	83700	11	n/a	n/a	5.40e-01	1.418
279725222	ENSG00000213871	0	TAF9BP1	TAF9B RNA polymerase II, TATA box binding protein (TBP)-associated factor, 31kDa pseudogene 1	0	3	n/a	n/a	6.55e-01	1.418
279986469	ENSG00000244563	0	AC006011.4	AC006011.4	0	2	n/a	n/a	7.74e-01	1.418
279886983	ENSG00000234241	0	RP4-775C13.1	RP4-775C13.1	0	20	n/a	n/a	6.40e-01	1.418
279906433	ENSG00000236031	0	RP11-269F20.1	RP11-269F20.1	0	1	n/a	n/a	5.21e-01	1.418
280122768	ENSG00000258856	0	CTD-2325K12.1	CTD-2325K12.1	0	14	n/a	n/a	6.53e-01	1.418
280030901	ENSG00000250810	0	AC096753.1	AC096753.1	0	2	n/a	n/a	5.24e-01	1.418
1103161	ENSG00000186767	79835	SPIN4	spindlin family, member 4	139886	X	n/a	n/a	5.59e-01	1.418
1096345	ENSG00000151503	23065	NCAPD3	non-SMC condensin II complex, subunit D3	23310	11	n/a	n/a	6.64e-01	1.418
279834395	ENSG00000229586	0	AC015818.6	AC015818.6	0	17	n/a	n/a	6.19e-01	1.418
279673575	ENSG00000203875	122163	SNHG5	small nucleolar RNA host gene 5 (non-protein coding)	387066	6	n/a	n/a	6.46e-01	1.417
1091807	ENSG00000119471	58473	HSDL2	hydroxysteroid dehydrogenase like 2	84263	9	n/a	n/a	6.18e-01	1.417
280134966	ENSG00000259544	0	RP11-158M2.2	RP11-158M2.2	0	15	n/a	n/a	4.06e-01	1.417
1106640	ENSG00000223547	94287	ZNF844	zinc finger protein 844	284391	19	n/a	n/a	5.61e-01	1.417
1095702	ENSG00000145934	36724	ODZ2	odz, odd Oz/ten-m homolog 2 (Drosophila)	57451	5	n/a	n/a	5.23e-01	1.415
1096823	ENSG00000155561	22920	NUP205	nucleoporin 205kDa	23165	7	n/a	n/a	6.98e-01	1.415
280135628	ENSG00000259585	0	RP11-150L8.4	RP11-150L8.4	0	15	n/a	n/a	7.97e-01	1.415
1095788	ENSG00000146555	85814	SDK1	sidekick homolog 1, cell adhesion molecule (chicken)	221935	7	n/a	n/a	6.84e-01	1.415
1091341	ENSG00000115524	23206	SF3B1	splicing factor 3b, subunit 1, 155kDa	23451	2	n/a	n/a	5.60e-01	1.415
279849194	ENSG00000230913	0	RP4-696P19.2	RP4-696P19.2	0	6	n/a	n/a	8.10e-01	1.414
1088463	ENSG00000083168	7947	KAT6A	K(lysine) acetyltransferase 6A	7994	8	n/a	n/a	6.55e-01	1.414
280092913	ENSG00000256075	0	RP11-81H14.3	RP11-81H14.3	0	12	n/a	n/a	5.25e-01	1.414
1101909	ENSG00000181449	6617	SOX2	SRY (sex determining region Y)-box 2	6657	3	n/a	n/a	4.49e-01	1.414
1101337	ENSG00000178031	60237	ADAMTSL1	ADAMTS-like 1	92949	9	n/a	n/a	5.90e-01	1.414
1096210	ENSG00000150093	3663	ITGB1	integrin, beta 1 (fibronectin receptor, beta polypeptide, antigen CD29 includes MDF2, MSK12)	3688	10	n/a	n/a	6.46e-01	1.413
1103994	ENSG00000196584	7473	XRCC2	X-ray repair complementing defective repair in Chinese hamster cells 2	7516	7	n/a	n/a	5.29e-01	1.413
1102865	ENSG00000185591	6627	SP1	Sp1 transcription factor	6667	12	n/a	n/a	6.38e-01	1.413
1101123	ENSG00000176907	36171	C8orf4	chromosome 8 open reading frame 4	56892	8	n/a	n/a	5.24e-01	1.413
1092212	ENSG00000122735	26764	DNAI1	dynein, axonemal, intermediate chain 1	27019	9	n/a	n/a	4.13e-01	1.413
279748643	ENSG00000219074	0	RP11-506E9.1	RP11-506E9.1	0	6	n/a	n/a	6.08e-01	1.412
279810011	ENSG00000227352	0	ARHGEF7-AS1	ARHGEF7 antisense RNA 1 (non-protein coding)	0	13	n/a	n/a	6.60e-01	1.412
1096076	ENSG00000148926	130	ADM	adrenomedullin	133	11	n/a	n/a	5.24e-01	1.412
1092692	ENSG00000126070	82977	EIF2C3	eukaryotic translation initiation factor 2C, 3	192669	1	n/a	n/a	7.81e-01	1.412
279865249	ENSG00000232335	0	RP11-435D7.3	RP11-435D7.3	0	1	n/a	n/a	5.61e-01	1.411
279793550	ENSG00000225923	0	RP4-736I12.1	RP4-736I12.1	0	1	n/a	n/a	4.36e-01	1.411
1089207	ENSG00000100503	30681	NIN	ninein (GSK3B interacting protein)	51199	14	n/a	n/a	6.57e-01	1.411
1096237	ENSG00000150551	77767	LYPD1	LY6/PLAUR domain containing 1	116372	2	n/a	n/a	4.19e-01	1.411
280062799	ENSG00000253866	0	TMEM97P2	transmembrane protein 97 pseudogene 2	0	8	n/a	n/a	5.42e-01	1.411
1095455	ENSG00000144130	0	NT5DC4	5'-nucleotidase domain containing 4	0	2	n/a	n/a	6.48e-01	1.411
1091963	ENSG00000120539	59120	MASTL	microtubule associated serine/threonine kinase-like	84930	10	n/a	n/a	6.17e-01	1.411
1091639	ENSG00000117602	10964	RCAN3	RCAN family member 3	11123	1	n/a	n/a	5.64e-01	1.410
279746046	ENSG00000217139	0	RP11-129H15.4	RP11-129H15.4	0	6	n/a	n/a	5.59e-01	1.410
279724098	ENSG00000213693	0	RP11-613D13.2	RP11-613D13.2	0	11	n/a	n/a	5.33e-01	1.410
279726836	ENSG00000214009	0	RP4-774G10.1	RP4-774G10.1	0	X	n/a	n/a	6.56e-01	1.410
1093813	ENSG00000134443	2905	GRP	gastrin-releasing peptide	2922	18	n/a	n/a	5.21e-01	1.410
1102569	ENSG00000184348	8272	HIST1H2AK	histone cluster 1, H2ak	8330	6	n/a	n/a	4.23e-01	1.410
279887415	ENSG00000234286	0	AC006026.13	AC006026.13	0	7	n/a	n/a	4.36e-01	1.410
1099556	ENSG00000169427	30786	KCNK9	potassium channel, subfamily K, member 9	51305	8	n/a	n/a	4.31e-01	1.409
280077520	ENSG00000254898	0	RP11-513D5.2	RP11-513D5.2	0	8	n/a	n/a	6.57e-01	1.409
280017746	ENSG00000249786	0	EAF1-AS1	EAF1 antisense RNA 1 (non-protein coding)	0	3	n/a	n/a	5.56e-01	1.409
1103206	ENSG00000186940	0	CHCHD2P9	coiled-coil-helix-coiled-coil-helix domain containing 2 pseudogene 9	0	9	n/a	n/a	4.29e-01	1.409
1104438	ENSG00000197921	123048	HES5	hairy and enhancer of split 5 (Drosophila)	388585	1	n/a	n/a	4.61e-01	1.408
279799794	ENSG00000226466	0	RP11-102H24.1	RP11-102H24.1	0	10	n/a	n/a	6.93e-01	1.408
1094549	ENSG00000138193	30678	PLCE1	phospholipase C, epsilon 1	51196	10	n/a	n/a	6.69e-01	1.408
1090698	ENSG00000110713	4897	NUP98	nucleoporin 98kDa	4928	11	n/a	n/a	6.85e-01	1.408
280123907	ENSG00000258925	0	RP11-152L20.2	RP11-152L20.2	0	15	n/a	n/a	5.22e-01	1.408
1095590	ENSG00000145147	9218	SLIT2	slit homolog 2 (Drosophila)	9353	4	n/a	n/a	5.38e-01	1.408
1087978	ENSG00000070214	23201	SLC44A1	solute carrier family 44, member 1	23446	9	n/a	n/a	7.75e-01	1.408
1102047	ENSG00000182199	6436	SHMT2	serine hydroxymethyltransferase 2 (mitochondrial)	6472	12	n/a	n/a	5.28e-01	1.408
1104366	ENSG00000197714	10636	ZNF460	zinc finger protein 460	10794	19	n/a	n/a	7.14e-01	1.408
1093421	ENSG00000131899	3971	LLGL1	lethal giant larvae homolog 1 (Drosophila)	3996	17	n/a	n/a	5.25e-01	1.408
1090866	ENSG00000111859	4713	NEDD9	neural precursor cell expressed, developmentally down-regulated 9	4739	6	n/a	n/a	5.26e-01	1.408
279720449	ENSG00000213260	0	YWHAZP5	tyrosine 3-monooxygenase/tryptophan 5-monooxygenase activation protein, zeta pseudogene 5	0	10	n/a	n/a	5.39e-01	1.408
1095121	ENSG00000141994	36210	DUS3L	dihydrouridine synthase 3-like (S. cerevisiae)	56931	19	n/a	n/a	5.20e-01	1.407
280081033	ENSG00000255103	151558	KIAA0754	KIAA0754	643314	1	n/a	n/a	6.51e-01	1.407
279685832	ENSG00000204685	0	AC012307.3	AC012307.3	0	2	n/a	n/a	5.24e-01	1.407
279828969	ENSG00000229091	0	AC009945.3	AC009945.3	0	7	n/a	n/a	5.20e-01	1.407
279749692	ENSG00000219642	0	BMPR1APS1	bone morphogenetic protein receptor, type IA pseudogene 1	0	6	n/a	n/a	5.54e-01	1.407
279944075	ENSG00000239943	0	AC079460.1	AC079460.1	0	12	n/a	n/a	4.06e-01	1.407
280022525	ENSG00000250144	0	RP11-553P9.1	RP11-553P9.1	0	4	n/a	n/a	6.45e-01	1.407
279899689	ENSG00000235376	0	RP11-332O19.5	RP11-332O19.5	0	10	n/a	n/a	6.65e-01	1.407
1105822	ENSG00000213160	80959	KLHL23	kelch-like 23 (Drosophila)	151230	2	n/a	n/a	7.23e-01	1.407
280085222	ENSG00000255351	0	RP11-567I13.1	RP11-567I13.1	0	11	n/a	n/a	5.20e-01	1.406
1092298	ENSG00000123473	6455	STIL	SCL/TAL1 interrupting locus	6491	1	n/a	n/a	6.18e-01	1.406
280125409	ENSG00000259001	0	RPPH1	RPPH1	0	14	n/a	n/a	4.50e-01	1.406
1097788	ENSG00000162783	30759	IER5	immediate early response 5	51278	1	n/a	n/a	4.32e-01	1.406
1092651	ENSG00000125871	60204	C20orf72	chromosome 20 open reading frame 72	92667	20	n/a	n/a	6.33e-01	1.405
279912449	ENSG00000236582	0	RP11-390B4.4	RP11-390B4.4	0	10	n/a	n/a	8.14e-01	1.405
1101168	ENSG00000177108	94007	ZDHHC22	zinc finger, DHHC-type containing 22	283576	14	n/a	n/a	6.18e-01	1.405
280098412	ENSG00000256737	0	RBBP4P5	retinoblastoma binding protein 4 pseudogene 5	0	14	n/a	n/a	6.41e-01	1.405
1090985	ENSG00000112655	5722	PTK7	PTK7 protein tyrosine kinase 7	5754	6	n/a	n/a	5.91e-01	1.405
280111468	ENSG00000258064	0	RP11-293I14.2	RP11-293I14.2	0	12	n/a	n/a	4.06e-01	1.404
280122580	ENSG00000258842	0	RP11-355I22.5	RP11-355I22.5	0	14	n/a	n/a	4.35e-01	1.404
279486054	ENSG00000178082	0	AC005412.1	AC005412.1	0	17	n/a	n/a	5.21e-01	1.404
1100136	ENSG00000171865	89745	RNASEH1	ribonuclease H1	246243	2	n/a	n/a	5.26e-01	1.404
279893323	ENSG00000234790	0	RP11-426L16.7	RP11-426L16.7	0	1	n/a	n/a	6.47e-01	1.404
1093402	ENSG00000131773	10509	KHDRBS3	KH domain containing, RNA binding, signal transduction associated 3	10656	8	n/a	n/a	6.71e-01	1.404
279784527	ENSG00000225159	0	RP11-40H20.2	RP11-40H20.2	0	1	n/a	n/a	4.06e-01	1.404
1099771	ENSG00000170381	9579	SEMA3E	sema domain, immunoglobulin domain (Ig), short basic domain, secreted, (semaphorin) 3E	9723	7	n/a	n/a	5.21e-01	1.403
279677853	ENSG00000204253	0	AC019178.1	AC019178.1	0	2	n/a	n/a	6.25e-01	1.403
1096954	ENSG00000156650	23277	KAT6B	K(lysine) acetyltransferase 6B	23522	10	n/a	n/a	5.52e-01	1.403
1105797	ENSG00000213005	26003	PTTG3P	pituitary tumor-transforming 3, pseudogene	26255	8	n/a	n/a	5.21e-01	1.403
1098727	ENSG00000166148	549	AVPR1A	arginine vasopressin receptor 1A	552	12	n/a	n/a	5.20e-01	1.402
1089477	ENSG00000101938	60108	CHRDL1	chordin-like 1	91851	X	n/a	n/a	6.40e-01	1.402
280055534	ENSG00000253350	0	RP11-127H5.1	Uncharacterized protein	0	8	n/a	n/a	6.15e-01	1.402
279856634	ENSG00000231579	0	RP11-278J6.1	RP11-278J6.1	0	5	n/a	n/a	6.68e-01	1.402
1093261	ENSG00000130816	1774	DNMT1	DNA (cytosine-5-)-methyltransferase 1	1786	19	n/a	n/a	6.91e-01	1.402
279659744	ENSG00000200087	0	SNORA73B	small nucleolar RNA, H/ACA box 73B	0	1	n/a	n/a	5.22e-01	1.402
1093996	ENSG00000135451	9880	TROAP	trophinin associated protein (tastin)	10024	12	n/a	n/a	4.44e-01	1.402
1087810	ENSG00000065600	34537	TMEM206	transmembrane protein 206	55248	1	n/a	n/a	6.90e-01	1.401
279946290	ENSG00000240211	0	RP11-758P17.3	RP11-758P17.3	0	7	n/a	n/a	4.42e-01	1.401
1095638	ENSG00000145495	10153	MARCH6	membrane-associated ring finger (C3HC4) 6	10299	5	n/a	n/a	4.16e-01	1.401
1088240	ENSG00000077063	58208	CTTNBP2	cortactin binding protein 2	83992	7	n/a	n/a	4.56e-01	1.401
1101196	ENSG00000177283	8267	FZD8	frizzled family receptor 8	8325	10	n/a	n/a	4.08e-01	1.401
279912090	ENSG00000236537	0	RP11-732M18.3	RP11-732M18.3	0	6	n/a	n/a	5.51e-01	1.401
1088004	ENSG00000070770	1448	CSNK2A2	casein kinase 2, alpha prime polypeptide	1459	16	n/a	n/a	8.78e-01	1.400
1096702	ENSG00000154380	35029	ENAH	enabled homolog (Drosophila)	55740	1	n/a	n/a	8.07e-01	1.400
1094665	ENSG00000138796	3016	HADH	hydroxyacyl-CoA dehydrogenase	3033	4	n/a	n/a	6.35e-01	1.400
279902424	ENSG00000235636	0	NUS1P1	nuclear undecaprenyl pyrophosphate synthase 1 homolog (S. cerevisiae) pseudogene 1	0	X	n/a	n/a	4.06e-01	1.400
279746719	ENSG00000217624	0	RP11-204C16.4	RP11-204C16.4	0	X	n/a	n/a	5.24e-01	1.399
1104639	ENSG00000198554	11010	WDHD1	WD repeat and HMG-box DNA binding protein 1	11169	14	n/a	n/a	8.15e-01	1.399
279963473	ENSG00000242169	0	RP11-219G10.1	RP11-219G10.1	0	4	n/a	n/a	5.20e-01	1.399
279744183	ENSG00000216090	0	MIR937	microRNA 937	0	8	n/a	n/a	5.20e-01	1.399
280097477	ENSG00000256632	0	RP13-672B3.2	Uncharacterized proteincDNA FLJ54922	0	12	n/a	n/a	7.95e-01	1.398
280045105	ENSG00000252097	0	U6	U6 spliceosomal RNA	0	18	n/a	n/a	5.44e-01	1.398
1088774	ENSG00000090776	1934	EFNB1	ephrin-B1	1947	X	n/a	n/a	5.29e-01	1.398
1093192	ENSG00000130522	3702	JUND	jun D proto-oncogene	3727	19	n/a	n/a	4.13e-01	1.398
280053097	ENSG00000253173	0	RP11-152C15.1	RP11-152C15.1	0	8	n/a	n/a	5.28e-01	1.398
1088518	ENSG00000084774	786	CAD	carbamoyl-phosphate synthetase 2, aspartate transcarbamylase, and dihydroorotase	790	2	n/a	n/a	6.46e-01	1.398
279925104	ENSG00000237682	0	RP3-514P16.1	RP3-514P16.1	0	X	n/a	n/a	4.06e-01	1.398
280026595	ENSG00000250471	0	GMPSP1	guanine monphosphate synthetase pseudogene 1	0	4	n/a	n/a	5.34e-01	1.398
1091107	ENSG00000113638	23302	TTC33	tetratricopeptide repeat domain 33	23548	5	n/a	n/a	5.24e-01	1.397
1099622	ENSG00000169738	30663	DCXR	dicarbonyl/L-xylulose reductase	51181	17	n/a	n/a	4.16e-01	1.397
279962627	ENSG00000242073	0	AC006014.7	AC006014.7	0	7	n/a	n/a	5.34e-01	1.397
279788892	ENSG00000225530	0	SP3P	Sp3 transcription factor pseudogene	0	13	n/a	n/a	5.27e-01	1.397
1102862	ENSG00000185565	4020	LSAMP	limbic system-associated membrane protein	4045	3	n/a	n/a	4.06e-01	1.397
280075685	ENSG00000254771	0	RP11-50B3.1	RP11-50B3.1	0	11	n/a	n/a	5.25e-01	1.397
1098180	ENSG00000164070	22580	HSPA4L	heat shock 70kDa protein 4-like	22824	4	n/a	n/a	6.18e-01	1.397
1106065	ENSG00000214391	0	RP11-121L10.3	RP11-121L10.3	0	11	n/a	n/a	6.32e-01	1.396
280067252	ENSG00000254184	0	TYW1B	tRNA-yW synthesizing protein 1 homolog B (S. cerevisiae)	0	7	n/a	n/a	7.02e-01	1.396
280012412	ENSG00000249347	0	RP11-747H12.4	RP11-747H12.4	0	4	n/a	n/a	6.91e-01	1.395
1087788	ENSG00000065150	3818	IPO5	importin 5	3843	13	n/a	n/a	6.87e-01	1.395
1093344	ENSG00000131374	9635	TBC1D5	TBC1 domain family, member 5	9779	3	n/a	n/a	6.40e-01	1.395
1088017	ENSG00000071054	9311	MAP4K4	mitogen-activated protein kinase kinase kinase kinase 4	9448	2	n/a	n/a	5.32e-01	1.394
279816612	ENSG00000227971	0	RP11-600G3.1	RP11-600G3.1	0	3	n/a	n/a	6.82e-01	1.394
1098262	ENSG00000164291	81140	ARSK	arylsulfatase family, member K	153642	5	n/a	n/a	5.57e-01	1.394
280008103	ENSG00000248966	0	CTD-2089O24.1	CTD-2089O24.1	0	5	n/a	n/a	5.28e-01	1.394
1097136	ENSG00000158169	2161	FANCC	Fanconi anemia, complementation group C	2176	9	n/a	n/a	8.30e-01	1.394
279509320	ENSG00000181511	0	RP4-655L22.4	RP4-655L22.4	0	X	n/a	n/a	5.22e-01	1.394
1098041	ENSG00000163644	81094	PPM1K	protein phosphatase, Mg2+/Mn2+ dependent, 1K	152926	4	n/a	n/a	5.21e-01	1.394
1088904	ENSG00000095370	9899	SH2D3C	SH2 domain containing 3C	10044	9	n/a	n/a	5.42e-01	1.394
1089084	ENSG00000100147	55682	CCDC134	coiled-coil domain containing 134	79879	22	n/a	n/a	6.60e-01	1.394
280086220	ENSG00000255435	0	RP11-770J1.3	RP11-770J1.3	0	11	n/a	n/a	5.26e-01	1.394
1087603	ENSG00000054654	22979	SYNE2	spectrin repeat containing, nuclear envelope 2	23224	14	n/a	n/a	5.33e-01	1.394
280025251	ENSG00000250359	0	PTP4A1P4	protein tyrosine phosphatase type IVA, member 1 pseudogene 4	0	5	n/a	n/a	5.28e-01	1.394
1106628	ENSG00000223508	0	RPL23AP53	ribosomal protein L23a pseudogene 53	0	8	n/a	n/a	5.60e-01	1.394
1098520	ENSG00000165288	90163	BRWD3	bromodomain and WD repeat domain containing 3	254065	X	n/a	n/a	7.29e-01	1.393
1088040	ENSG00000071894	29629	CPSF1	cleavage and polyadenylation specific factor 1, 160kDa	29894	8	n/a	n/a	5.33e-01	1.393
1095177	ENSG00000142544	59894	CTU1	cytosolic thiouridylase subunit 1 homolog (S. pombe)	90353	19	n/a	n/a	5.25e-01	1.393
1089879	ENSG00000104889	10388	RNASEH2A	ribonuclease H2, subunit A	10535	19	n/a	n/a	5.24e-01	1.393
279766588	ENSG00000223650	0	UHRF2P1	ubiquitin-like with PHD and ring finger domains 2 pseudogene 1	0	X	n/a	n/a	6.11e-01	1.393
279926471	ENSG00000237794	0	TOP1P1	topoisomerase (DNA) I pseudogene 1	0	1	n/a	n/a	6.35e-01	1.392
1092053	ENSG00000121289	59092	CEP89	centrosomal protein 89kDa	84902	19	n/a	n/a	6.28e-01	1.392
279809971	ENSG00000227347	0	HNRNPKP2	heterogeneous nuclear ribonucleoprotein K pseudogene 2	0	2	n/a	n/a	6.22e-01	1.392
1093819	ENSG00000134463	55549	ECHDC3	enoyl CoA hydratase domain containing 3	79746	10	n/a	n/a	5.30e-01	1.392
1087887	ENSG00000067596	1647	DHX8	DEAH (Asp-Glu-Ala-His) box polypeptide 8	1659	17	n/a	n/a	6.73e-01	1.392
1089276	ENSG00000100852	391	ARHGAP5	Rho GTPase activating protein 5	394	14	n/a	n/a	6.60e-01	1.392
279993743	ENSG00000246705	35055	H2AFJ	H2A histone family, member J	55766	12	n/a	n/a	5.71e-01	1.392
1105213	ENSG00000204611	59883	ZNF616	zinc finger protein 616	90317	19	n/a	n/a	5.55e-01	1.392
279950155	ENSG00000240616	0	AD000092.3	AD000092.3	0	19	n/a	n/a	4.24e-01	1.392
279869182	ENSG00000232676	0	ADH5P2	alcohol dehydrogenase 5 (class III), chi polypeptide, pseudogene 2	0	1	n/a	n/a	7.01e-01	1.392
279882268	ENSG00000233830	0	AC073150.4	AC073150.4	0	7	n/a	n/a	6.50e-01	1.391
279743847	ENSG00000215987	0	AC117372.1	AC117372.1	0	12	n/a	n/a	5.26e-01	1.391
1104808	ENSG00000198911	6681	SREBF2	sterol regulatory element binding transcription factor 2	6721	22	n/a	n/a	6.58e-01	1.391
1101758	ENSG00000180581	0	SRP9P1	signal recognition particle 9 pseudogene 1	0	10	n/a	n/a	7.01e-01	1.390
279982502	ENSG00000244171	0	PBX2P1	pre-B-cell leukemia homeobox 2 pseudogene 1	0	3	n/a	n/a	6.58e-01	1.390
279777793	ENSG00000224540	0	RP11-385M4.3	RP11-385M4.3	0	1	n/a	n/a	6.49e-01	1.390
279789445	ENSG00000225578	0	NCBP2-AS1	NCBP2 antisense RNA 1 (non-protein coding)	0	3	n/a	n/a	5.36e-01	1.390
1094658	ENSG00000138778	1055	CENPE	centromere protein E, 312kDa	1062	4	n/a	n/a	5.61e-01	1.390
1088512	ENSG00000084710	22734	EFR3B	EFR3 homolog B (S. cerevisiae)	22979	2	n/a	n/a	5.29e-01	1.389
1093798	ENSG00000134333	3914	LDHA	lactate dehydrogenase A	3939	11	n/a	n/a	4.07e-01	1.389
279907112	ENSG00000236090	0	LDHAP3	lactate dehydrogenase A pseudogene 3	0	2	n/a	n/a	6.55e-01	1.389
1101147	ENSG00000176994	80120	SMCR8	Smith-Magenis syndrome chromosome region, candidate 8	140775	17	n/a	n/a	5.24e-01	1.389
1096032	ENSG00000148498	35568	PARD3	par-3 partitioning defective 3 homolog (C. elegans)	56288	10	n/a	n/a	5.21e-01	1.389
1100426	ENSG00000173207	1154	CKS1B	CDC28 protein kinase regulatory subunit 1B	1163	1	n/a	n/a	6.13e-01	1.388
280011215	ENSG00000249252	0	RP11-665G4.1	RP11-665G4.1	0	4	n/a	n/a	5.37e-01	1.388
1102132	ENSG00000182568	6270	SATB1	SATB homeobox 1	6304	3	n/a	n/a	5.21e-01	1.388
1087630	ENSG00000056097	31143	ZFR	zinc finger RNA binding protein	51663	5	n/a	n/a	5.26e-01	1.388
1092901	ENSG00000128228	23506	SDF2L1	stromal cell-derived factor 2-like 1	23753	22	n/a	n/a	7.91e-01	1.388
1088071	ENSG00000072571	3141	HMMR	hyaluronan-mediated motility receptor (RHAMM)	3161	5	n/a	n/a	5.25e-01	1.388
1095373	ENSG00000143631	2296	FLG	filaggrin	2312	1	n/a	n/a	5.20e-01	1.388
1090933	ENSG00000112290	8857	WASF1	WAS protein family, member 1	8936	6	n/a	n/a	4.36e-01	1.388
279773857	ENSG00000224217	0	RP11-232D9.1	RP11-232D9.1	0	X	n/a	n/a	4.23e-01	1.387
279745688	ENSG00000217027	0	RP1-83M4.2	RP1-83M4.2	0	6	n/a	n/a	6.43e-01	1.387
279896640	ENSG00000235084	0	CHCHD2P6	coiled-coil-helix-coiled-coil-helix domain containing 2 pseudogene 6	0	1	n/a	n/a	5.27e-01	1.387
280090926	ENSG00000255864	0	RP11-444D3.1	RP11-444D3.1	0	12	n/a	n/a	6.18e-01	1.386
279865228	ENSG00000232332	0	RP3-481A17.1	RP3-481A17.1	0	X	n/a	n/a	6.38e-01	1.386
279816800	ENSG00000228002	0	DHX9P1	DEAH (Asp-Glu-Ala-His) box polypeptide 9 pseudogene 1	0	13	n/a	n/a	6.57e-01	1.385
280131579	ENSG00000259358	0	RP11-456J20.1	RP11-456J20.1	0	15	n/a	n/a	7.85e-01	1.385
1090911	ENSG00000112182	37928	BACH2	BTB and CNC homology 1, basic leucine zipper transcription factor 2	60468	6	n/a	n/a	4.47e-01	1.385
1096229	ENSG00000150457	26272	LATS2	LATS, large tumor suppressor, homolog 2 (Drosophila)	26524	13	n/a	n/a	6.74e-01	1.385
1098509	ENSG00000165244	83387	ZNF367	zinc finger protein 367	195828	9	n/a	n/a	5.40e-01	1.385
279794778	ENSG00000226031	1014840	RP1-260J9.2	RP1-260J9.2	100129662	X	n/a	n/a	5.36e-01	1.384
1093077	ENSG00000129654	2286	FOXJ1	forkhead box J1	2302	17	n/a	n/a	4.10e-01	1.384
279911436	ENSG00000236480	0	RP11-343L14.2	RP11-343L14.2	0	1	n/a	n/a	6.58e-01	1.384
1105825	ENSG00000213186	94932	TRIM59	tripartite motif containing 59	286827	3	n/a	n/a	5.27e-01	1.384
1094871	ENSG00000140332	7047	TLE3	transducin-like enhancer of split 3 (E(sp1) homolog, Drosophila)	7090	15	n/a	n/a	5.24e-01	1.384
1099121	ENSG00000167680	10354	SEMA6B	sema domain, transmembrane domain (TM), and cytoplasmic domain, (semaphorin) 6B	10501	19	n/a	n/a	5.64e-01	1.384
280128642	ENSG00000259192	0	AC109631.1	AC109631.1	0	15	n/a	n/a	5.58e-01	1.384
279881530	ENSG00000233757	0	AC092835.2	AC092835.2	0	2	n/a	n/a	5.28e-01	1.383
279912368	ENSG00000236570	0	AC105765.1	AC105765.1	0	3	n/a	n/a	5.25e-01	1.383
1107177	ENSG00000227097	0	RP11-742N3.1	RP11-742N3.1	0	11	n/a	n/a	6.58e-01	1.383
279883238	ENSG00000233908	0	RP11-425D10.1	RP11-425D10.1	0	6	n/a	n/a	6.74e-01	1.383
279975037	ENSG00000243445	0	RP11-715J22.1	RP11-715J22.1	0	16	n/a	n/a	5.26e-01	1.383
1095028	ENSG00000141401	3588	IMPA2	inositol(myo)-1(or 4)-monophosphatase 2	3613	18	n/a	n/a	5.21e-01	1.383
1095640	ENSG00000145526	1011	CDH18	cadherin 18, type 2	1016	5	n/a	n/a	5.39e-01	1.383
279979009	ENSG00000243781	0	RP11-193H5.2	RP11-193H5.2	0	1	n/a	n/a	6.12e-01	1.382
279851688	ENSG00000231158	0	PTP4A1P1	protein tyrosine phosphatase type IVA, member 1 pseudogene 1	0	2	n/a	n/a	5.32e-01	1.382
1090445	ENSG00000108559	4896	NUP88	nucleoporin 88kDa	4927	17	n/a	n/a	7.74e-01	1.382
1088555	ENSG00000085999	8378	RAD54L	RAD54-like (S. cerevisiae)	8438	1	n/a	n/a	4.13e-01	1.382
1099154	ENSG00000167771	93899	RCOR2	REST corepressor 2	283248	11	n/a	n/a	5.20e-01	1.382
1103843	ENSG00000196176	8301	HIST1H4A	histone cluster 1, H4a	8359	6	n/a	n/a	4.36e-01	1.382
280026483	ENSG00000250462	0	AC005562.3	AC005562.3	0	17	n/a	n/a	6.29e-01	1.381
279799259	ENSG00000226415	0	TPI1P1	triosephosphate isomerase 1 pseudogene 1	0	1	n/a	n/a	5.39e-01	1.381
1087079	ENSG00000008311	10012	AASS	aminoadipate-semialdehyde synthase	10157	7	n/a	n/a	5.25e-01	1.381
1098364	ENSG00000164683	23217	HEY1	hairy/enhancer-of-split related with YRPW motif 1	23462	8	n/a	n/a	5.20e-01	1.381
1091714	ENSG00000118482	23224	PHF3	PHD finger protein 3	23469	6	n/a	n/a	5.65e-01	1.381
1095735	ENSG00000146143	0	PRIM2	primase, DNA, polypeptide 2 (58kDa)	0	6	n/a	n/a	6.08e-01	1.381
1104002	ENSG00000196604	172078	POTEF	POTE ankyrin domain family, member F	728378	2	n/a	n/a	4.15e-01	1.380
280094640	ENSG00000256304	0	RP11-512M8.3	RP11-512M8.3	0	12	n/a	n/a	8.00e-01	1.380
1087309	ENSG00000024526	34924	DEPDC1	DEP domain containing 1	55635	1	n/a	n/a	5.32e-01	1.380
1098023	ENSG00000163611	81047	SPICE1	spindle and centriole associated protein 1	152185	3	n/a	n/a	6.32e-01	1.380
279865652	ENSG00000232383	0	AC010677.5	AC010677.5	0	7	n/a	n/a	4.21e-01	1.379
1095090	ENSG00000141682	5334	PMAIP1	phorbol-12-myristate-13-acetate-induced protein 1	5366	18	n/a	n/a	5.25e-01	1.379
1088698	ENSG00000089157	6143	RPLP0	ribosomal protein, large, P0	6175	12	n/a	n/a	6.22e-01	1.379
279742002	ENSG00000215692	0	AC114730.8	AC114730.8	0	2	n/a	n/a	5.21e-01	1.379
279811474	ENSG00000227491	0	CCNJP1	cyclin J pseudogene 1	0	7	n/a	n/a	6.18e-01	1.379
1089560	ENSG00000102466	2244	FGF14	fibroblast growth factor 14	2259	13	n/a	n/a	4.35e-01	1.379
279995367	ENSG00000247330	0	AL355999.1	AL355999.1	0	1	n/a	n/a	5.25e-01	1.378
1099185	ENSG00000167900	7040	TK1	thymidine kinase 1, soluble	7083	17	n/a	n/a	4.13e-01	1.378
279773035	ENSG00000224159	0	HMGB1P9	high mobility group box 1 pseudogene 9	0	2	n/a	n/a	6.60e-01	1.378
279993789	ENSG00000246716	0	AL359454.1	AL359454.1	0	13	n/a	n/a	6.60e-01	1.378
280091968	ENSG00000255994	0	C14orf162	chromosome 14 open reading frame 162	0	14	n/a	n/a	5.60e-01	1.378
1092225	ENSG00000122863	9329	CHST3	carbohydrate (chondroitin 6) sulfotransferase 3	9469	10	n/a	n/a	4.44e-01	1.378
1104492	ENSG00000198056	5525	PRIM1	primase, DNA, polypeptide 1 (49kDa)	5557	12	n/a	n/a	6.40e-01	1.378
1092823	ENSG00000127418	33139	FGFRL1	fibroblast growth factor receptor-like 1	53834	4	n/a	n/a	5.25e-01	1.378
1088172	ENSG00000075275	9476	CELSR1	cadherin, EGF LAG seven-pass G-type receptor 1 (flamingo homolog, Drosophila)	9620	22	n/a	n/a	5.46e-01	1.378
279739363	ENSG00000215347	0	SLC25A5P1	solute carrier family 25 (mitochondrial carrier; adenine nucleotide translocator), member 5 pseudogene 1	0	22	n/a	n/a	5.28e-01	1.377
279799513	ENSG00000226438	0	RP11-420K8.1	RP11-420K8.1	0	1	n/a	n/a	5.27e-01	1.377
1105842	ENSG00000213300	0	RP11-642N14.1	RP11-642N14.1	0	3	n/a	n/a	5.24e-01	1.376
280002995	ENSG00000248546	0	ANP32C	acidic (leucine-rich) nuclear phosphoprotein 32 family, member C	0	4	n/a	n/a	4.12e-01	1.376
279855189	ENSG00000231445	0	TIMM8AP1	translocase of inner mitochondrial membrane 8 homolog A (yeast) pseudogene 1	0	2	n/a	n/a	6.69e-01	1.376
1104643	ENSG00000198561	1489	CTNND1	catenin (cadherin-associated protein), delta 1	1500	11	n/a	n/a	5.61e-01	1.376
280082148	ENSG00000255168	0	RP11-458D21.5	RP11-458D21.5	0	1	n/a	n/a	6.68e-01	1.375
1098188	ENSG00000164082	2895	GRM2	glutamate receptor, metabotropic 2	2912	3	n/a	n/a	5.22e-01	1.375
1090599	ENSG00000109790	30570	KLHL5	kelch-like 5 (Drosophila)	51088	4	n/a	n/a	5.21e-01	1.375
1104373	ENSG00000197744	0	PTMAP2	prothymosin, alpha pseudogene 2 (gene sequence 32)	0	5	n/a	n/a	6.69e-01	1.375
1097949	ENSG00000163399	473	ATP1A1	ATPase, Na+/K+ transporting, alpha 1 polypeptide	476	1	n/a	n/a	5.21e-01	1.375
1102142	ENSG00000182601	9807	HS3ST4	heparan sulfate (glucosamine) 3-O-sulfotransferase 4	9951	16	n/a	n/a	4.60e-01	1.375
1101436	ENSG00000178607	2066	ERN1	endoplasmic reticulum to nucleus signaling 1	2081	17	n/a	n/a	6.44e-01	1.375
279719789	ENSG00000213184	0	RP11-335F8.2	RP11-335F8.2	0	11	n/a	n/a	7.09e-01	1.375
1106272	ENSG00000215179	0	MAPK6PS4	mitogen-activated protein kinase 6 pseudogene 4	0	8	n/a	n/a	5.44e-01	1.375
1090689	ENSG00000110660	34022	SLC35F2	solute carrier family 35, member F2	54733	11	n/a	n/a	5.20e-01	1.374
1090382	ENSG00000108106	27083	UBE2S	ubiquitin-conjugating enzyme E2S	27338	19	n/a	n/a	4.50e-01	1.374
279841251	ENSG00000230212	1016618	AP000688.14	AP000688.14	100133286	21	n/a	n/a	5.41e-01	1.374
280064975	ENSG00000254023	0	RP11-410F13.2	RP11-410F13.2	0	8	n/a	n/a	4.14e-01	1.374
1089911	ENSG00000105011	35012	ASF1B	ASF1 anti-silencing function 1 homolog B (S. cerevisiae)	55723	19	n/a	n/a	4.36e-01	1.374
279751133	ENSG00000220884	0	MESTP1	mesoderm specific transcript homolog (mouse) pseudogene 1	0	6	n/a	n/a	5.25e-01	1.374
280070774	ENSG00000254433	0	RP11-677I18.3	RP11-677I18.3	0	11	n/a	n/a	4.19e-01	1.374
279982870	ENSG00000244213	0	ZFAND6P1	zinc finger, AN1-type domain 6 pseudogene 1	0	9	n/a	n/a	7.31e-01	1.374
279736884	ENSG00000215086	0	RP11-522H2.3	RP11-522H2.3	0	10	n/a	n/a	5.24e-01	1.374
280107367	ENSG00000257647	0	RP11-701H24.3	RP11-701H24.3	0	15	n/a	n/a	4.42e-01	1.373
1097259	ENSG00000159200	1815	RCAN1	regulator of calcineurin 1	1827	21	n/a	n/a	4.12e-01	1.373
1099224	ENSG00000168014	25754	C2CD3	C2 calcium-dependent domain containing 3	26005	11	n/a	n/a	6.61e-01	1.373
280047317	ENSG00000252419	0	RNase_MRP	RNase MRP	0	6	n/a	n/a	8.67e-01	1.373
1087719	ENSG00000062650	22818	WAPAL	wings apart-like homolog (Drosophila)	23063	10	n/a	n/a	5.57e-01	1.373
279859537	ENSG00000231831	0	RP11-1A15.2	RP11-1A15.2	0	X	n/a	n/a	6.36e-01	1.373
279819235	ENSG00000228232	0	GAPDHP1	glyceraldehyde-3-phosphate dehydrogenase pseudogene 1	0	X	n/a	n/a	6.22e-01	1.373
279865633	ENSG00000232380	0	ZDHHC20P4	zinc finger, DHHC-type containing 20 pseudogene 4	0	13	n/a	n/a	6.18e-01	1.372
1102542	ENSG00000184258	1032	CDR1	cerebellar degeneration-related protein 1, 34kDa	1038	X	n/a	n/a	4.76e-01	1.372
279490113	ENSG00000178715	0	RP11-169K16.8	RP11-169K16.8	0	1	n/a	n/a	5.25e-01	1.372
1087824	ENSG00000065911	10639	MTHFD2	methylenetetrahydrofolate dehydrogenase (NADP+ dependent) 2, methenyltetrahydrofolate cyclohydrolase	10797	2	n/a	n/a	8.18e-01	1.372
1100361	ENSG00000172840	36819	PDP2	pyruvate dehyrogenase phosphatase catalytic subunit 2	57546	16	n/a	n/a	5.39e-01	1.372
280069349	ENSG00000254331	0	CKS1BP7	CDC28 protein kinase regulatory subunit 1B pseudogene 7	0	8	n/a	n/a	6.87e-01	1.372
279905092	ENSG00000235903	0	CPB2-AS1	CPB2 antisense RNA 1 (non-protein coding)	0	13	n/a	n/a	5.55e-01	1.372
279880457	ENSG00000233661	0	SPIN4-AS1	SPIN4 antisense RNA 1 (non-protein coding)	0	X	n/a	n/a	6.18e-01	1.371
1089060	ENSG00000100077	154	ADRBK2	adrenergic, beta, receptor kinase 2	157	22	n/a	n/a	4.39e-01	1.371
1096635	ENSG00000153930	81536	ANKFN1	ankyrin-repeat and fibronectin type III domain containing 1	162282	17	n/a	n/a	5.34e-01	1.371
1092541	ENSG00000125352	7693	RNF113A	ring finger protein 113A	7737	X	n/a	n/a	5.31e-01	1.371
279979037	ENSG00000243787	0	AC126544.2	AC126544.2	0	17	n/a	n/a	6.55e-01	1.370
279753437	ENSG00000221366	0	MIR1306	microRNA 1306	0	22	n/a	n/a	4.44e-01	1.370
1095294	ENSG00000143324	9089	XPR1	xenotropic and polytropic retrovirus receptor 1	9213	1	n/a	n/a	4.06e-01	1.369
280104301	ENSG00000257337	93920	RP11-983P16.4	RP11-983P16.4	283335	12	n/a	n/a	5.66e-01	1.369
280045504	ENSG00000252155	0	U6	U6 spliceosomal RNA	0	Y	n/a	n/a	4.32e-01	1.369
1098825	ENSG00000166478	7658	ZNF143	zinc finger protein 143	7702	11	n/a	n/a	5.66e-01	1.369
1102822	ENSG00000185352	92356	HS6ST3	heparan sulfate 6-O-sulfotransferase 3	266722	13	n/a	n/a	4.50e-01	1.369
1095480	ENSG00000144354	58113	CDCA7	cell division cycle associated 7	83879	2	n/a	n/a	4.32e-01	1.369
279999754	ENSG00000248305	0	RP11-310A13.2	RP11-310A13.2	0	4	n/a	n/a	5.65e-01	1.369
279779922	ENSG00000224725	0	CEP57L1P1	centrosomal protein 57kDa-like 1 pseudogene 1	0	10	n/a	n/a	5.59e-01	1.369
1105108	ENSG00000204366	85771	ZBTB12	zinc finger and BTB domain containing 12	221527	6	n/a	n/a	6.84e-01	1.368
1087542	ENSG00000049860	3056	HEXB	hexosaminidase B (beta polypeptide)	3074	5	n/a	n/a	5.82e-01	1.368
1088166	ENSG00000075213	10224	SEMA3A	sema domain, immunoglobulin domain (Ig), short basic domain, secreted, (semaphorin) 3A	10371	7	n/a	n/a	5.25e-01	1.368
1103756	ENSG00000189203	0	RP11-614O9.3	Transmembrane protein 179	0	14	n/a	n/a	4.16e-01	1.368
1103727	ENSG00000189091	23205	SF3B3	splicing factor 3b, subunit 3, 130kDa	23450	16	n/a	n/a	8.59e-01	1.367
1086943	ENSG00000005108	85821	THSD7A	thrombospondin, type I, domain containing 7A	221981	7	n/a	n/a	5.21e-01	1.367
1096435	ENSG00000152208	2878	GRID2	glutamate receptor, ionotropic, delta 2	2895	4	n/a	n/a	6.13e-01	1.367
280075281	ENSG00000254741	0	RP11-661A12.7	RP11-661A12.7	0	8	n/a	n/a	5.23e-01	1.367
279657784	ENSG00000199476	0	Y_RNA	Y RNA	0	3	n/a	n/a	4.08e-01	1.367
1100535	ENSG00000173706	36766	HEG1	HEG homolog 1 (zebrafish)	57493	3	n/a	n/a	5.27e-01	1.367
279781366	ENSG00000224875	0	AC083949.1	AC083949.1	0	2	n/a	n/a	6.25e-01	1.367
279997535	ENSG00000248113	0	RP11-791G16.4	RP11-791G16.4	0	4	n/a	n/a	5.21e-01	1.367
279875170	ENSG00000233205	0	AC108479.2	AC108479.2	0	2	n/a	n/a	6.31e-01	1.366
279770492	ENSG00000223984	0	RP11-177H22.2	RP11-177H22.2	0	10	n/a	n/a	5.30e-01	1.366
280013124	ENSG00000249412	0	CTC-563A5.2	CTC-563A5.2	0	5	n/a	n/a	5.32e-01	1.366
1093167	ENSG00000130363	58095	RSPH3	radial spoke 3 homolog (Chlamydomonas)	83861	6	n/a	n/a	5.91e-01	1.366
1093654	ENSG00000133302	58460	ANKRD32	ankyrin repeat domain 32	84250	5	n/a	n/a	4.22e-01	1.365
279943869	ENSG00000239917	0	RPS10P16	ribosomal protein S10 pseudogene 16	0	8	n/a	n/a	8.15e-01	1.365
1088786	ENSG00000091009	33730	RBM27	RNA binding motif protein 27	54439	5	n/a	n/a	5.68e-01	1.365
280091109	ENSG00000255883	0	AC099522.1	AC099522.1	0	5	n/a	n/a	6.69e-01	1.365
279841739	ENSG00000230260	0	RP11-75C23.1	RP11-75C23.1	0	1	n/a	n/a	4.17e-01	1.365
279907086	ENSG00000236085	0	ACTG1P4	actin, gamma 1 pseudogene 4	0	1	n/a	n/a	4.19e-01	1.365
279848201	ENSG00000230823	0	CBX1P1	chromobox homolog 1 pseudogene 1	0	X	n/a	n/a	7.17e-01	1.365
280090448	ENSG00000255817	0	RP11-196H14.4	RP11-196H14.4	0	12	n/a	n/a	4.18e-01	1.365
1099467	ENSG00000169047	3642	IRS1	insulin receptor substrate 1	3667	2	n/a	n/a	5.26e-01	1.365
280121392	ENSG00000258777	0	RP11-618G20.4	RP11-618G20.4	0	14	n/a	n/a	5.23e-01	1.365
1099140	ENSG00000167747	58990	C19orf48	chromosome 19 open reading frame 48	84798	19	n/a	n/a	4.21e-01	1.364
1089993	ENSG00000105426	5770	PTPRS	protein tyrosine phosphatase, receptor type, S	5802	19	n/a	n/a	6.36e-01	1.364
279492099	ENSG00000178972	0	AC097658.1	AC097658.1	0	4	n/a	n/a	5.33e-01	1.364
1087475	ENSG00000044459	34164	CNTLN	centlein, centrosomal protein	54875	9	n/a	n/a	6.13e-01	1.364
1095307	ENSG00000143373	36865	ZNF687	zinc finger protein 687	57592	1	n/a	n/a	6.54e-01	1.364
279874242	ENSG00000233108	0	AC006042.7	AC006042.7	0	7	n/a	n/a	5.27e-01	1.363
280000518	ENSG00000248345	0	RP11-262D11.1	RP11-262D11.1	0	X	n/a	n/a	5.55e-01	1.363
1091834	ENSG00000119669	40840	IRF2BPL	interferon regulatory factor 2 binding protein-like	64207	14	n/a	n/a	6.36e-01	1.363
279681458	ENSG00000204434	134046	POTEKP	POTE ankyrin domain family, member K, pseudogene	440915	2	n/a	n/a	5.61e-01	1.363
280011159	ENSG00000249249	0	AC010226.4	AC010226.4	0	5	n/a	n/a	5.21e-01	1.362
1088459	ENSG00000083067	55838	TRPM3	transient receptor potential cation channel, subfamily M, member 3	80036	9	n/a	n/a	5.21e-01	1.362
1101419	ENSG00000178502	34464	KLHL11	kelch-like 11 (Drosophila)	55175	17	n/a	n/a	5.86e-01	1.362
279920624	ENSG00000237307	0	SRRM1P3	serine/arginine repetitive matrix 1 pseudogene 3	0	X	n/a	n/a	7.12e-01	1.362
1093952	ENSG00000135272	29702	MDFIC	MyoD family inhibitor domain containing	29969	7	n/a	n/a	6.57e-01	1.362
1087800	ENSG00000065413	60057	ANKRD44	ankyrin repeat domain 44	91526	2	n/a	n/a	4.17e-01	1.362
279742412	ENSG00000215796	0	RP11-551G24.2	RP11-551G24.2	0	1	n/a	n/a	5.96e-01	1.362
1103752	ENSG00000189184	33801	PCDH18	protocadherin 18	54510	4	n/a	n/a	5.21e-01	1.361
279996668	ENSG00000247853	1013899	SCARNA11	SCARNA11	100127974	12	n/a	n/a	6.68e-01	1.361
280102073	ENSG00000257126	0	RP11-966I7.1	RP11-966I7.1	0	14	n/a	n/a	7.01e-01	1.361
1090813	ENSG00000111642	1100	CHD4	chromodomain helicase DNA binding protein 4	1108	12	n/a	n/a	9.15e-01	1.361
1091131	ENSG00000113812	60621	ACTR8	ARP8 actin-related protein 8 homolog (yeast)	93973	3	n/a	n/a	6.22e-01	1.361
1088246	ENSG00000077152	28825	UBE2T	ubiquitin-conjugating enzyme E2T (putative)	29089	1	n/a	n/a	6.17e-01	1.361
1092612	ENSG00000125755	8138	SYMPK	symplekin	8189	19	n/a	n/a	6.56e-01	1.361
1087245	ENSG00000018236	1263	CNTN1	contactin 1	1272	12	n/a	n/a	4.44e-01	1.360
1091443	ENSG00000116194	8946	ANGPTL1	angiopoietin-like 1	9068	1	n/a	n/a	5.27e-01	1.360
1089245	ENSG00000100644	3073	HIF1A	hypoxia inducible factor 1, alpha subunit (basic helix-loop-helix transcription factor)	3091	14	n/a	n/a	6.22e-01	1.360
1090251	ENSG00000106799	7004	TGFBR1	transforming growth factor, beta receptor 1	7046	9	n/a	n/a	5.25e-01	1.360
1105780	ENSG00000212950	0	RP11-476E15.3	Novel protein (KIAA0894)Sorbin and SH3 domain containing 1, isoform CRA_eUncharacterized protein	0	10	n/a	n/a	4.42e-01	1.360
280065827	ENSG00000254088	0	CTD-3083F21.5	CTD-3083F21.5	0	8	n/a	n/a	5.34e-01	1.359
279941810	ENSG00000239647	0	AC073366.1	AC073366.1	0	10	n/a	n/a	4.46e-01	1.359
279879697	ENSG00000233589	0	RP4-694A7.2	RP4-694A7.2	0	1	n/a	n/a	5.63e-01	1.359
279744915	ENSG00000216624	0	GAPDHP72	glyceraldehyde-3-phosphate dehydrogenase pseudogene 72	0	6	n/a	n/a	5.33e-01	1.359
1095344	ENSG00000143507	11061	DUSP10	dual specificity phosphatase 10	11221	1	n/a	n/a	4.14e-01	1.359
1103653	ENSG00000188803	122929	SHISA6	shisa homolog 6 (Xenopus laevis)	388336	17	n/a	n/a	6.40e-01	1.359
1087967	ENSG00000070018	4015	LRP6	low density lipoprotein receptor-related protein 6	4040	12	n/a	n/a	5.55e-01	1.359
279736905	ENSG00000215093	0	EEF1A1P29	eukaryotic translation elongation factor 1 alpha 1 pseudogene 29	0	X	n/a	n/a	6.36e-01	1.358
279478878	ENSG00000177144	0	AL359758.1	AL359758.1	0	1	n/a	n/a	4.42e-01	1.358
1097713	ENSG00000162552	33652	WNT4	wingless-type MMTV integration site family, member 4	54361	1	n/a	n/a	6.19e-01	1.358
1091559	ENSG00000117020	9856	AKT3	v-akt murine thymoma viral oncogene homolog 3 (protein kinase B, gamma)	10000	1	n/a	n/a	4.13e-01	1.358
280114210	ENSG00000258357	0	RP11-778J16.2	RP11-778J16.2	0	12	n/a	n/a	6.60e-01	1.358
1103406	ENSG00000187840	1963	EIF4EBP1	eukaryotic translation initiation factor 4E binding protein 1	1978	8	n/a	n/a	5.20e-01	1.358
279747835	ENSG00000218422	0	AC016773.1	AC016773.1	0	4	n/a	n/a	4.05e-01	1.357
279719457	ENSG00000213130	0	EEF1DP5	eukaryotic translation elongation factor 1 delta pseudogene 5	0	6	n/a	n/a	5.59e-01	1.357
279974580	ENSG00000243388	0	RPL3P3	ribosomal protein L3 pseudogene 3	0	14	n/a	n/a	6.13e-01	1.357
279731422	ENSG00000214561	0	RBBP4P4	retinoblastoma binding protein 4 pseudogene 4	0	6	n/a	n/a	5.59e-01	1.357
279863491	ENSG00000232155	0	AF277315.19	AF277315.19	0	X	n/a	n/a	5.26e-01	1.357
1093220	ENSG00000130695	41366	CEP85	centrosomal protein 85kDa	64793	1	n/a	n/a	7.00e-01	1.357
1093841	ENSG00000134594	9228	RAB33A	RAB33A, member RAS oncogene family	9363	X	n/a	n/a	6.59e-01	1.357
280035729	ENSG00000251201	1023139	TMED7-TICAM2	TMED7-TICAM2 readthrough	100302736	5	n/a	n/a	5.29e-01	1.357
280055426	ENSG00000253341	0	RP11-730G20.2	RP11-730G20.2	0	8	n/a	n/a	6.36e-01	1.357
279727011	ENSG00000214019	0	RP6-218J18.2	RP6-218J18.2	0	X	n/a	n/a	5.28e-01	1.357
280019438	ENSG00000249908	0	CTD-2589H19.4	CTD-2589H19.4	0	5	n/a	n/a	6.66e-01	1.356
280117541	ENSG00000258555	0	KB-1896H10.1	Uncharacterized protein	0	22	n/a	n/a	5.39e-01	1.356
1103701	ENSG00000188994	22791	ZNF292	zinc finger protein 292	23036	6	n/a	n/a	5.24e-01	1.356
279891610	ENSG00000234664	0	HMGN2P5	high mobility group nucleosomal binding domain 2 pseudogene 5	0	15	n/a	n/a	5.23e-01	1.356
279769347	ENSG00000223877	0	RP11-2F9.1	RP11-2F9.1	0	15	n/a	n/a	5.24e-01	1.356
279963155	ENSG00000242128	0	AC079767.2	AC079767.2	0	2	n/a	n/a	4.15e-01	1.356
279993448	ENSG00000246596	0	RP11-1277A3.2	RP11-1277A3.2	0	5	n/a	n/a	6.44e-01	1.356
279472179	ENSG00000176243	0	CDV3P1	CDV3 homolog (mouse) pseudogene 1	0	3	n/a	n/a	5.26e-01	1.356
279898510	ENSG00000235251	0	RP11-384B12.2	RP11-384B12.2	0	1	n/a	n/a	5.55e-01	1.356
279747931	ENSG00000218502	0	H2AFZP3	H2A histone family, member Z pseudogene 3	0	13	n/a	n/a	5.20e-01	1.356
1094566	ENSG00000138346	1751	DNA2	DNA replication helicase 2 homolog (yeast)	1763	10	n/a	n/a	5.51e-01	1.356
1092892	ENSG00000128050	10459	PAICS	phosphoribosylaminoimidazole carboxylase, phosphoribosylaminoimidazole succinocarboxamide synthetase	10606	4	n/a	n/a	5.25e-01	1.356
1099854	ENSG00000170759	3774	KIF5B	kinesin family member 5B	3799	10	n/a	n/a	5.52e-01	1.356
279764091	ENSG00000223459	0	FAM115B	family with sequence similarity 115, member B (pseudogene)	0	7	n/a	n/a	6.35e-01	1.355
1099115	ENSG00000167658	1925	EEF2	eukaryotic translation elongation factor 2	1938	19	n/a	n/a	7.89e-01	1.355
1101923	ENSG00000181544	2172	FANCB	Fanconi anemia, complementation group B	2187	X	n/a	n/a	6.53e-01	1.355
280096135	ENSG00000256482	0	RP11-625L16.3	RP11-625L16.3	0	12	n/a	n/a	6.57e-01	1.355
1105291	ENSG00000204850	0	AC011484.1	Uncharacterized proteincDNA FLJ42076 fis, clone SYNOV2018921	0	19	n/a	n/a	5.20e-01	1.355
279928763	ENSG00000237991	0	RPL35P1	ribosomal protein L35 pseudogene 1	0	1	n/a	n/a	4.26e-01	1.355
1096681	ENSG00000154240	83610	CEP112	centrosomal protein 112kDa	201134	17	n/a	n/a	5.20e-01	1.355
280104701	ENSG00000257379	0	RP11-793H13.8	RP11-793H13.8	0	12	n/a	n/a	8.23e-01	1.354
279826255	ENSG00000228838	0	RP4-784A16.2	RP4-784A16.2	0	1	n/a	n/a	4.39e-01	1.354
1101644	ENSG00000179899	0	PHC1P1	polyhomeotic homolog 1 (Drosophila) pseudogene 1	0	12	n/a	n/a	5.64e-01	1.354
279914969	ENSG00000236818	0	RP11-379D21.2	RP11-379D21.2	0	10	n/a	n/a	5.43e-01	1.354
1095277	ENSG00000143228	57783	NUF2	NUF2, NDC80 kinetochore complex component, homolog (S. cerevisiae)	83540	1	n/a	n/a	4.13e-01	1.354
1094785	ENSG00000139651	93921	ZNF740	zinc finger protein 740	283337	12	n/a	n/a	5.34e-01	1.354
279743164	ENSG00000215895	0	RP11-334L9.1	RP11-334L9.1	0	1	n/a	n/a	6.60e-01	1.354
1091042	ENSG00000113161	3136	HMGCR	3-hydroxy-3-methylglutaryl-CoA reductase	3156	5	n/a	n/a	5.21e-01	1.354
279913334	ENSG00000236683	0	HMGA1P1	high mobility group AT-hook 1 pseudogene 1	0	X	n/a	n/a	6.19e-01	1.353
280101453	ENSG00000257076	0	RP11-546D6.2	Uncharacterized protein	0	12	n/a	n/a	6.12e-01	1.353
1096298	ENSG00000151150	285	ANK3	ankyrin 3, node of Ranvier (ankyrin G)	288	10	n/a	n/a	4.34e-01	1.353
279704038	ENSG00000206814	0	Y_RNA	Y RNA	0	5	n/a	n/a	7.79e-01	1.353
1090257	ENSG00000106829	7048	TLE4	transducin-like enhancer of split 4 (E(sp1) homolog, Drosophila)	7091	9	n/a	n/a	4.53e-01	1.353
280000482	ENSG00000248341	0	AC115115.2	AC115115.2	0	2	n/a	n/a	5.34e-01	1.352
1105609	ENSG00000205940	0	HSP90AB2P	heat shock protein 90kDa alpha (cytosolic), class B member 2, pseudogene	0	4	n/a	n/a	5.39e-01	1.352
1091911	ENSG00000120129	1831	DUSP1	dual specificity phosphatase 1	1843	5	n/a	n/a	5.97e-01	1.352
280126702	ENSG00000259080	0	RP11-158I13.2	RP11-158I13.2	0	2	n/a	n/a	5.29e-01	1.352
1095313	ENSG00000143384	4145	MCL1	myeloid cell leukemia sequence 1 (BCL2-related)	4170	1	n/a	n/a	6.19e-01	1.352
279735654	ENSG00000214973	0	RP11-40H20.1	RP11-40H20.1	0	1	n/a	n/a	5.93e-01	1.352
280091140	ENSG00000255892	0	RP11-459D22.2	RP11-459D22.2	0	12	n/a	n/a	5.26e-01	1.352
1091673	ENSG00000118058	4272	MLL	myeloid/lymphoid or mixed-lineage leukemia (trithorax homolog, Drosophila)	4297	11	n/a	n/a	6.58e-01	1.352
1087047	ENSG00000007372	5048	PAX6	paired box 6	5080	11	n/a	n/a	5.36e-01	1.352
1097640	ENSG00000162139	10667	NEU3	sialidase 3 (membrane sialidase)	10825	11	n/a	n/a	5.30e-01	1.351
1099278	ENSG00000168264	111030	IRF2BP2	interferon regulatory factor 2 binding protein 2	359948	1	n/a	n/a	6.89e-01	1.351
1100362	ENSG00000172845	6630	SP3	Sp3 transcription factor	6670	2	n/a	n/a	5.27e-01	1.351
279884280	ENSG00000233994	0	GDI2P2	GDP dissociation inhibitor 2 pseudogene 2	0	1	n/a	n/a	6.50e-01	1.351
1089484	ENSG00000101972	10577	STAG2	stromal antigen 2	10735	X	n/a	n/a	5.94e-01	1.351
279781567	ENSG00000224891	0	AC007899.3	AC007899.3	0	2	n/a	n/a	6.17e-01	1.351
1102841	ENSG00000185477	94594	GPRIN3	GPRIN family member 3	285513	4	n/a	n/a	4.40e-01	1.351
280020792	ENSG00000250015	0	CTC-339F2.2	CTC-339F2.2	0	5	n/a	n/a	6.82e-01	1.350
279786821	ENSG00000225355	0	RP13-331H15.1	RP13-331H15.1	0	10	n/a	n/a	5.91e-01	1.350
279809750	ENSG00000227325	0	AC021106.1	AC021106.1	0	4	n/a	n/a	4.19e-01	1.350
1095334	ENSG00000143469	90311	SYT14	synaptotagmin XIV	255928	1	n/a	n/a	5.28e-01	1.350
1099418	ENSG00000168843	36163	FSTL5	follistatin-like 5	56884	4	n/a	n/a	5.33e-01	1.350
1093749	ENSG00000134121	10594	CHL1	cell adhesion molecule with homology to L1CAM (close homolog of L1)	10752	3	n/a	n/a	4.29e-01	1.350
1109079	ENSG00000243414	1023139	TICAM2	toll-like receptor adaptor molecule 2	100302736	5	n/a	n/a	5.30e-01	1.350
1101494	ENSG00000178966	55812	RMI1	RMI1, RecQ mediated genome instability 1, homolog (S. cerevisiae)	80010	9	n/a	n/a	5.48e-01	1.349
1089710	ENSG00000103495	4125	MAZ	MYC-associated zinc finger protein (purine-binding transcription factor)	4150	16	n/a	n/a	6.89e-01	1.349
280077619	ENSG00000254907	0	RP11-484D2.2	RP11-484D2.2	0	11	n/a	n/a	5.22e-01	1.349
1101724	ENSG00000180357	22815	ZNF609	zinc finger protein 609	23060	15	n/a	n/a	6.51e-01	1.348
1092174	ENSG00000122484	55674	RPAP2	RNA polymerase II associated protein 2	79871	1	n/a	n/a	8.00e-01	1.348
1094139	ENSG00000136153	3983	LMO7	LIM domain 7	4008	13	n/a	n/a	4.55e-01	1.348
1094411	ENSG00000137571	57476	SLCO5A1	solute carrier organic anion transporter family, member 5A1	81796	8	n/a	n/a	5.37e-01	1.348
279880390	ENSG00000233654	0	AC093388.3	AC093388.3	0	2	n/a	n/a	5.28e-01	1.348
1088281	ENSG00000078053	270	AMPH	amphiphysin	273	7	n/a	n/a	5.28e-01	1.348
1093977	ENSG00000135387	4051	CAPRIN1	cell cycle associated protein 1	4076	11	n/a	n/a	6.33e-01	1.347
1088854	ENSG00000092470	55770	WDR76	WD repeat domain 76	79968	15	n/a	n/a	5.59e-01	1.347
279939791	ENSG00000239407	0	LL0XNC01-237H1.2	LL0XNC01-237H1.2	0	X	n/a	n/a	5.21e-01	1.347
279851873	ENSG00000231165	0	RP11-384P7.3	RP11-384P7.3	0	9	n/a	n/a	5.19e-01	1.347
280052535	ENSG00000253133	0	RP11-360L9.4	Uncharacterized protein	0	8	n/a	n/a	6.98e-01	1.347
1098550	ENSG00000165458	3611	INPPL1	inositol polyphosphate phosphatase-like 1	3636	11	n/a	n/a	4.38e-01	1.347
1098918	ENSG00000166881	23061	TMEM194A	transmembrane protein 194A	23306	12	n/a	n/a	6.22e-01	1.347
1091199	ENSG00000114554	5329	PLXNA1	plexin A1	5361	3	n/a	n/a	5.21e-01	1.347
1097247	ENSG00000159140	6611	SON	SON DNA binding protein	6651	21	n/a	n/a	6.56e-01	1.347
1092953	ENSG00000128602	6568	SMO	smoothened, frizzled family receptor	6608	7	n/a	n/a	4.07e-01	1.347
1088336	ENSG00000079335	8490	CDC14A	CDC14 cell division cycle 14 homolog A (S. cerevisiae)	8556	1	n/a	n/a	6.31e-01	1.346
1104068	ENSG00000196787	8869	HIST1H2AG	histone cluster 1, H2ag	8969	6	n/a	n/a	5.29e-01	1.346
280113159	ENSG00000258232	0	RP11-161H23.5	RP11-161H23.5	0	12	n/a	n/a	5.20e-01	1.346
1095014	ENSG00000141314	81544	RHBDL3	rhomboid, veinlet-like 3 (Drosophila)	162494	17	n/a	n/a	5.27e-01	1.346
1091270	ENSG00000115163	1051	CENPA	centromere protein A	1058	2	n/a	n/a	4.12e-01	1.346
279958600	ENSG00000241627	0	UBQLN4P1	ubiquilin 4 pseudogene 1	0	3	n/a	n/a	6.12e-01	1.346
1095673	ENSG00000145780	36208	FEM1C	fem-1 homolog c (C. elegans)	56929	5	n/a	n/a	5.98e-01	1.346
1087071	ENSG00000008197	57983	TFAP2D	transcription factor AP-2 delta (activating enhancer binding protein 2 delta)	83741	6	n/a	n/a	4.68e-01	1.346
1098815	ENSG00000166446	78989	CDYL2	chromodomain protein, Y-like 2	124359	16	n/a	n/a	5.22e-01	1.345
279937003	ENSG00000239039	182393	SNORD13	small nucleolar RNA, C/D box 13	692084	8	n/a	n/a	4.38e-01	1.345
279966259	ENSG00000242445	0	RPL7AP11	ribosomal protein L7a pseudogene 11	0	3	n/a	n/a	6.61e-01	1.345
1090313	ENSG00000107554	23023	DNMBP	dynamin binding protein	23268	10	n/a	n/a	6.11e-01	1.345
1097639	ENSG00000162129	57272	CLPB	ClpB caseinolytic peptidase B homolog (E. coli)	81570	11	n/a	n/a	6.36e-01	1.345
1089805	ENSG00000104427	30583	FAM164A	family with sequence similarity 164, member A	51101	8	n/a	n/a	4.39e-01	1.345
1090586	ENSG00000109685	7425	WHSC1	Wolf-Hirschhorn syndrome candidate 1	7468	4	n/a	n/a	6.69e-01	1.345
1105838	ENSG00000213250	0	RBMS2P1	RNA binding motif, single stranded interacting protein 2 pseudogene 1	0	12	n/a	n/a	5.29e-01	1.345
279940170	ENSG00000239455	0	RP11-561O4.1	RP11-561O4.1	0	3	n/a	n/a	5.25e-01	1.344
1108051	ENSG00000232671	0	RP11-126K1.2	Novel proteinUncharacterized protein	0	1	n/a	n/a	8.34e-01	1.344
1090792	ENSG00000111412	55597	C12orf49	chromosome 12 open reading frame 49	79794	12	n/a	n/a	5.44e-01	1.344
1091961	ENSG00000120526	59145	NUDCD1	NudC domain containing 1	84955	8	n/a	n/a	5.25e-01	1.344
1103240	ENSG00000187079	6961	TEAD1	TEA domain family member 1 (SV40 transcriptional enhancer factor)	7003	11	n/a	n/a	5.51e-01	1.344
1102544	ENSG00000184261	35939	KCNK12	potassium channel, subfamily K, member 12	56660	2	n/a	n/a	6.39e-01	1.344
280078001	ENSG00000254935	0	RP11-266E8.2	RP11-266E8.2	0	11	n/a	n/a	6.19e-01	1.344
279885791	ENSG00000234145	0	NAP1L4P3	nucleosome assembly protein 1-like 4 pseudogene 3	0	13	n/a	n/a	5.26e-01	1.344
279953770	ENSG00000241095	0	RP11-657G2.1	RP11-657G2.1	0	3	n/a	n/a	5.28e-01	1.344
1091554	ENSG00000117000	5986	RLF	rearranged L-myc fusion	6018	1	n/a	n/a	5.39e-01	1.343
280051692	ENSG00000253051	0	SNORA31	Small nucleolar RNA SNORA31	0	13	n/a	n/a	4.27e-01	1.343
1097155	ENSG00000158406	8307	HIST1H4H	histone cluster 1, H4h	8365	6	n/a	n/a	4.25e-01	1.343
279856114	ENSG00000231530	0	RP11-187A9.3	RP11-187A9.3	0	13	n/a	n/a	5.66e-01	1.343
279802554	ENSG00000226723	0	RP11-142L4.3	RP11-142L4.3	0	1	n/a	n/a	4.12e-01	1.342
280126439	ENSG00000259066	0	RP11-371E8.4	RP11-371E8.4	0	14	n/a	n/a	5.29e-01	1.342
1106351	ENSG00000215462	0	AL136218.1	Sarcoma antigen NY-SAR-79	0	13	n/a	n/a	4.15e-01	1.342
1098655	ENSG00000165868	91995	HSPA12A	heat shock 70kDa protein 12A	259217	10	n/a	n/a	4.55e-01	1.342
1093365	ENSG00000131473	44	ACLY	ATP citrate lyase	47	17	n/a	n/a	6.37e-01	1.342
1105125	ENSG00000204394	7364	VARS	valyl-tRNA synthetase	7407	6	n/a	n/a	6.57e-01	1.342
280023829	ENSG00000250254	10586	PTTG2	pituitary tumor-transforming 2	10744	4	n/a	n/a	4.19e-01	1.342
1088380	ENSG00000080709	3756	KCNN2	potassium intermediate/small conductance calcium-activated channel, subfamily N, member 2	3781	5	n/a	n/a	4.37e-01	1.341
1095915	ENSG00000147536	58506	GINS4	GINS complex subunit 4 (Sld5 homolog)	84296	8	n/a	n/a	5.61e-01	1.341
280013748	ENSG00000249465	0	RBMXP4	RNA binding motif protein, X-linked pseudogene 4	0	4	n/a	n/a	5.56e-01	1.341
1097504	ENSG00000160949	4765	TONSL	tonsoku-like, DNA repair protein	4796	8	n/a	n/a	5.20e-01	1.341
280079566	ENSG00000255014	0	RP11-686G23.1	RP11-686G23.1	0	11	n/a	n/a	4.13e-01	1.341
1091653	ENSG00000117713	8236	ARID1A	AT rich interactive domain 1A (SWI-like)	8289	1	n/a	n/a	7.13e-01	1.341
279879654	ENSG00000233585	0	AC115617.2	AC115617.2	0	X	n/a	n/a	6.26e-01	1.341
1088756	ENSG00000090447	6981	TFAP4	transcription factor AP-4 (activating enhancer binding protein 4)	7023	16	n/a	n/a	5.25e-01	1.341
1094714	ENSG00000139218	9045	SCAF11	SR-related CTD-associated factor 11	9169	12	n/a	n/a	5.29e-01	1.341
1094481	ENSG00000137878	157127185	GCOM1	GRINL1A complex locus	100820829	15	n/a	n/a	5.30e-01	1.341
279889490	ENSG00000234478	0	RP11-275I14.4	RP11-275I14.4	0	1	n/a	n/a	5.26e-01	1.341
279950444	ENSG00000240661	0	RP11-174O3.3	RP11-174O3.3	0	3	n/a	n/a	5.74e-01	1.340
1097061	ENSG00000157570	59855	TSPAN18	tetraspanin 18	90139	11	n/a	n/a	4.12e-01	1.340
1101237	ENSG00000177468	81704	OLIG3	oligodendrocyte transcription factor 3	167826	6	n/a	n/a	5.42e-01	1.340
279891170	ENSG00000234630	0	LL22NC03-2H8.4	LL22NC03-2H8.4	0	22	n/a	n/a	5.21e-01	1.340
1099338	ENSG00000168495	657	POLR3D	polymerase (RNA) III (DNA directed) polypeptide D, 44kDa	661	8	n/a	n/a	8.08e-01	1.340
1099079	ENSG00000167553	58982	TUBA1C	tubulin, alpha 1c	84790	12	n/a	n/a	5.26e-01	1.339
279794920	ENSG00000226045	0	AC009274.6	AC009274.6	0	7	n/a	n/a	6.93e-01	1.339
280122597	ENSG00000258843	0	RP11-286O18.1	RP11-286O18.1	0	14	n/a	n/a	6.13e-01	1.339
280022942	ENSG00000250185	0	RCC2P8	regulator of chromosome condensation 2 pseudogene 8	0	4	n/a	n/a	6.76e-01	1.339
280029853	ENSG00000250734	0	RP11-404E16.1	RP11-404E16.1	0	1	n/a	n/a	5.37e-01	1.339
280091123	ENSG00000255886	0	RP11-196H14.2	RP11-196H14.2	0	12	n/a	n/a	4.42e-01	1.338
1094578	ENSG00000138386	4638	NAB1	NGFI-A binding protein 1 (EGR1 binding protein 1)	4664	2	n/a	n/a	8.07e-01	1.338
1095470	ENSG00000144231	5401	POLR2D	polymerase (RNA) II (DNA directed) polypeptide D	5433	2	n/a	n/a	8.71e-01	1.338
1104158	ENSG00000197061	8306	HIST1H4C	histone cluster 1, H4c	8364	6	n/a	n/a	4.43e-01	1.337
280051090	ENSG00000252965	0	Y_RNA	Y RNA	0	3	n/a	n/a	5.20e-01	1.337
1089576	ENSG00000102699	140	PARP4	poly (ADP-ribose) polymerase family, member 4	143	13	n/a	n/a	5.67e-01	1.337
279791998	ENSG00000225792	0	AC004540.4	AC004540.4	0	7	n/a	n/a	5.25e-01	1.337
279952638	ENSG00000240929	0	RP5-998N21.5	RP5-998N21.5	0	1	n/a	n/a	5.39e-01	1.337
1092268	ENSG00000123219	40738	CENPK	centromere protein K	64105	5	n/a	n/a	5.39e-01	1.337
280026310	ENSG00000250441	0	RP11-47F1.1	RP11-47F1.1	0	5	n/a	n/a	5.23e-01	1.337
280027543	ENSG00000250555	0	CTC-467M3.2	CTC-467M3.2	0	5	n/a	n/a	5.20e-01	1.336
279957244	ENSG00000241482	0	AC064836.1	AC064836.1	0	2	n/a	n/a	5.17e-01	1.336
280132124	ENSG00000259388	0	CTD-2647E9.1	CTD-2647E9.1	0	15	n/a	n/a	6.60e-01	1.336
280094131	ENSG00000256239	0	AL589642.1	AL589642.1	0	9	n/a	n/a	5.28e-01	1.336
1092209	ENSG00000122728	79744	TAF1L	TAF1 RNA polymerase II, TATA box binding protein (TBP)-associated factor, 210kDa-like	138474	9	n/a	n/a	5.28e-01	1.336
280013573	ENSG00000249452	0	RP11-638O6.1	RP11-638O6.1	0	4	n/a	n/a	5.92e-01	1.336
1098734	ENSG00000166165	1143	CKB	creatine kinase, brain	1152	14	n/a	n/a	4.12e-01	1.336
279878345	ENSG00000233459	0	AC125238.2	AC125238.2	0	2	n/a	n/a	6.12e-01	1.336
1099075	ENSG00000167548	8034	MLL2	myeloid/lymphoid or mixed-lineage leukemia 2	8085	12	n/a	n/a	5.44e-01	1.336
1091870	ENSG00000119866	32815	BCL11A	B-cell CLL/lymphoma 11A (zinc finger protein)	53335	2	n/a	n/a	4.41e-01	1.336
1092894	ENSG00000128059	5439	PPAT	phosphoribosyl pyrophosphate amidotransferase	5471	4	n/a	n/a	6.91e-01	1.336
280072672	ENSG00000254572	0	GLULP3	glutamate-ammonia ligase (glutamine synthetase) pseudogene 3	0	11	n/a	n/a	5.39e-01	1.336
279836058	ENSG00000229743	1014001	AC018730.3	AC018730.3	100128131	2	n/a	n/a	5.49e-01	1.336
279819090	ENSG00000228217	0	AL390877.1	AL390877.1	0	1	n/a	n/a	5.21e-01	1.336
1100106	ENSG00000171786	4776	NHLH1	nescient helix loop helix 1	4807	1	n/a	n/a	4.66e-01	1.336
1093540	ENSG00000132646	5079	PCNA	proliferating cell nuclear antigen	5111	20	n/a	n/a	5.26e-01	1.336
279885390	ENSG00000234115	0	RP11-288G3.4	RP11-288G3.4	0	6	n/a	n/a	5.30e-01	1.335
1094569	ENSG00000138363	468	ATIC	5-aminoimidazole-4-carboxamide ribonucleotide formyltransferase/IMP cyclohydrolase	471	2	n/a	n/a	7.16e-01	1.335
1089446	ENSG00000101670	9253	LIPG	lipase, endothelial	9388	18	n/a	n/a	5.68e-01	1.335
1094571	ENSG00000138376	577	BARD1	BRCA1 associated RING domain 1	580	2	n/a	n/a	6.74e-01	1.335
280087361	ENSG00000255515	0	RP11-178H8.3	RP11-178H8.3	0	11	n/a	n/a	6.12e-01	1.335
1089795	ENSG00000104369	35983	JPH1	junctophilin 1	56704	8	n/a	n/a	6.44e-01	1.335
279949912	ENSG00000240579	0	RP11-20L24.1	RP11-20L24.1	0	7	n/a	n/a	5.59e-01	1.335
1090513	ENSG00000108984	5576	MAP2K6	mitogen-activated protein kinase kinase 6	5608	17	n/a	n/a	6.82e-01	1.335
279750541	ENSG00000220412	0	RP11-95M15.2	RP11-95M15.2	0	6	n/a	n/a	5.25e-01	1.335
279826704	ENSG00000228887	0	AC022098.2	AC022098.2	0	19	n/a	n/a	5.21e-01	1.334
1104283	ENSG00000197459	8287	HIST1H2BH	histone cluster 1, H2bh	8345	6	n/a	n/a	4.44e-01	1.334
1090973	ENSG00000112559	4163	MDFI	MyoD family inhibitor	4188	6	n/a	n/a	5.23e-01	1.334
1098457	ENSG00000165030	4757	NFIL3	nuclear factor, interleukin 3 regulated	4783	9	n/a	n/a	6.10e-01	1.334
279594179	ENSG00000189089	0	RIMKLBP1	ribosomal modification protein rimK-like family member B pseudogene 1	0	21	n/a	n/a	4.12e-01	1.334
1087251	ENSG00000018699	34911	TTC27	tetratricopeptide repeat domain 27	55622	2	n/a	n/a	6.11e-01	1.334
279933807	ENSG00000238526	0	snoU13	Small nucleolar RNA U13	0	1	n/a	n/a	5.20e-01	1.334
279748785	ENSG00000219201	0	RP11-181C21.4	RP11-181C21.4	0	1	n/a	n/a	4.06e-01	1.333
1094367	ENSG00000137309	3139	HMGA1	high mobility group AT-hook 1	3159	6	n/a	n/a	5.63e-01	1.333
279995447	ENSG00000247373	0	RP11-486O12.2	RP11-486O12.2	0	12	n/a	n/a	6.74e-01	1.333
1099872	ENSG00000170836	8427	PPM1D	protein phosphatase, Mg2+/Mn2+ dependent, 1D	8493	17	n/a	n/a	6.12e-01	1.333
1091931	ENSG00000120278	36753	PLEKHG1	pleckstrin homology domain containing, family G (with RhoGef domain) member 1	57480	6	n/a	n/a	6.18e-01	1.333
279773230	ENSG00000224174	0	RP4-798A10.4	RP4-798A10.4	0	1	n/a	n/a	8.13e-01	1.333
1099918	ENSG00000170989	1888	S1PR1	sphingosine-1-phosphate receptor 1	1901	1	n/a	n/a	4.15e-01	1.333
1100627	ENSG00000174231	10447	PRPF8	PRP8 pre-mRNA processing factor 8 homolog (S. cerevisiae)	10594	17	n/a	n/a	6.12e-01	1.332
279784326	ENSG00000225137	0	RP11-56A21.4	RP11-56A21.4	0	10	n/a	n/a	5.94e-01	1.332
1102633	ENSG00000184634	9824	MED12	mediator complex subunit 12	9968	X	n/a	n/a	5.62e-01	1.332
1094401	ENSG00000137502	27059	RAB30	RAB30, member RAS oncogene family	27314	11	n/a	n/a	5.28e-01	1.332
279764176	ENSG00000223467	0	CALM1P1	calmodulin 1 (phosphorylase kinase, delta) pseudogene 1	0	X	n/a	n/a	4.28e-01	1.332
279839611	ENSG00000230067	0	HSPD1P6	heat shock 60kDa protein 1 (chaperonin) pseudogene 6	0	3	n/a	n/a	7.13e-01	1.332
280099422	ENSG00000256879	0	RP11-284H19.1	RP11-284H19.1	0	12	n/a	n/a	6.55e-01	1.332
280039125	ENSG00000251463	0	RP13-588I20.1	RP13-588I20.1	0	4	n/a	n/a	6.48e-01	1.332
1094067	ENSG00000135829	1648	DHX9	DEAH (Asp-Glu-Ala-His) box polypeptide 9	1660	1	n/a	n/a	6.90e-01	1.331
279915726	ENSG00000236886	0	AC007563.5	AC007563.5	0	2	n/a	n/a	4.44e-01	1.331
280051104	ENSG00000252967	0	AC093693.2	AC093693.2	0	7	n/a	n/a	4.12e-01	1.331
1097658	ENSG00000162337	4016	LRP5	low density lipoprotein receptor-related protein 5	4041	11	n/a	n/a	5.28e-01	1.331
1101229	ENSG00000177453	81697	AC114947.1	Serine/threonine-protein kinase NIM1	167359	5	n/a	n/a	5.28e-01	1.331
280128887	ENSG00000259207	3665	ITGB3	integrin, beta 3 (platelet glycoprotein IIIa, antigen CD61)	3690	17	n/a	n/a	5.25e-01	1.331
1104272	ENSG00000197429	3627	IPP	intracisternal A particle-promoted polypeptide	3652	1	n/a	n/a	5.73e-01	1.331
279775188	ENSG00000224334	0	AP000357.4	AP000357.4	0	22	n/a	n/a	5.20e-01	1.331
1094240	ENSG00000136731	36165	UGGT1	UDP-glucose glycoprotein glucosyltransferase 1	56886	2	n/a	n/a	6.26e-01	1.331
1100123	ENSG00000171827	80699	ZNF570	zinc finger protein 570	148268	19	n/a	n/a	6.12e-01	1.330
279951512	ENSG00000240776	0	RP11-435F17.1	RP11-435F17.1	0	3	n/a	n/a	6.69e-01	1.330
1098131	ENSG00000163931	7043	TKT	transketolase	7086	3	n/a	n/a	6.25e-01	1.330
1107540	ENSG00000229397	0	RP11-230C9.2	RP11-230C9.2	0	6	n/a	n/a	4.39e-01	1.330
280097451	ENSG00000256628	0	RP11-454H13.5	RP11-454H13.5	0	3	n/a	n/a	5.25e-01	1.329
1091337	ENSG00000115507	4981	OTX1	orthodenticle homeobox 1	5013	2	n/a	n/a	4.12e-01	1.329
1087426	ENSG00000039123	23272	SKIV2L2	superkiller viralicidic activity 2-like 2 (S. cerevisiae)	23517	5	n/a	n/a	6.14e-01	1.329
1091185	ENSG00000114439	36266	BBX	bobby sox homolog (Drosophila)	56987	3	n/a	n/a	7.22e-01	1.329
1088117	ENSG00000073792	10497	IGF2BP2	insulin-like growth factor 2 mRNA binding protein 2	10644	3	n/a	n/a	5.78e-01	1.329
1091105	ENSG00000113615	10644	SEC24A	SEC24 family, member A (S. cerevisiae)	10802	5	n/a	n/a	6.17e-01	1.328
279917183	ENSG00000237004	0	ZNRF2P1	zinc and ring finger 2 pseudogene 1	0	7	n/a	n/a	4.21e-01	1.328
279838077	ENSG00000229944	0	AC004797.1	AC004797.1	0	17	n/a	n/a	4.12e-01	1.328
1102765	ENSG00000185130	8282	HIST1H2BL	histone cluster 1, H2bl	8340	6	n/a	n/a	4.51e-01	1.328
1098013	ENSG00000163590	81010	PPM1L	protein phosphatase, Mg2+/Mn2+ dependent, 1L	151742	3	n/a	n/a	4.34e-01	1.327
1102592	ENSG00000184445	9591	KNTC1	kinetochore associated 1	9735	12	n/a	n/a	5.36e-01	1.327
1097275	ENSG00000159259	8157	CHAF1B	chromatin assembly factor 1, subunit B (p60)	8208	21	n/a	n/a	6.69e-01	1.327
279724423	ENSG00000213740	0	RP13-178D16.2	RP13-178D16.2	0	X	n/a	n/a	5.27e-01	1.327
280026510	ENSG00000250463	0	RP11-226L15.4	RP11-226L15.4	0	1	n/a	n/a	6.89e-01	1.327
1099817	ENSG00000170558	995	CDH2	cadherin 2, type 1, N-cadherin (neuronal)	1000	18	n/a	n/a	5.29e-01	1.327
1098052	ENSG00000163683	83664	C4orf34	chromosome 4 open reading frame 34	201895	4	n/a	n/a	4.07e-01	1.327
1088387	ENSG00000080839	5901	RBL1	retinoblastoma-like 1 (p107)	5933	20	n/a	n/a	6.20e-01	1.327
279854402	ENSG00000231381	0	RNF2P1	ring finger protein 2 pseudogene 1	0	9	n/a	n/a	5.61e-01	1.327
1093395	ENSG00000131737	3860	KRT34	keratin 34	3885	17	n/a	n/a	5.25e-01	1.327
279970896	ENSG00000242984	0	AC103783.1	AC103783.1	0	8	n/a	n/a	5.22e-01	1.327
1093313	ENSG00000131115	7726	ZNF227	zinc finger protein 227	7770	19	n/a	n/a	5.20e-01	1.327
1089307	ENSG00000101003	9693	GINS1	GINS complex subunit 1 (Psf1 homolog)	9837	20	n/a	n/a	5.26e-01	1.327
1097569	ENSG00000161618	79109	ALDH16A1	aldehyde dehydrogenase 16 family, member A1	126133	19	n/a	n/a	5.38e-01	1.327
1093794	ENSG00000134323	4587	MYCN	v-myc myelocytomatosis viral related oncogene, neuroblastoma derived (avian)	4613	2	n/a	n/a	5.20e-01	1.327
279824152	ENSG00000228656	0	MYO5BP3	myosin VB pseudogene 3	0	9	n/a	n/a	4.15e-01	1.327
280053806	ENSG00000253226	0	RP11-441M8.1	RP11-441M8.1	0	8	n/a	n/a	6.25e-01	1.326
1107226	ENSG00000227450	0	AC006449.1	Uncharacterized proteincDNA FLJ52623	0	17	n/a	n/a	6.09e-01	1.326
1101194	ENSG00000177272	3713	KCNA3	potassium voltage-gated channel, shaker-related subfamily, member 3	3738	1	n/a	n/a	5.22e-01	1.326
1091851	ENSG00000119718	8813	EIF2B2	eukaryotic translation initiation factor 2B, subunit 2 beta, 39kDa	8892	14	n/a	n/a	7.01e-01	1.326
1102003	ENSG00000182010	85566	RTKN2	rhotekin 2	219790	10	n/a	n/a	5.20e-01	1.325
280056697	ENSG00000253431	0	RP11-442A17.2	RP11-442A17.2	0	8	n/a	n/a	4.06e-01	1.325
1089283	ENSG00000100890	9548	KIAA0391	KIAA0391	9692	14	n/a	n/a	6.45e-01	1.325
1095457	ENSG00000144136	6538	SLC20A1	solute carrier family 20 (phosphate transporter), member 1	6574	2	n/a	n/a	6.66e-01	1.325
1106480	ENSG00000219545	0	AC006465.3	HCG19535Hypothetical gene supported by AK027125Uncharacterized proteincDNA FLJ54628	0	7	n/a	n/a	5.59e-01	1.325
1104838	ENSG00000198961	9723	PJA2	praja ring finger 2	9867	5	n/a	n/a	5.20e-01	1.325
1096799	ENSG00000155304	6742	HSPA13	heat shock protein 70kDa family, member 13	6782	21	n/a	n/a	5.21e-01	1.325
280128568	ENSG00000259185	0	RP11-56B16.4	RP11-56B16.4	0	15	n/a	n/a	4.14e-01	1.324
1100801	ENSG00000175183	1455	CSRP2	cysteine and glycine-rich protein 2	1466	12	n/a	n/a	5.19e-01	1.324
1095695	ENSG00000145907	10001	G3BP1	GTPase activating protein (SH3 domain) binding protein 1	10146	5	n/a	n/a	6.94e-01	1.324
279585954	ENSG00000188459	0	WASF4P	WAS protein family, member 4, pseudogene	0	X	n/a	n/a	5.56e-01	1.324
279743329	ENSG00000215909	0	RP4-597A16.3	RP4-597A16.3	0	1	n/a	n/a	5.20e-01	1.324
279865326	ENSG00000232344	0	AC087163.2	AC087163.2	0	17	n/a	n/a	6.95e-01	1.324
1106384	ENSG00000215630	0	GUSBP9	glucuronidase, beta pseudogene 9	0	5	n/a	n/a	8.16e-01	1.324
1091395	ENSG00000115896	5302	PLCL1	phospholipase C-like 1	5334	2	n/a	n/a	5.21e-01	1.324
279795891	ENSG00000226121	0	AC009487.6	AC009487.6	0	2	n/a	n/a	5.39e-01	1.323
279905478	ENSG00000235949	0	AC061961.2	AC061961.2	0	2	n/a	n/a	5.20e-01	1.323
279874254	ENSG00000233109	0	RP11-22C8.1	RP11-22C8.1	0	8	n/a	n/a	5.25e-01	1.323
1087031	ENSG00000007062	8765	PROM1	prominin 1	8842	4	n/a	n/a	4.13e-01	1.323
279876510	ENSG00000233330	0	RP1-12G14.7	RP1-12G14.7	0	6	n/a	n/a	6.39e-01	1.323
279996438	ENSG00000247809	167608	RP11-327J17.3	RP11-327J17.3	644192	15	n/a	n/a	4.26e-01	1.323
279827284	ENSG00000228941	0	UBE3AP2	ubiquitin protein ligase E3A pseudogene 2	0	21	n/a	n/a	5.21e-01	1.323
279750395	ENSG00000220267	0	ACTBP8	actin, beta pseudogene 8	0	6	n/a	n/a	4.46e-01	1.323
1092010	ENSG00000120875	1834	DUSP4	dual specificity phosphatase 4	1846	8	n/a	n/a	5.20e-01	1.323
1089297	ENSG00000100968	4750	NFATC4	nuclear factor of activated T-cells, cytoplasmic, calcineurin-dependent 4	4776	14	n/a	n/a	5.22e-01	1.323
1107189	ENSG00000227184	0	EPPK1	epiplakin 1	0	8	n/a	n/a	4.20e-01	1.323
1095339	ENSG00000143493	25645	INTS7	integrator complex subunit 7	25896	1	n/a	n/a	7.86e-01	1.322
279780435	ENSG00000224785	0	AC006026.9	AC006026.9	0	7	n/a	n/a	5.21e-01	1.322
280100965	ENSG00000257045	0	RP11-486F17.1	RP11-486F17.1	0	2	n/a	n/a	4.76e-01	1.322
279905080	ENSG00000235902	0	RP11-626E13.1	RP11-626E13.1	0	4	n/a	n/a	6.36e-01	1.322
279760707	ENSG00000222651	0	MIR1469	microRNA 1469	0	15	n/a	n/a	4.32e-01	1.322
280011335	ENSG00000249264	0	EEF1A1P9	eukaryotic translation elongation factor 1 alpha 1 pseudogene 9	0	4	n/a	n/a	5.20e-01	1.322
1096903	ENSG00000156239	28840	N6AMT1	N-6 adenine-specific DNA methyltransferase 1 (putative)	29104	21	n/a	n/a	5.28e-01	1.322
1090761	ENSG00000111247	10488	RAD51AP1	RAD51 associated protein 1	10635	12	n/a	n/a	5.21e-01	1.321
1100486	ENSG00000173473	6560	SMARCC1	SWI/SNF related, matrix associated, actin dependent regulator of chromatin, subfamily c, member 1	6599	3	n/a	n/a	8.13e-01	1.321
1095338	ENSG00000143486	1926	EIF2D	eukaryotic translation initiation factor 2D	1939	1	n/a	n/a	5.25e-01	1.321
279824106	ENSG00000228653	0	RP11-321E8.2-001	RP11-321E8.2-001	0	7	n/a	n/a	6.76e-01	1.321
279877560	ENSG00000233402	0	TARDBPP1	TAR DNA binding protein pseudogene 1	0	20	n/a	n/a	7.28e-01	1.321
1091408	ENSG00000115970	40535	THADA	thyroid adenoma associated	63892	2	n/a	n/a	7.73e-01	1.321
1098699	ENSG00000166025	81206	AMOTL1	angiomotin like 1	154810	11	n/a	n/a	5.61e-01	1.321
1090888	ENSG00000112039	2163	FANCE	Fanconi anemia, complementation group E	2178	6	n/a	n/a	6.13e-01	1.321
1088889	ENSG00000094916	23223	CBX5	chromobox homolog 5	23468	12	n/a	n/a	5.96e-01	1.321
1091994	ENSG00000120733	31260	KDM3B	lysine (K)-specific demethylase 3B	51780	5	n/a	n/a	8.01e-01	1.321
279726202	ENSG00000213962	0	API5P2	API5 pseudogene 2	0	2	n/a	n/a	4.13e-01	1.320
279965952	ENSG00000242411	0	CTD-2086L14.1	CTD-2086L14.1	0	19	n/a	n/a	8.75e-01	1.320
280096914	ENSG00000256566	0	RP4-734P14.4	RP4-734P14.4	0	20	n/a	n/a	5.52e-01	1.320
1089964	ENSG00000105325	30824	FZR1	fizzy/cell division cycle 20 related 1 (Drosophila)	51343	19	n/a	n/a	5.57e-01	1.320
279743875	ENSG00000215998	0	MIR935	microRNA 935	0	19	n/a	n/a	5.20e-01	1.320
1091317	ENSG00000115380	2187	EFEMP1	EGF containing fibulin-like extracellular matrix protein 1	2202	2	n/a	n/a	4.19e-01	1.320
279700778	ENSG00000206168	0	Z69890.1	Z69890.1	0	16	n/a	n/a	5.26e-01	1.320
1102458	ENSG00000183840	2846	GPR39	G protein-coupled receptor 39	2863	2	n/a	n/a	4.35e-01	1.320
1095215	ENSG00000142798	3319	HSPG2	heparan sulfate proteoglycan 2	3339	1	n/a	n/a	7.01e-01	1.320
279903031	ENSG00000235701	0	PCBP2P1	poly(rC) binding protein 2 pseudogene 1	0	21	n/a	n/a	6.19e-01	1.320
279971224	ENSG00000243014	0	PTMAP8	prothymosin, alpha pseudogene 8	0	3	n/a	n/a	5.21e-01	1.320
279725210	ENSG00000213866	0	YBX1P10	Y box binding protein 1 pseudogene 10	0	9	n/a	n/a	4.39e-01	1.319
280098467	ENSG00000256747	0	RP11-860B13.1	RP11-860B13.1	0	12	n/a	n/a	5.24e-01	1.319
1104407	ENSG00000197846	8285	HIST1H2BF	histone cluster 1, H2bf	8343	6	n/a	n/a	5.22e-01	1.319
1100449	ENSG00000173273	8589	TNKS	tankyrase, TRF1-interacting ankyrin-related ADP-ribose polymerase	8658	8	n/a	n/a	5.56e-01	1.319
279770404	ENSG00000223973	0	AC068491.3	AC068491.3	0	2	n/a	n/a	4.21e-01	1.319
1098665	ENSG00000165912	29498	PACSIN3	protein kinase C and casein kinase substrate in neurons 3	29763	11	n/a	n/a	4.15e-01	1.319
1094056	ENSG00000135763	9672	URB2	URB2 ribosome biogenesis 2 homolog (S. cerevisiae)	9816	1	n/a	n/a	5.28e-01	1.319
279708770	ENSG00000207642	0	MIR571	microRNA 571	0	4	n/a	n/a	5.25e-01	1.319
280022928	ENSG00000250182	0	CTD-2165H16.1	CTD-2165H16.1	0	5	n/a	n/a	6.48e-01	1.319
280113595	ENSG00000258288	0	RP11-554E23.3	RP11-554E23.3	0	12	n/a	n/a	5.97e-01	1.319
1096034	ENSG00000148516	6895	ZEB1	zinc finger E-box binding homeobox 1	6935	10	n/a	n/a	6.12e-01	1.319
280094469	ENSG00000256283	0	RP11-365O10.1	RP11-365O10.1	0	12	n/a	n/a	5.27e-01	1.319
279937843	ENSG00000239174	0	AC092143.1	AC092143.1	0	16	n/a	n/a	5.29e-01	1.319
279832711	ENSG00000229422	0	RP11-262H14.5	RP11-262H14.5	0	9	n/a	n/a	5.41e-01	1.319
1108856	ENSG00000238083	143201	LRRC37A2	leucine rich repeat containing 37, member A2	474170	17	n/a	n/a	7.95e-01	1.318
279854286	ENSG00000231369	0	RP1-40G4P.1	RP1-40G4P.1	0	22	n/a	n/a	5.25e-01	1.318
279903005	ENSG00000235698	0	PA2G4P2	proliferation-associated 2G4 pseudogene 2	0	20	n/a	n/a	6.82e-01	1.318
1100236	ENSG00000172318	8638	B3GALT1	UDP-Gal:betaGlcNAc beta 1,3-galactosyltransferase, polypeptide 1	8708	2	n/a	n/a	5.28e-01	1.318
1104604	ENSG00000198435	134573	NRARP	NOTCH-regulated ankyrin repeat protein	441478	9	n/a	n/a	4.16e-01	1.318
280041906	ENSG00000251660	0	AC007036.5	AC007036.5	0	7	n/a	n/a	4.42e-01	1.318
280094138	ENSG00000256240	0	AC010620.1	AC010620.1	0	19	n/a	n/a	4.24e-01	1.318
280095127	ENSG00000256356	0	RP11-320N7.3	RP11-320N7.3	0	12	n/a	n/a	5.24e-01	1.317
1089441	ENSG00000101624	55761	CEP76	centrosomal protein 76kDa	79959	18	n/a	n/a	6.17e-01	1.317
279642522	ENSG00000198526	0	PABPC1P2	poly(A) binding protein, cytoplasmic 1 pseudogene 2	0	2	n/a	n/a	5.54e-01	1.317
1100354	ENSG00000172817	9284	CYP7B1	cytochrome P450, family 7, subfamily B, polypeptide 1	9420	8	n/a	n/a	5.30e-01	1.317
1087184	ENSG00000012660	37941	ELOVL5	ELOVL fatty acid elongase 5	60481	6	n/a	n/a	6.17e-01	1.317
280000969	ENSG00000248381	0	RP11-539I5.2	RP11-539I5.2	0	10	n/a	n/a	5.61e-01	1.317
279928476	ENSG00000237972	0	TUBG1P	tubulin, gamma 1 pseudogene	0	7	n/a	n/a	5.91e-01	1.316
279721075	ENSG00000213344	0	PCNPP3	PEST containing nuclear protein pseudogene 3	0	12	n/a	n/a	5.20e-01	1.316
280088312	ENSG00000255581	0	RP11-69M1.4	RP11-69M1.4	0	12	n/a	n/a	5.35e-01	1.316
1102485	ENSG00000184005	90352	ST6GALNAC3	ST6 (alpha-N-acetyl-neuraminyl-2,3-beta-galactosyl-1,3)-N-acetylgalactosaminide alpha-2,6-sialyltransferase 3	256435	1	n/a	n/a	5.25e-01	1.316
1093078	ENSG00000129657	6361	SEC14L1	SEC14-like 1 (S. cerevisiae)	6397	17	n/a	n/a	5.58e-01	1.316
279848640	ENSG00000230863	0	RP4-595K12.2	RP4-595K12.2	0	1	n/a	n/a	4.29e-01	1.316
1097819	ENSG00000162924	5934	REL	v-rel reticuloendotheliosis viral oncogene homolog (avian)	5966	2	n/a	n/a	6.84e-01	1.316
279802530	ENSG00000226721	0	EEF1DP2	eukaryotic translation elongation factor 1 delta pseudogene 2	0	9	n/a	n/a	5.25e-01	1.316
1088534	ENSG00000085491	29690	SLC25A24	solute carrier family 25 (mitochondrial carrier; phosphate carrier), member 24	29957	1	n/a	n/a	5.25e-01	1.316
1099715	ENSG00000170153	36757	RNF150	ring finger protein 150	57484	4	n/a	n/a	4.27e-01	1.316
279792249	ENSG00000225811	0	RP11-547I7.1	RP11-547I7.1	0	1	n/a	n/a	4.32e-01	1.316
1099264	ENSG00000168214	3495	RBPJ	recombination signal binding protein for immunoglobulin kappa J region	3516	4	n/a	n/a	5.21e-01	1.316
1089213	ENSG00000100526	1027	CDKN3	cyclin-dependent kinase inhibitor 3	1033	14	n/a	n/a	5.24e-01	1.316
1104739	ENSG00000198793	2459	MTOR	mechanistic target of rapamycin (serine/threonine kinase)	2475	1	n/a	n/a	5.91e-01	1.316
1094605	ENSG00000138600	59078	SPPL2A	Signal peptide peptidase-like 2A	84888	15	n/a	n/a	6.44e-01	1.315
1091098	ENSG00000113580	2891	NR3C1	nuclear receptor subfamily 3, group C, member 1 (glucocorticoid receptor)	2908	5	n/a	n/a	4.58e-01	1.315
1097073	ENSG00000157657	77643	ZNF618	zinc finger protein 618	114991	9	n/a	n/a	5.50e-01	1.315
1098199	ENSG00000164105	8742	SAP30	Sin3A-associated protein, 30kDa	8819	4	n/a	n/a	4.16e-01	1.315
279691013	ENSG00000205181	0	RP5-1022P6.6	RP5-1022P6.6	0	20	n/a	n/a	5.40e-01	1.315
1095146	ENSG00000142230	9910	SAE1	SUMO1 activating enzyme subunit 1	10055	19	n/a	n/a	6.34e-01	1.315
1087157	ENSG00000011304	5693	PTBP1	polypyrimidine tract binding protein 1	5725	19	n/a	n/a	4.22e-01	1.315
279761659	ENSG00000222955	0	5S_rRNA	5S ribosomal RNA	0	8	n/a	n/a	5.92e-01	1.315
1106273	ENSG00000215183	181486	MSMP	microseminoprotein, prostate associated	692094	9	n/a	n/a	6.56e-01	1.315
1095398	ENSG00000143799	139	PARP1	poly (ADP-ribose) polymerase 1	142	1	n/a	n/a	6.40e-01	1.314
1087802	ENSG00000065457	23290	ADAT1	adenosine deaminase, tRNA-specific 1	23536	16	n/a	n/a	5.92e-01	1.314
279641115	ENSG00000198406	0	BZW1P2	basic leucine zipper and W2 domains 1 pseudogene 2	0	3	n/a	n/a	5.20e-01	1.314
279764663	ENSG00000223505	0	RP11-397P13.7	RP11-397P13.7	0	1	n/a	n/a	4.57e-01	1.313
280030009	ENSG00000250746	0	RP11-39C10.1	RP11-39C10.1	0	4	n/a	n/a	5.72e-01	1.313
1089033	ENSG00000099991	23278	CABIN1	calcineurin binding protein 1	23523	22	n/a	n/a	6.40e-01	1.313
280088286	ENSG00000255575	0	RP1-267D11.1	RP1-267D11.1	0	12	n/a	n/a	6.93e-01	1.313
1104028	ENSG00000196666	124956	FAM180B	family with sequence similarity 180, member B	399888	11	n/a	n/a	7.63e-01	1.313
1104926	ENSG00000203814	133851	HIST2H2BF	histone cluster 2, H2bf	440689	1	n/a	n/a	5.25e-01	1.313
1094297	ENSG00000136937	4660	NCBP1	nuclear cap binding protein subunit 1, 80kDa	4686	9	n/a	n/a	5.58e-01	1.313
280007071	ENSG00000248873	0	CTD-2265D6.1	CTD-2265D6.1	0	5	n/a	n/a	5.27e-01	1.313
1095880	ENSG00000147316	55451	MCPH1	microcephalin 1	79648	8	n/a	n/a	6.43e-01	1.312
1101306	ENSG00000177842	90121	ZNF620	zinc finger protein 620	253639	3	n/a	n/a	5.55e-01	1.312
280113876	ENSG00000258317	0	RP11-603J24.5	RP11-603J24.5	0	12	n/a	n/a	6.59e-01	1.312
1102646	ENSG00000184697	8951	CLDN6	claudin 6	9074	16	n/a	n/a	4.16e-01	1.312
1097507	ENSG00000160957	0	RECQL4	RecQ protein-like 4	0	8	n/a	n/a	4.39e-01	1.312
279980634	ENSG00000243964	0	RP11-16F15.1	RP11-16F15.1	0	11	n/a	n/a	4.27e-01	1.312
279940566	ENSG00000239500	0	RP1-169K13.3	RP1-169K13.3	0	X	n/a	n/a	5.25e-01	1.312
279818903	ENSG00000228205	0	RP11-778D9.4	RP11-778D9.4	0	3	n/a	n/a	5.53e-01	1.312
1096022	ENSG00000148429	9568	USP6NL	USP6 N-terminal like	9712	10	n/a	n/a	5.20e-01	1.312
1095126	ENSG00000142065	36950	ZFP14	zinc finger protein 14 homolog (mouse)	57677	19	n/a	n/a	5.29e-01	1.312
1103976	ENSG00000196532	8294	HIST1H3C	histone cluster 1, H3c	8352	6	n/a	n/a	4.46e-01	1.312
1102843	ENSG00000185480	34299	C12orf48	chromosome 12 open reading frame 48	55010	12	n/a	n/a	5.27e-01	1.312
1087037	ENSG00000007202	9559	KIAA0100	KIAA0100	9703	17	n/a	n/a	5.40e-01	1.312
1104929	ENSG00000203818	0	HIST2H3PS2	histone cluster 2, H3, pseudogene 2	0	1	n/a	n/a	6.33e-01	1.311
1089399	ENSG00000101384	179	JAG1	jagged 1	182	20	n/a	n/a	4.63e-01	1.311
1098468	ENSG00000165084	77762	C8orf34	chromosome 8 open reading frame 34	116328	8	n/a	n/a	5.23e-01	1.311
1097967	ENSG00000163468	7160	CCT3	chaperonin containing TCP1, subunit 3 (gamma)	7203	1	n/a	n/a	7.86e-01	1.311
280107131	ENSG00000257622	0	RP11-44N21.4	RP11-44N21.4	0	14	n/a	n/a	4.18e-01	1.311
1097728	ENSG00000162613	8801	FUBP1	far upstream element (FUSE) binding protein 1	8880	1	n/a	n/a	7.14e-01	1.311
280120678	ENSG00000258734	0	RP11-112J1.3	RP11-112J1.3	0	14	n/a	n/a	5.64e-01	1.311
279808628	ENSG00000227220	0	RP11-69I8.3	RP11-69I8.3	0	6	n/a	n/a	5.22e-01	1.311
1099998	ENSG00000171316	34925	CHD7	chromodomain helicase DNA binding protein 7	55636	8	n/a	n/a	4.25e-01	1.311
1086937	ENSG00000005022	289	SLC25A5	solute carrier family 25 (mitochondrial carrier; adenine nucleotide translocator), member 5	292	X	n/a	n/a	5.42e-01	1.311
279855807	ENSG00000231504	0	NMD3P2	NMD3 homolog (S. cerevisiae) pseudogene 2	0	7	n/a	n/a	6.28e-01	1.311
279859969	ENSG00000231871	0	RP11-90L20.3	RP11-90L20.3	0	1	n/a	n/a	5.22e-01	1.310
1099850	ENSG00000170734	5397	POLH	polymerase (DNA directed), eta	5429	6	n/a	n/a	5.52e-01	1.310
1091481	ENSG00000116584	9057	ARHGEF2	Rho/Rac guanine nucleotide exchange factor (GEF) 2	9181	1	n/a	n/a	5.66e-01	1.310
1103718	ENSG00000189057	119465	FAM111B	family with sequence similarity 111, member B	374393	11	n/a	n/a	5.20e-01	1.310
1094166	ENSG00000136273	3344	HUS1	HUS1 checkpoint homolog (S. pombe)	3364	7	n/a	n/a	6.96e-01	1.310
279983814	ENSG00000244279	0	AC006027.2	AC006027.2	0	7	n/a	n/a	4.24e-01	1.310
280038830	ENSG00000251440	0	RP11-425J20.2	RP11-425J20.2	0	4	n/a	n/a	5.21e-01	1.310
1088563	ENSG00000086200	30676	IPO11	importin 11	51194	5	n/a	n/a	6.52e-01	1.309
1089819	ENSG00000104529	1923	EEF1D	eukaryotic translation elongation factor 1 delta (guanine nucleotide exchange protein)	1936	8	n/a	n/a	4.14e-01	1.309
279783826	ENSG00000225093	0	RP1-111B22.2	RP1-111B22.2	0	6	n/a	n/a	7.13e-01	1.309
1097235	ENSG00000159023	2020	EPB41	erythrocyte membrane protein band 4.1 (elliptocytosis 1, RH-linked)	2035	1	n/a	n/a	7.91e-01	1.309
1090547	ENSG00000109220	26259	CHIC2	cysteine-rich hydrophobic domain 2	26511	4	n/a	n/a	4.21e-01	1.309
1104052	ENSG00000196747	8271	HIST1H2AI	histone cluster 1, H2ai	8329	6	n/a	n/a	4.18e-01	1.309
1094757	ENSG00000139517	85853	LNX2	ligand of numb-protein X 2	222484	13	n/a	n/a	5.21e-01	1.309
280089563	ENSG00000255729	0	AC005618.1	AC005618.1	0	5	n/a	n/a	5.20e-01	1.309
279783406	ENSG00000225053	0	GS1-756B1.1	GS1-756B1.1	0	10	n/a	n/a	6.42e-01	1.309
279773864	ENSG00000224218	0	RP11-359D14.3	RP11-359D14.3	0	4	n/a	n/a	6.66e-01	1.309
1099212	ENSG00000167986	1630	DDB1	damage-specific DNA binding protein 1, 127kDa	1642	11	n/a	n/a	7.13e-01	1.309
279541332	ENSG00000184669	10661	OR7E14P	olfactory receptor, family 7, subfamily E, member 14 pseudogene	10819	11	n/a	n/a	5.81e-01	1.309
280032665	ENSG00000250970	0	RP11-274N19.2	RP11-274N19.2	0	1	n/a	n/a	6.09e-01	1.309
1095421	ENSG00000143924	27180	EML4	echinoderm microtubule associated protein like 4	27436	2	n/a	n/a	6.21e-01	1.308
280050579	ENSG00000252892	0	U6	U6 spliceosomal RNA	0	2	n/a	n/a	5.25e-01	1.308
1094197	ENSG00000136485	10092	DCAF7	DDB1 and CUL4 associated factor 7	10238	17	n/a	n/a	6.54e-01	1.308
1092519	ENSG00000125107	22774	CNOT1	CCR4-NOT transcription complex, subunit 1	23019	16	n/a	n/a	6.38e-01	1.308
280119003	ENSG00000258646	0	RP11-950C14.3	RP11-950C14.3	0	14	n/a	n/a	5.94e-01	1.308
279717886	ENSG00000212802	0	RPL15P3	ribosomal protein L15 pseudogene 3	0	6	n/a	n/a	4.41e-01	1.308
1097706	ENSG00000162521	5896	RBBP4	retinoblastoma binding protein 4	5928	1	n/a	n/a	6.48e-01	1.308
1088109	ENSG00000073614	5895	KDM5A	lysine (K)-specific demethylase 5A	5927	12	n/a	n/a	6.38e-01	1.308
279748534	ENSG00000219039	0	AC005102.1	AC005102.1	0	7	n/a	n/a	5.21e-01	1.308
280008696	ENSG00000249014	0	HMGN2P4	high mobility group nucleosomal binding domain 2 pseudogene 4	0	5	n/a	n/a	4.58e-01	1.308
280108514	ENSG00000257760	0	RP11-478C19.5	RP11-478C19.5	0	12	n/a	n/a	6.38e-01	1.307
1091742	ENSG00000118707	37896	TGIF2	TGFB-induced factor homeobox 2	60436	20	n/a	n/a	4.11e-01	1.307
1089254	ENSG00000100714	4496	MTHFD1	methylenetetrahydrofolate dehydrogenase (NADP+ dependent) 1, methenyltetrahydrofolate cyclohydrolase, formyltetrahydrofolate synthetase	4522	14	n/a	n/a	6.88e-01	1.307
1098263	ENSG00000164292	22592	RHOBTB3	Rho-related BTB domain containing 3	22836	5	n/a	n/a	6.25e-01	1.307
280115010	ENSG00000258403	0	RP11-355I22.6	RP11-355I22.6	0	14	n/a	n/a	4.12e-01	1.307
280080402	ENSG00000255063	0	RP11-718B12.1	RP11-718B12.1	0	11	n/a	n/a	6.34e-01	1.307
1093766	ENSG00000134222	58918	PSRC1	proline/serine-rich coiled-coil 1	84722	1	n/a	n/a	4.24e-01	1.307
280024883	ENSG00000250332	0	CTD-2272G21.2	CTD-2272G21.2	0	5	n/a	n/a	5.20e-01	1.307
1090195	ENSG00000106415	76655	GLCCI1	glucocorticoid induced transcript 1	113263	7	n/a	n/a	4.44e-01	1.307
279735661	ENSG00000214975	0	PPIAP29	peptidylprolyl isomerase A (cyclophilin A) pseudogene 29	0	6	n/a	n/a	6.35e-01	1.307
1094817	ENSG00000139910	4826	NOVA1	neuro-oncological ventral antigen 1	4857	14	n/a	n/a	5.42e-01	1.307
280009511	ENSG00000249098	0	RP11-39E3.4	RP11-39E3.4	0	3	n/a	n/a	4.09e-01	1.307
1086997	ENSG00000006327	30811	TNFRSF12A	tumor necrosis factor receptor superfamily, member 12A	51330	16	n/a	n/a	8.09e-01	1.307
1104676	ENSG00000198663	85762	C6orf89	chromosome 6 open reading frame 89	221477	6	n/a	n/a	6.48e-01	1.307
1089023	ENSG00000099954	27187	CECR2	cat eye syndrome chromosome region, candidate 2	27443	22	n/a	n/a	4.07e-01	1.307
1094249	ENSG00000136805	23485	C9orf4	chromosome 9 open reading frame 4	23732	9	n/a	n/a	4.52e-01	1.307
1092273	ENSG00000123307	37191	NEUROD4	neurogenic differentiation 4	58158	12	n/a	n/a	4.43e-01	1.307
1089406	ENSG00000101417	11103	PXMP4	peroxisomal membrane protein 4, 24kDa	11264	20	n/a	n/a	4.07e-01	1.307
279656475	ENSG00000199038	128102	MIR210	microRNA 210	406992	11	n/a	n/a	5.20e-01	1.307
280071330	ENSG00000254474	0	MIR210	MIR210	0	11	n/a	n/a	5.20e-01	1.307
279775266	ENSG00000224339	0	AL121578.5	AL121578.5	0	X	n/a	n/a	6.18e-01	1.306
279912052	ENSG00000236533	0	AC009413.2	AC009413.2	0	2	n/a	n/a	6.10e-01	1.306
1102169	ENSG00000182732	9484	RGS6	regulator of G-protein signaling 6	9628	14	n/a	n/a	6.43e-01	1.306
1094385	ENSG00000137441	58122	FGFBP2	fibroblast growth factor binding protein 2	83888	4	n/a	n/a	5.26e-01	1.306
280080296	ENSG00000255054	0	RP1-317E23.6	RP1-317E23.6	0	1	n/a	n/a	5.91e-01	1.306
279930480	ENSG00000238123	0	MID1IP1-AS1	MID1IP1 antisense RNA 1 (non-protein coding)	0	X	n/a	n/a	5.21e-01	1.306
1095756	ENSG00000146281	79636	PM20D2	peptidase M20 domain containing 2	135293	6	n/a	n/a	5.25e-01	1.306
279745138	ENSG00000216775	181861	RP1-152L7.5	RP1-152L7.5	730101	6	n/a	n/a	4.20e-01	1.306
279967677	ENSG00000242598	0	RP5-837I24.3	RP5-837I24.3	0	1	n/a	n/a	6.39e-01	1.306
279864405	ENSG00000232260	0	BTF3L4P1	basic transcription factor 3-like 4 pseudogene 1	0	21	n/a	n/a	4.14e-01	1.306
1088966	ENSG00000099284	34795	H2AFY2	H2A histone family, member Y2	55506	10	n/a	n/a	7.90e-01	1.306
280106487	ENSG00000257548	0	RP11-797M17.1	RP11-797M17.1	0	12	n/a	n/a	5.91e-01	1.306
1093865	ENSG00000134762	1813	DSC3	desmocollin 3	1825	18	n/a	n/a	6.22e-01	1.305
1097353	ENSG00000160007	2892	ARHGAP35	Rho GTPase activating protein 35	2909	19	n/a	n/a	5.28e-01	1.305
279879685	ENSG00000233588	0	CYP51P2	cytochrome P450, family 51, pseudogene 2	0	13	n/a	n/a	5.42e-01	1.305
279718187	ENSG00000213018	0	AL590762.11	AL590762.11	0	X	n/a	n/a	5.37e-01	1.305
1095417	ENSG00000143889	60232	HNRPLL	heterogeneous nuclear ribonucleoprotein L-like	92906	2	n/a	n/a	6.22e-01	1.305
1091528	ENSG00000116830	8397	TTF2	transcription termination factor, RNA polymerase II	8458	1	n/a	n/a	6.21e-01	1.305
1098089	ENSG00000163806	89451	SPDYA	speedy homolog A (Xenopus laevis)	245711	2	n/a	n/a	5.21e-01	1.305
280072057	ENSG00000254531	59837	AP001816.1	Uncharacterized protein	90024	4	n/a	n/a	4.07e-01	1.305
280021049	ENSG00000250031	0	RP11-114M5.1	RP11-114M5.1	0	8	n/a	n/a	6.41e-01	1.304
280124941	ENSG00000258982	0	RP11-638I2.4	RP11-638I2.4	0	14	n/a	n/a	5.60e-01	1.304
1090970	ENSG00000112531	9307	QKI	QKI, KH domain containing, RNA binding	9444	6	n/a	n/a	5.20e-01	1.304
279781534	ENSG00000224886	0	RP11-119F19.4	RP11-119F19.4	0	10	n/a	n/a	4.35e-01	1.304
1105952	ENSG00000213971	1000944	AC092329.1	HCG2000535Uncharacterized proteincDNA FLJ32177 fis, clone PLACE6001294	100132815	19	n/a	n/a	6.28e-01	1.304
279792290	ENSG00000225814	0	GRPEL2P2	GrpE-like 2, mitochondrial (E. coli) pseudogene 2	0	X	n/a	n/a	5.22e-01	1.304
279857430	ENSG00000231655	0	AC011742.3	AC011742.3	0	2	n/a	n/a	5.27e-01	1.304
279839693	ENSG00000230077	0	MTAPP2	methylthioadenosine phosphorylase pseudogene 2	0	3	n/a	n/a	5.25e-01	1.304
1104661	ENSG00000198604	11017	BAZ1A	bromodomain adjacent to zinc finger domain, 1A	11177	14	n/a	n/a	5.36e-01	1.304
279906238	ENSG00000236015	0	AC011290.5	AC011290.5	0	7	n/a	n/a	5.27e-01	1.304
1096805	ENSG00000155330	122900	C16orf87	chromosome 16 open reading frame 87	388272	16	n/a	n/a	5.25e-01	1.304
280080359	ENSG00000255058	0	AP003068.17	AP003068.17	0	11	n/a	n/a	5.20e-01	1.303
279824207	ENSG00000228661	0	AC090587.5	AC090587.5	0	11	n/a	n/a	6.55e-01	1.303
279838348	ENSG00000229965	0	RP11-118H4.1	RP11-118H4.1	0	1	n/a	n/a	5.21e-01	1.303
1093180	ENSG00000130449	36961	ZSWIM6	zinc finger, SWIM-type containing 6	57688	5	n/a	n/a	5.19e-01	1.303
1090436	ENSG00000108510	9825	MED13	mediator complex subunit 13	9969	17	n/a	n/a	5.21e-01	1.303
279748065	ENSG00000218586	0	RP4-791C19.1	RP4-791C19.1	0	7	n/a	n/a	6.34e-01	1.303
1095428	ENSG00000143970	34541	ASXL2	additional sex combs like 2 (Drosophila)	55252	2	n/a	n/a	6.36e-01	1.303
1088274	ENSG00000077809	2952	GTF2I	general transcription factor IIi	2969	7	n/a	n/a	5.23e-01	1.303
1090548	ENSG00000109255	10716	NMU	neuromedin U	10874	4	n/a	n/a	5.27e-01	1.303
279909544	ENSG00000236319	0	AC007638.2	AC007638.2	0	17	n/a	n/a	5.60e-01	1.303
1108342	ENSG00000234616	0	JRK	jerky homolog (mouse)	0	8	n/a	n/a	6.59e-01	1.303
279800478	ENSG00000226526	0	RP1-37C10.3	RP1-37C10.3	0	1	n/a	n/a	6.41e-01	1.303
279883929	ENSG00000233966	0	AC005324.4	AC005324.4	0	17	n/a	n/a	5.21e-01	1.303
279955057	ENSG00000241238	0	AP001052.9	AP001052.9	0	21	n/a	n/a	6.58e-01	1.303
1087694	ENSG00000060718	1292	COL11A1	collagen, type XI, alpha 1	1301	1	n/a	n/a	5.59e-01	1.302
279462726	ENSG00000175147	0	C1orf126	chromosome 1 open reading frame 126	0	1	n/a	n/a	4.27e-01	1.302
1107297	ENSG00000227888	1016571	FAM66A	family with sequence similarity 66, member A	100133172	8	n/a	n/a	6.51e-01	1.302
279899147	ENSG00000235316	0	RP11-574K11.20	RP11-574K11.20	0	10	n/a	n/a	5.25e-01	1.302
1097361	ENSG00000160062	151134	ZBTB8A	zinc finger and BTB domain containing 8A	653121	1	n/a	n/a	5.25e-01	1.302
280019154	ENSG00000249884	0	RNF103-VPS24	RNF103-VPS24 readthrough	0	2	n/a	n/a	4.18e-01	1.302
280098956	ENSG00000256825	0	CTD-2140B24.4	CTD-2140B24.4	0	12	n/a	n/a	4.21e-01	1.302
1099743	ENSG00000170275	10344	CRTAP	cartilage associated protein	10491	3	n/a	n/a	4.16e-01	1.302
280030233	ENSG00000250762	0	RP1-313L4.4	RP1-313L4.4	0	1	n/a	n/a	7.13e-01	1.302
1089702	ENSG00000103449	6265	SALL1	sal-like 1 (Drosophila)	6299	16	n/a	n/a	4.16e-01	1.302
1105978	ENSG00000214050	81297	FBXO16	F-box protein 16	157574	8	n/a	n/a	5.25e-01	1.301
1101162	ENSG00000177084	5394	POLE	polymerase (DNA directed), epsilon	5426	12	n/a	n/a	5.23e-01	1.301
1093066	ENSG00000129534	34609	MIS18BP1	MIS18 binding protein 1	55320	14	n/a	n/a	5.34e-01	1.301
1092438	ENSG00000124486	8187	USP9X	ubiquitin specific peptidase 9, X-linked	8239	X	n/a	n/a	5.23e-01	1.301
280039503	ENSG00000251499	0	RP11-420G6.3	RP11-420G6.3	0	6	n/a	n/a	4.40e-01	1.301
280054690	ENSG00000253299	0	RP11-316J7.4	RP11-316J7.4	0	8	n/a	n/a	6.28e-01	1.301
1096258	ENSG00000150760	1781	DOCK1	dedicator of cytokinesis 1	1793	10	n/a	n/a	5.30e-01	1.300
279709729	ENSG00000207815	1013142	MIR563	microRNA 563	693148	3	n/a	n/a	5.25e-01	1.300
1106970	ENSG00000225665	0	SAR1P3	SAR1P3	0	4	n/a	n/a	5.60e-01	1.300
279788664	ENSG00000225513	0	RP11-165N19.2	RP11-165N19.2	0	9	n/a	n/a	5.39e-01	1.300
280138020	ENSG00000259741	0	AL589988.1	zinc finger MYND domain-containing protein 11 isoform g	0	10	n/a	n/a	4.46e-01	1.300
279722985	ENSG00000213560	0	RP11-386I14.3	RP11-386I14.3	0	1	n/a	n/a	5.40e-01	1.300
279843429	ENSG00000230406	0	AC079834.1	AC079834.1	0	2	n/a	n/a	6.52e-01	1.299
280075543	ENSG00000254758	0	AP000889.1	AP000889.1	0	11	n/a	n/a	5.20e-01	1.299
279837044	ENSG00000229847	0	EMX2OS	EMX2 opposite strand/antisense RNA (non-protein coding)	0	10	n/a	n/a	4.14e-01	1.299
279822477	ENSG00000228506	0	RP11-98I9.4	RP11-98I9.4	0	6	n/a	n/a	6.11e-01	1.299
279804599	ENSG00000226890	0	LA16c-395F10.1	LA16c-395F10.1	0	16	n/a	n/a	4.15e-01	1.299
1105909	ENSG00000213799	60080	ZNF845	zinc finger protein 845	91664	19	n/a	n/a	4.08e-01	1.299
279843465	ENSG00000230409	0	TCEA1P2	transcription elongation factor A (SII), 1 pseudogene 2	0	3	n/a	n/a	5.20e-01	1.299
279908924	ENSG00000236266	0	RP3-467L1.4	RP3-467L1.4	0	1	n/a	n/a	6.60e-01	1.299
1098405	ENSG00000164841	81315	TMEM74	transmembrane protein 74	157753	8	n/a	n/a	4.15e-01	1.299
1088794	ENSG00000091136	3887	LAMB1	laminin, beta 1	3912	7	n/a	n/a	5.26e-01	1.299
1087351	ENSG00000030066	23034	NUP160	nucleoporin 160kDa	23279	11	n/a	n/a	6.17e-01	1.298
280078288	ENSG00000254959	0	INMT-FAM188B	INMT-FAM188B readthrough (non-protein coding)	0	7	n/a	n/a	8.07e-01	1.298
1103886	ENSG00000196305	3356	IARS	isoleucyl-tRNA synthetase	3376	9	n/a	n/a	6.43e-01	1.298
1095507	ENSG00000144554	2162	FANCD2	Fanconi anemia, complementation group D2	2177	3	n/a	n/a	5.26e-01	1.298
280080963	ENSG00000255098	0	RP11-481A20.11	Uncharacterized protein	0	8	n/a	n/a	6.87e-01	1.298
279927180	ENSG00000237854	0	AC005332.1	AC005332.1	0	17	n/a	n/a	5.20e-01	1.298
1096200	ENSG00000149948	8040	HMGA2	high mobility group AT-hook 2	8091	12	n/a	n/a	6.66e-01	1.297
1092792	ENSG00000127081	57986	ZNF484	zinc finger protein 484	83744	9	n/a	n/a	4.09e-01	1.297
279853112	ENSG00000231259	94464	AC125232.1	AC125232.1	285074	2	n/a	n/a	5.20e-01	1.297
279579257	ENSG00000187952	0	HS6ST1P1	heparan sulfate 6-O-sulfotransferase 1 pseudogene 1	0	1	n/a	n/a	6.36e-01	1.297
1096739	ENSG00000154734	9369	ADAMTS1	ADAM metallopeptidase with thrombospondin type 1 motif, 1	9510	21	n/a	n/a	5.25e-01	1.297
1094822	ENSG00000139946	36437	PELI2	pellino homolog 2 (Drosophila)	57161	14	n/a	n/a	5.26e-01	1.297
1098908	ENSG00000166847	58717	DCTN5	dynactin 5 (p25)	84516	16	n/a	n/a	6.55e-01	1.297
279736574	ENSG00000215044	0	RP11-292F22.3	RP11-292F22.3	0	10	n/a	n/a	7.63e-01	1.297
1098031	ENSG00000163629	5751	PTPN13	protein tyrosine phosphatase, non-receptor type 13 (APO-1/CD95 (Fas)-associated phosphatase)	5783	4	n/a	n/a	5.26e-01	1.297
1105546	ENSG00000205726	6417	ITSN1	intersectin 1 (SH3 domain protein)	6453	21	n/a	n/a	4.27e-01	1.297
279946461	ENSG00000240223	0	AC026639.1	AC026639.1	0	11	n/a	n/a	5.59e-01	1.297
279507720	ENSG00000181227	0	RP4-682C21.2	RP4-682C21.2	0	1	n/a	n/a	5.25e-01	1.297
1094896	ENSG00000140470	82003	ADAMTS17	ADAM metallopeptidase with thrombospondin type 1 motif, 17	170691	15	n/a	n/a	5.21e-01	1.297
280059971	ENSG00000253677	0	UBE2HP1	ubiquitin-conjugating enzyme E2H pseudogene 1	0	8	n/a	n/a	6.36e-01	1.297
279818580	ENSG00000228169	0	PPIAP19	peptidylprolyl isomerase A (cyclophilin A) pseudogene 19	0	10	n/a	n/a	5.24e-01	1.297
279839926	ENSG00000230097	0	RP11-460C6.1	RP11-460C6.1	0	9	n/a	n/a	6.23e-01	1.297
1091095	ENSG00000113569	9487	NUP155	nucleoporin 155kDa	9631	5	n/a	n/a	2.52e-01	1.296
1104546	ENSG00000198216	773	CACNA1E	calcium channel, voltage-dependent, R type, alpha 1E subunit	777	1	n/a	n/a	4.19e-01	1.296
1094318	ENSG00000137075	81029	RNF38	ring finger protein 38	152006	9	n/a	n/a	7.17e-01	1.296
1104214	ENSG00000197256	25708	KANK2	KN motif and ankyrin repeat domains 2	25959	19	n/a	n/a	6.37e-01	1.296
1101944	ENSG00000181690	5292	PLAG1	pleiomorphic adenoma gene 1	5324	8	n/a	n/a	6.56e-01	1.296
279785704	ENSG00000225259	0	ST13P6	suppression of tumorigenicity 13 (colon carcinoma) (Hsp70 interacting protein) pseudogene 6	0	8	n/a	n/a	4.37e-01	1.296
1099545	ENSG00000169375	25691	SIN3A	SIN3 homolog A, transcription regulator (yeast)	25942	15	n/a	n/a	6.91e-01	1.296
279812388	ENSG00000227581	0	RP13-140E4.1	RP13-140E4.1	0	X	n/a	n/a	5.21e-01	1.296
279741750	ENSG00000215586	0	RP5-836E8.1	RP5-836E8.1	0	20	n/a	n/a	6.58e-01	1.296
1093604	ENSG00000132975	2818	GPR12	G protein-coupled receptor 12	2835	13	n/a	n/a	4.41e-01	1.296
280044391	ENSG00000251994	0	U2	U2 spliceosomal RNA	0	18	n/a	n/a	5.25e-01	1.296
280128838	ENSG00000259205	0	PRKXP1	protein kinase, X-linked, pseudogene 1	0	15	n/a	n/a	5.25e-01	1.296
1088902	ENSG00000095319	23266	NUP188	nucleoporin 188kDa	23511	9	n/a	n/a	5.39e-01	1.296
279792846	ENSG00000225869	0	CTB-70D19.1	CTB-70D19.1	0	5	n/a	n/a	5.48e-01	1.296
1097387	ENSG00000160200	871	CBS	cystathionine-beta-synthase	875	21	n/a	n/a	4.22e-01	1.295
280129084	ENSG00000259218	0	RP11-429B14.2	RP11-429B14.2	0	15	n/a	n/a	5.64e-01	1.295
280135174	ENSG00000259558	0	RP11-82L7.3	RP11-82L7.3	0	15	n/a	n/a	5.26e-01	1.295
1092688	ENSG00000126012	8190	KDM5C	lysine (K)-specific demethylase 5C	8242	X	n/a	n/a	5.24e-01	1.295
280004386	ENSG00000248668	0	CTD-2062O1.3	CTD-2062O1.3	0	5	n/a	n/a	7.91e-01	1.295
1089001	ENSG00000099821	5410	POLRMT	polymerase (RNA) mitochondrial (DNA directed)	5442	19	n/a	n/a	5.76e-01	1.295
1094269	ENSG00000136861	35044	CDK5RAP2	CDK5 regulatory subunit associated protein 2	55755	9	n/a	n/a	6.29e-01	1.295
1093613	ENSG00000133056	5255	PIK3C2B	phosphoinositide-3-kinase, class 2, beta polypeptide	5287	1	n/a	n/a	6.11e-01	1.295
1096982	ENSG00000156958	2569	GALK2	galactokinase 2	2585	15	n/a	n/a	6.57e-01	1.295
1088211	ENSG00000076108	11016	BAZ2A	bromodomain adjacent to zinc finger domain, 2A	11176	12	n/a	n/a	6.72e-01	1.295
1095237	ENSG00000143061	3301	IGSF3	immunoglobulin superfamily, member 3	3321	1	n/a	n/a	5.22e-01	1.295
279720294	ENSG00000213234	0	ST13P10	suppression of tumorigenicity 13 (colon carcinoma) (Hsp70 interacting protein) pseudogene 10	0	11	n/a	n/a	5.26e-01	1.295
279818487	ENSG00000228158	0	TLE1P1	transducin-like enhancer of split 1 pseudogene 1	0	X	n/a	n/a	6.24e-01	1.295
279818068	ENSG00000228121	0	PHBP3	prohibitin pseudogene 3	0	1	n/a	n/a	6.73e-01	1.294
279863370	ENSG00000232150	0	ST13P4	suppression of tumorigenicity 13 (colon carcinoma) (Hsp70 interacting protein) pseudogene 4	0	13	n/a	n/a	4.10e-01	1.294
1091057	ENSG00000113272	34263	THG1L	tRNA-histidine guanylyltransferase 1-like (S. cerevisiae)	54974	5	n/a	n/a	8.53e-01	1.294
280119037	ENSG00000258648	0	RP11-159L20.1	RP11-159L20.1	0	14	n/a	n/a	4.41e-01	1.294
279895819	ENSG00000235008	0	RP3-497J21.1	RP3-497J21.1	0	6	n/a	n/a	5.29e-01	1.294
279868510	ENSG00000232630	0	PRPS1P2	phosphoribosyl pyrophosphate synthetase 1 pseudogene 2	0	9	n/a	n/a	5.29e-01	1.294
1089529	ENSG00000102221	9623	PHF16	PHD finger protein 16	9767	X	n/a	n/a	6.38e-01	1.294
280111036	ENSG00000258021	0	RP11-1100L3.4	RP11-1100L3.4	0	12	n/a	n/a	8.04e-01	1.294
1094319	ENSG00000137076	7051	TLN1	talin 1	7094	9	n/a	n/a	5.29e-01	1.293
1102630	ENSG00000184613	4727	NELL2	NEL-like 2 (chicken)	4753	12	n/a	n/a	4.38e-01	1.293
279854358	ENSG00000231378	0	RP11-64I24.2	RP11-64I24.2	0	1	n/a	n/a	5.45e-01	1.293
1096386	ENSG00000151789	55553	ZNF385D	zinc finger protein 385D	79750	3	n/a	n/a	5.20e-01	1.293
1105449	ENSG00000205339	10380	IPO7	importin 7	10527	11	n/a	n/a	5.67e-01	1.293
279917221	ENSG00000237009	59040	GLIS3-AS1	GLIS3 antisense RNA 1 (non-protein coding)	84850	9	n/a	n/a	5.35e-01	1.293
280018244	ENSG00000249834	0	RP11-373N22.1	RP11-373N22.1	0	5	n/a	n/a	5.34e-01	1.293
1097123	ENSG00000158089	55426	GALNT14	UDP-N-acetyl-alpha-D-galactosamine:polypeptide N-acetylgalactosaminyltransferase 14 (GalNAc-T14)	79623	2	n/a	n/a	5.69e-01	1.293
1088641	ENSG00000088256	2750	GNA11	guanine nucleotide binding protein (G protein), alpha 11 (Gq class)	2767	19	n/a	n/a	5.29e-01	1.293
1098264	ENSG00000164294	143205	GPX8	glutathione peroxidase 8 (putative)	493869	5	n/a	n/a	5.30e-01	1.293
1090988	ENSG00000112664	11006	NUDT3	nudix (nucleoside diphosphate linked moiety X)-type motif 3	11165	6	n/a	n/a	6.60e-01	1.293
1105121	ENSG00000204389	3283	HSPA1A	heat shock 70kDa protein 1A	3303	6	n/a	n/a	4.67e-01	1.292
279600014	ENSG00000196205	0	EEF1A1P5	eukaryotic translation elongation factor 1 alpha 1 pseudogene 5	0	9	n/a	n/a	7.20e-01	1.292
279999419	ENSG00000248272	0	AL593851.1	AL593851.1	0	9	n/a	n/a	7.16e-01	1.292
279842324	ENSG00000230316	81209	RP11-560I19.4	RP11-560I19.4	154860	7	n/a	n/a	4.62e-01	1.292
1100743	ENSG00000174912	0	METTL15P1	methyltransferase like 15 pseudogene 1	0	3	n/a	n/a	6.57e-01	1.292
279900799	ENSG00000235485	0	RP1-101G11.2	RP1-101G11.2	0	22	n/a	n/a	6.49e-01	1.292
1091314	ENSG00000115364	9657	MRPL19	mitochondrial ribosomal protein L19	9801	2	n/a	n/a	6.28e-01	1.292
1095056	ENSG00000141510	7114	TP53	tumor protein p53	7157	17	n/a	n/a	4.08e-01	1.292
1103985	ENSG00000196557	8833	CACNA1H	calcium channel, voltage-dependent, T type, alpha 1H subunit	8912	16	n/a	n/a	4.16e-01	1.292
280132606	ENSG00000259419	0	RP11-17L5.2	RP11-17L5.2	0	15	n/a	n/a	5.53e-01	1.292
279518207	ENSG00000182648	1016831	AC073871.2	AC073871.2	100506380	7	n/a	n/a	6.29e-01	1.292
1090549	ENSG00000109265	36755	KIAA1211	KIAA1211	57482	4	n/a	n/a	5.22e-01	1.292
1107912	ENSG00000231880	0	AC104942.1	HCG1992246KBTBD4 protein	0	11	n/a	n/a	5.24e-01	1.291
280105191	ENSG00000257432	0	RP11-244H18.4	RP11-244H18.4	0	14	n/a	n/a	5.30e-01	1.291
1096132	ENSG00000149428	10378	HYOU1	hypoxia up-regulated 1	10525	11	n/a	n/a	6.55e-01	1.291
280083961	ENSG00000255276	0	RP11-23F23.1	RP11-23F23.1	0	11	n/a	n/a	5.21e-01	1.291
1103210	ENSG00000186960	122797	C14orf23	chromosome 14 open reading frame 23	387978	14	n/a	n/a	4.47e-01	1.291
1102232	ENSG00000183010	5799	PYCR1	pyrroline-5-carboxylate reductase 1	5831	17	n/a	n/a	5.25e-01	1.291
1101155	ENSG00000177045	80655	SIX5	SIX homeobox 5	147912	19	n/a	n/a	4.21e-01	1.291
1096340	ENSG00000151490	5768	PTPRO	protein tyrosine phosphatase, receptor type, O	5800	12	n/a	n/a	5.22e-01	1.291
1107995	ENSG00000232387	0	SKA2L	spindle and kinetochore associated complex subunit 2-like	0	9	n/a	n/a	5.22e-01	1.291
1101295	ENSG00000177731	2298	FLII	flightless I homolog (Drosophila)	2314	17	n/a	n/a	5.28e-01	1.291
279787865	ENSG00000225461	0	RP11-525A16.4	RP11-525A16.4	0	10	n/a	n/a	5.51e-01	1.291
[truncated: 1 more rows]
