# Supplementary material for: Identification of the Molecular Events Involved in the Development of Prefrontal Cortex Through the Analysis of RNA-Seq Data From BrainSpan
Source: ASN Neuro. 2019 Jun 18;11:1759091419854627. doi: 10.1177/1759091419854627 (PMC6582306; doi:10.1177/1759091419854627)
Supplement: Supplemental Material6 - Supplemental material for Identification of the Molecular Events Involved in the Development of Prefrontal Cortex Through the Analysis of RNA-Seq Data From BrainSpan [file Supplemental_Material6.zip › AMY/3/Expression.csv]

279968565	5.6555	5.8032	7.4104	4.8753	3.0293	5.2300
280043222	2.1932	2.0026	4.4538	0.8892	0.6641	1.7696
279972735	9.5058	9.6449	13.1483	8.4714	8.7410	10.0252
1095219	2.7562	4.0659	4.8332	2.6016	2.6179	1.5742
1101266	5.1940	5.5270	7.1867	4.5389	4.7350	3.8296
279983888	6.0904	7.7934	9.1615	6.7915	5.7364	5.8773
1093683	5.2250	1.0794	2.6090	1.5245	2.3839	0.3923
280097769	4.0434	4.4874	4.7351	3.0624	2.3776	3.2158
279959910	7.6298	6.6759	11.0408	6.2386	6.4145	8.1229
1099263	3.6433	6.2362	7.6604	4.8095	4.3228	3.8409
1087378	2.9177	3.6301	3.7473	2.1947	1.3649	2.3854
280044741	5.5659	5.3325	10.0585	4.5071	4.9793	7.1225
280051153	3.1173	3.2848	1.5650	0.1769	0.9824	2.6159
279592659	2.6041	2.8857	3.2750	1.1554	1.5673	1.8961
279799736	4.2754	3.2435	1.7820	1.0843	2.4332	1.7033
1092477	0.2037	1.7452	3.1891	0.3853	0.0000	0.6941
279792357	1.8681	1.6771	2.9793	0.1164	1.1897	1.3109
1105945	3.9621	7.4125	5.6679	5.4343	3.7931	3.9238
279727004	2.8588	3.6330	3.9336	2.4599	1.8986	2.1986
279954000	7.7390	8.8555	11.3018	8.5284	6.9154	8.6039
279968030	5.1770	3.8136	3.7516	2.9871	3.0443	2.8979
1097266	2.7616	2.9882	2.9168	1.7733	1.3830	1.7186
1097108	5.3026	3.4651	3.2325	1.9804	3.5738	2.7131
280045763	4.6352	5.4296	7.8134	5.6515	3.2434	5.2597
279957731	5.6579	5.0020	8.7574	5.5931	4.2149	5.8918
1103836	4.4457	3.7713	3.4525	2.4892	3.2914	2.2137
1089707	2.6477	3.5909	3.2421	1.3042	2.2843	2.2248
280045784	11.0509	12.2895	14.4273	11.9862	10.1739	11.9583
1096059	3.8631	4.9861	4.6203	3.5445	2.5155	3.7637
280046008	11.2911	12.2362	15.2241	12.0806	10.7044	12.3211
1102258	2.4016	2.5139	2.2017	0.9231	1.3953	1.1598
279660990	4.2643	4.6535	7.6250	4.2564	4.4431	4.2341
279709099	4.2594	4.5303	3.2960	1.4795	3.5531	3.4702
1093835	3.0691	4.0949	3.7209	2.7911	2.1704	2.3626
1095268	0.9444	3.5367	2.7533	0.9008	1.4071	1.3795
279850084	2.8926	4.8463	4.1688	3.5231	1.6463	3.2084
1106070	2.8334	3.0654	1.0852	1.1542	1.1564	1.1554
1099593	2.2387	3.1387	3.3815	2.0436	1.6580	1.5647
279989230	3.3713	3.7505	4.0793	1.0961	2.7632	3.8667
280126248	3.0786	3.7347	3.8082	1.5171	2.9861	2.6762
280062075	2.1956	2.2280	1.8654	0.5399	0.7986	1.5093
1103988	5.4887	8.1410	7.5495	7.4799	5.2068	5.0540
279971217	7.7418	8.8017	11.5151	8.4545	7.1184	9.0592
1091601	3.2421	4.9597	4.6046	3.7418	1.9488	3.6965
279760931	5.0853	5.6366	5.4745	3.4721	3.8368	5.4686
279823512	0.8472	2.1314	1.6405	0.3584	0.4187	0.4388
1088095	4.5767	5.6029	5.2552	4.5578	3.3119	4.1735
1096018	4.0970	5.5217	5.0258	3.8989	2.8910	4.4687
1091654	3.8629	4.6829	4.6700	3.2655	2.8071	3.7702
280133825	3.1678	3.7222	2.9745	1.8782	2.8919	1.7436
1093398	5.0403	6.2034	6.1966	4.6600	4.1720	5.2585
279790000	0.4621	0.2043	5.1480	1.1269	0.7662	0.5840
279942860	8.0491	8.1516	11.6764	8.3898	7.3132	8.8575
279751883	3.8709	5.2044	4.2910	3.4173	2.9716	3.6685
280102455	2.6426	3.2165	3.7278	1.5419	1.9330	2.8067
1091968	2.4403	3.2896	3.5401	2.3575	2.1319	1.4776
1096209	3.2552	1.9923	2.1693	1.4311	1.7490	0.9405
1087917	2.3224	3.3148	3.1215	1.3541	1.5576	2.5917
1096578	6.3903	5.3128	4.9695	5.7157	3.8586	3.8646
1091027	2.4814	3.9321	3.8628	2.4453	1.6664	2.9431
1099674	3.7960	3.1376	2.8404	2.7982	2.2493	1.5122
280069987	3.2374	2.3250	1.4680	0.3794	1.8900	1.5473
1104925	0.2951	1.3555	2.4399	0.1613	0.1004	0.6552
279996169	1.6268	2.4602	2.1050	1.1143	0.8839	1.0219
1101502	3.4726	5.1855	4.8878	4.1543	2.2458	3.9803
1095909	2.7612	2.5020	2.1530	0.8620	0.9531	2.4465
279859867	2.5904	3.9703	3.1280	2.1978	1.7415	2.6117
279958840	3.6848	2.5181	2.1388	1.5361	1.5714	2.1012
280096027	2.7962	3.9521	3.0814	1.7710	1.7976	3.1458
280036320	3.0715	3.0732	1.5107	1.0867	2.2305	1.2263
1097296	1.3390	2.4109	2.8078	1.4015	0.9089	1.1371
279936856	3.4641	2.9491	3.7971	2.7840	3.0398	1.2857
1094715	0.6078	2.0731	1.8940	0.8478	0.2086	0.4287
280046141	0.0000	0.6800	3.3359	0.0000	0.4511	0.4755
280046631	9.1294	9.6826	13.5935	9.7948	9.5671	9.9563
1103914	4.3384	3.8357	3.3957	1.9790	3.3817	3.1297
1092762	2.5724	3.3136	4.1302	2.3914	1.6389	2.9136
280012176	3.7365	3.8357	3.3151	1.2449	3.3199	3.2591
280047898	1.3794	1.5575	1.1393	0.0000	0.4015	0.6125
1104772	4.8439	4.5930	4.7430	3.9572	3.4191	3.7417
279891511	4.8324	3.4772	3.3671	1.3637	4.2723	2.9898
1091169	3.7274	3.8279	5.3099	3.8097	2.8457	3.1649
1098278	2.6900	1.0412	1.6120	0.9797	0.9645	0.3569
1104090	0.1338	1.0486	2.7699	0.3238	0.1199	0.4695
279965886	4.4107	3.4034	3.7017	2.0843	3.1906	3.2049
280008004	2.7156	2.7916	2.2603	1.1369	2.2684	1.3301
1090373	3.6910	2.2913	1.3198	0.6537	2.3082	1.3127
1107438	2.4363	2.8170	3.2745	2.0250	1.5206	1.9567
1088646	4.2558	5.4593	5.7267	4.4143	3.5243	4.4821
279987728	1.0434	0.9565	1.3674	0.3624	0.0000	0.0000
1091286	4.7443	3.5889	3.6997	3.1643	3.6145	2.2513
1089314	3.7718	5.2885	4.8613	4.3164	2.4495	4.1564
1089419	2.7225	3.6062	3.6348	2.7575	1.5727	2.6390
279802091	1.7438	2.5667	2.2657	0.8157	0.4956	2.2777
1098910	3.3832	5.0041	4.7623	4.0091	2.3535	3.8050
1103023	2.1790	3.4623	2.9164	2.1178	0.9497	2.5092
1103441	0.7589	1.9938	3.1502	1.2477	1.1020	0.5750
280134130	3.8745	2.7001	2.5100	0.8153	2.7698	2.5221
1094539	3.4000	4.3915	4.8680	3.2604	2.7290	3.7001
1102573	0.3471	1.1844	2.7525	0.1629	0.1757	0.9772
280070669	3.2679	3.9035	3.9043	2.4986	3.0099	2.6017
280120757	5.5064	6.7112	6.2726	4.9767	4.8811	5.6908
279805544	8.5546	8.9283	13.2031	9.1085	8.3572	10.2810
279802629	0.0000	2.8049	4.2027	1.8831	2.0147	0.1731
1101001	2.8835	3.5008	3.8105	1.9609	2.5946	2.7035
1091727	2.8722	3.2048	3.8296	2.5833	2.2953	2.1025
279760546	5.6423	6.0717	5.4483	4.1809	4.8924	5.1680
280106314	2.8200	2.7923	2.7914	1.3751	2.0168	2.0963
1094408	0.0705	2.0949	2.1838	0.6898	0.3754	0.3692
1088724	3.6480	4.8439	5.1843	4.3071	2.5505	3.9057
1097048	3.8897	4.9205	4.9580	4.1154	2.6140	4.1259
1088549	1.8308	2.8883	2.7100	1.9076	0.7485	1.8753
280128501	2.2871	4.2548	3.6390	3.0829	1.1444	3.0604
1091073	4.4938	5.7829	6.6285	4.3470	4.6854	4.9901
1087390	2.1696	3.0151	3.0109	1.3946	1.4415	2.4771
279771554	5.1804	3.0956	3.8568	2.5782	3.3290	3.3613
1098091	2.8248	3.7607	3.8443	2.3159	2.0373	3.2162
279913561	2.9078	1.4580	1.1269	0.1896	1.4093	1.0336
279822429	4.7971	5.6952	4.1085	4.4172	3.6727	3.6598
280064836	3.5247	2.7263	2.0461	1.0999	1.9947	2.3527
1091187	4.4260	3.9585	3.6589	1.8356	3.9400	3.4202
279728390	3.3975	3.5607	3.7254	1.6895	3.0646	3.0842
1088884	3.3712	0.5623	0.0000	0.1248	0.3271	0.6466
1101544	4.3848	3.2903	4.7069	2.3729	3.9676	3.2095
1091647	1.8646	2.9395	3.4698	1.9234	1.3317	2.1877
1104804	3.5146	4.7321	4.6964	3.6217	2.6725	3.8207
1092338	2.5262	2.4429	1.8437	1.0087	1.4097	1.5678
279842920	2.3229	2.8792	1.8583	1.8131	1.0566	1.3715
1093024	3.6371	5.0034	5.0292	4.4070	2.4634	3.9858
1092045	2.5826	3.7519	3.3989	2.7571	1.4912	2.6781
1095750	3.5792	3.0488	2.8507	1.4648	2.8266	2.3871
1108786	3.4006	4.9331	4.3450	3.5567	2.2900	4.0343
279972630	9.7516	10.5509	13.4573	10.8012	9.6537	10.5101
1091441	3.3188	1.7086	1.8222	1.3707	1.9021	0.7899
1096829	2.5339	1.8466	1.8826	0.9328	1.3583	1.1900
1096461	3.6179	2.0082	1.7834	0.9415	2.3680	1.3309
1102639	1.5688	2.4403	2.7881	1.4882	0.8672	1.6751
1097153	3.1529	4.3059	5.0927	3.1193	3.5820	3.0869
280075036	5.7646	5.5348	5.3582	3.8149	4.7722	5.3089
1095623	3.1831	4.4231	5.0015	3.4271	2.6435	3.7817
1088778	2.1313	3.3573	3.2236	2.2046	1.4115	2.3426
1090767	3.1438	2.9867	3.0050	2.0821	2.3431	1.9592
1095225	2.8594	4.2897	3.9887	3.2357	1.9146	3.2392
279928040	3.7616	4.0852	3.9244	1.7534	3.8137	3.4575
1099283	1.0336	2.6594	3.8409	2.5685	0.6988	1.5200
1087743	5.6454	3.6075	3.4805	3.3637	3.7570	2.8669
280085196	2.2576	2.5537	2.3438	1.2092	1.5040	1.7046
279964315	8.0473	8.1146	11.3397	8.3528	7.7591	8.6568
280041412	6.3392	4.5131	4.3177	3.9214	4.5152	4.0081
279430494	3.5443	3.0942	2.8108	1.4567	2.7256	2.5418
1089404	3.4068	4.1925	4.2154	3.3865	2.0904	3.6189
1097979	1.6541	2.7504	2.9320	1.0422	1.6478	1.9280
279808673	2.6458	2.2985	1.5398	0.6098	2.0348	1.1215
279669890	2.4656	2.9348	2.6019	1.3841	1.9744	1.9282
1098522	2.5268	3.3964	3.7810	2.5579	1.7578	2.6745
1095080	3.8481	4.0013	3.8069	2.3774	3.5247	3.0533
280097361	3.3702	3.4587	3.1190	1.7252	2.8375	2.6856
1104839	2.9333	3.1957	2.8709	1.1509	2.7229	2.4329
1099606	2.3230	3.6167	3.6244	2.4475	1.7962	2.6281
1090807	3.3914	4.1506	4.1776	3.1886	2.4893	3.3505
279944035	9.9887	10.2527	14.1440	11.0596	9.2668	11.3792
1095336	2.4735	3.1646	3.1537	2.2614	1.5565	2.2958
1087120	3.6709	4.9396	4.5134	3.6484	2.7880	4.0112
1101565	2.4518	2.2092	2.5773	0.6827	1.9871	1.8938
1097143	3.3493	2.1874	1.6634	1.6287	1.7911	1.1070
1097188	0.9992	3.3338	2.3661	2.1607	0.8668	1.0076
1087467	2.3651	3.7540	1.7196	3.1646	1.1427	0.8680
1097445	4.4940	3.9889	3.1362	2.0612	3.9753	2.9194
279749818	3.3446	3.5018	3.4760	1.8467	2.6838	3.1288
279710443	1.6717	2.3564	5.3269	0.0000	2.3350	4.3573
1090095	2.7490	2.6706	2.9999	1.9123	2.1103	1.7369
279929436	3.0251	3.3247	1.9971	1.0862	1.9323	2.6688
279750791	2.4528	1.8959	2.0717	0.6075	2.0742	1.0817
280115622	3.0016	4.2109	4.5192	2.8810	2.4164	3.7826
1087533	3.7224	4.8671	4.4174	3.8042	3.0867	3.4658
1090217	4.0752	3.8181	4.0274	3.7206	2.7777	2.7873
279922784	1.4545	2.0704	2.8823	1.1200	0.7011	1.9533
1088168	6.3265	3.7873	3.5714	3.2154	4.3958	3.4460
1101894	4.2185	3.6541	3.4933	2.6437	3.5490	2.5478
1104264	0.1673	1.2709	2.6985	0.7125	0.1094	0.6896
1098894	2.7461	3.4098	3.5445	2.6730	1.7233	2.6850
279951899	10.7285	10.7444	14.3530	10.6744	11.2006	11.3386
280042389	7.7969	7.4728	11.7756	6.6775	8.3918	9.3640
279977138	3.6343	2.8634	2.3593	0.9990	2.8762	2.3719
1100775	3.6548	5.4799	5.0519	4.6207	2.6185	4.3400
279797508	1.0914	2.3608	2.3777	1.3206	0.8995	1.0058
279735820	2.4559	3.1342	3.3663	2.6515	1.4441	2.2577
1100127	3.0711	3.6440	4.3554	3.4180	2.1971	2.8567
280058094	2.3362	2.9561	2.6374	1.4677	1.7355	2.1307
1101874	4.6796	5.1897	5.6836	4.3884	3.7902	4.7804
1098186	2.8520	2.8650	2.2182	1.3089	1.9720	2.0629
1104569	4.6229	5.0556	5.0762	3.8164	4.9541	3.4011
1097844	0.6203	1.6725	2.0686	0.6376	0.1512	0.9908
1099063	2.9424	4.6039	3.9410	3.6192	1.5756	3.7223
280124830	4.0020	3.6316	3.7973	1.6820	3.7419	3.4383
1100951	3.5491	4.4926	4.2793	3.7012	2.7607	3.2932
1088167	2.3455	3.5913	3.6317	2.7065	1.5942	2.7085
1089466	4.0488	3.6581	4.0154	3.3372	2.8525	2.9738
1098190	2.4143	3.3127	3.3281	2.4107	1.7060	2.3819
1086897	3.9547	2.9386	2.5481	1.8022	3.2978	1.7865
1094003	1.4829	2.9577	2.4526	1.7379	0.7382	1.8631
1088220	3.1206	4.4169	3.9341	3.2621	2.2058	3.4543
1098167	2.4208	2.7948	2.8884	2.1204	1.4645	1.9709
279888260	3.3625	3.8013	3.4151	2.6216	2.3284	3.0825
1090085	2.2309	3.4081	3.3155	2.2372	1.9365	2.2352
1087840	2.2012	3.0765	3.1995	1.7681	1.5896	2.5756
279800688	4.8283	4.8980	4.4256	3.1045	4.6197	3.8939
1087679	2.0623	3.1323	4.1615	2.4454	2.3977	1.9816
279813770	3.2263	3.0684	2.6151	1.3077	2.7929	2.2797
1092054	4.8025	2.9292	2.2892	2.1827	3.1104	2.2070
280104545	2.9407	3.4585	2.7273	2.1725	1.9004	2.5365
1100650	1.6482	2.6038	3.0730	1.6347	1.2274	1.9463
279738082	3.3818	3.8103	3.8113	2.0817	2.9772	3.4326
1090305	2.6836	2.8130	1.9899	2.5654	0.6676	1.7428
1108820	1.4819	2.9201	1.9144	1.7570	0.6210	1.4296
1094333	6.9006	6.4211	6.0682	6.0903	5.8083	4.9853
279709008	2.1605	2.9632	3.3469	2.6023	1.5916	1.7779
1095365	1.6271	2.4609	2.5173	1.6496	1.2484	1.2105
1096763	5.2058	4.4091	3.9386	3.5551	4.4644	3.0379
1100086	4.3398	3.9865	3.6735	2.5544	3.6702	3.2829
1091215	2.0798	2.3461	1.5877	0.9337	1.2725	1.3165
1095621	1.7425	2.0878	2.5479	1.0996	1.2565	1.5330
1098001	1.1269	2.5063	2.6562	1.6963	0.9481	1.1579
1087924	1.4343	2.0971	2.0070	0.7871	1.1107	1.1542
279810636	3.4177	2.7165	2.8516	1.4264	2.8869	2.1867
279817763	2.8539	3.0734	3.6060	1.9861	2.5973	2.4692
1096986	2.6520	3.6946	3.8709	2.6552	2.0571	3.0254
1094456	1.7958	2.7141	2.4977	1.3558	1.1061	2.0674
279745716	3.6735	3.7396	3.4992	1.8609	3.6287	2.9536
280023502	1.9528	2.4555	1.8525	0.2113	1.5810	2.0026
279775046	4.3029	2.8941	2.8458	1.5065	2.9077	3.1627
1087431	4.1648	3.5066	3.6898	3.2481	2.7252	2.9227
279750595	0.7487	1.9909	1.2739	0.4109	0.5523	0.5869
1103578	4.3093	6.3800	6.2298	6.7081	3.7312	4.0235
279938556	2.8071	3.0993	3.4880	1.7019	3.1070	2.1317
1092865	2.4928	3.4786	3.5592	2.3664	2.2997	2.4134
1095629	3.8295	5.9777	5.8148	5.5437	3.4577	4.1709
1096145	3.1028	4.1735	3.8123	2.7566	2.8056	3.0771
1089359	3.1113	5.3334	4.7587	4.0009	2.8064	3.9487
1102133	0.0000	0.8286	2.8165	0.1388	0.0996	0.9606
280133414	2.9899	2.4179	2.8167	0.6661	2.5888	2.5244
279820909	2.9970	3.3032	3.7014	1.3167	2.9980	3.2420
1088230	3.9310	4.0574	4.5729	4.1013	3.2480	2.7689
279779258	3.0943	3.0332	2.8999	1.2796	2.9587	2.3501
1094201	1.6951	1.9643	2.2377	0.8385	1.0110	1.6098
1091129	3.7138	4.3904	4.8830	3.3067	3.2548	3.9888
279726195	2.6481	2.6442	2.9033	2.4665	1.6672	1.6303
279891163	4.7881	4.8276	4.6799	3.0778	4.9238	3.8640
1101771	0.1991	1.5694	2.7198	0.9849	0.8374	0.2380
1087210	2.9990	4.2885	4.1554	3.4122	2.0152	3.5897
1107111	1.4693	2.4818	2.5911	1.3213	1.1176	1.6822
1095100	2.4501	0.5738	0.7095	0.4337	0.4232	0.4620
280090532	0.4728	0.0000	3.3448	0.6073	0.5357	0.2614
1092299	2.0662	3.4585	3.4025	2.2115	1.2929	3.0113
1103291	4.7096	2.8374	3.0765	2.7514	3.6979	1.7629
1094913	1.6169	2.4363	2.0869	1.4031	0.7577	1.5701
1101265	1.2123	2.0855	2.2113	0.9851	0.6649	1.4521
1096966	2.7128	3.5372	3.4745	2.2979	2.1437	2.8759
1097597	2.9721	4.2062	4.3453	3.5955	1.8000	3.7213
280062761	5.2344	5.0407	4.4234	2.5565	5.2542	4.4817
1095234	0.1040	1.3754	2.3142	0.4618	0.9038	0.0259
1087796	1.8870	2.6007	2.6195	1.6079	1.1745	1.9303
280116447	3.8895	5.5311	8.4050	4.4908	3.8805	7.0605
1105669	4.7252	5.2303	5.8019	4.2717	3.7143	5.3791
280127470	1.5322	1.4995	1.2139	0.5342	0.7177	0.6068
1103546	2.6384	2.9303	2.6859	1.0901	2.8303	1.9496
280092397	5.0284	5.1311	4.9955	3.6808	4.7068	4.3845
279776271	3.7577	4.3045	3.8218	2.7097	3.2474	3.5441
279824890	2.2582	2.2978	2.3726	1.1375	1.5944	1.8187
279883044	4.8343	4.0086	3.9905	2.7189	3.7112	4.0265
280116214	2.7366	4.0150	3.3257	2.7804	1.8027	3.1200
1105944	0.7978	2.8698	2.1004	2.4090	0.4892	0.4964
1088864	1.7854	2.3819	2.5384	1.3753	1.3007	1.6590
279903355	2.7899	2.5465	2.2732	0.4763	2.5562	2.2069
1100604	4.0558	3.3978	3.1424	1.5854	3.3674	3.2789
1088489	2.5243	3.8256	3.2871	2.4382	2.6927	2.1425
280094167	2.5376	1.9707	2.2412	0.8958	1.8201	1.6705
280107576	2.7234	2.8912	3.2271	1.9612	2.3839	2.1363
280034334	3.4806	4.2175	3.4731	3.0226	2.7461	3.0462
1105653	4.1692	6.2966	5.7566	6.0815	4.0248	3.7642
1091683	1.1321	1.9620	2.0451	0.5986	0.7671	1.4245
279790476	3.9057	4.0007	3.8236	2.1876	3.9908	3.2070
1087722	3.3920	4.3682	3.8795	3.3570	2.2104	3.7280
280103888	2.2829	3.4894	3.0337	2.3453	1.9397	2.1774
1087062	1.9442	3.2754	2.6781	2.1845	0.9709	2.3986
279545377	0.8260	1.4955	1.6706	0.4409	0.5684	0.6442
279893695	2.6092	3.6973	3.9112	3.1822	1.7516	2.9454
1093120	2.4008	2.2758	2.6696	1.0478	1.8113	2.1497
1093852	2.8208	4.3188	3.7131	3.2454	2.0049	3.2657
1088127	3.7153	4.6704	3.9935	3.9334	2.9280	3.1813
1091435	3.2527	2.4142	1.6970	0.8842	2.0823	2.0685
1090789	4.5067	3.7764	2.7396	1.6525	3.8683	3.1737
1099580	5.1613	5.1335	4.2571	3.2857	4.0155	4.9283
279792604	4.8066	5.5344	8.2390	5.7203	4.7106	5.8310
1099984	1.5051	2.4116	2.7064	1.4211	1.1877	1.6973
279785221	0.9674	3.0350	3.0845	1.2270	2.8000	0.7446
1104431	1.0744	1.7814	1.5764	1.0624	0.4851	0.5693
1088391	3.0400	3.6347	4.2701	2.8150	2.3725	3.4431
1100456	2.6821	3.3055	2.8271	1.1932	2.8818	2.4319
1093065	1.6985	1.7906	1.9825	1.2436	0.9301	0.9948
1087552	3.0971	2.1638	1.9939	1.3721	2.0513	1.5291
1102956	2.1142	2.2371	2.1227	1.4800	1.3657	1.3275
280014291	3.0980	1.9293	2.1980	1.9641	1.4238	1.5371
1090752	3.1623	4.8152	4.1942	4.0134	2.2286	3.6311
1095760	3.0516	3.9099	3.4594	1.8531	3.1875	3.0824
280080498	3.8778	3.9017	3.7879	2.2163	3.6591	3.3965
280060602	4.6398	4.2927	4.2158	3.2526	4.0877	3.5128
279711783	2.5876	2.5185	1.3377	0.4362	1.1529	2.5598
1094427	3.0395	3.5308	3.6738	2.8065	2.5540	2.5944
1095714	4.4644	3.7343	3.4855	2.5007	3.7796	3.1151
1104758	3.1667	3.4234	4.2737	3.1900	2.4680	2.9187
280120490	2.6589	4.0194	3.2908	3.2470	1.5680	2.8670
279863693	1.8062	1.1655	1.9066	0.4219	1.6903	0.4841
1108134	0.1978	0.9835	2.4682	0.9184	0.1477	0.3026
280085877	3.7262	3.3820	3.1505	1.9704	2.9126	3.0961
1099753	3.2489	3.8932	4.7834	3.3987	2.6158	3.6342
279981806	4.1508	4.4137	3.2990	3.7172	2.5866	3.2862
279916973	2.0033	2.2829	2.0221	0.7117	1.7972	1.5285
279943306	5.2749	5.4194	9.3053	5.4817	6.0680	6.1790
279955647	3.8002	3.8871	3.5310	2.2268	3.8223	2.8984
279789383	4.4724	4.5886	4.5578	2.9787	4.3940	3.9756
1093828	5.1876	3.6595	3.2557	2.5916	3.8521	3.3893
1100798	5.0238	3.6993	3.8140	3.0073	4.0325	3.2288
279801201	4.0431	3.9879	3.8275	1.9219	4.3365	3.3360
279848757	3.0573	3.3493	2.7709	1.4480	3.0237	2.4421
1093738	3.7904	4.7859	4.8494	3.8956	3.1805	4.0873
1103861	0.1151	0.9534	1.9896	0.1528	0.0000	0.6455
1104123	0.6386	1.0215	2.2171	0.6832	0.2381	0.6969
1089840	4.3927	4.9261	4.9567	4.3283	3.7454	3.9459
280093551	4.8018	4.5587	4.1271	3.7321	3.5102	3.9952
279815299	4.9801	5.7711	5.5478	3.9906	4.9488	5.1116
1103564	5.6511	6.4186	6.6738	6.0967	4.2899	6.1173
279719579	2.1420	1.3056	1.1083	0.6521	0.3319	1.3365
1096125	2.6905	1.9705	1.7218	1.3175	1.4142	1.4160
1091377	6.9208	7.1356	7.1171	6.1990	6.3584	6.3815
279902605	3.9645	4.0032	3.9291	2.7499	3.5594	3.3535
1087506	2.8775	3.0981	2.9640	1.7163	2.3992	2.5910
1101791	2.4025	2.1512	2.4523	0.6449	2.0405	2.0900
1098465	1.2558	2.3104	2.2929	1.4835	1.1131	1.0332
1094824	3.3724	3.0542	3.0836	1.9472	2.6657	2.6688
279986979	3.6743	3.7692	3.3997	2.1488	3.6749	2.7913
1090947	3.5278	4.7731	4.6487	3.8226	3.0882	3.8109
1101752	5.7094	4.0325	3.7388	3.5068	3.8370	3.9093
1089089	2.1890	3.6627	2.7880	2.9738	1.1107	2.3275
279971932	0.5748	1.3474	2.8586	1.3534	0.4546	0.7471
1103805	1.7207	2.1852	2.3728	1.0321	1.3105	1.7135
1103561	1.2356	2.1834	2.7501	1.2434	1.2297	1.4759
279934395	0.8093	0.6923	2.6633	0.0000	0.0946	1.8519
279472571	1.0367	1.8059	1.1791	0.1771	0.7198	0.9101
1096445	2.4176	3.0485	4.1199	2.7517	1.8087	2.8133
280126683	2.7092	3.2598	3.2513	2.3990	1.9838	2.6266
280010734	3.3930	2.5260	2.7185	1.8131	2.7513	1.8653
280091263	3.3187	3.4415	2.9945	1.9600	2.3981	3.1905
280094758	0.0000	1.0752	2.1739	0.1419	0.0000	0.9028
1088086	2.0401	3.1446	3.1843	2.3162	1.5331	2.3160
279902793	0.9825	2.3377	1.1162	0.4961	0.6118	1.1274
1091945	1.4889	1.9065	2.2383	0.9739	1.1054	1.3534
279922546	1.4424	1.9900	2.0769	0.6204	1.2307	1.4580
1097723	5.5901	3.7079	3.9313	4.1908	3.0545	3.7839
279963864	2.0803	2.3751	1.9361	0.5979	1.7280	1.8657
280013984	4.9632	5.5697	5.1865	4.3061	4.5800	4.6339
280068173	3.5373	4.4179	4.4500	3.3018	3.2154	3.6891
279909021	2.6440	2.1374	1.3255	1.5966	1.3441	0.9692
279705144	1.1089	0.2516	2.3217	1.0843	0.3425	0.0590
1095464	5.5011	3.5835	3.3200	3.0830	3.7646	3.3623
1098044	3.7367	3.7235	3.9559	2.7853	3.3291	3.1093
279728552	4.7217	4.2556	3.9187	2.8805	4.3160	3.5071
279894513	2.2354	1.1892	0.9144	0.5492	0.5927	1.0052
1108355	0.7129	0.9408	0.6799	0.0000	0.1050	0.0382
279880229	2.0977	1.6966	0.6760	0.7610	0.7193	0.8020
280109348	4.1344	3.4898	4.6368	2.7034	3.6659	3.7056
280104672	3.8950	4.0238	4.7401	2.4587	3.9836	4.0330
1101764	0.1526	4.5765	4.6220	1.9352	1.2179	4.0144
280117281	3.1985	3.6591	3.3513	2.4116	2.7114	2.9034
1099242	3.1292	3.9773	4.7369	3.5397	2.6671	3.4568
1102944	3.7730	3.6285	2.8165	3.3860	2.4795	2.1767
279733788	4.4147	4.3937	3.7577	3.0993	3.4454	3.8473
280131168	3.8393	4.3782	6.2039	4.0078	3.9695	4.2705
1094693	2.6877	2.7702	3.5461	2.3602	2.1771	2.2935
1095034	3.7921	3.3366	2.7603	1.9493	3.0234	2.7448
1089132	3.4310	4.1554	3.7612	3.5711	2.1119	3.4930
280138579	1.3136	1.9949	0.7576	0.3955	0.4897	1.0119
279986049	2.4374	2.5184	2.2889	0.7786	2.2881	2.0114
1099855	3.9992	2.3369	1.6991	1.7900	2.2847	1.7957
1104573	3.3485	3.2768	2.5870	1.2456	2.9934	2.8094
279503493	4.0303	3.7976	3.9528	2.0900	4.0542	3.4725
279752261	4.0053	2.0488	3.1279	1.2338	3.0056	2.7821
280117529	2.7398	3.2504	3.5742	1.9858	2.1280	3.2973
1102883	2.0030	0.1250	0.3039	0.0696	0.1287	0.0833
1105793	1.4623	1.9599	2.0158	0.9081	1.1823	1.1996
280110974	3.1886	2.9343	3.2345	2.4199	2.5086	2.2856
279826150	5.6043	6.0247	5.8085	4.9093	5.1765	5.2116
280092197	0.3857	1.3056	2.0057	0.4982	0.1965	0.8628
1092949	0.4066	4.1998	3.8614	2.4208	1.5666	2.3411
1098198	5.2120	6.0086	6.9073	5.1214	4.5121	6.3561
279809889	2.5026	2.4153	2.1976	0.9738	2.0046	2.0018
279787481	2.9283	3.1014	2.8538	1.8247	3.0401	1.8839
1101125	2.0978	3.2156	2.8169	2.4026	1.4981	2.0951
280058638	2.7399	2.5283	1.2884	0.9785	1.7916	1.6521
280136472	0.9689	1.3353	1.1734	0.3755	0.1893	0.7783
1093089	1.4634	1.9677	2.5403	1.2137	0.8469	1.7788
279840858	1.9912	2.0393	1.6953	0.6317	1.6421	1.3206
280071156	4.4941	5.4870	4.7151	4.0106	4.0606	4.4946
280129123	2.9331	2.8334	2.9084	1.9894	2.3520	2.2042
1094453	2.0760	2.7496	2.9634	2.0414	1.4106	2.2078
1093842	4.1410	2.7412	3.5973	3.4722	2.0389	2.8408
280106287	5.1113	5.2600	4.9756	3.7575	5.1344	4.3287
280128196	3.5197	2.8817	2.0500	1.6112	2.5549	2.1605
1100007	1.7661	3.2759	3.4120	2.5110	2.3384	1.4818
280020311	1.8158	1.5607	2.0445	0.1897	1.3832	1.7265
1094451	4.2844	5.7042	5.8304	4.9245	3.7314	5.0425
279799327	3.2428	2.8352	3.3709	2.2745	2.6257	2.4283
1093774	3.2935	3.7364	3.2988	2.9794	2.6558	2.5735
1102416	5.1320	3.6011	3.6881	3.1792	4.3122	2.8109
1096622	4.6095	3.2689	2.5424	2.1596	3.6408	2.5019
280031338	3.5788	3.5309	3.4920	2.2875	3.4078	2.7910
280105393	5.4421	5.2567	5.1703	4.7213	4.3769	4.6595
279774110	2.9282	2.4249	2.3161	1.7646	1.7560	2.0407
1103028	2.1303	3.3852	2.9465	2.2794	1.5525	2.5230
1099671	5.3053	4.9005	4.6369	3.3089	4.6796	4.7474
280087051	2.9980	2.4946	2.6111	1.2968	2.6968	2.0066
1105810	2.8336	3.0913	2.3084	2.5062	1.9242	1.7015
1088673	2.6101	3.0102	2.8007	1.6699	1.8076	2.8423
280044069	4.8220	5.2205	10.8190	5.2766	6.6397	6.8447
279869883	4.2951	4.0745	3.4732	2.4452	3.8082	3.4890
1099704	1.4078	1.9803	1.5930	0.9094	0.8476	1.1239
280049018	3.4469	3.5976	8.0743	4.8180	3.8185	4.3833
279913965	2.8119	2.7438	2.8302	1.4490	2.3197	2.5188
1099024	4.5105	4.3197	3.3792	2.8236	3.4953	3.7926
1092341	4.8698	4.9222	6.7113	4.8773	4.1107	5.4178
280135671	4.2633	3.7893	2.8537	2.0987	3.6320	3.0781
1095795	2.8494	3.8806	3.7598	3.4368	1.8832	3.0783
279722093	3.1091	3.8967	3.9236	3.5257	2.3006	3.0130
280093002	2.9184	2.8164	3.0297	1.4802	2.6598	2.5354
1092956	4.0525	4.1071	4.0659	2.6336	4.1162	3.3868
279891363	6.7519	8.1376	7.6029	7.0614	6.0439	7.3026
279724584	2.0880	0.5565	1.5614	0.2763	1.0377	0.8085
1109046	3.5239	3.4914	3.3452	2.1917	3.0491	3.0372
1095497	2.6665	1.7821	0.9326	0.4472	1.7816	1.0733
1092958	0.0196	2.5425	3.3072	1.3156	1.0003	1.4761
1097427	3.2187	3.1231	3.2583	1.6840	3.0936	2.7472
1099644	2.5201	2.2810	1.9319	0.9385	2.2083	1.5113
279876082	4.4897	4.5861	4.3272	3.6287	3.9468	3.7586
1096638	3.0520	3.6877	3.3359	2.1221	2.6948	3.1907
280055683	2.7150	2.6176	2.7204	1.6888	2.4047	1.8931
1094256	3.1312	3.6240	3.9598	2.5696	2.8991	3.1860
1091423	4.7773	4.9435	5.0844	3.9379	4.3055	4.5040
279507812	2.0220	1.8418	2.1156	0.8748	1.4878	1.5591
279939777	0.9961	2.2378	1.0841	0.6333	0.7386	0.8892
279962706	1.1707	0.7381	0.4691	0.0000	0.2049	0.1185
279918691	5.1291	4.9549	4.6506	3.2495	5.0049	4.4275
1095988	3.6453	1.9593	1.4296	1.5982	2.1067	1.2774
1091227	3.6356	2.9299	2.9060	1.6673	2.7244	3.0306
279846545	1.4728	1.6354	1.0515	0.4458	0.9994	0.6671
1101068	5.0218	5.6847	5.8724	4.8832	4.4480	5.2033
1087691	3.6646	2.6628	1.9911	1.6968	2.7377	1.8406
279926333	2.5964	2.0219	1.7223	0.7581	1.8821	1.6587
279898164	6.5364	7.0349	6.3631	6.1167	5.5970	6.1798
1093058	1.3900	2.0596	1.8950	1.3706	0.8033	1.1299
1094565	2.2901	2.6321	2.8265	1.8701	1.9595	1.8792
279948693	2.2608	2.3700	1.7542	0.9838	1.6341	1.7281
279885834	4.5228	3.5066	3.3808	2.7745	3.2228	3.3741
280033800	1.5494	2.5219	1.7448	1.0550	1.2182	1.5058
1089380	3.0634	2.5723	2.4504	1.3648	2.3014	2.3832
279790967	1.7673	2.7818	2.6341	1.4391	1.4572	2.2506
1093602	4.2755	4.5061	4.6458	3.8152	4.1727	3.4061
279822508	2.1466	2.2101	2.0341	1.1073	1.6633	1.5877
1093021	1.1961	1.8034	1.6004	0.9964	0.4238	1.1492
1094851	3.5055	3.2541	2.8332	1.5272	3.1595	2.8771
1090997	1.1994	2.5031	2.7632	1.6718	1.2518	1.5136
1094217	3.1145	2.8347	2.7523	1.7112	3.0188	1.9433
1102038	4.2317	5.6331	5.1750	4.5716	4.1320	4.3104
279986623	5.4501	4.8592	9.5373	5.3764	5.9963	6.4516
279782899	2.7404	2.9651	2.6821	1.3962	2.4648	2.5052
1104590	0.0874	0.9434	2.1340	0.7421	0.1622	0.2413
1103563	3.3169	2.4491	2.8508	1.4858	1.9679	3.1452
1095976	4.9385	3.5530	3.4415	3.2687	3.4075	3.2399
279760091	0.7161	2.7175	1.9746	0.2200	0.2620	2.9125
1088858	3.8256	5.2296	4.9224	4.5705	3.2933	4.1003
1101314	2.9130	2.7606	2.4309	1.0679	3.0932	1.9302
280119635	4.2518	3.9580	4.1815	2.4965	4.4127	3.4724
1103334	3.0571	2.9407	2.2476	1.4988	2.2997	2.4375
1095295	1.2267	2.6103	3.2460	1.9656	1.6695	1.4388
280037591	3.8683	5.3323	4.6913	4.1801	3.4159	4.2883
279895312	8.3912	8.7722	8.6878	9.0638	7.3888	7.3922
1091157	2.8855	4.2893	4.0151	2.9529	2.4248	3.8070
279913348	3.8466	3.6511	3.5156	2.4256	3.5187	3.0645
279900973	2.5251	2.1192	1.2930	1.1229	1.4566	1.3532
279997280	2.9049	2.8005	2.8476	1.4983	2.7064	2.3449
1104106	4.6558	5.8064	5.2829	4.8730	3.6952	5.1748
1104576	0.4265	1.1000	2.0705	0.6587	0.0000	0.9367
1105955	2.4984	1.7731	2.0418	0.3324	1.9334	2.0484
1090884	2.5993	3.0133	3.5365	2.2433	1.9716	2.9365
1105958	4.5187	4.0952	4.3550	2.6418	4.5535	3.7773
1107588	1.7458	1.8478	1.9512	0.5716	1.6583	1.3189
1092001	4.4528	5.1076	5.4434	4.3274	4.0485	4.6390
279807677	1.8690	1.3090	0.4542	0.2805	0.9754	0.3892
1099609	2.2292	1.7794	2.2200	1.4546	1.4320	1.3567
1099026	3.8006	0.9981	0.4134	0.8685	1.2115	1.1475
1088486	3.2724	2.8210	2.7787	1.9288	2.2325	2.7295
1102543	0.8533	1.3053	2.8378	1.1239	0.4955	1.3980
1094127	3.7971	4.3370	4.2511	3.3151	3.1465	3.9450
279766117	4.1526	5.1647	4.9096	3.6827	4.2604	4.3054
1091432	6.0964	5.2370	5.2816	5.2101	5.0478	4.3790
280138191	0.7753	1.3852	1.1442	0.2528	0.2396	0.8344
1098144	4.1000	3.7740	4.6135	2.9769	3.7665	3.7664
1096309	2.8459	3.3207	3.1273	1.6063	2.8603	2.8498
280092156	3.2202	2.9746	3.0446	3.1408	1.5289	2.5939
279891806	2.4617	2.4085	2.2293	1.1554	1.8905	2.0784
279966820	0.4298	0.7516	2.3038	0.2087	0.6591	0.6431
279885625	5.2447	5.1800	4.4936	3.5734	5.2881	4.0848
279833393	3.7448	2.8156	2.2703	1.1140	3.4652	2.2798
1091065	2.6168	2.3299	2.8384	1.9084	2.4959	1.4102
280014859	1.3514	2.0977	2.8064	2.0358	0.9075	1.3423
279842855	1.4911	2.5488	2.3524	1.5368	1.0302	1.8593
1100794	3.8858	3.0991	2.7955	1.7084	3.6218	2.4849
280135565	1.7984	2.9360	2.2691	1.5665	1.6762	1.7954
279852262	3.8561	2.4584	2.9227	1.7655	2.9095	2.5979
279866623	1.3270	1.6124	1.6316	0.7679	0.4131	1.4279
1094799	1.3199	1.6721	2.1950	1.1030	0.8068	1.3160
1099030	4.9664	5.4239	5.5615	4.7048	4.4398	4.8465
1102462	1.6725	3.0599	2.3346	2.0858	0.7917	2.2288
279704374	3.0049	2.2517	2.4798	0.9088	1.9615	2.9059
279710163	1.5337	1.4525	1.9911	0.0000	1.2838	1.7334
1087086	7.9788	5.6532	4.8230	5.1305	4.9406	6.4239
1095970	3.8231	2.4077	1.9392	2.1371	2.6428	1.4302
1103404	1.4753	2.2854	4.1671	2.6118	1.3434	2.0130
1089551	1.2779	2.0477	1.8562	0.9879	0.7881	1.4471
1101756	1.0556	2.1811	3.3875	1.2767	1.7406	1.6501
1105654	0.4734	2.2376	1.1360	1.1675	0.1489	0.5754
1103428	4.2540	3.0542	2.8448	1.6065	3.5367	3.0559
1105864	2.6265	2.4482	3.0098	1.4223	2.5290	2.1811
280071030	2.9968	3.5634	3.0494	2.4209	2.3431	2.8937
1101406	4.9577	3.7996	4.5603	4.7230	3.5253	3.1183
1093645	4.6326	4.9973	4.4717	4.1461	3.9321	4.0759
279957745	1.2260	1.7061	2.3619	0.6791	1.5875	1.0810
280053453	1.0474	2.5534	2.4278	1.7573	1.1544	1.1710
279903973	3.7763	4.7260	3.6426	4.3237	2.6553	3.2211
1103779	3.9345	3.1910	2.6417	2.6818	2.6507	2.4908
279979850	0.7401	0.3192	2.2991	0.2934	0.3996	0.7233
279836121	2.4662	1.1607	1.4472	0.6132	1.7807	0.7388
1092775	4.1211	4.2851	4.4469	4.2358	3.1833	3.4931
1102968	1.6187	2.2078	1.9252	0.9992	1.4435	1.3708
280035466	3.4869	3.2069	3.1405	1.8990	2.8876	3.1103
1106010	0.9358	1.7466	2.2805	0.9436	0.9286	1.1542
1092233	3.3551	4.4646	4.4394	3.7314	2.6662	3.9261
279901213	5.1547	4.6437	4.3462	3.3749	4.5691	4.2663
279777826	4.1988	4.3128	4.1494	2.6932	3.9538	4.0817
279948931	3.3351	3.7322	3.6112	2.2881	3.1965	3.2623
1092850	7.9202	8.0470	7.6825	7.2442	7.3045	7.1698
1094717	2.5103	2.8625	1.9923	2.0984	1.8744	1.4618
279801633	2.6669	2.8921	2.3943	1.7414	2.1393	2.1425
1102159	2.4777	2.1325	2.3842	1.4009	2.1945	1.4696
1097997	1.6787	2.3068	2.8095	1.3062	1.4065	2.1530
279911991	2.2121	2.9762	2.9309	2.3333	2.1148	1.7421
1088030	2.7391	2.8494	2.8562	2.3417	1.7637	2.4115
279923105	5.1240	4.5848	4.5702	3.6689	4.7989	3.8860
279941112	2.5982	2.6503	2.3912	1.4764	1.9599	2.2808
1088343	6.0704	5.5613	5.7317	5.4970	5.1927	4.7528
1088207	4.5010	4.7403	4.8269	4.0537	3.9344	4.1598
279855499	2.8315	2.9500	3.0062	1.6151	2.7010	2.5514
1106750	2.1121	3.1990	2.4970	2.8378	1.9059	1.1442
280028267	3.7521	3.6860	3.6933	2.2529	3.1565	3.8020
1087375	3.2025	3.7760	3.3134	2.3123	3.1637	2.8958
1103917	0.4015	1.4068	2.6368	1.9287	0.2051	0.3914
1100427	2.3490	2.0967	2.1737	1.1397	1.9561	1.6046
1100277	2.4378	1.9560	1.6230	0.8557	1.9375	1.3071
279819242	1.9991	2.2134	1.4372	1.7247	0.7770	1.2336
1088627	1.9950	3.0435	3.2080	2.4255	1.4707	2.4375
279786059	2.4794	2.0089	1.9358	1.3224	1.9292	1.2596
279776278	6.9653	6.6352	6.9720	5.6700	6.7765	6.2136
280049102	2.5439	3.4587	4.5404	2.7302	1.3983	4.5039
280040938	3.6828	4.3883	4.5265	3.1548	3.4393	4.0958
279836135	2.3811	2.6360	2.2969	0.5447	2.6806	2.1814
1094736	2.1169	2.5927	2.8618	1.7496	1.7235	2.1918
279908499	2.9940	3.3015	2.4850	1.2862	2.8579	2.7304
1098818	2.2762	2.6523	3.2854	1.8697	1.7931	2.6481
280103724	3.0259	3.8349	2.8009	2.5990	2.3406	2.8210
280004714	2.7568	2.6857	2.0791	1.3593	2.1310	2.1344
279875429	3.2893	3.7344	3.0245	1.7697	2.9321	3.4497
279966308	4.3312	4.4741	4.5448	3.5390	3.9887	3.9312
1092283	2.7967	3.7583	3.6990	3.2410	2.0032	3.1190
1088124	1.9761	3.0648	2.6033	2.1383	1.1765	2.4392
1096676	5.0429	3.8132	3.4967	2.8592	4.0659	3.5379
279769552	3.4878	3.4326	2.1780	2.1008	2.3787	2.7297
279792042	0.6921	2.2137	1.3065	0.5000	1.0186	0.8052
280124710	4.1883	3.6517	3.9669	2.4458	3.9168	3.5566
279948714	2.4892	3.0377	2.3230	1.3432	2.1890	2.4305
279836930	4.3547	4.4171	4.6254	3.2435	4.2085	4.0581
279800572	3.3422	3.9459	4.3018	3.5237	3.1512	3.0284
280103767	2.1079	2.1234	1.1587	0.7414	1.4197	1.3430
280062352	1.1180	2.2326	1.5440	0.7200	1.1027	1.1867
279863498	5.8789	5.2774	4.8709	3.8527	5.5268	4.7634
279706614	1.0843	1.1128	0.5678	0.0201	0.1814	0.6801
1093807	1.4772	3.2009	2.8625	1.8766	1.2769	2.5038
279818910	3.5922	2.7271	1.3032	1.0330	2.9043	1.8041
280049900	4.8547	2.7063	2.0028	1.3866	3.2553	3.0414
279749799	2.0669	1.9254	1.8577	0.6198	1.7842	1.5658
1091072	6.0012	5.9037	6.2203	5.3725	5.3346	5.5387
279819097	3.1536	3.3609	3.0129	2.5232	2.4483	2.6787
280040895	1.3924	1.7660	2.2593	0.9797	1.8257	0.7367
279970380	0.0821	2.0385	1.3889	0.7122	0.3803	0.5457
1104793	1.3114	2.1761	1.8878	1.2052	0.8326	1.4669
279750817	1.4926	1.6413	1.4555	0.7052	0.9422	1.0722
279997043	2.5636	3.0196	3.3094	2.3467	2.4752	2.2023
279840463	3.3974	4.1348	3.4485	2.9104	2.9507	3.2512
1091718	3.8172	3.6362	3.5279	2.0991	3.8146	3.1998
1104578	1.3839	0.8112	0.2819	0.2954	0.1345	0.1809
1099858	2.9945	4.0402	3.7154	3.2502	2.2491	3.3851
279930338	4.1342	4.6119	4.7519	3.0501	4.5105	4.0723
280040309	3.9506	3.0663	2.6607	2.2202	2.7547	2.8389
1101476	1.8612	3.0826	3.2497	2.3414	1.9504	2.0388
279789679	2.1094	2.1280	2.3884	1.6657	1.6242	1.4735
1102110	5.3524	6.0077	6.2238	5.5892	5.0923	5.0420
279862629	4.1821	4.5132	2.8128	2.5770	4.0890	2.9842
1094698	3.3960	3.2252	2.8255	2.2850	3.0719	2.2319
1088426	3.6776	4.5712	4.2567	3.8157	3.3950	3.4373
1107235	5.6712	5.4561	4.5396	4.0696	4.9084	4.8314
1090423	5.9002	6.0298	5.9884	4.8798	5.6618	5.5210
279862106	3.2670	3.0144	3.7261	1.3853	3.3183	3.4500
1095135	3.4895	2.7071	2.2577	1.6178	2.2251	2.7584
1103440	1.5226	1.7935	1.3416	0.5110	1.0678	1.2261
279976282	7.1789	7.4295	7.5651	6.3729	7.0275	6.9208
1099653	0.6868	2.1725	1.9269	1.8653	0.3973	0.6717
279996040	5.9830	5.7606	5.8510	4.4945	5.8859	5.3622
1093455	2.5619	3.2394	2.3937	2.3915	1.8778	2.0742
1091809	4.5135	1.5013	0.7599	1.8476	2.1319	0.9440
279863644	3.2396	3.2060	1.7964	3.0865	1.4276	1.8775
1091347	2.6714	3.5268	3.4195	2.4076	2.6609	2.6994
1090669	3.5467	3.6101	3.1306	2.5511	3.0753	2.8119
279911477	0.8228	1.6368	1.8822	1.2205	0.6556	0.6167
280032535	0.5733	0.4415	0.8321	0.0000	0.0000	0.0000
1101582	2.9822	2.5844	2.1973	1.3355	2.3936	2.1880
280113634	2.8490	3.0804	1.6440	1.7681	2.1716	1.7871
279728586	2.7996	2.7336	2.9874	1.4909	2.8022	2.3811
280130432	5.2163	4.8686	5.2416	4.0117	4.8545	4.6143
279916105	1.3703	0.0654	0.6707	0.0000	0.0357	0.2264
1100891	3.2776	3.2674	3.6496	3.1906	2.0791	3.0812
1101400	2.2185	1.8524	1.2193	0.5590	1.4986	1.3893
280059122	2.1247	2.4605	2.2402	1.0718	2.0214	1.8889
1097281	4.1392	2.8087	2.4218	2.8066	2.4294	2.2943
279812852	0.4651	1.5331	0.6131	0.7152	0.0586	0.0000
279914634	3.5460	3.8405	3.4729	2.0867	3.6802	3.2553
1100557	2.7576	2.6894	3.0928	2.3500	2.4122	1.9414
280008944	1.8596	2.0167	1.6839	0.2073	1.9013	1.6157
280088854	1.8536	1.6316	2.3503	0.8058	0.9493	2.2445
280020510	4.4205	4.4548	4.3251	3.2401	4.4496	3.6753
1088793	5.8318	4.3768	4.4594	4.1108	4.8993	3.8252
279721285	2.9910	3.7882	3.5121	2.4955	3.1691	2.7947
280036524	2.2761	2.2390	2.7546	1.1890	2.0024	2.2470
1092494	4.6166	4.1059	5.2546	4.7968	4.0539	3.2975
279707832	2.2440	2.4466	1.9463	1.5540	1.8754	1.3791
1097154	1.3018	2.4188	2.5392	1.7446	0.6623	2.0267
1099117	3.5610	4.0699	3.9282	3.4524	2.6957	3.5847
279999274	3.1037	3.4105	2.6064	1.8819	2.8340	2.5796
1098241	3.0066	3.9302	3.9434	3.1401	2.7547	3.1618
280134255	4.6926	4.3471	4.7176	3.5060	4.3384	4.0975
1101115	4.6181	5.8914	5.9177	5.4725	4.1847	4.9550
1098229	2.7554	1.7071	1.9668	1.5376	1.6612	1.4156
280102846	3.6801	3.4013	3.2451	2.4747	3.1571	2.8819
1103720	7.9631	8.4848	8.7512	7.5618	7.5297	8.2948
279781493	6.0400	6.2095	4.7114	4.8690	5.2624	5.0171
280112732	1.2657	1.3457	1.5872	0.1008	0.9103	1.3759
279882622	4.5530	4.7643	4.8183	3.5807	4.3027	4.4412
1096727	3.5226	4.2623	4.7712	3.9531	3.0863	3.7070
1086873	5.2229	4.7729	4.4027	3.5481	4.8124	4.2292
279866942	4.8844	4.5593	4.6683	3.7165	3.9216	4.6659
280124114	2.7843	2.1158	1.5791	0.9628	2.5281	1.1808
1098490	3.8967	4.1452	4.3393	3.4809	3.1077	3.9853
1091000	2.0789	2.7593	2.9886	1.8785	1.5654	2.5767
1101096	3.0860	1.8144	1.3105	1.5238	1.7354	1.1459
279893528	1.9995	1.5765	1.6654	0.8879	1.5560	0.9920
280014797	1.2271	1.3622	1.0934	0.3003	0.7827	0.7946
1101696	3.3665	4.2097	3.9442	3.4352	2.9003	3.3802
1092470	0.4296	0.7159	2.4344	0.4871	0.4662	0.8261
280126894	2.3620	2.0415	2.2448	1.1088	2.0955	1.6436
280104782	6.4595	6.4153	5.9712	4.8084	6.4711	5.7671
280032319	0.3108	1.3545	0.2034	0.0000	0.0696	0.0000
280071565	3.9196	3.8157	3.7148	1.9242	4.4216	3.3061
279754165	0.4008	0.9559	0.5821	0.0000	0.0525	0.0882
1088225	3.2389	2.7825	2.3217	1.8692	2.7889	1.8872
279630154	2.5013	1.5572	2.1063	1.0882	1.8553	1.4240
280061257	1.8930	2.0537	2.5279	0.7605	1.5715	2.3453
279793920	2.4300	3.4099	2.6054	1.9894	2.0406	2.6180
280075625	1.3641	1.8188	1.3657	0.4525	1.3767	0.9239
1098202	2.8940	3.5413	4.2115	2.9039	2.3442	3.6036
1096483	2.7025	4.2590	5.0388	3.5804	3.1833	3.4431
1101424	2.2836	2.0279	3.2411	2.2031	1.7081	1.8485
280031990	4.1816	4.8355	4.5811	4.4046	3.6018	3.7997
1095646	2.9099	3.3900	3.7044	2.8316	2.4859	2.8956
1089453	2.3225	2.9360	3.4904	2.3902	2.0565	2.5117
1098111	5.7696	4.1363	2.7096	3.1939	4.4120	3.2191
1093550	5.6339	6.4678	6.6225	5.7316	5.3080	5.8942
1089765	2.2715	2.8505	3.2040	2.4907	1.5119	2.5349
1094910	3.2914	3.8966	3.8557	3.3181	2.5532	3.3842
1102881	2.9350	4.6526	5.0432	3.8747	3.2880	3.6816
279912548	6.5092	7.0154	6.8622	6.1845	6.2624	6.1535
279780348	1.5908	1.5573	1.2369	0.4744	1.2943	0.8311
279778116	7.2536	6.8069	8.1527	6.2546	6.5421	7.6315
279913322	1.6983	1.7173	0.6733	0.7796	0.8781	0.6470
1087478	1.5338	1.9456	1.8965	1.4101	1.1304	1.0521
280043082	0.0000	0.6821	1.1008	0.0000	0.0000	0.0000
1108322	1.3444	0.6826	1.7279	0.4170	0.6437	0.9130
1094342	3.5661	4.2027	4.4424	3.5009	3.0421	3.8874
280097206	1.7455	2.3488	2.0744	1.1849	1.1633	2.0401
1102629	1.4231	1.9008	1.3755	0.6878	1.0275	1.2041
280038346	3.7297	3.0517	2.4663	1.8968	2.7359	2.8359
279773016	4.2491	3.8038	3.9703	2.6374	4.1170	3.4910
1088252	2.9909	3.3372	2.9394	1.6793	3.0903	2.7206
1094546	2.2876	2.0446	2.2246	1.2656	1.4857	2.0308
279811864	0.6206	0.7824	1.2697	0.2383	0.1857	0.4739
1094601	1.5935	2.1318	2.8407	1.3197	1.0874	2.3842
279968969	2.5775	2.2236	2.8717	1.3780	2.2648	2.2559
1103697	0.3700	0.6562	1.7486	0.5983	0.0445	0.3605
280086269	1.2103	1.5207	2.0192	0.2588	1.3648	1.3558
279976916	3.3845	3.9891	3.0209	2.2339	2.9799	3.4113
279752975	0.3607	1.4016	4.1761	0.0000	2.2154	1.9548
1102060	1.1133	1.4475	1.9349	0.6438	1.5669	0.5169
280082817	1.6636	1.6520	2.0277	1.2308	1.1183	1.2270
1101971	4.1826	4.1796	4.1538	3.0349	4.0003	3.7139
279801566	1.7901	2.2942	1.3974	1.6556	1.1374	0.9224
1091427	1.3096	2.2344	2.6279	1.7764	1.5120	1.1198
280099072	2.3684	2.5432	1.4657	2.0045	1.1334	1.4765
1088068	4.3920	4.6773	4.3271	3.6985	4.0067	3.9286
1097992	5.8744	4.6701	4.9738	4.2755	5.0820	4.3992
279902807	2.6483	3.4912	4.0114	2.9071	3.0135	2.4694
1103773	4.2441	4.5630	4.4960	4.2578	3.3442	3.9421
1102198	2.6095	0.6586	0.9433	0.9643	1.0762	0.4133
1088389	0.9020	1.6316	1.4673	0.4347	0.8539	0.9552
1097589	3.3949	4.6043	4.4560	3.7610	3.2590	3.6783
1099999	1.0311	1.5477	2.0072	0.8253	0.7772	1.2268
279902641	4.4158	4.8811	4.6230	4.8516	3.4548	3.8587
1099318	2.8398	3.1033	2.9247	2.3011	2.2076	2.6044
1109164	3.0083	5.8171	4.6762	5.0819	3.5208	3.1443
1100811	5.5222	5.8971	5.6568	4.9312	5.3464	5.0446
1100770	3.9285	4.3047	4.2016	3.6993	3.3271	3.6548
1087562	1.8027	2.6450	2.5981	2.1041	1.0063	2.1831
1087870	4.2287	3.9088	4.6181	3.4485	3.8914	3.6636
1095968	2.6230	5.2070	5.2161	3.3755	3.7540	4.1648
280131858	0.9972	1.4130	0.6826	0.3926	0.5102	0.4392
1106213	0.4995	1.2655	1.5626	1.0805	0.1926	0.3047
280105773	1.4957	1.1035	0.5814	0.3372	0.5991	0.4951
279839712	2.2630	2.2279	1.6395	1.2620	1.1841	1.9356
1095110	2.9717	3.4856	4.0621	1.9591	2.9768	3.8354
1088347	4.3806	5.7655	5.4792	5.0103	3.9543	4.9126
1089416	4.9733	5.3668	5.2080	4.9287	4.3518	4.5203
1090583	1.0995	1.5252	1.7458	0.8219	0.5414	1.2600
279989687	3.6155	3.9068	4.0901	3.0776	3.2104	3.5794
1095250	3.7083	3.6310	2.9345	2.3120	2.9808	3.2377
1104236	4.3953	4.4070	4.7287	3.4683	4.1308	4.1889
1109073	1.7708	2.3233	2.4447	1.7358	1.4310	1.6299
1098833	5.7473	6.2762	6.1191	5.6655	4.8227	5.9123
1109083	5.4159	5.5637	5.5453	4.3728	4.7435	5.6676
1100858	2.0128	1.1853	1.0832	0.6925	1.0776	0.7706
1094930	2.2993	1.7790	1.3966	0.4502	1.8228	1.4615
1098346	3.0167	4.2666	4.2168	3.9404	2.4175	3.4032
1102688	8.0678	8.4039	9.1961	7.9621	7.2063	8.7619
279723028	3.5206	4.3071	4.4795	3.9744	3.5198	3.0764
279731931	0.8900	0.9600	0.7490	0.0580	0.3996	0.4065
280036026	2.0552	3.6127	2.4796	3.5854	1.8461	0.9820
1099903	2.3778	0.9359	0.6187	0.4259	0.9902	0.7829
1096156	2.0779	2.4166	2.7819	2.0278	1.6240	1.8916
280014840	5.2467	4.7002	5.4275	3.5382	5.3123	4.7926
1096141	4.3582	4.5981	4.7542	3.9615	3.9909	4.0267
280014871	1.7639	1.9402	1.9292	0.9512	1.8178	1.1331
279872305	3.5619	3.2581	3.6366	1.9836	3.5838	3.1583
279861930	4.1138	4.1968	4.2915	3.4476	3.8978	3.5262
280111359	0.6623	1.5513	1.2899	0.4923	0.4913	0.7895
1087109	4.9763	4.8515	4.9462	4.2159	4.4254	4.4023
1092083	1.2341	2.0590	2.3032	1.1036	0.9196	1.8443
280094124	4.3379	4.2613	4.4663	3.1653	4.2545	3.9188
279931530	2.6275	2.6699	2.2624	1.7639	2.1723	1.8967
1099651	0.9499	1.0170	1.0859	0.2664	0.4091	0.6524
1103139	1.1781	1.9047	1.7743	1.1926	0.6377	1.3018
1102570	3.7224	1.4999	1.5568	1.8145	1.6955	1.5451
279812651	3.5913	3.1822	2.9423	2.2204	2.8093	2.9622
279843326	2.0041	1.9378	1.7353	0.9419	1.4981	1.5165
279760238	5.5491	5.4433	4.3530	4.1979	3.9894	5.4384
279814315	3.2366	3.7623	3.7515	3.2496	3.0447	2.7364
280018799	0.9589	1.0707	1.3715	0.6950	0.4550	0.5324
1101864	4.6260	4.7915	4.6979	4.0830	4.1958	4.1181
1103573	3.2157	1.0319	1.0859	0.8623	2.2242	0.5286
280094044	1.9913	2.0354	2.2017	0.8827	1.7431	1.8849
1088872	2.2275	3.1806	2.7447	2.5888	1.3493	2.4974
279941542	2.2775	2.6323	1.9633	1.2185	1.9404	1.9983
1087321	7.5910	7.8926	7.9849	8.3641	6.6169	6.7720
1089788	6.1774	6.2442	7.0456	6.7036	5.6623	5.3868
1092458	0.0000	0.9660	2.2849	0.6400	0.1214	0.7752
279727644	4.1351	3.8616	3.5292	2.0432	4.2591	3.5092
279770652	1.9230	2.4552	2.4006	0.8278	2.0645	2.1721
279863900	5.2590	5.3494	5.4354	4.9618	4.6726	4.6977
279776392	1.6210	1.6904	1.1574	0.6587	1.0849	1.0137
280023459	0.9828	0.9755	1.1073	0.0319	0.4507	0.8725
279893514	3.8978	3.5624	3.9810	1.4014	4.5709	3.7609
279874416	5.9687	7.2892	6.2891	6.2650	5.6851	5.8891
279848684	1.6321	1.5935	1.3709	0.5845	0.9095	1.3953
279917209	2.0686	2.7037	2.5595	1.6701	1.9317	2.0243
279931147	1.9224	2.2809	1.1783	0.8472	1.8023	1.0271
1092997	2.8353	3.5784	3.9589	3.0534	2.4864	3.1282
1092657	1.6275	2.2457	2.1621	1.4426	1.1728	1.7160
1096939	7.3507	8.0409	7.4049	7.1388	6.8489	7.1062
280071382	3.6414	3.0476	3.0759	2.1551	3.1717	2.7357
1094545	1.7546	2.4262	2.6422	1.8450	0.9578	2.3178
279839424	1.8802	1.8643	2.5828	1.1393	1.4341	2.0518
280123593	2.6840	1.6712	1.3723	0.6051	2.4613	0.9598
1099639	5.6516	6.0191	6.2709	5.4522	5.2255	5.5642
280036255	1.7826	2.2517	2.3717	0.8362	2.0112	1.8590
1098047	2.8390	2.9628	3.2927	2.5881	2.4481	2.3595
280031405	4.2753	4.7725	4.6446	3.7620	4.3029	3.9299
1086930	0.4040	1.4535	1.0630	0.6356	0.2230	0.3647
1094209	5.7636	4.2613	4.1510	4.3880	4.4191	3.6740
1087175	1.7908	2.2830	1.9915	1.5159	1.0745	1.7809
1090653	5.2876	4.5955	4.2609	2.9755	5.1797	4.2952
1088413	0.2692	1.1318	1.3451	0.3668	0.4631	0.2235
280043264	0.3390	0.8205	2.1967	1.0278	0.3183	0.3176
1090854	1.5243	1.0927	0.6659	0.3861	0.7287	0.4764
1087920	3.4950	3.1598	2.7896	2.2642	2.7590	2.7296
1087066	3.4183	2.1380	1.1594	0.9005	2.3874	1.7369
1102505	3.1313	1.9275	3.0968	1.7054	2.8440	1.9158
1097074	2.0533	1.6516	1.8874	0.6699	1.9612	1.2720
1088141	5.3560	3.3346	2.6888	2.8036	3.9599	2.9280
1104187	0.2051	0.9027	2.2338	0.9598	0.2500	0.4438
1097438	1.5960	2.2813	1.8183	1.8569	0.6438	1.5070
279775133	3.2133	3.3792	2.9760	2.5803	2.4657	2.8350
1093125	2.8406	2.5187	2.6851	2.1985	2.0105	2.1486
1107538	3.5048	3.4911	3.6087	2.2891	3.2746	3.3563
1093533	5.3867	6.0685	5.4573	4.3715	5.1739	5.6825
279709519	1.0470	1.0018	2.3739	0.3655	0.4118	1.9609
1093322	3.2387	3.4663	3.7419	3.6097	2.3192	2.8349
279725955	2.6526	3.0949	2.6333	1.8712	2.1889	2.6388
1088195	1.2615	2.7558	2.1551	2.0637	0.7096	1.7177
280003440	2.1817	3.1859	2.8826	2.3138	2.1128	2.1422
1090070	3.2452	3.5141	3.9680	3.1704	2.9066	2.9692
1093262	2.4792	2.2120	1.9498	0.9463	1.8103	2.2044
1089465	2.6346	3.2275	3.3592	2.3403	2.5492	2.6525
280130820	2.6784	2.7487	2.6465	1.8385	2.3914	2.1649
1090601	3.2651	3.5456	3.9867	2.9472	2.6640	3.5075
1105625	5.3117	2.9971	3.4625	2.9342	4.2483	2.9109
1091800	3.3524	4.1060	3.5631	3.2467	3.0775	3.0199
280121833	3.9015	3.1803	3.7624	2.1541	3.7073	3.3056
1097057	1.4180	1.0684	1.2378	0.6673	0.9240	0.4566
279750548	6.3741	6.3967	6.0639	5.8849	5.7531	5.5207
1105120	4.0312	3.9475	6.6704	5.3416	4.0050	3.6272
279783269	3.4401	3.6160	3.3599	2.2334	3.2279	3.2800
279847581	1.7951	1.9517	1.6531	1.2393	1.4808	1.0062
1087476	4.8937	5.4272	4.7836	4.0709	4.5772	4.7842
280011422	5.0103	5.1088	5.5422	4.0051	4.5784	5.4066
1087566	1.4057	1.9431	2.1569	1.2939	1.2719	1.2694
1095207	2.2621	2.9724	3.0200	2.0099	1.9322	2.6426
279789489	3.0315	2.9263	2.9497	2.4488	2.5593	2.2300
279872312	5.6796	5.6000	5.6897	4.2723	5.6830	5.3460
279728016	4.3781	5.2962	5.4681	4.7208	4.6407	4.1133
280095829	3.6291	3.1412	3.1245	1.8116	3.3524	3.0635
279883772	0.7419	1.4751	0.8032	0.5755	0.3412	0.4369
1087483	2.0999	1.2053	1.3880	1.1805	1.1205	0.7266
280134745	1.9020	2.0799	1.9123	1.1219	1.4947	1.6137
279842266	5.4791	5.6273	5.0186	4.0046	5.4347	5.0223
1105752	2.6832	3.1795	2.6287	2.3702	2.0372	2.4215
1107519	0.8351	0.8027	1.3547	0.1642	0.8045	0.3614
1088885	1.8313	2.7224	2.5424	2.0986	1.2174	2.1197
279747005	2.4690	2.6696	2.7366	1.9709	1.9608	2.2838
280105097	4.1444	4.6159	4.2151	3.3218	4.1203	3.8738
279843929	0.4900	1.1079	1.6023	0.5215	0.3875	0.6322
279904581	2.8426	3.6200	3.7859	3.1315	3.2778	2.1810
279950430	4.1917	4.0761	8.1704	5.1770	4.0981	5.5061
1105383	3.2398	3.0403	2.9042	2.2466	2.7863	2.4958
279727637	1.7314	1.9371	1.3485	1.4438	0.8528	1.0650
279827860	2.6031	2.4622	2.6863	1.4555	2.4824	2.1583
1099292	0.0000	0.6841	3.1476	0.8950	0.3342	0.9490
1102369	2.7494	3.6838	3.7677	3.3438	2.4125	2.7922
279995141	1.2030	1.6854	1.5240	0.8621	0.8223	1.0760
1087883	4.6767	4.5397	4.1098	3.5480	4.3211	3.8059
280052047	2.9384	2.7399	3.2027	2.2184	2.3691	2.6424
279818089	1.4846	1.5089	0.7833	0.1399	0.8373	1.1488
1100121	3.4570	3.9260	3.3473	2.7475	2.8237	3.5103
280025465	3.3928	2.7370	1.9381	2.1265	1.7446	2.5496
279904834	7.7234	7.8932	8.1698	6.9258	7.6657	7.5477
1089057	2.2969	1.0798	0.6369	1.1019	0.7271	0.5379
1090900	4.1366	4.8043	4.5387	4.2021	3.4130	4.2179
279767350	3.5459	3.4643	3.1223	2.3173	3.2804	2.8884
1103075	3.1843	2.1694	2.3414	1.0710	3.3820	1.5967
279620046	5.0824	5.1962	5.1888	3.9965	4.9854	4.8403
279899320	2.0211	2.1266	1.4886	1.0139	1.6154	1.3653
279819148	1.7348	1.4214	2.2122	0.5964	1.4998	1.6319
279747741	3.4954	3.5532	3.7510	2.3424	3.6606	3.1568
1090168	7.2284	6.3499	6.2558	5.8549	6.5238	5.8169
1094655	2.5079	2.1816	2.1867	1.9363	1.7046	1.5991
280037286	1.2666	1.4059	0.7803	0.6174	0.8821	0.3180
279902059	0.5208	0.7992	1.3747	0.5040	0.3105	0.2456
279855475	1.7595	1.3564	1.8309	1.1143	0.9268	1.2730
279665190	2.3743	3.9626	2.7842	2.8540	2.4439	2.1908
279535078	3.0843	2.7844	2.8787	2.0784	2.4462	2.5907
1095792	1.8773	2.6646	2.6389	2.0433	1.2809	2.2256
280034828	5.2105	5.5884	5.0029	4.6061	4.3211	5.2453
1100072	3.7883	4.3194	4.3422	3.9712	2.7216	4.1287
1098557	2.2098	3.0606	3.0137	2.4149	1.6105	2.6307
1090819	1.7504	3.3896	3.3294	2.7628	1.4003	2.6787
280131732	2.2764	1.6805	0.9302	0.5826	1.6671	1.0114
1098660	1.3820	2.1521	1.9050	1.3454	0.9301	1.5392
279915555	1.9380	2.1428	1.4599	1.3737	1.0118	1.5325
1099629	3.8235	1.8664	1.9140	1.7301	2.6246	1.6268
1087270	1.8517	2.0960	2.2316	1.1110	1.5623	1.8848
279807214	3.7495	4.0435	3.8373	3.1602	3.5875	3.2620
279967002	4.9019	4.7627	4.3391	3.8054	4.3971	4.1808
1100309	3.5321	3.9202	4.1078	3.0843	3.3756	3.4815
1105064	1.6895	2.9447	2.7297	2.0034	1.8257	1.9162
1097767	1.4341	1.3581	0.4108	0.1870	0.5197	0.8793
1104185	0.0574	0.2388	1.7179	0.0000	0.1075	0.2902
279746220	3.3727	3.2031	2.3147	2.4140	2.2694	2.5911
1097079	2.6210	2.2508	2.2641	1.5294	2.0879	1.9059
1089452	4.2427	3.7208	3.9221	2.9818	3.8863	3.4049
1095825	2.4499	3.0985	3.1713	2.4979	2.1363	2.4738
1094701	2.6776	1.7274	1.6562	1.4975	1.7751	1.1777
280073300	4.0504	3.9173	3.6568	2.8439	3.8862	3.2838
1099615	6.5586	6.4667	5.7534	5.6910	5.8934	5.5838
1098828	2.4660	2.8996	3.1612	2.4124	1.9204	2.5838
1089636	2.5625	2.7851	2.7756	2.0738	2.5757	1.8635
279787798	3.1170	3.5453	1.9017	2.5137	1.8438	2.5964
1090317	5.6686	5.4323	5.7520	4.7173	5.2665	5.2592
279806421	1.0300	1.3132	0.9719	0.4716	0.9850	0.2486
279931754	2.8828	3.4340	3.7201	1.9291	3.2793	3.2194
1093290	5.2467	4.2429	4.3288	4.1065	4.3331	3.7702
1087903	3.4525	5.4602	5.4205	5.1372	3.5175	4.0703
1103039	3.3512	2.1061	1.5982	1.1129	2.5485	1.7863
1099261	2.5280	2.4432	2.8754	1.5618	2.3667	2.3129
279941232	1.4052	2.0118	1.7422	1.4757	0.4682	1.6103
280011030	1.1379	1.3476	0.6941	0.7905	0.4913	0.2936
280010838	1.5957	1.7370	1.3428	0.6025	1.5306	0.9385
280031203	3.2434	3.2940	3.0062	2.4159	2.9010	2.6228
279917486	1.2466	1.7542	1.8586	0.9225	1.0429	1.2912
279957818	7.3582	8.5325	7.3099	8.0331	6.6016	6.9643
1100670	1.7777	1.8198	1.8923	1.1742	1.7382	0.9774
280073014	5.6541	5.6839	5.4025	4.4486	5.5953	5.0968
279945280	0.8725	1.2985	1.1271	0.1516	0.7413	0.8062
1105177	4.0498	4.0127	1.8493	3.2329	2.2982	2.7822
1088366	3.0141	3.1735	3.3796	1.9200	2.9981	3.0511
279874791	5.0374	5.0145	5.1548	4.7872	4.5982	4.2236
1095438	5.4793	5.9203	5.1787	5.0347	4.8779	5.0697
1102545	0.1935	0.6691	1.7447	0.1473	0.2965	0.5677
1090331	1.0857	1.1469	1.2210	1.0061	0.5539	0.2979
1096775	2.3395	1.8872	1.1423	0.8006	2.1714	0.8015
1087757	4.6926	5.0592	4.7319	3.9043	4.5011	4.4830
279897800	3.3812	3.2102	2.9943	1.9023	3.0396	3.0491
279875458	5.5792	4.8380	4.1545	4.1814	4.4532	4.3424
1099865	3.0921	2.2211	2.4683	1.7425	2.3276	2.1172
279872693	1.8325	2.5181	1.6924	1.8641	1.0812	1.5046
279998646	2.8624	3.6220	2.6273	1.9523	2.7835	2.7837
1106357	4.0495	4.1415	4.5765	3.0922	3.6390	4.4443
279947760	2.5132	2.5504	2.8917	1.5659	2.2736	2.5237
279925566	4.8461	5.6362	4.2464	5.6879	3.8437	3.6055
279934710	0.9353	0.5388	0.9673	0.0000	0.4215	0.4287
279771281	0.1723	2.3019	0.7508	0.1645	0.5255	0.9455
279772783	4.7022	5.3026	4.7186	4.8186	3.9938	4.3225
279984335	1.6293	1.5997	2.0387	1.2411	1.0010	1.4372
1102516	4.2635	2.7195	2.4202	2.2682	3.0226	2.5248
1091927	3.0183	2.5660	2.4275	2.0033	2.4906	1.9304
279808177	4.5459	5.1219	5.3797	4.0035	4.7977	4.6591
280095241	4.3058	4.2599	4.4112	3.2330	4.1422	4.0149
1094684	0.9386	1.6827	1.6947	0.6600	0.9826	1.0870
280102958	2.6391	1.8604	1.6944	1.4600	1.8049	1.3426
279857188	4.1032	2.6589	2.7357	1.8439	3.6743	2.3933
280012482	5.7186	6.0393	5.8962	5.1801	5.1838	5.7044
1098529	1.8206	3.0693	2.6294	2.7605	1.4883	1.6862
1101689	3.0610	2.5895	2.6610	1.8585	2.6503	2.2186
1092551	4.9107	5.5769	6.1709	5.0700	4.4319	5.5725
1095191	0.6772	1.5144	1.4010	0.8607	0.5737	0.5758
279865461	4.5375	3.9245	4.1112	3.7383	3.8839	3.3689
1089153	2.8638	2.0742	2.0822	1.3811	2.4707	1.5866
280074572	0.5873	2.7834	2.0732	1.6966	1.2423	0.9252
1087212	1.9397	2.8180	2.4030	2.2542	1.4420	1.8852
280013619	4.5394	4.2507	3.6522	2.3500	4.4006	4.1132
1104700	3.2102	4.6564	4.0412	3.2258	2.7216	4.3820
279718819	1.4962	1.8619	1.3458	0.6782	1.1162	1.3310
1087754	3.9636	1.4048	1.0977	1.7826	1.8710	1.2353
279909794	4.5193	2.4151	1.8770	0.9545	3.5049	2.7754
1106008	8.4962	7.8034	8.9577	7.1680	8.1836	8.3299
1103505	6.9371	7.7655	7.3463	6.9354	6.5915	6.9475
1093061	2.2117	2.5850	2.5392	1.8942	1.9664	1.9008
1095226	4.6226	5.1290	4.5059	4.2949	4.3377	4.0515
279817751	0.8411	0.9382	1.0902	0.5590	0.3584	0.3815
1098361	2.9353	2.6344	2.3240	1.5662	2.4160	2.3428
1088300	0.5759	2.0269	2.1180	0.9945	1.0493	1.1104
1103432	0.7712	1.5828	1.6971	0.6285	0.6646	1.1927
1088272	2.7156	2.9247	3.0274	2.9747	2.1069	2.0237
1102838	3.3689	2.8565	2.6593	1.6050	2.7541	2.9641
280028444	1.3492	1.8558	1.9363	1.1011	1.6390	0.8398
280085622	1.9199	2.1554	2.5258	0.6949	2.0664	2.2785
279722950	8.9746	10.0335	9.4887	9.4073	8.6054	8.9243
279884661	0.3261	0.9354	0.4196	0.0000	0.0610	0.0622
1094772	0.9246	1.1792	1.1119	0.4478	0.5271	0.6832
1102748	4.8354	4.3340	3.8493	3.2498	4.0654	4.1471
1088583	5.0613	4.7725	4.5198	4.1376	4.4883	4.1716
1104507	3.2271	3.1694	3.4393	2.4801	3.0155	2.7847
1096854	2.0429	0.6788	0.3673	0.2787	0.8067	0.4488
1091172	1.8551	2.9715	3.4708	2.3171	2.0490	2.3776
279862677	1.7951	2.0074	1.2382	1.1019	1.3908	0.9947
279725276	2.9378	2.7336	3.4845	2.3335	2.5403	2.7293
1101402	4.1888	1.4241	0.7444	0.5747	1.7910	2.4390
279979218	1.3523	0.6284	0.4865	0.0414	0.6467	0.2297
1093210	1.2940	2.3741	2.2785	2.0421	1.0175	1.3386
1094648	5.6457	5.9052	5.6678	5.3129	5.0140	5.3446
279844380	2.7695	2.5770	1.8807	2.7760	1.2252	1.6789
1094590	3.0981	2.9202	3.0722	2.1093	2.8794	2.5558
1104179	3.2291	2.9374	2.8792	2.2897	2.5725	2.6375
1089329	2.9179	3.9697	4.0553	3.7765	2.6132	3.0076
1095949	4.2267	3.5121	2.8517	2.5232	3.7664	2.7561
1095547	1.9407	3.3490	2.6522	2.1185	1.6633	2.6158
1101483	3.5100	3.8092	3.2757	3.1957	2.8099	3.0466
280122039	2.2653	2.7708	1.8097	1.6395	1.6279	2.0363
1103189	1.0366	1.4358	1.6674	0.7147	0.6124	1.2718
279818101	2.4774	1.7438	2.3669	0.9901	2.2801	1.7782
280106509	2.2351	2.8526	2.3827	1.9373	1.8576	2.1373
280095940	4.2734	4.2282	3.9717	2.8984	4.2228	3.8139
279926788	3.0006	3.1341	3.1731	2.3973	2.9119	2.4608
279955448	1.8459	1.6583	2.0460	1.0206	1.5780	1.4141
279725130	4.0603	5.3906	3.3265	4.8811	3.3375	3.0220
280092069	3.1733	2.3195	2.1879	1.6761	2.1421	2.3259
1096004	3.5813	3.8751	4.0617	3.1552	3.3507	3.4763
279763829	1.8612	1.9426	2.0132	1.2396	1.5454	1.4964
279944259	0.8220	1.8123	1.9875	0.3032	0.7724	2.0122
1107237	1.3430	1.3502	1.3850	0.4330	0.9062	1.2067
1093241	4.2454	4.8523	4.8496	3.5227	3.9525	4.9416
1101760	0.2358	0.6684	1.9097	0.5635	0.0825	0.6375
1092988	2.4617	1.9879	1.5303	0.9572	2.0255	1.4686
279829743	3.4353	3.0309	3.2909	2.4340	3.0847	2.7110
1091429	2.7008	2.9153	2.7665	2.0598	2.2636	2.5325
1098357	3.0656	3.6286	4.0579	3.3814	2.6551	3.1891
280004071	4.8607	4.4254	5.3783	3.9794	4.9629	4.1959
1094825	2.4274	1.3843	0.8917	0.5411	1.9012	0.7356
279663146	1.9989	0.0000	2.9967	0.0000	1.1363	2.3339
280109905	1.5630	0.4685	1.0150	0.3944	0.4306	0.6970
1088062	1.8316	0.2829	0.2333	0.1032	0.4572	0.2630
1093486	4.4769	4.7727	4.6190	4.3072	3.9631	4.0743
280058575	1.7545	2.2710	1.9663	0.9409	1.9803	1.5466
279997644	3.0342	2.8604	2.8704	1.9293	2.4578	2.8545
1091799	2.5630	3.0248	2.4780	2.7196	1.6528	2.1716
1091789	2.2204	2.8527	3.5849	2.3992	1.8474	2.8900
1109023	1.1755	2.6050	2.6945	1.9031	1.6008	1.4522
279871067	3.0848	4.0716	3.6231	2.8661	3.0745	3.3204
1101584	8.2601	7.0798	6.8108	6.4738	6.9279	7.2305
1096176	1.0640	1.7485	1.5549	0.8462	1.1333	0.8697
279780666	1.9768	2.2348	1.9907	1.0249	2.1576	1.5023
279866272	0.7207	1.1825	1.3027	1.0657	0.0413	0.5817
280096963	3.5425	4.8721	4.1011	4.0539	3.3180	3.6282
279939188	4.1189	3.6408	4.7752	3.1276	3.6308	4.2641
1098708	4.0239	5.0504	4.8817	4.4607	3.8399	4.1435
279725222	1.5928	2.0179	1.3916	0.8796	1.3488	1.2622
279986469	4.8929	5.2621	4.8490	4.7236	4.3398	4.4291
279886983	4.2902	4.0766	4.5156	3.4335	4.1964	3.7412
279906433	3.2530	2.1043	2.0900	1.3163	2.4581	2.1620
280122768	1.0553	1.0760	1.1353	0.2501	0.8771	0.6288
280030901	3.8103	4.6964	4.1639	2.9249	4.2478	3.9874
1103161	2.6490	2.4858	2.4423	1.5025	2.4810	2.0833
1096345	2.7264	3.3036	2.9670	2.5154	2.3937	2.5777
279834395	1.2839	1.9886	1.4351	0.7090	1.4707	1.0178
279673575	4.9273	4.7927	5.4831	4.5417	4.3672	4.7843
1091807	3.3604	3.7719	4.2266	3.3311	3.4475	3.0717
280134966	3.2399	2.6506	1.9244	1.2591	2.7191	2.3283
1106640	2.0669	2.5181	2.4689	1.5045	1.6213	2.4209
1095702	3.8200	3.3411	2.5513	2.3960	3.3649	2.4480
1096823	3.5301	4.0358	3.8980	3.1259	3.3739	3.4616
280135628	2.7637	3.1162	2.9153	2.1999	2.4709	2.6226
1095788	2.0645	2.5672	2.1593	1.9484	1.5915	1.7494
1091341	5.2455	5.7123	5.8936	4.5652	5.3157	5.4692
279849194	1.5954	1.3182	1.5532	0.9312	1.1912	0.8437
1088463	4.3434	4.1312	3.9614	3.2946	3.9880	3.6531
280092913	1.7676	1.8284	2.1834	0.6608	1.9332	1.6853
1101909	5.5044	7.0834	8.3763	6.1147	6.2300	7.1202
1101337	1.7083	1.0552	0.8252	0.6279	0.6180	0.8444
1096210	3.8090	3.7703	4.1889	3.0036	3.6377	3.6295
1103994	1.1792	1.8797	1.9035	0.9104	0.7579	1.7968
1102865	2.7123	3.3809	3.0489	2.5760	2.2022	2.8667
1101123	2.4329	2.4838	3.6793	2.5592	2.1731	2.3669
1092212	0.1181	1.4333	1.8946	0.9606	0.3175	0.6715
279748643	0.5733	1.2151	0.3328	0.4096	0.1076	0.1097
279810011	0.9170	0.5183	0.3059	0.0000	0.2475	0.0000
1096076	0.3065	1.5663	1.4594	0.8739	0.7127	0.2527
1092692	1.8026	1.5884	1.7795	1.1989	1.1519	1.3277
279865249	1.5068	2.1205	2.4457	1.2074	1.4941	1.8798
279793550	3.1006	2.4575	2.0646	0.9331	3.1987	2.0000
1089207	2.9867	2.8723	2.6231	1.9712	2.3698	2.6501
1096237	4.2146	5.1028	5.6222	5.0651	4.8976	3.4860
280062799	1.3271	2.3776	1.9734	1.0532	1.5579	1.5766
1095455	0.3084	0.8108	0.9022	0.1949	0.1926	0.1437
1091963	2.2692	2.9546	3.0543	2.3686	2.0951	2.3246
1091639	2.6443	2.0097	1.8782	1.3226	2.1535	1.5677
279746046	2.1020	2.3514	2.2180	1.1826	2.1177	1.8828
279724098	2.4804	2.6974	2.4335	1.5693	2.6764	1.8774
279726836	3.2985	3.7123	3.7948	3.3894	2.7438	3.1846
1093813	0.3229	1.6648	1.4854	0.3582	0.7809	0.8468
1102569	0.1428	1.0191	2.0515	0.1436	0.2895	1.2932
279887415	2.9576	1.8725	3.8935	1.4780	2.7469	3.0118
1099556	2.9142	1.2745	0.8588	0.8961	1.6337	1.0325
280077520	3.2824	3.4789	2.9003	2.4395	3.0382	2.6989
280017746	4.0464	3.5675	3.8456	2.7641	3.7659	3.4460
1103206	2.5344	2.6821	4.2277	1.9102	2.6319	3.4193
1104438	1.9421	3.8736	5.5078	3.3694	2.4958	3.9760
279799794	2.8042	3.2188	2.7738	2.3209	2.5570	2.4365
1094549	2.9860	2.9606	2.9297	2.5661	2.1784	2.6496
1090698	2.9477	3.3625	3.0194	2.6464	2.6165	2.5850
280123907	2.6532	2.4214	3.0669	1.3649	2.4157	2.8795
1095590	1.7411	2.6904	2.5237	1.9686	2.1682	1.3372
1087978	3.1249	2.9035	3.0315	2.2944	2.5489	2.7353
1102047	3.4436	3.8102	3.7920	3.8255	2.5934	3.1460
1104366	2.3761	1.9642	2.0880	1.9206	1.4747	1.5523
1093421	4.0836	5.2027	4.4277	4.5949	3.4869	4.1517
1090866	3.2802	2.4666	2.0554	1.9982	2.5032	1.8203
279720449	3.4081	3.0441	2.4699	1.9653	2.8131	2.6633
1095121	2.9896	3.7414	3.0774	3.0703	1.9232	3.3359
280081033	1.9750	1.9829	1.3699	1.0751	1.3695	1.4047
279685832	2.4792	2.2056	2.2683	1.0817	1.9128	2.4805
279828969	4.7461	4.9047	4.7906	3.4151	4.7144	4.8343
279749692	2.2833	1.9839	1.4441	0.9769	1.8710	1.3859
279944075	0.1031	0.1499	1.6084	0.0000	0.1904	0.1940
280022525	1.1799	0.4659	0.8675	0.0970	0.4270	0.5125
279899689	1.4238	1.8915	1.6626	0.8238	1.3348	1.3427
1105822	4.3931	4.3863	4.7416	3.7825	4.2723	3.9899
280085222	5.4549	5.3304	5.2229	4.0339	5.5529	4.9451
1092298	1.2535	1.9012	1.8930	0.9384	1.0158	1.6182
280125409	1.8990	2.6848	3.7155	2.0682	1.0733	3.6841
1097788	5.6975	3.8071	3.8402	3.6933	3.7678	4.4100
1092651	3.0815	3.5329	3.8624	3.0745	2.8064	3.1232
279912449	3.0950	3.0876	2.9538	2.5073	2.4187	2.7388
1101168	3.3180	3.8454	3.1435	2.6880	2.7649	3.3827
280098412	1.9482	1.7763	1.9374	1.0472	1.4174	1.7262
1090985	2.9240	2.9758	2.2093	2.4426	1.8001	2.3963
280111468	3.7193	3.4046	2.9484	1.9852	3.6536	2.9641
280122580	2.4045	0.8478	0.3190	0.2996	1.3387	0.4640
279486054	3.3900	3.1007	3.5923	2.0038	3.6719	2.9389
1100136	2.7220	2.3749	2.7184	1.3902	2.4324	2.5243
279893323	2.1308	2.7710	2.2911	1.8071	1.9819	1.9359
1093402	3.6447	3.3592	3.7704	2.9298	3.4377	2.9391
279784527	4.4395	4.0125	5.1530	3.1620	4.6070	4.3686
1099771	2.3602	1.7983	1.4700	0.7580	2.1436	1.2607
279677853	6.8645	7.0115	7.6137	6.3816	6.8696	6.7724
1096954	4.4310	4.0139	3.4767	3.0732	3.5687	3.8136
1105797	3.5629	4.4663	4.7150	4.5281	3.0782	3.6737
1098727	1.6550	0.3765	0.2035	0.1935	0.2586	0.3197
1089477	4.0565	4.5310	4.7935	4.2281	3.7857	3.9043
280055534	1.1233	0.4998	0.3202	0.0571	0.3186	0.1046
279856634	1.9119	1.8410	1.5157	0.9340	1.4709	1.4021
1093261	4.4505	4.7658	4.2606	4.1433	3.9113	3.9610
279659744	0.6086	0.4943	1.8740	0.4464	0.2223	0.8471
1093996	1.3918	3.3619	2.8974	2.6766	0.8129	2.7005
1087810	4.1223	3.7240	3.7237	3.4431	3.3295	3.3373
279946290	2.4261	2.8272	3.6336	1.3579	2.2710	3.7980
1095638	5.5581	4.8494	4.6537	3.5574	5.3478	4.6968
1088240	5.1367	3.1393	1.9546	2.4308	3.4672	2.8739
1101196	4.6415	3.7516	4.2765	4.6973	3.3165	3.1973
279912090	3.0392	2.2278	2.4509	2.4173	2.2686	1.5736
1088004	4.6525	4.7720	4.5975	4.1222	4.2535	4.1890
1096702	4.4142	4.4158	4.6139	3.8539	3.9742	4.1588
1094665	3.5515	4.1987	4.2469	3.8000	3.3605	3.3815
279902424	3.1131	3.0358	2.3428	1.4873	3.1331	2.4164
279746719	3.2183	3.6784	2.8172	2.5748	3.4837	2.2011
1104639	2.1638	2.3864	2.4956	1.6560	1.9108	2.0250
279963473	1.4035	0.1217	0.0886	0.0000	0.0796	0.0811
279744183	1.8597	2.5977	2.2208	1.0717	1.5223	2.6319
280097477	4.3669	4.4833	4.3038	4.0794	3.8917	3.7320
280045105	0.9934	0.0000	0.4571	0.0000	0.0000	0.0000
1088774	4.7543	5.0961	5.2798	5.1654	3.9692	4.5451
1093192	5.3964	5.7025	7.0273	5.5176	5.1111	6.0473
280053097	5.4919	6.4482	6.3462	5.9287	5.0293	5.8785
1088518	2.9110	3.4919	2.8887	2.7380	2.4869	2.6172
279925104	3.0957	3.1516	2.8856	1.6836	3.3721	2.6284
280026595	3.5671	3.9339	4.2753	4.0541	3.0287	3.2448
1091107	3.1952	3.3888	3.5543	2.1269	3.4406	3.1229
1099622	4.5762	6.0079	5.3977	5.5201	3.9889	5.0248
279962627	1.9735	1.6638	1.4146	0.6097	1.2913	1.7034
279788892	1.6405	2.5286	2.3191	1.0365	1.9864	2.0183
1102862	2.8167	4.0250	3.6922	2.3502	3.7980	2.9388
280075685	0.9133	1.7438	0.9557	0.0000	1.0067	1.1592
1098180	1.6256	2.2502	2.3313	1.3158	1.9724	1.4722
1106065	8.2786	8.9057	8.2039	8.1332	7.9990	7.8106
280067252	1.2666	0.7178	1.0531	0.5179	0.3512	0.7249
280012412	2.2811	2.0007	1.8454	1.6092	1.5049	1.5720
1087788	5.0463	5.3918	5.2905	4.4958	5.0222	4.7695
1093344	2.9220	3.1190	2.5971	1.9878	2.6563	2.5539
1088017	6.0591	5.9051	5.7911	4.7971	5.7888	5.7303
279816612	1.1618	1.0752	1.4753	0.7524	0.7547	0.7663
1098262	1.6770	1.6759	2.4232	1.1246	1.8975	1.3152
280008103	3.1810	2.8527	2.7380	1.8365	3.0355	2.4609
1097136	2.2624	2.5369	2.2368	1.8091	1.7935	1.9949
279509320	2.3586	2.7920	2.0917	2.7129	1.6482	1.4428
1098041	2.3298	2.5202	3.2926	1.5053	2.7240	2.4748
1088904	2.7012	3.2457	2.5305	2.8969	2.1858	1.9564
1089084	1.3829	1.8998	1.6947	1.1541	1.1522	1.2336
280086220	3.0374	2.9212	2.8160	1.7124	2.8877	2.7370
1087603	4.5269	3.6479	3.5014	3.4479	3.2498	3.5414
280025251	3.0190	2.6053	2.5465	1.6965	2.2000	2.8371
1106628	1.7277	2.2198	1.5488	0.8252	1.5625	1.6716
1098520	2.3181	2.2730	2.6594	1.7040	2.1154	1.9957
1088040	4.0305	4.8417	4.1660	4.2157	3.2931	4.0949
1095177	2.2747	2.4113	2.3708	1.3009	1.8072	2.5144
1089879	4.9656	5.8731	5.7708	5.6865	4.4198	5.0693
279766588	1.6334	2.3517	2.4310	1.4635	1.5928	1.9261
279926471	5.1933	5.0900	5.1991	4.3743	5.0596	4.6156
1092053	3.3833	3.5813	3.4590	2.6472	2.9456	3.3980
279809971	5.9033	5.8729	6.3825	5.1467	5.9330	5.6464
1093819	1.4070	1.6720	1.5816	1.0418	0.5385	1.6479
1087887	4.0433	4.2149	3.6851	3.3677	3.5778	3.5655
1089276	3.6502	3.6923	3.9753	2.9833	3.5750	3.3271
279993743	2.4714	1.6891	1.8971	1.3739	1.9856	1.2659
1105213	3.3348	3.0225	2.7311	1.9958	2.8897	2.7710
279950155	5.3077	6.3523	5.2680	5.9279	4.1492	5.4197
279869182	2.2123	2.6817	2.4351	1.9855	1.9116	2.0010
279882268	5.6506	5.6761	5.8925	4.8821	5.4848	5.4225
279743847	1.0214	1.0934	0.3613	0.0000	0.0138	1.0350
1104808	6.3820	6.4850	5.9523	5.8942	5.7662	5.7317
1101758	4.5690	5.1025	4.7826	4.1103	4.3828	4.5347
279982502	2.3623	2.9944	2.5457	2.2311	2.2837	1.9615
279777793	1.9950	1.9787	1.4230	1.0174	1.5477	1.4054
279789445	2.9468	2.0847	2.7815	1.6072	2.4721	2.3081
1094658	1.6165	2.1871	2.1315	1.1791	1.3041	2.0275
1088512	3.9708	3.6758	2.8960	2.7778	3.3639	2.9775
1093798	4.2463	5.1337	5.6211	5.1169	4.6271	3.8337
279907112	1.0716	1.6079	1.3290	1.1658	0.8845	0.5348
1101147	2.3178	2.2373	1.5271	0.8124	1.9117	1.9355
1096032	2.2832	3.4844	3.5125	2.3908	2.6018	2.8656
1100426	1.6104	2.0440	2.4485	1.6003	1.3643	1.7182
280011215	1.3516	1.4357	0.5490	0.2813	1.0917	0.5433
1102132	4.6200	3.4716	3.4301	2.9071	3.4793	3.7156
1087630	4.7226	4.8747	4.9768	3.7272	4.9344	4.4928
1092901	2.3607	2.6485	2.3813	1.9575	1.8351	2.1792
1088071	1.0577	1.2238	2.2437	0.9585	0.8066	1.3416
1095373	1.6769	0.8561	0.1707	0.2080	0.7013	0.3760
1090933	7.5433	6.0075	5.4541	5.4373	6.4277	5.7216
279773857	2.3534	2.6928	1.9418	0.7582	2.5823	2.2303
279745688	6.9775	7.1282	6.9009	6.9232	6.3337	6.3327
279896640	5.3121	6.0741	5.7431	5.5868	4.5678	5.5579
280090926	1.2155	0.8050	0.5370	0.0612	0.7956	0.2872
279865228	1.5287	2.2133	2.0806	1.2843	1.7076	1.4176
279816800	4.4910	4.6485	4.4391	3.8013	4.3693	3.9975
280131579	0.4172	0.7348	0.8134	0.1856	0.0589	0.3111
1090911	5.6620	3.9884	3.1453	3.1955	4.4885	3.7029
1096229	1.7083	1.1963	1.2718	0.9929	0.7215	1.0532
1098509	2.2694	2.4656	2.4736	1.7415	1.5524	2.5066
279794778	1.1440	1.5942	1.6501	0.3860	1.3720	1.2221
1093077	1.3651	2.1821	2.5546	2.4273	1.1540	1.1125
279911436	4.4242	4.8430	4.9875	4.3162	4.4653	4.0653
1105825	2.9777	3.6250	4.0414	3.3482	2.4954	3.3933
1094871	3.8035	4.2285	3.4138	3.1367	2.8410	4.0611
1099121	4.9135	4.6042	4.4709	3.7372	4.6547	4.1900
280128642	1.5935	2.1111	1.1816	1.0778	1.1237	1.2781
279881530	2.4481	1.8756	1.3401	0.9976	1.6452	1.6160
279912368	4.3416	3.9378	4.1742	2.9921	4.2341	3.8227
1107177	8.8568	8.7811	8.9700	8.7039	8.1697	8.3303
279883238	0.8921	0.4957	0.3731	0.0000	0.0000	0.3571
279975037	6.6778	7.2648	7.0316	6.8009	5.8075	6.9620
1095028	1.8352	2.4550	2.2321	2.2388	0.9223	1.9576
1095640	1.6805	0.8193	0.8135	0.5600	1.0345	0.3151
279979009	2.7802	3.5759	2.9695	2.4536	2.8684	2.6020
279851688	2.7289	2.2624	2.1617	1.4241	2.4938	1.8338
1090445	4.4219	4.5320	4.4993	3.9138	4.1505	3.9885
1088555	1.7035	3.1099	2.5712	2.4636	1.1933	2.3274
1099154	5.1577	5.3482	4.9697	4.9920	3.8676	5.2158
1103843	0.2119	0.7541	2.2953	0.6292	0.2526	0.9800
280026483	3.5757	3.5943	3.6314	2.7357	3.3499	3.3171
279799259	6.7872	7.6205	7.6704	7.2882	6.8506	6.5407
1087079	1.4780	2.0589	2.2073	0.9139	1.3128	2.1195
1098364	3.2614	4.2950	4.5868	3.1758	3.7120	3.8584
1091714	3.6359	3.6481	3.9736	2.7639	3.5645	3.5327
1095735	1.8360	2.1056	2.6580	1.6021	1.7653	1.8358
1104002	2.4206	3.3473	1.6197	2.4521	1.8130	1.7272
280094640	0.6521	0.8392	0.8303	0.1491	0.2634	0.5159
1087309	1.1119	1.5194	2.1699	1.0536	0.8631	1.4913
1098023	1.2917	1.7446	1.9493	1.2004	1.2159	1.1764
279865652	3.8099	2.5858	3.4193	2.1717	2.4716	3.7796
1095090	0.1843	0.6356	1.4541	0.2865	0.2570	0.3387
1088698	6.8382	7.4944	7.2309	7.1382	6.5101	6.5237
279742002	1.4000	1.5332	1.7619	0.4206	1.0752	1.8078
279811474	0.9527	1.4355	0.6451	0.3716	0.6726	0.5992
1089560	1.7402	3.1982	2.7943	1.4441	3.1825	1.7163
279995367	2.0516	2.2399	1.9314	1.0611	2.2979	1.4748
1099185	2.8883	3.6742	3.1329	3.6326	1.9477	2.7274
279773035	0.7694	0.7957	1.1985	0.2909	0.2760	0.8094
279993789	1.4147	1.0599	1.1684	0.4647	0.7418	1.0493
280091968	3.4564	3.3551	2.7610	3.0657	2.8539	2.2659
1092225	1.6693	3.8208	3.7155	3.2425	2.1345	2.4416
1104492	2.8189	3.1788	3.0374	2.1815	2.5784	2.8883
1092823	2.4241	3.1046	2.2501	2.5982	1.4515	2.3423
1088172	2.7193	3.0270	3.1382	3.0639	2.1832	2.2509
279739363	2.0787	3.2298	2.5866	2.4619	2.0398	2.0074
279799513	1.7588	1.3936	0.5554	0.9373	0.8516	0.5349
1105842	5.8895	5.4986	6.6963	5.0559	5.9580	5.6882
280002995	5.3272	4.5591	5.8073	3.9525	5.3780	4.9807
279855189	1.8255	1.5700	1.2736	1.3030	1.0274	0.9570
1104643	4.9713	5.8293	5.6491	5.2212	4.8586	4.9897
280082148	1.5397	1.4941	1.2196	1.1212	0.6378	1.1148
1098188	3.0951	2.5562	1.7317	2.2661	2.0549	1.6831
1090599	3.7137	2.5067	2.8493	2.4006	3.0852	2.2053
1104373	7.8625	7.7935	8.2200	7.5012	7.5130	7.4831
1097949	6.0355	5.1431	4.6849	4.7665	5.3174	4.4015
1102142	5.5678	3.1250	2.5035	2.6669	4.0102	3.1411
1101436	1.3288	1.0163	0.8107	0.2411	0.6420	0.8948
279719789	4.0656	4.0940	4.2823	3.5294	3.9535	3.5819
1106272	1.6144	1.3144	1.5046	0.4686	1.3946	1.1934
1090689	3.9415	3.1362	2.6211	3.3184	2.2447	2.7595
1090382	3.0423	3.5993	5.4309	3.0539	3.1012	4.5414
279841251	2.2324	2.4147	2.4661	1.5686	1.6953	2.4733
280064975	5.3434	6.0496	5.1493	6.0044	4.6390	4.5240
1089911	2.1005	3.4865	2.9668	3.2914	1.3555	2.5323
279751133	2.9152	3.5980	3.4337	3.1188	3.3148	2.1393
280070774	3.8260	3.6731	3.5723	2.3931	4.2177	3.0868
279982870	3.2916	3.7268	3.4639	2.9914	2.9327	3.1844
279736884	2.8882	1.8471	3.0024	1.9209	1.8870	2.5560
280107367	3.9678	2.6293	3.7470	2.0025	4.1591	2.8091
1097259	4.9312	3.6974	3.6535	3.3108	4.3568	3.2419
1099224	2.3851	2.7222	2.2366	2.0142	1.9827	1.9749
280047317	0.4667	0.5535	0.6343	0.0000	0.0919	0.1909
1087719	3.7999	3.5824	3.6906	2.7349	3.6309	3.3364
279859537	3.2197	3.8599	3.3755	3.1253	2.9757	2.9831
279819235	7.3165	7.6842	7.2655	7.3802	6.8971	6.6185
279865633	1.5289	1.4514	1.1198	0.4678	1.2358	1.0261
1102542	7.6985	8.3944	8.1083	10.6029	7.1330	5.0953
279490113	7.2958	7.9241	8.1955	7.3759	6.7482	7.9218
1087824	2.3181	2.2300	2.5790	1.7403	2.0601	1.9579
1100361	1.9476	2.2965	1.7433	0.9656	1.8882	1.7648
280069349	2.0891	2.3519	2.4944	1.6311	2.1079	1.8281
279905092	1.2298	1.3725	0.9407	0.5042	1.2605	0.4109
279880457	1.8351	1.2501	1.0792	0.7468	1.1290	0.9223
1089060	3.8622	2.3740	1.9952	1.3973	2.9181	2.5501
1096635	0.8900	1.9156	1.5439	1.0237	0.8757	1.0844
1092541	3.5854	4.0041	4.6260	3.5691	3.5769	3.7043
279979037	2.9721	3.4143	3.2155	2.3912	2.8695	2.9781
279753437	3.6563	3.2506	1.4469	1.8115	2.1435	3.0369
1095294	6.6192	5.4273	5.6196	5.3171	6.1298	4.8587
280104301	1.9173	2.1744	1.7772	1.0181	1.6146	1.8758
280045504	1.7043	0.0000	1.4568	0.5168	1.2841	0.0000
1098825	2.6004	3.1073	3.4778	2.3599	2.6226	2.8438
1102822	2.9277	1.6452	0.4953	0.6784	2.2124	0.8183
1095480	3.6852	5.0249	5.1786	4.0576	3.4493	5.0226
279999754	2.1660	1.8554	1.6353	0.9520	1.8056	1.5404
279779922	1.6765	1.6241	2.1814	0.8604	1.6361	1.6271
1105108	5.0918	5.1730	4.7458	4.4376	4.6125	4.6033
1087542	3.2259	3.9511	3.3325	2.6483	3.2291	3.2756
1088166	3.9232	2.9885	3.0040	2.8046	3.3870	2.3687
1103756	2.5005	3.7589	2.3677	1.8673	2.3013	3.1037
1103727	5.2783	5.5024	5.1998	4.9698	4.9210	4.7351
1086943	3.4018	2.3325	2.0831	1.9213	2.7366	1.8052
1096435	1.7553	1.7937	1.7045	0.9179	1.6933	1.2887
280075281	6.5308	6.9755	7.3750	6.6595	5.8317	7.0370
279657784	1.8679	1.8058	0.9604	1.7829	1.1962	0.3024
1100535	3.3772	2.7008	2.1752	2.5496	2.1993	2.1518
279781366	1.3100	0.7516	0.8740	0.1393	0.6037	0.8400
279997535	2.3658	2.0121	1.9778	0.9142	2.1874	1.9025
279875170	2.0357	2.6322	2.5828	1.7519	1.8291	2.3182
279770492	4.2717	4.4604	4.5597	3.4046	4.4856	4.0515
280013124	0.1966	1.1168	1.0787	0.3916	0.2061	0.4447
1093167	1.3302	1.5464	1.3996	0.5021	1.2330	1.1927
1093654	1.9476	3.2018	3.7375	2.5295	2.8633	2.1459
279943869	0.8417	0.5116	0.6895	0.0986	0.4073	0.1889
1088786	3.1488	3.0975	3.4537	2.3260	3.1869	2.8391
280091109	4.8392	4.8359	5.3079	4.3353	4.7267	4.5735
279841739	1.0890	2.5586	2.1317	1.5324	0.8024	2.0973
279907086	4.4790	6.1578	4.9774	5.1761	4.2405	4.8504
279848201	4.7362	4.6340	4.6539	4.0119	4.3026	4.3626
280090448	2.8989	2.2479	1.2069	1.1599	2.0634	1.7843
1099467	3.2809	2.6919	2.1396	1.9873	2.5558	2.2232
280121392	1.9281	1.9567	1.9437	0.7588	1.7364	1.9878
1099140	4.1799	5.3448	4.4829	4.9470	3.3149	4.4012
1089993	6.8058	6.8161	6.2758	6.4624	5.8539	6.2377
279492099	0.8275	1.1176	1.3114	0.1302	0.6101	1.1728
1087475	1.5325	1.5572	2.2225	1.1754	1.4297	1.3648
1095307	2.8015	3.0667	2.6113	2.5152	2.0521	2.5702
279874242	0.5931	1.5225	0.6654	0.1324	0.3481	0.9594
280000518	0.3113	1.1546	0.4317	0.1085	0.3582	0.0906
1091834	5.5842	5.0608	5.2537	4.4700	5.1050	4.9845
279681458	3.1357	3.9919	3.3696	3.2634	2.9639	2.9310
280011159	2.5687	2.4932	2.3216	1.2459	2.5771	2.2223
1088459	1.7218	0.6604	0.2664	0.2115	0.7652	0.3342
1101419	3.2178	2.7515	2.8189	2.0000	2.7720	2.6788
279920624	2.6024	2.4335	2.5820	1.8476	2.2536	2.1794
1093952	1.5374	1.7149	2.1226	1.4502	1.3889	1.1988
1087800	2.4062	1.4157	0.8016	0.5043	1.5579	1.2252
279742412	1.3628	1.6156	1.6769	0.6308	1.3518	1.3371
1103752	1.6301	2.5583	3.0653	1.8258	2.2667	1.8258
279996668	3.9297	4.0280	4.1004	3.2881	3.6785	3.7562
280102073	1.7082	1.7440	1.4287	0.8978	1.2552	1.3926
1090813	5.6479	5.7706	5.7050	5.2043	5.2182	5.3662
1091131	3.7526	3.3064	3.2463	2.5662	3.2200	3.1851
1088246	4.2516	4.9228	4.9046	4.4686	3.9602	4.3163
1092612	4.4341	4.9103	4.3565	4.1849	3.8784	4.3042
1087245	5.6973	4.1229	4.0944	3.5840	5.3517	3.6468
1091443	1.6340	1.4911	1.3798	0.8352	0.6087	1.7291
1089245	5.0399	4.6828	4.8154	4.0432	4.7882	4.3751
1090251	4.7780	3.7397	3.6822	3.5172	3.7409	3.6110
1105780	3.2593	2.7586	1.2280	1.1996	2.3519	2.3652
280065827	0.4216	0.8702	1.4448	0.7248	0.2717	0.4110
279941810	0.1282	0.1856	2.3083	0.1700	0.3396	0.7839
279879697	0.3477	0.9792	1.1693	0.1379	0.3612	0.6690
279744915	3.7496	4.6887	3.9103	3.9904	3.3583	3.6721
1095344	1.0914	2.2934	2.5836	1.6470	1.0482	1.9457
1103653	1.9547	1.8432	1.4750	1.1022	1.6867	1.1566
1087967	3.4103	3.1313	3.0494	2.2392	2.9429	3.0826
279736905	0.9944	0.4432	0.8650	0.1789	0.6904	0.1085
279478878	4.5803	3.9684	3.9829	2.4612	4.6521	4.0937
1097713	2.1374	1.9643	1.5923	1.3355	1.8675	1.1668
1091559	6.4198	5.3021	5.0981	4.5064	5.6752	5.3145
280114210	2.3853	2.4889	2.4420	1.6887	2.1410	2.1629
1103406	4.9355	5.2922	5.0410	5.3345	3.8890	4.7218
279747835	1.3896	2.3701	2.4928	1.8651	0.9285	2.1365
279719457	4.4756	4.3160	4.6599	4.1018	3.5743	4.4530
279974580	2.3099	2.9969	2.4740	2.4986	1.8656	2.0944
279731422	2.5588	2.6855	2.8200	1.7519	2.5508	2.4393
279863491	3.7650	4.6160	3.6917	3.8040	3.1002	3.8468
1093220	2.4397	2.8816	2.4765	1.9479	2.1941	2.3338
1093841	4.6082	4.9462	5.1398	4.5958	4.4211	4.3558
280035729	2.5053	2.5572	2.1954	1.3759	2.3835	2.1770
280055426	7.9247	8.5212	8.1006	8.0765	7.4762	7.6725
279727011	5.0211	5.2669	5.6860	4.3087	5.0025	5.3427
280019438	0.5887	1.0601	0.5954	0.2540	0.2022	0.4684
280117541	3.8323	4.0856	3.6842	2.8706	3.8121	3.5998
1103701	3.9779	3.7109	3.8531	2.7251	3.9453	3.5521
279891610	6.9003	7.6041	7.9817	6.8182	6.7440	7.6051
279769347	5.7419	6.2533	5.5250	5.9104	4.7360	5.5554
279963155	4.0848	3.7196	4.0988	2.5561	4.0642	3.9645
279993448	1.1689	1.7087	1.2004	0.6655	0.8832	1.2115
279472179	1.1131	0.5861	1.4335	0.0911	1.1674	0.5564
279898510	4.1493	4.4103	4.6244	3.4838	4.3862	3.9965
279747931	5.3944	6.3471	6.3466	6.0606	4.8588	5.8514
1094566	1.5290	2.2189	2.1604	1.1880	1.4264	1.9769
1092892	4.4566	5.1550	5.3531	5.0923	4.0194	4.5361
1099854	5.8308	5.3977	5.5498	4.6537	5.5509	5.2571
279764091	1.3291	1.2901	0.7622	0.3713	0.9470	0.7467
1099115	10.2245	10.3405	10.2299	9.9581	9.6275	9.8933
1101923	0.4669	0.9316	1.0545	0.2007	0.5149	0.4223
280096135	1.2678	1.4676	1.3472	0.8690	1.2313	0.6672
1105291	3.0969	3.8918	3.4238	2.3286	3.7168	3.0525
279928763	4.8513	5.9621	5.1440	5.8623	4.5083	4.2726
1096681	0.8566	1.7955	2.2623	0.9697	1.1030	1.5277
280104701	7.5666	7.8421	7.8546	7.3211	7.2345	7.3948
279826255	3.1841	1.9948	1.1350	0.9790	2.0698	1.9527
1101644	3.3062	3.7307	2.9592	2.5173	2.9690	3.1985
279914969	1.1215	1.0094	1.3718	0.2393	1.1710	0.7813
1095277	2.0764	2.6509	3.4363	2.1171	1.7609	2.9746
1094785	3.7758	3.6517	3.2402	2.5461	3.3985	3.4126
279743164	1.5149	1.6081	1.5782	1.1660	1.3564	0.8685
1091042	5.9757	5.4011	5.6062	4.6704	5.9962	5.0063
279913334	1.4459	1.5186	1.3157	1.4065	0.7067	0.8569
280101453	1.7471	1.9853	1.9742	1.0740	1.4844	1.8391
1096298	4.2073	2.8441	2.7173	2.2655	3.6841	2.5107
279704038	0.7367	0.7018	0.5140	0.2536	0.0000	0.3906
1090257	5.2985	3.2380	3.1011	3.1171	4.3822	2.8314
280000482	2.8157	2.2581	2.4636	1.5106	2.4569	2.2632
1105609	4.0922	4.7350	3.8081	4.0805	3.6841	3.5649
1091911	4.2917	5.0028	4.7455	4.5966	4.2149	3.9230
280126702	5.1021	5.2852	4.8527	4.0504	5.0575	4.8271
1095313	5.5503	5.5316	6.1863	5.1028	5.4390	5.4216
279735654	3.7221	4.3108	4.4638	3.6461	3.7456	3.8002
280091140	2.2479	1.8952	1.5288	1.0067	2.0639	1.2967
1091673	4.1285	4.0134	3.5957	3.2114	3.6245	3.5972
1087047	2.9011	2.7149	3.4534	2.8337	2.0717	2.8601
1097640	1.7030	1.4854	1.4791	0.5502	1.2749	1.5388
1099278	5.4276	5.2322	5.7080	4.7744	5.1616	5.1288
1100362	3.4619	3.8682	4.0720	2.7691	3.4379	3.8924
279884280	5.7860	5.6825	5.9753	5.0783	5.6917	5.3719
1089484	4.1673	4.3293	4.6805	3.5001	4.1775	4.1985
279781567	1.8782	1.7290	2.0621	1.1204	1.8681	1.3798
1102841	2.3746	1.9349	1.2784	0.6435	2.6104	1.0334
280020792	0.6081	0.5808	0.6209	0.0000	0.4024	0.1069
279786821	4.9095	5.4908	5.1440	4.3462	5.1304	4.7678
279809750	2.5295	3.5702	3.5160	3.5797	2.0470	2.6899
1095334	2.1891	1.5381	1.6208	0.8277	1.8850	1.3361
1099418	2.9938	3.0339	3.3631	2.5824	3.2502	2.2591
1093749	6.8294	5.6889	5.5602	4.9721	6.4978	5.3102
1109079	2.3788	2.4237	2.0789	1.2713	2.2543	2.0582
1101494	3.2312	3.1265	3.4571	2.3191	3.0347	3.1650
1089710	7.4622	7.8365	7.3972	7.2012	6.8923	7.3066
280077619	2.5831	2.4258	2.4625	1.3635	2.6434	2.1698
1101724	4.5706	4.8439	4.2810	4.0625	4.1766	4.1628
1092174	2.2730	2.1522	2.3668	1.6776	1.9952	1.8260
1094139	3.7412	1.9793	1.1242	1.0990	2.2591	2.1932
1094411	2.7348	2.3676	1.8714	1.5696	2.3309	1.7809
279880390	1.3439	0.3013	0.7766	0.0000	0.5915	0.5382
1088281	3.3275	3.6827	3.7648	3.2794	3.6404	2.5641
1093977	6.2424	6.0581	6.0745	5.4210	6.0606	5.6027
1088854	2.5698	3.0354	3.4089	2.7036	2.2513	2.7690
279939791	1.4253	1.3478	1.3008	0.3009	1.5755	0.9073
279851873	1.4622	1.2933	1.3844	0.1576	1.1648	1.5279
280052535	0.9884	1.3341	1.4571	0.9715	0.6093	0.9095
1098550	2.6986	4.2904	3.3924	3.1022	2.1340	3.8560
1098918	2.6509	2.8830	2.5229	2.2072	1.9198	2.6410
1091199	4.9300	4.8364	3.7638	4.2222	4.1664	3.8531
1097247	4.6951	4.7381	4.3939	3.8592	4.4321	4.2480
1092953	2.8306	3.7123	2.9137	3.1648	1.9172	3.0870
1088336	0.6914	1.0583	1.3665	0.5872	0.5063	0.7358
1104068	0.5502	0.8887	1.5476	0.5807	0.3670	0.7520
280113159	5.2329	6.2971	5.6138	5.9079	4.8653	5.0836
1095014	1.9969	2.7307	2.1772	2.4980	1.5548	1.5657
1091270	1.7543	2.5830	2.8675	2.4484	1.1907	2.2801
279958600	3.8632	4.3066	3.6111	3.1572	3.7537	3.5846
1095673	4.0454	3.2958	3.5129	2.8775	3.2906	3.4006
1087071	0.1114	2.6988	3.5082	2.2261	2.0937	0.7139
1098815	1.6647	1.5159	1.0719	0.4692	1.6712	0.8277
279937003	0.0000	0.0000	1.8008	0.0000	0.5167	0.0000
279966259	2.2113	2.5283	1.9489	1.8212	1.5985	1.9856
1090313	1.5167	2.0615	2.1830	1.8423	1.3395	1.2963
1097639	3.3332	3.2391	2.7482	2.6129	2.7022	2.7225
1089805	4.2035	4.1228	4.2130	2.5360	4.5677	4.1529
1090586	4.0239	4.5267	4.1907	3.6539	3.8405	3.9644
1105838	1.0173	2.0370	1.5546	1.1738	1.0033	1.1506
279940170	2.3433	1.9713	1.7935	0.9433	2.0734	1.8103
1108051	0.9361	1.1807	1.0298	0.5229	0.7721	0.5704
1090792	3.9951	4.0658	3.7905	3.1082	4.0037	3.4587
1091961	2.5151	2.5458	3.0109	1.6394	2.6613	2.4907
1103240	2.8199	3.6117	3.2493	2.5365	2.6450	3.2200
1102544	1.3600	1.4761	1.3875	0.6536	1.0517	1.2390
280078001	3.5295	3.5664	3.5789	2.7394	3.3562	3.3001
279885791	4.9289	4.7672	5.6252	4.1837	4.7609	5.0976
279953770	3.4066	2.8089	3.3006	2.3305	3.3301	2.5766
1091554	3.5457	3.4037	3.8001	2.6564	3.5825	3.2335
280051692	2.5954	2.7548	3.5077	1.5329	3.1752	2.8726
1097155	0.2717	0.8730	2.0331	0.7277	0.3748	0.7987
279856114	0.7976	1.0394	0.8497	0.6752	0.7356	0.0000
279802554	4.0404	3.7334	4.0827	2.7650	4.3268	3.4907
280126439	4.1231	4.2071	4.0306	3.1301	4.0711	3.8858
1106351	3.7951	3.7566	3.4778	2.3929	4.0041	3.3593
1098655	3.9918	2.1306	1.5625	1.7349	3.0006	1.6763
1093365	6.5918	6.3413	6.1276	6.0222	6.1983	5.5674
1105125	4.6001	4.5299	4.1059	4.2648	3.7912	3.9073
280023829	2.3771	3.4002	3.3466	3.4098	1.9077	2.5344
1088380	2.6271	0.8797	0.8327	0.9772	1.1797	0.9117
1095915	1.4170	1.9751	1.7896	1.5727	0.8356	1.5025
280013748	1.9186	2.0776	2.4952	1.2650	1.9109	2.0449
1097504	1.3243	2.2959	1.7230	1.7944	0.6182	1.6603
280079566	3.9373	4.5706	4.1312	3.1280	4.6499	3.5910
1091653	5.1614	5.2888	4.8759	4.5390	4.7404	4.7766
279879654	3.1439	3.3429	3.3276	2.8988	2.4866	3.1591
1088756	2.9747	3.1389	3.7884	2.9052	2.3234	3.4034
1094714	1.9114	2.0180	2.1396	1.0092	1.8401	1.9501
1094481	1.9870	2.1015	2.1607	1.1024	2.0913	1.7861
279889490	3.2835	2.9882	2.7092	2.0065	3.0797	2.6263
279950444	0.7505	0.5177	0.0000	0.0000	0.0000	0.0000
1097061	4.7750	4.4508	3.7903	4.7323	3.6236	3.3920
1101237	0.0234	0.9202	0.5023	0.1786	0.0000	0.0000
279891170	0.3109	1.4126	1.0935	0.4366	0.0680	1.0453
1099338	3.5991	3.5157	3.3708	2.9163	3.0448	3.2591
1099079	6.8554	6.2555	5.9420	5.9954	6.3315	5.4620
279794920	0.8318	0.4968	0.4046	0.1308	0.3391	0.0000
280122597	1.5873	1.5017	0.9151	0.7838	1.0286	0.9292
280022942	1.0035	1.2830	0.7967	0.4075	0.6424	0.7712
280029853	1.8915	1.7673	1.3436	0.7062	1.5374	1.4967
280091123	2.8685	1.3390	1.0629	0.5796	1.9417	1.4877
1094578	4.2156	4.0174	4.1866	3.5765	3.6757	3.9072
1095470	4.1302	4.2883	4.2574	3.8061	3.8045	3.8056
1104158	0.2295	1.0136	2.2646	0.7622	0.1138	1.3733
280051090	1.3678	0.3798	0.4703	0.0000	0.0000	0.9603
1089576	1.9284	2.6982	2.2181	1.9306	1.5434	2.1135
279791998	2.4297	2.2428	3.3046	2.1608	2.5975	1.9618
279952638	0.9552	1.0923	1.8186	1.1365	0.5967	0.8760
1092268	1.3125	1.4837	1.9747	1.1785	0.7379	1.5989
280026310	3.6562	4.6555	3.7395	4.0410	3.1835	3.5712
280027543	3.4800	2.6033	2.1544	2.3658	1.9186	2.6980
279957244	0.0000	0.0000	1.2553	0.0000	0.0000	0.0000
280132124	0.6427	0.8936	0.9304	0.1430	0.6688	0.4000
280094131	1.8347	1.6465	1.5187	0.6475	1.6568	1.4411
1092209	1.8347	1.6465	1.5187	0.6475	1.6568	1.4411
280013573	0.8021	0.9831	0.2336	0.1521	0.2109	0.4016
1098734	8.3870	8.8016	8.5980	8.7880	7.3133	8.4312
279878345	3.4763	4.1777	3.6608	3.4873	3.2846	3.2888
1099075	3.3674	2.8012	2.4893	2.2150	2.5391	2.6499
1091870	5.9671	4.1424	4.0485	4.1707	4.5360	4.1976
1092894	2.3013	2.2281	2.6307	1.7508	2.1121	2.0435
280072672	2.1051	2.5164	1.7728	1.2252	1.9664	1.9493
279836058	1.4254	1.8732	1.8850	1.4495	0.8239	1.6569
279819090	1.5426	1.6419	1.9537	0.5598	1.5978	1.7276
1100106	4.6295	3.1146	3.0346	4.9654	2.4936	2.0669
1093540	5.8851	6.3104	6.0391	6.0413	5.0159	5.9251
279885390	3.9804	3.6607	3.1626	2.9563	3.6930	2.9025
1094569	4.1393	4.2578	3.9771	3.9289	3.6843	3.5098
1089446	3.5983	4.0449	4.1332	3.9554	3.2939	3.2766
1094571	1.8350	2.2269	2.2562	1.6234	1.5287	1.9157
280087361	1.3557	1.6413	1.2183	0.5884	1.3131	1.0637
1089795	2.3041	1.9490	2.4623	1.9480	2.0234	1.4940
279949912	2.2352	1.6970	1.6288	1.4934	1.7917	1.0266
1090513	2.6845	2.6454	2.5406	2.2421	2.3974	1.9816
279750541	1.4609	1.5823	1.2062	0.4064	1.5261	1.0674
279826704	5.6697	6.1435	6.3433	5.9804	4.9224	6.0058
1104283	1.0356	2.9139	2.5945	1.8649	0.9723	2.4594
1090973	3.3047	3.3791	2.8387	3.4154	2.2418	2.6178
1098457	4.5496	4.5056	5.0475	3.8964	4.4165	4.5431
279594179	3.4191	3.1263	2.5474	1.8847	3.3427	2.6187
1087251	3.1301	3.1588	2.8027	2.2317	2.9746	2.6386
279933807	0.0000	0.9720	1.3457	0.3344	0.2762	0.4610
279748785	3.4879	3.4614	4.1073	2.4588	3.7433	3.6091
1094367	5.5769	5.9251	5.8777	5.8451	5.1990	5.0902
279995447	2.7355	3.1195	2.6661	2.4347	2.2760	2.5656
1099872	3.2357	3.5623	3.6465	2.7107	3.0256	3.4637
1091931	1.9917	1.8920	2.1828	1.6969	1.9126	1.2128
279773230	0.6422	0.6299	0.3462	0.2319	0.0344	0.1083
1099918	3.1677	4.2481	4.5687	4.1426	3.2667	3.3320
1100627	6.4807	6.6814	5.9632	6.0258	6.0604	5.7968
279784326	5.9184	6.5248	6.5297	5.5466	6.0924	6.0916
1102633	3.9140	4.2095	3.4420	3.6950	3.1134	3.5149
1094401	2.9815	2.5866	2.9929	2.0452	3.0158	2.2582
279764176	6.5971	5.9728	5.8156	4.7377	6.4081	5.9983
279839611	1.2057	1.1552	1.2103	0.6664	0.9676	0.6964
280099422	0.7081	1.0425	1.2810	0.7899	0.5362	0.4651
280039125	1.4044	1.9651	1.6671	1.3432	1.2578	1.1953
1094067	5.8087	5.8819	5.9467	5.2223	5.6427	5.5333
279915726	1.2556	3.0908	2.0239	0.7767	2.4523	1.9024
280051104	0.0000	1.2593	1.2477	0.8756	0.3665	0.0269
1097658	3.4305	4.1058	3.5251	3.4676	2.7651	3.5910
1101229	1.5680	2.1735	2.5461	1.9032	1.8565	1.2901
280128887	1.3697	0.4143	0.3708	0.2265	0.3573	0.3333
1104272	2.3419	2.3563	2.4747	1.5368	2.1835	2.2153
279775188	2.3126	1.7882	2.2216	1.1377	2.3339	1.6140
1094240	3.7352	3.1393	3.4845	2.7133	3.3080	3.1013
1100123	2.7402	2.4579	2.2969	1.6527	2.3099	2.2971
279951512	0.4390	0.8327	0.8664	0.3695	0.3510	0.1836
1098131	4.3353	4.7508	4.4620	4.4873	3.8574	3.9698
1107540	1.2544	1.5632	2.0779	0.3240	1.0411	2.2974
280097451	1.6776	2.2400	1.7009	0.9441	1.4213	2.0211
1091337	2.2538	2.7763	2.3596	2.6144	1.1984	2.3451
1087426	3.6945	3.8033	4.2429	3.1368	3.7951	3.5774
1091185	2.2131	2.5631	2.5007	1.9515	2.0737	2.0206
1088117	3.4420	3.2631	3.9583	3.5031	2.9609	2.9696
1091105	2.5849	2.3449	2.1629	1.7483	2.3615	1.7536
279917183	0.6910	1.0363	1.8687	0.1653	0.6277	1.5743
279838077	3.9944	4.0336	4.6292	3.0770	4.5431	3.8088
1102765	0.1097	1.5197	2.3495	1.5427	0.1046	1.1048
1098013	4.7987	3.3632	3.3432	2.9787	4.1320	3.1683
1102592	1.6814	2.3011	2.0297	1.5438	1.1747	2.0678
1097275	2.2623	2.5221	2.2599	2.0824	1.6568	2.0796
279724423	4.1728	4.1923	4.2663	3.3765	4.4133	3.6163
280026510	2.4059	2.6002	2.2274	2.0110	1.9643	2.0333
1099817	6.3834	6.5456	6.6355	5.5625	6.4436	6.3340
1098052	3.7819	3.4940	3.8914	2.5084	3.8753	3.5594
1088387	1.9416	2.4552	2.5689	1.8918	1.6627	2.1869
279854402	2.8320	2.7768	2.6163	1.9780	2.7579	2.2652
1093395	1.0785	0.2547	0.0000	0.0000	0.0000	0.1093
279970896	1.0865	0.9591	0.0000	0.0000	0.3832	0.4389
1093313	3.3206	3.0652	3.4719	2.0943	3.2154	3.3247
1089307	2.4498	2.8749	3.4244	2.9185	2.0516	2.5559
1097569	2.2245	2.5299	2.3503	2.4173	1.4972	1.9669
1093794	5.8122	5.1816	4.5635	4.5253	4.6030	5.2061
279824152	1.5798	0.4569	0.0835	0.3379	0.3412	0.2182
280053806	0.5722	1.2379	0.8976	0.2850	0.6943	0.5061
1107226	2.1285	2.1309	2.1651	1.6490	2.1216	1.4331
1101194	1.5744	1.9856	1.8229	0.6960	1.9702	1.4962
1091851	3.4449	3.7406	3.5813	3.4201	3.1087	3.0181
1102003	1.0340	1.8713	2.2991	1.2522	1.0637	1.6691
280056697	2.9649	2.6545	2.6992	1.6341	3.0539	2.4113
1089283	2.8148	2.9960	3.3851	2.6589	2.7794	2.5386
1095457	3.5014	3.2959	3.0396	2.9211	2.6339	3.0635
1106480	2.0629	2.7410	2.1029	1.5458	1.9797	2.1642
1104838	6.5379	6.0508	6.1318	5.2703	6.5107	5.7227
1096799	5.1820	4.8995	5.2817	3.9982	5.3703	4.7783
280128568	3.4894	2.6230	3.2724	1.9907	3.4233	2.7548
1100801	4.9406	3.8693	3.8805	4.3220	3.7225	3.4299
1095695	3.5223	3.2245	3.5889	3.1059	3.0285	2.9857
279585954	1.5139	2.1344	1.9387	1.1488	1.3346	1.8885
279743329	3.1036	2.7403	2.1292	1.9436	2.9245	1.8900
279865326	1.5109	1.4324	1.1132	0.8865	0.8606	1.0949
1106384	0.7073	0.7611	0.5638	0.1199	0.2913	0.4067
1091395	2.7698	1.9350	1.9874	1.2532	2.3191	1.9066
279795891	1.7047	1.6162	1.2344	0.6139	1.4757	1.2529
279905478	1.6178	0.5928	0.4967	0.2429	0.7876	0.4642
279874254	1.0219	1.3349	0.5245	0.0000	0.9380	0.7312
1087031	1.6516	2.9012	2.9117	1.6946	2.0806	2.4773
279876510	0.9588	1.1631	0.6394	0.1904	0.6785	0.6805
279996438	0.0000	1.3335	1.6049	0.7827	0.4222	0.5216
279827284	2.2411	2.0161	2.4512	1.2162	2.4634	1.8178
279750395	5.7226	6.7255	5.0775	6.2931	4.4268	5.5949
1092010	3.9900	3.1205	3.4025	3.1965	3.6443	2.4617
1089297	1.4904	2.2619	1.8757	1.9007	0.8230	1.6939
1107189	1.6186	0.2911	0.1188	0.1566	0.3725	0.2893
1095339	3.3969	3.4620	3.5636	2.8980	3.2437	3.0714
279780435	2.4886	2.3858	2.3981	1.3498	2.5704	2.1434
280100965	4.2503	2.8266	0.3960	0.6870	2.6120	2.9660
279905080	0.5394	1.1215	0.6155	0.5529	0.1908	0.3251
279760707	0.0000	0.0000	1.5682	0.0000	0.0000	0.3610
280011335	2.3956	1.5230	2.6172	1.3563	2.1912	1.7812
1096903	2.5096	2.5327	2.3769	1.6314	2.6100	1.9709
1090761	1.7398	2.5153	2.6029	1.9248	1.3459	2.3811
1100486	4.6599	4.7957	4.8406	4.3352	4.2218	4.5334
1095338	2.2839	3.2086	3.0244	2.7644	1.9272	2.6196
279824106	1.4978	1.7633	1.6738	1.0200	1.2168	1.4926
279877560	1.3499	1.4877	1.5365	0.9426	0.9531	1.2734
1091408	1.8012	1.8550	1.9642	1.4513	1.5000	1.4644
1098699	3.9946	3.8761	3.4985	2.9407	3.5678	3.6564
1090888	2.8622	3.5056	2.9196	2.8503	2.4191	2.8139
1088889	5.4764	5.3675	6.0232	5.2185	5.5061	4.9390
1091994	4.6039	4.7374	4.4642	4.0508	4.2152	4.3361
279726202	2.2916	2.4744	2.2894	1.1940	2.7019	1.9564
279965952	0.5808	0.3326	0.5216	0.0000	0.1524	0.0797
280096914	4.5154	5.1415	5.3061	4.4818	4.4761	4.8022
1089964	4.6372	5.3610	4.6704	4.6207	4.2702	4.5750
279743875	0.4134	0.8178	1.5330	0.0000	0.9320	0.6298
1091317	0.0359	1.4372	1.3963	0.3328	0.6980	0.6363
279700778	1.5354	1.9279	0.9310	0.6416	1.3296	1.2213
1102458	3.6153	4.2956	4.8601	4.4754	4.1682	2.9262
1095215	1.1812	1.6230	1.2906	1.1291	0.8394	0.9257
279903031	1.6781	1.0961	1.2419	0.6256	1.2184	0.9719
279971224	1.4738	0.5494	0.6379	0.1899	0.2620	1.0091
279725210	7.5677	6.7794	7.7985	5.9534	7.7895	7.2027
280098467	2.6010	2.7684	2.0517	1.4406	2.3456	2.4348
1104407	0.0426	0.4338	1.2812	0.3589	0.0406	0.1590
1100449	4.2939	4.0273	4.0626	3.4226	4.1922	3.5700
279770404	2.3258	1.9638	1.6969	0.7317	2.3340	1.7222
1098665	2.1263	2.8563	2.3862	2.3211	1.2173	2.6319
1094056	2.5289	2.1745	1.5539	1.4922	1.8265	1.7401
279708770	0.0000	0.7285	1.0922	0.0000	0.3782	0.2441
280022928	2.0750	1.7182	2.1200	1.2763	1.8347	1.6044
280113595	1.0407	1.0575	0.4287	0.7282	0.3893	0.2116
1096034	3.9011	4.3373	4.4572	3.5357	3.7828	4.1795
280094469	1.4326	1.2541	0.6989	0.2113	1.0428	0.9340
279937843	10.9449	11.2898	10.3694	10.5811	10.3688	10.4568
279832711	0.7009	1.3856	1.0682	0.2250	0.7272	1.0053
1108856	0.8399	0.9637	0.6240	0.3444	0.3392	0.5481
279854286	4.8628	5.3803	5.8251	4.4898	5.1028	5.2805
279903005	3.4754	3.2367	3.2546	2.7105	3.1498	2.9116
1100236	3.1347	2.9181	2.6646	2.1082	3.0692	2.3454
1104604	2.8040	3.2610	4.2960	3.1470	2.7587	3.2610
280041906	6.1823	5.5765	5.2396	4.1160	5.9930	5.6950
280094138	3.3277	2.5033	3.8040	2.0474	3.1657	3.2281
280095127	4.0384	4.0566	4.2440	3.7269	4.2727	3.1464
1089441	1.8591	2.2314	2.3621	1.3779	1.8708	2.0112
279642522	0.3865	1.0353	0.2923	0.1753	0.0770	0.2691
1100354	1.7750	1.2607	1.2395	0.5774	1.5111	0.9951
1087184	4.5802	4.4415	4.6807	4.1580	4.5144	3.8387
280000969	0.9208	1.6289	1.0106	0.5240	1.0230	0.8225
279928476	2.9768	3.3452	2.6966	2.9537	2.3279	2.5468
279721075	1.2890	1.2983	1.7414	0.4947	1.7291	0.9149
280088312	2.5698	2.4565	3.2277	1.9977	2.6836	2.3827
1102485	2.2951	1.6024	1.8433	1.2088	2.0723	1.2696
1093078	4.6439	4.7354	4.4069	4.3361	4.5101	3.7503
279848640	2.8786	1.8029	2.2750	1.0713	2.6488	2.0469
1097819	0.9822	0.5395	0.7957	0.1657	0.4267	0.5354
279802530	4.4339	4.6391	5.0289	4.4882	3.6975	4.7272
1088534	2.2493	3.0226	3.1339	1.9382	2.6772	2.6017
1099715	2.4708	2.2356	1.6799	0.9031	2.5519	1.7434
279792249	1.6601	2.5742	2.4962	1.2937	2.7953	1.4537
1099264	4.8551	3.6566	4.0656	3.7970	3.8451	3.7475
1089213	2.0358	2.6868	2.9518	2.3236	1.6394	2.5242
1104739	3.4328	3.3526	2.8614	2.5087	3.1796	2.7715
1094605	2.3515	2.1847	2.1548	1.5326	1.8680	2.1045
1091098	0.4616	2.7938	2.7313	1.0091	1.5571	2.2345
1097073	2.6211	3.3800	3.2151	2.3600	2.9159	2.7548
1098199	3.1224	3.5768	4.4146	3.2139	2.7951	3.9194
279691013	1.5570	0.9301	0.9313	0.3511	0.7931	1.0892
1095146	5.4745	6.0301	6.0055	5.6208	5.4187	5.2859
1087157	4.8614	5.5487	5.4448	5.5765	4.0234	5.0706
279761659	0.6558	0.0000	0.5279	0.0000	0.0000	0.0000
1106273	3.2203	3.6810	3.2713	2.7976	3.1662	3.0251
1095398	5.3176	5.4296	5.3556	5.0067	5.0093	4.9052
1087802	2.4482	2.3852	2.1234	1.5106	2.2339	2.0309
279641115	5.4499	5.0189	5.4755	4.2940	5.5604	4.9095
279764663	4.5080	4.0445	3.0731	4.9187	2.7294	2.7980
280030009	2.8241	2.7308	2.7015	2.2556	2.7637	2.0582
1089033	3.3303	3.7570	3.2197	3.1083	2.9080	3.1125
280088286	0.7923	0.7832	0.8306	0.6200	0.3014	0.3067
1104028	0.4588	0.2799	0.6308	0.0000	0.1573	0.0345
1104926	0.3307	0.4156	1.3246	0.1575	0.3884	0.3473
1094297	4.0078	4.0036	4.0795	3.2486	4.0162	3.6485
280007071	3.9157	3.5788	4.2702	3.0596	4.0025	3.5255
1095880	2.9303	3.0270	3.3107	2.3838	2.9555	2.7519
1101306	2.3529	2.1694	2.3569	1.4421	2.1142	2.1462
280113876	2.3268	2.5688	2.3132	1.7900	1.9615	2.2807
1102646	1.4043	0.1656	0.0312	0.2218	0.0882	0.1146
1097507	2.3095	3.7010	2.8646	2.8356	1.6277	3.2353
279980634	6.9472	6.3675	7.2654	5.5513	6.7966	7.0559
279940566	0.6540	0.8305	1.5972	0.2373	0.6971	0.9712
279818903	7.8015	8.4375	8.1897	8.0462	7.3336	7.8729
1096022	3.6904	2.9898	2.6925	2.2449	3.1754	2.7769
1095126	3.5241	2.8908	3.1117	2.2694	3.2106	2.8720
1103976	0.1083	0.5467	2.1852	0.3948	0.3751	0.8956
1102843	0.6793	1.4089	1.6407	0.7385	0.6103	1.2058
1087037	4.7248	5.1358	4.2968	4.0401	4.5100	4.4334
1104929	0.7556	1.0963	1.3736	0.8864	0.4853	0.6808
1089399	1.7135	4.2805	4.3446	2.7887	2.8759	3.5014
1098468	1.9493	1.2151	0.9861	0.4928	1.6371	0.8486
1097967	6.2648	6.4563	6.3370	5.9684	6.0361	5.8816
280107131	3.2050	2.9064	2.0522	1.5954	2.6581	2.7381
1097728	5.2894	5.4421	5.4869	4.7945	5.1522	5.0999
280120678	4.4529	4.8205	4.0613	4.3132	3.8980	3.9518
279808628	0.1609	0.7681	1.2500	0.0000	0.2412	0.7662
1099998	3.4166	4.1823	3.3940	2.8932	2.7574	4.1710
1086937	6.3111	6.7179	6.7924	6.6657	6.1283	5.8563
279855807	1.2417	1.7798	1.7454	0.9159	1.4346	1.2456
279859969	4.2245	3.7161	3.3260	2.7928	4.0099	3.2942
1099850	2.0632	2.7302	2.3246	1.7236	1.8325	2.3925
1091481	4.8354	5.0764	4.9156	4.2593	4.4271	4.9723
1103718	2.0651	2.0877	2.0625	1.5172	1.1448	2.3848
1094166	2.2284	2.2602	2.2105	1.9701	1.6593	1.9015
279983814	3.3467	2.1849	2.0081	1.6013	2.6933	2.0771
280038830	2.1864	3.1800	2.2282	2.4866	2.1585	1.7822
1088563	2.2855	2.4100	2.7055	1.7721	2.2503	2.2116
1089819	3.8172	4.5354	4.4867	4.2166	3.0873	4.3684
279783826	7.3737	7.7086	7.5826	7.2002	6.9633	7.3345
1097235	3.6468	3.8311	3.7430	3.1627	3.4469	3.4445
1090547	2.6730	3.7002	4.0932	2.8413	2.7821	3.6763
1104052	0.0941	0.3515	1.5332	0.4775	0.0000	0.3355
1094757	2.6361	1.8244	1.8860	1.2832	2.2526	1.6451
280089563	5.5375	5.5984	5.7344	4.5004	5.5516	5.6526
279783406	2.2397	2.5410	2.6481	1.8204	2.0628	2.3800
279773864	0.7064	0.2531	0.3928	0.0000	0.0000	0.1873
1099212	4.7460	5.0462	4.8617	4.4957	4.5083	4.4855
279541332	1.1024	1.2834	1.3002	1.2528	0.7068	0.5624
280032665	2.4129	2.2753	2.9152	2.4357	2.1088	1.8950
1095421	3.1129	2.7354	2.8825	2.1650	2.8148	2.5875
280050579	0.0000	0.9362	0.7748	0.1754	0.3723	0.0000
1094197	5.8662	5.9679	5.8149	5.3464	5.7701	5.3692
1092519	4.7422	5.0595	4.4649	4.2442	4.5283	4.3323
280119003	2.7352	3.2645	2.8801	2.9383	2.5165	2.2632
279717886	7.0781	8.5624	7.4752	8.1833	6.6765	7.0944
1097706	5.2942	5.2867	5.7583	4.9586	5.1462	5.0733
1088109	3.0708	2.9529	2.5535	2.1914	2.6883	2.5364
279748534	0.9048	0.7448	1.8241	0.6551	0.7655	0.8922
280008696	2.6909	3.0961	3.3127	2.6157	1.3105	4.0125
280108514	1.5695	1.8677	1.9119	1.0541	1.5888	1.5460
1091742	2.9259	3.5586	3.5115	3.4177	2.1546	3.2634
1089254	3.5648	3.8954	3.8696	3.4229	3.3180	3.4287
1098263	3.7110	3.9664	3.9795	3.1499	3.5782	3.7688
280115010	1.6972	1.2038	1.0421	0.4962	1.7348	0.5521
280080402	0.9014	1.3019	1.1450	0.4599	0.6693	1.0591
1093766	3.0311	4.0066	4.2154	3.6988	2.6061	3.7883
280024883	1.3711	1.1048	1.2644	0.3278	1.5123	0.7408
1090195	3.2507	4.7812	4.0546	2.8814	3.4452	4.6009
279735661	1.9083	1.3832	1.3977	1.3016	1.1450	1.0837
1094817	3.8460	3.3379	3.5786	3.0841	3.6574	2.8621
280009511	2.7809	1.5997	2.1120	2.3322	1.7052	1.2964
1086997	0.6332	0.8956	0.6307	0.4055	0.3328	0.2632
1104676	3.6634	3.6286	3.3273	2.8910	3.4444	3.1260
1089023	2.8093	2.2788	1.7337	1.5525	1.5745	2.5372
1094249	3.4714	2.8512	2.5443	1.5105	3.7995	2.3995
1092273	2.8710	1.3422	2.1227	2.6509	1.5447	0.9830
1089406	2.7239	2.5104	1.4632	1.5753	2.0528	1.9123
279656475	1.2613	0.4920	0.0000	0.0000	0.3545	0.2416
280071330	1.2613	0.4920	0.0000	0.0000	0.3545	0.2416
279775266	1.6820	1.3123	1.7981	0.8565	1.3170	1.4620
279912052	0.9900	0.3391	0.5448	0.1580	0.3277	0.2316
1102169	2.1672	1.7681	1.8026	1.6923	1.6786	1.2114
1094385	0.6939	1.3423	1.3782	0.3858	0.6246	1.2489
280080296	5.3026	5.5960	4.8836	4.7330	4.7622	5.1319
279930480	2.0334	1.2037	2.0827	0.8332	1.5377	1.7940
1095756	2.0696	2.5684	3.0089	1.7068	2.2364	2.5489
279745138	2.0792	3.4166	3.2307	2.0195	2.6216	2.9308
279967677	0.8822	1.1891	1.3854	0.4676	0.8983	0.9361
279864405	3.1009	2.7632	3.4033	2.0392	3.4538	2.6197
1088966	5.8362	6.0028	6.1499	5.7911	5.5784	5.4652
280106487	1.0884	1.0739	0.4636	0.3774	0.6083	0.4863
1093865	0.2572	0.8817	0.7118	0.2038	0.1084	0.3854
1097353	5.7460	5.4714	5.0799	4.5414	5.4340	5.1696
279879685	3.5977	3.0783	3.5854	2.6040	3.3651	3.1405
279718187	5.0636	5.5013	4.9269	4.5417	4.5385	5.2598
1095417	3.5484	3.7973	4.1545	3.1648	3.6749	3.5096
1091528	0.9495	1.5199	1.1594	0.8102	0.5537	1.1138
1098089	4.2330	4.0879	4.3841	3.1239	4.4009	4.0294
280072057	2.0907	3.1739	3.2953	2.6107	2.1221	2.6764
280021049	2.0639	1.8904	1.5756	1.2080	1.7310	1.4404
280124941	1.4750	0.9606	1.5187	0.8768	0.6221	1.3052
1090970	4.0771	4.7910	5.2484	4.0761	4.3319	4.5584
279781534	2.6879	1.8566	1.6576	0.7987	2.4063	1.8474
1105952	1.7297	1.9555	1.3828	1.0387	1.3247	1.5549
279792290	1.6250	1.3670	1.6858	0.5883	1.7403	1.2001
279857430	0.8563	1.1358	0.8969	0.8623	0.0000	0.8778
279839693	1.2232	1.4081	1.3544	0.4304	0.9883	1.4181
1104661	2.8137	2.6875	2.8328	2.1043	2.1948	2.8874
279906238	1.7443	1.9611	2.2662	1.1134	1.5997	2.1113
1096805	3.7353	3.1706	3.9571	2.7055	3.5751	3.4352
280080359	0.2494	0.0000	1.1405	0.0000	0.0000	0.2428
279824207	0.9222	0.4384	0.5698	0.0393	0.2653	0.4790
279838348	0.0647	1.1299	0.1970	0.2451	0.0000	0.0000
1093180	4.0438	3.5530	3.3864	2.7450	3.9484	3.1431
1090436	4.3399	3.8101	3.6579	3.0146	4.0918	3.5555
279748065	1.2574	1.2873	1.4285	0.6005	1.1392	1.0878
1095428	1.7117	1.7223	1.4636	0.9084	1.4177	1.4261
1088274	3.6260	3.2744	3.1475	2.3446	3.3698	3.1881
1090548	1.6622	2.2991	2.2625	1.1521	1.9028	2.0237
279909544	1.6384	1.6511	1.4844	1.5607	1.2508	0.8174
1108342	2.8433	3.1097	2.6549	2.2649	2.4677	2.7306
279800478	3.6894	3.6701	3.2569	2.8576	3.3672	3.2472
279883929	4.0515	4.9496	4.6705	4.6169	3.6881	4.2226
279955057	0.5157	1.0202	0.7513	0.2014	0.4755	0.4664
1087694	3.0113	3.4787	3.4849	3.3550	2.6429	2.8332
279462726	4.7024	3.8078	3.1043	3.8719	3.2973	3.3016
1107297	0.9281	0.4345	0.8325	0.5730	0.1681	0.3104
279899147	1.4159	1.9891	0.9432	0.8243	1.1667	1.2137
1097361	3.5239	3.6152	3.4634	2.5584	3.5333	3.3679
280019154	4.9291	4.4364	4.3536	3.3425	4.7245	4.5095
280098956	2.6333	2.3103	1.7913	1.0153	2.3503	2.2267
1099743	3.4805	4.7846	4.7107	4.1595	3.6181	4.0562
280030233	0.3172	0.5455	0.2792	0.0000	0.0000	0.0000
1089702	3.7452	4.9924	4.4620	4.0833	3.4393	4.5363
1105978	2.5562	2.7686	2.4627	1.7290	2.1372	2.7811
1101162	2.1493	2.4959	1.6118	1.7453	1.2282	2.1434
1093066	1.7714	2.4210	2.5078	1.5997	1.7398	2.2217
1092438	4.5748	4.3234	3.9278	3.4179	4.4617	3.8074
280039503	1.0972	1.5824	1.8460	0.1401	1.2429	2.0048
280054690	0.6459	0.7012	0.1341	0.0000	0.3436	0.0000
1096258	2.5169	3.4047	3.1779	2.7444	2.8179	2.4011
279709729	0.4279	1.0210	0.0000	0.0000	0.3130	0.0000
1106970	2.5305	2.2214	1.8882	1.6015	2.2104	1.6923
279788664	0.9618	0.1603	0.3262	0.0000	0.1053	0.2072
280138020	5.8450	5.5556	5.0725	4.0013	6.1074	5.2295
279722985	3.4765	3.8818	3.5831	2.7953	3.4695	3.5423
279843429	0.6734	0.4612	0.9290	0.2972	0.3136	0.3191
280075543	1.8262	2.0149	1.8681	0.8495	2.0677	1.6585
279837044	2.2554	0.9410	1.1603	1.2765	1.1327	0.8142
279822477	1.4067	1.4405	1.3195	0.7062	0.9649	1.3623
279804599	2.8071	2.0056	2.2251	1.1945	2.2164	2.4937
1105909	2.6417	2.2903	2.2863	1.2673	2.5117	2.3066
279843465	4.7447	4.9987	5.2563	3.9394	5.1079	4.8200
279908924	0.9109	1.3259	1.2532	0.5331	0.8324	0.9931
1098405	2.3823	1.2512	1.1368	0.7741	1.4623	1.4028
1088794	2.8567	2.3457	2.2860	1.9461	2.6521	1.7594
1087351	3.3888	3.6507	3.1945	2.6693	3.1529	3.2814
280078288	1.3893	1.4731	1.3292	1.1598	1.0375	0.8650
1103886	4.5200	4.0979	4.0433	3.7043	4.1077	3.7201
1095507	1.5100	2.2748	1.8677	1.6637	1.0202	1.8397
280080963	0.2207	0.5803	0.4399	0.0000	0.0000	0.1129
279927180	2.3084	2.0591	2.3242	1.2673	2.4991	1.7975
1096200	0.7763	0.3280	0.6441	0.3925	0.1241	0.1047
1092792	2.4552	2.6129	3.0531	1.5735	2.7697	2.6510
279853112	1.1293	1.1829	1.5069	0.2249	1.1885	1.2790
279579257	1.4990	1.0201	0.9679	0.6647	0.9754	0.7203
1096739	0.1707	0.5314	1.2010	0.2443	0.2732	0.2592
1094822	4.0438	3.2651	3.6856	3.7376	2.8452	3.2855
1098908	4.8325	4.9156	4.4637	4.2374	4.6212	4.2272
279736574	1.3335	1.3442	1.2852	0.9040	0.8297	1.1031
1098031	2.1854	3.0049	2.4979	1.8240	2.0769	2.6613
1105546	4.0238	2.8098	2.5483	2.4040	3.1097	2.7423
279946461	0.0000	0.7218	0.4038	0.0000	0.0000	0.0000
279507720	4.0332	4.4439	3.6275	3.1559	3.9740	3.8495
1094896	0.6138	1.7024	1.3771	0.7884	0.6644	1.1154
280059971	3.4506	3.7205	3.6213	2.9166	3.4902	3.2609
279818580	1.0132	0.0000	0.2076	0.0000	0.0966	0.0000
279839926	2.6388	2.5080	2.5066	1.8839	2.4839	2.1615
1091095	2.9948	2.9992	3.0170	2.6276	2.6073	2.6524
1104546	4.3723	3.4991	2.9771	3.1705	3.7029	2.8514
1094318	4.7078	4.7780	4.4155	4.1520	4.4202	4.2056
1104214	1.6008	2.1722	1.9546	1.6574	1.3470	1.6004
1101944	0.9402	0.8074	1.2431	0.5519	0.6750	0.6410
279785704	3.9535	3.8886	4.4807	2.7260	4.0797	4.3945
1099545	4.0062	4.3094	3.9568	3.5246	3.7590	3.8664
279812388	2.9029	2.6135	3.0123	1.8683	3.1296	2.4087
279741750	0.8073	1.0759	0.5923	0.3508	0.6639	0.3390
1093604	4.8845	3.7102	3.3641	3.4237	4.3872	3.0261
280044391	1.1239	1.2338	1.6792	0.4195	1.1229	1.3727
280128838	1.8583	1.3498	0.8210	0.6762	1.1400	1.0918
1088902	3.6517	3.9505	3.1510	3.4143	2.9304	3.2877
279792846	1.3412	1.7454	0.9569	1.0781	0.7433	1.1014
1097387	4.9290	3.8580	3.5055	3.6540	3.3675	4.1512
280129084	1.8445	2.3214	2.2933	1.7280	1.4609	2.1506
280135174	0.9761	1.1314	1.6521	0.6250	1.3849	0.6303
1092688	4.0750	4.7669	3.8252	3.5204	3.7622	4.2652
280004386	1.3391	1.6081	1.3552	0.9051	1.2172	1.0611
1089001	2.9388	3.2449	3.1103	2.8035	2.3354	3.0363
1094269	3.6093	3.9273	3.5882	3.2669	3.0672	3.6719
1093613	3.6714	3.7273	3.1492	3.1342	3.3987	2.8965
1096982	1.7368	2.0380	2.1803	1.5500	1.6087	1.6781
1088211	3.3847	3.4032	3.1730	2.7043	3.0026	3.1358
1095237	6.3699	5.6731	5.4314	5.4281	6.0124	4.9164
279720294	1.5945	1.5156	2.2321	1.0179	1.8419	1.3650
279818487	4.8553	5.0637	4.8500	4.3274	4.9021	4.4221
279818068	1.3395	1.7339	1.3683	1.1984	0.9693	1.1581
279863370	2.5641	2.5465	2.8832	1.5345	2.5134	2.8303
1091057	2.6000	2.7265	2.7688	2.2048	2.3253	2.4498
280119037	1.1160	1.9298	1.7616	2.1466	0.3165	1.2290
279895819	1.8343	1.7509	1.3992	0.7809	1.4228	1.6658
279868510	2.1868	2.6344	2.2476	1.6692	1.7846	2.5003
1089529	2.7578	2.6912	2.8868	2.0971	2.6298	2.4948
280111036	0.7220	0.6932	0.5787	0.1480	0.2879	0.4441
1094319	3.0999	3.7115	3.3176	3.4276	2.5550	3.0327
1102630	7.4416	6.5919	5.8176	5.7403	6.8378	6.1601
279854358	1.5484	1.1789	0.8743	0.5347	1.1953	0.7591
1096386	2.1551	1.2037	1.3546	0.9324	1.7421	0.9269
1105449	4.7495	4.4937	4.7755	3.9656	4.6782	4.2631
279917221	0.0686	0.8034	0.7947	0.2771	0.0340	0.2439
280018244	0.0000	0.8359	0.4586	0.0000	0.1000	0.0831
1097123	2.4972	2.1904	1.7843	1.8648	1.5874	1.9086
1088641	4.8386	4.7252	4.2700	3.7473	4.4165	4.5589
1098264	0.9266	1.3601	1.8113	1.0984	0.9286	0.9602
1090988	6.2199	5.8693	6.2973	5.7376	5.8819	5.6562
1105121	3.2615	4.2078	5.9593	5.2295	3.5345	3.5541
279600014	8.1614	8.3160	8.5044	8.0253	7.7788	8.0674
279999419	8.2124	8.3672	8.5557	8.0764	7.8300	8.1187
279842324	0.0000	2.0535	2.6909	1.2892	0.7687	1.5767
1100743	0.5136	0.8432	1.0045	0.2995	0.5422	0.4102
279900799	1.5719	1.5633	1.1130	0.9763	1.1863	0.9761
1091314	2.5569	2.4107	2.9570	2.0006	2.4571	2.3579
1095056	3.8440	4.5175	3.9935	4.3900	3.1291	3.7270
1103985	3.9579	4.0090	2.7622	3.0085	3.4966	3.1158
280132606	2.4745	2.3747	3.0635	1.9730	2.4247	2.4068
279518207	1.9907	2.3419	1.7595	1.6008	1.6026	1.7807
1090549	5.5031	5.2522	4.9785	4.2777	4.9162	5.4327
1107912	3.3919	3.8313	3.1179	2.5378	3.5255	3.1714
280105191	0.0754	0.9648	0.4851	0.2395	0.0364	0.1431
1096132	3.9689	3.9725	3.7050	3.6513	3.6737	3.2150
280083961	2.9885	3.5722	3.7633	3.7353	2.6266	2.8562
1103210	4.8106	2.8739	3.0346	3.3740	3.2475	2.9919
1102232	3.8302	4.3380	3.8884	4.1826	3.3115	3.4569
1101155	1.2719	2.2621	2.3194	1.8220	0.8795	2.0466
1096340	4.9267	4.3903	4.1335	3.6933	4.7106	3.9417
1107995	3.2610	2.6594	3.5139	2.2610	2.9961	3.0724
1101295	3.5786	4.3368	3.8206	3.7992	3.0903	3.7420
279787865	1.0468	0.5024	0.3176	0.0000	0.3001	0.4623
279928681	2.7414	2.6561	2.8091	1.7192	2.9563	2.4268
