# Supplementary material for: Identification of the Molecular Events Involved in the Development of Prefrontal Cortex Through the Analysis of RNA-Seq Data From BrainSpan
Source: ASN Neuro. 2019 Jun 18;11:1759091419854627. doi: 10.1177/1759091419854627 (PMC6582306; doi:10.1177/1759091419854627)
Supplement: Supplemental Material6 - Supplemental material for Identification of the Molecular Events Involved in the Development of Prefrontal Cortex Through the Analysis of RNA-Seq Data From BrainSpan [file Supplemental_Material6.zip › AMY/4/AMY-BPs-4.xlsx]

## Sheet: Sheet1
Sublist	Category	Term	RT	Genes	Count	%	P-Value	Benjamini
	GOTERM_BP_DIRECT	cell division	RT		17	21.2	5.9e-14	3.3e-11
	GOTERM_BP_DIRECT	sister chromatid cohesion	RT		12	15	7.1e-14	2e-11
	GOTERM_BP_DIRECT	mitotic nuclear division	RT		13	16.2	6.2e-11	1.2e-08
	GOTERM_BP_DIRECT	cell proliferation	RT		11	13.8	6.1e-07	8.6e-05
	GOTERM_BP_DIRECT	homologous chromosome segregation	RT		4	5	8.6e-07	9.7e-05
	GOTERM_BP_DIRECT	mitotic sister chromatid segregation	RT		5	6.2	1.8e-06	0.00017
	GOTERM_BP_DIRECT	anaphase-promoting complex-dependent catabolic process	RT		6	7.5	9e-06	0.00073
	GOTERM_BP_DIRECT	chromosome organization	RT		4	5	4e-05	0.0028
	GOTERM_BP_DIRECT	lens fiber cell apoptotic process	RT		3	3.8	7.5e-05	0.0047
	GOTERM_BP_DIRECT	protein ubiquitination involved in ubiquitin-dependent protein catabolic process	RT		6	7.5	0.00021	0.012
	GOTERM_BP_DIRECT	mitotic spindle assembly	RT		4	5	0.00028	0.015
	GOTERM_BP_DIRECT	regulation of chromosome segregation	RT		3	3.8	0.00035	0.016
	GOTERM_BP_DIRECT	positive regulation of ubiquitin protein ligase activity	RT		3	3.8	0.00044	0.019
	GOTERM_BP_DIRECT	metaphase plate congression	RT		3	3.8	0.00081	0.032
	GOTERM_BP_DIRECT	regulation of cell cycle	RT		5	6.2	0.001	0.037
	GOTERM_BP_DIRECT	chromosome segregation	RT		4	5	0.0018	0.063
	GOTERM_BP_DIRECT	negative regulation of transcription, DNA-templated	RT		8	10	0.0019	0.063
	GOTERM_BP_DIRECT	regulation of transcription, DNA-templated	RT		14	17.5	0.0022	0.065
	GOTERM_BP_DIRECT	mitotic spindle assembly checkpoint	RT		3	3.8	0.0023	0.066
	GOTERM_BP_DIRECT	positive regulation of ubiquitin-protein ligase activity involved in regulation of mitotic cell cycle transition	RT		4	5	0.0025	0.069
	GOTERM_BP_DIRECT	regulation of ubiquitin-protein ligase activity involved in mitotic cell cycle	RT		3	3.8	0.003	0.078
	GOTERM_BP_DIRECT	positive regulation of transcription from RNA polymerase II promoter	RT		10	12.5	0.0077	0.18
	GOTERM_BP_DIRECT	mitotic metaphase plate congression	RT		3	3.8	0.0077	0.17
	GOTERM_BP_DIRECT	regulation of mitotic cell cycle	RT		3	3.8	0.009	0.19
	GOTERM_BP_DIRECT	transcription from RNA polymerase II promoter	RT		7	8.8	0.0098	0.2
	GOTERM_BP_DIRECT	G2/M transition of mitotic cell cycle	RT		4	5	0.013	0.25
	GOTERM_BP_DIRECT	negative regulation of transcription from RNA polymerase II promoter	RT		8	10	0.014	0.25
	GOTERM_BP_DIRECT	spindle checkpoint	RT		2	2.5	0.014	0.25
	GOTERM_BP_DIRECT	cerebral cortex development	RT		3	3.8	0.017	0.29
	GOTERM_BP_DIRECT	aging	RT		4	5	0.021	0.33
	GOTERM_BP_DIRECT	positive regulation of exit from mitosis	RT		2	2.5	0.021	0.32
	GOTERM_BP_DIRECT	telencephalon regionalization	RT		2	2.5	0.021	0.32
	GOTERM_BP_DIRECT	positive regulation of mitotic cell cycle spindle assembly checkpoint	RT		2	2.5	0.025	0.36
	GOTERM_BP_DIRECT	forebrain dorsal/ventral pattern formation	RT		2	2.5	0.025	0.36
	GOTERM_BP_DIRECT	negative regulation of ubiquitin-protein ligase activity involved in mitotic cell cycle	RT		3	3.8	0.027	0.37
	GOTERM_BP_DIRECT	regulation of mitotic spindle organization	RT		2	2.5	0.028	0.38
	GOTERM_BP_DIRECT	attachment of mitotic spindle microtubules to kinetochore	RT		2	2.5	0.028	0.38
	GOTERM_BP_DIRECT	regulation of mitotic metaphase/anaphase transition	RT		2	2.5	0.032	0.41
	GOTERM_BP_DIRECT	attachment of spindle microtubules to kinetochore	RT		2	2.5	0.032	0.41
	GOTERM_BP_DIRECT	response to toxic substance	RT		3	3.8	0.037	0.45
	GOTERM_BP_DIRECT	striatum development	RT		2	2.5	0.039	0.45
	GOTERM_BP_DIRECT	cell cycle	RT		4	5	0.043	0.48
	GOTERM_BP_DIRECT	sensory perception	RT		2	2.5	0.045	0.49
	GOTERM_BP_DIRECT	regulation of respiratory gaseous exchange by neurological system process	RT		2	2.5	0.045	0.49
	GOTERM_BP_DIRECT	neuron fate specification	RT		2	2.5	0.049	0.51
	GOTERM_BP_DIRECT	neuropeptide signaling pathway	RT		3	3.8	0.051	0.51
	GOTERM_BP_DIRECT	chemical synaptic transmission	RT		4	5	0.054	0.53
	GOTERM_BP_DIRECT	negative regulation of peptidase activity	RT		2	2.5	0.059	0.55
	GOTERM_BP_DIRECT	retinoic acid receptor signaling pathway	RT		2	2.5	0.062	0.56
	GOTERM_BP_DIRECT	protein sumoylation	RT		3	3.8	0.066	0.57
	GOTERM_BP_DIRECT	regulation of transcription involved in G1/S transition of mitotic cell cycle	RT		2	2.5	0.079	0.64
	GOTERM_BP_DIRECT	response to morphine	RT		2	2.5	0.079	0.64
	GOTERM_BP_DIRECT	outflow tract septum morphogenesis	RT		2	2.5	0.079	0.64
	GOTERM_BP_DIRECT	DNA biosynthetic process	RT		2	2.5	0.089	0.67
	GOTERM_BP_DIRECT	intrinsic apoptotic signaling pathway by p53 class mediator	RT		2	2.5	0.092	0.68
	GOTERM_BP_DIRECT	response to drug	RT		4	5	0.095	0.68
	GOTERM_BP_DIRECT	growth	RT		2	2.5	0.095	0.68
	GOTERM_BP_DIRECT	positive regulation of DNA binding	RT		2	2.5	0.095	0.68
	GOTERM_BP_DIRECT	pituitary gland development	RT		2	2.5	0.095	0.68
	GOTERM_BP_DIRECT	mitotic cytokinesis	RT		2	2.5	0.099	0.68
