# Supplementary material for: Identification of the Molecular Events Involved in the Development of Prefrontal Cortex Through the Analysis of RNA-Seq Data From BrainSpan
Source: ASN Neuro. 2019 Jun 18;11:1759091419854627. doi: 10.1177/1759091419854627 (PMC6582306; doi:10.1177/1759091419854627)
Supplement: Supplemental Material6 - Supplemental material for Identification of the Molecular Events Involved in the Development of Prefrontal Cortex Through the Analysis of RNA-Seq Data From BrainSpan [file Supplemental_Material6.zip › AMY/4/AMY-DEG-4.csv]

id	name	gene-id	gene-symbol	gene-name	entrez-id	chromosome	start-position	end-position	p	fold-change
1095260	ENSG00000143171	6225	RXRG	retinoid X receptor, gamma	6258	1	n/a	n/a	9.40e-01	7.048
1094522	ENSG00000138083	6460	SIX3	SIX homeobox 3	6496	2	n/a	n/a	1.03e+00	6.594
279849088	ENSG00000230903	0	RPL9P8	ribosomal protein L9 pseudogene 8	0	15	n/a	n/a	5.30e-01	4.850
279923600	ENSG00000237550	0	RPL9P9	ribosomal protein L9 pseudogene 9	0	15	n/a	n/a	5.32e-01	4.627
1088446	ENSG00000082497	35536	SERTAD4	SERTA domain containing 4	56256	1	n/a	n/a	8.26e-01	4.354
279710443	ENSG00000207985	1013246	MIR663	microRNA 663	724033	20	n/a	n/a	5.67e-01	4.099
1092945	ENSG00000128578	36737	FAM40B	family with sequence similarity 40, member B	57464	7	n/a	n/a	8.56e-01	4.097
280040407	ENSG00000251562	119806	MALAT1	metastasis associated lung adenocarcinoma transcript 1 (non-protein coding)	378938	11	n/a	n/a	8.74e-01	4.059
279928483	ENSG00000237973	0	RP5-857K21.6	RP5-857K21.6	0	1	n/a	n/a	8.84e-01	4.000
279836646	ENSG00000229807	7460	XIST	X (inactive)-specific transcript (non-protein coding)	7503	X	n/a	n/a	3.49e-01	3.767
1089382	ENSG00000101327	5141	PDYN	prodynorphin	5173	20	n/a	n/a	7.96e-01	3.536
1101871	ENSG00000181195	5147	PENK	proenkephalin	5179	8	n/a	n/a	5.32e-01	3.496
1091696	ENSG00000118271	7233	TTR	transthyretin	7276	18	n/a	n/a	3.62e-01	3.488
279658393	ENSG00000199675	0	snoU2-30	Small nucleolar RNA U2-30	0	11	n/a	n/a	7.89e-01	3.355
279717439	ENSG00000212588	166966	SNORA26	small nucleolar RNA, H/ACA box 26	677810	4	n/a	n/a	1.06e+00	3.299
279933989	ENSG00000238556	0	snoU13	Small nucleolar RNA U13	0	21	n/a	n/a	7.81e-01	3.209
280049263	ENSG00000252701	0	SNORD112	Small nucleolar RNA SNORD112	0	14	n/a	n/a	5.31e-01	3.191
1096119	ENSG00000149295	1801	DRD2	dopamine receptor D2	1813	11	n/a	n/a	8.69e-01	3.185
279489730	ENSG00000178631	0	ACTG1P1	actin, gamma 1 pseudogene 1	0	3	n/a	n/a	6.10e-01	3.067
1097597	ENSG00000161888	80651	SPC24	SPC24, NDC80 kinetochore complex component, homolog (S. cerevisiae)	147841	19	n/a	n/a	8.55e-01	2.919
1107187	ENSG00000227164	0	AL354993.1	Cell growth-inhibiting protein 7HCG1784586Uncharacterized protein	0	20	n/a	n/a	8.37e-01	2.846
1101764	ENSG00000180613	82122	GSX2	GS homeobox 2	170825	4	n/a	n/a	6.18e-01	2.843
1089314	ENSG00000101057	4579	MYBL2	v-myb myeloblastosis viral oncogene homolog (avian)-like 2	4605	20	n/a	n/a	6.22e-01	2.802
279759839	ENSG00000222414	0	U2	U2 spliceosomal RNA	0	10	n/a	n/a	5.36e-01	2.782
280077660	ENSG00000254911	0	SCARNA9	small Cajal body-specific RNA 9	0	11	n/a	n/a	7.85e-01	2.779
1095761	ENSG00000146360	2813	GPR6	G protein-coupled receptor 6	2830	6	n/a	n/a	8.34e-01	2.776
279663461	ENSG00000201199	0	snoU2_19	Small nucleolar RNA U2-19	0	11	n/a	n/a	5.67e-01	2.755
280050194	ENSG00000252835	0	SCARNA21	small Cajal body-specific RNA 21	0	17	n/a	n/a	9.02e-01	2.745
279715836	ENSG00000212195	0	U3	Small nucleolar RNA U3	0	17	n/a	n/a	8.31e-01	2.734
1087232	ENSG00000016082	3645	ISL1	ISL LIM homeobox 1	3670	5	n/a	n/a	8.31e-01	2.724
1100775	ENSG00000175063	10907	UBE2C	ubiquitin-conjugating enzyme E2C	11065	20	n/a	n/a	5.31e-01	2.699
279661291	ENSG00000200530	0	SNORD35B	small nucleolar RNA, C/D box 35B	0	19	n/a	n/a	8.16e-01	2.645
279756767	ENSG00000221879	0	RP11-332L8.2	RP11-332L8.2	0	1	n/a	n/a	9.11e-01	2.628
1098198	ENSG00000164104	3128	HMGB2	high mobility group box 2	3148	4	n/a	n/a	5.44e-01	2.612
1103400	ENSG00000187821	124363	HELT	helt bHLH transcription factor	391723	4	n/a	n/a	5.86e-01	2.546
279986623	ENSG00000244580	0	AL121959.1	AL121959.1	0	6	n/a	n/a	7.80e-01	2.531
1092341	ENSG00000123975	1155	CKS2	CDC28 protein kinase regulatory subunit 2	1164	9	n/a	n/a	7.96e-01	2.514
1105797	ENSG00000213005	26003	PTTG3P	pituitary tumor-transforming 3, pseudogene	26255	8	n/a	n/a	5.65e-01	2.513
279839395	ENSG00000230051	0	CTA-929C8.8	CTA-929C8.8	0	22	n/a	n/a	6.04e-01	2.512
280045392	ENSG00000252139	0	SCARNA18	small Cajal body-specific RNA 18	0	18	n/a	n/a	6.50e-01	2.510
279935116	ENSG00000238741	0	SCARNA7	small Cajal body-specific RNA 7	0	3	n/a	n/a	8.16e-01	2.503
279707657	ENSG00000207437	9167	SNORD28	small nucleolar RNA, C/D box 28	9300	11	n/a	n/a	8.64e-01	2.449
1090442	ENSG00000108551	31135	RASD1	RAS, dexamethasone-induced 1	51655	17	n/a	n/a	7.96e-01	2.447
1089008	ENSG00000099866	8123	MADCAM1	mucosal vascular addressin cell adhesion molecule 1	8174	19	n/a	n/a	9.53e-01	2.439
279666422	ENSG00000202031	0	SNORD38A	small nucleolar RNA, C/D box 38A	0	1	n/a	n/a	8.18e-01	2.433
1098281	ENSG00000164330	1867	EBF1	early B-cell factor 1	1879	5	n/a	n/a	5.80e-01	2.433
1097266	ENSG00000159217	10495	IGF2BP1	insulin-like growth factor 2 mRNA binding protein 1	10642	17	n/a	n/a	1.36e+00	2.415
279662383	ENSG00000200851	9168	SNORD27	small nucleolar RNA, C/D box 27	9301	11	n/a	n/a	8.20e-01	2.411
1097048	ENSG00000157456	9010	CCNB2	cyclin B2	9133	15	n/a	n/a	5.42e-01	2.397
279720656	ENSG00000213293	0	CTD-2666L21.3	CTD-2666L21.3	0	19	n/a	n/a	6.08e-01	2.378
1099063	ENSG00000167513	57302	CDT1	chromatin licensing and DNA replication factor 1	81620	16	n/a	n/a	5.55e-01	2.327
1108995	ENSG00000241563	1316	CORT	cortistatin	1325	1	n/a	n/a	7.90e-01	2.320
1101502	ENSG00000178999	9088	AURKB	aurora kinase B	9212	17	n/a	n/a	5.31e-01	2.314
1101420	ENSG00000178522	255	AMBN	ameloblastin (enamel matrix protein)	258	4	n/a	n/a	6.28e-01	2.301
1101941	ENSG00000181656	33405	GPR88	G protein-coupled receptor 88	54112	1	n/a	n/a	8.05e-01	2.295
279858639	ENSG00000231754	0	RP11-204E9.1	RP11-204E9.1	0	6	n/a	n/a	6.07e-01	2.285
279964315	ENSG00000242257	0	AC044839.1	AC044839.1	0	11	n/a	n/a	3.64e-01	2.276
1100392	ENSG00000172995	10619	ARPP21	cAMP-regulated phosphoprotein, 21kDa	10777	3	n/a	n/a	5.32e-01	2.274
1098346	ENSG00000164611	9107	PTTG1	pituitary tumor-transforming 1	9232	5	n/a	n/a	5.42e-01	2.260
280049186	ENSG00000252690	166006	SCARNA15	small Cajal body-specific RNA 15	677778	15	n/a	n/a	9.68e-01	2.255
279750954	ENSG00000220771	0	RP3-322L4.2	RP3-322L4.2	0	6	n/a	n/a	1.03e+00	2.252
1098968	ENSG00000167081	5058	PBX3	pre-B-cell leukemia homeobox 3	5090	9	n/a	n/a	8.12e-01	2.243
1101115	ENSG00000176890	7255	TYMS	thymidylate synthetase	7298	18	n/a	n/a	6.19e-01	2.236
1092446	ENSG00000124529	8308	HIST1H4B	histone cluster 1, H4b	8366	6	n/a	n/a	8.38e-01	2.234
280094821	ENSG00000256326	0	RP11-467L13.3	RP11-467L13.3	0	12	n/a	n/a	3.50e-01	2.229
279953655	ENSG00000241069	0	CTD-3141N22.1	CTD-3141N22.1	0	19	n/a	n/a	9.17e-01	2.216
279872050	ENSG00000232931	0	LINC00342	long intergenic non-protein coding RNA 342	0	2	n/a	n/a	5.41e-01	2.212
279503476	ENSG00000180672	0	AC007362.1	AC007362.1	0	2	n/a	n/a	5.35e-01	2.211
280131168	ENSG00000259340	0	CTD-2027G2.1	CTD-2027G2.1	0	15	n/a	n/a	5.30e-01	2.210
1088391	ENSG00000080986	10256	NDC80	NDC80 homolog, kinetochore complex component (S. cerevisiae)	10403	18	n/a	n/a	6.17e-01	2.209
280115622	ENSG00000258445	0	RP11-307P22.1	RP11-307P22.1	0	14	n/a	n/a	6.09e-01	2.207
1092190	ENSG00000122585	4821	NPY	neuropeptide Y	4852	7	n/a	n/a	7.90e-01	2.207
1088242	ENSG00000077092	5883	RARB	retinoic acid receptor, beta	5915	3	n/a	n/a	5.47e-01	2.183
1107843	ENSG00000231421	0	AC006050.2	AC006050.2	0	17	n/a	n/a	1.31e+00	2.179
279703674	ENSG00000206754	0	SNORD101	small nucleolar RNA, C/D box 101	0	6	n/a	n/a	8.05e-01	2.175
1095763	ENSG00000146374	59060	RSPO3	R-spondin 3	84870	6	n/a	n/a	4.10e-01	2.173
279708035	ENSG00000207500	0	SNORD102	small nucleolar RNA, C/D box 102	0	13	n/a	n/a	9.49e-01	2.172
1088724	ENSG00000089685	329	BIRC5	baculoviral IAP repeat containing 5	332	17	n/a	n/a	5.32e-01	2.169
1098049	ENSG00000163673	59599	DCLK3	doublecortin-like kinase 3	85443	3	n/a	n/a	5.45e-01	2.164
279708826	ENSG00000207650	1013148	MIR570	microRNA 570	693155	3	n/a	n/a	5.42e-01	2.159
1108786	ENSG00000237649	3808	KIFC1	kinesin family member C1	3833	6	n/a	n/a	5.41e-01	2.153
1093852	ENSG00000134690	34432	CDCA8	cell division cycle associated 8	55143	1	n/a	n/a	6.26e-01	2.151
1093996	ENSG00000135451	9880	TROAP	trophinin associated protein (tastin)	10024	12	n/a	n/a	5.63e-01	2.148
279665680	ENSG00000201808	6048	SNORA73A	small nucleolar RNA, H/ACA box 73A	6080	1	n/a	n/a	8.77e-01	2.146
1096377	ENSG00000151725	55485	MLF1IP	MLF1 interacting protein	79682	4	n/a	n/a	6.35e-01	2.140
1086998	ENSG00000006377	1738	DLX6	distal-less homeobox 6	1750	7	n/a	n/a	5.41e-01	2.138
1098202	ENSG00000164109	4060	MAD2L1	MAD2 mitotic arrest deficient-like 1 (yeast)	4085	4	n/a	n/a	6.20e-01	2.138
279662593	ENSG00000200913	0	SNORD46	small nucleolar RNA, C/D box 46	0	1	n/a	n/a	8.41e-01	2.132
279809750	ENSG00000227325	0	AC021106.1	AC021106.1	0	4	n/a	n/a	6.14e-01	2.132
1091601	ENSG00000117399	986	CDC20	cell division cycle 20 homolog (S. cerevisiae)	991	1	n/a	n/a	5.41e-01	2.124
1094451	ENSG00000137804	30685	NUSAP1	nucleolar and spindle associated protein 1	51203	15	n/a	n/a	5.31e-01	2.110
279907913	ENSG00000236163	0	RP11-501I18.2	RP11-501I18.2	0	6	n/a	n/a	8.46e-01	2.108
279735820	ENSG00000214998	0	AC006465.4	AC006465.4	0	7	n/a	n/a	8.01e-01	2.107
279710898	ENSG00000209804	26570	RNU11	RNA, U11 small nuclear	26824	1	n/a	n/a	8.48e-01	2.106
1096059	ENSG00000148773	4263	MKI67	antigen identified by monoclonal antibody Ki-67	4288	10	n/a	n/a	6.05e-01	2.090
1098051	ENSG00000163682	6101	RPL9	ribosomal protein L9	6133	4	n/a	n/a	8.31e-01	2.089
1094949	ENSG00000140836	460	ZFHX3	zinc finger homeobox 3	463	16	n/a	n/a	8.50e-01	2.089
1104888	ENSG00000203706	165215	C1orf133	chromosome 1 open reading frame 133	574036	1	n/a	n/a	9.19e-01	2.087
279943306	ENSG00000239843	0	AC004866.1	AC004866.1	0	7	n/a	n/a	4.01e-01	2.086
1088646	ENSG00000088325	22729	TPX2	TPX2, microtubule-associated, homolog (Xenopus laevis)	22974	20	n/a	n/a	5.30e-01	2.086
279659506	ENSG00000200016	1013093	SNORD76	small nucleolar RNA, C/D box 76	692196	1	n/a	n/a	8.26e-01	2.086
1089912	ENSG00000105048	7095	TNNT1	troponin T type 1 (skeletal, slow)	7138	19	n/a	n/a	5.31e-01	2.085
1092944	ENSG00000128573	60634	FOXP2	forkhead box P2	93986	7	n/a	n/a	8.14e-01	2.084
280023829	ENSG00000250254	10586	PTTG2	pituitary tumor-transforming 2	10744	4	n/a	n/a	6.21e-01	2.083
279832585	ENSG00000229413	0	AC018638.1	AC018638.1	0	7	n/a	n/a	8.50e-01	2.082
1104283	ENSG00000197459	8287	HIST1H2BH	histone cluster 1, H2bh	8345	6	n/a	n/a	8.50e-01	2.081
279939042	ENSG00000239323	0	CTD-2213F21.1	CTD-2213F21.1	0	14	n/a	n/a	5.26e-01	2.078
279667584	ENSG00000202364	6035	SNORD3A	small nucleolar RNA, C/D box 3A	780851	17	n/a	n/a	5.38e-01	2.077
279665358	ENSG00000201719	167372	SNORD87	small nucleolar RNA, C/D box 87	641648	8	n/a	n/a	5.38e-01	2.072
279728329	ENSG00000214144	0	RP11-488L18.1	RP11-488L18.1	0	1	n/a	n/a	8.88e-01	2.072
279706936	ENSG00000207311	167371	SNORA61	small nucleolar RNA, H/ACA box 61	677838	1	n/a	n/a	6.95e-01	2.072
1096445	ENSG00000152253	36679	SPC25	SPC25, NDC80 kinetochore complex component, homolog (S. cerevisiae)	57405	2	n/a	n/a	8.52e-01	2.066
280069479	ENSG00000254341	0	SNORD87	SNORD87	0	8	n/a	n/a	5.35e-01	2.062
280045399	ENSG00000252140	0	SNORD22	Small nucleolar RNA SNORD22	0	11	n/a	n/a	8.30e-01	2.058
279769646	ENSG00000223911	0	AC009480.3	AC009480.3	0	2	n/a	n/a	5.55e-01	2.057
1098910	ENSG00000166851	5315	PLK1	polo-like kinase 1	5347	16	n/a	n/a	5.37e-01	2.057
1095225	ENSG00000142945	10846	KIF2C	kinesin family member 2C	11004	1	n/a	n/a	5.48e-01	2.054
1091654	ENSG00000117724	1056	CENPF	centromere protein F, 350/400kDa (mitosin)	1063	1	n/a	n/a	8.48e-01	2.050
279717668	ENSG00000212694	109578	AC084018.1	AC084018.1	338799	12	n/a	n/a	6.30e-01	2.049
279959518	ENSG00000241732	0	RP11-38P22.2	RP11-38P22.2	0	3	n/a	n/a	5.38e-01	2.046
279960050	ENSG00000241800	0	AC114498.5	AC114498.5	0	1	n/a	n/a	5.46e-01	2.043
1087062	ENSG00000007968	1858	E2F2	E2F transcription factor 2	1870	1	n/a	n/a	8.14e-01	2.042
279660465	ENSG00000200285	0	U6	U6 spliceosomal RNA	0	10	n/a	n/a	7.07e-01	2.042
280044377	ENSG00000251992	0	SCARNA17	small Cajal body-specific RNA 17	0	18	n/a	n/a	3.81e-01	2.040
279753206	ENSG00000221324	0	AL590787.1	AL590787.1	0	13	n/a	n/a	5.32e-01	2.037
279936016	ENSG00000238881	167909	SCARNA2	small Cajal body-specific RNA 2	677766	1	n/a	n/a	8.42e-01	2.034
1093024	ENSG00000129195	33769	FAM64A	family with sequence similarity 64, member A	54478	17	n/a	n/a	5.32e-01	2.033
279792604	ENSG00000225840	0	RN18S1	RNA, 18S ribosomal 1	0	Y	n/a	n/a	5.31e-01	2.033
279708168	ENSG00000207547	0	MIR25	microRNA 25	0	7	n/a	n/a	5.42e-01	2.033
279902696	ENSG00000235663	0	C6orf26-AS1	C6orf26 antisense RNA 1 (non-protein coding)	0	6	n/a	n/a	5.73e-01	2.030
279707587	ENSG00000207425	0	Y_RNA	Y RNA	0	16	n/a	n/a	7.44e-01	2.029
279705725	ENSG00000207112	165979	SNORA25	small nucleolar RNA, H/ACA box 25	684959	11	n/a	n/a	5.67e-01	2.028
279665477	ENSG00000201754	26543	SNORD52	small nucleolar RNA, C/D box 52	26797	6	n/a	n/a	9.23e-01	2.026
1092299	ENSG00000123485	34644	HJURP	Holliday junction recognition protein	55355	2	n/a	n/a	6.37e-01	2.022
279856321	ENSG00000231549	0	USMG5P1	up-regulated during skeletal muscle growth 5 homolog (mouse) pseudogene 1	0	X	n/a	n/a	5.47e-01	2.022
279704836	ENSG00000206956	26546	SNORD49A	small nucleolar RNA, C/D box 49A	26800	17	n/a	n/a	3.53e-01	2.015
1089404	ENSG00000101412	1857	E2F1	E2F transcription factor 1	1869	20	n/a	n/a	5.41e-01	2.013
279716487	ENSG00000212367	0	U3	Small nucleolar RNA U3	0	18	n/a	n/a	9.51e-01	2.009
279951899	ENSG00000240831	0	AC112777.1	AC112777.1	0	12	n/a	n/a	3.91e-01	2.006
279762632	ENSG00000223247	0	U2	U2 spliceosomal RNA	0	3	n/a	n/a	3.51e-01	2.005
1087210	ENSG00000013810	10313	TACC3	transforming, acidic coiled-coil containing protein 3	10460	4	n/a	n/a	5.42e-01	1.999
1093398	ENSG00000131747	7110	TOP2A	topoisomerase (DNA) II alpha 170kDa	7153	17	n/a	n/a	5.32e-01	1.998
1102107	ENSG00000182463	79302	TSHZ2	teashirt zinc finger homeobox 2	128553	20	n/a	n/a	8.10e-01	1.997
1090752	ENSG00000111206	2289	FOXM1	forkhead box M1	2305	12	n/a	n/a	5.31e-01	1.995
279935569	ENSG00000238810	60038	SNORD107	small nucleolar RNA, C/D box 107	91380	15	n/a	n/a	3.51e-01	1.993
280051692	ENSG00000253051	0	SNORA31	Small nucleolar RNA SNORA31	0	13	n/a	n/a	7.94e-01	1.991
1099185	ENSG00000167900	7040	TK1	thymidine kinase 1, soluble	7083	17	n/a	n/a	5.94e-01	1.989
1092233	ENSG00000122952	10971	ZWINT	ZW10 interactor	11130	10	n/a	n/a	5.77e-01	1.985
280126142	ENSG00000259045	0	RP11-320M16.1	RP11-320M16.1	0	14	n/a	n/a	5.30e-01	1.983
1092798	ENSG00000127152	41443	BCL11B	B-cell CLL/lymphoma 11B (zinc finger protein)	64919	14	n/a	n/a	9.93e-01	1.983
279853522	ENSG00000231300	0	EZH2P1	enhancer of zeste homolog 2 (Drosophila) pseudogene 1	0	21	n/a	n/a	8.92e-01	1.980
1089835	ENSG00000104722	4715	NEFM	neurofilament, medium polypeptide	4741	8	n/a	n/a	4.24e-01	1.973
1101781	ENSG00000180730	122773	SHISA2	shisa homolog 2 (Xenopus laevis)	387914	13	n/a	n/a	8.01e-01	1.970
279802629	ENSG00000226733	157121603	RP11-397G17.1	RP11-397G17.1	100505985	6	n/a	n/a	5.77e-01	1.965
279703947	ENSG00000206799	172279	SNORA32	small nucleolar RNA, H/ACA box 32	692063	11	n/a	n/a	8.09e-01	1.963
280074375	ENSG00000254682	0	RP11-660L16.2	RP11-660L16.2	0	11	n/a	n/a	5.47e-01	1.957
279710807	ENSG00000208797	0	SNORD73A	small nucleolar RNA, C/D box 73A	0	4	n/a	n/a	6.34e-01	1.957
280095465	ENSG00000256393	0	AC138123.2	AC138123.2	0	12	n/a	n/a	6.42e-01	1.956
279855800	ENSG00000231503	0	RP11-118B22.3	RP11-118B22.3	0	12	n/a	n/a	8.13e-01	1.956
279752310	ENSG00000221170	1023054	MIR1304	microRNA 1304	100302240	11	n/a	n/a	5.30e-01	1.956
1098526	ENSG00000165323	78776	FAT3	FAT tumor suppressor homolog 3 (Drosophila)	120114	11	n/a	n/a	5.41e-01	1.954
279985162	ENSG00000244416	0	AC004386.1	AC004386.1	0	X	n/a	n/a	5.32e-01	1.951
1090210	ENSG00000106538	5887	RARRES2	retinoic acid receptor responder (tazarotene induced) 2	5919	7	n/a	n/a	5.32e-01	1.951
1087840	ENSG00000066279	92030	ASPM	asp (abnormal spindle) homolog, microcephaly associated (Drosophila)	259266	1	n/a	n/a	8.37e-01	1.948
279723829	ENSG00000213661	0	RP11-510I6.2	RP11-510I6.2	0	5	n/a	n/a	5.36e-01	1.948
279711853	ENSG00000211574	1013361	MIR770	microRNA 770	768222	14	n/a	n/a	3.90e-01	1.946
1107440	ENSG00000228727	125533	C6orf26	chromosome 6 open reading frame 26	401251	6	n/a	n/a	5.71e-01	1.945
1095795	ENSG00000146670	76638	CDCA5	cell division cycle associated 5	113130	11	n/a	n/a	5.31e-01	1.944
279748520	ENSG00000219023	0	RP3-340B19.2	RP3-340B19.2	0	6	n/a	n/a	8.67e-01	1.942
1108715	ENSG00000237149	0	ZNF503-AS2	ZNF503 antisense RNA 2 (non-protein coding)	0	10	n/a	n/a	5.80e-01	1.939
279705382	ENSG00000207051	0	SNORA27	small nucleolar RNA, H/ACA box 27	0	13	n/a	n/a	8.79e-01	1.933
1104758	ENSG00000198826	9680	ARHGAP11A	Rho GTPase activating protein 11A	9824	15	n/a	n/a	5.38e-01	1.933
280043873	ENSG00000251920	0	5S_rRNA	5S ribosomal RNA	0	6	n/a	n/a	3.54e-01	1.928
1088220	ENSG00000076382	10468	SPAG5	sperm associated antigen 5	10615	17	n/a	n/a	5.83e-01	1.926
279704094	ENSG00000206823	166857	SNORA24	small nucleolar RNA, H/ACA box 24	677809	4	n/a	n/a	8.79e-01	1.923
279926904	ENSG00000237838	0	AC133680.1	AC133680.1	0	3	n/a	n/a	8.16e-01	1.918
1089213	ENSG00000100526	1027	CDKN3	cyclin-dependent kinase inhibitor 3	1033	14	n/a	n/a	5.50e-01	1.918
1087146	ENSG00000011105	10709	TSPAN9	tetraspanin 9	10867	12	n/a	n/a	8.13e-01	1.912
1087285	ENSG00000022556	34944	NLRP2	NLR family, pyrin domain containing 2	55655	19	n/a	n/a	9.49e-01	1.909
279710856	ENSG00000209480	0	SNORD83B	small nucleolar RNA, C/D box 83B	0	22	n/a	n/a	9.72e-01	1.909
280042494	ENSG00000251720	0	U7	U7 small nuclear RNA	0	1	n/a	n/a	8.74e-01	1.907
279944035	ENSG00000239935	0	AC116340.1	AC116340.1	0	5	n/a	n/a	5.41e-01	1.907
1093139	ENSG00000130222	10754	GADD45G	growth arrest and DNA-damage-inducible, gamma	10912	9	n/a	n/a	3.50e-01	1.896
279830858	ENSG00000229257	0	RP11-229P13.22	RP11-229P13.22	0	9	n/a	n/a	8.50e-01	1.893
1095277	ENSG00000143228	57783	NUF2	NUF2, NDC80 kinetochore complex component, homolog (S. cerevisiae)	83540	1	n/a	n/a	5.73e-01	1.892
1102765	ENSG00000185130	8282	HIST1H2BL	histone cluster 1, H2bl	8340	6	n/a	n/a	8.08e-01	1.889
279954600	ENSG00000241180	0	RP11-54O7.2	RP11-54O7.2	0	1	n/a	n/a	9.67e-01	1.886
280097769	ENSG00000256663	0	RP11-424C20.2	RP11-424C20.2	0	12	n/a	n/a	5.39e-01	1.882
1090299	ENSG00000107338	6425	SHB	Src homology 2 domain containing adaptor protein B	6461	9	n/a	n/a	1.01e+00	1.880
1089911	ENSG00000105011	35012	ASF1B	ASF1 anti-silencing function 1 homolog B (S. cerevisiae)	55723	19	n/a	n/a	5.32e-01	1.879
280069643	ENSG00000254353	0	RP11-195E2.4	RP11-195E2.4	0	5	n/a	n/a	9.51e-01	1.878
279911678	ENSG00000236502	0	AC012354.5	AC012354.5	0	2	n/a	n/a	8.76e-01	1.878
279850084	ENSG00000231007	0	CDC20P1	cell division cycle 20 homolog (S. cerevisiae) pseudogene 1	0	9	n/a	n/a	5.31e-01	1.870
279761169	ENSG00000222788	0	U2	U2 spliceosomal RNA	0	1	n/a	n/a	3.53e-01	1.869
279770712	ENSG00000224012	0	RP11-756G12.1	RP11-756G12.1	0	5	n/a	n/a	9.13e-01	1.868
279752261	ENSG00000221160	1023051	MIR1281	microRNA 1281	100302237	22	n/a	n/a	5.42e-01	1.867
1090944	ENSG00000112312	30535	GMNN	geminin, DNA replication inhibitor	51053	6	n/a	n/a	7.89e-01	1.863
279704416	ENSG00000206878	0	SNORA51	Small nucleolar RNA SNORA51	0	1	n/a	n/a	5.35e-01	1.862
279990320	ENSG00000245549	0	AL137798.2	AL137798.2	0	1	n/a	n/a	8.28e-01	1.861
279711997	ENSG00000211591	1023341	MIR762	microRNA 762	100313837	16	n/a	n/a	3.96e-01	1.860
1100566	ENSG00000173894	58929	CBX2	chromobox homolog 2	84733	17	n/a	n/a	5.56e-01	1.859
279805544	ENSG00000226958	0	RN28S1	RNA, 28S ribosomal 1	0	X	n/a	n/a	5.67e-01	1.858
279666611	ENSG00000202079	0	Y_RNA	Y RNA	0	1	n/a	n/a	5.41e-01	1.855
1088167	ENSG00000075218	30992	GTSE1	G-2 and S-phase expressed 1	51512	22	n/a	n/a	5.31e-01	1.852
1097272	ENSG00000159248	36643	GJD2	gap junction protein, delta 2, 36kDa	57369	15	n/a	n/a	8.40e-01	1.850
280068291	ENSG00000254254	0	RP11-17A4.2	RP11-17A4.2	0	8	n/a	n/a	3.59e-01	1.845
1093113	ENSG00000130037	3716	KCNA5	potassium voltage-gated channel, shaker-related subfamily, member 5	3741	12	n/a	n/a	7.96e-01	1.844
279892682	ENSG00000234747	0	RP1-309F20.2	RP1-309F20.2	0	20	n/a	n/a	7.95e-01	1.844
279739963	ENSG00000215417	128238	MIR17HG	miR-17-92 cluster host gene (non-protein coding)	407975	13	n/a	n/a	8.37e-01	1.842
1098557	ENSG00000165480	85714	SKA3	spindle and kinetochore associated complex subunit 3	221150	13	n/a	n/a	5.42e-01	1.841
1100127	ENSG00000171848	6208	RRM2	ribonucleotide reductase M2	6241	2	n/a	n/a	3.47e-01	1.840
279660374	ENSG00000200259	0	SNORD35A	small nucleolar RNA, C/D box 35A	0	19	n/a	n/a	9.47e-01	1.838
1095623	ENSG00000145386	885	CCNA2	cyclin A2	890	4	n/a	n/a	5.31e-01	1.838
279595433	ENSG00000189223	1001793	AC016683.6	AC016683.6	654433	2	n/a	n/a	3.87e-01	1.836
279848330	ENSG00000230837	0	RPL31P2	ribosomal protein L31 pseudogene 2	0	20	n/a	n/a	5.30e-01	1.832
1099753	ENSG00000170312	978	CDK1	cyclin-dependent kinase 1	983	10	n/a	n/a	5.33e-01	1.831
279839342	ENSG00000230043	0	TMSL6	thymosin-like 6 (pseudogene)	0	20	n/a	n/a	5.72e-01	1.829
279664483	ENSG00000201492	0	RN5S78	RNA, 5S ribosomal 78	0	1	n/a	n/a	8.53e-01	1.829
279855267	ENSG00000231453	94465	AC018470.4	AC018470.4	285084	2	n/a	n/a	5.30e-01	1.828
280053844	ENSG00000253230	81300	RP11-403C10.2	RP11-403C10.2	157627	8	n/a	n/a	5.62e-01	1.825
1091236	ENSG00000114861	26831	FOXP1	forkhead box P1	27086	3	n/a	n/a	3.80e-01	1.825
280024667	ENSG00000250318	0	CTA-963H5.5	CTA-963H5.5	0	22	n/a	n/a	3.47e-01	1.824
280127190	ENSG00000259110	0	RP11-359N5.1	RP11-359N5.1	0	14	n/a	n/a	6.41e-01	1.824
280069994	ENSG00000254377	1015124	RP11-32K4.2	Uncharacterized protein	100130155	8	n/a	n/a	8.39e-01	1.819
1104904	ENSG00000203760	122200	CENPW	centromere protein W	387103	6	n/a	n/a	9.45e-01	1.818
1091027	ENSG00000112984	9967	KIF20A	kinesin family member 20A	10112	5	n/a	n/a	5.42e-01	1.817
1088872	ENSG00000093009	8260	CDC45	cell division cycle 45 homolog (S. cerevisiae)	8318	22	n/a	n/a	5.42e-01	1.816
279795187	ENSG00000226059	0	HMGB3P20	high mobility group box 3 pseudogene 20	0	7	n/a	n/a	9.48e-01	1.816
1097109	ENSG00000157992	83582	KRTCAP3	keratinocyte associated protein 3	200634	2	n/a	n/a	2.15e+00	1.816
1102324	ENSG00000183395	5335	PMCH	pro-melanin-concentrating hormone	5367	12	n/a	n/a	1.01e+00	1.814
1092762	ENSG00000126787	9643	DLGAP5	discs, large (Drosophila) homolog-associated protein 5	9787	14	n/a	n/a	5.42e-01	1.813
279667864	ENSG00000202441	0	RNY4P10	RNA, Ro-associated Y4 pseudogene 10	0	6	n/a	n/a	6.44e-01	1.813
1093738	ENSG00000134057	886	CCNB1	cyclin B1	891	5	n/a	n/a	5.36e-01	1.811
279942720	ENSG00000239763	0	AC009120.3	AC009120.3	0	16	n/a	n/a	8.67e-01	1.809
279959910	ENSG00000241781	0	AL161626.1	AL161626.1	0	9	n/a	n/a	4.00e-01	1.806
1099117	ENSG00000167670	9891	CHAF1A	chromatin assembly factor 1, subunit A (p150)	10036	19	n/a	n/a	8.93e-01	1.806
279702827	ENSG00000206607	0	SNORD44	small nucleolar RNA, C/D box 44	0	1	n/a	n/a	9.03e-01	1.803
279973361	ENSG00000243270	0	AC092436.3	AC092436.3	0	4	n/a	n/a	8.07e-01	1.802
279968565	ENSG00000242693	0	AC108047.1	AC108047.1	0	2	n/a	n/a	5.30e-01	1.800
279707951	ENSG00000207487	9171	SNORD22	small nucleolar RNA, C/D box 22	9304	11	n/a	n/a	5.42e-01	1.800
280128501	ENSG00000259179	0	RP11-126F18.1	RP11-126F18.1	0	15	n/a	n/a	5.33e-01	1.798
1098807	ENSG00000166426	1372	CRABP1	cellular retinoic acid binding protein 1	1381	15	n/a	n/a	6.09e-01	1.796
1098341	ENSG00000164600	40610	NEUROD6	neurogenic differentiation 6	63974	7	n/a	n/a	4.24e-01	1.796
279723513	ENSG00000213630	0	RP11-772E11.1	RP11-772E11.1	0	5	n/a	n/a	5.42e-01	1.793
280044482	ENSG00000252007	0	AC011475.2	AC011475.2	0	19	n/a	n/a	6.29e-01	1.793
1103917	ENSG00000196374	8284	HIST1H2BM	histone cluster 1, H2bm	8342	6	n/a	n/a	5.48e-01	1.792
279944995	ENSG00000240045	157123637	RP11-451G4.2	RP11-451G4.2	100507537	3	n/a	n/a	8.17e-01	1.792
279784606	ENSG00000225171	0	DUTP6	deoxyuridine triphosphatase pseudogene 6	0	1	n/a	n/a	9.14e-01	1.786
279660031	ENSG00000200170	0	Y_RNA	Y RNA	0	10	n/a	n/a	6.27e-01	1.786
1104357	ENSG00000197697	8286	HIST1H2BE	histone cluster 1, H2be	8344	6	n/a	n/a	5.32e-01	1.785
280119037	ENSG00000258648	0	RP11-159L20.1	RP11-159L20.1	0	14	n/a	n/a	5.60e-01	1.785
1103023	ENSG00000186185	80568	KIF18B	kinesin family member 18B	146909	17	n/a	n/a	5.59e-01	1.783
1094545	ENSG00000138180	34454	CEP55	centrosomal protein 55kDa	55165	10	n/a	n/a	8.02e-01	1.778
1087220	ENSG00000015133	133396	CCDC88C	coiled-coil domain containing 88C	440193	14	n/a	n/a	8.71e-01	1.777
1108731	ENSG00000237240	0	U47924.25	Uncharacterized protein	0	12	n/a	n/a	5.70e-01	1.776
1095301	ENSG00000143355	36235	LHX9	LIM homeobox 9	56956	1	n/a	n/a	6.33e-01	1.771
279829533	ENSG00000229152	0	ANKRD10-IT1	ANKRD10 intronic transcript 1 (non-protein coding)	0	13	n/a	n/a	8.74e-01	1.770
279702792	ENSG00000206602	0	SNORD58A	small nucleolar RNA, C/D box 58A	0	18	n/a	n/a	5.35e-01	1.769
279814212	ENSG00000227751	0	RP1-20B21.4	RP1-20B21.4	0	1	n/a	n/a	5.47e-01	1.768
279708140	ENSG00000207523	0	SNORA66	small nucleolar RNA, H/ACA box 66	0	1	n/a	n/a	9.06e-01	1.767
1102462	ENSG00000183856	79266	IQGAP3	IQ motif containing GTPase activating protein 3	128239	1	n/a	n/a	6.15e-01	1.766
1098207	ENSG00000164116	2965	GUCY1A3	guanylate cyclase 1, soluble, alpha 3	2982	4	n/a	n/a	3.92e-01	1.766
279821204	ENSG00000228393	0	RP11-325F22.3	RP11-325F22.3	0	7	n/a	n/a	9.40e-01	1.765
280046582	ENSG00000252311	0	U1	U1 spliceosomal RNA	0	16	n/a	n/a	9.58e-01	1.765
279705459	ENSG00000207067	0	SNORA72	small nucleolar RNA, H/ACA box 72	0	8	n/a	n/a	5.67e-01	1.764
1089533	ENSG00000102239	676	BRS3	bombesin-like receptor 3	680	X	n/a	n/a	5.66e-01	1.761
279719457	ENSG00000213130	0	EEF1DP5	eukaryotic translation elongation factor 1 delta pseudogene 5	0	6	n/a	n/a	9.34e-01	1.757
279664168	ENSG00000201403	0	SNORD14B	small nucleolar RNA, C/D box 14B	0	11	n/a	n/a	8.61e-01	1.757
1094890	ENSG00000140451	55920	PIF1	PIF1 5'-to-3' DNA helicase homolog (S. cerevisiae)	80119	15	n/a	n/a	5.67e-01	1.757
1096986	ENSG00000156970	697	BUB1B	budding uninhibited by benzimidazoles 1 homolog beta (yeast)	701	15	n/a	n/a	5.42e-01	1.757
280045168	ENSG00000252106	0	Y_RNA	Y RNA	0	6	n/a	n/a	8.02e-01	1.755
279787594	ENSG00000225436	0	AC005971.3	AC005971.3	0	17	n/a	n/a	9.62e-01	1.753
280119417	ENSG00000258663	0	RP11-123M6.2	RP11-123M6.2	0	14	n/a	n/a	3.63e-01	1.750
279666457	ENSG00000202042	0	SNORD49B	small nucleolar RNA, C/D box 49B	0	17	n/a	n/a	9.84e-01	1.747
280050740	ENSG00000252915	0	Y_RNA	Y RNA	0	21	n/a	n/a	1.00e+00	1.746
279829706	ENSG00000229163	0	NAP1L1P2	nucleosome assembly protein 1-like 1 pseudogene 2	0	Y	n/a	n/a	5.70e-01	1.746
1102953	ENSG00000185928	55252	C16orf53	chromosome 16 open reading frame 53	79447	16	n/a	n/a	8.06e-01	1.746
1094679	ENSG00000138944	59523	KIAA1644	KIAA1644	85352	22	n/a	n/a	4.31e-01	1.745
279867936	ENSG00000232584	0	RP11-397O8.4	RP11-397O8.4	0	13	n/a	n/a	4.09e-01	1.742
1097735	ENSG00000162624	128965	LHX8	LIM homeobox 8	431707	1	n/a	n/a	8.64e-01	1.742
1105082	ENSG00000204305	174	AGER	advanced glycosylation end product-specific receptor	177	6	n/a	n/a	5.79e-01	1.739
280048780	ENSG00000252632	0	AC010326.1	AC010326.1	0	19	n/a	n/a	3.49e-01	1.739
1102748	ENSG00000185070	23521	FLRT2	fibronectin leucine rich transmembrane protein 2	23768	14	n/a	n/a	4.16e-01	1.739
279844699	ENSG00000230502	0	CTD-2230M5.1	CTD-2230M5.1	0	X	n/a	n/a	9.54e-01	1.738
279886361	ENSG00000234194	0	RP4-781B1.2	RP4-781B1.2	0	20	n/a	n/a	4.18e-01	1.736
280054840	ENSG00000253304	124762	TMEM200B	transmembrane protein 200B	399474	1	n/a	n/a	1.25e+00	1.735
280049102	ENSG00000252678	59641	RPPH1	ribonuclease P RNA component H1	85495	14	n/a	n/a	3.68e-01	1.735
279636847	ENSG00000198150	1001720	AC135178.1	HCG1985372Uncharacterized proteincDNA FLJ37541 fis, clone BRCAN2026340	100128288	17	n/a	n/a	7.94e-01	1.734
279706061	ENSG00000207165	0	SNORA70	small nucleolar RNA, H/ACA box 70	0	X	n/a	n/a	5.32e-01	1.733
279704318	ENSG00000206861	0	SNORD62B	small nucleolar RNA, C/D box 62B	0	9	n/a	n/a	8.47e-01	1.732
279856738	ENSG00000231587	0	RP11-334J6.4	RP11-334J6.4	0	9	n/a	n/a	8.48e-01	1.732
1090819	ENSG00000111665	57705	CDCA3	cell division cycle associated 3	83461	12	n/a	n/a	5.31e-01	1.730
280047751	ENSG00000252481	165837	SCARNA13	small Cajal body-specific RNA 13	677768	14	n/a	n/a	9.17e-01	1.730
280006797	ENSG00000248849	0	CTA-300E22.1	CTA-300E22.1	0	7	n/a	n/a	8.75e-01	1.729
1094179	ENSG00000136367	59602	ZFHX2	zinc finger homeobox 2	85446	14	n/a	n/a	9.47e-01	1.729
1095291	ENSG00000143320	1373	CRABP2	cellular retinoic acid binding protein 2	1382	1	n/a	n/a	5.63e-01	1.728
1096753	ENSG00000154839	85628	SKA1	spindle and kinetochore associated complex subunit 1	220134	18	n/a	n/a	6.29e-01	1.726
1090877	ENSG00000111907	7121	TPD52L1	tumor protein D52-like 1	7164	6	n/a	n/a	5.29e-01	1.726
279937983	ENSG00000239195	181195	SNORD5	small nucleolar RNA, C/D box 5	692072	11	n/a	n/a	5.32e-01	1.724
279703709	ENSG00000206760	0	SNORA6	small nucleolar RNA, H/ACA box 6	0	3	n/a	n/a	6.00e-01	1.724
280009590	ENSG00000249106	0	RP11-806K15.1	RP11-806K15.1	0	4	n/a	n/a	5.39e-01	1.724
1094178	ENSG00000136352	7037	NKX2-1	NK2 homeobox 1	7080	14	n/a	n/a	5.37e-01	1.724
279974706	ENSG00000243408	0	AL445248.2	AL445248.2	0	1	n/a	n/a	5.70e-01	1.722
1108677	ENSG00000236901	57273	MIR600HG	MIR600 host gene (non-protein coding)	81571	9	n/a	n/a	5.32e-01	1.720
279801602	ENSG00000226645	0	AP006216.10	AP006216.10	0	11	n/a	n/a	1.02e+00	1.719
1089419	ENSG00000101447	57292	FAM83D	family with sequence similarity 83, member D	81610	20	n/a	n/a	5.38e-01	1.716
1090548	ENSG00000109255	10716	NMU	neuromedin U	10874	4	n/a	n/a	9.14e-01	1.715
1100482	ENSG00000173457	26220	PPP1R14B	protein phosphatase 1, regulatory (inhibitor) subunit 14B	26472	11	n/a	n/a	5.38e-01	1.714
1100191	ENSG00000172137	790	CALB2	calbindin 2	794	16	n/a	n/a	1.38e+00	1.712
1104455	ENSG00000197961	7631	ZNF121	zinc finger protein 121	7675	19	n/a	n/a	8.04e-01	1.710
1099606	ENSG00000169679	695	BUB1	budding uninhibited by benzimidazoles 1 homolog (yeast)	699	2	n/a	n/a	5.41e-01	1.708
1094539	ENSG00000138160	3807	KIF11	kinesin family member 11	3832	10	n/a	n/a	3.48e-01	1.707
1089359	ENSG00000101224	989	CDC25B	cell division cycle 25 homolog B (S. pombe)	994	20	n/a	n/a	5.42e-01	1.706
1097154	ENSG00000158402	990	CDC25C	cell division cycle 25 homolog C (S. pombe)	995	5	n/a	n/a	6.28e-01	1.706
1102242	ENSG00000183036	5089	PCP4	Purkinje cell protein 4	5121	21	n/a	n/a	4.04e-01	1.706
279709239	ENSG00000207740	1013177	MIR600	microRNA 600	693185	9	n/a	n/a	5.30e-01	1.705
279747835	ENSG00000218422	0	AC016773.1	AC016773.1	0	4	n/a	n/a	8.13e-01	1.704
279906818	ENSG00000236058	0	RP11-215A21.2	RP11-215A21.2	0	10	n/a	n/a	5.46e-01	1.701
279717523	ENSG00000212607	0	SNORA45	small nucleolar RNA, H/ACA box 45	0	11	n/a	n/a	8.38e-01	1.701
1102445	ENSG00000183793	1003245	RP11-82O18.1	Uncharacterized protein	100288332	16	n/a	n/a	5.97e-01	1.700
1102632	ENSG00000184619	79022	KRBA2	KRAB-A domain containing 2	124751	17	n/a	n/a	8.47e-01	1.700
279952144	ENSG00000240869	0	AL136303.1	AL136303.1	0	6	n/a	n/a	5.32e-01	1.699
279719096	ENSG00000213082	0	PPP1R14BP2	protein phosphatase 1, regulatory (inhibitor) subunit 14B pseudogene 2	0	2	n/a	n/a	6.09e-01	1.699
280116676	ENSG00000258504	0	RP11-638I2.6	RP11-638I2.6	0	14	n/a	n/a	5.63e-01	1.699
1087562	ENSG00000051180	5856	RAD51	RAD51 homolog (S. cerevisiae)	5888	15	n/a	n/a	7.96e-01	1.698
279754270	ENSG00000221500	0	SNORD100	small nucleolar RNA, C/D box 100	0	6	n/a	n/a	8.04e-01	1.698
1105056	ENSG00000204241	1001982	RP11-713P17.3	RP11-713P17.3	100128239	11	n/a	n/a	9.10e-01	1.696
1094573	ENSG00000138379	2644	MSTN	myostatin	2660	2	n/a	n/a	5.30e-01	1.694
1104320	ENSG00000197575	0	RPS17P2	ribosomal protein S17 pseudogene 2	0	5	n/a	n/a	3.50e-01	1.694
1101882	ENSG00000181274	23156	FRAT2	frequently rearranged in advanced T-cell lymphomas 2	23401	10	n/a	n/a	5.73e-01	1.693
1105923	ENSG00000213867	0	RP11-829H16.2	RP11-829H16.2	0	14	n/a	n/a	9.63e-01	1.689
280042970	ENSG00000251790	166027	SCARNA16	small Cajal body-specific RNA 16	677781	17	n/a	n/a	5.39e-01	1.688
279663482	ENSG00000201207	0	Y_RNA	Y RNA	0	6	n/a	n/a	9.13e-01	1.688
279924184	ENSG00000237611	0	AL353898.3	AL353898.3	0	1	n/a	n/a	1.03e+00	1.686
279479626	ENSG00000177236	0	AP006621.1	AP006621.1	0	11	n/a	n/a	3.67e-01	1.685
1099242	ENSG00000168078	35160	PBK	PDZ binding kinase	55872	8	n/a	n/a	3.54e-01	1.684
1090807	ENSG00000111602	8835	TIMELESS	timeless homolog (Drosophila)	8914	12	n/a	n/a	5.53e-01	1.684
280048087	ENSG00000252531	0	SNORA73	Small nucleolar RNA SNORA73 family	0	2	n/a	n/a	6.51e-01	1.683
279886041	ENSG00000234171	157121707	AC108488.3	AC108488.3	100506054	2	n/a	n/a	9.42e-01	1.683
1105825	ENSG00000213186	94932	TRIM59	tripartite motif containing 59	286827	3	n/a	n/a	5.33e-01	1.682
279852997	ENSG00000231252	0	RP11-436K8.1	RP11-436K8.1	0	1	n/a	n/a	5.29e-01	1.682
1102678	ENSG00000184845	1800	DRD1	dopamine receptor D1	1812	5	n/a	n/a	5.36e-01	1.682
1104442	ENSG00000197932	8210	F8A1	coagulation factor VIII-associated 1	8263	X	n/a	n/a	9.34e-01	1.680
280039569	ENSG00000251503	157124189	APITD1-CORT	APITD1-CORT readthrough	100526739	1	n/a	n/a	7.27e-01	1.679
1106103	ENSG00000214548	34673	MEG3	maternally expressed 3 (non-protein coding)	55384	14	n/a	n/a	5.32e-01	1.678
279708574	ENSG00000207613	128067	MIR181C	microRNA 181c	406957	19	n/a	n/a	6.11e-01	1.678
279956340	ENSG00000241376	0	AL606830.1	AL606830.1	0	6	n/a	n/a	5.32e-01	1.678
1103717	ENSG00000189056	5617	RELN	reelin	5649	7	n/a	n/a	4.21e-01	1.677
1103028	ENSG00000186193	59828	C9orf140	chromosome 9 open reading frame 140	89958	9	n/a	n/a	8.38e-01	1.676
279935226	ENSG00000238757	0	AL031431.1	AL031431.1	0	1	n/a	n/a	7.97e-01	1.676
1101998	ENSG00000181965	4736	NEUROG1	neurogenin 1	4762	5	n/a	n/a	3.64e-01	1.675
279806433	ENSG00000227034	0	RP11-234N17.1	RP11-234N17.1	0	1	n/a	n/a	9.27e-01	1.675
1090102	ENSG00000105880	1737	DLX5	distal-less homeobox 5	1749	7	n/a	n/a	5.35e-01	1.673
1103718	ENSG00000189057	119465	FAM111B	family with sequence similarity 111, member B	374393	11	n/a	n/a	7.96e-01	1.673
279846236	ENSG00000230633	0	RP11-37E23.5	RP11-37E23.5	0	13	n/a	n/a	3.59e-01	1.673
279668060	ENSG00000202503	0	SNORD34	small nucleolar RNA, C/D box 34	0	19	n/a	n/a	5.88e-01	1.673
1108531	ENSG00000235961	1019274	PNMA6C	paraneoplastic antigen like 6C	100287428	X	n/a	n/a	8.39e-01	1.672
280099676	ENSG00000256905	0	AC090571.1	AC090571.1	0	8	n/a	n/a	7.89e-01	1.672
1091692	ENSG00000118257	8751	NRP2	neuropilin 2	8828	2	n/a	n/a	3.92e-01	1.671
279985305	ENSG00000244439	0	RP4-655L22.2	RP4-655L22.2	0	X	n/a	n/a	9.45e-01	1.671
1105863	ENSG00000213462	2071	ERV3-1	endogenous retrovirus group 3, member 1	2086	7	n/a	n/a	8.98e-01	1.669
1092243	ENSG00000123080	1025	CDKN2C	cyclin-dependent kinase inhibitor 2C (p18, inhibits CDK4)	1031	1	n/a	n/a	3.53e-01	1.669
280110558	ENSG00000257956	0	RP11-359M6.3	RP11-359M6.3	0	12	n/a	n/a	8.55e-01	1.668
280128259	ENSG00000259168	0	RP11-100M12.3	RP11-100M12.3	0	15	n/a	n/a	5.31e-01	1.668
279968477	ENSG00000242686	0	RP11-1191J2.2	RP11-1191J2.2	0	4	n/a	n/a	3.47e-01	1.668
1093339	ENSG00000131351	60271	HAUS8	HAUS augmin-like complex, subunit 8	93323	19	n/a	n/a	5.35e-01	1.668
1098091	ENSG00000163808	36271	KIF15	kinesin family member 15	56992	3	n/a	n/a	5.31e-01	1.668
280067704	ENSG00000254212	0	RP11-98H4.4	RP11-98H4.4	0	8	n/a	n/a	7.04e-01	1.667
1086992	ENSG00000006128	6823	TAC1	tachykinin, precursor 1	6863	7	n/a	n/a	3.63e-01	1.667
1101908	ENSG00000181444	81730	ZNF467	zinc finger protein 467	168544	7	n/a	n/a	9.41e-01	1.665
1106857	ENSG00000224975	0	INE1	inactivation escape 1 (non-protein coding)	0	X	n/a	n/a	8.17e-01	1.664
1092642	ENSG00000125848	23520	FLRT3	fibronectin leucine rich transmembrane protein 3	23767	20	n/a	n/a	8.04e-01	1.664
279707398	ENSG00000207392	0	SNORA20	small nucleolar RNA, H/ACA box 20	0	6	n/a	n/a	9.10e-01	1.664
279745376	ENSG00000216901	0	AL022393.7	AL022393.7	0	6	n/a	n/a	1.01e+00	1.662
1104628	ENSG00000198518	8309	HIST1H4E	histone cluster 1, H4e	8367	6	n/a	n/a	8.07e-01	1.662
1104741	ENSG00000198795	25674	ZNF521	zinc finger protein 521	25925	18	n/a	n/a	5.32e-01	1.662
279869098	ENSG00000232663	0	RP3-477M7.6	RP3-477M7.6	0	1	n/a	n/a	5.26e-01	1.662
1108869	ENSG00000238168	0	RP11-686G8.1	RP11-686G8.1	0	12	n/a	n/a	5.30e-01	1.662
1097905	ENSG00000163235	6997	TGFA	transforming growth factor, alpha	7039	2	n/a	n/a	3.53e-01	1.660
279752975	ENSG00000221288	1023337	MIR663B	microRNA 663b	100313824	2	n/a	n/a	5.33e-01	1.660
279899013	ENSG00000235300	0	AC090627.1	AC090627.1	0	17	n/a	n/a	5.29e-01	1.660
280089232	ENSG00000255686	0	RP11-227B21.2	RP11-227B21.2	0	12	n/a	n/a	3.75e-01	1.660
1102161	ENSG00000182685	94103	C16orf79	chromosome 16 open reading frame 79	283870	16	n/a	n/a	5.42e-01	1.657
279744650	ENSG00000216368	0	RP3-486D24.1	RP3-486D24.1	0	6	n/a	n/a	3.47e-01	1.657
1104804	ENSG00000198901	8935	PRC1	protein regulator of cytokinesis 1	9055	15	n/a	n/a	3.59e-01	1.656
280131720	ENSG00000259366	0	CTD-2647L4.4	CTD-2647L4.4	0	8	n/a	n/a	5.62e-01	1.656
279740371	ENSG00000215467	0	RPL27AP	ribosomal protein L27a pseudogene	0	20	n/a	n/a	1.18e+00	1.655
1105514	ENSG00000205581	3130	HMGN1	high mobility group nucleosome binding domain 1	3150	21	n/a	n/a	7.99e-01	1.653
280050684	ENSG00000252907	0	AC105129.1	AC105129.1	0	15	n/a	n/a	5.64e-01	1.653
1095125	ENSG00000142046	169768	TMEM91	transmembrane protein 91	641649	19	n/a	n/a	9.46e-01	1.653
279707433	ENSG00000207399	0	U6	U6 spliceosomal RNA	0	8	n/a	n/a	8.69e-01	1.652
1097721	ENSG00000162595	8954	DIRAS3	DIRAS family, GTP-binding RAS-like 3	9077	1	n/a	n/a	5.36e-01	1.651
1088246	ENSG00000077152	28825	UBE2T	ubiquitin-conjugating enzyme E2T (putative)	29089	1	n/a	n/a	9.75e-01	1.650
279856641	ENSG00000231581	0	RP5-997D24.5	RP5-997D24.5	0	1	n/a	n/a	5.30e-01	1.648
279836539	ENSG00000229793	0	RP11-190J1.7	RP11-190J1.7	0	10	n/a	n/a	5.39e-01	1.648
280125409	ENSG00000259001	0	RPPH1	RPPH1	0	14	n/a	n/a	3.60e-01	1.647
279667472	ENSG00000202337	0	U6	U6 spliceosomal RNA	0	14	n/a	n/a	5.91e-01	1.647
1101406	ENSG00000178403	40609	NEUROG2	neurogenin 2	63973	4	n/a	n/a	3.50e-01	1.646
1088817	ENSG00000091651	23348	ORC6	origin recognition complex, subunit 6	23594	16	n/a	n/a	9.22e-01	1.645
1094453	ENSG00000137807	9353	KIF23	kinesin family member 23	9493	15	n/a	n/a	5.42e-01	1.644
280136709	ENSG00000259663	0	CTD-2314G24.2	CTD-2314G24.2	0	5	n/a	n/a	8.13e-01	1.640
280070719	ENSG00000254428	0	RP11-110I1.11	RP11-110I1.11	0	11	n/a	n/a	5.84e-01	1.640
279859867	ENSG00000231864	0	RP11-229P13.23	RP11-229P13.23	0	9	n/a	n/a	5.37e-01	1.639
280081801	ENSG00000255152	0	MSH5-C6orf26	MSH5-C6orf26 readthrough (non-protein coding)	0	6	n/a	n/a	5.30e-01	1.638
279944859	ENSG00000240036	0	RP11-587D21.1	RP11-587D21.1	0	11	n/a	n/a	9.34e-01	1.636
1092045	ENSG00000121152	23152	NCAPH	non-SMC condensin I complex, subunit H	23397	2	n/a	n/a	5.34e-01	1.636
279962742	ENSG00000242086	171245	AC069513.3	AC069513.3	727956	3	n/a	n/a	5.75e-01	1.635
279864797	ENSG00000232287	157129557	SLC6A1-AS1	SLC6A1 antisense RNA 1 (non-protein coding)	100874090	3	n/a	n/a	9.01e-01	1.634
280033428	ENSG00000251022	1023972	RP11-163O17.1	RP11-163O17.1	100499177	4	n/a	n/a	1.25e+00	1.634
279845958	ENSG00000230606	157121797	AC159540.1	AC159540.1	100506123	2	n/a	n/a	5.48e-01	1.633
279706957	ENSG00000207314	167232	SNORA44	small nucleolar RNA, H/ACA box 44	677825	1	n/a	n/a	6.11e-01	1.630
1104968	ENSG00000203930	94869	RP1-177G6.2	Novel proteinUncharacterized protein	286411	X	n/a	n/a	5.80e-01	1.628
280094918	ENSG00000256341	0	RP11-21A7A.3	RP11-21A7A.3	0	11	n/a	n/a	3.50e-01	1.627
279820633	ENSG00000228342	0	RP1-238O23.4	RP1-238O23.4	0	6	n/a	n/a	5.81e-01	1.627
280085678	ENSG00000255390	0	RP11-732A19.5	RP11-732A19.5	0	11	n/a	n/a	3.51e-01	1.627
280116214	ENSG00000258472	0	RP11-192H23.4	Uncharacterized protein	0	17	n/a	n/a	6.18e-01	1.626
279661956	ENSG00000200729	26516	SNORD79	small nucleolar RNA, C/D box 79	26770	1	n/a	n/a	5.30e-01	1.626
1100650	ENSG00000174371	9033	EXO1	exonuclease 1	9156	1	n/a	n/a	8.14e-01	1.625
1089837	ENSG00000104725	0	NEFL	neurofilament, light polypeptide	0	8	n/a	n/a	4.46e-01	1.625
280128587	ENSG00000259187	0	CTD-2008A1.1	CTD-2008A1.1	0	15	n/a	n/a	5.26e-01	1.625
279849213	ENSG00000230916	0	RP11-10B2.1	RP11-10B2.1	0	X	n/a	n/a	3.53e-01	1.625
1092810	ENSG00000127325	80370	BEST3	bestrophin 3	144453	12	n/a	n/a	5.40e-01	1.625
280070731	ENSG00000254429	0	CTD-2562J17.7	CTD-2562J17.7	0	11	n/a	n/a	3.51e-01	1.622
1088859	ENSG00000092758	1290	COL9A3	collagen, type IX, alpha 3	1299	20	n/a	n/a	5.49e-01	1.622
280044741	ENSG00000252044	0	AL928646.1	AL928646.1	0	X	n/a	n/a	3.67e-01	1.621
1098893	ENSG00000166801	40544	FAM111A	family with sequence similarity 111, member A	63901	11	n/a	n/a	7.89e-01	1.621
280051146	ENSG00000252973	0	U6	U6 spliceosomal RNA	0	19	n/a	n/a	9.15e-01	1.620
279973697	ENSG00000243315	0	AP003392.2	AP003392.2	0	11	n/a	n/a	5.67e-01	1.620
1089765	ENSG00000104147	11174	OIP5	Opa interacting protein 5	11339	15	n/a	n/a	5.30e-01	1.619
1094738	ENSG00000139352	426	ASCL1	achaete-scute complex homolog 1 (Drosophila)	429	12	n/a	n/a	5.66e-01	1.619
1090382	ENSG00000108106	27083	UBE2S	ubiquitin-conjugating enzyme E2S	27338	19	n/a	n/a	5.41e-01	1.618
1102443	ENSG00000183785	31287	TUBA8	tubulin, alpha 8	51807	22	n/a	n/a	8.97e-01	1.616
1102321	ENSG00000183379	152440	SYNDIG1L	synapse differentiation inducing 1-like	646658	14	n/a	n/a	8.05e-01	1.614
279708504	ENSG00000207603	0	MIR7-1	microRNA 7-1	0	9	n/a	n/a	5.33e-01	1.614
1106102	ENSG00000214546	0	AC087491.2	AC087491.2	0	17	n/a	n/a	9.40e-01	1.614
279767987	ENSG00000223764	0	RP11-54O7.3	RP11-54O7.3	0	1	n/a	n/a	8.45e-01	1.613
279717222	ENSG00000212542	0	5S_rRNA	5S ribosomal RNA	0	22	n/a	n/a	5.51e-01	1.613
279791794	ENSG00000225783	133970	MIAT	myocardial infarction associated transcript (non-protein coding)	440823	22	n/a	n/a	3.70e-01	1.613
279856936	ENSG00000231607	0	DLEU2	deleted in lymphocytic leukemia 2 (non-protein coding)	0	13	n/a	n/a	5.62e-01	1.612
279890056	ENSG00000234531	0	RP11-288G11.3	RP11-288G11.3	0	10	n/a	n/a	9.69e-01	1.612
1090884	ENSG00000112029	26019	FBXO5	F-box protein 5	26271	6	n/a	n/a	5.42e-01	1.611
1093458	ENSG00000132199	34845	ENOSF1	enolase superfamily member 1	55556	18	n/a	n/a	8.74e-01	1.611
279722759	ENSG00000213526	0	SETP8	SET pseudogene 8	0	X	n/a	n/a	5.29e-01	1.610
1097284	ENSG00000159335	5731	PTMS	parathymosin	5763	12	n/a	n/a	9.71e-01	1.609
1091647	ENSG00000117650	4725	NEK2	NIMA (never in mitosis gene a)-related kinase 2	4751	1	n/a	n/a	6.41e-01	1.609
280048213	ENSG00000252549	0	U6	U6 spliceosomal RNA	0	20	n/a	n/a	5.35e-01	1.609
279951059	ENSG00000240731	0	RP5-890O3.9	RP5-890O3.9	0	1	n/a	n/a	8.12e-01	1.608
279656503	ENSG00000199053	135803	MIR324	microRNA 324	442898	17	n/a	n/a	9.37e-01	1.607
280042627	ENSG00000251739	0	U6	U6 spliceosomal RNA	0	4	n/a	n/a	7.16e-01	1.607
1093322	ENSG00000131153	31139	GINS2	GINS complex subunit 2 (Psf2 homolog)	51659	16	n/a	n/a	5.33e-01	1.606
279707566	ENSG00000207421	0	SNORD38B	small nucleolar RNA, C/D box 38B	0	1	n/a	n/a	5.34e-01	1.605
280076101	ENSG00000254801	0	CTD-2132H18.3	CTD-2132H18.3	0	11	n/a	n/a	6.31e-01	1.603
279935464	ENSG00000238795	0	SCARNA12	small Cajal body-specific RNA 12	0	12	n/a	n/a	5.48e-01	1.603
280037906	ENSG00000251374	0	RPS23P5	ribosomal protein S23 pseudogene 5	0	5	n/a	n/a	8.13e-01	1.602
1088195	ENSG00000075702	94292	WDR62	WD repeat domain 62	284403	19	n/a	n/a	5.67e-01	1.601
1087096	ENSG00000008988	6191	RPS20	ribosomal protein S20	6224	8	n/a	n/a	8.74e-01	1.601
279982126	ENSG00000244124	0	ATP1B3-AS1	ATP1B3 antisense RNA 1 (non-protein coding)	0	3	n/a	n/a	7.81e-01	1.600
1091270	ENSG00000115163	1051	CENPA	centromere protein A	1058	2	n/a	n/a	5.39e-01	1.599
1100756	ENSG00000174948	110136	GPR149	G protein-coupled receptor 149	344758	3	n/a	n/a	7.79e-01	1.598
1089770	ENSG00000104213	5125	PDGFRL	platelet-derived growth factor receptor-like	5157	8	n/a	n/a	6.07e-01	1.597
1099888	ENSG00000170893	7157	TRH	thyrotropin-releasing hormone	7200	3	n/a	n/a	3.70e-01	1.596
279752408	ENSG00000221184	0	MIR1254	microRNA 1254	0	10	n/a	n/a	5.73e-01	1.596
279840803	ENSG00000230175	0	RP11-466F5.3	RP11-466F5.3	0	1	n/a	n/a	3.54e-01	1.595
280032958	ENSG00000250986	157123125	AC141928.1	AC141928.1	100507150	4	n/a	n/a	3.60e-01	1.594
1091000	ENSG00000112742	7229	TTK	TTK protein kinase	7272	6	n/a	n/a	5.59e-01	1.593
279802273	ENSG00000226696	0	AC008746.11	AC008746.11	0	19	n/a	n/a	6.26e-01	1.593
280045749	ENSG00000252192	0	SNORA9	Small nucleolar RNA SNORA9	0	12	n/a	n/a	5.67e-01	1.592
1090972	ENSG00000112541	10688	PDE10A	phosphodiesterase 10A	10846	6	n/a	n/a	5.35e-01	1.591
1088627	ENSG00000087586	6750	AURKA	aurora kinase A	6790	20	n/a	n/a	5.30e-01	1.591
279660276	ENSG00000200237	0	SNORA70	Small nucleolar RNA SNORA70	0	19	n/a	n/a	5.42e-01	1.591
1087655	ENSG00000058085	3893	LAMC2	laminin, gamma 2	3918	1	n/a	n/a	5.50e-01	1.591
279978671	ENSG00000243743	0	RP1-34B21.6	RP1-34B21.6	0	6	n/a	n/a	8.48e-01	1.590
1097627	ENSG00000162062	55979	C16orf59	chromosome 16 open reading frame 59	80178	16	n/a	n/a	6.20e-01	1.590
1098657	ENSG00000165879	9879	FRAT1	frequently rearranged in advanced T-cell lymphomas	10023	10	n/a	n/a	8.11e-01	1.588
1087794	ENSG00000065320	9287	NTN1	netrin 1	9423	17	n/a	n/a	5.32e-01	1.587
1101114	ENSG00000176887	6624	SOX11	SRY (sex determining region Y)-box 11	6664	2	n/a	n/a	6.01e-01	1.587
1100059	ENSG00000171551	9291	ECEL1	endothelin converting enzyme-like 1	9427	2	n/a	n/a	5.42e-01	1.587
1090200	ENSG00000106462	2131	EZH2	enhancer of zeste homolog 2 (Drosophila)	2146	7	n/a	n/a	5.68e-01	1.587
1106565	ENSG00000221978	57351	CCNL2	cyclin L2	81669	1	n/a	n/a	5.32e-01	1.587
279828034	ENSG00000229007	0	EXOSC3P1	exosome component 3 pseudogene 1	0	21	n/a	n/a	9.41e-01	1.587
1094022	ENSG00000135577	4798	NMBR	neuromedin B receptor	4829	6	n/a	n/a	5.59e-01	1.586
280072253	ENSG00000254544	0	RP11-428C19.6	RP11-428C19.6	0	11	n/a	n/a	8.66e-01	1.585
1102418	ENSG00000183722	10040	LHFP	lipoma HMGIC fusion partner	10186	13	n/a	n/a	3.64e-01	1.584
1107728	ENSG00000230715	0	RP11-274B21.4	RP11-274B21.4	0	7	n/a	n/a	5.63e-01	1.584
279843508	ENSG00000230415	0	RP5-902P8.10	RP5-902P8.10	0	1	n/a	n/a	7.96e-01	1.583
1088555	ENSG00000085999	8378	RAD54L	RAD54-like (S. cerevisiae)	8438	1	n/a	n/a	5.41e-01	1.583
1089652	ENSG00000103154	33841	NECAB2	N-terminal EF-hand calcium binding protein 2	54550	16	n/a	n/a	4.06e-01	1.582
280045469	ENSG00000252150	0	AC092574.2	AC092574.2	0	4	n/a	n/a	7.93e-01	1.581
280042389	ENSG00000251705	0	RN5-8S6	RNA, 5.8S ribosomal 6	0	Y	n/a	n/a	4.54e-01	1.580
279979681	ENSG00000243854	0	AC024902.1	AC024902.1	0	12	n/a	n/a	5.63e-01	1.579
279940860	ENSG00000239530	0	AC114498.1	AC114498.1	0	1	n/a	n/a	6.38e-01	1.578
279924563	ENSG00000237641	0	RP11-690I21.1	RP11-690I21.1	0	2	n/a	n/a	9.41e-01	1.578
280086686	ENSG00000255468	0	RP11-867G23.8	Uncharacterized protein	0	11	n/a	n/a	9.81e-01	1.576
280101585	ENSG00000257077	0	RP11-467L20.6	RP11-467L20.6	0	11	n/a	n/a	9.19e-01	1.575
1097507	ENSG00000160957	0	RECQL4	RecQ protein-like 4	0	8	n/a	n/a	5.39e-01	1.574
279726836	ENSG00000214009	0	RP4-774G10.1	RP4-774G10.1	0	X	n/a	n/a	5.37e-01	1.573
1093963	ENSG00000135333	2030	EPHA7	EPH receptor A7	2045	6	n/a	n/a	3.72e-01	1.573
279922605	ENSG00000237472	0	AP000361.2	AP000361.2	0	22	n/a	n/a	1.50e+00	1.572
279662306	ENSG00000200831	0	SNORD36B	small nucleolar RNA, C/D box 36B	0	9	n/a	n/a	5.41e-01	1.571
279666646	ENSG00000202093	0	SNORD58C	small nucleolar RNA, C/D box 58C	0	18	n/a	n/a	5.29e-01	1.571
279660927	ENSG00000200418	0	SNORA63	Small nucleolar RNA SNORA63	0	3	n/a	n/a	5.32e-01	1.571
1089656	ENSG00000103175	37221	WFDC1	WAP four-disulfide core domain 1	58189	16	n/a	n/a	5.79e-01	1.571
279943848	ENSG00000239912	0	CTD-2224J9.3	CTD-2224J9.3	0	19	n/a	n/a	5.83e-01	1.570
280125092	ENSG00000258985	0	RP11-368P15.3	RP11-368P15.3	0	14	n/a	n/a	3.57e-01	1.569
1094778	ENSG00000139631	30861	CSAD	cysteine sulfinic acid decarboxylase	51380	12	n/a	n/a	5.32e-01	1.569
280071741	ENSG00000254510	157121009	RP11-867G23.10	RP11-867G23.10	100505504	11	n/a	n/a	5.32e-01	1.569
279829254	ENSG00000229122	0	AGBL5-IT1	AGBL5 intronic transcript 1 (non-protein coding)	0	2	n/a	n/a	9.35e-01	1.567
1098602	ENSG00000165655	59048	ZNF503	zinc finger protein 503	84858	10	n/a	n/a	5.30e-01	1.567
280125593	ENSG00000259018	0	RP11-124D2.3	RP11-124D2.3	0	14	n/a	n/a	3.51e-01	1.566
279661844	ENSG00000200693	0	U3	Small nucleolar RNA U3	0	14	n/a	n/a	5.31e-01	1.566
279702960	ENSG00000206630	26534	SNORD60	small nucleolar RNA, C/D box 60	26788	16	n/a	n/a	8.51e-01	1.566
279662250	ENSG00000200816	0	SNORA38	small nucleolar RNA, H/ACA box 38	0	6	n/a	n/a	6.29e-01	1.565
279871535	ENSG00000232887	0	AC006466.5	AC006466.5	0	7	n/a	n/a	5.59e-01	1.565
1093106	ENSG00000129993	859	CBFA2T3	core-binding factor, runt domain, alpha subunit 2; translocated to, 3	863	16	n/a	n/a	5.66e-01	1.565
280105624	ENSG00000257479	0	RP11-1136G11.7	RP11-1136G11.7	0	12	n/a	n/a	5.37e-01	1.564
279870843	ENSG00000232815	0	RP11-764K9.2	RP11-764K9.2	0	9	n/a	n/a	6.02e-01	1.564
280044391	ENSG00000251994	0	U2	U2 spliceosomal RNA	0	18	n/a	n/a	6.14e-01	1.564
1105130	ENSG00000204410	4413	MSH5	mutS homolog 5 (E. coli)	4439	6	n/a	n/a	5.39e-01	1.564
1093540	ENSG00000132646	5079	PCNA	proliferating cell nuclear antigen	5111	20	n/a	n/a	3.49e-01	1.563
280132466	ENSG00000259409	0	RP11-521C20.3	RP11-521C20.3	0	15	n/a	n/a	9.73e-01	1.562
279882840	ENSG00000233875	0	RP11-61L14.6	RP11-61L14.6	0	1	n/a	n/a	5.36e-01	1.560
279893695	ENSG00000234819	0	RP11-336N8.4	RP11-336N8.4	0	9	n/a	n/a	3.70e-01	1.560
1099668	ENSG00000169914	23007	OTUD3	OTU domain containing 3	23252	1	n/a	n/a	5.38e-01	1.559
1098894	ENSG00000166803	9624	KIAA0101	KIAA0101	9768	15	n/a	n/a	3.66e-01	1.559
1106023	ENSG00000214239	0	AL591025.1	AL591025.1	0	6	n/a	n/a	9.13e-01	1.558
1106008	ENSG00000214182	0	PTMAP5	prothymosin, alpha pseudogene 5	0	13	n/a	n/a	5.77e-01	1.558
279749168	ENSG00000219451	85877	AC005251.3	AC005251.3	222901	7	n/a	n/a	7.03e-01	1.558
279956702	ENSG00000241431	0	RP11-17A4.1	RP11-17A4.1	0	8	n/a	n/a	6.92e-01	1.558
279662957	ENSG00000201035	0	5S_rRNA	5S ribosomal RNA	0	19	n/a	n/a	5.32e-01	1.557
280039163	ENSG00000251469	0	AC099668.5	AC099668.5	0	3	n/a	n/a	6.72e-01	1.556
1104813	ENSG00000198918	6138	RPL39	ribosomal protein L39	6170	X	n/a	n/a	5.70e-01	1.556
1096270	ENSG00000150907	2292	FOXO1	forkhead box O1	2308	13	n/a	n/a	5.31e-01	1.555
1100154	ENSG00000171956	26768	FOXB1	forkhead box B1	27023	15	n/a	n/a	5.32e-01	1.555
1090195	ENSG00000106415	76655	GLCCI1	glucocorticoid induced transcript 1	113263	7	n/a	n/a	5.29e-01	1.554
280089372	ENSG00000255703	0	RP11-46H11.2	RP11-46H11.2	0	12	n/a	n/a	8.93e-01	1.553
280053104	ENSG00000253174	0	RP11-360L9.7	RP11-360L9.7	0	8	n/a	n/a	5.36e-01	1.553
1105002	ENSG00000204060	0	FOXO6	forkhead box O6	0	1	n/a	n/a	3.55e-01	1.553
1090497	ENSG00000108848	31227	LUC7L3	LUC7-like 3 (S. cerevisiae)	51747	17	n/a	n/a	5.33e-01	1.552
1100891	ENSG00000175643	77725	RMI2	RMI2, RecQ mediated genome instability 2, homolog (S. cerevisiae)	116028	16	n/a	n/a	6.26e-01	1.552
279706635	ENSG00000207262	0	SNORD57	Small nucleolar RNA SNORD57	0	20	n/a	n/a	3.98e-01	1.552
279800887	ENSG00000226572	0	SNORD57	small nucleolar RNA, C/D box 57	0	20	n/a	n/a	3.98e-01	1.552
1089453	ENSG00000101773	5900	RBBP8	retinoblastoma binding protein 8	5932	18	n/a	n/a	8.84e-01	1.551
1092429	ENSG00000124440	40945	HIF3A	hypoxia inducible factor 3, alpha subunit	64344	19	n/a	n/a	5.35e-01	1.551
279977663	ENSG00000243679	0	RP11-274B21.3	RP11-274B21.3	0	7	n/a	n/a	5.32e-01	1.550
1106789	ENSG00000224474	0	AL355490.1	AL355490.1	0	10	n/a	n/a	8.89e-01	1.549
1100686	ENSG00000174567	79249	GOLT1A	golgi transport 1A	127845	1	n/a	n/a	9.30e-01	1.548
279793382	ENSG00000225912	0	RP13-258O15.1	RP13-258O15.1	0	X	n/a	n/a	9.14e-01	1.547
1090411	ENSG00000108370	8710	RGS9	regulator of G-protein signaling 9	8787	17	n/a	n/a	8.08e-01	1.547
1099858	ENSG00000170779	34327	CDCA4	cell division cycle associated 4	55038	14	n/a	n/a	3.61e-01	1.547
1092649	ENSG00000125869	23892	C20orf103	chromosome 20 open reading frame 103	24141	20	n/a	n/a	9.16e-01	1.547
1099339	ENSG00000168496	2222	FEN1	flap structure-specific endonuclease 1	2237	11	n/a	n/a	9.04e-01	1.547
279978832	ENSG00000243762	0	AC006547.8	AC006547.8	0	22	n/a	n/a	8.85e-01	1.546
1107111	ENSG00000226650	94634	KIF4B	kinesin family member 4B	285643	5	n/a	n/a	6.91e-01	1.546
1103564	ENSG00000188486	2997	H2AFX	H2A histone family, member X	3014	11	n/a	n/a	3.98e-01	1.545
279794754	ENSG00000226029	0	RP4-798A10.2	RP4-798A10.2	0	1	n/a	n/a	5.43e-01	1.545
279760133	ENSG00000222493	0	Y_RNA	Y RNA	0	12	n/a	n/a	7.14e-01	1.545
1091817	ENSG00000119547	9340	ONECUT2	one cut homeobox 2	9480	18	n/a	n/a	5.37e-01	1.544
279861177	ENSG00000231970	0	RP11-452K12.7	RP11-452K12.7	0	10	n/a	n/a	5.54e-01	1.544
279810101	ENSG00000227358	0	RP11-180I4.1	RP11-180I4.1	0	9	n/a	n/a	8.89e-01	1.543
1086896	ENSG00000003096	59880	KLHL13	kelch-like 13 (Drosophila)	90293	X	n/a	n/a	5.32e-01	1.543
1097413	ENSG00000160298	33351	C21orf58	chromosome 21 open reading frame 58	54058	21	n/a	n/a	5.33e-01	1.543
1098522	ENSG00000165304	9689	MELK	maternal embryonic leucine zipper kinase	9833	9	n/a	n/a	5.32e-01	1.543
1098509	ENSG00000165244	83387	ZNF367	zinc finger protein 367	195828	9	n/a	n/a	5.57e-01	1.542
1092048	ENSG00000121211	58268	MND1	meiotic nuclear divisions 1 homolog (S. cerevisiae)	84057	4	n/a	n/a	7.95e-01	1.541
280130915	ENSG00000259321	0	RP11-468E2.5	RP11-468E2.5	0	14	n/a	n/a	8.17e-01	1.541
279794203	ENSG00000225978	0	HAR1A	highly accelerated region 1A (non-protein coding)	0	20	n/a	n/a	5.47e-01	1.541
1091129	ENSG00000113810	9906	SMC4	structural maintenance of chromosomes 4	10051	3	n/a	n/a	5.31e-01	1.541
279669770	ENSG00000203508	0	CR786580.1	CR786580.1	0	9	n/a	n/a	8.32e-01	1.540
279885661	ENSG00000234133	0	AC005154.9	AC005154.9	0	7	n/a	n/a	5.67e-01	1.539
1087796	ENSG00000065328	34677	MCM10	minichromosome maintenance complex component 10	55388	10	n/a	n/a	5.42e-01	1.538
280013355	ENSG00000249430	0	CTD-2231H16.1	CTD-2231H16.1	0	5	n/a	n/a	5.30e-01	1.538
279846897	ENSG00000230699	94348	RP11-54O7.1	RP11-54O7.1	284600	1	n/a	n/a	9.88e-01	1.535
1095352	ENSG00000143545	5840	RAB13	RAB13, member RAS oncogene family	5872	1	n/a	n/a	5.61e-01	1.535
279927789	ENSG00000237916	0	RP11-537E18.1	RP11-537E18.1	0	2	n/a	n/a	8.75e-01	1.535
1107738	ENSG00000230778	1015684	ANKRD63	ankyrin repeat domain 63	100131244	15	n/a	n/a	6.13e-01	1.535
1094366	ENSG00000137288	58510	C6orf125	chromosome 6 open reading frame 125	84300	6	n/a	n/a	8.14e-01	1.535
1104760	ENSG00000198830	3131	HMGN2	high mobility group nucleosomal binding domain 2	3151	1	n/a	n/a	3.61e-01	1.534
1091126	ENSG00000113763	59873	UNC5A	unc-5 homolog A (C. elegans)	90249	5	n/a	n/a	3.79e-01	1.534
1106436	ENSG00000217236	1002753	SP9	Sp9 transcription factor homolog (mouse)	100131390	2	n/a	n/a	3.69e-01	1.533
1088778	ENSG00000090889	23888	KIF4A	kinesin family member 4A	24137	X	n/a	n/a	5.30e-01	1.533
279704395	ENSG00000206874	9169	SNORD26	small nucleolar RNA, C/D box 26	9302	11	n/a	n/a	3.59e-01	1.532
279793145	ENSG00000225889	0	AC074289.1	AC074289.1	0	2	n/a	n/a	5.34e-01	1.532
1093104	ENSG00000129990	6821	SYT5	synaptotagmin V	6861	19	n/a	n/a	4.36e-01	1.532
279771064	ENSG00000224040	0	HMGN1P4	high mobility group nucleosome binding domain 1 pseudogene 4	0	1	n/a	n/a	8.20e-01	1.532
1092909	ENSG00000128271	132	ADORA2A	adenosine A2a receptor	135	22	n/a	n/a	1.28e+00	1.532
279769354	ENSG00000223878	0	AC005517.3	AC005517.3	0	17	n/a	n/a	8.61e-01	1.531
279708259	ENSG00000207561	0	MIR635	microRNA 635	0	17	n/a	n/a	5.67e-01	1.530
1093573	ENSG00000132821	79288	VSTM2L	V-set and transmembrane domain containing 2 like	128434	20	n/a	n/a	4.29e-01	1.528
1097700	ENSG00000162496	9123	DHRS3	dehydrogenase/reductase (SDR family) member 3	9249	1	n/a	n/a	3.53e-01	1.527
1094658	ENSG00000138778	1055	CENPE	centromere protein E, 312kDa	1062	4	n/a	n/a	8.34e-01	1.527
1101902	ENSG00000181404	0	WASH1	WAS protein family homolog 1	0	9	n/a	n/a	7.92e-01	1.527
1099846	ENSG00000170684	81563	ZNF296	zinc finger protein 296	162979	19	n/a	n/a	8.86e-01	1.527
1104158	ENSG00000197061	8306	HIST1H4C	histone cluster 1, H4c	8364	6	n/a	n/a	5.75e-01	1.527
1102576	ENSG00000184368	90368	MAP7D2	MAP7 domain containing 2	256714	X	n/a	n/a	4.24e-01	1.526
280100823	ENSG00000257026	0	AC040173.1	AC040173.1	0	16	n/a	n/a	5.31e-01	1.526
1090037	ENSG00000105640	6110	RPL18A	ribosomal protein L18a	6142	19	n/a	n/a	8.88e-01	1.526
279893050	ENSG00000234771	94827	RP11-395P17.3	RP11-395P17.3	100289019	9	n/a	n/a	9.03e-01	1.525
1093401	ENSG00000131771	58363	PPP1R1B	protein phosphatase 1, regulatory (inhibitor) subunit 1B	84152	17	n/a	n/a	6.60e-01	1.524
279708819	ENSG00000207649	128040	MIR138-2	microRNA 138-2	406930	16	n/a	n/a	5.67e-01	1.524
280055347	ENSG00000253333	0	RP11-497H16.8	RP11-497H16.8	0	5	n/a	n/a	5.47e-01	1.523
1090180	ENSG00000106341	10684	PPP1R17	protein phosphatase 1, regulatory subunit 17	10842	7	n/a	n/a	4.33e-01	1.523
1108165	ENSG00000233438	0	AC109829.1	Uncharacterized protein	0	2	n/a	n/a	5.67e-01	1.523
279821547	ENSG00000228415	0	PTMAP1	prothymosin, alpha pseudogene 1 (gene sequence 26)	0	6	n/a	n/a	5.41e-01	1.523
279620053	ENSG00000197261	79640	C6orf141	chromosome 6 open reading frame 141	135398	6	n/a	n/a	6.01e-01	1.522
280111987	ENSG00000258111	0	RP11-43D4.2	RP11-43D4.2	0	12	n/a	n/a	3.75e-01	1.522
1087158	ENSG00000011332	8142	DPF1	D4, zinc and double PHD fingers family 1	8193	19	n/a	n/a	3.98e-01	1.522
279966906	ENSG00000242527	0	RP11-159H22.1	RP11-159H22.1	0	11	n/a	n/a	3.75e-01	1.522
1096240	ENSG00000150594	147	ADRA2A	adrenergic, alpha-2A-, receptor	150	10	n/a	n/a	5.84e-01	1.521
1087050	ENSG00000007392	34981	LUC7L	LUC7-like (S. cerevisiae)	55692	16	n/a	n/a	6.26e-01	1.521
1102639	ENSG00000184661	81280	CDCA2	cell division cycle associated 2	157313	8	n/a	n/a	5.67e-01	1.521
279903559	ENSG00000235734	0	HMGN1P36	high mobility group nucleosome binding domain 1 pseudogene 36	0	2	n/a	n/a	5.42e-01	1.521
1102276	ENSG00000183166	57940	CALN1	calneuron 1	83698	7	n/a	n/a	4.43e-01	1.521
1098603	ENSG00000165659	1590	DACH1	dachshund homolog 1 (Drosophila)	1602	13	n/a	n/a	3.78e-01	1.521
1091890	ENSG00000119969	3053	HELLS	helicase, lymphoid-specific	3070	10	n/a	n/a	6.03e-01	1.520
280087107	ENSG00000255503	0	RP11-113K21.4	RP11-113K21.4	0	11	n/a	n/a	3.78e-01	1.520
1100668	ENSG00000174469	25796	CNTNAP2	contactin associated protein-like 2	26047	7	n/a	n/a	3.71e-01	1.520
280072742	ENSG00000254577	0	RP11-484D2.4	RP11-484D2.4	0	11	n/a	n/a	1.03e+00	1.519
280091021	ENSG00000255872	0	RP11-613M10.9	RP11-613M10.9	0	9	n/a	n/a	1.04e+00	1.519
1092685	ENSG00000126001	11030	CEP250	centrosomal protein 250kDa	11190	20	n/a	n/a	8.25e-01	1.518
1094750	ENSG00000139438	59105	C12orf34	chromosome 12 open reading frame 34	84915	12	n/a	n/a	1.04e+00	1.518
280049053	ENSG00000252671	0	Y_RNA	Y RNA	0	5	n/a	n/a	5.42e-01	1.516
1097135	ENSG00000158164	10855	TMSB15A	thymosin beta 15a	11013	X	n/a	n/a	5.34e-01	1.516
1102071	ENSG00000182310	80619	LINC00085	long intergenic non-protein coding RNA 85	147650	19	n/a	n/a	7.01e-01	1.515
1094456	ENSG00000137812	36360	CASC5	cancer susceptibility candidate 5	57082	15	n/a	n/a	5.45e-01	1.514
280069636	ENSG00000254352	0	RP11-578O24.2	RP11-578O24.2	0	8	n/a	n/a	8.33e-01	1.513
280046722	ENSG00000252331	0	AP002812.1	AP002812.1	0	11	n/a	n/a	5.65e-01	1.513
279931679	ENSG00000238240	0	RP4-740C4.5	RP4-740C4.5	0	1	n/a	n/a	5.34e-01	1.513
280131937	ENSG00000259382	0	XXbac-BPG300A18.13	XXbac-BPG300A18.13	0	6	n/a	n/a	9.49e-01	1.513
279939882	ENSG00000239419	0	AC073342.1	AC073342.1	0	7	n/a	n/a	8.13e-01	1.513
1094751	ENSG00000139445	78856	FOXN4	forkhead box N4	121643	12	n/a	n/a	5.31e-01	1.513
279921843	ENSG00000237418	0	AC069257.6	AC069257.6	0	3	n/a	n/a	5.30e-01	1.512
1099172	ENSG00000167840	7731	ZNF232	zinc finger protein 232	7775	17	n/a	n/a	6.97e-01	1.512
1096172	ENSG00000149636	55782	DSN1	DSN1, MIND kinetochore complex component, homolog (S. cerevisiae)	79980	20	n/a	n/a	5.41e-01	1.511
1100821	ENSG00000175279	157124189	APITD1	apoptosis-inducing, TAF9-like domain 1	100526739	1	n/a	n/a	5.83e-01	1.511
1102614	ENSG00000184545	1838	DUSP8	dual specificity phosphatase 8	1850	11	n/a	n/a	3.69e-01	1.511
279730165	ENSG00000214359	0	RPL18P10	ribosomal protein L18 pseudogene 10	0	13	n/a	n/a	8.08e-01	1.511
279708217	ENSG00000207554	0	MIR647	microRNA 647	0	20	n/a	n/a	5.30e-01	1.509
1094065	ENSG00000135824	59563	RGS8	regulator of G-protein signaling 8	85397	1	n/a	n/a	3.99e-01	1.509
1102802	ENSG00000185274	41010	WBSCR17	Williams-Beuren syndrome chromosome region 17	64409	7	n/a	n/a	5.33e-01	1.509
1104700	ENSG00000198719	28250	DLL1	delta-like 1 (Drosophila)	28514	6	n/a	n/a	5.32e-01	1.509
1086897	ENSG00000003137	35883	CYP26B1	cytochrome P450, family 26, subfamily B, polypeptide 1	56603	2	n/a	n/a	4.20e-01	1.508
279759699	ENSG00000222383	0	5S_rRNA	5S ribosomal RNA	0	6	n/a	n/a	5.37e-01	1.507
1089326	ENSG00000101132	5171	PFDN4	prefoldin subunit 4	5203	20	n/a	n/a	5.60e-01	1.506
1098167	ENSG00000164045	988	CDC25A	cell division cycle 25 homolog A (S. pombe)	993	3	n/a	n/a	5.72e-01	1.505
1100394	ENSG00000173013	90405	CCDC96	coiled-coil domain containing 96	257236	4	n/a	n/a	5.35e-01	1.505
279995760	ENSG00000247516	0	RP11-480D4.3	RP11-480D4.3	0	5	n/a	n/a	9.07e-01	1.505
279922784	ENSG00000237485	157129433	SGOL1-AS1	SGOL1 antisense RNA 1 (non-protein coding)	100874028	3	n/a	n/a	5.60e-01	1.505
279662103	ENSG00000200769	0	Y_RNA	Y RNA	0	7	n/a	n/a	9.01e-01	1.505
1099600	ENSG00000169635	22874	HIC2	hypermethylated in cancer 2	23119	22	n/a	n/a	5.92e-01	1.505
1092659	ENSG00000125895	34610	C20orf46	chromosome 20 open reading frame 46	55321	20	n/a	n/a	4.06e-01	1.503
279665568	ENSG00000201784	0	SNORD14A	small nucleolar RNA, C/D box 14A	0	11	n/a	n/a	3.53e-01	1.503
279759475	ENSG00000222328	0	RNU2-2	RNA, U2 small nuclear 2	0	11	n/a	n/a	3.72e-01	1.503
1089879	ENSG00000104889	10388	RNASEH2A	ribonuclease H2, subunit A	10535	19	n/a	n/a	5.38e-01	1.503
1102624	ENSG00000184596	0	AF207550.1	AF207550.1	0	X	n/a	n/a	8.14e-01	1.502
280028955	ENSG00000250661	0	RP11-458I7.4	RP11-458I7.4	0	1	n/a	n/a	9.40e-01	1.502
279952277	ENSG00000240889	1001530	RP4-726N20.2	RP4-726N20.2	100134713	7	n/a	n/a	3.53e-01	1.502
1096065	ENSG00000148826	58705	NKX6-2	NK6 homeobox 2	84504	10	n/a	n/a	5.30e-01	1.502
279967014	ENSG00000242540	0	AC010729.1	AC010729.1	0	2	n/a	n/a	8.46e-01	1.501
279936247	ENSG00000238917	0	SNORD10	small nucleolar RNA, C/D box 10	0	17	n/a	n/a	5.36e-01	1.501
279755166	ENSG00000221667	1023003	MIR1825	microRNA 1825	100302183	20	n/a	n/a	5.39e-01	1.501
1100013	ENSG00000171408	26860	PDE7B	phosphodiesterase 7B	27115	6	n/a	n/a	5.46e-01	1.501
1104816	ENSG00000198923	0	RP11-290L1.7	RP11-290L1.7	0	12	n/a	n/a	8.12e-01	1.501
280077744	ENSG00000254918	22752	RP11-259P6.1	RP11-259P6.1	22997	11	n/a	n/a	5.83e-01	1.500
279859544	ENSG00000231835	0	RP4-677H15.2	RP4-677H15.2	0	1	n/a	n/a	5.42e-01	1.499
1095441	ENSG00000144034	30485	TPRKB	TP53RK binding protein	51002	2	n/a	n/a	8.68e-01	1.499
1106254	ENSG00000215099	0	AC004148.1	Uncharacterized protein	0	17	n/a	n/a	9.33e-01	1.499
1089089	ENSG00000100162	54859	CENPM	centromere protein M	79019	22	n/a	n/a	3.67e-01	1.499
1094126	ENSG00000136104	55424	RNASEH2B	ribonuclease H2, subunit B	79621	13	n/a	n/a	8.77e-01	1.499
1101068	ENSG00000176619	59014	LMNB2	lamin B2	84823	19	n/a	n/a	8.77e-01	1.498
279991745	ENSG00000246015	0	AC010332.1	AC010332.1	0	19	n/a	n/a	5.45e-01	1.498
1095158	ENSG00000142408	37707	CACNG8	calcium channel, voltage-dependent, gamma subunit 8	59283	19	n/a	n/a	4.51e-01	1.498
279974386	ENSG00000243357	0	AP001065.1	AP001065.1	0	21	n/a	n/a	9.49e-01	1.497
1107748	ENSG00000230847	0	RP11-195E2.1	RP11-195E2.1	0	5	n/a	n/a	1.04e+00	1.497
1094003	ENSG00000135476	9556	ESPL1	extra spindle pole bodies homolog 1 (S. cerevisiae)	9700	12	n/a	n/a	5.30e-01	1.497
279899603	ENSG00000235363	0	SNRPGP10	small nuclear ribonucleoprotein polypeptide G pseudogene 10	0	1	n/a	n/a	7.18e-01	1.496
279961289	ENSG00000241948	0	AL133512.1	AL133512.1	0	X	n/a	n/a	4.50e-01	1.496
279863679	ENSG00000232177	0	MTND4P24	MT-ND4 pseudogene 24	0	X	n/a	n/a	5.32e-01	1.496
1093932	ENSG00000135127	60192	CCDC64	coiled-coil domain containing 64	92558	12	n/a	n/a	4.23e-01	1.495
1099067	ENSG00000167524	79036	AC005726.6	Uncharacterized serine/threonine-protein kinase SgK494	124923	17	n/a	n/a	6.21e-01	1.495
1088347	ENSG00000079616	3810	KIF22	kinesin family member 22	3835	16	n/a	n/a	5.65e-01	1.494
279979768	ENSG00000243869	0	AC122179.1	AC122179.1	0	11	n/a	n/a	5.32e-01	1.494
279667948	ENSG00000202474	0	5S_rRNA	5S ribosomal RNA	0	9	n/a	n/a	8.52e-01	1.494
279707580	ENSG00000207424	9166	SNORD30	small nucleolar RNA, C/D box 30	9299	11	n/a	n/a	3.59e-01	1.494
280103621	ENSG00000257291	0	RP11-411N4.1	RP11-411N4.1	0	12	n/a	n/a	7.94e-01	1.494
279928122	ENSG00000237940	0	AC093642.3	AC093642.3	0	2	n/a	n/a	8.32e-01	1.494
1096156	ENSG00000149554	1103	CHEK1	CHK1 checkpoint homolog (S. pombe)	1111	11	n/a	n/a	8.54e-01	1.494
1089600	ENSG00000102886	54992	GDPD3	glycerophosphodiester phosphodiesterase domain containing 3	79153	16	n/a	n/a	5.38e-01	1.493
1103020	ENSG00000186166	109550	CCDC84	coiled-coil domain containing 84	338657	11	n/a	n/a	6.34e-01	1.493
1101811	ENSG00000180875	40989	GREM2	gremlin 2	64388	1	n/a	n/a	4.59e-01	1.493
1102377	ENSG00000183615	58930	FAM167B	family with sequence similarity 167, member B	84734	1	n/a	n/a	8.38e-01	1.493
279804064	ENSG00000226849	0	RP4-635E18.7	RP4-635E18.7	0	1	n/a	n/a	7.86e-01	1.492
280126236	ENSG00000259052	0	AL157871.2	AL157871.2	0	14	n/a	n/a	5.41e-01	1.492
1088132	ENSG00000074276	34114	CDHR2	cadherin-related family member 2	54825	5	n/a	n/a	4.01e-01	1.492
279816786	ENSG00000227999	0	MTND5P1	MT-ND5 pseudogene 1	0	21	n/a	n/a	5.32e-01	1.492
1098684	ENSG00000165983	9183	PTER	phosphotriesterase related	9317	10	n/a	n/a	4.59e-01	1.492
279986127	ENSG00000244528	0	AC134873.1	AC134873.1	0	2	n/a	n/a	9.79e-01	1.491
1101248	ENSG00000177519	35755	RPRM	reprimo, TP53 dependent G2 arrest mediator candidate	56475	2	n/a	n/a	4.58e-01	1.491
280107074	ENSG00000257621	119835	RP11-349A22.5	RP11-349A22.5	379025	14	n/a	n/a	8.76e-01	1.491
1090761	ENSG00000111247	10488	RAD51AP1	RAD51 associated protein 1	10635	12	n/a	n/a	5.32e-01	1.490
280033740	ENSG00000251050	0	RP11-168A11.4	RP11-168A11.4	0	5	n/a	n/a	8.75e-01	1.490
279957731	ENSG00000241530	0	AC006368.1	AC006368.1	0	2	n/a	n/a	5.33e-01	1.490
279985879	ENSG00000244491	0	RP3-508I15.18	RP3-508I15.18	0	22	n/a	n/a	5.47e-01	1.490
280056889	ENSG00000253445	0	CTB-79E8.2	CTB-79E8.2	0	5	n/a	n/a	4.23e-01	1.490
279727004	ENSG00000214018	0	RRM2P3	ribonucleotide reductase M2 polypeptide pseudogene 3	0	X	n/a	n/a	3.59e-01	1.490
279932855	ENSG00000238369	0	snoU13	Small nucleolar RNA U13	0	5	n/a	n/a	5.35e-01	1.490
279705970	ENSG00000207152	0	SNORA67	small nucleolar RNA, H/ACA box 67	0	17	n/a	n/a	5.30e-01	1.490
280048493	ENSG00000252590	0	U7	U7 small nuclear RNA	0	7	n/a	n/a	5.67e-01	1.490
279975191	ENSG00000243453	0	CTA-714B7.6	CTA-714B7.6	0	22	n/a	n/a	6.04e-01	1.489
279950430	ENSG00000240656	0	AC068594.1	AC068594.1	0	17	n/a	n/a	4.01e-01	1.489
279865652	ENSG00000232383	0	AC010677.5	AC010677.5	0	7	n/a	n/a	5.33e-01	1.489
279854094	ENSG00000231357	0	AC006028.11	AC006028.11	0	7	n/a	n/a	5.34e-01	1.488
279883117	ENSG00000233899	0	RP4-742C19.8	RP4-742C19.8	0	22	n/a	n/a	8.07e-01	1.488
1099149	ENSG00000167766	35058	ZNF83	zinc finger protein 83	55769	19	n/a	n/a	5.32e-01	1.488
279836223	ENSG00000229759	0	MRPS18AP1	mitochondrial ribosomal protein S18A pseudogene 1	0	3	n/a	n/a	8.36e-01	1.487
279826181	ENSG00000228834	0	RP11-249L21.4	RP11-249L21.4	0	6	n/a	n/a	3.51e-01	1.486
1088325	ENSG00000079134	9840	THOC1	THO complex 1	9984	18	n/a	n/a	8.32e-01	1.485
280048164	ENSG00000252542	0	SNORD36C	small nucleolar RNA, C/D box 36C	0	9	n/a	n/a	5.32e-01	1.485
1094337	ENSG00000137166	77735	FOXP4	forkhead box P4	116113	6	n/a	n/a	3.98e-01	1.485
279811481	ENSG00000227492	0	RP11-316M21.6	RP11-316M21.6	0	10	n/a	n/a	9.23e-01	1.485
1106625	ENSG00000223496	78706	EXOSC6	exosome component 6	118460	16	n/a	n/a	8.10e-01	1.484
1094706	ENSG00000139190	6803	VAMP1	vesicle-associated membrane protein 1 (synaptobrevin 1)	6843	12	n/a	n/a	6.01e-01	1.484
1102171	ENSG00000182747	109805	SLC35D3	solute carrier family 35, member D3	340146	6	n/a	n/a	5.42e-01	1.484
1100117	ENSG00000171813	81772	PWWP2B	PWWP domain containing 2B	170394	10	n/a	n/a	5.48e-01	1.483
1088953	ENSG00000097046	8259	CDC7	cell division cycle 7 homolog (S. cerevisiae)	8317	1	n/a	n/a	5.47e-01	1.483
1092844	ENSG00000127564	8965	PKMYT1	protein kinase, membrane associated tyrosine/threonine 1	9088	16	n/a	n/a	5.67e-01	1.482
1104956	ENSG00000203896	34212	LIME1	Lck interacting transmembrane adaptor 1	54923	20	n/a	n/a	5.32e-01	1.482
1087120	ENSG00000010292	9774	NCAPD2	non-SMC condensin I complex, subunit D2	9918	12	n/a	n/a	3.66e-01	1.481
279885911	ENSG00000234160	0	RP11-613M10.6	RP11-613M10.6	0	9	n/a	n/a	9.48e-01	1.481
279710254	ENSG00000207958	128038	MIR137	microRNA 137	406928	1	n/a	n/a	5.32e-01	1.480
279997246	ENSG00000248078	0	AC015959.1	AC015959.1	0	18	n/a	n/a	9.54e-01	1.480
1089863	ENSG00000104852	6585	SNRNP70	small nuclear ribonucleoprotein 70kDa (U1)	6625	19	n/a	n/a	3.53e-01	1.480
279887175	ENSG00000234268	0	AP000936.1	AP000936.1	0	11	n/a	n/a	5.41e-01	1.479
279660101	ENSG00000200185	1013080	SNORD1C	small nucleolar RNA, C/D box 1C	677850	17	n/a	n/a	5.86e-01	1.478
1091327	ENSG00000115457	3465	IGFBP2	insulin-like growth factor binding protein 2, 36kDa	3485	2	n/a	n/a	8.68e-01	1.478
279667899	ENSG00000202461	0	Y_RNA	Y RNA	0	1	n/a	n/a	8.86e-01	1.478
279877202	ENSG00000233383	0	RP11-324F21.1	RP11-324F21.1	0	7	n/a	n/a	4.02e-01	1.478
279722112	ENSG00000213443	0	NPM1P5	nucleophosmin 1 (nucleolar phosphoprotein B23, numatrin) pseudogene 5	0	12	n/a	n/a	6.40e-01	1.477
279880100	ENSG00000233626	0	RP11-565J7.1	RP11-565J7.1	0	1	n/a	n/a	8.47e-01	1.477
1104280	ENSG00000197451	3162	HNRNPAB	heterogeneous nuclear ribonucleoprotein A/B	3182	5	n/a	n/a	1.08e+00	1.477
1094814	ENSG00000139890	81493	REM2	RAS (RAD and GEM)-like GTP binding 2	161253	14	n/a	n/a	8.14e-01	1.477
1109101	ENSG00000243708	0	PLA2G4B	phospholipase A2, group IVB (cytosolic)	0	15	n/a	n/a	5.33e-01	1.477
1097589	ENSG00000161800	28862	RACGAP1	Rac GTPase activating protein 1	29127	12	n/a	n/a	3.75e-01	1.476
1094910	ENSG00000140525	34504	FANCI	Fanconi anemia, complementation group I	55215	15	n/a	n/a	5.30e-01	1.476
279918050	ENSG00000237101	0	RP11-365O16.6	RP11-365O16.6	0	1	n/a	n/a	7.86e-01	1.476
280108903	ENSG00000257809	0	RP11-603J24.14	RP11-603J24.14	0	12	n/a	n/a	8.78e-01	1.476
280018571	ENSG00000249853	85856	HS3ST5	heparan sulfate (glucosamine) 3-O-sulfotransferase 5	222537	6	n/a	n/a	5.32e-01	1.475
279957500	ENSG00000241494	0	RP11-796G6.1	RP11-796G6.1	0	14	n/a	n/a	8.89e-01	1.475
280044727	ENSG00000252042	0	Y_RNA	Y RNA	0	17	n/a	n/a	5.51e-01	1.474
279972548	ENSG00000243157	0	AL078639.1	AL078639.1	0	X	n/a	n/a	5.92e-01	1.474
1104173	ENSG00000197119	78939	SLC25A29	solute carrier family 25, member 29	123096	14	n/a	n/a	5.31e-01	1.473
1098128	ENSG00000163918	5952	RFC4	replication factor C (activator 1) 4, 37kDa	5984	3	n/a	n/a	8.57e-01	1.473
279868068	ENSG00000232593	0	RP11-258C19.5	RP11-258C19.5	0	X	n/a	n/a	5.63e-01	1.473
1096310	ENSG00000151287	60248	C13orf27	chromosome 13 open reading frame 27	93081	13	n/a	n/a	8.32e-01	1.473
280046008	ENSG00000252229	0	AC098691.1	AC098691.1	0	1	n/a	n/a	5.32e-01	1.473
1087378	ENSG00000034063	28863	UHRF1	ubiquitin-like with PHD and ring finger domains 1	29128	19	n/a	n/a	5.32e-01	1.473
279865509	ENSG00000232362	0	ATP5LP2	ATP synthase, H+ transporting, mitochondrial Fo complex, subunit g, pseudogene 2	0	6	n/a	n/a	9.59e-01	1.473
1101581	ENSG00000179431	23898	FJX1	four jointed box 1 (Drosophila)	24147	11	n/a	n/a	8.03e-01	1.472
280038109	ENSG00000251390	0	RP11-276A18.2	RP11-276A18.2	0	20	n/a	n/a	7.88e-01	1.472
279703093	ENSG00000206653	9164	SNORD29	small nucleolar RNA, C/D box 29	9297	11	n/a	n/a	3.88e-01	1.472
279711783	ENSG00000211553	0	AC118278.1	AC118278.1	0	4	n/a	n/a	4.14e-01	1.471
1106675	ENSG00000223768	0	LINC00205	long intergenic non-protein coding RNA 205	0	21	n/a	n/a	4.07e-01	1.471
280008696	ENSG00000249014	0	HMGN2P4	high mobility group nucleosomal binding domain 2 pseudogene 4	0	5	n/a	n/a	4.18e-01	1.471
1107055	ENSG00000226210	0	ABC7-42389800N19.1	ABC7-42389800N19.1	0	12	n/a	n/a	5.33e-01	1.471
1088124	ENSG00000074047	2719	GLI2	GLI family zinc finger 2	2736	2	n/a	n/a	5.38e-01	1.470
1089321	ENSG00000101098	80082	RIMS4	regulating synaptic membrane exocytosis 4	140730	20	n/a	n/a	4.47e-01	1.470
279719726	ENSG00000213174	0	RP11-373E16.1	RP11-373E16.1	0	3	n/a	n/a	5.32e-01	1.469
279710310	ENSG00000207966	128136	MIR29C	microRNA 29c	407026	1	n/a	n/a	8.65e-01	1.469
1089433	ENSG00000101546	55666	RBFA	ribosome binding factor A (putative)	79863	18	n/a	n/a	8.19e-01	1.467
1088133	ENSG00000074317	6580	SNCB	synuclein, beta	6620	5	n/a	n/a	4.57e-01	1.467
279809427	ENSG00000227291	0	AC092170.1	AC092170.1	0	2	n/a	n/a	1.01e+00	1.467
1095501	ENSG00000144485	34791	HES6	hairy and enhancer of split 6 (Drosophila)	55502	2	n/a	n/a	3.96e-01	1.467
1101593	ENSG00000179542	79778	SLITRK4	SLIT and NTRK-like family, member 4	139065	X	n/a	n/a	3.64e-01	1.467
280039354	ENSG00000251484	0	RP5-1065J22.4	RP5-1065J22.4	0	1	n/a	n/a	5.61e-01	1.466
1100171	ENSG00000172020	2580	GAP43	growth associated protein 43	2596	3	n/a	n/a	4.47e-01	1.466
279912347	ENSG00000236565	0	HNRNPA3P5	heterogeneous nuclear ribonucleoprotein A3 pseudogene 5	0	13	n/a	n/a	8.38e-01	1.465
1102003	ENSG00000182010	85566	RTKN2	rhotekin 2	219790	10	n/a	n/a	8.88e-01	1.465
1091829	ENSG00000119640	94	ACYP1	acylphosphatase 1, erythrocyte (common) type	97	14	n/a	n/a	3.53e-01	1.464
1090601	ENSG00000109805	40784	NCAPG	non-SMC condensin I complex, subunit G	64151	4	n/a	n/a	8.14e-01	1.464
279887415	ENSG00000234286	0	AC006026.13	AC006026.13	0	7	n/a	n/a	5.32e-01	1.464
279928741	ENSG00000237990	0	CNTN4-AS1	CNTN4 antisense RNA 1 (non-protein coding)	0	3	n/a	n/a	5.31e-01	1.464
1091758	ENSG00000118946	26998	PCDH17	protocadherin 17	27253	13	n/a	n/a	4.24e-01	1.463
1108209	ENSG00000233745	0	AC010997.1	AC010997.1	0	10	n/a	n/a	5.36e-01	1.462
279915774	ENSG00000236890	0	XXbac-B476C20.11	XXbac-B476C20.11	0	22	n/a	n/a	5.59e-01	1.462
1094368	ENSG00000137310	6901	TCF19	transcription factor 19	6941	6	n/a	n/a	3.51e-01	1.462
1101779	ENSG00000180720	1124	CHRM4	cholinergic receptor, muscarinic 4	1132	11	n/a	n/a	5.29e-01	1.462
1107599	ENSG00000229809	80534	ZNF688	zinc finger protein 688	146542	16	n/a	n/a	5.42e-01	1.462
1093924	ENSG00000135097	4414	MSI1	musashi homolog 1 (Drosophila)	4440	12	n/a	n/a	4.16e-01	1.462
279716249	ENSG00000212304	168706	SNORD12	small nucleolar RNA, C/D box 12	692057	20	n/a	n/a	5.99e-01	1.462
1087071	ENSG00000008197	57983	TFAP2D	transcription factor AP-2 delta (activating enhancer binding protein 2 delta)	83741	6	n/a	n/a	5.32e-01	1.462
1096294	ENSG00000151131	78818	C12orf45	chromosome 12 open reading frame 45	121053	12	n/a	n/a	9.26e-01	1.462
280049018	ENSG00000252666	0	AD000090.1	AD000090.1	0	19	n/a	n/a	3.61e-01	1.462
279708938	ENSG00000207697	1013151	MIR573	microRNA 573	693158	4	n/a	n/a	5.38e-01	1.462
1092636	ENSG00000125835	6588	SNRPB	small nuclear ribonucleoprotein polypeptides B and B1	6628	20	n/a	n/a	5.32e-01	1.461
279706194	ENSG00000207185	0	U6	U6 spliceosomal RNA	0	11	n/a	n/a	6.13e-01	1.461
1103892	ENSG00000196331	8290	HIST1H2BO	histone cluster 1, H2bo	8348	6	n/a	n/a	5.84e-01	1.461
1088885	ENSG00000094804	985	CDC6	cell division cycle 6 homolog (S. cerevisiae)	990	17	n/a	n/a	3.57e-01	1.460
1095637	ENSG00000145494	4700	NDUFS6	NADH dehydrogenase (ubiquinone) Fe-S protein 6, 13kDa (NADH-coenzyme Q reductase)	4726	5	n/a	n/a	5.93e-01	1.460
279965138	ENSG00000242327	0	CTD-2184D3.1	CTD-2184D3.1	0	15	n/a	n/a	5.32e-01	1.460
280004071	ENSG00000248641	0	HMGA1P2	high mobility group AT-hook 1 pseudogene 2	0	4	n/a	n/a	3.68e-01	1.459
1103489	ENSG00000188163	125698	FAM166A	family with sequence similarity 166, member A	401565	9	n/a	n/a	4.31e-01	1.459
1108820	ENSG00000237810	0	CTD-2571E19.3	CTD-2571E19.3	0	8	n/a	n/a	5.31e-01	1.459
279721180	ENSG00000213361	0	RP4-778K6.1	RP4-778K6.1	0	7	n/a	n/a	5.32e-01	1.458
279871707	ENSG00000232901	0	AC022007.4	AC022007.4	0	3	n/a	n/a	9.62e-01	1.458
1100571	ENSG00000173915	59023	USMG5	up-regulated during skeletal muscle growth 5 homolog (mouse)	84833	10	n/a	n/a	9.48e-01	1.458
279829957	ENSG00000229186	0	ADAM1	ADAM metallopeptidase domain 1, pseudogene	0	12	n/a	n/a	8.91e-01	1.458
279942860	ENSG00000239776	0	AC079949.1	AC079949.1	0	12	n/a	n/a	4.06e-01	1.458
280102272	ENSG00000257151	0	RP11-701H24.2	RP11-701H24.2	0	15	n/a	n/a	3.84e-01	1.458
1089574	ENSG00000102678	2239	FGF9	fibroblast growth factor 9 (glia-activating factor)	2254	13	n/a	n/a	5.31e-01	1.457
1102511	ENSG00000184144	6860	CNTN2	contactin 2 (axonal)	6900	1	n/a	n/a	5.70e-01	1.457
1089307	ENSG00000101003	9693	GINS1	GINS complex subunit 1 (Psf1 homolog)	9837	20	n/a	n/a	5.32e-01	1.457
279887943	ENSG00000234353	0	AP000347.4	AP000347.4	0	22	n/a	n/a	5.31e-01	1.457
280018251	ENSG00000249835	0	VCAN-AS1	VCAN antisense RNA 1 (non-protein coding)	0	5	n/a	n/a	3.52e-01	1.456
1101072	ENSG00000176641	85645	RNF152	ring finger protein 152	220441	18	n/a	n/a	4.17e-01	1.456
279661991	ENSG00000200737	0	Y_RNA	Y RNA	0	10	n/a	n/a	6.72e-01	1.456
1087175	ENSG00000012048	668	BRCA1	breast cancer 1, early onset	672	17	n/a	n/a	6.10e-01	1.456
1105847	ENSG00000213347	57707	MXD3	MAX dimerization protein 3	83463	5	n/a	n/a	5.48e-01	1.456
279744337	ENSG00000216133	0	MIR939	microRNA 939	0	8	n/a	n/a	3.53e-01	1.455
280076770	ENSG00000254849	0	MIR939	MIR939	0	8	n/a	n/a	3.53e-01	1.455
279908738	ENSG00000236248	0	AC104389.32	AC104389.32	0	11	n/a	n/a	6.37e-01	1.455
1097985	ENSG00000163516	34428	ANKZF1	ankyrin repeat and zinc finger domain containing 1	55139	2	n/a	n/a	5.38e-01	1.454
279952409	ENSG00000240898	0	RP11-48B14.1	RP11-48B14.1	0	17	n/a	n/a	7.89e-01	1.454
1102543	ENSG00000184260	8280	HIST2H2AC	histone cluster 2, H2ac	8338	1	n/a	n/a	7.97e-01	1.454
279497136	ENSG00000179743	180698	RP11-169K16.9	RP11-169K16.9	729614	1	n/a	n/a	9.42e-01	1.454
280040323	ENSG00000251550	0	RP11-501C14.7	RP11-501C14.7	0	17	n/a	n/a	7.81e-01	1.454
1093567	ENSG00000132780	4652	NASP	nuclear autoantigenic sperm protein (histone-binding)	4678	1	n/a	n/a	8.19e-01	1.453
1089136	ENSG00000100302	23305	RASD2	RASD family, member 2	23551	22	n/a	n/a	5.40e-01	1.452
280038484	ENSG00000251414	0	RP11-843P14.1	RP11-843P14.1	0	5	n/a	n/a	5.42e-01	1.452
279708231	ENSG00000207556	0	MIR636	microRNA 636	0	17	n/a	n/a	4.16e-01	1.452
279876044	ENSG00000233287	0	AC009362.2	AC009362.2	0	7	n/a	n/a	9.41e-01	1.452
1089930	ENSG00000105173	893	CCNE1	cyclin E1	898	19	n/a	n/a	9.37e-01	1.451
279982633	ENSG00000244192	0	RP11-114H7.1	RP11-114H7.1	0	5	n/a	n/a	5.35e-01	1.451
1096669	ENSG00000154146	4869	NRGN	neurogranin (protein kinase C substrate, RC3)	4900	11	n/a	n/a	4.65e-01	1.451
279849163	ENSG00000230910	0	RP3-525N10.2	RP3-525N10.2	0	6	n/a	n/a	3.56e-01	1.451
1099311	ENSG00000168393	1829	DTYMK	deoxythymidylate kinase (thymidylate kinase)	1841	2	n/a	n/a	5.32e-01	1.451
1100461	ENSG00000173349	59017	SFT2D3	SFT2 domain containing 3	84826	2	n/a	n/a	9.37e-01	1.450
279991088	ENSG00000245773	0	AL121928.1	AL121928.1	0	10	n/a	n/a	3.78e-01	1.450
1090818	ENSG00000111664	2767	GNB3	guanine nucleotide binding protein (G protein), beta polypeptide 3	2784	12	n/a	n/a	5.37e-01	1.450
1095876	ENSG00000147256	81414	ARHGAP36	Rho GTPase activating protein 36	158763	X	n/a	n/a	6.11e-01	1.450
280125474	ENSG00000259006	0	RP11-566K11.4	RP11-566K11.4	0	16	n/a	n/a	1.15e+00	1.450
279657609	ENSG00000199437	166847	SNORA43	small nucleolar RNA, H/ACA box 43	677824	9	n/a	n/a	5.43e-01	1.449
1097185	ENSG00000158555	57250	GDPD5	glycerophosphodiester phosphodiesterase domain containing 5	81544	11	n/a	n/a	5.32e-01	1.449
279936205	ENSG00000238910	0	snoU13	Small nucleolar RNA U13	0	22	n/a	n/a	5.90e-01	1.449
279953253	ENSG00000241015	80646	CTD-2224J9.2	CTD-2224J9.2	147804	19	n/a	n/a	1.02e+00	1.449
1103994	ENSG00000196584	7473	XRCC2	X-ray repair complementing defective repair in Chinese hamster cells 2	7516	7	n/a	n/a	5.79e-01	1.448
280017399	ENSG00000249761	0	CTD-2278B20.1	CTD-2278B20.1	0	5	n/a	n/a	5.33e-01	1.448
279914319	ENSG00000236772	0	RP5-1184F4.5	RP5-1184F4.5	0	20	n/a	n/a	5.35e-01	1.448
1091784	ENSG00000119283	133890	TRIM67	tripartite motif containing 67	440730	1	n/a	n/a	4.65e-01	1.448
1103432	ENSG00000187951	59776	ARHGAP11B	Rho GTPase activating protein 11B	89839	15	n/a	n/a	9.14e-01	1.446
1104527	ENSG00000198157	55202	HMGN5	high mobility group nucleosome binding domain 5	79366	X	n/a	n/a	6.10e-01	1.446
279707832	ENSG00000207464	1013494	SNORD116-4	small nucleolar RNA, C/D box 116-4	100033416	15	n/a	n/a	9.54e-01	1.446
279810396	ENSG00000227388	0	RP11-112J3.16	RP11-112J3.16	0	9	n/a	n/a	5.35e-01	1.445
1104546	ENSG00000198216	773	CACNA1E	calcium channel, voltage-dependent, R type, alpha 1E subunit	777	1	n/a	n/a	4.20e-01	1.445
1090691	ENSG00000110675	152634	ELMOD1	ELMO/CED-12 domain containing 1	643923	11	n/a	n/a	4.62e-01	1.445
1093089	ENSG00000129810	81005	SGOL1	shugoshin-like 1 (S. pombe)	151648	3	n/a	n/a	5.97e-01	1.445
1100470	ENSG00000173404	3617	INSM1	insulinoma-associated 1	3642	20	n/a	n/a	3.93e-01	1.445
279914993	ENSG00000236822	0	RP11-137J7.2	RP11-137J7.2	0	6	n/a	n/a	5.32e-01	1.444
1105180	ENSG00000204531	5428	POU5F1	POU class 5 homeobox 1	5460	6	n/a	n/a	5.30e-01	1.444
280094797	ENSG00000256323	0	AL049542.1	AL049542.1	0	16	n/a	n/a	5.40e-01	1.444
279814016	ENSG00000227740	0	RP11-318C24.2	RP11-318C24.2	0	1	n/a	n/a	7.83e-01	1.444
1093550	ENSG00000132688	10605	NES	nestin	10763	1	n/a	n/a	5.82e-01	1.444
279770719	ENSG00000224014	0	RP11-488L18.6	RP11-488L18.6	0	1	n/a	n/a	5.31e-01	1.443
1100951	ENSG00000176014	58816	TUBB6	tubulin, beta 6 class V	84617	18	n/a	n/a	5.30e-01	1.443
279954000	ENSG00000241115	0	AP001347.1	AP001347.1	0	21	n/a	n/a	3.71e-01	1.443
279936408	ENSG00000238942	0	snR39B	Small nucleolar RNA snR39B	0	3	n/a	n/a	4.01e-01	1.443
280085750	ENSG00000255397	0	AC022182.2	AC022182.2	0	8	n/a	n/a	8.88e-01	1.443
1097541	ENSG00000161265	83495	U2AF1L4	U2 small nuclear RNA auxiliary factor 1-like 4	199746	19	n/a	n/a	9.17e-01	1.443
1101569	ENSG00000179361	10473	ARID3B	AT rich interactive domain 3B (BRIGHT-like)	10620	15	n/a	n/a	8.51e-01	1.443
279841854	ENSG00000230269	157123173	RP1-40E16.9	RP1-40E16.9	100507194	6	n/a	n/a	8.32e-01	1.442
1091443	ENSG00000116194	8946	ANGPTL1	angiopoietin-like 1	9068	1	n/a	n/a	5.48e-01	1.442
279993146	ENSG00000246451	0	RP11-894P9.1	RP11-894P9.1	0	14	n/a	n/a	5.35e-01	1.442
279778773	ENSG00000224629	0	RP5-1142J19.2	RP5-1142J19.2	0	7	n/a	n/a	1.02e+00	1.442
1087390	ENSG00000035499	35078	DEPDC1B	DEP domain containing 1B	55789	5	n/a	n/a	5.31e-01	1.441
1091551	ENSG00000116990	4584	MYCL1	v-myc myelocytomatosis viral oncogene homolog 1, lung carcinoma derived (avian)	4610	1	n/a	n/a	5.81e-01	1.440
1101666	ENSG00000179979	94584	CRIPAK	cysteine-rich PAK1 inhibitor	285464	4	n/a	n/a	8.48e-01	1.440
279749407	ENSG00000219529	0	AP000580.1	AP000580.1	0	11	n/a	n/a	1.01e+00	1.440
1087212	ENSG00000014138	23402	POLA2	polymerase (DNA directed), alpha 2 (70kD subunit)	23649	11	n/a	n/a	5.80e-01	1.440
1103324	ENSG00000187556	110031	NANOS3	nanos homolog 3 (Drosophila)	342977	19	n/a	n/a	5.67e-01	1.440
279822415	ENSG00000228499	0	TMSB10P1	thymosin beta 10 pseudogene 1	0	2	n/a	n/a	5.38e-01	1.440
1103528	ENSG00000188322	122887	SBK1	SH3-binding domain kinase 1	388228	16	n/a	n/a	6.35e-01	1.439
1092441	ENSG00000124493	2897	GRM4	glutamate receptor, metabotropic 4	2914	6	n/a	n/a	8.23e-01	1.439
280077641	ENSG00000254909	0	RP11-110I1.5	RP11-110I1.5	0	11	n/a	n/a	5.32e-01	1.438
279708567	ENSG00000207612	0	MIR604	microRNA 604	0	10	n/a	n/a	5.42e-01	1.438
1098129	ENSG00000163923	78145	RPL39L	ribosomal protein L39-like	116832	3	n/a	n/a	9.59e-01	1.438
1094046	ENSG00000135709	9620	KIAA0513	KIAA0513	9764	16	n/a	n/a	4.28e-01	1.438
280043824	ENSG00000251913	0	U6	U6 spliceosomal RNA	0	22	n/a	n/a	5.99e-01	1.438
279869091	ENSG00000232662	0	LDHBP1	lactate dehydrogenase B pseudogene 1	0	13	n/a	n/a	8.57e-01	1.437
1088549	ENSG00000085840	4966	ORC1	origin recognition complex, subunit 1	4998	1	n/a	n/a	3.47e-01	1.437
279991424	ENSG00000245910	0	SNHG6	small nucleolar RNA host gene 6 (non-protein coding)	0	8	n/a	n/a	1.04e+00	1.437
1088186	ENSG00000075429	26836	CACNG5	calcium channel, voltage-dependent, gamma subunit 5	27091	17	n/a	n/a	8.53e-01	1.437
279817944	ENSG00000228109	157123001	MFI2-AS1	MFI2 antisense RNA 1 (non-protein coding)	100507057	3	n/a	n/a	5.29e-01	1.437
279990867	ENSG00000245694	0	CRNDE	colorectal neoplasia differentially expressed (non-protein coding)	0	16	n/a	n/a	6.13e-01	1.436
1101261	ENSG00000177595	34656	PIDD	p53-induced death domain protein	55367	11	n/a	n/a	5.30e-01	1.436
279821299	ENSG00000228399	0	RP4-575N6.2	RP4-575N6.2	0	1	n/a	n/a	5.65e-01	1.436
1101831	ENSG00000180953	125106	ST20	suppressor of tumorigenicity 20	400410	15	n/a	n/a	5.32e-01	1.436
279657385	ENSG00000199363	0	SNORA63	Small nucleolar RNA SNORA63	0	3	n/a	n/a	5.38e-01	1.435
279759853	ENSG00000222417	1022950	MIR1470	microRNA 1470	100302127	19	n/a	n/a	5.62e-01	1.435
279939188	ENSG00000239345	0	HNRNPA1P26	heterogeneous nuclear ribonucleoprotein A1 pseudogene 26	0	X	n/a	n/a	5.65e-01	1.435
1092660	ENSG00000125898	57784	FAM110A	family with sequence similarity 110, member A	83541	20	n/a	n/a	5.67e-01	1.434
1108909	ENSG00000239704	0	CDRT4	CMT1A duplicated region transcript 4	0	17	n/a	n/a	9.38e-01	1.434
279938412	ENSG00000239256	0	RP11-22N12.1	RP11-22N12.1	0	17	n/a	n/a	4.10e-01	1.434
1089056	ENSG00000100060	4217	MFNG	MFNG O-fucosylpeptide 3-beta-N-acetylglucosaminyltransferase	4242	22	n/a	n/a	3.89e-01	1.434
279704612	ENSG00000206913	0	SNORA7	Small nucleolar RNA SNORA7	0	11	n/a	n/a	5.31e-01	1.433
279930284	ENSG00000238113	0	RP11-262H14.1	RP11-262H14.1	0	9	n/a	n/a	5.31e-01	1.433
1099222	ENSG00000168005	80340	C11orf84	chromosome 11 open reading frame 84	144097	11	n/a	n/a	8.23e-01	1.433
279721075	ENSG00000213344	0	PCNPP3	PEST containing nuclear protein pseudogene 3	0	12	n/a	n/a	5.42e-01	1.433
279910481	ENSG00000236404	125652	RP11-125B21.2	RP11-125B21.2	401491	9	n/a	n/a	3.87e-01	1.432
279512784	ENSG00000182109	0	RP11-69E11.4	RP11-69E11.4	0	1	n/a	n/a	5.29e-01	1.432
1102673	ENSG00000184825	59422	HIST1H2AH	histone cluster 1, H2ah	85235	6	n/a	n/a	8.80e-01	1.432
1093235	ENSG00000130725	8920	UBE2M	ubiquitin-conjugating enzyme E2M	9040	19	n/a	n/a	8.09e-01	1.431
280119601	ENSG00000258675	157122563	RP11-299L17.3	RP11-299L17.3	100506700	14	n/a	n/a	5.32e-01	1.431
279974110	ENSG00000243334	0	AC012363.3	AC012363.3	0	2	n/a	n/a	9.57e-01	1.431
280031189	ENSG00000250843	0	RP11-43D2.4	RP11-43D2.4	0	5	n/a	n/a	5.36e-01	1.431
280054058	ENSG00000253250	1000960	RP11-122A3.2	RP11-122A3.2	100127983	8	n/a	n/a	4.30e-01	1.431
279951106	ENSG00000240742	0	RP11-465L10.7	RP11-465L10.7	0	20	n/a	n/a	3.74e-01	1.431
1102149	ENSG00000182628	110375	SKA2	spindle and kinetochore associated complex subunit 2	348235	17	n/a	n/a	5.36e-01	1.431
279845009	ENSG00000230530	0	RP11-697K23.1	RP11-697K23.1	0	3	n/a	n/a	7.96e-01	1.431
279783573	ENSG00000225067	0	AD000091.1	AD000091.1	0	19	n/a	n/a	3.90e-01	1.430
279748931	ENSG00000219355	0	RPL31P52	ribosomal protein L31 pseudogene 52	0	12	n/a	n/a	9.04e-01	1.430
1100669	ENSG00000174473	135097	GALNTL6	UDP-N-acetyl-alpha-D-galactosamine:polypeptide N-acetylgalactosaminyltransferase-like 6	442117	4	n/a	n/a	3.60e-01	1.430
1095629	ENSG00000145423	6387	SFRP2	secreted frizzled-related protein 2	6423	4	n/a	n/a	3.99e-01	1.430
1086940	ENSG00000005075	5407	POLR2J	polymerase (RNA) II (DNA directed) polypeptide J, 13.3kDa	5439	7	n/a	n/a	5.36e-01	1.430
280105831	ENSG00000257499	0	RP11-571M6.8	RP11-571M6.8	0	12	n/a	n/a	4.37e-01	1.429
1102210	ENSG00000182909	60706	LENG9	leukocyte receptor cluster (LRC) member 9	94059	19	n/a	n/a	5.31e-01	1.429
1090751	ENSG00000111203	157123479	ITFG2	integrin alpha FG-GAP repeat containing 2	100507424	12	n/a	n/a	5.30e-01	1.429
279984328	ENSG00000244331	0	CTB-47B8.1	CTB-47B8.1	0	5	n/a	n/a	5.42e-01	1.429
1098853	ENSG00000166582	83613	CENPV	centromere protein V	201161	17	n/a	n/a	5.39e-01	1.429
279962735	ENSG00000242085	0	RPS20P33	ribosomal protein S20 pseudogene 33	0	14	n/a	n/a	1.03e+00	1.428
1100357	ENSG00000172824	94091	CES4A	carboxylesterase 4A	283848	16	n/a	n/a	5.33e-01	1.428
279980201	ENSG00000243923	0	AL449305.1	AL449305.1	0	9	n/a	n/a	9.47e-01	1.428
279850307	ENSG00000231025	0	RP11-175O19.4	RP11-175O19.4	0	10	n/a	n/a	9.10e-01	1.428
280040649	ENSG00000251573	1019419	CTD-2089N3.2	CTD-2089N3.2	100287592	5	n/a	n/a	9.17e-01	1.428
1106928	ENSG00000225405	0	RP11-84A1.1	RP11-84A1.1	0	4	n/a	n/a	5.57e-01	1.428
1089275	ENSG00000100842	10132	EFS	embryonal Fyn-associated substrate	10278	14	n/a	n/a	4.06e-01	1.428
279472358	ENSG00000176268	0	CYCSP34	cytochrome c, somatic pseudogene 34	0	13	n/a	n/a	3.63e-01	1.427
280021880	ENSG00000250091	0	DNAH10OS	dynein, axonemal, heavy chain 10 opposite strand	0	12	n/a	n/a	3.63e-01	1.427
1091901	ENSG00000120055	55748	C10orf95	chromosome 10 open reading frame 95	79946	10	n/a	n/a	3.67e-01	1.426
279986172	ENSG00000244535	0	RP1-181J22.1	RP1-181J22.1	0	11	n/a	n/a	3.77e-01	1.426
1089900	ENSG00000104967	4827	NOVA2	neuro-oncological ventral antigen 2	4858	19	n/a	n/a	4.02e-01	1.426
280047513	ENSG00000252447	0	snoU13	Small nucleolar RNA U13	0	11	n/a	n/a	3.72e-01	1.425
1088736	ENSG00000090006	8366	LTBP4	latent transforming growth factor beta binding protein 4	8425	19	n/a	n/a	5.30e-01	1.425
279935869	ENSG00000238857	0	snoU13	Small nucleolar RNA U13	0	7	n/a	n/a	5.30e-01	1.425
279982488	ENSG00000244167	0	RP4-733B9.1	RP4-733B9.1	0	7	n/a	n/a	3.57e-01	1.424
1106796	ENSG00000224512	0	AC021593.2	AC021593.2	0	17	n/a	n/a	3.95e-01	1.424
1101290	ENSG00000177706	36254	FAM20C	family with sequence similarity 20, member C	56975	7	n/a	n/a	5.34e-01	1.424
1089932	ENSG00000105185	9018	PDCD5	programmed cell death 5	9141	19	n/a	n/a	3.91e-01	1.424
279755733	ENSG00000221767	1022995	MIR1307	microRNA 1307	100302174	10	n/a	n/a	3.51e-01	1.423
279952912	ENSG00000240970	0	RPL23AP64	ribosomal protein L23a pseudogene 64	0	11	n/a	n/a	8.46e-01	1.423
1101247	ENSG00000177511	30528	ST8SIA3	ST8 alpha-N-acetyl-neuraminide alpha-2,8-sialyltransferase 3	51046	18	n/a	n/a	4.47e-01	1.423
1088400	ENSG00000081138	1000	CDH7	cadherin 7, type 2	1005	18	n/a	n/a	5.42e-01	1.423
1097362	ENSG00000160072	58092	ATAD3B	ATPase family, AAA domain containing 3B	83858	1	n/a	n/a	5.56e-01	1.423
1101389	ENSG00000178297	111237	TMPRSS9	transmembrane protease, serine 9	360200	19	n/a	n/a	3.71e-01	1.422
1095207	ENSG00000142731	10575	PLK4	polo-like kinase 4	10733	4	n/a	n/a	7.81e-01	1.422
280073753	ENSG00000254644	0	RP11-5A11.2	RP11-5A11.2	0	8	n/a	n/a	5.42e-01	1.422
280088530	ENSG00000255618	0	RP11-357K6.1	RP11-357K6.1	0	12	n/a	n/a	5.67e-01	1.422
1098190	ENSG00000164087	25635	POC1A	POC1 centriolar protein homolog A (Chlamydomonas)	25886	3	n/a	n/a	7.81e-01	1.422
1103983	ENSG00000196549	4285	MME	membrane metallo-endopeptidase	4311	3	n/a	n/a	9.05e-01	1.421
1091791	ENSG00000119333	59818	WDR34	WD repeat domain 34	89891	9	n/a	n/a	5.42e-01	1.421
279781811	ENSG00000224906	0	RP1-102E24.9	RP1-102E24.9	0	12	n/a	n/a	7.96e-01	1.421
279665904	ENSG00000201865	181356	SNORD50B	small nucleolar RNA, C/D box 50B	692088	6	n/a	n/a	5.41e-01	1.421
1092848	ENSG00000127586	40565	CHTF18	CTF18, chromosome transmission fidelity factor 18 homolog (S. cerevisiae)	63922	16	n/a	n/a	5.35e-01	1.421
279718351	ENSG00000213026	0	CFL1P4	cofilin 1 (non-muscle) pseudogene 4	0	1	n/a	n/a	6.26e-01	1.421
279768508	ENSG00000223803	0	RP11-42D20.2	RP11-42D20.2	0	3	n/a	n/a	5.32e-01	1.421
1092805	ENSG00000127252	36388	HRASLS	HRAS-like suppressor	57110	3	n/a	n/a	5.47e-01	1.420
1095424	ENSG00000143947	6200	RPS27A	ribosomal protein S27a	6233	2	n/a	n/a	9.50e-01	1.420
278664173	ENSG00000080947	77543	CROCCP3	ciliary rootlet coiled-coil, rootletin pseudogene 3	114819	1	n/a	n/a	5.31e-01	1.420
1093219	ENSG00000130684	25901	ZNF337	zinc finger protein 337	26152	20	n/a	n/a	5.31e-01	1.420
1087685	ENSG00000060303	0	RPS17P5	ribosomal protein S17 pseudogene 5	0	6	n/a	n/a	3.84e-01	1.419
279813299	ENSG00000227682	0	ATP5A1P2	ATP synthase, H+ transporting, mitochondrial F1 complex, alpha subunit 1 pseudogene 2	0	2	n/a	n/a	9.01e-01	1.419
1103843	ENSG00000196176	8301	HIST1H4A	histone cluster 1, H4a	8359	6	n/a	n/a	8.29e-01	1.419
1098786	ENSG00000166343	78712	ZMYND17	zinc finger, MYND-type containing 17	118490	10	n/a	n/a	8.01e-01	1.419
1102979	ENSG00000186007	60269	LEMD1	LEM domain containing 1	93273	1	n/a	n/a	5.30e-01	1.419
1093383	ENSG00000131652	55065	THOC6	THO complex 6 homolog (Drosophila)	79228	16	n/a	n/a	5.38e-01	1.419
1101530	ENSG00000179111	58865	HES7	hairy and enhancer of split 7 (Drosophila)	84667	17	n/a	n/a	5.38e-01	1.419
1093191	ENSG00000130520	25553	LSM4	LSM4 homolog, U6 small nuclear RNA associated (S. cerevisiae)	25804	19	n/a	n/a	8.84e-01	1.419
1093844	ENSG00000134602	31245	MST4	Serine/threonine-protein kinase MST4	51765	X	n/a	n/a	1.02e+00	1.419
1096449	ENSG00000152268	10271	SPON1	spondin 1, extracellular matrix protein	10418	11	n/a	n/a	3.97e-01	1.418
279912198	ENSG00000236546	0	RP1-118J21.5	RP1-118J21.5	0	1	n/a	n/a	8.50e-01	1.418
1098085	ENSG00000163794	7306	UCN	urocortin	7349	2	n/a	n/a	5.33e-01	1.417
1091426	ENSG00000116106	2028	EPHA4	EPH receptor A4	2043	2	n/a	n/a	5.30e-01	1.417
1089095	ENSG00000100197	1553	CYP2D6	cytochrome P450, family 2, subfamily D, polypeptide 6	1565	22	n/a	n/a	5.67e-01	1.417
279929458	ENSG00000238058	0	RP11-432J22.2	RP11-432J22.2	0	9	n/a	n/a	5.42e-01	1.417
280134551	ENSG00000259524	0	RP11-461F11.1	RP11-461F11.1	0	15	n/a	n/a	8.79e-01	1.417
1089909	ENSG00000104983	181795	CCDC61	coiled-coil domain containing 61	729440	19	n/a	n/a	5.31e-01	1.417
279724455	ENSG00000213742	0	RP4-694B14.5	RP4-694B14.5	0	20	n/a	n/a	5.29e-01	1.416
1087634	ENSG00000056487	76622	PHF21B	PHD finger protein 21B	112885	22	n/a	n/a	5.31e-01	1.416
280030524	ENSG00000250786	157121371	CTD-2001E22.2	CTD-2001E22.2	100505806	5	n/a	n/a	5.32e-01	1.416
279773883	ENSG00000224220	0	AC104699.1	AC104699.1	0	2	n/a	n/a	5.32e-01	1.416
1089811	ENSG00000104472	33401	CHRAC1	chromatin accessibility complex 1	54108	8	n/a	n/a	5.61e-01	1.416
1098194	ENSG00000164093	5276	PITX2	paired-like homeodomain 2	5308	4	n/a	n/a	5.34e-01	1.415
1101018	ENSG00000176343	0	RPL37AP8	ribosomal protein L37a pseudogene 8	0	11	n/a	n/a	5.38e-01	1.415
1090132	ENSG00000106018	7391	VIPR2	vasoactive intestinal peptide receptor 2	7434	7	n/a	n/a	5.96e-01	1.414
279840698	ENSG00000230163	0	RP5-997D16.2	RP5-997D16.2	0	1	n/a	n/a	9.38e-01	1.414
279924956	ENSG00000237668	0	WI2-80423F1.1	WI2-80423F1.1	0	22	n/a	n/a	9.56e-01	1.414
279659422	ENSG00000199977	0	SNORA73	Small nucleolar RNA SNORA73 family	0	18	n/a	n/a	8.14e-01	1.414
279747931	ENSG00000218502	0	H2AFZP3	H2A histone family, member Z pseudogene 3	0	13	n/a	n/a	3.52e-01	1.414
279860098	ENSG00000231878	0	SNRPFP1	small nuclear ribonucleoprotein polypeptide F pseudogene 1	0	20	n/a	n/a	8.74e-01	1.414
279777231	ENSG00000224497	0	RPL36P4	ribosomal protein L36 pseudogene 4	0	20	n/a	n/a	8.64e-01	1.414
279750659	ENSG00000220522	0	RP1-177A13.1	RP1-177A13.1	0	6	n/a	n/a	9.36e-01	1.413
280039503	ENSG00000251499	0	RP11-420G6.3	RP11-420G6.3	0	6	n/a	n/a	3.59e-01	1.413
1089928	ENSG00000105146	6755	AURKC	aurora kinase C	6795	19	n/a	n/a	5.38e-01	1.413
279667577	ENSG00000202363	0	SNORA62	Small nucleolar RNA SNORA62/SNORA6 family	0	3	n/a	n/a	5.32e-01	1.413
280108886	ENSG00000257808	0	RP11-1136G11.8	RP11-1136G11.8	0	12	n/a	n/a	3.54e-01	1.413
279778000	ENSG00000224566	0	RP5-881P19.6	RP5-881P19.6	0	1	n/a	n/a	3.72e-01	1.413
1102124	ENSG00000182541	3960	LIMK2	LIM domain kinase 2	3985	22	n/a	n/a	9.47e-01	1.413
1102460	ENSG00000183850	1003157	ZNF730	zinc finger protein 730	100129543	19	n/a	n/a	9.18e-01	1.412
280095409	ENSG00000256390	0	AC092143.2	AC092143.2	0	16	n/a	n/a	1.01e+00	1.412
279902845	ENSG00000235681	0	AC008746.5	AC008746.5	0	19	n/a	n/a	5.37e-01	1.412
279720522	ENSG00000213269	0	AC004386.4	AC004386.4	0	X	n/a	n/a	3.90e-01	1.411
1095794	ENSG00000146648	1943	EGFR	epidermal growth factor receptor	1956	7	n/a	n/a	3.67e-01	1.411
1105541	ENSG00000205702	1552	CYP2D7P1	cytochrome P450, family 2, subfamily D, polypeptide 7 pseudogene 1	1564	22	n/a	n/a	8.06e-01	1.411
1091674	ENSG00000118094	11021	TREH	trehalase (brush-border membrane glycoprotein)	11181	11	n/a	n/a	5.32e-01	1.410
279682014	ENSG00000204466	0	DGKK	diacylglycerol kinase, kappa	0	X	n/a	n/a	5.65e-01	1.410
1099873	ENSG00000170837	2833	GPR27	G protein-coupled receptor 27	2850	3	n/a	n/a	4.15e-01	1.410
280120490	ENSG00000258725	157123083	AC068831.8	AC068831.8	100507118	15	n/a	n/a	4.09e-01	1.410
280073259	ENSG00000254615	0	RP11-395G23.3	RP11-395G23.3	0	8	n/a	n/a	3.84e-01	1.410
1088095	ENSG00000073111	4146	MCM2	minichromosome maintenance complex component 2	4171	3	n/a	n/a	3.90e-01	1.410
279816688	ENSG00000227986	0	TRIM60P18	tripartite motif containing 60 pseudogene 18	0	7	n/a	n/a	7.86e-01	1.409
1099538	ENSG00000169330	23006	KIAA1024	KIAA1024	23251	15	n/a	n/a	5.29e-01	1.409
1099140	ENSG00000167747	58990	C19orf48	chromosome 19 open reading frame 48	84798	19	n/a	n/a	3.59e-01	1.409
279721292	ENSG00000213371	0	NAP1L1P3	nucleosome assembly protein 1-like 1 pseudogene 3	0	3	n/a	n/a	5.42e-01	1.409
1088032	ENSG00000071564	6889	TCF3	transcription factor 3 (E2A immunoglobulin enhancer binding factors E12/E47)	6929	19	n/a	n/a	3.91e-01	1.409
280118338	ENSG00000258598	0	RP11-260M19.1	RP11-260M19.1	0	14	n/a	n/a	5.31e-01	1.409
279759300	ENSG00000222287	0	U6	U6 spliceosomal RNA	0	16	n/a	n/a	5.26e-01	1.408
1090980	ENSG00000112599	2962	GUCA1B	guanylate cyclase activator 1B (retina)	2979	6	n/a	n/a	6.91e-01	1.408
279887855	ENSG00000234345	0	LL0XNC01-116E7.1	LL0XNC01-116E7.1	0	X	n/a	n/a	5.37e-01	1.407
1087305	ENSG00000023902	30659	PLEKHO1	pleckstrin homology domain containing, family O member 1	51177	1	n/a	n/a	8.76e-01	1.407
1100210	ENSG00000172201	3380	ID4	inhibitor of DNA binding 4, dominant negative helix-loop-helix protein	3400	6	n/a	n/a	4.04e-01	1.407
1091072	ENSG00000113368	3976	LMNB1	lamin B1	4001	5	n/a	n/a	3.54e-01	1.407
1092109	ENSG00000121871	22621	SLITRK3	SLIT and NTRK-like family, member 3	22865	3	n/a	n/a	4.30e-01	1.407
1094524	ENSG00000138092	55011	CENPO	centromere protein O	79172	2	n/a	n/a	9.42e-01	1.407
280062955	ENSG00000253875	0	RP11-16P20.3	RP11-16P20.3	0	8	n/a	n/a	5.42e-01	1.407
1099426	ENSG00000168887	123225	C2orf68	chromosome 2 open reading frame 68	388969	2	n/a	n/a	5.89e-01	1.406
280028832	ENSG00000250647	0	RP11-43D2.5	RP11-43D2.5	0	5	n/a	n/a	5.36e-01	1.406
1087012	ENSG00000006634	10768	DBF4	DBF4 homolog (S. cerevisiae)	10926	7	n/a	n/a	7.96e-01	1.406
279902910	ENSG00000235688	0	AC116614.1	AC116614.1	0	2	n/a	n/a	3.50e-01	1.406
280067045	ENSG00000254165	0	RP11-503E24.2	RP11-503E24.2	0	8	n/a	n/a	8.65e-01	1.406
1088033	ENSG00000071575	28687	TRIB2	tribbles homolog 2 (Drosophila)	28951	2	n/a	n/a	3.66e-01	1.405
1095432	ENSG00000143995	4186	MEIS1	Meis homeobox 1	4211	2	n/a	n/a	5.57e-01	1.405
1109156	ENSG00000244617	80992	ASPRV1	aspartic peptidase, retroviral-like 1	151516	2	n/a	n/a	9.41e-01	1.405
1102974	ENSG00000185986	0	SDHAP3	succinate dehydrogenase complex, subunit A, flavoprotein pseudogene 3	0	5	n/a	n/a	8.24e-01	1.405
1094902	ENSG00000140488	38108	CELF6	CUGBP, Elav-like family member 6	60677	15	n/a	n/a	4.26e-01	1.405
279875909	ENSG00000233270	0	AC011533.1	AC011533.1	0	19	n/a	n/a	6.17e-01	1.405
1098818	ENSG00000166451	35127	CENPN	centromere protein N	55839	16	n/a	n/a	5.48e-01	1.405
1099303	ENSG00000168348	58882	INSM2	insulinoma-associated 2	84684	14	n/a	n/a	5.32e-01	1.404
1089322	ENSG00000101104	56137	PABPC1L	poly(A) binding protein, cytoplasmic 1-like	80336	20	n/a	n/a	5.31e-01	1.404
1099154	ENSG00000167771	93899	RCOR2	REST corepressor 2	283248	11	n/a	n/a	3.54e-01	1.404
279964301	ENSG00000242255	0	CTD-3099C6.4	CTD-3099C6.4	0	19	n/a	n/a	5.67e-01	1.403
1090911	ENSG00000112182	37928	BACH2	BTB and CNC homology 1, basic leucine zipper transcription factor 2	60468	6	n/a	n/a	4.22e-01	1.403
279657042	ENSG00000199262	0	snoZ39	Small nucleolar RNA Z39	0	5	n/a	n/a	5.64e-01	1.403
1096740	ENSG00000154736	10937	ADAMTS5	ADAM metallopeptidase with thrombospondin type 1 motif, 5	11096	21	n/a	n/a	9.44e-01	1.403
280023313	ENSG00000250222	0	CTC-338M12.5	CTC-338M12.5	0	5	n/a	n/a	5.31e-01	1.403
1100108	ENSG00000171791	593	BCL2	B-cell CLL/lymphoma 2	596	18	n/a	n/a	4.12e-01	1.403
279859833	ENSG00000231862	0	RP11-34F20.5	RP11-34F20.5	0	13	n/a	n/a	8.52e-01	1.403
280084137	ENSG00000255284	157122313	AP006621.5	Uncharacterized protein	100506518	11	n/a	n/a	5.35e-01	1.402
1095336	ENSG00000143476	30994	DTL	denticleless homolog (Drosophila)	51514	1	n/a	n/a	5.31e-01	1.402
1092283	ENSG00000123374	1012	CDK2	cyclin-dependent kinase 2	1017	12	n/a	n/a	4.16e-01	1.402
1086987	ENSG00000006075	6313	CCL3	chemokine (C-C motif) ligand 3	6348	17	n/a	n/a	5.46e-01	1.402
1107950	ENSG00000232103	0	AC135724.1	Uncharacterized protein	0	17	n/a	n/a	8.29e-01	1.402
1102037	ENSG00000182173	94135	TSEN54	tRNA splicing endonuclease 54 homolog (S. cerevisiae)	283989	17	n/a	n/a	5.80e-01	1.402
279885239	ENSG00000234093	0	RP11-269F19.4	RP11-269F19.4	0	1	n/a	n/a	4.12e-01	1.401
1101673	ENSG00000180035	83479	ZNF48	zinc finger protein 48	197407	16	n/a	n/a	5.42e-01	1.401
279867009	ENSG00000232503	0	AC140481.9	AC140481.9	0	2	n/a	n/a	9.65e-01	1.401
1108586	ENSG00000236312	0	CTB-31C7.1	CTB-31C7.1	0	19	n/a	n/a	5.57e-01	1.401
1102517	ENSG00000184160	149	ADRA2C	adrenergic, alpha-2C-, receptor	152	4	n/a	n/a	5.32e-01	1.401
1103669	ENSG00000188859	80776	FAM78B	family with sequence similarity 78, member B	149297	1	n/a	n/a	4.38e-01	1.401
280132981	ENSG00000259439	1015314	RP11-89K21.1	RP11-89K21.1	100130502	2	n/a	n/a	6.97e-01	1.400
1089132	ENSG00000100297	4149	MCM5	minichromosome maintenance complex component 5	4174	22	n/a	n/a	3.99e-01	1.400
1095371	ENSG00000143627	5281	PKLR	pyruvate kinase, liver and RBC	5313	1	n/a	n/a	7.03e-01	1.400
279725962	ENSG00000213939	0	RP11-314A20.1	RP11-314A20.1	0	17	n/a	n/a	3.79e-01	1.400
280127939	ENSG00000259153	0	RP6-65G23.3	RP6-65G23.3	0	14	n/a	n/a	3.91e-01	1.400
1104659	ENSG00000198598	4300	MMP17	matrix metallopeptidase 17 (membrane-inserted)	4326	12	n/a	n/a	4.05e-01	1.400
1099347	ENSG00000168528	110337	SERINC2	serine incorporator 2	347735	1	n/a	n/a	3.90e-01	1.399
1088117	ENSG00000073792	10497	IGF2BP2	insulin-like growth factor 2 mRNA binding protein 2	10644	3	n/a	n/a	8.86e-01	1.399
1103420	ENSG00000187902	168534	SHISA7	shisa homolog 7 (Xenopus laevis)	729956	19	n/a	n/a	4.35e-01	1.399
280051923	ENSG00000253084	0	U6	U6 spliceosomal RNA	0	17	n/a	n/a	6.13e-01	1.399
280048843	ENSG00000252641	0	U6	U6 spliceosomal RNA	0	3	n/a	n/a	6.04e-01	1.399
1089261	ENSG00000100749	7400	VRK1	vaccinia related kinase 1	7443	14	n/a	n/a	1.00e+00	1.399
1099362	ENSG00000168597	0	C17orf65	chromosome 17 open reading frame 65	0	17	n/a	n/a	5.31e-01	1.398
279708735	ENSG00000207636	1013208	MIR631	microRNA 631	693216	15	n/a	n/a	4.07e-01	1.398
279988743	ENSG00000244879	0	CTD-3110H11.2	CTD-3110H11.2	0	15	n/a	n/a	8.48e-01	1.398
1091007	ENSG00000112787	36939	FBRSL1	fibrosin-like 1	57666	12	n/a	n/a	7.03e-01	1.398
279781200	ENSG00000224856	0	RP4-796I17.5	RP4-796I17.5	0	22	n/a	n/a	5.32e-01	1.397
279749500	ENSG00000219553	0	RP1-281H8.3	RP1-281H8.3	0	6	n/a	n/a	5.31e-01	1.397
1096517	ENSG00000152784	36257	PRDM8	PR domain containing 8	56978	4	n/a	n/a	4.05e-01	1.397
279722866	ENSG00000213539	0	YBX1P6	Y box binding protein 1 pseudogene 6	0	9	n/a	n/a	5.33e-01	1.397
279657665	ENSG00000199452	0	SNORA71	Small nucleolar RNA SNORA71	0	20	n/a	n/a	5.32e-01	1.396
1105482	ENSG00000205464	152968	ATP6AP1L	ATPase, H+ transporting, lysosomal accessory protein 1-like	645079	5	n/a	n/a	8.20e-01	1.396
279935709	ENSG00000238832	0	snoU109	Small nucleolar RNA U109	0	7	n/a	n/a	6.18e-01	1.396
1087641	ENSG00000057019	79476	DCBLD2	discoidin, CUB and LCCL domain containing 2	131566	3	n/a	n/a	9.73e-01	1.396
1093888	ENSG00000134884	34371	ARGLU1	arginine and glutamate rich 1	55082	13	n/a	n/a	3.61e-01	1.396
1094024	ENSG00000135596	41353	MICAL1	microtubule associated monoxygenase, calponin and LIM domain containing 1	64780	6	n/a	n/a	5.33e-01	1.395
279903525	ENSG00000235732	0	OBSCN-IT2	OBSCN intronic transcript 2 (non-protein coding)	0	1	n/a	n/a	5.46e-01	1.395
1090738	ENSG00000111052	8748	LIN7A	lin-7 homolog A (C. elegans)	8825	12	n/a	n/a	5.29e-01	1.395
1101296	ENSG00000177732	6626	SOX12	SRY (sex determining region Y)-box 12	6666	20	n/a	n/a	5.32e-01	1.395
280120726	ENSG00000258738	0	RP11-73E17.2	RP11-73E17.2	0	14	n/a	n/a	5.33e-01	1.395
1092083	ENSG00000121621	57602	KIF18A	kinesin family member 18A	81930	11	n/a	n/a	5.38e-01	1.395
279666023	ENSG00000201902	167016	SNORA39	small nucleolar RNA, H/ACA box 39	677821	20	n/a	n/a	6.33e-01	1.395
1100552	ENSG00000173825	85639	TIGD3	tigger transposable element derived 3	220359	11	n/a	n/a	9.55e-01	1.395
280125650	ENSG00000259024	157124459	FAM18B2-CDRT4	FAM18B2-CDRT4 readthrough	100533496	17	n/a	n/a	9.57e-01	1.395
279958277	ENSG00000241592	0	RP11-372E1.7	RP11-372E1.7	0	3	n/a	n/a	8.46e-01	1.395
1093187	ENSG00000130511	81785	SSBP4	single stranded DNA binding protein 4	170463	19	n/a	n/a	7.81e-01	1.394
279803055	ENSG00000226774	0	RP11-654E17.2	RP11-654E17.2	0	X	n/a	n/a	9.02e-01	1.394
1101421	ENSG00000178531	126390	CTXN1	cortexin 1	404217	19	n/a	n/a	3.74e-01	1.394
1107019	ENSG00000225892	0	RP11-384K6.2	RP11-384K6.2	0	4	n/a	n/a	5.30e-01	1.394
279711734	ENSG00000211535	0	MIR711	microRNA 711	0	3	n/a	n/a	9.53e-01	1.394
1103624	ENSG00000188707	76685	C7orf29	chromosome 7 open reading frame 29	113763	7	n/a	n/a	8.03e-01	1.394
1098654	ENSG00000165863	80307	C10orf82	chromosome 10 open reading frame 82	143379	10	n/a	n/a	5.45e-01	1.393
1094998	ENSG00000141150	60068	RASL10B	RAS-like, family 10, member B	91608	17	n/a	n/a	6.28e-01	1.393
1097480	ENSG00000160799	81024	CCDC12	coiled-coil domain containing 12	151903	3	n/a	n/a	8.09e-01	1.393
1095514	ENSG00000144583	36847	MARCH4	membrane-associated ring finger (C3HC4) 4	57574	2	n/a	n/a	4.26e-01	1.393
280049886	ENSG00000252791	0	Y_RNA	Y RNA	0	20	n/a	n/a	5.97e-01	1.393
280132437	ENSG00000259407	0	RP11-158M2.3	RP11-158M2.3	0	15	n/a	n/a	1.01e+00	1.393
279733542	ENSG00000214810	0	CYCSP55	cytochrome c, somatic pseudogene 55	0	6	n/a	n/a	3.76e-01	1.392
1089424	ENSG00000101463	55755	SYNDIG1	synapse differentiation inducing 1	79953	20	n/a	n/a	3.82e-01	1.392
279989787	ENSG00000245372	0	AC078799.1	AC078799.1	0	3	n/a	n/a	5.37e-01	1.392
1093794	ENSG00000134323	4587	MYCN	v-myc myelocytomatosis viral related oncogene, neuroblastoma derived (avian)	4613	2	n/a	n/a	5.35e-01	1.392
1096658	ENSG00000154099	78966	DNAAF1	dynein, axonemal, assembly factor 1	123872	16	n/a	n/a	6.91e-01	1.391
1104576	ENSG00000198327	8303	HIST1H4F	histone cluster 1, H4f	8361	6	n/a	n/a	5.89e-01	1.390
1101885	ENSG00000181291	79030	TMEM132E	transmembrane protein 132E	124842	17	n/a	n/a	3.55e-01	1.390
280097901	ENSG00000256673	0	RP11-599J14.2	RP11-599J14.2	0	12	n/a	n/a	5.65e-01	1.390
279929038	ENSG00000238018	0	AC093110.3	AC093110.3	0	2	n/a	n/a	5.80e-01	1.390
279906558	ENSG00000236041	0	AC013791.2	AC013791.2	0	11	n/a	n/a	4.22e-01	1.389
280090124	ENSG00000255782	0	Z83840.1	Z83840.1	0	22	n/a	n/a	5.30e-01	1.389
1101448	ENSG00000178718	34202	RPP25	ribonuclease P/MRP 25kDa subunit	54913	15	n/a	n/a	3.91e-01	1.389
279935123	ENSG00000238742	1023040	MIR2110	microRNA 2110	100302224	10	n/a	n/a	4.43e-01	1.389
1104701	ENSG00000198720	79038	ANKRD13B	ankyrin repeat domain 13B	124930	17	n/a	n/a	5.34e-01	1.389
1091509	ENSG00000116741	5965	RGS2	regulator of G-protein signaling 2, 24kDa	5997	1	n/a	n/a	3.91e-01	1.389
1092193	ENSG00000122641	3599	INHBA	inhibin, beta A	3624	7	n/a	n/a	3.74e-01	1.389
280014859	ENSG00000249567	0	MIMT1	MER1 repeat containing imprinted transcript 1 (non-protein coding)	0	19	n/a	n/a	5.41e-01	1.388
280046771	ENSG00000252338	0	U6	U6 spliceosomal RNA	0	1	n/a	n/a	7.36e-01	1.388
279983921	ENSG00000244295	0	RPS20P21	ribosomal protein S20 pseudogene 21	0	8	n/a	n/a	9.48e-01	1.388
1102234	ENSG00000183018	79045	SPNS2	spinster homolog 2 (Drosophila)	124976	17	n/a	n/a	5.30e-01	1.388
279842855	ENSG00000230356	0	AC005174.2	AC005174.2	0	7	n/a	n/a	5.30e-01	1.388
1096296	ENSG00000151136	78852	BTBD11	BTB (POZ) domain containing 11	121551	12	n/a	n/a	8.20e-01	1.388
279857032	ENSG00000231611	0	AP006216.11	AP006216.11	0	11	n/a	n/a	3.50e-01	1.387
279346500	ENSG00000165366	0	RP11-484I6.6	RP11-484I6.6	0	13	n/a	n/a	8.55e-01	1.387
1097628	ENSG00000162063	894	CCNF	cyclin F	899	16	n/a	n/a	8.17e-01	1.387
1094131	ENSG00000136122	55669	BORA	bora, aurora kinase A activator	79866	13	n/a	n/a	5.31e-01	1.387
1089950	ENSG00000105251	36240	SHD	Src homology 2 domain containing transforming protein D	56961	19	n/a	n/a	5.32e-01	1.387
1095076	ENSG00000141577	22749	AZI1	5-azacytidine induced 1	22994	17	n/a	n/a	5.31e-01	1.387
1094036	ENSG00000135638	2001	EMX1	empty spiracles homeobox 1	2016	2	n/a	n/a	8.09e-01	1.387
1090975	ENSG00000112562	40727	SMOC2	SPARC related modular calcium binding 2	64094	6	n/a	n/a	3.59e-01	1.386
1105170	ENSG00000204514	169039	ZNF814	zinc finger protein 814	730051	19	n/a	n/a	8.29e-01	1.386
280043684	ENSG00000251893	0	SNORA70	Small nucleolar RNA SNORA70	0	12	n/a	n/a	9.40e-01	1.386
1094298	ENSG00000136938	10394	ANP32B	acidic (leucine-rich) nuclear phosphoprotein 32 family, member B	10541	9	n/a	n/a	3.86e-01	1.386
1096058	ENSG00000148737	6894	TCF7L2	transcription factor 7-like 2 (T-cell specific, HMG-box)	6934	10	n/a	n/a	4.11e-01	1.386
280122931	ENSG00000258865	0	DIO3	deiodinase, iodothyronine, type III	0	14	n/a	n/a	5.66e-01	1.386
279863218	ENSG00000232134	0	RP11-544K18.2	RP11-544K18.2	0	1	n/a	n/a	9.56e-01	1.386
1100825	ENSG00000175305	9011	CCNE2	cyclin E2	9134	8	n/a	n/a	3.59e-01	1.386
279881574	ENSG00000233762	0	AC007969.5	AC007969.5	0	2	n/a	n/a	5.42e-01	1.386
280042564	ENSG00000251730	0	SNORA4	Small nucleolar RNA SNORA4	0	3	n/a	n/a	6.40e-01	1.386
1092250	ENSG00000123119	40801	NECAB1	N-terminal EF-hand calcium binding protein 1	64168	8	n/a	n/a	4.48e-01	1.385
280136266	ENSG00000259634	0	RP11-529H20.5	RP11-529H20.5	0	14	n/a	n/a	8.15e-01	1.385
279949051	ENSG00000240495	0	AC110926.1	AC110926.1	0	2	n/a	n/a	3.65e-01	1.385
279657217	ENSG00000199313	0	U4	U4 spliceosomal RNA	0	9	n/a	n/a	8.14e-01	1.385
1106336	ENSG00000215397	59652	SCRT2	scratch homolog 2, zinc finger protein (Drosophila)	85508	20	n/a	n/a	4.24e-01	1.385
1095073	ENSG00000141570	36606	CBX8	chromobox homolog 8	57332	17	n/a	n/a	8.94e-01	1.385
279991215	ENSG00000245849	157121177	CTD-2339L15.1	CTD-2339L15.1	100505648	15	n/a	n/a	5.42e-01	1.385
279657980	ENSG00000199546	0	Y_RNA	Y RNA	0	3	n/a	n/a	4.20e-01	1.385
279994444	ENSG00000247033	0	AC099508.1	AC099508.1	0	16	n/a	n/a	3.76e-01	1.385
1090167	ENSG00000106268	4495	NUDT1	nudix (nucleoside diphosphate linked moiety X)-type motif 1	4521	7	n/a	n/a	5.35e-01	1.385
279705921	ENSG00000207145	166764	SNORA18	small nucleolar RNA, H/ACA box 18	677805	11	n/a	n/a	5.30e-01	1.385
279825773	ENSG00000228797	0	FAM207BP	family with sequence similarity 207, member B, pseudogene	0	13	n/a	n/a	9.17e-01	1.384
1092346	ENSG00000123999	3598	INHA	inhibin, alpha	3623	2	n/a	n/a	8.62e-01	1.384
280092197	ENSG00000256018	8297	HIST1H3G	histone cluster 1, H3g	8355	6	n/a	n/a	8.47e-01	1.384
1097712	ENSG00000162551	246	ALPL	alkaline phosphatase, liver/bone/kidney	249	1	n/a	n/a	5.40e-01	1.384
279809324	ENSG00000227280	0	RP11-458D21.2	RP11-458D21.2	0	1	n/a	n/a	1.14e+00	1.384
1099342	ENSG00000168505	2621	GBX2	gastrulation brain homeobox 2	2637	2	n/a	n/a	8.54e-01	1.384
1087309	ENSG00000024526	34924	DEPDC1	DEP domain containing 1	55635	1	n/a	n/a	5.41e-01	1.384
279879798	ENSG00000233603	0	JTBP1	jumping translocation breakpoint pseudogene 1	0	22	n/a	n/a	5.74e-01	1.383
1091037	ENSG00000113100	1002	CDH9	cadherin 9, type 2 (T1-cadherin)	1007	5	n/a	n/a	3.99e-01	1.383
279961080	ENSG00000241932	0	RP11-14K2.1	RP11-14K2.1	0	16	n/a	n/a	5.30e-01	1.383
279786371	ENSG00000225313	0	RP11-415J8.3	RP11-415J8.3	0	1	n/a	n/a	5.41e-01	1.383
1092602	ENSG00000125731	9900	SH2D3A	SH2 domain containing 3A	10045	19	n/a	n/a	8.79e-01	1.383
1102326	ENSG00000183397	1000551	C19orf71	chromosome 19 open reading frame 71	100128569	19	n/a	n/a	5.32e-01	1.382
279476140	ENSG00000176868	0	AL358781.1	AL358781.1	0	9	n/a	n/a	7.03e-01	1.382
1097504	ENSG00000160949	4765	TONSL	tonsoku-like, DNA repair protein	4796	8	n/a	n/a	5.32e-01	1.382
1088130	ENSG00000074219	8402	TEAD2	TEA domain family member 2	8463	19	n/a	n/a	4.24e-01	1.381
279987831	ENSG00000244691	0	RP11-600F24.2	RP11-600F24.2	0	14	n/a	n/a	5.31e-01	1.381
279901592	ENSG00000235554	0	AC005822.1	AC005822.1	0	17	n/a	n/a	5.65e-01	1.381
1101358	ENSG00000178127	4703	NDUFV2	NADH dehydrogenase (ubiquinone) flavoprotein 2, 24kDa	4729	18	n/a	n/a	9.32e-01	1.380
1095898	ENSG00000147437	2779	GNRH1	gonadotropin-releasing hormone 1 (luteinizing-releasing hormone)	2796	8	n/a	n/a	7.87e-01	1.380
1096443	ENSG00000152240	77651	HAUS1	HAUS augmin-like complex, subunit 1	115106	18	n/a	n/a	6.03e-01	1.380
279506643	ENSG00000181101	0	SDCCAG3P2	serologically defined colon cancer antigen 3 pseudogene 2	0	1	n/a	n/a	8.46e-01	1.380
279658736	ENSG00000199785	0	SNORA52	small nucleolar RNA, H/ACA box 52	0	11	n/a	n/a	3.55e-01	1.380
1102889	ENSG00000185669	109205	SNAI3	snail homolog 3 (Drosophila)	333929	16	n/a	n/a	8.04e-01	1.380
279962001	ENSG00000241983	0	AC005239.1	AC005239.1	0	19	n/a	n/a	9.19e-01	1.380
1098199	ENSG00000164105	8742	SAP30	Sin3A-associated protein, 30kDa	8819	4	n/a	n/a	3.74e-01	1.380
279994848	ENSG00000247185	0	SUZ12P	suppressor of zeste 12 homolog pseudogene	0	17	n/a	n/a	8.50e-01	1.379
279665764	ENSG00000201823	26547	SNORD48	small nucleolar RNA, C/D box 48	26801	6	n/a	n/a	4.07e-01	1.379
1093802	ENSG00000134363	10321	FST	follistatin	10468	5	n/a	n/a	5.42e-01	1.379
1095507	ENSG00000144554	2162	FANCD2	Fanconi anemia, complementation group D2	2177	3	n/a	n/a	5.31e-01	1.379
279773710	ENSG00000224208	0	AL590762.6	AL590762.6	0	X	n/a	n/a	8.60e-01	1.379
279934948	ENSG00000238715	0	snoU13	Small nucleolar RNA U13	0	15	n/a	n/a	8.74e-01	1.379
1100981	ENSG00000176155	94140	CCDC57	coiled-coil domain containing 57	284001	17	n/a	n/a	5.33e-01	1.379
1096699	ENSG00000154358	58249	OBSCN	obscurin, cytoskeletal calmodulin and titin-interacting RhoGEF	84033	1	n/a	n/a	3.73e-01	1.379
1102110	ENSG00000182481	3813	KPNA2	karyopherin alpha 2 (RAG cohort 1, importin alpha 1)	3838	17	n/a	n/a	8.76e-01	1.378
279934556	ENSG00000238651	0	snoU13	Small nucleolar RNA U13	0	13	n/a	n/a	5.41e-01	1.378
279666968	ENSG00000202198	79050	RN7SK	RNA, 7SK small nuclear	125050	6	n/a	n/a	4.10e-01	1.377
1092540	ENSG00000125351	41627	UPF3B	UPF3 regulator of nonsense transcripts homolog B (yeast)	65109	X	n/a	n/a	9.51e-01	1.377
279887819	ENSG00000234338	0	RP11-797H7.1	RP11-797H7.1	0	7	n/a	n/a	9.71e-01	1.377
280069933	ENSG00000254373	0	RP11-34P1.2	RP11-34P1.2	0	5	n/a	n/a	6.99e-01	1.377
1104531	ENSG00000198168	90807	SVIP	small VCP/p97-interacting protein	258010	11	n/a	n/a	6.07e-01	1.377
279923147	ENSG00000237517	0	DGCR5	DiGeorge syndrome critical region gene 5 (non-protein coding)	0	22	n/a	n/a	5.30e-01	1.377
1091963	ENSG00000120539	59120	MASTL	microtubule associated serine/threonine kinase-like	84930	10	n/a	n/a	5.67e-01	1.376
280071115	ENSG00000254459	0	RP11-91P24.7	RP11-91P24.7	0	11	n/a	n/a	5.29e-01	1.376
1094355	ENSG00000137259	8277	HIST1H2AB	histone cluster 1, H2ab	8335	6	n/a	n/a	5.48e-01	1.376
1101759	ENSG00000180592	122643	C10orf140	chromosome 10 open reading frame 140	387640	10	n/a	n/a	8.66e-01	1.376
279854113	ENSG00000231359	0	AC072052.7	AC072052.7	0	7	n/a	n/a	3.68e-01	1.375
1095430	ENSG00000143977	6597	SNRPG	small nuclear ribonucleoprotein polypeptide G	6637	2	n/a	n/a	1.33e+00	1.375
1104199	ENSG00000197183	80040	C20orf112	chromosome 20 open reading frame 112	140688	20	n/a	n/a	3.51e-01	1.375
1103124	ENSG00000186567	36250	CEACAM19	carcinoembryonic antigen-related cell adhesion molecule 19	56971	19	n/a	n/a	7.84e-01	1.375
1106399	ENSG00000215788	8647	TNFRSF25	tumor necrosis factor receptor superfamily, member 25	8718	1	n/a	n/a	4.03e-01	1.375
280002246	ENSG00000248485	151628	PCP4L1	Purkinje cell protein 4 like 1	654790	1	n/a	n/a	4.24e-01	1.375
1099047	ENSG00000167414	60869	GNG8	guanine nucleotide binding protein (G protein), gamma 8	94235	19	n/a	n/a	4.51e-01	1.375
1100818	ENSG00000175265	22770	GOLGA8A	golgin A8 family, member A	23015	15	n/a	n/a	5.42e-01	1.375
279898977	ENSG00000235296	0	AC137723.5	AC137723.5	0	17	n/a	n/a	6.29e-01	1.375
279971217	ENSG00000243013	0	AL592307.1	AL592307.1	0	1	n/a	n/a	3.80e-01	1.374
279734442	ENSG00000214867	0	SRSF9P1	serine/arginine-rich splicing factor 9 pseudogene 1	0	21	n/a	n/a	5.38e-01	1.374
1103964	ENSG00000196498	9468	NCOR2	nuclear receptor corepressor 2	9612	12	n/a	n/a	5.67e-01	1.374
1099984	ENSG00000171241	55604	SHCBP1	SHC SH2-domain binding protein 1	79801	16	n/a	n/a	7.81e-01	1.374
1103310	ENSG00000187514	5725	PTMA	prothymosin, alpha	5757	2	n/a	n/a	5.35e-01	1.373
280106881	ENSG00000257596	0	RP11-968A15.2	RP11-968A15.2	0	12	n/a	n/a	9.49e-01	1.373
279912667	ENSG00000236618	1023163	AC100748.2	AC100748.2	100306951	17	n/a	n/a	6.10e-01	1.373
1094200	ENSG00000136490	56548	LIMD2	LIM domain containing 2	80774	17	n/a	n/a	5.31e-01	1.372
1105859	ENSG00000213420	85812	GPC2	glypican 2	221914	7	n/a	n/a	3.48e-01	1.372
279787178	ENSG00000225392	0	AC016700.4	AC016700.4	0	2	n/a	n/a	5.51e-01	1.372
279950475	ENSG00000240666	0	MME-AS1	MME antisense RNA 1 (non-protein coding)	0	3	n/a	n/a	8.52e-01	1.372
1089163	ENSG00000100360	10862	IFT27	intraflagellar transport 27 homolog (Chlamydomonas)	11020	22	n/a	n/a	9.53e-01	1.372
279954501	ENSG00000241170	0	RP11-147I3.1	RP11-147I3.1	0	11	n/a	n/a	5.32e-01	1.372
1101717	ENSG00000180332	122048	KCTD4	potassium channel tetramerisation domain containing 4	386618	13	n/a	n/a	3.91e-01	1.372
1094377	ENSG00000137404	11109	NRM	nurim (nuclear envelope membrane protein)	11270	6	n/a	n/a	4.33e-01	1.372
279495670	ENSG00000179449	0	AC124309.1	AC124309.1	0	15	n/a	n/a	5.61e-01	1.372
1100842	ENSG00000175376	58495	EIF1AD	eukaryotic translation initiation factor 1A domain containing	84285	11	n/a	n/a	5.77e-01	1.372
279781825	ENSG00000224908	0	TIMM8BP2	translocase of inner mitochondrial membrane 8B pseudogene 2	0	X	n/a	n/a	6.26e-01	1.372
279964585	ENSG00000242272	0	AK2P2	adenylate kinase 2 pseudogene 2	0	2	n/a	n/a	5.30e-01	1.371
280068214	ENSG00000254247	0	RP11-278I4.1	RP11-278I4.1	0	8	n/a	n/a	5.33e-01	1.371
1088312	ENSG00000078725	1608	DBC1	deleted in bladder cancer 1	1620	9	n/a	n/a	3.89e-01	1.371
1101125	ENSG00000176912	149616	C18orf56	chromosome 18 open reading frame 56	494514	18	n/a	n/a	5.32e-01	1.371
1095318	ENSG00000143401	57293	ANP32E	acidic (leucine-rich) nuclear phosphoprotein 32 family, member E	81611	1	n/a	n/a	3.75e-01	1.370
1092997	ENSG00000128944	59911	C15orf23	chromosome 15 open reading frame 23	90417	15	n/a	n/a	6.02e-01	1.370
1087157	ENSG00000011304	5693	PTBP1	polypyrimidine tract binding protein 1	5725	19	n/a	n/a	4.07e-01	1.370
1095725	ENSG00000146067	33831	FAM193B	family with sequence similarity 193, member B	54540	5	n/a	n/a	5.32e-01	1.370
1101265	ENSG00000177602	58137	GSG2	germ cell associated 2 (haspin)	83903	17	n/a	n/a	6.24e-01	1.370
280122529	ENSG00000258839	4132	MC1R	melanocortin 1 receptor (alpha melanocyte stimulating hormone receptor)	4157	16	n/a	n/a	9.46e-01	1.370
279690642	ENSG00000205105	0	COX17P1	COX17 cytochrome c oxidase assembly homolog (S. cerevisiae) pseudogene 1	0	13	n/a	n/a	9.68e-01	1.370
279985803	ENSG00000244485	0	RP11-150D5.1	RP11-150D5.1	0	16	n/a	n/a	5.31e-01	1.369
279892599	ENSG00000234741	38105	GAS5	growth arrest-specific 5 (non-protein coding)	60674	1	n/a	n/a	5.35e-01	1.369
279880509	ENSG00000233668	0	RP11-571F15.3	RP11-571F15.3	0	9	n/a	n/a	5.33e-01	1.369
280029174	ENSG00000250686	0	RP1-240B8.3	RP1-240B8.3	0	6	n/a	n/a	4.20e-01	1.369
1100852	ENSG00000175445	3998	LPL	lipoprotein lipase	4023	8	n/a	n/a	4.68e-01	1.369
279935723	ENSG00000238834	0	snoU13	Small nucleolar RNA U13	0	16	n/a	n/a	6.58e-01	1.369
1090788	ENSG00000111364	36969	DDX55	DEAD (Asp-Glu-Ala-Asp) box polypeptide 55	57696	12	n/a	n/a	6.90e-01	1.369
279810720	ENSG00000227417	0	RP11-397P13.6	RP11-397P13.6	0	1	n/a	n/a	5.42e-01	1.368
280088207	ENSG00000255571	0	CTD-2335A18.1	CTD-2335A18.1	0	15	n/a	n/a	3.97e-01	1.368
280024246	ENSG00000250290	0	CTC-820M8.1	CTC-820M8.1	0	8	n/a	n/a	9.46e-01	1.368
279302907	ENSG00000162997	110117	NCRNA00117	NCRNA00117	344405	2	n/a	n/a	7.06e-01	1.368
279971278	ENSG00000243023	0	UBA52P3	ubiquitin A-52 residue ribosomal protein fusion product 1 pseudogene 3	0	14	n/a	n/a	5.50e-01	1.368
1094354	ENSG00000137252	3045	HCRTR2	hypocretin (orexin) receptor 2	3062	6	n/a	n/a	3.54e-01	1.368
279977698	ENSG00000243685	0	AL122001.1	AL122001.1	0	1	n/a	n/a	5.70e-01	1.368
1093117	ENSG00000130054	26857	FAM155B	family with sequence similarity 155, member B	27112	X	n/a	n/a	5.40e-01	1.368
1088975	ENSG00000099364	33911	FBXL19	F-box and leucine-rich repeat protein 19	54620	16	n/a	n/a	3.79e-01	1.368
280030925	ENSG00000250813	0	RP11-327I3.1	RP11-327I3.1	0	4	n/a	n/a	5.36e-01	1.368
1109032	ENSG00000242252	629	BGLAP	bone gamma-carboxyglutamate (gla) protein	632	1	n/a	n/a	5.39e-01	1.367
1100333	ENSG00000172733	29675	PURG	purine-rich element binding protein G	29942	8	n/a	n/a	8.66e-01	1.367
1098339	ENSG00000164591	60126	MYOZ3	myozenin 3	91977	5	n/a	n/a	8.32e-01	1.367
279706845	ENSG00000207297	180787	SNORD7	small nucleolar RNA, C/D box 7	692076	17	n/a	n/a	5.42e-01	1.367
1094715	ENSG00000139219	1271	COL2A1	collagen, type II, alpha 1	1280	12	n/a	n/a	8.28e-01	1.366
1100522	ENSG00000173653	9842	RCE1	RCE1 homolog, prenyl protein peptidase (S. cerevisiae)	9986	11	n/a	n/a	5.32e-01	1.366
279911149	ENSG00000236455	0	AC005154.5	AC005154.5	0	7	n/a	n/a	9.48e-01	1.366
1100029	ENSG00000171462	41832	DLK2	delta-like 2 homolog (Drosophila)	65989	6	n/a	n/a	5.32e-01	1.366
1094886	ENSG00000140406	37698	MESDC1	mesoderm development candidate 1	59274	15	n/a	n/a	3.74e-01	1.366
279943450	ENSG00000239868	0	AC011510.1	AC011510.1	0	19	n/a	n/a	5.32e-01	1.366
279719558	ENSG00000213148	0	AC073465.1	AC073465.1	0	2	n/a	n/a	5.42e-01	1.366
1096593	ENSG00000153443	78991	FAM100A	family with sequence similarity 100, member A	124402	16	n/a	n/a	5.86e-01	1.366
279897099	ENSG00000235119	0	RP11-9M16.2	RP11-9M16.2	0	9	n/a	n/a	5.31e-01	1.366
1090986	ENSG00000112658	6682	SRF	serum response factor (c-fos serum response element-binding transcription factor)	6722	6	n/a	n/a	5.42e-01	1.366
280002995	ENSG00000248546	0	ANP32C	acidic (leucine-rich) nuclear phosphoprotein 32 family, member C	0	4	n/a	n/a	5.32e-01	1.365
279754207	ENSG00000221491	0	SNORA34	small nucleolar RNA, H/ACA box 34	0	12	n/a	n/a	5.37e-01	1.365
280131241	ENSG00000259344	0	RP11-566K19.6	RP11-566K19.6	0	15	n/a	n/a	9.43e-01	1.365
280086164	ENSG00000255432	0	RP11-831H9.11	Uncharacterized protein	0	11	n/a	n/a	5.85e-01	1.365
1093872	ENSG00000134809	26267	TIMM10	translocase of inner mitochondrial membrane 10 homolog (yeast)	26519	11	n/a	n/a	8.19e-01	1.365
279810263	ENSG00000227372	36488	TP73-AS1	TP73 antisense RNA 1 (non-protein coding)	57212	1	n/a	n/a	5.35e-01	1.365
279958562	ENSG00000241622	0	RP11-413E6.5	RP11-413E6.5	0	3	n/a	n/a	5.29e-01	1.364
1104666	ENSG00000198626	6229	RYR2	ryanodine receptor 2 (cardiac)	6262	1	n/a	n/a	4.32e-01	1.364
1092374	ENSG00000124171	58812	PARD6B	par-6 partitioning defective 6 homolog beta (C. elegans)	84612	20	n/a	n/a	5.33e-01	1.364
279993414	ENSG00000246581	0	AC005753.1	AC005753.1	0	5	n/a	n/a	4.38e-01	1.364
1088108	ENSG00000073605	35164	GSDMB	gasdermin B	55876	17	n/a	n/a	5.30e-01	1.364
1098215	ENSG00000164128	4855	NPY1R	neuropeptide Y receptor Y1	4886	4	n/a	n/a	4.65e-01	1.363
280138145	ENSG00000259746	0	CTD-3065B20.1	CTD-3065B20.1	0	15	n/a	n/a	3.49e-01	1.363
1103659	ENSG00000188820	134284	FAM26F	family with sequence similarity 26, member F	441168	6	n/a	n/a	5.31e-01	1.363
280009661	ENSG00000249112	0	RP11-43D2.2	Uncharacterized protein	0	5	n/a	n/a	5.30e-01	1.363
1094007	ENSG00000135486	3158	HNRNPA1	heterogeneous nuclear ribonucleoprotein A1	3178	12	n/a	n/a	7.93e-01	1.363
1092583	ENSG00000125618	7803	PAX8	paired box 8	7849	2	n/a	n/a	5.32e-01	1.363
1093121	ENSG00000130147	23430	SH3BP4	SH3-domain binding protein 4	23677	2	n/a	n/a	5.74e-01	1.363
280116788	ENSG00000258515	0	RP11-203M5.7	RP11-203M5.7	0	14	n/a	n/a	4.07e-01	1.363
279934143	ENSG00000238578	0	SNORD4A	small nucleolar RNA, C/D box 4A	0	17	n/a	n/a	3.76e-01	1.363
1093037	ENSG00000129277	6316	CCL4	chemokine (C-C motif) ligand 4	6351	17	n/a	n/a	3.82e-01	1.362
1093493	ENSG00000132424	25706	PNISR	PNN-interacting serine/arginine-rich protein	25957	6	n/a	n/a	3.61e-01	1.362
1096068	ENSG00000148835	6837	TAF5	TAF5 RNA polymerase II, TATA box binding protein (TBP)-associated factor, 100kDa	6877	10	n/a	n/a	1.32e+00	1.362
279905598	ENSG00000235957	0	COX7CP1	cytochrome c oxidase subunit VIIc pseudogene 1	0	13	n/a	n/a	6.00e-01	1.362
1088652	ENSG00000088448	34897	ANKRD10	ankyrin repeat domain 10	55608	13	n/a	n/a	5.45e-01	1.362
280072833	ENSG00000254585	0	MAGEL2	MAGE-like 2	0	15	n/a	n/a	5.64e-01	1.362
279859370	ENSG00000231822	0	AC019097.7	AC019097.7	0	2	n/a	n/a	5.78e-01	1.362
279797508	ENSG00000226261	0	AC064836.3	AC064836.3	0	2	n/a	n/a	3.64e-01	1.361
1095106	ENSG00000141858	59899	SAMD1	sterile alpha motif domain containing 1	90378	19	n/a	n/a	5.89e-01	1.361
1104172	ENSG00000197114	58818	ZGPAT	zinc finger, CCCH-type with G patch domain	84619	20	n/a	n/a	5.34e-01	1.361
1093363	ENSG00000131470	29628	PSMC3IP	PSMC3 interacting protein	29893	17	n/a	n/a	5.39e-01	1.361
280117679	ENSG00000258559	0	AC005519.4	AC005519.4	0	14	n/a	n/a	5.33e-01	1.360
279748260	ENSG00000218757	0	RP3-472M2.2	RP3-472M2.2	0	6	n/a	n/a	8.60e-01	1.360
279715969	ENSG00000212237	0	RN5S18	RNA, 5S ribosomal 18	0	1	n/a	n/a	4.07e-01	1.360
1089723	ENSG00000103550	125129	C16orf88	chromosome 16 open reading frame 88	400506	16	n/a	n/a	5.31e-01	1.360
1091172	ENSG00000114346	1882	ECT2	epithelial cell transforming sequence 2 oncogene	1894	3	n/a	n/a	3.80e-01	1.360
280135297	ENSG00000259562	0	RP11-762H8.2	RP11-762H8.2	0	15	n/a	n/a	5.33e-01	1.360
279855793	ENSG00000231501	0	MTND4LP1	MT-ND4L pseudogene 1	0	X	n/a	n/a	3.78e-01	1.360
1105233	ENSG00000204653	149596	ASPDH	aspartate dehydrogenase domain containing	554235	19	n/a	n/a	3.71e-01	1.359
1108761	ENSG00000237493	0	RP11-603J24.7	RP11-603J24.7	0	12	n/a	n/a	3.48e-01	1.359
1097414	ENSG00000160299	5084	PCNT	pericentrin	5116	21	n/a	n/a	5.33e-01	1.359
1100324	ENSG00000172687	0	ZNF738	zinc finger protein 738	0	19	n/a	n/a	3.92e-01	1.358
1096222	ENSG00000150361	36899	KLHL1	kelch-like 1 (Drosophila)	57626	13	n/a	n/a	4.78e-01	1.358
279857978	ENSG00000231702	0	RP11-54O7.10	RP11-54O7.10	0	1	n/a	n/a	5.63e-01	1.358
279899717	ENSG00000235381	0	RP11-477D19.2	RP11-477D19.2	0	6	n/a	n/a	8.56e-01	1.358
1108853	ENSG00000238045	0	AC009133.1	Uncharacterized protein	0	16	n/a	n/a	7.90e-01	1.357
1088323	ENSG00000079102	858	RUNX1T1	runt-related transcription factor 1; translocated to, 1 (cyclin D-related)	862	8	n/a	n/a	4.28e-01	1.357
1093111	ENSG00000130032	54897	PRRG3	proline rich Gla (G-carboxyglutamic acid) 3 (transmembrane)	79057	X	n/a	n/a	3.69e-01	1.357
279902866	ENSG00000235686	0	PPIAP20	peptidylprolyl isomerase A (cyclophilin A) pseudogene 20	0	19	n/a	n/a	5.66e-01	1.357
279662005	ENSG00000200741	0	5S_rRNA	5S ribosomal RNA	0	4	n/a	n/a	7.02e-01	1.357
1099608	ENSG00000169683	83628	LRRC45	leucine rich repeat containing 45	201255	17	n/a	n/a	5.36e-01	1.357
1099001	ENSG00000167194	80516	C16orf92	chromosome 16 open reading frame 92	146378	16	n/a	n/a	3.75e-01	1.357
1099988	ENSG00000171282	36870	BAHCC1	BAH domain and coiled-coil containing 1	57597	17	n/a	n/a	5.36e-01	1.357
280114869	ENSG00000258395	0	RP11-65I12.1	RP11-65I12.1	0	2	n/a	n/a	3.55e-01	1.356
280030944	ENSG00000250815	0	RP11-89B16.2	RP11-89B16.2	0	4	n/a	n/a	8.48e-01	1.356
280063922	ENSG00000253948	0	RP11-410L14.2	RP11-410L14.2	0	8	n/a	n/a	3.91e-01	1.356
279663454	ENSG00000201198	0	U6	U6 spliceosomal RNA	0	12	n/a	n/a	5.26e-01	1.356
1099056	ENSG00000167470	59833	MIDN	midnolin	90007	19	n/a	n/a	5.32e-01	1.356
1103406	ENSG00000187840	1963	EIF4EBP1	eukaryotic translation initiation factor 4E binding protein 1	1978	8	n/a	n/a	3.72e-01	1.356
279939870	ENSG00000239415	0	AP001469.9	AP001469.9	0	21	n/a	n/a	9.16e-01	1.356
1091987	ENSG00000120699	11175	EXOSC8	exosome component 8	11340	13	n/a	n/a	5.84e-01	1.356
279658876	ENSG00000199824	0	U6	U6 spliceosomal RNA	0	12	n/a	n/a	5.34e-01	1.356
279666520	ENSG00000202058	0	7SK	7SK RNA	0	22	n/a	n/a	8.33e-01	1.356
279991898	ENSG00000246067	157121933	RP11-113K21.5	RP11-113K21.5	100506233	11	n/a	n/a	6.56e-01	1.355
1097248	ENSG00000159147	29713	DONSON	downstream neighbor of SON	29980	21	n/a	n/a	9.51e-01	1.355
1096798	ENSG00000155287	57566	SLC25A28	solute carrier family 25, member 28	81894	10	n/a	n/a	5.74e-01	1.355
1097153	ENSG00000158373	3000	HIST1H2BD	histone cluster 1, H2bd	3017	6	n/a	n/a	3.68e-01	1.354
279992307	ENSG00000246181	0	AC022409.1	AC022409.1	0	19	n/a	n/a	3.90e-01	1.354
1097646	ENSG00000162194	54920	C11orf48	chromosome 11 open reading frame 48	79081	11	n/a	n/a	8.91e-01	1.354
1098585	ENSG00000165588	4983	OTX2	orthodenticle homeobox 2	5015	14	n/a	n/a	8.06e-01	1.354
279708014	ENSG00000207497	0	Y_RNA	Y RNA	0	4	n/a	n/a	6.18e-01	1.353
1098992	ENSG00000167159	0	C17orf69	chromosome 17 open reading frame 69	0	17	n/a	n/a	1.01e+00	1.353
1092458	ENSG00000124575	2990	HIST1H1D	histone cluster 1, H1d	3007	6	n/a	n/a	8.14e-01	1.353
280046631	ENSG00000252318	0	AC097532.1	AC097532.1	0	2	n/a	n/a	4.25e-01	1.353
279974667	ENSG00000243404	0	RP11-13J17.1	RP11-13J17.1	0	15	n/a	n/a	4.03e-01	1.353
279792407	ENSG00000225828	1013963	RP4-811H24.6	RP4-811H24.6	100128071	1	n/a	n/a	5.34e-01	1.353
280116719	ENSG00000258508	0	RP11-73E17.1	RP11-73E17.1	0	14	n/a	n/a	5.42e-01	1.353
279992169	ENSG00000246125	0	AC011460.1	AC011460.1	0	19	n/a	n/a	5.30e-01	1.352
1104227	ENSG00000197299	638	BLM	Bloom syndrome, RecQ helicase-like	641	15	n/a	n/a	8.48e-01	1.352
1106114	ENSG00000214597	109851	GS1-393G12.10	Putative transmembrane protein C8orfK29	340393	8	n/a	n/a	8.55e-01	1.352
1097844	ENSG00000163009	110401	C2orf48	chromosome 2 open reading frame 48	348738	2	n/a	n/a	6.12e-01	1.352
1087614	ENSG00000055118	3732	KCNH2	potassium voltage-gated channel, subfamily H (eag-related), member 2	3757	7	n/a	n/a	5.57e-01	1.352
1094367	ENSG00000137309	3139	HMGA1	high mobility group AT-hook 1	3159	6	n/a	n/a	6.23e-01	1.352
279896566	ENSG00000235077	0	AC073842.19	AC073842.19	0	7	n/a	n/a	5.35e-01	1.352
1095813	ENSG00000146830	41196	GIGYF1	GRB10 interacting GYF protein 1	64599	7	n/a	n/a	3.61e-01	1.352
279979709	ENSG00000243859	0	CTD-2331D11.1	CTD-2331D11.1	0	5	n/a	n/a	5.30e-01	1.352
280099046	ENSG00000256843	0	RP11-467L13.4	RP11-467L13.4	0	12	n/a	n/a	5.52e-01	1.351
279711643	ENSG00000211517	0	MIR671	microRNA 671	0	7	n/a	n/a	5.35e-01	1.351
280069349	ENSG00000254331	0	CKS1BP7	CDC28 protein kinase regulatory subunit 1B pseudogene 7	0	8	n/a	n/a	5.33e-01	1.351
1094847	ENSG00000140107	94021	SLC25A47	solute carrier family 25, member 47	283600	14	n/a	n/a	5.26e-01	1.351
280119720	ENSG00000258682	0	CTD-2002H8.2	CTD-2002H8.2	0	14	n/a	n/a	8.30e-01	1.351
1093137	ENSG00000130204	10305	TOMM40	translocase of outer mitochondrial membrane 40 homolog (yeast)	10452	19	n/a	n/a	9.15e-01	1.351
1101574	ENSG00000179388	1947	EGR3	early growth response 3	1960	8	n/a	n/a	4.59e-01	1.351
1096012	ENSG00000148362	94836	C9orf142	chromosome 9 open reading frame 142	286257	9	n/a	n/a	5.39e-01	1.351
1091859	ENSG00000119772	1776	DNMT3A	DNA (cytosine-5-)-methyltransferase 3 alpha	1788	2	n/a	n/a	9.16e-01	1.351
1087612	ENSG00000055044	31082	NOP58	NOP58 ribonucleoprotein homolog (yeast)	51602	2	n/a	n/a	6.89e-01	1.350
1101822	ENSG00000180914	4989	OXTR	oxytocin receptor	5021	3	n/a	n/a	6.27e-01	1.350
279993743	ENSG00000246705	35055	H2AFJ	H2A histone family, member J	55766	12	n/a	n/a	6.81e-01	1.350
279707475	ENSG00000207406	0	SNORA41	small nucleolar RNA, H/ACA box 41	0	2	n/a	n/a	5.65e-01	1.350
1087839	ENSG00000066248	25540	NGEF	neuronal guanine nucleotide exchange factor	25791	2	n/a	n/a	4.60e-01	1.349
1088966	ENSG00000099284	34795	H2AFY2	H2A histone family, member Y2	55506	10	n/a	n/a	5.30e-01	1.349
279860153	ENSG00000231884	0	NDUFB1P1	NADH dehydrogenase (ubiquinone) 1 beta subcomplex, 1 pseudogene 1	0	3	n/a	n/a	3.50e-01	1.349
1089632	ENSG00000103037	55720	SETD6	SET domain containing 6	79918	16	n/a	n/a	1.00e+00	1.349
1088864	ENSG00000092853	40604	CLSPN	claspin	63967	1	n/a	n/a	9.64e-01	1.349
1093447	ENSG00000132130	3950	LHX1	LIM homeobox 1	3975	17	n/a	n/a	3.64e-01	1.348
279665267	ENSG00000201692	26520	SNORD80	small nucleolar RNA, C/D box 80	26774	1	n/a	n/a	5.32e-01	1.348
279858549	ENSG00000231747	0	AC079922.2	AC079922.2	0	2	n/a	n/a	8.67e-01	1.348
279803748	ENSG00000226824	0	RP4-756H11.3	RP4-756H11.3	0	7	n/a	n/a	5.92e-01	1.348
280027636	ENSG00000250565	134007	ATP6V1E2	ATPase, H+ transporting, lysosomal 31kDa, V1 subunit E2	440862	2	n/a	n/a	8.21e-01	1.348
1105089	ENSG00000204315	40586	FKBPL	FK506 binding protein like	63943	6	n/a	n/a	9.03e-01	1.348
279710786	ENSG00000208342	0	SNORD96A	small nucleolar RNA, C/D box 96A	0	5	n/a	n/a	5.32e-01	1.347
1100212	ENSG00000172209	2828	GPR22	G protein-coupled receptor 22	2845	7	n/a	n/a	4.60e-01	1.347
1091319	ENSG00000115392	34409	FANCL	Fanconi anemia, complementation group L	55120	2	n/a	n/a	8.33e-01	1.347
1100480	ENSG00000173452	90325	TMEM196	transmembrane protein 196	256130	7	n/a	n/a	5.38e-01	1.347
1096991	ENSG00000157005	6710	SST	somatostatin	6750	3	n/a	n/a	4.30e-01	1.347
1105871	ENSG00000213523	9867	SRA1	steroid receptor RNA activator 1	10011	5	n/a	n/a	7.80e-01	1.347
1103613	ENSG00000188674	123259	C2orf80	chromosome 2 open reading frame 80	389073	2	n/a	n/a	4.25e-01	1.347
1097046	ENSG00000157445	35088	CACNA2D3	calcium channel, voltage-dependent, alpha 2/delta subunit 3	55799	3	n/a	n/a	4.48e-01	1.347
279982804	ENSG00000244209	0	RP11-323N12.2	RP11-323N12.2	0	17	n/a	n/a	8.15e-01	1.346
1102570	ENSG00000184349	1933	EFNA5	ephrin-A5	1946	5	n/a	n/a	3.99e-01	1.346
279926626	ENSG00000237806	0	RP11-262M14.1	RP11-262M14.1	0	3	n/a	n/a	6.37e-01	1.346
280133250	ENSG00000259456	0	RP5-914P20.5	RP5-914P20.5	0	20	n/a	n/a	5.32e-01	1.346
1093186	ENSG00000130508	7791	PXDN	peroxidasin homolog (Drosophila)	7837	2	n/a	n/a	5.30e-01	1.346
279711552	ENSG00000211482	0	AC092574.1	AC092574.1	0	4	n/a	n/a	5.32e-01	1.346
1094766	ENSG00000139574	8551	NPFF	neuropeptide FF-amide peptide precursor	8620	12	n/a	n/a	5.32e-01	1.346
1098568	ENSG00000165511	85688	C10orf25	chromosome 10 open reading frame 25	220979	10	n/a	n/a	8.49e-01	1.346
1087494	ENSG00000047579	58273	DTNBP1	dystrobrevin binding protein 1	84062	6	n/a	n/a	3.59e-01	1.345
1090005	ENSG00000105486	3953	LIG1	ligase I, DNA, ATP-dependent	3978	19	n/a	n/a	5.29e-01	1.345
279749414	ENSG00000219532	0	RP3-323K23.3	RP3-323K23.3	0	6	n/a	n/a	3.92e-01	1.345
1100155	ENSG00000171960	10318	PPIH	peptidylprolyl isomerase H (cyclophilin H)	10465	1	n/a	n/a	9.39e-01	1.345
1096545	ENSG00000153044	41470	CENPH	centromere protein H	64946	5	n/a	n/a	5.36e-01	1.345
1101739	ENSG00000180447	2603	GAS1	growth arrest-specific 1	2619	9	n/a	n/a	3.92e-01	1.344
280129084	ENSG00000259218	0	RP11-429B14.2	RP11-429B14.2	0	15	n/a	n/a	5.78e-01	1.344
279846006	ENSG00000230612	0	AC004237.1	AC004237.1	0	5	n/a	n/a	1.00e+00	1.344
279729781	ENSG00000214321	0	CBX1P4	chromobox homolog 1 pseudogene 4	0	X	n/a	n/a	5.38e-01	1.344
1091766	ENSG00000118990	0	GLRXP3	glutaredoxin (thioltransferase) pseudogene 3	0	5	n/a	n/a	8.37e-01	1.344
279908018	ENSG00000236173	0	RP1-182D15.2	RP1-182D15.2	0	6	n/a	n/a	7.96e-01	1.344
279973085	ENSG00000243230	0	RP11-286H14.8	RP11-286H14.8	0	7	n/a	n/a	3.97e-01	1.343
1090900	ENSG00000112118	4147	MCM3	minichromosome maintenance complex component 3	4172	6	n/a	n/a	5.32e-01	1.343
279842570	ENSG00000230330	0	HMGN2P3	high mobility group nucleosomal binding domain 2 pseudogene 3	0	16	n/a	n/a	3.95e-01	1.343
1091611	ENSG00000117461	8437	PIK3R3	phosphoinositide-3-kinase, regulatory subunit 3 (gamma)	8503	1	n/a	n/a	5.78e-01	1.343
1089876	ENSG00000104885	58645	DOT1L	DOT1-like, histone H3 methyltransferase (S. cerevisiae)	84444	19	n/a	n/a	5.34e-01	1.343
1101802	ENSG00000180828	27064	BHLHE22	basic helix-loop-helix family, member e22	27319	8	n/a	n/a	4.51e-01	1.343
279804216	ENSG00000226862	0	RP11-569A11.1	RP11-569A11.1	0	1	n/a	n/a	5.32e-01	1.343
279937073	ENSG00000239052	0	snoU13	Small nucleolar RNA U13	0	2	n/a	n/a	1.12e+00	1.343
280105471	ENSG00000257464	0	RP11-161H23.8	RP11-161H23.8	0	12	n/a	n/a	6.07e-01	1.343
1097251	ENSG00000159167	6741	STC1	stanniocalcin 1	6781	8	n/a	n/a	3.76e-01	1.343
279934262	ENSG00000238597	0	SNORD4B	small nucleolar RNA, C/D box 4B	0	17	n/a	n/a	3.77e-01	1.343
279709246	ENSG00000207741	0	MIR590	microRNA 590	0	7	n/a	n/a	5.38e-01	1.343
1087053	ENSG00000007520	77721	C16orf42	chromosome 16 open reading frame 42	115939	16	n/a	n/a	6.33e-01	1.343
1106488	ENSG00000220201	1000068	ZGLP1	zinc finger, GATA-like protein 1	100125288	19	n/a	n/a	5.32e-01	1.342
279979883	ENSG00000243888	0	RP11-548B3.3	RP11-548B3.3	0	9	n/a	n/a	4.53e-01	1.342
1093378	ENSG00000131591	34280	C1orf159	chromosome 1 open reading frame 159	54991	1	n/a	n/a	5.33e-01	1.342
279780133	ENSG00000224747	0	AP001065.7	AP001065.7	0	21	n/a	n/a	5.32e-01	1.342
1092487	ENSG00000124766	6619	SOX4	SRY (sex determining region Y)-box 4	6659	6	n/a	n/a	3.53e-01	1.342
279955279	ENSG00000241269	0	AC093620.5	AC093620.5	0	7	n/a	n/a	5.30e-01	1.342
279802530	ENSG00000226721	0	EEF1DP2	eukaryotic translation elongation factor 1 delta pseudogene 2	0	9	n/a	n/a	5.30e-01	1.342
280024738	ENSG00000250321	0	RP11-478C6.4	RP11-478C6.4	0	4	n/a	n/a	3.67e-01	1.342
1089343	ENSG00000101189	34546	C20orf20	chromosome 20 open reading frame 20	55257	20	n/a	n/a	5.30e-01	1.341
279704591	ENSG00000206910	0	SNORA29	small nucleolar RNA, H/ACA box 29	0	6	n/a	n/a	5.31e-01	1.341
1102838	ENSG00000185453	119523	C19orf68	chromosome 19 open reading frame 68	374920	19	n/a	n/a	3.83e-01	1.341
279779830	ENSG00000224717	0	RP11-576D8.4	RP11-576D8.4	0	1	n/a	n/a	8.23e-01	1.341
1100426	ENSG00000173207	1154	CKS1B	CDC28 protein kinase regulatory subunit 1B	1163	1	n/a	n/a	7.80e-01	1.341
279890425	ENSG00000234555	0	RP11-74C13.4	RP11-74C13.4	0	1	n/a	n/a	4.29e-01	1.341
1089749	ENSG00000103995	22750	CEP152	centrosomal protein 152kDa	22995	15	n/a	n/a	5.42e-01	1.341
1088760	ENSG00000090520	31206	DNAJB11	DnaJ (Hsp40) homolog, subfamily B, member 11	51726	3	n/a	n/a	8.13e-01	1.340
1101140	ENSG00000176973	23379	FAM89B	family with sequence similarity 89, member B	23625	11	n/a	n/a	5.37e-01	1.340
279980215	ENSG00000243926	0	TIPARP-AS1	TIPARP antisense RNA 1 (non-protein coding)	0	3	n/a	n/a	1.00e+00	1.340
279791521	ENSG00000225762	0	RP11-511I2.2	RP11-511I2.2	0	1	n/a	n/a	5.30e-01	1.340
1087381	ENSG00000034510	9044	TMSB10	thymosin beta 10	9168	2	n/a	n/a	8.09e-01	1.340
1089308	ENSG00000101004	22736	NINL	ninein-like	22981	20	n/a	n/a	5.80e-01	1.340
1096559	ENSG00000153132	1041	CLGN	calmegin	1047	4	n/a	n/a	3.75e-01	1.340
280123327	ENSG00000258889	0	RP11-718G2.4	RP11-718G2.4	0	14	n/a	n/a	9.28e-01	1.340
280096914	ENSG00000256566	0	RP4-734P14.4	RP4-734P14.4	0	20	n/a	n/a	8.53e-01	1.340
1101278	ENSG00000177679	85839	SRRM3	serine/arginine repetitive matrix 3	222183	7	n/a	n/a	5.32e-01	1.339
279751848	ENSG00000221083	0	SNORA77	Small nucleolar RNA SNORA77	0	1	n/a	n/a	5.48e-01	1.339
1100428	ENSG00000173209	79450	AHSA2	AHA1, activator of heat shock 90kDa protein ATPase homolog 2 (yeast)	130872	2	n/a	n/a	3.75e-01	1.339
279704724	ENSG00000206935	0	U6	U6 spliceosomal RNA	0	1	n/a	n/a	5.26e-01	1.339
279724038	ENSG00000213683	0	AC002056.3	AC002056.3	0	22	n/a	n/a	9.54e-01	1.339
279846909	ENSG00000230701	0	SHFM3P1	SHFM3P1	0	22	n/a	n/a	6.93e-01	1.339
1097236	ENSG00000159055	33362	MIS18A	MIS18 kinetochore protein homolog A (S. pombe)	54069	21	n/a	n/a	5.30e-01	1.339
279828586	ENSG00000229047	0	AF127577.10	AF127577.10	0	21	n/a	n/a	3.87e-01	1.339
280090539	ENSG00000255824	0	AL590369.1	AL590369.1	0	9	n/a	n/a	8.75e-01	1.338
279743262	ENSG00000215908	59000	CROCCP2	ciliary rootlet coiled-coil, rootletin pseudogene 2	84809	1	n/a	n/a	3.53e-01	1.338
279703058	ENSG00000206647	0	SNORA2	Small nucleolar RNA SNORA2/SNORA34 family	0	2	n/a	n/a	5.99e-01	1.338
279775195	ENSG00000224335	0	RP11-301M17.2	RP11-301M17.2	0	1	n/a	n/a	5.42e-01	1.338
279752709	ENSG00000221241	169480	SNORD88A	small nucleolar RNA, C/D box 88A	692202	19	n/a	n/a	5.35e-01	1.338
279658617	ENSG00000199744	0	SNORD36A	small nucleolar RNA, C/D box 36A	0	9	n/a	n/a	3.86e-01	1.338
279968357	ENSG00000242670	0	RP11-601I15.1	RP11-601I15.1	0	4	n/a	n/a	8.58e-01	1.338
279941169	ENSG00000239576	0	RP13-480C15.1	RP13-480C15.1	0	3	n/a	n/a	5.78e-01	1.337
1099626	ENSG00000169752	80486	NRG4	neuregulin 4	145957	15	n/a	n/a	5.31e-01	1.337
279955775	ENSG00000241334	0	RP11-71L14.1	RP11-71L14.1	0	16	n/a	n/a	3.72e-01	1.337
279811835	ENSG00000227523	0	AC099535.3	AC099535.3	0	3	n/a	n/a	5.51e-01	1.337
1091762	ENSG00000118971	889	CCND2	cyclin D2	894	12	n/a	n/a	4.33e-01	1.337
1087548	ENSG00000050344	9459	NFE2L3	nuclear factor (erythroid-derived 2)-like 3	9603	7	n/a	n/a	4.30e-01	1.337
1103303	ENSG00000187479	122698	C11orf96	chromosome 11 open reading frame 96	387763	11	n/a	n/a	3.93e-01	1.337
279934633	ENSG00000238665	0	snoU13	Small nucleolar RNA U13	0	13	n/a	n/a	7.77e-01	1.337
1101424	ENSG00000178556	0	CKS1BP6	CDC28 protein kinase regulatory subunit 1B pseudogene 6	0	X	n/a	n/a	4.04e-01	1.337
1108458	ENSG00000235471	0	AL033532.1	Uncharacterized protein	0	1	n/a	n/a	5.34e-01	1.336
280080656	ENSG00000255082	157129353	RP11-657K20.2	RP11-657K20.2	100873989	11	n/a	n/a	4.67e-01	1.336
1088425	ENSG00000081870	31148	HSPB11	heat shock protein family B (small), member 11	51668	1	n/a	n/a	1.01e+00	1.336
279988779	ENSG00000244921	0	CTB-36O1.7	CTB-36O1.7	0	5	n/a	n/a	5.58e-01	1.336
280100433	ENSG00000256989	0	AC010335.1	AC010335.1	0	19	n/a	n/a	9.46e-01	1.336
280045763	ENSG00000252194	0	AC114491.2	AC114491.2	0	1	n/a	n/a	4.23e-01	1.336
279809228	ENSG00000227267	0	RP11-305O4.2	RP11-305O4.2	0	3	n/a	n/a	9.14e-01	1.336
1093138	ENSG00000130208	338	APOC1	apolipoprotein C-I	341	19	n/a	n/a	5.36e-01	1.336
1089654	ENSG00000103168	8894	TAF1C	TATA box binding protein (TBP)-associated factor, RNA polymerase I, C, 110kDa	9013	16	n/a	n/a	5.33e-01	1.335
1106572	ENSG00000221995	9096	TIAF1	TGFB1-induced anti-apoptotic factor 1	9220	17	n/a	n/a	5.32e-01	1.335
1096743	ENSG00000154764	7433	WNT7A	wingless-type MMTV integration site family, member 7A	7476	3	n/a	n/a	8.66e-01	1.335
279977670	ENSG00000243680	0	CTC-471J1.1	CTC-471J1.1	0	19	n/a	n/a	3.67e-01	1.335
1095792	ENSG00000146592	9444	CREB5	cAMP responsive element binding protein 5	9586	7	n/a	n/a	3.66e-01	1.335
280003757	ENSG00000248603	0	RP3-412A9.10	RP3-412A9.10	0	22	n/a	n/a	5.58e-01	1.334
279908212	ENSG00000236199	0	RP11-264I13.2	RP11-264I13.2	0	9	n/a	n/a	8.38e-01	1.334
279870599	ENSG00000232794	0	RP11-33N11.1	RP11-33N11.1	0	X	n/a	n/a	1.30e+00	1.334
280082008	ENSG00000255158	0	RP11-754B17.1	RP11-754B17.1	0	11	n/a	n/a	6.39e-01	1.334
279800572	ENSG00000226535	0	RP11-417L14.1	RP11-417L14.1	0	9	n/a	n/a	5.58e-01	1.334
279932780	ENSG00000238358	0	RP5-1121E10.2	RP5-1121E10.2	0	7	n/a	n/a	5.65e-01	1.334
279724183	ENSG00000213702	0	AC008865.1	AC008865.1	0	5	n/a	n/a	9.18e-01	1.334
1093210	ENSG00000130635	1280	COL5A1	collagen, type V, alpha 1	1289	9	n/a	n/a	5.37e-01	1.334
1087339	ENSG00000028277	5420	POU2F2	POU class 2 homeobox 2	5452	19	n/a	n/a	5.32e-01	1.334
1095771	ENSG00000146410	76637	FAM54A	family with sequence similarity 54, member A	113115	6	n/a	n/a	9.47e-01	1.333
1108313	ENSG00000234432	0	AC092171.1	Uncharacterized proteincDNA FLJ43318 fis, clone NT2RI2018311	0	7	n/a	n/a	5.31e-01	1.333
280036033	ENSG00000251229	0	RP11-503N18.5	RP11-503N18.5	0	4	n/a	n/a	5.65e-01	1.333
279981529	ENSG00000244043	0	RPS27P27	ribosomal protein S27 pseudogene 27	0	16	n/a	n/a	3.90e-01	1.333
280033929	ENSG00000251066	0	CTC-534B23.1	CTC-534B23.1	0	5	n/a	n/a	3.63e-01	1.333
279795664	ENSG00000226098	0	RP11-53M11.2	RP11-53M11.2	0	8	n/a	n/a	1.01e+00	1.333
280109348	ENSG00000257851	0	RP11-199A1.1	RP11-199A1.1	0	12	n/a	n/a	5.30e-01	1.333
1088836	ENSG00000092094	34933	OSGEP	O-sialoglycoprotein endopeptidase	55644	14	n/a	n/a	5.32e-01	1.333
1094153	ENSG00000136231	10496	IGF2BP3	insulin-like growth factor 2 mRNA binding protein 3	10643	7	n/a	n/a	9.17e-01	1.333
280121084	ENSG00000258757	0	RP11-841O20.2	RP11-841O20.2	0	14	n/a	n/a	3.77e-01	1.333
279664511	ENSG00000201499	0	U6	U6 spliceosomal RNA	0	2	n/a	n/a	5.45e-01	1.333
279862106	ENSG00000232041	0	PSMD10P3	proteasome 26S subunit, non-ATPase, 10 pseudogene 3	0	13	n/a	n/a	4.26e-01	1.333
1095547	ENSG00000144791	8886	LIMD1	LIM domains containing 1	8994	3	n/a	n/a	5.29e-01	1.333
1088926	ENSG00000095932	94300	C19orf77	chromosome 19 open reading frame 77	284422	19	n/a	n/a	8.28e-01	1.333
279755040	ENSG00000221639	0	SNORA3	Small nucleolar RNA SNORA3/SNORA45 family	0	4	n/a	n/a	6.25e-01	1.333
279906245	ENSG00000236016	0	RP1-3J17.3	RP1-3J17.3	0	6	n/a	n/a	6.30e-01	1.333
1104187	ENSG00000197153	8298	HIST1H3J	histone cluster 1, H3j	8356	6	n/a	n/a	7.04e-01	1.332
1099121	ENSG00000167680	10354	SEMA6B	sema domain, transmembrane domain (TM), and cytoplasmic domain, (semaphorin) 6B	10501	19	n/a	n/a	4.59e-01	1.332
279873911	ENSG00000233080	0	CTA-714B7.5	CTA-714B7.5	0	22	n/a	n/a	7.09e-01	1.332
279754767	ENSG00000221585	0	MIR1226	microRNA 1226	0	3	n/a	n/a	5.32e-01	1.332
1102417	ENSG00000183718	59041	TRIM52	tripartite motif containing 52	84851	5	n/a	n/a	5.39e-01	1.332
1093951	ENSG00000135269	25885	TES	testis derived transcript (3 LIM domains)	26136	7	n/a	n/a	8.44e-01	1.332
279859045	ENSG00000231784	1001816	AC087392.3	AC087392.3	100131454	17	n/a	n/a	9.12e-01	1.332
1088187	ENSG00000075461	26837	CACNG4	calcium channel, voltage-dependent, gamma subunit 4	27092	17	n/a	n/a	9.09e-01	1.332
279711860	ENSG00000211575	1013763	MIR760	microRNA 760	100126348	1	n/a	n/a	3.72e-01	1.332
280102934	ENSG00000257222	0	RP11-554E23.4	RP11-554E23.4	0	12	n/a	n/a	5.32e-01	1.331
1094626	ENSG00000138668	3164	HNRNPD	heterogeneous nuclear ribonucleoprotein D (AU-rich element RNA binding protein 1, 37kDa)	3184	4	n/a	n/a	7.82e-01	1.331
1088508	ENSG00000084652	83527	TXLNA	taxilin alpha	200081	1	n/a	n/a	6.12e-01	1.331
279796133	ENSG00000226143	0	RP1-138B7.5	RP1-138B7.5	0	20	n/a	n/a	4.16e-01	1.331
1090524	ENSG00000109083	59907	IFT20	intraflagellar transport 20 homolog (Chlamydomonas)	90410	17	n/a	n/a	9.55e-01	1.331
1091740	ENSG00000118702	2675	GHRH	growth hormone releasing hormone	2691	20	n/a	n/a	5.84e-01	1.331
279902998	ENSG00000235695	0	RP11-395P16.1	RP11-395P16.1	0	3	n/a	n/a	3.66e-01	1.331
1099698	ENSG00000170049	9072	KCNAB3	potassium voltage-gated channel, shaker-related subfamily, beta member 3	9196	17	n/a	n/a	5.32e-01	1.331
1103976	ENSG00000196532	8294	HIST1H3C	histone cluster 1, H3c	8352	6	n/a	n/a	8.32e-01	1.331
1088982	ENSG00000099617	1930	EFNA2	ephrin-A2	1943	19	n/a	n/a	5.32e-01	1.330
1087230	ENSG00000015592	57253	STMN4	stathmin-like 4	81551	8	n/a	n/a	4.23e-01	1.330
1101670	ENSG00000180011	94237	ZADH2	zinc binding alcohol dehydrogenase domain containing 2	284273	18	n/a	n/a	5.36e-01	1.330
279758929	ENSG00000222169	0	AL162590.1	AL162590.1	0	9	n/a	n/a	5.39e-01	1.330
1102813	ENSG00000185324	8492	CDK10	cyclin-dependent kinase 10	8558	16	n/a	n/a	5.33e-01	1.330
280035549	ENSG00000251188	0	RP11-478C6.6	RP11-478C6.6	0	4	n/a	n/a	7.80e-01	1.330
279853854	ENSG00000231327	1016812	AC016700.5	AC016700.5	100133985	2	n/a	n/a	5.31e-01	1.330
1096081	ENSG00000148950	83400	IMMP1L	IMP1 inner mitochondrial membrane peptidase-like (S. cerevisiae)	196294	11	n/a	n/a	1.01e+00	1.330
279960578	ENSG00000241865	0	RP11-323N12.1	RP11-323N12.1	0	17	n/a	n/a	9.25e-01	1.330
1103345	ENSG00000187634	80707	SAMD11	sterile alpha motif domain containing 11	148398	1	n/a	n/a	5.39e-01	1.329
279951833	ENSG00000240823	0	AP003108.1	AP003108.1	0	11	n/a	n/a	8.67e-01	1.329
279763110	ENSG00000223353	0	RP11-290P14.2	RP11-290P14.2	0	1	n/a	n/a	8.44e-01	1.329
280038830	ENSG00000251440	0	RP11-425J20.2	RP11-425J20.2	0	4	n/a	n/a	3.90e-01	1.329
1096768	ENSG00000154978	57254	VOPP1	vesicular, overexpressed in cancer, prosurvival protein 1	81552	7	n/a	n/a	3.59e-01	1.329
1104641	ENSG00000198556	94750	ZNF789	zinc finger protein 789	285989	7	n/a	n/a	5.37e-01	1.329
279958101	ENSG00000241569	0	AC022148.5	AC022148.5	0	19	n/a	n/a	5.26e-01	1.328
279705053	ENSG00000206992	0	U6	U6 spliceosomal RNA	0	12	n/a	n/a	5.67e-01	1.328
1092898	ENSG00000128191	33778	DGCR8	DiGeorge syndrome critical region gene 8	54487	22	n/a	n/a	8.21e-01	1.328
279903826	ENSG00000235767	0	RP11-377N20.1	RP11-377N20.1	0	6	n/a	n/a	5.35e-01	1.328
1103299	ENSG00000187456	83637	RDM1	RAD52 motif 1	201299	17	n/a	n/a	5.73e-01	1.328
1094913	ENSG00000140534	59901	C15orf42	chromosome 15 open reading frame 42	90381	15	n/a	n/a	5.74e-01	1.328
1102261	ENSG00000183114	81617	FAM43B	family with sequence similarity 43, member B	163933	1	n/a	n/a	4.26e-01	1.328
1103920	ENSG00000196381	81579	ZNF781	zinc finger protein 781	163115	19	n/a	n/a	8.41e-01	1.328
1101557	ENSG00000179271	59921	GADD45GIP1	growth arrest and DNA-damage-inducible, gamma interacting protein 1	90480	19	n/a	n/a	6.26e-01	1.328
1088071	ENSG00000072571	3141	HMMR	hyaluronan-mediated motility receptor (RHAMM)	3161	5	n/a	n/a	5.36e-01	1.327
279934542	ENSG00000238649	0	SNORD42A	small nucleolar RNA, C/D box 42A	0	17	n/a	n/a	6.88e-01	1.327
1091789	ENSG00000119326	8656	CTNNAL1	catenin (cadherin-associated protein), alpha-like 1	8727	9	n/a	n/a	3.85e-01	1.327
279737893	ENSG00000215190	0	GUSBP4	glucuronidase, beta pseudogene 4	0	6	n/a	n/a	6.85e-01	1.327
279707132	ENSG00000207342	0	Y_RNA	Y RNA	0	14	n/a	n/a	5.26e-01	1.327
279795258	ENSG00000226070	0	RP11-552E20.4	RP11-552E20.4	0	6	n/a	n/a	4.67e-01	1.327
279963751	ENSG00000242198	0	CTD-2235C13.1	CTD-2235C13.1	0	5	n/a	n/a	5.32e-01	1.326
1099593	ENSG00000169607	80894	CKAP2L	cytoskeleton associated protein 2-like	150468	2	n/a	n/a	3.94e-01	1.326
279885791	ENSG00000234145	0	NAP1L4P3	nucleosome assembly protein 1-like 4 pseudogene 3	0	13	n/a	n/a	5.44e-01	1.326
279948410	ENSG00000240425	0	AC140120.1	AC140120.1	0	3	n/a	n/a	5.25e-01	1.326
1097073	ENSG00000157657	77643	ZNF618	zinc finger protein 618	114991	9	n/a	n/a	8.09e-01	1.326
1091940	ENSG00000120327	35405	PCDHB14	protocadherin beta 14	56122	5	n/a	n/a	8.26e-01	1.326
280043502	ENSG00000251867	0	Y_RNA	Y RNA	0	8	n/a	n/a	4.36e-01	1.326
280103423	ENSG00000257270	0	RP11-521B24.5	RP11-521B24.5	0	14	n/a	n/a	5.33e-01	1.326
1088595	ENSG00000087087	31073	SRRT	serrate RNA effector molecule homolog (Arabidopsis)	51593	7	n/a	n/a	5.73e-01	1.326
279858774	ENSG00000231767	0	MIR4426	microRNA 4426	0	1	n/a	n/a	3.96e-01	1.326
1096197	ENSG00000149929	8414	HIRIP3	HIRA interacting protein 3	8479	16	n/a	n/a	9.45e-01	1.326
279959941	ENSG00000241785	0	AC078778.1	AC078778.1	0	12	n/a	n/a	6.98e-01	1.326
1092510	ENSG00000124915	25819	RP11-467L20.10	RP11-467L20.10	26070	11	n/a	n/a	5.35e-01	1.326
279751477	ENSG00000221016	0	AC002558.1	AC002558.1	0	17	n/a	n/a	5.43e-01	1.325
279933394	ENSG00000238457	0	U7	U7 small nuclear RNA	0	12	n/a	n/a	5.25e-01	1.325
1088048	ENSG00000072071	22615	LPHN1	latrophilin 1	22859	19	n/a	n/a	3.97e-01	1.325
279808177	ENSG00000227183	0	HDGFP1	hepatoma-derived growth factor pseudogene 1	0	X	n/a	n/a	5.77e-01	1.325
1097997	ENSG00000163535	80962	SGOL2	shugoshin-like 2 (S. pombe)	151246	2	n/a	n/a	5.29e-01	1.325
1108284	ENSG00000234259	0	CTC-507E12.1	CTC-507E12.1	0	5	n/a	n/a	5.51e-01	1.325
279879250	ENSG00000233547	0	RP11-57H14.2	RP11-57H14.2	0	10	n/a	n/a	3.68e-01	1.325
1089664	ENSG00000103202	4802	NME4	non-metastatic cells 4, protein expressed in	4833	16	n/a	n/a	3.66e-01	1.325
279935359	ENSG00000238777	0	U7	U7 small nuclear RNA	0	20	n/a	n/a	6.11e-01	1.324
279803138	ENSG00000226781	0	TBCAP1	tubulin folding cofactor A pseudogene 1	0	X	n/a	n/a	9.35e-01	1.324
280049732	ENSG00000252768	0	U6	U6 spliceosomal RNA	0	3	n/a	n/a	6.08e-01	1.324
279715962	ENSG00000212232	0	SNORD17	small nucleolar RNA, C/D box 17	0	20	n/a	n/a	3.67e-01	1.324
1095519	ENSG00000144619	81059	CNTN4	contactin 4	152330	3	n/a	n/a	4.07e-01	1.324
1105802	ENSG00000213023	58468	SYT3	synaptotagmin III	84258	19	n/a	n/a	4.61e-01	1.324
1097827	ENSG00000162951	110332	LRRTM1	leucine rich repeat transmembrane neuronal 1	347730	2	n/a	n/a	4.61e-01	1.323
1097156	ENSG00000158411	79378	MITD1	MIT, microtubule interacting and transport, domain containing 1	129531	2	n/a	n/a	5.83e-01	1.323
1091528	ENSG00000116830	8397	TTF2	transcription termination factor, RNA polymerase II	8458	1	n/a	n/a	8.60e-01	1.323
279719298	ENSG00000213109	0	RP11-55K22.2	RP11-55K22.2	0	6	n/a	n/a	8.37e-01	1.323
1096419	ENSG00000152082	55898	MZT2B	mitotic spindle organizing protein 2B	80097	2	n/a	n/a	8.17e-01	1.323
279718840	ENSG00000213070	0	HMGB3P6	high mobility group box 3 pseudogene 6	0	1	n/a	n/a	3.53e-01	1.323
279784527	ENSG00000225159	0	RP11-40H20.2	RP11-40H20.2	0	1	n/a	n/a	3.61e-01	1.323
1087681	ENSG00000060069	9027	CTDP1	CTD (carboxy-terminal domain, RNA polymerase II, polypeptide A) phosphatase, subunit 1	9150	18	n/a	n/a	5.42e-01	1.322
279994149	ENSG00000246892	0	AL034548.1	AL034548.1	0	20	n/a	n/a	5.32e-01	1.322
1089642	ENSG00000103067	55806	ESRP2	epithelial splicing regulatory protein 2	80004	16	n/a	n/a	3.81e-01	1.322
1099341	ENSG00000168502	23010	CCDC165	coiled-coil domain containing 165	23255	18	n/a	n/a	8.86e-01	1.322
1104679	ENSG00000198673	109581	FAM19A2	family with sequence similarity 19 (chemokine (C-C motif)-like), member A2	338811	12	n/a	n/a	4.34e-01	1.322
1100019	ENSG00000171435	93962	KSR2	kinase suppressor of ras 2	283455	12	n/a	n/a	3.74e-01	1.322
1100057	ENSG00000171533	4110	MAP6	microtubule-associated protein 6	4135	11	n/a	n/a	4.18e-01	1.322
1097517	ENSG00000160999	0	SH2B2	SH2B adaptor protein 2	0	7	n/a	n/a	5.65e-01	1.322
279742426	ENSG00000215802	0	RFKP1	riboflavin kinase pseudogene 1	0	1	n/a	n/a	3.93e-01	1.322
1090191	ENSG00000106399	6087	RPA3	replication protein A3, 14kDa	6119	7	n/a	n/a	1.03e+00	1.322
279955081	ENSG00000241243	0	AC035142.1	AC035142.1	0	5	n/a	n/a	5.31e-01	1.322
279967878	ENSG00000242615	0	CTC-359D24.3	CTC-359D24.3	0	19	n/a	n/a	5.52e-01	1.322
279934661	ENSG00000238671	167156	SNORA78	small nucleolar RNA, H/ACA box 78	677844	16	n/a	n/a	5.73e-01	1.321
279903196	ENSG00000235706	125075	DICER1-AS	DICER1 antisense RNA (non-protein coding)	400242	14	n/a	n/a	9.35e-01	1.321
279665547	ENSG00000201778	0	Y_RNA	Y RNA	0	3	n/a	n/a	5.31e-01	1.321
1100913	ENSG00000175785	80426	PRIMA1	proline rich membrane anchor 1	145270	14	n/a	n/a	9.36e-01	1.321
1089204	ENSG00000100483	55412	METTL21D	methyltransferase like 21D	79609	14	n/a	n/a	7.15e-01	1.321
279947570	ENSG00000240311	0	LA16c-306E5.1	LA16c-306E5.1	0	16	n/a	n/a	4.52e-01	1.321
1089295	ENSG00000100941	5379	PNN	pinin, desmosome associated protein	5411	14	n/a	n/a	5.31e-01	1.320
279785060	ENSG00000225206	125277	MIR2682	microRNA 2682	400765	1	n/a	n/a	4.43e-01	1.320
1100110	ENSG00000171793	1492	CTPS	CTP synthase	1503	1	n/a	n/a	5.30e-01	1.320
1093043	ENSG00000129347	41613	KRI1	KRI1 homolog (S. cerevisiae)	65095	19	n/a	n/a	6.24e-01	1.320
280098691	ENSG00000256786	0	AP001029.2	AP001029.2	0	18	n/a	n/a	3.66e-01	1.320
1097388	ENSG00000160201	7264	U2AF1	U2 small nuclear RNA auxiliary factor 1	7307	21	n/a	n/a	8.63e-01	1.319
279997678	ENSG00000248124	0	RRN3P2	RNA polymerase I transcription factor homolog (S. cerevisiae) pseudogene 2	0	16	n/a	n/a	5.44e-01	1.319
279726195	ENSG00000213959	0	RP5-1100H13.3	RP5-1100H13.3	0	20	n/a	n/a	4.14e-01	1.319
279955331	ENSG00000241278	0	RP11-379B18.4	RP11-379B18.4	0	3	n/a	n/a	8.55e-01	1.319
1104602	ENSG00000198429	7577	ZNF69	zinc finger protein 69	7620	19	n/a	n/a	6.08e-01	1.319
1096656	ENSG00000154080	57782	CHST9	carbohydrate (N-acetylgalactosamine 4-0) sulfotransferase 9	83539	18	n/a	n/a	5.32e-01	1.319
1105714	ENSG00000212643	0	ZRSR1	zinc finger (CCCH type), RNA-binding motif and serine/arginine rich 1	0	5	n/a	n/a	5.66e-01	1.319
279704759	ENSG00000206941	0	SNORD15A	small nucleolar RNA, C/D box 15A	0	11	n/a	n/a	7.09e-01	1.319
1106306	ENSG00000215298	0	AC051642.1	AC051642.1	0	8	n/a	n/a	5.35e-01	1.319
279822337	ENSG00000228492	0	RAB11FIP1P1	RAB11 family interacting protein 1 (class I) pseudogene 1	0	X	n/a	n/a	5.30e-01	1.319
1087051	ENSG00000007402	9127	CACNA2D2	calcium channel, voltage-dependent, alpha 2/delta subunit 2	9254	3	n/a	n/a	5.36e-01	1.319
279878410	ENSG00000233469	0	ST6GALNAC4P1	ST6 (alpha-N-acetyl-neuraminyl-2,3-beta-galactosyl-1,3)-N-acetylgalactosaminide alpha-2,6-sialyltransferase 4 pseudogene 1	0	13	n/a	n/a	5.46e-01	1.319
280113689	ENSG00000258301	0	RP11-488C13.5	RP11-488C13.5	0	14	n/a	n/a	5.31e-01	1.319
1088098	ENSG00000073169	57884	RP3-402G11.5	Selenoprotein O	83642	22	n/a	n/a	3.73e-01	1.319
1091955	ENSG00000120458	55487	C11orf61	chromosome 11 open reading frame 61	79684	11	n/a	n/a	8.13e-01	1.318
1101991	ENSG00000181938	41358	GINS3	GINS complex subunit 3 (Psf3 homolog)	64785	16	n/a	n/a	3.64e-01	1.318
1102212	ENSG00000182916	36128	TCEAL7	transcription elongation factor A (SII)-like 7	56849	X	n/a	n/a	5.32e-01	1.318
1090732	ENSG00000110975	109937	SYT10	synaptotagmin X	341359	12	n/a	n/a	5.50e-01	1.318
1103375	ENSG00000187741	2160	FANCA	Fanconi anemia, complementation group A	2175	16	n/a	n/a	5.31e-01	1.318
280045903	ENSG00000252214	0	U6	U6 spliceosomal RNA	0	2	n/a	n/a	6.00e-01	1.318
1094693	ENSG00000139146	37330	FAM60A	family with sequence similarity 60, member A	58516	12	n/a	n/a	3.99e-01	1.318
280120357	ENSG00000258714	0	RP11-998D10.7	RP11-998D10.7	0	14	n/a	n/a	4.44e-01	1.318
279908451	ENSG00000236215	0	RP11-262H14.10	RP11-262H14.10	0	9	n/a	n/a	3.57e-01	1.318
279972735	ENSG00000243185	0	AC108078.1	AC108078.1	0	4	n/a	n/a	4.42e-01	1.317
1102103	ENSG00000182447	79464	OTOL1	otolin 1	131149	3	n/a	n/a	5.41e-01	1.317
280030609	ENSG00000250794	0	RP11-351I21.2	RP11-351I21.2	0	8	n/a	n/a	9.17e-01	1.317
280091246	ENSG00000255905	0	AL391319.1	AL391319.1	0	6	n/a	n/a	3.99e-01	1.317
279579918	ENSG00000187984	79749	ANKRD19P	ankyrin repeat domain 19, pseudogene	138649	9	n/a	n/a	5.42e-01	1.317
1092468	ENSG00000124614	6171	RPS10	ribosomal protein S10	6204	6	n/a	n/a	3.77e-01	1.317
279874952	ENSG00000233181	0	OBSCN-IT1	OBSCN intronic transcript 1 (non-protein coding)	0	1	n/a	n/a	1.46e+00	1.317
279980722	ENSG00000243970	0	PPIEL	peptidylprolyl isomerase E-like pseudogene	0	1	n/a	n/a	5.32e-01	1.317
280042410	ENSG00000251708	0	U7	U7 small nuclear RNA	0	3	n/a	n/a	5.25e-01	1.317
279715102	ENSG00000211997	1013748	MIR708	microRNA 708	100126333	11	n/a	n/a	5.25e-01	1.317
280043264	ENSG00000251832	0	AC005626.1	AC005626.1	0	19	n/a	n/a	5.73e-01	1.317
1087706	ENSG00000061918	2966	GUCY1B3	guanylate cyclase 1, soluble, beta 3	2983	4	n/a	n/a	4.47e-01	1.317
279814397	ENSG00000227775	0	RP1-283E3.3	RP1-283E3.3	0	1	n/a	n/a	4.52e-01	1.316
279849618	ENSG00000230955	0	RP11-109P14.10	RP11-109P14.10	0	1	n/a	n/a	5.31e-01	1.316
1089946	ENSG00000105229	31068	PIAS4	protein inhibitor of activated STAT, 4	51588	19	n/a	n/a	9.11e-01	1.316
1093066	ENSG00000129534	34609	MIS18BP1	MIS18 binding protein 1	55320	14	n/a	n/a	5.51e-01	1.316
279926263	ENSG00000237779	0	ZNF638-IT1	ZNF638 intronic transcript 1 (non-protein coding)	0	2	n/a	n/a	5.32e-01	1.316
1097715	ENSG00000162572	6304	SCNN1D	sodium channel, nonvoltage-gated 1, delta	6339	1	n/a	n/a	3.70e-01	1.316
1098111	ENSG00000163873	2882	GRIK3	glutamate receptor, ionotropic, kainate 3	2899	1	n/a	n/a	4.44e-01	1.316
280075281	ENSG00000254741	0	RP11-661A12.7	RP11-661A12.7	0	8	n/a	n/a	5.35e-01	1.316
1104014	ENSG00000196642	34973	C9orf86	chromosome 9 open reading frame 86	55684	9	n/a	n/a	5.94e-01	1.316
1090921	ENSG00000112232	83700	KHDRBS2	KH domain containing, RNA binding, signal transduction associated 2	202559	6	n/a	n/a	4.54e-01	1.316
1099271	ENSG00000168243	2769	GNG4	guanine nucleotide binding protein (G protein), gamma 4	2786	1	n/a	n/a	5.29e-01	1.316
279984182	ENSG00000244307	0	AF235103.1	AF235103.1	0	8	n/a	n/a	5.29e-01	1.316
1100405	ENSG00000173085	26980	COQ2	coenzyme Q2 homolog, prenyltransferase (yeast)	27235	4	n/a	n/a	8.57e-01	1.316
279761428	ENSG00000222881	0	Y_RNA	Y RNA	0	17	n/a	n/a	5.25e-01	1.316
1091614	ENSG00000117477	37092	C1orf114	chromosome 1 open reading frame 114	57821	1	n/a	n/a	3.66e-01	1.316
1103187	ENSG00000186867	58320	QRFPR	pyroglutamylated RFamide peptide receptor	84109	4	n/a	n/a	5.68e-01	1.315
1104614	ENSG00000198467	7126	TPM2	tropomyosin 2 (beta)	7169	9	n/a	n/a	3.84e-01	1.315
1090185	ENSG00000106355	23411	LSM5	LSM5 homolog, U6 small nuclear RNA associated (S. cerevisiae)	23658	7	n/a	n/a	5.30e-01	1.315
1087722	ENSG00000062822	5392	POLD1	polymerase (DNA directed), delta 1, catalytic subunit 125kDa	5424	19	n/a	n/a	3.95e-01	1.315
1089287	ENSG00000100908	30499	FAM158A	family with sequence similarity 158, member A	51016	14	n/a	n/a	5.34e-01	1.315
279734033	ENSG00000214832	0	AC008088.2	AC008088.2	0	17	n/a	n/a	3.52e-01	1.315
1092698	ENSG00000126215	7474	XRCC3	X-ray repair complementing defective repair in Chinese hamster cells 3	7517	14	n/a	n/a	5.32e-01	1.315
279750912	ENSG00000220739	0	RP11-277I20.3	RP11-277I20.3	0	6	n/a	n/a	5.42e-01	1.315
280115610	ENSG00000258444	0	CTD-2201G16.1	CTD-2201G16.1	0	14	n/a	n/a	8.87e-01	1.315
280023916	ENSG00000250261	0	AC007050.18	AC007050.18	0	22	n/a	n/a	5.36e-01	1.315
1098498	ENSG00000165194	36799	PCDH19	protocadherin 19	57526	X	n/a	n/a	4.71e-01	1.315
279762702	ENSG00000223263	0	U6	U6 spliceosomal RNA	0	1	n/a	n/a	5.67e-01	1.314
1103437	ENSG00000187961	109679	KLHL17	kelch-like 17 (Drosophila)	339451	1	n/a	n/a	5.32e-01	1.314
1092021	ENSG00000120937	4848	NPPB	natriuretic peptide B	4879	1	n/a	n/a	9.02e-01	1.314
1102858	ENSG00000185551	6984	NR2F2	nuclear receptor subfamily 2, group F, member 2	7026	15	n/a	n/a	5.47e-01	1.314
279762975	ENSG00000223336	0	RNU2-6P	RNA, U2 small nuclear 6, pseudogene	0	13	n/a	n/a	3.49e-01	1.314
279750626	ENSG00000220506	0	RP3-415N12.1	RP3-415N12.1	0	6	n/a	n/a	5.47e-01	1.314
279662047	ENSG00000200754	0	Y_RNA	Y RNA	0	21	n/a	n/a	5.25e-01	1.314
279865249	ENSG00000232335	0	RP11-435D7.3	RP11-435D7.3	0	1	n/a	n/a	6.26e-01	1.314
1089014	ENSG00000099901	5870	RANBP1	RAN binding protein 1	5902	22	n/a	n/a	5.31e-01	1.313
279976577	ENSG00000243582	0	AC087650.2	AC087650.2	0	17	n/a	n/a	5.31e-01	1.313
279526920	ENSG00000183405	0	RPS7P1	ribosomal protein S7 pseudogene 1	0	17	n/a	n/a	3.71e-01	1.313
1102309	ENSG00000183317	94366	EPHA10	EPH receptor A10	284656	1	n/a	n/a	4.31e-01	1.313
279984719	ENSG00000244380	0	RP11-24C3.2	RP11-24C3.2	0	3	n/a	n/a	5.32e-01	1.313
279662754	ENSG00000200983	0	SNORA3	small nucleolar RNA, H/ACA box 3	0	11	n/a	n/a	6.33e-01	1.313
279754599	ENSG00000221555	0	AC068669.1	AC068669.1	0	17	n/a	n/a	5.42e-01	1.313
1104703	ENSG00000198722	10350	UNC13B	unc-13 homolog B (C. elegans)	10497	9	n/a	n/a	5.75e-01	1.312
280110317	ENSG00000257935	0	RP11-82C23.2	RP11-82C23.2	0	12	n/a	n/a	5.30e-01	1.312
279827490	ENSG00000228957	0	RP11-23J9.3	RP11-23J9.3	0	9	n/a	n/a	5.42e-01	1.312
1106406	ENSG00000215837	0	SDHAP2	succinate dehydrogenase complex, subunit A, flavoprotein pseudogene 2	0	3	n/a	n/a	6.06e-01	1.312
280125626	ENSG00000259022	0	RP11-561B11.4	RP11-561B11.4	0	14	n/a	n/a	3.50e-01	1.312
279946210	ENSG00000240204	1000490	RP11-305M3.3	RP11-305M3.3	100287482	7	n/a	n/a	4.46e-01	1.312
279751729	ENSG00000221062	0	MIR1292	microRNA 1292	0	20	n/a	n/a	7.80e-01	1.312
1100311	ENSG00000172613	5851	RAD9A	RAD9 homolog A (S. pombe)	5883	11	n/a	n/a	5.33e-01	1.312
280074584	ENSG00000254694	0	RP11-50B3.4	RP11-50B3.4	0	11	n/a	n/a	8.61e-01	1.312
279950188	ENSG00000240622	0	RP11-521J5.1	RP11-521J5.1	0	3	n/a	n/a	9.02e-01	1.311
1104262	ENSG00000197406	1723	DIO3	Type III iodothyronine deiodinase	1735	14	n/a	n/a	5.68e-01	1.311
1104370	ENSG00000197728	6198	RPS26	ribosomal protein S26	6231	12	n/a	n/a	8.19e-01	1.311
1088537	ENSG00000085552	36822	IGSF9	immunoglobulin superfamily, member 9	57549	1	n/a	n/a	3.81e-01	1.311
280121103	ENSG00000258759	0	RP11-1012A1.7	RP11-1012A1.7	0	14	n/a	n/a	9.37e-01	1.311
280084000	ENSG00000255278	0	AC005363.8	AC005363.8	0	16	n/a	n/a	5.31e-01	1.311
279704017	ENSG00000206811	0	SNORA10	small nucleolar RNA, H/ACA box 10	0	16	n/a	n/a	5.31e-01	1.311
279670680	ENSG00000203688	0	RP11-351J23.1	RP11-351J23.1	0	6	n/a	n/a	4.50e-01	1.311
280106555	ENSG00000257556	0	RP11-44N21.1	RP11-44N21.1	0	14	n/a	n/a	8.19e-01	1.311
280088647	ENSG00000255629	0	RP11-196H14.3	RP11-196H14.3	0	12	n/a	n/a	6.86e-01	1.311
1090766	ENSG00000111262	3711	KCNA1	potassium voltage-gated channel, shaker-related subfamily, member 1 (episodic ataxia with myokymia)	3736	12	n/a	n/a	3.57e-01	1.310
1093151	ENSG00000130299	58901	GTPBP3	GTP binding protein 3 (mitochondrial)	84705	19	n/a	n/a	5.90e-01	1.310
1093784	ENSG00000134285	30784	FKBP11	FK506 binding protein 11, 19 kDa	51303	12	n/a	n/a	8.33e-01	1.310
1106465	ENSG00000218891	81568	ZNF579	zinc finger protein 579	163033	19	n/a	n/a	5.30e-01	1.310
279936079	ENSG00000238890	0	AC078917.1	AC078917.1	0	12	n/a	n/a	5.54e-01	1.310
279802091	ENSG00000226686	0	AC012309.5	AC012309.5	0	19	n/a	n/a	3.95e-01	1.310
1089188	ENSG00000100426	9745	ZBED4	zinc finger, BED-type containing 4	9889	22	n/a	n/a	5.67e-01	1.310
279998207	ENSG00000248161	0	RP11-499E18.1	RP11-499E18.1	0	4	n/a	n/a	8.73e-01	1.310
1094721	ENSG00000139266	60241	MARCH9	membrane-associated ring finger (C3HC4) 9	92979	12	n/a	n/a	5.30e-01	1.310
1091394	ENSG00000115884	6346	SDC1	syndecan 1	6382	2	n/a	n/a	3.98e-01	1.309
1099123	ENSG00000167693	40960	NXN	nucleoredoxin	64359	17	n/a	n/a	4.32e-01	1.309
1102958	ENSG00000185946	34888	RNPC3	RNA-binding region (RNP1, RRM) containing 3	55599	1	n/a	n/a	3.48e-01	1.309
1103567	ENSG00000188493	94254	C19orf54	chromosome 19 open reading frame 54	284325	19	n/a	n/a	4.04e-01	1.309
279809307	ENSG00000227279	0	AC015933.2	AC015933.2	0	18	n/a	n/a	3.62e-01	1.309
1091558	ENSG00000117016	9639	RIMS3	regulating synaptic membrane exocytosis 3	9783	1	n/a	n/a	4.24e-01	1.309
279879229	ENSG00000233544	0	AC012087.1	AC012087.1	0	3	n/a	n/a	5.42e-01	1.309
280022961	ENSG00000250188	0	RP4-758J18.5	RP4-758J18.5	0	1	n/a	n/a	9.49e-01	1.309
1094239	ENSG00000136720	9259	HS6ST1	heparan sulfate 6-O-sulfotransferase 1	9394	2	n/a	n/a	3.60e-01	1.309
1090486	ENSG00000108819	0	PPP1R9B	protein phosphatase 1, regulatory subunit 9B	0	17	n/a	n/a	3.77e-01	1.309
279874791	ENSG00000233155	0	HMGA1P8	high mobility group AT-hook 1 pseudogene 8	0	2	n/a	n/a	4.01e-01	1.309
279770169	ENSG00000223959	169	AFG3L1P	AFG3 ATPase family gene 3-like 1 (S. cerevisiae), pseudogene	172	16	n/a	n/a	5.42e-01	1.308
279766427	ENSG00000223640	0	RP11-734K21.1	RP11-734K21.1	0	2	n/a	n/a	3.56e-01	1.308
1096266	ENSG00000150787	5773	PTS	6-pyruvoyltetrahydropterin synthase	5805	11	n/a	n/a	8.75e-01	1.308
1097213	ENSG00000158806	10214	NPM2	nucleophosmin/nucleoplasmin 2	10361	8	n/a	n/a	4.54e-01	1.308
1105437	ENSG00000205309	36232	NT5M	5',3'-nucleotidase, mitochondrial	56953	17	n/a	n/a	5.79e-01	1.308
279787891	ENSG00000225465	0	RFPL1-AS1	RFPL1 antisense RNA 1 (non-protein coding)	0	22	n/a	n/a	4.45e-01	1.308
1101157	ENSG00000177051	23158	FBXO46	F-box protein 46	23403	19	n/a	n/a	5.60e-01	1.308
1090571	ENSG00000109534	33724	GAR1	GAR1 ribonucleoprotein homolog (yeast)	54433	4	n/a	n/a	9.51e-01	1.308
280009091	ENSG00000249056	0	RP11-326I11.1	RP11-326I11.1	0	4	n/a	n/a	5.35e-01	1.308
1101511	ENSG00000179041	22967	RRS1	RRS1 ribosome biogenesis regulator homolog (S. cerevisiae)	23212	8	n/a	n/a	9.49e-01	1.307
279896134	ENSG00000235036	0	RP5-1099D15.1	RP5-1099D15.1	0	20	n/a	n/a	9.48e-01	1.307
1099452	ENSG00000168970	1016985	JMJD7-PLA2G4B	JMJD7-PLA2G4B readthrough	100137049	15	n/a	n/a	3.52e-01	1.307
280069428	ENSG00000254338	0	RP11-909N17.3	RP11-909N17.3	0	8	n/a	n/a	3.89e-01	1.307
279909097	ENSG00000236280	0	AC114737.3	AC114737.3	0	7	n/a	n/a	5.67e-01	1.307
1104948	ENSG00000203872	83790	C6orf163	chromosome 6 open reading frame 163	206412	6	n/a	n/a	8.28e-01	1.307
1095135	ENSG00000142178	80847	SIK1	salt-inducible kinase 1	150094	21	n/a	n/a	5.32e-01	1.307
1091870	ENSG00000119866	32815	BCL11A	B-cell CLL/lymphoma 11A (zinc finger protein)	53335	2	n/a	n/a	9.07e-01	1.307
279658316	ENSG00000199649	0	SNORD59B	small nucleolar RNA, C/D box 59B	0	12	n/a	n/a	5.30e-01	1.307
1099234	ENSG00000168061	29635	SAC3D1	SAC3 domain containing 1	29901	11	n/a	n/a	5.30e-01	1.307
280089924	ENSG00000255767	0	RP13-512J5.1	RP13-512J5.1	0	2	n/a	n/a	3.53e-01	1.307
279707601	ENSG00000207427	0	SNORA51	small nucleolar RNA, H/ACA box 51	0	20	n/a	n/a	5.42e-01	1.307
279719443	ENSG00000213126	0	AC092642.1	AC092642.1	0	2	n/a	n/a	3.73e-01	1.306
279911588	ENSG00000236496	0	RP11-255J3.2	RP11-255J3.2	0	9	n/a	n/a	5.76e-01	1.306
279816554	ENSG00000227965	0	AC098592.6	AC098592.6	0	7	n/a	n/a	3.54e-01	1.306
1105416	ENSG00000205236	1016980	UPK3BL	uroplakin 3B-like	100134938	7	n/a	n/a	5.31e-01	1.306
279866978	ENSG00000232499	0	RP11-512F24.1	RP11-512F24.1	0	1	n/a	n/a	8.75e-01	1.306
1102423	ENSG00000183734	427	ASCL2	achaete-scute complex homolog 2 (Drosophila)	430	11	n/a	n/a	3.69e-01	1.305
279499361	ENSG00000179967	0	PPP1R14BP3	protein phosphatase 1, regulatory (inhibitor) subunit 14B pseudogene 3	0	4	n/a	n/a	8.61e-01	1.305
1096013	ENSG00000148377	60089	IDI2	isopentenyl-diphosphate delta isomerase 2	91734	10	n/a	n/a	9.37e-01	1.305
1105860	ENSG00000213424	79055	KRT222	keratin 222	125113	17	n/a	n/a	4.19e-01	1.305
1097708	ENSG00000162526	57311	TSSK3	testis-specific serine kinase 3	81629	1	n/a	n/a	3.78e-01	1.304
279834575	ENSG00000229604	0	MT-ATP8	mitochondrially encoded ATP synthase 8	0	2	n/a	n/a	5.45e-01	1.304
1100030	ENSG00000171466	34100	ZNF562	zinc finger protein 562	54811	19	n/a	n/a	8.14e-01	1.304
279750115	ENSG00000219992	0	RP11-420L9.2	RP11-420L9.2	0	6	n/a	n/a	5.35e-01	1.304
1089430	ENSG00000101493	9514	ZNF516	zinc finger protein 516	9658	18	n/a	n/a	8.24e-01	1.304
279991718	ENSG00000246013	0	LINC00282	long intergenic non-protein coding RNA 282	0	13	n/a	n/a	8.74e-01	1.304
1102441	ENSG00000183783	122047	KCTD8	potassium channel tetramerisation domain containing 8	386617	4	n/a	n/a	3.90e-01	1.304
1100714	ENSG00000174744	25604	BRMS1	breast cancer metastasis suppressor 1	25855	11	n/a	n/a	3.53e-01	1.304
1086883	ENSG00000002016	5861	RAD52	RAD52 homolog (S. cerevisiae)	5893	12	n/a	n/a	8.58e-01	1.304
1102228	ENSG00000182983	123280	ZNF662	zinc finger protein 662	389114	3	n/a	n/a	5.49e-01	1.304
1089290	ENSG00000100918	9841	REC8	REC8 homolog (yeast)	9985	14	n/a	n/a	3.54e-01	1.304
280039014	ENSG00000251453	0	RP11-515C16.2	RP11-515C16.2	0	5	n/a	n/a	9.77e-01	1.304
1087336	ENSG00000028116	7401	VRK2	vaccinia related kinase 2	7444	2	n/a	n/a	9.37e-01	1.304
279992268	ENSG00000246170	0	AL122007.1	AL122007.1	0	1	n/a	n/a	5.38e-01	1.304
279854327	ENSG00000231374	0	AC012314.6	AC012314.6	0	19	n/a	n/a	8.21e-01	1.304
1103035	ENSG00000186222	34619	CNO	cappuccino homolog (mouse)	55330	4	n/a	n/a	8.39e-01	1.304
1098482	ENSG00000165138	83731	ANKS6	ankyrin repeat and sterile alpha motif domain containing 6	203286	9	n/a	n/a	5.65e-01	1.304
279699617	ENSG00000206028	0	CTA-373H7.7	CTA-373H7.7	0	22	n/a	n/a	4.22e-01	1.304
279804108	ENSG00000226852	0	RP1-212P9.2	RP1-212P9.2	0	1	n/a	n/a	3.61e-01	1.304
280117529	ENSG00000258554	0	RP11-973D8.4	RP11-973D8.4	0	12	n/a	n/a	4.14e-01	1.303
279780020	ENSG00000224731	0	AC016716.2	AC016716.2	0	2	n/a	n/a	5.36e-01	1.303
1091157	ENSG00000114126	6987	TFDP2	transcription factor Dp-2 (E2F dimerization partner 2)	7029	3	n/a	n/a	3.73e-01	1.303
279656419	ENSG00000199023	0	MIR339	microRNA 339	0	7	n/a	n/a	5.31e-01	1.303
279772676	ENSG00000224116	94734	AC005027.4	AC005027.4	285954	7	n/a	n/a	5.32e-01	1.303
1100674	ENSG00000174498	9402	IGDCC3	immunoglobulin superfamily, DCC subclass, member 3	9543	15	n/a	n/a	5.32e-01	1.303
280045889	ENSG00000252212	0	U2	U2 spliceosomal RNA	0	17	n/a	n/a	5.40e-01	1.303
279723580	ENSG00000213640	0	RP11-797H7.3	RP11-797H7.3	0	7	n/a	n/a	3.65e-01	1.303
1097645	ENSG00000162191	30518	UBXN1	UBX domain protein 1	51035	11	n/a	n/a	5.32e-01	1.303
279783109	ENSG00000225009	0	AC006509.6	AC006509.6	0	2	n/a	n/a	8.30e-01	1.303
279973615	ENSG00000243302	0	RP11-274B21.2	RP11-274B21.2	0	7	n/a	n/a	3.53e-01	1.303
1101382	ENSG00000178235	77522	SLITRK1	SLIT and NTRK-like family, member 1	114798	13	n/a	n/a	4.31e-01	1.303
1103526	ENSG00000188316	122674	ENO4	enolase family member 4	387712	10	n/a	n/a	3.93e-01	1.303
279912354	ENSG00000236567	0	RP11-39K24.7	RP11-39K24.7	0	9	n/a	n/a	3.47e-01	1.303
279839335	ENSG00000230042	0	AK3P3	adenylate kinase 3 pseudogene 3	0	7	n/a	n/a	5.32e-01	1.303
1101583	ENSG00000179455	7637	MKRN3	makorin ring finger protein 3	7681	15	n/a	n/a	7.81e-01	1.303
1092570	ENSG00000125503	34065	PPP1R12C	protein phosphatase 1, regulatory subunit 12C	54776	19	n/a	n/a	5.35e-01	1.303
279706887	ENSG00000207304	166477	SNORA8	small nucleolar RNA, H/ACA box 8	654320	11	n/a	n/a	5.32e-01	1.302
1105694	ENSG00000211450	93600	C11orf31	chromosome 11 open reading frame 31	280636	11	n/a	n/a	8.75e-01	1.302
279706201	ENSG00000207186	0	RN5S122	RNA, 5S ribosomal 122	0	2	n/a	n/a	6.26e-01	1.302
279813458	ENSG00000227698	0	AP001619.2	AP001619.2	0	21	n/a	n/a	1.16e+00	1.302
1092254	ENSG00000123136	10066	DDX39A	DEAD (Asp-Glu-Ala-Asp) box polypeptide 39A	10212	19	n/a	n/a	3.79e-01	1.302
1105705	ENSG00000212123	81583	PRR22	proline rich 22	163154	19	n/a	n/a	5.37e-01	1.302
279967179	ENSG00000242553	0	AP001432.14	AP001432.14	0	21	n/a	n/a	8.86e-01	1.302
279417624	ENSG00000170846	0	AC093323.3	AC093323.3	0	4	n/a	n/a	4.01e-01	1.302
279827974	ENSG00000228999	0	AC068490.1	AC068490.1	0	2	n/a	n/a	5.62e-01	1.302
279665288	ENSG00000201700	1013305	SNORD113-3	small nucleolar RNA, C/D box 113-3	767563	14	n/a	n/a	3.51e-01	1.302
279900671	ENSG00000235475	0	RP11-166O4.5	RP11-166O4.5	0	7	n/a	n/a	8.38e-01	1.301
279709106	ENSG00000207721	0	MIR186	microRNA 186	0	1	n/a	n/a	3.57e-01	1.301
279946290	ENSG00000240211	0	RP11-758P17.3	RP11-758P17.3	0	7	n/a	n/a	4.26e-01	1.301
279781883	ENSG00000224915	0	RP11-108L7.7	RP11-108L7.7	0	10	n/a	n/a	3.52e-01	1.301
279827547	ENSG00000228958	0	RP5-1125A11.5	RP5-1125A11.5	0	20	n/a	n/a	8.59e-01	1.301
279719884	ENSG00000213197	0	AC012066.1	AC012066.1	0	2	n/a	n/a	5.30e-01	1.301
1094356	ENSG00000137261	9712	KIAA0319	KIAA0319	9856	6	n/a	n/a	4.73e-01	1.301
279963977	ENSG00000242219	0	AC011442.1	AC011442.1	0	19	n/a	n/a	9.09e-01	1.301
279983066	ENSG00000244229	0	RP11-162A12.1	RP11-162A12.1	0	18	n/a	n/a	3.55e-01	1.301
279987543	ENSG00000244671	0	AP000553.1	AP000553.1	0	22	n/a	n/a	6.26e-01	1.301
279973887	ENSG00000243322	0	AC092573.2	AC092573.2	0	2	n/a	n/a	5.25e-01	1.301
1096622	ENSG00000153820	56110	SPHKAP	SPHK1 interactor, AKAP domain containing	80309	2	n/a	n/a	4.65e-01	1.300
279911477	ENSG00000236484	0	RRM2P2	ribonucleotide reductase M2 polypeptide pseudogene 2	0	1	n/a	n/a	5.31e-01	1.300
279942524	ENSG00000239719	0	RP4-800G7.1	RP4-800G7.1	0	7	n/a	n/a	3.54e-01	1.300
279865728	ENSG00000232388	123148	RP11-379J5.2	RP11-379J5.2	388789	20	n/a	n/a	9.39e-01	1.300
1098011	ENSG00000163584	83601	RPL22L1	ribosomal protein L22-like 1	200916	3	n/a	n/a	6.10e-01	1.300
279720762	ENSG00000213307	0	RPL18P11	ribosomal protein L18 pseudogene 11	0	15	n/a	n/a	4.10e-01	1.299
279959701	ENSG00000241760	0	AP000807.3	AP000807.3	0	11	n/a	n/a	5.25e-01	1.299
279702680	ENSG00000206582	0	Y_RNA	Y RNA	0	20	n/a	n/a	5.30e-01	1.299
1089888	ENSG00000104915	8608	STX10	syntaxin 10	8677	19	n/a	n/a	5.35e-01	1.299
279708434	ENSG00000207590	128107	MIR215	microRNA 215	406997	1	n/a	n/a	7.27e-01	1.299
279891065	ENSG00000234617	0	SNRK-AS1	SNRK antisense RNA 1 (non-protein coding)	0	3	n/a	n/a	6.89e-01	1.299
279791235	ENSG00000225742	157121515	RP11-513G11.4	RP11-513G11.4	100505920	3	n/a	n/a	6.48e-01	1.299
279957575	ENSG00000241511	0	RPS15AP24	ribosomal protein S15a pseudogene 24	0	8	n/a	n/a	4.29e-01	1.298
279931832	ENSG00000238260	0	RP11-46F15.2	RP11-46F15.2	0	1	n/a	n/a	5.42e-01	1.298
279957488	ENSG00000241493	0	RP11-274B21.5	RP11-274B21.5	0	7	n/a	n/a	5.39e-01	1.298
1091370	ENSG00000115687	22933	PASK	PAS domain containing serine/threonine kinase	23178	2	n/a	n/a	9.04e-01	1.298
1097559	ENSG00000161551	58960	ZNF577	zinc finger protein 577	84765	19	n/a	n/a	5.71e-01	1.298
279935261	ENSG00000238763	0	snoU13	Small nucleolar RNA U13	0	11	n/a	n/a	5.48e-01	1.298
1091287	ENSG00000115255	60230	REEP6	receptor accessory protein 6	92840	19	n/a	n/a	8.12e-01	1.297
279890389	ENSG00000234552	0	CDRT15P1	CMT1A duplicated region transcript 15 pseudogene 1	0	17	n/a	n/a	5.30e-01	1.297
1104587	ENSG00000198366	8292	HIST1H3A	histone cluster 1, H3a	8350	6	n/a	n/a	6.37e-01	1.297
1103525	ENSG00000188315	119579	C3orf62	chromosome 3 open reading frame 62	375341	3	n/a	n/a	9.04e-01	1.297
1091608	ENSG00000117425	8574	PTCH2	patched 2	8643	1	n/a	n/a	3.70e-01	1.297
1101913	ENSG00000181467	5880	RAP2B	RAP2B, member of RAS oncogene family	5912	3	n/a	n/a	3.55e-01	1.297
1095740	ENSG00000146197	85868	SCUBE3	signal peptide, CUB domain, EGF-like 3	222663	6	n/a	n/a	5.34e-01	1.296
279812050	ENSG00000227543	0	SPAG5-AS1	SPAG5 antisense RNA 1 (non-protein coding)	0	17	n/a	n/a	1.03e+00	1.296
1091666	ENSG00000117971	1135	CHRNB4	cholinergic receptor, nicotinic, beta 4	1143	15	n/a	n/a	3.81e-01	1.296
1099336	ENSG00000168490	9652	PHYHIP	phytanoyl-CoA 2-hydroxylase interacting protein	9796	8	n/a	n/a	4.70e-01	1.296
1089891	ENSG00000104936	1748	DMPK	dystrophia myotonica-protein kinase	1760	19	n/a	n/a	5.32e-01	1.296
1090428	ENSG00000108465	56080	CDK5RAP3	CDK5 regulatory subunit associated protein 3	80279	17	n/a	n/a	3.75e-01	1.296
279856288	ENSG00000231544	0	RSL24D1P11	ribosomal L24 domain containing 1 pseudogene 11	0	18	n/a	n/a	3.58e-01	1.296
1098320	ENSG00000164488	81707	DACT2	dapper, antagonist of beta-catenin, homolog 2 (Xenopus laevis)	168002	6	n/a	n/a	7.96e-01	1.296
279958701	ENSG00000241637	0	AC024032.2	AC024032.2	0	4	n/a	n/a	6.09e-01	1.296
279870729	ENSG00000232807	0	RP11-536K7.3	RP11-536K7.3	0	10	n/a	n/a	3.52e-01	1.296
279871726	ENSG00000232905	0	RP11-534I8.1	RP11-534I8.1	0	9	n/a	n/a	8.40e-01	1.296
1095343	ENSG00000143502	34350	SUSD4	sushi domain containing 4	55061	1	n/a	n/a	4.29e-01	1.296
279946236	ENSG00000240207	0	RP11-379F4.4	RP11-379F4.4	0	3	n/a	n/a	8.54e-01	1.296
1105436	ENSG00000205307	1023443	SAP25	Sin3A-associated protein, 25kDa	100316904	7	n/a	n/a	3.59e-01	1.296
279492935	ENSG00000179061	0	AC012074.1	AC012074.1	0	2	n/a	n/a	3.80e-01	1.296
1103227	ENSG00000187017	57957	ESPN	espin	83715	1	n/a	n/a	5.49e-01	1.296
1087017	ENSG00000006704	9427	GTF2IRD1	GTF2I repeat domain containing 1	9569	7	n/a	n/a	8.80e-01	1.296
1091067	ENSG00000113327	2550	GABRG2	gamma-aminobutyric acid (GABA) A receptor, gamma 2	2566	5	n/a	n/a	4.64e-01	1.295
1102206	ENSG00000182899	6133	RPL35A	ribosomal protein L35a	6165	3	n/a	n/a	3.61e-01	1.295
1097432	ENSG00000160404	27177	TOR2A	torsin family 2, member A	27433	9	n/a	n/a	5.30e-01	1.295
279849429	ENSG00000230935	0	RPS3P1	ribosomal protein S3 pseudogene 1	0	20	n/a	n/a	5.83e-01	1.295
280042501	ENSG00000251721	0	snoZ5	Small nucleolar RNA Z5	0	2	n/a	n/a	6.82e-01	1.295
279662243	ENSG00000200815	0	U6	U6 spliceosomal RNA	0	7	n/a	n/a	5.83e-01	1.295
1096596	ENSG00000153487	3596	ING1	inhibitor of growth family, member 1	3621	13	n/a	n/a	8.75e-01	1.295
279694526	ENSG00000205559	1016992	CTA-384D8.20	CTA-384D8.20	100144603	22	n/a	n/a	7.96e-01	1.295
1105113	ENSG00000204377	0	C1orf134	chromosome 1 open reading frame 134	0	1	n/a	n/a	4.30e-01	1.295
1098226	ENSG00000164167	10998	LSM6	LSM6 homolog, U6 small nuclear RNA associated (S. cerevisiae)	11157	4	n/a	n/a	1.02e+00	1.294
279794287	ENSG00000225986	0	RP3-340N1.5	RP3-340N1.5	0	1	n/a	n/a	6.35e-01	1.294
1091683	ENSG00000118193	9784	KIF14	kinesin family member 14	9928	1	n/a	n/a	5.39e-01	1.294
279943061	ENSG00000239803	0	AC007883.1	AC007883.1	0	2	n/a	n/a	5.76e-01	1.294
279667157	ENSG00000202252	0	SNORD14C	small nucleolar RNA, C/D box 14C	0	11	n/a	n/a	4.48e-01	1.294
280032340	ENSG00000250943	0	AL157931.2	AL157931.2	0	13	n/a	n/a	8.37e-01	1.294
279656342	ENSG00000198986	127993	MIRLET7A3	microRNA let-7a-3	406883	22	n/a	n/a	6.20e-01	1.294
279822598	ENSG00000228519	0	RP11-298C3.2	RP11-298C3.2	0	X	n/a	n/a	3.58e-01	1.293
1087205	ENSG00000013573	1651	DDX11	DEAD/H (Asp-Glu-Ala-Asp/His) box polypeptide 11	1663	12	n/a	n/a	5.36e-01	1.293
1089998	ENSG00000105443	9138	CYTH2	cytohesin 2	9266	19	n/a	n/a	8.47e-01	1.293
1092379	ENSG00000124193	6395	SRSF6	serine/arginine-rich splicing factor 6	6431	20	n/a	n/a	3.57e-01	1.293
1094566	ENSG00000138346	1751	DNA2	DNA replication helicase 2 homolog (yeast)	1763	10	n/a	n/a	5.53e-01	1.293
279785214	ENSG00000225215	0	SMARCE1P1	SWI/SNF related, matrix associated, actin dependent regulator of chromatin, subfamily e, member 1 pseudogene 1	0	11	n/a	n/a	5.42e-01	1.293
1101860	ENSG00000181085	86280	MAPK15	mitogen-activated protein kinase 15	225689	8	n/a	n/a	3.84e-01	1.292
1091390	ENSG00000115844	1734	DLX2	distal-less homeobox 2	1746	2	n/a	n/a	4.50e-01	1.292
1098915	ENSG00000166863	6826	TAC3	tachykinin 3	6866	12	n/a	n/a	6.37e-01	1.292
279778116	ENSG00000224578	0	AC084058.1	AC084058.1	0	16	n/a	n/a	3.64e-01	1.292
1104510	ENSG00000198105	36485	ZNF248	zinc finger protein 248	57209	10	n/a	n/a	5.44e-01	1.292
1089710	ENSG00000103495	4125	MAZ	MYC-associated zinc finger protein (purine-binding transcription factor)	4150	16	n/a	n/a	8.85e-01	1.292
279928576	ENSG00000237977	0	RP3-430N8.8	RP3-430N8.8	0	22	n/a	n/a	3.85e-01	1.292
280083961	ENSG00000255276	0	RP11-23F23.1	RP11-23F23.1	0	11	n/a	n/a	4.10e-01	1.292
1094243	ENSG00000136750	2556	GAD2	glutamate decarboxylase 2 (pancreatic islets and brain, 65kDa)	2572	10	n/a	n/a	4.41e-01	1.292
1097596	ENSG00000161860	90324	SYCE2	synaptonemal complex central element protein 2	256126	19	n/a	n/a	8.18e-01	1.292
1093239	ENSG00000130734	59161	ATG4D	ATG4 autophagy related 4 homolog D (S. cerevisiae)	84971	19	n/a	n/a	5.35e-01	1.292
279729496	ENSG00000214283	0	RP11-85F14.1	RP11-85F14.1	0	3	n/a	n/a	8.25e-01	1.291
1101031	ENSG00000176401	79124	EID2B	EP300 interacting inhibitor of differentiation 2B	126272	19	n/a	n/a	3.78e-01	1.291
1092330	ENSG00000123810	56550	B9D2	B9 protein domain 2	80776	19	n/a	n/a	5.32e-01	1.291
279935387	ENSG00000238782	0	RNU7-9P	RNA, U7 small nuclear 9 pseudogene	0	2	n/a	n/a	5.38e-01	1.291
1097979	ENSG00000163507	36923	KIAA1524	KIAA1524	57650	3	n/a	n/a	5.40e-01	1.291
1090754	ENSG00000111218	35621	PRMT8	protein arginine methyltransferase 8	56341	12	n/a	n/a	4.24e-01	1.291
1099066	ENSG00000167523	78975	C16orf55	chromosome 16 open reading frame 55	124045	16	n/a	n/a	5.35e-01	1.291
1092268	ENSG00000123219	40738	CENPK	centromere protein K	64105	5	n/a	n/a	5.34e-01	1.291
279833477	ENSG00000229489	0	ATP5A1P5	ATP synthase, H+ transporting, mitochondrial F1 complex, alpha subunit 1 pseudogene 5	0	9	n/a	n/a	8.56e-01	1.291
1091406	ENSG00000115963	387	RND3	Rho family GTPase 3	390	2	n/a	n/a	4.19e-01	1.291
279618422	ENSG00000197146	0	AL133458.1	AL133458.1	0	6	n/a	n/a	7.96e-01	1.291
279818910	ENSG00000228206	0	AC016717.1	AC016717.1	0	2	n/a	n/a	4.47e-01	1.291
1087590	ENSG00000054116	26840	TRAPPC3	trafficking protein particle complex 3	27095	1	n/a	n/a	5.32e-01	1.291
1097614	ENSG00000161970	6122	RPL26	ribosomal protein L26	6154	17	n/a	n/a	5.67e-01	1.291
1102434	ENSG00000183765	11040	CHEK2	CHK2 checkpoint homolog (S. pombe)	11200	22	n/a	n/a	5.62e-01	1.291
279845033	ENSG00000230532	0	AC091133.1	AC091133.1	0	17	n/a	n/a	6.03e-01	1.291
1094866	ENSG00000140307	2941	GTF2A2	general transcription factor IIA, 2, 12kDa	2958	15	n/a	n/a	5.33e-01	1.290
1104809	ENSG00000198912	109678	C1orf174	chromosome 1 open reading frame 174	339448	1	n/a	n/a	8.14e-01	1.290
279871292	ENSG00000232864	0	CTD-2090I13.2	CTD-2090I13.2	0	1	n/a	n/a	5.32e-01	1.290
1105969	ENSG00000214026	6118	MRPL23	mitochondrial ribosomal protein L23	6150	11	n/a	n/a	5.65e-01	1.290
1106484	ENSG00000220008	153016	LINGO3	leucine rich repeat and Ig domain containing 3	645191	19	n/a	n/a	3.72e-01	1.290
1093649	ENSG00000133247	58980	SUV420H2	suppressor of variegation 4-20 homolog 2 (Drosophila)	84787	19	n/a	n/a	5.31e-01	1.290
1098521	ENSG00000165300	25799	SLITRK5	SLIT and NTRK-like family, member 5	26050	13	n/a	n/a	4.65e-01	1.290
1101088	ENSG00000176731	125638	C8orf59	chromosome 8 open reading frame 59	401466	8	n/a	n/a	8.44e-01	1.290
1098303	ENSG00000164406	78154	LEAP2	liver expressed antimicrobial peptide 2	116842	5	n/a	n/a	5.41e-01	1.290
1106889	ENSG00000225138	0	CTD-2228K2.7	CTD-2228K2.7	0	5	n/a	n/a	3.69e-01	1.290
1100517	ENSG00000173621	54839	LRFN4	leucine rich repeat and fibronectin type III domain containing 4	78999	11	n/a	n/a	5.30e-01	1.290
280127579	ENSG00000259132	0	RP11-298I3.5	RP11-298I3.5	0	14	n/a	n/a	3.61e-01	1.290
1104335	ENSG00000197608	94277	ZNF841	zinc finger protein 841	284371	19	n/a	n/a	5.33e-01	1.290
280124352	ENSG00000258945	0	RP11-497E19.2	RP11-497E19.2	0	14	n/a	n/a	4.40e-01	1.289
1094799	ENSG00000139734	57306	DIAPH3	diaphanous homolog 3 (Drosophila)	81624	13	n/a	n/a	5.40e-01	1.289
279500932	ENSG00000180211	0	RP1-278E11.3	RP1-278E11.3	0	6	n/a	n/a	5.79e-01	1.289
1088746	ENSG00000090266	4682	NDUFB2	NADH dehydrogenase (ubiquinone) 1 beta subcomplex, 2, 8kDa	4708	7	n/a	n/a	8.19e-01	1.289
280096239	ENSG00000256498	0	AL928654.1	AL928654.1	0	14	n/a	n/a	3.86e-01	1.289
1099695	ENSG00000170037	78152	CNTROB	centrobin, centrosomal BRCA2 interacting protein	116840	17	n/a	n/a	5.38e-01	1.289
280113903	ENSG00000258320	0	RP11-274M17.1	RP11-274M17.1	0	12	n/a	n/a	6.84e-01	1.289
278743751	ENSG00000101898	0	RP3-324O17.4	RP3-324O17.4	0	20	n/a	n/a	5.92e-01	1.289
1107603	ENSG00000229833	1003109	C19orf79	chromosome 19 open reading frame 79	100131801	19	n/a	n/a	6.24e-01	1.289
1105348	ENSG00000204991	58702	SPIRE2	spire homolog 2 (Drosophila)	84501	16	n/a	n/a	3.90e-01	1.289
1095480	ENSG00000144354	58113	CDCA7	cell division cycle associated 7	83879	2	n/a	n/a	4.54e-01	1.289
280080421	ENSG00000255066	0	AC005363.7	AC005363.7	0	16	n/a	n/a	3.96e-01	1.289
279707468	ENSG00000207405	0	SNORA64	small nucleolar RNA, H/ACA box 64	0	16	n/a	n/a	3.96e-01	1.289
280057994	ENSG00000253536	0	RP11-1174L13.2	RP11-1174L13.2	0	5	n/a	n/a	5.25e-01	1.289
280129872	ENSG00000259262	0	RP11-154B12.2	RP11-154B12.2	0	15	n/a	n/a	9.45e-01	1.289
280001676	ENSG00000248439	0	RP11-402J6.2	RP11-402J6.2	0	4	n/a	n/a	8.17e-01	1.289
1087729	ENSG00000063180	766	CA11	carbonic anhydrase XI	770	19	n/a	n/a	4.37e-01	1.289
279868244	ENSG00000232607	0	MIR497HG	mir-497-195 cluster host gene (non-protein coding)	0	17	n/a	n/a	3.64e-01	1.288
279705452	ENSG00000207066	26545	SNORD50A	small nucleolar RNA, C/D box 50A	26799	6	n/a	n/a	8.40e-01	1.288
279657560	ENSG00000199415	0	5S_rRNA	5S ribosomal RNA	0	12	n/a	n/a	5.25e-01	1.288
1086964	ENSG00000005513	29803	SOX8	SRY (sex determining region Y)-box 8	30812	16	n/a	n/a	3.99e-01	1.288
1092328	ENSG00000123737	5361	EXOSC9	exosome component 9	5393	4	n/a	n/a	8.95e-01	1.288
279995114	ENSG00000247228	0	AC009060.1	AC009060.1	0	16	n/a	n/a	6.13e-01	1.288
1105957	ENSG00000213983	8827	AP1G2	adaptor-related protein complex 1, gamma 2 subunit	8906	14	n/a	n/a	5.33e-01	1.288
279831642	ENSG00000229325	0	ACAP2-IT1	ACAP2 intronic transcript 1 (non-protein coding)	0	3	n/a	n/a	3.55e-01	1.288
280003175	ENSG00000248559	0	RP11-215P8.3	RP11-215P8.3	0	5	n/a	n/a	5.56e-01	1.288
1103126	ENSG00000186575	4745	NF2	neurofibromin 2 (merlin)	4771	22	n/a	n/a	5.30e-01	1.288
279811161	ENSG00000227470	0	AC073415.2	AC073415.2	0	2	n/a	n/a	3.94e-01	1.288
1098615	ENSG00000165689	10649	SDCCAG3	serologically defined colon cancer antigen 3	10807	9	n/a	n/a	5.30e-01	1.288
1099042	ENSG00000167384	7689	ZNF180	zinc finger protein 180	7733	19	n/a	n/a	5.33e-01	1.288
1102820	ENSG00000185347	94033	C14orf80	chromosome 14 open reading frame 80	283643	14	n/a	n/a	6.95e-01	1.288
279773924	ENSG00000224223	0	GS1-18A18.1	GS1-18A18.1	0	7	n/a	n/a	3.96e-01	1.288
279968654	ENSG00000242712	0	AP003392.1	AP003392.1	0	11	n/a	n/a	5.39e-01	1.288
1098887	ENSG00000166788	76644	SAAL1	serum amyloid A-like 1	113174	11	n/a	n/a	8.93e-01	1.287
1099180	ENSG00000167874	60145	TMEM88	transmembrane protein 88	92162	17	n/a	n/a	3.76e-01	1.287
280094167	ENSG00000256248	0	RP11-123O10.4	RP11-123O10.4	0	12	n/a	n/a	3.55e-01	1.287
280113675	ENSG00000258297	0	RP11-658F2.8	RP11-658F2.8	0	11	n/a	n/a	8.31e-01	1.287
279763867	ENSG00000223431	0	MTND6P21	MT-ND6 pseudogene 21	0	21	n/a	n/a	4.23e-01	1.287
280060470	ENSG00000253716	0	RP13-582O9.5	RP13-582O9.5	0	8	n/a	n/a	5.32e-01	1.287
279840284	ENSG00000230124	157124273	RP5-1180C10.2	RP5-1180C10.2	100527964	1	n/a	n/a	5.31e-01	1.287
279659709	ENSG00000200075	0	SNORA25	Small nucleolar RNA SNORA25	0	8	n/a	n/a	5.36e-01	1.287
1093618	ENSG00000133069	9767	TMCC2	transmembrane and coiled-coil domain family 2	9911	1	n/a	n/a	4.40e-01	1.287
1104665	ENSG00000198625	4169	MDM4	Mdm4 p53 binding protein homolog (mouse)	4194	1	n/a	n/a	3.59e-01	1.287
279795054	ENSG00000226055	0	PAICSP1	phosphoribosylaminoimidazole carboxylase, phosphoribosylaminoimidazole succinocarboxamide synthetase pseudogene 1	0	9	n/a	n/a	9.63e-01	1.286
1088107	ENSG00000073598	34041	FNDC8	fibronectin type III domain containing 8	54752	17	n/a	n/a	8.62e-01	1.286
279592112	ENSG00000188916	152302	FAM196A	family with sequence similarity 196, member A	642938	10	n/a	n/a	4.14e-01	1.286
1109063	ENSG00000243056	8568	EIF4EBP3	eukaryotic translation initiation factor 4E binding protein 3	8637	5	n/a	n/a	3.56e-01	1.286
1089414	ENSG00000101442	55715	ACTR5	ARP5 actin-related protein 5 homolog (yeast)	79913	20	n/a	n/a	8.68e-01	1.286
280052765	ENSG00000253151	0	RP11-628E19.3	RP11-628E19.3	0	8	n/a	n/a	4.72e-01	1.286
279602005	ENSG00000196295	0	AC005154.6	AC005154.6	0	7	n/a	n/a	5.32e-01	1.286
1089646	ENSG00000103121	36221	C16orf61	chromosome 16 open reading frame 61	56942	16	n/a	n/a	8.60e-01	1.286
279871002	ENSG00000232833	94843	RP11-12A20.5	RP11-12A20.5	100131997	9	n/a	n/a	7.84e-01	1.286
279991446	ENSG00000245923	0	AC108134.3	AC108134.3	0	16	n/a	n/a	5.36e-01	1.286
1106801	ENSG00000224557	3098	HLA-DPB2	major histocompatibility complex, class II, DP beta 2 (pseudogene)	3116	6	n/a	n/a	5.57e-01	1.286
1106483	ENSG00000219665	0	CTD-2006C1.2	Uncharacterized protein	0	19	n/a	n/a	9.47e-01	1.286
1102949	ENSG00000185917	33386	SETD4	SET domain containing 4	54093	21	n/a	n/a	1.01e+00	1.286
279929736	ENSG00000238082	0	AC009948.7	AC009948.7	0	2	n/a	n/a	5.49e-01	1.286
279867254	ENSG00000232525	0	RP11-51B10.3	RP11-51B10.3	0	10	n/a	n/a	4.19e-01	1.285
280079031	ENSG00000254994	0	RP5-1042K10.13	RP5-1042K10.13	0	22	n/a	n/a	3.87e-01	1.285
279826358	ENSG00000228852	0	RP11-57H12.5	RP11-57H12.5	0	1	n/a	n/a	5.58e-01	1.285
1103507	ENSG00000188242	25594	CTD-2228K2.5	Uncharacterized protein	25845	5	n/a	n/a	5.71e-01	1.285
280122609	ENSG00000258844	0	RP11-259K15.2	RP11-259K15.2	0	14	n/a	n/a	3.87e-01	1.285
280109580	ENSG00000257878	0	RP11-256L6.3	RP11-256L6.3	0	12	n/a	n/a	5.30e-01	1.285
279918026	ENSG00000237096	0	RP4-782G3.1	RP4-782G3.1	0	1	n/a	n/a	5.39e-01	1.285
1096526	ENSG00000152926	30832	ZNF117	zinc finger protein 117	51351	7	n/a	n/a	5.33e-01	1.285
1090720	ENSG00000110888	41824	CAPRIN2	caprin family member 2	65981	12	n/a	n/a	3.77e-01	1.284
279658372	ENSG00000199672	0	U4	U4 spliceosomal RNA	0	1	n/a	n/a	5.81e-01	1.284
279962039	ENSG00000241988	0	AC093311.4	AC093311.4	0	5	n/a	n/a	5.25e-01	1.284
1105137	ENSG00000204428	56515	LY6G5C	lymphocyte antigen 6 complex, locus G5C	80741	6	n/a	n/a	1.04e+00	1.284
1093766	ENSG00000134222	58918	PSRC1	proline/serine-rich coiled-coil 1	84722	1	n/a	n/a	3.61e-01	1.284
279970293	ENSG00000242886	0	GLUD1P2	glutamate dehydrogenase 1 pseudogene 2	0	10	n/a	n/a	5.41e-01	1.284
279846638	ENSG00000230667	0	SETP18	SET pseudogene 18	0	1	n/a	n/a	3.91e-01	1.284
279895915	ENSG00000235016	1014501	RP11-493K19.3	RP11-493K19.3	100129060	3	n/a	n/a	5.30e-01	1.284
1087781	ENSG00000064999	23049	ANKS1A	ankyrin repeat and sterile alpha motif domain containing 1A	23294	6	n/a	n/a	5.38e-01	1.284
1105626	ENSG00000206053	59980	HN1L	hematological and neurological expressed 1-like	90861	16	n/a	n/a	5.30e-01	1.284
280046855	ENSG00000252351	0	U6atac	U6atac minor spliceosomal RNA	0	11	n/a	n/a	5.72e-01	1.283
[truncated: 1 more rows]
