# Supplementary material for: Identification of the Molecular Events Involved in the Development of Prefrontal Cortex Through the Analysis of RNA-Seq Data From BrainSpan
Source: ASN Neuro. 2019 Jun 18;11:1759091419854627. doi: 10.1177/1759091419854627 (PMC6582306; doi:10.1177/1759091419854627)
Supplement: Supplemental Material6 - Supplemental material for Identification of the Molecular Events Involved in the Development of Prefrontal Cortex Through the Analysis of RNA-Seq Data From BrainSpan [file Supplemental_Material6.zip › AMY/4/Expression.csv]

1095260	3.7719	6.0517	3.8167	1.1572	2.3021
1094522	2.9222	4.2522	2.5507	0.4527	0.5886
279849088	0.7470	0.5058	6.4579	0.1262	0.4587
279923600	0.7314	0.5487	6.7921	0.1814	0.7800
1088446	2.5096	4.9332	1.9489	0.8560	1.1606
279710443	0.0000	2.3350	4.3573	0.3908	0.0000
1092945	1.8677	4.5343	2.2980	0.4313	1.2994
280040407	6.6287	5.8488	6.6440	4.9251	3.7803
279928483	5.9419	5.9931	3.9354	3.9119	2.6684
279836646	0.0036	0.0025	5.8096	0.0025	0.0477
1089382	3.2819	5.1217	2.0790	1.4916	1.8525
1101871	5.0653	5.3151	4.8398	1.9023	4.6332
1091696	6.0650	0.0447	0.0000	0.2810	0.1876
279658393	3.0213	1.9987	4.1264	2.1156	0.4891
279717439	1.9946	1.7436	2.6984	0.6182	0.2289
279933989	3.2758	3.1360	5.0240	2.9231	1.3363
280049263	3.2365	3.0860	3.1281	2.5852	0.3671
1096119	3.2346	3.4640	1.4312	1.2658	0.8117
279489730	2.8551	1.0399	4.1410	1.1685	0.9548
1097597	3.5955	1.8000	3.7213	1.0495	1.9376
1107187	2.1489	3.2236	1.0415	0.7976	0.4607
1101764	1.9352	1.2179	4.0144	0.6583	1.1049
1089314	4.3164	2.4495	4.1564	1.3941	2.9147
279759839	1.1279	4.3345	3.9479	2.4885	0.8333
280077660	3.4884	1.8107	4.4071	2.1601	1.3611
1095761	0.9754	2.9632	1.2455	0.1695	0.3403
279663461	3.7707	2.2267	4.9931	2.9515	1.4516
280050194	2.2856	0.8853	2.3631	0.5069	0.2686
279715836	1.9467	0.4008	2.4782	0.0000	0.3146
1087232	0.8709	2.7663	0.9839	0.0000	0.1897
1100775	4.6207	2.6185	4.3400	1.2671	3.5876
279661291	1.5961	1.6016	3.5166	0.7033	0.9661
279756767	2.5198	3.1683	4.0326	1.9762	1.7164
1098198	5.1214	4.5121	6.3561	3.0795	4.8095
1103400	0.8212	0.4402	2.9517	0.0000	0.1123
279986623	5.3764	5.9963	6.4516	5.2003	4.0031
1092341	4.8773	4.1107	5.4178	2.8683	4.0750
1105797	4.5281	3.0782	3.6737	1.6607	3.2007
279839395	1.2387	3.6456	1.8183	1.4726	0.3387
280045392	3.8978	1.4550	3.0434	1.0469	1.8957
279935116	2.8326	1.5145	1.9414	1.3404	0.2048
279707657	1.2828	0.8685	2.5648	0.0427	0.5169
1090442	4.2068	3.0052	5.1180	2.8628	2.7747
1089008	2.0044	2.0368	1.1078	0.7176	0.1426
279666422	1.3309	1.5921	2.5555	0.0000	1.0870
1098281	1.8130	3.6161	1.0674	0.9361	0.8297
1097266	1.7733	1.3830	1.7186	0.3348	0.3716
279662383	1.9942	1.1424	2.2544	1.0542	0.0000
1097048	4.1154	2.6140	4.1259	1.5682	3.1458
279720656	7.4250	5.7146	7.5148	5.0050	6.2652
1099063	3.6192	1.5756	3.7223	1.1073	2.4008
1108995	2.6093	4.4709	3.3876	2.7960	1.7545
1101502	4.1543	2.2458	3.9803	1.3727	3.1263
1101420	0.8338	1.0515	2.8628	0.3588	0.4024
1101941	1.8225	3.8338	2.4858	1.7762	1.2547
279858639	2.1913	4.1958	2.3783	2.2556	1.2036
279964315	8.3528	7.7591	8.6568	8.2979	5.8414
1100392	3.0043	5.1381	3.7696	3.7891	1.7821
1098346	3.9404	2.4175	3.4032	1.3057	2.8493
280049186	1.0532	1.1543	1.9841	0.4480	0.0000
279750954	3.0315	2.1989	2.8280	1.7411	1.2887
1098968	3.7953	4.7506	2.8253	2.2680	2.9822
1101115	5.4725	4.1847	4.9550	3.1132	4.3061
1092446	2.1028	0.4663	1.3908	0.1302	0.1903
280094821	4.9919	5.0975	6.3072	5.4147	3.2040
279953655	3.5305	2.4471	2.3319	1.4937	1.7502
279872050	2.0243	1.8026	3.9778	2.0767	0.8355
279503476	2.8572	3.1194	0.6665	1.7389	0.4005
280131168	4.0078	3.9695	4.2705	2.2272	3.6500
1088391	2.8150	2.3725	3.4431	1.1598	2.3076
280115622	2.8810	2.4164	3.7826	1.2820	2.4866
1092190	5.7412	6.8437	6.1577	5.6308	4.5807
1088242	2.0833	4.1689	1.8001	1.9427	1.1722
1107843	0.9825	1.3029	1.0850	0.0000	0.0000
279703674	0.6041	0.5899	2.1693	0.0000	0.0000
1095763	3.1763	3.6019	2.9293	3.8342	0.3984
279708035	1.0260	1.8873	1.3232	0.5857	0.0000
1088724	4.3071	2.5505	3.9057	1.4955	3.4457
1098049	2.2126	3.0369	1.7207	1.8960	0.5240
279708826	0.8941	1.3607	3.3994	0.5475	1.0018
1108786	3.5567	2.2900	4.0343	1.4571	2.9175
1093852	3.2454	2.0049	3.2657	1.1691	2.2978
1093996	2.6766	0.8129	2.7005	0.3953	1.5260
279665680	1.8041	0.7311	1.8575	0.7254	0.0000
1096377	3.5419	2.5622	3.8081	1.6556	2.7573
1086998	2.7223	3.1605	3.4618	1.3949	2.6423
1098202	2.9039	2.3442	3.6036	1.2911	2.4176
279662593	1.2503	0.2709	1.7551	0.0000	0.0000
279809750	3.5797	2.0470	2.6899	1.1163	2.2439
1091601	3.7418	1.9488	3.6965	1.3491	2.7353
1094451	4.9245	3.7314	5.0425	2.6218	4.3554
279907913	1.7897	1.0910	2.5920	0.8349	0.6623
279735820	2.6515	1.4441	2.2577	0.5558	1.5291
279710898	2.6352	1.2159	1.9494	1.2288	0.4899
1096059	3.5445	2.5155	3.7637	1.6454	2.7767
1098051	4.1445	3.7976	2.6968	2.0970	2.8704
1094949	1.6791	2.8493	1.5285	1.0372	0.8758
1104888	1.0464	2.0864	1.2172	0.3046	0.4725
279943306	5.4817	6.0680	6.1790	6.3554	3.3420
1088646	4.4143	3.5243	4.4821	2.3297	3.8294
279659506	1.0972	0.4858	2.1157	0.3445	0.0000
1089912	3.4783	2.2862	1.5526	2.2099	0.5483
1092944	1.5087	2.6117	1.5058	1.2723	0.3603
280023829	3.4098	1.9077	2.5344	1.0187	2.0987
279832585	1.6710	1.3162	2.7005	0.8525	0.8237
1104283	1.8649	0.9723	2.4594	0.3978	1.0191
279939042	0.0000	0.0000	3.1656	0.0000	0.0000
279667584	5.5882	3.0425	3.7568	2.8853	3.2643
279665358	2.4951	1.1205	3.6936	1.9075	0.8629
279728329	0.6064	1.7999	1.3265	0.2102	0.1765
279706936	1.9827	1.4262	3.2370	1.5742	0.7549
1096445	2.7517	1.8087	2.8133	1.0095	1.8120
280069479	2.5372	1.1282	3.7154	1.9540	0.8779
280045399	1.5436	0.8467	2.4762	0.3430	0.8184
279769646	3.7451	3.1385	2.7259	2.7700	1.5550
1098910	4.0091	2.3535	3.8050	1.6288	3.0685
1095225	3.2357	1.9146	3.2392	1.1212	2.3948
1091654	3.2655	2.8071	3.7702	1.8552	2.6350
279717668	3.3518	1.8661	3.6502	1.9139	1.9279
279959518	1.8824	4.3083	2.4081	1.7002	1.9674
279960050	3.6302	5.3577	4.6573	4.1426	2.8934
1087062	2.1845	0.9709	2.3986	0.4225	1.2196
279660465	2.0691	0.4202	0.6014	0.0000	0.0000
280044377	5.1826	0.6937	2.5657	1.2663	2.3040
279753206	2.2422	1.9626	2.2804	0.4506	1.8200
279936016	2.1683	1.1996	2.6915	0.7044	1.2863
1093024	4.4070	2.4634	3.9858	1.7185	3.4711
279792604	5.7203	4.7106	5.8310	5.1958	3.5981
279708168	0.4443	0.8936	2.8032	0.7134	0.0000
279902696	2.2551	0.9545	3.0991	1.4183	0.7441
279707587	2.6182	0.9261	1.7890	0.3310	1.1827
279705725	1.3509	0.9612	3.0057	1.1229	0.3821
279665477	2.0748	1.3681	2.4408	1.0438	0.8421
1092299	2.2115	1.2929	3.0113	0.7043	1.6073
279856321	5.8127	6.0381	6.3323	5.5800	4.5103
279704836	1.5902	2.0698	2.2062	1.8889	0.0000
1089404	3.3865	2.0904	3.6189	1.3569	2.6883
279716487	1.0323	1.8318	0.9603	0.4513	0.0848
279951899	10.6744	11.2006	11.3386	11.3658	8.7686
279762632	0.3235	3.1705	2.0925	1.7178	0.0000
1087210	3.4122	2.0152	3.5897	1.3922	2.6202
1093398	4.6600	4.1720	5.2585	2.8811	4.5162
1102107	1.3474	2.1952	0.5456	0.5117	0.2186
1090752	4.0134	2.2286	3.6311	1.4898	3.0997
279935569	1.6011	2.3101	1.8359	1.8421	0.0000
280051692	1.5329	3.1752	2.8726	1.2880	1.7786
1099185	3.6326	1.9477	2.7274	1.2739	2.2804
1092233	3.7314	2.6662	3.9261	1.8961	3.0076
280126142	2.9224	0.2995	0.5192	0.4181	0.0999
1092798	4.9103	5.4314	4.5751	3.8264	4.1423
279853522	4.6163	3.8022	4.8794	3.1465	3.7484
1089835	4.3839	6.2595	5.3079	6.1141	2.5590
1101781	3.5965	2.6108	1.9767	2.0896	1.4104
279802629	1.8831	2.0147	0.1731	0.6642	0.1013
279703947	0.6378	1.4621	2.2768	0.7690	0.2029
280074375	3.9524	2.7780	3.1558	1.7321	2.9208
279710807	2.2762	2.2451	3.7984	1.4309	2.1779
280095465	4.1288	2.5921	2.7936	1.7876	2.6199
279855800	1.6827	2.0384	1.9258	1.2429	0.5863
279752310	0.1365	0.2758	2.4904	0.0000	0.0000
1098526	2.0117	3.7259	2.1052	2.1977	1.0985
279985162	2.8753	0.1570	0.4666	0.4039	0.0000
1090210	2.8879	1.2840	4.0258	1.7834	1.7532
1087840	1.7681	1.5896	2.5756	0.6368	1.3942
279723829	5.0420	6.7021	6.8388	6.1270	4.3380
279711853	2.7551	2.9706	3.4893	3.3470	0.8749
1107440	1.6925	0.5457	2.5885	0.8722	0.4253
1095795	3.4368	1.8832	3.0783	1.1446	2.5367
279748520	4.6517	4.2477	5.4208	3.8024	3.8300
1108715	0.6557	2.3866	0.6923	0.4143	0.1641
279705382	1.4972	0.4663	1.5801	0.0000	0.4605
1104758	3.1900	2.4680	2.9187	1.2972	2.5189
280043873	5.5397	3.8689	2.0780	2.6192	3.1450
1088220	3.2621	2.2058	3.4543	1.5074	2.5492
279704094	1.2289	0.5019	1.7471	0.4325	0.0000
279926904	1.0884	2.0946	0.6393	0.4560	0.2136
1089213	2.3236	1.6394	2.5242	0.6701	1.7762
1087146	3.0503	4.1279	2.6254	2.1752	2.4904
1087285	1.1519	1.7093	1.8636	0.8722	0.4112
279710856	0.6625	1.0082	1.1287	0.0000	0.0000
280042494	0.4809	0.7557	1.5579	0.0000	0.0000
279944035	11.0596	9.2668	11.3792	9.7201	9.5549
1093139	5.1230	3.8124	5.8857	3.1450	4.8894
279830858	2.8357	1.5634	2.4995	1.0976	1.6607
1095277	2.1171	1.7609	2.9746	0.8438	1.8852
1102765	1.5427	0.1046	1.1048	0.0000	0.0000
279954600	2.5469	2.0461	1.9230	1.2824	1.2303
280097769	3.0624	2.3776	3.2158	1.3866	2.5589
1090299	4.7953	4.3055	4.2674	3.5247	3.5666
1089911	3.2914	1.3555	2.5323	0.6776	2.2880
280069643	1.3834	0.7032	1.3101	0.4459	0.0000
279911678	0.7322	1.6108	0.6006	0.0822	0.0618
279850084	3.5231	1.6463	3.2084	1.2095	2.5692
279761169	1.0930	1.8112	2.4749	1.7819	0.0000
279770712	2.3054	1.5892	2.6405	1.1476	1.4059
279752261	1.2338	3.0056	2.7821	1.9036	0.9764
1090944	3.0874	2.2449	3.0712	1.4855	2.3221
279704416	1.6988	1.5564	1.6881	1.5015	0.0000
279990320	1.5448	0.8265	2.2309	0.8816	0.3948
279711997	1.7183	2.0215	5.5766	1.5647	2.8556
1100566	3.4507	2.0918	4.0288	1.9492	2.6423
279805544	9.1085	8.3572	10.2810	8.6046	8.1058
279666611	1.2157	1.2970	1.7455	1.0558	0.0000
1088167	2.7065	1.5942	2.7085	0.7960	2.0987
1097272	1.5534	2.5485	1.6298	1.3588	0.6875
280068291	2.4377	2.1746	2.2360	0.5488	2.2498
1093113	1.1346	2.6600	1.8912	1.1831	0.8418
279892682	0.9950	0.5857	2.0235	0.2629	0.3747
279739963	0.7539	0.6675	1.8419	0.3368	0.0759
1098557	2.4149	1.6105	2.6307	0.7891	1.8870
1100127	3.4180	2.1971	2.8567	1.1138	2.7747
279660374	1.5231	0.9193	1.6617	0.5272	0.4527
1095623	3.4271	2.6435	3.7817	1.6921	3.1205
279595433	2.6705	2.5635	1.2011	0.1337	2.4035
279848330	4.3864	5.5346	5.4320	4.9114	3.5773
1099753	3.3987	2.6158	3.6342	1.6194	3.0676
279839342	5.0765	5.2248	5.8778	5.0000	4.0441
279664483	1.4177	0.2463	0.9482	0.0000	0.0000
279855267	1.8978	3.1437	4.1136	1.7224	2.6402
280053844	4.1578	3.5486	5.4066	3.8381	3.1679
1091236	2.7499	4.2812	3.0447	3.5531	1.4288
280024667	3.3101	3.0325	3.2622	3.0848	1.5839
280127190	0.1479	1.7048	0.7486	0.0000	0.0000
280069994	3.3712	3.7273	4.2147	3.2449	2.5712
1104904	3.3061	2.6284	3.2648	2.2423	2.1653
1091027	2.4453	1.6664	2.9431	0.9330	2.0477
1088872	2.5888	1.3493	2.4974	0.7444	1.8243
279795187	2.1282	1.8074	2.6431	1.1978	1.4668
1097109	1.3356	1.2186	1.4485	0.5255	0.4221
1102324	1.1353	0.8794	1.4370	0.1318	0.4504
1092762	2.3914	1.6389	2.9136	0.9039	2.0085
279667864	1.6998	0.1575	1.3556	0.4251	0.0000
1093738	3.8956	3.1805	4.0873	2.2782	3.4510
279942720	0.5074	1.1032	1.5828	0.2735	0.1457
279959910	6.2386	6.4145	8.1229	7.2956	4.8493
1099117	3.4524	2.6957	3.5847	2.3618	2.4218
279702827	1.2369	0.9655	1.8187	0.4757	0.5040
279973361	0.4369	0.5551	1.6860	0.0867	0.0000
279968565	4.8753	3.0293	5.2300	3.5700	3.4904
279707951	0.9482	1.2820	2.8232	0.8470	0.8267
280128501	3.0829	1.1444	3.0604	0.9131	2.2533
1098807	4.0406	5.7106	4.8875	3.8739	4.1953
1098341	6.8714	7.4012	7.1482	7.7772	4.8136
279723513	1.9182	2.3672	2.1479	1.7607	0.8428
280044482	1.5379	0.0000	0.9897	0.0000	0.0000
1103917	1.9287	0.2051	0.3914	0.0000	0.0000
279944995	0.2873	1.5813	0.7774	0.0000	0.0808
279784606	1.2931	1.2355	1.6250	0.5064	0.5891
279660031	0.0274	0.9055	1.5773	0.0000	0.0000
1104357	2.6841	0.0957	0.7043	0.2675	0.3831
280119037	2.1466	0.3165	1.2290	0.3467	0.4425
1103023	2.1178	0.9497	2.5092	0.5814	1.4677
1094545	1.8450	0.9578	2.3178	0.5877	1.1652
1087220	3.2342	3.2573	3.0055	2.1230	2.5492
1108731	2.5464	1.1752	2.7971	1.0319	1.6561
1095301	1.8010	1.0157	0.2793	0.2675	0.1470
279829533	1.8232	1.5559	2.5057	1.4083	0.8680
279702792	0.0000	0.4474	2.0212	0.0000	0.0000
279814212	5.8275	4.6236	5.6395	4.0370	5.0450
279708140	0.6856	1.4077	1.5655	0.3246	0.4719
1102462	2.0858	0.7917	2.2288	0.5883	1.1749
1098207	2.0852	4.6220	2.6745	3.3459	1.2678
279821204	1.0180	0.6675	1.4473	0.2622	0.1868
280046582	1.1583	0.6042	0.6960	0.0000	0.0000
279705459	2.0643	0.7245	2.2057	1.2327	0.4589
1089533	0.5615	1.8430	0.1828	0.0171	0.0751
279719457	4.1018	3.5743	4.4530	3.3482	3.1113
279664168	0.9658	0.5017	1.6152	0.4292	0.0000
1094890	0.9249	0.3720	2.0751	0.1798	0.4424
1096986	2.6552	2.0571	3.0254	1.2436	2.2894
280045168	1.2530	1.1873	0.8957	0.6011	0.0000
279787594	5.0025	4.5149	4.9665	3.9367	4.0995
280119417	3.6881	3.4039	4.5166	3.9241	2.2005
279666457	5.1041	4.8083	4.5149	4.1824	3.8265
280050740	0.8588	0.9945	0.8477	0.1922	0.0000
279829706	0.8165	2.3463	2.0132	1.2885	0.5542
1102953	4.3500	3.3581	4.6266	3.2123	3.4029
1094679	3.5374	4.3944	2.9942	4.4119	1.2660
279867936	1.9181	3.0515	2.1929	2.8267	0.3467
1097735	0.4991	1.4005	0.5734	0.0192	0.0286
1105082	1.8596	0.6645	2.2417	0.8581	0.7218
280048780	2.7035	1.4875	3.1476	2.4058	0.8897
1102748	3.2498	4.0654	4.1471	4.3173	1.7283
279844699	2.6183	2.5974	2.1710	1.8484	1.4815
279886361	3.9099	4.8448	4.3753	4.9083	2.2533
280054840	2.8854	2.5131	2.6010	1.9414	1.8016
280049102	2.7302	1.3983	4.5039	2.5256	1.6398
279636847	2.8247	2.0800	3.4301	1.7054	2.2631
279706061	4.2484	2.6351	5.1588	3.4316	3.0105
279704318	1.6213	0.6918	0.9408	0.5839	0.0000
279856738	1.6213	0.6918	0.9408	0.5839	0.0000
1090819	2.7628	1.4003	2.6787	0.8766	2.1034
280047751	1.6315	1.8507	2.5416	1.3661	1.0687
280006797	1.0309	1.1971	1.9688	0.3855	0.8325
1094179	2.1563	1.3482	1.7990	1.1496	0.8064
1095291	1.7614	2.8063	1.8873	1.8282	0.8973
1096753	1.8776	0.9933	1.8892	0.3994	1.1991
1090877	0.7534	2.4886	0.4795	0.4869	0.4200
279937983	0.1335	2.3725	2.2486	1.2150	0.3832
279703709	0.6864	0.9017	2.1313	0.5489	0.3593
280009590	0.5808	0.9781	2.4646	0.3128	0.7985
1094178	0.7687	2.7088	1.2216	0.5017	1.0602
279974706	1.6293	0.0000	0.7233	0.0000	0.0000
1108677	3.5810	3.8097	3.5095	3.4417	2.2599
279801602	2.0235	1.8832	2.4472	1.4385	1.2346
1089419	2.7575	1.5727	2.6390	1.0093	2.0794
1090548	1.1521	1.9028	2.0237	1.0577	0.7722
1100482	5.2744	3.9866	5.4345	3.6410	4.6010
1100191	5.9635	5.7454	5.7055	5.1202	4.9387
1104455	3.4549	2.1809	2.6707	2.2643	1.7247
1099606	2.4475	1.7962	2.6281	1.0231	2.0137
1094539	3.2604	2.7290	3.7001	1.7331	3.1834
1089359	4.0009	2.8064	3.9487	2.3156	3.3133
1097154	1.7446	0.6623	2.0267	0.4174	0.9967
1102242	2.6481	5.6863	4.1988	4.4203	2.3945
279709239	3.4620	3.5750	3.2544	3.2069	2.1139
279747835	1.8651	0.9285	2.1365	0.6238	1.1259
279906818	5.4537	4.7880	5.6074	4.0495	4.9835
279717523	1.3926	0.3319	1.2443	0.4473	0.0000
1102445	1.9923	0.4917	1.4621	0.8359	0.2632
1102632	2.4885	2.0833	3.1787	1.9297	1.7057
279952144	0.0000	0.3613	2.2189	0.1902	0.0000
279719096	2.5865	1.6443	3.1075	1.3931	1.9694
280116676	5.3678	4.1872	5.8160	4.4982	4.2199
1087562	2.1041	1.0063	2.1831	0.7824	1.2195
279754270	1.1884	0.4870	1.5873	0.0000	0.6481
1105056	0.8074	1.6824	1.2872	0.6290	0.3644
1094573	1.6066	0.2403	2.2863	0.7474	0.4866
1104320	5.9634	6.2382	7.1772	4.9653	6.4332
1101882	2.9402	2.9546	2.9988	2.5128	1.8971
1105923	6.8951	7.0797	7.2877	6.4501	6.2119
280042970	1.3450	0.1607	1.9189	0.7717	0.0000
279663482	1.1427	0.3662	0.9691	0.1418	0.0000
279924184	1.4126	1.0807	1.6410	0.7554	0.4945
279479626	3.5258	1.2303	2.8555	1.0539	2.5142
1099242	3.5397	2.6671	3.4568	1.7227	3.2157
1090807	3.1886	2.4893	3.3505	1.8053	2.7107
280048087	0.2759	0.8154	1.6760	0.3419	0.0000
279886041	2.8150	3.2222	3.6142	2.3095	2.6228
1105825	3.3482	2.4954	3.3933	1.6536	3.0034
279852997	1.2387	0.6276	2.6612	0.5734	0.9440
1102678	1.2207	3.5354	1.5371	1.7493	0.9464
1104442	2.4615	2.0179	1.7260	1.2777	1.3630
280039569	2.4289	3.7618	2.8611	2.4799	2.0601
1106103	2.7723	2.5487	4.1640	3.0308	1.7987
279708574	1.7442	0.3545	1.3563	0.4503	0.3592
279956340	1.9588	1.4601	1.9916	1.5960	0.5175
1103717	2.9147	3.9974	1.1980	3.1739	0.7405
1103028	2.2794	1.5525	2.5230	1.0985	1.6473
279935226	1.9073	3.1019	2.7492	1.8750	1.8080
1101998	3.6166	1.8676	1.6407	0.8958	2.3663
279806433	5.7927	5.8360	6.1860	5.2905	5.0985
1090102	4.7570	4.3789	6.4231	3.8778	5.0094
1103718	1.5172	1.1448	2.3848	0.7120	1.1671
279846236	2.7942	2.9293	2.6522	2.7678	1.3307
279668060	1.4052	0.0000	1.1980	0.0000	0.2504
1108531	1.1498	1.0207	0.7866	0.0000	0.4882
280099676	1.2942	0.0646	0.8648	0.0000	0.0000
1091692	3.0974	3.5413	1.3013	2.8432	0.9686
279985305	1.7171	1.5550	1.9389	1.1141	0.8792
1105863	1.8755	2.6386	1.9982	1.4459	1.4169
1092243	3.1754	2.0420	3.4419	1.4143	2.8807
280110558	0.9070	0.6943	1.6207	0.3366	0.3352
280128259	1.9934	2.4748	1.3523	1.7396	0.6648
279968477	1.9147	0.8938	2.4502	1.7068	0.3231
1093339	2.7624	1.7395	2.8032	1.1763	2.2177
1098091	2.3159	2.0373	3.2162	1.1769	2.3934
280067704	1.4866	0.3600	0.3663	0.0000	0.0000
1086992	1.8004	3.8487	1.7645	2.3996	1.0688
1101908	1.5784	2.1815	1.5509	1.2282	0.8409
1106857	1.1668	0.8465	2.0112	0.7740	0.4389
1092642	2.2657	3.1974	2.1698	2.1056	1.5133
279707398	1.6317	0.9433	1.6609	0.6352	0.7193
279745376	0.6721	1.1049	0.8313	0.2725	0.0000
1104628	1.4927	0.3408	1.1436	0.2819	0.2364
1104741	2.9206	4.3572	2.1882	2.3474	2.4982
279869098	2.1975	0.0000	0.0000	0.0000	0.0000
1108869	1.8874	0.0230	0.3613	0.0000	0.0495
1097905	1.3784	3.3152	1.1121	1.7489	0.6586
279752975	0.0000	2.2154	1.9548	0.8382	0.4793
279899013	0.1936	1.8970	0.1033	0.0000	0.0000
280089232	1.9346	2.3347	1.2038	1.9491	0.2376
1102161	3.2291	1.5399	2.7936	1.5716	2.0133
279744650	2.2421	0.1179	0.0000	0.1168	0.0000
1104804	3.6217	2.6725	3.8207	1.8874	3.4008
280131720	3.6110	2.2090	2.2525	1.8646	2.0622
279740371	6.8014	6.5303	6.5583	5.8412	5.9649
1105514	4.3148	4.3920	5.4193	4.2165	3.7499
280050684	0.0000	0.6336	1.5425	0.0000	0.0000
1095125	2.8277	2.0714	2.5452	1.6142	1.8985
279707433	0.2254	1.0514	0.9505	0.0362	0.0000
1097721	1.4957	3.2427	1.6130	2.0091	0.7782
1088246	4.4686	3.9602	4.3163	3.5043	3.5473
279856641	3.5846	3.5673	3.6928	3.3346	2.4537
279836539	1.8675	0.3781	1.5546	0.9696	0.1225
280125409	2.0682	1.0733	3.6841	1.9814	1.1284
279667472	0.8887	1.3463	2.1214	1.0963	0.3680
1101406	4.7230	3.5253	3.1183	2.3929	3.7469
1088817	3.2358	2.4734	2.9356	1.9735	2.3534
1094453	2.0414	1.4106	2.2078	0.7169	1.6215
280136709	0.4026	1.3688	0.4121	0.0000	0.0285
280070719	1.8530	0.4091	1.3316	0.5862	0.3830
279859867	2.1978	1.7415	2.6117	0.9826	1.9588
280081801	1.8966	0.7201	2.6076	1.0521	1.0067
279944859	5.5169	4.9235	5.6211	4.4701	4.8163
1092045	2.7571	1.4912	2.6781	0.9566	2.2410
279962742	1.5665	1.0737	2.5155	0.9614	1.0579
279864797	1.4371	0.5713	0.9777	0.4686	0.1051
280033428	3.2428	3.5092	3.3579	2.7121	2.6118
279845958	0.4535	0.7748	1.9787	0.6154	0.1067
279706957	0.9499	1.3373	2.3041	1.0341	0.6168
1104968	1.4795	1.6203	1.7229	1.2134	0.5957
280094918	2.7290	2.9927	3.3219	2.9598	1.6649
279820633	0.7292	0.8311	2.0185	0.4274	0.5542
280085678	7.1282	5.2036	6.0158	4.7931	6.0347
280116214	2.7804	1.8027	3.1200	1.6506	2.0812
279661956	2.2514	2.3367	2.3093	1.1519	2.0446
1100650	1.6347	1.2274	1.9463	0.5945	1.2094
1089837	4.5937	5.7480	4.7977	6.0324	2.6592
280128587	0.0000	2.1017	0.0000	0.0000	0.0000
279849213	2.2213	0.0000	0.0654	0.1244	0.0000
1092810	0.2341	0.3702	1.7846	0.0487	0.1439
280070731	5.3809	5.6663	4.8730	5.2783	3.9394
1088859	2.8190	2.4717	3.9206	2.6959	2.0494
280044741	4.5071	4.9793	7.1225	4.7333	4.9453
1098893	1.9158	1.2635	2.3728	0.8627	1.4448
280051146	1.1825	0.4262	0.6422	0.1081	0.0000
279973697	1.1035	0.8583	1.0970	0.0000	0.6471
1089765	2.4907	1.5119	2.5349	0.9713	1.9971
1094738	5.2271	5.0678	5.7434	4.2572	5.0451
1090382	3.0539	3.1012	4.5414	2.6261	3.1158
1102443	1.4200	1.8235	1.5694	1.1152	0.7094
1102321	1.6753	2.6719	1.8450	1.0949	1.6512
279708504	0.3650	0.8599	2.0113	0.7758	0.0000
1106102	1.1293	1.0958	0.5118	0.2899	0.1535
279767987	1.9302	1.2011	1.0134	0.7404	0.6428
279717222	1.0641	0.9714	0.9853	0.6346	0.0000
279791794	4.1183	4.2777	5.6304	4.7467	3.2251
279856936	1.1659	0.6880	2.1749	0.4071	0.9002
279890056	3.9644	3.8604	3.5584	2.9952	3.2155
1090884	2.2433	1.9716	2.9365	1.2522	2.1389
1093458	2.3289	1.5670	2.0369	1.0553	1.5235
279722759	1.4265	2.6724	2.6836	2.0606	1.0866
1097284	8.3951	8.2074	8.6895	7.8350	7.6542
1091647	1.9234	1.3317	2.1877	0.7861	1.4704
280048213	1.8886	0.2466	0.4361	0.3426	0.0000
279951059	2.4589	2.0595	2.8050	2.0560	1.4555
279656503	1.2044	0.6419	1.1980	0.2904	0.3701
280042627	0.3862	0.2942	1.3714	0.0000	0.0000
1093322	3.6097	2.3192	2.8349	1.6629	2.8119
279707566	1.7064	0.8862	1.6016	0.2323	1.1980
280076101	1.3473	1.3234	1.1723	0.3454	0.8542
279935464	2.0150	1.0119	2.5143	1.1289	1.2042
280037906	1.6326	0.5164	0.9968	0.1674	0.5709
1088195	2.0637	0.7096	1.7177	0.5226	1.1126
1087096	6.5961	6.4614	7.2770	6.0263	6.1721
279982126	1.5029	0.4997	1.5205	0.5525	0.4408
1091270	2.4484	1.1907	2.2801	0.8639	1.7278
1100756	0.5003	1.5790	0.6297	0.1705	0.2833
1089770	2.9902	2.0252	1.7353	1.5259	1.6247
1099888	2.7733	3.5398	1.6674	2.7039	1.2676
279752408	0.2785	0.2660	1.4784	0.0000	0.0000
279840803	4.7453	4.1555	4.5559	3.1649	4.4601
280032958	1.7744	2.1030	1.4659	1.7884	0.4277
1091000	1.8785	1.5654	2.5767	0.9358	1.7338
279802273	2.3788	1.2039	2.2595	1.4856	1.0665
280045749	1.4090	0.0000	0.6190	0.0101	0.0000
1090972	2.5981	4.8412	3.3407	3.0536	2.7926
1088627	2.4255	1.4707	2.4375	0.9287	1.9536
279660276	1.0009	0.9960	1.0054	0.6621	0.0000
1087655	0.4892	1.6893	0.3109	0.2073	0.1131
279978671	3.1157	3.2266	2.9860	2.6337	2.2464
1097627	2.5969	1.3598	2.2388	1.3292	1.4624
1098657	2.0463	2.1486	2.8426	1.9700	1.3877
1087794	2.1743	3.8668	1.8072	1.9594	1.9393
1101114	8.3042	7.6076	7.7012	6.8499	7.5591
1100059	2.3551	1.9658	1.3467	1.6618	0.7837
1090200	3.5286	3.2289	4.0269	2.5491	3.3077
1106565	3.5465	3.2525	5.0060	3.5435	2.9942
279828034	1.1714	1.6696	1.7198	0.8559	0.8529
1094022	0.6868	1.8610	0.5101	0.4357	0.2716
280072253	1.9407	1.5204	2.3362	1.2833	1.2518
1102418	4.0241	4.6136	3.8529	4.2055	2.7943
1107728	1.8880	0.8364	2.2299	0.7469	1.2294
279843508	1.1454	1.1996	2.1418	0.9136	0.7515
1088555	2.4636	1.1933	2.3274	0.9435	1.7214
1089652	3.7010	4.1556	3.2047	4.0242	2.0268
280045469	1.6039	0.5923	0.6733	0.5305	0.0613
280042389	6.6775	8.3918	9.3640	9.2497	5.7200
279979681	1.4188	0.0000	0.5580	0.0000	0.0000
279940860	1.0483	1.9520	1.4574	1.1539	0.5011
279924563	1.0459	0.7857	1.4750	0.5693	0.3190
280086686	2.6949	2.3693	2.2814	1.8641	1.7204
280101585	4.3113	3.6939	4.1917	3.4221	3.3976
1097507	2.8356	1.6277	3.2353	1.7634	2.0604
279726836	3.3894	2.7438	3.1846	2.0137	2.8905
1093963	3.0510	5.0441	3.0023	3.6316	2.4597
279922605	5.0009	5.1913	5.1548	4.4976	4.4294
279662306	0.5032	0.9662	2.0334	0.5549	0.4763
279666646	0.8259	1.5053	2.5089	1.3244	0.5987
279660927	0.7426	0.7333	2.0558	1.0512	0.0000
1089656	1.7603	2.2373	1.1959	1.4346	0.7247
279943848	1.1939	1.0820	1.0560	0.1923	0.7279
280125092	2.5221	2.2794	2.5379	2.4157	1.1768
1094778	2.5211	1.7407	3.5963	2.1244	1.8145
280071741	1.6310	2.4116	1.0936	1.5538	0.5714
279829254	1.3522	1.4415	1.9381	0.8986	0.9593
1098602	1.2774	2.9149	1.4054	1.5947	0.8410
280125593	5.8577	4.3575	5.6721	4.0451	5.2515
279661844	1.5179	0.9159	1.8908	1.2697	0.3190
279702960	1.7977	1.2369	1.2934	1.0431	0.5489
279662250	1.1765	0.0000	0.7631	0.0000	0.0000
279871535	1.5306	1.2907	0.4196	0.7982	0.0696
1093106	3.2091	3.2155	3.3410	2.8960	2.3219
280105624	2.4613	1.7946	3.4530	2.1510	1.6970
279870843	2.2592	2.7090	3.5415	2.3779	2.0040
280044391	0.4195	1.1229	1.3727	0.6526	0.0000
1105130	1.4932	0.5081	2.0987	0.7601	0.6827
1093540	6.0413	5.0159	5.9251	4.3981	5.6341
280132466	2.0263	2.0225	2.3984	1.5627	1.4481
279882840	4.6157	4.6966	4.1902	4.4312	3.2865
279893695	3.1822	1.7516	2.9454	1.2719	2.6987
1099668	1.9960	2.0707	2.3461	1.8752	1.1192
1098894	2.6730	1.7233	2.6850	1.0210	2.4191
1106023	0.2950	0.9282	0.6966	0.0000	0.0000
1106008	7.1680	8.1836	8.3299	7.5415	6.9665
279749168	7.1167	6.8251	7.9401	6.5653	6.7432
279956702	5.1795	5.7883	6.3642	5.3280	4.9480
279662957	1.8082	0.0000	0.1070	0.0000	0.0000
280039163	2.0323	1.1892	2.3400	1.0813	1.3509
1104813	3.7392	3.5677	3.4681	2.6567	3.2515
1096270	2.1942	3.6657	1.8467	1.9915	1.8725
1100154	0.1686	1.8877	0.0214	0.0812	0.0308
1090195	2.8814	3.4452	4.6009	2.7736	3.2399
280089372	2.5557	2.3669	2.8166	2.1428	1.7460
280053104	1.9569	0.5921	1.5831	0.3494	1.1351
1105002	3.6340	3.9060	4.7376	4.0989	2.8159
1090497	3.8685	4.4131	5.7509	4.3365	3.7494
1100891	3.1906	2.0791	3.0812	1.9603	2.3385
279706635	1.1415	0.0000	3.1260	1.1387	0.4385
279800887	1.1415	0.0000	3.1260	1.1387	0.4385
1089453	2.3902	2.0565	2.5117	1.4813	1.8919
1092429	2.5055	0.8893	1.9700	1.0603	1.2506
279977663	2.4198	1.0275	2.9826	1.4987	1.5241
1106789	1.2313	0.4774	0.6992	0.3431	0.0000
1100686	0.7043	1.2117	0.5673	0.2715	0.1223
279793382	6.1091	5.8917	6.5547	5.5746	5.5362
1090411	1.5116	2.5322	1.9574	1.4148	1.3265
1099858	3.2502	2.2491	3.3851	1.6683	2.9953
1092649	2.9678	3.2225	2.9859	2.2666	2.5920
1099339	3.7612	3.1759	3.7887	2.9365	2.9557
279978832	4.5152	3.9605	4.7059	3.8285	3.7013
1107111	1.3213	1.1176	1.6822	0.4467	1.0429
1103564	6.0967	4.2899	6.1173	4.0400	5.7069
279794754	1.2229	0.6714	2.0313	0.9896	0.3718
279760133	1.0170	0.0000	0.8646	0.0000	0.0000
1091817	0.2934	1.7709	0.5193	0.2678	0.2007
279861177	1.0344	1.7982	2.1410	1.3909	0.6717
279810101	3.3909	2.6933	2.8208	2.2910	2.3936
1086896	2.8496	4.1700	2.8053	3.1317	2.1676
1097413	1.7274	0.5597	2.1228	0.5646	1.1247
1098522	2.5579	1.7578	2.6745	1.1748	2.2348
1098509	1.7415	1.5524	2.5066	0.9377	1.6789
1092048	1.6240	1.3081	2.3672	0.9587	1.3259
280130915	1.7043	1.1759	2.1317	1.0095	1.0837
279794203	1.3800	2.0592	0.9866	1.2227	0.4800
1091129	3.3067	3.2548	3.9888	2.4172	3.3689
279669770	1.5927	2.1166	2.5659	1.6121	1.3247
279885661	1.0808	0.6645	1.9598	0.7100	0.5165
1087796	1.6079	1.1745	1.9303	0.5643	1.3355
280013355	1.9014	1.6462	2.4513	1.8359	0.9216
279846897	2.1218	1.8262	1.6890	1.3342	1.1869
1095352	2.4147	1.8831	3.0669	1.5063	2.1668
279927789	1.0219	0.2856	0.5475	0.0000	0.0000
1107738	0.0596	1.1520	0.9887	0.1087	0.1220
1094366	5.5256	5.3470	5.1801	4.9646	4.5014
1104760	3.6715	3.6977	5.6764	3.3738	4.0881
1091126	5.0802	3.6008	3.1492	4.0033	2.6497
1106436	3.9094	4.4147	6.2184	3.8683	4.5935
1088778	2.2046	1.4115	2.3426	0.8991	1.8407
279704395	0.0606	0.5049	2.2145	0.0000	0.6216
279793145	0.9099	0.5642	2.0963	0.5936	0.5550
1093104	4.9882	5.3908	4.8909	5.7603	3.1880
279771064	3.1600	3.6132	3.5667	2.5818	3.0803
1092909	2.5319	2.4079	2.2368	1.8469	1.7074
279769354	0.7769	0.6729	0.8995	0.3379	0.0000
279708259	0.2760	1.1208	1.5902	0.5012	0.2629
1093573	5.9824	5.6539	4.9238	6.0781	3.7382
1097700	3.9598	2.5893	3.0999	2.0128	3.1980
1094658	1.1791	1.3041	2.0275	0.6927	1.0926
1101902	1.9078	1.0073	1.8832	0.9651	1.0121
1099846	1.1846	0.9041	0.9977	0.5878	0.2481
1104158	0.7622	0.1138	1.3733	0.1127	0.1653
1102576	2.4957	3.6259	2.1741	3.2506	1.0602
280100823	3.7385	4.8082	3.4433	3.8251	2.9486
1090037	5.5951	5.0719	5.7516	4.6749	5.0521
279893050	1.5392	0.9147	1.4787	0.7383	0.6648
1093401	3.4367	4.4256	3.8348	3.5662	3.0167
279708819	1.5066	0.4872	0.2689	0.2937	0.0000
280055347	0.4721	0.0000	1.3500	0.0000	0.0000
1090180	4.9203	3.4318	2.7493	1.9130	4.2738
1108165	1.1067	1.1957	1.0465	0.7769	0.2418
279821547	1.0365	0.2853	1.7065	0.3441	0.4613
279620053	1.2454	1.1531	0.1635	0.4729	0.0226
280111987	1.9740	2.5584	2.0453	2.2801	0.8936
1087158	3.8307	4.7532	4.3798	4.5690	2.8622
279966906	7.0311	6.1251	8.6408	6.3896	6.9306
1096240	5.4456	5.0067	4.2427	4.2770	4.3087
1087050	3.7778	3.4141	4.5536	3.4200	3.1995
1102639	1.4882	0.8672	1.6751	0.3881	1.0882
279903559	1.8643	3.0937	3.1213	2.3026	1.8734
1102276	2.5336	3.9776	2.8616	3.9242	1.1142
1098603	2.8886	4.0074	2.5047	1.8104	3.2476
1091890	1.7664	1.1459	2.0089	0.7180	1.3544
280087107	1.2347	1.6961	2.3391	1.8810	0.4243
1100668	4.9489	5.3346	3.0635	4.1634	3.5273
280072742	0.5685	0.4375	0.8035	0.0000	0.0000
280091021	4.7801	4.6586	4.5311	3.9414	4.1658
1092685	3.3661	2.8302	3.3824	2.8406	2.3413
1094750	2.8030	2.4752	2.6941	1.9746	2.1366
280049053	1.3807	0.0000	0.4214	0.0000	0.0000
1097135	7.3861	6.9487	6.9650	6.0979	6.9007
1102071	1.2654	0.5969	1.6691	0.6527	0.5023
1094456	1.3558	1.1061	2.0674	0.5446	1.2777
280069636	0.3715	0.4453	1.1802	0.1360	0.0000
280046722	0.8824	0.5952	1.3611	0.6972	0.0000
279931679	0.8671	1.2659	1.8883	1.1645	0.3215
280131937	3.3051	2.7784	3.0068	2.2763	2.5891
279939882	1.1241	0.1591	0.7452	0.1576	0.0000
1094751	2.2160	0.8377	1.7783	0.5829	1.4439
279921843	1.3176	1.5518	1.2720	1.2111	0.3560
1099172	3.5061	3.4499	3.2788	2.5856	3.0452
1096172	2.7270	1.8516	2.7849	1.4721	2.2451
1100821	2.3581	3.3685	2.6961	2.5206	1.9030
1102614	4.3703	4.3702	4.0943	4.3142	3.0518
279730165	1.1714	0.2511	0.4808	0.0785	0.0000
279708217	1.9094	0.6861	2.2123	1.2251	0.7920
1094065	1.3011	3.2054	1.3717	2.1348	0.5961
1102802	4.0037	3.4838	2.6486	3.2703	2.2992
1104700	3.2258	2.7216	4.3820	2.5051	3.1936
1086897	1.8022	3.2978	1.7865	2.7075	0.6987
279759699	1.4453	0.0000	0.3307	0.0000	0.0000
1089326	3.1651	4.4342	3.6979	3.4274	2.9225
1098167	2.1204	1.4645	1.9709	0.9294	1.5942
1100394	1.3355	2.3704	1.1987	1.4233	0.6661
279995760	2.3522	2.9545	2.3994	2.0237	1.9335
279922784	1.1200	0.7011	1.9533	0.4195	0.9166
279662103	0.3567	0.4565	0.9570	0.0000	0.0000
1099600	1.8176	1.9748	2.5820	1.8564	1.2145
1092659	1.9009	2.4022	2.3446	2.5043	0.7512
279665568	0.6084	0.6339	2.4599	0.7908	0.5011
279759475	1.1743	3.0158	2.8552	2.3103	1.2109
1089879	5.6865	4.4198	5.0693	4.1124	4.8299
1102624	1.1539	0.2208	0.7625	0.1635	0.0867
280028955	5.1440	4.8667	5.2356	4.6520	4.3379
279952277	2.0358	2.2931	3.0498	2.4598	1.2858
1096065	0.1841	1.6343	0.2976	0.0451	0.1920
279967014	4.7012	3.9097	4.1214	3.7033	3.6123
279936247	1.2740	0.8353	2.3197	1.0138	0.7667
279755166	4.5155	4.4991	4.5408	4.2407	3.6245
1100013	0.9246	2.0854	0.9218	0.7951	0.6546
1104816	2.0813	1.8447	2.2423	1.7067	1.2341
280077744	0.7127	1.1238	1.2864	0.7715	0.1397
279859544	1.2168	1.1041	1.7766	1.1593	0.4037
1095441	2.7262	3.2585	3.5063	2.4732	2.6857
1106254	4.0092	3.6154	4.1772	3.3200	3.3799
1089089	2.9738	1.1107	2.3275	1.0006	2.1064
1094126	3.6243	3.7413	4.2756	3.1137	3.4799
1101068	4.8832	4.4480	5.2033	4.1138	4.4095
279991745	2.7284	2.1782	3.5176	2.1363	2.3137
1095158	3.0235	4.2097	3.2269	4.4087	1.3995
279974386	1.1986	1.2886	0.8066	0.3741	0.6568
1107748	0.4641	0.9178	0.7130	0.1978	0.0355
1094003	1.7379	0.7382	1.8631	0.4635	1.2661
279899603	3.5693	4.4988	4.4745	3.7734	3.4252
279961289	0.0000	1.9952	4.5047	2.5374	0.6341
279863679	1.6643	0.3305	0.1210	0.2489	0.0000
1093932	1.9530	2.1147	2.2335	2.5269	0.5133
1099067	1.7032	1.1464	2.2425	1.1626	1.0726
1088347	5.0103	3.9543	4.9126	3.7639	4.3283
279979768	0.2063	0.4074	1.8215	0.3020	0.1629
279667948	0.3713	0.9944	1.1631	0.1161	0.4112
279707580	0.7324	0.7450	2.0010	1.1607	0.0000
280103621	0.7368	0.0871	1.0423	0.0862	0.0000
279928122	1.1317	0.7687	1.2898	0.7135	0.2558
1096156	2.0278	1.6240	1.8916	1.0685	1.4698
1089600	1.8330	0.9088	2.3683	1.0232	1.2264
1103020	1.7995	1.2032	2.2821	1.2605	1.1066
1101811	2.5245	3.5202	1.9644	3.7888	0.3947
1102377	1.8075	1.3996	2.2349	1.2834	1.1891
279804064	2.4357	1.8153	2.8335	1.6662	1.9015
280126236	5.3763	4.4122	5.6969	4.5534	4.6158
1088132	2.8026	2.5638	2.6026	2.9031	1.2552
279816786	1.1357	1.5045	1.8136	1.4035	0.4117
1098684	3.4847	3.2211	1.7879	3.9364	0.5721
279986127	1.1104	0.7265	0.8382	0.2554	0.3748
1101248	4.8563	5.7136	5.3130	6.3937	3.0420
280107074	2.7735	2.9818	3.4548	2.4605	2.5268
1090761	1.9248	1.3459	2.3811	0.8219	1.7945
280033740	1.3821	0.8174	1.4049	0.4318	0.8197
279957731	5.5931	4.2149	5.8918	4.8145	4.5010
279985879	6.3103	5.0086	5.8741	5.0426	5.2684
280056889	4.3310	4.5754	4.3119	4.8329	2.8284
279727004	2.4599	1.8986	2.1986	1.0326	2.1880
279932855	0.0000	0.5078	1.4748	0.1715	0.0000
279705970	2.2799	2.0391	3.6426	1.9289	2.2290
280048493	0.4805	1.2237	0.0204	0.0000	0.0000
279975191	2.4151	2.7474	3.2086	1.9108	2.5210
279950430	5.1770	4.0981	5.5061	5.1827	3.5228
279865652	2.1717	2.4716	3.7796	2.5835	1.8834
279854094	2.4412	3.8173	3.3692	2.9463	2.3245
279883117	1.0600	0.2126	1.0578	0.3271	0.0789
1099149	2.6203	2.5490	4.0978	2.4659	2.5664
279836223	2.1368	2.0914	2.1319	1.4188	1.6762
279826181	6.7248	7.6421	7.2259	7.1845	6.0679
1088325	3.3718	3.6062	4.2200	3.0676	3.2559
280048164	2.1205	0.6204	1.9871	1.3417	0.6696
1094337	4.4907	3.5415	2.8141	2.2620	3.8285
279811481	1.9962	1.7649	1.9201	1.3186	1.3289
1106625	4.1934	3.2721	3.6298	3.3298	2.9278
1094706	1.0016	1.5074	2.0773	1.2072	0.7117
1102171	0.2185	1.4361	0.3336	0.0407	0.1465
1100117	1.7951	2.4456	2.3417	1.9724	1.2783
1088953	2.6397	3.1072	3.3695	2.8210	2.1196
1092844	3.9475	2.7430	3.5011	2.6566	3.0035
1104956	1.9552	1.2901	3.0542	1.6780	1.3875
1087120	3.6484	2.7880	4.0112	2.3032	3.5292
279885911	3.4192	3.3656	3.8735	2.8709	3.1021
279710254	0.0000	1.8166	0.6768	0.5208	0.0095
279997246	4.2840	4.1645	3.8734	3.6690	3.4137
1089863	4.6859	4.5897	6.4024	4.7941	4.5268
279887175	0.2492	0.7372	1.6044	0.3382	0.2597
279660101	1.1301	0.0000	0.5623	0.0000	0.0000
1091327	5.3114	4.5687	4.7607	4.4242	4.2080
279667899	0.7143	1.0115	0.5278	0.3747	0.0000
279877202	6.6209	4.2440	5.2537	4.1303	5.4890
279722112	2.0653	2.7561	3.0949	1.9873	2.1640
279880100	1.8840	1.1526	1.2644	0.6857	1.0556
1104280	6.6258	6.4083	6.5412	5.9673	5.9571
1094814	1.9711	2.4426	1.5631	1.4371	1.4224
1109101	2.0439	0.9164	2.6711	1.4441	1.1852
1097589	3.7610	3.2590	3.6783	2.3647	3.6433
1094910	3.3181	2.5532	3.3842	2.1134	2.9331
279918050	2.3966	1.5845	2.3649	1.3251	1.7819
280108903	4.9711	4.8512	5.4220	4.7098	4.3298
280018571	1.1008	2.4983	1.7158	1.6390	0.7825
279957500	6.1721	6.2899	6.5037	5.9298	5.5923
280044727	1.1331	0.5571	1.6266	0.2326	0.8583
279972548	0.6679	0.8660	0.8958	0.5004	0.0000
1104173	3.8722	2.9901	4.6127	3.4097	3.1220
1098128	2.9613	2.9331	3.6032	2.4355	2.7779
279868068	1.7570	0.6525	0.7567	0.5564	0.4365
1096310	2.0409	2.2367	2.2564	1.4373	1.8009
280046008	12.0806	10.7044	12.3211	11.4298	10.8568
1087378	2.1947	1.3649	2.3854	0.9488	1.8974
279865509	5.3434	5.3520	5.7850	5.0286	4.8415
1101581	4.8682	4.3076	4.7768	4.3440	3.8424
280038109	3.1377	2.5229	3.4610	2.5203	2.4454
279703093	0.6445	1.2830	3.1177	1.4123	0.8364
279711783	0.4362	1.1529	2.5598	1.6517	0.0000
1106675	4.2913	4.7933	4.3032	4.7502	3.0608
280008696	2.6157	1.3105	4.0125	1.3515	2.8270
1107055	2.1255	1.8119	3.5395	2.1219	1.7498
1088124	2.1383	1.1765	2.4392	1.0901	1.6341
1089321	3.8116	5.0052	4.2612	5.1602	2.4468
279719726	5.0384	6.0801	5.8216	5.5853	4.5991
279710310	0.5762	0.6700	0.9958	0.0000	0.3859
1089433	2.8487	2.5642	2.8117	2.3898	1.9870
1088133	4.8471	4.1398	4.0143	5.3681	2.1934
279809427	1.7768	1.9492	1.5586	1.3276	1.0896
1095501	6.9585	5.1929	7.0558	5.1836	6.5156
1101593	2.9662	3.7004	2.4082	3.0580	1.8870
280039354	1.3524	0.2286	0.4190	0.1304	0.0984
1100171	7.4110	8.1640	7.1838	8.3788	5.6898
279912347	3.9652	4.4791	4.3751	3.9381	3.5062
1102003	1.2522	1.0637	1.6691	0.6063	0.9486
1091829	2.9560	3.0412	3.3442	3.0838	2.0435
1090601	2.9472	2.6640	3.5075	2.4917	2.4877
279887415	1.4780	2.7469	3.0118	2.2335	1.4914
279928741	0.6719	1.9787	0.8554	0.9786	0.2591
1091758	3.3066	4.9008	2.4189	3.8566	2.1297
1108209	0.5023	2.2962	1.1767	1.0849	0.4683
279915774	1.2102	0.0000	0.7564	0.2144	0.0000
1094368	3.1193	2.0310	2.5962	1.5009	2.5668
1101779	1.0592	2.5563	1.5472	1.3333	1.0123
1107599	2.7081	1.8048	3.1057	1.9273	2.0556
1093924	6.2767	4.4265	5.3837	3.9534	5.6751
279716249	0.0000	0.5723	1.0715	0.0000	0.0000
1087071	2.2261	2.0937	0.7139	1.1894	1.0709
1096294	2.8927	2.4390	2.6110	2.2584	1.9414
280049018	4.8180	3.8185	4.3833	4.3696	3.2152
279708938	0.9747	2.0230	1.9509	0.7609	1.4432
1092636	5.8941	4.8598	5.3768	4.4118	5.2472
279706194	1.0345	0.0000	0.6073	0.0000	0.0000
1103892	1.2269	0.1016	0.6049	0.1947	0.0000
1088885	2.0986	1.2174	2.1197	0.7078	1.8233
1095637	5.3372	5.0988	5.1608	4.8976	4.4085
279965138	5.3350	5.3471	5.3884	4.3969	5.2251
280004071	3.9794	4.9629	4.1959	4.4400	3.2287
1103489	3.1733	3.7137	3.8417	4.1027	1.9602
1108820	1.7570	0.6210	1.4296	0.3274	1.1215
279721180	5.1815	5.3355	5.7780	5.2711	4.5035
279871707	0.5037	0.4615	0.6678	0.0000	0.0000
1100571	5.3451	5.0921	5.0867	4.7623	4.4986
279829957	2.1643	2.3996	2.8469	2.0464	1.8059
279942860	8.3898	7.3132	8.8575	8.4534	6.8320
280102272	3.9682	5.0996	3.8837	4.4538	3.0934
1089574	1.3157	2.2918	2.6202	1.9337	1.1314
1102511	3.9731	3.9967	3.0874	3.4123	2.8731
1089307	2.9185	2.0516	2.5559	1.4772	2.4545
279887943	2.4316	1.5563	3.1480	2.0807	1.5912
280018251	5.7626	6.0214	4.3030	4.4857	5.1540
1101072	3.4586	4.0883	2.8309	3.8149	2.0194
279661991	0.2001	0.7964	1.1915	0.3747	0.0000
1087175	1.5159	1.0745	1.7809	0.6299	1.2004
1105847	3.9457	2.9926	4.1346	3.3571	2.9416
279744337	3.6019	1.8264	3.2726	2.0373	2.6819
280076770	3.6019	1.8264	3.2726	2.0373	2.6819
279908738	3.2614	2.2516	2.6241	2.0031	2.3405
1097985	2.8079	2.1674	3.5009	2.2983	2.2716
279952409	1.2703	0.3587	0.7730	0.2745	0.2462
1102543	1.1239	0.4955	1.3980	0.3005	0.6307
279497136	2.3669	2.0664	2.5508	1.7469	1.8288
280040323	0.9664	0.9961	0.7452	0.1498	0.5755
1093567	4.2793	3.9729	4.7758	3.7967	3.8107
1089136	2.4121	3.2068	2.1929	2.4003	1.7310
280038484	0.7489	0.1804	1.4730	0.3279	0.1976
279708231	1.6016	1.1733	3.5746	0.8839	2.2733
279876044	6.5431	6.8159	6.9512	6.3614	6.1036
1089930	1.7122	1.3971	1.4365	0.8355	1.1211
279982633	8.2495	7.5650	9.1400	7.3745	8.1884
1096669	5.3523	5.7069	4.3599	6.4567	2.7493
279849163	3.6259	2.7827	4.7608	3.3766	2.9962
1099311	3.9482	2.6531	3.5354	2.3963	3.2884
1100461	3.2170	2.6603	3.0231	2.3640	2.4971
279991088	3.1745	3.4314	2.4670	3.1364	1.8406
1090818	1.3198	0.6528	2.0266	0.9967	0.5978
1095876	0.6913	1.3682	0.3219	0.1032	0.4129
280125474	2.1606	2.1694	2.2880	1.6774	1.6635
279657609	1.2073	0.1608	1.2578	0.4116	0.2681
1097185	2.1998	2.2266	1.6273	1.9542	1.0108
279936205	0.6742	1.3064	0.2345	0.4061	0.0000
279953253	1.9125	1.9656	2.2367	1.6117	1.3947
1103994	0.9104	0.7579	1.7968	0.5058	0.7355
280017399	0.5327	1.3869	1.9331	0.8417	0.6585
279914319	3.8579	2.9302	2.7217	3.1199	2.1522
1091784	3.0098	4.3584	3.7733	5.0256	1.3350
1103432	0.6285	0.6646	1.1927	0.2198	0.3732
1104527	2.1837	2.0416	2.6385	1.4768	2.0349
279707832	1.5540	1.8754	1.3791	0.9576	1.1847
279810396	0.7683	0.1157	1.5053	0.3641	0.1658
1104546	3.1705	3.7029	2.8514	3.6227	1.7978
1090691	2.7026	3.9373	2.9310	4.3575	0.9608
1093089	1.2137	0.8469	1.7788	0.4901	1.0076
1100470	5.1956	3.9581	6.0104	3.9250	5.1230
279914993	0.4692	1.5792	0.0240	0.3206	0.0000
1105180	2.3761	1.2991	1.7170	0.8981	1.6363
280094797	0.4283	0.0000	1.2772	0.0770	0.0000
279814016	0.7175	0.7470	1.5119	0.4582	0.4662
1093550	5.7316	5.3080	5.8942	4.8236	5.4059
279770719	1.3160	1.1753	1.4134	1.1411	0.4030
1100951	3.7012	2.7607	3.2932	2.3205	3.1239
279954000	8.5284	6.9154	8.6039	7.9501	7.0238
279936408	0.0000	1.1460	2.4031	1.2132	0.0952
280085750	4.3683	3.8929	4.5255	3.5899	3.8769
1097541	3.3261	2.7771	2.8009	2.5664	2.3123
1101569	1.4756	0.9944	1.7461	1.0041	0.7494
279841854	0.9467	1.6910	1.1082	0.7610	0.6801
1091443	0.8352	0.6087	1.7291	0.3164	0.7431
279993146	1.3398	1.1803	2.8034	1.4540	1.0394
279778773	0.5478	0.3665	0.6690	0.0000	0.0000
1087390	1.3946	1.4415	2.4771	0.8411	1.6476
1091551	2.9803	2.7493	1.9629	2.0266	2.0487
1101666	2.1863	1.6339	2.0148	1.6179	1.2194
279749407	0.9769	0.6899	1.0631	0.4097	0.3576
1087212	2.2542	1.4420	1.8852	1.0455	1.6229
1103324	3.2257	2.6829	3.3928	2.8767	2.2725
279822415	9.3158	8.3569	8.4425	7.8422	8.5165
1103528	6.7621	6.5629	6.4854	6.3033	5.8534
1092441	1.0131	1.2655	0.6527	0.6705	0.2344
280077641	2.0373	0.4079	1.1183	0.7142	0.6124
279708567	1.2299	0.0000	0.3420	0.0000	0.0000
1098129	3.7363	4.0675	3.7742	3.2606	3.4102
1094046	3.3742	4.0997	3.2693	4.0507	2.0638
280043824	0.5456	0.0000	1.0253	0.0000	0.0000
279869091	1.8594	1.1894	1.6955	0.9973	1.1190
1088549	1.9076	0.7485	1.8753	0.5178	1.4570
279991424	4.8423	4.8053	5.1373	4.5099	4.3007
1088186	0.4052	1.0237	0.4647	0.1138	0.1032
279817944	3.4699	2.5800	4.0174	2.6436	3.0226
279990867	0.6949	0.5656	1.4902	0.4450	0.3445
1101261	2.0768	0.7906	2.1712	1.1056	1.2097
279821299	3.4166	3.7344	4.5280	3.5380	3.2046
1101831	2.1511	1.8664	2.0954	1.8829	1.1490
279657385	0.2955	0.5125	1.4985	0.2681	0.2272
279759853	0.0000	0.4407	1.1221	0.0000	0.0000
279939188	3.1276	3.6308	4.2641	3.3322	2.9743
1092660	4.2885	3.2008	3.9338	3.2203	3.3542
1108909	2.5197	2.5728	2.9204	2.2925	2.0091
279938412	1.3279	3.8330	3.6653	2.7905	2.0538
1089056	2.9575	1.4641	3.4202	1.5433	2.6454
279704612	0.9218	0.0000	1.4263	0.5267	0.0000
279930284	0.2561	0.3111	1.4771	0.2239	0.1007
1099222	3.6785	2.8863	3.4823	2.9748	2.6858
279721075	0.4947	1.7291	0.9149	0.6536	0.4015
279910481	1.0399	2.4407	1.0575	1.6297	0.3587
279512784	1.9260	0.9389	2.3258	1.1996	1.2241
1102673	0.5473	0.2005	0.8058	0.0000	0.0000
1093235	4.9266	4.1274	4.7985	4.1692	4.0311
280119601	0.5354	0.1971	1.6548	0.0000	0.5570
279974110	0.6394	0.3034	0.6090	0.0000	0.0000
280031189	1.5879	0.0000	0.0806	0.0783	0.0000
280054058	2.6468	3.5876	2.9093	3.5385	1.5237
279951106	3.8609	4.5398	3.8168	4.1534	2.9582
1102149	5.3658	5.1105	4.8962	4.1423	5.0727
279845009	3.0590	2.4752	3.3050	2.2401	2.6194
279783573	4.2563	4.0099	4.6051	4.4489	3.0991
279748931	0.7820	0.2456	0.8069	0.1910	0.0000
1100669	1.3016	2.1061	0.7735	1.3930	0.3627
1095629	5.5437	3.4577	4.1709	3.2595	4.4907
1086940	4.9278	3.6401	4.4919	3.6080	4.0675
280105831	4.3252	4.5759	4.1806	4.9344	2.7565
1102210	2.3269	1.4266	2.7474	1.9970	1.3072
1090751	3.0018	2.1445	2.8166	1.7602	2.5186
279984328	3.9211	3.9401	4.9728	3.7372	3.7895
1098853	6.3681	5.7327	6.4847	5.3274	6.0337
279962735	0.6837	0.3658	0.4940	0.0000	0.0000
1100357	1.7876	1.1399	1.9499	1.5458	0.6770
279980201	0.6667	0.5773	0.2994	0.0000	0.0000
279850307	3.0130	2.8440	2.8324	2.3085	2.4559
280040649	0.3082	0.8135	0.4848	0.0427	0.0000
1106928	1.4094	0.6638	0.2700	0.1025	0.4319
1089275	5.3501	3.8711	5.7044	3.7520	5.1710
279472358	0.1269	1.7705	1.0438	0.9342	0.0000
280021880	3.3780	3.7506	3.5189	3.5616	2.5115
1091901	2.4386	2.6639	1.8708	2.3758	1.2488
279986172	5.8159	5.3240	6.9909	4.9909	6.0726
1089900	5.6154	5.2982	5.2783	5.6249	4.1464
280047513	0.0000	0.9873	1.8706	0.8837	0.0000
1088736	3.7515	2.5247	3.7389	2.9459	2.7096
279935869	1.3636	0.1683	0.0000	0.0000	0.0000
279982488	1.2747	0.9359	1.9236	0.3462	1.3895
1106796	3.5177	4.0100	3.6957	3.9245	2.5375
1101290	3.7818	3.5936	3.8864	3.6727	2.8157
1089932	4.0129	4.5528	4.7635	4.6130	3.2537
279755733	0.0000	1.8192	0.9547	0.4070	0.4235
279952912	1.0493	0.4208	1.0592	0.4933	0.1742
1101247	2.0168	3.9650	2.1642	3.4155	0.9967
1088400	0.9824	1.4297	0.3188	0.6744	0.1281
1097362	1.3067	0.6293	1.7629	0.5448	0.9042
1101389	0.7273	0.2610	2.2580	0.4591	0.6886
1095207	2.0099	1.9322	2.6426	1.4637	1.9097
280073753	0.5965	1.0614	0.7983	0.6212	0.0000
280088530	2.8616	2.2769	2.4756	1.7384	2.3219
1098190	2.4107	1.7060	2.3819	1.4383	1.8786
1103983	0.4919	0.9285	0.4220	0.0978	0.1161
1091791	4.8198	3.6346	4.4095	3.6371	3.9247
279781811	5.4937	5.6388	6.0773	5.4634	4.9962
279665904	0.8399	0.5018	1.1675	0.6592	0.0000
1092848	2.4950	1.3977	3.1134	1.9126	1.7446
279718351	4.9170	4.4284	5.3516	4.6012	4.1835
279768508	7.4916	6.8183	7.8255	6.4555	7.2881
1092805	1.7928	1.8860	2.6861	1.8987	1.3319
1095424	5.6234	5.7894	6.0091	5.1788	5.4239
278664173	1.2536	0.9073	2.3031	1.1709	0.7933
1093219	3.5848	3.5239	4.8382	3.3996	3.5543
1087685	4.7839	5.3553	5.9199	4.2160	5.4793
279813299	6.4257	5.8927	5.8710	5.4523	5.6633
1103843	0.6292	0.2526	0.9800	0.1368	0.0939
1098786	0.8269	0.2423	1.0363	0.2092	0.1840
1102979	3.0981	2.4841	1.7358	1.7696	2.0989
1093383	3.6272	2.4618	3.4659	2.5448	2.8150
1101530	1.1142	1.0373	1.6208	1.0953	0.4095
1093191	6.1557	5.5426	5.6578	5.3720	5.1893
1093844	0.6396	1.0252	0.6847	0.2138	0.3433
1096449	3.3646	4.4946	3.2874	3.9077	2.5152
279912198	1.7128	2.0882	1.3576	1.3314	1.1005
1098085	1.9133	0.5673	1.9483	0.9077	1.0383
1091426	3.5183	4.8918	4.2395	3.7695	3.6573
1089095	0.6803	0.5030	1.5281	0.5477	0.2541
279929458	2.0205	2.3046	2.0533	1.9187	1.3277
280134551	0.9234	1.0744	0.4519	0.4458	0.1817
1089909	2.4725	1.3780	2.6096	1.7112	1.5902
279724455	3.0778	3.0138	4.2530	2.8783	3.0136
1087634	3.8790	3.1507	4.4416	2.9855	3.6576
280030524	2.0123	0.6398	0.5935	0.3878	0.7718
279773883	2.0487	2.0262	2.4164	2.0811	1.2425
1089811	2.3942	1.8569	2.1935	1.3544	1.9384
1098194	0.0273	1.4663	0.0099	0.0000	0.0000
1101018	8.7452	7.6042	8.0350	7.3407	7.9133
1090132	0.4345	0.3771	1.2810	0.2930	0.1021
279840698	0.9299	1.0870	1.4585	0.7422	0.5748
279924956	5.7728	5.7673	5.3563	5.2404	5.0240
279659422	0.9444	0.2213	0.3339	0.0000	0.0000
279747931	6.0606	4.8588	5.8514	4.6235	5.5576
279860098	6.4079	6.6641	6.4038	6.1500	5.8345
279777231	0.6864	0.1467	0.6651	0.0000	0.0000
279750659	0.7752	0.4175	0.9570	0.1151	0.3197
280039503	0.1401	1.2429	2.0048	0.8037	0.4568
1089928	1.5237	0.7591	0.8716	0.8855	0.2196
279667577	0.6406	1.1445	2.2226	0.9978	0.6763
280108886	2.3785	1.7443	3.5234	2.2635	1.8364
279778000	2.1600	1.4117	2.3150	0.8936	2.0340
1102124	3.3329	3.2436	2.9041	2.6089	2.7148
1102460	1.2817	0.8971	1.4492	0.6303	0.7925
280095409	1.9627	1.9704	2.3306	1.6516	1.5290
279902845	0.6633	0.6381	1.2284	0.6920	0.0000
279720522	6.5668	6.0322	6.3141	5.1596	6.4550
1095794	2.6849	2.6398	4.2752	2.3545	3.0522
1105541	1.0430	0.5534	1.3580	0.6655	0.3109
1091674	3.7777	2.7337	3.9410	2.9823	2.9937
279682014	0.7545	1.4222	0.3694	0.3671	0.3384
1099873	4.1877	5.0961	4.4070	4.8741	3.2612
280120490	3.2470	1.5680	2.8670	1.3409	2.7894
280073259	3.0508	3.4899	2.9893	3.2960	2.0666
1088095	4.5578	3.3119	4.1735	2.8703	4.1680
279816688	2.3154	2.4758	2.6085	2.1744	1.7688
1099538	1.1956	2.1674	0.9790	1.2434	0.6614
1099140	4.9470	3.3149	4.4012	3.3392	4.1131
279721292	4.6685	4.6879	4.7701	3.9591	4.4689
1088032	5.3562	4.1319	5.3047	3.7917	5.0814
280118338	0.5141	1.8833	0.7157	0.7185	0.3682
279759300	1.4821	0.0000	0.0000	0.0000	0.0000
1090980	1.2233	0.8352	1.5188	0.9380	0.4601
279887855	0.0742	0.7574	1.3171	0.4463	0.0000
1087305	4.6861	4.0925	4.5810	3.8977	4.0229
1100210	5.8681	5.7712	5.9126	4.6439	6.0716
1091072	5.3725	5.3346	5.5387	4.4632	5.3821
1092109	2.5758	3.2478	2.0887	3.1012	1.1886
1094524	3.7528	3.3894	3.6640	3.0943	3.1254
280062955	2.8462	1.6787	2.2022	1.6504	1.8500
1099426	3.4545	2.7034	3.5940	2.5482	2.9694
280028832	1.5089	0.0000	0.0729	0.0708	0.0000
1087012	1.5336	1.4271	1.9739	0.9271	1.3792
279902910	0.4085	0.3736	1.7584	0.7107	0.0000
280067045	0.8183	0.1945	0.6287	0.1116	0.0000
1088033	5.3503	5.8606	4.0779	4.9445	4.2660
1095432	2.3763	2.2397	2.4882	1.6253	2.1293
1109156	2.0550	1.5869	1.6431	1.1766	1.3663
1102974	2.6199	2.1940	2.9211	2.1080	2.0682
1094902	2.8887	3.2778	2.7225	3.3788	1.5669
279875909	6.3269	6.1138	6.6767	5.6288	6.1359
1098818	1.8697	1.7931	2.6481	1.3400	1.8872
1099303	0.2341	1.5710	0.1726	0.2920	0.0475
1089322	1.3707	0.5350	1.9483	0.8047	0.7860
1099154	4.9920	3.8676	5.2158	3.7737	4.6313
279964301	2.6884	1.7674	1.8572	1.4061	1.8246
1090911	3.1955	4.4885	3.7029	4.1506	2.4628
279657042	0.3848	0.9541	0.9841	0.5709	0.0000
1096740	0.8678	1.3259	0.9690	0.6372	0.4939
280023313	0.9116	1.5600	1.1316	1.0973	0.3275
1100108	2.4494	3.4601	2.4275	3.0655	1.5154
279859833	0.3158	0.2882	0.8608	0.0000	0.0000
280084137	2.0200	1.1647	2.4131	1.2521	1.5045
1095336	2.2614	1.5565	2.2958	1.1562	1.9445
1092283	3.2410	2.0032	3.1190	1.5094	3.0912
1086987	1.5498	1.6192	0.6106	0.6663	0.8787
1107950	1.2621	0.5313	1.0409	0.5800	0.3351
1102037	2.1053	1.4080	2.3692	1.4805	1.4669
279885239	4.6285	3.3686	4.1680	2.8007	4.3355
1101673	4.0581	4.0620	4.1136	3.8243	3.3576
279867009	0.5930	0.9489	0.6520	0.3515	0.1379
1108586	5.1891	4.9323	5.9501	4.6604	5.0812
1102517	1.4828	1.8738	1.8330	1.6303	0.8570
1103669	2.0229	2.9010	1.9729	2.8526	0.7731
280132981	0.3011	1.0459	0.2980	0.0503	0.0745
1089132	3.5711	2.1119	3.4930	1.9211	3.2253
1095371	2.3619	1.9914	1.9962	1.8579	1.4045
279725962	5.1554	6.6129	5.7157	5.8980	4.7875
280127939	2.5476	3.5253	2.2972	2.9403	1.6693
1104659	2.9637	2.7172	3.2810	3.2222	1.7823
1099347	3.7629	2.1013	2.3685	1.6998	2.8189
1088117	3.5031	2.9609	2.9696	2.5329	2.7870
1103420	3.0898	3.3494	2.7194	3.5595	1.5776
280051923	0.3635	1.1843	0.5704	0.4436	0.0000
280048843	0.7016	0.3903	1.1205	0.5066	0.0000
1089261	3.2405	3.5734	3.3445	2.8192	2.9848
1099362	2.8286	1.5724	2.4265	1.4875	2.0969
279708735	1.6254	0.9433	2.5739	1.9357	0.5259
279988743	2.2931	2.4316	2.9163	2.0903	2.0375
1091007	3.0063	2.6324	3.4884	2.5249	2.5938
279781200	6.9013	6.5994	6.8993	5.9731	6.6615
279749500	2.0044	1.5798	2.0326	1.0227	1.7574
1096517	4.2220	3.9224	4.2936	4.3772	2.9505
279722866	3.7599	4.9552	5.0394	4.4270	3.7784
279657665	1.5811	0.3388	1.0641	0.7363	0.2894
1105482	1.3020	1.1041	1.3263	0.5928	0.9321
279935709	1.0849	0.1473	0.6572	0.2968	0.0000
1087641	2.1779	2.3168	2.0048	1.7389	1.6323
1093888	3.8448	4.4284	5.4034	4.4922	3.6638
1094024	4.0422	3.1626	4.7552	3.5093	3.5027
279903525	0.9071	1.6014	1.9929	0.9712	1.0684
1090738	2.8442	3.3389	2.0387	2.4581	2.0621
1101296	5.5858	5.5375	5.8980	5.5639	4.8228
280120726	1.7310	1.1791	1.9964	0.8140	1.4964
1092083	1.1036	0.9196	1.8443	0.5026	1.1152
279666023	0.6178	0.7925	0.8591	0.4803	0.0722
1100552	2.0948	1.8971	2.3137	1.6733	1.5702
280125650	2.6810	2.8180	3.1088	2.5018	2.2768
279958277	0.3118	0.5395	1.0028	0.2765	0.0000
1093187	4.2687	3.6413	4.4748	3.7581	3.5389
279803055	2.3464	2.0215	2.5090	1.9638	1.6615
1101421	5.9880	6.0655	6.7750	6.3512	5.2418
1107019	1.7061	0.3635	1.1541	0.4437	0.7464
279711734	0.3746	0.3580	0.7045	0.0000	0.0000
1103624	1.7795	1.8381	2.0234	1.5843	1.2183
1098654	1.0905	1.4153	0.5882	0.8414	0.2641
1094998	2.9755	3.4018	2.4802	2.6019	2.3463
1097480	3.4267	3.1728	3.7067	3.1702	2.7439
1095514	4.9041	5.2603	4.6434	5.3328	3.5827
280049886	0.9388	0.0000	0.4958	0.0000	0.0000
280132437	3.3725	3.0456	3.2228	2.8324	2.6393
279733542	1.9006	3.1626	2.6053	2.6285	1.5288
1089424	3.1233	2.7225	2.5927	2.9201	1.7512
279989787	1.1763	0.0000	0.3127	0.0386	0.0000
1093794	4.5253	4.6030	5.2061	4.6360	3.9667
1096658	2.6861	2.0248	2.7354	2.2136	1.7992
1104576	0.6587	0.0000	0.9367	0.1125	0.0000
1101885	1.4524	1.8483	1.1862	1.4966	0.5447
280097901	0.4350	1.2377	1.3750	0.5169	0.5652
279929038	0.8437	1.0627	1.2324	0.8201	0.3228
279906558	0.0000	1.9716	2.2397	1.5570	0.3016
280090124	2.1741	2.7456	2.9578	2.5107	1.7922
1101448	2.5385	2.9713	2.7189	2.8892	1.6485
279935123	1.5428	1.6745	1.4704	2.1773	0.0000
1104701	5.2494	4.4899	5.3451	4.8779	4.2310
1091509	2.7266	4.7735	2.9921	3.2665	2.7809
1092193	0.3428	1.9366	1.0017	1.0933	0.1469
280014859	2.0358	0.9075	1.3423	1.1408	0.7693
280046771	0.6918	0.0000	0.7287	0.0000	0.0000
279983921	2.9562	3.1453	2.6641	2.5381	2.3599
1102234	3.2703	2.8783	2.6305	2.7971	2.1099
279842855	1.5368	1.0302	1.8593	0.6442	1.3612
1096296	0.8328	1.1089	0.4375	0.5014	0.1395
279857032	3.1480	2.0104	1.5195	1.8811	1.6260
279346500	0.1686	0.5374	0.7886	0.0517	0.0000
1097628	2.8217	2.2227	2.7987	2.3308	1.9535
1094131	1.8705	1.3863	1.9365	0.9186	1.5992
1089950	1.7070	1.8056	2.0822	1.0492	1.7370
1095076	3.1316	2.4797	3.8896	2.7171	2.6733
1094036	2.7866	2.0740	2.3451	2.1191	1.7415
1090975	0.9338	2.4159	0.8486	0.7200	1.1365
1105170	2.2757	1.5813	2.0418	1.5376	1.4527
280043684	0.7244	0.3412	0.3472	0.0000	0.0000
1094298	5.3999	4.9070	5.6501	4.2449	5.4513
1096058	3.5366	1.3434	1.5218	1.2145	2.1118
280122931	1.0028	0.7798	0.0474	0.2012	0.0774
279863218	0.3198	0.4317	0.6606	0.0000	0.0000
1100825	1.7529	1.6862	2.8272	1.1592	2.0771
279881574	8.7325	7.7061	8.4468	7.5894	8.0600
280042564	0.0000	0.5805	0.8308	0.0000	0.0000
1092250	2.1290	3.3247	2.4828	3.3411	1.0096
280136266	2.4508	1.7150	2.2778	1.5359	1.8196
279949051	0.4710	0.8008	2.0555	1.0129	0.2654
279657217	0.8106	0.0826	0.5166	0.0000	0.0000
1106336	5.5060	4.0875	4.4856	3.3877	5.0588
1095073	2.2635	2.7222	2.8078	2.2023	2.0539
279991215	1.1307	1.0959	2.0201	1.1782	0.7134
279657980	0.9733	1.9899	1.9087	1.9576	0.3510
279994444	5.1020	5.3576	4.5760	5.1005	3.9840
1090167	3.8071	3.2207	3.6790	2.6698	3.5288
279705921	1.2527	1.2002	2.3287	1.0747	1.1743
279825773	2.4549	2.4294	2.8330	2.2455	1.9611
1092346	1.1669	0.5334	0.7390	0.4583	0.2296
280092197	0.4982	0.1965	0.8628	0.1006	0.0000
1097712	3.1804	3.3849	2.3011	2.5454	2.4283
279809324	0.5420	0.6238	0.5193	0.0936	0.0927
1099342	0.8060	0.6817	0.1830	0.0000	0.1768
1087309	1.0536	0.8631	1.4913	0.3620	0.9733
279879798	0.9335	0.0000	0.7479	0.1844	0.0000
1091037	1.3260	2.1933	1.1740	1.7640	0.4286
279961080	7.3800	6.6927	7.2620	6.2688	7.0182
279786371	1.0047	0.3180	1.4621	0.6013	0.3191
1092602	0.4177	0.8999	0.3915	0.1334	0.0704
1102326	1.8600	1.5700	2.7438	1.7992	1.3824
279476140	7.9459	7.4694	7.2208	7.2900	6.8670
1097504	1.7944	0.6182	1.6603	0.6315	1.1507
1088130	4.5955	3.3877	4.8446	2.9936	4.6258
279987831	5.4754	4.6870	4.6064	4.0571	4.8574
279901592	3.5283	3.3927	4.2357	3.0155	3.4911
1101358	3.5246	3.4302	3.3950	3.0773	2.8924
1095898	0.3769	0.6221	1.1693	0.3226	0.1929
1096443	4.3253	4.0811	4.1100	3.4926	3.9223
279506643	1.9542	1.9503	2.5414	1.8164	1.5516
279658736	1.2520	0.0000	1.2909	0.7661	0.0000
1102889	1.2713	0.6156	0.9190	0.6717	0.2702
279962001	0.2152	0.5090	0.6689	0.0000	0.0000
1098199	3.2139	2.7951	3.9194	2.3161	3.3745
279994848	2.5680	2.7310	3.1321	2.5135	2.1793
279665764	0.5073	0.4307	2.6218	0.9834	0.4624
1093802	1.7745	2.2649	1.1465	1.4249	1.1050
1095507	1.6637	1.0202	1.8397	0.6788	1.4095
279773710	3.1645	3.7637	3.2754	3.0616	2.8135
279934948	0.3212	0.2835	0.7861	0.0000	0.0000
1100981	1.6341	0.9948	2.2070	1.3448	0.9526
1096699	1.4686	1.3992	3.0048	1.8341	1.1543
1102110	5.5892	5.0923	5.0420	4.6452	4.9110
279934556	0.2328	0.3488	1.2728	0.3117	0.0000
279666968	4.1227	2.7125	5.0303	3.9601	3.0263
1092540	3.6404	3.9433	3.8716	3.4157	3.2975
279887819	2.0374	2.1693	1.8417	1.6160	1.4931
280069933	5.0728	5.2561	5.8769	5.0171	4.8636
1104531	1.3050	1.3184	0.8028	0.9252	0.4358
279923147	2.3439	2.1397	2.3997	2.1519	1.5146
1091963	2.3686	2.0951	2.3246	1.5649	2.0387
280071115	1.8155	1.0091	2.2537	1.0285	1.4357
1094355	0.2654	0.0996	1.0675	0.0341	0.0000
1101759	1.6187	1.4838	2.0256	1.0993	1.3990
279854113	1.5143	1.6490	1.3242	1.5237	0.5482
1095430	2.6508	2.8219	2.6777	2.2344	2.2794
1104199	5.1053	4.4320	3.9774	4.4743	3.6161
1103124	1.5392	0.7625	1.2208	0.7113	0.7179
1106399	2.7437	1.2177	3.5962	1.9388	2.1807
280002246	1.7216	4.1200	2.0165	2.6783	1.6417
1099047	4.6243	4.2731	4.5311	5.2003	2.8334
1100818	1.8460	1.5325	2.5437	1.7415	1.2883
279898977	0.4979	0.7984	0.7117	0.4203	0.0000
279971217	8.4545	7.1184	9.0592	7.9992	7.5046
279734442	2.9645	2.6051	3.7059	2.4083	2.8579
1103964	3.1348	2.7416	3.7160	2.7893	2.6883
1099984	1.4211	1.1877	1.6973	0.7613	1.1926
1103310	6.6815	6.3688	6.7480	5.8365	6.4475
280106881	0.6796	0.3203	0.6858	0.0239	0.1852
279912667	3.9727	3.4678	3.3704	2.9076	3.3852
1094200	4.5604	3.3799	4.1109	3.3463	3.7744
1105859	5.3601	5.2470	5.2573	4.4343	5.2286
279787178	1.6099	1.2863	0.6043	0.7686	0.6518
279950475	0.3448	0.9673	0.7848	0.1983	0.2869
1089163	2.2281	2.1926	2.5473	1.9647	1.7680
279954501	0.2697	0.3724	1.5804	0.2329	0.3362
1101717	0.8759	1.9305	0.5936	1.2549	0.0995
1094377	4.7654	2.2619	3.3373	2.2468	3.7509
279495670	3.0867	2.6563	2.0760	2.0465	2.2542
1100842	3.6646	2.7641	2.9937	2.6874	2.6823
279781825	3.9233	4.3680	4.7240	4.0846	3.6804
279964585	1.3488	0.8806	0.8254	0.2223	0.9034
280068214	2.3815	3.0982	3.1614	2.0227	2.8276
1088312	3.6790	4.5830	3.8550	4.1799	2.9879
1101125	2.4026	1.4981	2.0951	1.1543	1.9334
1095318	4.8319	4.1923	4.5061	3.5257	4.5853
1092997	3.0534	2.4864	3.1282	2.1979	2.6716
1087157	5.5765	4.0234	5.0706	3.7802	5.0911
1095725	3.6528	2.8338	4.0056	3.0126	3.0733
1101265	0.9851	0.6649	1.4521	0.3738	0.7854
280122529	1.7128	1.7315	2.1257	1.4844	1.3210
279690642	3.5759	3.4514	3.4990	3.1273	2.9823
279985803	6.3758	5.1695	5.9084	5.2946	5.4340
279892599	3.9799	4.6057	5.1553	4.3092	3.9445
279880509	6.6966	5.9288	6.3128	5.5354	6.1832
280029174	1.5714	2.3191	2.1901	2.3485	0.7986
1100852	3.5644	5.1533	4.9480	5.8000	2.4046
279935723	0.7886	0.0000	0.5697	0.0000	0.0000
1090788	2.1966	2.0616	2.6162	1.6168	2.0608
279810720	1.1058	0.0713	0.3430	0.0000	0.1084
280088207	1.6893	1.5372	3.5720	1.7884	1.8392
280024246	0.5876	0.4582	0.8912	0.0999	0.2871
279302907	0.5224	0.3928	1.1690	0.3590	0.1260
279971278	4.9999	4.3342	5.3483	4.5444	4.3396
1094354	1.6783	2.4603	1.5182	1.8821	0.9850
279977698	0.9398	0.0000	0.4162	0.0000	0.0000
1093117	2.5868	3.1529	2.3596	2.5410	1.9548
1088975	4.1351	4.5312	4.5689	4.5010	3.4190
280030925	1.1913	1.6689	2.7131	1.2862	1.5260
1109032	2.5925	1.5130	2.3585	1.5620	1.8444
1100333	2.6192	2.8161	2.9038	2.4769	2.1797
1098339	0.7987	1.4318	1.2622	0.6994	0.7263
279706845	0.3253	0.0000	1.0267	0.0000	0.0000
1094715	0.8478	0.2086	0.4287	0.0680	0.0214
1100522	3.0203	2.1155	3.4697	2.2665	2.5702
279911149	0.9968	0.5390	0.8014	0.3939	0.2641
1100029	2.3759	2.0900	2.2056	2.1456	1.4024
1094886	2.6475	3.1450	3.9874	3.2970	2.3236
279943450	1.2620	0.0000	0.0870	0.0000	0.0000
279719558	3.2960	2.2465	2.8513	2.2791	2.4176
1096593	4.0065	3.3899	4.0558	3.6039	3.1320
279897099	0.1087	0.6161	1.3786	0.3846	0.1187
1090986	3.2910	3.6485	3.6613	3.3599	2.8084
280002995	3.9525	5.3780	4.9807	4.5017	4.1405
279754207	0.6867	0.0000	1.1467	0.3238	0.0000
280131241	0.8622	1.2273	0.8942	0.4534	0.6375
280086164	4.3132	4.1622	4.3922	4.0497	3.6310
1093872	4.8845	4.2515	4.8752	4.3288	4.1145
279810263	2.7448	2.4579	3.5807	2.4114	2.5469
279958562	0.6788	0.1912	1.4219	0.3568	0.2744
1104666	1.0197	2.1139	1.3350	1.9229	0.1599
1092374	2.0602	1.0582	1.0196	0.9290	0.9335
279993414	2.6959	3.4879	2.3541	3.3555	1.4407
1088108	0.8859	0.5679	1.6178	0.8695	0.2829
1098215	1.5547	2.4684	2.8557	3.3935	0.2977
280138145	2.5425	3.5734	3.0729	3.0351	2.1963
1103659	0.8747	1.6505	0.6905	0.9730	0.2769
280009661	1.2083	0.0000	0.1320	0.0000	0.0000
1094007	5.6375	5.6997	5.9409	5.1222	5.5032
1092583	1.3778	0.8778	0.2705	0.0264	0.7643
1093121	2.6034	2.4666	3.3275	2.3159	2.3895
280116788	0.2643	1.3118	2.6837	1.1359	0.8113
279934143	0.0256	0.8040	1.9228	0.5857	0.3566
1093037	1.8982	2.0962	0.2708	0.9137	1.0377
1093493	2.5451	3.1832	4.1982	3.0977	2.6286
1096068	2.3806	2.5303	2.5711	2.0062	2.0904
279905598	6.7007	6.5116	7.2720	6.1689	6.5961
1088652	3.7077	3.8206	4.6557	3.5160	3.7157
280072833	3.0186	2.5845	2.0393	2.0118	2.1925
279859370	5.1449	5.0319	4.9911	4.4126	4.8088
279797508	1.3206	0.8995	1.0058	0.1650	1.0963
1095106	5.9035	5.0012	5.4857	4.9561	5.0820
1104172	2.5016	1.9869	3.1362	2.2832	1.9113
1093363	4.4655	3.8633	4.4476	3.5145	4.1148
280117679	1.2163	0.8340	2.1838	0.9203	1.0150
279748260	0.9167	0.3913	0.3981	0.2501	0.0000
279715969	0.7008	1.3381	1.3245	1.3550	0.0000
1089723	3.5075	3.4841	3.3101	3.3065	2.6741
1091172	2.3171	2.0490	2.3776	1.2757	2.3335
280135297	0.2258	0.0676	1.1511	0.0766	0.0000
279855793	1.6650	0.0000	0.0000	0.2237	0.0000
1105233	1.5769	1.5698	1.6085	0.6703	1.6149
1108761	4.4840	3.8114	5.0223	3.6176	4.3767
1097414	2.5600	2.4704	3.1465	2.6002	1.9670
1100324	3.3121	2.9208	3.1296	2.0967	3.2615
1096222	1.9039	4.5376	3.4823	5.1712	0.5613
279857978	0.2723	0.5762	1.1428	0.4445	0.0000
279899717	2.2243	2.3303	2.7844	2.0395	1.9711
1108853	6.9412	6.1931	6.6279	5.9834	6.3096
1088323	2.8112	3.9554	3.1250	3.6868	2.0259
1093111	2.7724	2.7563	2.3288	2.6607	1.6962
279902866	0.0000	0.3994	0.9363	0.0097	0.0000
279662005	0.5853	0.0000	0.7358	0.0000	0.0000
1099608	3.1666	2.4146	3.9288	2.9023	2.5569
1099001	5.7055	3.9269	4.3313	4.0512	4.3772
1099988	2.5019	2.5561	3.5721	2.8072	2.0664
280114869	1.5375	0.3638	0.0000	0.0000	0.3878
280030944	0.9846	0.5651	0.7055	0.1447	0.4790
280063922	2.2713	2.1853	2.4541	2.4366	1.2908
279663454	1.3195	0.0000	0.0000	0.0000	0.0000
1099056	5.8570	5.0989	5.9425	4.8125	5.5736
1103406	5.3345	3.8890	4.7218	3.7754	4.6425
279939870	2.6410	2.5600	2.6571	2.2667	2.0939
1091987	3.3442	2.8986	3.5750	2.5970	3.0701
279658876	1.0903	0.0000	0.2264	0.0000	0.0000
279666520	0.3896	0.4444	0.9838	0.2112	0.1229
279991898	1.5987	1.6699	2.0326	1.5440	1.1129
1097248	2.7739	2.7037	3.0701	2.3763	2.4450
1096798	3.5366	3.0542	3.9655	3.1259	3.0355
1097153	3.1193	3.5820	3.0869	2.3449	3.3056
279992307	2.8956	1.5539	2.3850	1.2893	2.3923
1097646	3.3746	2.8850	3.0672	2.6748	2.6692
1098585	0.8310	1.1278	0.3890	0.2191	0.4727
279708014	0.4932	0.0000	0.8155	0.0000	0.0000
1098992	3.0776	2.8766	3.1660	2.6010	2.6067
1092458	0.6400	0.1214	0.7752	0.0614	0.0907
280046631	9.7948	9.5671	9.9563	10.1297	8.5435
279974667	6.8235	6.2141	6.7354	5.5120	6.7983
279792407	1.6112	1.0257	2.4016	0.9758	1.5117
280116719	1.9561	1.2891	1.8231	0.9763	1.5313
279992169	3.1747	3.1777	2.4750	2.8585	2.1553
1104227	1.3264	1.0550	1.6784	0.8499	0.9857
1106114	1.4275	0.8330	1.2572	0.8434	0.6314
1097844	0.6376	0.1512	0.9908	0.0992	0.2169
1087614	2.0490	2.3129	2.0089	1.9299	1.4470
1094367	5.8451	5.1990	5.0902	4.9613	4.9249
279896566	1.1313	0.2613	0.0694	0.0000	0.1048
1095813	3.6033	2.7512	4.4238	3.0642	3.2516
279979709	5.6744	4.8659	5.2038	4.4860	5.1404
280099046	1.4351	1.1112	0.8336	0.9557	0.4286
279711643	3.4726	2.1480	3.2406	2.7667	2.2720
280069349	1.6311	2.1079	1.8281	1.0555	1.7872
1094847	0.0000	1.3023	0.0000	0.0000	0.0000
280119720	0.5574	0.5553	1.1025	0.4525	0.1564
1093137	4.2619	3.8112	4.1442	3.6810	3.5962
1101574	1.2867	2.7451	2.1835	2.9079	0.3680
1096012	4.5164	3.6695	4.6930	3.8363	3.8820
1091859	3.5181	3.3840	3.7892	2.9962	3.2641
1087612	3.3925	3.9436	4.1747	3.5346	3.2723
1101822	0.7726	1.1020	0.6298	0.6214	0.1815
279993743	1.3739	1.9856	1.2659	1.1180	1.0993
279707475	0.0000	0.3767	0.9224	0.0000	0.0000
1087839	3.4853	4.7256	3.7910	4.8933	2.2431
1088966	5.7911	5.5784	5.4652	4.8847	5.4739
279860153	4.6966	4.1767	4.1173	4.3138	3.4820
1089632	2.7511	2.5521	2.8715	2.2678	2.3181
1088864	1.3753	1.3007	1.6590	1.0779	0.9493
1093447	0.2390	1.5654	0.0113	0.3478	0.0000
279665267	2.3302	2.4388	3.3256	2.4953	2.0388
279858549	2.3514	2.4978	2.9026	2.0251	2.2805
279803748	0.7195	0.2615	1.1468	0.3906	0.1661
280027636	1.2246	1.5881	0.9986	1.0093	0.6703
1105089	2.2934	1.8962	2.3339	1.8567	1.6313
279710786	1.4350	1.0233	2.3237	0.9955	1.3323
1100212	0.8373	2.6758	2.5579	2.8923	0.2950
1091319	3.3058	3.5387	3.7693	3.2841	2.9326
1100480	1.9163	2.8123	1.8469	1.8584	1.6661
1096991	6.6292	7.0016	4.6929	6.2951	5.0619
1105871	3.4709	2.7652	3.3129	2.7449	2.7626
1103613	3.4766	4.4043	2.9762	3.9564	2.4231
1097046	2.2548	3.3165	2.1323	3.1883	1.0890
279982804	0.9842	0.6408	1.1119	0.2937	0.6726
1102570	1.8145	1.6955	1.5451	1.8574	0.6546
279926626	0.3022	0.1173	0.8675	0.0000	0.0000
280133250	1.2750	2.3572	1.7748	1.6985	1.0482
1093186	2.1469	2.1927	3.2681	2.2462	1.9677
279711552	0.1489	1.4401	1.2171	0.4297	0.5841
1094766	1.7250	0.6657	1.8127	0.6996	1.2457
1098568	2.1482	2.3288	1.9487	1.5512	1.8757
1087494	2.3860	3.0772	2.0246	2.4947	1.6413
1090005	4.1633	3.1260	4.0531	3.1397	3.5662
279749414	1.4703	0.5474	1.2285	0.0821	1.2267
1100155	3.1954	3.2758	3.3966	2.9529	2.7714
1096545	3.3852	3.0025	3.3746	2.4350	3.2190
1101739	2.8977	2.7514	3.5705	2.0718	3.2205
280129084	1.7280	1.4609	2.1506	1.1211	1.5848
279846006	0.9093	0.5483	0.7796	0.3749	0.2630
279729781	2.8087	3.3570	3.4738	3.0797	2.4931
1091766	1.2320	0.6772	0.6800	0.3167	0.5562
279908018	0.8101	0.6045	0.8555	0.5047	0.1566
279973085	2.3464	0.4151	1.2501	0.5123	1.3104
1090900	4.2021	3.4130	4.2179	3.1648	3.8723
279842570	3.2187	4.5257	5.2873	4.0594	3.7771
1091611	4.0632	4.3059	3.6463	3.3459	3.8133
1089876	2.7113	2.2188	3.6169	2.3910	2.4560
1101802	5.9527	6.2410	5.3094	6.5147	4.3032
279804216	0.4405	0.2131	1.5002	0.2677	0.3175
279937073	0.4835	0.3416	0.4506	0.0000	0.0000
280105471	0.4557	0.0000	0.8199	0.0000	0.0000
1097251	1.4669	1.9964	1.2375	1.6430	0.6405
279934262	0.2908	0.0000	1.7147	0.2858	0.2011
279709246	0.2706	0.0202	1.0536	0.0463	0.0000
1087053	5.3992	4.8687	5.6327	4.9025	4.8481
1106488	1.6641	0.8233	2.2145	1.2903	0.9945
279979883	5.2525	5.1893	4.6166	5.7272	3.4624
1093378	2.3335	1.0610	2.0800	1.3711	1.4292
279780133	1.1169	1.1928	0.9488	0.9588	0.3644
1092487	8.1568	8.2495	8.4555	7.4611	8.2646
279955279	1.4537	1.0853	1.5386	0.6183	1.2515
279802530	4.4882	3.6975	4.7272	3.6259	4.1346
280024738	7.4950	7.5952	8.9963	7.4294	7.7804
1089343	4.2453	3.3791	4.0834	3.1852	3.7724
279704591	0.1459	0.0000	1.1254	0.0000	0.0000
1102838	1.6050	2.7541	2.9641	2.4845	1.5503
279779830	1.4968	1.5751	0.9934	0.9386	0.9244
1100426	1.6003	1.3643	1.7182	0.9445	1.3310
279890425	3.9382	3.8002	3.0237	3.9799	2.3487
1089749	0.5269	0.4740	1.3486	0.4046	0.3156
1088760	3.0221	3.6371	3.4486	3.1135	2.7797
1101140	6.6531	5.5971	6.3500	5.6451	5.9100
279980215	0.6006	0.6101	0.5342	0.1036	0.2148
279791521	0.0864	0.3106	1.1806	0.1808	0.0261
1087381	11.3756	11.2741	11.0403	10.9862	10.6294
1089308	2.9349	2.8760	3.6665	2.8188	2.6552
1096559	1.8215	2.1908	3.2803	1.6108	2.4067
280123327	3.4652	3.1086	3.1121	2.7971	2.8163
280096914	4.4818	4.4761	4.8022	4.0088	4.3211
1101278	1.9923	1.7983	2.7323	2.0144	1.4912
279751848	0.0000	0.3293	0.9346	0.0000	0.0000
1100428	1.6020	1.3244	2.9755	1.7128	1.3793
279704724	1.2636	0.0000	0.0000	0.0000	0.0000
279724038	3.2870	2.9819	3.2689	2.7908	2.7256
279846909	2.4516	1.7921	1.7646	1.7104	1.4532
1097236	2.8768	2.3095	3.1952	2.0687	2.6774
279828586	4.1257	4.1736	3.7764	4.1401	3.0691
280090539	1.6290	1.8578	1.3454	1.2204	1.1601
279743262	2.5561	1.6429	2.9990	2.2837	1.6743
279703058	0.4381	0.0000	0.8223	0.0000	0.0000
279775195	0.2838	0.0000	0.9763	0.0000	0.0000
279752709	1.0350	0.0000	0.2250	0.0000	0.0000
279658617	3.1816	3.1388	4.4582	2.7035	3.6424
279968357	2.0668	2.1165	1.6330	1.5090	1.5291
279941169	0.8579	0.0000	0.4006	0.0000	0.0000
1099626	0.7158	0.7830	1.4403	0.8969	0.2235
279955775	0.3634	1.1480	1.9223	1.0729	0.3781
279811835	0.9472	0.0000	0.5326	0.1484	0.0000
1091762	7.1560	5.8506	6.6727	5.3143	6.9674
1087548	1.3981	2.0004	1.9266	2.1680	0.5442
1103303	3.0616	3.2456	4.8857	3.5141	3.1105
279934633	0.0000	0.6229	0.6329	0.0000	0.0000
1101424	2.2031	1.7081	1.8485	0.8811	2.1216
1108458	4.7347	5.1140	5.0320	4.9094	4.1744
280080656	3.0237	4.7503	3.0289	4.6825	1.6829
1088425	2.4150	2.2640	2.5947	1.9547	2.0580
279988779	1.1119	0.1852	0.7508	0.3462	0.1827
280100433	2.2650	1.9846	2.3017	1.6716	1.8597
280045763	5.6515	3.2434	5.2597	4.2473	4.3529
279809228	1.5802	1.6914	1.2846	1.1123	1.0893
1093138	4.2049	4.0991	2.9010	3.4159	3.2184
1089654	3.5138	2.7777	3.8535	3.0153	2.9137
1106572	5.0629	4.8292	4.9285	4.8657	4.1805
1096743	3.5486	3.3087	3.2463	2.8089	3.0932
279977670	8.8962	7.5149	8.4352	7.4885	8.2430
1095792	2.0433	1.2809	2.2256	0.9855	1.8817
280003757	1.5089	0.7509	1.5482	1.0329	0.6733
279908212	1.2312	0.8263	1.1455	0.8165	0.4864
279870599	5.7249	5.7689	5.7045	5.2902	5.3430
280082008	0.9418	0.2874	0.2463	0.1517	0.0000
279800572	3.5237	3.1512	3.0284	2.5705	3.0664
279932780	0.1153	0.3723	0.9957	0.1571	0.0000
279724183	3.5341	3.3756	3.3907	3.1219	2.9136
1093210	2.0421	1.0175	1.3386	1.2339	0.8668
1087339	0.7173	1.3323	1.4667	1.1181	0.3951
1095771	0.6665	0.4138	0.8113	0.1139	0.3171
1108313	2.0606	0.9609	1.6748	1.0547	1.2463
280036033	0.9195	0.0350	0.3698	0.0531	0.0000
279981529	3.4776	2.6375	3.7004	2.3188	3.3950
280033929	1.3449	1.5821	2.4957	1.7998	0.9856
279795664	3.9716	4.0697	4.1967	3.5768	3.7525
280109348	2.7034	3.6659	3.7056	3.1016	2.7856
1088836	2.5085	2.3179	3.5452	2.3197	2.4321
1094153	1.6350	1.9043	2.0729	1.4186	1.4938
280121084	4.0402	2.4756	2.5786	2.3885	2.8454
279664511	0.7349	0.7984	1.5976	0.7052	0.5533
279862106	1.3853	3.3183	3.4500	2.8580	1.7490
1095547	2.1185	1.6633	2.6158	1.4413	1.9951
1088926	0.3387	0.7490	0.1551	0.0000	0.0000
279755040	0.0000	0.7652	0.4774	0.0000	0.0000
279906245	0.8480	0.1348	0.2597	0.0000	0.0000
1104187	0.9598	0.2500	0.4438	0.1112	0.1630
1099121	3.7372	4.6547	4.1900	5.0155	2.5443
279873911	1.1987	1.4287	1.7858	0.8613	1.2530
279754767	1.0213	0.1809	1.1902	0.7166	0.0509
1102417	1.6637	2.1369	2.7194	1.8616	1.6581
1093951	1.6860	1.5556	1.1047	1.1075	0.9631
279859045	1.2701	1.2522	1.2298	0.8954	0.7794
1088187	6.9798	6.7358	6.8046	6.5421	6.3116
279711860	0.3672	1.5958	1.8837	1.1642	0.5739
280102934	1.6861	0.7384	1.2476	0.5501	1.0718
1094626	5.6572	5.4604	5.6902	5.0194	5.3601
1088508	3.8661	3.0835	3.6715	3.2157	3.0399
279796133	2.3938	2.3399	2.8905	2.7997	1.4582
1090524	4.0133	3.8113	4.1232	3.6655	3.4751
1091740	0.2239	0.2351	0.9613	0.0000	0.1222
279902998	2.9781	1.9502	3.4593	2.0950	2.6723
1099698	3.0675	2.2644	3.4330	2.2692	2.7498
1103976	0.3948	0.3751	0.8956	0.0000	0.2863
1088982	3.2552	3.1792	4.2934	3.2730	3.0549
1087230	6.5006	6.9209	6.3825	6.9136	5.4653
1101670	2.3378	2.9178	2.5203	2.4684	1.8922
279758929	1.8004	1.3139	0.7651	0.7938	0.9691
1102813	2.9584	2.3287	3.3064	2.8062	2.0997
280035549	0.8367	0.5557	0.4213	0.3861	0.0000
279853854	1.5787	0.5973	1.6137	0.6062	1.0973
1096081	1.7298	1.9894	1.9856	1.5064	1.4742
279960578	0.9340	0.6652	1.0661	0.4582	0.4965
1103345	2.6013	1.6125	2.2870	1.7201	1.7920
279951833	0.3937	0.2494	0.7808	0.1278	0.0000
279763110	0.7392	0.7036	1.2205	0.6145	0.3400
280038830	2.4866	2.1585	1.7822	2.2746	1.1893
1096768	3.9852	4.0862	3.8156	3.9541	3.1500
1104641	1.3488	1.1667	2.1543	1.2157	1.0775
279958101	0.0000	0.0000	1.2294	0.0000	0.0000
279705053	0.0000	0.3728	0.8564	0.0000	0.0000
1092898	3.1385	3.2023	3.6880	3.0859	2.7808
279903826	1.9279	0.9786	0.5886	0.8832	0.6280
1103299	1.0476	0.2620	0.7214	0.0716	0.4636
1094913	1.4031	0.7577	1.5701	0.7707	0.8983
1102261	1.5012	2.4221	1.4445	2.1303	0.6299
1103920	1.6426	2.0558	2.1829	1.5435	1.5595
1101557	5.7176	5.2107	5.9916	5.3299	5.1323
1088071	0.9585	0.8066	1.3416	0.3418	0.9120
279934542	0.6978	0.0000	0.5277	0.0000	0.0000
1091789	2.3992	1.8474	2.8900	1.4561	2.4850
279737893	1.8381	1.8017	2.1660	1.7237	1.3303
279707132	0.0000	0.0000	1.2244	0.0000	0.0000
279795258	0.3476	2.8668	2.5240	2.9204	0.0890
279963751	0.1292	0.4777	1.3679	0.1338	0.3675
1099593	2.0436	1.6580	1.5647	0.7979	1.8978
279885791	4.1837	4.7609	5.0976	4.1022	4.4444
279948410	1.2224	0.0000	0.0000	0.0000	0.0000
1097073	2.3600	2.9159	2.7548	2.4429	2.0960
1091940	2.9233	3.3468	2.9189	2.8227	2.4885
280043502	0.8975	3.1527	1.7518	2.2262	0.8275
280103423	5.5182	4.3589	5.4153	4.7083	4.6724
1088595	4.9386	4.4936	5.0897	4.2060	4.6613
279858774	6.6878	6.4945	7.3772	5.8806	7.0118
1096197	4.5248	4.1843	4.4093	3.8700	4.0622
279959941	0.5361	0.0000	0.6839	0.0000	0.0000
1092510	2.0128	0.8048	0.8668	1.0050	0.6380
279751477	4.0420	3.2571	3.1800	2.9102	3.2630
279933394	1.2175	0.0000	0.0000	0.0000	0.0000
1088048	5.4664	5.5395	5.1404	5.5358	4.4168
279808177	4.0035	4.7977	4.6591	4.0178	4.1441
1097997	1.3062	1.4065	2.1530	0.9432	1.4892
1108284	1.4568	1.5881	2.3146	1.4832	1.2787
279879250	1.9380	0.3170	0.9676	0.6099	0.7274
1089664	4.5810	3.1924	4.2471	3.2759	3.9267
279935359	0.0000	0.4425	0.7737	0.0000	0.0000
279803138	6.5867	7.0240	6.7465	6.4396	6.3213
280049732	0.7808	0.0000	0.4349	0.0000	0.0000
279715962	1.7599	0.4545	0.9789	1.0411	0.2775
1095519	1.2027	2.4934	1.1286	1.7699	0.6366
1105802	3.1546	3.5792	3.1802	4.1822	1.6177
1097827	2.0700	2.9513	2.3837	3.3449	0.7832
1097156	1.5288	1.6178	2.2792	1.4349	1.3741
1091528	0.8102	0.5537	1.1138	0.3332	0.5115
279719298	0.1704	0.7185	0.3219	0.0000	0.0000
1096419	5.3929	5.0479	5.6681	4.9618	4.9705
279718840	3.3419	4.4640	4.1328	3.9359	3.2163
279784527	3.1620	4.6070	4.3686	3.6063	3.6789
1087681	2.9337	2.7170	2.9093	2.6732	2.2271
279994149	6.5709	6.3748	6.4042	6.3568	5.7368
1089642	2.8198	1.7548	2.3634	1.4241	2.3952
1099341	2.0812	1.8831	2.3912	1.7817	1.6496
1104679	2.6540	3.7177	2.4495	3.3405	1.7348
1100019	1.1920	1.2574	0.6154	1.0871	0.1508
1100057	5.1360	5.3721	4.6095	5.3120	3.9613
1097517	3.1148	2.6207	3.4834	2.6920	2.6490
279742426	0.6574	1.9175	1.1153	1.3431	0.3122
1090191	1.9181	1.6966	1.8731	1.3472	1.5065
279955081	1.0714	0.0000	0.1358	0.0000	0.0000
279967878	2.9799	2.1002	2.7027	2.1580	2.2258
279934661	0.0000	0.3777	0.8285	0.0000	0.0000
279903196	1.4141	1.2354	1.5657	1.1123	0.8941
279665547	0.5978	0.6771	1.5669	0.2738	0.8173
1100913	0.8097	0.5061	0.5623	0.1315	0.3174
1089204	2.2039	2.5085	2.9120	2.1051	2.1753
279947570	6.9441	5.1181	6.1276	4.6511	6.6733
1089295	4.3119	4.7020	5.3873	4.3156	4.4833
279785060	1.1459	3.3488	2.0785	2.6101	0.9708
1100110	2.9351	3.0987	2.7370	2.8338	2.2124
1093043	3.1577	2.5792	3.2601	2.4330	2.7641
280098691	3.4007	1.9623	2.4959	1.9157	2.5232
1097388	2.9009	3.0087	3.3902	2.6742	2.7259
279997678	1.0816	0.8650	1.7484	0.7849	0.8788
279726195	2.4665	1.6672	1.6303	0.8780	2.1651
279955331	0.6793	0.2975	0.7952	0.3271	0.0549
1104602	1.8314	1.3801	2.0673	1.1698	1.5500
1096656	0.8935	1.1856	2.0795	0.8557	1.1174
1105714	2.2042	2.7661	3.0500	2.2623	2.2853
279704759	0.6539	0.5444	0.0000	0.0000	0.0000
1106306	1.5946	1.0299	2.2899	0.9881	1.4899
279822337	1.9636	1.2877	2.2978	1.6577	1.2434
1087051	2.2569	2.8350	1.8615	2.2758	1.5616
279878410	0.9191	0.0000	0.5527	0.1830	0.0000
280113689	6.0207	5.0657	6.0988	5.4654	5.1934
1088098	3.5544	2.3355	3.9214	2.8018	2.9409
1091955	2.1075	2.2601	2.5933	1.7488	2.0945
1101991	2.4673	1.7033	2.2672	1.3184	2.1764
1102212	5.1156	5.5833	4.9499	5.1272	4.5082
1090732	0.1532	1.0186	0.3586	0.1770	0.0462
1103375	2.6523	1.6726	2.7617	1.8060	2.1218
280045903	0.7781	0.0000	0.4167	0.0000	0.0000
1094693	2.3602	2.1771	2.2935	1.3253	2.4322
280120357	4.1783	2.6766	4.7572	2.6344	4.3107
279908451	1.0129	1.9936	2.4019	1.6400	1.1697
279972735	8.4714	8.7410	10.0252	9.5563	7.8066
1102103	0.2238	1.0652	0.2259	0.1599	0.0551
280030609	0.8946	0.4384	0.6374	0.3674	0.1513
280091246	1.3612	2.9056	1.2299	1.0600	1.8097
279579918	3.0285	2.3161	3.2115	2.2926	2.6167
1092468	5.1350	4.2052	4.8377	3.8585	4.7990
279874952	0.9724	0.9149	0.9192	0.5361	0.5405
279980722	2.3328	1.4693	2.4393	1.7532	1.6140
280042410	1.1907	0.0000	0.0000	0.0000	0.0000
279715102	1.1905	0.0000	0.0000	0.0000	0.0000
280043264	1.0278	0.3183	0.3176	0.3154	0.0000
1087706	3.0181	4.8339	3.4322	4.2812	2.4481
279814397	5.1668	1.7502	3.0535	3.3553	2.4985
279849618	3.1782	2.0274	2.4847	2.1911	2.1426
1089946	3.5990	3.3005	3.7325	3.1005	3.1946
1093066	1.5997	1.7398	2.2217	1.2208	1.6939
279926263	1.1989	0.1142	0.0889	0.1422	0.0000
1097715	1.9132	0.9243	2.5192	1.3865	1.3923
1098111	3.1939	4.4120	3.2191	4.1312	2.2932
280075281	6.6595	5.8317	7.0370	5.8511	6.3755
1104014	3.2724	2.7560	3.5282	2.9451	2.6338
1090921	1.7927	3.3669	2.6751	3.2686	1.1624
1099271	5.9557	5.6097	4.8858	5.1237	5.0522
279984182	1.0192	0.0000	0.1680	0.0000	0.0000
1100405	2.2950	2.5668	2.0386	1.8695	1.9394
279761428	0.0000	0.0000	1.1870	0.0000	0.0000
1091614	1.6522	2.3193	2.1390	2.0743	1.2080
1103187	0.4620	0.8506	0.0230	0.0660	0.0332
1104614	3.9571	2.9504	4.1658	2.8420	3.7493
1090185	2.8491	2.7175	2.9755	2.1872	2.7168
1087722	3.3570	2.2104	3.7280	2.2518	3.1544
1089287	3.5927	2.8205	3.6268	2.7132	3.1895
279734033	2.0587	1.8113	3.1404	1.7899	2.0933
1092698	1.8409	0.8372	2.0008	1.0574	1.2716
279750912	1.2635	0.4441	0.5454	0.5321	0.1804
280115610	0.4944	0.7409	0.3374	0.2591	0.0000
280023916	1.2373	0.4157	1.3573	0.6735	0.5441
1098498	3.1911	4.2736	3.1039	4.7689	1.4877
279762702	0.8380	0.0000	0.4099	0.0429	0.0000
1103437	2.3857	1.6722	2.7928	1.8126	1.9657
1092021	0.3527	0.7899	0.3768	0.0290	0.1952
1102858	5.9898	5.1393	5.2946	4.9864	5.1741
279762975	0.0000	0.2373	1.2979	0.2351	0.0000
279750626	0.9007	0.0732	0.2078	0.0000	0.0000
279662047	1.1817	0.0000	0.0000	0.0000	0.0000
279865249	1.2074	1.4941	1.8798	1.3141	0.9529
1089014	3.6935	3.3184	3.5432	2.8148	3.4352
279976577	0.0000	0.1877	0.9923	0.0000	0.0000
279526920	7.7499	7.1272	7.6646	6.6731	7.5680
1102309	1.5299	2.0756	1.5036	2.0795	0.5401
279984719	1.0777	1.7078	2.1304	1.5537	0.9381
279662754	0.6114	0.6384	1.2507	0.4167	0.4649
279754599	0.0000	0.2934	0.8836	0.0000	0.0000
1104703	3.2813	3.4250	3.6350	2.8436	3.2660
280110317	0.4930	1.1369	0.1262	0.3863	0.0000
279827490	0.9939	0.1329	0.2240	0.0000	0.1170
1106406	0.7376	0.9167	1.4897	0.5478	0.7647
280125626	3.9240	4.4999	4.1863	3.4331	4.1904
279946210	1.8253	3.0878	2.3649	2.9750	1.0939
279751729	0.6277	0.0295	0.6039	0.0579	0.0000
1100311	3.4039	2.3759	2.8310	2.4495	2.5083
280074584	0.2810	0.2217	0.6792	0.0000	0.0054
279950188	0.7450	0.2604	0.5158	0.0410	0.1908
1104262	0.9046	0.6492	0.0925	0.2151	0.1003
1104370	1.8402	1.3816	1.9769	1.2689	1.4148
1088537	3.4971	2.1464	2.7856	1.9946	2.8428
280121103	2.7494	2.9649	3.0902	2.6535	2.4352
280084000	0.6547	1.0599	1.6869	0.7236	0.7634
279704017	0.6547	1.0599	1.6869	0.7236	0.7634
279670680	1.9189	1.9874	4.8476	2.1532	2.9021
280106555	1.5901	1.2963	0.9979	0.9236	0.8856
280088647	5.1969	4.6464	4.5111	4.5026	4.2866
1090766	0.4009	1.5513	0.6026	0.7929	0.1307
1093151	3.0510	2.3231	2.9752	2.5083	2.2789
1093784	1.5878	1.2852	1.8004	1.3200	1.0167
1106465	3.2449	2.8633	3.9158	3.0777	2.8260
279936079	0.0000	0.3141	0.8542	0.0000	0.0000
279802091	0.8157	0.4956	2.2777	0.6307	0.9834
1089188	3.4201	3.8070	4.1754	3.6068	3.2165
279998207	1.0770	0.6299	0.8399	0.3309	0.5886
1094721	3.7488	3.3644	3.5229	3.4289	2.8837
1091394	2.4821	2.3826	1.9545	2.4325	1.3357
1099123	5.2594	3.8421	4.9658	3.5623	5.0381
1102958	0.8945	1.2940	2.2176	1.2073	0.9524
1103567	2.9218	1.7897	2.2776	1.3730	2.5089
279809307	4.9017	5.8844	6.3735	5.3341	5.3285
1091558	3.2744	3.9367	3.5906	3.9140	2.5100
279879229	0.8235	0.8615	0.7369	0.6222	0.2154
280022961	4.0922	3.7908	4.0082	3.5760	3.5746
1094239	4.3513	4.4158	3.8255	4.2132	3.4054
1090486	5.8056	5.8269	5.7585	5.8483	4.9696
279874791	4.7872	4.5982	4.2236	4.7131	3.5835
279770169	1.0454	0.6482	1.5709	0.8716	0.5291
279766427	5.2366	5.0265	5.7624	4.5592	5.3489
1096266	2.5947	2.9931	3.0483	2.5422	2.4400
1097213	1.6947	2.5358	2.1660	2.8077	0.6816
1105437	2.8961	2.0894	2.5530	2.2562	1.9951
279787891	3.5296	4.6379	3.5391	4.4243	2.6060
1101157	3.3806	2.7233	3.4971	2.6480	2.9785
1090571	3.0993	3.0554	3.2270	2.8250	2.6556
280009091	1.8173	2.5246	1.8901	2.0488	1.3321
1101511	3.1975	2.9754	3.0862	2.6023	2.7972
279896134	1.8507	1.9417	2.1313	1.6876	1.4884
1099452	2.1931	1.4955	2.8809	1.9240	1.6827
280069428	0.2991	0.0000	1.6934	0.1105	0.4452
279909097	0.8194	0.0000	0.3392	0.0000	0.0000
1104948	0.3197	0.3075	0.8069	0.1298	0.0540
1095135	1.6178	2.2251	2.7584	2.0425	1.5863
1091870	4.1707	4.5360	4.1976	4.0328	3.7981
279658316	0.5117	0.1822	1.1521	0.4588	0.0000
1099234	3.3642	2.5659	3.5390	2.7781	2.7630
280089924	1.8771	2.4217	3.0059	2.3879	1.7102
279707601	0.0000	0.4445	0.9251	0.1415	0.0000
279719443	1.9802	1.8975	2.1748	2.0602	1.2039
279911588	3.5468	3.3504	3.9071	3.0007	3.4314
279816554	2.7668	2.9160	2.8648	2.1060	2.8225
1105416	2.6026	1.5500	2.0019	1.4219	1.9117
279866978	3.7991	3.7465	3.7724	3.4622	3.3138
1102423	1.0292	1.2753	1.0305	1.1394	0.3158
279499361	7.4860	7.2275	7.7340	7.0590	7.1379
1096013	2.1425	2.1035	1.8241	1.5341	1.7450
1105860	0.7601	2.1753	0.8590	1.4771	0.2851
1097708	1.5532	0.8969	2.5113	1.0405	1.5001
279834575	0.9573	0.2553	0.1358	0.1320	0.0000
1100030	3.4586	2.8476	3.1787	2.7975	2.7590
279750115	0.5072	1.2304	0.3156	0.4889	0.1131
1089430	2.2163	1.9958	2.5963	1.8125	1.9599
279991718	0.5063	0.9300	0.9148	0.4358	0.3652
1102441	1.3408	2.3637	1.2243	1.7315	0.7879
1100714	3.7992	2.5952	3.5365	2.6450	3.2093
1086883	1.7610	1.5716	2.0673	1.3982	1.4353
1102228	2.0281	1.7009	2.5526	1.7026	1.7188
1089290	5.2455	3.8499	4.5381	4.0048	4.3179
280039014	2.7620	2.6040	2.8583	2.3039	2.4131
1087336	1.9382	2.1364	2.2596	1.8164	1.6407
279992268	1.9194	1.0038	1.1528	0.8574	1.0946
279854327	1.2548	0.8886	0.6473	0.6332	0.4622
1103035	3.5016	3.0416	3.5157	2.9796	2.9613
1098482	1.7590	1.0409	1.7708	1.0104	1.2718
279699617	3.6088	3.5987	5.0065	4.2930	3.0848
279804108	0.8593	0.8893	0.5670	0.7788	0.0000
280117529	1.9858	2.1280	3.2973	1.5143	2.6618
279780020	0.1111	0.1910	1.2793	0.2897	0.0000
1091157	2.9529	2.4248	3.8070	2.3406	3.0180
279656419	1.0551	0.0000	0.1428	0.0343	0.0000
279772676	0.8624	1.7263	0.5913	0.8704	0.4855
1100674	3.4315	2.5351	3.5192	2.5161	3.0439
280045889	0.9018	0.0000	0.2439	0.0000	0.0000
279723580	1.5722	0.4645	1.9002	0.8491	1.0118
1097645	5.9174	5.0267	5.8999	4.9308	5.5349
279783109	0.4835	0.0660	0.5958	0.0000	0.0000
279973615	2.0350	0.6721	1.4537	0.8216	1.1889
1101382	3.2342	3.3775	2.3921	3.3648	1.8744
1103526	1.2636	1.4575	1.7627	1.6262	0.5998
279912354	1.7863	0.8867	1.7262	0.7509	1.4186
279839335	1.0045	1.4245	2.0857	1.1150	1.1317
1101583	2.0513	1.5903	2.2374	1.5324	1.6240
1092570	4.2589	3.5305	4.8280	3.8177	3.8312
279706887	3.0867	2.7469	3.7694	3.0292	2.6105
1105694	4.9583	4.7154	5.2103	4.5163	4.6443
279706201	0.6873	0.0000	0.4959	0.0000	0.0268
279813458	0.3093	0.4205	0.4708	0.0000	0.0388
1092254	5.2890	4.4137	5.3159	4.1739	5.0769
1105705	1.0587	0.2949	1.2112	0.3351	0.6133
279967179	0.7178	1.1465	1.0610	0.6197	0.5691
279417624	3.6032	3.9671	3.6932	3.9214	2.8263
279827974	0.0000	0.8319	0.4320	0.0816	0.0000
279665288	0.0000	1.2266	0.7291	0.5429	0.0000
279900671	0.8043	0.2628	0.3521	0.1858	0.0000
279709106	0.5133	0.1524	1.3732	0.5990	0.0000
279946290	1.3579	2.2710	3.7980	2.2583	1.9330
279781883	4.7801	3.4253	4.0562	3.5563	3.8584
279827547	1.0315	0.7981	0.5045	0.4830	0.3135
279719884	3.8639	3.8246	3.9957	3.7604	3.2697
1094356	2.6427	3.6546	3.2684	4.4565	1.1615
279963977	0.5186	0.2959	0.6603	0.0000	0.2244
279983066	1.2350	0.0000	0.0563	0.1021	0.0000
279987543	0.4379	0.0000	0.7000	0.0000	0.0000
279973887	0.0000	0.0000	1.1373	0.0000	0.0000
1096622	2.1596	3.6408	2.5019	3.6784	1.0986
279911477	1.2205	0.6556	0.6167	0.1422	0.7620
279942524	1.8700	0.5298	1.4786	0.7933	1.0354
279865728	5.2572	5.1793	5.4045	4.8026	5.0015
1098011	2.3663	1.8643	2.1394	1.5464	1.9437
279720762	6.7226	4.8439	6.0500	5.1083	5.8803
279959701	0.0000	0.0000	1.1327	0.0000	0.0000
279702680	0.9598	0.1727	0.0000	0.0000	0.0000
1089888	4.8191	3.7980	4.8738	3.8837	4.3555
279708434	0.5385	0.0000	0.5934	0.0000	0.0000
279891065	3.0235	3.6027	3.6390	3.1734	2.9156
279791235	0.3447	1.0525	0.6877	0.4294	0.2068
279957575	7.5836	6.6992	7.4755	6.1581	7.5943
279931832	0.5461	0.4932	1.2930	0.4417	0.3604
279957488	0.9040	0.0000	0.2248	0.0000	0.0000
1091370	1.4026	1.5848	1.7035	1.3000	1.0750
1097559	1.2466	1.2056	1.9117	1.1297	1.0278
279935261	0.8330	0.0000	0.2945	0.0000	0.0000
1091287	2.2558	1.6827	1.9615	1.7355	1.4473
279890389	0.1348	1.1038	1.1016	0.4901	0.3197
1104587	0.1410	0.3348	0.8213	0.0000	0.1147
1103525	2.2831	1.8912	2.0045	1.7113	1.6579
1091608	2.0079	1.4077	1.8520	1.8007	0.9611
1101913	3.4947	3.0653	3.6435	3.4052	2.6476
1095740	1.7315	1.4510	0.8895	1.2140	0.7517
279812050	2.6098	2.7426	2.8816	2.4488	2.2917
1091666	2.3482	1.4389	0.9120	1.5423	0.8418
1099336	4.1368	4.0277	3.4276	4.9938	1.9855
1089891	4.0710	3.3003	4.4972	3.7480	3.4157
1090428	4.6083	3.6501	5.2231	4.1120	4.1271
279856288	2.6819	3.3797	3.4529	2.4188	3.1758
1098320	0.6089	1.0849	0.4804	0.3005	0.4007
279958701	0.7160	0.0000	0.4063	0.0000	0.0000
279870729	3.2445	2.0924	2.8496	2.0591	2.6505
279871726	1.7915	1.8819	1.3738	1.2638	1.3530
1095343	1.3836	2.4203	1.2125	1.9959	0.6008
279946236	0.4716	0.9796	0.6938	0.2980	0.3846
1105436	2.5471	1.4150	2.3964	1.4417	2.0498
279492935	1.1163	1.0104	1.6779	1.3538	0.4354
1103227	1.1159	0.2754	0.8395	0.2746	0.4653
1087017	3.2756	2.7921	3.0893	2.6044	2.7530
1091067	2.8903	4.2607	2.4743	4.0532	1.6168
1102206	7.1098	6.6740	6.9251	6.1449	6.9145
1097432	2.8945	1.7869	2.4944	1.9199	2.1176
279849429	1.2624	1.2809	0.5989	0.5800	0.7685
280042501	0.6426	0.4769	0.0000	0.0000	0.0000
279662243	0.3672	0.0000	0.7520	0.0000	0.0000
1096596	3.1453	3.2115	3.5720	2.9113	2.9626
279694526	0.5907	0.7711	1.1862	0.4644	0.4890
1105113	2.9005	3.3950	2.7809	3.3782	1.9276
1098226	2.2944	2.5909	2.4981	2.1300	2.0483
279794287	0.6146	0.6279	0.6260	0.1280	0.3739
1091683	0.5986	0.7671	1.4245	0.3728	0.7437
279943061	0.9628	0.3275	0.2884	0.3088	0.0000
279667157	1.5018	0.2469	2.0108	0.0074	1.7555
280032340	2.1405	1.9216	2.1382	1.5593	1.8310
279656342	0.6859	0.0000	0.4544	0.0175	0.0000
279822598	5.7925	5.0716	5.3257	4.6442	5.4066
1087205	1.1113	0.8060	1.9327	1.1758	0.6489
1089998	4.1761	3.9909	4.5314	3.7716	3.9524
1092379	5.1801	4.8353	5.7221	4.5064	5.2443
1094566	1.1880	1.4264	1.9769	0.9989	1.3213
279785214	1.7477	2.5082	2.5021	2.0070	1.7578
1101860	1.3426	0.5786	2.0912	1.2987	0.6362
1091390	4.7679	4.1508	6.4909	3.9725	5.5608
1098915	1.3614	1.9383	1.9834	1.3287	1.4537
279778116	6.2546	6.5421	7.6315	6.4651	6.4142
1104510	2.9070	3.6764	3.5674	3.1755	2.8527
1089710	7.2012	6.8923	7.3066	6.7529	6.7749
279928576	1.4464	0.8449	1.9344	1.4913	0.5869
280083961	3.7353	2.6266	2.8562	2.1403	3.2664
1094243	3.3624	3.4880	5.3033	3.0020	4.3620
1097596	1.5179	1.0973	1.4732	0.8392	1.1480
1093239	3.9736	2.8715	3.7530	2.9310	3.3963
279729496	0.7436	0.2684	0.2733	0.0479	0.0709
1101031	2.6747	3.1091	3.0317	3.0093	2.1298
1092330	3.3703	2.3273	2.9748	2.5024	2.5413
279935387	0.8866	0.0000	0.2195	0.0000	0.0000
1097979	1.0422	1.6478	1.9280	1.0340	1.3075
1090754	1.0456	1.9798	1.2905	1.7231	0.4170
1099066	2.1418	2.2035	2.2794	2.1480	1.5315
1092268	1.1785	0.7379	1.5989	0.4810	1.1257
279833477	2.8609	2.8657	2.4089	2.4094	2.2775
1091406	5.0237	5.6121	7.0265	5.1539	5.8843
279618422	0.6624	0.2960	0.8139	0.3829	0.0620
279818910	1.0330	2.9043	1.8041	2.3797	0.7113
1087590	4.0565	4.0440	3.3107	3.6964	3.1745
1097614	8.6541	8.4765	9.0101	8.1325	8.5581
1102434	1.3705	0.7658	1.4652	0.6578	1.0067
279845033	4.6414	4.3205	4.2971	3.8583	4.2448
1094866	3.7393	3.5099	3.4914	2.9690	3.4559
1104809	2.5067	2.1166	2.6996	2.0365	2.1102
279871292	3.3582	3.9318	3.8781	3.6798	3.0306
1105969	3.5452	2.7949	3.4239	2.7923	2.9820
1106484	0.6473	1.2414	0.8631	0.9692	0.1306
1093649	1.6546	1.3956	2.4462	1.4924	1.4373
1098521	2.3338	3.6671	3.1788	3.9518	1.4333
1101088	3.3634	3.1152	3.5262	2.8253	3.1101
1098303	0.4862	0.5203	1.2798	0.3085	0.4813
1106889	3.1272	2.4440	3.0973	2.9300	2.1147
1100517	4.7948	4.4350	4.8256	4.5867	4.0496
280127579	4.0128	3.5123	4.0253	3.0969	3.8695
1104335	2.0408	2.5584	3.0545	2.4333	1.9354
280124352	1.0628	1.7967	1.7931	1.9903	0.3778
1094799	1.1030	0.8068	1.3160	0.4646	0.9524
279500932	9.0265	9.0179	9.3316	8.5600	8.9571
1088746	4.0139	3.9438	3.9277	3.7019	3.4883
280096239	4.8114	4.2121	3.9864	4.4381	3.5018
1099695	4.1600	3.7430	4.6798	3.7907	3.8647
280113903	1.9995	1.5580	2.0962	1.3484	1.6877
278743751	3.7522	3.9030	3.3554	3.4991	3.1083
1107603	5.2084	4.8240	5.5303	4.7528	4.8894
1105348	3.3578	2.9338	3.5949	3.4126	2.4456
1095480	4.0576	3.4493	5.0226	2.8410	4.7793
280080421	1.2194	0.3794	1.8691	0.3723	1.2072
279707468	1.2194	0.3794	1.8691	0.3723	1.2072
280057994	1.0979	0.0000	0.0000	0.0000	0.0000
280129872	0.4694	0.3472	0.5546	0.1823	0.0000
280001676	0.6702	0.5834	1.0419	0.5519	0.2467
1087729	4.5044	4.5172	3.6341	4.6269	3.0784
279868244	5.6274	4.5519	4.7651	4.2693	4.9623
279705452	0.4349	0.4353	0.5070	0.1869	0.0000
279657560	1.0967	0.0000	0.0000	0.0000	0.0000
1086964	4.3739	4.0945	5.4659	3.8321	4.7264
1092328	2.7078	2.6140	3.0477	2.3514	2.4973
279995114	3.1991	3.1469	3.1300	2.6569	2.9296
1105957	1.8836	1.0272	2.1607	1.4661	1.1846
279831642	1.2802	1.8357	1.7180	1.6142	0.8782
280003175	1.2300	0.8388	0.7767	0.8039	0.3632
1103126	4.2882	3.4313	3.3869	3.3287	3.3457
279811161	0.1994	1.9153	0.9951	0.9342	0.4091
1098615	3.2035	2.4170	3.3610	2.6351	2.6229
1099042	2.0574	2.6295	2.6862	2.3986	1.7873
1102820	1.0909	0.9734	1.5993	0.9112	0.8019
279773924	1.9430	2.4183	1.1450	1.9324	1.0091
279968654	1.0225	0.4434	0.2188	0.3940	0.0000
1098887	2.6743	2.4232	2.8085	2.1550	2.3866
1099180	3.1179	1.6801	1.8751	1.7856	1.9343
280094167	0.8958	1.8201	1.6705	1.4395	0.7564
280113675	3.3116	3.6386	3.8231	3.3613	3.0927
279763867	0.6594	1.1972	1.4390	1.3802	0.0887
280060470	1.8737	1.5127	1.4233	0.9220	1.5564
279840284	1.4586	0.8816	1.9838	0.9621	1.1926
279659709	1.0916	0.0000	0.0000	0.0000	0.0000
1093618	3.8612	4.2254	3.9708	4.4557	2.8552
1104665	3.0791	1.9226	3.1411	2.2535	2.4477
279795054	0.8742	1.1977	1.0173	0.6160	0.7171
1088107	2.0086	2.0711	1.7063	1.6972	1.4338
279592112	1.4976	2.8206	1.3713	2.0276	1.0392
1109063	3.0684	2.0298	2.8633	1.9733	2.6082
1089414	2.5661	2.6206	3.0125	2.3180	2.4219
280052765	2.4057	3.1296	1.3516	3.4388	0.4264
279602005	0.8354	0.8758	1.6855	0.9862	0.5522
1089646	3.9539	4.2004	4.1518	3.6135	3.8647
279871002	0.7549	0.1967	0.7400	0.2543	0.1479
279991446	2.8013	1.7143	2.6982	1.8276	2.2563
1106801	0.2650	0.9264	0.2033	0.1291	0.0755
1106483	1.1042	0.7833	0.9660	0.5861	0.5913
1102949	1.9783	2.0597	2.2763	1.6865	1.7981
279929736	5.3088	5.2740	5.2714	5.0895	4.7553
279867254	1.3615	2.4511	2.7779	2.3967	1.2723
280079031	3.6816	2.5423	3.0941	2.3011	3.1864
279826358	0.0000	0.4697	0.8048	0.1252	0.0000
1103507	2.7947	2.2305	2.9689	2.3889	2.2164
280122609	0.0000	0.2077	1.5480	0.2187	0.2277
280109580	0.0782	0.0319	0.9739	0.0000	0.0000
279918026	1.0130	0.6835	0.6047	0.6487	0.1629
1096526	1.7246	2.2552	2.6775	1.7224	1.9934
1090720	1.5085	1.8072	2.7862	2.0157	1.3301
279658372	0.7333	0.0000	0.3496	0.0000	0.0000
279962039	1.0827	0.0000	0.0000	0.0000	0.0000
1105137	1.4150	1.1559	1.2576	0.9373	0.8935
1093766	3.6988	2.6061	3.7883	2.7702	3.2373
279970293	0.6703	1.4846	0.9188	0.6722	0.6556
279846638	1.7561	2.9927	3.2482	2.6115	1.9987
279895915	3.3216	2.9995	3.9923	3.1188	3.0358
1087781	3.3807	3.5193	2.9631	3.1753	2.6793
1105626	4.8599	4.0142	4.3890	3.7953	4.3259
280046855	0.7439	0.3364	0.0000	0.0000	0.0000
280047268	0.0000	0.5427	0.5371	0.0000	0.0000
