# Supplementary material for: Identification of the Molecular Events Involved in the Development of Prefrontal Cortex Through the Analysis of RNA-Seq Data From BrainSpan
Source: ASN Neuro. 2019 Jun 18;11:1759091419854627. doi: 10.1177/1759091419854627 (PMC6582306; doi:10.1177/1759091419854627)
Supplement: Supplemental Material6 - Supplemental material for Identification of the Molecular Events Involved in the Development of Prefrontal Cortex Through the Analysis of RNA-Seq Data From BrainSpan [file Supplemental_Material6.zip › AMY/5/AMY-BPs-5.xlsx]

## Sheet: Sheet1
Sublist	Category	Term	RT	Genes	Count	%	P-Value	Benjamini
	GOTERM_BP_DIRECT	transcription, DNA-templated	RT		300	19	2.6e-29	9.8e-26
	GOTERM_BP_DIRECT	regulation of transcription, DNA-templated	RT		222	14	3.3e-19	6.1e-16
	GOTERM_BP_DIRECT	covalent chromatin modification	RT		34	2.2	5.5e-11	6.8e-08
	GOTERM_BP_DIRECT	axon guidance	RT		40	2.5	3.3e-10	3.1e-07
	GOTERM_BP_DIRECT	protein sumoylation	RT		30	1.9	4.7e-08	3.5e-05
	GOTERM_BP_DIRECT	RNA processing	RT		26	1.6	1.7e-07	0.00011
	GOTERM_BP_DIRECT	protein ubiquitination	RT		60	3.8	1.9e-07	0.0001
	GOTERM_BP_DIRECT	ubiquitin-dependent protein catabolic process	RT		38	2.4	1.9e-07	9e-05
	GOTERM_BP_DIRECT	nervous system development	RT		51	3.2	2.6e-07	0.00011
	GOTERM_BP_DIRECT	negative regulation of transcription from RNA polymerase II promoter	RT		98	6.2	6.5e-07	0.00024
	GOTERM_BP_DIRECT	sister chromatid cohesion	RT		25	1.6	2.2e-06	0.00075
	GOTERM_BP_DIRECT	regulation of cellular response to heat	RT		20	1.3	6.8e-06	0.0021
	GOTERM_BP_DIRECT	neuron migration	RT		24	1.5	1.1e-05	0.0031
	GOTERM_BP_DIRECT	viral process	RT		48	3	1.1e-05	0.0029
	GOTERM_BP_DIRECT	positive regulation of axon extension	RT		12	0.8	1.4e-05	0.0034
	GOTERM_BP_DIRECT	DNA methylation	RT		11	0.7	1.4e-05	0.0032
	GOTERM_BP_DIRECT	positive regulation of transcription, DNA-templated	RT		71	4.5	1.8e-05	0.0038
	GOTERM_BP_DIRECT	mRNA processing	RT		33	2.1	2.1e-05	0.0044
	GOTERM_BP_DIRECT	nucleosome disassembly	RT		9	0.6	2.5e-05	0.0048
	GOTERM_BP_DIRECT	mRNA splicing, via spliceosome	RT		38	2.4	2.5e-05	0.0047
	GOTERM_BP_DIRECT	tRNA export from nucleus	RT		12	0.8	2.8e-05	0.0049
	GOTERM_BP_DIRECT	brain development	RT		34	2.2	2.9e-05	0.005
	GOTERM_BP_DIRECT	regulation of glucose transport	RT		12	0.8	3.8e-05	0.0062
	GOTERM_BP_DIRECT	cell division	RT		52	3.3	3.9e-05	0.0061
	GOTERM_BP_DIRECT	intracellular transport of virus	RT		15	0.9	4.1e-05	0.0062
	GOTERM_BP_DIRECT	G2/M transition of mitotic cell cycle	RT		27	1.7	4.3e-05	0.0062
	GOTERM_BP_DIRECT	ATP-dependent chromatin remodeling	RT		10	0.6	4.6e-05	0.0063
	GOTERM_BP_DIRECT	positive regulation of transcription from RNA polymerase II promoter	RT		116	7.3	4.9e-05	0.0065
	GOTERM_BP_DIRECT	chromatin remodeling	RT		20	1.3	5.4e-05	0.0069
	GOTERM_BP_DIRECT	DNA replication	RT		29	1.8	5.6e-05	0.007
	GOTERM_BP_DIRECT	mitotic nuclear division	RT		40	2.5	5.9e-05	0.0071
	GOTERM_BP_DIRECT	microtubule-based movement	RT		19	1.2	7.8e-05	0.009
	GOTERM_BP_DIRECT	mitotic spindle organization	RT		11	0.7	8.6e-05	0.0097
	GOTERM_BP_DIRECT	protein ubiquitination involved in ubiquitin-dependent protein catabolic process	RT		28	1.8	0.00011	0.012
	GOTERM_BP_DIRECT	regulation of transcription from RNA polymerase II promoter	RT		60	3.8	0.00012	0.013
	GOTERM_BP_DIRECT	hippocampus development	RT		15	0.9	0.00013	0.013
	GOTERM_BP_DIRECT	DNA duplex unwinding	RT		13	0.8	0.00016	0.016
	GOTERM_BP_DIRECT	mitotic nuclear envelope disassembly	RT		13	0.8	0.00016	0.016
	GOTERM_BP_DIRECT	embryo development	RT		12	0.8	0.00016	0.016
	GOTERM_BP_DIRECT	central nervous system projection neuron axonogenesis	RT		6	0.4	0.00017	0.016
	GOTERM_BP_DIRECT	RNA splicing	RT		29	1.8	0.00019	0.018
	GOTERM_BP_DIRECT	DNA repair	RT		37	2.3	0.00019	0.017
	GOTERM_BP_DIRECT	rhythmic process	RT		14	0.9	0.00033	0.029
	GOTERM_BP_DIRECT	mitotic cell cycle	RT		12	0.8	0.00034	0.029
	GOTERM_BP_DIRECT	negative regulation of transcription, DNA-templated	RT		64	4	0.00038	0.031
	GOTERM_BP_DIRECT	gene expression	RT		13	0.8	0.00038	0.031
	GOTERM_BP_DIRECT	regulation of signal transduction by p53 class mediator	RT		23	1.5	0.00044	0.035
	GOTERM_BP_DIRECT	protein polyubiquitination	RT		30	1.9	0.00048	0.038
	GOTERM_BP_DIRECT	negative regulation of microtubule depolymerization	RT		8	0.5	0.00051	0.039
	GOTERM_BP_DIRECT	histone H4-K20 trimethylation	RT		5	0.3	0.00059	0.044
	GOTERM_BP_DIRECT	gene silencing by RNA	RT		21	1.3	0.00064	0.047
	GOTERM_BP_DIRECT	negative regulation of neuron projection development	RT		12	0.8	0.00066	0.047
	GOTERM_BP_DIRECT	positive regulation of dendritic spine morphogenesis	RT		7	0.4	0.00078	0.055
	GOTERM_BP_DIRECT	positive regulation of neuron projection development	RT		18	1.1	0.0008	0.055
	GOTERM_BP_DIRECT	positive regulation of telomere maintenance via telomerase	RT		10	0.6	0.0008	0.054
	GOTERM_BP_DIRECT	neuron development	RT		12	0.8	0.00098	0.064
	GOTERM_BP_DIRECT	nuclear pore complex assembly	RT		6	0.4	0.0011	0.072
	GOTERM_BP_DIRECT	mRNA export from nucleus	RT		19	1.2	0.0012	0.074
	GOTERM_BP_DIRECT	positive regulation of transcription of nuclear large rRNA transcript from RNA polymerase I promoter	RT		5	0.3	0.0013	0.079
	GOTERM_BP_DIRECT	microtubule cytoskeleton organization	RT		15	0.9	0.0016	0.099
	GOTERM_BP_DIRECT	regulation of circadian rhythm	RT		12	0.8	0.0017	0.1
	GOTERM_BP_DIRECT	neurogenesis	RT		11	0.7	0.0017	0.099
	GOTERM_BP_DIRECT	regulation of mRNA splicing, via spliceosome	RT		6	0.4	0.0018	0.1
	GOTERM_BP_DIRECT	actin cytoskeleton organization	RT		22	1.4	0.002	0.11
	GOTERM_BP_DIRECT	protein import into nucleus	RT		13	0.8	0.0023	0.12
	GOTERM_BP_DIRECT	negative regulation of translation	RT		13	0.8	0.0023	0.12
	GOTERM_BP_DIRECT	positive regulation of protein localization to Cajal body	RT		5	0.3	0.0024	0.13
	GOTERM_BP_DIRECT	dendritic spine development	RT		6	0.4	0.0027	0.14
	GOTERM_BP_DIRECT	antigen processing and presentation of exogenous peptide antigen via MHC class II	RT		17	1.1	0.0031	0.16
	GOTERM_BP_DIRECT	protein phosphorylation	RT		55	3.5	0.0039	0.19
	GOTERM_BP_DIRECT	mitotic sister chromatid cohesion	RT		6	0.4	0.0039	0.19
	GOTERM_BP_DIRECT	protein localization to microtubule	RT		5	0.3	0.004	0.19
	GOTERM_BP_DIRECT	positive regulation of establishment of protein localization to telomere	RT		5	0.3	0.004	0.19
	GOTERM_BP_DIRECT	regulation of neuron differentiation	RT		7	0.4	0.0043	0.2
	GOTERM_BP_DIRECT	neuron differentiation	RT		17	1.1	0.0043	0.2
	GOTERM_BP_DIRECT	histone H3-K9 trimethylation	RT		4	0.3	0.0048	0.22
	GOTERM_BP_DIRECT	optic nerve morphogenesis	RT		4	0.3	0.0048	0.22
	GOTERM_BP_DIRECT	transcription from RNA polymerase II promoter	RT		60	3.8	0.005	0.22
	GOTERM_BP_DIRECT	cerebral cortex development	RT		12	0.8	0.0052	0.23
	GOTERM_BP_DIRECT	Wnt signaling pathway	RT		27	1.7	0.0054	0.23
	GOTERM_BP_DIRECT	dendrite development	RT		8	0.5	0.0062	0.26
	GOTERM_BP_DIRECT	protein deubiquitination	RT		17	1.1	0.0065	0.27
	GOTERM_BP_DIRECT	heterophilic cell-cell adhesion via plasma membrane cell adhesion molecules	RT		11	0.7	0.0066	0.27
	GOTERM_BP_DIRECT	double-strand break repair	RT		13	0.8	0.0068	0.27
	GOTERM_BP_DIRECT	chromatin organization	RT		10	0.6	0.0072	0.28
	GOTERM_BP_DIRECT	regulation of gene expression by genetic imprinting	RT		6	0.4	0.0074	0.29
	GOTERM_BP_DIRECT	mitotic cytokinesis	RT		8	0.5	0.0077	0.29
	GOTERM_BP_DIRECT	NLS-bearing protein import into nucleus	RT		7	0.4	0.009	0.33
	GOTERM_BP_DIRECT	dendrite morphogenesis	RT		9	0.6	0.009	0.33
	GOTERM_BP_DIRECT	cerebellum development	RT		9	0.6	0.009	0.33
	GOTERM_BP_DIRECT	intrinsic apoptotic signaling pathway	RT		8	0.5	0.0093	0.33
	GOTERM_BP_DIRECT	mRNA splice site selection	RT		6	0.4	0.0098	0.35
	GOTERM_BP_DIRECT	cholesterol biosynthetic process	RT		9	0.6	0.011	0.36
	GOTERM_BP_DIRECT	histone deacetylation	RT		10	0.6	0.011	0.38
	GOTERM_BP_DIRECT	cellular response to DNA damage stimulus	RT		28	1.8	0.011	0.38
	GOTERM_BP_DIRECT	microtubule nucleation	RT		6	0.4	0.013	0.41
	GOTERM_BP_DIRECT	axonal fasciculation	RT		6	0.4	0.013	0.41
	GOTERM_BP_DIRECT	regulation of small GTPase mediated signal transduction	RT		20	1.3	0.013	0.41
	GOTERM_BP_DIRECT	membrane organization	RT		8	0.5	0.013	0.42
	GOTERM_BP_DIRECT	regulation of cell morphogenesis	RT		7	0.4	0.014	0.42
	GOTERM_BP_DIRECT	regulation of axon extension involved in axon guidance	RT		4	0.3	0.015	0.45
	GOTERM_BP_DIRECT	neuroepithelial cell differentiation	RT		4	0.3	0.015	0.45
	GOTERM_BP_DIRECT	protein localization to cytoplasmic stress granule	RT		4	0.3	0.015	0.45
	GOTERM_BP_DIRECT	learning	RT		11	0.7	0.016	0.48
	GOTERM_BP_DIRECT	cell proliferation	RT		43	2.7	0.017	0.47
	GOTERM_BP_DIRECT	androgen receptor signaling pathway	RT		9	0.6	0.017	0.47
	GOTERM_BP_DIRECT	homeostasis of number of cells	RT		5	0.3	0.018	0.49
	GOTERM_BP_DIRECT	circadian rhythm	RT		13	0.8	0.018	0.5
	GOTERM_BP_DIRECT	negative regulation of collateral sprouting	RT		4	0.3	0.022	0.57
	GOTERM_BP_DIRECT	protein import into nucleus, docking	RT		4	0.3	0.022	0.57
	GOTERM_BP_DIRECT	regulation of DNA damage checkpoint	RT		4	0.3	0.022	0.57
	GOTERM_BP_DIRECT	cytoskeleton organization	RT		22	1.4	0.023	0.57
	GOTERM_BP_DIRECT	regulation of actin filament polymerization	RT		5	0.3	0.023	0.57
	GOTERM_BP_DIRECT	cell-cell adhesion	RT		33	2.1	0.023	0.57
	GOTERM_BP_DIRECT	sensory perception of sound	RT		19	1.2	0.024	0.57
	GOTERM_BP_DIRECT	regulation of translational initiation	RT		8	0.5	0.025	0.59
	GOTERM_BP_DIRECT	mitotic spindle assembly	RT		8	0.5	0.025	0.59
	GOTERM_BP_DIRECT	peptidyl-serine phosphorylation	RT		18	1.1	0.026	0.61
	GOTERM_BP_DIRECT	Ras protein signal transduction	RT		12	0.8	0.026	0.6
	GOTERM_BP_DIRECT	regulation of RNA splicing	RT		7	0.4	0.028	0.62
	GOTERM_BP_DIRECT	memory	RT		11	0.7	0.028	0.62
	GOTERM_BP_DIRECT	positive regulation of telomerase RNA localization to Cajal body	RT		5	0.3	0.029	0.63
	GOTERM_BP_DIRECT	positive regulation of mRNA splicing, via spliceosome	RT		5	0.3	0.029	0.63
	GOTERM_BP_DIRECT	histone H3-K4 trimethylation	RT		5	0.3	0.029	0.63
	GOTERM_BP_DIRECT	mitotic chromosome condensation	RT		5	0.3	0.029	0.63
	GOTERM_BP_DIRECT	chromatin-mediated maintenance of transcription	RT		4	0.3	0.032	0.66
	GOTERM_BP_DIRECT	cerebral cortex radially oriented cell migration	RT		4	0.3	0.032	0.66
	GOTERM_BP_DIRECT	branchiomotor neuron axon guidance	RT		4	0.3	0.032	0.66
	GOTERM_BP_DIRECT	protein localization to chromosome, telomeric region	RT		4	0.3	0.032	0.66
	GOTERM_BP_DIRECT	spinal cord development	RT		7	0.4	0.032	0.66
	GOTERM_BP_DIRECT	regulation of alternative mRNA splicing, via spliceosome	RT		8	0.5	0.033	0.66
	GOTERM_BP_DIRECT	post-embryonic development	RT		12	0.8	0.035	0.68
	GOTERM_BP_DIRECT	cellular response to starvation	RT		9	0.6	0.036	0.69
	GOTERM_BP_DIRECT	cell-cell adhesion mediated by cadherin	RT		3	0.2	0.036	0.69
	GOTERM_BP_DIRECT	maintenance of chromatin silencing	RT		3	0.2	0.036	0.69
	GOTERM_BP_DIRECT	establishment of mitotic spindle localization	RT		3	0.2	0.036	0.69
	GOTERM_BP_DIRECT	cerebral cortex tangential migration	RT		3	0.2	0.036	0.69
	GOTERM_BP_DIRECT	response to organophosphorus	RT		3	0.2	0.036	0.69
	GOTERM_BP_DIRECT	transcription-dependent tethering of RNA polymerase II gene DNA at nuclear periphery	RT		3	0.2	0.036	0.69
	GOTERM_BP_DIRECT	insulin receptor signaling pathway via phosphatidylinositol 3-kinase	RT		3	0.2	0.036	0.69
	GOTERM_BP_DIRECT	positive regulation of neural precursor cell proliferation	RT		5	0.3	0.037	0.69
	GOTERM_BP_DIRECT	regulation of microtubule cytoskeleton organization	RT		5	0.3	0.037	0.69
	GOTERM_BP_DIRECT	posttranscriptional regulation of gene expression	RT		5	0.3	0.037	0.69
	GOTERM_BP_DIRECT	regulation of GTPase activity	RT		11	0.7	0.038	0.7
	GOTERM_BP_DIRECT	DNA unwinding involved in DNA replication	RT		4	0.3	0.043	0.74
	GOTERM_BP_DIRECT	microtubule polymerization	RT		4	0.3	0.043	0.74
	GOTERM_BP_DIRECT	stress granule assembly	RT		4	0.3	0.043	0.74
	GOTERM_BP_DIRECT	microtubule organizing center organization	RT		4	0.3	0.043	0.74
	GOTERM_BP_DIRECT	cellular response to X-ray	RT		4	0.3	0.043	0.74
	GOTERM_BP_DIRECT	neural precursor cell proliferation	RT		4	0.3	0.043	0.74
	GOTERM_BP_DIRECT	limb bud formation	RT		4	0.3	0.043	0.74
	GOTERM_BP_DIRECT	DNA replication initiation	RT		7	0.4	0.043	0.74
	GOTERM_BP_DIRECT	proteasome-mediated ubiquitin-dependent protein catabolic process	RT		25	1.6	0.044	0.75
	GOTERM_BP_DIRECT	dentate gyrus development	RT		5	0.3	0.045	0.75
	GOTERM_BP_DIRECT	positive regulation of histone H3-K4 methylation	RT		5	0.3	0.045	0.75
	GOTERM_BP_DIRECT	positive regulation of dendrite morphogenesis	RT		5	0.3	0.045	0.75
	GOTERM_BP_DIRECT	cellular lipid metabolic process	RT		8	0.5	0.047	0.77
	GOTERM_BP_DIRECT	ephrin receptor signaling pathway	RT		13	0.8	0.047	0.77
	GOTERM_BP_DIRECT	semaphorin-plexin signaling pathway	RT		7	0.4	0.049	0.77
	GOTERM_BP_DIRECT	stem cell population maintenance	RT		9	0.6	0.049	0.77
	GOTERM_BP_DIRECT	microtubule bundle formation	RT		6	0.4	0.049	0.77
	GOTERM_BP_DIRECT	chromosome segregation	RT		11	0.7	0.049	0.77
	GOTERM_BP_DIRECT	neurotransmitter secretion	RT		9	0.6	0.054	0.8
	GOTERM_BP_DIRECT	cytoskeleton-dependent intracellular transport	RT		5	0.3	0.054	0.8
	GOTERM_BP_DIRECT	negative regulation of axon extension	RT		4	0.3	0.055	0.8
	GOTERM_BP_DIRECT	positive regulation of telomere maintenance	RT		4	0.3	0.055	0.8
	GOTERM_BP_DIRECT	seminiferous tubule development	RT		4	0.3	0.055	0.8
	GOTERM_BP_DIRECT	peptidyl-threonine dephosphorylation	RT		4	0.3	0.055	0.8
	GOTERM_BP_DIRECT	apical protein localization	RT		4	0.3	0.055	0.8
	GOTERM_BP_DIRECT	nuclear export	RT		4	0.3	0.055	0.8
	GOTERM_BP_DIRECT	histone acetylation	RT		7	0.4	0.056	0.8
	GOTERM_BP_DIRECT	axonogenesis	RT		14	0.9	0.057	0.8
	GOTERM_BP_DIRECT	anterior commissure morphogenesis	RT		3	0.2	0.057	0.8
	GOTERM_BP_DIRECT	CRD-mediated mRNA stabilization	RT		3	0.2	0.057	0.8
	GOTERM_BP_DIRECT	Type I pneumocyte differentiation	RT		3	0.2	0.057	0.8
	GOTERM_BP_DIRECT	negative regulation of NFAT protein import into nucleus	RT		3	0.2	0.057	0.8
	GOTERM_BP_DIRECT	nephric duct morphogenesis	RT		3	0.2	0.057	0.8
	GOTERM_BP_DIRECT	regulation of establishment of protein localization	RT		3	0.2	0.057	0.8
	GOTERM_BP_DIRECT	anterograde axonal transport	RT		6	0.4	0.057	0.8
	GOTERM_BP_DIRECT	homophilic cell adhesion via plasma membrane adhesion molecules	RT		20	1.3	0.059	0.81
	GOTERM_BP_DIRECT	beta-catenin-TCF complex assembly	RT		8	0.5	0.059	0.8
	GOTERM_BP_DIRECT	inner ear morphogenesis	RT		9	0.6	0.06	0.81
	GOTERM_BP_DIRECT	multicellular organism growth	RT		12	0.8	0.061	0.81
	GOTERM_BP_DIRECT	base-excision repair	RT		7	0.4	0.063	0.82
	GOTERM_BP_DIRECT	DNA synthesis involved in DNA repair	RT		7	0.4	0.063	0.82
	GOTERM_BP_DIRECT	positive regulation of multicellular organism growth	RT		7	0.4	0.063	0.82
	GOTERM_BP_DIRECT	intracellular signal transduction	RT		43	2.7	0.063	0.82
	GOTERM_BP_DIRECT	regulation of gene expression	RT		14	0.9	0.065	0.82
	GOTERM_BP_DIRECT	olfactory bulb development	RT		5	0.3	0.065	0.82
	GOTERM_BP_DIRECT	retinal ganglion cell axon guidance	RT		5	0.3	0.065	0.82
	GOTERM_BP_DIRECT	hippo signaling	RT		6	0.4	0.065	0.82
	GOTERM_BP_DIRECT	central nervous system development	RT		16	1	0.066	0.82
	GOTERM_BP_DIRECT	semaphorin-plexin signaling pathway involved in axon guidance	RT		4	0.3	0.069	0.84
	GOTERM_BP_DIRECT	toxin transport	RT		7	0.4	0.07	0.84
	GOTERM_BP_DIRECT	microtubule-based process	RT		7	0.4	0.07	0.84
	GOTERM_BP_DIRECT	double-strand break repair via nonhomologous end joining	RT		10	0.6	0.07	0.84
	GOTERM_BP_DIRECT	protein autophosphorylation	RT		21	1.3	0.071	0.84
	GOTERM_BP_DIRECT	G1/S transition of mitotic cell cycle	RT		14	0.9	0.073	0.85
	GOTERM_BP_DIRECT	protein monoubiquitination	RT		6	0.4	0.074	0.85
	GOTERM_BP_DIRECT	vesicle organization	RT		6	0.4	0.074	0.85
	GOTERM_BP_DIRECT	negative regulation of canonical Wnt signaling pathway	RT		20	1.3	0.075	0.85
	GOTERM_BP_DIRECT	regulation of transforming growth factor beta receptor signaling pathway	RT		5	0.3	0.076	0.85
	GOTERM_BP_DIRECT	histone H4-K16 acetylation	RT		5	0.3	0.076	0.85
	GOTERM_BP_DIRECT	adherens junction organization	RT		7	0.4	0.078	0.86
	GOTERM_BP_DIRECT	neuromuscular process controlling balance	RT		8	0.5	0.079	0.86
	GOTERM_BP_DIRECT	forebrain development	RT		8	0.5	0.079	0.86
	GOTERM_BP_DIRECT	regulation of cell migration	RT		11	0.7	0.079	0.86
	GOTERM_BP_DIRECT	venous blood vessel morphogenesis	RT		3	0.2	0.081	0.86
	GOTERM_BP_DIRECT	positive regulation of sodium ion transmembrane transporter activity	RT		3	0.2	0.081	0.86
	GOTERM_BP_DIRECT	maintenance of DNA methylation	RT		3	0.2	0.081	0.86
	GOTERM_BP_DIRECT	cellular process	RT		3	0.2	0.081	0.86
	GOTERM_BP_DIRECT	axonal transport of mitochondrion	RT		3	0.2	0.081	0.86
	GOTERM_BP_DIRECT	astral microtubule organization	RT		3	0.2	0.081	0.86
	GOTERM_BP_DIRECT	conditioned taste aversion	RT		3	0.2	0.081	0.86
	GOTERM_BP_DIRECT	cerebral cortex GABAergic interneuron migration	RT		3	0.2	0.081	0.86
	GOTERM_BP_DIRECT	Golgi vesicle budding	RT		3	0.2	0.081	0.86
	GOTERM_BP_DIRECT	positive regulation of mRNA 3'-end processing	RT		3	0.2	0.081	0.86
	GOTERM_BP_DIRECT	positive regulation of cytoplasmic mRNA processing body assembly	RT		3	0.2	0.081	0.86
	GOTERM_BP_DIRECT	negative regulation of dendrite development	RT		3	0.2	0.081	0.86
	GOTERM_BP_DIRECT	regulation of transcription from RNA polymerase I promoter	RT		3	0.2	0.081	0.86
	GOTERM_BP_DIRECT	behavioral fear response	RT		6	0.4	0.084	0.87
	GOTERM_BP_DIRECT	trophectodermal cell differentiation	RT		4	0.3	0.085	0.87
	GOTERM_BP_DIRECT	regulation of fat cell differentiation	RT		4	0.3	0.085	0.87
	GOTERM_BP_DIRECT	microtubule anchoring	RT		4	0.3	0.085	0.87
	GOTERM_BP_DIRECT	dopamine receptor signaling pathway	RT		4	0.3	0.085	0.87
	GOTERM_BP_DIRECT	layer formation in cerebral cortex	RT		4	0.3	0.085	0.87
	GOTERM_BP_DIRECT	negative regulation of neuron differentiation	RT		9	0.6	0.085	0.87
	GOTERM_BP_DIRECT	regulation of actin cytoskeleton organization	RT		8	0.5	0.087	0.88
	GOTERM_BP_DIRECT	negative regulation of cell migration	RT		13	0.8	0.087	0.88
	GOTERM_BP_DIRECT	histone H3 deacetylation	RT		5	0.3	0.088	0.88
	GOTERM_BP_DIRECT	intracellular estrogen receptor signaling pathway	RT		5	0.3	0.088	0.88
	GOTERM_BP_DIRECT	protein stabilization	RT		17	1.1	0.09	0.88
	GOTERM_BP_DIRECT	palate development	RT		11	0.7	0.091	0.88
	GOTERM_BP_DIRECT	negative regulation of protein binding	RT		9	0.6	0.092	0.88
	GOTERM_BP_DIRECT	cognition	RT		7	0.4	0.096	0.89
